# Supplementary material for: Averaged Propulsive Body Acceleration (APBA) Can Be Calculated from Biologging Tags That Incorporate Gyroscopes and Accelerometers to Estimate Swimming Speed, Hydrodynamic Drag and Energy Expenditure for Steller Sea Lions
Source: PLoS One. 2016 Jun 10;11(6):e0157326. doi: 10.1371/journal.pone.0157326 (PMC4902303; doi:10.1371/journal.pone.0157326)
Supplement: S3 Data — Same components as S2. (ZIP) [file pone.0157326.s003.zip › HazyNov_20/yasha8_5416_4.csv]

rawAx	rawAy	rawAz	gravX	gravY	gravZ	gyrX	gyrY	gyrZ	estAx	estAy	estAz	odbX	odbY	odbZ	spk
-0.130	0.748	-0.609	-0.033	0.768	-0.639	0.475	-0.180	0.014	-0.056	-0.029	0.082	0.044	0.048	0.152	-0.039
-0.057	0.663	-0.574	-0.031	0.777	-0.629	0.698	0.008	-0.154	0.015	-0.123	0.107	0.119	0.041	0.119	-0.031
-0.107	0.767	-0.735	-0.029	0.788	-0.615	0.860	0.019	-0.147	-0.037	-0.029	-0.068	0.071	0.061	0.284	-0.032
-0.095	0.779	-0.696	-0.031	0.793	-0.608	0.455	0.190	-0.010	-0.023	-0.023	-0.035	0.084	0.069	0.247	-0.020
-0.041	0.686	-0.440	-0.034	0.799	-0.600	0.474	0.214	-0.005	0.034	-0.122	0.213	0.140	0.027	0.008	-0.031
-0.057	0.643	-0.538	-0.034	0.809	-0.586	0.884	-0.087	0.059	0.019	-0.174	0.101	0.126	0.073	0.091	-0.032
-0.183	0.740	-0.676	-0.039	0.821	-0.570	1.018	0.293	0.075	-0.103	-0.089	-0.054	0.000	0.020	0.231	-0.032
-0.072	0.806	-0.514	-0.044	0.831	-0.554	0.939	0.253	0.135	0.013	-0.034	0.092	0.112	0.082	0.072	-0.019
-0.072	0.806	-0.514	-0.048	0.843	-0.536	1.086	0.044	0.212	0.018	-0.046	0.074	0.114	0.079	0.073	-0.020
-0.060	0.840	-0.562	-0.052	0.855	-0.516	1.213	-0.030	0.260	0.033	-0.024	0.006	0.126	0.110	0.121	-0.003
-0.103	0.844	-0.475	-0.060	0.867	-0.495	1.192	0.355	0.224	-0.001	-0.032	0.072	0.084	0.109	0.036	-0.006
-0.060	0.810	-0.420	-0.066	0.880	-0.471	1.329	0.258	0.208	0.047	-0.079	0.104	0.126	0.070	0.018	-0.003
-0.118	0.840	-0.408	-0.073	0.892	-0.446	1.393	0.246	0.263	-0.003	-0.061	0.090	0.067	0.097	0.027	-0.017
-0.126	0.914	-0.503	-0.080	0.904	-0.420	1.418	0.182	0.291	-0.004	0.001	-0.030	0.057	0.167	0.070	-0.007
-0.149	0.879	-0.388	-0.085	0.916	-0.392	1.535	0.141	0.210	-0.022	-0.046	0.056	0.036	0.128	0.046	-0.006
-0.057	0.871	-0.270	-0.092	0.927	-0.364	1.507	0.103	0.311	0.077	-0.064	0.147	0.129	0.115	0.164	-0.015
-0.107	0.891	-0.337	-0.099	0.937	-0.335	1.539	0.317	0.280	0.034	-0.055	0.050	0.078	0.130	0.095	-0.032
-0.226	0.953	-0.345	-0.105	0.946	-0.306	1.506	0.426	0.152	-0.079	-0.003	0.014	0.043	0.187	0.084	-0.040
-0.180	0.925	-0.156	-0.111	0.956	-0.272	1.726	0.491	0.175	-0.026	-0.039	0.169	0.001	0.155	0.271	-0.060
-0.210	0.949	-0.187	-0.119	0.964	-0.239	1.630	0.439	0.246	-0.050	-0.024	0.105	0.031	0.174	0.237	-0.073
-0.253	1.014	-0.258	-0.126	0.970	-0.206	1.674	0.483	0.261	-0.084	0.035	0.000	0.075	0.235	0.164	-0.053
-0.195	1.014	-0.132	-0.133	0.976	-0.172	1.687	0.296	0.304	-0.020	0.030	0.093	0.020	0.230	0.288	-0.058
-0.083	1.053	0.014	-0.140	0.980	-0.140	1.509	0.573	0.234	0.098	0.064	0.207	0.090	0.263	0.432	-0.062
-0.268	1.088	-0.073	-0.145	0.983	-0.108	1.537	0.593	0.185	-0.081	0.095	0.089	0.096	0.293	0.346	-0.063
-0.295	1.053	-0.116	-0.151	0.985	-0.078	1.484	0.377	0.260	-0.102	0.059	0.015	0.126	0.253	0.298	-0.081
-0.226	1.084	0.069	-0.158	0.986	-0.056	1.060	0.405	0.294	-0.026	0.089	0.178	0.060	0.279	0.481	-0.104
-0.291	1.088	0.092	-0.164	0.986	-0.035	0.924	0.509	0.267	-0.085	0.093	0.181	0.129	0.278	0.502	-0.096
-0.318	1.096	-0.069	-0.171	0.985	-0.015	0.991	0.208	0.320	-0.105	0.102	-0.001	0.159	0.281	0.339	-0.096
-0.268	1.208	-0.002	-0.174	0.985	0.004	0.911	0.446	0.173	-0.051	0.214	0.047	0.112	0.388	0.404	-0.087
-0.295	1.111	0.053	-0.177	0.984	0.016	0.506	0.581	0.133	-0.076	0.118	0.090	0.142	0.287	0.456	-0.061
-0.264	1.115	-0.034	-0.178	0.984	0.029	0.527	0.692	0.047	-0.044	0.123	-0.009	0.114	0.287	0.367	-0.033
-0.253	1.076	-0.081	-0.178	0.983	0.042	0.524	0.825	0.017	-0.033	0.084	-0.069	0.106	0.244	0.316	-0.060
-0.230	1.111	-0.156	-0.176	0.983	0.055	0.490	1.110	-0.043	-0.011	0.119	-0.157	0.085	0.276	0.237	-0.078
-0.487	1.115	-0.144	-0.176	0.982	0.063	0.213	1.209	0.042	-0.269	0.124	-0.153	0.347	0.278	0.246	-0.124
-0.487	1.115	-0.144	-0.179	0.981	0.075	0.540	0.598	0.132	-0.266	0.125	-0.164	0.351	0.275	0.242	-0.146
-0.510	0.887	0.049	-0.180	0.980	0.087	0.678	-0.301	-0.033	-0.288	-0.102	0.017	0.379	0.045	0.432	-0.130
-0.368	0.953	-0.022	-0.177	0.980	0.093	0.462	-0.542	-0.197	-0.148	-0.036	-0.061	0.240	0.109	0.357	-0.068
-0.176	0.925	-0.203	-0.175	0.980	0.098	0.269	0.070	-0.130	0.042	-0.063	-0.247	0.052	0.078	0.173	0.008
-0.214	0.980	-0.274	-0.178	0.979	0.100	0.226	-0.337	0.156	0.007	-0.008	-0.320	0.095	0.129	0.099	0.130
-0.141	1.057	-0.290	-0.182	0.978	0.102	0.284	-0.797	0.103	0.084	0.070	-0.337	0.026	0.204	0.080	0.232
0.074	1.146	-0.148	-0.182	0.978	0.102	0.226	-0.873	-0.068	0.299	0.159	-0.196	0.185	0.291	0.219	0.312
0.101	1.165	-0.231	-0.182	0.978	0.103	0.292	-1.096	-0.066	0.326	0.178	-0.279	0.210	0.309	0.133	0.429
0.220	1.177	-0.290	-0.183	0.978	0.101	0.192	-1.144	0.015	0.447	0.190	-0.337	0.327	0.319	0.070	0.516
0.440	1.084	-0.211	-0.181	0.978	0.099	0.101	-0.942	-0.103	0.664	0.096	-0.255	0.545	0.226	0.144	0.575
0.370	0.960	-0.191	-0.179	0.979	0.096	0.086	-0.925	-0.110	0.593	-0.028	-0.233	0.474	0.102	0.158	0.613
0.390	0.887	-0.183	-0.179	0.980	0.092	0.032	-1.031	-0.037	0.612	-0.102	-0.221	0.494	0.027	0.161	0.595
0.332	0.949	-0.183	-0.178	0.980	0.091	0.082	-0.634	-0.018	0.554	-0.040	-0.220	0.438	0.087	0.155	0.559
0.159	1.030	-0.211	-0.179	0.979	0.092	0.210	-0.762	0.048	0.382	0.041	-0.248	0.267	0.165	0.122	0.524
0.255	1.161	-0.187	-0.179	0.979	0.096	0.382	-0.513	0.015	0.478	0.173	-0.229	0.366	0.293	0.141	0.467
0.240	1.099	-0.022	-0.178	0.979	0.102	0.352	-0.104	-0.015	0.461	0.111	-0.069	0.353	0.227	0.302	0.408
0.124	1.072	-0.057	-0.177	0.978	0.107	0.290	-0.177	-0.029	0.345	0.085	-0.110	0.240	0.197	0.263	0.346
0.090	1.053	0.045	-0.175	0.978	0.115	0.389	0.058	-0.064	0.308	0.066	-0.015	0.207	0.174	0.360	0.267
-0.095	0.987	0.037	-0.174	0.977	0.119	0.256	-0.177	-0.025	0.123	0.001	-0.027	0.023	0.106	0.348	0.185
-0.083	1.034	0.077	-0.176	0.976	0.126	0.460	-0.524	0.022	0.136	0.048	0.006	0.035	0.150	0.384	0.111
-0.157	1.084	0.132	-0.176	0.976	0.130	0.219	-0.088	-0.020	0.063	0.099	0.057	0.037	0.198	0.435	0.079
-0.180	0.983	0.246	-0.177	0.975	0.136	0.401	-0.455	0.018	0.042	-0.000	0.165	0.061	0.094	0.548	0.044
-0.114	1.146	0.014	-0.179	0.974	0.142	0.379	-0.190	0.060	0.108	0.163	-0.074	0.003	0.253	0.313	-0.002
-0.241	1.169	0.187	-0.176	0.973	0.145	0.091	0.356	-0.059	-0.020	0.187	0.096	0.124	0.272	0.482	-0.012
-0.303	0.968	0.183	-0.173	0.973	0.151	0.244	0.169	-0.150	-0.085	-0.014	0.087	0.186	0.068	0.476	-0.053
-0.237	1.034	0.073	-0.173	0.973	0.153	0.155	-0.129	-0.077	-0.020	0.052	-0.026	0.122	0.131	0.360	-0.084
-0.434	0.999	0.163	-0.171	0.972	0.160	0.286	0.224	-0.084	-0.218	0.018	0.058	0.319	0.094	0.447	-0.081
-0.268	1.061	0.073	-0.173	0.971	0.166	0.392	-0.226	0.042	-0.051	0.081	-0.039	0.154	0.153	0.353	-0.049
-0.268	1.061	0.073	-0.175	0.971	0.165	0.002	-0.305	0.048	-0.049	0.081	-0.038	0.155	0.151	0.349	-0.051
-0.157	1.057	0.128	-0.174	0.970	0.169	0.241	-0.072	-0.054	0.062	0.078	0.013	0.045	0.144	0.401	-0.024
-0.237	1.123	0.128	-0.171	0.970	0.170	0.044	0.152	-0.128	-0.021	0.143	0.012	0.126	0.208	0.396	-0.025
-0.276	0.945	0.203	-0.171	0.970	0.173	0.185	-0.099	-0.015	-0.059	-0.034	0.084	0.165	0.027	0.468	-0.040
-0.264	1.076	0.104	-0.170	0.970	0.174	0.070	-0.062	-0.075	-0.049	0.098	-0.016	0.154	0.156	0.365	-0.043
-0.322	0.972	0.152	-0.171	0.970	0.172	-0.089	-0.311	-0.029	-0.105	-0.007	0.034	0.212	0.049	0.408	-0.055
-0.126	0.999	0.246	-0.169	0.971	0.171	-0.056	0.123	-0.107	0.088	0.020	0.129	0.016	0.073	0.499	-0.027
-0.283	0.964	0.167	-0.166	0.972	0.168	-0.125	-0.124	-0.179	-0.072	-0.016	0.053	0.174	0.036	0.416	-0.046
-0.133	0.991	0.128	-0.159	0.973	0.168	-0.075	0.406	-0.268	0.071	0.010	0.014	0.024	0.061	0.373	-0.010
-0.364	1.041	0.081	-0.160	0.974	0.162	-0.155	-0.715	-0.109	-0.159	0.059	-0.027	0.255	0.109	0.321	-0.040
-0.049	0.960	0.301	-0.153	0.975	0.162	-0.114	0.544	-0.264	0.150	-0.023	0.194	0.060	0.025	0.539	-0.013
-0.272	0.980	0.219	-0.149	0.977	0.155	-0.368	-0.173	-0.255	-0.077	-0.005	0.118	0.163	0.043	0.452	-0.054
-0.149	1.061	0.061	-0.143	0.978	0.151	-0.239	0.447	-0.242	0.040	0.075	-0.036	0.039	0.122	0.291	-0.035
-0.314	1.053	0.171	-0.141	0.979	0.146	-0.243	-0.161	-0.125	-0.127	0.066	0.080	0.203	0.112	0.396	-0.056
-0.207	0.991	0.148	-0.138	0.981	0.138	-0.405	0.047	-0.164	-0.022	0.003	0.064	0.095	0.048	0.369	-0.026
-0.257	1.049	-0.026	-0.135	0.982	0.134	-0.178	-0.053	-0.198	-0.076	0.060	-0.105	0.145	0.104	0.191	-0.061
-0.103	1.065	0.152	-0.130	0.983	0.131	-0.156	0.019	-0.211	0.074	0.074	0.076	0.008	0.117	0.365	-0.045
-0.245	0.968	0.258	-0.129	0.984	0.121	-0.523	-0.175	-0.096	-0.069	-0.024	0.193	0.134	0.018	0.467	-0.043
-0.222	0.964	0.112	-0.125	0.985	0.115	-0.288	0.149	-0.231	-0.051	-0.029	0.052	0.112	0.012	0.318	-0.048
-0.214	1.134	0.022	-0.120	0.987	0.108	-0.386	0.046	-0.227	-0.047	0.140	-0.030	0.106	0.180	0.225	-0.071
-0.187	1.072	0.144	-0.117	0.988	0.098	-0.525	0.157	-0.171	-0.024	0.077	0.102	0.079	0.116	0.343	-0.053
-0.203	0.968	0.128	-0.113	0.989	0.091	-0.346	0.010	-0.228	-0.043	-0.029	0.094	0.096	0.010	0.324	-0.043
-0.160	0.933	0.132	-0.110	0.990	0.084	-0.300	-0.345	-0.149	-0.003	-0.064	0.104	0.055	0.027	0.324	-0.052
-0.191	1.096	-0.038	-0.105	0.992	0.075	-0.493	0.484	-0.265	-0.040	0.097	-0.056	0.089	0.134	0.151	-0.045
-0.176	1.115	0.156	-0.100	0.993	0.065	-0.541	0.115	-0.215	-0.028	0.115	0.148	0.076	0.153	0.340	-0.036
-0.191	1.022	-0.065	-0.096	0.994	0.058	-0.339	-0.028	-0.244	-0.048	0.021	-0.065	0.094	0.059	0.115	-0.044
-0.191	1.022	-0.065	-0.092	0.994	0.051	-0.327	-0.060	-0.194	-0.052	0.021	-0.058	0.095	0.058	0.111	-0.058
-0.160	1.103	0.140	-0.088	0.995	0.039	-0.609	0.137	-0.205	-0.025	0.101	0.158	0.065	0.138	0.312	-0.045
-0.168	0.937	0.132	-0.085	0.996	0.032	-0.368	-0.139	-0.169	-0.036	-0.065	0.158	0.074	0.030	0.301	-0.041
-0.172	1.057	-0.120	-0.082	0.996	0.022	-0.502	-0.004	-0.184	-0.043	0.054	-0.084	0.079	0.088	0.045	-0.050
-0.122	1.096	-0.038	-0.078	0.997	0.010	-0.581	0.093	-0.186	0.003	0.092	0.011	0.030	0.125	0.122	-0.045
-0.137	1.018	0.124	-0.074	0.997	0.003	-0.350	-0.097	-0.219	-0.016	0.014	0.179	0.045	0.046	0.279	-0.018
-0.153	0.972	-0.010	-0.071	0.997	-0.003	-0.322	-0.194	-0.177	-0.035	-0.032	0.052	0.061	0.003	0.141	-0.024
-0.087	1.014	-0.140	-0.067	0.998	-0.015	-0.585	0.272	-0.212	0.026	0.010	-0.066	0.005	0.038	0.006	-0.037
-0.157	1.130	-0.105	-0.062	0.998	-0.027	-0.581	0.117	-0.230	-0.048	0.126	-0.019	0.065	0.151	0.037	-0.040
-0.145	1.041	0.002	-0.060	0.998	-0.035	-0.402	-0.099	-0.139	-0.040	0.037	0.095	0.053	0.061	0.138	-0.038
-0.172	0.875	-0.026	-0.057	0.997	-0.043	-0.424	-0.112	-0.160	-0.070	-0.129	0.076	0.080	0.106	0.106	-0.046
-0.157	0.941	-0.160	-0.055	0.997	-0.058	-0.704	0.112	-0.136	-0.057	-0.063	-0.044	0.064	0.041	0.032	-0.041
-0.107	1.065	-0.172	-0.052	0.996	-0.071	-0.651	-0.051	-0.136	-0.010	0.062	-0.042	0.013	0.082	0.048	-0.044
-0.083	1.065	-0.065	-0.049	0.996	-0.079	-0.402	-0.036	-0.141	0.010	0.062	0.072	0.011	0.080	0.054	-0.046
-0.149	0.929	-0.061	-0.048	0.995	-0.088	-0.456	0.031	-0.106	-0.057	-0.073	0.085	0.053	0.056	0.053	-0.026
-0.191	0.937	-0.128	-0.045	0.994	-0.101	-0.660	0.202	-0.173	-0.101	-0.064	0.031	0.095	0.049	0.018	-0.024
-0.060	1.038	-0.294	-0.043	0.993	-0.114	-0.641	-0.148	-0.104	0.027	0.038	-0.122	0.038	0.049	0.186	-0.026
-0.087	1.080	-0.219	-0.039	0.992	-0.122	-0.356	-0.165	-0.147	-0.002	0.081	-0.040	0.011	0.090	0.115	-0.022
-0.087	1.088	-0.132	-0.036	0.991	-0.129	-0.390	-0.055	-0.146	-0.005	0.090	0.055	0.012	0.096	0.034	-0.015
-0.095	0.945	-0.057	-0.034	0.989	-0.143	-0.707	0.112	-0.134	-0.014	-0.051	0.143	0.005	0.047	0.038	-0.034
-0.130	0.895	-0.144	-0.032	0.987	-0.156	-0.640	0.147	-0.163	-0.050	-0.100	0.069	0.030	0.098	0.052	-0.041
-0.126	0.945	-0.274	-0.029	0.986	-0.163	-0.346	-0.228	-0.104	-0.049	-0.048	-0.054	0.025	0.049	0.186	-0.044
-0.118	1.076	-0.266	-0.027	0.985	-0.171	-0.385	-0.101	-0.134	-0.043	0.084	-0.038	0.017	0.082	0.182	-0.040
-0.068	1.030	-0.116	-0.024	0.983	-0.183	-0.640	-0.054	-0.128	0.005	0.040	0.124	0.034	0.035	0.035	-0.028
-0.072	0.937	-0.132	-0.021	0.981	-0.194	-0.565	0.037	-0.181	-0.002	-0.051	0.119	0.031	0.058	0.053	-0.027
-0.053	0.879	-0.203	-0.017	0.979	-0.202	-0.367	-0.225	-0.140	0.014	-0.107	0.055	0.051	0.117	0.128	-0.013
-0.083	0.922	-0.246	-0.013	0.978	-0.209	-0.391	-0.228	-0.168	-0.021	-0.063	0.020	0.021	0.076	0.174	-0.022
0.001	1.014	-0.235	-0.011	0.975	-0.220	-0.559	0.489	-0.207	0.062	0.032	0.042	0.106	0.017	0.165	-0.027
-0.133	1.022	-0.254	-0.009	0.972	-0.234	-0.713	-0.013	-0.148	-0.075	0.043	0.037	0.028	0.024	0.187	-0.037
-0.068	0.941	-0.140	-0.004	0.970	-0.244	-0.517	0.004	-0.235	-0.014	-0.036	0.161	0.038	0.057	0.075	-0.054
-0.095	0.887	-0.270	0.001	0.967	-0.253	-0.480	-0.300	-0.238	-0.046	-0.087	0.040	0.011	0.112	0.205	-0.056
-0.160	0.898	-0.306	0.005	0.965	-0.262	-0.443	-0.173	-0.176	-0.115	-0.073	0.013	0.055	0.101	0.242	-0.043
-0.030	0.960	-0.396	0.009	0.963	-0.270	-0.400	-0.137	-0.156	0.012	-0.009	-0.069	0.076	0.040	0.334	-0.030
-0.060	1.007	-0.357	0.013	0.960	-0.280	-0.496	-0.018	-0.238	-0.023	0.040	-0.020	0.045	0.006	0.296	-0.025
-0.033	1.038	-0.337	0.017	0.957	-0.289	-0.452	-0.023	-0.220	-0.000	0.074	0.009	0.073	0.037	0.276	-0.014
-0.026	1.068	-0.254	0.024	0.956	-0.292	-0.204	-0.147	-0.279	0.001	0.106	0.095	0.080	0.068	0.195	-0.041
-0.033	1.014	-0.215	0.029	0.955	-0.295	-0.160	-0.024	-0.273	-0.012	0.053	0.137	0.072	0.015	0.157	-0.044
-0.076	0.910	-0.223	0.034	0.954	-0.298	-0.187	-0.200	-0.210	-0.059	-0.050	0.133	0.029	0.088	0.165	-0.051
-0.049	0.945	-0.361	0.037	0.952	-0.303	-0.241	0.011	-0.221	-0.036	-0.014	-0.000	0.055	0.053	0.303	-0.045
-0.064	0.910	-0.420	0.042	0.949	-0.313	-0.481	0.058	-0.299	-0.056	-0.045	-0.050	0.040	0.087	0.362	-0.029
-0.037	1.010	-0.467	0.048	0.946	-0.321	-0.414	-0.023	-0.285	-0.034	0.058	-0.088	0.066	0.014	0.409	-0.014
0.017	1.057	-0.408	0.054	0.945	-0.324	-0.165	-0.181	-0.253	0.014	0.106	-0.026	0.119	0.061	0.350	-0.023
-0.007	1.007	-0.357	0.058	0.944	-0.325	-0.059	-0.028	-0.233	-0.014	0.056	0.026	0.095	0.011	0.299	-0.032
-0.030	0.933	-0.258	0.061	0.942	-0.330	-0.265	-0.068	-0.167	-0.040	-0.015	0.130	0.072	0.063	0.200	-0.046
-0.030	0.902	-0.282	0.064	0.941	-0.333	-0.181	0.103	-0.201	-0.043	-0.045	0.110	0.072	0.094	0.224	-0.071
-0.018	0.852	-0.262	0.066	0.938	-0.340	-0.367	0.322	-0.210	-0.033	-0.092	0.137	0.081	0.144	0.205	-0.071
-0.064	0.837	-0.325	0.068	0.935	-0.348	-0.432	-0.039	-0.157	-0.082	-0.105	0.082	0.033	0.159	0.269	-0.064
0.040	0.798	-0.309	0.072	0.932	-0.356	-0.392	-0.044	-0.190	0.018	-0.140	0.105	0.135	0.199	0.253	-0.053
-0.007	0.767	-0.361	0.074	0.929	-0.363	-0.359	0.106	-0.140	-0.029	-0.168	0.061	0.088	0.230	0.305	-0.043
0.028	0.829	-0.365	0.077	0.927	-0.368	-0.268	0.002	-0.164	0.002	-0.104	0.062	0.123	0.168	0.311	-0.022
0.020	0.852	-0.376	0.080	0.925	-0.371	-0.189	0.018	-0.202	-0.009	-0.079	0.053	0.115	0.145	0.324	-0.013
0.032	0.829	-0.428	0.083	0.925	-0.371	0.057	0.152	-0.236	-0.000	-0.102	0.002	0.127	0.167	0.377	-0.015
0.063	0.856	-0.432	0.086	0.925	-0.370	0.037	0.043	-0.171	0.028	-0.075	-0.003	0.158	0.139	0.381	-0.022
0.005	0.910	-0.357	0.089	0.925	-0.370	0.014	0.035	-0.161	-0.032	-0.021	0.072	0.102	0.084	0.308	-0.022
0.005	0.910	-0.357	0.090	0.925	-0.368	0.127	0.138	-0.162	-0.034	-0.021	0.070	0.104	0.083	0.309	-0.029
0.036	0.956	-0.357	0.090	0.925	-0.370	-0.072	0.334	-0.151	-0.003	0.026	0.072	0.138	0.036	0.309	-0.049
0.063	0.914	-0.262	0.091	0.924	-0.370	-0.011	0.282	-0.151	0.023	-0.016	0.167	0.167	0.079	0.215	-0.051
0.020	0.949	-0.262	0.091	0.925	-0.369	0.093	0.440	-0.174	-0.019	0.018	0.165	0.127	0.045	0.215	-0.047
0.032	0.914	-0.242	0.090	0.926	-0.366	0.160	0.266	-0.090	-0.007	-0.018	0.182	0.141	0.080	0.195	-0.052
0.067	0.879	-0.242	0.089	0.930	-0.356	0.585	0.369	-0.067	0.029	-0.056	0.172	0.177	0.115	0.196	-0.055
0.005	0.864	-0.325	0.087	0.934	-0.347	0.518	0.267	0.000	-0.030	-0.075	0.080	0.117	0.130	0.279	-0.058
0.043	0.840	-0.211	0.083	0.938	-0.336	0.591	0.443	0.025	0.012	-0.103	0.183	0.158	0.153	0.164	-0.058
-0.030	0.860	-0.278	0.081	0.943	-0.323	0.705	0.119	0.084	-0.059	-0.088	0.103	0.086	0.134	0.230	-0.055
-0.022	0.883	-0.302	0.077	0.947	-0.311	0.666	0.140	0.123	-0.048	-0.069	0.067	0.095	0.111	0.253	-0.050
0.028	0.875	-0.294	0.073	0.952	-0.299	0.675	0.350	0.105	0.007	-0.081	0.063	0.144	0.119	0.244	-0.052
-0.018	0.999	-0.349	0.069	0.956	-0.285	0.760	0.270	0.116	-0.035	0.038	-0.006	0.098	0.005	0.299	-0.047
-0.037	0.972	-0.290	0.064	0.961	-0.269	0.854	0.406	0.134	-0.049	0.006	0.037	0.079	0.022	0.239	-0.035
-0.026	0.964	-0.195	0.059	0.966	-0.250	0.967	0.311	0.153	-0.033	-0.007	0.113	0.090	0.030	0.143	-0.050
0.032	0.983	-0.199	0.055	0.971	-0.231	1.039	0.517	0.069	0.029	0.007	0.089	0.147	0.009	0.146	-0.055
-0.057	0.956	-0.144	0.050	0.976	-0.211	1.016	0.244	0.201	-0.054	-0.024	0.125	0.058	0.035	0.089	-0.048
-0.018	0.995	-0.120	0.044	0.980	-0.192	0.973	0.162	0.231	-0.011	0.010	0.129	0.095	0.004	0.063	-0.050
0.024	0.964	-0.061	0.038	0.983	-0.177	0.745	0.304	0.259	0.038	-0.024	0.174	0.137	0.027	0.003	-0.068
-0.053	0.925	-0.077	0.031	0.986	-0.163	0.727	0.410	0.267	-0.032	-0.065	0.144	0.058	0.065	0.017	-0.067
-0.083	0.918	-0.081	0.027	0.988	-0.149	0.719	0.454	0.140	-0.058	-0.075	0.126	0.026	0.073	0.019	-0.067
-0.103	0.949	-0.144	0.022	0.990	-0.136	0.669	0.377	0.163	-0.073	-0.046	0.049	0.006	0.042	0.081	-0.080
-0.087	0.960	-0.152	0.016	0.993	-0.120	0.825	0.349	0.219	-0.052	-0.037	0.025	0.021	0.030	0.087	-0.091
-0.133	0.976	-0.152	0.010	0.995	-0.104	0.814	0.428	0.254	-0.091	-0.023	0.009	0.026	0.014	0.085	-0.089
-0.195	1.041	-0.148	0.002	0.996	-0.089	0.761	0.409	0.335	-0.145	0.041	-0.002	0.088	0.052	0.079	-0.092
-0.107	1.084	-0.018	-0.005	0.997	-0.072	0.830	0.332	0.312	-0.049	0.083	0.111	0.001	0.095	0.053	-0.098
-0.168	1.003	-0.101	-0.013	0.998	-0.056	0.795	0.191	0.344	-0.103	0.001	0.013	0.064	0.013	0.028	-0.092
-0.168	1.003	-0.101	-0.019	0.999	-0.043	0.684	0.369	0.258	-0.097	0.000	-0.001	0.064	0.013	0.025	-0.070
-0.145	1.010	-0.120	-0.023	0.999	-0.033	0.502	0.522	0.175	-0.070	0.007	-0.030	0.043	0.020	0.043	-0.056
-0.095	0.945	-0.057	-0.027	0.999	-0.023	0.500	0.675	0.157	-0.016	-0.058	0.022	0.007	0.046	0.023	-0.045
-0.107	0.983	-0.085	-0.030	1.000	-0.009	0.690	0.871	0.163	-0.024	-0.020	-0.019	0.006	0.007	0.003	-0.046
-0.187	0.972	-0.183	-0.036	0.999	0.008	0.842	0.886	0.280	-0.098	-0.031	-0.135	0.087	0.019	0.099	-0.068
-0.230	1.022	-0.120	-0.044	0.999	0.030	1.060	0.778	0.383	-0.133	0.020	-0.093	0.131	0.032	0.033	-0.104
-0.310	0.991	-0.069	-0.055	0.997	0.051	1.068	0.434	0.496	-0.203	-0.009	-0.063	0.212	0.001	0.020	-0.125
-0.357	0.991	-0.045	-0.063	0.996	0.070	0.977	0.119	0.377	-0.241	-0.008	-0.059	0.260	0.002	0.046	-0.115
-0.268	1.003	-0.006	-0.070	0.994	0.087	0.835	0.015	0.310	-0.146	0.006	-0.036	0.172	0.014	0.088	-0.077
-0.153	1.034	-0.038	-0.075	0.992	0.101	0.730	-0.002	0.269	-0.025	0.038	-0.082	0.058	0.045	0.058	-0.021
-0.060	1.119	-0.053	-0.079	0.991	0.111	0.562	0.105	0.214	0.072	0.125	-0.108	0.034	0.131	0.044	0.051
-0.083	1.076	-0.128	-0.084	0.990	0.118	0.372	-0.172	0.202	0.053	0.084	-0.189	0.010	0.089	0.028	0.127
-0.041	1.030	-0.124	-0.088	0.989	0.122	0.281	-0.501	0.198	0.100	0.038	-0.189	0.051	0.042	0.022	0.180
0.082	1.038	-0.097	-0.090	0.988	0.125	0.257	-0.614	0.037	0.225	0.047	-0.165	0.173	0.051	0.007	0.226
0.093	0.999	-0.081	-0.092	0.988	0.126	0.152	-0.729	0.019	0.239	0.008	-0.150	0.184	0.012	0.026	0.278
0.136	1.018	-0.148	-0.091	0.988	0.128	0.201	-0.702	-0.087	0.280	0.028	-0.219	0.225	0.031	0.039	0.342
0.193	0.949	-0.105	-0.092	0.987	0.133	0.374	-1.007	-0.057	0.339	-0.041	-0.180	0.282	0.039	0.007	0.385
0.320	0.895	-0.045	-0.093	0.986	0.138	0.364	-0.659	0.008	0.467	-0.094	-0.126	0.408	0.092	0.068	0.429
0.336	0.864	-0.018	-0.094	0.985	0.146	0.461	-0.496	0.072	0.484	-0.124	-0.106	0.423	0.122	0.097	0.441
0.347	0.902	0.002	-0.097	0.983	0.155	0.519	-0.179	0.188	0.498	-0.084	-0.096	0.433	0.083	0.118	0.443
0.232	0.906	0.002	-0.102	0.981	0.167	0.595	-0.047	0.259	0.387	-0.078	-0.107	0.317	0.079	0.120	0.406
0.186	0.980	-0.053	-0.107	0.977	0.182	0.837	-0.143	0.294	0.346	-0.001	-0.177	0.270	0.005	0.067	0.365
0.070	1.065	-0.077	-0.114	0.974	0.197	0.833	-0.277	0.314	0.237	0.087	-0.216	0.153	0.080	0.045	0.312
0.082	1.146	0.033	-0.121	0.971	0.205	0.491	-0.226	0.375	0.256	0.171	-0.114	0.164	0.162	0.157	0.264
0.074	1.115	0.171	-0.126	0.969	0.213	0.417	-0.044	0.256	0.252	0.142	0.017	0.155	0.131	0.296	0.205
-0.007	1.103	0.203	-0.132	0.967	0.219	0.357	-0.336	0.275	0.178	0.133	0.042	0.074	0.120	0.330	0.165
-0.095	1.041	0.179	-0.137	0.964	0.228	0.517	-0.293	0.226	0.094	0.074	0.010	0.015	0.058	0.308	0.136
-0.122	1.134	0.104	-0.146	0.963	0.228	0.060	-0.424	0.349	0.076	0.168	-0.064	0.043	0.151	0.233	0.095
-0.014	1.115	0.293	-0.149	0.963	0.226	-0.072	-0.112	0.155	0.186	0.149	0.127	0.064	0.133	0.423	0.067
-0.130	0.949	0.301	-0.150	0.962	0.228	0.088	-0.031	0.043	0.071	-0.017	0.133	0.052	0.033	0.432	0.055
-0.172	0.941	0.223	-0.151	0.962	0.228	0.057	-0.139	0.022	0.030	-0.024	0.054	0.095	0.041	0.355	0.002
-0.183	0.953	0.140	-0.149	0.963	0.227	-0.162	0.511	0.018	0.016	-0.013	-0.027	0.108	0.029	0.272	-0.056
-0.399	1.022	0.144	-0.152	0.963	0.221	-0.250	-0.132	0.081	-0.196	0.055	-0.017	0.323	0.042	0.277	-0.073
-0.318	0.964	0.329	-0.154	0.963	0.220	-0.061	-0.208	0.019	-0.114	-0.003	0.169	0.243	0.016	0.463	-0.089
-0.249	0.925	0.219	-0.153	0.963	0.220	-0.002	0.110	-0.014	-0.045	-0.042	0.059	0.174	0.054	0.353	-0.119
-0.318	1.034	0.049	-0.152	0.965	0.214	-0.272	0.014	-0.104	-0.116	0.065	-0.105	0.244	0.054	0.184	-0.088
-0.337	1.138	0.148	-0.153	0.967	0.206	-0.338	-0.508	-0.069	-0.134	0.167	0.002	0.263	0.158	0.282	-0.069
-0.164	0.995	0.313	-0.152	0.967	0.205	-0.024	-0.343	-0.128	0.038	0.024	0.169	0.090	0.016	0.448	-0.068
-0.226	0.922	0.270	-0.149	0.968	0.203	-0.051	-0.128	-0.212	-0.027	-0.051	0.127	0.152	0.057	0.405	-0.046
-0.264	0.914	0.116	-0.148	0.969	0.196	-0.304	-0.472	-0.131	-0.066	-0.060	-0.019	0.191	0.065	0.252	-0.046
-0.126	1.003	0.223	-0.145	0.970	0.194	-0.082	-0.111	-0.179	0.070	0.028	0.089	0.053	0.024	0.358	-0.053
-0.283	0.933	0.258	-0.145	0.971	0.190	-0.177	-0.246	-0.109	-0.088	-0.042	0.128	0.211	0.046	0.393	-0.050
-0.187	0.918	0.297	-0.141	0.972	0.187	-0.195	0.082	-0.157	0.005	-0.059	0.171	0.115	0.061	0.431	-0.049
-0.233	0.956	0.156	-0.138	0.974	0.183	-0.219	0.013	-0.206	-0.045	-0.022	0.034	0.161	0.023	0.290	-0.052
-0.264	1.041	0.045	-0.136	0.975	0.177	-0.218	-0.265	-0.144	-0.077	0.062	-0.071	0.191	0.062	0.179	-0.060
-0.153	1.080	0.140	-0.132	0.976	0.175	-0.100	0.132	-0.203	0.030	0.099	0.026	0.080	0.100	0.273	-0.068
-0.333	1.057	0.187	-0.131	0.977	0.170	-0.195	-0.605	-0.169	-0.151	0.075	0.078	0.261	0.076	0.320	-0.072
-0.230	0.949	0.242	-0.127	0.979	0.161	-0.451	-0.041	-0.232	-0.052	-0.035	0.142	0.156	0.032	0.375	-0.080
-0.241	0.980	0.120	-0.123	0.981	0.153	-0.430	-0.056	-0.246	-0.067	-0.007	0.028	0.168	0.001	0.253	-0.072
-0.260	0.953	0.100	-0.119	0.981	0.150	-0.090	-0.215	-0.227	-0.090	-0.034	0.011	0.187	0.028	0.234	-0.039
-0.126	1.026	0.029	-0.115	0.982	0.149	-0.042	-0.201	-0.230	0.041	0.038	-0.058	0.052	0.045	0.162	-0.042
-0.176	1.099	0.049	-0.114	0.983	0.144	-0.146	-0.397	-0.114	-0.010	0.111	-0.034	0.101	0.118	0.181	-0.027
-0.287	1.119	0.073	-0.111	0.984	0.142	-0.116	0.080	-0.196	-0.125	0.129	-0.008	0.211	0.137	0.203	-0.009
-0.176	1.111	0.006	-0.107	0.985	0.135	-0.354	-0.050	-0.212	-0.017	0.120	-0.068	0.099	0.130	0.134	-0.036
-0.176	1.111	0.006	-0.104	0.987	0.126	-0.407	-0.086	-0.176	-0.021	0.119	-0.059	0.098	0.130	0.132	-0.055
-0.180	0.987	0.203	-0.100	0.988	0.114	-0.619	-0.029	-0.190	-0.028	-0.007	0.150	0.102	0.007	0.329	-0.052
-0.191	0.910	0.203	-0.097	0.990	0.103	-0.575	-0.064	-0.177	-0.042	-0.086	0.162	0.113	0.071	0.328	-0.059
-0.210	0.895	0.159	-0.095	0.991	0.100	-0.146	-0.276	-0.185	-0.064	-0.102	0.122	0.133	0.087	0.285	-0.068
-0.157	0.937	0.077	-0.092	0.991	0.097	-0.122	-0.178	-0.159	-0.013	-0.060	0.042	0.079	0.045	0.200	-0.048
-0.210	1.003	-0.030	-0.089	0.992	0.092	-0.229	-0.020	-0.162	-0.070	0.005	-0.060	0.134	0.020	0.092	-0.032
-0.149	1.076	-0.069	-0.087	0.993	0.084	-0.347	-0.039	-0.114	-0.010	0.077	-0.092	0.074	0.093	0.051	-0.014
-0.157	1.045	-0.010	-0.085	0.994	0.075	-0.489	0.100	-0.139	-0.021	0.045	-0.023	0.083	0.063	0.108	-0.014
-0.153	1.084	-0.026	-0.082	0.995	0.064	-0.522	0.124	-0.120	-0.019	0.083	-0.028	0.081	0.102	0.091	-0.008
-0.183	1.084	-0.073	-0.079	0.995	0.054	-0.490	0.030	-0.176	-0.053	0.082	-0.065	0.113	0.102	0.043	-0.014
-0.176	1.103	-0.101	-0.078	0.996	0.043	-0.528	-0.134	-0.070	-0.046	0.101	-0.081	0.107	0.122	0.014	-0.010
-0.103	1.061	0.065	-0.075	0.997	0.035	-0.391	0.024	-0.138	0.024	0.057	0.092	0.035	0.079	0.178	-0.019
-0.103	1.076	-0.002	-0.072	0.997	0.027	-0.397	0.177	-0.166	0.021	0.072	0.033	0.036	0.094	0.110	-0.031
-0.157	1.072	0.025	-0.069	0.997	0.025	-0.085	-0.264	-0.152	-0.035	0.068	0.062	0.090	0.088	0.136	-0.048
-0.160	0.995	0.100	-0.066	0.998	0.024	-0.081	-0.018	-0.165	-0.042	-0.009	0.138	0.094	0.010	0.209	-0.061
-0.176	0.929	0.096	-0.064	0.998	0.019	-0.273	0.086	-0.134	-0.060	-0.075	0.139	0.110	0.057	0.202	-0.086
-0.157	0.949	0.053	-0.062	0.998	0.014	-0.248	-0.093	-0.113	-0.043	-0.056	0.101	0.091	0.039	0.156	-0.084
-0.203	0.918	0.037	-0.060	0.998	0.007	-0.371	0.033	-0.116	-0.091	-0.087	0.092	0.137	0.071	0.138	-0.079
-0.141	0.933	-0.014	-0.059	0.998	-0.000	-0.351	-0.005	-0.086	-0.031	-0.072	0.048	0.074	0.057	0.084	-0.066
-0.157	0.976	-0.026	-0.056	0.998	-0.008	-0.382	0.054	-0.125	-0.048	-0.029	0.043	0.089	0.016	0.069	-0.058
-0.153	1.007	-0.085	-0.054	0.998	-0.018	-0.484	0.075	-0.132	-0.047	0.002	-0.007	0.085	0.014	0.006	-0.034
-0.126	0.960	-0.057	-0.051	0.998	-0.025	-0.370	-0.101	-0.144	-0.023	-0.045	0.029	0.057	0.032	0.031	-0.024
-0.110	0.980	-0.132	-0.048	0.998	-0.031	-0.250	-0.258	-0.181	-0.011	-0.025	-0.041	0.040	0.013	0.045	-0.015
-0.137	1.061	-0.231	-0.045	0.998	-0.034	-0.112	-0.034	-0.161	-0.041	0.056	-0.137	0.066	0.068	0.146	-0.008
-0.130	1.041	-0.152	-0.043	0.998	-0.039	-0.255	-0.155	-0.098	-0.035	0.038	-0.053	0.057	0.048	0.069	-0.002
-0.095	1.068	-0.089	-0.041	0.998	-0.044	-0.218	-0.139	-0.091	-0.002	0.065	0.014	0.021	0.075	0.008	-0.014
-0.130	1.034	-0.207	-0.040	0.998	-0.048	-0.156	-0.267	-0.088	-0.038	0.031	-0.101	0.054	0.040	0.130	-0.015
-0.172	1.088	-0.168	-0.038	0.998	-0.055	-0.341	-0.024	-0.094	-0.082	0.085	-0.055	0.095	0.094	0.092	-0.016
-0.080	1.080	-0.108	-0.036	0.997	-0.061	-0.325	0.042	-0.120	0.008	0.078	0.010	0.001	0.085	0.035	-0.013
-0.122	1.103	-0.168	-0.035	0.997	-0.071	-0.453	-0.075	-0.072	-0.036	0.101	-0.040	0.043	0.107	0.097	-0.028
-0.064	1.072	-0.112	-0.032	0.996	-0.080	-0.441	0.314	-0.153	0.019	0.071	0.024	0.016	0.076	0.045	-0.020
-0.137	1.045	-0.073	-0.029	0.996	-0.087	-0.382	-0.091	-0.165	-0.057	0.045	0.070	0.055	0.050	0.008	-0.037
-0.057	1.003	-0.045	-0.026	0.995	-0.095	-0.416	-0.043	-0.170	0.021	0.003	0.106	0.026	0.008	0.017	-0.030
-0.118	0.953	-0.030	-0.022	0.995	-0.099	-0.167	-0.236	-0.175	-0.044	-0.047	0.125	0.035	0.043	0.032	-0.040
-0.057	0.929	-0.164	-0.019	0.994	-0.104	-0.259	-0.064	-0.151	0.014	-0.070	-0.004	0.028	0.067	0.104	-0.012
-0.103	0.953	-0.148	-0.017	0.994	-0.110	-0.275	-0.229	-0.093	-0.034	-0.046	0.017	0.018	0.045	0.090	-0.015
-0.007	0.956	-0.195	-0.014	0.993	-0.114	-0.208	0.029	-0.129	0.059	-0.041	-0.026	0.079	0.041	0.139	-0.002
-0.107	0.964	-0.203	-0.012	0.992	-0.123	-0.446	0.039	-0.149	-0.043	-0.032	-0.025	0.019	0.033	0.149	-0.001
-0.095	0.949	-0.223	-0.009	0.992	-0.129	-0.306	-0.137	-0.114	-0.034	-0.047	-0.038	0.007	0.048	0.170	0.008
-0.030	1.007	-0.179	-0.006	0.990	-0.138	-0.447	0.150	-0.170	0.028	0.012	0.014	0.059	0.009	0.127	-0.010
-0.053	0.995	-0.207	-0.003	0.989	-0.145	-0.344	0.026	-0.174	0.002	0.002	-0.007	0.037	0.003	0.156	-0.007
-0.083	1.007	-0.215	0.001	0.988	-0.153	-0.394	0.023	-0.211	-0.032	0.014	-0.007	0.006	0.008	0.165	-0.008
-0.080	1.045	-0.262	0.005	0.987	-0.162	-0.404	0.008	-0.212	-0.032	0.054	-0.046	0.011	0.047	0.214	-0.013
-0.083	1.010	-0.254	0.007	0.985	-0.171	-0.448	0.131	-0.187	-0.039	0.021	-0.029	0.007	0.012	0.208	-0.017
-0.049	0.956	-0.250	0.011	0.984	-0.179	-0.415	0.023	-0.183	-0.007	-0.031	-0.017	0.042	0.042	0.205	-0.012
-0.072	1.049	-0.282	0.015	0.983	-0.185	-0.287	-0.052	-0.219	-0.035	0.063	-0.043	0.020	0.052	0.238	0.001
-0.045	1.038	-0.274	0.019	0.981	-0.193	-0.380	-0.066	-0.213	-0.012	0.053	-0.027	0.047	0.040	0.231	0.004
0.013	1.053	-0.290	0.024	0.980	-0.197	-0.217	-0.133	-0.225	0.041	0.070	-0.039	0.105	0.056	0.247	-0.002
-0.064	1.010	-0.341	0.029	0.979	-0.202	-0.245	-0.262	-0.198	-0.041	0.029	-0.085	0.029	0.013	0.299	0.003
-0.064	1.014	-0.278	0.031	0.978	-0.208	-0.296	0.297	-0.185	-0.043	0.034	-0.016	0.029	0.016	0.236	0.007
-0.007	0.980	-0.258	0.034	0.976	-0.213	-0.259	-0.106	-0.156	0.012	0.001	0.008	0.087	0.020	0.217	-0.004
-0.022	0.987	-0.341	0.038	0.976	-0.216	-0.129	-0.207	-0.147	-0.007	0.010	-0.072	0.071	0.012	0.301	-0.006
-0.022	0.976	-0.294	0.042	0.974	-0.220	-0.211	0.008	-0.241	-0.011	-0.001	-0.021	0.071	0.024	0.254	-0.003
-0.041	0.922	-0.317	0.047	0.974	-0.220	0.050	-0.003	-0.240	-0.035	-0.054	-0.045	0.051	0.079	0.279	-0.011
-0.041	0.922	-0.317	0.052	0.974	-0.222	-0.084	-0.060	-0.247	-0.039	-0.054	-0.043	0.050	0.079	0.279	-0.020
-0.053	0.887	-0.337	0.055	0.973	-0.223	-0.039	0.030	-0.195	-0.054	-0.088	-0.062	0.039	0.114	0.300	-0.029
-0.022	0.949	-0.262	0.059	0.972	-0.226	-0.166	-0.223	-0.172	-0.027	-0.025	0.016	0.070	0.052	0.226	-0.019
-0.057	0.983	-0.321	0.062	0.971	-0.230	-0.207	-0.101	-0.141	-0.065	0.011	-0.039	0.036	0.017	0.286	-0.018
0.040	0.991	-0.306	0.065	0.970	-0.234	-0.188	0.107	-0.193	0.029	0.020	-0.019	0.132	0.009	0.271	-0.017
-0.007	0.972	-0.298	0.068	0.969	-0.239	-0.269	0.087	-0.164	-0.020	0.003	-0.006	0.087	0.028	0.264	-0.003
-0.018	0.987	-0.317	0.070	0.967	-0.244	-0.215	0.103	-0.182	-0.034	0.019	-0.021	0.077	0.013	0.285	0.003
0.036	1.018	-0.369	0.073	0.965	-0.251	-0.338	0.309	-0.231	0.017	0.052	-0.065	0.132	0.018	0.337	0.002
-0.014	1.003	-0.369	0.077	0.963	-0.257	-0.308	-0.023	-0.207	-0.037	0.039	-0.058	0.084	0.003	0.338	-0.005
0.028	0.987	-0.388	0.080	0.961	-0.265	-0.377	0.245	-0.247	0.003	0.026	-0.070	0.129	0.013	0.357	-0.000
-0.007	0.960	-0.270	0.082	0.959	-0.272	-0.345	0.203	-0.184	-0.034	0.001	0.056	0.097	0.041	0.238	-0.012
0.040	0.960	-0.302	0.085	0.957	-0.277	-0.242	0.128	-0.165	0.010	0.003	0.029	0.145	0.042	0.269	-0.021
0.017	0.949	-0.313	0.086	0.955	-0.282	-0.228	0.309	-0.163	-0.014	-0.007	0.023	0.124	0.054	0.280	-0.024
-0.018	0.976	-0.298	0.088	0.954	-0.285	-0.153	0.086	-0.166	-0.051	0.021	0.041	0.091	0.028	0.264	-0.017
0.055	0.964	-0.329	0.090	0.953	-0.290	-0.197	0.218	-0.167	0.021	0.011	0.014	0.165	0.039	0.296	-0.020
0.020	0.937	-0.329	0.091	0.952	-0.292	-0.113	0.196	-0.139	-0.015	-0.015	0.017	0.131	0.066	0.296	-0.023
0.028	0.960	-0.329	0.091	0.951	-0.295	-0.100	0.463	-0.150	-0.007	0.009	0.020	0.140	0.042	0.295	-0.019
-0.014	0.937	-0.376	0.091	0.952	-0.292	0.214	0.243	-0.087	-0.049	-0.015	-0.031	0.099	0.064	0.341	-0.028
0.009	0.972	-0.286	0.093	0.954	-0.285	0.355	0.075	-0.104	-0.028	0.018	0.053	0.121	0.029	0.249	-0.044
0.043	0.972	-0.227	0.092	0.955	-0.280	0.259	0.194	-0.046	0.007	0.016	0.108	0.156	0.028	0.189	-0.045
-0.053	0.941	-0.270	0.091	0.958	-0.274	0.365	0.128	0.007	-0.088	-0.017	0.058	0.061	0.058	0.229	-0.051
0.047	0.925	-0.235	0.089	0.960	-0.267	0.374	0.364	-0.032	0.013	-0.034	0.087	0.160	0.073	0.191	-0.051
-0.022	0.925	-0.274	0.087	0.962	-0.260	0.407	0.272	0.048	-0.053	-0.036	0.041	0.091	0.074	0.228	-0.055
0.013	0.914	-0.211	0.084	0.965	-0.250	0.524	0.195	0.080	-0.016	-0.051	0.094	0.125	0.086	0.163	-0.057
-0.026	0.883	-0.290	0.081	0.967	-0.240	0.555	0.244	0.099	-0.052	-0.085	0.006	0.085	0.117	0.240	-0.058
-0.080	0.918	-0.242	0.077	0.971	-0.227	0.670	0.304	0.110	-0.102	-0.053	0.041	0.030	0.083	0.189	-0.063
0.017	0.972	-0.203	0.073	0.974	-0.215	0.686	0.343	0.100	-0.002	-0.002	0.068	0.125	0.030	0.148	-0.068
-0.064	0.980	-0.219	0.068	0.977	-0.203	0.580	0.162	0.188	-0.078	0.003	0.041	0.043	0.022	0.162	-0.072
-0.057	0.972	-0.207	0.063	0.980	-0.190	0.708	0.287	0.182	-0.066	-0.007	0.040	0.049	0.030	0.148	-0.060
-0.053	0.956	-0.187	0.058	0.982	-0.179	0.590	0.265	0.201	-0.057	-0.025	0.048	0.052	0.045	0.125	-0.067
-0.030	0.953	-0.156	0.053	0.985	-0.165	0.703	0.315	0.203	-0.029	-0.032	0.067	0.075	0.050	0.090	-0.060
-0.064	0.980	-0.191	0.046	0.987	-0.154	0.601	0.277	0.276	-0.057	-0.007	0.020	0.039	0.023	0.124	-0.054
-0.049	0.968	-0.148	0.038	0.989	-0.143	0.578	0.282	0.341	-0.034	-0.021	0.052	0.054	0.035	0.078	-0.061
-0.045	0.999	-0.124	0.032	0.991	-0.130	0.650	0.585	0.223	-0.024	0.008	0.063	0.057	0.004	0.052	-0.060
-0.126	1.018	-0.128	0.026	0.993	-0.116	0.714	0.312	0.252	-0.099	0.026	0.045	0.024	0.015	0.053	-0.064
-0.072	1.014	-0.140	0.021	0.995	-0.100	0.834	0.347	0.187	-0.040	0.020	0.017	0.028	0.011	0.062	-0.062
-0.107	0.972	-0.093	0.015	0.996	-0.084	0.821	0.384	0.253	-0.069	-0.024	0.049	0.007	0.030	0.013	-0.053
-0.083	1.034	-0.124	0.010	0.998	-0.070	0.718	0.498	0.208	-0.040	0.037	0.003	0.015	0.033	0.042	-0.033
-0.053	1.018	-0.136	0.005	0.998	-0.056	0.715	0.610	0.171	-0.005	0.021	-0.022	0.045	0.018	0.051	-0.027
-0.099	1.003	-0.215	0.002	0.999	-0.041	0.772	0.627	0.134	-0.048	0.004	-0.115	0.002	0.002	0.127	-0.017
-0.118	0.999	-0.207	-0.003	1.000	-0.024	0.870	0.718	0.212	-0.062	-0.000	-0.124	0.023	0.001	0.117	-0.021
-0.164	0.995	-0.254	-0.011	1.000	-0.003	1.089	0.955	0.336	-0.101	-0.004	-0.192	0.070	0.005	0.162	-0.045
-0.195	0.991	-0.195	-0.019	1.000	0.019	1.140	0.726	0.410	-0.123	-0.008	-0.155	0.101	0.008	0.101	-0.083
-0.241	0.960	-0.116	-0.028	0.999	0.042	1.132	0.368	0.413	-0.160	-0.038	-0.099	0.148	0.038	0.020	-0.111
-0.318	0.945	-0.045	-0.036	0.997	0.062	1.039	0.003	0.371	-0.229	-0.052	-0.048	0.227	0.052	0.053	-0.114
-0.264	0.972	0.033	-0.043	0.996	0.079	0.861	-0.007	0.279	-0.169	-0.023	0.014	0.174	0.024	0.134	-0.083
-0.157	0.991	-0.002	-0.047	0.994	0.095	0.812	0.133	0.231	-0.056	-0.002	-0.038	0.067	0.004	0.100	-0.035
-0.068	1.053	-0.132	-0.052	0.993	0.110	0.790	0.027	0.227	0.037	0.062	-0.183	0.021	0.059	0.027	0.029
-0.057	1.049	-0.156	-0.057	0.991	0.122	0.629	-0.199	0.243	0.053	0.060	-0.217	0.031	0.055	0.048	0.104
-0.053	1.030	-0.136	-0.062	0.990	0.130	0.480	-0.522	0.163	0.062	0.042	-0.205	0.034	0.035	0.026	0.172
0.059	1.041	-0.085	-0.066	0.989	0.136	0.377	-0.662	0.132	0.177	0.055	-0.160	0.145	0.047	0.027	0.215
0.163	1.030	-0.042	-0.067	0.988	0.140	0.311	-0.653	0.034	0.283	0.044	-0.121	0.248	0.036	0.072	0.286
0.155	1.049	-0.073	-0.068	0.987	0.146	0.351	-0.709	-0.019	0.276	0.064	-0.157	0.239	0.056	0.041	0.358
0.328	0.976	-0.112	-0.068	0.986	0.151	0.379	-0.620	-0.035	0.449	-0.008	-0.203	0.412	0.017	0.003	0.409
0.328	0.976	-0.112	-0.071	0.985	0.157	0.359	-0.618	0.074	0.452	-0.007	-0.208	0.411	0.016	0.005	0.436
0.347	0.871	0.006	-0.073	0.984	0.165	0.447	-0.497	0.112	0.473	-0.110	-0.097	0.430	0.119	0.124	0.435
0.313	0.852	0.022	-0.076	0.982	0.173	0.457	-0.267	0.168	0.442	-0.127	-0.089	0.395	0.138	0.141	0.403
0.136	0.898	-0.038	-0.083	0.980	0.182	0.530	-0.328	0.308	0.271	-0.079	-0.158	0.218	0.091	0.084	0.357
0.147	0.937	-0.042	-0.088	0.977	0.193	0.617	-0.143	0.296	0.288	-0.037	-0.173	0.229	0.052	0.082	0.314
0.070	1.084	-0.018	-0.093	0.974	0.204	0.604	-0.126	0.257	0.216	0.113	-0.160	0.152	0.096	0.107	0.266
0.097	1.096	0.077	-0.098	0.972	0.215	0.611	-0.062	0.263	0.248	0.127	-0.076	0.178	0.107	0.204	0.244
0.043	1.092	0.112	-0.102	0.969	0.226	0.567	-0.129	0.207	0.198	0.126	-0.051	0.124	0.103	0.241	0.205
0.028	1.088	0.108	-0.106	0.966	0.235	0.532	-0.100	0.175	0.186	0.125	-0.065	0.108	0.099	0.238	0.178
-0.018	1.068	0.195	-0.110	0.964	0.242	0.379	-0.202	0.168	0.144	0.108	0.015	0.061	0.079	0.326	0.137
-0.064	1.115	0.104	-0.112	0.963	0.246	0.248	-0.122	0.115	0.100	0.156	-0.079	0.015	0.126	0.237	0.103
-0.103	1.072	0.223	-0.117	0.961	0.251	0.295	-0.318	0.145	0.066	0.115	0.035	0.024	0.083	0.356	0.064
-0.095	1.099	0.313	-0.117	0.960	0.256	0.237	0.097	0.041	0.074	0.144	0.121	0.016	0.111	0.447	0.031
-0.153	1.010	0.234	-0.117	0.960	0.255	-0.040	0.179	0.047	0.016	0.055	0.042	0.074	0.022	0.369	0.022
-0.268	0.972	0.045	-0.120	0.960	0.253	-0.071	-0.276	0.059	-0.096	0.016	-0.144	0.190	0.016	0.180	-0.012
-0.122	1.026	0.100	-0.119	0.959	0.257	0.256	-0.004	-0.039	0.049	0.071	-0.093	0.044	0.038	0.235	-0.030
-0.330	0.976	0.140	-0.122	0.958	0.259	0.137	-0.271	0.062	-0.155	0.021	-0.055	0.251	0.011	0.275	-0.062
-0.199	0.945	0.313	-0.122	0.959	0.256	-0.143	0.033	-0.001	-0.025	-0.010	0.121	0.120	0.041	0.450	-0.063
-0.310	0.868	0.286	-0.122	0.960	0.252	-0.234	-0.002	-0.041	-0.136	-0.089	0.098	0.232	0.118	0.423	-0.095
-0.226	0.914	0.179	-0.122	0.960	0.251	-0.038	-0.155	-0.063	-0.052	-0.043	-0.007	0.147	0.071	0.317	-0.079
-0.303	0.995	0.092	-0.125	0.960	0.249	0.022	-0.530	0.008	-0.125	0.038	-0.092	0.224	0.010	0.231	-0.084
-0.210	1.068	0.223	-0.126	0.962	0.242	-0.342	-0.192	-0.002	-0.032	0.110	0.045	0.131	0.084	0.362	-0.070
-0.203	0.945	0.357	-0.126	0.964	0.235	-0.373	0.032	-0.032	-0.025	-0.015	0.186	0.123	0.039	0.496	-0.054
-0.272	0.829	0.187	-0.126	0.964	0.236	0.048	-0.221	-0.071	-0.094	-0.131	0.017	0.191	0.154	0.327	-0.034
-0.145	0.914	0.152	-0.127	0.963	0.239	0.237	-0.206	-0.013	0.034	-0.045	-0.022	0.064	0.069	0.292	-0.022
-0.187	1.119	0.108	-0.127	0.963	0.239	-0.018	-0.009	0.014	-0.008	0.160	-0.065	0.106	0.135	0.250	-0.012
-0.187	1.119	0.108	-0.129	0.963	0.236	-0.115	-0.066	0.051	-0.006	0.160	-0.062	0.106	0.135	0.250	-0.006
-0.203	1.068	0.215	-0.129	0.965	0.229	-0.331	-0.049	-0.030	-0.022	0.108	0.051	0.122	0.084	0.357	-0.029
-0.199	1.022	0.274	-0.125	0.967	0.223	-0.344	0.349	-0.137	-0.022	0.060	0.116	0.118	0.037	0.416	-0.043
-0.230	0.902	0.242	-0.123	0.968	0.219	-0.215	0.019	-0.080	-0.054	-0.061	0.089	0.149	0.083	0.385	-0.059
-0.230	0.887	0.163	-0.125	0.968	0.218	-0.052	-0.293	0.004	-0.052	-0.077	0.012	0.151	0.099	0.306	-0.051
-0.264	1.018	0.104	-0.125	0.969	0.214	-0.167	-0.159	-0.034	-0.086	0.053	-0.044	0.186	0.032	0.247	-0.028
-0.183	1.030	0.124	-0.123	0.970	0.209	-0.223	0.014	-0.110	-0.008	0.063	-0.020	0.107	0.044	0.266	-0.027
-0.118	1.072	0.108	-0.119	0.972	0.200	-0.441	0.109	-0.178	0.054	0.103	-0.027	0.044	0.087	0.251	-0.035
-0.260	1.057	0.100	-0.117	0.975	0.190	-0.488	-0.124	-0.145	-0.090	0.086	-0.025	0.188	0.072	0.242	-0.040
-0.241	1.014	0.195	-0.116	0.976	0.184	-0.270	-0.429	-0.168	-0.072	0.042	0.076	0.171	0.030	0.336	-0.063
-0.222	0.995	0.230	-0.112	0.977	0.182	-0.112	-0.121	-0.233	-0.057	0.022	0.114	0.153	0.010	0.371	-0.087
-0.291	0.925	0.112	-0.111	0.978	0.175	-0.326	-0.107	-0.135	-0.127	-0.049	0.003	0.223	0.059	0.252	-0.085
-0.237	0.906	0.077	-0.109	0.980	0.166	-0.415	0.011	-0.118	-0.075	-0.070	-0.024	0.169	0.078	0.216	-0.070
-0.226	1.014	0.096	-0.106	0.982	0.154	-0.657	0.074	-0.153	-0.067	0.036	0.009	0.158	0.030	0.234	-0.049
-0.207	1.061	-0.010	-0.103	0.985	0.140	-0.648	0.006	-0.159	-0.050	0.080	-0.085	0.139	0.076	0.126	-0.030
-0.160	1.096	0.002	-0.100	0.986	0.132	-0.371	-0.191	-0.189	-0.007	0.113	-0.065	0.094	0.110	0.137	-0.024
-0.199	1.138	-0.006	-0.097	0.988	0.124	-0.382	-0.298	-0.201	-0.049	0.155	-0.065	0.133	0.152	0.127	-0.027
-0.176	1.099	0.061	-0.093	0.989	0.117	-0.288	-0.256	-0.237	-0.030	0.115	0.009	0.110	0.113	0.193	-0.034
-0.237	1.088	0.025	-0.089	0.990	0.111	-0.305	-0.241	-0.235	-0.095	0.102	-0.020	0.171	0.100	0.155	-0.046
-0.183	1.061	0.077	-0.086	0.991	0.105	-0.252	-0.304	-0.246	-0.044	0.075	0.037	0.117	0.072	0.204	-0.058
-0.149	1.080	0.128	-0.080	0.992	0.100	-0.260	0.053	-0.272	-0.014	0.093	0.094	0.082	0.092	0.253	-0.067
-0.176	1.065	0.140	-0.077	0.993	0.089	-0.517	-0.169	-0.209	-0.044	0.077	0.116	0.109	0.076	0.263	-0.066
-0.164	1.045	0.144	-0.072	0.994	0.083	-0.316	0.058	-0.235	-0.037	0.056	0.126	0.096	0.056	0.266	-0.060
-0.183	1.049	0.077	-0.070	0.995	0.072	-0.534	-0.224	-0.160	-0.058	0.059	0.070	0.115	0.060	0.197	-0.065
-0.145	1.061	0.006	-0.066	0.996	0.061	-0.583	0.020	-0.184	-0.023	0.069	0.011	0.075	0.071	0.123	-0.066
-0.149	1.007	0.104	-0.062	0.997	0.047	-0.713	0.095	-0.210	-0.031	0.014	0.123	0.078	0.017	0.219	-0.062
-0.157	0.953	0.104	-0.059	0.998	0.032	-0.769	0.059	-0.189	-0.042	-0.041	0.138	0.085	0.037	0.217	-0.058
-0.137	0.941	0.041	-0.054	0.998	0.024	-0.397	0.096	-0.244	-0.027	-0.053	0.082	0.065	0.048	0.152	-0.061
-0.137	0.941	0.041	-0.050	0.999	0.014	-0.485	-0.067	-0.207	-0.031	-0.054	0.092	0.064	0.048	0.151	-0.052
-0.164	1.003	-0.112	-0.046	0.999	0.005	-0.432	-0.074	-0.205	-0.061	0.008	-0.053	0.090	0.013	0.005	-0.045
-0.164	1.034	-0.164	-0.043	0.999	-0.003	-0.410	-0.037	-0.213	-0.064	0.038	-0.095	0.089	0.043	0.058	-0.043
-0.168	1.096	-0.140	-0.039	0.999	-0.018	-0.692	0.017	-0.188	-0.071	0.100	-0.057	0.092	0.105	0.037	-0.048
-0.157	1.115	-0.140	-0.036	0.999	-0.034	-0.789	0.039	-0.194	-0.062	0.120	-0.041	0.080	0.124	0.039	-0.050
-0.160	1.088	-0.057	-0.031	0.998	-0.048	-0.736	-0.062	-0.234	-0.070	0.094	0.056	0.083	0.097	0.042	-0.050
-0.107	1.038	-0.034	-0.027	0.998	-0.062	-0.701	0.060	-0.212	-0.020	0.044	0.094	0.028	0.047	0.064	-0.057
-0.060	1.018	0.010	-0.022	0.997	-0.068	-0.318	0.133	-0.272	0.021	0.025	0.144	0.020	0.026	0.105	-0.068
-0.130	0.987	-0.049	-0.018	0.997	-0.077	-0.451	-0.077	-0.239	-0.052	-0.005	0.094	0.048	0.005	0.044	-0.057
-0.157	0.960	-0.089	-0.015	0.996	-0.085	-0.404	-0.282	-0.142	-0.082	-0.032	0.063	0.074	0.033	0.002	-0.066
-0.064	0.953	-0.049	-0.011	0.996	-0.093	-0.392	0.009	-0.214	0.006	-0.039	0.110	0.019	0.041	0.040	-0.071
-0.153	0.875	-0.120	-0.007	0.994	-0.105	-0.592	0.253	-0.214	-0.085	-0.115	0.052	0.069	0.118	0.033	-0.060
-0.126	0.910	-0.195	-0.004	0.993	-0.118	-0.659	0.095	-0.190	-0.062	-0.079	-0.009	0.041	0.084	0.109	-0.045
-0.095	0.976	-0.219	-0.001	0.991	-0.131	-0.629	0.010	-0.180	-0.034	-0.011	-0.020	0.009	0.018	0.135	-0.044
-0.103	1.053	-0.270	0.002	0.990	-0.144	-0.641	0.153	-0.191	-0.044	0.068	-0.057	0.016	0.059	0.187	-0.026
-0.099	1.068	-0.282	0.007	0.988	-0.155	-0.537	-0.250	-0.216	-0.045	0.085	-0.057	0.012	0.074	0.200	-0.017
-0.076	1.080	-0.282	0.011	0.986	-0.165	-0.487	-0.027	-0.247	-0.027	0.098	-0.047	0.012	0.085	0.201	-0.012
-0.068	1.138	-0.286	0.016	0.985	-0.174	-0.444	-0.006	-0.234	-0.024	0.158	-0.041	0.020	0.142	0.206	-0.008
-0.033	1.065	-0.239	0.020	0.983	-0.183	-0.478	-0.218	-0.178	0.007	0.086	0.016	0.055	0.068	0.159	-0.009
-0.045	1.053	-0.290	0.024	0.981	-0.192	-0.438	-0.136	-0.178	-0.009	0.077	-0.026	0.044	0.057	0.212	-0.001
-0.060	1.026	-0.262	0.028	0.979	-0.201	-0.448	-0.112	-0.216	-0.029	0.052	0.011	0.029	0.029	0.185	-0.008
-0.010	1.076	-0.329	0.033	0.977	-0.209	-0.381	-0.090	-0.237	0.016	0.104	-0.047	0.079	0.079	0.253	-0.011
-0.087	1.026	-0.345	0.037	0.975	-0.217	-0.429	-0.013	-0.216	-0.065	0.056	-0.054	0.003	0.028	0.270	-0.019
-0.033	1.045	-0.298	0.041	0.973	-0.228	-0.526	0.072	-0.254	-0.015	0.078	0.005	0.057	0.047	0.223	-0.035
-0.037	1.030	-0.266	0.045	0.970	-0.239	-0.549	-0.059	-0.207	-0.023	0.065	0.048	0.053	0.030	0.192	-0.065
-0.118	0.945	-0.290	0.049	0.967	-0.249	-0.554	-0.092	-0.210	-0.108	-0.017	0.036	0.027	0.055	0.217	-0.065
-0.118	0.945	-0.290	0.053	0.964	-0.259	-0.492	-0.024	-0.223	-0.112	-0.014	0.046	0.027	0.055	0.218	-0.070
-0.022	0.906	-0.262	0.057	0.962	-0.266	-0.349	0.065	-0.215	-0.019	-0.051	0.081	0.070	0.093	0.191	-0.067
-0.037	0.868	-0.337	0.060	0.960	-0.273	-0.351	-0.092	-0.161	-0.038	-0.088	0.014	0.054	0.131	0.267	-0.058
-0.026	0.868	-0.376	0.063	0.959	-0.278	-0.259	0.019	-0.155	-0.030	-0.086	-0.020	0.066	0.131	0.306	-0.046
-0.068	0.910	-0.361	0.065	0.957	-0.283	-0.262	0.022	-0.121	-0.074	-0.042	0.002	0.025	0.088	0.291	-0.044
-0.045	0.929	-0.345	0.066	0.955	-0.289	-0.300	-0.007	-0.100	-0.052	-0.021	0.025	0.048	0.068	0.276	-0.039
-0.018	0.941	-0.345	0.069	0.953	-0.295	-0.278	0.100	-0.186	-0.028	-0.008	0.031	0.074	0.057	0.277	-0.051
0.005	0.922	-0.353	0.070	0.951	-0.302	-0.329	0.286	-0.170	-0.006	-0.025	0.030	0.097	0.076	0.285	-0.041
-0.064	0.929	-0.373	0.073	0.949	-0.307	-0.284	-0.079	-0.136	-0.078	-0.015	0.016	0.027	0.069	0.305	-0.039
-0.007	0.891	-0.400	0.075	0.947	-0.313	-0.294	0.069	-0.153	-0.022	-0.052	-0.005	0.085	0.107	0.333	-0.037
-0.010	0.871	-0.333	0.077	0.945	-0.317	-0.193	0.070	-0.149	-0.028	-0.070	0.066	0.080	0.127	0.266	-0.037
0.005	0.887	-0.365	0.079	0.944	-0.320	-0.140	0.221	-0.184	-0.015	-0.053	0.038	0.094	0.111	0.296	-0.036
0.028	0.910	-0.341	0.080	0.943	-0.322	-0.053	0.291	-0.139	0.008	-0.030	0.064	0.117	0.088	0.271	-0.039
-0.033	0.871	-0.337	0.080	0.943	-0.323	-0.047	0.032	-0.040	-0.054	-0.068	0.070	0.056	0.127	0.267	-0.038
0.032	0.902	-0.278	0.079	0.943	-0.323	0.020	0.307	-0.079	0.012	-0.038	0.129	0.121	0.095	0.207	-0.053
-0.007	0.887	-0.349	0.079	0.943	-0.322	0.047	0.235	-0.073	-0.026	-0.053	0.058	0.083	0.110	0.278	-0.059
-0.057	0.895	-0.309	0.078	0.944	-0.321	0.106	0.284	-0.075	-0.075	-0.046	0.096	0.033	0.102	0.238	-0.060
0.005	0.914	-0.302	0.078	0.945	-0.318	0.184	0.143	-0.051	-0.014	-0.028	0.100	0.096	0.083	0.229	-0.062
-0.030	0.937	-0.302	0.077	0.947	-0.313	0.254	0.356	-0.073	-0.047	-0.007	0.096	0.063	0.059	0.229	-0.076
-0.003	0.945	-0.313	0.075	0.948	-0.308	0.289	0.314	-0.010	-0.018	-0.001	0.080	0.092	0.051	0.240	-0.080
-0.080	0.910	-0.309	0.073	0.951	-0.302	0.367	0.390	-0.029	-0.093	-0.038	0.077	0.017	0.086	0.235	-0.080
-0.103	0.906	-0.325	0.070	0.953	-0.293	0.486	0.255	0.013	-0.114	-0.045	0.053	0.004	0.090	0.250	-0.077
-0.026	0.906	-0.317	0.068	0.957	-0.283	0.555	0.287	0.016	-0.034	-0.048	0.050	0.075	0.091	0.241	-0.077
-0.033	0.953	-0.290	0.065	0.960	-0.272	0.625	0.346	0.053	-0.039	-0.006	0.066	0.069	0.045	0.212	-0.076
-0.041	0.945	-0.337	0.062	0.963	-0.261	0.563	0.082	0.103	-0.044	-0.016	0.009	0.062	0.053	0.258	-0.057
-0.114	0.991	-0.317	0.057	0.966	-0.250	0.601	0.287	0.144	-0.113	0.027	0.017	0.010	0.007	0.238	-0.066
-0.033	0.995	-0.325	0.052	0.969	-0.241	0.504	0.047	0.240	-0.027	0.028	-0.001	0.071	0.002	0.244	-0.073
-0.083	0.995	-0.223	0.046	0.971	-0.233	0.424	0.445	0.188	-0.071	0.026	0.094	0.022	0.002	0.139	-0.077
-0.083	0.995	-0.223	0.041	0.973	-0.225	0.411	0.350	0.133	-0.066	0.024	0.086	0.022	0.002	0.137	-0.078
-0.080	0.999	-0.266	0.038	0.975	-0.217	0.445	0.482	0.048	-0.059	0.026	0.034	0.026	0.002	0.178	-0.091
-0.130	0.949	-0.235	0.034	0.977	-0.208	0.450	0.141	0.139	-0.105	-0.027	0.057	0.024	0.048	0.145	-0.092
-0.080	0.910	-0.168	0.031	0.980	-0.198	0.562	0.307	0.088	-0.052	-0.067	0.113	0.025	0.086	0.075	-0.085
-0.133	0.941	-0.239	0.027	0.982	-0.188	0.505	0.091	0.156	-0.102	-0.038	0.032	0.029	0.055	0.143	-0.087
-0.072	0.925	-0.203	0.024	0.984	-0.174	0.718	0.284	0.110	-0.036	-0.056	0.053	0.032	0.070	0.105	-0.077
-0.110	0.925	-0.199	0.020	0.987	-0.160	0.713	0.351	0.090	-0.071	-0.058	0.043	0.007	0.070	0.099	-0.074
-0.091	0.922	-0.172	0.016	0.989	-0.148	0.660	0.372	0.141	-0.047	-0.063	0.057	0.012	0.074	0.069	-0.062
-0.149	0.933	-0.274	0.012	0.991	-0.134	0.700	0.311	0.114	-0.100	-0.053	-0.059	0.047	0.062	0.169	-0.053
-0.141	0.895	-0.302	0.007	0.993	-0.121	0.675	0.365	0.200	-0.086	-0.094	-0.100	0.041	0.101	0.194	-0.045
-0.130	0.968	-0.365	0.002	0.995	-0.105	0.885	0.587	0.191	-0.068	-0.022	-0.180	0.030	0.028	0.254	-0.034
-0.172	0.980	-0.321	-0.007	0.996	-0.086	0.963	0.544	0.332	-0.101	-0.013	-0.155	0.074	0.017	0.208	-0.036
-0.141	1.003	-0.290	-0.013	0.998	-0.068	0.961	0.557	0.277	-0.063	0.009	-0.142	0.044	0.006	0.174	-0.050
-0.203	0.972	-0.215	-0.020	0.999	-0.051	0.860	0.217	0.284	-0.117	-0.023	-0.084	0.107	0.024	0.097	-0.079
-0.233	0.968	-0.156	-0.024	0.999	-0.036	0.760	0.179	0.171	-0.143	-0.027	-0.040	0.138	0.028	0.034	-0.078
-0.264	0.991	-0.140	-0.028	0.999	-0.023	0.672	-0.030	0.140	-0.170	-0.004	-0.038	0.170	0.005	0.015	-0.062
-0.168	1.003	-0.175	-0.030	0.999	-0.011	0.638	0.060	0.111	-0.071	0.008	-0.085	0.075	0.007	0.048	-0.036
-0.083	1.014	-0.239	-0.033	0.999	-0.000	0.563	-0.072	0.138	0.016	0.019	-0.158	0.009	0.020	0.109	0.005
-0.099	1.022	-0.219	-0.036	0.999	0.010	0.562	-0.236	0.127	0.004	0.027	-0.149	0.007	0.029	0.087	0.064
-0.083	1.022	-0.250	-0.038	0.999	0.019	0.481	-0.590	0.103	0.022	0.027	-0.188	0.007	0.030	0.116	0.117
-0.018	1.007	-0.258	-0.040	0.999	0.027	0.494	-0.552	0.074	0.089	0.012	-0.205	0.071	0.016	0.121	0.160
0.090	1.034	-0.199	-0.041	0.999	0.033	0.331	-0.611	0.057	0.198	0.039	-0.151	0.178	0.043	0.058	0.216
0.128	1.068	-0.227	-0.040	0.998	0.039	0.386	-0.675	-0.042	0.235	0.074	-0.185	0.215	0.078	0.083	0.280
0.209	1.072	-0.179	-0.039	0.998	0.046	0.406	-0.502	-0.057	0.315	0.078	-0.144	0.295	0.083	0.033	0.337
0.270	1.010	-0.191	-0.038	0.998	0.052	0.379	-0.546	-0.005	0.376	0.016	-0.163	0.356	0.022	0.042	0.377
0.309	0.895	-0.183	-0.037	0.998	0.058	0.306	-0.397	-0.026	0.413	-0.099	-0.160	0.394	0.093	0.032	0.404
0.309	0.895	-0.183	-0.039	0.997	0.062	0.284	-0.598	0.114	0.415	-0.099	-0.164	0.393	0.092	0.029	0.398
0.301	0.980	-0.120	-0.038	0.997	0.070	0.434	-0.150	-0.004	0.406	-0.013	-0.109	0.384	0.006	0.037	0.365
0.170	1.014	-0.175	-0.039	0.996	0.077	0.419	-0.209	0.037	0.276	0.022	-0.172	0.252	0.030	0.015	0.313
0.093	1.030	-0.136	-0.040	0.995	0.086	0.487	-0.177	0.085	0.200	0.038	-0.141	0.174	0.046	0.027	0.265
0.032	0.999	-0.112	-0.044	0.995	0.094	0.433	-0.106	0.187	0.143	0.008	-0.125	0.111	0.015	0.054	0.221
0.086	1.053	-0.026	-0.046	0.993	0.107	0.655	-0.224	0.116	0.199	0.064	-0.051	0.164	0.071	0.144	0.193
0.070	1.049	-0.018	-0.048	0.992	0.119	0.665	-0.096	0.101	0.185	0.061	-0.055	0.148	0.068	0.154	0.176
0.067	1.111	0.041	-0.050	0.991	0.127	0.397	-0.203	0.109	0.184	0.124	-0.004	0.143	0.131	0.216	0.173
0.024	1.115	-0.002	-0.052	0.990	0.131	0.246	-0.125	0.096	0.144	0.129	-0.051	0.100	0.137	0.175	0.132
0.005	1.169	-0.069	-0.052	0.990	0.133	0.167	-0.109	-0.005	0.124	0.183	-0.121	0.081	0.192	0.111	0.115
-0.091	1.130	0.144	-0.053	0.989	0.138	0.267	-0.284	-0.010	0.029	0.145	0.087	0.016	0.155	0.326	0.072
0.063	1.049	0.254	-0.052	0.988	0.147	0.400	0.079	-0.012	0.182	0.065	0.189	0.137	0.075	0.440	0.042
-0.141	0.914	0.140	-0.053	0.987	0.151	0.200	-0.001	0.003	-0.022	-0.069	0.071	0.068	0.059	0.329	0.007
-0.153	0.910	-0.010	-0.054	0.988	0.148	-0.114	-0.231	0.019	-0.032	-0.073	-0.076	0.080	0.061	0.182	0.003
-0.183	1.068	-0.049	-0.054	0.988	0.146	-0.072	-0.049	-0.010	-0.062	0.085	-0.113	0.111	0.098	0.147	-0.050
-0.137	1.072	0.089	-0.052	0.987	0.152	0.324	0.260	-0.094	-0.018	0.090	0.018	0.065	0.103	0.288	-0.066
-0.249	1.115	0.203	-0.053	0.986	0.159	0.343	-0.332	-0.042	-0.129	0.133	0.126	0.177	0.147	0.405	-0.088
-0.195	0.945	0.230	-0.049	0.986	0.157	-0.136	0.376	-0.122	-0.078	-0.037	0.156	0.124	0.022	0.436	-0.086
-0.237	0.937	0.077	-0.050	0.987	0.151	-0.247	-0.183	-0.009	-0.120	-0.046	0.008	0.166	0.029	0.286	-0.081
-0.149	0.941	0.006	-0.049	0.988	0.150	-0.054	-0.112	-0.107	-0.033	-0.042	-0.062	0.078	0.025	0.218	-0.062
-0.153	1.007	-0.042	-0.048	0.987	0.151	0.094	-0.165	-0.079	-0.037	0.024	-0.110	0.082	0.041	0.174	-0.052
-0.222	1.146	-0.026	-0.048	0.987	0.152	0.097	-0.017	-0.049	-0.107	0.163	-0.096	0.151	0.180	0.191	-0.033
-0.157	1.038	0.171	-0.047	0.987	0.151	-0.048	0.057	-0.031	-0.042	0.055	0.102	0.086	0.073	0.390	-0.044
-0.110	0.956	0.128	-0.046	0.988	0.148	-0.175	-0.056	-0.079	0.003	-0.027	0.062	0.040	0.007	0.348	-0.054
-0.145	0.999	0.171	-0.045	0.988	0.147	-0.046	0.003	-0.062	-0.032	0.016	0.107	0.076	0.036	0.393	-0.056
-0.160	0.991	0.077	-0.046	0.988	0.149	0.149	-0.193	-0.029	-0.047	0.009	0.010	0.092	0.029	0.300	-0.064
-0.230	1.018	-0.030	-0.043	0.987	0.152	0.170	0.233	-0.115	-0.119	0.036	-0.100	0.161	0.057	0.196	-0.071
-0.260	1.107	-0.002	-0.046	0.988	0.147	-0.222	-0.288	0.059	-0.147	0.124	-0.067	0.192	0.146	0.226	-0.071
-0.153	1.099	0.112	-0.045	0.989	0.143	-0.206	-0.004	-0.045	-0.040	0.116	0.052	0.086	0.139	0.342	-0.077
-0.172	1.038	0.089	-0.045	0.989	0.139	-0.186	-0.105	-0.065	-0.059	0.054	0.032	0.106	0.077	0.321	-0.073
-0.160	1.034	0.140	-0.042	0.990	0.135	-0.233	0.114	-0.111	-0.050	0.049	0.088	0.096	0.073	0.374	-0.062
-0.141	1.026	0.132	-0.041	0.990	0.132	-0.137	-0.015	-0.092	-0.032	0.041	0.083	0.078	0.065	0.367	-0.073
-0.172	0.933	0.041	-0.040	0.991	0.129	-0.106	-0.115	-0.104	-0.064	-0.052	-0.005	0.110	0.028	0.278	-0.063
-0.214	0.941	0.077	-0.039	0.991	0.128	-0.036	-0.372	-0.085	-0.107	-0.044	0.032	0.153	0.020	0.314	-0.053
-0.157	0.945	-0.049	-0.039	0.991	0.125	-0.145	-0.240	-0.076	-0.049	-0.041	-0.091	0.097	0.016	0.189	-0.045
-0.145	1.003	-0.002	-0.036	0.992	0.119	-0.302	0.230	-0.149	-0.041	0.016	-0.037	0.087	0.043	0.236	-0.023
-0.157	1.057	-0.069	-0.034	0.993	0.111	-0.349	-0.002	-0.121	-0.054	0.069	-0.096	0.099	0.097	0.169	-0.011
-0.087	1.103	-0.097	-0.032	0.994	0.102	-0.435	0.014	-0.099	0.013	0.115	-0.115	0.031	0.144	0.142	-0.021
-0.168	0.995	-0.030	-0.032	0.995	0.094	-0.369	-0.167	-0.046	-0.068	0.006	-0.040	0.112	0.036	0.210	-0.012
-0.168	1.026	-0.002	-0.030	0.996	0.087	-0.353	-0.123	-0.090	-0.069	0.036	-0.004	0.112	0.067	0.237	-0.011
-0.076	1.034	-0.006	-0.029	0.996	0.079	-0.353	-0.203	-0.094	0.022	0.043	-0.001	0.021	0.075	0.233	-0.025
-0.087	1.045	0.053	-0.026	0.997	0.076	-0.177	-0.025	-0.170	0.007	0.054	0.063	0.032	0.086	0.291	-0.015
-0.114	1.123	-0.014	-0.023	0.997	0.071	-0.189	-0.171	-0.164	-0.023	0.131	-0.000	0.060	0.164	0.224	-0.014
-0.087	1.138	-0.010	-0.021	0.997	0.069	-0.083	-0.247	-0.137	0.002	0.146	0.006	0.033	0.179	0.227	-0.035
-0.157	1.150	-0.042	-0.019	0.998	0.067	-0.100	-0.126	-0.132	-0.070	0.157	-0.023	0.102	0.191	0.195	-0.046
-0.157	1.018	0.022	-0.018	0.998	0.061	-0.280	-0.045	-0.066	-0.071	0.026	0.046	0.102	0.060	0.258	-0.058
-0.130	0.972	0.057	-0.016	0.998	0.055	-0.329	0.121	-0.097	-0.046	-0.021	0.089	0.074	0.013	0.293	-0.073
-0.133	0.941	0.061	-0.015	0.999	0.044	-0.532	0.069	-0.099	-0.052	-0.053	0.104	0.078	0.019	0.297	-0.082
-0.126	0.918	0.041	-0.013	0.999	0.034	-0.514	-0.008	-0.122	-0.046	-0.076	0.094	0.070	0.044	0.277	-0.078
-0.172	0.941	-0.026	-0.009	1.000	0.025	-0.464	0.079	-0.201	-0.096	-0.053	0.037	0.115	0.021	0.208	-0.070
-0.141	0.937	-0.077	-0.008	1.000	0.013	-0.541	-0.132	-0.060	-0.066	-0.057	-0.003	0.084	0.026	0.156	-0.060
-0.095	0.933	-0.042	-0.006	1.000	0.007	-0.301	-0.026	-0.104	-0.022	-0.061	0.039	0.038	0.030	0.190	-0.049
-0.110	0.995	-0.105	-0.006	1.000	-0.000	-0.373	0.043	-0.058	-0.038	0.000	-0.016	0.053	0.032	0.125	-0.034
-0.095	1.014	-0.097	-0.003	1.000	-0.006	-0.245	0.034	-0.120	-0.025	0.020	-0.003	0.036	0.051	0.132	-0.031
-0.095	1.014	-0.097	-0.002	1.000	-0.012	-0.325	-0.074	-0.088	-0.027	0.019	0.004	0.036	0.051	0.130	-0.025
-0.126	0.945	-0.136	-0.000	1.000	-0.016	-0.143	-0.257	-0.097	-0.059	-0.050	-0.032	0.066	0.019	0.089	-0.019
-0.072	0.995	-0.120	0.001	1.000	-0.019	-0.149	-0.143	-0.099	-0.008	-0.000	-0.012	0.012	0.031	0.104	-0.019
-0.099	1.010	-0.219	0.002	1.000	-0.024	-0.249	-0.156	-0.050	-0.035	0.015	-0.105	0.038	0.046	0.005	-0.013
-0.110	1.010	-0.175	0.004	1.000	-0.029	-0.190	-0.149	-0.103	-0.049	0.016	-0.058	0.048	0.045	0.047	-0.006
-0.095	0.972	-0.239	0.006	0.999	-0.036	-0.318	-0.021	-0.121	-0.035	-0.023	-0.113	0.032	0.005	0.017	-0.009
-0.103	0.983	-0.219	0.008	0.999	-0.042	-0.266	-0.130	-0.102	-0.045	-0.011	-0.088	0.039	0.017	0.003	-0.006
-0.087	0.964	-0.175	0.010	0.999	-0.049	-0.344	-0.063	-0.088	-0.031	-0.030	-0.037	0.023	0.003	0.045	-0.014
-0.049	0.991	-0.187	0.012	0.998	-0.056	-0.337	0.159	-0.147	0.005	-0.002	-0.041	0.016	0.023	0.032	-0.024
-0.141	0.964	-0.211	0.014	0.998	-0.065	-0.452	0.059	-0.103	-0.089	-0.029	-0.055	0.075	0.004	0.008	-0.024
-0.130	0.983	-0.246	0.016	0.997	-0.072	-0.321	-0.250	-0.103	-0.079	-0.009	-0.084	0.063	0.014	0.028	-0.026
-0.076	0.922	-0.215	0.018	0.996	-0.085	-0.608	-0.017	-0.110	-0.027	-0.069	-0.040	0.009	0.048	0.003	-0.035
-0.095	0.949	-0.231	0.019	0.995	-0.094	-0.449	0.098	-0.115	-0.048	-0.041	-0.046	0.028	0.022	0.013	-0.027
-0.076	0.933	-0.211	0.021	0.994	-0.106	-0.600	-0.055	-0.080	-0.031	-0.055	-0.014	0.008	0.038	0.006	-0.022
-0.064	0.956	-0.187	0.022	0.993	-0.119	-0.616	0.204	-0.102	-0.020	-0.031	0.022	0.004	0.016	0.028	-0.025
-0.099	1.018	-0.325	0.024	0.991	-0.129	-0.466	-0.098	-0.123	-0.057	0.033	-0.106	0.030	0.046	0.110	-0.017
-0.080	1.041	-0.262	0.027	0.990	-0.139	-0.493	-0.026	-0.163	-0.041	0.057	-0.033	0.011	0.068	0.048	-0.017
-0.022	1.045	-0.231	0.031	0.989	-0.147	-0.411	-0.179	-0.169	0.012	0.062	0.007	0.047	0.072	0.018	-0.016
-0.072	1.057	-0.282	0.035	0.987	-0.157	-0.469	-0.029	-0.208	-0.042	0.075	-0.035	0.002	0.084	0.070	-0.013
-0.049	1.034	-0.254	0.038	0.986	-0.165	-0.430	-0.250	-0.154	-0.022	0.054	0.001	0.021	0.060	0.044	-0.006
-0.037	1.026	-0.298	0.041	0.984	-0.175	-0.471	-0.178	-0.131	-0.013	0.048	-0.033	0.033	0.053	0.088	-0.013
-0.022	1.034	-0.294	0.044	0.982	-0.183	-0.402	-0.102	-0.133	-0.000	0.057	-0.021	0.048	0.061	0.085	-0.008
-0.045	1.049	-0.282	0.047	0.981	-0.191	-0.386	-0.041	-0.162	-0.026	0.074	-0.002	0.025	0.076	0.074	-0.015
-0.003	1.053	-0.254	0.050	0.978	-0.200	-0.507	-0.115	-0.151	0.013	0.080	0.036	0.068	0.080	0.047	-0.024
-0.072	0.972	-0.282	0.054	0.976	-0.210	-0.497	-0.060	-0.169	-0.059	0.001	0.018	0.001	0.001	0.075	-0.035
-0.068	1.010	-0.333	0.057	0.974	-0.220	-0.493	-0.017	-0.193	-0.057	0.043	-0.024	0.003	0.038	0.127	-0.039
-0.068	1.010	-0.333	0.059	0.972	-0.229	-0.440	0.098	-0.156	-0.059	0.045	-0.015	0.003	0.038	0.128	-0.041
-0.064	0.980	-0.357	0.062	0.969	-0.239	-0.470	-0.098	-0.141	-0.057	0.016	-0.030	0.007	0.006	0.152	-0.038
-0.018	0.941	-0.337	0.064	0.967	-0.247	-0.409	0.154	-0.159	-0.012	-0.020	-0.002	0.053	0.032	0.133	-0.039
-0.037	0.980	-0.317	0.067	0.964	-0.257	-0.529	0.009	-0.155	-0.034	0.022	0.028	0.034	0.007	0.115	-0.038
-0.037	0.991	-0.302	0.069	0.961	-0.267	-0.511	-0.044	-0.119	-0.036	0.036	0.053	0.033	0.019	0.100	-0.031
-0.041	0.976	-0.345	0.071	0.958	-0.278	-0.580	-0.043	-0.110	-0.041	0.024	0.021	0.029	0.003	0.144	-0.044
0.009	0.941	-0.325	0.072	0.955	-0.288	-0.512	0.063	-0.103	0.008	-0.007	0.051	0.079	0.031	0.125	-0.045
-0.060	0.964	-0.333	0.075	0.952	-0.298	-0.496	-0.104	-0.124	-0.063	0.019	0.052	0.009	0.008	0.134	-0.044
-0.045	0.925	-0.408	0.078	0.948	-0.308	-0.542	-0.110	-0.150	-0.051	-0.016	-0.012	0.024	0.047	0.209	-0.048
-0.018	0.906	-0.337	0.081	0.945	-0.318	-0.506	-0.040	-0.175	-0.027	-0.032	0.069	0.050	0.066	0.137	-0.053
-0.026	0.895	-0.337	0.086	0.941	-0.329	-0.577	-0.118	-0.197	-0.039	-0.040	0.080	0.041	0.077	0.137	-0.047
0.009	0.852	-0.341	0.090	0.937	-0.339	-0.547	-0.147	-0.216	-0.009	-0.078	0.086	0.076	0.119	0.141	-0.050
0.017	0.833	-0.317	0.094	0.933	-0.348	-0.467	0.214	-0.275	-0.005	-0.094	0.119	0.083	0.138	0.118	-0.053
-0.010	0.790	-0.373	0.097	0.927	-0.361	-0.680	0.159	-0.263	-0.035	-0.131	0.077	0.056	0.179	0.173	-0.051
-0.018	0.813	-0.392	0.100	0.922	-0.374	-0.673	0.056	-0.204	-0.046	-0.102	0.070	0.049	0.156	0.193	-0.054
-0.007	0.825	-0.420	0.102	0.917	-0.386	-0.619	0.164	-0.198	-0.036	-0.085	0.054	0.061	0.143	0.221	-0.066
0.017	0.868	-0.365	0.103	0.912	-0.397	-0.577	0.303	-0.161	-0.014	-0.038	0.121	0.085	0.100	0.165	-0.077
-0.045	0.871	-0.400	0.102	0.908	-0.406	-0.488	0.301	-0.130	-0.075	-0.030	0.095	0.025	0.095	0.201	-0.080
-0.068	0.852	-0.424	0.102	0.904	-0.415	-0.442	0.223	-0.107	-0.097	-0.045	0.080	0.003	0.114	0.224	-0.084
-0.010	0.887	-0.388	0.101	0.901	-0.422	-0.404	0.167	-0.055	-0.039	-0.007	0.123	0.063	0.079	0.189	-0.086
-0.026	0.837	-0.436	0.099	0.897	-0.430	-0.409	0.204	-0.020	-0.052	-0.054	0.083	0.049	0.129	0.235	-0.077
-0.018	0.794	-0.463	0.097	0.896	-0.434	-0.166	0.320	-0.064	-0.043	-0.095	0.060	0.058	0.171	0.262	-0.068
0.009	0.825	-0.400	0.095	0.893	-0.440	-0.286	0.311	-0.012	-0.013	-0.061	0.128	0.086	0.139	0.199	-0.068
-0.030	0.779	-0.451	0.092	0.892	-0.443	-0.141	0.026	0.102	-0.049	-0.106	0.080	0.049	0.185	0.249	-0.063
-0.060	0.825	-0.514	0.089	0.891	-0.445	-0.074	0.232	0.048	-0.076	-0.060	0.019	0.019	0.138	0.311	-0.061
-0.033	0.798	-0.499	0.085	0.890	-0.447	-0.122	0.208	0.091	-0.046	-0.086	0.038	0.047	0.165	0.294	-0.062
-0.030	0.821	-0.507	0.082	0.890	-0.448	-0.030	0.215	0.046	-0.039	-0.062	0.031	0.051	0.141	0.301	-0.058
-0.045	0.798	-0.503	0.079	0.891	-0.448	0.063	0.203	0.033	-0.051	-0.086	0.034	0.037	0.163	0.295	-0.053
-0.045	0.798	-0.503	0.076	0.892	-0.446	0.135	0.200	0.039	-0.048	-0.087	0.033	0.037	0.162	0.294	-0.063
-0.060	0.779	-0.550	0.074	0.895	-0.441	0.332	0.124	0.065	-0.061	-0.109	-0.020	0.022	0.179	0.341	-0.052
-0.110	0.790	-0.507	0.072	0.898	-0.435	0.336	-0.005	0.091	-0.109	-0.100	0.018	0.028	0.166	0.295	-0.043
-0.007	0.790	-0.542	0.067	0.901	-0.429	0.390	0.265	0.102	-0.001	-0.103	-0.024	0.077	0.165	0.329	-0.037
-0.045	0.829	-0.570	0.063	0.905	-0.420	0.531	0.277	0.098	-0.035	-0.069	-0.060	0.038	0.126	0.354	-0.038
-0.053	0.825	-0.538	0.059	0.910	-0.411	0.521	0.343	0.062	-0.038	-0.077	-0.038	0.030	0.130	0.322	-0.021
-0.110	0.837	-0.577	0.056	0.914	-0.402	0.582	0.206	0.041	-0.093	-0.070	-0.087	0.028	0.118	0.360	-0.026
-0.087	0.833	-0.593	0.052	0.918	-0.393	0.533	0.276	0.069	-0.066	-0.078	-0.111	0.005	0.121	0.373	-0.017
-0.083	0.825	-0.581	0.049	0.923	-0.383	0.596	0.161	0.052	-0.059	-0.090	-0.110	0.002	0.127	0.358	-0.006
-0.057	0.771	-0.637	0.044	0.928	-0.370	0.733	0.467	0.076	-0.027	-0.149	-0.177	0.025	0.181	0.411	0.006
-0.068	0.806	-0.629	0.037	0.934	-0.356	0.841	0.528	0.158	-0.032	-0.120	-0.183	0.014	0.147	0.401	-0.001
-0.083	0.879	-0.550	0.029	0.941	-0.337	1.044	0.522	0.216	-0.039	-0.054	-0.123	0.001	0.074	0.321	-0.011
-0.149	0.929	-0.507	0.022	0.947	-0.320	0.928	0.298	0.244	-0.097	-0.009	-0.097	0.066	0.024	0.277	-0.032
-0.160	0.941	-0.475	0.017	0.952	-0.305	0.823	0.080	0.193	-0.104	-0.003	-0.080	0.078	0.012	0.244	-0.029
-0.149	0.914	-0.420	0.014	0.957	-0.291	0.793	0.119	0.098	-0.090	-0.034	-0.040	0.067	0.038	0.187	-0.021
-0.030	0.883	-0.412	0.012	0.961	-0.277	0.737	0.118	0.087	0.032	-0.069	-0.045	0.053	0.070	0.177	0.004
-0.049	0.910	-0.440	0.008	0.964	-0.264	0.692	0.040	0.159	0.016	-0.046	-0.086	0.033	0.042	0.202	0.034
-0.041	0.937	-0.479	0.006	0.968	-0.250	0.743	-0.113	0.154	0.027	-0.022	-0.139	0.039	0.016	0.239	0.072
-0.041	0.945	-0.487	0.005	0.971	-0.237	0.704	-0.337	0.126	0.028	-0.018	-0.159	0.038	0.008	0.246	0.100
0.005	0.945	-0.479	0.005	0.974	-0.226	0.616	-0.362	0.071	0.074	-0.020	-0.163	0.082	0.007	0.237	0.132
0.078	0.925	-0.455	0.005	0.976	-0.218	0.451	-0.340	0.068	0.146	-0.041	-0.147	0.153	0.026	0.211	0.163
0.090	0.922	-0.475	0.007	0.978	-0.210	0.451	-0.260	-0.022	0.156	-0.047	-0.175	0.163	0.029	0.229	0.196
0.140	0.945	-0.404	0.008	0.980	-0.201	0.496	-0.300	0.020	0.205	-0.025	-0.113	0.211	0.005	0.156	0.223
0.151	0.945	-0.412	0.009	0.982	-0.191	0.528	-0.345	0.065	0.216	-0.027	-0.131	0.221	0.005	0.162	0.233
0.151	0.968	-0.455	0.009	0.983	-0.182	0.484	-0.335	0.102	0.217	-0.006	-0.183	0.219	0.018	0.204	0.240
0.132	0.956	-0.412	0.006	0.985	-0.175	0.421	-0.314	0.183	0.199	-0.018	-0.147	0.198	0.006	0.159	0.240
0.132	0.956	-0.412	0.004	0.986	-0.164	0.574	-0.396	0.211	0.202	-0.020	-0.158	0.197	0.006	0.158	0.235
0.140	0.949	-0.325	0.001	0.988	-0.154	0.554	-0.027	0.173	0.213	-0.030	-0.081	0.203	0.002	0.071	0.222
0.147	0.980	-0.278	-0.001	0.990	-0.142	0.626	-0.025	0.108	0.222	-0.001	-0.046	0.210	0.029	0.024	0.199
0.097	1.018	-0.321	-0.003	0.991	-0.131	0.590	0.123	0.139	0.175	0.037	-0.100	0.160	0.067	0.067	0.182
-0.010	1.053	-0.369	-0.006	0.993	-0.119	0.624	-0.198	0.161	0.070	0.070	-0.159	0.051	0.102	0.115	0.169
0.063	1.065	-0.270	-0.008	0.994	-0.109	0.503	-0.166	0.133	0.145	0.081	-0.070	0.124	0.113	0.016	0.147
0.090	1.072	-0.175	-0.010	0.995	-0.099	0.553	-0.052	0.122	0.174	0.087	0.014	0.151	0.121	0.079	0.119
0.013	1.068	-0.239	-0.013	0.996	-0.089	0.521	-0.110	0.158	0.100	0.083	-0.059	0.075	0.116	0.017	0.104
-0.026	1.026	-0.152	-0.016	0.997	-0.077	0.589	-0.027	0.132	0.064	0.039	0.016	0.036	0.074	0.104	0.088
-0.053	0.987	-0.179	-0.018	0.998	-0.067	0.532	-0.064	0.131	0.040	-0.000	-0.022	0.010	0.036	0.075	0.050
-0.030	0.964	-0.191	-0.021	0.998	-0.058	0.448	0.177	0.113	0.065	-0.024	-0.042	0.033	0.014	0.063	0.030
-0.176	0.991	-0.258	-0.024	0.998	-0.055	0.195	0.178	0.111	-0.078	0.003	-0.112	0.112	0.041	0.004	0.017
-0.145	1.080	-0.298	-0.026	0.998	-0.053	0.122	0.018	0.087	-0.045	0.092	-0.153	0.081	0.130	0.043	0.008
-0.149	1.065	-0.246	-0.027	0.998	-0.050	0.192	0.017	0.028	-0.048	0.077	-0.105	0.084	0.114	0.009	-0.004
-0.118	1.099	-0.175	-0.027	0.999	-0.045	0.252	-0.227	0.036	-0.016	0.111	-0.038	0.053	0.148	0.082	-0.002
-0.091	1.084	-0.132	-0.029	0.999	-0.037	0.470	-0.222	0.072	0.013	0.095	-0.004	0.026	0.132	0.125	-0.019
-0.110	1.057	-0.073	-0.028	0.999	-0.026	0.509	0.159	-0.040	-0.007	0.068	0.045	0.045	0.105	0.184	-0.019
-0.164	0.987	-0.049	-0.031	0.999	-0.023	0.183	-0.048	0.116	-0.058	-0.001	0.066	0.098	0.034	0.207	-0.034
-0.091	0.922	-0.038	-0.033	0.999	-0.021	0.104	0.029	0.073	0.017	-0.067	0.076	0.024	0.031	0.218	-0.046
-0.168	0.980	-0.053	-0.033	0.999	-0.020	0.021	0.194	-0.030	-0.060	-0.009	0.060	0.101	0.027	0.201	-0.057
-0.141	0.941	-0.061	-0.034	0.999	-0.021	-0.041	0.152	0.051	-0.032	-0.048	0.053	0.073	0.011	0.193	-0.039
-0.183	0.914	-0.093	-0.034	0.999	-0.018	0.187	-0.086	-0.003	-0.074	-0.075	0.018	0.115	0.038	0.161	-0.039
-0.130	0.949	-0.195	-0.035	0.999	-0.014	0.203	-0.073	0.008	-0.020	-0.040	-0.087	0.060	0.004	0.058	-0.029
-0.160	1.026	-0.215	-0.035	0.999	-0.008	0.337	-0.132	0.014	-0.051	0.037	-0.113	0.091	0.074	0.038	-0.029
-0.160	1.088	-0.156	-0.036	0.999	-0.004	0.246	-0.129	0.029	-0.050	0.099	-0.058	0.090	0.136	0.097	-0.018
-0.191	0.999	-0.175	-0.037	0.999	0.002	0.328	-0.135	0.007	-0.080	0.010	-0.083	0.121	0.047	0.077	-0.017
-0.160	0.976	-0.160	-0.037	0.999	0.007	0.278	-0.119	-0.029	-0.050	-0.013	-0.072	0.089	0.023	0.092	-0.012
-0.110	1.014	-0.136	-0.037	0.999	0.008	0.089	0.068	-0.011	-0.000	0.026	-0.050	0.038	0.061	0.116	-0.018
-0.110	1.014	-0.136	-0.037	0.999	0.009	0.041	-0.227	0.008	-0.000	0.026	-0.050	0.038	0.061	0.116	-0.003
-0.210	1.022	-0.203	-0.037	0.999	0.009	0.034	-0.176	-0.019	-0.100	0.034	-0.116	0.138	0.068	0.048	0.002
-0.122	1.065	-0.199	-0.036	0.999	0.011	0.150	0.133	-0.091	-0.014	0.076	-0.115	0.049	0.110	0.051	0.002
-0.133	1.022	-0.172	-0.035	0.999	0.011	0.031	-0.112	-0.039	-0.026	0.034	-0.087	0.060	0.066	0.078	-0.003
-0.133	1.076	-0.211	-0.035	0.999	0.009	-0.043	-0.024	-0.038	-0.027	0.088	-0.125	0.059	0.120	0.038	0.008
-0.153	1.103	-0.187	-0.035	0.999	0.006	-0.157	-0.050	-0.015	-0.046	0.115	-0.097	0.078	0.146	0.061	-0.002
-0.130	1.041	-0.156	-0.034	0.999	0.004	-0.052	0.018	-0.060	-0.024	0.053	-0.064	0.054	0.084	0.092	-0.006
-0.168	1.084	-0.207	-0.033	0.999	-0.000	-0.192	-0.074	-0.061	-0.063	0.095	-0.110	0.092	0.127	0.039	-0.011
-0.118	1.049	-0.097	-0.033	0.999	-0.004	-0.179	-0.136	-0.033	-0.014	0.060	0.004	0.042	0.093	0.149	-0.022
-0.103	0.995	-0.073	-0.032	0.999	-0.007	-0.105	0.081	-0.064	0.000	0.006	0.030	0.026	0.039	0.172	-0.031
-0.145	1.022	-0.038	-0.030	1.000	-0.007	-0.036	-0.191	-0.090	-0.044	0.032	0.067	0.068	0.067	0.206	-0.046
-0.137	0.976	-0.069	-0.028	1.000	-0.009	-0.055	0.115	-0.145	-0.038	-0.014	0.036	0.060	0.021	0.174	-0.044
-0.191	0.960	-0.085	-0.026	1.000	-0.011	-0.095	-0.411	-0.103	-0.094	-0.030	0.023	0.113	0.006	0.157	-0.058
-0.080	0.983	-0.053	-0.023	1.000	-0.015	-0.179	-0.123	-0.158	0.015	-0.007	0.059	0.001	0.029	0.188	-0.062
-0.153	0.976	-0.049	-0.020	1.000	-0.018	-0.176	-0.015	-0.178	-0.061	-0.015	0.066	0.074	0.022	0.191	-0.064
-0.157	0.925	-0.061	-0.018	0.999	-0.026	-0.391	-0.263	-0.103	-0.067	-0.065	0.063	0.077	0.028	0.180	-0.049
-0.110	0.871	-0.022	-0.016	0.999	-0.033	-0.339	-0.179	-0.136	-0.023	-0.119	0.109	0.030	0.082	0.219	-0.064
-0.091	0.941	-0.097	-0.012	0.999	-0.044	-0.527	-0.009	-0.167	-0.007	-0.049	0.045	0.011	0.013	0.144	-0.057
-0.130	0.929	-0.049	-0.009	0.999	-0.052	-0.400	0.096	-0.210	-0.049	-0.060	0.100	0.049	0.025	0.191	-0.051
-0.099	0.960	-0.085	-0.005	0.998	-0.066	-0.681	0.007	-0.182	-0.022	-0.029	0.078	0.018	0.006	0.155	-0.069
-0.099	0.891	-0.101	-0.002	0.997	-0.078	-0.639	0.054	-0.197	-0.025	-0.097	0.076	0.018	0.064	0.139	-0.075
-0.199	0.902	-0.101	0.001	0.996	-0.092	-0.665	0.149	-0.190	-0.128	-0.085	0.089	0.117	0.053	0.139	-0.064
-0.087	0.898	-0.105	0.005	0.995	-0.104	-0.626	-0.141	-0.195	-0.020	-0.087	0.098	0.006	0.057	0.135	-0.069
-0.068	0.941	-0.156	0.009	0.993	-0.117	-0.639	-0.210	-0.192	-0.005	-0.043	0.059	0.014	0.015	0.084	-0.068
-0.107	0.968	-0.144	0.013	0.991	-0.130	-0.658	0.033	-0.208	-0.047	-0.014	0.084	0.024	0.011	0.096	-0.048
-0.060	0.945	-0.128	0.017	0.990	-0.143	-0.667	0.023	-0.245	-0.006	-0.036	0.113	0.022	0.013	0.111	-0.054
-0.060	0.945	-0.128	0.021	0.988	-0.155	-0.603	-0.032	-0.204	-0.009	-0.034	0.125	0.022	0.013	0.111	-0.058
-0.099	0.983	-0.179	0.026	0.985	-0.169	-0.713	-0.202	-0.254	-0.053	0.007	0.088	0.016	0.024	0.060	-0.060
-0.068	0.956	-0.223	0.032	0.982	-0.184	-0.728	-0.026	-0.285	-0.028	-0.017	0.059	0.015	0.004	0.017	-0.054
-0.087	0.898	-0.195	0.038	0.980	-0.196	-0.615	-0.088	-0.297	-0.053	-0.073	0.099	0.004	0.062	0.044	-0.051
-0.003	0.879	-0.191	0.043	0.977	-0.209	-0.674	0.087	-0.291	0.027	-0.089	0.116	0.081	0.082	0.049	-0.056
-0.033	0.860	-0.227	0.047	0.974	-0.220	-0.555	0.102	-0.224	-0.008	-0.106	0.092	0.051	0.102	0.013	-0.059
-0.091	0.902	-0.223	0.050	0.972	-0.230	-0.521	0.003	-0.194	-0.069	-0.060	0.106	0.007	0.060	0.017	-0.056
-0.041	0.891	-0.207	0.054	0.970	-0.235	-0.272	0.034	-0.212	-0.022	-0.071	0.127	0.043	0.072	0.033	-0.071
-0.045	0.906	-0.215	0.057	0.969	-0.241	-0.255	0.188	-0.218	-0.029	-0.054	0.125	0.039	0.057	0.025	-0.076
-0.064	0.864	-0.215	0.058	0.968	-0.245	-0.205	0.087	-0.085	-0.049	-0.095	0.129	0.020	0.099	0.025	-0.074
-0.041	0.856	-0.235	0.057	0.967	-0.248	-0.152	0.112	-0.031	-0.026	-0.102	0.112	0.043	0.107	0.006	-0.070
-0.064	0.852	-0.223	0.056	0.967	-0.250	-0.119	0.071	0.028	-0.048	-0.105	0.127	0.020	0.111	0.018	-0.062
-0.045	0.856	-0.286	0.054	0.966	-0.253	-0.109	0.133	0.055	-0.026	-0.101	0.066	0.039	0.108	0.045	-0.053
-0.018	0.902	-0.270	0.052	0.965	-0.256	-0.137	0.206	0.052	0.003	-0.054	0.085	0.067	0.062	0.029	-0.055
-0.049	0.906	-0.290	0.049	0.965	-0.256	-0.020	0.186	0.092	-0.025	-0.050	0.066	0.036	0.058	0.048	-0.056
-0.068	0.875	-0.258	0.045	0.966	-0.256	0.044	0.327	0.089	-0.041	-0.081	0.097	0.017	0.089	0.017	-0.066
-0.110	0.895	-0.290	0.041	0.966	-0.255	0.057	0.265	0.109	-0.079	-0.062	0.065	0.026	0.069	0.049	-0.076
-0.107	0.918	-0.274	0.038	0.967	-0.251	0.207	0.205	0.095	-0.072	-0.040	0.077	0.022	0.046	0.034	-0.084
-0.103	0.910	-0.282	0.034	0.969	-0.246	0.284	0.209	0.130	-0.064	-0.049	0.064	0.018	0.053	0.043	-0.087
-0.107	0.925	-0.270	0.029	0.970	-0.240	0.333	0.056	0.196	-0.063	-0.036	0.069	0.022	0.037	0.031	-0.078
-0.095	0.879	-0.207	0.025	0.972	-0.233	0.345	0.159	0.165	-0.048	-0.084	0.126	0.010	0.083	0.031	-0.072
-0.080	0.860	-0.258	0.020	0.974	-0.227	0.325	0.318	0.190	-0.027	-0.105	0.068	0.006	0.102	0.020	-0.065
-0.095	0.844	-0.231	0.014	0.975	-0.220	0.358	0.316	0.203	-0.037	-0.122	0.089	0.010	0.116	0.007	-0.055
-0.072	0.821	-0.203	0.009	0.977	-0.212	0.455	0.353	0.188	-0.008	-0.147	0.108	0.013	0.139	0.034	-0.038
-0.076	0.871	-0.215	0.004	0.979	-0.202	0.522	0.440	0.146	-0.007	-0.099	0.086	0.010	0.089	0.022	-0.030
-0.060	0.871	-0.250	-0.001	0.982	-0.190	0.602	0.312	0.175	0.013	-0.101	0.039	0.025	0.088	0.014	-0.018
-0.099	0.918	-0.309	-0.007	0.984	-0.179	0.574	0.552	0.169	-0.020	-0.057	-0.031	0.013	0.042	0.073	-0.007
-0.133	0.860	-0.388	-0.013	0.986	-0.167	0.648	0.628	0.186	-0.048	-0.117	-0.122	0.047	0.100	0.152	-0.014
-0.133	0.860	-0.388	-0.022	0.988	-0.153	0.748	0.842	0.320	-0.039	-0.119	-0.137	0.047	0.100	0.152	-0.032
-0.214	0.976	-0.329	-0.033	0.991	-0.132	1.041	0.692	0.406	-0.108	-0.005	-0.098	0.127	0.016	0.094	-0.060
-0.257	1.034	-0.317	-0.043	0.993	-0.113	0.993	0.471	0.425	-0.140	0.051	-0.106	0.169	0.074	0.082	-0.084
-0.299	1.010	-0.242	-0.051	0.994	-0.096	0.844	0.124	0.329	-0.175	0.026	-0.048	0.211	0.051	0.007	-0.084
-0.268	1.022	-0.187	-0.056	0.995	-0.082	0.732	-0.091	0.254	-0.138	0.036	-0.007	0.180	0.063	0.049	-0.047
-0.141	1.018	-0.219	-0.058	0.996	-0.069	0.671	0.115	0.066	-0.009	0.032	-0.051	0.053	0.059	0.019	-0.004
-0.057	1.010	-0.294	-0.059	0.997	-0.058	0.565	0.163	0.029	0.077	0.023	-0.137	0.031	0.051	0.055	0.059
-0.068	0.991	-0.337	-0.060	0.997	-0.051	0.429	-0.065	0.082	0.068	0.003	-0.188	0.021	0.032	0.097	0.124
-0.018	0.987	-0.325	-0.061	0.997	-0.045	0.352	-0.298	0.068	0.119	-0.001	-0.182	0.072	0.029	0.084	0.171
0.040	1.030	-0.250	-0.061	0.997	-0.040	0.291	-0.484	0.003	0.176	0.042	-0.112	0.131	0.072	0.009	0.214
0.078	1.007	-0.274	-0.060	0.998	-0.036	0.280	-0.635	0.014	0.215	0.018	-0.140	0.171	0.050	0.032	0.261
0.167	1.010	-0.282	-0.058	0.998	-0.033	0.253	-0.543	-0.068	0.301	0.022	-0.152	0.260	0.054	0.040	0.299
0.201	0.960	-0.290	-0.056	0.998	-0.029	0.253	-0.390	-0.003	0.335	-0.028	-0.163	0.296	0.004	0.047	0.336
0.201	0.925	-0.278	-0.058	0.998	-0.025	0.234	-0.503	0.109	0.336	-0.063	-0.155	0.297	0.031	0.035	0.359
0.240	0.898	-0.231	-0.059	0.998	-0.022	0.199	-0.195	0.112	0.376	-0.089	-0.110	0.336	0.057	0.014	0.356
0.197	0.898	-0.266	-0.061	0.998	-0.016	0.362	-0.173	0.162	0.336	-0.089	-0.152	0.295	0.057	0.021	0.348
0.140	0.960	-0.274	-0.063	0.998	-0.009	0.428	-0.232	0.123	0.281	-0.027	-0.168	0.237	0.006	0.028	0.329
0.147	1.018	-0.254	-0.067	0.998	0.004	0.670	-0.136	0.239	0.293	0.031	-0.160	0.245	0.064	0.007	0.299
0.093	1.022	-0.191	-0.072	0.997	0.018	0.761	-0.123	0.273	0.244	0.036	-0.111	0.191	0.069	0.058	0.256
0.082	1.049	-0.120	-0.077	0.997	0.030	0.617	-0.088	0.282	0.238	0.063	-0.052	0.179	0.096	0.131	0.223
-0.010	1.123	-0.089	-0.081	0.996	0.040	0.525	-0.083	0.210	0.149	0.138	-0.031	0.086	0.169	0.165	0.186
0.001	1.068	-0.038	-0.085	0.995	0.046	0.363	-0.161	0.202	0.164	0.084	0.014	0.097	0.116	0.217	0.147
0.005	1.057	0.010	-0.088	0.995	0.052	0.290	0.045	0.141	0.171	0.073	0.056	0.100	0.106	0.266	0.115
-0.103	1.057	-0.045	-0.092	0.994	0.061	0.506	-0.304	0.176	0.067	0.074	-0.009	0.008	0.107	0.213	0.095
-0.114	1.107	-0.097	-0.095	0.993	0.072	0.569	-0.158	0.170	0.059	0.126	-0.070	0.020	0.158	0.163	0.076
-0.153	1.115	-0.089	-0.102	0.992	0.075	0.245	-0.522	0.288	0.027	0.135	-0.066	0.059	0.166	0.173	0.046
-0.153	1.115	-0.089	-0.107	0.991	0.078	0.180	0.023	0.264	0.033	0.135	-0.069	0.060	0.167	0.175	0.019
-0.145	1.057	0.136	-0.110	0.991	0.076	-0.134	0.174	0.143	0.043	0.078	0.158	0.052	0.109	0.402	-0.014
-0.241	0.956	0.049	-0.112	0.991	0.075	-0.051	-0.020	0.113	-0.050	-0.023	0.073	0.149	0.008	0.317	-0.025
-0.272	0.922	0.022	-0.116	0.990	0.080	0.306	-0.375	0.128	-0.078	-0.057	0.040	0.181	0.027	0.290	-0.043
-0.210	0.898	-0.030	-0.118	0.990	0.082	0.161	-0.223	0.080	-0.014	-0.079	-0.013	0.120	0.049	0.239	-0.038
-0.276	1.049	-0.124	-0.118	0.990	0.079	-0.151	-0.087	-0.045	-0.079	0.071	-0.104	0.186	0.103	0.145	-0.022
-0.245	1.088	-0.199	-0.118	0.990	0.073	-0.190	-0.265	-0.042	-0.049	0.109	-0.174	0.155	0.143	0.072	-0.012
-0.183	1.034	-0.026	-0.116	0.991	0.067	-0.302	-0.069	-0.096	0.011	0.055	0.006	0.093	0.089	0.248	-0.020
-0.222	1.080	-0.010	-0.116	0.992	0.059	-0.369	-0.178	-0.050	-0.028	0.101	0.030	0.131	0.136	0.266	-0.025
-0.210	1.038	0.057	-0.115	0.992	0.059	0.023	-0.267	-0.091	-0.017	0.058	0.097	0.120	0.093	0.335	-0.039
-0.241	1.022	0.006	-0.113	0.992	0.058	0.007	-0.403	-0.121	-0.050	0.043	0.047	0.150	0.077	0.286	-0.056
-0.214	0.937	0.073	-0.113	0.992	0.057	-0.013	-0.199	-0.050	-0.023	-0.042	0.115	0.123	0.008	0.355	-0.047
-0.241	0.933	0.037	-0.113	0.992	0.055	-0.079	-0.216	-0.037	-0.050	-0.046	0.082	0.150	0.012	0.321	-0.045
-0.168	0.960	-0.022	-0.110	0.993	0.050	-0.278	0.103	-0.147	0.020	-0.020	0.028	0.078	0.015	0.263	-0.037
-0.257	0.983	-0.140	-0.108	0.993	0.040	-0.422	-0.148	-0.118	-0.070	0.003	-0.081	0.166	0.039	0.145	-0.018
-0.214	0.964	-0.085	-0.104	0.994	0.030	-0.506	-0.010	-0.192	-0.031	-0.017	-0.015	0.124	0.021	0.201	-0.002
-0.164	0.968	-0.140	-0.102	0.995	0.019	-0.518	-0.114	-0.159	0.016	-0.013	-0.059	0.075	0.026	0.147	-0.011
-0.195	1.057	-0.164	-0.097	0.995	0.013	-0.256	0.020	-0.264	-0.020	0.075	-0.077	0.106	0.115	0.125	-0.008
-0.237	1.065	-0.164	-0.092	0.996	0.007	-0.306	-0.057	-0.244	-0.066	0.082	-0.069	0.148	0.123	0.126	0.002
-0.226	1.065	-0.195	-0.089	0.996	0.001	-0.189	-0.457	-0.183	-0.058	0.082	-0.096	0.136	0.124	0.097	-0.008
-0.130	1.072	-0.089	-0.085	0.996	-0.003	-0.192	-0.216	-0.215	0.034	0.089	0.015	0.040	0.131	0.205	-0.027
-0.176	1.072	-0.112	-0.081	0.997	-0.008	-0.203	-0.067	-0.205	-0.016	0.089	-0.004	0.087	0.131	0.182	-0.036
-0.241	1.126	-0.085	-0.077	0.997	-0.011	-0.136	-0.247	-0.195	-0.085	0.143	0.027	0.152	0.185	0.210	-0.045
-0.214	1.107	-0.034	-0.074	0.997	-0.018	-0.365	-0.075	-0.208	-0.061	0.123	0.086	0.125	0.166	0.262	-0.050
-0.210	1.080	-0.093	-0.070	0.997	-0.026	-0.399	0.190	-0.193	-0.061	0.096	0.035	0.122	0.140	0.203	-0.061
-0.126	1.045	-0.089	-0.067	0.997	-0.038	-0.576	-0.042	-0.194	0.020	0.062	0.051	0.037	0.106	0.208	-0.067
-0.180	0.964	-0.065	-0.062	0.997	-0.050	-0.595	-0.182	-0.227	-0.038	-0.019	0.087	0.091	0.025	0.233	-0.059
-0.222	0.956	-0.045	-0.058	0.996	-0.062	-0.583	-0.152	-0.225	-0.085	-0.026	0.119	0.134	0.018	0.253	-0.064
-0.141	0.945	-0.065	-0.053	0.996	-0.074	-0.617	0.015	-0.278	-0.010	-0.037	0.111	0.053	0.007	0.235	-0.067
-0.207	0.953	-0.128	-0.048	0.995	-0.085	-0.553	-0.221	-0.242	-0.080	-0.029	0.060	0.119	0.015	0.173	-0.069
-0.091	0.918	-0.077	-0.043	0.994	-0.097	-0.584	0.038	-0.258	0.030	-0.063	0.123	0.004	0.019	0.225	-0.055
-0.168	0.960	-0.128	-0.039	0.993	-0.108	-0.543	-0.235	-0.204	-0.051	-0.019	0.083	0.081	0.025	0.175	-0.056
-0.114	0.991	-0.097	-0.034	0.992	-0.120	-0.622	0.065	-0.258	-0.003	0.013	0.127	0.027	0.056	0.208	-0.050
-0.130	0.956	-0.144	-0.030	0.991	-0.130	-0.504	-0.073	-0.245	-0.023	-0.020	0.091	0.043	0.022	0.163	-0.055
-0.149	0.937	-0.175	-0.025	0.990	-0.140	-0.486	-0.110	-0.225	-0.047	-0.038	0.069	0.062	0.003	0.133	-0.045
-0.145	0.983	-0.282	-0.021	0.988	-0.154	-0.671	0.056	-0.259	-0.048	0.010	-0.023	0.059	0.049	0.029	-0.044
-0.118	1.038	-0.274	-0.016	0.985	-0.169	-0.773	0.065	-0.279	-0.026	0.066	0.000	0.032	0.103	0.039	-0.045
-0.133	1.057	-0.298	-0.011	0.983	-0.185	-0.774	0.246	-0.326	-0.047	0.088	-0.008	0.048	0.122	0.017	-0.033
-0.141	1.053	-0.302	-0.005	0.980	-0.201	-0.829	-0.068	-0.268	-0.060	0.087	0.005	0.056	0.118	0.016	-0.027
-0.072	1.057	-0.278	0.001	0.977	-0.213	-0.600	-0.003	-0.314	0.003	0.094	0.040	0.013	0.122	0.041	-0.035
-0.057	1.041	-0.290	0.005	0.973	-0.229	-0.827	0.133	-0.283	0.014	0.082	0.045	0.029	0.106	0.031	-0.037
-0.130	1.018	-0.329	0.010	0.970	-0.242	-0.627	-0.157	-0.217	-0.064	0.062	0.018	0.045	0.083	0.006	-0.028
-0.087	1.065	-0.270	0.015	0.968	-0.252	-0.517	-0.122	-0.236	-0.026	0.111	0.087	0.003	0.129	0.055	-0.039
-0.045	1.076	-0.298	0.019	0.965	-0.260	-0.446	0.013	-0.245	0.012	0.125	0.068	0.040	0.141	0.028	-0.046
-0.099	1.123	-0.313	0.024	0.962	-0.271	-0.542	-0.179	-0.230	-0.047	0.174	0.063	0.014	0.187	0.014	-0.041
-0.057	1.088	-0.306	0.029	0.959	-0.280	-0.504	0.083	-0.306	-0.010	0.142	0.080	0.028	0.153	0.023	-0.038
-0.072	1.084	-0.373	0.036	0.957	-0.289	-0.465	-0.236	-0.302	-0.032	0.142	0.022	0.013	0.150	0.043	-0.049
-0.064	1.053	-0.365	0.041	0.953	-0.300	-0.576	-0.108	-0.262	-0.030	0.114	0.041	0.020	0.120	0.034	-0.044
-0.087	1.088	-0.369	0.046	0.949	-0.311	-0.584	0.040	-0.259	-0.057	0.153	0.049	0.003	0.155	0.036	-0.057
-0.045	1.034	-0.369	0.049	0.945	-0.324	-0.659	0.102	-0.236	-0.018	0.103	0.062	0.039	0.101	0.035	-0.063
-0.114	0.964	-0.396	0.052	0.940	-0.337	-0.690	0.129	-0.231	-0.090	0.038	0.047	0.030	0.032	0.061	-0.066
-0.064	0.929	-0.369	0.056	0.934	-0.353	-0.841	0.111	-0.244	-0.044	0.009	0.091	0.019	0.003	0.033	-0.055
-0.033	0.922	-0.349	0.059	0.928	-0.368	-0.765	0.129	-0.235	-0.016	0.008	0.125	0.050	0.010	0.012	-0.051
-0.007	0.902	-0.432	0.061	0.923	-0.381	-0.676	0.174	-0.205	0.009	-0.006	0.055	0.077	0.029	0.094	-0.042
-0.007	0.902	-0.432	0.064	0.917	-0.393	-0.647	0.066	-0.189	0.006	-0.001	0.067	0.077	0.029	0.093	-0.032
-0.041	0.837	-0.436	0.067	0.913	-0.403	-0.540	0.094	-0.212	-0.031	-0.062	0.073	0.042	0.095	0.096	-0.029
-0.018	0.879	-0.475	0.069	0.908	-0.414	-0.562	0.196	-0.234	-0.010	-0.015	0.044	0.065	0.052	0.134	-0.035
-0.026	0.925	-0.463	0.071	0.901	-0.427	-0.739	0.184	-0.228	-0.020	0.038	0.070	0.057	0.005	0.121	-0.057
-0.026	0.879	-0.491	0.072	0.894	-0.442	-0.775	0.313	-0.224	-0.021	-0.001	0.057	0.057	0.052	0.148	-0.060
-0.110	0.895	-0.479	0.074	0.886	-0.457	-0.858	0.158	-0.192	-0.107	0.023	0.084	0.028	0.036	0.136	-0.078
-0.014	0.837	-0.408	0.073	0.879	-0.471	-0.751	0.453	-0.211	-0.011	-0.028	0.169	0.069	0.094	0.064	-0.089
-0.060	0.810	-0.404	0.074	0.874	-0.480	-0.496	0.172	-0.148	-0.057	-0.050	0.182	0.022	0.121	0.059	-0.102
-0.037	0.728	-0.392	0.073	0.870	-0.487	-0.397	0.209	-0.096	-0.033	-0.127	0.201	0.045	0.202	0.046	-0.102
-0.026	0.717	-0.345	0.072	0.868	-0.492	-0.250	0.276	-0.095	-0.020	-0.136	0.253	0.056	0.213	0.002	-0.110
-0.068	0.705	-0.384	0.072	0.866	-0.495	-0.192	0.156	-0.098	-0.062	-0.146	0.217	0.013	0.225	0.036	-0.112
-0.053	0.670	-0.416	0.070	0.862	-0.502	-0.394	0.140	-0.017	-0.046	-0.176	0.193	0.028	0.259	0.067	-0.120
-0.076	0.682	-0.436	0.068	0.859	-0.507	-0.234	0.275	-0.061	-0.066	-0.162	0.178	0.005	0.247	0.085	-0.117
-0.095	0.705	-0.436	0.065	0.856	-0.513	-0.348	0.260	-0.012	-0.083	-0.136	0.184	0.014	0.224	0.084	-0.113
-0.041	0.690	-0.416	0.061	0.855	-0.515	-0.096	0.385	-0.022	-0.025	-0.150	0.206	0.039	0.239	0.063	-0.114
-0.091	0.713	-0.487	0.055	0.855	-0.516	-0.004	0.379	0.085	-0.069	-0.127	0.136	0.011	0.215	0.133	-0.108
-0.091	0.744	-0.467	0.049	0.856	-0.514	0.122	0.374	0.136	-0.063	-0.098	0.154	0.011	0.184	0.112	-0.098
-0.095	0.783	-0.503	0.042	0.859	-0.510	0.278	0.356	0.150	-0.060	-0.062	0.114	0.015	0.145	0.146	-0.104
-0.107	0.810	-0.530	0.035	0.863	-0.504	0.354	0.366	0.162	-0.064	-0.039	0.081	0.027	0.117	0.173	-0.100
-0.153	0.856	-0.534	0.032	0.868	-0.496	0.492	0.062	0.112	-0.107	0.003	0.069	0.073	0.070	0.177	-0.101
-0.137	0.833	-0.577	0.028	0.872	-0.489	0.434	0.265	0.039	-0.088	-0.025	0.018	0.058	0.093	0.219	-0.095
-0.180	0.798	-0.593	0.025	0.877	-0.481	0.499	0.109	0.088	-0.127	-0.064	-0.006	0.101	0.127	0.235	-0.096
-0.133	0.833	-0.597	0.020	0.881	-0.472	0.502	0.282	0.088	-0.076	-0.034	-0.018	0.056	0.091	0.238	-0.084
-0.180	0.825	-0.625	0.015	0.885	-0.464	0.477	0.290	0.121	-0.117	-0.046	-0.054	0.103	0.098	0.264	-0.073
-0.157	0.821	-0.621	0.010	0.889	-0.458	0.377	0.294	0.093	-0.089	-0.053	-0.056	0.080	0.100	0.259	-0.054
-0.157	0.937	-0.688	0.003	0.892	-0.452	0.384	0.482	0.141	-0.081	0.060	-0.129	0.081	0.016	0.324	-0.059
-0.157	0.937	-0.688	-0.005	0.895	-0.447	0.324	0.604	0.116	-0.074	0.057	-0.134	0.081	0.017	0.323	-0.074
-0.245	0.837	-0.715	-0.012	0.896	-0.443	0.246	0.621	0.024	-0.155	-0.045	-0.166	0.169	0.082	0.350	-0.094
-0.310	0.763	-0.652	-0.016	0.898	-0.440	0.222	0.562	-0.078	-0.216	-0.120	-0.106	0.234	0.155	0.285	-0.123
-0.272	0.794	-0.530	-0.019	0.900	-0.436	0.232	0.361	-0.092	-0.175	-0.091	0.012	0.195	0.123	0.161	-0.144
-0.276	0.813	-0.495	-0.020	0.902	-0.432	0.234	0.218	-0.044	-0.177	-0.073	0.044	0.198	0.103	0.124	-0.131
-0.233	0.864	-0.526	-0.022	0.904	-0.427	0.290	0.049	0.030	-0.133	-0.025	0.007	0.153	0.052	0.154	-0.094
-0.137	0.910	-0.566	-0.023	0.907	-0.421	0.352	0.079	-0.000	-0.036	0.018	-0.038	0.055	0.006	0.192	-0.041
-0.114	0.868	-0.609	-0.024	0.909	-0.417	0.244	-0.193	0.123	-0.012	-0.026	-0.085	0.030	0.048	0.235	0.029
-0.026	0.860	-0.617	-0.023	0.911	-0.413	0.257	-0.258	0.051	0.075	-0.035	-0.097	0.061	0.056	0.242	0.104
0.036	0.786	-0.656	-0.020	0.911	-0.411	0.124	-0.351	0.044	0.134	-0.109	-0.138	0.124	0.129	0.280	0.157
0.140	0.844	-0.629	-0.018	0.912	-0.410	0.095	-0.253	-0.003	0.236	-0.052	-0.111	0.229	0.071	0.251	0.213
0.136	0.856	-0.617	-0.014	0.912	-0.410	0.067	-0.420	-0.002	0.228	-0.041	-0.100	0.226	0.059	0.238	0.254
0.163	0.879	-0.704	-0.010	0.913	-0.408	0.159	-0.255	-0.051	0.251	-0.018	-0.188	0.253	0.035	0.323	0.285
0.170	0.949	-0.743	-0.005	0.914	-0.406	0.126	-0.361	-0.078	0.254	0.050	-0.229	0.261	0.035	0.361	0.306
0.182	0.906	-0.759	-0.002	0.914	-0.406	0.087	-0.256	-0.061	0.262	0.008	-0.245	0.271	0.006	0.374	0.311
0.251	0.840	-0.668	-0.001	0.915	-0.403	0.211	0.014	0.021	0.331	-0.060	-0.158	0.340	0.071	0.281	0.309
0.178	0.806	-0.601	-0.001	0.917	-0.400	0.186	-0.040	0.039	0.258	-0.095	-0.093	0.266	0.105	0.212	0.290
0.182	0.821	-0.633	-0.001	0.920	-0.391	0.495	0.107	-0.039	0.261	-0.084	-0.133	0.268	0.088	0.241	0.271
0.120	0.910	-0.597	-0.000	0.923	-0.384	0.446	-0.015	0.007	0.199	0.002	-0.106	0.205	0.002	0.204	0.239
0.124	0.937	-0.597	0.001	0.928	-0.374	0.569	-0.285	0.049	0.201	0.025	-0.115	0.208	0.030	0.202	0.219
0.093	0.983	-0.601	0.001	0.932	-0.364	0.581	0.025	0.017	0.171	0.067	-0.130	0.176	0.077	0.205	0.186
0.082	0.995	-0.518	0.000	0.936	-0.352	0.619	0.134	-0.004	0.160	0.075	-0.058	0.163	0.089	0.119	0.155
0.032	1.018	-0.510	-0.002	0.939	-0.345	0.429	0.014	0.100	0.112	0.095	-0.058	0.112	0.112	0.109	0.117
-0.018	0.964	-0.467	-0.002	0.940	-0.340	0.263	-0.215	0.122	0.063	0.039	-0.019	0.060	0.057	0.064	0.083
-0.030	0.910	-0.404	-0.003	0.942	-0.336	0.220	0.070	0.001	0.052	-0.016	0.040	0.048	0.002	0.001	0.043
-0.003	0.864	-0.317	-0.001	0.945	-0.328	0.451	-0.273	0.005	0.077	-0.065	0.119	0.073	0.044	0.088	0.017
-0.160	0.852	-0.534	-0.001	0.948	-0.318	0.563	0.247	-0.108	-0.081	-0.080	-0.108	0.086	0.055	0.129	0.004
-0.141	0.995	-0.570	-0.000	0.951	-0.308	0.527	-0.405	0.066	-0.062	0.060	-0.153	0.067	0.088	0.163	-0.003
-0.141	0.995	-0.570	-0.003	0.953	-0.302	0.389	0.078	0.079	-0.060	0.058	-0.160	0.068	0.088	0.161	-0.027
-0.118	1.057	-0.510	-0.005	0.953	-0.303	-0.034	0.214	0.002	-0.035	0.120	-0.100	0.046	0.149	0.100	-0.037
-0.180	0.999	-0.412	-0.003	0.953	-0.302	0.037	-0.129	-0.075	-0.098	0.062	-0.002	0.107	0.091	0.001	-0.043
-0.180	0.937	-0.424	0.000	0.954	-0.301	0.077	-0.118	-0.165	-0.102	-0.000	-0.015	0.107	0.029	0.011	-0.055
-0.110	0.910	-0.396	0.004	0.954	-0.300	0.074	-0.108	-0.183	-0.036	-0.027	0.011	0.039	0.002	0.017	-0.068
-0.107	0.910	-0.325	0.009	0.955	-0.298	0.140	-0.154	-0.214	-0.037	-0.028	0.080	0.035	0.002	0.089	-0.058
-0.099	0.864	-0.309	0.013	0.955	-0.296	0.103	-0.230	-0.172	-0.034	-0.075	0.093	0.028	0.044	0.105	-0.049
-0.083	0.817	-0.337	0.015	0.956	-0.295	0.068	0.014	-0.137	-0.021	-0.122	0.065	0.013	0.091	0.079	-0.050
-0.087	0.864	-0.353	0.017	0.956	-0.293	0.088	-0.008	-0.112	-0.027	-0.076	0.047	0.017	0.045	0.063	-0.053
-0.130	0.883	-0.455	0.017	0.955	-0.295	-0.063	0.054	-0.021	-0.069	-0.056	-0.054	0.059	0.026	0.040	-0.042
-0.153	0.875	-0.432	0.017	0.955	-0.297	-0.108	0.005	-0.029	-0.092	-0.062	-0.028	0.083	0.033	0.016	-0.048
-0.130	0.968	-0.566	0.017	0.954	-0.299	-0.052	0.090	-0.073	-0.069	0.031	-0.160	0.060	0.061	0.151	-0.055
-0.153	1.061	-0.455	0.019	0.955	-0.297	0.109	-0.100	-0.093	-0.093	0.124	-0.052	0.083	0.154	0.040	-0.053
-0.130	1.053	-0.369	0.021	0.957	-0.291	0.333	-0.258	-0.053	-0.072	0.114	0.029	0.059	0.147	0.048	-0.057
-0.080	1.003	-0.349	0.024	0.959	-0.283	0.399	-0.143	-0.106	-0.024	0.062	0.041	0.010	0.098	0.068	-0.071
-0.110	0.983	-0.258	0.026	0.960	-0.278	0.258	-0.072	-0.093	-0.056	0.041	0.126	0.041	0.078	0.160	-0.065
-0.114	0.976	-0.317	0.028	0.961	-0.275	0.169	-0.371	-0.052	-0.062	0.033	0.064	0.045	0.071	0.101	-0.060
-0.099	0.929	-0.388	0.030	0.961	-0.274	0.067	-0.086	-0.103	-0.048	-0.014	-0.008	0.029	0.024	0.031	-0.067
-0.099	0.976	-0.369	0.033	0.961	-0.273	0.058	-0.222	-0.108	-0.051	0.032	0.011	0.029	0.070	0.051	-0.063
-0.103	0.953	-0.329	0.034	0.960	-0.278	-0.266	0.093	-0.108	-0.055	0.010	0.055	0.034	0.047	0.091	-0.056
-0.099	0.887	-0.313	0.036	0.958	-0.285	-0.336	-0.150	-0.049	-0.052	-0.053	0.077	0.030	0.019	0.107	-0.072
-0.049	0.875	-0.274	0.037	0.955	-0.294	-0.452	0.127	-0.118	-0.003	-0.062	0.126	0.020	0.031	0.146	-0.078
-0.149	0.868	-0.329	0.037	0.953	-0.301	-0.374	0.005	-0.044	-0.103	-0.067	0.078	0.080	0.039	0.091	-0.081
-0.095	0.844	-0.317	0.039	0.951	-0.307	-0.294	0.128	-0.146	-0.051	-0.089	0.096	0.026	0.062	0.102	-0.069
-0.099	0.895	-0.321	0.042	0.949	-0.314	-0.366	-0.189	-0.111	-0.058	-0.036	0.099	0.030	0.011	0.099	-0.064
-0.064	0.879	-0.447	0.045	0.948	-0.316	-0.123	-0.042	-0.177	-0.026	-0.050	-0.024	0.005	0.026	0.028	-0.048
-0.064	0.879	-0.447	0.048	0.946	-0.320	-0.186	-0.130	-0.137	-0.029	-0.049	-0.021	0.005	0.027	0.028	-0.036
-0.103	0.933	-0.499	0.050	0.945	-0.324	-0.164	-0.054	-0.098	-0.070	0.007	-0.068	0.033	0.027	0.079	-0.020
-0.064	0.914	-0.479	0.052	0.944	-0.326	-0.114	-0.055	-0.098	-0.033	-0.011	-0.045	0.005	0.008	0.060	-0.016
-0.068	0.933	-0.518	0.054	0.943	-0.330	-0.162	-0.075	-0.114	-0.040	0.010	-0.081	0.001	0.028	0.101	-0.015
-0.030	0.949	-0.463	0.055	0.941	-0.333	-0.180	0.035	-0.099	-0.003	0.027	-0.022	0.040	0.044	0.046	-0.017
-0.060	0.972	-0.495	0.056	0.939	-0.339	-0.287	0.229	-0.125	-0.034	0.052	-0.047	0.009	0.068	0.078	-0.013
-0.091	0.999	-0.495	0.057	0.936	-0.347	-0.371	-0.066	-0.089	-0.067	0.082	-0.040	0.021	0.096	0.079	-0.035
-0.026	0.960	-0.483	0.058	0.934	-0.352	-0.277	0.226	-0.143	-0.003	0.046	-0.022	0.045	0.058	0.068	-0.058
-0.137	0.968	-0.428	0.060	0.931	-0.359	-0.347	-0.105	-0.090	-0.116	0.056	0.040	0.067	0.066	0.013	-0.067
-0.103	0.887	-0.373	0.063	0.930	-0.361	-0.143	-0.231	-0.081	-0.085	-0.024	0.098	0.032	0.014	0.042	-0.076
-0.057	0.887	-0.404	0.066	0.929	-0.364	-0.142	-0.107	-0.126	-0.041	-0.023	0.069	0.015	0.013	0.010	-0.102
-0.091	0.848	-0.412	0.068	0.928	-0.366	-0.095	-0.020	-0.146	-0.079	-0.061	0.063	0.020	0.050	0.002	-0.091
-0.110	0.794	-0.396	0.073	0.926	-0.369	-0.188	-0.306	-0.168	-0.103	-0.113	0.082	0.039	0.103	0.016	-0.076
-0.037	0.817	-0.380	0.077	0.925	-0.373	-0.195	-0.131	-0.194	-0.034	-0.089	0.102	0.034	0.080	0.032	-0.067
-0.045	0.871	-0.507	0.082	0.922	-0.379	-0.351	-0.281	-0.151	-0.046	-0.032	-0.018	0.027	0.025	0.094	-0.054
0.005	0.864	-0.443	0.086	0.918	-0.386	-0.386	-0.074	-0.197	-0.000	-0.036	0.052	0.077	0.032	0.032	-0.032
-0.007	0.868	-0.455	0.089	0.916	-0.391	-0.257	0.033	-0.238	-0.016	-0.029	0.046	0.065	0.029	0.044	-0.036
0.032	0.829	-0.424	0.092	0.913	-0.396	-0.263	-0.001	-0.180	0.020	-0.066	0.082	0.104	0.068	0.013	-0.041
-0.064	0.817	-0.479	0.097	0.912	-0.398	-0.089	-0.262	-0.152	-0.081	-0.076	0.029	0.007	0.080	0.068	-0.050
0.001	0.837	-0.365	0.098	0.910	-0.402	-0.220	0.210	-0.194	-0.017	-0.055	0.147	0.073	0.061	0.045	-0.064
-0.022	0.844	-0.440	0.101	0.909	-0.404	-0.096	0.056	-0.163	-0.042	-0.046	0.075	0.050	0.054	0.031	-0.083
-0.049	0.871	-0.420	0.100	0.906	-0.411	-0.317	0.276	-0.104	-0.068	-0.016	0.101	0.024	0.028	0.012	-0.077
-0.057	0.806	-0.420	0.101	0.905	-0.414	-0.181	0.012	-0.075	-0.077	-0.080	0.104	0.016	0.094	0.013	-0.078
-0.003	0.833	-0.440	0.101	0.902	-0.420	-0.304	0.171	-0.096	-0.023	-0.050	0.091	0.070	0.067	0.033	-0.091
0.005	0.871	-0.365	0.099	0.900	-0.425	-0.242	0.268	-0.072	-0.014	-0.009	0.170	0.078	0.028	0.041	-0.093
-0.072	0.910	-0.392	0.099	0.897	-0.430	-0.264	0.136	-0.065	-0.090	0.032	0.148	0.001	0.010	0.013	-0.075
-0.083	0.902	-0.510	0.100	0.897	-0.430	-0.036	-0.143	-0.029	-0.103	0.025	0.030	0.011	0.002	0.106	-0.076
0.032	0.844	-0.459	0.099	0.896	-0.433	-0.114	0.202	-0.062	0.013	-0.032	0.084	0.105	0.057	0.054	-0.073
-0.014	0.840	-0.463	0.097	0.895	-0.435	-0.051	0.299	-0.014	-0.031	-0.036	0.082	0.058	0.062	0.058	-0.062
-0.018	0.833	-0.475	0.095	0.895	-0.436	-0.051	0.271	-0.045	-0.033	-0.043	0.072	0.054	0.071	0.070	-0.052
-0.049	0.852	-0.483	0.092	0.895	-0.437	-0.021	0.235	0.016	-0.061	-0.023	0.065	0.023	0.053	0.078	-0.060
-0.030	0.817	-0.487	0.089	0.895	-0.438	0.017	0.276	0.007	-0.038	-0.058	0.061	0.042	0.089	0.082	-0.069
-0.030	0.840	-0.475	0.087	0.895	-0.437	0.067	0.259	-0.010	-0.036	-0.035	0.072	0.042	0.067	0.071	-0.077
-0.080	0.798	-0.467	0.084	0.897	-0.434	0.218	0.161	0.029	-0.083	-0.080	0.077	0.008	0.111	0.064	-0.070
-0.057	0.786	-0.424	0.083	0.899	-0.430	0.239	-0.038	0.088	-0.059	-0.093	0.116	0.015	0.124	0.021	-0.072
-0.022	0.783	-0.475	0.079	0.902	-0.424	0.356	0.127	0.103	-0.021	-0.100	0.059	0.049	0.129	0.073	-0.072
-0.045	0.759	-0.432	0.075	0.905	-0.418	0.341	0.126	0.146	-0.040	-0.126	0.096	0.026	0.152	0.030	-0.063
-0.057	0.732	-0.483	0.071	0.908	-0.413	0.308	0.079	0.166	-0.047	-0.156	0.040	0.014	0.180	0.082	-0.060
-0.057	0.790	-0.463	0.068	0.911	-0.406	0.375	0.118	0.116	-0.044	-0.101	0.054	0.013	0.122	0.063	-0.063
-0.095	0.790	-0.499	0.064	0.913	-0.404	0.148	0.001	0.196	-0.078	-0.102	0.016	0.026	0.122	0.100	-0.064
-0.080	0.802	-0.507	0.060	0.915	-0.400	0.271	0.169	0.143	-0.058	-0.093	0.004	0.011	0.111	0.109	-0.064
-0.072	0.813	-0.416	0.055	0.916	-0.396	0.220	0.317	0.069	-0.047	-0.083	0.091	0.004	0.100	0.019	-0.066
-0.087	0.779	-0.495	0.051	0.919	-0.392	0.269	0.331	0.085	-0.057	-0.119	0.008	0.019	0.135	0.099	-0.067
-0.114	0.763	-0.507	0.047	0.921	-0.387	0.296	0.218	0.099	-0.080	-0.137	-0.009	0.047	0.151	0.113	-0.065
-0.126	0.813	-0.487	0.043	0.923	-0.382	0.314	0.252	0.096	-0.088	-0.089	0.006	0.059	0.101	0.095	-0.056
-0.095	0.837	-0.507	0.039	0.926	-0.376	0.367	0.198	0.117	-0.053	-0.069	-0.020	0.029	0.077	0.116	-0.040
-0.087	0.829	-0.507	0.034	0.929	-0.370	0.385	0.328	0.102	-0.040	-0.079	-0.027	0.022	0.085	0.118	-0.022
-0.064	0.817	-0.570	0.029	0.932	-0.361	0.509	0.335	0.135	-0.012	-0.094	-0.098	0.001	0.097	0.183	0.001
-0.083	0.852	-0.589	0.022	0.936	-0.350	0.607	0.402	0.201	-0.024	-0.063	-0.129	0.019	0.062	0.205	0.005
-0.091	0.871	-0.609	0.013	0.942	-0.336	0.821	0.627	0.226	-0.023	-0.049	-0.163	0.028	0.044	0.225	-0.004
-0.172	0.883	-0.629	0.005	0.947	-0.322	0.805	0.596	0.195	-0.096	-0.043	-0.197	0.110	0.032	0.246	-0.036
-0.222	0.864	-0.581	-0.000	0.951	-0.310	0.678	0.198	0.163	-0.141	-0.066	-0.161	0.161	0.052	0.200	-0.051
-0.264	0.906	-0.495	-0.004	0.954	-0.301	0.489	0.174	0.093	-0.179	-0.026	-0.083	0.203	0.009	0.115	-0.066
-0.164	0.895	-0.459	-0.007	0.956	-0.293	0.451	0.265	0.059	-0.076	-0.040	-0.056	0.103	0.021	0.081	-0.061
-0.164	0.895	-0.459	-0.010	0.959	-0.284	0.502	0.324	0.042	-0.073	-0.043	-0.065	0.103	0.021	0.082	-0.033
-0.141	0.949	-0.526	-0.013	0.961	-0.275	0.519	0.099	0.088	-0.047	0.008	-0.141	0.079	0.032	0.150	0.012
-0.080	0.941	-0.530	-0.013	0.964	-0.265	0.531	-0.152	0.059	0.015	-0.002	-0.154	0.016	0.024	0.155	0.064
-0.049	0.895	-0.507	-0.013	0.967	-0.256	0.503	-0.406	0.101	0.046	-0.051	-0.140	0.016	0.023	0.133	0.115
0.093	0.860	-0.459	-0.012	0.969	-0.247	0.510	-0.364	0.037	0.186	-0.088	-0.102	0.160	0.058	0.087	0.166
0.078	0.883	-0.507	-0.011	0.971	-0.239	0.477	-0.528	0.076	0.170	-0.066	-0.157	0.146	0.035	0.137	0.202
0.132	0.925	-0.507	-0.009	0.973	-0.232	0.387	-0.389	0.057	0.222	-0.025	-0.164	0.202	0.007	0.140	0.244
0.120	0.887	-0.495	-0.008	0.974	-0.226	0.374	-0.433	0.041	0.209	-0.065	-0.159	0.193	0.032	0.130	0.261
0.197	0.868	-0.440	-0.007	0.976	-0.217	0.480	-0.233	0.051	0.286	-0.086	-0.112	0.271	0.052	0.076	0.281
0.170	0.844	-0.471	-0.008	0.978	-0.208	0.502	-0.307	0.120	0.259	-0.112	-0.152	0.246	0.077	0.109	0.278
0.174	0.837	-0.510	-0.010	0.980	-0.199	0.529	-0.121	0.169	0.265	-0.121	-0.201	0.250	0.085	0.150	0.281
0.105	0.887	-0.479	-0.013	0.982	-0.187	0.669	-0.238	0.226	0.199	-0.073	-0.182	0.181	0.035	0.120	0.257
0.151	0.964	-0.369	-0.017	0.985	-0.172	0.783	0.177	0.200	0.250	0.002	-0.086	0.228	0.042	0.011	0.244
0.051	0.976	-0.384	-0.022	0.987	-0.157	0.769	-0.056	0.240	0.154	0.011	-0.117	0.127	0.054	0.027	0.213
0.097	1.014	-0.361	-0.026	0.990	-0.142	0.816	0.027	0.223	0.204	0.047	-0.109	0.173	0.093	0.005	0.190
0.009	1.053	-0.376	-0.029	0.991	-0.128	0.745	-0.174	0.217	0.119	0.084	-0.138	0.083	0.131	0.021	0.164
-0.003	1.049	-0.302	-0.033	0.993	-0.115	0.676	0.010	0.166	0.111	0.079	-0.076	0.071	0.127	0.054	0.157
-0.007	1.065	-0.302	-0.036	0.994	-0.106	0.504	-0.028	0.184	0.111	0.094	-0.086	0.066	0.143	0.054	0.130
0.032	1.049	-0.219	-0.039	0.995	-0.097	0.443	-0.044	0.154	0.152	0.077	-0.011	0.102	0.127	0.135	0.113
-0.053	0.999	-0.274	-0.041	0.995	-0.088	0.502	0.027	0.098	0.069	0.026	-0.076	0.017	0.077	0.078	0.100
-0.072	1.072	-0.274	-0.041	0.996	-0.078	0.541	0.025	-0.000	0.050	0.099	-0.086	0.004	0.150	0.077	0.070
-0.114	1.088	-0.341	-0.044	0.997	-0.071	0.356	0.049	0.115	0.011	0.114	-0.159	0.047	0.166	0.008	0.029
-0.176	1.068	-0.242	-0.046	0.997	-0.067	0.255	-0.063	0.092	-0.049	0.094	-0.065	0.110	0.147	0.106	0.002
-0.203	1.003	-0.207	-0.046	0.997	-0.065	0.124	0.005	0.006	-0.075	0.029	-0.032	0.138	0.080	0.140	-0.021
-0.164	0.968	-0.136	-0.046	0.997	-0.063	0.088	-0.187	-0.011	-0.037	-0.006	0.038	0.100	0.044	0.210	-0.024
-0.168	0.929	-0.160	-0.045	0.997	-0.055	0.432	-0.241	-0.070	-0.042	-0.045	0.006	0.104	0.004	0.185	-0.020
-0.095	0.983	-0.223	-0.043	0.998	-0.046	0.488	0.246	-0.111	0.029	0.008	-0.066	0.032	0.056	0.121	-0.014
-0.176	1.084	-0.290	-0.044	0.998	-0.046	0.014	-0.226	0.018	-0.051	0.109	-0.133	0.113	0.156	0.052	-0.008
-0.168	1.030	-0.179	-0.043	0.998	-0.045	0.107	-0.168	-0.035	-0.044	0.055	-0.024	0.104	0.101	0.161	-0.013
-0.122	1.010	-0.112	-0.041	0.998	-0.046	-0.030	0.151	-0.112	0.001	0.035	0.044	0.058	0.081	0.226	-0.031
-0.180	0.929	-0.116	-0.039	0.998	-0.046	-0.019	-0.125	-0.108	-0.059	-0.046	0.041	0.116	0.000	0.221	-0.037
-0.145	0.879	-0.101	-0.038	0.998	-0.040	0.342	0.054	-0.084	-0.025	-0.097	0.051	0.081	0.051	0.235	-0.042
-0.168	0.937	-0.191	-0.038	0.999	-0.034	0.319	-0.345	-0.020	-0.048	-0.039	-0.045	0.104	0.006	0.143	-0.038
-0.230	0.960	-0.262	-0.040	0.999	-0.032	0.130	-0.103	0.084	-0.107	-0.016	-0.118	0.165	0.029	0.070	-0.027
-0.164	0.995	-0.266	-0.041	0.999	-0.031	0.095	-0.135	0.039	-0.041	0.019	-0.123	0.100	0.064	0.065	-0.026
-0.164	1.068	-0.223	-0.041	0.999	-0.034	-0.137	-0.020	-0.011	-0.040	0.093	-0.076	0.100	0.137	0.107	-0.022
-0.164	1.034	-0.164	-0.041	0.998	-0.037	-0.111	-0.052	-0.008	-0.040	0.058	-0.014	0.100	0.102	0.164	-0.017
-0.137	1.076	-0.164	-0.039	0.999	-0.038	-0.028	-0.076	-0.120	-0.016	0.100	-0.013	0.072	0.145	0.163	-0.026
-0.176	1.084	-0.207	-0.037	0.999	-0.038	0.043	-0.153	-0.152	-0.057	0.108	-0.056	0.110	0.153	0.118	-0.041
-0.149	1.041	-0.105	-0.034	0.999	-0.035	0.135	-0.067	-0.115	-0.032	0.065	0.044	0.083	0.110	0.219	-0.043
-0.199	0.983	-0.132	-0.033	0.999	-0.034	0.084	-0.264	-0.094	-0.084	0.007	0.015	0.133	0.052	0.191	-0.050
-0.130	0.976	-0.057	-0.032	0.999	-0.035	-0.031	-0.096	-0.069	-0.016	-0.001	0.091	0.063	0.043	0.266	-0.057
-0.130	0.883	-0.061	-0.029	0.999	-0.032	0.123	0.101	-0.159	-0.019	-0.094	0.085	0.063	0.052	0.261	-0.059
-0.168	0.918	-0.112	-0.028	0.999	-0.035	-0.100	-0.344	-0.077	-0.060	-0.059	0.036	0.101	0.018	0.209	-0.054
-0.157	0.945	-0.136	-0.025	0.999	-0.037	-0.110	0.025	-0.134	-0.051	-0.031	0.015	0.090	0.008	0.184	-0.058
-0.164	0.933	-0.152	-0.023	0.999	-0.041	-0.180	0.001	-0.130	-0.061	-0.043	0.004	0.097	0.004	0.167	-0.058
-0.183	1.007	-0.179	-0.022	0.999	-0.046	-0.214	-0.101	-0.102	-0.082	0.031	-0.019	0.115	0.068	0.138	-0.046
-0.145	0.972	-0.160	-0.020	0.998	-0.052	-0.298	-0.161	-0.108	-0.046	-0.004	0.007	0.077	0.033	0.156	-0.043
-0.103	0.987	-0.172	-0.017	0.998	-0.059	-0.321	0.283	-0.182	-0.007	0.012	0.003	0.034	0.048	0.142	-0.054
-0.107	0.953	-0.108	-0.014	0.997	-0.069	-0.515	-0.186	-0.110	-0.013	-0.022	0.076	0.037	0.013	0.203	-0.043
-0.180	0.895	-0.108	-0.013	0.997	-0.078	-0.422	-0.016	-0.113	-0.088	-0.080	0.085	0.110	0.046	0.201	-0.041
-0.091	0.918	-0.164	-0.009	0.996	-0.085	-0.318	0.027	-0.198	-0.003	-0.056	0.036	0.021	0.022	0.144	-0.058
-0.118	0.883	-0.203	-0.005	0.996	-0.094	-0.469	0.040	-0.200	-0.034	-0.091	0.007	0.048	0.057	0.103	-0.070
-0.183	0.922	-0.223	-0.003	0.995	-0.104	-0.461	-0.191	-0.133	-0.102	-0.051	-0.004	0.112	0.018	0.082	-0.061
-0.183	0.922	-0.223	-0.000	0.994	-0.114	-0.484	0.124	-0.190	-0.105	-0.050	0.006	0.113	0.018	0.081	-0.066
-0.122	0.906	-0.175	0.004	0.993	-0.119	-0.233	-0.243	-0.199	-0.048	-0.065	0.058	0.051	0.034	0.127	-0.068
-0.107	0.868	-0.215	0.008	0.992	-0.124	-0.252	-0.232	-0.208	-0.037	-0.103	0.024	0.035	0.073	0.087	-0.049
-0.099	0.875	-0.199	0.012	0.992	-0.128	-0.173	-0.164	-0.175	-0.033	-0.095	0.044	0.028	0.066	0.102	-0.036
-0.049	0.898	-0.215	0.015	0.991	-0.133	-0.243	-0.045	-0.177	0.014	-0.071	0.033	0.022	0.044	0.086	-0.027
-0.114	0.937	-0.309	0.019	0.990	-0.139	-0.312	-0.055	-0.175	-0.055	-0.032	-0.055	0.043	0.007	0.009	-0.020
-0.095	0.972	-0.321	0.022	0.989	-0.148	-0.417	-0.051	-0.172	-0.039	0.004	-0.058	0.024	0.027	0.022	-0.016
-0.064	0.995	-0.286	0.025	0.987	-0.159	-0.510	-0.002	-0.189	-0.011	0.029	-0.012	0.008	0.049	0.013	-0.020
-0.095	1.007	-0.337	0.029	0.985	-0.171	-0.618	-0.026	-0.198	-0.046	0.043	-0.051	0.023	0.060	0.039	-0.012
-0.068	1.057	-0.306	0.034	0.983	-0.180	-0.425	-0.093	-0.273	-0.024	0.095	-0.011	0.005	0.109	0.009	-0.036
-0.018	0.991	-0.258	0.039	0.981	-0.189	-0.473	0.104	-0.281	0.021	0.032	0.046	0.055	0.042	0.038	-0.038
-0.160	1.018	-0.250	0.044	0.980	-0.193	-0.219	-0.436	-0.207	-0.126	0.060	0.058	0.087	0.068	0.046	-0.048
-0.007	0.991	-0.199	0.049	0.979	-0.199	-0.296	0.125	-0.261	0.024	0.034	0.115	0.067	0.040	0.096	-0.054
-0.099	0.964	-0.294	0.053	0.978	-0.203	-0.180	-0.117	-0.200	-0.072	0.008	0.024	0.026	0.013	0.001	-0.063
-0.068	0.945	-0.309	0.056	0.976	-0.209	-0.288	-0.083	-0.164	-0.044	-0.010	0.013	0.005	0.008	0.015	-0.037
-0.080	0.953	-0.357	0.059	0.975	-0.215	-0.281	-0.149	-0.132	-0.058	-0.001	-0.028	0.006	0.001	0.063	-0.040
-0.003	0.960	-0.270	0.061	0.973	-0.223	-0.404	0.022	-0.148	0.017	0.008	0.066	0.071	0.007	0.024	-0.025
-0.053	0.910	-0.349	0.064	0.971	-0.231	-0.428	-0.010	-0.163	-0.036	-0.040	-0.004	0.021	0.044	0.055	-0.016
-0.018	0.922	-0.376	0.068	0.969	-0.237	-0.273	-0.043	-0.194	-0.004	-0.026	-0.026	0.056	0.032	0.083	-0.012
-0.037	0.964	-0.428	0.072	0.968	-0.242	-0.230	-0.116	-0.196	-0.027	0.018	-0.072	0.037	0.009	0.135	-0.003
-0.045	0.983	-0.392	0.076	0.966	-0.246	-0.180	-0.004	-0.209	-0.039	0.038	-0.033	0.029	0.028	0.099	0.003
0.036	0.987	-0.361	0.078	0.965	-0.252	-0.273	0.134	-0.185	0.040	0.044	0.004	0.110	0.031	0.069	-0.008
0.005	0.949	-0.353	0.082	0.963	-0.256	-0.204	-0.088	-0.174	0.006	0.007	0.016	0.079	0.008	0.061	-0.020
-0.045	0.925	-0.349	0.084	0.962	-0.261	-0.275	0.047	-0.129	-0.046	-0.015	0.026	0.029	0.032	0.058	-0.020
-0.037	0.925	-0.306	0.087	0.961	-0.263	-0.066	-0.055	-0.143	-0.041	-0.014	0.070	0.037	0.032	0.015	-0.031
-0.003	0.972	-0.337	0.087	0.960	-0.266	-0.162	0.010	-0.061	-0.007	0.033	0.042	0.071	0.014	0.047	-0.040
-0.003	0.972	-0.337	0.087	0.959	-0.269	-0.115	0.270	-0.074	-0.006	0.034	0.045	0.071	0.013	0.047	-0.045
-0.033	0.891	-0.341	0.087	0.959	-0.270	-0.038	0.158	-0.043	-0.037	-0.047	0.043	0.040	0.068	0.052	-0.035
-0.072	0.868	-0.373	0.087	0.959	-0.270	0.022	-0.002	-0.015	-0.075	-0.070	0.011	0.001	0.092	0.083	-0.037
-0.007	0.879	-0.369	0.085	0.959	-0.270	0.060	0.229	0.007	-0.008	-0.059	0.015	0.066	0.081	0.080	-0.042
-0.022	0.895	-0.345	0.083	0.960	-0.268	0.131	0.209	0.022	-0.022	-0.044	0.037	0.051	0.066	0.057	-0.043
-0.041	0.852	-0.345	0.080	0.961	-0.265	0.172	0.229	0.083	-0.038	-0.088	0.034	0.031	0.109	0.057	-0.042
-0.049	0.856	-0.329	0.077	0.962	-0.261	0.233	0.189	0.104	-0.042	-0.085	0.046	0.023	0.105	0.042	-0.046
-0.080	0.902	-0.365	0.074	0.964	-0.257	0.236	0.106	0.068	-0.071	-0.040	0.007	0.008	0.059	0.078	-0.050
-0.030	0.887	-0.329	0.072	0.965	-0.252	0.312	0.133	0.068	-0.018	-0.057	0.037	0.042	0.075	0.043	-0.056
-0.060	0.860	-0.329	0.069	0.967	-0.245	0.388	0.096	0.129	-0.046	-0.087	0.030	0.010	0.102	0.043	-0.050
-0.087	0.887	-0.302	0.064	0.969	-0.237	0.391	-0.044	0.238	-0.068	-0.062	0.050	0.017	0.075	0.016	-0.042
-0.033	0.906	-0.302	0.059	0.972	-0.229	0.459	0.221	0.201	-0.009	-0.044	0.041	0.037	0.056	0.017	-0.052
-0.045	0.906	-0.290	0.054	0.974	-0.220	0.453	0.199	0.167	-0.016	-0.047	0.045	0.025	0.056	0.005	-0.054
-0.107	0.860	-0.306	0.050	0.975	-0.214	0.331	0.146	0.158	-0.073	-0.095	0.023	0.037	0.102	0.022	-0.043
-0.107	0.871	-0.317	0.046	0.977	-0.208	0.343	0.074	0.181	-0.069	-0.085	0.005	0.037	0.091	0.035	-0.047
-0.068	0.895	-0.321	0.042	0.979	-0.201	0.405	0.200	0.121	-0.027	-0.063	-0.006	0.001	0.068	0.040	-0.049
-0.087	0.898	-0.294	0.038	0.980	-0.193	0.410	0.165	0.170	-0.042	-0.061	0.014	0.019	0.064	0.013	-0.043
-0.091	0.871	-0.294	0.033	0.982	-0.186	0.423	0.251	0.158	-0.041	-0.089	0.006	0.023	0.091	0.014	-0.034
-0.114	0.922	-0.321	0.028	0.984	-0.178	0.433	0.310	0.173	-0.059	-0.040	-0.030	0.047	0.041	0.042	-0.034
-0.080	0.910	-0.290	0.025	0.985	-0.169	0.467	0.421	0.087	-0.021	-0.053	-0.007	0.013	0.052	0.011	-0.022
-0.122	0.895	-0.365	0.022	0.987	-0.159	0.543	0.334	0.077	-0.061	-0.070	-0.091	0.056	0.068	0.086	-0.009
-0.091	0.910	-0.376	0.017	0.989	-0.149	0.565	0.499	0.150	-0.025	-0.057	-0.113	0.025	0.052	0.099	0.005
-0.091	0.910	-0.388	0.011	0.991	-0.136	0.704	0.533	0.236	-0.019	-0.059	-0.138	0.026	0.052	0.111	0.003
-0.126	0.941	-0.432	0.002	0.993	-0.120	0.842	0.636	0.335	-0.045	-0.030	-0.197	0.060	0.021	0.156	-0.005
-0.164	1.003	-0.333	-0.005	0.995	-0.103	0.925	0.487	0.274	-0.076	0.030	-0.116	0.098	0.041	0.057	-0.039
-0.195	1.003	-0.286	-0.011	0.996	-0.089	0.704	0.206	0.257	-0.101	0.029	-0.083	0.128	0.041	0.011	-0.050
-0.276	0.976	-0.223	-0.016	0.997	-0.078	0.571	0.081	0.196	-0.177	0.001	-0.031	0.207	0.014	0.052	-0.060
-0.157	0.976	-0.250	-0.018	0.997	-0.070	0.431	0.259	0.068	-0.055	0.000	-0.066	0.087	0.013	0.023	-0.034
-0.157	0.976	-0.250	-0.021	0.998	-0.063	0.367	0.213	0.136	-0.052	0.000	-0.073	0.086	0.013	0.023	0.002
-0.068	1.030	-0.349	-0.025	0.998	-0.056	0.414	-0.018	0.162	0.040	0.054	-0.179	0.004	0.067	0.076	0.078
-0.053	1.014	-0.353	-0.028	0.998	-0.050	0.361	-0.182	0.151	0.058	0.038	-0.189	0.021	0.051	0.081	0.139
0.070	0.995	-0.333	-0.028	0.999	-0.043	0.371	-0.383	0.068	0.182	0.019	-0.176	0.145	0.031	0.062	0.199
0.117	0.980	-0.349	-0.028	0.999	-0.038	0.312	-0.468	0.015	0.228	0.003	-0.197	0.192	0.016	0.078	0.239
0.124	1.014	-0.341	-0.027	0.999	-0.035	0.203	-0.432	0.002	0.235	0.038	-0.192	0.201	0.051	0.070	0.288
0.143	1.010	-0.333	-0.026	0.999	-0.032	0.205	-0.469	-0.021	0.253	0.034	-0.187	0.221	0.047	0.062	0.316
0.213	0.960	-0.341	-0.025	0.999	-0.028	0.297	-0.457	0.007	0.321	-0.016	-0.200	0.291	0.002	0.070	0.333
0.205	0.910	-0.365	-0.024	0.999	-0.024	0.265	-0.325	0.003	0.313	-0.066	-0.227	0.284	0.052	0.093	0.337
0.213	0.906	-0.333	-0.024	1.000	-0.019	0.298	-0.113	0.040	0.320	-0.070	-0.201	0.292	0.055	0.061	0.326
0.170	0.956	-0.262	-0.026	1.000	-0.010	0.450	-0.216	0.116	0.280	-0.020	-0.138	0.251	0.004	0.010	0.294
0.117	0.945	-0.203	-0.029	1.000	-0.001	0.480	-0.053	0.163	0.229	-0.031	-0.088	0.199	0.016	0.069	0.269
0.047	0.941	-0.250	-0.033	0.999	0.009	0.584	-0.164	0.226	0.164	-0.035	-0.146	0.130	0.019	0.022	0.235
0.097	0.983	-0.223	-0.036	0.999	0.019	0.528	0.136	0.144	0.216	0.008	-0.129	0.180	0.024	0.049	0.209
0.032	1.038	-0.235	-0.039	0.999	0.027	0.417	-0.262	0.193	0.155	0.062	-0.148	0.115	0.079	0.037	0.201
0.032	1.068	-0.164	-0.042	0.999	0.033	0.371	-0.169	0.117	0.157	0.094	-0.084	0.114	0.109	0.109	0.191
0.040	1.219	-0.207	-0.044	0.998	0.039	0.353	-0.064	0.111	0.166	0.245	-0.133	0.121	0.260	0.066	0.167
0.009	1.208	-0.140	-0.046	0.998	0.047	0.398	-0.197	0.149	0.139	0.234	-0.074	0.090	0.248	0.134	0.136
-0.003	1.169	-0.069	-0.048	0.998	0.051	0.231	-0.036	0.090	0.129	0.195	-0.007	0.077	0.209	0.205	0.092
-0.064	1.068	0.010	-0.049	0.998	0.050	-0.032	0.081	0.066	0.069	0.095	0.072	0.014	0.109	0.284	0.054
-0.168	1.018	-0.018	-0.049	0.998	0.047	-0.158	0.034	-0.027	-0.036	0.045	0.048	0.091	0.059	0.257	0.026
-0.114	0.914	-0.042	-0.050	0.998	0.046	0.004	-0.238	0.012	0.019	-0.059	0.025	0.039	0.045	0.234	0.002
-0.176	0.991	-0.215	-0.050	0.998	0.049	0.152	-0.124	-0.039	-0.043	0.018	-0.151	0.102	0.032	0.062	0.000
-0.195	1.088	-0.239	-0.050	0.998	0.050	0.110	0.021	-0.002	-0.062	0.115	-0.176	0.122	0.129	0.039	0.001
-0.137	1.130	-0.160	-0.050	0.998	0.049	-0.009	0.033	-0.001	-0.004	0.157	-0.097	0.067	0.171	0.118	-0.011
-0.180	1.084	-0.057	-0.050	0.998	0.043	-0.282	0.119	-0.040	-0.047	0.111	0.012	0.111	0.125	0.220	-0.022
-0.180	1.084	-0.057	-0.049	0.998	0.037	-0.298	-0.207	-0.034	-0.047	0.111	0.018	0.112	0.125	0.220	-0.024
-0.130	0.991	0.049	-0.047	0.998	0.032	-0.244	-0.110	-0.126	0.001	0.018	0.129	0.063	0.032	0.326	-0.051
-0.103	0.941	0.025	-0.046	0.999	0.027	-0.225	-0.013	-0.091	0.026	-0.033	0.110	0.037	0.018	0.302	-0.047
-0.230	0.929	-0.049	-0.045	0.999	0.027	-0.005	-0.031	-0.055	-0.101	-0.045	0.035	0.165	0.030	0.227	-0.045
-0.141	0.945	-0.042	-0.044	0.999	0.026	-0.035	-0.166	-0.082	-0.014	-0.029	0.044	0.078	0.015	0.235	-0.035
-0.195	0.968	-0.156	-0.044	0.999	0.025	-0.017	-0.247	-0.036	-0.068	-0.006	-0.069	0.132	0.008	0.120	-0.026
-0.137	1.041	-0.144	-0.043	0.999	0.023	-0.066	0.071	-0.060	-0.011	0.068	-0.056	0.075	0.081	0.131	-0.000
-0.145	1.107	-0.250	-0.042	0.999	0.013	-0.475	0.003	-0.045	-0.019	0.133	-0.152	0.083	0.146	0.024	0.004
-0.126	1.165	-0.187	-0.040	0.999	0.002	-0.509	0.126	-0.101	-0.002	0.191	-0.078	0.065	0.204	0.087	0.012
-0.149	1.123	-0.175	-0.039	0.999	-0.010	-0.598	-0.098	-0.068	-0.026	0.149	-0.054	0.088	0.161	0.098	0.002
-0.126	1.061	-0.148	-0.037	0.999	-0.021	-0.528	0.238	-0.156	-0.006	0.087	-0.016	0.065	0.098	0.126	-0.021
-0.180	1.053	-0.191	-0.034	0.999	-0.030	-0.437	-0.101	-0.133	-0.062	0.080	-0.050	0.118	0.090	0.082	-0.034
-0.191	1.076	-0.112	-0.032	0.999	-0.037	-0.316	-0.117	-0.159	-0.076	0.103	0.036	0.130	0.113	0.160	-0.046
-0.137	1.041	-0.089	-0.028	0.999	-0.041	-0.202	-0.075	-0.192	-0.025	0.068	0.064	0.076	0.077	0.182	-0.068
-0.168	1.030	-0.124	-0.025	0.999	-0.046	-0.217	-0.298	-0.158	-0.059	0.057	0.033	0.106	0.065	0.146	-0.058
-0.199	0.983	-0.089	-0.023	0.998	-0.051	-0.264	-0.162	-0.141	-0.092	0.011	0.074	0.136	0.018	0.180	-0.054
-0.083	1.022	-0.144	-0.019	0.998	-0.057	-0.257	-0.160	-0.168	0.020	0.050	0.024	0.021	0.056	0.124	-0.058
-0.130	0.937	-0.089	-0.016	0.998	-0.067	-0.522	0.153	-0.201	-0.030	-0.034	0.089	0.067	0.029	0.178	-0.054
-0.157	0.918	-0.160	-0.014	0.997	-0.080	-0.624	-0.225	-0.084	-0.059	-0.053	0.031	0.093	0.049	0.105	-0.034
-0.130	0.871	-0.156	-0.011	0.996	-0.092	-0.586	-0.208	-0.154	-0.035	-0.098	0.048	0.066	0.095	0.107	-0.030
-0.114	0.956	-0.246	-0.007	0.994	-0.105	-0.634	-0.098	-0.199	-0.023	-0.012	-0.029	0.050	0.010	0.015	-0.030
-0.045	1.014	-0.203	-0.003	0.993	-0.115	-0.474	-0.265	-0.181	0.043	0.047	0.024	0.019	0.048	0.056	-0.019
-0.153	1.038	-0.254	0.000	0.992	-0.125	-0.478	-0.084	-0.191	-0.068	0.072	-0.017	0.088	0.071	0.003	-0.012
-0.095	1.026	-0.262	0.005	0.991	-0.133	-0.399	-0.192	-0.217	-0.015	0.061	-0.016	0.030	0.059	0.007	-0.009
-0.099	1.034	-0.270	0.010	0.990	-0.142	-0.435	-0.020	-0.252	-0.023	0.070	-0.015	0.033	0.066	0.016	-0.013
-0.076	1.057	-0.302	0.015	0.988	-0.151	-0.456	0.095	-0.284	-0.005	0.094	-0.037	0.010	0.089	0.050	-0.007
-0.053	1.049	-0.270	0.020	0.987	-0.161	-0.473	-0.075	-0.271	0.013	0.088	0.005	0.014	0.082	0.020	-0.012
-0.091	1.072	-0.294	0.024	0.984	-0.177	-0.779	0.062	-0.209	-0.029	0.113	-0.003	0.024	0.105	0.046	-0.016
-0.091	1.072	-0.294	0.028	0.982	-0.189	-0.629	0.058	-0.242	-0.034	0.116	0.010	0.023	0.105	0.048	-0.030
-0.080	1.038	-0.274	0.031	0.978	-0.205	-0.812	0.135	-0.186	-0.025	0.084	0.047	0.011	0.071	0.030	-0.042
-0.126	1.007	-0.357	0.034	0.975	-0.218	-0.648	-0.209	-0.141	-0.074	0.056	-0.022	0.057	0.040	0.115	-0.034
-0.095	1.022	-0.317	0.037	0.972	-0.231	-0.622	-0.088	-0.180	-0.047	0.074	0.030	0.026	0.056	0.077	-0.028
0.017	1.022	-0.246	0.042	0.969	-0.242	-0.569	0.091	-0.251	0.061	0.077	0.112	0.087	0.056	0.007	-0.022
-0.045	1.034	-0.376	0.046	0.966	-0.255	-0.665	0.012	-0.255	-0.006	0.091	-0.004	0.026	0.068	0.139	-0.024
-0.041	0.980	-0.369	0.050	0.962	-0.268	-0.663	0.192	-0.271	-0.006	0.041	0.017	0.030	0.014	0.133	-0.023
-0.087	0.972	-0.341	0.054	0.958	-0.281	-0.689	0.020	-0.255	-0.056	0.037	0.059	0.015	0.006	0.107	-0.036
-0.049	0.964	-0.337	0.058	0.954	-0.294	-0.624	0.145	-0.234	-0.021	0.033	0.075	0.024	0.002	0.105	-0.047
-0.068	0.968	-0.392	0.060	0.951	-0.303	-0.470	0.006	-0.155	-0.043	0.039	0.029	0.005	0.001	0.162	-0.042
-0.068	0.945	-0.380	0.062	0.948	-0.312	-0.500	-0.052	-0.104	-0.045	0.019	0.051	0.006	0.022	0.152	-0.036
0.017	0.995	-0.380	0.064	0.946	-0.319	-0.342	0.056	-0.149	0.037	0.071	0.058	0.091	0.028	0.154	-0.039
-0.060	1.018	-0.432	0.067	0.943	-0.326	-0.342	0.093	-0.179	-0.042	0.097	0.014	0.015	0.051	0.207	-0.037
-0.045	0.980	-0.353	0.070	0.942	-0.329	-0.200	-0.237	-0.109	-0.030	0.059	0.096	0.031	0.013	0.130	-0.029
-0.022	0.949	-0.365	0.072	0.939	-0.335	-0.284	0.102	-0.157	-0.009	0.030	0.090	0.055	0.018	0.144	-0.048
-0.010	0.956	-0.396	0.075	0.938	-0.337	-0.112	-0.114	-0.131	-0.000	0.039	0.061	0.067	0.011	0.177	-0.044
-0.053	0.871	-0.349	0.077	0.937	-0.340	-0.171	-0.043	-0.090	-0.044	-0.045	0.111	0.025	0.096	0.131	-0.037
0.001	0.902	-0.376	0.078	0.936	-0.343	-0.149	-0.032	-0.085	0.008	-0.013	0.087	0.080	0.066	0.160	-0.028
0.001	0.875	-0.373	0.080	0.935	-0.346	-0.121	-0.015	-0.088	0.006	-0.039	0.093	0.081	0.093	0.158	-0.036
0.036	0.871	-0.384	0.081	0.934	-0.349	-0.170	0.116	-0.105	0.040	-0.041	0.085	0.116	0.098	0.171	-0.028
-0.049	0.868	-0.412	0.082	0.932	-0.353	-0.184	0.092	-0.104	-0.046	-0.044	0.061	0.032	0.102	0.200	-0.032
-0.010	0.844	-0.388	0.082	0.931	-0.357	-0.177	0.170	-0.115	-0.008	-0.066	0.088	0.071	0.126	0.178	-0.036
-0.018	0.794	-0.396	0.083	0.930	-0.359	-0.089	0.073	-0.072	-0.017	-0.115	0.082	0.064	0.177	0.187	-0.044
-0.018	0.852	-0.384	0.083	0.930	-0.359	0.032	0.192	-0.071	-0.016	-0.058	0.094	0.064	0.119	0.177	-0.039
-0.003	0.864	-0.380	0.081	0.930	-0.358	0.054	0.203	-0.025	-0.000	-0.046	0.097	0.080	0.108	0.174	-0.039
-0.010	0.852	-0.388	0.080	0.930	-0.358	0.041	0.258	-0.061	-0.007	-0.058	0.089	0.073	0.120	0.183	-0.042
-0.010	0.852	-0.388	0.080	0.930	-0.358	0.013	0.152	-0.056	-0.007	-0.059	0.089	0.073	0.121	0.183	-0.045
-0.030	0.821	-0.365	0.079	0.931	-0.357	0.102	0.195	-0.059	-0.026	-0.090	0.111	0.054	0.153	0.160	-0.047
-0.037	0.829	-0.388	0.079	0.932	-0.354	0.140	0.135	-0.041	-0.033	-0.084	0.085	0.047	0.146	0.185	-0.048
-0.030	0.844	-0.412	0.078	0.933	-0.351	0.198	0.155	-0.016	-0.024	-0.070	0.058	0.055	0.131	0.209	-0.053
-0.033	0.852	-0.420	0.077	0.934	-0.348	0.212	0.135	-0.030	-0.028	-0.063	0.047	0.051	0.124	0.217	-0.047
-0.049	0.852	-0.392	0.077	0.936	-0.344	0.198	0.013	0.002	-0.042	-0.065	0.071	0.036	0.124	0.190	-0.043
-0.022	0.852	-0.404	0.076	0.937	-0.340	0.248	0.219	-0.045	-0.015	-0.067	0.055	0.063	0.125	0.202	-0.043
-0.045	0.864	-0.440	0.073	0.939	-0.337	0.228	0.249	0.055	-0.035	-0.056	0.015	0.040	0.113	0.238	-0.046
-0.053	0.891	-0.432	0.069	0.941	-0.332	0.286	0.181	0.088	-0.039	-0.031	0.018	0.032	0.086	0.231	-0.042
-0.072	0.891	-0.424	0.066	0.943	-0.327	0.296	0.267	0.069	-0.055	-0.033	0.021	0.012	0.087	0.223	-0.053
-0.060	0.918	-0.428	0.062	0.945	-0.322	0.310	0.301	0.064	-0.040	-0.008	0.012	0.024	0.060	0.227	-0.057
-0.087	0.891	-0.353	0.060	0.947	-0.315	0.398	0.259	0.036	-0.064	-0.038	0.079	0.003	0.086	0.152	-0.067
-0.064	0.925	-0.357	0.057	0.950	-0.308	0.375	0.248	0.060	-0.038	-0.005	0.069	0.020	0.051	0.157	-0.060
-0.114	0.883	-0.365	0.053	0.952	-0.300	0.443	0.086	0.121	-0.084	-0.050	0.052	0.031	0.094	0.166	-0.061
-0.037	0.875	-0.353	0.051	0.955	-0.291	0.472	0.094	0.103	-0.004	-0.061	0.055	0.046	0.101	0.155	-0.050
-0.064	0.871	-0.349	0.046	0.958	-0.284	0.389	0.216	0.142	-0.027	-0.067	0.052	0.019	0.105	0.151	-0.047
-0.068	0.914	-0.373	0.043	0.960	-0.277	0.427	0.187	0.116	-0.027	-0.027	0.021	0.015	0.062	0.176	-0.033
-0.083	0.895	-0.365	0.039	0.962	-0.269	0.415	0.212	0.100	-0.038	-0.049	0.021	0.002	0.081	0.168	-0.038
-0.076	0.956	-0.376	0.037	0.965	-0.261	0.440	0.097	0.083	-0.028	0.011	0.001	0.005	0.018	0.179	-0.034
-0.087	0.933	-0.325	0.033	0.967	-0.252	0.477	0.174	0.124	-0.035	-0.015	0.043	0.007	0.041	0.128	-0.032
-0.091	0.937	-0.388	0.029	0.969	-0.244	0.464	0.122	0.139	-0.035	-0.014	-0.029	0.011	0.037	0.191	-0.027
-0.083	0.918	-0.349	0.025	0.972	-0.234	0.551	0.211	0.163	-0.023	-0.036	0.000	0.003	0.055	0.152	-0.036
-0.087	0.949	-0.353	0.020	0.974	-0.225	0.465	0.201	0.178	-0.022	-0.007	-0.012	0.007	0.024	0.156	-0.027
-0.130	0.949	-0.290	0.016	0.976	-0.216	0.487	0.203	0.125	-0.061	-0.009	0.042	0.049	0.023	0.094	-0.021
-0.080	0.956	-0.337	0.013	0.978	-0.208	0.449	0.240	0.097	-0.007	-0.003	-0.014	0.002	0.015	0.141	-0.024
-0.091	0.918	-0.376	0.009	0.980	-0.200	0.416	0.258	0.145	-0.015	-0.043	-0.061	0.009	0.053	0.181	-0.017
-0.149	0.898	-0.380	0.005	0.982	-0.191	0.504	0.483	0.090	-0.068	-0.064	-0.074	0.065	0.072	0.185	0.003
-0.114	0.910	-0.424	-0.000	0.984	-0.177	0.717	0.527	0.161	-0.028	-0.055	-0.131	0.029	0.060	0.229	-0.004
-0.114	0.910	-0.424	-0.008	0.987	-0.163	0.781	0.583	0.276	-0.020	-0.058	-0.146	0.028	0.061	0.229	-0.018
-0.172	0.945	-0.341	-0.016	0.989	-0.146	0.895	0.447	0.277	-0.070	-0.025	-0.081	0.084	0.026	0.146	-0.046
-0.203	0.960	-0.313	-0.022	0.991	-0.129	0.872	0.474	0.230	-0.095	-0.012	-0.070	0.113	0.010	0.119	-0.072
-0.310	0.980	-0.242	-0.028	0.993	-0.114	0.755	0.179	0.229	-0.197	0.006	-0.014	0.220	0.009	0.047	-0.076
-0.249	0.933	-0.231	-0.033	0.994	-0.099	0.755	0.024	0.237	-0.130	-0.042	-0.017	0.157	0.037	0.035	-0.061
-0.122	0.964	-0.239	-0.036	0.996	-0.085	0.769	0.064	0.147	0.001	-0.013	-0.040	0.029	0.006	0.043	-0.031
-0.133	0.999	-0.306	-0.041	0.997	-0.072	0.659	-0.005	0.211	-0.007	0.021	-0.119	0.040	0.030	0.109	0.030
-0.091	1.026	-0.325	-0.045	0.997	-0.061	0.610	-0.196	0.211	0.040	0.048	-0.150	0.003	0.058	0.128	0.090
-0.045	1.030	-0.306	-0.048	0.998	-0.051	0.560	-0.268	0.174	0.089	0.051	-0.141	0.050	0.063	0.108	0.135
0.013	1.022	-0.306	-0.050	0.998	-0.042	0.501	-0.397	0.124	0.148	0.043	-0.150	0.108	0.057	0.107	0.183
0.067	1.007	-0.302	-0.051	0.998	-0.035	0.404	-0.365	0.077	0.203	0.027	-0.153	0.162	0.042	0.102	0.231
0.101	1.007	-0.298	-0.051	0.998	-0.029	0.365	-0.475	0.060	0.238	0.027	-0.156	0.197	0.043	0.096	0.272
0.155	0.991	-0.321	-0.051	0.998	-0.023	0.375	-0.403	0.012	0.292	0.012	-0.186	0.251	0.028	0.118	0.301
0.167	0.937	-0.286	-0.050	0.999	-0.017	0.363	-0.487	-0.002	0.302	-0.043	-0.156	0.262	0.026	0.080	0.312
0.167	0.925	-0.290	-0.049	0.999	-0.010	0.377	-0.174	-0.004	0.302	-0.055	-0.167	0.262	0.038	0.084	0.322
0.113	0.922	-0.302	-0.050	0.999	-0.002	0.488	-0.342	0.079	0.249	-0.059	-0.187	0.209	0.041	0.095	0.317
0.182	0.964	-0.183	-0.052	0.999	0.007	0.471	-0.155	0.110	0.320	-0.016	-0.078	0.279	0.002	0.023	0.306
0.155	0.945	-0.203	-0.053	0.998	0.017	0.555	0.032	0.105	0.295	-0.035	-0.108	0.252	0.017	0.004	0.289
0.117	1.003	-0.195	-0.056	0.998	0.029	0.646	-0.243	0.140	0.259	0.023	-0.113	0.213	0.041	0.013	0.264
0.086	0.976	-0.179	-0.058	0.997	0.043	0.739	0.014	0.155	0.231	-0.003	-0.111	0.182	0.015	0.031	0.247
-0.007	1.084	-0.164	-0.062	0.996	0.057	0.720	-0.068	0.177	0.142	0.106	-0.109	0.090	0.123	0.049	0.217
0.063	1.130	-0.144	-0.064	0.995	0.071	0.731	0.017	0.140	0.214	0.154	-0.103	0.158	0.169	0.070	0.193
0.001	1.134	-0.073	-0.068	0.994	0.082	0.592	-0.146	0.178	0.156	0.159	-0.044	0.095	0.172	0.143	0.156
0.009	1.134	-0.038	-0.070	0.993	0.091	0.465	0.009	0.119	0.166	0.160	-0.017	0.101	0.172	0.179	0.145
-0.076	1.126	0.029	-0.072	0.993	0.099	0.416	-0.006	0.120	0.084	0.153	0.042	0.016	0.164	0.247	0.123
-0.030	1.007	0.014	-0.073	0.992	0.107	0.429	-0.025	0.067	0.132	0.034	0.018	0.060	0.046	0.232	0.092
-0.030	1.007	0.014	-0.074	0.991	0.115	0.427	-0.063	0.055	0.133	0.035	0.010	0.058	0.047	0.233	0.073
-0.183	1.010	-0.053	-0.077	0.989	0.123	0.430	-0.108	0.106	-0.019	0.040	-0.065	0.097	0.052	0.166	0.058
-0.114	1.030	-0.030	-0.078	0.988	0.131	0.429	0.076	0.045	0.051	0.060	-0.050	0.030	0.073	0.190	0.030
-0.218	1.034	-0.081	-0.079	0.988	0.133	0.159	-0.046	0.041	-0.051	0.065	-0.103	0.135	0.077	0.140	-0.005
-0.207	1.111	-0.006	-0.080	0.988	0.133	-0.019	0.115	0.011	-0.039	0.142	-0.028	0.125	0.155	0.215	-0.016
-0.218	1.126	0.045	-0.078	0.988	0.132	-0.035	0.133	-0.061	-0.052	0.157	0.024	0.138	0.171	0.267	-0.035
-0.195	1.068	0.077	-0.077	0.989	0.128	-0.194	0.219	-0.075	-0.030	0.099	0.059	0.116	0.113	0.299	-0.051
-0.172	1.034	0.085	-0.074	0.989	0.129	0.030	0.195	-0.099	-0.009	0.064	0.066	0.094	0.077	0.307	-0.050
-0.253	1.038	0.057	-0.075	0.989	0.127	-0.068	-0.153	-0.000	-0.089	0.067	0.041	0.176	0.081	0.280	-0.058
-0.133	1.041	0.156	-0.074	0.989	0.132	0.252	-0.040	-0.100	0.028	0.071	0.134	0.057	0.084	0.378	-0.060
-0.222	0.956	0.148	-0.073	0.988	0.136	0.207	-0.184	-0.088	-0.061	-0.013	0.123	0.146	0.002	0.370	-0.077
-0.172	0.891	0.175	-0.072	0.987	0.143	0.343	-0.088	-0.070	-0.012	-0.078	0.144	0.096	0.068	0.397	-0.070
-0.245	0.895	0.148	-0.072	0.986	0.150	0.371	-0.291	-0.092	-0.085	-0.073	0.109	0.169	0.065	0.369	-0.078
-0.164	0.868	0.203	-0.071	0.986	0.153	0.185	-0.058	-0.040	-0.005	-0.100	0.161	0.088	0.092	0.424	-0.069
-0.176	0.918	0.175	-0.070	0.985	0.157	0.180	-0.034	-0.084	-0.018	-0.049	0.130	0.099	0.042	0.395	-0.071
-0.187	0.976	0.128	-0.070	0.985	0.160	0.146	-0.055	-0.037	-0.030	0.009	0.080	0.110	0.016	0.347	-0.060
-0.214	0.972	0.104	-0.070	0.984	0.162	0.141	-0.073	-0.020	-0.056	0.005	0.054	0.137	0.013	0.322	-0.054
-0.195	0.949	0.124	-0.070	0.984	0.162	0.007	-0.006	-0.016	-0.037	-0.018	0.074	0.117	0.010	0.341	-0.063
-0.180	0.949	0.069	-0.069	0.984	0.163	0.064	0.068	-0.052	-0.023	-0.018	0.017	0.101	0.010	0.285	-0.058
-0.237	0.960	0.144	-0.069	0.985	0.160	-0.152	-0.001	-0.017	-0.080	-0.007	0.095	0.159	0.001	0.359	-0.049
-0.191	0.956	0.037	-0.070	0.985	0.159	-0.047	-0.192	-0.045	-0.034	-0.011	-0.009	0.112	0.002	0.251	-0.045
-0.168	1.003	0.089	-0.068	0.986	0.153	-0.288	0.078	-0.103	-0.013	0.034	0.048	0.089	0.044	0.301	-0.049
-0.191	0.929	0.049	-0.066	0.987	0.149	-0.182	-0.001	-0.087	-0.037	-0.040	0.012	0.111	0.028	0.259	-0.034
-0.191	0.972	0.053	-0.065	0.988	0.144	-0.269	0.003	-0.105	-0.039	0.001	0.022	0.111	0.015	0.261	-0.042
-0.157	0.960	0.100	-0.063	0.989	0.137	-0.319	0.068	-0.098	-0.006	-0.011	0.076	0.076	0.004	0.307	-0.052
-0.199	0.922	0.077	-0.061	0.990	0.129	-0.383	-0.073	-0.131	-0.051	-0.051	0.060	0.117	0.035	0.281	-0.051
-0.222	0.925	0.041	-0.059	0.991	0.121	-0.398	0.030	-0.114	-0.076	-0.049	0.033	0.140	0.031	0.244	-0.041
-0.191	0.953	-0.018	-0.059	0.992	0.116	-0.246	-0.305	-0.038	-0.045	-0.023	-0.020	0.108	0.004	0.183	-0.048
-0.130	1.007	0.006	-0.057	0.992	0.111	-0.244	-0.018	-0.143	0.014	0.031	0.008	0.046	0.050	0.205	-0.035
-0.203	1.049	0.022	-0.055	0.993	0.103	-0.362	-0.117	-0.115	-0.060	0.072	0.032	0.119	0.092	0.219	-0.024
-0.122	1.007	0.041	-0.053	0.994	0.094	-0.466	0.035	-0.112	0.018	0.029	0.061	0.038	0.050	0.237	-0.032
-0.145	1.003	0.033	-0.050	0.995	0.087	-0.327	-0.053	-0.150	-0.008	0.024	0.059	0.060	0.046	0.227	-0.042
-0.199	0.964	0.014	-0.050	0.996	0.079	-0.387	-0.314	-0.097	-0.063	-0.015	0.048	0.113	0.008	0.205	-0.036
-0.157	0.980	0.006	-0.047	0.996	0.073	-0.285	-0.081	-0.143	-0.024	0.000	0.046	0.070	0.024	0.196	-0.043
-0.153	0.956	0.002	-0.044	0.997	0.066	-0.338	-0.191	-0.165	-0.023	-0.024	0.049	0.065	0.001	0.191	-0.043
-0.164	0.987	-0.045	-0.042	0.997	0.059	-0.308	-0.092	-0.161	-0.037	0.007	0.009	0.076	0.032	0.142	-0.039
-0.149	0.991	-0.045	-0.039	0.998	0.050	-0.449	-0.092	-0.157	-0.025	0.010	0.018	0.060	0.035	0.141	-0.042
-0.164	1.018	-0.034	-0.036	0.998	0.043	-0.332	-0.064	-0.178	-0.043	0.037	0.037	0.075	0.061	0.151	-0.040
-0.160	1.041	-0.038	-0.033	0.999	0.033	-0.484	-0.089	-0.164	-0.043	0.060	0.043	0.071	0.083	0.146	-0.050
-0.130	1.034	-0.038	-0.029	0.999	0.026	-0.338	-0.023	-0.207	-0.015	0.052	0.050	0.039	0.075	0.145	-0.054
-0.183	1.026	-0.042	-0.026	1.000	0.016	-0.464	-0.052	-0.177	-0.072	0.044	0.056	0.092	0.066	0.140	-0.058
-0.157	1.030	-0.093	-0.024	1.000	0.006	-0.491	-0.129	-0.134	-0.047	0.048	0.015	0.065	0.069	0.087	-0.047
-0.168	0.941	-0.073	-0.022	1.000	-0.005	-0.564	-0.042	-0.132	-0.060	-0.041	0.046	0.076	0.021	0.106	-0.049
-0.099	0.953	-0.120	-0.019	1.000	-0.018	-0.621	-0.163	-0.166	0.006	-0.030	0.011	0.006	0.011	0.057	-0.049
-0.130	0.972	-0.089	-0.015	0.999	-0.030	-0.596	0.231	-0.220	-0.029	-0.010	0.054	0.036	0.008	0.087	-0.033
-0.199	0.949	-0.183	-0.012	0.999	-0.042	-0.578	-0.134	-0.172	-0.101	-0.033	-0.028	0.105	0.016	0.009	-0.026
-0.064	1.018	-0.175	-0.008	0.999	-0.054	-0.579	-0.057	-0.174	0.030	0.037	-0.009	0.031	0.053	0.002	-0.027
-0.133	1.053	-0.187	-0.005	0.998	-0.064	-0.497	-0.194	-0.189	-0.043	0.073	-0.011	0.038	0.088	0.016	-0.028
-0.099	1.057	-0.219	-0.000	0.997	-0.075	-0.525	-0.112	-0.223	-0.013	0.077	-0.032	0.003	0.091	0.048	-0.018
-0.141	1.018	-0.199	0.003	0.996	-0.086	-0.505	-0.146	-0.175	-0.058	0.040	-0.002	0.045	0.052	0.030	-0.020
-0.110	1.018	-0.207	0.007	0.995	-0.096	-0.499	-0.144	-0.196	-0.031	0.041	-0.000	0.014	0.052	0.039	-0.020
-0.057	0.999	-0.223	0.011	0.994	-0.109	-0.631	-0.104	-0.192	0.019	0.023	-0.004	0.041	0.033	0.056	-0.021
-0.076	0.980	-0.148	0.015	0.992	-0.122	-0.685	-0.132	-0.237	-0.005	0.005	0.085	0.021	0.014	0.018	-0.013
-0.064	0.910	-0.219	0.020	0.991	-0.133	-0.500	-0.006	-0.268	0.001	-0.063	0.024	0.033	0.056	0.054	-0.005
-0.064	0.910	-0.219	0.025	0.989	-0.144	-0.576	-0.185	-0.209	-0.003	-0.061	0.035	0.034	0.057	0.055	-0.015
-0.064	0.929	-0.317	0.028	0.988	-0.154	-0.452	0.014	-0.178	-0.006	-0.040	-0.054	0.033	0.038	0.155	-0.016
-0.095	0.918	-0.274	0.032	0.986	-0.163	-0.443	-0.198	-0.200	-0.040	-0.050	-0.002	0.003	0.050	0.112	-0.020
-0.076	0.844	-0.239	0.036	0.985	-0.170	-0.383	-0.120	-0.188	-0.024	-0.122	0.041	0.022	0.123	0.078	-0.019
-0.060	0.856	-0.242	0.039	0.983	-0.179	-0.439	-0.137	-0.140	-0.011	-0.109	0.046	0.038	0.112	0.082	-0.023
-0.041	0.852	-0.246	0.042	0.982	-0.187	-0.378	-0.082	-0.172	0.005	-0.111	0.049	0.057	0.117	0.086	-0.025
-0.014	0.856	-0.207	0.046	0.980	-0.194	-0.367	0.043	-0.203	0.028	-0.106	0.096	0.084	0.113	0.047	-0.031
-0.083	0.898	-0.294	0.048	0.978	-0.202	-0.403	0.234	-0.192	-0.043	-0.061	0.017	0.015	0.071	0.135	-0.031
-0.080	0.906	-0.242	0.051	0.977	-0.208	-0.273	0.127	-0.206	-0.043	-0.052	0.074	0.018	0.063	0.084	-0.045
-0.049	0.914	-0.286	0.054	0.975	-0.214	-0.300	0.285	-0.181	-0.014	-0.043	0.037	0.049	0.056	0.127	-0.047
-0.107	0.910	-0.278	0.055	0.974	-0.219	-0.194	0.042	-0.104	-0.073	-0.046	0.049	0.009	0.060	0.120	-0.050
-0.030	0.910	-0.258	0.055	0.974	-0.219	-0.019	0.206	-0.077	0.004	-0.046	0.069	0.068	0.059	0.100	-0.050
-0.068	0.891	-0.250	0.055	0.974	-0.220	0.001	0.230	-0.061	-0.034	-0.065	0.078	0.029	0.079	0.093	-0.053
-0.083	0.856	-0.270	0.055	0.974	-0.219	0.035	0.075	-0.030	-0.050	-0.100	0.058	0.013	0.114	0.112	-0.044
-0.053	0.902	-0.254	0.054	0.974	-0.218	0.072	0.165	-0.008	-0.018	-0.053	0.072	0.044	0.067	0.097	-0.048
-0.049	0.871	-0.250	0.053	0.975	-0.217	0.100	0.162	0.011	-0.013	-0.085	0.075	0.047	0.098	0.093	-0.044
-0.068	0.902	-0.290	0.051	0.975	-0.215	0.127	0.130	0.041	-0.031	-0.054	0.033	0.027	0.066	0.132	-0.041
-0.080	0.922	-0.313	0.048	0.976	-0.211	0.192	0.229	0.081	-0.040	-0.036	0.007	0.016	0.047	0.156	-0.045
-0.087	0.902	-0.290	0.045	0.977	-0.208	0.171	0.129	0.115	-0.044	-0.056	0.028	0.007	0.066	0.132	-0.048
-0.087	0.933	-0.254	0.042	0.978	-0.204	0.231	0.106	0.116	-0.042	-0.026	0.059	0.007	0.035	0.097	-0.048
-0.103	0.941	-0.294	0.039	0.979	-0.200	0.226	0.260	0.088	-0.054	-0.019	0.016	0.009	0.027	0.137	-0.054
-0.099	0.929	-0.317	0.035	0.980	-0.198	0.147	0.142	0.133	-0.047	-0.031	-0.011	0.005	0.039	0.161	-0.052
-0.122	0.914	-0.290	0.032	0.980	-0.194	0.216	0.256	0.064	-0.067	-0.048	0.013	0.029	0.054	0.133	-0.049
-0.099	0.929	-0.290	0.030	0.981	-0.190	0.206	0.127	0.081	-0.041	-0.033	0.009	0.007	0.038	0.133	-0.043
-0.107	0.922	-0.298	0.028	0.982	-0.185	0.285	0.114	0.074	-0.047	-0.042	-0.004	0.016	0.045	0.140	-0.035
-0.107	0.883	-0.325	0.025	0.984	-0.179	0.357	0.208	0.082	-0.044	-0.082	-0.038	0.016	0.084	0.168	-0.031
-0.068	0.895	-0.294	0.021	0.985	-0.172	0.386	0.262	0.126	-0.002	-0.071	-0.014	0.022	0.071	0.136	-0.026
-0.130	0.871	-0.298	0.018	0.987	-0.163	0.496	0.196	0.127	-0.061	-0.096	-0.027	0.040	0.094	0.140	-0.013
-0.103	0.925	-0.302	0.014	0.988	-0.153	0.489	0.317	0.103	-0.030	-0.043	-0.040	0.013	0.039	0.144	-0.008
-0.091	0.972	-0.353	0.011	0.990	-0.144	0.521	0.334	0.125	-0.015	0.001	-0.101	0.001	0.008	0.195	0.004
-0.118	0.964	-0.349	0.007	0.991	-0.133	0.583	0.349	0.104	-0.039	-0.008	-0.108	0.027	0.001	0.191	0.020
-0.080	0.956	-0.400	0.004	0.992	-0.124	0.520	0.387	0.117	0.003	-0.017	-0.169	0.013	0.006	0.243	0.030
-0.114	0.922	-0.400	-0.001	0.994	-0.113	0.597	0.544	0.134	-0.027	-0.053	-0.180	0.021	0.040	0.243	0.015
-0.130	0.933	-0.424	-0.005	0.995	-0.100	0.688	0.708	0.125	-0.038	-0.043	-0.216	0.035	0.028	0.266	-0.018
-0.207	0.972	-0.325	-0.009	0.996	-0.089	0.568	0.658	0.116	-0.111	-0.005	-0.129	0.111	0.011	0.168	-0.058
-0.307	0.995	-0.270	-0.014	0.997	-0.082	0.377	0.193	0.165	-0.207	0.018	-0.081	0.209	0.035	0.112	-0.077
-0.268	0.991	-0.211	-0.017	0.997	-0.076	0.344	0.210	0.091	-0.165	0.013	-0.028	0.170	0.031	0.052	-0.073
-0.180	1.003	-0.215	-0.018	0.997	-0.068	0.380	0.231	0.048	-0.075	0.024	-0.040	0.080	0.043	0.055	-0.050
-0.095	1.007	-0.302	-0.019	0.998	-0.062	0.354	0.253	0.012	0.010	0.028	-0.133	0.006	0.048	0.141	0.005
-0.114	0.941	-0.361	-0.021	0.998	-0.058	0.241	-0.028	0.076	-0.007	-0.038	-0.196	0.012	0.018	0.198	0.063
-0.064	0.980	-0.365	-0.023	0.998	-0.054	0.252	-0.247	0.105	0.045	0.001	-0.204	0.038	0.022	0.201	0.118
-0.007	0.991	-0.321	-0.025	0.998	-0.052	0.164	-0.337	0.117	0.104	0.012	-0.163	0.097	0.035	0.156	0.163
0.051	1.003	-0.357	-0.025	0.998	-0.049	0.180	-0.484	0.055	0.162	0.024	-0.201	0.156	0.047	0.191	0.208
0.124	1.026	-0.345	-0.023	0.999	-0.046	0.213	-0.399	-0.070	0.233	0.047	-0.192	0.230	0.071	0.178	0.252
0.128	0.976	-0.361	-0.021	0.999	-0.044	0.149	-0.442	-0.080	0.234	-0.003	-0.210	0.234	0.022	0.192	0.289
0.178	0.937	-0.349	-0.018	0.999	-0.042	0.197	-0.318	-0.074	0.282	-0.042	-0.201	0.285	0.016	0.178	0.314
0.186	0.844	-0.353	-0.018	0.999	-0.038	0.209	-0.434	0.038	0.289	-0.135	-0.207	0.293	0.109	0.180	0.330
0.209	0.837	-0.309	-0.019	0.999	-0.033	0.338	-0.206	0.090	0.313	-0.143	-0.170	0.315	0.116	0.135	0.325
0.236	0.883	-0.262	-0.021	0.999	-0.024	0.449	-0.131	0.133	0.342	-0.097	-0.130	0.342	0.070	0.086	0.317
0.128	0.871	-0.250	-0.024	1.000	-0.015	0.520	0.016	0.171	0.237	-0.109	-0.128	0.233	0.081	0.073	0.293
0.159	0.945	-0.223	-0.027	1.000	-0.004	0.594	-0.028	0.187	0.271	-0.036	-0.111	0.262	0.007	0.044	0.274
0.047	1.022	-0.294	-0.029	1.000	0.009	0.653	-0.071	0.116	0.161	0.042	-0.194	0.148	0.071	0.112	0.233
0.124	1.076	-0.175	-0.030	0.999	0.020	0.599	0.073	0.058	0.239	0.096	-0.087	0.223	0.126	0.008	0.213
0.028	1.103	-0.144	-0.032	0.999	0.030	0.519	-0.043	0.105	0.144	0.123	-0.066	0.125	0.153	0.042	0.186
0.028	1.103	-0.144	-0.034	0.999	0.038	0.434	0.013	0.121	0.146	0.124	-0.074	0.123	0.154	0.044	0.153
0.036	1.053	-0.097	-0.036	0.998	0.044	0.349	0.032	0.095	0.156	0.074	-0.033	0.129	0.105	0.094	0.116
-0.095	1.072	-0.120	-0.038	0.998	0.051	0.347	-0.146	0.128	0.027	0.094	-0.063	0.003	0.124	0.073	0.089
-0.064	1.045	-0.085	-0.039	0.998	0.056	0.304	-0.012	0.047	0.059	0.067	-0.033	0.026	0.097	0.111	0.047
-0.130	1.049	-0.120	-0.041	0.997	0.061	0.237	0.029	0.055	-0.006	0.071	-0.072	0.041	0.100	0.077	0.019
-0.203	1.049	-0.108	-0.042	0.997	0.063	0.142	-0.060	0.018	-0.078	0.072	-0.063	0.115	0.098	0.092	-0.011
-0.103	1.030	-0.030	-0.040	0.997	0.069	0.303	0.066	-0.081	0.020	0.053	0.010	0.016	0.078	0.172	-0.023
-0.257	0.991	-0.101	-0.041	0.997	0.070	0.124	-0.229	0.018	-0.133	0.014	-0.062	0.171	0.039	0.103	-0.025
-0.141	0.953	-0.097	-0.041	0.997	0.072	0.100	0.157	-0.009	-0.018	-0.024	-0.060	0.057	0.000	0.108	-0.017
-0.157	1.030	-0.152	-0.042	0.997	0.069	-0.096	-0.009	0.012	-0.033	0.053	-0.113	0.073	0.077	0.054	-0.025
-0.164	1.099	-0.128	-0.040	0.997	0.068	-0.041	0.063	-0.089	-0.043	0.123	-0.087	0.081	0.146	0.079	-0.018
-0.157	1.049	-0.065	-0.039	0.997	0.072	0.209	0.013	-0.113	-0.037	0.073	-0.028	0.074	0.095	0.144	-0.034
-0.176	1.007	0.010	-0.038	0.996	0.076	0.217	-0.280	-0.056	-0.057	0.031	0.043	0.094	0.052	0.220	-0.051
-0.176	0.960	0.049	-0.038	0.996	0.080	0.238	-0.232	-0.027	-0.056	-0.015	0.078	0.094	0.005	0.260	-0.061
-0.160	0.918	0.089	-0.039	0.996	0.085	0.266	-0.373	-0.017	-0.040	-0.057	0.112	0.078	0.038	0.300	-0.075
-0.133	0.918	0.128	-0.039	0.995	0.087	0.061	0.014	-0.018	-0.013	-0.056	0.150	0.052	0.038	0.339	-0.070
-0.207	0.906	0.025	-0.040	0.995	0.091	0.226	-0.099	-0.005	-0.086	-0.067	0.043	0.125	0.049	0.237	-0.073
-0.130	0.976	0.089	-0.040	0.995	0.093	0.100	0.063	-0.011	-0.009	0.002	0.104	0.048	0.021	0.301	-0.068
-0.214	0.983	-0.002	-0.039	0.995	0.095	0.100	0.114	-0.021	-0.094	0.010	0.011	0.133	0.028	0.211	-0.063
-0.172	1.026	-0.002	-0.039	0.995	0.093	-0.063	0.011	-0.051	-0.052	0.052	0.012	0.091	0.071	0.212	-0.060
-0.160	0.999	-0.022	-0.040	0.995	0.089	-0.205	-0.164	0.050	-0.039	0.025	-0.003	0.079	0.044	0.193	-0.048
-0.207	0.968	-0.030	-0.039	0.996	0.082	-0.342	0.088	-0.090	-0.087	-0.007	-0.004	0.126	0.013	0.185	-0.052
-0.080	0.937	0.029	-0.038	0.996	0.075	-0.325	-0.031	-0.041	0.039	-0.038	0.062	0.002	0.018	0.245	-0.051
-0.222	0.898	-0.002	-0.037	0.997	0.069	-0.276	0.039	-0.088	-0.104	-0.077	0.036	0.141	0.056	0.214	-0.054
-0.176	0.929	-0.069	-0.036	0.997	0.063	-0.310	-0.032	-0.098	-0.059	-0.047	-0.024	0.095	0.025	0.147	-0.055
-0.164	0.929	-0.022	-0.036	0.998	0.058	-0.185	-0.452	-0.051	-0.048	-0.047	0.028	0.084	0.026	0.195	-0.051
-0.233	0.929	-0.124	-0.034	0.998	0.054	-0.179	0.080	-0.096	-0.118	-0.047	-0.071	0.153	0.026	0.093	-0.035
-0.083	0.968	-0.089	-0.033	0.998	0.051	-0.150	0.035	-0.067	0.031	-0.009	-0.032	0.003	0.012	0.129	-0.028
-0.176	1.065	-0.148	-0.032	0.998	0.047	-0.186	-0.108	-0.076	-0.063	0.087	-0.087	0.095	0.108	0.070	-0.014
-0.145	1.038	-0.124	-0.031	0.999	0.041	-0.263	-0.100	-0.096	-0.034	0.059	-0.058	0.064	0.081	0.093	-0.002
-0.122	1.026	-0.164	-0.028	0.999	0.035	-0.263	-0.025	-0.130	-0.013	0.047	-0.091	0.041	0.069	0.054	-0.012
-0.157	1.053	-0.140	-0.026	0.999	0.028	-0.345	0.034	-0.132	-0.050	0.074	-0.060	0.076	0.097	0.077	-0.019
-0.141	1.065	-0.152	-0.024	1.000	0.018	-0.449	-0.156	-0.110	-0.037	0.085	-0.063	0.061	0.109	0.065	-0.015
-0.183	1.045	-0.136	-0.022	1.000	0.007	-0.524	-0.240	-0.148	-0.082	0.066	-0.036	0.103	0.090	0.080	-0.022
-0.099	1.068	-0.148	-0.019	1.000	-0.005	-0.561	-0.040	-0.159	-0.001	0.089	-0.036	0.018	0.113	0.068	-0.026
-0.091	1.022	-0.061	-0.015	1.000	-0.012	-0.351	-0.165	-0.205	0.002	0.043	0.058	0.010	0.067	0.155	-0.040
-0.118	0.983	-0.061	-0.010	1.000	-0.018	-0.281	-0.069	-0.250	-0.030	0.005	0.063	0.037	0.028	0.155	-0.038
-0.172	0.980	-0.124	-0.006	1.000	-0.023	-0.258	-0.174	-0.210	-0.088	0.001	0.005	0.091	0.025	0.091	-0.053
-0.137	0.945	-0.132	-0.004	1.000	-0.030	-0.301	-0.249	-0.151	-0.056	-0.034	0.004	0.055	0.010	0.082	-0.062
-0.133	0.929	-0.116	0.000	0.999	-0.038	-0.436	0.172	-0.212	-0.056	-0.049	0.028	0.052	0.024	0.097	-0.057
-0.160	0.895	-0.191	0.003	0.999	-0.048	-0.451	-0.182	-0.152	-0.086	-0.084	-0.037	0.078	0.058	0.021	-0.051
-0.083	0.887	-0.144	0.005	0.998	-0.062	-0.714	0.100	-0.149	-0.012	-0.091	0.024	0.002	0.065	0.068	-0.057
-0.126	0.848	-0.172	0.008	0.997	-0.073	-0.486	0.019	-0.143	-0.057	-0.128	0.006	0.044	0.103	0.039	-0.041
-0.145	0.848	-0.156	0.010	0.996	-0.087	-0.692	-0.006	-0.152	-0.079	-0.127	0.035	0.062	0.103	0.054	-0.035
-0.030	0.883	-0.172	0.013	0.995	-0.099	-0.630	-0.088	-0.145	0.033	-0.091	0.032	0.053	0.068	0.038	-0.042
-0.091	0.929	-0.187	0.017	0.994	-0.111	-0.557	-0.091	-0.193	-0.032	-0.044	0.027	0.008	0.022	0.022	-0.031
-0.114	0.960	-0.223	0.020	0.992	-0.121	-0.510	-0.281	-0.137	-0.058	-0.012	0.001	0.031	0.008	0.014	-0.034
-0.037	0.945	-0.203	0.023	0.991	-0.133	-0.582	0.140	-0.193	0.015	-0.026	0.032	0.046	0.007	0.005	-0.048
-0.160	0.972	-0.246	0.025	0.989	-0.144	-0.529	0.018	-0.112	-0.110	0.003	-0.001	0.077	0.020	0.039	-0.043
-0.095	0.949	-0.235	0.028	0.988	-0.154	-0.494	-0.059	-0.168	-0.048	-0.018	0.020	0.012	0.004	0.028	-0.042
-0.064	0.991	-0.278	0.032	0.986	-0.163	-0.458	-0.023	-0.216	-0.021	0.026	-0.014	0.019	0.038	0.071	-0.056
-0.087	1.030	-0.270	0.036	0.984	-0.177	-0.684	0.006	-0.199	-0.048	0.067	0.007	0.003	0.076	0.064	-0.038
-0.099	0.968	-0.254	0.039	0.981	-0.191	-0.722	0.077	-0.232	-0.063	0.008	0.037	0.015	0.014	0.048	-0.032
-0.026	0.937	-0.254	0.043	0.978	-0.204	-0.661	0.051	-0.210	0.007	-0.020	0.049	0.058	0.017	0.049	-0.040
-0.026	0.937	-0.254	0.046	0.975	-0.218	-0.714	-0.147	-0.122	0.005	-0.017	0.063	0.058	0.017	0.049	-0.030
-0.091	0.937	-0.333	0.049	0.972	-0.229	-0.539	-0.089	-0.164	-0.063	-0.015	-0.006	0.007	0.017	0.128	-0.016
0.001	0.941	-0.278	0.052	0.970	-0.239	-0.525	0.112	-0.181	0.026	-0.008	0.059	0.085	0.013	0.073	-0.020
-0.014	0.902	-0.313	0.054	0.967	-0.247	-0.397	0.111	-0.156	0.009	-0.045	0.030	0.070	0.052	0.108	-0.015
-0.060	0.937	-0.373	0.056	0.965	-0.257	-0.458	0.015	-0.116	-0.039	-0.007	-0.020	0.024	0.017	0.167	-0.010
0.001	0.933	-0.329	0.058	0.963	-0.265	-0.411	0.046	-0.132	0.020	-0.009	0.031	0.085	0.022	0.123	-0.007
-0.033	0.898	-0.313	0.061	0.961	-0.271	-0.316	-0.003	-0.152	-0.016	-0.042	0.052	0.050	0.057	0.107	-0.014
0.013	0.875	-0.357	0.063	0.959	-0.276	-0.255	0.146	-0.139	0.028	-0.063	0.014	0.097	0.081	0.151	-0.011
-0.045	0.910	-0.345	0.064	0.958	-0.281	-0.220	0.109	-0.112	-0.030	-0.027	0.030	0.039	0.046	0.139	-0.016
-0.030	0.875	-0.373	0.064	0.956	-0.286	-0.214	0.173	-0.098	-0.015	-0.060	0.006	0.054	0.081	0.167	-0.031
-0.007	0.891	-0.313	0.064	0.955	-0.288	-0.090	0.379	-0.102	0.008	-0.044	0.067	0.077	0.066	0.108	-0.037
-0.130	0.895	-0.376	0.063	0.955	-0.289	-0.058	0.026	-0.007	-0.114	-0.039	0.006	0.046	0.061	0.171	-0.041
0.001	0.883	-0.302	0.062	0.955	-0.290	0.012	0.330	-0.043	0.018	-0.051	0.080	0.084	0.073	0.096	-0.051
-0.064	0.918	-0.345	0.061	0.955	-0.289	0.055	0.240	-0.022	-0.046	-0.016	0.036	0.019	0.038	0.140	-0.062
-0.068	0.895	-0.309	0.060	0.956	-0.288	0.084	0.094	-0.003	-0.049	-0.040	0.070	0.015	0.061	0.105	-0.057
-0.076	0.898	-0.317	0.058	0.956	-0.287	0.073	0.268	0.010	-0.054	-0.036	0.061	0.007	0.058	0.113	-0.066
-0.087	0.871	-0.306	0.057	0.956	-0.286	0.048	0.100	0.000	-0.065	-0.064	0.072	0.005	0.085	0.101	-0.063
-0.053	0.868	-0.294	0.055	0.957	-0.286	0.021	0.103	0.039	-0.028	-0.068	0.083	0.030	0.089	0.089	-0.060
-0.033	0.868	-0.282	0.053	0.957	-0.285	0.039	0.136	0.069	-0.007	-0.068	0.094	0.049	0.089	0.077	-0.061
-0.053	0.837	-0.278	0.050	0.958	-0.284	0.121	0.355	0.051	-0.023	-0.099	0.096	0.029	0.120	0.073	-0.047
-0.095	0.860	-0.317	0.046	0.958	-0.282	0.100	0.154	0.127	-0.061	-0.077	0.055	0.013	0.097	0.112	-0.057
-0.033	0.879	-0.317	0.042	0.959	-0.279	0.182	0.222	0.126	0.004	-0.058	0.052	0.049	0.077	0.113	-0.062
-0.141	0.906	-0.329	0.038	0.961	-0.275	0.198	0.198	0.109	-0.100	-0.032	0.037	0.059	0.050	0.125	-0.069
-0.091	0.891	-0.309	0.035	0.961	-0.273	0.153	0.038	0.113	-0.047	-0.049	0.054	0.009	0.065	0.106	-0.058
-0.114	0.864	-0.270	0.032	0.962	-0.269	0.177	0.225	0.073	-0.067	-0.077	0.091	0.032	0.092	0.067	-0.064
-0.053	0.825	-0.313	0.029	0.964	-0.264	0.277	0.143	0.120	-0.002	-0.117	0.043	0.030	0.131	0.111	-0.056
-0.095	0.829	-0.325	0.026	0.965	-0.259	0.289	0.259	0.062	-0.041	-0.114	0.026	0.012	0.127	0.122	-0.050
-0.130	0.887	-0.353	0.023	0.967	-0.253	0.329	0.276	0.082	-0.071	-0.058	-0.008	0.047	0.069	0.149	-0.036
-0.107	0.856	-0.369	0.019	0.969	-0.246	0.410	0.368	0.057	-0.045	-0.091	-0.031	0.024	0.100	0.165	-0.035
-0.122	0.891	-0.412	0.016	0.971	-0.238	0.474	0.334	0.087	-0.057	-0.058	-0.083	0.038	0.065	0.208	-0.015
-0.107	0.871	-0.388	0.012	0.974	-0.226	0.616	0.322	0.082	-0.038	-0.080	-0.070	0.022	0.085	0.186	-0.001
-0.068	0.860	-0.459	0.007	0.977	-0.212	0.752	0.560	0.150	0.006	-0.095	-0.154	0.018	0.097	0.258	-0.006
-0.130	0.891	-0.443	-0.001	0.980	-0.197	0.812	0.733	0.208	-0.049	-0.067	-0.153	0.043	0.066	0.242	-0.022
-0.187	0.941	-0.376	-0.008	0.983	-0.182	0.797	0.636	0.213	-0.100	-0.020	-0.101	0.100	0.016	0.176	-0.040
-0.226	0.960	-0.321	-0.013	0.985	-0.170	0.647	0.417	0.129	-0.135	-0.003	-0.058	0.138	0.004	0.121	-0.064
-0.207	0.910	-0.270	-0.015	0.987	-0.159	0.545	0.195	0.048	-0.114	-0.054	-0.017	0.119	0.046	0.070	-0.061
-0.160	0.914	-0.246	-0.015	0.988	-0.151	0.449	0.128	-0.014	-0.069	-0.052	-0.001	0.073	0.043	0.047	-0.046
-0.107	0.960	-0.345	-0.016	0.989	-0.144	0.380	0.197	0.003	-0.015	-0.006	-0.106	0.018	0.003	0.146	-0.005
-0.137	0.960	-0.400	-0.017	0.990	-0.137	0.392	-0.035	0.051	-0.045	-0.007	-0.168	0.049	0.003	0.201	0.041
-0.053	1.007	-0.420	-0.018	0.991	-0.129	0.436	-0.173	0.045	0.039	0.038	-0.195	0.035	0.049	0.221	0.094
-0.010	0.991	-0.388	-0.018	0.992	-0.121	0.444	-0.364	0.055	0.081	0.021	-0.171	0.077	0.034	0.190	0.133
0.070	0.991	-0.361	-0.018	0.993	-0.112	0.486	-0.409	0.049	0.161	0.020	-0.153	0.158	0.033	0.162	0.193
0.093	0.968	-0.357	-0.017	0.994	-0.106	0.379	-0.430	0.024	0.183	-0.004	-0.155	0.181	0.010	0.158	0.237
0.190	0.941	-0.369	-0.016	0.995	-0.100	0.335	-0.356	0.016	0.278	-0.031	-0.173	0.278	0.017	0.170	0.275
0.193	0.945	-0.373	-0.016	0.995	-0.094	0.362	-0.154	0.039	0.281	-0.028	-0.184	0.282	0.013	0.174	0.301
0.193	0.933	-0.369	-0.017	0.996	-0.089	0.290	-0.252	0.092	0.282	-0.040	-0.185	0.282	0.025	0.170	0.314
0.201	0.925	-0.365	-0.018	0.996	-0.083	0.340	-0.169	0.097	0.291	-0.048	-0.187	0.290	0.032	0.166	0.313
0.159	0.875	-0.337	-0.020	0.997	-0.075	0.451	-0.132	0.133	0.250	-0.099	-0.168	0.248	0.083	0.139	0.298
0.170	0.914	-0.345	-0.022	0.998	-0.067	0.441	-0.099	0.133	0.263	-0.060	-0.184	0.259	0.045	0.147	0.272
0.109	0.987	-0.329	-0.024	0.998	-0.055	0.629	0.037	0.125	0.204	0.013	-0.180	0.198	0.029	0.131	0.244
0.047	1.068	-0.309	-0.025	0.999	-0.045	0.544	-0.155	0.088	0.144	0.093	-0.170	0.136	0.110	0.112	0.213
0.047	1.076	-0.306	-0.027	0.999	-0.036	0.533	-0.136	0.090	0.145	0.101	-0.176	0.136	0.118	0.108	0.184
0.005	1.057	-0.215	-0.029	0.999	-0.027	0.482	0.006	0.148	0.106	0.081	-0.094	0.094	0.098	0.016	0.167
0.055	1.068	-0.160	-0.031	0.999	-0.019	0.389	-0.064	0.083	0.157	0.093	-0.047	0.143	0.109	0.039	0.147
0.055	1.068	-0.160	-0.033	0.999	-0.011	0.428	0.061	0.103	0.159	0.092	-0.055	0.144	0.108	0.039	0.122
-0.026	1.038	-0.136	-0.034	0.999	-0.002	0.473	0.138	0.083	0.080	0.061	-0.040	0.063	0.077	0.061	0.104
-0.064	1.041	-0.168	-0.037	0.999	0.005	0.384	-0.053	0.112	0.044	0.065	-0.079	0.025	0.081	0.029	0.064
-0.103	1.076	-0.183	-0.038	0.999	0.011	0.333	0.087	0.056	0.007	0.100	-0.101	0.014	0.117	0.013	0.016
-0.176	1.103	-0.140	-0.039	0.999	0.016	0.245	0.090	0.039	-0.065	0.128	-0.062	0.087	0.144	0.056	-0.014
-0.199	1.076	-0.101	-0.039	0.999	0.019	0.181	-0.084	-0.023	-0.088	0.101	-0.026	0.110	0.117	0.096	-0.032
-0.157	1.026	-0.002	-0.039	0.999	0.024	0.280	-0.138	-0.015	-0.046	0.050	0.067	0.068	0.067	0.195	-0.046
-0.095	0.960	0.049	-0.038	0.999	0.033	0.420	0.042	-0.069	0.014	-0.015	0.110	0.006	0.000	0.248	-0.045
-0.130	0.875	-0.030	-0.037	0.999	0.039	0.319	0.102	-0.041	-0.021	-0.100	0.025	0.040	0.086	0.169	-0.030
-0.180	0.956	-0.128	-0.038	0.998	0.043	0.217	-0.090	0.014	-0.070	-0.019	-0.077	0.090	0.005	0.071	-0.030
-0.122	0.972	-0.101	-0.036	0.998	0.045	0.130	0.115	-0.121	-0.015	-0.003	-0.052	0.033	0.010	0.099	-0.027
-0.210	0.945	-0.144	-0.036	0.998	0.042	-0.134	-0.073	-0.036	-0.103	-0.030	-0.092	0.121	0.017	0.055	-0.034
-0.130	0.968	-0.085	-0.036	0.999	0.041	-0.031	-0.050	0.021	-0.022	-0.007	-0.032	0.040	0.006	0.114	-0.042
-0.160	0.999	-0.006	-0.037	0.998	0.042	0.052	-0.071	0.014	-0.052	0.024	0.046	0.071	0.037	0.193	-0.046
-0.203	0.987	-0.077	-0.038	0.998	0.042	0.025	-0.035	0.034	-0.093	0.012	-0.025	0.113	0.025	0.122	-0.028
-0.126	0.995	-0.049	-0.039	0.998	0.042	0.025	-0.089	0.017	-0.015	0.020	0.003	0.036	0.033	0.150	-0.031
-0.099	0.999	-0.097	-0.040	0.998	0.040	-0.068	0.090	0.040	0.012	0.024	-0.043	0.009	0.037	0.103	-0.022
-0.164	1.026	-0.120	-0.041	0.998	0.042	0.095	-0.176	0.027	-0.052	0.051	-0.068	0.074	0.064	0.079	-0.009
-0.145	1.072	-0.085	-0.041	0.998	0.042	0.037	-0.050	-0.014	-0.033	0.098	-0.033	0.056	0.109	0.115	-0.009
-0.130	1.123	-0.069	-0.040	0.998	0.043	0.083	0.021	-0.069	-0.018	0.148	-0.018	0.040	0.159	0.131	-0.034
-0.133	1.088	-0.061	-0.039	0.998	0.044	0.042	0.061	-0.068	-0.023	0.113	-0.011	0.044	0.124	0.139	-0.046
-0.218	1.007	-0.053	-0.040	0.998	0.038	-0.285	-0.070	0.032	-0.107	0.032	0.003	0.128	0.042	0.147	-0.052
-0.168	0.991	0.022	-0.039	0.999	0.032	-0.275	0.109	-0.071	-0.058	0.016	0.084	0.078	0.026	0.221	-0.067
-0.133	0.956	0.014	-0.036	0.999	0.026	-0.293	0.213	-0.133	-0.026	-0.019	0.082	0.044	0.009	0.213	-0.086
-0.164	0.968	0.014	-0.035	0.999	0.018	-0.420	-0.011	-0.069	-0.058	-0.008	0.090	0.075	0.002	0.213	-0.090
-0.207	0.887	-0.014	-0.034	0.999	0.011	-0.368	0.007	-0.113	-0.102	-0.089	0.070	0.117	0.079	0.185	-0.092
-0.210	0.925	-0.038	-0.032	0.999	0.001	-0.493	-0.077	-0.119	-0.108	-0.051	0.056	0.121	0.041	0.161	-0.094
-0.195	1.014	-0.097	-0.030	1.000	-0.008	-0.433	0.053	-0.137	-0.094	0.038	0.006	0.106	0.048	0.103	-0.095
-0.133	0.949	-0.022	-0.026	0.999	-0.018	-0.488	0.035	-0.185	-0.036	-0.028	0.091	0.044	0.018	0.178	-0.096
-0.172	0.918	-0.073	-0.023	0.999	-0.027	-0.425	-0.446	-0.153	-0.078	-0.059	0.048	0.083	0.049	0.127	-0.084
-0.187	0.879	-0.042	-0.020	0.999	-0.038	-0.563	-0.007	-0.212	-0.097	-0.097	0.091	0.098	0.088	0.159	-0.081
-0.103	0.895	0.002	-0.015	0.999	-0.043	-0.246	-0.102	-0.249	-0.017	-0.082	0.139	0.014	0.073	0.202	-0.081
-0.114	0.898	-0.026	-0.011	0.999	-0.051	-0.401	0.107	-0.239	-0.033	-0.078	0.119	0.025	0.070	0.174	-0.091
-0.099	0.887	-0.022	-0.007	0.998	-0.055	-0.211	-0.048	-0.217	-0.022	-0.089	0.128	0.010	0.082	0.178	-0.092
-0.168	0.875	0.002	-0.002	0.998	-0.061	-0.307	-0.042	-0.265	-0.096	-0.100	0.157	0.079	0.095	0.202	-0.091
-0.172	0.898	-0.077	0.001	0.998	-0.065	-0.195	-0.426	-0.157	-0.103	-0.077	0.082	0.083	0.072	0.123	-0.089
-0.095	0.922	-0.073	0.005	0.997	-0.071	-0.306	-0.092	-0.165	-0.029	-0.054	0.092	0.005	0.049	0.127	-0.079
-0.095	1.014	-0.081	0.007	0.997	-0.078	-0.335	-0.122	-0.131	-0.032	0.040	0.091	0.005	0.043	0.119	-0.070
-0.068	1.053	-0.156	0.012	0.996	-0.085	-0.365	-0.012	-0.255	-0.010	0.079	0.023	0.022	0.082	0.043	-0.056
-0.149	0.991	-0.160	0.016	0.995	-0.094	-0.439	-0.150	-0.191	-0.094	0.018	0.028	0.058	0.021	0.039	-0.056
-0.091	0.953	-0.156	0.020	0.995	-0.101	-0.360	-0.231	-0.195	-0.041	-0.020	0.039	0.001	0.017	0.042	-0.059
-0.091	0.910	-0.160	0.023	0.994	-0.111	-0.467	0.004	-0.179	-0.044	-0.061	0.044	0.001	0.060	0.038	-0.069
-0.118	0.964	-0.195	0.027	0.992	-0.121	-0.487	-0.118	-0.227	-0.075	-0.006	0.019	0.028	0.005	0.003	-0.062
-0.107	0.941	-0.203	0.031	0.991	-0.133	-0.594	-0.048	-0.218	-0.068	-0.027	0.022	0.016	0.028	0.005	-0.060
-0.072	0.902	-0.160	0.035	0.989	-0.145	-0.596	-0.049	-0.184	-0.037	-0.064	0.077	0.018	0.066	0.038	-0.062
-0.060	0.895	-0.203	0.038	0.987	-0.156	-0.595	-0.239	-0.165	-0.029	-0.070	0.046	0.030	0.074	0.005	-0.059
-0.053	0.902	-0.140	0.041	0.985	-0.167	-0.550	0.049	-0.170	-0.024	-0.061	0.119	0.038	0.067	0.058	-0.049
-0.087	0.983	-0.258	0.044	0.983	-0.177	-0.472	0.206	-0.177	-0.061	0.022	0.011	0.003	0.014	0.060	-0.052
-0.053	0.914	-0.290	0.046	0.981	-0.187	-0.508	0.116	-0.155	-0.028	-0.045	-0.011	0.038	0.056	0.091	-0.042
-0.107	0.914	-0.298	0.049	0.980	-0.192	-0.242	0.064	-0.196	-0.085	-0.044	-0.013	0.015	0.056	0.099	-0.033
-0.022	0.953	-0.317	0.052	0.979	-0.197	-0.197	-0.075	-0.132	-0.003	-0.005	-0.029	0.069	0.018	0.120	-0.024
-0.045	0.980	-0.321	0.053	0.978	-0.202	-0.232	0.195	-0.141	-0.027	0.024	-0.028	0.047	0.009	0.124	-0.034
-0.018	0.953	-0.258	0.055	0.978	-0.203	-0.059	0.190	-0.108	-0.001	-0.003	0.036	0.074	0.018	0.061	-0.034
-0.091	0.980	-0.282	0.053	0.976	-0.210	-0.330	0.110	0.010	-0.073	0.025	0.019	0.001	0.009	0.084	-0.042
-0.091	0.980	-0.282	0.053	0.975	-0.215	-0.221	0.216	-0.041	-0.072	0.026	0.024	0.001	0.009	0.085	-0.047
-0.033	0.891	-0.250	0.052	0.974	-0.219	-0.194	0.207	-0.019	-0.014	-0.062	0.059	0.059	0.080	0.053	-0.056
-0.030	0.910	-0.211	0.051	0.974	-0.220	-0.057	0.325	-0.049	-0.009	-0.042	0.100	0.063	0.060	0.014	-0.048
-0.064	0.887	-0.258	0.049	0.974	-0.221	-0.016	0.130	0.056	-0.041	-0.065	0.053	0.028	0.083	0.062	-0.044
-0.045	0.879	-0.262	0.047	0.974	-0.219	0.096	0.176	0.053	-0.020	-0.073	0.048	0.047	0.091	0.065	-0.052
-0.076	0.956	-0.278	0.045	0.975	-0.219	0.024	0.145	0.066	-0.048	0.004	0.032	0.017	0.013	0.081	-0.050
-0.095	0.956	-0.266	0.042	0.975	-0.219	0.026	0.079	0.105	-0.065	0.004	0.043	0.003	0.013	0.069	-0.046
-0.053	0.925	-0.270	0.039	0.976	-0.216	0.147	0.145	0.108	-0.019	-0.028	0.036	0.039	0.043	0.073	-0.042
-0.076	0.956	-0.298	0.036	0.976	-0.213	0.213	0.198	0.080	-0.040	0.003	0.005	0.016	0.012	0.101	-0.038
-0.068	0.925	-0.333	0.032	0.977	-0.209	0.216	0.248	0.149	-0.028	-0.029	-0.034	0.024	0.043	0.136	-0.023
-0.091	0.953	-0.317	0.027	0.979	-0.201	0.415	0.094	0.206	-0.046	-0.004	-0.026	0.001	0.015	0.120	-0.023
-0.057	0.895	-0.306	0.022	0.981	-0.193	0.453	0.327	0.203	-0.006	-0.063	-0.023	0.035	0.073	0.107	-0.017
-0.099	0.891	-0.302	0.016	0.983	-0.184	0.454	0.173	0.270	-0.042	-0.069	-0.027	0.007	0.076	0.103	-0.012
-0.095	0.895	-0.321	0.009	0.985	-0.175	0.513	0.387	0.233	-0.032	-0.067	-0.057	0.003	0.072	0.122	-0.017
-0.068	0.914	-0.278	0.003	0.987	-0.163	0.606	0.592	0.226	0.001	-0.050	-0.025	0.023	0.052	0.078	-0.030
-0.145	0.902	-0.266	-0.003	0.989	-0.147	0.873	0.690	0.153	-0.070	-0.064	-0.030	0.054	0.063	0.065	-0.039
-0.187	0.949	-0.317	-0.010	0.992	-0.129	0.926	0.546	0.241	-0.106	-0.020	-0.099	0.097	0.017	0.116	-0.043
-0.203	0.945	-0.290	-0.016	0.994	-0.107	1.111	0.665	0.236	-0.114	-0.026	-0.093	0.113	0.021	0.087	-0.062
-0.210	0.980	-0.400	-0.024	0.996	-0.087	1.041	0.785	0.277	-0.114	0.007	-0.223	0.121	0.014	0.197	-0.070
-0.260	0.960	-0.329	-0.032	0.997	-0.071	0.805	0.762	0.308	-0.156	-0.014	-0.168	0.171	0.005	0.126	-0.102
-0.272	1.003	-0.313	-0.039	0.998	-0.058	0.716	0.293	0.308	-0.161	0.028	-0.166	0.183	0.038	0.110	-0.133
-0.376	1.038	-0.175	-0.044	0.998	-0.045	0.642	0.011	0.207	-0.260	0.062	-0.041	0.288	0.073	0.028	-0.151
-0.357	1.026	-0.085	-0.048	0.998	-0.035	0.529	-0.035	0.110	-0.237	0.050	0.039	0.269	0.062	0.119	-0.146
-0.268	1.007	-0.164	-0.049	0.998	-0.027	0.432	0.023	0.040	-0.148	0.031	-0.048	0.180	0.042	0.041	-0.116
-0.233	0.987	-0.235	-0.050	0.999	-0.022	0.264	0.021	0.005	-0.112	0.012	-0.124	0.146	0.023	0.030	-0.049
-0.107	0.991	-0.242	-0.051	0.999	-0.020	0.146	-0.210	0.057	0.016	0.016	-0.134	0.019	0.027	0.038	0.042
-0.076	1.003	-0.306	-0.052	0.998	-0.019	0.130	-0.481	0.066	0.048	0.028	-0.198	0.011	0.039	0.100	0.127
0.059	1.034	-0.266	-0.052	0.999	-0.016	0.190	-0.585	0.013	0.182	0.059	-0.161	0.145	0.071	0.060	0.197
0.159	1.010	-0.250	-0.050	0.999	-0.013	0.232	-0.529	-0.037	0.280	0.035	-0.149	0.244	0.048	0.044	0.261
0.117	0.983	-0.302	-0.049	0.999	-0.010	0.196	-0.638	-0.056	0.236	0.008	-0.202	0.202	0.021	0.095	0.316
0.217	0.941	-0.313	-0.047	0.999	-0.008	0.186	-0.512	-0.051	0.334	-0.034	-0.216	0.302	0.021	0.106	0.347
0.236	0.883	-0.270	-0.046	0.999	-0.004	0.260	-0.388	0.023	0.353	-0.093	-0.177	0.321	0.078	0.063	0.345
0.236	0.879	-0.250	-0.048	0.999	0.002	0.334	-0.140	0.105	0.354	-0.096	-0.163	0.321	0.081	0.043	0.343
0.136	0.945	-0.258	-0.052	0.999	0.009	0.391	-0.124	0.229	0.258	-0.031	-0.177	0.222	0.015	0.051	0.306
0.124	1.038	-0.203	-0.055	0.998	0.019	0.559	-0.009	0.179	0.249	0.062	-0.133	0.212	0.078	0.005	0.264
0.028	1.010	-0.207	-0.057	0.998	0.028	0.490	-0.135	0.142	0.156	0.036	-0.146	0.117	0.052	0.001	0.228
0.001	1.034	-0.219	-0.059	0.998	0.036	0.469	-0.184	0.103	0.131	0.059	-0.166	0.091	0.075	0.011	0.194
0.043	1.053	-0.164	-0.059	0.997	0.045	0.451	0.061	0.013	0.173	0.079	-0.119	0.135	0.095	0.045	0.167
-0.030	1.099	-0.144	-0.059	0.997	0.053	0.442	-0.112	0.017	0.100	0.126	-0.107	0.063	0.142	0.065	0.146
0.013	1.153	-0.057	-0.060	0.996	0.060	0.366	-0.176	0.032	0.143	0.180	-0.027	0.106	0.196	0.152	0.122
-0.022	1.076	0.006	-0.058	0.996	0.065	0.296	0.103	-0.068	0.107	0.103	0.030	0.072	0.118	0.216	0.087
-0.099	1.053	-0.105	-0.057	0.996	0.066	0.050	0.154	-0.091	0.028	0.079	-0.081	0.003	0.095	0.108	0.071
-0.141	1.034	-0.148	-0.055	0.996	0.064	-0.079	0.079	-0.105	-0.017	0.060	-0.122	0.043	0.077	0.068	0.049
-0.103	1.045	-0.112	-0.053	0.997	0.064	0.054	-0.145	-0.103	0.020	0.071	-0.087	0.002	0.090	0.106	0.025
-0.145	1.053	-0.179	-0.051	0.997	0.066	0.102	0.007	-0.116	-0.025	0.079	-0.156	0.043	0.099	0.040	-0.006
-0.195	1.130	-0.128	-0.050	0.996	0.073	0.419	-0.450	-0.099	-0.076	0.157	-0.112	0.091	0.177	0.093	-0.021
-0.237	1.177	-0.042	-0.049	0.996	0.080	0.398	-0.264	-0.106	-0.119	0.204	-0.032	0.132	0.223	0.181	-0.052
-0.126	1.084	0.116	-0.048	0.996	0.079	-0.083	0.132	-0.056	-0.009	0.111	0.127	0.019	0.129	0.341	-0.066
-0.214	1.018	0.049	-0.047	0.996	0.079	0.027	0.070	-0.049	-0.098	0.045	0.059	0.107	0.062	0.277	-0.063
-0.153	0.933	-0.006	-0.046	0.996	0.077	-0.078	0.042	-0.080	-0.038	-0.040	0.005	0.047	0.024	0.225	-0.056
-0.137	0.956	-0.026	-0.045	0.996	0.077	0.012	-0.083	-0.083	-0.024	-0.017	-0.014	0.032	0.001	0.209	-0.046
-0.180	0.925	0.006	-0.043	0.996	0.080	0.132	0.157	-0.080	-0.068	-0.047	0.015	0.076	0.032	0.245	-0.040
-0.145	0.956	-0.101	-0.042	0.995	0.085	0.286	-0.036	-0.062	-0.034	-0.016	-0.097	0.042	0.001	0.143	-0.048
-0.237	1.092	-0.101	-0.045	0.995	0.087	0.134	-0.386	0.094	-0.123	0.120	-0.099	0.135	0.134	0.147	-0.057
-0.237	1.092	-0.101	-0.047	0.995	0.090	0.172	0.015	0.044	-0.122	0.120	-0.102	0.136	0.132	0.151	-0.061
-0.160	1.088	0.053	-0.048	0.995	0.085	-0.230	0.093	0.060	-0.044	0.116	0.057	0.061	0.127	0.306	-0.072
-0.210	1.053	-0.002	-0.050	0.995	0.082	-0.148	0.047	0.062	-0.092	0.081	0.005	0.113	0.091	0.253	-0.077
-0.172	1.041	0.010	-0.049	0.996	0.079	-0.106	-0.057	-0.045	-0.054	0.069	0.019	0.077	0.078	0.266	-0.074
-0.237	0.980	-0.022	-0.051	0.996	0.075	-0.188	-0.251	0.018	-0.119	0.007	-0.008	0.144	0.015	0.237	-0.073
-0.164	0.968	0.049	-0.050	0.996	0.076	0.051	-0.095	-0.050	-0.046	-0.005	0.061	0.073	0.002	0.310	-0.058
-0.180	0.922	-0.034	-0.049	0.996	0.074	-0.072	-0.176	-0.066	-0.062	-0.051	-0.020	0.091	0.045	0.228	-0.061
-0.141	0.953	-0.049	-0.048	0.996	0.073	-0.019	0.054	-0.097	-0.026	-0.020	-0.035	0.055	0.015	0.214	-0.046
-0.199	0.929	-0.026	-0.047	0.996	0.072	-0.055	-0.246	-0.086	-0.084	-0.044	-0.010	0.115	0.038	0.239	-0.026
-0.168	0.945	-0.089	-0.046	0.997	0.065	-0.309	-0.170	-0.082	-0.055	-0.029	-0.066	0.087	0.022	0.177	-0.025
-0.126	1.041	-0.175	-0.044	0.997	0.058	-0.335	0.051	-0.114	-0.014	0.067	-0.145	0.047	0.076	0.091	-0.023
-0.180	1.076	-0.089	-0.041	0.998	0.049	-0.426	0.123	-0.137	-0.071	0.101	-0.050	0.104	0.112	0.179	-0.018
-0.141	1.115	-0.140	-0.039	0.998	0.039	-0.447	-0.079	-0.132	-0.035	0.139	-0.091	0.069	0.151	0.129	-0.020
-0.183	1.138	-0.132	-0.037	0.999	0.034	-0.252	-0.261	-0.123	-0.079	0.162	-0.078	0.115	0.176	0.138	-0.018
-0.164	1.157	-0.112	-0.035	0.999	0.024	-0.448	-0.268	-0.127	-0.062	0.181	-0.049	0.099	0.196	0.159	-0.015
-0.037	1.126	-0.042	-0.032	0.999	0.019	-0.223	-0.217	-0.158	0.062	0.150	0.027	0.024	0.166	0.231	-0.024
-0.153	1.126	-0.124	-0.029	0.999	0.014	-0.211	-0.118	-0.197	-0.057	0.150	-0.051	0.095	0.167	0.149	-0.017
-0.164	1.142	-0.128	-0.025	1.000	0.012	-0.081	-0.206	-0.183	-0.072	0.165	-0.053	0.110	0.183	0.146	-0.003
-0.133	1.123	-0.179	-0.024	1.000	0.004	-0.372	-0.402	-0.108	-0.043	0.146	-0.097	0.084	0.164	0.095	-0.015
-0.057	1.061	-0.093	-0.020	1.000	-0.004	-0.404	0.185	-0.193	0.030	0.084	-0.002	0.011	0.103	0.182	-0.015
-0.122	0.999	-0.168	-0.016	1.000	-0.012	-0.392	0.006	-0.191	-0.039	0.021	-0.069	0.080	0.041	0.107	-0.014
-0.141	1.030	-0.168	-0.015	1.000	-0.020	-0.353	-0.202	-0.097	-0.060	0.052	-0.062	0.104	0.072	0.107	-0.015
-0.149	1.030	-0.179	-0.012	1.000	-0.027	-0.325	-0.092	-0.163	-0.071	0.052	-0.067	0.116	0.072	0.095	-0.033
-0.095	1.065	-0.136	-0.008	0.999	-0.035	-0.395	0.157	-0.218	-0.021	0.087	-0.016	0.067	0.107	0.139	-0.040
-0.141	1.045	-0.148	-0.005	0.999	-0.046	-0.512	-0.032	-0.135	-0.070	0.068	-0.017	0.117	0.088	0.128	-0.050
-0.133	0.980	-0.175	-0.003	0.998	-0.056	-0.501	-0.158	-0.138	-0.064	0.003	-0.035	0.113	0.022	0.101	-0.049
-0.160	1.026	-0.152	-0.000	0.998	-0.068	-0.566	0.036	-0.169	-0.094	0.050	-0.000	0.144	0.069	0.125	-0.064
-0.107	0.991	-0.164	0.003	0.997	-0.080	-0.629	0.074	-0.179	-0.044	0.016	0.001	0.094	0.035	0.113	-0.063
-0.133	0.949	-0.116	0.006	0.996	-0.092	-0.583	-0.044	-0.183	-0.074	-0.025	0.059	0.125	0.007	0.161	-0.083
-0.076	0.929	-0.089	0.011	0.995	-0.102	-0.493	0.091	-0.248	-0.021	-0.044	0.096	0.071	0.024	0.189	-0.082
-0.187	0.887	-0.132	0.014	0.993	-0.116	-0.682	-0.042	-0.192	-0.136	-0.085	0.066	0.186	0.064	0.146	-0.087
-0.110	0.883	-0.132	0.018	0.992	-0.125	-0.449	-0.149	-0.183	-0.063	-0.087	0.074	0.114	0.066	0.146	-0.082
-0.099	0.891	-0.175	0.020	0.990	-0.137	-0.596	0.024	-0.161	-0.054	-0.078	0.042	0.107	0.057	0.102	-0.083
-0.103	0.906	-0.199	0.023	0.989	-0.145	-0.427	-0.155	-0.143	-0.061	-0.061	0.027	0.114	0.040	0.078	-0.062
-0.099	0.902	-0.235	0.026	0.988	-0.154	-0.446	-0.144	-0.152	-0.060	-0.064	0.000	0.115	0.042	0.042	-0.048
-0.080	0.933	-0.239	0.029	0.986	-0.162	-0.389	-0.082	-0.135	-0.044	-0.031	0.003	0.099	0.009	0.038	-0.049
-0.060	0.964	-0.278	0.031	0.985	-0.170	-0.395	0.092	-0.139	-0.027	0.001	-0.028	0.084	0.023	0.001	-0.049
-0.110	0.960	-0.270	0.034	0.983	-0.182	-0.582	0.048	-0.149	-0.079	-0.000	-0.009	0.137	0.020	0.006	-0.038
-0.130	1.010	-0.353	0.036	0.981	-0.193	-0.533	-0.157	-0.117	-0.101	0.052	-0.082	0.160	0.072	0.076	-0.039
-0.037	0.991	-0.313	0.038	0.979	-0.203	-0.484	-0.099	-0.122	-0.011	0.035	-0.033	0.071	0.054	0.037	-0.042
-0.072	0.980	-0.282	0.041	0.976	-0.213	-0.506	-0.008	-0.136	-0.048	0.026	0.008	0.109	0.044	0.006	-0.031
-0.064	0.980	-0.333	0.043	0.974	-0.222	-0.488	-0.207	-0.106	-0.043	0.028	-0.034	0.105	0.045	0.057	-0.034
-0.014	0.953	-0.254	0.047	0.972	-0.230	-0.409	-0.031	-0.161	0.004	0.003	0.052	0.058	0.019	0.021	-0.038
-0.099	0.991	-0.306	0.049	0.970	-0.238	-0.386	-0.006	-0.172	-0.084	0.044	0.008	0.146	0.059	0.030	-0.037
-0.030	0.933	-0.309	0.052	0.968	-0.246	-0.424	-0.068	-0.130	-0.017	-0.012	0.012	0.081	0.002	0.034	-0.055
-0.049	0.906	-0.309	0.054	0.965	-0.257	-0.526	0.113	-0.151	-0.038	-0.036	0.022	0.104	0.023	0.034	-0.063
-0.130	0.864	-0.317	0.055	0.962	-0.267	-0.522	0.036	-0.104	-0.120	-0.075	0.024	0.189	0.063	0.042	-0.061
-0.053	0.833	-0.309	0.057	0.958	-0.279	-0.634	0.015	-0.092	-0.044	-0.103	0.044	0.115	0.093	0.035	-0.058
-0.072	0.864	-0.329	0.058	0.955	-0.292	-0.619	0.078	-0.119	-0.064	-0.068	0.036	0.137	0.060	0.054	-0.068
0.020	0.856	-0.294	0.060	0.950	-0.305	-0.689	0.170	-0.165	0.026	-0.071	0.084	0.048	0.066	0.018	-0.058
-0.083	0.856	-0.341	0.062	0.946	-0.319	-0.699	0.124	-0.139	-0.079	-0.066	0.050	0.156	0.064	0.065	-0.061
-0.045	0.817	-0.306	0.062	0.942	-0.330	-0.587	0.141	-0.105	-0.040	-0.101	0.096	0.121	0.100	0.029	-0.062
-0.057	0.813	-0.341	0.064	0.938	-0.342	-0.628	0.031	-0.125	-0.053	-0.100	0.073	0.136	0.102	0.065	-0.078
-0.045	0.825	-0.321	0.067	0.933	-0.353	-0.618	0.054	-0.163	-0.044	-0.084	0.104	0.129	0.088	0.045	-0.076
-0.045	0.825	-0.321	0.069	0.928	-0.366	-0.687	0.016	-0.135	-0.046	-0.079	0.117	0.132	0.086	0.046	-0.073
-0.033	0.786	-0.309	0.071	0.924	-0.376	-0.512	-0.005	-0.156	-0.036	-0.114	0.139	0.125	0.122	0.034	-0.063
-0.041	0.771	-0.408	0.072	0.921	-0.384	-0.416	0.108	-0.121	-0.044	-0.125	0.048	0.137	0.135	0.133	-0.061
-0.010	0.821	-0.436	0.073	0.918	-0.389	-0.274	0.232	-0.137	-0.013	-0.072	0.026	0.111	0.083	0.161	-0.062
-0.049	0.786	-0.412	0.074	0.916	-0.393	-0.201	0.027	-0.112	-0.053	-0.105	0.054	0.154	0.115	0.137	-0.049
-0.068	0.810	-0.412	0.076	0.915	-0.397	-0.171	0.004	-0.088	-0.073	-0.080	0.057	0.178	0.089	0.137	-0.047
-0.007	0.786	-0.459	0.076	0.914	-0.399	-0.074	0.158	-0.115	-0.012	-0.102	0.012	0.120	0.109	0.184	-0.039
-0.037	0.806	-0.459	0.076	0.913	-0.402	-0.137	0.129	-0.037	-0.042	-0.082	0.015	0.155	0.086	0.184	-0.031
0.036	0.852	-0.451	0.075	0.912	-0.403	-0.065	0.263	-0.100	0.031	-0.035	0.025	0.086	0.037	0.175	-0.023
-0.018	0.833	-0.447	0.074	0.912	-0.404	-0.033	0.213	-0.069	-0.023	-0.054	0.031	0.143	0.053	0.170	-0.029
-0.026	0.798	-0.436	0.073	0.912	-0.404	0.073	0.263	-0.057	-0.030	-0.089	0.042	0.154	0.084	0.157	-0.031
-0.045	0.790	-0.467	0.071	0.912	-0.404	0.014	0.242	-0.029	-0.048	-0.096	0.011	0.177	0.088	0.187	-0.045
-0.045	0.802	-0.455	0.070	0.912	-0.404	0.041	0.210	-0.035	-0.048	-0.084	0.023	0.181	0.072	0.173	-0.051
-0.033	0.798	-0.424	0.068	0.912	-0.404	-0.003	0.183	-0.002	-0.035	-0.088	0.055	0.173	0.071	0.140	-0.052
-0.053	0.833	-0.436	0.065	0.913	-0.404	0.074	0.376	-0.014	-0.052	-0.053	0.043	0.197	0.031	0.149	-0.065
-0.060	0.891	-0.495	0.063	0.914	-0.401	0.198	0.265	-0.029	-0.059	0.003	-0.019	0.209	0.031	0.206	-0.071
-0.110	0.902	-0.432	0.062	0.915	-0.398	0.152	0.161	-0.042	-0.108	0.014	0.042	0.263	0.048	0.141	-0.075
-0.068	0.875	-0.416	0.060	0.917	-0.395	0.182	0.277	-0.030	-0.064	-0.015	0.055	0.224	0.026	0.123	-0.074
-0.072	0.856	-0.432	0.059	0.918	-0.393	0.161	0.095	-0.011	-0.067	-0.035	0.037	0.231	0.012	0.137	-0.081
-0.057	0.837	-0.432	0.058	0.919	-0.391	0.132	0.238	-0.051	-0.051	-0.056	0.035	0.218	0.002	0.135	-0.073
-0.072	0.837	-0.392	0.055	0.920	-0.388	0.177	0.302	-0.008	-0.064	-0.057	0.071	0.236	0.003	0.094	-0.079
-0.076	0.860	-0.432	0.053	0.921	-0.387	0.088	0.107	0.047	-0.066	-0.034	0.030	0.242	0.031	0.132	-0.078
-0.107	0.856	-0.396	0.051	0.922	-0.384	0.166	0.204	0.007	-0.095	-0.039	0.062	0.276	0.032	0.096	-0.082
-0.072	0.871	-0.404	0.049	0.923	-0.381	0.169	0.187	0.029	-0.058	-0.025	0.052	0.244	0.053	0.102	0.000
-0.087	0.868	-0.416	0.046	0.925	-0.377	0.231	0.274	-0.010	-0.071	-0.030	0.036	0.261	0.053	0.112	0.000
-0.095	0.864	-0.443	0.045	0.927	-0.373	0.243	0.118	0.014	-0.077	-0.036	0.004	0.272	0.055	0.139	0.000
Avg ODBA	3.019
Vec ODBA	2.061
Avg ELBA	1.324
Avg EPBA	0.368
Speed	ODBA	VeDBA	ELBA	EPBA	StrkSpGn	StrSpGn_L	ISI
8.300	3.019	2.061	1.324	0.368	0.858	0.760	2.320
MeanPeak	0.087590
MeanLong	0.077539
MeanISI	2.320000
