# Supplementary material for: Averaged Propulsive Body Acceleration (APBA) Can Be Calculated from Biologging Tags That Incorporate Gyroscopes and Accelerometers to Estimate Swimming Speed, Hydrodynamic Drag and Energy Expenditure for Steller Sea Lions
Source: PLoS One. 2016 Jun 10;11(6):e0157326. doi: 10.1371/journal.pone.0157326 (PMC4902303; doi:10.1371/journal.pone.0157326)
Supplement: S3 Data — Same components as S2. (ZIP) [file pone.0157326.s003.zip › HazyNov_20/yasha8_6072_4.csv]

rawAx	rawAy	rawAz	gravX	gravY	gravZ	gyrX	gyrY	gyrZ	estAx	estAy	estAz	odbX	odbY	odbZ	spk
-0.130	0.323	-0.853	-0.055	0.399	-0.915	0.254	0.357	-0.180	-0.044	-0.066	0.109	0.038	0.122	0.235	-0.020
-0.060	0.284	-0.869	-0.054	0.408	-0.911	0.484	-0.012	-0.121	0.024	-0.114	0.090	0.035	0.163	0.257	-0.038
-0.041	0.323	-0.920	-0.048	0.418	-0.907	0.574	-0.293	-0.072	0.037	-0.085	0.034	0.057	0.128	0.315	-0.025
-0.099	0.392	-0.881	-0.047	0.423	-0.905	0.278	-0.009	-0.135	-0.021	-0.021	0.071	0.003	0.062	0.281	-0.001
-0.049	0.300	-0.822	-0.044	0.428	-0.903	0.281	-0.165	-0.057	0.025	-0.119	0.128	0.056	0.158	0.229	0.000
-0.049	0.392	-0.999	-0.043	0.438	-0.898	0.553	0.000	-0.112	0.024	-0.036	-0.055	0.058	0.068	0.413	-0.003
-0.107	0.450	-1.046	-0.038	0.444	-0.895	0.330	-0.293	-0.001	-0.038	0.017	-0.105	0.002	0.013	0.467	-0.013
-0.057	0.566	-0.909	-0.043	0.449	-0.893	0.255	0.385	-0.176	0.018	0.128	0.030	0.053	0.100	0.335	-0.010
-0.149	0.377	-0.885	-0.035	0.456	-0.889	0.421	-0.396	-0.105	-0.082	-0.069	0.050	0.039	0.091	0.318	-0.013
-0.053	0.342	-0.893	-0.030	0.465	-0.885	0.507	-0.330	0.014	0.009	-0.112	0.037	0.059	0.128	0.331	-0.008
-0.030	0.408	-0.912	-0.028	0.473	-0.881	0.443	-0.079	-0.051	0.031	-0.054	0.013	0.083	0.064	0.357	-0.003
-0.041	0.473	-0.936	-0.028	0.479	-0.877	0.392	0.080	-0.081	0.021	0.005	-0.014	0.074	0.002	0.386	0.008
0.001	0.454	-0.853	-0.025	0.489	-0.872	0.536	-0.068	-0.166	0.061	-0.024	0.063	0.117	0.024	0.309	-0.002
-0.072	0.369	-0.838	-0.021	0.499	-0.867	0.579	-0.214	-0.051	-0.016	-0.119	0.073	0.046	0.114	0.299	-0.012
-0.095	0.408	-0.849	-0.023	0.505	-0.863	0.365	0.144	-0.135	-0.038	-0.087	0.057	0.024	0.079	0.317	-0.017
-0.141	0.442	-1.058	-0.024	0.512	-0.859	0.433	0.120	-0.157	-0.082	-0.059	-0.156	0.021	0.048	0.533	-0.016
-0.110	0.520	-1.039	-0.018	0.520	-0.854	0.458	-0.266	-0.108	-0.057	0.011	-0.141	0.012	0.026	0.519	-0.014
0.013	0.547	-0.842	-0.014	0.527	-0.849	0.463	-0.203	-0.017	0.063	0.030	0.051	0.138	0.049	0.328	-0.005
-0.060	0.497	-0.834	-0.012	0.535	-0.845	0.466	-0.082	-0.069	-0.012	-0.027	0.054	0.067	0.005	0.326	-0.003
-0.083	0.504	-0.964	-0.012	0.542	-0.840	0.396	0.097	-0.179	-0.035	-0.026	-0.080	0.047	0.000	0.462	-0.002
-0.095	0.605	-0.972	-0.009	0.552	-0.834	0.637	-0.120	-0.131	-0.050	0.064	-0.095	0.038	0.097	0.477	-0.032
-0.057	0.593	-0.897	-0.006	0.561	-0.828	0.518	-0.155	-0.062	-0.014	0.044	-0.026	0.080	0.082	0.408	-0.029
-0.157	0.535	-0.853	-0.007	0.566	-0.824	0.302	0.116	-0.100	-0.113	-0.019	0.014	0.018	0.021	0.370	-0.023
-0.037	0.477	-0.802	-0.010	0.573	-0.819	0.469	0.232	-0.129	0.009	-0.085	0.060	0.104	0.040	0.325	-0.016
-0.049	0.589	-0.944	-0.007	0.581	-0.814	0.500	-0.126	-0.102	-0.006	0.019	-0.087	0.095	0.068	0.473	-0.016
-0.053	0.605	-0.956	-0.002	0.590	-0.807	0.558	-0.285	-0.026	-0.014	0.026	-0.106	0.094	0.080	0.490	-0.012
-0.053	0.612	-0.869	-0.003	0.597	-0.802	0.422	0.160	-0.119	-0.013	0.027	-0.024	0.096	0.084	0.410	-0.013
-0.110	0.616	-0.771	-0.001	0.601	-0.799	0.225	-0.096	-0.082	-0.073	0.027	0.072	0.040	0.085	0.317	-0.015
-0.030	0.531	-0.763	-0.003	0.606	-0.795	0.349	0.212	-0.153	0.010	-0.063	0.076	0.124	0.004	0.315	-0.017
-0.057	0.551	-0.928	0.000	0.617	-0.787	0.686	-0.102	-0.124	-0.020	-0.054	-0.098	0.098	0.012	0.485	-0.014
-0.057	0.551	-0.928	0.004	0.627	-0.779	0.696	-0.171	-0.058	-0.023	-0.065	-0.106	0.099	0.008	0.490	0.008
-0.060	0.759	-0.909	0.002	0.634	-0.773	0.447	0.133	-0.067	-0.025	0.137	-0.092	0.096	0.214	0.477	-0.002
-0.026	0.752	-0.838	0.003	0.642	-0.767	0.505	0.032	-0.072	0.009	0.122	-0.028	0.131	0.203	0.412	-0.012
-0.103	0.744	-0.802	0.003	0.648	-0.762	0.379	0.021	-0.098	-0.068	0.108	0.003	0.055	0.192	0.382	-0.016
-0.037	0.678	-0.708	0.006	0.655	-0.755	0.481	-0.128	-0.085	-0.006	0.035	0.091	0.121	0.122	0.293	-0.025
-0.022	0.643	-0.759	0.008	0.665	-0.746	0.674	-0.040	-0.139	0.007	-0.010	0.031	0.137	0.084	0.350	-0.029
-0.068	0.616	-0.782	0.011	0.675	-0.738	0.641	-0.032	-0.168	-0.041	-0.046	-0.001	0.090	0.054	0.379	-0.014
-0.037	0.636	-0.802	0.018	0.687	-0.727	0.831	-0.400	-0.111	-0.018	-0.039	-0.032	0.120	0.070	0.405	-0.013
0.020	0.651	-0.700	0.019	0.698	-0.716	0.786	0.081	-0.170	0.039	-0.035	0.060	0.179	0.082	0.306	0.004
-0.083	0.659	-0.838	0.023	0.705	-0.709	0.496	-0.172	-0.110	-0.068	-0.034	-0.085	0.076	0.085	0.450	0.001
0.047	0.701	-0.814	0.021	0.712	-0.702	0.541	0.298	-0.181	0.064	0.001	-0.068	0.205	0.124	0.434	0.004
-0.091	0.752	-0.790	0.025	0.720	-0.693	0.597	-0.125	-0.141	-0.078	0.043	-0.053	0.064	0.170	0.417	0.003
-0.007	0.748	-0.743	0.027	0.730	-0.683	0.696	0.010	-0.143	0.005	0.030	-0.016	0.147	0.163	0.376	0.014
0.024	0.771	-0.660	0.029	0.742	-0.669	0.928	-0.118	-0.071	0.033	0.040	0.054	0.176	0.182	0.300	-0.010
0.028	0.701	-0.672	0.033	0.756	-0.654	1.057	-0.161	-0.088	0.033	-0.043	0.026	0.179	0.108	0.319	-0.004
-0.014	0.763	-0.597	0.034	0.769	-0.638	1.023	-0.022	-0.054	-0.010	0.005	0.086	0.135	0.166	0.251	-0.012
0.009	0.763	-0.550	0.035	0.784	-0.620	1.143	-0.021	-0.058	0.012	-0.009	0.115	0.157	0.163	0.209	-0.024
-0.007	0.709	-0.581	0.035	0.795	-0.605	0.935	-0.044	0.012	-0.004	-0.075	0.069	0.139	0.104	0.246	-0.032
-0.041	0.713	-0.601	0.036	0.807	-0.590	0.967	-0.110	0.020	-0.040	-0.082	0.034	0.103	0.104	0.272	-0.028
0.009	0.663	-0.530	0.036	0.817	-0.575	0.938	0.030	-0.008	0.010	-0.143	0.090	0.150	0.049	0.208	-0.030
0.009	0.701	-0.522	0.035	0.829	-0.557	1.071	0.104	-0.017	0.011	-0.117	0.081	0.147	0.084	0.207	-0.033
-0.026	0.767	-0.538	0.034	0.841	-0.540	1.028	0.022	0.018	-0.023	-0.062	0.048	0.110	0.146	0.231	-0.031
-0.045	0.755	-0.550	0.032	0.852	-0.523	1.054	0.046	0.057	-0.041	-0.085	0.019	0.088	0.130	0.249	-0.031
-0.003	0.767	-0.432	0.030	0.864	-0.503	1.156	0.306	-0.045	0.004	-0.085	0.118	0.128	0.137	0.138	-0.038
0.005	0.779	-0.424	0.028	0.876	-0.482	1.212	0.163	-0.023	0.013	-0.085	0.104	0.133	0.144	0.138	-0.026
-0.037	0.748	-0.436	0.028	0.890	-0.454	1.595	0.032	-0.012	-0.030	-0.131	0.065	0.089	0.108	0.158	-0.017
0.005	0.798	-0.499	0.027	0.905	-0.425	1.667	0.062	0.034	0.014	-0.096	-0.028	0.129	0.154	0.229	-0.006
-0.045	0.922	-0.538	0.023	0.919	-0.393	1.725	0.122	0.152	-0.032	0.014	-0.098	0.076	0.274	0.276	-0.014
-0.045	0.922	-0.538	0.018	0.932	-0.362	1.707	-0.009	0.264	-0.027	0.001	-0.129	0.073	0.269	0.283	-0.014
-0.103	0.999	-0.396	0.011	0.943	-0.331	1.665	0.038	0.323	-0.078	0.066	-0.018	0.013	0.341	0.147	-0.015
-0.068	0.964	-0.298	0.003	0.955	-0.297	1.794	0.163	0.358	-0.036	0.020	0.046	0.045	0.301	0.055	-0.020
-0.049	0.999	-0.376	-0.006	0.965	-0.262	1.840	0.194	0.434	-0.007	0.045	-0.068	0.063	0.331	0.142	-0.033
-0.095	0.964	-0.341	-0.015	0.974	-0.226	1.857	-0.072	0.462	-0.044	0.001	-0.068	0.015	0.292	0.114	-0.014
-0.103	0.972	-0.211	-0.024	0.981	-0.193	1.724	-0.004	0.457	-0.043	0.002	0.029	0.006	0.296	0.008	0.002
-0.030	0.976	-0.191	-0.032	0.987	-0.160	1.694	0.049	0.384	0.038	-0.000	0.015	0.078	0.295	0.020	0.002
-0.018	0.968	-0.108	-0.039	0.992	-0.123	1.819	0.158	0.345	0.057	-0.013	0.062	0.089	0.283	0.095	0.014
-0.053	0.945	-0.093	-0.046	0.995	-0.087	1.813	0.162	0.297	0.029	-0.040	0.042	0.054	0.255	0.103	0.023
-0.018	1.018	-0.034	-0.052	0.997	-0.052	1.746	0.119	0.312	0.070	0.031	0.066	0.090	0.324	0.153	0.018
-0.080	0.999	-0.014	-0.058	0.998	-0.019	1.639	0.158	0.290	0.014	0.011	0.053	0.029	0.300	0.164	0.012
-0.091	1.041	-0.042	-0.061	0.998	0.011	1.515	0.188	0.180	0.007	0.054	-0.005	0.020	0.338	0.127	0.020
-0.107	1.010	-0.030	-0.064	0.997	0.041	1.522	0.227	0.109	-0.006	0.024	-0.024	0.007	0.302	0.131	0.012
-0.083	0.995	-0.085	-0.066	0.995	0.068	1.349	0.225	0.131	0.019	0.010	-0.106	0.033	0.282	0.067	0.006
-0.114	1.049	0.022	-0.066	0.993	0.096	1.416	0.355	0.026	-0.011	0.066	-0.027	0.005	0.331	0.166	0.002
-0.141	1.068	0.069	-0.067	0.990	0.125	1.411	0.305	0.081	-0.037	0.089	-0.008	0.019	0.346	0.206	0.004
-0.118	1.065	0.112	-0.069	0.986	0.152	1.397	0.215	0.118	-0.012	0.089	0.008	0.006	0.338	0.243	-0.015
-0.099	1.111	0.112	-0.069	0.981	0.183	1.555	0.249	0.024	0.007	0.140	-0.023	0.027	0.380	0.236	-0.016
-0.153	1.107	0.167	-0.069	0.975	0.211	1.448	0.254	0.034	-0.047	0.141	0.004	0.026	0.372	0.285	-0.015
-0.118	1.088	0.179	-0.071	0.968	0.240	1.462	0.049	0.139	-0.010	0.128	-0.012	0.010	0.347	0.292	-0.016
-0.126	1.076	0.246	-0.072	0.961	0.268	1.455	0.241	0.093	-0.016	0.124	0.027	0.003	0.331	0.354	-0.020
-0.103	1.045	0.329	-0.073	0.953	0.293	1.316	0.154	0.092	0.008	0.101	0.085	0.026	0.295	0.431	-0.015
-0.099	1.003	0.313	-0.074	0.945	0.317	1.261	0.167	0.108	0.013	0.066	0.045	0.031	0.248	0.411	-0.010
-0.118	1.038	0.333	-0.072	0.938	0.339	1.114	0.371	0.025	-0.008	0.108	0.043	0.011	0.278	0.425	-0.020
-0.060	1.068	0.388	-0.072	0.931	0.358	1.029	0.249	0.070	0.049	0.146	0.079	0.069	0.305	0.474	-0.025
-0.153	1.030	0.420	-0.072	0.924	0.376	0.922	0.249	0.114	-0.043	0.114	0.093	0.023	0.262	0.500	-0.021
-0.118	0.968	0.463	-0.075	0.917	0.391	0.796	0.235	0.241	-0.005	0.058	0.122	0.010	0.196	0.538	-0.014
-0.045	1.010	0.498	-0.076	0.910	0.407	0.862	0.362	0.232	0.069	0.108	0.141	0.083	0.235	0.568	-0.032
-0.041	0.987	0.546	-0.077	0.903	0.422	0.742	0.426	0.240	0.074	0.091	0.174	0.086	0.208	0.610	-0.030
-0.176	0.949	0.439	-0.079	0.896	0.436	0.794	0.311	0.256	-0.059	0.060	0.053	0.050	0.165	0.499	-0.038
-0.160	1.003	0.459	-0.079	0.889	0.451	0.793	0.424	0.209	-0.043	0.121	0.058	0.035	0.215	0.514	-0.055
-0.195	1.007	0.443	-0.078	0.882	0.464	0.698	0.553	0.173	-0.079	0.131	0.029	0.070	0.216	0.494	-0.070
-0.187	0.991	0.431	-0.076	0.876	0.477	0.683	0.436	0.130	-0.073	0.122	0.005	0.063	0.196	0.478	-0.069
-0.199	0.980	0.396	-0.074	0.871	0.485	0.486	0.487	0.104	-0.087	0.115	-0.039	0.075	0.180	0.437	-0.067
-0.207	0.953	0.376	-0.070	0.867	0.493	0.439	0.516	0.079	-0.098	0.092	-0.067	0.084	0.149	0.413	-0.043
-0.183	0.949	0.380	-0.067	0.862	0.503	0.533	0.494	0.067	-0.078	0.094	-0.072	0.061	0.142	0.413	-0.038
-0.107	0.933	0.333	-0.062	0.856	0.513	0.548	0.671	0.127	-0.006	0.083	-0.129	0.015	0.122	0.361	-0.043
-0.210	0.929	0.309	-0.063	0.851	0.521	0.514	0.450	0.305	-0.108	0.085	-0.161	0.089	0.115	0.333	-0.066
-0.218	0.875	0.439	-0.066	0.843	0.534	0.723	0.371	0.363	-0.114	0.038	-0.044	0.097	0.058	0.459	-0.081
-0.307	0.844	0.502	-0.071	0.835	0.546	0.725	-0.098	0.205	-0.197	0.015	0.008	0.187	0.024	0.518	-0.085
-0.222	0.790	0.573	-0.077	0.828	0.556	0.632	-0.262	0.114	-0.107	-0.032	0.068	0.102	0.033	0.584	-0.046
-0.133	0.802	0.435	-0.082	0.821	0.565	0.572	-0.268	0.116	-0.013	-0.014	-0.078	0.014	0.023	0.442	-0.002
-0.003	0.837	0.400	-0.083	0.815	0.574	0.596	-0.056	0.083	0.119	0.028	-0.123	0.116	0.008	0.403	0.069
-0.060	0.840	0.321	-0.091	0.810	0.580	0.443	-0.453	0.124	0.069	0.036	-0.208	0.058	0.009	0.321	0.131
-0.014	0.860	0.364	-0.100	0.805	0.585	0.438	-0.664	0.095	0.124	0.060	-0.170	0.104	0.025	0.361	0.197
-0.022	0.860	0.333	-0.109	0.800	0.590	0.422	-0.716	0.076	0.126	0.065	-0.206	0.096	0.023	0.327	0.254
0.147	0.895	0.349	-0.117	0.795	0.595	0.450	-0.692	0.047	0.303	0.104	-0.195	0.265	0.054	0.340	0.334
0.236	0.898	0.337	-0.125	0.790	0.600	0.447	-0.748	-0.025	0.399	0.113	-0.212	0.353	0.055	0.325	0.412
0.320	0.844	0.309	-0.132	0.787	0.603	0.357	-0.713	-0.031	0.491	0.062	-0.243	0.437	0.002	0.293	0.496
0.301	0.790	0.207	-0.140	0.784	0.605	0.323	-0.762	0.040	0.480	0.011	-0.348	0.418	0.058	0.188	0.535
0.374	0.786	0.293	-0.150	0.779	0.609	0.410	-0.812	0.109	0.563	0.012	-0.265	0.490	0.065	0.272	0.554
0.290	0.690	0.313	-0.165	0.774	0.612	0.419	-1.023	0.239	0.494	-0.080	-0.248	0.405	0.165	0.289	0.532
0.282	0.628	0.337	-0.176	0.766	0.619	0.590	-0.629	0.279	0.497	-0.134	-0.231	0.397	0.229	0.309	0.507
0.167	0.790	0.392	-0.189	0.758	0.624	0.531	-0.674	0.341	0.394	0.036	-0.181	0.281	0.069	0.361	0.466
0.167	0.790	0.392	-0.199	0.750	0.630	0.592	-0.516	0.306	0.404	0.044	-0.188	0.281	0.072	0.358	0.417
0.143	0.968	0.451	-0.207	0.746	0.633	0.312	-0.363	0.281	0.389	0.226	-0.132	0.258	0.104	0.413	0.350
0.097	0.902	0.684	-0.212	0.741	0.637	0.358	-0.253	0.216	0.349	0.165	0.096	0.211	0.036	0.642	0.304
0.013	0.844	0.735	-0.217	0.734	0.644	0.534	-0.294	0.128	0.269	0.114	0.141	0.126	0.024	0.689	0.232
-0.076	0.840	0.546	-0.225	0.726	0.650	0.543	-0.439	0.175	0.189	0.118	-0.054	0.037	0.029	0.496	0.175
-0.183	0.868	0.613	-0.233	0.724	0.649	0.084	-0.390	0.204	0.090	0.147	0.013	0.071	0.003	0.560	0.130
-0.118	0.837	0.692	-0.239	0.723	0.649	0.087	-0.335	0.154	0.162	0.117	0.092	0.006	0.036	0.636	0.103
-0.168	0.736	0.743	-0.246	0.718	0.651	0.329	-0.405	0.146	0.119	0.022	0.140	0.056	0.139	0.683	0.069
-0.187	0.736	0.703	-0.251	0.717	0.651	0.031	-0.299	0.123	0.106	0.023	0.102	0.075	0.140	0.641	0.060
-0.283	0.794	0.561	-0.254	0.720	0.646	-0.238	-0.145	0.061	0.013	0.078	-0.036	0.171	0.084	0.496	0.017
-0.268	0.844	0.577	-0.252	0.721	0.645	-0.087	0.055	-0.082	0.027	0.126	-0.019	0.156	0.036	0.508	-0.015
-0.364	0.686	0.695	-0.251	0.722	0.645	-0.014	0.100	-0.030	-0.071	-0.033	0.099	0.252	0.196	0.624	-0.043
-0.391	0.717	0.605	-0.250	0.723	0.643	-0.122	0.004	-0.052	-0.098	-0.004	0.010	0.279	0.167	0.529	-0.066
-0.387	0.763	0.569	-0.252	0.723	0.643	0.028	-0.149	-0.066	-0.092	0.043	-0.025	0.275	0.123	0.489	-0.084
-0.368	0.775	0.672	-0.253	0.723	0.643	0.062	-0.110	-0.038	-0.071	0.055	0.077	0.255	0.113	0.588	-0.063
-0.318	0.771	0.715	-0.254	0.726	0.640	-0.193	-0.098	-0.051	-0.021	0.049	0.124	0.205	0.119	0.628	-0.043
-0.291	0.748	0.589	-0.254	0.730	0.635	-0.317	-0.067	-0.015	0.007	0.021	0.003	0.178	0.144	0.499	-0.024
-0.310	0.837	0.534	-0.257	0.729	0.634	0.053	-0.232	-0.013	-0.009	0.111	-0.052	0.196	0.057	0.440	-0.020
-0.260	0.864	0.652	-0.259	0.729	0.634	0.054	-0.196	-0.052	0.043	0.138	0.067	0.146	0.032	0.555	-0.027
-0.326	0.732	0.727	-0.258	0.734	0.628	-0.390	0.031	-0.047	-0.024	0.002	0.147	0.211	0.164	0.626	-0.024
-0.337	0.670	0.758	-0.257	0.738	0.624	-0.290	-0.004	-0.072	-0.036	-0.064	0.183	0.222	0.227	0.654	-0.037
-0.303	0.759	0.522	-0.258	0.739	0.623	-0.011	-0.198	-0.106	-0.000	0.024	-0.052	0.187	0.139	0.415	-0.064
-0.345	0.879	0.617	-0.255	0.741	0.622	-0.081	0.091	-0.151	-0.046	0.142	0.043	0.228	0.020	0.507	-0.062
-0.414	0.887	0.597	-0.253	0.747	0.615	-0.465	0.074	-0.113	-0.117	0.144	0.030	0.296	0.015	0.484	-0.050
-0.303	0.725	0.715	-0.252	0.752	0.608	-0.418	-0.108	-0.121	-0.006	-0.024	0.155	0.183	0.179	0.599	-0.060
-0.310	0.763	0.625	-0.252	0.754	0.606	-0.057	-0.197	-0.199	-0.014	0.013	0.066	0.190	0.142	0.505	-0.070
-0.360	0.755	0.487	-0.253	0.756	0.603	-0.122	-0.170	-0.121	-0.063	0.003	-0.069	0.239	0.152	0.364	-0.067
-0.349	0.821	0.711	-0.251	0.762	0.597	-0.441	-0.010	-0.144	-0.053	0.063	0.162	0.228	0.088	0.585	-0.049
-0.349	0.821	0.711	-0.252	0.768	0.589	-0.444	-0.262	-0.123	-0.052	0.057	0.170	0.227	0.090	0.582	-0.055
-0.295	0.806	0.443	-0.251	0.771	0.585	-0.172	-0.121	-0.176	0.001	0.039	-0.094	0.173	0.107	0.310	-0.045
-0.360	0.868	0.538	-0.248	0.776	0.579	-0.357	0.002	-0.235	-0.068	0.095	0.006	0.239	0.047	0.402	-0.049
-0.272	0.891	0.522	-0.244	0.784	0.570	-0.568	-0.021	-0.235	0.017	0.111	-0.001	0.151	0.025	0.383	-0.033
-0.387	0.871	0.613	-0.243	0.791	0.561	-0.533	-0.180	-0.245	-0.100	0.084	0.099	0.266	0.046	0.471	-0.056
-0.253	0.790	0.656	-0.239	0.796	0.555	-0.310	-0.152	-0.313	0.032	-0.002	0.148	0.133	0.128	0.512	-0.038
-0.391	0.802	0.463	-0.239	0.802	0.548	-0.411	-0.223	-0.230	-0.108	0.004	-0.037	0.273	0.118	0.317	-0.033
-0.272	0.910	0.427	-0.233	0.811	0.537	-0.648	0.079	-0.306	0.006	0.104	-0.062	0.155	0.011	0.279	-0.011
-0.210	0.929	0.522	-0.226	0.818	0.529	-0.557	0.155	-0.311	0.061	0.116	0.041	0.095	0.008	0.371	-0.023
-0.253	0.949	0.569	-0.223	0.824	0.521	-0.445	-0.019	-0.223	0.015	0.129	0.096	0.138	0.026	0.416	-0.017
-0.307	0.868	0.601	-0.222	0.828	0.515	-0.292	-0.279	-0.227	-0.039	0.044	0.134	0.193	0.056	0.445	-0.022
-0.272	0.802	0.593	-0.218	0.833	0.508	-0.469	0.064	-0.208	-0.009	-0.027	0.133	0.158	0.123	0.435	-0.042
-0.253	0.794	0.459	-0.211	0.841	0.499	-0.630	0.343	-0.223	0.004	-0.042	0.009	0.140	0.132	0.298	-0.035
-0.333	0.906	0.388	-0.205	0.847	0.491	-0.484	0.142	-0.284	-0.083	0.063	-0.054	0.221	0.022	0.224	-0.030
-0.233	0.968	0.431	-0.204	0.852	0.483	-0.410	-0.230	-0.189	0.017	0.120	-0.003	0.121	0.037	0.265	-0.036
-0.272	0.972	0.534	-0.203	0.856	0.475	-0.422	-0.148	-0.173	-0.023	0.119	0.108	0.160	0.039	0.364	-0.045
-0.287	0.871	0.534	-0.198	0.863	0.464	-0.665	0.138	-0.193	-0.043	0.012	0.119	0.175	0.063	0.360	-0.039
-0.272	0.837	0.451	-0.193	0.870	0.454	-0.637	0.157	-0.243	-0.033	-0.030	0.046	0.160	0.098	0.274	-0.049
-0.280	0.887	0.357	-0.189	0.876	0.444	-0.563	0.047	-0.244	-0.045	0.014	-0.038	0.167	0.049	0.176	-0.033
-0.276	0.991	0.360	-0.184	0.881	0.435	-0.486	0.069	-0.259	-0.046	0.113	-0.025	0.163	0.055	0.176	-0.045
-0.187	1.007	0.416	-0.179	0.887	0.426	-0.523	0.040	-0.271	0.037	0.123	0.039	0.074	0.071	0.228	-0.047
-0.307	0.922	0.530	-0.172	0.895	0.412	-0.836	0.241	-0.274	-0.089	0.030	0.168	0.193	0.014	0.340	-0.056
-0.210	0.856	0.518	-0.169	0.902	0.397	-0.863	-0.019	-0.206	0.004	-0.043	0.171	0.096	0.080	0.326	-0.056
-0.253	0.868	0.435	-0.160	0.908	0.387	-0.632	0.410	-0.287	-0.047	-0.038	0.099	0.137	0.069	0.241	-0.064
-0.203	0.898	0.420	-0.157	0.913	0.376	-0.611	-0.129	-0.263	-0.001	-0.012	0.095	0.086	0.038	0.223	-0.042
-0.203	1.014	0.357	-0.154	0.919	0.364	-0.612	-0.154	-0.229	-0.004	0.098	0.044	0.084	0.078	0.159	-0.039
-0.203	1.014	0.357	-0.148	0.925	0.350	-0.747	0.112	-0.262	-0.010	0.092	0.057	0.084	0.078	0.157	-0.047
-0.180	1.010	0.412	-0.141	0.932	0.334	-0.948	0.264	-0.317	0.005	0.081	0.129	0.060	0.074	0.211	-0.056
-0.249	0.941	0.416	-0.134	0.940	0.315	-1.026	0.070	-0.330	-0.071	0.004	0.152	0.128	0.005	0.213	-0.063
-0.210	0.852	0.380	-0.129	0.944	0.303	-0.634	-0.046	-0.336	-0.038	-0.089	0.128	0.089	0.083	0.176	-0.068
-0.214	0.875	0.274	-0.123	0.949	0.291	-0.612	-0.203	-0.352	-0.048	-0.071	0.034	0.092	0.060	0.069	-0.064
-0.222	0.898	0.211	-0.119	0.953	0.278	-0.633	-0.167	-0.318	-0.060	-0.052	-0.016	0.100	0.037	0.004	-0.051
-0.176	0.945	0.223	-0.112	0.957	0.266	-0.613	-0.029	-0.385	-0.021	-0.010	0.007	0.053	0.010	0.015	-0.040
-0.210	0.949	0.175	-0.106	0.962	0.250	-0.842	0.072	-0.312	-0.062	-0.011	-0.024	0.087	0.014	0.033	-0.025
-0.149	0.929	0.234	-0.101	0.967	0.235	-0.808	-0.029	-0.270	-0.006	-0.035	0.051	0.025	0.005	0.025	-0.022
-0.130	1.038	0.132	-0.093	0.972	0.217	-0.950	0.448	-0.297	0.006	0.068	-0.033	0.005	0.103	0.078	-0.020
-0.191	1.065	0.069	-0.087	0.976	0.198	-0.972	0.155	-0.286	-0.062	0.090	-0.077	0.066	0.130	0.141	-0.010
-0.153	1.115	0.089	-0.081	0.981	0.177	-1.019	0.010	-0.323	-0.029	0.136	-0.037	0.027	0.181	0.121	-0.009
-0.103	1.119	0.136	-0.075	0.985	0.158	-0.970	0.080	-0.314	0.014	0.136	0.029	0.023	0.186	0.074	-0.021
-0.103	1.072	0.171	-0.068	0.988	0.141	-0.911	0.160	-0.316	0.008	0.086	0.082	0.023	0.140	0.037	-0.024
-0.145	1.057	0.092	-0.062	0.991	0.121	-0.960	-0.015	-0.296	-0.040	0.068	0.022	0.018	0.124	0.115	-0.032
-0.122	1.061	0.124	-0.057	0.992	0.108	-0.678	-0.092	-0.268	-0.022	0.070	0.067	0.005	0.128	0.083	-0.054
-0.103	1.030	0.187	-0.052	0.994	0.095	-0.672	0.105	-0.282	-0.009	0.037	0.143	0.025	0.098	0.020	-0.068
-0.153	0.999	0.175	-0.046	0.996	0.079	-0.845	0.249	-0.262	-0.064	0.004	0.147	0.025	0.067	0.031	-0.079
-0.141	0.987	0.120	-0.042	0.997	0.060	-0.949	-0.017	-0.251	-0.057	-0.009	0.111	0.013	0.056	0.084	-0.077
-0.141	0.968	0.116	-0.036	0.999	0.039	-1.088	0.163	-0.303	-0.063	-0.030	0.128	0.012	0.037	0.086	-0.078
-0.087	0.999	0.018	-0.030	0.999	0.018	-1.055	0.094	-0.318	-0.015	0.000	0.051	0.043	0.068	0.183	-0.061
-0.130	1.022	-0.042	-0.023	1.000	-0.000	-0.885	0.110	-0.331	-0.064	0.023	0.009	0.000	0.090	0.241	-0.044
-0.083	1.038	-0.057	-0.018	1.000	-0.019	-0.942	-0.010	-0.258	-0.022	0.039	0.012	0.046	0.105	0.255	-0.023
-0.053	1.053	-0.073	-0.014	0.999	-0.034	-0.756	0.130	-0.242	0.004	0.054	0.012	0.077	0.120	0.270	-0.036
-0.033	1.080	-0.061	-0.010	0.999	-0.051	-0.836	0.089	-0.197	0.020	0.082	0.040	0.095	0.147	0.258	-0.028
-0.149	1.099	-0.101	-0.006	0.998	-0.069	-0.910	0.202	-0.249	-0.100	0.103	0.019	0.020	0.166	0.297	-0.035
-0.018	1.034	-0.002	-0.001	0.996	-0.086	-0.864	0.060	-0.261	0.026	0.038	0.135	0.110	0.100	0.197	-0.049
-0.095	1.057	-0.128	0.004	0.995	-0.104	-0.909	0.261	-0.247	-0.055	0.063	0.027	0.033	0.123	0.323	-0.058
-0.095	1.057	-0.128	0.008	0.993	-0.122	-0.872	0.071	-0.240	-0.060	0.065	0.044	0.033	0.123	0.322	-0.050
-0.030	1.034	-0.069	0.013	0.990	-0.139	-0.898	0.100	-0.291	0.001	0.044	0.121	0.098	0.100	0.262	-0.057
-0.057	0.964	-0.120	0.017	0.987	-0.157	-0.919	0.199	-0.243	-0.030	-0.023	0.088	0.071	0.029	0.311	-0.053
-0.033	0.972	-0.089	0.023	0.985	-0.173	-0.803	-0.091	-0.259	-0.012	-0.013	0.135	0.093	0.036	0.278	-0.053
-0.041	0.929	-0.175	0.027	0.982	-0.188	-0.757	0.150	-0.280	-0.025	-0.053	0.063	0.085	0.008	0.362	-0.054
-0.045	0.864	-0.148	0.033	0.979	-0.201	-0.654	0.034	-0.309	-0.034	-0.116	0.103	0.081	0.075	0.334	-0.045
-0.049	0.910	-0.242	0.039	0.976	-0.215	-0.703	-0.082	-0.296	-0.044	-0.066	0.022	0.077	0.030	0.428	-0.044
0.005	0.929	-0.231	0.044	0.972	-0.231	-0.824	0.259	-0.334	0.005	-0.043	0.051	0.131	0.011	0.415	-0.035
-0.033	0.937	-0.246	0.050	0.968	-0.246	-0.798	0.006	-0.292	-0.039	-0.031	0.050	0.094	0.004	0.430	-0.021
0.028	0.956	-0.266	0.054	0.963	-0.263	-0.869	0.300	-0.301	0.019	-0.007	0.048	0.155	0.015	0.450	-0.020
0.036	0.976	-0.290	0.058	0.959	-0.279	-0.788	0.373	-0.314	0.022	0.017	0.040	0.164	0.034	0.472	-0.024
-0.010	0.964	-0.286	0.061	0.954	-0.295	-0.788	0.381	-0.322	-0.027	0.010	0.059	0.120	0.021	0.467	-0.020
-0.007	0.960	-0.337	0.065	0.949	-0.310	-0.781	0.135	-0.264	-0.027	0.011	0.023	0.126	0.017	0.517	-0.017
0.005	0.995	-0.325	0.069	0.945	-0.319	-0.484	0.193	-0.242	-0.019	0.048	0.044	0.139	0.050	0.504	-0.037
0.059	0.991	-0.345	0.071	0.943	-0.326	-0.365	0.372	-0.246	0.033	0.047	0.032	0.195	0.045	0.523	-0.034
-0.041	0.995	-0.286	0.072	0.941	-0.329	-0.139	0.325	-0.176	-0.068	0.052	0.094	0.097	0.047	0.462	-0.042
0.024	0.960	-0.298	0.073	0.942	-0.328	0.093	0.237	-0.153	-0.004	0.016	0.080	0.164	0.010	0.473	-0.047
0.017	0.937	-0.191	0.073	0.942	-0.326	0.093	0.316	-0.124	-0.011	-0.008	0.185	0.157	0.015	0.365	-0.065
0.017	0.902	-0.223	0.073	0.943	-0.324	0.120	0.390	-0.131	-0.011	-0.043	0.151	0.159	0.051	0.396	-0.066
0.020	0.864	-0.187	0.070	0.944	-0.324	0.058	0.484	-0.058	-0.005	-0.082	0.186	0.163	0.090	0.359	-0.080
-0.003	0.821	-0.140	0.067	0.944	-0.322	0.099	0.419	0.017	-0.025	-0.126	0.231	0.141	0.133	0.309	-0.083
-0.022	0.790	-0.179	0.063	0.946	-0.318	0.212	0.491	0.070	-0.039	-0.158	0.188	0.122	0.164	0.346	-0.080
-0.030	0.771	-0.207	0.057	0.948	-0.313	0.323	0.472	0.139	-0.041	-0.180	0.155	0.114	0.184	0.372	-0.077
0.009	0.837	-0.211	0.050	0.952	-0.301	0.615	0.398	0.197	0.004	-0.119	0.140	0.152	0.119	0.374	-0.070
-0.026	0.856	-0.246	0.045	0.957	-0.288	0.714	0.295	0.209	-0.025	-0.104	0.091	0.117	0.100	0.407	-0.058
-0.060	0.925	-0.278	0.039	0.961	-0.272	0.833	0.227	0.229	-0.053	-0.039	0.044	0.082	0.032	0.436	-0.058
-0.060	0.964	-0.313	0.033	0.966	-0.255	0.903	0.437	0.158	-0.047	-0.006	-0.008	0.081	0.006	0.469	-0.067
-0.091	0.937	-0.219	0.026	0.970	-0.242	0.679	0.534	0.210	-0.071	-0.036	0.074	0.049	0.022	0.372	-0.067
-0.103	0.918	-0.227	0.018	0.973	-0.229	0.716	0.400	0.278	-0.075	-0.059	0.053	0.037	0.042	0.377	-0.065
-0.080	0.902	-0.231	0.010	0.977	-0.214	0.773	0.337	0.320	-0.044	-0.078	0.034	0.058	0.059	0.378	-0.073
-0.064	0.964	-0.132	0.003	0.980	-0.197	0.840	0.504	0.263	-0.021	-0.020	0.116	0.071	0.001	0.277	-0.072
-0.114	0.991	-0.172	-0.005	0.984	-0.178	0.959	0.307	0.300	-0.063	0.003	0.058	0.020	0.027	0.315	-0.071
-0.130	0.937	-0.156	-0.012	0.987	-0.158	1.028	0.376	0.285	-0.071	-0.055	0.054	0.002	0.028	0.296	-0.071
-0.137	0.968	-0.128	-0.019	0.990	-0.137	1.075	0.414	0.280	-0.072	-0.027	0.060	0.007	0.001	0.266	-0.073
-0.110	0.910	-0.124	-0.026	0.993	-0.116	1.041	0.405	0.269	-0.038	-0.088	0.043	0.019	0.058	0.261	-0.062
-0.145	0.972	-0.132	-0.031	0.995	-0.094	1.081	0.169	0.248	-0.067	-0.028	0.014	0.018	0.003	0.267	-0.050
-0.133	0.945	-0.191	-0.036	0.997	-0.075	0.972	0.332	0.204	-0.051	-0.057	-0.064	0.007	0.024	0.325	-0.031
-0.137	0.922	-0.183	-0.042	0.998	-0.056	0.977	0.457	0.228	-0.049	-0.082	-0.075	0.013	0.048	0.314	-0.030
-0.145	0.906	-0.250	-0.048	0.998	-0.036	1.019	0.537	0.270	-0.051	-0.098	-0.162	0.022	0.065	0.379	-0.020
-0.210	0.964	-0.215	-0.056	0.998	-0.010	1.277	0.426	0.383	-0.107	-0.040	-0.152	0.089	0.009	0.342	-0.037
-0.180	0.964	-0.175	-0.065	0.998	0.015	1.254	0.377	0.445	-0.068	-0.040	-0.137	0.060	0.009	0.301	-0.060
-0.307	1.026	-0.207	-0.075	0.997	0.036	1.082	0.073	0.437	-0.185	0.023	-0.190	0.189	0.052	0.331	-0.074
-0.303	1.007	-0.069	-0.082	0.995	0.055	1.011	-0.153	0.352	-0.173	0.005	-0.071	0.187	0.032	0.192	-0.053
-0.241	1.014	-0.085	-0.087	0.994	0.073	0.942	-0.153	0.199	-0.107	0.014	-0.105	0.126	0.039	0.206	-0.034
-0.114	1.022	-0.069	-0.090	0.992	0.090	0.887	0.036	0.132	0.022	0.023	-0.106	0.001	0.046	0.189	0.014
-0.118	1.041	-0.124	-0.093	0.990	0.106	0.828	-0.048	0.183	0.022	0.044	-0.177	0.007	0.065	0.242	0.068
-0.076	1.099	-0.148	-0.098	0.988	0.118	0.673	-0.296	0.187	0.069	0.104	-0.213	0.034	0.122	0.264	0.123
-0.076	1.061	-0.120	-0.102	0.986	0.128	0.611	-0.493	0.157	0.073	0.067	-0.196	0.033	0.082	0.235	0.171
-0.014	1.049	-0.164	-0.105	0.985	0.137	0.549	-0.692	0.060	0.137	0.056	-0.247	0.093	0.070	0.277	0.220
0.097	1.061	-0.116	-0.105	0.984	0.143	0.425	-0.718	-0.034	0.250	0.069	-0.207	0.203	0.081	0.229	0.274
0.117	1.076	-0.132	-0.104	0.984	0.145	0.228	-0.702	-0.129	0.268	0.084	-0.225	0.220	0.096	0.244	0.338
0.232	1.022	-0.081	-0.102	0.984	0.147	0.241	-0.707	-0.168	0.381	0.030	-0.176	0.335	0.041	0.191	0.384
0.247	0.964	-0.160	-0.101	0.983	0.153	0.403	-0.646	-0.085	0.395	-0.027	-0.261	0.348	0.018	0.270	0.414
0.255	0.883	-0.093	-0.104	0.981	0.161	0.526	-0.771	0.080	0.406	-0.107	-0.202	0.355	0.099	0.203	0.429
0.255	0.883	-0.093	-0.107	0.979	0.174	0.728	-0.504	0.131	0.409	-0.104	-0.215	0.354	0.098	0.203	0.415
0.201	0.922	-0.057	-0.112	0.976	0.186	0.705	-0.243	0.208	0.359	-0.063	-0.192	0.299	0.060	0.167	0.376
0.155	0.933	-0.002	-0.115	0.973	0.200	0.714	-0.040	0.198	0.316	-0.049	-0.150	0.251	0.048	0.112	0.353
0.032	0.964	-0.045	-0.121	0.969	0.214	0.781	-0.118	0.294	0.199	-0.014	-0.208	0.127	0.017	0.155	0.321
0.128	1.092	0.022	-0.126	0.965	0.229	0.838	-0.246	0.255	0.301	0.117	-0.156	0.222	0.110	0.088	0.293
0.097	1.153	0.089	-0.129	0.961	0.243	0.803	-0.169	0.187	0.274	0.183	-0.104	0.190	0.172	0.021	0.255
0.078	1.192	0.152	-0.132	0.958	0.254	0.628	-0.149	0.107	0.257	0.225	-0.052	0.170	0.211	0.042	0.232
-0.018	1.184	0.215	-0.134	0.955	0.264	0.548	-0.303	0.061	0.164	0.220	0.001	0.073	0.204	0.105	0.191
-0.014	1.088	0.274	-0.134	0.953	0.273	0.500	-0.139	0.001	0.169	0.125	0.051	0.075	0.108	0.165	0.142
-0.060	1.096	0.195	-0.135	0.952	0.274	0.102	-0.087	0.016	0.123	0.133	-0.029	0.028	0.115	0.086	0.098
-0.160	1.099	0.167	-0.136	0.952	0.275	0.110	-0.340	-0.014	0.025	0.138	-0.058	0.073	0.120	0.059	0.071
-0.122	1.018	0.305	-0.137	0.950	0.279	0.263	-0.333	-0.065	0.065	0.058	0.076	0.035	0.039	0.196	0.042
-0.153	0.922	0.266	-0.136	0.950	0.280	0.027	-0.025	-0.037	0.034	-0.039	0.036	0.065	0.056	0.157	0.011
-0.218	0.980	0.167	-0.135	0.951	0.279	0.006	-0.082	-0.117	-0.033	0.019	-0.062	0.132	0.002	0.058	-0.012
-0.253	1.053	0.136	-0.132	0.951	0.281	0.144	-0.033	-0.197	-0.070	0.092	-0.096	0.167	0.076	0.027	-0.034
-0.264	1.003	0.223	-0.131	0.950	0.282	0.066	-0.194	-0.099	-0.082	0.042	-0.010	0.180	0.026	0.114	-0.055
-0.249	0.929	0.266	-0.128	0.951	0.281	-0.029	0.059	-0.168	-0.070	-0.032	0.034	0.165	0.047	0.157	-0.056
-0.314	0.937	0.112	-0.126	0.951	0.282	0.105	-0.178	-0.196	-0.137	-0.024	-0.121	0.232	0.039	0.004	-0.052
-0.214	1.045	0.175	-0.124	0.950	0.287	0.252	-0.092	-0.162	-0.039	0.085	-0.062	0.133	0.071	0.067	-0.051
-0.207	0.999	0.191	-0.126	0.950	0.285	-0.033	-0.247	0.018	-0.030	0.038	-0.045	0.126	0.025	0.082	-0.036
-0.207	0.929	0.349	-0.126	0.951	0.284	-0.064	-0.187	-0.057	-0.029	-0.032	0.114	0.128	0.044	0.240	-0.028
-0.172	0.879	0.262	-0.126	0.950	0.286	0.175	-0.274	-0.079	0.006	-0.081	0.024	0.095	0.094	0.153	-0.016
-0.264	0.976	0.140	-0.127	0.949	0.290	0.250	-0.224	-0.051	-0.086	0.017	-0.102	0.190	0.003	0.031	-0.039
-0.122	1.030	0.250	-0.125	0.949	0.289	-0.070	0.146	-0.035	0.055	0.070	0.010	0.050	0.058	0.140	-0.045
-0.291	1.010	0.305	-0.126	0.950	0.285	-0.163	-0.201	-0.045	-0.114	0.050	0.069	0.221	0.039	0.195	-0.038
-0.264	0.980	0.282	-0.125	0.950	0.286	0.052	-0.219	-0.160	-0.088	0.019	0.045	0.197	0.010	0.170	-0.035
-0.141	1.003	0.230	-0.124	0.950	0.286	0.056	-0.186	-0.092	0.034	0.042	-0.007	0.076	0.035	0.117	-0.051
-0.233	1.107	0.163	-0.122	0.951	0.284	-0.088	-0.004	-0.127	-0.060	0.145	-0.072	0.170	0.141	0.048	-0.043
-0.233	1.107	0.163	-0.119	0.953	0.279	-0.252	0.049	-0.152	-0.063	0.143	-0.067	0.171	0.144	0.045	-0.027
-0.253	0.914	0.266	-0.119	0.954	0.274	-0.211	-0.231	-0.102	-0.082	-0.051	0.040	0.191	0.047	0.146	-0.033
-0.191	0.945	0.199	-0.116	0.955	0.272	-0.068	-0.187	-0.197	-0.023	-0.021	-0.026	0.130	0.015	0.077	-0.031
-0.203	0.991	0.104	-0.113	0.957	0.267	-0.229	-0.037	-0.213	-0.038	0.023	-0.116	0.143	0.032	0.019	-0.040
-0.203	1.057	0.156	-0.109	0.959	0.262	-0.257	0.087	-0.200	-0.042	0.087	-0.059	0.143	0.099	0.031	-0.028
-0.230	1.022	0.266	-0.107	0.960	0.259	-0.118	-0.379	-0.182	-0.070	0.052	0.054	0.170	0.065	0.138	-0.035
-0.141	0.941	0.329	-0.103	0.961	0.257	-0.089	-0.080	-0.264	0.014	-0.030	0.119	0.082	0.015	0.199	-0.045
-0.210	0.945	0.187	-0.098	0.962	0.255	-0.109	0.019	-0.246	-0.060	-0.028	-0.021	0.151	0.010	0.054	-0.043
-0.237	0.895	0.104	-0.094	0.963	0.252	-0.145	-0.043	-0.243	-0.091	-0.079	-0.101	0.179	0.059	0.032	-0.036
-0.172	0.983	0.144	-0.091	0.965	0.246	-0.271	-0.066	-0.231	-0.029	0.008	-0.055	0.113	0.031	0.005	-0.030
-0.203	1.003	0.159	-0.087	0.967	0.239	-0.355	-0.089	-0.243	-0.064	0.025	-0.032	0.143	0.052	0.017	-0.029
-0.122	1.088	0.203	-0.082	0.968	0.238	-0.026	-0.068	-0.280	0.012	0.109	0.012	0.061	0.138	0.057	-0.020
-0.168	1.138	0.215	-0.077	0.968	0.239	0.080	-0.122	-0.283	-0.039	0.160	0.022	0.106	0.190	0.065	-0.017
-0.099	1.088	0.293	-0.072	0.967	0.243	0.181	-0.090	-0.285	0.025	0.110	0.097	0.035	0.142	0.140	-0.018
-0.064	1.068	0.329	-0.067	0.967	0.244	0.085	0.013	-0.256	0.055	0.091	0.131	0.001	0.124	0.171	-0.027
-0.157	1.010	0.234	-0.064	0.969	0.240	-0.202	-0.081	-0.166	-0.040	0.032	0.040	0.090	0.068	0.073	-0.032
-0.133	1.014	0.246	-0.060	0.970	0.235	-0.287	0.054	-0.196	-0.020	0.034	0.058	0.066	0.073	0.081	-0.039
-0.160	0.922	0.246	-0.055	0.971	0.231	-0.218	0.030	-0.305	-0.053	-0.060	0.062	0.091	0.017	0.076	-0.047
-0.145	0.956	0.195	-0.048	0.973	0.225	-0.300	0.235	-0.288	-0.044	-0.027	0.016	0.075	0.020	0.020	-0.038
-0.168	0.999	0.069	-0.042	0.974	0.223	-0.105	0.004	-0.348	-0.073	0.015	-0.107	0.097	0.064	0.109	-0.036
-0.122	1.022	0.104	-0.037	0.974	0.223	0.023	-0.051	-0.282	-0.032	0.038	-0.072	0.050	0.088	0.079	-0.009
-0.157	1.119	0.069	-0.034	0.974	0.223	0.040	-0.275	-0.224	-0.069	0.134	-0.107	0.083	0.186	0.119	-0.020
-0.014	1.092	0.167	-0.030	0.975	0.222	-0.008	0.049	-0.221	0.068	0.107	-0.009	0.060	0.161	0.025	-0.015
-0.172	1.080	0.223	-0.026	0.975	0.220	-0.127	0.120	-0.189	-0.093	0.095	0.049	0.096	0.150	0.026	-0.028
-0.060	1.038	0.223	-0.021	0.976	0.216	-0.224	0.176	-0.213	0.014	0.051	0.053	0.017	0.108	0.021	-0.038
-0.122	0.968	0.238	-0.016	0.977	0.212	-0.191	0.187	-0.224	-0.052	-0.019	0.072	0.044	0.039	0.031	-0.060
-0.122	0.968	0.238	-0.012	0.978	0.207	-0.263	0.067	-0.220	-0.057	-0.020	0.077	0.042	0.041	0.026	-0.042
-0.083	0.933	0.226	-0.007	0.978	0.207	-0.017	0.033	-0.249	-0.023	-0.055	0.065	0.002	0.008	0.010	-0.050
-0.091	0.983	0.104	-0.002	0.979	0.206	-0.017	0.156	-0.221	-0.035	-0.005	-0.056	0.008	0.059	0.117	-0.033
-0.114	1.003	0.128	-0.000	0.979	0.206	0.018	-0.162	-0.157	-0.060	0.015	-0.033	0.030	0.079	0.099	-0.016
-0.057	0.999	0.100	0.004	0.978	0.208	0.119	0.074	-0.203	-0.006	0.011	-0.062	0.029	0.077	0.132	-0.008
-0.091	1.053	0.018	0.008	0.978	0.207	-0.027	0.164	-0.201	-0.045	0.065	-0.144	0.004	0.133	0.220	-0.003
-0.099	1.088	0.014	0.011	0.979	0.205	-0.068	-0.112	-0.174	-0.056	0.099	-0.146	0.009	0.169	0.229	0.004
-0.057	1.119	0.077	0.016	0.980	0.200	-0.247	0.158	-0.264	-0.019	0.129	-0.077	0.034	0.200	0.170	0.006
-0.072	1.092	0.069	0.020	0.981	0.194	-0.273	-0.034	-0.214	-0.038	0.101	-0.079	0.020	0.174	0.183	-0.003
0.001	1.076	0.152	0.024	0.981	0.191	-0.133	0.130	-0.170	0.032	0.085	0.007	0.094	0.160	0.105	-0.003
-0.068	1.080	0.152	0.026	0.981	0.190	-0.056	-0.031	-0.155	-0.040	0.088	0.008	0.026	0.165	0.109	-0.018
-0.007	0.987	0.203	0.031	0.981	0.193	0.148	0.131	-0.192	0.017	-0.004	0.057	0.089	0.072	0.062	-0.027
-0.083	0.987	0.175	0.033	0.979	0.199	0.320	-0.056	-0.174	-0.062	-0.002	0.023	0.014	0.072	0.094	-0.046
-0.045	0.949	0.254	0.036	0.978	0.206	0.336	-0.069	-0.137	-0.026	-0.039	0.095	0.054	0.033	0.019	-0.049
-0.068	0.945	0.226	0.039	0.976	0.213	0.350	0.064	-0.170	-0.052	-0.041	0.061	0.032	0.029	0.051	-0.054
-0.049	0.987	0.238	0.040	0.976	0.216	0.155	-0.066	-0.085	-0.034	0.002	0.069	0.052	0.072	0.044	-0.056
-0.041	0.968	0.175	0.042	0.975	0.220	0.200	0.085	-0.104	-0.028	-0.016	0.003	0.061	0.053	0.112	-0.051
-0.087	0.972	0.191	0.045	0.974	0.221	0.083	0.139	-0.127	-0.077	-0.012	0.017	0.016	0.058	0.101	-0.040
-0.045	0.925	0.156	0.046	0.974	0.222	0.071	0.038	-0.050	-0.036	-0.058	-0.019	0.059	0.013	0.141	-0.033
-0.049	0.953	0.112	0.048	0.974	0.223	0.060	0.049	-0.119	-0.042	-0.031	-0.063	0.056	0.041	0.188	-0.024
-0.045	0.968	0.112	0.050	0.973	0.225	0.138	-0.020	-0.120	-0.040	-0.015	-0.066	0.061	0.056	0.192	-0.000
-0.007	0.980	0.120	0.051	0.972	0.230	0.243	-0.035	-0.077	-0.003	-0.002	-0.062	0.100	0.068	0.188	0.005
0.009	0.995	0.100	0.052	0.970	0.236	0.316	-0.034	-0.075	0.011	0.014	-0.087	0.117	0.084	0.212	0.007
-0.010	0.980	0.167	0.052	0.969	0.241	0.299	-0.055	-0.033	-0.009	0.000	-0.025	0.098	0.069	0.149	0.008
-0.022	1.030	0.159	0.055	0.967	0.248	0.377	0.065	-0.102	-0.023	0.053	-0.040	0.087	0.120	0.161	-0.002
0.001	1.068	0.230	0.057	0.966	0.252	0.224	0.144	-0.095	-0.002	0.092	0.027	0.111	0.160	0.093	-0.018
-0.014	0.983	0.250	0.059	0.964	0.257	0.281	0.163	-0.091	-0.020	0.009	0.042	0.096	0.075	0.076	-0.027
-0.003	0.949	0.305	0.062	0.963	0.263	0.272	0.157	-0.107	-0.011	-0.024	0.092	0.108	0.040	0.024	-0.031
-0.003	0.949	0.305	0.064	0.961	0.270	0.360	0.087	-0.120	-0.014	-0.023	0.085	0.109	0.040	0.027	-0.033
-0.022	0.976	0.223	0.065	0.959	0.276	0.360	0.048	-0.052	-0.034	0.006	-0.004	0.090	0.067	0.114	-0.024
0.009	0.999	0.286	0.066	0.957	0.284	0.409	0.135	-0.022	-0.005	0.032	0.051	0.121	0.091	0.055	-0.025
0.040	0.995	0.274	0.068	0.955	0.290	0.347	0.190	-0.018	0.025	0.030	0.033	0.152	0.087	0.071	-0.031
-0.014	0.968	0.297	0.069	0.952	0.297	0.357	0.214	-0.033	-0.031	0.005	0.050	0.098	0.061	0.051	-0.034
-0.041	0.945	0.313	0.070	0.949	0.308	0.583	-0.019	-0.030	-0.058	-0.015	0.055	0.071	0.039	0.039	-0.041
0.009	0.891	0.372	0.071	0.944	0.322	0.770	0.134	-0.058	-0.010	-0.064	0.099	0.121	0.014	0.018	-0.042
-0.030	0.871	0.337	0.069	0.940	0.334	0.612	-0.026	0.099	-0.046	-0.079	0.052	0.082	0.033	0.020	-0.046
0.020	0.922	0.282	0.069	0.936	0.344	0.565	0.259	0.065	0.004	-0.026	-0.013	0.132	0.017	0.078	-0.034
-0.060	0.949	0.297	0.068	0.934	0.352	0.421	0.085	0.088	-0.075	0.004	-0.005	0.052	0.045	0.065	-0.034
-0.014	0.956	0.250	0.069	0.931	0.358	0.393	0.305	0.026	-0.030	0.014	-0.059	0.099	0.053	0.115	-0.022
-0.064	1.041	0.230	0.070	0.928	0.366	0.442	0.184	0.029	-0.081	0.102	-0.086	0.049	0.139	0.137	-0.034
0.005	1.053	0.290	0.070	0.925	0.374	0.449	0.209	0.052	-0.012	0.117	-0.034	0.119	0.150	0.081	-0.027
-0.049	1.030	0.305	0.068	0.921	0.385	0.618	0.028	0.105	-0.063	0.098	-0.030	0.066	0.128	0.068	-0.035
-0.003	0.976	0.404	0.067	0.916	0.395	0.605	0.173	0.102	-0.016	0.048	0.058	0.114	0.074	0.028	-0.032
-0.030	0.941	0.396	0.063	0.912	0.405	0.533	-0.098	0.200	-0.038	0.017	0.040	0.089	0.040	0.017	-0.048
0.017	0.910	0.483	0.061	0.907	0.416	0.586	0.220	0.166	0.009	-0.009	0.116	0.137	0.009	0.101	-0.048
-0.060	0.887	0.439	0.057	0.904	0.423	0.391	0.090	0.249	-0.063	-0.029	0.066	0.063	0.014	0.055	-0.053
-0.018	0.906	0.483	0.052	0.900	0.432	0.529	0.084	0.295	-0.016	-0.006	0.100	0.107	0.006	0.096	-0.057
-0.014	0.914	0.534	0.050	0.896	0.441	0.491	0.263	0.248	-0.010	0.006	0.142	0.113	0.014	0.145	-0.066
-0.037	0.860	0.534	0.047	0.892	0.450	0.503	0.139	0.251	-0.029	-0.044	0.133	0.092	0.040	0.143	-0.062
-0.049	0.871	0.522	0.045	0.887	0.459	0.522	0.255	0.179	-0.040	-0.028	0.112	0.081	0.028	0.130	-0.062
-0.053	0.875	0.475	0.044	0.883	0.468	0.487	0.270	0.186	-0.042	-0.019	0.056	0.079	0.024	0.081	-0.062
-0.049	0.844	0.479	0.044	0.877	0.478	0.599	0.415	0.196	-0.038	-0.045	0.050	0.083	0.054	0.083	-0.057
-0.068	0.837	0.447	0.044	0.872	0.488	0.594	0.349	0.230	-0.057	-0.047	0.008	0.065	0.060	0.051	-0.051
-0.064	0.844	0.439	0.045	0.865	0.500	0.703	0.524	0.183	-0.054	-0.033	-0.012	0.070	0.051	0.043	-0.036
-0.049	0.837	0.487	0.048	0.858	0.511	0.699	0.690	0.213	-0.042	-0.033	0.024	0.086	0.058	0.090	-0.047
-0.022	0.798	0.357	0.054	0.850	0.524	0.827	0.924	0.212	-0.020	-0.064	-0.119	0.113	0.097	0.040	-0.063
-0.160	0.810	0.380	0.053	0.843	0.536	0.728	0.532	0.335	-0.158	-0.045	-0.107	0.025	0.084	0.016	-0.084
-0.187	0.813	0.404	0.048	0.833	0.551	0.929	0.246	0.439	-0.179	-0.032	-0.098	0.052	0.081	0.008	-0.089
-0.207	0.825	0.451	0.038	0.824	0.566	0.936	-0.079	0.482	-0.189	-0.010	-0.066	0.072	0.069	0.055	-0.091
-0.114	0.806	0.502	0.030	0.813	0.581	0.932	-0.179	0.357	-0.088	-0.019	-0.030	0.020	0.089	0.107	-0.056
-0.053	0.783	0.467	0.023	0.803	0.595	0.894	-0.113	0.341	-0.019	-0.033	-0.080	0.081	0.112	0.071	-0.013
-0.018	0.844	0.424	0.015	0.794	0.608	0.802	-0.145	0.396	0.023	0.038	-0.135	0.115	0.050	0.029	0.032
-0.030	0.864	0.388	0.006	0.785	0.619	0.752	-0.254	0.372	0.021	0.066	-0.182	0.102	0.031	0.006	0.073
-0.060	0.817	0.357	-0.004	0.778	0.629	0.646	-0.452	0.261	0.000	0.028	-0.224	0.070	0.078	0.037	0.113
0.001	0.810	0.384	-0.016	0.771	0.637	0.551	-0.667	0.186	0.073	0.026	-0.204	0.131	0.086	0.009	0.156
0.067	0.794	0.400	-0.030	0.764	0.645	0.582	-0.858	0.237	0.153	0.018	-0.196	0.196	0.101	0.008	0.206
0.140	0.813	0.424	-0.045	0.758	0.651	0.487	-0.861	0.274	0.241	0.043	-0.179	0.268	0.082	0.034	0.267
0.170	0.860	0.404	-0.057	0.752	0.657	0.447	-0.747	0.200	0.284	0.095	-0.204	0.298	0.037	0.015	0.334
0.190	0.833	0.345	-0.070	0.748	0.660	0.344	-0.950	0.129	0.317	0.072	-0.267	0.317	0.065	0.043	0.390
0.263	0.783	0.321	-0.084	0.743	0.664	0.381	-0.889	0.152	0.403	0.027	-0.294	0.389	0.115	0.065	0.424
0.293	0.728	0.388	-0.096	0.737	0.669	0.505	-0.800	0.175	0.446	-0.021	-0.233	0.419	0.170	0.004	0.454
0.274	0.605	0.491	-0.108	0.730	0.675	0.484	-0.760	0.196	0.439	-0.138	-0.136	0.398	0.294	0.108	0.448
0.305	0.609	0.506	-0.115	0.721	0.683	0.629	-0.391	0.201	0.477	-0.125	-0.128	0.428	0.290	0.125	0.412
0.159	0.647	0.522	-0.122	0.715	0.689	0.439	-0.197	0.393	0.339	-0.080	-0.118	0.281	0.251	0.142	0.363
0.101	0.578	0.585	-0.131	0.708	0.694	0.426	-0.286	0.358	0.290	-0.142	-0.061	0.223	0.320	0.206	0.325
0.036	0.651	0.554	-0.137	0.701	0.700	0.469	-0.260	0.233	0.231	-0.062	-0.098	0.156	0.247	0.177	0.288
-0.003	0.798	0.435	-0.145	0.692	0.707	0.609	-0.359	0.199	0.200	0.093	-0.224	0.117	0.100	0.060	0.256
0.024	0.925	0.427	-0.154	0.681	0.716	0.819	-0.532	0.179	0.236	0.232	-0.240	0.143	0.028	0.054	0.239
-0.091	0.964	0.459	-0.164	0.675	0.719	0.436	-0.487	0.208	0.131	0.277	-0.213	0.026	0.067	0.087	0.219
-0.022	0.871	0.636	-0.170	0.670	0.723	0.369	-0.350	0.133	0.206	0.189	-0.039	0.095	0.025	0.267	0.189
-0.087	0.806	0.644	-0.176	0.668	0.723	0.090	-0.318	0.125	0.147	0.125	-0.031	0.029	0.091	0.277	0.150
-0.091	0.744	0.762	-0.179	0.668	0.723	0.025	-0.114	0.136	0.146	0.064	0.088	0.024	0.153	0.398	0.105
-0.091	0.744	0.762	-0.179	0.667	0.723	0.039	0.019	0.043	0.146	0.065	0.087	0.023	0.153	0.400	0.071
-0.260	0.682	0.727	-0.183	0.664	0.725	0.183	-0.197	0.067	-0.019	0.006	0.050	0.147	0.215	0.367	0.024
-0.222	0.763	0.640	-0.184	0.662	0.726	0.135	0.026	0.112	0.021	0.089	-0.038	0.110	0.134	0.282	-0.012
-0.337	0.728	0.684	-0.186	0.664	0.724	-0.132	-0.054	0.048	-0.093	0.052	0.007	0.226	0.168	0.328	-0.065
-0.287	0.667	0.794	-0.189	0.664	0.723	-0.044	-0.149	-0.014	-0.040	-0.010	0.119	0.177	0.228	0.441	-0.063
-0.434	0.686	0.648	-0.193	0.663	0.723	0.112	-0.276	-0.035	-0.182	0.011	-0.027	0.324	0.208	0.298	-0.092
-0.249	0.721	0.739	-0.186	0.662	0.726	0.091	0.345	-0.152	-0.004	0.046	0.061	0.139	0.172	0.393	-0.094
-0.380	0.779	0.640	-0.184	0.664	0.725	-0.042	0.025	-0.162	-0.137	0.103	-0.036	0.271	0.114	0.297	-0.108
-0.295	0.705	0.810	-0.180	0.664	0.726	0.057	0.051	-0.243	-0.056	0.029	0.132	0.187	0.186	0.470	-0.079
-0.357	0.593	0.810	-0.187	0.663	0.725	0.018	-0.435	-0.007	-0.110	-0.082	0.133	0.250	0.298	0.473	-0.086
-0.226	0.667	0.758	-0.182	0.665	0.724	-0.128	0.330	-0.044	0.015	-0.011	0.082	0.120	0.224	0.425	-0.091
-0.310	0.752	0.672	-0.184	0.666	0.723	-0.063	-0.174	-0.033	-0.067	0.073	-0.002	0.206	0.138	0.341	-0.082
-0.333	0.783	0.845	-0.188	0.666	0.721	0.019	-0.355	-0.093	-0.086	0.104	0.172	0.230	0.106	0.516	-0.065
-0.222	0.640	0.885	-0.182	0.668	0.722	-0.093	0.363	-0.074	0.020	-0.041	0.211	0.120	0.247	0.558	-0.086
-0.268	0.620	0.778	-0.180	0.668	0.722	-0.043	0.123	-0.037	-0.028	-0.061	0.105	0.166	0.265	0.455	-0.081
-0.368	0.728	0.676	-0.182	0.668	0.722	0.075	-0.158	-0.114	-0.127	0.048	0.003	0.268	0.155	0.356	-0.069
-0.249	0.771	0.770	-0.182	0.666	0.723	0.120	-0.124	-0.085	-0.006	0.091	0.096	0.149	0.111	0.453	-0.086
-0.272	0.690	0.810	-0.178	0.669	0.721	-0.198	0.240	-0.088	-0.034	0.007	0.137	0.173	0.191	0.496	-0.082
-0.330	0.605	0.818	-0.175	0.673	0.719	-0.244	0.158	-0.101	-0.094	-0.081	0.147	0.231	0.275	0.508	-0.074
-0.287	0.725	0.640	-0.172	0.674	0.719	-0.005	0.105	-0.125	-0.054	0.038	-0.030	0.190	0.154	0.334	-0.074
-0.345	0.794	0.613	-0.176	0.675	0.717	-0.032	-0.350	-0.121	-0.108	0.106	-0.056	0.248	0.083	0.309	-0.086
-0.230	0.721	0.778	-0.170	0.681	0.712	-0.392	0.242	-0.165	0.002	0.026	0.114	0.133	0.156	0.477	-0.074
-0.303	0.643	0.857	-0.165	0.687	0.707	-0.435	0.163	-0.217	-0.075	-0.057	0.198	0.207	0.232	0.559	-0.082
-0.295	0.690	0.703	-0.165	0.691	0.703	-0.244	-0.098	-0.164	-0.068	-0.015	0.048	0.199	0.184	0.407	-0.052
-0.345	0.717	0.565	-0.164	0.693	0.702	-0.080	-0.058	-0.188	-0.119	0.010	-0.088	0.250	0.155	0.272	-0.063
-0.164	0.825	0.601	-0.158	0.697	0.699	-0.226	0.197	-0.194	0.057	0.114	-0.050	0.069	0.045	0.310	-0.048
-0.303	0.840	0.695	-0.159	0.704	0.692	-0.428	-0.132	-0.125	-0.081	0.123	0.052	0.208	0.029	0.407	-0.046
-0.260	0.690	0.715	-0.158	0.708	0.689	-0.250	-0.048	-0.118	-0.039	-0.031	0.075	0.166	0.178	0.430	-0.036
-0.260	0.690	0.715	-0.155	0.712	0.684	-0.313	0.049	-0.181	-0.042	-0.036	0.080	0.166	0.176	0.433	-0.067
-0.268	0.786	0.593	-0.154	0.716	0.681	-0.251	-0.015	-0.120	-0.050	0.057	-0.038	0.173	0.079	0.314	-0.063
-0.291	0.875	0.672	-0.151	0.722	0.675	-0.363	0.098	-0.106	-0.076	0.140	0.046	0.197	0.011	0.396	-0.064
-0.303	0.879	0.589	-0.150	0.730	0.667	-0.572	-0.016	-0.120	-0.088	0.135	-0.027	0.208	0.015	0.316	-0.067
-0.241	0.813	0.719	-0.147	0.738	0.659	-0.531	0.073	-0.155	-0.029	0.062	0.111	0.147	0.050	0.450	-0.084
-0.257	0.775	0.715	-0.144	0.743	0.654	-0.355	-0.003	-0.240	-0.048	0.018	0.113	0.162	0.088	0.449	-0.073
-0.291	0.732	0.723	-0.145	0.747	0.649	-0.307	-0.210	-0.161	-0.081	-0.029	0.126	0.196	0.130	0.460	-0.075
-0.199	0.705	0.692	-0.138	0.751	0.646	-0.244	0.262	-0.242	0.004	-0.060	0.098	0.104	0.156	0.431	-0.071
-0.291	0.717	0.589	-0.137	0.755	0.641	-0.287	-0.064	-0.168	-0.089	-0.053	0.001	0.196	0.144	0.332	-0.065
-0.249	0.771	0.565	-0.130	0.763	0.633	-0.598	0.352	-0.199	-0.054	-0.007	-0.014	0.154	0.090	0.311	-0.063
-0.233	0.898	0.597	-0.121	0.772	0.624	-0.631	0.409	-0.220	-0.047	0.112	0.027	0.138	0.038	0.345	-0.075
-0.299	0.906	0.565	-0.120	0.776	0.619	-0.312	-0.087	-0.173	-0.113	0.115	0.001	0.203	0.046	0.316	-0.070
-0.257	0.860	0.632	-0.121	0.782	0.611	-0.469	-0.211	-0.128	-0.070	0.062	0.077	0.160	0.000	0.386	-0.085
-0.210	0.813	0.652	-0.119	0.788	0.604	-0.440	0.084	-0.120	-0.027	0.010	0.104	0.113	0.045	0.408	-0.094
-0.280	0.790	0.609	-0.113	0.795	0.596	-0.571	0.265	-0.184	-0.102	-0.020	0.070	0.182	0.068	0.368	-0.082
-0.291	0.813	0.498	-0.109	0.803	0.585	-0.643	0.097	-0.189	-0.118	-0.005	-0.030	0.193	0.044	0.261	-0.074
-0.233	0.879	0.459	-0.103	0.811	0.576	-0.598	0.266	-0.217	-0.066	0.053	-0.059	0.134	0.023	0.224	-0.083
-0.245	0.925	0.451	-0.104	0.817	0.568	-0.441	-0.285	-0.186	-0.078	0.094	-0.058	0.145	0.069	0.220	-0.071
-0.268	0.964	0.534	-0.102	0.822	0.560	-0.411	-0.141	-0.207	-0.102	0.127	0.033	0.167	0.108	0.306	-0.073
-0.172	0.906	0.625	-0.096	0.827	0.554	-0.438	0.189	-0.285	-0.013	0.064	0.131	0.070	0.050	0.400	-0.093
-0.237	0.879	0.589	-0.092	0.833	0.545	-0.528	0.095	-0.189	-0.082	0.030	0.105	0.134	0.024	0.368	-0.103
-0.264	0.852	0.581	-0.091	0.842	0.532	-0.766	-0.116	-0.190	-0.111	-0.005	0.110	0.160	0.003	0.363	-0.102
-0.210	0.813	0.597	-0.084	0.850	0.521	-0.725	0.284	-0.238	-0.064	-0.052	0.138	0.105	0.042	0.382	-0.101
-0.245	0.798	0.459	-0.080	0.855	0.512	-0.509	0.075	-0.219	-0.103	-0.073	0.010	0.139	0.057	0.247	-0.092
-0.195	0.860	0.451	-0.080	0.861	0.503	-0.504	-0.248	-0.168	-0.053	-0.017	0.011	0.088	0.004	0.242	-0.068
-0.207	0.887	0.443	-0.077	0.864	0.497	-0.331	-0.014	-0.222	-0.068	0.006	0.010	0.099	0.030	0.237	-0.057
-0.183	0.968	0.360	-0.078	0.869	0.489	-0.385	-0.409	-0.188	-0.044	0.083	-0.065	0.074	0.111	0.156	-0.041
-0.195	0.960	0.412	-0.075	0.875	0.479	-0.564	0.001	-0.164	-0.058	0.069	-0.003	0.085	0.103	0.209	-0.033
-0.149	0.949	0.412	-0.072	0.881	0.468	-0.602	0.049	-0.155	-0.015	0.051	0.008	0.038	0.091	0.211	-0.027
-0.137	1.030	0.396	-0.068	0.888	0.454	-0.790	0.161	-0.186	-0.008	0.125	0.007	0.025	0.171	0.198	-0.046
-0.126	0.991	0.475	-0.061	0.896	0.440	-0.822	0.294	-0.223	-0.003	0.078	0.100	0.013	0.132	0.279	-0.050
-0.218	0.999	0.435	-0.058	0.902	0.427	-0.692	-0.035	-0.225	-0.099	0.079	0.074	0.105	0.140	0.242	-0.065
-0.168	0.960	0.424	-0.055	0.908	0.415	-0.680	-0.145	-0.252	-0.052	0.035	0.074	0.055	0.101	0.233	-0.083
-0.176	0.895	0.431	-0.052	0.913	0.405	-0.564	-0.039	-0.210	-0.062	-0.036	0.093	0.063	0.034	0.244	-0.100
-0.183	0.895	0.424	-0.048	0.917	0.395	-0.505	0.008	-0.248	-0.074	-0.040	0.094	0.071	0.034	0.239	-0.098
-0.207	0.879	0.412	-0.044	0.921	0.388	-0.400	-0.096	-0.240	-0.101	-0.059	0.090	0.095	0.018	0.230	-0.097
-0.199	0.840	0.376	-0.043	0.924	0.380	-0.414	-0.281	-0.196	-0.094	-0.101	0.062	0.087	0.021	0.198	-0.100
-0.153	0.856	0.364	-0.041	0.928	0.371	-0.505	-0.039	-0.194	-0.051	-0.089	0.060	0.042	0.006	0.190	-0.101
-0.191	0.891	0.353	-0.038	0.932	0.362	-0.495	-0.133	-0.185	-0.091	-0.058	0.057	0.082	0.028	0.181	-0.091
-0.183	0.925	0.353	-0.036	0.936	0.349	-0.650	-0.124	-0.213	-0.086	-0.029	0.070	0.075	0.063	0.184	-0.078
-0.141	0.987	0.372	-0.033	0.941	0.337	-0.633	-0.202	-0.216	-0.046	0.029	0.101	0.033	0.124	0.206	-0.080
-0.095	0.933	0.364	-0.029	0.946	0.324	-0.724	0.032	-0.240	-0.005	-0.031	0.107	0.012	0.069	0.201	-0.075
-0.145	0.968	0.313	-0.024	0.950	0.310	-0.719	0.054	-0.249	-0.060	-0.001	0.069	0.038	0.103	0.152	-0.071
-0.164	0.941	0.223	-0.019	0.956	0.293	-0.907	0.151	-0.235	-0.084	-0.033	-0.005	0.058	0.075	0.064	-0.064
-0.149	0.941	0.258	-0.014	0.961	0.277	-0.841	0.093	-0.274	-0.074	-0.038	0.046	0.042	0.074	0.101	-0.076
-0.110	0.995	0.215	-0.009	0.965	0.260	-0.839	0.140	-0.234	-0.040	0.011	0.019	0.004	0.127	0.059	-0.076
-0.183	0.999	0.163	-0.005	0.970	0.245	-0.807	-0.029	-0.230	-0.117	0.011	-0.016	0.078	0.129	0.009	-0.063
-0.118	0.999	0.226	-0.000	0.974	0.228	-0.877	0.120	-0.241	-0.057	0.006	0.064	0.013	0.128	0.072	-0.059
-0.057	0.991	0.183	0.002	0.978	0.210	-0.896	-0.181	-0.166	0.003	-0.005	0.038	0.048	0.119	0.030	-0.067
-0.130	1.007	0.128	0.006	0.981	0.195	-0.757	0.040	-0.217	-0.074	0.007	-0.002	0.025	0.134	0.023	-0.051
-0.130	1.034	0.140	0.010	0.984	0.179	-0.820	-0.026	-0.234	-0.078	0.031	0.025	0.024	0.159	0.010	-0.043
-0.068	1.034	0.108	0.015	0.987	0.163	-0.789	-0.019	-0.248	-0.021	0.028	0.009	0.038	0.158	0.040	-0.048
-0.087	1.061	0.065	0.020	0.989	0.147	-0.814	0.054	-0.265	-0.045	0.052	-0.018	0.020	0.184	0.082	-0.042
-0.076	1.003	0.057	0.023	0.991	0.130	-0.818	-0.210	-0.234	-0.037	-0.008	-0.010	0.032	0.125	0.090	-0.028
-0.076	1.003	0.057	0.028	0.993	0.114	-0.795	0.089	-0.257	-0.042	-0.010	0.006	0.033	0.125	0.089	-0.026
-0.057	1.010	-0.010	0.033	0.994	0.100	-0.714	-0.107	-0.256	-0.027	-0.003	-0.047	0.054	0.132	0.156	-0.014
-0.076	1.038	-0.077	0.038	0.995	0.087	-0.627	-0.185	-0.280	-0.050	0.022	-0.102	0.036	0.158	0.223	-0.020
-0.018	1.038	-0.045	0.043	0.997	0.070	-0.827	0.222	-0.255	0.003	0.021	-0.054	0.096	0.158	0.191	-0.009
-0.107	1.115	-0.077	0.045	0.998	0.052	-0.877	-0.157	-0.147	-0.087	0.097	-0.068	0.010	0.235	0.222	-0.017
-0.010	1.099	-0.049	0.050	0.998	0.031	-1.046	0.292	-0.202	0.006	0.081	-0.019	0.108	0.219	0.194	-0.015
-0.064	1.076	-0.038	0.052	0.999	0.011	-1.010	-0.110	-0.140	-0.050	0.058	0.012	0.057	0.195	0.182	-0.022
-0.010	1.053	-0.061	0.056	0.998	-0.009	-0.998	-0.043	-0.226	0.001	0.035	0.009	0.113	0.170	0.204	-0.015
0.013	1.030	-0.002	0.061	0.998	-0.029	-0.970	0.082	-0.255	0.020	0.012	0.087	0.139	0.145	0.143	-0.034
-0.022	0.976	-0.089	0.066	0.997	-0.048	-0.943	0.182	-0.266	-0.020	-0.041	0.019	0.106	0.088	0.228	-0.033
-0.072	0.999	-0.089	0.071	0.995	-0.066	-0.920	-0.077	-0.252	-0.074	-0.016	0.038	0.057	0.109	0.226	-0.038
-0.037	0.980	-0.124	0.075	0.993	-0.087	-1.030	-0.119	-0.234	-0.043	-0.034	0.023	0.093	0.087	0.260	-0.049
-0.010	0.953	-0.152	0.080	0.991	-0.106	-0.951	0.076	-0.267	-0.021	-0.059	0.014	0.121	0.058	0.287	-0.050
-0.045	0.929	-0.140	0.084	0.988	-0.126	-1.038	-0.047	-0.228	-0.060	-0.079	0.047	0.087	0.035	0.274	-0.046
0.013	0.925	-0.144	0.088	0.985	-0.148	-1.075	0.274	-0.252	-0.006	-0.080	0.064	0.145	0.030	0.277	-0.040
-0.053	0.941	-0.258	0.093	0.981	-0.170	-1.116	0.108	-0.250	-0.075	-0.061	-0.028	0.081	0.045	0.390	-0.044
0.009	0.987	-0.246	0.097	0.976	-0.195	-1.227	0.000	-0.236	-0.018	-0.009	0.008	0.143	0.091	0.377	-0.042
-0.018	0.976	-0.282	0.101	0.971	-0.218	-1.175	0.093	-0.269	-0.049	-0.015	-0.004	0.116	0.078	0.410	-0.050
-0.022	0.960	-0.282	0.105	0.965	-0.239	-1.090	0.128	-0.251	-0.057	-0.025	0.018	0.113	0.061	0.408	-0.050
-0.022	0.999	-0.286	0.110	0.959	-0.261	-1.120	-0.119	-0.227	-0.061	0.019	0.035	0.113	0.098	0.409	-0.059
-0.003	0.949	-0.294	0.114	0.953	-0.282	-1.114	-0.028	-0.231	-0.046	-0.025	0.049	0.132	0.047	0.415	-0.052
0.013	0.922	-0.266	0.118	0.945	-0.304	-1.127	0.187	-0.264	-0.035	-0.044	0.098	0.146	0.019	0.386	-0.058
0.063	0.914	-0.317	0.122	0.938	-0.325	-1.126	0.095	-0.246	0.012	-0.045	0.068	0.195	0.009	0.435	-0.061
-0.022	0.895	-0.361	0.126	0.929	-0.347	-1.154	0.063	-0.264	-0.077	-0.055	0.047	0.109	0.011	0.477	-0.056
-0.014	0.891	-0.380	0.131	0.920	-0.368	-1.159	-0.087	-0.263	-0.074	-0.050	0.048	0.117	0.016	0.495	-0.058
0.063	0.902	-0.357	0.135	0.911	-0.390	-1.188	0.107	-0.299	-0.002	-0.029	0.094	0.193	0.005	0.469	-0.060
0.020	0.833	-0.384	0.140	0.901	-0.411	-1.131	0.012	-0.275	-0.049	-0.089	0.087	0.150	0.076	0.495	-0.050
0.078	0.833	-0.404	0.143	0.891	-0.430	-1.063	0.131	-0.227	0.006	-0.079	0.086	0.206	0.078	0.512	-0.033
0.078	0.833	-0.404	0.146	0.882	-0.448	-1.011	0.017	-0.199	0.003	-0.070	0.104	0.206	0.080	0.509	-0.037
0.101	0.844	-0.451	0.147	0.873	-0.465	-0.922	0.223	-0.174	0.025	-0.049	0.074	0.229	0.069	0.554	-0.031
0.074	0.790	-0.388	0.146	0.865	-0.480	-0.820	0.320	-0.157	-0.001	-0.095	0.152	0.201	0.125	0.488	-0.039
0.074	0.779	-0.424	0.146	0.858	-0.493	-0.690	0.183	-0.100	-0.001	-0.100	0.129	0.200	0.138	0.520	-0.044
0.063	0.763	-0.400	0.144	0.852	-0.503	-0.582	0.343	-0.125	-0.011	-0.109	0.163	0.188	0.156	0.494	-0.056
0.059	0.698	-0.436	0.142	0.848	-0.510	-0.328	0.304	-0.067	-0.013	-0.171	0.134	0.183	0.223	0.527	-0.053
0.047	0.740	-0.443	0.140	0.845	-0.515	-0.271	0.310	-0.063	-0.022	-0.126	0.132	0.171	0.182	0.533	-0.064
0.070	0.725	-0.459	0.136	0.843	-0.520	-0.206	0.404	-0.042	0.005	-0.139	0.120	0.193	0.199	0.546	-0.063
-0.007	0.759	-0.479	0.133	0.842	-0.523	-0.106	0.306	0.002	-0.068	-0.103	0.103	0.115	0.166	0.563	-0.069
0.047	0.744	-0.436	0.129	0.842	-0.523	0.022	0.320	0.025	-0.010	-0.119	0.147	0.168	0.183	0.518	-0.067
0.005	0.771	-0.447	0.125	0.844	-0.522	0.083	0.233	0.044	-0.049	-0.093	0.135	0.125	0.157	0.528	-0.072
0.043	0.763	-0.432	0.121	0.846	-0.519	0.262	0.336	0.064	-0.006	-0.104	0.147	0.163	0.166	0.510	-0.075
0.024	0.763	-0.447	0.115	0.850	-0.514	0.321	0.453	0.045	-0.019	-0.107	0.126	0.143	0.167	0.523	-0.078
-0.037	0.744	-0.447	0.111	0.855	-0.507	0.433	0.242	0.079	-0.076	-0.131	0.120	0.080	0.188	0.521	-0.071
-0.018	0.779	-0.483	0.106	0.859	-0.500	0.451	0.337	0.082	-0.052	-0.101	0.077	0.098	0.155	0.554	-0.069
-0.007	0.786	-0.475	0.101	0.865	-0.491	0.592	0.280	0.112	-0.035	-0.099	0.075	0.109	0.149	0.545	-0.066
0.013	0.813	-0.436	0.096	0.872	-0.480	0.637	0.304	0.106	-0.011	-0.078	0.104	0.127	0.123	0.503	-0.057
-0.007	0.790	-0.459	0.088	0.877	-0.472	0.522	0.398	0.187	-0.023	-0.107	0.072	0.107	0.147	0.525	-0.052
-0.010	0.779	-0.384	0.081	0.883	-0.462	0.592	0.459	0.153	-0.019	-0.124	0.138	0.103	0.161	0.447	-0.053
-0.033	0.825	-0.475	0.075	0.888	-0.453	0.559	0.272	0.173	-0.036	-0.083	0.038	0.079	0.115	0.536	-0.058
-0.053	0.840	-0.447	0.069	0.894	-0.443	0.628	0.374	0.127	-0.050	-0.074	0.055	0.059	0.101	0.506	-0.059
-0.053	0.817	-0.392	0.063	0.899	-0.433	0.577	0.520	0.091	-0.043	-0.102	0.100	0.058	0.125	0.449	-0.064
-0.045	0.802	-0.420	0.056	0.904	-0.423	0.567	0.368	0.161	-0.029	-0.123	0.063	0.064	0.141	0.475	-0.067
-0.091	0.825	-0.400	0.049	0.909	-0.414	0.527	0.419	0.177	-0.068	-0.104	0.073	0.017	0.119	0.453	-0.068
-0.095	0.875	-0.455	0.042	0.914	-0.405	0.554	0.354	0.207	-0.064	-0.058	0.008	0.012	0.070	0.505	-0.056
-0.095	0.860	-0.404	0.036	0.918	-0.394	0.588	0.413	0.147	-0.058	-0.079	0.049	0.011	0.087	0.452	-0.053
-0.057	0.875	-0.436	0.030	0.924	-0.382	0.674	0.424	0.120	-0.014	-0.068	0.006	0.049	0.073	0.481	-0.049
-0.103	0.879	-0.479	0.025	0.928	-0.371	0.627	0.332	0.111	-0.055	-0.069	-0.049	0.002	0.071	0.523	-0.039
-0.126	0.875	-0.432	0.021	0.933	-0.360	0.608	0.175	0.142	-0.074	-0.077	-0.013	0.022	0.075	0.473	-0.035
-0.060	0.898	-0.376	0.016	0.937	-0.349	0.613	0.369	0.091	-0.004	-0.058	0.031	0.042	0.052	0.416	-0.038
-0.103	0.883	-0.365	0.011	0.942	-0.336	0.691	0.288	0.125	-0.041	-0.078	0.030	0.002	0.069	0.402	-0.041
-0.110	0.868	-0.416	0.007	0.947	-0.322	0.777	0.258	0.146	-0.044	-0.099	-0.036	0.010	0.085	0.451	-0.041
-0.133	0.848	-0.380	0.002	0.952	-0.306	0.868	0.380	0.124	-0.062	-0.123	-0.016	0.034	0.105	0.414	-0.053
-0.164	0.902	-0.404	-0.003	0.957	-0.291	0.806	0.286	0.141	-0.088	-0.074	-0.055	0.066	0.052	0.436	-0.060
-0.191	0.895	-0.408	-0.008	0.962	-0.274	0.900	0.229	0.143	-0.110	-0.087	-0.076	0.094	0.060	0.439	-0.065
-0.199	0.937	-0.376	-0.012	0.966	-0.257	0.907	0.226	0.104	-0.114	-0.049	-0.062	0.103	0.018	0.406	-0.061
-0.172	0.914	-0.373	-0.016	0.971	-0.238	1.002	0.327	0.131	-0.082	-0.077	-0.077	0.077	0.041	0.401	-0.063
-0.180	0.922	-0.404	-0.021	0.976	-0.216	1.124	0.421	0.114	-0.085	-0.074	-0.130	0.086	0.033	0.430	-0.056
-0.222	0.902	-0.376	-0.027	0.981	-0.193	1.213	0.250	0.218	-0.121	-0.098	-0.126	0.129	0.053	0.401	-0.043
-0.195	0.925	-0.333	-0.034	0.986	-0.165	1.448	0.489	0.272	-0.087	-0.079	-0.111	0.103	0.030	0.356	-0.029
-0.199	0.941	-0.365	-0.044	0.990	-0.132	1.658	0.339	0.415	-0.081	-0.068	-0.174	0.108	0.015	0.386	-0.027
-0.172	0.983	-0.325	-0.055	0.994	-0.098	1.716	0.404	0.491	-0.043	-0.029	-0.169	0.082	0.027	0.345	-0.028
-0.210	0.995	-0.242	-0.066	0.996	-0.065	1.686	0.388	0.502	-0.070	-0.019	-0.119	0.121	0.038	0.262	-0.038
-0.257	1.018	-0.168	-0.076	0.997	-0.034	1.562	0.152	0.442	-0.107	0.003	-0.076	0.168	0.061	0.186	-0.046
-0.272	1.026	-0.101	-0.082	0.997	-0.006	1.389	0.108	0.274	-0.116	0.011	-0.036	0.184	0.069	0.119	-0.046
-0.241	1.041	-0.105	-0.086	0.996	0.016	1.142	-0.005	0.185	-0.081	0.026	-0.062	0.153	0.085	0.122	-0.032
-0.191	1.068	-0.148	-0.089	0.995	0.036	1.010	0.054	0.162	-0.027	0.054	-0.125	0.104	0.112	0.165	0.006
-0.191	1.115	-0.211	-0.093	0.994	0.052	0.867	-0.023	0.144	-0.024	0.102	-0.205	0.104	0.160	0.228	0.053
-0.118	1.115	-0.191	-0.095	0.993	0.068	0.841	-0.122	0.118	0.052	0.103	-0.201	0.031	0.160	0.208	0.101
-0.095	1.111	-0.183	-0.095	0.992	0.081	0.745	-0.271	0.000	0.075	0.100	-0.206	0.009	0.157	0.199	0.143
-0.041	1.061	-0.175	-0.094	0.991	0.091	0.551	-0.337	-0.113	0.127	0.051	-0.207	0.044	0.107	0.191	0.189
0.020	1.057	-0.132	-0.090	0.991	0.098	0.426	-0.319	-0.180	0.186	0.047	-0.171	0.106	0.103	0.147	0.221
0.067	1.026	-0.148	-0.087	0.991	0.104	0.392	-0.335	-0.164	0.229	0.017	-0.193	0.151	0.073	0.163	0.250
0.051	1.007	-0.191	-0.087	0.990	0.111	0.454	-0.618	-0.068	0.214	-0.002	-0.243	0.136	0.053	0.206	0.291
0.051	1.007	-0.191	-0.086	0.989	0.120	0.552	-0.491	-0.053	0.213	-0.001	-0.252	0.136	0.053	0.206	0.317
0.186	0.972	-0.144	-0.087	0.987	0.133	0.706	-0.445	-0.009	0.348	-0.034	-0.217	0.270	0.018	0.159	0.329
0.151	0.902	-0.116	-0.088	0.986	0.145	0.690	-0.436	0.053	0.315	-0.102	-0.202	0.235	0.051	0.131	0.327
0.132	0.933	-0.085	-0.089	0.984	0.156	0.635	-0.248	0.035	0.296	-0.070	-0.181	0.215	0.020	0.099	0.327
0.082	0.976	-0.022	-0.091	0.981	0.170	0.761	-0.313	0.090	0.248	-0.025	-0.132	0.165	0.022	0.036	0.295
0.090	0.980	0.006	-0.091	0.978	0.187	0.914	-0.023	0.027	0.256	-0.018	-0.121	0.174	0.026	0.008	0.259
0.024	1.026	-0.038	-0.091	0.975	0.204	0.899	-0.023	-0.019	0.190	0.032	-0.181	0.109	0.073	0.053	0.229
-0.022	1.076	0.022	-0.091	0.971	0.221	0.903	-0.130	-0.019	0.143	0.086	-0.138	0.063	0.124	0.005	0.202
-0.003	1.053	0.081	-0.090	0.967	0.238	0.930	-0.128	-0.033	0.162	0.066	-0.096	0.082	0.102	0.063	0.174
-0.037	1.076	0.140	-0.092	0.963	0.255	0.905	-0.298	0.032	0.129	0.094	-0.054	0.047	0.125	0.121	0.144
-0.026	1.061	0.179	-0.093	0.958	0.270	0.835	-0.247	0.003	0.141	0.083	-0.030	0.058	0.111	0.159	0.130
-0.068	1.041	0.246	-0.095	0.955	0.282	0.679	-0.149	0.024	0.100	0.068	0.025	0.015	0.092	0.225	0.100
-0.064	1.014	0.191	-0.094	0.951	0.293	0.593	-0.041	-0.015	0.104	0.044	-0.041	0.019	0.066	0.169	0.074
-0.172	1.076	0.136	-0.092	0.949	0.301	0.448	0.087	-0.088	-0.006	0.108	-0.104	0.090	0.128	0.112	0.049
-0.176	1.084	0.187	-0.091	0.947	0.309	0.407	0.010	-0.106	-0.012	0.118	-0.060	0.094	0.137	0.162	0.029
-0.168	1.041	0.203	-0.089	0.944	0.319	0.546	0.035	-0.101	-0.007	0.078	-0.054	0.088	0.095	0.176	-0.008
-0.210	0.999	0.175	-0.086	0.941	0.328	0.545	-0.006	-0.151	-0.051	0.039	-0.091	0.131	0.054	0.147	-0.021
-0.257	1.030	0.234	-0.086	0.938	0.337	0.469	-0.166	-0.075	-0.097	0.073	-0.040	0.179	0.086	0.204	-0.038
-0.187	0.983	0.305	-0.086	0.934	0.347	0.546	-0.057	-0.078	-0.029	0.030	0.021	0.111	0.042	0.273	-0.057
-0.210	0.933	0.380	-0.087	0.933	0.349	0.152	-0.142	0.019	-0.050	-0.019	0.093	0.135	0.007	0.345	-0.068
-0.230	0.875	0.337	-0.087	0.932	0.352	0.147	0.035	-0.056	-0.070	-0.076	0.047	0.155	0.063	0.299	-0.059
-0.226	0.868	0.329	-0.087	0.931	0.354	0.145	-0.268	-0.102	-0.066	-0.083	0.037	0.151	0.068	0.288	-0.057
-0.199	0.871	0.270	-0.085	0.931	0.355	0.059	-0.023	-0.134	-0.041	-0.079	-0.023	0.124	0.062	0.225	-0.045
-0.191	0.914	0.278	-0.087	0.929	0.359	0.266	-0.385	-0.083	-0.031	-0.035	-0.020	0.117	0.018	0.230	-0.031
-0.199	0.925	0.250	-0.086	0.927	0.365	0.334	-0.057	-0.089	-0.040	-0.021	-0.053	0.124	0.005	0.200	-0.018
-0.222	0.956	0.171	-0.085	0.924	0.372	0.415	-0.122	-0.111	-0.064	0.013	-0.139	0.147	0.027	0.117	-0.015
-0.203	1.045	0.223	-0.085	0.921	0.380	0.504	-0.233	-0.125	-0.045	0.105	-0.096	0.128	0.117	0.165	-0.013
-0.226	1.146	0.175	-0.084	0.919	0.385	0.294	-0.123	-0.089	-0.068	0.207	-0.148	0.150	0.218	0.114	0.000
-0.226	1.146	0.175	-0.087	0.918	0.388	0.256	-0.340	-0.045	-0.066	0.209	-0.151	0.150	0.219	0.111	0.003
-0.149	1.084	0.219	-0.083	0.917	0.390	0.133	0.239	-0.100	0.008	0.148	-0.110	0.072	0.158	0.150	0.010
-0.180	1.103	0.262	-0.082	0.917	0.391	0.074	-0.125	-0.125	-0.024	0.168	-0.067	0.102	0.178	0.190	0.004
-0.133	1.049	0.293	-0.079	0.918	0.389	-0.064	0.103	-0.145	0.019	0.113	-0.034	0.055	0.125	0.217	-0.004
-0.214	1.065	0.278	-0.077	0.918	0.389	-0.025	0.011	-0.121	-0.063	0.127	-0.049	0.134	0.142	0.196	-0.021
-0.199	1.034	0.345	-0.074	0.918	0.389	0.026	0.010	-0.186	-0.051	0.096	0.018	0.118	0.113	0.258	-0.023
-0.183	0.964	0.349	-0.072	0.917	0.392	0.172	-0.034	-0.145	-0.038	0.028	0.019	0.100	0.046	0.257	-0.037
-0.153	0.941	0.321	-0.068	0.917	0.393	0.089	0.068	-0.162	-0.010	0.006	-0.010	0.068	0.024	0.225	-0.033
-0.207	0.964	0.274	-0.067	0.917	0.393	0.031	-0.063	-0.141	-0.065	0.029	-0.057	0.120	0.048	0.173	-0.028
-0.191	0.995	0.262	-0.065	0.917	0.393	0.030	-0.080	-0.131	-0.051	0.060	-0.069	0.103	0.080	0.156	-0.023
-0.172	1.007	0.313	-0.063	0.917	0.393	-0.015	-0.014	-0.165	-0.034	0.071	-0.017	0.082	0.092	0.203	-0.024
-0.157	0.995	0.333	-0.062	0.917	0.394	0.066	-0.156	-0.146	-0.020	0.060	0.002	0.066	0.081	0.218	-0.028
-0.130	0.983	0.372	-0.059	0.917	0.396	0.119	-0.029	-0.172	0.004	0.049	0.040	0.037	0.071	0.252	-0.038
-0.180	0.953	0.368	-0.054	0.917	0.395	-0.039	0.185	-0.220	-0.051	0.017	0.037	0.085	0.041	0.243	-0.033
-0.222	0.898	0.290	-0.051	0.919	0.392	-0.162	-0.032	-0.165	-0.096	-0.038	-0.039	0.126	0.012	0.159	-0.036
-0.133	0.937	0.309	-0.049	0.920	0.389	-0.145	0.025	-0.131	-0.009	-0.001	-0.016	0.036	0.027	0.173	-0.042
-0.157	0.960	0.325	-0.047	0.921	0.386	-0.150	-0.031	-0.126	-0.034	0.021	0.002	0.058	0.051	0.184	-0.039
-0.168	0.991	0.305	-0.044	0.923	0.383	-0.145	0.083	-0.166	-0.049	0.050	-0.014	0.067	0.081	0.160	-0.034
-0.191	0.991	0.242	-0.041	0.925	0.379	-0.211	0.028	-0.183	-0.075	0.048	-0.073	0.088	0.081	0.092	-0.031
-0.191	0.968	0.250	-0.039	0.925	0.377	-0.069	-0.148	-0.180	-0.077	0.024	-0.064	0.086	0.058	0.094	-0.022
-0.126	1.018	0.223	-0.034	0.926	0.376	-0.051	0.186	-0.233	-0.017	0.074	-0.090	0.019	0.108	0.061	-0.011
-0.130	1.053	0.215	-0.032	0.927	0.374	-0.069	-0.153	-0.144	-0.022	0.108	-0.096	0.021	0.143	0.047	-0.003
-0.118	1.041	0.234	-0.030	0.928	0.371	-0.098	-0.112	-0.192	-0.013	0.095	-0.074	0.007	0.132	0.062	0.003
-0.110	1.061	0.286	-0.026	0.930	0.367	-0.223	0.044	-0.209	-0.009	0.112	-0.018	0.003	0.152	0.108	-0.005
-0.118	1.026	0.305	-0.024	0.932	0.362	-0.243	-0.124	-0.150	-0.019	0.075	0.006	0.003	0.117	0.123	-0.017
-0.126	1.034	0.290	-0.019	0.934	0.357	-0.231	0.199	-0.237	-0.032	0.081	-0.005	0.009	0.124	0.102	-0.023
-0.137	0.983	0.305	-0.014	0.935	0.353	-0.212	0.111	-0.217	-0.047	0.029	0.015	0.019	0.074	0.113	-0.032
-0.110	0.972	0.266	-0.011	0.937	0.350	-0.191	0.133	-0.147	-0.024	0.016	-0.021	0.010	0.062	0.069	-0.033
-0.126	0.976	0.321	-0.009	0.938	0.347	-0.131	-0.008	-0.139	-0.041	0.019	0.037	0.004	0.065	0.119	-0.040
-0.122	0.995	0.250	-0.005	0.939	0.345	-0.108	0.040	-0.183	-0.040	0.037	-0.032	0.001	0.084	0.043	-0.034
-0.149	0.983	0.270	-0.003	0.940	0.342	-0.140	-0.054	-0.145	-0.068	0.025	-0.010	0.024	0.072	0.058	-0.031
-0.110	1.010	0.254	-0.002	0.941	0.339	-0.126	-0.067	-0.133	-0.031	0.051	-0.023	0.016	0.098	0.037	-0.023
-0.095	1.057	0.226	0.002	0.942	0.335	-0.196	0.086	-0.194	-0.019	0.096	-0.047	0.032	0.144	0.004	-0.020
-0.103	1.065	0.215	0.004	0.944	0.330	-0.253	-0.110	-0.174	-0.028	0.101	-0.054	0.026	0.151	0.013	-0.018
-0.072	0.995	0.290	0.008	0.946	0.325	-0.237	0.047	-0.203	-0.001	0.030	0.025	0.058	0.082	0.056	-0.010
-0.118	1.018	0.282	0.011	0.947	0.321	-0.226	-0.105	-0.221	-0.049	0.052	0.021	0.013	0.105	0.043	-0.021
-0.064	1.014	0.203	0.015	0.949	0.316	-0.214	0.032	-0.182	0.002	0.047	-0.053	0.069	0.101	0.041	-0.022
-0.126	1.018	0.246	0.017	0.949	0.314	-0.091	-0.074	-0.160	-0.062	0.050	-0.008	0.008	0.105	0.003	-0.029
-0.083	1.022	0.226	0.020	0.950	0.312	-0.125	0.008	-0.183	-0.022	0.053	-0.025	0.052	0.109	0.027	-0.018
-0.099	1.030	0.278	0.023	0.950	0.311	-0.050	0.018	-0.161	-0.040	0.061	0.027	0.037	0.117	0.019	-0.019
-0.057	1.041	0.238	0.025	0.952	0.306	-0.223	-0.031	-0.129	0.001	0.071	-0.008	0.080	0.128	0.025	-0.008
-0.037	1.034	0.250	0.028	0.952	0.304	-0.090	-0.027	-0.163	0.017	0.063	0.006	0.101	0.120	0.018	-0.007
-0.057	1.022	0.226	0.031	0.953	0.300	-0.187	0.074	-0.169	-0.005	0.050	-0.014	0.082	0.109	0.046	-0.002
-0.064	0.976	0.211	0.034	0.954	0.297	-0.170	-0.060	-0.170	-0.015	0.003	-0.026	0.075	0.062	0.067	-0.000
-0.087	1.003	0.187	0.036	0.956	0.292	-0.236	-0.059	-0.136	-0.040	0.029	-0.045	0.053	0.090	0.095	0.002
-0.045	1.010	0.195	0.038	0.957	0.288	-0.224	-0.057	-0.164	-0.000	0.035	-0.033	0.096	0.097	0.091	-0.000
-0.026	0.991	0.191	0.041	0.958	0.284	-0.180	-0.016	-0.177	0.016	0.015	-0.033	0.116	0.078	0.100	0.005
-0.064	1.010	0.187	0.045	0.959	0.281	-0.120	0.060	-0.177	-0.026	0.034	-0.034	0.079	0.097	0.108	0.006
-0.045	1.026	0.124	0.048	0.959	0.280	-0.038	0.066	-0.196	-0.010	0.049	-0.096	0.099	0.112	0.175	-0.001
-0.068	0.995	0.175	0.051	0.960	0.277	-0.148	-0.057	-0.144	-0.035	0.018	-0.042	0.076	0.081	0.128	-0.007
-0.041	0.991	0.250	0.055	0.960	0.276	-0.036	0.095	-0.207	-0.013	0.014	0.034	0.104	0.077	0.057	-0.008
-0.041	0.999	0.179	0.058	0.960	0.274	-0.101	0.141	-0.123	-0.015	0.021	-0.035	0.104	0.084	0.131	-0.017
-0.018	0.960	0.278	0.060	0.960	0.273	-0.024	0.040	-0.126	0.005	-0.017	0.064	0.127	0.045	0.037	-0.017
-0.037	0.941	0.234	0.062	0.960	0.273	-0.000	0.131	-0.097	-0.016	-0.036	0.021	0.108	0.025	0.084	-0.019
-0.037	0.941	0.234	0.063	0.960	0.274	0.086	0.010	-0.043	-0.017	-0.036	0.020	0.108	0.025	0.088	-0.026
-0.045	0.910	0.242	0.064	0.958	0.280	0.306	0.199	-0.012	-0.025	-0.065	0.022	0.101	0.007	0.084	-0.029
-0.057	0.925	0.242	0.063	0.956	0.287	0.361	0.055	0.051	-0.036	-0.048	0.016	0.089	0.008	0.088	-0.029
-0.060	0.960	0.226	0.061	0.954	0.294	0.417	0.152	0.119	-0.038	-0.011	-0.008	0.085	0.043	0.107	-0.029
-0.045	0.925	0.246	0.058	0.951	0.302	0.428	0.042	0.146	-0.020	-0.043	0.004	0.101	0.008	0.091	-0.030
-0.026	0.910	0.321	0.057	0.948	0.312	0.539	0.217	0.152	0.001	-0.055	0.069	0.120	0.007	0.020	-0.025
-0.060	0.922	0.297	0.054	0.945	0.323	0.555	0.138	0.147	-0.031	-0.040	0.035	0.085	0.004	0.047	-0.033
-0.053	0.918	0.246	0.052	0.941	0.334	0.646	0.182	0.180	-0.021	-0.040	-0.028	0.093	0.001	0.100	-0.036
-0.110	0.879	0.301	0.048	0.936	0.350	0.828	-0.039	0.187	-0.074	-0.074	0.011	0.035	0.038	0.047	-0.036
-0.080	0.883	0.301	0.043	0.931	0.363	0.692	0.134	0.251	-0.039	-0.065	-0.001	0.065	0.033	0.049	-0.035
-0.060	0.891	0.337	0.040	0.925	0.377	0.812	0.182	0.252	-0.016	-0.051	0.019	0.085	0.025	0.016	-0.031
-0.087	0.875	0.329	0.037	0.919	0.393	0.858	0.260	0.263	-0.040	-0.060	-0.004	0.058	0.040	0.027	-0.019
-0.037	0.871	0.360	0.033	0.912	0.409	0.905	0.243	0.305	0.014	-0.057	0.011	0.108	0.043	0.003	-0.016
-0.072	0.891	0.357	0.030	0.904	0.426	0.954	0.335	0.302	-0.018	-0.030	-0.010	0.073	0.022	0.004	-0.016
-0.083	0.864	0.360	0.028	0.896	0.443	0.963	0.385	0.260	-0.028	-0.049	-0.023	0.063	0.048	0.002	-0.018
-0.095	0.883	0.364	0.025	0.888	0.459	0.906	0.253	0.301	-0.036	-0.021	-0.035	0.052	0.028	0.000	-0.027
-0.145	0.852	0.329	0.021	0.880	0.475	0.913	0.253	0.297	-0.082	-0.044	-0.086	0.003	0.059	0.037	-0.037
-0.137	0.871	0.345	0.020	0.871	0.491	0.955	0.399	0.279	-0.073	-0.016	-0.087	0.012	0.039	0.024	-0.039
-0.168	0.856	0.349	0.017	0.861	0.509	1.060	0.264	0.306	-0.100	-0.021	-0.101	0.018	0.055	0.021	-0.033
-0.110	0.879	0.435	0.016	0.849	0.528	1.166	0.650	0.379	-0.043	0.014	-0.033	0.042	0.032	0.064	-0.015
-0.122	0.891	0.325	0.013	0.836	0.549	1.241	0.491	0.514	-0.050	0.039	-0.164	0.032	0.021	0.047	-0.006
-0.110	0.925	0.290	0.009	0.822	0.570	1.324	0.543	0.538	-0.035	0.088	-0.220	0.045	0.014	0.084	-0.010
-0.141	0.972	0.337	0.006	0.807	0.590	1.309	0.459	0.530	-0.062	0.149	-0.194	0.015	0.060	0.037	-0.023
-0.226	0.914	0.412	-0.002	0.793	0.610	1.253	0.119	0.548	-0.139	0.105	-0.138	0.069	0.002	0.037	-0.039
-0.241	0.837	0.447	-0.011	0.778	0.628	1.183	-0.042	0.475	-0.145	0.043	-0.121	0.083	0.076	0.073	-0.041
-0.214	0.810	0.491	-0.019	0.765	0.644	1.090	-0.083	0.387	-0.111	0.030	-0.094	0.055	0.102	0.116	-0.021
-0.114	0.825	0.491	-0.025	0.752	0.659	0.985	0.007	0.426	-0.004	0.058	-0.108	0.045	0.087	0.116	0.018
-0.064	0.875	0.435	-0.030	0.740	0.672	0.900	0.062	0.395	0.051	0.120	-0.177	0.096	0.036	0.062	0.072
-0.064	0.875	0.435	-0.038	0.731	0.681	0.710	-0.192	0.349	0.059	0.129	-0.186	0.096	0.036	0.063	0.133
-0.018	0.864	0.412	-0.045	0.724	0.688	0.537	-0.351	0.166	0.112	0.124	-0.217	0.143	0.048	0.041	0.166
0.036	0.848	0.424	-0.054	0.719	0.693	0.426	-0.528	0.098	0.175	0.114	-0.210	0.197	0.063	0.053	0.199
-0.007	0.833	0.439	-0.065	0.714	0.697	0.335	-0.660	0.133	0.143	0.103	-0.197	0.154	0.078	0.070	0.247
0.063	0.871	0.443	-0.077	0.711	0.699	0.294	-0.783	0.112	0.225	0.146	-0.195	0.223	0.039	0.075	0.286
0.140	0.856	0.427	-0.087	0.707	0.702	0.314	-0.657	0.087	0.312	0.134	-0.214	0.300	0.054	0.062	0.325
0.143	0.810	0.435	-0.097	0.702	0.706	0.398	-0.758	0.059	0.326	0.093	-0.209	0.303	0.101	0.071	0.366
0.193	0.717	0.435	-0.107	0.696	0.710	0.408	-0.629	0.138	0.387	0.006	-0.213	0.352	0.194	0.073	0.382
0.182	0.647	0.498	-0.115	0.691	0.714	0.363	-0.390	0.170	0.382	-0.059	-0.154	0.340	0.263	0.139	0.369
0.113	0.647	0.502	-0.124	0.685	0.718	0.446	-0.555	0.182	0.323	-0.052	-0.155	0.270	0.263	0.145	0.344
0.051	0.624	0.518	-0.131	0.678	0.723	0.422	-0.361	0.174	0.268	-0.069	-0.143	0.208	0.287	0.164	0.310
-0.007	0.632	0.542	-0.141	0.671	0.728	0.446	-0.425	0.278	0.220	-0.054	-0.124	0.149	0.280	0.190	0.269
0.013	0.682	0.577	-0.150	0.663	0.734	0.559	-0.391	0.239	0.248	0.004	-0.095	0.167	0.230	0.228	0.240
-0.064	0.740	0.573	-0.157	0.656	0.738	0.414	-0.353	0.190	0.178	0.068	-0.102	0.090	0.172	0.227	0.224
-0.072	0.786	0.569	-0.168	0.651	0.740	0.363	-0.558	0.217	0.181	0.120	-0.109	0.081	0.125	0.225	0.226
-0.053	0.779	0.605	-0.175	0.649	0.740	0.149	-0.434	0.052	0.207	0.114	-0.073	0.100	0.133	0.263	0.201
-0.003	0.817	0.632	-0.178	0.649	0.740	0.032	-0.188	0.088	0.260	0.153	-0.045	0.149	0.094	0.293	0.197
-0.122	0.844	0.680	-0.183	0.648	0.740	0.083	-0.313	0.014	0.145	0.181	0.003	0.029	0.066	0.343	0.174
-0.103	0.817	0.597	-0.187	0.648	0.739	0.061	-0.312	-0.029	0.168	0.155	-0.079	0.047	0.092	0.263	0.141
-0.183	0.817	0.676	-0.191	0.643	0.741	0.310	-0.315	-0.016	0.092	0.159	-0.003	0.035	0.091	0.344	0.091
-0.237	0.837	0.632	-0.194	0.640	0.743	0.269	-0.248	-0.021	0.041	0.182	-0.048	0.089	0.070	0.304	0.053
-0.257	0.744	0.719	-0.193	0.643	0.741	-0.209	0.135	0.026	0.020	0.086	0.041	0.109	0.162	0.394	0.004
-0.295	0.620	0.810	-0.197	0.648	0.736	-0.332	-0.182	0.049	-0.015	-0.042	0.137	0.148	0.285	0.488	-0.028
-0.280	0.543	0.861	-0.194	0.651	0.734	-0.198	0.111	-0.074	-0.002	-0.122	0.190	0.134	0.361	0.543	-0.049
-0.341	0.574	0.715	-0.193	0.651	0.734	-0.039	0.025	-0.101	-0.065	-0.092	0.045	0.196	0.329	0.401	-0.065
-0.337	0.667	0.648	-0.195	0.649	0.736	0.195	-0.154	-0.088	-0.060	0.003	-0.023	0.193	0.236	0.337	-0.057
-0.395	0.759	0.573	-0.193	0.647	0.737	0.178	0.034	-0.137	-0.119	0.097	-0.100	0.251	0.143	0.265	-0.053
-0.295	0.794	0.688	-0.195	0.650	0.734	-0.172	-0.200	-0.088	-0.017	0.129	0.018	0.152	0.107	0.383	-0.038
-0.353	0.806	0.589	-0.195	0.654	0.731	-0.196	-0.021	-0.074	-0.075	0.137	-0.078	0.210	0.094	0.287	-0.046
-0.233	0.775	0.782	-0.193	0.658	0.728	-0.220	-0.022	-0.146	0.042	0.102	0.118	0.092	0.124	0.484	-0.045
-0.337	0.701	0.747	-0.190	0.661	0.726	-0.161	0.067	-0.202	-0.065	0.025	0.085	0.196	0.196	0.452	-0.046
-0.341	0.682	0.695	-0.192	0.660	0.726	0.117	-0.246	-0.162	-0.067	0.007	0.033	0.201	0.215	0.404	-0.034
-0.299	0.721	0.668	-0.193	0.661	0.725	-0.027	-0.168	-0.134	-0.023	0.045	0.007	0.159	0.176	0.379	-0.030
-0.272	0.755	0.617	-0.192	0.666	0.721	-0.304	0.062	-0.018	0.003	0.075	-0.040	0.133	0.141	0.331	-0.026
-0.287	0.786	0.554	-0.190	0.672	0.716	-0.380	0.121	-0.045	-0.015	0.100	-0.098	0.148	0.109	0.272	-0.011
-0.380	0.860	0.561	-0.193	0.679	0.709	-0.439	-0.248	-0.038	-0.103	0.166	-0.083	0.241	0.036	0.283	-0.017
-0.272	0.879	0.632	-0.189	0.684	0.705	-0.302	0.223	-0.110	0.000	0.180	-0.008	0.134	0.016	0.357	-0.034
-0.314	0.810	0.680	-0.186	0.688	0.702	-0.250	0.109	-0.108	-0.045	0.107	0.043	0.177	0.085	0.407	-0.051
-0.330	0.802	0.680	-0.187	0.690	0.699	-0.143	-0.101	-0.112	-0.060	0.097	0.045	0.192	0.092	0.410	-0.054
-0.318	0.736	0.695	-0.186	0.693	0.696	-0.188	-0.029	-0.128	-0.049	0.028	0.064	0.181	0.157	0.429	-0.063
-0.341	0.663	0.676	-0.186	0.696	0.693	-0.186	-0.101	-0.130	-0.072	-0.049	0.047	0.204	0.230	0.412	-0.061
-0.314	0.701	0.605	-0.182	0.704	0.686	-0.515	0.075	-0.190	-0.049	-0.018	-0.017	0.177	0.191	0.344	-0.051
-0.345	0.728	0.518	-0.176	0.713	0.679	-0.536	0.262	-0.248	-0.086	0.001	-0.097	0.208	0.163	0.260	-0.049
-0.307	0.759	0.534	-0.174	0.721	0.671	-0.523	-0.108	-0.246	-0.049	0.024	-0.073	0.169	0.132	0.279	-0.028
-0.349	0.763	0.514	-0.172	0.730	0.661	-0.637	-0.077	-0.222	-0.093	0.018	-0.083	0.212	0.127	0.262	-0.014
-0.280	0.813	0.463	-0.175	0.735	0.656	-0.274	-0.316	-0.164	-0.021	0.064	-0.128	0.142	0.077	0.214	-0.018
-0.249	0.887	0.518	-0.172	0.738	0.652	-0.165	-0.055	-0.233	0.007	0.134	-0.070	0.111	0.003	0.272	-0.004
-0.333	0.891	0.561	-0.170	0.743	0.647	-0.326	0.003	-0.163	-0.080	0.133	-0.022	0.196	0.001	0.318	-0.007
-0.195	0.891	0.585	-0.171	0.746	0.644	-0.150	-0.256	-0.187	0.060	0.130	0.006	0.057	0.001	0.345	-0.021
-0.330	0.933	0.577	-0.166	0.752	0.638	-0.401	0.183	-0.173	-0.080	0.166	0.004	0.192	0.044	0.340	-0.032
-0.295	0.898	0.577	-0.164	0.757	0.633	-0.334	-0.002	-0.196	-0.047	0.127	0.009	0.157	0.009	0.343	-0.042
-0.249	0.860	0.621	-0.156	0.765	0.625	-0.556	0.279	-0.257	-0.008	0.080	0.060	0.111	0.029	0.389	-0.063
-0.310	0.837	0.692	-0.152	0.773	0.616	-0.620	0.125	-0.236	-0.075	0.048	0.140	0.172	0.051	0.463	-0.060
-0.272	0.767	0.593	-0.149	0.780	0.608	-0.483	0.000	-0.197	-0.039	-0.028	0.050	0.133	0.120	0.368	-0.059
-0.272	0.767	0.593	-0.148	0.788	0.598	-0.614	-0.059	-0.155	-0.040	-0.035	0.060	0.132	0.120	0.370	-0.067
-0.253	0.755	0.597	-0.146	0.791	0.594	-0.288	-0.092	-0.192	-0.022	-0.051	0.069	0.112	0.131	0.376	-0.039
-0.307	0.825	0.518	-0.146	0.797	0.586	-0.428	-0.234	-0.180	-0.076	0.013	-0.002	0.165	0.061	0.300	-0.042
-0.199	0.848	0.506	-0.140	0.803	0.579	-0.437	0.265	-0.226	0.025	0.030	-0.007	0.057	0.038	0.290	-0.045
-0.276	0.879	0.554	-0.136	0.809	0.571	-0.494	0.078	-0.224	-0.056	0.054	0.048	0.134	0.006	0.339	-0.046
-0.268	0.825	0.569	-0.132	0.815	0.565	-0.420	0.035	-0.214	-0.051	-0.005	0.071	0.125	0.060	0.357	-0.045
-0.260	0.825	0.510	-0.129	0.820	0.558	-0.411	0.038	-0.219	-0.047	-0.011	0.018	0.117	0.060	0.301	-0.056
-0.280	0.864	0.491	-0.126	0.825	0.551	-0.402	0.017	-0.176	-0.069	0.023	0.005	0.137	0.022	0.283	-0.050
-0.249	0.860	0.451	-0.123	0.830	0.544	-0.451	0.063	-0.173	-0.041	0.014	-0.026	0.106	0.026	0.246	-0.049
-0.257	0.898	0.431	-0.120	0.836	0.535	-0.484	0.065	-0.167	-0.052	0.046	-0.038	0.114	0.012	0.228	-0.043
-0.276	0.902	0.455	-0.118	0.842	0.526	-0.555	-0.090	-0.164	-0.073	0.044	-0.004	0.133	0.016	0.254	-0.036
-0.230	0.945	0.424	-0.116	0.850	0.514	-0.684	-0.001	-0.152	-0.029	0.078	-0.024	0.088	0.058	0.225	-0.029
-0.230	0.918	0.435	-0.112	0.857	0.503	-0.592	0.075	-0.221	-0.033	0.045	-0.002	0.089	0.031	0.238	-0.035
-0.195	0.929	0.408	-0.108	0.863	0.493	-0.586	0.075	-0.226	-0.003	0.050	-0.019	0.056	0.043	0.212	-0.031
-0.268	0.933	0.388	-0.105	0.869	0.483	-0.553	0.014	-0.193	-0.079	0.047	-0.029	0.129	0.047	0.195	-0.035
-0.253	0.964	0.372	-0.101	0.875	0.474	-0.520	0.045	-0.207	-0.067	0.073	-0.035	0.114	0.078	0.181	-0.029
-0.222	0.999	0.404	-0.098	0.880	0.465	-0.500	-0.034	-0.202	-0.039	0.102	0.006	0.084	0.112	0.215	-0.030
-0.191	1.010	0.364	-0.098	0.884	0.458	-0.363	-0.276	-0.160	-0.008	0.110	-0.026	0.053	0.123	0.177	-0.030
-0.191	1.010	0.360	-0.096	0.887	0.452	-0.303	-0.074	-0.176	-0.010	0.106	-0.024	0.054	0.122	0.174	-0.017
-0.241	1.068	0.388	-0.094	0.892	0.443	-0.460	0.006	-0.155	-0.063	0.160	0.012	0.104	0.178	0.203	-0.031
-0.141	1.010	0.416	-0.088	0.896	0.435	-0.495	0.220	-0.196	0.032	0.097	0.048	0.005	0.120	0.232	-0.042
-0.272	0.960	0.404	-0.087	0.902	0.422	-0.672	-0.116	-0.158	-0.100	0.040	0.048	0.136	0.069	0.221	-0.052
-0.199	0.933	0.420	-0.082	0.908	0.411	-0.634	0.169	-0.197	-0.032	0.008	0.075	0.062	0.042	0.238	-0.041
-0.214	0.941	0.337	-0.079	0.914	0.399	-0.653	0.055	-0.194	-0.051	0.010	0.004	0.077	0.049	0.157	-0.053
-0.141	0.953	0.400	-0.077	0.919	0.387	-0.664	-0.079	-0.159	0.020	0.016	0.079	0.004	0.060	0.221	-0.046
-0.210	0.968	0.293	-0.071	0.924	0.375	-0.635	0.350	-0.205	-0.055	0.026	-0.016	0.072	0.075	0.116	-0.047
-0.245	0.960	0.270	-0.070	0.930	0.361	-0.731	-0.168	-0.128	-0.091	0.013	-0.026	0.107	0.067	0.094	-0.050
-0.191	0.995	0.341	-0.066	0.936	0.347	-0.771	0.096	-0.208	-0.041	0.042	0.059	0.052	0.101	0.166	-0.058
-0.191	0.995	0.341	-0.063	0.941	0.331	-0.817	-0.042	-0.208	-0.044	0.036	0.074	0.051	0.100	0.168	-0.058
-0.176	0.929	0.313	-0.061	0.946	0.319	-0.664	-0.173	-0.187	-0.031	-0.034	0.059	0.035	0.033	0.142	-0.050
-0.172	0.898	0.293	-0.059	0.951	0.304	-0.758	-0.139	-0.161	-0.028	-0.070	0.054	0.031	0.001	0.123	-0.046
-0.153	0.887	0.305	-0.057	0.954	0.293	-0.563	-0.173	-0.150	-0.010	-0.085	0.076	0.011	0.012	0.136	-0.035
-0.164	0.910	0.262	-0.055	0.959	0.279	-0.744	-0.082	-0.148	-0.024	-0.066	0.047	0.022	0.011	0.094	-0.043
-0.133	0.910	0.246	-0.052	0.962	0.267	-0.608	0.022	-0.181	0.004	-0.069	0.043	0.010	0.010	0.080	-0.038
-0.222	0.925	0.215	-0.050	0.966	0.253	-0.745	-0.181	-0.144	-0.085	-0.058	0.025	0.079	0.025	0.050	-0.044
-0.149	0.983	0.199	-0.046	0.970	0.238	-0.774	0.187	-0.203	-0.016	-0.004	0.024	0.005	0.082	0.035	-0.036
-0.203	0.964	0.152	-0.044	0.974	0.222	-0.803	-0.192	-0.164	-0.071	-0.027	-0.007	0.059	0.062	0.011	-0.040
-0.145	1.041	0.085	-0.041	0.978	0.204	-0.855	-0.039	-0.200	-0.016	0.046	-0.058	0.001	0.138	0.077	-0.031
-0.157	1.007	0.140	-0.037	0.982	0.187	-0.894	-0.001	-0.182	-0.031	0.008	0.015	0.012	0.103	0.021	-0.024
-0.168	1.026	0.112	-0.036	0.985	0.169	-0.867	-0.166	-0.145	-0.044	0.024	0.005	0.023	0.122	0.048	-0.017
-0.107	1.010	0.089	-0.032	0.988	0.153	-0.845	0.062	-0.208	0.014	0.006	-0.002	0.038	0.106	0.071	-0.028
-0.145	1.010	0.073	-0.028	0.991	0.135	-0.897	0.003	-0.207	-0.028	0.003	-0.000	0.000	0.106	0.086	-0.029
-0.176	1.018	0.037	-0.024	0.993	0.116	-0.912	0.025	-0.226	-0.062	0.009	-0.017	0.031	0.113	0.120	-0.018
-0.153	0.999	0.041	-0.020	0.995	0.098	-0.914	-0.100	-0.239	-0.043	-0.013	0.005	0.008	0.093	0.114	-0.032
-0.080	1.022	0.037	-0.015	0.997	0.079	-0.943	0.233	-0.226	0.025	0.009	0.020	0.065	0.116	0.116	-0.025
-0.168	1.045	-0.010	-0.012	0.998	0.059	-0.980	-0.099	-0.185	-0.066	0.031	-0.008	0.023	0.139	0.162	-0.024
-0.087	1.018	-0.014	-0.008	0.999	0.040	-0.975	0.081	-0.191	0.011	0.003	0.008	0.058	0.112	0.164	-0.015
-0.153	1.030	-0.073	-0.004	1.000	0.019	-1.008	-0.010	-0.215	-0.058	0.014	-0.030	0.006	0.123	0.222	-0.024
-0.072	1.007	-0.014	0.000	1.000	-0.002	-1.076	0.080	-0.239	0.019	-0.009	0.050	0.076	0.099	0.161	-0.019
-0.110	0.995	-0.077	0.006	1.000	-0.023	-1.011	0.087	-0.282	-0.025	-0.020	0.008	0.038	0.086	0.222	-0.027
-0.110	1.026	-0.081	0.010	0.999	-0.044	-1.043	-0.072	-0.239	-0.030	0.011	0.025	0.039	0.116	0.224	-0.029
-0.122	1.022	-0.164	0.015	0.998	-0.063	-0.968	0.002	-0.270	-0.046	0.009	-0.038	0.029	0.111	0.305	-0.025
-0.114	1.022	-0.112	0.021	0.996	-0.084	-1.054	0.088	-0.342	-0.045	0.010	0.034	0.038	0.110	0.253	-0.033
-0.041	1.057	-0.164	0.027	0.994	-0.105	-1.040	-0.115	-0.292	0.023	0.047	0.004	0.113	0.143	0.302	-0.033
-0.145	0.999	-0.231	0.033	0.991	-0.128	-1.110	0.006	-0.338	-0.087	-0.008	-0.041	0.011	0.084	0.367	-0.031
-0.068	0.941	-0.148	0.039	0.988	-0.150	-1.141	-0.065	-0.317	-0.016	-0.062	0.064	0.089	0.024	0.283	-0.025
-0.060	0.929	-0.219	0.046	0.984	-0.172	-1.102	0.059	-0.335	-0.015	-0.070	0.016	0.098	0.010	0.352	-0.033
-0.041	0.941	-0.195	0.052	0.980	-0.194	-1.098	0.019	-0.342	-0.002	-0.054	0.061	0.117	0.020	0.326	-0.026
-0.030	0.953	-0.203	0.058	0.975	-0.216	-1.153	0.055	-0.349	0.003	-0.038	0.076	0.130	0.030	0.331	-0.033
-0.037	0.929	-0.246	0.066	0.969	-0.238	-1.093	0.141	-0.433	-0.012	-0.055	0.054	0.122	0.006	0.372	-0.032
-0.080	0.895	-0.274	0.072	0.963	-0.259	-1.078	-0.031	-0.351	-0.061	-0.084	0.048	0.080	0.029	0.397	-0.038
-0.022	0.929	-0.321	0.078	0.957	-0.279	-1.041	0.159	-0.349	-0.009	-0.043	0.021	0.138	0.005	0.441	-0.039
-0.037	0.945	-0.290	0.083	0.951	-0.299	-1.023	0.196	-0.329	-0.030	-0.021	0.072	0.123	0.019	0.407	-0.045
0.001	0.941	-0.298	0.087	0.945	-0.315	-0.838	0.292	-0.356	0.004	-0.019	0.081	0.162	0.015	0.412	-0.038
-0.033	0.906	-0.313	0.091	0.939	-0.332	-0.880	0.253	-0.282	-0.035	-0.048	0.082	0.128	0.020	0.425	-0.051
-0.010	0.922	-0.329	0.093	0.934	-0.346	-0.708	0.333	-0.266	-0.014	-0.027	0.081	0.150	0.006	0.437	-0.048
-0.064	0.848	-0.376	0.095	0.929	-0.357	-0.577	0.191	-0.187	-0.070	-0.096	0.045	0.095	0.080	0.482	-0.062
-0.003	0.871	-0.349	0.096	0.926	-0.366	-0.436	0.360	-0.225	-0.010	-0.069	0.081	0.156	0.058	0.451	-0.061
-0.083	0.844	-0.412	0.097	0.922	-0.375	-0.443	0.245	-0.157	-0.092	-0.093	0.027	0.074	0.087	0.510	-0.063
-0.037	0.852	-0.400	0.096	0.920	-0.380	-0.260	0.311	-0.130	-0.045	-0.083	0.044	0.119	0.081	0.494	-0.057
-0.003	0.844	-0.333	0.095	0.919	-0.384	-0.142	0.368	-0.095	-0.010	-0.089	0.115	0.152	0.091	0.423	-0.065
-0.014	0.821	-0.349	0.092	0.918	-0.386	-0.101	0.487	-0.078	-0.019	-0.112	0.102	0.139	0.116	0.435	-0.063
-0.049	0.802	-0.369	0.091	0.918	-0.387	0.015	0.249	-0.032	-0.052	-0.131	0.083	0.102	0.137	0.452	-0.068
-0.053	0.825	-0.353	0.089	0.918	-0.386	0.062	0.267	-0.035	-0.054	-0.109	0.098	0.097	0.114	0.432	-0.074
-0.053	0.802	-0.349	0.087	0.920	-0.383	0.179	0.255	-0.007	-0.052	-0.133	0.099	0.096	0.139	0.425	-0.078
-0.033	0.783	-0.294	0.082	0.921	-0.381	0.144	0.394	0.047	-0.029	-0.154	0.152	0.114	0.159	0.366	-0.073
-0.037	0.759	-0.302	0.078	0.923	-0.377	0.284	0.396	0.067	-0.028	-0.179	0.139	0.109	0.184	0.369	-0.068
-0.037	0.825	-0.341	0.073	0.925	-0.372	0.267	0.455	0.078	-0.023	-0.115	0.096	0.107	0.120	0.405	-0.066
-0.033	0.817	-0.298	0.068	0.928	-0.367	0.344	0.376	0.091	-0.014	-0.126	0.134	0.110	0.129	0.358	-0.058
-0.072	0.817	-0.345	0.064	0.931	-0.358	0.467	0.337	0.081	-0.048	-0.129	0.078	0.070	0.131	0.402	-0.058
-0.045	0.875	-0.353	0.059	0.935	-0.350	0.465	0.391	0.094	-0.016	-0.075	0.062	0.096	0.074	0.406	-0.060
-0.107	0.902	-0.392	0.054	0.938	-0.342	0.479	0.426	0.073	-0.073	-0.051	0.014	0.033	0.047	0.443	-0.057
-0.107	0.902	-0.392	0.050	0.941	-0.334	0.449	0.294	0.096	-0.069	-0.054	0.006	0.032	0.048	0.439	-0.057
-0.076	0.937	-0.361	0.046	0.945	-0.325	0.520	0.394	0.049	-0.034	-0.023	0.029	0.061	0.014	0.404	-0.064
-0.107	0.895	-0.329	0.042	0.948	-0.316	0.485	0.345	0.069	-0.061	-0.068	0.051	0.029	0.057	0.369	-0.063
-0.118	0.895	-0.357	0.038	0.951	-0.306	0.538	0.260	0.082	-0.069	-0.072	0.014	0.016	0.059	0.393	-0.064
-0.107	0.941	-0.302	0.035	0.954	-0.296	0.527	0.332	0.054	-0.054	-0.028	0.059	0.027	0.014	0.334	-0.069
-0.122	0.925	-0.321	0.031	0.958	-0.287	0.516	0.225	0.121	-0.065	-0.047	0.030	0.010	0.031	0.351	-0.071
-0.122	0.906	-0.309	0.026	0.961	-0.276	0.555	0.346	0.098	-0.061	-0.069	0.031	0.008	0.052	0.336	-0.068
-0.126	0.906	-0.258	0.023	0.964	-0.266	0.527	0.265	0.091	-0.061	-0.072	0.073	0.003	0.053	0.282	-0.063
-0.126	0.925	-0.313	0.019	0.966	-0.256	0.545	0.281	0.088	-0.057	-0.056	0.007	0.002	0.034	0.335	-0.068
-0.107	0.918	-0.266	0.016	0.970	-0.244	0.621	0.323	0.081	-0.034	-0.067	0.043	0.021	0.043	0.285	-0.067
-0.168	0.941	-0.282	0.012	0.972	-0.234	0.576	0.336	0.075	-0.092	-0.046	0.016	0.041	0.020	0.298	-0.053
-0.145	0.945	-0.282	0.008	0.975	-0.223	0.543	0.218	0.125	-0.065	-0.045	0.006	0.019	0.017	0.296	-0.047
-0.130	0.983	-0.376	0.005	0.977	-0.213	0.538	0.378	0.049	-0.047	-0.009	-0.099	0.005	0.022	0.388	-0.041
-0.145	0.941	-0.353	0.003	0.979	-0.203	0.540	0.288	0.032	-0.060	-0.053	-0.085	0.021	0.021	0.361	-0.028
-0.137	0.945	-0.345	-0.000	0.981	-0.192	0.571	0.359	0.060	-0.049	-0.052	-0.088	0.014	0.018	0.351	-0.018
-0.164	0.929	-0.357	-0.005	0.984	-0.178	0.741	0.505	0.147	-0.071	-0.069	-0.114	0.042	0.034	0.360	-0.019
-0.164	0.883	-0.369	-0.012	0.987	-0.162	0.853	0.646	0.194	-0.064	-0.118	-0.143	0.043	0.080	0.368	-0.024
-0.176	0.929	-0.349	-0.019	0.989	-0.144	0.933	0.477	0.259	-0.069	-0.075	-0.141	0.055	0.035	0.346	-0.042
-0.210	0.956	-0.298	-0.026	0.992	-0.126	0.951	0.439	0.279	-0.096	-0.050	-0.108	0.090	0.009	0.292	-0.060
-0.253	0.953	-0.223	-0.032	0.994	-0.108	0.911	0.234	0.255	-0.132	-0.056	-0.051	0.133	0.014	0.214	-0.074
-0.257	0.949	-0.160	-0.037	0.995	-0.089	0.944	0.079	0.209	-0.131	-0.061	-0.007	0.138	0.019	0.148	-0.068
-0.226	0.933	-0.156	-0.042	0.997	-0.071	0.939	0.206	0.177	-0.096	-0.078	-0.021	0.107	0.035	0.142	-0.047
-0.141	0.953	-0.175	-0.047	0.998	-0.052	0.922	0.161	0.248	-0.006	-0.060	-0.059	0.022	0.017	0.160	-0.013
-0.133	1.014	-0.239	-0.054	0.998	-0.035	0.894	-0.046	0.302	0.008	0.002	-0.139	0.015	0.044	0.221	0.038
-0.122	1.018	-0.215	-0.060	0.998	-0.019	0.855	-0.111	0.295	0.026	0.005	-0.131	0.004	0.047	0.196	0.082
-0.064	1.010	-0.227	-0.064	0.998	-0.005	0.736	-0.331	0.236	0.088	-0.002	-0.157	0.052	0.039	0.205	0.124
-0.076	1.038	-0.262	-0.068	0.998	0.005	0.603	-0.501	0.179	0.080	0.025	-0.202	0.040	0.065	0.239	0.159
0.017	1.103	-0.246	-0.069	0.998	0.013	0.442	-0.511	0.047	0.173	0.090	-0.194	0.131	0.130	0.221	0.214
0.017	1.103	-0.246	-0.068	0.998	0.019	0.382	-0.369	-0.022	0.173	0.090	-0.200	0.129	0.130	0.219	0.249
0.155	1.003	-0.211	-0.066	0.997	0.027	0.441	-0.384	-0.068	0.309	-0.010	-0.172	0.266	0.029	0.181	0.287
0.128	0.972	-0.187	-0.064	0.997	0.033	0.384	-0.332	-0.069	0.281	-0.041	-0.155	0.237	0.003	0.156	0.298
0.151	0.956	-0.187	-0.063	0.997	0.040	0.413	-0.247	-0.051	0.302	-0.056	-0.162	0.259	0.018	0.154	0.300
0.082	0.983	-0.207	-0.063	0.997	0.048	0.418	-0.241	0.008	0.233	-0.029	-0.189	0.187	0.008	0.172	0.278
0.047	1.041	-0.164	-0.065	0.996	0.058	0.548	-0.223	0.135	0.201	0.030	-0.156	0.150	0.067	0.127	0.257
0.040	1.084	-0.152	-0.067	0.995	0.068	0.562	-0.128	0.103	0.195	0.073	-0.154	0.140	0.110	0.114	0.240
0.032	1.107	-0.085	-0.069	0.995	0.077	0.490	-0.125	0.105	0.190	0.097	-0.096	0.130	0.134	0.045	0.227
0.070	1.177	-0.093	-0.070	0.994	0.085	0.419	-0.056	0.068	0.229	0.167	-0.111	0.166	0.204	0.052	0.213
0.051	1.115	-0.034	-0.070	0.993	0.092	0.376	-0.077	0.023	0.210	0.106	-0.059	0.146	0.143	0.008	0.192
0.013	1.088	0.006	-0.071	0.993	0.099	0.372	-0.018	0.022	0.172	0.080	-0.027	0.107	0.116	0.048	0.164
-0.037	1.014	0.010	-0.072	0.992	0.106	0.388	0.066	0.057	0.123	0.007	-0.031	0.055	0.042	0.053	0.122
-0.110	1.003	-0.010	-0.073	0.991	0.115	0.451	-0.169	0.060	0.052	-0.003	-0.059	0.019	0.030	0.035	0.083
-0.122	1.007	0.057	-0.073	0.990	0.123	0.450	0.091	0.018	0.040	0.002	-0.000	0.031	0.033	0.102	0.044
-0.145	0.991	0.057	-0.074	0.989	0.131	0.402	0.058	0.041	0.018	-0.013	-0.008	0.055	0.017	0.103	0.029
-0.191	1.041	0.069	-0.072	0.988	0.137	0.277	0.137	-0.112	-0.030	0.038	-0.002	0.102	0.066	0.115	0.005
-0.137	1.034	-0.010	-0.069	0.988	0.140	0.187	0.076	-0.136	0.021	0.031	-0.084	0.049	0.058	0.035	-0.006
-0.237	1.041	0.018	-0.067	0.987	0.145	0.297	-0.004	-0.144	-0.081	0.039	-0.062	0.150	0.066	0.062	-0.014
-0.210	1.041	-0.030	-0.063	0.987	0.150	0.246	0.080	-0.193	-0.058	0.039	-0.114	0.123	0.067	0.016	-0.015
-0.195	1.123	0.029	-0.060	0.986	0.156	0.358	-0.088	-0.201	-0.046	0.121	-0.061	0.107	0.147	0.075	-0.042
-0.176	1.099	0.108	-0.057	0.985	0.161	0.240	-0.075	-0.194	-0.030	0.099	0.013	0.088	0.123	0.155	-0.041
-0.233	1.057	0.100	-0.054	0.985	0.162	0.052	-0.028	-0.185	-0.091	0.056	0.004	0.145	0.080	0.146	-0.055
-0.195	0.987	0.104	-0.051	0.985	0.163	0.077	-0.054	-0.185	-0.055	-0.013	0.007	0.106	0.010	0.150	-0.063
-0.233	1.026	0.081	-0.048	0.985	0.164	0.074	-0.009	-0.177	-0.097	0.026	-0.017	0.144	0.049	0.126	-0.063
-0.199	1.022	0.116	-0.045	0.985	0.167	0.179	-0.090	-0.166	-0.064	0.022	0.015	0.110	0.045	0.161	-0.060
-0.168	1.034	0.096	-0.044	0.985	0.169	0.108	-0.042	-0.080	-0.035	0.034	-0.007	0.079	0.057	0.141	-0.066
-0.214	1.030	0.096	-0.044	0.984	0.170	0.062	-0.019	-0.048	-0.081	0.030	-0.007	0.125	0.054	0.140	-0.060
-0.191	1.053	0.175	-0.043	0.985	0.167	-0.175	-0.011	-0.087	-0.059	0.053	0.075	0.101	0.077	0.218	-0.066
-0.160	1.041	0.175	-0.041	0.985	0.165	-0.096	0.080	-0.116	-0.031	0.041	0.077	0.070	0.065	0.218	-0.074
-0.195	1.026	0.191	-0.038	0.986	0.162	-0.129	-0.048	-0.145	-0.068	0.025	0.095	0.104	0.050	0.233	-0.083
-0.168	0.960	0.191	-0.036	0.986	0.161	-0.079	0.152	-0.123	-0.043	-0.041	0.097	0.077	0.016	0.232	-0.083
-0.210	0.991	0.203	-0.034	0.986	0.162	0.043	-0.158	-0.145	-0.087	-0.010	0.108	0.119	0.015	0.243	-0.086
-0.180	0.922	0.163	-0.032	0.986	0.163	0.055	-0.143	-0.142	-0.058	-0.080	0.067	0.088	0.055	0.202	-0.079
-0.172	0.906	0.175	-0.031	0.986	0.166	0.192	-0.290	-0.118	-0.052	-0.094	0.075	0.080	0.070	0.212	-0.079
-0.172	0.925	0.124	-0.029	0.986	0.167	0.034	-0.078	-0.145	-0.054	-0.075	0.024	0.079	0.051	0.159	-0.067
-0.187	0.918	0.128	-0.027	0.985	0.168	0.036	-0.222	-0.139	-0.071	-0.083	0.027	0.094	0.058	0.162	-0.075
-0.160	0.937	0.136	-0.024	0.985	0.169	0.091	-0.072	-0.208	-0.047	-0.063	0.033	0.067	0.038	0.168	-0.070
-0.241	0.929	0.092	-0.022	0.986	0.168	-0.038	-0.124	-0.181	-0.131	-0.071	-0.009	0.147	0.045	0.124	-0.063
-0.172	1.026	0.057	-0.020	0.986	0.165	-0.139	-0.191	-0.159	-0.064	0.025	-0.042	0.078	0.051	0.087	-0.062
-0.145	1.053	0.057	-0.017	0.987	0.159	-0.278	-0.096	-0.153	-0.039	0.051	-0.036	0.050	0.078	0.086	-0.053
-0.180	1.057	0.081	-0.014	0.988	0.154	-0.243	-0.190	-0.202	-0.077	0.054	-0.008	0.084	0.082	0.108	-0.036
-0.110	1.041	0.092	-0.012	0.989	0.150	-0.205	-0.223	-0.185	-0.010	0.038	0.008	0.015	0.067	0.118	-0.039
-0.103	1.038	0.163	-0.008	0.989	0.145	-0.237	-0.206	-0.213	-0.006	0.034	0.084	0.007	0.062	0.188	-0.052
-0.149	1.018	0.089	-0.004	0.990	0.141	-0.217	0.141	-0.214	-0.056	0.014	0.013	0.052	0.043	0.112	-0.052
-0.172	1.007	0.124	-0.002	0.990	0.138	-0.123	-0.404	-0.182	-0.081	0.002	0.051	0.075	0.031	0.145	-0.062
-0.126	1.026	0.159	0.001	0.991	0.130	-0.396	-0.099	-0.192	-0.038	0.020	0.094	0.029	0.051	0.178	-0.068
-0.133	0.987	0.120	0.005	0.992	0.124	-0.333	-0.095	-0.211	-0.049	-0.019	0.061	0.036	0.012	0.137	-0.067
-0.130	0.976	0.096	0.009	0.993	0.114	-0.510	-0.020	-0.254	-0.049	-0.032	0.047	0.031	0.000	0.111	-0.053
-0.130	0.968	0.037	0.014	0.995	0.101	-0.616	-0.087	-0.285	-0.054	-0.041	0.000	0.031	0.008	0.051	-0.066
-0.083	0.956	0.057	0.019	0.996	0.086	-0.770	-0.158	-0.275	-0.012	-0.054	0.035	0.016	0.020	0.069	-0.059
-0.207	0.925	0.018	0.025	0.997	0.071	-0.741	-0.038	-0.332	-0.140	-0.086	0.010	0.107	0.051	0.028	-0.062
-0.064	0.941	0.069	0.032	0.998	0.057	-0.708	0.167	-0.358	-0.005	-0.071	0.076	0.036	0.036	0.077	-0.080
-0.095	0.937	0.092	0.039	0.998	0.041	-0.770	0.207	-0.356	-0.042	-0.075	0.114	0.006	0.040	0.100	-0.104
-0.168	0.929	0.045	0.044	0.999	0.028	-0.678	0.024	-0.307	-0.120	-0.083	0.080	0.066	0.049	0.051	-0.094
-0.168	0.929	0.045	0.049	0.999	0.013	-0.738	0.042	-0.243	-0.124	-0.084	0.095	0.066	0.050	0.050	-0.096
-0.091	0.995	0.045	0.053	0.999	0.002	-0.562	-0.044	-0.227	-0.051	-0.018	0.106	0.012	0.015	0.048	-0.093
-0.030	1.022	0.065	0.057	0.998	-0.009	-0.556	0.149	-0.206	0.007	0.010	0.136	0.074	0.041	0.066	-0.068
-0.060	1.003	0.022	0.060	0.998	-0.018	-0.478	-0.077	-0.189	-0.027	-0.009	0.102	0.044	0.021	0.020	-0.050
-0.026	0.956	-0.026	0.063	0.998	-0.028	-0.475	0.159	-0.166	0.005	-0.054	0.064	0.079	0.026	0.029	-0.040
-0.049	0.964	0.014	0.065	0.997	-0.035	-0.391	-0.117	-0.127	-0.020	-0.046	0.111	0.056	0.018	0.008	-0.037
-0.037	1.014	-0.049	0.068	0.997	-0.046	-0.504	0.088	-0.129	-0.010	0.005	0.058	0.068	0.032	0.057	-0.030
-0.018	1.010	-0.026	0.070	0.996	-0.053	-0.377	0.014	-0.151	0.006	0.002	0.090	0.088	0.027	0.035	-0.033
-0.026	1.014	-0.061	0.072	0.996	-0.060	-0.360	0.111	-0.133	-0.003	0.007	0.062	0.081	0.030	0.072	-0.028
-0.026	0.999	-0.042	0.075	0.995	-0.064	-0.161	0.093	-0.127	-0.005	-0.009	0.085	0.081	0.013	0.053	-0.032
-0.037	1.007	-0.089	0.077	0.995	-0.068	-0.220	0.127	-0.122	-0.018	-0.000	0.042	0.070	0.020	0.101	-0.039
-0.041	1.014	-0.049	0.078	0.994	-0.070	-0.090	0.220	-0.113	-0.024	0.008	0.084	0.066	0.027	0.062	-0.041
-0.064	1.026	-0.097	0.080	0.994	-0.071	-0.001	0.198	-0.138	-0.049	0.020	0.037	0.043	0.038	0.110	-0.050
-0.037	1.045	-0.089	0.081	0.994	-0.069	0.098	0.217	-0.055	-0.023	0.039	0.043	0.070	0.057	0.103	-0.054
-0.076	1.018	-0.077	0.080	0.995	-0.067	0.149	0.256	-0.014	-0.061	0.012	0.053	0.032	0.029	0.092	-0.052
-0.057	1.030	-0.077	0.078	0.995	-0.060	0.361	0.150	0.055	-0.040	0.023	0.046	0.051	0.040	0.093	-0.051
-0.033	0.983	-0.034	0.077	0.996	-0.053	0.368	0.244	0.043	-0.016	-0.024	0.083	0.074	0.007	0.051	-0.057
-0.057	0.983	-0.053	0.074	0.996	-0.045	0.405	0.230	0.105	-0.037	-0.025	0.056	0.050	0.007	0.072	-0.051
-0.076	0.964	-0.053	0.072	0.997	-0.036	0.450	0.149	0.103	-0.053	-0.044	0.047	0.031	0.026	0.073	-0.056
-0.057	0.987	-0.057	0.069	0.997	-0.028	0.443	0.172	0.116	-0.032	-0.022	0.035	0.050	0.003	0.078	-0.049
-0.095	1.010	-0.042	0.067	0.998	-0.021	0.382	0.125	0.081	-0.068	0.002	0.044	0.011	0.020	0.063	-0.055
-0.010	1.014	-0.006	0.066	0.998	-0.011	0.482	0.318	0.006	0.016	0.005	0.070	0.096	0.024	0.028	-0.048
-0.122	0.999	-0.081	0.064	0.998	-0.003	0.440	0.074	0.084	-0.093	-0.010	-0.013	0.016	0.009	0.103	-0.044
-0.060	0.991	-0.042	0.062	0.998	0.006	0.461	0.083	0.089	-0.030	-0.018	0.018	0.046	0.002	0.064	-0.038
-0.033	0.983	0.010	0.060	0.998	0.015	0.454	0.166	0.081	-0.001	-0.026	0.060	0.072	0.006	0.013	-0.053
-0.072	0.968	-0.002	0.058	0.998	0.024	0.486	0.182	0.080	-0.038	-0.041	0.039	0.034	0.021	0.025	-0.056
-0.110	0.999	0.002	0.057	0.998	0.035	0.531	0.209	0.016	-0.076	-0.010	0.033	0.005	0.010	0.021	-0.067
-0.137	0.960	-0.006	0.054	0.998	0.045	0.540	0.022	0.136	-0.100	-0.049	0.015	0.033	0.028	0.029	-0.074
-0.137	0.960	-0.006	0.052	0.997	0.057	0.593	0.139	0.100	-0.097	-0.048	0.003	0.033	0.028	0.028	-0.077
-0.110	0.960	-0.022	0.048	0.996	0.069	0.629	0.132	0.151	-0.067	-0.048	-0.024	0.007	0.028	0.044	-0.074
-0.095	0.976	0.065	0.045	0.996	0.080	0.566	0.163	0.164	-0.048	-0.032	0.051	0.008	0.012	0.043	-0.065
-0.114	0.964	0.049	0.041	0.995	0.092	0.612	0.121	0.178	-0.064	-0.042	0.024	0.012	0.023	0.027	-0.056
-0.107	0.972	0.053	0.038	0.994	0.105	0.651	0.161	0.147	-0.053	-0.033	0.015	0.005	0.015	0.031	-0.057
-0.099	0.976	0.065	0.036	0.992	0.118	0.708	0.246	0.109	-0.043	-0.028	0.013	0.002	0.010	0.044	-0.057
-0.133	0.953	0.029	0.034	0.991	0.130	0.638	0.272	0.105	-0.076	-0.049	-0.035	0.033	0.033	0.009	-0.049
-0.130	0.980	0.065	0.032	0.989	0.145	0.736	0.348	0.154	-0.070	-0.021	-0.013	0.030	0.006	0.044	-0.043
-0.126	1.010	0.006	0.028	0.987	0.161	0.882	0.445	0.241	-0.062	0.013	-0.089	0.027	0.026	0.014	-0.040
-0.141	0.987	-0.018	0.024	0.983	0.179	0.972	0.607	0.277	-0.074	-0.007	-0.131	0.043	0.003	0.036	-0.047
-0.149	1.010	0.002	0.020	0.980	0.196	0.904	0.627	0.275	-0.078	0.019	-0.128	0.052	0.027	0.015	-0.072
-0.195	0.987	0.092	0.017	0.977	0.213	0.872	0.452	0.213	-0.121	-0.001	-0.054	0.099	0.004	0.077	-0.100
-0.283	0.983	0.156	0.012	0.974	0.227	0.711	0.002	0.215	-0.204	-0.002	-0.004	0.188	0.001	0.141	-0.099
-0.260	0.999	0.179	0.009	0.971	0.239	0.627	-0.101	0.117	-0.178	0.017	0.007	0.166	0.017	0.166	-0.072
-0.126	1.003	0.136	0.006	0.968	0.249	0.557	-0.097	0.116	-0.040	0.023	-0.046	0.031	0.022	0.124	-0.028
-0.010	1.022	0.092	0.003	0.966	0.259	0.546	0.066	0.149	0.078	0.045	-0.100	0.084	0.042	0.081	0.034
-0.030	1.057	-0.006	-0.001	0.964	0.267	0.459	-0.043	0.201	0.063	0.082	-0.206	0.065	0.078	0.016	0.104
-0.033	1.034	0.014	-0.006	0.962	0.274	0.401	-0.321	0.145	0.064	0.061	-0.194	0.061	0.056	0.004	0.155
0.043	0.983	0.057	-0.010	0.960	0.279	0.275	-0.430	0.091	0.145	0.012	-0.155	0.138	0.007	0.049	0.194
0.097	0.983	0.061	-0.013	0.960	0.281	0.146	-0.508	0.014	0.201	0.013	-0.153	0.193	0.008	0.053	0.231
0.159	1.018	0.057	-0.015	0.958	0.285	0.266	-0.513	-0.023	0.265	0.049	-0.161	0.256	0.044	0.051	0.275
0.163	0.999	0.033	-0.016	0.957	0.288	0.213	-0.539	-0.047	0.270	0.031	-0.188	0.261	0.025	0.028	0.314
0.190	0.987	0.018	-0.020	0.957	0.291	0.186	-0.709	0.021	0.301	0.020	-0.206	0.289	0.014	0.014	0.343
0.236	0.937	0.061	-0.023	0.956	0.293	0.156	-0.485	0.053	0.350	-0.029	-0.165	0.335	0.035	0.058	0.363
0.259	0.860	0.116	-0.025	0.955	0.297	0.246	-0.312	0.063	0.376	-0.105	-0.114	0.359	0.111	0.115	0.367
0.267	0.825	0.120	-0.029	0.952	0.304	0.404	-0.341	0.145	0.387	-0.137	-0.117	0.367	0.144	0.120	0.332
0.197	0.887	0.132	-0.033	0.950	0.311	0.371	-0.232	0.137	0.321	-0.073	-0.112	0.299	0.081	0.134	0.293
0.036	0.945	0.187	-0.037	0.948	0.317	0.344	-0.232	0.189	0.165	-0.013	-0.063	0.138	0.022	0.191	0.247
0.036	0.945	0.187	-0.044	0.944	0.327	0.592	-0.516	0.184	0.171	-0.009	-0.073	0.138	0.021	0.194	0.208
0.001	1.045	0.207	-0.049	0.940	0.337	0.571	-0.200	0.198	0.141	0.095	-0.063	0.104	0.081	0.215	0.161
0.055	1.045	0.230	-0.052	0.936	0.347	0.551	-0.163	0.149	0.199	0.099	-0.049	0.158	0.082	0.241	0.139
-0.068	1.153	0.203	-0.056	0.934	0.353	0.359	-0.009	0.166	0.079	0.210	-0.083	0.035	0.191	0.216	0.113
-0.087	1.130	0.278	-0.063	0.933	0.355	0.149	-0.338	0.264	0.067	0.188	-0.010	0.015	0.168	0.293	0.098
-0.087	1.096	0.337	-0.068	0.931	0.359	0.220	-0.219	0.159	0.071	0.155	0.046	0.015	0.134	0.354	0.082
-0.033	0.960	0.431	-0.072	0.929	0.364	0.294	-0.267	0.118	0.129	0.022	0.135	0.069	0.000	0.451	0.061
-0.007	0.945	0.372	-0.072	0.927	0.369	0.252	0.055	0.054	0.157	0.008	0.071	0.095	0.015	0.394	0.054
-0.191	0.941	0.246	-0.075	0.927	0.367	-0.053	-0.126	0.082	-0.025	0.004	-0.053	0.090	0.018	0.270	0.036
-0.187	1.014	0.144	-0.074	0.929	0.362	-0.255	0.002	-0.052	-0.022	0.075	-0.150	0.087	0.056	0.170	0.005
-0.230	1.061	0.230	-0.073	0.931	0.356	-0.255	0.010	-0.065	-0.065	0.120	-0.058	0.129	0.104	0.260	-0.037
-0.226	0.999	0.353	-0.073	0.931	0.357	0.045	-0.167	-0.129	-0.062	0.058	0.063	0.125	0.043	0.385	-0.061
-0.233	0.980	0.368	-0.072	0.932	0.356	-0.023	-0.221	-0.133	-0.070	0.038	0.080	0.133	0.024	0.403	-0.074
-0.260	0.871	0.388	-0.073	0.934	0.351	-0.277	-0.196	-0.069	-0.097	-0.072	0.105	0.160	0.084	0.425	-0.073
-0.191	0.933	0.305	-0.071	0.936	0.346	-0.258	-0.095	-0.126	-0.029	-0.012	0.027	0.090	0.022	0.344	-0.073
-0.203	0.898	0.258	-0.070	0.940	0.335	-0.574	-0.080	-0.136	-0.042	-0.051	-0.009	0.101	0.056	0.299	-0.069
-0.241	0.898	0.262	-0.068	0.943	0.326	-0.461	-0.102	-0.161	-0.082	-0.054	0.004	0.141	0.056	0.305	-0.042
-0.230	0.968	0.262	-0.064	0.945	0.321	-0.261	-0.003	-0.218	-0.074	0.013	0.009	0.130	0.014	0.308	-0.051
-0.164	1.115	0.199	-0.063	0.946	0.319	-0.061	-0.240	-0.154	-0.010	0.159	-0.052	0.065	0.160	0.248	-0.061
-0.268	1.068	0.167	-0.064	0.947	0.316	-0.114	-0.310	-0.084	-0.113	0.112	-0.080	0.170	0.114	0.219	-0.063
-0.233	1.030	0.301	-0.065	0.947	0.313	-0.109	-0.226	-0.062	-0.078	0.072	0.056	0.137	0.075	0.356	-0.062
-0.218	1.045	0.313	-0.065	0.949	0.307	-0.310	0.033	-0.039	-0.063	0.086	0.074	0.123	0.091	0.371	-0.084
-0.203	1.038	0.305	-0.062	0.952	0.300	-0.373	0.214	-0.087	-0.050	0.076	0.073	0.109	0.083	0.366	-0.092
-0.210	0.972	0.357	-0.060	0.955	0.289	-0.603	-0.021	-0.149	-0.060	0.007	0.135	0.118	0.017	0.420	-0.090
-0.226	0.929	0.341	-0.055	0.959	0.278	-0.588	0.089	-0.243	-0.080	-0.039	0.131	0.136	0.026	0.407	-0.097
-0.207	0.906	0.274	-0.053	0.961	0.270	-0.423	-0.245	-0.203	-0.063	-0.065	0.072	0.119	0.049	0.342	-0.093
-0.245	0.891	0.254	-0.050	0.964	0.261	-0.473	-0.080	-0.207	-0.104	-0.083	0.061	0.159	0.064	0.325	-0.079
-0.210	1.010	0.144	-0.050	0.967	0.251	-0.467	-0.248	-0.107	-0.070	0.035	-0.040	0.126	0.056	0.217	-0.072
-0.149	0.999	0.230	-0.047	0.969	0.242	-0.482	0.007	-0.157	-0.011	0.021	0.057	0.066	0.045	0.305	-0.069
-0.199	0.972	0.226	-0.044	0.971	0.233	-0.420	-0.129	-0.186	-0.064	-0.009	0.061	0.117	0.018	0.303	-0.056
-0.195	1.022	0.191	-0.041	0.973	0.226	-0.390	0.027	-0.182	-0.063	0.040	0.033	0.115	0.069	0.269	-0.054
-0.191	1.065	0.132	-0.038	0.976	0.215	-0.528	0.037	-0.200	-0.063	0.080	-0.016	0.112	0.111	0.212	-0.064
-0.183	1.126	0.100	-0.035	0.979	0.201	-0.693	-0.023	-0.177	-0.058	0.139	-0.033	0.105	0.173	0.182	-0.065
-0.180	1.072	0.199	-0.032	0.981	0.191	-0.491	-0.180	-0.214	-0.057	0.083	0.075	0.102	0.118	0.281	-0.070
-0.149	1.007	0.286	-0.028	0.983	0.180	-0.585	-0.234	-0.220	-0.029	0.015	0.173	0.072	0.052	0.369	-0.066
-0.180	0.945	0.207	-0.026	0.985	0.172	-0.380	-0.276	-0.185	-0.062	-0.048	0.102	0.103	0.010	0.291	-0.081
-0.133	0.987	0.144	-0.023	0.986	0.162	-0.514	-0.057	-0.203	-0.020	-0.008	0.049	0.057	0.032	0.229	-0.076
-0.199	0.941	0.191	-0.021	0.988	0.151	-0.559	-0.285	-0.149	-0.087	-0.056	0.107	0.123	0.015	0.278	-0.073
-0.157	0.960	0.092	-0.018	0.990	0.138	-0.674	-0.035	-0.169	-0.047	-0.038	0.022	0.080	0.005	0.180	-0.057
-0.176	0.972	0.085	-0.015	0.992	0.121	-0.822	0.013	-0.203	-0.070	-0.029	0.030	0.099	0.016	0.172	-0.060
-0.130	1.007	-0.002	-0.011	0.994	0.106	-0.778	0.087	-0.201	-0.028	0.004	-0.040	0.053	0.050	0.086	-0.057
-0.137	1.018	0.057	-0.007	0.996	0.090	-0.771	0.126	-0.221	-0.039	0.014	0.034	0.060	0.062	0.145	-0.045
-0.207	1.041	-0.002	-0.003	0.997	0.073	-0.839	0.019	-0.210	-0.112	0.036	-0.008	0.129	0.086	0.087	-0.042
-0.091	1.088	-0.038	0.001	0.998	0.061	-0.607	-0.193	-0.233	-0.001	0.082	-0.031	0.014	0.132	0.052	-0.058
-0.160	1.061	-0.045	0.005	0.999	0.048	-0.624	0.006	-0.207	-0.074	0.054	-0.026	0.083	0.104	0.045	-0.065
-0.164	1.088	0.018	0.008	0.999	0.037	-0.555	0.004	-0.188	-0.081	0.081	0.048	0.087	0.131	0.109	-0.066
-0.137	1.080	0.057	0.011	1.000	0.026	-0.546	0.053	-0.200	-0.057	0.073	0.098	0.059	0.123	0.150	-0.083
-0.149	0.991	0.053	0.014	1.000	0.009	-0.861	-0.018	-0.142	-0.071	-0.017	0.111	0.070	0.034	0.146	-0.087
-0.107	0.925	0.069	0.017	1.000	-0.009	-0.918	0.021	-0.204	-0.033	-0.082	0.145	0.027	0.033	0.162	-0.094
-0.107	0.906	0.041	0.022	0.999	-0.026	-0.863	0.107	-0.231	-0.037	-0.101	0.135	0.027	0.052	0.134	-0.092
-0.168	0.956	-0.014	0.025	0.999	-0.043	-0.831	0.090	-0.186	-0.101	-0.050	0.096	0.087	0.002	0.079	-0.078
-0.118	0.972	-0.057	0.029	0.998	-0.056	-0.651	-0.285	-0.202	-0.055	-0.034	0.066	0.037	0.014	0.035	-0.073
-0.083	1.030	-0.112	0.034	0.997	-0.070	-0.698	-0.018	-0.268	-0.026	0.025	0.025	0.001	0.072	0.020	-0.071
-0.114	0.995	-0.144	0.038	0.996	-0.081	-0.556	-0.131	-0.245	-0.061	-0.009	0.005	0.031	0.038	0.052	-0.049
-0.114	0.995	-0.144	0.043	0.995	-0.094	-0.655	-0.254	-0.222	-0.065	-0.007	0.018	0.031	0.038	0.052	-0.037
-0.076	0.929	-0.203	0.047	0.994	-0.101	-0.375	-0.420	-0.198	-0.031	-0.072	-0.034	0.009	0.028	0.110	-0.036
-0.060	0.949	-0.199	0.051	0.993	-0.110	-0.440	-0.313	-0.161	-0.019	-0.052	-0.021	0.024	0.009	0.106	-0.027
-0.072	0.902	-0.191	0.054	0.991	-0.119	-0.454	-0.300	-0.153	-0.034	-0.097	-0.004	0.013	0.055	0.097	-0.019
-0.033	0.902	-0.164	0.057	0.990	-0.132	-0.673	-0.061	-0.170	0.001	-0.095	0.037	0.052	0.056	0.069	-0.028
-0.018	0.922	-0.097	0.061	0.988	-0.145	-0.623	0.100	-0.230	0.012	-0.073	0.117	0.068	0.037	0.002	-0.037
-0.060	0.995	-0.140	0.065	0.985	-0.161	-0.847	-0.035	-0.182	-0.033	0.003	0.090	0.026	0.036	0.045	-0.040
-0.053	0.956	-0.156	0.068	0.982	-0.177	-0.797	-0.051	-0.160	-0.029	-0.033	0.090	0.034	0.003	0.060	-0.060
-0.014	0.937	-0.112	0.071	0.979	-0.191	-0.707	0.076	-0.217	0.006	-0.050	0.147	0.072	0.023	0.016	-0.073
-0.095	0.937	-0.156	0.075	0.976	-0.204	-0.669	0.102	-0.230	-0.079	-0.047	0.117	0.008	0.024	0.059	-0.089
-0.068	0.902	-0.160	0.078	0.973	-0.215	-0.569	0.201	-0.228	-0.055	-0.079	0.125	0.020	0.059	0.062	-0.093
-0.130	0.868	-0.207	0.080	0.970	-0.232	-0.841	0.130	-0.138	-0.118	-0.110	0.095	0.041	0.095	0.109	-0.099
-0.080	0.868	-0.282	0.082	0.966	-0.246	-0.750	0.129	-0.192	-0.071	-0.106	0.035	0.009	0.095	0.183	-0.100
-0.057	0.825	-0.254	0.084	0.961	-0.263	-0.856	-0.036	-0.126	-0.051	-0.144	0.079	0.032	0.138	0.155	-0.101
-0.087	0.813	-0.231	0.085	0.957	-0.279	-0.808	0.201	-0.138	-0.083	-0.151	0.119	0.001	0.150	0.130	-0.087
-0.091	0.852	-0.317	0.087	0.951	-0.295	-0.851	0.051	-0.124	-0.088	-0.107	0.049	0.002	0.113	0.216	-0.079
-0.033	0.871	-0.262	0.088	0.946	-0.311	-0.797	0.113	-0.121	-0.032	-0.083	0.120	0.055	0.094	0.160	-0.077
-0.030	0.914	-0.365	0.090	0.941	-0.326	-0.815	0.145	-0.144	-0.030	-0.035	0.033	0.058	0.052	0.261	-0.064
-0.053	0.879	-0.373	0.091	0.935	-0.342	-0.794	0.239	-0.162	-0.054	-0.064	0.041	0.035	0.087	0.268	-0.060
-0.014	0.895	-0.337	0.093	0.930	-0.356	-0.773	-0.037	-0.129	-0.018	-0.043	0.091	0.073	0.073	0.232	-0.057
-0.068	0.868	-0.400	0.095	0.924	-0.371	-0.767	0.056	-0.130	-0.074	-0.065	0.043	0.019	0.100	0.293	-0.060
-0.010	0.837	-0.341	0.097	0.919	-0.383	-0.667	0.035	-0.140	-0.018	-0.091	0.114	0.077	0.131	0.233	-0.057
-0.007	0.864	-0.357	0.097	0.913	-0.396	-0.677	0.368	-0.209	-0.015	-0.058	0.112	0.081	0.104	0.247	-0.060
-0.030	0.817	-0.443	0.099	0.909	-0.406	-0.522	0.001	-0.111	-0.040	-0.100	0.035	0.058	0.151	0.333	-0.053
-0.045	0.875	-0.451	0.099	0.904	-0.415	-0.463	0.222	-0.148	-0.056	-0.038	0.036	0.042	0.093	0.340	-0.051
-0.018	0.844	-0.436	0.101	0.901	-0.421	-0.311	0.162	-0.180	-0.030	-0.067	0.058	0.069	0.124	0.323	-0.055
-0.018	0.837	-0.455	0.103	0.898	-0.428	-0.356	0.051	-0.133	-0.032	-0.071	0.045	0.069	0.132	0.342	-0.061
-0.037	0.848	-0.432	0.103	0.895	-0.433	-0.298	0.153	-0.127	-0.052	-0.057	0.075	0.049	0.120	0.317	-0.067
-0.037	0.848	-0.432	0.104	0.892	-0.440	-0.350	0.054	-0.097	-0.053	-0.054	0.081	0.048	0.120	0.316	-0.066
-0.060	0.813	-0.440	0.104	0.890	-0.445	-0.269	0.179	-0.117	-0.076	-0.086	0.079	0.025	0.155	0.322	-0.074
-0.007	0.868	-0.455	0.103	0.887	-0.451	-0.314	0.316	-0.097	-0.020	-0.029	0.069	0.077	0.100	0.336	-0.083
-0.033	0.829	-0.412	0.101	0.885	-0.455	-0.193	0.344	-0.091	-0.046	-0.066	0.117	0.049	0.139	0.290	-0.083
-0.110	0.790	-0.503	0.099	0.883	-0.459	-0.207	0.052	0.031	-0.121	-0.103	0.030	0.028	0.177	0.379	-0.074
-0.022	0.840	-0.396	0.097	0.882	-0.462	-0.110	0.199	-0.012	-0.031	-0.051	0.139	0.060	0.126	0.271	-0.088
-0.022	0.837	-0.455	0.093	0.881	-0.464	-0.116	0.337	0.026	-0.026	-0.054	0.083	0.061	0.130	0.329	-0.083
-0.072	0.810	-0.404	0.091	0.882	-0.462	0.120	0.154	0.016	-0.074	-0.083	0.132	0.011	0.156	0.276	-0.075
-0.037	0.852	-0.475	0.087	0.882	-0.463	0.008	0.212	0.085	-0.036	-0.040	0.061	0.046	0.113	0.346	-0.077
-0.041	0.806	-0.388	0.083	0.884	-0.459	0.210	0.262	0.083	-0.035	-0.089	0.144	0.043	0.159	0.257	-0.086
-0.072	0.821	-0.440	0.079	0.887	-0.456	0.235	0.241	0.060	-0.063	-0.075	0.090	0.013	0.143	0.307	-0.084
-0.076	0.844	-0.408	0.076	0.891	-0.449	0.418	0.168	0.049	-0.064	-0.056	0.114	0.011	0.119	0.274	-0.087
-0.095	0.837	-0.436	0.072	0.894	-0.442	0.369	0.166	0.112	-0.079	-0.068	0.080	0.008	0.126	0.300	-0.086
-0.072	0.779	-0.447	0.068	0.898	-0.436	0.399	0.251	0.095	-0.051	-0.129	0.062	0.017	0.184	0.310	-0.076
-0.083	0.864	-0.436	0.064	0.902	-0.428	0.438	0.067	0.155	-0.059	-0.048	0.066	0.007	0.099	0.296	-0.073
-0.022	0.817	-0.349	0.058	0.905	-0.422	0.328	0.309	0.171	0.008	-0.098	0.147	0.069	0.146	0.208	-0.066
-0.122	0.840	-0.483	0.053	0.908	-0.417	0.340	0.255	0.163	-0.086	-0.077	0.007	0.029	0.123	0.339	-0.064
-0.099	0.895	-0.467	0.050	0.911	-0.409	0.418	0.089	0.111	-0.060	-0.027	0.015	0.006	0.068	0.320	-0.065
-0.091	0.864	-0.432	0.046	0.915	-0.402	0.428	0.105	0.131	-0.049	-0.061	0.043	0.002	0.099	0.281	-0.067
-0.103	0.829	-0.376	0.042	0.918	-0.394	0.414	0.099	0.165	-0.056	-0.100	0.091	0.010	0.134	0.223	-0.062
-0.091	0.821	-0.408	0.037	0.922	-0.385	0.500	0.158	0.144	-0.040	-0.111	0.050	0.002	0.141	0.252	-0.067
-0.107	0.833	-0.420	0.032	0.926	-0.376	0.535	0.202	0.165	-0.051	-0.104	0.029	0.014	0.129	0.260	-0.070
-0.141	0.860	-0.408	0.029	0.930	-0.367	0.489	0.025	0.174	-0.082	-0.081	0.031	0.049	0.101	0.245	-0.068
-0.130	0.875	-0.392	0.025	0.934	-0.357	0.576	0.176	0.116	-0.066	-0.069	0.037	0.038	0.084	0.226	-0.062
-0.145	0.902	-0.416	0.021	0.938	-0.346	0.567	0.307	0.045	-0.078	-0.046	0.003	0.053	0.057	0.246	-0.056
-0.095	0.906	-0.404	0.018	0.941	-0.337	0.526	0.203	0.069	-0.025	-0.046	0.005	0.003	0.053	0.231	-0.032
-0.122	0.910	-0.455	0.015	0.945	-0.326	0.611	0.279	0.056	-0.049	-0.046	-0.058	0.031	0.049	0.279	-0.015
-0.087	0.906	-0.518	0.010	0.950	-0.313	0.699	0.469	0.064	-0.009	-0.054	-0.134	0.003	0.052	0.340	-0.009
-0.137	0.891	-0.550	0.004	0.955	-0.298	0.859	0.634	0.111	-0.053	-0.074	-0.181	0.048	0.066	0.369	-0.023
-0.191	0.875	-0.503	-0.004	0.960	-0.281	0.880	0.521	0.247	-0.098	-0.094	-0.150	0.102	0.081	0.318	-0.055
-0.210	0.914	-0.345	-0.012	0.965	-0.261	1.044	0.478	0.220	-0.110	-0.061	-0.012	0.122	0.042	0.156	-0.096
-0.310	0.949	-0.325	-0.019	0.970	-0.243	0.977	0.071	0.297	-0.203	-0.031	-0.011	0.223	0.008	0.133	-0.104
-0.295	0.925	-0.286	-0.023	0.974	-0.226	0.900	-0.135	0.226	-0.183	-0.058	0.010	0.208	0.031	0.090	-0.075
-0.145	0.980	-0.278	-0.026	0.977	-0.211	0.763	0.030	0.106	-0.030	-0.007	0.003	0.059	0.023	0.080	-0.037
-0.033	1.022	-0.353	-0.028	0.980	-0.198	0.659	0.266	0.054	0.084	0.033	-0.084	0.052	0.066	0.152	0.018
-0.080	1.026	-0.420	-0.030	0.982	-0.188	0.552	0.098	0.075	0.040	0.035	-0.162	0.005	0.070	0.216	0.089
-0.072	1.041	-0.388	-0.031	0.983	-0.181	0.396	-0.184	0.082	0.049	0.049	-0.138	0.012	0.086	0.182	0.142
0.024	0.991	-0.396	-0.030	0.984	-0.175	0.364	-0.432	0.007	0.144	-0.003	-0.152	0.107	0.037	0.188	0.175
0.090	0.987	-0.384	-0.027	0.985	-0.169	0.331	-0.520	-0.040	0.207	-0.007	-0.146	0.173	0.034	0.173	0.210
0.124	0.999	-0.388	-0.022	0.986	-0.163	0.330	-0.353	-0.141	0.237	0.003	-0.156	0.207	0.046	0.173	0.261
0.113	0.976	-0.408	-0.018	0.987	-0.159	0.247	-0.574	-0.102	0.222	-0.021	-0.180	0.195	0.023	0.190	0.294
0.201	0.968	-0.420	-0.014	0.988	-0.155	0.264	-0.395	-0.089	0.307	-0.029	-0.196	0.283	0.016	0.199	0.319
0.220	0.933	-0.365	-0.011	0.989	-0.150	0.282	-0.103	-0.142	0.323	-0.064	-0.146	0.302	0.019	0.141	0.330
0.240	0.868	-0.369	-0.009	0.989	-0.145	0.296	-0.142	-0.043	0.340	-0.131	-0.155	0.320	0.085	0.142	0.338
0.197	0.879	-0.365	-0.008	0.991	-0.137	0.446	-0.073	0.007	0.297	-0.120	-0.159	0.278	0.074	0.136	0.312
0.170	0.898	-0.361	-0.008	0.992	-0.127	0.567	-0.055	0.062	0.271	-0.102	-0.166	0.250	0.054	0.129	0.285
0.093	0.949	-0.298	-0.010	0.993	-0.114	0.653	-0.093	0.111	0.196	-0.053	-0.115	0.173	0.003	0.064	0.251
0.082	0.976	-0.282	-0.012	0.995	-0.100	0.742	-0.055	0.103	0.186	-0.027	-0.114	0.161	0.024	0.045	0.222
0.074	1.030	-0.242	-0.014	0.996	-0.086	0.744	-0.112	0.136	0.181	0.026	-0.089	0.153	0.078	0.003	0.198
0.067	1.022	-0.199	-0.016	0.997	-0.072	0.717	-0.065	0.115	0.175	0.017	-0.059	0.146	0.071	0.043	0.178
0.097	1.115	-0.112	-0.017	0.998	-0.058	0.707	-0.166	0.106	0.207	0.109	0.013	0.177	0.164	0.131	0.153
0.013	1.072	-0.132	-0.019	0.999	-0.048	0.506	0.033	0.084	0.124	0.066	-0.016	0.092	0.123	0.114	0.121
-0.026	1.134	-0.108	-0.020	0.999	-0.037	0.536	-0.027	0.073	0.087	0.128	-0.003	0.054	0.185	0.139	0.093
-0.064	1.038	-0.077	-0.021	0.999	-0.029	0.408	-0.073	0.046	0.050	0.031	0.020	0.016	0.088	0.173	0.054
-0.064	1.038	-0.077	-0.021	0.999	-0.023	0.318	-0.190	-0.009	0.050	0.031	0.014	0.015	0.088	0.175	0.011
-0.137	1.080	-0.128	-0.020	1.000	-0.020	0.184	-0.004	-0.067	-0.025	0.073	-0.040	0.059	0.129	0.126	-0.017
-0.222	1.022	-0.101	-0.020	1.000	-0.018	0.095	0.042	-0.025	-0.109	0.015	-0.014	0.144	0.071	0.155	-0.039
-0.160	0.999	-0.034	-0.019	1.000	-0.017	0.048	-0.061	-0.074	-0.049	-0.008	0.052	0.084	0.047	0.224	-0.065
-0.149	0.964	0.018	-0.018	1.000	-0.016	0.047	0.053	-0.104	-0.039	-0.043	0.102	0.073	0.013	0.276	-0.074
-0.183	0.902	-0.018	-0.016	1.000	-0.010	0.307	-0.082	-0.089	-0.075	-0.105	0.060	0.108	0.049	0.242	-0.056
-0.160	0.883	-0.053	-0.016	1.000	-0.006	0.238	-0.362	-0.042	-0.052	-0.124	0.020	0.087	0.068	0.208	-0.057
-0.118	0.976	-0.085	-0.016	1.000	-0.005	0.051	0.066	-0.028	-0.010	-0.031	-0.012	0.046	0.025	0.177	-0.037
-0.210	0.999	-0.152	-0.017	1.000	-0.005	0.015	-0.209	0.026	-0.101	-0.008	-0.079	0.140	0.048	0.111	-0.027
-0.095	1.053	-0.124	-0.016	1.000	-0.006	-0.010	0.128	-0.044	0.014	0.047	-0.051	0.026	0.103	0.140	-0.022
-0.183	1.099	-0.164	-0.017	1.000	-0.008	-0.105	-0.133	0.035	-0.074	0.093	-0.087	0.116	0.150	0.102	-0.035
-0.145	1.065	-0.081	-0.019	1.000	-0.006	0.117	-0.238	0.049	-0.034	0.059	-0.007	0.079	0.115	0.186	-0.034
-0.160	1.107	-0.002	-0.018	1.000	-0.003	0.144	-0.038	-0.055	-0.050	0.101	0.069	0.095	0.157	0.265	-0.065
-0.145	1.030	0.025	-0.017	1.000	0.001	0.226	0.012	-0.060	-0.035	0.024	0.092	0.081	0.079	0.293	-0.069
-0.214	0.949	0.029	-0.018	1.000	0.005	0.198	-0.196	-0.013	-0.104	-0.057	0.093	0.151	0.003	0.298	-0.079
-0.145	0.937	0.006	-0.017	1.000	0.003	-0.118	0.096	-0.025	-0.035	-0.069	0.071	0.082	0.015	0.274	-0.070
-0.187	1.010	-0.049	-0.018	1.000	0.000	-0.112	-0.176	0.015	-0.077	0.005	0.019	0.125	0.058	0.219	-0.071
-0.114	0.980	-0.010	-0.017	1.000	-0.007	-0.344	0.096	-0.070	-0.005	-0.026	0.065	0.052	0.026	0.257	-0.054
-0.195	0.995	-0.124	-0.015	1.000	-0.014	-0.366	0.115	-0.126	-0.088	-0.011	-0.041	0.133	0.041	0.142	-0.036
-0.183	1.034	-0.179	-0.011	1.000	-0.017	-0.108	-0.101	-0.234	-0.081	0.028	-0.094	0.121	0.079	0.086	-0.024
-0.103	1.072	-0.199	-0.008	1.000	-0.022	-0.219	-0.118	-0.183	-0.004	0.067	-0.108	0.040	0.118	0.065	-0.024
-0.141	1.030	-0.175	-0.005	1.000	-0.023	-0.063	-0.061	-0.155	-0.045	0.024	-0.083	0.079	0.075	0.087	-0.018
-0.133	1.099	-0.124	-0.002	1.000	-0.028	-0.212	0.054	-0.144	-0.040	0.094	-0.027	0.070	0.144	0.138	-0.009
-0.145	1.057	-0.136	0.000	1.000	-0.031	-0.146	-0.135	-0.144	-0.055	0.052	-0.035	0.081	0.100	0.126	-0.021
-0.110	1.103	-0.183	0.003	0.999	-0.034	-0.118	-0.173	-0.131	-0.023	0.098	-0.080	0.046	0.146	0.077	-0.023
-0.126	1.103	-0.136	0.006	0.999	-0.040	-0.261	0.418	-0.202	-0.042	0.099	-0.027	0.061	0.146	0.123	-0.033
-0.110	1.130	-0.128	0.008	0.999	-0.043	-0.186	-0.271	-0.128	-0.029	0.126	-0.015	0.044	0.172	0.130	-0.043
-0.195	1.142	-0.195	0.010	0.999	-0.052	-0.433	-0.216	-0.092	-0.115	0.138	-0.073	0.128	0.184	0.061	-0.043
-0.195	1.142	-0.195	0.012	0.998	-0.058	-0.270	0.222	-0.180	-0.118	0.137	-0.067	0.128	0.184	0.060	-0.046
-0.072	1.107	-0.140	0.015	0.998	-0.066	-0.378	0.097	-0.159	0.002	0.103	-0.004	0.005	0.149	0.113	-0.047
-0.145	1.099	-0.211	0.017	0.997	-0.075	-0.418	-0.282	-0.116	-0.073	0.095	-0.066	0.077	0.141	0.039	-0.029
-0.095	1.076	-0.152	0.020	0.996	-0.086	-0.542	0.086	-0.176	-0.026	0.073	0.004	0.027	0.117	0.096	-0.017
-0.057	1.123	-0.164	0.024	0.995	-0.098	-0.583	0.169	-0.182	0.009	0.121	0.004	0.012	0.162	0.082	-0.013
-0.107	1.138	-0.223	0.027	0.993	-0.111	-0.683	-0.121	-0.190	-0.044	0.138	-0.041	0.038	0.177	0.021	-0.008
-0.033	1.142	-0.195	0.031	0.992	-0.125	-0.693	0.185	-0.230	0.025	0.143	0.000	0.036	0.181	0.046	-0.002
-0.091	1.099	-0.250	0.034	0.990	-0.139	-0.660	-0.022	-0.141	-0.035	0.103	-0.042	0.021	0.138	0.011	-0.007
-0.045	1.068	-0.211	0.036	0.988	-0.151	-0.584	0.113	-0.149	0.009	0.074	0.009	0.026	0.106	0.026	-0.018
-0.057	1.096	-0.195	0.039	0.987	-0.159	-0.410	0.158	-0.222	-0.006	0.102	0.033	0.015	0.133	0.040	-0.040
-0.122	1.014	-0.203	0.044	0.985	-0.167	-0.395	-0.031	-0.228	-0.076	0.022	0.033	0.050	0.051	0.030	-0.052
-0.126	1.014	-0.211	0.047	0.984	-0.174	-0.386	-0.063	-0.179	-0.083	0.023	0.033	0.053	0.051	0.020	-0.067
-0.110	1.030	-0.207	0.051	0.982	-0.180	-0.281	-0.193	-0.192	-0.071	0.040	0.042	0.037	0.065	0.022	-0.075
-0.076	1.030	-0.160	0.054	0.982	-0.183	-0.167	-0.081	-0.154	-0.039	0.040	0.093	0.001	0.064	0.067	-0.069
-0.076	1.026	-0.187	0.056	0.981	-0.187	-0.243	-0.114	-0.133	-0.042	0.037	0.070	0.001	0.060	0.036	-0.068
-0.045	1.003	-0.152	0.059	0.979	-0.193	-0.303	0.164	-0.167	-0.013	0.015	0.111	0.030	0.036	0.070	-0.058
-0.095	0.980	-0.207	0.062	0.978	-0.200	-0.324	-0.191	-0.151	-0.066	-0.006	0.062	0.019	0.011	0.012	-0.056
-0.030	0.941	-0.195	0.065	0.976	-0.210	-0.543	0.080	-0.172	-0.003	-0.043	0.085	0.047	0.028	0.022	-0.052
-0.068	0.937	-0.246	0.067	0.973	-0.219	-0.453	-0.025	-0.159	-0.045	-0.044	0.043	0.009	0.033	0.031	-0.052
-0.049	0.983	-0.250	0.070	0.971	-0.228	-0.440	0.227	-0.195	-0.028	0.004	0.048	0.028	0.013	0.038	-0.043
-0.057	0.964	-0.270	0.073	0.969	-0.236	-0.441	-0.337	-0.118	-0.039	-0.013	0.036	0.021	0.007	0.060	-0.053
-0.026	0.941	-0.227	0.075	0.966	-0.246	-0.521	-0.060	-0.109	-0.010	-0.033	0.090	0.053	0.032	0.018	-0.048
-0.064	0.937	-0.227	0.076	0.964	-0.255	-0.468	0.188	-0.122	-0.050	-0.035	0.099	0.014	0.037	0.021	-0.063
-0.018	0.945	-0.258	0.078	0.961	-0.266	-0.539	0.118	-0.106	-0.005	-0.024	0.078	0.061	0.030	0.054	-0.075
-0.095	0.906	-0.227	0.078	0.958	-0.276	-0.501	0.081	-0.067	-0.082	-0.060	0.119	0.015	0.069	0.025	-0.082
-0.091	0.906	-0.246	0.078	0.955	-0.284	-0.452	0.104	-0.079	-0.079	-0.058	0.109	0.011	0.071	0.046	-0.084
-0.049	0.891	-0.235	0.079	0.953	-0.293	-0.446	0.104	-0.104	-0.037	-0.070	0.129	0.031	0.087	0.036	-0.095
-0.068	0.910	-0.278	0.081	0.950	-0.301	-0.436	0.091	-0.119	-0.058	-0.048	0.094	0.012	0.069	0.081	-0.093
-0.068	0.910	-0.278	0.083	0.947	-0.310	-0.476	-0.099	-0.130	-0.060	-0.045	0.103	0.012	0.071	0.082	-0.078
-0.072	0.879	-0.262	0.086	0.945	-0.316	-0.321	-0.054	-0.141	-0.067	-0.074	0.125	0.009	0.103	0.068	-0.069
-0.003	0.879	-0.290	0.087	0.942	-0.324	-0.401	0.032	-0.096	0.001	-0.072	0.105	0.078	0.104	0.098	-0.068
0.024	0.875	-0.235	0.089	0.940	-0.329	-0.269	0.210	-0.168	0.026	-0.074	0.165	0.105	0.109	0.044	-0.055
-0.053	0.883	-0.313	0.091	0.937	-0.336	-0.382	0.039	-0.137	-0.053	-0.063	0.094	0.028	0.103	0.125	-0.049
0.009	0.852	-0.313	0.091	0.936	-0.340	-0.176	0.179	-0.115	0.008	-0.093	0.098	0.090	0.135	0.126	-0.036
-0.087	0.922	-0.440	0.094	0.933	-0.347	-0.363	-0.197	-0.070	-0.090	-0.021	-0.022	0.007	0.067	0.254	-0.029
0.051	0.914	-0.384	0.095	0.930	-0.354	-0.375	0.145	-0.119	0.047	-0.026	0.041	0.132	0.076	0.201	-0.008
-0.003	0.983	-0.479	0.096	0.927	-0.362	-0.393	0.011	-0.110	-0.008	0.047	-0.046	0.077	0.007	0.297	-0.008
0.051	0.987	-0.380	0.097	0.925	-0.368	-0.349	0.244	-0.148	0.045	0.053	0.059	0.131	0.004	0.200	-0.007
0.005	0.983	-0.384	0.096	0.922	-0.375	-0.304	0.336	-0.113	-0.001	0.052	0.061	0.084	0.009	0.206	-0.017
-0.049	0.953	-0.388	0.096	0.921	-0.378	-0.178	0.236	-0.115	-0.055	0.022	0.061	0.030	0.041	0.211	-0.029
0.013	0.922	-0.373	0.096	0.919	-0.381	-0.136	0.241	-0.074	0.007	-0.008	0.080	0.091	0.073	0.197	-0.048
0.001	0.925	-0.306	0.094	0.919	-0.383	-0.069	0.337	-0.086	-0.003	-0.003	0.149	0.079	0.069	0.132	-0.062
-0.041	0.891	-0.345	0.092	0.919	-0.383	0.018	0.317	-0.049	-0.044	-0.038	0.110	0.036	0.104	0.172	-0.062
-0.037	0.860	-0.298	0.090	0.919	-0.383	0.017	0.251	0.006	-0.037	-0.070	0.157	0.040	0.135	0.126	-0.075
-0.037	0.887	-0.329	0.086	0.921	-0.381	0.158	0.365	0.022	-0.034	-0.044	0.123	0.039	0.109	0.159	-0.075
-0.064	0.860	-0.349	0.082	0.922	-0.378	0.183	0.311	0.098	-0.056	-0.073	0.100	0.012	0.136	0.181	-0.073
-0.041	0.887	-0.361	0.077	0.924	-0.374	0.249	0.295	0.101	-0.029	-0.048	0.084	0.034	0.110	0.194	-0.070
-0.064	0.898	-0.384	0.074	0.927	-0.367	0.410	0.312	0.049	-0.048	-0.040	0.054	0.010	0.099	0.220	-0.069
-0.076	0.906	-0.357	0.070	0.931	-0.359	0.434	0.231	0.108	-0.056	-0.036	0.074	0.002	0.092	0.193	-0.069
-0.068	0.918	-0.345	0.065	0.934	-0.351	0.461	0.243	0.161	-0.043	-0.028	0.077	0.004	0.080	0.182	-0.069
-0.091	0.933	-0.329	0.059	0.937	-0.344	0.383	0.106	0.215	-0.061	-0.015	0.086	0.020	0.065	0.167	-0.074
-0.045	0.891	-0.274	0.054	0.940	-0.336	0.451	0.239	0.183	-0.010	-0.061	0.133	0.026	0.107	0.113	-0.069
-0.110	0.887	-0.317	0.049	0.944	-0.327	0.471	0.229	0.154	-0.070	-0.068	0.081	0.040	0.111	0.157	-0.067
-0.057	0.898	-0.278	0.045	0.947	-0.317	0.535	0.164	0.167	-0.012	-0.060	0.110	0.014	0.099	0.119	-0.066
-0.083	0.933	-0.309	0.041	0.951	-0.306	0.588	0.091	0.164	-0.035	-0.029	0.067	0.013	0.064	0.152	-0.077
-0.114	0.914	-0.282	0.035	0.955	-0.294	0.620	0.353	0.145	-0.061	-0.052	0.083	0.043	0.083	0.126	-0.080
-0.168	0.945	-0.345	0.031	0.959	-0.283	0.597	0.079	0.167	-0.110	-0.025	0.009	0.096	0.052	0.190	-0.084
-0.164	0.937	-0.302	0.027	0.962	-0.273	0.548	0.093	0.146	-0.103	-0.036	0.041	0.091	0.060	0.148	-0.084
-0.126	0.929	-0.298	0.023	0.965	-0.262	0.590	0.084	0.180	-0.060	-0.047	0.034	0.052	0.068	0.145	-0.078
-0.107	0.925	-0.258	0.019	0.968	-0.251	0.538	0.127	0.121	-0.037	-0.053	0.063	0.031	0.071	0.107	-0.075
-0.110	0.933	-0.250	0.015	0.970	-0.243	0.447	0.373	0.101	-0.037	-0.048	0.063	0.033	0.064	0.100	-0.067
-0.137	0.937	-0.207	0.012	0.973	-0.232	0.567	0.234	0.076	-0.061	-0.047	0.095	0.058	0.060	0.058	-0.060
-0.145	0.910	-0.270	0.010	0.975	-0.221	0.552	0.167	0.064	-0.066	-0.076	0.021	0.065	0.088	0.122	-0.042
-0.130	0.922	-0.317	0.007	0.978	-0.211	0.561	0.171	0.078	-0.048	-0.067	-0.037	0.048	0.077	0.170	-0.027
-0.064	0.964	-0.306	0.004	0.980	-0.198	0.668	0.368	0.050	0.020	-0.027	-0.038	0.019	0.034	0.159	-0.007
-0.114	0.980	-0.376	-0.002	0.983	-0.183	0.782	0.643	0.185	-0.023	-0.014	-0.124	0.030	0.019	0.230	-0.006
-0.149	0.987	-0.408	-0.010	0.986	-0.167	0.866	0.605	0.267	-0.050	-0.009	-0.173	0.063	0.010	0.262	-0.026
-0.226	0.945	-0.357	-0.016	0.989	-0.148	0.961	0.369	0.238	-0.120	-0.055	-0.140	0.140	0.053	0.211	-0.060
-0.253	0.937	-0.199	-0.022	0.991	-0.131	0.871	0.236	0.216	-0.141	-0.065	0.000	0.165	0.060	0.054	-0.081
-0.268	0.933	-0.179	-0.026	0.993	-0.115	0.811	-0.067	0.164	-0.152	-0.071	0.004	0.179	0.063	0.034	-0.082
-0.203	0.937	-0.152	-0.030	0.995	-0.100	0.808	-0.045	0.179	-0.082	-0.069	0.015	0.113	0.059	0.007	-0.042
-0.137	0.976	-0.195	-0.035	0.996	-0.085	0.754	-0.109	0.239	-0.011	-0.031	-0.043	0.047	0.020	0.051	0.010
-0.010	1.049	-0.219	-0.039	0.997	-0.071	0.716	-0.057	0.203	0.120	0.041	-0.080	0.080	0.053	0.074	0.066
-0.030	1.088	-0.239	-0.041	0.997	-0.059	0.665	-0.204	0.135	0.103	0.079	-0.113	0.060	0.092	0.094	0.120
-0.033	1.084	-0.250	-0.042	0.998	-0.048	0.580	-0.278	0.087	0.101	0.075	-0.136	0.055	0.088	0.106	0.155
0.013	1.049	-0.262	-0.043	0.998	-0.039	0.479	-0.485	0.059	0.148	0.039	-0.156	0.101	0.053	0.118	0.174
0.013	1.014	-0.227	-0.042	0.999	-0.032	0.416	-0.565	-0.009	0.148	0.005	-0.128	0.099	0.018	0.082	0.213
0.074	0.995	-0.219	-0.041	0.999	-0.028	0.244	-0.530	-0.027	0.208	-0.015	-0.124	0.159	0.001	0.074	0.247
0.151	1.026	-0.282	-0.039	0.999	-0.022	0.357	-0.451	-0.071	0.283	0.016	-0.194	0.235	0.029	0.137	0.273
0.155	0.983	-0.227	-0.037	0.999	-0.017	0.320	-0.424	-0.033	0.286	-0.026	-0.144	0.237	0.014	0.082	0.300
0.151	0.968	-0.250	-0.036	0.999	-0.011	0.356	-0.385	-0.021	0.281	-0.042	-0.174	0.232	0.029	0.106	0.316
0.167	0.968	-0.183	-0.037	0.999	-0.004	0.360	-0.283	0.057	0.297	-0.041	-0.113	0.246	0.029	0.039	0.296
0.167	0.968	-0.183	-0.038	0.999	0.003	0.402	-0.191	0.105	0.299	-0.041	-0.121	0.244	0.028	0.040	0.281
0.074	1.034	-0.148	-0.040	0.999	0.012	0.465	-0.126	0.090	0.208	0.025	-0.094	0.150	0.038	0.005	0.254
0.105	1.072	-0.101	-0.040	0.999	0.024	0.647	0.031	0.034	0.239	0.064	-0.060	0.180	0.078	0.042	0.235
0.036	1.053	-0.101	-0.042	0.999	0.035	0.536	-0.025	0.097	0.172	0.045	-0.070	0.109	0.059	0.042	0.198
0.070	1.103	-0.097	-0.043	0.998	0.045	0.540	-0.004	0.069	0.207	0.095	-0.076	0.142	0.108	0.046	0.183
0.001	1.123	-0.010	-0.044	0.998	0.055	0.543	-0.184	0.044	0.139	0.115	-0.000	0.072	0.127	0.132	0.154
0.005	1.099	-0.061	-0.044	0.997	0.063	0.433	-0.155	0.041	0.144	0.093	-0.060	0.075	0.103	0.080	0.130
-0.053	1.126	-0.042	-0.044	0.997	0.068	0.265	-0.155	-0.019	0.086	0.120	-0.045	0.017	0.129	0.099	0.078
-0.049	1.119	0.073	-0.043	0.996	0.074	0.281	-0.035	-0.074	0.088	0.113	0.064	0.020	0.121	0.212	0.051
-0.180	1.026	0.037	-0.044	0.996	0.077	0.189	-0.351	0.034	-0.041	0.020	0.025	0.111	0.028	0.174	0.032
-0.122	0.956	0.077	-0.045	0.996	0.080	0.148	-0.106	-0.010	0.017	-0.049	0.062	0.053	0.040	0.211	-0.006
-0.091	1.007	-0.034	-0.043	0.996	0.080	0.009	0.186	-0.076	0.046	0.001	-0.049	0.022	0.010	0.100	-0.015
-0.268	1.007	-0.049	-0.044	0.996	0.079	-0.033	-0.247	0.014	-0.130	0.001	-0.063	0.198	0.010	0.082	-0.012
-0.114	1.080	0.037	-0.042	0.996	0.082	0.157	0.000	-0.104	0.022	0.075	0.020	0.045	0.083	0.167	-0.026
-0.141	1.146	0.092	-0.041	0.995	0.088	0.305	-0.046	-0.106	-0.006	0.142	0.069	0.071	0.150	0.220	-0.061
-0.191	1.057	0.096	-0.039	0.995	0.096	0.421	-0.087	-0.108	-0.058	0.054	0.064	0.121	0.062	0.222	-0.052
-0.237	1.045	0.104	-0.038	0.994	0.105	0.470	-0.136	-0.109	-0.106	0.044	0.063	0.166	0.052	0.228	-0.068
-0.141	0.937	0.175	-0.039	0.993	0.108	0.159	-0.067	0.016	-0.009	-0.064	0.130	0.070	0.056	0.297	-0.084
-0.153	0.929	0.183	-0.038	0.993	0.113	0.222	0.095	-0.059	-0.022	-0.071	0.133	0.082	0.063	0.304	-0.091
-0.203	0.902	0.175	-0.038	0.993	0.110	-0.149	-0.012	-0.010	-0.071	-0.098	0.128	0.131	0.090	0.294	-0.082
-0.183	0.914	0.238	-0.039	0.993	0.113	0.099	-0.121	0.038	-0.051	-0.087	0.189	0.112	0.078	0.355	-0.082
-0.164	0.945	0.195	-0.041	0.993	0.112	-0.048	-0.172	0.030	-0.030	-0.056	0.146	0.092	0.046	0.310	-0.078
-0.133	0.983	0.203	-0.041	0.993	0.113	0.046	0.011	-0.013	0.001	-0.018	0.153	0.061	0.007	0.316	-0.067
-0.130	1.003	0.191	-0.039	0.993	0.113	-0.038	0.003	-0.094	0.003	0.001	0.141	0.056	0.014	0.302	-0.059
-0.172	0.945	0.089	-0.038	0.993	0.110	-0.116	0.003	-0.099	-0.041	-0.057	0.041	0.098	0.044	0.197	-0.047
-0.172	0.980	0.140	-0.035	0.993	0.109	-0.077	0.147	-0.141	-0.043	-0.023	0.094	0.097	0.008	0.247	-0.053
-0.114	0.949	0.136	-0.034	0.994	0.105	-0.203	-0.189	-0.094	0.013	-0.054	0.094	0.039	0.040	0.241	-0.060
-0.222	0.968	0.010	-0.033	0.994	0.104	-0.033	-0.239	-0.110	-0.096	-0.035	-0.031	0.146	0.020	0.113	-0.050
-0.222	0.968	0.010	-0.031	0.994	0.102	-0.059	-0.269	-0.128	-0.097	-0.035	-0.030	0.145	0.020	0.111	-0.043
-0.137	1.010	0.002	-0.029	0.994	0.101	-0.021	0.003	-0.120	-0.014	0.008	-0.037	0.061	0.022	0.101	-0.050
-0.172	1.061	0.010	-0.028	0.995	0.099	-0.112	-0.157	-0.087	-0.050	0.058	-0.026	0.095	0.073	0.107	-0.036
-0.145	1.010	0.128	-0.026	0.995	0.097	-0.085	-0.177	-0.126	-0.025	0.008	0.094	0.067	0.023	0.223	-0.027
-0.114	0.995	0.057	-0.024	0.995	0.095	-0.117	0.125	-0.133	0.003	-0.008	0.025	0.036	0.008	0.151	-0.035
-0.149	1.026	0.053	-0.022	0.995	0.094	-0.052	-0.180	-0.111	-0.033	0.023	0.023	0.070	0.040	0.145	-0.036
-0.164	1.038	0.010	-0.021	0.996	0.092	-0.076	-0.284	-0.121	-0.050	0.034	-0.019	0.085	0.051	0.100	-0.019
-0.164	1.010	0.014	-0.019	0.996	0.088	-0.174	-0.213	-0.151	-0.052	0.007	-0.011	0.084	0.024	0.103	-0.013
-0.099	1.030	-0.057	-0.015	0.996	0.083	-0.207	-0.018	-0.195	0.009	0.025	-0.078	0.018	0.042	0.031	-0.013
-0.083	0.991	0.006	-0.011	0.997	0.075	-0.425	0.099	-0.177	0.021	-0.014	-0.006	0.002	0.003	0.093	-0.007
-0.153	1.010	-0.026	-0.008	0.998	0.066	-0.411	-0.125	-0.182	-0.051	0.005	-0.029	0.071	0.022	0.060	-0.010
-0.110	1.041	-0.006	-0.005	0.998	0.058	-0.410	0.076	-0.209	-0.013	0.035	-0.001	0.028	0.052	0.079	-0.023
-0.149	1.018	0.010	-0.002	0.999	0.050	-0.402	-0.051	-0.172	-0.054	0.011	0.023	0.066	0.028	0.094	-0.036
-0.122	1.038	-0.022	0.002	0.999	0.039	-0.502	0.068	-0.205	-0.031	0.030	0.002	0.038	0.047	0.062	-0.032
-0.149	0.987	-0.069	0.006	1.000	0.028	-0.580	0.072	-0.215	-0.062	-0.021	-0.034	0.065	0.004	0.013	-0.033
-0.103	1.049	-0.053	0.012	1.000	0.016	-0.565	-0.011	-0.294	-0.021	0.041	-0.007	0.018	0.057	0.028	-0.020
-0.107	1.072	-0.097	0.017	1.000	0.004	-0.589	0.013	-0.276	-0.030	0.064	-0.038	0.022	0.079	0.016	-0.020
-0.072	1.088	-0.093	0.022	1.000	-0.003	-0.357	-0.242	-0.262	-0.001	0.080	-0.027	0.014	0.094	0.013	-0.017
-0.122	1.134	-0.132	0.025	1.000	-0.014	-0.529	0.001	-0.210	-0.055	0.126	-0.055	0.036	0.140	0.053	-0.012
-0.087	1.072	-0.053	0.028	0.999	-0.021	-0.331	-0.285	-0.164	-0.023	0.064	0.030	0.001	0.078	0.025	-0.021
-0.068	1.076	-0.136	0.033	0.999	-0.028	-0.344	-0.099	-0.231	-0.008	0.069	-0.045	0.019	0.081	0.059	-0.021
-0.107	1.099	-0.057	0.037	0.999	-0.033	-0.248	-0.044	-0.230	-0.051	0.092	0.039	0.019	0.103	0.020	-0.019
-0.041	1.115	-0.097	0.042	0.998	-0.038	-0.262	-0.091	-0.242	0.010	0.108	0.004	0.047	0.117	0.021	-0.023
-0.080	1.115	-0.144	0.046	0.998	-0.047	-0.414	0.080	-0.219	-0.033	0.108	-0.034	0.009	0.116	0.069	-0.032
-0.095	1.068	-0.105	0.050	0.997	-0.056	-0.434	-0.067	-0.236	-0.052	0.062	0.014	0.006	0.069	0.031	-0.023
-0.057	1.092	-0.061	0.053	0.996	-0.067	-0.582	0.224	-0.177	-0.017	0.086	0.069	0.034	0.092	0.011	-0.031
-0.030	1.053	-0.085	0.055	0.996	-0.077	-0.500	-0.257	-0.092	0.008	0.049	0.056	0.062	0.053	0.015	-0.029
-0.033	1.034	-0.045	0.058	0.994	-0.089	-0.614	0.052	-0.194	0.001	0.030	0.107	0.059	0.034	0.023	-0.016
-0.007	1.026	-0.077	0.062	0.993	-0.101	-0.601	0.117	-0.196	0.025	0.024	0.088	0.087	0.026	0.010	-0.010
0.020	0.991	-0.073	0.065	0.991	-0.114	-0.639	0.151	-0.170	0.049	-0.009	0.105	0.114	0.009	0.008	-0.017
-0.007	1.022	-0.116	0.067	0.990	-0.125	-0.531	0.261	-0.142	0.020	0.023	0.072	0.088	0.022	0.053	-0.018
-0.037	0.976	-0.089	0.068	0.989	-0.131	-0.300	0.148	-0.106	-0.012	-0.022	0.106	0.058	0.025	0.026	-0.024
-0.057	0.956	-0.168	0.068	0.988	-0.136	-0.255	0.008	-0.036	-0.032	-0.041	0.032	0.039	0.044	0.106	-0.022
-0.041	0.972	-0.148	0.069	0.988	-0.139	-0.160	0.066	-0.044	-0.017	-0.025	0.055	0.055	0.030	0.087	-0.026
0.001	0.987	-0.199	0.070	0.987	-0.144	-0.202	0.405	-0.124	0.024	-0.009	0.009	0.098	0.015	0.139	-0.027
-0.026	0.987	-0.144	0.070	0.986	-0.149	-0.228	0.239	-0.074	-0.003	-0.008	0.069	0.071	0.015	0.084	-0.023
-0.068	0.987	-0.183	0.070	0.986	-0.153	-0.193	0.193	-0.052	-0.046	-0.007	0.034	0.029	0.016	0.124	-0.020
-0.014	1.030	-0.136	0.071	0.985	-0.155	-0.081	0.338	-0.079	0.008	0.036	0.083	0.083	0.026	0.078	-0.028
-0.026	1.030	-0.164	0.070	0.985	-0.155	-0.004	0.173	-0.011	-0.003	0.036	0.056	0.072	0.026	0.105	-0.037
-0.030	0.995	-0.175	0.069	0.986	-0.152	0.185	0.160	-0.000	-0.006	0.000	0.040	0.068	0.010	0.117	-0.036
-0.064	0.937	-0.112	0.068	0.986	-0.149	0.143	0.010	0.050	-0.040	-0.058	0.100	0.034	0.068	0.054	-0.037
-0.037	0.956	-0.101	0.066	0.987	-0.147	0.111	0.140	0.070	-0.011	-0.039	0.110	0.060	0.049	0.042	-0.044
-0.041	0.945	-0.160	0.063	0.988	-0.144	0.192	0.258	0.071	-0.013	-0.051	0.048	0.056	0.061	0.101	-0.046
-0.049	0.964	-0.089	0.060	0.988	-0.140	0.188	0.127	0.134	-0.017	-0.032	0.115	0.049	0.042	0.030	-0.051
-0.057	0.972	-0.168	0.056	0.989	-0.136	0.222	0.283	0.138	-0.020	-0.025	0.032	0.041	0.035	0.108	-0.045
-0.122	0.972	-0.136	0.052	0.990	-0.129	0.359	0.149	0.160	-0.081	-0.026	0.058	0.024	0.035	0.077	-0.049
-0.053	0.987	-0.152	0.048	0.991	-0.122	0.363	0.178	0.156	-0.008	-0.010	0.035	0.044	0.019	0.092	-0.046
-0.083	0.983	-0.128	0.045	0.992	-0.114	0.398	0.087	0.138	-0.036	-0.015	0.051	0.013	0.023	0.068	-0.055
-0.080	0.995	-0.140	0.042	0.994	-0.105	0.462	0.221	0.094	-0.029	-0.004	0.030	0.017	0.011	0.080	-0.050
-0.160	0.960	-0.223	0.038	0.995	-0.096	0.512	0.077	0.179	-0.106	-0.039	-0.063	0.064	0.045	0.162	-0.049
-0.126	0.937	-0.136	0.034	0.996	-0.085	0.547	0.190	0.151	-0.068	-0.063	0.013	0.030	0.068	0.075	-0.043
-0.072	0.960	-0.124	0.031	0.997	-0.072	0.652	0.151	0.138	-0.011	-0.041	0.012	0.023	0.045	0.062	-0.047
-0.107	0.976	-0.172	0.027	0.998	-0.061	0.614	0.199	0.133	-0.042	-0.027	-0.048	0.012	0.029	0.108	-0.042
-0.145	0.987	-0.160	0.024	0.998	-0.050	0.554	0.317	0.118	-0.078	-0.016	-0.047	0.051	0.017	0.096	-0.036
-0.145	0.987	-0.160	0.021	0.999	-0.037	0.678	0.213	0.111	-0.075	-0.017	-0.060	0.051	0.017	0.096	-0.032
-0.176	0.918	-0.246	0.016	1.000	-0.025	0.654	0.307	0.245	-0.100	-0.087	-0.159	0.082	0.086	0.183	-0.020
-0.107	0.933	-0.156	0.010	1.000	-0.009	0.818	0.520	0.251	-0.025	-0.072	-0.085	0.013	0.070	0.092	-0.013
-0.087	0.976	-0.160	0.004	1.000	0.010	0.976	0.581	0.275	0.000	-0.030	-0.107	0.005	0.027	0.095	-0.023
-0.149	1.003	-0.132	-0.001	1.000	0.031	1.069	0.531	0.233	-0.056	-0.002	-0.100	0.057	0.001	0.067	-0.041
-0.237	0.995	-0.093	-0.005	0.999	0.048	0.855	0.178	0.214	-0.140	-0.009	-0.077	0.147	0.007	0.026	-0.051
-0.241	1.010	-0.014	-0.009	0.998	0.063	0.795	0.041	0.155	-0.140	0.007	-0.014	0.151	0.009	0.054	-0.050
-0.164	1.003	-0.002	-0.013	0.997	0.079	0.804	-0.041	0.148	-0.060	0.000	-0.018	0.075	0.002	0.067	-0.024
-0.110	1.018	-0.097	-0.017	0.995	0.096	0.868	-0.054	0.203	-0.002	0.017	-0.130	0.020	0.018	0.026	0.027
-0.033	1.076	-0.073	-0.023	0.994	0.110	0.775	-0.226	0.275	0.081	0.076	-0.121	0.057	0.077	0.001	0.086
-0.003	1.057	-0.065	-0.029	0.992	0.123	0.664	-0.346	0.263	0.118	0.058	-0.126	0.088	0.058	0.007	0.151
0.005	1.003	-0.085	-0.035	0.991	0.132	0.505	-0.585	0.222	0.131	0.005	-0.154	0.096	0.005	0.011	0.199
0.136	0.976	-0.026	-0.037	0.990	0.138	0.361	-0.406	0.100	0.264	-0.021	-0.101	0.227	0.021	0.048	0.236
0.128	1.014	-0.053	-0.039	0.989	0.142	0.244	-0.417	0.064	0.258	0.018	-0.133	0.221	0.018	0.022	0.270
0.151	1.034	-0.030	-0.041	0.988	0.146	0.224	-0.463	0.071	0.283	0.038	-0.113	0.245	0.038	0.046	0.299
0.159	1.034	-0.065	-0.043	0.988	0.150	0.273	-0.293	0.040	0.292	0.039	-0.153	0.254	0.039	0.011	0.311
0.143	0.987	-0.097	-0.044	0.987	0.155	0.297	-0.429	0.024	0.277	-0.006	-0.189	0.240	0.007	0.020	0.322
0.182	0.937	-0.038	-0.045	0.986	0.160	0.282	-0.248	0.039	0.317	-0.056	-0.134	0.279	0.057	0.040	0.325
0.197	0.902	0.014	-0.045	0.985	0.166	0.329	-0.052	0.028	0.332	-0.090	-0.089	0.296	0.090	0.092	0.307
0.143	0.956	-0.057	-0.048	0.983	0.176	0.546	-0.112	0.177	0.281	-0.034	-0.170	0.243	0.035	0.022	0.294
0.070	0.980	0.022	-0.053	0.981	0.187	0.585	-0.069	0.241	0.212	-0.008	-0.102	0.171	0.011	0.103	0.274
0.101	0.964	0.053	-0.056	0.978	0.199	0.649	-0.081	0.179	0.246	-0.021	-0.083	0.202	0.025	0.136	0.245
0.078	1.061	0.065	-0.058	0.976	0.210	0.596	0.174	0.183	0.226	0.078	-0.082	0.180	0.073	0.150	0.209
0.017	1.107	0.061	-0.063	0.973	0.221	0.568	-0.161	0.214	0.169	0.126	-0.097	0.120	0.120	0.149	0.184
-0.049	1.188	0.053	-0.066	0.971	0.229	0.493	-0.090	0.135	0.106	0.210	-0.114	0.056	0.202	0.142	0.150
-0.049	1.157	0.148	-0.066	0.970	0.233	0.198	0.053	0.031	0.106	0.179	-0.023	0.057	0.172	0.238	0.101
-0.022	1.088	0.290	-0.068	0.970	0.234	0.078	-0.226	0.069	0.135	0.110	0.118	0.085	0.104	0.383	0.063
-0.149	0.933	0.230	-0.070	0.968	0.241	0.340	-0.177	0.046	0.010	-0.043	0.052	0.042	0.051	0.325	0.048
-0.149	0.933	0.230	-0.071	0.967	0.246	0.289	0.092	0.043	0.011	-0.042	0.047	0.043	0.051	0.328	0.009
-0.118	1.026	0.120	-0.073	0.966	0.249	0.151	-0.007	0.082	0.043	0.052	-0.066	0.012	0.042	0.220	-0.010
-0.272	1.099	0.148	-0.075	0.966	0.246	-0.131	-0.003	0.070	-0.108	0.124	-0.036	0.167	0.116	0.250	-0.018
-0.137	1.026	0.282	-0.074	0.967	0.242	-0.222	0.109	0.003	0.026	0.050	0.103	0.034	0.043	0.386	-0.040
-0.176	0.929	0.290	-0.074	0.968	0.240	-0.095	-0.002	-0.025	-0.013	-0.047	0.112	0.074	0.053	0.397	-0.055
-0.245	0.875	0.305	-0.075	0.967	0.244	0.207	-0.189	-0.020	-0.081	-0.100	0.124	0.145	0.106	0.415	-0.033
-0.172	0.922	0.203	-0.075	0.965	0.250	0.309	-0.171	-0.054	-0.008	-0.053	0.015	0.074	0.059	0.315	-0.026
-0.187	0.964	0.057	-0.076	0.966	0.246	-0.198	0.081	0.045	-0.023	-0.011	-0.126	0.091	0.016	0.172	-0.028
-0.141	1.057	0.159	-0.075	0.968	0.241	-0.223	0.255	-0.029	0.022	0.081	-0.020	0.046	0.077	0.278	-0.021
-0.245	1.038	0.120	-0.075	0.969	0.237	-0.192	-0.140	-0.051	-0.082	0.060	-0.055	0.152	0.058	0.242	-0.019
-0.226	1.003	0.254	-0.075	0.969	0.234	-0.130	-0.135	-0.038	-0.063	0.025	0.082	0.134	0.023	0.379	-0.039
-0.114	0.995	0.301	-0.075	0.970	0.233	-0.059	0.058	-0.019	0.048	0.017	0.130	0.024	0.015	0.429	-0.053
-0.241	0.972	0.199	-0.075	0.970	0.233	-0.007	-0.112	-0.055	-0.079	-0.006	0.028	0.152	0.008	0.329	-0.051
-0.191	0.929	0.223	-0.074	0.970	0.230	-0.147	-0.010	-0.025	-0.029	-0.049	0.054	0.103	0.051	0.355	-0.041
-0.210	0.960	0.159	-0.075	0.972	0.224	-0.321	0.030	0.010	-0.048	-0.020	-0.002	0.123	0.020	0.294	-0.043
-0.233	1.038	0.077	-0.074	0.973	0.219	-0.245	0.062	-0.055	-0.072	0.056	-0.080	0.147	0.057	0.214	-0.031
-0.183	1.099	0.116	-0.073	0.974	0.213	-0.278	-0.153	-0.079	-0.022	0.117	-0.035	0.097	0.118	0.256	-0.028
-0.180	1.088	0.156	-0.074	0.975	0.209	-0.142	-0.212	-0.043	-0.018	0.104	0.008	0.094	0.105	0.296	-0.014
-0.168	1.034	0.215	-0.075	0.976	0.206	-0.162	-0.355	-0.050	-0.006	0.050	0.071	0.084	0.051	0.356	-0.034
-0.095	0.991	0.234	-0.073	0.977	0.200	-0.299	0.047	-0.070	0.066	0.006	0.096	0.011	0.008	0.377	-0.042
-0.287	0.972	0.203	-0.073	0.979	0.192	-0.413	-0.142	-0.041	-0.126	-0.015	0.073	0.203	0.010	0.346	-0.049
-0.176	0.883	0.219	-0.072	0.981	0.182	-0.494	-0.014	-0.082	-0.016	-0.106	0.098	0.092	0.099	0.363	-0.057
-0.187	0.918	0.183	-0.069	0.982	0.173	-0.455	0.131	-0.169	-0.032	-0.073	0.071	0.103	0.064	0.329	-0.065
-0.222	0.976	0.124	-0.066	0.984	0.165	-0.427	-0.038	-0.182	-0.069	-0.017	0.021	0.138	0.006	0.271	-0.043
-0.164	0.980	0.089	-0.064	0.986	0.156	-0.429	-0.250	-0.144	-0.014	-0.014	-0.006	0.080	0.002	0.237	-0.036
-0.203	1.010	0.033	-0.063	0.987	0.150	-0.246	-0.279	-0.147	-0.054	0.015	-0.055	0.118	0.029	0.183	-0.021
-0.187	1.057	0.006	-0.061	0.988	0.145	-0.224	-0.165	-0.143	-0.041	0.061	-0.078	0.103	0.075	0.157	-0.003
-0.164	1.080	-0.038	-0.059	0.988	0.140	-0.216	-0.173	-0.129	-0.020	0.083	-0.116	0.080	0.097	0.114	0.010
-0.164	1.080	-0.038	-0.058	0.989	0.135	-0.202	-0.166	-0.096	-0.022	0.082	-0.111	0.080	0.097	0.115	0.016
-0.114	1.072	-0.022	-0.056	0.990	0.129	-0.297	0.046	-0.093	0.026	0.073	-0.089	0.030	0.089	0.131	0.025
-0.183	1.169	-0.061	-0.056	0.991	0.120	-0.420	-0.178	-0.046	-0.044	0.168	-0.119	0.099	0.186	0.093	0.028
-0.157	1.088	-0.101	-0.055	0.992	0.110	-0.471	-0.120	-0.052	-0.018	0.086	-0.149	0.072	0.105	0.054	0.026
-0.118	1.030	-0.022	-0.054	0.993	0.103	-0.315	-0.071	-0.066	0.019	0.028	-0.063	0.034	0.048	0.133	0.018
-0.168	1.018	-0.065	-0.054	0.994	0.093	-0.498	0.106	-0.030	-0.031	0.015	-0.096	0.083	0.036	0.089	0.020
-0.176	1.076	-0.120	-0.054	0.995	0.085	-0.346	-0.097	-0.015	-0.038	0.073	-0.144	0.091	0.095	0.034	0.021
-0.168	1.057	-0.105	-0.054	0.996	0.074	-0.541	-0.050	-0.002	-0.030	0.052	-0.117	0.083	0.077	0.050	0.011
-0.130	0.976	-0.081	-0.054	0.996	0.068	-0.299	0.020	-0.038	0.008	-0.029	-0.087	0.044	0.004	0.074	0.023
-0.176	0.983	-0.081	-0.054	0.997	0.054	-0.642	-0.118	0.004	-0.038	-0.023	-0.074	0.090	0.005	0.075	0.028
-0.107	1.018	-0.124	-0.053	0.998	0.040	-0.694	0.199	-0.060	0.031	0.011	-0.104	0.020	0.040	0.032	0.035
-0.160	1.134	-0.223	-0.052	0.998	0.024	-0.765	-0.034	-0.091	-0.025	0.127	-0.187	0.074	0.157	0.066	0.028
-0.091	1.119	-0.077	-0.049	0.999	0.010	-0.716	0.086	-0.147	0.042	0.111	-0.026	0.004	0.142	0.081	0.025
-0.126	1.018	-0.057	-0.046	0.999	-0.006	-0.796	0.156	-0.171	0.004	0.010	0.009	0.038	0.043	0.101	-0.005
-0.164	1.038	-0.101	-0.043	0.999	-0.022	-0.779	0.199	-0.166	-0.037	0.030	-0.019	0.077	0.062	0.059	-0.027
-0.226	0.987	-0.112	-0.040	0.999	-0.035	-0.640	0.111	-0.170	-0.101	-0.020	-0.018	0.138	0.012	0.048	-0.049
-0.183	1.014	-0.069	-0.038	0.998	-0.047	-0.599	-0.207	-0.134	-0.060	0.008	0.038	0.095	0.040	0.092	-0.057
-0.172	1.010	-0.077	-0.035	0.998	-0.060	-0.664	0.044	-0.181	-0.052	0.004	0.043	0.083	0.036	0.086	-0.060
-0.153	0.991	-0.108	-0.031	0.997	-0.074	-0.700	-0.020	-0.207	-0.036	-0.014	0.025	0.064	0.017	0.055	-0.057
-0.122	0.949	-0.053	-0.027	0.996	-0.090	-0.793	0.068	-0.213	-0.009	-0.056	0.096	0.032	0.025	0.112	-0.057
-0.157	0.956	-0.073	-0.024	0.994	-0.104	-0.711	-0.085	-0.177	-0.046	-0.047	0.090	0.066	0.017	0.093	-0.061
-0.157	1.003	-0.108	-0.021	0.993	-0.120	-0.793	0.233	-0.198	-0.049	0.001	0.070	0.066	0.030	0.059	-0.055
-0.168	0.972	-0.128	-0.017	0.991	-0.134	-0.692	-0.086	-0.169	-0.064	-0.028	0.064	0.077	0.001	0.040	-0.061
-0.122	1.022	-0.223	-0.014	0.989	-0.149	-0.769	-0.254	-0.133	-0.021	0.025	-0.015	0.031	0.049	0.053	-0.045
-0.153	0.991	-0.160	-0.012	0.986	-0.164	-0.756	0.096	-0.160	-0.054	-0.004	0.063	0.061	0.018	0.010	-0.031
-0.064	0.949	-0.183	-0.009	0.984	-0.178	-0.718	-0.158	-0.126	0.031	-0.044	0.053	0.027	0.025	0.012	-0.023
-0.087	0.999	-0.235	-0.006	0.982	-0.190	-0.604	-0.205	-0.149	0.005	0.009	0.013	0.004	0.025	0.062	-0.012
-0.141	1.030	-0.286	-0.002	0.979	-0.204	-0.677	-0.128	-0.174	-0.053	0.042	-0.025	0.049	0.056	0.113	0.001
-0.064	0.980	-0.337	0.002	0.977	-0.214	-0.533	-0.002	-0.226	0.020	-0.005	-0.065	0.028	0.006	0.163	-0.012
-0.103	1.026	-0.333	0.006	0.974	-0.228	-0.673	-0.058	-0.194	-0.022	0.044	-0.048	0.011	0.052	0.158	-0.000
-0.149	1.010	-0.329	0.010	0.971	-0.240	-0.635	-0.221	-0.171	-0.072	0.032	-0.031	0.057	0.037	0.153	0.004
-0.010	0.972	-0.313	0.012	0.967	-0.253	-0.642	0.196	-0.191	0.064	-0.002	-0.002	0.082	0.002	0.136	-0.007
-0.103	0.976	-0.353	0.016	0.964	-0.265	-0.606	-0.116	-0.172	-0.032	0.005	-0.030	0.011	0.002	0.174	-0.011
-0.080	0.968	-0.325	0.019	0.960	-0.279	-0.749	-0.003	-0.155	-0.011	0.002	0.013	0.012	0.005	0.145	-0.001
-0.099	0.945	-0.376	0.022	0.956	-0.294	-0.726	-0.075	-0.177	-0.034	-0.017	-0.024	0.007	0.028	0.195	-0.023
-0.053	0.937	-0.325	0.026	0.952	-0.306	-0.634	-0.056	-0.214	0.007	-0.020	0.039	0.039	0.036	0.143	-0.028
-0.107	0.918	-0.369	0.030	0.948	-0.318	-0.649	-0.009	-0.215	-0.051	-0.036	0.008	0.015	0.055	0.185	-0.027
-0.080	0.883	-0.333	0.033	0.943	-0.331	-0.664	-0.012	-0.176	-0.028	-0.067	0.056	0.012	0.088	0.148	-0.023
-0.037	0.898	-0.341	0.037	0.940	-0.340	-0.488	-0.012	-0.222	0.009	-0.048	0.058	0.054	0.072	0.155	-0.023
-0.045	0.844	-0.408	0.039	0.935	-0.353	-0.677	0.138	-0.181	-0.002	-0.098	0.004	0.046	0.126	0.221	-0.024
-0.045	0.860	-0.420	0.040	0.930	-0.365	-0.598	0.400	-0.229	-0.005	-0.078	0.004	0.045	0.110	0.232	-0.010
-0.080	0.883	-0.388	0.043	0.926	-0.375	-0.559	-0.008	-0.136	-0.042	-0.051	0.046	0.010	0.086	0.199	-0.020
-0.007	0.898	-0.428	0.044	0.922	-0.384	-0.480	0.150	-0.124	0.030	-0.031	0.016	0.083	0.070	0.237	-0.021
-0.072	0.879	-0.376	0.044	0.919	-0.391	-0.339	0.223	-0.124	-0.036	-0.048	0.074	0.017	0.088	0.185	-0.032
-0.014	0.891	-0.373	0.044	0.917	-0.396	-0.289	0.233	-0.124	0.021	-0.034	0.084	0.075	0.076	0.179	-0.029
-0.076	0.833	-0.384	0.043	0.915	-0.400	-0.199	0.248	-0.074	-0.040	-0.090	0.076	0.012	0.133	0.190	-0.037
-0.064	0.848	-0.420	0.042	0.914	-0.403	-0.155	0.272	-0.070	-0.027	-0.073	0.043	0.024	0.117	0.224	-0.028
-0.041	0.879	-0.428	0.042	0.914	-0.404	-0.013	0.179	-0.090	-0.004	-0.042	0.036	0.047	0.086	0.231	-0.041
-0.049	0.875	-0.451	0.041	0.913	-0.405	-0.040	0.215	-0.067	-0.012	-0.045	0.013	0.038	0.089	0.253	-0.035
-0.099	0.844	-0.408	0.041	0.914	-0.404	0.089	0.042	-0.033	-0.062	-0.077	0.054	0.013	0.119	0.208	-0.033
-0.072	0.879	-0.463	0.040	0.915	-0.403	0.070	0.147	-0.038	-0.034	-0.042	-0.003	0.013	0.084	0.261	-0.040
-0.057	0.910	-0.420	0.038	0.916	-0.400	0.159	0.243	-0.035	-0.018	-0.012	0.037	0.028	0.052	0.215	-0.046
-0.087	0.868	-0.432	0.036	0.916	-0.399	0.066	0.191	0.022	-0.046	-0.055	0.024	0.003	0.094	0.225	-0.041
-0.095	0.906	-0.455	0.035	0.917	-0.397	0.126	0.057	0.035	-0.053	-0.017	-0.002	0.010	0.054	0.247	-0.044
-0.095	0.906	-0.455	0.033	0.918	-0.396	0.082	0.058	0.051	-0.051	-0.018	-0.005	0.010	0.053	0.245	-0.045
-0.091	0.887	-0.428	0.031	0.918	-0.394	0.080	0.112	0.062	-0.045	-0.037	0.021	0.006	0.072	0.216	-0.052
-0.057	0.910	-0.365	0.028	0.919	-0.393	0.065	0.207	0.016	-0.008	-0.015	0.082	0.030	0.049	0.151	-0.053
-0.122	0.860	-0.392	0.026	0.919	-0.392	0.051	0.148	0.037	-0.071	-0.065	0.053	0.035	0.098	0.177	-0.057
-0.076	0.875	-0.337	0.024	0.920	-0.391	0.067	0.071	0.039	-0.022	-0.050	0.107	0.013	0.082	0.120	-0.057
-0.099	0.844	-0.376	0.022	0.921	-0.388	0.184	0.176	0.017	-0.043	-0.083	0.064	0.010	0.112	0.157	-0.056
-0.099	0.848	-0.400	0.021	0.923	-0.384	0.209	0.182	0.003	-0.041	-0.080	0.036	0.008	0.108	0.179	-0.053
-0.068	0.806	-0.357	0.018	0.925	-0.378	0.323	0.262	0.008	-0.008	-0.125	0.074	0.024	0.150	0.134	-0.049
-0.107	0.786	-0.341	0.016	0.928	-0.372	0.362	0.232	0.016	-0.044	-0.147	0.083	0.013	0.170	0.116	-0.038
-0.091	0.813	-0.380	0.013	0.931	-0.364	0.456	0.326	0.024	-0.025	-0.123	0.036	0.004	0.142	0.154	-0.031
-0.087	0.852	-0.432	0.009	0.935	-0.354	0.527	0.369	0.027	-0.017	-0.088	-0.025	0.008	0.103	0.203	-0.026
-0.118	0.833	-0.463	0.003	0.939	-0.343	0.618	0.601	0.108	-0.041	-0.112	-0.067	0.021	0.122	0.232	-0.034
-0.141	0.856	-0.522	-0.006	0.944	-0.329	0.764	0.806	0.147	-0.055	-0.093	-0.140	0.043	0.098	0.288	-0.055
-0.260	0.895	-0.507	-0.013	0.949	-0.315	0.769	0.446	0.168	-0.167	-0.059	-0.138	0.162	0.058	0.270	-0.080
-0.268	0.910	-0.396	-0.017	0.953	-0.302	0.682	0.316	0.101	-0.170	-0.048	-0.040	0.169	0.041	0.157	-0.100
-0.237	0.910	-0.329	-0.020	0.956	-0.292	0.529	0.062	0.098	-0.136	-0.051	0.017	0.138	0.040	0.086	-0.096
-0.241	0.945	-0.373	-0.023	0.958	-0.284	0.431	0.045	0.070	-0.138	-0.018	-0.034	0.141	0.005	0.126	-0.058
-0.095	0.976	-0.353	-0.024	0.961	-0.276	0.434	0.211	0.000	0.010	0.010	-0.022	0.005	0.026	0.103	-0.001
-0.060	0.987	-0.447	-0.024	0.962	-0.271	0.291	0.044	0.002	0.045	0.020	-0.122	0.040	0.038	0.195	0.053
-0.010	0.949	-0.479	-0.024	0.964	-0.266	0.305	-0.200	0.037	0.095	-0.020	-0.158	0.090	0.000	0.224	0.119
-0.007	0.964	-0.467	-0.023	0.965	-0.260	0.316	-0.204	0.031	0.098	-0.006	-0.152	0.093	0.016	0.210	0.172
0.070	0.949	-0.479	-0.022	0.967	-0.255	0.341	-0.322	0.040	0.174	-0.023	-0.169	0.169	0.001	0.218	0.210
0.140	0.956	-0.471	-0.021	0.968	-0.249	0.319	-0.368	0.037	0.242	-0.017	-0.167	0.238	0.009	0.207	0.243
0.147	0.925	-0.436	-0.019	0.970	-0.244	0.293	-0.267	-0.009	0.247	-0.049	-0.136	0.245	0.023	0.168	0.280
0.201	0.875	-0.384	-0.017	0.971	-0.240	0.249	-0.177	-0.005	0.299	-0.100	-0.089	0.297	0.073	0.114	0.305
0.201	0.891	-0.443	-0.016	0.971	-0.237	0.199	-0.085	0.018	0.299	-0.086	-0.151	0.296	0.057	0.170	0.301
0.213	0.864	-0.455	-0.016	0.973	-0.232	0.287	0.041	0.027	0.310	-0.114	-0.167	0.306	0.084	0.179	0.299
0.124	0.914	-0.447	-0.017	0.974	-0.226	0.356	0.042	0.057	0.222	-0.065	-0.165	0.216	0.033	0.169	0.270
0.124	0.914	-0.447	-0.019	0.976	-0.216	0.512	0.066	0.109	0.224	-0.067	-0.175	0.214	0.033	0.165	0.235
0.043	0.960	-0.333	-0.021	0.978	-0.208	0.447	0.009	0.112	0.146	-0.022	-0.069	0.132	0.014	0.048	0.201
0.043	0.987	-0.298	-0.023	0.980	-0.197	0.565	-0.002	0.097	0.148	0.002	-0.044	0.130	0.041	0.010	0.182
0.078	0.976	-0.246	-0.024	0.983	-0.183	0.737	-0.145	0.075	0.183	-0.012	-0.006	0.163	0.029	0.044	0.162
0.032	1.057	-0.353	-0.025	0.985	-0.171	0.636	-0.115	0.082	0.137	0.067	-0.125	0.115	0.110	0.060	0.145
0.028	1.080	-0.349	-0.026	0.986	-0.166	0.310	-0.147	0.098	0.135	0.089	-0.126	0.110	0.134	0.054	0.137
-0.072	1.099	-0.329	-0.029	0.986	-0.162	0.218	-0.088	0.154	0.037	0.108	-0.110	0.009	0.153	0.032	0.111
-0.003	1.115	-0.239	-0.030	0.987	-0.157	0.252	0.129	0.051	0.107	0.123	-0.025	0.077	0.169	0.061	0.077
-0.045	1.065	-0.164	-0.030	0.988	-0.151	0.296	0.146	-0.017	0.065	0.071	0.045	0.033	0.119	0.137	0.033
-0.087	0.999	-0.128	-0.031	0.989	-0.143	0.406	0.039	0.016	0.022	0.004	0.072	0.009	0.053	0.175	0.005
-0.149	0.898	-0.136	-0.031	0.991	-0.133	0.476	-0.128	0.010	-0.040	-0.097	0.055	0.072	0.048	0.169	-0.022
-0.176	0.929	-0.175	-0.032	0.990	-0.134	-0.007	0.003	0.038	-0.066	-0.067	0.016	0.099	0.019	0.132	-0.040
-0.160	0.991	-0.242	-0.032	0.991	-0.133	0.032	0.059	-0.050	-0.052	-0.005	-0.052	0.084	0.042	0.066	-0.048
-0.149	1.007	-0.179	-0.030	0.990	-0.134	-0.047	0.100	-0.114	-0.043	0.010	0.013	0.073	0.057	0.131	-0.037
-0.176	1.034	-0.250	-0.029	0.990	-0.136	-0.051	0.024	-0.078	-0.071	0.038	-0.057	0.100	0.084	0.061	-0.018
-0.126	1.088	-0.250	-0.027	0.991	-0.132	0.181	-0.009	-0.107	-0.023	0.091	-0.060	0.051	0.138	0.062	-0.016
-0.095	1.107	-0.274	-0.025	0.991	-0.129	0.204	-0.100	-0.133	0.005	0.110	-0.087	0.020	0.158	0.039	-0.013
-0.137	1.130	-0.215	-0.023	0.992	-0.123	0.301	-0.266	-0.041	-0.039	0.132	-0.034	0.062	0.181	0.098	-0.013
-0.103	1.084	-0.116	-0.023	0.992	-0.120	0.138	-0.043	-0.030	-0.006	0.086	0.062	0.028	0.135	0.198	-0.026
-0.133	1.003	-0.144	-0.024	0.992	-0.120	0.020	0.055	0.020	-0.036	0.004	0.034	0.059	0.054	0.170	-0.047
-0.153	0.976	-0.120	-0.024	0.993	-0.120	0.026	0.147	-0.043	-0.055	-0.022	0.056	0.078	0.028	0.194	-0.052
-0.149	0.968	-0.112	-0.024	0.992	-0.125	-0.294	-0.097	0.014	-0.051	-0.029	0.070	0.075	0.020	0.201	-0.065
-0.114	0.895	-0.085	-0.023	0.991	-0.129	-0.194	0.234	-0.123	-0.017	-0.102	0.101	0.040	0.053	0.229	-0.072
-0.168	0.987	-0.120	-0.022	0.990	-0.136	-0.368	0.135	-0.059	-0.072	-0.008	0.072	0.094	0.040	0.193	-0.075
-0.141	0.933	-0.089	-0.021	0.989	-0.143	-0.371	0.021	-0.066	-0.046	-0.061	0.111	0.067	0.013	0.224	-0.076
-0.172	0.933	-0.152	-0.020	0.989	-0.149	-0.293	0.056	-0.074	-0.077	-0.060	0.053	0.098	0.012	0.161	-0.086
-0.157	0.953	-0.168	-0.019	0.988	-0.156	-0.350	-0.120	-0.077	-0.062	-0.040	0.044	0.083	0.007	0.145	-0.088
-0.195	0.929	-0.203	-0.016	0.987	-0.162	-0.260	-0.232	-0.126	-0.103	-0.062	0.013	0.121	0.016	0.109	-0.075
-0.195	0.929	-0.203	-0.014	0.986	-0.166	-0.231	-0.426	-0.096	-0.105	-0.061	0.018	0.121	0.015	0.109	-0.060
-0.107	0.972	-0.242	-0.010	0.985	-0.170	-0.150	-0.191	-0.158	-0.020	-0.018	-0.019	0.033	0.028	0.069	-0.055
-0.114	0.968	-0.266	-0.007	0.985	-0.174	-0.191	-0.075	-0.170	-0.030	-0.022	-0.039	0.040	0.024	0.046	-0.041
-0.149	0.929	-0.274	-0.003	0.984	-0.179	-0.255	-0.159	-0.167	-0.067	-0.060	-0.042	0.075	0.014	0.038	-0.028
-0.130	0.995	-0.294	-0.001	0.982	-0.187	-0.400	-0.157	-0.109	-0.050	0.007	-0.054	0.056	0.052	0.019	-0.031
-0.099	1.003	-0.199	0.002	0.981	-0.194	-0.360	-0.232	-0.130	-0.022	0.016	0.048	0.026	0.060	0.113	-0.026
-0.110	0.968	-0.270	0.005	0.980	-0.201	-0.336	-0.123	-0.130	-0.036	-0.017	-0.017	0.038	0.025	0.042	-0.017
-0.087	0.956	-0.329	0.007	0.978	-0.210	-0.420	-0.062	-0.105	-0.015	-0.027	-0.067	0.015	0.013	0.017	-0.016
-0.095	0.964	-0.333	0.010	0.976	-0.218	-0.403	-0.008	-0.160	-0.026	-0.017	-0.063	0.023	0.021	0.021	-0.023
-0.118	0.956	-0.357	0.012	0.973	-0.230	-0.611	0.138	-0.196	-0.051	-0.022	-0.074	0.046	0.013	0.044	-0.027
-0.141	0.949	-0.294	0.015	0.970	-0.242	-0.591	-0.042	-0.163	-0.077	-0.026	0.000	0.069	0.005	0.019	-0.028
-0.126	0.964	-0.345	0.019	0.966	-0.256	-0.746	-0.193	-0.184	-0.065	-0.006	-0.036	0.054	0.020	0.032	-0.025
-0.053	0.995	-0.321	0.022	0.963	-0.269	-0.638	-0.133	-0.122	0.006	0.029	0.000	0.019	0.051	0.008	-0.027
-0.060	0.980	-0.365	0.024	0.960	-0.279	-0.503	-0.067	-0.104	-0.003	0.017	-0.033	0.011	0.036	0.052	-0.016
-0.095	0.976	-0.365	0.026	0.958	-0.287	-0.406	-0.063	-0.098	-0.040	0.015	-0.025	0.024	0.032	0.052	-0.016
-0.076	1.022	-0.361	0.028	0.955	-0.294	-0.376	-0.076	-0.095	-0.023	0.064	-0.014	0.004	0.079	0.049	-0.016
-0.110	1.041	-0.369	0.031	0.953	-0.301	-0.395	-0.248	-0.113	-0.061	0.085	-0.015	0.039	0.098	0.057	-0.015
-0.041	1.041	-0.369	0.036	0.951	-0.309	-0.386	-0.249	-0.164	0.003	0.087	-0.007	0.030	0.098	0.057	-0.013
-0.030	1.014	-0.384	0.039	0.948	-0.317	-0.431	-0.101	-0.174	0.010	0.063	-0.015	0.041	0.071	0.074	-0.018
-0.045	0.941	-0.349	0.042	0.945	-0.324	-0.368	0.007	-0.160	-0.009	-0.008	0.028	0.025	0.002	0.039	-0.014
-0.072	0.972	-0.365	0.045	0.943	-0.331	-0.361	-0.155	-0.137	-0.040	0.025	0.019	0.002	0.030	0.056	-0.021
-0.049	0.902	-0.361	0.048	0.940	-0.339	-0.432	-0.075	-0.151	-0.020	-0.042	0.031	0.021	0.040	0.052	-0.030
-0.037	0.956	-0.337	0.051	0.937	-0.345	-0.354	0.047	-0.168	-0.012	0.015	0.061	0.032	0.014	0.029	-0.034
-0.033	0.960	-0.345	0.053	0.933	-0.356	-0.552	0.207	-0.172	-0.010	0.023	0.064	0.036	0.018	0.038	-0.032
-0.053	0.891	-0.396	0.056	0.929	-0.366	-0.546	-0.105	-0.145	-0.033	-0.042	0.023	0.017	0.051	0.090	-0.034
-0.037	0.906	-0.388	0.058	0.925	-0.375	-0.454	0.005	-0.153	-0.020	-0.023	0.039	0.032	0.036	0.083	-0.033
-0.037	0.906	-0.388	0.060	0.922	-0.382	-0.404	0.136	-0.164	-0.023	-0.020	0.046	0.032	0.035	0.084	-0.037
-0.022	0.821	-0.384	0.062	0.920	-0.388	-0.304	0.168	-0.171	-0.009	-0.102	0.056	0.047	0.120	0.080	-0.050
-0.045	0.829	-0.388	0.064	0.918	-0.392	-0.228	0.015	-0.150	-0.035	-0.092	0.056	0.024	0.113	0.085	-0.056
-0.087	0.852	-0.357	0.066	0.916	-0.396	-0.210	0.001	-0.142	-0.079	-0.067	0.091	0.018	0.090	0.054	-0.059
-0.053	0.821	-0.388	0.067	0.914	-0.401	-0.215	0.149	-0.146	-0.046	-0.096	0.063	0.017	0.122	0.087	-0.065
-0.033	0.852	-0.376	0.069	0.913	-0.401	-0.038	0.034	-0.136	-0.029	-0.064	0.075	0.036	0.091	0.076	-0.069
-0.057	0.802	-0.428	0.071	0.913	-0.401	0.036	0.070	-0.135	-0.054	-0.115	0.024	0.013	0.141	0.128	-0.054
-0.064	0.837	-0.424	0.072	0.913	-0.401	0.012	0.056	-0.125	-0.063	-0.080	0.027	0.006	0.107	0.125	-0.054
-0.026	0.840	-0.424	0.073	0.913	-0.402	-0.032	0.160	-0.111	-0.025	-0.075	0.027	0.044	0.103	0.127	-0.055
-0.057	0.821	-0.420	0.073	0.912	-0.403	-0.024	0.088	-0.088	-0.057	-0.094	0.032	0.014	0.123	0.124	-0.049
-0.064	0.825	-0.467	0.073	0.912	-0.404	-0.081	0.034	-0.058	-0.065	-0.089	-0.014	0.006	0.119	0.172	-0.048
-0.018	0.856	-0.416	0.072	0.911	-0.406	-0.046	0.299	-0.088	-0.018	-0.058	0.038	0.052	0.089	0.122	-0.048
-0.060	0.833	-0.440	0.071	0.911	-0.407	-0.040	0.135	-0.026	-0.059	-0.081	0.015	0.010	0.112	0.147	-0.047
-0.037	0.840	-0.447	0.070	0.911	-0.407	0.038	0.208	-0.037	-0.035	-0.073	0.006	0.033	0.105	0.157	-0.047
-0.064	0.898	-0.443	0.068	0.911	-0.406	0.065	0.237	-0.031	-0.060	-0.015	0.009	0.006	0.047	0.154	-0.042
-0.064	0.848	-0.455	0.067	0.911	-0.406	0.012	0.103	0.009	-0.059	-0.066	-0.003	0.007	0.098	0.167	-0.048
-0.010	0.868	-0.443	0.064	0.912	-0.405	0.073	0.338	-0.023	-0.002	-0.047	0.008	0.061	0.078	0.157	-0.050
-0.107	0.840	-0.440	0.062	0.914	-0.401	0.238	0.133	0.018	-0.095	-0.076	0.008	0.035	0.106	0.155	-0.045
-0.068	0.925	-0.455	0.060	0.915	-0.398	0.175	0.062	0.059	-0.055	0.008	-0.011	0.003	0.021	0.172	-0.044
-0.053	0.945	-0.455	0.058	0.917	-0.394	0.271	0.215	0.015	-0.037	0.025	-0.017	0.018	0.002	0.174	-0.052
-0.064	0.879	-0.416	0.056	0.919	-0.390	0.229	0.123	0.037	-0.047	-0.042	0.018	0.007	0.068	0.135	-0.044
-0.057	0.895	-0.396	0.054	0.921	-0.385	0.259	0.120	0.061	-0.037	-0.029	0.033	0.015	0.053	0.117	-0.042
-0.064	0.895	-0.388	0.051	0.923	-0.382	0.176	0.191	0.062	-0.042	-0.030	0.038	0.007	0.053	0.109	-0.047
-0.049	0.852	-0.373	0.048	0.924	-0.378	0.214	-0.008	0.144	-0.023	-0.074	0.049	0.023	0.096	0.094	-0.042
-0.087	0.906	-0.424	0.045	0.926	-0.374	0.256	0.085	0.086	-0.059	-0.022	-0.007	0.015	0.043	0.147	-0.051
-0.057	0.922	-0.408	0.043	0.929	-0.369	0.281	0.086	0.101	-0.026	-0.008	0.003	0.016	0.028	0.133	-0.055
-0.133	0.929	-0.420	0.040	0.931	-0.363	0.302	0.145	0.050	-0.100	-0.003	-0.014	0.060	0.021	0.146	-0.062
-0.133	0.910	-0.443	0.037	0.933	-0.359	0.252	0.062	0.090	-0.097	-0.024	-0.042	0.059	0.041	0.172	-0.060
-0.133	0.910	-0.443	0.034	0.935	-0.353	0.354	0.231	0.050	-0.094	-0.026	-0.048	0.059	0.042	0.174	-0.061
-0.099	0.848	-0.412	0.031	0.937	-0.347	0.338	0.259	0.053	-0.056	-0.090	-0.022	0.025	0.105	0.144	-0.056
-0.114	0.848	-0.487	0.027	0.940	-0.340	0.401	0.320	0.057	-0.068	-0.093	-0.104	0.040	0.106	0.221	-0.042
-0.160	0.879	-0.487	0.023	0.943	-0.331	0.513	0.224	0.109	-0.110	-0.066	-0.114	0.088	0.076	0.223	-0.028
-0.110	0.933	-0.487	0.016	0.947	-0.319	0.651	0.509	0.183	-0.052	-0.016	-0.125	0.039	0.023	0.224	-0.034
-0.130	0.956	-0.518	0.008	0.952	-0.306	0.768	0.609	0.197	-0.063	0.003	-0.171	0.059	0.000	0.257	-0.033
-0.191	0.918	-0.447	0.002	0.956	-0.292	0.723	0.452	0.176	-0.118	-0.040	-0.113	0.123	0.039	0.188	-0.036
-0.130	0.937	-0.404	-0.002	0.960	-0.280	0.651	0.349	0.060	-0.053	-0.024	-0.082	0.062	0.020	0.146	-0.052
-0.180	0.918	-0.349	-0.005	0.963	-0.269	0.601	0.300	0.047	-0.100	-0.047	-0.038	0.113	0.039	0.092	-0.054
-0.191	0.925	-0.341	-0.008	0.966	-0.259	0.499	0.129	0.077	-0.109	-0.042	-0.039	0.125	0.032	0.087	-0.016
-0.110	0.914	-0.325	-0.010	0.968	-0.249	0.545	0.097	0.090	-0.026	-0.056	-0.034	0.045	0.043	0.073	0.004
-0.003	0.960	-0.404	-0.013	0.971	-0.239	0.540	0.157	0.089	0.085	-0.012	-0.122	0.062	0.003	0.154	0.044
-0.068	0.945	-0.451	-0.015	0.973	-0.230	0.519	-0.025	0.114	0.022	-0.030	-0.179	0.003	0.012	0.204	0.099
-0.003	0.945	-0.384	-0.015	0.975	-0.221	0.461	-0.158	0.038	0.087	-0.032	-0.120	0.063	0.012	0.139	0.148
0.059	0.925	-0.408	-0.015	0.977	-0.214	0.416	-0.264	0.044	0.149	-0.053	-0.151	0.126	0.032	0.165	0.171
0.101	0.949	-0.420	-0.013	0.979	-0.205	0.480	-0.492	0.022	0.189	-0.031	-0.171	0.170	0.011	0.179	0.200
0.109	0.918	-0.404	-0.010	0.981	-0.196	0.497	-0.349	-0.051	0.194	-0.064	-0.164	0.178	0.045	0.165	0.228
0.093	0.933	-0.420	-0.008	0.982	-0.188	0.458	-0.362	0.003	0.177	-0.050	-0.188	0.164	0.033	0.183	0.250
0.143	0.949	-0.388	-0.007	0.984	-0.179	0.496	-0.300	0.029	0.226	-0.036	-0.165	0.216	0.020	0.154	0.255
0.197	0.953	-0.333	-0.008	0.986	-0.169	0.533	0.019	0.060	0.280	-0.034	-0.120	0.271	0.017	0.101	0.258
0.140	0.922	-0.357	-0.009	0.987	-0.159	0.544	-0.140	0.113	0.223	-0.067	-0.153	0.215	0.049	0.127	0.258
0.124	0.953	-0.361	-0.011	0.989	-0.148	0.570	-0.037	0.123	0.209	-0.038	-0.167	0.201	0.018	0.133	0.237
0.105	0.976	-0.329	-0.013	0.991	-0.136	0.653	0.131	0.089	0.191	-0.016	-0.147	0.182	0.006	0.105	0.215
0.020	1.003	-0.337	-0.016	0.992	-0.124	0.635	-0.016	0.160	0.109	0.009	-0.167	0.098	0.033	0.114	0.196
0.074	1.030	-0.270	-0.017	0.994	-0.112	0.635	0.009	0.081	0.163	0.035	-0.112	0.152	0.060	0.049	0.181
0.063	1.030	-0.215	-0.019	0.995	-0.099	0.648	-0.078	0.092	0.152	0.034	-0.069	0.140	0.059	0.005	0.142
0.074	1.080	-0.195	-0.019	0.996	-0.087	0.609	0.006	0.015	0.163	0.083	-0.061	0.152	0.108	0.023	0.119
-0.080	1.076	-0.199	-0.021	0.997	-0.077	0.525	-0.149	0.112	0.011	0.078	-0.075	0.002	0.103	0.019	0.095
-0.080	1.076	-0.199	-0.021	0.998	-0.067	0.544	0.329	-0.025	0.011	0.077	-0.085	0.002	0.101	0.019	0.062
-0.041	1.123	-0.175	-0.022	0.998	-0.059	0.374	0.137	0.026	0.049	0.123	-0.068	0.036	0.146	0.042	0.015
-0.107	1.099	-0.140	-0.021	0.998	-0.054	0.268	0.027	-0.050	-0.017	0.100	-0.038	0.029	0.122	0.077	0.006
-0.176	1.068	-0.144	-0.021	0.999	-0.049	0.293	-0.074	-0.012	-0.086	0.068	-0.048	0.099	0.091	0.072	-0.003
-0.107	1.018	-0.116	-0.020	0.999	-0.044	0.261	0.053	-0.081	-0.019	0.018	-0.025	0.030	0.041	0.100	-0.028
-0.103	1.010	-0.105	-0.019	0.999	-0.039	0.227	0.116	-0.068	-0.016	0.010	-0.018	0.028	0.033	0.111	-0.029
-0.172	1.010	-0.144	-0.018	0.999	-0.035	0.216	0.103	-0.064	-0.086	0.010	-0.061	0.098	0.034	0.071	-0.023
-0.118	1.018	-0.148	-0.017	0.999	-0.033	0.129	0.096	-0.062	-0.033	0.018	-0.068	0.046	0.043	0.067	-0.024
-0.149	1.049	-0.168	-0.017	0.999	-0.032	0.057	-0.035	-0.010	-0.064	0.048	-0.088	0.078	0.074	0.047	-0.030
-0.110	1.026	-0.097	-0.017	0.999	-0.029	0.168	0.021	-0.054	-0.026	0.025	-0.020	0.042	0.050	0.118	-0.023
-0.103	1.065	-0.014	-0.016	1.000	-0.027	0.116	0.023	-0.060	-0.019	0.064	0.060	0.036	0.088	0.200	-0.043
-0.083	0.980	-0.014	-0.013	1.000	-0.020	0.314	0.106	-0.128	-0.003	-0.021	0.054	0.019	0.003	0.200	-0.053
-0.199	0.980	-0.069	-0.012	1.000	-0.014	0.316	-0.349	-0.085	-0.119	-0.022	-0.007	0.137	0.002	0.145	-0.055
-0.157	0.949	-0.030	-0.012	1.000	-0.010	0.213	-0.278	-0.005	-0.077	-0.053	0.028	0.097	0.029	0.185	-0.059
-0.076	0.933	0.045	-0.013	1.000	-0.006	0.227	-0.167	0.022	0.005	-0.068	0.098	0.018	0.045	0.260	-0.058
-0.141	0.898	-0.053	-0.014	1.000	-0.010	-0.194	0.080	0.014	-0.060	-0.103	0.004	0.086	0.080	0.161	-0.055
-0.087	0.922	-0.030	-0.014	1.000	-0.012	-0.141	0.210	0.008	-0.006	-0.080	0.031	0.034	0.057	0.184	-0.057
-0.183	0.937	-0.061	-0.014	1.000	-0.016	-0.185	0.155	-0.050	-0.103	-0.064	0.003	0.133	0.042	0.152	-0.055
-0.199	0.980	-0.136	-0.013	1.000	-0.021	-0.197	-0.188	-0.041	-0.118	-0.022	-0.068	0.151	0.000	0.076	-0.052
-0.114	0.999	-0.112	-0.011	1.000	-0.022	-0.080	0.011	-0.114	-0.036	-0.002	-0.042	0.069	0.019	0.098	-0.055
-0.149	1.049	-0.136	-0.010	1.000	-0.026	-0.183	-0.084	-0.069	-0.071	0.048	-0.062	0.107	0.069	0.073	-0.038
-0.110	0.972	-0.089	-0.009	1.000	-0.030	-0.147	-0.031	-0.092	-0.035	-0.029	-0.011	0.071	0.008	0.118	-0.031
-0.107	0.968	-0.128	-0.008	0.999	-0.034	-0.227	-0.226	-0.070	-0.032	-0.033	-0.046	0.070	0.012	0.077	-0.034
-0.130	0.976	-0.105	-0.005	0.999	-0.039	-0.207	-0.005	-0.143	-0.058	-0.025	-0.018	0.096	0.004	0.099	-0.032
-0.095	0.987	-0.061	-0.002	0.999	-0.043	-0.219	0.158	-0.156	-0.026	-0.013	0.030	0.064	0.007	0.140	-0.037
-0.110	1.022	-0.112	0.001	0.999	-0.048	-0.228	-0.121	-0.203	-0.045	0.022	-0.017	0.083	0.042	0.086	-0.045
-0.133	1.022	-0.140	0.004	0.998	-0.055	-0.326	-0.219	-0.150	-0.071	0.022	-0.037	0.109	0.043	0.056	-0.038
-0.130	0.987	-0.144	0.007	0.998	-0.061	-0.301	-0.194	-0.160	-0.070	-0.012	-0.035	0.108	0.008	0.050	-0.041
-0.060	1.018	-0.089	0.010	0.998	-0.069	-0.395	-0.119	-0.163	-0.005	0.019	0.028	0.042	0.039	0.102	-0.046
-0.099	1.003	-0.105	0.013	0.997	-0.076	-0.333	0.005	-0.150	-0.046	0.004	0.019	0.084	0.024	0.084	-0.049
-0.122	0.995	-0.140	0.016	0.996	-0.083	-0.362	-0.071	-0.153	-0.072	-0.003	-0.009	0.109	0.017	0.046	-0.044
-0.103	1.007	-0.085	0.020	0.996	-0.089	-0.319	-0.054	-0.218	-0.056	0.009	0.052	0.093	0.029	0.098	-0.069
-0.068	0.953	-0.136	0.024	0.995	-0.098	-0.424	-0.049	-0.235	-0.026	-0.044	0.010	0.061	0.025	0.043	-0.062
-0.164	0.906	-0.097	0.028	0.994	-0.105	-0.391	-0.356	-0.194	-0.127	-0.090	0.057	0.160	0.071	0.080	-0.050
-0.057	0.976	-0.183	0.032	0.993	-0.114	-0.408	-0.201	-0.169	-0.022	-0.019	-0.022	0.056	0.002	0.009	-0.039
-0.037	0.991	-0.172	0.036	0.992	-0.120	-0.334	-0.106	-0.188	-0.007	-0.003	-0.004	0.039	0.014	0.001	-0.035
-0.053	0.983	-0.211	0.039	0.991	-0.127	-0.327	-0.124	-0.185	-0.026	-0.009	-0.036	0.057	0.007	0.043	-0.010
-0.041	0.976	-0.203	0.043	0.990	-0.135	-0.377	-0.122	-0.175	-0.019	-0.016	-0.021	0.049	0.000	0.038	-0.009
-0.030	0.929	-0.187	0.045	0.989	-0.142	-0.362	0.009	-0.134	-0.010	-0.061	0.002	0.040	0.045	0.025	-0.009
-0.033	0.964	-0.219	0.048	0.988	-0.149	-0.340	-0.092	-0.112	-0.016	-0.025	-0.023	0.047	0.010	0.059	-0.020
-0.030	1.007	-0.215	0.050	0.987	-0.154	-0.260	0.112	-0.158	-0.014	0.018	-0.014	0.046	0.033	0.058	-0.031
-0.072	0.925	-0.175	0.052	0.986	-0.159	-0.264	0.056	-0.135	-0.059	-0.062	0.031	0.091	0.047	0.021	-0.040
-0.076	0.891	-0.199	0.054	0.985	-0.164	-0.198	0.048	-0.106	-0.064	-0.096	0.012	0.098	0.081	0.048	-0.048
-0.072	0.895	-0.219	0.055	0.984	-0.169	-0.255	0.110	-0.078	-0.061	-0.091	-0.003	0.097	0.077	0.071	-0.058
-0.041	0.879	-0.164	0.056	0.983	-0.174	-0.261	0.292	-0.114	-0.031	-0.106	0.058	0.068	0.092	0.018	-0.051
-0.060	0.895	-0.187	0.056	0.982	-0.179	-0.227	0.110	-0.062	-0.050	-0.089	0.039	0.090	0.076	0.045	-0.049
-0.037	0.910	-0.211	0.057	0.982	-0.181	-0.086	0.239	-0.084	-0.028	-0.073	0.017	0.070	0.061	0.071	-0.051
-0.068	0.960	-0.231	0.057	0.982	-0.179	0.143	0.240	-0.059	-0.058	-0.024	-0.006	0.103	0.011	0.093	-0.056
-0.072	0.980	-0.191	0.055	0.983	-0.178	0.063	0.223	0.008	-0.061	-0.004	0.033	0.110	0.008	0.057	-0.057
-0.083	0.941	-0.207	0.054	0.983	-0.174	0.187	0.174	0.019	-0.071	-0.044	0.013	0.124	0.030	0.076	-0.072
-0.087	0.918	-0.223	0.052	0.984	-0.172	0.156	0.193	0.043	-0.072	-0.068	-0.005	0.131	0.053	0.095	-0.071
-0.114	0.914	-0.156	0.050	0.985	-0.167	0.232	0.189	0.062	-0.097	-0.072	0.057	0.160	0.057	0.031	-0.068
-0.049	0.925	-0.152	0.047	0.986	-0.163	0.258	0.301	0.053	-0.029	-0.061	0.056	0.098	0.045	0.030	-0.064
-0.072	0.910	-0.179	0.045	0.987	-0.155	0.410	0.006	0.074	-0.050	-0.078	0.020	0.124	0.061	0.061	-0.061
-0.072	0.910	-0.179	0.042	0.988	-0.148	0.353	0.127	0.118	-0.047	-0.079	0.013	0.127	0.062	0.064	-0.052
-0.072	0.910	-0.152	0.039	0.989	-0.141	0.363	0.088	0.140	-0.043	-0.080	0.034	0.129	0.062	0.040	-0.052
-0.099	0.937	-0.164	0.035	0.990	-0.134	0.365	-0.053	0.195	-0.066	-0.054	0.014	0.159	0.035	0.054	-0.054
-0.072	0.964	-0.140	0.032	0.992	-0.125	0.439	0.108	0.118	-0.036	-0.028	0.029	0.135	0.008	0.034	-0.064
-0.099	0.956	-0.144	0.030	0.993	-0.116	0.490	0.182	0.058	-0.061	-0.037	0.016	0.165	0.016	0.040	-0.073
-0.149	0.914	-0.152	0.027	0.994	-0.104	0.579	-0.008	0.117	-0.108	-0.081	-0.003	0.218	0.059	0.051	-0.067
-0.137	0.906	-0.101	0.023	0.995	-0.092	0.626	0.066	0.157	-0.093	-0.090	0.036	0.209	0.066	0.002	-0.066
-0.087	0.929	-0.128	0.020	0.997	-0.080	0.632	0.177	0.122	-0.040	-0.068	-0.005	0.162	0.042	0.033	-0.056
-0.091	0.891	-0.108	0.017	0.998	-0.065	0.723	0.227	0.125	-0.041	-0.107	0.001	0.169	0.079	0.016	-0.038
-0.083	0.960	-0.148	0.014	0.998	-0.053	0.643	0.402	0.118	-0.030	-0.038	-0.051	0.164	0.009	0.058	-0.025
-0.095	0.964	-0.160	0.011	0.999	-0.040	0.658	0.364	0.134	-0.038	-0.035	-0.075	0.179	0.004	0.073	-0.017
-0.145	0.960	-0.203	0.006	1.000	-0.027	0.683	0.417	0.190	-0.084	-0.040	-0.132	0.232	0.007	0.118	-0.010
-0.118	1.007	-0.211	0.000	1.000	-0.008	0.988	0.443	0.282	-0.051	0.006	-0.159	0.208	0.041	0.127	-0.012
-0.145	0.991	-0.223	-0.008	1.000	0.014	1.148	0.590	0.366	-0.070	-0.009	-0.193	0.238	0.026	0.141	-0.023
-0.157	0.964	-0.148	-0.015	0.999	0.036	1.103	0.605	0.362	-0.075	-0.035	-0.140	0.253	0.001	0.068	-0.041
-0.195	0.968	-0.089	-0.021	0.998	0.056	1.016	0.420	0.317	-0.107	-0.030	-0.101	0.295	0.007	0.010	-0.064
-0.241	0.941	-0.006	-0.027	0.997	0.074	0.906	0.109	0.268	-0.147	-0.056	-0.037	0.345	0.019	0.070	-0.059
-0.237	0.949	-0.002	-0.032	0.996	0.089	0.770	-0.080	0.195	-0.139	-0.047	-0.048	0.345	0.009	0.072	-0.043
-0.107	0.999	-0.022	-0.036	0.994	0.104	0.792	0.073	0.188	-0.004	0.005	-0.083	0.218	0.042	0.051	-0.010
-0.099	1.018	-0.081	-0.041	0.992	0.118	0.726	0.046	0.246	0.008	0.026	-0.156	0.214	0.063	0.010	0.046
-0.087	1.061	-0.136	-0.047	0.990	0.130	0.657	-0.159	0.272	0.026	0.070	-0.224	0.205	0.107	0.066	0.098
-0.030	1.084	-0.132	-0.052	0.989	0.141	0.602	-0.318	0.227	0.089	0.095	-0.231	0.151	0.132	0.063	0.132
-0.037	1.068	-0.101	-0.057	0.987	0.151	0.600	-0.485	0.182	0.086	0.082	-0.210	0.163	0.118	0.033	0.179
0.017	1.038	-0.061	-0.060	0.985	0.160	0.475	-0.448	0.094	0.143	0.052	-0.179	0.112	0.089	0.006	0.214
0.128	1.053	-0.061	-0.063	0.984	0.166	0.417	-0.503	0.086	0.257	0.069	-0.186	0.005	0.106	0.005	0.246
0.090	1.018	-0.077	-0.064	0.983	0.173	0.417	-0.394	0.047	0.220	0.036	-0.209	0.048	0.072	0.011	0.277
0.140	0.980	-0.065	-0.066	0.982	0.178	0.317	-0.378	0.040	0.271	-0.002	-0.202	0.002	0.035	0.000	0.300
0.117	0.945	-0.081	-0.068	0.981	0.182	0.271	-0.454	0.051	0.250	-0.036	-0.221	0.029	0.001	0.015	0.295
0.117	0.945	-0.081	-0.069	0.980	0.189	0.374	-0.224	0.050	0.252	-0.035	-0.227	0.033	0.004	0.014	0.292
0.105	0.895	0.006	-0.072	0.978	0.196	0.445	-0.343	0.085	0.243	-0.083	-0.148	0.048	0.043	0.073	0.272
0.093	0.902	0.037	-0.075	0.976	0.205	0.498	-0.264	0.115	0.234	-0.073	-0.126	0.063	0.032	0.104	0.249
0.063	0.980	0.089	-0.077	0.973	0.217	0.647	-0.128	0.136	0.206	0.007	-0.087	0.097	0.050	0.155	0.215
-0.022	1.092	-0.022	-0.082	0.970	0.229	0.671	-0.173	0.218	0.126	0.122	-0.209	0.185	0.166	0.044	0.219
-0.107	1.258	-0.073	-0.092	0.967	0.237	0.492	-0.343	0.398	0.051	0.291	-0.268	0.273	0.335	0.007	0.182
0.086	1.567	0.002	-0.098	0.966	0.238	0.091	-0.147	0.318	0.249	0.601	-0.194	0.083	0.647	0.068	0.131
-0.153	1.582	-0.014	-0.096	0.969	0.229	-0.377	0.003	-0.106	0.008	0.615	-0.201	0.325	0.664	0.053	0.056
-0.230	1.378	0.053	-0.083	0.974	0.212	-0.857	0.020	-0.654	-0.082	0.405	-0.117	0.404	0.461	0.121	0.015
-0.333	1.165	0.159	-0.066	0.980	0.189	-1.121	-0.462	-1.029	-0.203	0.187	0.013	0.509	0.250	0.229	-0.075
-0.153	1.080	0.187	-0.039	0.986	0.161	-1.396	-0.423	-1.437	-0.049	0.096	0.068	0.330	0.167	0.259	-0.103
-0.210	0.949	0.187	-0.011	0.991	0.135	-1.318	-0.802	-1.559	-0.135	-0.040	0.095	0.389	0.038	0.261	-0.105
-0.068	0.914	0.187	0.019	0.994	0.110	-1.283	-0.387	-1.585	-0.024	-0.078	0.120	0.249	0.006	0.263	-0.081
-0.064	1.065	0.049	0.049	0.995	0.083	-1.337	-0.050	-1.551	-0.051	0.072	0.009	0.247	0.160	0.127	-0.091
-0.045	1.146	0.057	0.077	0.995	0.060	-1.196	-0.228	-1.433	-0.060	0.153	0.040	0.230	0.244	0.138	-0.078
-0.083	1.258	0.006	0.103	0.994	0.038	-1.105	-0.129	-1.347	-0.124	0.266	0.011	0.271	0.360	0.089	-0.102
-0.022	1.358	0.006	0.128	0.992	0.021	-0.810	0.007	-1.267	-0.088	0.369	0.027	0.212	0.465	0.092	-0.133
-0.110	1.304	-0.034	0.151	0.989	0.009	-0.616	0.034	-1.212	-0.200	0.318	0.000	0.303	0.416	0.056	-0.168
-0.114	1.266	-0.042	0.170	0.985	0.001	-0.428	-0.051	-1.024	-0.223	0.282	0.001	0.310	0.381	0.051	-0.185
-0.149	1.227	-0.085	0.190	0.982	-0.003	-0.167	-0.055	-1.054	-0.277	0.247	-0.039	0.348	0.347	0.011	-0.204
-0.095	1.150	-0.105	0.208	0.978	-0.004	-0.145	-0.502	-0.988	-0.242	0.174	-0.057	0.298	0.275	0.006	-0.204
-0.060	1.030	-0.120	0.229	0.974	-0.004	-0.166	-0.688	-1.093	-0.228	0.058	-0.072	0.268	0.159	0.019	-0.180
-0.091	1.010	-0.270	0.249	0.968	-0.003	-0.119	-0.932	-1.117	-0.280	0.044	-0.224	0.302	0.144	0.166	-0.138
0.090	0.999	-0.128	0.271	0.963	-0.000	-0.093	-0.956	-1.153	-0.121	0.039	-0.084	0.125	0.137	0.021	-0.088
0.155	0.964	-0.144	0.292	0.956	0.007	0.130	-0.933	-1.137	-0.077	0.010	-0.107	0.063	0.106	0.034	-0.060
0.267	0.999	-0.124	0.313	0.950	0.017	0.280	-0.755	-1.072	0.014	0.051	-0.097	0.045	0.145	0.011	-0.021
0.167	1.065	-0.164	0.330	0.944	0.025	0.280	-0.643	-0.943	-0.103	0.123	-0.145	0.059	0.215	0.048	-0.004
0.278	1.061	-0.069	0.344	0.938	0.033	0.195	-0.610	-0.822	-0.006	0.124	-0.058	0.049	0.215	0.050	0.010
0.278	1.061	-0.069	0.358	0.933	0.040	0.175	-0.598	-0.793	-0.021	0.130	-0.065	0.045	0.219	0.053	0.004
0.320	1.034	-0.077	0.374	0.926	0.047	0.236	-0.410	-0.862	0.006	0.109	-0.080	0.084	0.196	0.048	0.008
0.301	1.038	-0.116	0.389	0.920	0.053	0.195	-0.404	-0.836	-0.028	0.119	-0.126	0.060	0.203	0.012	-0.005
0.251	1.026	-0.152	0.402	0.914	0.060	0.196	-0.504	-0.774	-0.091	0.114	-0.168	0.006	0.195	0.020	-0.008
0.243	1.026	-0.124	0.414	0.908	0.072	0.352	-0.754	-0.751	-0.111	0.120	-0.152	0.005	0.198	0.012	-0.019
0.301	1.041	-0.101	0.425	0.901	0.084	0.362	-0.660	-0.715	-0.065	0.142	-0.140	0.049	0.217	0.039	-0.020
0.313	0.976	-0.065	0.436	0.895	0.096	0.504	-0.481	-0.644	-0.064	0.083	-0.117	0.057	0.155	0.078	-0.009
0.370	0.987	-0.014	0.445	0.889	0.109	0.527	-0.401	-0.611	-0.016	0.100	-0.079	0.110	0.170	0.133	0.006
0.409	1.038	0.033	0.455	0.882	0.124	0.642	-0.460	-0.640	0.013	0.157	-0.046	0.144	0.224	0.184	0.010
0.409	0.991	0.037	0.465	0.874	0.139	0.636	-0.423	-0.616	0.003	0.118	-0.057	0.141	0.181	0.191	0.019
0.401	1.007	0.049	0.472	0.868	0.153	0.633	-0.427	-0.528	-0.012	0.140	-0.060	0.129	0.200	0.206	0.013
0.432	0.983	0.081	0.480	0.861	0.168	0.675	-0.333	-0.509	0.011	0.124	-0.043	0.156	0.181	0.241	0.021
0.401	0.968	0.108	0.487	0.855	0.182	0.619	-0.338	-0.474	-0.027	0.115	-0.029	0.122	0.169	0.273	0.028
0.490	0.964	0.100	0.493	0.848	0.194	0.568	-0.317	-0.466	0.055	0.118	-0.049	0.207	0.169	0.269	0.033
0.490	1.007	0.132	0.498	0.842	0.206	0.515	-0.360	-0.399	0.050	0.166	-0.030	0.203	0.216	0.304	0.038
0.478	0.922	0.175	0.503	0.836	0.219	0.548	-0.384	-0.397	0.034	0.087	0.001	0.188	0.136	0.350	0.053
0.505	0.922	0.183	0.508	0.830	0.229	0.530	-0.163	-0.350	0.055	0.093	-0.001	0.211	0.141	0.361	0.051
0.513	0.918	0.175	0.511	0.825	0.240	0.465	-0.356	-0.309	0.060	0.094	-0.020	0.215	0.142	0.357	0.050
0.520	0.879	0.215	0.517	0.819	0.248	0.434	-0.027	-0.361	0.062	0.062	0.012	0.220	0.108	0.401	0.048
0.536	0.871	0.246	0.523	0.813	0.255	0.453	0.011	-0.381	0.071	0.060	0.036	0.231	0.105	0.435	0.042
0.482	0.895	0.191	0.528	0.808	0.261	0.365	-0.060	-0.311	0.012	0.088	-0.025	0.173	0.134	0.383	0.034
0.509	0.929	0.246	0.532	0.804	0.267	0.291	-0.090	-0.265	0.035	0.127	0.025	0.195	0.174	0.440	0.024
0.505	0.976	0.226	0.538	0.799	0.269	0.325	0.230	-0.314	0.026	0.178	0.003	0.187	0.225	0.423	0.016
0.467	0.987	0.179	0.542	0.795	0.272	0.210	0.016	-0.271	-0.017	0.193	-0.047	0.145	0.242	0.378	0.016
0.505	0.980	0.226	0.547	0.791	0.274	0.228	0.157	-0.329	0.015	0.190	-0.002	0.179	0.240	0.427	0.015
0.505	0.933	0.203	0.551	0.788	0.275	0.102	0.024	-0.253	0.011	0.146	-0.027	0.175	0.199	0.405	0.017
0.509	0.910	0.195	0.557	0.784	0.274	0.108	0.188	-0.301	0.010	0.127	-0.034	0.174	0.182	0.397	0.020
0.524	0.844	0.195	0.560	0.782	0.274	-0.033	-0.057	-0.246	0.021	0.064	-0.034	0.184	0.123	0.398	0.026
0.524	0.783	0.226	0.565	0.779	0.272	-0.063	0.090	-0.262	0.017	0.005	-0.000	0.179	0.067	0.430	0.026
0.555	0.786	0.215	0.569	0.777	0.271	-0.047	-0.030	-0.267	0.044	0.011	-0.011	0.203	0.076	0.420	0.012
0.528	0.752	0.203	0.574	0.773	0.269	-0.006	0.165	-0.280	0.011	-0.020	-0.021	0.171	0.048	0.412	0.014
0.459	0.786	0.199	0.576	0.772	0.268	-0.094	-0.064	-0.200	-0.060	0.016	-0.024	0.100	0.090	0.409	0.012
0.551	0.794	0.183	0.579	0.770	0.267	-0.042	0.063	-0.171	0.029	0.025	-0.038	0.191	0.104	0.397	-0.008
0.532	0.810	0.215	0.582	0.769	0.264	-0.026	0.143	-0.125	0.007	0.042	-0.004	0.170	0.125	0.433	-0.001
0.447	0.790	0.171	0.581	0.769	0.267	-0.006	-0.224	-0.048	-0.077	0.023	-0.049	0.081	0.114	0.393	0.010
0.567	0.868	0.191	0.581	0.769	0.266	-0.164	-0.171	-0.071	0.042	0.100	-0.029	0.194	0.199	0.413	-0.012
0.513	0.821	0.152	0.583	0.769	0.262	-0.342	-0.173	-0.176	-0.014	0.053	-0.065	0.136	0.160	0.375	-0.018
0.432	0.852	0.152	0.584	0.769	0.259	-0.465	-0.301	-0.198	-0.096	0.084	-0.061	0.050	0.196	0.374	-0.015
0.505	0.860	0.207	0.587	0.769	0.254	-0.539	-0.365	-0.315	-0.025	0.092	-0.001	0.118	0.208	0.429	-0.048
0.497	0.806	0.226	0.591	0.767	0.250	-0.403	-0.141	-0.369	-0.038	0.040	0.023	0.105	0.157	0.447	-0.063
0.424	0.806	0.234	0.594	0.765	0.248	-0.345	-0.267	-0.298	-0.114	0.042	0.033	0.027	0.159	0.454	-0.054
0.490	0.840	0.250	0.598	0.763	0.245	-0.338	-0.243	-0.310	-0.052	0.078	0.051	0.087	0.196	0.469	-0.053
0.528	0.840	0.219	0.602	0.762	0.241	-0.440	-0.217	-0.348	-0.018	0.080	0.024	0.122	0.198	0.438	-0.041
0.540	0.895	0.207	0.607	0.760	0.234	-0.603	-0.134	-0.406	-0.011	0.136	0.020	0.130	0.254	0.427	0.000
0.582	0.918	0.187	0.616	0.757	0.221	-0.717	0.154	-0.549	0.022	0.162	0.013	0.170	0.279	0.409	0.000
0.497	0.922	0.156	0.625	0.754	0.205	-0.947	0.098	-0.599	-0.072	0.169	-0.003	0.083	0.285	0.381	0.000
Avg ODBA	3.702
Vec ODBA	2.554
Avg ELBA	1.304
Avg EPBA	0.359
Speed	ODBA	VeDBA	ELBA	EPBA	StrkSpGn	StrSpGn_L	ISI
8.400	3.702	2.554	1.304	0.359	0.858	0.793	2.467
MeanPeak	0.087544
MeanLong	0.080936
MeanISI	2.466667
