# Supplementary material for: Averaged Propulsive Body Acceleration (APBA) Can Be Calculated from Biologging Tags That Incorporate Gyroscopes and Accelerometers to Estimate Swimming Speed, Hydrodynamic Drag and Energy Expenditure for Steller Sea Lions
Source: PLoS One. 2016 Jun 10;11(6):e0157326. doi: 10.1371/journal.pone.0157326 (PMC4902303; doi:10.1371/journal.pone.0157326)
Supplement: S3 Data — Same components as S2. (ZIP) [file pone.0157326.s003.zip › HazyNov_20/yasha8_8191_4.csv]

rawAx	rawAy	rawAz	gravX	gravY	gravZ	gyrX	gyrY	gyrZ	estAx	estAy	estAz	odbX	odbY	odbZ	spk
-0.618	0.280	-1.165	-0.449	0.130	-0.884	0.619	0.667	0.551	-0.103	0.136	-0.270	0.808	0.070	0.474	-0.041
-0.799	0.211	-1.200	-0.456	0.133	-0.880	0.499	0.259	0.623	-0.277	0.064	-0.310	0.986	0.143	0.509	-0.109
-0.810	0.126	-1.188	-0.453	0.133	-0.881	0.261	-0.253	0.431	-0.292	-0.021	-0.296	0.995	0.231	0.497	-0.153
-0.868	0.044	-1.133	-0.446	0.132	-0.885	0.028	-0.452	0.101	-0.357	-0.101	-0.237	1.049	0.316	0.443	-0.171
-0.787	-0.029	-1.137	-0.432	0.127	-0.893	-0.281	-0.820	-0.006	-0.290	-0.169	-0.233	0.965	0.393	0.447	-0.135
-0.668	0.083	-1.161	-0.409	0.122	-0.904	-0.222	-1.307	0.043	-0.194	-0.053	-0.245	0.843	0.284	0.471	-0.076
-0.534	0.149	-1.240	-0.386	0.123	-0.914	-0.021	-1.272	-0.084	-0.082	0.013	-0.313	0.705	0.223	0.550	0.026
-0.410	0.176	-1.263	-0.361	0.125	-0.924	0.036	-1.307	-0.232	0.016	0.038	-0.327	0.579	0.199	0.573	0.155
-0.233	0.149	-1.303	-0.327	0.130	-0.936	0.096	-1.757	-0.424	0.158	0.006	-0.353	0.399	0.229	0.612	0.279
0.009	0.164	-1.307	-0.291	0.133	-0.947	0.047	-1.783	-0.408	0.365	0.019	-0.346	0.154	0.218	0.617	0.390
0.109	0.172	-1.385	-0.249	0.136	-0.959	0.042	-2.044	-0.408	0.423	0.024	-0.413	0.051	0.214	0.695	0.516
0.197	0.079	-1.448	-0.203	0.138	-0.969	0.065	-2.307	-0.251	0.465	-0.071	-0.465	0.041	0.311	0.759	0.634
0.443	0.017	-1.409	-0.157	0.144	-0.977	0.322	-2.289	0.082	0.665	-0.138	-0.418	0.290	0.376	0.720	0.730
0.636	-0.041	-1.303	-0.118	0.150	-0.982	0.426	-1.916	0.320	0.818	-0.203	-0.307	0.486	0.439	0.613	0.801
0.759	0.017	-1.295	-0.081	0.159	-0.984	0.487	-1.801	0.412	0.904	-0.153	-0.296	0.611	0.385	0.605	0.821
0.720	0.099	-1.334	-0.053	0.171	-0.984	0.684	-1.364	0.275	0.837	-0.085	-0.336	0.575	0.308	0.645	0.771
0.559	0.184	-1.240	-0.033	0.180	-0.983	0.451	-0.972	0.275	0.655	-0.009	-0.242	0.416	0.227	0.550	0.682
0.424	-0.010	-1.106	-0.017	0.192	-0.981	0.674	-0.750	0.204	0.505	-0.215	-0.110	0.286	0.424	0.415	0.559
0.332	0.184	-1.121	-0.004	0.208	-0.978	0.796	-0.675	0.148	0.399	-0.037	-0.129	0.196	0.236	0.431	0.400
0.301	0.361	-0.956	0.009	0.221	-0.975	0.656	-0.663	0.229	0.356	0.127	0.034	0.169	0.063	0.265	0.282
0.078	0.172	-0.916	0.024	0.240	-0.970	1.007	-0.820	0.288	0.118	-0.082	0.068	0.051	0.258	0.226	0.176
0.067	0.226	-1.015	0.040	0.255	-0.966	0.774	-0.909	0.335	0.091	-0.043	-0.035	0.059	0.208	0.324	0.087
0.063	0.099	-0.696	0.057	0.276	-0.960	1.053	-0.950	0.326	0.070	-0.191	0.278	0.060	0.340	0.004	0.052
0.063	0.099	-0.696	0.063	0.292	-0.954	0.840	-0.456	0.391	0.064	-0.208	0.273	0.056	0.345	0.005	0.045
0.182	0.319	-0.897	0.069	0.308	-0.949	0.816	-0.394	0.337	0.178	-0.004	0.066	0.067	0.129	0.205	0.004
0.013	0.315	-1.078	0.070	0.324	-0.943	0.828	-0.169	0.350	0.008	-0.023	-0.121	0.099	0.138	0.386	-0.029
-0.118	0.249	-0.968	0.070	0.342	-0.937	0.962	-0.139	0.232	-0.123	-0.107	-0.017	0.227	0.208	0.276	-0.039
-0.241	0.307	-1.031	0.068	0.357	-0.932	0.780	-0.008	0.264	-0.243	-0.063	-0.086	0.347	0.154	0.338	-0.086
-0.033	0.265	-0.786	0.067	0.374	-0.925	0.900	-0.044	0.132	-0.034	-0.122	0.151	0.136	0.201	0.094	-0.123
-0.107	0.439	-0.928	0.064	0.391	-0.918	0.911	0.115	0.128	-0.103	0.034	0.002	0.207	0.031	0.237	-0.106
-0.176	0.334	-1.003	0.068	0.406	-0.912	0.806	-0.341	0.170	-0.176	-0.085	-0.080	0.273	0.140	0.312	-0.076
-0.033	0.377	-0.948	0.068	0.418	-0.906	0.715	-0.093	0.079	-0.034	-0.055	-0.031	0.127	0.102	0.257	-0.072
-0.041	0.415	-0.901	0.075	0.434	-0.898	0.878	-0.365	-0.009	-0.048	-0.032	0.008	0.131	0.068	0.209	-0.082
-0.064	0.365	-0.924	0.075	0.448	-0.891	0.780	-0.026	-0.004	-0.071	-0.096	-0.022	0.150	0.122	0.233	-0.066
-0.157	0.373	-0.912	0.081	0.461	-0.884	0.746	-0.390	0.054	-0.169	-0.101	-0.018	0.239	0.118	0.221	-0.097
-0.053	0.350	-0.897	0.078	0.477	-0.875	0.907	0.076	0.051	-0.063	-0.140	-0.011	0.132	0.145	0.206	-0.111
-0.160	0.481	-0.826	0.079	0.489	-0.868	0.710	-0.157	0.122	-0.171	-0.021	0.053	0.237	0.017	0.136	-0.099
-0.114	0.566	-0.853	0.080	0.504	-0.860	0.815	-0.072	-0.052	-0.125	0.050	0.018	0.187	0.064	0.163	-0.079
-0.003	0.589	-0.916	0.082	0.519	-0.851	0.859	-0.161	0.063	-0.014	0.058	-0.053	0.073	0.084	0.227	-0.078
-0.037	0.431	-0.830	0.081	0.534	-0.841	0.934	0.019	0.029	-0.047	-0.116	0.025	0.104	0.078	0.140	-0.046
-0.026	0.589	-0.798	0.082	0.551	-0.831	0.962	-0.124	0.056	-0.036	0.027	0.046	0.088	0.077	0.108	-0.022
-0.033	0.616	-0.920	0.084	0.565	-0.821	0.879	-0.158	0.091	-0.045	0.039	-0.085	0.092	0.101	0.229	-0.025
-0.007	0.636	-0.865	0.082	0.581	-0.810	0.967	0.076	0.042	-0.016	0.042	-0.040	0.062	0.116	0.174	-0.031
-0.022	0.605	-0.865	0.082	0.594	-0.800	0.795	-0.071	0.035	-0.032	-0.002	-0.049	0.073	0.082	0.173	-0.012
-0.080	0.589	-0.806	0.082	0.610	-0.788	1.029	-0.050	0.049	-0.089	-0.034	-0.001	0.126	0.063	0.113	-0.038
0.070	0.663	-0.759	0.075	0.623	-0.779	0.800	0.475	-0.067	0.068	0.027	0.039	0.029	0.134	0.065	-0.047
-0.172	0.551	-0.814	0.068	0.637	-0.768	0.924	0.302	0.106	-0.167	-0.099	-0.026	0.209	0.018	0.118	-0.068
-0.045	0.628	-0.743	0.062	0.648	-0.759	0.720	0.296	0.094	-0.034	-0.034	0.037	0.078	0.093	0.046	-0.074
-0.149	0.605	-0.802	0.064	0.660	-0.749	0.756	-0.273	0.158	-0.140	-0.069	-0.031	0.179	0.066	0.105	-0.079
-0.149	0.605	-0.802	0.060	0.672	-0.738	0.874	0.149	0.040	-0.137	-0.081	-0.041	0.177	0.062	0.106	-0.064
0.028	0.659	-0.692	0.054	0.686	-0.725	0.957	0.491	-0.039	0.046	-0.041	0.058	0.002	0.112	0.003	-0.065
-0.030	0.682	-0.554	0.048	0.699	-0.714	0.826	0.418	-0.022	-0.006	-0.030	0.186	0.055	0.133	0.141	-0.074
-0.072	0.698	-0.700	0.044	0.716	-0.697	1.225	0.188	0.071	-0.045	-0.032	0.024	0.095	0.148	0.004	-0.070
-0.153	0.705	-0.558	0.037	0.729	-0.684	0.926	0.316	0.113	-0.120	-0.037	0.154	0.173	0.155	0.137	-0.095
-0.068	0.717	-0.495	0.029	0.747	-0.664	1.335	0.425	0.147	-0.028	-0.044	0.198	0.083	0.168	0.199	-0.113
-0.141	0.771	-0.613	0.017	0.763	-0.646	1.175	0.654	0.167	-0.090	-0.005	0.063	0.150	0.224	0.082	-0.132
-0.210	0.663	-0.593	0.005	0.777	-0.629	1.132	0.476	0.357	-0.148	-0.128	0.066	0.212	0.118	0.102	-0.119
-0.172	0.794	-0.499	-0.004	0.790	-0.613	1.033	0.370	0.268	-0.103	-0.010	0.145	0.166	0.251	0.198	-0.152
-0.133	0.752	-0.479	-0.017	0.803	-0.596	1.036	0.759	0.189	-0.052	-0.064	0.149	0.119	0.209	0.220	-0.164
-0.326	0.829	-0.491	-0.026	0.818	-0.575	1.260	0.444	0.210	-0.235	-0.002	0.117	0.305	0.286	0.210	-0.177
-0.249	0.790	-0.503	-0.036	0.827	-0.561	0.864	0.454	0.260	-0.148	-0.051	0.091	0.222	0.247	0.198	-0.178
-0.287	0.844	-0.408	-0.045	0.838	-0.544	0.938	0.391	0.250	-0.178	-0.008	0.170	0.257	0.299	0.293	-0.203
-0.218	0.968	-0.396	-0.055	0.847	-0.529	0.872	0.516	0.181	-0.100	0.106	0.166	0.184	0.420	0.305	-0.170
-0.333	0.949	-0.455	-0.062	0.854	-0.516	0.708	0.190	0.257	-0.209	0.080	0.094	0.296	0.400	0.246	-0.148
-0.153	0.983	-0.313	-0.070	0.862	-0.502	0.741	0.459	0.209	-0.020	0.107	0.223	0.112	0.435	0.388	-0.130
-0.183	0.933	-0.479	-0.079	0.867	-0.492	0.536	0.569	0.185	-0.042	0.051	0.047	0.139	0.385	0.225	-0.106
-0.260	0.922	-0.416	-0.090	0.874	-0.478	0.706	0.778	0.120	-0.109	0.033	0.096	0.211	0.374	0.290	-0.060
-0.187	0.852	-0.491	-0.101	0.879	-0.466	0.614	0.904	0.175	-0.024	-0.042	0.009	0.135	0.305	0.218	-0.075
-0.210	0.929	-0.585	-0.117	0.886	-0.449	0.818	1.285	0.196	-0.032	0.028	-0.102	0.155	0.381	0.126	-0.110
-0.414	0.813	-0.570	-0.132	0.891	-0.434	0.740	1.023	0.307	-0.221	-0.093	-0.102	0.355	0.263	0.145	-0.181
-0.545	0.945	-0.704	-0.142	0.898	-0.417	0.912	0.311	0.337	-0.342	0.032	-0.252	0.484	0.392	0.013	-0.254
-0.799	0.933	-0.633	-0.142	0.904	-0.404	0.883	-0.896	0.315	-0.596	0.014	-0.194	0.736	0.377	0.086	-0.256
-0.680	0.937	-0.570	-0.142	0.907	-0.396	0.471	-0.162	-0.002	-0.477	0.015	-0.139	0.615	0.378	0.151	-0.192
-0.283	0.956	-0.637	-0.143	0.908	-0.393	0.164	0.105	-0.027	-0.080	0.033	-0.209	0.217	0.396	0.087	-0.147
-0.157	0.925	-0.778	-0.134	0.909	-0.395	0.140	-1.085	-0.038	0.038	0.001	-0.350	0.089	0.363	0.052	0.049
-0.291	0.852	-0.715	-0.121	0.909	-0.398	0.054	-1.392	-0.147	-0.110	-0.073	-0.283	0.223	0.287	0.015	0.239
0.251	1.111	-0.775	-0.106	0.910	-0.401	0.079	-1.556	-0.055	0.417	0.186	-0.340	0.320	0.544	0.041	0.406
0.278	1.304	-0.920	-0.089	0.910	-0.406	-0.013	-1.882	-0.023	0.427	0.379	-0.481	0.347	0.736	0.184	0.548
0.655	1.181	-0.775	-0.072	0.907	-0.415	-0.311	-1.479	-0.147	0.786	0.258	-0.327	0.725	0.610	0.035	0.736
0.759	0.914	-0.637	-0.052	0.904	-0.423	-0.324	-1.836	-0.114	0.870	-0.006	-0.180	0.830	0.341	0.106	0.820
0.794	0.817	-0.806	-0.039	0.904	-0.426	-0.028	-1.309	0.019	0.891	-0.102	-0.347	0.864	0.242	0.063	0.848
0.763	0.895	-0.861	-0.030	0.903	-0.428	0.005	-0.735	-0.044	0.851	-0.024	-0.401	0.825	0.317	0.122	0.821
0.590	0.937	-0.688	-0.020	0.904	-0.427	0.084	-0.756	-0.042	0.668	0.018	-0.228	0.655	0.358	0.054	0.750
0.613	0.925	-0.668	-0.011	0.906	-0.423	0.262	-0.174	-0.326	0.683	0.004	-0.213	0.681	0.345	0.080	0.628
0.390	1.134	-0.727	0.000	0.908	-0.418	0.311	-0.446	-0.347	0.449	0.211	-0.277	0.458	0.549	0.025	0.482
0.363	1.084	-0.282	0.011	0.912	-0.409	0.450	-0.466	-0.307	0.412	0.157	0.159	0.426	0.495	0.472	0.349
0.178	1.088	-0.392	0.019	0.914	-0.405	0.238	-0.452	-0.229	0.220	0.159	0.043	0.235	0.495	0.363	0.202
-0.022	0.902	-0.467	0.026	0.915	-0.402	0.157	-0.413	-0.224	0.013	-0.028	-0.035	0.030	0.305	0.290	0.092
-0.022	0.945	-0.313	0.034	0.916	-0.399	0.120	-0.534	-0.195	0.007	0.014	0.116	0.025	0.345	0.446	0.021
-0.033	0.910	-0.313	0.039	0.917	-0.397	0.097	-0.487	-0.104	-0.009	-0.022	0.113	0.008	0.307	0.448	0.011
-0.037	1.014	-0.380	0.043	0.918	-0.394	0.115	-0.534	0.018	-0.016	0.081	0.043	0.001	0.409	0.382	0.006
0.143	1.007	-0.396	0.047	0.919	-0.391	0.128	-0.222	-0.114	0.161	0.073	0.024	0.174	0.399	0.367	0.010
-0.022	1.026	-0.436	0.051	0.919	-0.391	0.001	-0.372	-0.068	-0.008	0.092	-0.016	0.004	0.416	0.329	-0.019
-0.022	0.960	-0.412	0.052	0.918	-0.393	-0.084	0.175	-0.124	-0.008	0.027	0.010	0.002	0.348	0.353	-0.044
-0.214	0.941	-0.408	0.055	0.918	-0.392	0.016	-0.033	-0.222	-0.204	0.008	0.013	0.199	0.326	0.356	-0.081
-0.164	1.022	-0.388	0.060	0.918	-0.392	0.008	-0.394	-0.124	-0.159	0.089	0.032	0.153	0.405	0.376	-0.096
-0.091	1.026	-0.530	0.065	0.918	-0.391	0.050	-0.249	-0.182	-0.090	0.093	-0.111	0.083	0.407	0.232	-0.134
-0.099	1.053	-0.475	0.067	0.916	-0.395	-0.278	-0.440	0.035	-0.100	0.122	-0.050	0.094	0.432	0.286	-0.083
-0.157	0.879	-0.270	0.070	0.915	-0.398	-0.141	0.031	-0.192	-0.160	-0.051	0.157	0.154	0.256	0.490	-0.079
0.063	0.995	-0.475	0.077	0.913	-0.400	-0.108	-0.078	-0.387	0.051	0.066	-0.046	0.061	0.370	0.284	-0.092
-0.149	1.045	-0.495	0.084	0.911	-0.405	-0.309	-0.378	-0.266	-0.167	0.119	-0.060	0.154	0.419	0.262	-0.073
-0.130	0.821	-0.530	0.090	0.906	-0.413	-0.468	-0.172	-0.261	-0.154	-0.100	-0.087	0.139	0.193	0.225	-0.068
0.036	0.925	-0.483	0.095	0.902	-0.421	-0.400	0.018	-0.296	0.006	0.008	-0.033	0.023	0.294	0.271	-0.102
-0.107	0.879	-0.329	0.098	0.899	-0.426	-0.282	0.348	-0.389	-0.140	-0.036	0.127	0.123	0.244	0.423	-0.088
-0.068	0.906	-0.424	0.105	0.897	-0.429	-0.183	-0.100	-0.367	-0.108	-0.006	0.035	0.089	0.268	0.327	-0.078
-0.003	0.910	-0.408	0.109	0.893	-0.437	-0.422	0.075	-0.262	-0.047	0.002	0.059	0.027	0.269	0.342	-0.103
0.001	0.953	-0.416	0.115	0.889	-0.442	-0.312	-0.051	-0.310	-0.049	0.047	0.056	0.026	0.309	0.331	-0.082
-0.099	0.837	-0.581	0.120	0.886	-0.448	-0.340	-0.318	-0.169	-0.154	-0.065	-0.104	0.128	0.192	0.163	-0.084
-0.037	0.871	-0.550	0.123	0.881	-0.456	-0.430	-0.012	-0.213	-0.096	-0.026	-0.064	0.068	0.224	0.192	-0.066
-0.049	0.925	-0.436	0.125	0.879	-0.461	-0.279	-0.019	-0.144	-0.110	0.031	0.055	0.080	0.276	0.303	-0.082
0.070	0.852	-0.554	0.127	0.874	-0.470	-0.467	0.177	-0.216	0.007	-0.038	-0.055	0.040	0.200	0.182	-0.078
-0.049	0.910	-0.400	0.131	0.869	-0.477	-0.418	-0.024	-0.210	-0.115	0.024	0.106	0.078	0.255	0.332	-0.068
-0.045	0.817	-0.577	0.135	0.864	-0.485	-0.505	-0.122	-0.194	-0.115	-0.063	-0.062	0.072	0.160	0.152	-0.044
0.013	0.925	-0.637	0.138	0.857	-0.497	-0.669	-0.137	-0.162	-0.062	0.053	-0.110	0.012	0.265	0.091	-0.062
0.117	0.856	-0.443	0.143	0.851	-0.505	-0.580	-0.428	-0.042	0.037	-0.011	0.091	0.096	0.192	0.281	-0.037
0.001	0.929	-0.566	0.147	0.845	-0.514	-0.537	-0.052	-0.186	-0.082	0.068	-0.022	0.016	0.262	0.156	-0.044
0.097	0.825	-0.471	0.149	0.840	-0.521	-0.382	0.245	-0.288	0.012	-0.031	0.080	0.083	0.155	0.249	-0.051
-0.068	0.829	-0.625	0.152	0.835	-0.530	-0.497	-0.100	-0.160	-0.156	-0.022	-0.065	0.081	0.156	0.093	-0.064
0.063	0.833	-0.479	0.153	0.829	-0.537	-0.390	0.342	-0.321	-0.027	-0.013	0.088	0.051	0.157	0.237	-0.052
0.024	0.837	-0.593	0.157	0.824	-0.545	-0.525	-0.243	-0.079	-0.069	-0.003	-0.018	0.014	0.160	0.122	-0.083
0.086	0.883	-0.570	0.158	0.819	-0.552	-0.400	0.154	-0.166	-0.009	0.048	0.012	0.075	0.204	0.145	-0.060
-0.083	0.763	-0.581	0.160	0.812	-0.561	-0.525	0.011	-0.172	-0.180	-0.065	0.010	0.094	0.082	0.132	-0.078
0.078	0.813	-0.641	0.161	0.805	-0.571	-0.627	-0.034	-0.109	-0.020	-0.008	-0.039	0.068	0.129	0.073	-0.089
0.005	0.817	-0.432	0.164	0.799	-0.578	-0.462	0.002	-0.212	-0.097	0.002	0.176	0.006	0.130	0.282	-0.103
-0.053	0.790	-0.708	0.166	0.792	-0.587	-0.512	0.037	-0.179	-0.156	-0.019	-0.091	0.063	0.101	0.006	-0.074
0.028	0.813	-0.601	0.169	0.786	-0.594	-0.460	0.084	-0.273	-0.078	0.011	0.023	0.018	0.122	0.111	-0.087
0.105	0.798	-0.566	0.171	0.781	-0.601	-0.430	0.030	-0.146	-0.003	0.001	0.065	0.094	0.105	0.145	-0.057
0.009	0.779	-0.711	0.172	0.773	-0.611	-0.568	0.105	-0.171	-0.100	-0.011	-0.071	0.004	0.084	0.002	-0.036
0.120	0.736	-0.625	0.175	0.769	-0.615	-0.318	-0.100	-0.176	0.007	-0.049	0.020	0.107	0.039	0.085	-0.035
0.120	0.736	-0.625	0.178	0.760	-0.625	-0.622	-0.060	-0.156	0.004	-0.040	0.030	0.106	0.038	0.084	-0.031
0.055	0.817	-0.613	0.182	0.752	-0.633	-0.580	-0.004	-0.227	-0.064	0.049	0.050	0.040	0.118	0.094	-0.033
0.082	0.790	-0.767	0.187	0.746	-0.640	-0.451	-0.122	-0.256	-0.042	0.028	-0.097	0.066	0.089	0.061	-0.057
0.059	0.798	-0.637	0.189	0.738	-0.647	-0.489	0.114	-0.296	-0.068	0.043	0.041	0.042	0.095	0.069	-0.066
0.024	0.725	-0.625	0.192	0.730	-0.656	-0.573	-0.035	-0.225	-0.106	-0.022	0.061	0.007	0.021	0.080	-0.062
0.055	0.752	-0.743	0.194	0.722	-0.664	-0.562	0.039	-0.182	-0.077	0.013	-0.049	0.037	0.046	0.039	-0.072
0.101	0.759	-0.633	0.197	0.714	-0.671	-0.533	-0.067	-0.146	-0.034	0.029	0.068	0.082	0.052	0.070	-0.075
0.113	0.728	-0.605	0.199	0.707	-0.679	-0.503	0.019	-0.191	-0.024	0.005	0.103	0.092	0.020	0.097	-0.059
0.013	0.794	-0.802	0.202	0.697	-0.688	-0.680	-0.066	-0.229	-0.128	0.081	-0.085	0.009	0.085	0.101	-0.062
0.132	0.694	-0.641	0.204	0.689	-0.695	-0.500	0.113	-0.263	-0.011	-0.011	0.084	0.110	0.016	0.060	-0.079
0.093	0.670	-0.652	0.205	0.680	-0.704	-0.617	0.167	-0.217	-0.050	-0.025	0.082	0.071	0.040	0.047	-0.082
-0.030	0.752	-0.826	0.209	0.670	-0.712	-0.611	-0.185	-0.168	-0.177	0.065	-0.084	0.053	0.041	0.126	-0.062
0.074	0.686	-0.735	0.211	0.660	-0.721	-0.649	0.034	-0.200	-0.075	0.010	0.015	0.051	0.025	0.037	-0.075
0.170	0.717	-0.743	0.214	0.650	-0.729	-0.644	-0.061	-0.229	0.017	0.051	0.016	0.146	0.006	0.045	-0.076
0.063	0.636	-0.711	0.218	0.637	-0.739	-0.795	-0.038	-0.250	-0.094	-0.018	0.057	0.038	0.076	0.015	-0.060
0.093	0.632	-0.723	0.218	0.624	-0.750	-0.796	0.240	-0.335	-0.063	-0.008	0.056	0.068	0.080	0.028	-0.059
0.093	0.616	-0.810	0.220	0.612	-0.760	-0.745	0.060	-0.251	-0.065	-0.011	-0.021	0.068	0.095	0.115	-0.090
0.086	0.612	-0.794	0.222	0.600	-0.769	-0.728	0.035	-0.267	-0.075	-0.003	0.004	0.059	0.100	0.099	-0.069
0.074	0.504	-0.621	0.224	0.585	-0.779	-0.884	0.013	-0.218	-0.089	-0.096	0.187	0.046	0.209	0.074	-0.068
0.193	0.539	-0.735	0.223	0.571	-0.790	-0.769	0.338	-0.348	0.031	-0.048	0.084	0.164	0.174	0.041	-0.083
0.093	0.582	-0.798	0.222	0.557	-0.800	-0.834	0.276	-0.311	-0.068	0.009	0.031	0.063	0.132	0.104	-0.079
0.067	0.527	-0.727	0.223	0.544	-0.809	-0.786	0.004	-0.189	-0.096	-0.031	0.110	0.036	0.187	0.033	-0.070
0.151	0.500	-0.719	0.222	0.533	-0.816	-0.570	0.229	-0.200	-0.010	-0.048	0.125	0.120	0.214	0.024	-0.084
0.036	0.539	-0.889	0.219	0.520	-0.825	-0.717	0.288	-0.303	-0.123	0.004	-0.035	0.003	0.176	0.194	-0.082
0.170	0.551	-0.617	0.216	0.509	-0.833	-0.607	0.398	-0.321	0.014	0.027	0.244	0.136	0.164	0.079	-0.067
0.132	0.450	-0.735	0.211	0.503	-0.838	-0.316	0.446	-0.251	-0.019	-0.067	0.131	0.097	0.265	0.038	-0.081
0.132	0.450	-0.735	0.201	0.495	-0.845	-0.407	0.751	-0.275	-0.009	-0.059	0.138	0.096	0.265	0.037	-0.094
0.117	0.365	-0.562	0.191	0.491	-0.850	-0.187	0.703	-0.250	-0.015	-0.140	0.316	0.078	0.350	0.136	-0.109
-0.003	0.392	-0.719	0.180	0.489	-0.853	-0.084	0.686	-0.094	-0.123	-0.111	0.162	0.042	0.322	0.021	-0.133
-0.014	0.485	-0.782	0.165	0.487	-0.858	-0.164	0.861	-0.018	-0.119	-0.016	0.103	0.055	0.228	0.083	-0.161
-0.026	0.427	-0.684	0.154	0.486	-0.860	-0.059	0.597	0.035	-0.120	-0.073	0.204	0.068	0.285	0.017	-0.157
-0.010	0.303	-0.570	0.144	0.487	-0.861	0.084	0.562	0.028	-0.094	-0.198	0.319	0.055	0.409	0.132	-0.142
0.005	0.466	-0.775	0.130	0.487	-0.863	-0.000	0.754	0.031	-0.065	-0.036	0.116	0.041	0.245	0.071	-0.154
0.013	0.473	-0.727	0.116	0.490	-0.864	0.119	0.782	0.043	-0.043	-0.030	0.164	0.035	0.236	0.023	-0.150
-0.107	0.377	-0.692	0.105	0.492	-0.864	0.132	0.543	0.149	-0.151	-0.129	0.200	0.156	0.330	0.014	-0.137
-0.068	0.419	-0.696	0.093	0.494	-0.864	0.095	0.568	0.110	-0.101	-0.089	0.197	0.119	0.287	0.012	-0.152
-0.064	0.543	-0.743	0.081	0.497	-0.864	0.148	0.685	-0.004	-0.085	0.032	0.150	0.117	0.162	0.034	-0.176
-0.095	0.485	-0.664	0.070	0.504	-0.861	0.380	0.540	0.089	-0.105	-0.033	0.226	0.149	0.219	0.046	-0.159
-0.149	0.470	-0.656	0.061	0.509	-0.859	0.271	0.492	0.068	-0.149	-0.053	0.232	0.205	0.233	0.054	-0.151
-0.072	0.462	-0.704	0.049	0.509	-0.859	-0.007	0.632	0.041	-0.061	-0.061	0.185	0.129	0.240	0.006	-0.154
-0.133	0.531	-0.830	0.035	0.509	-0.860	0.007	0.797	0.024	-0.107	0.009	0.060	0.193	0.169	0.119	-0.144
-0.157	0.497	-0.786	0.027	0.515	-0.857	0.346	0.287	0.178	-0.123	-0.032	0.100	0.220	0.203	0.076	-0.134
-0.107	0.477	-0.708	0.020	0.519	-0.855	0.180	0.248	0.242	-0.066	-0.054	0.178	0.175	0.221	0.003	-0.131
-0.133	0.442	-0.617	0.009	0.518	-0.855	-0.045	0.499	0.187	-0.083	-0.088	0.269	0.206	0.255	0.093	-0.122
-0.114	0.462	-0.727	-0.003	0.518	-0.855	0.013	0.659	0.100	-0.051	-0.069	0.159	0.188	0.235	0.018	-0.090
-0.172	0.570	-0.916	-0.018	0.522	-0.853	0.186	0.830	0.027	-0.094	0.036	-0.032	0.247	0.125	0.209	-0.061
-0.107	0.643	-0.964	-0.034	0.522	-0.852	0.036	0.896	0.011	-0.013	0.109	-0.080	0.183	0.051	0.258	-0.039
-0.107	0.551	-0.936	-0.055	0.522	-0.851	-0.006	1.291	-0.135	0.007	0.016	-0.054	0.182	0.142	0.231	-0.067
-0.249	0.470	-1.035	-0.072	0.521	-0.851	-0.073	1.145	-0.237	-0.119	-0.064	-0.153	0.323	0.221	0.332	-0.113
-0.495	0.450	-1.145	-0.079	0.520	-0.851	-0.041	0.457	-0.150	-0.359	-0.082	-0.263	0.567	0.239	0.444	-0.144
-0.530	0.527	-1.062	-0.078	0.516	-0.853	-0.250	-0.040	-0.208	-0.396	-0.000	-0.177	0.597	0.161	0.362	-0.178
-0.264	0.462	-0.830	-0.077	0.508	-0.858	-0.441	0.094	-0.325	-0.132	-0.059	0.060	0.328	0.226	0.132	-0.177
-0.264	0.462	-0.830	-0.075	0.502	-0.862	-0.426	0.074	-0.398	-0.134	-0.052	0.064	0.324	0.226	0.134	-0.094
-0.245	0.400	-1.090	-0.063	0.499	-0.864	-0.163	-0.496	-0.310	-0.126	-0.111	-0.193	0.302	0.288	0.395	0.044
-0.003	0.396	-1.141	-0.044	0.497	-0.866	-0.061	-0.996	-0.225	0.096	-0.114	-0.243	0.057	0.292	0.448	0.165
0.263	0.454	-1.125	-0.022	0.499	-0.866	0.111	-1.068	-0.207	0.341	-0.058	-0.227	0.211	0.232	0.434	0.316
0.336	0.446	-1.200	-0.000	0.501	-0.865	0.159	-1.134	-0.159	0.392	-0.068	-0.303	0.286	0.239	0.509	0.450
0.478	0.470	-1.299	0.019	0.501	-0.865	0.041	-0.952	-0.143	0.515	-0.045	-0.402	0.430	0.215	0.608	0.557
0.544	0.527	-1.208	0.041	0.502	-0.864	0.074	-1.173	-0.027	0.559	0.012	-0.313	0.496	0.157	0.518	0.606
0.636	0.547	-1.236	0.056	0.505	-0.861	0.208	-0.800	0.110	0.638	0.029	-0.344	0.589	0.138	0.546	0.623
0.620	0.585	-1.121	0.069	0.508	-0.859	0.170	-0.675	0.015	0.610	0.065	-0.232	0.573	0.100	0.433	0.608
0.505	0.497	-1.180	0.080	0.513	-0.855	0.292	-0.621	-0.006	0.482	-0.029	-0.295	0.459	0.189	0.493	0.571
0.505	0.574	-1.188	0.089	0.516	-0.852	0.235	-0.333	-0.161	0.474	0.045	-0.306	0.460	0.111	0.502	0.510
0.451	0.651	-1.046	0.103	0.524	-0.845	0.523	-0.620	-0.251	0.407	0.114	-0.170	0.407	0.034	0.361	0.427
0.509	0.543	-0.810	0.112	0.534	-0.838	0.628	-0.306	-0.241	0.456	-0.004	0.059	0.465	0.143	0.125	0.341
0.301	0.520	-0.861	0.116	0.539	-0.834	0.344	-0.074	-0.255	0.243	-0.032	0.004	0.257	0.166	0.176	0.224
0.159	0.446	-0.932	0.122	0.548	-0.828	0.545	-0.260	-0.061	0.096	-0.114	-0.073	0.115	0.240	0.247	0.147
0.082	0.466	-0.680	0.126	0.556	-0.821	0.522	-0.187	-0.114	0.015	-0.103	0.173	0.039	0.221	0.004	0.071
0.124	0.412	-0.845	0.133	0.566	-0.813	0.633	-0.489	0.043	0.050	-0.167	-0.001	0.083	0.274	0.163	0.036
0.093	0.632	-0.861	0.141	0.575	-0.806	0.520	-0.494	0.015	0.011	0.044	-0.024	0.053	0.054	0.179	0.015
0.124	0.574	-0.865	0.146	0.585	-0.798	0.618	-0.308	0.022	0.037	-0.024	-0.036	0.086	0.112	0.185	0.023
0.097	0.643	-0.826	0.146	0.592	-0.793	0.437	-0.048	0.002	0.010	0.039	-0.002	0.059	0.042	0.147	-0.016
0.086	0.643	-0.802	0.142	0.597	-0.789	0.357	0.298	-0.095	0.002	0.034	0.018	0.047	0.043	0.124	-0.044
-0.122	0.698	-0.928	0.142	0.605	-0.783	0.553	0.123	-0.173	-0.205	0.079	-0.114	0.159	0.011	0.251	-0.070
-0.057	0.748	-0.849	0.147	0.613	-0.777	0.495	-0.184	-0.226	-0.145	0.122	-0.042	0.094	0.061	0.172	-0.084
-0.014	0.670	-0.857	0.157	0.622	-0.767	0.609	-0.585	-0.112	-0.112	0.036	-0.059	0.053	0.017	0.181	-0.098
-0.018	0.609	-0.940	0.159	0.628	-0.762	0.448	-0.177	-0.039	-0.119	-0.032	-0.148	0.058	0.080	0.265	-0.084
0.059	0.558	-0.680	0.163	0.634	-0.756	0.353	-0.281	0.038	-0.046	-0.088	0.107	0.017	0.130	0.005	-0.077
0.059	0.558	-0.680	0.165	0.638	-0.752	0.309	-0.124	-0.062	-0.048	-0.092	0.103	0.014	0.131	0.007	-0.063
0.013	0.628	-0.794	0.169	0.641	-0.749	0.178	-0.281	-0.047	-0.099	-0.025	-0.014	0.035	0.062	0.122	-0.061
0.128	0.636	-0.700	0.169	0.645	-0.745	0.336	0.117	-0.135	0.017	-0.022	0.076	0.077	0.054	0.029	-0.070
0.036	0.593	-0.830	0.169	0.648	-0.743	0.212	0.120	-0.136	-0.075	-0.067	-0.056	0.017	0.096	0.160	-0.068
-0.026	0.593	-0.778	0.170	0.650	-0.741	0.123	-0.088	0.011	-0.137	-0.069	-0.006	0.080	0.096	0.109	-0.045
0.036	0.609	-0.767	0.169	0.650	-0.741	0.027	-0.016	0.011	-0.076	-0.054	0.005	0.020	0.082	0.099	-0.062
0.090	0.632	-0.916	0.169	0.654	-0.737	0.266	-0.088	0.081	-0.022	-0.034	-0.148	0.033	0.059	0.251	-0.078
-0.007	0.705	-0.810	0.168	0.656	-0.736	0.170	0.106	-0.047	-0.116	0.037	-0.043	0.064	0.012	0.146	-0.071
-0.041	0.663	-0.786	0.171	0.661	-0.731	0.304	-0.275	0.039	-0.154	-0.011	-0.024	0.099	0.032	0.126	-0.065
0.001	0.686	-0.818	0.173	0.663	-0.728	0.142	-0.277	0.070	-0.114	0.010	-0.058	0.056	0.011	0.160	-0.080
0.078	0.705	-0.735	0.175	0.668	-0.723	0.325	-0.168	-0.012	-0.040	0.025	0.019	0.021	0.007	0.081	-0.052
0.086	0.609	-0.696	0.174	0.669	-0.722	0.102	0.078	-0.021	-0.031	-0.073	0.058	0.030	0.091	0.043	-0.045
0.132	0.663	-0.849	0.173	0.671	-0.721	0.159	0.065	0.037	0.017	-0.021	-0.097	0.077	0.038	0.200	-0.026
0.047	0.609	-0.644	0.174	0.674	-0.718	0.225	-0.039	-0.097	-0.069	-0.078	0.105	0.007	0.093	0.002	-0.034
0.117	0.628	-0.778	0.176	0.675	-0.716	0.102	-0.027	-0.084	-0.001	-0.060	-0.031	0.063	0.075	0.135	-0.029
-0.003	0.721	-0.842	0.177	0.677	-0.715	0.097	-0.108	-0.005	-0.122	0.031	-0.095	0.055	0.017	0.202	-0.031
0.128	0.670	-0.644	0.176	0.676	-0.715	-0.010	0.148	-0.154	0.009	-0.018	0.102	0.077	0.034	0.007	-0.027
0.105	0.755	-0.901	0.174	0.677	-0.715	0.094	0.227	-0.102	-0.012	0.066	-0.154	0.055	0.049	0.268	-0.046
0.036	0.682	-0.739	0.175	0.677	-0.715	0.030	-0.034	-0.020	-0.081	-0.008	0.007	0.013	0.025	0.109	-0.029
0.040	0.651	-0.700	0.174	0.679	-0.713	0.185	0.197	-0.173	-0.077	-0.041	0.045	0.007	0.057	0.072	-0.025
0.063	0.686	-0.893	0.174	0.681	-0.711	0.175	0.050	-0.088	-0.054	-0.008	-0.150	0.017	0.024	0.269	-0.040
0.093	0.674	-0.802	0.177	0.683	-0.709	0.118	-0.267	0.008	-0.026	-0.021	-0.062	0.049	0.037	0.182	-0.037
0.124	0.609	-0.625	0.177	0.683	-0.709	-0.007	0.026	-0.003	0.005	-0.087	0.116	0.082	0.104	0.008	-0.038
0.040	0.682	-0.778	0.178	0.686	-0.706	0.211	-0.079	-0.030	-0.081	-0.016	-0.041	0.001	0.032	0.165	-0.036
0.020	0.728	-0.735	0.177	0.685	-0.707	-0.072	0.115	-0.048	-0.099	0.031	0.004	0.019	0.014	0.125	-0.046
0.143	0.721	-0.715	0.178	0.685	-0.706	0.043	-0.074	-0.009	0.023	0.023	0.023	0.105	0.005	0.108	-0.044
0.051	0.566	-0.755	0.179	0.689	-0.703	0.258	-0.056	-0.058	-0.070	-0.135	-0.020	0.014	0.150	0.152	-0.026
0.086	0.725	-0.763	0.178	0.688	-0.703	-0.011	0.047	-0.002	-0.035	0.024	-0.027	0.050	0.007	0.163	-0.016
0.182	0.717	-0.656	0.176	0.689	-0.703	0.045	0.165	-0.056	0.063	0.016	0.079	0.148	0.002	0.059	-0.020
0.067	0.597	-0.755	0.180	0.691	-0.700	0.137	-0.307	0.012	-0.056	-0.106	-0.022	0.034	0.123	0.160	-0.034
0.124	0.713	-0.711	0.180	0.693	-0.699	0.159	0.146	-0.112	0.002	0.008	0.019	0.093	0.008	0.121	-0.044
-0.037	0.713	-0.782	0.181	0.691	-0.700	-0.082	-0.073	-0.066	-0.161	0.010	-0.050	0.067	0.010	0.195	-0.056
0.074	0.643	-0.664	0.182	0.692	-0.699	0.077	-0.039	-0.035	-0.050	-0.061	0.067	0.046	0.081	0.080	-0.058
0.082	0.640	-0.755	0.183	0.694	-0.696	0.173	-0.094	-0.045	-0.044	-0.067	-0.026	0.054	0.087	0.173	-0.053
0.082	0.674	-0.692	0.184	0.695	-0.695	0.086	-0.063	-0.035	-0.045	-0.034	0.035	0.056	0.053	0.113	-0.039
0.140	0.705	-0.751	0.181	0.696	-0.695	0.047	0.283	-0.091	0.015	-0.003	-0.023	0.115	0.024	0.176	-0.038
0.101	0.659	-0.605	0.181	0.697	-0.694	0.097	0.128	-0.127	-0.023	-0.050	0.122	0.078	0.072	0.033	-0.039
0.090	0.547	-0.637	0.184	0.698	-0.692	0.147	-0.155	-0.070	-0.038	-0.164	0.088	0.068	0.186	0.068	-0.036
0.090	0.612	-0.711	0.182	0.697	-0.694	-0.036	0.281	-0.120	-0.035	-0.097	0.015	0.069	0.123	0.146	-0.041
0.055	0.732	-0.802	0.183	0.698	-0.692	0.119	0.009	-0.111	-0.071	0.022	-0.078	0.035	0.005	0.240	-0.027
0.132	0.794	-0.704	0.183	0.701	-0.689	0.184	-0.031	-0.022	0.005	0.081	0.018	0.113	0.054	0.144	-0.029
0.155	0.674	-0.660	0.181	0.701	-0.690	0.005	0.206	-0.053	0.030	-0.039	0.062	0.138	0.068	0.103	-0.022
0.036	0.698	-0.747	0.182	0.699	-0.691	-0.106	-0.042	-0.027	-0.089	-0.014	-0.023	0.020	0.047	0.193	-0.007
0.101	0.817	-0.786	0.182	0.703	-0.688	0.302	0.093	-0.123	-0.024	0.102	-0.066	0.087	0.071	0.235	-0.014
0.174	0.771	-0.692	0.184	0.704	-0.686	0.086	-0.093	-0.045	0.047	0.055	0.027	0.161	0.022	0.143	-0.016
0.128	0.709	-0.609	0.184	0.704	-0.686	0.006	0.050	-0.090	0.001	-0.007	0.110	0.116	0.042	0.063	-0.000
0.120	0.667	-0.735	0.186	0.705	-0.685	0.086	-0.001	-0.132	-0.009	-0.050	-0.017	0.109	0.087	0.192	0.006
0.109	0.748	-0.782	0.186	0.708	-0.681	0.283	0.038	-0.105	-0.021	0.028	-0.068	0.099	0.009	0.242	-0.003
0.167	0.748	-0.715	0.189	0.710	-0.679	0.141	-0.135	-0.064	0.034	0.026	-0.004	0.158	0.011	0.178	-0.010
0.167	0.655	-0.589	0.189	0.709	-0.680	-0.071	0.065	-0.061	0.034	-0.065	0.123	0.159	0.107	0.053	-0.019
0.070	0.624	-0.664	0.188	0.709	-0.680	0.062	0.136	-0.101	-0.062	-0.097	0.048	0.064	0.142	0.130	-0.028
0.086	0.612	-0.692	0.189	0.712	-0.676	0.255	-0.024	-0.021	-0.047	-0.111	0.017	0.080	0.156	0.161	-0.039
0.078	0.667	-0.731	0.188	0.715	-0.674	0.213	0.136	-0.081	-0.053	-0.060	-0.025	0.072	0.104	0.202	-0.053
0.109	0.701	-0.700	0.186	0.716	-0.673	0.128	0.173	-0.070	-0.021	-0.026	0.006	0.104	0.073	0.172	-0.040
0.051	0.643	-0.672	0.185	0.717	-0.672	0.054	0.056	-0.035	-0.078	-0.085	0.033	0.047	0.134	0.147	-0.044
0.143	0.558	-0.648	0.186	0.722	-0.667	0.416	0.009	-0.066	0.014	-0.175	0.051	0.139	0.222	0.126	-0.025
0.043	0.609	-0.715	0.186	0.728	-0.660	0.467	0.002	-0.025	-0.086	-0.131	-0.022	0.039	0.174	0.195	-0.021
0.170	0.767	-0.747	0.183	0.729	-0.659	0.146	0.254	-0.028	0.043	0.026	-0.055	0.166	0.018	0.228	-0.025
0.113	0.775	-0.719	0.181	0.732	-0.657	0.218	0.207	-0.034	-0.012	0.031	-0.029	0.108	0.013	0.202	-0.038
0.051	0.701	-0.577	0.182	0.739	-0.649	0.526	-0.057	-0.054	-0.074	-0.050	0.105	0.047	0.089	0.062	-0.031
0.105	0.601	-0.518	0.182	0.748	-0.639	0.667	-0.057	0.010	-0.021	-0.159	0.154	0.100	0.191	0.005	-0.050
0.109	0.632	-0.589	0.180	0.757	-0.629	0.704	0.151	0.022	-0.015	-0.137	0.073	0.104	0.163	0.078	-0.042
0.082	0.620	-0.652	0.178	0.765	-0.619	0.646	0.026	0.109	-0.040	-0.157	0.001	0.076	0.177	0.143	-0.023
0.155	0.736	-0.664	0.175	0.773	-0.609	0.687	0.155	0.077	0.037	-0.049	-0.021	0.149	0.064	0.157	-0.010
0.113	0.740	-0.605	0.169	0.782	-0.600	0.696	0.385	0.054	-0.000	-0.054	0.029	0.106	0.063	0.100	-0.017
0.124	0.759	-0.562	0.168	0.795	-0.583	1.078	-0.069	0.127	0.013	-0.048	0.055	0.117	0.046	0.058	-0.022
0.097	0.713	-0.412	0.163	0.809	-0.565	1.125	0.190	0.156	-0.010	-0.108	0.188	0.090	0.094	0.090	-0.050
0.101	0.663	-0.388	0.155	0.820	-0.551	0.924	0.378	0.226	0.002	-0.169	0.198	0.094	0.146	0.111	-0.057
0.013	0.659	-0.503	0.146	0.829	-0.539	0.820	0.361	0.256	-0.078	-0.182	0.072	0.005	0.152	0.005	-0.065
0.028	0.810	-0.574	0.139	0.843	-0.520	1.211	0.350	0.222	-0.054	-0.045	-0.018	0.020	0.004	0.079	-0.053
0.024	0.879	-0.530	0.132	0.857	-0.498	1.307	0.238	0.259	-0.051	0.010	0.004	0.015	0.063	0.039	-0.057
0.078	0.837	-0.447	0.124	0.870	-0.477	1.239	0.161	0.342	0.010	-0.045	0.066	0.066	0.019	0.039	-0.052
0.013	0.833	-0.373	0.115	0.882	-0.457	1.192	0.396	0.304	-0.046	-0.061	0.121	0.001	0.013	0.111	-0.052
0.009	0.771	-0.369	0.105	0.894	-0.435	1.293	0.464	0.318	-0.040	-0.135	0.103	0.006	0.051	0.113	-0.048
0.005	0.813	-0.412	0.095	0.906	-0.412	1.317	0.317	0.369	-0.034	-0.104	0.037	0.011	0.011	0.068	-0.054
-0.030	0.902	-0.499	0.085	0.917	-0.390	1.300	0.433	0.365	-0.059	-0.026	-0.072	0.047	0.075	0.022	-0.052
-0.003	0.980	-0.349	0.075	0.927	-0.368	1.218	0.516	0.307	-0.022	0.041	0.056	0.020	0.150	0.124	-0.059
-0.030	0.852	-0.274	0.067	0.935	-0.347	1.160	0.399	0.247	-0.042	-0.095	0.110	0.045	0.020	0.195	-0.066
-0.076	0.840	-0.270	0.059	0.944	-0.325	1.205	0.317	0.306	-0.081	-0.114	0.091	0.090	0.007	0.195	-0.072
-0.103	0.964	-0.373	0.048	0.952	-0.302	1.209	0.176	0.463	-0.098	0.001	-0.034	0.115	0.129	0.088	-0.096
-0.103	0.964	-0.373	0.037	0.959	-0.282	1.088	0.420	0.468	-0.087	-0.005	-0.054	0.112	0.127	0.085	-0.099
-0.145	1.007	-0.160	0.025	0.964	-0.263	0.981	0.489	0.418	-0.118	0.031	0.140	0.151	0.167	0.295	-0.107
-0.076	0.964	-0.116	0.016	0.970	-0.244	0.992	0.448	0.370	-0.040	-0.016	0.164	0.079	0.123	0.334	-0.102
-0.164	0.956	-0.152	0.007	0.975	-0.221	1.143	0.263	0.371	-0.119	-0.030	0.106	0.164	0.114	0.295	-0.102
-0.126	0.968	-0.266	-0.003	0.980	-0.201	1.055	0.390	0.379	-0.072	-0.022	-0.028	0.123	0.124	0.177	-0.078
-0.149	1.014	-0.278	-0.012	0.982	-0.188	0.655	0.536	0.332	-0.085	0.021	-0.053	0.144	0.169	0.163	-0.058
-0.145	1.061	-0.309	-0.021	0.984	-0.178	0.543	0.624	0.320	-0.072	0.066	-0.095	0.138	0.214	0.130	-0.042
-0.126	1.096	-0.337	-0.029	0.986	-0.161	0.831	1.135	0.224	-0.044	0.098	-0.139	0.117	0.246	0.101	-0.061
-0.218	1.080	-0.333	-0.038	0.989	-0.139	1.089	1.137	0.243	-0.127	0.079	-0.157	0.209	0.229	0.102	-0.081
-0.326	0.983	-0.313	-0.050	0.992	-0.114	1.301	0.570	0.517	-0.222	-0.020	-0.163	0.317	0.130	0.120	-0.115
-0.337	1.003	-0.246	-0.064	0.994	-0.086	1.389	0.336	0.622	-0.220	-0.003	-0.124	0.328	0.147	0.185	-0.154
-0.384	0.922	-0.179	-0.075	0.995	-0.062	1.263	-0.073	0.507	-0.255	-0.085	-0.082	0.374	0.065	0.249	-0.136
-0.364	0.918	-0.152	-0.081	0.996	-0.045	0.906	-0.420	0.283	-0.229	-0.089	-0.071	0.354	0.060	0.275	-0.069
-0.172	0.945	-0.239	-0.083	0.996	-0.034	0.549	0.088	0.086	-0.035	-0.062	-0.168	0.161	0.086	0.187	-0.023
-0.037	0.995	-0.325	-0.086	0.996	-0.022	0.637	0.133	0.117	0.103	-0.012	-0.267	0.026	0.136	0.099	0.057
-0.176	0.995	-0.357	-0.088	0.996	-0.013	0.551	-0.563	0.142	-0.033	-0.012	-0.307	0.166	0.135	0.065	0.155
-0.033	1.007	-0.313	-0.090	0.996	-0.006	0.454	-0.770	0.079	0.111	-0.000	-0.271	0.024	0.145	0.106	0.235
0.109	1.007	-0.246	-0.090	0.996	-0.004	0.250	-1.028	0.067	0.254	-0.000	-0.206	0.118	0.144	0.171	0.294
0.259	1.018	-0.187	-0.089	0.996	-0.001	0.295	-1.022	0.002	0.403	0.011	-0.150	0.268	0.154	0.227	0.420
0.286	1.030	-0.290	-0.088	0.996	0.005	0.399	-1.076	-0.038	0.428	0.023	-0.258	0.294	0.164	0.123	0.526
0.520	1.007	-0.313	-0.087	0.996	0.007	0.274	-0.945	0.072	0.662	-0.001	-0.284	0.529	0.140	0.097	0.609
0.551	0.898	-0.274	-0.088	0.996	0.010	0.228	-0.841	0.134	0.694	-0.109	-0.247	0.560	0.030	0.135	0.649
0.563	0.875	-0.231	-0.089	0.996	0.013	0.249	-0.645	0.124	0.706	-0.132	-0.207	0.572	0.006	0.177	0.674
0.420	0.752	-0.298	-0.093	0.995	0.023	0.622	-0.467	0.277	0.568	-0.255	-0.284	0.430	0.120	0.107	0.616
0.386	0.883	-0.337	-0.099	0.994	0.036	0.721	-0.514	0.375	0.540	-0.123	-0.336	0.395	0.010	0.066	0.556
0.220	1.103	-0.187	-0.103	0.994	0.043	0.438	-0.390	0.232	0.378	0.098	-0.194	0.230	0.229	0.213	0.482
0.220	1.103	-0.187	-0.107	0.993	0.052	0.592	-0.676	0.222	0.383	0.099	-0.203	0.231	0.227	0.210	0.415
0.163	1.235	-0.108	-0.112	0.992	0.063	0.597	-0.448	0.234	0.329	0.231	-0.135	0.173	0.358	0.285	0.322
0.124	1.285	-0.002	-0.114	0.991	0.071	0.482	-0.239	0.129	0.292	0.283	-0.037	0.135	0.407	0.389	0.241
0.032	1.316	0.148	-0.114	0.991	0.075	0.200	-0.093	0.006	0.200	0.314	0.109	0.042	0.437	0.536	0.179
-0.180	1.065	-0.010	-0.116	0.990	0.078	0.242	-0.618	0.051	-0.010	0.063	-0.052	0.169	0.185	0.376	0.116
-0.080	1.103	-0.038	-0.118	0.990	0.073	-0.162	-0.723	0.093	0.092	0.102	-0.075	0.068	0.222	0.346	0.070
-0.130	1.034	0.049	-0.120	0.990	0.070	-0.089	-0.457	0.063	0.044	0.033	0.015	0.117	0.151	0.430	0.034
-0.130	1.119	0.014	-0.123	0.990	0.066	-0.157	-0.238	0.097	0.046	0.118	-0.017	0.117	0.234	0.393	0.034
-0.207	1.045	0.045	-0.123	0.990	0.067	0.074	-0.273	-0.009	-0.031	0.045	0.014	0.193	0.158	0.422	-0.022
-0.168	0.987	0.025	-0.122	0.990	0.066	-0.072	0.155	-0.044	0.007	-0.012	-0.005	0.154	0.099	0.399	-0.039
-0.337	0.968	0.085	-0.121	0.991	0.063	-0.160	-0.081	-0.069	-0.164	-0.032	0.057	0.322	0.078	0.456	-0.070
-0.195	1.049	0.112	-0.119	0.991	0.064	0.065	0.108	-0.150	-0.025	0.050	0.083	0.179	0.159	0.481	-0.082
-0.291	0.922	0.010	-0.120	0.991	0.062	-0.057	-0.198	0.028	-0.120	-0.077	-0.019	0.275	0.030	0.376	-0.072
-0.307	1.049	-0.057	-0.120	0.991	0.061	-0.051	-0.232	-0.026	-0.135	0.051	-0.084	0.290	0.156	0.308	-0.032
-0.103	1.084	0.041	-0.121	0.991	0.054	-0.303	-0.339	0.028	0.070	0.086	0.021	0.085	0.190	0.404	-0.042
-0.110	1.022	0.081	-0.119	0.992	0.051	-0.108	-0.202	-0.112	0.060	0.024	0.063	0.091	0.127	0.442	-0.044
-0.283	1.103	0.018	-0.120	0.992	0.048	-0.130	-0.347	0.035	-0.112	0.105	0.003	0.262	0.206	0.377	-0.035
-0.257	0.968	0.096	-0.117	0.992	0.041	-0.326	-0.026	-0.185	-0.088	-0.031	0.088	0.233	0.070	0.453	-0.045
-0.233	0.964	-0.022	-0.113	0.993	0.036	-0.203	-0.259	-0.221	-0.069	-0.035	-0.026	0.210	0.065	0.332	-0.079
-0.180	1.010	-0.077	-0.114	0.993	0.026	-0.475	-0.412	-0.019	-0.015	0.012	-0.071	0.155	0.109	0.275	-0.065
-0.264	0.918	0.112	-0.113	0.993	0.013	-0.650	-0.150	-0.045	-0.100	-0.081	0.131	0.239	0.014	0.463	-0.050
-0.222	0.972	-0.089	-0.110	0.994	0.008	-0.199	-0.101	-0.162	-0.060	-0.027	-0.066	0.197	0.067	0.260	-0.054
-0.222	1.084	-0.093	-0.106	0.994	0.001	-0.371	0.094	-0.212	-0.064	0.085	-0.063	0.196	0.178	0.254	-0.067
-0.233	0.987	-0.038	-0.101	0.995	-0.006	-0.308	-0.144	-0.283	-0.081	-0.012	-0.002	0.209	0.079	0.308	-0.049
-0.207	0.918	-0.034	-0.097	0.995	-0.011	-0.274	-0.141	-0.224	-0.058	-0.082	0.008	0.182	0.009	0.310	-0.052
-0.195	1.030	-0.053	-0.095	0.995	-0.023	-0.557	-0.072	-0.104	-0.048	0.030	-0.001	0.172	0.120	0.288	-0.038
-0.195	1.030	-0.053	-0.091	0.995	-0.033	-0.528	-0.067	-0.204	-0.052	0.030	0.010	0.174	0.118	0.287	-0.034
-0.137	1.061	-0.164	-0.087	0.995	-0.040	-0.325	0.073	-0.219	0.002	0.061	-0.094	0.118	0.148	0.174	-0.035
-0.214	1.022	-0.136	-0.084	0.995	-0.050	-0.487	-0.149	-0.155	-0.078	0.023	-0.056	0.197	0.108	0.200	-0.023
-0.168	1.038	-0.010	-0.080	0.995	-0.058	-0.388	-0.190	-0.211	-0.036	0.039	0.078	0.151	0.123	0.324	-0.026
-0.114	0.953	-0.093	-0.077	0.995	-0.064	-0.259	-0.167	-0.145	0.015	-0.046	0.001	0.098	0.036	0.240	-0.030
-0.210	1.068	-0.140	-0.076	0.994	-0.076	-0.599	-0.245	-0.075	-0.082	0.071	-0.034	0.194	0.148	0.190	-0.024
-0.110	1.072	-0.112	-0.073	0.994	-0.086	-0.495	-0.011	-0.152	0.015	0.075	0.003	0.095	0.149	0.215	-0.005
-0.145	0.945	-0.112	-0.070	0.993	-0.095	-0.415	-0.089	-0.133	-0.022	-0.052	0.012	0.130	0.020	0.211	-0.020
-0.103	1.041	-0.203	-0.066	0.992	-0.105	-0.518	0.182	-0.239	0.016	0.046	-0.069	0.087	0.115	0.117	-0.023
-0.222	1.092	-0.246	-0.063	0.991	-0.116	-0.523	-0.210	-0.166	-0.106	0.097	-0.101	0.205	0.163	0.071	-0.024
-0.172	1.010	-0.081	-0.060	0.990	-0.127	-0.567	-0.379	-0.129	-0.059	0.018	0.076	0.155	0.080	0.234	-0.019
-0.099	0.918	-0.168	-0.056	0.989	-0.139	-0.587	-0.020	-0.170	0.011	-0.073	0.001	0.082	0.014	0.144	-0.025
-0.118	0.922	-0.227	-0.051	0.987	-0.150	-0.539	0.130	-0.287	-0.014	-0.068	-0.048	0.100	0.012	0.081	-0.016
-0.141	1.057	-0.325	-0.046	0.986	-0.158	-0.354	-0.259	-0.224	-0.042	0.069	-0.138	0.121	0.122	0.020	-0.010
-0.114	1.065	-0.187	-0.041	0.986	-0.162	-0.234	-0.203	-0.260	-0.020	0.077	0.004	0.093	0.128	0.116	-0.019
-0.107	0.980	-0.105	-0.036	0.984	-0.175	-0.657	0.350	-0.290	-0.017	-0.006	0.100	0.084	0.042	0.196	-0.026
-0.114	0.918	-0.179	-0.032	0.982	-0.187	-0.600	0.229	-0.284	-0.029	-0.066	0.037	0.090	0.022	0.118	-0.029
-0.160	1.068	-0.353	-0.028	0.981	-0.193	-0.288	-0.223	-0.197	-0.079	0.086	-0.131	0.134	0.128	0.057	-0.045
-0.091	1.080	-0.242	-0.024	0.980	-0.200	-0.360	0.053	-0.196	-0.014	0.099	-0.013	0.064	0.137	0.051	-0.041
-0.145	0.953	-0.136	-0.021	0.977	-0.211	-0.568	-0.014	-0.195	-0.071	-0.026	0.104	0.117	0.008	0.156	-0.037
-0.114	0.933	-0.294	-0.014	0.976	-0.219	-0.419	0.071	-0.348	-0.046	-0.044	-0.045	0.085	0.014	0.005	-0.046
-0.107	0.972	-0.317	-0.010	0.974	-0.225	-0.302	-0.029	-0.231	-0.043	-0.004	-0.062	0.076	0.024	0.031	-0.046
-0.141	1.092	-0.258	-0.005	0.972	-0.233	-0.416	-0.093	-0.275	-0.083	0.118	0.005	0.110	0.142	0.026	-0.040
-0.026	1.014	-0.179	-0.000	0.970	-0.244	-0.538	0.043	-0.244	0.029	0.044	0.094	0.007	0.062	0.103	-0.027
-0.118	0.895	-0.254	0.005	0.968	-0.251	-0.394	0.174	-0.313	-0.069	-0.074	0.027	0.085	0.060	0.026	-0.016
-0.045	1.022	-0.412	0.010	0.966	-0.258	-0.343	-0.052	-0.260	-0.001	0.055	-0.124	0.011	0.067	0.135	-0.009
-0.045	1.022	-0.412	0.015	0.964	-0.265	-0.347	-0.101	-0.268	-0.006	0.057	-0.116	0.009	0.066	0.137	-0.017
-0.087	0.964	-0.321	0.020	0.961	-0.276	-0.519	-0.030	-0.247	-0.053	0.002	-0.015	0.051	0.006	0.047	0.002
-0.033	0.887	-0.199	0.025	0.958	-0.284	-0.467	0.024	-0.270	-0.005	-0.072	0.116	0.005	0.073	0.074	-0.003
-0.010	0.945	-0.349	0.030	0.956	-0.291	-0.312	0.183	-0.320	0.013	-0.012	-0.027	0.029	0.017	0.077	-0.014
-0.057	1.053	-0.487	0.034	0.953	-0.300	-0.465	-0.004	-0.261	-0.038	0.100	-0.156	0.017	0.089	0.217	-0.023
-0.022	1.038	-0.309	0.039	0.950	-0.310	-0.524	0.143	-0.308	-0.009	0.088	0.032	0.019	0.073	0.041	-0.033
-0.068	1.007	-0.242	0.044	0.947	-0.319	-0.480	0.111	-0.297	-0.060	0.060	0.108	0.026	0.041	0.025	-0.042
-0.083	0.887	-0.298	0.049	0.946	-0.322	-0.154	-0.109	-0.239	-0.081	-0.058	0.056	0.040	0.080	0.031	-0.055
-0.057	0.875	-0.447	0.052	0.944	-0.325	-0.180	0.071	-0.224	-0.058	-0.068	-0.090	0.013	0.093	0.181	-0.045
-0.076	0.953	-0.451	0.055	0.940	-0.337	-0.587	0.037	-0.172	-0.080	0.013	-0.082	0.031	0.017	0.185	-0.031
-0.022	1.068	-0.550	0.057	0.936	-0.348	-0.542	0.152	-0.215	-0.030	0.133	-0.170	0.024	0.098	0.284	-0.037
-0.003	1.010	-0.369	0.063	0.934	-0.351	-0.203	-0.039	-0.289	-0.016	0.077	0.016	0.043	0.040	0.104	-0.048
-0.091	0.960	-0.321	0.068	0.932	-0.356	-0.260	-0.004	-0.279	-0.110	0.029	0.068	0.045	0.011	0.057	-0.059
-0.030	0.895	-0.302	0.071	0.929	-0.362	-0.333	0.137	-0.249	-0.052	-0.034	0.094	0.018	0.077	0.037	-0.065
-0.080	0.821	-0.380	0.074	0.926	-0.371	-0.471	0.109	-0.214	-0.104	-0.103	0.024	0.032	0.152	0.115	-0.070
0.009	0.879	-0.467	0.078	0.922	-0.378	-0.355	0.112	-0.284	-0.020	-0.042	-0.055	0.056	0.094	0.202	-0.057
-0.049	0.968	-0.507	0.081	0.920	-0.385	-0.310	0.139	-0.220	-0.081	0.050	-0.088	0.001	0.005	0.241	-0.060
-0.037	0.956	-0.447	0.082	0.918	-0.387	-0.098	0.153	-0.189	-0.072	0.039	-0.027	0.010	0.017	0.182	-0.051
-0.064	0.960	-0.424	0.085	0.917	-0.390	-0.185	-0.124	-0.136	-0.102	0.045	-0.000	0.017	0.012	0.157	-0.053
0.017	0.860	-0.321	0.088	0.913	-0.400	-0.522	0.053	-0.149	-0.023	-0.051	0.112	0.064	0.114	0.053	-0.058
0.070	0.833	-0.333	0.089	0.909	-0.407	-0.407	0.222	-0.202	0.029	-0.075	0.108	0.118	0.141	0.064	-0.052
-0.045	0.817	-0.479	0.092	0.908	-0.408	-0.030	0.052	-0.166	-0.089	-0.090	-0.036	0.002	0.156	0.210	-0.040
-0.041	0.871	-0.597	0.095	0.907	-0.409	-0.040	-0.089	-0.159	-0.088	-0.035	-0.153	0.005	0.102	0.327	-0.022
-0.033	0.949	-0.577	0.096	0.906	-0.413	-0.208	0.030	-0.075	-0.081	0.044	-0.129	0.012	0.023	0.306	-0.039
0.097	0.925	-0.404	0.096	0.903	-0.419	-0.259	0.312	-0.157	0.049	0.024	0.049	0.143	0.046	0.130	-0.044
-0.041	0.856	-0.436	0.099	0.900	-0.424	-0.298	-0.021	-0.171	-0.092	-0.043	0.024	0.003	0.116	0.159	-0.047
-0.041	0.856	-0.436	0.101	0.899	-0.426	-0.120	0.032	-0.180	-0.095	-0.042	0.026	0.002	0.115	0.158	-0.036
-0.037	0.895	-0.593	0.104	0.898	-0.428	-0.055	-0.134	-0.128	-0.094	-0.002	-0.130	0.006	0.075	0.315	-0.044
0.051	0.902	-0.562	0.109	0.898	-0.426	0.069	-0.176	-0.188	-0.010	0.006	-0.100	0.093	0.066	0.283	-0.025
0.032	0.918	-0.507	0.109	0.895	-0.432	-0.263	0.173	-0.099	-0.029	0.024	-0.039	0.074	0.048	0.226	-0.015
0.109	0.925	-0.349	0.109	0.893	-0.436	-0.260	0.185	-0.104	0.047	0.034	0.124	0.150	0.039	0.067	-0.008
0.040	0.891	-0.400	0.110	0.893	-0.437	-0.002	0.158	-0.153	-0.023	-0.001	0.073	0.078	0.074	0.117	-0.029
0.113	0.860	-0.321	0.110	0.894	-0.435	0.147	0.348	-0.175	0.050	-0.033	0.150	0.149	0.104	0.036	-0.036
0.001	0.813	-0.400	0.112	0.896	-0.430	0.257	-0.008	-0.086	-0.063	-0.081	0.067	0.036	0.150	0.114	-0.041
0.020	0.744	-0.436	0.113	0.898	-0.425	0.289	-0.101	-0.022	-0.045	-0.153	0.026	0.053	0.218	0.148	-0.041
0.013	0.794	-0.526	0.111	0.898	-0.425	0.046	0.281	-0.064	-0.051	-0.102	-0.064	0.044	0.166	0.237	-0.038
-0.018	0.860	-0.546	0.110	0.898	-0.425	0.032	0.235	-0.042	-0.081	-0.037	-0.083	0.014	0.099	0.255	-0.023
0.059	0.910	-0.510	0.109	0.900	-0.422	0.198	0.082	-0.025	-0.004	0.012	-0.051	0.089	0.048	0.218	-0.013
0.078	0.925	-0.384	0.108	0.903	-0.417	0.305	0.182	-0.034	0.017	0.025	0.070	0.108	0.031	0.090	-0.016
0.082	0.922	-0.384	0.107	0.907	-0.408	0.518	0.127	-0.007	0.021	0.017	0.061	0.112	0.034	0.089	-0.015
0.043	0.891	-0.365	0.107	0.911	-0.398	0.558	0.072	-0.006	-0.017	-0.018	0.071	0.075	0.064	0.067	-0.023
0.047	0.829	-0.329	0.104	0.915	-0.390	0.450	0.238	0.055	-0.010	-0.084	0.099	0.080	0.125	0.030	-0.029
0.059	0.837	-0.325	0.099	0.918	-0.384	0.357	0.422	0.088	0.006	-0.079	0.097	0.094	0.116	0.025	-0.048
-0.003	0.891	-0.447	0.094	0.922	-0.375	0.535	0.319	0.095	-0.051	-0.029	-0.034	0.035	0.062	0.146	-0.051
-0.049	0.914	-0.373	0.090	0.927	-0.365	0.591	0.160	0.140	-0.093	-0.010	0.030	0.008	0.038	0.070	-0.050
-0.007	0.949	-0.353	0.086	0.932	-0.352	0.714	0.295	0.105	-0.046	0.020	0.037	0.036	0.003	0.049	-0.059
0.009	0.945	-0.349	0.082	0.937	-0.339	0.688	0.110	0.165	-0.027	0.011	0.029	0.053	0.006	0.044	-0.063
0.009	0.937	-0.215	0.076	0.941	-0.331	0.451	0.322	0.164	-0.022	-0.000	0.155	0.054	0.012	0.092	-0.057
-0.007	0.918	-0.286	0.071	0.943	-0.326	0.306	0.302	0.129	-0.033	-0.021	0.079	0.040	0.030	0.023	-0.066
0.001	0.875	-0.223	0.067	0.945	-0.319	0.353	0.405	0.067	-0.021	-0.066	0.135	0.048	0.070	0.089	-0.069
-0.041	0.840	-0.211	0.063	0.947	-0.315	0.257	0.291	0.123	-0.059	-0.103	0.143	0.007	0.103	0.103	-0.069
0.005	0.848	-0.215	0.060	0.951	-0.303	0.644	0.318	0.064	-0.010	-0.099	0.127	0.052	0.093	0.102	-0.073
-0.033	0.925	-0.246	0.056	0.955	-0.291	0.603	0.333	0.077	-0.044	-0.025	0.084	0.013	0.015	0.073	-0.061
-0.095	0.972	-0.365	0.051	0.958	-0.282	0.500	0.108	0.216	-0.101	0.018	-0.043	0.049	0.033	0.044	-0.049
-0.003	0.980	-0.302	0.046	0.961	-0.272	0.543	0.054	0.242	-0.003	0.023	0.010	0.043	0.042	0.022	-0.052
-0.053	0.972	-0.313	0.040	0.963	-0.267	0.280	0.286	0.223	-0.047	0.013	-0.007	0.008	0.036	0.013	-0.046
-0.068	0.999	-0.262	0.033	0.965	-0.262	0.263	0.233	0.259	-0.056	0.039	0.039	0.024	0.064	0.067	-0.041
-0.018	0.980	-0.179	0.027	0.966	-0.257	0.278	0.448	0.164	-0.001	0.018	0.117	0.025	0.045	0.153	-0.048
-0.068	0.991	-0.258	0.023	0.968	-0.250	0.380	0.522	0.092	-0.046	0.027	0.031	0.026	0.057	0.077	-0.041
-0.080	0.929	-0.309	0.019	0.971	-0.240	0.534	0.507	0.058	-0.054	-0.037	-0.030	0.038	0.005	0.028	-0.027
-0.064	0.945	-0.333	0.014	0.973	-0.229	0.572	0.627	0.074	-0.034	-0.024	-0.065	0.024	0.011	0.007	-0.025
-0.087	0.895	-0.412	0.007	0.977	-0.215	0.745	0.969	0.154	-0.049	-0.077	-0.157	0.049	0.039	0.071	-0.040
-0.160	0.898	-0.451	-0.003	0.980	-0.200	0.800	0.808	0.274	-0.113	-0.077	-0.211	0.122	0.034	0.108	-0.068
-0.237	0.906	-0.353	-0.011	0.983	-0.186	0.769	0.454	0.324	-0.181	-0.072	-0.127	0.199	0.026	0.008	-0.099
-0.280	0.956	-0.266	-0.017	0.985	-0.173	0.645	0.141	0.241	-0.218	-0.024	-0.053	0.243	0.026	0.080	-0.096
-0.233	0.925	-0.183	-0.020	0.986	-0.167	0.333	-0.029	0.108	-0.169	-0.056	0.023	0.197	0.005	0.165	-0.069
-0.072	0.976	-0.286	-0.021	0.987	-0.159	0.398	0.179	-0.011	-0.007	-0.007	-0.087	0.037	0.046	0.064	-0.028
-0.018	1.026	-0.361	-0.022	0.988	-0.153	0.373	0.039	0.064	0.049	0.042	-0.169	0.017	0.097	0.010	0.039
-0.068	1.007	-0.432	-0.021	0.989	-0.147	0.330	-0.234	-0.000	-0.002	0.022	-0.246	0.034	0.078	0.078	0.121
0.020	0.999	-0.404	-0.019	0.990	-0.142	0.316	-0.534	-0.013	0.085	0.014	-0.223	0.054	0.070	0.049	0.175
0.140	0.976	-0.361	-0.016	0.990	-0.138	0.213	-0.635	-0.043	0.201	-0.010	-0.184	0.172	0.048	0.005	0.222
0.201	0.991	-0.345	-0.014	0.990	-0.137	0.101	-0.767	0.013	0.260	0.005	-0.169	0.233	0.063	0.013	0.291
0.213	0.960	-0.424	-0.011	0.991	-0.133	0.255	-0.727	0.011	0.269	-0.026	-0.252	0.244	0.032	0.064	0.362
0.332	0.910	-0.380	-0.010	0.992	-0.129	0.262	-0.822	0.064	0.387	-0.077	-0.213	0.363	0.018	0.018	0.411
0.424	0.891	-0.365	-0.009	0.992	-0.125	0.245	-0.521	0.121	0.479	-0.097	-0.202	0.455	0.037	0.000	0.442
0.420	0.895	-0.317	-0.011	0.993	-0.121	0.238	-0.431	0.195	0.477	-0.093	-0.159	0.451	0.032	0.049	0.458
0.382	0.891	-0.278	-0.013	0.994	-0.113	0.434	-0.261	0.184	0.440	-0.098	-0.127	0.413	0.036	0.090	0.438
0.305	0.945	-0.365	-0.017	0.995	-0.101	0.669	-0.206	0.289	0.368	-0.045	-0.227	0.336	0.019	0.005	0.382
0.213	1.072	-0.337	-0.022	0.996	-0.088	0.657	-0.240	0.302	0.281	0.081	-0.211	0.245	0.146	0.034	0.326
0.147	1.153	-0.191	-0.028	0.996	-0.085	0.180	-0.064	0.320	0.221	0.162	-0.069	0.179	0.228	0.180	0.262
0.136	1.204	-0.168	-0.033	0.996	-0.084	0.056	0.025	0.280	0.215	0.213	-0.046	0.168	0.279	0.205	0.199
0.090	1.173	-0.026	-0.036	0.996	-0.081	0.159	-0.211	0.226	0.173	0.182	0.093	0.121	0.247	0.348	0.154
0.051	1.030	-0.038	-0.039	0.996	-0.078	0.162	-0.015	0.129	0.137	0.038	0.078	0.083	0.104	0.338	0.131
0.032	1.076	-0.085	-0.041	0.996	-0.078	-0.018	-0.341	0.168	0.120	0.085	0.031	0.062	0.150	0.292	0.099
0.024	1.088	-0.136	-0.044	0.996	-0.083	-0.210	-0.368	0.195	0.116	0.096	-0.016	0.054	0.162	0.242	0.074
-0.041	1.169	-0.160	-0.044	0.995	-0.092	-0.460	-0.226	-0.000	0.050	0.178	-0.030	0.013	0.243	0.220	0.041
-0.057	1.049	-0.045	-0.044	0.994	-0.100	-0.409	-0.192	0.004	0.034	0.059	0.092	0.030	0.123	0.335	0.014
-0.141	0.980	-0.093	-0.043	0.993	-0.110	-0.474	-0.174	-0.025	-0.051	-0.010	0.055	0.118	0.054	0.288	-0.029
-0.153	0.995	-0.242	-0.042	0.992	-0.122	-0.573	0.108	-0.113	-0.064	0.007	-0.083	0.132	0.070	0.139	-0.059
-0.253	1.010	-0.313	-0.040	0.990	-0.134	-0.610	-0.246	-0.081	-0.166	0.025	-0.141	0.234	0.086	0.068	-0.074
-0.153	1.068	-0.085	-0.038	0.989	-0.142	-0.406	-0.174	-0.111	-0.068	0.085	0.096	0.136	0.143	0.298	-0.071
-0.157	0.945	-0.164	-0.036	0.988	-0.152	-0.503	-0.181	-0.086	-0.073	-0.037	0.027	0.143	0.021	0.218	-0.070
-0.157	0.987	-0.262	-0.034	0.986	-0.166	-0.670	-0.171	-0.101	-0.074	0.008	-0.057	0.144	0.064	0.120	-0.059
-0.141	1.057	-0.309	-0.032	0.984	-0.176	-0.464	-0.211	-0.063	-0.060	0.079	-0.094	0.131	0.133	0.073	-0.048
-0.107	1.061	-0.144	-0.030	0.982	-0.184	-0.415	-0.321	-0.049	-0.027	0.085	0.080	0.097	0.135	0.238	-0.026
-0.114	0.922	-0.223	-0.028	0.980	-0.197	-0.657	-0.527	-0.009	-0.037	-0.052	0.015	0.106	0.005	0.159	-0.025
-0.030	0.960	-0.235	-0.025	0.977	-0.210	-0.624	-0.148	-0.118	0.045	-0.011	0.016	0.023	0.034	0.146	-0.042
-0.137	1.068	-0.298	-0.022	0.976	-0.218	-0.392	-0.193	-0.131	-0.066	0.099	-0.039	0.131	0.142	0.082	-0.033
-0.164	1.045	-0.219	-0.019	0.974	-0.228	-0.532	-0.154	-0.153	-0.097	0.078	0.050	0.158	0.117	0.160	-0.056
-0.014	0.949	-0.124	-0.015	0.971	-0.241	-0.669	-0.059	-0.163	0.050	-0.016	0.158	0.008	0.021	0.253	-0.066
-0.237	0.972	-0.313	-0.011	0.968	-0.251	-0.526	-0.068	-0.234	-0.178	0.010	-0.020	0.231	0.044	0.062	-0.075
-0.103	1.041	-0.400	-0.008	0.965	-0.261	-0.499	-0.166	-0.135	-0.046	0.082	-0.096	0.097	0.113	0.027	-0.054
-0.172	1.068	-0.361	-0.005	0.962	-0.272	-0.542	-0.100	-0.169	-0.119	0.113	-0.046	0.166	0.139	0.012	-0.065
-0.041	1.018	-0.298	-0.001	0.958	-0.286	-0.742	-0.179	-0.135	0.009	0.066	0.033	0.034	0.089	0.074	-0.042
-0.095	0.941	-0.302	0.003	0.955	-0.298	-0.637	0.213	-0.313	-0.049	-0.007	0.042	0.087	0.012	0.068	-0.049
-0.103	0.902	-0.400	0.008	0.951	-0.308	-0.526	-0.377	-0.176	-0.063	-0.043	-0.046	0.094	0.026	0.032	-0.035
-0.103	0.902	-0.400	0.012	0.948	-0.317	-0.419	-0.048	-0.201	-0.066	-0.040	-0.037	0.094	0.026	0.033	-0.046
-0.064	1.014	-0.400	0.016	0.943	-0.332	-0.795	0.109	-0.257	-0.032	0.077	-0.021	0.055	0.085	0.034	-0.052
-0.064	1.022	-0.317	0.020	0.938	-0.347	-0.816	0.149	-0.270	-0.035	0.090	0.078	0.055	0.092	0.046	-0.058
-0.110	0.868	-0.384	0.026	0.934	-0.356	-0.500	-0.263	-0.247	-0.087	-0.061	0.021	0.101	0.063	0.023	-0.048
-0.080	0.875	-0.373	0.032	0.930	-0.366	-0.533	-0.297	-0.221	-0.062	-0.049	0.043	0.069	0.055	0.014	-0.058
-0.026	0.883	-0.455	0.035	0.925	-0.378	-0.635	0.074	-0.215	-0.012	-0.037	-0.027	0.015	0.048	0.099	-0.061
-0.107	0.945	-0.495	0.039	0.920	-0.391	-0.674	-0.072	-0.186	-0.096	0.031	-0.053	0.095	0.014	0.140	-0.053
-0.095	1.038	-0.487	0.043	0.913	-0.405	-0.755	-0.190	-0.202	-0.090	0.130	-0.031	0.083	0.106	0.133	-0.035
-0.045	1.007	-0.451	0.050	0.907	-0.418	-0.734	-0.260	-0.234	-0.046	0.105	0.018	0.033	0.074	0.099	-0.049
0.047	0.891	-0.408	0.053	0.903	-0.426	-0.476	0.078	-0.215	0.043	-0.007	0.071	0.059	0.043	0.058	-0.039
-0.026	0.810	-0.380	0.058	0.899	-0.434	-0.448	-0.192	-0.198	-0.037	-0.084	0.105	0.013	0.124	0.033	-0.032
-0.007	0.813	-0.491	0.061	0.893	-0.446	-0.653	0.063	-0.245	-0.021	-0.073	0.008	0.007	0.121	0.145	-0.027
-0.045	0.925	-0.562	0.064	0.887	-0.457	-0.591	0.303	-0.290	-0.060	0.044	-0.051	0.031	0.009	0.218	-0.043
-0.026	0.968	-0.585	0.070	0.882	-0.465	-0.459	-0.332	-0.194	-0.047	0.091	-0.066	0.012	0.033	0.243	-0.038
-0.026	0.995	-0.467	0.074	0.879	-0.472	-0.380	-0.175	-0.194	-0.052	0.121	0.058	0.011	0.059	0.126	-0.040
0.024	0.871	-0.424	0.078	0.875	-0.478	-0.404	-0.045	-0.206	-0.006	0.001	0.109	0.040	0.066	0.086	-0.056
0.017	0.829	-0.487	0.080	0.869	-0.489	-0.575	0.268	-0.259	-0.016	-0.035	0.057	0.032	0.109	0.151	-0.054
-0.083	0.813	-0.538	0.084	0.863	-0.498	-0.489	0.055	-0.305	-0.120	-0.046	0.014	0.067	0.125	0.204	-0.049
-0.007	0.879	-0.664	0.092	0.858	-0.505	-0.432	-0.450	-0.181	-0.051	0.025	-0.105	0.011	0.060	0.332	-0.049
0.024	0.937	-0.510	0.095	0.853	-0.512	-0.439	0.204	-0.309	-0.023	0.088	0.057	0.042	0.003	0.180	-0.062
0.036	0.895	-0.475	0.096	0.848	-0.521	-0.456	0.316	-0.264	-0.013	0.050	0.100	0.054	0.046	0.147	-0.053
-0.022	0.775	-0.491	0.098	0.843	-0.528	-0.433	0.165	-0.286	-0.073	-0.065	0.092	0.004	0.166	0.166	-0.072
0.028	0.682	-0.455	0.101	0.837	-0.537	-0.540	-0.052	-0.147	-0.026	-0.151	0.137	0.047	0.260	0.133	-0.071
-0.053	0.728	-0.589	0.107	0.836	-0.538	-0.080	-0.261	-0.178	-0.112	-0.104	0.004	0.033	0.214	0.269	-0.064
0.009	0.829	-0.629	0.110	0.835	-0.540	-0.086	-0.060	-0.156	-0.054	-0.002	-0.034	0.029	0.114	0.309	-0.047
0.055	0.883	-0.605	0.114	0.832	-0.542	-0.175	-0.217	-0.122	-0.012	0.054	-0.008	0.075	0.061	0.287	-0.046
0.055	0.883	-0.605	0.114	0.828	-0.549	-0.362	0.137	-0.134	-0.013	0.059	-0.001	0.076	0.062	0.289	-0.046
0.043	0.771	-0.479	0.116	0.823	-0.556	-0.426	0.109	-0.213	-0.026	-0.048	0.132	0.065	0.175	0.164	-0.054
0.020	0.686	-0.447	0.118	0.819	-0.561	-0.295	0.109	-0.212	-0.051	-0.129	0.168	0.043	0.261	0.134	-0.069
0.017	0.663	-0.538	0.120	0.818	-0.562	-0.065	0.012	-0.123	-0.057	-0.151	0.078	0.040	0.286	0.226	-0.062
0.005	0.674	-0.566	0.122	0.818	-0.562	0.045	-0.060	-0.117	-0.071	-0.140	0.050	0.028	0.275	0.256	-0.054
0.090	0.763	-0.644	0.121	0.818	-0.562	0.057	0.329	-0.136	0.015	-0.051	-0.029	0.114	0.187	0.338	-0.040
0.017	0.802	-0.680	0.120	0.818	-0.563	-0.046	0.125	-0.055	-0.058	-0.012	-0.064	0.041	0.148	0.375	-0.032
0.047	0.821	-0.589	0.118	0.816	-0.565	-0.089	0.287	-0.100	-0.025	0.009	0.029	0.073	0.129	0.286	-0.023
0.013	0.864	-0.664	0.115	0.814	-0.569	-0.147	0.346	-0.067	-0.057	0.053	-0.043	0.039	0.087	0.362	-0.049
0.047	0.844	-0.574	0.115	0.817	-0.566	0.207	0.092	-0.075	-0.022	0.032	0.045	0.073	0.108	0.271	-0.056
0.005	0.779	-0.467	0.114	0.820	-0.561	0.307	0.086	-0.042	-0.064	-0.037	0.146	0.031	0.175	0.166	-0.063
0.024	0.759	-0.538	0.114	0.824	-0.555	0.328	-0.003	0.013	-0.044	-0.060	0.069	0.051	0.195	0.238	-0.065
0.028	0.732	-0.503	0.113	0.828	-0.549	0.405	0.084	-0.007	-0.039	-0.091	0.098	0.055	0.223	0.204	-0.069
0.032	0.728	-0.534	0.110	0.831	-0.545	0.263	0.263	-0.004	-0.031	-0.098	0.062	0.059	0.227	0.236	-0.039
0.024	0.701	-0.530	0.108	0.834	-0.541	0.279	0.074	0.052	-0.037	-0.128	0.061	0.052	0.255	0.233	-0.046
0.093	0.779	-0.605	0.102	0.837	-0.537	0.288	0.460	0.044	0.039	-0.054	-0.018	0.121	0.177	0.309	-0.038
-0.049	0.802	-0.562	0.100	0.841	-0.531	0.400	0.175	-0.007	-0.100	-0.035	0.019	0.021	0.154	0.266	-0.038
0.017	0.848	-0.570	0.097	0.847	-0.522	0.551	0.104	0.080	-0.031	0.005	0.002	0.044	0.109	0.274	-0.024
-0.010	0.837	-0.566	0.096	0.854	-0.511	0.667	-0.069	0.089	-0.056	-0.014	-0.006	0.017	0.121	0.270	-0.047
0.093	0.883	-0.467	0.093	0.860	-0.501	0.579	0.335	-0.011	0.051	0.027	0.083	0.121	0.075	0.170	-0.037
0.005	0.868	-0.408	0.089	0.866	-0.492	0.569	0.298	0.080	-0.032	0.005	0.133	0.032	0.091	0.111	-0.045
0.040	0.786	-0.373	0.085	0.871	-0.484	0.460	0.242	0.058	0.006	-0.080	0.160	0.067	0.173	0.076	-0.038
-0.045	0.825	-0.514	0.081	0.875	-0.476	0.478	0.294	0.046	-0.074	-0.046	0.011	0.018	0.134	0.218	-0.056
0.013	0.825	-0.503	0.077	0.882	-0.465	0.677	0.274	0.062	-0.012	-0.053	0.011	0.040	0.135	0.207	-0.052
-0.053	0.825	-0.491	0.074	0.889	-0.452	0.790	0.302	0.001	-0.074	-0.060	0.010	0.026	0.135	0.195	-0.053
-0.068	0.937	-0.558	0.070	0.895	-0.440	0.694	0.170	0.094	-0.086	0.046	-0.069	0.041	0.023	0.262	-0.046
-0.068	0.937	-0.558	0.067	0.901	-0.429	0.614	0.099	0.136	-0.082	0.040	-0.079	0.042	0.023	0.262	-0.058
0.001	0.960	-0.380	0.061	0.904	-0.423	0.380	0.513	0.090	-0.006	0.060	0.092	0.027	0.001	0.085	-0.061
-0.068	0.960	-0.432	0.056	0.908	-0.415	0.440	0.244	0.130	-0.071	0.056	0.033	0.042	0.001	0.136	-0.063
-0.041	0.918	-0.309	0.052	0.912	-0.406	0.500	0.253	0.059	-0.040	0.009	0.146	0.016	0.042	0.015	-0.070
-0.041	0.879	-0.341	0.048	0.916	-0.398	0.477	0.312	0.097	-0.036	-0.033	0.106	0.016	0.081	0.047	-0.082
-0.041	0.875	-0.274	0.044	0.922	-0.384	0.736	0.106	0.150	-0.032	-0.043	0.159	0.018	0.085	0.021	-0.083
-0.076	0.856	-0.309	0.040	0.928	-0.371	0.732	0.122	0.165	-0.063	-0.068	0.110	0.053	0.104	0.014	-0.071
-0.087	0.860	-0.357	0.035	0.933	-0.357	0.716	-0.091	0.253	-0.070	-0.070	0.049	0.066	0.101	0.060	-0.070
-0.026	0.871	-0.313	0.030	0.939	-0.344	0.727	0.159	0.220	-0.003	-0.063	0.079	0.005	0.089	0.016	-0.072
-0.060	0.879	-0.286	0.024	0.942	-0.334	0.545	0.234	0.208	-0.032	-0.059	0.096	0.040	0.081	0.011	-0.062
-0.130	0.910	-0.349	0.018	0.946	-0.324	0.514	0.169	0.235	-0.095	-0.032	0.024	0.109	0.050	0.052	-0.065
-0.080	0.964	-0.345	0.012	0.949	-0.315	0.487	0.268	0.196	-0.040	0.019	0.018	0.059	0.005	0.048	-0.063
-0.157	0.964	-0.376	0.008	0.952	-0.307	0.432	0.284	0.129	-0.112	0.016	-0.021	0.136	0.006	0.079	-0.049
-0.087	0.968	-0.400	0.003	0.955	-0.298	0.480	0.360	0.111	-0.038	0.017	-0.054	0.066	0.010	0.103	-0.030
-0.087	0.972	-0.451	-0.001	0.957	-0.290	0.459	0.576	0.026	-0.034	0.019	-0.113	0.065	0.015	0.154	-0.019
-0.122	0.953	-0.491	-0.005	0.961	-0.276	0.728	0.415	0.089	-0.064	-0.004	-0.166	0.098	0.003	0.193	-0.005
-0.107	0.964	-0.463	-0.013	0.965	-0.261	0.820	0.795	0.175	-0.041	0.003	-0.154	0.081	0.009	0.164	-0.002
-0.187	0.929	-0.530	-0.022	0.969	-0.245	0.863	0.455	0.289	-0.113	-0.036	-0.237	0.160	0.025	0.230	-0.019
-0.145	0.945	-0.443	-0.030	0.973	-0.229	0.817	0.592	0.255	-0.063	-0.024	-0.166	0.116	0.010	0.142	-0.053
-0.214	0.956	-0.373	-0.034	0.977	-0.212	0.893	0.082	0.185	-0.128	-0.016	-0.112	0.184	0.002	0.070	-0.077
-0.314	0.945	-0.345	-0.038	0.979	-0.199	0.689	-0.110	0.162	-0.224	-0.030	-0.097	0.283	0.008	0.042	-0.066
-0.210	0.949	-0.254	-0.040	0.982	-0.187	0.656	-0.054	0.108	-0.118	-0.029	-0.019	0.179	0.002	0.050	-0.045
-0.126	0.983	-0.388	-0.044	0.984	-0.174	0.703	0.009	0.173	-0.029	0.004	-0.166	0.094	0.034	0.083	-0.007
-0.060	1.076	-0.412	-0.047	0.986	-0.160	0.748	-0.312	0.201	0.039	0.094	-0.203	0.028	0.130	0.104	0.056
-0.076	1.119	-0.455	-0.047	0.988	-0.149	0.628	-0.436	0.082	0.024	0.135	-0.257	0.044	0.174	0.146	0.120
-0.030	1.065	-0.432	-0.044	0.989	-0.140	0.514	-0.654	-0.050	0.067	0.080	-0.243	0.003	0.121	0.120	0.177
0.055	0.976	-0.412	-0.041	0.990	-0.132	0.477	-0.728	-0.074	0.148	-0.010	-0.231	0.088	0.034	0.099	0.236
0.163	0.887	-0.428	-0.036	0.992	-0.123	0.542	-0.831	-0.080	0.252	-0.100	-0.256	0.195	0.052	0.113	0.309
0.259	0.953	-0.400	-0.034	0.993	-0.115	0.454	-0.830	0.046	0.346	-0.036	-0.235	0.291	0.015	0.083	0.384
0.355	0.949	-0.361	-0.033	0.994	-0.107	0.495	-0.714	0.087	0.441	-0.040	-0.204	0.386	0.013	0.042	0.437
0.405	0.968	-0.345	-0.033	0.994	-0.100	0.398	-0.582	0.131	0.490	-0.022	-0.195	0.436	0.033	0.025	0.461
0.401	0.995	-0.246	-0.034	0.995	-0.092	0.449	-0.447	0.112	0.486	0.005	-0.104	0.431	0.062	0.075	0.464
0.317	0.953	-0.321	-0.036	0.996	-0.086	0.363	-0.562	0.215	0.404	-0.038	-0.185	0.346	0.021	0.003	0.442
0.320	0.906	-0.246	-0.037	0.996	-0.076	0.536	-0.317	0.130	0.408	-0.085	-0.119	0.349	0.025	0.079	0.393
0.263	0.949	-0.231	-0.038	0.997	-0.064	0.609	-0.296	0.136	0.351	-0.043	-0.114	0.291	0.019	0.096	0.360
0.170	1.049	-0.207	-0.040	0.998	-0.055	0.493	-0.153	0.120	0.260	0.057	-0.100	0.198	0.121	0.120	0.308
0.190	1.188	-0.270	-0.041	0.998	-0.047	0.457	-0.012	0.103	0.280	0.195	-0.171	0.218	0.262	0.059	0.262
0.063	1.181	-0.191	-0.043	0.998	-0.036	0.595	-0.370	0.113	0.154	0.187	-0.103	0.091	0.256	0.139	0.204
0.124	1.123	-0.038	-0.044	0.999	-0.024	0.607	-0.269	0.115	0.217	0.129	0.039	0.153	0.199	0.293	0.156
0.001	1.076	-0.026	-0.046	0.999	-0.019	0.243	-0.088	0.077	0.095	0.083	0.046	0.030	0.154	0.306	0.116
-0.064	1.092	-0.069	-0.047	0.999	-0.015	0.204	-0.227	0.060	0.030	0.098	-0.000	0.036	0.171	0.265	0.097
0.013	1.022	-0.120	-0.049	0.999	-0.009	0.343	-0.406	0.104	0.109	0.029	-0.057	0.041	0.101	0.217	0.053
-0.007	1.057	-0.042	-0.049	0.999	-0.001	0.405	-0.154	0.051	0.090	0.063	0.014	0.022	0.137	0.298	0.039
-0.091	1.034	0.057	-0.051	0.999	0.001	0.108	-0.129	0.052	0.007	0.040	0.110	0.062	0.115	0.398	0.029
-0.083	0.999	-0.022	-0.050	0.999	0.001	0.002	0.176	-0.040	0.013	0.005	0.031	0.053	0.082	0.321	-0.018
-0.157	0.983	-0.144	-0.048	0.999	0.007	0.334	-0.059	-0.100	-0.061	-0.010	-0.097	0.125	0.068	0.200	-0.048
-0.241	1.038	-0.097	-0.048	0.999	0.010	0.175	-0.186	-0.060	-0.147	0.044	-0.053	0.208	0.123	0.248	-0.054
-0.126	0.972	0.073	-0.046	0.999	0.011	0.031	0.046	-0.082	-0.033	-0.022	0.115	0.092	0.057	0.418	-0.055
-0.157	0.976	-0.034	-0.046	0.999	0.015	0.213	-0.243	-0.055	-0.065	-0.018	0.005	0.123	0.062	0.313	-0.066
-0.110	1.045	-0.081	-0.046	0.999	0.016	0.087	-0.056	0.025	-0.019	0.052	-0.044	0.076	0.132	0.267	-0.054
-0.172	1.076	-0.022	-0.044	0.999	0.016	-0.021	-0.173	-0.122	-0.082	0.083	0.016	0.138	0.163	0.327	-0.045
-0.103	1.026	0.089	-0.043	0.999	0.020	0.226	-0.446	-0.072	-0.014	0.033	0.122	0.069	0.113	0.438	-0.035
-0.133	1.026	-0.081	-0.042	0.999	0.025	0.276	-0.185	-0.066	-0.046	0.033	-0.053	0.102	0.112	0.270	-0.052
-0.083	1.045	0.018	-0.042	0.999	0.026	0.044	0.037	-0.030	0.004	0.052	0.044	0.053	0.131	0.369	-0.043
-0.183	0.987	-0.026	-0.041	0.999	0.024	-0.094	-0.169	-0.035	-0.096	-0.005	0.002	0.154	0.073	0.326	-0.028
-0.137	1.003	-0.049	-0.042	0.999	0.027	0.184	-0.190	-0.019	-0.049	0.011	-0.025	0.110	0.089	0.304	-0.019
-0.099	1.068	-0.124	-0.040	0.999	0.024	-0.114	-0.197	-0.102	-0.011	0.076	-0.097	0.073	0.155	0.230	-0.024
-0.053	1.115	-0.002	-0.036	0.999	0.021	-0.140	-0.012	-0.194	0.032	0.122	0.028	0.028	0.201	0.352	-0.020
-0.114	0.991	-0.006	-0.032	0.999	0.019	-0.102	-0.033	-0.214	-0.033	-0.002	0.026	0.091	0.077	0.349	-0.035
-0.160	0.980	-0.053	-0.029	0.999	0.015	-0.212	-0.149	-0.172	-0.081	-0.013	-0.017	0.138	0.065	0.301	-0.043
-0.191	1.026	-0.026	-0.026	1.000	0.010	-0.230	0.010	-0.146	-0.114	0.033	0.015	0.170	0.111	0.328	-0.059
-0.095	1.053	-0.038	-0.024	1.000	0.006	-0.178	-0.089	-0.158	-0.020	0.060	0.006	0.074	0.137	0.316	-0.065
-0.130	1.038	-0.034	-0.020	1.000	0.004	-0.101	-0.200	-0.192	-0.057	0.045	0.013	0.109	0.121	0.319	-0.056
-0.110	1.018	0.049	-0.017	1.000	0.004	-0.025	-0.184	-0.189	-0.042	0.025	0.096	0.090	0.101	0.401	-0.038
-0.107	0.995	-0.089	-0.014	1.000	-0.001	-0.224	0.037	-0.157	-0.041	0.002	-0.037	0.085	0.077	0.263	-0.030
-0.137	0.995	-0.207	-0.012	1.000	-0.009	-0.355	-0.083	-0.103	-0.073	0.002	-0.147	0.116	0.076	0.144	-0.035
-0.064	1.103	-0.128	-0.008	1.000	-0.013	-0.163	0.060	-0.188	-0.003	0.110	-0.065	0.043	0.183	0.221	-0.029
-0.114	1.088	0.022	-0.008	1.000	-0.014	-0.077	-0.156	-0.059	-0.054	0.095	0.086	0.092	0.168	0.369	-0.026
-0.072	0.991	0.018	-0.007	1.000	-0.016	-0.126	-0.186	-0.050	-0.013	-0.001	0.085	0.049	0.071	0.364	-0.031
-0.057	0.945	-0.034	-0.003	1.000	-0.022	-0.300	0.151	-0.180	-0.001	-0.048	0.040	0.033	0.023	0.313	-0.046
-0.099	0.983	-0.077	-0.001	1.000	-0.030	-0.353	0.178	-0.128	-0.045	-0.009	0.004	0.074	0.060	0.269	-0.035
-0.126	1.049	-0.116	0.001	0.999	-0.032	-0.112	-0.416	-0.088	-0.074	0.057	-0.033	0.100	0.124	0.228	-0.018
-0.083	1.111	-0.120	0.002	0.999	-0.034	-0.092	-0.086	-0.103	-0.034	0.119	-0.035	0.057	0.185	0.222	-0.022
0.013	1.076	-0.045	0.005	0.999	-0.041	-0.314	-0.083	-0.112	0.060	0.085	0.046	0.041	0.151	0.295	-0.030
-0.030	1.007	0.037	0.007	0.999	-0.047	-0.356	0.253	-0.131	0.016	0.015	0.136	0.001	0.080	0.377	-0.021
-0.149	0.941	-0.148	0.010	0.999	-0.050	-0.125	0.022	-0.165	-0.107	-0.050	-0.047	0.119	0.014	0.190	-0.025
-0.080	1.022	-0.175	0.012	0.998	-0.054	-0.157	-0.028	-0.144	-0.040	0.031	-0.071	0.049	0.093	0.162	-0.040
-0.114	1.068	-0.199	0.014	0.998	-0.058	-0.179	-0.052	-0.110	-0.077	0.078	-0.090	0.083	0.138	0.136	-0.051
-0.072	1.038	-0.105	0.015	0.998	-0.062	-0.230	-0.035	-0.047	-0.035	0.047	0.009	0.040	0.106	0.230	-0.052
-0.057	1.026	0.061	0.018	0.997	-0.071	-0.471	0.041	-0.141	-0.022	0.036	0.183	0.023	0.092	0.394	-0.059
-0.057	1.026	0.061	0.021	0.997	-0.080	-0.453	0.281	-0.186	-0.025	0.037	0.192	0.022	0.091	0.392	-0.047
-0.080	0.933	-0.124	0.023	0.996	-0.081	-0.053	-0.221	-0.130	-0.051	-0.055	0.008	0.044	0.003	0.205	-0.031
-0.041	0.980	-0.242	0.026	0.996	-0.086	-0.201	-0.008	-0.127	-0.015	-0.009	-0.106	0.005	0.044	0.084	-0.012
-0.007	1.096	-0.231	0.028	0.995	-0.095	-0.420	0.177	-0.126	0.017	0.108	-0.085	0.030	0.160	0.095	-0.005
-0.014	1.119	-0.175	0.030	0.994	-0.103	-0.391	0.258	-0.160	0.007	0.132	-0.021	0.023	0.182	0.149	-0.007
-0.091	1.084	-0.203	0.032	0.993	-0.114	-0.552	-0.184	-0.092	-0.072	0.099	-0.038	0.053	0.145	0.121	-0.012
-0.064	1.045	-0.120	0.034	0.992	-0.122	-0.428	-0.106	-0.088	-0.047	0.061	0.053	0.026	0.105	0.202	-0.036
0.009	1.038	-0.097	0.036	0.991	-0.126	-0.221	0.124	-0.149	0.024	0.054	0.081	0.048	0.096	0.224	-0.036
-0.083	1.018	-0.160	0.039	0.990	-0.132	-0.301	-0.255	-0.100	-0.071	0.036	0.024	0.043	0.076	0.160	-0.027
0.005	0.941	-0.183	0.041	0.989	-0.139	-0.348	-0.121	-0.092	0.015	-0.040	0.007	0.046	0.002	0.135	-0.029
-0.007	0.983	-0.179	0.043	0.988	-0.148	-0.414	0.042	-0.139	0.001	0.004	0.020	0.035	0.039	0.138	-0.031
-0.064	0.983	-0.148	0.044	0.986	-0.158	-0.510	0.076	-0.095	-0.058	0.005	0.061	0.022	0.038	0.169	-0.005
-0.045	0.964	-0.282	0.046	0.985	-0.169	-0.538	0.103	-0.118	-0.040	-0.012	-0.062	0.003	0.018	0.033	0.002
0.013	0.960	-0.361	0.048	0.982	-0.182	-0.628	0.167	-0.131	0.016	-0.014	-0.127	0.056	0.014	0.047	-0.006
0.020	1.041	-0.329	0.049	0.980	-0.194	-0.619	0.129	-0.092	0.022	0.070	-0.083	0.064	0.095	0.016	0.006
-0.068	1.041	-0.302	0.050	0.978	-0.203	-0.412	-0.140	-0.036	-0.067	0.072	-0.047	0.024	0.095	0.011	0.003
-0.010	1.076	-0.266	0.054	0.976	-0.210	-0.369	-0.241	-0.135	-0.013	0.108	-0.005	0.034	0.128	0.046	-0.015
-0.003	1.057	-0.195	0.055	0.974	-0.219	-0.471	0.044	-0.106	-0.007	0.091	0.075	0.042	0.108	0.117	-0.045
-0.026	1.018	-0.258	0.057	0.972	-0.229	-0.524	-0.174	-0.080	-0.033	0.055	0.022	0.019	0.068	0.053	-0.038
-0.057	0.983	-0.175	0.059	0.968	-0.242	-0.698	0.113	-0.151	-0.065	0.024	0.118	0.012	0.033	0.135	-0.045
0.028	0.933	-0.231	0.060	0.965	-0.256	-0.688	0.210	-0.107	0.018	-0.023	0.077	0.072	0.018	0.078	-0.052
-0.014	0.922	-0.258	0.062	0.961	-0.271	-0.776	-0.067	-0.095	-0.026	-0.030	0.064	0.031	0.029	0.050	-0.047
-0.045	0.922	-0.298	0.063	0.956	-0.287	-0.830	0.134	-0.116	-0.058	-0.026	0.041	0.000	0.029	0.009	-0.034
0.032	0.929	-0.262	0.066	0.951	-0.301	-0.747	0.100	-0.175	0.016	-0.013	0.091	0.077	0.021	0.045	-0.036
-0.010	0.918	-0.353	0.071	0.947	-0.314	-0.686	-0.206	-0.189	-0.031	-0.020	0.013	0.034	0.033	0.045	-0.031
-0.010	0.976	-0.424	0.075	0.943	-0.325	-0.593	-0.243	-0.183	-0.036	0.042	-0.047	0.035	0.024	0.116	-0.027
-0.010	0.976	-0.424	0.079	0.938	-0.338	-0.677	0.075	-0.212	-0.039	0.047	-0.034	0.034	0.024	0.115	-0.034
-0.033	1.018	-0.443	0.082	0.931	-0.355	-0.864	0.047	-0.205	-0.065	0.096	-0.038	0.011	0.066	0.135	-0.032
0.001	0.945	-0.369	0.086	0.924	-0.371	-0.916	-0.100	-0.227	-0.035	0.030	0.054	0.046	0.008	0.060	-0.039
0.036	0.925	-0.392	0.090	0.917	-0.389	-0.932	0.092	-0.267	-0.005	0.018	0.048	0.080	0.028	0.084	-0.042
0.001	0.925	-0.424	0.095	0.909	-0.405	-0.902	0.056	-0.261	-0.043	0.026	0.033	0.046	0.028	0.115	-0.042
0.036	0.868	-0.392	0.100	0.902	-0.419	-0.791	-0.064	-0.299	-0.015	-0.025	0.079	0.080	0.085	0.084	-0.033
0.040	0.860	-0.380	0.106	0.894	-0.434	-0.838	0.002	-0.331	-0.017	-0.025	0.105	0.083	0.092	0.072	-0.040
0.086	0.856	-0.424	0.113	0.887	-0.448	-0.756	0.020	-0.430	0.022	-0.021	0.076	0.129	0.096	0.115	-0.033
0.036	0.736	-0.443	0.120	0.879	-0.461	-0.747	0.019	-0.371	-0.034	-0.133	0.069	0.079	0.216	0.134	-0.033
0.078	0.767	-0.471	0.123	0.870	-0.478	-0.936	0.131	-0.286	0.005	-0.092	0.058	0.121	0.186	0.162	-0.025
0.047	0.736	-0.503	0.127	0.861	-0.493	-0.816	0.187	-0.307	-0.030	-0.114	0.042	0.089	0.217	0.194	-0.033
0.078	0.837	-0.538	0.128	0.851	-0.509	-0.887	0.310	-0.293	-0.001	-0.004	0.022	0.119	0.117	0.230	-0.029
0.043	0.883	-0.534	0.128	0.842	-0.524	-0.835	0.352	-0.238	-0.035	0.051	0.041	0.083	0.071	0.226	-0.036
0.055	0.833	-0.546	0.128	0.835	-0.535	-0.598	0.353	-0.199	-0.023	0.008	0.040	0.094	0.121	0.238	-0.044
0.063	0.856	-0.491	0.126	0.830	-0.543	-0.408	0.407	-0.178	-0.014	0.036	0.103	0.100	0.097	0.183	-0.058
0.047	0.763	-0.428	0.123	0.826	-0.551	-0.424	0.405	-0.058	-0.026	-0.052	0.174	0.083	0.189	0.120	-0.069
0.032	0.767	-0.471	0.119	0.822	-0.557	-0.327	0.311	0.022	-0.037	-0.044	0.137	0.067	0.185	0.163	-0.075
0.028	0.705	-0.412	0.113	0.819	-0.562	-0.303	0.402	0.043	-0.036	-0.103	0.202	0.063	0.245	0.104	-0.090
0.055	0.728	-0.428	0.107	0.817	-0.566	-0.185	0.470	0.043	-0.003	-0.078	0.190	0.090	0.221	0.120	-0.090
-0.049	0.775	-0.538	0.100	0.816	-0.569	-0.128	0.443	0.075	-0.100	-0.031	0.083	0.015	0.174	0.230	-0.089
0.017	0.728	-0.455	0.094	0.814	-0.573	-0.190	0.410	0.071	-0.028	-0.075	0.170	0.051	0.220	0.147	-0.084
0.024	0.670	-0.436	0.087	0.814	-0.574	-0.010	0.599	0.031	-0.013	-0.133	0.191	0.060	0.278	0.127	-0.089
0.013	0.655	-0.455	0.080	0.814	-0.575	-0.016	0.413	0.101	-0.018	-0.148	0.173	0.049	0.294	0.147	-0.076
-0.022	0.713	-0.471	0.073	0.817	-0.572	0.205	0.430	0.126	-0.045	-0.093	0.155	0.017	0.236	0.162	-0.074
-0.010	0.698	-0.534	0.065	0.819	-0.569	0.235	0.508	0.147	-0.025	-0.111	0.089	0.030	0.251	0.225	-0.072
-0.057	0.752	-0.570	0.057	0.822	-0.566	0.233	0.309	0.255	-0.063	-0.060	0.050	0.014	0.196	0.260	-0.080
-0.057	0.752	-0.570	0.049	0.826	-0.561	0.330	0.232	0.282	-0.056	-0.064	0.045	0.013	0.196	0.260	-0.087
-0.091	0.775	-0.495	0.039	0.827	-0.560	0.074	0.419	0.303	-0.080	-0.042	0.120	0.046	0.173	0.184	-0.098
-0.083	0.717	-0.412	0.030	0.831	-0.556	0.247	0.434	0.247	-0.063	-0.103	0.199	0.037	0.230	0.101	-0.105
-0.080	0.717	-0.416	0.020	0.835	-0.550	0.364	0.521	0.192	-0.051	-0.107	0.190	0.032	0.229	0.104	-0.113
-0.130	0.686	-0.518	0.012	0.839	-0.543	0.428	0.408	0.236	-0.092	-0.143	0.081	0.081	0.258	0.206	-0.111
-0.122	0.713	-0.483	0.002	0.846	-0.533	0.646	0.362	0.300	-0.075	-0.123	0.106	0.073	0.230	0.170	-0.097
-0.114	0.755	-0.428	-0.008	0.853	-0.521	0.659	0.500	0.276	-0.058	-0.087	0.150	0.065	0.186	0.113	-0.066
-0.110	0.779	-0.526	-0.018	0.860	-0.511	0.626	0.544	0.252	-0.044	-0.070	0.041	0.061	0.163	0.209	-0.046
-0.064	0.790	-0.656	-0.029	0.866	-0.500	0.633	0.683	0.232	0.012	-0.065	-0.099	0.015	0.150	0.338	-0.030
-0.164	0.864	-0.723	-0.042	0.871	-0.489	0.601	0.690	0.320	-0.075	0.003	-0.176	0.114	0.077	0.403	-0.025
-0.210	0.844	-0.759	-0.055	0.877	-0.477	0.732	0.752	0.323	-0.109	-0.022	-0.224	0.160	0.096	0.437	-0.033
-0.264	0.759	-0.688	-0.068	0.885	-0.461	0.881	0.769	0.304	-0.150	-0.115	-0.168	0.214	0.181	0.365	-0.077
-0.280	0.759	-0.652	-0.081	0.892	-0.444	0.917	0.753	0.300	-0.153	-0.122	-0.149	0.230	0.180	0.328	-0.125
-0.360	0.748	-0.574	-0.090	0.899	-0.428	0.889	0.277	0.291	-0.226	-0.141	-0.086	0.311	0.191	0.248	-0.128
-0.407	0.771	-0.463	-0.095	0.905	-0.415	0.759	-0.129	0.327	-0.266	-0.123	0.011	0.358	0.167	0.136	-0.099
-0.214	0.825	-0.534	-0.102	0.910	-0.403	0.702	0.015	0.308	-0.068	-0.074	-0.072	0.166	0.113	0.205	-0.054
-0.157	0.829	-0.641	-0.108	0.914	-0.390	0.725	-0.008	0.365	-0.004	-0.075	-0.190	0.109	0.108	0.309	0.005
-0.091	0.840	-0.668	-0.113	0.919	-0.378	0.727	-0.303	0.389	0.066	-0.068	-0.229	0.044	0.096	0.335	0.102
-0.091	0.914	-0.581	-0.116	0.923	-0.367	0.717	-0.596	0.395	0.068	0.001	-0.154	0.044	0.022	0.245	0.186
0.074	0.980	-0.479	-0.116	0.926	-0.360	0.482	-0.545	0.263	0.234	0.064	-0.059	0.121	0.044	0.139	0.246
0.209	1.010	-0.554	-0.113	0.929	-0.353	0.429	-0.331	0.030	0.365	0.092	-0.140	0.256	0.076	0.212	0.306
0.159	0.983	-0.641	-0.107	0.930	-0.351	0.236	-0.636	-0.030	0.309	0.063	-0.229	0.207	0.049	0.297	0.377
0.255	0.983	-0.613	-0.100	0.932	-0.347	0.271	-0.514	-0.149	0.398	0.061	-0.205	0.303	0.049	0.268	0.424
0.267	0.883	-0.700	-0.093	0.934	-0.345	0.226	-0.628	-0.079	0.402	-0.041	-0.294	0.314	0.051	0.352	0.423
0.297	0.898	-0.637	-0.089	0.935	-0.343	0.231	-0.370	-0.022	0.429	-0.027	-0.234	0.344	0.036	0.288	0.425
0.243	0.910	-0.495	-0.086	0.937	-0.339	0.231	-0.316	0.019	0.372	-0.017	-0.095	0.289	0.023	0.143	0.386
0.243	0.910	-0.495	-0.085	0.939	-0.332	0.412	-0.088	0.031	0.371	-0.019	-0.102	0.289	0.023	0.140	0.353
0.113	1.007	-0.436	-0.084	0.943	-0.321	0.628	-0.067	0.017	0.239	0.073	-0.055	0.156	0.074	0.079	0.297
0.174	0.991	-0.443	-0.084	0.948	-0.306	0.770	0.057	0.004	0.301	0.053	-0.077	0.215	0.060	0.084	0.249
0.032	1.088	-0.503	-0.084	0.951	-0.297	0.516	-0.128	0.056	0.159	0.147	-0.146	0.071	0.157	0.141	0.205
0.024	1.068	-0.333	-0.084	0.953	-0.289	0.418	-0.066	0.049	0.152	0.125	0.016	0.060	0.139	0.031	0.162
0.086	1.053	-0.223	-0.082	0.957	-0.279	0.520	-0.051	-0.045	0.212	0.106	0.116	0.119	0.124	0.145	0.123
-0.114	0.999	-0.369	-0.080	0.959	-0.273	0.393	-0.581	0.040	0.010	0.050	-0.037	0.083	0.070	0.001	0.094
-0.026	1.057	-0.392	-0.077	0.959	-0.272	0.103	-0.295	-0.084	0.096	0.108	-0.062	0.003	0.129	0.020	0.069
-0.053	1.014	-0.286	-0.074	0.961	-0.267	0.271	-0.102	-0.095	0.067	0.064	0.039	0.026	0.088	0.088	0.028
-0.083	0.987	-0.242	-0.073	0.963	-0.259	0.416	-0.154	-0.011	0.036	0.034	0.075	0.058	0.061	0.133	0.030
-0.180	0.945	-0.333	-0.072	0.965	-0.252	0.377	-0.227	-0.024	-0.061	-0.010	-0.023	0.156	0.019	0.045	-0.018
-0.145	1.014	-0.475	-0.071	0.965	-0.252	0.041	0.156	-0.101	-0.027	0.059	-0.165	0.123	0.088	0.094	-0.048
-0.283	1.084	-0.380	-0.069	0.966	-0.247	0.260	-0.175	-0.059	-0.166	0.128	-0.075	0.262	0.156	0.002	-0.064
-0.180	1.010	-0.164	-0.067	0.968	-0.241	0.322	-0.110	-0.096	-0.064	0.053	0.135	0.159	0.083	0.220	-0.065
-0.183	0.956	-0.274	-0.065	0.969	-0.237	0.253	-0.314	-0.058	-0.070	-0.003	0.020	0.165	0.029	0.111	-0.076
-0.164	0.898	-0.282	-0.062	0.970	-0.236	0.056	-0.032	-0.189	-0.054	-0.061	0.012	0.146	0.028	0.105	-0.054
-0.149	0.991	-0.337	-0.058	0.971	-0.232	0.203	-0.041	-0.196	-0.043	0.030	-0.047	0.131	0.065	0.052	-0.050
-0.114	1.018	-0.270	-0.054	0.973	-0.226	0.347	-0.062	-0.172	-0.011	0.055	0.014	0.098	0.092	0.120	-0.051
-0.183	1.007	-0.246	-0.053	0.974	-0.222	0.210	-0.243	-0.065	-0.083	0.043	0.033	0.167	0.080	0.145	-0.035
-0.133	0.956	-0.148	-0.050	0.974	-0.220	0.080	0.124	-0.166	-0.035	-0.008	0.130	0.118	0.030	0.244	-0.055
-0.083	0.964	-0.321	-0.047	0.975	-0.217	0.173	-0.133	-0.110	0.012	-0.001	-0.046	0.068	0.038	0.072	-0.066
-0.264	1.072	-0.369	-0.047	0.976	-0.215	0.147	-0.158	-0.033	-0.169	0.107	-0.096	0.249	0.147	0.027	-0.051
-0.153	1.049	-0.227	-0.045	0.976	-0.214	0.019	0.046	-0.127	-0.060	0.083	0.046	0.137	0.124	0.171	-0.050
-0.091	1.018	-0.250	-0.041	0.974	-0.221	-0.341	-0.217	-0.137	-0.002	0.054	0.029	0.076	0.093	0.149	-0.063
-0.153	0.875	-0.250	-0.036	0.974	-0.224	-0.132	-0.096	-0.289	-0.069	-0.089	0.031	0.138	0.050	0.150	-0.048
-0.122	0.883	-0.298	-0.030	0.975	-0.222	0.119	-0.212	-0.233	-0.044	-0.082	-0.018	0.108	0.041	0.103	-0.022
-0.157	0.949	-0.357	-0.027	0.975	-0.222	0.043	-0.300	-0.115	-0.081	-0.016	-0.077	0.142	0.025	0.045	-0.036
-0.030	1.088	-0.341	-0.023	0.974	-0.225	-0.170	-0.048	-0.183	0.042	0.124	-0.058	0.016	0.165	0.062	-0.042
-0.133	1.072	-0.235	-0.021	0.973	-0.230	-0.271	0.039	-0.176	-0.065	0.109	0.054	0.120	0.150	0.170	-0.037
-0.145	0.956	-0.203	-0.016	0.973	-0.232	-0.065	-0.278	-0.194	-0.081	-0.006	0.087	0.132	0.034	0.202	-0.020
-0.060	0.953	-0.262	-0.012	0.972	-0.234	-0.130	-0.156	-0.189	-0.001	-0.010	0.030	0.047	0.031	0.145	-0.042
-0.045	0.898	-0.369	-0.007	0.972	-0.234	0.055	-0.008	-0.222	0.010	-0.064	-0.077	0.032	0.024	0.040	-0.035
-0.145	0.960	-0.400	-0.003	0.971	-0.237	-0.143	-0.306	-0.156	-0.094	-0.001	-0.105	0.132	0.038	0.010	-0.023
-0.126	1.053	-0.388	0.001	0.970	-0.243	-0.290	0.005	-0.222	-0.079	0.093	-0.087	0.113	0.132	0.023	-0.027
-0.083	1.007	-0.282	0.004	0.969	-0.248	-0.236	0.111	-0.198	-0.040	0.048	0.024	0.071	0.086	0.130	-0.052
-0.041	0.887	-0.211	0.007	0.969	-0.247	0.045	-0.004	-0.186	-0.001	-0.072	0.094	0.029	0.034	0.202	-0.051
-0.087	0.902	-0.179	0.011	0.969	-0.246	0.032	-0.186	-0.152	-0.051	-0.057	0.125	0.074	0.018	0.234	-0.048
-0.110	0.949	-0.380	0.012	0.968	-0.252	-0.285	0.058	-0.103	-0.075	-0.009	-0.070	0.098	0.030	0.034	-0.046
-0.076	0.995	-0.345	0.014	0.966	-0.257	-0.261	0.119	-0.127	-0.042	0.038	-0.029	0.064	0.077	0.070	-0.042
-0.122	1.057	-0.475	0.017	0.965	-0.262	-0.198	0.041	-0.208	-0.092	0.101	-0.155	0.110	0.139	0.058	-0.026
-0.060	1.068	-0.384	0.021	0.964	-0.266	-0.196	-0.260	-0.169	-0.035	0.114	-0.060	0.049	0.152	0.035	-0.019
-0.037	1.041	-0.337	0.027	0.964	-0.266	-0.008	-0.491	-0.161	-0.017	0.087	-0.013	0.026	0.125	0.083	-0.025
0.028	1.018	-0.175	0.031	0.964	-0.264	0.090	0.142	-0.232	0.045	0.064	0.147	0.039	0.103	0.246	-0.039
-0.068	0.937	-0.294	0.034	0.962	-0.270	-0.320	-0.057	-0.155	-0.055	-0.015	0.034	0.058	0.023	0.129	-0.041
-0.091	0.895	-0.254	0.036	0.960	-0.277	-0.374	0.199	-0.204	-0.080	-0.056	0.081	0.082	0.019	0.169	-0.042
-0.033	0.875	-0.341	0.039	0.958	-0.283	-0.316	-0.197	-0.131	-0.026	-0.073	0.001	0.024	0.038	0.084	-0.048
-0.041	0.976	-0.408	0.043	0.957	-0.287	-0.165	-0.002	-0.180	-0.037	0.029	-0.063	0.032	0.063	0.018	-0.043
-0.068	1.007	-0.404	0.045	0.956	-0.289	-0.094	0.179	-0.207	-0.066	0.060	-0.057	0.060	0.094	0.023	-0.035
-0.033	0.991	-0.341	0.047	0.955	-0.292	-0.149	0.002	-0.133	-0.034	0.046	0.009	0.026	0.079	0.086	-0.036
-0.064	0.922	-0.353	0.049	0.953	-0.298	-0.318	0.022	-0.087	-0.066	-0.021	0.003	0.057	0.011	0.075	-0.045
-0.014	0.933	-0.325	0.050	0.951	-0.305	-0.331	0.041	-0.107	-0.018	-0.008	0.037	0.008	0.024	0.103	-0.063
-0.026	0.976	-0.278	0.053	0.949	-0.310	-0.273	0.026	-0.146	-0.032	0.037	0.090	0.019	0.068	0.151	-0.063
-0.130	0.918	-0.361	0.057	0.948	-0.313	-0.162	-0.088	-0.209	-0.140	-0.020	0.010	0.123	0.010	0.069	-0.058
-0.026	0.833	-0.380	0.061	0.948	-0.313	0.033	0.044	-0.233	-0.040	-0.105	-0.010	0.020	0.075	0.050	-0.057
-0.026	0.833	-0.380	0.064	0.948	-0.313	-0.003	-0.123	-0.140	-0.043	-0.105	-0.010	0.019	0.074	0.050	-0.039
-0.045	0.945	-0.471	0.065	0.947	-0.314	-0.069	-0.212	-0.039	-0.064	0.008	-0.099	0.038	0.039	0.040	-0.023
0.017	0.991	-0.479	0.066	0.947	-0.315	-0.040	0.011	-0.029	-0.002	0.055	-0.106	0.024	0.086	0.048	-0.013
-0.087	1.107	-0.510	0.066	0.944	-0.324	-0.416	-0.123	0.005	-0.107	0.174	-0.130	0.080	0.202	0.079	0.005
0.040	1.088	-0.384	0.066	0.941	-0.332	-0.462	0.029	-0.035	0.020	0.158	0.005	0.048	0.183	0.048	-0.005
0.070	1.061	-0.420	0.068	0.939	-0.336	-0.206	0.067	-0.118	0.049	0.132	-0.026	0.079	0.157	0.013	-0.013
-0.037	0.949	-0.341	0.071	0.937	-0.341	-0.286	-0.246	-0.103	-0.062	0.022	0.058	0.028	0.046	0.091	-0.007
0.032	0.883	-0.373	0.074	0.936	-0.344	-0.169	-0.160	-0.093	0.005	-0.042	0.029	0.042	0.018	0.060	-0.021
0.043	0.821	-0.294	0.076	0.934	-0.349	-0.231	-0.020	-0.095	0.014	-0.102	0.112	0.054	0.079	0.139	-0.036
-0.018	0.860	-0.388	0.078	0.931	-0.356	-0.366	0.087	-0.139	-0.049	-0.061	0.025	0.008	0.040	0.045	-0.028
0.017	0.860	-0.408	0.081	0.929	-0.362	-0.320	0.073	-0.209	-0.017	-0.058	0.011	0.027	0.040	0.027	-0.032
-0.003	0.810	-0.432	0.084	0.926	-0.368	-0.303	0.086	-0.223	-0.040	-0.106	-0.006	0.008	0.090	0.004	-0.031
0.013	0.887	-0.420	0.087	0.923	-0.375	-0.333	0.086	-0.207	-0.028	-0.025	0.012	0.024	0.013	0.016	-0.029
0.024	0.941	-0.432	0.089	0.921	-0.378	-0.198	0.057	-0.125	-0.018	0.030	0.004	0.035	0.042	0.005	-0.039
-0.022	0.925	-0.487	0.089	0.919	-0.383	-0.224	0.112	-0.068	-0.064	0.017	-0.046	0.010	0.027	0.050	-0.033
-0.033	0.933	-0.443	0.090	0.919	-0.384	-0.063	-0.063	-0.042	-0.076	0.025	-0.002	0.021	0.035	0.006	-0.036
0.043	0.964	-0.420	0.090	0.919	-0.384	0.034	0.050	-0.047	0.001	0.056	0.021	0.056	0.066	0.018	-0.038
-0.007	0.929	-0.440	0.089	0.919	-0.383	0.055	0.061	-0.012	-0.049	0.021	0.001	0.007	0.031	0.000	-0.034
0.040	0.910	-0.365	0.088	0.921	-0.381	0.140	0.088	0.007	-0.002	0.001	0.073	0.053	0.012	0.075	-0.031
0.036	0.906	-0.384	0.087	0.921	-0.379	0.110	0.041	0.066	-0.004	-0.004	0.052	0.049	0.008	0.056	-0.040
0.020	0.875	-0.321	0.085	0.923	-0.376	0.132	0.177	0.017	-0.017	-0.036	0.112	0.034	0.023	0.120	-0.044
0.001	0.875	-0.365	0.082	0.924	-0.375	0.107	0.092	0.089	-0.034	-0.037	0.068	0.015	0.023	0.077	-0.048
-0.014	0.848	-0.361	0.079	0.925	-0.372	0.162	0.110	0.102	-0.047	-0.065	0.069	0.000	0.051	0.083	-0.051
0.009	0.837	-0.349	0.077	0.927	-0.366	0.331	0.071	0.106	-0.021	-0.079	0.075	0.023	0.062	0.097	-0.049
0.009	0.852	-0.357	0.074	0.930	-0.360	0.351	0.077	0.103	-0.018	-0.067	0.061	0.023	0.047	0.090	-0.046
-0.022	0.898	-0.404	0.071	0.932	-0.355	0.280	0.104	0.130	-0.045	-0.023	0.009	0.007	0.001	0.045	-0.044
-0.022	0.898	-0.404	0.066	0.934	-0.351	0.211	0.109	0.187	-0.041	-0.024	0.005	0.006	0.000	0.046	-0.049
-0.045	0.968	-0.404	0.061	0.935	-0.349	0.106	0.224	0.170	-0.059	0.044	0.004	0.028	0.069	0.046	-0.054
-0.057	0.991	-0.376	0.056	0.936	-0.349	0.057	0.219	0.187	-0.065	0.067	0.031	0.040	0.093	0.073	-0.060
-0.053	1.010	-0.376	0.051	0.936	-0.350	-0.025	0.328	0.126	-0.056	0.086	0.031	0.036	0.112	0.074	-0.068
-0.049	1.003	-0.329	0.048	0.935	-0.351	-0.089	0.239	0.066	-0.049	0.079	0.081	0.033	0.104	0.121	-0.080
-0.037	0.953	-0.266	0.045	0.935	-0.351	0.029	0.271	-0.001	-0.036	0.028	0.144	0.023	0.054	0.185	-0.084
-0.083	0.891	-0.282	0.044	0.936	-0.350	0.067	0.155	0.003	-0.081	-0.034	0.127	0.072	0.008	0.169	-0.076
-0.087	0.856	-0.376	0.043	0.936	-0.349	0.020	0.131	-0.026	-0.084	-0.069	0.032	0.079	0.043	0.076	-0.077
-0.014	0.914	-0.365	0.042	0.936	-0.350	0.013	0.402	-0.079	-0.010	-0.011	0.045	0.010	0.015	0.090	-0.067
-0.103	0.875	-0.455	0.041	0.936	-0.350	0.016	0.208	-0.047	-0.098	-0.049	-0.046	0.101	0.022	0.001	-0.045
-0.060	0.887	-0.467	0.040	0.936	-0.350	0.039	0.255	-0.068	-0.055	-0.038	-0.058	0.062	0.010	0.009	-0.014
-0.037	0.929	-0.475	0.037	0.937	-0.348	0.122	0.540	-0.060	-0.029	0.004	-0.067	0.042	0.033	0.017	-0.007
-0.003	0.906	-0.558	0.030	0.939	-0.343	0.346	0.960	-0.006	0.012	-0.021	-0.154	0.009	0.010	0.099	-0.015
-0.072	0.922	-0.577	0.025	0.941	-0.336	0.407	0.849	-0.018	-0.052	-0.009	-0.180	0.079	0.026	0.118	-0.053
-0.191	0.964	-0.514	0.021	0.943	-0.333	0.228	0.436	-0.004	-0.168	0.032	-0.121	0.199	0.069	0.054	-0.084
-0.257	0.960	-0.376	0.022	0.943	-0.333	0.013	0.010	-0.084	-0.235	0.028	0.017	0.265	0.065	0.085	-0.097
-0.172	0.987	-0.341	0.024	0.943	-0.333	-0.039	0.019	-0.148	-0.152	0.055	0.053	0.180	0.092	0.120	-0.085
-0.033	0.980	-0.436	0.027	0.942	-0.336	-0.105	0.017	-0.166	-0.017	0.049	-0.039	0.041	0.085	0.025	-0.039
0.036	0.976	-0.483	0.030	0.941	-0.337	-0.055	0.071	-0.187	0.049	0.045	-0.085	0.030	0.081	0.022	0.022
0.047	0.976	-0.585	0.034	0.940	-0.340	-0.125	-0.263	-0.147	0.056	0.046	-0.184	0.042	0.081	0.124	0.106
0.036	0.933	-0.542	0.039	0.939	-0.342	-0.095	-0.493	-0.091	0.039	0.005	-0.139	0.031	0.039	0.081	0.170
0.255	0.891	-0.499	0.045	0.939	-0.341	0.037	-0.422	-0.129	0.253	-0.038	-0.096	0.251	0.002	0.038	0.221
0.301	0.825	-0.534	0.051	0.939	-0.341	0.008	-0.315	-0.137	0.293	-0.103	-0.131	0.298	0.068	0.072	0.277
0.313	0.821	-0.558	0.053	0.939	-0.341	0.064	-0.259	0.002	0.302	-0.107	-0.156	0.310	0.071	0.095	0.343
0.374	0.860	-0.577	0.056	0.939	-0.340	0.018	-0.523	0.069	0.361	-0.069	-0.176	0.372	0.031	0.114	0.373
0.409	0.898	-0.558	0.058	0.938	-0.342	-0.059	-0.284	0.103	0.394	-0.029	-0.155	0.408	0.008	0.093	0.376
0.409	0.898	-0.558	0.057	0.938	-0.341	0.041	-0.153	0.114	0.394	-0.030	-0.155	0.408	0.008	0.092	0.364
0.313	0.914	-0.574	0.058	0.939	-0.340	0.083	-0.125	0.047	0.297	-0.014	-0.172	0.312	0.024	0.107	0.326
0.282	0.856	-0.467	0.059	0.940	-0.337	0.212	-0.142	0.057	0.266	-0.074	-0.069	0.281	0.033	0.000	0.290
0.213	0.945	-0.463	0.060	0.942	-0.330	0.348	-0.231	0.050	0.196	0.013	-0.071	0.212	0.057	0.005	0.248
0.220	1.007	-0.518	0.061	0.944	-0.324	0.360	-0.173	0.035	0.202	0.072	-0.133	0.219	0.119	0.049	0.209
0.220	1.084	-0.443	0.063	0.946	-0.319	0.222	-0.337	-0.002	0.200	0.149	-0.063	0.218	0.196	0.026	0.168
0.159	1.115	-0.424	0.066	0.947	-0.316	0.161	-0.293	-0.029	0.135	0.179	-0.046	0.155	0.228	0.045	0.153
0.078	1.057	-0.412	0.070	0.947	-0.314	0.052	-0.581	0.001	0.051	0.121	-0.036	0.074	0.171	0.060	0.124
0.186	1.022	-0.341	0.073	0.947	-0.313	0.054	-0.377	-0.043	0.155	0.085	0.033	0.180	0.136	0.132	0.089
0.136	1.007	-0.341	0.076	0.947	-0.312	0.019	-0.306	-0.023	0.102	0.070	0.032	0.130	0.120	0.132	0.070
0.067	0.956	-0.384	0.077	0.947	-0.312	-0.002	-0.236	-0.002	0.031	0.020	-0.011	0.060	0.071	0.090	0.059
0.055	0.976	-0.451	0.078	0.945	-0.317	-0.239	-0.024	-0.054	0.019	0.041	-0.074	0.048	0.091	0.024	0.013
0.017	1.088	-0.459	0.079	0.945	-0.319	-0.100	0.007	-0.065	-0.021	0.154	-0.079	0.009	0.203	0.018	-0.017
-0.057	0.964	-0.349	0.080	0.944	-0.321	-0.141	-0.216	0.006	-0.095	0.031	0.033	0.065	0.080	0.129	-0.042
-0.026	0.922	-0.357	0.080	0.943	-0.324	-0.159	-0.168	0.031	-0.064	-0.011	0.028	0.035	0.038	0.123	-0.064
-0.060	0.918	-0.388	0.081	0.940	-0.330	-0.334	-0.151	0.007	-0.099	-0.013	0.002	0.070	0.035	0.092	-0.071
-0.041	0.956	-0.424	0.084	0.939	-0.332	-0.134	-0.291	-0.120	-0.084	0.027	-0.031	0.052	0.074	0.058	-0.055
0.005	0.976	-0.420	0.089	0.938	-0.335	-0.163	-0.455	-0.079	-0.042	0.048	-0.025	0.006	0.094	0.063	-0.036
0.063	0.949	-0.313	0.091	0.936	-0.341	-0.355	-0.144	-0.068	0.014	0.023	0.088	0.051	0.067	0.170	-0.024
0.067	0.949	-0.428	0.093	0.934	-0.345	-0.192	-0.228	-0.055	0.016	0.025	-0.023	0.054	0.067	0.057	-0.023
0.017	0.991	-0.420	0.095	0.932	-0.349	-0.259	-0.282	0.011	-0.035	0.069	-0.011	0.003	0.110	0.066	-0.021
-0.007	0.976	-0.380	0.096	0.929	-0.357	-0.392	0.168	-0.122	-0.058	0.056	0.036	0.020	0.095	0.107	-0.041
0.063	0.949	-0.345	0.097	0.926	-0.366	-0.503	-0.069	-0.078	0.010	0.033	0.080	0.049	0.069	0.143	-0.059
-0.045	0.906	-0.353	0.099	0.923	-0.373	-0.373	0.111	-0.125	-0.098	-0.007	0.079	0.060	0.027	0.137	-0.059
-0.049	0.949	-0.514	0.102	0.920	-0.379	-0.338	-0.174	-0.151	-0.105	0.039	-0.077	0.064	0.070	0.023	-0.067
0.036	1.026	-0.432	0.106	0.914	-0.392	-0.736	-0.207	-0.120	-0.023	0.122	0.019	0.021	0.147	0.061	-0.081
-0.045	0.972	-0.451	0.109	0.907	-0.406	-0.810	-0.264	-0.110	-0.107	0.075	0.013	0.061	0.093	0.042	-0.060
0.005	0.848	-0.380	0.113	0.901	-0.418	-0.657	-0.191	-0.140	-0.061	-0.043	0.095	0.012	0.030	0.113	-0.060
0.047	0.848	-0.514	0.117	0.896	-0.427	-0.545	-0.199	-0.134	-0.022	-0.038	-0.029	0.030	0.028	0.020	-0.076
-0.003	0.906	-0.491	0.119	0.891	-0.439	-0.622	0.011	-0.131	-0.074	0.026	0.006	0.021	0.030	0.005	-0.060
-0.037	0.956	-0.495	0.122	0.884	-0.452	-0.770	-0.070	-0.143	-0.111	0.083	0.015	0.056	0.081	0.003	-0.059
0.105	0.821	-0.373	0.125	0.879	-0.460	-0.437	0.001	-0.197	0.028	-0.047	0.145	0.085	0.054	0.126	-0.073
0.009	0.871	-0.471	0.128	0.874	-0.469	-0.540	-0.013	-0.164	-0.071	0.008	0.056	0.011	0.004	0.028	-0.066
-0.030	0.941	-0.605	0.129	0.866	-0.483	-0.749	0.101	-0.166	-0.110	0.086	-0.065	0.051	0.067	0.106	-0.050
0.017	0.910	-0.633	0.132	0.857	-0.498	-0.877	-0.019	-0.183	-0.067	0.064	-0.077	0.005	0.038	0.133	-0.053
0.090	0.879	-0.475	0.137	0.850	-0.509	-0.643	-0.165	-0.217	0.001	0.040	0.091	0.068	0.007	0.026	-0.053
0.113	0.783	-0.408	0.140	0.845	-0.516	-0.405	0.085	-0.222	0.021	-0.052	0.165	0.091	0.089	0.094	-0.041
0.055	0.698	-0.440	0.142	0.838	-0.527	-0.671	0.048	-0.155	-0.039	-0.129	0.145	0.033	0.173	0.063	-0.035
0.117	0.798	-0.479	0.141	0.829	-0.541	-0.802	0.431	-0.213	0.024	-0.020	0.120	0.094	0.072	0.024	-0.033
0.090	0.825	-0.609	0.141	0.818	-0.557	-0.896	0.309	-0.245	-0.004	0.018	0.006	0.066	0.044	0.105	-0.025
0.070	0.879	-0.633	0.145	0.809	-0.570	-0.775	0.034	-0.268	-0.027	0.082	-0.005	0.047	0.010	0.128	-0.016
0.136	0.902	-0.558	0.148	0.802	-0.578	-0.499	0.151	-0.292	0.036	0.111	0.078	0.112	0.034	0.052	-0.040
0.105	0.798	-0.510	0.150	0.796	-0.586	-0.475	0.031	-0.141	0.004	0.013	0.133	0.081	0.070	0.004	-0.042
0.028	0.721	-0.440	0.147	0.788	-0.598	-0.726	0.407	-0.119	-0.070	-0.055	0.216	0.003	0.147	0.067	-0.051
0.140	0.655	-0.491	0.143	0.779	-0.611	-0.716	0.489	-0.131	0.045	-0.112	0.178	0.114	0.212	0.016	-0.065
0.043	0.736	-0.609	0.140	0.775	-0.616	-0.278	0.316	-0.078	-0.048	-0.027	0.065	0.019	0.130	0.101	-0.079
0.047	0.833	-0.601	0.138	0.772	-0.620	-0.215	0.198	-0.030	-0.042	0.072	0.076	0.022	0.034	0.092	-0.080
0.040	0.856	-0.475	0.132	0.769	-0.625	-0.298	0.459	-0.009	-0.044	0.099	0.208	0.014	0.010	0.034	-0.103
0.005	0.701	-0.467	0.124	0.765	-0.632	-0.362	0.501	0.069	-0.071	-0.052	0.222	0.021	0.165	0.042	-0.127
0.024	0.651	-0.420	0.120	0.762	-0.636	-0.212	0.341	-0.001	-0.047	-0.099	0.273	0.002	0.214	0.089	-0.138
-0.076	0.651	-0.542	0.116	0.761	-0.638	-0.113	0.139	0.072	-0.144	-0.098	0.153	0.101	0.214	0.034	-0.133
-0.033	0.678	-0.593	0.111	0.761	-0.639	-0.027	0.352	0.040	-0.096	-0.071	0.103	0.058	0.185	0.085	-0.138
0.001	0.694	-0.605	0.106	0.760	-0.641	-0.094	0.275	0.030	-0.057	-0.054	0.093	0.023	0.168	0.097	-0.142
-0.060	0.701	-0.530	0.100	0.756	-0.647	-0.320	0.444	0.000	-0.113	-0.042	0.174	0.083	0.159	0.022	-0.141
-0.060	0.701	-0.530	0.093	0.751	-0.654	-0.388	0.429	0.079	-0.106	-0.037	0.180	0.083	0.158	0.022	-0.137
-0.076	0.520	-0.499	0.090	0.751	-0.654	-0.029	0.035	0.123	-0.118	-0.218	0.212	0.098	0.340	0.010	-0.125
-0.010	0.632	-0.546	0.087	0.752	-0.653	0.061	0.052	0.145	-0.050	-0.107	0.164	0.032	0.228	0.036	-0.100
0.024	0.705	-0.668	0.082	0.752	-0.655	-0.048	0.190	0.185	-0.010	-0.033	0.043	0.003	0.154	0.158	-0.083
-0.010	0.686	-0.708	0.076	0.751	-0.656	-0.090	0.205	0.214	-0.038	-0.052	0.005	0.031	0.173	0.197	-0.061
-0.010	0.763	-0.570	0.067	0.749	-0.659	-0.133	0.434	0.145	-0.030	0.027	0.146	0.031	0.095	0.058	-0.061
-0.010	0.701	-0.570	0.060	0.749	-0.660	-0.026	0.436	0.122	-0.022	-0.035	0.147	0.031	0.157	0.058	-0.082
-0.033	0.632	-0.522	0.055	0.754	-0.654	0.373	0.212	0.140	-0.040	-0.109	0.188	0.052	0.226	0.010	-0.107
-0.087	0.582	-0.574	0.051	0.759	-0.649	0.392	0.067	0.143	-0.091	-0.165	0.131	0.104	0.276	0.061	-0.109
-0.114	0.674	-0.526	0.045	0.762	-0.646	0.173	0.264	0.178	-0.111	-0.074	0.176	0.129	0.183	0.013	-0.114
-0.080	0.659	-0.633	0.036	0.764	-0.644	0.166	0.361	0.227	-0.068	-0.092	0.067	0.094	0.199	0.119	-0.112
-0.114	0.705	-0.680	0.030	0.767	-0.641	0.221	0.154	0.241	-0.096	-0.048	0.017	0.128	0.152	0.165	-0.093
-0.107	0.725	-0.641	0.023	0.770	-0.638	0.220	0.290	0.194	-0.082	-0.032	0.053	0.120	0.133	0.124	-0.079
-0.057	0.748	-0.668	0.017	0.773	-0.634	0.282	0.275	0.144	-0.026	-0.012	0.021	0.070	0.109	0.150	-0.064
-0.149	0.775	-0.719	0.012	0.777	-0.629	0.316	0.246	0.118	-0.112	0.011	-0.034	0.164	0.082	0.200	-0.041
-0.053	0.806	-0.684	0.005	0.779	-0.626	0.179	0.285	0.166	-0.010	0.040	-0.002	0.070	0.052	0.163	-0.023
-0.057	0.763	-0.755	-0.003	0.784	-0.621	0.346	0.525	0.108	-0.005	-0.006	-0.078	0.076	0.095	0.233	-0.020
-0.118	0.721	-0.798	-0.016	0.790	-0.613	0.562	0.843	0.122	-0.054	-0.056	-0.129	0.140	0.137	0.274	-0.023
-0.160	0.771	-0.853	-0.029	0.796	-0.605	0.527	0.723	0.251	-0.083	-0.011	-0.193	0.185	0.087	0.328	-0.062
-0.257	0.682	-0.794	-0.037	0.800	-0.599	0.372	0.298	0.238	-0.171	-0.104	-0.139	0.283	0.175	0.267	-0.114
-0.303	0.701	-0.641	-0.040	0.803	-0.595	0.269	-0.026	0.163	-0.214	-0.087	0.011	0.332	0.155	0.113	-0.111
-0.310	0.721	-0.534	-0.043	0.805	-0.591	0.212	0.046	0.094	-0.219	-0.070	0.114	0.342	0.135	0.005	-0.093
-0.080	0.790	-0.629	-0.045	0.809	-0.586	0.319	0.162	0.001	0.014	-0.005	0.014	0.113	0.065	0.099	-0.072
-0.076	0.856	-0.830	-0.044	0.811	-0.583	0.211	-0.024	-0.023	0.017	0.059	-0.190	0.111	0.001	0.298	0.021
-0.157	0.817	-0.818	-0.038	0.814	-0.580	0.240	-0.580	-0.021	-0.071	0.018	-0.181	0.194	0.038	0.286	0.121
0.170	0.767	-0.735	-0.032	0.815	-0.579	0.126	-0.542	0.087	0.250	-0.033	-0.099	0.132	0.089	0.203	0.195
0.170	0.767	-0.735	-0.025	0.817	-0.576	0.201	-0.549	-0.004	0.243	-0.036	-0.101	0.131	0.090	0.202	0.272
0.263	0.763	-0.877	-0.016	0.817	-0.576	0.096	-0.722	0.000	0.326	-0.040	-0.244	0.222	0.094	0.343	0.382
0.374	0.728	-0.834	-0.009	0.819	-0.574	0.175	-0.538	-0.007	0.430	-0.076	-0.202	0.334	0.129	0.300	0.434
0.451	0.686	-0.889	-0.001	0.819	-0.574	0.065	-0.647	0.072	0.499	-0.119	-0.257	0.409	0.171	0.356	0.481
0.420	0.717	-0.912	0.003	0.819	-0.574	0.051	-0.536	0.195	0.463	-0.088	-0.281	0.379	0.141	0.380	0.477
0.443	0.748	-0.775	0.006	0.821	-0.571	0.193	-0.279	0.108	0.483	-0.058	-0.145	0.402	0.110	0.242	0.447
0.317	0.879	-0.751	0.011	0.824	-0.567	0.259	-0.416	0.063	0.351	0.070	-0.125	0.275	0.021	0.219	0.405
0.297	0.844	-0.641	0.013	0.829	-0.559	0.511	-0.315	0.143	0.329	0.030	-0.023	0.257	0.014	0.109	0.359
0.293	0.953	-0.719	0.014	0.834	-0.551	0.453	-0.128	0.035	0.324	0.133	-0.110	0.253	0.095	0.189	0.309
0.236	0.910	-0.755	0.015	0.838	-0.546	0.319	-0.015	-0.008	0.265	0.087	-0.150	0.194	0.053	0.223	0.270
0.228	0.914	-0.617	0.018	0.842	-0.540	0.374	-0.193	-0.007	0.254	0.087	-0.018	0.185	0.057	0.085	0.204
0.155	0.802	-0.609	0.019	0.846	-0.532	0.461	-0.102	0.004	0.179	-0.030	-0.018	0.112	0.055	0.077	0.168
-0.049	0.883	-0.621	0.028	0.849	-0.527	0.288	-0.790	-0.019	-0.033	0.048	-0.035	0.091	0.027	0.089	0.122
0.132	0.918	-0.656	0.033	0.854	-0.519	0.503	-0.514	0.017	0.142	0.077	-0.079	0.090	0.062	0.125	0.083
0.136	0.860	-0.361	0.036	0.859	-0.511	0.397	-0.299	0.012	0.143	0.015	0.209	0.094	0.004	0.170	0.042
0.082	0.802	-0.455	0.036	0.861	-0.508	0.203	0.098	-0.009	0.089	-0.045	0.111	0.042	0.053	0.075	0.053
-0.083	0.875	-0.668	0.036	0.862	-0.506	0.127	-0.184	0.085	-0.076	0.028	-0.103	0.122	0.020	0.138	-0.003
0.001	0.953	-0.644	0.035	0.867	-0.498	0.494	0.166	-0.052	0.009	0.100	-0.088	0.035	0.096	0.115	-0.042
-0.103	0.929	-0.436	0.033	0.870	-0.492	0.347	0.329	-0.094	-0.093	0.073	0.115	0.137	0.072	0.093	-0.095
-0.149	0.910	-0.538	0.036	0.874	-0.484	0.423	-0.273	-0.039	-0.141	0.050	0.005	0.181	0.053	0.010	-0.090
-0.249	0.941	-0.542	0.040	0.878	-0.476	0.437	-0.434	-0.052	-0.246	0.076	-0.007	0.279	0.084	0.013	-0.115
-0.003	0.956	-0.514	0.041	0.881	-0.472	0.227	0.139	-0.129	-0.000	0.090	0.017	0.031	0.099	0.014	-0.106
-0.045	0.860	-0.388	0.043	0.882	-0.470	0.097	-0.277	0.018	-0.045	-0.008	0.141	0.072	0.002	0.140	-0.066
-0.083	0.829	-0.526	0.046	0.886	-0.461	0.490	-0.287	-0.078	-0.087	-0.043	-0.005	0.109	0.028	0.003	-0.037
0.047	0.937	-0.593	0.049	0.890	-0.454	0.418	-0.052	-0.110	0.041	0.062	-0.080	0.023	0.081	0.064	-0.051
-0.030	0.925	-0.384	0.049	0.889	-0.456	-0.087	-0.049	0.013	-0.035	0.051	0.130	0.053	0.070	0.145	-0.044
-0.030	0.925	-0.384	0.051	0.889	-0.455	0.024	-0.130	-0.059	-0.037	0.050	0.129	0.052	0.072	0.145	-0.025
-0.083	0.910	-0.609	0.052	0.890	-0.454	0.082	-0.117	-0.032	-0.093	0.034	-0.096	0.106	0.057	0.078	-0.062
0.036	0.914	-0.487	0.052	0.889	-0.454	-0.030	0.226	-0.098	0.027	0.039	0.027	0.014	0.062	0.045	-0.049
-0.083	0.922	-0.420	0.055	0.889	-0.455	-0.034	-0.216	-0.116	-0.096	0.047	0.094	0.105	0.071	0.113	-0.023
-0.018	0.813	-0.570	0.059	0.890	-0.453	0.129	-0.215	-0.124	-0.034	-0.062	-0.058	0.039	0.036	0.036	-0.026
0.059	0.937	-0.558	0.059	0.888	-0.456	-0.177	0.330	-0.144	0.043	0.063	-0.042	0.038	0.088	0.024	-0.039
-0.049	0.937	-0.487	0.059	0.886	-0.459	-0.158	0.170	-0.115	-0.065	0.064	0.032	0.070	0.089	0.048	-0.023
0.001	0.844	-0.424	0.061	0.886	-0.459	0.006	0.023	-0.167	-0.017	-0.028	0.095	0.020	0.002	0.112	-0.034
-0.022	0.840	-0.530	0.067	0.886	-0.459	0.030	-0.183	-0.226	-0.046	-0.032	-0.012	0.043	0.006	0.007	-0.052
-0.049	1.022	-0.534	0.071	0.885	-0.460	-0.110	-0.088	-0.221	-0.077	0.151	-0.014	0.071	0.177	0.004	-0.056
0.005	0.968	-0.479	0.076	0.884	-0.461	-0.041	-0.078	-0.243	-0.028	0.097	0.042	0.017	0.124	0.060	-0.054
-0.026	0.852	-0.436	0.082	0.883	-0.461	-0.046	-0.317	-0.173	-0.064	-0.018	0.085	0.048	0.009	0.105	-0.054
0.005	0.817	-0.499	0.084	0.884	-0.461	0.063	0.082	-0.190	-0.036	-0.053	0.022	0.017	0.025	0.044	-0.046
-0.014	0.887	-0.566	0.086	0.881	-0.465	-0.247	0.070	-0.182	-0.057	0.019	-0.041	0.036	0.046	0.022	-0.033
0.005	0.956	-0.574	0.090	0.879	-0.468	-0.174	-0.035	-0.197	-0.041	0.091	-0.045	0.017	0.116	0.029	-0.039
0.070	0.929	-0.550	0.093	0.878	-0.469	-0.054	-0.009	-0.197	0.021	0.064	-0.021	0.048	0.091	0.004	-0.045
-0.045	0.914	-0.451	0.096	0.876	-0.472	-0.169	0.020	-0.208	-0.098	0.051	0.081	0.067	0.077	0.095	-0.049
0.005	0.825	-0.471	0.100	0.874	-0.476	-0.228	0.009	-0.216	-0.051	-0.035	0.065	0.018	0.012	0.078	-0.057
-0.014	0.875	-0.554	0.102	0.871	-0.481	-0.206	0.254	-0.301	-0.073	0.017	-0.013	0.037	0.039	0.004	-0.062
-0.037	0.937	-0.637	0.106	0.870	-0.481	-0.035	-0.142	-0.193	-0.100	0.080	-0.095	0.061	0.102	0.086	-0.044
0.067	0.902	-0.542	0.110	0.869	-0.482	-0.056	-0.020	-0.228	-0.001	0.046	0.001	0.043	0.069	0.009	-0.050
0.070	0.829	-0.471	0.113	0.865	-0.489	-0.325	0.220	-0.255	0.001	-0.024	0.078	0.046	0.003	0.082	-0.052
0.020	0.736	-0.388	0.114	0.862	-0.495	-0.326	0.312	-0.266	-0.050	-0.113	0.167	0.004	0.096	0.165	-0.037
0.024	0.744	-0.471	0.116	0.861	-0.495	0.010	0.090	-0.183	-0.048	-0.105	0.084	0.001	0.087	0.083	-0.040
0.067	0.852	-0.617	0.118	0.862	-0.493	0.119	0.034	-0.163	-0.008	0.003	-0.063	0.041	0.022	0.062	-0.048
0.059	0.949	-0.558	0.117	0.860	-0.497	-0.161	0.202	-0.060	-0.015	0.101	-0.001	0.034	0.120	0.002	-0.044
0.055	0.879	-0.404	0.114	0.858	-0.500	-0.178	0.460	-0.111	-0.016	0.034	0.157	0.030	0.051	0.152	-0.035
0.005	0.771	-0.503	0.115	0.859	-0.499	0.104	0.030	-0.060	-0.066	-0.075	0.057	0.020	0.056	0.054	-0.043
0.040	0.825	-0.558	0.114	0.860	-0.497	0.149	0.126	-0.033	-0.031	-0.023	-0.000	0.014	0.001	0.001	-0.052
0.036	0.910	-0.574	0.111	0.861	-0.496	0.071	0.146	0.041	-0.032	0.062	-0.017	0.011	0.085	0.016	-0.059
0.047	0.898	-0.428	0.107	0.861	-0.497	-0.018	0.459	-0.024	-0.016	0.050	0.130	0.023	0.073	0.131	-0.060
0.005	0.806	-0.408	0.105	0.862	-0.495	0.100	0.080	0.051	-0.057	-0.044	0.148	0.019	0.019	0.151	-0.064
0.020	0.744	-0.396	0.103	0.865	-0.492	0.226	0.064	0.045	-0.040	-0.108	0.156	0.004	0.080	0.164	-0.066
0.051	0.813	-0.428	0.100	0.866	-0.491	0.100	0.426	-0.051	-0.006	-0.040	0.124	0.027	0.010	0.132	-0.058
-0.003	0.887	-0.613	0.096	0.865	-0.492	-0.043	0.284	0.023	-0.056	0.034	-0.060	0.026	0.064	0.053	-0.042
0.040	0.968	-0.526	0.095	0.863	-0.496	-0.206	0.350	-0.146	-0.013	0.118	0.030	0.016	0.146	0.034	-0.036
0.036	0.883	-0.546	0.097	0.861	-0.500	-0.175	0.132	-0.157	-0.018	0.035	0.014	0.013	0.061	0.015	-0.040
0.059	0.821	-0.361	0.094	0.861	-0.500	0.032	0.387	-0.098	0.007	-0.027	0.199	0.036	0.000	0.201	-0.061
0.028	0.802	-0.412	0.090	0.861	-0.501	-0.012	0.540	-0.094	-0.020	-0.047	0.149	0.006	0.020	0.150	-0.078
-0.080	0.883	-0.510	0.088	0.860	-0.503	-0.068	0.510	-0.165	-0.124	0.036	0.052	0.102	0.061	0.051	-0.089
-0.053	0.868	-0.503	0.085	0.860	-0.503	0.009	0.354	-0.095	-0.095	0.020	0.060	0.075	0.046	0.059	-0.096
0.009	0.848	-0.416	0.082	0.861	-0.503	0.065	0.326	0.007	-0.030	0.000	0.146	0.013	0.027	0.145	-0.103
0.013	0.844	-0.329	0.075	0.861	-0.503	-0.005	0.453	0.088	-0.019	-0.004	0.232	0.009	0.023	0.232	-0.103
-0.022	0.775	-0.384	0.068	0.861	-0.504	-0.007	0.525	0.087	-0.047	-0.073	0.178	0.043	0.047	0.178	-0.116
-0.099	0.840	-0.483	0.061	0.861	-0.505	-0.010	0.467	0.120	-0.116	-0.008	0.080	0.120	0.018	0.080	-0.137
-0.160	0.844	-0.518	0.057	0.864	-0.500	0.301	0.115	0.114	-0.173	-0.007	0.039	0.182	0.021	0.045	-0.153
-0.126	0.821	-0.380	0.052	0.866	-0.497	0.165	0.288	0.125	-0.133	-0.032	0.174	0.147	0.002	0.182	-0.163
-0.126	0.767	-0.380	0.046	0.869	-0.493	0.230	0.250	0.181	-0.126	-0.089	0.170	0.147	0.056	0.182	-0.155
-0.126	0.767	-0.416	0.039	0.871	-0.489	0.242	0.307	0.158	-0.119	-0.092	0.130	0.147	0.056	0.147	-0.140
-0.091	0.798	-0.467	0.034	0.876	-0.481	0.465	0.221	0.171	-0.079	-0.065	0.071	0.112	0.027	0.097	-0.118
-0.103	0.856	-0.471	0.030	0.882	-0.471	0.576	0.060	0.170	-0.086	-0.013	0.057	0.124	0.030	0.094	-0.092
-0.091	0.821	-0.507	0.024	0.884	-0.467	0.234	0.217	0.218	-0.068	-0.050	0.017	0.112	0.006	0.059	-0.054
-0.053	0.798	-0.451	0.015	0.887	-0.462	0.340	0.633	0.128	-0.021	-0.076	0.067	0.073	0.029	0.114	-0.025
0.001	0.744	-0.503	0.007	0.890	-0.455	0.382	0.946	0.001	0.042	-0.133	0.009	0.018	0.084	0.063	-0.046
0.001	0.744	-0.503	-0.004	0.894	-0.448	0.396	0.980	0.096	0.052	-0.136	0.002	0.017	0.084	0.064	-0.088
-0.326	0.821	-0.609	-0.015	0.900	-0.435	0.787	0.790	0.189	-0.263	-0.066	-0.118	0.342	0.007	0.042	-0.140
-0.418	0.925	-0.609	-0.020	0.907	-0.422	0.744	0.157	0.149	-0.350	0.033	-0.131	0.435	0.096	0.042	-0.170
-0.376	0.980	-0.424	-0.018	0.908	-0.418	0.231	-0.313	-0.025	-0.310	0.085	0.050	0.393	0.150	0.144	-0.165
-0.187	0.964	-0.479	-0.014	0.908	-0.418	-0.003	-0.295	-0.136	-0.125	0.070	-0.005	0.205	0.134	0.089	-0.102
-0.068	0.906	-0.723	-0.009	0.909	-0.417	0.063	0.007	-0.297	-0.011	0.011	-0.249	0.087	0.076	0.155	-0.008
-0.045	0.875	-0.790	-0.002	0.908	-0.418	0.000	-0.321	-0.257	0.005	-0.019	-0.316	0.064	0.045	0.221	0.126
0.078	0.860	-0.719	0.008	0.908	-0.419	-0.011	-0.864	-0.115	0.118	-0.034	-0.244	0.057	0.030	0.149	0.237
0.347	0.868	-0.550	0.017	0.908	-0.419	0.047	-0.670	-0.152	0.378	-0.026	-0.075	0.324	0.038	0.021	0.325
0.420	0.925	-0.574	0.026	0.909	-0.416	0.148	-0.659	-0.133	0.442	0.031	-0.101	0.395	0.096	0.002	0.404
0.474	0.933	-0.652	0.034	0.910	-0.412	0.227	-0.417	-0.146	0.488	0.037	-0.184	0.447	0.104	0.080	0.483
0.470	0.883	-0.672	0.041	0.910	-0.412	0.025	-0.520	-0.093	0.477	-0.013	-0.204	0.441	0.054	0.100	0.500
0.536	0.833	-0.735	0.046	0.910	-0.412	0.018	-0.379	-0.008	0.538	-0.063	-0.266	0.503	0.003	0.164	0.514
0.424	0.783	-0.668	0.049	0.910	-0.411	0.071	-0.522	0.126	0.423	-0.113	-0.200	0.389	0.048	0.098	0.488
0.501	0.759	-0.613	0.048	0.913	-0.406	0.343	-0.144	0.186	0.501	-0.139	-0.150	0.463	0.072	0.043	0.462
0.359	0.833	-0.605	0.045	0.915	-0.400	0.306	-0.189	0.291	0.362	-0.068	-0.148	0.318	0.001	0.034	0.413
0.370	0.887	-0.530	0.041	0.917	-0.397	0.208	0.035	0.244	0.377	-0.016	-0.076	0.328	0.054	0.041	0.395
0.282	0.995	-0.672	0.039	0.920	-0.389	0.466	-0.091	0.198	0.291	0.089	-0.226	0.238	0.161	0.103	0.334
0.363	1.053	-0.503	0.037	0.924	-0.381	0.426	-0.085	0.178	0.373	0.143	-0.064	0.318	0.219	0.065	0.286
0.236	1.065	-0.369	0.035	0.925	-0.379	0.083	-0.110	0.222	0.249	0.154	0.068	0.191	0.230	0.198	0.220
0.143	0.987	-0.424	0.034	0.925	-0.378	0.073	-0.203	0.119	0.157	0.076	0.012	0.099	0.151	0.141	0.156
0.036	0.964	-0.428	0.033	0.925	-0.378	-0.021	-0.216	0.164	0.051	0.053	0.008	0.008	0.127	0.135	0.103
0.055	0.960	-0.321	0.034	0.924	-0.381	-0.179	-0.402	0.133	0.069	0.051	0.118	0.013	0.123	0.240	0.055
0.143	0.871	-0.309	0.034	0.925	-0.379	0.081	-0.248	0.096	0.156	-0.039	0.128	0.105	0.033	0.250	0.010
-0.072	1.007	-0.495	0.035	0.924	-0.381	-0.064	-0.278	0.056	-0.060	0.097	-0.056	0.109	0.167	0.063	-0.015
-0.087	0.910	-0.404	0.035	0.923	-0.384	-0.186	0.091	-0.042	-0.076	0.002	0.038	0.121	0.070	0.152	-0.050
-0.087	0.910	-0.404	0.034	0.921	-0.388	-0.219	0.031	-0.002	-0.075	0.004	0.042	0.120	0.070	0.151	-0.094
-0.195	0.933	-0.510	0.036	0.919	-0.393	-0.243	-0.016	-0.139	-0.186	0.029	-0.059	0.226	0.092	0.044	-0.094
-0.114	0.860	-0.408	0.039	0.918	-0.395	-0.121	-0.079	-0.153	-0.108	-0.043	0.046	0.143	0.020	0.144	-0.079
-0.060	0.949	-0.507	0.041	0.917	-0.398	-0.122	-0.163	-0.068	-0.057	0.047	-0.050	0.088	0.109	0.044	-0.071
-0.030	0.956	-0.510	0.045	0.913	-0.405	-0.413	-0.356	-0.043	-0.030	0.058	-0.046	0.056	0.117	0.039	-0.044
0.013	0.906	-0.317	0.049	0.912	-0.408	-0.206	-0.228	-0.144	0.008	0.009	0.150	0.013	0.066	0.232	-0.031
-0.026	0.864	-0.518	0.051	0.910	-0.411	-0.164	-0.188	-0.023	-0.033	-0.032	-0.048	0.051	0.024	0.030	-0.050
-0.049	0.910	-0.495	0.053	0.907	-0.418	-0.371	-0.053	-0.111	-0.058	0.018	-0.017	0.073	0.070	0.053	-0.065
-0.103	0.871	-0.404	0.057	0.904	-0.423	-0.288	-0.205	-0.128	-0.116	-0.018	0.079	0.126	0.031	0.144	-0.057
-0.041	0.786	-0.380	0.057	0.901	-0.430	-0.385	-0.134	0.010	-0.055	-0.100	0.109	0.064	0.055	0.166	-0.066
-0.003	0.929	-0.538	0.058	0.896	-0.439	-0.493	0.125	-0.132	-0.018	0.047	-0.039	0.026	0.088	0.008	-0.075
-0.037	1.026	-0.471	0.060	0.894	-0.445	-0.308	0.121	-0.173	-0.054	0.147	0.033	0.060	0.185	0.074	-0.064
-0.037	0.929	-0.392	0.064	0.891	-0.450	-0.286	-0.181	-0.140	-0.058	0.053	0.117	0.061	0.088	0.153	-0.050
-0.045	0.868	-0.487	0.069	0.885	-0.461	-0.639	-0.121	-0.228	-0.070	-0.003	0.034	0.069	0.026	0.058	-0.064
-0.049	0.941	-0.688	0.072	0.879	-0.471	-0.543	-0.046	-0.212	-0.078	0.076	-0.157	0.074	0.099	0.144	-0.063
-0.007	0.960	-0.436	0.078	0.876	-0.476	-0.329	-0.116	-0.253	-0.041	0.099	0.100	0.031	0.119	0.108	-0.063
0.001	0.887	-0.479	0.082	0.870	-0.486	-0.551	0.009	-0.258	-0.037	0.031	0.067	0.023	0.044	0.065	-0.055
-0.060	0.802	-0.562	0.087	0.864	-0.495	-0.533	-0.172	-0.249	-0.104	-0.048	-0.007	0.085	0.041	0.018	-0.071
0.017	0.906	-0.550	0.090	0.859	-0.504	-0.472	0.213	-0.281	-0.030	0.062	0.014	0.008	0.063	0.008	-0.064
-0.041	0.887	-0.534	0.096	0.852	-0.514	-0.658	-0.345	-0.169	-0.094	0.049	0.040	0.065	0.044	0.008	-0.058
0.067	0.740	-0.443	0.100	0.847	-0.522	-0.481	0.008	-0.230	0.010	-0.092	0.139	0.043	0.102	0.099	-0.048
0.013	0.922	-0.637	0.102	0.841	-0.531	-0.497	0.140	-0.227	-0.046	0.095	-0.045	0.012	0.079	0.094	-0.054
0.040	0.898	-0.522	0.105	0.834	-0.542	-0.619	0.104	-0.254	-0.022	0.079	0.079	0.016	0.055	0.020	-0.048
0.024	0.755	-0.542	0.110	0.829	-0.548	-0.387	-0.144	-0.248	-0.042	-0.059	0.066	0.000	0.088	0.000	-0.046
0.009	0.779	-0.577	0.114	0.825	-0.554	-0.375	-0.067	-0.235	-0.062	-0.032	0.037	0.015	0.065	0.036	-0.054
0.070	0.848	-0.554	0.118	0.817	-0.564	-0.606	-0.069	-0.189	-0.004	0.045	0.070	0.047	0.005	0.013	-0.065
0.040	0.786	-0.530	0.119	0.811	-0.573	-0.502	0.205	-0.216	-0.036	-0.011	0.102	0.016	0.057	0.010	-0.080
-0.014	0.763	-0.589	0.121	0.808	-0.577	-0.229	0.062	-0.183	-0.092	-0.031	0.047	0.038	0.081	0.048	-0.073
-0.064	0.813	-0.641	0.123	0.804	-0.582	-0.359	-0.121	-0.090	-0.144	0.024	0.002	0.088	0.032	0.099	-0.076
0.055	0.763	-0.609	0.125	0.799	-0.588	-0.367	0.056	-0.136	-0.026	-0.022	0.040	0.031	0.081	0.068	-0.075
0.040	0.740	-0.648	0.127	0.795	-0.592	-0.255	-0.037	-0.169	-0.044	-0.042	0.004	0.015	0.104	0.108	-0.066
0.024	0.678	-0.644	0.131	0.793	-0.595	-0.153	0.035	-0.245	-0.063	-0.101	0.011	0.000	0.165	0.104	-0.040
-0.003	0.767	-0.743	0.134	0.789	-0.600	-0.301	-0.089	-0.166	-0.093	-0.008	-0.083	0.027	0.077	0.203	-0.044
0.082	0.802	-0.688	0.136	0.783	-0.607	-0.411	-0.001	-0.160	-0.011	0.032	-0.021	0.058	0.042	0.147	-0.055
0.063	0.767	-0.605	0.139	0.779	-0.612	-0.341	-0.027	-0.169	-0.033	0.002	0.067	0.038	0.077	0.064	-0.058
0.032	0.640	-0.558	0.143	0.778	-0.612	-0.015	-0.175	-0.132	-0.068	-0.125	0.114	0.008	0.204	0.017	-0.057
0.063	0.686	-0.554	0.142	0.775	-0.616	-0.264	0.149	-0.070	-0.036	-0.075	0.123	0.039	0.157	0.013	-0.075
0.017	0.790	-0.747	0.140	0.770	-0.622	-0.319	0.248	-0.125	-0.080	0.034	-0.064	0.008	0.053	0.206	-0.067
-0.010	0.837	-0.704	0.144	0.768	-0.624	-0.146	-0.188	-0.122	-0.111	0.082	-0.019	0.034	0.006	0.163	-0.063
0.136	0.752	-0.550	0.145	0.767	-0.625	-0.038	0.046	-0.106	0.034	-0.002	0.135	0.111	0.090	0.009	-0.058
0.032	0.667	-0.652	0.146	0.764	-0.628	-0.217	0.061	-0.105	-0.070	-0.084	0.036	0.008	0.174	0.111	-0.037
0.028	0.667	-0.759	0.149	0.760	-0.633	-0.292	-0.099	-0.139	-0.077	-0.080	-0.066	0.004	0.175	0.217	-0.027
0.186	0.783	-0.633	0.149	0.759	-0.634	-0.052	0.186	-0.177	0.080	0.037	0.062	0.162	0.059	0.090	-0.051
0.082	0.783	-0.625	0.151	0.759	-0.634	0.017	-0.049	-0.102	-0.026	0.037	0.069	0.058	0.060	0.081	-0.053
0.020	0.655	-0.538	0.151	0.758	-0.634	-0.002	0.087	-0.077	-0.087	-0.090	0.157	0.003	0.188	0.005	-0.060
0.067	0.612	-0.550	0.151	0.756	-0.637	-0.126	0.154	-0.177	-0.041	-0.130	0.147	0.043	0.230	0.007	-0.087
0.040	0.663	-0.621	0.150	0.755	-0.639	-0.075	0.368	-0.204	-0.066	-0.079	0.079	0.016	0.179	0.077	-0.096
0.009	0.732	-0.731	0.150	0.756	-0.637	0.155	0.105	-0.159	-0.098	-0.010	-0.034	0.015	0.109	0.188	-0.092
0.028	0.806	-0.625	0.149	0.758	-0.634	0.233	0.244	-0.178	-0.078	0.060	0.070	0.004	0.035	0.081	-0.103
-0.014	0.763	-0.692	0.147	0.758	-0.635	0.011	0.234	-0.080	-0.118	0.018	0.003	0.039	0.076	0.148	-0.105
-0.014	0.732	-0.593	0.146	0.757	-0.637	-0.077	0.210	-0.142	-0.117	-0.011	0.103	0.039	0.106	0.049	-0.100
0.059	0.655	-0.526	0.146	0.758	-0.636	0.125	0.275	-0.222	-0.044	-0.090	0.169	0.034	0.183	0.019	-0.097
0.090	0.636	-0.558	0.144	0.760	-0.634	0.204	0.322	-0.124	-0.010	-0.111	0.136	0.064	0.203	0.011	-0.091
0.009	0.763	-0.692	0.142	0.762	-0.631	0.162	0.078	0.017	-0.090	0.015	-0.000	0.017	0.075	0.144	-0.070
0.009	0.763	-0.692	0.138	0.764	-0.631	0.102	0.295	0.013	-0.085	0.013	-0.001	0.017	0.074	0.145	-0.078
0.093	0.713	-0.570	0.136	0.767	-0.628	0.251	0.179	-0.039	0.001	-0.040	0.118	0.067	0.123	0.023	-0.078
-0.018	0.663	-0.577	0.133	0.770	-0.623	0.298	0.152	0.020	-0.108	-0.094	0.106	0.045	0.172	0.031	-0.074
0.067	0.690	-0.554	0.127	0.775	-0.619	0.337	0.373	0.078	-0.017	-0.071	0.125	0.040	0.144	0.006	-0.081
0.051	0.783	-0.558	0.120	0.779	-0.615	0.344	0.462	0.086	-0.025	0.017	0.117	0.025	0.051	0.009	-0.096
-0.041	0.767	-0.644	0.113	0.782	-0.613	0.218	0.399	0.130	-0.110	-0.002	0.028	0.068	0.066	0.095	-0.101
0.005	0.763	-0.491	0.106	0.788	-0.607	0.400	0.309	0.143	-0.058	-0.011	0.176	0.022	0.070	0.059	-0.108
-0.041	0.767	-0.455	0.102	0.793	-0.601	0.405	0.172	0.146	-0.099	-0.012	0.205	0.069	0.065	0.095	-0.117
-0.010	0.663	-0.542	0.096	0.798	-0.595	0.382	0.188	0.195	-0.063	-0.122	0.113	0.038	0.169	0.009	-0.111
-0.072	0.728	-0.652	0.090	0.800	-0.593	0.168	0.187	0.175	-0.119	-0.058	0.000	0.100	0.103	0.101	-0.104
-0.026	0.779	-0.597	0.084	0.802	-0.591	0.143	0.211	0.209	-0.066	-0.010	0.053	0.054	0.053	0.045	-0.096
-0.018	0.794	-0.554	0.077	0.808	-0.584	0.444	0.292	0.194	-0.052	0.000	0.090	0.047	0.037	0.002	-0.095
-0.060	0.721	-0.522	0.071	0.812	-0.579	0.340	0.117	0.285	-0.088	-0.078	0.116	0.090	0.111	0.031	-0.082
-0.049	0.701	-0.554	0.063	0.814	-0.577	0.155	0.374	0.187	-0.069	-0.099	0.082	0.079	0.131	0.000	-0.073
-0.033	0.786	-0.629	0.056	0.816	-0.576	0.117	0.440	0.138	-0.046	-0.016	0.006	0.064	0.046	0.075	-0.069
-0.049	0.810	-0.680	0.048	0.819	-0.572	0.310	0.578	0.039	-0.054	0.004	-0.049	0.080	0.023	0.127	-0.041
-0.091	0.813	-0.696	0.042	0.823	-0.566	0.356	0.357	0.090	-0.090	0.004	-0.070	0.122	0.019	0.143	-0.030
-0.030	0.868	-0.731	0.032	0.829	-0.558	0.554	0.702	0.138	-0.018	0.052	-0.114	0.061	0.035	0.178	-0.039
-0.133	0.810	-0.794	0.019	0.836	-0.549	0.610	0.867	0.159	-0.109	-0.012	-0.186	0.165	0.023	0.241	-0.082
-0.157	0.806	-0.684	0.012	0.837	-0.547	0.128	0.368	0.146	-0.125	-0.017	-0.078	0.187	0.027	0.131	-0.121
-0.310	0.790	-0.625	0.010	0.838	-0.546	0.073	0.155	-0.006	-0.276	-0.033	-0.020	0.341	0.044	0.071	-0.137
-0.291	0.721	-0.562	0.012	0.836	-0.548	-0.117	-0.086	-0.123	-0.259	-0.101	0.045	0.323	0.114	0.008	-0.119
-0.087	0.763	-0.585	0.012	0.834	-0.552	-0.173	0.211	-0.167	-0.055	-0.057	0.025	0.121	0.071	0.032	-0.082
0.001	0.732	-0.680	0.014	0.834	-0.552	-0.010	0.161	-0.244	0.031	-0.087	-0.069	0.034	0.102	0.125	-0.004
0.032	0.759	-0.743	0.021	0.835	-0.550	0.127	-0.295	-0.241	0.055	-0.061	-0.134	0.003	0.075	0.188	0.074
0.082	0.721	-0.778	0.033	0.837	-0.546	0.273	-0.697	-0.253	0.093	-0.102	-0.174	0.048	0.113	0.224	0.142
0.082	0.721	-0.778	0.044	0.839	-0.542	0.267	-0.601	-0.212	0.083	-0.105	-0.178	0.049	0.114	0.225	0.197
0.217	0.690	-0.857	0.051	0.842	-0.537	0.337	-0.562	-0.034	0.210	-0.139	-0.262	0.185	0.145	0.306	0.269
0.270	0.721	-0.857	0.058	0.846	-0.530	0.410	-0.726	0.044	0.257	-0.112	-0.269	0.241	0.114	0.306	0.321
0.401	0.694	-0.901	0.063	0.849	-0.525	0.270	-0.594	0.160	0.383	-0.141	-0.317	0.374	0.141	0.349	0.369
0.378	0.755	-0.794	0.064	0.852	-0.519	0.382	-0.259	0.175	0.359	-0.083	-0.216	0.353	0.079	0.243	0.386
0.340	0.786	-0.822	0.066	0.855	-0.514	0.316	-0.448	0.198	0.318	-0.055	-0.249	0.316	0.048	0.271	0.378
0.390	0.817	-0.656	0.067	0.861	-0.504	0.610	-0.320	0.162	0.367	-0.030	-0.094	0.368	0.018	0.107	0.339
0.309	0.786	-0.605	0.067	0.870	-0.489	0.845	-0.318	0.239	0.286	-0.069	-0.057	0.288	0.049	0.056	0.312
0.259	0.852	-0.672	0.066	0.878	-0.474	0.857	-0.278	0.223	0.237	-0.012	-0.139	0.239	0.016	0.123	0.271
0.251	0.964	-0.692	0.064	0.882	-0.467	0.391	-0.124	0.201	0.231	0.097	-0.165	0.231	0.128	0.143	0.235
0.182	1.022	-0.589	0.064	0.886	-0.460	0.420	-0.277	0.197	0.162	0.151	-0.071	0.161	0.187	0.040	0.199
0.213	0.987	-0.542	0.064	0.891	-0.450	0.537	-0.312	0.167	0.192	0.111	-0.033	0.192	0.152	0.007	0.159
0.155	0.891	-0.440	0.064	0.895	-0.442	0.419	-0.291	0.183	0.135	0.010	0.061	0.134	0.056	0.109	0.118
0.090	0.914	-0.483	0.064	0.898	-0.436	0.335	-0.202	0.108	0.070	0.030	0.012	0.069	0.080	0.067	0.087
0.086	0.968	-0.495	0.063	0.901	-0.428	0.407	-0.174	0.120	0.067	0.081	-0.008	0.064	0.135	0.054	0.063
0.063	0.895	-0.416	0.060	0.904	-0.423	0.284	-0.098	0.220	0.047	0.005	0.066	0.040	0.062	0.132	0.018
0.051	0.902	-0.566	0.056	0.906	-0.420	0.220	0.053	0.182	0.039	0.011	-0.087	0.028	0.070	0.017	0.002
-0.153	0.949	-0.558	0.053	0.908	-0.415	0.267	0.085	0.116	-0.162	0.055	-0.084	0.176	0.115	0.009	-0.020
0.013	0.860	-0.404	0.051	0.910	-0.411	0.239	-0.055	0.120	0.006	-0.036	0.066	0.012	0.025	0.144	-0.026
-0.064	0.868	-0.518	0.049	0.913	-0.405	0.332	0.213	-0.046	-0.070	-0.031	-0.054	0.090	0.031	0.029	-0.051
-0.033	0.914	-0.526	0.048	0.916	-0.397	0.455	0.058	0.030	-0.038	0.012	-0.070	0.060	0.076	0.020	-0.051
-0.072	0.929	-0.479	0.049	0.918	-0.394	0.197	-0.137	0.019	-0.077	0.026	-0.026	0.100	0.092	0.066	-0.059
-0.095	0.790	-0.373	0.050	0.919	-0.390	0.190	-0.225	0.023	-0.101	-0.115	0.077	0.124	0.048	0.172	-0.046
-0.037	0.860	-0.384	0.050	0.922	-0.385	0.293	-0.016	-0.023	-0.043	-0.048	0.060	0.067	0.021	0.158	-0.045
0.017	0.868	-0.475	0.051	0.924	-0.380	0.267	-0.184	0.019	0.010	-0.042	-0.036	0.012	0.029	0.066	-0.037
-0.026	0.902	-0.507	0.051	0.925	-0.376	0.227	-0.114	-0.003	-0.033	-0.009	-0.071	0.054	0.064	0.034	-0.026
-0.003	0.875	-0.396	0.052	0.928	-0.369	0.367	0.011	-0.023	-0.010	-0.038	0.032	0.030	0.036	0.144	-0.019
-0.107	0.968	-0.550	0.050	0.929	-0.366	0.196	-0.233	0.127	-0.113	0.053	-0.125	0.133	0.128	0.011	-0.030
-0.022	0.976	-0.416	0.049	0.930	-0.365	0.022	-0.389	0.195	-0.027	0.060	0.008	0.048	0.136	0.122	-0.037
0.032	0.929	-0.246	0.048	0.931	-0.361	0.211	0.158	-0.012	0.027	0.012	0.174	0.006	0.088	0.290	-0.036
-0.068	0.875	-0.491	0.049	0.932	-0.358	0.180	-0.266	0.059	-0.073	-0.043	-0.074	0.094	0.034	0.045	-0.035
-0.053	0.964	-0.534	0.047	0.932	-0.359	-0.047	0.161	0.030	-0.056	0.047	-0.116	0.078	0.123	0.000	-0.041
-0.080	1.007	-0.471	0.045	0.931	-0.362	-0.108	0.000	0.072	-0.081	0.090	-0.051	0.104	0.165	0.062	-0.031
-0.033	0.891	-0.337	0.045	0.932	-0.360	0.091	-0.233	0.088	-0.035	-0.027	0.082	0.058	0.049	0.195	-0.037
0.020	0.914	-0.416	0.044	0.932	-0.359	0.078	0.217	-0.049	0.020	-0.004	0.002	0.004	0.073	0.114	-0.053
-0.110	0.949	-0.503	0.043	0.931	-0.362	-0.162	-0.029	0.031	-0.110	0.032	-0.082	0.134	0.107	0.026	-0.049
-0.095	1.041	-0.416	0.045	0.930	-0.364	-0.120	-0.053	-0.077	-0.096	0.126	0.007	0.118	0.199	0.111	-0.036
-0.045	0.945	-0.432	0.046	0.930	-0.364	0.022	-0.216	-0.014	-0.047	0.029	-0.009	0.067	0.102	0.094	-0.062
0.036	0.895	-0.349	0.048	0.931	-0.361	0.169	-0.001	-0.102	0.032	-0.022	0.070	0.014	0.051	0.176	-0.052
-0.107	0.829	-0.400	0.047	0.929	-0.366	-0.260	0.206	-0.053	-0.110	-0.086	0.025	0.128	0.015	0.123	-0.028
-0.045	0.895	-0.483	0.047	0.927	-0.373	-0.349	0.115	-0.060	-0.048	-0.018	-0.051	0.065	0.049	0.039	-0.036
0.001	0.983	-0.542	0.050	0.926	-0.375	-0.136	-0.232	-0.036	-0.004	0.072	-0.108	0.019	0.138	0.022	-0.058
-0.076	1.007	-0.428	0.052	0.925	-0.375	0.013	-0.040	-0.119	-0.083	0.096	0.006	0.095	0.160	0.091	-0.034
-0.087	0.991	-0.392	0.054	0.923	-0.381	-0.313	-0.090	-0.112	-0.097	0.083	0.047	0.105	0.144	0.125	-0.043
0.063	0.906	-0.337	0.055	0.920	-0.388	-0.353	0.227	-0.136	0.052	0.000	0.109	0.045	0.058	0.179	-0.052
-0.060	0.856	-0.436	0.057	0.917	-0.395	-0.378	-0.060	-0.123	-0.074	-0.047	0.017	0.077	0.006	0.079	-0.033
-0.030	0.941	-0.538	0.061	0.915	-0.398	-0.179	0.002	-0.222	-0.047	0.040	-0.082	0.046	0.090	0.025	-0.013
0.001	1.030	-0.558	0.062	0.913	-0.402	-0.201	0.114	-0.130	-0.017	0.131	-0.097	0.015	0.178	0.046	-0.030
-0.007	1.018	-0.530	0.064	0.910	-0.410	-0.422	0.095	-0.133	-0.026	0.123	-0.062	0.022	0.166	0.020	-0.017
-0.033	0.906	-0.408	0.065	0.904	-0.422	-0.625	0.175	-0.164	-0.054	0.016	0.072	0.048	0.053	0.100	-0.023
0.063	0.837	-0.345	0.066	0.899	-0.432	-0.579	0.215	-0.146	0.041	-0.048	0.146	0.049	0.018	0.162	-0.030
-0.007	0.771	-0.463	0.070	0.896	-0.438	-0.342	-0.243	-0.144	-0.033	-0.111	0.034	0.020	0.086	0.042	-0.024
-0.007	0.856	-0.542	0.073	0.893	-0.445	-0.352	-0.045	-0.157	-0.035	-0.022	-0.039	0.021	0.002	0.039	-0.005
0.009	0.937	-0.648	0.074	0.888	-0.454	-0.486	0.209	-0.176	-0.021	0.064	-0.136	0.004	0.079	0.148	-0.012
0.009	0.937	-0.648	0.076	0.883	-0.464	-0.494	0.131	-0.201	-0.023	0.069	-0.126	0.003	0.078	0.149	-0.022
-0.014	0.891	-0.526	0.079	0.875	-0.478	-0.790	-0.005	-0.171	-0.049	0.030	0.010	0.026	0.031	0.027	-0.030
-0.010	0.837	-0.416	0.082	0.868	-0.491	-0.734	0.157	-0.260	-0.048	-0.016	0.133	0.022	0.025	0.082	-0.054
0.009	0.752	-0.467	0.087	0.864	-0.496	-0.312	-0.052	-0.293	-0.034	-0.098	0.087	0.002	0.112	0.029	-0.060
-0.045	0.701	-0.538	0.093	0.860	-0.502	-0.347	-0.268	-0.224	-0.094	-0.144	0.022	0.056	0.162	0.044	-0.056
0.028	0.759	-0.601	0.097	0.855	-0.510	-0.445	0.008	-0.205	-0.024	-0.081	-0.033	0.018	0.105	0.108	-0.043
0.005	0.856	-0.641	0.100	0.850	-0.518	-0.464	-0.143	-0.143	-0.051	0.021	-0.065	0.005	0.009	0.149	-0.030
0.005	0.856	-0.660	0.103	0.844	-0.526	-0.506	-0.040	-0.177	-0.054	0.027	-0.075	0.005	0.011	0.170	-0.016
0.074	0.883	-0.562	0.105	0.838	-0.536	-0.522	0.185	-0.216	0.014	0.060	0.032	0.066	0.015	0.072	-0.030
0.040	0.910	-0.605	0.109	0.834	-0.541	-0.303	-0.042	-0.231	-0.025	0.090	-0.006	0.032	0.042	0.116	-0.034
0.009	0.871	-0.518	0.113	0.830	-0.546	-0.341	-0.112	-0.209	-0.060	0.056	0.086	0.001	0.001	0.029	-0.035
0.051	0.806	-0.542	0.118	0.829	-0.547	-0.105	-0.171	-0.168	-0.022	-0.008	0.063	0.044	0.066	0.053	-0.042
0.082	0.752	-0.499	0.123	0.827	-0.548	-0.062	-0.188	-0.221	0.003	-0.061	0.107	0.075	0.122	0.011	-0.041
0.078	0.713	-0.522	0.126	0.823	-0.553	-0.313	-0.009	-0.183	-0.004	-0.096	0.089	0.071	0.161	0.036	-0.034
0.078	0.705	-0.601	0.129	0.819	-0.559	-0.311	0.067	-0.206	-0.006	-0.099	0.016	0.071	0.169	0.116	-0.033
0.059	0.667	-0.550	0.131	0.815	-0.565	-0.343	0.124	-0.242	-0.028	-0.133	0.073	0.052	0.208	0.065	-0.026
0.043	0.744	-0.641	0.134	0.810	-0.570	-0.314	0.040	-0.224	-0.046	-0.052	-0.012	0.036	0.131	0.156	-0.021
0.101	0.779	-0.609	0.137	0.809	-0.572	-0.088	-0.012	-0.168	0.009	-0.015	0.021	0.094	0.097	0.124	-0.025
0.090	0.759	-0.621	0.138	0.809	-0.572	0.021	0.139	-0.144	-0.003	-0.034	0.009	0.083	0.117	0.136	-0.022
0.082	0.763	-0.574	0.138	0.808	-0.574	-0.079	0.058	-0.058	-0.011	-0.030	0.058	0.075	0.114	0.090	-0.021
0.097	0.717	-0.503	0.137	0.807	-0.574	-0.020	0.203	-0.099	0.005	-0.075	0.130	0.090	0.160	0.020	-0.031
0.097	0.694	-0.530	0.136	0.807	-0.574	0.036	0.196	-0.099	0.006	-0.099	0.102	0.091	0.184	0.048	-0.040
0.070	0.632	-0.534	0.134	0.809	-0.572	0.187	0.319	-0.127	-0.019	-0.162	0.096	0.064	0.246	0.052	-0.051
0.059	0.655	-0.558	0.134	0.813	-0.567	0.360	0.037	-0.019	-0.031	-0.143	0.067	0.052	0.223	0.076	-0.051
-0.010	0.752	-0.625	0.132	0.817	-0.561	0.396	0.122	0.025	-0.098	-0.050	-0.006	0.017	0.126	0.143	-0.052
0.043	0.802	-0.609	0.129	0.822	-0.554	0.434	0.083	0.127	-0.041	-0.005	0.003	0.037	0.075	0.128	-0.058
0.043	0.802	-0.609	0.124	0.829	-0.546	0.550	0.141	0.155	-0.036	-0.011	-0.005	0.037	0.075	0.128	-0.055
0.017	0.755	-0.507	0.117	0.835	-0.538	0.508	0.330	0.187	-0.056	-0.064	0.090	0.010	0.122	0.024	-0.044
0.063	0.755	-0.503	0.113	0.841	-0.530	0.519	0.112	0.192	-0.005	-0.070	0.086	0.056	0.123	0.021	-0.051
0.059	0.740	-0.479	0.107	0.849	-0.517	0.787	0.255	0.176	-0.004	-0.094	0.097	0.051	0.138	0.002	-0.063
-0.003	0.763	-0.514	0.101	0.856	-0.506	0.658	0.176	0.243	-0.059	-0.078	0.050	0.010	0.115	0.034	-0.055
-0.037	0.794	-0.510	0.094	0.864	-0.495	0.673	0.210	0.247	-0.087	-0.054	0.043	0.044	0.084	0.030	-0.066
-0.007	0.852	-0.558	0.087	0.870	-0.486	0.567	0.224	0.288	-0.049	-0.003	-0.013	0.014	0.026	0.077	-0.074
-0.045	0.860	-0.495	0.080	0.876	-0.476	0.614	0.135	0.266	-0.081	-0.001	0.039	0.052	0.019	0.014	-0.081
-0.041	0.856	-0.483	0.074	0.882	-0.465	0.628	0.121	0.274	-0.071	-0.011	0.040	0.048	0.022	0.002	-0.081
-0.030	0.813	-0.353	0.068	0.888	-0.454	0.629	0.053	0.290	-0.053	-0.060	0.159	0.037	0.065	0.128	-0.083
-0.064	0.779	-0.436	0.063	0.895	-0.442	0.642	-0.055	0.275	-0.083	-0.101	0.065	0.072	0.099	0.044	-0.076
-0.026	0.848	-0.463	0.059	0.899	-0.434	0.464	0.198	0.157	-0.040	-0.035	0.030	0.033	0.029	0.016	-0.071
-0.049	0.856	-0.491	0.053	0.902	-0.429	0.349	0.311	0.115	-0.058	-0.031	-0.003	0.057	0.021	0.013	-0.052
-0.087	0.871	-0.562	0.049	0.905	-0.424	0.323	0.297	0.083	-0.092	-0.018	-0.079	0.096	0.005	0.085	-0.036
-0.030	0.929	-0.542	0.044	0.907	-0.420	0.252	0.485	0.026	-0.029	0.038	-0.063	0.039	0.053	0.065	-0.019
-0.080	0.918	-0.629	0.039	0.910	-0.413	0.421	0.482	0.051	-0.074	0.023	-0.157	0.090	0.041	0.152	-0.018
-0.018	0.910	-0.589	0.031	0.914	-0.403	0.580	0.757	0.091	-0.004	0.010	-0.127	0.029	0.033	0.113	-0.019
-0.149	0.875	-0.644	0.020	0.921	-0.388	0.891	0.692	0.273	-0.124	-0.031	-0.197	0.159	0.003	0.168	-0.046
-0.172	0.956	-0.621	0.009	0.928	-0.373	0.881	0.568	0.319	-0.136	0.043	-0.189	0.181	0.078	0.145	-0.086
-0.257	0.945	-0.585	0.004	0.934	-0.358	0.847	0.020	0.249	-0.215	0.025	-0.169	0.266	0.066	0.111	-0.115
-0.303	0.918	-0.467	0.001	0.938	-0.347	0.572	-0.004	0.103	-0.259	-0.006	-0.061	0.311	0.038	0.006	-0.111
-0.180	0.883	-0.459	0.002	0.941	-0.339	0.436	-0.116	-0.075	-0.137	-0.043	-0.061	0.186	0.003	0.012	-0.070
-0.103	0.895	-0.483	0.003	0.943	-0.332	0.409	0.037	-0.069	-0.061	-0.034	-0.092	0.107	0.014	0.013	-0.017
0.032	0.922	-0.601	0.004	0.945	-0.326	0.381	-0.048	-0.021	0.073	-0.010	-0.217	0.030	0.041	0.132	0.074
0.017	0.972	-0.605	0.007	0.947	-0.320	0.347	-0.418	-0.016	0.054	0.039	-0.226	0.016	0.092	0.137	0.142
0.163	0.898	-0.550	0.014	0.949	-0.316	0.239	-0.624	-0.151	0.193	-0.036	-0.175	0.165	0.018	0.082	0.208
0.163	0.898	-0.550	0.021	0.950	-0.310	0.325	-0.497	-0.154	0.187	-0.038	-0.181	0.167	0.018	0.082	0.262
0.236	0.852	-0.581	0.027	0.953	-0.303	0.409	-0.612	-0.101	0.253	-0.087	-0.219	0.243	0.029	0.114	0.325
0.355	0.856	-0.574	0.033	0.955	-0.295	0.417	-0.759	-0.028	0.367	-0.085	-0.219	0.365	0.024	0.106	0.370
0.386	0.798	-0.574	0.037	0.957	-0.289	0.345	-0.511	-0.011	0.393	-0.145	-0.225	0.397	0.082	0.107	0.407
0.409	0.810	-0.581	0.038	0.959	-0.282	0.414	-0.558	0.177	0.415	-0.136	-0.240	0.421	0.070	0.115	0.426
0.347	0.887	-0.601	0.037	0.962	-0.272	0.567	-0.461	0.254	0.355	-0.061	-0.270	0.361	0.008	0.134	0.413
0.347	0.929	-0.542	0.034	0.964	-0.263	0.497	-0.353	0.312	0.358	-0.022	-0.220	0.362	0.051	0.073	0.370
0.305	0.918	-0.467	0.032	0.968	-0.248	0.756	-0.332	0.232	0.318	-0.037	-0.159	0.319	0.040	0.003	0.329
0.224	0.860	-0.278	0.027	0.973	-0.230	0.948	-0.617	0.408	0.242	-0.100	0.011	0.238	0.017	0.193	0.290
0.251	0.929	-0.290	0.021	0.977	-0.211	0.980	0.005	0.366	0.275	-0.035	-0.020	0.264	0.054	0.183	0.267
0.170	0.980	-0.373	0.015	0.980	-0.197	0.745	-0.303	0.395	0.200	0.012	-0.117	0.181	0.105	0.100	0.250
0.201	1.107	-0.455	0.010	0.982	-0.191	0.341	-0.187	0.315	0.236	0.139	-0.205	0.209	0.234	0.018	0.243
0.201	1.266	-0.373	0.006	0.983	-0.184	0.357	0.023	0.198	0.239	0.296	-0.129	0.207	0.392	0.102	0.212
0.163	1.215	-0.231	0.003	0.984	-0.177	0.389	-0.289	0.253	0.204	0.244	0.005	0.167	0.342	0.245	0.187
0.090	1.068	-0.164	-0.001	0.985	-0.171	0.273	-0.289	0.254	0.134	0.096	0.066	0.093	0.196	0.312	0.143
0.059	0.956	-0.239	-0.004	0.985	-0.171	0.014	-0.038	0.191	0.107	-0.016	-0.008	0.060	0.083	0.239	0.113
-0.022	0.914	-0.341	-0.008	0.985	-0.170	0.077	-0.484	0.288	0.030	-0.059	-0.112	0.022	0.040	0.137	0.061
0.101	1.053	-0.132	-0.012	0.986	-0.165	0.242	0.048	0.216	0.157	0.080	0.092	0.100	0.178	0.347	0.023
-0.130	0.945	-0.191	-0.017	0.986	-0.167	-0.078	0.107	0.181	-0.070	-0.028	0.035	0.131	0.070	0.287	-0.000
-0.172	0.918	-0.258	-0.020	0.986	-0.164	0.146	0.157	0.101	-0.109	-0.055	-0.035	0.174	0.043	0.220	-0.031
-0.133	0.983	-0.365	-0.021	0.987	-0.159	0.307	0.049	0.027	-0.070	0.010	-0.147	0.136	0.108	0.114	-0.078
-0.180	1.014	-0.258	-0.023	0.987	-0.159	0.021	0.025	0.116	-0.113	0.041	-0.041	0.183	0.140	0.220	-0.070
-0.172	0.964	-0.136	-0.025	0.987	-0.158	0.017	0.113	0.026	-0.104	-0.010	0.081	0.175	0.089	0.343	-0.059
-0.103	0.949	-0.207	-0.026	0.988	-0.155	0.157	-0.156	0.067	-0.033	-0.026	0.007	0.106	0.074	0.273	-0.068
-0.137	0.941	-0.298	-0.026	0.988	-0.150	0.266	-0.088	0.033	-0.067	-0.034	-0.088	0.140	0.066	0.182	-0.058
-0.149	1.049	-0.239	-0.027	0.988	-0.153	-0.123	-0.040	0.028	-0.078	0.074	-0.026	0.152	0.175	0.241	-0.037
-0.087	1.010	-0.136	-0.029	0.987	-0.158	-0.224	0.023	0.054	-0.015	0.036	0.080	0.090	0.137	0.343	-0.034
-0.114	0.883	-0.274	-0.029	0.988	-0.155	0.178	-0.283	0.077	-0.041	-0.092	-0.061	0.117	0.009	0.205	-0.039
-0.114	0.883	-0.274	-0.030	0.987	-0.155	-0.004	-0.097	0.019	-0.041	-0.091	-0.060	0.116	0.009	0.206	-0.038
-0.126	1.038	-0.183	-0.030	0.987	-0.159	-0.194	0.120	-0.004	-0.052	0.064	0.034	0.128	0.163	0.296	-0.043
-0.118	0.972	-0.175	-0.029	0.987	-0.160	-0.045	-0.075	-0.055	-0.045	-0.002	0.043	0.121	0.099	0.304	-0.029
-0.164	0.949	-0.270	-0.030	0.986	-0.162	-0.075	-0.061	0.009	-0.091	-0.025	-0.050	0.167	0.075	0.210	-0.028
-0.049	1.038	-0.325	-0.028	0.986	-0.165	-0.142	0.035	-0.074	0.024	0.065	-0.102	0.051	0.164	0.155	-0.041
-0.091	1.076	-0.242	-0.026	0.985	-0.168	-0.145	0.117	-0.169	-0.021	0.104	-0.016	0.094	0.202	0.238	-0.035
-0.207	0.995	-0.246	-0.025	0.984	-0.174	-0.277	-0.247	-0.035	-0.138	0.024	-0.014	0.209	0.122	0.233	-0.027
-0.083	0.953	-0.203	-0.023	0.984	-0.177	-0.140	-0.175	-0.069	-0.016	-0.018	0.032	0.086	0.079	0.277	-0.058
-0.099	0.983	-0.250	-0.021	0.983	-0.181	-0.200	0.104	-0.138	-0.034	0.013	-0.011	0.101	0.110	0.230	-0.050
-0.199	0.941	-0.329	-0.018	0.981	-0.192	-0.542	-0.252	-0.103	-0.136	-0.027	-0.079	0.201	0.067	0.152	-0.034
-0.045	1.068	-0.294	-0.015	0.979	-0.201	-0.477	0.012	-0.193	0.014	0.102	-0.034	0.047	0.195	0.187	-0.038
-0.118	1.068	-0.321	-0.011	0.978	-0.207	-0.281	-0.268	-0.136	-0.063	0.103	-0.055	0.120	0.195	0.160	-0.043
-0.083	1.003	-0.211	-0.009	0.977	-0.212	-0.217	-0.269	-0.078	-0.030	0.038	0.059	0.085	0.130	0.270	-0.028
-0.083	0.972	-0.211	-0.007	0.976	-0.220	-0.415	-0.070	-0.090	-0.032	0.009	0.067	0.085	0.099	0.271	-0.046
-0.076	0.941	-0.290	-0.004	0.973	-0.229	-0.460	-0.064	-0.141	-0.027	-0.020	-0.002	0.077	0.068	0.191	-0.044
-0.130	0.953	-0.333	-0.002	0.971	-0.239	-0.502	0.077	-0.175	-0.084	-0.005	-0.036	0.131	0.080	0.148	-0.033
-0.110	0.968	-0.404	0.002	0.969	-0.247	-0.392	-0.303	-0.145	-0.069	0.012	-0.099	0.111	0.095	0.077	-0.017
-0.033	1.088	-0.313	0.006	0.967	-0.254	-0.336	-0.232	-0.137	0.005	0.134	-0.002	0.035	0.214	0.168	-0.031
0.043	1.014	-0.199	0.009	0.965	-0.261	-0.406	-0.032	-0.143	0.078	0.062	0.120	0.043	0.141	0.282	-0.033
-0.114	0.883	-0.266	0.012	0.962	-0.273	-0.619	-0.083	-0.134	-0.082	-0.066	0.065	0.115	0.010	0.215	-0.023
-0.110	0.864	-0.341	0.015	0.958	-0.285	-0.621	-0.039	-0.183	-0.081	-0.082	0.002	0.111	0.010	0.139	-0.022
-0.037	0.914	-0.447	0.019	0.956	-0.292	-0.349	-0.043	-0.208	-0.012	-0.029	-0.097	0.038	0.040	0.033	-0.042
-0.026	1.065	-0.408	0.024	0.953	-0.302	-0.487	-0.312	-0.145	-0.005	0.124	-0.048	0.027	0.190	0.072	-0.024
-0.087	1.014	-0.353	0.027	0.948	-0.316	-0.742	0.014	-0.206	-0.070	0.079	0.021	0.088	0.140	0.127	-0.013
0.020	0.925	-0.282	0.031	0.944	-0.330	-0.749	-0.074	-0.186	0.034	-0.005	0.106	0.020	0.050	0.197	-0.023
-0.022	0.891	-0.373	0.035	0.940	-0.340	-0.546	-0.112	-0.200	-0.013	-0.036	0.026	0.022	0.015	0.107	-0.025
-0.022	0.891	-0.373	0.040	0.935	-0.352	-0.627	-0.216	-0.178	-0.018	-0.032	0.037	0.023	0.015	0.106	-0.020
-0.022	0.941	-0.479	0.046	0.932	-0.359	-0.345	-0.195	-0.235	-0.023	0.021	-0.063	0.022	0.065	0.001	-0.021
-0.080	0.941	-0.522	0.051	0.929	-0.367	-0.433	-0.137	-0.236	-0.086	0.025	-0.098	0.080	0.065	0.044	-0.003
-0.018	0.953	-0.499	0.055	0.923	-0.380	-0.724	-0.259	-0.162	-0.029	0.042	-0.061	0.018	0.076	0.021	-0.007
0.055	1.049	-0.534	0.058	0.918	-0.393	-0.668	0.137	-0.198	0.041	0.144	-0.083	0.055	0.173	0.057	-0.022
-0.049	0.968	-0.503	0.060	0.912	-0.407	-0.748	-0.039	-0.129	-0.065	0.069	-0.038	0.049	0.091	0.026	-0.018
-0.053	0.925	-0.451	0.064	0.905	-0.420	-0.737	-0.242	-0.095	-0.072	0.033	0.026	0.053	0.048	0.025	-0.018
0.032	0.910	-0.392	0.068	0.900	-0.430	-0.562	-0.138	-0.170	0.008	0.022	0.095	0.033	0.033	0.084	-0.039
0.028	0.790	-0.475	0.072	0.895	-0.441	-0.595	-0.108	-0.170	0.000	-0.092	0.023	0.029	0.088	0.001	-0.037
-0.010	0.810	-0.510	0.074	0.887	-0.457	-0.894	0.059	-0.168	-0.040	-0.064	0.004	0.009	0.069	0.034	-0.022
-0.018	0.763	-0.550	0.078	0.877	-0.473	-0.924	0.009	-0.259	-0.052	-0.101	-0.019	0.016	0.116	0.073	-0.026
0.043	0.825	-0.534	0.080	0.868	-0.490	-0.895	0.256	-0.263	0.008	-0.031	0.013	0.045	0.055	0.058	-0.022
-0.003	0.848	-0.534	0.083	0.858	-0.506	-0.950	0.154	-0.282	-0.041	0.002	0.030	0.001	0.032	0.059	-0.025
0.090	0.833	-0.503	0.089	0.850	-0.520	-0.780	-0.059	-0.301	0.045	-0.005	0.075	0.091	0.048	0.028	-0.035
0.009	0.825	-0.530	0.092	0.842	-0.532	-0.733	0.055	-0.240	-0.039	-0.005	0.059	0.011	0.056	0.056	-0.050
0.001	0.783	-0.471	0.096	0.834	-0.543	-0.672	-0.014	-0.219	-0.050	-0.040	0.130	0.004	0.098	0.003	-0.055
0.020	0.690	-0.479	0.096	0.826	-0.555	-0.684	0.142	-0.133	-0.031	-0.125	0.134	0.024	0.191	0.004	-0.063
0.005	0.674	-0.522	0.096	0.819	-0.566	-0.624	0.257	-0.181	-0.046	-0.134	0.101	0.008	0.207	0.048	-0.069
0.055	0.694	-0.550	0.095	0.814	-0.574	-0.419	0.365	-0.175	0.006	-0.109	0.082	0.058	0.187	0.076	-0.059
-0.030	0.759	-0.597	0.093	0.811	-0.578	-0.251	0.217	-0.091	-0.077	-0.041	0.039	0.027	0.122	0.123	-0.057
0.040	0.767	-0.542	0.092	0.810	-0.580	-0.073	0.181	-0.057	-0.007	-0.032	0.096	0.043	0.114	0.068	-0.053
-0.007	0.802	-0.577	0.088	0.809	-0.581	-0.023	0.297	-0.013	-0.049	0.002	0.062	0.004	0.080	0.103	-0.061
0.017	0.840	-0.534	0.084	0.809	-0.581	-0.021	0.324	0.039	-0.021	0.041	0.106	0.020	0.042	0.059	-0.073
0.020	0.759	-0.499	0.079	0.808	-0.583	-0.098	0.328	0.039	-0.013	-0.040	0.144	0.024	0.123	0.024	-0.086
-0.068	0.755	-0.463	0.073	0.809	-0.583	0.049	0.388	0.061	-0.095	-0.044	0.179	0.065	0.127	0.011	-0.080
-0.053	0.717	-0.554	0.069	0.812	-0.580	0.233	0.260	0.030	-0.076	-0.086	0.085	0.050	0.166	0.080	-0.088
0.017	0.721	-0.538	0.066	0.815	-0.576	0.227	0.165	0.058	-0.004	-0.085	0.098	0.019	0.161	0.065	-0.096
-0.083	0.798	-0.617	0.063	0.817	-0.573	0.206	0.162	0.086	-0.100	-0.010	0.016	0.081	0.083	0.144	-0.077
-0.103	0.790	-0.648	0.058	0.819	-0.571	0.145	0.185	0.106	-0.115	-0.019	-0.017	0.101	0.090	0.176	-0.073
-0.014	0.732	-0.530	0.054	0.820	-0.569	0.157	0.244	0.079	-0.022	-0.079	0.099	0.012	0.148	0.057	-0.077
-0.053	0.763	-0.562	0.051	0.822	-0.567	0.152	0.187	0.026	-0.058	-0.050	0.066	0.051	0.117	0.088	-0.078
-0.041	0.810	-0.574	0.049	0.825	-0.563	0.218	0.103	0.040	-0.045	-0.007	0.050	0.039	0.071	0.100	-0.072
-0.072	0.698	-0.507	0.047	0.828	-0.559	0.293	0.031	0.098	-0.073	-0.122	0.113	0.070	0.183	0.033	-0.064
-0.045	0.744	-0.530	0.044	0.831	-0.554	0.277	0.057	0.099	-0.044	-0.079	0.085	0.044	0.137	0.057	-0.067
-0.014	0.759	-0.593	0.041	0.835	-0.549	0.324	0.154	0.091	-0.010	-0.067	0.017	0.014	0.121	0.121	-0.070
-0.107	0.806	-0.605	0.037	0.836	-0.547	0.139	0.172	0.117	-0.098	-0.022	0.003	0.106	0.074	0.134	-0.062
-0.080	0.868	-0.574	0.032	0.837	-0.546	0.085	0.176	0.119	-0.067	0.038	0.033	0.079	0.013	0.104	-0.066
-0.072	0.852	-0.574	0.029	0.838	-0.545	0.087	0.198	0.051	-0.056	0.022	0.032	0.072	0.028	0.106	-0.070
-0.114	0.864	-0.605	0.027	0.839	-0.543	0.104	0.098	0.038	-0.096	0.032	-0.001	0.115	0.016	0.138	-0.070
-0.041	0.837	-0.550	0.024	0.844	-0.536	0.399	0.218	-0.002	-0.021	0.001	0.048	0.043	0.042	0.085	-0.063
-0.114	0.798	-0.562	0.023	0.848	-0.530	0.373	0.029	0.042	-0.092	-0.042	0.030	0.117	0.080	0.097	-0.066
-0.041	0.813	-0.526	0.019	0.851	-0.525	0.322	0.320	-0.004	-0.016	-0.030	0.060	0.044	0.065	0.061	-0.051
-0.114	0.748	-0.585	0.015	0.853	-0.521	0.236	0.269	0.070	-0.084	-0.098	-0.002	0.117	0.130	0.120	-0.029
-0.076	0.748	-0.652	0.008	0.855	-0.518	0.211	0.434	0.113	-0.039	-0.100	-0.072	0.078	0.130	0.188	-0.009
0.001	0.694	-0.664	-0.002	0.859	-0.511	0.436	0.811	0.148	0.048	-0.159	-0.091	0.001	0.183	0.200	-0.014
-0.126	0.763	-0.767	-0.013	0.864	-0.503	0.546	0.755	0.143	-0.068	-0.094	-0.202	0.126	0.114	0.303	-0.029
-0.172	0.844	-0.672	-0.020	0.868	-0.497	0.346	0.450	0.096	-0.108	-0.017	-0.113	0.170	0.032	0.209	-0.068
-0.222	0.864	-0.530	-0.019	0.869	-0.494	0.178	0.048	-0.112	-0.159	0.001	0.025	0.217	0.013	0.068	-0.088
-0.276	0.798	-0.530	-0.017	0.870	-0.493	0.050	0.058	-0.159	-0.214	-0.065	0.025	0.268	0.079	0.069	-0.072
-0.083	0.837	-0.542	-0.016	0.870	-0.493	0.022	0.320	-0.251	-0.023	-0.027	0.012	0.074	0.041	0.082	-0.050
0.005	0.906	-0.629	-0.015	0.869	-0.494	-0.058	0.184	-0.157	0.065	0.043	-0.073	0.017	0.027	0.169	-0.009
-0.064	0.898	-0.735	-0.010	0.868	-0.496	-0.098	-0.363	-0.105	-0.010	0.037	-0.177	0.050	0.019	0.276	0.091
-0.057	0.860	-0.735	-0.002	0.867	-0.498	-0.054	-0.609	-0.132	-0.010	-0.001	-0.176	0.041	0.020	0.276	0.153
0.232	0.736	-0.696	0.006	0.867	-0.498	0.012	-0.481	-0.110	0.271	-0.125	-0.136	0.248	0.143	0.236	0.196
0.232	0.736	-0.696	0.012	0.867	-0.498	0.049	-0.419	-0.088	0.264	-0.125	-0.136	0.248	0.144	0.235	0.266
0.255	0.721	-0.676	0.020	0.869	-0.494	0.262	-0.624	-0.078	0.279	-0.143	-0.120	0.271	0.159	0.214	0.349
0.359	0.694	-0.708	0.026	0.871	-0.490	0.251	-0.479	-0.026	0.377	-0.172	-0.156	0.374	0.186	0.245	0.372
0.459	0.725	-0.633	0.028	0.874	-0.486	0.255	-0.142	0.032	0.474	-0.143	-0.085	0.474	0.154	0.170	0.374
0.393	0.790	-0.641	0.029	0.877	-0.480	0.380	-0.124	0.100	0.408	-0.081	-0.099	0.408	0.086	0.177	0.373
0.270	0.833	-0.652	0.028	0.881	-0.472	0.434	-0.216	0.203	0.286	-0.042	-0.118	0.284	0.042	0.187	0.352
0.247	0.898	-0.664	0.025	0.886	-0.463	0.572	0.041	0.206	0.266	0.018	-0.140	0.260	0.024	0.198	0.308
0.224	0.995	-0.719	0.024	0.890	-0.456	0.395	-0.044	0.113	0.244	0.111	-0.202	0.237	0.121	0.252	0.258
0.213	1.018	-0.597	0.022	0.893	-0.449	0.396	0.124	0.058	0.234	0.131	-0.087	0.224	0.143	0.130	0.230
0.159	0.972	-0.479	0.023	0.898	-0.439	0.565	-0.182	0.066	0.179	0.079	0.021	0.170	0.097	0.011	0.189
0.170	0.925	-0.459	0.023	0.902	-0.431	0.470	-0.203	0.101	0.190	0.029	0.033	0.181	0.049	0.009	0.141
0.097	0.902	-0.424	0.023	0.905	-0.424	0.385	-0.080	0.080	0.118	0.002	0.061	0.106	0.025	0.045	0.101
0.024	0.840	-0.503	0.021	0.907	-0.422	0.129	-0.112	0.158	0.047	-0.060	-0.020	0.033	0.037	0.035	0.069
0.024	0.925	-0.491	0.021	0.908	-0.419	0.175	-0.103	0.059	0.047	0.023	-0.011	0.032	0.048	0.023	0.040
-0.026	0.956	-0.471	0.021	0.911	-0.413	0.316	-0.037	0.005	-0.003	0.051	0.003	0.019	0.079	0.003	0.009
0.001	0.918	-0.455	0.019	0.912	-0.411	0.136	0.124	0.047	0.026	0.011	0.016	0.008	0.040	0.013	-0.004
-0.080	0.852	-0.416	0.018	0.912	-0.411	0.008	-0.037	0.056	-0.053	-0.055	0.055	0.073	0.026	0.052	-0.028
-0.045	0.895	-0.475	0.019	0.912	-0.410	0.059	0.159	-0.121	-0.019	-0.013	-0.005	0.039	0.017	0.007	-0.041
-0.103	0.914	-0.475	0.020	0.913	-0.407	0.175	0.005	-0.120	-0.078	0.005	-0.008	0.096	0.036	0.006	-0.055
-0.080	0.987	-0.408	0.021	0.914	-0.405	0.070	0.114	-0.097	-0.055	0.078	0.058	0.072	0.109	0.061	-0.048
-0.060	0.980	-0.420	0.023	0.914	-0.406	-0.036	0.034	-0.125	-0.037	0.070	0.046	0.053	0.101	0.048	-0.053
-0.041	0.891	-0.420	0.026	0.913	-0.408	-0.104	-0.047	-0.172	-0.021	-0.018	0.048	0.033	0.013	0.048	-0.039
-0.083	0.864	-0.530	0.029	0.913	-0.407	0.037	-0.316	-0.063	-0.066	-0.045	-0.063	0.075	0.014	0.062	-0.029
-0.041	0.949	-0.534	0.032	0.912	-0.408	-0.026	-0.234	-0.025	-0.026	0.040	-0.066	0.033	0.070	0.065	-0.031
-0.022	0.983	-0.440	0.032	0.912	-0.410	-0.096	0.088	-0.098	-0.007	0.076	0.030	0.014	0.105	0.028	-0.036
-0.037	0.837	-0.349	0.034	0.912	-0.409	0.048	-0.147	-0.047	-0.024	-0.072	0.119	0.029	0.041	0.119	-0.038
-0.037	0.837	-0.349	0.035	0.912	-0.408	0.060	-0.096	-0.029	-0.025	-0.072	0.118	0.029	0.041	0.118	-0.047
-0.103	0.937	-0.577	0.036	0.914	-0.405	0.157	-0.279	0.066	-0.091	0.027	-0.113	0.094	0.059	0.110	-0.056
-0.095	1.026	-0.534	0.034	0.913	-0.405	-0.012	0.037	0.062	-0.081	0.116	-0.070	0.087	0.148	0.067	-0.055
-0.076	1.007	-0.463	0.036	0.912	-0.409	-0.184	-0.071	-0.065	-0.063	0.099	0.005	0.067	0.128	0.004	-0.048
-0.033	0.891	-0.369	0.038	0.911	-0.412	-0.157	-0.045	-0.107	-0.023	-0.016	0.102	0.025	0.013	0.098	-0.034
-0.057	0.860	-0.507	0.040	0.910	-0.412	-0.012	-0.248	-0.005	-0.047	-0.047	-0.036	0.047	0.018	0.040	-0.038
-0.010	0.871	-0.562	0.040	0.909	-0.414	-0.081	0.086	-0.097	-0.002	-0.034	-0.089	0.001	0.006	0.095	-0.025
-0.126	0.968	-0.585	0.044	0.908	-0.418	-0.209	-0.294	-0.078	-0.121	0.065	-0.109	0.116	0.090	0.118	-0.018
0.009	0.987	-0.471	0.047	0.906	-0.421	-0.194	-0.155	-0.115	0.011	0.086	0.008	0.019	0.109	0.004	-0.022
0.009	0.956	-0.400	0.050	0.905	-0.422	-0.046	-0.101	-0.148	0.007	0.055	0.080	0.019	0.078	0.067	-0.030
-0.018	0.860	-0.388	0.054	0.904	-0.423	-0.101	-0.165	-0.140	-0.024	-0.040	0.093	0.007	0.019	0.078	-0.028
0.001	0.887	-0.471	0.057	0.903	-0.427	-0.165	0.033	-0.155	-0.007	-0.011	0.013	0.012	0.008	0.005	-0.032
-0.087	0.879	-0.562	0.059	0.900	-0.432	-0.292	-0.101	-0.120	-0.098	-0.016	-0.073	0.075	0.001	0.095	-0.034
-0.003	0.871	-0.510	0.062	0.897	-0.438	-0.320	-0.023	-0.182	-0.016	-0.021	-0.016	0.009	0.008	0.044	-0.029
-0.030	0.941	-0.542	0.066	0.893	-0.446	-0.440	-0.173	-0.158	-0.047	0.053	-0.040	0.018	0.062	0.076	-0.030
0.001	0.972	-0.475	0.070	0.891	-0.449	-0.167	-0.115	-0.164	-0.020	0.086	0.030	0.013	0.092	0.010	-0.020
0.043	0.925	-0.416	0.075	0.889	-0.452	-0.206	-0.272	-0.116	0.018	0.042	0.092	0.056	0.046	0.049	-0.041
0.040	0.864	-0.420	0.075	0.887	-0.456	-0.222	0.221	-0.145	0.013	-0.018	0.092	0.053	0.015	0.045	-0.048
-0.068	0.852	-0.440	0.077	0.883	-0.464	-0.445	-0.040	-0.141	-0.097	-0.025	0.080	0.055	0.027	0.026	-0.045
-0.037	0.829	-0.534	0.080	0.878	-0.472	-0.451	0.019	-0.192	-0.068	-0.044	-0.007	0.024	0.051	0.069	-0.047
0.020	0.840	-0.530	0.084	0.874	-0.478	-0.327	0.058	-0.255	-0.014	-0.029	0.003	0.034	0.040	0.065	-0.052
-0.007	0.887	-0.581	0.089	0.872	-0.481	-0.187	-0.125	-0.226	-0.046	0.020	-0.045	0.007	0.006	0.118	-0.025
0.005	0.918	-0.522	0.093	0.870	-0.484	-0.171	-0.034	-0.230	-0.039	0.052	0.017	0.019	0.037	0.060	-0.022
0.067	0.937	-0.542	0.097	0.866	-0.490	-0.351	-0.128	-0.147	0.019	0.075	0.002	0.081	0.056	0.081	-0.038
0.013	0.902	-0.518	0.098	0.863	-0.496	-0.370	0.016	-0.097	-0.036	0.045	0.032	0.028	0.022	0.058	-0.045
0.001	0.883	-0.408	0.100	0.858	-0.505	-0.473	0.074	-0.176	-0.049	0.030	0.151	0.016	0.003	0.052	-0.053
0.036	0.802	-0.424	0.102	0.854	-0.511	-0.365	0.062	-0.177	-0.017	-0.047	0.141	0.051	0.077	0.036	-0.073
-0.026	0.790	-0.546	0.105	0.852	-0.513	-0.110	-0.019	-0.177	-0.081	-0.057	0.021	0.010	0.089	0.086	-0.077
-0.026	0.790	-0.546	0.107	0.851	-0.514	-0.048	0.122	-0.198	-0.083	-0.056	0.021	0.010	0.091	0.086	-0.064
-0.030	0.856	-0.637	0.111	0.848	-0.518	-0.265	-0.377	-0.078	-0.092	0.013	-0.066	0.014	0.026	0.177	-0.053
0.036	0.875	-0.566	0.114	0.846	-0.522	-0.208	-0.027	-0.121	-0.028	0.034	0.009	0.052	0.008	0.107	-0.041
0.063	0.810	-0.562	0.114	0.841	-0.529	-0.423	0.097	-0.116	-0.002	-0.027	0.020	0.079	0.074	0.104	-0.029
0.074	0.883	-0.491	0.114	0.837	-0.536	-0.375	0.361	-0.203	0.011	0.051	0.098	0.090	0.001	0.034	-0.024
0.093	0.798	-0.451	0.117	0.836	-0.537	-0.051	0.015	-0.226	0.027	-0.033	0.138	0.110	0.086	0.005	-0.046
0.082	0.763	-0.436	0.119	0.834	-0.538	-0.053	0.183	-0.249	0.013	-0.067	0.155	0.099	0.121	0.020	-0.067
-0.049	0.690	-0.510	0.121	0.835	-0.537	0.057	-0.008	-0.111	-0.119	-0.140	0.079	0.032	0.195	0.055	-0.062
-0.033	0.655	-0.534	0.124	0.835	-0.535	0.084	-0.269	-0.049	-0.107	-0.175	0.054	0.016	0.231	0.079	-0.061
0.093	0.709	-0.542	0.122	0.834	-0.538	-0.079	0.294	-0.079	0.023	-0.120	0.049	0.111	0.178	0.088	-0.060
0.055	0.744	-0.570	0.121	0.834	-0.538	0.039	0.258	-0.078	-0.014	-0.085	0.022	0.073	0.144	0.116	-0.041
0.013	0.821	-0.644	0.118	0.834	-0.540	-0.048	0.300	-0.076	-0.054	-0.007	-0.051	0.030	0.067	0.192	-0.024
0.017	0.856	-0.593	0.115	0.834	-0.540	0.025	0.389	-0.056	-0.046	0.027	0.001	0.035	0.033	0.142	-0.032
0.028	0.864	-0.593	0.113	0.838	-0.534	0.365	0.058	0.044	-0.033	0.031	-0.005	0.046	0.025	0.143	-0.043
0.051	0.829	-0.495	0.111	0.843	-0.527	0.454	0.086	0.052	-0.008	-0.009	0.087	0.070	0.059	0.045	-0.049
0.032	0.837	-0.424	0.108	0.847	-0.520	0.417	0.088	0.128	-0.024	-0.006	0.151	0.050	0.052	0.025	-0.061
0.036	0.775	-0.428	0.104	0.851	-0.515	0.320	0.130	0.127	-0.017	-0.072	0.142	0.054	0.114	0.021	-0.075
-0.010	0.752	-0.428	0.100	0.853	-0.512	0.160	0.229	0.081	-0.059	-0.097	0.140	0.008	0.138	0.021	-0.071
-0.014	0.694	-0.428	0.096	0.855	-0.510	0.169	0.264	0.049	-0.059	-0.157	0.138	0.004	0.197	0.021	-0.066
0.059	0.717	-0.463	0.094	0.858	-0.506	0.283	0.272	-0.004	0.017	-0.136	0.098	0.077	0.175	0.016	-0.069
0.013	0.740	-0.487	0.091	0.860	-0.502	0.255	0.197	0.049	-0.027	-0.116	0.071	0.030	0.152	0.041	-0.055
-0.026	0.748	-0.487	0.087	0.867	-0.491	0.646	0.143	0.128	-0.061	-0.115	0.061	0.008	0.145	0.042	-0.060
0.005	0.840	-0.518	0.083	0.873	-0.481	0.573	0.022	0.179	-0.027	-0.028	0.020	0.023	0.052	0.075	-0.057
-0.099	0.860	-0.491	0.077	0.879	-0.471	0.613	0.221	0.182	-0.125	-0.015	0.037	0.081	0.033	0.048	-0.055
0.055	0.875	-0.416	0.072	0.884	-0.462	0.500	0.091	0.260	0.034	-0.005	0.103	0.073	0.018	0.026	-0.044
0.020	0.875	-0.396	0.065	0.888	-0.456	0.370	0.260	0.218	0.006	-0.008	0.117	0.038	0.019	0.045	-0.054
0.020	0.875	-0.396	0.059	0.892	-0.448	0.469	0.163	0.259	0.012	-0.013	0.109	0.038	0.020	0.043	-0.046
-0.037	0.868	-0.365	0.052	0.896	-0.440	0.418	0.275	0.262	-0.038	-0.025	0.133	0.019	0.028	0.074	-0.055
-0.049	0.895	-0.341	0.044	0.900	-0.433	0.412	0.321	0.243	-0.042	-0.002	0.150	0.031	0.002	0.097	-0.067
-0.007	0.871	-0.333	0.039	0.905	-0.424	0.518	0.347	0.139	0.006	-0.030	0.149	0.011	0.025	0.103	-0.079
-0.080	0.856	-0.369	0.035	0.909	-0.415	0.494	0.247	0.085	-0.064	-0.050	0.104	0.062	0.041	0.066	-0.076
-0.064	0.810	-0.317	0.031	0.914	-0.405	0.553	0.170	0.132	-0.044	-0.101	0.146	0.046	0.088	0.116	-0.067
-0.060	0.840	-0.369	0.026	0.918	-0.395	0.561	0.329	0.083	-0.037	-0.074	0.084	0.043	0.058	0.064	-0.067
-0.095	0.817	-0.491	0.021	0.923	-0.385	0.548	0.313	0.124	-0.066	-0.102	-0.048	0.077	0.081	0.059	-0.054
-0.099	0.794	-0.475	0.015	0.927	-0.376	0.539	0.429	0.168	-0.064	-0.129	-0.041	0.081	0.105	0.045	-0.037
-0.110	0.852	-0.526	0.005	0.931	-0.364	0.658	0.489	0.280	-0.067	-0.075	-0.104	0.092	0.048	0.097	-0.035
-0.103	0.864	-0.522	-0.007	0.938	-0.348	0.908	0.812	0.330	-0.047	-0.070	-0.117	0.084	0.038	0.095	-0.057
-0.153	0.898	-0.459	-0.019	0.944	-0.328	1.041	0.704	0.372	-0.085	-0.042	-0.073	0.134	0.004	0.033	-0.088
-0.264	0.887	-0.420	-0.026	0.950	-0.312	0.876	0.359	0.232	-0.190	-0.059	-0.050	0.246	0.016	0.006	-0.117
-0.299	0.898	-0.376	-0.030	0.953	-0.303	0.504	0.056	0.114	-0.222	-0.050	-0.016	0.280	0.005	0.049	-0.112
-0.257	0.910	-0.337	-0.032	0.955	-0.295	0.390	0.032	0.064	-0.178	-0.041	0.016	0.239	0.005	0.088	-0.074
-0.080	0.980	-0.396	-0.034	0.957	-0.287	0.432	0.204	0.051	0.001	0.027	-0.051	0.061	0.074	0.029	-0.015
-0.007	1.022	-0.538	-0.036	0.959	-0.280	0.403	-0.084	0.136	0.077	0.068	-0.200	0.014	0.116	0.115	0.061
-0.007	0.983	-0.534	-0.036	0.961	-0.274	0.345	-0.364	0.125	0.077	0.028	-0.202	0.014	0.077	0.113	0.147
0.047	0.941	-0.510	-0.033	0.963	-0.268	0.367	-0.448	-0.043	0.128	-0.017	-0.184	0.068	0.034	0.091	0.208
0.140	0.910	-0.499	-0.030	0.965	-0.261	0.417	-0.575	0.035	0.217	-0.050	-0.180	0.162	0.002	0.080	0.258
0.197	0.929	-0.522	-0.028	0.966	-0.256	0.338	-0.571	0.072	0.273	-0.032	-0.210	0.221	0.020	0.105	0.313
0.270	0.941	-0.522	-0.025	0.968	-0.249	0.434	-0.545	0.071	0.343	-0.023	-0.218	0.295	0.030	0.106	0.367
0.309	0.941	-0.495	-0.024	0.970	-0.243	0.348	-0.423	0.066	0.380	-0.025	-0.196	0.334	0.029	0.079	0.400
0.324	0.910	-0.542	-0.023	0.971	-0.240	0.222	-0.464	0.130	0.395	-0.057	-0.248	0.350	0.002	0.127	0.422
0.320	0.829	-0.483	-0.024	0.972	-0.235	0.272	-0.404	0.202	0.393	-0.140	-0.193	0.347	0.084	0.069	0.417
0.297	0.864	-0.538	-0.027	0.973	-0.229	0.378	-0.104	0.260	0.375	-0.106	-0.255	0.324	0.049	0.125	0.384
0.255	0.902	-0.436	-0.032	0.975	-0.221	0.451	-0.385	0.341	0.337	-0.069	-0.161	0.281	0.010	0.023	0.355
0.143	1.022	-0.384	-0.036	0.976	-0.213	0.460	-0.281	0.331	0.231	0.049	-0.118	0.169	0.110	0.028	0.314
0.209	1.030	-0.329	-0.041	0.978	-0.203	0.525	-0.058	0.301	0.302	0.055	-0.073	0.234	0.118	0.083	0.262
0.143	1.123	-0.242	-0.044	0.980	-0.193	0.548	-0.163	0.225	0.240	0.146	0.003	0.168	0.211	0.170	0.232
0.036	1.126	-0.373	-0.048	0.982	-0.184	0.447	-0.197	0.262	0.137	0.148	-0.136	0.060	0.214	0.040	0.193
0.101	1.146	-0.313	-0.052	0.982	-0.183	0.096	-0.002	0.186	0.206	0.167	-0.079	0.125	0.233	0.099	0.141
-0.037	1.080	-0.207	-0.055	0.982	-0.183	0.026	-0.235	0.229	0.071	0.102	0.027	0.014	0.167	0.204	0.111
-0.037	0.972	-0.156	-0.058	0.982	-0.179	0.208	-0.249	0.192	0.074	-0.007	0.074	0.014	0.058	0.254	0.100
-0.060	0.941	-0.282	-0.062	0.982	-0.179	0.023	-0.174	0.235	0.055	-0.037	-0.052	0.038	0.026	0.128	0.065
-0.007	1.010	-0.266	-0.065	0.982	-0.179	-0.009	-0.019	0.166	0.112	0.032	-0.035	0.016	0.095	0.143	0.042
-0.083	0.987	-0.250	-0.068	0.982	-0.176	0.146	0.151	0.114	0.038	0.009	-0.022	0.062	0.071	0.157	0.023
-0.180	0.933	-0.211	-0.070	0.982	-0.177	-0.008	-0.090	0.104	-0.056	-0.045	0.017	0.158	0.017	0.196	-0.006
-0.199	1.030	-0.270	-0.072	0.982	-0.177	0.017	0.158	0.064	-0.073	0.052	-0.042	0.177	0.113	0.136	-0.041
-0.214	1.018	-0.239	-0.072	0.982	-0.175	0.133	-0.365	0.024	-0.089	0.040	-0.012	0.192	0.101	0.167	-0.051
-0.164	1.003	-0.164	-0.071	0.983	-0.171	0.174	-0.141	-0.030	-0.040	0.024	0.059	0.142	0.085	0.242	-0.047
-0.118	0.868	-0.187	-0.069	0.982	-0.173	-0.101	0.089	-0.096	0.005	-0.111	0.038	0.095	0.050	0.217	-0.035
-0.180	0.995	-0.274	-0.068	0.982	-0.175	-0.093	0.080	-0.111	-0.059	0.017	-0.047	0.157	0.077	0.129	-0.024
-0.160	1.057	-0.353	-0.067	0.982	-0.175	0.048	-0.267	0.012	-0.040	0.079	-0.126	0.137	0.138	0.049	-0.029
-0.118	1.003	-0.152	-0.066	0.983	-0.173	0.100	-0.141	-0.046	0.001	0.024	0.073	0.094	0.084	0.250	-0.036
-0.164	0.983	-0.120	-0.066	0.982	-0.176	-0.147	-0.066	-0.022	-0.046	0.005	0.108	0.141	0.064	0.281	-0.018
-0.157	0.929	-0.211	-0.064	0.982	-0.179	-0.121	-0.224	-0.059	-0.040	-0.048	0.020	0.133	0.010	0.190	-0.012
-0.083	0.964	-0.294	-0.063	0.982	-0.176	0.201	-0.139	-0.023	0.032	-0.014	-0.066	0.060	0.045	0.105	-0.037
-0.072	1.092	-0.211	-0.064	0.982	-0.176	-0.011	0.136	-0.007	0.044	0.114	0.017	0.048	0.172	0.187	-0.020
-0.272	1.007	-0.211	-0.064	0.981	-0.181	-0.292	0.276	-0.083	-0.157	0.030	0.023	0.247	0.087	0.186	-0.022
-0.095	0.968	-0.223	-0.061	0.981	-0.186	-0.246	-0.162	-0.106	0.017	-0.008	0.016	0.070	0.048	0.173	-0.036
-0.199	0.972	-0.317	-0.058	0.981	-0.185	0.073	-0.091	-0.147	-0.090	-0.005	-0.080	0.174	0.051	0.077	-0.051
-0.157	0.976	-0.333	-0.055	0.981	-0.187	-0.042	-0.228	-0.117	-0.051	-0.001	-0.094	0.131	0.055	0.060	-0.031
-0.149	1.065	-0.242	-0.052	0.979	-0.195	-0.413	-0.234	-0.121	-0.046	0.089	0.006	0.124	0.144	0.149	-0.041
-0.149	1.065	-0.242	-0.049	0.978	-0.203	-0.384	0.206	-0.203	-0.050	0.091	0.013	0.123	0.144	0.149	-0.037
-0.137	0.956	-0.250	-0.045	0.978	-0.205	-0.125	0.047	-0.245	-0.043	-0.017	0.008	0.111	0.036	0.141	-0.029
-0.149	0.968	-0.321	-0.041	0.977	-0.210	-0.193	-0.408	-0.144	-0.059	-0.005	-0.058	0.123	0.046	0.069	-0.038
-0.072	1.041	-0.306	-0.037	0.976	-0.217	-0.357	0.054	-0.216	0.014	0.070	-0.035	0.046	0.119	0.084	-0.044
-0.172	1.049	-0.270	-0.033	0.974	-0.226	-0.444	-0.100	-0.187	-0.090	0.079	0.009	0.146	0.126	0.118	-0.044
-0.145	0.987	-0.231	-0.029	0.972	-0.232	-0.341	-0.188	-0.176	-0.068	0.019	0.055	0.119	0.064	0.156	-0.044
-0.107	0.925	-0.250	-0.025	0.971	-0.237	-0.222	-0.314	-0.174	-0.034	-0.042	0.040	0.080	0.002	0.135	-0.053
-0.091	0.953	-0.258	-0.021	0.970	-0.242	-0.268	0.095	-0.210	-0.022	-0.014	0.038	0.064	0.029	0.127	-0.039
-0.126	0.945	-0.412	-0.018	0.968	-0.249	-0.358	0.019	-0.183	-0.060	-0.020	-0.109	0.099	0.021	0.027	-0.015
-0.103	1.018	-0.373	-0.016	0.965	-0.260	-0.549	-0.055	-0.131	-0.040	0.057	-0.058	0.075	0.094	0.012	-0.022
-0.030	1.007	-0.353	-0.012	0.963	-0.270	-0.518	0.123	-0.215	0.030	0.048	-0.029	0.002	0.082	0.031	-0.011
-0.149	1.026	-0.361	-0.007	0.961	-0.277	-0.336	-0.330	-0.204	-0.095	0.069	-0.030	0.121	0.101	0.022	-0.020
0.009	1.045	-0.239	-0.001	0.959	-0.282	-0.271	-0.030	-0.295	0.057	0.090	0.097	0.037	0.120	0.143	-0.031
-0.087	1.003	-0.270	0.003	0.957	-0.289	-0.366	-0.105	-0.208	-0.044	0.050	0.072	0.060	0.078	0.110	-0.050
-0.068	0.914	-0.215	0.008	0.955	-0.296	-0.355	0.002	-0.251	-0.029	-0.037	0.134	0.040	0.011	0.165	-0.049
-0.087	0.883	-0.337	0.011	0.952	-0.307	-0.594	0.075	-0.231	-0.052	-0.065	0.023	0.059	0.042	0.042	-0.056
-0.091	0.906	-0.313	0.016	0.948	-0.319	-0.627	0.050	-0.262	-0.060	-0.038	0.058	0.063	0.019	0.065	-0.039
-0.057	0.879	-0.424	0.021	0.944	-0.330	-0.562	-0.220	-0.203	-0.031	-0.061	-0.042	0.028	0.046	0.045	-0.033
-0.007	0.879	-0.408	0.024	0.940	-0.339	-0.483	0.197	-0.244	0.016	-0.057	-0.017	0.022	0.047	0.030	-0.024
-0.080	0.995	-0.443	0.029	0.939	-0.344	-0.214	0.034	-0.276	-0.062	0.060	-0.048	0.051	0.068	0.067	-0.014
-0.041	1.014	-0.440	0.033	0.937	-0.347	-0.178	-0.084	-0.235	-0.028	0.081	-0.042	0.013	0.087	0.064	-0.017
-0.033	1.034	-0.396	0.038	0.935	-0.352	-0.236	-0.005	-0.248	-0.025	0.103	0.006	0.006	0.107	0.023	-0.031
-0.057	0.983	-0.471	0.042	0.933	-0.359	-0.358	0.042	-0.237	-0.051	0.055	-0.062	0.029	0.057	0.099	-0.024
-0.007	0.914	-0.278	0.044	0.928	-0.369	-0.554	0.177	-0.219	-0.004	-0.010	0.141	0.022	0.013	0.093	-0.039
0.036	0.875	-0.309	0.048	0.924	-0.380	-0.589	0.032	-0.227	0.035	-0.044	0.121	0.065	0.052	0.061	-0.053
-0.087	0.852	-0.432	0.053	0.920	-0.387	-0.403	-0.053	-0.255	-0.093	-0.064	0.006	0.058	0.076	0.061	-0.050
-0.087	0.852	-0.432	0.056	0.918	-0.393	-0.269	0.230	-0.307	-0.096	-0.062	0.011	0.057	0.076	0.062	-0.048
0.013	0.887	-0.420	0.060	0.914	-0.400	-0.398	0.194	-0.300	0.000	-0.023	0.031	0.043	0.042	0.052	-0.056
-0.022	0.910	-0.432	0.063	0.910	-0.409	-0.472	0.199	-0.238	-0.037	0.004	0.028	0.008	0.020	0.066	-0.053
-0.007	0.937	-0.392	0.065	0.907	-0.417	-0.395	0.259	-0.260	-0.024	0.035	0.075	0.024	0.006	0.028	-0.042
-0.014	0.868	-0.349	0.067	0.904	-0.423	-0.362	0.196	-0.194	-0.033	-0.032	0.125	0.017	0.064	0.014	-0.063
0.028	0.868	-0.349	0.068	0.902	-0.425	-0.101	0.281	-0.240	0.007	-0.031	0.127	0.061	0.065	0.012	-0.065
-0.049	0.844	-0.329	0.072	0.902	-0.426	-0.075	-0.038	-0.173	-0.073	-0.053	0.148	0.016	0.089	0.031	-0.073
0.020	0.783	-0.329	0.072	0.902	-0.425	0.071	0.177	-0.116	-0.004	-0.115	0.147	0.054	0.151	0.029	-0.065
-0.060	0.790	-0.440	0.072	0.902	-0.425	0.037	0.072	-0.036	-0.084	-0.108	0.037	0.026	0.144	0.083	-0.068
0.005	0.871	-0.432	0.070	0.902	-0.425	0.003	0.345	-0.054	-0.017	-0.026	0.046	0.040	0.063	0.076	-0.050
-0.037	0.821	-0.483	0.067	0.903	-0.424	0.095	0.338	-0.009	-0.056	-0.077	-0.006	0.001	0.114	0.127	-0.046
-0.026	0.883	-0.507	0.064	0.904	-0.423	0.119	0.279	-0.010	-0.042	-0.016	-0.031	0.010	0.053	0.151	-0.042
-0.003	0.929	-0.424	0.061	0.905	-0.420	0.179	0.380	-0.022	-0.017	0.028	0.049	0.034	0.008	0.069	-0.054
-0.033	0.922	-0.376	0.058	0.909	-0.413	0.372	0.238	0.040	-0.045	0.018	0.090	0.004	0.017	0.022	-0.065
-0.057	0.883	-0.373	0.055	0.912	-0.406	0.442	0.217	0.033	-0.065	-0.025	0.087	0.019	0.057	0.019	-0.072
-0.068	0.860	-0.349	0.050	0.916	-0.398	0.400	0.222	0.155	-0.072	-0.051	0.104	0.030	0.081	0.004	-0.082
-0.010	0.798	-0.278	0.046	0.919	-0.392	0.356	0.366	0.086	-0.011	-0.116	0.169	0.029	0.143	0.074	-0.085
-0.060	0.810	-0.357	0.041	0.921	-0.388	0.245	0.230	0.144	-0.056	-0.106	0.086	0.020	0.132	0.005	-0.079
-0.064	0.833	-0.333	0.036	0.923	-0.383	0.265	0.308	0.104	-0.056	-0.086	0.105	0.022	0.109	0.018	-0.060
-0.064	0.860	-0.404	0.033	0.927	-0.375	0.479	0.147	0.118	-0.053	-0.062	0.026	0.020	0.083	0.055	-0.059
-0.003	0.906	-0.365	0.029	0.931	-0.365	0.553	0.273	0.111	0.012	-0.021	0.055	0.042	0.037	0.016	-0.060
-0.095	0.960	-0.443	0.025	0.934	-0.356	0.460	0.070	0.171	-0.078	0.030	-0.031	0.051	0.016	0.094	-0.053
-0.107	0.980	-0.376	0.020	0.938	-0.347	0.483	0.210	0.170	-0.085	0.046	0.027	0.062	0.035	0.027	-0.054
-0.049	0.968	-0.313	0.015	0.939	-0.343	0.249	0.272	0.159	-0.023	0.032	0.086	0.004	0.023	0.036	-0.075
-0.041	0.918	-0.239	0.010	0.942	-0.337	0.315	0.338	0.109	-0.012	-0.020	0.155	0.002	0.028	0.111	-0.080
-0.130	0.910	-0.321	0.006	0.943	-0.332	0.252	0.238	0.107	-0.097	-0.029	0.067	0.088	0.036	0.028	-0.076
-0.099	0.922	-0.302	0.003	0.944	-0.329	0.157	0.209	0.079	-0.063	-0.018	0.083	0.059	0.025	0.047	-0.083
-0.095	0.883	-0.333	0.001	0.947	-0.322	0.342	0.158	0.009	-0.058	-0.059	0.045	0.058	0.065	0.015	-0.076
-0.118	0.945	-0.329	-0.001	0.948	-0.317	0.290	0.186	0.034	-0.078	0.001	0.043	0.083	0.004	0.019	-0.060
-0.095	0.933	-0.432	-0.003	0.950	-0.313	0.221	0.335	-0.003	-0.052	-0.012	-0.064	0.063	0.016	0.084	-0.051
-0.107	0.960	-0.432	-0.005	0.950	-0.311	0.120	0.357	-0.018	-0.061	0.014	-0.067	0.077	0.011	0.084	-0.044
-0.130	0.960	-0.467	-0.009	0.950	-0.311	0.007	0.517	-0.002	-0.081	0.014	-0.103	0.102	0.011	0.121	-0.034
-0.157	0.960	-0.542	-0.014	0.950	-0.311	0.031	0.617	0.068	-0.102	0.014	-0.179	0.132	0.011	0.196	-0.039
-0.172	0.941	-0.566	-0.021	0.951	-0.308	0.181	0.755	0.085	-0.111	-0.006	-0.207	0.150	0.009	0.220	-0.064
-0.172	0.995	-0.479	-0.026	0.952	-0.304	0.233	0.707	-0.010	-0.106	0.046	-0.126	0.153	0.044	0.134	-0.109
-0.249	0.972	-0.380	-0.028	0.953	-0.300	0.192	0.374	-0.054	-0.181	0.022	-0.032	0.230	0.020	0.037	-0.123
-0.333	0.980	-0.286	-0.026	0.954	-0.299	0.059	-0.097	-0.106	-0.267	0.030	0.060	0.315	0.027	0.055	-0.104
-0.164	0.983	-0.302	-0.024	0.954	-0.298	0.074	-0.020	-0.109	-0.100	0.033	0.041	0.146	0.030	0.037	-0.071
-0.037	1.007	-0.451	-0.023	0.954	-0.297	0.031	0.206	-0.102	0.027	0.056	-0.110	0.019	0.053	0.115	-0.019
-0.022	1.018	-0.554	-0.022	0.954	-0.298	0.024	-0.089	-0.040	0.042	0.068	-0.214	0.003	0.064	0.220	0.066
-0.003	1.010	-0.495	-0.019	0.954	-0.300	-0.088	-0.355	-0.055	0.058	0.061	-0.154	0.018	0.056	0.163	0.148
0.082	0.968	-0.432	-0.015	0.953	-0.302	-0.098	-0.186	-0.155	0.139	0.019	-0.089	0.105	0.013	0.102	0.196
0.232	0.891	-0.471	-0.008	0.953	-0.302	0.051	-0.369	-0.178	0.283	-0.058	-0.130	0.258	0.065	0.143	0.245
0.224	0.844	-0.499	-0.004	0.953	-0.303	0.001	-0.425	-0.072	0.271	-0.105	-0.158	0.253	0.111	0.173	0.296
0.278	0.817	-0.510	-0.001	0.953	-0.304	-0.015	-0.421	0.015	0.323	-0.132	-0.169	0.309	0.139	0.187	0.354
0.286	0.875	-0.526	0.004	0.952	-0.305	-0.052	-0.415	-0.035	0.327	-0.073	-0.184	0.319	0.082	0.205	0.373
0.378	0.825	-0.534	0.006	0.952	-0.305	0.054	-0.219	0.004	0.418	-0.123	-0.192	0.414	0.133	0.215	0.387
0.305	0.856	-0.585	0.007	0.954	-0.299	0.336	-0.153	0.060	0.344	-0.094	-0.250	0.342	0.102	0.267	0.388
0.282	0.941	-0.550	0.007	0.956	-0.292	0.432	-0.239	0.084	0.320	-0.011	-0.223	0.321	0.017	0.232	0.373
0.247	0.991	-0.597	0.006	0.960	-0.281	0.614	-0.105	0.126	0.286	0.036	-0.282	0.288	0.034	0.281	0.324
0.209	1.076	-0.475	0.005	0.963	-0.270	0.612	-0.003	0.105	0.250	0.117	-0.171	0.251	0.119	0.160	0.282
0.163	1.034	-0.349	0.003	0.965	-0.263	0.324	-0.048	0.108	0.207	0.073	-0.051	0.206	0.077	0.036	0.239
0.174	0.976	-0.246	0.003	0.966	-0.257	0.349	0.096	0.045	0.219	0.013	0.045	0.218	0.019	0.065	0.199
0.090	1.068	-0.373	0.003	0.970	-0.244	0.673	-0.115	0.043	0.133	0.102	-0.095	0.134	0.112	0.061	0.154
0.090	1.068	-0.373	0.001	0.972	-0.236	0.433	-0.179	0.155	0.135	0.100	-0.104	0.134	0.112	0.062	0.125
0.020	1.142	-0.278	-0.001	0.971	-0.237	-0.066	-0.224	0.134	0.067	0.174	-0.007	0.065	0.184	0.031	0.082
0.051	1.030	-0.183	-0.001	0.971	-0.238	-0.068	-0.129	0.052	0.099	0.063	0.088	0.096	0.072	0.124	0.053
-0.072	0.875	-0.239	-0.002	0.972	-0.233	0.264	-0.310	0.093	-0.024	-0.093	0.029	0.027	0.082	0.069	0.009
-0.068	0.953	-0.345	-0.002	0.974	-0.228	0.272	0.066	0.014	-0.019	-0.017	-0.082	0.024	0.005	0.039	-0.013
-0.172	1.065	-0.416	-0.004	0.973	-0.230	-0.087	-0.123	0.107	-0.121	0.096	-0.151	0.128	0.107	0.110	-0.033
-0.130	1.010	-0.345	-0.006	0.973	-0.233	-0.097	0.018	0.071	-0.077	0.042	-0.078	0.085	0.053	0.040	-0.043
-0.076	1.003	-0.219	-0.007	0.973	-0.229	0.158	-0.044	0.025	-0.023	0.034	0.045	0.031	0.044	0.086	-0.056
-0.157	0.937	-0.290	-0.006	0.974	-0.227	0.163	-0.231	0.007	-0.104	-0.033	-0.029	0.113	0.022	0.013	-0.041
-0.118	0.953	-0.286	-0.006	0.974	-0.227	-0.010	-0.126	-0.008	-0.066	-0.018	-0.024	0.075	0.005	0.016	-0.030
-0.064	0.983	-0.349	-0.004	0.973	-0.229	-0.098	-0.148	-0.052	-0.013	0.014	-0.085	0.020	0.025	0.047	-0.018
-0.049	0.987	-0.290	-0.004	0.973	-0.229	0.026	-0.241	0.007	0.001	0.018	-0.026	0.005	0.029	0.013	-0.014
-0.014	0.949	-0.223	-0.003	0.975	-0.224	0.250	-0.116	0.022	0.036	-0.022	0.036	0.029	0.011	0.079	-0.025
-0.091	0.914	-0.175	-0.005	0.974	-0.225	-0.038	0.184	0.002	-0.040	-0.057	0.084	0.048	0.046	0.125	-0.045
-0.207	0.945	-0.357	-0.006	0.974	-0.226	-0.072	0.067	0.036	-0.154	-0.026	-0.096	0.163	0.014	0.057	-0.055
-0.149	1.045	-0.282	-0.006	0.974	-0.227	-0.032	-0.288	0.043	-0.096	0.075	-0.020	0.107	0.086	0.018	-0.070
-0.072	1.014	-0.199	-0.006	0.974	-0.228	-0.064	0.016	-0.048	-0.020	0.044	0.064	0.030	0.055	0.101	-0.073
-0.099	1.014	-0.246	-0.004	0.972	-0.235	-0.331	-0.184	-0.023	-0.048	0.046	0.024	0.058	0.054	0.052	-0.061
-0.110	0.925	-0.199	-0.004	0.970	-0.242	-0.357	0.019	-0.069	-0.060	-0.041	0.078	0.069	0.035	0.098	-0.042
-0.095	0.902	-0.274	0.001	0.969	-0.249	-0.349	-0.229	-0.217	-0.049	-0.062	0.011	0.054	0.057	0.023	-0.028
-0.076	0.953	-0.416	0.006	0.967	-0.253	-0.213	-0.183	-0.218	-0.035	-0.011	-0.127	0.035	0.007	0.119	-0.022
-0.033	1.010	-0.376	0.010	0.967	-0.255	-0.073	-0.158	-0.147	0.004	0.048	-0.085	0.007	0.050	0.080	-0.008
-0.076	1.034	-0.341	0.015	0.966	-0.258	-0.146	-0.127	-0.240	-0.043	0.072	-0.047	0.036	0.073	0.045	-0.014
-0.018	1.103	-0.239	0.018	0.963	-0.268	-0.531	0.015	-0.169	0.011	0.145	0.066	0.022	0.143	0.057	-0.027
-0.095	1.026	-0.274	0.021	0.960	-0.279	-0.566	-0.062	-0.182	-0.069	0.071	0.042	0.055	0.066	0.021	-0.052
-0.041	0.933	-0.219	0.026	0.958	-0.286	-0.411	-0.166	-0.204	-0.020	-0.020	0.105	0.002	0.026	0.077	-0.043
-0.103	0.891	-0.290	0.031	0.956	-0.292	-0.312	-0.186	-0.218	-0.087	-0.060	0.040	0.064	0.069	0.006	-0.039
-0.018	0.925	-0.416	0.037	0.955	-0.295	-0.144	-0.277	-0.222	-0.008	-0.024	-0.083	0.020	0.035	0.121	-0.035
-0.007	0.983	-0.369	0.041	0.953	-0.300	-0.237	0.035	-0.241	-0.001	0.036	-0.030	0.031	0.023	0.075	-0.037
-0.057	0.980	-0.325	0.045	0.950	-0.310	-0.514	-0.070	-0.217	-0.056	0.035	0.023	0.019	0.020	0.032	-0.028
-0.030	0.929	-0.270	0.049	0.947	-0.317	-0.394	0.095	-0.258	-0.034	-0.012	0.086	0.009	0.030	0.023	-0.048
-0.026	0.925	-0.313	0.055	0.945	-0.322	-0.264	-0.065	-0.294	-0.037	-0.014	0.048	0.012	0.033	0.020	-0.052
-0.060	0.871	-0.349	0.062	0.944	-0.326	-0.195	-0.196	-0.302	-0.079	-0.067	0.017	0.023	0.088	0.056	-0.050
0.005	0.837	-0.384	0.067	0.941	-0.332	-0.332	-0.097	-0.245	-0.019	-0.099	-0.012	0.043	0.122	0.091	-0.046
-0.033	0.945	-0.416	0.072	0.938	-0.338	-0.333	0.021	-0.284	-0.063	0.012	-0.037	0.004	0.014	0.122	-0.042
-0.022	0.910	-0.412	0.075	0.936	-0.344	-0.303	-0.048	-0.200	-0.056	-0.021	-0.027	0.015	0.049	0.118	-0.037
0.005	0.933	-0.392	0.078	0.933	-0.352	-0.408	-0.001	-0.144	-0.033	0.006	0.000	0.042	0.026	0.098	-0.042
0.001	0.956	-0.345	0.081	0.931	-0.357	-0.268	0.034	-0.219	-0.040	0.031	0.053	0.038	0.003	0.051	-0.047
0.024	0.941	-0.357	0.086	0.929	-0.359	-0.108	-0.051	-0.214	-0.022	0.016	0.043	0.061	0.019	0.063	-0.044
0.032	0.875	-0.219	0.088	0.930	-0.358	0.060	0.106	-0.189	-0.017	-0.050	0.179	0.068	0.084	0.074	-0.061
0.067	0.860	-0.278	0.088	0.931	-0.355	0.154	0.309	-0.138	0.017	-0.066	0.117	0.102	0.099	0.014	-0.067
-0.057	0.883	-0.341	0.087	0.929	-0.359	-0.201	0.245	-0.026	-0.104	-0.041	0.058	0.021	0.075	0.049	-0.084
0.009	0.829	-0.250	0.085	0.929	-0.360	-0.009	0.345	-0.053	-0.037	-0.095	0.150	0.045	0.129	0.042	-0.079
-0.087	0.868	-0.404	0.084	0.930	-0.359	0.115	0.310	-0.087	-0.133	-0.057	-0.005	0.052	0.091	0.111	-0.090
-0.022	0.875	-0.420	0.082	0.932	-0.354	0.270	0.120	0.057	-0.065	-0.052	-0.026	0.013	0.084	0.127	-0.085
-0.014	0.937	-0.302	0.078	0.934	-0.348	0.310	0.165	0.102	-0.054	0.008	0.087	0.021	0.022	0.009	-0.090
-0.018	0.887	-0.262	0.074	0.937	-0.343	0.313	0.285	0.113	-0.053	-0.045	0.121	0.016	0.073	0.029	-0.088
-0.026	0.856	-0.203	0.069	0.938	-0.340	0.144	0.325	0.121	-0.056	-0.077	0.177	0.009	0.104	0.088	-0.103
-0.018	0.844	-0.164	0.064	0.940	-0.336	0.242	0.451	0.112	-0.043	-0.091	0.212	0.016	0.115	0.127	-0.113
-0.076	0.848	-0.254	0.059	0.943	-0.328	0.434	0.265	0.175	-0.095	-0.090	0.114	0.042	0.111	0.036	-0.124
-0.103	0.898	-0.290	0.054	0.947	-0.317	0.606	0.178	0.176	-0.117	-0.044	0.067	0.068	0.061	0.001	-0.122
-0.130	0.956	-0.298	0.046	0.950	-0.308	0.437	0.138	0.316	-0.137	0.011	0.051	0.095	0.003	0.006	-0.124
-0.103	0.983	-0.325	0.039	0.953	-0.300	0.463	0.222	0.300	-0.103	0.035	0.015	0.069	0.024	0.033	-0.122
-0.091	0.949	-0.203	0.033	0.956	-0.292	0.425	0.275	0.208	-0.085	-0.002	0.129	0.057	0.011	0.089	-0.113
-0.091	0.949	-0.203	0.028	0.959	-0.282	0.492	0.205	0.149	-0.080	-0.005	0.119	0.058	0.012	0.089	-0.106
-0.103	0.898	-0.290	0.024	0.962	-0.271	0.619	0.069	0.175	-0.088	-0.059	0.021	0.070	0.063	0.002	-0.086
-0.168	0.925	-0.384	0.020	0.965	-0.260	0.576	-0.096	0.217	-0.149	-0.035	-0.084	0.136	0.036	0.093	-0.061
-0.041	0.980	-0.337	0.015	0.968	-0.251	0.446	0.382	0.156	-0.017	0.017	-0.045	0.009	0.018	0.047	-0.038
-0.076	1.003	-0.424	0.010	0.970	-0.244	0.427	0.356	0.164	-0.046	0.038	-0.140	0.044	0.041	0.135	-0.037
-0.064	0.925	-0.373	0.004	0.971	-0.238	0.327	0.594	0.114	-0.029	-0.041	-0.094	0.033	0.036	0.084	-0.023
-0.141	0.941	-0.298	-0.001	0.973	-0.231	0.390	0.656	0.080	-0.101	-0.027	-0.027	0.110	0.021	0.010	-0.047
-0.133	0.953	-0.384	-0.007	0.976	-0.216	0.789	0.848	0.096	-0.088	-0.019	-0.129	0.103	0.009	0.096	-0.061
-0.222	0.933	-0.341	-0.015	0.980	-0.200	0.836	0.656	0.260	-0.167	-0.042	-0.101	0.191	0.029	0.053	-0.117
-0.176	0.972	-0.321	-0.024	0.983	-0.181	0.956	0.634	0.298	-0.113	-0.006	-0.100	0.145	0.009	0.033	-0.148
-0.391	0.953	-0.266	-0.031	0.986	-0.165	0.850	-0.073	0.301	-0.321	-0.028	-0.062	0.361	0.011	0.023	-0.145
-0.310	0.941	-0.136	-0.034	0.988	-0.153	0.592	-0.303	0.194	-0.237	-0.042	0.057	0.280	0.023	0.152	-0.093
-0.126	1.014	-0.254	-0.036	0.989	-0.143	0.541	-0.111	0.090	-0.051	0.030	-0.072	0.096	0.050	0.034	-0.067
-0.022	1.018	-0.436	-0.038	0.990	-0.137	0.362	-0.067	0.104	0.055	0.033	-0.260	0.008	0.054	0.149	0.021
-0.095	0.995	-0.404	-0.039	0.990	-0.135	0.162	-0.497	0.136	-0.017	0.010	-0.230	0.065	0.031	0.118	0.117
0.040	0.983	-0.345	-0.037	0.991	-0.129	0.328	-0.614	-0.021	0.116	-0.003	-0.177	0.069	0.019	0.060	0.193
0.143	0.956	-0.286	-0.034	0.991	-0.125	0.229	-0.553	-0.036	0.217	-0.030	-0.121	0.173	0.008	0.001	0.248
0.263	0.949	-0.317	-0.032	0.992	-0.123	0.182	-0.588	-0.029	0.334	-0.038	-0.156	0.293	0.015	0.034	0.341
0.324	0.968	-0.321	-0.028	0.992	-0.121	0.133	-0.666	-0.032	0.392	-0.019	-0.162	0.354	0.004	0.038	0.411
0.417	0.980	-0.396	-0.025	0.993	-0.119	0.156	-0.574	-0.018	0.481	-0.008	-0.239	0.446	0.016	0.114	0.461
0.386	0.960	-0.463	-0.022	0.993	-0.118	0.129	-0.562	-0.018	0.448	-0.028	-0.307	0.415	0.004	0.182	0.496
0.363	0.895	-0.455	-0.022	0.993	-0.112	0.343	-0.458	0.082	0.425	-0.094	-0.305	0.392	0.070	0.175	0.503
0.432	0.918	-0.373	-0.023	0.994	-0.107	0.326	-0.526	0.209	0.496	-0.072	-0.228	0.462	0.047	0.093	0.471
0.374	0.953	-0.274	-0.025	0.995	-0.101	0.324	-0.086	0.176	0.441	-0.037	-0.136	0.404	0.013	0.004	0.437
0.282	0.941	-0.254	-0.027	0.995	-0.093	0.450	-0.059	0.114	0.350	-0.050	-0.125	0.311	0.025	0.022	0.408
0.224	1.061	-0.321	-0.030	0.997	-0.078	0.806	-0.340	0.236	0.296	0.069	-0.207	0.253	0.095	0.047	0.329
0.224	1.061	-0.321	-0.033	0.997	-0.068	0.520	-0.061	0.177	0.299	0.068	-0.217	0.253	0.095	0.048	0.262
0.105	1.184	-0.014	-0.033	0.998	-0.060	0.388	-0.103	0.060	0.180	0.192	0.082	0.133	0.218	0.258	0.193
0.040	1.072	-0.112	-0.035	0.998	-0.052	0.441	-0.197	0.132	0.117	0.079	-0.025	0.067	0.106	0.160	0.138
-0.057	1.115	-0.081	-0.038	0.998	-0.047	0.260	-0.157	0.144	0.024	0.122	0.001	0.030	0.149	0.191	0.084
-0.007	1.053	-0.057	-0.041	0.998	-0.045	0.091	-0.149	0.175	0.078	0.060	0.023	0.022	0.088	0.215	0.047
0.055	0.983	0.081	-0.044	0.998	-0.040	0.235	-0.149	0.142	0.142	-0.009	0.156	0.084	0.019	0.351	0.021
-0.133	0.956	-0.061	-0.047	0.998	-0.034	0.309	-0.089	0.159	-0.043	-0.036	0.008	0.103	0.008	0.208	-0.007
-0.149	1.045	-0.172	-0.050	0.998	-0.033	0.080	0.154	0.133	-0.056	0.053	-0.104	0.117	0.081	0.097	-0.047
-0.245	1.080	-0.128	-0.053	0.998	-0.032	0.031	0.180	0.100	-0.149	0.088	-0.061	0.211	0.115	0.138	-0.070
-0.241	0.980	-0.038	-0.056	0.998	-0.025	0.349	-0.118	0.117	-0.143	-0.013	0.023	0.206	0.014	0.228	-0.079
-0.160	0.964	-0.124	-0.055	0.998	-0.022	0.180	0.404	-0.056	-0.062	-0.028	-0.068	0.124	0.002	0.141	-0.098
-0.218	1.018	-0.116	-0.056	0.998	-0.018	0.222	-0.046	0.020	-0.119	0.026	-0.064	0.181	0.051	0.147	-0.077
-0.226	1.003	-0.065	-0.057	0.998	-0.016	0.119	-0.246	0.029	-0.126	0.010	-0.015	0.187	0.035	0.197	-0.060
-0.164	1.041	-0.191	-0.057	0.998	-0.015	0.060	-0.149	-0.003	-0.064	0.049	-0.142	0.126	0.073	0.070	-0.068
-0.187	1.076	-0.124	-0.056	0.998	-0.012	0.205	-0.353	-0.071	-0.089	0.084	-0.078	0.149	0.107	0.136	-0.060
-0.137	1.014	0.069	-0.057	0.998	-0.013	-0.048	-0.263	0.041	-0.038	0.022	0.116	0.100	0.046	0.328	-0.038
-0.180	0.987	-0.124	-0.055	0.998	-0.013	-0.002	-0.141	-0.099	-0.082	-0.005	-0.077	0.143	0.019	0.134	-0.051
-0.087	1.123	-0.018	-0.055	0.998	-0.013	0.031	-0.343	-0.013	0.011	0.130	0.029	0.051	0.155	0.240	-0.056
-0.137	1.034	0.069	-0.054	0.998	-0.015	-0.108	-0.110	-0.067	-0.041	0.041	0.117	0.102	0.067	0.327	-0.034
-0.183	0.949	-0.045	-0.053	0.998	-0.019	-0.178	-0.330	-0.053	-0.088	-0.044	0.007	0.148	0.018	0.212	-0.034
-0.045	1.076	-0.034	-0.051	0.999	-0.017	0.104	-0.212	-0.103	0.049	0.083	0.016	0.010	0.110	0.223	-0.061
-0.141	1.111	-0.049	-0.047	0.999	-0.024	-0.358	0.176	-0.218	-0.052	0.118	0.008	0.107	0.146	0.208	-0.034
-0.203	0.972	0.014	-0.044	0.999	-0.030	-0.314	0.023	-0.196	-0.117	-0.021	0.076	0.169	0.006	0.271	-0.036
-0.053	0.925	-0.144	-0.041	0.999	-0.035	-0.191	-0.089	-0.129	0.031	-0.067	-0.078	0.019	0.042	0.113	-0.058
-0.183	1.057	-0.077	-0.038	0.999	-0.039	-0.235	0.026	-0.202	-0.104	0.064	-0.006	0.150	0.088	0.178	-0.064
-0.160	1.049	-0.105	-0.034	0.998	-0.046	-0.303	-0.338	-0.178	-0.084	0.057	-0.028	0.129	0.080	0.148	-0.054
-0.141	1.007	-0.030	-0.029	0.998	-0.050	-0.195	-0.040	-0.256	-0.070	0.014	0.051	0.109	0.038	0.222	-0.064
-0.157	1.080	-0.089	-0.026	0.998	-0.058	-0.413	-0.058	-0.153	-0.088	0.088	-0.000	0.125	0.111	0.162	-0.053
-0.022	0.972	0.018	-0.022	0.998	-0.065	-0.376	0.094	-0.240	0.042	-0.020	0.113	0.009	0.002	0.267	-0.061
-0.122	0.929	-0.152	-0.019	0.997	-0.069	-0.184	-0.178	-0.153	-0.061	-0.062	-0.053	0.090	0.041	0.096	-0.056
-0.199	1.038	-0.172	-0.017	0.997	-0.075	-0.249	-0.218	-0.098	-0.140	0.047	-0.068	0.166	0.067	0.075	-0.032
-0.141	1.103	-0.172	-0.015	0.996	-0.084	-0.474	-0.182	-0.127	-0.084	0.113	-0.058	0.108	0.133	0.074	-0.053
0.032	1.038	-0.014	-0.010	0.996	-0.092	-0.412	0.358	-0.258	0.084	0.048	0.107	0.066	0.067	0.231	-0.060
-0.126	0.995	-0.018	-0.007	0.995	-0.097	-0.256	-0.238	-0.164	-0.077	0.006	0.108	0.091	0.023	0.227	-0.040
-0.118	0.953	-0.120	-0.004	0.995	-0.101	-0.187	0.036	-0.171	-0.072	-0.036	0.008	0.083	0.020	0.123	-0.031
-0.076	1.061	-0.215	-0.001	0.994	-0.112	-0.525	0.201	-0.186	-0.033	0.073	-0.076	0.041	0.089	0.027	-0.048
-0.083	1.096	-0.227	0.003	0.993	-0.121	-0.448	0.042	-0.187	-0.044	0.109	-0.078	0.048	0.124	0.015	-0.039
-0.041	1.030	-0.030	0.007	0.992	-0.127	-0.307	0.109	-0.231	-0.006	0.044	0.124	0.006	0.058	0.211	-0.035
-0.083	0.999	-0.128	0.010	0.991	-0.133	-0.306	0.219	-0.208	-0.052	0.014	0.031	0.047	0.026	0.111	-0.042
-0.110	1.003	-0.246	0.014	0.989	-0.144	-0.559	-0.061	-0.184	-0.082	0.020	-0.076	0.074	0.029	0.008	-0.049
-0.095	1.045	-0.258	0.017	0.988	-0.155	-0.511	0.080	-0.207	-0.070	0.064	-0.078	0.059	0.071	0.022	-0.051
-0.072	1.053	-0.179	0.022	0.987	-0.162	-0.352	0.049	-0.263	-0.052	0.073	0.008	0.035	0.080	0.055	-0.057
-0.060	1.065	-0.140	0.026	0.985	-0.171	-0.490	-0.016	-0.200	-0.044	0.086	0.057	0.023	0.091	0.093	-0.064
-0.083	0.972	-0.148	0.029	0.983	-0.184	-0.656	0.090	-0.200	-0.070	-0.004	0.062	0.046	0.001	0.084	-0.056
-0.114	0.910	-0.250	0.032	0.980	-0.197	-0.673	0.011	-0.208	-0.105	-0.063	-0.027	0.076	0.063	0.019	-0.054
-0.030	0.960	-0.306	0.037	0.978	-0.204	-0.326	-0.135	-0.211	-0.025	-0.011	-0.076	0.009	0.013	0.075	-0.061
-0.064	1.061	-0.286	0.041	0.977	-0.209	-0.255	-0.063	-0.198	-0.063	0.091	-0.051	0.025	0.087	0.056	-0.054
-0.057	0.995	-0.116	0.043	0.974	-0.221	-0.618	0.027	-0.136	-0.057	0.028	0.130	0.017	0.020	0.112	-0.054
-0.018	0.914	-0.175	0.045	0.971	-0.235	-0.722	0.232	-0.187	-0.021	-0.050	0.085	0.022	0.061	0.051	-0.075
-0.064	0.871	-0.203	0.049	0.969	-0.244	-0.469	0.013	-0.223	-0.071	-0.090	0.067	0.024	0.104	0.022	-0.066
-0.130	0.918	-0.361	0.054	0.967	-0.250	-0.313	-0.005	-0.258	-0.141	-0.042	-0.084	0.089	0.057	0.136	-0.048
-0.003	1.007	-0.345	0.058	0.964	-0.259	-0.436	-0.089	-0.193	-0.018	0.050	-0.060	0.038	0.031	0.121	-0.056
0.005	1.061	-0.313	0.061	0.961	-0.269	-0.493	0.068	-0.208	-0.014	0.107	-0.019	0.046	0.083	0.091	-0.057
-0.072	0.910	-0.302	0.064	0.958	-0.278	-0.500	-0.077	-0.160	-0.094	-0.041	0.002	0.031	0.068	0.081	-0.035
-0.072	0.910	-0.302	0.067	0.956	-0.287	-0.443	0.032	-0.174	-0.097	-0.038	0.011	0.031	0.069	0.083	-0.048
0.024	0.933	-0.349	0.070	0.954	-0.291	-0.200	0.123	-0.206	-0.005	-0.013	-0.032	0.066	0.046	0.131	-0.056
-0.057	0.929	-0.384	0.073	0.953	-0.295	-0.198	-0.198	-0.103	-0.089	-0.015	-0.064	0.015	0.050	0.168	-0.033
-0.030	0.945	-0.373	0.075	0.950	-0.304	-0.501	-0.004	-0.105	-0.065	0.003	-0.042	0.012	0.035	0.157	-0.028
0.063	1.014	-0.357	0.077	0.947	-0.312	-0.375	0.128	-0.176	0.024	0.075	-0.018	0.104	0.035	0.143	-0.036
-0.018	0.918	-0.309	0.080	0.945	-0.317	-0.290	0.017	-0.180	-0.060	-0.019	0.035	0.023	0.062	0.096	-0.042
0.036	0.871	-0.270	0.082	0.944	-0.321	-0.157	0.188	-0.175	-0.010	-0.065	0.078	0.078	0.110	0.056	-0.043
-0.060	0.937	-0.384	0.085	0.942	-0.325	-0.226	-0.110	-0.120	-0.109	0.003	-0.032	0.017	0.045	0.171	-0.050
-0.045	0.960	-0.463	0.086	0.940	-0.330	-0.266	-0.057	-0.085	-0.096	0.028	-0.105	0.001	0.023	0.249	-0.039
0.047	0.937	-0.369	0.087	0.938	-0.336	-0.287	0.204	-0.112	-0.005	0.007	-0.005	0.093	0.048	0.156	-0.047
0.063	0.995	-0.306	0.089	0.936	-0.339	-0.182	0.124	-0.175	0.008	0.066	0.061	0.108	0.008	0.094	-0.039
-0.014	0.995	-0.333	0.092	0.937	-0.338	0.067	-0.153	-0.128	-0.072	0.066	0.032	0.031	0.007	0.122	-0.038
0.024	0.887	-0.317	0.095	0.937	-0.337	0.010	-0.067	-0.114	-0.036	-0.042	0.047	0.069	0.103	0.107	-0.046
0.024	0.883	-0.321	0.096	0.936	-0.339	-0.049	0.168	-0.135	-0.038	-0.046	0.044	0.069	0.108	0.110	-0.059
0.024	0.864	-0.353	0.098	0.936	-0.339	0.021	0.070	-0.149	-0.040	-0.065	0.013	0.069	0.129	0.140	-0.059
-0.010	0.883	-0.341	0.100	0.934	-0.342	-0.192	0.049	-0.141	-0.076	-0.044	0.028	0.035	0.111	0.128	-0.048
-0.030	0.856	-0.412	0.101	0.932	-0.348	-0.287	0.159	-0.141	-0.097	-0.069	-0.037	0.016	0.140	0.197	-0.042
0.036	0.875	-0.491	0.103	0.931	-0.349	0.003	0.097	-0.172	-0.034	-0.049	-0.116	0.081	0.121	0.274	-0.040
0.032	0.875	-0.416	0.105	0.931	-0.349	0.042	0.226	-0.161	-0.039	-0.049	-0.041	0.076	0.123	0.198	-0.033
0.028	0.941	-0.404	0.105	0.932	-0.347	0.134	0.137	-0.105	-0.043	0.016	-0.031	0.071	0.058	0.185	-0.014
0.005	0.925	-0.420	0.105	0.933	-0.344	0.195	0.101	-0.050	-0.066	-0.001	-0.050	0.046	0.074	0.199	-0.011
0.090	0.953	-0.373	0.105	0.934	-0.341	0.151	0.126	-0.033	0.019	0.025	-0.006	0.129	0.048	0.151	-0.015
0.109	0.937	-0.313	0.104	0.936	-0.337	0.270	0.276	-0.027	0.039	0.008	0.049	0.146	0.064	0.092	-0.013
0.043	0.918	-0.302	0.100	0.937	-0.336	0.073	0.433	0.012	-0.023	-0.012	0.060	0.079	0.083	0.080	-0.022
0.086	0.902	-0.246	0.097	0.937	-0.335	0.046	0.270	0.065	0.022	-0.028	0.114	0.118	0.099	0.025	-0.032
-0.007	0.833	-0.270	0.095	0.938	-0.333	0.157	0.208	0.062	-0.067	-0.099	0.088	0.024	0.169	0.048	-0.050
0.047	0.895	-0.290	0.092	0.940	-0.328	0.311	0.531	-0.039	-0.011	-0.039	0.063	0.075	0.108	0.067	-0.055
-0.022	0.883	-0.349	0.088	0.943	-0.320	0.462	0.392	0.053	-0.076	-0.054	-0.004	0.003	0.120	0.126	-0.059
-0.022	0.922	-0.345	0.084	0.947	-0.310	0.563	0.281	0.075	-0.073	-0.019	-0.010	0.001	0.081	0.122	-0.056
-0.030	0.914	-0.420	0.078	0.949	-0.305	0.341	0.387	0.187	-0.074	-0.029	-0.090	0.012	0.089	0.197	-0.053
-0.068	0.987	-0.376	0.072	0.952	-0.298	0.374	0.196	0.215	-0.107	0.042	-0.054	0.055	0.016	0.154	-0.055
0.024	0.968	-0.294	0.065	0.954	-0.293	0.295	0.522	0.231	-0.007	0.021	0.024	0.033	0.035	0.071	-0.055
-0.041	1.010	-0.254	0.058	0.956	-0.288	0.265	0.522	0.180	-0.065	0.061	0.059	0.035	0.009	0.031	-0.070
-0.030	0.956	-0.258	0.052	0.958	-0.281	0.388	0.365	0.201	-0.048	0.005	0.047	0.027	0.045	0.037	-0.073
-0.060	0.941	-0.160	0.046	0.961	-0.272	0.484	0.273	0.198	-0.073	-0.014	0.136	0.061	0.059	0.061	-0.089
-0.037	0.945	-0.108	0.040	0.965	-0.260	0.600	0.284	0.229	-0.044	-0.013	0.175	0.041	0.055	0.111	-0.107
-0.060	0.933	-0.164	0.034	0.968	-0.249	0.595	0.293	0.219	-0.061	-0.028	0.108	0.066	0.066	0.055	-0.112
-0.141	0.864	-0.132	0.028	0.971	-0.238	0.539	0.173	0.263	-0.136	-0.100	0.129	0.148	0.135	0.086	-0.104
-0.083	0.868	-0.183	0.021	0.973	-0.229	0.466	0.133	0.275	-0.072	-0.099	0.068	0.091	0.131	0.033	-0.106
-0.076	0.937	-0.191	0.015	0.975	-0.222	0.352	0.300	0.246	-0.058	-0.031	0.053	0.084	0.061	0.024	-0.102
-0.118	0.980	-0.168	0.008	0.976	-0.217	0.279	0.326	0.257	-0.094	0.010	0.071	0.127	0.019	0.046	-0.085
-0.103	1.018	-0.215	0.003	0.977	-0.211	0.301	0.164	0.225	-0.073	0.047	0.017	0.113	0.019	0.003	-0.077
-0.118	1.038	-0.211	-0.004	0.979	-0.206	0.270	0.188	0.265	-0.082	0.066	0.016	0.129	0.038	0.002	-0.084
-0.103	1.010	-0.242	-0.010	0.980	-0.199	0.356	0.236	0.237	-0.060	0.037	-0.023	0.114	0.011	0.034	-0.074
-0.141	0.991	-0.140	-0.015	0.981	-0.192	0.331	0.353	0.171	-0.093	0.017	0.072	0.154	0.008	0.066	-0.060
-0.110	1.010	-0.195	-0.019	0.983	-0.184	0.383	0.460	0.108	-0.058	0.034	0.009	0.125	0.011	0.009	-0.044
-0.068	1.007	-0.211	-0.023	0.984	-0.177	0.378	0.551	0.110	-0.011	0.029	-0.015	0.084	0.008	0.009	-0.046
-0.091	1.014	-0.262	-0.029	0.985	-0.172	0.232	0.651	0.170	-0.028	0.036	-0.071	0.110	0.017	0.060	-0.028
-0.157	0.987	-0.258	-0.034	0.986	-0.165	0.375	0.739	0.128	-0.088	0.008	-0.075	0.178	0.009	0.057	-0.035
-0.145	0.945	-0.298	-0.042	0.987	-0.153	0.570	0.953	0.216	-0.068	-0.036	-0.127	0.169	0.050	0.097	-0.044
-0.264	0.902	-0.376	-0.050	0.989	-0.142	0.585	0.743	0.273	-0.179	-0.080	-0.218	0.291	0.092	0.176	-0.076
-0.218	0.914	-0.353	-0.055	0.990	-0.129	0.635	0.320	0.190	-0.127	-0.070	-0.207	0.247	0.080	0.153	-0.078
-0.310	0.945	-0.250	-0.058	0.991	-0.123	0.365	-0.142	0.120	-0.217	-0.040	-0.111	0.343	0.048	0.051	-0.087
-0.176	0.949	-0.156	-0.058	0.991	-0.118	0.243	-0.088	0.011	-0.082	-0.036	-0.021	0.212	0.043	0.043	-0.047
-0.176	0.949	-0.156	-0.058	0.992	-0.113	0.240	0.072	-0.034	-0.081	-0.037	-0.026	0.215	0.042	0.042	-0.004
-0.068	0.925	-0.373	-0.059	0.992	-0.109	0.269	-0.155	0.049	0.027	-0.061	-0.248	0.112	0.064	0.176	0.082
0.028	0.972	-0.282	-0.060	0.993	-0.104	0.314	-0.429	0.111	0.125	-0.014	-0.163	0.019	0.017	0.086	0.161
0.128	1.053	-0.294	-0.060	0.993	-0.101	0.184	-0.567	0.088	0.225	0.067	-0.178	0.077	0.065	0.099	0.257
0.186	1.014	-0.321	-0.060	0.993	-0.099	0.167	-0.549	0.098	0.283	0.028	-0.207	0.131	0.027	0.127	0.333
0.255	1.061	-0.384	-0.058	0.993	-0.098	0.127	-0.560	-0.017	0.350	0.074	-0.272	0.197	0.074	0.191	0.408
0.355	0.987	-0.333	-0.055	0.994	-0.098	0.082	-0.582	0.011	0.447	0.000	-0.221	0.293	0.002	0.140	0.450
0.428	0.949	-0.313	-0.052	0.994	-0.098	0.067	-0.257	-0.093	0.517	-0.038	-0.202	0.363	0.036	0.120	0.467
0.355	0.895	-0.325	-0.049	0.994	-0.098	0.028	-0.353	-0.064	0.441	-0.093	-0.214	0.286	0.089	0.132	0.456
0.305	0.883	-0.266	-0.050	0.994	-0.095	0.187	-0.189	0.153	0.392	-0.105	-0.158	0.233	0.100	0.073	0.427
0.228	0.937	-0.298	-0.053	0.995	-0.088	0.418	-0.236	0.207	0.318	-0.051	-0.197	0.153	0.045	0.103	0.368
0.205	0.925	-0.298	-0.055	0.995	-0.078	0.554	-0.090	0.160	0.297	-0.063	-0.208	0.127	0.057	0.103	0.330
0.124	1.014	-0.215	-0.059	0.996	-0.069	0.445	-0.090	0.236	0.220	0.025	-0.134	0.043	0.033	0.020	0.294
0.132	1.010	-0.302	-0.061	0.996	-0.062	0.414	-0.017	0.137	0.230	0.021	-0.228	0.047	0.030	0.107	0.253
0.082	1.177	-0.270	-0.062	0.997	-0.054	0.412	-0.053	0.066	0.181	0.186	-0.205	0.007	0.197	0.075	0.207
0.051	1.235	-0.093	-0.064	0.997	-0.042	0.662	-0.264	0.105	0.151	0.244	-0.040	0.040	0.255	0.103	0.181
0.043	1.181	0.014	-0.064	0.997	-0.033	0.462	-0.345	0.032	0.143	0.189	0.057	0.051	0.202	0.209	0.122
0.070	1.061	0.085	-0.065	0.997	-0.032	0.001	-0.138	0.077	0.171	0.069	0.127	0.028	0.084	0.280	0.085
-0.126	1.026	-0.089	-0.066	0.997	-0.030	0.118	-0.187	0.052	-0.024	0.034	-0.048	0.228	0.049	0.107	0.059
-0.068	1.034	-0.089	-0.066	0.997	-0.028	0.139	0.072	0.029	0.035	0.042	-0.051	0.174	0.058	0.107	0.022
-0.072	1.065	-0.022	-0.066	0.997	-0.028	-0.001	0.134	-0.024	0.030	0.073	0.015	0.180	0.089	0.175	-0.022
-0.172	0.976	-0.022	-0.064	0.998	-0.025	0.123	-0.078	-0.095	-0.071	-0.016	0.013	0.283	0.001	0.176	-0.041
-0.257	1.061	-0.144	-0.061	0.998	-0.021	0.234	0.234	-0.181	-0.159	0.068	-0.114	0.371	0.087	0.053	-0.073
-0.210	1.049	-0.049	-0.060	0.998	-0.023	-0.117	0.001	-0.098	-0.114	0.057	-0.018	0.328	0.077	0.148	-0.093
-0.207	1.014	-0.010	-0.058	0.998	-0.020	0.123	0.083	-0.117	-0.112	0.022	0.019	0.327	0.044	0.187	-0.094
-0.214	1.045	-0.136	-0.056	0.998	-0.019	0.077	0.006	-0.140	-0.122	0.052	-0.109	0.339	0.076	0.062	-0.087
-0.214	1.045	-0.136	-0.054	0.998	-0.022	-0.112	-0.263	-0.090	-0.124	0.052	-0.106	0.343	0.078	0.062	-0.075
-0.168	0.995	-0.030	-0.053	0.998	-0.021	0.091	-0.251	-0.094	-0.079	0.002	-0.001	0.300	0.030	0.168	-0.057
-0.137	0.999	-0.042	-0.051	0.999	-0.017	0.222	-0.328	-0.080	-0.050	0.006	-0.017	0.273	0.036	0.155	-0.067
-0.153	1.107	-0.160	-0.051	0.999	-0.020	-0.141	-0.019	-0.029	-0.066	0.114	-0.133	0.291	0.146	0.038	-0.062
-0.191	1.123	0.057	-0.050	0.998	-0.023	-0.187	0.028	-0.089	-0.106	0.130	0.088	0.334	0.164	0.255	-0.062
-0.110	1.072	0.045	-0.046	0.999	-0.024	-0.040	0.068	-0.193	-0.029	0.080	0.076	0.257	0.116	0.243	-0.073
-0.149	0.906	0.006	-0.043	0.999	-0.024	-0.023	0.187	-0.169	-0.070	-0.086	0.037	0.299	0.047	0.203	-0.060
-0.222	0.933	-0.148	-0.043	0.999	-0.032	-0.378	-0.580	-0.015	-0.143	-0.059	-0.108	0.377	0.017	0.048	-0.052
-0.033	1.038	-0.081	-0.040	0.998	-0.043	-0.512	0.139	-0.125	0.043	0.046	-0.031	0.193	0.090	0.114	-0.056
-0.133	1.030	0.029	-0.036	0.998	-0.046	-0.182	-0.109	-0.232	-0.062	0.038	0.083	0.296	0.085	0.224	-0.056
-0.149	0.922	-0.065	-0.033	0.998	-0.050	-0.196	-0.048	-0.143	-0.079	-0.069	-0.008	0.316	0.021	0.129	-0.050
-0.160	0.999	-0.093	-0.028	0.998	-0.058	-0.398	0.062	-0.280	-0.096	0.008	-0.027	0.331	0.060	0.101	-0.070
-0.172	1.123	-0.183	-0.024	0.998	-0.066	-0.361	-0.064	-0.234	-0.112	0.132	-0.110	0.347	0.188	0.010	-0.061
-0.107	1.119	-0.077	-0.020	0.997	-0.068	-0.122	-0.210	-0.219	-0.051	0.129	-0.001	0.285	0.188	0.117	-0.075
-0.045	1.038	0.069	-0.015	0.998	-0.068	-0.016	0.103	-0.230	0.006	0.048	0.145	0.226	0.110	0.265	-0.060
-0.203	0.922	-0.105	-0.012	0.997	-0.079	-0.558	-0.159	-0.168	-0.156	-0.067	-0.017	0.387	0.003	0.093	-0.048
-0.057	0.941	-0.124	-0.008	0.996	-0.089	-0.492	0.066	-0.205	-0.014	-0.047	-0.027	0.243	0.019	0.075	-0.050
-0.076	1.119	-0.179	-0.004	0.996	-0.092	-0.122	-0.137	-0.238	-0.038	0.131	-0.079	0.265	0.200	0.021	-0.046
-0.118	1.111	-0.168	0.000	0.995	-0.096	-0.207	-0.121	-0.193	-0.085	0.123	-0.063	0.309	0.196	0.033	-0.031
-0.007	1.061	0.010	0.005	0.994	-0.106	-0.520	0.151	-0.249	0.020	0.074	0.125	0.201	0.149	0.212	-0.051
-0.060	0.976	-0.049	0.009	0.993	-0.116	-0.512	0.130	-0.259	-0.039	-0.010	0.076	0.257	0.067	0.153	-0.045
-0.149	1.026	-0.172	0.011	0.993	-0.121	-0.223	-0.195	-0.071	-0.130	0.040	-0.041	0.348	0.121	0.032	-0.010
0.013	0.987	-0.101	0.007	0.993	-0.118	0.156	0.318	0.131	0.034	0.001	0.027	0.190	0.086	0.104	-0.001
0.105	0.953	-0.128	0.004	0.994	-0.113	0.244	0.667	0.110	0.129	-0.034	-0.006	0.100	0.055	0.078	0.016
0.017	0.991	-0.065	0.002	0.994	-0.112	0.020	0.966	0.014	0.042	0.005	0.057	0.189	0.098	0.142	0.039
-0.003	0.995	-0.136	0.005	0.994	-0.113	-0.037	0.525	-0.258	0.019	0.009	-0.013	0.211	0.106	0.073	-0.020
-0.107	1.003	-0.424	0.016	0.993	-0.121	-0.323	0.487	-0.602	-0.096	0.017	-0.294	0.317	0.118	0.214	-0.105
-0.337	1.096	-0.290	0.035	0.989	-0.141	-1.009	0.229	-1.029	-0.346	0.113	-0.140	0.551	0.215	0.079	-0.151
-0.337	1.096	-0.290	0.061	0.984	-0.165	-1.192	-0.186	-1.366	-0.372	0.118	-0.116	0.553	0.220	0.079	-0.174
-0.164	1.161	-0.195	0.091	0.978	-0.187	-1.154	-0.642	-1.482	-0.230	0.190	-0.000	0.381	0.291	0.018	-0.189
0.017	1.250	-0.152	0.122	0.971	-0.204	-0.988	-0.548	-1.454	-0.079	0.285	0.061	0.201	0.384	0.063	-0.149
0.078	1.300	-0.160	0.150	0.964	-0.220	-0.888	-0.518	-1.398	-0.047	0.343	0.068	0.141	0.439	0.058	-0.118
0.070	1.173	-0.246	0.176	0.957	-0.230	-0.553	-0.159	-1.321	-0.080	0.222	-0.009	0.150	0.317	0.026	-0.109
-0.010	1.146	-0.302	0.197	0.952	-0.236	-0.293	0.188	-1.168	-0.181	0.201	-0.058	0.232	0.295	0.079	-0.139
-0.049	1.161	-0.412	0.217	0.945	-0.244	-0.374	0.061	-1.138	-0.240	0.222	-0.161	0.271	0.315	0.187	-0.184
-0.130	1.119	-0.463	0.239	0.939	-0.247	-0.210	-0.289	-1.133	-0.342	0.186	-0.209	0.353	0.278	0.235	-0.197
-0.199	1.142	-0.585	0.260	0.933	-0.247	-0.162	-0.751	-1.012	-0.433	0.214	-0.331	0.423	0.305	0.354	-0.185
-0.003	1.188	-0.558	0.284	0.928	-0.241	0.178	-0.689	-1.169	-0.261	0.266	-0.310	0.229	0.355	0.323	-0.160
0.055	1.254	-0.609	0.309	0.922	-0.235	0.119	-0.842	-1.219	-0.229	0.338	-0.367	0.173	0.425	0.372	-0.118
0.159	1.188	-0.514	0.335	0.915	-0.225	0.196	-0.984	-1.173	-0.150	0.279	-0.282	0.072	0.364	0.274	-0.065
0.209	1.072	-0.455	0.359	0.908	-0.217	0.185	-0.862	-1.152	-0.124	0.170	-0.231	0.026	0.252	0.213	-0.029
0.251	1.068	-0.447	0.382	0.901	-0.206	0.224	-0.903	-1.099	-0.105	0.174	-0.234	0.014	0.253	0.202	-0.004
0.347	1.041	-0.420	0.404	0.893	-0.197	0.187	-0.802	-1.068	-0.031	0.154	-0.215	0.108	0.230	0.171	0.000
0.359	0.972	-0.416	0.425	0.886	-0.188	0.140	-0.861	-0.982	-0.040	0.092	-0.220	0.117	0.165	0.163	0.000
0.413	1.041	-0.424	0.443	0.879	-0.179	0.180	-0.752	-0.891	-0.004	0.168	-0.237	0.169	0.238	0.168	0.000
Avg ODBA	3.397
Vec ODBA	2.268
Avg ELBA	1.620
Avg EPBA	0.482
Speed	ODBA	VeDBA	ELBA	EPBA	StrkSpGn	StrSpGn_L	ISI
8.400	3.397	2.268	1.620	0.482	1.045	0.891	2.077
MeanPeak	0.106590
MeanLong	0.090922
MeanISI	2.077500
