# Supplementary material for: Averaged Propulsive Body Acceleration (APBA) Can Be Calculated from Biologging Tags That Incorporate Gyroscopes and Accelerometers to Estimate Swimming Speed, Hydrodynamic Drag and Energy Expenditure for Steller Sea Lions
Source: PLoS One. 2016 Jun 10;11(6):e0157326. doi: 10.1371/journal.pone.0157326 (PMC4902303; doi:10.1371/journal.pone.0157326)
Supplement: S3 Data — Same components as S2. (ZIP) [file pone.0157326.s003.zip › HazyNov_20/yasha8_9052_4.csv]

rawAx	rawAy	rawAz	gravX	gravY	gravZ	gyrX	gyrY	gyrZ	estAx	estAy	estAz	odbX	odbY	odbZ	spk
0.093	0.829	-0.692	0.058	0.834	-0.549	0.260	-0.467	0.119	0.067	0.002	-0.104	0.091	0.137	0.126	0.012
0.109	0.895	-0.664	0.058	0.837	-0.545	0.252	-0.141	0.074	0.082	0.064	-0.080	0.105	0.199	0.107	-0.015
-0.157	0.929	-0.704	0.062	0.840	-0.539	0.336	-0.177	-0.136	-0.186	0.096	-0.124	0.163	0.230	0.155	-0.028
-0.141	0.987	-0.692	0.065	0.842	-0.536	0.193	-0.113	-0.155	-0.174	0.151	-0.116	0.150	0.284	0.151	-0.065
-0.080	1.014	-0.629	0.067	0.846	-0.528	0.440	0.059	-0.207	-0.116	0.172	-0.060	0.091	0.307	0.096	-0.088
-0.080	1.014	-0.629	0.069	0.847	-0.527	0.086	-0.084	-0.090	-0.118	0.170	-0.062	0.093	0.303	0.105	-0.086
0.005	0.844	-0.621	0.071	0.847	-0.527	0.015	0.061	-0.191	-0.037	-0.001	-0.054	0.012	0.130	0.104	-0.075
-0.064	0.883	-0.510	0.074	0.847	-0.526	0.062	-0.012	-0.189	-0.109	0.037	0.056	0.084	0.164	0.000	-0.066
-0.041	0.844	-0.621	0.079	0.847	-0.526	0.015	0.017	-0.313	-0.090	-0.001	-0.055	0.062	0.123	0.118	-0.065
0.013	0.682	-0.562	0.084	0.845	-0.529	-0.177	-0.302	-0.138	-0.042	-0.162	0.007	0.009	0.043	0.067	-0.076
0.024	0.925	-0.412	0.089	0.844	-0.529	-0.025	0.115	-0.327	-0.034	0.082	0.157	0.002	0.198	0.074	-0.052
-0.053	0.709	-0.676	0.092	0.842	-0.531	-0.115	-0.133	-0.137	-0.114	-0.132	-0.105	0.074	0.021	0.199	-0.064
0.070	0.875	-0.546	0.094	0.841	-0.532	-0.028	0.226	-0.298	0.007	0.036	0.026	0.051	0.143	0.078	-0.051
-0.057	0.817	-0.542	0.098	0.840	-0.533	-0.099	-0.175	-0.139	-0.123	-0.021	0.031	0.073	0.083	0.084	-0.034
0.082	0.794	-0.605	0.098	0.837	-0.538	-0.225	0.290	-0.181	0.016	-0.041	-0.028	0.070	0.056	0.157	-0.031
0.074	0.902	-0.554	0.099	0.837	-0.538	-0.004	0.085	-0.119	0.008	0.068	0.023	0.068	0.161	0.116	-0.022
-0.003	0.883	-0.629	0.104	0.835	-0.540	-0.105	-0.127	-0.259	-0.074	0.051	-0.050	0.003	0.137	0.200	-0.023
0.113	0.806	-0.597	0.106	0.835	-0.540	0.036	0.235	-0.247	0.040	-0.026	-0.019	0.118	0.056	0.178	-0.027
-0.049	0.810	-0.530	0.106	0.834	-0.541	-0.045	0.260	-0.212	-0.122	-0.021	0.050	0.039	0.056	0.119	-0.046
0.040	0.840	-0.688	0.110	0.835	-0.539	0.121	0.006	-0.268	-0.037	0.009	-0.109	0.053	0.084	0.286	-0.039
-0.033	0.810	-0.605	0.114	0.834	-0.539	-0.003	-0.107	-0.177	-0.114	-0.021	-0.027	0.017	0.050	0.212	-0.039
0.074	0.748	-0.554	0.117	0.832	-0.543	-0.168	0.052	-0.204	-0.009	-0.080	0.028	0.094	0.015	0.167	-0.021
0.120	0.883	-0.617	0.116	0.831	-0.544	-0.044	0.336	-0.196	0.038	0.056	-0.033	0.143	0.116	0.238	-0.040
0.017	0.806	-0.656	0.119	0.829	-0.546	-0.088	0.004	-0.165	-0.068	-0.020	-0.071	0.041	0.035	0.285	-0.046
-0.026	0.825	-0.609	0.122	0.830	-0.545	0.067	-0.025	-0.180	-0.113	-0.001	-0.024	0.001	0.050	0.244	-0.031
-0.030	0.864	-0.546	0.125	0.829	-0.544	0.004	-0.151	-0.143	-0.120	0.038	0.039	0.003	0.085	0.188	-0.063
0.178	0.895	-0.514	0.128	0.830	-0.543	0.079	-0.087	-0.133	0.085	0.068	0.069	0.207	0.112	0.163	-0.050
-0.041	0.852	-0.625	0.128	0.831	-0.541	0.119	0.143	-0.131	-0.135	0.025	-0.043	0.011	0.066	0.281	-0.053
0.140	0.848	-0.526	0.130	0.832	-0.539	0.117	0.036	-0.107	0.045	0.020	0.054	0.171	0.060	0.189	-0.018
-0.068	0.806	-0.688	0.129	0.834	-0.537	0.233	0.311	-0.208	-0.162	-0.025	-0.110	0.037	0.014	0.357	-0.045
0.136	0.798	-0.617	0.129	0.836	-0.533	0.218	0.049	-0.035	0.042	-0.034	-0.042	0.168	0.003	0.292	-0.023
-0.014	0.825	-0.629	0.130	0.838	-0.530	0.197	-0.056	-0.042	-0.109	-0.009	-0.057	0.020	0.027	0.312	-0.027
0.078	0.887	-0.633	0.134	0.839	-0.528	0.100	-0.276	-0.081	-0.020	0.052	-0.063	0.113	0.086	0.323	-0.009
0.078	0.887	-0.633	0.136	0.840	-0.525	0.205	0.004	-0.133	-0.022	0.050	-0.065	0.115	0.083	0.329	-0.012
0.113	0.810	-0.475	0.138	0.843	-0.520	0.275	0.034	-0.133	0.012	-0.030	0.088	0.151	0.002	0.179	-0.015
0.151	0.821	-0.522	0.137	0.845	-0.518	0.226	0.395	-0.166	0.051	-0.020	0.039	0.190	0.010	0.233	-0.038
-0.003	0.763	-0.562	0.138	0.848	-0.512	0.328	-0.004	-0.104	-0.104	-0.081	-0.005	0.037	0.051	0.279	-0.047
-0.030	0.813	-0.577	0.137	0.850	-0.509	0.238	0.068	-0.019	-0.130	-0.034	-0.024	0.012	0.005	0.300	-0.036
0.109	0.790	-0.392	0.138	0.856	-0.499	0.582	0.003	-0.030	0.008	-0.063	0.152	0.151	0.032	0.123	-0.066
0.101	0.837	-0.644	0.139	0.861	-0.490	0.541	0.029	-0.093	-0.001	-0.021	-0.109	0.144	0.010	0.382	-0.033
-0.014	0.868	-0.503	0.140	0.864	-0.483	0.387	-0.012	-0.055	-0.117	0.006	0.026	0.030	0.038	0.246	-0.017
0.232	0.767	-0.365	0.138	0.871	-0.472	0.661	0.359	-0.059	0.132	-0.101	0.155	0.278	0.067	0.115	-0.009
0.017	0.810	-0.656	0.140	0.874	-0.465	0.458	-0.090	-0.087	-0.085	-0.062	-0.144	0.064	0.027	0.413	-0.030
0.097	0.887	-0.491	0.139	0.880	-0.455	0.575	0.076	0.009	-0.003	0.010	0.013	0.146	0.047	0.254	-0.013
0.047	0.755	-0.432	0.137	0.885	-0.445	0.614	0.181	0.015	-0.051	-0.127	0.062	0.097	0.087	0.201	-0.051
0.024	0.895	-0.601	0.136	0.890	-0.435	0.586	-0.062	0.058	-0.073	0.007	-0.117	0.074	0.048	0.378	-0.061
0.024	0.860	-0.306	0.135	0.897	-0.420	0.842	0.233	-0.075	-0.072	-0.035	0.164	0.075	0.010	0.089	-0.069
-0.010	0.817	-0.503	0.134	0.903	-0.409	0.644	-0.045	0.045	-0.106	-0.083	-0.044	0.041	0.036	0.292	-0.063
0.067	0.821	-0.380	0.132	0.911	-0.391	0.993	0.098	0.072	-0.027	-0.087	0.061	0.119	0.036	0.175	-0.053
0.063	0.860	-0.388	0.128	0.918	-0.375	0.878	0.042	0.163	-0.027	-0.056	0.037	0.117	0.001	0.190	-0.032
0.105	0.933	-0.412	0.124	0.926	-0.356	1.086	0.213	0.117	0.019	0.009	-0.005	0.160	0.069	0.220	-0.037
0.093	0.891	-0.306	0.120	0.935	-0.333	1.214	0.139	0.162	0.011	-0.043	0.079	0.150	0.024	0.120	-0.027
0.005	0.860	-0.246	0.115	0.944	-0.309	1.288	-0.015	0.251	-0.072	-0.083	0.114	0.062	0.011	0.067	-0.025
0.090	0.871	-0.290	0.109	0.953	-0.282	1.477	0.352	0.247	0.019	-0.081	0.043	0.148	0.003	0.116	-0.035
0.055	0.953	-0.250	0.101	0.962	-0.254	1.476	0.115	0.343	-0.008	-0.008	0.055	0.113	0.075	0.083	-0.036
0.024	0.922	-0.262	0.092	0.969	-0.229	1.337	0.295	0.399	-0.030	-0.047	0.018	0.084	0.041	0.099	-0.032
0.024	0.933	-0.254	0.083	0.977	-0.199	1.585	0.294	0.410	-0.020	-0.043	-0.004	0.085	0.051	0.097	-0.040
-0.041	0.918	-0.168	0.073	0.983	-0.170	1.493	0.140	0.451	-0.076	-0.065	0.053	0.021	0.032	0.014	-0.037
0.028	0.922	-0.081	0.064	0.988	-0.138	1.622	0.457	0.388	0.003	-0.066	0.109	0.091	0.033	0.068	-0.051
0.028	0.922	-0.081	0.054	0.993	-0.107	1.604	0.175	0.484	0.013	-0.071	0.077	0.092	0.030	0.063	-0.058
-0.068	1.018	-0.026	0.045	0.996	-0.076	1.531	0.272	0.381	-0.075	0.022	0.102	0.004	0.125	0.114	-0.058
-0.022	0.995	-0.006	0.038	0.998	-0.045	1.576	0.220	0.335	-0.022	-0.004	0.090	0.043	0.099	0.129	-0.052
-0.087	0.995	-0.014	0.030	0.999	-0.013	1.607	0.198	0.375	-0.079	-0.005	0.050	0.022	0.097	0.118	-0.067
0.017	0.995	0.069	0.024	1.000	0.019	1.591	0.429	0.308	0.031	-0.006	0.101	0.082	0.094	0.196	-0.065
-0.099	1.018	0.049	0.017	0.999	0.050	1.575	0.439	0.331	-0.078	0.018	0.050	0.033	0.115	0.172	-0.064
-0.080	1.007	0.163	0.010	0.997	0.080	1.499	0.339	0.400	-0.052	0.009	0.134	0.013	0.102	0.283	-0.074
-0.057	0.972	0.132	0.002	0.994	0.110	1.506	0.489	0.402	-0.021	-0.024	0.072	0.010	0.066	0.248	-0.085
-0.176	1.041	0.140	-0.006	0.991	0.137	1.364	0.353	0.414	-0.133	0.049	0.053	0.110	0.133	0.253	-0.078
-0.087	1.065	0.187	-0.012	0.986	0.167	1.495	0.335	0.377	-0.037	0.077	0.071	0.022	0.155	0.296	-0.083
-0.103	1.022	0.187	-0.020	0.981	0.193	1.323	0.383	0.444	-0.045	0.039	0.044	0.038	0.112	0.293	-0.087
-0.137	1.096	0.317	-0.028	0.976	0.214	1.068	0.438	0.489	-0.071	0.117	0.153	0.073	0.184	0.420	-0.069
-0.126	1.065	0.230	-0.036	0.971	0.237	1.137	0.263	0.443	-0.052	0.091	0.044	0.062	0.152	0.331	-0.083
-0.083	1.088	0.360	-0.041	0.965	0.259	1.153	0.454	0.370	-0.004	0.120	0.151	0.021	0.174	0.458	-0.085
-0.183	1.084	0.333	-0.047	0.959	0.280	1.067	0.513	0.464	-0.097	0.123	0.102	0.121	0.169	0.428	-0.084
-0.172	1.068	0.230	-0.051	0.953	0.298	0.894	0.488	0.351	-0.081	0.113	-0.018	0.111	0.153	0.323	-0.088
-0.230	1.080	0.226	-0.056	0.947	0.315	0.895	0.600	0.414	-0.133	0.130	-0.039	0.169	0.164	0.316	-0.102
-0.207	1.076	0.234	-0.056	0.942	0.331	0.847	0.799	0.264	-0.110	0.132	-0.048	0.147	0.158	0.321	-0.093
-0.276	1.018	0.175	-0.057	0.937	0.345	0.689	0.797	0.262	-0.179	0.079	-0.120	0.217	0.099	0.259	-0.099
-0.260	1.099	0.092	-0.055	0.930	0.362	0.937	0.917	0.243	-0.165	0.167	-0.221	0.204	0.179	0.172	-0.110
-0.276	1.126	0.152	-0.062	0.923	0.379	0.947	0.269	0.440	-0.173	0.201	-0.179	0.222	0.205	0.227	-0.116
-0.345	1.088	0.183	-0.070	0.917	0.393	0.795	0.074	0.430	-0.234	0.168	-0.161	0.295	0.166	0.256	-0.121
-0.272	0.891	0.282	-0.077	0.911	0.406	0.709	-0.293	0.236	-0.154	-0.023	-0.074	0.225	0.033	0.352	-0.098
-0.318	0.891	0.278	-0.082	0.907	0.414	0.526	-0.469	0.004	-0.195	-0.019	-0.087	0.273	0.034	0.344	-0.050
-0.145	0.829	0.203	-0.084	0.903	0.421	0.426	-0.172	0.022	-0.020	-0.078	-0.168	0.101	0.097	0.266	0.007
-0.087	0.883	0.077	-0.091	0.900	0.427	0.408	-0.362	0.237	0.045	-0.021	-0.300	0.044	0.044	0.135	0.087
-0.133	0.933	0.029	-0.100	0.896	0.432	0.420	-0.691	0.146	0.008	0.033	-0.353	0.090	0.006	0.084	0.175
0.070	0.991	0.156	-0.109	0.894	0.435	0.298	-0.950	0.078	0.220	0.093	-0.229	0.116	0.064	0.207	0.256
0.070	0.991	0.156	-0.117	0.891	0.439	0.406	-0.855	0.071	0.228	0.096	-0.234	0.119	0.065	0.203	0.348
0.213	1.010	0.116	-0.129	0.888	0.442	0.372	-1.158	0.142	0.382	0.119	-0.276	0.265	0.083	0.160	0.442
0.393	1.038	0.171	-0.137	0.885	0.445	0.353	-1.077	-0.001	0.571	0.148	-0.223	0.451	0.109	0.211	0.529
0.374	0.898	0.156	-0.149	0.883	0.445	0.275	-1.509	0.006	0.564	0.011	-0.239	0.435	0.031	0.191	0.613
0.493	0.752	0.171	-0.156	0.881	0.446	0.283	-1.054	-0.036	0.690	-0.134	-0.224	0.558	0.178	0.201	0.644
0.459	0.775	0.108	-0.166	0.879	0.447	0.249	-0.929	0.167	0.665	-0.109	-0.288	0.526	0.155	0.135	0.621
0.382	0.844	0.234	-0.172	0.876	0.451	0.380	-0.692	0.081	0.595	-0.036	-0.166	0.452	0.086	0.259	0.583
0.243	1.014	0.230	-0.177	0.872	0.456	0.431	-0.413	0.135	0.461	0.138	-0.176	0.317	0.084	0.253	0.507
0.186	0.999	0.321	-0.184	0.866	0.464	0.596	-0.513	0.223	0.411	0.128	-0.093	0.260	0.069	0.341	0.430
0.113	0.956	0.380	-0.190	0.862	0.470	0.414	-0.273	0.252	0.344	0.090	-0.040	0.188	0.026	0.398	0.328
0.128	1.061	0.447	-0.190	0.859	0.476	0.339	0.028	0.064	0.359	0.197	0.021	0.204	0.130	0.463	0.270
-0.095	1.034	0.526	-0.194	0.856	0.479	0.286	-0.434	0.022	0.140	0.173	0.097	0.019	0.102	0.540	0.193
-0.030	0.980	0.424	-0.194	0.854	0.483	0.283	-0.116	-0.019	0.206	0.121	-0.010	0.047	0.048	0.435	0.126
-0.153	0.895	0.605	-0.200	0.850	0.487	0.273	-0.416	0.107	0.088	0.039	0.168	0.076	0.038	0.613	0.067
-0.233	0.864	0.506	-0.209	0.850	0.484	0.003	-0.570	0.189	0.017	0.008	0.072	0.156	0.069	0.511	0.062
-0.191	0.968	0.522	-0.213	0.850	0.483	-0.024	-0.284	0.094	0.063	0.113	0.089	0.115	0.036	0.523	0.012
-0.149	0.898	0.506	-0.212	0.849	0.485	0.095	0.071	-0.019	0.104	0.044	0.072	0.073	0.034	0.504	-0.018
-0.287	0.891	0.498	-0.209	0.848	0.487	0.126	0.149	-0.102	-0.037	0.037	0.061	0.211	0.042	0.493	-0.051
-0.410	0.949	0.380	-0.206	0.846	0.492	0.267	0.204	-0.099	-0.163	0.097	-0.062	0.334	0.016	0.372	-0.055
-0.437	0.771	0.431	-0.206	0.844	0.496	0.228	-0.063	-0.073	-0.190	-0.079	-0.014	0.361	0.163	0.420	-0.075
-0.287	0.929	0.313	-0.207	0.844	0.495	0.028	-0.132	-0.030	-0.039	0.079	-0.132	0.211	0.005	0.298	-0.077
-0.276	0.810	0.471	-0.212	0.841	0.497	0.218	-0.363	0.060	-0.022	-0.038	0.023	0.199	0.125	0.452	-0.064
-0.341	0.929	0.408	-0.213	0.841	0.496	0.022	-0.183	-0.033	-0.086	0.081	-0.039	0.264	0.007	0.386	-0.035
-0.303	0.929	0.522	-0.218	0.842	0.494	-0.036	-0.423	0.012	-0.043	0.081	0.078	0.225	0.007	0.498	-0.030
-0.264	0.856	0.494	-0.214	0.840	0.498	0.227	0.155	-0.128	-0.008	0.009	0.046	0.186	0.082	0.468	-0.041
-0.230	0.910	0.420	-0.213	0.842	0.495	-0.164	0.036	-0.070	0.025	0.061	-0.026	0.150	0.029	0.391	-0.037
-0.287	0.875	0.601	-0.212	0.843	0.495	-0.018	-0.027	-0.103	-0.034	0.026	0.155	0.207	0.066	0.570	-0.060
-0.276	0.821	0.502	-0.207	0.844	0.495	-0.037	0.195	-0.182	-0.027	-0.030	0.057	0.193	0.121	0.469	-0.063
-0.410	0.817	0.538	-0.206	0.844	0.495	-0.012	-0.074	-0.139	-0.162	-0.034	0.092	0.327	0.126	0.502	-0.087
-0.303	0.987	0.408	-0.203	0.847	0.490	-0.233	-0.041	-0.206	-0.057	0.132	-0.033	0.218	0.043	0.369	-0.064
-0.295	0.871	0.554	-0.199	0.851	0.486	-0.279	0.141	-0.168	-0.054	0.013	0.117	0.209	0.073	0.511	-0.071
-0.245	0.868	0.313	-0.198	0.853	0.483	-0.179	0.042	-0.047	-0.005	0.007	-0.121	0.157	0.077	0.267	-0.064
-0.326	0.941	0.431	-0.195	0.855	0.480	-0.172	0.076	-0.132	-0.088	0.078	0.001	0.237	0.005	0.381	-0.062
-0.376	0.848	0.491	-0.196	0.856	0.478	-0.049	-0.241	-0.115	-0.137	-0.016	0.061	0.287	0.098	0.437	-0.061
-0.253	0.887	0.463	-0.192	0.858	0.476	-0.182	0.163	-0.150	-0.018	0.021	0.036	0.164	0.061	0.407	-0.098
-0.322	1.061	0.431	-0.189	0.860	0.474	-0.112	0.093	-0.176	-0.091	0.193	0.006	0.232	0.112	0.373	-0.074
-0.349	0.891	0.542	-0.188	0.862	0.471	-0.127	-0.145	-0.119	-0.118	0.021	0.120	0.260	0.059	0.480	-0.054
-0.176	0.945	0.439	-0.183	0.864	0.468	-0.187	0.170	-0.242	0.050	0.072	0.020	0.088	0.006	0.375	-0.061
-0.287	0.960	0.388	-0.183	0.866	0.466	-0.063	-0.254	-0.127	-0.061	0.086	-0.029	0.201	0.009	0.321	-0.055
-0.272	0.895	0.471	-0.178	0.869	0.461	-0.312	0.117	-0.211	-0.050	0.017	0.059	0.187	0.057	0.401	-0.043
-0.287	0.964	0.376	-0.176	0.872	0.456	-0.274	0.001	-0.167	-0.068	0.084	-0.031	0.205	0.012	0.304	-0.057
-0.276	0.833	0.510	-0.175	0.877	0.448	-0.445	-0.092	-0.143	-0.058	-0.052	0.111	0.195	0.119	0.435	-0.055
-0.241	0.898	0.400	-0.170	0.881	0.441	-0.430	0.090	-0.249	-0.028	0.009	0.008	0.162	0.053	0.321	-0.073
-0.257	1.026	0.368	-0.164	0.883	0.439	-0.102	0.215	-0.244	-0.049	0.134	-0.022	0.179	0.074	0.286	-0.084
-0.372	0.945	0.400	-0.162	0.887	0.433	-0.352	-0.012	-0.147	-0.166	0.050	0.016	0.295	0.008	0.314	-0.063
-0.307	0.902	0.412	-0.158	0.889	0.429	-0.230	0.029	-0.204	-0.104	0.004	0.032	0.230	0.051	0.322	-0.074
-0.195	0.995	0.349	-0.157	0.892	0.425	-0.195	-0.135	-0.156	0.006	0.095	-0.027	0.119	0.041	0.255	-0.088
-0.268	1.010	0.408	-0.150	0.896	0.419	-0.359	0.310	-0.234	-0.074	0.106	0.038	0.192	0.054	0.311	-0.066
-0.272	0.925	0.463	-0.146	0.899	0.412	-0.378	0.046	-0.213	-0.081	0.017	0.099	0.196	0.033	0.362	-0.066
-0.253	0.902	0.329	-0.143	0.901	0.409	-0.188	-0.010	-0.185	-0.065	-0.008	-0.031	0.176	0.058	0.223	-0.081
-0.345	0.953	0.246	-0.144	0.903	0.404	-0.190	-0.284	-0.141	-0.157	0.040	-0.109	0.268	0.008	0.136	-0.079
-0.218	1.034	0.424	-0.139	0.908	0.394	-0.550	0.089	-0.250	-0.035	0.116	0.078	0.141	0.072	0.309	-0.065
-0.207	1.003	0.475	-0.133	0.912	0.388	-0.396	0.149	-0.247	-0.029	0.082	0.136	0.128	0.041	0.356	-0.064
-0.249	0.991	0.242	-0.130	0.915	0.382	-0.288	0.066	-0.173	-0.075	0.067	-0.091	0.169	0.029	0.119	-0.057
-0.249	0.991	0.242	-0.126	0.919	0.374	-0.433	0.168	-0.173	-0.078	0.063	-0.083	0.167	0.028	0.116	-0.060
-0.199	0.949	0.435	-0.120	0.922	0.367	-0.394	0.123	-0.254	-0.034	0.017	0.116	0.115	0.016	0.304	-0.046
-0.245	0.883	0.321	-0.119	0.924	0.363	-0.191	-0.142	-0.179	-0.082	-0.050	0.006	0.160	0.082	0.186	-0.037
-0.164	0.968	0.297	-0.114	0.928	0.355	-0.460	0.124	-0.207	-0.005	0.031	-0.009	0.077	0.002	0.160	-0.049
-0.126	1.018	0.341	-0.107	0.933	0.345	-0.584	0.312	-0.269	0.026	0.077	0.044	0.037	0.052	0.199	-0.046
-0.214	0.949	0.412	-0.102	0.935	0.339	-0.334	0.097	-0.260	-0.068	0.004	0.121	0.124	0.018	0.266	-0.033
-0.214	0.910	0.258	-0.100	0.938	0.332	-0.344	-0.091	-0.153	-0.069	-0.037	-0.026	0.122	0.057	0.109	-0.041
-0.164	0.976	0.250	-0.096	0.942	0.320	-0.605	0.037	-0.206	-0.023	0.024	-0.022	0.071	0.009	0.097	-0.061
-0.172	1.018	0.293	-0.092	0.946	0.311	-0.497	0.081	-0.209	-0.035	0.063	0.031	0.077	0.051	0.136	-0.051
-0.195	1.022	0.360	-0.088	0.949	0.303	-0.420	0.028	-0.209	-0.062	0.064	0.105	0.098	0.055	0.200	-0.062
-0.191	0.956	0.219	-0.083	0.952	0.295	-0.441	0.142	-0.239	-0.063	-0.005	-0.028	0.093	0.011	0.054	-0.063
-0.264	1.026	0.171	-0.076	0.956	0.282	-0.664	0.130	-0.334	-0.143	0.060	-0.063	0.164	0.058	0.005	-0.056
-0.160	1.061	0.163	-0.072	0.960	0.269	-0.638	-0.036	-0.233	-0.043	0.091	-0.058	0.059	0.092	0.006	-0.060
-0.091	1.007	0.305	-0.066	0.963	0.262	-0.375	0.170	-0.253	0.021	0.035	0.091	0.012	0.038	0.133	-0.055
-0.230	0.918	0.207	-0.062	0.966	0.252	-0.534	0.083	-0.213	-0.121	-0.057	0.002	0.125	0.052	0.032	-0.037
-0.126	0.953	0.191	-0.057	0.969	0.238	-0.714	0.075	-0.247	-0.023	-0.026	0.000	0.019	0.017	0.014	-0.051
-0.145	1.061	0.112	-0.053	0.972	0.229	-0.474	-0.055	-0.247	-0.046	0.079	-0.069	0.037	0.091	0.066	-0.055
-0.183	1.103	0.195	-0.048	0.975	0.218	-0.555	0.089	-0.259	-0.089	0.119	0.025	0.075	0.132	0.015	-0.044
-0.099	0.999	0.226	-0.045	0.978	0.205	-0.671	-0.054	-0.174	-0.008	0.011	0.069	0.011	0.028	0.044	-0.050
-0.114	0.999	0.234	-0.038	0.981	0.191	-0.735	0.213	-0.310	-0.030	0.008	0.091	0.003	0.028	0.051	-0.047
-0.141	0.968	0.120	-0.034	0.983	0.179	-0.603	0.028	-0.251	-0.061	-0.025	-0.011	0.029	0.003	0.064	-0.037
-0.095	1.068	0.069	-0.029	0.986	0.164	-0.722	-0.039	-0.260	-0.020	0.073	-0.048	0.018	0.098	0.117	-0.049
-0.060	1.057	0.250	-0.024	0.989	0.148	-0.848	0.192	-0.216	0.010	0.059	0.150	0.054	0.086	0.063	-0.046
-0.153	0.953	0.128	-0.019	0.991	0.135	-0.649	-0.003	-0.273	-0.087	-0.048	0.040	0.037	0.018	0.059	-0.045
-0.103	0.945	0.081	-0.014	0.992	0.122	-0.649	-0.106	-0.265	-0.042	-0.057	0.006	0.013	0.026	0.106	-0.044
-0.122	1.061	0.018	-0.010	0.994	0.106	-0.758	0.049	-0.238	-0.065	0.057	-0.041	0.005	0.090	0.170	-0.056
-0.041	1.088	0.069	-0.004	0.996	0.090	-0.811	0.235	-0.295	0.009	0.082	0.026	0.076	0.117	0.119	-0.054
-0.114	1.018	0.132	0.003	0.997	0.075	-0.779	0.010	-0.345	-0.070	0.011	0.104	0.003	0.048	0.056	-0.051
-0.103	0.987	0.085	0.008	0.998	0.061	-0.682	-0.130	-0.282	-0.064	-0.020	0.070	0.015	0.016	0.102	-0.044
-0.076	1.041	-0.042	0.012	0.999	0.045	-0.815	-0.038	-0.232	-0.041	0.033	-0.039	0.043	0.071	0.228	-0.068
-0.049	1.103	-0.034	0.018	0.999	0.028	-0.841	0.195	-0.308	-0.020	0.094	-0.014	0.070	0.133	0.220	-0.055
-0.107	1.080	0.089	0.025	1.000	0.013	-0.751	0.008	-0.357	-0.085	0.071	0.122	0.013	0.110	0.096	-0.039
-0.026	0.987	0.033	0.030	1.000	-0.002	-0.769	-0.153	-0.282	-0.009	-0.022	0.082	0.094	0.018	0.150	-0.039
-0.022	0.995	-0.089	0.036	0.999	-0.021	-0.915	0.158	-0.310	-0.011	-0.013	-0.022	0.098	0.025	0.271	-0.045
-0.049	1.099	-0.132	0.042	0.998	-0.041	-0.995	0.133	-0.292	-0.044	0.092	-0.045	0.070	0.130	0.314	-0.038
-0.022	1.065	-0.053	0.049	0.997	-0.062	-1.029	0.142	-0.391	-0.024	0.059	0.054	0.097	0.095	0.234	-0.049
-0.053	1.045	-0.042	0.059	0.995	-0.080	-0.917	0.088	-0.486	-0.064	0.041	0.085	0.066	0.075	0.222	-0.074
-0.026	0.968	0.006	0.067	0.993	-0.096	-0.832	0.158	-0.443	-0.045	-0.034	0.148	0.093	0.002	0.174	-0.075
-0.076	0.925	-0.065	0.075	0.990	-0.117	-1.034	0.002	-0.425	-0.103	-0.074	0.098	0.042	0.044	0.245	-0.075
-0.014	0.922	-0.239	0.083	0.987	-0.139	-1.105	0.116	-0.466	-0.050	-0.074	-0.053	0.103	0.047	0.418	-0.068
0.013	1.045	-0.183	0.093	0.982	-0.162	-1.148	0.210	-0.548	-0.033	0.054	0.024	0.129	0.076	0.362	-0.059
0.017	1.068	-0.175	0.103	0.979	-0.177	-0.745	-0.025	-0.527	-0.040	0.081	0.046	0.131	0.098	0.352	-0.065
0.055	1.022	-0.112	0.112	0.975	-0.190	-0.692	0.165	-0.476	-0.010	0.038	0.123	0.170	0.051	0.288	-0.068
-0.037	0.875	-0.093	0.119	0.970	-0.210	-1.020	0.048	-0.377	-0.109	-0.103	0.161	0.077	0.097	0.268	-0.073
0.078	0.833	-0.136	0.124	0.966	-0.226	-0.780	0.538	-0.414	0.000	-0.141	0.134	0.193	0.140	0.312	-0.078
0.017	0.914	-0.270	0.128	0.963	-0.236	-0.485	0.231	-0.265	-0.065	-0.056	0.009	0.132	0.059	0.445	-0.087
0.005	0.945	-0.274	0.131	0.961	-0.244	-0.376	0.039	-0.155	-0.079	-0.023	0.012	0.121	0.028	0.448	-0.077
0.005	0.999	-0.235	0.132	0.959	-0.250	-0.273	0.382	-0.207	-0.081	0.034	0.058	0.123	0.026	0.407	-0.082
0.055	0.895	-0.061	0.133	0.957	-0.256	-0.305	0.441	-0.163	-0.031	-0.068	0.237	0.175	0.079	0.232	-0.094
0.082	0.833	-0.108	0.133	0.957	-0.259	-0.098	0.362	-0.113	-0.005	-0.129	0.192	0.204	0.141	0.279	-0.086
0.001	0.817	-0.168	0.132	0.958	-0.255	0.229	0.346	-0.064	-0.084	-0.145	0.128	0.126	0.158	0.337	-0.091
0.047	0.829	-0.266	0.130	0.960	-0.248	0.389	0.131	0.091	-0.036	-0.136	0.022	0.175	0.147	0.435	-0.086
-0.033	0.918	-0.235	0.126	0.962	-0.241	0.433	0.363	0.076	-0.113	-0.049	0.046	0.097	0.059	0.402	-0.087
0.032	0.871	-0.144	0.122	0.965	-0.233	0.483	0.456	0.103	-0.043	-0.098	0.128	0.163	0.105	0.309	-0.073
0.032	0.871	-0.144	0.117	0.968	-0.220	0.683	0.382	0.152	-0.038	-0.101	0.116	0.164	0.105	0.307	-0.084
0.043	0.891	-0.144	0.111	0.973	-0.204	0.898	0.431	0.215	-0.020	-0.086	0.099	0.177	0.086	0.305	-0.080
-0.014	0.906	-0.136	0.105	0.977	-0.185	0.976	0.439	0.202	-0.071	-0.075	0.088	0.120	0.070	0.294	-0.082
-0.045	0.964	-0.179	0.097	0.980	-0.171	0.776	0.457	0.258	-0.095	-0.020	0.031	0.089	0.012	0.334	-0.093
-0.026	0.956	-0.101	0.089	0.984	-0.156	0.828	0.534	0.315	-0.067	-0.031	0.094	0.108	0.019	0.252	-0.094
-0.033	0.929	0.029	0.083	0.987	-0.134	1.095	0.332	0.271	-0.067	-0.062	0.202	0.099	0.047	0.118	-0.092
0.040	0.906	0.049	0.074	0.991	-0.112	1.164	0.430	0.355	0.014	-0.088	0.199	0.171	0.071	0.095	-0.083
-0.033	0.941	-0.010	0.066	0.994	-0.088	1.202	0.363	0.389	-0.050	-0.057	0.116	0.097	0.036	0.151	-0.078
-0.037	0.960	-0.061	0.056	0.996	-0.067	1.086	0.558	0.411	-0.044	-0.040	0.044	0.092	0.017	0.200	-0.075
-0.060	1.034	-0.053	0.049	0.998	-0.048	0.983	0.584	0.310	-0.060	0.032	0.033	0.067	0.056	0.189	-0.084
-0.103	1.103	0.010	0.044	0.999	-0.026	1.127	0.511	0.236	-0.097	0.101	0.073	0.023	0.126	0.123	-0.081
-0.095	1.014	0.033	0.037	0.999	-0.002	1.194	0.271	0.327	-0.082	0.011	0.073	0.028	0.036	0.096	-0.094
-0.045	0.972	0.116	0.030	0.999	0.021	1.156	0.414	0.333	-0.025	-0.032	0.133	0.077	0.007	0.011	-0.096
-0.118	0.968	0.108	0.022	0.999	0.037	0.795	0.417	0.378	-0.091	-0.035	0.109	0.002	0.012	0.016	-0.084
-0.110	0.972	0.041	0.014	0.999	0.051	0.726	0.284	0.379	-0.076	-0.031	0.028	0.008	0.008	0.081	-0.069
-0.091	0.999	0.033	0.010	0.998	0.063	0.584	0.603	0.211	-0.053	-0.003	0.009	0.026	0.019	0.087	-0.073
-0.118	1.041	-0.105	0.009	0.997	0.075	0.643	0.658	0.118	-0.078	0.040	-0.141	0.003	0.061	0.222	-0.076
-0.207	1.134	-0.132	0.005	0.996	0.089	0.750	0.461	0.184	-0.163	0.134	-0.183	0.093	0.154	0.248	-0.083
-0.237	1.096	-0.053	0.002	0.994	0.105	0.846	0.655	0.197	-0.191	0.097	-0.121	0.125	0.116	0.166	-0.086
-0.237	1.107	-0.085	-0.003	0.992	0.124	0.957	0.537	0.272	-0.186	0.111	-0.171	0.126	0.126	0.195	-0.085
-0.207	1.038	-0.101	-0.009	0.990	0.143	0.997	0.459	0.332	-0.150	0.044	-0.205	0.096	0.056	0.207	-0.100
-0.145	1.049	-0.045	-0.017	0.987	0.161	0.978	0.267	0.427	-0.080	0.059	-0.169	0.036	0.067	0.150	-0.117
-0.272	0.929	0.089	-0.027	0.984	0.176	0.771	-0.248	0.426	-0.197	-0.058	-0.050	0.164	0.053	0.014	-0.109
-0.291	0.906	0.223	-0.032	0.982	0.187	0.548	-0.284	0.170	-0.211	-0.079	0.073	0.185	0.077	0.121	-0.073
-0.168	0.933	0.152	-0.034	0.980	0.197	0.540	0.056	0.058	-0.087	-0.050	-0.008	0.063	0.050	0.052	-0.043
-0.030	0.980	-0.018	-0.034	0.977	0.209	0.616	0.087	0.028	0.052	-0.001	-0.189	0.074	0.004	0.116	0.027
-0.026	1.010	-0.053	-0.037	0.975	0.220	0.603	-0.364	0.085	0.059	0.032	-0.236	0.077	0.027	0.150	0.128
0.047	1.018	0.018	-0.042	0.972	0.230	0.588	-0.658	0.112	0.137	0.042	-0.175	0.149	0.035	0.077	0.211
0.140	1.034	-0.022	-0.045	0.970	0.238	0.467	-0.825	-0.006	0.233	0.060	-0.222	0.240	0.049	0.114	0.280
0.182	1.034	-0.038	-0.051	0.969	0.242	0.315	-1.064	0.073	0.281	0.061	-0.242	0.281	0.048	0.128	0.366
0.305	1.026	-0.030	-0.054	0.967	0.248	0.406	-0.936	0.005	0.408	0.055	-0.240	0.403	0.040	0.120	0.450
0.409	1.003	-0.038	-0.059	0.965	0.254	0.433	-0.982	0.043	0.516	0.034	-0.254	0.506	0.016	0.127	0.511
0.455	0.864	-0.026	-0.064	0.963	0.261	0.459	-1.025	0.088	0.568	-0.103	-0.249	0.551	0.124	0.114	0.547
0.432	0.779	-0.022	-0.071	0.960	0.269	0.523	-0.793	0.215	0.552	-0.186	-0.253	0.527	0.209	0.110	0.553
0.355	0.779	0.022	-0.080	0.957	0.278	0.548	-0.812	0.291	0.484	-0.182	-0.219	0.449	0.210	0.066	0.513
0.320	0.875	0.041	-0.086	0.954	0.288	0.553	-0.278	0.293	0.455	-0.082	-0.209	0.414	0.113	0.046	0.458
0.170	0.968	0.045	-0.095	0.950	0.298	0.645	-0.481	0.345	0.314	0.015	-0.216	0.262	0.020	0.041	0.413
0.155	1.076	0.132	-0.105	0.945	0.310	0.711	-0.571	0.385	0.308	0.128	-0.141	0.246	0.088	0.046	0.372
0.201	1.092	0.183	-0.112	0.940	0.321	0.644	-0.351	0.352	0.363	0.148	-0.100	0.292	0.103	0.098	0.315
0.159	1.157	0.250	-0.116	0.938	0.328	0.369	-0.024	0.230	0.324	0.216	-0.040	0.249	0.168	0.167	0.264
0.047	1.215	0.290	-0.121	0.934	0.335	0.470	-0.229	0.196	0.217	0.278	-0.008	0.137	0.226	0.208	0.218
-0.026	1.107	0.392	-0.126	0.931	0.342	0.411	-0.256	0.195	0.149	0.173	0.087	0.064	0.117	0.312	0.166
-0.060	0.933	0.349	-0.133	0.930	0.343	0.084	-0.314	0.308	0.123	0.001	0.043	0.029	0.057	0.268	0.114
-0.057	0.949	0.353	-0.139	0.927	0.347	0.239	-0.119	0.248	0.132	0.018	0.043	0.033	0.041	0.273	0.069
-0.130	0.949	0.325	-0.145	0.926	0.347	0.042	-0.224	0.255	0.065	0.019	0.015	0.040	0.041	0.247	0.046
-0.207	0.980	0.364	-0.151	0.926	0.347	-0.002	-0.175	0.275	-0.005	0.051	0.056	0.118	0.010	0.286	0.017
-0.245	0.999	0.219	-0.155	0.926	0.345	-0.045	-0.159	0.152	-0.040	0.070	-0.088	0.157	0.010	0.141	-0.017
-0.264	1.010	0.278	-0.154	0.926	0.344	-0.077	0.289	0.008	-0.060	0.081	-0.028	0.177	0.021	0.201	-0.035
-0.283	0.914	0.274	-0.156	0.926	0.344	0.001	-0.058	0.057	-0.078	-0.015	-0.032	0.197	0.075	0.198	-0.050
-0.307	0.999	0.136	-0.157	0.927	0.340	-0.153	-0.125	-0.012	-0.100	0.069	-0.166	0.221	0.010	0.060	-0.072
-0.318	0.972	0.286	-0.154	0.929	0.338	-0.128	0.078	-0.132	-0.114	0.040	-0.014	0.235	0.017	0.211	-0.079
-0.295	0.860	0.400	-0.157	0.929	0.336	-0.062	-0.258	0.027	-0.088	-0.072	0.102	0.214	0.128	0.326	-0.077
-0.322	0.999	0.226	-0.158	0.930	0.331	-0.220	-0.137	-0.014	-0.114	0.065	-0.066	0.243	0.011	0.153	-0.081
-0.226	0.821	0.408	-0.160	0.931	0.329	-0.100	-0.268	-0.009	-0.016	-0.113	0.118	0.150	0.166	0.335	-0.080
-0.226	0.821	0.408	-0.159	0.931	0.329	0.029	-0.105	-0.087	-0.016	-0.113	0.117	0.152	0.166	0.336	-0.073
-0.326	1.007	0.254	-0.159	0.932	0.326	-0.178	-0.011	-0.055	-0.117	0.071	-0.033	0.256	0.021	0.183	-0.084
-0.233	0.960	0.439	-0.156	0.935	0.319	-0.370	0.002	-0.156	-0.027	0.022	0.160	0.166	0.025	0.368	-0.066
-0.372	0.887	0.246	-0.159	0.935	0.318	0.010	-0.362	-0.006	-0.163	-0.052	-0.032	0.307	0.097	0.175	-0.063
-0.172	1.003	0.250	-0.156	0.937	0.313	-0.241	0.120	-0.126	0.034	0.062	-0.024	0.109	0.020	0.178	-0.062
-0.245	1.053	0.274	-0.153	0.939	0.308	-0.254	-0.082	-0.204	-0.042	0.110	0.005	0.183	0.071	0.202	-0.060
-0.291	0.968	0.278	-0.149	0.941	0.304	-0.207	-0.134	-0.241	-0.091	0.023	0.014	0.231	0.015	0.205	-0.038
-0.314	0.941	0.140	-0.147	0.944	0.295	-0.419	-0.099	-0.168	-0.117	-0.007	-0.115	0.254	0.043	0.066	-0.058
-0.249	1.088	0.187	-0.144	0.948	0.286	-0.481	-0.033	-0.218	-0.055	0.136	-0.058	0.189	0.104	0.112	-0.065
-0.237	1.038	0.290	-0.140	0.950	0.280	-0.301	-0.040	-0.196	-0.047	0.084	0.051	0.178	0.055	0.213	-0.059
-0.233	0.937	0.337	-0.137	0.951	0.277	-0.116	-0.117	-0.213	-0.046	-0.018	0.101	0.174	0.045	0.259	-0.057
-0.249	0.964	0.230	-0.132	0.954	0.269	-0.463	0.093	-0.263	-0.066	0.006	0.003	0.190	0.018	0.151	-0.062
-0.264	0.991	0.152	-0.130	0.957	0.260	-0.411	-0.143	-0.194	-0.084	0.030	-0.067	0.205	0.009	0.070	-0.075
-0.214	1.053	0.274	-0.124	0.959	0.255	-0.290	0.146	-0.267	-0.040	0.090	0.061	0.154	0.071	0.190	-0.073
-0.291	0.953	0.242	-0.121	0.961	0.247	-0.402	-0.042	-0.200	-0.120	-0.013	0.037	0.230	0.028	0.158	-0.063
-0.249	1.014	0.167	-0.116	0.965	0.236	-0.550	-0.053	-0.277	-0.083	0.045	-0.026	0.186	0.034	0.082	-0.066
-0.222	1.022	0.069	-0.114	0.967	0.227	-0.406	-0.275	-0.202	-0.058	0.051	-0.116	0.159	0.042	0.019	-0.067
-0.199	1.003	0.270	-0.109	0.970	0.218	-0.481	-0.037	-0.280	-0.040	0.029	0.095	0.135	0.023	0.180	-0.056
-0.218	1.003	0.167	-0.104	0.973	0.207	-0.563	0.007	-0.274	-0.064	0.025	0.004	0.153	0.024	0.076	-0.048
-0.226	1.045	0.148	-0.100	0.975	0.200	-0.332	-0.129	-0.233	-0.076	0.066	-0.009	0.160	0.067	0.055	-0.055
-0.207	1.096	0.077	-0.096	0.977	0.191	-0.387	-0.170	-0.236	-0.060	0.114	-0.072	0.140	0.117	0.017	-0.066
-0.172	1.061	0.191	-0.090	0.979	0.181	-0.555	0.143	-0.330	-0.033	0.077	0.053	0.104	0.083	0.094	-0.069
-0.253	1.026	0.163	-0.082	0.982	0.171	-0.552	0.311	-0.358	-0.121	0.040	0.036	0.184	0.049	0.064	-0.059
-0.222	0.949	0.085	-0.077	0.983	0.165	-0.271	-0.098	-0.285	-0.095	-0.039	-0.037	0.153	0.027	0.016	-0.064
-0.160	1.018	0.065	-0.074	0.985	0.156	-0.411	-0.144	-0.216	-0.037	0.029	-0.048	0.090	0.042	0.038	-0.070
-0.183	1.103	0.081	-0.067	0.988	0.142	-0.729	0.151	-0.357	-0.068	0.111	-0.018	0.112	0.128	0.025	-0.060
-0.153	1.092	0.195	-0.059	0.990	0.129	-0.664	0.197	-0.357	-0.044	0.097	0.110	0.080	0.118	0.087	-0.054
-0.218	1.030	-0.022	-0.054	0.991	0.120	-0.427	-0.015	-0.307	-0.115	0.034	-0.098	0.144	0.056	0.131	-0.067
-0.180	1.096	-0.022	-0.048	0.993	0.109	-0.526	-0.104	-0.295	-0.082	0.098	-0.087	0.104	0.122	0.133	-0.072
-0.183	1.130	0.049	-0.042	0.995	0.094	-0.751	0.026	-0.325	-0.092	0.131	-0.002	0.107	0.157	0.064	-0.076
-0.118	1.003	0.187	-0.035	0.996	0.083	-0.573	0.038	-0.380	-0.034	0.002	0.147	0.040	0.029	0.072	-0.074
-0.172	0.983	0.061	-0.029	0.997	0.073	-0.494	-0.222	-0.349	-0.094	-0.018	0.031	0.093	0.010	0.056	-0.065
-0.114	0.968	0.092	-0.022	0.998	0.064	-0.444	-0.065	-0.335	-0.043	-0.034	0.071	0.034	0.005	0.027	-0.061
-0.099	1.038	-0.093	-0.014	0.999	0.048	-0.781	0.244	-0.403	-0.036	0.034	-0.098	0.017	0.064	0.214	-0.059
-0.114	1.076	0.014	-0.007	0.999	0.032	-0.825	0.133	-0.365	-0.058	0.072	0.025	0.031	0.103	0.110	-0.051
-0.103	1.088	0.049	0.000	1.000	0.023	-0.465	0.108	-0.387	-0.054	0.084	0.070	0.019	0.114	0.076	-0.057
-0.068	0.976	0.069	0.006	1.000	0.014	-0.432	0.002	-0.319	-0.025	-0.029	0.098	0.018	0.002	0.059	-0.061
-0.137	0.999	-0.026	0.011	1.000	0.003	-0.538	-0.133	-0.275	-0.100	-0.006	0.014	0.051	0.024	0.156	-0.060
-0.045	0.987	-0.045	0.018	1.000	-0.010	-0.653	0.287	-0.365	-0.015	-0.017	0.008	0.043	0.013	0.179	-0.059
-0.107	1.092	-0.116	0.026	0.999	-0.022	-0.610	0.159	-0.380	-0.083	0.088	-0.051	0.017	0.117	0.252	-0.064
-0.103	1.119	-0.108	0.032	0.999	-0.032	-0.465	-0.063	-0.363	-0.086	0.115	-0.033	0.012	0.144	0.245	-0.063
-0.068	0.991	-0.010	0.040	0.998	-0.040	-0.423	0.128	-0.379	-0.059	-0.012	0.074	0.024	0.015	0.149	-0.071
-0.060	0.964	0.018	0.047	0.998	-0.052	-0.583	0.194	-0.378	-0.058	-0.038	0.113	0.033	0.012	0.123	-0.078
-0.045	0.918	-0.065	0.053	0.997	-0.064	-0.588	0.117	-0.335	-0.049	-0.083	0.042	0.050	0.060	0.207	-0.071
-0.095	1.018	-0.128	0.059	0.995	-0.074	-0.500	0.084	-0.355	-0.105	0.018	-0.011	0.001	0.040	0.272	-0.068
-0.022	1.053	-0.128	0.066	0.994	-0.082	-0.412	0.054	-0.345	-0.038	0.054	-0.003	0.075	0.074	0.273	-0.074
-0.030	1.034	-0.085	0.073	0.993	-0.090	-0.361	0.034	-0.375	-0.053	0.036	0.048	0.068	0.054	0.231	-0.078
-0.076	1.014	-0.073	0.079	0.992	-0.100	-0.541	0.111	-0.323	-0.105	0.018	0.071	0.023	0.034	0.221	-0.072
-0.030	0.976	-0.097	0.085	0.990	-0.111	-0.518	0.103	-0.327	-0.065	-0.019	0.057	0.070	0.005	0.245	-0.063
-0.030	0.922	-0.168	0.091	0.989	-0.116	-0.232	0.117	-0.337	-0.071	-0.071	-0.008	0.071	0.060	0.317	-0.064
0.055	0.925	-0.183	0.097	0.988	-0.118	-0.075	0.095	-0.324	0.007	-0.067	-0.022	0.156	0.057	0.334	-0.053
-0.041	1.014	-0.203	0.100	0.988	-0.121	-0.122	0.135	-0.176	-0.092	0.023	-0.039	0.061	0.032	0.354	-0.038
-0.014	1.018	-0.160	0.102	0.987	-0.123	-0.112	0.141	-0.160	-0.068	0.027	0.007	0.088	0.036	0.311	-0.028
0.086	0.964	-0.073	0.106	0.986	-0.126	-0.102	0.526	-0.247	0.028	-0.026	0.097	0.189	0.018	0.224	-0.040
0.086	0.964	-0.073	0.108	0.986	-0.130	-0.176	0.283	-0.151	0.026	-0.025	0.101	0.190	0.018	0.224	-0.035
0.028	0.929	-0.128	0.110	0.986	-0.127	0.152	0.149	-0.171	-0.035	-0.060	0.043	0.133	0.053	0.279	-0.027
0.024	0.891	-0.136	0.114	0.986	-0.121	0.362	0.046	-0.181	-0.043	-0.099	0.028	0.129	0.092	0.287	-0.034
0.036	0.949	-0.183	0.115	0.986	-0.117	0.219	0.273	-0.100	-0.033	-0.041	-0.023	0.140	0.034	0.334	-0.042
0.005	1.034	-0.211	0.115	0.987	-0.112	0.301	0.258	-0.038	-0.064	0.043	-0.055	0.110	0.051	0.361	-0.053
0.067	0.999	-0.002	0.116	0.988	-0.104	0.458	0.458	-0.130	-0.004	0.008	0.146	0.172	0.016	0.152	-0.067
0.001	0.960	-0.026	0.117	0.989	-0.094	0.526	0.358	-0.079	-0.070	-0.032	0.112	0.106	0.023	0.175	-0.085
0.001	0.922	0.037	0.116	0.990	-0.078	0.804	0.244	-0.011	-0.069	-0.073	0.160	0.106	0.062	0.111	-0.089
-0.018	0.879	-0.006	0.114	0.992	-0.061	0.872	0.191	0.052	-0.087	-0.117	0.099	0.087	0.104	0.154	-0.098
0.063	0.856	0.085	0.111	0.993	-0.045	0.825	0.429	0.147	-0.003	-0.142	0.174	0.167	0.126	0.063	-0.097
-0.045	0.922	-0.077	0.107	0.994	-0.028	0.918	0.370	0.186	-0.106	-0.077	-0.005	0.059	0.059	0.224	-0.099
-0.049	1.003	-0.061	0.105	0.994	-0.013	0.840	0.489	0.067	-0.108	0.003	-0.005	0.054	0.022	0.208	-0.089
-0.110	1.007	-0.116	0.102	0.995	0.004	0.883	0.293	0.102	-0.167	0.006	-0.077	0.008	0.026	0.262	-0.104
0.005	0.972	0.029	0.100	0.995	0.026	1.185	0.540	0.099	-0.049	-0.028	0.046	0.107	0.009	0.116	-0.107
-0.064	0.991	0.108	0.097	0.994	0.050	1.215	0.411	0.143	-0.115	-0.009	0.102	0.036	0.011	0.036	-0.110
-0.033	1.007	0.136	0.091	0.993	0.073	1.168	0.297	0.279	-0.078	0.007	0.106	0.066	0.026	0.006	-0.105
-0.045	0.968	0.163	0.085	0.992	0.096	1.169	0.292	0.295	-0.084	-0.030	0.111	0.054	0.012	0.023	-0.111
-0.053	0.933	0.144	0.081	0.990	0.114	0.972	0.523	0.265	-0.086	-0.063	0.073	0.046	0.047	0.005	-0.102
-0.060	0.910	0.112	0.077	0.988	0.134	1.060	0.477	0.243	-0.090	-0.085	0.021	0.039	0.070	0.025	-0.098
-0.087	1.010	0.100	0.071	0.985	0.159	1.261	0.138	0.278	-0.111	0.019	-0.016	0.012	0.031	0.035	-0.082
-0.110	1.072	0.037	0.065	0.981	0.183	1.274	0.107	0.306	-0.128	0.085	-0.103	0.010	0.093	0.096	-0.072
-0.037	1.111	0.144	0.060	0.976	0.207	1.258	0.249	0.308	-0.049	0.128	-0.021	0.064	0.132	0.012	-0.071
-0.057	1.119	0.175	0.054	0.972	0.230	1.189	0.150	0.331	-0.062	0.141	-0.012	0.046	0.140	0.044	-0.072
-0.049	1.065	0.313	0.048	0.968	0.245	0.757	0.274	0.320	-0.049	0.090	0.112	0.056	0.086	0.183	-0.071
-0.091	1.061	0.290	0.043	0.966	0.257	0.626	0.173	0.279	-0.087	0.089	0.076	0.016	0.082	0.161	-0.091
-0.049	0.972	0.349	0.039	0.962	0.270	0.664	0.160	0.263	-0.040	0.003	0.122	0.060	0.007	0.221	-0.092
-0.114	0.945	0.368	0.034	0.959	0.282	0.639	0.225	0.283	-0.100	-0.021	0.130	0.003	0.034	0.243	-0.086
-0.076	0.933	0.270	0.030	0.954	0.298	0.840	0.315	0.281	-0.058	-0.027	0.016	0.037	0.046	0.147	-0.078
-0.076	0.933	0.270	0.027	0.950	0.311	0.701	0.361	0.276	-0.055	-0.023	0.003	0.037	0.046	0.149	-0.080
-0.110	1.061	0.242	0.024	0.946	0.324	0.701	0.338	0.251	-0.087	0.108	-0.037	0.004	0.082	0.123	-0.068
-0.172	1.030	0.152	0.022	0.941	0.337	0.731	0.377	0.218	-0.146	0.082	-0.140	0.056	0.053	0.035	-0.074
-0.149	1.038	0.187	0.022	0.937	0.348	0.673	0.710	0.213	-0.123	0.094	-0.117	0.033	0.062	0.073	-0.074
-0.203	1.030	0.096	0.021	0.932	0.361	0.757	0.676	0.295	-0.176	0.090	-0.220	0.086	0.057	0.014	-0.092
-0.180	1.041	0.069	0.018	0.928	0.373	0.701	0.595	0.348	-0.150	0.107	-0.260	0.063	0.070	0.038	-0.119
-0.264	1.007	0.195	0.012	0.922	0.388	0.809	0.329	0.410	-0.229	0.077	-0.147	0.147	0.035	0.092	-0.133
-0.318	0.933	0.250	0.005	0.917	0.399	0.643	-0.003	0.329	-0.276	0.008	-0.103	0.201	0.038	0.150	-0.114
-0.226	0.945	0.309	-0.001	0.913	0.409	0.550	-0.267	0.180	-0.177	0.023	-0.054	0.109	0.025	0.213	-0.081
-0.083	0.960	0.258	-0.002	0.909	0.416	0.432	0.159	0.098	-0.034	0.042	-0.112	0.032	0.009	0.165	-0.038
-0.014	0.949	0.132	-0.001	0.906	0.423	0.422	0.256	0.068	0.034	0.033	-0.245	0.101	0.020	0.042	0.014
-0.083	0.949	0.136	-0.007	0.903	0.430	0.448	-0.243	0.206	-0.029	0.037	-0.248	0.031	0.020	0.050	0.085
-0.095	0.891	0.187	-0.016	0.899	0.438	0.464	-0.633	0.214	-0.031	-0.017	-0.204	0.018	0.078	0.104	0.148
0.086	0.895	0.199	-0.025	0.896	0.444	0.371	-0.742	0.162	0.158	-0.010	-0.198	0.197	0.074	0.118	0.202
0.193	0.941	0.207	-0.035	0.893	0.449	0.380	-0.860	0.113	0.275	0.039	-0.196	0.304	0.027	0.129	0.276
0.236	0.902	0.163	-0.044	0.890	0.454	0.338	-0.995	0.068	0.327	0.003	-0.243	0.345	0.066	0.088	0.385
0.278	0.887	0.175	-0.054	0.887	0.458	0.312	-1.137	0.066	0.380	-0.010	-0.235	0.386	0.080	0.103	0.448
0.409	0.879	0.100	-0.063	0.885	0.462	0.363	-0.943	0.051	0.519	-0.015	-0.314	0.516	0.089	0.032	0.501
0.355	0.848	0.152	-0.072	0.881	0.467	0.377	-0.861	0.169	0.475	-0.043	-0.268	0.462	0.120	0.087	0.520
0.436	0.829	0.238	-0.082	0.877	0.473	0.445	-0.663	0.299	0.566	-0.058	-0.187	0.542	0.139	0.176	0.530
0.290	0.786	0.191	-0.096	0.874	0.476	0.233	-0.736	0.443	0.434	-0.099	-0.237	0.395	0.182	0.133	0.477
0.317	0.794	0.305	-0.108	0.872	0.478	0.204	-0.549	0.440	0.472	-0.089	-0.125	0.421	0.175	0.250	0.447
0.147	0.871	0.329	-0.113	0.870	0.481	0.211	-0.234	0.208	0.308	-0.009	-0.104	0.251	0.098	0.276	0.394
0.182	0.864	0.278	-0.124	0.865	0.486	0.431	-0.728	0.264	0.354	-0.013	-0.161	0.285	0.105	0.228	0.318
0.101	1.034	0.266	-0.131	0.860	0.493	0.523	-0.384	0.228	0.280	0.163	-0.180	0.203	0.065	0.219	0.244
-0.072	1.123	0.459	-0.136	0.859	0.493	0.023	-0.263	0.184	0.113	0.252	0.013	0.029	0.154	0.414	0.200
-0.072	1.123	0.459	-0.142	0.859	0.491	-0.014	-0.252	0.209	0.119	0.252	0.014	0.029	0.154	0.418	0.141
-0.087	0.879	0.467	-0.151	0.857	0.492	0.157	-0.623	0.182	0.113	0.011	0.021	0.014	0.089	0.429	0.089
-0.091	0.956	0.498	-0.157	0.857	0.490	-0.053	-0.429	0.133	0.116	0.088	0.055	0.010	0.011	0.465	0.077
-0.137	0.980	0.483	-0.160	0.859	0.486	-0.194	-0.181	0.088	0.074	0.109	0.043	0.037	0.012	0.453	0.055
-0.164	0.972	0.451	-0.162	0.862	0.481	-0.252	-0.030	0.071	0.049	0.099	0.016	0.063	0.005	0.423	0.011
-0.187	0.898	0.522	-0.163	0.863	0.477	-0.211	-0.068	0.022	0.027	0.023	0.091	0.086	0.068	0.497	-0.039
-0.357	0.898	0.404	-0.164	0.866	0.472	-0.290	-0.122	-0.019	-0.140	0.020	-0.022	0.256	0.068	0.381	-0.059
-0.395	0.902	0.420	-0.166	0.869	0.467	-0.243	-0.154	-0.034	-0.177	0.022	-0.001	0.296	0.064	0.400	-0.077
-0.233	0.902	0.510	-0.162	0.870	0.465	-0.116	0.116	-0.154	-0.018	0.021	0.091	0.135	0.064	0.493	-0.097
-0.280	0.941	0.376	-0.157	0.874	0.459	-0.385	0.276	-0.192	-0.070	0.055	-0.037	0.183	0.025	0.362	-0.064
-0.345	0.945	0.353	-0.158	0.877	0.453	-0.297	-0.171	-0.034	-0.133	0.056	-0.055	0.250	0.021	0.342	-0.054
-0.149	0.960	0.427	-0.155	0.881	0.447	-0.363	0.074	-0.126	0.061	0.068	0.026	0.057	0.005	0.420	-0.053
-0.330	0.898	0.408	-0.158	0.886	0.437	-0.506	-0.293	-0.038	-0.118	0.001	0.017	0.240	0.066	0.403	-0.058
-0.222	0.933	0.491	-0.159	0.888	0.430	-0.291	-0.358	-0.099	-0.008	0.033	0.106	0.136	0.031	0.489	-0.024
-0.268	0.925	0.459	-0.163	0.892	0.421	-0.420	-0.571	-0.090	-0.051	0.022	0.084	0.185	0.038	0.461	-0.062
-0.145	0.879	0.376	-0.162	0.897	0.411	-0.535	-0.228	-0.133	0.072	-0.029	0.012	0.066	0.085	0.380	-0.043
-0.360	0.991	0.384	-0.163	0.900	0.404	-0.342	-0.224	-0.115	-0.143	0.079	0.027	0.284	0.027	0.390	-0.056
-0.191	0.925	0.471	-0.160	0.905	0.395	-0.526	0.049	-0.151	0.024	0.009	0.123	0.117	0.038	0.478	-0.049
-0.310	0.817	0.392	-0.156	0.911	0.383	-0.673	0.125	-0.191	-0.099	-0.105	0.056	0.238	0.145	0.402	-0.078
-0.260	0.995	0.301	-0.151	0.913	0.380	-0.148	0.069	-0.262	-0.054	0.071	-0.032	0.190	0.033	0.313	-0.062
-0.322	1.072	0.246	-0.148	0.917	0.371	-0.460	-0.083	-0.191	-0.117	0.144	-0.077	0.253	0.110	0.259	-0.088
-0.260	0.910	0.333	-0.145	0.922	0.359	-0.635	0.063	-0.177	-0.059	-0.023	0.022	0.193	0.053	0.347	-0.078
-0.345	0.871	0.345	-0.142	0.927	0.348	-0.612	-0.114	-0.209	-0.146	-0.067	0.046	0.279	0.092	0.360	-0.075
-0.287	0.949	0.219	-0.140	0.930	0.340	-0.380	-0.195	-0.209	-0.090	0.007	-0.072	0.222	0.015	0.235	-0.065
-0.241	0.995	0.223	-0.136	0.934	0.332	-0.422	0.067	-0.235	-0.049	0.050	-0.060	0.177	0.031	0.240	-0.076
-0.214	1.045	0.305	-0.136	0.939	0.317	-0.712	-0.394	-0.140	-0.022	0.095	0.038	0.150	0.081	0.322	-0.057
-0.287	0.983	0.321	-0.129	0.944	0.303	-0.755	0.222	-0.336	-0.102	0.028	0.068	0.224	0.020	0.338	-0.057
-0.226	0.956	0.290	-0.126	0.947	0.295	-0.385	-0.267	-0.231	-0.042	-0.002	0.045	0.162	0.007	0.307	-0.055
-0.226	0.956	0.290	-0.125	0.950	0.285	-0.526	-0.318	-0.188	-0.043	-0.006	0.057	0.162	0.007	0.308	-0.074
-0.145	1.041	0.341	-0.117	0.955	0.271	-0.771	0.356	-0.305	0.030	0.074	0.123	0.081	0.077	0.360	-0.061
-0.280	0.941	0.278	-0.112	0.960	0.257	-0.714	0.002	-0.275	-0.110	-0.031	0.074	0.214	0.023	0.298	-0.072
-0.222	0.929	0.183	-0.108	0.964	0.244	-0.685	0.082	-0.240	-0.057	-0.047	-0.007	0.156	0.035	0.203	-0.069
-0.299	1.045	0.136	-0.107	0.968	0.227	-0.823	-0.304	-0.140	-0.134	0.065	-0.037	0.233	0.081	0.155	-0.083
-0.157	0.995	0.301	-0.101	0.971	0.216	-0.626	0.088	-0.290	0.003	0.011	0.141	0.090	0.031	0.320	-0.072
-0.233	0.956	0.187	-0.096	0.974	0.206	-0.493	-0.049	-0.279	-0.079	-0.031	0.037	0.166	0.008	0.207	-0.067
-0.264	1.007	0.022	-0.092	0.977	0.191	-0.731	-0.072	-0.278	-0.115	0.016	-0.114	0.197	0.042	0.041	-0.055
-0.187	1.065	0.073	-0.086	0.981	0.175	-0.802	0.164	-0.291	-0.044	0.070	-0.046	0.120	0.101	0.091	-0.062
-0.187	1.041	0.120	-0.080	0.984	0.162	-0.667	-0.063	-0.304	-0.050	0.043	0.015	0.120	0.077	0.137	-0.063
-0.187	1.034	0.187	-0.076	0.986	0.151	-0.565	-0.193	-0.254	-0.054	0.033	0.093	0.119	0.070	0.204	-0.065
-0.210	0.991	0.120	-0.071	0.988	0.136	-0.750	0.016	-0.276	-0.083	-0.012	0.041	0.142	0.027	0.137	-0.065
-0.203	1.030	0.073	-0.066	0.991	0.119	-0.834	0.043	-0.283	-0.081	0.024	0.011	0.134	0.066	0.090	-0.068
-0.172	1.099	-0.038	-0.062	0.993	0.103	-0.791	-0.258	-0.218	-0.054	0.091	-0.083	0.102	0.134	0.021	-0.069
-0.153	1.080	0.120	-0.056	0.994	0.091	-0.577	-0.020	-0.321	-0.041	0.070	0.086	0.082	0.115	0.136	-0.065
-0.133	0.983	0.203	-0.050	0.996	0.077	-0.727	0.112	-0.288	-0.028	-0.028	0.183	0.062	0.018	0.218	-0.068
-0.153	0.860	0.065	-0.046	0.997	0.059	-0.943	0.020	-0.245	-0.053	-0.153	0.064	0.081	0.106	0.080	-0.074
-0.199	0.929	-0.022	-0.038	0.998	0.042	-0.847	0.100	-0.401	-0.107	-0.084	-0.006	0.126	0.037	0.007	-0.077
-0.172	1.014	-0.120	-0.032	0.999	0.025	-0.794	-0.026	-0.328	-0.086	0.000	-0.088	0.098	0.048	0.105	-0.060
-0.176	1.072	-0.069	-0.026	1.000	0.011	-0.702	-0.207	-0.316	-0.096	0.057	-0.023	0.101	0.105	0.055	-0.062
-0.072	1.134	-0.053	-0.021	1.000	-0.005	-0.765	-0.031	-0.280	0.001	0.119	0.008	0.003	0.166	0.040	-0.057
-0.099	1.041	0.069	-0.016	1.000	-0.025	-1.026	0.121	-0.277	-0.031	0.026	0.150	0.023	0.073	0.081	-0.075
-0.107	1.007	-0.002	-0.010	0.999	-0.046	-1.057	0.061	-0.298	-0.045	-0.008	0.100	0.030	0.038	0.010	-0.058
-0.172	0.906	-0.030	-0.004	0.998	-0.062	-0.824	0.014	-0.350	-0.117	-0.108	0.089	0.094	0.063	0.017	-0.068
-0.033	0.991	-0.101	0.002	0.997	-0.076	-0.677	-0.030	-0.280	0.016	-0.022	0.031	0.045	0.022	0.089	-0.066
-0.103	1.053	-0.152	0.007	0.996	-0.094	-0.924	-0.097	-0.262	-0.059	0.041	-0.002	0.024	0.083	0.140	-0.072
-0.103	1.053	-0.152	0.013	0.993	-0.114	-0.965	0.011	-0.340	-0.065	0.044	0.017	0.023	0.083	0.140	-0.064
-0.118	0.887	-0.101	0.019	0.991	-0.130	-0.805	-0.102	-0.282	-0.085	-0.120	0.084	0.038	0.084	0.088	-0.072
-0.110	0.895	-0.132	0.023	0.989	-0.145	-0.781	0.015	-0.244	-0.081	-0.110	0.068	0.030	0.077	0.119	-0.069
-0.068	0.976	-0.219	0.029	0.987	-0.159	-0.705	-0.023	-0.298	-0.043	-0.027	-0.006	0.013	0.004	0.206	-0.059
-0.068	1.034	-0.254	0.034	0.984	-0.177	-0.906	0.041	-0.266	-0.047	0.034	-0.023	0.012	0.061	0.243	-0.056
-0.018	1.061	-0.207	0.040	0.980	-0.195	-0.906	0.140	-0.344	-0.002	0.065	0.042	0.063	0.089	0.195	-0.055
-0.083	0.972	-0.175	0.045	0.976	-0.212	-0.850	-0.004	-0.285	-0.071	-0.021	0.089	0.002	0.000	0.163	-0.053
-0.068	0.933	-0.179	0.050	0.973	-0.224	-0.646	-0.339	-0.190	-0.060	-0.056	0.097	0.013	0.040	0.165	-0.057
0.009	0.875	-0.168	0.054	0.970	-0.235	-0.581	0.230	-0.290	0.013	-0.111	0.120	0.091	0.098	0.152	-0.063
-0.083	0.879	-0.365	0.058	0.966	-0.253	-0.900	0.245	-0.271	-0.083	-0.103	-0.059	0.002	0.095	0.349	-0.043
-0.068	0.995	-0.373	0.062	0.960	-0.272	-0.954	0.220	-0.286	-0.071	0.019	-0.048	0.013	0.021	0.356	-0.033
0.009	0.991	-0.361	0.068	0.955	-0.289	-0.882	0.068	-0.328	0.001	0.020	-0.020	0.090	0.017	0.343	-0.031
-0.022	0.995	-0.341	0.073	0.949	-0.306	-0.877	0.106	-0.347	-0.035	0.030	0.017	0.059	0.021	0.323	-0.044
0.017	0.906	-0.317	0.079	0.946	-0.316	-0.477	0.185	-0.378	-0.002	-0.056	0.050	0.098	0.068	0.298	-0.038
-0.060	0.980	-0.254	0.085	0.942	-0.325	-0.502	-0.008	-0.315	-0.085	0.021	0.123	0.021	0.006	0.234	-0.054
0.055	0.972	-0.258	0.089	0.937	-0.336	-0.609	0.229	-0.307	0.027	0.017	0.130	0.137	0.001	0.237	-0.063
0.005	0.871	-0.246	0.091	0.932	-0.350	-0.703	0.374	-0.262	-0.025	-0.078	0.156	0.086	0.101	0.224	-0.078
-0.014	0.848	-0.290	0.093	0.927	-0.362	-0.609	0.549	-0.323	-0.046	-0.096	0.125	0.067	0.124	0.265	-0.054
-0.049	0.844	-0.384	0.094	0.923	-0.372	-0.499	0.317	-0.241	-0.083	-0.096	0.040	0.032	0.128	0.358	-0.063
0.028	0.906	-0.447	0.097	0.920	-0.379	-0.345	0.072	-0.165	-0.008	-0.031	-0.016	0.109	0.067	0.419	-0.066
0.017	0.953	-0.294	0.096	0.919	-0.383	-0.186	0.391	-0.156	-0.019	0.017	0.142	0.097	0.021	0.263	-0.076
-0.026	0.906	-0.345	0.095	0.916	-0.390	-0.330	0.343	-0.082	-0.060	-0.027	0.097	0.054	0.067	0.313	-0.062
-0.076	0.840	-0.345	0.093	0.914	-0.396	-0.301	0.448	-0.091	-0.108	-0.090	0.103	0.003	0.133	0.313	-0.101
0.067	0.821	-0.282	0.091	0.912	-0.400	-0.220	0.445	-0.085	0.037	-0.108	0.171	0.144	0.152	0.249	-0.106
-0.137	0.775	-0.317	0.089	0.912	-0.399	0.084	0.332	-0.079	-0.165	-0.155	0.134	0.060	0.198	0.284	-0.111
-0.057	0.806	-0.412	0.086	0.913	-0.398	0.121	0.276	-0.003	-0.082	-0.125	0.038	0.020	0.167	0.378	-0.102
-0.083	0.856	-0.404	0.081	0.914	-0.396	0.122	0.327	0.093	-0.104	-0.076	0.045	0.008	0.116	0.368	-0.113
-0.014	0.837	-0.266	0.077	0.916	-0.393	0.202	0.434	0.019	-0.031	-0.097	0.179	0.059	0.136	0.229	-0.095
-0.014	0.837	-0.266	0.073	0.920	-0.386	0.404	0.334	0.064	-0.027	-0.100	0.172	0.058	0.136	0.228	-0.092
-0.080	0.864	-0.357	0.069	0.923	-0.380	0.360	0.291	0.093	-0.088	-0.076	0.075	0.008	0.109	0.317	-0.086
-0.091	0.875	-0.463	0.064	0.926	-0.373	0.408	0.331	0.117	-0.094	-0.068	-0.038	0.019	0.097	0.424	-0.083
-0.091	0.972	-0.428	0.059	0.928	-0.369	0.251	0.323	0.108	-0.089	0.027	-0.007	0.020	0.001	0.388	-0.079
-0.083	0.956	-0.416	0.054	0.929	-0.366	0.184	0.310	0.118	-0.077	0.010	0.002	0.012	0.016	0.375	-0.082
-0.030	0.887	-0.278	0.050	0.932	-0.359	0.364	0.414	0.047	-0.019	-0.063	0.134	0.042	0.086	0.236	-0.087
-0.080	0.875	-0.223	0.047	0.935	-0.351	0.457	0.192	0.094	-0.065	-0.078	0.180	0.006	0.098	0.180	-0.086
-0.072	0.844	-0.235	0.042	0.939	-0.340	0.564	0.114	0.184	-0.053	-0.113	0.158	0.003	0.130	0.192	-0.082
-0.068	0.852	-0.274	0.036	0.944	-0.329	0.595	0.208	0.211	-0.043	-0.110	0.107	0.008	0.122	0.231	-0.082
-0.080	0.929	-0.369	0.032	0.947	-0.321	0.447	0.267	0.121	-0.051	-0.036	0.005	0.001	0.045	0.326	-0.077
-0.083	0.976	-0.313	0.028	0.949	-0.313	0.411	0.408	0.070	-0.050	0.008	0.052	0.002	0.000	0.270	-0.081
-0.149	0.972	-0.373	0.024	0.952	-0.304	0.519	0.351	0.041	-0.112	0.001	-0.017	0.065	0.005	0.329	-0.078
-0.164	0.987	-0.325	0.021	0.955	-0.294	0.509	0.267	0.071	-0.124	0.013	0.021	0.079	0.009	0.282	-0.080
-0.099	1.018	-0.306	0.017	0.959	-0.283	0.622	0.273	0.078	-0.055	0.040	0.029	0.011	0.039	0.262	-0.080
-0.091	1.003	-0.274	0.013	0.962	-0.271	0.581	0.339	0.124	-0.043	0.021	0.049	0.003	0.023	0.231	-0.068
-0.087	0.929	-0.211	0.007	0.965	-0.262	0.467	0.584	0.109	-0.034	-0.055	0.103	0.003	0.051	0.167	-0.055
-0.095	0.937	-0.302	0.003	0.967	-0.255	0.405	0.705	0.024	-0.037	-0.049	0.005	0.004	0.043	0.258	-0.060
-0.157	0.995	-0.392	-0.001	0.969	-0.248	0.372	0.671	0.008	-0.094	0.007	-0.092	0.065	0.016	0.347	-0.058
-0.230	1.065	-0.475	-0.006	0.970	-0.241	0.378	0.733	0.035	-0.162	0.075	-0.182	0.138	0.087	0.428	-0.056
-0.199	0.933	-0.495	-0.012	0.972	-0.234	0.393	0.805	0.068	-0.126	-0.058	-0.208	0.107	0.045	0.446	-0.064
-0.210	0.868	-0.487	-0.017	0.974	-0.226	0.441	0.671	0.060	-0.132	-0.126	-0.208	0.118	0.111	0.436	-0.095
-0.214	0.871	-0.408	-0.019	0.975	-0.220	0.356	0.338	0.027	-0.134	-0.124	-0.136	0.121	0.107	0.355	-0.121
-0.310	0.891	-0.270	-0.018	0.977	-0.214	0.288	-0.173	-0.077	-0.231	-0.106	-0.003	0.217	0.089	0.215	-0.118
-0.314	0.999	-0.266	-0.015	0.977	-0.212	0.157	-0.279	-0.152	-0.238	0.002	-0.002	0.221	0.019	0.210	-0.095
-0.130	0.995	-0.325	-0.011	0.979	-0.206	0.321	0.036	-0.191	-0.057	-0.004	-0.067	0.036	0.015	0.269	-0.068
-0.049	1.007	-0.373	-0.009	0.980	-0.199	0.345	-0.171	-0.099	0.022	0.007	-0.120	0.043	0.026	0.316	0.023
-0.049	1.007	-0.373	-0.006	0.981	-0.192	0.397	-0.551	-0.023	0.019	0.005	-0.127	0.043	0.027	0.315	0.137
0.120	0.980	-0.451	-0.004	0.983	-0.185	0.392	-0.771	0.054	0.186	-0.023	-0.213	0.211	0.000	0.393	0.227
0.243	0.941	-0.440	-0.000	0.984	-0.180	0.313	-0.871	-0.000	0.305	-0.063	-0.206	0.332	0.039	0.380	0.313
0.282	0.941	-0.550	0.004	0.984	-0.176	0.278	-0.808	-0.007	0.340	-0.064	-0.321	0.371	0.039	0.489	0.401
0.367	0.941	-0.526	0.005	0.986	-0.169	0.416	-0.736	0.087	0.423	-0.065	-0.304	0.454	0.039	0.464	0.463
0.405	0.906	-0.440	0.005	0.987	-0.160	0.480	-0.906	0.233	0.462	-0.101	-0.226	0.491	0.074	0.376	0.497
0.470	0.995	-0.408	0.004	0.988	-0.153	0.388	-0.802	0.236	0.528	-0.013	-0.202	0.554	0.015	0.343	0.501
0.451	1.022	-0.357	0.003	0.989	-0.147	0.333	-0.546	0.201	0.509	0.013	-0.156	0.533	0.042	0.291	0.469
0.367	0.980	-0.337	0.003	0.990	-0.140	0.389	-0.570	0.151	0.425	-0.031	-0.144	0.445	0.000	0.270	0.441
0.263	0.968	-0.290	0.002	0.992	-0.129	0.548	-0.423	0.164	0.322	-0.043	-0.107	0.339	0.012	0.222	0.396
0.297	0.929	-0.250	0.000	0.993	-0.117	0.626	-0.225	0.156	0.359	-0.083	-0.079	0.371	0.050	0.181	0.333
0.251	0.941	-0.282	-0.003	0.994	-0.109	0.422	0.089	0.166	0.315	-0.073	-0.119	0.322	0.037	0.213	0.274
0.097	1.181	-0.317	-0.004	0.995	-0.101	0.429	-0.212	0.115	0.163	0.166	-0.162	0.166	0.204	0.248	0.234
0.090	1.208	-0.156	-0.005	0.996	-0.087	0.727	-0.396	0.101	0.156	0.192	-0.015	0.157	0.231	0.086	0.188
0.105	1.080	-0.042	-0.008	0.997	-0.077	0.507	-0.284	0.161	0.173	0.063	0.089	0.170	0.103	0.029	0.140
0.051	1.034	-0.160	-0.010	0.998	-0.068	0.472	-0.454	0.183	0.122	0.016	-0.039	0.114	0.056	0.090	0.103
0.013	1.057	-0.144	-0.014	0.998	-0.058	0.524	-0.377	0.217	0.087	0.039	-0.034	0.075	0.079	0.076	0.076
-0.007	1.010	0.033	-0.019	0.998	-0.051	0.310	0.019	0.244	0.073	-0.008	0.137	0.055	0.033	0.101	0.057
-0.041	0.991	-0.022	-0.024	0.999	-0.044	0.376	0.051	0.251	0.043	-0.027	0.074	0.019	0.014	0.045	0.022
-0.080	1.049	-0.156	-0.028	0.999	-0.037	0.365	-0.085	0.184	0.008	0.030	-0.067	0.020	0.072	0.090	-0.021
-0.157	1.014	-0.124	-0.031	0.999	-0.031	0.316	0.050	0.143	-0.065	-0.004	-0.042	0.097	0.037	0.059	-0.044
-0.245	1.096	-0.116	-0.032	0.999	-0.021	0.491	0.155	0.017	-0.152	0.077	-0.044	0.185	0.119	0.052	-0.075
-0.253	1.065	-0.207	-0.035	0.999	-0.014	0.414	-0.213	0.114	-0.156	0.046	-0.143	0.193	0.088	0.144	-0.089
-0.233	1.076	-0.018	-0.035	0.999	-0.008	0.253	0.139	-0.054	-0.136	0.058	0.040	0.173	0.100	0.044	-0.082
-0.118	1.041	0.010	-0.034	0.999	-0.004	0.216	-0.233	-0.033	-0.020	0.023	0.063	0.058	0.066	0.069	-0.073
-0.118	1.014	-0.061	-0.033	0.999	0.001	0.289	-0.142	-0.075	-0.020	-0.004	-0.013	0.057	0.039	0.002	-0.053
-0.195	1.076	-0.081	-0.034	0.999	0.003	0.139	-0.416	0.033	-0.095	0.058	-0.036	0.133	0.101	0.023	-0.023
-0.060	0.914	0.057	-0.034	0.999	0.009	0.249	-0.037	-0.030	0.040	-0.105	0.097	0.002	0.060	0.113	-0.029
-0.060	0.914	0.057	-0.034	0.999	0.016	0.361	-0.093	0.008	0.041	-0.105	0.089	0.003	0.059	0.111	-0.032
-0.164	1.061	0.002	-0.035	0.999	0.019	0.146	-0.067	0.014	-0.062	0.042	0.031	0.100	0.088	0.055	-0.017
-0.110	1.003	0.033	-0.034	0.999	0.022	0.141	0.086	-0.058	-0.008	-0.016	0.060	0.046	0.031	0.085	-0.013
-0.130	0.976	-0.097	-0.034	0.999	0.025	0.199	-0.038	-0.008	-0.027	-0.042	-0.074	0.065	0.004	0.047	-0.028
-0.118	1.057	-0.128	-0.033	0.999	0.026	0.048	0.067	-0.047	-0.016	0.039	-0.106	0.053	0.086	0.080	-0.033
-0.183	1.115	-0.057	-0.031	0.999	0.028	0.110	0.042	-0.133	-0.084	0.097	-0.037	0.117	0.145	0.012	-0.029
-0.180	0.995	0.033	-0.029	0.999	0.031	0.177	-0.216	-0.107	-0.081	-0.023	0.050	0.113	0.026	0.077	-0.034
-0.126	1.010	-0.073	-0.027	0.999	0.034	0.159	-0.162	-0.123	-0.029	-0.007	-0.059	0.058	0.041	0.031	-0.031
-0.176	1.014	-0.152	-0.026	0.999	0.034	0.029	-0.083	-0.098	-0.081	-0.003	-0.138	0.107	0.044	0.111	-0.031
-0.091	1.099	-0.128	-0.022	0.999	0.033	-0.007	0.035	-0.201	-0.000	0.082	-0.114	0.022	0.130	0.089	-0.019
-0.176	1.115	-0.053	-0.020	0.999	0.033	0.029	-0.304	-0.141	-0.087	0.097	-0.039	0.106	0.145	0.016	-0.025
-0.080	1.072	0.104	-0.018	0.999	0.038	0.249	-0.135	-0.124	0.007	0.055	0.114	0.009	0.104	0.139	-0.021
-0.103	0.983	0.041	-0.014	0.999	0.039	0.041	-0.010	-0.194	-0.019	-0.033	0.051	0.031	0.016	0.074	-0.036
-0.091	0.980	-0.006	-0.011	0.999	0.035	-0.196	0.148	-0.170	-0.010	-0.037	0.008	0.018	0.013	0.025	-0.028
-0.180	1.065	-0.199	-0.007	1.000	0.030	-0.209	0.034	-0.234	-0.103	0.047	-0.180	0.106	0.098	0.169	-0.021
-0.126	1.107	-0.081	-0.002	0.999	0.032	0.085	-0.032	-0.226	-0.053	0.089	-0.063	0.052	0.140	0.053	-0.032
-0.033	1.088	0.081	0.001	0.999	0.034	0.083	-0.010	-0.196	0.036	0.069	0.097	0.042	0.121	0.106	-0.040
-0.141	1.007	0.037	0.004	1.000	0.031	-0.146	-0.168	-0.176	-0.074	-0.013	0.057	0.065	0.040	0.060	-0.050
-0.114	0.953	-0.010	0.008	1.000	0.028	-0.138	-0.039	-0.214	-0.051	-0.068	0.014	0.037	0.014	0.011	-0.040
-0.172	0.956	-0.077	0.010	1.000	0.028	0.003	-0.340	-0.102	-0.110	-0.064	-0.053	0.094	0.010	0.058	-0.042
-0.072	1.072	-0.124	0.013	0.999	0.030	0.162	-0.023	-0.178	-0.014	0.052	-0.102	0.007	0.105	0.108	-0.033
-0.057	1.126	-0.006	0.017	0.999	0.029	-0.078	0.255	-0.188	-0.002	0.106	0.018	0.023	0.160	0.008	-0.040
-0.068	1.049	0.057	0.019	1.000	0.024	-0.230	-0.038	-0.142	-0.016	0.028	0.086	0.012	0.082	0.069	-0.033
-0.141	0.914	-0.026	0.023	0.999	0.024	-0.022	0.105	-0.231	-0.093	-0.107	0.004	0.060	0.053	0.017	-0.039
-0.107	1.041	-0.061	0.026	0.999	0.025	0.076	-0.073	-0.168	-0.062	0.021	-0.032	0.024	0.075	0.055	-0.040
-0.076	1.096	-0.097	0.029	0.999	0.023	-0.098	-0.162	-0.149	-0.034	0.074	-0.065	0.007	0.129	0.092	-0.030
-0.076	1.096	-0.097	0.033	0.999	0.019	-0.179	0.028	-0.248	-0.039	0.074	-0.061	0.008	0.128	0.094	-0.026
0.009	1.003	0.053	0.040	0.999	0.017	-0.058	0.203	-0.307	0.040	-0.019	0.090	0.093	0.034	0.052	-0.030
-0.080	0.953	0.014	0.043	0.999	0.017	-0.010	-0.066	-0.208	-0.053	-0.069	0.051	0.006	0.016	0.009	-0.027
-0.114	1.034	-0.093	0.046	0.999	0.016	-0.064	-0.022	-0.179	-0.090	0.012	-0.054	0.028	0.066	0.100	-0.034
-0.049	1.065	-0.136	0.049	0.999	0.012	-0.161	0.074	-0.144	-0.028	0.043	-0.093	0.039	0.097	0.146	-0.057
-0.072	1.099	-0.045	0.052	0.999	0.007	-0.255	0.109	-0.181	-0.054	0.078	0.003	0.017	0.131	0.058	-0.058
-0.114	1.049	0.002	0.055	0.998	0.003	-0.194	-0.070	-0.181	-0.100	0.028	0.054	0.025	0.080	0.013	-0.046
-0.053	0.976	0.045	0.058	0.998	0.005	0.081	-0.218	-0.146	-0.041	-0.045	0.096	0.038	0.006	0.028	-0.053
0.009	0.906	0.018	0.061	0.998	0.007	0.116	0.001	-0.160	0.017	-0.114	0.066	0.100	0.063	0.002	-0.047
-0.033	0.956	-0.034	0.064	0.998	0.007	-0.038	-0.158	-0.165	-0.028	-0.064	0.015	0.059	0.014	0.055	-0.026
-0.033	0.976	-0.077	0.068	0.998	0.005	-0.093	-0.071	-0.210	-0.032	-0.044	-0.026	0.060	0.004	0.100	-0.009
-0.022	1.045	-0.112	0.073	0.997	0.000	-0.198	0.023	-0.251	-0.025	0.026	-0.057	0.072	0.073	0.138	-0.016
0.009	1.045	-0.108	0.077	0.997	-0.002	-0.073	0.020	-0.247	0.001	0.026	-0.052	0.104	0.073	0.137	-0.010
-0.018	1.065	-0.006	0.081	0.997	0.002	0.140	-0.384	-0.184	-0.030	0.045	0.047	0.078	0.092	0.036	-0.015
0.063	0.995	0.085	0.083	0.997	0.003	0.054	-0.045	-0.123	0.049	-0.024	0.137	0.159	0.021	0.053	-0.025
0.017	0.937	0.081	0.085	0.996	0.002	-0.027	0.228	-0.132	0.000	-0.082	0.134	0.114	0.039	0.047	-0.036
-0.045	0.960	-0.061	0.088	0.996	0.003	0.036	0.135	-0.131	-0.064	-0.059	-0.009	0.053	0.017	0.097	-0.034
-0.041	0.960	-0.108	0.090	0.996	0.008	0.303	0.024	-0.131	-0.062	-0.059	-0.062	0.057	0.018	0.147	-0.033
-0.041	1.007	-0.120	0.090	0.996	0.016	0.416	-0.060	-0.021	-0.062	-0.012	-0.082	0.057	0.028	0.161	-0.029
0.013	1.030	-0.049	0.088	0.996	0.025	0.464	-0.011	0.069	-0.007	0.011	-0.020	0.111	0.050	0.091	-0.026
0.028	0.976	0.081	0.087	0.996	0.036	0.543	0.258	0.056	0.009	-0.043	0.100	0.127	0.005	0.038	-0.035
0.001	0.953	0.065	0.086	0.995	0.043	0.381	0.190	0.064	-0.016	-0.066	0.077	0.100	0.029	0.021	-0.039
-0.030	0.898	0.108	0.084	0.995	0.051	0.432	0.382	0.073	-0.046	-0.120	0.112	0.070	0.084	0.062	-0.047
-0.022	0.910	0.065	0.083	0.994	0.067	0.818	0.233	0.090	-0.036	-0.108	0.053	0.078	0.073	0.016	-0.050
-0.072	0.941	-0.077	0.078	0.994	0.083	0.800	-0.023	0.206	-0.082	-0.076	-0.105	0.028	0.042	0.128	-0.052
-0.053	1.007	-0.006	0.074	0.992	0.098	0.776	0.202	0.212	-0.058	-0.010	-0.049	0.047	0.023	0.059	-0.049
-0.060	1.057	0.037	0.069	0.991	0.112	0.730	0.209	0.260	-0.061	0.042	-0.019	0.040	0.073	0.016	-0.050
-0.030	0.968	0.199	0.064	0.990	0.126	0.724	0.306	0.234	-0.026	-0.046	0.128	0.070	0.017	0.145	-0.058
-0.030	0.968	0.199	0.060	0.988	0.142	0.849	0.250	0.268	-0.021	-0.044	0.112	0.071	0.018	0.145	-0.064
-0.103	0.953	0.104	0.053	0.986	0.161	0.949	0.030	0.328	-0.087	-0.057	-0.001	0.002	0.034	0.049	-0.062
-0.095	1.034	0.120	0.045	0.983	0.178	0.865	0.067	0.391	-0.072	0.027	-0.002	0.005	0.046	0.064	-0.071
-0.076	1.061	0.128	0.038	0.981	0.191	0.713	0.324	0.375	-0.046	0.056	-0.008	0.024	0.073	0.070	-0.069
-0.145	1.053	0.195	0.031	0.979	0.203	0.616	0.110	0.371	-0.108	0.050	0.047	0.046	0.065	0.136	-0.067
-0.041	1.007	0.301	0.026	0.975	0.219	0.820	0.258	0.288	0.001	0.007	0.138	0.058	0.019	0.241	-0.068
-0.060	0.987	0.341	0.023	0.972	0.236	0.836	0.282	0.234	-0.015	-0.009	0.160	0.039	0.000	0.279	-0.063
-0.099	0.918	0.282	0.018	0.967	0.253	0.902	0.216	0.281	-0.049	-0.074	0.084	0.000	0.069	0.220	-0.057
-0.068	0.949	0.215	0.015	0.963	0.268	0.794	0.327	0.205	-0.015	-0.039	0.002	0.031	0.038	0.153	-0.050
-0.168	0.929	0.163	0.013	0.961	0.278	0.516	0.280	0.181	-0.113	-0.056	-0.059	0.070	0.058	0.101	-0.060
-0.118	0.945	0.089	0.013	0.958	0.286	0.479	0.572	0.142	-0.063	-0.038	-0.142	0.021	0.042	0.024	-0.068
-0.233	0.972	0.104	0.015	0.955	0.297	0.587	0.701	0.054	-0.181	-0.008	-0.137	0.138	0.016	0.039	-0.081
-0.222	1.003	0.120	0.015	0.950	0.311	0.802	0.645	0.174	-0.169	0.027	-0.136	0.127	0.014	0.053	-0.075
-0.214	1.026	0.085	0.013	0.942	0.334	1.263	0.600	0.299	-0.159	0.058	-0.194	0.120	0.037	0.016	-0.095
-0.203	1.057	0.073	0.004	0.935	0.356	1.197	0.241	0.534	-0.138	0.097	-0.227	0.110	0.067	0.004	-0.101
-0.230	1.049	0.234	-0.007	0.925	0.380	1.328	0.194	0.606	-0.155	0.099	-0.090	0.139	0.060	0.165	-0.101
-0.260	0.964	0.313	-0.017	0.915	0.402	1.213	-0.144	0.466	-0.175	0.023	-0.033	0.170	0.025	0.243	-0.077
-0.218	0.875	0.349	-0.027	0.910	0.414	0.665	-0.262	0.376	-0.123	-0.060	-0.009	0.127	0.113	0.278	-0.045
-0.076	0.844	0.325	-0.033	0.905	0.424	0.585	-0.098	0.269	0.025	-0.086	-0.043	0.015	0.143	0.254	0.002
-0.053	0.925	0.195	-0.037	0.901	0.433	0.498	0.002	0.243	0.053	-0.001	-0.182	0.038	0.062	0.124	0.051
-0.057	0.964	0.175	-0.043	0.897	0.440	0.483	-0.184	0.266	0.056	0.042	-0.209	0.035	0.024	0.103	0.110
-0.095	0.937	0.171	-0.054	0.893	0.446	0.380	-0.534	0.306	0.028	0.018	-0.219	0.002	0.051	0.098	0.151
-0.010	0.922	0.187	-0.065	0.890	0.452	0.422	-0.706	0.265	0.123	0.007	-0.209	0.085	0.067	0.112	0.199
0.036	0.933	0.171	-0.073	0.887	0.455	0.259	-0.712	0.147	0.178	0.021	-0.228	0.133	0.055	0.095	0.249
0.182	0.953	0.270	-0.082	0.887	0.455	0.110	-0.885	0.074	0.333	0.041	-0.129	0.281	0.035	0.193	0.323
0.163	0.910	0.167	-0.091	0.887	0.454	0.047	-0.972	0.031	0.322	-0.002	-0.230	0.264	0.077	0.089	0.385
0.255	0.922	0.156	-0.096	0.886	0.453	0.115	-0.838	-0.055	0.420	0.011	-0.241	0.359	0.064	0.077	0.437
0.282	0.879	0.175	-0.103	0.886	0.451	0.024	-0.866	0.023	0.454	-0.032	-0.220	0.387	0.106	0.096	0.464
0.309	0.767	0.238	-0.113	0.885	0.451	0.120	-0.835	0.171	0.491	-0.142	-0.157	0.415	0.218	0.159	0.462
0.278	0.748	0.254	-0.123	0.882	0.456	0.355	-0.655	0.302	0.470	-0.158	-0.146	0.386	0.237	0.175	0.423
0.132	0.802	0.234	-0.136	0.877	0.460	0.361	-0.646	0.430	0.336	-0.100	-0.170	0.241	0.181	0.155	0.388
0.020	0.829	0.250	-0.149	0.873	0.465	0.396	-0.618	0.459	0.238	-0.068	-0.159	0.130	0.152	0.172	0.351
0.032	0.933	0.191	-0.159	0.869	0.469	0.368	-0.426	0.374	0.259	0.041	-0.223	0.142	0.047	0.114	0.292
0.090	1.088	0.337	-0.163	0.866	0.474	0.280	0.051	0.280	0.320	0.199	-0.082	0.200	0.108	0.261	0.234
0.001	1.049	0.526	-0.169	0.860	0.482	0.552	-0.338	0.203	0.238	0.166	0.098	0.112	0.070	0.451	0.216
-0.133	0.953	0.522	-0.178	0.855	0.488	0.410	-0.412	0.306	0.112	0.074	0.089	0.023	0.026	0.449	0.180
-0.057	0.976	0.416	-0.185	0.854	0.487	0.031	-0.261	0.282	0.196	0.098	-0.017	0.055	0.002	0.344	0.135
-0.126	1.045	0.404	-0.192	0.854	0.483	-0.129	-0.358	0.250	0.135	0.167	-0.026	0.015	0.068	0.332	0.113
-0.126	0.925	0.542	-0.202	0.854	0.480	-0.037	-0.549	0.257	0.144	0.048	0.114	0.015	0.052	0.471	0.104
-0.168	0.840	0.483	-0.204	0.856	0.474	-0.320	-0.115	0.097	0.105	-0.040	0.061	0.059	0.136	0.412	0.045
-0.226	0.956	0.463	-0.204	0.857	0.473	-0.075	-0.067	-0.085	0.047	0.074	0.042	0.117	0.019	0.393	0.020
-0.357	0.891	0.514	-0.208	0.859	0.467	-0.194	-0.536	-0.047	-0.079	0.007	0.099	0.249	0.083	0.445	-0.028
-0.214	0.833	0.561	-0.202	0.861	0.466	-0.167	0.425	-0.125	0.058	-0.053	0.146	0.106	0.140	0.494	-0.080
-0.472	0.937	0.301	-0.204	0.861	0.467	0.092	-0.186	-0.045	-0.197	0.052	-0.115	0.364	0.035	0.234	-0.093
-0.445	0.929	0.498	-0.203	0.861	0.466	-0.029	-0.097	-0.137	-0.170	0.043	0.083	0.337	0.042	0.433	-0.087
-0.291	0.864	0.479	-0.200	0.864	0.463	-0.206	0.122	-0.145	-0.019	-0.025	0.066	0.183	0.107	0.415	-0.091
-0.360	0.856	0.392	-0.201	0.866	0.459	-0.181	-0.144	-0.049	-0.086	-0.035	-0.017	0.252	0.115	0.330	-0.065
-0.307	0.914	0.368	-0.202	0.867	0.456	-0.114	-0.190	-0.060	-0.031	0.022	-0.038	0.199	0.056	0.308	-0.033
-0.272	0.983	0.435	-0.198	0.870	0.451	-0.251	0.073	-0.196	0.001	0.088	0.033	0.164	0.014	0.378	-0.039
-0.283	0.825	0.459	-0.199	0.872	0.446	-0.213	-0.334	-0.111	-0.009	-0.073	0.061	0.175	0.145	0.403	-0.049
-0.341	0.914	0.420	-0.202	0.874	0.441	-0.194	-0.342	-0.025	-0.063	0.014	0.027	0.232	0.055	0.365	-0.044
-0.368	0.968	0.491	-0.194	0.877	0.439	-0.230	0.444	-0.262	-0.098	0.066	0.100	0.259	0.000	0.438	-0.061
-0.195	0.898	0.554	-0.190	0.880	0.436	-0.199	0.069	-0.209	0.072	-0.006	0.166	0.086	0.070	0.503	-0.076
-0.372	1.003	0.384	-0.190	0.884	0.427	-0.471	-0.269	-0.137	-0.105	0.093	0.006	0.262	0.035	0.335	-0.078
-0.372	1.003	0.384	-0.190	0.889	0.416	-0.518	-0.262	-0.140	-0.104	0.088	0.017	0.261	0.035	0.335	-0.054
-0.353	0.891	0.341	-0.186	0.892	0.411	-0.256	-0.022	-0.278	-0.089	-0.027	-0.022	0.241	0.076	0.292	-0.076
-0.283	0.949	0.305	-0.183	0.896	0.405	-0.321	-0.063	-0.227	-0.023	0.027	-0.051	0.172	0.018	0.259	-0.058
-0.357	0.922	0.380	-0.179	0.900	0.397	-0.423	-0.093	-0.264	-0.099	-0.004	0.032	0.246	0.045	0.336	-0.038
-0.233	0.871	0.420	-0.174	0.903	0.393	-0.216	-0.089	-0.321	0.019	-0.057	0.076	0.123	0.095	0.377	-0.028
-0.280	0.929	0.254	-0.171	0.907	0.385	-0.412	-0.110	-0.256	-0.030	-0.003	-0.081	0.170	0.038	0.213	-0.038
-0.264	1.010	0.349	-0.166	0.913	0.373	-0.659	0.033	-0.269	-0.020	0.072	0.025	0.156	0.044	0.309	-0.041
-0.268	0.918	0.404	-0.162	0.916	0.366	-0.372	0.025	-0.217	-0.027	-0.024	0.087	0.162	0.048	0.365	-0.031
-0.357	0.914	0.337	-0.160	0.920	0.358	-0.400	-0.164	-0.206	-0.118	-0.032	0.028	0.252	0.052	0.301	-0.041
-0.195	1.007	0.274	-0.154	0.925	0.347	-0.557	0.034	-0.297	0.038	0.056	-0.024	0.093	0.041	0.240	-0.068
-0.291	1.061	0.262	-0.147	0.929	0.340	-0.430	0.170	-0.347	-0.065	0.106	-0.028	0.191	0.096	0.230	-0.058
-0.364	0.945	0.372	-0.143	0.932	0.332	-0.383	-0.083	-0.298	-0.143	-0.013	0.089	0.266	0.020	0.341	-0.043
-0.203	0.929	0.329	-0.138	0.936	0.323	-0.547	0.151	-0.231	0.014	-0.033	0.056	0.106	0.034	0.298	-0.044
-0.287	0.941	0.187	-0.137	0.941	0.309	-0.632	-0.378	-0.186	-0.071	-0.026	-0.072	0.192	0.022	0.158	-0.040
-0.153	1.076	0.293	-0.134	0.944	0.300	-0.455	-0.104	-0.221	0.060	0.106	0.043	0.059	0.113	0.266	-0.025
-0.207	1.018	0.345	-0.127	0.948	0.293	-0.428	0.122	-0.298	-0.000	0.045	0.102	0.113	0.054	0.319	-0.019
-0.249	0.933	0.353	-0.123	0.952	0.281	-0.623	-0.097	-0.262	-0.046	-0.045	0.122	0.157	0.031	0.327	-0.017
-0.168	0.937	0.226	-0.118	0.955	0.273	-0.406	-0.043	-0.300	0.029	-0.044	0.004	0.077	0.027	0.201	-0.029
-0.237	1.099	0.187	-0.112	0.957	0.267	-0.288	0.041	-0.331	-0.046	0.116	-0.030	0.146	0.135	0.161	-0.047
-0.176	1.080	0.297	-0.106	0.960	0.258	-0.483	0.050	-0.284	0.009	0.094	0.090	0.084	0.116	0.272	-0.046
-0.245	0.949	0.376	-0.101	0.964	0.248	-0.555	-0.014	-0.299	-0.065	-0.040	0.179	0.154	0.016	0.352	-0.056
-0.249	0.941	0.223	-0.095	0.967	0.236	-0.597	0.002	-0.328	-0.076	-0.051	0.037	0.158	0.024	0.198	-0.063
-0.226	0.983	0.089	-0.091	0.970	0.226	-0.501	-0.172	-0.255	-0.057	-0.011	-0.087	0.135	0.018	0.064	-0.070
-0.210	1.041	0.242	-0.087	0.973	0.215	-0.536	0.053	-0.253	-0.047	0.045	0.077	0.119	0.077	0.218	-0.059
-0.222	1.068	0.152	-0.083	0.976	0.202	-0.656	-0.023	-0.205	-0.062	0.070	-0.001	0.130	0.104	0.128	-0.051
-0.172	1.030	0.282	-0.078	0.979	0.191	-0.603	0.034	-0.263	-0.016	0.029	0.141	0.080	0.065	0.259	-0.054
-0.176	0.891	0.191	-0.073	0.981	0.181	-0.497	0.087	-0.252	-0.025	-0.113	0.060	0.083	0.075	0.169	-0.050
-0.230	1.038	0.014	-0.070	0.983	0.170	-0.529	-0.022	-0.210	-0.082	0.031	-0.105	0.136	0.072	0.009	-0.047
-0.230	1.038	0.014	-0.065	0.985	0.159	-0.563	-0.046	-0.280	-0.087	0.029	-0.094	0.136	0.072	0.008	-0.044
-0.153	1.041	0.167	-0.059	0.988	0.144	-0.727	0.047	-0.278	-0.016	0.031	0.074	0.058	0.076	0.146	-0.042
-0.157	0.976	0.152	-0.053	0.990	0.132	-0.624	0.140	-0.312	-0.027	-0.037	0.070	0.062	0.010	0.129	-0.032
-0.149	1.014	0.108	-0.048	0.991	0.123	-0.452	-0.110	-0.282	-0.025	-0.000	0.036	0.054	0.049	0.086	-0.035
-0.137	1.065	-0.018	-0.043	0.993	0.111	-0.602	0.300	-0.215	-0.018	0.049	-0.078	0.041	0.099	0.040	-0.046
-0.191	1.150	0.025	-0.039	0.995	0.097	-0.705	0.047	-0.260	-0.077	0.132	-0.021	0.094	0.184	0.004	-0.048
-0.180	1.115	0.116	-0.033	0.996	0.083	-0.680	0.105	-0.272	-0.071	0.096	0.083	0.083	0.148	0.095	-0.045
-0.130	1.030	0.124	-0.029	0.997	0.074	-0.459	-0.121	-0.244	-0.025	0.010	0.100	0.032	0.063	0.102	-0.047
-0.126	0.922	0.002	-0.025	0.998	0.066	-0.416	-0.140	-0.254	-0.026	-0.099	-0.013	0.028	0.045	0.020	-0.030
-0.099	1.003	-0.010	-0.019	0.998	0.052	-0.712	0.147	-0.294	-0.005	-0.018	-0.011	0.000	0.036	0.032	-0.018
-0.107	1.072	-0.120	-0.014	0.999	0.036	-0.744	0.312	-0.255	-0.018	0.050	-0.106	0.007	0.105	0.141	-0.021
-0.107	1.061	0.014	-0.008	1.000	0.025	-0.582	0.051	-0.287	-0.023	0.039	0.039	0.007	0.093	0.007	-0.026
-0.153	1.099	-0.034	-0.003	1.000	0.015	-0.496	-0.169	-0.274	-0.074	0.077	0.002	0.053	0.131	0.053	-0.045
-0.095	1.041	0.029	0.003	1.000	0.004	-0.547	0.053	-0.298	-0.021	0.019	0.076	0.005	0.073	0.010	-0.059
-0.118	0.964	0.089	0.009	1.000	-0.009	-0.639	0.162	-0.321	-0.050	-0.058	0.147	0.018	0.005	0.069	-0.052
-0.103	0.910	-0.030	0.012	1.000	-0.027	-0.890	0.023	-0.199	-0.038	-0.112	0.047	0.002	0.059	0.048	-0.038
-0.060	0.972	-0.101	0.017	0.999	-0.043	-0.798	0.218	-0.238	-0.000	-0.050	-0.008	0.040	0.002	0.118	-0.034
-0.076	1.034	-0.152	0.020	0.998	-0.055	-0.599	0.048	-0.190	-0.019	0.012	-0.047	0.025	0.063	0.168	-0.020
-0.110	1.072	-0.203	0.024	0.998	-0.065	-0.458	-0.003	-0.219	-0.058	0.052	-0.089	0.010	0.101	0.218	-0.018
-0.083	1.146	-0.144	0.027	0.997	-0.074	-0.441	-0.193	-0.163	-0.034	0.126	-0.021	0.017	0.175	0.159	-0.032
-0.064	1.072	-0.049	0.030	0.996	-0.082	-0.424	0.158	-0.190	-0.018	0.053	0.081	0.036	0.101	0.063	-0.036
-0.099	1.049	-0.097	0.034	0.995	-0.096	-0.720	0.274	-0.216	-0.056	0.031	0.049	0.001	0.078	0.109	-0.048
-0.007	1.018	-0.014	0.038	0.993	-0.111	-0.738	0.323	-0.237	0.032	0.002	0.146	0.094	0.048	0.024	-0.066
-0.080	0.953	-0.045	0.043	0.991	-0.127	-0.795	0.018	-0.276	-0.046	-0.061	0.130	0.020	0.018	0.053	-0.063
-0.118	0.910	-0.097	0.048	0.988	-0.145	-0.907	0.142	-0.286	-0.089	-0.101	0.096	0.018	0.061	0.102	-0.057
-0.053	0.918	-0.195	0.052	0.986	-0.156	-0.551	0.003	-0.252	-0.028	-0.091	0.009	0.047	0.053	0.199	-0.041
-0.053	0.918	-0.195	0.057	0.984	-0.167	-0.579	-0.110	-0.236	-0.033	-0.089	0.021	0.046	0.054	0.197	-0.038
0.040	1.007	-0.258	0.061	0.982	-0.178	-0.554	0.231	-0.235	0.056	0.003	-0.031	0.138	0.035	0.259	-0.006
-0.076	1.022	-0.203	0.065	0.980	-0.191	-0.623	-0.137	-0.191	-0.063	0.021	0.037	0.022	0.050	0.204	-0.023
0.055	1.041	-0.215	0.068	0.976	-0.205	-0.710	0.650	-0.321	0.065	0.044	0.040	0.151	0.070	0.214	-0.026
-0.110	1.092	-0.215	0.073	0.973	-0.221	-0.790	0.035	-0.268	-0.105	0.098	0.056	0.015	0.120	0.213	-0.048
-0.003	1.026	-0.136	0.077	0.969	-0.235	-0.720	0.231	-0.272	-0.002	0.036	0.148	0.091	0.055	0.133	-0.047
-0.003	0.968	-0.164	0.080	0.966	-0.247	-0.614	0.148	-0.239	-0.006	-0.019	0.132	0.090	0.003	0.159	-0.081
-0.010	0.925	-0.168	0.085	0.963	-0.254	-0.394	0.176	-0.319	-0.019	-0.060	0.136	0.081	0.045	0.161	-0.066
-0.087	0.856	-0.227	0.091	0.961	-0.261	-0.380	-0.046	-0.317	-0.103	-0.127	0.084	0.002	0.115	0.219	-0.058
-0.007	0.844	-0.270	0.095	0.957	-0.276	-0.703	0.287	-0.277	-0.026	-0.134	0.054	0.082	0.127	0.260	-0.046
0.020	0.987	-0.313	0.098	0.952	-0.288	-0.656	0.190	-0.233	-0.002	0.013	0.024	0.109	0.016	0.301	-0.045
0.040	0.964	-0.337	0.100	0.949	-0.299	-0.535	0.377	-0.257	0.014	-0.006	0.011	0.128	0.008	0.323	-0.031
-0.007	0.991	-0.278	0.102	0.946	-0.308	-0.437	0.234	-0.196	-0.034	0.024	0.079	0.081	0.019	0.262	-0.033
0.013	0.956	-0.246	0.105	0.945	-0.310	-0.115	0.115	-0.193	-0.018	-0.010	0.113	0.100	0.016	0.229	-0.045
0.032	0.980	-0.215	0.107	0.943	-0.314	-0.171	0.278	-0.193	-0.000	0.015	0.149	0.119	0.007	0.197	-0.062
0.009	0.933	-0.219	0.107	0.942	-0.317	-0.157	0.206	-0.117	-0.025	-0.031	0.148	0.096	0.040	0.201	-0.076
0.009	0.891	-0.215	0.107	0.941	-0.321	-0.199	0.183	-0.084	-0.025	-0.072	0.156	0.097	0.082	0.195	-0.083
-0.014	0.856	-0.128	0.106	0.939	-0.328	-0.346	0.506	-0.096	-0.047	-0.104	0.250	0.075	0.117	0.108	-0.087
-0.010	0.775	-0.223	0.103	0.937	-0.334	-0.256	0.428	-0.042	-0.041	-0.184	0.162	0.080	0.198	0.201	-0.096
0.009	0.806	-0.235	0.101	0.935	-0.339	-0.246	0.497	-0.064	-0.020	-0.151	0.155	0.101	0.168	0.212	-0.098
-0.037	0.864	-0.227	0.098	0.934	-0.343	-0.166	0.458	-0.017	-0.063	-0.092	0.167	0.057	0.111	0.202	-0.099
-0.030	0.871	-0.286	0.095	0.934	-0.345	-0.094	0.448	-0.058	-0.054	-0.084	0.111	0.066	0.105	0.260	-0.092
-0.087	0.860	-0.302	0.093	0.933	-0.347	-0.061	0.382	-0.041	-0.110	-0.095	0.097	0.010	0.118	0.276	-0.086
-0.022	0.906	-0.353	0.091	0.934	-0.345	0.148	0.269	0.003	-0.042	-0.050	0.043	0.075	0.072	0.326	-0.076
-0.014	0.895	-0.353	0.088	0.936	-0.342	0.176	0.242	0.064	-0.032	-0.062	0.040	0.083	0.084	0.326	-0.071
-0.030	0.922	-0.313	0.084	0.937	-0.340	0.138	0.324	0.058	-0.044	-0.036	0.077	0.068	0.057	0.285	-0.064
-0.022	0.918	-0.302	0.080	0.938	-0.338	0.151	0.472	0.049	-0.032	-0.041	0.087	0.076	0.060	0.272	-0.072
-0.083	0.887	-0.325	0.073	0.938	-0.339	0.011	0.591	0.133	-0.086	-0.072	0.064	0.014	0.091	0.293	-0.077
-0.083	0.887	-0.325	0.065	0.939	-0.337	0.121	0.409	0.216	-0.079	-0.073	0.062	0.015	0.091	0.291	-0.084
-0.037	0.933	-0.254	0.059	0.941	-0.334	0.187	0.426	0.187	-0.026	-0.029	0.130	0.061	0.045	0.218	-0.086
-0.064	0.933	-0.215	0.051	0.942	-0.333	0.075	0.451	0.212	-0.046	-0.029	0.168	0.034	0.045	0.176	-0.089
-0.037	0.906	-0.199	0.046	0.944	-0.328	0.270	0.330	0.167	-0.013	-0.058	0.178	0.060	0.074	0.157	-0.091
-0.107	0.875	-0.250	0.041	0.945	-0.323	0.245	0.295	0.134	-0.078	-0.091	0.122	0.010	0.105	0.207	-0.103
-0.107	0.848	-0.258	0.037	0.948	-0.317	0.355	0.206	0.096	-0.075	-0.121	0.107	0.011	0.132	0.212	-0.103
-0.137	0.821	-0.258	0.033	0.951	-0.309	0.427	0.220	0.104	-0.101	-0.151	0.099	0.043	0.160	0.209	-0.114
-0.107	0.840	-0.235	0.028	0.953	-0.302	0.339	0.380	0.121	-0.066	-0.134	0.117	0.014	0.141	0.184	-0.100
-0.176	0.840	-0.325	0.023	0.955	-0.294	0.427	0.244	0.175	-0.130	-0.136	0.018	0.084	0.141	0.272	-0.090
-0.091	0.887	-0.313	0.017	0.957	-0.288	0.353	0.485	0.141	-0.039	-0.092	0.023	0.000	0.096	0.258	-0.066
-0.114	0.918	-0.321	0.011	0.959	-0.283	0.274	0.516	0.128	-0.057	-0.063	0.010	0.023	0.065	0.265	-0.052
-0.068	0.933	-0.313	0.005	0.961	-0.276	0.386	0.661	0.122	-0.004	-0.049	0.011	0.022	0.050	0.257	-0.042
-0.160	0.956	-0.479	-0.001	0.964	-0.267	0.487	0.655	0.113	-0.090	-0.029	-0.164	0.072	0.026	0.420	-0.036
-0.187	0.906	-0.388	-0.009	0.967	-0.256	0.592	0.615	0.198	-0.110	-0.082	-0.084	0.100	0.077	0.328	-0.034
-0.172	0.941	-0.479	-0.019	0.970	-0.244	0.672	0.743	0.305	-0.084	-0.050	-0.187	0.086	0.043	0.416	-0.051
-0.222	0.956	-0.479	-0.029	0.973	-0.228	0.832	0.668	0.320	-0.124	-0.038	-0.203	0.138	0.027	0.414	-0.080
-0.257	0.960	-0.400	-0.036	0.976	-0.213	0.768	0.465	0.242	-0.151	-0.037	-0.139	0.175	0.024	0.332	-0.114
-0.307	0.933	-0.270	-0.040	0.979	-0.202	0.584	-0.074	0.153	-0.198	-0.066	-0.020	0.227	0.051	0.201	-0.118
-0.357	0.976	-0.187	-0.042	0.980	-0.192	0.492	-0.211	0.100	-0.245	-0.026	0.053	0.280	0.008	0.116	-0.093
-0.157	1.034	-0.258	-0.042	0.982	-0.183	0.494	0.068	0.010	-0.045	0.031	-0.027	0.083	0.049	0.185	-0.051
-0.110	1.041	-0.443	-0.044	0.984	-0.174	0.467	0.028	0.084	0.004	0.037	-0.221	0.040	0.057	0.369	0.007
-0.049	1.049	-0.380	-0.045	0.985	-0.167	0.398	-0.072	0.070	0.066	0.044	-0.164	0.017	0.066	0.304	0.103
-0.022	1.018	-0.298	-0.046	0.986	-0.161	0.330	-0.316	0.093	0.094	0.012	-0.087	0.042	0.035	0.220	0.172
0.101	0.995	-0.329	-0.045	0.986	-0.158	0.189	-0.317	-0.010	0.216	-0.012	-0.121	0.162	0.013	0.251	0.228
0.186	0.983	-0.329	-0.041	0.987	-0.158	0.070	-0.537	-0.050	0.297	-0.024	-0.121	0.244	0.002	0.250	0.273
0.209	1.018	-0.412	-0.036	0.986	-0.160	-0.026	-0.727	-0.122	0.315	0.011	-0.202	0.265	0.037	0.331	0.343
0.193	1.026	-0.408	-0.031	0.986	-0.161	-0.003	-0.571	-0.118	0.294	0.019	-0.197	0.248	0.045	0.326	0.373
0.370	0.941	-0.325	-0.026	0.987	-0.161	0.036	-0.350	-0.139	0.466	-0.066	-0.114	0.424	0.040	0.243	0.393
0.274	0.879	-0.369	-0.022	0.986	-0.162	-0.028	-0.335	-0.071	0.366	-0.128	-0.156	0.326	0.103	0.286	0.379
0.336	0.856	-0.282	-0.021	0.987	-0.159	0.222	-0.089	-0.023	0.426	-0.152	-0.073	0.386	0.127	0.199	0.373
0.193	0.922	-0.278	-0.020	0.988	-0.152	0.371	-0.276	0.030	0.282	-0.087	-0.076	0.243	0.061	0.195	0.328
0.209	0.956	-0.298	-0.019	0.990	-0.140	0.643	-0.137	0.030	0.296	-0.054	-0.108	0.258	0.027	0.215	0.286
0.143	1.041	-0.266	-0.019	0.992	-0.128	0.625	0.010	-0.008	0.229	0.029	-0.088	0.192	0.058	0.184	0.240
0.059	1.103	-0.313	-0.017	0.993	-0.120	0.411	-0.256	-0.027	0.143	0.090	-0.143	0.106	0.120	0.232	0.201
0.117	1.150	-0.172	-0.016	0.993	-0.114	0.295	0.163	-0.058	0.198	0.136	-0.007	0.163	0.167	0.090	0.141
0.047	1.096	-0.073	-0.014	0.995	-0.102	0.604	-0.096	-0.064	0.127	0.080	0.080	0.095	0.112	0.008	0.095
-0.049	1.061	-0.085	-0.013	0.996	-0.089	0.659	-0.386	-0.012	0.029	0.044	0.055	0.001	0.078	0.004	0.071
-0.018	0.972	0.002	-0.014	0.997	-0.081	0.376	-0.254	0.047	0.060	-0.045	0.134	0.031	0.011	0.083	0.049
-0.022	1.014	-0.152	-0.014	0.997	-0.076	0.272	-0.134	0.015	0.056	-0.003	-0.025	0.027	0.031	0.072	0.027
-0.022	1.119	-0.191	-0.014	0.997	-0.069	0.361	0.063	-0.021	0.056	0.101	-0.071	0.028	0.136	0.111	0.009
-0.107	1.138	-0.120	-0.014	0.998	-0.059	0.540	-0.053	-0.009	-0.028	0.119	-0.011	0.056	0.156	0.041	-0.010
-0.164	0.972	-0.101	-0.014	0.998	-0.055	0.202	0.083	-0.017	-0.085	-0.047	0.004	0.114	0.010	0.022	-0.033
-0.172	1.061	-0.108	-0.014	0.999	-0.051	0.197	0.185	-0.054	-0.093	0.042	-0.008	0.122	0.080	0.032	-0.067
-0.149	1.072	-0.124	-0.012	0.999	-0.040	0.564	0.067	-0.102	-0.071	0.053	-0.035	0.098	0.092	0.048	-0.070
-0.172	1.068	-0.057	-0.010	0.999	-0.034	0.322	-0.040	-0.115	-0.096	0.049	0.025	0.121	0.087	0.018	-0.058
-0.083	0.980	0.006	-0.007	0.999	-0.035	-0.068	-0.035	-0.156	-0.010	-0.040	0.089	0.032	0.001	0.079	-0.045
-0.110	0.945	-0.136	-0.004	0.999	-0.035	0.000	-0.192	-0.177	-0.039	-0.075	-0.053	0.059	0.035	0.065	-0.034
-0.118	0.987	-0.164	-0.002	0.999	-0.033	0.133	-0.386	-0.101	-0.048	-0.033	-0.084	0.066	0.008	0.093	-0.031
-0.057	1.041	-0.042	-0.001	1.000	-0.029	0.180	0.296	-0.089	0.012	0.021	0.034	0.004	0.062	0.028	-0.040
-0.133	1.053	-0.006	0.000	1.000	-0.029	0.010	-0.253	-0.054	-0.065	0.033	0.069	0.081	0.074	0.063	-0.051
-0.114	0.980	0.045	0.001	1.000	-0.028	0.042	-0.032	-0.049	-0.046	-0.040	0.119	0.061	0.001	0.113	-0.048
-0.141	1.068	-0.065	0.002	1.000	-0.027	0.080	0.113	-0.099	-0.074	0.049	0.007	0.088	0.090	0.001	-0.067
-0.060	1.026	-0.045	0.003	1.000	-0.027	-0.026	-0.295	-0.038	0.006	0.007	0.027	0.007	0.049	0.019	-0.071
-0.149	1.049	-0.014	0.006	1.000	-0.030	-0.150	-0.132	-0.148	-0.084	0.030	0.061	0.094	0.073	0.049	-0.062
-0.149	1.049	-0.014	0.010	0.999	-0.033	-0.153	0.093	-0.221	-0.088	0.031	0.064	0.094	0.073	0.048	-0.053
-0.103	0.972	-0.089	0.013	0.999	-0.033	-0.003	-0.181	-0.203	-0.045	-0.046	-0.010	0.047	0.005	0.028	-0.056
-0.099	1.034	-0.128	0.016	0.999	-0.033	-0.003	-0.136	-0.166	-0.044	0.016	-0.049	0.043	0.058	0.070	-0.045
-0.068	1.096	-0.073	0.021	0.999	-0.040	-0.303	0.048	-0.235	-0.017	0.078	0.012	0.012	0.120	0.017	-0.041
-0.064	1.053	-0.022	0.026	0.999	-0.044	-0.205	0.170	-0.267	-0.018	0.036	0.068	0.007	0.078	0.033	-0.046
-0.114	0.983	-0.034	0.030	0.999	-0.044	-0.018	-0.310	-0.236	-0.072	-0.034	0.056	0.056	0.009	0.020	-0.040
-0.114	0.968	-0.108	0.034	0.998	-0.046	-0.094	-0.241	-0.194	-0.076	-0.049	-0.017	0.056	0.007	0.056	-0.040
-0.037	1.096	-0.136	0.039	0.998	-0.052	-0.306	0.263	-0.301	-0.005	0.080	-0.038	0.021	0.120	0.085	-0.041
-0.080	1.068	-0.195	0.044	0.997	-0.059	-0.293	0.085	-0.239	-0.052	0.053	-0.091	0.020	0.093	0.147	-0.046
-0.057	1.123	-0.061	0.049	0.997	-0.064	-0.241	0.070	-0.286	-0.034	0.108	0.049	0.004	0.147	0.015	-0.045
-0.080	1.115	0.049	0.054	0.996	-0.065	-0.106	-0.161	-0.282	-0.062	0.101	0.162	0.019	0.140	0.093	-0.054
-0.037	0.987	-0.010	0.058	0.996	-0.067	-0.105	-0.089	-0.166	-0.022	-0.026	0.104	0.023	0.013	0.033	-0.070
-0.033	1.003	-0.061	0.062	0.996	-0.068	-0.055	0.140	-0.246	-0.023	-0.011	0.054	0.028	0.028	0.020	-0.079
-0.107	0.987	-0.112	0.067	0.995	-0.075	-0.346	0.114	-0.295	-0.102	-0.026	0.010	0.045	0.013	0.073	-0.045
-0.141	0.995	-0.246	0.072	0.994	-0.084	-0.398	-0.091	-0.246	-0.142	-0.018	-0.116	0.079	0.021	0.209	-0.044
0.043	0.999	-0.215	0.078	0.993	-0.089	-0.228	0.039	-0.355	0.034	-0.014	-0.079	0.106	0.025	0.178	-0.050
-0.041	1.038	-0.156	0.083	0.992	-0.093	-0.202	-0.081	-0.264	-0.056	0.025	-0.016	0.022	0.063	0.121	-0.037
-0.045	1.049	-0.108	0.087	0.992	-0.095	-0.144	-0.159	-0.190	-0.065	0.038	0.034	0.019	0.074	0.076	-0.029
0.032	1.053	-0.030	0.092	0.991	-0.096	-0.043	-0.117	-0.222	0.007	0.042	0.113	0.096	0.077	0.001	-0.066
0.017	1.003	-0.018	0.096	0.990	-0.103	-0.391	0.161	-0.271	-0.013	-0.007	0.133	0.082	0.026	0.010	-0.045
-0.060	0.918	-0.045	0.101	0.989	-0.110	-0.326	0.148	-0.276	-0.095	-0.090	0.113	0.005	0.058	0.020	-0.041
0.109	0.902	-0.148	0.107	0.988	-0.113	-0.145	-0.031	-0.277	0.068	-0.105	0.013	0.175	0.073	0.125	-0.049
0.001	0.991	-0.148	0.113	0.987	-0.117	-0.182	0.023	-0.319	-0.046	-0.015	0.017	0.068	0.016	0.126	-0.034
-0.030	0.968	-0.175	0.117	0.986	-0.116	0.027	-0.122	-0.247	-0.083	-0.038	-0.013	0.038	0.007	0.156	-0.020
0.090	0.960	-0.124	0.121	0.986	-0.115	0.069	-0.048	-0.188	0.032	-0.046	0.036	0.158	0.015	0.106	-0.034
0.005	1.030	-0.144	0.124	0.986	-0.115	0.049	0.608	-0.238	-0.056	0.024	0.016	0.073	0.054	0.128	-0.046
0.086	1.007	-0.065	0.126	0.985	-0.115	0.036	0.210	-0.123	0.023	0.002	0.094	0.154	0.031	0.051	-0.052
-0.033	0.933	-0.105	0.127	0.986	-0.110	0.271	0.157	-0.114	-0.098	-0.072	0.049	0.035	0.043	0.093	-0.064
-0.033	0.933	-0.105	0.129	0.987	-0.101	0.468	0.133	-0.111	-0.100	-0.072	0.039	0.036	0.044	0.095	-0.069
0.013	0.976	-0.152	0.128	0.987	-0.094	0.411	0.227	-0.001	-0.053	-0.031	-0.016	0.083	0.002	0.145	-0.082
-0.018	1.026	-0.120	0.127	0.988	-0.086	0.377	0.030	0.013	-0.083	0.019	0.007	0.053	0.049	0.115	-0.079
-0.010	1.010	-0.093	0.126	0.989	-0.083	0.250	0.427	0.018	-0.074	0.003	0.030	0.061	0.033	0.090	-0.080
0.013	0.953	0.022	0.124	0.989	-0.075	0.420	0.374	0.014	-0.049	-0.056	0.135	0.085	0.024	0.021	-0.091
0.017	0.953	0.108	0.122	0.991	-0.062	0.655	0.288	0.089	-0.043	-0.057	0.208	0.089	0.025	0.106	-0.091
-0.018	0.918	-0.002	0.118	0.992	-0.048	0.724	0.021	0.170	-0.074	-0.093	0.083	0.055	0.060	0.006	-0.086
-0.022	0.945	-0.030	0.113	0.993	-0.039	0.482	0.163	0.224	-0.073	-0.067	0.045	0.051	0.033	0.036	-0.080
-0.010	0.999	-0.065	0.109	0.994	-0.030	0.482	0.353	0.160	-0.057	-0.013	0.000	0.063	0.020	0.074	-0.082
-0.022	0.991	-0.053	0.106	0.994	-0.021	0.510	0.379	0.170	-0.065	-0.022	0.002	0.051	0.011	0.065	-0.075
-0.095	1.045	-0.057	0.101	0.995	-0.011	0.524	0.229	0.178	-0.134	0.032	-0.012	0.021	0.065	0.072	-0.086
-0.007	1.034	0.041	0.096	0.995	0.002	0.677	0.248	0.248	-0.039	0.020	0.073	0.068	0.053	0.024	-0.094
-0.076	1.010	0.112	0.092	0.996	0.016	0.699	0.233	0.185	-0.103	-0.004	0.130	0.001	0.029	0.092	-0.097
-0.033	0.991	0.120	0.087	0.996	0.028	0.620	0.088	0.208	-0.056	-0.023	0.124	0.042	0.010	0.097	-0.092
-0.022	0.995	0.116	0.084	0.996	0.041	0.614	0.103	0.170	-0.042	-0.019	0.107	0.054	0.013	0.090	-0.096
-0.041	1.003	0.140	0.081	0.996	0.049	0.424	0.198	0.141	-0.058	-0.011	0.122	0.036	0.020	0.110	-0.079
-0.033	0.937	0.136	0.077	0.996	0.055	0.298	0.257	0.181	-0.046	-0.076	0.112	0.044	0.045	0.103	-0.084
-0.057	1.007	0.014	0.074	0.995	0.062	0.412	0.323	0.176	-0.066	-0.006	-0.018	0.021	0.024	0.022	-0.084
-0.145	1.010	-0.030	0.070	0.995	0.072	0.534	0.309	0.178	-0.150	-0.002	-0.071	0.067	0.028	0.068	-0.077
-0.103	1.034	0.006	0.064	0.994	0.085	0.634	0.110	0.298	-0.102	0.022	-0.048	0.024	0.051	0.035	-0.073
-0.095	1.026	0.002	0.058	0.994	0.097	0.655	0.151	0.270	-0.088	0.015	-0.064	0.016	0.043	0.040	-0.063
-0.099	1.045	0.010	0.054	0.993	0.108	0.601	0.287	0.230	-0.088	0.036	-0.068	0.018	0.062	0.034	-0.045
-0.041	1.034	0.037	0.050	0.992	0.120	0.591	0.283	0.218	-0.026	0.025	-0.051	0.040	0.050	0.007	-0.032
-0.068	1.007	0.025	0.046	0.990	0.130	0.573	0.486	0.203	-0.050	-0.000	-0.074	0.014	0.022	0.021	-0.033
-0.083	1.010	-0.006	0.043	0.989	0.144	0.748	0.490	0.246	-0.061	0.006	-0.119	0.000	0.025	0.056	-0.032
-0.153	0.968	-0.030	0.038	0.987	0.156	0.658	0.786	0.315	-0.126	-0.035	-0.155	0.069	0.018	0.083	-0.063
-0.153	0.968	-0.030	0.030	0.985	0.168	0.636	0.456	0.456	-0.118	-0.034	-0.166	0.069	0.018	0.085	-0.100
-0.222	0.960	0.148	0.022	0.983	0.183	0.776	0.232	0.433	-0.178	-0.039	-0.004	0.139	0.027	0.089	-0.113
-0.268	0.937	0.183	0.012	0.981	0.196	0.664	-0.238	0.414	-0.214	-0.059	0.019	0.186	0.051	0.123	-0.087
-0.133	0.914	0.219	0.006	0.978	0.208	0.620	-0.229	0.211	-0.074	-0.080	0.042	0.051	0.074	0.155	-0.046
-0.018	0.937	0.112	0.001	0.976	0.218	0.530	-0.174	0.208	0.046	-0.054	-0.075	0.063	0.051	0.046	0.010
0.028	0.960	0.006	-0.003	0.974	0.228	0.527	-0.063	0.223	0.097	-0.029	-0.191	0.107	0.029	0.064	0.080
-0.030	0.976	-0.010	-0.009	0.971	0.237	0.524	-0.231	0.264	0.045	-0.011	-0.216	0.048	0.013	0.083	0.151
0.013	0.980	0.033	-0.016	0.969	0.246	0.494	-0.620	0.201	0.095	-0.005	-0.181	0.088	0.009	0.044	0.190
0.151	0.953	0.061	-0.021	0.967	0.253	0.417	-0.638	0.110	0.238	-0.030	-0.161	0.223	0.036	0.019	0.236
0.117	0.987	0.025	-0.028	0.966	0.258	0.325	-0.956	0.138	0.210	0.006	-0.201	0.186	0.001	0.057	0.311
0.228	1.003	-0.018	-0.035	0.964	0.263	0.333	-0.936	0.124	0.328	0.023	-0.250	0.295	0.016	0.102	0.380
0.320	0.972	-0.049	-0.040	0.962	0.268	0.341	-0.969	0.075	0.426	-0.006	-0.286	0.386	0.014	0.136	0.425
0.347	0.906	0.025	-0.043	0.961	0.274	0.377	-0.741	0.024	0.457	-0.070	-0.216	0.411	0.079	0.064	0.459
0.359	0.848	0.061	-0.048	0.958	0.283	0.494	-0.718	0.094	0.474	-0.125	-0.189	0.423	0.137	0.032	0.470
0.290	0.810	0.108	-0.055	0.955	0.292	0.549	-0.539	0.252	0.412	-0.161	-0.151	0.353	0.176	0.012	0.444
0.305	0.736	0.159	-0.064	0.952	0.300	0.435	-0.513	0.374	0.436	-0.231	-0.107	0.369	0.250	0.059	0.410
0.209	0.856	0.148	-0.072	0.949	0.306	0.375	-0.273	0.347	0.348	-0.109	-0.125	0.274	0.130	0.043	0.356
0.136	0.875	0.104	-0.080	0.945	0.317	0.588	-0.184	0.402	0.283	-0.085	-0.178	0.202	0.111	0.003	0.310
0.043	0.925	0.152	-0.089	0.941	0.326	0.526	-0.116	0.453	0.199	-0.031	-0.140	0.111	0.061	0.040	0.258
-0.014	1.003	0.120	-0.099	0.936	0.338	0.715	-0.432	0.402	0.151	0.051	-0.183	0.056	0.017	0.004	0.210
-0.010	1.173	0.223	-0.106	0.931	0.349	0.674	-0.248	0.331	0.162	0.226	-0.091	0.062	0.187	0.102	0.178
-0.022	1.119	0.388	-0.112	0.928	0.355	0.295	-0.059	0.278	0.155	0.174	0.069	0.053	0.132	0.265	0.143
0.009	0.980	0.368	-0.117	0.926	0.359	0.280	-0.314	0.186	0.190	0.037	0.046	0.086	0.008	0.242	0.132
-0.168	0.953	0.219	-0.124	0.923	0.364	0.350	-0.372	0.212	0.019	0.013	-0.109	0.089	0.035	0.088	0.110
-0.033	1.045	0.329	-0.129	0.922	0.365	0.100	-0.373	0.169	0.158	0.107	0.001	0.048	0.059	0.195	0.093
-0.072	1.010	0.455	-0.131	0.921	0.367	0.136	-0.117	0.081	0.121	0.074	0.125	0.011	0.025	0.318	0.040
-0.133	0.844	0.392	-0.134	0.918	0.373	0.315	-0.208	0.059	0.062	-0.090	0.057	0.049	0.140	0.252	0.007
-0.326	1.084	0.297	-0.134	0.919	0.371	-0.043	-0.060	-0.040	-0.131	0.149	-0.036	0.240	0.100	0.154	-0.048
-0.326	1.084	0.297	-0.134	0.917	0.375	0.205	-0.008	-0.035	-0.132	0.150	-0.039	0.239	0.101	0.152	-0.088
-0.357	0.987	0.282	-0.134	0.918	0.374	-0.036	0.099	0.004	-0.163	0.053	-0.054	0.268	0.004	0.134	-0.115
-0.280	1.007	0.471	-0.131	0.918	0.374	-0.023	0.329	-0.079	-0.089	0.072	0.135	0.191	0.024	0.320	-0.117
-0.314	0.906	0.293	-0.130	0.916	0.378	0.241	-0.140	-0.095	-0.124	-0.026	-0.046	0.224	0.076	0.139	-0.115
-0.345	0.925	0.262	-0.131	0.917	0.377	-0.003	-0.173	-0.079	-0.155	-0.007	-0.077	0.254	0.055	0.106	-0.101
-0.276	0.976	0.404	-0.131	0.916	0.378	0.072	-0.218	-0.099	-0.085	0.044	0.064	0.184	0.006	0.245	-0.082
-0.214	0.875	0.459	-0.132	0.915	0.382	0.241	-0.134	-0.025	-0.023	-0.055	0.115	0.122	0.105	0.297	-0.081
-0.226	0.922	0.341	-0.131	0.915	0.381	-0.080	0.041	-0.070	-0.036	-0.009	-0.002	0.133	0.059	0.177	-0.069
-0.295	1.003	0.333	-0.131	0.916	0.378	-0.137	-0.029	0.006	-0.105	0.071	-0.007	0.201	0.023	0.167	-0.061
-0.207	0.895	0.471	-0.132	0.915	0.380	0.111	-0.017	0.017	-0.016	-0.036	0.129	0.112	0.086	0.303	-0.078
-0.237	0.887	0.396	-0.131	0.916	0.380	-0.021	-0.038	-0.082	-0.047	-0.044	0.055	0.143	0.093	0.226	-0.066
-0.368	0.968	0.290	-0.133	0.916	0.377	-0.067	-0.348	-0.085	-0.176	0.036	-0.049	0.273	0.012	0.117	-0.044
-0.160	0.972	0.345	-0.133	0.917	0.376	-0.024	-0.210	-0.064	0.032	0.040	0.007	0.064	0.007	0.170	-0.045
-0.172	0.941	0.329	-0.131	0.918	0.375	-0.073	0.103	-0.113	0.018	0.008	-0.007	0.076	0.038	0.152	-0.040
-0.291	0.999	0.250	-0.129	0.919	0.372	-0.133	-0.036	-0.111	-0.103	0.065	-0.083	0.195	0.021	0.072	-0.026
-0.237	1.034	0.290	-0.126	0.919	0.374	0.123	0.049	-0.187	-0.052	0.100	-0.046	0.140	0.056	0.110	-0.055
-0.230	0.945	0.435	-0.126	0.920	0.371	-0.170	-0.167	-0.088	-0.045	0.010	0.103	0.131	0.033	0.254	-0.071
-0.299	0.879	0.349	-0.121	0.922	0.367	-0.187	0.082	-0.270	-0.119	-0.058	0.019	0.200	0.098	0.166	-0.058
-0.268	0.906	0.262	-0.119	0.924	0.362	-0.224	-0.252	-0.245	-0.091	-0.033	-0.063	0.169	0.071	0.077	-0.054
-0.210	0.991	0.226	-0.113	0.925	0.362	-0.020	-0.020	-0.313	-0.039	0.051	-0.098	0.111	0.015	0.040	-0.047
-0.153	1.034	0.412	-0.112	0.927	0.357	-0.193	-0.279	-0.157	0.018	0.092	0.092	0.053	0.058	0.224	-0.056
-0.187	0.976	0.376	-0.109	0.931	0.350	-0.428	-0.014	-0.219	-0.020	0.030	0.064	0.087	0.000	0.187	-0.049
-0.349	0.914	0.278	-0.105	0.933	0.344	-0.280	-0.090	-0.245	-0.185	-0.034	-0.029	0.248	0.062	0.087	-0.047
-0.207	0.980	0.258	-0.101	0.935	0.341	-0.141	-0.050	-0.282	-0.047	0.030	-0.046	0.106	0.003	0.066	-0.058
-0.168	1.072	0.242	-0.096	0.937	0.336	-0.224	0.018	-0.258	-0.014	0.121	-0.057	0.067	0.096	0.049	-0.068
-0.195	1.053	0.368	-0.094	0.940	0.327	-0.481	-0.315	-0.255	-0.043	0.098	0.078	0.093	0.078	0.173	-0.048
-0.207	0.976	0.392	-0.084	0.944	0.320	-0.406	0.363	-0.380	-0.063	0.018	0.108	0.105	0.001	0.195	-0.041
-0.214	0.956	0.258	-0.083	0.946	0.314	-0.236	-0.493	-0.257	-0.072	-0.004	-0.020	0.112	0.018	0.060	-0.037
-0.149	0.999	0.215	-0.077	0.947	0.312	-0.130	0.111	-0.300	-0.012	0.037	-0.061	0.046	0.025	0.016	-0.038
-0.149	1.068	0.148	-0.071	0.951	0.301	-0.526	0.043	-0.302	-0.017	0.103	-0.118	0.045	0.094	0.051	-0.032
-0.195	1.053	0.274	-0.065	0.954	0.292	-0.514	0.084	-0.308	-0.069	0.084	0.017	0.091	0.078	0.074	-0.035
-0.172	0.956	0.305	-0.061	0.956	0.287	-0.231	-0.119	-0.257	-0.049	-0.014	0.053	0.067	0.018	0.104	-0.041
-0.199	0.949	0.254	-0.058	0.957	0.283	-0.186	-0.255	-0.258	-0.079	-0.023	0.006	0.094	0.026	0.050	-0.044
-0.168	1.007	0.163	-0.053	0.960	0.276	-0.351	0.022	-0.293	-0.053	0.032	-0.078	0.063	0.032	0.042	-0.050
-0.099	1.022	0.223	-0.045	0.962	0.268	-0.441	0.378	-0.334	0.008	0.045	-0.011	0.007	0.047	0.017	-0.057
-0.183	1.119	0.293	-0.037	0.965	0.258	-0.482	0.103	-0.361	-0.083	0.139	0.070	0.077	0.143	0.087	-0.055
-0.180	1.099	0.290	-0.032	0.967	0.251	-0.368	-0.098	-0.319	-0.084	0.118	0.073	0.073	0.124	0.082	-0.071
-0.110	1.022	0.341	-0.025	0.969	0.246	-0.278	0.007	-0.367	-0.021	0.039	0.129	0.003	0.047	0.133	-0.087
-0.172	0.883	0.266	-0.018	0.971	0.237	-0.466	0.083	-0.368	-0.090	-0.102	0.063	0.064	0.092	0.058	-0.079
-0.160	0.941	0.156	-0.010	0.974	0.225	-0.607	0.153	-0.389	-0.086	-0.047	-0.035	0.052	0.035	0.052	-0.080
-0.153	1.030	0.124	-0.002	0.977	0.215	-0.496	0.201	-0.394	-0.086	0.039	-0.057	0.044	0.053	0.085	-0.082
-0.160	1.022	0.211	0.004	0.978	0.208	-0.381	-0.135	-0.356	-0.100	0.030	0.037	0.051	0.045	0.002	-0.070
-0.118	1.045	0.211	0.009	0.979	0.202	-0.304	0.022	-0.292	-0.063	0.052	0.043	0.008	0.068	0.001	-0.078
-0.060	0.976	0.266	0.014	0.981	0.193	-0.461	0.157	-0.232	-0.010	-0.019	0.107	0.050	0.002	0.056	-0.063
-0.145	0.929	0.191	0.020	0.982	0.186	-0.348	0.358	-0.253	-0.101	-0.067	0.040	0.034	0.048	0.019	-0.059
-0.049	0.980	0.085	0.022	0.982	0.187	0.033	-0.045	-0.158	-0.008	-0.016	-0.067	0.063	0.002	0.125	-0.059
-0.149	1.014	0.100	0.026	0.982	0.188	0.103	0.162	-0.191	-0.112	0.019	-0.053	0.037	0.036	0.109	-0.063
-0.110	1.072	0.171	0.028	0.981	0.190	0.089	0.160	-0.091	-0.075	0.078	0.016	0.002	0.093	0.038	-0.062
-0.087	1.003	0.203	0.030	0.981	0.193	0.160	0.299	-0.066	-0.054	0.009	0.045	0.025	0.024	0.007	-0.077
-0.103	0.945	0.278	0.031	0.980	0.196	0.154	0.157	-0.027	-0.070	-0.048	0.116	0.009	0.034	0.068	-0.072
-0.060	0.895	0.262	0.032	0.979	0.204	0.382	0.208	0.006	-0.029	-0.097	0.093	0.052	0.085	0.053	-0.060
-0.099	0.964	0.175	0.031	0.977	0.211	0.378	0.247	0.081	-0.066	-0.026	-0.001	0.014	0.015	0.033	-0.054
-0.068	0.999	0.140	0.027	0.975	0.219	0.458	0.058	0.164	-0.032	0.011	-0.045	0.045	0.019	0.068	-0.040
-0.030	0.949	0.321	0.026	0.974	0.226	0.357	0.399	0.171	0.008	-0.038	0.129	0.084	0.031	0.114	-0.041
-0.030	0.949	0.321	0.021	0.973	0.232	0.255	0.120	0.260	0.013	-0.037	0.124	0.084	0.030	0.115	-0.067
-0.041	0.960	0.404	0.021	0.970	0.244	0.605	0.416	0.093	0.001	-0.022	0.195	0.072	0.018	0.199	-0.082
-0.218	0.929	0.309	0.017	0.967	0.254	0.528	0.074	0.172	-0.172	-0.051	0.090	0.106	0.049	0.106	-0.088
-0.157	0.968	0.203	0.013	0.965	0.261	0.394	0.194	0.235	-0.107	-0.010	-0.024	0.044	0.010	0.001	-0.106
-0.107	1.007	0.282	0.010	0.964	0.267	0.283	0.210	0.231	-0.053	0.030	0.050	0.006	0.029	0.082	-0.111
-0.207	0.976	0.187	0.004	0.962	0.272	0.276	0.098	0.263	-0.148	0.001	-0.050	0.095	0.001	0.011	-0.090
-0.107	0.980	0.380	0.003	0.960	0.279	0.359	0.298	0.165	-0.046	0.006	0.136	0.005	0.003	0.184	-0.091
-0.110	0.960	0.372	0.002	0.957	0.290	0.538	0.329	0.124	-0.050	-0.010	0.117	0.001	0.016	0.178	-0.097
-0.160	0.898	0.290	-0.002	0.954	0.300	0.531	0.103	0.197	-0.096	-0.068	0.024	0.049	0.077	0.097	-0.079
-0.180	0.918	0.246	-0.004	0.952	0.307	0.367	0.316	0.203	-0.113	-0.047	-0.026	0.068	0.057	0.055	-0.081
-0.107	0.945	0.266	-0.004	0.949	0.316	0.477	0.551	0.155	-0.040	-0.017	-0.015	0.004	0.029	0.077	-0.072
-0.210	0.910	0.187	-0.005	0.947	0.322	0.367	0.619	0.191	-0.144	-0.049	-0.100	0.100	0.063	0.000	-0.065
-0.199	0.949	0.045	-0.004	0.944	0.331	0.503	0.894	0.223	-0.133	-0.008	-0.251	0.089	0.024	0.140	-0.063
-0.233	0.980	0.022	-0.000	0.940	0.342	0.651	0.954	0.130	-0.171	0.028	-0.286	0.124	0.008	0.162	-0.087
-0.257	1.045	0.041	-0.001	0.935	0.353	0.638	0.475	0.179	-0.193	0.097	-0.277	0.147	0.074	0.141	-0.127
-0.303	1.003	0.140	-0.008	0.931	0.365	0.666	-0.182	0.249	-0.233	0.059	-0.191	0.194	0.032	0.042	-0.146
-0.380	0.949	0.400	-0.015	0.926	0.376	0.599	-0.378	0.167	-0.303	0.010	0.058	0.271	0.021	0.220	-0.119
-0.214	0.953	0.392	-0.021	0.922	0.388	0.618	-0.330	0.153	-0.132	0.018	0.039	0.106	0.016	0.213	-0.068
-0.076	0.968	0.183	-0.025	0.917	0.398	0.577	-0.100	0.196	0.011	0.038	-0.180	0.032	0.000	0.005	-0.007
0.028	1.003	0.187	-0.031	0.914	0.405	0.457	-0.265	0.215	0.121	0.077	-0.183	0.136	0.035	0.012	0.084
-0.010	1.045	0.163	-0.038	0.911	0.411	0.379	-0.555	0.152	0.090	0.122	-0.213	0.096	0.077	0.009	0.160
-0.003	1.003	0.199	-0.048	0.909	0.414	0.249	-0.853	0.134	0.107	0.082	-0.181	0.104	0.034	0.029	0.206
0.082	1.014	0.199	-0.054	0.908	0.416	0.163	-0.756	0.040	0.198	0.094	-0.182	0.189	0.045	0.031	0.236
0.170	1.022	0.274	-0.059	0.908	0.415	0.036	-0.612	0.002	0.291	0.102	-0.107	0.278	0.053	0.107	0.288
0.163	0.991	0.211	-0.062	0.908	0.414	0.019	-0.546	-0.017	0.286	0.071	-0.169	0.270	0.022	0.045	0.344
0.270	0.937	0.238	-0.065	0.908	0.413	-0.015	-0.492	-0.002	0.397	0.017	-0.141	0.378	0.032	0.074	0.373
0.282	0.895	0.191	-0.069	0.909	0.410	-0.074	-0.529	0.040	0.413	-0.027	-0.186	0.391	0.074	0.028	0.390
0.236	0.779	0.242	-0.073	0.909	0.411	0.085	-0.450	0.018	0.370	-0.142	-0.135	0.346	0.190	0.080	0.385
0.236	0.779	0.242	-0.075	0.907	0.414	0.215	-0.326	0.020	0.372	-0.140	-0.138	0.347	0.189	0.082	0.363
0.117	0.806	0.211	-0.083	0.904	0.420	0.375	-0.397	0.279	0.260	-0.110	-0.176	0.230	0.161	0.053	0.318
0.093	0.972	0.171	-0.090	0.899	0.428	0.563	-0.506	0.182	0.244	0.061	-0.224	0.209	0.005	0.017	0.290
0.036	1.049	0.258	-0.092	0.897	0.432	0.220	0.063	0.154	0.188	0.140	-0.141	0.154	0.083	0.108	0.235
0.097	1.057	0.357	-0.091	0.896	0.435	0.196	0.174	0.094	0.249	0.150	-0.046	0.220	0.090	0.210	0.191
-0.014	1.026	0.467	-0.094	0.891	0.444	0.490	-0.225	0.079	0.141	0.123	0.056	0.112	0.057	0.324	0.151
-0.057	0.987	0.455	-0.097	0.888	0.450	0.381	-0.255	0.038	0.101	0.088	0.037	0.073	0.016	0.315	0.127
-0.122	1.034	0.226	-0.099	0.888	0.449	-0.003	-0.204	0.003	0.038	0.134	-0.190	0.009	0.058	0.091	0.082
-0.045	1.072	0.439	-0.102	0.888	0.448	0.037	-0.288	0.063	0.118	0.173	0.023	0.087	0.092	0.308	0.069
-0.095	0.929	0.554	-0.105	0.887	0.449	0.033	-0.173	0.068	0.071	0.031	0.136	0.037	0.053	0.428	0.047
-0.103	0.895	0.447	-0.105	0.888	0.447	-0.108	0.057	0.006	0.062	-0.005	0.031	0.029	0.088	0.327	0.013
-0.245	1.030	0.286	-0.107	0.890	0.444	-0.118	-0.125	0.047	-0.078	0.129	-0.127	0.114	0.047	0.172	-0.027
-0.222	0.972	0.475	-0.106	0.889	0.446	0.083	-0.001	-0.067	-0.056	0.072	0.060	0.091	0.011	0.367	-0.060
-0.253	0.933	0.463	-0.103	0.890	0.445	-0.082	0.236	-0.096	-0.090	0.033	0.049	0.124	0.050	0.360	-0.078
-0.345	0.879	0.353	-0.102	0.892	0.441	-0.202	0.053	-0.060	-0.183	-0.023	-0.058	0.219	0.104	0.254	-0.086
-0.257	0.991	0.282	-0.102	0.891	0.443	0.162	-0.022	-0.036	-0.094	0.090	-0.131	0.132	0.007	0.188	-0.087
-0.218	0.922	0.475	-0.105	0.891	0.441	-0.108	-0.215	0.024	-0.053	0.020	0.064	0.097	0.064	0.386	-0.076
-0.195	0.879	0.546	-0.103	0.893	0.438	-0.170	0.113	-0.032	-0.031	-0.024	0.137	0.078	0.107	0.460	-0.058
-0.241	0.964	0.325	-0.104	0.893	0.437	-0.027	-0.203	-0.110	-0.077	0.060	-0.082	0.128	0.022	0.243	-0.064
-0.214	0.980	0.455	-0.108	0.895	0.433	-0.193	-0.433	0.010	-0.046	0.074	0.052	0.105	0.007	0.377	-0.080
-0.195	1.010	0.522	-0.105	0.898	0.428	-0.288	0.053	-0.133	-0.030	0.102	0.124	0.090	0.024	0.447	-0.076
-0.303	0.848	0.471	-0.105	0.898	0.427	-0.043	-0.101	-0.081	-0.137	-0.061	0.073	0.202	0.139	0.399	-0.089
-0.245	0.956	0.349	-0.106	0.900	0.423	-0.169	-0.074	-0.002	-0.079	0.046	-0.045	0.149	0.030	0.279	-0.106
-0.280	1.088	0.392	-0.106	0.903	0.416	-0.418	0.031	-0.028	-0.113	0.174	0.006	0.187	0.102	0.325	-0.114
-0.299	0.929	0.451	-0.105	0.908	0.405	-0.577	0.006	-0.095	-0.134	0.011	0.076	0.211	0.055	0.387	-0.105
-0.310	1.010	0.286	-0.104	0.911	0.400	-0.259	-0.247	-0.162	-0.145	0.090	-0.084	0.227	0.027	0.223	-0.108
-0.310	1.010	0.286	-0.103	0.914	0.393	-0.327	-0.106	-0.136	-0.146	0.087	-0.077	0.231	0.028	0.225	-0.090
-0.210	0.987	0.420	-0.100	0.918	0.383	-0.547	0.026	-0.203	-0.049	0.059	0.068	0.136	0.005	0.361	-0.069
-0.160	0.922	0.396	-0.096	0.922	0.376	-0.374	-0.066	-0.228	-0.002	-0.010	0.051	0.091	0.060	0.340	-0.068
-0.203	0.906	0.337	-0.092	0.925	0.369	-0.385	-0.005	-0.244	-0.049	-0.029	-0.000	0.138	0.075	0.282	-0.059
-0.276	0.972	0.282	-0.089	0.930	0.358	-0.594	0.038	-0.190	-0.125	0.032	-0.044	0.215	0.009	0.228	-0.056
-0.160	0.956	0.459	-0.084	0.933	0.349	-0.498	0.051	-0.254	-0.015	0.013	0.143	0.103	0.024	0.407	-0.074
-0.183	0.875	0.360	-0.080	0.937	0.341	-0.398	-0.148	-0.264	-0.042	-0.072	0.052	0.130	0.104	0.309	-0.082
-0.283	0.937	0.223	-0.077	0.940	0.332	-0.477	-0.030	-0.230	-0.146	-0.014	-0.076	0.234	0.042	0.172	-0.076
-0.249	1.038	0.211	-0.072	0.945	0.320	-0.594	0.125	-0.234	-0.117	0.082	-0.076	0.204	0.059	0.162	-0.081
-0.214	1.003	0.254	-0.071	0.948	0.310	-0.528	-0.329	-0.187	-0.084	0.044	-0.022	0.174	0.024	0.206	-0.087
-0.157	0.914	0.447	-0.068	0.951	0.302	-0.425	-0.055	-0.196	-0.031	-0.048	0.180	0.121	0.065	0.399	-0.072
-0.210	0.891	0.262	-0.064	0.955	0.290	-0.643	0.006	-0.210	-0.089	-0.075	0.007	0.179	0.088	0.213	-0.070
-0.168	0.949	0.199	-0.060	0.959	0.276	-0.730	0.165	-0.190	-0.052	-0.022	-0.041	0.141	0.029	0.151	-0.071
-0.203	1.053	0.195	-0.057	0.963	0.263	-0.622	-0.166	-0.231	-0.091	0.079	-0.032	0.180	0.077	0.148	-0.061
-0.191	1.076	0.215	-0.054	0.966	0.253	-0.517	-0.072	-0.217	-0.084	0.099	-0.002	0.174	0.100	0.168	-0.057
-0.133	1.061	0.234	-0.051	0.969	0.243	-0.498	-0.200	-0.185	-0.029	0.081	0.027	0.120	0.086	0.189	-0.062
-0.153	0.922	0.250	-0.049	0.972	0.231	-0.618	-0.166	-0.156	-0.051	-0.061	0.055	0.143	0.051	0.206	-0.055
-0.122	0.933	0.278	-0.041	0.975	0.217	-0.757	0.356	-0.345	-0.028	-0.053	0.097	0.116	0.038	0.235	-0.056
-0.164	0.972	0.073	-0.036	0.979	0.203	-0.695	0.058	-0.266	-0.076	-0.018	-0.094	0.163	0.003	0.031	-0.064
-0.187	1.030	0.120	-0.032	0.981	0.191	-0.606	-0.069	-0.227	-0.103	0.037	-0.034	0.190	0.062	0.079	-0.067
-0.168	1.057	0.124	-0.030	0.983	0.182	-0.456	-0.241	-0.213	-0.087	0.062	-0.021	0.175	0.091	0.084	-0.073
-0.164	1.111	0.128	-0.024	0.985	0.170	-0.592	0.184	-0.299	-0.089	0.114	-0.005	0.174	0.146	0.089	-0.091
-0.137	1.065	0.199	-0.019	0.988	0.156	-0.720	0.260	-0.228	-0.067	0.065	0.080	0.151	0.101	0.161	-0.093
-0.183	0.976	0.175	-0.016	0.990	0.141	-0.754	-0.276	-0.172	-0.115	-0.026	0.071	0.201	0.013	0.138	-0.084
-0.126	0.987	0.195	-0.010	0.992	0.128	-0.653	0.069	-0.313	-0.064	-0.016	0.104	0.148	0.025	0.159	-0.081
-0.107	1.057	0.029	-0.006	0.993	0.115	-0.647	-0.090	-0.237	-0.049	0.052	-0.049	0.132	0.095	0.007	-0.074
-0.157	1.092	-0.030	-0.001	0.995	0.101	-0.668	0.102	-0.260	-0.104	0.085	-0.094	0.186	0.131	0.066	-0.061
-0.087	1.045	0.100	0.004	0.996	0.086	-0.782	0.079	-0.283	-0.040	0.037	0.052	0.120	0.086	0.066	-0.057
-0.087	1.045	0.100	0.009	0.998	0.069	-0.870	-0.031	-0.238	-0.044	0.036	0.069	0.124	0.088	0.067	-0.058
-0.122	1.003	0.010	0.015	0.998	0.058	-0.534	-0.064	-0.363	-0.086	-0.008	-0.011	0.162	0.046	0.023	-0.060
-0.087	0.949	-0.042	0.020	0.999	0.046	-0.598	-0.070	-0.257	-0.056	-0.062	-0.050	0.131	0.007	0.073	-0.062
-0.130	1.041	-0.077	0.023	0.999	0.030	-0.774	-0.094	-0.196	-0.102	0.030	-0.070	0.176	0.086	0.107	-0.051
-0.091	1.092	-0.022	0.028	1.000	0.013	-0.847	0.188	-0.239	-0.068	0.080	0.002	0.142	0.137	0.051	-0.050
-0.037	1.068	-0.053	0.033	0.999	-0.004	-0.826	0.178	-0.265	-0.019	0.057	-0.013	0.091	0.114	0.081	-0.051
-0.068	1.072	-0.006	0.037	0.999	-0.022	-0.886	-0.003	-0.213	-0.054	0.061	0.052	0.126	0.119	0.033	-0.056
-0.045	0.987	-0.045	0.042	0.998	-0.036	-0.718	0.221	-0.264	-0.036	-0.024	0.027	0.106	0.035	0.071	-0.051
-0.126	1.022	-0.144	0.046	0.998	-0.053	-0.842	-0.099	-0.221	-0.121	0.012	-0.054	0.190	0.070	0.168	-0.056
-0.057	1.014	-0.148	0.051	0.996	-0.072	-0.934	0.160	-0.299	-0.057	0.006	-0.040	0.124	0.064	0.172	-0.060
-0.053	1.018	-0.183	0.056	0.994	-0.094	-1.057	0.074	-0.269	-0.058	0.012	-0.054	0.123	0.069	0.206	-0.065
-0.076	1.096	-0.116	0.062	0.992	-0.112	-0.950	-0.048	-0.304	-0.087	0.091	0.032	0.149	0.148	0.139	-0.063
-0.022	1.041	-0.077	0.068	0.989	-0.131	-0.925	0.045	-0.341	-0.039	0.040	0.089	0.098	0.096	0.098	-0.088
-0.049	1.041	-0.116	0.074	0.987	-0.145	-0.715	0.040	-0.307	-0.071	0.042	0.063	0.128	0.098	0.135	-0.110
-0.114	0.976	-0.093	0.079	0.984	-0.160	-0.768	-0.016	-0.308	-0.142	-0.021	0.102	0.197	0.033	0.109	-0.109
-0.060	0.972	-0.034	0.084	0.981	-0.176	-0.851	-0.057	-0.248	-0.092	-0.022	0.177	0.147	0.031	0.049	-0.119
-0.022	0.925	-0.132	0.088	0.977	-0.193	-0.884	0.001	-0.237	-0.057	-0.064	0.095	0.112	0.014	0.146	-0.104
-0.060	0.914	-0.183	0.094	0.972	-0.215	-1.098	0.180	-0.350	-0.101	-0.071	0.065	0.153	0.024	0.195	-0.071
0.036	0.918	-0.254	0.100	0.967	-0.236	-1.068	0.113	-0.353	-0.010	-0.061	0.015	0.061	0.018	0.263	-0.055
0.055	0.906	-0.282	0.106	0.962	-0.252	-0.792	0.222	-0.373	0.003	-0.068	0.003	0.045	0.028	0.288	-0.047
-0.014	0.983	-0.309	0.112	0.957	-0.266	-0.752	0.125	-0.348	-0.071	0.014	-0.009	0.119	0.052	0.313	-0.048
0.017	1.022	-0.298	0.115	0.953	-0.282	-0.775	0.242	-0.278	-0.044	0.057	0.018	0.092	0.093	0.299	-0.060
-0.057	0.898	-0.306	0.118	0.947	-0.298	-0.810	0.229	-0.238	-0.119	-0.061	0.025	0.169	0.028	0.304	-0.084
0.020	0.914	-0.242	0.121	0.942	-0.312	-0.743	0.302	-0.252	-0.045	-0.040	0.103	0.097	0.011	0.240	-0.099
0.020	0.891	-0.140	0.122	0.938	-0.325	-0.659	0.445	-0.213	-0.046	-0.059	0.219	0.101	0.032	0.135	-0.109
-0.037	0.860	-0.239	0.122	0.935	-0.333	-0.366	0.253	-0.145	-0.104	-0.087	0.127	0.163	0.061	0.231	-0.100
-0.007	0.825	-0.286	0.123	0.933	-0.339	-0.286	0.192	-0.102	-0.073	-0.119	0.086	0.137	0.094	0.276	-0.103
-0.010	0.840	-0.361	0.122	0.933	-0.339	0.031	0.270	-0.074	-0.076	-0.104	0.011	0.146	0.077	0.349	-0.096
-0.026	0.856	-0.341	0.120	0.933	-0.339	0.035	0.275	-0.015	-0.090	-0.089	0.031	0.164	0.059	0.326	-0.075
-0.030	0.918	-0.380	0.116	0.932	-0.342	-0.121	0.339	0.029	-0.090	-0.026	-0.005	0.172	0.005	0.362	-0.086
0.017	0.887	-0.388	0.113	0.933	-0.342	0.037	0.413	0.045	-0.040	-0.057	-0.013	0.130	0.024	0.368	-0.090
-0.083	0.925	-0.306	0.109	0.932	-0.345	-0.078	0.370	0.017	-0.137	-0.018	0.072	0.234	0.016	0.284	-0.092
-0.003	0.871	-0.235	0.103	0.933	-0.344	0.072	0.576	0.079	-0.050	-0.073	0.143	0.158	0.035	0.211	-0.102
0.005	0.848	-0.175	0.098	0.936	-0.337	0.409	0.392	0.112	-0.038	-0.099	0.194	0.155	0.056	0.149	-0.123
-0.064	0.817	-0.246	0.092	0.939	-0.330	0.404	0.351	0.194	-0.101	-0.133	0.116	0.230	0.084	0.217	-0.109
-0.080	0.852	-0.242	0.086	0.943	-0.323	0.417	0.298	0.214	-0.110	-0.101	0.113	0.249	0.046	0.209	-0.106
-0.049	0.883	-0.309	0.078	0.946	-0.315	0.422	0.344	0.243	-0.072	-0.073	0.039	0.221	0.012	0.273	-0.109
-0.083	0.937	-0.373	0.071	0.948	-0.312	0.235	0.491	0.224	-0.099	-0.021	-0.028	0.257	0.046	0.332	-0.105
-0.130	0.995	-0.380	0.064	0.949	-0.308	0.220	0.303	0.206	-0.138	0.035	-0.039	0.306	0.108	0.336	-0.094
-0.114	1.010	-0.333	0.060	0.952	-0.300	0.471	0.213	0.120	-0.119	0.048	-0.001	0.293	0.127	0.284	-0.107
-0.072	1.014	-0.270	0.056	0.955	-0.290	0.519	0.283	0.084	-0.073	0.049	0.053	0.252	0.135	0.217	-0.097
-0.122	0.956	-0.215	0.052	0.958	-0.282	0.420	0.055	0.170	-0.119	-0.012	0.100	0.304	0.081	0.157	-0.086
0.020	0.953	-0.132	0.048	0.961	-0.274	0.394	0.111	0.172	0.027	-0.018	0.174	0.163	0.082	0.070	0.000
-0.049	0.925	-0.223	0.044	0.962	-0.271	0.161	0.367	0.125	-0.037	-0.046	0.081	0.233	0.058	0.156	0.000
-0.033	0.883	-0.179	0.039	0.963	-0.268	0.153	0.518	0.100	-0.017	-0.090	0.122	0.219	0.019	0.108	0.000
Avg ODBA	3.622
Vec ODBA	2.495
Avg ELBA	1.555
Avg EPBA	0.456
Speed	ODBA	VeDBA	ELBA	EPBA	StrkSpGn	StrSpGn_L	ISI
8.600	3.622	2.495	1.555	0.456	1.073	0.924	2.309
MeanPeak	0.109515
MeanLong	0.094307
MeanISI	2.308571
