# Supplementary material for: Averaged Propulsive Body Acceleration (APBA) Can Be Calculated from Biologging Tags That Incorporate Gyroscopes and Accelerometers to Estimate Swimming Speed, Hydrodynamic Drag and Energy Expenditure for Steller Sea Lions
Source: PLoS One. 2016 Jun 10;11(6):e0157326. doi: 10.1371/journal.pone.0157326 (PMC4902303; doi:10.1371/journal.pone.0157326)
Supplement: S3 Data — Same components as S2. (ZIP) [file pone.0157326.s003.zip › HazyNov_20/yasha8_9502_4.csv]

rawAx	rawAy	rawAz	gravX	gravY	gravZ	gyrX	gyrY	gyrZ	estAx	estAy	estAz	odbX	odbY	odbZ	spk
0.255	0.311	-1.015	0.341	0.344	-0.875	0.069	-0.261	-0.107	-0.060	-0.033	-0.105	0.199	0.002	0.089	-0.004
0.382	0.350	-0.995	0.340	0.343	-0.875	0.030	0.072	-0.070	0.068	0.006	-0.085	0.327	0.035	0.068	-0.007
0.274	0.408	-0.873	0.343	0.338	-0.876	-0.325	-0.156	-0.054	-0.043	0.069	0.038	0.219	0.090	0.056	-0.030
0.309	0.319	-0.786	0.341	0.334	-0.879	-0.116	0.236	-0.205	-0.006	-0.016	0.127	0.254	0.001	0.143	-0.024
0.190	0.176	-0.928	0.353	0.335	-0.874	0.071	-0.702	-0.038	-0.138	-0.160	-0.020	0.134	0.146	0.004	-0.031
0.340	0.230	-0.932	0.359	0.334	-0.872	0.016	-0.323	-0.099	0.005	-0.105	-0.026	0.283	0.095	0.001	-0.036
0.374	0.327	-0.964	0.357	0.326	-0.875	-0.340	0.166	-0.224	0.041	-0.001	-0.055	0.317	0.000	0.029	-0.030
0.286	0.315	-0.814	0.361	0.319	-0.876	-0.319	-0.112	-0.255	-0.051	-0.006	0.096	0.228	0.014	0.122	-0.008
0.378	0.230	-0.743	0.363	0.317	-0.876	-0.009	-0.050	-0.216	0.038	-0.089	0.166	0.319	0.102	0.194	-0.006
0.340	0.191	-0.893	0.365	0.314	-0.877	-0.123	-0.035	-0.120	-0.001	-0.124	0.017	0.279	0.143	0.045	-0.028
0.374	0.245	-0.881	0.362	0.307	-0.880	-0.302	0.219	-0.157	0.036	-0.063	0.032	0.311	0.092	0.058	-0.021
0.293	0.381	-0.857	0.361	0.303	-0.882	-0.203	0.060	-0.085	-0.043	0.076	0.057	0.226	0.040	0.080	-0.024
0.374	0.300	-0.676	0.357	0.305	-0.883	0.106	0.294	-0.104	0.043	-0.006	0.239	0.304	0.043	0.260	-0.037
0.367	0.238	-0.684	0.350	0.303	-0.886	-0.051	0.445	-0.123	0.043	-0.066	0.234	0.296	0.107	0.254	-0.054
0.274	0.222	-0.834	0.342	0.298	-0.891	-0.215	0.467	-0.087	-0.041	-0.077	0.088	0.204	0.125	0.106	-0.046
0.274	0.323	-0.830	0.338	0.296	-0.893	-0.098	0.248	-0.082	-0.036	0.025	0.094	0.203	0.027	0.109	-0.063
0.363	0.377	-0.711	0.332	0.297	-0.895	0.049	0.351	-0.047	0.059	0.078	0.214	0.289	0.025	0.225	-0.070
0.251	0.288	-0.668	0.322	0.296	-0.899	-0.052	0.577	-0.087	-0.042	-0.009	0.261	0.174	0.066	0.266	-0.062
0.290	0.149	-0.692	0.312	0.296	-0.903	0.079	0.633	-0.142	0.008	-0.148	0.241	0.211	0.207	0.241	-0.065
0.278	0.226	-0.818	0.297	0.298	-0.907	0.098	0.847	-0.009	0.012	-0.073	0.119	0.197	0.133	0.114	-0.087
0.236	0.261	-0.747	0.281	0.299	-0.912	0.041	0.844	0.038	-0.014	-0.039	0.195	0.153	0.101	0.182	-0.090
0.217	0.222	-0.605	0.259	0.297	-0.919	-0.077	1.228	-0.093	-0.012	-0.076	0.344	0.132	0.142	0.323	-0.089
0.136	0.203	-0.735	0.242	0.299	-0.923	0.189	0.987	-0.124	-0.075	-0.098	0.218	0.049	0.165	0.190	-0.100
0.190	0.230	-0.751	0.224	0.302	-0.927	0.156	1.003	-0.090	-0.003	-0.073	0.206	0.100	0.142	0.172	-0.115
0.143	0.172	-0.786	0.202	0.303	-0.931	0.116	1.222	-0.122	-0.027	-0.133	0.175	0.052	0.203	0.134	-0.112
0.093	0.218	-0.664	0.181	0.308	-0.934	0.259	1.133	-0.148	-0.056	-0.091	0.300	0.001	0.161	0.254	-0.101
0.063	0.296	-0.834	0.166	0.313	-0.935	0.326	0.834	-0.089	-0.072	-0.019	0.131	0.031	0.087	0.081	-0.117
0.063	0.296	-0.834	0.140	0.317	-0.938	0.223	1.437	-0.151	-0.046	-0.023	0.134	0.033	0.090	0.078	-0.142
0.020	0.226	-0.715	0.124	0.324	-0.938	0.368	0.903	-0.128	-0.072	-0.099	0.253	0.077	0.162	0.193	-0.141
-0.045	0.265	-0.664	0.103	0.331	-0.938	0.384	1.159	-0.148	-0.116	-0.068	0.304	0.144	0.125	0.241	-0.146
-0.041	0.296	-0.782	0.084	0.334	-0.939	0.209	1.014	-0.087	-0.094	-0.041	0.186	0.142	0.096	0.121	-0.143
0.001	0.234	-0.644	0.063	0.342	-0.938	0.391	1.117	-0.115	-0.031	-0.110	0.323	0.101	0.161	0.258	-0.152
0.013	0.280	-0.743	0.038	0.351	-0.935	0.523	1.381	-0.099	0.006	-0.073	0.222	0.092	0.117	0.159	-0.131
-0.172	0.284	-0.826	0.021	0.360	-0.933	0.473	0.866	0.023	-0.162	-0.078	0.137	0.277	0.115	0.076	-0.137
-0.083	0.300	-0.782	-0.001	0.367	-0.930	0.371	1.146	0.065	-0.051	-0.070	0.178	0.188	0.102	0.119	-0.146
-0.149	0.311	-0.704	-0.018	0.377	-0.926	0.511	0.890	0.070	-0.099	-0.068	0.253	0.252	0.092	0.195	-0.149
-0.210	0.334	-0.794	-0.035	0.386	-0.922	0.530	0.842	0.039	-0.144	-0.054	0.158	0.315	0.071	0.103	-0.138
-0.114	0.354	-0.782	-0.056	0.395	-0.917	0.487	1.129	-0.001	-0.027	-0.044	0.165	0.219	0.054	0.114	-0.142
-0.226	0.357	-0.849	-0.071	0.406	-0.911	0.587	0.821	0.003	-0.123	-0.051	0.092	0.332	0.052	0.045	-0.146
-0.172	0.388	-0.711	-0.087	0.416	-0.905	0.543	0.854	0.043	-0.053	-0.030	0.224	0.280	0.023	0.181	-0.119
-0.264	0.381	-0.723	-0.097	0.423	-0.901	0.414	0.431	0.222	-0.135	-0.045	0.208	0.374	0.032	0.168	-0.121
-0.130	0.346	-0.723	-0.117	0.428	-0.896	0.299	0.981	0.173	0.019	-0.084	0.203	0.242	0.069	0.167	-0.091
-0.287	0.388	-0.979	-0.133	0.435	-0.890	0.438	0.818	0.114	-0.123	-0.049	-0.059	0.402	0.030	0.090	-0.070
-0.203	0.415	-0.999	-0.150	0.443	-0.884	0.459	0.958	0.071	-0.021	-0.030	-0.085	0.319	0.007	0.110	-0.062
-0.287	0.423	-1.086	-0.169	0.451	-0.876	0.510	0.945	0.190	-0.087	-0.030	-0.179	0.406	0.002	0.199	-0.086
-0.453	0.404	-1.086	-0.185	0.459	-0.869	0.527	0.715	0.314	-0.236	-0.057	-0.187	0.573	0.023	0.201	-0.079
-0.499	0.338	-1.109	-0.201	0.466	-0.862	0.520	0.707	0.333	-0.266	-0.130	-0.218	0.620	0.092	0.225	-0.122
-0.422	0.369	-1.192	-0.216	0.474	-0.854	0.619	0.636	0.353	-0.175	-0.107	-0.309	0.545	0.063	0.310	-0.175
-0.587	0.319	-1.208	-0.214	0.483	-0.849	0.676	-0.339	0.333	-0.342	-0.166	-0.329	0.711	0.116	0.327	-0.177
-0.626	0.354	-1.074	-0.209	0.492	-0.845	0.629	-0.504	0.187	-0.386	-0.141	-0.199	0.750	0.085	0.194	-0.143
-0.453	0.385	-0.983	-0.202	0.500	-0.842	0.522	-0.470	0.057	-0.219	-0.118	-0.111	0.578	0.057	0.105	-0.123
-0.333	0.419	-1.173	-0.191	0.507	-0.841	0.422	-0.664	0.049	-0.110	-0.090	-0.302	0.459	0.026	0.296	-0.060
-0.257	0.431	-1.149	-0.172	0.513	-0.841	0.433	-1.217	0.096	-0.053	-0.084	-0.278	0.382	0.017	0.274	0.106
-0.145	0.396	-1.102	-0.149	0.519	-0.842	0.428	-1.467	0.167	0.036	-0.125	-0.230	0.270	0.056	0.229	0.235
0.320	0.516	-1.153	-0.130	0.526	-0.840	0.435	-1.057	-0.017	0.482	-0.012	-0.283	0.194	0.061	0.282	0.383
0.243	0.570	-1.259	-0.106	0.531	-0.841	0.298	-1.357	-0.009	0.381	0.037	-0.389	0.117	0.113	0.390	0.535
0.547	0.493	-1.283	-0.079	0.537	-0.840	0.435	-1.460	-0.009	0.658	-0.047	-0.414	0.421	0.033	0.415	0.688
0.620	0.446	-1.330	-0.051	0.542	-0.839	0.318	-1.590	0.080	0.703	-0.097	-0.462	0.494	0.016	0.464	0.748
0.744	0.419	-1.263	-0.030	0.546	-0.837	0.289	-1.254	0.210	0.805	-0.128	-0.396	0.618	0.046	0.400	0.796
0.724	0.423	-1.263	-0.013	0.552	-0.834	0.414	-1.090	0.291	0.769	-0.130	-0.400	0.597	0.046	0.402	0.777
0.582	0.524	-1.330	0.004	0.555	-0.832	0.222	-1.090	0.278	0.610	-0.032	-0.469	0.454	0.052	0.470	0.714
0.563	0.640	-1.208	0.020	0.559	-0.829	0.279	-0.939	0.133	0.575	0.079	-0.350	0.435	0.164	0.351	0.633
0.497	0.659	-0.956	0.038	0.570	-0.821	0.649	-1.011	0.017	0.492	0.088	-0.106	0.369	0.181	0.101	0.528
0.482	0.663	-0.979	0.052	0.577	-0.815	0.433	-0.787	-0.000	0.462	0.085	-0.135	0.353	0.182	0.126	0.427
0.382	0.732	-0.818	0.063	0.585	-0.809	0.516	-0.590	-0.056	0.351	0.146	0.020	0.253	0.248	0.034	0.317
0.267	0.578	-0.845	0.073	0.591	-0.803	0.378	-0.567	-0.026	0.226	-0.015	-0.013	0.138	0.091	0.004	0.222
0.113	0.655	-0.948	0.084	0.598	-0.797	0.436	-0.629	-0.094	0.061	0.056	-0.122	0.016	0.166	0.100	0.134
0.105	0.612	-0.751	0.096	0.601	-0.793	0.215	-0.790	0.040	0.042	0.010	0.071	0.023	0.121	0.095	0.071
0.136	0.578	-0.719	0.104	0.608	-0.787	0.439	-0.545	0.036	0.064	-0.032	0.096	0.008	0.084	0.124	0.054
0.117	0.578	-0.715	0.111	0.613	-0.782	0.270	-0.513	0.137	0.038	-0.037	0.096	0.011	0.081	0.126	0.036
0.213	0.609	-0.818	0.112	0.617	-0.779	0.274	-0.162	0.150	0.134	-0.010	-0.011	0.085	0.110	0.022	0.018
0.036	0.728	-0.960	0.113	0.620	-0.777	0.129	-0.173	0.087	-0.044	0.107	-0.154	0.091	0.227	0.121	-0.003
-0.030	0.651	-0.877	0.114	0.623	-0.774	0.237	-0.157	0.119	-0.110	0.026	-0.075	0.156	0.148	0.040	-0.020
-0.003	0.555	-0.794	0.117	0.627	-0.770	0.255	-0.310	0.073	-0.087	-0.074	0.004	0.128	0.050	0.041	-0.054
0.017	0.605	-0.755	0.121	0.628	-0.768	0.059	-0.293	0.020	-0.071	-0.025	0.043	0.107	0.099	0.078	-0.065
0.067	0.570	-0.735	0.123	0.632	-0.765	0.247	-0.169	0.017	-0.023	-0.064	0.059	0.057	0.063	0.097	-0.054
0.024	0.647	-0.849	0.126	0.633	-0.764	0.052	-0.260	0.056	-0.069	0.013	-0.056	0.100	0.137	0.019	-0.028
0.047	0.628	-0.861	0.130	0.634	-0.762	0.074	-0.312	0.048	-0.049	-0.007	-0.070	0.076	0.116	0.032	-0.021
0.143	0.647	-0.818	0.134	0.634	-0.762	-0.027	-0.316	0.058	0.043	0.012	-0.027	0.021	0.132	0.008	-0.025
0.051	0.504	-0.806	0.140	0.636	-0.759	0.126	-0.444	0.056	-0.055	-0.132	-0.017	0.071	0.012	0.019	-0.030
0.047	0.593	-0.775	0.145	0.637	-0.757	0.106	-0.331	0.000	-0.064	-0.045	0.012	0.075	0.075	0.048	-0.029
0.047	0.593	-0.775	0.152	0.638	-0.754	0.076	-0.573	0.075	-0.071	-0.046	0.010	0.074	0.073	0.046	-0.037
0.117	0.589	-0.739	0.151	0.639	-0.754	0.051	0.165	-0.127	-0.001	-0.050	0.046	0.005	0.066	0.079	-0.052
0.086	0.535	-0.893	0.153	0.640	-0.753	0.136	-0.095	-0.065	-0.034	-0.106	-0.110	0.036	0.010	0.077	-0.040
-0.053	0.628	-0.920	0.158	0.640	-0.752	-0.022	-0.344	0.018	-0.177	-0.013	-0.138	0.174	0.101	0.106	-0.028
0.151	0.593	-0.704	0.161	0.642	-0.749	0.168	-0.209	-0.027	0.024	-0.050	0.077	0.030	0.065	0.109	-0.014
0.063	0.616	-0.940	0.164	0.642	-0.749	-0.037	-0.262	0.048	-0.068	-0.026	-0.160	0.057	0.086	0.129	-0.023
0.170	0.725	-0.838	0.165	0.642	-0.749	0.025	-0.089	0.015	0.038	0.082	-0.058	0.051	0.191	0.029	-0.018
0.093	0.578	-0.775	0.164	0.644	-0.747	0.157	0.102	-0.049	-0.039	-0.067	0.004	0.025	0.043	0.032	-0.016
0.005	0.698	-0.861	0.168	0.645	-0.745	0.081	-0.392	0.078	-0.132	0.052	-0.085	0.113	0.161	0.056	-0.018
0.136	0.597	-0.814	0.174	0.646	-0.743	0.044	-0.367	-0.023	-0.007	-0.049	-0.039	0.018	0.059	0.011	-0.022
0.078	0.651	-0.897	0.175	0.642	-0.747	-0.258	-0.067	-0.067	-0.066	0.009	-0.118	0.039	0.111	0.095	-0.039
0.182	0.616	-0.786	0.178	0.641	-0.746	0.010	-0.089	-0.064	0.035	-0.026	-0.008	0.066	0.074	0.013	-0.027
0.009	0.543	-0.814	0.184	0.639	-0.747	-0.133	-0.399	-0.037	-0.144	-0.097	-0.035	0.106	0.001	0.016	-0.011
0.047	0.643	-0.995	0.190	0.634	-0.750	-0.329	-0.417	-0.022	-0.112	0.009	-0.213	0.067	0.097	0.199	-0.013
0.251	0.779	-0.782	0.190	0.632	-0.752	-0.122	0.103	-0.164	0.091	0.146	0.002	0.138	0.230	0.012	-0.010
0.143	0.543	-0.759	0.193	0.627	-0.755	-0.296	-0.142	-0.052	-0.020	-0.085	0.029	0.032	0.008	0.033	0.020
0.193	0.547	-0.853	0.195	0.621	-0.759	-0.367	-0.120	-0.065	0.028	-0.075	-0.061	0.083	0.006	0.063	0.025
0.193	0.640	-0.818	0.199	0.617	-0.762	-0.225	-0.149	-0.103	0.024	0.021	-0.023	0.084	0.085	0.030	-0.013
0.159	0.578	-0.810	0.199	0.610	-0.767	-0.432	-0.008	-0.006	-0.010	-0.034	-0.009	0.051	0.022	0.024	0.009
0.032	0.527	-0.885	0.206	0.607	-0.768	-0.186	-0.484	0.018	-0.144	-0.081	-0.083	0.075	0.031	0.101	0.007
0.232	0.605	-0.897	0.212	0.605	-0.768	-0.122	-0.357	-0.041	0.050	-0.002	-0.095	0.126	0.044	0.115	0.005
0.251	0.659	-0.727	0.207	0.596	-0.776	-0.536	0.498	-0.209	0.074	0.062	0.083	0.147	0.096	0.052	0.015
0.240	0.531	-0.704	0.211	0.587	-0.781	-0.497	-0.105	-0.175	0.059	-0.057	0.113	0.136	0.034	0.075	0.061
0.178	0.578	-0.968	0.214	0.580	-0.786	-0.370	-0.053	-0.241	-0.006	-0.004	-0.147	0.076	0.009	0.192	0.046
0.282	0.643	-0.940	0.215	0.570	-0.793	-0.551	0.130	-0.268	0.097	0.071	-0.112	0.181	0.072	0.166	0.017
0.193	0.508	-0.834	0.219	0.558	-0.800	-0.660	-0.014	-0.374	0.004	-0.052	0.002	0.095	0.066	0.062	0.021
0.078	0.578	-0.845	0.224	0.546	-0.807	-0.630	-0.062	-0.354	-0.116	0.029	-0.003	0.019	0.000	0.075	0.017
0.259	0.547	-0.782	0.226	0.532	-0.816	-0.778	0.153	-0.428	0.063	0.013	0.070	0.163	0.033	0.013	-0.007
0.259	0.547	-0.782	0.232	0.520	-0.822	-0.606	-0.082	-0.437	0.057	0.025	0.076	0.165	0.037	0.015	-0.023
0.263	0.473	-0.711	0.230	0.507	-0.831	-0.664	0.412	-0.474	0.063	-0.036	0.156	0.171	0.114	0.053	-0.024
0.186	0.473	-0.668	0.225	0.496	-0.839	-0.583	0.506	-0.341	-0.009	-0.025	0.207	0.096	0.116	0.094	-0.041
0.178	0.377	-0.589	0.221	0.495	-0.841	-0.034	0.381	-0.166	-0.012	-0.120	0.288	0.090	0.216	0.172	-0.072
0.213	0.439	-0.641	0.211	0.493	-0.844	-0.091	0.616	-0.059	0.032	-0.057	0.241	0.127	0.157	0.119	-0.107
0.097	0.412	-0.696	0.200	0.501	-0.842	0.474	0.589	0.058	-0.072	-0.092	0.184	0.013	0.188	0.062	-0.118
0.105	0.373	-0.510	0.189	0.514	-0.837	0.707	0.509	0.245	-0.054	-0.144	0.364	0.023	0.230	0.245	-0.120
0.124	0.458	-0.518	0.173	0.529	-0.831	0.819	0.864	0.219	-0.018	-0.074	0.351	0.044	0.148	0.235	-0.141
0.147	0.361	-0.447	0.155	0.546	-0.823	0.949	0.864	0.354	0.023	-0.187	0.414	0.069	0.247	0.304	-0.136
0.017	0.369	-0.637	0.137	0.564	-0.814	1.062	0.857	0.287	-0.090	-0.198	0.216	0.060	0.243	0.114	-0.114
0.055	0.481	-0.621	0.117	0.580	-0.806	0.953	1.044	0.258	-0.031	-0.102	0.224	0.019	0.134	0.128	-0.125
0.132	0.450	-0.463	0.095	0.598	-0.796	1.100	1.233	0.212	0.068	-0.151	0.371	0.060	0.167	0.285	-0.143
-0.030	0.435	-0.471	0.074	0.611	-0.788	0.768	1.102	0.303	-0.073	-0.179	0.356	0.100	0.186	0.277	-0.143
-0.103	0.566	-0.554	0.056	0.628	-0.777	1.006	0.902	0.243	-0.128	-0.064	0.262	0.170	0.058	0.193	-0.154
-0.033	0.624	-0.447	0.039	0.640	-0.767	0.760	0.915	0.204	-0.042	-0.019	0.359	0.098	0.004	0.298	-0.191
-0.033	0.659	-0.384	0.019	0.651	-0.759	0.660	1.236	0.073	-0.022	0.005	0.414	0.095	0.027	0.359	-0.195
-0.226	0.709	-0.601	0.002	0.658	-0.753	0.498	0.960	0.179	-0.197	0.047	0.190	0.287	0.074	0.141	-0.185
-0.168	0.713	-0.507	-0.014	0.663	-0.748	0.296	0.962	0.107	-0.123	0.046	0.280	0.229	0.074	0.234	-0.192
-0.145	0.717	-0.554	-0.029	0.669	-0.743	0.340	0.903	0.080	-0.086	0.045	0.227	0.205	0.075	0.185	-0.182
-0.222	0.667	-0.609	-0.043	0.670	-0.741	0.092	0.889	-0.012	-0.149	-0.007	0.170	0.283	0.021	0.129	-0.145
-0.176	0.578	-0.704	-0.056	0.671	-0.739	0.068	0.875	0.007	-0.090	-0.097	0.073	0.238	0.071	0.034	-0.113
-0.207	0.562	-0.873	-0.075	0.678	-0.731	0.523	1.155	0.061	-0.103	-0.120	-0.104	0.270	0.090	0.137	-0.110
-0.253	0.616	-0.987	-0.090	0.686	-0.722	0.575	0.757	0.270	-0.134	-0.073	-0.228	0.319	0.039	0.252	-0.106
-0.368	0.547	-0.956	-0.107	0.695	-0.711	0.750	0.833	0.341	-0.232	-0.152	-0.208	0.436	0.112	0.221	-0.172
-0.464	0.663	-1.106	-0.112	0.707	-0.698	0.924	0.250	0.039	-0.323	-0.048	-0.371	0.536	0.001	0.372	-0.251
-0.726	0.694	-1.058	-0.104	0.711	-0.695	0.320	-0.634	-0.061	-0.591	-0.021	-0.327	0.801	0.029	0.326	-0.214
-0.626	0.701	-0.743	-0.094	0.715	-0.693	0.277	-0.675	-0.140	-0.501	-0.017	-0.014	0.703	0.034	0.013	-0.161
-0.087	0.790	-1.050	-0.086	0.720	-0.689	0.367	-0.500	-0.135	0.030	0.067	-0.326	0.168	0.120	0.322	-0.017
-0.087	0.790	-1.050	-0.067	0.723	-0.688	0.220	-1.189	-0.172	0.012	0.064	-0.327	0.169	0.117	0.323	0.192
0.459	0.728	-0.901	-0.042	0.722	-0.691	-0.081	-1.392	-0.294	0.535	0.003	-0.175	0.374	0.050	0.176	0.426
0.520	0.717	-0.972	-0.015	0.722	-0.692	0.009	-1.242	-0.540	0.571	-0.008	-0.245	0.434	0.035	0.250	0.575
0.609	0.659	-1.137	0.015	0.720	-0.693	-0.044	-1.674	-0.338	0.630	-0.065	-0.409	0.521	0.027	0.417	0.761
0.809	0.547	-1.141	0.042	0.721	-0.692	0.095	-1.655	-0.149	0.804	-0.177	-0.415	0.720	0.143	0.424	0.864
1.009	0.609	-1.157	0.059	0.720	-0.691	0.031	-1.232	0.189	0.987	-0.115	-0.432	0.919	0.084	0.444	0.920
1.063	0.744	-1.070	0.070	0.723	-0.688	0.198	-0.756	0.161	1.030	0.018	-0.348	0.972	0.047	0.361	0.916
0.936	0.813	-0.897	0.076	0.729	-0.680	0.478	-0.415	0.149	0.898	0.081	-0.182	0.845	0.114	0.192	0.853
0.705	0.694	-0.968	0.080	0.736	-0.672	0.555	-0.203	0.022	0.663	-0.046	-0.261	0.612	0.009	0.267	0.725
0.532	0.910	-1.039	0.084	0.742	-0.665	0.524	-0.097	-0.082	0.486	0.164	-0.340	0.438	0.204	0.342	0.553
0.501	0.690	-0.684	0.088	0.751	-0.654	0.695	-0.051	-0.135	0.452	-0.064	0.004	0.406	0.019	0.008	0.390
0.247	0.771	-0.759	0.094	0.756	-0.648	0.381	-0.337	-0.041	0.192	0.012	-0.077	0.150	0.059	0.072	0.270
0.155	0.833	-0.641	0.101	0.761	-0.640	0.429	-0.517	-0.073	0.092	0.069	0.034	0.055	0.117	0.042	0.171
0.217	0.775	-0.566	0.110	0.764	-0.636	0.237	-0.541	-0.081	0.145	0.008	0.104	0.115	0.056	0.113	0.100
0.174	0.813	-0.597	0.118	0.767	-0.630	0.235	-0.582	-0.017	0.095	0.044	0.067	0.071	0.092	0.077	0.068
0.182	0.817	-0.562	0.123	0.772	-0.623	0.419	-0.284	-0.113	0.097	0.042	0.095	0.078	0.093	0.108	0.056
0.163	0.879	-0.581	0.128	0.777	-0.617	0.340	-0.289	-0.046	0.074	0.100	0.069	0.059	0.151	0.084	0.024
0.120	0.837	-0.609	0.128	0.778	-0.616	0.081	-0.023	0.017	0.031	0.057	0.040	0.019	0.106	0.051	-0.025
-0.030	0.771	-0.794	0.130	0.781	-0.611	0.284	-0.154	-0.093	-0.121	-0.012	-0.150	0.129	0.038	0.139	-0.062
-0.122	0.794	-0.704	0.134	0.780	-0.611	-0.014	-0.224	-0.108	-0.217	0.012	-0.059	0.218	0.059	0.053	-0.103
-0.022	0.783	-0.585	0.139	0.783	-0.606	0.253	-0.298	-0.096	-0.122	-0.003	0.054	0.114	0.044	0.060	-0.092
-0.049	0.825	-0.585	0.144	0.784	-0.603	0.122	-0.279	-0.140	-0.154	0.039	0.051	0.136	0.085	0.055	-0.085
0.224	0.875	-0.530	0.147	0.785	-0.601	0.092	-0.126	-0.097	0.116	0.088	0.104	0.141	0.132	0.105	-0.060
0.070	0.825	-0.656	0.147	0.786	-0.600	0.091	0.093	-0.093	-0.037	0.037	-0.023	0.010	0.079	0.026	-0.037
0.082	0.798	-0.542	0.149	0.785	-0.601	-0.042	-0.031	-0.137	-0.028	0.011	0.092	0.005	0.051	0.084	-0.010
0.109	0.759	-0.601	0.153	0.784	-0.602	-0.080	0.031	-0.270	-0.005	-0.026	0.034	0.035	0.010	0.022	-0.031
0.109	0.759	-0.601	0.157	0.780	-0.605	-0.211	-0.069	-0.179	-0.009	-0.023	0.037	0.038	0.009	0.018	-0.053
0.063	0.844	-0.692	0.158	0.775	-0.612	-0.414	0.146	-0.233	-0.056	0.068	-0.047	0.006	0.093	0.075	-0.022
0.009	0.763	-0.558	0.164	0.770	-0.617	-0.339	-0.069	-0.346	-0.116	-0.008	0.092	0.059	0.009	0.057	-0.061
0.193	0.883	-0.778	0.166	0.765	-0.623	-0.278	0.364	-0.413	0.067	0.117	-0.123	0.127	0.127	0.167	-0.062
-0.072	0.636	-0.585	0.173	0.762	-0.624	-0.170	-0.321	-0.230	-0.205	-0.128	0.072	0.137	0.122	0.024	-0.080
0.128	0.790	-0.609	0.176	0.759	-0.627	-0.177	0.045	-0.278	-0.009	0.030	0.051	0.064	0.031	0.002	-0.064
0.040	0.744	-0.558	0.180	0.757	-0.628	-0.047	0.056	-0.364	-0.102	-0.015	0.103	0.024	0.017	0.048	-0.120
0.059	0.690	-0.739	0.187	0.757	-0.626	0.129	-0.182	-0.332	-0.089	-0.069	-0.080	0.004	0.072	0.136	-0.097
-0.010	0.709	-0.581	0.191	0.754	-0.629	-0.202	-0.070	-0.229	-0.162	-0.047	0.080	0.073	0.054	0.018	-0.098
0.059	0.670	-0.625	0.194	0.753	-0.629	-0.025	-0.043	-0.190	-0.096	-0.084	0.037	0.004	0.094	0.027	-0.093
0.140	0.616	-0.621	0.198	0.750	-0.631	-0.147	0.009	-0.238	-0.019	-0.136	0.044	0.077	0.150	0.025	-0.109
0.055	0.713	-0.656	0.202	0.749	-0.631	0.021	-0.173	-0.146	-0.107	-0.039	0.008	0.008	0.055	0.063	-0.060
0.009	0.636	-0.696	0.205	0.745	-0.635	-0.314	-0.248	-0.064	-0.157	-0.111	-0.028	0.053	0.133	0.104	-0.066
0.236	0.837	-0.688	0.207	0.744	-0.635	-0.029	0.117	-0.221	0.068	0.091	-0.019	0.174	0.067	0.098	-0.086
0.070	0.663	-0.538	0.207	0.742	-0.637	-0.072	0.177	-0.177	-0.097	-0.082	0.133	0.009	0.108	0.049	-0.070
0.074	0.694	-0.538	0.206	0.741	-0.640	-0.061	0.367	-0.277	-0.092	-0.049	0.136	0.014	0.078	0.046	-0.066
0.120	0.643	-0.743	0.208	0.740	-0.640	-0.006	-0.105	-0.074	-0.048	-0.099	-0.069	0.060	0.130	0.161	-0.107
0.117	0.643	-0.471	0.210	0.739	-0.640	0.017	0.145	-0.224	-0.053	-0.098	0.203	0.057	0.132	0.108	-0.104
0.036	0.651	-0.648	0.210	0.739	-0.640	0.036	0.003	-0.088	-0.134	-0.091	0.026	0.023	0.126	0.071	-0.069
0.093	0.813	-0.518	0.209	0.739	-0.640	0.006	0.139	-0.068	-0.076	0.072	0.156	0.036	0.035	0.056	-0.088
0.251	0.651	-0.589	0.208	0.742	-0.637	0.301	0.314	-0.201	0.083	-0.094	0.082	0.194	0.129	0.018	-0.064
0.059	0.713	-0.609	0.206	0.743	-0.637	0.029	0.198	-0.005	-0.107	-0.032	0.063	0.002	0.068	0.041	-0.076
0.186	0.647	-0.625	0.203	0.746	-0.634	0.240	0.169	-0.001	0.022	-0.101	0.045	0.129	0.136	0.059	-0.068
-0.068	0.736	-0.719	0.200	0.748	-0.633	0.229	0.376	-0.108	-0.229	-0.015	-0.051	0.124	0.048	0.158	-0.086
0.132	0.759	-0.495	0.196	0.752	-0.630	0.240	0.225	0.009	-0.026	0.005	0.171	0.078	0.025	0.064	-0.075
0.120	0.667	-0.641	0.193	0.755	-0.627	0.235	0.182	0.092	-0.034	-0.091	0.023	0.067	0.120	0.085	-0.091
0.078	0.748	-0.652	0.186	0.759	-0.624	0.315	0.482	0.036	-0.070	-0.014	0.008	0.025	0.040	0.100	-0.066
0.070	0.686	-0.641	0.182	0.765	-0.618	0.458	0.125	0.131	-0.074	-0.081	0.014	0.018	0.104	0.092	-0.058
0.070	0.686	-0.641	0.178	0.769	-0.614	0.314	0.170	0.082	-0.071	-0.085	0.010	0.019	0.105	0.095	-0.070
0.117	0.678	-0.574	0.173	0.773	-0.610	0.359	0.372	0.044	-0.019	-0.098	0.073	0.066	0.115	0.031	-0.055
-0.003	0.682	-0.719	0.170	0.779	-0.604	0.407	0.000	0.155	-0.136	-0.099	-0.078	0.052	0.113	0.181	-0.052
0.167	0.821	-0.558	0.167	0.784	-0.597	0.449	0.173	0.080	0.036	0.034	0.077	0.118	0.024	0.024	-0.051
0.109	0.701	-0.499	0.161	0.792	-0.589	0.558	0.250	0.141	-0.016	-0.093	0.128	0.062	0.097	0.032	-0.056
0.082	0.748	-0.526	0.156	0.798	-0.582	0.526	0.300	0.121	-0.038	-0.054	0.093	0.037	0.053	0.001	-0.050
0.028	0.748	-0.652	0.150	0.805	-0.574	0.519	0.111	0.222	-0.086	-0.060	-0.041	0.015	0.056	0.129	-0.078
0.063	0.740	-0.518	0.146	0.814	-0.562	0.779	0.297	0.082	-0.047	-0.077	0.081	0.021	0.066	0.001	-0.080
-0.018	0.736	-0.534	0.140	0.821	-0.554	0.572	0.109	0.209	-0.123	-0.088	0.057	0.058	0.072	0.019	-0.058
0.032	0.790	-0.570	0.133	0.828	-0.544	0.632	0.280	0.246	-0.065	-0.042	0.012	0.007	0.021	0.058	-0.059
0.159	0.852	-0.510	0.126	0.837	-0.532	0.768	0.418	0.189	0.069	0.011	0.059	0.122	0.039	0.002	-0.055
0.013	0.806	-0.538	0.119	0.845	-0.522	0.675	0.323	0.184	-0.070	-0.042	0.021	0.022	0.009	0.033	-0.048
0.036	0.802	-0.503	0.114	0.854	-0.507	0.868	0.123	0.186	-0.042	-0.056	0.042	0.004	0.016	0.000	-0.032
-0.003	0.817	-0.463	0.108	0.860	-0.498	0.553	0.171	0.223	-0.075	-0.046	0.073	0.032	0.003	0.035	-0.054
0.074	0.844	-0.542	0.101	0.867	-0.487	0.701	0.468	0.138	0.009	-0.026	-0.017	0.048	0.022	0.048	-0.056
-0.033	0.883	-0.566	0.094	0.875	-0.476	0.723	0.405	0.172	-0.091	0.005	-0.052	0.057	0.059	0.076	-0.053
-0.026	0.875	-0.467	0.087	0.881	-0.465	0.685	0.445	0.161	-0.076	-0.009	0.035	0.048	0.049	0.018	-0.037
0.013	0.810	-0.471	0.083	0.887	-0.455	0.564	0.038	0.160	-0.034	-0.080	0.022	0.008	0.019	0.011	-0.053
0.013	0.879	-0.522	0.077	0.893	-0.444	0.646	0.264	0.183	-0.028	-0.017	-0.040	0.006	0.048	0.043	-0.057
-0.030	0.914	-0.447	0.071	0.899	-0.433	0.625	0.185	0.246	-0.064	0.012	0.024	0.047	0.081	0.029	-0.056
-0.022	0.914	-0.337	0.062	0.903	-0.425	0.486	0.410	0.297	-0.047	0.008	0.126	0.039	0.078	0.137	-0.059
-0.045	0.848	-0.392	0.052	0.908	-0.416	0.512	0.417	0.318	-0.061	-0.063	0.062	0.062	0.009	0.080	-0.088
-0.033	0.925	-0.392	0.044	0.914	-0.404	0.662	0.474	0.256	-0.041	0.009	0.050	0.051	0.083	0.078	-0.092
-0.180	0.968	-0.463	0.035	0.917	-0.397	0.405	0.196	0.324	-0.179	0.048	-0.028	0.198	0.123	0.004	-0.089
-0.072	0.972	-0.329	0.027	0.920	-0.390	0.368	0.392	0.285	-0.062	0.049	0.099	0.093	0.124	0.136	-0.086
-0.068	0.895	-0.353	0.018	0.923	-0.383	0.385	0.516	0.225	-0.050	-0.031	0.069	0.090	0.044	0.111	-0.081
-0.068	0.852	-0.353	0.011	0.926	-0.376	0.400	0.551	0.173	-0.042	-0.077	0.062	0.091	0.001	0.109	-0.068
-0.103	0.844	-0.510	0.002	0.929	-0.370	0.361	0.704	0.177	-0.068	-0.087	-0.102	0.126	0.011	0.051	-0.071
-0.172	0.840	-0.467	-0.009	0.932	-0.362	0.436	0.753	0.244	-0.127	-0.094	-0.067	0.197	0.018	0.010	-0.056
-0.230	0.829	-0.550	-0.022	0.937	-0.348	0.806	0.812	0.357	-0.172	-0.111	-0.164	0.255	0.033	0.095	-0.078
-0.133	0.879	-0.554	-0.036	0.944	-0.327	1.091	1.112	0.348	-0.061	-0.067	-0.189	0.159	0.013	0.102	-0.143
-0.372	0.891	-0.625	-0.050	0.949	-0.312	0.835	0.471	0.512	-0.286	-0.060	-0.275	0.399	0.022	0.176	-0.160
-0.484	0.914	-0.357	-0.056	0.952	-0.301	0.601	-0.317	0.369	-0.391	-0.040	-0.018	0.511	0.042	0.089	-0.106
-0.287	0.937	-0.333	-0.059	0.953	-0.297	0.215	-0.419	0.228	-0.193	-0.018	0.002	0.315	0.063	0.110	-0.082
0.020	0.964	-0.491	-0.062	0.955	-0.290	0.388	0.310	0.080	0.118	0.007	-0.163	0.008	0.088	0.051	-0.031
-0.060	0.964	-0.585	-0.068	0.957	-0.282	0.436	0.145	0.270	0.043	0.005	-0.266	0.089	0.086	0.149	0.086
-0.080	0.918	-0.483	-0.071	0.959	-0.274	0.488	-0.384	0.264	0.027	-0.043	-0.172	0.109	0.037	0.050	0.197
0.090	0.898	-0.463	-0.070	0.961	-0.268	0.427	-0.725	0.191	0.196	-0.065	-0.159	0.060	0.016	0.033	0.251
0.228	0.968	-0.503	-0.067	0.963	-0.262	0.389	-0.562	0.077	0.333	0.003	-0.204	0.199	0.083	0.077	0.344
0.290	0.980	-0.526	-0.064	0.964	-0.259	0.255	-0.926	0.114	0.391	0.014	-0.231	0.261	0.093	0.104	0.459
0.432	0.937	-0.589	-0.062	0.965	-0.254	0.361	-0.779	0.188	0.532	-0.030	-0.299	0.403	0.048	0.173	0.547
0.509	0.941	-0.585	-0.057	0.966	-0.251	0.235	-0.834	0.070	0.605	-0.027	-0.298	0.479	0.050	0.174	0.601
0.524	0.891	-0.601	-0.054	0.967	-0.249	0.182	-0.584	0.045	0.618	-0.078	-0.316	0.493	0.002	0.196	0.610
0.547	0.856	-0.432	-0.055	0.969	-0.239	0.564	-0.143	0.180	0.643	-0.116	-0.157	0.514	0.038	0.032	0.583
0.378	0.779	-0.408	-0.057	0.972	-0.230	0.529	-0.055	0.212	0.477	-0.195	-0.143	0.342	0.118	0.012	0.528
0.313	0.914	-0.459	-0.060	0.974	-0.218	0.668	-0.148	0.242	0.415	-0.063	-0.207	0.276	0.017	0.069	0.468
0.220	1.092	-0.491	-0.062	0.977	-0.203	0.791	-0.169	0.201	0.325	0.112	-0.253	0.185	0.194	0.105	0.394
0.286	1.208	-0.266	-0.065	0.978	-0.197	0.333	-0.156	0.210	0.394	0.227	-0.035	0.253	0.308	0.115	0.324
0.205	1.153	-0.179	-0.066	0.979	-0.191	0.266	0.008	0.112	0.315	0.172	0.047	0.176	0.252	0.196	0.265
0.009	1.262	-0.302	-0.066	0.980	-0.188	0.173	-0.054	0.008	0.119	0.280	-0.079	0.016	0.359	0.068	0.198
0.067	1.096	-0.203	-0.064	0.980	-0.186	0.147	-0.501	0.026	0.175	0.114	0.018	0.046	0.190	0.161	0.135
-0.057	1.018	-0.227	-0.064	0.980	-0.186	0.034	-0.292	0.036	0.052	0.036	-0.006	0.071	0.110	0.132	0.068
-0.018	1.084	-0.156	-0.064	0.981	-0.185	0.064	-0.025	0.005	0.090	0.102	0.064	0.026	0.175	0.198	0.029
-0.180	1.003	-0.235	-0.065	0.981	-0.185	-0.020	-0.124	0.070	-0.070	0.021	-0.014	0.182	0.093	0.115	-0.013
-0.180	1.003	-0.235	-0.067	0.980	-0.187	-0.069	-0.247	0.122	-0.069	0.022	-0.012	0.178	0.091	0.110	-0.027
-0.191	0.999	-0.270	-0.069	0.980	-0.189	-0.085	-0.080	0.116	-0.078	0.019	-0.046	0.186	0.087	0.070	-0.048
-0.145	0.960	-0.250	-0.069	0.979	-0.191	-0.056	-0.185	0.052	-0.031	-0.020	-0.024	0.137	0.046	0.086	-0.039
-0.164	1.068	-0.231	-0.068	0.979	-0.192	-0.065	0.035	-0.088	-0.052	0.089	-0.003	0.154	0.153	0.103	-0.034
-0.141	1.022	-0.274	-0.067	0.978	-0.197	-0.252	-0.191	-0.019	-0.029	0.044	-0.040	0.129	0.105	0.057	-0.016
-0.122	0.980	-0.172	-0.063	0.978	-0.201	-0.157	-0.395	-0.145	-0.014	0.002	0.066	0.109	0.062	0.156	-0.026
-0.099	1.010	-0.337	-0.060	0.977	-0.206	-0.249	-0.114	-0.126	0.006	0.035	-0.094	0.084	0.092	0.012	-0.027
-0.133	1.018	-0.120	-0.056	0.976	-0.212	-0.290	-0.269	-0.169	-0.033	0.044	0.129	0.117	0.099	0.203	-0.031
-0.168	1.041	-0.306	-0.053	0.974	-0.221	-0.444	-0.019	-0.177	-0.071	0.069	-0.047	0.151	0.121	0.016	-0.047
-0.091	0.987	-0.160	-0.048	0.973	-0.227	-0.357	-0.075	-0.237	0.001	0.017	0.105	0.072	0.066	0.160	-0.060
-0.210	1.072	-0.274	-0.042	0.971	-0.235	-0.354	-0.240	-0.302	-0.125	0.104	-0.002	0.191	0.150	0.042	-0.073
-0.110	1.030	-0.282	-0.035	0.970	-0.242	-0.379	0.195	-0.381	-0.031	0.063	-0.002	0.091	0.106	0.033	-0.082
-0.207	0.995	-0.235	-0.029	0.968	-0.249	-0.346	-0.182	-0.313	-0.134	0.030	0.052	0.187	0.070	0.078	-0.066
-0.164	0.906	-0.298	-0.023	0.965	-0.261	-0.644	-0.278	-0.272	-0.098	-0.055	0.002	0.144	0.020	0.013	-0.049
-0.033	0.929	-0.369	-0.016	0.963	-0.270	-0.433	0.071	-0.375	0.025	-0.030	-0.061	0.012	0.003	0.060	-0.056
-0.083	1.026	-0.321	-0.007	0.960	-0.279	-0.465	-0.138	-0.418	-0.033	0.070	-0.004	0.061	0.099	0.014	-0.035
-0.118	0.960	-0.345	-0.001	0.958	-0.288	-0.476	-0.069	-0.338	-0.074	0.007	-0.019	0.095	0.032	0.039	-0.039
-0.076	1.053	-0.337	0.006	0.955	-0.297	-0.477	-0.209	-0.309	-0.039	0.103	-0.002	0.053	0.124	0.033	-0.040
-0.118	0.941	-0.246	0.012	0.952	-0.307	-0.498	0.068	-0.333	-0.087	-0.006	0.099	0.094	0.011	0.055	-0.039
0.032	0.991	-0.313	0.018	0.950	-0.312	-0.278	0.030	-0.343	0.057	0.046	0.037	0.056	0.061	0.013	-0.049
-0.041	0.999	-0.349	0.024	0.948	-0.318	-0.305	-0.085	-0.285	-0.022	0.056	0.008	0.017	0.067	0.050	-0.060
-0.110	0.976	-0.290	0.029	0.944	-0.329	-0.603	0.009	-0.280	-0.096	0.037	0.078	0.085	0.043	0.007	-0.051
-0.068	0.949	-0.282	0.034	0.940	-0.340	-0.574	0.079	-0.324	-0.059	0.014	0.097	0.043	0.015	0.013	-0.061
-0.064	0.902	-0.349	0.040	0.938	-0.345	-0.279	-0.082	-0.306	-0.061	-0.030	0.035	0.038	0.032	0.056	-0.063
-0.053	0.922	-0.507	0.047	0.935	-0.352	-0.350	-0.189	-0.323	-0.057	-0.007	-0.116	0.027	0.013	0.215	-0.042
0.009	0.922	-0.302	0.051	0.932	-0.358	-0.348	0.177	-0.267	0.001	-0.004	0.095	0.035	0.014	0.012	-0.027
0.078	0.852	-0.183	0.054	0.930	-0.364	-0.300	0.152	-0.236	0.067	-0.071	0.219	0.104	0.085	0.105	-0.015
-0.026	0.925	-0.487	0.057	0.930	-0.363	0.058	0.042	-0.183	-0.040	0.002	-0.085	0.000	0.012	0.201	-0.029
-0.026	0.925	-0.487	0.059	0.928	-0.367	-0.189	-0.193	-0.050	-0.042	0.004	-0.081	0.001	0.014	0.202	-0.034
-0.003	0.925	-0.223	0.062	0.929	-0.366	0.059	0.338	-0.285	-0.021	0.004	0.182	0.024	0.014	0.061	-0.042
-0.030	0.783	-0.361	0.063	0.930	-0.362	0.199	0.236	-0.201	-0.050	-0.140	0.041	0.003	0.158	0.079	-0.054
-0.045	0.918	-0.432	0.062	0.930	-0.363	0.032	0.525	-0.168	-0.064	-0.005	-0.030	0.017	0.024	0.151	-0.071
-0.022	0.871	-0.309	0.062	0.931	-0.359	0.196	0.286	-0.093	-0.041	-0.053	0.089	0.006	0.071	0.031	-0.072
-0.037	0.837	-0.242	0.060	0.934	-0.352	0.389	0.337	-0.065	-0.055	-0.090	0.149	0.009	0.106	0.034	-0.065
-0.064	0.775	-0.357	0.058	0.937	-0.344	0.491	0.252	0.027	-0.079	-0.155	0.027	0.035	0.169	0.082	-0.073
-0.018	0.902	-0.369	0.052	0.940	-0.336	0.447	0.555	0.083	-0.027	-0.030	0.007	0.012	0.043	0.094	-0.089
-0.060	0.956	-0.282	0.048	0.944	-0.325	0.577	0.532	0.021	-0.065	0.020	0.083	0.030	0.010	0.009	-0.083
-0.122	0.883	-0.246	0.044	0.948	-0.315	0.571	0.261	0.080	-0.123	-0.057	0.108	0.091	0.063	0.026	-0.083
-0.041	0.833	-0.246	0.039	0.952	-0.303	0.611	0.307	0.145	-0.037	-0.111	0.097	0.008	0.114	0.025	-0.086
-0.095	0.891	-0.317	0.035	0.957	-0.289	0.741	0.075	0.171	-0.087	-0.058	0.012	0.062	0.057	0.047	-0.088
0.005	0.933	-0.144	0.031	0.962	-0.271	0.940	0.343	0.126	0.017	-0.021	0.168	0.040	0.016	0.125	-0.074
-0.080	0.840	-0.168	0.027	0.967	-0.255	0.844	0.229	0.137	-0.063	-0.118	0.128	0.044	0.110	0.099	-0.067
-0.087	0.898	-0.227	0.022	0.971	-0.238	0.908	0.411	0.136	-0.066	-0.065	0.051	0.051	0.053	0.039	-0.061
-0.053	0.929	-0.235	0.016	0.976	-0.218	1.004	0.209	0.239	-0.025	-0.038	0.024	0.016	0.023	0.028	-0.065
-0.053	0.960	-0.132	0.009	0.980	-0.199	0.987	0.332	0.271	-0.018	-0.012	0.107	0.015	0.007	0.129	-0.048
-0.076	0.929	-0.136	0.002	0.983	-0.183	0.793	0.251	0.285	-0.035	-0.046	0.088	0.038	0.025	0.123	-0.046
-0.053	0.929	-0.164	-0.005	0.986	-0.166	0.893	0.476	0.273	-0.004	-0.049	0.043	0.014	0.026	0.094	-0.057
-0.130	1.022	-0.183	-0.013	0.989	-0.144	1.072	0.410	0.313	-0.073	0.041	0.003	0.090	0.065	0.072	-0.066
-0.137	1.030	-0.120	-0.020	0.992	-0.124	1.032	0.085	0.331	-0.074	0.046	0.045	0.097	0.071	0.133	-0.062
-0.118	1.057	0.010	-0.026	0.994	-0.107	0.837	0.248	0.244	-0.049	0.071	0.158	0.076	0.098	0.262	-0.084
-0.099	1.018	-0.077	-0.031	0.996	-0.089	0.880	0.469	0.203	-0.024	0.031	0.054	0.056	0.058	0.174	-0.077
-0.233	1.022	-0.140	-0.037	0.997	-0.071	0.913	0.202	0.291	-0.152	0.034	-0.027	0.189	0.061	0.111	-0.080
-0.126	1.072	-0.108	-0.045	0.997	-0.057	0.690	0.178	0.336	-0.037	0.083	-0.009	0.081	0.110	0.141	-0.063
-0.176	1.099	-0.018	-0.050	0.998	-0.048	0.408	0.637	0.217	-0.082	0.110	0.073	0.130	0.136	0.231	-0.068
-0.083	1.072	-0.018	-0.052	0.998	-0.039	0.416	0.522	0.071	0.012	0.083	0.065	0.037	0.108	0.230	-0.059
-0.187	0.999	-0.120	-0.053	0.998	-0.027	0.593	0.621	0.035	-0.091	0.009	-0.050	0.140	0.034	0.127	-0.070
-0.249	0.987	-0.215	-0.056	0.998	-0.014	0.650	0.649	0.084	-0.150	-0.002	-0.157	0.199	0.022	0.031	-0.072
-0.249	1.053	-0.183	-0.061	0.998	0.001	0.712	0.808	0.205	-0.146	0.064	-0.139	0.197	0.087	0.061	-0.093
-0.291	1.115	-0.203	-0.068	0.998	0.015	0.712	0.690	0.362	-0.181	0.126	-0.173	0.238	0.148	0.040	-0.113
-0.276	1.096	-0.105	-0.075	0.997	0.030	0.757	0.506	0.318	-0.160	0.108	-0.090	0.223	0.127	0.139	-0.145
-0.299	0.995	-0.002	-0.080	0.996	0.042	0.571	0.158	0.204	-0.179	0.008	0.001	0.245	0.026	0.241	-0.133
-0.353	0.922	0.108	-0.082	0.995	0.050	0.429	-0.357	0.071	-0.230	-0.065	0.104	0.299	0.049	0.350	-0.095
-0.160	0.972	-0.002	-0.083	0.995	0.058	0.431	-0.125	-0.004	-0.038	-0.014	-0.015	0.107	0.001	0.240	-0.043
-0.107	1.007	-0.191	-0.084	0.995	0.063	0.274	-0.050	0.048	0.017	0.021	-0.208	0.055	0.035	0.050	0.015
-0.064	1.034	-0.227	-0.086	0.994	0.068	0.307	-0.176	0.099	0.061	0.049	-0.249	0.014	0.062	0.014	0.124
-0.064	0.980	-0.183	-0.089	0.994	0.069	0.176	-0.610	0.111	0.064	-0.005	-0.207	0.016	0.008	0.058	0.204
0.124	1.014	-0.168	-0.091	0.993	0.072	0.252	-0.753	0.083	0.254	0.030	-0.194	0.171	0.042	0.074	0.277
0.197	1.049	-0.175	-0.092	0.993	0.074	0.204	-0.660	0.029	0.328	0.065	-0.204	0.242	0.076	0.066	0.354
0.263	1.057	-0.219	-0.093	0.993	0.076	0.173	-0.737	0.094	0.395	0.073	-0.248	0.306	0.084	0.022	0.453
0.359	1.007	-0.187	-0.093	0.993	0.078	0.190	-0.574	0.007	0.490	0.023	-0.219	0.400	0.034	0.052	0.509
0.482	0.871	-0.156	-0.091	0.993	0.079	0.147	-0.502	-0.051	0.612	-0.112	-0.189	0.521	0.102	0.083	0.525
0.459	0.902	-0.069	-0.090	0.992	0.084	0.293	-0.169	-0.017	0.587	-0.081	-0.107	0.497	0.073	0.169	0.495
0.290	0.895	-0.152	-0.090	0.992	0.092	0.425	-0.052	0.067	0.418	-0.088	-0.197	0.327	0.082	0.085	0.478
0.132	0.898	-0.124	-0.093	0.991	0.096	0.297	-0.284	0.153	0.263	-0.083	-0.174	0.168	0.080	0.111	0.430
0.293	1.053	-0.077	-0.094	0.990	0.106	0.564	-0.267	0.107	0.426	0.072	-0.137	0.329	0.074	0.156	0.359
0.224	1.227	-0.097	-0.097	0.988	0.116	0.586	-0.544	0.114	0.359	0.248	-0.166	0.258	0.246	0.135	0.298
0.090	1.231	0.033	-0.096	0.988	0.121	0.231	0.066	-0.002	0.224	0.252	-0.040	0.123	0.249	0.262	0.275
0.078	1.111	0.219	-0.094	0.988	0.124	0.157	0.062	-0.073	0.210	0.132	0.141	0.110	0.128	0.444	0.211
0.074	1.146	0.104	-0.096	0.987	0.127	0.204	-0.405	0.107	0.209	0.168	0.024	0.104	0.163	0.329	0.149
-0.014	1.142	0.049	-0.097	0.988	0.123	-0.190	-0.224	0.032	0.121	0.164	-0.026	0.015	0.158	0.273	0.112
-0.007	1.146	0.207	-0.099	0.988	0.119	-0.150	-0.438	0.070	0.131	0.167	0.135	0.023	0.162	0.428	0.090
-0.076	1.177	0.128	-0.099	0.989	0.115	-0.226	-0.076	-0.043	0.061	0.197	0.061	0.045	0.192	0.347	0.040
-0.076	1.177	0.128	-0.098	0.989	0.107	-0.358	-0.112	-0.033	0.061	0.197	0.068	0.044	0.192	0.346	-0.008
-0.218	1.041	0.018	-0.098	0.990	0.101	-0.305	-0.072	-0.042	-0.082	0.061	-0.035	0.186	0.056	0.233	-0.039
-0.249	1.007	0.096	-0.095	0.991	0.097	-0.212	0.186	-0.145	-0.116	0.025	0.048	0.214	0.022	0.310	-0.069
-0.260	1.003	-0.085	-0.094	0.991	0.090	-0.295	-0.046	-0.079	-0.128	0.021	-0.127	0.224	0.017	0.127	-0.093
-0.222	1.084	0.124	-0.091	0.992	0.086	-0.239	-0.033	-0.169	-0.093	0.101	0.087	0.183	0.098	0.333	-0.090
-0.203	0.945	0.100	-0.091	0.993	0.078	-0.361	-0.166	-0.044	-0.074	-0.038	0.071	0.161	0.041	0.307	-0.079
-0.164	0.968	0.069	-0.090	0.993	0.072	-0.298	-0.254	-0.087	-0.036	-0.015	0.046	0.119	0.019	0.273	-0.054
-0.222	1.018	-0.053	-0.090	0.994	0.058	-0.633	-0.451	-0.035	-0.094	0.034	-0.062	0.173	0.030	0.149	-0.038
-0.057	1.076	0.041	-0.087	0.995	0.050	-0.392	-0.040	-0.145	0.068	0.092	0.040	0.005	0.087	0.242	-0.040
-0.137	0.949	0.057	-0.086	0.995	0.043	-0.363	-0.230	-0.074	-0.014	-0.036	0.063	0.084	0.041	0.257	-0.041
-0.222	0.991	0.010	-0.085	0.996	0.035	-0.397	-0.116	-0.095	-0.100	0.006	0.024	0.167	0.001	0.209	-0.050
-0.164	1.068	0.022	-0.081	0.996	0.028	-0.323	-0.194	-0.208	-0.046	0.083	0.043	0.107	0.079	0.220	-0.072
-0.168	1.034	0.148	-0.078	0.997	0.021	-0.378	-0.055	-0.153	-0.053	0.047	0.177	0.109	0.045	0.346	-0.071
-0.203	1.007	-0.105	-0.074	0.997	0.009	-0.576	0.064	-0.221	-0.092	0.020	-0.064	0.144	0.019	0.093	-0.060
-0.137	1.038	-0.053	-0.068	0.998	-0.002	-0.518	-0.290	-0.328	-0.033	0.050	-0.002	0.078	0.051	0.144	-0.091
-0.107	1.065	0.053	-0.062	0.998	-0.011	-0.497	0.337	-0.273	-0.007	0.077	0.114	0.047	0.077	0.251	-0.082
-0.314	0.976	-0.042	-0.058	0.998	-0.022	-0.524	-0.186	-0.240	-0.219	-0.012	0.030	0.254	0.012	0.156	-0.078
-0.145	0.995	-0.057	-0.053	0.998	-0.033	-0.530	-0.110	-0.251	-0.055	0.007	0.025	0.085	0.007	0.140	-0.083
-0.141	1.065	-0.105	-0.049	0.998	-0.041	-0.393	-0.214	-0.230	-0.056	0.077	-0.014	0.082	0.077	0.092	-0.095
-0.114	1.014	-0.038	-0.044	0.998	-0.055	-0.708	0.076	-0.256	-0.033	0.027	0.067	0.055	0.027	0.160	-0.073
-0.137	1.038	0.029	-0.038	0.997	-0.068	-0.650	0.097	-0.315	-0.062	0.051	0.147	0.079	0.049	0.226	-0.069
-0.187	1.057	-0.156	-0.034	0.996	-0.080	-0.604	-0.383	-0.201	-0.116	0.071	-0.026	0.129	0.069	0.040	-0.069
-0.099	1.096	-0.112	-0.028	0.995	-0.093	-0.657	0.022	-0.318	-0.034	0.111	0.031	0.041	0.108	0.083	-0.098
-0.072	0.983	-0.053	-0.022	0.994	-0.108	-0.745	-0.001	-0.322	-0.013	-0.000	0.104	0.015	0.003	0.143	-0.074
-0.230	0.945	-0.073	-0.018	0.992	-0.124	-0.789	-0.259	-0.205	-0.175	-0.037	0.101	0.173	0.042	0.123	-0.055
-0.053	0.922	-0.235	-0.012	0.991	-0.136	-0.596	-0.151	-0.278	-0.004	-0.058	-0.049	0.004	0.065	0.038	-0.073
-0.037	1.134	-0.175	-0.006	0.989	-0.150	-0.739	0.109	-0.312	0.006	0.156	0.025	0.018	0.148	0.021	-0.093
-0.160	1.030	-0.156	-0.001	0.986	-0.166	-0.801	-0.235	-0.264	-0.123	0.054	0.061	0.105	0.045	0.041	-0.071
-0.160	1.030	-0.156	0.006	0.984	-0.178	-0.627	-0.118	-0.342	-0.130	0.056	0.073	0.106	0.045	0.041	-0.088
-0.168	1.038	-0.380	0.011	0.981	-0.193	-0.705	-0.238	-0.241	-0.143	0.066	-0.137	0.115	0.053	0.184	-0.100
-0.080	1.034	-0.195	0.016	0.978	-0.208	-0.762	0.304	-0.334	-0.059	0.065	0.063	0.027	0.049	0.001	-0.093
-0.037	1.026	-0.148	0.022	0.975	-0.220	-0.623	0.010	-0.341	-0.023	0.060	0.122	0.014	0.042	0.048	-0.071
-0.103	0.956	-0.242	0.028	0.972	-0.231	-0.599	-0.352	-0.235	-0.094	-0.007	0.039	0.051	0.027	0.047	-0.067
-0.022	0.980	-0.258	0.033	0.968	-0.248	-0.858	0.110	-0.307	-0.019	0.020	0.040	0.029	0.003	0.062	-0.059
-0.053	1.034	-0.266	0.039	0.963	-0.266	-0.949	0.110	-0.324	-0.055	0.079	0.051	0.003	0.051	0.071	-0.063
0.017	0.956	-0.203	0.046	0.960	-0.277	-0.558	0.010	-0.386	0.007	0.005	0.124	0.066	0.025	0.008	-0.060
-0.014	0.864	-0.179	0.053	0.957	-0.287	-0.522	0.021	-0.353	-0.030	-0.085	0.158	0.035	0.118	0.015	-0.068
-0.072	0.964	-0.353	0.057	0.951	-0.303	-0.860	0.084	-0.298	-0.093	0.021	0.001	0.022	0.017	0.158	-0.062
-0.041	1.061	-0.353	0.064	0.945	-0.319	-0.849	0.054	-0.361	-0.068	0.124	0.017	0.009	0.080	0.158	-0.081
0.001	0.991	-0.361	0.072	0.942	-0.329	-0.510	-0.246	-0.375	-0.034	0.059	0.019	0.051	0.010	0.167	-0.091
-0.018	0.895	-0.164	0.078	0.938	-0.337	-0.445	-0.095	-0.315	-0.060	-0.035	0.224	0.032	0.086	0.029	-0.078
-0.022	0.860	-0.187	0.082	0.934	-0.348	-0.623	0.033	-0.230	-0.067	-0.065	0.211	0.028	0.121	0.005	-0.084
0.074	0.844	-0.274	0.086	0.928	-0.362	-0.719	0.276	-0.288	0.026	-0.075	0.138	0.124	0.136	0.083	-0.084
-0.037	0.922	-0.388	0.090	0.924	-0.371	-0.501	0.044	-0.304	-0.091	0.006	0.033	0.013	0.059	0.197	-0.071
0.055	0.925	-0.317	0.094	0.921	-0.379	-0.435	0.116	-0.249	-0.002	0.013	0.112	0.106	0.056	0.126	-0.052
0.059	0.868	-0.246	0.096	0.916	-0.389	-0.512	0.324	-0.224	0.000	-0.040	0.193	0.110	0.114	0.057	-0.064
0.055	0.871	-0.345	0.096	0.912	-0.398	-0.474	0.412	-0.225	-0.004	-0.032	0.104	0.106	0.110	0.157	-0.051
-0.010	0.829	-0.392	0.097	0.911	-0.401	-0.123	0.148	-0.134	-0.070	-0.074	0.059	0.041	0.153	0.204	-0.061
0.051	0.891	-0.388	0.096	0.911	-0.401	0.052	0.361	-0.116	-0.008	-0.012	0.063	0.103	0.092	0.201	-0.066
0.005	0.914	-0.337	0.095	0.910	-0.404	-0.165	0.300	-0.076	-0.053	0.013	0.117	0.057	0.070	0.150	-0.087
0.059	0.821	-0.179	0.092	0.908	-0.409	-0.219	0.537	-0.065	0.005	-0.078	0.279	0.111	0.163	0.007	-0.094
-0.026	0.783	-0.235	0.088	0.910	-0.405	0.215	0.401	-0.007	-0.076	-0.118	0.220	0.027	0.202	0.049	-0.107
-0.064	0.794	-0.392	0.085	0.913	-0.399	0.357	0.269	0.032	-0.112	-0.109	0.057	0.011	0.191	0.207	-0.116
-0.037	0.945	-0.380	0.078	0.915	-0.396	0.238	0.448	0.166	-0.077	0.039	0.065	0.016	0.040	0.196	-0.114
-0.068	0.871	-0.329	0.072	0.917	-0.391	0.254	0.312	0.206	-0.101	-0.036	0.111	0.015	0.114	0.144	-0.107
-0.026	0.848	-0.329	0.067	0.922	-0.381	0.575	0.249	0.134	-0.054	-0.064	0.101	0.028	0.137	0.143	-0.103
-0.068	0.852	-0.357	0.062	0.926	-0.372	0.525	0.309	0.135	-0.090	-0.064	0.064	0.014	0.134	0.170	-0.114
-0.091	0.914	-0.392	0.055	0.930	-0.364	0.463	0.401	0.167	-0.107	-0.006	0.020	0.036	0.072	0.205	-0.108
-0.133	0.937	-0.361	0.049	0.932	-0.359	0.290	0.370	0.154	-0.143	0.015	0.046	0.078	0.048	0.172	-0.112
-0.083	0.949	-0.345	0.044	0.935	-0.351	0.420	0.182	0.190	-0.087	0.023	0.054	0.027	0.036	0.155	-0.106
-0.045	0.864	-0.195	0.039	0.939	-0.341	0.549	0.199	0.172	-0.044	-0.066	0.193	0.012	0.121	0.006	-0.098
-0.003	0.860	-0.136	0.034	0.944	-0.328	0.679	0.270	0.155	0.004	-0.074	0.239	0.056	0.125	0.054	-0.083
-0.053	0.875	-0.286	0.028	0.948	-0.317	0.580	0.241	0.228	-0.040	-0.063	0.079	0.006	0.110	0.095	-0.084
-0.076	0.980	-0.298	0.022	0.951	-0.308	0.476	0.331	0.222	-0.056	0.039	0.058	0.018	0.006	0.105	-0.072
-0.103	0.983	-0.250	0.016	0.954	-0.298	0.483	0.233	0.223	-0.076	0.040	0.096	0.044	0.003	0.056	-0.075
-0.026	0.983	-0.191	0.011	0.957	-0.289	0.492	0.201	0.172	0.005	0.037	0.146	0.031	0.002	0.004	-0.079
-0.122	0.902	-0.278	0.006	0.961	-0.278	0.560	0.353	0.135	-0.086	-0.048	0.049	0.067	0.082	0.081	-0.073
-0.137	0.925	-0.337	0.002	0.963	-0.271	0.380	0.340	0.094	-0.097	-0.027	-0.017	0.084	0.058	0.138	-0.065
-0.103	0.945	-0.361	-0.002	0.964	-0.264	0.358	0.599	0.042	-0.058	-0.009	-0.046	0.052	0.038	0.160	-0.070
-0.157	0.976	-0.404	-0.007	0.967	-0.255	0.522	0.459	0.088	-0.107	0.019	-0.099	0.109	0.006	0.203	-0.055
-0.164	0.991	-0.388	-0.012	0.970	-0.242	0.663	0.460	0.132	-0.109	0.031	-0.095	0.120	0.010	0.186	-0.050
-0.133	0.987	-0.400	-0.021	0.974	-0.225	0.921	0.748	0.253	-0.069	0.023	-0.125	0.091	0.008	0.197	-0.051
-0.187	0.929	-0.396	-0.031	0.978	-0.209	0.829	0.676	0.324	-0.113	-0.038	-0.136	0.146	0.049	0.192	-0.081
-0.176	0.918	-0.380	-0.037	0.980	-0.196	0.632	0.622	0.159	-0.095	-0.052	-0.132	0.136	0.061	0.175	-0.117
-0.349	0.925	-0.341	-0.040	0.981	-0.190	0.366	-0.218	0.155	-0.265	-0.045	-0.099	0.311	0.055	0.135	-0.116
-0.333	0.922	-0.172	-0.039	0.983	-0.181	0.477	-0.224	-0.065	-0.251	-0.051	0.062	0.298	0.059	0.034	-0.079
-0.126	0.991	-0.298	-0.037	0.984	-0.173	0.384	-0.031	-0.104	-0.045	0.017	-0.071	0.092	0.011	0.093	-0.057
-0.030	1.034	-0.459	-0.036	0.986	-0.163	0.558	0.066	-0.032	0.051	0.058	-0.242	0.003	0.053	0.255	0.001
-0.107	1.076	-0.475	-0.036	0.987	-0.156	0.457	-0.466	0.073	-0.026	0.099	-0.265	0.076	0.094	0.270	0.105
-0.060	1.053	-0.396	-0.034	0.989	-0.145	0.598	-0.596	-0.045	0.018	0.074	-0.196	0.031	0.070	0.191	0.190
0.151	0.991	-0.365	-0.030	0.990	-0.137	0.443	-0.720	-0.045	0.226	0.011	-0.172	0.180	0.008	0.159	0.246
0.286	0.941	-0.424	-0.028	0.991	-0.130	0.437	-0.701	0.031	0.358	-0.040	-0.238	0.315	0.042	0.218	0.324
0.286	0.941	-0.424	-0.026	0.992	-0.122	0.435	-0.475	-0.022	0.355	-0.041	-0.244	0.315	0.042	0.219	0.407
0.324	0.895	-0.451	-0.024	0.993	-0.117	0.335	-0.524	0.047	0.392	-0.088	-0.277	0.354	0.089	0.247	0.456
0.393	1.003	-0.396	-0.023	0.993	-0.113	0.242	-0.516	0.087	0.460	0.020	-0.225	0.425	0.019	0.192	0.433
0.393	0.987	-0.432	-0.023	0.993	-0.113	0.077	-0.139	0.038	0.458	0.004	-0.260	0.427	0.004	0.228	0.402
0.232	0.949	-0.235	-0.025	0.994	-0.107	0.310	-0.064	0.168	0.299	-0.035	-0.068	0.268	0.034	0.032	0.387
0.205	0.991	-0.144	-0.028	0.995	-0.094	0.678	-0.357	0.226	0.275	0.006	0.010	0.244	0.009	0.058	0.340
0.301	1.061	-0.254	-0.029	0.996	-0.080	0.724	-0.089	0.095	0.372	0.074	-0.114	0.343	0.078	0.052	0.278
0.155	1.204	-0.298	-0.029	0.997	-0.073	0.370	-0.024	0.048	0.226	0.217	-0.163	0.200	0.221	0.096	0.236
0.163	1.235	-0.093	-0.027	0.998	-0.064	0.457	-0.198	-0.045	0.231	0.247	0.033	0.210	0.251	0.108	0.202
0.040	1.084	-0.077	-0.029	0.998	-0.058	0.308	-0.166	0.093	0.109	0.096	0.042	0.089	0.100	0.124	0.145
-0.003	1.072	-0.160	-0.030	0.998	-0.056	0.123	-0.340	0.096	0.068	0.084	-0.042	0.050	0.089	0.041	0.111
0.028	1.111	-0.136	-0.031	0.998	-0.053	0.205	-0.173	0.073	0.100	0.122	-0.022	0.082	0.129	0.065	0.070
0.047	1.115	-0.045	-0.032	0.998	-0.049	0.192	-0.111	0.027	0.119	0.125	0.065	0.103	0.134	0.157	0.046
-0.045	1.049	-0.026	-0.034	0.998	-0.047	0.074	0.120	0.098	0.029	0.059	0.083	0.012	0.069	0.178	0.017
-0.122	0.980	-0.140	-0.036	0.998	-0.048	-0.024	-0.109	0.090	-0.046	-0.010	-0.031	0.063	0.000	0.064	-0.016
-0.164	1.084	-0.132	-0.037	0.998	-0.048	0.029	-0.102	0.071	-0.087	0.094	-0.023	0.105	0.105	0.073	-0.058
-0.118	0.976	-0.038	-0.039	0.998	-0.049	-0.073	-0.007	0.050	-0.039	-0.014	0.073	0.058	0.002	0.170	-0.078
-0.226	1.045	-0.144	-0.039	0.998	-0.049	0.021	0.055	-0.018	-0.147	0.055	-0.034	0.165	0.068	0.065	-0.088
-0.207	1.018	-0.160	-0.038	0.998	-0.049	0.001	-0.135	-0.084	-0.128	0.028	-0.049	0.145	0.042	0.051	-0.087
-0.137	0.960	-0.034	-0.036	0.998	-0.052	-0.130	-0.222	-0.078	-0.061	-0.030	0.079	0.076	0.016	0.178	-0.071
-0.180	0.929	-0.207	-0.035	0.998	-0.057	-0.175	-0.573	-0.040	-0.104	-0.061	-0.090	0.118	0.048	0.006	-0.056
-0.072	1.084	-0.160	-0.035	0.998	-0.059	-0.120	-0.196	0.001	0.003	0.094	-0.040	0.011	0.107	0.053	-0.044
-0.068	1.061	0.025	-0.034	0.997	-0.064	-0.252	-0.152	-0.035	0.006	0.071	0.150	0.008	0.084	0.240	-0.037
-0.091	0.972	-0.049	-0.031	0.997	-0.065	-0.038	0.035	-0.154	-0.020	-0.018	0.075	0.031	0.006	0.167	-0.046
-0.133	1.026	-0.168	-0.029	0.997	-0.068	-0.128	-0.159	-0.112	-0.065	0.036	-0.040	0.074	0.048	0.050	-0.076
-0.176	1.034	-0.093	-0.026	0.997	-0.074	-0.280	-0.262	-0.141	-0.110	0.044	0.040	0.116	0.055	0.126	-0.064
-0.195	1.041	-0.112	-0.023	0.997	-0.078	-0.220	-0.025	-0.173	-0.132	0.052	0.025	0.134	0.063	0.107	-0.055
-0.083	1.134	-0.246	-0.020	0.996	-0.088	-0.469	0.049	-0.182	-0.023	0.146	-0.099	0.023	0.157	0.026	-0.068
-0.083	1.134	-0.246	-0.015	0.995	-0.096	-0.404	0.007	-0.276	-0.028	0.147	-0.091	0.024	0.157	0.025	-0.044
-0.183	0.941	-0.187	-0.010	0.995	-0.102	-0.259	0.004	-0.249	-0.132	-0.046	-0.027	0.124	0.037	0.036	-0.020
-0.053	1.053	-0.207	-0.006	0.994	-0.112	-0.497	-0.378	-0.189	-0.006	0.067	-0.037	0.006	0.075	0.018	-0.029
-0.037	1.065	-0.128	0.000	0.993	-0.120	-0.422	0.007	-0.308	0.004	0.080	0.050	0.021	0.087	0.098	-0.041
-0.064	0.976	-0.172	0.006	0.992	-0.128	-0.392	0.022	-0.333	-0.028	-0.008	0.014	0.006	0.002	0.055	-0.039
-0.122	1.092	-0.274	0.011	0.990	-0.141	-0.605	-0.004	-0.235	-0.089	0.109	-0.076	0.063	0.115	0.046	-0.067
-0.122	1.092	-0.172	0.016	0.988	-0.153	-0.642	-0.049	-0.302	-0.094	0.111	0.039	0.064	0.115	0.058	-0.076
-0.141	1.084	-0.140	0.022	0.987	-0.162	-0.461	-0.264	-0.295	-0.119	0.105	0.079	0.084	0.107	0.090	-0.086
-0.049	0.999	-0.144	0.029	0.985	-0.169	-0.378	-0.116	-0.340	-0.033	0.022	0.082	0.008	0.023	0.087	-0.079
-0.133	0.991	-0.341	0.035	0.982	-0.184	-0.742	-0.183	-0.266	-0.122	0.017	-0.100	0.076	0.015	0.109	-0.081
0.009	1.045	-0.148	0.041	0.979	-0.198	-0.709	0.010	-0.347	0.014	0.074	0.106	0.065	0.070	0.086	-0.070
-0.057	0.987	-0.097	0.049	0.977	-0.207	-0.491	-0.080	-0.380	-0.059	0.018	0.167	0.001	0.013	0.139	-0.077
-0.053	0.887	-0.203	0.056	0.975	-0.216	-0.466	-0.022	-0.375	-0.062	-0.080	0.069	0.003	0.087	0.033	-0.063
-0.057	0.914	-0.203	0.062	0.971	-0.230	-0.694	-0.048	-0.318	-0.072	-0.050	0.083	0.001	0.060	0.034	-0.070
0.024	0.956	-0.266	0.068	0.968	-0.241	-0.558	0.183	-0.364	0.003	-0.004	0.031	0.078	0.017	0.028	-0.063
-0.045	0.995	-0.329	0.074	0.965	-0.251	-0.481	0.036	-0.335	-0.072	0.037	-0.022	0.009	0.022	0.091	-0.062
-0.003	0.914	-0.191	0.079	0.962	-0.262	-0.614	0.131	-0.297	-0.034	-0.040	0.128	0.051	0.058	0.048	-0.054
-0.030	0.906	-0.290	0.084	0.958	-0.274	-0.573	0.168	-0.347	-0.067	-0.045	0.040	0.024	0.065	0.049	-0.068
-0.010	0.925	-0.329	0.090	0.956	-0.279	-0.283	0.034	-0.341	-0.054	-0.023	0.006	0.042	0.046	0.088	-0.066
0.017	1.038	-0.183	0.094	0.953	-0.287	-0.387	0.163	-0.267	-0.031	0.092	0.160	0.068	0.067	0.057	-0.074
0.051	0.933	-0.207	0.098	0.951	-0.293	-0.324	0.357	-0.305	0.000	-0.010	0.142	0.103	0.036	0.033	-0.079
-0.018	0.871	-0.215	0.100	0.949	-0.300	-0.342	0.112	-0.184	-0.072	-0.070	0.141	0.034	0.097	0.026	-0.075
-0.045	0.833	-0.329	0.101	0.948	-0.302	-0.091	0.280	-0.164	-0.100	-0.107	0.029	0.007	0.135	0.088	-0.068
0.017	0.914	-0.369	0.101	0.947	-0.304	-0.029	0.263	-0.096	-0.038	-0.026	-0.009	0.069	0.054	0.127	-0.080
0.047	0.925	-0.239	0.098	0.947	-0.306	-0.078	0.472	0.016	-0.004	-0.014	0.123	0.100	0.042	0.003	-0.079
-0.007	0.837	-0.187	0.096	0.947	-0.305	0.075	0.370	-0.023	-0.056	-0.103	0.173	0.047	0.130	0.054	-0.083
-0.007	0.837	-0.187	0.093	0.949	-0.301	0.255	0.279	0.055	-0.053	-0.105	0.169	0.047	0.130	0.054	-0.102
-0.080	0.945	-0.309	0.089	0.952	-0.294	0.353	0.219	0.125	-0.122	0.001	0.040	0.026	0.022	0.069	-0.117
-0.099	1.018	-0.345	0.082	0.954	-0.288	0.351	0.361	0.197	-0.135	0.072	-0.001	0.045	0.052	0.104	-0.118
-0.049	0.945	-0.199	0.077	0.956	-0.282	0.364	0.294	0.184	-0.079	-0.004	0.138	0.006	0.022	0.040	-0.124
-0.026	0.868	-0.124	0.072	0.960	-0.272	0.524	0.324	0.144	-0.051	-0.085	0.203	0.030	0.100	0.115	-0.111
-0.091	0.875	-0.223	0.068	0.962	-0.264	0.406	0.316	0.105	-0.112	-0.079	0.097	0.035	0.092	0.016	-0.101
-0.045	0.941	-0.298	0.064	0.963	-0.262	0.165	0.353	0.095	-0.062	-0.015	0.019	0.012	0.027	0.059	-0.095
-0.053	0.972	-0.286	0.060	0.964	-0.261	0.090	0.570	0.047	-0.065	0.016	0.030	0.005	0.004	0.048	-0.092
-0.076	0.976	-0.270	0.056	0.964	-0.259	0.120	0.201	0.118	-0.085	0.019	0.044	0.017	0.008	0.033	-0.087
-0.030	0.972	-0.108	0.053	0.966	-0.252	0.321	0.221	0.103	-0.035	0.013	0.199	0.030	0.003	0.129	-0.100
-0.068	0.887	-0.160	0.048	0.967	-0.249	0.177	0.294	0.131	-0.069	-0.073	0.144	0.007	0.083	0.077	-0.104
-0.126	0.999	-0.258	0.043	0.967	-0.250	-0.043	0.321	0.160	-0.121	0.039	0.047	0.064	0.028	0.022	-0.097
-0.072	1.049	-0.211	0.040	0.967	-0.251	-0.005	0.417	0.038	-0.064	0.089	0.094	0.009	0.078	0.025	-0.104
-0.057	1.038	-0.254	0.037	0.968	-0.248	0.152	0.351	0.060	-0.046	0.077	0.048	0.007	0.067	0.018	-0.105
-0.126	0.891	-0.207	0.033	0.969	-0.243	0.238	0.249	0.124	-0.111	-0.071	0.091	0.060	0.081	0.030	-0.101
-0.095	0.887	-0.156	0.028	0.970	-0.241	0.100	0.324	0.117	-0.076	-0.076	0.140	0.028	0.085	0.080	-0.097
-0.118	0.906	-0.231	0.024	0.970	-0.241	0.050	0.386	0.083	-0.095	-0.057	0.065	0.050	0.067	0.004	-0.090
-0.103	0.925	-0.290	0.021	0.971	-0.237	0.229	0.339	0.056	-0.076	-0.038	0.001	0.035	0.048	0.055	-0.083
-0.091	0.991	-0.392	0.017	0.972	-0.233	0.193	0.454	0.110	-0.060	0.027	-0.104	0.023	0.017	0.157	-0.062
-0.176	0.956	-0.373	0.011	0.973	-0.229	0.279	0.495	0.146	-0.139	-0.010	-0.089	0.107	0.018	0.137	-0.056
-0.118	0.898	-0.443	0.005	0.976	-0.218	0.583	0.733	0.108	-0.075	-0.070	-0.171	0.050	0.076	0.208	-0.054
-0.207	0.868	-0.451	-0.002	0.978	-0.210	0.469	0.641	0.228	-0.156	-0.103	-0.187	0.140	0.107	0.217	-0.080
-0.164	0.844	-0.376	-0.009	0.979	-0.203	0.384	0.527	0.204	-0.107	-0.128	-0.119	0.099	0.130	0.142	-0.106
-0.245	0.798	-0.309	-0.014	0.981	-0.195	0.432	-0.097	0.223	-0.183	-0.176	-0.060	0.182	0.177	0.075	-0.130
-0.299	0.879	-0.199	-0.016	0.982	-0.187	0.408	-0.138	0.118	-0.234	-0.096	0.043	0.238	0.096	0.036	-0.095
-0.237	0.929	-0.302	-0.019	0.984	-0.178	0.493	-0.016	0.102	-0.170	-0.047	-0.069	0.179	0.045	0.066	-0.066
-0.041	1.018	-0.432	-0.021	0.986	-0.167	0.597	0.004	0.085	0.028	0.040	-0.210	0.016	0.044	0.196	-0.019
-0.060	1.022	-0.440	-0.022	0.987	-0.159	0.420	-0.426	0.132	0.010	0.042	-0.225	0.005	0.048	0.203	0.098
-0.060	1.022	-0.440	-0.023	0.988	-0.154	0.331	-0.690	0.141	0.011	0.041	-0.230	0.007	0.048	0.203	0.191
0.232	0.898	-0.424	-0.022	0.989	-0.148	0.352	-0.649	0.080	0.302	-0.083	-0.220	0.284	0.076	0.187	0.247
0.228	0.864	-0.388	-0.019	0.990	-0.142	0.337	-0.594	0.009	0.296	-0.119	-0.190	0.279	0.112	0.152	0.328
0.243	0.902	-0.459	-0.020	0.991	-0.136	0.394	-0.712	0.154	0.312	-0.081	-0.268	0.294	0.074	0.224	0.405
0.370	0.848	-0.428	-0.021	0.992	-0.128	0.455	-0.674	0.194	0.439	-0.136	-0.244	0.420	0.129	0.193	0.426
0.401	0.837	-0.294	-0.022	0.993	-0.119	0.502	-0.551	0.212	0.472	-0.149	-0.119	0.449	0.142	0.060	0.425
0.405	0.871	-0.219	-0.024	0.994	-0.108	0.589	-0.241	0.204	0.477	-0.115	-0.055	0.453	0.108	0.013	0.405
0.259	0.806	-0.207	-0.029	0.995	-0.092	0.815	-0.077	0.302	0.336	-0.182	-0.059	0.306	0.174	0.023	0.364
0.170	0.906	-0.266	-0.036	0.997	-0.075	0.880	-0.029	0.342	0.253	-0.083	-0.134	0.217	0.074	0.038	0.326
0.105	1.018	-0.432	-0.043	0.997	-0.065	0.554	-0.063	0.397	0.195	0.029	-0.310	0.151	0.037	0.206	0.271
0.159	1.208	-0.266	-0.047	0.997	-0.053	0.662	-0.029	0.251	0.253	0.218	-0.157	0.204	0.226	0.042	0.240
0.132	1.169	-0.010	-0.052	0.998	-0.039	0.673	-0.121	0.249	0.230	0.179	0.086	0.176	0.187	0.215	0.208
0.113	1.119	-0.006	-0.056	0.998	-0.031	0.415	-0.183	0.230	0.214	0.128	0.082	0.157	0.137	0.217	0.179
0.013	1.146	-0.128	-0.059	0.998	-0.028	0.164	-0.284	0.177	0.117	0.155	-0.042	0.058	0.164	0.093	0.118
0.024	1.204	-0.136	-0.060	0.998	-0.022	0.350	-0.107	0.069	0.129	0.213	-0.057	0.070	0.222	0.083	0.086
-0.083	1.053	0.053	-0.062	0.998	-0.020	0.076	-0.065	0.118	0.024	0.062	0.131	0.037	0.072	0.271	0.051
-0.076	1.057	-0.053	-0.064	0.998	-0.022	-0.069	0.042	0.119	0.034	0.066	0.026	0.028	0.076	0.162	0.028
-0.149	1.049	-0.168	-0.066	0.998	-0.020	0.098	0.105	0.066	-0.038	0.058	-0.090	0.099	0.068	0.046	-0.009
-0.130	1.080	-0.140	-0.068	0.997	-0.020	0.016	-0.156	0.103	-0.016	0.089	-0.062	0.077	0.099	0.072	-0.021
-0.157	1.018	-0.053	-0.070	0.997	-0.023	-0.121	-0.149	0.064	-0.041	0.027	0.027	0.101	0.036	0.157	-0.029
-0.218	0.956	-0.116	-0.071	0.997	-0.022	0.052	-0.031	0.055	-0.101	-0.035	-0.036	0.160	0.026	0.091	-0.054
-0.137	0.987	-0.077	-0.073	0.997	-0.024	-0.078	-0.004	0.062	-0.019	-0.004	0.005	0.076	0.005	0.129	-0.068
-0.237	1.007	-0.026	-0.074	0.997	-0.026	-0.107	0.109	0.048	-0.118	0.016	0.058	0.174	0.024	0.180	-0.060
-0.195	0.883	-0.089	-0.076	0.997	-0.026	0.029	-0.240	0.089	-0.073	-0.108	-0.004	0.130	0.099	0.116	-0.066
-0.145	0.987	-0.128	-0.080	0.996	-0.030	-0.159	-0.364	0.195	-0.019	-0.003	-0.040	0.077	0.006	0.076	-0.073
-0.233	0.987	-0.038	-0.081	0.996	-0.030	-0.032	0.158	0.010	-0.107	-0.003	0.052	0.164	0.007	0.166	-0.077
-0.141	0.945	0.037	-0.081	0.996	-0.029	0.067	-0.154	0.020	-0.014	-0.045	0.126	0.070	0.035	0.241	-0.093
-0.291	0.976	-0.101	-0.085	0.996	-0.035	-0.244	-0.414	0.173	-0.160	-0.014	-0.006	0.219	0.003	0.103	-0.085
-0.291	0.976	-0.101	-0.085	0.996	-0.039	-0.227	0.011	-0.034	-0.160	-0.014	-0.002	0.218	0.003	0.103	-0.087
-0.099	0.918	-0.124	-0.084	0.996	-0.041	-0.064	0.086	-0.044	0.032	-0.072	-0.024	0.025	0.060	0.079	-0.076
-0.291	1.053	-0.168	-0.086	0.995	-0.049	-0.365	-0.256	0.047	-0.159	0.063	-0.059	0.216	0.075	0.036	-0.080
-0.130	1.030	-0.105	-0.085	0.995	-0.055	-0.289	0.017	-0.043	0.002	0.040	0.011	0.054	0.052	0.100	-0.040
-0.283	0.895	-0.057	-0.084	0.995	-0.060	-0.241	-0.235	-0.080	-0.153	-0.095	0.063	0.208	0.083	0.146	-0.066
-0.083	0.980	-0.175	-0.080	0.994	-0.068	-0.410	0.198	-0.183	0.044	-0.010	-0.047	0.008	0.002	0.028	-0.056
-0.253	0.976	-0.211	-0.078	0.994	-0.076	-0.389	-0.057	-0.137	-0.128	-0.013	-0.074	0.177	0.002	0.007	-0.061
-0.207	1.018	-0.144	-0.076	0.994	-0.083	-0.298	-0.348	-0.115	-0.084	0.029	0.000	0.132	0.040	0.060	-0.036
-0.164	1.003	-0.187	-0.071	0.993	-0.090	-0.321	-0.069	-0.220	-0.046	0.014	-0.036	0.090	0.024	0.017	-0.074
-0.157	1.092	-0.172	-0.067	0.993	-0.099	-0.450	0.144	-0.258	-0.043	0.103	-0.011	0.082	0.114	0.033	-0.064
-0.276	1.153	-0.231	-0.063	0.992	-0.107	-0.393	-0.054	-0.212	-0.166	0.166	-0.062	0.201	0.175	0.027	-0.065
-0.107	1.065	-0.045	-0.059	0.992	-0.110	-0.163	0.124	-0.228	-0.001	0.077	0.127	0.032	0.086	0.159	-0.083
-0.176	1.076	-0.124	-0.055	0.992	-0.117	-0.358	-0.011	-0.216	-0.074	0.089	0.055	0.101	0.097	0.082	-0.064
-0.249	1.014	-0.262	-0.051	0.990	-0.129	-0.585	-0.597	-0.171	-0.151	0.028	-0.070	0.174	0.035	0.056	-0.061
-0.045	1.099	-0.239	-0.044	0.990	-0.137	-0.400	0.118	-0.336	0.046	0.114	-0.038	0.029	0.121	0.032	-0.081
-0.210	1.068	-0.203	-0.039	0.988	-0.147	-0.444	-0.280	-0.237	-0.124	0.084	0.007	0.136	0.091	0.004	-0.067
-0.191	0.968	-0.101	-0.035	0.987	-0.157	-0.536	-0.144	-0.234	-0.109	-0.015	0.120	0.118	0.009	0.106	-0.048
-0.087	0.887	-0.215	-0.029	0.985	-0.170	-0.664	-0.087	-0.277	-0.011	-0.094	0.019	0.014	0.090	0.007	-0.070
-0.091	0.987	-0.242	-0.022	0.983	-0.180	-0.457	-0.068	-0.347	-0.022	0.008	0.001	0.018	0.011	0.034	-0.047
-0.153	1.088	-0.325	-0.016	0.982	-0.186	-0.299	-0.264	-0.293	-0.090	0.109	-0.076	0.080	0.111	0.117	-0.040
-0.049	1.096	-0.235	-0.009	0.981	-0.194	-0.430	0.068	-0.389	0.007	0.118	0.024	0.024	0.119	0.027	-0.053
-0.145	1.003	-0.223	-0.002	0.978	-0.207	-0.655	0.088	-0.396	-0.096	0.028	0.049	0.072	0.027	0.014	-0.076
-0.064	0.898	-0.105	0.004	0.975	-0.221	-0.734	0.063	-0.320	-0.021	-0.073	0.181	0.008	0.077	0.104	-0.071
-0.168	0.891	-0.246	0.009	0.973	-0.231	-0.480	-0.026	-0.281	-0.130	-0.079	0.049	0.096	0.084	0.037	-0.079
-0.080	0.995	-0.329	0.014	0.971	-0.237	-0.300	-0.096	-0.269	-0.047	0.027	-0.028	0.008	0.021	0.119	-0.081
-0.080	1.061	-0.333	0.020	0.969	-0.248	-0.545	-0.064	-0.290	-0.053	0.095	-0.022	0.008	0.087	0.122	-0.090
-0.118	0.968	-0.242	0.026	0.966	-0.258	-0.556	0.179	-0.354	-0.097	0.006	0.080	0.047	0.006	0.031	-0.062
-0.126	0.906	-0.274	0.032	0.963	-0.267	-0.450	-0.301	-0.290	-0.111	-0.054	0.057	0.055	0.067	0.064	-0.061
-0.014	0.860	-0.357	0.038	0.961	-0.273	-0.308	-0.139	-0.288	-0.006	-0.098	-0.020	0.056	0.112	0.145	-0.063
-0.037	0.925	-0.361	0.044	0.959	-0.281	-0.388	0.010	-0.291	-0.035	-0.030	-0.017	0.033	0.046	0.149	-0.048
-0.037	1.045	-0.306	0.048	0.955	-0.292	-0.576	0.114	-0.299	-0.040	0.093	0.049	0.032	0.073	0.093	-0.037
-0.014	1.003	-0.306	0.054	0.952	-0.301	-0.448	0.091	-0.305	-0.022	0.053	0.057	0.055	0.030	0.092	-0.054
-0.010	0.868	-0.227	0.058	0.951	-0.305	-0.212	0.108	-0.273	-0.022	-0.080	0.140	0.059	0.105	0.014	-0.059
-0.037	0.829	-0.270	0.062	0.951	-0.304	0.017	-0.033	-0.228	-0.054	-0.119	0.096	0.032	0.143	0.058	-0.058
-0.018	0.868	-0.306	0.063	0.950	-0.306	-0.051	0.296	-0.161	-0.035	-0.080	0.062	0.051	0.104	0.093	-0.061
-0.053	0.914	-0.420	0.062	0.949	-0.308	-0.106	0.158	-0.033	-0.069	-0.033	-0.051	0.017	0.058	0.208	-0.052
-0.022	0.976	-0.298	0.062	0.949	-0.309	-0.034	0.228	-0.055	-0.037	0.029	0.072	0.048	0.004	0.086	-0.064
0.040	0.914	-0.231	0.061	0.952	-0.301	0.417	0.260	-0.033	0.027	-0.035	0.131	0.110	0.058	0.019	-0.076
-0.087	0.837	-0.187	0.058	0.954	-0.294	0.401	0.276	0.066	-0.096	-0.115	0.166	0.016	0.135	0.024	-0.083
-0.064	0.798	-0.191	0.051	0.956	-0.289	0.280	0.551	0.167	-0.065	-0.155	0.157	0.007	0.174	0.020	-0.097
-0.095	0.856	-0.345	0.045	0.958	-0.283	0.340	0.548	0.128	-0.089	-0.100	-0.003	0.023	0.116	0.135	-0.113
-0.137	0.945	-0.286	0.038	0.961	-0.272	0.580	0.393	0.195	-0.125	-0.014	0.045	0.065	0.027	0.076	-0.106
-0.122	0.945	-0.309	0.033	0.965	-0.261	0.593	0.172	0.206	-0.103	-0.017	0.009	0.049	0.028	0.101	-0.100
-0.107	0.902	-0.199	0.026	0.968	-0.251	0.514	0.198	0.293	-0.080	-0.062	0.110	0.033	0.071	0.009	-0.105
-0.053	0.883	-0.116	0.019	0.970	-0.244	0.396	0.471	0.247	-0.018	-0.084	0.185	0.021	0.091	0.092	-0.091
-0.164	0.922	-0.306	0.012	0.973	-0.231	0.643	0.279	0.232	-0.123	-0.048	-0.017	0.090	0.052	0.098	-0.095
-0.118	1.018	-0.294	0.006	0.976	-0.218	0.713	0.335	0.204	-0.071	0.045	-0.019	0.044	0.044	0.088	-0.093
-0.141	1.014	-0.144	0.000	0.978	-0.206	0.573	0.222	0.258	-0.087	0.039	0.119	0.067	0.040	0.061	-0.098
-0.149	0.980	-0.199	-0.005	0.980	-0.198	0.444	0.224	0.189	-0.090	0.002	0.056	0.075	0.005	0.005	-0.096
-0.118	0.937	-0.101	-0.010	0.981	-0.192	0.292	0.377	0.138	-0.054	-0.041	0.148	0.044	0.038	0.103	-0.105
-0.149	0.910	-0.168	-0.014	0.982	-0.186	0.282	0.159	0.177	-0.080	-0.069	0.076	0.074	0.066	0.036	-0.092
-0.172	0.960	-0.187	-0.018	0.984	-0.175	0.564	0.244	0.146	-0.099	-0.021	0.045	0.096	0.016	0.015	-0.081
-0.114	0.945	-0.172	-0.022	0.986	-0.166	0.457	0.209	0.141	-0.037	-0.038	0.052	0.038	0.032	0.030	-0.070
-0.157	1.061	-0.286	-0.025	0.987	-0.161	0.241	0.427	0.068	-0.077	0.077	-0.067	0.080	0.084	0.084	-0.049
-0.157	1.061	-0.286	-0.029	0.987	-0.159	0.116	0.422	0.092	-0.073	0.077	-0.069	0.080	0.083	0.084	-0.037
-0.099	0.968	-0.254	-0.031	0.987	-0.155	0.220	0.817	0.002	-0.012	-0.017	-0.042	0.022	0.010	0.053	-0.045
-0.207	0.895	-0.396	-0.036	0.988	-0.148	0.366	0.959	0.064	-0.115	-0.091	-0.191	0.129	0.083	0.195	-0.065
-0.245	0.902	-0.317	-0.041	0.990	-0.135	0.651	0.668	0.121	-0.149	-0.085	-0.125	0.166	0.074	0.117	-0.104
-0.303	0.953	-0.294	-0.044	0.992	-0.122	0.647	0.344	0.082	-0.203	-0.036	-0.114	0.223	0.025	0.094	-0.135
-0.341	0.941	-0.124	-0.045	0.992	-0.115	0.393	-0.232	0.038	-0.241	-0.049	0.048	0.261	0.037	0.075	-0.104
-0.249	0.933	-0.124	-0.045	0.993	-0.109	0.284	-0.381	-0.029	-0.149	-0.057	0.043	0.168	0.045	0.074	-0.062
-0.026	0.983	-0.298	-0.043	0.994	-0.105	0.254	0.071	-0.097	0.072	-0.007	-0.135	0.055	0.005	0.100	-0.023
-0.068	1.007	-0.436	-0.042	0.994	-0.100	0.270	0.019	-0.064	0.028	0.015	-0.277	0.013	0.029	0.239	0.056
-0.130	0.949	-0.384	-0.041	0.994	-0.097	0.237	-0.672	0.027	-0.034	-0.043	-0.229	0.050	0.030	0.189	0.146
0.013	0.891	-0.325	-0.039	0.995	-0.093	0.282	-0.963	-0.003	0.106	-0.102	-0.174	0.092	0.088	0.132	0.197
0.178	0.922	-0.298	-0.038	0.995	-0.088	0.323	-0.791	0.057	0.270	-0.071	-0.151	0.256	0.058	0.105	0.275
0.220	0.941	-0.384	-0.038	0.996	-0.083	0.294	-0.785	0.084	0.311	-0.052	-0.242	0.297	0.039	0.193	0.360
0.390	0.949	-0.337	-0.037	0.996	-0.078	0.321	-0.615	0.105	0.480	-0.045	-0.200	0.464	0.033	0.147	0.430
0.347	0.914	-0.333	-0.038	0.996	-0.075	0.246	-0.726	0.135	0.438	-0.079	-0.199	0.418	0.068	0.143	0.461
0.424	0.840	-0.227	-0.038	0.997	-0.072	0.203	-0.470	0.131	0.515	-0.153	-0.096	0.493	0.141	0.037	0.472
0.336	0.875	-0.313	-0.040	0.997	-0.067	0.291	-0.450	0.146	0.427	-0.119	-0.187	0.403	0.105	0.125	0.429
0.286	0.906	-0.333	-0.042	0.997	-0.059	0.444	-0.086	0.150	0.379	-0.088	-0.215	0.351	0.073	0.147	0.411
0.147	0.995	-0.313	-0.044	0.998	-0.048	0.616	-0.277	0.179	0.243	-0.000	-0.206	0.211	0.016	0.129	0.363
0.259	1.076	-0.246	-0.046	0.998	-0.036	0.640	-0.125	0.147	0.356	0.081	-0.151	0.324	0.096	0.063	0.300
0.143	1.053	-0.211	-0.048	0.998	-0.027	0.461	0.032	0.131	0.243	0.057	-0.124	0.209	0.072	0.030	0.257
0.032	1.099	-0.144	-0.051	0.999	-0.018	0.513	-0.463	0.145	0.134	0.103	-0.067	0.099	0.117	0.034	0.237
0.063	1.150	-0.219	-0.053	0.999	-0.009	0.490	-0.527	0.146	0.167	0.154	-0.151	0.131	0.166	0.043	0.166
0.074	1.211	-0.140	-0.058	0.998	-0.005	0.240	-0.239	0.260	0.183	0.216	-0.076	0.145	0.227	0.034	0.124
-0.083	1.169	-0.049	-0.062	0.998	-0.002	0.148	-0.169	0.191	0.029	0.173	0.012	0.011	0.183	0.123	0.115
-0.041	0.983	-0.010	-0.064	0.998	0.002	0.198	-0.104	0.113	0.074	-0.012	0.048	0.033	0.004	0.160	0.075
-0.003	1.065	-0.045	-0.067	0.998	0.005	0.209	-0.212	0.169	0.116	0.069	0.009	0.073	0.077	0.123	0.037
-0.103	1.041	-0.010	-0.068	0.998	0.006	0.050	0.120	0.055	0.017	0.046	0.043	0.025	0.054	0.155	0.026
-0.103	1.041	-0.010	-0.070	0.997	0.008	0.120	-0.258	0.108	0.020	0.046	0.041	0.024	0.055	0.153	-0.008
-0.210	0.995	-0.191	-0.073	0.997	0.008	0.039	-0.101	0.104	-0.085	-0.000	-0.140	0.130	0.009	0.029	-0.046
-0.249	1.014	-0.042	-0.074	0.997	0.008	-0.025	0.031	0.049	-0.122	0.019	0.010	0.167	0.029	0.120	-0.057
-0.195	0.987	0.022	-0.075	0.997	0.012	0.218	-0.048	-0.011	-0.068	-0.008	0.069	0.111	0.003	0.182	-0.065
-0.233	0.995	-0.164	-0.076	0.997	0.015	0.186	-0.267	0.043	-0.105	0.000	-0.120	0.148	0.012	0.005	-0.064
-0.153	1.053	-0.014	-0.075	0.997	0.012	-0.142	-0.118	-0.053	-0.025	0.058	0.033	0.067	0.070	0.145	-0.051
-0.141	0.922	0.002	-0.075	0.997	0.013	0.071	-0.200	-0.043	-0.014	-0.073	0.048	0.054	0.062	0.160	-0.042
-0.164	0.914	0.006	-0.075	0.997	0.011	-0.074	-0.219	0.024	-0.036	-0.081	0.054	0.077	0.069	0.162	-0.044
-0.214	0.999	-0.172	-0.077	0.997	0.005	-0.291	-0.030	0.039	-0.085	0.004	-0.117	0.126	0.017	0.016	-0.053
-0.183	1.084	-0.006	-0.077	0.997	0.003	-0.066	-0.146	0.011	-0.053	0.089	0.050	0.095	0.102	0.148	-0.062
-0.183	0.995	0.029	-0.077	0.997	0.003	-0.007	-0.193	-0.023	-0.053	0.000	0.086	0.095	0.013	0.182	-0.061
-0.214	0.976	-0.077	-0.075	0.997	-0.003	-0.303	0.180	-0.103	-0.086	-0.020	-0.014	0.126	0.007	0.074	-0.068
-0.214	1.007	-0.164	-0.074	0.997	-0.009	-0.256	-0.042	-0.100	-0.087	0.011	-0.095	0.126	0.024	0.013	-0.070
-0.176	1.034	0.006	-0.071	0.997	-0.012	-0.172	-0.006	-0.133	-0.051	0.038	0.078	0.088	0.051	0.155	-0.062
-0.199	0.910	-0.065	-0.069	0.997	-0.020	-0.391	0.031	-0.170	-0.077	-0.086	0.015	0.110	0.073	0.082	-0.054
-0.203	0.937	-0.203	-0.065	0.998	-0.027	-0.316	-0.072	-0.191	-0.084	-0.059	-0.115	0.114	0.046	0.056	-0.053
-0.180	1.057	-0.172	-0.062	0.998	-0.031	-0.157	-0.322	-0.140	-0.064	0.060	-0.079	0.090	0.073	0.024	-0.053
-0.122	1.010	0.014	-0.060	0.997	-0.038	-0.357	-0.190	-0.150	-0.009	0.014	0.113	0.033	0.026	0.159	-0.041
-0.187	0.933	-0.108	-0.057	0.997	-0.045	-0.349	0.047	-0.168	-0.077	-0.064	-0.001	0.099	0.050	0.036	-0.034
-0.153	0.983	-0.191	-0.052	0.998	-0.047	-0.047	-0.088	-0.228	-0.047	-0.014	-0.082	0.064	0.000	0.048	-0.044
-0.130	1.111	-0.164	-0.050	0.997	-0.050	-0.136	-0.156	-0.121	-0.026	0.114	-0.051	0.041	0.127	0.021	-0.054
-0.157	1.084	-0.030	-0.047	0.997	-0.059	-0.451	-0.032	-0.137	-0.055	0.087	0.092	0.068	0.099	0.112	-0.058
-0.157	0.991	-0.010	-0.044	0.997	-0.068	-0.488	0.100	-0.196	-0.059	-0.005	0.122	0.068	0.006	0.131	-0.058
-0.191	0.976	-0.124	-0.040	0.996	-0.074	-0.275	-0.131	-0.194	-0.097	-0.020	0.014	0.102	0.009	0.016	-0.054
-0.126	1.092	-0.203	-0.035	0.996	-0.081	-0.350	-0.057	-0.260	-0.036	0.096	-0.058	0.037	0.106	0.064	-0.053
-0.064	1.107	-0.148	-0.030	0.995	-0.093	-0.568	-0.003	-0.292	0.019	0.112	0.009	0.024	0.122	0.010	-0.063
-0.130	1.030	-0.077	-0.024	0.994	-0.105	-0.597	-0.031	-0.307	-0.052	0.036	0.092	0.041	0.044	0.060	-0.052
-0.210	0.914	-0.124	-0.019	0.994	-0.111	-0.318	-0.095	-0.241	-0.137	-0.079	0.051	0.122	0.072	0.011	-0.045
-0.110	0.987	-0.179	-0.015	0.993	-0.119	-0.374	-0.438	-0.188	-0.041	-0.005	0.004	0.023	0.002	0.046	-0.055
-0.080	1.065	-0.302	-0.010	0.992	-0.127	-0.395	-0.038	-0.262	-0.016	0.073	-0.110	0.009	0.080	0.168	-0.036
-0.107	1.142	-0.235	-0.004	0.991	-0.137	-0.502	-0.118	-0.295	-0.049	0.151	-0.033	0.018	0.157	0.102	-0.022
-0.014	1.007	-0.148	0.001	0.989	-0.147	-0.507	0.222	-0.298	0.038	0.017	0.063	0.074	0.021	0.016	-0.033
-0.087	0.914	-0.108	0.006	0.988	-0.155	-0.379	0.003	-0.283	-0.040	-0.074	0.110	0.001	0.071	0.021	-0.041
-0.122	0.929	-0.172	0.012	0.987	-0.160	-0.234	-0.145	-0.267	-0.081	-0.058	0.051	0.034	0.055	0.043	-0.036
-0.041	0.945	-0.179	0.017	0.986	-0.164	-0.239	0.039	-0.295	-0.006	-0.041	0.048	0.047	0.040	0.051	-0.042
-0.083	1.026	-0.369	0.023	0.984	-0.177	-0.600	0.027	-0.291	-0.053	0.042	-0.129	0.005	0.040	0.241	-0.034
-0.064	1.065	-0.306	0.028	0.981	-0.190	-0.647	0.137	-0.326	-0.040	0.083	-0.054	0.024	0.079	0.178	-0.037
-0.053	1.030	-0.258	0.035	0.980	-0.197	-0.340	-0.076	-0.319	-0.034	0.050	0.000	0.036	0.044	0.132	-0.040
-0.083	0.999	-0.140	0.040	0.979	-0.201	-0.247	-0.281	-0.266	-0.070	0.020	0.123	0.005	0.013	0.015	-0.050
-0.030	0.914	-0.211	0.046	0.977	-0.207	-0.286	-0.057	-0.266	-0.021	-0.063	0.057	0.059	0.071	0.087	-0.047
-0.072	0.910	-0.294	0.050	0.975	-0.215	-0.429	0.100	-0.257	-0.066	-0.065	-0.018	0.017	0.076	0.170	-0.054
-0.026	0.937	-0.333	0.055	0.973	-0.226	-0.501	0.195	-0.335	-0.024	-0.036	-0.047	0.062	0.049	0.210	-0.035
-0.091	1.003	-0.365	0.062	0.971	-0.233	-0.355	-0.304	-0.292	-0.095	0.032	-0.072	0.003	0.016	0.242	-0.039
0.017	0.991	-0.246	0.068	0.969	-0.239	-0.321	-0.078	-0.286	0.008	0.022	0.052	0.105	0.005	0.125	-0.034
-0.022	0.953	-0.219	0.073	0.967	-0.246	-0.378	0.029	-0.272	-0.035	-0.014	0.086	0.066	0.034	0.098	-0.051
0.028	0.898	-0.187	0.077	0.964	-0.253	-0.359	0.301	-0.295	0.012	-0.066	0.125	0.116	0.089	0.068	-0.046
-0.076	0.856	-0.313	0.081	0.962	-0.260	-0.334	0.007	-0.233	-0.096	-0.106	0.005	0.013	0.132	0.195	-0.031
0.001	0.887	-0.270	0.084	0.962	-0.260	-0.009	0.068	-0.225	-0.022	-0.075	0.049	0.090	0.101	0.153	-0.026
0.097	0.968	-0.313	0.088	0.962	-0.258	0.136	0.319	-0.262	0.071	0.006	0.004	0.186	0.020	0.196	-0.033
-0.018	0.980	-0.329	0.088	0.962	-0.258	0.050	0.425	-0.134	-0.044	0.018	-0.012	0.071	0.009	0.212	-0.028
-0.014	0.914	-0.223	0.088	0.962	-0.257	0.100	0.224	-0.077	-0.040	-0.048	0.093	0.075	0.075	0.106	-0.037
0.028	0.868	-0.116	0.087	0.964	-0.251	0.313	0.319	-0.068	0.003	-0.096	0.194	0.118	0.123	0.000	-0.072
-0.037	0.883	-0.215	0.085	0.967	-0.242	0.519	0.429	0.021	-0.060	-0.083	0.086	0.052	0.108	0.100	-0.085
-0.072	0.964	-0.211	0.080	0.969	-0.233	0.458	0.168	0.186	-0.089	-0.005	0.081	0.018	0.027	0.097	-0.096
-0.072	0.964	-0.211	0.075	0.972	-0.222	0.573	0.362	0.152	-0.084	-0.007	0.070	0.018	0.027	0.097	-0.102
-0.107	0.937	-0.219	0.069	0.975	-0.210	0.651	0.249	0.212	-0.113	-0.038	0.050	0.017	0.054	0.104	-0.100
-0.076	0.902	-0.191	0.064	0.979	-0.196	0.765	0.308	0.170	-0.078	-0.076	0.063	0.014	0.089	0.076	-0.093
-0.064	0.922	-0.179	0.057	0.981	-0.183	0.677	0.284	0.271	-0.059	-0.059	0.062	0.025	0.071	0.064	-0.093
-0.076	0.953	-0.187	0.050	0.984	-0.170	0.662	0.471	0.241	-0.064	-0.031	0.042	0.013	0.041	0.073	-0.092
-0.126	0.933	-0.203	0.044	0.986	-0.158	0.644	0.262	0.245	-0.108	-0.053	0.013	0.038	0.060	0.089	-0.083
-0.099	0.953	-0.061	0.039	0.989	-0.143	0.771	0.157	0.226	-0.075	-0.036	0.140	0.012	0.040	0.052	-0.071
-0.060	0.956	-0.128	0.033	0.991	-0.130	0.667	0.147	0.269	-0.031	-0.034	0.060	0.026	0.036	0.015	-0.078
-0.037	0.999	-0.132	0.028	0.993	-0.117	0.672	0.404	0.211	-0.002	0.007	0.043	0.049	0.006	0.018	-0.070
-0.145	1.018	-0.128	0.021	0.994	-0.106	0.540	0.131	0.288	-0.103	0.025	0.036	0.060	0.025	0.014	-0.062
-0.068	1.026	-0.030	0.016	0.996	-0.093	0.667	0.275	0.210	-0.021	0.031	0.122	0.017	0.033	0.085	-0.065
-0.114	0.972	-0.069	0.010	0.997	-0.080	0.628	0.127	0.296	-0.061	-0.024	0.070	0.030	0.021	0.046	-0.075
-0.080	0.929	-0.002	0.003	0.998	-0.068	0.623	0.309	0.269	-0.020	-0.068	0.124	0.004	0.064	0.113	-0.063
-0.130	1.010	-0.089	-0.002	0.998	-0.059	0.430	0.489	0.209	-0.065	0.013	0.029	0.047	0.018	0.027	-0.063
-0.145	1.068	-0.183	-0.005	0.999	-0.051	0.429	0.397	0.113	-0.077	0.070	-0.073	0.063	0.076	0.068	-0.067
-0.160	1.061	-0.160	-0.008	0.999	-0.038	0.641	0.342	0.105	-0.090	0.062	-0.062	0.079	0.069	0.044	-0.062
-0.195	1.072	-0.132	-0.011	1.000	-0.028	0.538	0.347	0.111	-0.121	0.073	-0.045	0.114	0.081	0.016	-0.058
-0.126	1.026	-0.105	-0.015	1.000	-0.018	0.526	0.323	0.187	-0.048	0.027	-0.028	0.045	0.035	0.011	-0.060
-0.157	0.991	-0.120	-0.018	1.000	-0.004	0.688	0.523	0.129	-0.075	-0.008	-0.057	0.077	0.001	0.005	-0.057
-0.180	0.991	-0.128	-0.024	1.000	0.010	0.680	0.747	0.296	-0.092	-0.008	-0.078	0.100	0.001	0.012	-0.039
-0.210	0.953	-0.219	-0.033	0.999	0.024	0.754	0.658	0.418	-0.114	-0.046	-0.183	0.132	0.038	0.103	-0.054
-0.172	0.972	-0.183	-0.040	0.998	0.039	0.743	0.549	0.354	-0.069	-0.026	-0.162	0.094	0.019	0.068	-0.077
-0.268	0.995	-0.124	-0.046	0.998	0.050	0.598	0.133	0.275	-0.159	-0.002	-0.114	0.192	0.005	0.010	-0.097
-0.295	0.937	-0.010	-0.049	0.997	0.059	0.439	-0.335	0.072	-0.184	-0.060	-0.008	0.220	0.053	0.105	-0.082
-0.299	0.960	-0.042	-0.050	0.997	0.064	0.282	-0.210	0.035	-0.186	-0.036	-0.044	0.225	0.030	0.074	-0.049
-0.107	0.968	-0.061	-0.052	0.996	0.072	0.421	0.046	0.084	0.007	-0.028	-0.072	0.033	0.022	0.053	0.001
-0.018	0.999	-0.175	-0.056	0.995	0.079	0.410	-0.073	0.202	0.099	0.004	-0.193	0.056	0.010	0.062	0.063
-0.026	1.018	-0.136	-0.059	0.995	0.086	0.422	-0.359	0.117	0.094	0.024	-0.161	0.048	0.029	0.023	0.147
-0.026	1.018	-0.136	-0.061	0.994	0.091	0.297	-0.537	0.055	0.096	0.025	-0.165	0.048	0.028	0.024	0.211
0.086	0.980	-0.187	-0.064	0.993	0.094	0.258	-0.704	0.104	0.210	-0.013	-0.219	0.161	0.011	0.075	0.265
0.182	0.968	-0.160	-0.067	0.993	0.098	0.292	-0.785	0.097	0.308	-0.025	-0.196	0.259	0.023	0.049	0.331
0.270	1.010	-0.136	-0.068	0.993	0.101	0.192	-0.731	0.026	0.397	0.018	-0.174	0.349	0.020	0.026	0.389
0.313	0.960	-0.156	-0.068	0.992	0.103	0.205	-0.699	-0.012	0.440	-0.032	-0.196	0.394	0.031	0.046	0.419
0.274	0.902	-0.148	-0.068	0.992	0.108	0.340	-0.702	-0.031	0.401	-0.090	-0.193	0.358	0.090	0.039	0.429
0.247	0.752	-0.164	-0.068	0.991	0.115	0.438	-0.567	0.015	0.375	-0.240	-0.216	0.333	0.241	0.055	0.411
0.240	0.856	-0.124	-0.071	0.990	0.121	0.338	-0.198	0.149	0.369	-0.135	-0.182	0.327	0.136	0.016	0.361
0.163	0.999	-0.120	-0.074	0.989	0.129	0.456	-0.142	0.178	0.295	0.009	-0.186	0.252	0.007	0.012	0.328
0.036	1.041	-0.093	-0.079	0.987	0.141	0.683	-0.261	0.260	0.174	0.054	-0.171	0.127	0.050	0.016	0.279
0.143	1.076	0.077	-0.083	0.984	0.156	0.745	-0.064	0.222	0.285	0.091	-0.016	0.237	0.085	0.185	0.243
0.013	1.088	0.025	-0.091	0.983	0.162	0.369	-0.422	0.317	0.162	0.104	-0.073	0.107	0.097	0.134	0.201
0.086	1.134	0.092	-0.093	0.981	0.168	0.340	-0.026	0.169	0.238	0.152	-0.012	0.181	0.144	0.201	0.180
-0.037	1.142	0.073	-0.096	0.980	0.174	0.318	-0.179	0.116	0.118	0.161	-0.038	0.059	0.153	0.182	0.130
-0.030	1.126	0.140	-0.100	0.978	0.184	0.544	-0.190	0.162	0.129	0.147	0.019	0.066	0.138	0.250	0.102
-0.122	1.026	0.183	-0.106	0.977	0.185	0.089	-0.239	0.273	0.043	0.048	0.062	0.026	0.037	0.295	0.056
-0.118	1.022	0.152	-0.109	0.976	0.187	0.131	-0.066	0.152	0.050	0.044	0.028	0.023	0.033	0.264	0.032
-0.176	1.007	0.140	-0.112	0.975	0.192	0.269	-0.026	0.120	-0.005	0.030	0.011	0.083	0.018	0.254	-0.002
-0.168	0.980	0.144	-0.117	0.974	0.193	0.046	-0.086	0.222	0.008	0.004	0.014	0.077	0.009	0.260	-0.011
-0.226	0.987	0.171	-0.117	0.973	0.197	0.213	0.079	0.010	-0.050	0.012	0.038	0.138	0.001	0.288	-0.041
-0.218	1.003	0.108	-0.118	0.973	0.199	0.136	0.021	0.038	-0.041	0.028	-0.028	0.133	0.015	0.226	-0.061
-0.268	0.949	0.215	-0.118	0.973	0.200	0.059	-0.144	-0.039	-0.091	-0.026	0.078	0.186	0.039	0.334	-0.055
-0.299	0.937	0.136	-0.119	0.972	0.203	0.162	-0.155	0.014	-0.120	-0.037	-0.003	0.220	0.050	0.256	-0.058
-0.183	1.084	0.025	-0.119	0.972	0.203	0.070	-0.125	-0.067	-0.005	0.110	-0.114	0.107	0.097	0.146	-0.060
-0.280	1.096	0.089	-0.118	0.972	0.201	-0.089	-0.038	-0.082	-0.102	0.121	-0.049	0.205	0.108	0.210	-0.053
-0.191	0.960	0.211	-0.118	0.972	0.203	0.141	-0.265	-0.047	-0.013	-0.014	0.071	0.118	0.028	0.332	-0.040
-0.291	0.960	0.057	-0.121	0.972	0.203	0.083	-0.406	0.024	-0.111	-0.013	-0.083	0.220	0.028	0.178	-0.056
-0.203	1.026	0.207	-0.120	0.973	0.199	-0.231	-0.068	-0.084	-0.023	0.051	0.072	0.133	0.038	0.329	-0.053
-0.203	1.026	0.207	-0.117	0.973	0.197	-0.088	-0.004	-0.132	-0.026	0.051	0.074	0.134	0.037	0.329	-0.051
-0.237	0.976	0.144	-0.116	0.974	0.196	-0.052	-0.043	-0.116	-0.062	0.000	0.012	0.170	0.014	0.266	-0.045
-0.195	1.030	0.140	-0.114	0.975	0.190	-0.282	-0.030	-0.115	-0.022	0.053	0.014	0.129	0.039	0.261	-0.055
-0.180	0.983	0.226	-0.109	0.976	0.188	-0.115	0.151	-0.198	-0.011	0.005	0.102	0.114	0.008	0.347	-0.050
-0.272	0.956	0.120	-0.108	0.977	0.185	-0.135	-0.140	-0.137	-0.104	-0.022	-0.001	0.207	0.036	0.241	-0.047
-0.233	1.061	0.006	-0.105	0.978	0.179	-0.308	0.129	-0.142	-0.069	0.080	-0.109	0.169	0.068	0.125	-0.050
-0.214	1.072	0.092	-0.101	0.980	0.172	-0.345	0.137	-0.178	-0.053	0.090	-0.015	0.150	0.080	0.211	-0.049
-0.157	1.003	0.226	-0.099	0.981	0.169	-0.170	-0.090	-0.153	0.002	0.020	0.122	0.092	0.011	0.345	-0.050
-0.187	0.883	0.120	-0.094	0.981	0.167	-0.076	0.193	-0.242	-0.034	-0.101	0.017	0.123	0.109	0.238	-0.048
-0.303	0.972	-0.006	-0.093	0.983	0.156	-0.543	-0.210	-0.118	-0.150	-0.014	-0.098	0.238	0.020	0.112	-0.050
-0.180	1.126	0.029	-0.088	0.985	0.146	-0.481	0.034	-0.252	-0.032	0.138	-0.053	0.115	0.135	0.147	-0.048
-0.222	1.123	0.029	-0.084	0.987	0.139	-0.288	-0.393	-0.255	-0.078	0.133	-0.046	0.157	0.132	0.146	-0.052
-0.137	1.030	0.159	-0.079	0.988	0.135	-0.212	-0.046	-0.267	0.001	0.039	0.088	0.073	0.039	0.276	-0.045
-0.195	0.945	0.065	-0.074	0.989	0.126	-0.450	0.050	-0.257	-0.062	-0.047	0.002	0.131	0.046	0.181	-0.038
-0.214	0.968	0.033	-0.071	0.990	0.119	-0.370	-0.051	-0.201	-0.084	-0.026	-0.022	0.150	0.022	0.149	-0.044
-0.122	1.103	-0.006	-0.067	0.991	0.114	-0.210	-0.178	-0.233	0.004	0.109	-0.057	0.057	0.114	0.108	-0.055
-0.207	1.126	0.073	-0.063	0.992	0.110	-0.169	-0.214	-0.262	-0.084	0.131	0.026	0.142	0.137	0.187	-0.049
-0.160	1.034	0.163	-0.057	0.993	0.100	-0.528	0.086	-0.281	-0.043	0.037	0.126	0.096	0.044	0.277	-0.050
-0.149	0.941	0.022	-0.054	0.995	0.087	-0.610	-0.183	-0.206	-0.035	-0.057	-0.003	0.084	0.049	0.135	-0.062
-0.191	1.026	0.010	-0.049	0.996	0.081	-0.319	-0.077	-0.250	-0.081	0.027	-0.009	0.125	0.036	0.121	-0.058
-0.176	1.099	-0.057	-0.046	0.996	0.074	-0.286	-0.215	-0.202	-0.069	0.100	-0.070	0.110	0.110	0.053	-0.049
-0.153	1.111	0.057	-0.041	0.997	0.065	-0.464	0.260	-0.240	-0.050	0.111	0.053	0.086	0.122	0.168	-0.055
-0.114	1.026	0.065	-0.037	0.998	0.054	-0.581	-0.025	-0.226	-0.015	0.025	0.073	0.047	0.037	0.176	-0.061
-0.133	1.010	0.065	-0.031	0.999	0.044	-0.506	-0.013	-0.341	-0.040	0.009	0.082	0.066	0.020	0.175	-0.056
-0.183	0.995	0.014	-0.025	0.999	0.032	-0.585	-0.060	-0.300	-0.095	-0.008	0.043	0.116	0.005	0.123	-0.048
-0.145	1.038	-0.160	-0.021	0.999	0.025	-0.303	-0.420	-0.256	-0.060	0.034	-0.124	0.077	0.048	0.052	-0.054
-0.145	1.038	-0.160	-0.016	1.000	0.015	-0.461	-0.104	-0.251	-0.064	0.034	-0.114	0.076	0.047	0.053	-0.049
-0.160	1.150	-0.085	-0.011	1.000	0.000	-0.732	0.049	-0.245	-0.084	0.146	-0.025	0.091	0.159	0.022	-0.041
-0.076	1.010	0.033	-0.006	1.000	-0.013	-0.670	0.052	-0.284	-0.004	0.008	0.107	0.006	0.019	0.140	-0.044
-0.122	0.945	-0.045	-0.002	1.000	-0.024	-0.530	-0.107	-0.238	-0.055	-0.058	0.038	0.052	0.047	0.060	-0.045
-0.091	0.972	-0.093	0.003	0.999	-0.033	-0.456	-0.178	-0.248	-0.028	-0.030	0.001	0.021	0.020	0.012	-0.034
-0.114	0.995	-0.175	0.009	0.999	-0.043	-0.484	-0.007	-0.306	-0.057	-0.007	-0.072	0.043	0.003	0.072	-0.035
-0.068	1.018	-0.120	0.013	0.998	-0.056	-0.657	0.133	-0.229	-0.015	0.018	-0.004	0.003	0.026	0.017	-0.029
-0.083	1.103	-0.085	0.018	0.998	-0.068	-0.585	0.135	-0.244	-0.035	0.103	0.043	0.011	0.110	0.018	-0.037
-0.072	1.057	-0.124	0.022	0.996	-0.081	-0.651	0.025	-0.264	-0.028	0.058	0.017	0.001	0.063	0.022	-0.054
-0.087	1.010	-0.081	0.027	0.996	-0.089	-0.380	-0.092	-0.241	-0.048	0.013	0.068	0.014	0.016	0.021	-0.064
-0.130	0.968	-0.077	0.032	0.995	-0.098	-0.458	-0.073	-0.257	-0.095	-0.029	0.080	0.055	0.027	0.025	-0.064
-0.103	0.937	-0.191	0.036	0.993	-0.112	-0.696	0.168	-0.246	-0.072	-0.058	-0.020	0.028	0.059	0.089	-0.066
-0.107	0.980	-0.266	0.041	0.991	-0.126	-0.708	0.057	-0.268	-0.081	-0.013	-0.080	0.031	0.017	0.165	-0.053
-0.080	1.076	-0.242	0.046	0.989	-0.138	-0.557	0.042	-0.298	-0.059	0.085	-0.045	0.004	0.080	0.143	-0.055
-0.014	1.088	-0.199	0.052	0.988	-0.146	-0.427	0.082	-0.339	-0.000	0.098	0.007	0.063	0.091	0.099	-0.051
-0.126	1.003	-0.160	0.058	0.986	-0.155	-0.473	-0.306	-0.247	-0.117	0.015	0.055	0.048	0.006	0.058	-0.054
-0.007	0.964	-0.120	0.062	0.984	-0.167	-0.581	0.116	-0.241	-0.002	-0.021	0.106	0.071	0.034	0.018	-0.055
-0.060	0.922	-0.215	0.067	0.981	-0.181	-0.727	0.014	-0.263	-0.060	-0.061	0.026	0.017	0.076	0.112	-0.048
-0.053	0.980	-0.274	0.072	0.978	-0.195	-0.668	0.004	-0.309	-0.058	0.000	-0.020	0.025	0.019	0.171	-0.024
0.024	0.937	-0.325	0.079	0.976	-0.203	-0.404	-0.209	-0.295	0.012	-0.040	-0.063	0.101	0.061	0.222	-0.022
0.028	1.018	-0.223	0.084	0.974	-0.209	-0.340	-0.023	-0.280	0.011	0.043	0.046	0.105	0.019	0.119	-0.016
0.009	0.983	-0.231	0.088	0.972	-0.220	-0.547	0.015	-0.201	-0.012	0.011	0.049	0.086	0.015	0.126	-0.010
0.028	0.983	-0.175	0.090	0.969	-0.231	-0.541	0.259	-0.208	0.005	0.014	0.115	0.105	0.015	0.070	-0.036
0.047	0.891	-0.203	0.095	0.966	-0.241	-0.499	0.202	-0.304	0.019	-0.076	0.097	0.124	0.109	0.097	-0.054
-0.030	0.875	-0.179	0.099	0.964	-0.247	-0.330	0.306	-0.290	-0.062	-0.089	0.127	0.047	0.124	0.072	-0.047
-0.049	0.868	-0.254	0.102	0.963	-0.251	-0.131	0.231	-0.256	-0.084	-0.096	0.055	0.027	0.131	0.146	-0.043
0.047	0.922	-0.309	0.106	0.962	-0.252	-0.040	0.064	-0.208	0.009	-0.041	0.001	0.123	0.077	0.200	-0.044
0.020	1.038	-0.325	0.108	0.961	-0.254	-0.074	0.222	-0.185	-0.020	0.076	-0.012	0.096	0.040	0.215	-0.035
0.020	1.038	-0.325	0.108	0.960	-0.257	-0.138	0.170	-0.051	-0.020	0.077	-0.009	0.096	0.041	0.213	-0.035
0.024	0.972	-0.187	0.107	0.960	-0.260	-0.131	0.371	-0.056	-0.015	0.012	0.132	0.099	0.024	0.074	-0.057
-0.033	0.960	-0.231	0.105	0.959	-0.262	-0.085	0.426	-0.054	-0.071	0.001	0.092	0.041	0.035	0.115	-0.075
-0.026	0.883	-0.187	0.104	0.960	-0.259	0.193	0.203	-0.010	-0.062	-0.078	0.132	0.047	0.112	0.070	-0.087
-0.022	0.856	-0.160	0.103	0.961	-0.256	0.176	0.176	-0.046	-0.058	-0.105	0.156	0.050	0.138	0.041	-0.098
-0.010	0.837	-0.215	0.103	0.963	-0.249	0.372	0.100	0.006	-0.045	-0.127	0.094	0.061	0.157	0.095	-0.091
-0.060	0.875	-0.215	0.101	0.965	-0.243	0.312	0.147	0.014	-0.093	-0.090	0.089	0.010	0.117	0.094	-0.087
-0.030	0.887	-0.294	0.098	0.965	-0.241	0.128	0.308	0.063	-0.060	-0.079	0.008	0.040	0.104	0.172	-0.079
-0.060	0.929	-0.298	0.095	0.966	-0.239	0.168	0.313	0.057	-0.087	-0.038	0.002	0.009	0.061	0.174	-0.070
-0.060	0.953	-0.329	0.093	0.967	-0.236	0.198	0.311	0.006	-0.085	-0.015	-0.032	0.008	0.037	0.204	-0.061
-0.010	0.964	-0.306	0.090	0.968	-0.233	0.196	0.406	0.026	-0.033	-0.005	-0.011	0.056	0.025	0.180	-0.062
-0.022	0.933	-0.191	0.087	0.970	-0.226	0.403	0.180	0.087	-0.042	-0.038	0.096	0.044	0.055	0.065	-0.062
-0.037	0.956	-0.227	0.083	0.972	-0.219	0.396	0.288	0.133	-0.053	-0.017	0.054	0.028	0.031	0.099	-0.059
-0.033	0.956	-0.164	0.079	0.975	-0.209	0.485	0.062	0.180	-0.045	-0.019	0.107	0.030	0.030	0.034	-0.065
-0.022	0.895	-0.175	0.074	0.977	-0.201	0.446	0.112	0.201	-0.029	-0.084	0.087	0.040	0.091	0.044	-0.067
-0.022	0.875	-0.160	0.068	0.978	-0.196	0.226	0.238	0.261	-0.023	-0.104	0.099	0.041	0.109	0.025	-0.069
-0.072	0.914	-0.211	0.063	0.979	-0.192	0.269	0.317	0.195	-0.068	-0.067	0.043	0.009	0.070	0.075	-0.067
-0.091	0.956	-0.246	0.059	0.981	-0.185	0.392	0.298	0.115	-0.084	-0.026	0.001	0.028	0.027	0.109	-0.076
-0.099	1.030	-0.270	0.055	0.983	-0.174	0.541	0.225	0.121	-0.089	0.045	-0.032	0.036	0.047	0.131	-0.068
-0.126	1.003	-0.235	0.051	0.985	-0.163	0.603	0.044	0.202	-0.111	0.016	-0.008	0.062	0.020	0.094	-0.065
-0.022	0.999	-0.183	0.046	0.988	-0.148	0.761	0.184	0.181	-0.003	0.010	0.028	0.043	0.017	0.041	-0.051
-0.076	0.980	-0.156	0.041	0.990	-0.137	0.606	0.425	0.187	-0.052	-0.012	0.045	0.009	0.002	0.012	-0.047
-0.033	1.010	-0.172	0.036	0.991	-0.127	0.496	0.404	0.204	-0.004	0.018	0.020	0.035	0.029	0.027	-0.039
-0.091	0.980	-0.191	0.031	0.992	-0.120	0.398	0.638	0.128	-0.058	-0.015	-0.007	0.021	0.001	0.045	-0.042
-0.110	0.945	-0.199	0.025	0.994	-0.110	0.511	0.610	0.216	-0.071	-0.051	-0.024	0.038	0.037	0.052	-0.034
-0.130	0.902	-0.302	0.017	0.995	-0.097	0.713	0.653	0.328	-0.082	-0.095	-0.140	0.056	0.079	0.153	-0.050
-0.149	0.895	-0.341	0.008	0.997	-0.082	0.787	0.858	0.329	-0.093	-0.104	-0.194	0.073	0.086	0.191	-0.056
-0.203	0.956	-0.242	0.002	0.998	-0.068	0.750	0.687	0.239	-0.140	-0.043	-0.110	0.127	0.024	0.090	-0.078
-0.203	0.956	-0.242	-0.003	0.998	-0.057	0.588	0.203	0.210	-0.135	-0.044	-0.121	0.125	0.023	0.088	-0.069
-0.222	0.999	-0.042	-0.006	0.999	-0.047	0.482	-0.155	0.092	-0.152	-0.002	0.071	0.144	0.020	0.116	-0.040
-0.083	1.049	-0.191	-0.005	0.999	-0.036	0.569	-0.007	-0.035	-0.014	0.048	-0.090	0.005	0.072	0.031	-0.006
-0.022	1.080	-0.329	-0.006	1.000	-0.027	0.494	0.107	0.019	0.048	0.079	-0.237	0.057	0.104	0.167	0.038
-0.068	1.080	-0.302	-0.006	1.000	-0.019	0.459	-0.156	-0.005	0.002	0.078	-0.218	0.011	0.105	0.136	0.123
0.009	1.026	-0.270	-0.007	1.000	-0.013	0.360	-0.501	0.054	0.080	0.024	-0.192	0.088	0.051	0.101	0.190
0.140	1.007	-0.270	-0.007	1.000	-0.009	0.243	-0.524	0.076	0.212	0.005	-0.196	0.219	0.033	0.098	0.251
0.224	0.995	-0.309	-0.008	1.000	-0.005	0.251	-0.663	0.047	0.296	-0.007	-0.240	0.303	0.022	0.134	0.337
0.297	1.014	-0.333	-0.007	1.000	-0.002	0.213	-0.622	0.031	0.369	0.013	-0.267	0.376	0.042	0.154	0.419
0.390	1.003	-0.313	-0.006	1.000	0.000	0.146	-0.752	0.001	0.460	0.001	-0.249	0.469	0.031	0.132	0.467
0.440	0.949	-0.298	-0.005	1.000	0.003	0.207	-0.470	-0.004	0.508	-0.053	-0.236	0.519	0.023	0.114	0.493
0.393	0.929	-0.270	-0.005	1.000	0.007	0.220	-0.563	0.074	0.463	-0.072	-0.212	0.472	0.042	0.083	0.484
0.374	0.960	-0.278	-0.007	1.000	0.012	0.284	-0.313	0.146	0.445	-0.041	-0.225	0.451	0.012	0.087	0.447
0.293	0.972	-0.179	-0.009	1.000	0.023	0.593	-0.406	0.139	0.366	-0.029	-0.138	0.369	0.001	0.014	0.390
0.232	1.007	-0.140	-0.011	0.999	0.038	0.807	-0.312	0.145	0.307	0.006	-0.114	0.306	0.036	0.057	0.342
0.213	0.991	-0.006	-0.014	0.999	0.046	0.402	0.154	0.179	0.291	-0.009	0.012	0.285	0.021	0.195	0.283
0.151	0.987	-0.140	-0.017	0.998	0.052	0.310	-0.063	0.177	0.232	-0.013	-0.128	0.220	0.018	0.064	0.231
0.082	1.134	-0.120	-0.020	0.998	0.061	0.475	-0.080	0.141	0.166	0.134	-0.117	0.148	0.166	0.088	0.186
0.028	1.200	-0.042	-0.023	0.997	0.069	0.441	-0.220	0.168	0.116	0.201	-0.047	0.092	0.233	0.170	0.148
0.009	1.173	-0.014	-0.025	0.997	0.070	0.053	-0.116	0.092	0.099	0.174	-0.020	0.070	0.206	0.202	0.105
-0.018	1.119	-0.006	-0.027	0.997	0.070	0.007	-0.192	0.068	0.074	0.120	-0.012	0.040	0.153	0.213	0.076
-0.045	1.115	0.025	-0.028	0.997	0.071	0.074	-0.242	0.046	0.049	0.116	0.018	0.011	0.149	0.248	0.038
-0.041	1.138	0.002	-0.028	0.997	0.071	0.003	-0.024	0.011	0.054	0.139	-0.005	0.012	0.173	0.228	0.023
-0.137	1.007	0.089	-0.027	0.997	0.068	-0.125	0.187	-0.082	-0.043	0.007	0.083	0.086	0.042	0.316	-0.019
-0.060	0.941	0.037	-0.025	0.997	0.069	0.053	0.226	-0.085	0.032	-0.058	0.031	0.011	0.023	0.267	-0.031
-0.287	0.922	-0.120	-0.028	0.997	0.066	-0.126	-0.329	0.082	-0.192	-0.078	-0.124	0.240	0.042	0.112	-0.054
-0.130	1.034	-0.018	-0.027	0.998	0.062	-0.230	0.243	-0.014	-0.034	0.034	-0.017	0.083	0.068	0.217	-0.050
-0.183	0.929	-0.053	-0.029	0.998	0.061	-0.002	-0.231	0.046	-0.085	-0.070	-0.052	0.139	0.037	0.183	-0.051
-0.180	1.010	-0.073	-0.031	0.998	0.062	0.085	-0.117	0.056	-0.080	0.011	-0.073	0.136	0.045	0.164	-0.035
-0.076	1.026	0.022	-0.031	0.998	0.059	-0.167	-0.026	-0.012	0.025	0.027	0.025	0.033	0.061	0.260	-0.033
-0.137	0.991	0.057	-0.032	0.998	0.054	-0.237	-0.066	0.032	-0.036	-0.008	0.065	0.095	0.027	0.298	-0.023
-0.107	0.860	0.022	-0.034	0.998	0.052	-0.084	-0.248	0.079	-0.003	-0.139	0.032	0.065	0.105	0.265	-0.027
-0.153	1.003	-0.101	-0.036	0.998	0.046	-0.278	-0.166	0.094	-0.046	0.003	-0.084	0.112	0.038	0.144	-0.047
-0.149	1.030	0.069	-0.036	0.998	0.043	-0.144	0.009	-0.009	-0.042	0.031	0.088	0.107	0.065	0.315	-0.044
-0.191	0.937	0.002	-0.038	0.998	0.041	-0.091	-0.353	0.056	-0.082	-0.062	0.023	0.150	0.027	0.250	-0.046
-0.195	1.007	-0.144	-0.038	0.999	0.033	-0.356	-0.063	-0.025	-0.086	0.007	-0.115	0.154	0.043	0.106	-0.066
-0.137	1.057	-0.042	-0.038	0.999	0.028	-0.273	0.101	-0.043	-0.029	0.058	-0.007	0.097	0.093	0.210	-0.060
-0.210	1.030	0.010	-0.037	0.999	0.023	-0.217	-0.057	-0.075	-0.103	0.030	0.049	0.171	0.066	0.263	-0.050
-0.145	0.976	-0.034	-0.035	0.999	0.019	-0.195	-0.162	-0.102	-0.040	-0.024	0.010	0.106	0.013	0.222	-0.041
-0.160	0.941	-0.105	-0.034	0.999	0.009	-0.489	0.063	-0.096	-0.056	-0.059	-0.051	0.122	0.022	0.152	-0.049
-0.137	1.076	-0.172	-0.031	1.000	0.001	-0.382	-0.041	-0.147	-0.036	0.076	-0.110	0.099	0.113	0.086	-0.045
-0.172	1.045	-0.069	-0.030	1.000	-0.003	-0.165	-0.001	-0.079	-0.072	0.046	-0.004	0.134	0.083	0.191	-0.048
-0.183	1.014	-0.030	-0.029	1.000	-0.008	-0.271	-0.219	-0.055	-0.084	0.015	0.041	0.145	0.052	0.232	-0.054
-0.130	0.949	-0.014	-0.027	0.999	-0.017	-0.428	0.044	-0.126	-0.032	-0.051	0.065	0.091	0.014	0.249	-0.060
-0.207	1.103	-0.191	-0.025	0.999	-0.027	-0.502	-0.173	-0.140	-0.111	0.104	-0.102	0.169	0.140	0.072	-0.051
-0.157	1.138	-0.195	-0.021	0.999	-0.034	-0.286	-0.264	-0.206	-0.065	0.139	-0.099	0.119	0.176	0.069	-0.053
-0.099	1.084	-0.077	-0.019	0.999	-0.044	-0.523	-0.252	-0.080	-0.009	0.085	0.030	0.061	0.123	0.189	-0.061
-0.137	0.983	0.041	-0.016	0.998	-0.057	-0.671	0.131	-0.190	-0.051	-0.014	0.161	0.100	0.022	0.308	-0.047
-0.176	0.983	-0.116	-0.012	0.998	-0.069	-0.588	-0.026	-0.196	-0.093	-0.013	0.015	0.138	0.022	0.152	-0.062
-0.103	0.991	-0.203	-0.010	0.997	-0.077	-0.389	-0.076	-0.128	-0.022	-0.005	-0.063	0.065	0.029	0.066	-0.068
-0.214	1.096	-0.223	-0.007	0.996	-0.085	-0.379	-0.162	-0.156	-0.136	0.100	-0.075	0.177	0.134	0.047	-0.060
-0.126	1.099	-0.144	-0.004	0.995	-0.099	-0.659	0.051	-0.161	-0.050	0.105	0.017	0.088	0.138	0.127	-0.064
-0.107	1.049	-0.097	-0.001	0.994	-0.111	-0.602	0.069	-0.210	-0.035	0.056	0.076	0.069	0.089	0.175	-0.087
-0.214	0.999	-0.254	0.003	0.993	-0.118	-0.364	-0.235	-0.203	-0.147	0.007	-0.074	0.176	0.039	0.019	-0.060
-0.214	0.999	-0.254	0.007	0.992	-0.127	-0.436	-0.413	-0.185	-0.150	0.008	-0.065	0.177	0.038	0.020	-0.062
-0.045	1.119	-0.278	0.011	0.990	-0.141	-0.679	0.152	-0.244	0.015	0.130	-0.074	0.008	0.158	0.003	-0.063
-0.099	1.072	-0.140	0.015	0.988	-0.157	-0.789	0.081	-0.210	-0.043	0.086	0.079	0.062	0.112	0.135	-0.069
-0.068	1.007	-0.097	0.021	0.986	-0.167	-0.561	0.058	-0.333	-0.018	0.022	0.134	0.032	0.048	0.179	-0.047
-0.203	0.925	-0.258	0.026	0.984	-0.178	-0.528	-0.253	-0.229	-0.157	-0.057	-0.017	0.166	0.033	0.018	-0.055
-0.083	0.945	-0.357	0.031	0.981	-0.190	-0.577	-0.096	-0.254	-0.043	-0.035	-0.103	0.047	0.013	0.078	-0.042
-0.080	1.022	-0.376	0.036	0.979	-0.202	-0.595	0.207	-0.324	-0.044	0.045	-0.111	0.043	0.065	0.097	-0.039
-0.057	1.014	-0.345	0.041	0.975	-0.217	-0.762	-0.124	-0.226	-0.026	0.041	-0.064	0.021	0.057	0.064	-0.009
-0.064	1.026	-0.258	0.045	0.972	-0.231	-0.705	-0.135	-0.216	-0.038	0.056	0.036	0.029	0.069	0.023	-0.023
0.020	0.968	-0.223	0.050	0.970	-0.239	-0.440	-0.038	-0.225	0.042	0.000	0.080	0.056	0.012	0.058	-0.025
-0.080	0.956	-0.258	0.054	0.967	-0.250	-0.560	-0.101	-0.243	-0.063	-0.009	0.056	0.044	0.001	0.023	-0.034
-0.045	0.922	-0.388	0.059	0.962	-0.265	-0.762	-0.026	-0.233	-0.033	-0.039	-0.059	0.009	0.033	0.107	-0.037
-0.068	0.960	-0.369	0.062	0.957	-0.282	-0.848	0.123	-0.238	-0.060	0.005	-0.022	0.032	0.006	0.085	-0.059
-0.049	1.038	-0.298	0.068	0.954	-0.292	-0.537	0.060	-0.314	-0.046	0.085	0.059	0.013	0.084	0.014	-0.054
-0.107	0.991	-0.369	0.072	0.950	-0.303	-0.560	-0.173	-0.216	-0.109	0.043	-0.001	0.070	0.037	0.084	-0.059
-0.018	0.856	-0.302	0.077	0.946	-0.315	-0.651	-0.101	-0.245	-0.026	-0.088	0.079	0.018	0.098	0.017	-0.066
-0.003	0.848	-0.325	0.082	0.941	-0.328	-0.688	0.114	-0.290	-0.015	-0.091	0.069	0.034	0.106	0.041	-0.068
-0.037	0.810	-0.325	0.086	0.934	-0.346	-0.923	0.101	-0.297	-0.055	-0.123	0.087	0.000	0.144	0.041	-0.047
-0.045	0.813	-0.404	0.091	0.927	-0.364	-0.955	-0.067	-0.266	-0.068	-0.111	0.026	0.008	0.139	0.119	-0.041
0.047	0.871	-0.396	0.096	0.922	-0.376	-0.671	0.062	-0.289	0.019	-0.048	0.047	0.085	0.081	0.110	-0.037
0.028	0.902	-0.416	0.101	0.916	-0.388	-0.647	0.048	-0.309	-0.005	-0.011	0.039	0.066	0.050	0.130	-0.033
0.028	0.933	-0.436	0.107	0.911	-0.399	-0.578	0.029	-0.348	-0.011	0.025	0.031	0.066	0.019	0.149	-0.042
0.020	0.914	-0.373	0.111	0.905	-0.411	-0.641	0.061	-0.258	-0.023	0.011	0.105	0.058	0.038	0.086	-0.054
-0.033	0.864	-0.361	0.113	0.898	-0.425	-0.757	0.317	-0.283	-0.079	-0.033	0.132	0.005	0.088	0.074	-0.067
0.040	0.829	-0.349	0.113	0.893	-0.436	-0.573	0.495	-0.276	-0.006	-0.062	0.155	0.078	0.123	0.062	-0.072
0.005	0.790	-0.373	0.115	0.890	-0.442	-0.282	0.337	-0.243	-0.042	-0.098	0.137	0.044	0.162	0.086	-0.072
0.032	0.829	-0.420	0.115	0.888	-0.445	-0.153	0.202	-0.147	-0.016	-0.058	0.093	0.072	0.124	0.133	-0.060
0.020	0.879	-0.412	0.112	0.886	-0.450	-0.201	0.564	-0.116	-0.024	-0.006	0.106	0.060	0.074	0.126	-0.070
0.020	0.879	-0.412	0.108	0.885	-0.453	-0.135	0.434	-0.024	-0.020	-0.005	0.109	0.061	0.074	0.126	-0.079
-0.026	0.794	-0.373	0.105	0.884	-0.455	-0.057	0.472	-0.079	-0.063	-0.089	0.151	0.015	0.160	0.087	-0.094
-0.057	0.728	-0.388	0.101	0.884	-0.456	0.024	0.339	0.019	-0.090	-0.155	0.136	0.016	0.225	0.103	-0.095
-0.049	0.763	-0.369	0.097	0.887	-0.451	0.291	0.271	0.069	-0.078	-0.123	0.151	0.007	0.190	0.083	-0.106
-0.014	0.806	-0.443	0.092	0.890	-0.447	0.283	0.395	0.052	-0.039	-0.084	0.072	0.028	0.148	0.158	-0.094
-0.118	0.840	-0.566	0.087	0.891	-0.446	0.110	0.230	0.132	-0.138	-0.050	-0.051	0.075	0.113	0.280	-0.101
-0.030	0.906	-0.487	0.082	0.893	-0.443	0.160	0.385	0.090	-0.044	0.014	0.026	0.014	0.048	0.201	-0.088
-0.172	0.914	-0.526	0.077	0.893	-0.444	-0.009	0.108	0.146	-0.182	0.022	-0.013	0.128	0.040	0.240	-0.089
-0.041	0.918	-0.467	0.072	0.893	-0.444	0.047	0.359	0.097	-0.046	0.025	0.046	0.003	0.037	0.181	-0.084
-0.045	0.898	-0.436	0.069	0.896	-0.438	0.342	0.174	0.056	-0.047	0.002	0.071	0.000	0.056	0.149	-0.092
-0.060	0.875	-0.404	0.065	0.899	-0.432	0.324	0.296	0.070	-0.058	-0.024	0.097	0.015	0.079	0.116	-0.070
-0.068	0.852	-0.404	0.061	0.902	-0.427	0.327	0.177	0.150	-0.061	-0.050	0.092	0.022	0.103	0.116	-0.074
-0.030	0.848	-0.384	0.057	0.906	-0.420	0.395	0.143	0.136	-0.019	-0.057	0.105	0.017	0.106	0.096	-0.085
-0.072	0.864	-0.404	0.052	0.907	-0.417	0.156	0.172	0.164	-0.056	-0.043	0.083	0.024	0.091	0.116	-0.089
-0.110	0.868	-0.376	0.047	0.909	-0.415	0.150	0.300	0.093	-0.090	-0.041	0.108	0.062	0.087	0.089	-0.088
-0.122	0.864	-0.432	0.044	0.909	-0.414	0.051	0.267	0.015	-0.098	-0.045	0.052	0.073	0.091	0.145	-0.093
-0.126	0.887	-0.507	0.042	0.910	-0.413	0.075	0.124	0.023	-0.100	-0.022	-0.024	0.078	0.069	0.220	-0.092
-0.114	0.918	-0.495	0.040	0.912	-0.408	0.274	0.226	-0.000	-0.086	0.006	-0.016	0.067	0.038	0.208	-0.085
-0.099	0.910	-0.443	0.038	0.915	-0.403	0.333	0.003	0.082	-0.069	-0.004	0.029	0.052	0.046	0.157	-0.071
-0.133	0.929	-0.487	0.036	0.918	-0.396	0.395	0.149	0.039	-0.101	0.012	-0.021	0.088	0.027	0.199	-0.063
-0.064	0.925	-0.436	0.033	0.920	-0.390	0.327	0.093	0.072	-0.029	0.005	0.024	0.019	0.030	0.148	-0.044
-0.083	0.902	-0.436	0.028	0.922	-0.385	0.286	0.500	0.037	-0.044	-0.020	0.019	0.039	0.053	0.148	-0.043
-0.033	0.906	-0.487	0.023	0.925	-0.380	0.301	0.474	0.080	0.011	-0.018	-0.037	0.009	0.049	0.199	-0.033
-0.133	0.871	-0.467	0.015	0.927	-0.376	0.264	0.553	0.161	-0.081	-0.055	-0.022	0.092	0.083	0.180	-0.031
-0.118	0.825	-0.475	0.005	0.930	-0.368	0.457	0.735	0.272	-0.055	-0.105	-0.038	0.077	0.129	0.188	-0.037
-0.137	0.833	-0.534	-0.005	0.933	-0.359	0.518	0.957	0.138	-0.064	-0.101	-0.106	0.097	0.120	0.248	-0.098
-0.210	0.856	-0.554	-0.010	0.936	-0.351	0.420	0.390	0.090	-0.132	-0.080	-0.133	0.169	0.096	0.268	-0.098
-0.337	0.910	-0.290	-0.009	0.938	-0.347	0.224	0.015	-0.105	-0.260	-0.028	0.127	0.295	0.041	0.005	-0.076
-0.137	0.960	-0.376	-0.007	0.939	-0.345	0.124	-0.028	-0.158	-0.063	0.021	0.038	0.093	0.009	0.092	-0.058
-0.037	0.999	-0.530	-0.005	0.940	-0.341	0.236	0.170	-0.182	0.035	0.059	-0.120	0.008	0.047	0.247	-0.023
-0.053	0.956	-0.554	-0.004	0.941	-0.338	0.145	0.083	-0.083	0.019	0.015	-0.147	0.005	0.003	0.272	0.081
-0.003	0.964	-0.526	-0.001	0.941	-0.338	0.059	-0.230	-0.065	0.066	0.023	-0.120	0.046	0.010	0.245	0.156
0.147	0.895	-0.526	0.004	0.942	-0.336	0.137	-0.549	-0.060	0.211	-0.047	-0.122	0.198	0.061	0.246	0.214
0.220	0.871	-0.546	0.010	0.942	-0.335	0.066	-0.466	-0.098	0.279	-0.071	-0.143	0.273	0.084	0.266	0.280
0.259	0.821	-0.621	0.015	0.942	-0.334	0.088	-0.404	-0.080	0.313	-0.121	-0.219	0.312	0.135	0.342	0.354
0.317	0.871	-0.585	0.021	0.943	-0.333	0.088	-0.627	-0.074	0.365	-0.071	-0.185	0.372	0.085	0.308	0.386
0.397	0.806	-0.589	0.025	0.943	-0.331	0.151	-0.357	-0.014	0.442	-0.138	-0.191	0.454	0.150	0.312	0.409
0.324	0.864	-0.570	0.028	0.944	-0.328	0.194	-0.278	-0.032	0.366	-0.081	-0.175	0.381	0.091	0.293	0.405
0.347	0.898	-0.577	0.030	0.946	-0.322	0.321	-0.018	-0.022	0.388	-0.048	-0.188	0.406	0.056	0.301	0.379
0.270	0.879	-0.522	0.028	0.950	-0.309	0.718	0.017	0.129	0.314	-0.071	-0.146	0.331	0.075	0.245	0.331
0.213	0.945	-0.459	0.027	0.955	-0.295	0.807	-0.107	0.128	0.258	-0.011	-0.098	0.274	0.008	0.183	0.289
0.182	0.953	-0.412	0.025	0.959	-0.282	0.691	-0.082	0.124	0.229	-0.006	-0.064	0.243	0.000	0.135	0.241
0.167	0.972	-0.294	0.024	0.962	-0.271	0.526	-0.101	0.129	0.215	0.010	0.044	0.229	0.019	0.017	0.199
0.159	0.956	-0.306	0.024	0.964	-0.264	0.411	-0.046	0.050	0.208	-0.007	0.025	0.221	0.003	0.029	0.159
0.090	1.103	-0.325	0.024	0.966	-0.256	0.417	-0.002	0.007	0.139	0.138	-0.003	0.152	0.149	0.050	0.113
0.001	1.111	-0.369	0.021	0.968	-0.250	0.301	-0.152	0.156	0.053	0.144	-0.052	0.064	0.156	0.094	0.094
0.017	1.007	-0.136	0.019	0.969	-0.247	0.132	-0.278	0.191	0.071	0.039	0.177	0.079	0.052	0.138	0.054
0.040	0.960	-0.306	0.018	0.970	-0.243	0.239	-0.115	0.077	0.095	-0.009	0.003	0.103	0.005	0.032	0.033
-0.064	1.030	-0.282	0.017	0.972	-0.236	0.355	-0.153	0.085	-0.008	0.059	0.020	0.000	0.074	0.008	0.003
-0.072	1.034	-0.392	0.013	0.972	-0.235	0.062	0.032	0.170	-0.012	0.063	-0.091	0.007	0.077	0.119	-0.020
-0.133	0.980	-0.254	0.011	0.972	-0.233	0.084	0.147	0.040	-0.072	0.009	0.045	0.068	0.023	0.018	-0.052
-0.176	1.003	-0.270	0.011	0.974	-0.228	0.278	-0.057	0.004	-0.114	0.031	0.024	0.110	0.046	0.003	-0.047
-0.176	0.991	-0.380	0.009	0.974	-0.225	0.177	0.062	0.069	-0.111	0.018	-0.090	0.110	0.034	0.107	-0.048
-0.030	1.026	-0.239	0.009	0.974	-0.227	-0.086	0.092	-0.056	0.034	0.054	0.054	0.036	0.069	0.034	-0.032
-0.030	1.026	-0.239	0.012	0.973	-0.229	-0.114	-0.179	-0.083	0.032	0.054	0.056	0.036	0.069	0.033	-0.009
-0.087	0.906	-0.361	0.012	0.974	-0.226	0.152	-0.303	0.024	-0.026	-0.066	-0.069	0.022	0.051	0.088	0.004
-0.099	0.995	-0.400	0.012	0.974	-0.226	0.040	-0.322	0.083	-0.037	0.023	-0.109	0.033	0.038	0.127	-0.011
-0.049	1.065	-0.242	0.011	0.974	-0.228	-0.126	0.034	0.030	0.014	0.093	0.052	0.017	0.106	0.029	-0.025
-0.083	0.995	-0.172	0.012	0.974	-0.227	0.070	-0.015	-0.065	-0.022	0.023	0.121	0.017	0.036	0.099	-0.033
-0.122	0.972	-0.270	0.012	0.974	-0.227	-0.003	0.071	-0.064	-0.061	-0.000	0.022	0.056	0.014	0.000	-0.048
-0.133	1.026	-0.388	0.013	0.973	-0.231	-0.159	0.018	-0.079	-0.073	0.055	-0.092	0.067	0.068	0.118	-0.061
-0.153	1.088	-0.337	0.016	0.972	-0.236	-0.265	-0.095	-0.140	-0.095	0.118	-0.036	0.087	0.130	0.067	-0.069
-0.099	1.014	-0.215	0.019	0.970	-0.241	-0.262	-0.206	-0.127	-0.044	0.046	0.091	0.033	0.057	0.054	-0.064
-0.141	0.929	-0.270	0.023	0.969	-0.247	-0.329	-0.314	-0.132	-0.090	-0.037	0.043	0.075	0.027	0.002	-0.055
-0.091	0.941	-0.329	0.027	0.967	-0.255	-0.398	-0.038	-0.233	-0.045	-0.024	-0.009	0.025	0.015	0.061	-0.058
-0.053	0.999	-0.380	0.032	0.964	-0.263	-0.405	0.004	-0.263	-0.011	0.037	-0.051	0.013	0.043	0.112	-0.048
-0.126	1.038	-0.306	0.037	0.962	-0.272	-0.449	-0.250	-0.226	-0.089	0.078	0.032	0.060	0.081	0.037	-0.050
-0.018	1.057	-0.239	0.042	0.960	-0.277	-0.262	0.075	-0.277	0.014	0.099	0.104	0.048	0.100	0.029	-0.061
-0.118	0.945	-0.278	0.046	0.959	-0.281	-0.255	-0.231	-0.196	-0.090	-0.011	0.069	0.053	0.012	0.012	-0.074
-0.107	0.910	-0.302	0.050	0.955	-0.292	-0.563	-0.001	-0.216	-0.082	-0.042	0.057	0.042	0.046	0.036	-0.072
-0.080	0.945	-0.369	0.054	0.951	-0.304	-0.594	0.180	-0.289	-0.059	-0.004	0.001	0.015	0.010	0.103	-0.070
-0.110	0.972	-0.392	0.060	0.949	-0.310	-0.335	-0.363	-0.233	-0.096	0.026	-0.016	0.046	0.017	0.127	-0.063
-0.018	1.030	-0.369	0.066	0.947	-0.315	-0.258	-0.225	-0.246	-0.010	0.086	0.013	0.045	0.075	0.105	-0.062
-0.041	0.941	-0.294	0.072	0.944	-0.321	-0.326	-0.081	-0.282	-0.039	-0.000	0.094	0.022	0.013	0.031	-0.068
-0.045	0.937	-0.258	0.076	0.941	-0.330	-0.490	0.235	-0.317	-0.047	-0.001	0.139	0.018	0.017	0.004	-0.065
-0.060	0.821	-0.337	0.081	0.937	-0.340	-0.528	-0.240	-0.225	-0.068	-0.113	0.070	0.003	0.132	0.076	-0.063
-0.049	0.898	-0.384	0.088	0.934	-0.346	-0.328	-0.050	-0.349	-0.063	-0.032	0.030	0.014	0.055	0.124	-0.061
-0.014	0.898	-0.503	0.094	0.932	-0.350	-0.219	-0.268	-0.277	-0.036	-0.030	-0.084	0.049	0.055	0.244	-0.044
-0.026	0.925	-0.412	0.100	0.930	-0.354	-0.257	-0.274	-0.242	-0.054	-0.001	0.011	0.038	0.029	0.154	-0.042
0.040	0.953	-0.388	0.104	0.926	-0.363	-0.467	0.018	-0.202	0.008	0.030	0.044	0.103	0.001	0.133	-0.047
0.001	0.906	-0.302	0.107	0.923	-0.369	-0.328	0.163	-0.239	-0.034	-0.014	0.137	0.065	0.047	0.048	-0.064
-0.014	0.794	-0.309	0.108	0.921	-0.374	-0.216	0.185	-0.161	-0.051	-0.124	0.133	0.050	0.159	0.057	-0.061
-0.014	0.794	-0.309	0.110	0.921	-0.374	0.014	0.125	-0.168	-0.053	-0.124	0.134	0.050	0.159	0.058	-0.063
0.028	0.825	-0.365	0.110	0.923	-0.370	0.225	0.061	-0.070	-0.011	-0.094	0.075	0.093	0.128	0.115	-0.067
0.017	0.860	-0.440	0.110	0.925	-0.363	0.396	0.157	-0.033	-0.022	-0.063	-0.007	0.082	0.094	0.191	-0.064
-0.049	0.918	-0.380	0.107	0.926	-0.361	0.141	0.133	0.074	-0.085	-0.006	0.050	0.017	0.035	0.134	-0.063
0.001	0.922	-0.282	0.102	0.928	-0.358	0.214	0.426	0.053	-0.031	-0.004	0.146	0.067	0.032	0.038	-0.074
-0.010	0.898	-0.262	0.098	0.932	-0.348	0.565	0.291	0.089	-0.038	-0.032	0.155	0.056	0.055	0.020	-0.091
-0.037	0.898	-0.306	0.095	0.937	-0.335	0.654	0.099	0.122	-0.062	-0.036	0.100	0.030	0.056	0.065	-0.081
-0.072	0.837	-0.325	0.090	0.941	-0.325	0.576	0.197	0.177	-0.091	-0.102	0.070	0.004	0.118	0.087	-0.074
-0.041	0.875	-0.400	0.083	0.945	-0.317	0.490	0.261	0.248	-0.054	-0.067	-0.013	0.027	0.081	0.164	-0.075
-0.030	0.918	-0.357	0.077	0.949	-0.306	0.576	0.322	0.226	-0.036	-0.029	0.020	0.040	0.039	0.123	-0.075
-0.076	0.949	-0.306	0.072	0.953	-0.295	0.620	0.287	0.136	-0.077	-0.002	0.060	0.006	0.008	0.074	-0.072
-0.072	0.852	-0.266	0.066	0.958	-0.280	0.832	0.186	0.224	-0.068	-0.104	0.084	0.001	0.105	0.037	-0.087
-0.068	0.875	-0.211	0.060	0.963	-0.264	0.804	0.157	0.250	-0.058	-0.085	0.124	0.004	0.082	0.017	-0.100
-0.107	0.837	-0.215	0.053	0.966	-0.254	0.565	0.178	0.294	-0.089	-0.127	0.110	0.033	0.122	0.012	-0.092
-0.107	0.879	-0.231	0.045	0.969	-0.244	0.503	0.447	0.268	-0.081	-0.087	0.084	0.032	0.081	0.006	-0.097
-0.099	0.999	-0.325	0.039	0.972	-0.232	0.673	0.164	0.264	-0.067	0.029	-0.023	0.023	0.037	0.101	-0.094
-0.160	0.987	-0.286	0.033	0.975	-0.219	0.648	0.167	0.222	-0.123	0.014	0.005	0.083	0.025	0.064	-0.079
-0.107	1.038	-0.227	0.029	0.978	-0.207	0.630	0.269	0.139	-0.065	0.062	0.052	0.028	0.074	0.007	-0.077
-0.076	1.010	-0.219	0.025	0.980	-0.195	0.617	0.170	0.155	-0.030	0.032	0.048	0.005	0.047	0.002	-0.076
-0.114	0.972	-0.160	0.021	0.982	-0.188	0.391	0.308	0.128	-0.065	-0.008	0.099	0.033	0.008	0.054	-0.075
-0.083	0.918	-0.187	0.017	0.983	-0.181	0.367	0.235	0.134	-0.030	-0.064	0.065	0.003	0.047	0.024	-0.077
-0.149	0.883	-0.160	0.013	0.985	-0.174	0.348	0.172	0.129	-0.092	-0.100	0.086	0.068	0.083	0.051	-0.090
-0.130	0.902	-0.172	0.010	0.986	-0.165	0.463	0.171	0.147	-0.069	-0.082	0.065	0.049	0.065	0.037	-0.086
-0.183	0.933	-0.227	0.006	0.988	-0.154	0.582	0.116	0.158	-0.119	-0.053	-0.001	0.103	0.034	0.021	-0.093
-0.157	0.983	-0.239	0.001	0.990	-0.144	0.506	0.197	0.155	-0.087	-0.004	-0.023	0.077	0.016	0.035	-0.085
-0.160	1.018	-0.199	-0.003	0.991	-0.136	0.381	0.394	0.123	-0.087	0.029	0.009	0.083	0.050	0.002	-0.082
-0.207	1.061	-0.329	-0.006	0.992	-0.128	0.473	0.349	0.074	-0.131	0.071	-0.130	0.131	0.092	0.130	-0.071
-0.214	1.030	-0.353	-0.011	0.993	-0.118	0.520	0.425	0.165	-0.133	0.038	-0.163	0.140	0.061	0.156	-0.058
-0.214	1.007	-0.357	-0.019	0.994	-0.104	0.729	0.652	0.341	-0.125	0.014	-0.181	0.142	0.038	0.162	-0.057
-0.168	0.995	-0.329	-0.029	0.996	-0.088	0.840	0.469	0.443	-0.069	0.000	-0.170	0.098	0.027	0.136	-0.074
-0.218	0.972	-0.207	-0.040	0.997	-0.071	0.854	0.517	0.450	-0.108	-0.024	-0.065	0.149	0.004	0.015	-0.087
-0.295	0.964	-0.124	-0.047	0.997	-0.054	0.846	-0.065	0.306	-0.179	-0.032	0.001	0.227	0.005	0.066	-0.076
-0.241	0.964	-0.049	-0.050	0.998	-0.042	0.621	-0.248	0.152	-0.121	-0.033	0.064	0.175	0.006	0.139	-0.043
-0.141	0.976	-0.160	-0.052	0.998	-0.033	0.474	-0.204	0.101	-0.019	-0.021	-0.056	0.075	0.005	0.026	-0.010
-0.018	1.026	-0.278	-0.055	0.998	-0.026	0.413	0.083	0.170	0.107	0.029	-0.182	0.047	0.054	0.095	0.047
-0.107	1.034	-0.274	-0.061	0.998	-0.017	0.474	-0.233	0.267	0.025	0.037	-0.186	0.041	0.061	0.094	0.110
-0.060	1.034	-0.242	-0.065	0.998	-0.010	0.438	-0.444	0.219	0.075	0.037	-0.163	0.005	0.061	0.065	0.165
-0.007	0.964	-0.254	-0.068	0.998	-0.003	0.426	-0.668	0.141	0.132	-0.033	-0.182	0.059	0.010	0.080	0.199
0.093	0.968	-0.242	-0.071	0.998	0.001	0.277	-0.716	0.179	0.236	-0.029	-0.174	0.159	0.006	0.072	0.261
0.120	1.026	-0.317	-0.070	0.997	0.007	0.410	-0.584	0.017	0.263	0.029	-0.255	0.186	0.051	0.149	0.327
0.201	1.003	-0.294	-0.072	0.997	0.011	0.262	-0.764	0.119	0.346	0.006	-0.235	0.268	0.027	0.128	0.373
0.290	0.945	-0.207	-0.074	0.997	0.017	0.420	-0.616	0.129	0.437	-0.052	-0.155	0.357	0.031	0.045	0.408
0.255	0.868	-0.156	-0.076	0.997	0.023	0.366	-0.524	0.163	0.405	-0.129	-0.110	0.323	0.110	0.004	0.418
0.290	0.775	-0.168	-0.080	0.996	0.027	0.252	-0.384	0.246	0.444	-0.222	-0.126	0.358	0.204	0.011	0.397
0.197	0.802	-0.183	-0.086	0.996	0.032	0.306	-0.172	0.300	0.357	-0.194	-0.147	0.267	0.177	0.030	0.371
0.113	0.868	-0.132	-0.091	0.995	0.041	0.483	-0.209	0.271	0.278	-0.127	-0.104	0.182	0.112	0.019	0.340
0.132	1.030	-0.168	-0.095	0.994	0.052	0.590	-0.103	0.263	0.302	0.036	-0.151	0.201	0.050	0.019	0.286
0.067	1.045	-0.097	-0.098	0.993	0.067	0.791	-0.003	0.189	0.240	0.053	-0.095	0.136	0.066	0.049	0.248
-0.003	1.196	-0.042	-0.103	0.991	0.080	0.677	-0.227	0.241	0.176	0.205	-0.053	0.068	0.216	0.100	0.188
0.013	1.219	-0.010	-0.107	0.991	0.084	0.263	-0.454	0.187	0.195	0.229	-0.025	0.085	0.239	0.128	0.137
-0.168	1.134	0.081	-0.107	0.990	0.088	0.220	0.060	0.007	0.015	0.145	0.061	0.094	0.154	0.216	0.099
-0.080	1.107	0.092	-0.108	0.990	0.093	0.320	-0.464	0.008	0.104	0.119	0.068	0.004	0.126	0.224	0.058
-0.114	1.045	0.037	-0.109	0.989	0.099	0.358	-0.492	0.004	0.070	0.058	0.007	0.036	0.063	0.165	0.014
-0.203	1.119	0.073	-0.111	0.989	0.100	0.086	-0.173	0.034	-0.017	0.131	0.041	0.122	0.136	0.198	0.010
-0.203	1.119	0.073	-0.111	0.989	0.098	-0.130	0.020	-0.013	-0.017	0.131	0.043	0.119	0.135	0.194	-0.017
-0.180	1.014	0.124	-0.108	0.989	0.102	0.184	0.118	-0.147	0.003	0.027	0.090	0.093	0.030	0.243	-0.064
-0.264	1.084	-0.014	-0.106	0.989	0.104	0.118	0.135	-0.093	-0.083	0.097	-0.050	0.175	0.099	0.102	-0.079
-0.403	1.026	-0.049	-0.106	0.989	0.101	-0.113	-0.069	-0.037	-0.221	0.038	-0.082	0.311	0.040	0.064	-0.077
-0.241	0.964	0.171	-0.104	0.989	0.102	0.015	-0.031	-0.153	-0.062	-0.024	0.138	0.147	0.022	0.282	-0.092
-0.218	0.953	-0.022	-0.101	0.989	0.105	0.193	0.041	-0.139	-0.041	-0.035	-0.059	0.122	0.034	0.087	-0.079
-0.326	0.999	-0.057	-0.103	0.989	0.105	0.065	-0.446	-0.004	-0.148	0.011	-0.095	0.228	0.011	0.050	-0.053
-0.168	1.049	0.041	-0.100	0.990	0.104	-0.048	-0.069	-0.131	0.008	0.061	0.005	0.069	0.061	0.147	-0.049
-0.187	1.072	0.128	-0.099	0.990	0.103	-0.022	-0.122	-0.100	-0.013	0.084	0.092	0.086	0.085	0.232	-0.042
-0.222	1.007	0.163	-0.099	0.989	0.105	0.153	-0.381	-0.045	-0.047	0.019	0.126	0.120	0.019	0.266	-0.038
-0.164	1.010	0.010	-0.097	0.990	0.104	-0.045	-0.028	-0.124	0.008	0.022	-0.027	0.062	0.023	0.113	-0.060
-0.268	1.096	0.010	-0.093	0.990	0.102	-0.105	0.035	-0.214	-0.099	0.107	-0.025	0.165	0.108	0.111	-0.070
-0.257	1.134	0.100	-0.090	0.991	0.101	-0.030	-0.051	-0.208	-0.091	0.145	0.066	0.153	0.147	0.201	-0.067
-0.237	1.049	0.104	-0.087	0.991	0.098	-0.132	-0.099	-0.155	-0.074	0.060	0.073	0.133	0.063	0.204	-0.076
-0.230	0.976	0.049	-0.086	0.992	0.092	-0.324	-0.040	-0.108	-0.068	-0.015	0.024	0.126	0.011	0.148	-0.064
-0.222	1.084	-0.077	-0.081	0.993	0.086	-0.237	-0.112	-0.253	-0.065	0.093	-0.097	0.118	0.097	0.021	-0.062
-0.172	1.115	0.025	-0.077	0.994	0.081	-0.222	-0.182	-0.224	-0.019	0.123	0.011	0.068	0.127	0.122	-0.050
-0.237	0.991	0.061	-0.073	0.995	0.074	-0.368	-0.027	-0.240	-0.089	-0.001	0.054	0.133	0.004	0.156	-0.035
-0.168	0.956	0.022	-0.066	0.996	0.066	-0.422	0.191	-0.336	-0.026	-0.037	0.023	0.063	0.030	0.116	-0.038
-0.180	1.022	-0.132	-0.062	0.996	0.062	-0.162	-0.230	-0.255	-0.042	0.028	-0.127	0.075	0.035	0.038	-0.041
-0.207	1.096	-0.089	-0.058	0.997	0.059	-0.109	-0.391	-0.263	-0.073	0.101	-0.080	0.102	0.108	0.004	-0.047
-0.126	1.188	0.096	-0.054	0.997	0.049	-0.502	-0.159	-0.218	0.004	0.193	0.115	0.021	0.201	0.189	-0.047
-0.245	1.041	0.025	-0.048	0.998	0.037	-0.587	0.087	-0.331	-0.121	0.046	0.056	0.141	0.054	0.118	-0.068
-0.110	0.898	0.073	-0.043	0.999	0.025	-0.591	-0.348	-0.245	0.009	-0.097	0.115	0.006	0.088	0.164	-0.058
-0.226	0.968	-0.042	-0.038	0.999	0.018	-0.356	0.013	-0.282	-0.112	-0.028	0.008	0.122	0.018	0.049	-0.057
-0.083	1.049	-0.026	-0.032	0.999	0.012	-0.270	0.164	-0.300	0.025	0.053	0.029	0.020	0.064	0.064	-0.052
-0.099	0.987	0.049	-0.028	1.000	0.005	-0.361	0.058	-0.234	0.005	-0.009	0.111	0.004	0.002	0.139	-0.068
-0.187	0.933	0.006	-0.024	1.000	0.000	-0.236	-0.082	-0.223	-0.088	-0.064	0.073	0.084	0.053	0.095	-0.053
-0.187	0.933	0.006	-0.019	1.000	-0.002	-0.112	0.038	-0.267	-0.093	-0.063	0.075	0.084	0.053	0.094	-0.050
-0.141	1.072	-0.128	-0.014	1.000	-0.008	-0.271	-0.002	-0.267	-0.052	0.076	-0.053	0.038	0.087	0.041	-0.060
-0.033	1.099	-0.030	-0.008	1.000	-0.016	-0.438	0.554	-0.297	0.050	0.103	0.055	0.069	0.114	0.057	-0.047
-0.141	1.018	-0.018	-0.004	1.000	-0.026	-0.499	-0.306	-0.215	-0.062	0.022	0.077	0.038	0.034	0.069	-0.035
-0.060	1.014	0.041	0.002	0.999	-0.034	-0.379	-0.021	-0.331	0.012	0.018	0.143	0.043	0.030	0.128	-0.029
-0.130	0.953	-0.116	0.007	0.999	-0.040	-0.309	-0.043	-0.230	-0.062	-0.043	-0.008	0.027	0.033	0.030	-0.045
-0.033	0.918	-0.045	0.011	0.999	-0.044	-0.189	0.209	-0.257	0.029	-0.078	0.067	0.069	0.068	0.039	-0.035
-0.141	0.972	-0.179	0.015	0.998	-0.053	-0.438	0.096	-0.222	-0.083	-0.023	-0.057	0.039	0.013	0.096	-0.048
-0.041	0.987	0.002	0.020	0.998	-0.059	-0.321	0.280	-0.271	0.012	-0.007	0.130	0.062	0.003	0.084	-0.048
-0.107	1.007	0.002	0.024	0.998	-0.063	-0.168	0.154	-0.221	-0.058	0.012	0.134	0.003	0.022	0.083	-0.068
-0.068	0.964	-0.022	0.028	0.998	-0.062	0.037	0.018	-0.202	-0.023	-0.030	0.109	0.036	0.020	0.059	-0.069
-0.107	0.933	-0.030	0.030	0.997	-0.065	-0.141	0.219	-0.150	-0.064	-0.061	0.104	0.003	0.052	0.051	-0.077
-0.076	0.960	-0.045	0.031	0.997	-0.068	-0.152	0.381	-0.094	-0.034	-0.034	0.092	0.028	0.026	0.034	-0.078
-0.099	0.999	-0.085	0.033	0.997	-0.065	0.170	0.275	-0.123	-0.059	0.005	0.050	0.005	0.012	0.007	-0.081
-0.133	1.049	-0.073	0.033	0.998	-0.057	0.388	0.247	-0.030	-0.094	0.054	0.054	0.029	0.062	0.003	-0.086
-0.076	0.968	0.006	0.030	0.998	-0.051	0.319	0.285	0.089	-0.034	-0.028	0.126	0.029	0.019	0.080	-0.098
-0.095	0.902	0.104	0.027	0.999	-0.044	0.296	0.177	0.150	-0.049	-0.094	0.219	0.010	0.085	0.178	-0.098
-0.118	0.871	0.069	0.024	0.999	-0.040	0.237	0.380	0.079	-0.070	-0.125	0.179	0.012	0.116	0.142	-0.103
-0.114	0.953	-0.065	0.021	0.999	-0.033	0.340	0.294	0.113	-0.063	-0.044	0.038	0.008	0.036	0.007	-0.108
-0.183	1.014	-0.061	0.018	1.000	-0.023	0.496	0.289	0.157	-0.129	0.017	0.033	0.076	0.024	0.010	-0.097
-0.137	0.999	-0.006	0.012	1.000	-0.015	0.395	0.066	0.229	-0.078	0.002	0.080	0.030	0.008	0.063	-0.095
-0.080	0.995	0.069	0.008	1.000	-0.009	0.325	0.186	0.196	-0.016	-0.002	0.148	0.029	0.004	0.136	-0.093
-0.122	1.018	0.116	0.004	1.000	-0.000	0.398	0.347	0.198	-0.054	0.021	0.187	0.013	0.027	0.183	-0.084
-0.110	0.910	0.018	-0.001	1.000	0.011	0.551	0.258	0.229	-0.037	-0.087	0.078	0.000	0.082	0.083	-0.082
-0.130	0.968	0.065	-0.006	1.000	0.022	0.557	0.303	0.211	-0.052	-0.029	0.114	0.019	0.024	0.130	-0.090
-0.164	0.995	-0.014	-0.009	1.000	0.029	0.341	0.220	0.180	-0.083	-0.002	0.028	0.053	0.002	0.050	-0.092
-0.164	1.041	0.065	-0.012	0.999	0.036	0.357	0.365	0.099	-0.081	0.045	0.100	0.053	0.047	0.128	-0.103
-0.164	0.960	0.120	-0.013	0.999	0.045	0.448	0.259	0.074	-0.079	-0.036	0.146	0.052	0.035	0.182	-0.106
-0.164	0.960	0.120	-0.016	0.998	0.054	0.439	0.157	0.125	-0.076	-0.036	0.137	0.052	0.035	0.182	-0.108
-0.210	1.030	-0.038	-0.020	0.998	0.064	0.512	0.185	0.162	-0.119	0.035	-0.031	0.098	0.034	0.024	-0.090
-0.233	0.987	-0.089	-0.024	0.997	0.078	0.697	0.193	0.218	-0.137	-0.007	-0.095	0.120	0.009	0.028	-0.080
-0.160	1.018	-0.097	-0.029	0.996	0.085	0.397	0.434	0.226	-0.060	0.025	-0.111	0.047	0.021	0.035	-0.058
-0.210	1.111	-0.045	-0.034	0.995	0.095	0.481	0.626	0.320	-0.104	0.119	-0.069	0.096	0.113	0.016	-0.064
-0.187	1.099	-0.168	-0.037	0.994	0.106	0.581	0.852	0.178	-0.079	0.108	-0.203	0.073	0.102	0.108	-0.074
-0.303	1.092	-0.097	-0.039	0.993	0.113	0.373	0.494	0.145	-0.192	0.102	-0.139	0.188	0.094	0.038	-0.128
-0.260	0.929	0.073	-0.042	0.992	0.121	0.422	0.125	0.126	-0.146	-0.060	0.022	0.146	0.068	0.132	-0.131
-0.360	0.929	0.262	-0.045	0.991	0.129	0.365	-0.290	0.070	-0.243	-0.059	0.204	0.246	0.068	0.322	-0.104
-0.157	0.929	0.211	-0.047	0.989	0.137	0.404	-0.261	0.023	-0.038	-0.058	0.145	0.043	0.068	0.271	-0.051
-0.022	0.976	-0.038	-0.047	0.989	0.143	0.322	-0.033	0.028	0.097	-0.010	-0.110	0.090	0.022	0.023	0.002
-0.026	1.007	-0.069	-0.048	0.988	0.148	0.321	-0.025	0.053	0.094	0.021	-0.147	0.084	0.009	0.008	0.099
-0.041	0.953	-0.065	-0.050	0.987	0.151	0.171	-0.438	0.044	0.081	-0.032	-0.145	0.067	0.045	0.004	0.175
0.055	0.929	-0.010	-0.053	0.987	0.151	0.068	-0.745	0.044	0.180	-0.055	-0.090	0.160	0.068	0.052	0.215
0.155	0.956	-0.030	-0.054	0.987	0.151	0.084	-0.594	-0.040	0.280	-0.028	-0.111	0.257	0.041	0.032	0.267
0.155	0.960	-0.116	-0.056	0.986	0.154	0.222	-0.710	0.045	0.283	-0.024	-0.200	0.255	0.036	0.055	0.327
0.243	0.991	-0.065	-0.058	0.986	0.159	0.299	-0.550	0.039	0.373	0.008	-0.154	0.341	0.005	0.004	0.381
0.293	0.922	-0.010	-0.059	0.986	0.158	0.030	-0.479	0.036	0.424	-0.062	-0.099	0.388	0.074	0.051	0.408
0.351	0.813	0.025	-0.060	0.986	0.156	-0.078	-0.264	0.051	0.483	-0.170	-0.061	0.444	0.183	0.086	0.419
0.297	0.783	-0.014	-0.059	0.986	0.158	0.107	-0.047	0.039	0.430	-0.201	-0.102	0.388	0.214	0.045	0.418
0.201	0.856	-0.116	-0.063	0.985	0.161	0.223	-0.409	0.132	0.337	-0.127	-0.208	0.290	0.141	0.058	0.396
0.209	0.999	-0.101	-0.068	0.983	0.170	0.528	-0.266	0.254	0.350	0.018	-0.202	0.296	0.001	0.043	0.337
0.147	1.088	-0.030	-0.072	0.981	0.178	0.425	-0.093	0.235	0.294	0.108	-0.139	0.234	0.089	0.028	0.277
0.020	1.126	0.081	-0.076	0.981	0.179	0.070	-0.053	0.227	0.171	0.147	-0.030	0.106	0.127	0.138	0.218
-0.018	1.030	0.092	-0.078	0.981	0.178	0.007	-0.142	0.091	0.135	0.051	-0.018	0.067	0.030	0.148	0.157
-0.091	1.030	0.049	-0.082	0.979	0.185	0.385	-0.232	0.122	0.066	0.053	-0.068	0.007	0.030	0.103	0.090
-0.091	1.030	0.049	-0.084	0.978	0.189	0.235	-0.336	0.082	0.069	0.054	-0.072	0.007	0.030	0.102	0.059
-0.137	1.080	0.242	-0.088	0.979	0.186	-0.124	-0.257	0.134	0.027	0.104	0.124	0.053	0.080	0.294	0.037
-0.126	1.003	0.195	-0.091	0.979	0.182	-0.210	-0.175	0.096	0.041	0.026	0.081	0.040	0.002	0.245	0.007
-0.130	1.053	0.159	-0.093	0.979	0.179	-0.103	-0.040	0.088	0.040	0.076	0.048	0.042	0.052	0.207	-0.028
-0.268	1.034	0.041	-0.094	0.980	0.175	-0.217	0.150	0.051	-0.098	0.057	-0.066	0.179	0.033	0.088	-0.034
-0.253	1.041	0.140	-0.095	0.981	0.171	-0.215	-0.006	0.055	-0.081	0.064	0.037	0.162	0.040	0.186	-0.053
-0.253	1.065	0.006	-0.094	0.982	0.165	-0.310	0.262	-0.025	-0.082	0.086	-0.091	0.160	0.062	0.051	-0.084
-0.233	1.010	0.175	-0.093	0.982	0.162	-0.158	0.076	-0.074	-0.064	0.031	0.081	0.139	0.007	0.219	-0.094
-0.330	1.022	0.057	-0.093	0.983	0.157	-0.200	-0.139	-0.057	-0.160	0.042	-0.032	0.233	0.018	0.100	-0.085
-0.295	0.987	0.100	-0.095	0.984	0.152	-0.239	-0.364	0.006	-0.123	0.007	0.016	0.197	0.018	0.143	-0.075
-0.183	0.972	0.171	-0.096	0.984	0.148	-0.178	-0.191	0.003	-0.011	-0.009	0.091	0.085	0.033	0.213	-0.073
-0.141	1.018	0.136	-0.094	0.985	0.142	-0.281	0.053	-0.110	0.029	0.036	0.061	0.041	0.013	0.177	-0.073
-0.218	0.999	0.163	-0.093	0.986	0.136	-0.307	-0.126	-0.095	-0.049	0.016	0.095	0.117	0.005	0.205	-0.058
-0.291	0.949	0.132	-0.094	0.987	0.131	-0.269	-0.127	0.010	-0.121	-0.035	0.069	0.189	0.055	0.173	-0.066
-0.187	0.922	0.140	-0.092	0.988	0.125	-0.277	0.019	-0.094	-0.019	-0.063	0.082	0.085	0.081	0.182	-0.073
-0.245	1.068	0.085	-0.092	0.989	0.117	-0.390	-0.273	-0.056	-0.077	0.083	0.035	0.143	0.066	0.128	-0.075
-0.168	1.068	0.120	-0.090	0.990	0.112	-0.221	-0.125	-0.143	-0.003	0.083	0.075	0.066	0.066	0.164	-0.065
-0.230	1.014	0.104	-0.088	0.991	0.100	-0.617	-0.151	-0.144	-0.066	0.027	0.071	0.128	0.013	0.148	-0.064
-0.210	0.906	0.144	-0.084	0.992	0.089	-0.529	-0.059	-0.223	-0.050	-0.082	0.121	0.109	0.095	0.188	-0.054
-0.226	0.991	-0.061	-0.079	0.994	0.082	-0.344	-0.138	-0.292	-0.070	0.002	-0.076	0.126	0.009	0.015	-0.062
-0.214	1.111	-0.073	-0.074	0.994	0.075	-0.278	-0.230	-0.270	-0.063	0.121	-0.081	0.115	0.110	0.027	-0.061
-0.191	1.076	0.081	-0.069	0.996	0.064	-0.596	-0.055	-0.289	-0.045	0.085	0.085	0.093	0.075	0.127	-0.058
-0.187	0.945	0.092	-0.063	0.997	0.053	-0.563	0.098	-0.290	-0.047	-0.048	0.108	0.090	0.057	0.140	-0.054
-0.237	1.072	-0.085	-0.060	0.997	0.043	-0.424	-0.338	-0.221	-0.100	0.079	-0.060	0.141	0.071	0.037	-0.053
-0.145	1.134	-0.018	-0.053	0.998	0.035	-0.420	0.188	-0.349	-0.015	0.140	0.015	0.049	0.132	0.031	-0.074
-0.145	1.130	-0.018	-0.048	0.999	0.021	-0.702	-0.247	-0.249	-0.019	0.136	0.030	0.050	0.128	0.032	-0.061
-0.280	0.960	0.014	-0.043	0.999	0.007	-0.679	-0.282	-0.308	-0.159	-0.035	0.076	0.185	0.042	0.065	-0.053
-0.153	1.068	-0.128	-0.037	0.999	-0.005	-0.563	-0.244	-0.313	-0.038	0.073	-0.054	0.059	0.067	0.076	-0.060
-0.153	1.068	-0.128	-0.030	0.999	-0.021	-0.803	0.076	-0.380	-0.045	0.073	-0.037	0.060	0.067	0.075	-0.068
-0.130	0.914	-0.018	-0.022	0.999	-0.035	-0.674	-0.021	-0.413	-0.030	-0.082	0.087	0.038	0.087	0.037	-0.032
-0.149	0.879	-0.077	-0.015	0.999	-0.046	-0.540	-0.359	-0.349	-0.056	-0.116	0.039	0.058	0.122	0.021	-0.035
-0.107	0.910	-0.211	-0.009	0.998	-0.058	-0.572	-0.028	-0.308	-0.020	-0.085	-0.083	0.017	0.091	0.153	-0.055
-0.118	1.092	-0.148	-0.004	0.997	-0.072	-0.701	0.036	-0.253	-0.036	0.098	-0.005	0.029	0.090	0.089	-0.057
-0.203	1.107	-0.108	0.002	0.996	-0.086	-0.701	0.145	-0.337	-0.127	0.114	0.048	0.115	0.106	0.050	-0.066
-0.068	1.053	0.022	0.008	0.995	-0.096	-0.539	0.105	-0.324	0.001	0.061	0.189	0.019	0.053	0.081	-0.092
-0.141	0.914	-0.049	0.013	0.995	-0.103	-0.356	0.073	-0.294	-0.077	-0.077	0.125	0.054	0.086	0.012	-0.099
-0.191	0.906	-0.187	0.017	0.994	-0.111	-0.394	-0.195	-0.233	-0.132	-0.084	-0.004	0.105	0.094	0.125	-0.069
-0.145	1.003	-0.242	0.022	0.992	-0.127	-0.784	-0.020	-0.253	-0.090	0.014	-0.044	0.060	0.003	0.179	-0.060
-0.022	1.049	-0.187	0.027	0.989	-0.143	-0.795	0.016	-0.274	0.027	0.063	0.027	0.062	0.049	0.123	-0.052
-0.022	1.103	-0.120	0.033	0.988	-0.150	-0.358	0.188	-0.338	0.021	0.118	0.102	0.062	0.105	0.055	-0.050
-0.064	0.949	-0.085	0.038	0.987	-0.157	-0.368	-0.122	-0.261	-0.026	-0.035	0.144	0.018	0.049	0.018	-0.047
-0.099	0.918	-0.085	0.042	0.985	-0.169	-0.594	0.131	-0.254	-0.065	-0.064	0.156	0.017	0.080	0.015	-0.065
-0.053	0.840	-0.156	0.047	0.983	-0.180	-0.563	0.329	-0.307	-0.024	-0.139	0.097	0.028	0.157	0.085	-0.066
-0.091	0.949	-0.223	0.052	0.981	-0.188	-0.407	0.109	-0.288	-0.067	-0.029	0.038	0.011	0.049	0.150	-0.073
-0.030	1.010	-0.239	0.056	0.979	-0.194	-0.246	0.270	-0.275	-0.010	0.034	0.027	0.050	0.013	0.164	-0.081
-0.103	1.076	-0.191	0.059	0.979	-0.196	-0.109	0.178	-0.200	-0.086	0.101	0.077	0.024	0.079	0.116	-0.084
-0.145	0.941	-0.175	0.062	0.978	-0.199	-0.137	0.284	-0.266	-0.131	-0.034	0.096	0.068	0.056	0.098	-0.079
-0.022	0.918	-0.097	0.065	0.977	-0.205	-0.320	0.435	-0.230	-0.011	-0.056	0.182	0.054	0.079	0.019	-0.092
-0.030	0.906	-0.187	0.067	0.976	-0.208	-0.126	0.269	-0.177	-0.021	-0.066	0.094	0.046	0.089	0.107	-0.085
-0.091	0.941	-0.270	0.069	0.976	-0.206	0.130	0.076	-0.147	-0.085	-0.032	0.009	0.016	0.054	0.188	-0.068
-0.068	1.022	-0.242	0.070	0.977	-0.203	0.179	0.121	-0.099	-0.063	0.048	0.033	0.007	0.028	0.159	-0.075
-0.057	1.049	-0.203	0.068	0.977	-0.203	0.035	0.450	-0.039	-0.050	0.075	0.072	0.017	0.055	0.119	-0.101
-0.064	0.960	-0.112	0.066	0.977	-0.203	-0.012	0.386	0.002	-0.055	-0.014	0.164	0.009	0.033	0.027	-0.103
-0.130	0.929	-0.065	0.065	0.977	-0.202	0.043	0.241	-0.008	-0.119	-0.045	0.210	0.057	0.063	0.021	-0.112
-0.041	0.895	-0.089	0.064	0.978	-0.198	0.225	0.297	-0.015	-0.030	-0.081	0.182	0.031	0.097	0.001	-0.121
-0.126	0.918	-0.223	0.062	0.980	-0.190	0.431	0.169	0.038	-0.112	-0.060	0.040	0.054	0.073	0.133	-0.109
-0.126	0.918	-0.223	0.059	0.982	-0.182	0.433	0.174	0.100	-0.109	-0.062	0.032	0.054	0.073	0.131	-0.083
-0.087	1.045	-0.286	0.055	0.983	-0.177	0.285	0.202	0.131	-0.067	0.065	-0.036	0.016	0.055	0.192	-0.086
-0.053	1.053	-0.183	0.052	0.984	-0.173	0.231	0.390	0.054	-0.030	0.071	0.063	0.018	0.063	0.088	-0.083
-0.107	0.987	-0.160	0.050	0.985	-0.167	0.288	0.288	0.035	-0.081	0.004	0.081	0.036	0.002	0.063	-0.074
-0.068	0.964	-0.042	0.048	0.986	-0.162	0.271	0.374	0.034	-0.041	-0.020	0.194	0.002	0.024	0.056	-0.087
-0.033	0.914	-0.038	0.044	0.988	-0.151	0.549	0.272	0.116	-0.003	-0.072	0.187	0.036	0.074	0.061	-0.091
-0.126	0.929	-0.124	0.041	0.989	-0.139	0.600	0.018	0.165	-0.092	-0.059	0.089	0.057	0.058	0.024	-0.094
-0.083	0.968	-0.124	0.037	0.990	-0.133	0.293	0.295	0.138	-0.046	-0.021	0.083	0.015	0.020	0.021	-0.086
-0.157	1.010	-0.172	0.032	0.991	-0.128	0.288	0.180	0.190	-0.114	0.020	0.030	0.088	0.023	0.067	-0.091
-0.087	1.061	-0.120	0.029	0.992	-0.122	0.328	0.349	0.093	-0.042	0.070	0.075	0.020	0.074	0.015	-0.098
-0.110	1.022	-0.089	0.026	0.993	-0.114	0.392	0.236	0.084	-0.063	0.030	0.099	0.043	0.035	0.018	-0.114
-0.160	0.999	-0.030	0.024	0.994	-0.106	0.382	0.168	0.055	-0.111	0.006	0.150	0.093	0.013	0.079	-0.114
-0.187	0.922	-0.112	0.023	0.994	-0.102	0.194	0.078	0.048	-0.136	-0.072	0.064	0.120	0.064	0.002	-0.115
-0.153	0.987	-0.097	0.021	0.995	-0.100	0.117	0.213	0.020	-0.100	-0.007	0.077	0.086	0.003	0.014	-0.117
-0.130	1.003	-0.168	0.021	0.995	-0.097	0.200	0.259	-0.024	-0.076	0.008	0.003	0.063	0.019	0.055	-0.102
-0.164	1.076	-0.179	0.020	0.996	-0.089	0.371	0.195	-0.018	-0.110	0.081	-0.016	0.098	0.092	0.065	-0.090
-0.133	1.080	-0.132	0.020	0.996	-0.083	0.362	0.412	-0.072	-0.079	0.084	0.024	0.067	0.097	0.015	-0.081
-0.168	1.057	-0.203	0.018	0.997	-0.078	0.238	0.316	0.050	-0.112	0.061	-0.051	0.102	0.074	0.083	-0.075
-0.145	1.045	-0.168	0.016	0.997	-0.073	0.281	0.318	0.060	-0.087	0.049	-0.021	0.079	0.062	0.045	-0.071
-0.122	0.980	-0.191	0.012	0.997	-0.070	0.184	0.578	0.147	-0.060	-0.017	-0.048	0.056	0.003	0.066	-0.071
-0.187	0.968	-0.239	0.009	0.998	-0.065	0.259	0.673	0.052	-0.122	-0.029	-0.100	0.121	0.015	0.111	-0.072
-0.195	0.956	-0.254	0.009	0.998	-0.060	0.304	0.555	-0.031	-0.129	-0.041	-0.122	0.128	0.026	0.126	-0.094
-0.187	0.945	-0.191	0.010	0.998	-0.057	0.200	0.035	-0.080	-0.123	-0.053	-0.062	0.120	0.037	0.063	-0.113
-0.249	0.949	-0.085	0.012	0.999	-0.053	0.162	-0.354	-0.126	-0.186	-0.049	0.041	0.182	0.033	0.044	-0.081
-0.195	0.968	-0.105	0.014	0.999	-0.051	0.144	-0.022	-0.155	-0.135	-0.030	0.018	0.130	0.014	0.026	-0.044
-0.014	1.022	-0.246	0.017	0.999	-0.048	0.153	-0.072	-0.147	0.043	0.024	-0.127	0.050	0.040	0.113	0.005
-0.010	1.065	-0.306	0.020	0.999	-0.047	0.083	-0.254	-0.133	0.044	0.067	-0.187	0.052	0.082	0.169	0.083
0.063	0.976	-0.266	0.023	0.999	-0.046	0.075	-0.446	-0.115	0.114	-0.022	-0.149	0.124	0.008	0.127	0.177
0.136	0.929	-0.215	0.024	0.999	-0.044	0.133	-0.613	-0.032	0.186	-0.069	-0.101	0.196	0.055	0.074	0.237
0.263	0.887	-0.278	0.027	0.999	-0.038	0.309	-0.639	-0.061	0.310	-0.112	-0.170	0.322	0.097	0.135	0.310
0.309	0.902	-0.258	0.028	0.999	-0.032	0.292	-0.559	-0.013	0.354	-0.096	-0.156	0.367	0.082	0.114	0.371
0.393	0.891	-0.286	0.029	0.999	-0.025	0.374	-0.546	0.036	0.438	-0.108	-0.191	0.450	0.094	0.139	0.406
0.401	0.906	-0.246	0.030	0.999	-0.020	0.278	-0.421	0.032	0.446	-0.093	-0.157	0.457	0.078	0.098	0.416
0.313	0.960	-0.227	0.027	1.000	-0.015	0.288	-0.399	0.159	0.359	-0.039	-0.143	0.368	0.024	0.077	0.412
0.301	0.914	-0.286	0.025	1.000	-0.008	0.398	-0.483	0.147	0.350	-0.086	-0.210	0.356	0.070	0.135	0.384
0.267	0.991	-0.270	0.024	1.000	0.002	0.508	-0.251	0.126	0.318	-0.009	-0.204	0.322	0.008	0.118	0.344
0.259	1.065	-0.168	0.022	1.000	0.011	0.501	-0.215	0.138	0.312	0.065	-0.112	0.316	0.080	0.014	0.300
0.197	1.150	-0.132	0.020	1.000	0.023	0.597	-0.058	0.100	0.253	0.150	-0.089	0.255	0.164	0.023	0.248
0.109	1.072	-0.053	0.019	0.999	0.036	0.671	-0.303	0.076	0.166	0.073	-0.024	0.167	0.085	0.103	0.182
0.101	1.065	0.029	0.017	0.999	0.040	0.182	0.232	0.089	0.160	0.065	0.055	0.160	0.077	0.186	0.138
-0.064	1.115	-0.132	0.014	0.999	0.041	0.073	-0.357	0.146	-0.001	0.115	-0.108	0.004	0.127	0.026	0.095
0.043	1.142	-0.022	0.011	0.999	0.048	0.351	-0.371	0.135	0.110	0.142	-0.005	0.103	0.154	0.137	0.076
0.028	1.165	0.120	0.008	0.999	0.050	0.100	-0.309	0.122	0.098	0.165	0.134	0.088	0.177	0.280	0.058
0.028	0.980	0.053	0.007	0.999	0.048	-0.103	-0.030	0.075	0.099	-0.020	0.069	0.087	0.008	0.214	0.053
-0.018	1.061	0.010	0.007	0.999	0.049	0.057	0.045	0.001	0.054	0.061	0.024	0.041	0.074	0.171	0.013
-0.091	1.080	-0.077	0.004	0.999	0.051	0.124	-0.092	0.119	-0.017	0.081	-0.065	0.032	0.093	0.087	-0.017
-0.133	1.068	0.108	0.003	0.999	0.049	-0.106	0.058	0.058	-0.057	0.069	0.122	0.075	0.082	0.273	-0.044
-0.160	0.980	0.089	0.001	0.999	0.049	-0.019	-0.150	0.050	-0.082	-0.019	0.103	0.102	0.006	0.255	-0.058
-0.168	0.999	-0.065	0.001	0.999	0.051	0.152	0.033	-0.040	-0.090	0.000	-0.054	0.110	0.013	0.102	-0.070
-0.114	1.107	-0.034	0.002	0.999	0.048	-0.151	-0.239	-0.048	-0.036	0.109	-0.019	0.057	0.121	0.136	-0.068
-0.114	1.049	0.049	0.001	0.999	0.043	-0.237	-0.264	0.020	-0.035	0.050	0.068	0.057	0.064	0.219	-0.042
-0.126	0.941	0.096	0.002	0.999	0.045	0.083	0.064	-0.084	-0.047	-0.058	0.114	0.070	0.044	0.267	-0.040
-0.091	0.995	-0.112	0.003	0.999	0.047	0.114	-0.149	-0.067	-0.013	-0.004	-0.097	0.036	0.011	0.059	-0.047
-0.133	1.041	-0.002	0.003	0.999	0.043	-0.205	0.079	-0.033	-0.056	0.043	0.018	0.080	0.057	0.170	-0.043
-0.133	1.041	-0.002	0.003	0.999	0.037	-0.268	-0.300	-0.021	-0.056	0.042	0.024	0.080	0.056	0.172	-0.058
-0.137	1.026	-0.081	0.003	0.999	0.034	-0.121	0.055	-0.037	-0.060	0.027	-0.052	0.084	0.040	0.094	-0.070
-0.214	1.022	0.053	0.005	1.000	0.027	-0.383	0.068	-0.130	-0.139	0.023	0.089	0.162	0.036	0.229	-0.080
-0.114	1.018	-0.045	0.008	1.000	0.022	-0.220	-0.170	-0.155	-0.041	0.019	-0.005	0.063	0.032	0.131	-0.074
-0.210	1.041	-0.108	0.010	1.000	0.014	-0.393	-0.146	-0.148	-0.140	0.042	-0.059	0.159	0.055	0.069	-0.069
-0.130	1.041	-0.140	0.013	1.000	0.001	-0.656	-0.345	-0.148	-0.062	0.042	-0.077	0.079	0.056	0.039	-0.069
-0.037	1.003	0.033	0.017	1.000	-0.006	-0.315	-0.041	-0.236	0.026	0.004	0.102	0.013	0.017	0.214	-0.060
-0.191	0.956	0.033	0.021	1.000	-0.011	-0.269	-0.304	-0.203	-0.131	-0.042	0.108	0.142	0.030	0.216	-0.027
-0.068	0.983	-0.128	0.024	1.000	-0.017	-0.292	-0.070	-0.184	-0.012	-0.015	-0.048	0.019	0.004	0.055	-0.026
-0.010	0.964	-0.152	0.027	0.999	-0.029	-0.613	0.148	-0.162	0.043	-0.034	-0.059	0.037	0.023	0.032	-0.038
-0.087	1.103	-0.116	0.030	0.999	-0.039	-0.448	0.197	-0.153	-0.037	0.105	-0.014	0.041	0.117	0.068	-0.025
-0.107	1.130	-0.073	0.033	0.999	-0.044	-0.244	-0.134	-0.173	-0.059	0.133	0.035	0.060	0.144	0.113	-0.039
-0.137	1.041	-0.081	0.036	0.998	-0.049	-0.292	-0.310	-0.150	-0.093	0.044	0.033	0.091	0.055	0.107	-0.064
-0.099	0.983	-0.093	0.039	0.997	-0.062	-0.647	0.040	-0.181	-0.057	-0.013	0.034	0.054	0.003	0.095	-0.052
-0.133	1.018	-0.215	0.043	0.996	-0.075	-0.624	-0.194	-0.218	-0.096	0.023	-0.076	0.089	0.032	0.027	-0.042
0.001	1.126	-0.148	0.047	0.995	-0.084	-0.442	-0.238	-0.202	0.034	0.132	0.000	0.045	0.141	0.040	-0.039
-0.041	1.010	-0.128	0.051	0.994	-0.091	-0.372	0.018	-0.226	-0.012	0.016	0.027	0.001	0.025	0.060	-0.027
-0.080	1.034	-0.085	0.054	0.993	-0.104	-0.644	-0.068	-0.158	-0.054	0.041	0.083	0.037	0.049	0.103	-0.018
-0.007	0.922	-0.120	0.058	0.991	-0.116	-0.629	-0.043	-0.201	0.016	-0.070	0.060	0.035	0.063	0.068	-0.038
-0.064	1.041	-0.262	0.062	0.990	-0.128	-0.570	0.088	-0.235	-0.046	0.052	-0.070	0.023	0.057	0.073	-0.044
-0.087	1.049	-0.203	0.066	0.988	-0.137	-0.450	-0.096	-0.212	-0.073	0.061	-0.002	0.046	0.064	0.013	-0.046
-0.064	1.130	-0.211	0.070	0.986	-0.149	-0.588	-0.150	-0.212	-0.054	0.144	0.002	0.024	0.145	0.021	-0.053
-0.060	1.068	-0.116	0.075	0.984	-0.160	-0.582	-0.003	-0.247	-0.055	0.084	0.108	0.021	0.083	0.074	-0.073
0.009	1.014	-0.085	0.080	0.981	-0.176	-0.821	0.068	-0.266	0.009	0.034	0.155	0.048	0.029	0.106	-0.079
-0.076	0.898	-0.116	0.084	0.978	-0.189	-0.646	0.121	-0.288	-0.080	-0.079	0.136	0.037	0.086	0.075	-0.078
-0.103	0.891	-0.286	0.088	0.977	-0.197	-0.420	-0.385	-0.151	-0.111	-0.085	-0.025	0.065	0.093	0.094	-0.062
-0.068	0.999	-0.349	0.093	0.974	-0.205	-0.405	-0.113	-0.243	-0.081	0.025	-0.080	0.031	0.015	0.157	-0.057
0.020	1.041	-0.254	0.097	0.971	-0.220	-0.748	0.120	-0.255	0.003	0.071	0.029	0.056	0.058	0.062	-0.047
0.020	1.041	-0.254	0.102	0.966	-0.236	-0.864	-0.107	-0.262	-0.003	0.076	0.046	0.056	0.058	0.062	-0.037
-0.003	0.929	-0.191	0.108	0.963	-0.247	-0.580	-0.095	-0.278	-0.031	-0.033	0.120	0.033	0.053	0.002	-0.038
-0.003	0.910	-0.290	0.112	0.960	-0.257	-0.503	0.026	-0.256	-0.036	-0.049	0.031	0.033	0.072	0.097	-0.036
-0.026	0.929	-0.353	0.117	0.957	-0.267	-0.534	-0.130	-0.213	-0.063	-0.026	-0.021	0.009	0.053	0.159	-0.033
0.036	0.941	-0.353	0.120	0.953	-0.278	-0.564	0.132	-0.217	-0.005	-0.011	-0.010	0.070	0.041	0.159	-0.029
0.051	0.995	-0.329	0.122	0.948	-0.294	-0.776	0.163	-0.196	0.008	0.048	0.029	0.085	0.013	0.135	-0.035
0.020	1.010	-0.298	0.126	0.944	-0.306	-0.636	0.018	-0.199	-0.026	0.068	0.073	0.055	0.029	0.104	-0.031
0.005	0.914	-0.290	0.131	0.941	-0.313	-0.426	-0.220	-0.223	-0.047	-0.025	0.088	0.039	0.067	0.096	-0.042
0.055	0.871	-0.294	0.135	0.938	-0.319	-0.324	0.050	-0.235	-0.001	-0.065	0.091	0.089	0.109	0.100	-0.044
0.020	0.879	-0.333	0.139	0.934	-0.329	-0.544	-0.034	-0.213	-0.039	-0.054	0.061	0.054	0.101	0.140	-0.045
0.043	0.902	-0.424	0.141	0.930	-0.339	-0.455	0.252	-0.234	-0.019	-0.027	-0.020	0.078	0.078	0.230	-0.052
0.028	0.898	-0.353	0.144	0.927	-0.346	-0.357	0.204	-0.267	-0.038	-0.028	0.058	0.062	0.082	0.160	-0.052
-0.007	0.875	-0.306	0.147	0.925	-0.352	-0.297	0.017	-0.149	-0.075	-0.049	0.111	0.028	0.105	0.113	-0.059
0.090	0.879	-0.278	0.149	0.923	-0.354	-0.132	0.116	-0.180	0.018	-0.044	0.141	0.124	0.101	0.086	-0.073
0.036	0.848	-0.246	0.149	0.922	-0.357	-0.096	0.268	-0.136	-0.036	-0.074	0.175	0.071	0.131	0.054	-0.081
0.013	0.798	-0.341	0.147	0.921	-0.362	-0.239	0.266	0.002	-0.057	-0.122	0.086	0.047	0.182	0.148	-0.074
0.024	0.829	-0.258	0.144	0.919	-0.367	-0.226	0.453	-0.014	-0.042	-0.089	0.174	0.059	0.151	0.065	-0.087
-0.007	0.860	-0.420	0.140	0.919	-0.369	-0.036	0.400	0.005	-0.070	-0.058	0.015	0.028	0.120	0.226	-0.093
-0.049	0.879	-0.447	0.137	0.920	-0.367	0.144	0.247	0.067	-0.109	-0.040	-0.014	0.014	0.101	0.253	-0.086
-0.068	0.898	-0.404	0.132	0.922	-0.363	0.265	0.231	0.101	-0.123	-0.022	0.025	0.033	0.082	0.209	-0.081
0.020	0.906	-0.369	0.128	0.925	-0.357	0.340	0.007	0.207	-0.030	-0.018	0.055	0.056	0.073	0.173	-0.085
0.013	0.871	-0.298	0.123	0.927	-0.353	0.239	0.181	0.170	-0.033	-0.054	0.121	0.050	0.108	0.102	-0.077
-0.022	0.864	-0.309	0.117	0.929	-0.350	0.231	0.343	0.176	-0.062	-0.064	0.106	0.016	0.115	0.113	-0.070
0.040	0.790	-0.235	0.113	0.932	-0.344	0.335	0.219	0.156	0.004	-0.140	0.174	0.078	0.189	0.038	-0.073
-0.022	0.844	-0.286	0.107	0.936	-0.336	0.460	0.225	0.199	-0.052	-0.090	0.115	0.016	0.135	0.089	-0.075
-0.037	0.914	-0.380	0.099	0.939	-0.328	0.415	0.149	0.349	-0.059	-0.024	0.014	0.000	0.065	0.183	-0.078
-0.068	0.960	-0.373	0.093	0.943	-0.318	0.556	0.151	0.275	-0.083	0.018	0.012	0.031	0.019	0.175	-0.081
-0.080	0.941	-0.298	0.086	0.946	-0.312	0.359	0.175	0.261	-0.089	-0.005	0.080	0.044	0.038	0.099	-0.083
-0.026	0.879	-0.242	0.079	0.948	-0.308	0.235	0.256	0.280	-0.028	-0.068	0.130	0.008	0.100	0.043	-0.092
-0.068	0.840	-0.258	0.073	0.950	-0.303	0.263	0.252	0.210	-0.065	-0.109	0.109	0.036	0.139	0.058	-0.095
-0.068	0.875	-0.203	0.067	0.953	-0.297	0.339	0.272	0.219	-0.059	-0.077	0.158	0.038	0.104	0.002	-0.091
-0.045	0.825	-0.144	0.060	0.958	-0.282	0.801	0.333	0.242	-0.029	-0.132	0.201	0.018	0.154	0.059	-0.090
-0.118	0.868	-0.333	0.053	0.962	-0.269	0.710	0.186	0.301	-0.095	-0.093	-0.001	0.093	0.111	0.130	-0.078
-0.114	0.925	-0.353	0.044	0.965	-0.258	0.568	0.289	0.336	-0.082	-0.039	-0.032	0.091	0.052	0.149	-0.062
-0.114	0.929	-0.408	0.035	0.968	-0.249	0.512	0.446	0.318	-0.074	-0.038	-0.096	0.093	0.048	0.204	-0.041
-0.130	0.933	-0.443	0.026	0.970	-0.244	0.333	0.528	0.341	-0.079	-0.036	-0.137	0.110	0.044	0.240	-0.041
-0.130	0.933	-0.514	0.015	0.972	-0.236	0.473	0.906	0.324	-0.068	-0.038	-0.216	0.111	0.044	0.311	-0.053
-0.264	0.972	-0.550	0.004	0.975	-0.224	0.634	0.774	0.323	-0.192	-0.002	-0.263	0.246	0.006	0.347	-0.078
-0.268	0.999	-0.424	-0.003	0.977	-0.214	0.549	0.481	0.223	-0.189	0.022	-0.147	0.251	0.020	0.222	-0.107
-0.260	1.034	-0.278	-0.006	0.979	-0.203	0.588	0.119	0.063	-0.178	0.055	-0.013	0.244	0.054	0.078	-0.115
-0.249	0.972	-0.203	-0.005	0.981	-0.195	0.388	-0.148	-0.048	-0.168	-0.009	0.054	0.234	0.009	0.004	-0.076
-0.126	1.034	-0.278	-0.004	0.982	-0.187	0.435	-0.147	-0.049	-0.046	0.051	-0.029	0.111	0.052	0.079	-0.032
0.009	1.034	-0.329	-0.004	0.984	-0.178	0.460	0.148	-0.025	0.089	0.050	-0.089	0.023	0.052	0.131	0.025
-0.057	1.065	-0.440	-0.005	0.985	-0.170	0.441	-0.199	0.097	0.024	0.079	-0.207	0.042	0.083	0.243	0.090
-0.022	1.065	-0.440	-0.004	0.986	-0.164	0.365	-0.391	0.010	0.058	0.078	-0.214	0.006	0.083	0.244	0.151
0.028	1.080	-0.388	-0.002	0.987	-0.161	0.208	-0.656	0.018	0.106	0.093	-0.166	0.045	0.098	0.193	0.182
0.170	1.045	-0.376	0.002	0.987	-0.159	0.131	-0.508	-0.105	0.244	0.058	-0.156	0.189	0.063	0.183	0.229
0.140	0.991	-0.440	0.006	0.987	-0.158	0.057	-0.763	-0.051	0.209	0.004	-0.219	0.160	0.008	0.247	0.292
0.232	0.995	-0.373	0.011	0.988	-0.156	0.160	-0.414	-0.148	0.296	0.008	-0.155	0.255	0.012	0.182	0.338
0.359	0.945	-0.376	0.016	0.988	-0.152	0.194	-0.389	-0.151	0.417	-0.043	-0.162	0.384	0.039	0.187	0.362
0.293	0.902	-0.404	0.020	0.989	-0.149	0.223	-0.209	-0.114	0.348	-0.086	-0.193	0.322	0.083	0.215	0.379
0.301	0.945	-0.420	0.020	0.989	-0.144	0.285	-0.246	0.034	0.354	-0.044	-0.213	0.332	0.040	0.232	0.356
0.290	0.964	-0.313	0.020	0.990	-0.139	0.294	-0.046	0.052	0.342	-0.026	-0.112	0.322	0.021	0.127	0.310
0.159	0.906	-0.223	0.019	0.991	-0.131	0.376	-0.055	0.105	0.212	-0.084	-0.028	0.194	0.079	0.037	0.280
0.159	0.906	-0.223	0.017	0.992	-0.123	0.428	-0.169	0.121	0.213	-0.085	-0.036	0.196	0.079	0.039	0.225
0.151	1.080	-0.317	0.019	0.994	-0.111	0.612	-0.167	-0.028	0.204	0.087	-0.142	0.190	0.097	0.134	0.187
0.036	1.138	-0.302	0.019	0.995	-0.100	0.584	-0.109	0.001	0.088	0.144	-0.137	0.076	0.155	0.118	0.156
0.067	1.161	-0.321	0.020	0.995	-0.095	0.307	-0.013	-0.025	0.117	0.166	-0.162	0.109	0.178	0.136	0.132
-0.022	1.115	-0.215	0.018	0.995	-0.095	0.026	-0.075	0.067	0.030	0.119	-0.056	0.020	0.132	0.030	0.086
0.063	1.068	-0.112	0.019	0.996	-0.089	0.269	-0.274	0.009	0.113	0.072	0.041	0.106	0.087	0.072	0.058
-0.003	1.007	-0.038	0.018	0.996	-0.082	0.377	-0.063	0.021	0.047	0.009	0.108	0.041	0.026	0.148	0.032
-0.080	0.949	-0.179	0.017	0.997	-0.077	0.241	-0.359	0.065	-0.029	-0.050	-0.038	0.035	0.032	0.007	0.016
-0.033	0.972	-0.179	0.016	0.997	-0.075	0.116	-0.090	0.084	0.018	-0.027	-0.041	0.012	0.009	0.008	-0.004
-0.091	1.041	-0.144	0.015	0.997	-0.072	0.162	-0.007	0.026	-0.040	0.043	-0.009	0.046	0.060	0.044	-0.038
-0.033	0.968	-0.042	0.015	0.998	-0.065	0.356	-0.060	-0.002	0.018	-0.031	0.086	0.012	0.013	0.148	-0.041
-0.222	0.956	-0.108	0.013	0.998	-0.064	0.053	-0.193	0.057	-0.168	-0.042	0.017	0.177	0.024	0.082	-0.055
-0.103	0.960	-0.172	0.013	0.998	-0.064	0.025	0.107	-0.005	-0.049	-0.038	-0.046	0.058	0.021	0.019	-0.062
-0.137	1.088	-0.235	0.013	0.998	-0.058	0.288	-0.175	-0.018	-0.084	0.090	-0.116	0.092	0.107	0.043	-0.073
-0.118	0.956	-0.089	0.013	0.998	-0.054	0.202	-0.254	-0.015	-0.065	-0.042	0.025	0.073	0.024	0.104	-0.045
-0.091	0.956	-0.006	0.012	0.998	-0.054	0.004	-0.249	0.038	-0.037	-0.042	0.107	0.047	0.025	0.187	-0.043
-0.068	0.914	-0.089	0.013	0.998	-0.055	-0.031	-0.081	-0.025	-0.014	-0.084	0.024	0.024	0.067	0.105	-0.036
-0.076	1.014	-0.128	0.014	0.999	-0.052	0.171	-0.094	-0.089	-0.023	0.016	-0.020	0.031	0.034	0.067	-0.037
-0.053	1.049	-0.097	0.016	0.999	-0.046	0.298	-0.070	-0.115	-0.002	0.051	0.005	0.009	0.069	0.099	-0.029
-0.149	1.111	-0.140	0.016	0.999	-0.045	0.042	-0.069	0.004	-0.097	0.112	-0.040	0.105	0.131	0.056	-0.048
-0.060	1.026	-0.042	0.016	0.999	-0.046	-0.029	-0.061	-0.034	-0.009	0.027	0.058	0.017	0.046	0.156	-0.053
-0.137	0.991	0.006	0.019	0.998	-0.051	-0.293	0.239	-0.180	-0.088	-0.007	0.110	0.094	0.012	0.204	-0.061
-0.076	0.980	-0.065	0.022	0.998	-0.055	-0.194	-0.099	-0.124	-0.028	-0.018	0.043	0.034	0.001	0.134	-0.053
-0.149	0.960	-0.250	0.024	0.998	-0.055	0.045	-0.525	-0.106	-0.102	-0.037	-0.143	0.107	0.018	0.050	-0.051
-0.122	1.092	-0.207	0.027	0.998	-0.052	0.161	0.097	-0.177	-0.078	0.094	-0.103	0.080	0.113	0.006	-0.039
-0.083	1.150	-0.179	0.030	0.998	-0.056	-0.178	-0.114	-0.167	-0.042	0.153	-0.072	0.043	0.171	0.023	-0.026
-0.083	1.072	-0.065	0.033	0.998	-0.063	-0.343	-0.248	-0.138	-0.044	0.076	0.049	0.043	0.094	0.137	-0.013
-0.010	0.929	-0.116	0.036	0.997	-0.066	-0.161	0.044	-0.187	0.026	-0.066	0.001	0.030	0.049	0.087	-0.002
-0.010	0.929	-0.116	0.039	0.997	-0.069	-0.164	-0.228	-0.152	0.023	-0.065	0.005	0.030	0.048	0.088	-0.012
-0.060	1.088	-0.270	0.043	0.996	-0.074	-0.211	0.004	-0.190	-0.030	0.094	-0.144	0.020	0.111	0.064	-0.009
-0.141	1.088	-0.242	0.046	0.996	-0.080	-0.285	-0.116	-0.170	-0.114	0.094	-0.110	0.102	0.111	0.036	-0.024
-0.041	1.076	-0.069	0.051	0.995	-0.088	-0.403	-0.096	-0.252	-0.019	0.083	0.072	0.003	0.100	0.138	-0.036
-0.060	1.034	-0.108	0.055	0.994	-0.097	-0.461	-0.104	-0.226	-0.042	0.042	0.042	0.022	0.058	0.099	-0.056
-0.007	0.925	-0.022	0.060	0.993	-0.101	-0.188	0.090	-0.271	0.007	-0.066	0.132	0.032	0.049	0.186	-0.060
-0.045	0.941	-0.014	0.065	0.992	-0.104	-0.195	0.091	-0.304	-0.038	-0.049	0.144	0.007	0.033	0.195	-0.063
-0.087	0.976	-0.140	0.070	0.991	-0.110	-0.294	-0.232	-0.238	-0.085	-0.013	0.024	0.050	0.002	0.070	-0.067
-0.053	0.972	-0.160	0.076	0.990	-0.116	-0.275	0.038	-0.308	-0.055	-0.016	0.009	0.015	0.002	0.051	-0.061
-0.087	0.987	-0.223	0.082	0.989	-0.126	-0.503	-0.145	-0.296	-0.096	0.001	-0.044	0.050	0.015	0.012	-0.045
0.005	0.976	-0.191	0.087	0.987	-0.137	-0.570	0.184	-0.322	-0.009	-0.008	-0.000	0.042	0.004	0.019	-0.034
-0.010	1.034	-0.278	0.093	0.985	-0.146	-0.421	0.060	-0.295	-0.030	0.051	-0.078	0.026	0.063	0.067	-0.037
-0.018	1.053	-0.235	0.097	0.983	-0.156	-0.537	-0.280	-0.215	-0.042	0.073	-0.024	0.018	0.083	0.022	-0.039
-0.026	0.999	-0.156	0.101	0.982	-0.163	-0.326	-0.057	-0.191	-0.054	0.020	0.061	0.011	0.029	0.057	-0.049
-0.018	0.910	-0.108	0.105	0.980	-0.169	-0.343	-0.111	-0.190	-0.050	-0.068	0.115	0.018	0.060	0.105	-0.051
0.001	0.856	-0.148	0.108	0.978	-0.179	-0.523	0.112	-0.189	-0.034	-0.120	0.086	0.037	0.114	0.066	-0.047
0.036	0.868	-0.227	0.110	0.976	-0.190	-0.537	0.075	-0.149	-0.003	-0.106	0.018	0.072	0.102	0.013	-0.048
0.032	0.953	-0.250	0.113	0.975	-0.193	-0.128	0.110	-0.195	-0.010	-0.020	-0.002	0.068	0.016	0.036	-0.036
-0.045	1.007	-0.258	0.114	0.974	-0.195	-0.076	0.118	-0.112	-0.089	0.035	-0.008	0.008	0.038	0.045	-0.029
0.036	0.941	-0.215	0.115	0.974	-0.195	-0.000	0.056	-0.050	-0.010	-0.031	0.036	0.073	0.028	0.001	-0.048
0.059	0.937	-0.124	0.113	0.974	-0.195	0.047	0.250	0.045	0.015	-0.035	0.126	0.096	0.032	0.089	-0.046
-0.033	0.902	-0.144	0.109	0.975	-0.195	0.041	0.341	0.110	-0.074	-0.070	0.106	0.004	0.066	0.069	-0.055
0.055	0.852	-0.199	0.106	0.976	-0.191	0.245	0.281	0.076	0.017	-0.122	0.047	0.093	0.117	0.014	-0.071
-0.091	0.902	-0.219	0.102	0.977	-0.185	0.318	0.272	0.164	-0.124	-0.073	0.022	0.052	0.067	0.005	-0.084
-0.087	0.906	-0.254	0.095	0.979	-0.182	0.184	-0.048	0.326	-0.114	-0.070	-0.018	0.048	0.062	0.040	-0.074
-0.053	0.895	-0.152	0.088	0.980	-0.177	0.275	0.233	0.265	-0.073	-0.083	0.080	0.013	0.074	0.062	-0.093
-0.003	0.933	-0.108	0.082	0.982	-0.171	0.304	0.335	0.260	-0.017	-0.046	0.117	0.038	0.036	0.106	-0.088
-0.053	0.860	-0.101	0.076	0.984	-0.161	0.543	0.069	0.275	-0.061	-0.122	0.114	0.012	0.110	0.115	-0.078
-0.103	0.883	-0.187	0.068	0.986	-0.150	0.528	-0.070	0.416	-0.103	-0.101	0.017	0.060	0.086	0.028	-0.083
-0.068	0.976	-0.223	0.059	0.988	-0.143	0.377	0.063	0.389	-0.060	-0.010	-0.026	0.024	0.006	0.007	-0.089
-0.130	0.995	-0.144	0.052	0.989	-0.137	0.312	0.251	0.318	-0.114	0.009	0.047	0.085	0.026	0.071	-0.086
-0.083	0.972	-0.108	0.047	0.991	-0.129	0.434	0.173	0.201	-0.063	-0.016	0.074	0.038	0.003	0.107	-0.068
-0.110	0.902	-0.168	0.042	0.992	-0.121	0.396	0.077	0.194	-0.086	-0.086	0.007	0.064	0.067	0.049	-0.074
-0.026	0.933	-0.136	0.039	0.993	-0.113	0.439	0.319	0.149	0.003	-0.057	0.030	0.020	0.037	0.082	-0.055
-0.137	0.945	-0.207	0.034	0.994	-0.106	0.373	0.293	0.171	-0.104	-0.046	-0.049	0.092	0.026	0.013	-0.034
-0.114	0.960	-0.286	0.029	0.995	-0.100	0.347	0.552	0.170	-0.076	-0.031	-0.134	0.070	0.010	0.066	-0.023
-0.126	0.980	-0.432	0.022	0.995	-0.092	0.447	0.870	0.225	-0.081	-0.013	-0.287	0.083	0.009	0.211	-0.041
-0.195	0.964	-0.447	0.016	0.997	-0.082	0.604	0.818	0.229	-0.144	-0.029	-0.314	0.154	0.006	0.226	-0.077
-0.207	0.964	-0.246	0.010	0.998	-0.069	0.699	0.704	0.212	-0.149	-0.030	-0.126	0.167	0.006	0.024	-0.108
-0.364	0.933	-0.160	0.003	0.998	-0.056	0.649	-0.111	0.289	-0.300	-0.062	-0.052	0.327	0.037	0.065	-0.114
-0.260	0.914	-0.081	-0.002	0.999	-0.045	0.545	-0.343	0.228	-0.191	-0.082	0.015	0.225	0.056	0.144	-0.084
-0.091	0.918	-0.108	-0.006	0.999	-0.033	0.603	-0.093	0.218	-0.017	-0.078	-0.024	0.056	0.054	0.118	-0.035
0.001	0.933	-0.219	-0.013	1.000	-0.024	0.523	-0.259	0.332	0.081	-0.063	-0.145	0.035	0.039	0.007	0.045
0.009	0.995	-0.254	-0.020	1.000	-0.016	0.414	-0.319	0.352	0.096	-0.001	-0.188	0.041	0.023	0.028	0.144
-0.018	1.068	-0.278	-0.025	1.000	-0.010	0.334	-0.589	0.293	0.075	0.072	-0.217	0.013	0.096	0.052	0.216
0.190	1.014	-0.207	-0.028	1.000	-0.006	0.265	-0.539	0.177	0.285	0.018	-0.150	0.219	0.041	0.019	0.259
0.217	0.991	-0.246	-0.030	1.000	-0.004	0.164	-0.432	0.109	0.314	-0.005	-0.192	0.245	0.016	0.020	0.311
0.178	0.991	-0.302	-0.030	1.000	-0.005	0.006	-0.532	0.049	0.276	-0.005	-0.246	0.206	0.016	0.075	0.375
0.286	0.987	-0.235	-0.027	1.000	-0.006	0.012	-0.431	-0.098	0.381	-0.008	-0.178	0.313	0.011	0.008	0.407
0.293	0.956	-0.376	-0.026	1.000	-0.005	0.113	-0.866	0.003	0.388	-0.040	-0.321	0.321	0.021	0.149	0.422
0.324	0.879	-0.317	-0.024	1.000	0.001	0.331	-0.322	-0.044	0.417	-0.117	-0.267	0.351	0.099	0.090	0.426
0.278	0.864	-0.298	-0.027	1.000	0.006	0.332	-0.116	0.171	0.373	-0.133	-0.253	0.304	0.115	0.071	0.374
0.243	0.960	-0.160	-0.031	0.999	0.013	0.346	0.001	0.258	0.343	-0.036	-0.121	0.270	0.019	0.067	0.312
0.040	1.022	-0.073	-0.036	0.999	0.022	0.483	-0.116	0.278	0.144	0.026	-0.043	0.066	0.043	0.153	0.246
0.040	1.022	-0.073	-0.040	0.999	0.033	0.580	-0.147	0.186	0.148	0.027	-0.054	0.065	0.043	0.151	0.202
0.005	1.181	-0.116	-0.043	0.998	0.041	0.434	-0.117	0.182	0.117	0.186	-0.106	0.030	0.201	0.106	0.138
0.120	1.242	0.002	-0.043	0.998	0.046	0.234	0.077	0.028	0.233	0.248	0.008	0.144	0.263	0.224	0.125
-0.072	1.119	0.010	-0.045	0.998	0.047	0.098	-0.193	0.090	0.042	0.124	0.014	0.049	0.140	0.232	0.114
0.005	1.123	0.077	-0.045	0.998	0.052	0.230	-0.172	-0.026	0.118	0.128	0.077	0.027	0.144	0.298	0.088
-0.045	1.107	-0.116	-0.044	0.998	0.052	0.033	-0.050	-0.023	0.068	0.112	-0.116	0.024	0.128	0.105	0.027
-0.099	1.041	0.006	-0.043	0.998	0.050	-0.091	0.214	-0.046	0.012	0.046	0.008	0.077	0.063	0.228	0.013
-0.191	1.007	0.061	-0.046	0.998	0.050	-0.023	-0.229	0.075	-0.078	0.011	0.064	0.169	0.028	0.281	-0.010
-0.180	0.983	-0.081	-0.047	0.998	0.046	-0.154	-0.192	0.037	-0.066	-0.012	-0.074	0.158	0.006	0.139	-0.040
-0.187	1.053	-0.132	-0.045	0.998	0.043	-0.111	0.020	-0.100	-0.076	0.057	-0.122	0.165	0.076	0.087	-0.067
-0.133	1.061	0.065	-0.041	0.998	0.044	0.032	0.194	-0.212	-0.027	0.064	0.075	0.110	0.083	0.284	-0.047
-0.237	0.925	-0.002	-0.041	0.998	0.043	-0.023	-0.226	-0.052	-0.132	-0.071	0.009	0.212	0.051	0.216	-0.051
-0.095	1.018	-0.018	-0.039	0.998	0.040	-0.142	0.169	-0.124	0.007	0.021	-0.003	0.069	0.042	0.201	-0.052
-0.180	1.045	-0.069	-0.038	0.999	0.038	-0.110	-0.122	-0.059	-0.079	0.048	-0.051	0.152	0.068	0.149	-0.052
-0.149	1.092	-0.045	-0.038	0.999	0.037	-0.024	-0.420	-0.044	-0.049	0.094	-0.026	0.119	0.114	0.172	-0.032
-0.118	0.995	0.065	-0.036	0.999	0.031	-0.313	-0.032	-0.089	-0.021	-0.002	0.090	0.087	0.017	0.281	-0.052
-0.137	0.945	-0.069	-0.035	0.999	0.022	-0.402	0.102	-0.070	-0.042	-0.053	-0.036	0.104	0.033	0.148	-0.061
-0.199	1.045	-0.049	-0.034	0.999	0.018	-0.214	0.005	-0.074	-0.104	0.047	-0.012	0.165	0.067	0.168	-0.065
-0.176	0.902	0.033	-0.033	0.999	0.011	-0.327	0.016	-0.083	-0.083	-0.096	0.077	0.141	0.077	0.252	-0.078
-0.137	0.887	-0.022	-0.030	1.000	0.002	-0.445	0.036	-0.150	-0.047	-0.111	0.030	0.102	0.092	0.197	-0.088
-0.230	1.026	-0.108	-0.028	1.000	-0.005	-0.343	-0.063	-0.112	-0.142	0.028	-0.050	0.194	0.048	0.110	-0.076
-0.222	1.003	-0.211	-0.026	1.000	-0.013	-0.373	-0.120	-0.147	-0.137	0.004	-0.144	0.186	0.026	0.007	-0.070
-0.103	1.053	-0.038	-0.023	0.999	-0.022	-0.439	-0.176	-0.153	-0.021	0.055	0.037	0.067	0.077	0.181	-0.071
-0.126	1.003	0.006	-0.018	0.999	-0.032	-0.530	-0.015	-0.258	-0.049	0.005	0.091	0.089	0.028	0.226	-0.060
-0.130	0.956	-0.081	-0.014	0.999	-0.042	-0.460	-0.336	-0.205	-0.056	-0.041	0.013	0.093	0.019	0.141	-0.040
-0.164	0.999	-0.175	-0.010	0.999	-0.045	-0.164	-0.148	-0.228	-0.095	0.001	-0.079	0.128	0.024	0.047	-0.051
-0.076	1.038	-0.207	-0.006	0.999	-0.053	-0.338	-0.126	-0.188	-0.011	0.040	-0.104	0.040	0.063	0.017	-0.054
-0.160	1.088	-0.132	-0.003	0.998	-0.065	-0.603	-0.072	-0.198	-0.099	0.092	-0.018	0.125	0.114	0.093	-0.051
-0.160	1.088	-0.132	0.002	0.997	-0.078	-0.641	-0.088	-0.278	-0.105	0.093	-0.007	0.125	0.114	0.095	-0.046
-0.087	0.953	-0.112	0.008	0.996	-0.086	-0.385	-0.014	-0.306	-0.037	-0.042	0.020	0.053	0.021	0.116	-0.063
-0.099	1.057	-0.183	0.014	0.995	-0.094	-0.414	-0.157	-0.290	-0.054	0.064	-0.043	0.066	0.083	0.046	-0.059
-0.114	1.014	-0.179	0.018	0.994	-0.106	-0.574	-0.055	-0.218	-0.073	0.023	-0.028	0.081	0.041	0.051	-0.051
-0.087	1.072	-0.108	0.023	0.993	-0.117	-0.594	-0.006	-0.266	-0.050	0.083	0.054	0.055	0.099	0.124	-0.051
-0.068	0.980	-0.101	0.029	0.992	-0.126	-0.429	-0.044	-0.328	-0.037	-0.009	0.070	0.037	0.007	0.134	-0.062
-0.076	0.976	-0.195	0.035	0.990	-0.135	-0.472	-0.065	-0.319	-0.051	-0.011	-0.015	0.045	0.004	0.041	-0.052
-0.145	1.003	-0.274	0.040	0.988	-0.150	-0.722	-0.179	-0.262	-0.125	0.018	-0.079	0.115	0.031	0.035	-0.068
-0.003	1.007	-0.144	0.047	0.986	-0.161	-0.566	0.249	-0.400	0.011	0.024	0.062	0.027	0.036	0.097	-0.077
-0.133	0.925	-0.128	0.053	0.984	-0.169	-0.424	-0.221	-0.280	-0.125	-0.056	0.086	0.105	0.044	0.114	-0.082
-0.087	0.945	-0.152	0.060	0.983	-0.175	-0.321	-0.163	-0.317	-0.085	-0.035	0.069	0.060	0.024	0.092	-0.062
-0.083	0.937	-0.274	0.065	0.980	-0.190	-0.712	0.063	-0.314	-0.086	-0.040	-0.039	0.057	0.031	0.028	-0.070
0.009	0.929	-0.274	0.071	0.977	-0.203	-0.630	0.360	-0.367	0.001	-0.045	-0.026	0.035	0.037	0.026	-0.061
-0.053	1.053	-0.294	0.077	0.975	-0.210	-0.382	-0.008	-0.330	-0.066	0.081	-0.038	0.028	0.087	0.044	-0.057
-0.083	1.038	-0.246	0.083	0.973	-0.216	-0.305	-0.199	-0.310	-0.103	0.067	0.015	0.060	0.073	0.005	-0.059
-0.003	0.972	-0.097	0.089	0.971	-0.223	-0.384	0.046	-0.318	-0.027	0.004	0.172	0.020	0.009	0.156	-0.071
-0.026	0.910	-0.207	0.093	0.968	-0.234	-0.557	0.157	-0.265	-0.054	-0.055	0.072	0.004	0.051	0.048	-0.071
-0.022	0.844	-0.286	0.097	0.965	-0.244	-0.475	0.110	-0.251	-0.053	-0.118	0.003	0.000	0.116	0.029	-0.053
-0.045	0.987	-0.373	0.101	0.962	-0.253	-0.436	0.026	-0.237	-0.080	0.027	-0.074	0.023	0.028	0.114	-0.042
0.009	0.995	-0.365	0.105	0.960	-0.259	-0.295	0.008	-0.252	-0.030	0.037	-0.060	0.030	0.036	0.105	-0.044
0.028	0.976	-0.254	0.109	0.958	-0.264	-0.259	0.242	-0.262	-0.014	0.020	0.055	0.048	0.018	0.007	-0.053
-0.014	0.914	-0.235	0.112	0.956	-0.272	-0.375	0.341	-0.255	-0.059	-0.039	0.083	0.006	0.042	0.029	-0.059
-0.041	0.871	-0.274	0.114	0.954	-0.277	-0.198	0.397	-0.251	-0.088	-0.080	0.049	0.022	0.083	0.010	-0.074
-0.018	0.918	-0.278	0.116	0.954	-0.277	-0.012	0.129	-0.153	-0.066	-0.033	0.045	0.001	0.036	0.011	-0.075
-0.041	0.918	-0.329	0.115	0.953	-0.279	-0.036	0.227	-0.085	-0.089	-0.033	-0.004	0.022	0.035	0.060	-0.073
0.028	0.987	-0.266	0.115	0.952	-0.282	-0.157	0.343	-0.094	-0.020	0.038	0.063	0.047	0.035	0.006	-0.069
-0.007	0.964	-0.262	0.114	0.951	-0.287	-0.222	0.361	-0.071	-0.053	0.016	0.072	0.012	0.013	0.011	-0.069
0.009	0.821	-0.207	0.114	0.951	-0.287	0.049	0.245	-0.071	-0.038	-0.127	0.127	0.027	0.129	0.068	-0.069
0.009	0.821	-0.207	0.113	0.952	-0.284	0.163	0.217	-0.056	-0.038	-0.128	0.124	0.027	0.128	0.069	-0.071
-0.049	0.941	-0.349	0.110	0.952	-0.284	0.042	0.172	0.079	-0.093	-0.009	-0.018	0.031	0.007	0.073	-0.074
-0.003	0.937	-0.313	0.108	0.953	-0.283	0.068	0.305	-0.001	-0.045	-0.013	0.017	0.016	0.009	0.036	-0.078
-0.037	0.941	-0.274	0.107	0.953	-0.282	0.094	0.273	-0.025	-0.078	-0.010	0.056	0.019	0.005	0.005	-0.081
-0.010	0.891	-0.168	0.104	0.955	-0.279	0.191	0.317	0.036	-0.049	-0.061	0.159	0.008	0.054	0.114	-0.079
-0.060	0.875	-0.309	0.100	0.956	-0.275	0.240	0.097	0.132	-0.096	-0.078	0.013	0.042	0.070	0.025	-0.083
-0.049	0.949	-0.341	0.097	0.957	-0.273	0.127	0.112	0.143	-0.081	-0.006	-0.021	0.030	0.003	0.055	-0.083
-0.045	0.987	-0.329	0.093	0.958	-0.272	0.082	0.124	0.129	-0.074	0.032	-0.010	0.026	0.043	0.042	-0.079
-0.037	0.964	-0.211	0.090	0.959	-0.269	0.151	0.249	0.088	-0.064	0.008	0.106	0.018	0.021	0.078	-0.091
-0.030	0.980	-0.223	0.086	0.960	-0.265	0.216	0.094	0.172	-0.052	0.021	0.090	0.010	0.037	0.069	-0.104
-0.099	0.933	-0.179	0.081	0.962	-0.262	0.148	0.131	0.175	-0.117	-0.026	0.131	0.077	0.009	0.114	-0.102
-0.118	0.887	-0.278	0.077	0.961	-0.264	-0.087	0.245	0.116	-0.133	-0.073	0.035	0.096	0.055	0.018	-0.097
-0.064	0.953	-0.376	0.075	0.961	-0.267	-0.111	0.186	0.039	-0.077	-0.007	-0.061	0.041	0.011	0.079	-0.092
-0.095	1.014	-0.388	0.073	0.961	-0.266	0.102	0.260	-0.011	-0.106	0.055	-0.074	0.072	0.073	0.089	-0.079
-0.076	0.941	-0.388	0.071	0.962	-0.263	0.164	0.205	0.031	-0.084	-0.019	-0.076	0.054	0.000	0.086	-0.041
-0.099	0.956	-0.333	0.066	0.964	-0.258	0.286	0.388	0.136	-0.102	-0.005	-0.026	0.077	0.016	0.028	-0.046
0.017	0.914	-0.408	0.059	0.966	-0.252	0.426	0.989	0.106	0.021	-0.050	-0.108	0.038	0.026	0.100	-0.061
-0.168	0.945	-0.510	0.052	0.966	-0.252	0.097	0.645	0.140	-0.157	-0.020	-0.211	0.149	0.005	0.199	-0.104
-0.226	0.902	-0.432	0.047	0.967	-0.252	0.026	0.339	0.112	-0.211	-0.062	-0.132	0.208	0.037	0.118	-0.124
-0.303	0.879	-0.309	0.049	0.966	-0.255	-0.127	-0.011	-0.124	-0.289	-0.085	-0.007	0.287	0.059	0.007	-0.128
-0.191	0.864	-0.239	0.053	0.964	-0.260	-0.255	0.069	-0.267	-0.181	-0.099	0.069	0.178	0.073	0.080	-0.104
-0.010	0.902	-0.432	0.056	0.964	-0.262	-0.075	0.082	-0.200	-0.003	-0.059	-0.122	0.000	0.034	0.110	-0.057
-0.030	0.887	-0.514	0.059	0.963	-0.263	-0.021	0.005	-0.195	-0.026	-0.074	-0.204	0.021	0.049	0.191	0.024
-0.007	0.910	-0.589	0.063	0.962	-0.265	-0.087	-0.477	-0.058	-0.006	-0.050	-0.277	0.000	0.025	0.263	0.122
0.074	0.925	-0.534	0.068	0.962	-0.265	-0.011	-0.322	-0.183	0.070	-0.034	-0.222	0.079	0.009	0.206	0.173
0.251	0.875	-0.538	0.074	0.962	-0.263	0.135	-0.406	-0.144	0.242	-0.085	-0.228	0.254	0.059	0.208	0.248
0.251	0.875	-0.538	0.077	0.962	-0.261	0.102	-0.538	-0.022	0.238	-0.085	-0.230	0.253	0.060	0.207	0.304
0.390	0.844	-0.530	0.081	0.963	-0.257	0.227	-0.408	-0.015	0.373	-0.117	-0.227	0.389	0.091	0.199	0.364
0.309	0.833	-0.601	0.083	0.964	-0.252	0.283	-0.596	0.085	0.290	-0.130	-0.303	0.306	0.103	0.268	0.375
0.367	0.895	-0.633	0.082	0.965	-0.248	0.227	-0.189	0.128	0.349	-0.069	-0.339	0.362	0.041	0.298	0.370
0.309	0.925	-0.542	0.081	0.967	-0.243	0.244	-0.474	0.221	0.292	-0.040	-0.253	0.303	0.010	0.205	0.326
0.274	0.987	-0.388	0.078	0.969	-0.234	0.471	-0.202	0.211	0.261	0.020	-0.108	0.267	0.051	0.050	0.292
0.220	0.922	-0.290	0.076	0.972	-0.223	0.580	-0.474	0.249	0.209	-0.048	-0.021	0.213	0.015	0.050	0.263
0.193	0.972	-0.337	0.072	0.975	-0.210	0.620	-0.457	0.335	0.186	-0.001	-0.081	0.186	0.037	0.004	0.229
0.270	1.072	-0.376	0.067	0.977	-0.203	0.413	0.125	0.245	0.268	0.098	-0.127	0.263	0.138	0.034	0.195
0.147	1.146	-0.380	0.064	0.978	-0.199	0.233	0.060	0.139	0.148	0.171	-0.135	0.141	0.212	0.037	0.169
0.117	1.123	-0.231	0.063	0.979	-0.192	0.324	-0.185	0.132	0.119	0.146	0.008	0.112	0.190	0.114	0.140
0.070	0.964	-0.227	0.060	0.980	-0.189	0.169	-0.257	0.207	0.076	-0.013	0.009	0.066	0.032	0.119	0.086
0.040	0.953	-0.262	0.056	0.980	-0.191	-0.139	-0.298	0.232	0.048	-0.024	-0.024	0.037	0.021	0.085	0.055
-0.022	1.111	-0.333	0.055	0.980	-0.190	0.088	-0.129	0.079	-0.012	0.134	-0.097	0.023	0.180	0.014	0.038
0.013	1.041	-0.246	0.053	0.980	-0.190	-0.023	-0.261	0.130	0.024	0.064	-0.010	0.013	0.111	0.101	0.010
0.013	0.983	-0.239	0.053	0.980	-0.193	-0.113	0.081	0.002	0.024	0.006	-0.000	0.014	0.053	0.111	-0.011
-0.137	1.045	-0.380	0.053	0.980	-0.194	-0.073	-0.106	-0.006	-0.127	0.068	-0.140	0.135	0.115	0.029	-0.025
-0.099	0.976	-0.325	0.052	0.979	-0.195	-0.008	-0.288	0.039	-0.088	-0.001	-0.085	0.096	0.046	0.027	-0.044
-0.033	0.991	-0.160	0.052	0.979	-0.196	-0.051	0.134	-0.027	-0.023	0.015	0.081	0.030	0.062	0.195	-0.057
-0.103	0.898	-0.286	0.055	0.979	-0.197	-0.046	-0.003	-0.162	-0.095	-0.078	-0.044	0.099	0.029	0.071	-0.059
-0.099	0.956	-0.376	0.056	0.979	-0.196	0.032	-0.249	-0.028	-0.093	-0.020	-0.134	0.095	0.031	0.017	-0.052
-0.068	1.010	-0.179	0.056	0.978	-0.199	-0.160	-0.104	-0.002	-0.062	0.035	0.066	0.064	0.086	0.183	-0.050
0.001	0.972	-0.168	0.056	0.978	-0.199	-0.007	-0.064	-0.006	0.007	-0.004	0.078	0.005	0.049	0.197	-0.040
-0.064	1.010	-0.294	0.058	0.978	-0.201	-0.071	-0.197	-0.053	-0.060	0.035	-0.047	0.061	0.089	0.073	-0.050
-0.049	1.049	-0.321	0.058	0.977	-0.204	-0.165	-0.065	-0.039	-0.046	0.074	-0.071	0.046	0.129	0.048	-0.046
-0.064	1.041	-0.152	0.060	0.977	-0.205	-0.043	-0.111	-0.081	-0.064	0.066	0.098	0.062	0.122	0.221	-0.050
-0.083	0.891	-0.298	0.060	0.977	-0.206	-0.063	-0.258	0.043	-0.083	-0.084	-0.046	0.082	0.028	0.078	-0.051
-0.053	1.010	-0.286	0.060	0.975	-0.214	-0.412	0.084	-0.038	-0.053	0.037	-0.026	0.052	0.092	0.092	-0.074
-0.053	1.010	-0.286	0.062	0.974	-0.220	-0.252	0.138	-0.145	-0.055	0.039	-0.021	0.052	0.093	0.094	-0.044
-0.164	0.840	-0.337	0.064	0.973	-0.223	-0.169	-0.373	-0.062	-0.169	-0.131	-0.069	0.165	0.076	0.046	-0.034
0.013	0.987	-0.432	0.066	0.971	-0.228	-0.232	-0.070	-0.112	0.005	0.018	-0.158	0.011	0.071	0.046	-0.037
-0.003	1.034	-0.286	0.069	0.969	-0.235	-0.369	0.119	-0.166	-0.013	0.066	-0.005	0.005	0.119	0.103	-0.035
-0.030	0.991	-0.235	0.073	0.968	-0.241	-0.290	-0.050	-0.222	-0.044	0.025	0.051	0.033	0.077	0.157	-0.014
-0.018	0.991	-0.294	0.078	0.967	-0.245	-0.196	-0.126	-0.223	-0.037	0.027	-0.004	0.022	0.077	0.101	-0.034
-0.049	0.937	-0.404	0.081	0.965	-0.250	-0.251	-0.001	-0.176	-0.071	-0.026	-0.110	0.054	0.024	0.007	-0.036
-0.049	1.068	-0.392	0.083	0.962	-0.260	-0.511	0.099	-0.184	-0.074	0.109	-0.088	0.055	0.156	0.007	-0.025
-0.026	1.115	-0.396	0.086	0.959	-0.271	-0.580	-0.066	-0.154	-0.054	0.159	-0.081	0.033	0.204	0.006	-0.038
0.036	1.057	-0.302	0.091	0.956	-0.278	-0.346	-0.140	-0.239	0.003	0.103	0.019	0.028	0.147	0.104	-0.051
-0.037	0.933	-0.242	0.097	0.954	-0.284	-0.359	-0.277	-0.213	-0.076	-0.018	0.084	0.047	0.025	0.166	-0.044
-0.041	0.910	-0.294	0.101	0.951	-0.292	-0.465	-0.265	-0.200	-0.085	-0.038	0.041	0.052	0.002	0.117	-0.047
0.028	0.875	-0.380	0.105	0.947	-0.304	-0.587	0.093	-0.205	-0.019	-0.069	-0.034	0.016	0.031	0.033	-0.053
-0.010	0.960	-0.424	0.110	0.943	-0.313	-0.475	-0.146	-0.240	-0.062	0.020	-0.069	0.023	0.054	0.007	-0.048
0.005	1.014	-0.400	0.116	0.940	-0.320	-0.419	-0.280	-0.280	-0.054	0.077	-0.038	0.009	0.110	0.019	-0.043
0.020	0.980	-0.282	0.121	0.937	-0.327	-0.321	0.310	-0.381	-0.043	0.045	0.087	0.006	0.077	0.140	-0.067
0.009	0.879	-0.329	0.126	0.933	-0.337	-0.517	-0.047	-0.267	-0.059	-0.051	0.049	0.006	0.022	0.094	-0.070
-0.072	0.837	-0.408	0.130	0.928	-0.350	-0.710	0.062	-0.275	-0.144	-0.088	-0.017	0.088	0.062	0.018	-0.061
0.001	0.910	-0.471	0.136	0.922	-0.362	-0.616	0.108	-0.369	-0.076	-0.009	-0.068	0.016	0.013	0.042	-0.055
0.078	1.030	-0.443	0.142	0.918	-0.370	-0.416	-0.006	-0.360	-0.005	0.115	-0.033	0.060	0.134	0.012	-0.072
0.055	0.987	-0.392	0.147	0.914	-0.378	-0.425	-0.044	-0.263	-0.033	0.076	0.026	0.035	0.093	0.042	-0.061
-0.080	0.999	-0.436	0.150	0.908	-0.390	-0.653	0.209	-0.293	-0.170	0.093	-0.005	0.100	0.106	0.002	-0.066
0.036	0.887	-0.404	0.155	0.901	-0.405	-0.815	0.045	-0.310	-0.059	-0.011	0.041	0.014	0.005	0.036	-0.074
0.032	0.802	-0.412	0.160	0.896	-0.415	-0.535	0.128	-0.333	-0.067	-0.091	0.043	0.010	0.088	0.031	-0.079
0.047	0.829	-0.522	0.165	0.891	-0.424	-0.444	0.095	-0.331	-0.056	-0.059	-0.059	0.024	0.060	0.077	-0.055
0.017	0.848	-0.538	0.170	0.885	-0.434	-0.602	-0.179	-0.245	-0.092	-0.034	-0.064	0.008	0.038	0.092	-0.050
0.032	0.937	-0.605	0.173	0.878	-0.447	-0.701	0.011	-0.220	-0.080	0.062	-0.119	0.007	0.053	0.156	-0.046
0.124	0.852	-0.333	0.176	0.871	-0.459	-0.635	0.424	-0.363	0.010	-0.016	0.166	0.098	0.031	0.119	-0.044
0.124	0.852	-0.333	0.179	0.863	-0.473	-0.772	0.143	-0.279	0.007	-0.008	0.179	0.097	0.030	0.122	-0.046
0.105	0.848	-0.495	0.182	0.857	-0.482	-0.480	0.229	-0.310	-0.015	-0.006	0.027	0.077	0.033	0.037	-0.046
0.043	0.779	-0.522	0.184	0.853	-0.489	-0.353	0.182	-0.273	-0.079	-0.071	0.006	0.013	0.101	0.064	-0.049
0.078	0.829	-0.558	0.184	0.846	-0.501	-0.612	0.291	-0.183	-0.044	-0.014	-0.018	0.045	0.049	0.098	-0.041
0.070	0.837	-0.518	0.184	0.841	-0.509	-0.424	0.279	-0.163	-0.051	-0.001	0.030	0.036	0.038	0.056	-0.060
0.140	0.790	-0.459	0.182	0.838	-0.514	-0.237	0.334	-0.102	0.019	-0.044	0.094	0.106	0.082	0.006	-0.063
0.047	0.721	-0.392	0.181	0.837	-0.516	-0.080	0.158	-0.067	-0.072	-0.113	0.163	0.015	0.150	0.075	-0.074
0.051	0.752	-0.479	0.178	0.836	-0.520	-0.164	0.290	-0.021	-0.065	-0.080	0.081	0.021	0.118	0.008	-0.076
0.005	0.783	-0.593	0.173	0.833	-0.525	-0.199	0.426	0.000	-0.107	-0.047	-0.029	0.023	0.087	0.119	-0.094
0.043	0.868	-0.538	0.169	0.833	-0.527	-0.068	0.464	-0.063	-0.064	0.039	0.029	0.016	0.001	0.060	-0.098
0.028	0.848	-0.471	0.166	0.833	-0.528	0.040	0.335	-0.020	-0.076	0.019	0.097	0.000	0.018	0.010	-0.103
-0.014	0.833	-0.447	0.162	0.836	-0.525	0.203	0.146	0.067	-0.115	0.001	0.117	0.042	0.032	0.037	-0.103
0.047	0.698	-0.376	0.159	0.837	-0.523	0.104	0.083	0.145	-0.050	-0.136	0.187	0.019	0.167	0.111	-0.108
0.032	0.717	-0.459	0.153	0.837	-0.526	-0.085	0.333	0.140	-0.060	-0.116	0.106	0.002	0.147	0.032	-0.105
-0.018	0.748	-0.574	0.148	0.837	-0.527	-0.004	0.314	0.087	-0.105	-0.085	-0.006	0.049	0.117	0.078	-0.090
-0.030	0.844	-0.609	0.143	0.841	-0.521	0.375	0.174	0.136	-0.112	0.007	-0.047	0.062	0.020	0.110	-0.093
0.028	0.840	-0.487	0.139	0.845	-0.516	0.348	0.077	0.180	-0.050	-0.001	0.069	0.005	0.023	0.016	-0.092
-0.026	0.837	-0.447	0.132	0.849	-0.512	0.227	0.163	0.267	-0.098	-0.008	0.105	0.060	0.027	0.059	-0.094
0.013	0.767	-0.451	0.125	0.851	-0.511	0.119	0.141	0.294	-0.053	-0.079	0.100	0.024	0.096	0.058	-0.107
0.005	0.740	-0.380	0.119	0.850	-0.512	-0.065	0.304	0.178	-0.055	-0.106	0.172	0.035	0.123	0.131	-0.108
-0.076	0.736	-0.471	0.114	0.851	-0.512	0.034	0.207	0.141	-0.131	-0.110	0.082	0.119	0.126	0.042	-0.092
-0.026	0.829	-0.526	0.110	0.855	-0.506	0.397	0.267	0.079	-0.077	-0.022	0.021	0.072	0.032	0.011	-0.089
-0.033	0.825	-0.637	0.107	0.859	-0.501	0.323	0.142	0.052	-0.082	-0.029	-0.095	0.083	0.036	0.119	-0.079
-0.049	0.860	-0.597	0.103	0.860	-0.500	0.125	0.204	0.075	-0.094	0.004	-0.056	0.101	0.001	0.078	-0.061
-0.030	0.902	-0.554	0.097	0.861	-0.500	0.045	0.463	0.078	-0.069	0.046	-0.013	0.085	0.043	0.034	-0.046
-0.026	0.813	-0.530	0.089	0.861	-0.501	0.015	0.564	0.101	-0.058	-0.043	0.012	0.084	0.045	0.009	-0.050
0.005	0.736	-0.585	0.079	0.863	-0.499	0.218	0.826	0.102	-0.017	-0.122	-0.046	0.057	0.122	0.063	-0.078
-0.130	0.752	-0.735	0.069	0.866	-0.495	0.361	0.846	0.053	-0.142	-0.110	-0.200	0.195	0.106	0.211	-0.107
-0.241	0.860	-0.597	0.063	0.870	-0.490	0.355	0.432	0.012	-0.249	-0.005	-0.067	0.309	0.003	0.072	-0.116
-0.218	0.817	-0.530	0.063	0.872	-0.486	0.198	0.041	-0.033	-0.225	-0.050	-0.003	0.290	0.039	0.004	-0.103
-0.118	0.856	-0.566	0.064	0.872	-0.486	0.045	-0.005	-0.132	-0.127	-0.011	-0.039	0.193	0.001	0.040	-0.066
0.040	0.844	-0.633	0.065	0.871	-0.486	0.017	0.194	-0.142	0.030	-0.023	-0.106	0.039	0.010	0.108	-0.015
0.074	0.852	-0.715	0.067	0.872	-0.486	0.055	0.038	-0.141	0.063	-0.015	-0.189	0.007	0.002	0.191	0.000
-0.010	0.825	-0.755	0.072	0.871	-0.487	-0.049	-0.433	-0.050	-0.027	-0.041	-0.228	0.096	0.028	0.231	0.000
0.128	0.860	-0.692	0.077	0.870	-0.487	-0.016	-0.453	-0.021	0.107	-0.006	-0.165	0.040	0.007	0.169	0.000
Avg ODBA	2.810
Vec ODBA	1.912
Avg ELBA	1.680
Avg EPBA	0.505
Speed	ODBA	VeDBA	ELBA	EPBA	StrkSpGn	StrSpGn_L	ISI
8.600	2.810	1.912	1.680	0.505	1.004	0.832	1.857
MeanPeak	0.102478
MeanLong	0.084888
MeanISI	1.857333
