# Supplementary material for: Averaged Propulsive Body Acceleration (APBA) Can Be Calculated from Biologging Tags That Incorporate Gyroscopes and Accelerometers to Estimate Swimming Speed, Hydrodynamic Drag and Energy Expenditure for Steller Sea Lions
Source: PLoS One. 2016 Jun 10;11(6):e0157326. doi: 10.1371/journal.pone.0157326 (PMC4902303; doi:10.1371/journal.pone.0157326)
Supplement: S4 Data — Same components as S2. (ZIP) [file pone.0157326.s004.zip]

Archive with 63 entries (61 files):
- SitkaNov_18/
- SitkaNov_18/s10_1360.txt
- SitkaNov_18/s10_4001.txt
- SitkaNov_18/s4_2020.txt
- SitkaNov_18/s4_3630.txt
- SitkaNov_18/s4_4320.txt
- SitkaNov_18/s6_1470.txt
- SitkaNov_18/s6_4100.txt
- SitkaNov_18/s6_4615.txt
- SitkaNov_18/s6_950.txt
- SitkaNov_18/s8_1625.txt
- SitkaNov_18/s8_3910.txt
- SitkaNov_18/sitka10_1360_4.csv
- SitkaNov_18/sitka10_4001_4.csv
- SitkaNov_18/sitka4_2020_4.csv
- SitkaNov_18/sitka4_3630_4.csv
- SitkaNov_18/sitka4_4320_4.csv
- SitkaNov_18/sitka6_1470_4.csv
- SitkaNov_18/sitka6_4100_4.csv
- SitkaNov_18/sitka6_4615_4.csv
- SitkaNov_18/sitka6_950_4.csv
- SitkaNov_18/sitka8_16254.csv
- SitkaNov_18/sitka8_3910_4.csv
- SitkaNov_20/
- SitkaNov_20/Ms10_INER_20_11_13.csv
- SitkaNov_20/Ms10_PTMP_20_11_13.csv
- SitkaNov_20/Ms11_INER_20_11_13.csv
- SitkaNov_20/Ms11_PTMP_20_11_13.csv
- SitkaNov_20/Ms12_INER_20_11_13.csv
- SitkaNov_20/Ms12_PTMP_20_11_13.csv
- SitkaNov_20/Ms8_INER_20_11_13.csv
- SitkaNov_20/Ms8_PTMP_20_11_13.csv
- SitkaNov_20/Ms9_INER_20_11_13.csv
- SitkaNov_20/Ms9_PTMP_20_11_13.csv
- SitkaNov_20/s10_3010.txt
- SitkaNov_20/s10_4376.txt
- SitkaNov_20/s4_4630.txt
- SitkaNov_20/s4_5240.txt
- SitkaNov_20/s4_7276.txt
- SitkaNov_20/s4_7752.txt
- SitkaNov_20/s4_8356.txt
- SitkaNov_20/s4_9356.txt
- SitkaNov_20/s6_4126.txt
- SitkaNov_20/s6_4626.txt
- SitkaNov_20/s6_5376.txt
- SitkaNov_20/s6_6616.txt
- SitkaNov_20/s6_7152.txt
- SitkaNov_20/s8_5310.txt
- SitkaNov_20/s8_7126.txt
- SitkaNov_20/sitka10_3010_4.csv
- SitkaNov_20/sitka10_4376_4.csv
- SitkaNov_20/sitka4_4630_4.csv
- SitkaNov_20/sitka4_5240_4.csv
- SitkaNov_20/sitka4_7276_4.csv
- SitkaNov_20/sitka4_7752_4.csv
- SitkaNov_20/sitka4_8356_4.csv
- SitkaNov_20/sitka6_4126_4.csv
- SitkaNov_20/sitka6_4626_4.csv
- SitkaNov_20/sitka6_5376_4.csv
- SitkaNov_20/sitka6_6616_4.csv
- SitkaNov_20/sitka6_7152_4.csv
- SitkaNov_20/sitka8_5310_4.csv
- SitkaNov_20/sitka8_7126_4.csv
