# Supplementary material for: Averaged Propulsive Body Acceleration (APBA) Can Be Calculated from Biologging Tags That Incorporate Gyroscopes and Accelerometers to Estimate Swimming Speed, Hydrodynamic Drag and Energy Expenditure for Steller Sea Lions
Source: PLoS One. 2016 Jun 10;11(6):e0157326. doi: 10.1371/journal.pone.0157326 (PMC4902303; doi:10.1371/journal.pone.0157326)
Supplement: S4 Data — Same components as S2. (ZIP) [file pone.0157326.s004.zip › SitkaNov_18/sitka10_1360_4.csv]

rawAx	rawAy	rawAz	gravX	gravY	gravZ	gyrX	gyrY	gyrZ	estAx	estAy	estAz	odbX	odbY	odbZ	spk
-0.187	-0.570	-0.775	-0.129	-0.508	-0.851	0.171	-0.381	0.073	-0.138	-0.036	0.062	0.003	0.035	0.019	-0.081
-0.133	-0.574	-0.822	-0.132	-0.505	-0.853	0.202	0.169	-0.004	-0.081	-0.043	0.016	0.059	0.037	0.029	-0.091
-0.153	-0.593	-0.869	-0.126	-0.499	-0.857	0.371	-0.325	0.041	-0.106	-0.068	-0.027	0.041	0.053	0.077	-0.083
-0.114	-0.558	-0.806	-0.119	-0.499	-0.858	0.014	-0.329	0.171	-0.075	-0.032	0.037	0.081	0.017	0.015	-0.058
-0.068	-0.574	-0.838	-0.128	-0.495	-0.859	0.255	0.510	-0.067	-0.019	-0.052	0.006	0.129	0.031	0.048	-0.047
-0.057	-0.539	-0.826	-0.120	-0.493	-0.862	0.165	-0.400	0.100	-0.016	-0.020	0.021	0.142	0.006	0.037	-0.049
-0.030	-0.520	-0.739	-0.121	-0.493	-0.862	0.034	0.109	0.097	0.012	-0.000	0.107	0.169	0.026	0.049	-0.025
-0.160	-0.605	-0.869	-0.126	-0.489	-0.863	0.221	0.255	-0.026	-0.114	-0.089	-0.021	0.038	0.057	0.081	-0.031
0.009	-0.481	-0.814	-0.128	-0.488	-0.863	0.073	0.207	0.041	0.057	0.034	0.034	0.207	0.068	0.025	-0.031
-0.072	-0.551	-0.790	-0.119	-0.485	-0.866	0.158	-0.517	0.019	-0.033	-0.038	0.060	0.124	0.000	0.002	-0.034
-0.060	-0.554	-0.845	-0.118	-0.484	-0.867	0.095	-0.017	0.073	-0.022	-0.043	0.006	0.134	0.001	0.057	-0.022
-0.083	-0.609	-0.845	-0.121	-0.483	-0.868	0.106	0.141	-0.022	-0.043	-0.099	0.007	0.110	0.053	0.056	-0.021
-0.083	-0.609	-0.845	-0.125	-0.479	-0.869	0.220	0.267	0.003	-0.038	-0.102	0.008	0.109	0.051	0.054	-0.035
-0.022	-0.477	-0.912	-0.132	-0.478	-0.868	0.063	0.412	0.036	0.030	0.028	-0.059	0.170	0.082	0.119	-0.065
-0.176	-0.481	-0.842	-0.132	-0.478	-0.868	0.008	0.033	0.064	-0.124	0.025	0.012	0.015	0.080	0.047	-0.038
-0.226	-0.570	-0.842	-0.123	-0.475	-0.871	0.170	-0.541	-0.012	-0.183	-0.066	0.015	0.038	0.007	0.046	-0.058
0.059	-0.562	-0.830	-0.134	-0.469	-0.873	0.359	0.623	-0.119	0.113	-0.065	0.029	0.243	0.002	0.034	-0.045
-0.210	-0.481	-0.912	-0.120	-0.468	-0.875	0.065	-0.753	0.128	-0.171	0.016	-0.051	0.030	0.085	0.117	-0.053
0.120	-0.558	-0.723	-0.134	-0.463	-0.876	0.281	0.753	-0.140	0.174	-0.066	0.139	0.298	0.009	0.073	-0.021
-0.233	-0.535	-0.893	-0.131	-0.459	-0.879	0.264	-0.124	0.039	-0.182	-0.047	-0.028	0.058	0.034	0.096	-0.056
-0.091	-0.450	-0.936	-0.132	-0.458	-0.879	0.061	0.080	0.094	-0.040	0.037	-0.070	0.082	0.120	0.139	-0.033
-0.130	-0.458	-0.869	-0.123	-0.455	-0.882	0.162	-0.518	0.004	-0.088	0.026	-0.000	0.041	0.113	0.073	-0.082
-0.045	-0.512	-0.778	-0.131	-0.449	-0.884	0.384	0.431	-0.082	0.005	-0.034	0.093	0.124	0.059	0.017	-0.052
-0.187	-0.531	-0.849	-0.133	-0.448	-0.884	0.075	0.131	0.075	-0.136	-0.054	0.022	0.019	0.041	0.055	-0.066
-0.080	-0.547	-0.920	-0.137	-0.448	-0.884	0.028	0.282	0.039	-0.024	-0.070	-0.049	0.087	0.027	0.127	-0.064
-0.157	-0.442	-0.916	-0.132	-0.443	-0.887	0.255	-0.308	-0.078	-0.106	0.030	-0.042	0.009	0.132	0.122	-0.068
-0.103	-0.450	-0.818	-0.131	-0.438	-0.890	0.298	-0.081	-0.011	-0.055	0.017	0.060	0.064	0.126	0.024	-0.040
-0.064	-0.520	-0.778	-0.130	-0.438	-0.889	-0.002	0.006	0.090	-0.018	-0.051	0.100	0.102	0.058	0.016	-0.070
-0.060	-0.512	-0.909	-0.141	-0.440	-0.887	-0.063	0.630	0.026	-0.004	-0.042	-0.032	0.106	0.067	0.115	-0.053
-0.237	-0.450	-0.936	-0.138	-0.433	-0.891	0.339	-0.199	-0.005	-0.185	0.014	-0.056	0.071	0.130	0.143	-0.057
-0.026	-0.450	-0.810	-0.135	-0.429	-0.893	0.247	-0.109	0.039	0.024	0.010	0.073	0.141	0.132	0.017	-0.069
-0.103	-0.504	-0.767	-0.135	-0.430	-0.893	0.008	0.023	0.065	-0.054	-0.043	0.116	0.062	0.078	0.026	-0.080
-0.168	-0.547	-0.873	-0.140	-0.425	-0.894	0.254	0.260	-0.069	-0.115	-0.090	0.011	0.003	0.037	0.081	-0.057
-0.126	-0.439	-0.948	-0.143	-0.418	-0.897	0.434	0.157	0.034	-0.071	0.011	-0.060	0.039	0.146	0.156	-0.084
-0.080	-0.373	-0.861	-0.136	-0.414	-0.900	0.226	-0.326	0.123	-0.033	0.073	0.029	0.085	0.212	0.069	-0.067
-0.172	-0.408	-0.794	-0.148	-0.413	-0.899	0.054	0.660	-0.065	-0.113	0.037	0.095	0.008	0.179	0.002	-0.064
-0.018	-0.489	-0.782	-0.142	-0.412	-0.900	0.063	-0.312	0.043	0.035	-0.045	0.108	0.145	0.098	0.010	-0.073
-0.168	-0.458	-0.920	-0.142	-0.406	-0.903	0.341	-0.006	-0.030	-0.115	-0.020	-0.027	0.006	0.130	0.128	-0.065
-0.168	-0.458	-0.920	-0.154	-0.401	-0.903	0.296	0.633	-0.020	-0.104	-0.025	-0.027	0.006	0.131	0.128	-0.059
-0.053	-0.408	-0.826	-0.163	-0.401	-0.902	0.003	0.532	0.024	0.020	0.025	0.066	0.107	0.183	0.034	-0.064
-0.145	-0.458	-0.806	-0.152	-0.403	-0.903	-0.064	-0.517	0.122	-0.083	-0.023	0.086	0.015	0.133	0.013	-0.058
-0.072	-0.496	-0.834	-0.156	-0.395	-0.905	0.418	0.168	-0.131	-0.006	-0.069	0.061	0.088	0.094	0.040	-0.049
-0.141	-0.469	-0.893	-0.159	-0.387	-0.908	0.428	0.131	-0.090	-0.072	-0.049	0.005	0.017	0.121	0.099	-0.046
-0.114	-0.419	-0.889	-0.159	-0.387	-0.908	0.028	0.014	0.113	-0.046	0.001	0.009	0.044	0.171	0.095	-0.028
-0.053	-0.357	-0.881	-0.166	-0.384	-0.908	0.153	0.463	0.039	0.024	0.060	0.016	0.105	0.233	0.087	-0.028
-0.068	-0.396	-0.802	-0.172	-0.383	-0.908	0.095	0.324	0.049	0.014	0.020	0.095	0.090	0.195	0.007	-0.025
-0.076	-0.411	-0.814	-0.172	-0.377	-0.910	0.333	0.012	-0.041	0.006	-0.001	0.085	0.082	0.180	0.018	-0.033
-0.126	-0.473	-0.834	-0.179	-0.372	-0.911	0.298	0.450	0.073	-0.036	-0.067	0.066	0.031	0.118	0.037	-0.035
-0.207	-0.496	-0.968	-0.181	-0.371	-0.911	0.097	0.135	0.105	-0.115	-0.092	-0.068	0.050	0.095	0.170	-0.045
-0.107	-0.396	-0.924	-0.193	-0.372	-0.908	-0.036	0.653	-0.045	-0.003	0.010	-0.028	0.049	0.195	0.127	-0.034
-0.187	-0.346	-0.916	-0.190	-0.370	-0.909	0.055	-0.159	-0.045	-0.086	0.059	-0.019	0.033	0.245	0.119	-0.048
-0.053	-0.342	-0.845	-0.198	-0.364	-0.910	0.312	0.405	-0.105	0.056	0.057	0.053	0.099	0.248	0.049	-0.040
-0.214	-0.411	-0.822	-0.195	-0.362	-0.912	0.186	-0.160	0.081	-0.108	-0.016	0.078	0.064	0.177	0.026	-0.060
-0.110	-0.400	-0.810	-0.188	-0.363	-0.912	-0.068	-0.301	0.111	-0.011	-0.003	0.090	0.037	0.187	0.015	-0.045
-0.199	-0.473	-0.857	-0.196	-0.369	-0.909	-0.245	0.451	0.065	-0.092	-0.071	0.039	0.054	0.112	0.062	-0.059
-0.099	-0.315	-0.912	-0.189	-0.371	-0.909	-0.169	-0.393	-0.023	0.001	0.090	-0.016	0.044	0.268	0.116	-0.044
-0.137	-0.276	-0.881	-0.193	-0.373	-0.908	-0.121	0.171	-0.160	-0.033	0.130	0.015	0.003	0.306	0.084	-0.053
-0.133	-0.315	-0.834	-0.186	-0.373	-0.909	-0.020	-0.420	-0.038	-0.036	0.091	0.063	0.007	0.267	0.037	-0.045
-0.149	-0.354	-0.759	-0.195	-0.375	-0.906	-0.130	0.539	0.023	-0.042	0.055	0.135	0.009	0.228	0.038	-0.056
-0.130	-0.427	-0.771	-0.197	-0.382	-0.903	-0.355	0.153	0.041	-0.021	-0.011	0.120	0.010	0.153	0.026	-0.058
-0.107	-0.462	-0.739	-0.196	-0.391	-0.899	-0.416	0.007	0.141	0.002	-0.038	0.148	0.034	0.117	0.056	-0.044
-0.137	-0.496	-0.814	-0.202	-0.391	-0.898	-0.023	0.306	-0.105	-0.023	-0.072	0.072	0.004	0.082	0.021	-0.062
-0.083	-0.469	-0.853	-0.203	-0.391	-0.898	0.038	0.035	-0.004	0.031	-0.046	0.033	0.061	0.108	0.062	-0.034
-0.303	-0.338	-0.834	-0.218	-0.392	-0.894	-0.069	0.842	0.055	-0.173	0.087	0.048	0.157	0.239	0.045	-0.019
0.009	-0.292	-0.743	-0.216	-0.398	-0.892	-0.294	0.002	0.197	0.136	0.140	0.137	0.156	0.285	0.044	-0.018
-0.041	-0.466	-0.664	-0.236	-0.404	-0.883	-0.330	1.198	0.023	0.107	-0.028	0.208	0.108	0.111	0.121	-0.061
-0.118	-0.504	-0.656	-0.241	-0.411	-0.879	-0.321	0.315	0.072	0.035	-0.060	0.211	0.032	0.073	0.127	-0.017
-0.333	-0.431	-0.782	-0.237	-0.414	-0.879	-0.148	-0.173	0.155	-0.184	0.017	0.085	0.180	0.146	0.000	-0.063
-0.103	-0.369	-0.810	-0.254	-0.418	-0.872	-0.183	1.026	0.042	0.064	0.082	0.051	0.054	0.207	0.027	-0.064
-0.310	-0.350	-0.822	-0.250	-0.427	-0.869	-0.489	-0.149	0.174	-0.148	0.111	0.036	0.151	0.226	0.040	-0.066
-0.107	-0.350	-0.731	-0.263	-0.441	-0.858	-0.755	0.810	0.130	0.068	0.125	0.116	0.055	0.226	0.051	-0.047
-0.160	-0.381	-0.625	-0.274	-0.452	-0.849	-0.654	0.600	-0.060	0.025	0.105	0.214	0.003	0.194	0.158	-0.068
-0.222	-0.531	-0.601	-0.279	-0.463	-0.841	-0.627	0.310	-0.011	-0.031	-0.034	0.230	0.058	0.042	0.181	-0.078
-0.237	-0.539	-0.711	-0.295	-0.474	-0.830	-0.624	1.006	0.043	-0.030	-0.031	0.107	0.073	0.034	0.071	-0.074
-0.380	-0.508	-0.704	-0.294	-0.488	-0.822	-0.794	-0.046	0.100	-0.175	0.014	0.108	0.215	0.064	0.079	-0.092
-0.164	-0.435	-0.786	-0.305	-0.503	-0.809	-0.938	0.726	0.029	0.052	0.102	0.011	0.002	0.137	0.004	-0.069
-0.310	-0.439	-0.629	-0.307	-0.514	-0.801	-0.663	0.124	0.011	-0.092	0.109	0.162	0.144	0.132	0.153	-0.082
-0.133	-0.493	-0.546	-0.320	-0.520	-0.792	-0.370	0.788	-0.028	0.097	0.061	0.236	0.033	0.078	0.236	-0.056
-0.310	-0.554	-0.613	-0.319	-0.527	-0.787	-0.412	0.023	0.067	-0.080	0.006	0.164	0.144	0.015	0.169	-0.081
-0.257	-0.609	-0.609	-0.330	-0.537	-0.776	-0.590	0.757	0.102	-0.015	-0.038	0.157	0.091	0.040	0.174	-0.090
-0.276	-0.589	-0.589	-0.336	-0.548	-0.766	-0.664	0.439	0.059	-0.028	-0.008	0.166	0.110	0.020	0.194	-0.086
-0.434	-0.562	-0.684	-0.344	-0.559	-0.755	-0.691	0.480	0.014	-0.178	0.030	0.061	0.266	0.007	0.100	-0.082
-0.203	-0.566	-0.656	-0.352	-0.568	-0.744	-0.600	0.564	-0.004	0.061	0.036	0.077	0.036	0.003	0.128	-0.046
-0.349	-0.554	-0.629	-0.359	-0.573	-0.737	-0.321	0.451	-0.059	-0.078	0.052	0.098	0.181	0.014	0.157	-0.061
-0.103	-0.539	-0.570	-0.369	-0.576	-0.730	-0.258	0.558	-0.150	0.177	0.070	0.150	0.066	0.029	0.216	-0.033
-0.437	-0.520	-0.644	-0.380	-0.580	-0.721	-0.336	0.719	-0.096	-0.146	0.094	0.066	0.270	0.049	0.142	-0.049
-0.307	-0.578	-0.617	-0.379	-0.587	-0.716	-0.470	-0.070	0.061	-0.017	0.043	0.088	0.140	0.010	0.170	-0.043
-0.310	-0.620	-0.574	-0.389	-0.595	-0.703	-0.561	0.723	0.012	-0.011	0.009	0.119	0.143	0.053	0.213	-0.073
-0.349	-0.624	-0.593	-0.387	-0.603	-0.697	-0.538	-0.081	0.029	-0.051	0.013	0.093	0.182	0.058	0.194	-0.048
-0.307	-0.601	-0.558	-0.399	-0.609	-0.685	-0.515	0.715	-0.177	0.003	0.043	0.117	0.139	0.035	0.230	-0.055
-0.307	-0.609	-0.562	-0.399	-0.617	-0.678	-0.629	-0.075	-0.126	0.004	0.043	0.105	0.140	0.043	0.226	-0.059
-0.372	-0.651	-0.574	-0.404	-0.623	-0.669	-0.547	0.213	-0.187	-0.057	0.006	0.085	0.205	0.086	0.215	-0.034
-0.372	-0.651	-0.574	-0.414	-0.629	-0.658	-0.599	0.459	-0.271	-0.047	0.012	0.073	0.205	0.088	0.216	-0.031
-0.280	-0.709	-0.625	-0.426	-0.632	-0.647	-0.416	0.655	-0.307	0.057	-0.042	0.011	0.113	0.146	0.164	-0.038
-0.395	-0.670	-0.688	-0.437	-0.632	-0.639	-0.294	0.511	-0.410	-0.047	-0.003	-0.060	0.228	0.108	0.101	-0.014
-0.484	-0.744	-0.778	-0.440	-0.637	-0.633	-0.523	-0.052	-0.241	-0.133	-0.072	-0.157	0.316	0.182	0.011	-0.006
-0.349	-0.724	-0.700	-0.453	-0.640	-0.621	-0.429	0.790	-0.278	0.015	-0.050	-0.090	0.181	0.163	0.090	-0.046
-0.437	-0.709	-0.664	-0.467	-0.644	-0.606	-0.529	0.832	-0.303	-0.060	-0.031	-0.069	0.269	0.149	0.126	-0.044
-0.614	-0.740	-0.778	-0.468	-0.651	-0.598	-0.655	0.027	-0.094	-0.235	-0.055	-0.192	0.447	0.180	0.012	-0.036
-0.487	-0.755	-0.818	-0.477	-0.656	-0.585	-0.649	0.511	-0.216	-0.099	-0.065	-0.244	0.319	0.196	0.027	-0.081
-0.545	-0.840	-0.869	-0.487	-0.662	-0.570	-0.666	0.641	-0.182	-0.147	-0.144	-0.310	0.377	0.282	0.078	-0.119
-0.710	-0.829	-0.853	-0.491	-0.666	-0.561	-0.583	0.132	-0.189	-0.309	-0.127	-0.303	0.542	0.271	0.062	-0.126
-0.672	-0.794	-0.629	-0.491	-0.671	-0.555	-0.546	-0.158	-0.164	-0.270	-0.088	-0.085	0.504	0.237	0.163	-0.153
-0.595	-0.748	-0.510	-0.494	-0.672	-0.552	-0.231	-0.036	-0.193	-0.190	-0.041	0.030	0.427	0.192	0.281	-0.162
-0.599	-0.713	-0.652	-0.490	-0.672	-0.555	-0.013	-0.303	0.039	-0.198	-0.006	-0.109	0.430	0.158	0.139	-0.114
-0.537	-0.674	-0.731	-0.477	-0.672	-0.567	0.045	-1.069	0.043	-0.149	0.033	-0.176	0.369	0.119	0.060	-0.018
-0.387	-0.605	-0.747	-0.471	-0.669	-0.575	0.040	-0.802	-0.213	-0.005	0.099	-0.184	0.218	0.050	0.045	0.079
-0.176	-0.609	-0.790	-0.468	-0.668	-0.579	-0.288	-0.754	-0.498	0.203	0.094	-0.223	0.006	0.055	0.001	0.181
-0.157	-0.701	-0.861	-0.467	-0.665	-0.583	-0.275	-0.755	-0.660	0.222	-0.002	-0.290	0.014	0.148	0.069	0.286
-0.080	-0.809	-0.849	-0.462	-0.661	-0.591	-0.119	-0.914	-0.519	0.294	-0.113	-0.271	0.091	0.258	0.058	0.351
-0.003	-0.871	-0.932	-0.456	-0.657	-0.600	0.085	-0.762	-0.382	0.365	-0.179	-0.345	0.169	0.320	0.140	0.385
-0.122	-0.806	-1.109	-0.441	-0.652	-0.617	0.278	-1.386	-0.214	0.230	-0.119	-0.505	0.050	0.255	0.318	0.391
-0.064	-0.775	-1.165	-0.423	-0.646	-0.636	0.379	-1.504	-0.144	0.270	-0.094	-0.542	0.108	0.225	0.374	0.417
-0.137	-0.802	-1.149	-0.399	-0.642	-0.654	0.241	-1.768	-0.046	0.173	-0.124	-0.507	0.036	0.253	0.358	0.451
0.086	-0.856	-1.121	-0.372	-0.641	-0.672	0.241	-1.715	0.205	0.369	-0.180	-0.463	0.259	0.308	0.330	0.506
0.282	-0.817	-1.050	-0.342	-0.638	-0.690	0.367	-1.858	0.240	0.535	-0.144	-0.373	0.455	0.270	0.260	0.559
0.393	-0.763	-0.924	-0.323	-0.637	-0.700	0.208	-0.905	0.290	0.628	-0.091	-0.237	0.567	0.216	0.135	0.605
0.443	-0.663	-0.991	-0.294	-0.636	-0.713	0.185	-1.614	0.302	0.649	0.009	-0.291	0.617	0.116	0.203	0.574
0.336	-0.732	-0.948	-0.276	-0.632	-0.724	0.388	-0.975	0.218	0.523	-0.064	-0.237	0.511	0.185	0.159	0.532
0.167	-0.736	-0.818	-0.257	-0.629	-0.734	0.392	-0.877	0.366	0.335	-0.071	-0.097	0.341	0.189	0.029	0.444
0.274	-0.709	-0.747	-0.251	-0.624	-0.740	0.487	0.026	0.400	0.436	-0.049	-0.020	0.449	0.162	0.041	0.352
0.082	-0.597	-0.747	-0.237	-0.626	-0.743	0.091	-0.359	0.590	0.230	0.065	-0.017	0.257	0.050	0.040	0.236
0.167	-0.485	-0.562	-0.236	-0.627	-0.743	0.070	0.313	0.382	0.314	0.178	0.168	0.342	0.062	0.224	0.218
-0.145	-0.574	-0.715	-0.223	-0.628	-0.746	0.037	-0.559	0.369	-0.011	0.090	0.018	0.030	0.026	0.070	0.141
0.143	-0.612	-0.704	-0.229	-0.628	-0.744	0.103	0.685	0.255	0.283	0.052	0.028	0.319	0.065	0.080	0.060
-0.160	-0.740	-0.826	-0.239	-0.628	-0.740	0.021	0.833	0.190	-0.011	-0.075	-0.098	0.016	0.192	0.043	0.022
-0.349	-0.802	-0.763	-0.221	-0.627	-0.747	0.126	-1.109	0.102	-0.217	-0.138	-0.029	0.172	0.253	0.019	-0.025
-0.110	-0.767	-0.782	-0.226	-0.629	-0.744	-0.066	0.464	0.143	0.026	-0.101	-0.051	0.066	0.219	0.001	-0.083
-0.380	-0.678	-0.684	-0.214	-0.631	-0.746	-0.069	-0.697	0.179	-0.256	-0.010	0.049	0.202	0.130	0.095	-0.137
-0.153	-0.694	-0.708	-0.209	-0.634	-0.744	-0.169	-0.162	0.146	-0.033	-0.023	0.024	0.025	0.144	0.070	-0.086
-0.349	-0.628	-0.688	-0.191	-0.635	-0.748	-0.007	-1.120	0.190	-0.248	0.044	0.047	0.170	0.077	0.088	-0.125
-0.003	-0.655	-0.668	-0.187	-0.636	-0.749	-0.006	-0.177	0.072	0.094	0.017	0.067	0.177	0.103	0.107	-0.112
-0.260	-0.674	-0.711	-0.191	-0.635	-0.748	0.070	0.352	0.050	-0.159	-0.003	0.023	0.080	0.122	0.062	-0.128
-0.318	-0.670	-0.806	-0.178	-0.632	-0.754	0.216	-0.750	0.203	-0.230	-0.001	-0.066	0.137	0.117	0.034	-0.101
-0.183	-0.585	-0.668	-0.175	-0.627	-0.759	0.365	-0.115	0.129	-0.099	0.079	0.077	0.002	0.031	0.102	-0.137
-0.176	-0.694	-0.692	-0.169	-0.625	-0.763	0.208	-0.373	0.031	-0.097	-0.032	0.057	0.007	0.138	0.077	-0.132
-0.183	-0.663	-0.704	-0.166	-0.619	-0.767	0.340	-0.186	-0.019	-0.108	-0.006	0.050	0.000	0.106	0.064	-0.122
-0.141	-0.713	-0.570	-0.160	-0.617	-0.771	0.220	-0.394	0.020	-0.072	-0.060	0.188	0.044	0.155	0.197	-0.119
-0.199	-0.705	-0.704	-0.160	-0.612	-0.774	0.309	0.015	-0.017	-0.129	-0.056	0.057	0.013	0.146	0.062	-0.133
-0.157	-0.678	-0.719	-0.151	-0.611	-0.777	0.107	-0.585	0.039	-0.096	-0.031	0.044	0.030	0.118	0.045	-0.166
-0.245	-0.667	-0.708	-0.163	-0.608	-0.777	0.206	0.715	-0.056	-0.173	-0.022	0.056	0.057	0.106	0.057	-0.135
-0.376	-0.589	-0.743	-0.168	-0.608	-0.776	-0.014	0.307	-0.012	-0.298	0.055	0.019	0.186	0.028	0.021	-0.159
0.001	-0.589	-0.648	-0.160	-0.607	-0.779	0.071	-0.560	-0.044	0.070	0.055	0.115	0.192	0.028	0.115	-0.168
-0.353	-0.647	-0.778	-0.158	-0.607	-0.779	-0.014	-0.070	0.142	-0.286	-0.003	-0.015	0.161	0.084	0.015	-0.174
-0.241	-0.551	-0.755	-0.169	-0.606	-0.778	0.087	0.619	-0.100	-0.163	0.092	0.007	0.046	0.013	0.008	-0.157
-0.303	-0.651	-0.818	-0.151	-0.604	-0.782	0.118	-1.006	0.174	-0.242	-0.010	-0.051	0.106	0.086	0.054	-0.165
-0.303	-0.651	-0.818	-0.164	-0.602	-0.781	0.136	0.829	0.057	-0.229	-0.012	-0.052	0.104	0.085	0.053	-0.147
-0.091	-0.643	-0.763	-0.169	-0.597	-0.785	0.352	0.244	-0.095	-0.013	-0.010	0.006	0.110	0.076	0.003	-0.125
-0.268	-0.624	-0.810	-0.161	-0.591	-0.790	0.332	-0.466	0.030	-0.197	0.005	-0.035	0.064	0.055	0.046	-0.122
-0.087	-0.601	-0.680	-0.166	-0.591	-0.789	0.035	0.321	0.015	-0.012	0.028	0.094	0.119	0.031	0.083	-0.075
-0.245	-0.717	-0.723	-0.152	-0.588	-0.795	0.231	-0.878	0.034	-0.183	-0.091	0.057	0.038	0.145	0.038	-0.119
-0.014	-0.670	-0.735	-0.164	-0.585	-0.795	0.234	0.783	0.008	0.060	-0.048	0.046	0.194	0.097	0.027	-0.074
-0.337	-0.605	-0.842	-0.152	-0.585	-0.797	0.013	-0.712	0.101	-0.274	0.018	-0.058	0.128	0.031	0.079	-0.112
0.020	-0.636	-0.684	-0.163	-0.579	-0.798	0.323	0.683	-0.103	0.096	-0.019	0.101	0.229	0.061	0.080	-0.093
-0.318	-0.612	-0.775	-0.157	-0.578	-0.801	0.114	-0.368	0.095	-0.249	0.003	0.013	0.110	0.037	0.009	-0.109
-0.145	-0.605	-0.771	-0.140	-0.574	-0.807	0.272	-0.950	0.112	-0.092	0.007	0.023	0.062	0.027	0.004	-0.091
-0.080	-0.601	-0.723	-0.150	-0.568	-0.809	0.356	0.569	-0.067	-0.017	0.005	0.073	0.124	0.022	0.046	-0.116
-0.210	-0.682	-0.778	-0.152	-0.570	-0.808	-0.063	0.169	0.122	-0.147	-0.075	0.016	0.009	0.101	0.007	-0.103
-0.160	-0.570	-0.842	-0.155	-0.567	-0.809	0.150	0.189	-0.047	-0.094	0.035	-0.046	0.039	0.013	0.068	-0.107
-0.241	-0.566	-0.767	-0.159	-0.562	-0.811	0.304	0.210	-0.032	-0.171	0.034	0.033	0.045	0.018	0.010	-0.108
-0.157	-0.620	-0.711	-0.153	-0.560	-0.814	0.163	-0.354	0.030	-0.093	-0.022	0.091	0.036	0.036	0.067	-0.118
-0.130	-0.636	-0.822	-0.167	-0.557	-0.814	0.200	0.814	-0.041	-0.054	-0.041	-0.019	0.059	0.051	0.042	-0.102
-0.280	-0.547	-0.838	-0.153	-0.553	-0.819	0.246	-0.843	0.054	-0.219	0.043	-0.029	0.094	0.038	0.057	-0.086
-0.037	-0.597	-0.771	-0.155	-0.551	-0.820	0.124	0.212	0.048	0.025	-0.009	0.039	0.144	0.011	0.010	-0.063
-0.172	-0.566	-0.826	-0.160	-0.548	-0.821	0.205	0.220	-0.105	-0.105	0.019	-0.014	0.008	0.021	0.045	-0.066
-0.057	-0.593	-0.814	-0.153	-0.544	-0.825	0.233	-0.369	0.064	0.003	-0.012	0.001	0.122	0.005	0.032	-0.071
-0.122	-0.566	-0.794	-0.160	-0.541	-0.826	0.222	0.435	0.048	-0.057	0.012	0.022	0.055	0.022	0.011	-0.087
-0.299	-0.597	-0.822	-0.157	-0.538	-0.828	0.192	-0.173	0.033	-0.237	-0.022	-0.003	0.123	0.008	0.039	-0.087
-0.145	-0.543	-0.849	-0.155	-0.531	-0.833	0.384	-0.118	-0.022	-0.085	0.026	-0.026	0.029	0.047	0.067	-0.112
-0.141	-0.516	-0.798	-0.149	-0.528	-0.836	0.174	-0.362	0.004	-0.087	0.050	0.029	0.031	0.075	0.015	-0.129
-0.164	-0.554	-0.747	-0.152	-0.524	-0.838	0.245	0.121	-0.103	-0.107	0.007	0.082	0.007	0.038	0.036	-0.112
-0.199	-0.566	-0.810	-0.148	-0.519	-0.842	0.336	-0.219	0.064	-0.146	-0.009	0.023	0.027	0.028	0.026	-0.110
-0.199	-0.566	-0.810	-0.157	-0.516	-0.842	0.219	0.585	0.086	-0.137	-0.013	0.023	0.027	0.028	0.025	-0.099
-0.087	-0.562	-0.735	-0.157	-0.511	-0.845	0.273	0.040	0.009	-0.026	-0.013	0.100	0.084	0.032	0.050	-0.106
-0.110	-0.516	-0.857	-0.162	-0.505	-0.848	0.353	0.301	0.024	-0.044	0.027	-0.019	0.060	0.079	0.072	-0.094
-0.226	-0.504	-0.814	-0.155	-0.504	-0.850	0.108	-0.320	0.157	-0.166	0.038	0.026	0.055	0.091	0.028	-0.070
-0.114	-0.531	-0.735	-0.157	-0.503	-0.850	0.098	0.127	0.056	-0.053	0.009	0.105	0.055	0.065	0.051	-0.084
-0.064	-0.554	-0.794	-0.165	-0.495	-0.853	0.433	0.398	-0.140	0.005	-0.021	0.049	0.106	0.042	0.007	-0.089
-0.210	-0.620	-0.849	-0.166	-0.490	-0.856	0.336	0.098	0.072	-0.141	-0.092	-0.003	0.040	0.023	0.061	-0.064
-0.145	-0.481	-0.897	-0.162	-0.487	-0.858	0.201	-0.204	0.075	-0.079	0.044	-0.048	0.025	0.116	0.108	-0.081
-0.091	-0.527	-0.786	-0.170	-0.482	-0.860	0.320	0.509	0.009	-0.017	-0.008	0.064	0.078	0.070	0.003	-0.089
-0.257	-0.524	-0.853	-0.168	-0.477	-0.863	0.274	-0.121	0.067	-0.184	-0.008	-0.000	0.089	0.074	0.064	-0.090
-0.118	-0.446	-0.810	-0.172	-0.474	-0.863	0.171	0.298	0.010	-0.041	0.066	0.044	0.050	0.151	0.021	-0.095
-0.207	-0.516	-0.826	-0.169	-0.469	-0.867	0.320	-0.204	0.004	-0.133	-0.009	0.032	0.040	0.082	0.036	-0.106
-0.141	-0.512	-0.794	-0.172	-0.463	-0.869	0.316	0.141	-0.044	-0.064	-0.010	0.066	0.025	0.086	0.003	-0.064
-0.164	-0.531	-0.838	-0.168	-0.462	-0.871	0.139	-0.189	0.104	-0.092	-0.031	0.024	0.000	0.067	0.045	-0.087
-0.045	-0.481	-0.865	-0.183	-0.458	-0.870	0.197	0.918	0.034	0.043	0.016	-0.005	0.120	0.117	0.072	-0.074
-0.260	-0.500	-0.838	-0.178	-0.454	-0.873	0.288	-0.255	0.070	-0.178	-0.008	0.026	0.098	0.097	0.043	-0.094
-0.168	-0.512	-0.873	-0.189	-0.447	-0.874	0.369	0.616	-0.044	-0.074	-0.026	-0.009	0.006	0.086	0.078	-0.077
-0.276	-0.539	-0.838	-0.186	-0.446	-0.876	0.114	-0.170	0.089	-0.186	-0.054	0.028	0.114	0.058	0.041	-0.103
-0.110	-0.466	-0.881	-0.193	-0.441	-0.876	0.251	0.427	-0.022	-0.013	0.015	-0.015	0.051	0.131	0.083	-0.088
-0.180	-0.477	-0.853	-0.183	-0.435	-0.881	0.379	-0.511	0.061	-0.092	-0.003	0.018	0.021	0.119	0.054	-0.081
-0.203	-0.408	-0.885	-0.189	-0.429	-0.883	0.338	0.292	0.012	-0.110	0.060	-0.012	0.045	0.188	0.084	-0.053
-0.091	-0.435	-0.798	-0.183	-0.428	-0.885	0.115	-0.240	0.071	-0.003	0.032	0.076	0.065	0.161	0.003	-0.069
-0.110	-0.493	-0.818	-0.182	-0.425	-0.887	0.168	-0.046	0.008	-0.024	-0.029	0.058	0.045	0.102	0.016	-0.063
-0.203	-0.489	-0.912	-0.190	-0.418	-0.888	0.387	0.410	-0.029	-0.109	-0.032	-0.035	0.050	0.105	0.111	-0.071
-0.164	-0.411	-0.905	-0.186	-0.412	-0.892	0.369	-0.165	0.063	-0.074	0.039	-0.024	0.012	0.182	0.102	-0.063
-0.249	-0.346	-0.905	-0.189	-0.410	-0.892	0.099	0.190	0.141	-0.156	0.104	-0.024	0.099	0.246	0.101	-0.066
-0.068	-0.373	-0.818	-0.195	-0.411	-0.891	-0.003	0.374	0.071	0.031	0.077	0.061	0.080	0.218	0.014	-0.060
-0.141	-0.481	-0.830	-0.195	-0.406	-0.893	0.257	-0.021	-0.098	-0.042	-0.036	0.051	0.004	0.109	0.026	-0.066
-0.195	-0.469	-0.948	-0.202	-0.401	-0.893	0.234	0.374	-0.104	-0.088	-0.028	-0.067	0.052	0.120	0.145	-0.048
-0.207	-0.419	-0.912	-0.192	-0.401	-0.896	0.074	-0.532	0.112	-0.110	0.021	-0.029	0.067	0.169	0.109	-0.066
-0.126	-0.373	-0.830	-0.195	-0.402	-0.895	-0.043	0.237	0.070	-0.026	0.069	0.053	0.011	0.214	0.026	-0.070
-0.149	-0.384	-0.755	-0.199	-0.402	-0.894	-0.025	0.174	-0.105	-0.045	0.058	0.126	0.014	0.201	0.051	-0.052
-0.153	-0.435	-0.798	-0.196	-0.403	-0.894	-0.086	-0.219	-0.046	-0.052	0.009	0.083	0.020	0.149	0.009	-0.056
-0.045	-0.504	-0.794	-0.205	-0.402	-0.892	0.086	0.506	-0.087	0.065	-0.062	0.085	0.087	0.079	0.013	-0.065
-0.222	-0.442	-0.865	-0.203	-0.401	-0.893	0.052	-0.088	0.010	-0.114	-0.001	0.014	0.091	0.141	0.057	-0.057
-0.207	-0.404	-0.897	-0.201	-0.408	-0.890	-0.399	-0.100	0.042	-0.101	0.045	-0.020	0.077	0.179	0.089	-0.031
-0.149	-0.354	-0.853	-0.201	-0.416	-0.887	-0.452	0.015	0.041	-0.043	0.103	0.019	0.020	0.229	0.045	-0.067
-0.026	-0.365	-0.775	-0.215	-0.417	-0.883	-0.056	0.717	-0.165	0.094	0.092	0.094	0.103	0.215	0.034	-0.058
-0.257	-0.377	-0.806	-0.213	-0.419	-0.883	-0.127	-0.134	-0.036	-0.139	0.082	0.062	0.127	0.202	0.002	-0.047
-0.149	-0.446	-0.786	-0.203	-0.424	-0.883	-0.261	-0.523	0.107	-0.042	0.018	0.082	0.020	0.131	0.020	-0.052
-0.126	-0.415	-0.786	-0.216	-0.430	-0.877	-0.311	0.779	-0.013	-0.005	0.054	0.076	0.003	0.160	0.018	-0.083
-0.207	-0.369	-0.881	-0.218	-0.438	-0.872	-0.486	0.120	0.044	-0.084	0.109	-0.024	0.078	0.205	0.078	-0.059
-0.222	-0.334	-0.830	-0.218	-0.445	-0.869	-0.396	-0.011	-0.019	-0.100	0.150	0.024	0.093	0.239	0.028	-0.055
-0.130	-0.408	-0.759	-0.228	-0.450	-0.864	-0.285	0.596	0.045	0.002	0.082	0.090	0.002	0.164	0.042	-0.052
-0.122	-0.477	-0.692	-0.222	-0.456	-0.862	-0.342	-0.259	0.067	0.005	0.020	0.155	0.012	0.093	0.109	-0.065
-0.107	-0.539	-0.708	-0.231	-0.468	-0.853	-0.645	0.584	0.065	0.029	-0.030	0.130	0.029	0.030	0.092	-0.051
-0.264	-0.535	-0.767	-0.239	-0.479	-0.844	-0.649	0.437	0.009	-0.121	-0.015	0.063	0.126	0.033	0.033	-0.045
-0.180	-0.504	-0.822	-0.241	-0.485	-0.841	-0.310	0.140	-0.041	-0.034	0.021	0.004	0.040	0.063	0.022	-0.056
-0.130	-0.462	-0.771	-0.247	-0.490	-0.836	-0.320	0.374	0.009	0.022	0.069	0.050	0.011	0.104	0.030	-0.030
-0.230	-0.446	-0.696	-0.255	-0.502	-0.827	-0.663	0.531	0.107	-0.070	0.096	0.116	0.089	0.119	0.105	-0.023
0.024	-0.535	-0.633	-0.257	-0.516	-0.817	-0.791	0.270	0.226	0.185	0.022	0.169	0.167	0.031	0.169	-0.037
-0.203	-0.609	-0.613	-0.259	-0.527	-0.809	-0.614	0.220	0.081	-0.040	-0.041	0.181	0.061	0.043	0.190	-0.044
-0.222	-0.593	-0.644	-0.263	-0.537	-0.802	-0.562	0.241	0.056	-0.056	-0.015	0.142	0.079	0.029	0.159	-0.031
-0.187	-0.524	-0.704	-0.274	-0.543	-0.794	-0.386	0.669	-0.081	-0.010	0.060	0.075	0.045	0.040	0.100	-0.044
-0.187	-0.524	-0.704	-0.270	-0.549	-0.791	-0.445	-0.238	-0.043	-0.013	0.067	0.071	0.047	0.038	0.101	-0.050
-0.080	-0.508	-0.581	-0.291	-0.560	-0.776	-0.667	1.314	-0.064	0.115	0.093	0.179	0.060	0.052	0.223	-0.042
-0.260	-0.527	-0.538	-0.297	-0.572	-0.765	-0.776	0.335	-0.009	-0.061	0.086	0.211	0.121	0.032	0.267	-0.063
-0.207	-0.651	-0.538	-0.312	-0.580	-0.752	-0.560	0.940	-0.105	0.009	-0.029	0.199	0.068	0.093	0.268	-0.062
-0.299	-0.705	-0.530	-0.314	-0.589	-0.745	-0.558	0.117	-0.003	-0.082	-0.074	0.199	0.161	0.148	0.277	-0.095
-0.195	-0.678	-0.554	-0.324	-0.592	-0.738	-0.200	0.665	-0.072	0.032	-0.044	0.168	0.058	0.122	0.254	-0.088
-0.333	-0.682	-0.625	-0.334	-0.596	-0.730	-0.283	0.650	-0.034	-0.097	-0.044	0.089	0.197	0.127	0.184	-0.087
-0.322	-0.659	-0.641	-0.340	-0.601	-0.723	-0.304	0.382	-0.033	-0.079	-0.016	0.067	0.187	0.104	0.168	-0.090
-0.264	-0.647	-0.570	-0.352	-0.604	-0.715	-0.257	0.764	-0.054	-0.010	-0.001	0.129	0.130	0.094	0.240	-0.081
-0.364	-0.651	-0.542	-0.352	-0.603	-0.716	0.088	-0.067	-0.083	-0.110	-0.006	0.158	0.230	0.099	0.269	-0.091
-0.195	-0.659	-0.538	-0.367	-0.598	-0.712	0.252	0.918	-0.185	0.074	-0.019	0.158	0.061	0.107	0.274	-0.069
-0.430	-0.701	-0.621	-0.371	-0.597	-0.712	0.126	0.271	-0.016	-0.156	-0.062	0.074	0.297	0.151	0.192	-0.065
-0.257	-0.663	-0.652	-0.382	-0.594	-0.708	0.177	0.718	-0.092	0.028	-0.027	0.039	0.124	0.114	0.162	-0.030
-0.333	-0.601	-0.711	-0.390	-0.595	-0.703	-0.097	0.480	-0.096	-0.042	0.036	-0.025	0.202	0.053	0.104	-0.040
-0.310	-0.551	-0.759	-0.401	-0.594	-0.697	-0.077	0.694	-0.186	-0.007	0.086	-0.079	0.179	0.004	0.057	-0.016
-0.403	-0.589	-0.826	-0.410	-0.589	-0.696	0.083	0.312	-0.398	-0.091	0.043	-0.148	0.273	0.043	0.009	-0.020
-0.422	-0.609	-0.806	-0.420	-0.584	-0.695	0.152	0.340	-0.440	-0.100	0.018	-0.129	0.292	0.063	0.012	-0.048
-0.376	-0.659	-0.771	-0.434	-0.576	-0.693	0.306	0.654	-0.421	-0.041	-0.040	-0.096	0.247	0.115	0.047	-0.063
-0.607	-0.581	-0.881	-0.443	-0.572	-0.690	0.044	0.424	-0.284	-0.262	0.034	-0.209	0.479	0.038	0.063	-0.053
-0.522	-0.562	-0.975	-0.447	-0.571	-0.689	-0.078	0.056	-0.251	-0.174	0.051	-0.305	0.395	0.020	0.157	-0.072
-0.464	-0.690	-0.987	-0.463	-0.569	-0.680	-0.128	0.834	-0.433	-0.100	-0.078	-0.326	0.339	0.148	0.169	-0.126
-0.603	-0.752	-0.944	-0.447	-0.572	-0.688	-0.307	-1.192	-0.100	-0.254	-0.137	-0.275	0.478	0.211	0.125	-0.132
-0.664	-0.748	-0.696	-0.450	-0.572	-0.685	-0.137	0.016	-0.158	-0.313	-0.132	-0.029	0.540	0.209	0.124	-0.134
-0.534	-0.697	-0.601	-0.443	-0.570	-0.692	0.161	-0.603	-0.086	-0.189	-0.085	0.072	0.410	0.159	0.218	-0.123
-0.434	-0.639	-0.739	-0.435	-0.565	-0.701	0.328	-0.610	-0.040	-0.097	-0.032	-0.057	0.310	0.103	0.081	-0.083
-0.314	-0.605	-0.893	-0.419	-0.564	-0.712	0.185	-0.946	0.182	0.006	0.002	-0.200	0.191	0.069	0.072	0.036
-0.314	-0.605	-0.893	-0.406	-0.562	-0.720	0.189	-0.725	0.136	-0.006	0.000	-0.192	0.192	0.069	0.072	0.140
-0.076	-0.516	-1.066	-0.389	-0.560	-0.732	0.166	-1.095	0.014	0.215	0.087	-0.354	0.047	0.019	0.245	0.276
-0.087	-0.655	-1.176	-0.370	-0.555	-0.745	0.238	-1.258	-0.063	0.184	-0.057	-0.452	0.034	0.122	0.355	0.408
0.232	-0.709	-1.255	-0.344	-0.547	-0.763	0.434	-1.734	-0.209	0.477	-0.119	-0.512	0.353	0.177	0.433	0.529
0.370	-0.651	-1.334	-0.317	-0.539	-0.780	0.394	-1.826	-0.295	0.589	-0.070	-0.574	0.492	0.120	0.511	0.594
0.340	-0.686	-1.291	-0.292	-0.534	-0.794	0.237	-1.679	-0.274	0.532	-0.110	-0.517	0.461	0.156	0.468	0.681
0.374	-0.674	-1.240	-0.259	-0.531	-0.807	0.133	-2.049	-0.171	0.534	-0.101	-0.452	0.495	0.145	0.416	0.712
0.513	-0.605	-1.267	-0.230	-0.532	-0.815	-0.044	-1.580	0.016	0.645	-0.031	-0.472	0.632	0.077	0.443	0.698
0.582	-0.547	-1.212	-0.202	-0.534	-0.821	-0.172	-1.534	0.036	0.686	0.030	-0.411	0.701	0.020	0.388	0.677
0.544	-0.516	-1.058	-0.186	-0.533	-0.826	0.074	-0.893	-0.016	0.631	0.060	-0.252	0.663	0.010	0.234	0.685
0.497	-0.605	-0.956	-0.155	-0.532	-0.832	0.059	-1.702	0.034	0.555	-0.030	-0.142	0.616	0.079	0.132	0.593
0.651	-0.554	-0.905	-0.155	-0.531	-0.833	0.077	0.053	-0.156	0.709	0.019	-0.090	0.770	0.030	0.080	0.487
0.263	-0.597	-0.834	-0.143	-0.526	-0.839	0.325	-0.582	0.141	0.307	-0.028	-0.014	0.381	0.073	0.010	0.397
0.228	-0.616	-0.794	-0.142	-0.528	-0.838	-0.035	0.219	0.295	0.272	-0.045	0.025	0.346	0.094	0.029	0.295
0.178	-0.554	-0.838	-0.148	-0.531	-0.834	-0.149	0.619	0.318	0.228	0.021	-0.021	0.295	0.032	0.015	0.195
0.005	-0.593	-0.830	-0.141	-0.532	-0.835	0.020	-0.213	0.287	0.048	-0.016	-0.011	0.121	0.071	0.007	0.158
0.174	-0.454	-0.767	-0.141	-0.531	-0.835	0.059	0.147	0.214	0.216	0.123	0.052	0.290	0.067	0.055	0.129
0.047	-0.597	-0.830	-0.157	-0.530	-0.833	0.111	1.050	0.060	0.106	-0.022	-0.012	0.164	0.076	0.008	0.053
0.040	-0.651	-0.818	-0.163	-0.529	-0.833	0.112	0.490	0.116	0.104	-0.077	-0.000	0.156	0.131	0.004	0.022
-0.249	-0.678	-0.857	-0.158	-0.531	-0.832	-0.102	-0.200	0.181	-0.191	-0.102	-0.040	0.132	0.159	0.037	-0.050
-0.172	-0.589	-0.810	-0.157	-0.536	-0.830	-0.217	0.053	0.176	-0.116	-0.009	0.005	0.056	0.070	0.010	-0.074
-0.218	-0.589	-0.723	-0.160	-0.537	-0.828	-0.081	0.206	0.045	-0.160	-0.007	0.090	0.101	0.071	0.097	-0.126
-0.060	-0.481	-0.735	-0.170	-0.540	-0.825	-0.157	0.565	-0.045	0.007	0.103	0.075	0.057	0.037	0.084	-0.103
-0.268	-0.589	-0.834	-0.184	-0.542	-0.820	-0.171	0.715	-0.201	-0.187	-0.003	-0.027	0.150	0.072	0.014	-0.122
-0.080	-0.593	-0.700	-0.173	-0.546	-0.820	-0.237	-0.675	-0.021	-0.011	-0.002	0.107	0.039	0.077	0.119	-0.142
-0.303	-0.659	-0.822	-0.179	-0.544	-0.820	0.098	0.225	-0.147	-0.229	-0.070	-0.015	0.184	0.143	0.004	-0.163
-0.349	-0.605	-0.727	-0.181	-0.544	-0.819	-0.003	0.078	-0.034	-0.273	-0.016	0.079	0.229	0.089	0.090	-0.155
-0.157	-0.628	-0.668	-0.178	-0.543	-0.821	0.108	-0.135	-0.002	-0.083	-0.040	0.139	0.036	0.112	0.149	-0.158
-0.157	-0.628	-0.668	-0.181	-0.540	-0.822	0.178	0.135	-0.029	-0.081	-0.043	0.141	0.035	0.113	0.148	-0.152
-0.110	-0.585	-0.751	-0.174	-0.535	-0.826	0.312	-0.397	0.030	-0.042	-0.005	0.063	0.010	0.071	0.065	-0.085
-0.218	-0.566	-0.692	-0.174	-0.530	-0.830	0.351	0.026	0.026	-0.150	0.009	0.125	0.098	0.052	0.125	-0.081
-0.003	-0.570	-0.794	-0.183	-0.527	-0.830	0.220	0.616	0.049	0.075	0.001	0.023	0.118	0.056	0.022	-0.048
-0.176	-0.562	-0.790	-0.180	-0.525	-0.832	0.132	-0.173	0.073	-0.102	0.007	0.029	0.055	0.049	0.026	-0.088
-0.037	-0.581	-0.814	-0.188	-0.523	-0.832	0.155	0.510	0.011	0.044	-0.014	0.005	0.086	0.068	0.002	-0.026
-0.337	-0.570	-0.814	-0.167	-0.523	-0.836	0.007	-1.187	0.164	-0.277	-0.002	0.009	0.213	0.056	0.002	-0.081
0.086	-0.578	-0.775	-0.182	-0.520	-0.834	0.192	0.956	-0.037	0.162	-0.012	0.047	0.212	0.063	0.042	-0.057
-0.314	-0.589	-0.861	-0.175	-0.521	-0.836	-0.006	-0.406	0.120	-0.246	-0.023	-0.039	0.186	0.074	0.044	-0.110
-0.060	-0.547	-0.830	-0.182	-0.519	-0.835	0.128	0.474	-0.003	0.015	0.017	-0.008	0.069	0.030	0.012	-0.018
-0.314	-0.558	-0.849	-0.164	-0.518	-0.839	0.041	-1.058	0.091	-0.257	0.005	-0.024	0.182	0.040	0.031	-0.056
0.178	-0.554	-0.775	-0.166	-0.517	-0.840	0.096	0.211	0.079	0.237	0.008	0.051	0.312	0.034	0.042	-0.002
-0.114	-0.570	-0.830	-0.162	-0.514	-0.842	0.184	-0.172	0.079	-0.059	-0.010	-0.001	0.020	0.048	0.013	-0.039
0.020	-0.620	-0.775	-0.166	-0.513	-0.842	0.129	0.319	0.063	0.080	-0.062	0.054	0.156	0.098	0.043	-0.003
-0.245	-0.554	-0.806	-0.174	-0.510	-0.842	0.143	0.453	-0.045	-0.178	0.002	0.022	0.108	0.032	0.011	-0.067
-0.095	-0.562	-0.771	-0.174	-0.509	-0.843	0.102	0.009	0.017	-0.028	-0.007	0.058	0.041	0.039	0.047	-0.049
-0.214	-0.535	-0.901	-0.165	-0.508	-0.845	0.057	-0.464	0.097	-0.155	0.019	-0.070	0.078	0.011	0.082	-0.079
0.005	-0.504	-0.731	-0.173	-0.508	-0.844	0.071	0.514	0.042	0.072	0.049	0.099	0.141	0.021	0.089	-0.031
-0.168	-0.543	-0.810	-0.179	-0.507	-0.843	0.044	0.359	0.031	-0.096	0.010	0.019	0.033	0.017	0.012	-0.016
0.001	-0.535	-0.865	-0.173	-0.504	-0.846	0.150	-0.389	-0.076	0.067	0.015	-0.033	0.133	0.009	0.041	0.003
-0.026	-0.636	-0.790	-0.177	-0.503	-0.846	0.087	0.308	0.078	0.045	-0.086	0.041	0.103	0.110	0.036	-0.011
-0.107	-0.578	-0.893	-0.168	-0.499	-0.850	0.273	-0.411	0.099	-0.044	-0.032	-0.057	0.020	0.051	0.064	-0.020
-0.087	-0.535	-0.771	-0.173	-0.497	-0.850	0.167	0.305	0.025	-0.020	0.008	0.066	0.036	0.007	0.059	-0.061
-0.218	-0.516	-0.861	-0.169	-0.492	-0.854	0.283	-0.238	0.058	-0.156	0.023	-0.021	0.099	0.014	0.030	-0.097
-0.214	-0.469	-0.849	-0.173	-0.486	-0.856	0.329	0.227	-0.027	-0.147	0.064	-0.007	0.099	0.062	0.016	-0.126
-0.218	-0.551	-0.842	-0.157	-0.484	-0.861	0.142	-0.894	0.090	-0.167	-0.019	0.005	0.107	0.019	0.007	-0.115
-0.218	-0.551	-0.842	-0.150	-0.481	-0.864	0.192	-0.407	0.051	-0.174	-0.022	0.009	0.111	0.018	0.006	-0.062
-0.022	-0.543	-0.826	-0.153	-0.479	-0.864	0.137	0.236	0.015	0.026	-0.017	0.025	0.081	0.009	0.011	-0.029
0.078	-0.558	-0.849	-0.165	-0.477	-0.863	0.166	0.714	-0.030	0.138	-0.035	0.001	0.178	0.024	0.013	-0.015
-0.037	-0.485	-0.869	-0.169	-0.475	-0.864	0.093	0.243	-0.013	0.026	0.037	-0.019	0.062	0.051	0.032	0.014
-0.141	-0.454	-0.826	-0.165	-0.473	-0.865	0.133	-0.183	0.049	-0.081	0.066	0.027	0.045	0.083	0.011	0.017
-0.072	-0.520	-0.838	-0.164	-0.469	-0.868	0.217	-0.021	0.027	-0.013	-0.003	0.017	0.024	0.017	0.000	-0.020
-0.030	-0.473	-0.849	-0.168	-0.468	-0.868	0.066	0.189	-0.034	0.033	0.042	0.005	0.064	0.064	0.012	-0.014
-0.087	-0.578	-0.775	-0.162	-0.465	-0.870	0.195	-0.292	0.041	-0.030	-0.065	0.083	0.005	0.038	0.063	-0.012
-0.010	-0.566	-0.869	-0.176	-0.463	-0.869	0.160	0.827	0.015	0.060	-0.056	-0.013	0.080	0.025	0.032	0.003
-0.183	-0.481	-0.928	-0.179	-0.463	-0.868	0.018	0.226	0.002	-0.109	0.029	-0.073	0.094	0.062	0.091	0.023
-0.014	-0.508	-0.857	-0.181	-0.461	-0.869	0.115	0.083	-0.021	0.062	0.000	-0.001	0.076	0.036	0.021	0.020
0.055	-0.547	-0.849	-0.191	-0.457	-0.869	0.231	0.574	-0.073	0.141	-0.042	0.007	0.146	0.002	0.013	0.005
-0.168	-0.531	-0.853	-0.198	-0.455	-0.868	0.122	0.413	0.013	-0.076	-0.029	0.003	0.078	0.014	0.017	0.034
-0.118	-0.493	-0.912	-0.192	-0.454	-0.870	0.084	-0.305	0.036	-0.032	0.008	-0.054	0.029	0.053	0.077	0.035
0.005	-0.496	-0.830	-0.187	-0.450	-0.873	0.229	-0.198	0.048	0.087	0.001	0.032	0.094	0.050	0.005	0.012
0.009	-0.500	-0.790	-0.187	-0.450	-0.873	0.038	0.087	0.144	0.091	-0.003	0.071	0.099	0.046	0.045	0.029
-0.076	-0.493	-0.885	-0.187	-0.449	-0.874	0.073	0.051	0.016	0.006	0.004	-0.023	0.015	0.055	0.049	0.037
-0.076	-0.458	-0.901	-0.183	-0.445	-0.877	0.228	-0.225	0.021	0.002	0.035	-0.036	0.015	0.090	0.065	0.034
-0.026	-0.439	-0.810	-0.180	-0.443	-0.878	0.157	-0.095	0.049	0.049	0.052	0.057	0.063	0.109	0.025	0.019
0.001	-0.531	-0.826	-0.180	-0.443	-0.878	0.027	0.035	0.044	0.076	-0.041	0.041	0.090	0.018	0.009	0.037
-0.083	-0.512	-0.889	-0.168	-0.440	-0.882	0.195	-0.660	0.028	-0.021	-0.025	-0.018	0.004	0.038	0.054	-0.006
0.055	-0.489	-0.853	-0.166	-0.439	-0.883	0.091	0.008	0.106	0.116	-0.003	0.018	0.142	0.062	0.018	0.004
-0.272	-0.504	-0.822	-0.179	-0.438	-0.881	0.070	0.671	0.008	-0.199	-0.019	0.048	0.186	0.047	0.014	-0.021
0.024	-0.504	-0.842	-0.174	-0.434	-0.884	0.227	-0.204	0.010	0.093	-0.023	0.030	0.110	0.047	0.005	-0.007
-0.145	-0.439	-0.889	-0.170	-0.430	-0.887	0.215	-0.192	0.067	-0.081	0.040	-0.014	0.060	0.112	0.051	-0.042
-0.014	-0.423	-0.885	-0.177	-0.431	-0.885	-0.037	0.434	0.104	0.056	0.056	-0.012	0.069	0.127	0.046	0.004
-0.126	-0.469	-0.822	-0.173	-0.431	-0.886	0.041	-0.195	0.016	-0.059	0.009	0.051	0.044	0.081	0.017	-0.006
-0.045	-0.454	-0.881	-0.182	-0.426	-0.886	0.256	0.553	-0.001	0.031	0.021	-0.008	0.034	0.097	0.042	0.010
-0.045	-0.454	-0.881	-0.177	-0.425	-0.888	0.103	-0.208	0.107	0.026	0.019	-0.006	0.034	0.097	0.042	-0.019
-0.064	-0.466	-0.869	-0.181	-0.423	-0.888	0.123	0.253	0.006	0.010	0.006	0.006	0.013	0.085	0.029	0.023
-0.160	-0.485	-0.869	-0.175	-0.421	-0.890	0.159	-0.343	0.041	-0.093	-0.016	0.008	0.083	0.066	0.028	0.001
0.078	-0.469	-0.857	-0.184	-0.417	-0.890	0.192	0.557	-0.002	0.155	-0.004	0.019	0.152	0.082	0.016	0.016
-0.168	-0.404	-0.916	-0.181	-0.416	-0.891	0.116	-0.131	0.108	-0.095	0.060	-0.039	0.094	0.147	0.075	-0.012
0.020	-0.427	-0.881	-0.191	-0.414	-0.890	0.104	0.628	0.006	0.104	0.035	-0.005	0.092	0.125	0.040	0.013
-0.195	-0.462	-0.810	-0.184	-0.412	-0.893	0.152	-0.380	0.077	-0.119	-0.002	0.068	0.124	0.091	0.031	-0.005
-0.045	-0.439	-0.916	-0.183	-0.411	-0.893	0.063	0.044	0.103	0.030	0.021	-0.038	0.025	0.114	0.076	-0.002
-0.030	-0.423	-0.877	-0.188	-0.412	-0.892	-0.034	0.319	0.068	0.050	0.037	0.000	0.038	0.130	0.037	-0.017
-0.141	-0.388	-0.881	-0.186	-0.411	-0.892	0.028	-0.143	-0.024	-0.064	0.071	-0.003	0.075	0.165	0.041	0.015
-0.030	-0.411	-0.806	-0.185	-0.408	-0.894	0.151	-0.077	-0.111	0.046	0.045	0.073	0.033	0.142	0.033	0.003
-0.010	-0.496	-0.782	-0.186	-0.409	-0.893	0.020	0.144	0.115	0.067	-0.039	0.096	0.049	0.058	0.055	0.012
-0.095	-0.442	-0.873	-0.184	-0.410	-0.893	-0.033	-0.072	0.018	-0.020	0.016	0.005	0.037	0.112	0.037	0.013
0.013	-0.415	-0.881	-0.192	-0.411	-0.891	-0.118	0.406	-0.096	0.096	0.045	-0.006	0.068	0.138	0.046	0.024
-0.133	-0.392	-0.877	-0.185	-0.413	-0.892	-0.111	-0.425	-0.074	-0.057	0.070	-0.002	0.081	0.161	0.042	-0.002
0.051	-0.415	-0.731	-0.187	-0.412	-0.892	0.047	0.167	-0.051	0.130	0.046	0.143	0.101	0.138	0.105	-0.009
-0.157	-0.469	-0.810	-0.179	-0.414	-0.892	-0.069	-0.428	0.102	-0.085	-0.007	0.064	0.109	0.084	0.026	-0.038
-0.122	-0.504	-0.802	-0.195	-0.420	-0.886	-0.293	0.934	0.061	-0.035	-0.036	0.065	0.076	0.050	0.032	-0.012
-0.130	-0.473	-0.838	-0.188	-0.425	-0.885	-0.257	-0.333	0.110	-0.049	0.000	0.028	0.085	0.081	0.004	-0.019
-0.026	-0.450	-0.924	-0.192	-0.422	-0.886	0.173	0.234	-0.039	0.060	0.020	-0.058	0.018	0.104	0.092	0.002
-0.037	-0.346	-0.842	-0.193	-0.420	-0.887	0.118	0.088	0.037	0.050	0.123	0.025	0.007	0.209	0.012	-0.001
-0.072	-0.408	-0.834	-0.196	-0.421	-0.885	-0.063	0.264	0.085	0.019	0.063	0.030	0.027	0.147	0.006	-0.012
-0.168	-0.411	-0.834	-0.206	-0.422	-0.883	-0.011	0.611	0.069	-0.066	0.059	0.028	0.120	0.143	0.009	0.005
-0.203	-0.411	-0.834	-0.201	-0.418	-0.886	0.257	-0.292	0.076	-0.107	0.055	0.031	0.154	0.143	0.012	-0.001
0.051	-0.431	-0.909	-0.211	-0.411	-0.887	0.415	0.653	0.046	0.158	0.029	-0.044	0.102	0.124	0.090	0.000
-0.080	-0.361	-0.842	-0.200	-0.408	-0.891	0.210	-0.457	0.307	0.016	0.096	0.027	0.026	0.194	0.025	-0.005
-0.080	-0.361	-0.842	-0.208	-0.407	-0.889	0.089	0.564	0.177	0.025	0.095	0.025	0.023	0.194	0.028	0.028
-0.176	-0.458	-0.775	-0.211	-0.407	-0.889	0.048	0.161	0.029	-0.069	-0.002	0.092	0.116	0.098	0.038	0.006
-0.018	-0.469	-0.778	-0.214	-0.406	-0.889	0.082	0.189	0.014	0.091	-0.015	0.088	0.044	0.087	0.033	0.007
-0.060	-0.466	-0.842	-0.226	-0.405	-0.886	0.080	0.712	0.023	0.061	-0.012	0.022	0.006	0.091	0.031	0.013
-0.087	-0.373	-0.806	-0.225	-0.405	-0.886	-0.008	0.048	0.133	0.033	0.082	0.057	0.020	0.185	0.004	0.041
-0.030	-0.373	-0.723	-0.231	-0.412	-0.881	-0.356	0.425	0.111	0.097	0.089	0.135	0.039	0.185	0.086	0.020
-0.014	-0.435	-0.652	-0.240	-0.417	-0.877	-0.231	0.567	0.019	0.122	0.032	0.201	0.055	0.123	0.157	0.013
-0.145	-0.516	-0.719	-0.245	-0.418	-0.875	-0.033	0.287	0.033	-0.005	-0.048	0.132	0.076	0.042	0.089	-0.009
-0.083	-0.439	-0.688	-0.260	-0.420	-0.869	-0.093	0.885	-0.030	0.072	0.031	0.158	0.013	0.121	0.121	-0.019
-0.245	-0.396	-0.786	-0.261	-0.425	-0.867	-0.313	0.035	-0.030	-0.089	0.078	0.056	0.175	0.163	0.022	-0.073
-0.145	-0.446	-0.735	-0.282	-0.430	-0.858	-0.330	1.151	-0.159	0.032	0.033	0.098	0.075	0.112	0.072	-0.037
-0.345	-0.454	-0.637	-0.279	-0.432	-0.857	-0.127	-0.194	-0.026	-0.171	0.028	0.196	0.276	0.105	0.170	-0.068
-0.010	-0.466	-0.704	-0.299	-0.434	-0.850	-0.113	1.139	-0.096	0.183	0.018	0.122	0.058	0.093	0.103	-0.044
-0.303	-0.504	-0.688	-0.306	-0.439	-0.845	-0.245	0.429	0.030	-0.102	-0.016	0.132	0.235	0.054	0.119	-0.064
-0.176	-0.396	-0.775	-0.315	-0.445	-0.838	-0.336	0.576	0.091	0.033	0.099	0.039	0.109	0.163	0.032	-0.029
-0.303	-0.369	-0.755	-0.317	-0.448	-0.836	-0.176	0.121	-0.006	-0.092	0.129	0.057	0.237	0.191	0.051	-0.041
-0.218	-0.334	-0.664	-0.325	-0.450	-0.832	-0.171	0.467	-0.046	0.001	0.166	0.143	0.152	0.225	0.142	-0.066
-0.095	-0.454	-0.656	-0.327	-0.453	-0.829	-0.199	0.106	-0.087	0.126	0.049	0.148	0.030	0.105	0.149	-0.061
-0.491	-0.489	-0.735	-0.332	-0.461	-0.823	-0.489	0.250	-0.035	-0.266	0.022	0.062	0.428	0.070	0.070	-0.048
-0.160	-0.527	-0.735	-0.338	-0.468	-0.817	-0.468	0.283	-0.175	0.071	-0.009	0.056	0.097	0.032	0.070	-0.011
-0.268	-0.450	-0.739	-0.346	-0.475	-0.809	-0.508	0.376	-0.197	-0.029	0.075	0.045	0.205	0.109	0.067	0.001
-0.080	-0.396	-0.735	-0.351	-0.478	-0.805	-0.300	0.202	-0.329	0.165	0.131	0.045	0.017	0.164	0.071	0.055
-0.157	-0.361	-0.897	-0.359	-0.479	-0.801	-0.273	0.257	-0.381	0.095	0.168	-0.121	0.095	0.198	0.091	0.068
-0.283	-0.415	-0.838	-0.367	-0.483	-0.795	-0.373	0.379	-0.319	-0.023	0.117	-0.068	0.222	0.144	0.032	0.037
-0.157	-0.520	-0.775	-0.384	-0.488	-0.784	-0.434	0.899	-0.278	0.120	0.018	-0.016	0.096	0.040	0.030	0.013
-0.530	-0.570	-0.822	-0.395	-0.495	-0.774	-0.608	0.510	-0.294	-0.242	-0.025	-0.074	0.469	0.010	0.017	-0.062
-0.318	-0.562	-0.806	-0.415	-0.502	-0.759	-0.657	1.100	-0.384	-0.010	-0.010	-0.073	0.259	0.002	0.002	-0.110
-0.668	-0.593	-0.987	-0.412	-0.511	-0.755	-0.777	-0.469	-0.320	-0.363	-0.033	-0.259	0.609	0.033	0.185	-0.132
-0.668	-0.593	-0.987	-0.420	-0.520	-0.744	-0.917	0.176	-0.518	-0.355	-0.023	-0.270	0.611	0.032	0.186	-0.146
-0.414	-0.782	-0.964	-0.433	-0.525	-0.733	-0.698	0.439	-0.635	-0.089	-0.208	-0.257	0.357	0.221	0.163	-0.187
-0.684	-0.833	-0.885	-0.432	-0.535	-0.726	-0.870	-0.324	-0.394	-0.358	-0.248	-0.185	0.628	0.271	0.085	-0.129
-0.514	-0.852	-0.672	-0.427	-0.539	-0.726	-0.338	-0.465	-0.157	-0.194	-0.263	0.027	0.458	0.290	0.126	-0.089
-0.303	-0.713	-0.786	-0.425	-0.537	-0.729	0.130	-0.183	-0.111	0.015	-0.127	-0.084	0.247	0.151	0.011	-0.070
-0.418	-0.605	-0.920	-0.413	-0.531	-0.740	0.389	-0.836	-0.025	-0.113	-0.024	-0.207	0.362	0.042	0.124	0.032
-0.253	-0.558	-0.901	-0.400	-0.527	-0.750	0.232	-0.869	-0.062	0.040	0.018	-0.177	0.199	0.005	0.107	0.125
-0.114	-0.578	-0.983	-0.394	-0.525	-0.754	0.052	-0.391	-0.063	0.172	-0.003	-0.256	0.061	0.013	0.191	0.164
-0.118	-0.554	-1.117	-0.386	-0.525	-0.758	-0.037	-0.488	-0.046	0.160	0.020	-0.386	0.066	0.010	0.328	0.264
-0.160	-0.558	-1.192	-0.364	-0.524	-0.770	0.059	-1.471	-0.063	0.095	0.015	-0.449	0.108	0.008	0.404	0.404
0.124	-0.535	-1.200	-0.328	-0.520	-0.789	0.175	-2.261	-0.108	0.344	0.034	-0.438	0.177	0.032	0.414	0.509
0.497	-0.496	-1.279	-0.296	-0.516	-0.803	0.173	-1.887	-0.087	0.685	0.069	-0.502	0.551	0.071	0.494	0.547
0.451	-0.527	-1.377	-0.276	-0.513	-0.813	0.143	-1.181	-0.084	0.618	0.035	-0.591	0.505	0.041	0.595	0.631
0.209	-0.547	-1.232	-0.250	-0.512	-0.822	0.051	-1.511	-0.083	0.351	0.014	-0.436	0.263	0.023	0.452	0.681
0.478	-0.667	-1.141	-0.221	-0.515	-0.828	-0.170	-1.590	0.112	0.590	-0.102	-0.339	0.533	0.095	0.363	0.686
0.578	-0.752	-1.113	-0.192	-0.522	-0.831	-0.286	-1.390	0.300	0.662	-0.180	-0.308	0.633	0.179	0.338	0.698
0.717	-0.632	-1.149	-0.166	-0.523	-0.836	-0.054	-1.280	0.198	0.774	-0.059	-0.339	0.771	0.057	0.376	0.745
0.782	-0.674	-1.015	-0.149	-0.523	-0.839	0.038	-0.785	0.075	0.823	-0.101	-0.201	0.837	0.098	0.244	0.727
0.613	-0.636	-1.157	-0.139	-0.523	-0.841	0.010	-0.413	0.034	0.644	-0.062	-0.341	0.667	0.059	0.387	0.698
0.520	-0.589	-1.019	-0.129	-0.524	-0.842	-0.030	-0.480	0.079	0.541	-0.015	-0.202	0.575	0.011	0.251	0.561
0.590	-0.554	-0.830	-0.128	-0.528	-0.840	-0.204	0.212	0.148	0.610	0.024	-0.015	0.646	0.024	0.063	0.446
0.105	-0.543	-0.885	-0.128	-0.534	-0.836	-0.358	0.123	0.220	0.124	0.042	-0.074	0.161	0.037	0.120	0.316
0.236	-0.554	-0.853	-0.126	-0.544	-0.829	-0.561	0.170	0.264	0.254	0.041	-0.049	0.292	0.027	0.090	0.248
0.036	-0.543	-0.845	-0.123	-0.553	-0.824	-0.466	0.041	0.371	0.050	0.061	-0.046	0.093	0.040	0.083	0.164
0.240	-0.547	-0.782	-0.115	-0.562	-0.819	-0.483	-0.129	0.408	0.246	0.066	0.013	0.298	0.037	0.021	0.168
0.155	-0.701	-0.782	-0.118	-0.564	-0.817	-0.111	0.256	0.020	0.164	-0.086	0.011	0.215	0.117	0.022	0.101
0.155	-0.701	-0.782	-0.128	-0.572	-0.810	-0.479	0.683	0.007	0.174	-0.078	0.004	0.217	0.115	0.023	0.059
-0.107	-0.744	-0.747	-0.137	-0.576	-0.806	-0.209	0.442	-0.159	-0.079	-0.117	0.036	0.042	0.155	0.011	-0.021
-0.149	-0.705	-0.644	-0.147	-0.581	-0.800	-0.328	0.522	-0.125	-0.113	-0.073	0.134	0.083	0.114	0.114	-0.074
-0.207	-0.655	-0.751	-0.136	-0.589	-0.797	-0.445	-0.557	0.160	-0.182	-0.015	0.024	0.138	0.062	0.008	-0.118
-0.095	-0.616	-0.609	-0.137	-0.593	-0.794	-0.235	-0.024	-0.102	-0.070	0.028	0.163	0.025	0.021	0.149	-0.129
-0.091	-0.632	-0.739	-0.146	-0.601	-0.785	-0.510	0.699	0.123	-0.057	0.021	0.026	0.019	0.035	0.016	-0.175
-0.157	-0.597	-0.664	-0.154	-0.603	-0.783	-0.080	0.569	0.138	-0.116	0.058	0.098	0.082	0.001	0.090	-0.160
-0.422	-0.520	-0.731	-0.137	-0.607	-0.783	-0.199	-0.962	0.225	-0.400	0.139	0.032	0.346	0.080	0.022	-0.162
-0.095	-0.647	-0.696	-0.127	-0.608	-0.784	-0.044	-0.599	0.073	-0.084	0.012	0.068	0.018	0.046	0.057	-0.132
-0.087	-0.663	-0.621	-0.114	-0.611	-0.783	-0.154	-0.678	0.112	-0.089	-0.000	0.143	0.011	0.059	0.131	-0.141
0.132	-0.697	-0.637	-0.124	-0.612	-0.781	-0.039	0.626	-0.014	0.139	-0.034	0.125	0.208	0.091	0.115	-0.050
-0.168	-0.713	-0.652	-0.123	-0.614	-0.780	-0.081	0.026	0.082	-0.162	-0.048	0.108	0.094	0.105	0.099	-0.046
0.120	-0.667	-0.637	-0.126	-0.615	-0.778	-0.073	0.282	0.045	0.130	0.000	0.122	0.193	0.055	0.115	-0.024
-0.064	-0.721	-0.692	-0.116	-0.619	-0.777	-0.172	-0.543	0.155	-0.065	-0.051	0.066	0.007	0.106	0.061	-0.082
0.024	-0.647	-0.605	-0.127	-0.618	-0.776	0.062	0.708	-0.067	0.034	0.022	0.151	0.092	0.030	0.148	-0.063
-0.237	-0.643	-0.747	-0.139	-0.619	-0.773	-0.110	0.686	-0.053	-0.216	0.028	0.006	0.173	0.023	0.007	-0.081
-0.099	-0.574	-0.751	-0.118	-0.619	-0.776	0.014	-1.307	0.084	-0.099	0.098	0.006	0.038	0.050	0.003	-0.064
0.009	-0.647	-0.708	-0.117	-0.621	-0.775	-0.078	0.086	0.119	0.009	0.026	0.048	0.066	0.021	0.046	-0.045
0.047	-0.694	-0.625	-0.118	-0.621	-0.775	0.068	0.132	0.082	0.048	-0.021	0.131	0.100	0.065	0.128	-0.033
0.120	-0.674	-0.680	-0.110	-0.623	-0.775	-0.097	-0.360	0.087	0.113	0.001	0.076	0.170	0.044	0.072	-0.030
-0.110	-0.674	-0.656	-0.108	-0.623	-0.775	-0.008	-0.065	0.092	-0.120	0.001	0.099	0.063	0.042	0.094	-0.070
-0.049	-0.647	-0.688	-0.104	-0.626	-0.773	-0.151	-0.208	0.042	-0.062	0.031	0.066	0.004	0.013	0.061	-0.057
-0.176	-0.732	-0.656	-0.106	-0.626	-0.772	-0.011	0.159	0.070	-0.187	-0.053	0.097	0.133	0.096	0.091	-0.112
0.105	-0.674	-0.727	-0.093	-0.628	-0.772	-0.085	-0.709	0.133	0.080	0.007	0.026	0.148	0.037	0.019	-0.070
-0.176	-0.694	-0.684	-0.106	-0.627	-0.772	0.084	0.745	-0.147	-0.187	-0.014	0.069	0.134	0.054	0.061	-0.088
0.105	-0.736	-0.692	-0.105	-0.628	-0.771	-0.012	0.049	0.088	0.093	-0.055	0.061	0.145	0.096	0.052	-0.085
-0.164	-0.678	-0.727	-0.109	-0.629	-0.770	-0.063	0.263	0.085	-0.174	0.004	0.024	0.128	0.036	0.015	-0.111
-0.187	-0.701	-0.759	-0.093	-0.627	-0.773	0.129	-0.954	0.089	-0.212	-0.021	-0.004	0.151	0.057	0.019	-0.084
-0.041	-0.616	-0.719	-0.102	-0.627	-0.773	0.055	0.601	0.048	-0.057	0.063	0.035	0.006	0.030	0.019	-0.065
-0.014	-0.674	-0.684	-0.097	-0.626	-0.774	0.077	-0.240	0.072	-0.035	0.005	0.071	0.021	0.027	0.053	-0.044
0.201	-0.686	-0.668	-0.119	-0.623	-0.773	0.205	1.417	-0.078	0.202	-0.010	0.087	0.236	0.037	0.067	-0.035
-0.053	-0.694	-0.711	-0.118	-0.622	-0.774	0.055	0.046	0.100	-0.053	-0.018	0.044	0.017	0.044	0.023	-0.027
-0.137	-0.674	-0.696	-0.116	-0.620	-0.776	0.164	-0.057	0.094	-0.139	-0.001	0.062	0.102	0.023	0.037	-0.042
-0.014	-0.674	-0.715	-0.120	-0.618	-0.777	0.166	0.259	-0.039	-0.012	-0.003	0.043	0.022	0.021	0.017	-0.052
-0.137	-0.686	-0.759	-0.112	-0.615	-0.780	0.175	-0.431	0.088	-0.143	-0.017	0.003	0.101	0.031	0.028	-0.048
0.128	-0.682	-0.735	-0.116	-0.615	-0.780	0.039	0.287	0.018	0.126	-0.014	0.026	0.165	0.026	0.004	-0.023
-0.030	-0.651	-0.711	-0.121	-0.614	-0.780	0.055	0.266	-0.059	-0.027	0.016	0.050	0.006	0.006	0.019	-0.031
-0.003	-0.678	-0.656	-0.130	-0.615	-0.778	-0.016	0.630	0.033	0.009	-0.010	0.103	0.033	0.020	0.074	-0.004
-0.076	-0.620	-0.755	-0.127	-0.614	-0.779	0.088	-0.102	0.107	-0.067	0.047	0.005	0.040	0.039	0.025	-0.050
0.005	-0.639	-0.727	-0.131	-0.610	-0.781	0.266	0.340	0.022	0.018	0.023	0.035	0.040	0.021	0.001	-0.032
-0.122	-0.690	-0.719	-0.124	-0.607	-0.785	0.213	-0.365	0.125	-0.116	-0.030	0.046	0.086	0.028	0.009	-0.050
0.055	-0.694	-0.739	-0.126	-0.607	-0.785	0.049	0.209	0.064	0.062	-0.034	0.026	0.090	0.030	0.011	-0.028
-0.137	-0.659	-0.782	-0.121	-0.606	-0.786	0.081	-0.211	0.107	-0.135	-0.001	-0.016	0.103	0.005	0.055	-0.030
0.074	-0.647	-0.692	-0.122	-0.603	-0.788	0.201	0.165	0.131	0.078	0.008	0.076	0.108	0.018	0.036	-0.003
0.028	-0.678	-0.672	-0.124	-0.603	-0.788	0.037	0.232	0.105	0.034	-0.023	0.095	0.063	0.012	0.054	-0.032
0.005	-0.674	-0.790	-0.117	-0.600	-0.792	0.253	-0.387	-0.012	0.004	-0.023	-0.019	0.039	0.006	0.065	-0.023
-0.103	-0.597	-0.751	-0.122	-0.596	-0.794	0.222	0.311	0.050	-0.099	0.051	0.022	0.068	0.072	0.026	-0.028
-0.053	-0.667	-0.692	-0.121	-0.596	-0.794	0.016	0.006	0.079	-0.050	-0.018	0.080	0.021	0.004	0.033	-0.052
0.020	-0.709	-0.755	-0.126	-0.595	-0.794	0.133	0.331	-0.036	0.029	-0.063	0.017	0.053	0.038	0.030	-0.053
-0.141	-0.686	-0.775	-0.125	-0.594	-0.795	0.067	0.061	0.146	-0.133	-0.040	-0.002	0.108	0.014	0.049	-0.034
0.040	-0.678	-0.648	-0.127	-0.594	-0.794	0.035	0.234	0.091	0.051	-0.032	0.123	0.072	0.004	0.076	-0.009
-0.022	-0.647	-0.771	-0.137	-0.590	-0.796	0.282	0.617	0.007	-0.001	-0.005	0.002	0.010	0.028	0.046	-0.011
0.036	-0.581	-0.771	-0.137	-0.589	-0.796	0.055	0.109	0.099	0.057	0.060	0.002	0.068	0.094	0.045	0.016
0.009	-0.674	-0.735	-0.132	-0.589	-0.797	0.060	-0.233	0.020	0.026	-0.033	0.038	0.040	0.002	0.009	0.035
0.009	-0.674	-0.735	-0.133	-0.585	-0.800	0.259	0.094	0.029	0.028	-0.037	0.041	0.040	0.003	0.009	0.017
0.105	-0.535	-0.715	-0.139	-0.586	-0.799	-0.033	0.466	0.100	0.130	0.103	0.059	0.134	0.143	0.011	0.019
-0.099	-0.574	-0.704	-0.138	-0.588	-0.797	-0.136	-0.003	0.086	-0.075	0.067	0.069	0.071	0.106	0.023	0.003
0.047	-0.670	-0.747	-0.146	-0.587	-0.797	0.112	0.526	-0.024	0.080	-0.031	0.025	0.074	0.009	0.020	-0.005
-0.118	-0.574	-0.814	-0.141	-0.587	-0.797	-0.026	-0.210	0.090	-0.090	0.066	-0.041	0.091	0.106	0.087	-0.012
-0.041	-0.570	-0.719	-0.138	-0.591	-0.795	-0.200	-0.142	0.048	-0.016	0.073	0.051	0.016	0.111	0.008	-0.011
0.090	-0.647	-0.609	-0.152	-0.589	-0.793	0.090	0.827	-0.103	0.129	-0.006	0.160	0.114	0.034	0.119	-0.032
-0.107	-0.663	-0.704	-0.153	-0.589	-0.793	0.049	0.106	0.031	-0.066	-0.021	0.065	0.084	0.020	0.025	-0.030
-0.091	-0.581	-0.778	-0.155	-0.592	-0.791	-0.188	0.163	0.072	-0.049	0.063	-0.012	0.070	0.102	0.050	-0.010
-0.091	-0.566	-0.743	-0.147	-0.595	-0.790	-0.179	-0.472	-0.022	-0.057	0.081	0.023	0.070	0.118	0.013	-0.057
0.067	-0.616	-0.648	-0.161	-0.596	-0.787	-0.063	0.735	-0.228	0.115	0.031	0.114	0.084	0.068	0.082	-0.034
-0.218	-0.701	-0.735	-0.155	-0.600	-0.785	-0.253	-0.321	0.051	-0.176	-0.049	0.025	0.200	0.016	0.004	-0.025
0.005	-0.643	-0.731	-0.155	-0.606	-0.780	-0.323	0.091	0.086	0.047	0.014	0.025	0.021	0.042	0.000	-0.012
-0.045	-0.593	-0.771	-0.155	-0.610	-0.777	-0.270	0.054	0.088	-0.003	0.069	-0.018	0.029	0.093	0.039	-0.032
-0.007	-0.585	-0.672	-0.156	-0.610	-0.777	0.027	0.080	-0.015	0.036	0.077	0.081	0.009	0.102	0.059	0.003
-0.060	-0.543	-0.684	-0.159	-0.612	-0.774	-0.161	0.277	0.046	-0.014	0.122	0.066	0.047	0.145	0.047	0.001
-0.030	-0.609	-0.723	-0.160	-0.616	-0.771	-0.215	0.119	0.053	0.017	0.060	0.024	0.017	0.079	0.008	0.002
0.001	-0.581	-0.700	-0.154	-0.621	-0.769	-0.268	-0.270	0.142	0.042	0.092	0.045	0.011	0.107	0.031	0.001
-0.014	-0.585	-0.688	-0.154	-0.627	-0.764	-0.366	0.146	0.174	0.026	0.094	0.052	0.006	0.103	0.043	0.026
0.020	-0.651	-0.577	-0.153	-0.635	-0.757	-0.480	0.164	0.218	0.059	0.036	0.156	0.025	0.037	0.153	0.021
0.090	-0.686	-0.644	-0.151	-0.643	-0.751	-0.486	0.051	0.154	0.127	0.010	0.082	0.090	0.002	0.085	0.008
-0.022	-0.624	-0.648	-0.147	-0.653	-0.743	-0.598	-0.041	0.231	0.011	0.081	0.071	0.022	0.062	0.080	0.018
-0.033	-0.655	-0.593	-0.142	-0.663	-0.735	-0.651	-0.144	0.203	-0.006	0.061	0.117	0.038	0.030	0.135	0.028
0.078	-0.616	-0.570	-0.148	-0.671	-0.727	-0.476	0.485	0.003	0.112	0.107	0.133	0.071	0.067	0.159	-0.008
0.067	-0.651	-0.574	-0.145	-0.680	-0.718	-0.611	-0.014	0.172	0.097	0.081	0.121	0.058	0.031	0.155	0.027
-0.076	-0.690	-0.514	-0.154	-0.690	-0.707	-0.649	0.642	-0.010	-0.036	0.052	0.169	0.086	0.008	0.214	0.030
0.217	-0.724	-0.412	-0.166	-0.698	-0.697	-0.553	0.858	-0.070	0.269	0.026	0.261	0.205	0.043	0.316	0.007
-0.010	-0.705	-0.416	-0.183	-0.705	-0.685	-0.513	1.088	-0.114	0.058	0.052	0.246	0.022	0.024	0.312	-0.009
-0.037	-0.667	-0.373	-0.192	-0.713	-0.674	-0.565	0.662	-0.042	0.040	0.099	0.278	0.049	0.014	0.354	-0.012
-0.076	-0.728	-0.495	-0.213	-0.718	-0.662	-0.431	1.392	-0.179	0.022	0.042	0.144	0.089	0.048	0.229	-0.061
-0.168	-0.744	-0.475	-0.224	-0.724	-0.652	-0.461	0.687	-0.141	-0.059	0.033	0.154	0.181	0.063	0.248	-0.087
-0.153	-0.732	-0.447	-0.235	-0.732	-0.639	-0.657	0.685	-0.176	-0.032	0.052	0.168	0.163	0.052	0.273	-0.098
-0.187	-0.790	-0.294	-0.243	-0.738	-0.630	-0.496	0.386	-0.206	-0.059	0.000	0.312	0.196	0.110	0.424	-0.114
-0.199	-0.844	-0.432	-0.250	-0.745	-0.618	-0.572	0.524	-0.062	-0.063	-0.047	0.163	0.207	0.164	0.284	-0.108
-0.199	-0.779	-0.400	-0.264	-0.751	-0.605	-0.537	0.888	-0.195	-0.050	0.025	0.181	0.204	0.100	0.314	-0.106
-0.180	-0.794	-0.412	-0.272	-0.754	-0.598	-0.285	0.428	-0.219	-0.023	0.012	0.162	0.183	0.117	0.301	-0.090
-0.180	-0.825	-0.373	-0.283	-0.754	-0.593	-0.120	0.582	-0.270	-0.012	-0.019	0.196	0.179	0.148	0.339	-0.062
-0.214	-0.825	-0.436	-0.290	-0.755	-0.588	-0.155	0.300	-0.267	-0.039	-0.018	0.129	0.210	0.149	0.275	-0.033
-0.137	-0.775	-0.495	-0.304	-0.757	-0.579	-0.268	0.913	-0.253	0.052	0.034	0.060	0.130	0.100	0.214	0.000
-0.157	-0.721	-0.550	-0.313	-0.759	-0.571	-0.358	0.366	-0.335	0.041	0.090	-0.003	0.147	0.046	0.158	0.036
-0.107	-0.705	-0.550	-0.319	-0.758	-0.569	-0.106	0.145	-0.300	0.097	0.105	-0.005	0.093	0.031	0.158	0.056
-0.072	-0.763	-0.436	-0.334	-0.759	-0.559	-0.188	1.068	-0.214	0.146	0.048	0.099	0.058	0.090	0.272	0.050
-0.214	-0.817	-0.546	-0.344	-0.762	-0.548	-0.365	0.709	-0.201	0.014	-0.003	-0.022	0.199	0.144	0.162	0.051
-0.307	-0.705	-0.676	-0.361	-0.761	-0.539	-0.198	0.987	-0.417	-0.061	0.108	-0.162	0.292	0.032	0.032	0.014
-0.241	-0.682	-0.597	-0.371	-0.760	-0.533	-0.161	0.446	-0.374	0.014	0.130	-0.088	0.225	0.009	0.111	-0.020
-0.395	-0.786	-0.574	-0.384	-0.763	-0.520	-0.410	0.905	-0.239	-0.127	0.028	-0.078	0.378	0.115	0.135	-0.062
-0.418	-0.945	-0.660	-0.391	-0.770	-0.505	-0.726	0.534	-0.065	-0.144	-0.123	-0.180	0.400	0.274	0.049	-0.039
-0.599	-0.929	-0.782	-0.397	-0.773	-0.495	-0.565	0.230	-0.236	-0.318	-0.105	-0.312	0.582	0.260	0.073	-0.045
-0.333	-0.960	-0.909	-0.407	-0.776	-0.482	-0.619	0.580	-0.360	-0.042	-0.133	-0.452	0.316	0.292	0.198	-0.057
-0.441	-0.933	-0.893	-0.409	-0.779	-0.475	-0.549	-0.181	-0.240	-0.148	-0.103	-0.442	0.425	0.266	0.182	-0.082
-0.541	-0.894	-0.680	-0.409	-0.784	-0.467	-0.569	-0.054	-0.022	-0.248	-0.059	-0.238	0.525	0.228	0.032	-0.056
-0.510	-0.856	-0.451	-0.407	-0.789	-0.461	-0.422	-0.054	0.100	-0.220	-0.016	-0.015	0.494	0.190	0.261	-0.061
-0.403	-0.833	-0.570	-0.405	-0.790	-0.460	-0.130	-0.117	0.094	-0.115	0.010	-0.135	0.388	0.168	0.143	-0.047
-0.260	-0.806	-0.672	-0.391	-0.792	-0.468	-0.110	-1.198	0.098	0.014	0.038	-0.229	0.248	0.140	0.041	0.038
-0.260	-0.806	-0.672	-0.383	-0.793	-0.474	-0.070	-0.761	0.023	0.006	0.039	-0.224	0.249	0.141	0.042	0.158
-0.060	-0.860	-0.743	-0.373	-0.795	-0.478	-0.301	-1.138	-0.090	0.196	-0.013	-0.291	0.049	0.197	0.028	0.306
0.082	-0.925	-0.775	-0.357	-0.797	-0.486	-0.391	-1.852	-0.231	0.323	-0.076	-0.314	0.094	0.263	0.059	0.389
0.386	-1.014	-0.802	-0.350	-0.794	-0.496	-0.053	-1.436	-0.577	0.619	-0.168	-0.332	0.397	0.353	0.086	0.505
0.170	-1.099	-0.944	-0.326	-0.793	-0.515	-0.077	-2.830	-0.376	0.379	-0.255	-0.455	0.182	0.439	0.227	0.580
0.340	-1.142	-1.050	-0.299	-0.791	-0.533	0.134	-2.412	-0.062	0.522	-0.299	-0.543	0.351	0.482	0.333	0.669
0.417	-1.092	-0.920	-0.268	-0.790	-0.552	0.212	-2.532	0.101	0.568	-0.250	-0.395	0.429	0.433	0.202	0.692
0.659	-1.084	-0.928	-0.237	-0.787	-0.570	0.416	-2.120	0.303	0.778	-0.245	-0.385	0.670	0.426	0.210	0.754
0.659	-1.022	-0.889	-0.203	-0.782	-0.589	0.543	-2.260	0.277	0.745	-0.188	-0.326	0.670	0.365	0.171	0.767
0.759	-0.925	-0.775	-0.170	-0.776	-0.607	0.632	-2.142	0.332	0.811	-0.097	-0.194	0.770	0.269	0.056	0.745
0.732	-0.918	-0.696	-0.143	-0.769	-0.623	0.705	-1.552	0.325	0.758	-0.097	-0.099	0.743	0.262	0.023	0.655
0.555	-0.887	-0.684	-0.124	-0.763	-0.635	0.575	-0.998	0.256	0.562	-0.072	-0.076	0.566	0.232	0.035	0.544
0.447	-0.883	-0.593	-0.108	-0.754	-0.647	0.715	-0.878	0.236	0.438	-0.076	0.028	0.458	0.228	0.125	0.430
0.317	-0.902	-0.562	-0.091	-0.747	-0.658	0.625	-0.744	0.399	0.290	-0.103	0.070	0.326	0.248	0.157	0.283
0.267	-0.829	-0.715	-0.087	-0.741	-0.666	0.502	-0.001	0.218	0.236	-0.035	-0.076	0.275	0.176	0.003	0.192
0.043	-0.740	-0.637	-0.071	-0.736	-0.674	0.481	-0.693	0.385	-0.003	0.048	0.011	0.053	0.087	0.082	0.162
0.178	-0.775	-0.621	-0.047	-0.730	-0.682	0.468	-1.262	0.459	0.107	0.008	0.035	0.187	0.122	0.097	0.169
0.401	-0.624	-0.514	-0.034	-0.719	-0.694	0.800	-0.595	0.203	0.318	0.148	0.154	0.412	0.027	0.203	0.107
0.443	-0.864	-0.526	-0.030	-0.713	-0.700	0.483	0.059	0.283	0.356	-0.098	0.149	0.453	0.213	0.191	0.112
0.063	-0.840	-0.550	-0.033	-0.705	-0.709	0.665	0.534	0.304	-0.022	-0.083	0.134	0.072	0.190	0.167	0.034
0.159	-0.686	-0.534	-0.038	-0.696	-0.717	0.607	0.478	0.092	0.079	0.063	0.158	0.167	0.036	0.181	-0.044
-0.218	-0.724	-0.617	-0.036	-0.692	-0.721	0.306	0.124	0.310	-0.299	0.021	0.079	0.210	0.074	0.097	-0.135
-0.018	-0.690	-0.522	-0.036	-0.681	-0.731	0.781	0.223	0.201	-0.099	0.045	0.184	0.009	0.039	0.191	-0.155
-0.072	-0.697	-0.609	-0.035	-0.677	-0.735	0.348	0.137	0.266	-0.154	0.032	0.102	0.062	0.048	0.104	-0.202
-0.041	-0.705	-0.562	-0.037	-0.670	-0.741	0.487	0.443	0.306	-0.121	0.018	0.156	0.030	0.055	0.152	-0.188
-0.145	-0.806	-0.711	-0.031	-0.664	-0.747	0.408	-0.226	0.213	-0.231	-0.088	0.012	0.132	0.156	0.003	-0.201
-0.137	-0.674	-0.644	-0.033	-0.657	-0.753	0.488	0.223	0.119	-0.221	0.036	0.085	0.124	0.024	0.072	-0.168
-0.157	-0.721	-0.771	-0.027	-0.651	-0.759	0.438	-0.317	0.133	-0.247	-0.017	-0.035	0.140	0.070	0.052	-0.156
0.113	-0.651	-0.629	-0.031	-0.643	-0.765	0.529	0.278	0.017	0.025	0.045	0.114	0.132	0.000	0.094	-0.167
-0.037	-0.705	-0.767	-0.038	-0.634	-0.772	0.581	0.462	-0.006	-0.118	-0.018	-0.016	0.013	0.053	0.040	-0.108
-0.172	-0.705	-0.652	-0.035	-0.626	-0.779	0.526	-0.159	0.074	-0.256	-0.026	0.105	0.144	0.054	0.076	-0.120
0.128	-0.678	-0.782	-0.054	-0.619	-0.784	0.519	1.273	0.048	0.062	-0.006	-0.019	0.159	0.029	0.053	-0.125
-0.214	-0.639	-0.778	-0.035	-0.615	-0.788	0.249	-0.987	0.311	-0.300	0.029	-0.011	0.181	0.008	0.048	-0.127
0.036	-0.697	-0.778	-0.038	-0.606	-0.795	0.577	0.136	-0.067	-0.048	-0.038	-0.004	0.069	0.052	0.046	-0.106
-0.041	-0.609	-0.794	-0.036	-0.599	-0.800	0.410	-0.185	-0.076	-0.128	0.044	-0.015	0.009	0.036	0.060	-0.172
-0.087	-0.678	-0.767	-0.038	-0.592	-0.805	0.446	0.095	-0.084	-0.172	-0.032	0.018	0.057	0.034	0.030	-0.104
-0.137	-0.616	-0.652	-0.023	-0.589	-0.808	0.216	-0.889	0.076	-0.238	0.027	0.135	0.111	0.028	0.086	-0.155
0.167	-0.686	-0.743	-0.045	-0.585	-0.810	0.262	1.391	-0.002	0.087	-0.047	0.047	0.190	0.041	0.003	-0.105
-0.183	-0.628	-0.692	-0.024	-0.582	-0.813	0.251	-1.187	0.226	-0.284	0.007	0.102	0.164	0.017	0.050	-0.098
0.267	-0.655	-0.747	-0.026	-0.579	-0.815	0.210	0.259	0.120	0.167	-0.023	0.049	0.282	0.011	0.002	-0.094
-0.053	-0.647	-0.802	-0.032	-0.573	-0.819	0.332	0.468	0.095	-0.145	-0.020	-0.003	0.042	0.005	0.055	-0.126
-0.199	-0.659	-0.861	-0.038	-0.568	-0.822	0.329	0.313	-0.023	-0.286	-0.037	-0.059	0.192	0.018	0.111	-0.069
0.051	-0.694	-0.696	-0.013	-0.565	-0.825	0.226	-1.372	0.255	-0.062	-0.075	0.110	0.054	0.054	0.057	-0.130
0.105	-0.562	-0.763	-0.025	-0.560	-0.828	0.280	0.757	-0.061	0.005	0.052	0.046	0.104	0.076	0.009	-0.127
-0.072	-0.589	-0.786	-0.020	-0.556	-0.831	0.258	-0.227	0.132	-0.177	0.021	0.026	0.076	0.048	0.033	-0.097
-0.014	-0.655	-0.794	-0.023	-0.554	-0.833	0.185	0.227	0.108	-0.117	-0.047	0.019	0.022	0.020	0.040	-0.093
0.005	-0.659	-0.782	-0.029	-0.551	-0.834	0.151	0.516	0.176	-0.091	-0.053	0.032	0.005	0.025	0.028	-0.094
0.047	-0.639	-0.775	-0.014	-0.548	-0.837	0.246	-0.751	0.270	-0.064	-0.037	0.043	0.037	0.006	0.019	-0.114
0.109	-0.585	-0.735	-0.031	-0.543	-0.839	0.295	1.021	-0.056	0.015	0.012	0.085	0.095	0.048	0.020	-0.097
-0.180	-0.535	-0.786	-0.023	-0.540	-0.841	0.178	-0.434	0.112	-0.282	0.060	0.036	0.194	0.097	0.031	-0.092
0.063	-0.566	-0.794	-0.039	-0.536	-0.844	0.269	0.963	-0.046	-0.023	0.024	0.031	0.046	0.065	0.039	-0.091
0.047	-0.578	-0.771	-0.025	-0.531	-0.847	0.291	-0.696	0.216	-0.052	0.008	0.058	0.029	0.054	0.015	-0.102
0.032	-0.547	-0.810	-0.026	-0.528	-0.849	0.184	0.167	0.194	-0.067	0.036	0.020	0.014	0.084	0.052	-0.060
0.040	-0.570	-0.798	-0.018	-0.526	-0.851	0.168	-0.355	0.146	-0.067	0.011	0.034	0.020	0.061	0.040	-0.087
0.040	-0.570	-0.798	-0.033	-0.524	-0.851	0.126	0.937	0.030	-0.052	0.009	0.034	0.019	0.060	0.040	-0.066
-0.103	-0.566	-0.885	-0.030	-0.519	-0.854	0.242	-0.215	0.002	-0.197	0.009	-0.050	0.124	0.063	0.126	-0.103
0.128	-0.558	-0.822	-0.038	-0.517	-0.855	0.161	0.526	0.027	0.042	0.014	0.015	0.106	0.069	0.062	-0.097
-0.157	-0.609	-0.775	-0.033	-0.513	-0.858	0.245	-0.274	0.081	-0.248	-0.040	0.065	0.180	0.018	0.015	-0.101
0.043	-0.558	-0.834	-0.035	-0.508	-0.861	0.297	0.097	-0.017	-0.046	0.005	0.009	0.020	0.067	0.074	-0.093
0.024	-0.570	-0.790	-0.036	-0.504	-0.863	0.273	0.083	-0.009	-0.065	-0.011	0.055	0.001	0.055	0.031	-0.096
-0.014	-0.535	-0.751	-0.035	-0.502	-0.864	0.105	-0.066	-0.008	-0.104	0.022	0.095	0.038	0.089	0.009	-0.074
0.093	-0.574	-0.865	-0.048	-0.500	-0.865	0.125	0.752	-0.037	0.017	-0.018	-0.019	0.071	0.051	0.105	-0.077
-0.060	-0.539	-0.818	-0.041	-0.498	-0.866	0.113	-0.319	0.089	-0.143	0.015	0.030	0.082	0.085	0.057	-0.066
0.036	-0.601	-0.806	-0.039	-0.494	-0.868	0.254	-0.059	0.111	-0.049	-0.051	0.044	0.014	0.024	0.044	-0.072
0.070	-0.535	-0.806	-0.046	-0.491	-0.870	0.192	0.409	0.022	-0.008	0.012	0.046	0.049	0.089	0.044	-0.065
-0.057	-0.551	-0.798	-0.030	-0.487	-0.873	0.255	-0.836	0.162	-0.151	-0.007	0.057	0.079	0.073	0.035	-0.093
0.167	-0.554	-0.786	-0.047	-0.484	-0.874	0.180	0.994	-0.054	0.089	-0.014	0.069	0.145	0.069	0.022	-0.070
-0.226	-0.489	-0.857	-0.043	-0.479	-0.877	0.297	-0.255	-0.030	-0.307	0.046	0.001	0.248	0.134	0.093	-0.090
0.163	-0.504	-0.806	-0.044	-0.477	-0.878	0.152	0.056	-0.004	0.082	0.029	0.054	0.140	0.118	0.040	-0.072
-0.037	-0.539	-0.826	-0.039	-0.473	-0.880	0.205	-0.284	-0.043	-0.123	-0.010	0.036	0.060	0.082	0.059	-0.115
0.020	-0.527	-0.806	-0.054	-0.469	-0.882	0.261	0.821	-0.023	-0.051	-0.002	0.058	0.003	0.093	0.038	-0.070
-0.057	-0.554	-0.763	-0.047	-0.467	-0.883	0.126	-0.296	0.094	-0.134	-0.031	0.102	0.080	0.065	0.007	-0.106
-0.022	-0.520	-0.912	-0.065	-0.465	-0.883	0.124	0.946	-0.057	-0.082	0.002	-0.048	0.045	0.098	0.141	-0.095
-0.060	-0.477	-0.842	-0.062	-0.463	-0.884	0.110	-0.101	0.060	-0.123	0.042	0.024	0.083	0.140	0.067	-0.076
-0.014	-0.516	-0.885	-0.054	-0.461	-0.886	0.124	-0.433	0.047	-0.085	0.002	-0.018	0.038	0.100	0.109	-0.052
0.132	-0.496	-0.771	-0.059	-0.459	-0.887	0.152	0.320	-0.022	0.067	0.018	0.098	0.108	0.119	0.007	-0.049
0.020	-0.535	-0.877	-0.060	-0.456	-0.888	0.175	0.036	0.010	-0.045	-0.023	-0.008	0.005	0.079	0.098	-0.028
0.013	-0.469	-0.873	-0.064	-0.455	-0.888	0.017	0.286	0.089	-0.048	0.042	-0.004	0.014	0.143	0.092	-0.025
0.043	-0.520	-0.869	-0.064	-0.453	-0.889	0.126	0.025	0.008	-0.018	-0.010	0.000	0.016	0.092	0.085	-0.043
0.009	-0.450	-0.834	-0.067	-0.451	-0.890	0.161	0.215	0.026	-0.049	0.057	0.037	0.020	0.159	0.048	-0.012
0.009	-0.450	-0.834	-0.063	-0.450	-0.891	0.039	-0.189	0.094	-0.054	0.056	0.037	0.021	0.157	0.046	-0.026
0.205	-0.485	-0.775	-0.086	-0.449	-0.890	0.095	1.307	-0.092	0.166	0.020	0.095	0.174	0.121	0.015	-0.017
-0.068	-0.466	-0.869	-0.072	-0.446	-0.892	0.170	-0.720	0.080	-0.121	0.036	0.003	0.100	0.138	0.077	-0.032
0.090	-0.469	-0.822	-0.081	-0.445	-0.892	0.032	0.506	-0.034	0.045	0.032	0.049	0.056	0.132	0.028	-0.023
-0.091	-0.466	-0.853	-0.081	-0.447	-0.891	-0.102	0.009	0.060	-0.136	0.038	0.017	0.125	0.134	0.057	-0.071
0.040	-0.500	-0.826	-0.085	-0.445	-0.891	0.141	0.255	0.014	-0.001	0.001	0.045	0.005	0.098	0.028	-0.058
-0.083	-0.508	-0.838	-0.091	-0.445	-0.891	0.029	0.373	0.095	-0.118	-0.007	0.032	0.119	0.088	0.039	-0.076
-0.026	-0.442	-0.881	-0.091	-0.446	-0.890	-0.073	0.071	0.035	-0.059	0.060	-0.012	0.062	0.152	0.080	-0.041
-0.030	-0.496	-0.853	-0.091	-0.447	-0.890	-0.052	0.021	0.030	-0.063	0.007	0.014	0.068	0.096	0.052	-0.050
0.120	-0.469	-0.755	-0.093	-0.446	-0.890	0.122	0.119	0.028	0.089	0.032	0.113	0.080	0.122	0.047	-0.027
-0.026	-0.520	-0.845	-0.093	-0.446	-0.890	0.016	0.098	0.125	-0.057	-0.018	0.022	0.067	0.071	0.042	-0.037
0.001	-0.439	-0.928	-0.094	-0.447	-0.889	-0.090	0.030	-0.025	-0.029	0.065	-0.062	0.042	0.151	0.124	-0.031
-0.064	-0.454	-0.838	-0.090	-0.448	-0.889	-0.031	-0.170	-0.004	-0.097	0.050	0.028	0.109	0.133	0.033	-0.069
0.017	-0.504	-0.775	-0.099	-0.447	-0.889	0.042	0.482	-0.061	-0.007	-0.001	0.090	0.031	0.080	0.031	-0.073
-0.133	-0.543	-0.853	-0.101	-0.450	-0.887	-0.124	0.076	0.004	-0.155	-0.037	0.009	0.184	0.039	0.049	-0.074
-0.083	-0.512	-0.897	-0.108	-0.451	-0.886	-0.063	0.344	-0.131	-0.097	-0.005	-0.036	0.135	0.067	0.092	-0.073
0.009	-0.446	-0.826	-0.110	-0.451	-0.886	-0.010	0.112	-0.078	-0.002	0.060	0.035	0.047	0.131	0.021	-0.051
-0.076	-0.423	-0.826	-0.106	-0.452	-0.886	-0.053	-0.213	0.013	-0.090	0.085	0.034	0.133	0.152	0.019	-0.038
0.136	-0.493	-0.759	-0.104	-0.455	-0.884	-0.160	-0.096	-0.007	0.120	0.018	0.100	0.076	0.080	0.049	-0.015
-0.041	-0.524	-0.810	-0.088	-0.460	-0.883	-0.293	-0.915	-0.007	-0.073	-0.007	0.048	0.102	0.048	0.002	-0.021
0.078	-0.481	-0.830	-0.095	-0.463	-0.881	-0.163	0.335	-0.186	0.053	0.038	0.026	0.015	0.089	0.021	0.006
-0.014	-0.439	-0.845	-0.087	-0.466	-0.880	-0.203	-0.504	-0.083	-0.047	0.084	0.009	0.077	0.130	0.037	-0.030
0.101	-0.458	-0.767	-0.093	-0.470	-0.878	-0.219	0.341	-0.140	0.075	0.069	0.085	0.038	0.109	0.041	-0.034
-0.041	-0.496	-0.755	-0.086	-0.479	-0.874	-0.483	-0.471	-0.089	-0.075	0.038	0.093	0.103	0.067	0.053	-0.048
-0.060	-0.562	-0.767	-0.096	-0.487	-0.868	-0.499	0.497	-0.150	-0.084	-0.019	0.075	0.121	0.001	0.040	-0.063
0.017	-0.543	-0.782	-0.089	-0.493	-0.866	-0.294	-0.448	-0.106	-0.014	0.006	0.057	0.043	0.015	0.022	-0.095
-0.087	-0.496	-0.802	-0.088	-0.495	-0.865	-0.128	-0.145	-0.133	-0.119	0.054	0.037	0.145	0.059	0.001	-0.098
-0.064	-0.450	-0.727	-0.095	-0.502	-0.860	-0.439	0.435	0.026	-0.089	0.108	0.106	0.118	0.103	0.075	-0.082
-0.064	-0.450	-0.727	-0.095	-0.510	-0.855	-0.421	0.031	0.036	-0.089	0.116	0.102	0.115	0.100	0.074	-0.077
0.020	-0.554	-0.759	-0.097	-0.514	-0.852	-0.232	0.236	0.112	-0.002	0.016	0.067	0.027	0.006	0.042	-0.033
0.059	-0.520	-0.735	-0.090	-0.519	-0.850	-0.262	-0.266	0.229	0.029	0.056	0.089	0.015	0.027	0.065	-0.029
0.186	-0.520	-0.652	-0.098	-0.524	-0.846	-0.276	0.622	0.140	0.164	0.061	0.167	0.145	0.026	0.148	0.012
-0.033	-0.558	-0.668	-0.103	-0.528	-0.843	-0.179	0.387	0.140	-0.050	0.026	0.149	0.072	0.014	0.132	-0.006
0.159	-0.589	-0.648	-0.119	-0.530	-0.839	-0.092	1.077	0.185	0.157	-0.002	0.165	0.122	0.046	0.152	-0.028
-0.091	-0.551	-0.708	-0.125	-0.535	-0.836	-0.215	0.526	0.234	-0.087	0.041	0.102	0.127	0.009	0.092	-0.046
-0.072	-0.566	-0.656	-0.125	-0.539	-0.833	-0.183	0.172	0.205	-0.067	0.029	0.151	0.106	0.024	0.143	-0.086
0.055	-0.601	-0.566	-0.156	-0.539	-0.828	0.012	1.869	-0.030	0.091	-0.006	0.236	0.023	0.060	0.233	-0.085
-0.299	-0.585	-0.656	-0.147	-0.543	-0.827	-0.187	-0.512	0.161	-0.273	0.014	0.144	0.330	0.044	0.143	-0.114
0.105	-0.593	-0.656	-0.172	-0.545	-0.820	-0.134	1.562	-0.071	0.157	0.008	0.138	0.077	0.053	0.143	-0.070
-0.272	-0.527	-0.637	-0.165	-0.549	-0.820	-0.222	-0.536	-0.116	-0.228	0.077	0.157	0.299	0.012	0.163	-0.081
0.190	-0.620	-0.416	-0.186	-0.549	-0.815	-0.031	1.146	-0.263	0.254	-0.015	0.373	0.163	0.081	0.383	-0.016
-0.014	-0.686	-0.455	-0.200	-0.550	-0.811	-0.017	0.830	-0.052	0.064	-0.080	0.329	0.040	0.146	0.344	-0.053
0.028	-0.670	-0.503	-0.224	-0.549	-0.805	0.045	1.405	-0.245	0.131	-0.065	0.276	0.002	0.131	0.297	-0.037
-0.164	-0.612	-0.621	-0.249	-0.542	-0.803	0.345	1.324	-0.298	-0.037	-0.013	0.155	0.190	0.073	0.179	-0.077
-0.372	-0.659	-0.838	-0.270	-0.536	-0.800	0.368	1.186	-0.169	-0.224	-0.066	-0.064	0.396	0.120	0.038	-0.073
-0.322	-0.682	-0.972	-0.274	-0.530	-0.802	0.288	0.133	-0.172	-0.170	-0.095	-0.196	0.346	0.143	0.173	-0.091
-0.318	-0.732	-1.113	-0.285	-0.525	-0.802	0.215	0.498	-0.305	-0.156	-0.150	-0.339	0.342	0.194	0.315	-0.125
-0.418	-0.821	-1.243	-0.303	-0.517	-0.800	0.362	0.929	-0.319	-0.238	-0.247	-0.470	0.441	0.283	0.446	-0.174
-0.703	-0.806	-1.409	-0.315	-0.505	-0.804	0.661	0.570	-0.263	-0.510	-0.244	-0.633	0.725	0.267	0.612	-0.271
-0.887	-0.736	-1.452	-0.302	-0.490	-0.818	0.859	-0.918	-0.096	-0.708	-0.190	-0.662	0.909	0.198	0.657	-0.350
-0.941	-0.508	-1.212	-0.286	-0.480	-0.829	0.623	-0.976	0.136	-0.778	0.028	-0.410	0.963	0.030	0.417	-0.412
-0.607	-0.272	-0.849	-0.257	-0.473	-0.843	0.433	-1.730	0.160	-0.473	0.257	-0.034	0.628	0.266	0.055	-0.309
-0.545	-0.230	-0.905	-0.236	-0.467	-0.853	0.368	-1.244	0.118	-0.433	0.293	-0.080	0.566	0.308	0.110	-0.180
0.070	-0.384	-1.200	-0.201	-0.462	-0.864	0.271	-1.873	0.133	0.148	0.134	-0.364	0.050	0.153	0.407	0.043
0.070	-0.384	-1.200	-0.155	-0.458	-0.875	0.192	-2.666	-0.079	0.102	0.130	-0.353	0.051	0.154	0.408	0.261
0.532	-0.674	-0.995	-0.125	-0.453	-0.883	0.246	-1.736	-0.269	0.534	-0.164	-0.141	0.514	0.135	0.203	0.452
0.686	-0.736	-1.066	-0.091	-0.446	-0.890	0.431	-1.820	-0.134	0.654	-0.234	-0.204	0.670	0.195	0.274	0.543
0.594	-0.682	-1.141	-0.061	-0.434	-0.899	0.651	-1.624	-0.104	0.531	-0.191	-0.271	0.581	0.140	0.348	0.662
0.759	-0.612	-1.173	-0.032	-0.421	-0.906	0.733	-1.580	-0.228	0.667	-0.135	-0.295	0.748	0.070	0.379	0.699
0.855	-0.500	-1.263	-0.008	-0.416	-0.909	0.277	-1.216	-0.024	0.739	-0.028	-0.383	0.848	0.043	0.469	0.689
0.782	-0.442	-1.291	0.021	-0.415	-0.910	0.028	-1.396	0.081	0.637	0.029	-0.410	0.778	0.102	0.496	0.716
0.713	-0.431	-1.243	0.047	-0.412	-0.910	0.152	-1.289	0.048	0.542	0.038	-0.363	0.710	0.114	0.450	0.682
0.878	-0.404	-1.113	0.064	-0.409	-0.910	0.149	-0.877	-0.049	0.690	0.062	-0.233	0.878	0.141	0.319	0.600
0.740	-0.284	-1.039	0.083	-0.408	-0.909	0.005	-0.923	-0.076	0.533	0.181	-0.159	0.742	0.262	0.244	0.523
0.697	-0.323	-0.767	0.101	-0.409	-0.907	-0.027	-0.961	-0.067	0.472	0.143	0.111	0.701	0.224	0.029	0.454
0.647	-0.338	-0.778	0.118	-0.409	-0.905	0.025	-0.886	-0.142	0.405	0.127	0.097	0.651	0.209	0.017	0.300
0.555	-0.431	-0.810	0.107	-0.411	-0.906	-0.069	0.592	-0.213	0.324	0.037	0.066	0.558	0.117	0.013	0.222
0.155	-0.516	-0.932	0.116	-0.418	-0.901	-0.399	-0.469	0.097	-0.086	-0.041	-0.061	0.157	0.032	0.134	0.143
0.459	-0.439	-0.711	0.108	-0.422	-0.900	-0.223	0.539	0.056	0.226	0.040	0.159	0.459	0.110	0.088	0.106
0.255	-0.396	-0.794	0.098	-0.422	-0.901	-0.006	0.606	0.052	0.032	0.083	0.077	0.252	0.155	0.008	0.067
0.424	-0.473	-0.743	0.083	-0.423	-0.902	-0.078	0.948	0.130	0.216	0.007	0.129	0.419	0.078	0.061	0.045
0.270	-0.585	-0.857	0.056	-0.424	-0.904	-0.003	1.487	-0.099	0.089	-0.105	0.017	0.263	0.033	0.051	0.013
-0.022	-0.632	-0.972	0.070	-0.429	-0.901	-0.240	-0.798	-0.010	-0.217	-0.146	-0.101	0.032	0.079	0.164	-0.016
0.220	-0.516	-0.763	0.063	-0.433	-0.899	-0.197	0.398	-0.083	0.033	-0.026	0.107	0.208	0.038	0.045	-0.064
0.067	-0.431	-0.743	0.050	-0.434	-0.900	-0.053	0.643	-0.156	-0.108	0.060	0.127	0.052	0.124	0.066	-0.065
0.074	-0.377	-0.877	0.042	-0.438	-0.898	-0.224	0.429	0.006	-0.093	0.118	-0.008	0.055	0.179	0.069	-0.053
0.228	-0.388	-0.865	0.022	-0.440	-0.898	-0.097	1.163	-0.024	0.081	0.108	0.004	0.207	0.169	0.059	-0.102
0.074	-0.458	-0.711	0.008	-0.446	-0.895	-0.323	0.829	0.060	-0.058	0.045	0.155	0.050	0.101	0.095	-0.119
-0.114	-0.481	-0.786	0.006	-0.450	-0.893	-0.215	0.037	-0.101	-0.245	0.026	0.078	0.139	0.079	0.020	-0.109
-0.087	-0.454	-0.775	0.004	-0.452	-0.892	-0.134	0.033	-0.079	-0.216	0.055	0.089	0.112	0.107	0.032	-0.186
0.124	-0.485	-0.731	-0.015	-0.451	-0.892	0.061	0.993	-0.148	0.014	0.024	0.133	0.098	0.078	0.074	-0.226
-0.183	-0.574	-0.798	0.009	-0.451	-0.893	0.064	-1.327	0.008	-0.317	-0.066	0.066	0.210	0.011	0.006	-0.194
-0.183	-0.574	-0.798	-0.002	-0.452	-0.892	-0.076	0.522	-0.030	-0.307	-0.064	0.066	0.212	0.010	0.006	-0.195
0.028	-0.620	-0.853	-0.003	-0.449	-0.894	0.229	0.057	-0.044	-0.094	-0.114	0.013	0.001	0.055	0.050	-0.197
-0.099	-0.570	-0.810	0.011	-0.451	-0.892	-0.118	-0.641	0.265	-0.234	-0.061	0.055	0.127	0.004	0.006	-0.159
0.109	-0.554	-0.782	-0.002	-0.448	-0.894	0.193	0.711	0.008	-0.015	-0.049	0.084	0.081	0.012	0.020	-0.124
0.028	-0.547	-0.778	0.006	-0.447	-0.894	0.071	-0.334	0.226	-0.104	-0.042	0.089	0.002	0.021	0.024	-0.108
0.032	-0.524	-0.775	0.009	-0.443	-0.897	0.283	-0.056	0.135	-0.103	-0.023	0.096	0.004	0.045	0.026	-0.080
0.128	-0.481	-0.845	0.002	-0.438	-0.899	0.241	0.488	0.150	-0.000	0.015	0.028	0.101	0.088	0.046	-0.080
0.051	-0.442	-0.798	-0.001	-0.436	-0.900	0.153	0.215	0.141	-0.075	0.051	0.077	0.024	0.128	0.000	-0.089
0.105	-0.473	-0.790	-0.009	-0.432	-0.902	0.243	0.506	0.075	-0.014	0.016	0.087	0.078	0.098	0.007	-0.048
-0.041	-0.489	-0.814	-0.008	-0.427	-0.904	0.266	-0.019	0.082	-0.161	-0.003	0.066	0.068	0.083	0.017	-0.078
0.201	-0.520	-0.849	-0.025	-0.425	-0.905	0.141	0.991	0.071	0.097	-0.036	0.032	0.174	0.053	0.054	-0.054
-0.057	-0.477	-0.857	-0.020	-0.422	-0.906	0.174	-0.230	0.096	-0.167	0.004	0.026	0.084	0.097	0.063	-0.075
0.178	-0.496	-0.751	-0.029	-0.418	-0.908	0.257	0.582	0.057	0.077	-0.020	0.134	0.152	0.078	0.043	-0.045
-0.037	-0.496	-0.818	-0.033	-0.416	-0.909	0.133	0.241	0.066	-0.136	-0.022	0.068	0.063	0.079	0.025	-0.091
0.097	-0.539	-0.818	-0.040	-0.413	-0.910	0.154	0.419	0.036	0.005	-0.066	0.069	0.072	0.038	0.025	-0.061
-0.014	-0.473	-0.719	-0.044	-0.412	-0.910	0.081	0.255	0.045	-0.103	-0.002	0.168	0.039	0.104	0.073	-0.081
0.070	-0.496	-0.889	-0.047	-0.412	-0.910	0.038	0.203	0.062	-0.016	-0.025	-0.002	0.046	0.082	0.098	-0.057
-0.003	-0.450	-0.893	-0.052	-0.408	-0.912	0.225	0.299	0.007	-0.084	0.017	-0.004	0.027	0.129	0.102	-0.066
0.082	-0.431	-0.798	-0.055	-0.406	-0.912	0.101	0.229	0.092	0.004	0.035	0.091	0.058	0.149	0.008	-0.045
0.032	-0.442	-0.802	-0.065	-0.402	-0.913	0.261	0.506	-0.075	-0.037	0.019	0.088	0.009	0.138	0.012	-0.057
0.040	-0.427	-0.861	-0.057	-0.397	-0.916	0.277	-0.378	0.076	-0.037	0.030	0.032	0.016	0.155	0.072	-0.048
0.020	-0.415	-0.802	-0.066	-0.394	-0.917	0.147	0.507	0.027	-0.047	0.039	0.092	0.002	0.167	0.013	-0.053
0.047	-0.439	-0.849	-0.071	-0.392	-0.917	0.118	0.282	-0.005	-0.015	0.014	0.045	0.025	0.144	0.061	-0.049
-0.003	-0.365	-0.905	-0.073	-0.391	-0.918	0.079	0.135	0.046	-0.063	0.086	-0.010	0.026	0.218	0.117	-0.042
0.047	-0.342	-0.790	-0.078	-0.391	-0.917	-0.023	0.319	0.011	-0.008	0.109	0.104	0.024	0.242	0.003	-0.029
0.090	-0.435	-0.782	-0.073	-0.391	-0.918	0.046	-0.281	-0.062	0.029	0.016	0.112	0.067	0.151	0.005	-0.023
0.090	-0.435	-0.782	-0.075	-0.389	-0.918	0.088	0.081	-0.067	0.031	0.015	0.113	0.067	0.151	0.004	-0.037
0.101	-0.454	-0.775	-0.080	-0.394	-0.916	-0.248	0.316	-0.079	0.048	0.000	0.118	0.080	0.133	0.012	-0.047
-0.041	-0.524	-0.767	-0.083	-0.398	-0.913	-0.222	0.073	-0.158	-0.092	-0.065	0.124	0.063	0.064	0.019	-0.064
-0.037	-0.473	-0.842	-0.085	-0.404	-0.911	-0.307	0.058	-0.203	-0.085	-0.009	0.046	0.059	0.116	0.056	-0.085
-0.018	-0.415	-0.771	-0.090	-0.411	-0.907	-0.431	0.125	-0.320	-0.061	0.056	0.113	0.039	0.175	0.014	-0.063
-0.037	-0.439	-0.786	-0.080	-0.422	-0.903	-0.619	-0.679	-0.307	-0.090	0.044	0.093	0.059	0.152	0.002	-0.070
0.186	-0.500	-0.802	-0.095	-0.429	-0.898	-0.421	0.669	-0.353	0.147	-0.010	0.073	0.164	0.091	0.018	-0.026
-0.103	-0.439	-0.838	-0.075	-0.440	-0.895	-0.607	-1.145	-0.112	-0.161	0.062	0.034	0.125	0.154	0.054	-0.055
0.197	-0.450	-0.810	-0.092	-0.451	-0.888	-0.604	0.879	-0.290	0.157	0.061	0.055	0.175	0.143	0.027	-0.016
-0.187	-0.419	-0.794	-0.084	-0.459	-0.884	-0.497	-0.612	-0.221	-0.236	0.100	0.067	0.211	0.175	0.011	-0.060
0.159	-0.450	-0.775	-0.092	-0.467	-0.880	-0.447	0.402	-0.230	0.119	0.077	0.082	0.137	0.144	0.009	-0.024
-0.060	-0.481	-0.826	-0.084	-0.480	-0.873	-0.744	-0.473	0.012	-0.109	0.059	0.024	0.082	0.114	0.042	-0.071
0.109	-0.489	-0.704	-0.095	-0.486	-0.869	-0.384	0.600	-0.108	0.071	0.058	0.142	0.087	0.107	0.080	-0.005
-0.018	-0.535	-0.719	-0.081	-0.493	-0.866	-0.347	-0.737	0.077	-0.069	0.019	0.124	0.039	0.061	0.063	-0.047
0.190	-0.547	-0.688	-0.096	-0.501	-0.860	-0.453	0.945	0.030	0.154	0.015	0.149	0.169	0.050	0.095	-0.023
-0.072	-0.481	-0.767	-0.085	-0.509	-0.856	-0.455	-0.643	0.036	-0.119	0.089	0.067	0.093	0.116	0.016	-0.045
0.109	-0.504	-0.672	-0.096	-0.518	-0.850	-0.500	0.627	-0.042	0.072	0.075	0.155	0.087	0.093	0.111	-0.038
-0.010	-0.578	-0.688	-0.090	-0.529	-0.844	-0.655	-0.248	0.077	-0.052	0.013	0.133	0.032	0.020	0.095	-0.060
0.001	-0.601	-0.688	-0.102	-0.540	-0.836	-0.614	0.667	-0.029	-0.030	0.000	0.125	0.021	0.002	0.095	-0.062
0.047	-0.527	-0.696	-0.103	-0.548	-0.830	-0.496	0.127	-0.015	0.018	0.082	0.112	0.025	0.072	0.087	-0.069
-0.087	-0.574	-0.676	-0.109	-0.556	-0.824	-0.424	0.393	0.043	-0.110	0.043	0.126	0.109	0.026	0.107	-0.036
0.047	-0.593	-0.637	-0.120	-0.563	-0.818	-0.422	0.727	0.059	0.035	0.031	0.159	0.026	0.007	0.147	-0.052
0.155	-0.585	-0.609	-0.126	-0.572	-0.811	-0.480	0.443	0.089	0.148	0.047	0.180	0.133	0.015	0.174	-0.049
-0.110	-0.597	-0.633	-0.132	-0.579	-0.804	-0.446	0.444	0.107	-0.111	0.043	0.150	0.130	0.004	0.151	-0.034
0.059	-0.620	-0.597	-0.135	-0.587	-0.798	-0.427	0.337	0.097	0.062	0.028	0.179	0.038	0.019	0.188	-0.050
-0.014	-0.632	-0.562	-0.149	-0.592	-0.792	-0.307	0.920	0.027	0.003	0.022	0.208	0.034	0.031	0.224	-0.106
-0.080	-0.628	-0.613	-0.158	-0.598	-0.786	-0.362	0.548	-0.006	-0.054	0.032	0.151	0.100	0.027	0.173	-0.116
-0.183	-0.674	-0.546	-0.168	-0.606	-0.778	-0.443	0.659	0.040	-0.148	-0.007	0.210	0.204	0.073	0.240	-0.109
-0.183	-0.674	-0.546	-0.170	-0.610	-0.774	-0.242	0.105	-0.039	-0.146	-0.003	0.207	0.204	0.074	0.241	-0.109
0.047	-0.651	-0.566	-0.187	-0.612	-0.768	-0.140	1.092	-0.040	0.102	0.022	0.181	0.026	0.050	0.222	-0.105
-0.087	-0.624	-0.597	-0.198	-0.618	-0.761	-0.302	0.817	0.101	-0.022	0.055	0.142	0.108	0.023	0.191	-0.061
-0.087	-0.697	-0.546	-0.200	-0.624	-0.755	-0.388	0.263	0.134	-0.020	-0.012	0.187	0.109	0.096	0.243	-0.062
-0.007	-0.721	-0.566	-0.213	-0.628	-0.748	-0.201	0.929	0.058	0.073	-0.031	0.161	0.028	0.120	0.226	-0.083
-0.276	-0.721	-0.641	-0.215	-0.631	-0.745	-0.138	0.214	0.089	-0.194	-0.028	0.083	0.298	0.121	0.152	-0.081
-0.118	-0.670	-0.570	-0.226	-0.634	-0.740	-0.194	0.737	-0.001	-0.025	0.025	0.147	0.139	0.071	0.225	-0.100
-0.110	-0.651	-0.550	-0.240	-0.637	-0.733	-0.159	0.949	-0.045	-0.004	0.047	0.160	0.133	0.052	0.246	-0.132
-0.241	-0.663	-0.522	-0.249	-0.639	-0.728	-0.121	0.586	-0.034	-0.125	0.037	0.183	0.265	0.064	0.273	-0.100
-0.230	-0.721	-0.570	-0.253	-0.641	-0.724	-0.172	0.256	-0.030	-0.110	-0.018	0.131	0.256	0.122	0.225	-0.118
-0.141	-0.628	-0.574	-0.267	-0.647	-0.714	-0.365	0.976	-0.003	-0.008	0.080	0.118	0.168	0.031	0.219	-0.100
-0.280	-0.647	-0.601	-0.266	-0.651	-0.711	-0.312	-0.083	-0.055	-0.147	0.065	0.086	0.309	0.051	0.189	-0.076
-0.041	-0.705	-0.495	-0.277	-0.654	-0.704	-0.231	0.681	-0.147	0.103	0.010	0.186	0.074	0.110	0.293	-0.051
-0.172	-0.690	-0.503	-0.303	-0.656	-0.691	-0.277	1.554	-0.320	-0.003	0.028	0.165	0.210	0.096	0.282	-0.004
-0.176	-0.732	-0.633	-0.302	-0.661	-0.687	-0.380	-0.218	-0.186	-0.007	-0.010	0.030	0.218	0.138	0.149	0.032
0.013	-0.663	-0.648	-0.323	-0.664	-0.675	-0.373	1.218	-0.392	0.202	0.062	0.002	0.033	0.067	0.133	0.030
-0.210	-0.597	-0.708	-0.339	-0.665	-0.665	-0.308	0.827	-0.362	-0.005	0.129	-0.067	0.259	0.000	0.073	0.039
-0.187	-0.659	-0.625	-0.344	-0.669	-0.659	-0.379	0.180	-0.243	0.024	0.071	0.009	0.235	0.060	0.154	0.016
-0.226	-0.767	-0.581	-0.360	-0.671	-0.648	-0.313	0.894	-0.348	0.002	-0.035	0.041	0.273	0.168	0.195	-0.066
-0.399	-0.840	-0.648	-0.375	-0.673	-0.638	-0.302	0.910	-0.279	-0.155	-0.107	-0.037	0.444	0.242	0.127	-0.103
-0.534	-0.867	-0.688	-0.387	-0.674	-0.629	-0.209	0.676	-0.211	-0.278	-0.133	-0.086	0.575	0.270	0.086	-0.124
-0.537	-0.844	-0.889	-0.385	-0.676	-0.628	-0.214	-0.240	-0.081	-0.283	-0.108	-0.288	0.576	0.248	0.118	-0.134
-0.460	-0.848	-0.853	-0.400	-0.675	-0.620	-0.132	0.855	-0.313	-0.190	-0.112	-0.261	0.495	0.251	0.085	-0.157
-0.453	-0.837	-0.916	-0.397	-0.675	-0.622	-0.180	-0.474	-0.252	-0.185	-0.100	-0.323	0.483	0.239	0.150	-0.164
-0.637	-0.852	-0.901	-0.390	-0.674	-0.627	-0.046	-0.717	-0.138	-0.376	-0.117	-0.302	0.664	0.254	0.137	-0.152
-0.587	-0.809	-0.684	-0.397	-0.672	-0.625	0.060	0.260	-0.263	-0.318	-0.077	-0.087	0.610	0.211	0.077	-0.150
-0.418	-0.678	-0.727	-0.389	-0.668	-0.634	0.118	-0.886	-0.203	-0.157	0.051	-0.122	0.437	0.079	0.031	-0.128
-0.457	-0.694	-0.940	-0.379	-0.666	-0.642	0.049	-0.921	-0.156	-0.205	0.033	-0.327	0.471	0.093	0.183	-0.013
-0.272	-0.736	-0.881	-0.361	-0.667	-0.652	-0.146	-1.541	-0.143	-0.038	-0.009	-0.258	0.283	0.134	0.125	0.112
0.043	-0.752	-0.881	-0.348	-0.667	-0.659	-0.135	-1.100	-0.191	0.264	-0.024	-0.251	0.036	0.149	0.125	0.222
0.074	-0.744	-0.944	-0.334	-0.666	-0.667	0.031	-1.098	-0.174	0.282	-0.017	-0.306	0.069	0.141	0.189	0.391
0.174	-0.752	-1.023	-0.307	-0.660	-0.686	0.322	-2.107	-0.239	0.355	-0.031	-0.366	0.170	0.149	0.270	0.521
0.517	-0.782	-1.102	-0.285	-0.653	-0.702	0.346	-1.748	-0.348	0.675	-0.069	-0.429	0.515	0.179	0.349	0.616
0.432	-0.840	-1.240	-0.252	-0.653	-0.714	-0.023	-2.221	-0.074	0.558	-0.127	-0.555	0.431	0.236	0.488	0.683
0.590	-0.806	-1.196	-0.228	-0.654	-0.721	-0.071	-1.519	0.021	0.691	-0.091	-0.504	0.593	0.201	0.444	0.723
0.517	-0.759	-1.149	-0.202	-0.654	-0.729	-0.012	-1.508	0.081	0.592	-0.044	-0.450	0.521	0.155	0.399	0.670
0.524	-0.639	-1.042	-0.184	-0.655	-0.733	-0.026	-0.993	0.154	0.581	0.076	-0.339	0.530	0.036	0.294	0.665
0.436	-0.697	-0.944	-0.152	-0.656	-0.739	-0.036	-1.802	0.221	0.461	0.019	-0.235	0.444	0.093	0.195	0.638
0.640	-0.786	-0.968	-0.127	-0.656	-0.744	0.046	-1.397	0.147	0.640	-0.070	-0.253	0.649	0.182	0.219	0.594
0.751	-0.786	-0.696	-0.111	-0.655	-0.748	0.172	-0.735	0.202	0.735	-0.071	0.022	0.761	0.182	0.051	0.518
0.582	-0.906	-0.593	-0.108	-0.650	-0.752	0.361	-0.013	0.101	0.562	-0.196	0.129	0.594	0.301	0.153	0.440
0.293	-0.802	-0.802	-0.099	-0.642	-0.760	0.587	-0.338	0.184	0.265	-0.099	-0.072	0.307	0.196	0.057	0.318
0.155	-0.837	-0.759	-0.090	-0.641	-0.762	0.167	-0.222	0.344	0.118	-0.136	-0.026	0.169	0.231	0.014	0.222
0.101	-0.829	-0.755	-0.089	-0.637	-0.766	0.293	0.174	0.306	0.062	-0.132	-0.019	0.116	0.223	0.010	0.144
0.324	-0.763	-0.538	-0.080	-0.636	-0.767	0.149	-0.054	0.480	0.277	-0.067	0.199	0.341	0.158	0.207	0.127
0.147	-0.701	-0.735	-0.073	-0.631	-0.773	0.418	-0.072	0.416	0.093	-0.010	0.008	0.164	0.097	0.009	0.127
0.267	-0.724	-0.711	-0.075	-0.623	-0.779	0.566	0.339	0.200	0.214	-0.042	0.038	0.284	0.120	0.032	0.078
0.213	-0.724	-0.629	-0.089	-0.617	-0.782	0.415	0.980	0.043	0.174	-0.048	0.123	0.231	0.121	0.114	0.027
-0.214	-0.813	-0.905	-0.086	-0.613	-0.785	0.249	-0.076	0.140	-0.256	-0.140	-0.150	0.195	0.211	0.162	-0.046
0.005	-0.701	-0.672	-0.080	-0.614	-0.785	-0.000	-0.268	0.155	-0.043	-0.027	0.083	0.026	0.099	0.070	-0.098
-0.210	-0.674	-0.637	-0.076	-0.614	-0.785	-0.004	-0.216	0.069	-0.262	0.000	0.118	0.187	0.073	0.105	-0.130
0.070	-0.643	-0.491	-0.072	-0.616	-0.784	-0.088	-0.172	0.051	0.015	0.033	0.263	0.095	0.042	0.250	-0.110
0.036	-0.686	-0.629	-0.091	-0.617	-0.782	-0.025	1.111	-0.112	-0.002	-0.009	0.122	0.063	0.085	0.112	-0.115
-0.022	-0.755	-0.637	-0.099	-0.613	-0.784	0.270	0.426	-0.138	-0.051	-0.083	0.117	0.007	0.155	0.104	-0.081
-0.022	-0.755	-0.637	-0.094	-0.612	-0.785	0.079	-0.198	0.117	-0.056	-0.083	0.117	0.009	0.155	0.103	-0.069
-0.022	-0.694	-0.617	-0.082	-0.609	-0.789	0.273	-0.712	0.103	-0.068	-0.025	0.141	0.011	0.093	0.123	-0.098
0.028	-0.667	-0.700	-0.104	-0.603	-0.791	0.327	1.314	-0.155	0.004	-0.003	0.060	0.063	0.066	0.039	-0.131
-0.118	-0.740	-0.629	-0.093	-0.600	-0.794	0.243	-0.638	0.110	-0.154	-0.080	0.134	0.082	0.140	0.110	-0.117
-0.210	-0.674	-0.704	-0.091	-0.595	-0.799	0.347	-0.148	-0.058	-0.248	-0.019	0.063	0.172	0.074	0.035	-0.120
0.059	-0.724	-0.641	-0.094	-0.590	-0.802	0.334	0.212	0.013	0.025	-0.074	0.130	0.099	0.125	0.098	-0.135
-0.087	-0.694	-0.751	-0.087	-0.587	-0.805	0.251	-0.338	0.151	-0.129	-0.047	0.022	0.045	0.095	0.013	-0.120
-0.057	-0.639	-0.767	-0.089	-0.583	-0.808	0.255	0.208	0.109	-0.096	0.004	0.009	0.012	0.041	0.028	-0.102
-0.030	-0.670	-0.664	-0.078	-0.576	-0.813	0.428	-0.615	0.097	-0.080	-0.033	0.117	0.017	0.073	0.074	-0.092
-0.107	-0.620	-0.759	-0.070	-0.572	-0.817	0.290	-0.424	0.105	-0.165	0.012	0.026	0.058	0.022	0.021	-0.094
0.105	-0.616	-0.727	-0.080	-0.568	-0.819	0.270	0.710	0.088	0.057	0.012	0.060	0.157	0.018	0.011	-0.077
-0.080	-0.636	-0.735	-0.080	-0.564	-0.822	0.249	0.069	0.113	-0.128	-0.011	0.054	0.024	0.036	0.005	-0.092
0.055	-0.605	-0.735	-0.085	-0.560	-0.824	0.295	0.439	0.089	0.012	0.016	0.056	0.113	0.004	0.006	-0.082
-0.137	-0.612	-0.719	-0.089	-0.561	-0.823	-0.035	0.254	0.094	-0.177	0.009	0.071	0.076	0.011	0.023	-0.079
-0.068	-0.574	-0.778	-0.083	-0.560	-0.824	0.047	-0.262	0.092	-0.114	0.047	0.013	0.003	0.029	0.036	-0.075
0.113	-0.639	-0.735	-0.087	-0.559	-0.825	0.103	0.257	0.003	0.071	-0.020	0.057	0.181	0.035	0.007	-0.080
-0.072	-0.670	-0.767	-0.085	-0.559	-0.825	0.054	-0.074	0.061	-0.116	-0.051	0.026	0.001	0.066	0.025	-0.074
-0.010	-0.639	-0.782	-0.104	-0.555	-0.825	0.224	1.073	-0.104	-0.036	-0.024	0.010	0.064	0.035	0.040	-0.088
-0.122	-0.663	-0.739	-0.101	-0.555	-0.826	0.026	-0.118	0.095	-0.150	-0.047	0.054	0.046	0.058	0.005	-0.105
-0.157	-0.670	-0.759	-0.105	-0.554	-0.826	0.042	0.174	-0.085	-0.181	-0.055	0.034	0.078	0.066	0.014	-0.090
0.001	-0.667	-0.759	-0.099	-0.553	-0.827	0.114	-0.269	0.080	-0.029	-0.053	0.036	0.080	0.063	0.013	-0.108
0.009	-0.674	-0.727	-0.100	-0.553	-0.827	0.034	0.129	0.026	-0.019	-0.061	0.067	0.088	0.070	0.021	-0.087
-0.076	-0.655	-0.688	-0.104	-0.553	-0.827	0.017	0.146	-0.094	-0.100	-0.041	0.107	0.004	0.051	0.062	-0.045
-0.010	-0.636	-0.735	-0.108	-0.551	-0.828	0.149	0.208	-0.045	-0.031	-0.024	0.061	0.069	0.031	0.018	-0.045
0.040	-0.697	-0.826	-0.110	-0.550	-0.828	0.088	0.158	-0.017	0.021	-0.087	-0.029	0.118	0.093	0.070	-0.028
-0.007	-0.651	-0.751	-0.113	-0.546	-0.830	0.228	0.171	-0.045	-0.022	-0.044	0.047	0.070	0.046	0.008	0.007
0.070	-0.655	-0.778	-0.110	-0.542	-0.833	0.254	-0.108	0.030	0.053	-0.052	0.023	0.146	0.049	0.018	-0.015
0.063	-0.554	-0.786	-0.124	-0.539	-0.833	0.168	0.845	-0.060	0.060	0.046	0.015	0.134	0.052	0.024	-0.024
-0.183	-0.605	-0.849	-0.119	-0.537	-0.835	0.139	-0.318	0.068	-0.192	-0.006	-0.046	0.114	0.002	0.085	-0.025
-0.037	-0.585	-0.869	-0.127	-0.534	-0.836	0.185	0.574	0.064	-0.038	0.010	-0.064	0.029	0.022	0.103	-0.041
-0.026	-0.597	-0.751	-0.131	-0.532	-0.837	0.186	0.248	0.047	-0.023	-0.004	0.055	0.038	0.010	0.017	-0.058
-0.030	-0.624	-0.771	-0.127	-0.528	-0.840	0.259	-0.132	0.110	-0.031	-0.035	0.039	0.030	0.018	0.001	-0.043
-0.014	-0.585	-0.767	-0.121	-0.525	-0.842	0.190	-0.283	0.118	-0.022	0.001	0.046	0.045	0.019	0.004	-0.032
-0.057	-0.612	-0.767	-0.111	-0.524	-0.844	0.119	-0.427	0.168	-0.074	-0.027	0.049	0.002	0.009	0.005	-0.038
0.097	-0.620	-0.715	-0.112	-0.521	-0.846	0.244	0.141	0.129	0.080	-0.038	0.102	0.156	0.018	0.058	-0.035
-0.037	-0.601	-0.782	-0.106	-0.520	-0.847	0.061	-0.212	0.149	-0.060	-0.019	0.037	0.021	0.000	0.008	-0.038
0.017	-0.581	-0.755	-0.107	-0.519	-0.848	0.117	0.063	0.023	-0.007	-0.001	0.066	0.075	0.018	0.020	-0.046
0.009	-0.593	-0.708	-0.111	-0.517	-0.849	0.143	0.318	0.062	-0.011	-0.015	0.114	0.068	0.006	0.069	-0.058
-0.110	-0.624	-0.830	-0.105	-0.516	-0.850	0.080	-0.313	0.078	-0.137	-0.046	-0.007	0.051	0.025	0.051	-0.038
0.009	-0.585	-0.826	-0.098	-0.513	-0.853	0.180	-0.362	0.061	-0.026	-0.010	-0.000	0.069	0.013	0.046	-0.071
0.082	-0.589	-0.771	-0.109	-0.511	-0.853	0.159	0.683	0.020	0.058	-0.017	0.055	0.144	0.009	0.010	-0.045
-0.180	-0.601	-0.802	-0.111	-0.510	-0.853	0.075	0.115	0.006	-0.202	-0.029	0.024	0.117	0.003	0.020	-0.037
0.105	-0.527	-0.826	-0.117	-0.507	-0.854	0.142	0.411	0.018	0.088	0.042	0.001	0.168	0.070	0.043	-0.029
-0.037	-0.543	-0.743	-0.112	-0.506	-0.855	0.120	-0.265	0.060	-0.060	0.025	0.085	0.025	0.053	0.041	-0.059
0.051	-0.601	-0.782	-0.119	-0.505	-0.855	0.069	0.420	-0.059	0.036	-0.034	0.045	0.115	0.006	0.003	-0.019
-0.107	-0.589	-0.802	-0.123	-0.504	-0.855	0.067	0.209	-0.015	-0.118	-0.023	0.026	0.043	0.005	0.015	-0.043
0.047	-0.566	-0.755	-0.121	-0.502	-0.856	0.124	-0.079	0.059	0.033	-0.001	0.074	0.111	0.026	0.033	-0.045
0.001	-0.558	-0.743	-0.122	-0.502	-0.856	0.009	0.161	0.068	-0.011	0.007	0.086	0.065	0.034	0.046	-0.062
-0.068	-0.609	-0.775	-0.122	-0.503	-0.856	-0.021	-0.021	0.008	-0.081	-0.043	0.054	0.005	0.017	0.016	-0.033
-0.080	-0.601	-0.838	-0.137	-0.500	-0.855	0.198	0.875	-0.031	-0.077	-0.038	-0.010	0.015	0.011	0.045	-0.022
0.055	-0.578	-0.786	-0.124	-0.497	-0.859	0.207	-0.589	0.169	0.045	-0.018	0.045	0.120	0.011	0.008	-0.041
0.093	-0.543	-0.794	-0.121	-0.496	-0.860	0.095	-0.102	0.069	0.081	0.016	0.038	0.158	0.044	0.001	-0.014
-0.103	-0.620	-0.786	-0.112	-0.493	-0.863	0.170	-0.531	0.020	-0.125	-0.064	0.049	0.038	0.034	0.011	0.005
0.055	-0.512	-0.842	-0.119	-0.492	-0.862	0.075	0.469	0.082	0.040	0.043	-0.007	0.119	0.072	0.043	-0.005
0.055	-0.512	-0.842	-0.106	-0.492	-0.864	0.022	-0.630	0.112	0.027	0.043	-0.005	0.119	0.071	0.041	-0.040
0.009	-0.585	-0.798	-0.114	-0.493	-0.862	-0.034	0.473	0.004	-0.011	-0.029	0.036	0.073	0.003	0.004	-0.027
-0.053	-0.578	-0.688	-0.115	-0.495	-0.861	-0.058	0.036	0.005	-0.072	-0.020	0.146	0.011	0.003	0.116	-0.040
-0.045	-0.581	-0.838	-0.107	-0.494	-0.863	0.073	-0.418	-0.012	-0.071	-0.025	-0.002	0.018	0.002	0.032	-0.020
0.001	-0.562	-0.818	-0.109	-0.494	-0.862	-0.031	0.135	-0.009	-0.023	-0.005	0.016	0.065	0.016	0.011	-0.032
0.159	-0.493	-0.818	-0.119	-0.498	-0.859	-0.197	0.545	-0.082	0.144	0.068	0.013	0.222	0.085	0.009	-0.022
-0.037	-0.535	-0.731	-0.117	-0.502	-0.857	-0.223	-0.141	-0.103	-0.054	0.029	0.098	0.026	0.041	0.079	-0.007
-0.018	-0.547	-0.755	-0.109	-0.500	-0.859	0.062	-0.537	-0.169	-0.042	0.017	0.076	0.047	0.029	0.056	-0.004
0.067	-0.624	-0.727	-0.115	-0.500	-0.858	0.031	0.242	-0.229	0.049	-0.061	0.103	0.132	0.049	0.085	-0.039
0.020	-0.655	-0.782	-0.117	-0.507	-0.854	-0.395	0.157	0.016	0.005	-0.085	0.044	0.085	0.082	0.030	-0.034
-0.049	-0.516	-0.845	-0.119	-0.512	-0.851	-0.285	0.030	-0.090	-0.063	0.059	-0.023	0.016	0.056	0.031	-0.030
-0.003	-0.462	-0.696	-0.122	-0.512	-0.850	-0.020	0.155	-0.116	-0.014	0.114	0.127	0.060	0.108	0.120	-0.033
0.005	-0.508	-0.711	-0.121	-0.513	-0.850	-0.034	-0.109	-0.066	-0.007	0.068	0.111	0.066	0.060	0.105	-0.036
0.043	-0.585	-0.700	-0.129	-0.512	-0.849	0.037	0.459	-0.090	0.039	-0.010	0.122	0.102	0.019	0.116	-0.038
0.020	-0.632	-0.688	-0.134	-0.511	-0.849	0.081	0.293	-0.075	0.022	-0.057	0.133	0.077	0.067	0.128	-0.021
-0.053	-0.601	-0.794	-0.131	-0.509	-0.851	0.158	-0.162	0.000	-0.054	-0.029	0.029	0.002	0.039	0.022	-0.046
0.040	-0.539	-0.763	-0.144	-0.506	-0.851	0.185	0.756	-0.013	0.050	0.030	0.060	0.092	0.021	0.053	-0.042
-0.137	-0.504	-0.656	-0.150	-0.504	-0.851	0.138	0.444	0.114	-0.120	0.063	0.166	0.088	0.054	0.160	-0.046
0.067	-0.605	-0.629	-0.153	-0.504	-0.850	0.062	0.273	0.141	0.086	-0.037	0.193	0.114	0.047	0.188	-0.033
-0.014	-0.616	-0.668	-0.155	-0.500	-0.852	0.266	0.179	0.045	0.008	-0.053	0.156	0.032	0.060	0.148	-0.053
0.020	-0.543	-0.680	-0.168	-0.495	-0.853	0.326	0.820	0.015	0.056	0.016	0.145	0.066	0.012	0.137	-0.022
-0.076	-0.524	-0.727	-0.167	-0.488	-0.857	0.468	0.013	0.115	-0.041	0.028	0.102	0.029	0.029	0.090	-0.041
0.024	-0.485	-0.637	-0.170	-0.482	-0.860	0.359	0.230	0.124	0.061	0.061	0.195	0.072	0.067	0.180	-0.047
-0.045	-0.485	-0.570	-0.185	-0.482	-0.856	0.034	0.925	0.064	0.007	0.061	0.259	0.004	0.065	0.247	-0.034
-0.053	-0.531	-0.570	-0.196	-0.478	-0.856	0.274	0.650	-0.073	0.011	0.010	0.259	0.000	0.017	0.245	-0.065
0.093	-0.566	-0.613	-0.194	-0.472	-0.860	0.362	-0.078	0.030	0.155	-0.030	0.220	0.149	0.020	0.201	-0.088
-0.295	-0.554	-0.771	-0.201	-0.468	-0.860	0.250	0.431	0.048	-0.227	-0.022	0.063	0.236	0.010	0.041	-0.093
-0.122	-0.462	-0.585	-0.210	-0.468	-0.859	0.077	0.559	0.027	-0.044	0.070	0.246	0.060	0.081	0.225	-0.110
-0.149	-0.593	-0.680	-0.222	-0.466	-0.857	0.117	0.661	-0.068	-0.059	-0.063	0.150	0.084	0.051	0.130	-0.148
-0.237	-0.620	-0.719	-0.233	-0.463	-0.855	0.201	0.617	0.000	-0.137	-0.093	0.109	0.170	0.079	0.090	-0.113
-0.183	-0.485	-0.672	-0.241	-0.458	-0.855	0.284	0.531	0.023	-0.074	0.038	0.156	0.112	0.054	0.137	-0.104
-0.110	-0.415	-0.633	-0.253	-0.457	-0.853	0.077	0.690	-0.041	0.011	0.106	0.193	0.035	0.122	0.178	-0.124
-0.153	-0.454	-0.633	-0.268	-0.457	-0.848	0.020	0.878	-0.024	-0.017	0.068	0.189	0.074	0.081	0.179	-0.101
-0.291	-0.516	-0.617	-0.277	-0.453	-0.847	0.240	0.534	0.020	-0.146	0.002	0.203	0.210	0.017	0.195	-0.109
-0.164	-0.520	-0.684	-0.294	-0.448	-0.844	0.332	0.970	-0.101	-0.002	-0.007	0.134	0.082	0.011	0.129	-0.103
-0.326	-0.450	-0.771	-0.301	-0.447	-0.842	0.038	0.381	-0.007	-0.157	0.062	0.045	0.243	0.079	0.042	-0.107
-0.164	-0.435	-0.676	-0.317	-0.447	-0.836	-0.012	0.932	-0.086	0.021	0.077	0.133	0.079	0.092	0.139	-0.076
-0.249	-0.450	-0.664	-0.325	-0.442	-0.836	0.258	0.414	-0.087	-0.056	0.057	0.145	0.163	0.075	0.151	-0.088
-0.199	-0.473	-0.656	-0.336	-0.436	-0.835	0.350	0.600	-0.162	0.005	0.028	0.152	0.111	0.051	0.160	-0.068
-0.295	-0.462	-0.708	-0.345	-0.432	-0.833	0.220	0.498	-0.082	-0.082	0.035	0.099	0.206	0.061	0.110	-0.075
-0.268	-0.469	-0.751	-0.354	-0.430	-0.831	0.083	0.496	-0.099	-0.046	0.026	0.052	0.179	0.051	0.067	-0.070
-0.276	-0.442	-0.739	-0.363	-0.425	-0.829	0.239	0.492	-0.154	-0.045	0.048	0.062	0.187	0.076	0.080	-0.088
-0.283	-0.442	-0.680	-0.380	-0.421	-0.824	0.139	0.889	-0.211	-0.036	0.044	0.116	0.195	0.075	0.140	-0.074
-0.372	-0.435	-0.711	-0.386	-0.416	-0.823	0.239	0.313	-0.167	-0.118	0.047	0.083	0.282	0.082	0.111	-0.086
-0.280	-0.404	-0.708	-0.399	-0.411	-0.820	0.261	0.708	-0.174	-0.013	0.072	0.084	0.188	0.111	0.116	-0.083
-0.384	-0.427	-0.759	-0.400	-0.409	-0.820	0.106	0.050	-0.028	-0.116	0.046	0.033	0.292	0.086	0.066	-0.080
-0.303	-0.415	-0.711	-0.409	-0.406	-0.817	0.098	0.501	-0.136	-0.026	0.055	0.077	0.211	0.096	0.114	-0.066
-0.326	-0.489	-0.731	-0.416	-0.408	-0.813	-0.120	0.344	-0.133	-0.043	-0.017	0.053	0.233	0.021	0.097	-0.060
-0.337	-0.489	-0.708	-0.423	-0.409	-0.809	-0.163	0.361	-0.226	-0.046	-0.016	0.072	0.244	0.020	0.121	-0.034
-0.295	-0.439	-0.743	-0.431	-0.408	-0.805	-0.077	0.366	-0.269	0.004	0.034	0.032	0.202	0.068	0.087	-0.022
-0.283	-0.408	-0.735	-0.440	-0.405	-0.801	-0.026	0.399	-0.337	0.025	0.062	0.036	0.191	0.097	0.096	-0.010
-0.318	-0.396	-0.806	-0.449	-0.404	-0.797	-0.070	0.414	-0.284	-0.001	0.073	-0.039	0.224	0.108	0.026	-0.002
-0.326	-0.369	-0.771	-0.457	-0.405	-0.792	-0.209	0.430	-0.268	0.000	0.101	-0.010	0.232	0.133	0.063	-0.003
-0.399	-0.415	-0.853	-0.463	-0.406	-0.788	-0.216	0.274	-0.239	-0.066	0.055	-0.097	0.305	0.086	0.020	-0.019
-0.399	-0.415	-0.853	-0.475	-0.410	-0.778	-0.363	0.675	-0.180	-0.054	0.059	-0.107	0.304	0.084	0.019	-0.044
-0.460	-0.543	-0.826	-0.485	-0.411	-0.772	-0.186	0.497	-0.290	-0.105	-0.068	-0.086	0.366	0.045	0.009	-0.064
-0.553	-0.535	-0.912	-0.496	-0.409	-0.766	-0.149	0.486	-0.391	-0.186	-0.061	-0.179	0.458	0.038	0.077	-0.070
-0.599	-0.585	-1.035	-0.508	-0.411	-0.757	-0.348	0.645	-0.318	-0.219	-0.110	-0.311	0.504	0.090	0.198	-0.072
-0.587	-0.616	-1.098	-0.513	-0.413	-0.752	-0.400	0.123	-0.449	-0.202	-0.139	-0.379	0.491	0.122	0.261	-0.098
-0.553	-0.705	-1.062	-0.526	-0.417	-0.742	-0.522	0.647	-0.449	-0.153	-0.224	-0.355	0.457	0.212	0.225	-0.120
-0.726	-0.655	-0.983	-0.530	-0.420	-0.737	-0.432	0.120	-0.283	-0.322	-0.171	-0.281	0.630	0.163	0.146	-0.108
-0.634	-0.612	-0.688	-0.527	-0.423	-0.737	-0.161	-0.248	0.006	-0.232	-0.125	0.015	0.537	0.122	0.150	-0.104
-0.476	-0.493	-0.802	-0.526	-0.421	-0.739	0.205	0.029	0.099	-0.075	-0.007	-0.098	0.379	0.004	0.036	-0.082
-0.526	-0.415	-0.972	-0.512	-0.412	-0.754	0.619	-0.922	0.046	-0.139	0.061	-0.252	0.428	0.072	0.133	-0.020
-0.368	-0.384	-0.968	-0.502	-0.404	-0.765	0.532	-0.627	-0.019	0.009	0.084	-0.238	0.271	0.102	0.129	0.070
-0.349	-0.427	-1.023	-0.491	-0.398	-0.775	0.259	-0.781	-0.204	0.018	0.035	-0.283	0.252	0.058	0.184	0.144
-0.195	-0.439	-0.999	-0.478	-0.394	-0.785	0.109	-0.858	-0.250	0.160	0.020	-0.249	0.098	0.045	0.160	0.233
-0.118	-0.446	-1.161	-0.458	-0.389	-0.799	0.113	-1.316	-0.256	0.217	0.008	-0.397	0.020	0.036	0.321	0.317
-0.049	-0.512	-1.259	-0.435	-0.386	-0.813	0.079	-1.459	-0.245	0.263	-0.062	-0.481	0.049	0.031	0.419	0.425
0.063	-0.500	-1.389	-0.399	-0.382	-0.834	0.205	-2.122	-0.136	0.339	-0.055	-0.591	0.162	0.020	0.549	0.511
0.274	-0.508	-1.342	-0.362	-0.377	-0.853	0.248	-2.122	-0.040	0.513	-0.067	-0.525	0.374	0.029	0.502	0.577
0.340	-0.531	-1.334	-0.322	-0.370	-0.871	0.455	-2.145	0.085	0.538	-0.097	-0.498	0.440	0.053	0.494	0.644
0.409	-0.574	-1.263	-0.286	-0.361	-0.888	0.568	-1.909	0.023	0.571	-0.149	-0.410	0.510	0.097	0.423	0.688
0.574	-0.581	-1.117	-0.258	-0.358	-0.898	0.261	-1.360	0.184	0.708	-0.160	-0.255	0.677	0.105	0.278	0.716
0.567	-0.558	-1.196	-0.231	-0.359	-0.904	0.059	-1.194	0.342	0.674	-0.136	-0.327	0.668	0.082	0.358	0.730
0.644	-0.454	-1.224	-0.211	-0.355	-0.911	0.283	-0.819	0.355	0.731	-0.035	-0.348	0.746	0.022	0.386	0.733
0.670	-0.396	-1.003	-0.200	-0.354	-0.914	0.118	-0.398	0.256	0.746	0.022	-0.125	0.774	0.080	0.166	0.679
0.644	-0.357	-0.968	-0.189	-0.348	-0.918	0.381	-0.377	0.142	0.709	0.055	-0.084	0.748	0.118	0.131	0.573
0.405	-0.292	-0.979	-0.192	-0.342	-0.920	0.340	0.248	-0.050	0.473	0.114	-0.094	0.510	0.183	0.144	0.424
0.097	-0.253	-1.050	-0.186	-0.339	-0.922	0.143	-0.277	0.029	0.159	0.150	-0.163	0.203	0.222	0.215	0.300
-0.037	-0.334	-0.944	-0.189	-0.337	-0.922	0.104	0.154	-0.050	0.027	0.066	-0.057	0.071	0.141	0.109	0.164
0.055	-0.323	-0.877	-0.191	-0.337	-0.922	-0.004	0.139	0.049	0.121	0.078	0.010	0.164	0.152	0.043	0.086
-0.049	-0.338	-0.869	-0.180	-0.336	-0.925	0.115	-0.485	0.153	0.007	0.061	0.020	0.062	0.136	0.035	0.029
0.020	-0.466	-0.889	-0.187	-0.335	-0.924	0.080	0.418	0.016	0.083	-0.067	-0.000	0.132	0.009	0.055	0.020
-0.218	-0.539	-1.094	-0.178	-0.339	-0.924	-0.219	-0.457	0.140	-0.165	-0.136	-0.206	0.106	0.065	0.261	-0.033
-0.057	-0.466	-0.869	-0.184	-0.348	-0.919	-0.404	0.415	0.092	0.004	-0.054	0.015	0.057	0.009	0.037	-0.056
-0.230	-0.512	-0.889	-0.177	-0.359	-0.916	-0.573	-0.324	0.192	-0.176	-0.089	-0.008	0.115	0.037	0.057	-0.078
-0.137	-0.512	-0.794	-0.172	-0.367	-0.914	-0.357	-0.220	0.144	-0.089	-0.081	0.084	0.022	0.037	0.037	-0.048
-0.041	-0.439	-0.755	-0.172	-0.372	-0.912	-0.269	0.039	0.065	0.007	-0.002	0.121	0.075	0.036	0.076	-0.103
0.017	-0.512	-0.853	-0.186	-0.377	-0.907	-0.207	0.853	0.086	0.079	-0.071	0.018	0.135	0.037	0.022	-0.066
-0.349	-0.396	-0.885	-0.169	-0.379	-0.910	-0.068	-0.877	0.216	-0.304	0.047	-0.011	0.229	0.079	0.054	-0.082
-0.018	-0.466	-0.869	-0.169	-0.378	-0.910	0.081	0.099	0.208	0.027	-0.023	0.005	0.105	0.010	0.038	-0.079
-0.210	-0.354	-0.798	-0.159	-0.380	-0.911	-0.018	-0.471	0.230	-0.176	0.090	0.077	0.085	0.122	0.033	-0.096
-0.041	-0.512	-0.822	-0.158	-0.382	-0.911	-0.081	0.039	0.132	-0.007	-0.066	0.052	0.086	0.036	0.011	-0.079
-0.037	-0.481	-0.822	-0.163	-0.381	-0.910	0.045	0.259	-0.070	0.002	-0.036	0.052	0.092	0.004	0.012	-0.114
-0.272	-0.462	-0.901	-0.176	-0.381	-0.908	0.016	0.678	-0.034	-0.220	-0.017	-0.029	0.140	0.016	0.067	-0.075
-0.241	-0.469	-0.983	-0.164	-0.382	-0.910	-0.007	-0.623	0.091	-0.201	-0.024	-0.110	0.106	0.009	0.150	-0.095
-0.014	-0.388	-0.810	-0.166	-0.381	-0.910	0.056	0.113	0.018	0.027	0.056	0.063	0.124	0.091	0.024	-0.099
-0.180	-0.435	-0.901	-0.161	-0.381	-0.911	0.011	-0.282	-0.055	-0.142	0.010	-0.026	0.040	0.044	0.066	-0.067
-0.083	-0.311	-0.889	-0.164	-0.383	-0.909	-0.148	0.182	0.031	-0.043	0.136	-0.016	0.059	0.168	0.054	-0.090
-0.076	-0.485	-0.885	-0.159	-0.384	-0.909	-0.056	-0.285	-0.052	-0.041	-0.036	-0.012	0.068	0.005	0.049	-0.084
-0.368	-0.462	-0.952	-0.174	-0.385	-0.906	-0.022	0.786	-0.009	-0.318	-0.013	-0.082	0.223	0.018	0.115	-0.074
0.013	-0.415	-0.857	-0.154	-0.386	-0.909	-0.074	-1.067	0.036	0.042	0.035	0.016	0.158	0.065	0.018	-0.111
-0.122	-0.450	-0.873	-0.167	-0.386	-0.907	-0.002	0.729	-0.082	-0.078	0.001	-0.002	0.023	0.031	0.032	-0.105
-0.272	-0.388	-0.838	-0.170	-0.388	-0.906	-0.087	0.119	-0.026	-0.225	0.064	0.033	0.129	0.092	0.005	-0.080
-0.057	-0.477	-0.893	-0.170	-0.389	-0.905	-0.069	0.007	-0.029	-0.010	-0.023	-0.023	0.085	0.004	0.048	-0.132
-0.203	-0.493	-0.877	-0.169	-0.386	-0.907	0.175	-0.097	-0.048	-0.157	-0.042	-0.005	0.064	0.011	0.030	-0.161
-0.268	-0.500	-0.861	-0.149	-0.388	-0.910	-0.076	-1.104	0.048	-0.242	-0.048	0.014	0.132	0.018	0.012	-0.122
-0.268	-0.500	-0.861	-0.163	-0.385	-0.908	0.189	0.753	-0.089	-0.227	-0.051	0.013	0.135	0.018	0.010	-0.158
-0.045	-0.373	-0.798	-0.170	-0.385	-0.907	-0.003	0.357	-0.045	0.002	0.077	0.075	0.085	0.109	0.055	-0.146
-0.241	-0.481	-0.897	-0.156	-0.385	-0.910	0.022	-0.766	0.012	-0.207	-0.032	-0.021	0.116	0.001	0.043	-0.124
-0.130	-0.481	-0.897	-0.154	-0.384	-0.911	0.055	-0.146	-0.023	-0.098	-0.033	-0.020	0.007	0.002	0.042	-0.087
-0.130	-0.485	-0.798	-0.151	-0.385	-0.910	-0.037	-0.109	0.037	-0.101	-0.035	0.079	0.011	0.001	0.057	-0.094
-0.068	-0.481	-0.885	-0.159	-0.384	-0.909	0.065	0.461	-0.004	-0.031	-0.032	-0.009	0.049	0.003	0.029	-0.061
-0.095	-0.439	-0.873	-0.156	-0.383	-0.911	0.075	-0.198	0.016	-0.062	0.009	0.005	0.021	0.046	0.017	-0.075
-0.053	-0.431	-0.845	-0.169	-0.383	-0.908	0.020	0.746	-0.047	-0.007	0.017	0.030	0.063	0.054	0.011	-0.025
-0.203	-0.431	-0.877	-0.157	-0.382	-0.911	0.063	-0.640	0.089	-0.169	0.016	0.002	0.088	0.055	0.020	-0.032
0.113	-0.439	-0.873	-0.158	-0.380	-0.912	0.147	0.110	0.029	0.146	0.006	0.007	0.225	0.048	0.016	-0.047
-0.076	-0.516	-0.814	-0.160	-0.380	-0.911	0.034	0.184	0.084	-0.040	-0.071	0.066	0.037	0.029	0.044	-0.049
-0.168	-0.450	-0.849	-0.160	-0.379	-0.911	0.055	-0.036	0.039	-0.134	-0.006	0.031	0.056	0.038	0.009	-0.058
-0.087	-0.427	-0.916	-0.170	-0.377	-0.910	0.103	0.566	-0.043	-0.044	0.015	-0.036	0.026	0.062	0.057	-0.080
-0.268	-0.400	-0.916	-0.161	-0.378	-0.912	-0.015	-0.462	0.057	-0.234	0.043	-0.035	0.155	0.090	0.058	-0.097
-0.045	-0.485	-0.936	-0.176	-0.377	-0.909	0.062	0.835	-0.003	0.003	-0.043	-0.057	0.069	0.006	0.078	-0.081
-0.210	-0.435	-0.905	-0.174	-0.375	-0.910	0.110	-0.102	0.033	-0.164	0.006	-0.024	0.096	0.058	0.046	-0.114
-0.103	-0.462	-0.845	-0.186	-0.373	-0.909	0.142	0.671	0.001	-0.045	-0.024	0.033	0.012	0.032	0.014	-0.067
-0.299	-0.431	-0.960	-0.189	-0.370	-0.909	0.139	0.135	-0.030	-0.239	0.005	-0.080	0.183	0.063	0.100	-0.076
-0.007	-0.446	-0.869	-0.175	-0.368	-0.913	0.157	-0.733	0.072	0.039	-0.013	0.014	0.109	0.048	0.010	-0.051
-0.053	-0.446	-0.826	-0.177	-0.367	-0.913	0.110	0.162	0.067	-0.005	-0.015	0.058	0.063	0.049	0.034	-0.063
-0.068	-0.469	-0.912	-0.167	-0.365	-0.916	0.122	-0.483	0.083	-0.030	-0.039	-0.026	0.047	0.026	0.053	-0.033
-0.153	-0.435	-0.849	-0.176	-0.360	-0.916	0.247	0.467	-0.070	-0.106	-0.009	0.037	0.039	0.061	0.010	-0.045
-0.103	-0.384	-0.924	-0.170	-0.357	-0.918	0.173	-0.310	0.036	-0.062	0.039	-0.036	0.011	0.113	0.065	-0.051
-0.095	-0.384	-0.948	-0.173	-0.358	-0.918	-0.015	0.205	0.016	-0.051	0.039	-0.060	0.019	0.114	0.088	-0.048
-0.083	-0.431	-0.834	-0.170	-0.359	-0.918	-0.033	-0.159	0.042	-0.042	-0.006	0.054	0.029	0.069	0.026	-0.033
-0.049	-0.516	-0.885	-0.175	-0.356	-0.918	0.206	0.322	0.030	-0.002	-0.095	0.003	0.063	0.014	0.024	-0.041
-0.087	-0.435	-0.897	-0.174	-0.355	-0.919	0.073	-0.064	0.018	-0.042	-0.015	-0.008	0.024	0.068	0.036	-0.037
-0.122	-0.400	-0.842	-0.178	-0.352	-0.919	0.128	0.219	-0.067	-0.072	0.018	0.047	0.012	0.104	0.018	-0.018
-0.060	-0.388	-0.881	-0.184	-0.349	-0.919	0.175	0.319	-0.090	-0.004	0.026	0.008	0.049	0.117	0.021	-0.027
-0.018	-0.361	-0.873	-0.191	-0.349	-0.917	-0.014	0.399	-0.008	0.045	0.054	0.014	0.091	0.145	0.013	-0.024
-0.126	-0.462	-0.924	-0.189	-0.347	-0.919	0.127	-0.123	0.020	-0.065	-0.049	-0.036	0.017	0.046	0.065	-0.019
-0.087	-0.400	-0.893	-0.193	-0.345	-0.918	0.100	0.249	-0.061	-0.022	0.011	-0.005	0.020	0.109	0.033	-0.015
-0.137	-0.365	-0.912	-0.191	-0.345	-0.919	0.043	-0.080	0.040	-0.074	0.046	-0.024	0.031	0.145	0.053	-0.040
-0.041	-0.404	-0.842	-0.200	-0.344	-0.918	0.061	0.447	-0.063	0.031	0.006	0.046	0.064	0.108	0.017	-0.065
-0.153	-0.442	-0.881	-0.191	-0.339	-0.921	0.280	-0.455	-0.025	-0.089	-0.037	0.010	0.049	0.071	0.022	-0.068
-0.260	-0.415	-0.928	-0.186	-0.339	-0.922	0.039	-0.272	0.101	-0.202	-0.010	-0.036	0.159	0.099	0.069	-0.054
-0.110	-0.381	-0.928	-0.183	-0.338	-0.923	0.035	-0.098	0.068	-0.054	0.024	-0.036	0.010	0.136	0.070	-0.058
-0.045	-0.388	-0.877	-0.189	-0.333	-0.924	0.264	0.309	-0.073	0.017	0.012	0.016	0.053	0.130	0.019	-0.081
-0.064	-0.439	-0.834	-0.209	-0.331	-0.920	0.165	1.071	-0.012	0.018	-0.041	0.056	0.033	0.081	0.025	-0.032
-0.326	-0.427	-0.999	-0.196	-0.333	-0.923	-0.075	-0.673	0.096	-0.257	-0.028	-0.107	0.231	0.094	0.141	-0.036
-0.018	-0.396	-0.948	-0.202	-0.333	-0.921	0.004	0.380	0.023	0.058	0.003	-0.057	0.076	0.126	0.090	-0.038
-0.126	-0.323	-0.877	-0.194	-0.328	-0.924	0.257	-0.409	0.080	-0.058	0.073	0.017	0.032	0.201	0.019	-0.062
-0.060	-0.342	-0.861	-0.199	-0.324	-0.925	0.273	0.296	-0.004	0.012	0.048	0.034	0.032	0.183	0.004	-0.023
-0.195	-0.439	-0.885	-0.192	-0.326	-0.926	-0.122	-0.355	0.073	-0.129	-0.045	0.011	0.104	0.087	0.028	-0.050
-0.083	-0.442	-0.920	-0.197	-0.328	-0.924	-0.049	0.312	0.002	-0.012	-0.048	-0.026	0.005	0.085	0.064	-0.044
-0.137	-0.361	-0.893	-0.196	-0.326	-0.925	0.071	-0.071	-0.065	-0.067	0.032	0.002	0.050	0.168	0.037	-0.061
-0.103	-0.365	-0.873	-0.201	-0.327	-0.924	-0.018	0.253	0.007	-0.028	0.029	0.021	0.017	0.166	0.018	-0.027
-0.153	-0.396	-0.845	-0.205	-0.330	-0.922	-0.162	0.219	-0.036	-0.074	0.001	0.047	0.068	0.136	0.009	-0.014
0.013	-0.388	-0.810	-0.195	-0.333	-0.922	-0.180	-0.527	-0.090	0.082	0.012	0.083	0.094	0.144	0.043	-0.029
-0.018	-0.342	-0.920	-0.200	-0.338	-0.920	-0.277	0.284	-0.022	0.056	0.063	-0.030	0.061	0.191	0.069	-0.025
-0.210	-0.307	-0.849	-0.201	-0.341	-0.918	-0.206	0.026	-0.129	-0.135	0.102	0.040	0.134	0.226	0.000	-0.010
-0.064	-0.354	-0.786	-0.216	-0.347	-0.913	-0.317	0.711	-0.217	0.025	0.060	0.098	0.010	0.180	0.062	-0.014
-0.080	-0.384	-0.798	-0.223	-0.355	-0.908	-0.469	0.352	-0.132	0.017	0.038	0.081	0.009	0.149	0.048	-0.020
-0.057	-0.361	-0.857	-0.222	-0.358	-0.907	-0.237	-0.073	-0.161	0.039	0.065	0.021	0.011	0.173	0.011	-0.003
-0.057	-0.361	-0.857	-0.222	-0.361	-0.906	-0.159	0.021	-0.080	0.040	0.067	0.019	0.010	0.174	0.011	0.012
-0.130	-0.319	-0.806	-0.220	-0.369	-0.903	-0.423	-0.082	0.048	-0.035	0.118	0.068	0.067	0.218	0.039	0.004
0.017	-0.384	-0.763	-0.223	-0.377	-0.899	-0.451	0.168	0.037	0.113	0.060	0.107	0.079	0.154	0.081	0.008
-0.122	-0.439	-0.763	-0.228	-0.382	-0.896	-0.260	0.295	0.006	-0.020	0.012	0.104	0.061	0.101	0.079	-0.013
-0.064	-0.446	-0.885	-0.234	-0.385	-0.893	-0.124	0.386	-0.043	0.045	0.006	-0.022	0.004	0.094	0.045	-0.008
-0.180	-0.439	-0.830	-0.238	-0.394	-0.888	-0.467	0.272	0.095	-0.067	0.023	0.029	0.120	0.103	0.009	-0.064
-0.107	-0.388	-0.735	-0.243	-0.401	-0.883	-0.428	0.275	0.033	0.010	0.081	0.118	0.046	0.155	0.100	-0.031
-0.299	-0.458	-0.767	-0.225	-0.407	-0.885	-0.241	-0.919	0.189	-0.200	0.017	0.088	0.238	0.086	0.066	-0.060
0.028	-0.469	-0.802	-0.234	-0.411	-0.881	-0.192	0.629	0.121	0.137	0.009	0.048	0.091	0.075	0.027	-0.038
-0.195	-0.400	-0.806	-0.233	-0.420	-0.877	-0.434	0.013	0.163	-0.088	0.087	0.040	0.129	0.145	0.021	-0.060
-0.030	-0.446	-0.711	-0.244	-0.428	-0.870	-0.432	0.682	0.029	0.089	0.049	0.127	0.038	0.099	0.112	-0.017
-0.218	-0.493	-0.708	-0.240	-0.435	-0.868	-0.369	-0.197	0.084	-0.104	0.009	0.129	0.147	0.053	0.115	-0.074
-0.041	-0.589	-0.593	-0.255	-0.442	-0.860	-0.402	0.917	0.023	0.088	-0.079	0.235	0.033	0.043	0.227	-0.065
-0.264	-0.558	-0.672	-0.254	-0.456	-0.853	-0.729	-0.088	0.058	-0.137	-0.035	0.149	0.186	0.012	0.145	-0.101
-0.160	-0.469	-0.727	-0.265	-0.467	-0.844	-0.717	0.593	-0.135	-0.022	0.065	0.084	0.079	0.078	0.089	-0.094
-0.241	-0.473	-0.609	-0.280	-0.475	-0.834	-0.516	0.791	-0.240	-0.087	0.069	0.192	0.156	0.076	0.206	-0.112
-0.191	-0.524	-0.562	-0.291	-0.485	-0.825	-0.619	0.562	-0.131	-0.026	0.029	0.230	0.103	0.027	0.253	-0.108
-0.222	-0.616	-0.641	-0.302	-0.497	-0.814	-0.730	0.649	-0.095	-0.045	-0.052	0.140	0.133	0.064	0.172	-0.108
-0.330	-0.624	-0.723	-0.302	-0.507	-0.807	-0.632	-0.026	-0.063	-0.152	-0.050	0.050	0.241	0.070	0.089	-0.097
-0.203	-0.520	-0.656	-0.316	-0.512	-0.799	-0.372	0.720	-0.187	-0.012	0.059	0.108	0.112	0.036	0.155	-0.092
-0.264	-0.554	-0.664	-0.325	-0.517	-0.792	-0.341	0.489	-0.172	-0.063	0.029	0.093	0.174	0.002	0.147	-0.065
-0.264	-0.643	-0.652	-0.338	-0.521	-0.784	-0.294	0.702	-0.203	-0.049	-0.057	0.096	0.174	0.087	0.158	-0.041
-0.126	-0.624	-0.601	-0.349	-0.523	-0.777	-0.231	0.624	-0.185	0.101	-0.035	0.140	0.037	0.067	0.207	-0.028
-0.249	-0.651	-0.672	-0.356	-0.520	-0.776	0.126	0.292	-0.276	-0.014	-0.065	0.068	0.160	0.093	0.136	-0.004
-0.226	-0.578	-0.735	-0.365	-0.516	-0.775	0.149	0.414	-0.230	0.019	0.005	0.003	0.137	0.019	0.073	0.026
-0.249	-0.562	-0.782	-0.382	-0.513	-0.769	0.134	0.995	-0.174	0.013	0.017	-0.050	0.161	0.004	0.025	0.008
-0.207	-0.481	-0.775	-0.392	-0.511	-0.765	-0.033	0.484	-0.283	0.065	0.096	-0.046	0.119	0.078	0.033	0.011
-0.341	-0.643	-0.719	-0.413	-0.516	-0.750	-0.390	1.297	-0.157	-0.048	-0.061	-0.005	0.252	0.084	0.088	-0.050
-0.341	-0.643	-0.719	-0.427	-0.523	-0.738	-0.475	0.932	-0.124	-0.033	-0.055	-0.018	0.254	0.084	0.087	-0.072
-0.664	-0.609	-0.794	-0.433	-0.530	-0.730	-0.488	0.285	-0.045	-0.351	-0.013	-0.101	0.576	0.049	0.012	-0.077
-0.484	-0.639	-0.885	-0.443	-0.535	-0.719	-0.473	0.639	-0.111	-0.159	-0.038	-0.202	0.396	0.079	0.079	-0.077
-0.403	-0.713	-0.999	-0.455	-0.541	-0.707	-0.507	0.725	-0.188	-0.067	-0.106	-0.328	0.315	0.152	0.194	-0.085
-0.510	-0.779	-1.019	-0.456	-0.547	-0.703	-0.550	-0.112	-0.250	-0.173	-0.166	-0.353	0.422	0.218	0.214	-0.079
-0.491	-0.732	-0.877	-0.461	-0.552	-0.695	-0.461	0.284	-0.172	-0.148	-0.115	-0.218	0.405	0.171	0.072	-0.071
-0.634	-0.686	-0.696	-0.454	-0.556	-0.696	-0.259	-0.497	0.034	-0.297	-0.064	-0.035	0.548	0.125	0.108	-0.075
-0.437	-0.659	-0.849	-0.449	-0.555	-0.700	0.074	-0.303	0.049	-0.107	-0.038	-0.185	0.351	0.097	0.046	-0.079
-0.395	-0.581	-0.944	-0.444	-0.553	-0.705	0.182	-0.282	0.042	-0.069	0.037	-0.275	0.309	0.019	0.142	-0.050
-0.476	-0.589	-0.944	-0.430	-0.552	-0.714	0.044	-0.985	0.028	-0.164	0.029	-0.266	0.390	0.026	0.142	0.040
-0.287	-0.632	-0.901	-0.417	-0.551	-0.723	0.101	-0.830	0.081	0.011	-0.014	-0.214	0.201	0.069	0.100	0.110
-0.207	-0.643	-1.062	-0.398	-0.551	-0.734	0.098	-1.164	0.116	0.072	-0.026	-0.364	0.123	0.080	0.263	0.180
-0.060	-0.655	-1.109	-0.373	-0.550	-0.747	0.069	-1.520	0.050	0.194	-0.039	-0.398	0.024	0.091	0.310	0.317
0.032	-0.659	-1.169	-0.343	-0.547	-0.764	0.206	-1.953	-0.010	0.255	-0.046	-0.441	0.117	0.095	0.369	0.443
0.313	-0.562	-1.220	-0.306	-0.546	-0.780	0.018	-2.295	-0.120	0.500	0.050	-0.476	0.396	0.002	0.421	0.550
0.432	-0.593	-1.279	-0.273	-0.546	-0.792	-0.031	-2.011	-0.041	0.586	0.019	-0.523	0.516	0.029	0.481	0.634
0.493	-0.663	-1.240	-0.237	-0.546	-0.803	-0.003	-2.027	0.121	0.611	-0.050	-0.472	0.577	0.099	0.442	0.710
0.563	-0.655	-1.180	-0.206	-0.550	-0.809	-0.168	-1.567	0.283	0.649	-0.038	-0.407	0.645	0.092	0.384	0.749
0.644	-0.574	-1.121	-0.181	-0.553	-0.813	-0.133	-1.296	0.125	0.705	0.045	-0.344	0.725	0.011	0.326	0.769
0.732	-0.593	-1.113	-0.149	-0.555	-0.819	-0.090	-1.675	0.172	0.762	0.028	-0.331	0.814	0.030	0.318	0.740
0.782	-0.597	-1.015	-0.137	-0.562	-0.816	-0.452	-0.559	0.056	0.799	0.032	-0.236	0.863	0.034	0.221	0.742
0.578	-0.639	-0.901	-0.124	-0.565	-0.815	-0.195	-0.693	-0.078	0.582	-0.008	-0.122	0.661	0.076	0.107	0.634
0.797	-0.612	-0.810	-0.118	-0.569	-0.814	-0.188	-0.198	0.025	0.795	0.023	-0.032	0.879	0.049	0.017	0.524
0.274	-0.636	-0.688	-0.119	-0.574	-0.810	-0.304	0.135	-0.018	0.273	0.005	0.086	0.357	0.072	0.104	0.385
0.267	-0.674	-0.861	-0.109	-0.581	-0.807	-0.398	-0.491	0.130	0.255	-0.027	-0.091	0.350	0.111	0.071	0.292
0.109	-0.713	-0.845	-0.111	-0.587	-0.802	-0.371	0.247	0.078	0.099	-0.059	-0.080	0.193	0.149	0.056	0.197
0.109	-0.713	-0.845	-0.102	-0.595	-0.797	-0.428	-0.276	0.335	0.090	-0.052	-0.085	0.194	0.148	0.057	0.155
0.343	-0.701	-0.692	-0.095	-0.598	-0.796	-0.099	-0.211	0.211	0.317	-0.038	0.068	0.430	0.136	0.095	0.108
0.043	-0.736	-0.767	-0.090	-0.596	-0.798	0.110	-0.210	0.108	0.012	-0.074	-0.006	0.131	0.172	0.020	0.040
0.032	-0.790	-0.818	-0.100	-0.598	-0.795	-0.088	0.550	-0.126	0.011	-0.126	-0.059	0.120	0.226	0.033	0.015
-0.218	-0.775	-0.751	-0.096	-0.601	-0.794	-0.159	-0.225	0.005	-0.243	-0.108	0.006	0.129	0.210	0.033	-0.074
0.028	-0.717	-0.684	-0.106	-0.607	-0.788	-0.379	0.606	-0.082	0.013	-0.044	0.067	0.117	0.151	0.099	-0.108
-0.099	-0.686	-0.534	-0.107	-0.614	-0.782	-0.404	-0.045	-0.083	-0.114	-0.006	0.211	0.009	0.120	0.248	-0.170
-0.099	-0.736	-0.581	-0.108	-0.619	-0.778	-0.349	-0.006	-0.109	-0.112	-0.051	0.159	0.009	0.171	0.200	-0.123
-0.276	-0.709	-0.711	-0.102	-0.627	-0.772	-0.487	-0.418	0.031	-0.296	-0.016	0.023	0.185	0.144	0.070	-0.188
0.032	-0.667	-0.684	-0.117	-0.630	-0.767	-0.191	1.014	0.007	0.027	0.030	0.046	0.123	0.101	0.096	-0.161
-0.357	-0.624	-0.755	-0.104	-0.633	-0.767	-0.164	-0.814	0.069	-0.374	0.075	-0.025	0.265	0.059	0.025	-0.143
-0.030	-0.701	-0.727	-0.107	-0.636	-0.764	-0.181	0.193	0.023	-0.045	0.001	-0.001	0.064	0.136	0.052	-0.105
-0.010	-0.655	-0.581	-0.111	-0.635	-0.765	0.075	0.214	-0.091	-0.022	0.046	0.145	0.085	0.089	0.197	-0.152
-0.072	-0.705	-0.700	-0.109	-0.637	-0.763	-0.125	-0.030	0.058	-0.084	-0.002	0.025	0.024	0.139	0.079	-0.103
-0.210	-0.667	-0.652	-0.110	-0.639	-0.761	-0.090	0.075	0.096	-0.223	0.038	0.071	0.113	0.100	0.126	-0.094
-0.037	-0.724	-0.660	-0.084	-0.641	-0.763	-0.075	-1.599	0.100	-0.075	-0.018	0.065	0.062	0.157	0.119	-0.127
0.043	-0.709	-0.700	-0.091	-0.640	-0.763	0.045	0.491	0.020	0.012	-0.003	0.025	0.145	0.142	0.080	-0.126
-0.241	-0.802	-0.767	-0.095	-0.641	-0.761	-0.062	0.219	-0.004	-0.269	-0.094	-0.044	0.137	0.234	0.014	-0.082
-0.033	-0.713	-0.672	-0.085	-0.642	-0.762	-0.005	-0.509	0.129	-0.071	-0.005	0.051	0.072	0.145	0.109	-0.089
0.063	-0.759	-0.621	-0.089	-0.645	-0.759	-0.139	0.256	-0.033	0.029	-0.049	0.099	0.171	0.191	0.161	-0.133
-0.083	-0.690	-0.648	-0.095	-0.647	-0.757	-0.126	0.443	0.042	-0.111	0.023	0.069	0.027	0.121	0.133	-0.114
-0.191	-0.694	-0.648	-0.101	-0.648	-0.755	-0.075	0.294	-0.125	-0.212	0.020	0.067	0.079	0.124	0.133	-0.108
-0.118	-0.713	-0.696	-0.095	-0.648	-0.756	-0.011	-0.425	0.022	-0.146	0.001	0.020	0.005	0.144	0.086	-0.146
-0.033	-0.748	-0.743	-0.090	-0.648	-0.756	0.002	-0.263	0.028	-0.066	-0.033	-0.027	0.082	0.178	0.039	-0.119
-0.160	-0.775	-0.656	-0.094	-0.649	-0.755	-0.000	0.226	-0.027	-0.189	-0.060	0.059	0.044	0.204	0.126	-0.074
0.059	-0.697	-0.648	-0.096	-0.650	-0.754	-0.060	0.248	0.085	0.032	0.018	0.066	0.176	0.126	0.135	-0.058
0.028	-0.694	-0.743	-0.095	-0.650	-0.754	0.021	-0.088	-0.023	0.000	0.022	-0.029	0.144	0.122	0.042	-0.061
-0.010	-0.748	-0.633	-0.095	-0.649	-0.755	0.086	0.007	0.006	-0.039	-0.033	0.083	0.104	0.175	0.155	-0.027
-0.010	-0.748	-0.633	-0.095	-0.648	-0.756	0.098	-0.023	-0.033	-0.039	-0.034	0.084	0.102	0.174	0.158	-0.037
0.009	-0.744	-0.648	-0.110	-0.647	-0.755	0.077	0.938	-0.115	-0.004	-0.031	0.067	0.120	0.170	0.145	-0.021
-0.045	-0.763	-0.786	-0.101	-0.646	-0.757	0.092	-0.548	0.061	-0.067	-0.052	-0.068	0.064	0.188	0.010	-0.065
0.113	-0.713	-0.680	-0.120	-0.645	-0.754	0.038	1.297	-0.057	0.110	-0.002	0.036	0.217	0.137	0.117	-0.076
-0.253	-0.721	-0.625	-0.098	-0.645	-0.758	0.062	-1.415	0.092	-0.277	-0.010	0.095	0.151	0.143	0.174	-0.069
-0.095	-0.697	-0.704	-0.096	-0.644	-0.759	0.069	-0.203	-0.035	-0.122	0.012	0.017	0.003	0.118	0.097	-0.081
0.040	-0.659	-0.711	-0.097	-0.644	-0.759	-0.027	0.083	-0.076	0.015	0.052	0.009	0.133	0.079	0.090	-0.097
-0.083	-0.690	-0.731	-0.092	-0.644	-0.760	0.026	-0.401	-0.035	-0.114	0.021	-0.010	0.005	0.109	0.071	-0.061
0.036	-0.682	-0.704	-0.103	-0.642	-0.759	0.091	0.616	-0.189	0.017	0.027	0.018	0.120	0.101	0.099	-0.046
-0.095	-0.786	-0.704	-0.106	-0.642	-0.759	0.022	0.189	-0.035	-0.111	-0.078	0.018	0.014	0.205	0.099	-0.096
-0.041	-0.717	-0.715	-0.119	-0.641	-0.758	0.077	0.777	-0.060	-0.044	-0.009	0.006	0.038	0.135	0.087	-0.077
-0.237	-0.713	-0.656	-0.125	-0.639	-0.759	0.135	0.371	-0.059	-0.234	-0.007	0.066	0.160	0.131	0.147	-0.100
-0.003	-0.705	-0.696	-0.129	-0.638	-0.759	0.067	0.298	0.010	0.005	-0.000	0.027	0.074	0.123	0.108	-0.090
-0.130	-0.663	-0.708	-0.143	-0.633	-0.760	0.315	0.783	-0.124	-0.109	0.037	0.017	0.054	0.080	0.096	-0.078
-0.064	-0.717	-0.680	-0.142	-0.632	-0.762	0.152	0.001	0.049	-0.045	-0.018	0.047	0.010	0.133	0.124	-0.042
-0.003	-0.717	-0.735	-0.143	-0.629	-0.764	0.170	0.086	0.014	0.017	-0.021	-0.006	0.072	0.132	0.069	-0.047
-0.072	-0.697	-0.704	-0.141	-0.626	-0.767	0.221	-0.100	-0.033	-0.054	-0.004	0.029	0.002	0.112	0.101	-0.056
-0.033	-0.736	-0.696	-0.142	-0.624	-0.769	0.164	0.005	-0.093	-0.016	-0.045	0.039	0.040	0.150	0.108	-0.024
-0.183	-0.674	-0.751	-0.139	-0.619	-0.773	0.266	-0.323	-0.092	-0.170	0.012	-0.012	0.111	0.088	0.053	-0.064
0.128	-0.678	-0.664	-0.137	-0.617	-0.775	0.186	-0.059	-0.002	0.139	0.006	0.077	0.200	0.091	0.139	-0.053
-0.207	-0.721	-0.727	-0.142	-0.614	-0.776	0.190	0.328	-0.016	-0.192	-0.039	0.015	0.134	0.134	0.076	-0.064
0.009	-0.748	-0.664	-0.144	-0.609	-0.780	0.333	0.124	-0.045	0.025	-0.071	0.082	0.080	0.161	0.139	-0.057
-0.080	-0.620	-0.684	-0.141	-0.603	-0.785	0.396	-0.240	-0.038	-0.068	0.051	0.067	0.008	0.033	0.119	-0.096
-0.149	-0.694	-0.771	-0.148	-0.599	-0.787	0.287	0.414	-0.009	-0.131	-0.027	-0.018	0.078	0.106	0.033	-0.075
-0.103	-0.713	-0.719	-0.141	-0.594	-0.792	0.327	-0.371	0.038	-0.091	-0.051	0.038	0.032	0.125	0.084	-0.100
-0.076	-0.690	-0.708	-0.142	-0.589	-0.795	0.334	0.086	0.001	-0.064	-0.033	0.054	0.007	0.102	0.096	-0.114
-0.141	-0.632	-0.755	-0.136	-0.584	-0.800	0.334	-0.383	0.035	-0.135	0.020	0.012	0.072	0.044	0.049	-0.097
-0.195	-0.678	-0.826	-0.138	-0.578	-0.804	0.373	0.109	0.015	-0.188	-0.032	-0.055	0.128	0.090	0.022	-0.106
-0.022	-0.616	-0.719	-0.142	-0.572	-0.808	0.424	0.281	-0.059	-0.010	0.023	0.055	0.048	0.028	0.085	-0.100
-0.145	-0.632	-0.735	-0.135	-0.565	-0.814	0.398	-0.393	0.056	-0.140	0.002	0.045	0.076	0.044	0.070	-0.083
-0.060	-0.616	-0.786	-0.140	-0.557	-0.818	0.500	0.280	0.004	-0.051	0.010	-0.002	0.008	0.029	0.020	-0.056
-0.030	-0.593	-0.711	-0.139	-0.551	-0.823	0.421	-0.059	-0.031	-0.021	0.026	0.078	0.037	0.007	0.096	-0.066
-0.014	-0.624	-0.715	-0.151	-0.544	-0.825	0.397	0.737	-0.042	0.007	-0.011	0.076	0.051	0.038	0.092	-0.049
-0.110	-0.628	-0.794	-0.155	-0.539	-0.828	0.333	0.268	0.006	-0.085	-0.020	-0.001	0.046	0.041	0.015	-0.059
-0.091	-0.597	-0.806	-0.157	-0.534	-0.830	0.310	0.149	0.035	-0.064	0.006	-0.010	0.028	0.011	0.005	-0.051
-0.126	-0.601	-0.798	-0.154	-0.527	-0.836	0.470	-0.229	-0.038	-0.102	-0.005	0.004	0.064	0.015	0.013	-0.093
-0.003	-0.609	-0.704	-0.161	-0.517	-0.841	0.559	0.377	-0.128	0.028	-0.022	0.103	0.057	0.024	0.108	-0.085
-0.276	-0.589	-0.822	-0.154	-0.515	-0.843	0.157	-0.390	0.064	-0.252	-0.005	-0.013	0.217	0.005	0.009	-0.063
-0.049	-0.558	-0.794	-0.145	-0.512	-0.847	0.204	-0.541	-0.041	-0.033	0.022	0.018	0.009	0.026	0.020	-0.046
0.063	-0.551	-0.767	-0.144	-0.506	-0.850	0.316	-0.039	-0.045	0.077	0.025	0.049	0.118	0.032	0.049	-0.063
0.013	-0.616	-0.684	-0.154	-0.501	-0.852	0.341	0.457	-0.194	0.036	-0.047	0.134	0.068	0.034	0.133	-0.026
-0.130	-0.624	-0.826	-0.156	-0.497	-0.854	0.225	0.116	-0.100	-0.103	-0.058	-0.006	0.076	0.043	0.008	-0.036
-0.064	-0.570	-0.794	-0.154	-0.493	-0.856	0.222	-0.180	-0.073	-0.040	-0.008	0.028	0.012	0.010	0.024	-0.047
-0.083	-0.512	-0.735	-0.153	-0.488	-0.859	0.283	-0.081	-0.041	-0.060	0.046	0.090	0.032	0.068	0.084	-0.072
-0.007	-0.551	-0.778	-0.155	-0.485	-0.861	0.191	0.145	-0.013	0.019	0.004	0.048	0.043	0.029	0.041	-0.051
-0.149	-0.585	-0.743	-0.157	-0.482	-0.862	0.210	0.101	-0.047	-0.121	-0.034	0.085	0.101	0.007	0.077	-0.075
-0.007	-0.512	-0.806	-0.159	-0.477	-0.865	0.286	0.088	-0.082	0.023	0.034	0.024	0.040	0.066	0.015	-0.072
-0.191	-0.504	-0.739	-0.173	-0.473	-0.864	0.218	0.742	-0.111	-0.147	0.038	0.091	0.148	0.073	0.082	-0.074
-0.080	-0.527	-0.727	-0.173	-0.469	-0.866	0.227	-0.019	-0.077	-0.035	0.011	0.105	0.039	0.048	0.094	-0.080
-0.026	-0.524	-0.778	-0.161	-0.466	-0.870	0.160	-0.717	-0.085	0.007	0.012	0.057	0.013	0.051	0.042	-0.065
-0.203	-0.508	-0.794	-0.164	-0.461	-0.872	0.279	0.073	-0.150	-0.168	0.023	0.044	0.167	0.065	0.026	-0.047
0.074	-0.435	-0.778	-0.172	-0.457	-0.873	0.231	0.426	-0.136	0.117	0.092	0.060	0.108	0.137	0.042	-0.054
-0.087	-0.458	-0.723	-0.176	-0.457	-0.872	0.031	0.264	0.072	-0.040	0.068	0.115	0.057	0.112	0.098	-0.073
-0.133	-0.620	-0.743	-0.184	-0.455	-0.871	0.152	0.509	-0.000	-0.077	-0.096	0.095	0.106	0.051	0.078	-0.044
-0.133	-0.620	-0.743	-0.185	-0.447	-0.875	0.451	0.055	0.022	-0.076	-0.103	0.099	0.108	0.052	0.078	-0.074
-0.072	-0.431	-0.790	-0.192	-0.442	-0.876	0.345	0.477	0.117	-0.008	0.080	0.053	0.049	0.137	0.030	-0.046
-0.064	-0.439	-0.684	-0.182	-0.439	-0.880	0.189	-0.479	0.204	-0.011	0.070	0.162	0.042	0.127	0.137	-0.047
0.047	-0.496	-0.711	-0.201	-0.430	-0.880	0.541	1.097	-0.062	0.120	0.003	0.135	0.068	0.068	0.109	-0.034
-0.187	-0.520	-0.865	-0.193	-0.424	-0.885	0.381	-0.316	0.202	-0.122	-0.026	-0.015	0.166	0.044	0.046	-0.038
-0.087	-0.431	-0.790	-0.196	-0.422	-0.885	0.186	0.285	0.250	-0.019	0.060	0.060	0.065	0.131	0.028	-0.042
-0.107	-0.400	-0.798	-0.206	-0.422	-0.883	0.058	0.704	0.254	-0.029	0.091	0.049	0.083	0.161	0.018	-0.058
-0.118	-0.431	-0.723	-0.201	-0.420	-0.885	0.181	-0.187	0.210	-0.047	0.058	0.125	0.093	0.130	0.091	-0.027
-0.022	-0.473	-0.660	-0.206	-0.416	-0.886	0.284	0.314	0.070	0.054	0.011	0.189	0.006	0.086	0.152	-0.046
-0.007	-0.439	-0.731	-0.225	-0.417	-0.881	-0.021	1.153	0.026	0.088	0.047	0.113	0.025	0.119	0.080	-0.037
-0.199	-0.442	-0.731	-0.226	-0.421	-0.878	-0.210	0.095	0.085	-0.103	0.048	0.110	0.165	0.114	0.078	-0.028
-0.049	-0.458	-0.664	-0.247	-0.420	-0.873	0.046	1.160	-0.130	0.068	0.032	0.172	0.011	0.098	0.144	-0.099
-0.137	-0.485	-0.684	-0.273	-0.418	-0.867	0.111	1.430	-0.163	0.005	0.002	0.145	0.096	0.070	0.124	-0.079
-0.507	-0.531	-0.775	-0.259	-0.424	-0.868	-0.300	-0.803	0.134	-0.378	-0.038	0.056	0.463	0.023	0.033	-0.086
0.070	-0.454	-0.641	-0.280	-0.425	-0.861	-0.104	1.210	-0.147	0.221	0.041	0.182	0.119	0.099	0.167	-0.120
-0.272	-0.462	-0.629	-0.289	-0.425	-0.858	0.026	0.512	-0.061	-0.111	0.032	0.190	0.222	0.090	0.180	-0.115
-0.287	-0.508	-0.644	-0.294	-0.425	-0.856	-0.001	0.254	-0.050	-0.121	-0.014	0.173	0.236	0.042	0.164	-0.071
-0.133	-0.504	-0.625	-0.310	-0.426	-0.850	-0.104	0.848	-0.173	0.049	-0.009	0.186	0.082	0.045	0.184	-0.122
-0.318	-0.566	-0.684	-0.327	-0.429	-0.842	-0.210	0.891	-0.185	-0.118	-0.068	0.118	0.266	0.018	0.125	-0.093
-0.276	-0.469	-0.668	-0.329	-0.428	-0.842	-0.006	0.056	-0.217	-0.072	0.028	0.133	0.222	0.077	0.141	-0.086
-0.180	-0.439	-0.633	-0.345	-0.425	-0.837	0.079	0.803	-0.312	0.041	0.055	0.164	0.126	0.106	0.177	-0.097
-0.333	-0.469	-0.672	-0.353	-0.426	-0.833	-0.138	0.387	-0.167	-0.105	0.026	0.120	0.280	0.073	0.138	-0.079
-0.287	-0.485	-0.719	-0.357	-0.426	-0.831	-0.061	0.141	-0.197	-0.054	0.011	0.071	0.234	0.055	0.091	-0.058
-0.268	-0.512	-0.660	-0.375	-0.423	-0.825	0.101	0.879	-0.354	-0.017	-0.020	0.124	0.214	0.026	0.151	-0.044
-0.249	-0.500	-0.747	-0.379	-0.418	-0.825	0.161	0.182	-0.247	0.007	-0.012	0.038	0.195	0.037	0.065	-0.013
-0.203	-0.435	-0.782	-0.388	-0.414	-0.824	0.157	0.363	-0.317	0.061	0.048	0.001	0.150	0.101	0.031	-0.000
-0.253	-0.354	-0.775	-0.394	-0.410	-0.823	0.025	0.213	-0.389	0.018	0.126	0.007	0.201	0.181	0.039	0.013
-0.272	-0.462	-0.735	-0.403	-0.409	-0.819	-0.105	0.348	-0.414	0.008	0.017	0.043	0.220	0.072	0.079	0.006
-0.272	-0.462	-0.735	-0.415	-0.410	-0.812	-0.221	0.621	-0.342	0.020	0.018	0.036	0.221	0.071	0.080	-0.013
-0.353	-0.508	-0.798	-0.424	-0.407	-0.809	0.009	0.360	-0.357	-0.052	-0.032	-0.030	0.302	0.023	0.017	-0.009
-0.376	-0.473	-0.822	-0.432	-0.405	-0.806	-0.025	0.362	-0.246	-0.067	0.002	-0.057	0.326	0.057	0.006	0.001
-0.314	-0.493	-0.857	-0.441	-0.404	-0.802	0.009	0.503	-0.223	0.004	-0.020	-0.096	0.264	0.037	0.041	-0.019
-0.337	-0.516	-0.905	-0.454	-0.404	-0.794	-0.113	0.712	-0.205	-0.007	-0.043	-0.151	0.288	0.013	0.088	-0.037
-0.530	-0.493	-0.983	-0.464	-0.406	-0.787	-0.275	0.561	-0.206	-0.189	-0.017	-0.237	0.481	0.035	0.166	-0.022
-0.599	-0.512	-1.054	-0.468	-0.411	-0.782	-0.388	0.172	-0.176	-0.254	-0.032	-0.312	0.550	0.014	0.237	-0.030
-0.422	-0.481	-1.027	-0.476	-0.413	-0.776	-0.413	0.340	-0.399	-0.069	0.002	-0.291	0.374	0.044	0.210	-0.092
-0.476	-0.504	-1.023	-0.484	-0.413	-0.771	-0.296	0.284	-0.496	-0.115	-0.021	-0.292	0.428	0.020	0.206	-0.101
-0.687	-0.516	-0.877	-0.475	-0.415	-0.776	-0.314	-0.806	-0.274	-0.336	-0.031	-0.141	0.639	0.008	0.060	-0.058
-0.503	-0.500	-0.763	-0.466	-0.417	-0.780	-0.177	-0.631	-0.094	-0.161	-0.013	-0.022	0.454	0.023	0.054	-0.062
-0.303	-0.473	-0.905	-0.463	-0.417	-0.782	-0.029	-0.169	-0.078	0.036	0.014	-0.163	0.255	0.049	0.087	-0.078
-0.422	-0.419	-1.031	-0.458	-0.415	-0.786	0.039	-0.411	-0.167	-0.089	0.065	-0.284	0.374	0.103	0.213	-0.008
-0.484	-0.493	-0.956	-0.438	-0.414	-0.798	-0.015	-1.276	-0.084	-0.170	-0.009	-0.198	0.436	0.029	0.139	0.065
-0.299	-0.609	-1.035	-0.422	-0.414	-0.807	0.058	-0.969	-0.013	-0.002	-0.126	-0.268	0.251	0.088	0.218	0.127
-0.137	-0.566	-1.066	-0.401	-0.415	-0.817	-0.040	-1.232	0.041	0.139	-0.082	-0.289	0.089	0.046	0.249	0.225
0.020	-0.485	-1.232	-0.374	-0.415	-0.829	-0.044	-1.547	-0.087	0.270	-0.001	-0.442	0.069	0.035	0.416	0.363
0.124	-0.531	-1.350	-0.347	-0.412	-0.842	-0.010	-1.739	-0.449	0.347	-0.050	-0.547	0.173	0.012	0.535	0.464
0.232	-0.531	-1.476	-0.307	-0.408	-0.860	0.121	-2.414	-0.307	0.414	-0.054	-0.656	0.282	0.012	0.661	0.528
0.278	-0.562	-1.476	-0.260	-0.405	-0.876	0.149	-2.551	0.006	0.414	-0.088	-0.640	0.329	0.044	0.661	0.580
0.309	-0.609	-1.377	-0.214	-0.401	-0.891	0.294	-2.458	0.165	0.398	-0.139	-0.527	0.361	0.091	0.563	0.604
0.509	-0.659	-1.291	-0.176	-0.395	-0.902	0.389	-1.940	0.142	0.560	-0.195	-0.429	0.562	0.141	0.477	0.637
0.551	-0.694	-1.192	-0.132	-0.390	-0.911	0.384	-2.109	0.429	0.558	-0.235	-0.321	0.604	0.176	0.379	0.683
0.736	-0.624	-1.212	-0.103	-0.384	-0.918	0.386	-1.259	0.464	0.713	-0.171	-0.335	0.789	0.106	0.399	0.708
0.851	-0.566	-1.157	-0.070	-0.379	-0.923	0.342	-1.434	0.429	0.797	-0.118	-0.274	0.905	0.048	0.345	0.708
0.767	-0.504	-0.940	-0.064	-0.372	-0.926	0.394	-0.093	0.277	0.705	-0.063	-0.054	0.821	0.013	0.130	0.650
0.767	-0.504	-0.940	-0.055	-0.371	-0.927	0.092	-0.242	0.318	0.696	-0.064	-0.053	0.822	0.014	0.131	0.532
0.420	-0.442	-0.928	-0.049	-0.372	-0.927	-0.007	-0.161	0.210	0.344	-0.001	-0.042	0.477	0.076	0.120	0.395
0.263	-0.415	-0.912	-0.048	-0.376	-0.925	-0.199	0.056	0.139	0.185	0.030	-0.027	0.321	0.103	0.104	0.266
0.224	-0.485	-0.905	-0.047	-0.378	-0.925	-0.082	0.032	0.071	0.146	-0.038	-0.021	0.282	0.034	0.097	0.158
0.093	-0.396	-0.905	-0.043	-0.387	-0.921	-0.468	-0.102	0.248	0.011	0.060	-0.024	0.152	0.122	0.097	0.092
0.182	-0.512	-0.952	-0.046	-0.391	-0.919	-0.232	0.304	0.205	0.103	-0.051	-0.074	0.242	0.007	0.145	0.035
0.063	-0.504	-0.952	-0.039	-0.396	-0.918	-0.214	-0.264	0.304	-0.024	-0.039	-0.075	0.123	0.014	0.146	0.001
-0.010	-0.593	-0.849	-0.028	-0.399	-0.917	-0.114	-0.461	0.214	-0.107	-0.125	0.026	0.051	0.074	0.044	-0.046
0.086	-0.547	-0.806	-0.031	-0.403	-0.915	-0.212	0.280	0.258	-0.008	-0.074	0.067	0.147	0.028	0.001	-0.078
-0.099	-0.473	-0.790	-0.019	-0.409	-0.913	-0.271	-0.491	0.395	-0.205	0.005	0.081	0.036	0.045	0.014	-0.102
0.113	-0.354	-0.751	-0.015	-0.409	-0.912	-0.016	-0.142	0.165	0.002	0.125	0.120	0.175	0.164	0.053	-0.112
0.001	-0.419	-0.814	-0.016	-0.412	-0.911	-0.153	0.138	0.112	-0.108	0.062	0.055	0.066	0.098	0.010	-0.111
0.001	-0.423	-0.700	-0.016	-0.416	-0.909	-0.228	0.079	0.165	-0.108	0.063	0.168	0.066	0.094	0.103	-0.106
0.120	-0.446	-0.767	-0.010	-0.416	-0.909	0.034	-0.288	0.077	0.005	0.039	0.101	0.187	0.071	0.037	-0.128
-0.107	-0.504	-0.905	-0.014	-0.415	-0.910	0.067	0.200	0.048	-0.218	-0.020	-0.037	0.038	0.014	0.101	-0.144
-0.045	-0.450	-0.845	-0.019	-0.413	-0.910	0.115	0.247	-0.035	-0.152	0.032	0.023	0.025	0.068	0.041	-0.130
-0.068	-0.431	-0.751	-0.021	-0.412	-0.911	0.104	0.149	0.101	-0.173	0.050	0.118	0.003	0.088	0.055	-0.149
0.051	-0.469	-0.747	-0.026	-0.409	-0.912	0.130	0.255	-0.083	-0.049	0.009	0.123	0.125	0.050	0.060	-0.111
-0.026	-0.446	-0.802	-0.040	-0.406	-0.913	0.174	0.741	-0.097	-0.111	0.029	0.068	0.050	0.074	0.005	-0.180
0.128	-0.551	-0.830	-0.017	-0.401	-0.916	0.327	-1.229	0.047	0.019	-0.080	0.044	0.205	0.030	0.024	-0.164
-0.453	-0.396	-0.901	-0.034	-0.399	-0.916	0.125	0.872	-0.027	-0.544	0.072	-0.027	0.374	0.125	0.094	-0.170
-0.030	-0.431	-0.849	-0.034	-0.396	-0.918	0.149	-0.000	-0.024	-0.121	0.035	0.025	0.051	0.090	0.042	-0.139
-0.007	-0.419	-0.782	-0.036	-0.396	-0.917	-0.006	0.132	0.029	-0.096	0.047	0.092	0.076	0.102	0.026	-0.149
0.124	-0.435	-0.861	-0.041	-0.395	-0.918	0.108	0.307	0.011	0.040	0.029	0.014	0.207	0.086	0.052	-0.079
0.051	-0.516	-0.877	-0.024	-0.391	-0.920	0.199	-0.893	0.089	-0.050	-0.055	0.000	0.134	0.005	0.066	-0.070
-0.068	-0.504	-0.905	-0.031	-0.388	-0.921	0.198	0.315	-0.086	-0.163	-0.047	-0.026	0.014	0.016	0.092	-0.057
0.028	-0.435	-0.865	-0.021	-0.389	-0.921	-0.022	-0.525	0.016	-0.077	0.023	0.013	0.108	0.087	0.051	-0.076
0.067	-0.450	-0.782	-0.033	-0.384	-0.923	0.255	0.650	-0.135	-0.025	0.003	0.097	0.145	0.073	0.035	-0.083
0.067	-0.450	-0.782	-0.029	-0.382	-0.924	0.139	-0.211	0.044	-0.030	0.001	0.099	0.144	0.074	0.038	-0.064
-0.007	-0.466	-0.924	-0.026	-0.380	-0.924	0.091	-0.179	0.004	-0.106	-0.016	-0.042	0.067	0.059	0.102	-0.033
0.067	-0.477	-0.830	-0.029	-0.383	-0.923	-0.101	0.212	0.076	-0.030	-0.025	0.051	0.138	0.048	0.006	-0.056
0.163	-0.458	-0.916	-0.039	-0.380	-0.924	0.160	0.602	-0.022	0.076	-0.009	-0.035	0.231	0.068	0.092	-0.035
-0.091	-0.404	-0.865	-0.035	-0.380	-0.924	-0.015	-0.212	0.054	-0.182	0.046	0.017	0.027	0.122	0.039	-0.040
0.128	-0.489	-0.873	-0.051	-0.379	-0.924	0.116	0.857	-0.094	0.054	-0.041	0.009	0.187	0.037	0.047	-0.055
-0.076	-0.404	-0.956	-0.052	-0.378	-0.924	0.025	0.033	0.018	-0.149	0.043	-0.073	0.020	0.123	0.129	-0.068
-0.026	-0.450	-0.822	-0.046	-0.377	-0.925	0.077	-0.298	0.019	-0.105	-0.004	0.062	0.028	0.077	0.005	-0.038
0.101	-0.527	-0.857	-0.052	-0.375	-0.926	0.146	0.288	-0.098	0.028	-0.084	0.028	0.153	0.001	0.030	-0.070
0.040	-0.408	-0.889	-0.058	-0.374	-0.926	0.069	0.368	0.030	-0.027	0.035	-0.004	0.089	0.121	0.061	-0.057
-0.041	-0.481	-0.865	-0.051	-0.371	-0.927	0.188	-0.342	0.062	-0.115	-0.041	0.022	0.007	0.049	0.038	-0.034
0.020	-0.439	-0.889	-0.051	-0.371	-0.927	-0.009	0.068	0.120	-0.053	0.002	-0.001	0.067	0.092	0.061	-0.068
0.063	-0.365	-0.877	-0.063	-0.370	-0.927	0.032	0.650	-0.051	0.001	0.075	0.010	0.108	0.166	0.049	-0.077
-0.103	-0.442	-0.885	-0.062	-0.370	-0.927	0.029	-0.083	0.026	-0.165	-0.002	0.003	0.057	0.090	0.057	-0.059
-0.007	-0.446	-0.881	-0.059	-0.370	-0.927	0.042	-0.167	-0.010	-0.072	-0.006	0.008	0.038	0.087	0.053	-0.057
0.043	-0.485	-0.885	-0.061	-0.366	-0.929	0.215	0.103	-0.076	-0.020	-0.049	0.005	0.089	0.050	0.057	-0.066
0.032	-0.458	-0.857	-0.058	-0.364	-0.930	0.128	-0.107	0.108	-0.035	-0.024	0.034	0.077	0.077	0.029	-0.023
0.017	-0.466	-0.889	-0.063	-0.362	-0.930	0.130	0.290	0.027	-0.045	-0.034	0.004	0.062	0.069	0.061	-0.025
0.124	-0.415	-0.905	-0.061	-0.360	-0.931	0.094	-0.054	-0.013	0.061	0.015	-0.011	0.168	0.119	0.078	-0.050
-0.022	-0.411	-0.881	-0.066	-0.358	-0.931	0.118	0.241	-0.040	-0.082	0.017	0.014	0.022	0.124	0.055	-0.049
-0.103	-0.319	-0.901	-0.071	-0.356	-0.932	0.110	0.268	-0.062	-0.158	0.108	-0.005	0.059	0.218	0.075	-0.082
-0.007	-0.361	-0.952	-0.071	-0.354	-0.933	0.137	0.020	0.024	-0.062	0.063	-0.054	0.038	0.176	0.126	-0.104
-0.183	-0.408	-0.948	-0.068	-0.352	-0.934	0.102	-0.116	0.173	-0.243	0.015	-0.049	0.139	0.131	0.123	-0.085
0.001	-0.369	-0.893	-0.075	-0.352	-0.933	0.004	0.389	0.068	-0.053	0.053	0.006	0.046	0.171	0.068	-0.069
0.078	-0.423	-0.889	-0.074	-0.349	-0.934	0.192	-0.042	-0.034	0.023	-0.004	0.012	0.122	0.118	0.065	-0.064
-0.022	-0.446	-0.893	-0.082	-0.349	-0.933	-0.004	0.449	0.079	-0.071	-0.027	0.007	0.023	0.096	0.069	-0.066
0.070	-0.381	-0.838	-0.070	-0.350	-0.934	0.006	-0.524	0.139	0.010	0.039	0.063	0.115	0.163	0.014	-0.043
-0.164	-0.365	-0.889	-0.065	-0.351	-0.934	-0.064	-0.247	0.104	-0.230	0.056	0.012	0.120	0.179	0.065	-0.074
0.159	-0.377	-0.814	-0.075	-0.354	-0.932	-0.146	0.526	-0.017	0.102	0.047	0.085	0.202	0.169	0.010	-0.068
-0.076	-0.454	-0.865	-0.067	-0.354	-0.933	0.030	-0.405	0.068	-0.141	-0.030	0.035	0.032	0.092	0.041	-0.060
0.009	-0.419	-0.932	-0.072	-0.359	-0.930	-0.273	0.395	0.181	-0.051	0.010	-0.035	0.052	0.128	0.108	-0.046
0.120	-0.404	-0.794	-0.078	-0.361	-0.929	-0.068	0.359	0.058	0.066	0.027	0.102	0.161	0.145	0.030	-0.068
-0.103	-0.439	-0.885	-0.080	-0.362	-0.929	-0.023	0.121	0.045	-0.155	-0.007	0.011	0.061	0.111	0.060	-0.052
-0.007	-0.373	-0.932	-0.079	-0.363	-0.928	-0.092	-0.019	0.038	-0.060	0.060	-0.038	0.034	0.178	0.106	-0.049
-0.010	-0.427	-0.877	-0.079	-0.365	-0.928	-0.067	0.012	0.001	-0.064	0.008	0.017	0.029	0.124	0.051	-0.072
0.067	-0.469	-0.794	-0.080	-0.368	-0.926	-0.114	0.140	0.164	0.013	-0.032	0.098	0.104	0.083	0.032	-0.050
-0.041	-0.384	-0.893	-0.083	-0.370	-0.925	-0.125	0.180	0.114	-0.092	0.056	-0.002	0.006	0.168	0.066	-0.055
0.032	-0.381	-0.814	-0.086	-0.375	-0.923	-0.251	0.213	0.081	-0.016	0.064	0.075	0.066	0.173	0.012	-0.049
0.009	-0.384	-0.790	-0.086	-0.378	-0.922	-0.130	0.056	0.039	-0.039	0.063	0.097	0.043	0.171	0.036	-0.078
0.013	-0.396	-0.869	-0.091	-0.382	-0.920	-0.240	0.302	-0.005	-0.030	0.056	0.015	0.045	0.160	0.043	-0.082
-0.126	-0.342	-0.826	-0.099	-0.387	-0.917	-0.292	0.347	-0.090	-0.161	0.115	0.055	0.094	0.215	0.001	-0.096
-0.049	-0.373	-0.810	-0.096	-0.395	-0.913	-0.431	-0.130	-0.036	-0.086	0.092	0.067	0.019	0.185	0.017	-0.084
-0.060	-0.446	-0.818	-0.094	-0.407	-0.908	-0.652	-0.143	0.011	-0.100	0.031	0.054	0.032	0.113	0.009	-0.106
0.020	-0.442	-0.857	-0.104	-0.415	-0.904	-0.425	0.543	-0.166	-0.008	0.042	0.010	0.048	0.118	0.030	-0.076
-0.103	-0.477	-0.767	-0.117	-0.422	-0.899	-0.390	0.582	-0.186	-0.118	0.014	0.096	0.077	0.085	0.060	-0.066
-0.003	-0.446	-0.798	-0.134	-0.431	-0.892	-0.540	0.947	-0.132	0.001	0.055	0.056	0.022	0.117	0.028	-0.061
-0.041	-0.454	-0.842	-0.120	-0.444	-0.888	-0.688	-0.748	0.056	-0.051	0.059	0.008	0.018	0.110	0.015	-0.045
-0.064	-0.446	-0.775	-0.126	-0.454	-0.882	-0.568	0.302	-0.117	-0.067	0.077	0.069	0.041	0.119	0.052	-0.046
0.117	-0.496	-0.751	-0.119	-0.465	-0.877	-0.641	-0.383	-0.001	0.107	0.038	0.087	0.137	0.070	0.075	-0.038
-0.130	-0.500	-0.751	-0.131	-0.474	-0.871	-0.533	0.576	-0.161	-0.128	0.044	0.080	0.110	0.067	0.074	-0.031
0.055	-0.524	-0.692	-0.141	-0.485	-0.863	-0.631	0.584	-0.121	0.069	0.031	0.131	0.073	0.045	0.133	-0.017
-0.037	-0.458	-0.834	-0.143	-0.493	-0.858	-0.475	0.049	-0.105	-0.021	0.105	-0.015	0.023	0.112	0.011	-0.037
0.024	-0.512	-0.656	-0.145	-0.505	-0.851	-0.656	0.159	0.060	0.043	0.062	0.155	0.036	0.058	0.165	-0.014
-0.030	-0.578	-0.715	-0.155	-0.513	-0.844	-0.439	0.620	-0.027	-0.000	0.004	0.089	0.020	0.007	0.104	-0.020
-0.030	-0.578	-0.715	-0.150	-0.522	-0.839	-0.552	-0.269	0.073	-0.006	0.014	0.084	0.023	0.006	0.103	-0.034
0.013	-0.566	-0.641	-0.157	-0.532	-0.832	-0.562	0.540	0.068	0.044	0.035	0.151	0.016	0.006	0.177	-0.026
-0.095	-0.578	-0.672	-0.169	-0.541	-0.824	-0.467	0.743	0.090	-0.052	0.032	0.112	0.094	0.004	0.145	-0.037
-0.007	-0.609	-0.739	-0.177	-0.547	-0.818	-0.382	0.516	-0.001	0.045	0.008	0.039	0.006	0.034	0.077	-0.046
-0.110	-0.585	-0.648	-0.186	-0.555	-0.810	-0.472	0.641	0.047	-0.049	0.039	0.122	0.112	0.010	0.167	-0.056
-0.103	-0.612	-0.652	-0.186	-0.564	-0.805	-0.492	-0.023	0.011	-0.042	0.020	0.113	0.107	0.036	0.162	-0.067
-0.083	-0.624	-0.605	-0.197	-0.571	-0.797	-0.444	0.633	-0.103	-0.012	0.016	0.152	0.088	0.048	0.207	-0.073
-0.191	-0.612	-0.656	-0.196	-0.580	-0.790	-0.582	-0.050	-0.024	-0.120	0.037	0.094	0.196	0.036	0.155	-0.063
-0.030	-0.601	-0.589	-0.209	-0.588	-0.781	-0.531	0.710	-0.156	0.054	0.056	0.152	0.034	0.024	0.220	-0.062
-0.057	-0.674	-0.514	-0.224	-0.595	-0.772	-0.420	0.907	-0.144	0.043	-0.011	0.218	0.059	0.097	0.291	-0.071
-0.157	-0.636	-0.613	-0.241	-0.601	-0.762	-0.397	1.035	-0.103	-0.040	0.034	0.110	0.158	0.058	0.189	-0.073
-0.218	-0.605	-0.680	-0.242	-0.609	-0.755	-0.585	-0.003	-0.072	-0.101	0.074	0.036	0.218	0.027	0.118	-0.085
-0.241	-0.643	-0.593	-0.243	-0.615	-0.750	-0.406	-0.075	-0.157	-0.123	0.040	0.118	0.239	0.065	0.202	-0.081
-0.103	-0.701	-0.475	-0.245	-0.622	-0.744	-0.420	0.101	-0.051	0.017	-0.011	0.230	0.098	0.123	0.318	-0.088
-0.087	-0.740	-0.526	-0.259	-0.630	-0.732	-0.551	0.908	-0.094	0.047	-0.041	0.167	0.080	0.162	0.265	-0.064
-0.233	-0.705	-0.617	-0.268	-0.634	-0.725	-0.339	0.431	-0.199	-0.091	-0.002	0.070	0.222	0.128	0.172	-0.066
-0.095	-0.674	-0.558	-0.280	-0.636	-0.719	-0.211	0.700	-0.194	0.060	0.031	0.122	0.079	0.097	0.229	-0.073
-0.276	-0.643	-0.487	-0.289	-0.639	-0.713	-0.176	0.577	-0.087	-0.112	0.064	0.187	0.256	0.065	0.299	-0.079
-0.203	-0.782	-0.475	-0.294	-0.643	-0.707	-0.263	0.352	-0.023	-0.033	-0.071	0.193	0.179	0.204	0.310	-0.091
-0.180	-0.848	-0.534	-0.304	-0.645	-0.701	-0.152	0.564	-0.163	-0.001	-0.135	0.128	0.153	0.269	0.250	-0.105
-0.341	-0.798	-0.621	-0.305	-0.646	-0.700	-0.066	0.018	-0.074	-0.161	-0.084	0.040	0.314	0.218	0.163	-0.085
-0.222	-0.709	-0.593	-0.311	-0.642	-0.701	0.205	0.297	-0.104	-0.037	0.002	0.069	0.193	0.128	0.190	-0.090
-0.237	-0.663	-0.585	-0.318	-0.639	-0.701	0.232	0.425	-0.106	-0.045	0.045	0.077	0.208	0.081	0.197	-0.073
-0.322	-0.694	-0.648	-0.319	-0.639	-0.700	0.037	0.159	0.049	-0.128	0.014	0.013	0.291	0.112	0.133	-0.041
-0.110	-0.717	-0.514	-0.332	-0.637	-0.696	0.149	0.921	-0.054	0.097	-0.011	0.143	0.079	0.135	0.266	-0.032
-0.164	-0.759	-0.530	-0.334	-0.634	-0.698	0.187	0.029	-0.128	0.044	-0.057	0.129	0.133	0.178	0.250	-0.025
-0.210	-0.721	-0.613	-0.343	-0.628	-0.699	0.376	0.490	-0.221	0.007	-0.024	0.047	0.179	0.139	0.167	0.005
-0.268	-0.609	-0.688	-0.347	-0.622	-0.702	0.372	0.187	-0.111	-0.046	0.082	-0.024	0.237	0.026	0.092	-0.010
-0.183	-0.589	-0.633	-0.353	-0.619	-0.702	0.176	0.409	-0.058	0.044	0.098	0.030	0.152	0.006	0.147	-0.012
-0.257	-0.639	-0.613	-0.363	-0.620	-0.696	-0.103	0.645	-0.079	-0.019	0.049	0.044	0.224	0.056	0.167	-0.026
-0.249	-0.678	-0.609	-0.374	-0.621	-0.689	-0.144	0.649	-0.176	-0.001	0.012	0.041	0.217	0.094	0.171	-0.047
-0.376	-0.690	-0.739	-0.384	-0.618	-0.686	0.034	0.454	-0.345	-0.117	-0.003	-0.092	0.342	0.105	0.041	-0.057
-0.472	-0.767	-0.794	-0.392	-0.616	-0.683	-0.058	0.244	-0.337	-0.206	-0.082	-0.149	0.438	0.182	0.015	-0.033
-0.399	-0.728	-0.924	-0.400	-0.618	-0.676	-0.340	0.361	-0.334	-0.124	-0.042	-0.286	0.365	0.143	0.145	-0.053
-0.314	-0.856	-0.956	-0.416	-0.617	-0.668	-0.292	0.669	-0.579	-0.024	-0.170	-0.326	0.281	0.270	0.177	-0.086
-0.545	-0.894	-0.964	-0.422	-0.620	-0.662	-0.464	0.021	-0.475	-0.249	-0.206	-0.340	0.511	0.308	0.184	-0.073
-0.576	-0.825	-0.672	-0.421	-0.620	-0.662	-0.204	-0.426	-0.323	-0.281	-0.137	-0.048	0.542	0.239	0.107	-0.077
-0.364	-0.736	-0.585	-0.424	-0.617	-0.663	0.147	0.174	-0.150	-0.066	-0.051	0.039	0.331	0.150	0.194	-0.124
-0.430	-0.667	-0.861	-0.425	-0.614	-0.665	0.287	0.154	0.096	-0.130	0.016	-0.234	0.397	0.080	0.082	-0.099
-0.572	-0.593	-0.979	-0.414	-0.609	-0.676	0.355	-0.784	0.044	-0.284	0.084	-0.341	0.540	0.006	0.201	-0.007
-0.353	-0.570	-0.893	-0.401	-0.604	-0.689	0.334	-0.988	-0.049	-0.078	0.102	-0.242	0.320	0.018	0.114	0.072
-0.137	-0.558	-0.975	-0.389	-0.598	-0.701	0.307	-1.027	-0.211	0.125	0.108	-0.312	0.104	0.030	0.197	0.161
-0.030	-0.589	-1.039	-0.371	-0.593	-0.714	0.151	-1.341	-0.260	0.216	0.073	-0.363	0.004	0.001	0.261	0.294
0.090	-0.628	-1.035	-0.351	-0.587	-0.730	0.235	-1.681	-0.403	0.314	0.027	-0.343	0.124	0.040	0.258	0.422
0.193	-0.775	-1.176	-0.325	-0.584	-0.744	0.040	-1.913	-0.368	0.392	-0.122	-0.471	0.227	0.186	0.401	0.482
0.293	-0.887	-1.374	-0.296	-0.582	-0.758	0.073	-1.919	-0.174	0.463	-0.236	-0.654	0.328	0.297	0.598	0.533
0.213	-0.821	-1.342	-0.258	-0.578	-0.774	0.250	-2.333	0.063	0.344	-0.174	-0.606	0.247	0.231	0.567	0.573
0.359	-0.701	-1.208	-0.225	-0.576	-0.786	0.233	-1.786	0.225	0.458	-0.057	-0.460	0.394	0.111	0.435	0.625
0.497	-0.694	-1.027	-0.190	-0.573	-0.797	0.282	-1.876	0.317	0.561	-0.052	-0.267	0.533	0.103	0.254	0.651
0.736	-0.670	-0.983	-0.157	-0.570	-0.806	0.281	-1.498	0.533	0.767	-0.032	-0.215	0.773	0.079	0.212	0.715
0.770	-0.674	-0.975	-0.128	-0.569	-0.812	0.162	-1.266	0.479	0.772	-0.037	-0.201	0.808	0.081	0.206	0.713
0.886	-0.667	-0.893	-0.108	-0.568	-0.816	0.159	-0.832	0.361	0.867	-0.030	-0.115	0.924	0.073	0.124	0.656
0.597	-0.624	-0.924	-0.093	-0.569	-0.817	-0.016	-0.554	0.266	0.565	0.013	-0.145	0.637	0.029	0.158	0.563
0.374	-0.728	-0.822	-0.084	-0.568	-0.819	0.074	-0.427	0.117	0.332	-0.092	-0.041	0.414	0.133	0.056	0.435
0.374	-0.728	-0.822	-0.076	-0.568	-0.819	0.010	-0.332	0.066	0.324	-0.092	-0.040	0.416	0.132	0.058	0.294
0.220	-0.655	-0.727	-0.078	-0.573	-0.816	-0.231	0.180	0.063	0.172	-0.014	0.051	0.263	0.058	0.036	0.199
0.220	-0.697	-0.704	-0.074	-0.574	-0.815	-0.063	-0.039	0.158	0.168	-0.055	0.074	0.264	0.100	0.058	0.169
0.124	-0.620	-0.849	-0.075	-0.578	-0.813	-0.193	0.301	0.337	0.073	0.026	-0.075	0.169	0.022	0.089	0.103
0.228	-0.717	-0.806	-0.073	-0.580	-0.811	-0.077	0.199	0.320	0.175	-0.069	-0.032	0.274	0.117	0.047	0.049
-0.003	-0.767	-0.873	-0.072	-0.577	-0.813	0.183	-0.044	0.063	-0.057	-0.122	-0.097	0.043	0.166	0.116	-0.017
-0.091	-0.705	-0.751	-0.086	-0.574	-0.815	0.238	0.717	-0.206	-0.132	-0.064	0.026	0.044	0.103	0.005	-0.042
-0.176	-0.674	-0.786	-0.079	-0.578	-0.812	-0.238	-0.131	0.378	-0.223	-0.028	-0.012	0.128	0.072	0.032	-0.118
0.055	-0.512	-0.664	-0.077	-0.579	-0.811	-0.042	0.029	0.179	0.006	0.135	0.110	0.105	0.091	0.090	-0.106
-0.137	-0.477	-0.676	-0.073	-0.587	-0.807	-0.435	-0.171	0.149	-0.190	0.177	0.093	0.086	0.128	0.077	-0.125
0.147	-0.628	-0.597	-0.080	-0.593	-0.801	-0.354	0.560	0.094	0.101	0.033	0.166	0.200	0.021	0.154	-0.102
-0.149	-0.678	-0.641	-0.073	-0.600	-0.797	-0.398	-0.334	0.178	-0.202	-0.010	0.118	0.095	0.070	0.111	-0.131
-0.022	-0.643	-0.688	-0.080	-0.602	-0.794	-0.135	0.449	0.038	-0.068	0.027	0.069	0.033	0.034	0.063	-0.133
-0.110	-0.632	-0.641	-0.089	-0.604	-0.792	-0.076	0.523	-0.053	-0.148	0.040	0.114	0.055	0.020	0.109	-0.176
-0.199	-0.721	-0.715	-0.104	-0.604	-0.790	-0.043	0.888	-0.068	-0.221	-0.048	0.037	0.143	0.108	0.034	-0.129
-0.137	-0.732	-0.680	-0.094	-0.609	-0.788	-0.225	-0.499	0.147	-0.169	-0.056	0.070	0.079	0.118	0.069	-0.151
0.070	-0.763	-0.664	-0.100	-0.609	-0.787	0.034	0.387	-0.018	0.044	-0.087	0.085	0.130	0.148	0.085	-0.117
-0.183	-0.651	-0.747	-0.094	-0.609	-0.787	-0.014	-0.320	0.143	-0.216	0.026	0.002	0.122	0.034	0.003	-0.081
0.043	-0.709	-0.704	-0.098	-0.610	-0.786	-0.005	0.382	0.125	0.015	-0.031	0.045	0.108	0.090	0.048	-0.058
0.005	-0.578	-0.715	-0.092	-0.611	-0.786	-0.052	-0.264	0.090	-0.029	0.101	0.033	0.072	0.043	0.036	-0.095
-0.030	-0.624	-0.727	-0.095	-0.612	-0.785	-0.082	0.133	-0.039	-0.062	0.056	0.020	0.040	0.002	0.024	-0.076
-0.183	-0.616	-0.806	-0.101	-0.615	-0.782	-0.169	0.405	-0.015	-0.209	0.066	-0.062	0.112	0.007	0.056	-0.063
-0.049	-0.713	-0.633	-0.097	-0.619	-0.779	-0.253	-0.201	0.066	-0.078	-0.026	0.108	0.025	0.089	0.118	-0.074
0.070	-0.763	-0.810	-0.100	-0.622	-0.777	-0.153	0.231	0.061	0.043	-0.073	-0.072	0.145	0.138	0.059	-0.071
-0.060	-0.632	-0.719	-0.096	-0.623	-0.776	-0.080	-0.246	-0.039	-0.091	0.060	0.018	0.015	0.006	0.033	-0.061
-0.041	-0.663	-0.794	-0.093	-0.625	-0.775	-0.099	-0.156	0.011	-0.074	0.030	-0.058	0.034	0.036	0.042	-0.023
-0.091	-0.612	-0.715	-0.095	-0.624	-0.775	0.022	0.001	-0.128	-0.123	0.080	0.021	0.017	0.015	0.039	-0.018
0.136	-0.717	-0.684	-0.099	-0.626	-0.773	-0.108	0.190	-0.106	0.108	-0.023	0.051	0.209	0.088	0.073	-0.017
0.136	-0.717	-0.684	-0.104	-0.629	-0.771	-0.138	0.357	-0.038	0.113	-0.020	0.048	0.207	0.086	0.074	-0.024
-0.030	-0.705	-0.629	-0.101	-0.627	-0.772	0.120	-0.221	-0.067	-0.055	-0.010	0.105	0.039	0.072	0.132	-0.027
-0.041	-0.663	-0.676	-0.096	-0.627	-0.773	0.031	-0.335	0.003	-0.072	0.032	0.059	0.024	0.028	0.087	-0.073
-0.103	-0.667	-0.692	-0.100	-0.628	-0.772	-0.054	0.235	-0.061	-0.129	0.029	0.042	0.041	0.031	0.072	-0.084
-0.157	-0.713	-0.822	-0.087	-0.627	-0.774	0.021	-0.849	0.031	-0.196	-0.017	-0.087	0.100	0.076	0.057	-0.066
0.093	-0.678	-0.688	-0.090	-0.626	-0.774	0.081	0.205	-0.068	0.058	0.016	0.048	0.145	0.040	0.078	-0.060
0.047	-0.713	-0.711	-0.092	-0.626	-0.774	0.045	0.191	0.073	0.013	-0.019	0.024	0.093	0.075	0.054	-0.022
-0.033	-0.632	-0.759	-0.090	-0.622	-0.777	0.229	-0.162	-0.064	-0.069	0.059	-0.020	0.010	0.007	0.006	-0.020
0.093	-0.721	-0.723	-0.101	-0.622	-0.776	0.028	0.764	0.021	0.069	-0.030	0.015	0.133	0.081	0.042	-0.021
-0.107	-0.636	-0.684	-0.100	-0.618	-0.780	0.285	-0.146	-0.095	-0.132	0.050	0.058	0.068	0.004	0.082	-0.073
0.032	-0.744	-0.778	-0.113	-0.614	-0.781	0.223	0.736	-0.126	0.018	-0.062	-0.035	0.070	0.103	0.012	-0.052
-0.257	-0.717	-0.763	-0.103	-0.612	-0.784	0.194	-0.652	0.012	-0.280	-0.037	-0.016	0.220	0.076	0.004	-0.071
0.105	-0.748	-0.692	-0.093	-0.610	-0.787	0.157	-0.542	0.020	0.072	-0.070	0.058	0.140	0.106	0.075	-0.054
-0.003	-0.697	-0.723	-0.098	-0.606	-0.789	0.231	0.202	-0.121	-0.031	-0.024	0.029	0.031	0.054	0.043	-0.054
-0.022	-0.705	-0.755	-0.089	-0.604	-0.792	0.148	-0.469	0.066	-0.059	-0.034	0.000	0.011	0.061	0.012	-0.021
0.097	-0.663	-0.704	-0.082	-0.601	-0.795	0.204	-0.508	-0.072	0.053	0.006	0.055	0.130	0.017	0.063	-0.035
-0.037	-0.632	-0.727	-0.082	-0.598	-0.797	0.196	0.013	-0.010	-0.082	0.034	0.034	0.004	0.014	0.040	-0.038
0.040	-0.682	-0.719	-0.078	-0.596	-0.799	0.165	-0.138	0.083	-0.008	-0.019	0.045	0.073	0.037	0.047	-0.048
0.013	-0.632	-0.696	-0.076	-0.593	-0.802	0.205	-0.092	0.022	-0.037	0.029	0.071	0.046	0.013	0.071	-0.061
-0.049	-0.667	-0.735	-0.077	-0.592	-0.803	0.101	0.104	0.053	-0.097	-0.007	0.033	0.016	0.021	0.031	-0.072
0.020	-0.682	-0.723	-0.081	-0.586	-0.806	0.382	0.246	-0.050	-0.024	-0.028	0.049	0.052	0.036	0.044	-0.089
-0.099	-0.651	-0.727	-0.087	-0.582	-0.808	0.226	0.343	-0.023	-0.137	-0.001	0.047	0.067	0.004	0.039	-0.095
-0.080	-0.639	-0.786	-0.086	-0.578	-0.812	0.286	-0.071	0.007	-0.119	0.006	-0.008	0.047	0.007	0.020	-0.122
-0.041	-0.636	-0.775	-0.077	-0.576	-0.814	0.118	-0.471	0.111	-0.090	0.008	0.006	0.011	0.011	0.008	-0.128
-0.180	-0.636	-0.688	-0.083	-0.574	-0.815	0.172	0.354	0.018	-0.222	0.006	0.095	0.149	0.012	0.079	-0.123
-0.022	-0.686	-0.771	-0.079	-0.569	-0.818	0.300	-0.188	0.043	-0.069	-0.049	0.016	0.008	0.038	0.004	-0.158
-0.087	-0.597	-0.806	-0.077	-0.568	-0.820	0.116	-0.065	0.109	-0.136	0.038	-0.018	0.058	0.052	0.040	-0.146
-0.222	-0.581	-0.723	-0.066	-0.563	-0.824	0.315	-0.662	0.034	-0.282	0.049	0.070	0.193	0.067	0.044	-0.129
0.043	-0.612	-0.743	-0.076	-0.559	-0.826	0.252	0.566	-0.037	-0.008	0.014	0.053	0.072	0.036	0.025	-0.138
-0.087	-0.597	-0.743	-0.073	-0.557	-0.828	0.122	-0.187	-0.037	-0.142	0.028	0.055	0.061	0.052	0.025	-0.121
-0.045	-0.655	-0.731	-0.076	-0.553	-0.830	0.267	0.155	-0.057	-0.097	-0.034	0.070	0.020	0.006	0.037	-0.080
0.001	-0.639	-0.810	-0.082	-0.550	-0.831	0.197	0.453	0.085	-0.045	-0.022	-0.007	0.026	0.009	0.040	-0.113
-0.037	-0.558	-0.790	-0.088	-0.547	-0.832	0.151	0.385	0.027	-0.078	0.057	0.014	0.014	0.090	0.020	-0.085
-0.130	-0.581	-0.747	-0.079	-0.542	-0.836	0.292	-0.629	-0.068	-0.181	0.029	0.061	0.108	0.067	0.024	-0.099
0.051	-0.624	-0.747	-0.089	-0.536	-0.839	0.371	0.556	-0.094	0.009	-0.019	0.064	0.072	0.024	0.025	-0.101
-0.145	-0.643	-0.798	-0.087	-0.533	-0.841	0.207	-0.044	0.053	-0.189	-0.042	0.016	0.126	0.005	0.025	-0.106
-0.003	-0.554	-0.798	-0.085	-0.530	-0.844	0.227	-0.122	0.028	-0.050	0.044	0.018	0.015	0.094	0.024	-0.078
-0.026	-0.535	-0.739	-0.079	-0.524	-0.848	0.368	-0.303	0.012	-0.079	0.057	0.082	0.010	0.112	0.036	-0.092
0.020	-0.605	-0.778	-0.080	-0.519	-0.851	0.299	0.084	0.098	-0.033	-0.017	0.045	0.035	0.042	0.003	-0.068
-0.033	-0.605	-0.830	-0.076	-0.515	-0.854	0.261	-0.163	0.060	-0.090	-0.021	-0.003	0.020	0.042	0.054	-0.087
0.017	-0.543	-0.743	-0.082	-0.511	-0.856	0.237	0.402	0.036	-0.035	0.037	0.085	0.029	0.103	0.033	-0.085
-0.087	-0.585	-0.763	-0.085	-0.509	-0.856	0.127	0.200	0.029	-0.136	-0.008	0.066	0.077	0.061	0.014	-0.084
-0.030	-0.551	-0.782	-0.085	-0.506	-0.858	0.203	-0.026	0.001	-0.079	0.024	0.047	0.020	0.096	0.005	-0.080
0.017	-0.520	-0.786	-0.088	-0.502	-0.861	0.271	0.197	0.008	-0.030	0.050	0.045	0.025	0.126	0.008	-0.097
0.009	-0.558	-0.735	-0.093	-0.499	-0.861	0.147	0.334	0.069	-0.033	0.009	0.097	0.016	0.088	0.044	-0.074
-0.099	-0.597	-0.778	-0.098	-0.497	-0.862	0.137	0.303	-0.040	-0.135	-0.032	0.054	0.093	0.050	0.000	-0.090
0.020	-0.581	-0.786	-0.097	-0.496	-0.863	0.128	-0.039	0.026	-0.018	-0.018	0.047	0.025	0.065	0.007	-0.098
-0.118	-0.496	-0.763	-0.093	-0.495	-0.864	0.041	-0.174	0.123	-0.160	0.066	0.071	0.116	0.150	0.017	-0.117
-0.007	-0.527	-0.708	-0.101	-0.493	-0.864	0.115	0.466	-0.023	-0.041	0.034	0.126	0.006	0.119	0.072	-0.122
-0.122	-0.574	-0.786	-0.101	-0.490	-0.866	0.197	-0.036	-0.062	-0.156	-0.016	0.049	0.123	0.072	0.006	-0.144
-0.157	-0.547	-0.861	-0.103	-0.488	-0.867	0.127	0.110	0.046	-0.189	0.010	-0.026	0.160	0.099	0.082	-0.120
-0.099	-0.531	-0.767	-0.104	-0.487	-0.867	0.074	0.076	0.024	-0.130	0.024	0.069	0.104	0.114	0.012	-0.113
-0.003	-0.531	-0.743	-0.112	-0.489	-0.865	-0.083	0.502	0.018	-0.025	0.026	0.090	0.009	0.113	0.034	-0.088
-0.014	-0.485	-0.814	-0.108	-0.487	-0.867	0.151	-0.162	0.040	-0.039	0.070	0.020	0.024	0.158	0.038	-0.028
-0.014	-0.485	-0.814	-0.112	-0.486	-0.867	0.038	0.252	0.028	-0.035	0.069	0.020	0.026	0.157	0.038	-0.031
0.170	-0.508	-0.775	-0.131	-0.489	-0.862	-0.163	1.094	-0.123	0.170	0.049	0.054	0.156	0.134	0.002	-0.028
-0.176	-0.539	-0.842	-0.128	-0.491	-0.862	-0.118	-0.211	-0.029	-0.179	0.020	-0.014	0.193	0.103	0.065	-0.039
-0.030	-0.543	-0.810	-0.128	-0.492	-0.861	-0.078	-0.051	-0.048	-0.033	0.017	0.017	0.049	0.099	0.035	-0.048
-0.103	-0.477	-0.814	-0.126	-0.496	-0.859	-0.216	0.016	0.127	-0.106	0.087	0.010	0.125	0.165	0.040	-0.072
-0.053	-0.493	-0.735	-0.121	-0.501	-0.857	-0.264	-0.228	0.107	-0.060	0.076	0.086	0.075	0.150	0.038	-0.067
0.055	-0.543	-0.711	-0.136	-0.504	-0.853	-0.137	0.868	-0.059	0.063	0.028	0.106	0.032	0.100	0.060	-0.049
-0.137	-0.524	-0.775	-0.132	-0.509	-0.851	-0.301	-0.225	0.081	-0.133	0.053	0.040	0.160	0.119	0.004	-0.047
0.093	-0.516	-0.676	-0.140	-0.515	-0.846	-0.338	0.535	0.030	0.106	0.067	0.134	0.071	0.126	0.092	-0.031
-0.064	-0.589	-0.664	-0.146	-0.519	-0.842	-0.217	0.385	0.043	-0.045	-0.002	0.142	0.086	0.051	0.101	-0.048
0.005	-0.581	-0.684	-0.157	-0.524	-0.837	-0.234	0.672	-0.017	0.035	0.010	0.117	0.016	0.058	0.078	-0.045
-0.068	-0.547	-0.684	-0.170	-0.533	-0.829	-0.528	0.762	-0.040	-0.025	0.054	0.109	0.087	0.092	0.076	-0.064
-0.122	-0.543	-0.629	-0.172	-0.539	-0.824	-0.396	0.096	-0.082	-0.076	0.064	0.160	0.139	0.096	0.130	-0.076
-0.049	-0.616	-0.637	-0.181	-0.546	-0.818	-0.394	0.512	-0.057	0.006	-0.003	0.146	0.062	0.022	0.121	-0.090
-0.160	-0.663	-0.605	-0.187	-0.554	-0.811	-0.492	0.348	-0.027	-0.100	-0.041	0.170	0.169	0.025	0.151	-0.123
-0.099	-0.651	-0.617	-0.199	-0.560	-0.804	-0.348	0.737	-0.097	-0.026	-0.023	0.151	0.104	0.013	0.139	-0.119
-0.260	-0.593	-0.601	-0.201	-0.565	-0.800	-0.308	0.033	-0.107	-0.185	0.039	0.163	0.262	0.045	0.153	-0.146
-0.130	-0.593	-0.574	-0.212	-0.572	-0.792	-0.464	0.618	-0.068	-0.044	0.047	0.182	0.130	0.045	0.181	-0.116
-0.230	-0.655	-0.597	-0.215	-0.579	-0.787	-0.399	0.156	-0.058	-0.141	-0.009	0.153	0.228	0.018	0.157	-0.162
-0.068	-0.609	-0.613	-0.243	-0.580	-0.778	-0.098	1.648	-0.237	0.049	0.038	0.129	0.066	0.028	0.141	-0.120
-0.364	-0.585	-0.562	-0.230	-0.581	-0.781	-0.082	-0.888	-0.013	-0.261	0.063	0.183	0.361	0.051	0.192	-0.131
-0.091	-0.589	-0.641	-0.236	-0.585	-0.776	-0.212	0.398	-0.017	0.018	0.063	0.100	0.088	0.047	0.113	-0.106
-0.230	-0.636	-0.574	-0.243	-0.589	-0.771	-0.252	0.430	-0.051	-0.113	0.020	0.161	0.225	0.000	0.180	-0.138
-0.137	-0.670	-0.613	-0.245	-0.590	-0.769	-0.102	0.054	-0.127	-0.018	-0.013	0.120	0.133	0.035	0.140	-0.087
-0.264	-0.639	-0.629	-0.258	-0.589	-0.766	-0.023	0.578	-0.265	-0.133	0.017	0.101	0.260	0.005	0.124	-0.108
-0.157	-0.601	-0.633	-0.268	-0.591	-0.761	-0.159	0.590	-0.170	-0.015	0.057	0.092	0.153	0.033	0.120	-0.100
-0.280	-0.663	-0.700	-0.279	-0.590	-0.757	0.005	0.591	-0.152	-0.128	-0.005	0.021	0.276	0.028	0.054	-0.109
-0.260	-0.771	-0.660	-0.283	-0.591	-0.755	-0.041	0.180	-0.148	-0.104	-0.113	0.059	0.258	0.136	0.094	-0.090
-0.260	-0.771	-0.660	-0.294	-0.588	-0.753	0.092	0.523	-0.255	-0.093	-0.115	0.057	0.257	0.136	0.094	-0.091
-0.272	-0.655	-0.814	-0.296	-0.585	-0.755	0.176	0.037	-0.121	-0.103	-0.003	-0.095	0.269	0.021	0.058	-0.051
-0.253	-0.647	-0.810	-0.297	-0.581	-0.758	0.243	-0.019	-0.120	-0.083	0.001	-0.089	0.250	0.013	0.054	-0.026
-0.114	-0.728	-0.763	-0.307	-0.581	-0.754	-0.064	0.584	-0.156	0.066	-0.080	-0.046	0.113	0.095	0.006	-0.038
-0.210	-0.705	-0.786	-0.319	-0.580	-0.749	-0.027	0.659	-0.243	-0.018	-0.058	-0.074	0.210	0.072	0.029	-0.034
-0.414	-0.667	-0.830	-0.321	-0.580	-0.749	-0.069	-0.092	-0.207	-0.221	-0.019	-0.117	0.414	0.034	0.072	-0.015
-0.353	-0.659	-0.991	-0.329	-0.583	-0.743	-0.288	0.414	-0.204	-0.151	-0.009	-0.285	0.352	0.027	0.233	-0.062
-0.295	-0.744	-1.058	-0.344	-0.587	-0.733	-0.362	0.941	-0.169	-0.078	-0.090	-0.362	0.295	0.112	0.300	-0.116
-0.560	-0.713	-1.137	-0.348	-0.591	-0.727	-0.357	0.213	-0.037	-0.340	-0.054	-0.447	0.560	0.082	0.379	-0.149
-0.564	-0.736	-0.869	-0.346	-0.595	-0.725	-0.220	-0.101	0.060	-0.346	-0.074	-0.181	0.564	0.105	0.110	-0.160
-0.560	-0.697	-0.692	-0.330	-0.595	-0.733	0.091	-1.000	0.173	-0.358	-0.036	0.004	0.560	0.067	0.067	-0.199
-0.345	-0.674	-0.806	-0.326	-0.589	-0.740	0.448	-0.245	0.081	-0.147	-0.018	-0.103	0.346	0.044	0.048	-0.150
-0.407	-0.574	-0.912	-0.305	-0.583	-0.753	0.461	-1.255	0.168	-0.229	0.076	-0.196	0.408	0.056	0.154	-0.085
-0.157	-0.551	-0.952	-0.292	-0.577	-0.763	0.401	-0.792	0.040	0.008	0.093	-0.226	0.158	0.079	0.193	0.043
-0.172	-0.597	-1.019	-0.274	-0.572	-0.773	0.250	-1.253	-0.119	-0.026	0.042	-0.283	0.174	0.032	0.260	0.129
0.074	-0.601	-1.094	-0.259	-0.566	-0.783	0.188	-1.301	-0.565	0.205	0.032	-0.348	0.072	0.027	0.335	0.264
0.109	-0.682	-1.180	-0.228	-0.561	-0.796	0.094	-2.375	-0.742	0.209	-0.054	-0.422	0.106	0.054	0.422	0.336
0.332	-0.740	-1.247	-0.198	-0.552	-0.810	0.396	-2.204	-0.631	0.402	-0.122	-0.474	0.330	0.113	0.489	0.465
0.286	-0.752	-1.240	-0.158	-0.543	-0.825	0.481	-2.573	-0.316	0.316	-0.142	-0.452	0.284	0.125	0.480	0.533
0.586	-0.767	-1.330	-0.125	-0.539	-0.833	0.229	-1.767	0.120	0.583	-0.161	-0.535	0.584	0.141	0.570	0.610
0.617	-0.779	-1.153	-0.085	-0.536	-0.840	0.279	-1.989	0.415	0.574	-0.176	-0.350	0.614	0.154	0.393	0.670
0.767	-0.593	-1.102	-0.036	-0.529	-0.848	0.412	-2.393	0.626	0.674	0.003	-0.291	0.764	0.031	0.342	0.736
0.936	-0.547	-1.062	-0.001	-0.526	-0.851	0.202	-1.458	0.659	0.809	0.046	-0.249	0.932	0.077	0.303	0.747
0.944	-0.535	-0.944	0.027	-0.527	-0.849	-0.087	-1.243	0.415	0.788	0.059	-0.132	0.940	0.088	0.185	0.698
1.009	-0.520	-0.790	0.032	-0.525	-0.850	0.105	-0.019	0.209	0.849	0.072	0.022	1.006	0.103	0.031	0.635
0.605	-0.585	-0.790	0.033	-0.522	-0.852	0.211	0.081	0.006	0.444	0.003	0.024	0.601	0.037	0.032	0.495
0.605	-0.585	-0.790	0.033	-0.525	-0.851	-0.160	0.122	0.062	0.444	0.006	0.022	0.602	0.036	0.033	0.337
0.274	-0.527	-0.881	0.031	-0.534	-0.845	-0.552	0.185	0.056	0.115	0.073	-0.074	0.270	0.094	0.124	0.185
0.093	-0.558	-0.928	0.035	-0.542	-0.839	-0.515	-0.173	0.073	-0.070	0.051	-0.127	0.090	0.063	0.172	0.130
0.159	-0.609	-0.849	0.037	-0.551	-0.833	-0.533	-0.005	0.101	-0.006	0.009	-0.054	0.155	0.012	0.094	0.052
0.313	-0.694	-0.794	0.049	-0.556	-0.830	-0.271	-0.652	0.101	0.135	-0.071	-0.003	0.310	0.074	0.040	0.025
0.228	-0.736	-0.692	0.048	-0.559	-0.828	-0.128	0.090	-0.027	0.052	-0.111	0.098	0.226	0.117	0.062	-0.004
0.182	-0.786	-0.747	0.049	-0.563	-0.825	-0.247	-0.036	-0.031	0.005	-0.156	0.039	0.180	0.167	0.006	-0.045
-0.007	-0.609	-0.802	0.048	-0.565	-0.823	-0.114	0.095	0.037	-0.182	0.023	-0.017	0.007	0.011	0.050	-0.113
-0.030	-0.574	-0.763	0.044	-0.568	-0.822	-0.168	0.197	0.014	-0.202	0.061	0.020	0.029	0.046	0.012	-0.149
-0.022	-0.524	-0.656	0.042	-0.573	-0.819	-0.276	0.147	0.030	-0.192	0.116	0.124	0.021	0.097	0.093	-0.172
0.024	-0.543	-0.684	0.040	-0.577	-0.816	-0.228	0.135	0.022	-0.144	0.100	0.093	0.026	0.078	0.065	-0.166
0.070	-0.612	-0.641	0.027	-0.583	-0.812	-0.344	0.730	-0.108	-0.085	0.037	0.133	0.073	0.008	0.107	-0.148
0.020	-0.779	-0.739	0.026	-0.591	-0.806	-0.504	0.144	0.088	-0.134	-0.121	0.028	0.024	0.158	0.008	-0.195
0.059	-0.655	-0.656	0.002	-0.597	-0.802	-0.347	1.510	-0.001	-0.071	0.009	0.107	0.062	0.035	0.089	-0.122
-0.264	-0.605	-0.593	0.042	-0.600	-0.799	-0.169	-2.440	0.205	-0.435	0.062	0.166	0.260	0.016	0.151	-0.161
0.424	-0.670	-0.613	0.023	-0.599	-0.800	0.096	1.203	-0.103	0.273	-0.005	0.148	0.429	0.049	0.130	-0.205
-0.183	-0.767	-0.715	0.018	-0.602	-0.798	-0.157	0.345	0.101	-0.330	-0.098	0.043	0.180	0.146	0.027	-0.193
-0.195	-0.659	-0.676	0.028	-0.600	-0.799	0.110	-0.600	0.090	-0.351	0.008	0.083	0.190	0.038	0.066	-0.141
0.174	-0.728	-0.542	0.012	-0.600	-0.800	0.081	0.985	-0.039	0.034	-0.062	0.218	0.179	0.107	0.199	-0.217
-0.068	-0.678	-0.664	-0.019	-0.598	-0.801	0.120	2.020	0.088	-0.177	-0.014	0.097	0.063	0.057	0.077	-0.134
-0.064	-0.639	-0.739	-0.008	-0.597	-0.802	0.084	-0.638	0.074	-0.184	0.024	0.023	0.058	0.018	0.002	-0.096
0.263	-0.620	-0.688	0.006	-0.597	-0.802	0.031	-0.644	0.228	0.129	0.043	0.074	0.271	0.003	0.053	-0.104
-0.026	-0.697	-0.715	0.005	-0.600	-0.800	-0.169	0.084	0.077	-0.159	-0.032	0.044	0.015	0.074	0.026	-0.072
0.051	-0.628	-0.708	-0.008	-0.598	-0.802	0.137	0.720	-0.163	-0.069	0.036	0.054	0.065	0.004	0.034	-0.048
0.120	-0.655	-0.648	-0.011	-0.599	-0.801	-0.053	0.260	0.044	0.004	0.010	0.112	0.135	0.030	0.093	-0.058
0.067	-0.748	-0.711	-0.015	-0.598	-0.801	0.059	0.277	0.065	-0.047	-0.084	0.049	0.083	0.121	0.031	-0.035
0.178	-0.663	-0.767	0.001	-0.597	-0.802	0.070	-0.935	0.017	0.049	0.001	-0.005	0.198	0.034	0.024	-0.031
0.067	-0.697	-0.747	-0.015	-0.598	-0.802	-0.001	0.935	-0.071	-0.047	-0.034	0.014	0.087	0.068	0.005	-0.029
0.067	-0.697	-0.747	-0.003	-0.599	-0.801	-0.028	-0.609	0.141	-0.059	-0.033	0.013	0.089	0.067	0.005	-0.063
0.151	-0.674	-0.601	-0.009	-0.600	-0.800	-0.058	0.356	-0.033	0.032	-0.009	0.158	0.176	0.043	0.142	-0.087
-0.141	-0.686	-0.782	-0.010	-0.599	-0.800	0.051	0.163	0.126	-0.259	-0.021	-0.023	0.115	0.054	0.039	-0.100
0.082	-0.593	-0.641	-0.011	-0.600	-0.800	-0.009	0.042	-0.051	-0.035	0.072	0.119	0.109	0.039	0.103	-0.091
0.009	-0.682	-0.680	-0.022	-0.600	-0.800	0.005	0.570	-0.123	-0.097	-0.017	0.080	0.036	0.048	0.066	-0.111
0.093	-0.721	-0.743	-0.026	-0.600	-0.800	0.015	0.230	-0.092	-0.008	-0.055	0.017	0.120	0.086	0.004	-0.084
0.001	-0.690	-0.660	-0.033	-0.599	-0.800	0.062	0.354	-0.090	-0.094	-0.025	0.100	0.026	0.053	0.089	-0.073
0.005	-0.670	-0.719	-0.032	-0.598	-0.801	0.059	-0.117	-0.079	-0.091	-0.006	0.042	0.028	0.032	0.032	-0.075
0.105	-0.713	-0.680	-0.034	-0.598	-0.801	0.057	0.161	0.011	0.012	-0.049	0.082	0.126	0.073	0.073	-0.078
-0.014	-0.755	-0.688	-0.028	-0.598	-0.801	0.017	-0.284	0.137	-0.114	-0.091	0.074	0.002	0.115	0.066	-0.043
0.086	-0.620	-0.735	-0.024	-0.598	-0.801	0.015	-0.155	0.058	-0.017	0.044	0.027	0.097	0.022	0.018	-0.043
0.182	-0.601	-0.708	-0.025	-0.596	-0.803	0.163	0.087	0.031	0.080	0.061	0.057	0.189	0.043	0.047	-0.062
0.028	-0.612	-0.656	-0.030	-0.593	-0.805	0.184	0.327	-0.058	-0.068	0.047	0.110	0.030	0.033	0.098	-0.059
-0.007	-0.694	-0.719	-0.033	-0.593	-0.805	0.034	0.209	0.071	-0.101	-0.034	0.047	0.010	0.046	0.034	-0.086
0.001	-0.674	-0.684	-0.029	-0.592	-0.805	0.055	-0.179	0.103	-0.097	-0.015	0.084	0.007	0.026	0.068	-0.112
-0.083	-0.659	-0.767	-0.040	-0.591	-0.806	0.090	0.683	-0.020	-0.171	-0.001	0.002	0.095	0.009	0.016	-0.096
0.043	-0.616	-0.680	-0.036	-0.590	-0.807	0.110	-0.143	0.080	-0.048	0.040	0.090	0.030	0.034	0.070	-0.103
0.059	-0.678	-0.759	-0.048	-0.587	-0.808	0.152	0.666	-0.054	-0.022	-0.024	0.013	0.044	0.026	0.010	-0.087
-0.045	-0.639	-0.696	-0.049	-0.585	-0.810	0.176	0.065	-0.057	-0.124	0.012	0.078	0.060	0.014	0.054	-0.056
0.059	-0.620	-0.723	-0.048	-0.580	-0.813	0.271	-0.101	-0.067	-0.022	0.027	0.054	0.045	0.036	0.027	-0.075
0.105	-0.655	-0.680	-0.060	-0.580	-0.812	0.055	0.744	-0.015	0.035	-0.008	0.097	0.089	0.003	0.070	-0.046
-0.103	-0.686	-0.778	-0.049	-0.578	-0.815	0.160	-0.626	0.039	-0.184	-0.041	0.002	0.119	0.026	0.030	-0.063
0.228	-0.609	-0.739	-0.048	-0.577	-0.815	0.064	0.060	0.110	0.145	0.035	0.042	0.211	0.054	0.008	-0.046
-0.149	-0.616	-0.719	-0.060	-0.574	-0.817	0.196	0.662	-0.087	-0.221	0.024	0.063	0.165	0.047	0.027	-0.062
0.140	-0.643	-0.747	-0.055	-0.572	-0.819	0.148	-0.214	0.070	0.062	-0.005	0.037	0.122	0.021	0.001	-0.024
-0.003	-0.570	-0.759	-0.058	-0.571	-0.819	0.037	0.118	-0.057	-0.078	0.067	0.026	0.021	0.095	0.015	-0.043
0.128	-0.632	-0.708	-0.058	-0.568	-0.821	0.212	0.032	-0.050	0.053	0.002	0.080	0.112	0.035	0.036	0.007
0.097	-0.609	-0.802	-0.058	-0.565	-0.823	0.178	0.054	0.044	0.022	0.023	-0.013	0.080	0.059	0.060	-0.012
0.097	-0.609	-0.802	-0.057	-0.565	-0.823	0.035	-0.010	0.082	0.020	0.022	-0.012	0.080	0.060	0.060	-0.002
0.040	-0.674	-0.751	-0.057	-0.560	-0.827	0.317	0.054	0.052	-0.037	-0.048	0.042	0.021	0.004	0.009	-0.018
0.070	-0.570	-0.727	-0.056	-0.558	-0.828	0.149	0.001	0.071	-0.008	0.054	0.068	0.053	0.101	0.014	-0.071
0.036	-0.643	-0.715	-0.062	-0.555	-0.829	0.165	0.400	0.027	-0.037	-0.022	0.081	0.018	0.028	0.026	-0.066
-0.183	-0.601	-0.814	-0.054	-0.554	-0.831	0.106	-0.426	0.127	-0.264	0.019	-0.016	0.202	0.072	0.073	-0.080
0.147	-0.647	-0.735	-0.061	-0.550	-0.833	0.234	0.465	-0.036	0.075	-0.031	0.065	0.129	0.026	0.005	-0.087
-0.026	-0.682	-0.723	-0.059	-0.546	-0.836	0.278	-0.089	0.056	-0.100	-0.070	0.079	0.045	0.008	0.016	-0.072
0.020	-0.601	-0.763	-0.057	-0.543	-0.838	0.207	-0.106	0.005	-0.056	0.008	0.042	0.000	0.074	0.023	-0.036
0.113	-0.574	-0.731	-0.063	-0.542	-0.838	0.080	0.388	-0.012	0.042	0.034	0.074	0.091	0.102	0.008	-0.068
0.024	-0.616	-0.739	-0.069	-0.538	-0.840	0.262	0.353	-0.048	-0.040	-0.013	0.068	0.001	0.060	0.000	-0.040
-0.022	-0.667	-0.731	-0.061	-0.534	-0.843	0.251	-0.436	0.076	-0.094	-0.067	0.079	0.046	0.011	0.008	-0.045
0.093	-0.659	-0.794	-0.068	-0.534	-0.843	0.024	0.501	0.057	0.029	-0.059	0.015	0.070	0.020	0.055	-0.056
-0.014	-0.578	-0.775	-0.066	-0.533	-0.844	0.088	-0.094	0.082	-0.082	0.021	0.035	0.039	0.101	0.035	-0.063
0.043	-0.543	-0.743	-0.072	-0.528	-0.846	0.304	0.376	0.002	-0.018	0.051	0.069	0.018	0.137	0.004	-0.065
-0.010	-0.589	-0.692	-0.083	-0.524	-0.848	0.268	0.664	-0.004	-0.061	-0.000	0.121	0.038	0.091	0.047	-0.073
-0.095	-0.628	-0.849	-0.082	-0.524	-0.848	-0.014	-0.031	0.067	-0.147	-0.038	-0.037	0.122	0.053	0.111	-0.051
0.036	-0.570	-0.810	-0.081	-0.523	-0.849	0.117	0.010	0.032	-0.017	0.018	0.004	0.008	0.111	0.071	-0.051
0.093	-0.597	-0.771	-0.078	-0.521	-0.850	0.143	-0.069	0.097	0.038	-0.011	0.044	0.064	0.084	0.033	-0.047
0.043	-0.589	-0.715	-0.081	-0.520	-0.851	0.094	0.257	0.157	-0.009	-0.005	0.099	0.012	0.092	0.022	-0.030
-0.026	-0.605	-0.794	-0.086	-0.518	-0.851	0.087	0.333	0.006	-0.073	-0.021	0.020	0.058	0.077	0.058	-0.029
0.005	-0.554	-0.822	-0.083	-0.515	-0.853	0.219	-0.183	-0.001	-0.045	0.025	-0.005	0.029	0.127	0.087	-0.053
0.059	-0.574	-0.747	-0.089	-0.515	-0.852	-0.007	0.369	-0.030	0.015	0.006	0.069	0.025	0.109	0.013	-0.054
-0.049	-0.593	-0.759	-0.096	-0.516	-0.851	-0.061	0.370	-0.040	-0.086	-0.012	0.055	0.084	0.089	0.025	-0.042
-0.010	-0.628	-0.810	-0.090	-0.515	-0.853	0.122	-0.325	0.023	-0.053	-0.048	0.005	0.046	0.055	0.078	-0.054
0.043	-0.543	-0.767	-0.091	-0.516	-0.852	-0.035	0.135	0.073	0.002	0.038	0.047	0.006	0.141	0.036	-0.070
-0.041	-0.674	-0.739	-0.092	-0.516	-0.851	-0.019	0.095	-0.017	-0.080	-0.093	0.074	0.080	0.010	0.010	-0.051
-0.041	-0.674	-0.739	-0.099	-0.516	-0.851	0.053	0.376	-0.066	-0.072	-0.094	0.073	0.083	0.010	0.013	-0.054
0.020	-0.508	-0.849	-0.097	-0.515	-0.852	0.055	-0.097	0.007	-0.012	0.071	-0.037	0.023	0.177	0.124	-0.075
-0.026	-0.520	-0.759	-0.099	-0.517	-0.851	-0.085	0.111	-0.010	-0.056	0.061	0.052	0.072	0.165	0.034	-0.041
-0.041	-0.562	-0.676	-0.088	-0.519	-0.850	-0.140	-0.650	0.025	-0.082	0.022	0.134	0.089	0.123	0.048	-0.042
0.151	-0.636	-0.688	-0.100	-0.518	-0.849	0.081	0.701	-0.128	0.124	-0.053	0.121	0.101	0.051	0.034	-0.035
-0.087	-0.628	-0.845	-0.094	-0.518	-0.850	0.013	-0.284	0.095	-0.120	-0.045	-0.036	0.137	0.059	0.125	-0.018
0.093	-0.554	-0.751	-0.097	-0.517	-0.850	0.069	0.176	-0.030	0.065	0.028	0.058	0.042	0.133	0.032	0.017
0.059	-0.520	-0.763	-0.097	-0.521	-0.848	-0.216	0.030	-0.022	0.031	0.066	0.044	0.008	0.169	0.046	-0.013
0.113	-0.500	-0.708	-0.110	-0.524	-0.844	-0.178	0.725	-0.069	0.097	0.089	0.096	0.062	0.189	0.006	0.003
-0.033	-0.581	-0.708	-0.107	-0.524	-0.845	-0.000	-0.157	-0.027	-0.051	0.008	0.096	0.082	0.107	0.003	-0.008
0.028	-0.601	-0.715	-0.109	-0.524	-0.844	0.007	0.059	-0.124	0.012	-0.012	0.088	0.019	0.087	0.007	0.007
-0.007	-0.566	-0.814	-0.110	-0.529	-0.842	-0.266	0.032	-0.027	-0.021	0.027	-0.014	0.051	0.122	0.109	-0.029
0.132	-0.562	-0.696	-0.127	-0.533	-0.836	-0.235	1.041	-0.088	0.135	0.035	0.099	0.091	0.125	0.007	-0.018
-0.083	-0.531	-0.644	-0.128	-0.533	-0.836	0.014	0.086	0.016	-0.079	0.066	0.150	0.120	0.157	0.056	0.005
0.017	-0.624	-0.676	-0.126	-0.538	-0.833	-0.265	-0.031	0.155	0.018	-0.021	0.116	0.016	0.065	0.022	-0.011
0.136	-0.551	-0.652	-0.139	-0.547	-0.825	-0.509	0.832	-0.015	0.151	0.061	0.132	0.108	0.139	0.044	-0.022
-0.087	-0.547	-0.688	-0.141	-0.555	-0.820	-0.464	0.195	0.075	-0.070	0.073	0.091	0.110	0.144	0.008	-0.017
0.047	-0.531	-0.660	-0.158	-0.559	-0.814	-0.247	1.036	-0.033	0.081	0.092	0.112	0.027	0.160	0.035	0.006
-0.072	-0.605	-0.574	-0.156	-0.565	-0.810	-0.328	-0.071	0.050	-0.040	0.024	0.195	0.089	0.087	0.122	-0.046
0.128	-0.682	-0.566	-0.170	-0.576	-0.800	-0.613	0.903	-0.006	0.174	-0.042	0.193	0.112	0.011	0.129	-0.037
-0.183	-0.620	-0.621	-0.176	-0.584	-0.792	-0.523	0.321	-0.049	-0.132	0.028	0.130	0.199	0.073	0.072	-0.057
-0.060	-0.597	-0.585	-0.190	-0.590	-0.785	-0.371	0.859	-0.126	0.006	0.057	0.158	0.074	0.097	0.107	-0.061
-0.080	-0.605	-0.558	-0.196	-0.599	-0.776	-0.571	0.360	-0.013	-0.008	0.059	0.177	0.092	0.089	0.134	-0.101
-0.149	-0.667	-0.518	-0.216	-0.609	-0.763	-0.639	1.216	-0.145	-0.057	0.006	0.204	0.160	0.027	0.174	-0.094
-0.133	-0.713	-0.522	-0.213	-0.617	-0.757	-0.567	-0.304	-0.136	-0.045	-0.031	0.194	0.143	0.020	0.170	-0.119
-0.183	-0.701	-0.566	-0.220	-0.623	-0.751	-0.374	0.404	-0.058	-0.088	-0.014	0.143	0.193	0.008	0.126	-0.121
-0.233	-0.674	-0.566	-0.223	-0.626	-0.747	-0.194	0.146	-0.082	-0.135	0.016	0.140	0.244	0.020	0.126	-0.111
-0.122	-0.701	-0.479	-0.240	-0.632	-0.737	-0.406	1.099	-0.040	-0.007	-0.005	0.216	0.132	0.007	0.212	-0.108
-0.122	-0.701	-0.479	-0.247	-0.636	-0.731	-0.239	0.435	-0.049	-0.000	-0.001	0.211	0.132	0.006	0.212	-0.098
-0.164	-0.724	-0.507	-0.258	-0.637	-0.726	-0.052	0.727	-0.082	-0.031	-0.023	0.178	0.173	0.029	0.186	-0.057
-0.172	-0.601	-0.534	-0.263	-0.638	-0.724	-0.104	0.209	-0.128	-0.034	0.102	0.148	0.181	0.094	0.158	-0.058
-0.068	-0.670	-0.546	-0.276	-0.641	-0.716	-0.239	0.831	-0.172	0.083	0.035	0.129	0.078	0.024	0.146	-0.033
-0.214	-0.678	-0.562	-0.288	-0.644	-0.709	-0.267	0.618	-0.206	-0.052	0.030	0.106	0.225	0.017	0.131	-0.007
-0.068	-0.728	-0.530	-0.299	-0.644	-0.705	-0.070	0.527	-0.314	0.105	-0.020	0.133	0.077	0.033	0.163	0.002
-0.114	-0.678	-0.593	-0.312	-0.641	-0.701	0.048	0.628	-0.368	0.072	0.028	0.067	0.124	0.016	0.100	0.005
-0.222	-0.663	-0.621	-0.319	-0.641	-0.698	-0.118	0.284	-0.240	-0.029	0.043	0.036	0.232	0.032	0.073	0.034
-0.149	-0.601	-0.648	-0.330	-0.643	-0.691	-0.253	0.640	-0.255	0.056	0.107	0.000	0.158	0.093	0.046	0.025
-0.183	-0.624	-0.727	-0.343	-0.647	-0.681	-0.434	0.625	-0.340	0.034	0.088	-0.088	0.193	0.070	0.033	-0.006
-0.241	-0.709	-0.676	-0.358	-0.651	-0.670	-0.481	0.762	-0.395	-0.009	0.007	-0.049	0.251	0.014	0.018	-0.042
-0.403	-0.763	-0.708	-0.370	-0.655	-0.659	-0.523	0.527	-0.420	-0.158	-0.044	-0.091	0.411	0.068	0.014	-0.095
-0.572	-0.740	-0.834	-0.379	-0.661	-0.648	-0.668	0.296	-0.325	-0.319	-0.014	-0.228	0.581	0.045	0.140	-0.102
-0.580	-0.736	-0.849	-0.381	-0.669	-0.639	-0.845	-0.232	-0.367	-0.324	-0.003	-0.254	0.588	0.041	0.156	-0.132
-0.330	-0.875	-0.834	-0.392	-0.675	-0.625	-0.799	0.328	-0.545	-0.063	-0.136	-0.251	0.337	0.180	0.141	-0.146
-0.510	-0.910	-0.818	-0.391	-0.682	-0.618	-0.851	-0.483	-0.412	-0.244	-0.163	-0.243	0.518	0.215	0.126	-0.088
-0.534	-0.914	-0.759	-0.390	-0.687	-0.614	-0.589	-0.516	-0.328	-0.269	-0.162	-0.189	0.539	0.218	0.067	-0.055
-0.257	-0.887	-0.767	-0.387	-0.693	-0.608	-0.563	-0.277	-0.121	0.006	-0.129	-0.202	0.262	0.191	0.076	-0.074
-0.418	-0.775	-0.865	-0.385	-0.695	-0.608	-0.180	-0.265	-0.056	-0.158	-0.015	-0.301	0.423	0.079	0.176	-0.036
-0.437	-0.705	-0.877	-0.374	-0.692	-0.617	0.167	-0.884	-0.030	-0.188	0.051	-0.303	0.441	0.009	0.188	0.025
-0.272	-0.690	-0.818	-0.364	-0.690	-0.625	0.104	-0.771	0.004	-0.033	0.065	-0.237	0.276	0.006	0.130	0.072
-0.226	-0.709	-0.968	-0.344	-0.689	-0.638	0.036	-1.638	-0.066	-0.007	0.045	-0.374	0.230	0.012	0.280	0.145
-0.045	-0.790	-1.106	-0.325	-0.689	-0.648	-0.076	-1.556	-0.159	0.155	-0.037	-0.501	0.048	0.093	0.419	0.275
0.020	-0.860	-1.058	-0.294	-0.687	-0.664	0.024	-2.498	-0.216	0.189	-0.108	-0.438	0.018	0.163	0.373	0.413
0.313	-0.864	-1.121	-0.260	-0.688	-0.678	-0.035	-2.408	0.008	0.447	-0.112	-0.487	0.310	0.167	0.437	0.482
0.513	-0.891	-1.188	-0.220	-0.686	-0.693	0.160	-2.557	0.138	0.608	-0.140	-0.538	0.511	0.193	0.505	0.593
0.270	-0.821	-1.188	-0.170	-0.686	-0.708	0.104	-3.160	0.324	0.316	-0.072	-0.523	0.270	0.124	0.505	0.706
0.840	-0.763	-0.924	-0.130	-0.689	-0.713	-0.166	-2.322	0.312	0.845	-0.010	-0.254	0.839	0.066	0.242	0.760
0.990	-0.879	-0.708	-0.088	-0.690	-0.719	0.028	-2.362	0.343	0.953	-0.126	-0.031	0.990	0.182	0.026	0.781
0.905	-0.879	-0.877	-0.062	-0.687	-0.724	0.212	-1.394	0.249	0.843	-0.128	-0.195	0.906	0.181	0.197	0.846
0.970	-0.813	-0.786	-0.037	-0.687	-0.725	0.016	-1.274	0.191	0.884	-0.062	-0.103	0.972	0.115	0.107	0.781
0.994	-0.918	-0.581	-0.028	-0.684	-0.728	0.252	-0.352	0.073	0.898	-0.170	0.105	0.996	0.220	0.097	0.689
0.717	-0.856	-0.593	-0.024	-0.684	-0.729	0.073	-0.008	0.154	0.617	-0.108	0.095	0.719	0.158	0.084	0.569
0.651	-0.744	-0.428	-0.033	-0.686	-0.727	-0.093	0.708	-0.043	0.560	0.005	0.258	0.655	0.046	0.248	0.419
0.347	-0.732	-0.684	-0.038	-0.688	-0.725	-0.119	0.543	0.075	0.262	0.019	0.001	0.352	0.034	0.009	0.267
0.228	-0.813	-0.574	-0.046	-0.689	-0.723	-0.026	0.731	0.141	0.150	-0.061	0.110	0.234	0.116	0.100	0.148
-0.022	-0.779	-1.054	-0.041	-0.693	-0.719	-0.317	-0.001	0.369	-0.106	-0.022	-0.374	0.016	0.081	0.382	0.072
-0.018	-0.914	-0.826	-0.028	-0.697	-0.717	-0.191	-0.497	0.446	-0.116	-0.154	-0.148	0.011	0.216	0.153	0.008
0.163	-0.929	-0.664	-0.022	-0.698	-0.716	-0.032	-0.087	0.310	0.058	-0.168	0.013	0.171	0.232	0.007	-0.038
0.059	-0.952	-0.554	-0.025	-0.699	-0.715	-0.028	0.398	0.112	-0.043	-0.190	0.123	0.068	0.255	0.117	-0.082
0.001	-0.952	-0.554	-0.031	-0.702	-0.712	-0.180	0.527	0.130	-0.096	-0.186	0.120	0.012	0.255	0.116	-0.042
-0.072	-0.782	-0.562	-0.028	-0.703	-0.711	-0.028	-0.109	0.083	-0.172	-0.015	0.111	0.061	0.085	0.107	-0.091
0.274	-0.740	-0.597	-0.041	-0.704	-0.709	-0.044	1.028	0.090	0.186	0.029	0.074	0.287	0.043	0.072	-0.133
-0.083	-0.651	-0.514	-0.056	-0.705	-0.707	-0.110	1.084	0.008	-0.158	0.119	0.154	0.070	0.046	0.154	-0.100
-0.183	-0.767	-0.510	-0.057	-0.708	-0.704	-0.167	0.180	0.132	-0.258	0.006	0.155	0.168	0.071	0.157	-0.100
0.193	-0.767	-0.471	-0.047	-0.710	-0.703	-0.090	-0.619	0.054	0.109	0.008	0.193	0.211	0.071	0.196	-0.124
-0.118	-0.771	-0.644	-0.048	-0.711	-0.702	-0.032	0.104	0.084	-0.202	0.005	0.019	0.099	0.075	0.021	-0.162
0.143	-0.829	-0.558	-0.052	-0.711	-0.702	0.051	0.385	0.039	0.063	-0.053	0.106	0.164	0.134	0.108	-0.114
-0.326	-0.794	-0.641	-0.050	-0.709	-0.703	0.112	-0.258	-0.059	-0.408	-0.020	0.025	0.304	0.099	0.024	-0.130
0.067	-0.759	-0.530	-0.058	-0.710	-0.702	-0.013	0.605	-0.010	-0.008	0.015	0.134	0.090	0.065	0.134	-0.170
0.078	-0.794	-0.538	-0.055	-0.710	-0.702	-0.026	-0.293	-0.084	0.001	-0.019	0.126	0.103	0.099	0.126	-0.212
-0.276	-0.759	-0.510	-0.037	-0.712	-0.701	-0.102	-1.216	0.120	-0.371	0.018	0.153	0.249	0.065	0.154	-0.141
-0.049	-0.825	-0.479	-0.041	-0.712	-0.701	0.014	0.273	-0.003	-0.140	-0.048	0.184	0.020	0.131	0.186	-0.135
0.090	-0.790	-0.581	-0.041	-0.711	-0.702	0.108	0.169	0.101	-0.001	-0.014	0.083	0.121	0.096	0.084	-0.124
0.090	-0.790	-0.581	-0.050	-0.709	-0.703	0.173	0.630	-0.052	0.009	-0.016	0.084	0.125	0.095	0.084	-0.078
0.140	-0.775	-0.526	-0.056	-0.708	-0.704	0.136	0.341	-0.067	0.064	-0.002	0.141	0.177	0.078	0.140	-0.108
-0.068	-0.779	-0.574	-0.058	-0.707	-0.705	0.053	0.248	0.064	-0.141	-0.007	0.094	0.029	0.080	0.093	-0.130
-0.276	-0.782	-0.652	-0.040	-0.708	-0.705	-0.009	-1.210	0.118	-0.367	-0.010	0.016	0.233	0.083	0.015	-0.145
-0.037	-0.736	-0.625	-0.036	-0.706	-0.707	0.137	-0.199	0.083	-0.132	0.035	0.045	0.008	0.035	0.041	-0.138
0.063	-0.740	-0.483	-0.037	-0.702	-0.711	0.285	0.119	0.018	-0.031	0.027	0.191	0.110	0.038	0.183	-0.167
0.155	-0.752	-0.597	-0.054	-0.699	-0.713	0.221	1.118	-0.105	0.078	0.013	0.078	0.205	0.049	0.069	-0.144
-0.230	-0.790	-0.613	-0.047	-0.699	-0.714	0.060	-0.494	0.045	-0.314	-0.026	0.063	0.178	0.088	0.053	-0.110
-0.157	-0.728	-0.684	-0.042	-0.698	-0.715	0.046	-0.308	0.040	-0.245	0.035	-0.007	0.104	0.026	0.018	-0.111
0.167	-0.782	-0.550	-0.043	-0.696	-0.717	0.176	0.118	0.011	0.079	-0.021	0.129	0.220	0.080	0.118	-0.161
0.024	-0.748	-0.534	-0.055	-0.696	-0.716	0.041	0.691	-0.136	-0.052	0.013	0.145	0.078	0.045	0.136	-0.107
-0.141	-0.732	-0.680	-0.051	-0.696	-0.716	0.012	-0.193	0.101	-0.221	0.028	-0.001	0.090	0.029	0.008	-0.093
0.086	-0.717	-0.503	-0.063	-0.694	-0.718	0.169	0.751	-0.128	0.018	0.042	0.178	0.134	0.013	0.172	-0.117
-0.083	-0.809	-0.613	-0.072	-0.694	-0.716	-0.010	0.598	-0.003	-0.142	-0.050	0.066	0.038	0.105	0.064	-0.138
-0.041	-0.759	-0.652	-0.082	-0.693	-0.717	0.101	0.628	-0.084	-0.089	-0.002	0.027	0.001	0.055	0.027	-0.109
-0.130	-0.779	-0.566	-0.082	-0.692	-0.718	0.105	0.003	0.002	-0.178	-0.022	0.115	0.091	0.075	0.115	-0.115
-0.022	-0.755	-0.711	-0.080	-0.687	-0.723	0.353	-0.171	-0.080	-0.071	-0.004	-0.026	0.013	0.052	0.030	-0.112
0.017	-0.813	-0.585	-0.075	-0.685	-0.724	0.118	-0.210	0.134	-0.038	-0.063	0.102	0.047	0.111	0.098	-0.128
-0.099	-0.767	-0.672	-0.083	-0.682	-0.727	0.271	0.489	-0.018	-0.146	-0.020	0.018	0.072	0.066	0.012	-0.123
-0.145	-0.829	-0.664	-0.096	-0.679	-0.728	0.206	0.974	0.073	-0.179	-0.084	0.027	0.121	0.127	0.020	-0.127
-0.110	-0.775	-0.558	-0.097	-0.677	-0.730	0.212	0.157	0.123	-0.143	-0.033	0.136	0.088	0.073	0.127	-0.113
-0.022	-0.713	-0.625	-0.097	-0.672	-0.734	0.322	0.082	0.019	-0.054	0.025	0.073	0.000	0.011	0.061	-0.116
0.055	-0.755	-0.629	-0.103	-0.667	-0.738	0.390	0.447	0.057	0.028	-0.023	0.073	0.077	0.053	0.057	-0.063
-0.107	-0.736	-0.581	-0.109	-0.664	-0.739	0.216	0.467	0.021	-0.127	-0.007	0.122	0.086	0.033	0.104	-0.058
0.132	-0.752	-0.684	-0.105	-0.661	-0.743	0.235	-0.210	0.056	0.107	-0.025	0.023	0.152	0.049	0.002	-0.042
-0.126	-0.709	-0.668	-0.105	-0.658	-0.746	0.210	-0.015	-0.038	-0.150	0.014	0.041	0.105	0.005	0.018	-0.061
0.059	-0.775	-0.633	-0.108	-0.654	-0.748	0.277	0.180	-0.035	0.037	-0.055	0.080	0.079	0.070	0.054	-0.048
-0.060	-0.686	-0.668	-0.103	-0.653	-0.750	0.122	-0.188	0.139	-0.087	0.032	0.047	0.041	0.020	0.019	-0.058
-0.060	-0.686	-0.668	-0.110	-0.651	-0.751	0.126	0.498	0.049	-0.080	0.031	0.047	0.039	0.021	0.020	-0.036
0.082	-0.628	-0.652	-0.115	-0.649	-0.752	0.155	0.406	0.048	0.067	0.086	0.064	0.104	0.079	0.035	-0.067
-0.014	-0.724	-0.672	-0.112	-0.648	-0.753	0.122	-0.108	0.065	-0.031	-0.012	0.046	0.008	0.017	0.014	-0.029
-0.107	-0.740	-0.644	-0.105	-0.647	-0.755	0.098	-0.390	0.074	-0.131	-0.028	0.076	0.085	0.032	0.042	-0.019
0.128	-0.705	-0.704	-0.110	-0.646	-0.756	0.106	0.369	0.014	0.109	0.006	0.017	0.150	0.003	0.018	-0.023
-0.003	-0.755	-0.660	-0.111	-0.644	-0.757	0.159	0.160	0.061	-0.021	-0.047	0.062	0.021	0.047	0.026	-0.002
0.067	-0.709	-0.644	-0.112	-0.642	-0.758	0.130	0.159	0.097	0.049	-0.002	0.079	0.091	0.000	0.042	-0.001
0.074	-0.705	-0.711	-0.124	-0.641	-0.757	0.069	0.814	-0.053	0.070	0.001	0.011	0.101	0.004	0.024	-0.006
-0.126	-0.690	-0.688	-0.116	-0.638	-0.761	0.231	-0.513	-0.006	-0.138	0.014	0.038	0.098	0.019	0.002	-0.016
0.097	-0.674	-0.688	-0.123	-0.637	-0.761	0.080	0.512	0.043	0.092	0.028	0.038	0.127	0.035	0.003	-0.033
-0.083	-0.713	-0.692	-0.127	-0.637	-0.760	0.029	0.304	0.035	-0.085	-0.011	0.034	0.055	0.004	0.001	-0.032
-0.057	-0.651	-0.719	-0.116	-0.632	-0.766	0.310	-0.702	0.024	-0.069	0.047	0.012	0.027	0.058	0.028	-0.037
0.070	-0.694	-0.719	-0.131	-0.630	-0.765	0.146	0.998	-0.011	0.073	0.002	0.011	0.100	0.016	0.027	-0.055
-0.183	-0.694	-0.767	-0.123	-0.628	-0.768	0.150	-0.483	0.052	-0.189	0.000	-0.034	0.155	0.016	0.073	-0.058
-0.010	-0.620	-0.692	-0.131	-0.624	-0.770	0.293	0.524	-0.058	-0.007	0.069	0.043	0.019	0.089	0.003	-0.024
-0.091	-0.682	-0.692	-0.125	-0.624	-0.772	0.027	-0.345	0.094	-0.095	0.007	0.044	0.063	0.027	0.003	-0.048
0.120	-0.724	-0.708	-0.132	-0.623	-0.771	0.046	0.474	-0.025	0.123	-0.036	0.027	0.148	0.015	0.012	-0.014
-0.045	-0.636	-0.680	-0.131	-0.622	-0.772	0.092	-0.029	0.022	-0.043	0.052	0.056	0.017	0.074	0.017	-0.025
0.024	-0.674	-0.684	-0.133	-0.622	-0.772	0.024	0.126	-0.038	0.028	0.013	0.051	0.052	0.034	0.014	0.004
-0.107	-0.670	-0.786	-0.134	-0.621	-0.773	0.095	0.080	-0.054	-0.101	0.015	-0.050	0.080	0.038	0.087	-0.002
0.040	-0.659	-0.751	-0.129	-0.619	-0.774	0.076	-0.330	-0.001	0.040	0.026	-0.013	0.066	0.050	0.051	-0.004
0.120	-0.632	-0.637	-0.127	-0.622	-0.773	-0.134	-0.012	0.050	0.119	0.055	0.099	0.148	0.076	0.065	-0.001
-0.064	-0.724	-0.700	-0.129	-0.621	-0.773	0.106	0.116	-0.023	-0.064	-0.039	0.036	0.038	0.016	0.003	0.012
0.009	-0.670	-0.778	-0.132	-0.622	-0.772	-0.095	0.227	-0.009	0.012	0.017	-0.045	0.036	0.037	0.075	0.002
0.028	-0.639	-0.617	-0.131	-0.625	-0.770	-0.158	-0.144	-0.064	0.030	0.050	0.115	0.055	0.068	0.087	-0.014
-0.018	-0.663	-0.755	-0.128	-0.625	-0.770	-0.031	-0.231	-0.119	-0.019	0.027	-0.023	0.008	0.045	0.050	-0.009
-0.018	-0.663	-0.755	-0.133	-0.627	-0.768	-0.143	0.208	-0.181	-0.013	0.029	-0.026	0.009	0.045	0.049	-0.026
-0.033	-0.667	-0.652	-0.136	-0.633	-0.762	-0.415	0.010	-0.221	-0.025	0.031	0.070	0.008	0.041	0.053	-0.023
-0.045	-0.717	-0.625	-0.138	-0.638	-0.757	-0.378	-0.044	-0.249	-0.034	-0.014	0.092	0.020	0.009	0.081	-0.020
-0.007	-0.686	-0.708	-0.141	-0.643	-0.753	-0.342	-0.023	-0.277	0.008	0.021	0.004	0.017	0.021	0.002	-0.028
0.017	-0.694	-0.625	-0.145	-0.650	-0.746	-0.492	0.043	-0.265	0.035	0.020	0.079	0.038	0.013	0.081	-0.012
-0.045	-0.678	-0.648	-0.143	-0.655	-0.742	-0.385	-0.326	-0.243	-0.028	0.040	0.051	0.026	0.027	0.057	-0.003
0.067	-0.682	-0.534	-0.153	-0.660	-0.736	-0.346	0.458	-0.297	0.094	0.041	0.159	0.085	0.023	0.171	-0.032
-0.030	-0.717	-0.617	-0.163	-0.662	-0.731	-0.214	0.525	-0.236	0.009	0.009	0.070	0.013	0.013	0.088	-0.020
-0.157	-0.759	-0.601	-0.158	-0.665	-0.730	-0.135	-0.372	-0.013	-0.122	-0.032	0.085	0.143	0.057	0.104	-0.039
0.078	-0.755	-0.546	-0.168	-0.664	-0.729	0.098	0.750	0.004	0.123	-0.029	0.138	0.091	0.055	0.159	-0.051
-0.164	-0.713	-0.601	-0.166	-0.665	-0.728	-0.051	-0.001	0.143	-0.120	0.015	0.082	0.153	0.013	0.103	-0.046
-0.022	-0.667	-0.542	-0.168	-0.663	-0.730	0.195	0.231	0.081	0.024	0.059	0.142	0.012	0.033	0.161	-0.021
0.013	-0.686	-0.542	-0.170	-0.658	-0.734	0.386	0.248	0.114	0.061	0.035	0.146	0.021	0.013	0.161	-0.062
-0.022	-0.717	-0.534	-0.181	-0.654	-0.735	0.365	0.865	0.116	0.037	-0.001	0.155	0.014	0.018	0.168	-0.041
-0.160	-0.744	-0.542	-0.186	-0.651	-0.735	0.239	0.633	0.267	-0.096	-0.030	0.147	0.151	0.046	0.158	-0.047
-0.022	-0.694	-0.507	-0.180	-0.645	-0.743	0.508	-0.230	0.221	0.036	0.014	0.189	0.013	0.002	0.192	-0.055
-0.033	-0.724	-0.447	-0.184	-0.640	-0.746	0.422	0.541	0.245	0.030	-0.021	0.251	0.023	0.030	0.250	-0.084
-0.045	-0.755	-0.534	-0.190	-0.639	-0.745	0.202	0.611	0.253	0.024	-0.054	0.164	0.032	0.062	0.161	-0.058
-0.195	-0.682	-0.558	-0.190	-0.636	-0.748	0.269	0.081	0.104	-0.127	0.016	0.143	0.179	0.010	0.135	-0.058
-0.014	-0.686	-0.510	-0.199	-0.633	-0.748	0.247	0.755	0.110	0.064	0.009	0.190	0.006	0.005	0.182	-0.055
-0.057	-0.705	-0.522	-0.209	-0.632	-0.746	0.103	0.762	0.062	0.032	-0.011	0.176	0.031	0.015	0.170	-0.057
-0.060	-0.694	-0.499	-0.210	-0.630	-0.747	0.174	0.086	0.020	0.029	-0.001	0.200	0.030	0.005	0.193	-0.044
-0.087	-0.667	-0.522	-0.221	-0.627	-0.747	0.239	0.775	0.027	0.013	0.023	0.176	0.052	0.021	0.170	-0.043
-0.157	-0.624	-0.526	-0.232	-0.627	-0.744	0.078	0.768	0.057	-0.046	0.065	0.169	0.116	0.061	0.167	-0.066
-0.033	-0.659	-0.463	-0.242	-0.625	-0.743	0.185	0.760	0.043	0.088	0.028	0.231	0.011	0.025	0.231	-0.067
-0.210	-0.717	-0.483	-0.252	-0.621	-0.742	0.282	0.675	0.041	-0.080	-0.033	0.210	0.162	0.034	0.213	-0.073
-0.133	-0.643	-0.522	-0.264	-0.616	-0.742	0.373	0.809	-0.012	0.009	0.035	0.171	0.082	0.039	0.175	-0.067
-0.164	-0.624	-0.491	-0.276	-0.613	-0.741	0.223	0.774	-0.074	-0.010	0.051	0.201	0.111	0.057	0.208	-0.076
-0.164	-0.624	-0.491	-0.285	-0.610	-0.740	0.210	0.597	-0.040	-0.001	0.048	0.200	0.111	0.056	0.206	-0.041
-0.191	-0.643	-0.629	-0.289	-0.606	-0.741	0.272	0.332	0.054	-0.023	0.026	0.063	0.138	0.035	0.069	-0.037
-0.099	-0.597	-0.558	-0.299	-0.604	-0.739	0.224	0.759	0.052	0.079	0.069	0.132	0.044	0.079	0.140	-0.034
-0.172	-0.620	-0.577	-0.304	-0.602	-0.738	0.128	0.339	0.011	0.010	0.045	0.111	0.117	0.054	0.121	-0.019
-0.218	-0.686	-0.601	-0.305	-0.598	-0.741	0.305	0.109	0.011	-0.035	-0.025	0.090	0.163	0.013	0.099	-0.007
-0.141	-0.597	-0.566	-0.317	-0.594	-0.740	0.304	0.806	-0.028	0.054	0.059	0.124	0.086	0.074	0.136	-0.016
-0.183	-0.527	-0.676	-0.330	-0.593	-0.734	0.009	0.904	-0.028	0.025	0.129	0.008	0.126	0.143	0.027	-0.010
-0.207	-0.524	-0.601	-0.336	-0.592	-0.733	0.050	0.302	-0.098	0.007	0.131	0.081	0.150	0.146	0.102	-0.025
-0.195	-0.547	-0.589	-0.353	-0.590	-0.726	0.106	1.121	-0.134	0.037	0.106	0.086	0.138	0.122	0.116	-0.017
-0.372	-0.578	-0.633	-0.356	-0.591	-0.724	-0.087	0.159	0.001	-0.138	0.076	0.041	0.313	0.090	0.074	-0.022
-0.187	-0.535	-0.644	-0.370	-0.591	-0.717	-0.069	0.866	-0.219	0.062	0.118	0.022	0.130	0.132	0.063	-0.019
-0.264	-0.496	-0.668	-0.379	-0.592	-0.712	-0.214	0.384	-0.263	-0.007	0.157	-0.007	0.203	0.169	0.041	-0.012
-0.268	-0.547	-0.648	-0.386	-0.593	-0.706	-0.275	0.259	-0.302	-0.004	0.109	0.008	0.209	0.117	0.062	-0.003
-0.226	-0.632	-0.625	-0.399	-0.595	-0.698	-0.290	0.669	-0.321	0.052	0.026	0.022	0.166	0.030	0.087	-0.010
-0.449	-0.639	-0.806	-0.406	-0.600	-0.689	-0.473	0.370	-0.215	-0.164	0.022	-0.167	0.389	0.021	0.093	-0.003
-0.322	-0.585	-0.723	-0.423	-0.603	-0.677	-0.487	0.830	-0.477	-0.020	0.079	-0.097	0.263	0.074	0.009	-0.029
-0.337	-0.609	-0.767	-0.439	-0.607	-0.662	-0.672	0.747	-0.509	-0.020	0.061	-0.155	0.278	0.049	0.050	-0.061
-0.568	-0.701	-0.845	-0.450	-0.611	-0.651	-0.721	0.249	-0.600	-0.240	-0.028	-0.245	0.507	0.045	0.128	-0.035
-0.553	-0.763	-0.845	-0.452	-0.616	-0.645	-0.745	-0.343	-0.592	-0.222	-0.086	-0.250	0.492	0.109	0.127	-0.022
-0.387	-0.848	-0.810	-0.464	-0.618	-0.635	-0.651	0.311	-0.695	-0.044	-0.169	-0.226	0.325	0.195	0.090	-0.069
-0.380	-0.952	-0.897	-0.472	-0.617	-0.629	-0.389	0.088	-0.617	-0.029	-0.274	-0.318	0.317	0.301	0.175	-0.071
-0.660	-0.976	-0.849	-0.466	-0.621	-0.631	-0.255	-0.535	-0.002	-0.316	-0.293	-0.269	0.598	0.325	0.127	-0.068
-0.495	-0.910	-0.570	-0.462	-0.620	-0.634	0.218	-0.101	0.178	-0.154	-0.228	0.015	0.433	0.261	0.154	-0.090
-0.468	-0.701	-0.641	-0.454	-0.614	-0.646	0.607	-0.465	0.135	-0.135	-0.026	-0.044	0.405	0.054	0.084	-0.111
-0.487	-0.597	-0.853	-0.440	-0.606	-0.662	0.622	-0.985	0.084	-0.168	0.071	-0.240	0.423	0.049	0.128	-0.038
-0.395	-0.616	-0.810	-0.425	-0.598	-0.679	0.577	-1.136	-0.041	-0.090	0.043	-0.179	0.331	0.029	0.083	0.068
-0.180	-0.686	-0.838	-0.409	-0.591	-0.695	0.607	-1.009	0.112	0.109	-0.034	-0.191	0.116	0.042	0.110	0.158
-0.014	-0.605	-1.102	-0.388	-0.584	-0.713	0.598	-1.244	0.181	0.254	0.040	-0.437	0.051	0.037	0.373	0.320
-0.014	-0.605	-1.102	-0.356	-0.575	-0.736	0.663	-1.973	0.202	0.222	0.032	-0.413	0.052	0.036	0.372	0.495
0.409	-0.697	-1.255	-0.313	-0.566	-0.762	0.642	-2.666	0.109	0.602	-0.070	-0.540	0.475	0.057	0.525	0.626
0.559	-0.663	-1.318	-0.277	-0.558	-0.782	0.576	-2.067	0.061	0.716	-0.044	-0.583	0.626	0.023	0.587	0.716
0.586	-0.636	-1.259	-0.238	-0.552	-0.799	0.381	-2.228	0.133	0.704	-0.022	-0.507	0.652	0.002	0.527	0.813
0.682	-0.539	-1.141	-0.204	-0.552	-0.809	0.042	-1.890	0.105	0.766	0.074	-0.379	0.749	0.097	0.408	0.829
0.751	-0.566	-1.007	-0.179	-0.552	-0.815	0.044	-1.306	0.067	0.810	0.047	-0.238	0.818	0.069	0.273	0.824
0.755	-0.508	-1.035	-0.155	-0.552	-0.819	-0.019	-1.275	0.090	0.789	0.105	-0.260	0.823	0.126	0.301	0.806
0.751	-0.396	-1.145	-0.141	-0.556	-0.819	-0.277	-0.771	-0.134	0.771	0.221	-0.370	0.819	0.236	0.410	0.738
0.732	-0.481	-0.912	-0.128	-0.556	-0.821	-0.109	-0.808	-0.287	0.739	0.137	-0.135	0.799	0.150	0.178	0.629
0.513	-0.566	-0.802	-0.132	-0.556	-0.821	-0.044	0.019	-0.491	0.523	0.052	-0.025	0.579	0.063	0.067	0.501
0.274	-0.612	-0.842	-0.132	-0.555	-0.821	-0.021	-0.246	-0.440	0.284	0.005	-0.063	0.341	0.016	0.106	0.368
0.147	-0.643	-0.877	-0.128	-0.553	-0.823	0.103	-0.436	-0.371	0.152	-0.028	-0.096	0.215	0.017	0.141	0.237
0.193	-0.585	-0.739	-0.129	-0.556	-0.821	-0.210	0.011	-0.171	0.199	0.033	0.040	0.262	0.040	0.002	0.174
0.074	-0.763	-0.786	-0.124	-0.562	-0.818	-0.294	-0.111	0.187	0.074	-0.139	-0.010	0.143	0.139	0.049	0.127
0.193	-0.585	-0.747	-0.129	-0.564	-0.815	-0.101	0.503	0.223	0.197	0.041	0.027	0.264	0.037	0.010	0.129
0.024	-0.663	-0.873	-0.120	-0.569	-0.814	-0.220	-0.329	0.284	0.018	-0.032	-0.101	0.095	0.041	0.136	0.108
0.167	-0.782	-0.857	-0.124	-0.562	-0.818	0.397	0.114	-0.289	0.164	-0.158	-0.081	0.239	0.162	0.120	0.052
0.063	-0.779	-0.786	-0.133	-0.563	-0.816	0.007	0.529	-0.020	0.068	-0.154	-0.012	0.136	0.159	0.049	-0.011
-0.253	-0.724	-0.849	-0.129	-0.563	-0.816	-0.028	-0.261	-0.053	-0.251	-0.100	-0.075	0.178	0.106	0.112	-0.020
-0.149	-0.643	-0.735	-0.134	-0.563	-0.816	0.028	0.199	-0.097	-0.143	-0.019	0.039	0.072	0.026	0.002	-0.060
0.093	-0.605	-0.499	-0.144	-0.563	-0.814	-0.010	0.579	-0.138	0.109	0.020	0.274	0.171	0.012	0.238	-0.091
-0.003	-0.616	-0.648	-0.148	-0.567	-0.810	-0.259	0.197	-0.102	0.017	0.013	0.120	0.076	0.001	0.089	-0.087
-0.064	-0.686	-0.581	-0.162	-0.571	-0.805	-0.221	0.828	-0.105	-0.030	-0.053	0.182	0.016	0.071	0.155	-0.078
-0.230	-0.655	-0.711	-0.173	-0.578	-0.798	-0.401	0.601	-0.044	-0.186	-0.015	0.045	0.148	0.042	0.025	-0.120
-0.168	-0.597	-0.763	-0.183	-0.581	-0.793	-0.197	0.598	-0.088	-0.114	0.046	-0.010	0.084	0.014	0.026	-0.160
-0.341	-0.597	-0.897	-0.197	-0.578	-0.792	0.062	0.688	-0.266	-0.272	0.044	-0.146	0.255	0.013	0.160	-0.174
-0.341	-0.597	-0.897	-0.178	-0.581	-0.794	-0.179	-1.315	-0.085	-0.292	0.046	-0.143	0.254	0.011	0.159	-0.113
-0.226	-0.690	-0.771	-0.170	-0.584	-0.794	-0.190	-0.462	0.029	-0.184	-0.044	-0.018	0.136	0.084	0.033	-0.147
0.105	-0.659	-0.676	-0.183	-0.584	-0.791	0.014	0.758	-0.129	0.160	-0.013	0.074	0.196	0.055	0.063	-0.129
-0.341	-0.605	-0.767	-0.169	-0.583	-0.795	0.044	-0.911	0.022	-0.301	0.041	-0.013	0.249	0.003	0.027	-0.052
-0.130	-0.636	-0.708	-0.154	-0.584	-0.797	0.026	-0.748	0.278	-0.104	0.010	0.049	0.036	0.036	0.033	-0.071
0.155	-0.620	-0.700	-0.172	-0.580	-0.796	0.227	1.115	-0.103	0.199	0.022	0.056	0.249	0.023	0.042	-0.100
-0.310	-0.678	-0.759	-0.158	-0.582	-0.798	-0.037	-0.722	0.237	-0.280	-0.034	-0.002	0.215	0.083	0.016	-0.075
-0.014	-0.678	-0.641	-0.160	-0.582	-0.798	0.067	0.186	0.077	0.018	-0.034	0.117	0.084	0.084	0.104	-0.064
-0.187	-0.775	-0.759	-0.156	-0.581	-0.798	0.066	-0.088	0.167	-0.159	-0.131	-0.001	0.085	0.182	0.013	-0.117
-0.068	-0.659	-0.672	-0.165	-0.581	-0.797	0.079	0.549	0.029	-0.031	-0.016	0.085	0.037	0.068	0.077	-0.054
-0.130	-0.616	-0.731	-0.157	-0.578	-0.801	0.162	-0.454	-0.001	-0.100	0.024	0.029	0.022	0.026	0.020	-0.073
0.059	-0.670	-0.676	-0.160	-0.580	-0.799	-0.037	0.292	0.132	0.091	-0.028	0.083	0.169	0.081	0.076	-0.080
-0.168	-0.581	-0.771	-0.164	-0.577	-0.800	0.180	0.272	-0.026	-0.131	0.058	-0.011	0.055	0.006	0.017	-0.068
-0.249	-0.643	-0.818	-0.157	-0.577	-0.802	0.017	-0.402	0.095	-0.219	-0.004	-0.057	0.133	0.057	0.062	-0.082
-0.037	-0.647	-0.771	-0.166	-0.576	-0.800	0.051	0.538	-0.027	0.001	-0.009	-0.010	0.080	0.064	0.013	-0.083
-0.199	-0.643	-0.719	-0.158	-0.572	-0.804	0.262	-0.396	0.099	-0.168	-0.008	0.045	0.079	0.062	0.040	-0.085
0.032	-0.686	-0.735	-0.162	-0.571	-0.805	0.122	0.321	0.102	0.067	-0.052	0.030	0.153	0.107	0.027	-0.084
-0.183	-0.678	-0.763	-0.169	-0.567	-0.806	0.272	0.438	-0.015	-0.142	-0.049	0.004	0.062	0.101	0.001	-0.081
-0.214	-0.616	-0.723	-0.166	-0.566	-0.808	0.124	-0.119	0.124	-0.175	0.012	0.045	0.092	0.040	0.043	-0.055
-0.026	-0.639	-0.743	-0.184	-0.563	-0.806	0.177	1.073	-0.087	0.031	-0.014	0.023	0.097	0.065	0.026	-0.084
-0.080	-0.655	-0.751	-0.174	-0.559	-0.811	0.290	-0.569	0.013	-0.033	-0.034	0.021	0.042	0.082	0.022	-0.085
-0.137	-0.632	-0.719	-0.181	-0.557	-0.811	0.133	0.441	0.016	-0.083	-0.012	0.052	0.017	0.060	0.057	-0.055
-0.210	-0.601	-0.806	-0.178	-0.554	-0.813	0.197	-0.137	0.109	-0.160	0.016	-0.032	0.091	0.031	0.025	-0.065
-0.064	-0.593	-0.727	-0.177	-0.551	-0.815	0.176	0.011	0.022	-0.014	0.021	0.049	0.053	0.024	0.057	-0.086
-0.087	-0.667	-0.782	-0.180	-0.549	-0.816	0.185	0.312	0.144	-0.034	-0.055	-0.005	0.027	0.099	0.005	-0.051
-0.207	-0.697	-0.778	-0.183	-0.547	-0.817	0.177	0.170	0.065	-0.151	-0.088	-0.000	0.097	0.131	0.012	-0.029
0.020	-0.609	-0.798	-0.185	-0.544	-0.819	0.213	0.180	0.035	0.078	-0.002	-0.018	0.125	0.044	0.006	-0.025
-0.057	-0.616	-0.715	-0.183	-0.540	-0.822	0.247	-0.102	-0.083	-0.000	-0.014	0.068	0.045	0.054	0.080	-0.045
-0.057	-0.616	-0.715	-0.195	-0.536	-0.821	0.226	0.679	-0.063	0.011	-0.018	0.068	0.041	0.056	0.083	0.007
-0.195	-0.624	-0.775	-0.186	-0.536	-0.823	0.021	-0.485	0.090	-0.136	-0.025	0.011	0.100	0.065	0.026	-0.039
0.093	-0.554	-0.692	-0.197	-0.534	-0.822	0.136	0.654	-0.094	0.163	0.042	0.092	0.187	0.004	0.111	-0.062
-0.230	-0.647	-0.775	-0.197	-0.529	-0.825	0.307	-0.039	-0.047	-0.160	-0.056	0.013	0.138	0.091	0.030	-0.042
-0.226	-0.581	-0.853	-0.182	-0.528	-0.830	0.101	-0.846	0.094	-0.171	0.009	-0.062	0.136	0.026	0.047	-0.019
0.063	-0.581	-0.727	-0.186	-0.523	-0.832	0.286	0.214	-0.083	0.121	0.004	0.067	0.152	0.027	0.081	-0.032
-0.064	-0.589	-0.778	-0.182	-0.521	-0.834	0.151	-0.179	-0.000	-0.009	-0.006	0.018	0.024	0.036	0.031	-0.037
0.009	-0.636	-0.743	-0.193	-0.519	-0.833	0.150	0.651	-0.027	0.075	-0.055	0.052	0.096	0.085	0.069	-0.008
-0.245	-0.612	-0.802	-0.183	-0.517	-0.836	0.138	-0.532	0.117	-0.189	-0.033	-0.004	0.159	0.062	0.011	-0.029
-0.049	-0.543	-0.786	-0.188	-0.515	-0.836	0.128	0.324	0.038	0.012	0.035	0.012	0.038	0.007	0.028	-0.029
-0.076	-0.597	-0.790	-0.190	-0.512	-0.837	0.193	0.167	-0.010	-0.012	-0.022	0.009	0.009	0.047	0.024	-0.020
-0.068	-0.581	-0.775	-0.185	-0.508	-0.841	0.264	-0.263	0.032	-0.010	-0.011	0.029	0.017	0.033	0.041	-0.007
0.059	-0.574	-0.739	-0.200	-0.505	-0.840	0.219	0.887	-0.036	0.132	-0.006	0.063	0.143	0.025	0.077	0.022
-0.214	-0.539	-0.873	-0.195	-0.502	-0.843	0.178	-0.304	-0.028	-0.146	0.025	-0.068	0.131	0.010	0.057	-0.019
0.093	-0.551	-0.767	-0.212	-0.497	-0.841	0.259	1.002	-0.134	0.179	0.009	0.037	0.176	0.001	0.051	-0.015
-0.318	-0.624	-0.802	-0.210	-0.496	-0.842	0.079	-0.128	-0.002	-0.235	-0.066	0.002	0.235	0.074	0.017	-0.058
-0.122	-0.562	-0.889	-0.216	-0.495	-0.841	0.056	0.349	-0.011	-0.033	-0.005	-0.086	0.040	0.012	0.069	-0.027
-0.222	-0.547	-0.830	-0.218	-0.491	-0.843	0.239	0.114	-0.004	-0.131	0.007	-0.025	0.139	0.004	0.009	-0.035
-0.041	-0.524	-0.798	-0.217	-0.490	-0.845	0.111	-0.050	0.011	0.048	0.028	0.007	0.041	0.027	0.024	-0.007
0.024	-0.585	-0.865	-0.205	-0.486	-0.850	0.261	-0.646	0.035	0.101	-0.038	-0.054	0.107	0.035	0.043	0.006
-0.160	-0.516	-0.786	-0.216	-0.482	-0.849	0.201	0.651	-0.050	-0.072	0.028	0.023	0.078	0.035	0.037	0.025
0.024	-0.562	-0.727	-0.202	-0.483	-0.852	0.038	-0.680	0.159	0.098	-0.018	0.085	0.105	0.011	0.096	0.043
-0.083	-0.639	-0.763	-0.212	-0.480	-0.851	0.166	0.589	-0.005	0.000	-0.097	0.048	0.004	0.088	0.061	-0.022
0.063	-0.543	-0.834	-0.203	-0.478	-0.855	0.194	-0.382	0.195	0.138	-0.003	-0.019	0.142	0.009	0.010	0.024
-0.330	-0.570	-0.861	-0.205	-0.478	-0.854	0.032	0.137	0.088	-0.253	-0.030	-0.048	0.252	0.017	0.038	-0.007
0.124	-0.547	-0.731	-0.204	-0.476	-0.856	0.191	0.076	0.092	0.201	-0.009	0.083	0.202	0.007	0.093	-0.016
-0.164	-0.554	-0.775	-0.206	-0.472	-0.857	0.234	0.173	0.093	-0.085	-0.020	0.041	0.088	0.000	0.050	-0.016
-0.160	-0.570	-0.838	-0.210	-0.472	-0.856	0.090	0.308	0.126	-0.077	-0.037	-0.023	0.085	0.014	0.013	-0.046
0.055	-0.566	-0.814	-0.219	-0.468	-0.856	0.248	0.613	0.105	0.148	-0.037	-0.001	0.129	0.009	0.010	-0.048
-0.487	-0.524	-0.889	-0.186	-0.465	-0.865	0.235	-1.778	0.328	-0.427	0.003	-0.067	0.414	0.035	0.065	-0.040
0.086	-0.458	-0.806	-0.205	-0.462	-0.863	0.238	1.175	0.002	0.166	0.065	0.013	0.158	0.101	0.019	-0.003
-0.141	-0.446	-0.842	-0.202	-0.461	-0.864	0.084	-0.131	0.102	-0.064	0.075	-0.021	0.069	0.114	0.017	-0.046
0.055	-0.531	-0.798	-0.208	-0.456	-0.865	0.247	0.380	-0.044	0.140	-0.014	0.022	0.125	0.029	0.026	0.032
-0.176	-0.527	-0.842	-0.205	-0.454	-0.867	0.197	-0.122	0.091	-0.093	-0.013	-0.019	0.108	0.034	0.019	-0.024
-0.080	-0.439	-0.865	-0.208	-0.454	-0.867	0.030	0.239	0.127	0.006	0.076	-0.044	0.015	0.124	0.043	0.018
-0.207	-0.446	-0.806	-0.193	-0.453	-0.870	0.067	-0.812	0.120	-0.136	0.068	0.019	0.145	0.117	0.015	-0.018
0.113	-0.535	-0.759	-0.204	-0.452	-0.868	0.081	0.711	-0.016	0.195	-0.022	0.064	0.172	0.029	0.061	0.008
-0.141	-0.531	-0.822	-0.201	-0.449	-0.870	0.153	-0.197	-0.023	-0.062	-0.021	0.003	0.084	0.032	0.003	-0.018
-0.053	-0.458	-0.849	-0.217	-0.448	-0.867	0.039	0.875	-0.132	0.043	0.051	-0.028	0.004	0.105	0.032	0.012
-0.226	-0.473	-0.861	-0.213	-0.448	-0.868	0.003	-0.203	0.005	-0.134	0.036	-0.039	0.173	0.089	0.045	-0.020
-0.072	-0.427	-0.818	-0.217	-0.446	-0.868	0.133	0.192	-0.097	0.024	0.079	0.005	0.022	0.135	0.002	0.002
-0.057	-0.477	-0.711	-0.216	-0.445	-0.869	0.062	-0.069	-0.033	0.038	0.028	0.112	0.008	0.085	0.104	-0.020
-0.053	-0.570	-0.838	-0.222	-0.447	-0.867	-0.098	0.372	-0.045	0.049	-0.063	-0.017	0.007	0.007	0.024	0.010
-0.176	-0.520	-0.849	-0.223	-0.447	-0.866	-0.049	-0.025	-0.120	-0.074	-0.012	-0.029	0.132	0.044	0.037	-0.016
-0.072	-0.442	-0.838	-0.230	-0.445	-0.865	0.067	0.340	-0.172	0.037	0.063	-0.019	0.029	0.122	0.026	-0.022
-0.218	-0.454	-0.778	-0.233	-0.443	-0.866	0.104	0.109	-0.153	-0.106	0.049	0.041	0.175	0.112	0.030	-0.037
-0.110	-0.504	-0.708	-0.239	-0.446	-0.863	-0.143	0.326	-0.037	0.007	0.002	0.109	0.067	0.063	0.098	-0.030
-0.145	-0.566	-0.806	-0.244	-0.446	-0.861	0.002	0.274	-0.070	-0.022	-0.060	0.009	0.099	0.001	0.004	-0.023
-0.137	-0.558	-0.806	-0.235	-0.444	-0.865	0.096	-0.498	0.026	-0.024	-0.054	0.012	0.089	0.010	0.008	-0.016
-0.014	-0.504	-0.763	-0.241	-0.444	-0.863	0.064	0.429	0.107	0.105	0.000	0.054	0.038	0.065	0.032	-0.008
-0.164	-0.516	-0.700	-0.244	-0.445	-0.862	-0.011	0.255	0.124	-0.042	-0.010	0.115	0.108	0.055	0.092	-0.012
-0.091	-0.504	-0.763	-0.242	-0.444	-0.863	0.099	-0.065	0.075	0.029	0.000	0.054	0.031	0.068	0.026	0.016
-0.145	-0.524	-0.743	-0.248	-0.440	-0.863	0.314	0.419	0.057	-0.019	-0.024	0.074	0.080	0.050	0.044	0.024
0.017	-0.469	-0.723	-0.263	-0.436	-0.861	0.255	0.950	0.121	0.157	0.027	0.091	0.085	0.106	0.060	0.052
0.017	-0.469	-0.723	-0.266	-0.435	-0.860	0.125	0.294	0.149	0.161	0.026	0.090	0.089	0.108	0.058	0.027
-0.018	-0.500	-0.641	-0.270	-0.434	-0.860	0.119	0.300	0.062	0.130	-0.006	0.172	0.057	0.078	0.140	0.048
-0.268	-0.566	-0.759	-0.281	-0.433	-0.856	0.118	0.732	0.098	-0.108	-0.073	0.051	0.192	0.013	0.020	0.019
-0.072	-0.469	-0.743	-0.286	-0.428	-0.857	0.288	0.348	0.051	0.093	0.020	0.067	0.005	0.111	0.034	-0.006
-0.153	-0.396	-0.668	-0.295	-0.426	-0.855	0.153	0.494	0.024	0.020	0.091	0.140	0.075	0.186	0.108	-0.029
-0.145	-0.466	-0.668	-0.304	-0.428	-0.851	-0.100	0.613	0.036	0.037	0.023	0.136	0.067	0.116	0.107	-0.030
-0.168	-0.516	-0.570	-0.320	-0.426	-0.846	0.111	0.845	-0.130	0.030	-0.029	0.230	0.088	0.067	0.205	-0.061
-0.307	-0.524	-0.708	-0.328	-0.423	-0.845	0.196	0.409	-0.128	-0.101	-0.041	0.090	0.227	0.060	0.065	-0.057
-0.280	-0.520	-0.715	-0.332	-0.422	-0.843	0.053	0.277	0.003	-0.069	-0.037	0.081	0.199	0.064	0.056	-0.084
-0.195	-0.485	-0.664	-0.350	-0.420	-0.837	0.141	1.057	0.001	0.033	-0.004	0.126	0.113	0.099	0.106	-0.093
-0.337	-0.450	-0.644	-0.355	-0.416	-0.837	0.236	0.299	-0.082	-0.103	0.026	0.145	0.257	0.134	0.124	-0.066
-0.307	-0.489	-0.708	-0.357	-0.414	-0.838	0.117	0.035	-0.116	-0.071	-0.015	0.083	0.227	0.096	0.060	-0.066
-0.180	-0.527	-0.633	-0.372	-0.409	-0.834	0.227	0.781	-0.232	0.070	-0.059	0.154	0.099	0.059	0.135	-0.077
-0.314	-0.578	-0.668	-0.381	-0.402	-0.833	0.376	0.471	-0.165	-0.056	-0.116	0.118	0.233	0.010	0.099	-0.052
-0.295	-0.485	-0.648	-0.390	-0.391	-0.833	0.616	0.554	-0.086	-0.027	-0.033	0.138	0.213	0.103	0.118	-0.066
-0.253	-0.427	-0.648	-0.405	-0.379	-0.832	0.784	0.882	0.009	0.030	0.012	0.137	0.173	0.161	0.117	-0.079
-0.422	-0.388	-0.652	-0.415	-0.365	-0.833	0.831	0.624	0.047	-0.129	0.038	0.134	0.341	0.201	0.113	-0.068
-0.345	-0.415	-0.755	-0.425	-0.357	-0.832	0.458	0.577	-0.093	-0.042	0.003	0.031	0.266	0.175	0.008	-0.049
-0.353	-0.315	-0.778	-0.436	-0.349	-0.830	0.393	0.563	-0.210	-0.038	0.095	0.006	0.276	0.277	0.017	-0.026
-0.299	-0.269	-0.794	-0.442	-0.338	-0.831	0.451	0.242	-0.382	0.022	0.130	-0.008	0.223	0.323	0.034	0.022
-0.260	-0.272	-0.893	-0.450	-0.328	-0.831	0.386	0.336	-0.378	0.069	0.117	-0.106	0.183	0.320	0.133	0.064
-0.299	-0.238	-0.905	-0.459	-0.318	-0.830	0.406	0.436	-0.358	0.040	0.141	-0.119	0.223	0.355	0.146	0.090
-0.218	-0.238	-0.893	-0.473	-0.311	-0.824	0.206	0.737	-0.352	0.135	0.134	-0.112	0.143	0.356	0.134	0.095
-0.341	-0.265	-0.979	-0.486	-0.308	-0.818	-0.057	0.659	-0.452	0.024	0.103	-0.204	0.265	0.330	0.222	0.061
-0.387	-0.296	-0.952	-0.494	-0.307	-0.813	-0.241	0.368	-0.431	-0.014	0.072	-0.181	0.313	0.299	0.195	0.014
-0.530	-0.373	-0.948	-0.506	-0.304	-0.807	-0.152	0.507	-0.594	-0.145	-0.009	-0.182	0.455	0.222	0.191	-0.025
-0.645	-0.377	-0.991	-0.511	-0.302	-0.805	-0.260	0.100	-0.576	-0.255	-0.014	-0.228	0.572	0.218	0.235	-0.051
-0.599	-0.431	-1.240	-0.509	-0.299	-0.807	-0.184	-0.326	-0.625	-0.211	-0.072	-0.473	0.526	0.164	0.483	-0.084
-0.599	-0.431	-1.240	-0.511	-0.295	-0.807	-0.186	-0.102	-0.682	-0.210	-0.076	-0.472	0.527	0.165	0.484	-0.082
-0.591	-0.489	-0.975	-0.507	-0.297	-0.809	-0.360	-0.382	-0.363	-0.207	-0.131	-0.206	0.519	0.107	0.221	-0.033
-0.487	-0.392	-0.901	-0.500	-0.297	-0.814	-0.053	-0.468	-0.176	-0.111	-0.035	-0.126	0.415	0.204	0.147	-0.021
-0.395	-0.272	-1.082	-0.500	-0.293	-0.815	0.053	-0.070	-0.210	-0.020	0.081	-0.306	0.324	0.324	0.330	-0.008
-0.468	-0.199	-1.137	-0.491	-0.289	-0.822	0.109	-0.575	-0.228	-0.102	0.150	-0.354	0.397	0.398	0.386	0.052
-0.426	-0.226	-1.090	-0.476	-0.285	-0.832	0.052	-0.978	-0.265	-0.076	0.119	-0.296	0.355	0.371	0.339	0.127
-0.245	-0.261	-1.109	-0.460	-0.284	-0.841	-0.068	-1.020	-0.234	0.087	0.083	-0.306	0.174	0.336	0.360	0.151
-0.118	-0.307	-1.208	-0.444	-0.285	-0.849	-0.201	-0.903	-0.208	0.198	0.038	-0.397	0.047	0.289	0.459	0.211
-0.195	-0.338	-1.153	-0.424	-0.288	-0.858	-0.217	-1.162	-0.092	0.100	0.010	-0.333	0.124	0.258	0.404	0.301
-0.083	-0.350	-1.299	-0.395	-0.292	-0.871	-0.276	-1.635	-0.113	0.182	0.002	-0.466	0.012	0.246	0.551	0.375
0.090	-0.384	-1.401	-0.358	-0.294	-0.886	-0.196	-2.064	-0.180	0.318	-0.031	-0.553	0.162	0.211	0.653	0.416
0.220	-0.439	-1.401	-0.316	-0.295	-0.902	-0.058	-2.276	-0.102	0.407	-0.084	-0.537	0.292	0.156	0.653	0.522
0.228	-0.427	-1.444	-0.260	-0.298	-0.918	-0.164	-2.943	0.140	0.358	-0.069	-0.564	0.299	0.167	0.697	0.597
0.528	-0.446	-1.393	-0.218	-0.303	-0.928	-0.219	-2.161	0.024	0.616	-0.084	-0.503	0.599	0.148	0.646	0.676
0.601	-0.473	-1.224	-0.170	-0.308	-0.936	-0.248	-2.408	0.126	0.640	-0.105	-0.326	0.672	0.120	0.477	0.717
0.874	-0.415	-1.066	-0.148	-0.308	-0.940	0.038	-0.960	0.119	0.891	-0.047	-0.164	0.944	0.177	0.320	0.759
0.786	-0.357	-1.027	-0.126	-0.312	-0.942	-0.150	-0.967	0.174	0.781	0.014	-0.123	0.857	0.235	0.280	0.734
0.697	-0.439	-1.220	-0.110	-0.315	-0.943	-0.150	-0.680	0.089	0.676	-0.064	-0.315	0.768	0.154	0.473	0.683
0.628	-0.288	-1.109	-0.093	-0.316	-0.944	-0.073	-0.752	0.079	0.590	0.088	-0.203	0.699	0.304	0.363	0.580
0.486	-0.338	-1.011	-0.087	-0.326	-0.941	-0.533	-0.278	-0.063	0.441	0.048	-0.107	0.557	0.254	0.264	0.472
0.405	-0.489	-0.995	-0.083	-0.340	-0.937	-0.737	-0.139	-0.093	0.357	-0.089	-0.096	0.477	0.104	0.248	0.349
0.255	-0.446	-0.999	-0.074	-0.358	-0.931	-0.955	-0.457	-0.058	0.198	-0.029	-0.106	0.328	0.147	0.252	0.248
0.201	-0.458	-0.834	-0.072	-0.380	-0.922	-1.165	-0.048	-0.001	0.143	-0.018	0.050	0.274	0.136	0.086	0.179
0.182	-0.566	-0.861	-0.070	-0.400	-0.914	-1.075	-0.056	0.058	0.121	-0.106	0.015	0.256	0.028	0.112	0.116
0.205	-0.357	-0.771	-0.064	-0.421	-0.905	-1.105	-0.179	0.199	0.139	0.123	0.097	0.281	0.237	0.020	0.080
0.101	-0.396	-0.889	-0.069	-0.439	-0.896	-1.031	0.296	0.004	0.040	0.103	-0.031	0.179	0.199	0.137	-0.004
0.090	-0.516	-0.905	-0.060	-0.454	-0.889	-0.852	-0.548	-0.072	0.019	-0.002	-0.054	0.168	0.079	0.152	0.007
-0.210	-0.578	-0.696	-0.063	-0.479	-0.876	-1.350	0.084	-0.141	-0.278	-0.040	0.142	0.131	0.018	0.057	-0.043
0.313	-0.717	-0.629	-0.063	-0.501	-0.863	-1.213	0.100	0.059	0.245	-0.157	0.197	0.394	0.121	0.125	-0.075
-0.030	-0.493	-0.641	-0.059	-0.520	-0.852	-1.122	-0.257	-0.029	-0.101	0.087	0.174	0.052	0.104	0.113	-0.080
-0.010	-0.651	-0.704	-0.053	-0.540	-0.840	-1.154	-0.224	0.131	-0.087	-0.051	0.099	0.072	0.054	0.051	-0.032
0.170	-0.639	-0.518	-0.066	-0.557	-0.828	-0.980	0.850	0.055	0.106	-0.023	0.272	0.252	0.041	0.237	-0.119
0.013	-0.775	-0.704	-0.076	-0.575	-0.815	-1.037	0.666	0.074	-0.042	-0.140	0.074	0.094	0.176	0.054	-0.114
-0.237	-0.794	-0.743	-0.076	-0.592	-0.803	-0.987	0.041	0.117	-0.292	-0.143	0.022	0.158	0.195	0.016	-0.137
-0.064	-0.728	-0.680	-0.086	-0.607	-0.790	-0.928	0.810	0.189	-0.108	-0.062	0.073	0.014	0.129	0.081	-0.158
-0.199	-0.713	-0.743	-0.082	-0.618	-0.782	-0.661	-0.086	0.286	-0.247	-0.035	0.002	0.125	0.114	0.020	-0.200
-0.064	-0.643	-0.743	-0.086	-0.630	-0.772	-0.728	0.403	0.151	-0.108	0.046	-0.008	0.007	0.044	0.023	-0.178
-0.245	-0.643	-0.727	-0.078	-0.639	-0.765	-0.602	-0.464	0.151	-0.297	0.056	0.001	0.178	0.045	0.039	-0.149
-0.130	-0.670	-0.747	-0.068	-0.647	-0.760	-0.484	-0.519	0.122	-0.191	0.036	-0.025	0.069	0.072	0.020	-0.105
0.140	-0.620	-0.589	-0.062	-0.654	-0.754	-0.449	-0.314	0.044	0.072	0.093	0.128	0.196	0.023	0.179	-0.120
0.082	-0.728	-0.621	-0.068	-0.662	-0.747	-0.488	0.447	0.079	0.020	-0.007	0.089	0.134	0.132	0.149	-0.062
-0.095	-0.744	-0.621	-0.072	-0.669	-0.740	-0.464	0.341	0.096	-0.153	-0.015	0.082	0.047	0.149	0.149	-0.066
0.101	-0.709	-0.597	-0.081	-0.677	-0.732	-0.511	0.688	0.037	0.052	0.028	0.097	0.144	0.114	0.173	-0.088
-0.168	-0.678	-0.763	-0.064	-0.683	-0.728	-0.417	-1.065	0.100	-0.234	0.065	-0.072	0.127	0.084	0.008	-0.123
0.001	-0.821	-0.562	-0.082	-0.693	-0.716	-0.672	1.342	0.057	-0.046	-0.068	0.117	0.039	0.227	0.209	-0.073
-0.160	-0.775	-0.692	-0.080	-0.700	-0.709	-0.473	-0.104	0.053	-0.210	-0.014	-0.019	0.124	0.181	0.079	-0.109
0.155	-0.721	-0.601	-0.082	-0.708	-0.701	-0.538	0.192	0.001	0.108	0.047	0.063	0.191	0.127	0.170	-0.084
-0.133	-0.775	-0.629	-0.093	-0.714	-0.694	-0.415	0.604	-0.170	-0.169	-0.001	0.029	0.102	0.181	0.142	-0.113
-0.060	-0.744	-0.739	-0.087	-0.718	-0.690	-0.331	-0.402	0.036	-0.103	0.035	-0.085	0.030	0.150	0.032	-0.082
-0.214	-0.771	-0.680	-0.085	-0.728	-0.680	-0.708	-0.069	0.097	-0.258	0.017	-0.036	0.185	0.175	0.091	-0.079
0.017	-0.790	-0.577	-0.102	-0.734	-0.672	-0.402	1.189	-0.079	-0.011	0.004	0.058	0.047	0.194	0.194	-0.021
0.151	-0.817	-0.574	-0.099	-0.739	-0.666	-0.404	-0.208	-0.024	0.121	-0.018	0.056	0.180	0.220	0.197	-0.014
0.193	-0.825	-0.538	-0.100	-0.747	-0.658	-0.522	0.133	0.014	0.164	-0.018	0.084	0.222	0.228	0.232	0.026
-0.014	-0.837	-0.652	-0.098	-0.752	-0.652	-0.388	-0.039	0.087	-0.046	-0.024	-0.036	0.012	0.240	0.118	0.027
-0.014	-0.837	-0.652	-0.100	-0.757	-0.646	-0.342	0.275	0.086	-0.044	-0.020	-0.042	0.013	0.240	0.117	-0.029
-0.007	-0.786	-0.581	-0.117	-0.759	-0.640	-0.181	1.312	-0.037	-0.019	0.033	0.024	0.020	0.189	0.188	-0.059
-0.164	-0.813	-0.566	-0.106	-0.764	-0.637	-0.322	-0.708	0.103	-0.188	0.010	0.036	0.138	0.216	0.203	-0.036
-0.010	-0.833	-0.585	-0.114	-0.765	-0.634	-0.113	0.604	-0.021	-0.026	-0.007	0.013	0.015	0.235	0.182	-0.073
0.124	-0.829	-0.538	-0.119	-0.766	-0.631	-0.077	0.467	-0.021	0.114	-0.002	0.058	0.149	0.230	0.230	-0.047
-0.241	-0.775	-0.696	-0.105	-0.770	-0.630	-0.225	-0.945	0.188	-0.266	0.055	-0.101	0.217	0.175	0.072	-0.017
0.167	-0.705	-0.475	-0.114	-0.773	-0.624	-0.263	0.737	-0.038	0.151	0.128	0.114	0.191	0.105	0.291	-0.012
0.013	-0.860	-0.503	-0.113	-0.774	-0.623	-0.051	0.002	0.030	-0.003	-0.025	0.086	0.035	0.259	0.263	-0.051
0.017	-0.829	-0.566	-0.114	-0.778	-0.618	-0.266	0.214	0.123	0.001	0.009	0.018	0.039	0.227	0.200	-0.053
-0.083	-0.833	-0.491	-0.127	-0.777	-0.617	0.086	0.906	-0.171	-0.085	0.004	0.092	0.062	0.231	0.274	-0.090
-0.218	-0.825	-0.558	-0.119	-0.778	-0.617	-0.091	-0.659	0.051	-0.229	0.013	0.025	0.197	0.223	0.207	-0.072
-0.076	-0.790	-0.577	-0.113	-0.779	-0.617	-0.051	-0.401	0.028	-0.092	0.049	0.005	0.056	0.188	0.187	-0.116
0.109	-0.809	-0.475	-0.123	-0.777	-0.618	0.184	0.676	-0.104	0.102	0.027	0.108	0.128	0.207	0.289	-0.111
-0.237	-0.833	-0.577	-0.125	-0.776	-0.618	-0.003	0.095	-0.052	-0.242	0.004	0.005	0.219	0.229	0.187	-0.086
-0.064	-0.848	-0.534	-0.123	-0.776	-0.619	0.043	-0.199	-0.051	-0.070	-0.012	0.049	0.047	0.244	0.231	-0.090
-0.076	-0.806	-0.510	-0.127	-0.775	-0.619	0.071	0.276	-0.070	-0.078	0.029	0.073	0.059	0.201	0.254	-0.094
-0.122	-0.837	-0.652	-0.114	-0.775	-0.621	0.036	-0.852	0.156	-0.137	-0.002	-0.066	0.106	0.231	0.112	-0.077
0.093	-0.813	-0.467	-0.121	-0.772	-0.623	0.242	0.538	-0.034	0.085	0.019	0.121	0.110	0.207	0.297	-0.052
-0.122	-0.798	-0.530	-0.120	-0.771	-0.625	0.128	-0.044	0.044	-0.132	0.033	0.059	0.106	0.191	0.234	-0.037
0.078	-0.837	-0.546	-0.118	-0.768	-0.630	0.276	-0.139	-0.013	0.066	-0.009	0.048	0.094	0.229	0.219	-0.020
0.017	-0.775	-0.514	-0.119	-0.763	-0.635	0.364	0.038	-0.081	0.005	0.048	0.084	0.031	0.166	0.251	-0.056
0.024	-0.856	-0.510	-0.117	-0.762	-0.637	0.141	-0.071	0.031	0.011	-0.034	0.090	0.037	0.247	0.254	-0.031
-0.137	-0.883	-0.581	-0.124	-0.760	-0.638	0.160	0.500	-0.010	-0.144	-0.063	0.020	0.124	0.272	0.184	-0.053
0.005	-0.782	-0.566	-0.123	-0.756	-0.643	0.325	0.059	0.048	-0.002	0.033	0.040	0.016	0.171	0.200	-0.056
-0.064	-0.732	-0.609	-0.121	-0.755	-0.645	0.110	-0.178	-0.021	-0.073	0.082	-0.001	0.053	0.119	0.157	-0.054
0.001	-0.837	-0.526	-0.119	-0.752	-0.649	0.252	-0.173	-0.030	-0.010	-0.025	0.085	0.010	0.223	0.240	-0.052
0.005	-0.813	-0.593	-0.120	-0.748	-0.653	0.298	0.056	-0.060	-0.004	-0.006	0.022	0.011	0.200	0.173	-0.074
-0.107	-0.802	-0.538	-0.125	-0.746	-0.654	0.149	0.286	-0.068	-0.111	0.004	0.078	0.102	0.187	0.228	-0.061
-0.107	-0.802	-0.538	-0.125	-0.744	-0.656	0.135	-0.072	-0.086	-0.110	0.002	0.079	0.105	0.186	0.228	-0.087
0.040	-0.844	-0.499	-0.131	-0.742	-0.657	0.181	0.421	-0.043	0.042	-0.043	0.119	0.040	0.228	0.268	-0.092
-0.130	-0.821	-0.495	-0.122	-0.743	-0.659	0.034	-0.555	0.121	-0.135	-0.019	0.124	0.130	0.203	0.272	-0.112
-0.018	-0.837	-0.542	-0.133	-0.742	-0.658	0.074	0.738	-0.073	-0.013	-0.036	0.075	0.020	0.219	0.225	-0.066
-0.218	-0.771	-0.558	-0.119	-0.740	-0.662	0.134	-0.951	0.057	-0.225	0.029	0.064	0.222	0.152	0.210	-0.124
0.128	-0.771	-0.534	-0.139	-0.738	-0.660	0.158	1.283	-0.199	0.141	0.026	0.086	0.123	0.151	0.234	-0.088
-0.314	-0.794	-0.613	-0.127	-0.736	-0.665	0.173	-0.887	0.006	-0.311	0.001	0.012	0.322	0.173	0.155	-0.083
0.051	-0.817	-0.534	-0.126	-0.733	-0.668	0.212	-0.007	0.072	0.053	-0.024	0.094	0.041	0.195	0.234	-0.031
0.005	-0.786	-0.577	-0.122	-0.730	-0.672	0.304	-0.100	0.155	0.003	0.003	0.055	0.007	0.163	0.190	-0.093
0.067	-0.763	-0.538	-0.130	-0.725	-0.676	0.376	0.724	0.069	0.073	0.022	0.097	0.052	0.138	0.229	-0.046
-0.187	-0.724	-0.534	-0.124	-0.719	-0.684	0.528	-0.334	0.097	-0.187	0.054	0.110	0.203	0.097	0.232	-0.051
-0.053	-0.771	-0.629	-0.119	-0.712	-0.692	0.558	-0.198	0.143	-0.057	0.000	0.023	0.070	0.141	0.137	-0.070
0.013	-0.779	-0.617	-0.119	-0.706	-0.698	0.480	0.201	0.200	0.008	-0.013	0.041	0.006	0.147	0.147	-0.081
-0.083	-0.717	-0.577	-0.119	-0.696	-0.708	0.755	0.220	0.223	-0.088	0.039	0.091	0.104	0.083	0.186	-0.035
0.009	-0.736	-0.641	-0.111	-0.685	-0.720	0.838	-0.262	0.288	-0.004	0.008	0.040	0.014	0.101	0.121	-0.034
0.055	-0.752	-0.652	-0.105	-0.676	-0.730	0.694	-0.094	0.274	0.037	-0.017	0.037	0.029	0.115	0.108	-0.034
-0.018	-0.732	-0.621	-0.106	-0.666	-0.738	0.688	0.307	0.246	-0.036	-0.007	0.077	0.048	0.094	0.139	-0.022
0.059	-0.709	-0.581	-0.104	-0.660	-0.744	0.487	0.166	0.268	0.040	0.010	0.122	0.025	0.070	0.176	-0.039
0.009	-0.744	-0.570	-0.110	-0.652	-0.750	0.578	0.490	0.139	-0.005	-0.032	0.141	0.029	0.103	0.185	-0.062
-0.045	-0.709	-0.558	-0.115	-0.647	-0.754	0.381	0.514	0.157	-0.054	-0.003	0.156	0.086	0.068	0.196	-0.076
-0.041	-0.694	-0.530	-0.132	-0.642	-0.756	0.395	1.129	0.025	-0.033	0.007	0.186	0.085	0.051	0.223	-0.093
-0.095	-0.709	-0.566	-0.136	-0.636	-0.760	0.389	0.197	-0.076	-0.083	-0.014	0.154	0.141	0.065	0.186	-0.109
-0.076	-0.697	-0.597	-0.146	-0.631	-0.762	0.369	0.692	-0.044	-0.053	-0.007	0.125	0.125	0.051	0.152	-0.107
-0.107	-0.670	-0.538	-0.153	-0.626	-0.764	0.312	0.441	0.019	-0.077	0.015	0.187	0.158	0.022	0.210	-0.130
-0.060	-0.659	-0.534	-0.160	-0.620	-0.768	0.447	0.435	-0.041	-0.024	0.020	0.195	0.114	0.009	0.212	-0.129
-0.233	-0.636	-0.633	-0.167	-0.611	-0.774	0.597	0.403	-0.019	-0.191	0.034	0.102	0.288	0.016	0.111	-0.118
-0.153	-0.531	-0.676	-0.168	-0.604	-0.779	0.440	0.136	0.018	-0.108	0.132	0.064	0.209	0.122	0.065	-0.122
-0.049	-0.500	-0.629	-0.174	-0.597	-0.783	0.448	0.304	-0.118	0.001	0.155	0.116	0.106	0.154	0.108	-0.117
-0.207	-0.578	-0.715	-0.175	-0.592	-0.787	0.290	0.013	-0.066	-0.155	0.074	0.032	0.263	0.077	0.018	-0.069
-0.114	-0.512	-0.727	-0.176	-0.587	-0.790	0.308	-0.034	-0.090	-0.062	0.134	0.024	0.170	0.143	0.002	-0.057
-0.007	-0.500	-0.711	-0.183	-0.583	-0.792	0.205	0.296	-0.222	0.052	0.142	0.042	0.062	0.155	0.014	-0.035
-0.114	-0.551	-0.715	-0.184	-0.582	-0.792	-0.014	-0.045	-0.155	-0.055	0.091	0.038	0.167	0.105	0.006	-0.020
0.051	-0.562	-0.637	-0.192	-0.582	-0.790	-0.003	0.362	-0.300	0.120	0.079	0.115	0.002	0.094	0.081	-0.023
-0.141	-0.578	-0.704	-0.198	-0.579	-0.791	0.124	0.177	-0.290	-0.067	0.061	0.049	0.185	0.079	0.012	-0.017
-0.183	-0.643	-0.798	-0.202	-0.579	-0.790	-0.061	0.124	-0.167	-0.105	-0.005	-0.047	0.223	0.013	0.084	-0.004
-0.003	-0.589	-0.708	-0.215	-0.578	-0.787	-0.030	0.665	-0.297	0.089	0.049	0.041	0.039	0.067	0.004	-0.035
-0.107	-0.535	-0.743	-0.229	-0.578	-0.783	-0.081	0.637	-0.326	-0.001	0.103	0.002	0.140	0.122	0.033	-0.009
[truncated: 174 more rows]
