# Supplementary material for: Averaged Propulsive Body Acceleration (APBA) Can Be Calculated from Biologging Tags That Incorporate Gyroscopes and Accelerometers to Estimate Swimming Speed, Hydrodynamic Drag and Energy Expenditure for Steller Sea Lions
Source: PLoS One. 2016 Jun 10;11(6):e0157326. doi: 10.1371/journal.pone.0157326 (PMC4902303; doi:10.1371/journal.pone.0157326)
Supplement: S4 Data — Same components as S2. (ZIP) [file pone.0157326.s004.zip › SitkaNov_18/sitka10_4001_4.csv]

rawAx	rawAy	rawAz	gravX	gravY	gravZ	gyrX	gyrY	gyrZ	estAx	estAy	estAz	odbX	odbY	odbZ	spk
-0.214	-0.462	-0.806	-0.212	-0.456	-0.865	-0.422	-0.606	0.176	-0.102	0.050	0.033	0.008	0.067	0.082	-1.450
-0.253	-0.581	-0.873	-0.222	-0.462	-0.859	-0.341	0.569	0.016	-0.130	-0.064	-0.040	0.044	0.050	0.149	-1.791
-0.253	-0.581	-0.873	-0.217	-0.465	-0.858	-0.197	-0.312	-0.040	-0.134	-0.060	-0.041	0.044	0.048	0.150	-0.608
-0.180	-0.562	-0.775	-0.223	-0.469	-0.855	-0.203	0.356	-0.075	-0.054	-0.038	0.053	0.030	0.026	0.052	-0.520
-0.003	-0.527	-0.790	-0.226	-0.472	-0.852	-0.202	0.140	-0.124	0.126	0.000	0.034	0.207	0.011	0.068	-0.625
-0.191	-0.597	-0.845	-0.227	-0.475	-0.850	-0.174	0.063	0.015	-0.060	-0.066	-0.023	0.018	0.056	0.124	-0.441
-0.295	-0.558	-0.802	-0.212	-0.479	-0.852	-0.157	-0.846	0.149	-0.179	-0.024	0.022	0.086	0.015	0.081	-0.645
-0.160	-0.578	-0.818	-0.211	-0.485	-0.849	-0.320	0.012	0.021	-0.044	-0.037	0.002	0.049	0.032	0.097	-1.139
-0.264	-0.581	-0.830	-0.203	-0.490	-0.848	-0.280	-0.439	0.088	-0.155	-0.035	-0.011	0.054	0.033	0.109	-1.079
-0.222	-0.489	-0.767	-0.203	-0.495	-0.845	-0.343	-0.108	-0.106	-0.113	0.063	0.049	0.011	0.061	0.047	-0.992
-0.145	-0.558	-0.763	-0.210	-0.499	-0.841	-0.227	0.396	-0.055	-0.029	-0.002	0.049	0.065	0.007	0.043	-1.331
-0.260	-0.562	-0.751	-0.218	-0.507	-0.834	-0.443	0.483	0.013	-0.136	0.002	0.054	0.050	0.009	0.032	-1.312
-0.326	-0.574	-0.782	-0.212	-0.512	-0.832	-0.329	-0.418	-0.036	-0.208	-0.004	0.021	0.115	0.019	0.063	-1.034
-0.257	-0.566	-0.700	-0.207	-0.520	-0.829	-0.443	-0.319	-0.099	-0.142	0.011	0.100	0.046	0.009	0.020	-0.936
-0.091	-0.601	-0.660	-0.208	-0.525	-0.825	-0.334	0.033	-0.069	0.024	-0.018	0.136	0.120	0.042	0.059	-1.001
-0.091	-0.609	-0.771	-0.202	-0.532	-0.822	-0.431	-0.386	-0.066	0.018	-0.019	0.022	0.121	0.048	0.051	-0.529
-0.268	-0.597	-0.696	-0.195	-0.539	-0.819	-0.406	-0.444	0.040	-0.166	-0.000	0.094	0.055	0.034	0.024	-0.368
-0.068	-0.609	-0.644	-0.186	-0.548	-0.816	-0.447	-0.435	0.157	0.025	-0.003	0.142	0.145	0.045	0.076	-0.243
-0.157	-0.585	-0.743	-0.184	-0.551	-0.814	-0.157	-0.054	0.121	-0.066	0.023	0.042	0.055	0.020	0.022	-0.247
0.005	-0.551	-0.684	-0.172	-0.555	-0.814	-0.183	-0.595	0.165	0.084	0.062	0.102	0.215	0.017	0.037	-0.196
-0.068	-0.554	-0.601	-0.182	-0.560	-0.808	-0.277	0.723	0.071	0.021	0.063	0.178	0.141	0.014	0.119	-0.095
-0.230	-0.593	-0.700	-0.180	-0.565	-0.805	-0.275	-0.112	0.040	-0.142	0.029	0.077	0.022	0.023	0.021	-0.116
-0.014	-0.543	-0.656	-0.180	-0.570	-0.802	-0.315	0.014	-0.027	0.073	0.085	0.117	0.193	0.029	0.065	-0.100
-0.160	-0.527	-0.660	-0.180	-0.580	-0.794	-0.659	-0.068	-0.029	-0.074	0.111	0.105	0.045	0.045	0.061	-0.343
0.001	-0.504	-0.574	-0.186	-0.591	-0.785	-0.709	0.396	-0.073	0.094	0.145	0.182	0.205	0.070	0.149	-0.203
-0.207	-0.620	-0.585	-0.203	-0.605	-0.770	-0.868	1.029	-0.028	-0.097	0.043	0.156	0.004	0.045	0.137	-0.564
-0.176	-0.682	-0.530	-0.199	-0.623	-0.757	-1.123	-0.206	0.067	-0.070	-0.001	0.198	0.026	0.106	0.194	-0.617
-0.214	-0.690	-0.601	-0.205	-0.638	-0.742	-1.002	0.334	-0.124	-0.103	0.006	0.112	0.015	0.112	0.124	-0.647
-0.210	-0.628	-0.503	-0.208	-0.657	-0.725	-1.282	0.077	-0.071	-0.096	0.087	0.194	0.013	0.049	0.223	-0.637
-0.041	-0.678	-0.321	-0.220	-0.673	-0.706	-1.172	0.775	-0.145	0.085	0.053	0.356	0.153	0.098	0.405	-0.582
-0.226	-0.682	-0.463	-0.229	-0.691	-0.686	-1.262	0.479	-0.134	-0.091	0.067	0.194	0.035	0.100	0.264	-0.761
-0.187	-0.794	-0.357	-0.240	-0.706	-0.666	-1.138	0.658	-0.167	-0.041	-0.030	0.281	0.001	0.211	0.371	-0.947
-0.349	-0.763	-0.408	-0.257	-0.722	-0.642	-1.245	1.155	-0.089	-0.186	0.017	0.205	0.164	0.180	0.321	-1.942
-0.364	-0.844	-0.384	-0.273	-0.734	-0.622	-0.983	0.984	-0.202	-0.186	-0.052	0.209	0.182	0.260	0.346	-2.003
-0.584	-0.918	-0.404	-0.274	-0.744	-0.609	-0.861	-0.101	-0.115	-0.404	-0.115	0.176	0.404	0.333	0.328	-2.288
-0.307	-0.902	-0.254	-0.285	-0.750	-0.597	-0.562	0.639	-0.196	-0.116	-0.093	0.313	0.131	0.316	0.479	-2.065
-0.380	-0.933	-0.451	-0.289	-0.755	-0.589	-0.386	0.185	-0.125	-0.185	-0.120	0.108	0.208	0.346	0.283	-1.735
-0.280	-0.941	-0.353	-0.295	-0.761	-0.578	-0.522	0.473	-0.054	-0.079	-0.121	0.195	0.110	0.353	0.382	-0.734
-0.233	-0.856	-0.400	-0.300	-0.763	-0.572	-0.233	0.270	-0.099	-0.028	-0.034	0.142	0.067	0.267	0.336	-0.559
-0.141	-0.798	-0.455	-0.314	-0.765	-0.562	-0.224	0.997	-0.244	0.079	0.026	0.077	0.022	0.208	0.282	-0.381
-0.272	-0.798	-0.447	-0.327	-0.764	-0.555	-0.107	0.799	-0.270	-0.039	0.025	0.078	0.112	0.207	0.290	-0.395
-0.345	-0.790	-0.546	-0.336	-0.765	-0.549	-0.174	0.496	-0.237	-0.103	0.033	-0.027	0.187	0.198	0.192	-0.918
-0.349	-0.891	-0.522	-0.351	-0.764	-0.541	-0.138	0.879	-0.346	-0.092	-0.068	-0.011	0.194	0.297	0.217	-1.772
-0.553	-0.949	-0.558	-0.359	-0.764	-0.537	-0.098	0.387	-0.247	-0.288	-0.126	-0.052	0.402	0.354	0.182	-2.742
-0.618	-0.914	-0.621	-0.372	-0.767	-0.523	-0.499	0.811	-0.203	-0.342	-0.088	-0.129	0.470	0.318	0.119	-2.600
-0.799	-0.817	-0.802	-0.371	-0.772	-0.516	-0.746	-0.549	-0.290	-0.523	0.014	-0.317	0.654	0.222	0.062	-2.812
-0.337	-0.898	-0.814	-0.388	-0.773	-0.502	-0.687	0.456	-0.801	-0.045	-0.067	-0.342	0.195	0.303	0.074	-3.089
-0.503	-0.964	-0.889	-0.389	-0.780	-0.490	-1.092	-0.497	-0.399	-0.209	-0.125	-0.430	0.364	0.369	0.149	-3.045
-0.726	-0.840	-0.810	-0.389	-0.787	-0.480	-0.875	-0.397	-0.181	-0.432	0.005	-0.361	0.591	0.245	0.070	-2.430
-0.622	-0.786	-0.778	-0.390	-0.786	-0.479	-0.210	-0.316	-0.259	-0.327	0.059	-0.330	0.490	0.191	0.039	-3.113
-0.514	-0.914	-0.719	-0.387	-0.784	-0.486	0.069	-0.607	-0.172	-0.223	-0.071	-0.265	0.386	0.319	0.019	-2.781
-0.649	-1.014	-0.786	-0.369	-0.782	-0.502	0.220	-1.715	0.075	-0.375	-0.173	-0.315	0.525	0.420	0.049	-1.706
-0.303	-1.030	-0.723	-0.356	-0.779	-0.515	0.386	-0.954	0.182	-0.042	-0.191	-0.239	0.183	0.436	0.014	-0.497
-0.157	-0.929	-0.842	-0.342	-0.777	-0.528	0.266	-1.204	0.074	0.090	-0.093	-0.345	0.041	0.335	0.103	0.772
0.036	-0.960	-0.964	-0.315	-0.773	-0.550	0.311	-2.427	-0.074	0.256	-0.128	-0.445	0.149	0.365	0.226	2.302
0.197	-0.837	-0.944	-0.287	-0.770	-0.571	0.212	-2.725	-0.214	0.389	-0.008	-0.405	0.307	0.241	0.207	3.439
0.197	-0.837	-0.944	-0.263	-0.769	-0.583	-0.013	-2.090	-0.119	0.365	-0.009	-0.393	0.304	0.241	0.208	4.632
0.378	-1.084	-0.979	-0.222	-0.771	-0.598	-0.061	-3.095	0.182	0.504	-0.254	-0.414	0.484	0.488	0.245	5.755
0.586	-1.088	-0.830	-0.182	-0.770	-0.612	0.215	-2.678	0.329	0.672	-0.259	-0.250	0.692	0.492	0.097	6.662
0.759	-0.968	-0.708	-0.147	-0.772	-0.618	-0.026	-1.945	0.487	0.811	-0.137	-0.122	0.865	0.373	0.023	7.696
0.824	-1.053	-0.676	-0.111	-0.773	-0.625	0.107	-2.097	0.516	0.839	-0.222	-0.084	0.932	0.459	0.052	8.403
0.890	-1.088	-0.577	-0.086	-0.773	-0.629	0.088	-1.346	0.332	0.880	-0.256	0.018	1.000	0.495	0.149	8.455
0.890	-1.146	-0.566	-0.067	-0.772	-0.632	0.160	-0.708	0.422	0.861	-0.315	0.033	1.002	0.554	0.159	7.725
0.747	-0.999	-0.459	-0.058	-0.770	-0.635	0.232	-0.305	0.199	0.710	-0.170	0.143	0.863	0.405	0.264	6.491
0.497	-0.852	-0.440	-0.064	-0.767	-0.638	0.294	0.730	0.080	0.466	-0.027	0.165	0.618	0.257	0.283	4.422
0.270	-0.879	-0.514	-0.072	-0.763	-0.643	0.384	0.893	0.191	0.247	-0.058	0.095	0.396	0.285	0.205	2.513
-0.099	-0.744	-0.775	-0.064	-0.764	-0.642	-0.050	-0.124	0.381	-0.130	0.078	-0.166	0.032	0.151	0.056	0.974
-0.033	-0.844	-0.648	-0.061	-0.763	-0.643	0.079	0.111	0.282	-0.067	-0.023	-0.039	0.103	0.252	0.070	0.006
0.001	-0.906	-0.566	-0.054	-0.762	-0.645	0.157	0.178	0.610	-0.040	-0.086	0.045	0.143	0.313	0.153	-0.535
0.036	-0.867	-0.613	-0.051	-0.758	-0.650	0.367	0.134	0.299	-0.008	-0.051	0.003	0.182	0.275	0.107	-0.502
0.032	-0.999	-0.392	-0.052	-0.758	-0.650	0.036	0.445	0.314	-0.012	-0.182	0.223	0.180	0.406	0.329	-1.201
-0.060	-0.837	-0.475	-0.052	-0.757	-0.652	0.192	0.331	0.281	-0.104	-0.022	0.142	0.089	0.243	0.251	-1.977
-0.368	-0.767	-0.747	-0.055	-0.751	-0.658	0.413	0.095	-0.027	-0.409	0.042	-0.124	0.219	0.172	0.018	-1.927
-0.368	-0.809	-0.384	-0.054	-0.750	-0.659	0.137	0.099	0.188	-0.410	-0.002	0.240	0.221	0.213	0.346	-2.476
0.055	-0.991	-0.550	-0.059	-0.745	-0.664	0.391	0.628	0.166	0.019	-0.188	0.079	0.200	0.392	0.182	-2.863
-0.241	-0.844	-0.440	-0.058	-0.743	-0.667	0.253	0.036	0.173	-0.279	-0.044	0.193	0.100	0.246	0.295	-2.320
-0.249	-0.960	-0.514	-0.053	-0.738	-0.673	0.405	-0.134	0.260	-0.292	-0.164	0.123	0.112	0.361	0.220	-1.722
-0.091	-0.775	-0.566	-0.047	-0.729	-0.683	0.673	-0.342	0.080	-0.140	0.013	0.082	0.041	0.174	0.170	-2.808
-0.087	-0.786	-0.503	-0.060	-0.720	-0.691	0.673	0.928	-0.010	-0.123	-0.008	0.154	0.041	0.184	0.234	-1.721
-0.495	-0.782	-0.644	-0.080	-0.712	-0.698	0.601	1.272	-0.049	-0.510	-0.012	0.019	0.371	0.179	0.094	-2.125
0.263	-0.925	-0.530	-0.079	-0.708	-0.701	0.335	0.207	0.181	0.247	-0.158	0.137	0.383	0.322	0.209	-2.109
-0.480	-0.763	-0.625	-0.084	-0.701	-0.708	0.523	0.211	-0.063	-0.490	-0.003	0.050	0.362	0.161	0.115	-1.935
-0.107	-0.721	-0.538	-0.071	-0.698	-0.712	0.226	-0.816	0.124	-0.130	0.037	0.141	0.009	0.119	0.203	-1.368
-0.022	-0.724	-0.558	-0.077	-0.691	-0.719	0.524	0.288	-0.167	-0.039	0.025	0.127	0.092	0.124	0.183	-2.026
-0.210	-0.782	-0.617	-0.071	-0.687	-0.723	0.280	-0.285	0.163	-0.233	-0.036	0.072	0.098	0.183	0.125	-1.503
-0.037	-0.697	-0.510	-0.061	-0.683	-0.728	0.362	-0.522	0.211	-0.071	0.044	0.184	0.073	0.098	0.232	-1.398
-0.199	-0.701	-0.664	-0.056	-0.679	-0.732	0.289	-0.089	0.277	-0.237	0.037	0.035	0.090	0.102	0.078	-1.583
-0.037	-0.674	-0.570	-0.052	-0.672	-0.739	0.486	-0.220	0.045	-0.080	0.057	0.136	0.070	0.075	0.174	-1.062
-0.087	-0.825	-0.715	-0.049	-0.668	-0.742	0.301	-0.047	0.232	-0.133	-0.098	-0.006	0.020	0.225	0.029	-1.740
0.063	-0.639	-0.554	-0.054	-0.661	-0.749	0.523	0.372	-0.025	0.022	0.080	0.162	0.169	0.040	0.190	-1.305
-0.353	-0.763	-0.704	-0.043	-0.656	-0.754	0.324	-0.713	0.113	-0.405	-0.048	0.017	0.249	0.164	0.041	-1.101
0.028	-0.767	-0.613	-0.044	-0.653	-0.756	0.268	0.211	0.129	-0.024	-0.055	0.112	0.132	0.169	0.131	-1.149
0.059	-0.651	-0.621	-0.056	-0.646	-0.761	0.441	0.811	0.028	0.018	0.055	0.109	0.162	0.054	0.124	-1.757
-0.118	-0.848	-0.609	-0.063	-0.642	-0.764	0.336	0.485	0.053	-0.152	-0.147	0.124	0.016	0.252	0.136	-0.993
-0.230	-0.686	-0.727	-0.049	-0.635	-0.771	0.452	-0.818	0.125	-0.278	0.009	0.013	0.127	0.090	0.017	-0.866
0.028	-0.639	-0.656	-0.037	-0.632	-0.774	0.238	-0.580	0.191	-0.032	0.052	0.087	0.128	0.044	0.089	-1.197
0.093	-0.744	-0.589	-0.045	-0.625	-0.779	0.468	0.498	0.006	0.040	-0.059	0.160	0.193	0.149	0.157	-1.247
-0.087	-0.736	-0.715	-0.042	-0.620	-0.783	0.326	-0.035	0.201	-0.144	-0.056	0.038	0.012	0.142	0.031	-0.874
-0.122	-0.717	-0.688	-0.043	-0.615	-0.787	0.349	0.208	0.227	-0.178	-0.041	0.069	0.021	0.124	0.059	-1.014
-0.045	-0.682	-0.806	-0.046	-0.610	-0.791	0.365	0.228	0.043	-0.098	-0.012	-0.045	0.052	0.090	0.059	-1.539
-0.037	-0.670	-0.704	-0.035	-0.603	-0.797	0.441	-0.573	0.103	-0.101	-0.007	0.064	0.059	0.079	0.043	-1.407
-0.157	-0.647	-0.755	-0.036	-0.596	-0.802	0.451	0.011	-0.024	-0.220	0.010	0.018	0.060	0.056	0.007	-1.174
-0.014	-0.663	-0.704	-0.034	-0.590	-0.807	0.405	-0.060	0.061	-0.079	-0.012	0.074	0.081	0.073	0.044	-1.341
-0.007	-0.616	-0.700	-0.041	-0.587	-0.808	0.175	0.477	0.104	-0.065	0.032	0.079	0.089	0.027	0.048	-0.959
-0.114	-0.728	-0.778	-0.036	-0.582	-0.813	0.379	-0.185	0.167	-0.178	-0.086	0.005	0.018	0.140	0.030	-0.766
0.147	-0.620	-0.688	-0.037	-0.577	-0.816	0.271	0.185	0.125	0.085	0.019	0.099	0.243	0.032	0.061	-0.824
-0.045	-0.670	-0.747	-0.019	-0.577	-0.817	0.086	-0.937	0.261	-0.125	-0.032	0.041	0.050	0.083	0.002	-0.958
-0.033	-0.748	-0.767	-0.024	-0.570	-0.821	0.420	0.354	0.065	-0.109	-0.116	0.026	0.061	0.161	0.017	-0.768
-0.068	-0.705	-0.743	-0.036	-0.567	-0.823	0.204	0.791	0.072	-0.131	-0.076	0.051	0.025	0.119	0.007	-1.115
-0.018	-0.574	-0.747	-0.033	-0.566	-0.824	0.106	-0.106	0.106	-0.084	0.053	0.048	0.073	0.012	0.003	-1.163
-0.018	-0.574	-0.747	-0.032	-0.564	-0.825	0.107	-0.054	0.041	-0.085	0.052	0.049	0.074	0.011	0.004	-0.871
-0.080	-0.686	-0.739	-0.031	-0.560	-0.828	0.256	-0.029	0.040	-0.148	-0.064	0.060	0.011	0.102	0.012	-0.425
0.101	-0.605	-0.743	-0.032	-0.555	-0.831	0.336	0.058	-0.018	0.034	0.012	0.059	0.190	0.021	0.009	-0.206
0.140	-0.678	-0.704	-0.046	-0.552	-0.832	0.172	0.882	-0.037	0.087	-0.064	0.100	0.228	0.095	0.049	0.082
0.074	-0.609	-0.704	-0.049	-0.547	-0.836	0.352	0.078	-0.137	0.024	0.000	0.103	0.163	0.025	0.051	-0.303
0.090	-0.574	-0.668	-0.066	-0.542	-0.838	0.299	0.891	-0.249	0.057	0.030	0.141	0.177	0.008	0.087	-0.311
-0.291	-0.639	-0.719	-0.057	-0.535	-0.843	0.413	-0.672	-0.123	-0.333	-0.042	0.095	0.204	0.058	0.036	-0.399
0.074	-0.481	-0.715	-0.055	-0.527	-0.848	0.481	-0.198	-0.219	0.031	0.108	0.104	0.162	0.099	0.042	-0.314
0.082	-0.581	-0.688	-0.061	-0.517	-0.854	0.579	0.235	-0.231	0.045	-0.003	0.137	0.170	0.002	0.070	-0.751
0.082	-0.543	-0.719	-0.082	-0.507	-0.858	0.580	1.073	-0.247	0.066	0.026	0.110	0.170	0.036	0.040	-0.285
-0.133	-0.520	-0.585	-0.080	-0.500	-0.863	0.458	-0.146	-0.019	-0.151	0.042	0.248	0.046	0.059	0.175	-0.703
-0.095	-0.632	-0.755	-0.086	-0.489	-0.868	0.606	0.311	-0.049	-0.107	-0.080	0.084	0.008	0.054	0.006	-0.982
-0.157	-0.524	-0.767	-0.082	-0.479	-0.874	0.600	-0.212	0.028	-0.172	0.018	0.078	0.069	0.054	0.005	-1.380
-0.080	-0.504	-0.633	-0.090	-0.469	-0.879	0.602	0.442	-0.023	-0.088	0.027	0.216	0.007	0.074	0.130	-1.268
-0.122	-0.566	-0.708	-0.094	-0.458	-0.884	0.650	0.223	-0.023	-0.126	-0.046	0.146	0.035	0.012	0.057	-1.644
-0.103	-0.531	-0.731	-0.099	-0.444	-0.890	0.789	0.302	-0.004	-0.101	-0.025	0.129	0.017	0.046	0.034	-1.364
-0.291	-0.508	-0.810	-0.099	-0.431	-0.897	0.764	-0.037	0.051	-0.290	-0.016	0.056	0.206	0.068	0.043	-1.343
-0.033	-0.450	-0.786	-0.096	-0.416	-0.904	0.841	-0.168	-0.011	-0.036	0.027	0.087	0.051	0.125	0.018	-0.750
-0.072	-0.520	-0.731	-0.090	-0.407	-0.909	0.556	-0.163	0.307	-0.080	-0.051	0.147	0.012	0.055	0.039	-0.683
0.167	-0.562	-0.696	-0.095	-0.393	-0.914	0.804	0.357	0.159	0.163	-0.107	0.188	0.250	0.011	0.077	-0.060
-0.064	-0.473	-0.704	-0.096	-0.378	-0.921	0.897	0.091	0.057	-0.067	-0.034	0.186	0.019	0.099	0.071	-0.170
0.017	-0.392	-0.708	-0.098	-0.367	-0.925	0.588	0.113	0.010	0.016	0.036	0.186	0.099	0.179	0.070	0.122
-0.099	-0.354	-0.739	-0.110	-0.356	-0.928	0.582	0.641	-0.046	-0.087	0.064	0.157	0.018	0.216	0.040	-0.496
0.047	-0.288	-0.739	-0.113	-0.350	-0.930	0.347	0.192	0.065	0.062	0.123	0.158	0.127	0.279	0.043	-0.288
-0.164	-0.377	-0.778	-0.123	-0.340	-0.932	0.522	0.511	-0.071	-0.139	0.025	0.121	0.087	0.188	0.006	-0.292
-0.003	-0.365	-0.775	-0.132	-0.334	-0.933	0.340	0.489	-0.027	0.032	0.030	0.125	0.073	0.198	0.013	-0.251
-0.037	-0.388	-0.652	-0.150	-0.328	-0.933	0.338	0.939	-0.067	0.016	0.001	0.246	0.036	0.173	0.136	-0.458
-0.126	-0.330	-0.664	-0.157	-0.323	-0.933	0.262	0.392	-0.071	-0.064	0.054	0.234	0.053	0.229	0.128	-0.257
-0.114	-0.373	-0.684	-0.173	-0.319	-0.932	0.224	0.802	-0.105	-0.037	0.007	0.212	0.042	0.184	0.111	-0.329
-0.137	-0.307	-0.664	-0.194	-0.314	-0.929	0.226	1.076	-0.213	-0.038	0.068	0.229	0.065	0.249	0.132	-0.786
-0.110	-0.392	-0.562	-0.208	-0.312	-0.927	0.155	0.728	-0.074	0.004	-0.020	0.329	0.040	0.162	0.237	-0.834
-0.337	-0.462	-0.731	-0.222	-0.305	-0.926	0.383	0.693	-0.017	-0.209	-0.096	0.159	0.268	0.091	0.069	-0.811
-0.222	-0.365	-0.767	-0.223	-0.301	-0.927	0.267	0.128	0.092	-0.091	-0.004	0.124	0.154	0.186	0.035	-0.863
-0.168	-0.369	-0.593	-0.237	-0.289	-0.928	0.650	0.693	-0.093	-0.023	-0.020	0.298	0.104	0.179	0.210	-1.006
-0.226	-0.373	-0.723	-0.252	-0.281	-0.926	0.468	0.814	0.012	-0.065	-0.032	0.166	0.164	0.174	0.081	-0.727
-0.245	-0.234	-0.648	-0.267	-0.272	-0.924	0.461	0.810	-0.015	-0.068	0.098	0.239	0.186	0.311	0.156	-0.913
-0.264	-0.326	-0.676	-0.282	-0.264	-0.922	0.497	0.822	0.023	-0.072	-0.003	0.210	0.206	0.217	0.128	-0.822
-0.380	-0.296	-0.688	-0.291	-0.257	-0.921	0.351	0.445	-0.038	-0.179	0.021	0.197	0.324	0.245	0.116	-0.901
-0.199	-0.307	-0.680	-0.307	-0.248	-0.919	0.488	0.833	-0.094	0.018	0.000	0.202	0.147	0.232	0.124	-0.926
-0.333	-0.323	-0.668	-0.321	-0.243	-0.915	0.253	0.751	-0.064	-0.102	-0.020	0.211	0.284	0.216	0.136	-0.862
-0.330	-0.288	-0.786	-0.334	-0.242	-0.911	0.073	0.667	-0.044	-0.085	0.013	0.088	0.282	0.249	0.018	-0.647
-0.299	-0.265	-0.688	-0.346	-0.235	-0.908	0.359	0.652	-0.066	-0.042	0.030	0.184	0.255	0.269	0.117	-0.715
-0.341	-0.230	-0.731	-0.354	-0.231	-0.906	0.219	0.444	-0.044	-0.076	0.060	0.138	0.297	0.301	0.074	-0.641
-0.299	-0.226	-0.778	-0.370	-0.225	-0.901	0.241	0.805	-0.221	-0.018	0.058	0.086	0.256	0.303	0.026	-0.315
-0.360	-0.187	-0.782	-0.380	-0.222	-0.898	0.154	0.514	-0.094	-0.070	0.094	0.079	0.317	0.340	0.021	-0.227
-0.237	-0.211	-0.786	-0.399	-0.217	-0.891	0.118	1.055	-0.280	0.072	0.066	0.068	0.193	0.315	0.017	-0.058
-0.322	-0.160	-0.786	-0.408	-0.211	-0.888	0.228	0.431	-0.263	-0.004	0.110	0.065	0.276	0.364	0.016	-0.236
-0.333	-0.137	-0.857	-0.424	-0.211	-0.881	-0.109	0.855	-0.239	0.001	0.133	-0.013	0.284	0.384	0.056	-0.153
-0.460	-0.269	-0.916	-0.440	-0.215	-0.872	-0.333	0.833	-0.206	-0.111	0.006	-0.081	0.409	0.250	0.116	-0.733
-0.407	-0.377	-0.975	-0.459	-0.212	-0.863	0.054	1.042	-0.347	-0.037	-0.106	-0.149	0.350	0.140	0.175	-1.358
-0.599	-0.296	-0.999	-0.472	-0.211	-0.856	-0.143	0.691	-0.297	-0.217	-0.025	-0.180	0.539	0.218	0.198	-1.967
-0.710	-0.203	-1.019	-0.485	-0.219	-0.847	-0.623	0.642	-0.299	-0.316	0.075	-0.208	0.646	0.309	0.218	-2.691
-0.707	-0.334	-1.125	-0.492	-0.223	-0.842	-0.528	0.296	-0.484	-0.304	-0.052	-0.320	0.638	0.175	0.323	-3.589
-0.880	-0.570	-1.334	-0.494	-0.226	-0.840	-0.365	0.007	-0.360	-0.476	-0.285	-0.531	0.806	0.063	0.531	-3.549
-0.880	-0.570	-1.334	-0.484	-0.233	-0.844	-0.363	-0.589	-0.007	-0.485	-0.278	-0.527	0.804	0.064	0.530	-3.217
-0.580	-0.238	-0.885	-0.476	-0.231	-0.849	0.133	-0.488	0.071	-0.194	0.053	-0.072	0.501	0.267	0.081	-2.708
-0.526	-0.184	-1.109	-0.459	-0.224	-0.860	0.423	-0.961	0.022	-0.157	0.100	-0.286	0.448	0.321	0.306	-1.351
-0.399	-0.164	-1.137	-0.432	-0.220	-0.875	0.306	-1.504	0.122	-0.057	0.114	-0.298	0.320	0.340	0.334	0.005
-0.130	-0.172	-1.094	-0.412	-0.217	-0.885	0.187	-1.082	0.069	0.192	0.104	-0.244	0.050	0.330	0.290	1.012
-0.118	-0.153	-1.275	-0.384	-0.220	-0.897	-0.098	-1.459	0.195	0.176	0.126	-0.414	0.039	0.348	0.472	2.298
0.024	-0.145	-1.338	-0.348	-0.220	-0.911	0.002	-1.897	0.093	0.282	0.134	-0.462	0.104	0.355	0.534	3.413
0.240	-0.187	-1.484	-0.307	-0.224	-0.925	-0.305	-2.108	-0.100	0.457	0.096	-0.595	0.319	0.311	0.680	4.073
0.309	-0.408	-1.464	-0.257	-0.231	-0.938	-0.359	-2.596	-0.007	0.476	-0.117	-0.562	0.387	0.090	0.662	4.766
0.386	-0.520	-1.279	-0.212	-0.234	-0.949	-0.075	-2.272	0.035	0.508	-0.227	-0.366	0.463	0.023	0.475	5.654
0.436	-0.435	-1.303	-0.167	-0.239	-0.956	-0.215	-2.174	0.270	0.513	-0.137	-0.382	0.515	0.060	0.499	6.439
0.678	-0.350	-1.330	-0.127	-0.243	-0.962	-0.174	-1.937	0.202	0.715	-0.048	-0.404	0.757	0.144	0.526	7.322
0.855	-0.473	-0.952	-0.091	-0.245	-0.965	-0.024	-1.649	0.166	0.856	-0.170	-0.022	0.934	0.019	0.148	7.903
0.936	-0.578	-1.007	-0.074	-0.250	-0.965	-0.237	-0.710	0.087	0.920	-0.268	-0.077	1.016	0.086	0.203	8.075
0.828	-0.493	-0.995	-0.061	-0.252	-0.966	-0.043	-0.558	-0.055	0.799	-0.182	-0.065	0.909	0.002	0.191	7.380
0.644	-0.477	-0.960	-0.055	-0.250	-0.967	0.136	-0.245	-0.114	0.608	-0.169	-0.029	0.723	0.013	0.156	6.053
0.428	-0.392	-0.975	-0.051	-0.250	-0.967	0.038	-0.091	0.063	0.389	-0.084	-0.044	0.510	0.097	0.171	4.411
0.243	-0.326	-1.027	-0.057	-0.251	-0.966	-0.080	0.387	0.136	0.210	-0.016	-0.096	0.324	0.163	0.222	2.644
0.159	-0.315	-1.039	-0.053	-0.256	-0.965	-0.235	-0.114	0.162	0.122	-0.000	-0.109	0.240	0.174	0.233	1.527
-0.022	-0.226	-0.983	-0.054	-0.263	-0.963	-0.344	0.065	0.100	-0.058	0.095	-0.056	0.060	0.262	0.178	1.156
0.113	-0.284	-0.956	-0.044	-0.268	-0.962	-0.242	-0.402	0.361	0.066	0.042	-0.029	0.195	0.203	0.149	0.980
0.259	-0.392	-0.960	-0.041	-0.272	-0.961	-0.191	-0.016	0.305	0.210	-0.062	-0.034	0.343	0.094	0.152	0.638
0.167	-0.504	-0.790	-0.057	-0.278	-0.959	-0.232	0.884	0.169	0.132	-0.168	0.133	0.250	0.019	0.018	0.407
-0.010	-0.477	-1.046	-0.057	-0.286	-0.957	-0.390	0.045	0.086	-0.044	-0.133	-0.126	0.074	0.007	0.237	0.417
-0.130	-0.431	-0.948	-0.051	-0.290	-0.956	-0.212	-0.265	0.090	-0.169	-0.082	-0.028	0.044	0.052	0.137	-0.070
0.101	-0.381	-0.830	-0.065	-0.296	-0.953	-0.289	0.715	-0.001	0.075	-0.026	0.087	0.189	0.102	0.017	-0.551
0.017	-0.427	-0.853	-0.050	-0.301	-0.952	-0.215	-0.686	0.146	-0.024	-0.068	0.063	0.105	0.055	0.040	-0.985
-0.064	-0.311	-0.802	-0.054	-0.302	-0.952	-0.032	0.164	0.016	-0.101	0.049	0.114	0.027	0.171	0.014	-1.123
-0.210	-0.396	-0.912	-0.051	-0.301	-0.952	0.045	-0.177	-0.013	-0.251	-0.037	0.004	0.115	0.086	0.095	-1.547
-0.191	-0.284	-0.948	-0.046	-0.302	-0.952	-0.088	-0.285	-0.077	-0.236	0.077	-0.032	0.093	0.196	0.130	-1.285
-0.080	-0.296	-0.790	-0.041	-0.306	-0.951	-0.167	-0.268	-0.044	-0.129	0.068	0.124	0.020	0.184	0.028	-1.679
0.120	-0.493	-0.924	-0.072	-0.304	-0.950	0.086	1.540	-0.274	0.101	-0.130	-0.011	0.223	0.014	0.105	-1.322
-0.264	-0.338	-0.983	-0.057	-0.309	-0.949	-0.254	-0.762	0.131	-0.298	0.029	-0.071	0.160	0.138	0.161	-1.490
-0.053	-0.400	-0.885	-0.067	-0.308	-0.949	0.064	0.469	-0.172	-0.077	-0.034	0.027	0.053	0.075	0.061	-1.083
-0.280	-0.377	-0.865	-0.056	-0.314	-0.948	-0.278	-0.609	0.049	-0.315	-0.005	0.046	0.174	0.097	0.038	-1.502
0.097	-0.400	-0.842	-0.061	-0.318	-0.946	-0.181	0.299	0.064	0.066	-0.024	0.068	0.202	0.074	0.012	-1.478
-0.080	-0.365	-0.885	-0.070	-0.318	-0.945	-0.037	0.461	-0.027	-0.102	0.011	0.023	0.023	0.108	0.053	-1.475
-0.260	-0.384	-0.948	-0.067	-0.325	-0.943	-0.345	-0.127	0.173	-0.285	-0.001	-0.042	0.161	0.089	0.113	-0.970
-0.053	-0.354	-0.838	-0.070	-0.331	-0.941	-0.281	0.169	-0.039	-0.074	0.035	0.066	0.045	0.119	0.001	-1.743
-0.057	-0.431	-0.869	-0.078	-0.331	-0.941	0.009	0.361	-0.124	-0.071	-0.042	0.034	0.038	0.042	0.028	-1.700
-0.299	-0.454	-0.924	-0.079	-0.335	-0.939	-0.205	0.031	0.025	-0.312	-0.061	-0.023	0.207	0.018	0.081	-1.195
-0.064	-0.504	-0.924	-0.074	-0.335	-0.939	0.009	-0.222	0.126	-0.082	-0.111	-0.023	0.024	0.033	0.079	-1.197
-0.026	-0.384	-0.865	-0.080	-0.342	-0.936	-0.302	0.374	0.148	-0.038	0.015	0.033	0.058	0.086	0.019	-1.352
-0.068	-0.388	-0.861	-0.083	-0.342	-0.936	-0.024	0.213	0.027	-0.076	0.012	0.037	0.011	0.081	0.015	-0.250
-0.118	-0.435	-1.027	-0.059	-0.347	-0.936	-0.234	-1.275	0.148	-0.151	-0.030	-0.129	0.042	0.034	0.180	-0.839
0.240	-0.431	-0.771	-0.080	-0.350	-0.933	-0.147	1.171	0.004	0.228	-0.023	0.124	0.313	0.038	0.077	-0.598
-0.341	-0.365	-0.972	-0.063	-0.355	-0.933	-0.233	-0.855	0.198	-0.370	0.047	-0.077	0.270	0.104	0.124	-0.669
0.101	-0.466	-0.778	-0.072	-0.359	-0.931	-0.208	0.503	-0.014	0.081	-0.049	0.113	0.171	0.003	0.070	-0.484
-0.087	-0.543	-0.889	-0.067	-0.362	-0.930	-0.139	-0.215	0.098	-0.112	-0.123	0.002	0.017	0.075	0.040	-1.407
-0.057	-0.496	-0.909	-0.090	-0.364	-0.927	-0.083	1.234	-0.045	-0.058	-0.075	-0.021	0.013	0.029	0.059	-0.421
-0.214	-0.539	-0.893	-0.081	-0.365	-0.927	-0.034	-0.499	0.079	-0.225	-0.116	-0.004	0.145	0.071	0.042	-1.230
0.140	-0.365	-0.869	-0.064	-0.369	-0.927	-0.164	-0.848	0.154	0.112	0.061	0.019	0.210	0.104	0.017	-1.398
-0.295	-0.431	-0.912	-0.071	-0.370	-0.926	-0.074	0.407	0.057	-0.315	-0.003	-0.025	0.227	0.038	0.060	-1.688
-0.157	-0.439	-0.912	-0.054	-0.373	-0.926	-0.145	-0.862	0.175	-0.194	-0.008	-0.025	0.087	0.030	0.060	-1.409
-0.157	-0.439	-0.912	-0.050	-0.375	-0.926	-0.075	-0.212	0.149	-0.199	-0.006	-0.026	0.086	0.030	0.059	-1.486
-0.053	-0.489	-0.889	-0.055	-0.378	-0.924	-0.147	0.343	0.120	-0.089	-0.054	-0.004	0.018	0.020	0.036	-0.987
0.109	-0.481	-0.814	-0.059	-0.382	-0.922	-0.154	0.314	0.126	0.076	-0.042	0.069	0.180	0.013	0.040	-1.184
-0.049	-0.442	-0.885	-0.068	-0.386	-0.920	-0.220	0.467	0.008	-0.073	0.001	-0.004	0.022	0.026	0.031	-0.713
-0.249	-0.469	-0.842	-0.053	-0.388	-0.920	-0.069	-0.801	0.074	-0.287	-0.025	0.040	0.178	0.002	0.012	-0.628
0.051	-0.585	-0.814	-0.073	-0.389	-0.918	-0.064	1.092	-0.059	0.033	-0.139	0.066	0.121	0.117	0.040	-0.756
-0.033	-0.431	-0.873	-0.077	-0.391	-0.917	-0.064	0.209	0.029	-0.048	0.017	0.006	0.036	0.037	0.019	-0.926
0.017	-0.485	-0.802	-0.089	-0.394	-0.915	-0.155	0.730	0.112	0.014	-0.034	0.074	0.087	0.017	0.052	-0.359
-0.141	-0.493	-0.873	-0.077	-0.397	-0.914	-0.147	-0.600	0.118	-0.155	-0.038	0.003	0.071	0.024	0.019	-0.580
-0.007	-0.516	-0.865	-0.084	-0.400	-0.913	-0.123	0.375	0.040	-0.014	-0.059	0.010	0.064	0.046	0.011	-0.521
-0.064	-0.466	-0.814	-0.080	-0.401	-0.912	-0.064	-0.169	0.018	-0.074	-0.007	0.061	0.006	0.005	0.040	-0.931
-0.018	-0.485	-0.857	-0.089	-0.406	-0.910	-0.214	0.546	0.107	-0.019	-0.022	0.015	0.054	0.014	0.003	-0.666
-0.180	-0.462	-0.897	-0.082	-0.407	-0.910	-0.066	-0.323	0.171	-0.187	0.003	-0.025	0.108	0.010	0.042	-0.823
-0.022	-0.473	-0.838	-0.087	-0.409	-0.908	-0.092	0.226	-0.046	-0.025	-0.007	0.033	0.050	0.000	0.018	-0.678
-0.083	-0.496	-0.889	-0.083	-0.409	-0.909	0.028	-0.211	0.016	-0.091	-0.030	-0.017	0.012	0.022	0.034	-0.938
-0.007	-0.431	-0.814	-0.092	-0.413	-0.906	-0.208	0.546	-0.011	-0.004	0.040	0.055	0.064	0.046	0.042	-0.497
-0.141	-0.504	-0.901	-0.085	-0.414	-0.906	-0.056	-0.410	-0.002	-0.147	-0.032	-0.031	0.071	0.027	0.045	-0.389
0.020	-0.516	-0.865	-0.098	-0.415	-0.905	-0.019	0.733	0.035	0.027	-0.043	0.003	0.089	0.037	0.010	-0.512
0.020	-0.558	-0.786	-0.100	-0.417	-0.903	-0.081	0.166	0.072	0.029	-0.083	0.082	0.090	0.078	0.069	-0.670
-0.157	-0.485	-0.979	-0.095	-0.418	-0.904	-0.050	-0.272	0.060	-0.154	-0.009	-0.111	0.088	0.003	0.123	-0.799
-0.099	-0.466	-0.928	-0.107	-0.420	-0.901	-0.084	0.667	-0.012	-0.085	0.012	-0.061	0.031	0.018	0.072	-0.576
-0.210	-0.508	-0.845	-0.096	-0.421	-0.902	-0.067	-0.552	0.099	-0.207	-0.028	0.022	0.143	0.023	0.012	-0.622
0.120	-0.493	-0.889	-0.108	-0.424	-0.899	-0.139	0.720	0.063	0.135	-0.010	-0.023	0.187	0.007	0.031	-0.341
-0.003	-0.473	-0.814	-0.103	-0.427	-0.898	-0.147	-0.233	0.074	0.006	0.012	0.051	0.062	0.014	0.044	0.003
-0.030	-0.504	-0.873	-0.111	-0.428	-0.897	-0.010	0.456	0.027	-0.014	-0.018	-0.009	0.035	0.016	0.016	0.179
0.078	-0.508	-0.834	-0.103	-0.433	-0.895	-0.280	-0.356	0.137	0.085	-0.017	0.028	0.142	0.018	0.025	-0.518
-0.126	-0.531	-0.778	-0.102	-0.437	-0.893	-0.216	-0.007	0.035	-0.120	-0.035	0.082	0.063	0.040	0.081	-0.816
-0.199	-0.524	-0.826	-0.093	-0.440	-0.893	-0.115	-0.492	0.061	-0.202	-0.025	0.034	0.138	0.030	0.034	-0.750
-0.149	-0.496	-0.869	-0.105	-0.445	-0.889	-0.273	0.651	0.017	-0.141	0.007	-0.013	0.088	0.001	0.009	-0.886
0.013	-0.551	-0.802	-0.103	-0.450	-0.887	-0.235	-0.034	0.043	0.020	-0.042	0.052	0.071	0.054	0.059	-0.838
-0.003	-0.531	-0.806	-0.119	-0.454	-0.883	-0.244	0.874	-0.018	0.019	-0.019	0.044	0.055	0.032	0.055	-0.706
-0.126	-0.578	-0.834	-0.124	-0.461	-0.879	-0.360	0.328	0.066	-0.099	-0.058	0.012	0.070	0.077	0.028	-0.309
-0.160	-0.535	-0.775	-0.121	-0.468	-0.876	-0.355	-0.170	0.037	-0.137	-0.009	0.068	0.105	0.033	0.087	-0.750
0.020	-0.527	-0.822	-0.130	-0.470	-0.873	-0.125	0.454	-0.163	0.053	0.001	0.018	0.073	0.023	0.040	-0.589
-0.218	-0.466	-0.838	-0.119	-0.478	-0.870	-0.462	-0.591	0.095	-0.196	0.071	-0.000	0.166	0.040	0.025	-0.548
0.070	-0.504	-0.711	-0.126	-0.482	-0.867	-0.242	0.371	-0.132	0.100	0.036	0.123	0.121	0.004	0.151	-0.335
-0.107	-0.570	-0.782	-0.125	-0.489	-0.863	-0.377	-0.045	0.000	-0.078	-0.023	0.048	0.058	0.060	0.080	-0.708
-0.072	-0.543	-0.786	-0.134	-0.497	-0.857	-0.480	0.485	-0.033	-0.035	0.013	0.038	0.024	0.031	0.076	-0.624
-0.164	-0.516	-0.778	-0.134	-0.505	-0.853	-0.447	0.000	0.024	-0.127	0.048	0.041	0.118	0.001	0.084	-0.558
-0.180	-0.535	-0.786	-0.122	-0.512	-0.850	-0.393	-0.681	0.016	-0.154	0.035	0.031	0.136	0.018	0.076	-0.638
0.093	-0.554	-0.708	-0.134	-0.519	-0.844	-0.402	0.679	-0.088	0.131	0.023	0.104	0.135	0.036	0.154	-0.324
-0.145	-0.496	-0.719	-0.126	-0.525	-0.842	-0.355	-0.466	-0.016	-0.115	0.087	0.089	0.105	0.024	0.141	-0.191
0.078	-0.578	-0.704	-0.138	-0.529	-0.838	-0.203	0.756	0.032	0.120	0.009	0.101	0.115	0.056	0.156	0.396
-0.107	-0.616	-0.684	-0.143	-0.536	-0.832	-0.394	0.398	0.168	-0.060	-0.022	0.115	0.072	0.093	0.175	-0.031
0.086	-0.667	-0.684	-0.144	-0.542	-0.828	-0.303	0.223	0.174	0.134	-0.066	0.110	0.116	0.142	0.173	0.262
-0.133	-0.581	-0.652	-0.155	-0.548	-0.822	-0.300	0.683	0.065	-0.075	0.025	0.136	0.108	0.057	0.202	-0.200
-0.041	-0.647	-0.633	-0.166	-0.554	-0.816	-0.312	0.831	0.143	0.029	-0.035	0.150	0.020	0.123	0.219	0.133
-0.183	-0.674	-0.625	-0.177	-0.557	-0.811	-0.189	0.652	0.027	-0.103	-0.059	0.153	0.165	0.148	0.226	-0.376
0.013	-0.655	-0.593	-0.187	-0.565	-0.804	-0.410	0.780	0.182	0.103	-0.031	0.177	0.027	0.126	0.256	-0.286
-0.199	-0.663	-0.617	-0.183	-0.570	-0.801	-0.248	-0.144	0.158	-0.112	-0.034	0.150	0.187	0.132	0.231	-0.048
-0.130	-0.601	-0.585	-0.196	-0.573	-0.796	-0.158	0.838	0.014	-0.030	0.031	0.177	0.118	0.068	0.261	0.244
0.032	-0.620	-0.510	-0.211	-0.574	-0.791	-0.031	0.973	-0.054	0.147	0.012	0.247	0.042	0.085	0.333	0.207
-0.083	-0.686	-0.546	-0.220	-0.579	-0.786	-0.250	0.569	0.031	0.040	-0.049	0.206	0.073	0.149	0.295	0.643
-0.053	-0.616	-0.518	-0.235	-0.581	-0.779	-0.171	0.970	-0.082	0.087	0.024	0.227	0.041	0.077	0.319	0.568
-0.053	-0.616	-0.518	-0.250	-0.585	-0.771	-0.238	0.945	-0.009	0.101	0.028	0.219	0.041	0.077	0.316	0.143
-0.230	-0.697	-0.577	-0.258	-0.588	-0.766	-0.136	0.596	0.027	-0.067	-0.050	0.155	0.215	0.158	0.255	-0.093
-0.233	-0.601	-0.546	-0.268	-0.589	-0.763	0.003	0.666	0.051	-0.061	0.047	0.183	0.217	0.060	0.284	-0.264
-0.260	-0.585	-0.546	-0.281	-0.590	-0.757	-0.080	0.760	-0.080	-0.075	0.063	0.177	0.242	0.044	0.281	-0.663
-0.191	-0.639	-0.526	-0.290	-0.588	-0.755	0.066	0.499	-0.141	0.003	0.008	0.195	0.168	0.097	0.300	-0.647
-0.299	-0.605	-0.617	-0.298	-0.584	-0.755	0.214	0.409	-0.203	-0.096	0.038	0.104	0.271	0.062	0.209	-0.463
-0.268	-0.647	-0.546	-0.305	-0.582	-0.754	0.144	0.345	-0.126	-0.058	-0.007	0.174	0.237	0.105	0.279	-0.496
-0.195	-0.705	-0.538	-0.319	-0.575	-0.754	0.426	0.799	-0.172	0.029	-0.071	0.182	0.161	0.163	0.286	-0.447
-0.326	-0.771	-0.672	-0.326	-0.569	-0.755	0.400	0.372	-0.107	-0.095	-0.143	0.049	0.290	0.228	0.151	-0.222
-0.214	-0.721	-0.641	-0.332	-0.564	-0.756	0.298	0.442	-0.041	0.023	-0.097	0.081	0.178	0.176	0.182	-0.018
-0.230	-0.605	-0.621	-0.338	-0.555	-0.760	0.565	0.297	-0.121	0.013	0.010	0.105	0.192	0.060	0.201	-0.140
-0.210	-0.570	-0.641	-0.343	-0.542	-0.767	0.831	0.267	-0.141	0.038	0.031	0.092	0.173	0.024	0.180	0.127
-0.291	-0.547	-0.727	-0.351	-0.532	-0.771	0.606	0.384	-0.127	-0.036	0.044	0.009	0.253	0.001	0.092	0.236
-0.230	-0.539	-0.755	-0.357	-0.526	-0.772	0.274	0.300	-0.222	0.032	0.046	-0.017	0.191	0.009	0.064	0.466
-0.207	-0.512	-0.885	-0.370	-0.519	-0.770	0.259	0.618	-0.392	0.068	0.066	-0.149	0.167	0.036	0.065	0.368
-0.164	-0.500	-0.814	-0.379	-0.508	-0.773	0.521	0.303	-0.427	0.119	0.067	-0.075	0.126	0.048	0.005	0.127
-0.314	-0.601	-0.873	-0.393	-0.500	-0.772	0.324	0.615	-0.453	-0.017	-0.042	-0.135	0.277	0.052	0.055	-0.206
-0.468	-0.659	-0.893	-0.406	-0.497	-0.767	0.015	0.601	-0.384	-0.158	-0.103	-0.160	0.430	0.109	0.074	-0.739
-0.460	-0.616	-0.968	-0.420	-0.495	-0.761	-0.029	0.750	-0.292	-0.136	-0.063	-0.241	0.423	0.067	0.150	-1.715
-0.534	-0.697	-1.090	-0.431	-0.493	-0.756	0.042	0.684	-0.149	-0.198	-0.146	-0.368	0.496	0.147	0.271	-2.382
-0.691	-0.643	-0.979	-0.427	-0.490	-0.760	0.241	-0.263	0.074	-0.360	-0.095	-0.254	0.654	0.092	0.162	-2.655
-0.660	-0.543	-0.692	-0.421	-0.484	-0.767	0.384	-0.425	0.048	-0.335	0.000	0.041	0.625	0.009	0.126	-2.744
-0.603	-0.446	-0.692	-0.415	-0.481	-0.773	0.290	-0.347	0.097	-0.284	0.093	0.046	0.568	0.107	0.126	-2.236
-0.487	-0.435	-0.948	-0.405	-0.473	-0.783	0.423	-0.737	-0.137	-0.178	0.097	-0.200	0.452	0.118	0.131	-1.555
-0.249	-0.392	-1.106	-0.394	-0.466	-0.792	0.298	-0.799	-0.238	0.049	0.133	-0.348	0.215	0.161	0.289	-0.879
-0.307	-0.442	-1.165	-0.369	-0.462	-0.806	0.139	-1.573	-0.062	-0.034	0.079	-0.393	0.273	0.112	0.349	0.676
-0.272	-0.504	-1.243	-0.344	-0.458	-0.819	0.181	-1.544	-0.137	-0.024	0.013	-0.459	0.240	0.050	0.428	2.207
0.236	-0.690	-1.212	-0.316	-0.458	-0.831	-0.018	-1.706	-0.156	0.456	-0.172	-0.416	0.268	0.135	0.396	3.358
0.374	-0.578	-1.267	-0.278	-0.457	-0.845	0.039	-2.194	-0.065	0.556	-0.061	-0.457	0.406	0.023	0.452	4.440
0.463	-0.539	-1.338	-0.236	-0.455	-0.859	0.074	-2.341	-0.028	0.602	-0.024	-0.514	0.492	0.017	0.524	5.662
0.382	-0.655	-1.377	-0.201	-0.451	-0.870	0.263	-1.912	0.000	0.486	-0.145	-0.543	0.411	0.099	0.564	6.009
0.497	-0.632	-1.354	-0.166	-0.456	-0.875	-0.232	-1.742	0.218	0.567	-0.117	-0.514	0.526	0.076	0.541	6.474
0.597	-0.462	-1.113	-0.128	-0.462	-0.877	-0.338	-1.889	0.328	0.629	0.060	-0.271	0.624	0.095	0.301	6.895
0.794	-0.469	-1.011	-0.093	-0.467	-0.879	-0.220	-1.696	0.203	0.791	0.057	-0.166	0.819	0.087	0.200	7.450
0.844	-0.589	-1.015	-0.070	-0.471	-0.880	-0.195	-1.078	0.151	0.818	-0.059	-0.170	0.869	0.032	0.205	7.545
0.813	-0.578	-0.842	-0.057	-0.469	-0.881	0.110	-0.651	-0.061	0.773	-0.049	0.005	0.838	0.020	0.032	7.068
0.678	-0.578	-0.822	-0.049	-0.470	-0.881	-0.024	-0.312	0.013	0.631	-0.048	0.025	0.703	0.020	0.014	6.104
0.459	-0.578	-0.853	-0.043	-0.474	-0.879	-0.223	-0.175	0.138	0.406	-0.044	-0.009	0.485	0.019	0.047	4.591
0.378	-0.620	-0.794	-0.048	-0.479	-0.877	-0.228	0.412	0.054	0.330	-0.082	0.048	0.402	0.060	0.011	3.291
0.140	-0.562	-0.901	-0.044	-0.488	-0.872	-0.490	-0.105	0.255	0.087	-0.015	-0.063	0.165	0.002	0.096	2.546
0.190	-0.543	-0.834	-0.049	-0.491	-0.870	-0.173	0.431	0.118	0.143	0.008	0.002	0.215	0.017	0.031	1.637
0.301	-0.508	-0.802	-0.064	-0.491	-0.869	0.001	1.007	0.144	0.269	0.043	0.032	0.326	0.053	0.000	0.812
-0.007	-0.717	-0.940	-0.064	-0.494	-0.867	-0.127	0.081	0.109	-0.038	-0.163	-0.108	0.018	0.156	0.140	0.655
-0.026	-0.717	-0.932	-0.047	-0.500	-0.865	-0.310	-1.031	-0.025	-0.075	-0.157	-0.102	0.000	0.155	0.133	-0.220
0.067	-0.605	-0.727	-0.046	-0.506	-0.861	-0.352	-0.101	-0.110	0.016	-0.039	0.100	0.090	0.042	0.069	-1.104
-0.257	-0.570	-0.814	-0.071	-0.512	-0.856	-0.360	1.301	-0.223	-0.282	0.002	0.008	0.233	0.005	0.019	-0.917
-0.110	-0.527	-0.865	-0.044	-0.522	-0.852	-0.587	-1.491	0.150	-0.162	0.055	-0.048	0.087	0.039	0.072	-1.300
0.113	-0.458	-0.684	-0.044	-0.530	-0.847	-0.451	-0.101	-0.171	0.060	0.132	0.129	0.136	0.109	0.108	-1.487
-0.199	-0.435	-0.656	-0.042	-0.538	-0.842	-0.500	-0.183	-0.119	-0.252	0.164	0.151	0.174	0.134	0.134	-1.439
-0.007	-0.639	-0.857	-0.023	-0.546	-0.837	-0.449	-1.091	0.080	-0.080	-0.033	-0.054	0.019	0.070	0.069	-1.039
-0.180	-0.504	-0.711	-0.020	-0.549	-0.835	-0.186	-0.269	-0.117	-0.255	0.105	0.090	0.155	0.067	0.075	-1.456
0.113	-0.547	-0.601	-0.023	-0.556	-0.831	-0.390	0.234	0.101	0.039	0.070	0.195	0.139	0.026	0.184	-1.580
-0.060	-0.570	-0.810	-0.010	-0.558	-0.830	-0.098	-0.706	0.087	-0.146	0.048	-0.014	0.034	0.004	0.027	-2.045
-0.226	-0.593	-0.739	-0.006	-0.564	-0.826	-0.360	-0.166	0.164	-0.316	0.031	0.053	0.198	0.018	0.043	-2.284
-0.226	-0.593	-0.739	-0.020	-0.564	-0.826	0.003	0.739	-0.052	-0.302	0.031	0.052	0.198	0.017	0.041	-2.360
-0.287	-0.593	-0.782	-0.010	-0.567	-0.824	-0.174	-0.566	0.130	-0.374	0.034	0.007	0.259	0.015	0.004	-2.502
0.070	-0.694	-0.849	-0.019	-0.567	-0.823	-0.005	0.580	-0.036	-0.006	-0.066	-0.060	0.099	0.115	0.072	-1.946
-0.130	-0.678	-0.747	-0.012	-0.567	-0.824	0.065	-0.450	0.029	-0.213	-0.051	0.044	0.100	0.099	0.029	-1.496
0.028	-0.655	-0.782	-0.020	-0.566	-0.824	0.025	0.460	-0.063	-0.047	-0.028	0.008	0.057	0.075	0.008	-0.903
-0.014	-0.682	-0.767	-0.026	-0.566	-0.824	0.038	0.275	-0.082	-0.084	-0.055	0.024	0.016	0.101	0.006	-0.756
-0.007	-0.639	-0.676	-0.019	-0.566	-0.824	0.000	-0.354	0.030	-0.083	-0.012	0.115	0.024	0.057	0.096	-0.537
0.140	-0.605	-0.842	-0.022	-0.568	-0.823	-0.068	0.235	0.065	0.066	0.024	-0.051	0.173	0.021	0.069	0.039
-0.026	-0.628	-0.755	-0.014	-0.571	-0.821	-0.213	-0.424	0.126	-0.108	0.005	0.033	0.010	0.043	0.017	-0.709
0.297	-0.616	-0.676	-0.034	-0.570	-0.821	0.103	1.175	-0.179	0.235	0.015	0.112	0.335	0.029	0.095	-0.501
-0.368	-0.643	-0.826	-0.015	-0.573	-0.819	-0.179	-1.154	0.132	-0.449	-0.009	-0.039	0.328	0.054	0.055	-0.498
0.105	-0.643	-0.715	-0.008	-0.573	-0.819	0.006	-0.395	0.006	0.017	-0.009	0.071	0.146	0.052	0.054	-0.748
0.151	-0.659	-0.688	-0.017	-0.570	-0.822	0.233	0.529	-0.131	0.072	-0.028	0.101	0.194	0.066	0.080	-1.105
-0.145	-0.612	-0.849	-0.009	-0.574	-0.819	-0.254	-0.415	0.153	-0.232	0.023	-0.063	0.101	0.018	0.083	-0.399
0.136	-0.651	-0.676	-0.023	-0.574	-0.819	0.038	0.826	-0.017	0.062	-0.016	0.110	0.182	0.055	0.090	-0.926
-0.045	-0.670	-0.719	-0.038	-0.572	-0.819	0.122	0.907	-0.022	-0.104	-0.037	0.067	0.003	0.073	0.046	-1.188
-0.172	-0.655	-0.771	-0.027	-0.572	-0.820	0.044	-0.643	0.036	-0.241	-0.022	0.017	0.123	0.056	0.007	-1.009
0.017	-0.690	-0.889	-0.018	-0.571	-0.821	0.046	-0.477	0.064	-0.061	-0.057	-0.101	0.065	0.090	0.126	-1.128
-0.068	-0.655	-0.743	-0.023	-0.571	-0.821	0.036	0.257	-0.012	-0.141	-0.022	0.045	0.020	0.054	0.020	-1.245
0.070	-0.651	-0.842	-0.025	-0.569	-0.822	0.141	0.179	0.081	-0.001	-0.021	-0.052	0.117	0.048	0.078	-0.829
-0.080	-0.639	-0.700	-0.016	-0.568	-0.823	0.034	-0.451	0.114	-0.160	-0.009	0.090	0.035	0.034	0.065	-1.204
0.043	-0.694	-0.818	-0.012	-0.566	-0.824	0.166	-0.106	0.162	-0.040	-0.066	-0.026	0.087	0.087	0.052	-0.832
-0.160	-0.651	-0.731	-0.019	-0.566	-0.825	0.043	0.433	0.129	-0.238	-0.023	0.060	0.117	0.043	0.037	-1.301
0.117	-0.655	-0.755	-0.018	-0.563	-0.826	0.175	0.068	0.074	0.039	-0.030	0.039	0.157	0.045	0.014	-0.889
-0.149	-0.663	-0.810	-0.018	-0.558	-0.830	0.305	-0.014	0.057	-0.227	-0.042	-0.013	0.111	0.051	0.040	-1.199
0.128	-0.616	-0.759	-0.006	-0.557	-0.831	0.096	-0.625	0.064	0.038	0.003	0.039	0.163	0.004	0.012	-1.241
-0.114	-0.597	-0.826	-0.020	-0.552	-0.834	0.325	0.813	0.018	-0.190	0.017	-0.025	0.083	0.017	0.055	-1.144
-0.168	-0.647	-0.727	-0.006	-0.552	-0.834	0.008	-0.783	0.133	-0.258	-0.033	0.073	0.140	0.032	0.044	-1.010
0.167	-0.632	-0.778	-0.015	-0.549	-0.836	0.207	0.651	0.084	0.086	-0.020	0.024	0.191	0.015	0.008	-1.300
-0.083	-0.612	-0.826	-0.018	-0.547	-0.837	0.095	0.212	0.128	-0.162	-0.002	-0.023	0.061	0.006	0.056	-0.908
-0.026	-0.667	-0.771	-0.020	-0.546	-0.837	0.072	0.207	0.124	-0.103	-0.057	0.033	0.006	0.046	0.002	-0.441
0.078	-0.616	-0.763	-0.021	-0.544	-0.839	0.171	0.130	0.094	0.002	-0.009	0.043	0.096	0.006	0.005	-0.928
0.032	-0.616	-0.873	-0.029	-0.542	-0.840	0.135	0.524	0.065	-0.036	-0.011	-0.067	0.050	0.007	0.106	-0.571
-0.072	-0.601	-0.778	-0.018	-0.539	-0.842	0.167	-0.521	0.146	-0.150	0.002	0.030	0.055	0.024	0.012	-1.127
0.086	-0.612	-0.763	-0.024	-0.534	-0.845	0.325	0.346	-0.019	0.013	-0.015	0.049	0.102	0.014	0.003	-0.907
-0.283	-0.589	-0.849	-0.006	-0.532	-0.846	0.096	-1.059	0.084	-0.374	0.007	-0.036	0.268	0.040	0.083	-1.090
0.193	-0.578	-0.755	-0.012	-0.530	-0.848	0.143	0.457	0.079	0.109	0.016	0.059	0.211	0.053	0.011	-0.912
-0.033	-0.566	-0.767	-0.009	-0.527	-0.850	0.197	-0.177	0.073	-0.121	0.025	0.050	0.015	0.065	0.001	-1.063
0.020	-0.554	-0.802	-0.011	-0.525	-0.851	0.115	0.163	0.032	-0.065	0.035	0.016	0.040	0.077	0.037	-0.124
0.032	-0.578	-0.790	-0.003	-0.522	-0.853	0.188	-0.377	0.117	-0.061	0.009	0.030	0.051	0.054	0.025	-0.321
0.178	-0.605	-0.763	-0.002	-0.519	-0.855	0.227	-0.006	0.052	0.085	-0.022	0.060	0.197	0.028	0.002	-0.467
0.105	-0.597	-0.873	-0.001	-0.516	-0.857	0.200	-0.061	0.009	0.010	-0.018	-0.049	0.123	0.037	0.108	-0.193
-0.095	-0.578	-0.794	0.002	-0.512	-0.859	0.224	-0.149	0.028	-0.193	-0.002	0.032	0.079	0.058	0.029	-0.289
0.167	-0.578	-0.731	0.000	-0.509	-0.861	0.191	0.129	0.014	0.071	-0.005	0.097	0.183	0.058	0.034	-0.517
-0.014	-0.581	-0.818	-0.002	-0.507	-0.862	0.147	0.132	0.000	-0.108	-0.011	0.012	0.001	0.055	0.053	-0.327
0.074	-0.551	-0.806	0.005	-0.503	-0.864	0.227	-0.368	0.086	-0.027	0.016	0.026	0.092	0.087	0.040	-0.307
0.197	-0.531	-0.751	-0.005	-0.499	-0.866	0.213	0.609	-0.055	0.106	0.032	0.084	0.214	0.107	0.015	-0.426
-0.087	-0.605	-0.916	0.002	-0.495	-0.869	0.263	-0.447	0.005	-0.186	-0.046	-0.079	0.070	0.034	0.151	0.036
0.105	-0.578	-0.853	-0.001	-0.491	-0.871	0.244	0.214	0.005	0.009	-0.023	-0.013	0.121	0.062	0.088	-0.310
0.220	-0.554	-0.767	0.005	-0.491	-0.871	0.039	-0.183	0.196	0.118	-0.000	0.074	0.235	0.086	0.001	-0.846
-0.091	-0.593	-0.830	0.006	-0.491	-0.871	0.024	-0.069	0.050	-0.195	-0.039	0.012	0.079	0.048	0.064	-0.344
-0.057	-0.605	-0.798	0.000	-0.487	-0.873	0.230	0.339	-0.002	-0.155	-0.054	0.046	0.045	0.037	0.033	-0.372
0.163	-0.469	-0.849	0.004	-0.482	-0.876	0.284	-0.209	-0.012	0.060	0.076	-0.002	0.173	0.173	0.084	-0.633
0.097	-0.547	-0.838	0.001	-0.479	-0.878	0.171	0.203	0.018	-0.003	-0.004	0.011	0.108	0.096	0.072	-0.239
0.097	-0.547	-0.838	0.007	-0.476	-0.879	0.172	-0.317	0.028	-0.010	-0.007	0.013	0.106	0.097	0.072	-0.358
0.101	-0.508	-0.845	0.005	-0.471	-0.882	0.291	0.156	0.022	-0.005	0.027	0.008	0.109	0.136	0.080	-0.424
-0.099	-0.442	-0.822	0.013	-0.469	-0.883	0.132	-0.386	0.132	-0.213	0.090	0.033	0.090	0.202	0.056	-0.739
0.140	-0.489	-0.755	0.008	-0.465	-0.885	0.245	0.279	-0.059	0.031	0.040	0.102	0.147	0.157	0.011	-0.983
-0.041	-0.539	-0.838	0.013	-0.461	-0.887	0.211	-0.285	0.043	-0.156	-0.014	0.021	0.035	0.108	0.072	-0.927
-0.010	-0.554	-0.885	0.018	-0.461	-0.887	0.061	-0.256	0.077	-0.130	-0.030	-0.026	0.005	0.094	0.120	-0.319
0.136	-0.500	-0.877	0.012	-0.459	-0.888	0.104	0.346	0.013	0.022	0.022	-0.017	0.140	0.149	0.114	-0.525
0.193	-0.504	-0.786	0.008	-0.455	-0.891	0.247	0.286	-0.021	0.084	0.014	0.076	0.197	0.147	0.024	-0.508
0.032	-0.558	-0.861	0.003	-0.452	-0.892	0.184	0.316	0.089	-0.073	-0.043	0.003	0.035	0.093	0.100	-0.281
-0.037	-0.500	-0.901	0.009	-0.451	-0.892	0.030	-0.315	0.117	-0.149	0.015	-0.036	0.037	0.152	0.140	-0.484
0.093	-0.454	-0.794	0.008	-0.450	-0.893	0.062	0.080	0.030	-0.017	0.060	0.071	0.091	0.199	0.036	-1.086
0.017	-0.485	-0.849	-0.010	-0.448	-0.894	0.136	0.993	-0.062	-0.076	0.027	0.017	0.011	0.169	0.093	-0.893
-0.103	-0.496	-0.830	0.005	-0.448	-0.894	-0.018	-0.823	0.056	-0.210	0.016	0.036	0.112	0.158	0.075	-0.860
0.117	-0.516	-0.889	-0.005	-0.450	-0.893	-0.080	0.533	-0.111	0.020	-0.002	-0.024	0.103	0.139	0.135	-0.949
-0.030	-0.450	-0.853	0.000	-0.450	-0.893	-0.011	-0.324	-0.025	-0.131	0.064	0.012	0.046	0.207	0.100	-0.942
0.040	-0.423	-0.782	-0.002	-0.451	-0.892	-0.047	0.116	-0.007	-0.060	0.092	0.082	0.021	0.235	0.030	-0.580
0.032	-0.469	-0.798	0.002	-0.454	-0.891	-0.152	-0.189	0.001	-0.071	0.049	0.065	0.012	0.191	0.048	-0.896
0.063	-0.508	-0.802	-0.005	-0.461	-0.888	-0.353	0.344	-0.069	-0.033	0.017	0.057	0.042	0.153	0.054	-0.592
-0.030	-0.446	-0.865	0.003	-0.466	-0.885	-0.289	-0.463	-0.053	-0.133	0.084	-0.008	0.052	0.216	0.120	-0.611
0.117	-0.431	-0.802	-0.001	-0.469	-0.883	-0.182	0.233	-0.007	0.018	0.102	0.053	0.095	0.232	0.060	-0.414
0.032	-0.454	-0.755	0.001	-0.475	-0.880	-0.338	-0.015	0.131	-0.069	0.085	0.097	0.012	0.209	0.015	-0.380
0.124	-0.535	-0.747	-0.001	-0.482	-0.876	-0.361	0.116	-0.005	0.026	0.011	0.102	0.107	0.129	0.010	-0.268
0.082	-0.439	-0.719	-0.003	-0.486	-0.874	-0.240	0.106	-0.048	-0.014	0.112	0.127	0.067	0.226	0.014	-0.345
0.005	-0.458	-0.778	-0.018	-0.492	-0.871	-0.339	0.876	0.007	-0.076	0.099	0.064	0.008	0.207	0.049	0.035
0.063	-0.489	-0.731	-0.018	-0.500	-0.866	-0.488	0.067	0.110	-0.018	0.077	0.107	0.053	0.177	0.003	-0.441
0.201	-0.531	-0.692	-0.015	-0.506	-0.862	-0.304	-0.087	0.065	0.117	0.040	0.143	0.195	0.136	0.035	-0.581
-0.133	-0.458	-0.704	-0.028	-0.514	-0.858	-0.446	0.653	-0.091	-0.205	0.121	0.127	0.135	0.209	0.022	-0.398
-0.014	-0.473	-0.743	-0.029	-0.528	-0.849	-0.847	0.078	-0.010	-0.084	0.120	0.078	0.011	0.194	0.018	-0.552
0.070	-0.520	-0.605	-0.045	-0.542	-0.839	-0.830	0.921	-0.108	0.017	0.088	0.207	0.076	0.148	0.119	-0.835
-0.049	-0.624	-0.633	-0.057	-0.555	-0.830	-0.716	0.540	-0.186	-0.091	-0.004	0.170	0.041	0.045	0.091	-0.519
0.017	-0.566	-0.660	-0.062	-0.570	-0.820	-0.911	0.257	-0.094	-0.020	0.069	0.132	0.027	0.103	0.063	-0.562
-0.030	-0.554	-0.613	-0.078	-0.584	-0.808	-0.894	0.914	-0.139	-0.050	0.095	0.168	0.019	0.115	0.110	-0.659
-0.087	-0.581	-0.597	-0.084	-0.599	-0.797	-0.907	0.211	-0.191	-0.102	0.083	0.173	0.076	0.089	0.125	-0.608
-0.030	-0.616	-0.672	-0.094	-0.612	-0.785	-0.832	0.492	-0.204	-0.033	0.061	0.087	0.017	0.055	0.050	-0.755
-0.072	-0.570	-0.581	-0.103	-0.625	-0.774	-0.849	0.413	-0.200	-0.066	0.121	0.167	0.059	0.101	0.139	-0.568
-0.107	-0.543	-0.589	-0.113	-0.638	-0.762	-0.859	0.467	-0.218	-0.091	0.161	0.147	0.094	0.128	0.131	-0.672
0.009	-0.620	-0.499	-0.130	-0.646	-0.752	-0.595	0.902	-0.331	0.043	0.092	0.228	0.021	0.051	0.221	-0.560
-0.187	-0.763	-0.550	-0.132	-0.657	-0.742	-0.730	0.053	-0.039	-0.152	-0.040	0.167	0.176	0.092	0.170	-0.578
-0.026	-0.759	-0.550	-0.145	-0.665	-0.732	-0.521	0.846	-0.073	0.023	-0.028	0.157	0.015	0.087	0.169	-0.643
-0.137	-0.674	-0.581	-0.157	-0.671	-0.724	-0.413	0.764	-0.077	-0.077	0.063	0.118	0.126	0.001	0.138	-0.681
-0.187	-0.744	-0.542	-0.162	-0.674	-0.721	-0.134	0.283	-0.032	-0.122	-0.004	0.154	0.177	0.070	0.178	-0.543
-0.053	-0.752	-0.451	-0.173	-0.676	-0.716	-0.147	0.855	0.018	0.025	-0.009	0.240	0.043	0.077	0.268	-0.843
-0.176	-0.809	-0.510	-0.187	-0.681	-0.708	-0.280	0.967	0.020	-0.085	-0.062	0.173	0.166	0.135	0.209	-0.581
-0.218	-0.759	-0.499	-0.192	-0.682	-0.705	-0.094	0.286	-0.063	-0.122	-0.010	0.183	0.208	0.084	0.222	-0.432
-0.057	-0.724	-0.518	-0.204	-0.683	-0.701	-0.062	0.837	-0.078	0.052	0.025	0.159	0.047	0.049	0.202	-0.656
-0.168	-0.732	-0.534	-0.214	-0.685	-0.697	-0.067	0.706	0.047	-0.050	0.019	0.139	0.160	0.057	0.186	-0.495
-0.210	-0.755	-0.507	-0.219	-0.688	-0.691	-0.209	0.488	0.068	-0.087	-0.000	0.161	0.203	0.079	0.214	-0.349
-0.137	-0.775	-0.550	-0.225	-0.689	-0.689	-0.057	0.268	-0.122	-0.008	-0.019	0.116	0.132	0.099	0.171	-0.413
-0.195	-0.670	-0.613	-0.235	-0.691	-0.683	-0.219	0.590	-0.181	-0.055	0.088	0.047	0.189	0.005	0.108	-0.219
-0.133	-0.581	-0.601	-0.246	-0.697	-0.674	-0.471	0.631	-0.212	0.017	0.182	0.050	0.128	0.093	0.119	-0.022
-0.126	-0.570	-0.550	-0.263	-0.704	-0.660	-0.627	1.002	-0.267	0.042	0.201	0.087	0.121	0.104	0.170	-0.111
-0.176	-0.736	-0.633	-0.275	-0.712	-0.646	-0.749	0.542	-0.357	0.004	0.043	-0.009	0.171	0.062	0.088	-0.692
-0.257	-0.779	-0.621	-0.297	-0.717	-0.631	-0.645	1.071	-0.564	-0.056	0.005	-0.012	0.252	0.105	0.100	-1.398
-0.560	-0.713	-0.873	-0.308	-0.719	-0.623	-0.541	0.120	-0.653	-0.348	0.073	-0.273	0.555	0.039	0.152	-1.782
-0.560	-0.713	-0.873	-0.320	-0.725	-0.610	-0.861	0.115	-0.691	-0.336	0.079	-0.285	0.555	0.040	0.152	-2.004
-0.387	-0.956	-0.759	-0.330	-0.736	-0.591	-1.234	0.090	-0.589	-0.154	-0.153	-0.189	0.381	0.283	0.037	-2.263
-0.357	-0.956	-0.719	-0.343	-0.744	-0.573	-1.103	0.360	-0.641	-0.109	-0.144	-0.169	0.352	0.283	0.002	-1.929
-0.437	-0.902	-0.609	-0.350	-0.752	-0.558	-0.902	0.125	-0.353	-0.183	-0.082	-0.073	0.433	0.229	0.112	-1.610
-0.441	-0.844	-0.601	-0.358	-0.755	-0.549	-0.489	0.211	-0.354	-0.179	-0.021	-0.074	0.435	0.172	0.121	-1.551
-0.441	-0.748	-0.676	-0.360	-0.753	-0.550	-0.086	-0.244	-0.347	-0.177	0.073	-0.148	0.436	0.076	0.046	-1.387
-0.387	-0.736	-0.684	-0.360	-0.750	-0.555	0.039	-0.546	-0.353	-0.124	0.082	-0.151	0.382	0.065	0.038	-0.834
-0.287	-0.771	-0.652	-0.356	-0.748	-0.560	-0.042	-0.818	-0.372	-0.028	0.045	-0.114	0.282	0.100	0.070	0.144
-0.168	-0.794	-0.668	-0.347	-0.748	-0.566	-0.122	-1.079	-0.274	0.083	0.021	-0.124	0.164	0.124	0.054	0.939
0.047	-0.779	-0.692	-0.342	-0.746	-0.571	-0.008	-0.685	-0.234	0.293	0.035	-0.143	0.051	0.109	0.029	1.873
-0.026	-0.809	-0.771	-0.329	-0.748	-0.577	-0.168	-1.157	-0.065	0.207	0.006	-0.216	0.023	0.141	0.050	2.865
0.109	-0.891	-0.885	-0.311	-0.747	-0.587	-0.017	-1.535	-0.145	0.324	-0.076	-0.320	0.112	0.222	0.164	3.425
0.243	-0.925	-1.074	-0.294	-0.745	-0.598	0.045	-1.574	-0.217	0.441	-0.112	-0.498	0.246	0.257	0.353	3.563
0.170	-0.879	-1.106	-0.268	-0.743	-0.613	0.121	-2.055	-0.027	0.342	-0.068	-0.516	0.173	0.212	0.385	4.055
0.205	-0.848	-1.161	-0.238	-0.743	-0.625	0.013	-2.254	0.039	0.346	-0.038	-0.558	0.206	0.181	0.440	4.533
0.324	-0.894	-1.106	-0.209	-0.741	-0.639	0.196	-2.075	0.045	0.437	-0.087	-0.491	0.326	0.228	0.385	4.770
0.470	-0.829	-0.991	-0.181	-0.740	-0.648	0.107	-1.891	0.136	0.554	-0.022	-0.367	0.471	0.163	0.271	5.307
0.505	-0.724	-0.845	-0.158	-0.741	-0.653	-0.038	-1.390	0.219	0.565	0.083	-0.217	0.507	0.059	0.125	6.005
0.578	-0.790	-0.901	-0.130	-0.742	-0.657	-0.063	-1.646	0.245	0.610	0.019	-0.268	0.579	0.125	0.181	6.200
0.682	-0.809	-0.747	-0.116	-0.739	-0.664	0.274	-0.941	-0.051	0.700	-0.004	-0.108	0.682	0.144	0.028	5.901
0.536	-0.809	-0.664	-0.109	-0.737	-0.667	0.143	-0.514	-0.128	0.547	-0.006	-0.022	0.538	0.144	0.054	5.340
0.417	-0.941	-0.692	-0.102	-0.734	-0.671	0.188	-0.618	-0.144	0.419	-0.140	-0.046	0.418	0.276	0.026	4.385
0.301	-0.891	-0.585	-0.100	-0.733	-0.673	0.098	-0.234	-0.179	0.302	-0.091	0.061	0.303	0.227	0.132	3.293
0.159	-0.902	-0.656	-0.096	-0.735	-0.672	-0.118	-0.364	-0.107	0.156	-0.101	-0.011	0.160	0.239	0.060	2.272
0.178	-0.786	-0.581	-0.096	-0.740	-0.666	-0.345	0.070	0.002	0.175	0.020	0.057	0.180	0.123	0.134	1.761
0.051	-0.790	-0.526	-0.102	-0.742	-0.662	-0.171	0.602	0.073	0.055	0.019	0.108	0.053	0.127	0.188	1.192
0.167	-0.844	-0.613	-0.105	-0.744	-0.660	-0.078	0.506	0.201	0.174	-0.034	0.018	0.169	0.181	0.101	0.235
0.009	-1.092	-0.704	-0.111	-0.746	-0.657	-0.064	0.892	0.381	0.022	-0.279	-0.077	0.011	0.429	0.009	-0.539
-0.310	-0.964	-0.672	-0.098	-0.752	-0.652	-0.310	-0.306	0.620	-0.310	-0.147	-0.050	0.307	0.302	0.040	-1.219
-0.191	-0.798	-0.530	-0.089	-0.748	-0.658	0.345	-0.286	0.348	-0.199	0.016	0.096	0.187	0.136	0.181	-1.919
-0.253	-0.690	-0.625	-0.072	-0.742	-0.666	0.463	-0.967	0.352	-0.278	0.118	0.010	0.248	0.027	0.085	-1.855
-0.126	-0.678	-0.538	-0.058	-0.743	-0.667	0.020	-0.581	0.414	-0.164	0.130	0.097	0.120	0.015	0.171	-1.643
0.101	-0.867	-0.577	-0.052	-0.739	-0.672	0.372	-0.092	0.330	0.057	-0.064	0.062	0.108	0.205	0.131	-0.724
-0.145	-0.840	-0.613	-0.035	-0.739	-0.673	-0.006	-0.791	0.432	-0.204	-0.036	0.027	0.136	0.178	0.094	-0.501
0.293	-0.914	-0.597	-0.045	-0.737	-0.674	0.187	1.185	0.335	0.245	-0.111	0.044	0.302	0.251	0.109	0.159
-0.110	-0.752	-0.518	-0.037	-0.737	-0.675	0.058	-0.205	0.353	-0.166	0.051	0.123	0.100	0.088	0.187	-1.207
0.197	-0.840	-0.593	-0.050	-0.736	-0.676	0.154	1.351	0.332	0.155	-0.040	0.049	0.209	0.176	0.111	-0.687
-0.541	-0.821	-0.617	-0.027	-0.733	-0.680	0.247	-1.491	0.317	-0.606	-0.023	0.030	0.529	0.157	0.087	-1.776
0.109	-0.767	-0.499	-0.035	-0.730	-0.683	0.241	0.785	0.157	0.052	0.028	0.151	0.123	0.103	0.204	-1.482
-0.218	-0.752	-0.522	-0.029	-0.729	-0.684	0.107	-0.283	0.157	-0.281	0.043	0.129	0.204	0.087	0.180	-1.913
0.043	-0.798	-0.637	-0.021	-0.726	-0.688	0.248	-0.384	0.149	-0.027	-0.007	0.018	0.059	0.133	0.065	-0.563
0.032	-0.790	-0.507	-0.009	-0.723	-0.691	0.212	-0.544	0.328	-0.051	-0.002	0.151	0.049	0.125	0.194	-1.107
0.124	-0.752	-0.510	-0.020	-0.723	-0.691	0.059	1.009	0.200	0.052	0.037	0.147	0.142	0.085	0.190	-0.709
-0.145	-0.740	-0.566	-0.023	-0.721	-0.693	0.153	0.260	0.061	-0.214	0.046	0.093	0.125	0.073	0.135	-1.188
-0.018	-0.782	-0.585	-0.020	-0.720	-0.694	0.101	-0.222	-0.046	-0.089	0.003	0.075	0.005	0.114	0.115	-1.261
-0.191	-0.794	-0.641	-0.024	-0.719	-0.694	0.027	0.216	0.005	-0.259	-0.009	0.020	0.165	0.124	0.061	-1.616
-0.022	-0.825	-0.589	-0.025	-0.716	-0.698	0.273	-0.017	-0.128	-0.088	-0.043	0.075	0.006	0.154	0.113	-1.885
-0.053	-0.829	-0.644	-0.020	-0.714	-0.700	0.141	-0.201	0.159	-0.124	-0.049	0.021	0.022	0.156	0.058	-1.665
-0.276	-0.736	-0.664	-0.021	-0.710	-0.704	0.292	0.130	0.129	-0.347	0.040	0.006	0.242	0.062	0.037	-1.338
0.090	-0.775	-0.577	-0.021	-0.707	-0.707	0.257	-0.047	-0.047	0.018	-0.002	0.096	0.125	0.099	0.123	-1.708
-0.026	-0.829	-0.656	-0.017	-0.704	-0.709	0.198	-0.034	0.203	-0.101	-0.059	0.019	0.012	0.153	0.045	-1.455
-0.195	-0.763	-0.629	-0.019	-0.703	-0.711	0.141	0.139	0.059	-0.268	0.005	0.048	0.156	0.087	0.072	-1.117
0.082	-0.755	-0.656	-0.009	-0.699	-0.715	0.258	-0.493	0.193	-0.002	0.009	0.024	0.123	0.078	0.044	-1.522
-0.099	-0.798	-0.617	-0.011	-0.696	-0.718	0.226	0.229	0.128	-0.181	-0.036	0.066	0.056	0.120	0.083	-1.455
-0.099	-0.798	-0.617	-0.013	-0.693	-0.721	0.250	0.159	0.058	-0.179	-0.040	0.069	0.056	0.120	0.084	-1.050
0.001	-0.829	-0.731	-0.022	-0.690	-0.724	0.246	0.685	0.055	-0.070	-0.074	-0.042	0.042	0.150	0.031	-0.923
0.005	-0.732	-0.613	-0.017	-0.687	-0.726	0.198	-0.181	0.158	-0.071	0.020	0.079	0.046	0.052	0.088	-0.552
0.132	-0.790	-0.664	-0.022	-0.683	-0.730	0.295	0.461	0.090	0.061	-0.042	0.031	0.171	0.108	0.039	0.009
0.078	-0.732	-0.617	-0.015	-0.680	-0.733	0.211	-0.281	0.205	-0.001	0.013	0.081	0.115	0.048	0.088	-0.163
0.159	-0.759	-0.581	-0.030	-0.678	-0.734	0.192	1.161	0.109	0.095	-0.016	0.118	0.194	0.074	0.125	-0.135
-0.080	-0.786	-0.589	-0.025	-0.674	-0.738	0.318	-0.225	0.108	-0.148	-0.048	0.115	0.047	0.100	0.118	-0.201
0.009	-0.736	-0.719	-0.024	-0.671	-0.741	0.225	0.035	0.107	-0.061	-0.001	-0.013	0.038	0.049	0.011	-0.542
0.097	-0.705	-0.574	-0.029	-0.666	-0.745	0.342	0.393	0.022	0.032	0.025	0.137	0.124	0.017	0.135	-1.016
-0.103	-0.755	-0.755	-0.027	-0.663	-0.748	0.240	-0.054	0.144	-0.170	-0.029	-0.041	0.077	0.067	0.047	-0.592
-0.064	-0.705	-0.723	-0.020	-0.658	-0.753	0.327	-0.373	0.121	-0.139	0.017	-0.005	0.040	0.015	0.015	-0.761
0.128	-0.663	-0.664	-0.022	-0.653	-0.757	0.362	0.262	0.049	0.056	0.054	0.059	0.153	0.029	0.044	-0.786
-0.064	-0.752	-0.723	-0.016	-0.648	-0.761	0.308	-0.307	0.114	-0.143	-0.039	0.003	0.040	0.059	0.015	-0.815
0.090	-0.632	-0.723	-0.021	-0.643	-0.765	0.333	0.332	-0.010	0.016	0.076	0.008	0.114	0.062	0.015	-0.434
-0.107	-0.752	-0.684	-0.020	-0.639	-0.769	0.291	-0.037	0.094	-0.182	-0.048	0.051	0.082	0.056	0.025	-0.893
0.113	-0.721	-0.668	-0.030	-0.638	-0.769	0.078	0.726	0.015	0.048	-0.018	0.067	0.137	0.024	0.041	-0.696
-0.103	-0.694	-0.775	-0.028	-0.636	-0.771	0.151	-0.133	0.079	-0.170	0.007	-0.037	0.078	0.004	0.066	-0.964
0.017	-0.678	-0.775	-0.030	-0.631	-0.775	0.333	0.190	0.021	-0.048	0.018	-0.033	0.042	0.021	0.066	-0.753
-0.053	-0.674	-0.700	-0.035	-0.628	-0.778	0.218	0.321	0.028	-0.113	0.018	0.044	0.027	0.027	0.009	-0.907
-0.018	-0.670	-0.763	-0.031	-0.625	-0.780	0.185	-0.192	0.031	-0.082	0.020	-0.016	0.008	0.032	0.054	-0.507
0.036	-0.651	-0.743	-0.031	-0.621	-0.783	0.270	0.017	0.053	-0.028	0.035	0.007	0.062	0.052	0.034	-0.656
0.093	-0.686	-0.739	-0.027	-0.619	-0.785	0.132	-0.146	0.088	0.026	-0.002	0.013	0.120	0.017	0.031	-0.682
-0.057	-0.724	-0.715	-0.033	-0.617	-0.787	0.177	0.407	0.025	-0.118	-0.043	0.038	0.030	0.021	0.007	-0.417
-0.064	-0.678	-0.759	-0.033	-0.611	-0.791	0.391	0.008	0.061	-0.127	-0.002	0.000	0.037	0.026	0.051	-0.577
0.117	-0.678	-0.727	-0.028	-0.607	-0.794	0.254	-0.143	0.181	0.049	-0.006	0.035	0.143	0.027	0.019	-0.660
-0.037	-0.663	-0.739	-0.028	-0.604	-0.797	0.221	0.011	-0.024	-0.105	0.006	0.026	0.011	0.044	0.031	-0.389
0.047	-0.643	-0.648	-0.038	-0.600	-0.799	0.244	0.601	-0.038	-0.011	0.022	0.119	0.076	0.064	0.060	-0.122
0.082	-0.659	-0.810	-0.026	-0.597	-0.802	0.209	-0.622	0.152	0.011	0.004	-0.039	0.110	0.049	0.101	-0.429
0.067	-0.647	-0.684	-0.037	-0.594	-0.803	0.183	0.722	0.050	0.005	0.013	0.089	0.096	0.062	0.026	-0.491
-0.037	-0.659	-0.798	-0.034	-0.591	-0.806	0.231	-0.150	0.059	-0.102	-0.002	-0.022	0.009	0.050	0.088	-0.555
-0.064	-0.694	-0.775	-0.028	-0.587	-0.809	0.260	-0.344	0.046	-0.136	-0.041	0.005	0.035	0.015	0.064	-0.657
0.024	-0.632	-0.786	-0.029	-0.585	-0.810	0.115	0.169	0.070	-0.046	0.020	-0.005	0.053	0.077	0.075	-0.738
0.032	-0.667	-0.711	-0.033	-0.582	-0.812	0.200	0.280	0.038	-0.035	-0.018	0.072	0.061	0.042	0.001	-0.817
0.028	-0.647	-0.759	-0.037	-0.578	-0.815	0.250	0.292	0.050	-0.036	-0.003	0.028	0.057	0.061	0.046	-0.583
-0.072	-0.647	-0.771	-0.034	-0.574	-0.818	0.261	-0.177	0.051	-0.139	-0.007	0.019	0.044	0.060	0.057	-0.702
0.043	-0.609	-0.782	-0.036	-0.572	-0.819	0.151	0.202	0.049	-0.022	0.030	0.009	0.070	0.099	0.068	-0.693
-0.037	-0.585	-0.802	-0.035	-0.567	-0.823	0.288	-0.101	-0.050	-0.104	0.049	-0.007	0.010	0.122	0.087	-0.814
0.036	-0.651	-0.731	-0.036	-0.562	-0.826	0.328	0.062	0.035	-0.031	-0.022	0.067	0.062	0.056	0.015	-0.443
-0.022	-0.670	-0.775	-0.030	-0.560	-0.828	0.193	-0.290	0.096	-0.095	-0.044	0.026	0.003	0.036	0.057	-0.549
0.105	-0.620	-0.767	-0.039	-0.558	-0.829	0.115	0.605	0.027	0.041	0.005	0.035	0.129	0.086	0.049	-0.419
-0.010	-0.543	-0.826	-0.039	-0.555	-0.831	0.172	0.056	0.047	-0.074	0.079	-0.022	0.014	0.164	0.107	-0.430
0.028	-0.535	-0.755	-0.036	-0.548	-0.836	0.434	-0.171	0.041	-0.039	0.080	0.054	0.052	0.172	0.036	-0.380
0.032	-0.616	-0.719	-0.036	-0.541	-0.840	0.424	0.051	0.052	-0.036	-0.008	0.094	0.056	0.092	0.000	-0.434
-0.003	-0.632	-0.782	-0.036	-0.540	-0.841	0.098	0.054	0.071	-0.070	-0.024	0.032	0.019	0.076	0.063	-0.410
0.074	-0.570	-0.798	-0.044	-0.537	-0.843	0.198	0.456	-0.016	0.014	0.034	0.018	0.097	0.138	0.078	-0.422
-0.007	-0.570	-0.810	-0.049	-0.530	-0.846	0.389	0.290	-0.040	-0.062	0.028	0.010	0.014	0.137	0.090	-0.306
0.013	-0.562	-0.802	-0.045	-0.524	-0.850	0.360	-0.173	0.013	-0.046	0.029	0.022	0.031	0.144	0.083	-0.430
0.074	-0.616	-0.751	-0.050	-0.525	-0.849	-0.039	0.333	0.109	0.020	-0.024	0.073	0.091	0.089	0.032	-0.377
-0.072	-0.674	-0.755	-0.047	-0.524	-0.850	0.107	-0.109	0.059	-0.129	-0.083	0.070	0.057	0.029	0.036	-0.565
0.097	-0.570	-0.806	-0.047	-0.519	-0.854	0.306	-0.019	-0.020	0.040	0.016	0.022	0.111	0.132	0.087	-0.656
-0.095	-0.504	-0.842	-0.045	-0.515	-0.856	0.261	-0.073	0.014	-0.154	0.078	-0.011	0.084	0.198	0.122	-0.553
-0.041	-0.512	-0.735	-0.058	-0.516	-0.855	-0.073	0.689	-0.046	-0.087	0.071	0.094	0.032	0.189	0.015	-0.258
0.120	-0.558	-0.719	-0.054	-0.519	-0.853	-0.141	-0.162	0.021	0.071	0.028	0.108	0.128	0.143	0.001	-0.306
0.063	-0.539	-0.763	-0.056	-0.518	-0.854	0.044	0.054	-0.109	0.015	0.046	0.065	0.069	0.162	0.042	0.017
0.063	-0.539	-0.763	-0.059	-0.517	-0.854	0.069	0.200	0.008	0.018	0.045	0.066	0.068	0.161	0.042	0.553
0.051	-0.512	-0.715	-0.061	-0.520	-0.852	-0.183	0.211	0.151	0.007	0.076	0.110	0.057	0.188	0.006	0.056
0.213	-0.585	-0.723	-0.064	-0.522	-0.851	-0.045	0.337	0.103	0.172	0.003	0.101	0.219	0.113	0.002	0.099
-0.126	-0.651	-0.794	-0.058	-0.521	-0.852	0.089	-0.275	0.171	-0.173	-0.063	0.031	0.118	0.047	0.074	0.171
0.074	-0.543	-0.747	-0.067	-0.520	-0.852	0.074	0.593	0.104	0.036	0.044	0.078	0.082	0.153	0.028	0.212
0.086	-0.520	-0.782	-0.072	-0.521	-0.851	-0.060	0.377	0.106	0.052	0.068	0.041	0.095	0.175	0.065	-0.309
0.055	-0.516	-0.696	-0.079	-0.524	-0.848	-0.130	0.491	0.081	0.028	0.075	0.125	0.065	0.178	0.019	0.145
-0.053	-0.585	-0.739	-0.078	-0.527	-0.847	-0.146	0.080	0.210	-0.081	0.008	0.079	0.040	0.107	0.026	-0.243
0.067	-0.609	-0.747	-0.088	-0.529	-0.844	-0.103	0.763	0.176	0.049	-0.012	0.069	0.083	0.083	0.035	-0.247
-0.126	-0.558	-0.727	-0.080	-0.533	-0.842	-0.225	-0.367	0.233	-0.153	0.042	0.086	0.106	0.133	0.016	-0.304
0.074	-0.496	-0.656	-0.086	-0.536	-0.840	-0.148	0.435	0.043	0.054	0.106	0.154	0.097	0.194	0.055	-0.320
0.005	-0.578	-0.668	-0.102	-0.537	-0.837	-0.045	0.954	0.012	0.000	0.026	0.140	0.031	0.112	0.043	-0.265
-0.080	-0.651	-0.696	-0.099	-0.540	-0.836	-0.122	-0.100	0.143	-0.087	-0.044	0.110	0.051	0.037	0.016	-0.169
0.067	-0.539	-0.672	-0.117	-0.545	-0.831	-0.267	1.098	-0.000	0.077	0.072	0.128	0.097	0.148	0.040	-0.069
-0.114	-0.516	-0.688	-0.115	-0.550	-0.828	-0.282	-0.085	0.048	-0.105	0.100	0.109	0.082	0.170	0.025	-0.132
0.078	-0.504	-0.585	-0.131	-0.552	-0.824	-0.133	0.967	-0.113	0.104	0.114	0.207	0.112	0.180	0.128	-0.117
-0.064	-0.581	-0.585	-0.141	-0.555	-0.820	-0.167	0.524	-0.075	-0.028	0.040	0.203	0.029	0.102	0.129	-0.286
-0.130	-0.558	-0.672	-0.153	-0.563	-0.812	-0.486	0.803	0.039	-0.080	0.071	0.108	0.094	0.124	0.043	-0.167
-0.060	-0.566	-0.581	-0.160	-0.570	-0.806	-0.417	0.432	-0.011	-0.003	0.070	0.193	0.024	0.115	0.135	-0.189
-0.114	-0.539	-0.684	-0.168	-0.574	-0.802	-0.239	0.464	-0.058	-0.048	0.101	0.086	0.077	0.139	0.033	-0.384
0.013	-0.481	-0.593	-0.181	-0.577	-0.796	-0.236	0.758	-0.076	0.092	0.162	0.171	0.048	0.195	0.125	-0.311
-0.214	-0.527	-0.546	-0.192	-0.584	-0.789	-0.423	0.666	-0.078	-0.122	0.122	0.211	0.180	0.147	0.173	-0.456
-0.149	-0.667	-0.609	-0.205	-0.592	-0.780	-0.478	0.789	-0.027	-0.044	-0.009	0.139	0.115	0.008	0.111	-0.342
-0.191	-0.616	-0.684	-0.213	-0.594	-0.776	-0.139	0.449	-0.112	-0.078	0.043	0.060	0.158	0.058	0.037	-0.597
-0.110	-0.589	-0.597	-0.219	-0.596	-0.773	-0.150	0.302	-0.108	0.009	0.072	0.144	0.077	0.083	0.126	-0.383
-0.160	-0.574	-0.605	-0.228	-0.600	-0.767	-0.287	0.477	-0.109	-0.033	0.092	0.130	0.127	0.097	0.119	-0.449
-0.157	-0.639	-0.542	-0.237	-0.602	-0.762	-0.174	0.554	-0.127	-0.019	0.029	0.188	0.122	0.029	0.183	-0.446
-0.218	-0.728	-0.625	-0.241	-0.606	-0.758	-0.199	0.185	-0.070	-0.077	-0.057	0.102	0.184	0.061	0.102	-0.211
-0.218	-0.728	-0.625	-0.243	-0.607	-0.756	-0.104	0.095	-0.050	-0.075	-0.056	0.100	0.182	0.062	0.103	0.053
-0.033	-0.554	-0.605	-0.255	-0.607	-0.752	-0.035	0.717	-0.176	0.122	0.118	0.116	0.001	0.111	0.124	0.088
-0.076	-0.527	-0.656	-0.269	-0.606	-0.748	-0.036	0.753	-0.252	0.093	0.145	0.060	0.042	0.137	0.075	0.251
-0.187	-0.562	-0.727	-0.279	-0.614	-0.739	-0.523	0.602	-0.095	-0.009	0.117	-0.020	0.155	0.100	0.006	0.682
-0.191	-0.643	-0.719	-0.290	-0.622	-0.727	-0.606	0.656	-0.083	-0.002	0.044	-0.023	0.159	0.017	0.014	0.403
-0.072	-0.705	-0.656	-0.305	-0.627	-0.717	-0.437	0.831	-0.332	0.132	-0.013	0.029	0.039	0.046	0.079	-0.099
-0.241	-0.829	-0.731	-0.323	-0.628	-0.708	-0.233	0.893	-0.442	-0.019	-0.136	-0.054	0.207	0.171	0.006	-0.587
-0.391	-0.759	-0.775	-0.337	-0.631	-0.699	-0.351	0.726	-0.281	-0.156	-0.063	-0.107	0.357	0.102	0.036	-1.224
-0.503	-0.771	-0.972	-0.350	-0.638	-0.686	-0.606	0.730	-0.199	-0.255	-0.068	-0.316	0.468	0.115	0.232	-1.541
-0.572	-0.752	-0.991	-0.352	-0.646	-0.677	-0.745	-0.032	-0.231	-0.322	-0.040	-0.345	0.538	0.098	0.250	-1.919
-0.295	-0.821	-0.924	-0.365	-0.654	-0.663	-0.767	0.618	-0.336	-0.032	-0.102	-0.292	0.261	0.169	0.182	-2.177
-0.480	-0.840	-0.877	-0.373	-0.661	-0.651	-0.680	0.433	-0.203	-0.209	-0.114	-0.257	0.446	0.190	0.134	-1.673
-0.545	-0.775	-0.641	-0.369	-0.664	-0.650	-0.304	-0.412	-0.096	-0.278	-0.045	-0.021	0.513	0.125	0.103	-1.433
-0.272	-0.682	-0.652	-0.373	-0.660	-0.652	0.201	0.117	-0.227	-0.001	0.044	-0.031	0.239	0.034	0.093	-1.399
-0.468	-0.581	-0.869	-0.369	-0.654	-0.661	0.376	-0.494	-0.176	-0.202	0.137	-0.239	0.435	0.065	0.123	-1.115
-0.268	-0.639	-0.849	-0.358	-0.649	-0.671	0.281	-0.893	-0.062	-0.013	0.075	-0.208	0.237	0.005	0.103	-0.294
-0.310	-0.709	-0.794	-0.346	-0.647	-0.680	0.164	-0.917	-0.018	-0.068	0.003	-0.144	0.279	0.066	0.047	0.284
-0.110	-0.694	-0.759	-0.331	-0.646	-0.688	0.140	-0.930	0.076	0.118	0.017	-0.101	0.080	0.052	0.011	1.481
0.063	-0.628	-0.901	-0.313	-0.644	-0.698	0.152	-1.148	0.062	0.273	0.081	-0.233	0.093	0.012	0.152	2.296
0.190	-0.678	-0.920	-0.293	-0.641	-0.710	0.216	-1.363	-0.012	0.379	0.028	-0.241	0.220	0.040	0.171	3.600
0.209	-0.721	-0.979	-0.274	-0.635	-0.722	0.302	-1.347	-0.192	0.380	-0.020	-0.288	0.240	0.084	0.229	4.283
0.409	-0.794	-1.161	-0.249	-0.634	-0.732	0.079	-1.708	-0.124	0.554	-0.095	-0.458	0.441	0.159	0.409	4.768
0.317	-0.837	-1.255	-0.222	-0.634	-0.741	-0.005	-1.678	0.049	0.435	-0.137	-0.544	0.348	0.204	0.503	5.359
0.405	-0.771	-1.149	-0.200	-0.633	-0.748	0.070	-1.202	0.123	0.501	-0.072	-0.431	0.437	0.139	0.396	5.850
0.590	-0.709	-1.113	-0.176	-0.634	-0.754	0.021	-1.313	0.213	0.661	-0.010	-0.390	0.622	0.079	0.360	5.952
0.578	-0.601	-0.834	-0.150	-0.636	-0.757	-0.123	-1.328	0.288	0.624	0.101	-0.107	0.610	0.028	0.080	5.847
0.578	-0.601	-0.834	-0.141	-0.636	-0.759	0.035	-0.398	0.022	0.615	0.100	-0.104	0.611	0.027	0.079	5.184
0.367	-0.593	-0.818	-0.136	-0.636	-0.760	0.008	-0.254	-0.045	0.399	0.108	-0.088	0.399	0.034	0.063	3.982
0.163	-0.724	-0.842	-0.132	-0.636	-0.761	0.012	-0.265	-0.017	0.190	-0.024	-0.110	0.195	0.099	0.087	2.794
0.063	-0.748	-0.881	-0.128	-0.635	-0.762	0.049	-0.189	0.034	0.086	-0.048	-0.149	0.096	0.123	0.126	1.770
0.036	-0.755	-0.802	-0.117	-0.639	-0.760	-0.219	-0.511	0.184	0.048	-0.051	-0.071	0.069	0.132	0.048	1.232
0.113	-0.763	-0.723	-0.114	-0.644	-0.756	-0.294	0.133	0.341	0.122	-0.054	0.003	0.146	0.141	0.031	0.792
0.136	-0.728	-0.680	-0.112	-0.647	-0.754	-0.121	0.067	0.219	0.142	-0.016	0.045	0.170	0.107	0.075	0.772
-0.026	-0.759	-0.838	-0.107	-0.645	-0.756	0.160	-0.051	0.275	-0.024	-0.049	-0.111	0.010	0.139	0.083	0.682
0.078	-0.721	-0.790	-0.106	-0.643	-0.758	0.148	-0.013	0.002	0.079	-0.012	-0.062	0.113	0.102	0.036	0.140
0.005	-0.825	-0.672	-0.109	-0.643	-0.758	0.063	0.149	-0.050	0.009	-0.117	0.057	0.041	0.206	0.081	-0.515
-0.145	-0.829	-0.747	-0.109	-0.646	-0.756	-0.165	0.014	0.032	-0.142	-0.118	-0.021	0.108	0.211	0.007	-0.283
-0.164	-0.744	-0.704	-0.094	-0.648	-0.756	-0.093	-0.773	0.270	-0.176	-0.031	0.023	0.126	0.128	0.050	-0.589
0.101	-0.636	-0.617	-0.100	-0.649	-0.754	-0.031	0.587	0.144	0.096	0.078	0.108	0.141	0.021	0.137	-0.730
-0.057	-0.535	-0.518	-0.102	-0.650	-0.753	-0.041	0.272	0.181	-0.060	0.179	0.205	0.015	0.078	0.235	-0.597
-0.068	-0.694	-0.652	-0.114	-0.654	-0.748	-0.240	0.883	0.064	-0.060	0.025	0.066	0.026	0.082	0.100	-0.127
-0.087	-0.732	-0.589	-0.121	-0.655	-0.745	-0.086	0.494	0.010	-0.072	-0.012	0.126	0.045	0.122	0.163	-0.510
0.043	-0.813	-0.609	-0.117	-0.657	-0.745	-0.074	-0.184	0.065	0.055	-0.092	0.105	0.088	0.204	0.142	-1.233
-0.110	-0.775	-0.660	-0.124	-0.659	-0.741	-0.109	0.559	0.073	-0.092	-0.051	0.051	0.065	0.166	0.091	-1.172
-0.441	-0.771	-0.700	-0.130	-0.659	-0.741	0.060	0.334	0.030	-0.417	-0.048	0.011	0.394	0.162	0.052	-1.455
-0.049	-0.724	-0.644	-0.124	-0.659	-0.742	0.002	-0.340	0.031	-0.030	-0.001	0.067	0.000	0.117	0.107	-1.475
-0.233	-0.771	-0.633	-0.129	-0.659	-0.741	0.042	0.295	-0.006	-0.211	-0.048	0.078	0.183	0.164	0.119	-1.877
0.028	-0.709	-0.617	-0.122	-0.657	-0.744	0.128	-0.457	-0.042	0.044	0.012	0.097	0.079	0.103	0.134	-0.941
-0.307	-0.724	-0.711	-0.124	-0.653	-0.747	0.257	-0.028	-0.121	-0.289	-0.007	0.005	0.254	0.120	0.040	-1.505
0.043	-0.686	-0.715	-0.099	-0.652	-0.751	0.058	-1.556	0.066	0.037	0.031	0.006	0.097	0.082	0.035	-0.858
-0.299	-0.667	-0.660	-0.101	-0.651	-0.753	0.126	0.027	-0.020	-0.304	0.049	0.062	0.244	0.063	0.090	-1.021
0.113	-0.705	-0.609	-0.098	-0.649	-0.754	0.120	-0.097	0.058	0.104	0.009	0.115	0.170	0.102	0.141	-0.531
-0.030	-0.705	-0.621	-0.101	-0.652	-0.752	-0.133	0.324	0.089	-0.035	0.011	0.100	0.030	0.102	0.130	-0.713
-0.053	-0.705	-0.715	-0.109	-0.650	-0.752	0.108	0.491	-0.001	-0.050	0.010	0.006	0.009	0.102	0.036	-0.311
-0.053	-0.705	-0.715	-0.108	-0.652	-0.751	-0.097	-0.024	0.036	-0.052	0.011	0.005	0.012	0.102	0.036	-0.314
-0.103	-0.728	-0.641	-0.101	-0.651	-0.752	0.079	-0.450	0.022	-0.109	-0.013	0.081	0.035	0.126	0.112	-0.290
0.093	-0.670	-0.700	-0.114	-0.652	-0.750	-0.042	0.841	-0.070	0.100	0.046	0.020	0.163	0.068	0.054	-0.680
-0.026	-0.752	-0.668	-0.108	-0.651	-0.751	0.051	-0.295	0.050	-0.025	-0.036	0.052	0.048	0.149	0.086	-0.425
-0.233	-0.779	-0.739	-0.100	-0.648	-0.755	0.221	-0.563	-0.005	-0.240	-0.066	-0.015	0.157	0.175	0.015	-0.584
0.074	-0.663	-0.704	-0.105	-0.645	-0.757	0.233	0.319	-0.061	0.073	0.046	0.023	0.154	0.059	0.050	-0.426
-0.168	-0.655	-0.668	-0.089	-0.643	-0.761	0.144	-1.068	0.051	-0.186	0.052	0.062	0.085	0.051	0.085	-1.040
0.182	-0.724	-0.605	-0.105	-0.637	-0.764	0.429	1.052	-0.098	0.180	-0.024	0.129	0.267	0.121	0.149	-0.831
-0.318	-0.701	-0.786	-0.099	-0.634	-0.767	0.211	-0.270	0.171	-0.326	-0.003	-0.049	0.231	0.098	0.031	-1.246
-0.130	-0.632	-0.782	-0.097	-0.631	-0.769	0.168	-0.074	0.118	-0.140	0.064	-0.043	0.042	0.027	0.027	-1.111
-0.118	-0.636	-0.727	-0.096	-0.627	-0.773	0.294	-0.064	0.022	-0.129	0.056	0.016	0.030	0.031	0.030	-1.588
-0.110	-0.639	-0.731	-0.095	-0.626	-0.774	0.088	-0.064	-0.015	-0.122	0.051	0.013	0.023	0.034	0.028	-1.149
-0.049	-0.682	-0.786	-0.099	-0.624	-0.775	0.112	0.172	-0.122	-0.057	0.006	-0.041	0.038	0.076	0.025	-0.836
-0.091	-0.632	-0.684	-0.089	-0.622	-0.778	0.165	-0.570	0.057	-0.109	0.054	0.065	0.006	0.025	0.080	-0.653
0.028	-0.721	-0.676	-0.095	-0.619	-0.780	0.175	0.291	-0.085	0.016	-0.037	0.074	0.111	0.114	0.091	-0.602
-0.026	-0.686	-0.743	-0.093	-0.615	-0.783	0.253	-0.126	0.001	-0.041	-0.006	0.011	0.054	0.078	0.026	-0.680
-0.076	-0.659	-0.727	-0.086	-0.612	-0.786	0.194	-0.379	0.045	-0.097	0.018	0.030	0.002	0.052	0.044	-0.480
-0.076	-0.678	-0.680	-0.093	-0.610	-0.787	0.172	0.373	-0.074	-0.091	-0.004	0.078	0.000	0.071	0.093	-0.637
0.009	-0.674	-0.688	-0.087	-0.608	-0.789	0.141	-0.285	0.060	-0.011	-0.002	0.073	0.082	0.068	0.086	-0.681
-0.045	-0.705	-0.798	-0.088	-0.603	-0.793	0.353	0.041	-0.020	-0.064	-0.039	-0.033	0.025	0.099	0.023	-0.914
-0.041	-0.651	-0.767	-0.086	-0.599	-0.796	0.258	-0.034	0.071	-0.062	0.012	0.002	0.029	0.045	0.009	-0.468
-0.195	-0.670	-0.775	-0.091	-0.594	-0.799	0.303	0.234	-0.029	-0.211	-0.012	-0.003	0.127	0.064	0.002	-0.505
0.143	-0.620	-0.739	-0.088	-0.589	-0.803	0.328	-0.116	0.031	0.124	0.033	0.037	0.212	0.013	0.039	-0.490
-0.026	-0.616	-0.700	-0.104	-0.586	-0.804	0.197	0.992	-0.011	-0.029	0.035	0.077	0.043	0.009	0.079	-0.905
-0.041	-0.632	-0.700	-0.095	-0.584	-0.806	0.155	-0.452	0.113	-0.053	0.017	0.080	0.027	0.025	0.080	-1.007
-0.249	-0.636	-0.790	-0.093	-0.578	-0.810	0.368	-0.132	0.063	-0.263	0.008	-0.006	0.182	0.029	0.011	-1.367
-0.249	-0.636	-0.790	-0.095	-0.575	-0.813	0.236	0.133	0.032	-0.261	0.004	-0.004	0.182	0.030	0.010	-1.447
-0.037	-0.663	-0.755	-0.094	-0.571	-0.816	0.254	-0.012	0.051	-0.051	-0.027	0.035	0.029	0.058	0.027	-1.449
-0.057	-0.632	-0.786	-0.094	-0.565	-0.820	0.366	-0.015	-0.015	-0.070	-0.001	0.008	0.012	0.027	0.002	-1.016
-0.041	-0.593	-0.782	-0.092	-0.562	-0.822	0.193	-0.052	0.096	-0.057	0.035	0.014	0.029	0.011	0.003	-0.220
-0.041	-0.551	-0.763	-0.097	-0.560	-0.823	0.140	0.325	0.013	-0.052	0.075	0.035	0.029	0.052	0.024	-0.268
0.128	-0.632	-0.704	-0.108	-0.556	-0.824	0.296	0.699	-0.037	0.128	-0.010	0.096	0.199	0.030	0.083	-0.346
-0.080	-0.678	-0.778	-0.114	-0.550	-0.828	0.379	0.371	0.030	-0.074	-0.063	0.025	0.010	0.076	0.009	-0.308
-0.114	-0.636	-0.830	-0.114	-0.547	-0.829	0.194	0.113	0.111	-0.109	-0.023	-0.024	0.043	0.033	0.041	-0.298
-0.045	-0.570	-0.802	-0.116	-0.544	-0.831	0.191	0.129	0.045	-0.038	0.040	0.006	0.026	0.033	0.013	-0.489
-0.045	-0.566	-0.696	-0.110	-0.539	-0.835	0.335	-0.295	0.065	-0.045	0.039	0.117	0.026	0.037	0.094	-0.611
0.028	-0.578	-0.751	-0.117	-0.532	-0.838	0.395	0.450	-0.005	0.035	0.021	0.065	0.099	0.025	0.040	-0.620
-0.145	-0.620	-0.845	-0.122	-0.530	-0.839	0.157	0.302	0.040	-0.135	-0.024	-0.029	0.074	0.018	0.055	-0.463
-0.114	-0.566	-0.865	-0.113	-0.527	-0.842	0.177	-0.485	0.045	-0.114	0.027	-0.046	0.043	0.037	0.073	-0.684
0.032	-0.531	-0.802	-0.120	-0.520	-0.845	0.399	0.386	-0.076	0.038	0.055	0.020	0.104	0.071	0.009	-0.490
-0.149	-0.562	-0.802	-0.109	-0.516	-0.850	0.307	-0.616	0.076	-0.155	0.019	0.024	0.078	0.039	0.008	-0.447
0.140	-0.597	-0.782	-0.104	-0.513	-0.852	0.159	-0.225	0.028	0.128	-0.018	0.046	0.211	0.004	0.013	-0.406
-0.110	-0.566	-0.849	-0.113	-0.511	-0.852	0.117	0.522	0.013	-0.114	0.011	-0.021	0.040	0.034	0.053	-0.210
-0.083	-0.547	-0.845	-0.107	-0.505	-0.856	0.370	-0.346	-0.009	-0.093	0.025	-0.013	0.013	0.054	0.048	-0.196
0.143	-0.500	-0.786	-0.107	-0.499	-0.860	0.396	0.056	0.047	0.134	0.065	0.049	0.213	0.099	0.013	-0.650
-0.133	-0.543	-0.842	-0.101	-0.494	-0.864	0.280	-0.325	0.052	-0.149	0.018	-0.003	0.064	0.056	0.041	-0.334
-0.083	-0.593	-0.849	-0.106	-0.492	-0.864	0.166	0.323	0.054	-0.094	-0.035	-0.011	0.014	0.005	0.048	-0.145
0.055	-0.562	-0.893	-0.100	-0.485	-0.869	0.366	-0.323	0.004	0.039	-0.010	-0.050	0.125	0.035	0.090	-0.609
0.017	-0.512	-0.877	-0.097	-0.478	-0.873	0.432	-0.120	0.025	-0.002	0.033	-0.031	0.087	0.085	0.074	-0.227
-0.072	-0.431	-0.877	-0.093	-0.474	-0.876	0.246	-0.174	0.104	-0.094	0.109	-0.028	0.002	0.166	0.073	-0.165
0.051	-0.427	-0.794	-0.101	-0.471	-0.876	0.167	0.527	0.030	0.039	0.110	0.054	0.120	0.170	0.010	-0.626
-0.045	-0.504	-0.818	-0.096	-0.470	-0.878	0.092	-0.281	0.057	-0.063	0.032	0.032	0.024	0.091	0.012	-0.956
-0.164	-0.597	-0.842	-0.094	-0.465	-0.880	0.275	-0.133	0.000	-0.183	-0.066	0.011	0.096	0.003	0.035	-1.096
-0.141	-0.496	-0.877	-0.091	-0.460	-0.883	0.311	-0.116	0.037	-0.161	0.029	-0.022	0.075	0.096	0.070	-1.140
-0.141	-0.496	-0.877	-0.090	-0.455	-0.886	0.281	-0.087	0.021	-0.162	0.024	-0.019	0.077	0.095	0.071	-1.151
0.032	-0.411	-0.842	-0.093	-0.454	-0.886	0.054	0.200	-0.041	0.016	0.108	0.016	0.093	0.178	0.036	-0.747
-0.057	-0.466	-0.822	-0.098	-0.455	-0.885	-0.036	0.263	-0.004	-0.068	0.055	0.035	0.005	0.123	0.017	-0.465
0.024	-0.566	-0.810	-0.098	-0.450	-0.888	0.275	0.017	-0.064	0.014	-0.050	0.049	0.083	0.020	0.005	-0.394
-0.022	-0.547	-0.842	-0.107	-0.445	-0.889	0.292	0.477	-0.070	-0.023	-0.036	0.018	0.035	0.038	0.035	-0.165
-0.114	-0.504	-0.889	-0.096	-0.448	-0.889	-0.158	-0.585	0.152	-0.127	0.010	-0.029	0.059	0.080	0.082	0.145
0.132	-0.404	-0.830	-0.104	-0.449	-0.887	-0.061	0.488	-0.023	0.127	0.111	0.028	0.185	0.179	0.023	0.155
0.082	-0.446	-0.775	-0.110	-0.448	-0.887	0.067	0.351	-0.096	0.084	0.068	0.083	0.134	0.136	0.033	0.321
0.020	-0.427	-0.739	-0.108	-0.445	-0.889	0.199	-0.112	-0.038	0.021	0.083	0.121	0.070	0.154	0.069	0.512
0.055	-0.516	-0.759	-0.113	-0.441	-0.890	0.252	0.374	0.161	0.060	-0.009	0.102	0.105	0.064	0.050	0.168
-0.041	-0.477	-0.810	-0.117	-0.437	-0.892	0.251	0.300	0.111	-0.032	0.025	0.052	0.009	0.101	0.001	0.001
-0.057	-0.469	-0.853	-0.124	-0.438	-0.891	-0.025	0.437	0.080	-0.040	0.034	0.008	0.005	0.108	0.045	-0.047
-0.022	-0.442	-0.861	-0.130	-0.440	-0.889	-0.130	0.373	0.032	0.000	0.063	-0.002	0.030	0.134	0.053	0.078
-0.026	-0.388	-0.810	-0.129	-0.439	-0.889	0.058	-0.050	0.015	-0.005	0.116	0.050	0.029	0.186	0.003	0.245
0.090	-0.388	-0.719	-0.141	-0.436	-0.889	0.152	0.647	-0.105	0.122	0.113	0.140	0.146	0.184	0.086	0.370
0.020	-0.462	-0.735	-0.140	-0.435	-0.889	0.096	0.043	0.145	0.052	0.039	0.125	0.079	0.109	0.068	0.504
-0.014	-0.516	-0.739	-0.147	-0.438	-0.887	-0.087	0.502	0.174	0.024	-0.013	0.118	0.047	0.053	0.063	0.417
0.028	-0.547	-0.692	-0.151	-0.443	-0.884	-0.223	0.346	0.167	0.071	-0.039	0.162	0.092	0.022	0.111	0.154
-0.103	-0.508	-0.790	-0.165	-0.445	-0.880	-0.105	0.857	0.149	-0.047	0.002	0.060	0.035	0.059	0.012	0.226
-0.072	-0.454	-0.802	-0.172	-0.444	-0.879	0.106	0.483	0.063	-0.008	0.055	0.048	0.003	0.113	0.001	0.323
0.013	-0.423	-0.723	-0.183	-0.443	-0.877	0.041	0.686	0.111	0.087	0.086	0.124	0.083	0.143	0.080	0.370
-0.007	-0.496	-0.656	-0.189	-0.448	-0.874	-0.176	0.451	0.176	0.073	0.017	0.188	0.065	0.067	0.147	0.474
-0.007	-0.500	-0.676	-0.209	-0.449	-0.869	-0.053	1.176	-0.024	0.093	0.014	0.163	0.065	0.062	0.127	0.483
-0.099	-0.504	-0.688	-0.215	-0.447	-0.868	0.138	0.388	0.079	0.007	0.008	0.150	0.027	0.056	0.116	0.106
-0.122	-0.489	-0.731	-0.229	-0.447	-0.865	0.081	0.941	0.191	-0.002	0.024	0.104	0.049	0.070	0.074	0.322
-0.230	-0.524	-0.731	-0.242	-0.446	-0.862	0.125	0.835	0.157	-0.097	-0.012	0.100	0.157	0.033	0.074	-0.003
0.032	-0.446	-0.613	-0.256	-0.445	-0.858	0.081	0.904	0.084	0.179	0.064	0.215	0.106	0.109	0.193	-0.165
-0.222	-0.566	-0.688	-0.267	-0.444	-0.855	0.085	0.605	-0.013	-0.065	-0.056	0.137	0.147	0.013	0.120	-0.406
-0.241	-0.477	-0.715	-0.278	-0.445	-0.851	-0.029	0.619	-0.011	-0.074	0.033	0.106	0.167	0.074	0.093	-0.256
-0.303	-0.404	-0.806	-0.291	-0.449	-0.845	-0.236	0.778	-0.011	-0.122	0.110	0.009	0.229	0.145	0.004	-0.628
-0.214	-0.338	-0.708	-0.300	-0.453	-0.839	-0.295	0.530	-0.075	-0.024	0.181	0.101	0.140	0.209	0.104	-0.569
-0.210	-0.396	-0.680	-0.315	-0.464	-0.828	-0.684	0.878	-0.047	-0.005	0.134	0.117	0.136	0.150	0.133	-0.320
-0.249	-0.396	-0.605	-0.324	-0.474	-0.819	-0.616	0.480	-0.124	-0.035	0.143	0.183	0.175	0.149	0.209	-0.064
-0.176	-0.462	-0.574	-0.336	-0.477	-0.812	-0.303	0.584	-0.287	0.051	0.081	0.208	0.103	0.081	0.243	-0.082
-0.237	-0.547	-0.644	-0.354	-0.480	-0.803	-0.285	0.930	-0.247	0.006	-0.001	0.128	0.163	0.006	0.174	-0.049
-0.287	-0.527	-0.696	-0.364	-0.485	-0.795	-0.372	0.542	-0.204	-0.033	0.023	0.069	0.213	0.011	0.124	0.102
-0.260	-0.500	-0.771	-0.377	-0.492	-0.785	-0.523	0.720	-0.196	0.006	0.057	-0.017	0.188	0.036	0.050	0.159
-0.245	-0.477	-0.692	-0.389	-0.497	-0.775	-0.469	0.619	-0.297	0.034	0.086	0.053	0.172	0.057	0.130	0.276
-0.222	-0.481	-0.739	-0.404	-0.501	-0.766	-0.402	0.740	-0.351	0.071	0.085	-0.004	0.150	0.051	0.084	0.394
-0.237	-0.454	-0.743	-0.407	-0.501	-0.764	-0.156	-0.012	-0.317	0.059	0.112	-0.009	0.166	0.076	0.081	0.500
-0.283	-0.516	-0.731	-0.416	-0.501	-0.759	-0.193	0.401	-0.331	0.021	0.051	-0.003	0.213	0.013	0.094	0.614
-0.253	-0.504	-0.641	-0.425	-0.502	-0.754	-0.191	0.432	-0.283	0.061	0.063	0.082	0.182	0.023	0.186	0.235
-0.241	-0.566	-0.700	-0.440	-0.502	-0.744	-0.184	0.859	-0.328	0.088	0.002	0.014	0.171	0.041	0.128	-0.070
-0.457	-0.601	-0.771	-0.453	-0.507	-0.733	-0.493	0.692	-0.231	-0.115	-0.028	-0.068	0.386	0.078	0.059	-0.394
-0.445	-0.601	-0.822	-0.463	-0.513	-0.723	-0.532	0.502	-0.284	-0.093	-0.023	-0.129	0.375	0.080	0.009	-0.884
-0.499	-0.593	-0.877	-0.468	-0.514	-0.719	-0.261	0.162	-0.289	-0.142	-0.014	-0.189	0.428	0.074	0.046	-1.292
-0.549	-0.543	-0.845	-0.475	-0.513	-0.715	-0.219	0.252	-0.338	-0.185	0.036	-0.162	0.479	0.026	0.013	-1.271
-0.491	-0.543	-0.924	-0.484	-0.516	-0.707	-0.429	0.383	-0.358	-0.118	0.039	-0.248	0.421	0.028	0.090	-1.569
-0.495	-0.647	-0.979	-0.494	-0.519	-0.698	-0.540	0.397	-0.440	-0.113	-0.062	-0.313	0.424	0.134	0.144	-1.892
-0.626	-0.709	-0.952	-0.495	-0.524	-0.693	-0.553	-0.138	-0.285	-0.243	-0.119	-0.289	0.555	0.198	0.116	-1.878
-0.680	-0.663	-0.818	-0.493	-0.527	-0.692	-0.354	-0.218	-0.155	-0.298	-0.070	-0.157	0.609	0.154	0.019	-2.112
-0.549	-0.636	-0.601	-0.490	-0.528	-0.694	-0.059	-0.344	-0.095	-0.171	-0.042	0.062	0.478	0.129	0.237	-1.941
-0.599	-0.562	-0.751	-0.484	-0.524	-0.701	0.189	-0.499	-0.096	-0.227	0.028	-0.081	0.528	0.057	0.088	-1.528
-0.391	-0.632	-0.924	-0.476	-0.519	-0.710	0.263	-0.650	-0.119	-0.027	-0.047	-0.245	0.320	0.129	0.084	-0.557
-0.391	-0.632	-0.924	-0.462	-0.516	-0.721	0.200	-0.961	-0.088	-0.041	-0.050	-0.234	0.321	0.131	0.084	0.480
-0.164	-0.678	-0.995	-0.445	-0.514	-0.733	0.112	-1.097	0.001	0.169	-0.098	-0.293	0.094	0.179	0.154	1.754
0.005	-0.709	-1.078	-0.426	-0.510	-0.748	0.381	-1.183	0.061	0.319	-0.134	-0.361	0.075	0.212	0.236	2.762
0.090	-0.701	-1.113	-0.404	-0.502	-0.765	0.556	-1.297	0.058	0.382	-0.134	-0.380	0.159	0.207	0.271	4.041
0.190	-0.709	-1.287	-0.375	-0.492	-0.786	0.626	-1.757	-0.016	0.452	-0.151	-0.532	0.259	0.217	0.444	5.034
0.343	-0.697	-1.326	-0.338	-0.485	-0.806	0.492	-2.074	0.098	0.570	-0.146	-0.551	0.412	0.207	0.483	5.658
0.451	-0.659	-1.303	-0.305	-0.479	-0.823	0.414	-1.871	0.065	0.644	-0.114	-0.511	0.521	0.170	0.459	6.198
0.451	-0.593	-1.271	-0.279	-0.475	-0.835	0.325	-1.340	0.102	0.618	-0.053	-0.468	0.521	0.107	0.427	6.734
0.513	-0.508	-1.141	-0.245	-0.469	-0.848	0.368	-1.806	0.208	0.645	0.027	-0.324	0.583	0.024	0.297	6.900
0.613	-0.539	-1.019	-0.223	-0.467	-0.856	0.197	-1.036	0.146	0.724	-0.006	-0.194	0.684	0.057	0.174	6.889
0.574	-0.419	-1.050	-0.199	-0.466	-0.862	0.048	-1.233	0.035	0.661	0.113	-0.220	0.647	0.061	0.205	6.280
0.574	-0.427	-0.932	-0.190	-0.460	-0.867	0.314	-0.496	-0.155	0.652	0.099	-0.096	0.648	0.051	0.087	5.511
0.274	-0.612	-0.861	-0.175	-0.455	-0.873	0.303	-0.847	-0.148	0.337	-0.092	-0.019	0.348	0.136	0.016	4.142
0.220	-0.740	-1.011	-0.169	-0.452	-0.876	0.192	-0.357	-0.182	0.277	-0.223	-0.166	0.294	0.266	0.165	2.957
0.020	-0.566	-0.924	-0.156	-0.449	-0.880	0.204	-0.680	0.100	0.064	-0.052	-0.075	0.096	0.094	0.079	1.916
0.055	-0.581	-0.885	-0.150	-0.448	-0.881	0.043	-0.261	0.088	0.092	-0.067	-0.035	0.132	0.111	0.039	1.524
0.120	-0.473	-0.873	-0.141	-0.449	-0.882	0.020	-0.333	0.218	0.149	0.041	-0.022	0.198	0.005	0.026	1.395
0.124	-0.435	-0.822	-0.137	-0.447	-0.884	0.111	-0.134	0.153	0.148	0.078	0.031	0.202	0.032	0.026	1.123
0.182	-0.415	-0.857	-0.151	-0.445	-0.883	0.141	0.864	0.040	0.220	0.095	-0.006	0.260	0.049	0.010	0.519
-0.110	-0.527	-1.078	-0.150	-0.444	-0.883	0.061	-0.030	0.022	-0.073	-0.018	-0.226	0.032	0.065	0.230	-0.306
-0.253	-0.427	-1.094	-0.158	-0.439	-0.884	0.234	0.414	-0.067	-0.208	0.078	-0.241	0.173	0.034	0.246	-1.057
-0.283	-0.450	-0.905	-0.144	-0.441	-0.886	-0.106	-0.782	0.039	-0.252	0.057	-0.050	0.203	0.009	0.057	-1.444
-0.245	-0.396	-0.916	-0.139	-0.444	-0.885	-0.128	-0.242	0.092	-0.219	0.113	-0.062	0.163	0.062	0.068	-1.157
0.001	-0.334	-0.715	-0.148	-0.447	-0.882	-0.210	0.561	0.058	0.037	0.179	0.135	0.085	0.121	0.134	-0.962
0.051	-0.516	-0.830	-0.136	-0.453	-0.881	-0.288	-0.587	0.195	0.074	0.003	0.020	0.135	0.063	0.021	-0.568
-0.133	-0.593	-0.771	-0.144	-0.460	-0.876	-0.334	0.514	0.102	-0.103	-0.068	0.074	0.049	0.143	0.080	-0.301
-0.083	-0.647	-0.786	-0.139	-0.459	-0.877	0.107	-0.182	0.100	-0.057	-0.123	0.060	0.002	0.200	0.065	-0.407
-0.110	-0.624	-0.692	-0.142	-0.458	-0.878	0.098	0.177	0.072	-0.082	-0.101	0.155	0.024	0.180	0.161	-0.853
-0.049	-0.500	-0.798	-0.144	-0.455	-0.878	0.180	0.219	0.112	-0.018	0.020	0.049	0.040	0.059	0.056	-0.639
-0.172	-0.500	-0.763	-0.145	-0.453	-0.880	0.163	0.063	0.093	-0.140	0.018	0.086	0.083	0.062	0.091	-0.920
-0.033	-0.520	-0.806	-0.146	-0.449	-0.881	0.241	0.133	0.065	-0.000	-0.005	0.044	0.057	0.083	0.049	-0.820
-0.222	-0.473	-0.798	-0.142	-0.447	-0.883	0.159	-0.207	0.133	-0.194	0.039	0.054	0.129	0.039	0.058	-1.107
-0.068	-0.531	-0.810	-0.144	-0.443	-0.885	0.260	0.178	0.055	-0.037	-0.023	0.044	0.027	0.099	0.049	-0.855
-0.183	-0.466	-0.924	-0.136	-0.444	-0.886	-0.011	-0.371	0.155	-0.161	0.043	-0.070	0.086	0.036	0.063	-1.009
-0.041	-0.520	-0.794	-0.136	-0.444	-0.886	0.022	0.046	0.121	-0.019	-0.011	0.061	0.059	0.093	0.068	-0.589
-0.091	-0.520	-0.806	-0.130	-0.443	-0.887	0.092	-0.287	0.121	-0.075	-0.012	0.050	0.011	0.095	0.056	-0.935
-0.018	-0.554	-0.924	-0.138	-0.441	-0.887	0.102	0.498	0.023	0.006	-0.048	-0.068	0.086	0.132	0.061	-0.651
-0.226	-0.469	-0.802	-0.135	-0.441	-0.887	0.018	-0.202	-0.006	-0.205	0.037	0.054	0.120	0.051	0.063	-1.196
-0.057	-0.578	-0.849	-0.149	-0.442	-0.885	-0.020	0.860	0.027	-0.021	-0.071	0.004	0.050	0.163	0.017	-1.008
-0.310	-0.458	-0.834	-0.140	-0.440	-0.887	0.140	-0.570	0.013	-0.284	0.047	0.023	0.203	0.047	0.034	-1.146
-0.014	-0.493	-0.818	-0.143	-0.437	-0.888	0.179	0.200	-0.029	0.016	0.009	0.040	0.093	0.085	0.052	-0.865
-0.095	-0.585	-0.838	-0.150	-0.437	-0.887	-0.011	0.459	0.105	-0.058	-0.083	0.018	0.011	0.180	0.035	-0.762
-0.091	-0.504	-0.889	-0.134	-0.434	-0.891	0.229	-0.856	0.122	-0.071	-0.005	-0.028	0.014	0.102	0.013	-0.496
0.001	-0.458	-0.810	-0.143	-0.433	-0.890	0.092	0.586	0.064	0.031	0.040	0.050	0.105	0.058	0.069	-0.374
-0.180	-0.547	-0.881	-0.137	-0.431	-0.892	0.143	-0.297	0.161	-0.157	-0.051	-0.019	0.079	0.149	0.001	-0.488
0.047	-0.462	-0.885	-0.139	-0.427	-0.894	0.228	0.184	0.032	0.073	0.030	-0.022	0.145	0.066	0.001	-0.262
-0.133	-0.508	-0.822	-0.135	-0.424	-0.895	0.177	-0.212	0.066	-0.112	-0.019	0.043	0.040	0.115	0.064	-0.922
0.009	-0.496	-0.905	-0.144	-0.421	-0.896	0.193	0.502	-0.044	0.039	-0.011	-0.039	0.099	0.106	0.017	-0.483
-0.326	-0.496	-0.845	-0.149	-0.417	-0.897	0.244	0.294	0.024	-0.290	-0.015	0.021	0.239	0.109	0.044	-0.866
0.036	-0.493	-0.818	-0.136	-0.413	-0.901	0.253	-0.663	0.039	0.059	-0.015	0.052	0.120	0.109	0.073	-0.439
-0.145	-0.508	-0.932	-0.144	-0.407	-0.902	0.339	0.436	-0.028	-0.114	-0.037	-0.061	0.063	0.128	0.040	-0.514
0.070	-0.450	-0.849	-0.138	-0.403	-0.905	0.234	-0.307	0.083	0.094	0.017	0.025	0.150	0.073	0.043	0.162
-0.018	-0.427	-0.842	-0.136	-0.401	-0.906	0.144	-0.046	0.014	0.004	0.038	0.034	0.061	0.053	0.053	0.128
0.020	-0.423	-0.909	-0.130	-0.397	-0.909	0.200	-0.316	0.066	0.036	0.039	-0.031	0.099	0.052	0.013	0.237
0.020	-0.423	-0.909	-0.133	-0.395	-0.909	0.130	0.175	-0.029	0.039	0.037	-0.030	0.098	0.054	0.012	0.095
-0.072	-0.473	-0.924	-0.125	-0.389	-0.913	0.334	-0.411	0.006	-0.061	-0.019	-0.043	0.004	0.108	0.027	0.115
0.001	-0.408	-0.936	-0.135	-0.385	-0.913	0.239	0.572	-0.021	0.023	0.042	-0.054	0.076	0.044	0.037	0.135
-0.003	-0.404	-0.826	-0.132	-0.385	-0.914	-0.000	-0.152	0.056	0.015	0.046	0.056	0.072	0.043	0.074	-0.041
0.020	-0.493	-0.826	-0.143	-0.380	-0.914	0.265	0.585	-0.116	0.049	-0.048	0.056	0.095	0.133	0.075	-0.101
-0.076	-0.469	-0.964	-0.142	-0.378	-0.915	0.157	0.010	0.038	-0.048	-0.028	-0.081	0.001	0.112	0.062	-0.262
-0.110	-0.354	-0.889	-0.137	-0.377	-0.916	0.032	-0.304	0.006	-0.088	0.088	-0.005	0.035	0.002	0.014	-0.069
-0.068	-0.477	-0.849	-0.130	-0.374	-0.918	0.199	-0.328	0.012	-0.053	-0.039	0.037	0.008	0.123	0.055	-0.124
0.090	-0.458	-0.845	-0.134	-0.370	-0.920	0.234	0.192	-0.079	0.108	-0.024	0.042	0.166	0.106	0.060	-0.182
0.005	-0.435	-0.885	-0.131	-0.368	-0.921	0.122	-0.153	-0.005	0.020	-0.002	0.004	0.082	0.085	0.022	0.178
-0.087	-0.415	-0.885	-0.129	-0.365	-0.922	0.166	-0.081	-0.051	-0.073	0.014	0.005	0.010	0.067	0.023	0.291
0.067	-0.496	-0.830	-0.137	-0.359	-0.923	0.293	0.393	-0.060	0.088	-0.072	0.061	0.145	0.150	0.079	-0.208
-0.030	-0.473	-0.893	-0.146	-0.356	-0.923	0.184	0.500	-0.026	0.001	-0.051	-0.003	0.048	0.129	0.017	-0.249
-0.168	-0.361	-0.885	-0.147	-0.352	-0.925	0.265	0.087	0.019	-0.135	0.056	0.007	0.090	0.019	0.026	-0.105
-0.026	-0.388	-0.857	-0.141	-0.346	-0.928	0.330	-0.322	0.016	0.002	0.023	0.037	0.052	0.047	0.055	-0.151
-0.033	-0.419	-0.853	-0.144	-0.342	-0.928	0.196	0.207	0.027	-0.002	-0.011	0.041	0.045	0.080	0.060	-0.137
0.036	-0.400	-0.881	-0.141	-0.340	-0.930	0.117	-0.165	-0.008	0.064	0.007	0.014	0.114	0.062	0.033	-0.037
-0.022	-0.354	-0.940	-0.140	-0.335	-0.932	0.317	0.001	-0.015	0.007	0.047	-0.043	0.055	0.018	0.025	-0.303
-0.130	-0.408	-0.885	-0.154	-0.329	-0.932	0.322	0.739	-0.022	-0.087	-0.013	0.012	0.052	0.073	0.032	-0.240
-0.172	-0.423	-0.999	-0.151	-0.327	-0.933	0.116	-0.160	0.071	-0.132	-0.030	-0.101	0.095	0.091	0.081	-0.355
-0.010	-0.369	-0.924	-0.147	-0.320	-0.936	0.344	-0.220	-0.152	0.026	0.017	-0.022	0.065	0.038	0.005	-0.503
-0.033	-0.315	-0.948	-0.151	-0.315	-0.937	0.280	0.148	-0.165	0.007	0.066	-0.044	0.041	0.015	0.028	-0.301
-0.091	-0.330	-0.905	-0.138	-0.315	-0.939	-0.043	-0.684	-0.025	-0.063	0.051	0.002	0.018	0.001	0.016	-0.071
-0.026	-0.408	-0.960	-0.145	-0.311	-0.939	0.183	0.333	-0.261	0.009	-0.030	-0.053	0.047	0.079	0.037	0.191
-0.053	-0.423	-0.901	-0.146	-0.306	-0.941	0.301	0.013	-0.153	-0.017	-0.051	0.008	0.018	0.095	0.024	-0.112
0.120	-0.311	-0.901	-0.146	-0.302	-0.942	0.203	0.003	0.009	0.155	0.057	0.010	0.191	0.016	0.026	-0.160
-0.172	-0.311	-1.011	-0.142	-0.300	-0.943	0.124	-0.192	0.025	-0.142	0.055	-0.099	0.102	0.014	0.082	-0.260
-0.110	-0.346	-0.893	-0.136	-0.292	-0.947	0.402	-0.317	-0.094	-0.086	0.012	0.022	0.041	0.022	0.037	-0.519
-0.064	-0.342	-0.940	-0.139	-0.284	-0.949	0.430	0.137	-0.076	-0.038	0.008	-0.023	0.005	0.019	0.009	-0.684
-0.164	-0.280	-0.987	-0.132	-0.280	-0.951	0.197	-0.352	0.123	-0.146	0.066	-0.068	0.096	0.042	0.055	-0.323
0.051	-0.354	-0.826	-0.140	-0.276	-0.951	0.247	0.461	0.000	0.078	-0.012	0.093	0.119	0.033	0.108	-0.306
0.001	-0.435	-0.849	-0.151	-0.268	-0.952	0.466	0.592	-0.072	0.038	-0.101	0.070	0.067	0.116	0.085	-0.138
-0.114	-0.404	-0.909	-0.151	-0.258	-0.954	0.517	-0.029	0.007	-0.078	-0.080	0.014	0.050	0.086	0.027	-0.165
-0.003	-0.288	-0.956	-0.160	-0.254	-0.954	0.257	0.544	0.067	0.043	0.032	-0.034	0.060	0.028	0.019	-0.033
-0.183	-0.245	-0.936	-0.142	-0.249	-0.958	0.247	-0.963	0.045	-0.157	0.070	-0.009	0.122	0.070	0.002	-0.058
0.113	-0.307	-0.881	-0.142	-0.243	-0.960	0.320	0.060	-0.050	0.140	0.002	0.047	0.173	0.006	0.058	-0.069
-0.007	-0.311	-0.861	-0.148	-0.237	-0.960	0.298	0.312	-0.055	0.026	-0.007	0.067	0.052	0.001	0.078	-0.033
-0.114	-0.346	-0.924	-0.146	-0.234	-0.961	0.212	-0.131	-0.002	-0.084	-0.045	0.006	0.058	0.035	0.016	0.159
0.020	-0.326	-0.912	-0.157	-0.233	-0.960	0.053	0.623	0.020	0.062	-0.027	0.016	0.074	0.017	0.028	-0.322
-0.118	-0.265	-0.972	-0.169	-0.232	-0.958	0.076	0.629	0.032	-0.065	0.034	-0.045	0.067	0.043	0.031	0.011
-0.133	-0.269	-0.877	-0.156	-0.229	-0.961	0.164	-0.644	0.083	-0.093	0.027	0.053	0.084	0.038	0.064	-0.235
0.124	-0.307	-0.838	-0.181	-0.228	-0.957	0.099	1.331	-0.003	0.189	-0.013	0.088	0.170	0.003	0.103	-0.340
-0.257	-0.388	-0.979	-0.167	-0.229	-0.959	-0.034	-0.663	0.167	-0.205	-0.092	-0.052	0.213	0.085	0.038	-0.091
-0.045	-0.284	-0.952	-0.171	-0.221	-0.960	0.410	0.223	-0.019	0.010	0.004	-0.023	0.004	0.017	0.009	0.132
0.005	-0.272	-0.873	-0.171	-0.213	-0.962	0.472	-0.004	0.037	0.059	0.007	0.057	0.043	0.028	0.071	-0.114
-0.037	-0.253	-0.834	-0.170	-0.210	-0.963	0.182	0.029	0.187	0.016	0.023	0.098	0.002	0.045	0.111	0.169
0.009	-0.284	-0.810	-0.178	-0.209	-0.962	0.101	0.486	0.178	0.071	-0.008	0.120	0.042	0.013	0.134	0.169
-0.133	-0.292	-0.857	-0.186	-0.206	-0.961	0.169	0.431	0.076	-0.064	-0.019	0.072	0.100	0.003	0.087	0.155
-0.057	-0.226	-0.849	-0.186	-0.203	-0.961	0.190	0.048	0.075	0.013	0.044	0.080	0.023	0.067	0.094	0.067
-0.022	-0.241	-0.845	-0.192	-0.205	-0.960	-0.041	0.312	0.093	0.053	0.030	0.083	0.012	0.050	0.097	0.125
-0.110	-0.238	-0.834	-0.200	-0.206	-0.958	-0.077	0.477	0.072	-0.027	0.035	0.092	0.075	0.052	0.107	0.236
0.009	-0.280	-0.767	-0.208	-0.205	-0.956	0.062	0.428	-0.041	0.100	-0.008	0.158	0.046	0.008	0.172	0.160
-0.110	-0.261	-0.853	-0.217	-0.203	-0.955	0.136	0.431	-0.132	-0.010	0.008	0.070	0.071	0.025	0.083	0.015
-0.141	-0.211	-0.810	-0.235	-0.205	-0.950	-0.129	0.962	-0.065	-0.023	0.061	0.108	0.100	0.074	0.125	-0.103
-0.141	-0.211	-0.810	-0.242	-0.208	-0.948	-0.196	0.344	-0.125	-0.016	0.064	0.106	0.097	0.073	0.124	-0.519
-0.218	-0.334	-0.794	-0.251	-0.209	-0.945	-0.069	0.440	-0.182	-0.083	-0.059	0.119	0.171	0.051	0.139	-0.694
-0.241	-0.361	-0.747	-0.257	-0.206	-0.944	0.157	0.266	-0.183	-0.101	-0.089	0.166	0.191	0.079	0.186	-0.610
-0.245	-0.303	-0.834	-0.267	-0.202	-0.942	0.162	0.514	-0.087	-0.095	-0.034	0.077	0.192	0.021	0.099	-0.655
-0.141	-0.172	-0.806	-0.276	-0.198	-0.941	0.232	0.477	-0.091	0.018	0.092	0.103	0.086	0.109	0.127	-0.552
-0.203	-0.191	-0.763	-0.284	-0.193	-0.939	0.241	0.382	-0.108	-0.036	0.068	0.145	0.146	0.088	0.170	-0.365
-0.203	-0.265	-0.771	-0.287	-0.186	-0.940	0.374	0.162	-0.048	-0.033	-0.013	0.137	0.145	0.013	0.162	-0.231
-0.187	-0.319	-0.778	-0.293	-0.175	-0.940	0.541	0.325	-0.123	-0.011	-0.077	0.130	0.130	0.043	0.155	-0.492
-0.218	-0.299	-0.838	-0.305	-0.164	-0.938	0.581	0.621	-0.146	-0.030	-0.069	0.069	0.160	0.024	0.096	-0.441
-0.307	-0.288	-0.889	-0.313	-0.158	-0.937	0.302	0.394	-0.044	-0.111	-0.063	0.016	0.247	0.013	0.045	-0.414
-0.218	-0.187	-0.869	-0.321	-0.150	-0.935	0.412	0.445	-0.100	-0.015	0.029	0.034	0.157	0.087	0.065	-0.329
-0.230	-0.265	-0.806	-0.326	-0.138	-0.935	0.651	0.250	-0.107	-0.021	-0.061	0.097	0.169	0.009	0.127	-0.387
-0.187	-0.230	-0.763	-0.335	-0.123	-0.934	0.758	0.471	-0.118	0.030	-0.040	0.139	0.128	0.043	0.170	-0.220
-0.283	-0.284	-0.810	-0.344	-0.108	-0.933	0.849	0.496	-0.021	-0.057	-0.110	0.091	0.225	0.011	0.122	-0.261
-0.260	-0.272	-0.940	-0.346	-0.095	-0.934	0.734	0.116	0.045	-0.032	-0.111	-0.039	0.203	0.000	0.008	-0.061
-0.264	-0.211	-0.861	-0.348	-0.083	-0.934	0.682	0.107	0.028	-0.035	-0.061	0.041	0.207	0.062	0.072	-0.240
-0.168	-0.149	-0.928	-0.358	-0.070	-0.931	0.687	0.566	-0.034	0.072	-0.013	-0.029	0.110	0.123	0.006	-0.031
-0.307	-0.091	-0.940	-0.361	-0.051	-0.931	0.994	0.188	-0.123	-0.063	0.026	-0.041	0.249	0.180	0.006	0.030
-0.214	0.006	-0.924	-0.372	-0.030	-0.928	1.060	0.613	-0.148	0.040	0.102	-0.029	0.157	0.275	0.011	0.013
-0.260	0.029	-0.968	-0.374	-0.009	-0.927	1.051	0.137	-0.095	-0.004	0.105	-0.073	0.203	0.297	0.031	-0.133
-0.314	0.002	-0.956	-0.386	0.010	-0.922	0.999	0.639	-0.186	-0.046	0.058	-0.066	0.257	0.269	0.019	-0.279
-0.276	-0.071	-0.889	-0.396	0.022	-0.918	0.595	0.545	-0.149	0.002	-0.028	-0.003	0.220	0.195	0.049	-0.694
-0.422	-0.137	-0.995	-0.404	0.032	-0.914	0.541	0.429	-0.099	-0.136	-0.103	-0.113	0.365	0.128	0.058	-0.993
-0.460	-0.098	-1.149	-0.410	0.043	-0.911	0.554	0.343	-0.086	-0.169	-0.075	-0.270	0.405	0.167	0.211	-1.218
-0.457	-0.079	-1.204	-0.418	0.051	-0.907	0.425	0.456	-0.117	-0.157	-0.064	-0.329	0.401	0.186	0.266	-1.977
-0.468	-0.071	-1.232	-0.421	0.063	-0.905	0.591	0.235	-0.263	-0.165	-0.069	-0.359	0.413	0.193	0.294	-1.804
-0.668	-0.079	-1.066	-0.414	0.073	-0.907	0.500	-0.423	-0.121	-0.372	-0.086	-0.191	0.613	0.184	0.127	-1.580
-0.353	-0.041	-0.936	-0.420	0.084	-0.904	0.644	0.351	-0.010	-0.051	-0.059	-0.065	0.297	0.222	0.003	-1.399
-0.353	-0.041	-0.936	-0.417	0.098	-0.904	0.796	-0.156	0.107	-0.054	-0.072	-0.065	0.297	0.221	0.003	-0.966
-0.357	0.191	-1.251	-0.404	0.109	-0.908	0.703	-0.720	0.197	-0.071	0.149	-0.375	0.302	0.452	0.313	0.078
-0.226	0.218	-1.137	-0.392	0.119	-0.912	0.603	-0.619	0.069	0.048	0.165	-0.257	0.172	0.478	0.198	0.719
-0.126	0.184	-1.188	-0.374	0.126	-0.919	0.388	-0.957	0.080	0.130	0.124	-0.302	0.073	0.444	0.250	1.607
0.017	0.164	-1.251	-0.352	0.133	-0.926	0.405	-1.113	0.036	0.251	0.097	-0.357	0.069	0.424	0.313	2.508
0.155	0.060	-1.342	-0.328	0.143	-0.934	0.536	-1.187	-0.058	0.365	-0.017	-0.440	0.207	0.319	0.403	3.286
0.182	0.033	-1.417	-0.299	0.153	-0.942	0.507	-1.480	-0.151	0.362	-0.054	-0.507	0.234	0.291	0.479	4.113
0.274	-0.021	-1.472	-0.260	0.156	-0.953	0.123	-1.886	-0.176	0.416	-0.111	-0.551	0.326	0.237	0.535	4.701
0.420	-0.122	-1.405	-0.223	0.157	-0.962	0.115	-1.823	-0.050	0.525	-0.213	-0.475	0.471	0.137	0.469	5.499
0.474	-0.041	-1.350	-0.179	0.159	-0.971	0.176	-2.238	0.238	0.534	-0.133	-0.411	0.526	0.218	0.414	6.200
0.724	0.056	-1.220	-0.152	0.158	-0.976	0.017	-1.281	0.272	0.758	-0.036	-0.276	0.776	0.314	0.284	6.557
0.697	0.064	-1.208	-0.131	0.158	-0.979	0.063	-0.974	0.209	0.710	-0.028	-0.262	0.749	0.322	0.274	6.546
0.597	0.072	-1.161	-0.122	0.157	-0.980	-0.019	-0.382	0.193	0.601	-0.019	-0.213	0.649	0.330	0.228	6.216
0.536	0.149	-1.228	-0.109	0.149	-0.983	-0.413	-0.595	0.189	0.526	0.066	-0.277	0.587	0.408	0.296	5.431
0.409	0.187	-1.102	-0.092	0.145	-0.985	-0.203	-0.781	0.134	0.383	0.109	-0.149	0.460	0.447	0.171	4.204
0.420	0.211	-0.948	-0.085	0.138	-0.987	-0.343	-0.330	0.103	0.386	0.139	0.007	0.473	0.470	0.017	3.369
0.167	0.153	-1.173	-0.068	0.126	-0.990	-0.564	-0.848	0.249	0.116	0.093	-0.215	0.220	0.413	0.243	2.680
0.263	0.110	-0.995	-0.058	0.109	-0.992	-0.848	-0.477	0.210	0.202	0.067	-0.035	0.316	0.371	0.068	2.313
0.259	0.099	-0.936	-0.062	0.093	-0.994	-0.795	0.225	0.055	0.202	0.072	0.025	0.313	0.360	0.010	1.749
0.267	0.087	-0.972	-0.061	0.079	-0.995	-0.696	0.014	0.256	0.209	0.074	-0.009	0.322	0.349	0.047	1.604
0.163	0.025	-1.015	-0.067	0.067	-0.996	-0.634	0.329	0.012	0.111	0.025	-0.052	0.219	0.288	0.092	0.951
0.101	-0.041	-1.074	-0.066	0.049	-0.997	-0.844	-0.024	0.055	0.049	-0.023	-0.110	0.159	0.223	0.152	0.112
-0.068	-0.087	-1.082	-0.069	0.030	-0.997	-0.960	0.151	0.084	-0.118	-0.050	-0.117	0.010	0.177	0.160	-0.315
-0.168	-0.091	-1.007	-0.080	0.012	-0.997	-0.890	0.503	0.011	-0.207	-0.036	-0.043	0.109	0.174	0.087	-0.813
0.047	-0.037	-0.901	-0.076	-0.008	-0.997	-0.997	-0.168	0.043	0.004	0.038	0.064	0.107	0.229	0.019	-1.192
-0.087	-0.037	-0.987	-0.077	-0.020	-0.997	-0.582	0.048	-0.113	-0.130	0.050	-0.023	0.026	0.229	0.069	-1.218
-0.087	-0.037	-0.987	-0.074	-0.035	-0.997	-0.791	-0.136	-0.210	-0.132	0.065	-0.023	0.025	0.230	0.069	-1.114
-0.091	-0.238	-0.995	-0.083	-0.047	-0.995	-0.585	0.415	-0.106	-0.128	-0.124	-0.032	0.028	0.029	0.078	-1.789
-0.122	-0.156	-0.987	-0.085	-0.061	-0.995	-0.697	0.091	-0.077	-0.157	-0.028	-0.025	0.058	0.111	0.071	-1.371
-0.276	-0.122	-0.952	-0.070	-0.071	-0.995	-0.491	-0.764	-0.003	-0.325	0.016	0.011	0.211	0.145	0.036	-1.553
0.117	-0.044	-0.928	-0.078	-0.081	-0.994	-0.499	0.413	-0.059	0.075	0.104	0.033	0.182	0.223	0.014	-1.286
-0.168	-0.114	-0.944	-0.068	-0.089	-0.994	-0.407	-0.493	0.000	-0.219	0.042	0.017	0.102	0.155	0.031	-1.196
0.040	-0.156	-0.912	-0.085	-0.094	-0.992	-0.265	0.818	-0.100	0.005	0.005	0.047	0.107	0.114	0.000	-0.835
-0.072	-0.133	-0.885	-0.082	-0.103	-0.991	-0.400	-0.123	0.004	-0.109	0.036	0.074	0.003	0.139	0.027	-1.198
-0.114	-0.164	-0.901	-0.085	-0.109	-0.990	-0.289	0.160	0.043	-0.149	0.011	0.057	0.043	0.110	0.011	-0.960
-0.068	-0.164	-0.932	-0.086	-0.115	-0.990	-0.305	0.059	-0.053	-0.101	0.018	0.025	0.005	0.113	0.021	-1.049
-0.072	-0.145	-0.987	-0.086	-0.122	-0.989	-0.367	-0.027	-0.163	-0.105	0.044	-0.031	0.003	0.135	0.077	-0.884
-0.007	-0.230	-0.924	-0.087	-0.131	-0.988	-0.444	0.039	-0.085	-0.039	-0.032	0.031	0.069	0.052	0.015	-0.934
-0.007	-0.211	-0.999	-0.093	-0.139	-0.986	-0.398	0.303	-0.037	-0.034	-0.005	-0.045	0.071	0.074	0.091	-0.615
-0.141	-0.156	-0.853	-0.090	-0.147	-0.985	-0.421	-0.158	0.063	-0.171	0.058	0.099	0.061	0.130	0.054	-0.615
0.074	-0.168	-0.897	-0.100	-0.150	-0.984	-0.164	0.556	0.003	0.055	0.050	0.055	0.156	0.120	0.010	-0.383
-0.080	-0.230	-1.062	-0.092	-0.152	-0.984	-0.083	-0.409	0.093	-0.108	-0.010	-0.110	0.004	0.060	0.156	-0.830
0.086	-0.257	-0.991	-0.105	-0.154	-0.982	-0.083	0.715	0.011	0.071	-0.035	-0.041	0.171	0.034	0.085	-0.442
-0.233	-0.307	-1.050	-0.101	-0.162	-0.981	-0.382	-0.199	0.067	-0.252	-0.077	-0.101	0.146	0.013	0.145	-1.002
0.028	-0.211	-1.050	-0.103	-0.168	-0.980	-0.251	0.092	0.057	0.011	0.025	-0.102	0.114	0.086	0.145	-1.096
-0.210	-0.284	-0.948	-0.112	-0.176	-0.978	-0.419	0.438	0.016	-0.219	-0.040	-0.002	0.125	0.015	0.043	-1.398
-0.137	-0.319	-0.999	-0.106	-0.182	-0.978	-0.289	-0.276	0.031	-0.152	-0.069	-0.053	0.053	0.017	0.094	-1.244
-0.057	-0.234	-0.924	-0.103	-0.185	-0.977	-0.143	-0.154	-0.028	-0.074	0.019	0.021	0.026	0.070	0.018	-1.096
-0.149	-0.149	-0.948	-0.095	-0.189	-0.977	-0.210	-0.408	0.031	-0.174	0.108	-0.002	0.068	0.157	0.041	-0.789
0.105	-0.230	-0.928	-0.101	-0.192	-0.976	-0.134	0.345	-0.047	0.086	0.030	0.016	0.184	0.078	0.020	-0.514
-0.033	-0.203	-0.920	-0.085	-0.197	-0.977	-0.272	-0.812	0.109	-0.069	0.063	0.025	0.042	0.107	0.011	-0.370
0.017	-0.272	-0.881	-0.090	-0.198	-0.976	-0.014	0.249	-0.033	-0.014	-0.007	0.064	0.089	0.039	0.029	-0.364
0.028	-0.284	-0.956	-0.087	-0.201	-0.976	-0.142	-0.103	-0.016	-0.005	-0.015	-0.012	0.097	0.029	0.046	-0.876
-0.137	-0.288	-0.979	-0.086	-0.204	-0.975	-0.158	-0.096	-0.010	-0.172	-0.016	-0.036	0.070	0.027	0.069	-0.953
-0.137	-0.288	-0.979	-0.094	-0.207	-0.974	-0.144	0.421	-0.024	-0.164	-0.013	-0.037	0.071	0.028	0.068	-0.774
-0.080	-0.342	-0.968	-0.092	-0.214	-0.972	-0.311	-0.076	0.070	-0.108	-0.060	-0.027	0.016	0.025	0.056	-1.024
0.093	-0.272	-0.936	-0.098	-0.220	-0.971	-0.287	0.329	0.041	0.071	0.015	0.003	0.157	0.046	0.025	-0.842
-0.103	-0.326	-0.948	-0.097	-0.226	-0.969	-0.288	-0.035	0.040	-0.126	-0.033	-0.010	0.041	0.005	0.038	-0.346
-0.064	-0.346	-1.023	-0.100	-0.230	-0.968	-0.237	0.123	-0.052	-0.086	-0.048	-0.086	0.004	0.022	0.114	-0.507
0.078	-0.326	-0.968	-0.119	-0.235	-0.965	-0.232	1.031	-0.094	0.077	-0.024	-0.034	0.137	0.001	0.060	-0.676
-0.183	-0.303	-0.916	-0.120	-0.240	-0.963	-0.240	0.019	0.061	-0.185	0.004	0.016	0.127	0.024	0.010	-0.407
-0.010	-0.350	-0.956	-0.119	-0.240	-0.963	0.008	-0.004	0.040	-0.012	-0.042	-0.024	0.046	0.020	0.050	-0.068
0.005	-0.299	-0.960	-0.119	-0.243	-0.963	-0.148	0.045	0.020	0.003	0.012	-0.029	0.061	0.033	0.055	-0.342
0.078	-0.265	-0.912	-0.125	-0.246	-0.961	-0.143	0.356	0.051	0.083	0.050	0.017	0.134	0.071	0.008	-0.137
-0.064	-0.299	-0.932	-0.130	-0.247	-0.960	-0.031	0.248	0.043	-0.056	0.016	-0.003	0.008	0.037	0.028	-0.270
-0.099	-0.381	-0.952	-0.134	-0.250	-0.959	-0.129	0.212	0.019	-0.087	-0.062	-0.025	0.044	0.042	0.049	-0.301
-0.083	-0.334	-0.952	-0.129	-0.255	-0.958	-0.238	-0.242	0.077	-0.077	-0.011	-0.026	0.027	0.006	0.050	-0.561
-0.022	-0.292	-0.920	-0.133	-0.257	-0.957	-0.108	0.258	-0.049	-0.011	0.034	0.005	0.035	0.051	0.019	-0.503
-0.060	-0.342	-0.901	-0.139	-0.261	-0.955	-0.186	0.329	0.025	-0.043	-0.013	0.022	0.004	0.004	0.000	-0.163
-0.033	-0.373	-0.928	-0.128	-0.268	-0.955	-0.317	-0.551	0.106	-0.028	-0.037	-0.005	0.023	0.025	0.028	0.011
0.070	-0.299	-0.924	-0.131	-0.271	-0.954	-0.165	0.200	-0.005	0.079	0.039	-0.003	0.128	0.051	0.025	0.058
0.013	-0.292	-0.901	-0.119	-0.275	-0.954	-0.162	-0.584	0.164	0.009	0.051	0.021	0.070	0.061	0.001	0.158
0.005	-0.354	-0.885	-0.131	-0.278	-0.952	-0.145	0.659	0.077	0.013	-0.007	0.035	0.062	0.001	0.014	0.001
0.001	-0.361	-0.960	-0.124	-0.280	-0.952	-0.101	-0.317	0.078	0.003	-0.013	-0.040	0.057	0.005	0.061	-0.186
-0.110	-0.307	-0.948	-0.128	-0.281	-0.951	-0.025	0.202	-0.012	-0.105	0.042	-0.029	0.055	0.050	0.050	-0.387
-0.026	-0.357	-0.912	-0.136	-0.283	-0.949	-0.100	0.473	0.005	-0.011	-0.006	0.005	0.028	0.002	0.015	-0.312
-0.114	-0.419	-0.928	-0.145	-0.286	-0.947	-0.151	0.494	0.010	-0.090	-0.065	-0.013	0.061	0.057	0.031	-0.618
0.032	-0.338	-0.912	-0.138	-0.285	-0.948	0.047	-0.385	0.012	0.049	0.016	0.004	0.084	0.026	0.016	-0.314
-0.164	-0.292	-1.015	-0.137	-0.285	-0.949	0.019	-0.011	0.000	-0.147	0.061	-0.099	0.113	0.074	0.119	-0.304
0.017	-0.296	-0.889	-0.148	-0.287	-0.946	-0.101	0.576	-0.007	0.044	0.059	0.025	0.066	0.073	0.007	-0.367
-0.030	-0.392	-0.916	-0.143	-0.290	-0.946	-0.146	-0.200	0.087	-0.006	-0.034	-0.004	0.020	0.022	0.021	-0.613
-0.149	-0.338	-0.991	-0.146	-0.289	-0.946	0.067	0.158	0.027	-0.123	0.019	-0.079	0.101	0.034	0.097	-0.169
-0.095	-0.303	-0.916	-0.144	-0.291	-0.946	-0.073	-0.091	0.032	-0.071	0.055	-0.004	0.048	0.071	0.022	-0.422
0.043	-0.307	-0.857	-0.150	-0.295	-0.944	-0.208	0.326	0.027	0.073	0.055	0.053	0.090	0.069	0.036	-0.392
-0.107	-0.350	-0.905	-0.147	-0.296	-0.944	-0.067	-0.124	-0.022	-0.079	0.014	0.006	0.060	0.029	0.011	-0.059
-0.018	-0.377	-0.901	-0.147	-0.297	-0.944	-0.014	0.000	0.005	0.009	-0.012	0.010	0.027	0.003	0.007	0.152
0.009	-0.346	-0.944	-0.152	-0.298	-0.942	-0.051	0.295	0.018	0.041	0.020	-0.034	0.052	0.036	0.052	-0.144
-0.007	-0.311	-0.905	-0.159	-0.303	-0.940	-0.244	0.382	-0.044	0.032	0.059	0.003	0.036	0.073	0.013	-0.071
-0.114	-0.326	-0.909	-0.163	-0.307	-0.938	-0.236	0.213	-0.014	-0.072	0.048	-0.003	0.073	0.060	0.018	-0.009
-0.083	-0.361	-0.909	-0.161	-0.307	-0.938	-0.003	-0.108	-0.036	-0.044	0.013	-0.002	0.044	0.028	0.018	-0.216
-0.003	-0.381	-0.865	-0.164	-0.308	-0.937	-0.024	0.180	-0.050	0.039	-0.005	0.040	0.036	0.012	0.025	-0.206
-0.099	-0.400	-0.968	-0.160	-0.314	-0.936	-0.297	-0.171	0.020	-0.061	-0.019	-0.063	0.062	0.004	0.079	-0.059
-0.010	-0.338	-0.916	-0.169	-0.319	-0.933	-0.304	0.432	-0.086	0.036	0.049	-0.015	0.025	0.061	0.029	-0.225
-0.053	-0.342	-0.869	-0.175	-0.321	-0.931	-0.098	0.325	-0.156	0.000	0.046	0.030	0.019	0.060	0.018	-0.127
-0.168	-0.365	-0.865	-0.167	-0.323	-0.931	-0.143	-0.468	-0.096	-0.124	0.025	0.035	0.136	0.040	0.021	-0.084
0.051	-0.427	-0.810	-0.161	-0.327	-0.931	-0.191	-0.299	0.062	0.089	-0.032	0.090	0.081	0.020	0.074	-0.325
-0.091	-0.423	-0.873	-0.177	-0.334	-0.926	-0.344	0.906	-0.012	-0.037	-0.021	0.021	0.063	0.013	0.009	-0.302
-0.126	-0.392	-0.940	-0.168	-0.341	-0.925	-0.400	-0.513	0.011	-0.082	0.017	-0.047	0.100	0.021	0.060	-0.142
-0.037	-0.307	-0.948	-0.170	-0.348	-0.922	-0.367	0.135	-0.010	0.009	0.109	-0.057	0.015	0.108	0.070	-0.234
-0.083	-0.334	-0.905	-0.159	-0.350	-0.923	-0.131	-0.556	-0.014	-0.047	0.084	-0.013	0.063	0.084	0.027	-0.080
-0.007	-0.357	-0.830	-0.173	-0.353	-0.919	-0.164	0.724	-0.098	0.043	0.064	0.058	0.013	0.064	0.047	0.102
-0.003	-0.377	-0.786	-0.166	-0.363	-0.917	-0.494	-0.354	0.027	0.040	0.054	0.099	0.014	0.048	0.088	0.087
-0.037	-0.411	-0.814	-0.171	-0.372	-0.912	-0.528	0.263	-0.036	0.010	0.029	0.067	0.021	0.018	0.059	0.364
-0.049	-0.469	-0.810	-0.178	-0.381	-0.907	-0.481	0.409	-0.035	0.005	-0.020	0.065	0.033	0.036	0.061	0.314
0.043	-0.419	-0.826	-0.169	-0.388	-0.906	-0.345	-0.447	0.026	0.089	0.037	0.049	0.059	0.018	0.043	0.211
-0.030	-0.384	-0.842	-0.171	-0.396	-0.902	-0.456	0.177	0.067	0.018	0.080	0.029	0.013	0.055	0.025	0.357
-0.060	-0.423	-0.747	-0.175	-0.406	-0.897	-0.516	0.251	0.097	-0.009	0.051	0.118	0.042	0.020	0.117	0.524
0.020	-0.520	-0.704	-0.187	-0.413	-0.891	-0.375	0.698	-0.022	0.084	-0.038	0.156	0.039	0.074	0.157	0.418
0.020	-0.520	-0.704	-0.192	-0.421	-0.886	-0.415	0.301	-0.021	0.089	-0.031	0.151	0.042	0.072	0.154	0.293
-0.037	-0.442	-0.763	-0.200	-0.430	-0.880	-0.517	0.456	-0.030	0.039	0.056	0.086	0.013	0.008	0.092	0.468
-0.130	-0.446	-0.731	-0.213	-0.441	-0.872	-0.620	0.726	-0.067	-0.040	0.063	0.109	0.102	0.007	0.122	-0.078
-0.026	-0.512	-0.660	-0.227	-0.453	-0.862	-0.675	0.758	-0.170	0.078	0.009	0.171	0.005	0.055	0.191	-0.033
-0.280	-0.574	-0.641	-0.223	-0.464	-0.858	-0.634	-0.313	-0.073	-0.180	-0.042	0.186	0.246	0.114	0.209	-0.230
-0.003	-0.609	-0.633	-0.238	-0.472	-0.849	-0.466	0.901	-0.057	0.112	-0.069	0.185	0.033	0.145	0.215	-0.094
-0.176	-0.535	-0.711	-0.243	-0.481	-0.842	-0.548	0.294	-0.056	-0.056	0.014	0.099	0.138	0.069	0.135	-0.279
-0.107	-0.512	-0.719	-0.256	-0.493	-0.831	-0.710	0.746	-0.013	0.025	0.049	0.081	0.066	0.042	0.127	0.169
-0.149	-0.504	-0.593	-0.261	-0.504	-0.823	-0.592	0.393	0.072	-0.011	0.067	0.199	0.108	0.031	0.251	0.023
-0.103	-0.547	-0.574	-0.265	-0.511	-0.818	-0.398	0.275	0.047	0.038	0.032	0.213	0.061	0.070	0.271	-0.081
-0.114	-0.616	-0.625	-0.278	-0.516	-0.810	-0.249	0.806	-0.011	0.040	-0.033	0.154	0.071	0.137	0.219	-0.224
-0.268	-0.609	-0.621	-0.288	-0.523	-0.802	-0.450	0.594	-0.011	-0.105	-0.018	0.150	0.224	0.127	0.222	-0.230
-0.218	-0.531	-0.688	-0.298	-0.530	-0.794	-0.406	0.641	-0.029	-0.044	0.066	0.075	0.173	0.047	0.154	-0.294
-0.199	-0.504	-0.648	-0.306	-0.532	-0.790	-0.179	0.426	-0.131	-0.017	0.095	0.110	0.153	0.017	0.192	-0.513
-0.187	-0.601	-0.672	-0.315	-0.535	-0.784	-0.177	0.530	-0.054	0.003	0.002	0.081	0.142	0.112	0.167	-0.356
-0.268	-0.601	-0.668	-0.323	-0.539	-0.777	-0.289	0.547	-0.023	-0.069	0.006	0.078	0.224	0.110	0.171	-0.334
-0.237	-0.570	-0.688	-0.330	-0.546	-0.770	-0.386	0.427	-0.019	-0.032	0.043	0.051	0.193	0.077	0.151	-0.162
-0.245	-0.551	-0.715	-0.333	-0.553	-0.763	-0.557	0.156	-0.119	-0.036	0.070	0.017	0.202	0.055	0.122	-0.143
-0.157	-0.535	-0.727	-0.343	-0.561	-0.753	-0.584	0.523	-0.233	0.063	0.093	-0.005	0.113	0.038	0.109	0.194
-0.214	-0.485	-0.743	-0.347	-0.563	-0.750	-0.329	0.031	-0.307	0.008	0.146	-0.025	0.172	0.014	0.093	0.391
-0.137	-0.485	-0.696	-0.354	-0.567	-0.744	-0.386	0.282	-0.268	0.092	0.150	0.017	0.096	0.015	0.140	0.649
-0.176	-0.500	-0.700	-0.363	-0.572	-0.736	-0.428	0.444	-0.258	0.063	0.139	0.005	0.136	0.001	0.135	0.517
-0.164	-0.547	-0.656	-0.378	-0.576	-0.725	-0.455	0.818	-0.343	0.090	0.097	0.037	0.124	0.043	0.178	0.335
-0.264	-0.651	-0.652	-0.388	-0.585	-0.712	-0.782	0.488	-0.285	-0.000	0.002	0.028	0.225	0.146	0.181	-0.019
-0.349	-0.694	-0.688	-0.394	-0.597	-0.699	-0.950	0.206	-0.217	-0.080	-0.029	-0.020	0.310	0.187	0.145	-0.309
-0.368	-0.763	-0.735	-0.409	-0.605	-0.683	-0.744	0.833	-0.378	-0.083	-0.090	-0.083	0.329	0.255	0.098	-0.690
-0.376	-0.794	-0.810	-0.417	-0.613	-0.671	-0.824	0.180	-0.429	-0.084	-0.114	-0.170	0.338	0.284	0.022	-0.873
-0.407	-0.914	-0.826	-0.428	-0.621	-0.657	-0.942	0.356	-0.562	-0.103	-0.225	-0.200	0.368	0.403	0.006	-0.783
-0.407	-0.914	-0.826	-0.434	-0.631	-0.643	-1.120	0.025	-0.518	-0.097	-0.215	-0.214	0.369	0.401	0.005	-0.886
-0.357	-0.976	-0.747	-0.441	-0.638	-0.631	-0.765	0.146	-0.424	-0.040	-0.270	-0.147	0.319	0.462	0.083	-1.022
-0.460	-0.798	-0.747	-0.450	-0.642	-0.622	-0.508	0.387	-0.312	-0.135	-0.089	-0.157	0.423	0.283	0.082	-1.180
-0.476	-0.694	-0.767	-0.451	-0.643	-0.620	-0.197	-0.040	-0.131	-0.150	0.017	-0.178	0.440	0.178	0.062	-1.099
-0.499	-0.728	-0.818	-0.443	-0.640	-0.628	0.149	-0.671	-0.054	-0.181	-0.020	-0.221	0.462	0.211	0.010	-1.215
-0.372	-0.728	-0.814	-0.440	-0.637	-0.634	0.212	-0.345	-0.110	-0.057	-0.024	-0.212	0.336	0.209	0.012	-0.750
-0.403	-0.744	-0.853	-0.428	-0.635	-0.643	0.064	-0.993	-0.076	-0.100	-0.041	-0.241	0.367	0.223	0.028	0.317
-0.199	-0.817	-0.806	-0.413	-0.632	-0.656	0.201	-1.174	-0.134	0.090	-0.118	-0.181	0.164	0.296	0.017	1.091
0.082	-0.817	-0.928	-0.406	-0.629	-0.663	0.206	-0.485	-0.087	0.364	-0.121	-0.296	0.116	0.295	0.106	2.084
-0.064	-0.844	-0.885	-0.384	-0.624	-0.680	0.377	-1.538	0.060	0.195	-0.152	-0.236	0.031	0.320	0.064	3.320
0.186	-0.813	-0.972	-0.361	-0.617	-0.699	0.552	-1.560	-0.018	0.422	-0.129	-0.303	0.219	0.288	0.152	4.324
0.286	-0.763	-1.070	-0.334	-0.608	-0.720	0.612	-1.807	-0.084	0.495	-0.087	-0.381	0.319	0.236	0.252	4.586
0.382	-0.829	-1.113	-0.312	-0.599	-0.737	0.637	-1.351	0.023	0.569	-0.162	-0.407	0.414	0.300	0.296	5.588
0.332	-0.844	-1.141	-0.280	-0.593	-0.755	0.535	-1.845	0.222	0.487	-0.184	-0.417	0.365	0.314	0.325	6.058
0.547	-0.752	-1.078	-0.255	-0.586	-0.769	0.568	-1.253	0.253	0.678	-0.098	-0.340	0.581	0.220	0.264	6.247
0.540	-0.601	-1.042	-0.235	-0.579	-0.780	0.515	-0.872	0.344	0.650	0.046	-0.293	0.573	0.067	0.230	6.362
0.509	-0.593	-0.995	-0.208	-0.577	-0.790	0.272	-1.309	0.385	0.592	0.052	-0.236	0.543	0.057	0.184	5.749
0.547	-0.632	-0.999	-0.208	-0.573	-0.793	0.278	0.182	0.081	0.630	0.009	-0.237	0.581	0.094	0.190	5.177
0.143	-0.570	-1.050	-0.176	-0.568	-0.804	0.305	-1.831	0.143	0.194	0.066	-0.278	0.177	0.031	0.243	4.282
0.370	-0.558	-0.865	-0.163	-0.566	-0.808	0.173	-0.686	0.015	0.408	0.075	-0.088	0.405	0.018	0.059	3.531
0.205	-0.663	-0.755	-0.146	-0.565	-0.812	0.062	-0.899	0.111	0.226	-0.029	0.026	0.240	0.120	0.049	2.522
0.224	-0.736	-0.794	-0.136	-0.565	-0.814	0.075	-0.448	0.181	0.235	-0.103	-0.012	0.259	0.192	0.008	2.665
0.163	-0.724	-0.641	-0.115	-0.572	-0.812	-0.309	-0.841	0.504	0.153	-0.085	0.140	0.198	0.178	0.160	2.115
0.293	-0.744	-0.672	-0.108	-0.577	-0.810	-0.178	0.003	0.570	0.276	-0.099	0.106	0.330	0.196	0.126	1.634
0.170	-0.755	-0.644	-0.103	-0.582	-0.806	-0.209	0.229	0.618	0.149	-0.105	0.131	0.207	0.206	0.152	1.340
0.020	-0.767	-0.826	-0.094	-0.588	-0.803	-0.308	-0.178	0.511	-0.010	-0.111	-0.054	0.057	0.216	0.031	0.806
0.120	-0.794	-0.727	-0.099	-0.591	-0.801	-0.109	0.478	0.171	0.095	-0.135	0.042	0.158	0.241	0.065	0.272
-0.083	-0.790	-0.818	-0.096	-0.595	-0.798	-0.227	-0.015	0.226	-0.112	-0.127	-0.052	0.045	0.234	0.027	-0.072
0.040	-0.628	-0.637	-0.103	-0.597	-0.796	-0.045	0.482	0.038	0.017	0.036	0.128	0.079	0.070	0.153	-0.616
0.005	-0.585	-0.609	-0.103	-0.596	-0.796	0.086	0.146	0.155	-0.017	0.078	0.156	0.045	0.026	0.179	-1.045
-0.245	-0.655	-0.778	-0.097	-0.595	-0.798	0.065	-0.287	0.153	-0.273	0.008	-0.012	0.205	0.094	0.007	-0.969
-0.087	-0.732	-0.648	-0.101	-0.595	-0.797	0.016	0.285	0.026	-0.111	-0.069	0.117	0.047	0.170	0.136	-1.145
-0.060	-0.771	-0.696	-0.114	-0.594	-0.796	0.110	0.736	-0.074	-0.072	-0.109	0.069	0.019	0.206	0.087	-1.622
-0.068	-0.779	-0.672	-0.124	-0.593	-0.795	0.066	0.575	-0.112	-0.069	-0.118	0.092	0.026	0.212	0.109	-1.151
-0.245	-0.663	-0.782	-0.117	-0.593	-0.796	0.007	-0.504	-0.005	-0.254	-0.002	-0.018	0.202	0.095	0.003	-1.189
-0.033	-0.694	-0.684	-0.118	-0.593	-0.797	0.032	0.044	-0.048	-0.041	-0.033	0.081	0.010	0.123	0.094	-0.944
-0.122	-0.659	-0.771	-0.114	-0.593	-0.797	0.032	-0.223	0.027	-0.134	0.002	-0.005	0.078	0.087	0.006	-1.123
0.051	-0.663	-0.668	-0.123	-0.591	-0.797	0.123	0.519	-0.088	0.048	-0.004	0.098	0.097	0.089	0.107	-0.470
-0.145	-0.589	-0.680	-0.114	-0.589	-0.800	0.145	-0.611	-0.099	-0.156	0.067	0.089	0.098	0.013	0.093	-0.551
0.070	-0.655	-0.747	-0.119	-0.584	-0.803	0.263	0.271	-0.132	0.064	-0.003	0.024	0.120	0.077	0.025	-0.249
-0.076	-0.663	-0.704	-0.120	-0.583	-0.804	0.118	-0.035	-0.087	-0.081	-0.013	0.069	0.025	0.083	0.067	-0.367
0.017	-0.639	-0.668	-0.126	-0.580	-0.805	0.199	0.379	-0.006	0.017	0.008	0.105	0.070	0.057	0.102	-0.012
-0.007	-0.697	-0.668	-0.123	-0.577	-0.807	0.191	-0.089	0.076	-0.009	-0.053	0.107	0.048	0.111	0.100	-0.329
0.020	-0.694	-0.739	-0.119	-0.575	-0.809	0.148	-0.159	0.086	0.014	-0.051	0.038	0.077	0.103	0.027	-0.389
-0.091	-0.632	-0.759	-0.127	-0.572	-0.810	0.214	0.418	-0.093	-0.089	0.008	0.020	0.033	0.039	0.005	-0.543
-0.103	-0.705	-0.688	-0.118	-0.571	-0.812	0.076	-0.520	0.016	-0.110	-0.066	0.092	0.044	0.110	0.074	-0.617
-0.053	-0.709	-0.794	-0.116	-0.567	-0.815	0.252	-0.162	-0.057	-0.062	-0.074	-0.011	0.008	0.111	0.034	-0.907
-0.037	-0.605	-0.708	-0.117	-0.565	-0.817	0.158	0.117	0.076	-0.046	0.028	0.077	0.025	0.004	0.052	-0.760
-0.114	-0.639	-0.739	-0.113	-0.565	-0.817	0.041	-0.180	0.080	-0.126	-0.007	0.046	0.050	0.036	0.019	-0.351
0.001	-0.678	-0.782	-0.105	-0.562	-0.820	0.206	-0.366	0.108	-0.018	-0.048	0.006	0.066	0.072	0.025	-0.503
0.097	-0.624	-0.739	-0.115	-0.558	-0.822	0.244	0.565	-0.075	0.087	0.002	0.050	0.162	0.014	0.017	-0.392
-0.126	-0.674	-0.759	-0.117	-0.555	-0.824	0.222	0.113	-0.022	-0.134	-0.051	0.033	0.061	0.062	0.003	-0.143
0.024	-0.609	-0.767	-0.107	-0.551	-0.827	0.236	-0.485	0.122	0.006	0.011	0.029	0.088	0.006	0.010	-0.152
-0.003	-0.655	-0.814	-0.120	-0.546	-0.829	0.311	0.792	-0.034	-0.007	-0.040	-0.017	0.059	0.038	0.056	-0.254
-0.003	-0.655	-0.814	-0.104	-0.544	-0.833	0.181	-0.884	0.087	-0.023	-0.043	-0.013	0.058	0.037	0.055	-0.021
0.055	-0.659	-0.747	-0.108	-0.542	-0.834	0.166	0.242	0.008	0.038	-0.049	0.055	0.114	0.039	0.013	-0.055
0.001	-0.670	-0.755	-0.104	-0.537	-0.837	0.283	-0.290	-0.081	-0.020	-0.065	0.051	0.057	0.048	0.006	-0.272
0.009	-0.639	-0.771	-0.107	-0.533	-0.839	0.233	0.189	-0.012	-0.010	-0.038	0.037	0.062	0.015	0.010	-0.097
-0.091	-0.612	-0.782	-0.105	-0.531	-0.841	0.134	-0.114	-0.031	-0.111	-0.012	0.027	0.043	0.015	0.021	-0.435
0.078	-0.636	-0.723	-0.112	-0.526	-0.843	0.340	0.388	-0.063	0.065	-0.041	0.089	0.123	0.006	0.037	-0.420
-0.110	-0.647	-0.822	-0.107	-0.523	-0.845	0.180	-0.230	0.067	-0.128	-0.055	-0.007	0.069	0.016	0.061	-0.587
0.001	-0.581	-0.771	-0.111	-0.521	-0.847	0.185	0.262	0.028	-0.013	0.008	0.046	0.040	0.052	0.011	-0.247
-0.068	-0.601	-0.763	-0.103	-0.515	-0.851	0.373	-0.477	0.003	-0.090	-0.017	0.059	0.030	0.035	0.005	-0.578
0.070	-0.663	-0.775	-0.109	-0.511	-0.853	0.262	0.406	0.000	0.055	-0.083	0.049	0.107	0.025	0.019	-0.102
-0.072	-0.581	-0.798	-0.098	-0.508	-0.855	0.153	-0.542	0.121	-0.098	-0.004	0.028	0.037	0.059	0.043	-0.335
0.128	-0.551	-0.782	-0.101	-0.504	-0.858	0.302	0.202	0.040	0.105	0.022	0.047	0.163	0.092	0.029	-0.196
-0.103	-0.605	-0.810	-0.100	-0.499	-0.861	0.313	0.003	0.069	-0.127	-0.037	0.022	0.069	0.040	0.058	-0.427
0.005	-0.632	-0.845	-0.094	-0.494	-0.865	0.308	-0.320	0.054	-0.025	-0.068	-0.010	0.038	0.014	0.093	-0.463
-0.033	-0.574	-0.865	-0.097	-0.490	-0.866	0.244	0.259	0.083	-0.060	-0.014	-0.027	0.000	0.075	0.114	-0.833
-0.095	-0.539	-0.838	-0.103	-0.484	-0.869	0.384	0.386	0.086	-0.116	0.014	0.003	0.061	0.112	0.087	-0.449
-0.049	-0.578	-0.810	-0.097	-0.478	-0.873	0.328	-0.270	0.095	-0.076	-0.029	0.035	0.015	0.075	0.061	-0.714
0.090	-0.554	-0.830	-0.094	-0.473	-0.876	0.332	-0.091	0.087	0.059	-0.011	0.019	0.123	0.100	0.082	-0.532
-0.122	-0.527	-0.861	-0.093	-0.469	-0.878	0.250	-0.057	0.008	-0.154	0.012	-0.010	0.088	0.128	0.114	-0.307
0.063	-0.601	-0.857	-0.093	-0.464	-0.881	0.300	0.001	0.023	0.029	-0.067	-0.003	0.097	0.057	0.110	-0.190
0.036	-0.554	-0.893	-0.083	-0.458	-0.885	0.327	-0.497	0.053	-0.008	-0.026	-0.035	0.072	0.105	0.147	-0.351
0.028	-0.578	-0.814	-0.081	-0.455	-0.887	0.209	-0.054	0.068	-0.019	-0.052	0.046	0.065	0.083	0.068	-0.051
0.013	-0.566	-0.798	-0.098	-0.451	-0.887	0.278	0.952	-0.042	-0.018	-0.045	0.062	0.048	0.096	0.052	-0.239
0.036	-0.524	-0.893	-0.085	-0.445	-0.892	0.355	-0.681	0.091	-0.009	-0.009	-0.028	0.072	0.139	0.147	-0.344
-0.022	-0.462	-0.873	-0.090	-0.439	-0.894	0.311	0.327	0.038	-0.062	0.047	-0.006	0.014	0.203	0.129	-0.237
-0.014	-0.489	-0.873	-0.087	-0.436	-0.896	0.209	-0.165	0.011	-0.058	0.017	-0.004	0.021	0.177	0.130	-0.166
0.078	-0.520	-0.786	-0.088	-0.432	-0.898	0.232	0.081	0.027	0.035	-0.018	0.084	0.114	0.148	0.043	-0.144
0.055	-0.516	-0.893	-0.090	-0.425	-0.901	0.413	0.201	0.030	0.014	-0.021	-0.020	0.091	0.153	0.150	-0.236
0.055	-0.516	-0.893	-0.079	-0.420	-0.904	0.303	-0.567	0.151	0.002	-0.026	-0.016	0.091	0.153	0.150	-0.070
-0.053	-0.408	-0.790	-0.081	-0.418	-0.905	0.141	0.150	0.049	-0.103	0.080	0.087	0.018	0.263	0.048	-0.426
0.082	-0.508	-0.786	-0.075	-0.416	-0.906	0.131	-0.240	0.067	0.026	-0.023	0.092	0.117	0.163	0.044	-0.568
-0.083	-0.520	-0.830	-0.075	-0.409	-0.909	0.385	0.010	0.026	-0.139	-0.041	0.051	0.050	0.153	0.088	-0.709
0.009	-0.535	-0.842	-0.069	-0.406	-0.911	0.217	-0.315	0.098	-0.053	-0.060	0.041	0.041	0.138	0.100	-0.481
0.001	-0.500	-0.865	-0.063	-0.405	-0.912	0.075	-0.251	0.081	-0.065	-0.026	0.018	0.033	0.174	0.124	-0.313
0.074	-0.442	-0.838	-0.061	-0.405	-0.912	-0.011	-0.085	0.045	0.006	0.033	0.045	0.105	0.233	0.097	-0.455
0.163	-0.481	-0.818	-0.073	-0.403	-0.913	0.164	0.677	0.004	0.107	-0.009	0.065	0.192	0.196	0.078	-0.112
-0.137	-0.462	-0.826	-0.057	-0.399	-0.915	0.201	-0.823	0.073	-0.208	0.007	0.059	0.109	0.216	0.086	-0.068
0.182	-0.450	-0.877	-0.058	-0.399	-0.915	0.043	0.114	0.086	0.112	0.018	0.008	0.210	0.229	0.138	-0.213
0.020	-0.435	-0.853	-0.063	-0.400	-0.914	-0.068	0.273	-0.025	-0.043	0.035	0.030	0.048	0.246	0.115	-0.529
-0.007	-0.466	-0.771	-0.070	-0.400	-0.914	0.047	0.415	-0.024	-0.062	0.004	0.112	0.021	0.216	0.032	-0.110
0.017	-0.450	-0.802	-0.063	-0.399	-0.915	0.022	-0.370	0.020	-0.046	0.019	0.081	0.044	0.233	0.064	-0.361
0.055	-0.446	-0.853	-0.065	-0.403	-0.913	-0.161	0.104	0.022	-0.006	0.026	0.028	0.080	0.237	0.116	-0.401
0.051	-0.411	-0.849	-0.065	-0.405	-0.912	-0.134	0.021	-0.066	-0.009	0.063	0.031	0.075	0.272	0.112	-0.276
0.005	-0.442	-0.845	-0.058	-0.405	-0.912	-0.013	-0.386	0.043	-0.062	0.032	0.035	0.027	0.242	0.109	-0.454
0.055	-0.415	-0.755	-0.069	-0.404	-0.912	0.106	0.614	-0.018	-0.001	0.058	0.126	0.076	0.269	0.019	-0.571
-0.080	-0.435	-0.751	-0.074	-0.408	-0.910	-0.228	0.296	0.060	-0.131	0.043	0.127	0.061	0.248	0.016	-0.410
-0.003	-0.458	-0.790	-0.067	-0.416	-0.907	-0.404	-0.334	0.089	-0.061	0.027	0.085	0.015	0.225	0.057	-0.541
0.124	-0.462	-0.845	-0.069	-0.418	-0.906	-0.126	0.123	-0.086	0.069	0.026	0.029	0.140	0.220	0.112	-0.377
-0.076	-0.435	-0.830	-0.075	-0.423	-0.903	-0.267	0.285	-0.045	-0.126	0.058	0.041	0.062	0.246	0.098	-0.132
0.120	-0.404	-0.771	-0.082	-0.431	-0.899	-0.425	0.420	-0.021	0.078	0.096	0.096	0.131	0.278	0.039	0.062
0.028	-0.477	-0.708	-0.086	-0.439	-0.894	-0.441	0.190	-0.090	-0.011	0.031	0.155	0.037	0.204	0.023	-0.058
0.051	-0.527	-0.715	-0.109	-0.448	-0.887	-0.527	1.227	-0.186	0.035	-0.010	0.140	0.058	0.154	0.015	0.296
0.032	-0.543	-0.790	-0.104	-0.456	-0.884	-0.415	-0.260	-0.066	0.012	-0.018	0.062	0.036	0.139	0.061	0.252
0.063	-0.466	-0.747	-0.110	-0.466	-0.878	-0.569	0.345	-0.022	0.048	0.070	0.099	0.067	0.216	0.019	0.373
0.063	-0.466	-0.747	-0.118	-0.479	-0.870	-0.750	0.478	-0.007	0.056	0.083	0.091	0.067	0.215	0.020	0.103
0.051	-0.535	-0.704	-0.120	-0.492	-0.862	-0.699	0.123	-0.057	0.047	0.026	0.127	0.056	0.145	0.022	-0.026
-0.103	-0.609	-0.739	-0.130	-0.503	-0.854	-0.647	0.533	-0.112	-0.097	-0.037	0.084	0.096	0.071	0.014	-0.156
-0.057	-0.524	-0.708	-0.132	-0.512	-0.849	-0.557	0.043	-0.092	-0.049	0.058	0.110	0.048	0.156	0.016	-0.424
-0.033	-0.496	-0.727	-0.143	-0.524	-0.840	-0.690	0.602	-0.091	-0.016	0.096	0.081	0.023	0.182	0.006	-0.466
-0.095	-0.566	-0.648	-0.148	-0.535	-0.832	-0.669	0.290	-0.042	-0.072	0.038	0.152	0.082	0.112	0.070	-0.372
-0.003	-0.581	-0.581	-0.157	-0.546	-0.823	-0.629	0.478	-0.154	0.029	0.033	0.211	0.013	0.097	0.135	-0.249
-0.083	-0.694	-0.629	-0.159	-0.555	-0.816	-0.547	0.140	0.009	-0.049	-0.069	0.156	0.066	0.015	0.086	-0.448
-0.037	-0.643	-0.641	-0.174	-0.562	-0.809	-0.421	0.854	-0.107	0.011	-0.012	0.137	0.016	0.036	0.073	-0.369
-0.164	-0.632	-0.641	-0.179	-0.574	-0.799	-0.744	0.280	-0.012	-0.111	0.012	0.127	0.140	0.048	0.072	-0.543
-0.095	-0.624	-0.637	-0.185	-0.585	-0.789	-0.666	0.414	-0.050	-0.035	0.030	0.122	0.069	0.056	0.075	-0.353
-0.118	-0.605	-0.530	-0.189	-0.592	-0.783	-0.423	0.187	-0.063	-0.054	0.056	0.222	0.090	0.076	0.180	-0.549
-0.033	-0.663	-0.577	-0.202	-0.599	-0.775	-0.423	0.794	-0.065	0.043	0.005	0.166	0.004	0.018	0.133	-0.419
-0.168	-0.690	-0.589	-0.210	-0.607	-0.767	-0.515	0.489	-0.043	-0.084	-0.014	0.146	0.138	0.010	0.121	-0.389
-0.137	-0.670	-0.641	-0.213	-0.614	-0.760	-0.452	0.161	-0.102	-0.049	0.013	0.089	0.106	0.009	0.071	-0.454
-0.114	-0.678	-0.609	-0.219	-0.620	-0.753	-0.393	0.392	-0.009	-0.020	0.011	0.113	0.082	0.001	0.102	-0.321
-0.180	-0.636	-0.522	-0.218	-0.626	-0.749	-0.329	-0.039	0.053	-0.087	0.059	0.196	0.146	0.043	0.190	-0.318
0.005	-0.682	-0.589	-0.226	-0.633	-0.741	-0.437	0.651	0.060	0.106	0.020	0.120	0.038	0.005	0.122	-0.336
-0.191	-0.755	-0.542	-0.235	-0.642	-0.730	-0.539	0.680	0.078	-0.081	-0.045	0.157	0.157	0.079	0.170	-0.416
-0.176	-0.728	-0.641	-0.241	-0.651	-0.720	-0.602	0.492	0.057	-0.060	-0.008	0.048	0.141	0.053	0.071	-0.360
-0.183	-0.717	-0.629	-0.248	-0.656	-0.713	-0.364	0.475	-0.013	-0.061	0.009	0.053	0.149	0.042	0.084	-0.794
-0.191	-0.674	-0.585	-0.253	-0.660	-0.707	-0.256	0.382	0.017	-0.063	0.055	0.091	0.157	0.001	0.128	-0.521
-0.237	-0.651	-0.577	-0.257	-0.666	-0.701	-0.374	0.287	0.022	-0.106	0.084	0.092	0.204	0.023	0.136	-0.510
-0.087	-0.639	-0.518	-0.264	-0.673	-0.691	-0.549	0.464	-0.055	0.051	0.103	0.141	0.053	0.034	0.196	-0.373
-0.199	-0.705	-0.570	-0.271	-0.680	-0.681	-0.547	0.383	-0.150	-0.053	0.044	0.080	0.165	0.033	0.145	-0.192
-0.149	-0.721	-0.597	-0.280	-0.684	-0.673	-0.406	0.368	-0.314	0.005	0.033	0.045	0.115	0.049	0.118	0.129
-0.137	-0.705	-0.597	-0.285	-0.689	-0.666	-0.480	0.163	-0.272	0.023	0.053	0.038	0.105	0.035	0.119	0.161
-0.126	-0.713	-0.656	-0.297	-0.694	-0.656	-0.439	0.622	-0.303	0.046	0.050	-0.031	0.093	0.044	0.060	0.178
-0.126	-0.713	-0.656	-0.312	-0.698	-0.644	-0.518	0.808	-0.332	0.061	0.055	-0.043	0.094	0.044	0.060	-0.200
-0.249	-0.767	-0.625	-0.326	-0.706	-0.629	-0.755	0.715	-0.354	-0.049	0.008	-0.027	0.216	0.099	0.093	-0.779
-0.395	-0.724	-0.585	-0.341	-0.714	-0.612	-0.813	0.860	-0.329	-0.179	0.058	-0.005	0.363	0.057	0.133	-1.298
-0.487	-0.732	-0.668	-0.350	-0.721	-0.597	-0.853	0.278	-0.367	-0.263	0.058	-0.102	0.455	0.066	0.051	-1.723
-0.445	-0.817	-0.719	-0.360	-0.729	-0.582	-0.931	0.360	-0.397	-0.210	-0.019	-0.169	0.412	0.152	0.000	-1.851
-0.391	-0.910	-0.688	-0.368	-0.737	-0.567	-1.005	0.034	-0.517	-0.149	-0.104	-0.152	0.358	0.245	0.033	-1.909
-0.364	-1.030	-0.601	-0.378	-0.742	-0.554	-0.884	-0.069	-0.718	-0.112	-0.219	-0.078	0.331	0.366	0.120	-1.434
-0.464	-1.010	-0.581	-0.380	-0.747	-0.546	-0.714	-0.407	-0.476	-0.210	-0.195	-0.067	0.430	0.348	0.140	-1.086
-0.287	-0.949	-0.432	-0.386	-0.748	-0.539	-0.366	0.130	-0.347	-0.027	-0.131	0.076	0.254	0.288	0.291	-1.183
-0.307	-0.837	-0.542	-0.395	-0.746	-0.537	0.019	0.353	-0.347	-0.037	-0.022	-0.036	0.273	0.177	0.181	-1.076
-0.468	-0.809	-0.700	-0.397	-0.741	-0.542	0.204	-0.240	-0.308	-0.197	0.000	-0.189	0.434	0.151	0.024	-0.917
-0.337	-0.809	-0.656	-0.401	-0.735	-0.547	0.236	-0.260	-0.477	-0.063	-0.006	-0.140	0.303	0.152	0.068	-0.819
-0.407	-0.929	-0.688	-0.397	-0.731	-0.555	0.115	-0.711	-0.270	-0.136	-0.129	-0.164	0.373	0.273	0.037	-0.099
-0.245	-0.995	-0.755	-0.383	-0.729	-0.568	0.141	-1.395	-0.161	0.012	-0.197	-0.218	0.211	0.340	0.030	0.585
0.055	-0.976	-0.719	-0.379	-0.723	-0.577	0.361	-0.538	-0.254	0.308	-0.184	-0.173	0.089	0.322	0.005	1.516
-0.107	-0.875	-0.865	-0.364	-0.718	-0.594	0.434	-1.286	-0.056	0.131	-0.088	-0.302	0.073	0.222	0.140	2.799
0.167	-0.775	-0.995	-0.340	-0.710	-0.616	0.555	-1.921	-0.081	0.380	0.005	-0.410	0.200	0.123	0.270	3.704
0.290	-0.717	-1.074	-0.313	-0.705	-0.637	0.412	-2.042	-0.050	0.477	0.057	-0.468	0.324	0.066	0.349	4.008
0.282	-0.740	-1.113	-0.286	-0.700	-0.654	0.333	-1.979	-0.013	0.442	0.029	-0.490	0.316	0.090	0.388	5.070
0.313	-0.786	-1.125	-0.259	-0.698	-0.668	0.231	-1.728	0.208	0.445	-0.020	-0.488	0.347	0.138	0.400	5.477
0.544	-0.790	-1.090	-0.225	-0.696	-0.682	0.271	-1.882	0.400	0.642	-0.025	-0.439	0.578	0.143	0.365	6.020
0.513	-0.844	-1.003	-0.194	-0.695	-0.692	0.214	-1.619	0.491	0.580	-0.080	-0.342	0.547	0.197	0.278	6.761
0.701	-0.802	-0.861	-0.174	-0.693	-0.700	0.311	-0.844	0.362	0.749	-0.040	-0.193	0.736	0.155	0.137	6.886
0.790	-0.825	-0.751	-0.151	-0.689	-0.709	0.379	-1.179	0.264	0.814	-0.067	-0.073	0.825	0.179	0.026	6.317
0.509	-0.848	-0.822	-0.135	-0.685	-0.716	0.371	-0.723	0.327	0.517	-0.095	-0.137	0.544	0.202	0.098	5.631
0.393	-0.755	-0.743	-0.112	-0.687	-0.718	-0.053	-1.118	0.396	0.378	-0.000	-0.056	0.429	0.110	0.020	4.358
0.286	-0.883	-0.609	-0.102	-0.689	-0.718	-0.056	-0.243	0.372	0.261	-0.126	0.078	0.321	0.237	0.114	2.997
0.174	-0.755	-0.526	-0.095	-0.697	-0.710	-0.530	-0.023	0.391	0.143	0.011	0.153	0.211	0.109	0.196	2.121
0.205	-0.887	-0.589	-0.081	-0.704	-0.705	-0.383	-0.522	0.443	0.159	-0.114	0.085	0.242	0.241	0.132	1.662
0.151	-0.759	-0.609	-0.074	-0.709	-0.702	-0.265	-0.180	0.281	0.098	0.018	0.061	0.190	0.113	0.112	1.201
0.217	-0.771	-0.522	-0.072	-0.711	-0.700	-0.125	0.100	0.144	0.162	0.009	0.146	0.255	0.125	0.197	0.512
0.082	-0.837	-0.782	-0.076	-0.710	-0.700	0.095	0.271	-0.047	0.031	-0.059	-0.114	0.121	0.190	0.064	0.053
-0.141	-0.837	-0.668	-0.072	-0.710	-0.701	0.006	-0.432	-0.101	-0.196	-0.059	0.001	0.102	0.190	0.048	-0.587
-0.022	-0.852	-0.613	-0.084	-0.712	-0.697	-0.143	0.766	-0.121	-0.065	-0.072	0.053	0.019	0.204	0.102	-0.616
-0.160	-0.837	-0.467	-0.079	-0.712	-0.697	0.010	-0.258	0.075	-0.208	-0.056	0.198	0.119	0.188	0.247	-1.132
0.182	-0.906	-0.534	-0.092	-0.714	-0.694	-0.057	0.986	-0.004	0.147	-0.124	0.128	0.224	0.257	0.178	-0.838
-0.180	-0.759	-0.621	-0.093	-0.716	-0.692	-0.147	0.038	0.020	-0.214	0.025	0.039	0.138	0.110	0.089	-1.723
-0.041	-0.779	-0.601	-0.116	-0.716	-0.688	-0.012	1.546	-0.162	-0.052	0.006	0.055	0.002	0.129	0.107	-1.623
-0.468	-0.860	-0.605	-0.101	-0.719	-0.687	-0.178	-0.960	0.209	-0.494	-0.072	0.050	0.424	0.209	0.101	-2.180
-0.145	-0.748	-0.668	-0.106	-0.718	-0.688	0.041	0.184	-0.132	-0.167	0.039	-0.013	0.099	0.096	0.037	-1.837
-0.107	-0.817	-0.566	-0.110	-0.723	-0.682	-0.296	0.313	0.007	-0.124	-0.026	0.084	0.059	0.165	0.138	-2.295
-0.041	-0.782	-0.554	-0.123	-0.722	-0.681	0.008	0.698	-0.264	-0.045	0.008	0.094	0.007	0.129	0.149	-1.033
-0.264	-0.856	-0.487	-0.121	-0.726	-0.677	-0.243	-0.263	-0.046	-0.271	-0.062	0.158	0.215	0.202	0.214	-1.286
0.124	-0.782	-0.510	-0.124	-0.726	-0.677	0.033	0.165	-0.095	0.120	0.011	0.134	0.174	0.128	0.188	-1.386
-0.283	-0.809	-0.526	-0.126	-0.725	-0.677	0.082	0.081	-0.057	-0.285	-0.017	0.118	0.232	0.153	0.171	-1.356
-0.172	-0.767	-0.593	-0.126	-0.725	-0.678	0.009	-0.075	-0.051	-0.173	0.026	0.051	0.119	0.110	0.103	-0.993
-0.030	-0.763	-0.554	-0.125	-0.725	-0.677	-0.030	-0.036	-0.025	-0.031	0.030	0.090	0.025	0.105	0.140	-1.681
-0.103	-0.798	-0.629	-0.130	-0.722	-0.680	0.278	0.363	-0.002	-0.099	-0.008	0.018	0.047	0.138	0.065	-0.764
-0.222	-0.779	-0.577	-0.133	-0.722	-0.679	-0.007	0.198	-0.001	-0.216	0.012	0.068	0.165	0.118	0.115	-0.532
0.163	-0.779	-0.605	-0.122	-0.720	-0.684	0.204	-0.686	0.052	0.158	0.009	0.045	0.221	0.118	0.086	-0.804
-0.057	-0.755	-0.633	-0.122	-0.717	-0.686	0.190	-0.042	-0.001	-0.062	0.030	0.020	0.003	0.094	0.058	-0.587
-0.157	-0.825	-0.597	-0.119	-0.716	-0.688	0.152	-0.091	0.100	-0.165	-0.041	0.057	0.095	0.162	0.091	-0.178
0.009	-0.794	-0.613	-0.125	-0.714	-0.689	0.167	0.462	-0.002	0.007	-0.012	0.043	0.072	0.130	0.074	-0.544
-0.010	-0.724	-0.574	-0.120	-0.710	-0.694	0.298	-0.322	0.006	-0.017	0.054	0.087	0.055	0.058	0.113	-0.531
-0.010	-0.724	-0.574	-0.119	-0.709	-0.695	0.048	-0.023	0.060	-0.018	0.053	0.087	0.057	0.056	0.111	-0.238
-0.053	-0.786	-0.609	-0.125	-0.708	-0.696	0.143	0.400	-0.055	-0.054	-0.010	0.053	0.018	0.116	0.075	-0.677
-0.022	-0.755	-0.601	-0.126	-0.706	-0.696	0.091	0.128	-0.004	-0.022	0.019	0.061	0.051	0.083	0.082	-0.893
-0.199	-0.798	-0.652	-0.118	-0.705	-0.699	0.104	-0.624	-0.016	-0.207	-0.024	0.013	0.123	0.123	0.031	-0.475
-0.110	-0.752	-0.605	-0.114	-0.704	-0.701	0.106	-0.318	-0.057	-0.122	0.021	0.062	0.032	0.074	0.079	-0.715
0.182	-0.802	-0.574	-0.128	-0.704	-0.699	0.029	1.047	-0.006	0.184	-0.030	0.091	0.264	0.122	0.109	-0.734
-0.164	-0.717	-0.593	-0.120	-0.701	-0.703	0.187	-0.584	-0.006	-0.170	0.053	0.076	0.079	0.034	0.088	-0.474
-0.030	-0.809	-0.554	-0.126	-0.697	-0.706	0.348	0.345	-0.072	-0.030	-0.045	0.119	0.058	0.125	0.126	-0.058
-0.076	-0.779	-0.700	-0.119	-0.693	-0.711	0.295	-0.420	0.030	-0.082	-0.018	-0.022	0.015	0.092	0.020	-0.816
0.074	-0.755	-0.589	-0.132	-0.688	-0.713	0.332	0.916	-0.020	0.081	0.001	0.090	0.166	0.067	0.091	-0.472
-0.180	-0.752	-0.597	-0.121	-0.683	-0.720	0.394	-0.675	0.102	-0.184	-0.001	0.090	0.088	0.062	0.083	-0.460
0.001	-0.790	-0.715	-0.119	-0.679	-0.725	0.323	-0.116	0.049	-0.006	-0.044	-0.024	0.093	0.099	0.034	-0.138
-0.010	-0.697	-0.550	-0.113	-0.674	-0.730	0.364	-0.282	0.071	-0.023	0.044	0.147	0.080	0.005	0.133	-0.624
0.082	-0.806	-0.609	-0.121	-0.668	-0.734	0.423	0.565	-0.008	0.077	-0.070	0.092	0.171	0.112	0.077	-0.161
-0.145	-0.713	-0.680	-0.113	-0.663	-0.740	0.353	-0.551	-0.038	-0.157	0.018	0.028	0.057	0.017	0.008	-0.165
0.059	-0.728	-0.700	-0.104	-0.656	-0.748	0.524	-0.543	0.035	0.038	-0.005	0.016	0.145	0.031	0.009	-0.471
0.009	-0.759	-0.625	-0.112	-0.651	-0.751	0.331	0.587	0.084	-0.004	-0.040	0.095	0.093	0.062	0.067	-0.555
-0.160	-0.817	-0.664	-0.111	-0.646	-0.755	0.372	0.002	0.052	-0.174	-0.103	0.060	0.079	0.120	0.029	-0.653
0.043	-0.701	-0.719	-0.115	-0.638	-0.762	0.558	0.236	-0.055	0.034	0.005	0.011	0.122	0.003	0.026	-0.941
-0.203	-0.717	-0.652	-0.124	-0.632	-0.765	0.372	0.589	0.007	-0.203	-0.016	0.082	0.127	0.018	0.042	-0.964
-0.099	-0.767	-0.688	-0.123	-0.626	-0.770	0.469	-0.106	-0.000	-0.100	-0.073	0.052	0.026	0.068	0.007	-0.794
-0.010	-0.713	-0.751	-0.116	-0.617	-0.778	0.560	-0.387	0.010	-0.018	-0.027	-0.003	0.061	0.013	0.056	-1.188
-0.083	-0.655	-0.676	-0.117	-0.611	-0.783	0.418	0.064	0.014	-0.091	0.024	0.077	0.013	0.047	0.018	-0.878
-0.160	-0.748	-0.664	-0.130	-0.605	-0.785	0.395	0.849	-0.013	-0.154	-0.074	0.092	0.092	0.045	0.030	-0.284
-0.060	-0.752	-0.719	-0.131	-0.597	-0.791	0.547	0.102	0.037	-0.054	-0.086	0.043	0.008	0.048	0.025	-0.520
0.182	-0.686	-0.715	-0.131	-0.591	-0.796	0.421	0.135	0.157	0.188	-0.026	0.052	0.249	0.018	0.021	-0.714
-0.133	-0.674	-0.700	-0.128	-0.585	-0.801	0.405	-0.074	0.095	-0.130	-0.020	0.073	0.067	0.031	0.004	-0.765
-0.183	-0.690	-0.794	-0.121	-0.577	-0.808	0.563	-0.347	0.146	-0.188	-0.044	-0.014	0.118	0.016	0.098	-0.745
-0.183	-0.690	-0.794	-0.128	-0.569	-0.812	0.515	0.472	0.082	-0.182	-0.052	-0.010	0.118	0.017	0.098	-1.110
-0.045	-0.612	-0.708	-0.130	-0.560	-0.818	0.539	0.086	-0.023	-0.043	0.017	0.083	0.021	0.095	0.010	-0.680
0.005	-0.667	-0.771	-0.133	-0.553	-0.823	0.477	0.242	0.048	0.009	-0.044	0.025	0.071	0.041	0.073	-0.483
0.067	-0.670	-0.786	-0.139	-0.546	-0.826	0.477	0.445	0.065	0.076	-0.055	0.013	0.133	0.037	0.088	0.127
-0.095	-0.624	-0.771	-0.134	-0.540	-0.831	0.406	-0.192	0.106	-0.091	-0.014	0.033	0.030	0.083	0.072	0.141
0.109	-0.616	-0.708	-0.139	-0.530	-0.836	0.574	0.339	-0.023	0.118	-0.016	0.101	0.174	0.091	0.010	0.165
-0.041	-0.620	-0.782	-0.135	-0.522	-0.842	0.503	-0.181	0.078	-0.038	-0.028	0.032	0.024	0.088	0.084	-0.161
0.017	-0.578	-0.743	-0.138	-0.513	-0.847	0.562	0.179	-0.029	0.023	0.005	0.076	0.082	0.130	0.044	-0.157
-0.083	-0.589	-0.735	-0.137	-0.504	-0.853	0.575	-0.026	0.036	-0.079	-0.016	0.090	0.019	0.118	0.036	-0.301
-0.087	-0.589	-0.778	-0.132	-0.496	-0.858	0.478	-0.218	0.155	-0.088	-0.023	0.051	0.023	0.118	0.079	-0.265
0.040	-0.601	-0.806	-0.139	-0.489	-0.861	0.447	0.476	0.084	0.045	-0.042	0.026	0.104	0.107	0.107	-0.441
-0.033	-0.551	-0.830	-0.145	-0.481	-0.865	0.516	0.418	0.040	-0.021	-0.000	0.006	0.030	0.157	0.130	-0.508
-0.080	-0.524	-0.771	-0.148	-0.471	-0.869	0.579	0.241	0.074	-0.063	0.017	0.070	0.017	0.185	0.071	-0.337
-0.122	-0.531	-0.798	-0.141	-0.465	-0.874	0.416	-0.317	0.180	-0.113	0.003	0.047	0.059	0.178	0.098	-0.541
-0.022	-0.566	-0.822	-0.147	-0.458	-0.877	0.387	0.367	0.044	-0.006	-0.038	0.025	0.040	0.143	0.121	-0.339
-0.068	-0.535	-0.814	-0.146	-0.449	-0.881	0.529	-0.032	0.043	-0.053	-0.016	0.037	0.006	0.174	0.113	-0.417
0.063	-0.469	-0.853	-0.144	-0.440	-0.886	0.539	-0.042	0.083	0.077	0.040	0.002	0.125	0.240	0.152	-0.174
-0.118	-0.512	-0.771	-0.146	-0.435	-0.888	0.337	0.202	0.097	-0.101	-0.008	0.086	0.056	0.198	0.069	-0.495
-0.010	-0.543	-0.830	-0.143	-0.431	-0.891	0.274	-0.080	0.114	0.005	-0.043	0.029	0.052	0.167	0.128	0.029
-0.191	-0.535	-0.893	-0.154	-0.422	-0.893	0.492	0.616	0.014	-0.164	-0.043	-0.032	0.129	0.174	0.191	-0.332
0.182	-0.435	-0.814	-0.146	-0.415	-0.898	0.438	-0.366	0.070	0.202	0.050	0.052	0.242	0.274	0.112	-0.212
-0.122	-0.435	-0.818	-0.151	-0.412	-0.899	0.182	0.280	0.070	-0.097	0.047	0.048	0.064	0.274	0.116	-0.342
-0.064	-0.493	-0.857	-0.145	-0.409	-0.901	0.193	-0.288	0.093	-0.045	-0.014	0.011	0.009	0.216	0.156	-0.203
-0.076	-0.508	-0.853	-0.142	-0.403	-0.904	0.362	-0.112	0.037	-0.059	-0.036	0.018	0.021	0.200	0.152	-0.652
-0.114	-0.469	-0.877	-0.143	-0.397	-0.907	0.355	0.096	0.073	-0.096	-0.003	-0.004	0.062	0.237	0.175	-0.484
-0.030	-0.415	-0.826	-0.138	-0.396	-0.908	0.095	-0.223	0.083	-0.016	0.049	0.049	0.021	0.289	0.123	-0.769
-0.030	-0.415	-0.826	-0.138	-0.396	-0.908	0.021	0.053	0.042	-0.015	0.049	0.049	0.020	0.288	0.122	-0.667
-0.191	-0.442	-0.861	-0.132	-0.395	-0.909	0.034	-0.344	0.052	-0.183	0.022	0.014	0.144	0.260	0.157	-0.663
-0.018	-0.450	-0.881	-0.131	-0.395	-0.909	0.026	0.010	0.043	-0.010	0.014	-0.005	0.027	0.252	0.177	-0.541
-0.099	-0.365	-0.865	-0.129	-0.396	-0.909	-0.060	-0.108	0.058	-0.093	0.100	0.010	0.054	0.336	0.161	-0.606
0.032	-0.381	-0.834	-0.134	-0.400	-0.906	-0.223	0.323	-0.007	0.043	0.089	0.039	0.075	0.320	0.129	-0.247
-0.057	-0.400	-0.759	-0.135	-0.406	-0.904	-0.290	0.032	-0.042	-0.045	0.075	0.111	0.015	0.299	0.055	-0.336
-0.018	-0.458	-0.767	-0.135	-0.411	-0.901	-0.311	0.005	-0.044	-0.007	0.023	0.101	0.025	0.240	0.063	-0.038
-0.060	-0.504	-0.790	-0.133	-0.416	-0.900	-0.241	-0.121	-0.057	-0.050	-0.019	0.075	0.018	0.192	0.087	-0.100
0.040	-0.473	-0.786	-0.137	-0.422	-0.896	-0.326	0.219	-0.033	0.053	0.018	0.076	0.084	0.223	0.084	-0.004
-0.007	-0.411	-0.865	-0.141	-0.433	-0.890	-0.617	0.263	0.023	0.011	0.091	-0.009	0.039	0.285	0.165	0.171
-0.022	-0.404	-0.818	-0.145	-0.446	-0.883	-0.738	0.243	0.047	-0.001	0.112	0.031	0.026	0.292	0.119	-0.010
0.043	-0.396	-0.743	-0.158	-0.457	-0.875	-0.634	0.737	-0.084	0.078	0.130	0.098	0.093	0.299	0.047	0.075
-0.168	-0.473	-0.739	-0.154	-0.469	-0.870	-0.646	-0.235	-0.003	-0.137	0.065	0.097	0.116	0.221	0.045	0.010
0.051	-0.566	-0.696	-0.169	-0.483	-0.859	-0.817	0.876	0.003	0.096	-0.014	0.130	0.107	0.127	0.002	-0.000
-0.068	-0.520	-0.731	-0.174	-0.499	-0.849	-0.889	0.321	-0.021	-0.017	0.048	0.084	0.009	0.173	0.039	-0.319
-0.064	-0.566	-0.759	-0.183	-0.514	-0.838	-0.922	0.522	-0.026	-0.005	0.017	0.045	0.001	0.126	0.067	0.132
-0.141	-0.527	-0.680	-0.188	-0.524	-0.830	-0.641	0.215	-0.202	-0.076	0.066	0.117	0.075	0.164	0.012	-0.164
0.009	-0.612	-0.593	-0.199	-0.538	-0.819	-0.827	0.603	-0.116	0.085	-0.005	0.192	0.077	0.079	0.099	-0.243
-0.130	-0.686	-0.641	-0.206	-0.554	-0.807	-0.913	0.413	0.004	-0.047	-0.063	0.133	0.060	0.004	0.052	-0.152
-0.153	-0.663	-0.648	-0.221	-0.566	-0.794	-0.754	0.905	-0.121	-0.055	-0.028	0.112	0.081	0.027	0.045	-0.166
-0.064	-0.578	-0.684	-0.227	-0.575	-0.786	-0.598	0.335	-0.114	0.040	0.066	0.069	0.008	0.111	0.011	-0.242
-0.191	-0.543	-0.656	-0.230	-0.585	-0.778	-0.636	0.166	-0.005	-0.084	0.111	0.088	0.118	0.145	0.039	-0.334
-0.072	-0.628	-0.558	-0.242	-0.594	-0.767	-0.593	0.748	-0.082	0.047	0.035	0.176	0.003	0.059	0.139	-0.054
-0.218	-0.663	-0.538	-0.251	-0.604	-0.756	-0.661	0.525	-0.068	-0.090	0.011	0.185	0.142	0.024	0.159	-0.500
-0.053	-0.686	-0.459	-0.262	-0.615	-0.744	-0.710	0.706	-0.034	0.086	-0.001	0.251	0.022	0.000	0.238	-0.341
-0.322	-0.701	-0.625	-0.269	-0.621	-0.736	-0.373	0.436	-0.078	-0.176	-0.012	0.078	0.247	0.017	0.073	-0.304
-0.157	-0.659	-0.597	-0.273	-0.624	-0.732	-0.236	0.200	-0.080	-0.007	0.034	0.102	0.082	0.024	0.102	0.037
-0.095	-0.639	-0.463	-0.285	-0.628	-0.724	-0.285	0.753	-0.096	0.067	0.058	0.228	0.020	0.042	0.237	-0.068
-0.095	-0.639	-0.463	-0.294	-0.633	-0.716	-0.312	0.640	-0.080	0.076	0.062	0.220	0.020	0.042	0.238	0.143
-0.149	-0.705	-0.510	-0.303	-0.637	-0.709	-0.293	0.596	-0.053	0.032	0.001	0.165	0.074	0.025	0.191	0.084
-0.260	-0.736	-0.530	-0.312	-0.641	-0.701	-0.296	0.567	-0.062	-0.071	-0.026	0.137	0.188	0.057	0.172	-0.162
-0.233	-0.755	-0.597	-0.319	-0.642	-0.697	-0.081	0.452	-0.109	-0.037	-0.045	0.066	0.162	0.077	0.106	-0.289
-0.260	-0.752	-0.562	-0.326	-0.643	-0.693	-0.107	0.396	-0.097	-0.057	-0.039	0.097	0.188	0.074	0.142	-0.261
-0.203	-0.674	-0.546	-0.337	-0.648	-0.683	-0.373	0.716	-0.075	0.011	0.043	0.103	0.131	0.002	0.159	-0.062
-0.180	-0.639	-0.499	-0.347	-0.652	-0.674	-0.321	0.659	-0.132	0.045	0.081	0.142	0.109	0.036	0.208	0.050
-0.207	-0.643	-0.510	-0.354	-0.653	-0.670	-0.168	0.324	-0.205	0.025	0.078	0.125	0.135	0.031	0.197	0.146
-0.218	-0.752	-0.546	-0.359	-0.654	-0.666	-0.123	0.289	-0.147	0.019	-0.029	0.086	0.147	0.078	0.163	0.156
-0.257	-0.775	-0.581	-0.366	-0.656	-0.660	-0.168	0.444	-0.117	-0.012	-0.050	0.045	0.187	0.103	0.128	0.054
-0.241	-0.744	-0.546	-0.378	-0.658	-0.651	-0.220	0.835	-0.109	0.015	-0.017	0.071	0.172	0.073	0.165	0.039
-0.272	-0.682	-0.625	-0.384	-0.660	-0.646	-0.163	0.355	-0.120	-0.010	0.046	-0.013	0.202	0.012	0.087	0.073
-0.257	-0.624	-0.625	-0.391	-0.660	-0.642	-0.106	0.384	-0.181	0.013	0.105	-0.017	0.188	0.045	0.088	0.124
-0.245	-0.609	-0.609	-0.399	-0.656	-0.641	0.160	0.405	-0.244	0.033	0.116	-0.002	0.175	0.060	0.104	0.017
-0.276	-0.643	-0.585	-0.409	-0.653	-0.637	0.024	0.500	-0.266	0.011	0.079	0.018	0.206	0.024	0.129	0.054
-0.330	-0.721	-0.558	-0.414	-0.653	-0.634	-0.096	0.154	-0.229	-0.038	0.001	0.043	0.260	0.055	0.157	-0.091
-0.299	-0.798	-0.577	-0.429	-0.650	-0.627	0.021	0.870	-0.408	0.009	-0.079	0.016	0.229	0.133	0.138	-0.256
-0.376	-0.848	-0.562	-0.441	-0.651	-0.618	-0.291	0.604	-0.321	-0.057	-0.128	0.022	0.306	0.184	0.155	-0.668
-0.380	-0.867	-0.597	-0.453	-0.651	-0.609	-0.207	0.643	-0.353	-0.048	-0.148	-0.022	0.310	0.205	0.121	-0.853
-0.534	-0.867	-0.688	-0.462	-0.655	-0.598	-0.569	0.361	-0.325	-0.193	-0.144	-0.124	0.463	0.206	0.031	-1.166
-0.484	-0.871	-0.704	-0.471	-0.660	-0.585	-0.659	0.490	-0.320	-0.133	-0.142	-0.153	0.413	0.211	0.016	-1.511
-0.518	-0.964	-0.845	-0.485	-0.662	-0.571	-0.528	0.785	-0.421	-0.154	-0.233	-0.309	0.449	0.305	0.125	-1.702
-0.607	-0.964	-0.818	-0.493	-0.666	-0.559	-0.550	0.415	-0.273	-0.234	-0.230	-0.292	0.536	0.306	0.096	-1.898
-0.510	-0.960	-0.605	-0.489	-0.668	-0.562	-0.241	-0.575	-0.131	-0.143	-0.224	-0.077	0.440	0.304	0.118	-2.074
-0.649	-0.941	-0.514	-0.486	-0.666	-0.566	0.176	-0.283	-0.055	-0.284	-0.207	0.018	0.579	0.286	0.209	-2.033
-0.568	-0.840	-0.585	-0.474	-0.661	-0.581	0.442	-0.982	0.054	-0.215	-0.111	-0.038	0.498	0.187	0.139	-1.524
-0.476	-0.748	-0.767	-0.466	-0.659	-0.591	0.285	-0.594	0.099	-0.131	-0.021	-0.210	0.406	0.095	0.042	-0.646
-0.307	-0.806	-0.810	-0.442	-0.656	-0.612	0.319	-1.805	0.081	0.015	-0.081	-0.232	0.236	0.154	0.084	0.770
-0.030	-0.775	-0.857	-0.427	-0.650	-0.628	0.483	-1.087	0.020	0.277	-0.056	-0.263	0.041	0.125	0.130	2.071
0.105	-0.697	-1.066	-0.404	-0.644	-0.650	0.575	-1.652	0.067	0.388	0.014	-0.450	0.176	0.049	0.339	3.739
0.147	-0.674	-1.243	-0.371	-0.634	-0.678	0.772	-2.184	0.136	0.398	0.028	-0.599	0.218	0.027	0.515	4.625
0.440	-0.798	-1.228	-0.348	-0.625	-0.699	0.671	-1.465	0.033	0.667	-0.105	-0.563	0.512	0.152	0.499	5.332
0.247	-0.833	-1.220	-0.308	-0.620	-0.722	0.494	-2.486	0.202	0.435	-0.145	-0.532	0.319	0.187	0.490	5.740
0.459	-0.763	-1.161	-0.276	-0.617	-0.737	0.343	-1.704	0.433	0.614	-0.078	-0.458	0.531	0.119	0.431	6.310
0.467	-0.632	-1.050	-0.244	-0.617	-0.748	0.158	-1.646	0.440	0.590	0.053	-0.337	0.539	0.011	0.320	6.287
0.590	-0.458	-0.991	-0.216	-0.617	-0.757	0.082	-1.414	0.329	0.685	0.227	-0.269	0.662	0.184	0.261	6.587
0.601	-0.535	-0.838	-0.190	-0.615	-0.765	0.200	-1.370	0.211	0.671	0.148	-0.107	0.674	0.106	0.108	6.444
0.544	-0.682	-0.893	-0.169	-0.617	-0.768	-0.142	-1.177	0.064	0.592	0.003	-0.160	0.617	0.041	0.163	5.909
0.513	-0.694	-0.834	-0.164	-0.620	-0.767	-0.216	-0.394	-0.227	0.556	-0.005	-0.102	0.585	0.054	0.104	5.011
0.305	-0.759	-0.633	-0.160	-0.622	-0.767	-0.070	-0.251	-0.072	0.344	-0.070	0.099	0.379	0.121	0.097	4.046
0.224	-0.806	-0.652	-0.157	-0.630	-0.761	-0.497	-0.088	0.019	0.261	-0.108	0.073	0.298	0.167	0.077	3.100
0.174	-0.721	-0.629	-0.155	-0.634	-0.757	-0.250	-0.044	-0.006	0.209	-0.019	0.093	0.248	0.083	0.100	2.309
0.109	-0.809	-0.672	-0.151	-0.643	-0.751	-0.489	-0.056	0.200	0.140	-0.099	0.044	0.183	0.172	0.057	1.795
0.147	-0.806	-0.719	-0.149	-0.646	-0.749	-0.131	0.057	0.191	0.176	-0.093	-0.006	0.223	0.169	0.010	1.424
0.055	-0.771	-0.778	-0.154	-0.646	-0.748	0.005	0.462	0.042	0.089	-0.058	-0.067	0.131	0.135	0.050	0.919
0.047	-0.875	-0.794	-0.149	-0.646	-0.749	0.059	-0.165	0.205	0.076	-0.162	-0.081	0.123	0.240	0.067	0.347
-0.068	-0.821	-0.696	-0.150	-0.648	-0.747	-0.050	0.297	0.188	-0.038	-0.106	0.015	0.008	0.186	0.030	-0.243
-0.172	-0.748	-0.680	-0.154	-0.650	-0.744	-0.121	0.426	0.204	-0.138	-0.030	0.028	0.095	0.113	0.045	-0.701
-0.145	-0.663	-0.656	-0.157	-0.651	-0.742	-0.035	0.252	0.096	-0.108	0.056	0.050	0.067	0.028	0.069	-0.777
-0.168	-0.663	-0.656	-0.159	-0.653	-0.741	-0.080	0.212	0.072	-0.129	0.057	0.048	0.088	0.029	0.069	-0.946
0.005	-0.628	-0.648	-0.159	-0.654	-0.740	-0.049	0.063	0.057	0.043	0.093	0.055	0.085	0.006	0.076	-0.787
-0.153	-0.674	-0.566	-0.157	-0.655	-0.739	-0.033	-0.114	-0.009	-0.116	0.047	0.137	0.071	0.041	0.158	-0.445
-0.103	-0.705	-0.629	-0.163	-0.658	-0.735	-0.225	0.500	0.070	-0.060	0.020	0.069	0.020	0.072	0.094	-0.046
0.009	-0.697	-0.621	-0.170	-0.661	-0.731	-0.137	0.441	-0.004	0.058	0.030	0.074	0.093	0.064	0.102	-0.448
0.009	-0.697	-0.621	-0.176	-0.662	-0.728	-0.088	0.475	-0.029	0.065	0.032	0.071	0.093	0.064	0.102	-0.470
-0.207	-0.740	-0.747	-0.172	-0.664	-0.728	-0.072	-0.202	0.135	-0.155	-0.009	-0.055	0.121	0.106	0.025	-0.212
-0.176	-0.767	-0.574	-0.168	-0.663	-0.730	0.130	-0.171	0.069	-0.127	-0.038	0.120	0.090	0.133	0.148	-0.310
0.009	-0.724	-0.680	-0.175	-0.661	-0.730	0.135	0.551	0.055	0.064	0.003	0.014	0.096	0.090	0.041	-0.621
-0.041	-0.678	-0.609	-0.172	-0.661	-0.731	0.049	-0.159	0.012	0.011	0.049	0.086	0.047	0.044	0.112	-0.310
-0.133	-0.809	-0.593	-0.168	-0.659	-0.733	0.157	-0.227	0.047	-0.085	-0.084	0.104	0.044	0.175	0.128	-0.432
-0.053	-0.721	-0.680	-0.171	-0.658	-0.734	0.111	0.232	0.031	-0.002	0.004	0.018	0.038	0.086	0.041	-0.730
-0.241	-0.790	-0.656	-0.172	-0.659	-0.733	-0.023	0.150	0.128	-0.189	-0.065	0.041	0.149	0.155	0.065	-0.886
-0.130	-0.724	-0.660	-0.169	-0.659	-0.733	0.020	-0.077	0.113	-0.080	0.001	0.037	0.035	0.089	0.061	-0.755
-0.110	-0.697	-0.656	-0.164	-0.658	-0.735	0.129	-0.253	0.087	-0.066	0.027	0.044	0.014	0.061	0.066	-1.357
-0.072	-0.697	-0.664	-0.167	-0.653	-0.739	0.306	0.191	-0.070	-0.024	0.023	0.040	0.027	0.060	0.059	-0.718
-0.322	-0.713	-0.676	-0.147	-0.654	-0.742	-0.023	-1.190	0.210	-0.293	0.008	0.031	0.220	0.075	0.047	-0.606
0.097	-0.705	-0.593	-0.145	-0.652	-0.745	0.208	-0.093	0.024	0.124	0.013	0.117	0.202	0.067	0.128	-0.521
-0.049	-0.755	-0.664	-0.142	-0.650	-0.746	0.141	-0.113	0.102	-0.026	-0.038	0.048	0.057	0.117	0.057	-0.807
-0.060	-0.717	-0.719	-0.153	-0.649	-0.745	0.106	0.824	0.053	-0.026	-0.001	-0.008	0.047	0.078	0.003	0.034
-0.183	-0.732	-0.704	-0.139	-0.647	-0.750	0.145	-0.880	0.117	-0.163	-0.018	0.013	0.074	0.093	0.020	-0.401
0.093	-0.678	-0.652	-0.140	-0.645	-0.751	0.186	0.116	-0.054	0.115	0.033	0.066	0.204	0.039	0.071	-0.445
-0.114	-0.674	-0.719	-0.142	-0.641	-0.754	0.231	0.095	-0.020	-0.091	0.034	0.002	0.004	0.035	0.005	-0.176
-0.068	-0.678	-0.625	-0.141	-0.639	-0.756	0.162	0.027	0.087	-0.046	0.028	0.099	0.043	0.040	0.100	0.137
0.090	-0.755	-0.652	-0.137	-0.639	-0.757	0.038	-0.170	0.055	0.107	-0.049	0.073	0.199	0.117	0.075	-0.424
-0.030	-0.682	-0.715	-0.138	-0.636	-0.759	0.210	0.095	-0.017	-0.011	0.021	0.012	0.078	0.043	0.013	-0.384
-0.183	-0.701	-0.656	-0.147	-0.635	-0.758	0.110	0.619	0.048	-0.157	0.001	0.072	0.079	0.061	0.074	-0.366
-0.083	-0.744	-0.704	-0.134	-0.633	-0.763	0.184	-0.843	0.035	-0.071	-0.044	0.029	0.019	0.103	0.029	-0.773
-0.049	-0.686	-0.676	-0.132	-0.630	-0.765	0.196	-0.084	0.017	-0.039	0.011	0.060	0.050	0.043	0.059	-0.950
-0.091	-0.686	-0.688	-0.123	-0.629	-0.768	0.103	-0.554	0.023	-0.090	0.010	0.051	0.004	0.043	0.049	-0.966
-0.099	-0.709	-0.786	-0.123	-0.624	-0.772	0.306	-0.054	-0.066	-0.099	-0.018	-0.044	0.007	0.065	0.048	-0.878
-0.172	-0.647	-0.786	-0.128	-0.623	-0.772	0.085	0.325	0.041	-0.168	0.042	-0.043	0.084	0.002	0.047	-0.853
-0.030	-0.717	-0.692	-0.127	-0.621	-0.774	0.137	-0.045	0.010	-0.027	-0.029	0.053	0.055	0.071	0.048	-0.778
-0.030	-0.717	-0.692	-0.128	-0.616	-0.777	0.319	0.060	-0.025	-0.027	-0.033	0.056	0.051	0.071	0.048	-0.565
-0.060	-0.655	-0.735	-0.130	-0.613	-0.780	0.252	0.179	0.053	-0.056	0.025	0.016	0.018	0.007	0.005	-0.611
-0.007	-0.605	-0.684	-0.140	-0.611	-0.779	0.123	0.645	-0.028	0.008	0.073	0.067	0.071	0.044	0.058	-0.621
-0.195	-0.694	-0.771	-0.131	-0.607	-0.783	0.227	-0.537	0.047	-0.189	-0.019	-0.016	0.118	0.044	0.028	-0.667
-0.041	-0.670	-0.719	-0.133	-0.605	-0.785	0.191	0.213	0.037	-0.033	0.002	0.037	0.034	0.020	0.023	-0.497
-0.053	-0.659	-0.688	-0.130	-0.600	-0.789	0.318	-0.222	-0.004	-0.048	0.008	0.072	0.021	0.008	0.055	-0.586
0.024	-0.744	-0.763	-0.128	-0.596	-0.793	0.324	-0.041	0.075	0.026	-0.081	0.001	0.096	0.092	0.020	-0.285
-0.037	-0.636	-0.751	-0.126	-0.593	-0.795	0.193	-0.042	0.045	-0.037	0.024	0.015	0.034	0.017	0.007	-0.476
-0.049	-0.639	-0.739	-0.133	-0.589	-0.797	0.265	0.435	0.000	-0.042	0.016	0.028	0.022	0.013	0.006	-0.411
-0.133	-0.713	-0.751	-0.133	-0.584	-0.800	0.285	-0.013	-0.023	-0.126	-0.062	0.019	0.062	0.061	0.005	-0.547
-0.022	-0.659	-0.751	-0.129	-0.582	-0.803	0.161	-0.201	0.038	-0.019	-0.010	0.021	0.049	0.007	0.005	-0.645
-0.053	-0.605	-0.794	-0.139	-0.576	-0.806	0.397	0.531	-0.112	-0.040	0.038	-0.019	0.017	0.047	0.049	-0.744
-0.095	-0.697	-0.735	-0.137	-0.572	-0.809	0.247	-0.013	0.094	-0.083	-0.058	0.042	0.026	0.046	0.011	-0.414
-0.095	-0.670	-0.782	-0.130	-0.570	-0.811	0.144	-0.397	0.073	-0.091	-0.033	-0.003	0.026	0.019	0.035	-0.443
0.028	-0.636	-0.822	-0.129	-0.567	-0.814	0.223	-0.021	-0.012	0.032	-0.001	-0.040	0.097	0.015	0.073	-0.373
-0.033	-0.554	-0.723	-0.126	-0.561	-0.818	0.396	-0.146	0.035	-0.032	0.073	0.062	0.034	0.096	0.026	-0.153
0.009	-0.651	-0.767	-0.111	-0.557	-0.823	0.254	-0.805	0.130	-0.004	-0.027	0.023	0.076	0.001	0.017	-0.302
0.024	-0.694	-0.711	-0.124	-0.555	-0.823	0.159	0.777	-0.057	0.025	-0.072	0.077	0.091	0.043	0.039	-0.281
-0.164	-0.639	-0.759	-0.126	-0.551	-0.825	0.249	0.047	-0.048	-0.162	-0.022	0.032	0.098	0.010	0.006	-0.343
0.043	-0.628	-0.723	-0.125	-0.549	-0.827	0.159	0.079	0.120	0.046	-0.012	0.068	0.109	0.022	0.030	-0.195
-0.068	-0.624	-0.755	-0.127	-0.546	-0.828	0.216	0.120	-0.021	-0.063	-0.012	0.038	0.003	0.025	0.001	-0.671
0.070	-0.628	-0.755	-0.119	-0.541	-0.833	0.296	-0.439	0.063	0.068	-0.020	0.042	0.135	0.020	0.000	-0.318
-0.214	-0.551	-0.818	-0.125	-0.534	-0.836	0.432	0.328	-0.062	-0.209	0.050	-0.017	0.150	0.096	0.061	-0.487
0.001	-0.554	-0.723	-0.129	-0.531	-0.837	0.164	0.303	0.049	0.011	0.043	0.078	0.064	0.092	0.034	-0.461
-0.033	-0.597	-0.771	-0.115	-0.530	-0.840	0.110	-0.736	0.105	-0.037	-0.000	0.033	0.029	0.049	0.011	-0.774
-0.053	-0.620	-0.751	-0.122	-0.522	-0.844	0.471	0.356	-0.066	-0.049	-0.031	0.057	0.008	0.026	0.010	-0.385
-0.087	-0.593	-0.782	-0.121	-0.517	-0.848	0.352	0.000	0.057	-0.084	-0.010	0.029	0.027	0.052	0.021	-0.334
-0.030	-0.524	-0.794	-0.128	-0.515	-0.848	0.131	0.449	0.040	-0.020	0.058	0.017	0.029	0.121	0.032	-0.602
0.024	-0.593	-0.711	-0.130	-0.513	-0.849	0.127	0.112	-0.024	0.036	-0.013	0.101	0.082	0.050	0.052	-0.508
-0.180	-0.639	-0.818	-0.129	-0.506	-0.853	0.407	-0.112	-0.049	-0.169	-0.066	-0.002	0.124	0.004	0.054	-0.487
-0.026	-0.574	-0.794	-0.138	-0.500	-0.855	0.339	0.549	-0.055	-0.005	-0.006	0.024	0.029	0.069	0.029	-0.346
-0.091	-0.578	-0.786	-0.135	-0.498	-0.856	0.139	-0.194	0.006	-0.074	-0.012	0.033	0.038	0.065	0.020	-0.478
0.024	-0.543	-0.715	-0.144	-0.497	-0.856	0.123	0.559	-0.042	0.051	0.021	0.104	0.076	0.100	0.052	-0.278
-0.057	-0.581	-0.786	-0.145	-0.492	-0.859	0.288	0.017	-0.021	-0.029	-0.023	0.035	0.006	0.061	0.019	-0.139
-0.095	-0.578	-0.771	-0.143	-0.488	-0.861	0.269	-0.108	-0.007	-0.070	-0.023	0.054	0.046	0.064	0.002	-0.087
0.032	-0.489	-0.830	-0.147	-0.488	-0.860	-0.013	0.312	0.029	0.062	0.066	-0.006	0.079	0.151	0.060	-0.274
-0.083	-0.496	-0.806	-0.152	-0.489	-0.859	-0.051	0.289	-0.018	-0.049	0.059	0.016	0.039	0.143	0.035	-0.219
-0.076	-0.485	-0.810	-0.151	-0.486	-0.861	0.174	-0.140	-0.131	-0.043	0.068	0.014	0.034	0.153	0.039	0.036
-0.033	-0.589	-0.719	-0.151	-0.480	-0.864	0.333	-0.051	-0.103	-0.001	-0.042	0.108	0.006	0.047	0.052	-0.663
0.001	-0.574	-0.778	-0.171	-0.479	-0.861	0.088	1.186	-0.019	0.054	-0.028	0.046	0.039	0.061	0.007	-0.128
-0.318	-0.551	-0.869	-0.157	-0.479	-0.863	-0.006	-0.736	0.150	-0.279	-0.004	-0.043	0.283	0.082	0.098	-0.239
0.170	-0.435	-0.822	-0.158	-0.478	-0.864	0.061	0.098	-0.006	0.210	0.111	0.005	0.203	0.196	0.049	-0.185
-0.137	-0.446	-0.786	-0.160	-0.476	-0.865	0.149	0.083	-0.044	-0.096	0.096	0.041	0.108	0.182	0.012	-0.366
-0.026	-0.493	-0.755	-0.169	-0.476	-0.863	-0.002	0.546	0.026	0.025	0.050	0.071	0.001	0.135	0.020	0.284
-0.083	-0.574	-0.743	-0.169	-0.479	-0.862	-0.111	0.089	0.072	-0.032	-0.028	0.082	0.059	0.053	0.032	-0.403
-0.022	-0.547	-0.798	-0.179	-0.479	-0.860	0.014	0.569	-0.008	0.038	-0.001	0.025	0.001	0.079	0.023	-0.195
-0.187	-0.512	-0.849	-0.181	-0.476	-0.860	0.144	0.170	0.036	-0.124	0.031	-0.026	0.164	0.113	0.075	-0.083
-0.057	-0.489	-0.759	-0.181	-0.479	-0.859	-0.091	0.102	0.162	0.006	0.057	0.063	0.033	0.135	0.015	-0.112
0.009	-0.516	-0.696	-0.190	-0.483	-0.855	-0.191	0.639	0.165	0.080	0.034	0.122	0.033	0.108	0.075	-0.140
-0.114	-0.551	-0.708	-0.187	-0.486	-0.854	-0.143	-0.153	0.032	-0.046	0.002	0.109	0.087	0.072	0.062	0.177
-0.049	-0.543	-0.790	-0.192	-0.487	-0.852	-0.072	0.285	-0.093	0.025	0.011	0.025	0.021	0.078	0.023	0.122
-0.041	-0.489	-0.771	-0.191	-0.489	-0.851	-0.106	-0.069	-0.037	0.032	0.067	0.044	0.011	0.131	0.005	-0.083
-0.103	-0.454	-0.731	-0.200	-0.497	-0.844	-0.472	0.549	-0.030	-0.020	0.110	0.076	0.069	0.166	0.034	-0.008
-0.107	-0.605	-0.652	-0.207	-0.505	-0.838	-0.499	0.298	-0.133	-0.018	-0.033	0.148	0.070	0.016	0.112	-0.373
-0.107	-0.605	-0.652	-0.217	-0.513	-0.831	-0.474	0.533	-0.145	-0.008	-0.025	0.141	0.067	0.015	0.111	-0.229
-0.245	-0.574	-0.704	-0.213	-0.520	-0.827	-0.399	-0.197	0.024	-0.150	0.013	0.086	0.203	0.045	0.060	-0.398
-0.003	-0.527	-0.652	-0.225	-0.524	-0.821	-0.259	0.720	-0.080	0.104	0.064	0.132	0.042	0.091	0.111	-0.254
-0.210	-0.578	-0.660	-0.228	-0.530	-0.817	-0.357	0.096	-0.075	-0.101	0.019	0.119	0.163	0.039	0.105	-0.404
-0.064	-0.612	-0.601	-0.235	-0.533	-0.813	-0.217	0.358	-0.161	0.052	-0.012	0.174	0.017	0.003	0.164	-0.092
-0.207	-0.628	-0.660	-0.243	-0.535	-0.809	-0.150	0.408	-0.169	-0.081	-0.026	0.111	0.158	0.013	0.106	-0.362
-0.137	-0.593	-0.696	-0.256	-0.538	-0.803	-0.213	0.749	-0.099	0.001	0.013	0.070	0.088	0.020	0.071	-0.097
-0.172	-0.516	-0.700	-0.261	-0.546	-0.796	-0.459	0.346	0.013	-0.029	0.097	0.059	0.121	0.096	0.068	-0.179
-0.122	-0.554	-0.593	-0.269	-0.550	-0.791	-0.303	0.384	-0.120	0.029	0.063	0.160	0.071	0.056	0.175	-0.080
-0.145	-0.589	-0.581	-0.276	-0.551	-0.788	-0.029	0.410	-0.088	0.012	0.029	0.169	0.094	0.019	0.187	-0.077
-0.195	-0.624	-0.507	-0.285	-0.548	-0.787	0.181	0.453	-0.158	-0.029	-0.009	0.243	0.144	0.017	0.262	-0.329
-0.176	-0.636	-0.593	-0.299	-0.546	-0.783	0.073	0.795	-0.168	0.005	-0.022	0.152	0.126	0.030	0.176	-0.511
-0.337	-0.605	-0.704	-0.304	-0.547	-0.780	-0.104	0.316	-0.061	-0.151	0.010	0.038	0.288	0.000	0.067	-0.396
-0.257	-0.578	-0.759	-0.309	-0.549	-0.777	-0.121	0.246	-0.113	-0.066	0.038	-0.020	0.207	0.027	0.013	-0.520
-0.137	-0.543	-0.668	-0.320	-0.547	-0.773	0.054	0.608	-0.196	0.065	0.071	0.068	0.088	0.061	0.104	-0.453
-0.299	-0.543	-0.660	-0.323	-0.543	-0.775	0.197	0.085	-0.112	-0.094	0.067	0.077	0.251	0.060	0.113	-0.222
-0.176	-0.558	-0.601	-0.330	-0.540	-0.774	0.227	0.429	-0.085	0.036	0.048	0.136	0.127	0.043	0.173	0.012
-0.257	-0.655	-0.688	-0.336	-0.539	-0.773	0.060	0.317	-0.070	-0.039	-0.050	0.047	0.208	0.054	0.087	-0.117
-0.172	-0.647	-0.633	-0.342	-0.538	-0.770	0.022	0.364	-0.085	0.052	-0.042	0.100	0.123	0.048	0.143	0.249
-0.233	-0.674	-0.696	-0.352	-0.537	-0.767	0.002	0.547	-0.239	0.001	-0.071	0.033	0.186	0.076	0.080	0.185
-0.164	-0.612	-0.723	-0.363	-0.534	-0.763	0.107	0.591	-0.197	0.081	-0.011	0.002	0.118	0.016	0.053	0.293
-0.257	-0.574	-0.715	-0.375	-0.528	-0.762	0.275	0.650	-0.241	0.001	0.021	0.008	0.210	0.022	0.062	0.189
-0.257	-0.535	-0.822	-0.383	-0.523	-0.761	0.210	0.379	-0.258	0.009	0.055	-0.099	0.210	0.059	0.043	0.145
-0.276	-0.581	-0.806	-0.389	-0.517	-0.762	0.279	0.242	-0.247	-0.004	0.003	-0.082	0.230	0.011	0.026	-0.236
-0.310	-0.585	-0.834	-0.403	-0.511	-0.759	0.296	0.758	-0.280	-0.025	-0.008	-0.112	0.264	0.005	0.053	-0.540
-0.399	-0.601	-0.782	-0.411	-0.506	-0.759	0.241	0.383	-0.158	-0.106	-0.028	-0.062	0.354	0.011	0.002	-0.762
-0.453	-0.616	-0.826	-0.420	-0.503	-0.755	0.128	0.556	-0.096	-0.151	-0.046	-0.108	0.409	0.028	0.045	-1.284
-0.414	-0.624	-1.007	-0.427	-0.504	-0.751	-0.075	0.447	-0.063	-0.105	-0.053	-0.294	0.371	0.037	0.225	-2.059
-0.584	-0.667	-1.027	-0.436	-0.504	-0.746	-0.033	0.551	-0.043	-0.266	-0.096	-0.319	0.541	0.080	0.245	-2.215
-0.707	-0.643	-0.767	-0.425	-0.502	-0.753	0.115	-0.741	-0.037	-0.399	-0.074	-0.051	0.664	0.058	0.016	-1.954
-0.476	-0.524	-0.613	-0.417	-0.499	-0.760	0.145	-0.656	-0.122	-0.176	0.042	0.109	0.433	0.061	0.170	-1.874
-0.326	-0.562	-0.838	-0.420	-0.492	-0.763	0.211	-0.111	-0.460	-0.024	-0.003	-0.113	0.283	0.021	0.054	-1.544
-0.368	-0.539	-1.031	-0.419	-0.488	-0.766	0.026	-0.269	-0.418	-0.067	0.016	-0.303	0.325	0.043	0.248	-0.829
-0.399	-0.543	-0.979	-0.413	-0.487	-0.769	-0.122	-0.562	-0.317	-0.103	0.011	-0.248	0.356	0.039	0.196	-0.180
-0.337	-0.481	-0.948	-0.398	-0.487	-0.777	-0.100	-1.063	-0.177	-0.057	0.073	-0.209	0.294	0.100	0.165	0.343
-0.133	-0.369	-0.987	-0.378	-0.488	-0.787	-0.061	-1.208	0.051	0.127	0.186	-0.239	0.089	0.212	0.205	1.120
-0.010	-0.326	-1.011	-0.353	-0.487	-0.798	0.009	-1.512	-0.006	0.225	0.228	-0.251	0.035	0.254	0.228	2.223
0.101	-0.469	-1.212	-0.322	-0.488	-0.811	-0.120	-1.954	-0.198	0.306	0.085	-0.439	0.147	0.110	0.429	3.637
0.259	-0.520	-1.192	-0.286	-0.488	-0.825	-0.154	-2.316	-0.329	0.427	0.035	-0.406	0.306	0.060	0.410	4.615
0.486	-0.554	-1.267	-0.253	-0.489	-0.835	-0.166	-2.065	-0.334	0.621	0.002	-0.470	0.533	0.024	0.485	5.583
0.501	-0.643	-1.303	-0.210	-0.493	-0.844	-0.259	-2.400	0.011	0.593	-0.083	-0.497	0.548	0.065	0.520	6.434
0.636	-0.647	-1.200	-0.172	-0.495	-0.851	-0.087	-1.995	0.118	0.690	-0.085	-0.387	0.683	0.069	0.418	6.890
0.701	-0.651	-1.137	-0.139	-0.497	-0.857	-0.048	-1.715	0.139	0.723	-0.087	-0.319	0.749	0.073	0.355	7.129
0.667	-0.636	-1.046	-0.105	-0.502	-0.859	-0.254	-1.739	0.211	0.654	-0.066	-0.226	0.714	0.058	0.265	7.293
0.778	-0.639	-0.952	-0.087	-0.507	-0.858	-0.269	-0.856	0.019	0.748	-0.065	-0.133	0.826	0.062	0.171	7.152
0.736	-0.589	-0.987	-0.066	-0.509	-0.858	-0.117	-1.163	-0.077	0.684	-0.013	-0.168	0.784	0.012	0.206	6.466
0.686	-0.500	-0.905	-0.064	-0.506	-0.860	0.148	-0.114	-0.220	0.632	0.073	-0.083	0.734	0.076	0.123	5.224
0.459	-0.663	-0.806	-0.059	-0.509	-0.859	-0.168	-0.275	-0.178	0.400	-0.086	0.014	0.508	0.086	0.024	3.981
0.117	-0.744	-0.983	-0.054	-0.513	-0.857	-0.179	-0.283	-0.003	0.053	-0.164	-0.165	0.167	0.168	0.201	2.846
0.220	-0.759	-0.798	-0.047	-0.517	-0.855	-0.203	-0.366	-0.002	0.150	-0.175	0.018	0.271	0.184	0.016	1.769
0.217	-0.628	-0.861	-0.038	-0.522	-0.852	-0.294	-0.404	0.086	0.137	-0.038	-0.048	0.268	0.054	0.078	1.411
0.190	-0.686	-0.660	-0.045	-0.521	-0.852	0.076	0.454	0.004	0.117	-0.097	0.153	0.242	0.113	0.124	1.182
0.297	-0.732	-0.830	-0.045	-0.521	-0.852	0.056	0.096	0.031	0.225	-0.144	-0.016	0.351	0.160	0.045	0.760
0.005	-0.713	-0.771	-0.061	-0.523	-0.850	-0.087	0.857	-0.129	-0.051	-0.122	0.040	0.061	0.141	0.016	-0.366
0.005	-0.713	-0.771	-0.058	-0.525	-0.849	-0.069	-0.145	0.075	-0.055	-0.121	0.039	0.062	0.141	0.018	-0.519
-0.341	-0.504	-0.857	-0.049	-0.530	-0.847	-0.317	-0.433	0.179	-0.409	0.094	-0.050	0.283	0.068	0.067	-1.072
0.124	-0.581	-0.648	-0.036	-0.532	-0.846	-0.112	-0.705	0.084	0.043	0.019	0.158	0.185	0.009	0.142	-1.037
0.043	-0.539	-0.660	-0.036	-0.538	-0.842	-0.290	0.044	0.091	-0.038	0.066	0.143	0.106	0.034	0.130	-1.270
0.043	-0.605	-0.715	-0.041	-0.543	-0.839	-0.315	0.395	0.125	-0.033	0.006	0.083	0.107	0.033	0.076	-0.627
-0.095	-0.605	-0.751	-0.045	-0.544	-0.838	-0.038	0.308	0.095	-0.167	0.007	0.047	0.030	0.034	0.041	-1.103
-0.026	-0.574	-0.739	-0.049	-0.547	-0.836	-0.137	0.257	0.027	-0.094	0.041	0.057	0.040	0.003	0.054	-1.173
-0.122	-0.632	-0.715	-0.049	-0.547	-0.836	0.024	0.044	0.068	-0.190	-0.017	0.080	0.056	0.061	0.079	-1.448
-0.003	-0.578	-0.664	-0.047	-0.543	-0.838	0.252	-0.069	0.049	-0.072	0.033	0.134	0.063	0.007	0.132	-1.374
-0.099	-0.705	-0.727	-0.049	-0.544	-0.838	-0.020	0.225	0.211	-0.167	-0.093	0.071	0.035	0.135	0.071	-1.337
-0.064	-0.527	-0.790	-0.048	-0.541	-0.840	0.170	0.013	0.085	-0.133	0.082	0.010	0.004	0.043	0.011	-1.307
-0.007	-0.609	-0.621	-0.051	-0.541	-0.839	0.031	0.238	0.067	-0.072	0.001	0.179	0.050	0.038	0.183	-1.384
-0.110	-0.581	-0.763	-0.050	-0.539	-0.841	0.120	-0.028	0.078	-0.177	0.026	0.038	0.057	0.011	0.043	-1.666
-0.053	-0.589	-0.782	-0.055	-0.534	-0.844	0.328	0.216	-0.134	-0.114	0.013	0.022	0.002	0.020	0.025	-1.445
-0.233	-0.578	-0.845	-0.043	-0.536	-0.843	-0.084	-0.692	0.105	-0.307	0.026	-0.041	0.187	0.009	0.037	-1.593
0.043	-0.628	-0.782	-0.048	-0.533	-0.845	0.187	0.235	-0.106	-0.025	-0.027	0.024	0.086	0.060	0.028	-1.228
-0.076	-0.589	-0.786	-0.043	-0.535	-0.844	-0.117	-0.222	0.106	-0.149	0.014	0.019	0.036	0.022	0.025	-1.173
0.070	-0.585	-0.786	-0.046	-0.536	-0.843	-0.029	0.125	-0.061	-0.000	0.018	0.018	0.107	0.019	0.026	-0.523
-0.014	-0.597	-0.727	-0.045	-0.535	-0.843	0.020	-0.052	-0.053	-0.085	0.006	0.078	0.020	0.032	0.086	-0.696
0.074	-0.543	-0.739	-0.054	-0.537	-0.842	-0.069	0.506	-0.059	0.012	0.062	0.065	0.107	0.022	0.075	-0.385
-0.049	-0.581	-0.794	-0.056	-0.540	-0.840	-0.194	0.093	-0.006	-0.109	0.026	0.008	0.018	0.018	0.021	-0.604
0.067	-0.628	-0.790	-0.051	-0.538	-0.841	0.148	-0.231	0.012	0.002	-0.022	0.014	0.095	0.066	0.024	-0.541
-0.041	-0.589	-0.814	-0.050	-0.537	-0.842	0.082	-0.080	0.012	-0.107	0.015	-0.009	0.014	0.029	0.001	-0.711
0.005	-0.624	-0.771	-0.055	-0.536	-0.843	0.074	0.309	0.023	-0.056	-0.021	0.036	0.032	0.064	0.045	-0.581
-0.007	-0.705	-0.755	-0.051	-0.535	-0.844	0.098	-0.149	0.061	-0.071	-0.103	0.053	0.020	0.145	0.063	-0.834
0.013	-0.535	-0.743	-0.058	-0.531	-0.846	0.238	0.338	-0.110	-0.044	0.063	0.067	0.040	0.025	0.076	-0.647
-0.057	-0.585	-0.822	-0.050	-0.529	-0.847	0.098	-0.438	0.076	-0.122	0.012	-0.010	0.030	0.026	0.003	-0.571
0.043	-0.624	-0.778	-0.056	-0.526	-0.849	0.229	0.415	0.015	-0.015	-0.030	0.035	0.070	0.065	0.041	-0.575
0.043	-0.624	-0.778	-0.052	-0.526	-0.849	0.012	-0.203	0.060	-0.019	-0.030	0.036	0.069	0.065	0.041	-0.629
-0.010	-0.636	-0.735	-0.053	-0.524	-0.850	0.139	0.074	0.020	-0.072	-0.044	0.080	0.014	0.078	0.084	-0.548
-0.014	-0.551	-0.806	-0.056	-0.522	-0.851	0.098	0.197	-0.021	-0.072	0.040	0.011	0.010	0.006	0.013	-0.721
-0.030	-0.605	-0.778	-0.063	-0.522	-0.850	0.020	0.444	0.059	-0.081	-0.014	0.038	0.005	0.049	0.041	-0.942
-0.060	-0.601	-0.842	-0.074	-0.519	-0.852	0.216	0.657	0.013	-0.101	-0.013	-0.023	0.037	0.045	0.022	-0.988
-0.083	-0.543	-0.834	-0.070	-0.516	-0.853	0.158	-0.201	0.047	-0.128	0.042	-0.013	0.059	0.012	0.014	-0.805
-0.049	-0.570	-0.782	-0.068	-0.513	-0.856	0.205	-0.107	-0.000	-0.096	0.012	0.041	0.025	0.014	0.037	-0.929
0.063	-0.585	-0.743	-0.072	-0.511	-0.857	0.168	0.216	-0.002	0.019	-0.006	0.082	0.087	0.030	0.077	-0.604
-0.099	-0.647	-0.814	-0.073	-0.510	-0.857	0.078	0.159	0.120	-0.142	-0.069	0.012	0.075	0.092	0.006	-0.832
0.090	-0.601	-0.743	-0.088	-0.507	-0.857	0.176	0.895	0.049	0.060	-0.025	0.083	0.113	0.046	0.077	-0.712
-0.199	-0.570	-0.881	-0.076	-0.505	-0.860	0.171	-0.611	0.120	-0.240	0.003	-0.052	0.176	0.016	0.060	-0.730
0.009	-0.562	-0.763	-0.073	-0.499	-0.863	0.330	-0.120	0.057	-0.036	0.005	0.070	0.031	0.008	0.058	-0.615
0.051	-0.581	-0.759	-0.078	-0.495	-0.865	0.258	0.348	0.065	0.010	-0.019	0.076	0.074	0.028	0.063	-0.900
-0.049	-0.578	-0.916	-0.080	-0.493	-0.866	0.140	0.135	0.061	-0.089	-0.017	-0.080	0.027	0.025	0.094	-0.550
-0.041	-0.489	-0.814	-0.083	-0.489	-0.869	0.249	0.149	-0.009	-0.080	0.068	0.024	0.020	0.063	0.009	-0.876
-0.022	-0.524	-0.778	-0.077	-0.485	-0.871	0.208	-0.280	0.061	-0.067	0.029	0.062	0.001	0.028	0.045	-0.832
-0.153	-0.636	-0.909	-0.076	-0.483	-0.872	0.136	-0.012	0.076	-0.199	-0.085	-0.067	0.133	0.084	0.085	-0.734
0.074	-0.566	-0.818	-0.078	-0.477	-0.875	0.387	0.092	-0.028	0.030	-0.022	0.027	0.093	0.015	0.006	-0.673
0.001	-0.493	-0.830	-0.083	-0.471	-0.878	0.340	0.279	-0.032	-0.038	0.045	0.017	0.018	0.057	0.004	-0.784
-0.018	-0.524	-0.849	-0.089	-0.466	-0.880	0.303	0.351	-0.076	-0.051	0.009	-0.000	0.001	0.026	0.023	-0.659
-0.091	-0.512	-0.822	-0.091	-0.463	-0.881	0.144	0.093	0.013	-0.122	0.018	0.028	0.076	0.037	0.006	-0.368
-0.099	-0.500	-0.873	-0.083	-0.459	-0.885	0.282	-0.397	0.045	-0.137	0.025	-0.020	0.083	0.048	0.044	-0.709
0.201	-0.489	-0.755	-0.093	-0.456	-0.885	0.161	0.556	-0.018	0.173	0.033	0.098	0.216	0.059	0.075	-0.682
-0.180	-0.547	-0.857	-0.095	-0.453	-0.886	0.168	0.151	0.058	-0.205	-0.027	-0.004	0.165	0.001	0.026	-0.533
-0.014	-0.512	-0.826	-0.097	-0.450	-0.888	0.221	0.114	-0.012	-0.037	0.003	0.029	0.000	0.035	0.007	-0.348
-0.026	-0.500	-0.865	-0.093	-0.448	-0.889	0.131	-0.203	0.011	-0.051	0.013	-0.009	0.013	0.047	0.032	-0.789
-0.026	-0.489	-0.814	-0.099	-0.446	-0.889	0.073	0.311	-0.030	-0.045	0.023	0.042	0.014	0.057	0.020	-0.333
-0.033	-0.508	-0.845	-0.107	-0.444	-0.890	0.170	0.461	-0.041	-0.043	0.001	0.010	0.024	0.037	0.010	-0.304
0.036	-0.489	-0.771	-0.100	-0.442	-0.891	0.098	-0.359	0.024	0.019	0.019	0.086	0.045	0.056	0.067	-0.258
-0.010	-0.531	-0.778	-0.106	-0.442	-0.891	0.038	0.335	-0.027	-0.021	-0.024	0.078	0.003	0.013	0.060	-0.654
-0.022	-0.551	-0.853	-0.109	-0.442	-0.890	-0.009	0.206	0.002	-0.028	-0.043	0.002	0.016	0.008	0.014	-0.385
-0.222	-0.527	-0.873	-0.098	-0.445	-0.890	-0.108	-0.582	0.112	-0.239	-0.018	-0.017	0.217	0.015	0.033	-0.262
0.093	-0.446	-0.751	-0.111	-0.445	-0.889	-0.010	0.727	-0.097	0.090	0.063	0.103	0.098	0.096	0.090	-0.546
0.074	-0.516	-0.759	-0.120	-0.442	-0.889	0.173	0.473	-0.039	0.079	-0.009	0.096	0.077	0.026	0.083	-0.705
-0.157	-0.524	-0.845	-0.110	-0.440	-0.891	0.124	-0.503	0.090	-0.161	-0.019	0.011	0.156	0.017	0.002	-0.056
-0.091	-0.493	-0.826	-0.101	-0.442	-0.891	-0.098	-0.453	0.154	-0.105	0.014	0.031	0.092	0.047	0.018	-0.326
0.082	-0.462	-0.798	-0.111	-0.444	-0.889	-0.062	0.605	0.036	0.079	0.047	0.057	0.081	0.077	0.047	-0.302
-0.037	-0.450	-0.747	-0.110	-0.444	-0.889	0.009	0.046	0.084	-0.041	0.058	0.108	0.040	0.088	0.099	-0.234
0.086	-0.496	-0.708	-0.120	-0.444	-0.888	0.047	0.624	0.052	0.092	0.012	0.146	0.082	0.041	0.139	0.147
-0.130	-0.481	-0.885	-0.114	-0.448	-0.887	-0.187	-0.251	0.202	-0.129	0.031	-0.032	0.134	0.056	0.037	-0.134
0.074	-0.423	-0.830	-0.120	-0.447	-0.886	0.016	0.327	-0.014	0.080	0.089	0.023	0.069	0.113	0.018	-0.150
-0.064	-0.381	-0.826	-0.120	-0.443	-0.888	0.213	0.002	-0.046	-0.058	0.127	0.029	0.072	0.155	0.022	-0.205
-0.057	-0.439	-0.778	-0.121	-0.445	-0.887	-0.098	0.086	0.083	-0.050	0.071	0.075	0.065	0.097	0.069	0.029
0.055	-0.543	-0.755	-0.123	-0.451	-0.884	-0.315	0.183	-0.002	0.064	-0.028	0.095	0.044	0.009	0.093	-0.168
-0.033	-0.493	-0.763	-0.136	-0.456	-0.879	-0.281	0.676	-0.057	-0.012	0.028	0.083	0.046	0.041	0.086	0.279
-0.026	-0.508	-0.759	-0.127	-0.462	-0.878	-0.301	-0.483	0.004	-0.013	0.018	0.085	0.041	0.024	0.089	-0.084
0.140	-0.496	-0.715	-0.136	-0.473	-0.870	-0.628	0.580	0.011	0.162	0.041	0.121	0.121	0.035	0.131	-0.100
-0.268	-0.524	-0.767	-0.156	-0.482	-0.862	-0.540	1.025	-0.166	-0.227	0.023	0.062	0.290	0.007	0.081	-0.097
0.013	-0.512	-0.747	-0.157	-0.490	-0.857	-0.460	0.103	-0.018	0.056	0.042	0.077	0.012	0.018	0.102	-0.178
-0.053	-0.512	-0.692	-0.158	-0.500	-0.852	-0.549	0.003	-0.056	-0.009	0.052	0.127	0.079	0.017	0.157	-0.528
-0.110	-0.512	-0.672	-0.174	-0.507	-0.844	-0.452	0.865	-0.159	-0.051	0.059	0.139	0.138	0.017	0.176	-0.266
-0.068	-0.566	-0.692	-0.173	-0.515	-0.839	-0.464	-0.031	-0.040	-0.009	0.013	0.114	0.099	0.038	0.156	-0.639
-0.168	-0.554	-0.644	-0.186	-0.522	-0.832	-0.405	0.667	-0.114	-0.096	0.031	0.155	0.200	0.026	0.202	-0.852
-0.199	-0.636	-0.633	-0.190	-0.529	-0.827	-0.426	0.236	-0.036	-0.122	-0.043	0.161	0.232	0.107	0.214	-0.956
-0.199	-0.636	-0.633	-0.201	-0.536	-0.820	-0.369	0.618	-0.071	-0.112	-0.037	0.155	0.232	0.106	0.213	-1.073
-0.191	-0.636	-0.652	-0.203	-0.538	-0.818	-0.098	0.139	-0.008	-0.101	-0.035	0.133	0.224	0.106	0.192	-0.952
-0.164	-0.593	-0.704	-0.211	-0.540	-0.815	-0.094	0.514	0.032	-0.067	0.010	0.079	0.196	0.064	0.139	-0.731
-0.145	-0.524	-0.633	-0.221	-0.545	-0.809	-0.301	0.605	0.014	-0.038	0.084	0.143	0.174	0.005	0.208	-0.588
-0.126	-0.624	-0.660	-0.223	-0.548	-0.806	-0.165	0.129	-0.009	-0.017	-0.013	0.113	0.153	0.096	0.178	-0.445
-0.153	-0.713	-0.613	-0.224	-0.546	-0.807	0.136	0.076	-0.028	-0.042	-0.104	0.161	0.177	0.186	0.223	-0.227
-0.149	-0.713	-0.668	-0.230	-0.542	-0.809	0.301	0.312	-0.035	-0.033	-0.108	0.108	0.170	0.187	0.167	-0.109
-0.087	-0.694	-0.715	-0.239	-0.538	-0.808	0.260	0.661	0.049	0.038	-0.093	0.060	0.106	0.168	0.119	0.063
-0.114	-0.624	-0.723	-0.244	-0.534	-0.809	0.287	0.406	0.110	0.016	-0.027	0.053	0.128	0.100	0.110	0.041
-0.076	-0.566	-0.711	-0.255	-0.526	-0.812	0.542	0.627	-0.067	0.065	0.022	0.067	0.087	0.043	0.121	0.119
-0.199	-0.609	-0.739	-0.256	-0.517	-0.817	0.574	0.116	0.037	-0.056	-0.030	0.045	0.207	0.085	0.093	-0.133
-0.157	-0.597	-0.759	-0.272	-0.509	-0.816	0.474	1.016	0.018	0.002	-0.025	0.025	0.163	0.075	0.074	-0.242
-0.249	-0.504	-0.790	-0.276	-0.502	-0.820	0.482	0.243	-0.006	-0.086	0.059	-0.003	0.255	0.016	0.041	-0.532
-0.210	-0.496	-0.818	-0.285	-0.491	-0.823	0.620	0.493	-0.092	-0.039	0.056	-0.028	0.215	0.023	0.014	-0.683
-0.257	-0.485	-0.834	-0.291	-0.478	-0.829	0.721	0.283	-0.195	-0.079	0.055	-0.038	0.260	0.034	0.002	-0.803
-0.314	-0.466	-0.885	-0.294	-0.471	-0.832	0.376	0.104	-0.072	-0.134	0.067	-0.086	0.317	0.052	0.053	-1.049
-0.257	-0.539	-0.999	-0.307	-0.469	-0.828	0.074	0.706	-0.153	-0.064	-0.008	-0.204	0.258	0.023	0.167	-1.085
-0.414	-0.601	-1.125	-0.312	-0.472	-0.825	-0.262	0.166	-0.257	-0.216	-0.067	-0.334	0.416	0.086	0.293	-1.245
-0.268	-0.740	-1.094	-0.316	-0.474	-0.822	-0.268	0.105	-0.336	-0.066	-0.204	-0.305	0.269	0.226	0.262	-1.589
-0.364	-0.721	-0.999	-0.316	-0.478	-0.820	-0.283	-0.151	-0.221	-0.162	-0.181	-0.213	0.368	0.207	0.168	-1.794
-0.503	-0.709	-0.814	-0.317	-0.479	-0.819	-0.093	-0.039	-0.152	-0.299	-0.169	-0.028	0.505	0.195	0.018	-1.775
-0.357	-0.616	-0.778	-0.314	-0.477	-0.821	0.078	-0.268	-0.128	-0.156	-0.078	0.009	0.359	0.103	0.055	-1.952
-0.391	-0.531	-0.897	-0.305	-0.476	-0.825	0.082	-0.596	-0.054	-0.200	0.006	-0.105	0.393	0.018	0.063	-1.653
-0.326	-0.531	-0.960	-0.292	-0.472	-0.832	0.128	-0.851	-0.149	-0.147	0.002	-0.161	0.329	0.018	0.126	-0.843
-0.180	-0.543	-0.995	-0.277	-0.471	-0.837	0.060	-0.910	-0.059	-0.016	-0.011	-0.191	0.183	0.030	0.161	-0.174
-0.053	-0.581	-1.023	-0.254	-0.466	-0.848	0.320	-1.321	0.035	0.088	-0.054	-0.209	0.056	0.068	0.189	1.410
0.051	-0.636	-1.078	-0.222	-0.458	-0.861	0.527	-1.736	0.086	0.160	-0.117	-0.251	0.046	0.122	0.244	2.804
0.486	-0.686	-1.279	-0.185	-0.447	-0.875	0.645	-1.991	0.104	0.558	-0.178	-0.437	0.481	0.173	0.445	4.242
0.486	-0.686	-1.279	-0.148	-0.437	-0.887	0.630	-1.919	0.042	0.521	-0.189	-0.425	0.481	0.173	0.445	5.368
0.674	-0.609	-1.247	-0.114	-0.430	-0.896	0.426	-1.698	0.173	0.676	-0.118	-0.385	0.670	0.096	0.413	6.402
0.655	-0.508	-1.153	-0.089	-0.420	-0.903	0.542	-1.121	0.264	0.632	-0.027	-0.284	0.650	0.004	0.319	6.223
0.705	-0.446	-1.007	-0.074	-0.413	-0.908	0.457	-0.612	0.272	0.666	0.027	-0.133	0.700	0.066	0.174	6.519
0.540	-0.485	-1.102	-0.050	-0.407	-0.912	0.370	-0.958	0.476	0.478	-0.018	-0.223	0.534	0.027	0.270	6.246
0.747	-0.439	-1.090	-0.037	-0.402	-0.915	0.280	-0.439	0.378	0.672	0.023	-0.209	0.742	0.073	0.259	5.728
0.644	-0.408	-0.952	-0.022	-0.398	-0.917	0.192	-0.591	0.232	0.553	0.051	-0.069	0.638	0.104	0.122	4.912
0.493	-0.377	-0.991	-0.005	-0.390	-0.921	0.449	-0.791	0.189	0.386	0.073	-0.105	0.489	0.135	0.162	4.312
0.386	-0.369	-0.940	0.001	-0.386	-0.923	0.225	-0.235	0.007	0.273	0.077	-0.052	0.381	0.143	0.112	3.271
0.317	-0.450	-0.885	0.010	-0.383	-0.924	0.179	-0.440	0.069	0.194	-0.007	0.004	0.313	0.062	0.057	2.608
0.297	-0.311	-0.956	0.014	-0.383	-0.924	-0.004	-0.123	0.063	0.171	0.131	-0.067	0.294	0.201	0.129	1.982
0.359	-0.292	-0.723	0.007	-0.378	-0.926	0.248	0.422	0.029	0.239	0.146	0.168	0.358	0.221	0.103	1.347
0.197	-0.377	-0.975	0.002	-0.375	-0.927	0.180	0.335	0.061	0.083	0.058	-0.083	0.196	0.136	0.151	0.741
0.070	-0.531	-0.905	-0.007	-0.374	-0.928	0.078	0.525	-0.023	-0.034	-0.098	-0.012	0.070	0.019	0.081	-0.374
-0.007	-0.527	-0.991	-0.015	-0.375	-0.927	-0.051	0.346	-0.204	-0.103	-0.093	-0.099	0.006	0.015	0.169	-0.875
-0.260	-0.589	-1.023	-0.001	-0.377	-0.926	-0.122	-0.790	0.106	-0.372	-0.152	-0.132	0.259	0.076	0.202	-1.304
0.113	-0.446	-0.845	0.008	-0.377	-0.926	0.062	-0.487	-0.026	-0.008	-0.010	0.046	0.115	0.067	0.025	-1.263
0.005	-0.354	-0.865	0.014	-0.379	-0.925	-0.128	-0.285	0.090	-0.121	0.085	0.025	0.008	0.160	0.046	-0.975
0.117	-0.408	-0.806	0.016	-0.383	-0.924	-0.223	-0.075	-0.002	-0.011	0.035	0.083	0.121	0.106	0.012	-0.489
0.167	-0.311	-0.775	0.012	-0.385	-0.923	-0.097	0.221	-0.081	0.043	0.134	0.114	0.172	0.203	0.043	-0.741
-0.018	-0.400	-0.790	-0.001	-0.389	-0.921	-0.185	0.653	-0.104	-0.128	0.048	0.097	0.011	0.114	0.025	-0.830
-0.022	-0.427	-0.806	-0.005	-0.391	-0.920	-0.111	0.173	-0.026	-0.129	0.024	0.080	0.014	0.087	0.009	-1.214
-0.064	-0.431	-0.861	-0.011	-0.393	-0.920	-0.093	0.344	0.042	-0.165	0.022	0.025	0.055	0.083	0.048	-1.577
-0.095	-0.408	-0.802	-0.009	-0.395	-0.919	-0.115	-0.075	0.132	-0.197	0.048	0.083	0.085	0.107	0.010	-1.518
-0.033	-0.496	-0.806	-0.010	-0.391	-0.920	0.215	0.041	-0.124	-0.134	-0.045	0.081	0.022	0.018	0.005	-1.402
-0.010	-0.415	-0.790	-0.021	-0.392	-0.920	-0.047	0.571	-0.005	-0.100	0.038	0.096	0.003	0.099	0.020	-1.261
0.020	-0.551	-0.869	-0.015	-0.391	-0.920	0.082	-0.252	0.108	-0.075	-0.099	0.018	0.035	0.037	0.059	-1.202
-0.010	-0.435	-0.845	-0.025	-0.391	-0.920	0.059	0.507	-0.035	-0.096	0.016	0.042	0.006	0.078	0.035	-1.043
-0.076	-0.388	-0.928	-0.013	-0.389	-0.921	0.105	-0.622	0.063	-0.173	0.061	-0.039	0.058	0.123	0.118	-1.051
0.040	-0.466	-0.830	-0.013	-0.389	-0.921	-0.029	0.010	0.014	-0.057	-0.016	0.060	0.059	0.046	0.019	-1.022
-0.014	-0.466	-0.845	-0.019	-0.390	-0.920	-0.029	0.331	-0.030	-0.105	-0.015	0.044	0.007	0.046	0.035	-0.928
0.032	-0.411	-0.830	-0.019	-0.393	-0.920	-0.116	-0.008	-0.034	-0.059	0.042	0.059	0.055	0.099	0.019	-0.655
0.047	-0.415	-0.822	-0.015	-0.396	-0.918	-0.171	-0.200	0.067	-0.049	0.041	0.066	0.073	0.096	0.011	-0.292
0.067	-0.454	-0.853	-0.007	-0.397	-0.918	-0.036	-0.378	0.059	-0.038	0.003	0.034	0.095	0.058	0.042	-0.146
0.217	-0.419	-0.826	-0.015	-0.396	-0.918	0.030	0.423	-0.041	0.119	0.038	0.063	0.247	0.094	0.014	0.153
0.067	-0.423	-0.778	-0.014	-0.395	-0.918	0.069	-0.075	-0.094	-0.033	0.033	0.111	0.100	0.091	0.033	-0.386
0.159	-0.427	-0.932	-0.037	-0.394	-0.918	0.050	1.200	-0.239	0.083	0.028	-0.043	0.195	0.089	0.122	0.089
-0.226	-0.439	-0.909	-0.026	-0.394	-0.919	0.035	-0.640	-0.042	-0.313	0.016	-0.018	0.187	0.078	0.098	-0.814
0.259	-0.512	-0.806	-0.050	-0.394	-0.918	0.013	1.274	-0.103	0.194	-0.057	0.084	0.299	0.005	0.005	-0.799
-0.253	-0.493	-0.940	-0.045	-0.396	-0.917	-0.093	-0.245	0.066	-0.323	-0.036	-0.051	0.211	0.025	0.129	-1.161
0.040	-0.485	-0.873	-0.048	-0.395	-0.917	0.061	0.179	0.084	-0.028	-0.029	0.017	0.083	0.034	0.062	-0.743
-0.018	-0.543	-0.861	-0.043	-0.395	-0.918	0.045	-0.209	0.059	-0.091	-0.087	0.029	0.024	0.023	0.050	-1.124
-0.026	-0.493	-0.916	-0.031	-0.394	-0.919	0.065	-0.650	0.068	-0.111	-0.037	-0.025	0.016	0.028	0.105	-0.487
0.101	-0.458	-0.897	-0.021	-0.394	-0.919	-0.000	-0.452	0.128	0.006	-0.002	-0.005	0.141	0.064	0.084	-0.317
0.086	-0.415	-0.798	-0.021	-0.395	-0.918	-0.054	0.088	0.124	-0.009	0.042	0.093	0.125	0.108	0.017	-0.554
0.143	-0.442	-0.845	-0.028	-0.396	-0.918	-0.010	0.442	0.056	0.055	0.015	0.045	0.181	0.083	0.029	0.018
-0.114	-0.462	-0.857	-0.025	-0.397	-0.917	-0.051	-0.102	0.189	-0.205	-0.003	0.033	0.079	0.066	0.039	-0.230
0.267	-0.466	-0.822	-0.020	-0.397	-0.918	0.012	-0.259	0.023	0.170	-0.007	0.069	0.299	0.064	0.002	-0.436
-0.026	-0.435	-0.834	-0.030	-0.395	-0.918	0.113	0.571	0.031	-0.112	0.023	0.058	0.004	0.097	0.013	-0.872
-0.030	-0.446	-0.881	-0.034	-0.395	-0.918	0.012	0.254	0.052	-0.112	0.011	0.010	0.004	0.087	0.059	-0.423
-0.076	-0.431	-0.845	-0.036	-0.396	-0.918	-0.030	0.094	0.025	-0.156	0.027	0.045	0.054	0.105	0.023	-0.779
0.101	-0.485	-0.889	-0.026	-0.396	-0.918	0.003	-0.417	0.156	0.011	-0.027	0.002	0.120	0.051	0.066	-0.682
0.086	-0.458	-0.849	-0.026	-0.397	-0.918	-0.010	0.065	0.105	-0.004	0.001	0.041	0.100	0.080	0.027	-0.584
0.020	-0.454	-0.873	-0.029	-0.399	-0.916	-0.113	0.197	0.113	-0.067	0.007	0.016	0.033	0.084	0.052	-0.483
0.020	-0.454	-0.873	-0.031	-0.398	-0.917	0.086	0.107	0.003	-0.064	0.006	0.017	0.031	0.085	0.052	-0.375
-0.022	-0.469	-0.889	-0.029	-0.400	-0.916	-0.110	-0.039	0.101	-0.108	-0.008	0.000	0.011	0.071	0.069	-0.748
0.140	-0.524	-0.790	-0.043	-0.400	-0.916	0.026	0.782	-0.034	0.067	-0.062	0.098	0.150	0.018	0.030	-1.092
-0.114	-0.458	-0.936	-0.042	-0.400	-0.915	-0.005	-0.047	0.106	-0.188	0.004	-0.048	0.104	0.085	0.116	-0.752
-0.145	-0.427	-0.838	-0.028	-0.400	-0.916	0.014	-0.712	0.110	-0.232	0.035	0.051	0.134	0.118	0.017	-0.830
0.170	-0.469	-0.830	-0.047	-0.400	-0.916	0.055	1.072	0.005	0.102	-0.008	0.059	0.180	0.078	0.009	-1.047
-0.072	-0.423	-0.845	-0.042	-0.401	-0.915	-0.056	-0.224	0.117	-0.145	0.040	0.042	0.062	0.126	0.025	-0.860
0.024	-0.450	-0.881	-0.050	-0.403	-0.914	-0.081	0.439	0.056	-0.041	0.014	0.006	0.035	0.099	0.061	-0.416
-0.026	-0.435	-0.842	-0.047	-0.404	-0.914	-0.058	-0.121	0.100	-0.094	0.031	0.045	0.014	0.116	0.022	-0.706
0.051	-0.442	-0.861	-0.046	-0.405	-0.913	-0.025	0.007	0.102	-0.018	0.024	0.025	0.063	0.109	0.042	-0.312
0.032	-0.427	-0.877	-0.043	-0.406	-0.913	-0.066	-0.097	0.121	-0.040	0.041	0.008	0.044	0.125	0.058	-0.462
0.109	-0.423	-0.877	-0.051	-0.408	-0.912	-0.083	0.488	0.011	0.045	0.047	0.007	0.120	0.130	0.058	-0.283
-0.045	-0.469	-0.861	-0.046	-0.409	-0.911	-0.090	-0.232	0.100	-0.114	0.003	0.022	0.033	0.084	0.042	-0.581
0.055	-0.458	-0.845	-0.052	-0.410	-0.910	-0.040	0.349	0.035	-0.008	0.015	0.037	0.067	0.097	0.027	-0.047
-0.083	-0.466	-0.905	-0.034	-0.413	-0.910	-0.125	-0.911	0.139	-0.164	0.010	-0.023	0.072	0.089	0.086	-0.541
0.278	-0.442	-0.869	-0.055	-0.411	-0.910	0.094	1.177	-0.086	0.219	0.031	0.012	0.290	0.113	0.050	-0.525
-0.122	-0.458	-0.814	-0.045	-0.410	-0.911	0.088	-0.550	0.087	-0.192	0.014	0.068	0.110	0.098	0.005	-0.659
-0.030	-0.489	-0.873	-0.038	-0.413	-0.910	-0.161	-0.299	0.164	-0.107	-0.014	0.008	0.019	0.067	0.054	-0.404
-0.003	-0.481	-0.853	-0.045	-0.417	-0.908	-0.185	0.395	0.008	-0.073	-0.002	0.026	0.007	0.074	0.034	-0.776
0.032	-0.419	-0.905	-0.042	-0.416	-0.908	0.030	-0.116	-0.001	-0.041	0.059	-0.025	0.041	0.136	0.085	-0.487
0.113	-0.435	-0.877	-0.041	-0.416	-0.909	0.047	-0.057	0.025	0.038	0.043	0.003	0.122	0.121	0.056	-0.202
0.020	-0.450	-0.826	-0.042	-0.419	-0.907	-0.149	0.115	0.044	-0.052	0.030	0.052	0.030	0.105	0.004	-0.140
0.097	-0.493	-0.845	-0.050	-0.421	-0.905	-0.141	0.454	-0.028	0.033	-0.010	0.031	0.106	0.063	0.024	-0.058
0.028	-0.489	-0.857	-0.043	-0.422	-0.905	-0.031	-0.353	0.036	-0.043	-0.005	0.018	0.037	0.067	0.035	-0.120
0.070	-0.439	-0.897	-0.044	-0.422	-0.905	-0.013	0.034	0.010	-0.000	0.045	-0.021	0.078	0.116	0.074	-0.265
0.074	-0.454	-0.881	-0.048	-0.425	-0.904	-0.131	0.235	-0.036	0.008	0.032	-0.007	0.083	0.100	0.057	-0.196
-0.057	-0.442	-0.798	-0.048	-0.429	-0.902	-0.203	0.011	0.028	-0.122	0.047	0.073	0.049	0.112	0.025	0.006
0.120	-0.458	-0.849	-0.059	-0.428	-0.902	0.052	0.587	-0.096	0.066	0.031	0.021	0.127	0.096	0.025	0.071
0.120	-0.458	-0.849	-0.047	-0.430	-0.902	-0.112	-0.595	0.044	0.055	0.033	0.020	0.127	0.096	0.025	0.011
0.093	-0.435	-0.822	-0.052	-0.436	-0.898	-0.338	0.263	-0.068	0.033	0.063	0.044	0.099	0.119	0.003	0.073
0.032	-0.450	-0.767	-0.062	-0.443	-0.894	-0.372	0.484	-0.154	-0.018	0.054	0.095	0.037	0.104	0.058	-0.139
-0.045	-0.493	-0.794	-0.063	-0.448	-0.892	-0.289	-0.014	-0.194	-0.093	0.017	0.064	0.042	0.061	0.030	-0.415
0.009	-0.527	-0.845	-0.064	-0.452	-0.890	-0.222	-0.098	-0.253	-0.037	-0.014	0.011	0.011	0.027	0.022	-0.508
-0.033	-0.496	-0.842	-0.063	-0.461	-0.885	-0.495	-0.096	-0.096	-0.080	0.025	0.010	0.033	0.058	0.018	-0.426
0.032	-0.423	-0.810	-0.064	-0.472	-0.879	-0.637	0.044	-0.103	-0.012	0.110	0.035	0.032	0.132	0.013	-0.377
0.063	-0.400	-0.747	-0.067	-0.483	-0.873	-0.655	0.085	-0.212	0.022	0.144	0.092	0.061	0.155	0.074	-0.184
-0.026	-0.462	-0.755	-0.065	-0.493	-0.868	-0.599	-0.288	-0.279	-0.069	0.092	0.079	0.028	0.093	0.065	-0.288
0.090	-0.547	-0.767	-0.076	-0.498	-0.864	-0.296	0.426	-0.400	0.058	0.012	0.063	0.086	0.007	0.053	-0.092
-0.099	-0.593	-0.810	-0.076	-0.506	-0.859	-0.475	-0.086	-0.178	-0.130	-0.026	0.015	0.105	0.041	0.010	-0.485
0.097	-0.524	-0.810	-0.091	-0.514	-0.853	-0.464	0.802	-0.207	0.082	0.051	0.009	0.090	0.028	0.010	-0.061
-0.149	-0.570	-0.834	-0.083	-0.522	-0.849	-0.507	-0.537	-0.088	-0.172	0.013	-0.019	0.159	0.018	0.014	-0.127
0.155	-0.539	-0.739	-0.088	-0.524	-0.847	-0.115	0.186	-0.249	0.137	0.046	0.074	0.144	0.013	0.080	-0.051
0.040	-0.574	-0.778	-0.093	-0.528	-0.844	-0.215	0.212	-0.089	0.025	0.015	0.032	0.027	0.022	0.040	0.346
-0.083	-0.636	-0.743	-0.098	-0.534	-0.840	-0.331	0.365	0.021	-0.091	-0.041	0.063	0.096	0.084	0.074	0.591
0.282	-0.578	-0.664	-0.103	-0.538	-0.837	-0.220	0.363	0.034	0.278	0.021	0.139	0.270	0.027	0.152	0.119
-0.060	-0.570	-0.747	-0.116	-0.540	-0.833	-0.139	0.760	-0.058	-0.051	0.031	0.053	0.069	0.020	0.067	-0.000
-0.110	-0.543	-0.731	-0.125	-0.544	-0.830	-0.209	0.542	0.064	-0.092	0.062	0.065	0.117	0.007	0.080	0.309
-0.049	-0.585	-0.700	-0.125	-0.549	-0.826	-0.291	0.077	0.062	-0.031	0.025	0.093	0.051	0.036	0.110	-0.332
0.036	-0.558	-0.680	-0.131	-0.552	-0.823	-0.173	0.406	0.006	0.060	0.055	0.109	0.037	0.009	0.128	-0.354
-0.060	-0.500	-0.668	-0.134	-0.558	-0.819	-0.310	0.215	0.013	-0.033	0.118	0.117	0.055	0.049	0.139	-0.079
-0.091	-0.539	-0.621	-0.141	-0.563	-0.814	-0.301	0.438	0.045	-0.058	0.085	0.160	0.084	0.011	0.185	-0.218
0.001	-0.574	-0.570	-0.152	-0.570	-0.807	-0.412	0.712	0.044	0.045	0.057	0.204	0.013	0.024	0.235	-0.484
-0.145	-0.601	-0.566	-0.158	-0.578	-0.801	-0.438	0.422	0.031	-0.094	0.038	0.202	0.130	0.051	0.238	-0.308
-0.133	-0.578	-0.656	-0.171	-0.585	-0.793	-0.454	0.824	-0.013	-0.069	0.068	0.103	0.116	0.027	0.147	-0.171
-0.014	-0.605	-0.597	-0.175	-0.592	-0.787	-0.440	0.240	-0.017	0.053	0.048	0.156	0.006	0.053	0.206	-0.440
-0.072	-0.663	-0.526	-0.191	-0.596	-0.780	-0.269	0.880	-0.186	0.011	-0.006	0.220	0.050	0.111	0.276	-0.592
-0.187	-0.639	-0.629	-0.207	-0.600	-0.773	-0.267	0.951	-0.107	-0.088	0.022	0.110	0.164	0.086	0.173	-0.409
-0.268	-0.601	-0.644	-0.204	-0.605	-0.769	-0.333	-0.231	-0.036	-0.172	0.066	0.092	0.243	0.047	0.158	-0.427
-0.087	-0.636	-0.609	-0.215	-0.611	-0.762	-0.357	0.706	-0.051	0.020	0.036	0.120	0.061	0.081	0.193	-0.527
-0.072	-0.605	-0.459	-0.228	-0.616	-0.755	-0.330	0.687	-0.198	0.048	0.072	0.262	0.045	0.050	0.342	-0.380
-0.164	-0.728	-0.495	-0.234	-0.619	-0.750	-0.217	0.342	-0.144	-0.037	-0.049	0.222	0.138	0.174	0.306	-0.272
-0.160	-0.701	-0.570	-0.252	-0.619	-0.744	-0.089	1.005	-0.250	-0.016	-0.021	0.141	0.135	0.148	0.230	-0.410
-0.272	-0.659	-0.629	-0.260	-0.621	-0.740	-0.137	0.367	-0.144	-0.120	0.023	0.078	0.245	0.104	0.171	-0.421
-0.207	-0.589	-0.601	-0.267	-0.620	-0.738	-0.006	0.251	-0.289	-0.047	0.091	0.104	0.180	0.034	0.198	-0.604
-0.137	-0.636	-0.503	-0.285	-0.616	-0.734	0.153	1.022	-0.288	0.040	0.042	0.198	0.110	0.080	0.297	-0.621
-0.310	-0.667	-0.558	-0.289	-0.612	-0.736	0.262	0.208	-0.080	-0.129	0.007	0.145	0.281	0.110	0.242	-0.571
-0.214	-0.651	-0.538	-0.298	-0.605	-0.738	0.471	0.503	-0.141	-0.023	0.015	0.167	0.185	0.094	0.262	-0.645
-0.295	-0.605	-0.577	-0.309	-0.600	-0.738	0.302	0.615	-0.106	-0.094	0.056	0.128	0.265	0.048	0.223	-0.885
-0.291	-0.589	-0.601	-0.316	-0.593	-0.741	0.439	0.401	-0.102	-0.083	0.065	0.106	0.262	0.032	0.200	-0.790
-0.295	-0.543	-0.534	-0.326	-0.584	-0.744	0.579	0.537	-0.148	-0.077	0.102	0.177	0.266	0.014	0.267	-0.792
-0.310	-0.558	-0.593	-0.335	-0.575	-0.747	0.577	0.581	-0.037	-0.083	0.078	0.120	0.282	0.002	0.208	-0.829
-0.264	-0.558	-0.593	-0.346	-0.569	-0.746	0.368	0.688	-0.081	-0.026	0.072	0.120	0.236	0.002	0.208	-0.787
-0.368	-0.527	-0.763	-0.358	-0.564	-0.744	0.268	0.714	-0.079	-0.118	0.098	-0.052	0.339	0.029	0.039	-0.794
-0.330	-0.431	-0.782	-0.368	-0.558	-0.743	0.260	0.529	-0.260	-0.069	0.189	-0.072	0.301	0.126	0.019	-0.706
-0.360	-0.411	-0.885	-0.376	-0.557	-0.741	-0.036	0.339	-0.252	-0.092	0.206	-0.177	0.332	0.145	0.084	-0.777
-0.330	-0.504	-0.845	-0.388	-0.559	-0.733	-0.382	0.553	-0.336	-0.049	0.117	-0.146	0.301	0.052	0.045	-0.904
-0.360	-0.516	-0.782	-0.401	-0.565	-0.721	-0.602	0.573	-0.409	-0.067	0.110	-0.094	0.331	0.041	0.018	-1.253
-0.487	-0.496	-0.814	-0.412	-0.573	-0.708	-0.891	0.380	-0.519	-0.182	0.138	-0.138	0.458	0.060	0.014	-1.464
-0.557	-0.574	-0.912	-0.420	-0.583	-0.695	-1.097	0.111	-0.577	-0.243	0.071	-0.250	0.528	0.017	0.113	-1.742
-0.522	-0.744	-0.968	-0.431	-0.593	-0.681	-1.114	0.167	-0.675	-0.199	-0.090	-0.320	0.492	0.187	0.168	-1.995
-0.518	-0.879	-1.003	-0.434	-0.606	-0.666	-1.231	-0.010	-0.327	-0.191	-0.211	-0.369	0.488	0.322	0.204	-2.008
-0.507	-0.755	-0.644	-0.427	-0.616	-0.663	-0.752	-0.686	-0.125	-0.187	-0.079	-0.014	0.476	0.198	0.155	-1.926
-0.507	-0.755	-0.644	-0.429	-0.618	-0.659	-0.287	0.015	-0.155	-0.185	-0.076	-0.018	0.475	0.198	0.154	-1.904
-0.522	-0.620	-0.881	-0.425	-0.619	-0.660	-0.227	-0.427	-0.173	-0.204	0.060	-0.254	0.490	0.062	0.083	-1.572
-0.491	-0.651	-0.845	-0.414	-0.620	-0.666	-0.208	-1.038	-0.209	-0.185	0.030	-0.212	0.458	0.093	0.048	-0.818
-0.322	-0.686	-0.873	-0.404	-0.622	-0.671	-0.302	-1.026	-0.288	-0.026	-0.003	-0.234	0.290	0.128	0.077	-0.011
-0.110	-0.690	-0.920	-0.388	-0.624	-0.678	-0.365	-1.345	-0.287	0.170	-0.004	-0.275	0.077	0.132	0.126	1.106
-0.064	-0.678	-0.818	-0.374	-0.627	-0.684	-0.390	-1.356	-0.415	0.202	0.010	-0.167	0.031	0.120	0.024	2.615
0.093	-0.728	-0.924	-0.352	-0.634	-0.689	-0.713	-1.897	-0.405	0.337	-0.034	-0.268	0.127	0.171	0.131	3.516
0.317	-0.798	-1.090	-0.331	-0.637	-0.696	-0.413	-1.721	-0.452	0.540	-0.101	-0.426	0.352	0.240	0.298	4.179
0.209	-0.829	-1.212	-0.301	-0.637	-0.710	-0.165	-2.286	-0.249	0.402	-0.131	-0.535	0.245	0.270	0.421	4.908
0.324	-0.860	-1.153	-0.269	-0.635	-0.724	0.137	-2.076	-0.022	0.486	-0.164	-0.461	0.361	0.301	0.362	5.550
0.420	-0.879	-1.078	-0.236	-0.633	-0.737	0.198	-2.000	0.108	0.549	-0.185	-0.373	0.456	0.320	0.288	5.757
0.551	-0.964	-1.066	-0.203	-0.630	-0.749	0.361	-1.717	0.412	0.646	-0.273	-0.349	0.589	0.404	0.278	6.284
0.582	-0.987	-1.086	-0.169	-0.626	-0.761	0.427	-1.649	0.546	0.643	-0.301	-0.357	0.621	0.427	0.298	6.756
0.632	-0.883	-1.125	-0.138	-0.625	-0.768	0.225	-1.327	0.659	0.662	-0.198	-0.389	0.671	0.322	0.339	6.907
0.720	-0.798	-0.901	-0.112	-0.624	-0.773	0.151	-1.140	0.506	0.724	-0.113	-0.160	0.760	0.236	0.115	7.005
0.655	-0.724	-0.814	-0.085	-0.620	-0.780	0.336	-1.328	0.315	0.632	-0.044	-0.066	0.696	0.162	0.029	6.357
0.740	-0.724	-0.676	-0.076	-0.617	-0.784	0.260	-0.243	0.209	0.708	-0.048	0.075	0.781	0.162	0.108	5.654
0.378	-0.632	-0.723	-0.071	-0.615	-0.785	0.099	-0.081	0.179	0.341	0.044	0.029	0.421	0.068	0.060	4.141
0.370	-0.697	-0.660	-0.074	-0.620	-0.781	-0.266	0.466	0.251	0.337	-0.017	0.088	0.415	0.133	0.122	2.966
0.036	-0.759	-0.633	-0.071	-0.621	-0.780	-0.001	0.068	0.317	-0.001	-0.078	0.115	0.082	0.194	0.149	1.395
0.093	-0.651	-0.739	-0.079	-0.620	-0.781	0.104	0.673	0.152	0.065	0.029	0.009	0.141	0.086	0.042	0.505
-0.018	-0.755	-0.849	-0.066	-0.617	-0.784	0.253	-0.460	0.449	-0.060	-0.078	-0.098	0.030	0.190	0.070	0.053
-0.053	-0.790	-0.948	-0.063	-0.617	-0.785	0.045	0.005	0.267	-0.098	-0.113	-0.196	0.004	0.223	0.169	-0.497
0.147	-0.829	-0.759	-0.075	-0.614	-0.786	0.235	0.861	0.086	0.114	-0.155	-0.006	0.198	0.261	0.020	-0.946
-0.222	-0.748	-0.775	-0.057	-0.612	-0.789	0.143	-0.986	0.181	-0.272	-0.076	-0.019	0.170	0.178	0.004	-1.198
-0.099	-0.690	-0.739	-0.054	-0.610	-0.790	0.111	-0.151	0.115	-0.153	-0.019	0.018	0.044	0.119	0.038	-1.174
-0.114	-0.674	-0.633	-0.047	-0.610	-0.791	0.053	-0.263	0.249	-0.175	-0.004	0.125	0.057	0.103	0.145	-1.553
-0.014	-0.721	-0.692	-0.044	-0.611	-0.790	-0.034	0.020	0.194	-0.077	-0.049	0.065	0.045	0.148	0.086	-1.320
-0.014	-0.721	-0.692	-0.054	-0.609	-0.791	0.158	0.635	0.000	-0.067	-0.051	0.066	0.047	0.146	0.086	-1.448
-0.107	-0.682	-0.735	-0.056	-0.606	-0.794	0.229	0.246	0.191	-0.158	-0.016	0.025	0.042	0.106	0.043	-1.299
-0.160	-0.605	-0.723	-0.054	-0.602	-0.796	0.237	-0.066	0.116	-0.214	0.058	0.039	0.094	0.028	0.055	-1.111
-0.053	-0.697	-0.676	-0.056	-0.598	-0.799	0.300	0.230	0.162	-0.104	-0.039	0.089	0.017	0.120	0.101	-1.243
0.070	-0.585	-0.597	-0.055	-0.591	-0.805	0.470	-0.046	-0.010	0.018	0.066	0.174	0.141	0.007	0.179	-1.489
-0.087	-0.636	-0.715	-0.063	-0.585	-0.809	0.381	0.569	0.088	-0.132	0.010	0.059	0.013	0.057	0.061	-1.269
-0.218	-0.647	-0.711	-0.050	-0.581	-0.812	0.280	-0.708	0.213	-0.276	-0.006	0.067	0.143	0.068	0.066	-1.058
-0.049	-0.639	-0.727	-0.050	-0.575	-0.817	0.397	0.152	0.203	-0.107	-0.004	0.055	0.026	0.058	0.050	-1.481
0.047	-0.562	-0.660	-0.059	-0.571	-0.819	0.264	0.691	0.132	-0.001	0.070	0.124	0.123	0.021	0.118	-1.719
-0.145	-0.620	-0.731	-0.062	-0.569	-0.820	0.148	0.341	0.292	-0.191	0.010	0.054	0.071	0.035	0.048	-1.541
-0.207	-0.585	-0.802	-0.064	-0.566	-0.822	0.216	0.235	0.133	-0.250	0.041	-0.015	0.134	0.002	0.021	-1.434
-0.145	-0.570	-0.802	-0.060	-0.563	-0.824	0.200	-0.203	0.113	-0.193	0.054	-0.013	0.074	0.019	0.019	-1.777
-0.010	-0.612	-0.696	-0.064	-0.557	-0.828	0.341	0.243	-0.042	-0.053	0.006	0.097	0.058	0.023	0.089	-1.255
-0.118	-0.674	-0.806	-0.054	-0.551	-0.833	0.429	-0.536	0.138	-0.171	-0.062	-0.008	0.053	0.083	0.020	-1.410
0.105	-0.578	-0.794	-0.063	-0.545	-0.836	0.352	0.654	0.142	0.061	0.029	0.007	0.167	0.014	0.008	-0.894
-0.287	-0.581	-0.822	-0.070	-0.541	-0.838	0.255	0.483	0.146	-0.325	0.021	-0.019	0.228	0.011	0.035	-0.824
0.109	-0.605	-0.684	-0.061	-0.537	-0.841	0.275	-0.351	0.287	0.062	-0.006	0.123	0.164	0.011	0.104	-0.694
0.028	-0.535	-0.849	-0.056	-0.531	-0.846	0.394	-0.303	-0.026	-0.024	0.057	-0.038	0.082	0.060	0.062	-0.877
-0.057	-0.539	-0.838	-0.055	-0.524	-0.850	0.371	-0.027	0.009	-0.109	0.047	-0.023	0.004	0.057	0.051	-0.591
0.028	-0.605	-0.711	-0.054	-0.523	-0.850	0.102	0.095	0.232	-0.025	-0.020	0.104	0.080	0.006	0.076	-0.614
-0.130	-0.554	-0.775	-0.053	-0.520	-0.853	0.234	-0.002	0.103	-0.184	0.027	0.044	0.078	0.045	0.013	-0.970
0.105	-0.574	-0.743	-0.052	-0.517	-0.855	0.205	0.005	0.106	0.049	0.004	0.077	0.156	0.026	0.044	-0.757
-0.141	-0.562	-0.810	-0.053	-0.514	-0.856	0.151	0.120	0.054	-0.195	0.013	0.012	0.091	0.038	0.023	-0.898
0.055	-0.554	-0.853	-0.046	-0.509	-0.860	0.320	-0.414	-0.028	-0.006	0.016	-0.027	0.105	0.046	0.066	-0.960
-0.033	-0.527	-0.834	-0.044	-0.506	-0.861	0.169	-0.150	0.019	-0.097	0.040	-0.006	0.016	0.074	0.047	-1.333
-0.149	-0.612	-0.834	-0.040	-0.502	-0.864	0.266	-0.139	0.117	-0.215	-0.049	-0.002	0.099	0.009	0.047	-1.284
-0.064	-0.593	-0.857	-0.036	-0.500	-0.866	0.146	-0.165	0.132	-0.135	-0.032	-0.024	0.014	0.012	0.071	-1.560
-0.110	-0.562	-0.869	-0.044	-0.496	-0.867	0.186	0.445	-0.013	-0.173	-0.005	-0.034	0.059	0.043	0.083	-1.756
-0.060	-0.496	-0.842	-0.028	-0.493	-0.869	0.180	-0.914	0.084	-0.139	0.058	-0.004	0.010	0.109	0.056	-1.222
-0.118	-0.535	-0.794	-0.034	-0.492	-0.870	0.066	0.319	-0.034	-0.190	0.019	0.044	0.067	0.071	0.009	-1.249
0.109	-0.597	-0.822	-0.042	-0.489	-0.871	0.233	0.420	-0.104	0.044	-0.047	0.018	0.160	0.010	0.037	-0.936
-0.080	-0.508	-0.853	-0.038	-0.485	-0.873	0.188	-0.209	0.014	-0.148	0.039	-0.011	0.029	0.099	0.069	-0.951
0.043	-0.520	-0.857	-0.042	-0.483	-0.874	0.126	0.272	0.022	-0.020	0.025	-0.013	0.096	0.088	0.074	-0.748
-0.083	-0.508	-0.842	-0.044	-0.480	-0.876	0.194	0.088	0.041	-0.146	0.033	0.005	0.031	0.100	0.058	-1.298
-0.037	-0.493	-0.806	-0.051	-0.478	-0.877	0.140	0.407	-0.034	-0.092	0.046	0.042	0.016	0.116	0.022	-0.854
-0.149	-0.508	-0.849	-0.032	-0.475	-0.879	0.165	-1.046	0.108	-0.223	0.028	0.001	0.096	0.101	0.066	-1.278
0.132	-0.547	-0.802	-0.043	-0.472	-0.880	0.176	0.633	-0.072	0.069	-0.013	0.050	0.184	0.062	0.019	-1.143
-0.164	-0.531	-0.861	-0.045	-0.470	-0.881	0.124	0.043	-0.058	-0.225	0.000	-0.007	0.112	0.078	0.078	-1.270
-0.022	-0.543	-0.794	-0.050	-0.468	-0.882	0.112	0.295	0.029	-0.079	-0.013	0.061	0.031	0.066	0.010	-0.869
-0.099	-0.454	-0.838	-0.051	-0.467	-0.883	0.089	0.086	0.001	-0.154	0.075	0.019	0.046	0.156	0.053	-1.328
0.024	-0.554	-0.814	-0.057	-0.467	-0.883	0.042	0.332	0.053	-0.027	-0.026	0.043	0.077	0.056	0.029	-0.957
-0.103	-0.481	-0.857	-0.056	-0.462	-0.885	0.232	-0.037	-0.031	-0.155	0.044	0.002	0.050	0.130	0.072	-0.994
0.009	-0.508	-0.818	-0.056	-0.460	-0.886	0.175	-0.007	-0.018	-0.044	0.014	0.044	0.061	0.103	0.031	-0.948
-0.041	-0.524	-0.912	-0.051	-0.460	-0.887	-0.001	-0.300	0.032	-0.100	-0.001	-0.050	0.010	0.088	0.125	-1.037
-0.076	-0.524	-0.865	-0.053	-0.458	-0.887	0.100	0.117	-0.063	-0.133	-0.003	-0.002	0.023	0.088	0.077	-1.104
-0.014	-0.489	-0.842	-0.055	-0.456	-0.888	0.116	0.114	0.066	-0.071	0.030	0.023	0.038	0.122	0.052	-0.953
-0.126	-0.516	-0.865	-0.049	-0.456	-0.889	0.022	-0.286	0.038	-0.188	0.003	-0.000	0.074	0.095	0.075	-1.114
0.086	-0.524	-0.802	-0.056	-0.452	-0.890	0.248	0.368	-0.047	0.030	-0.009	0.065	0.135	0.087	0.011	-1.001
-0.126	-0.520	-0.830	-0.062	-0.449	-0.891	0.165	0.341	0.036	-0.175	-0.008	0.038	0.076	0.091	0.038	-0.713
-0.033	-0.466	-0.845	-0.068	-0.449	-0.891	0.034	0.357	0.024	-0.077	0.045	0.022	0.016	0.145	0.052	-0.666
0.117	-0.439	-0.834	-0.065	-0.448	-0.892	0.043	-0.165	-0.013	0.069	0.072	0.034	0.166	0.172	0.039	-1.015
-0.110	-0.508	-0.897	-0.057	-0.446	-0.893	0.106	-0.402	0.054	-0.165	0.000	-0.027	0.063	0.102	0.101	-0.662
-0.091	-0.593	-0.775	-0.065	-0.446	-0.892	0.028	0.464	0.010	-0.138	-0.085	0.094	0.045	0.016	0.022	-0.491
0.047	-0.547	-0.790	-0.062	-0.445	-0.894	0.106	-0.213	-0.062	-0.003	-0.040	0.080	0.092	0.063	0.006	-1.179
0.047	-0.547	-0.790	-0.072	-0.443	-0.893	0.091	0.546	-0.127	0.008	-0.041	0.080	0.092	0.063	0.008	-1.239
-0.226	-0.481	-0.924	-0.070	-0.445	-0.893	-0.097	-0.115	0.057	-0.267	0.026	-0.055	0.183	0.128	0.125	-1.232
-0.149	-0.439	-0.849	-0.068	-0.446	-0.893	-0.024	-0.144	-0.006	-0.193	0.069	0.019	0.107	0.170	0.049	-1.221
-0.083	-0.423	-0.853	-0.058	-0.443	-0.895	0.146	-0.546	0.019	-0.138	0.081	0.017	0.043	0.186	0.052	-1.279
0.043	-0.431	-0.920	-0.067	-0.438	-0.896	0.269	0.519	-0.036	-0.002	0.068	-0.049	0.082	0.178	0.118	-0.816
0.028	-0.365	-0.897	-0.060	-0.438	-0.897	-0.009	-0.315	0.137	-0.024	0.134	-0.025	0.065	0.243	0.093	-0.321
0.017	-0.423	-0.822	-0.056	-0.438	-0.897	0.012	-0.125	0.155	-0.040	0.076	0.050	0.052	0.185	0.017	-0.397
0.097	-0.450	-0.790	-0.065	-0.433	-0.899	0.309	0.460	-0.049	0.049	0.043	0.084	0.132	0.158	0.016	-0.488
-0.126	-0.481	-0.861	-0.064	-0.431	-0.900	0.122	-0.001	0.117	-0.174	0.010	0.014	0.093	0.128	0.055	-0.559
0.001	-0.439	-0.849	-0.068	-0.432	-0.899	-0.026	0.263	0.074	-0.043	0.053	0.025	0.032	0.171	0.043	-0.730
-0.014	-0.454	-0.814	-0.071	-0.431	-0.899	0.026	0.206	0.040	-0.055	0.037	0.060	0.015	0.156	0.007	-0.955
-0.083	-0.462	-0.806	-0.073	-0.433	-0.898	-0.075	0.149	0.103	-0.122	0.031	0.066	0.056	0.148	0.001	-0.608
-0.022	-0.411	-0.767	-0.074	-0.435	-0.897	-0.103	0.077	0.017	-0.059	0.083	0.104	0.003	0.199	0.040	-0.500
0.032	-0.408	-0.818	-0.073	-0.439	-0.896	-0.188	0.014	0.040	-0.005	0.091	0.050	0.056	0.203	0.011	-0.512
0.043	-0.435	-0.692	-0.080	-0.440	-0.894	-0.070	0.389	-0.023	0.014	0.065	0.175	0.064	0.176	0.115	-0.101
-0.030	-0.473	-0.802	-0.077	-0.447	-0.891	-0.388	-0.064	0.187	-0.061	0.034	0.061	0.011	0.136	0.004	-0.273
0.090	-0.489	-0.759	-0.097	-0.452	-0.887	-0.222	1.103	-0.010	0.078	0.023	0.100	0.106	0.119	0.047	-0.271
-0.126	-0.469	-0.826	-0.088	-0.459	-0.884	-0.377	-0.358	0.213	-0.145	0.049	0.030	0.112	0.137	0.019	-0.561
-0.010	-0.469	-0.763	-0.115	-0.466	-0.877	-0.418	1.516	0.024	-0.003	0.057	0.085	0.001	0.135	0.045	-0.497
-0.141	-0.527	-0.731	-0.119	-0.473	-0.873	-0.362	0.237	0.016	-0.129	0.006	0.113	0.132	0.077	0.077	-0.700
-0.049	-0.485	-0.755	-0.125	-0.479	-0.869	-0.335	0.329	-0.075	-0.029	0.054	0.085	0.042	0.118	0.053	-0.650
-0.041	-0.489	-0.668	-0.128	-0.488	-0.863	-0.533	0.178	0.007	-0.018	0.060	0.166	0.036	0.113	0.140	-0.764
-0.157	-0.512	-0.656	-0.145	-0.498	-0.855	-0.561	0.938	-0.069	-0.116	0.046	0.170	0.152	0.089	0.151	-0.682
-0.087	-0.527	-0.700	-0.135	-0.506	-0.852	-0.422	-0.555	-0.011	-0.056	0.038	0.123	0.083	0.073	0.108	-0.797
-0.137	-0.450	-0.684	-0.153	-0.513	-0.844	-0.470	1.000	-0.093	-0.088	0.123	0.132	0.132	0.149	0.123	-0.685
-0.153	-0.554	-0.680	-0.173	-0.521	-0.836	-0.485	1.083	-0.143	-0.084	0.026	0.127	0.145	0.043	0.126	-0.306
-0.030	-0.520	-0.688	-0.167	-0.529	-0.832	-0.476	-0.304	0.010	0.034	0.069	0.115	0.021	0.075	0.117	-0.026
-0.010	-0.527	-0.684	-0.179	-0.534	-0.826	-0.298	0.645	-0.147	0.065	0.066	0.113	0.001	0.066	0.120	0.303
-0.010	-0.527	-0.684	-0.193	-0.539	-0.820	-0.328	0.666	-0.275	0.079	0.071	0.107	0.002	0.063	0.119	0.068
-0.037	-0.551	-0.637	-0.213	-0.545	-0.811	-0.418	1.043	-0.317	0.072	0.053	0.146	0.022	0.037	0.165	0.166
-0.310	-0.551	-0.633	-0.217	-0.551	-0.806	-0.433	0.067	-0.260	-0.197	0.059	0.144	0.293	0.034	0.168	-0.056
-0.045	-0.597	-0.644	-0.231	-0.554	-0.800	-0.295	0.648	-0.351	0.082	0.017	0.126	0.024	0.015	0.155	-0.073
-0.183	-0.628	-0.719	-0.242	-0.561	-0.792	-0.498	0.520	-0.306	-0.045	-0.007	0.043	0.159	0.048	0.080	-0.117
-0.083	-0.516	-0.684	-0.256	-0.567	-0.783	-0.476	0.689	-0.317	0.069	0.111	0.070	0.056	0.062	0.116	0.288
-0.126	-0.562	-0.656	-0.278	-0.568	-0.774	-0.258	1.058	-0.505	0.049	0.066	0.089	0.093	0.014	0.145	-0.076
-0.195	-0.566	-0.700	-0.294	-0.571	-0.766	-0.297	0.772	-0.392	-0.004	0.065	0.038	0.161	0.008	0.102	-0.282
-0.299	-0.647	-0.735	-0.303	-0.572	-0.762	-0.195	0.359	-0.314	-0.099	-0.015	-0.002	0.263	0.076	0.068	-0.602
-0.353	-0.609	-0.771	-0.309	-0.577	-0.756	-0.410	0.192	-0.196	-0.147	0.029	-0.043	0.317	0.039	0.034	-0.402
-0.295	-0.585	-0.723	-0.310	-0.581	-0.752	-0.341	-0.036	-0.172	-0.088	0.056	0.000	0.257	0.017	0.083	-0.411
-0.072	-0.566	-0.633	-0.321	-0.581	-0.748	-0.092	0.538	-0.325	0.146	0.075	0.086	0.035	0.001	0.174	-0.412
-0.241	-0.632	-0.668	-0.336	-0.580	-0.742	-0.030	0.788	-0.259	-0.008	0.008	0.045	0.205	0.069	0.138	-0.331
-0.341	-0.659	-0.755	-0.344	-0.581	-0.738	-0.105	0.435	-0.126	-0.101	-0.018	-0.045	0.304	0.098	0.052	-0.567
-0.360	-0.709	-0.751	-0.355	-0.582	-0.731	-0.159	0.659	-0.177	-0.108	-0.067	-0.048	0.324	0.151	0.057	-1.258
-0.464	-0.697	-0.755	-0.362	-0.588	-0.723	-0.487	0.355	-0.131	-0.205	-0.049	-0.060	0.428	0.141	0.055	-1.634
-0.464	-0.667	-0.842	-0.370	-0.596	-0.712	-0.608	0.449	-0.124	-0.197	-0.011	-0.158	0.430	0.113	0.031	-1.530
-0.468	-0.674	-0.905	-0.372	-0.604	-0.705	-0.660	0.006	-0.124	-0.199	-0.010	-0.228	0.433	0.123	0.093	-1.643
-0.333	-0.721	-0.936	-0.379	-0.611	-0.695	-0.624	0.336	-0.235	-0.057	-0.050	-0.270	0.299	0.171	0.123	-1.660
-0.449	-0.701	-0.920	-0.383	-0.614	-0.690	-0.428	-0.041	-0.339	-0.170	-0.027	-0.259	0.414	0.154	0.106	-1.789
-0.495	-0.655	-0.806	-0.382	-0.619	-0.686	-0.487	-0.218	-0.225	-0.216	0.024	-0.149	0.461	0.109	0.009	-1.603
-0.537	-0.659	-0.688	-0.385	-0.620	-0.684	-0.158	-0.013	-0.154	-0.256	0.021	-0.032	0.504	0.116	0.129	-1.793
-0.380	-0.605	-0.778	-0.378	-0.617	-0.691	0.155	-0.627	-0.142	-0.105	0.072	-0.116	0.346	0.064	0.040	-1.503
-0.422	-0.547	-0.928	-0.376	-0.614	-0.694	-0.023	-0.476	-0.387	-0.149	0.127	-0.262	0.389	0.008	0.109	-0.605
-0.287	-0.620	-0.861	-0.364	-0.611	-0.703	-0.047	-1.174	-0.379	-0.027	0.051	-0.187	0.255	0.083	0.041	0.339
-0.033	-0.856	-0.952	-0.352	-0.608	-0.711	0.138	-0.926	-0.236	0.216	-0.188	-0.269	0.002	0.321	0.130	1.472
-0.033	-0.856	-0.952	-0.332	-0.606	-0.723	0.178	-1.360	-0.002	0.195	-0.190	-0.257	0.001	0.323	0.129	3.034
0.240	-0.802	-1.165	-0.297	-0.601	-0.742	0.335	-2.210	0.047	0.433	-0.140	-0.451	0.271	0.271	0.341	4.272
0.436	-0.794	-1.247	-0.267	-0.595	-0.758	0.465	-1.745	0.087	0.600	-0.139	-0.518	0.466	0.266	0.423	5.298
0.436	-0.740	-1.326	-0.228	-0.594	-0.771	0.141	-2.207	0.294	0.561	-0.086	-0.583	0.466	0.213	0.502	6.387
0.620	-0.732	-1.137	-0.193	-0.594	-0.781	0.072	-1.927	0.240	0.710	-0.078	-0.384	0.650	0.207	0.311	6.856
0.667	-0.763	-1.015	-0.160	-0.592	-0.790	0.254	-1.664	0.331	0.724	-0.112	-0.253	0.696	0.241	0.188	6.797
0.636	-0.651	-0.983	-0.136	-0.591	-0.795	0.095	-1.097	0.373	0.668	0.000	-0.216	0.666	0.131	0.156	7.178
0.570	-0.589	-1.062	-0.112	-0.595	-0.796	-0.180	-1.150	0.320	0.579	0.065	-0.294	0.599	0.072	0.235	6.686
0.767	-0.612	-0.849	-0.098	-0.595	-0.798	0.020	-0.537	0.173	0.762	0.042	-0.079	0.796	0.097	0.022	5.731
0.490	-0.709	-0.822	-0.095	-0.592	-0.800	0.158	-0.110	-0.051	0.482	-0.056	-0.050	0.520	0.196	0.007	4.666
0.278	-0.763	-0.814	-0.093	-0.591	-0.801	0.102	-0.134	-0.025	0.267	-0.112	-0.041	0.308	0.252	0.015	3.735
0.170	-0.821	-0.853	-0.089	-0.593	-0.800	-0.074	-0.073	0.141	0.156	-0.168	-0.081	0.201	0.313	0.024	2.231
0.151	-0.655	-0.794	-0.088	-0.594	-0.800	-0.026	0.150	0.205	0.136	-0.001	-0.022	0.182	0.150	0.035	1.442
0.063	-0.570	-0.802	-0.074	-0.594	-0.801	0.026	-0.588	0.326	0.034	0.084	-0.029	0.094	0.067	0.028	0.876
0.136	-0.601	-0.743	-0.070	-0.595	-0.801	0.006	0.061	0.440	0.102	0.054	0.030	0.167	0.101	0.087	0.842
0.032	-0.539	-0.873	-0.063	-0.592	-0.804	0.181	-0.181	0.305	-0.009	0.113	-0.097	0.064	0.043	0.043	0.479
0.182	-0.663	-0.704	-0.066	-0.590	-0.805	0.135	0.278	0.070	0.144	-0.012	0.073	0.214	0.169	0.127	0.027
-0.014	-0.755	-0.778	-0.078	-0.588	-0.805	0.157	0.749	-0.075	-0.039	-0.107	-0.001	0.018	0.265	0.052	-0.497
-0.153	-0.794	-0.743	-0.072	-0.589	-0.805	-0.037	-0.325	0.097	-0.184	-0.145	0.034	0.120	0.307	0.087	-0.510
-0.114	-0.686	-0.735	-0.066	-0.589	-0.806	0.054	-0.263	0.212	-0.152	-0.037	0.043	0.081	0.203	0.095	-0.815
0.036	-0.589	-0.652	-0.059	-0.593	-0.803	-0.221	-0.312	0.075	-0.008	0.064	0.123	0.070	0.110	0.177	-0.928
0.036	-0.616	-0.633	-0.066	-0.595	-0.801	-0.096	0.386	-0.051	-0.002	0.038	0.141	0.070	0.141	0.197	-0.450
-0.053	-0.697	-0.755	-0.063	-0.597	-0.800	-0.150	-0.221	-0.026	-0.093	-0.040	0.017	0.018	0.226	0.075	-0.674
0.090	-0.659	-0.641	-0.065	-0.598	-0.799	-0.059	0.066	-0.139	0.051	-0.000	0.131	0.125	0.191	0.188	-1.000
-0.222	-0.663	-0.731	-0.065	-0.599	-0.798	-0.016	-0.099	-0.068	-0.261	-0.004	0.040	0.186	0.198	0.097	-0.692
-0.130	-0.667	-0.747	-0.063	-0.597	-0.800	0.119	-0.115	-0.018	-0.170	-0.009	0.025	0.094	0.205	0.081	-0.638
0.182	-0.694	-0.731	-0.066	-0.594	-0.801	0.172	0.209	-0.038	0.145	-0.039	0.043	0.219	0.235	0.097	-0.845
-0.022	-0.593	-0.688	-0.060	-0.593	-0.803	0.081	-0.324	0.047	-0.065	0.060	0.087	0.015	0.138	0.141	-0.469
-0.022	-0.593	-0.688	-0.074	-0.588	-0.805	0.321	0.858	-0.029	-0.051	0.055	0.090	0.017	0.143	0.141	-0.227
-0.041	-0.574	-0.692	-0.068	-0.589	-0.806	0.002	-0.342	0.091	-0.077	0.075	0.086	0.002	0.128	0.136	-0.742
-0.033	-0.605	-0.767	-0.084	-0.584	-0.807	0.255	0.925	-0.151	-0.052	0.040	0.013	0.007	0.163	0.061	-0.848
-0.083	-0.601	-0.786	-0.080	-0.583	-0.808	0.082	-0.285	-0.027	-0.107	0.042	-0.005	0.043	0.163	0.042	-0.697
-0.083	-0.659	-0.684	-0.071	-0.581	-0.811	0.143	-0.540	0.004	-0.116	-0.018	0.099	0.041	0.225	0.144	-0.776
0.047	-0.694	-0.719	-0.078	-0.579	-0.812	0.143	0.382	-0.046	0.022	-0.054	0.065	0.091	0.264	0.109	-0.646
-0.083	-0.667	-0.767	-0.070	-0.577	-0.814	0.160	-0.441	0.080	-0.117	-0.029	0.020	0.039	0.242	0.062	-1.021
0.036	-0.624	-0.794	-0.077	-0.576	-0.814	0.079	0.538	0.056	0.010	0.012	-0.008	0.082	0.204	0.034	-0.693
-0.245	-0.585	-0.771	-0.061	-0.573	-0.818	0.203	-1.032	0.030	-0.288	0.047	0.020	0.198	0.170	0.058	-1.019
0.074	-0.593	-0.790	-0.070	-0.567	-0.820	0.310	0.475	-0.139	0.041	0.034	0.003	0.122	0.183	0.039	-0.657
-0.099	-0.578	-0.763	-0.065	-0.566	-0.822	0.081	-0.334	-0.018	-0.138	0.049	0.032	0.050	0.172	0.067	-0.972
0.093	-0.612	-0.782	-0.069	-0.559	-0.826	0.407	0.185	-0.124	0.059	0.007	0.016	0.144	0.212	0.048	-0.443
-0.107	-0.655	-0.822	-0.066	-0.558	-0.827	0.124	-0.117	0.033	-0.144	-0.037	-0.022	0.054	0.259	0.010	-0.831
0.001	-0.639	-0.786	-0.072	-0.554	-0.829	0.240	0.307	-0.041	-0.031	-0.025	0.016	0.056	0.248	0.047	-0.457
-0.110	-0.639	-0.790	-0.066	-0.551	-0.832	0.220	-0.305	0.056	-0.148	-0.029	0.015	0.052	0.253	0.044	-0.616
0.074	-0.578	-0.759	-0.073	-0.547	-0.834	0.198	0.381	-0.128	0.044	0.030	0.048	0.135	0.196	0.076	-0.203
0.032	-0.578	-0.731	-0.055	-0.542	-0.838	0.300	-1.095	-0.046	-0.016	0.025	0.080	0.095	0.201	0.104	-0.360
0.109	-0.643	-0.652	-0.057	-0.541	-0.839	0.109	0.111	-0.016	0.062	-0.042	0.160	0.173	0.271	0.183	-0.131
-0.072	-0.643	-0.873	-0.066	-0.536	-0.842	0.329	0.468	-0.134	-0.109	-0.048	-0.058	0.005	0.276	0.036	-0.468
0.005	-0.593	-0.755	-0.063	-0.533	-0.844	0.196	-0.145	0.018	-0.035	-0.000	0.062	0.072	0.231	0.083	-0.375
-0.068	-0.578	-0.778	-0.052	-0.529	-0.847	0.219	-0.654	0.020	-0.119	0.012	0.042	0.000	0.220	0.061	-0.296
0.036	-0.554	-0.794	-0.095	-0.521	-0.848	0.452	2.349	-0.292	0.027	0.027	0.027	0.104	0.201	0.047	-0.322
0.147	-0.516	-0.755	-0.054	-0.516	-0.855	0.300	-2.284	0.103	0.098	0.061	0.073	0.215	0.167	0.088	-0.221
-0.091	-0.558	-0.794	-0.076	-0.508	-0.858	0.477	1.157	-0.200	-0.119	0.010	0.037	0.024	0.214	0.051	-0.138
0.051	-0.547	-0.802	-0.065	-0.503	-0.862	0.335	-0.589	0.029	0.013	0.016	0.033	0.117	0.206	0.046	-0.354
-0.045	-0.551	-0.822	-0.068	-0.496	-0.865	0.360	0.122	-0.064	-0.080	0.006	0.017	0.021	0.214	0.029	-0.378
-0.049	-0.597	-0.802	-0.075	-0.491	-0.868	0.310	0.373	-0.087	-0.077	-0.045	0.039	0.014	0.264	0.051	-0.490
0.109	-0.543	-0.869	-0.077	-0.486	-0.871	0.324	0.131	-0.047	0.083	0.003	-0.025	0.168	0.214	0.013	-0.576
-0.141	-0.551	-0.842	-0.071	-0.481	-0.874	0.284	-0.371	0.036	-0.174	-0.009	0.005	0.086	0.226	0.016	-0.191
0.005	-0.558	-0.897	-0.067	-0.473	-0.878	0.461	-0.233	-0.061	-0.031	-0.024	-0.045	0.055	0.238	0.037	-0.444
0.132	-0.562	-0.763	-0.080	-0.467	-0.881	0.356	0.768	-0.023	0.109	-0.034	0.091	0.178	0.247	0.099	-0.681
-0.172	-0.527	-0.861	-0.074	-0.461	-0.884	0.339	-0.345	0.077	-0.201	-0.005	-0.004	0.130	0.216	0.002	-0.526
-0.003	-0.535	-0.849	-0.075	-0.453	-0.888	0.458	0.068	-0.076	-0.031	-0.021	0.012	0.035	0.228	0.016	-0.816
-0.072	-0.581	-0.857	-0.077	-0.444	-0.893	0.538	0.058	-0.020	-0.099	-0.076	0.008	0.037	0.280	0.009	-0.928
-0.137	-0.493	-0.897	-0.069	-0.440	-0.896	0.273	-0.413	0.084	-0.172	0.008	-0.028	0.105	0.197	0.030	-0.790
0.082	-0.466	-0.842	-0.074	-0.432	-0.899	0.421	0.288	-0.070	0.053	0.027	0.030	0.112	0.175	0.025	-0.788
-0.095	-0.500	-0.865	-0.064	-0.424	-0.903	0.441	-0.505	0.055	-0.134	-0.015	0.011	0.067	0.215	0.002	-0.777
0.005	-0.504	-0.920	-0.067	-0.417	-0.907	0.445	0.138	-0.017	-0.032	-0.027	-0.041	0.031	0.224	0.052	-0.461
-0.057	-0.446	-0.924	-0.066	-0.410	-0.910	0.390	-0.066	-0.008	-0.094	0.024	-0.041	0.032	0.170	0.055	-0.646
0.024	-0.415	-0.810	-0.064	-0.399	-0.915	0.600	-0.075	0.043	-0.016	0.044	0.078	0.048	0.143	0.060	-0.537
0.001	-0.500	-0.794	-0.068	-0.391	-0.918	0.479	0.237	0.048	-0.035	-0.049	0.097	0.023	0.233	0.077	-0.624
-0.041	-0.500	-0.857	-0.064	-0.384	-0.921	0.402	-0.128	0.100	-0.080	-0.056	0.038	0.020	0.237	0.014	-0.737
-0.041	-0.469	-0.912	-0.071	-0.375	-0.924	0.479	0.391	0.008	-0.073	-0.033	-0.014	0.021	0.211	0.040	-0.654
-0.110	-0.431	-0.849	-0.067	-0.369	-0.927	0.371	-0.197	0.078	-0.146	-0.001	0.052	0.090	0.177	0.024	-0.546
0.067	-0.435	-0.901	-0.059	-0.362	-0.930	0.390	-0.369	0.123	0.023	-0.011	0.005	0.086	0.186	0.027	-0.600
0.059	-0.439	-0.916	-0.058	-0.352	-0.934	0.551	-0.034	0.010	0.014	-0.025	-0.007	0.078	0.194	0.041	-0.747
-0.076	-0.365	-0.885	-0.072	-0.342	-0.937	0.531	0.720	-0.025	-0.107	0.039	0.027	0.056	0.125	0.009	-0.223
-0.107	-0.411	-0.857	-0.067	-0.334	-0.940	0.449	-0.248	0.054	-0.142	-0.016	0.058	0.088	0.176	0.020	-0.489
0.143	-0.404	-0.865	-0.067	-0.325	-0.943	0.483	0.025	-0.011	0.108	-0.017	0.054	0.160	0.172	0.014	-0.437
-0.072	-0.342	-0.897	-0.069	-0.315	-0.946	0.512	0.115	0.067	-0.106	0.035	0.025	0.055	0.114	0.016	-0.520
0.078	-0.334	-0.869	-0.066	-0.308	-0.949	0.426	-0.087	0.050	0.042	0.035	0.056	0.094	0.111	0.012	-0.592
-0.103	-0.346	-0.916	-0.058	-0.298	-0.953	0.519	-0.444	0.027	-0.148	0.014	0.012	0.087	0.126	0.034	-0.939
-0.137	-0.346	-0.972	-0.060	-0.285	-0.957	0.692	0.101	-0.061	-0.180	0.001	-0.038	0.122	0.130	0.088	-0.860
-0.022	-0.238	-0.893	-0.064	-0.279	-0.958	0.289	0.237	0.036	-0.061	0.104	0.042	0.008	0.025	0.008	-0.869
-0.022	-0.238	-0.893	-0.059	-0.273	-0.960	0.344	-0.269	0.068	-0.067	0.097	0.045	0.009	0.028	0.007	-1.051
0.078	-0.377	-0.936	-0.062	-0.261	-0.963	0.628	0.165	-0.055	0.036	-0.054	0.005	0.089	0.171	0.049	-0.546
-0.199	-0.303	-1.007	-0.065	-0.247	-0.967	0.702	0.120	-0.107	-0.238	0.006	-0.062	0.189	0.102	0.119	-0.437
0.105	-0.272	-1.007	-0.064	-0.241	-0.968	0.352	-0.023	-0.023	0.064	0.030	-0.060	0.113	0.074	0.117	-0.519
0.024	-0.265	-0.881	-0.075	-0.234	-0.969	0.335	0.527	-0.094	-0.007	0.032	0.067	0.031	0.070	0.010	-0.710
-0.068	-0.346	-0.944	-0.066	-0.225	-0.972	0.466	-0.417	0.021	-0.108	-0.058	0.007	0.063	0.155	0.052	-0.263
-0.014	-0.323	-0.960	-0.064	-0.214	-0.975	0.595	-0.121	-0.006	-0.057	-0.046	-0.006	0.011	0.136	0.067	-0.150
0.024	-0.245	-0.995	-0.063	-0.209	-0.976	0.275	-0.047	-0.017	-0.020	0.026	-0.040	0.024	0.063	0.102	-0.294
0.151	-0.211	-0.909	-0.079	-0.204	-0.976	0.262	0.835	-0.108	0.122	0.055	0.046	0.148	0.032	0.014	-0.204
-0.049	-0.238	-0.869	-0.081	-0.193	-0.978	0.529	0.099	-0.062	-0.076	0.018	0.088	0.054	0.063	0.026	-0.276
-0.037	-0.311	-0.932	-0.082	-0.182	-0.980	0.620	0.054	-0.034	-0.064	-0.067	0.026	0.043	0.140	0.037	-0.208
-0.060	-0.303	-0.979	-0.078	-0.178	-0.981	0.235	-0.220	0.061	-0.092	-0.064	-0.020	0.070	0.135	0.084	-0.578
0.036	-0.261	-0.987	-0.087	-0.173	-0.981	0.234	0.470	-0.046	0.013	-0.026	-0.027	0.024	0.096	0.091	-0.255
-0.026	-0.184	-0.964	-0.077	-0.165	-0.983	0.417	-0.499	0.006	-0.059	0.043	-0.001	0.040	0.022	0.065	-0.083
0.113	-0.129	-0.901	-0.077	-0.154	-0.985	0.555	0.025	-0.089	0.080	0.086	0.063	0.097	0.029	0.001	-0.132
0.043	-0.226	-0.889	-0.088	-0.145	-0.985	0.447	0.582	-0.102	0.021	-0.019	0.075	0.025	0.070	0.011	-0.138
-0.095	-0.230	-0.889	-0.092	-0.140	-0.986	0.288	0.198	-0.056	-0.113	-0.028	0.075	0.115	0.077	0.012	-0.079
0.036	-0.249	-0.995	-0.084	-0.132	-0.988	0.403	-0.406	-0.010	0.010	-0.055	-0.029	0.016	0.100	0.094	-0.506
-0.014	-0.172	-0.928	-0.095	-0.123	-0.988	0.483	0.563	-0.088	-0.029	0.013	0.037	0.035	0.027	0.028	-0.310
-0.114	-0.145	-0.936	-0.095	-0.110	-0.989	0.618	-0.004	-0.012	-0.128	0.028	0.030	0.133	0.004	0.036	-0.314
0.124	-0.180	-0.826	-0.103	-0.100	-0.990	0.519	0.436	-0.044	0.118	-0.017	0.141	0.107	0.042	0.073	-0.150
-0.114	-0.241	-0.912	-0.107	-0.090	-0.990	0.551	0.177	-0.055	-0.116	-0.089	0.054	0.129	0.107	0.016	-0.266
0.086	-0.207	-0.920	-0.114	-0.077	-0.990	0.653	0.373	-0.072	0.092	-0.067	0.046	0.073	0.075	0.025	0.013
-0.095	-0.160	-0.960	-0.115	-0.059	-0.992	0.920	0.086	0.083	-0.087	-0.039	0.007	0.104	0.032	0.065	-0.234
-0.014	-0.118	-0.909	-0.128	-0.044	-0.991	0.815	0.661	0.146	0.008	-0.012	0.057	0.020	0.008	0.014	-0.141
-0.026	-0.122	-0.838	-0.130	-0.030	-0.991	0.750	0.109	0.159	-0.001	-0.030	0.128	0.029	0.002	0.056	-0.389
-0.099	-0.156	-0.822	-0.136	-0.012	-0.991	0.945	0.292	0.057	-0.068	-0.083	0.143	0.098	0.035	0.072	-0.220
-0.064	-0.133	-0.960	-0.139	0.011	-0.990	1.181	0.160	0.151	-0.030	-0.082	0.005	0.062	0.014	0.066	-0.260
-0.041	-0.010	-0.909	-0.141	0.032	-0.989	1.105	0.160	0.192	-0.003	0.020	0.055	0.037	0.106	0.014	-0.304
-0.060	-0.025	-0.834	-0.153	0.050	-0.987	0.922	0.608	0.165	-0.009	-0.013	0.127	0.055	0.088	0.061	-0.113
-0.080	-0.048	-0.822	-0.160	0.068	-0.985	0.951	0.311	0.149	-0.023	-0.054	0.137	0.075	0.063	0.074	-0.282
-0.045	-0.060	-0.826	-0.171	0.086	-0.981	0.985	0.605	0.161	0.024	-0.084	0.130	0.040	0.050	0.070	-0.169
-0.180	0.048	-0.905	-0.172	0.101	-0.980	0.827	-0.023	0.247	-0.110	0.009	0.049	0.174	0.157	0.008	-0.368
-0.030	0.106	-0.834	-0.186	0.118	-0.975	0.871	0.730	0.095	0.054	0.050	0.116	0.025	0.214	0.063	-0.365
-0.195	0.060	-0.849	-0.190	0.135	-0.973	0.876	0.199	0.038	-0.107	-0.014	0.097	0.190	0.166	0.047	-0.618
-0.118	0.002	-0.849	-0.197	0.151	-0.969	0.846	0.361	0.032	-0.023	-0.088	0.094	0.113	0.107	0.048	-0.498
-0.199	0.075	-0.763	-0.204	0.169	-0.964	0.967	0.352	0.039	-0.097	-0.033	0.176	0.195	0.178	0.135	-0.776
-0.160	0.176	-0.818	-0.212	0.185	-0.960	0.798	0.445	0.016	-0.050	0.052	0.116	0.156	0.277	0.081	-0.599
-0.199	0.238	-0.834	-0.219	0.201	-0.955	0.859	0.358	0.044	-0.081	0.098	0.095	0.194	0.338	0.066	-0.462
-0.145	0.245	-0.814	-0.226	0.223	-0.948	1.129	0.391	-0.060	-0.021	0.084	0.109	0.140	0.344	0.086	-0.153
-0.083	0.214	-0.755	-0.231	0.246	-0.941	1.229	0.273	-0.041	0.046	0.029	0.161	0.079	0.312	0.145	-0.008
-0.083	0.176	-0.751	-0.238	0.265	-0.934	1.004	0.405	0.038	0.053	-0.028	0.158	0.077	0.272	0.151	0.305
-0.126	0.126	-0.782	-0.248	0.282	-0.927	0.942	0.509	0.002	0.020	-0.095	0.119	0.121	0.221	0.119	0.246
-0.087	0.099	-0.759	-0.261	0.293	-0.920	0.621	0.763	-0.028	0.072	-0.134	0.135	0.083	0.193	0.143	0.077
-0.218	0.195	-0.822	-0.270	0.306	-0.913	0.688	0.480	-0.068	-0.051	-0.050	0.066	0.213	0.289	0.079	-0.057
-0.218	0.265	-0.893	-0.278	0.321	-0.905	0.831	0.467	-0.006	-0.042	0.005	-0.013	0.212	0.358	0.009	-0.077
-0.195	0.357	-0.826	-0.281	0.338	-0.898	0.908	0.229	-0.072	-0.015	0.081	0.047	0.190	0.450	0.076	-0.337
-0.183	0.342	-0.755	-0.295	0.351	-0.889	0.707	0.798	-0.007	0.010	0.052	0.109	0.177	0.434	0.147	-0.284
-0.260	0.315	-0.806	-0.306	0.360	-0.882	0.527	0.546	0.065	-0.057	0.016	0.051	0.254	0.408	0.095	-0.282
-0.241	0.334	-0.818	-0.317	0.371	-0.873	0.605	0.712	-0.105	-0.026	0.024	0.030	0.235	0.427	0.083	-0.455
-0.260	0.292	-0.798	-0.323	0.383	-0.865	0.650	0.384	-0.090	-0.040	-0.030	0.042	0.254	0.384	0.101	-0.560
-0.330	0.327	-0.845	-0.331	0.400	-0.855	0.970	0.502	-0.127	-0.101	-0.013	-0.016	0.323	0.419	0.054	-0.470
-0.283	0.392	-0.881	-0.339	0.418	-0.843	0.985	0.596	-0.212	-0.047	0.035	-0.063	0.277	0.485	0.017	-0.433
-0.260	0.439	-0.920	-0.344	0.433	-0.833	0.879	0.353	-0.062	-0.018	0.066	-0.112	0.254	0.531	0.023	-0.328
-0.260	0.439	-0.920	-0.349	0.449	-0.823	0.878	0.398	-0.140	-0.013	0.051	-0.122	0.254	0.532	0.024	-0.180
-0.249	0.527	-0.972	-0.355	0.460	-0.814	0.659	0.449	-0.120	0.004	0.128	-0.182	0.241	0.623	0.077	-0.210
-0.295	0.466	-0.991	-0.361	0.471	-0.805	0.670	0.439	-0.044	-0.036	0.055	-0.211	0.288	0.562	0.098	-0.619
-0.333	0.423	-0.944	-0.371	0.480	-0.795	0.488	0.663	-0.093	-0.065	0.004	-0.173	0.325	0.520	0.052	-0.975
-0.495	0.439	-1.058	-0.374	0.487	-0.789	0.489	0.212	-0.015	-0.223	0.013	-0.294	0.487	0.536	0.168	-1.422
-0.464	0.473	-1.121	-0.372	0.496	-0.785	0.579	-0.084	-0.051	-0.194	0.038	-0.361	0.455	0.572	0.233	-2.294
-0.495	0.415	-1.106	-0.379	0.502	-0.777	0.446	0.440	0.004	-0.218	-0.026	-0.353	0.486	0.515	0.218	-2.509
-0.726	0.439	-0.920	-0.370	0.507	-0.778	0.481	-0.763	0.224	-0.457	-0.008	-0.167	0.716	0.540	0.034	-2.145
-0.426	0.415	-0.818	-0.362	0.514	-0.777	0.507	-0.583	0.089	-0.165	-0.038	-0.065	0.416	0.518	0.067	-2.014
-0.307	0.377	-0.960	-0.365	0.519	-0.773	0.394	0.077	0.112	-0.044	-0.082	-0.211	0.296	0.481	0.075	-1.701
-0.387	0.462	-1.113	-0.359	0.523	-0.773	0.375	-0.481	0.166	-0.130	-0.001	-0.365	0.375	0.567	0.230	-0.846
-0.314	0.516	-1.109	-0.350	0.523	-0.777	0.114	-0.730	0.293	-0.066	0.054	-0.356	0.301	0.621	0.227	-0.200
-0.280	0.500	-1.098	-0.333	0.522	-0.785	0.150	-1.261	0.316	-0.048	0.039	-0.337	0.265	0.607	0.216	0.404
-0.080	0.489	-1.200	-0.317	0.522	-0.792	0.098	-1.072	0.194	0.136	0.028	-0.433	0.063	0.597	0.319	1.267
0.047	0.489	-1.275	-0.294	0.523	-0.800	0.116	-1.453	0.096	0.240	0.027	-0.499	0.066	0.600	0.394	2.238
[truncated: 410 more rows]
