# Supplementary material for: Averaged Propulsive Body Acceleration (APBA) Can Be Calculated from Biologging Tags That Incorporate Gyroscopes and Accelerometers to Estimate Swimming Speed, Hydrodynamic Drag and Energy Expenditure for Steller Sea Lions
Source: PLoS One. 2016 Jun 10;11(6):e0157326. doi: 10.1371/journal.pone.0157326 (PMC4902303; doi:10.1371/journal.pone.0157326)
Supplement: S4 Data — Same components as S2. (ZIP) [file pone.0157326.s004.zip › SitkaNov_18/sitka4_2020_4.csv]

rawAx	rawAy	rawAz	gravX	gravY	gravZ	gyrX	gyrY	gyrZ	estAx	estAy	estAz	odbX	odbY	odbZ	spk
-0.860	-0.122	-0.522	-0.872	-0.045	-0.487	0.012	-0.032	0.028	-0.047	-0.020	-0.017	0.045	0.117	0.029	-0.017
-0.849	-0.122	-0.518	-0.872	-0.046	-0.487	0.038	0.032	0.019	-0.035	-0.020	-0.014	0.033	0.118	0.033	-0.018
-0.818	-0.095	-0.518	-0.871	-0.047	-0.490	-0.014	-0.150	0.076	-0.006	0.009	-0.011	0.001	0.090	0.033	-0.021
-0.841	-0.114	-0.518	-0.872	-0.048	-0.487	0.045	0.146	0.054	-0.028	-0.010	-0.014	0.023	0.110	0.033	-0.017
-0.834	-0.087	-0.518	-0.871	-0.049	-0.488	0.017	-0.061	0.043	-0.021	0.018	-0.012	0.015	0.082	0.034	-0.016
-0.841	-0.114	-0.522	-0.871	-0.049	-0.489	0.064	-0.011	0.021	-0.029	-0.009	-0.016	0.023	0.109	0.030	-0.015
-0.841	-0.114	-0.522	-0.870	-0.048	-0.491	0.085	-0.122	-0.002	-0.030	-0.010	-0.013	0.022	0.110	0.031	-0.015
-0.814	-0.114	-0.538	-0.870	-0.047	-0.491	0.110	0.052	-0.027	-0.003	-0.012	-0.030	0.005	0.110	0.016	-0.014
-0.841	-0.106	-0.522	-0.870	-0.045	-0.491	0.094	-0.006	-0.023	-0.030	-0.005	-0.014	0.022	0.102	0.032	-0.013
-0.826	-0.118	-0.518	-0.871	-0.045	-0.489	0.030	0.128	0.000	-0.013	-0.017	-0.012	0.006	0.114	0.037	-0.011
-0.841	-0.102	-0.534	-0.871	-0.045	-0.490	0.049	-0.062	0.003	-0.029	-0.002	-0.026	0.022	0.098	0.022	-0.017
-0.841	-0.114	-0.542	-0.871	-0.045	-0.490	0.028	0.032	-0.007	-0.029	-0.013	-0.034	0.022	0.110	0.015	-0.018
-0.845	-0.110	-0.538	-0.871	-0.044	-0.489	0.048	0.034	-0.015	-0.032	-0.010	-0.031	0.027	0.106	0.020	-0.022
-0.857	-0.106	-0.542	-0.871	-0.043	-0.490	0.092	-0.037	-0.035	-0.044	-0.007	-0.034	0.039	0.101	0.018	-0.024
-0.849	-0.098	-0.526	-0.871	-0.041	-0.490	0.079	-0.003	-0.057	-0.037	-0.001	-0.018	0.032	0.093	0.035	-0.020
-0.853	-0.102	-0.542	-0.870	-0.041	-0.492	0.043	-0.074	-0.033	-0.041	-0.006	-0.033	0.037	0.097	0.020	-0.021
-0.822	-0.095	-0.542	-0.871	-0.039	-0.491	0.051	0.079	-0.058	-0.010	0.000	-0.034	0.006	0.089	0.021	-0.017
-0.849	-0.095	-0.546	-0.870	-0.038	-0.492	0.029	-0.050	-0.049	-0.037	-0.000	-0.036	0.033	0.089	0.018	-0.020
-0.834	-0.110	-0.538	-0.869	-0.037	-0.493	0.078	-0.053	-0.060	-0.023	-0.017	-0.027	0.019	0.105	0.027	-0.017
-0.860	-0.106	-0.530	-0.869	-0.035	-0.493	0.082	-0.001	-0.062	-0.050	-0.015	-0.019	0.047	0.101	0.036	-0.021
-0.837	-0.091	-0.538	-0.869	-0.033	-0.494	0.116	-0.029	-0.064	-0.027	-0.002	-0.026	0.026	0.086	0.029	-0.019
-0.834	-0.087	-0.538	-0.868	-0.031	-0.495	0.144	-0.083	-0.062	-0.024	-0.000	-0.025	0.023	0.082	0.031	-0.019
-0.837	-0.071	-0.546	-0.868	-0.028	-0.496	0.135	-0.031	-0.059	-0.028	0.013	-0.032	0.028	0.067	0.025	-0.010
-0.834	-0.083	-0.546	-0.867	-0.026	-0.498	0.124	-0.073	-0.059	-0.024	-0.001	-0.030	0.026	0.078	0.026	-0.010
-0.814	-0.075	-0.546	-0.866	-0.024	-0.499	0.125	-0.053	-0.080	-0.005	0.004	-0.028	0.008	0.070	0.028	-0.010
-0.834	-0.091	-0.546	-0.866	-0.022	-0.499	0.086	-0.021	-0.066	-0.025	-0.013	-0.027	0.028	0.086	0.030	-0.009
-0.837	-0.095	-0.554	-0.866	-0.020	-0.500	0.111	-0.046	-0.085	-0.029	-0.020	-0.034	0.034	0.090	0.024	-0.012
-0.826	-0.083	-0.546	-0.865	-0.018	-0.501	0.080	-0.015	-0.071	-0.018	-0.010	-0.026	0.024	0.079	0.035	-0.015
-0.845	-0.098	-0.550	-0.864	-0.016	-0.503	0.119	-0.121	-0.050	-0.038	-0.027	-0.027	0.046	0.096	0.033	-0.017
-0.830	-0.079	-0.542	-0.864	-0.014	-0.504	0.127	-0.027	-0.071	-0.023	-0.010	-0.019	0.032	0.077	0.044	-0.015
-0.837	-0.071	-0.542	-0.864	-0.012	-0.504	0.107	-0.016	-0.063	-0.031	-0.005	-0.019	0.042	0.070	0.047	-0.021
-0.818	-0.079	-0.542	-0.863	-0.010	-0.505	0.121	-0.070	-0.063	-0.013	-0.014	-0.017	0.024	0.078	0.049	-0.020
-0.853	-0.079	-0.550	-0.862	-0.008	-0.507	0.115	-0.092	-0.069	-0.048	-0.017	-0.023	0.062	0.079	0.044	-0.022
-0.837	-0.075	-0.554	-0.862	-0.005	-0.508	0.109	-0.015	-0.074	-0.033	-0.015	-0.027	0.049	0.076	0.042	-0.023
-0.837	-0.075	-0.554	-0.861	-0.004	-0.508	0.108	-0.004	-0.050	-0.033	-0.016	-0.027	0.051	0.076	0.045	-0.026
-0.845	-0.075	-0.558	-0.860	-0.002	-0.510	0.130	-0.111	-0.054	-0.042	-0.018	-0.028	0.061	0.077	0.043	-0.029
-0.834	-0.068	-0.550	-0.860	0.001	-0.511	0.128	-0.036	-0.067	-0.031	-0.013	-0.020	0.051	0.070	0.053	-0.026
-0.860	-0.068	-0.554	-0.858	0.003	-0.513	0.147	-0.148	-0.053	-0.060	-0.015	-0.021	0.080	0.071	0.052	-0.024
-0.814	-0.071	-0.550	-0.858	0.005	-0.514	0.154	-0.040	-0.047	-0.014	-0.021	-0.016	0.036	0.075	0.058	-0.016
-0.822	-0.064	-0.558	-0.856	0.007	-0.516	0.149	-0.131	-0.026	-0.023	-0.015	-0.022	0.046	0.068	0.053	-0.018
-0.799	-0.064	-0.566	-0.857	0.009	-0.516	0.185	0.056	-0.061	0.001	-0.018	-0.031	0.025	0.069	0.047	-0.009
-0.841	-0.052	-0.562	-0.855	0.012	-0.518	0.162	-0.131	-0.043	-0.043	-0.008	-0.024	0.069	0.058	0.053	-0.012
-0.814	-0.056	-0.574	-0.855	0.014	-0.518	0.180	-0.016	-0.058	-0.016	-0.015	-0.036	0.045	0.063	0.044	-0.014
-0.830	-0.048	-0.566	-0.854	0.016	-0.519	0.164	-0.066	-0.031	-0.033	-0.009	-0.027	0.062	0.056	0.054	-0.019
-0.826	-0.041	-0.554	-0.853	0.019	-0.521	0.172	-0.106	-0.045	-0.030	-0.003	-0.013	0.061	0.049	0.068	-0.013
-0.826	-0.048	-0.577	-0.852	0.021	-0.524	0.163	-0.132	-0.049	-0.031	-0.013	-0.035	0.064	0.058	0.047	-0.017
-0.807	-0.048	-0.577	-0.851	0.023	-0.524	0.158	-0.025	-0.042	-0.012	-0.015	-0.034	0.047	0.059	0.050	-0.010
-0.834	-0.048	-0.581	-0.850	0.025	-0.526	0.146	-0.109	-0.032	-0.040	-0.017	-0.036	0.077	0.059	0.049	-0.006
-0.791	-0.029	-0.585	-0.849	0.027	-0.527	0.144	-0.071	-0.049	0.001	0.000	-0.039	0.037	0.041	0.048	-0.003
-0.803	-0.033	-0.577	-0.848	0.030	-0.529	0.150	-0.081	-0.053	-0.011	-0.006	-0.029	0.051	0.045	0.058	-0.005
-0.807	-0.021	-0.577	-0.847	0.031	-0.530	0.125	-0.084	-0.029	-0.016	0.004	-0.028	0.057	0.035	0.060	-0.002
-0.810	-0.033	-0.585	-0.846	0.033	-0.532	0.140	-0.061	-0.027	-0.021	-0.009	-0.035	0.063	0.047	0.054	-0.007
-0.814	-0.021	-0.581	-0.846	0.035	-0.532	0.125	-0.036	-0.036	-0.025	0.001	-0.030	0.068	0.036	0.060	-0.010
-0.810	-0.017	-0.589	-0.844	0.036	-0.535	0.129	-0.139	-0.017	-0.023	0.003	-0.036	0.066	0.033	0.053	-0.010
-0.814	-0.033	-0.581	-0.844	0.038	-0.535	0.141	-0.004	-0.052	-0.027	-0.014	-0.028	0.073	0.049	0.062	-0.011
-0.807	-0.010	-0.589	-0.843	0.040	-0.536	0.092	-0.058	-0.029	-0.020	0.008	-0.035	0.067	0.027	0.055	-0.010
-0.814	-0.017	-0.605	-0.842	0.041	-0.538	0.098	-0.128	-0.028	-0.029	-0.001	-0.048	0.077	0.036	0.041	-0.011
-0.810	0.002	-0.601	-0.841	0.043	-0.539	0.081	-0.024	-0.046	-0.026	0.017	-0.044	0.075	0.018	0.046	-0.008
-0.807	-0.002	-0.585	-0.840	0.044	-0.541	0.063	-0.106	-0.033	-0.023	0.012	-0.026	0.073	0.023	0.064	-0.009
-0.795	-0.006	-0.593	-0.839	0.045	-0.542	0.074	-0.082	-0.050	-0.013	0.006	-0.032	0.064	0.028	0.058	-0.009
-0.803	-0.021	-0.589	-0.838	0.047	-0.543	0.115	-0.061	-0.049	-0.021	-0.011	-0.027	0.074	0.044	0.064	-0.010
-0.810	-0.021	-0.609	-0.838	0.049	-0.544	0.112	-0.057	-0.061	-0.030	-0.013	-0.046	0.083	0.045	0.047	-0.009
-0.810	-0.021	-0.609	-0.836	0.051	-0.546	0.102	-0.109	-0.050	-0.031	-0.014	-0.044	0.085	0.047	0.050	-0.011
-0.799	-0.017	-0.605	-0.835	0.053	-0.548	0.087	-0.117	-0.057	-0.021	-0.012	-0.038	0.076	0.044	0.056	-0.010
-0.799	-0.010	-0.597	-0.833	0.054	-0.550	0.106	-0.138	-0.045	-0.023	-0.006	-0.027	0.078	0.038	0.066	-0.010
-0.791	-0.013	-0.601	-0.832	0.056	-0.552	0.115	-0.098	-0.039	-0.016	-0.011	-0.030	0.073	0.043	0.065	-0.006
-0.799	-0.010	-0.609	-0.830	0.058	-0.555	0.155	-0.167	-0.028	-0.026	-0.010	-0.035	0.083	0.041	0.059	-0.004
-0.780	-0.010	-0.609	-0.829	0.060	-0.557	0.184	-0.110	-0.040	-0.008	-0.012	-0.033	0.066	0.043	0.062	-0.005
-0.784	0.006	-0.625	-0.827	0.063	-0.558	0.188	-0.102	-0.034	-0.013	0.001	-0.047	0.073	0.029	0.048	-0.005
-0.795	0.002	-0.613	-0.825	0.065	-0.561	0.184	-0.146	-0.037	-0.026	-0.005	-0.033	0.087	0.035	0.062	-0.004
-0.787	0.006	-0.621	-0.824	0.068	-0.562	0.173	-0.105	-0.031	-0.020	-0.004	-0.039	0.082	0.032	0.056	-0.009
-0.787	-0.002	-0.613	-0.823	0.070	-0.564	0.159	-0.103	-0.023	-0.021	-0.013	-0.029	0.084	0.041	0.066	-0.012
-0.799	0.017	-0.617	-0.821	0.072	-0.566	0.155	-0.149	-0.025	-0.035	0.004	-0.031	0.098	0.023	0.064	-0.010
-0.787	0.017	-0.625	-0.820	0.074	-0.568	0.154	-0.108	-0.031	-0.025	0.002	-0.037	0.089	0.025	0.058	-0.013
-0.776	0.021	-0.613	-0.819	0.076	-0.569	0.154	-0.072	-0.041	-0.014	0.004	-0.024	0.080	0.022	0.072	-0.014
-0.795	0.021	-0.637	-0.817	0.078	-0.571	0.146	-0.125	-0.046	-0.035	0.001	-0.045	0.102	0.023	0.051	-0.011
-0.791	0.017	-0.641	-0.815	0.081	-0.574	0.154	-0.176	-0.053	-0.033	-0.005	-0.046	0.101	0.028	0.049	-0.012
-0.784	0.033	-0.652	-0.813	0.084	-0.576	0.167	-0.154	-0.081	-0.028	0.008	-0.056	0.096	0.014	0.039	-0.014
-0.787	0.029	-0.644	-0.811	0.087	-0.579	0.158	-0.178	-0.097	-0.034	0.000	-0.045	0.103	0.020	0.050	-0.016
-0.784	0.025	-0.644	-0.807	0.090	-0.583	0.156	-0.266	-0.103	-0.033	-0.007	-0.041	0.102	0.025	0.052	-0.019
-0.787	0.029	-0.641	-0.804	0.093	-0.587	0.144	-0.220	-0.107	-0.040	-0.006	-0.033	0.109	0.022	0.058	-0.022
-0.784	0.033	-0.637	-0.801	0.097	-0.591	0.167	-0.283	-0.092	-0.040	-0.005	-0.025	0.108	0.020	0.064	-0.020
-0.776	0.048	-0.648	-0.797	0.100	-0.596	0.165	-0.305	-0.094	-0.036	0.007	-0.032	0.103	0.005	0.055	-0.020
-0.760	0.060	-0.656	-0.794	0.103	-0.599	0.155	-0.228	-0.091	-0.023	0.015	-0.036	0.091	0.005	0.049	-0.012
-0.768	0.060	-0.672	-0.790	0.107	-0.604	0.172	-0.279	-0.106	-0.035	0.012	-0.048	0.101	0.004	0.035	-0.009
-0.730	0.060	-0.676	-0.788	0.111	-0.606	0.173	-0.168	-0.132	0.001	0.007	-0.049	0.066	0.002	0.034	-0.010
-0.760	0.041	-0.672	-0.784	0.115	-0.610	0.210	-0.297	-0.123	-0.033	-0.016	-0.041	0.099	0.019	0.040	-0.014
-0.768	0.064	-0.672	-0.781	0.119	-0.614	0.181	-0.225	-0.143	-0.044	0.003	-0.038	0.110	0.003	0.042	-0.011
-0.757	0.079	-0.664	-0.776	0.124	-0.618	0.198	-0.337	-0.140	-0.037	0.014	-0.025	0.101	0.017	0.052	-0.017
-0.737	0.075	-0.692	-0.772	0.128	-0.622	0.168	-0.259	-0.156	-0.022	0.006	-0.049	0.085	0.011	0.026	-0.010
-0.737	0.075	-0.692	-0.768	0.132	-0.626	0.145	-0.268	-0.131	-0.025	0.002	-0.045	0.087	0.010	0.028	-0.004
-0.707	0.072	-0.700	-0.765	0.135	-0.630	0.107	-0.271	-0.124	0.002	-0.005	-0.049	0.059	0.005	0.022	-0.001
-0.718	0.087	-0.696	-0.761	0.138	-0.634	0.104	-0.231	-0.109	-0.013	0.008	-0.041	0.073	0.018	0.028	-0.003
-0.726	0.102	-0.684	-0.758	0.141	-0.637	0.109	-0.259	-0.111	-0.025	0.021	-0.026	0.083	0.032	0.042	-0.006
-0.730	0.129	-0.708	-0.754	0.144	-0.641	0.110	-0.254	-0.100	-0.032	0.045	-0.046	0.090	0.058	0.020	-0.013
-0.726	0.141	-0.692	-0.750	0.147	-0.645	0.088	-0.235	-0.124	-0.032	0.054	-0.027	0.088	0.068	0.038	-0.012
-0.726	0.106	-0.715	-0.746	0.149	-0.649	0.067	-0.282	-0.115	-0.036	0.017	-0.046	0.091	0.032	0.017	-0.007
-0.699	0.110	-0.723	-0.742	0.152	-0.652	0.061	-0.246	-0.165	-0.013	0.017	-0.050	0.067	0.034	0.011	-0.003
-0.691	0.099	-0.731	-0.738	0.155	-0.657	0.012	-0.279	-0.192	-0.009	0.003	-0.054	0.062	0.021	0.005	-0.002
-0.687	0.102	-0.727	-0.734	0.157	-0.660	-0.047	-0.226	-0.205	-0.009	0.004	-0.046	0.060	0.023	0.011	-0.003
-0.707	0.118	-0.723	-0.730	0.160	-0.664	-0.045	-0.234	-0.212	-0.032	0.018	-0.038	0.082	0.037	0.017	-0.008
-0.707	0.114	-0.727	-0.727	0.162	-0.667	-0.068	-0.181	-0.217	-0.035	0.012	-0.039	0.085	0.032	0.015	-0.019
-0.707	0.129	-0.723	-0.724	0.163	-0.670	-0.090	-0.170	-0.214	-0.038	0.025	-0.033	0.088	0.046	0.021	-0.027
-0.726	0.106	-0.731	-0.720	0.164	-0.674	-0.115	-0.238	-0.188	-0.061	0.001	-0.037	0.109	0.022	0.015	-0.029
-0.710	0.110	-0.739	-0.717	0.165	-0.677	-0.133	-0.182	-0.181	-0.049	0.004	-0.041	0.097	0.024	0.009	-0.031
-0.710	0.102	-0.763	-0.713	0.165	-0.681	-0.170	-0.247	-0.147	-0.052	-0.003	-0.061	0.099	0.015	0.013	-0.035
-0.710	0.106	-0.775	-0.710	0.165	-0.685	-0.152	-0.212	-0.159	-0.056	0.001	-0.069	0.102	0.018	0.023	-0.035
-0.722	0.114	-0.775	-0.706	0.165	-0.689	-0.149	-0.231	-0.172	-0.071	0.008	-0.065	0.116	0.024	0.021	-0.039
-0.718	0.129	-0.775	-0.701	0.165	-0.694	-0.153	-0.300	-0.169	-0.072	0.024	-0.060	0.115	0.038	0.019	-0.036
-0.714	0.153	-0.771	-0.696	0.166	-0.699	-0.126	-0.325	-0.181	-0.073	0.046	-0.051	0.113	0.060	0.013	-0.024
-0.668	0.118	-0.782	-0.690	0.166	-0.705	-0.129	-0.373	-0.169	-0.033	0.011	-0.057	0.070	0.024	0.023	0.001
-0.630	0.091	-0.814	-0.686	0.167	-0.708	-0.117	-0.235	-0.188	0.001	-0.016	-0.085	0.034	0.005	0.052	0.025
-0.580	0.060	-0.842	-0.683	0.169	-0.711	-0.044	-0.123	-0.225	0.049	-0.049	-0.111	0.014	0.037	0.078	0.047
-0.591	0.075	-0.861	-0.681	0.171	-0.712	-0.048	-0.074	-0.225	0.035	-0.036	-0.129	0.000	0.023	0.096	0.056
-0.599	0.095	-0.845	-0.680	0.174	-0.712	-0.004	0.007	-0.255	0.026	-0.020	-0.112	0.011	0.005	0.078	0.042
-0.630	0.106	-0.845	-0.678	0.176	-0.714	-0.022	-0.047	-0.184	-0.006	-0.011	-0.111	0.044	0.006	0.076	0.015
-0.691	0.091	-0.806	-0.675	0.178	-0.716	0.042	-0.159	-0.136	-0.070	-0.029	-0.070	0.108	0.011	0.035	-0.011
-0.676	0.122	-0.755	-0.671	0.180	-0.720	0.098	-0.317	-0.052	-0.060	0.000	-0.014	0.096	0.019	0.018	-0.009
-0.676	0.122	-0.755	-0.665	0.184	-0.724	0.218	-0.374	-0.037	-0.065	-0.003	-0.010	0.098	0.017	0.020	0.009
-0.530	0.184	-0.763	-0.659	0.188	-0.728	0.257	-0.370	-0.034	0.075	0.055	-0.014	0.045	0.078	0.014	0.043
-0.487	0.191	-0.798	-0.657	0.193	-0.729	0.265	-0.132	-0.128	0.114	0.058	-0.048	0.085	0.084	0.019	0.068
-0.503	0.164	-0.857	-0.656	0.198	-0.729	0.128	0.017	-0.184	0.098	0.027	-0.108	0.067	0.056	0.076	0.086
-0.572	0.122	-0.897	-0.655	0.200	-0.728	0.030	0.046	-0.203	0.028	-0.018	-0.148	0.005	0.013	0.114	0.076
-0.607	0.118	-0.881	-0.653	0.202	-0.730	-0.059	-0.095	-0.202	-0.009	-0.023	-0.130	0.042	0.008	0.096	0.068
-0.603	0.137	-0.842	-0.648	0.203	-0.734	-0.061	-0.279	-0.155	-0.010	-0.005	-0.086	0.040	0.026	0.055	0.071
-0.541	0.176	-0.877	-0.643	0.204	-0.739	-0.019	-0.287	-0.148	0.047	0.032	-0.117	0.019	0.063	0.088	0.092
-0.499	0.191	-0.952	-0.637	0.207	-0.743	0.055	-0.332	-0.130	0.083	0.045	-0.187	0.059	0.078	0.161	0.118
-0.464	0.226	-0.991	-0.633	0.209	-0.746	0.013	-0.185	-0.132	0.114	0.078	-0.224	0.091	0.112	0.199	0.149
-0.487	0.211	-1.042	-0.627	0.210	-0.750	-0.024	-0.293	-0.127	0.086	0.061	-0.270	0.065	0.095	0.248	0.165
-0.472	0.218	-1.031	-0.622	0.209	-0.755	-0.166	-0.271	-0.116	0.096	0.070	-0.254	0.078	0.102	0.234	0.168
-0.476	0.218	-1.027	-0.615	0.207	-0.761	-0.174	-0.366	-0.117	0.085	0.071	-0.244	0.071	0.101	0.228	0.168
-0.460	0.222	-1.011	-0.607	0.207	-0.767	-0.151	-0.459	-0.137	0.092	0.075	-0.221	0.084	0.104	0.211	0.165
-0.430	0.207	-1.003	-0.601	0.207	-0.772	-0.136	-0.287	-0.200	0.117	0.060	-0.208	0.112	0.087	0.201	0.165
-0.441	0.191	-0.999	-0.592	0.209	-0.779	-0.053	-0.490	-0.221	0.096	0.043	-0.198	0.098	0.071	0.195	0.156
-0.407	0.184	-0.983	-0.586	0.213	-0.782	0.046	-0.283	-0.301	0.124	0.031	-0.178	0.130	0.062	0.177	0.150
-0.464	0.195	-0.995	-0.578	0.218	-0.786	0.108	-0.355	-0.320	0.059	0.037	-0.186	0.070	0.073	0.187	0.133
-0.434	0.160	-0.975	-0.569	0.223	-0.792	0.160	-0.495	-0.241	0.080	-0.002	-0.161	0.098	0.037	0.166	0.118
-0.460	0.153	-0.968	-0.561	0.229	-0.795	0.238	-0.404	-0.194	0.045	-0.016	-0.149	0.069	0.029	0.156	0.095
-0.457	0.160	-0.952	-0.553	0.233	-0.800	0.219	-0.464	-0.116	0.041	-0.012	-0.129	0.070	0.036	0.138	0.083
-0.457	0.145	-0.912	-0.543	0.238	-0.805	0.257	-0.583	-0.046	0.031	-0.032	-0.084	0.068	0.019	0.097	0.062
-0.441	0.164	-0.901	-0.534	0.241	-0.810	0.210	-0.496	-0.042	0.038	-0.016	-0.068	0.081	0.038	0.083	0.052
-0.468	0.145	-0.905	-0.526	0.245	-0.814	0.208	-0.475	-0.055	0.003	-0.039	-0.067	0.051	0.018	0.085	0.045
-0.434	0.160	-0.885	-0.516	0.250	-0.819	0.297	-0.601	-0.065	0.027	-0.029	-0.043	0.083	0.033	0.063	0.042
-0.426	0.168	-0.905	-0.510	0.256	-0.821	0.312	-0.312	-0.068	0.029	-0.027	-0.061	0.089	0.040	0.081	0.039
-0.407	0.157	-0.869	-0.500	0.261	-0.826	0.325	-0.616	-0.021	0.038	-0.044	-0.021	0.105	0.028	0.044	0.041
-0.403	0.218	-0.873	-0.494	0.266	-0.827	0.283	-0.284	-0.047	0.036	0.013	-0.023	0.107	0.089	0.046	0.035
-0.403	0.218	-0.873	-0.488	0.269	-0.830	0.175	-0.350	-0.030	0.030	0.010	-0.021	0.104	0.089	0.044	0.030
-0.407	0.211	-0.842	-0.480	0.271	-0.834	0.088	-0.454	-0.011	0.019	0.001	0.015	0.098	0.081	0.010	0.026
-0.395	0.195	-0.845	-0.475	0.271	-0.837	0.038	-0.308	-0.040	0.025	-0.015	0.014	0.107	0.065	0.012	0.017
-0.387	0.180	-0.845	-0.471	0.272	-0.839	-0.014	-0.180	-0.060	0.029	-0.031	0.016	0.112	0.049	0.010	0.002
-0.422	0.191	-0.885	-0.466	0.272	-0.842	-0.012	-0.309	-0.040	-0.011	-0.019	-0.020	0.075	0.060	0.048	-0.007
-0.445	0.191	-0.861	-0.461	0.272	-0.845	0.010	-0.252	-0.054	-0.039	-0.019	0.006	0.049	0.059	0.022	-0.014
-0.445	0.203	-0.893	-0.457	0.273	-0.847	0.035	-0.269	-0.020	-0.043	-0.008	-0.024	0.047	0.070	0.052	-0.024
-0.418	0.207	-0.865	-0.452	0.275	-0.849	0.122	-0.255	-0.034	-0.021	-0.007	0.006	0.071	0.074	0.022	-0.028
-0.426	0.211	-0.877	-0.448	0.277	-0.850	0.148	-0.236	-0.031	-0.032	-0.005	-0.005	0.061	0.077	0.032	-0.027
-0.410	0.226	-0.865	-0.444	0.280	-0.851	0.167	-0.210	-0.053	-0.021	0.007	0.008	0.073	0.092	0.018	-0.027
-0.414	0.203	-0.857	-0.440	0.284	-0.852	0.168	-0.212	-0.043	-0.028	-0.019	0.017	0.067	0.069	0.008	-0.024
-0.418	0.226	-0.889	-0.434	0.286	-0.854	0.134	-0.334	-0.036	-0.038	0.002	-0.013	0.060	0.092	0.038	-0.019
-0.380	0.214	-0.869	-0.431	0.288	-0.855	0.131	-0.165	-0.038	-0.003	-0.012	0.008	0.096	0.080	0.016	-0.010
-0.376	0.218	-0.873	-0.426	0.291	-0.857	0.125	-0.278	-0.041	-0.004	-0.010	0.006	0.097	0.084	0.018	-0.008
-0.349	0.230	-0.885	-0.424	0.292	-0.857	0.104	-0.098	-0.012	0.021	-0.000	-0.006	0.121	0.095	0.028	-0.002
-0.391	0.234	-0.893	-0.421	0.294	-0.858	0.101	-0.130	-0.015	-0.024	0.002	-0.013	0.076	0.099	0.034	-0.002
-0.372	0.245	-0.901	-0.418	0.295	-0.859	0.073	-0.216	0.010	-0.008	0.013	-0.019	0.092	0.110	0.040	-0.003
-0.368	0.234	-0.881	-0.416	0.297	-0.859	0.085	-0.050	-0.022	-0.005	-0.000	0.000	0.093	0.098	0.019	-0.007
-0.380	0.245	-0.897	-0.414	0.297	-0.860	0.038	-0.134	-0.008	-0.019	0.011	-0.015	0.078	0.110	0.032	-0.009
-0.364	0.253	-0.905	-0.413	0.297	-0.861	0.008	-0.041	-0.031	-0.005	0.018	-0.022	0.091	0.117	0.038	-0.011
-0.391	0.234	-0.897	-0.409	0.297	-0.863	0.014	-0.229	-0.004	-0.036	-0.001	-0.012	0.061	0.098	0.029	-0.013
-0.372	0.234	-0.901	-0.409	0.297	-0.863	-0.004	0.003	-0.029	-0.017	-0.001	-0.016	0.077	0.098	0.031	-0.017
-0.376	0.230	-0.912	-0.406	0.297	-0.864	0.001	-0.163	-0.006	-0.024	-0.004	-0.026	0.070	0.094	0.041	-0.020
-0.395	0.222	-0.901	-0.404	0.297	-0.865	-0.015	-0.068	-0.033	-0.044	-0.012	-0.013	0.048	0.086	0.027	-0.020
-0.372	0.257	-0.916	-0.401	0.297	-0.867	-0.024	-0.163	-0.029	-0.024	0.023	-0.027	0.068	0.121	0.041	-0.019
-0.376	0.245	-0.897	-0.398	0.296	-0.868	-0.056	-0.150	-0.046	-0.031	0.013	-0.006	0.062	0.109	0.019	-0.011
-0.349	0.230	-0.901	-0.395	0.295	-0.870	-0.077	-0.142	-0.042	-0.007	-0.001	-0.008	0.085	0.093	0.021	-0.000
-0.326	0.234	-0.924	-0.393	0.294	-0.871	-0.064	-0.131	-0.036	0.014	0.004	-0.030	0.105	0.097	0.043	0.003
-0.326	0.234	-0.924	-0.391	0.293	-0.873	-0.063	-0.108	-0.017	0.011	0.005	-0.029	0.102	0.097	0.041	0.014
-0.333	0.214	-0.905	-0.387	0.292	-0.875	-0.035	-0.212	0.004	-0.000	-0.014	-0.007	0.092	0.078	0.020	0.012
-0.307	0.222	-0.909	-0.386	0.291	-0.875	-0.051	-0.028	-0.001	0.026	-0.005	-0.010	0.116	0.086	0.022	0.011
-0.349	0.234	-0.916	-0.381	0.290	-0.878	-0.030	-0.274	0.019	-0.021	0.007	-0.015	0.070	0.097	0.029	0.005
-0.307	0.253	-0.905	-0.382	0.288	-0.878	-0.067	0.065	0.008	0.022	0.028	-0.003	0.109	0.117	0.015	0.002
-0.337	0.234	-0.889	-0.381	0.287	-0.879	-0.072	-0.054	0.016	-0.009	0.010	0.013	0.076	0.097	0.002	0.002
-0.345	0.211	-0.920	-0.378	0.285	-0.881	-0.061	-0.213	0.040	-0.021	-0.011	-0.016	0.065	0.074	0.027	0.000
-0.291	0.222	-0.905	-0.379	0.284	-0.881	-0.058	0.062	0.025	0.034	0.002	0.000	0.116	0.086	0.010	-0.004
-0.353	0.203	-0.916	-0.375	0.283	-0.883	-0.037	-0.226	0.046	-0.031	-0.016	-0.010	0.051	0.067	0.020	0.000
-0.314	0.211	-0.897	-0.373	0.282	-0.884	-0.028	-0.084	0.039	0.006	-0.008	0.011	0.087	0.075	0.001	0.002
-0.314	0.211	-0.909	-0.373	0.281	-0.884	-0.029	-0.007	0.034	0.006	-0.007	-0.000	0.084	0.075	0.009	-0.003
-0.330	0.199	-0.920	-0.372	0.280	-0.885	-0.048	-0.080	0.030	-0.011	-0.017	-0.011	0.066	0.063	0.019	0.005
-0.307	0.211	-0.901	-0.371	0.278	-0.886	-0.059	-0.079	0.036	0.011	-0.004	0.010	0.086	0.075	0.002	0.003
-0.303	0.199	-0.909	-0.372	0.277	-0.886	-0.063	0.062	0.018	0.016	-0.014	0.002	0.087	0.064	0.005	0.000
-0.326	0.203	-0.909	-0.371	0.275	-0.887	-0.074	-0.031	0.029	-0.008	-0.009	0.003	0.061	0.068	0.003	-0.006
-0.326	0.199	-0.912	-0.373	0.274	-0.887	-0.048	0.111	-0.006	-0.006	-0.012	-0.002	0.058	0.064	0.006	-0.006
-0.360	0.199	-0.920	-0.369	0.273	-0.888	-0.052	-0.207	0.022	-0.044	-0.010	-0.008	0.021	0.065	0.012	-0.014
-0.307	0.203	-0.901	-0.370	0.272	-0.888	-0.021	0.061	-0.003	0.011	-0.006	0.012	0.072	0.069	0.009	-0.017
-0.353	0.211	-0.932	-0.370	0.271	-0.889	-0.047	-0.007	0.038	-0.035	0.003	-0.019	0.023	0.077	0.021	-0.019
-0.341	0.214	-0.920	-0.369	0.269	-0.890	-0.083	-0.118	0.073	-0.026	0.010	-0.006	0.032	0.081	0.008	-0.013
-0.341	0.207	-0.936	-0.367	0.267	-0.891	-0.063	-0.068	0.052	-0.027	0.004	-0.021	0.029	0.074	0.022	-0.013
-0.322	0.203	-0.920	-0.367	0.265	-0.892	-0.079	-0.017	0.056	-0.008	0.002	-0.005	0.046	0.070	0.005	-0.007
-0.307	0.187	-0.912	-0.366	0.263	-0.893	-0.075	-0.058	0.061	0.007	-0.012	0.004	0.058	0.055	0.004	-0.001
-0.310	0.180	-0.920	-0.365	0.261	-0.893	-0.060	-0.066	0.053	0.002	-0.017	-0.003	0.052	0.048	0.002	0.006
-0.299	0.191	-0.912	-0.366	0.259	-0.894	-0.082	0.027	0.048	0.014	-0.004	0.005	0.061	0.060	0.007	0.009
-0.295	0.195	-0.916	-0.366	0.257	-0.895	-0.093	-0.035	0.068	0.018	0.003	0.002	0.062	0.064	0.004	0.009
-0.303	0.180	-0.912	-0.368	0.255	-0.894	-0.075	0.141	0.027	0.012	-0.011	0.006	0.052	0.049	0.010	0.010
-0.303	0.145	-0.905	-0.368	0.253	-0.895	-0.069	-0.026	0.049	0.012	-0.044	0.014	0.049	0.015	0.019	0.005
-0.303	0.145	-0.905	-0.369	0.252	-0.895	-0.036	0.046	0.045	0.013	-0.042	0.014	0.047	0.015	0.020	0.004
-0.333	0.172	-0.932	-0.369	0.250	-0.895	-0.047	0.027	0.049	-0.017	-0.014	-0.013	0.013	0.042	0.006	0.000
-0.310	0.172	-0.924	-0.369	0.249	-0.896	-0.063	-0.020	0.068	0.006	-0.012	-0.005	0.034	0.043	0.003	-0.003
-0.326	0.176	-0.916	-0.370	0.247	-0.896	-0.064	0.038	0.071	-0.008	-0.006	0.003	0.016	0.047	0.012	-0.003
-0.326	0.168	-0.924	-0.369	0.244	-0.897	-0.084	-0.061	0.076	-0.009	-0.012	-0.004	0.013	0.039	0.005	-0.001
-0.314	0.184	-0.924	-0.370	0.242	-0.897	-0.103	0.054	0.064	0.004	0.006	-0.004	0.022	0.055	0.007	-0.004
-0.322	0.160	-0.928	-0.369	0.239	-0.898	-0.102	-0.057	0.080	-0.005	-0.014	-0.007	0.011	0.032	0.004	-0.006
-0.326	0.168	-0.924	-0.371	0.237	-0.898	-0.102	0.049	0.071	-0.007	-0.004	-0.003	0.005	0.040	0.009	-0.008
-0.333	0.164	-0.912	-0.370	0.235	-0.899	-0.075	-0.032	0.073	-0.015	-0.006	0.010	0.006	0.036	0.022	-0.004
-0.333	0.133	-0.905	-0.369	0.232	-0.900	-0.079	-0.099	0.083	-0.017	-0.034	0.019	0.008	0.005	0.030	-0.012
-0.291	0.157	-0.920	-0.372	0.230	-0.899	-0.065	0.190	0.071	0.029	-0.009	0.002	0.032	0.028	0.015	-0.009
-0.364	0.145	-0.928	-0.371	0.228	-0.900	-0.068	-0.072	0.089	-0.045	-0.018	-0.005	0.043	0.017	0.008	-0.003
-0.310	0.160	-0.924	-0.371	0.225	-0.901	-0.113	-0.048	0.097	0.009	0.000	0.000	0.009	0.032	0.013	0.002
-0.307	0.164	-0.924	-0.372	0.223	-0.901	-0.098	0.049	0.067	0.013	0.006	0.000	0.010	0.036	0.014	-0.007
-0.318	0.153	-0.920	-0.373	0.220	-0.901	-0.114	0.072	0.067	0.003	-0.002	0.004	0.004	0.025	0.019	-0.001
-0.341	0.160	-0.928	-0.372	0.217	-0.902	-0.126	-0.082	0.076	-0.021	0.008	-0.002	0.030	0.033	0.012	-0.002
-0.322	0.137	-0.912	-0.373	0.214	-0.903	-0.122	0.054	0.063	-0.001	-0.012	0.014	0.013	0.010	0.029	-0.004
-0.318	0.157	-0.928	-0.372	0.211	-0.904	-0.140	-0.078	0.074	0.002	0.011	-0.001	0.011	0.030	0.014	-0.006
-0.314	0.137	-0.916	-0.373	0.208	-0.904	-0.126	0.084	0.064	0.007	-0.005	0.011	0.009	0.011	0.027	-0.005
-0.337	0.145	-0.940	-0.374	0.205	-0.904	-0.131	0.027	0.067	-0.016	0.005	-0.012	0.034	0.019	0.004	-0.003
-0.341	0.145	-0.940	-0.375	0.202	-0.905	-0.147	0.038	0.062	-0.019	0.009	-0.012	0.041	0.019	0.004	-0.007
-0.314	0.126	-0.920	-0.374	0.198	-0.906	-0.152	-0.057	0.053	0.007	-0.007	0.009	0.016	0.000	0.025	-0.007
-0.341	0.141	-0.932	-0.376	0.195	-0.906	-0.169	0.101	0.034	-0.018	0.012	-0.002	0.046	0.016	0.013	-0.008
-0.322	0.137	-0.928	-0.374	0.191	-0.908	-0.179	-0.122	0.054	-0.001	0.012	0.003	0.029	0.012	0.018	-0.007
-0.337	0.129	-0.932	-0.375	0.187	-0.908	-0.184	0.061	0.046	-0.015	0.008	-0.001	0.046	0.004	0.014	-0.010
-0.326	0.110	-0.916	-0.375	0.183	-0.909	-0.176	0.015	0.053	-0.003	-0.007	0.016	0.037	0.015	0.029	-0.005
-0.326	0.118	-0.912	-0.375	0.180	-0.909	-0.155	-0.030	0.043	-0.004	0.004	0.020	0.039	0.007	0.033	-0.004
-0.318	0.110	-0.940	-0.376	0.177	-0.910	-0.167	0.069	0.035	0.005	-0.000	-0.007	0.033	0.014	0.005	-0.004
-0.318	0.110	-0.940	-0.374	0.173	-0.911	-0.174	-0.113	0.049	0.003	0.004	-0.005	0.035	0.014	0.005	-0.005
-0.330	0.099	-0.916	-0.374	0.170	-0.912	-0.162	0.040	0.008	-0.008	-0.004	0.019	0.048	0.025	0.028	-0.006
-0.333	0.110	-0.932	-0.374	0.166	-0.912	-0.182	-0.025	0.016	-0.012	0.011	0.004	0.054	0.014	0.012	-0.004
-0.341	0.114	-0.948	-0.373	0.163	-0.914	-0.161	-0.065	0.000	-0.021	0.018	-0.011	0.063	0.010	0.004	-0.006
-0.307	0.122	-0.952	-0.372	0.160	-0.914	-0.165	-0.032	-0.004	0.012	0.030	-0.014	0.030	0.003	0.008	-0.005
-0.322	0.118	-0.936	-0.370	0.156	-0.916	-0.202	-0.110	-0.023	-0.005	0.030	0.003	0.047	0.007	0.008	-0.003
-0.318	0.110	-0.936	-0.368	0.153	-0.917	-0.207	-0.072	-0.029	-0.003	0.026	0.005	0.045	0.015	0.008	-0.003
-0.318	0.099	-0.940	-0.367	0.148	-0.918	-0.251	-0.055	-0.037	-0.004	0.019	0.002	0.047	0.027	0.004	-0.008
-0.330	0.095	-0.944	-0.365	0.144	-0.920	-0.247	-0.092	-0.027	-0.017	0.020	-0.001	0.060	0.031	0.000	-0.011
-0.322	0.075	-0.940	-0.363	0.140	-0.921	-0.219	-0.089	-0.040	-0.011	0.004	0.005	0.054	0.051	0.004	-0.013
-0.330	0.056	-0.940	-0.361	0.136	-0.922	-0.219	-0.080	-0.036	-0.021	-0.011	0.006	0.064	0.071	0.004	-0.017
-0.326	0.068	-0.960	-0.359	0.133	-0.924	-0.174	-0.099	-0.066	-0.019	0.003	-0.012	0.062	0.060	0.015	-0.018
-0.330	0.064	-0.956	-0.357	0.130	-0.925	-0.148	-0.095	-0.090	-0.025	0.001	-0.007	0.068	0.065	0.011	-0.024
-0.333	0.064	-0.968	-0.355	0.129	-0.926	-0.125	-0.100	-0.135	-0.031	0.003	-0.018	0.073	0.065	0.022	-0.021
-0.345	0.056	-0.956	-0.350	0.127	-0.928	-0.148	-0.237	-0.123	-0.047	-0.003	-0.004	0.087	0.073	0.010	-0.025
-0.307	0.072	-0.964	-0.346	0.124	-0.930	-0.178	-0.193	-0.103	-0.013	0.015	-0.010	0.050	0.058	0.018	-0.022
-0.322	0.052	-0.952	-0.342	0.122	-0.932	-0.152	-0.233	-0.112	-0.033	-0.002	0.004	0.067	0.078	0.006	-0.023
-0.291	0.056	-0.960	-0.339	0.120	-0.933	-0.134	-0.132	-0.140	-0.005	0.003	-0.002	0.038	0.074	0.013	-0.019
-0.318	0.068	-0.968	-0.334	0.119	-0.935	-0.082	-0.208	-0.147	-0.037	0.016	-0.009	0.066	0.063	0.021	-0.024
-0.303	0.087	-0.968	-0.329	0.119	-0.937	-0.080	-0.251	-0.151	-0.026	0.036	-0.006	0.052	0.044	0.020	-0.017
-0.310	0.110	-0.979	-0.324	0.118	-0.939	-0.085	-0.271	-0.144	-0.039	0.060	-0.016	0.061	0.021	0.032	-0.026
-0.268	0.091	-0.975	-0.320	0.118	-0.940	-0.064	-0.148	-0.173	0.000	0.041	-0.011	0.021	0.041	0.027	-0.025
-0.322	0.075	-0.975	-0.315	0.117	-0.942	-0.090	-0.254	-0.146	-0.059	0.026	-0.009	0.076	0.057	0.027	-0.027
-0.291	0.064	-0.979	-0.310	0.116	-0.944	-0.095	-0.247	-0.140	-0.033	0.016	-0.011	0.047	0.069	0.031	-0.023
-0.291	0.048	-0.987	-0.305	0.115	-0.945	-0.085	-0.238	-0.155	-0.038	0.001	-0.017	0.048	0.085	0.038	-0.026
-0.264	0.041	-0.983	-0.299	0.114	-0.948	-0.097	-0.332	-0.141	-0.018	-0.006	-0.011	0.023	0.093	0.034	-0.021
-0.260	0.037	-0.991	-0.295	0.113	-0.949	-0.083	-0.186	-0.147	-0.019	-0.009	-0.018	0.021	0.097	0.041	-0.022
-0.264	0.033	-0.983	-0.287	0.112	-0.951	-0.080	-0.360	-0.115	-0.030	-0.011	-0.007	0.026	0.101	0.033	-0.017
-0.264	0.033	-0.983	-0.282	0.111	-0.953	-0.076	-0.274	-0.100	-0.035	-0.010	-0.006	0.027	0.102	0.033	-0.013
-0.233	0.033	-0.983	-0.276	0.110	-0.955	-0.060	-0.272	-0.087	-0.010	-0.009	-0.004	0.002	0.102	0.033	-0.013
-0.207	0.033	-0.968	-0.273	0.109	-0.956	-0.070	-0.169	-0.076	0.014	-0.007	0.013	0.028	0.102	0.017	-0.003
-0.230	0.029	-0.995	-0.267	0.107	-0.958	-0.084	-0.292	-0.051	-0.015	-0.009	-0.012	0.004	0.106	0.044	0.000
-0.191	0.021	-0.995	-0.265	0.106	-0.958	-0.081	-0.067	-0.075	0.023	-0.015	-0.011	0.041	0.114	0.044	0.003
-0.226	0.025	-0.987	-0.260	0.104	-0.960	-0.078	-0.266	-0.059	-0.017	-0.010	-0.001	0.005	0.110	0.036	-0.001
-0.199	0.017	-0.979	-0.258	0.103	-0.961	-0.074	-0.089	-0.057	0.008	-0.016	0.007	0.031	0.118	0.028	0.000
-0.214	0.017	-0.987	-0.255	0.102	-0.962	-0.063	-0.167	-0.051	-0.011	-0.015	0.000	0.014	0.118	0.035	-0.006
-0.207	0.014	-0.999	-0.252	0.101	-0.963	-0.048	-0.130	-0.055	-0.006	-0.018	-0.011	0.021	0.122	0.047	-0.007
-0.210	0.010	-0.995	-0.249	0.100	-0.963	-0.050	-0.140	-0.057	-0.013	-0.021	-0.006	0.016	0.126	0.043	-0.009
-0.207	0.025	-0.975	-0.246	0.099	-0.964	-0.034	-0.150	-0.070	-0.012	-0.006	0.014	0.019	0.111	0.023	-0.008
-0.195	0.029	-0.979	-0.244	0.099	-0.965	-0.025	-0.095	-0.068	-0.003	-0.002	0.011	0.029	0.107	0.027	-0.008
-0.191	0.025	-0.983	-0.242	0.099	-0.965	-0.006	-0.088	-0.073	-0.001	-0.006	0.008	0.032	0.111	0.031	-0.006
-0.195	0.029	-0.995	-0.238	0.099	-0.966	-0.006	-0.154	-0.068	-0.008	-0.002	-0.003	0.027	0.107	0.042	-0.004
-0.176	0.010	-0.979	-0.236	0.099	-0.967	0.000	-0.086	-0.054	0.010	-0.021	0.013	0.045	0.126	0.027	-0.001
-0.187	0.025	-0.983	-0.235	0.099	-0.967	0.006	-0.082	-0.043	-0.003	-0.005	0.010	0.033	0.111	0.030	-0.001
-0.172	0.025	-0.979	-0.234	0.099	-0.967	-0.021	-0.035	-0.028	0.011	-0.004	0.014	0.048	0.111	0.026	0.000
-0.183	0.021	-0.979	-0.234	0.098	-0.967	-0.003	0.011	-0.043	-0.000	-0.008	0.014	0.035	0.115	0.026	-0.002
-0.176	0.025	-0.983	-0.232	0.098	-0.968	-0.021	-0.063	-0.036	0.006	-0.004	0.010	0.042	0.111	0.030	0.000
-0.183	0.025	-0.979	-0.233	0.098	-0.968	-0.012	0.039	-0.051	-0.001	-0.004	0.014	0.034	0.111	0.026	-0.003
-0.172	0.017	-0.979	-0.232	0.097	-0.968	-0.024	-0.031	-0.047	0.010	-0.012	0.014	0.045	0.119	0.026	-0.005
-0.187	0.017	-0.983	-0.231	0.097	-0.968	-0.005	-0.033	-0.061	-0.006	-0.012	0.010	0.029	0.119	0.030	-0.003
-0.191	0.017	-0.979	-0.230	0.097	-0.968	-0.018	-0.021	-0.054	-0.011	-0.011	0.014	0.024	0.119	0.026	-0.006
-0.168	0.014	-0.983	-0.231	0.097	-0.968	0.002	0.042	-0.059	0.013	-0.015	0.010	0.047	0.123	0.029	-0.010
-0.195	0.017	-0.983	-0.230	0.097	-0.968	-0.014	-0.043	-0.041	-0.015	-0.011	0.011	0.019	0.120	0.029	-0.012
-0.191	0.017	-0.975	-0.230	0.097	-0.968	0.008	0.005	-0.049	-0.011	-0.011	0.019	0.022	0.120	0.021	-0.011
-0.195	0.025	-0.975	-0.228	0.097	-0.969	-0.009	-0.092	-0.039	-0.017	-0.003	0.019	0.018	0.112	0.021	-0.014
-0.176	0.025	-0.972	-0.228	0.097	-0.969	0.019	0.010	-0.059	0.002	-0.003	0.023	0.036	0.113	0.017	-0.013
-0.176	0.025	-0.972	-0.226	0.098	-0.969	0.031	-0.050	-0.051	0.001	-0.003	0.023	0.036	0.113	0.017	-0.011
-0.187	0.017	-0.983	-0.226	0.099	-0.969	0.052	-0.002	-0.061	-0.011	-0.012	0.012	0.024	0.121	0.029	-0.012
-0.172	0.017	-0.964	-0.226	0.100	-0.969	0.042	0.006	-0.065	0.004	-0.013	0.031	0.039	0.121	0.009	-0.012
-0.199	0.017	-0.975	-0.225	0.101	-0.969	0.057	-0.035	-0.079	-0.023	-0.014	0.020	0.012	0.122	0.020	-0.016
-0.176	0.025	-0.983	-0.225	0.102	-0.969	0.064	0.034	-0.085	0.000	-0.008	0.012	0.034	0.115	0.028	-0.014
-0.195	0.021	-0.975	-0.224	0.104	-0.969	0.065	-0.061	-0.073	-0.020	-0.013	0.020	0.014	0.119	0.020	-0.014
-0.172	0.025	-0.975	-0.224	0.105	-0.969	0.069	0.010	-0.073	0.003	-0.010	0.020	0.037	0.115	0.020	-0.009
-0.180	0.025	-0.987	-0.223	0.106	-0.969	0.078	-0.028	-0.057	-0.006	-0.012	0.008	0.029	0.116	0.032	-0.009
-0.168	0.029	-0.972	-0.223	0.108	-0.969	0.081	0.011	-0.053	0.006	-0.009	0.024	0.040	0.112	0.016	-0.004
-0.176	0.033	-0.995	-0.222	0.110	-0.969	0.083	-0.022	-0.067	-0.003	-0.007	-0.000	0.031	0.109	0.040	-0.005
-0.168	0.037	-0.979	-0.223	0.112	-0.968	0.101	0.033	-0.079	0.005	-0.005	0.015	0.039	0.105	0.024	-0.007
-0.187	0.041	-0.999	-0.221	0.114	-0.968	0.131	-0.059	-0.094	-0.016	-0.004	-0.004	0.019	0.102	0.043	-0.010
-0.183	0.044	-0.979	-0.220	0.117	-0.968	0.102	-0.023	-0.088	-0.012	-0.002	0.015	0.023	0.099	0.023	-0.014
-0.191	0.037	-0.999	-0.219	0.120	-0.968	0.160	-0.075	-0.098	-0.022	-0.013	-0.005	0.015	0.107	0.043	-0.017
-0.187	0.037	-0.987	-0.218	0.123	-0.968	0.131	-0.022	-0.087	-0.019	-0.015	0.007	0.018	0.107	0.031	-0.017
-0.187	0.041	-0.999	-0.216	0.126	-0.968	0.158	-0.086	-0.098	-0.021	-0.015	-0.005	0.018	0.104	0.043	-0.015
-0.176	0.048	-0.991	-0.215	0.129	-0.968	0.143	-0.035	-0.096	-0.010	-0.010	0.003	0.029	0.097	0.035	-0.015
-0.172	0.044	-0.995	-0.213	0.132	-0.968	0.172	-0.057	-0.122	-0.008	-0.018	-0.001	0.033	0.101	0.038	-0.012
-0.183	0.060	-0.995	-0.211	0.135	-0.968	0.137	-0.116	-0.110	-0.022	-0.005	-0.000	0.021	0.086	0.038	-0.013
-0.168	0.056	-0.999	-0.208	0.139	-0.968	0.176	-0.102	-0.139	-0.009	-0.013	-0.004	0.036	0.090	0.042	-0.009
-0.180	0.079	-0.995	-0.206	0.142	-0.968	0.145	-0.100	-0.145	-0.023	0.007	-0.000	0.024	0.067	0.038	-0.012
-0.141	0.068	-0.995	-0.203	0.146	-0.968	0.163	-0.114	-0.154	0.013	-0.008	0.000	0.062	0.079	0.038	-0.011
-0.176	0.083	-0.979	-0.203	0.149	-0.968	0.147	0.026	-0.179	-0.022	0.004	0.015	0.027	0.064	0.022	-0.016
-0.164	0.083	-0.991	-0.199	0.152	-0.968	0.119	-0.188	-0.143	-0.014	0.001	0.004	0.038	0.064	0.034	-0.017
-0.183	0.095	-0.995	-0.198	0.155	-0.968	0.127	-0.023	-0.165	-0.035	0.010	-0.000	0.019	0.053	0.038	-0.024
-0.176	0.091	-0.999	-0.195	0.157	-0.968	0.118	-0.111	-0.167	-0.030	0.004	-0.004	0.026	0.057	0.042	-0.022
-0.164	0.091	-0.987	-0.191	0.161	-0.968	0.139	-0.170	-0.180	-0.022	0.000	0.008	0.037	0.057	0.030	-0.022
-0.157	0.099	-1.003	-0.188	0.164	-0.968	0.157	-0.138	-0.185	-0.018	0.005	-0.007	0.045	0.050	0.045	-0.018
-0.157	0.099	-1.003	-0.185	0.168	-0.968	0.171	-0.101	-0.173	-0.020	0.001	-0.008	0.044	0.050	0.045	-0.015
-0.149	0.072	-1.007	-0.182	0.172	-0.968	0.208	-0.137	-0.169	-0.016	-0.031	-0.012	0.052	0.077	0.049	-0.013
-0.145	0.060	-1.015	-0.177	0.177	-0.968	0.246	-0.205	-0.158	-0.017	-0.047	-0.020	0.055	0.089	0.057	-0.014
-0.141	0.064	-0.999	-0.173	0.183	-0.968	0.274	-0.162	-0.139	-0.017	-0.049	-0.004	0.059	0.085	0.041	-0.014
-0.141	0.072	-0.991	-0.168	0.189	-0.967	0.322	-0.230	-0.112	-0.022	-0.047	0.003	0.058	0.078	0.033	-0.013
-0.130	0.075	-0.983	-0.164	0.195	-0.967	0.343	-0.199	-0.083	-0.015	-0.050	0.010	0.070	0.074	0.025	-0.013
-0.114	0.068	-0.983	-0.160	0.202	-0.966	0.363	-0.185	-0.052	-0.003	-0.064	0.010	0.085	0.082	0.025	-0.010
-0.110	0.064	-0.979	-0.156	0.210	-0.965	0.402	-0.196	-0.015	-0.003	-0.075	0.013	0.088	0.086	0.021	-0.006
-0.095	0.075	-0.975	-0.153	0.217	-0.964	0.431	-0.162	0.019	0.009	-0.072	0.016	0.103	0.075	0.017	-0.001
-0.095	0.091	-0.972	-0.149	0.226	-0.963	0.457	-0.216	0.058	0.005	-0.064	0.019	0.103	0.060	0.013	0.002
-0.076	0.110	-0.956	-0.147	0.234	-0.961	0.450	-0.102	0.061	0.022	-0.053	0.033	0.121	0.041	0.003	0.006
-0.080	0.137	-0.968	-0.145	0.242	-0.960	0.442	-0.142	0.073	0.016	-0.034	0.019	0.117	0.014	0.009	0.004
-0.076	0.157	-0.964	-0.144	0.249	-0.958	0.420	-0.009	0.050	0.020	-0.022	0.021	0.120	0.005	0.005	0.004
-0.095	0.168	-0.964	-0.143	0.257	-0.956	0.408	-0.106	0.079	-0.001	-0.018	0.020	0.101	0.017	0.005	0.000
-0.083	0.164	-0.952	-0.143	0.264	-0.954	0.411	0.006	0.071	0.011	-0.029	0.029	0.112	0.012	0.007	-0.001
-0.099	0.168	-0.960	-0.142	0.271	-0.952	0.410	-0.053	0.097	-0.005	-0.032	0.020	0.096	0.016	0.001	-0.010
-0.083	0.184	-0.956	-0.143	0.279	-0.950	0.419	0.025	0.085	0.011	-0.024	0.021	0.111	0.031	0.003	-0.012
-0.130	0.207	-0.972	-0.142	0.286	-0.948	0.398	-0.094	0.109	-0.036	-0.008	0.004	0.064	0.054	0.012	-0.016
-0.110	0.222	-0.964	-0.142	0.293	-0.946	0.390	-0.006	0.111	-0.016	0.001	0.009	0.083	0.069	0.004	-0.012
-0.114	0.222	-0.979	-0.140	0.299	-0.944	0.389	-0.137	0.125	-0.022	-0.006	-0.008	0.079	0.069	0.020	-0.013
-0.091	0.230	-0.979	-0.141	0.306	-0.941	0.379	0.026	0.101	0.002	-0.005	-0.010	0.101	0.076	0.020	-0.007
-0.095	0.234	-0.975	-0.139	0.312	-0.940	0.353	-0.158	0.120	-0.004	-0.007	-0.008	0.097	0.079	0.016	-0.000
-0.091	0.257	-0.960	-0.138	0.318	-0.938	0.320	-0.054	0.098	-0.001	0.011	0.006	0.100	0.102	0.000	0.006
-0.076	0.257	-0.968	-0.138	0.323	-0.936	0.278	-0.031	0.079	0.014	0.006	-0.004	0.115	0.102	0.008	0.008
-0.076	0.261	-0.956	-0.139	0.327	-0.935	0.242	0.021	0.081	0.015	0.006	0.007	0.115	0.105	0.004	0.010
-0.072	0.261	-0.960	-0.139	0.330	-0.934	0.205	-0.034	0.115	0.019	0.002	0.002	0.118	0.105	0.000	0.014
-0.080	0.265	-0.960	-0.140	0.333	-0.933	0.189	0.008	0.127	0.012	0.003	0.000	0.110	0.108	0.000	0.014
-0.072	0.261	-0.944	-0.141	0.336	-0.931	0.192	0.030	0.122	0.021	-0.004	0.015	0.117	0.104	0.016	0.014
-0.072	0.261	-0.944	-0.142	0.339	-0.930	0.190	0.043	0.136	0.023	-0.007	0.014	0.116	0.103	0.016	0.013
-0.076	0.269	-0.940	-0.144	0.342	-0.929	0.194	0.050	0.128	0.020	-0.002	0.016	0.112	0.110	0.020	0.016
-0.080	0.280	-0.944	-0.145	0.345	-0.928	0.172	-0.003	0.129	0.017	0.007	0.011	0.107	0.121	0.016	0.019
-0.072	0.272	-0.948	-0.146	0.347	-0.926	0.159	0.051	0.138	0.026	-0.003	0.006	0.114	0.113	0.012	0.016
-0.064	0.269	-0.940	-0.150	0.349	-0.925	0.140	0.158	0.136	0.038	-0.009	0.013	0.121	0.108	0.019	0.014
-0.095	0.257	-0.928	-0.153	0.351	-0.924	0.135	0.112	0.157	0.010	-0.022	0.023	0.090	0.096	0.031	0.008
-0.099	0.257	-0.928	-0.157	0.352	-0.923	0.116	0.178	0.161	0.010	-0.024	0.022	0.086	0.096	0.031	0.006
-0.126	0.272	-0.936	-0.159	0.354	-0.922	0.125	0.033	0.175	-0.015	-0.010	0.013	0.058	0.111	0.023	-0.003
-0.095	0.276	-0.932	-0.163	0.355	-0.921	0.095	0.170	0.169	0.020	-0.007	0.016	0.088	0.115	0.027	-0.002
-0.118	0.288	-0.916	-0.165	0.356	-0.920	0.099	0.055	0.150	-0.001	0.004	0.031	0.065	0.126	0.043	0.001
-0.107	0.280	-0.928	-0.167	0.357	-0.919	0.094	0.068	0.138	0.013	-0.005	0.019	0.076	0.118	0.031	0.006
-0.099	0.284	-0.932	-0.170	0.358	-0.918	0.096	0.141	0.128	0.024	-0.002	0.014	0.083	0.121	0.027	0.004
-0.122	0.276	-0.948	-0.173	0.358	-0.917	0.065	0.075	0.150	0.003	-0.010	-0.003	0.059	0.113	0.011	0.008
-0.118	0.280	-0.940	-0.175	0.358	-0.917	0.041	0.092	0.175	0.010	-0.006	0.005	0.063	0.117	0.019	0.004
-0.130	0.288	-0.952	-0.179	0.357	-0.917	0.002	0.128	0.196	0.002	0.003	-0.007	0.051	0.124	0.007	0.002
-0.149	0.288	-0.948	-0.180	0.356	-0.917	-0.002	-0.026	0.207	-0.016	0.004	-0.003	0.031	0.123	0.010	0.005
-0.126	0.307	-0.952	-0.183	0.355	-0.917	-0.025	0.076	0.197	0.009	0.024	-0.007	0.054	0.142	0.006	0.008
-0.114	0.296	-0.940	-0.184	0.354	-0.917	-0.006	0.040	0.184	0.023	0.014	0.005	0.065	0.130	0.018	0.011
-0.114	0.284	-0.928	-0.188	0.353	-0.917	-0.027	0.135	0.189	0.026	0.003	0.016	0.065	0.118	0.030	0.017
-0.118	0.261	-0.940	-0.190	0.351	-0.917	-0.019	0.057	0.202	0.025	-0.018	0.005	0.061	0.094	0.018	0.015
-0.126	0.261	-0.928	-0.194	0.350	-0.916	-0.032	0.131	0.224	0.021	-0.016	0.016	0.053	0.093	0.030	0.014
-0.145	0.257	-0.936	-0.197	0.348	-0.917	-0.023	0.053	0.244	0.004	-0.019	0.008	0.034	0.089	0.022	0.011
-0.133	0.257	-0.936	-0.200	0.347	-0.916	-0.018	0.104	0.242	0.019	-0.017	0.008	0.045	0.088	0.022	0.010
-0.149	0.249	-0.944	-0.203	0.345	-0.916	0.005	0.074	0.243	0.007	-0.023	0.000	0.029	0.080	0.014	0.008
-0.141	0.253	-0.932	-0.207	0.344	-0.916	0.002	0.137	0.245	0.019	-0.018	0.012	0.037	0.084	0.026	0.010
-0.157	0.249	-0.932	-0.211	0.343	-0.915	-0.005	0.108	0.253	0.007	-0.021	0.011	0.021	0.080	0.026	0.008
-0.149	0.245	-0.924	-0.214	0.341	-0.915	-0.003	0.087	0.257	0.018	-0.023	0.019	0.029	0.075	0.034	0.010
-0.153	0.238	-0.920	-0.218	0.340	-0.915	-0.006	0.127	0.279	0.019	-0.029	0.023	0.025	0.067	0.038	0.008
-0.153	0.238	-0.920	-0.222	0.339	-0.914	0.019	0.126	0.276	0.023	-0.028	0.023	0.025	0.067	0.038	0.009
-0.168	0.249	-0.928	-0.225	0.338	-0.914	0.033	0.097	0.287	0.011	-0.015	0.014	0.010	0.078	0.030	0.010
-0.168	0.257	-0.928	-0.229	0.337	-0.913	0.043	0.117	0.289	0.015	-0.007	0.014	0.010	0.085	0.029	0.011
-0.172	0.245	-0.936	-0.233	0.336	-0.912	0.037	0.122	0.276	0.015	-0.018	0.005	0.006	0.073	0.021	0.011
-0.176	0.238	-0.944	-0.237	0.335	-0.912	0.036	0.115	0.268	0.015	-0.025	-0.003	0.002	0.065	0.013	0.011
-0.176	0.242	-0.932	-0.241	0.334	-0.911	0.005	0.148	0.255	0.019	-0.019	0.008	0.002	0.068	0.024	0.013
-0.191	0.242	-0.936	-0.244	0.333	-0.911	0.006	0.099	0.247	0.007	-0.018	0.004	0.013	0.068	0.020	0.013
-0.180	0.242	-0.932	-0.249	0.332	-0.910	0.018	0.177	0.238	0.023	-0.017	0.007	0.002	0.067	0.024	0.014
-0.191	0.245	-0.932	-0.252	0.331	-0.909	0.029	0.105	0.245	0.015	-0.012	0.007	0.013	0.070	0.024	0.014
-0.187	0.253	-0.936	-0.256	0.330	-0.909	0.031	0.126	0.253	0.023	-0.003	0.002	0.009	0.077	0.021	0.018
-0.199	0.269	-0.940	-0.260	0.329	-0.908	0.023	0.135	0.238	0.016	0.013	-0.002	0.021	0.091	0.017	0.020
-0.191	0.257	-0.932	-0.263	0.328	-0.907	0.023	0.094	0.224	0.026	0.003	0.005	0.013	0.079	0.026	0.025
-0.187	0.261	-0.932	-0.267	0.327	-0.906	0.030	0.171	0.200	0.035	0.007	0.004	0.010	0.081	0.027	0.022
-0.187	0.269	-0.932	-0.271	0.326	-0.906	0.013	0.178	0.184	0.039	0.016	0.004	0.010	0.088	0.027	0.024
-0.222	0.257	-0.944	-0.274	0.325	-0.905	0.009	0.101	0.165	0.007	0.005	-0.008	0.045	0.076	0.016	0.022
-0.210	0.272	-0.940	-0.278	0.324	-0.905	-0.035	0.153	0.153	0.022	0.023	-0.005	0.033	0.090	0.020	0.018
-0.222	0.269	-0.936	-0.281	0.322	-0.904	-0.038	0.112	0.146	0.013	0.020	-0.001	0.045	0.085	0.025	0.012
-0.226	0.269	-0.928	-0.283	0.320	-0.904	-0.044	0.131	0.120	0.013	0.022	0.007	0.049	0.084	0.033	0.011
-0.230	0.276	-0.924	-0.286	0.318	-0.904	-0.059	0.083	0.115	0.011	0.032	0.011	0.053	0.091	0.037	0.012
-0.241	0.280	-0.936	-0.289	0.317	-0.903	-0.058	0.194	0.079	0.004	0.037	-0.001	0.065	0.094	0.025	0.012
-0.218	0.284	-0.932	-0.291	0.315	-0.903	-0.080	0.088	0.070	0.029	0.043	0.003	0.042	0.097	0.029	0.015
-0.233	0.280	-0.936	-0.292	0.313	-0.904	-0.099	0.056	0.049	0.014	0.041	-0.001	0.057	0.092	0.025	0.018
-0.222	0.280	-0.940	-0.295	0.311	-0.904	-0.108	0.142	0.007	0.028	0.043	-0.005	0.046	0.091	0.021	0.021
-0.230	0.284	-0.940	-0.295	0.308	-0.904	-0.121	0.050	-0.011	0.021	0.049	-0.004	0.054	0.094	0.021	0.020
-0.233	0.292	-0.936	-0.298	0.306	-0.904	-0.139	0.176	-0.044	0.020	0.060	-0.000	0.058	0.101	0.024	0.020
-0.233	0.292	-0.940	-0.298	0.304	-0.905	-0.135	0.039	-0.075	0.020	0.062	-0.003	0.058	0.100	0.020	0.017
-0.245	0.292	-0.952	-0.299	0.302	-0.905	-0.141	0.097	-0.089	0.009	0.064	-0.014	0.070	0.099	0.008	0.016
-0.241	0.280	-0.944	-0.299	0.300	-0.906	-0.145	0.040	-0.104	0.013	0.054	-0.006	0.066	0.087	0.015	0.016
-0.241	0.280	-0.944	-0.298	0.298	-0.907	-0.152	0.015	-0.118	0.012	0.056	-0.004	0.066	0.086	0.015	0.015
-0.233	0.276	-0.940	-0.299	0.296	-0.907	-0.153	0.088	-0.150	0.020	0.054	0.000	0.058	0.081	0.018	0.014
-0.237	0.269	-0.948	-0.299	0.294	-0.908	-0.169	0.059	-0.163	0.017	0.049	-0.006	0.062	0.072	0.010	0.013
-0.245	0.261	-0.940	-0.299	0.291	-0.909	-0.188	0.084	-0.176	0.009	0.044	0.002	0.070	0.064	0.017	0.011
-0.245	0.249	-0.944	-0.300	0.289	-0.909	-0.194	0.113	-0.192	0.010	0.035	-0.001	0.070	0.051	0.013	0.006
-0.253	0.245	-0.948	-0.300	0.286	-0.910	-0.206	0.095	-0.208	0.002	0.033	-0.004	0.077	0.046	0.009	0.003
-0.260	0.242	-0.944	-0.300	0.283	-0.911	-0.219	0.077	-0.225	-0.006	0.032	0.001	0.085	0.041	0.012	0.003
-0.253	0.234	-0.948	-0.301	0.281	-0.911	-0.209	0.090	-0.246	0.002	0.027	-0.002	0.077	0.033	0.008	0.002
-0.249	0.230	-0.948	-0.300	0.278	-0.913	-0.212	0.040	-0.245	0.005	0.026	-0.000	0.073	0.028	0.007	0.000
-0.245	0.234	-0.940	-0.299	0.276	-0.913	-0.230	0.076	-0.266	0.008	0.032	0.009	0.068	0.030	0.015	0.001
-0.257	0.230	-0.944	-0.299	0.273	-0.914	-0.241	0.057	-0.279	-0.004	0.031	0.006	0.080	0.026	0.011	-0.004
-0.249	0.226	-0.932	-0.299	0.270	-0.915	-0.243	0.100	-0.299	0.004	0.030	0.019	0.072	0.021	0.022	-0.006
-0.272	0.218	-0.940	-0.298	0.267	-0.917	-0.241	0.022	-0.297	-0.021	0.025	0.012	0.095	0.012	0.014	-0.012
-0.245	0.214	-0.924	-0.297	0.265	-0.917	-0.206	0.069	-0.324	0.006	0.023	0.029	0.068	0.007	0.029	-0.014
-0.268	0.211	-0.936	-0.297	0.263	-0.918	-0.224	0.091	-0.310	-0.018	0.022	0.018	0.091	0.002	0.017	-0.015
-0.260	0.199	-0.932	-0.295	0.261	-0.919	-0.206	-0.003	-0.305	-0.012	0.013	0.023	0.083	0.011	0.020	-0.015
-0.249	0.203	-0.932	-0.295	0.258	-0.920	-0.221	0.068	-0.296	-0.001	0.019	0.024	0.071	0.008	0.020	-0.015
-0.264	0.195	-0.944	-0.294	0.256	-0.921	-0.196	0.039	-0.286	-0.017	0.013	0.013	0.086	0.017	0.007	-0.013
-0.245	0.191	-0.932	-0.293	0.254	-0.922	-0.179	0.050	-0.275	0.002	0.011	0.026	0.067	0.022	0.019	-0.013
-0.249	0.187	-0.932	-0.292	0.253	-0.922	-0.154	0.010	-0.272	-0.003	0.009	0.026	0.071	0.027	0.018	-0.012
-0.253	0.187	-0.932	-0.291	0.252	-0.923	-0.146	0.034	-0.279	-0.008	0.010	0.027	0.074	0.028	0.018	-0.009
-0.241	0.184	-0.932	-0.291	0.251	-0.923	-0.108	0.052	-0.299	0.003	0.007	0.027	0.062	0.034	0.018	-0.012
-0.241	0.195	-0.940	-0.289	0.251	-0.924	-0.110	0.020	-0.297	0.001	0.019	0.020	0.062	0.023	0.009	-0.008
-0.257	0.187	-0.948	-0.289	0.251	-0.924	-0.094	0.050	-0.314	-0.015	0.011	0.012	0.077	0.032	0.001	-0.011
-0.230	0.187	-0.944	-0.287	0.250	-0.925	-0.095	0.005	-0.324	0.010	0.012	0.017	0.049	0.034	0.005	-0.009
-0.268	0.180	-0.952	-0.286	0.250	-0.925	-0.114	0.020	-0.327	-0.029	0.004	0.010	0.087	0.043	0.003	-0.009
-0.230	0.176	-0.952	-0.283	0.250	-0.926	-0.091	-0.023	-0.334	0.007	0.001	0.010	0.048	0.048	0.004	-0.008
-0.237	0.172	-0.948	-0.283	0.250	-0.926	-0.104	0.059	-0.318	-0.001	-0.003	0.014	0.055	0.052	0.000	-0.010
-0.237	0.172	-0.948	-0.280	0.249	-0.927	-0.099	-0.057	-0.304	-0.004	-0.002	0.015	0.054	0.053	0.000	-0.011
-0.233	0.176	-0.948	-0.279	0.249	-0.928	-0.090	0.021	-0.308	-0.002	0.002	0.016	0.050	0.050	0.000	-0.013
-0.264	0.180	-0.960	-0.275	0.249	-0.928	-0.074	-0.094	-0.292	-0.036	0.006	0.005	0.080	0.047	0.012	-0.017
-0.233	0.180	-0.960	-0.274	0.250	-0.929	-0.043	-0.018	-0.278	-0.007	0.005	0.005	0.049	0.047	0.012	-0.016
-0.249	0.191	-0.952	-0.270	0.251	-0.930	-0.024	-0.137	-0.267	-0.026	0.016	0.014	0.063	0.036	0.005	-0.017
-0.222	0.184	-0.956	-0.268	0.252	-0.930	-0.015	-0.020	-0.277	-0.001	0.007	0.010	0.036	0.044	0.009	-0.011
-0.226	0.184	-0.956	-0.265	0.253	-0.931	-0.011	-0.073	-0.271	-0.008	0.006	0.011	0.039	0.045	0.009	-0.013
-0.218	0.191	-0.956	-0.263	0.254	-0.931	-0.003	-0.042	-0.280	-0.002	0.013	0.011	0.031	0.037	0.009	-0.010
-0.226	0.195	-0.952	-0.260	0.254	-0.932	-0.041	-0.075	-0.261	-0.013	0.016	0.016	0.038	0.033	0.006	-0.012
-0.214	0.199	-0.948	-0.258	0.254	-0.932	-0.064	-0.018	-0.256	-0.003	0.020	0.020	0.026	0.030	0.002	-0.016
-0.222	0.199	-0.956	-0.256	0.254	-0.933	-0.073	-0.037	-0.247	-0.013	0.021	0.013	0.033	0.029	0.010	-0.020
-0.230	0.184	-0.944	-0.254	0.253	-0.934	-0.102	-0.051	-0.234	-0.023	0.006	0.025	0.040	0.045	0.001	-0.020
-0.226	0.172	-0.952	-0.251	0.253	-0.934	-0.070	-0.070	-0.231	-0.021	-0.005	0.018	0.035	0.056	0.007	-0.025
-0.218	0.184	-0.956	-0.249	0.252	-0.935	-0.090	-0.068	-0.224	-0.016	0.007	0.015	0.027	0.044	0.011	-0.025
-0.226	0.164	-0.948	-0.246	0.251	-0.936	-0.084	-0.111	-0.208	-0.027	-0.011	0.024	0.034	0.064	0.003	-0.020
-0.203	0.172	-0.936	-0.243	0.251	-0.937	-0.062	-0.067	-0.183	-0.006	-0.003	0.036	0.010	0.056	0.008	-0.015
-0.187	0.172	-0.944	-0.242	0.251	-0.937	-0.035	-0.024	-0.184	0.008	-0.003	0.029	0.006	0.055	0.000	-0.015
-0.187	0.172	-0.956	-0.239	0.250	-0.938	-0.046	-0.067	-0.182	0.005	-0.003	0.018	0.007	0.055	0.011	-0.012
-0.207	0.176	-0.964	-0.238	0.250	-0.939	-0.071	-0.041	-0.195	-0.016	0.002	0.011	0.012	0.051	0.019	-0.012
-0.199	0.180	-0.952	-0.235	0.248	-0.940	-0.119	-0.083	-0.198	-0.011	0.007	0.023	0.003	0.046	0.008	-0.014
-0.195	0.168	-0.944	-0.234	0.246	-0.941	-0.140	0.005	-0.202	-0.008	-0.003	0.032	0.002	0.058	0.000	-0.017
-0.203	0.153	-0.972	-0.233	0.244	-0.941	-0.142	0.022	-0.177	-0.016	-0.016	0.005	0.005	0.073	0.027	-0.020
-0.191	0.141	-0.952	-0.231	0.242	-0.942	-0.119	-0.079	-0.156	-0.007	-0.026	0.026	0.007	0.084	0.008	-0.023
-0.207	0.133	-0.952	-0.229	0.241	-0.943	-0.099	-0.067	-0.138	-0.024	-0.032	0.027	0.008	0.091	0.008	-0.021
-0.203	0.153	-0.948	-0.227	0.239	-0.944	-0.121	-0.059	-0.144	-0.022	-0.011	0.032	0.003	0.071	0.004	-0.021
-0.183	0.168	-0.956	-0.226	0.237	-0.945	-0.157	-0.038	-0.166	-0.005	0.007	0.025	0.017	0.055	0.012	-0.021
-0.187	0.168	-0.968	-0.224	0.233	-0.946	-0.208	-0.024	-0.168	-0.010	0.011	0.014	0.014	0.055	0.024	-0.019
-0.191	0.149	-0.972	-0.223	0.230	-0.947	-0.214	-0.015	-0.147	-0.015	-0.005	0.011	0.011	0.073	0.027	-0.020
-0.191	0.141	-0.968	-0.223	0.226	-0.948	-0.194	0.020	-0.131	-0.015	-0.009	0.015	0.012	0.081	0.024	-0.023
-0.203	0.141	-0.948	-0.221	0.223	-0.949	-0.171	-0.076	-0.121	-0.028	-0.006	0.036	0.001	0.080	0.004	-0.024
-0.187	0.145	-0.936	-0.219	0.221	-0.950	-0.142	-0.050	-0.126	-0.014	-0.000	0.048	0.017	0.076	0.008	-0.022
-0.176	0.137	-0.952	-0.218	0.219	-0.951	-0.107	-0.019	-0.136	-0.004	-0.006	0.033	0.029	0.083	0.008	-0.020
-0.176	0.137	-0.968	-0.216	0.218	-0.952	-0.092	-0.048	-0.158	-0.005	-0.005	0.018	0.030	0.082	0.024	-0.014
-0.172	0.126	-0.975	-0.217	0.216	-0.952	-0.120	0.058	-0.185	-0.001	-0.015	0.010	0.035	0.093	0.032	-0.010
-0.180	0.133	-0.983	-0.216	0.214	-0.953	-0.138	0.029	-0.186	-0.009	-0.005	0.003	0.028	0.084	0.040	-0.012
-0.180	0.137	-0.983	-0.217	0.212	-0.953	-0.133	0.088	-0.180	-0.008	0.001	0.003	0.029	0.080	0.040	-0.011
-0.199	0.153	-0.979	-0.216	0.211	-0.953	-0.111	0.007	-0.174	-0.028	0.018	0.007	0.010	0.064	0.036	-0.007
-0.168	0.149	-0.968	-0.217	0.210	-0.953	-0.084	0.082	-0.181	0.003	0.015	0.019	0.042	0.067	0.024	0.002
-0.157	0.126	-0.991	-0.218	0.209	-0.953	-0.062	0.117	-0.176	0.016	-0.007	-0.005	0.054	0.089	0.048	0.014
-0.145	0.106	-1.003	-0.222	0.209	-0.952	-0.031	0.222	-0.198	0.031	-0.027	-0.017	0.066	0.108	0.060	0.024
-0.141	0.079	-1.019	-0.227	0.210	-0.951	0.013	0.327	-0.210	0.040	-0.055	-0.035	0.071	0.134	0.075	0.025
-0.172	0.083	-1.019	-0.232	0.212	-0.949	0.100	0.343	-0.209	0.015	-0.053	-0.036	0.041	0.129	0.075	0.019
-0.195	0.106	-0.995	-0.236	0.216	-0.948	0.155	0.239	-0.205	-0.005	-0.034	-0.015	0.019	0.105	0.052	0.005
-0.207	0.126	-0.972	-0.239	0.220	-0.946	0.192	0.210	-0.183	-0.013	-0.019	0.007	0.008	0.085	0.028	-0.013
-0.218	0.118	-0.928	-0.241	0.224	-0.945	0.156	0.144	-0.168	-0.023	-0.030	0.049	0.002	0.092	0.016	-0.024
-0.210	0.099	-0.901	-0.242	0.226	-0.943	0.128	0.122	-0.159	-0.014	-0.052	0.076	0.006	0.111	0.043	-0.027
-0.199	0.095	-0.881	-0.245	0.228	-0.942	0.079	0.200	-0.128	0.001	-0.058	0.094	0.018	0.114	0.063	-0.022
-0.191	0.083	-0.901	-0.248	0.231	-0.941	0.147	0.151	-0.065	0.011	-0.072	0.073	0.027	0.124	0.043	-0.008
-0.180	0.110	-0.932	-0.252	0.235	-0.939	0.249	0.225	-0.043	0.027	-0.049	0.039	0.039	0.097	0.012	0.006
-0.168	0.126	-0.948	-0.254	0.242	-0.936	0.333	0.177	-0.065	0.041	-0.040	0.021	0.051	0.080	0.004	0.020
-0.172	0.137	-0.952	-0.257	0.249	-0.934	0.365	0.176	-0.074	0.040	-0.035	0.015	0.048	0.068	0.008	0.035
-0.172	0.160	-0.972	-0.260	0.255	-0.931	0.349	0.169	-0.022	0.042	-0.018	-0.008	0.049	0.044	0.027	0.045
-0.172	0.180	-1.019	-0.261	0.261	-0.929	0.323	0.099	0.018	0.044	-0.005	-0.057	0.049	0.023	0.074	0.057
-0.183	0.195	-1.058	-0.262	0.265	-0.928	0.282	0.013	0.045	0.033	0.006	-0.098	0.039	0.007	0.114	0.073
-0.172	0.238	-1.098	-0.263	0.269	-0.927	0.197	0.099	0.036	0.046	0.045	-0.139	0.051	0.037	0.153	0.087
-0.164	0.253	-1.153	-0.262	0.271	-0.926	0.150	-0.043	0.003	0.052	0.058	-0.194	0.059	0.053	0.208	0.095
-0.164	0.253	-1.153	-0.261	0.274	-0.926	0.132	-0.033	-0.056	0.051	0.056	-0.194	0.060	0.054	0.208	0.100
-0.149	0.230	-1.070	-0.259	0.275	-0.926	0.073	-0.057	-0.112	0.064	0.031	-0.112	0.076	0.032	0.125	0.098
-0.149	0.211	-1.066	-0.255	0.277	-0.926	0.074	-0.113	-0.138	0.061	0.010	-0.107	0.076	0.014	0.121	0.088
-0.164	0.184	-1.066	-0.253	0.279	-0.926	0.103	-0.077	-0.141	0.043	-0.019	-0.107	0.061	0.012	0.121	0.075
-0.172	0.203	-1.062	-0.247	0.283	-0.927	0.172	-0.233	-0.130	0.030	-0.004	-0.103	0.054	0.009	0.117	0.070
-0.164	0.211	-1.019	-0.241	0.287	-0.927	0.197	-0.270	-0.153	0.031	0.000	-0.059	0.062	0.018	0.074	0.058
-0.133	0.218	-1.007	-0.237	0.291	-0.927	0.188	-0.147	-0.142	0.058	0.004	-0.048	0.093	0.027	0.062	0.049
-0.157	0.214	-0.979	-0.232	0.294	-0.927	0.155	-0.217	-0.128	0.030	-0.003	-0.020	0.070	0.024	0.034	0.043
-0.145	0.242	-0.952	-0.228	0.297	-0.927	0.118	-0.178	-0.115	0.037	0.021	0.008	0.082	0.052	0.006	0.036
-0.141	0.234	-0.956	-0.224	0.299	-0.928	0.083	-0.184	-0.115	0.037	0.012	0.004	0.086	0.046	0.010	0.027
-0.149	0.234	-0.920	-0.220	0.300	-0.928	0.060	-0.159	-0.095	0.025	0.010	0.040	0.079	0.047	0.025	0.023
-0.137	0.230	-0.940	-0.217	0.302	-0.928	0.086	-0.138	-0.057	0.034	0.005	0.021	0.090	0.044	0.006	0.019
-0.133	0.214	-0.909	-0.215	0.305	-0.928	0.152	-0.080	-0.043	0.036	-0.013	0.052	0.094	0.030	0.037	0.015
-0.141	0.211	-0.916	-0.215	0.308	-0.927	0.222	-0.016	-0.017	0.028	-0.021	0.043	0.087	0.028	0.029	0.011
-0.133	0.184	-0.901	-0.214	0.313	-0.925	0.285	0.003	-0.012	0.035	-0.053	0.057	0.095	0.002	0.045	0.001
-0.164	0.195	-0.916	-0.215	0.319	-0.923	0.318	0.027	-0.004	0.005	-0.047	0.039	0.064	0.015	0.030	-0.006
-0.176	0.176	-0.893	-0.216	0.325	-0.921	0.343	0.078	-0.015	-0.006	-0.072	0.060	0.053	0.004	0.053	-0.013
-0.180	0.207	-0.912	-0.216	0.331	-0.919	0.331	0.021	0.012	-0.009	-0.047	0.038	0.049	0.029	0.034	-0.028
-0.183	0.222	-0.905	-0.219	0.336	-0.916	0.306	0.128	0.000	-0.011	-0.037	0.044	0.045	0.045	0.041	-0.030
-0.230	0.230	-0.920	-0.219	0.341	-0.914	0.295	0.013	0.016	-0.056	-0.034	0.026	0.001	0.054	0.026	-0.036
-0.191	0.249	-0.932	-0.220	0.346	-0.912	0.279	0.034	0.023	-0.017	-0.020	0.012	0.038	0.074	0.014	-0.039
-0.218	0.253	-0.909	-0.220	0.351	-0.910	0.300	0.018	0.019	-0.044	-0.021	0.034	0.011	0.079	0.038	-0.043
-0.207	0.265	-0.912	-0.221	0.356	-0.908	0.291	0.016	0.027	-0.032	-0.014	0.028	0.022	0.092	0.034	-0.040
-0.210	0.276	-0.905	-0.222	0.361	-0.906	0.287	0.066	0.017	-0.034	-0.007	0.033	0.018	0.105	0.042	-0.046
-0.218	0.284	-0.909	-0.220	0.365	-0.904	0.276	-0.109	0.036	-0.044	-0.004	0.028	0.011	0.113	0.038	-0.039
-0.222	0.296	-0.920	-0.221	0.370	-0.902	0.255	0.031	0.016	-0.047	0.003	0.014	0.007	0.126	0.026	-0.036
-0.183	0.292	-0.905	-0.220	0.373	-0.901	0.209	-0.090	0.037	-0.010	-0.004	0.029	0.045	0.123	0.042	-0.031
-0.191	0.300	-0.912	-0.222	0.377	-0.899	0.217	0.108	0.037	-0.015	-0.000	0.019	0.037	0.132	0.034	-0.029
-0.191	0.300	-0.912	-0.223	0.379	-0.898	0.132	0.050	0.064	-0.014	-0.002	0.018	0.037	0.133	0.034	-0.023
-0.214	0.319	-0.916	-0.223	0.381	-0.897	0.154	-0.026	0.057	-0.037	0.015	0.013	0.014	0.153	0.030	-0.027
-0.183	0.303	-0.885	-0.225	0.383	-0.896	0.112	0.124	0.040	-0.004	-0.002	0.043	0.045	0.139	0.062	-0.025
-0.214	0.327	-0.909	-0.225	0.384	-0.896	0.099	-0.061	0.082	-0.035	0.020	0.019	0.013	0.163	0.038	-0.027
-0.180	0.307	-0.893	-0.227	0.385	-0.894	0.093	0.120	0.057	0.002	-0.000	0.033	0.048	0.144	0.054	-0.022
-0.210	0.315	-0.909	-0.229	0.386	-0.894	0.063	0.030	0.089	-0.028	0.007	0.017	0.017	0.153	0.039	-0.020
-0.195	0.311	-0.920	-0.230	0.387	-0.893	0.084	0.048	0.076	-0.011	0.002	0.004	0.032	0.150	0.027	-0.017
-0.191	0.330	-0.920	-0.232	0.387	-0.893	0.049	0.083	0.109	-0.005	0.021	0.004	0.035	0.170	0.028	-0.015
-0.210	0.315	-0.912	-0.232	0.387	-0.892	0.049	-0.039	0.107	-0.024	0.006	0.012	0.016	0.155	0.036	-0.013
-0.183	0.327	-0.912	-0.234	0.387	-0.892	0.016	0.098	0.088	0.005	0.017	0.011	0.043	0.168	0.036	-0.012
-0.203	0.334	-0.901	-0.236	0.386	-0.892	0.007	0.032	0.093	-0.013	0.026	0.023	0.023	0.177	0.048	-0.014
-0.203	0.327	-0.920	-0.238	0.385	-0.892	-0.049	0.089	0.088	-0.011	0.019	0.003	0.024	0.170	0.028	-0.007
-0.199	0.330	-0.905	-0.238	0.383	-0.893	-0.085	-0.016	0.086	-0.007	0.025	0.020	0.028	0.174	0.044	-0.010
-0.183	0.327	-0.920	-0.241	0.381	-0.893	-0.069	0.142	0.065	0.011	0.023	0.004	0.043	0.172	0.028	-0.012
-0.210	0.342	-0.920	-0.243	0.377	-0.894	-0.164	0.083	0.086	-0.014	0.042	0.005	0.016	0.188	0.028	-0.011
-0.226	0.315	-0.920	-0.243	0.375	-0.895	-0.129	-0.028	0.084	-0.029	0.018	0.006	0.001	0.163	0.028	-0.014
-0.207	0.323	-0.916	-0.246	0.371	-0.896	-0.187	0.146	0.074	-0.007	0.030	0.010	0.020	0.171	0.032	-0.018
-0.230	0.292	-0.928	-0.246	0.367	-0.897	-0.169	-0.035	0.101	-0.030	0.002	0.000	0.003	0.141	0.020	-0.018
-0.207	0.288	-0.909	-0.249	0.362	-0.898	-0.229	0.134	0.100	-0.004	0.003	0.021	0.020	0.138	0.040	-0.016
-0.222	0.272	-0.936	-0.250	0.358	-0.899	-0.178	0.020	0.088	-0.018	-0.008	-0.005	0.004	0.124	0.013	-0.018
-0.218	0.288	-0.912	-0.251	0.354	-0.901	-0.201	0.035	0.097	-0.013	0.012	0.020	0.008	0.140	0.037	-0.014
-0.226	0.288	-0.924	-0.255	0.350	-0.902	-0.204	0.153	0.081	-0.017	0.016	0.008	0.000	0.140	0.026	-0.017
-0.210	0.276	-0.920	-0.254	0.346	-0.903	-0.165	-0.074	0.081	-0.003	0.008	0.014	0.015	0.130	0.031	-0.013
-0.233	0.280	-0.920	-0.257	0.342	-0.904	-0.191	0.157	0.079	-0.023	0.016	0.015	0.008	0.134	0.032	-0.012
-0.199	0.249	-0.916	-0.259	0.338	-0.905	-0.168	0.079	0.090	0.014	-0.011	0.019	0.026	0.104	0.036	-0.010
-0.222	0.238	-0.916	-0.261	0.334	-0.906	-0.173	0.054	0.113	-0.008	-0.019	0.020	0.003	0.094	0.037	-0.012
-0.226	0.242	-0.928	-0.264	0.330	-0.906	-0.194	0.165	0.112	-0.008	-0.011	0.009	0.001	0.098	0.025	-0.008
-0.226	0.234	-0.909	-0.266	0.326	-0.907	-0.182	0.066	0.113	-0.006	-0.014	0.030	0.001	0.092	0.045	-0.014
-0.226	0.238	-0.924	-0.268	0.321	-0.908	-0.211	0.091	0.135	-0.004	-0.006	0.015	0.001	0.096	0.030	-0.011
-0.233	0.218	-0.909	-0.270	0.316	-0.909	-0.210	0.042	0.145	-0.010	-0.020	0.032	0.008	0.078	0.046	-0.009
-0.218	0.222	-0.916	-0.272	0.311	-0.910	-0.219	0.081	0.146	0.008	-0.011	0.025	0.007	0.083	0.038	-0.006
-0.222	0.222	-0.924	-0.275	0.306	-0.911	-0.208	0.129	0.149	0.007	-0.006	0.018	0.003	0.083	0.030	-0.007
-0.226	0.207	-0.928	-0.278	0.301	-0.912	-0.229	0.116	0.154	0.006	-0.016	0.015	0.001	0.068	0.026	-0.002
-0.245	0.187	-0.928	-0.280	0.297	-0.913	-0.182	0.064	0.145	-0.011	-0.031	0.015	0.020	0.050	0.026	-0.002
-0.222	0.184	-0.924	-0.284	0.292	-0.913	-0.199	0.152	0.150	0.015	-0.030	0.020	0.003	0.046	0.030	-0.005
-0.241	0.203	-0.932	-0.287	0.288	-0.914	-0.178	0.117	0.156	-0.001	-0.007	0.012	0.017	0.066	0.022	-0.011
-0.245	0.180	-0.916	-0.290	0.283	-0.914	-0.178	0.154	0.152	-0.001	-0.025	0.028	0.021	0.043	0.037	-0.009
-0.272	0.184	-0.924	-0.293	0.279	-0.915	-0.154	0.075	0.171	-0.026	-0.017	0.021	0.047	0.047	0.029	-0.014
-0.253	0.172	-0.932	-0.296	0.275	-0.915	-0.142	0.140	0.162	-0.003	-0.025	0.013	0.028	0.035	0.021	-0.012
-0.264	0.187	-0.932	-0.298	0.271	-0.915	-0.145	0.081	0.175	-0.013	-0.006	0.013	0.039	0.051	0.021	-0.012
-0.241	0.168	-0.916	-0.302	0.268	-0.915	-0.136	0.160	0.166	0.014	-0.021	0.029	0.016	0.032	0.036	-0.005
-0.264	0.187	-0.940	-0.305	0.263	-0.915	-0.163	0.111	0.179	-0.006	0.002	0.006	0.038	0.051	0.013	-0.008
-0.245	0.157	-0.909	-0.309	0.259	-0.915	-0.142	0.177	0.162	0.017	-0.025	0.037	0.019	0.020	0.044	-0.006
-0.291	0.172	-0.944	-0.312	0.255	-0.915	-0.187	0.135	0.176	-0.026	-0.004	0.002	0.065	0.035	0.008	-0.008
-0.264	0.168	-0.924	-0.315	0.250	-0.916	-0.177	0.108	0.163	0.004	-0.004	0.021	0.037	0.031	0.028	-0.007
-0.272	0.168	-0.924	-0.319	0.244	-0.916	-0.256	0.180	0.164	0.000	0.002	0.022	0.045	0.030	0.028	-0.008
-0.268	0.153	-0.924	-0.321	0.239	-0.917	-0.222	0.070	0.146	0.006	-0.008	0.022	0.041	0.014	0.028	-0.005
-0.272	0.149	-0.920	-0.325	0.233	-0.917	-0.260	0.200	0.141	0.006	-0.006	0.026	0.044	0.010	0.032	-0.005
-0.283	0.141	-0.932	-0.326	0.228	-0.918	-0.228	0.024	0.142	-0.004	-0.008	0.015	0.056	0.001	0.020	-0.003
-0.276	0.153	-0.924	-0.329	0.222	-0.918	-0.251	0.163	0.121	0.007	0.009	0.023	0.048	0.012	0.027	-0.005
-0.276	0.145	-0.928	-0.332	0.217	-0.918	-0.243	0.137	0.110	0.009	0.007	0.020	0.048	0.004	0.023	-0.005
-0.299	0.137	-0.944	-0.335	0.211	-0.918	-0.266	0.115	0.107	-0.011	0.005	0.004	0.070	0.005	0.007	-0.002
-0.287	0.129	-0.928	-0.338	0.205	-0.918	-0.267	0.190	0.083	0.004	0.003	0.020	0.059	0.013	0.022	-0.005
-0.287	0.102	-0.940	-0.340	0.200	-0.919	-0.253	0.081	0.088	0.006	-0.019	0.009	0.059	0.041	0.010	-0.005
-0.307	0.114	-0.928	-0.342	0.194	-0.919	-0.264	0.121	0.080	-0.011	-0.001	0.021	0.077	0.030	0.022	-0.004
-0.287	0.102	-0.932	-0.344	0.189	-0.920	-0.218	0.083	0.081	0.010	-0.008	0.017	0.058	0.042	0.017	-0.007
-0.303	0.102	-0.948	-0.346	0.185	-0.920	-0.185	0.116	0.072	-0.003	-0.004	0.001	0.073	0.043	0.001	-0.012
-0.318	0.087	-0.932	-0.348	0.181	-0.920	-0.200	0.073	0.050	-0.017	-0.015	0.017	0.088	0.060	0.016	-0.016
-0.326	0.095	-0.956	-0.350	0.177	-0.920	-0.191	0.108	0.032	-0.023	-0.003	-0.006	0.096	0.053	0.008	-0.022
-0.341	0.075	-0.940	-0.352	0.171	-0.920	-0.280	0.092	0.033	-0.037	-0.017	0.010	0.111	0.073	0.007	-0.024
-0.337	0.075	-0.956	-0.353	0.166	-0.921	-0.286	0.056	0.013	-0.032	-0.011	-0.005	0.107	0.074	0.008	-0.027
-0.326	0.079	-0.952	-0.353	0.160	-0.922	-0.301	0.041	-0.006	-0.019	-0.002	-0.001	0.096	0.071	0.004	-0.027
-0.337	0.087	-0.940	-0.353	0.154	-0.923	-0.304	-0.034	-0.013	-0.032	0.012	0.012	0.107	0.064	0.008	-0.025
-0.326	0.079	-0.944	-0.353	0.149	-0.924	-0.292	0.003	-0.026	-0.020	0.009	0.009	0.095	0.073	0.004	-0.023
-0.330	0.072	-0.948	-0.351	0.143	-0.925	-0.303	-0.057	-0.022	-0.025	0.007	0.007	0.099	0.082	0.000	-0.021
-0.318	0.068	-0.940	-0.350	0.138	-0.926	-0.307	-0.045	-0.058	-0.015	0.009	0.016	0.087	0.086	0.007	-0.016
-0.310	0.064	-0.960	-0.349	0.132	-0.928	-0.302	-0.024	-0.098	-0.008	0.010	-0.003	0.079	0.091	0.012	-0.015
-0.310	0.056	-0.956	-0.349	0.128	-0.929	-0.294	-0.019	-0.133	-0.009	0.007	0.002	0.079	0.099	0.009	-0.013
-0.314	0.048	-0.948	-0.348	0.123	-0.930	-0.276	-0.033	-0.157	-0.014	0.004	0.011	0.082	0.108	0.001	-0.013
-0.307	0.044	-0.944	-0.345	0.121	-0.931	-0.208	-0.082	-0.185	-0.008	0.003	0.016	0.074	0.112	0.002	-0.014
-0.310	0.044	-0.940	-0.344	0.118	-0.932	-0.185	-0.073	-0.194	-0.014	0.005	0.021	0.078	0.112	0.005	-0.016
-0.307	0.048	-0.956	-0.342	0.116	-0.932	-0.167	-0.038	-0.211	-0.012	0.011	0.005	0.074	0.109	0.012	-0.018
-0.314	0.048	-0.964	-0.340	0.115	-0.933	-0.140	-0.102	-0.226	-0.022	0.012	-0.001	0.081	0.109	0.021	-0.020
-0.310	0.044	-0.948	-0.337	0.114	-0.935	-0.130	-0.118	-0.223	-0.021	0.010	0.015	0.077	0.113	0.006	-0.020
-0.307	0.044	-0.948	-0.335	0.113	-0.936	-0.116	-0.089	-0.229	-0.019	0.011	0.016	0.072	0.113	0.007	-0.021
-0.299	0.037	-0.948	-0.331	0.113	-0.937	-0.092	-0.145	-0.233	-0.015	0.003	0.017	0.064	0.121	0.008	-0.019
-0.295	0.033	-0.952	-0.329	0.113	-0.937	-0.079	-0.069	-0.236	-0.013	-0.000	0.014	0.060	0.125	0.012	-0.021
-0.287	0.033	-0.964	-0.326	0.113	-0.939	-0.041	-0.160	-0.232	-0.009	-0.001	0.004	0.052	0.126	0.025	-0.020
-0.310	0.037	-0.960	-0.323	0.114	-0.940	-0.018	-0.128	-0.239	-0.035	0.002	0.008	0.074	0.122	0.021	-0.021
-0.287	0.033	-0.956	-0.319	0.115	-0.941	-0.010	-0.156	-0.253	-0.016	-0.003	0.013	0.051	0.126	0.017	-0.025
-0.287	0.041	-0.952	-0.315	0.117	-0.942	-0.014	-0.158	-0.263	-0.019	0.004	0.018	0.050	0.118	0.013	-0.028
-0.295	0.041	-0.940	-0.312	0.117	-0.943	-0.031	-0.171	-0.253	-0.031	0.003	0.031	0.057	0.118	0.002	-0.024
-0.280	0.033	-0.948	-0.309	0.118	-0.944	-0.021	-0.129	-0.243	-0.019	-0.006	0.024	0.042	0.126	0.010	-0.025
-0.268	0.033	-0.964	-0.305	0.119	-0.945	-0.030	-0.164	-0.230	-0.011	-0.006	0.010	0.029	0.126	0.025	-0.025
-0.276	0.029	-0.972	-0.301	0.120	-0.946	-0.003	-0.166	-0.213	-0.022	-0.011	0.003	0.037	0.131	0.033	-0.021
-0.264	0.029	-0.936	-0.298	0.120	-0.947	-0.008	-0.135	-0.190	-0.014	-0.012	0.039	0.024	0.131	0.002	-0.023
-0.260	0.037	-0.948	-0.296	0.121	-0.948	0.008	-0.101	-0.198	-0.013	-0.005	0.028	0.020	0.123	0.009	-0.028
-0.272	0.037	-0.952	-0.292	0.122	-0.949	-0.033	-0.142	-0.205	-0.027	-0.005	0.025	0.031	0.123	0.013	-0.028
-0.276	0.048	-0.964	-0.288	0.121	-0.950	-0.082	-0.193	-0.204	-0.035	0.007	0.014	0.035	0.112	0.025	-0.030
-0.253	0.041	-0.952	-0.286	0.120	-0.951	-0.106	-0.061	-0.223	-0.014	0.000	0.027	0.011	0.120	0.013	-0.034
-0.264	0.037	-0.948	-0.284	0.119	-0.951	-0.125	-0.094	-0.199	-0.028	-0.002	0.031	0.022	0.124	0.009	-0.033
-0.264	0.033	-0.952	-0.280	0.117	-0.953	-0.104	-0.199	-0.170	-0.032	-0.005	0.029	0.022	0.128	0.013	-0.034
-0.249	0.025	-0.948	-0.278	0.116	-0.954	-0.088	-0.070	-0.172	-0.019	-0.011	0.033	0.006	0.135	0.009	-0.036
-0.264	0.025	-0.956	-0.274	0.116	-0.955	-0.068	-0.166	-0.177	-0.038	-0.011	0.026	0.022	0.135	0.017	-0.037
-0.241	0.025	-0.932	-0.272	0.115	-0.955	-0.068	-0.102	-0.191	-0.017	-0.010	0.051	0.002	0.135	0.007	-0.036
-0.253	0.033	-0.948	-0.269	0.115	-0.956	-0.061	-0.142	-0.183	-0.032	-0.002	0.036	0.009	0.127	0.008	-0.038
-0.241	0.033	-0.948	-0.267	0.114	-0.957	-0.111	-0.070	-0.165	-0.022	-0.000	0.036	0.002	0.126	0.008	-0.033
-0.245	0.021	-0.960	-0.263	0.112	-0.958	-0.092	-0.200	-0.145	-0.031	-0.011	0.026	0.001	0.137	0.020	-0.032
-0.226	0.033	-0.956	-0.261	0.111	-0.959	-0.108	-0.080	-0.148	-0.013	0.003	0.030	0.018	0.125	0.016	-0.029
-0.230	0.029	-0.960	-0.259	0.110	-0.960	-0.066	-0.095	-0.142	-0.019	-0.001	0.027	0.015	0.128	0.020	-0.030
-0.230	0.021	-0.968	-0.257	0.109	-0.960	-0.090	-0.062	-0.137	-0.021	-0.007	0.020	0.015	0.136	0.028	-0.027
-0.237	0.025	-0.952	-0.256	0.107	-0.961	-0.112	-0.055	-0.116	-0.030	-0.001	0.036	0.008	0.131	0.012	-0.022
-0.214	0.029	-0.952	-0.254	0.104	-0.961	-0.158	-0.047	-0.115	-0.008	0.005	0.036	0.031	0.127	0.011	-0.019
-0.199	0.021	-0.972	-0.254	0.101	-0.962	-0.175	-0.011	-0.114	0.007	0.001	0.017	0.047	0.134	0.031	-0.011
-0.210	0.021	-0.968	-0.256	0.098	-0.962	-0.176	0.139	-0.111	-0.003	0.004	0.021	0.036	0.133	0.027	0.001
-0.191	0.025	-0.972	-0.258	0.096	-0.962	-0.152	0.099	-0.114	0.018	0.010	0.016	0.055	0.129	0.031	0.007
-0.187	0.025	-0.983	-0.260	0.094	-0.961	-0.115	0.141	-0.133	0.024	0.012	0.004	0.060	0.128	0.042	0.013
-0.207	0.014	-0.991	-0.264	0.093	-0.960	-0.085	0.238	-0.152	0.009	0.001	-0.005	0.041	0.139	0.050	0.020
-0.187	0.002	-0.983	-0.271	0.093	-0.958	-0.020	0.378	-0.173	0.035	-0.010	0.001	0.060	0.150	0.042	0.015
-0.199	0.014	-0.983	-0.277	0.095	-0.956	0.051	0.375	-0.176	0.030	-0.000	-0.001	0.049	0.138	0.042	0.002
-0.253	0.014	-0.995	-0.282	0.097	-0.955	0.082	0.255	-0.172	-0.019	-0.003	-0.014	0.004	0.137	0.054	-0.013
-0.280	0.010	-0.960	-0.284	0.098	-0.954	0.042	0.126	-0.155	-0.044	-0.008	0.020	0.031	0.140	0.018	-0.027
-0.283	0.002	-0.916	-0.285	0.098	-0.953	-0.039	0.092	-0.149	-0.046	-0.015	0.063	0.034	0.147	0.025	-0.035
-0.249	-0.048	-0.885	-0.287	0.097	-0.953	-0.064	0.126	-0.136	-0.010	-0.065	0.094	0.001	0.196	0.057	-0.036
-0.237	-0.068	-0.928	-0.291	0.097	-0.952	-0.015	0.186	-0.129	0.005	-0.084	0.049	0.013	0.215	0.014	-0.024
-0.257	-0.064	-0.968	-0.292	0.099	-0.951	0.087	0.093	-0.112	-0.013	-0.082	0.009	0.006	0.210	0.026	-0.011
-0.233	-0.044	-0.975	-0.295	0.103	-0.950	0.180	0.178	-0.115	0.013	-0.066	-0.000	0.017	0.190	0.034	0.002
-0.249	-0.010	-0.972	-0.296	0.107	-0.949	0.191	0.054	-0.126	-0.001	-0.035	0.003	0.002	0.155	0.030	0.018
-0.222	0.017	-0.983	-0.296	0.110	-0.949	0.129	0.041	-0.126	0.026	-0.011	-0.010	0.029	0.127	0.041	0.040
-0.199	0.041	-1.039	-0.296	0.110	-0.949	0.015	0.052	-0.099	0.050	0.012	-0.065	0.052	0.104	0.097	0.059
-0.187	0.044	-1.086	-0.296	0.110	-0.949	-0.040	0.029	-0.096	0.061	0.016	-0.113	0.064	0.099	0.144	0.082
-0.180	0.041	-1.109	-0.295	0.109	-0.949	-0.056	-0.014	-0.090	0.068	0.013	-0.136	0.072	0.102	0.167	0.098
-0.172	0.025	-1.106	-0.294	0.109	-0.949	-0.028	-0.013	-0.095	0.075	-0.002	-0.132	0.080	0.117	0.163	0.106
-0.180	0.025	-1.109	-0.292	0.110	-0.950	0.053	-0.109	-0.086	0.065	-0.003	-0.136	0.072	0.117	0.167	0.100
-0.157	0.025	-1.070	-0.290	0.113	-0.950	0.115	-0.041	-0.112	0.086	-0.006	-0.096	0.096	0.116	0.128	0.086
-0.203	0.025	-1.050	-0.288	0.116	-0.951	0.164	-0.113	-0.097	0.038	-0.009	-0.076	0.050	0.116	0.108	0.064
-0.214	-0.002	-1.031	-0.287	0.121	-0.950	0.220	-0.024	-0.132	0.025	-0.041	-0.057	0.039	0.143	0.088	0.044
-0.249	-0.010	-1.019	-0.283	0.127	-0.951	0.303	-0.168	-0.130	-0.013	-0.055	-0.045	0.004	0.150	0.076	0.023
-0.237	-0.013	-0.991	-0.280	0.135	-0.951	0.382	-0.135	-0.177	-0.005	-0.066	-0.018	0.016	0.153	0.048	0.014
-0.233	0.010	-1.007	-0.276	0.143	-0.951	0.410	-0.172	-0.186	-0.005	-0.051	-0.034	0.020	0.130	0.064	0.012
-0.207	0.021	-0.972	-0.272	0.152	-0.950	0.455	-0.166	-0.202	0.018	-0.049	0.001	0.047	0.118	0.028	0.017
-0.187	0.041	-0.968	-0.269	0.162	-0.949	0.479	-0.127	-0.162	0.034	-0.039	0.004	0.067	0.098	0.024	0.021
-0.168	0.048	-0.924	-0.266	0.172	-0.949	0.530	-0.134	-0.135	0.050	-0.042	0.047	0.086	0.090	0.019	0.023
-0.183	0.072	-0.932	-0.265	0.183	-0.947	0.544	-0.024	-0.085	0.034	-0.029	0.037	0.071	0.067	0.011	0.023
-0.172	0.091	-0.905	-0.262	0.195	-0.945	0.618	-0.117	-0.050	0.043	-0.022	0.063	0.083	0.048	0.039	0.016
-0.183	0.114	-0.924	-0.263	0.207	-0.942	0.663	0.058	-0.062	0.032	-0.011	0.040	0.072	0.024	0.019	0.008
-0.199	0.114	-0.909	-0.263	0.220	-0.940	0.685	0.011	-0.035	0.017	-0.024	0.053	0.056	0.024	0.035	-0.006
-0.210	0.118	-0.912	-0.263	0.232	-0.936	0.674	0.036	-0.023	0.006	-0.032	0.046	0.045	0.020	0.031	-0.015
-0.260	0.114	-0.920	-0.263	0.245	-0.933	0.660	0.016	-0.038	-0.044	-0.049	0.035	0.005	0.024	0.023	-0.033
-0.230	0.141	-0.909	-0.263	0.256	-0.930	0.615	0.003	-0.045	-0.014	-0.033	0.044	0.026	0.004	0.035	-0.042
-0.283	0.153	-0.924	-0.262	0.267	-0.927	0.581	-0.020	-0.038	-0.068	-0.032	0.025	0.028	0.015	0.019	-0.048
-0.257	0.203	-0.920	-0.262	0.277	-0.925	0.532	-0.002	-0.075	-0.042	0.008	0.026	0.001	0.066	0.023	-0.047
-0.260	0.203	-0.944	-0.261	0.286	-0.922	0.512	-0.055	-0.072	-0.047	-0.001	0.000	0.005	0.066	0.000	-0.048
-0.260	0.195	-0.932	-0.259	0.295	-0.920	0.470	-0.046	-0.081	-0.048	-0.018	0.010	0.005	0.058	0.012	-0.041
-0.245	0.230	-0.944	-0.258	0.303	-0.917	0.438	-0.031	-0.054	-0.034	0.009	-0.005	0.011	0.093	0.000	-0.037
-0.245	0.218	-0.928	-0.256	0.311	-0.915	0.442	-0.084	-0.062	-0.036	-0.011	0.009	0.011	0.082	0.016	-0.032
-0.245	0.257	-0.952	-0.255	0.319	-0.913	0.402	-0.083	-0.043	-0.038	0.020	-0.017	0.011	0.120	0.008	-0.026
-0.226	0.265	-0.932	-0.252	0.326	-0.911	0.400	-0.088	-0.076	-0.021	0.021	0.001	0.030	0.128	0.012	-0.026
-0.222	0.257	-0.928	-0.251	0.333	-0.909	0.358	-0.013	-0.088	-0.018	0.006	0.003	0.034	0.120	0.016	-0.021
-0.233	0.269	-0.932	-0.249	0.339	-0.907	0.336	-0.107	-0.076	-0.032	0.012	-0.003	0.022	0.132	0.012	-0.020
-0.210	0.253	-0.912	-0.249	0.345	-0.905	0.306	0.007	-0.067	-0.009	-0.010	0.015	0.046	0.116	0.032	-0.021
-0.218	0.276	-0.912	-0.248	0.350	-0.903	0.279	0.007	-0.052	-0.017	0.009	0.013	0.038	0.139	0.032	-0.024
-0.222	0.269	-0.909	-0.248	0.354	-0.902	0.258	-0.026	-0.008	-0.022	-0.004	0.015	0.034	0.132	0.036	-0.025
-0.230	0.276	-0.901	-0.248	0.359	-0.900	0.266	0.003	-0.008	-0.029	-0.000	0.021	0.026	0.139	0.043	-0.027
-0.226	0.280	-0.893	-0.248	0.363	-0.898	0.234	-0.002	0.021	-0.025	-0.000	0.027	0.030	0.143	0.051	-0.025
-0.218	0.284	-0.897	-0.247	0.367	-0.897	0.246	-0.040	0.050	-0.018	-0.001	0.022	0.038	0.147	0.047	-0.022
-0.203	0.292	-0.897	-0.249	0.370	-0.895	0.212	0.069	0.081	-0.001	0.004	0.020	0.053	0.154	0.047	-0.014
-0.218	0.292	-0.920	-0.249	0.373	-0.894	0.181	-0.035	0.098	-0.016	0.002	-0.005	0.037	0.154	0.024	-0.010
-0.191	0.303	-0.901	-0.250	0.375	-0.893	0.145	0.028	0.109	0.012	0.011	0.014	0.064	0.165	0.044	-0.008
-0.214	0.300	-0.909	-0.251	0.376	-0.892	0.116	0.030	0.097	-0.010	0.006	0.005	0.041	0.161	0.036	-0.009
-0.218	0.296	-0.912	-0.254	0.377	-0.891	0.081	0.094	0.085	-0.012	0.001	0.000	0.036	0.157	0.032	-0.007
-0.222	0.288	-0.909	-0.256	0.377	-0.890	0.078	0.083	0.089	-0.014	-0.007	0.003	0.032	0.149	0.036	-0.011
-0.218	0.288	-0.916	-0.257	0.377	-0.890	0.047	0.016	0.105	-0.009	-0.007	-0.005	0.036	0.148	0.028	-0.011
-0.226	0.280	-0.920	-0.259	0.377	-0.889	0.035	0.067	0.103	-0.015	-0.014	-0.009	0.028	0.140	0.024	-0.014
-0.233	0.288	-0.936	-0.259	0.377	-0.889	0.010	-0.022	0.105	-0.022	-0.006	-0.025	0.020	0.148	0.008	-0.014
-0.241	0.292	-0.909	-0.261	0.376	-0.889	-0.017	0.086	0.093	-0.028	-0.001	0.002	0.012	0.151	0.036	-0.020
-0.233	0.296	-0.916	-0.262	0.374	-0.890	-0.062	0.028	0.125	-0.019	0.005	-0.005	0.020	0.154	0.028	-0.019
-0.253	0.292	-0.905	-0.265	0.372	-0.890	-0.071	0.108	0.095	-0.035	0.003	0.007	0.000	0.150	0.039	-0.020
-0.226	0.288	-0.909	-0.265	0.369	-0.891	-0.084	-0.039	0.099	-0.008	0.001	0.004	0.027	0.146	0.035	-0.019
-0.237	0.292	-0.916	-0.266	0.367	-0.891	-0.088	0.041	0.097	-0.019	0.008	-0.004	0.015	0.149	0.028	-0.017
-0.241	0.280	-0.912	-0.266	0.364	-0.893	-0.113	-0.078	0.109	-0.023	-0.001	0.002	0.011	0.137	0.032	-0.013
-0.230	0.284	-0.928	-0.267	0.362	-0.893	-0.102	0.043	0.102	-0.010	0.005	-0.013	0.023	0.141	0.016	-0.014
-0.237	0.272	-0.924	-0.267	0.359	-0.894	-0.113	-0.023	0.121	-0.017	-0.003	-0.008	0.015	0.129	0.020	-0.012
-0.241	0.269	-0.924	-0.268	0.356	-0.895	-0.121	-0.001	0.124	-0.021	-0.004	-0.007	0.011	0.124	0.020	-0.011
-0.226	0.272	-0.912	-0.269	0.353	-0.896	-0.108	0.017	0.118	-0.004	0.003	0.005	0.026	0.128	0.031	-0.011
-0.237	0.265	-0.916	-0.271	0.350	-0.897	-0.114	0.065	0.119	-0.014	-0.002	0.002	0.014	0.119	0.027	-0.010
-0.233	0.269	-0.924	-0.273	0.348	-0.897	-0.091	0.063	0.101	-0.008	0.004	-0.006	0.018	0.123	0.020	-0.013
-0.241	0.269	-0.924	-0.276	0.345	-0.897	-0.109	0.140	0.092	-0.013	0.007	-0.006	0.010	0.122	0.019	-0.015
-0.268	0.269	-0.936	-0.277	0.342	-0.898	-0.104	0.003	0.104	-0.039	0.009	-0.017	0.017	0.122	0.007	-0.019
-0.253	0.249	-0.932	-0.279	0.340	-0.898	-0.091	0.094	0.097	-0.022	-0.008	-0.013	0.001	0.102	0.011	-0.021
-0.272	0.249	-0.928	-0.280	0.337	-0.899	-0.113	0.028	0.103	-0.040	-0.005	-0.008	0.021	0.101	0.015	-0.023
-0.253	0.249	-0.936	-0.281	0.335	-0.899	-0.065	0.013	0.092	-0.020	-0.003	-0.015	0.002	0.101	0.007	-0.020
-0.257	0.245	-0.916	-0.282	0.332	-0.900	-0.119	0.051	0.090	-0.022	-0.004	0.005	0.005	0.097	0.027	-0.017
-0.257	0.261	-0.936	-0.282	0.330	-0.901	-0.099	-0.024	0.081	-0.022	0.014	-0.014	0.005	0.111	0.007	-0.013
-0.230	0.257	-0.909	-0.283	0.327	-0.902	-0.141	0.033	0.082	0.005	0.014	0.015	0.021	0.107	0.035	-0.010
-0.257	0.245	-0.936	-0.285	0.324	-0.902	-0.134	0.073	0.063	-0.020	0.005	-0.012	0.005	0.095	0.007	-0.009
-0.237	0.242	-0.924	-0.287	0.320	-0.903	-0.159	0.064	0.083	0.001	0.005	0.000	0.014	0.091	0.019	-0.008
-0.260	0.222	-0.936	-0.287	0.317	-0.904	-0.140	0.016	0.068	-0.022	-0.012	-0.010	0.009	0.071	0.007	-0.011
-0.253	0.234	-0.932	-0.288	0.313	-0.905	-0.153	0.033	0.073	-0.013	0.003	-0.005	0.002	0.082	0.011	-0.013
-0.257	0.218	-0.924	-0.290	0.310	-0.905	-0.129	0.078	0.072	-0.015	-0.009	0.003	0.005	0.066	0.019	-0.015
-0.272	0.230	-0.940	-0.291	0.307	-0.906	-0.141	0.019	0.086	-0.030	0.006	-0.012	0.021	0.077	0.003	-0.016
-0.257	0.214	-0.932	-0.292	0.304	-0.907	-0.116	0.017	0.081	-0.014	-0.007	-0.003	0.005	0.061	0.011	-0.015
-0.268	0.214	-0.940	-0.292	0.301	-0.908	-0.116	0.023	0.078	-0.025	-0.004	-0.010	0.017	0.061	0.003	-0.018
-0.253	0.214	-0.936	-0.293	0.299	-0.908	-0.086	0.025	0.069	-0.009	-0.002	-0.005	0.001	0.060	0.007	-0.018
-0.280	0.218	-0.936	-0.294	0.296	-0.909	-0.123	0.016	0.079	-0.035	0.005	-0.004	0.028	0.063	0.007	-0.018
-0.268	0.207	-0.928	-0.295	0.294	-0.909	-0.079	0.042	0.065	-0.023	-0.005	0.004	0.016	0.051	0.015	-0.017
-0.260	0.203	-0.940	-0.296	0.292	-0.909	-0.088	0.045	0.069	-0.014	-0.006	-0.007	0.009	0.047	0.003	-0.019
-0.268	0.184	-0.940	-0.297	0.290	-0.910	-0.080	0.042	0.057	-0.021	-0.023	-0.007	0.016	0.027	0.003	-0.017
-0.268	0.187	-0.940	-0.297	0.288	-0.910	-0.076	-0.010	0.062	-0.020	-0.017	-0.006	0.016	0.030	0.003	-0.015
-0.272	0.199	-0.936	-0.297	0.286	-0.911	-0.059	-0.010	0.066	-0.024	-0.004	-0.002	0.020	0.041	0.007	-0.018
-0.257	0.195	-0.924	-0.298	0.284	-0.911	-0.080	0.029	0.069	-0.008	-0.006	0.011	0.004	0.037	0.018	-0.018
-0.276	0.191	-0.936	-0.298	0.282	-0.912	-0.063	-0.014	0.062	-0.027	-0.008	-0.001	0.023	0.032	0.006	-0.018
-0.260	0.199	-0.924	-0.300	0.280	-0.912	-0.073	0.073	0.062	-0.010	0.002	0.011	0.007	0.040	0.018	-0.016
-0.272	0.191	-0.940	-0.300	0.279	-0.912	-0.060	-0.007	0.057	-0.022	-0.004	-0.004	0.019	0.031	0.002	-0.015
-0.264	0.187	-0.936	-0.301	0.276	-0.913	-0.083	0.025	0.065	-0.014	-0.006	0.000	0.011	0.027	0.006	-0.014
-0.260	0.187	-0.940	-0.301	0.275	-0.913	-0.058	0.019	0.059	-0.009	-0.004	-0.003	0.007	0.026	0.002	-0.013
-0.268	0.184	-0.932	-0.301	0.273	-0.914	-0.056	-0.006	0.063	-0.017	-0.007	0.005	0.014	0.022	0.010	-0.014
-0.264	0.184	-0.944	-0.302	0.272	-0.914	-0.026	0.046	0.063	-0.012	-0.005	-0.007	0.010	0.021	0.002	-0.013
-0.276	0.191	-0.936	-0.302	0.271	-0.914	-0.030	-0.048	0.066	-0.024	0.003	0.002	0.021	0.028	0.006	-0.015
-0.260	0.195	-0.932	-0.302	0.270	-0.914	-0.028	0.031	0.049	-0.008	0.008	0.006	0.005	0.032	0.009	-0.014
-0.272	0.187	-0.940	-0.303	0.269	-0.914	-0.040	0.014	0.045	-0.019	0.002	-0.002	0.016	0.023	0.001	-0.016
-0.268	0.176	-0.932	-0.303	0.267	-0.915	-0.035	0.018	0.041	-0.015	-0.009	0.006	0.013	0.011	0.009	-0.015
-0.272	0.172	-0.932	-0.304	0.266	-0.915	-0.025	0.029	0.039	-0.018	-0.011	0.006	0.017	0.006	0.009	-0.017
-0.268	0.168	-0.936	-0.304	0.266	-0.915	-0.011	0.004	0.040	-0.014	-0.015	0.002	0.013	0.002	0.006	-0.017
-0.276	0.160	-0.932	-0.305	0.265	-0.915	0.013	0.035	0.028	-0.021	-0.022	0.006	0.020	0.007	0.010	-0.018
-0.276	0.176	-0.940	-0.305	0.265	-0.915	0.010	-0.026	0.046	-0.021	-0.006	-0.002	0.020	0.007	0.002	-0.018
-0.272	0.168	-0.924	-0.305	0.265	-0.915	0.007	0.003	0.044	-0.017	-0.013	0.014	0.016	0.002	0.017	-0.017
-0.272	0.180	-0.928	-0.305	0.264	-0.915	-0.010	-0.006	0.057	-0.017	-0.001	0.010	0.016	0.009	0.013	-0.014
-0.260	0.180	-0.928	-0.305	0.263	-0.915	-0.019	0.000	0.063	-0.005	-0.000	0.011	0.005	0.009	0.013	-0.014
-0.260	0.180	-0.928	-0.306	0.262	-0.915	-0.011	0.039	0.067	-0.004	0.001	0.010	0.004	0.008	0.012	-0.012
-0.276	0.176	-0.948	-0.306	0.261	-0.916	-0.035	-0.015	0.070	-0.019	-0.002	-0.009	0.019	0.004	0.008	-0.009
-0.264	0.168	-0.928	-0.307	0.260	-0.916	-0.009	0.025	0.051	-0.007	-0.009	0.011	0.007	0.005	0.011	-0.010
-0.268	0.168	-0.948	-0.307	0.259	-0.916	-0.047	0.008	0.068	-0.010	-0.007	-0.009	0.011	0.005	0.010	-0.009
-0.260	0.164	-0.920	-0.307	0.257	-0.916	-0.035	-0.014	0.059	-0.003	-0.010	0.019	0.003	0.010	0.017	-0.010
-0.268	0.164	-0.948	-0.308	0.256	-0.916	-0.059	0.039	0.049	-0.010	-0.008	-0.008	0.010	0.010	0.011	-0.011
-0.276	0.157	-0.936	-0.309	0.254	-0.917	-0.049	0.026	0.060	-0.017	-0.014	0.004	0.017	0.019	0.000	-0.012
-0.276	0.157	-0.936	-0.310	0.253	-0.916	-0.025	0.070	0.048	-0.015	-0.013	0.004	0.017	0.019	0.000	-0.014
-0.272	0.157	-0.936	-0.311	0.252	-0.916	-0.027	0.049	0.063	-0.010	-0.012	0.004	0.013	0.020	0.001	-0.016
-0.287	0.164	-0.948	-0.311	0.251	-0.917	-0.008	-0.015	0.062	-0.026	-0.003	-0.008	0.028	0.013	0.013	-0.014
-0.280	0.164	-0.944	-0.311	0.251	-0.917	0.005	-0.015	0.059	-0.018	-0.003	-0.004	0.020	0.014	0.009	-0.014
-0.268	0.168	-0.936	-0.312	0.250	-0.917	-0.008	0.035	0.053	-0.006	0.002	0.004	0.009	0.011	0.001	-0.014
-0.276	0.160	-0.932	-0.312	0.249	-0.917	-0.001	-0.002	0.045	-0.013	-0.005	0.008	0.016	0.019	0.002	-0.013
-0.276	0.153	-0.936	-0.312	0.248	-0.917	-0.013	0.005	0.047	-0.013	-0.012	0.004	0.015	0.028	0.001	-0.014
-0.280	0.145	-0.936	-0.313	0.247	-0.917	-0.028	0.050	0.056	-0.016	-0.019	0.004	0.019	0.036	0.001	-0.015
-0.283	0.149	-0.936	-0.314	0.246	-0.917	-0.027	0.010	0.047	-0.019	-0.014	0.004	0.022	0.032	0.001	-0.015
-0.276	0.145	-0.928	-0.315	0.245	-0.917	-0.021	0.047	0.039	-0.011	-0.017	0.012	0.014	0.036	0.007	-0.014
-0.276	0.149	-0.936	-0.315	0.244	-0.917	-0.031	0.037	0.040	-0.010	-0.012	0.004	0.014	0.033	0.001	-0.014
-0.276	0.145	-0.940	-0.316	0.243	-0.917	-0.020	0.018	0.050	-0.009	-0.015	0.000	0.014	0.037	0.005	-0.012
-0.283	0.153	-0.936	-0.316	0.242	-0.917	-0.027	0.012	0.047	-0.017	-0.006	0.004	0.022	0.030	0.001	-0.013
-0.276	0.149	-0.940	-0.317	0.241	-0.917	-0.015	0.009	0.045	-0.009	-0.009	0.001	0.014	0.034	0.005	-0.013
-0.283	0.149	-0.928	-0.317	0.240	-0.917	-0.025	0.031	0.053	-0.016	-0.008	0.012	0.022	0.034	0.007	-0.012
-0.276	0.149	-0.932	-0.318	0.239	-0.917	-0.016	0.019	0.047	-0.008	-0.007	0.009	0.014	0.034	0.004	-0.011
-0.272	0.153	-0.940	-0.318	0.239	-0.918	-0.004	-0.003	0.042	-0.004	-0.002	0.001	0.010	0.030	0.004	-0.011
-0.283	0.153	-0.940	-0.320	0.239	-0.917	0.009	0.107	0.033	-0.013	-0.002	0.000	0.022	0.029	0.004	-0.009
-0.276	0.141	-0.928	-0.318	0.238	-0.918	0.003	-0.086	0.050	-0.007	-0.013	0.013	0.014	0.041	0.007	-0.010
-0.276	0.137	-0.932	-0.319	0.238	-0.917	0.028	0.052	0.034	-0.006	-0.017	0.008	0.014	0.044	0.004	-0.010
-0.283	0.141	-0.936	-0.320	0.238	-0.917	0.017	0.007	0.047	-0.014	-0.013	0.004	0.022	0.040	0.000	-0.009
-0.276	0.137	-0.944	-0.319	0.238	-0.917	0.026	-0.010	0.034	-0.006	-0.017	-0.004	0.014	0.043	0.008	-0.006
-0.280	0.153	-0.944	-0.319	0.238	-0.917	0.022	-0.006	0.036	-0.010	-0.001	-0.004	0.018	0.027	0.008	-0.006
-0.264	0.157	-0.932	-0.320	0.238	-0.917	0.021	0.053	0.023	0.006	0.003	0.008	0.002	0.023	0.004	-0.007
-0.280	0.153	-0.936	-0.321	0.238	-0.917	0.012	0.028	0.024	-0.008	-0.001	0.004	0.017	0.027	0.000	-0.008
-0.287	0.149	-0.936	-0.320	0.237	-0.917	0.004	-0.040	0.041	-0.017	-0.005	0.004	0.025	0.030	0.000	-0.010
-0.283	0.153	-0.940	-0.321	0.237	-0.917	0.026	0.046	0.027	-0.012	-0.001	-0.000	0.021	0.025	0.004	-0.013
-0.283	0.137	-0.932	-0.321	0.237	-0.917	-0.002	-0.023	0.041	-0.012	-0.016	0.008	0.021	0.040	0.004	-0.012
-0.283	0.137	-0.932	-0.321	0.236	-0.917	0.006	0.016	0.024	-0.012	-0.015	0.008	0.021	0.040	0.004	-0.010
-0.276	0.149	-0.940	-0.322	0.236	-0.917	0.002	0.029	0.015	-0.004	-0.003	0.000	0.013	0.028	0.003	-0.009
-0.283	0.145	-0.948	-0.322	0.236	-0.917	0.000	0.005	0.019	-0.012	-0.007	-0.008	0.021	0.031	0.011	-0.008
-0.283	0.149	-0.948	-0.322	0.235	-0.917	-0.004	0.004	0.022	-0.011	-0.003	-0.008	0.021	0.027	0.011	-0.008
-0.280	0.149	-0.940	-0.323	0.234	-0.917	-0.015	0.046	0.018	-0.007	-0.002	-0.000	0.016	0.026	0.003	-0.008
-0.287	0.149	-0.944	-0.322	0.234	-0.917	-0.012	-0.042	0.020	-0.015	-0.001	-0.004	0.024	0.026	0.007	-0.006
-0.276	0.153	-0.944	-0.322	0.233	-0.918	-0.035	-0.007	0.015	-0.004	0.004	-0.003	0.012	0.021	0.007	-0.008
-0.276	0.145	-0.948	-0.322	0.232	-0.918	-0.017	0.004	0.001	-0.004	-0.004	-0.007	0.012	0.028	0.010	-0.008
-0.291	0.137	-0.940	-0.321	0.231	-0.918	-0.028	-0.035	0.012	-0.020	-0.010	0.001	0.027	0.036	0.002	-0.008
-0.276	0.145	-0.940	-0.321	0.231	-0.918	-0.022	0.019	0.010	-0.004	-0.002	0.001	0.012	0.027	0.002	-0.007
-0.283	0.149	-0.944	-0.321	0.230	-0.919	-0.007	-0.030	0.010	-0.013	0.002	-0.002	0.020	0.023	0.006	-0.010
-0.272	0.153	-0.940	-0.321	0.230	-0.919	-0.012	0.036	0.008	-0.001	0.007	0.002	0.008	0.018	0.002	-0.007
-0.283	0.137	-0.940	-0.320	0.229	-0.919	-0.011	-0.038	0.011	-0.013	-0.008	0.002	0.020	0.033	0.002	-0.006
-0.280	0.145	-0.948	-0.321	0.229	-0.919	-0.022	0.028	0.005	-0.009	0.000	-0.006	0.016	0.025	0.010	-0.004
-0.272	0.141	-0.952	-0.321	0.228	-0.919	-0.013	0.010	-0.001	-0.001	-0.003	-0.010	0.008	0.028	0.013	-0.005
-0.280	0.137	-0.952	-0.321	0.228	-0.919	-0.008	-0.010	0.005	-0.009	-0.006	-0.009	0.016	0.032	0.013	-0.003
-0.276	0.129	-0.940	-0.320	0.227	-0.920	-0.000	-0.041	0.008	-0.006	-0.014	0.003	0.012	0.039	0.001	-0.004
-0.272	0.133	-0.944	-0.319	0.227	-0.920	0.000	-0.016	0.003	-0.002	-0.010	-0.001	0.008	0.035	0.005	-0.001
-0.283	0.141	-0.948	-0.320	0.227	-0.920	-0.002	0.028	-0.006	-0.013	-0.002	-0.005	0.020	0.027	0.009	-0.003
-0.249	0.133	-0.936	-0.319	0.226	-0.920	-0.001	-0.028	0.002	0.020	-0.009	0.007	0.014	0.034	0.003	-0.001
-0.287	0.145	-0.948	-0.319	0.226	-0.920	-0.004	0.010	-0.004	-0.018	0.003	-0.005	0.024	0.022	0.008	-0.004
-0.264	0.133	-0.944	-0.319	0.226	-0.921	0.006	-0.015	-0.005	0.005	-0.009	-0.001	0.002	0.034	0.004	-0.003
-0.287	0.137	-0.952	-0.318	0.226	-0.921	0.003	-0.005	-0.004	-0.019	-0.005	-0.008	0.025	0.030	0.011	-0.010
-0.276	0.133	-0.940	-0.318	0.225	-0.921	-0.009	-0.028	-0.002	-0.008	-0.008	0.004	0.013	0.033	0.001	-0.007
-0.283	0.137	-0.940	-0.318	0.225	-0.921	0.005	0.033	-0.009	-0.015	-0.004	0.004	0.020	0.030	0.001	-0.010
-0.272	0.137	-0.956	-0.318	0.225	-0.921	0.004	-0.024	0.001	-0.004	-0.004	-0.012	0.009	0.030	0.015	-0.007
-0.280	0.141	-0.944	-0.317	0.225	-0.921	0.012	-0.008	0.001	-0.012	0.000	0.000	0.016	0.026	0.004	-0.005
-0.268	0.141	-0.948	-0.317	0.225	-0.921	0.000	-0.010	0.002	-0.001	0.000	-0.004	0.005	0.026	0.008	-0.002
-0.268	0.141	-0.948	-0.316	0.225	-0.922	0.000	-0.036	0.005	-0.002	0.001	-0.003	0.005	0.026	0.009	-0.003
-0.260	0.145	-0.932	-0.316	0.224	-0.922	-0.006	0.013	-0.009	0.006	0.005	0.013	0.002	0.023	0.007	-0.002
-0.268	0.141	-0.940	-0.316	0.224	-0.922	-0.006	-0.009	-0.011	-0.002	0.001	0.005	0.005	0.027	0.001	-0.004
-0.276	0.137	-0.948	-0.316	0.224	-0.922	-0.004	0.021	-0.009	-0.009	-0.002	-0.003	0.013	0.031	0.009	-0.006
-0.276	0.133	-0.936	-0.316	0.224	-0.922	-0.002	-0.020	-0.005	-0.010	-0.006	0.009	0.014	0.035	0.003	-0.009
-0.272	0.129	-0.940	-0.316	0.224	-0.922	0.023	0.031	-0.019	-0.006	-0.010	0.005	0.010	0.040	0.001	-0.011
-0.280	0.129	-0.940	-0.317	0.224	-0.922	0.011	0.027	-0.012	-0.013	-0.010	0.005	0.018	0.040	0.000	-0.010
-0.280	0.126	-0.944	-0.316	0.224	-0.922	0.024	-0.028	-0.014	-0.014	-0.014	0.001	0.018	0.044	0.004	-0.010
-0.272	0.137	-0.944	-0.315	0.224	-0.922	0.018	-0.014	-0.014	-0.006	-0.003	0.001	0.011	0.033	0.003	-0.008
-0.272	0.129	-0.936	-0.315	0.224	-0.922	0.012	-0.030	-0.013	-0.007	-0.010	0.009	0.011	0.041	0.006	-0.009
-0.264	0.129	-0.944	-0.315	0.225	-0.922	0.033	0.021	-0.014	0.001	-0.011	0.001	0.003	0.041	0.001	-0.007
-0.280	0.141	-0.944	-0.314	0.225	-0.922	0.021	-0.018	-0.002	-0.015	0.001	0.001	0.019	0.030	0.000	-0.006
-0.268	0.141	-0.944	-0.314	0.225	-0.922	0.034	-0.008	-0.005	-0.004	0.000	0.001	0.009	0.031	0.000	-0.005
-0.268	0.145	-0.944	-0.314	0.226	-0.922	0.029	0.024	-0.009	-0.004	0.004	0.001	0.009	0.027	0.001	-0.005
-0.268	0.137	-0.948	-0.313	0.226	-0.922	0.022	-0.042	-0.001	-0.005	-0.004	-0.003	0.010	0.035	0.003	-0.002
-0.264	0.137	-0.952	-0.313	0.226	-0.922	0.031	0.008	-0.014	-0.001	-0.004	-0.007	0.006	0.036	0.006	-0.001
-0.260	0.133	-0.932	-0.313	0.226	-0.922	0.027	0.004	-0.013	0.003	-0.009	0.013	0.002	0.040	0.014	-0.001
-0.260	0.137	-0.944	-0.313	0.227	-0.922	0.023	-0.013	-0.023	0.002	-0.005	0.001	0.003	0.036	0.002	0.000
-0.268	0.137	-0.948	-0.313	0.227	-0.922	0.022	-0.000	-0.020	-0.006	-0.005	-0.003	0.011	0.037	0.001	-0.002
-0.260	0.141	-0.948	-0.313	0.227	-0.922	0.012	0.020	-0.017	0.002	-0.001	-0.003	0.003	0.033	0.001	-0.002
-0.276	0.133	-0.956	-0.312	0.227	-0.923	0.012	-0.030	-0.013	-0.014	-0.009	-0.010	0.019	0.042	0.009	-0.003
-0.264	0.137	-0.952	-0.312	0.227	-0.923	0.029	-0.006	-0.019	-0.003	-0.006	-0.006	0.007	0.038	0.005	-0.000
-0.268	0.133	-0.948	-0.312	0.228	-0.922	0.031	0.011	-0.017	-0.006	-0.010	-0.003	0.011	0.042	0.001	-0.004
-0.253	0.137	-0.952	-0.312	0.228	-0.922	0.034	0.007	-0.020	0.009	-0.006	-0.007	0.004	0.039	0.005	-0.004
-0.280	0.141	-0.944	-0.311	0.229	-0.922	0.045	-0.001	-0.022	-0.018	-0.003	0.001	0.023	0.035	0.003	-0.006
-0.272	0.137	-0.948	-0.311	0.230	-0.922	0.050	-0.004	-0.025	-0.011	-0.008	-0.003	0.015	0.040	0.001	-0.006
-0.272	0.133	-0.948	-0.311	0.231	-0.922	0.052	-0.019	-0.023	-0.012	-0.013	-0.003	0.015	0.044	0.001	-0.008
-0.264	0.137	-0.948	-0.310	0.232	-0.922	0.055	-0.019	-0.018	-0.005	-0.010	-0.003	0.008	0.041	0.002	-0.006
-0.264	0.137	-0.948	-0.310	0.233	-0.922	0.070	0.017	-0.025	-0.004	-0.011	-0.003	0.008	0.041	0.002	-0.003
-0.264	0.141	-0.948	-0.310	0.234	-0.922	0.062	-0.012	-0.018	-0.005	-0.008	-0.003	0.008	0.038	0.002	-0.003
-0.257	0.153	-0.948	-0.310	0.235	-0.921	0.062	0.017	-0.021	0.003	0.002	-0.004	0.000	0.027	0.002	-0.005
-0.268	0.157	-0.944	-0.309	0.236	-0.921	0.057	-0.007	-0.014	-0.009	0.005	0.000	0.011	0.023	0.002	-0.004
-0.268	0.149	-0.936	-0.308	0.237	-0.921	0.065	-0.042	-0.017	-0.010	-0.003	0.008	0.011	0.032	0.009	-0.004
-0.257	0.141	-0.940	-0.308	0.238	-0.921	0.064	-0.011	-0.023	0.001	-0.012	0.004	0.000	0.040	0.005	-0.004
-0.260	0.149	-0.948	-0.308	0.239	-0.921	0.057	0.007	-0.022	-0.003	-0.005	-0.004	0.004	0.033	0.003	-0.004
-0.257	0.145	-0.948	-0.308	0.239	-0.921	0.046	0.047	-0.034	0.002	-0.010	-0.004	0.000	0.037	0.003	-0.004
-0.268	0.145	-0.936	-0.308	0.240	-0.921	0.032	0.004	-0.026	-0.010	-0.011	0.007	0.011	0.037	0.009	-0.004
-0.264	0.145	-0.940	-0.308	0.240	-0.921	0.007	-0.024	-0.021	-0.007	-0.011	0.004	0.007	0.037	0.005	-0.006
-0.260	0.141	-0.940	-0.308	0.240	-0.921	0.024	0.023	-0.019	-0.003	-0.015	0.004	0.003	0.042	0.005	-0.008
-0.268	0.157	-0.944	-0.307	0.241	-0.921	0.049	-0.031	-0.014	-0.011	0.000	-0.000	0.011	0.027	0.000	-0.007
-0.260	0.157	-0.936	-0.307	0.242	-0.920	0.055	0.018	-0.017	-0.004	-0.001	0.007	0.003	0.027	0.008	-0.006
-0.264	0.153	-0.948	-0.307	0.243	-0.920	0.068	-0.018	-0.017	-0.008	-0.006	-0.005	0.007	0.031	0.004	-0.004
-0.264	0.153	-0.956	-0.306	0.244	-0.920	0.078	0.005	-0.025	-0.008	-0.007	-0.013	0.007	0.032	0.012	-0.005
-0.249	0.153	-0.944	-0.306	0.245	-0.920	0.064	-0.004	-0.027	0.007	-0.008	-0.001	0.008	0.032	0.000	-0.005
-0.272	0.153	-0.940	-0.306	0.246	-0.920	0.049	-0.018	-0.018	-0.017	-0.009	0.003	0.015	0.032	0.004	-0.004
-0.260	0.145	-0.940	-0.305	0.247	-0.920	0.067	-0.030	-0.010	-0.006	-0.017	0.003	0.003	0.041	0.004	-0.004
-0.257	0.153	-0.944	-0.305	0.248	-0.919	0.070	0.022	-0.011	-0.002	-0.011	-0.002	0.000	0.033	0.001	-0.008
-0.257	0.160	-0.944	-0.305	0.249	-0.919	0.073	0.006	-0.015	-0.002	-0.004	-0.002	0.000	0.026	0.001	-0.008
-0.264	0.160	-0.932	-0.304	0.250	-0.919	0.076	-0.051	-0.014	-0.011	-0.005	0.010	0.008	0.026	0.011	-0.007
-0.276	0.180	-0.948	-0.303	0.252	-0.919	0.059	-0.036	-0.030	-0.023	0.013	-0.006	0.019	0.007	0.005	-0.007
-0.253	0.180	-0.944	-0.302	0.252	-0.919	0.038	-0.022	-0.037	-0.001	0.012	-0.002	0.004	0.007	0.001	-0.006
-0.253	0.160	-0.936	-0.302	0.253	-0.919	0.036	-0.016	-0.031	-0.001	-0.008	0.006	0.004	0.027	0.007	-0.004
-0.237	0.164	-0.928	-0.301	0.253	-0.919	0.027	-0.007	-0.030	0.014	-0.004	0.014	0.019	0.024	0.015	-0.001
-0.253	0.160	-0.932	-0.301	0.254	-0.919	0.023	-0.006	-0.021	-0.002	-0.008	0.010	0.004	0.028	0.011	0.000
-0.253	0.164	-0.940	-0.300	0.254	-0.920	0.021	-0.053	-0.008	-0.003	-0.005	0.003	0.004	0.025	0.003	0.002
-0.245	0.172	-0.948	-0.300	0.254	-0.920	0.026	0.021	-0.013	0.005	0.003	-0.005	0.011	0.017	0.005	0.000
-0.245	0.172	-0.948	-0.299	0.254	-0.920	0.016	-0.052	-0.011	0.004	0.003	-0.005	0.011	0.018	0.005	0.000
-0.249	0.180	-0.940	-0.299	0.254	-0.920	0.012	0.004	-0.019	-0.000	0.010	0.003	0.007	0.011	0.003	0.002
-0.253	0.180	-0.944	-0.298	0.254	-0.920	0.010	-0.042	-0.010	-0.005	0.010	-0.001	0.003	0.011	0.001	-0.001
-0.241	0.168	-0.940	-0.297	0.255	-0.920	0.024	-0.008	-0.022	0.006	-0.002	0.003	0.015	0.023	0.003	-0.002
-0.249	0.160	-0.924	-0.296	0.255	-0.920	0.016	-0.032	-0.012	-0.003	-0.009	0.019	0.007	0.031	0.018	-0.001
-0.249	0.153	-0.948	-0.296	0.255	-0.921	0.026	-0.026	-0.006	-0.003	-0.017	-0.004	0.007	0.039	0.005	-0.002
-0.241	0.153	-0.948	-0.296	0.255	-0.920	0.038	0.024	-0.018	0.005	-0.018	-0.004	0.014	0.039	0.005	-0.008
-0.257	0.160	-0.948	-0.296	0.256	-0.920	0.053	-0.007	-0.013	-0.011	-0.011	-0.005	0.001	0.032	0.005	-0.012
-0.276	0.164	-0.944	-0.294	0.257	-0.920	0.076	-0.070	-0.000	-0.032	-0.008	-0.001	0.020	0.028	0.001	-0.014
-0.264	0.180	-0.928	-0.293	0.259	-0.921	0.079	-0.093	0.001	-0.022	0.006	0.015	0.009	0.013	0.014	-0.016
-0.249	0.195	-0.932	-0.291	0.260	-0.921	0.088	-0.063	-0.006	-0.008	0.020	0.011	0.006	0.002	0.011	-0.014
-0.241	0.184	-0.928	-0.290	0.261	-0.920	0.081	-0.035	-0.011	-0.001	0.007	0.015	0.014	0.010	0.015	-0.008
-0.237	0.172	-0.940	-0.290	0.263	-0.920	0.070	-0.019	-0.019	0.002	-0.006	0.003	0.018	0.022	0.003	-0.006
-0.241	0.160	-0.948	-0.290	0.263	-0.920	0.051	0.001	-0.023	-0.002	-0.018	-0.005	0.014	0.034	0.005	-0.007
-0.253	0.160	-0.948	-0.288	0.264	-0.921	0.042	-0.080	-0.014	-0.015	-0.018	-0.004	0.002	0.034	0.005	-0.009
-0.253	0.168	-0.936	-0.287	0.265	-0.921	0.043	-0.034	-0.022	-0.016	-0.011	0.008	0.002	0.026	0.007	-0.011
-0.253	0.176	-0.936	-0.285	0.265	-0.921	0.055	-0.092	-0.013	-0.017	-0.005	0.008	0.002	0.019	0.007	-0.012
-0.237	0.191	-0.924	-0.284	0.266	-0.921	0.064	-0.044	-0.016	-0.003	0.010	0.020	0.017	0.003	0.018	-0.009
-0.230	0.184	-0.924	-0.283	0.268	-0.921	0.077	-0.045	-0.013	0.004	0.001	0.020	0.025	0.011	0.018	-0.007
-0.222	0.187	-0.928	-0.283	0.269	-0.921	0.078	0.002	-0.030	0.011	0.003	0.016	0.032	0.007	0.014	-0.003
-0.237	0.195	-0.936	-0.282	0.270	-0.921	0.054	-0.036	-0.033	-0.005	0.010	0.008	0.017	0.001	0.006	-0.005
-0.233	0.195	-0.952	-0.281	0.271	-0.921	0.027	-0.024	-0.040	-0.002	0.010	-0.008	0.021	0.001	0.009	-0.009
-0.253	0.184	-0.944	-0.280	0.271	-0.921	0.008	-0.057	-0.037	-0.023	-0.002	0.000	0.001	0.011	0.002	-0.011
-0.249	0.176	-0.936	-0.279	0.271	-0.921	0.013	-0.009	-0.046	-0.019	-0.010	0.008	0.005	0.019	0.006	-0.012
-0.237	0.168	-0.944	-0.279	0.271	-0.921	0.028	-0.010	-0.035	-0.008	-0.018	0.000	0.017	0.026	0.002	-0.018
-0.241	0.168	-0.940	-0.278	0.273	-0.921	0.094	-0.031	-0.016	-0.013	-0.020	0.004	0.013	0.026	0.002	-0.017
-0.257	0.184	-0.944	-0.278	0.275	-0.920	0.132	-0.011	-0.031	-0.029	-0.007	-0.000	0.003	0.011	0.002	-0.017
-0.241	0.184	-0.928	-0.276	0.278	-0.920	0.162	-0.070	-0.043	-0.015	-0.010	0.015	0.013	0.011	0.014	-0.016
-0.241	0.184	-0.928	-0.275	0.281	-0.919	0.176	-0.033	-0.059	-0.016	-0.013	0.014	0.013	0.011	0.014	-0.011
-0.226	0.180	-0.944	-0.275	0.285	-0.918	0.183	-0.004	-0.059	-0.001	-0.020	-0.002	0.028	0.015	0.002	-0.005
-0.222	0.180	-0.956	-0.275	0.288	-0.917	0.200	0.038	-0.050	0.003	-0.024	-0.015	0.032	0.014	0.014	-0.000
-0.226	0.187	-0.960	-0.276	0.292	-0.916	0.222	0.071	-0.026	0.000	-0.020	-0.021	0.028	0.007	0.017	0.006
-0.230	0.195	-0.956	-0.276	0.297	-0.914	0.241	0.030	-0.008	-0.003	-0.016	-0.018	0.024	0.001	0.013	0.010
-0.222	0.207	-0.960	-0.278	0.301	-0.912	0.240	0.080	-0.012	0.006	-0.009	-0.024	0.031	0.013	0.017	0.016
-0.218	0.207	-0.960	-0.279	0.305	-0.911	0.234	0.103	0.002	0.011	-0.013	-0.026	0.035	0.014	0.017	0.029
-0.203	0.203	-0.960	-0.282	0.309	-0.908	0.276	0.161	0.022	0.029	-0.021	-0.028	0.051	0.010	0.017	0.049
-0.176	0.207	-0.972	-0.287	0.315	-0.905	0.360	0.287	0.024	0.061	-0.024	-0.044	0.078	0.014	0.029	0.060
-0.160	0.218	-0.995	-0.296	0.324	-0.899	0.498	0.504	0.007	0.086	-0.020	-0.073	0.093	0.026	0.053	0.058
-0.210	0.242	-0.991	-0.306	0.335	-0.891	0.614	0.592	-0.007	0.046	-0.008	-0.077	0.043	0.049	0.049	0.047
-0.283	0.269	-0.991	-0.313	0.347	-0.884	0.688	0.417	0.003	-0.020	0.007	-0.084	0.030	0.077	0.049	0.025
-0.307	0.280	-0.956	-0.318	0.358	-0.878	0.688	0.276	-0.001	-0.038	0.007	-0.055	0.053	0.089	0.013	-0.002
-0.314	0.280	-0.893	-0.320	0.368	-0.873	0.571	0.138	0.000	-0.044	-0.003	0.003	0.061	0.089	0.050	-0.013
-0.287	0.272	-0.845	-0.322	0.376	-0.869	0.477	0.077	-0.010	-0.015	-0.019	0.047	0.034	0.082	0.097	-0.005
-0.241	0.272	-0.834	-0.325	0.382	-0.865	0.368	0.166	0.016	0.034	-0.025	0.055	0.012	0.082	0.109	0.012
-0.203	0.292	-0.830	-0.330	0.388	-0.861	0.325	0.311	0.043	0.077	-0.010	0.054	0.050	0.102	0.113	0.038
-0.207	0.307	-0.865	-0.335	0.391	-0.857	0.257	0.286	0.087	0.079	0.001	0.015	0.047	0.118	0.077	0.066
-0.207	0.307	-0.909	-0.341	0.393	-0.854	0.151	0.335	0.077	0.085	-0.000	-0.031	0.047	0.118	0.034	0.086
-0.195	0.300	-0.916	-0.347	0.392	-0.852	-0.044	0.364	0.053	0.103	-0.007	-0.041	0.058	0.111	0.026	0.099
-0.207	0.300	-0.948	-0.353	0.387	-0.851	-0.222	0.361	0.036	0.097	-0.002	-0.073	0.047	0.111	0.005	0.113
-0.214	0.323	-0.964	-0.358	0.380	-0.853	-0.417	0.311	0.013	0.094	0.028	-0.088	0.039	0.135	0.021	0.124
-0.214	0.334	-1.015	-0.363	0.371	-0.855	-0.510	0.315	0.001	0.099	0.049	-0.137	0.039	0.147	0.072	0.135
-0.226	0.315	-1.066	-0.367	0.362	-0.857	-0.501	0.245	0.008	0.091	0.039	-0.186	0.027	0.128	0.123	0.146
-0.230	0.288	-1.121	-0.368	0.355	-0.859	-0.382	0.106	0.022	0.089	0.019	-0.239	0.023	0.101	0.178	0.159
-0.230	0.276	-1.145	-0.368	0.351	-0.861	-0.204	0.013	0.043	0.089	0.011	-0.261	0.023	0.090	0.202	0.180
-0.203	0.276	-1.109	-0.366	0.347	-0.863	-0.180	-0.101	0.086	0.114	0.016	-0.223	0.050	0.090	0.167	0.197
-0.107	0.296	-1.035	-0.365	0.342	-0.866	-0.273	-0.059	0.030	0.209	0.040	-0.145	0.146	0.110	0.092	0.200
-0.107	0.296	-1.035	-0.361	0.336	-0.870	-0.353	-0.130	-0.063	0.205	0.046	-0.141	0.146	0.111	0.092	0.196
-0.176	0.280	-1.050	-0.358	0.331	-0.873	-0.311	-0.099	-0.132	0.133	0.035	-0.154	0.077	0.096	0.107	0.184
-0.195	0.272	-1.039	-0.354	0.329	-0.875	-0.192	-0.121	-0.152	0.110	0.030	-0.140	0.058	0.088	0.096	0.163
-0.214	0.269	-1.035	-0.350	0.328	-0.878	-0.087	-0.179	-0.159	0.086	0.027	-0.134	0.039	0.085	0.092	0.135
-0.191	0.265	-1.011	-0.348	0.327	-0.879	-0.100	-0.015	-0.134	0.107	0.024	-0.109	0.062	0.082	0.068	0.118
-0.226	0.280	-0.999	-0.344	0.326	-0.880	-0.050	-0.177	-0.082	0.068	0.040	-0.095	0.027	0.098	0.056	0.103
-0.218	0.272	-0.964	-0.341	0.326	-0.882	-0.021	-0.122	-0.083	0.073	0.032	-0.059	0.035	0.090	0.021	0.094
-0.230	0.292	-0.972	-0.337	0.328	-0.883	0.024	-0.163	-0.115	0.058	0.051	-0.065	0.023	0.110	0.028	0.077
-0.218	0.280	-0.956	-0.334	0.328	-0.884	-0.008	-0.087	-0.115	0.066	0.039	-0.049	0.035	0.099	0.013	0.069
-0.249	0.280	-0.968	-0.330	0.329	-0.885	0.009	-0.210	-0.109	0.031	0.038	-0.059	0.004	0.100	0.024	0.053
-0.230	0.257	-0.944	-0.328	0.329	-0.885	0.000	-0.042	-0.114	0.048	0.014	-0.035	0.023	0.077	0.001	0.044
-0.276	0.261	-0.936	-0.324	0.330	-0.887	0.038	-0.206	-0.054	-0.002	0.017	-0.026	0.023	0.081	0.007	0.030
-0.241	0.272	-0.920	-0.320	0.331	-0.888	0.076	-0.191	-0.012	0.029	0.028	-0.009	0.012	0.094	0.023	0.024
-0.253	0.269	-0.897	-0.318	0.334	-0.888	0.146	-0.125	-0.017	0.015	0.021	0.014	0.000	0.090	0.047	0.011
-0.241	0.269	-0.901	-0.316	0.338	-0.887	0.206	-0.067	-0.052	0.025	0.018	0.010	0.012	0.091	0.043	0.006
-0.268	0.280	-0.901	-0.313	0.341	-0.886	0.188	-0.127	-0.071	-0.005	0.026	0.009	0.015	0.103	0.043	-0.006
-0.280	0.276	-0.901	-0.313	0.344	-0.885	0.132	0.039	-0.114	-0.017	0.019	0.008	0.026	0.100	0.043	-0.011
-0.287	0.280	-0.889	-0.308	0.347	-0.886	0.105	-0.227	-0.106	-0.029	0.020	0.021	0.034	0.104	0.055	-0.022
-0.268	0.296	-0.901	-0.306	0.348	-0.886	0.039	-0.067	-0.082	-0.012	0.035	0.009	0.015	0.120	0.043	-0.027
-0.291	0.300	-0.905	-0.304	0.348	-0.887	0.031	-0.069	-0.073	-0.037	0.038	0.006	0.038	0.125	0.039	-0.031
-0.280	0.284	-0.893	-0.303	0.347	-0.888	-0.059	-0.085	-0.033	-0.027	0.023	0.018	0.026	0.110	0.051	-0.028
-0.291	0.265	-0.905	-0.302	0.346	-0.888	-0.073	0.005	-0.059	-0.039	0.005	0.007	0.038	0.091	0.039	-0.031
-0.268	0.253	-0.901	-0.300	0.345	-0.889	-0.096	-0.065	-0.080	-0.018	-0.005	0.012	0.015	0.080	0.043	-0.031
-0.272	0.234	-0.893	-0.299	0.342	-0.891	-0.166	-0.069	-0.082	-0.023	-0.021	0.022	0.019	0.062	0.051	-0.030
-0.287	0.238	-0.920	-0.298	0.339	-0.893	-0.211	-0.012	-0.097	-0.040	-0.014	-0.004	0.034	0.066	0.023	-0.030
-0.272	0.245	-0.905	-0.298	0.334	-0.894	-0.257	0.080	-0.106	-0.024	-0.002	0.013	0.019	0.075	0.039	-0.032
-0.280	0.242	-0.897	-0.297	0.331	-0.896	-0.220	-0.039	-0.101	-0.033	-0.002	0.023	0.026	0.071	0.047	-0.032
-0.272	0.242	-0.901	-0.297	0.327	-0.897	-0.226	0.025	-0.081	-0.025	0.002	0.020	0.018	0.072	0.043	-0.030
-0.272	0.242	-0.901	-0.295	0.324	-0.899	-0.177	-0.059	-0.069	-0.027	0.005	0.022	0.018	0.073	0.043	-0.031
-0.268	0.226	-0.916	-0.295	0.322	-0.900	-0.125	-0.011	-0.088	-0.024	-0.009	0.007	0.015	0.058	0.028	-0.029
-0.272	0.245	-0.905	-0.294	0.319	-0.901	-0.151	-0.011	-0.059	-0.028	0.013	0.020	0.018	0.078	0.039	-0.030
-0.268	0.261	-0.916	-0.295	0.317	-0.901	-0.126	0.062	-0.053	-0.024	0.031	0.009	0.014	0.094	0.028	-0.028
-0.280	0.249	-0.916	-0.294	0.315	-0.902	-0.128	-0.030	-0.026	-0.036	0.021	0.010	0.026	0.084	0.028	-0.024
-0.257	0.245	-0.909	-0.293	0.313	-0.903	-0.117	-0.035	-0.016	-0.014	0.020	0.019	0.003	0.080	0.036	-0.025
-0.245	0.234	-0.909	-0.294	0.311	-0.904	-0.079	0.095	-0.032	-0.001	0.010	0.019	0.009	0.070	0.036	-0.022
-0.272	0.226	-0.905	-0.293	0.309	-0.905	-0.121	-0.056	-0.013	-0.029	0.004	0.024	0.018	0.063	0.040	-0.019
-0.253	0.230	-0.924	-0.294	0.307	-0.905	-0.095	0.070	-0.040	-0.009	0.010	0.005	0.001	0.067	0.020	-0.024
-0.264	0.207	-0.912	-0.295	0.307	-0.905	-0.047	0.047	-0.072	-0.020	-0.013	0.016	0.011	0.045	0.032	-0.028
-0.283	0.234	-0.905	-0.293	0.306	-0.906	-0.022	-0.051	-0.053	-0.041	0.015	0.025	0.030	0.073	0.040	-0.027
-0.264	0.234	-0.924	-0.292	0.307	-0.906	0.022	-0.067	-0.047	-0.023	0.014	0.006	0.010	0.074	0.020	-0.027
-0.276	0.238	-0.928	-0.291	0.306	-0.906	-0.017	-0.043	-0.020	-0.036	0.018	0.002	0.022	0.079	0.016	-0.026
-0.253	0.226	-0.936	-0.290	0.307	-0.906	0.018	-0.017	-0.031	-0.013	0.007	-0.006	0.001	0.068	0.009	-0.019
-0.260	0.226	-0.932	-0.289	0.306	-0.907	-0.022	-0.041	0.006	-0.022	0.007	-0.001	0.006	0.069	0.013	-0.014
-0.249	0.245	-0.936	-0.289	0.305	-0.907	-0.057	-0.002	0.024	-0.010	0.028	-0.005	0.005	0.089	0.009	-0.011
-0.237	0.238	-0.928	-0.291	0.304	-0.907	-0.039	0.071	0.003	0.002	0.021	0.003	0.017	0.082	0.016	-0.013
-0.257	0.238	-0.916	-0.291	0.301	-0.908	-0.117	0.014	0.026	-0.017	0.023	0.016	0.002	0.083	0.028	-0.009
-0.260	0.226	-0.936	-0.292	0.299	-0.908	-0.110	0.054	-0.003	-0.020	0.014	-0.004	0.006	0.072	0.009	-0.012
-0.245	0.234	-0.936	-0.292	0.297	-0.909	-0.130	0.004	-0.002	-0.004	0.024	-0.003	0.010	0.081	0.009	-0.013
-0.264	0.214	-0.936	-0.292	0.294	-0.910	-0.125	0.050	-0.017	-0.023	0.007	-0.002	0.010	0.063	0.009	-0.013
-0.253	0.222	-0.948	-0.292	0.291	-0.911	-0.150	0.002	0.007	-0.011	0.018	-0.013	0.002	0.071	0.003	-0.016
-0.264	0.203	-0.936	-0.292	0.288	-0.912	-0.136	0.003	0.007	-0.023	0.002	-0.000	0.009	0.053	0.009	-0.019
-0.272	0.211	-0.928	-0.293	0.286	-0.913	-0.143	0.010	0.007	-0.030	0.012	0.009	0.017	0.061	0.017	-0.018
-0.260	0.203	-0.936	-0.293	0.282	-0.914	-0.163	0.019	0.003	-0.019	0.008	0.002	0.006	0.055	0.009	-0.019
-0.257	0.226	-0.932	-0.293	0.279	-0.914	-0.160	0.011	-0.013	-0.015	0.034	0.006	0.002	0.079	0.013	-0.019
-0.253	0.195	-0.944	-0.294	0.276	-0.915	-0.187	0.079	0.004	-0.010	0.007	-0.005	0.002	0.049	0.001	-0.017
-0.268	0.187	-0.944	-0.295	0.272	-0.916	-0.181	0.024	0.012	-0.025	0.003	-0.004	0.013	0.042	0.001	-0.016
-0.268	0.187	-0.944	-0.295	0.268	-0.917	-0.183	-0.009	0.025	-0.025	0.006	-0.003	0.013	0.043	0.001	-0.019
-0.253	0.187	-0.924	-0.295	0.264	-0.918	-0.193	0.039	0.034	-0.009	0.010	0.018	0.003	0.044	0.021	-0.021
-0.276	0.176	-0.940	-0.296	0.261	-0.919	-0.156	0.013	0.035	-0.031	0.002	0.003	0.020	0.034	0.005	-0.020
-0.257	0.176	-0.924	-0.296	0.258	-0.920	-0.172	0.037	0.019	-0.011	0.006	0.020	0.001	0.035	0.021	-0.020
-0.257	0.172	-0.928	-0.298	0.254	-0.920	-0.170	0.064	0.017	-0.010	0.005	0.016	0.001	0.032	0.017	-0.019
-0.264	0.160	-0.928	-0.298	0.251	-0.921	-0.161	-0.005	0.039	-0.018	-0.003	0.017	0.008	0.021	0.017	-0.018
-0.253	0.157	-0.928	-0.299	0.247	-0.922	-0.174	0.080	0.041	-0.005	-0.003	0.018	0.003	0.018	0.018	-0.019
-0.272	0.145	-0.932	-0.299	0.244	-0.923	-0.141	-0.025	0.040	-0.024	-0.012	0.015	0.015	0.008	0.014	-0.022
-0.264	0.153	-0.936	-0.301	0.241	-0.923	-0.150	0.096	0.029	-0.015	-0.001	0.011	0.008	0.017	0.010	-0.021
-0.283	0.149	-0.948	-0.300	0.237	-0.924	-0.143	-0.063	0.037	-0.035	-0.002	0.000	0.027	0.014	0.002	-0.023
-0.260	0.141	-0.924	-0.301	0.234	-0.924	-0.146	0.058	0.036	-0.011	-0.006	0.024	0.003	0.008	0.022	-0.021
-0.268	0.141	-0.944	-0.301	0.231	-0.925	-0.142	0.015	0.048	-0.018	-0.003	0.005	0.011	0.009	0.002	-0.022
-0.264	0.141	-0.936	-0.302	0.227	-0.926	-0.172	0.038	0.049	-0.014	0.001	0.014	0.007	0.010	0.010	-0.021
-0.276	0.149	-0.956	-0.303	0.224	-0.926	-0.147	0.023	0.047	-0.025	0.011	-0.005	0.018	0.018	0.010	-0.020
-0.276	0.141	-0.936	-0.303	0.220	-0.927	-0.185	0.006	0.052	-0.024	0.008	0.016	0.018	0.012	0.010	-0.018
-0.268	0.141	-0.952	-0.302	0.216	-0.928	-0.173	-0.066	0.051	-0.018	0.011	0.001	0.010	0.013	0.006	-0.018
-0.257	0.133	-0.944	-0.303	0.213	-0.929	-0.182	0.054	0.043	-0.005	0.007	0.010	0.002	0.006	0.002	-0.013
-0.264	0.129	-0.944	-0.304	0.208	-0.930	-0.206	0.031	0.054	-0.012	0.008	0.010	0.006	0.003	0.002	-0.009
-0.241	0.106	-0.932	-0.304	0.205	-0.931	-0.162	0.003	0.027	0.011	-0.012	0.023	0.017	0.019	0.014	-0.007
-0.268	0.110	-0.968	-0.305	0.201	-0.931	-0.198	0.092	0.031	-0.014	-0.004	-0.012	0.009	0.014	0.021	-0.009
-0.257	0.075	-0.952	-0.305	0.197	-0.932	-0.154	-0.001	0.025	-0.003	-0.035	0.004	0.002	0.048	0.006	-0.009
-0.276	0.099	-0.952	-0.306	0.193	-0.932	-0.191	0.056	0.025	-0.021	-0.008	0.004	0.017	0.023	0.006	-0.014
-0.264	0.083	-0.944	-0.306	0.190	-0.933	-0.143	-0.019	0.024	-0.010	-0.020	0.013	0.005	0.037	0.002	-0.018
-0.276	0.095	-0.944	-0.306	0.186	-0.934	-0.174	0.003	0.046	-0.021	-0.005	0.013	0.016	0.024	0.002	-0.019
-0.280	0.083	-0.940	-0.306	0.183	-0.934	-0.141	0.020	0.031	-0.024	-0.013	0.018	0.019	0.035	0.006	-0.018
-0.260	0.091	-0.944	-0.307	0.180	-0.934	-0.154	0.039	0.043	-0.004	-0.002	0.014	0.001	0.026	0.002	-0.019
-0.272	0.079	-0.952	-0.307	0.177	-0.935	-0.135	-0.025	0.051	-0.016	-0.011	0.007	0.010	0.036	0.006	-0.018
-0.272	0.072	-0.944	-0.308	0.173	-0.936	-0.151	0.039	0.047	-0.015	-0.015	0.015	0.010	0.042	0.001	-0.017
-0.272	0.072	-0.944	-0.308	0.171	-0.936	-0.121	-0.001	0.036	-0.015	-0.012	0.015	0.011	0.041	0.001	-0.018
-0.272	0.052	-0.936	-0.308	0.167	-0.937	-0.130	0.005	0.050	-0.015	-0.028	0.024	0.011	0.058	0.010	-0.016
-0.268	0.064	-0.948	-0.309	0.165	-0.937	-0.104	0.048	0.045	-0.010	-0.014	0.012	0.007	0.045	0.002	-0.016
-0.264	0.056	-0.948	-0.309	0.162	-0.937	-0.107	0.024	0.041	-0.006	-0.019	0.012	0.003	0.051	0.001	-0.015
-0.276	0.079	-0.952	-0.309	0.160	-0.937	-0.108	0.004	0.046	-0.017	0.006	0.009	0.014	0.026	0.005	-0.014
-0.268	0.060	-0.956	-0.310	0.157	-0.938	-0.098	0.044	0.045	-0.009	-0.010	0.005	0.006	0.044	0.008	-0.011
-0.276	0.048	-0.952	-0.309	0.155	-0.938	-0.092	-0.086	0.057	-0.018	-0.020	0.010	0.013	0.054	0.004	-0.011
-0.257	0.052	-0.956	-0.309	0.153	-0.939	-0.066	0.023	0.043	0.002	-0.014	0.006	0.006	0.048	0.008	-0.011
-0.257	0.052	-0.936	-0.310	0.151	-0.939	-0.087	0.053	0.039	0.003	-0.012	0.026	0.007	0.046	0.012	-0.011
-0.280	0.060	-0.964	-0.310	0.149	-0.939	-0.060	-0.031	0.049	-0.021	-0.003	-0.001	0.016	0.037	0.016	-0.011
-0.264	0.056	-0.944	-0.311	0.147	-0.939	-0.083	0.047	0.043	-0.005	-0.004	0.019	0.000	0.039	0.004	-0.013
-0.276	0.060	-0.956	-0.310	0.146	-0.940	-0.063	-0.035	0.044	-0.017	0.001	0.007	0.012	0.033	0.009	-0.016
-0.268	0.044	-0.948	-0.310	0.143	-0.940	-0.077	0.012	0.048	-0.009	-0.012	0.016	0.004	0.047	0.002	-0.015
-0.276	0.048	-0.952	-0.310	0.142	-0.940	-0.046	-0.006	0.030	-0.017	-0.007	0.012	0.011	0.041	0.007	-0.015
-0.268	0.052	-0.944	-0.311	0.140	-0.940	-0.072	0.054	0.036	-0.008	-0.001	0.020	0.003	0.036	0.000	-0.013
-0.268	0.044	-0.956	-0.310	0.139	-0.941	-0.062	-0.063	0.039	-0.009	-0.007	0.009	0.002	0.041	0.012	-0.014
-0.260	0.044	-0.940	-0.311	0.137	-0.940	-0.080	0.072	0.041	-0.000	-0.005	0.024	0.006	0.040	0.003	-0.010
-0.276	0.044	-0.956	-0.311	0.135	-0.941	-0.066	-0.018	0.050	-0.016	-0.004	0.009	0.009	0.038	0.013	-0.012
-0.249	0.041	-0.940	-0.312	0.133	-0.941	-0.060	0.041	0.034	0.011	-0.006	0.025	0.019	0.040	0.002	-0.013
-0.283	0.037	-0.960	-0.311	0.131	-0.941	-0.070	-0.036	0.057	-0.024	-0.008	0.005	0.015	0.042	0.018	-0.014
-0.272	0.033	-0.940	-0.312	0.130	-0.941	-0.048	0.072	0.037	-0.011	-0.010	0.025	0.004	0.045	0.001	-0.012
-0.272	0.033	-0.956	-0.312	0.128	-0.941	-0.064	-0.003	0.052	-0.011	-0.008	0.009	0.003	0.043	0.015	-0.013
-0.260	0.033	-0.948	-0.313	0.126	-0.941	-0.054	0.019	0.040	0.000	-0.006	0.018	0.009	0.041	0.007	-0.010
-0.260	0.033	-0.960	-0.313	0.125	-0.942	-0.050	-0.001	0.045	0.000	-0.005	0.006	0.009	0.040	0.019	-0.008
-0.268	0.037	-0.948	-0.314	0.123	-0.941	-0.061	0.061	0.044	-0.007	0.001	0.018	0.002	0.034	0.007	-0.008
-0.268	0.033	-0.960	-0.314	0.122	-0.942	-0.042	0.019	0.057	-0.006	-0.002	0.007	0.002	0.036	0.019	-0.010
-0.272	0.029	-0.956	-0.314	0.121	-0.942	-0.034	-0.010	0.052	-0.010	-0.005	0.011	0.002	0.038	0.015	-0.013
-0.272	0.029	-0.952	-0.314	0.119	-0.942	-0.034	0.014	0.046	-0.010	-0.003	0.015	0.002	0.037	0.011	-0.013
-0.272	0.029	-0.952	-0.314	0.118	-0.942	-0.036	-0.032	0.038	-0.011	-0.002	0.016	0.002	0.035	0.011	-0.014
-0.272	0.029	-0.956	-0.313	0.117	-0.943	-0.059	-0.027	0.048	-0.012	-0.000	0.012	0.001	0.034	0.015	-0.013
-0.264	0.021	-0.940	-0.314	0.115	-0.942	-0.057	0.043	0.035	-0.003	-0.007	0.028	0.006	0.040	0.001	-0.014
-0.272	0.025	-0.972	-0.314	0.114	-0.942	-0.045	0.032	0.042	-0.011	-0.001	-0.003	0.001	0.034	0.030	-0.012
-0.276	0.033	-0.956	-0.314	0.112	-0.943	-0.045	-0.015	0.044	-0.015	0.008	0.013	0.005	0.025	0.014	-0.013
-0.264	0.017	-0.964	-0.315	0.111	-0.943	-0.036	0.049	0.042	-0.003	-0.006	0.005	0.007	0.039	0.022	-0.013
-0.276	0.021	-0.944	-0.315	0.110	-0.943	-0.035	0.000	0.045	-0.014	-0.001	0.025	0.005	0.033	0.002	-0.013
-0.268	0.014	-0.948	-0.315	0.109	-0.943	-0.037	-0.005	0.045	-0.007	-0.008	0.021	0.003	0.039	0.005	-0.013
-0.268	0.021	-0.956	-0.316	0.107	-0.943	-0.053	0.050	0.034	-0.006	0.001	0.013	0.003	0.030	0.013	-0.016
-0.272	0.021	-0.944	-0.316	0.106	-0.943	-0.025	-0.010	0.030	-0.010	0.002	0.025	0.001	0.028	0.001	-0.013
-0.276	0.017	-0.956	-0.316	0.105	-0.943	-0.048	0.007	0.040	-0.014	0.000	0.013	0.005	0.031	0.013	-0.013
-0.264	0.025	-0.948	-0.315	0.104	-0.943	-0.035	-0.008	0.042	-0.002	0.009	0.021	0.007	0.022	0.004	-0.013
-0.268	0.006	-0.952	-0.316	0.102	-0.943	-0.047	0.037	0.037	-0.006	-0.009	0.017	0.003	0.040	0.008	-0.011
-0.264	0.014	-0.948	-0.316	0.101	-0.943	-0.030	-0.023	0.041	-0.002	-0.000	0.022	0.007	0.030	0.004	-0.011
-0.264	0.014	-0.948	-0.316	0.100	-0.943	-0.038	0.047	0.042	-0.002	0.001	0.021	0.007	0.029	0.004	-0.011
-0.276	0.006	-0.952	-0.316	0.099	-0.944	-0.022	-0.013	0.035	-0.013	-0.006	0.018	0.005	0.035	0.008	-0.010
-0.260	0.006	-0.948	-0.315	0.097	-0.944	-0.049	-0.033	0.051	0.001	-0.004	0.022	0.011	0.034	0.004	-0.010
-0.268	0.006	-0.956	-0.317	0.096	-0.943	-0.029	0.094	0.038	-0.005	-0.003	0.014	0.003	0.033	0.011	-0.010
-0.264	0.006	-0.944	-0.316	0.095	-0.944	-0.038	-0.038	0.047	-0.002	-0.002	0.026	0.007	0.031	0.001	-0.007
-0.268	0.002	-0.968	-0.316	0.094	-0.944	-0.015	-0.025	0.035	-0.006	-0.005	0.002	0.003	0.034	0.023	-0.009
-0.264	0.010	-0.960	-0.316	0.093	-0.944	-0.023	-0.003	0.041	-0.002	0.004	0.010	0.007	0.025	0.015	-0.010
-0.268	0.002	-0.948	-0.316	0.093	-0.944	-0.015	0.024	0.027	-0.006	-0.003	0.022	0.004	0.031	0.003	-0.010
-0.272	-0.002	-0.952	-0.315	0.092	-0.944	-0.017	-0.034	0.043	-0.010	-0.006	0.019	0.000	0.034	0.007	-0.010
-0.264	0.010	-0.952	-0.316	0.091	-0.944	-0.041	0.033	0.048	-0.002	0.007	0.018	0.008	0.021	0.006	-0.011
-0.268	0.002	-0.964	-0.316	0.089	-0.945	-0.028	0.004	0.040	-0.006	0.000	0.007	0.004	0.027	0.018	-0.010
-0.268	-0.002	-0.956	-0.316	0.088	-0.945	-0.043	0.018	0.035	-0.005	-0.002	0.015	0.004	0.030	0.010	-0.008
-0.268	-0.013	-0.956	-0.316	0.087	-0.945	-0.021	0.013	0.025	-0.005	-0.013	0.015	0.004	0.041	0.010	-0.008
-0.260	-0.013	-0.944	-0.317	0.086	-0.945	-0.039	0.025	0.043	0.003	-0.012	0.027	0.012	0.040	0.002	-0.009
-0.260	-0.013	-0.944	-0.318	0.085	-0.944	-0.023	0.046	0.040	0.004	-0.011	0.026	0.012	0.038	0.002	-0.008
-0.268	-0.013	-0.948	-0.318	0.084	-0.944	-0.027	0.008	0.052	-0.004	-0.010	0.022	0.004	0.037	0.002	-0.010
-0.260	-0.006	-0.940	-0.318	0.083	-0.945	-0.022	0.005	0.045	0.004	-0.001	0.030	0.012	0.028	0.006	-0.008
-0.276	-0.010	-0.948	-0.317	0.082	-0.945	0.005	-0.037	0.046	-0.012	-0.004	0.023	0.004	0.031	0.002	-0.008
-0.253	-0.002	-0.944	-0.318	0.082	-0.944	-0.016	0.074	0.035	0.012	0.004	0.026	0.020	0.022	0.002	-0.007
-0.264	-0.002	-0.956	-0.319	0.081	-0.944	-0.027	0.060	0.026	0.002	0.005	0.014	0.008	0.021	0.009	-0.006
-0.268	-0.010	-0.956	-0.319	0.079	-0.944	-0.047	0.002	0.034	-0.002	-0.002	0.015	0.004	0.028	0.009	-0.002
-0.264	-0.021	-0.956	-0.320	0.078	-0.944	-0.051	0.019	0.042	0.002	-0.012	0.015	0.008	0.039	0.009	-0.006
-0.260	-0.025	-0.948	-0.321	0.076	-0.944	-0.061	0.081	0.038	0.007	-0.014	0.022	0.012	0.042	0.001	-0.007
-0.276	-0.025	-0.948	-0.321	0.075	-0.944	-0.044	0.001	0.037	-0.008	-0.012	0.022	0.003	0.041	0.001	-0.007
-0.272	-0.021	-0.952	-0.322	0.073	-0.944	-0.051	0.037	0.044	-0.004	-0.007	0.018	0.001	0.036	0.005	-0.007
-0.268	-0.021	-0.956	-0.323	0.072	-0.944	-0.034	0.069	0.024	0.001	-0.006	0.014	0.004	0.035	0.009	-0.008
-0.264	-0.017	-0.940	-0.323	0.071	-0.944	-0.037	0.039	0.019	0.006	-0.001	0.030	0.008	0.031	0.007	-0.006
-0.276	-0.021	-0.960	-0.324	0.070	-0.944	-0.049	0.016	0.030	-0.006	-0.004	0.010	0.003	0.034	0.013	-0.005
-0.268	-0.013	-0.952	-0.324	0.068	-0.944	-0.045	0.022	0.025	0.002	0.005	0.018	0.005	0.025	0.005	-0.006
-0.268	-0.025	-0.948	-0.325	0.067	-0.943	-0.049	0.041	0.025	0.003	-0.005	0.022	0.005	0.036	0.001	-0.009
-0.272	-0.033	-0.948	-0.325	0.066	-0.943	-0.037	0.038	0.020	-0.000	-0.011	0.022	0.001	0.043	0.001	-0.008
-0.283	-0.025	-0.944	-0.326	0.065	-0.943	-0.040	0.062	0.028	-0.011	-0.003	0.025	0.011	0.035	0.003	-0.008
-0.268	-0.033	-0.944	-0.326	0.064	-0.943	-0.024	-0.005	0.034	0.004	-0.009	0.025	0.005	0.042	0.003	-0.009
-0.272	-0.021	-0.948	-0.327	0.063	-0.943	-0.035	0.054	0.021	0.002	0.003	0.021	0.001	0.030	0.001	-0.007
-0.276	-0.037	-0.948	-0.327	0.062	-0.943	-0.023	0.009	0.019	-0.002	-0.011	0.021	0.003	0.045	0.001	-0.005
-0.264	-0.025	-0.948	-0.328	0.061	-0.943	-0.043	0.042	0.026	0.010	0.002	0.021	0.008	0.032	0.001	-0.006
-0.276	-0.029	-0.952	-0.328	0.060	-0.943	-0.024	0.034	0.021	-0.001	-0.001	0.017	0.003	0.036	0.005	-0.006
-0.280	-0.029	-0.944	-0.330	0.059	-0.942	-0.026	0.084	0.011	-0.003	-0.001	0.025	0.007	0.035	0.003	-0.005
-0.276	-0.037	-0.952	-0.330	0.058	-0.942	-0.012	0.048	0.011	0.001	-0.008	0.016	0.003	0.043	0.005	-0.009
-0.272	-0.044	-0.948	-0.330	0.058	-0.942	0.006	-0.027	0.019	0.004	-0.015	0.021	0.000	0.050	0.001	-0.010
-0.295	-0.041	-0.956	-0.331	0.058	-0.942	0.006	0.059	0.011	-0.018	-0.011	0.012	0.023	0.046	0.009	-0.010
-0.283	-0.037	-0.952	-0.332	0.058	-0.942	-0.001	0.049	0.014	-0.005	-0.007	0.016	0.011	0.041	0.005	-0.010
-0.283	-0.037	-0.952	-0.331	0.057	-0.942	-0.017	-0.011	0.031	-0.006	-0.006	0.016	0.011	0.041	0.005	-0.010
-0.280	-0.033	-0.956	-0.331	0.056	-0.942	-0.021	0.001	0.033	-0.002	-0.001	0.012	0.008	0.036	0.009	-0.007
-0.276	-0.025	-0.956	-0.331	0.055	-0.942	-0.000	-0.014	0.027	0.001	0.007	0.013	0.004	0.028	0.009	-0.004
-0.272	-0.033	-0.944	-0.331	0.055	-0.942	-0.001	0.026	0.017	0.006	-0.000	0.024	0.000	0.035	0.003	-0.002
-0.272	-0.029	-0.956	-0.331	0.055	-0.942	-0.000	-0.001	0.013	0.005	0.004	0.013	0.000	0.031	0.009	-0.001
-0.268	-0.021	-0.948	-0.331	0.054	-0.942	-0.021	-0.002	0.018	0.009	0.012	0.021	0.004	0.023	0.001	-0.001
-0.268	-0.037	-0.944	-0.332	0.053	-0.942	-0.033	0.070	0.007	0.010	-0.002	0.024	0.004	0.038	0.004	-0.001
-0.283	-0.037	-0.960	-0.332	0.052	-0.942	-0.038	-0.001	0.013	-0.005	-0.001	0.009	0.011	0.038	0.012	0.001
-0.268	-0.041	-0.944	-0.332	0.051	-0.942	-0.049	0.040	0.010	0.011	-0.004	0.024	0.005	0.041	0.004	-0.001
-0.268	-0.041	-0.956	-0.333	0.050	-0.942	-0.012	0.032	0.005	0.011	-0.003	0.012	0.005	0.041	0.008	-0.004
-0.283	-0.037	-0.960	-0.333	0.049	-0.941	-0.042	0.035	0.026	-0.004	0.002	0.008	0.010	0.037	0.012	-0.003
-0.287	-0.044	-0.948	-0.333	0.049	-0.942	0.004	-0.021	0.008	-0.008	-0.006	0.020	0.014	0.045	0.001	-0.006
-0.276	-0.033	-0.948	-0.334	0.048	-0.941	-0.023	0.068	0.013	0.004	0.007	0.020	0.003	0.033	0.001	-0.010
-0.287	-0.048	-0.940	-0.335	0.047	-0.941	-0.004	0.037	0.007	-0.007	-0.008	0.028	0.014	0.049	0.007	-0.009
-0.283	-0.041	-0.948	-0.334	0.047	-0.941	-0.016	-0.030	0.018	-0.003	0.000	0.020	0.010	0.041	0.001	-0.008
-0.280	-0.048	-0.948	-0.335	0.046	-0.941	-0.010	0.070	0.002	0.002	-0.007	0.020	0.006	0.049	0.001	-0.009
-0.280	-0.044	-0.948	-0.335	0.046	-0.941	-0.018	0.012	0.015	0.002	-0.002	0.020	0.006	0.046	0.001	-0.008
-0.283	-0.044	-0.948	-0.335	0.045	-0.941	-0.010	0.021	0.013	-0.002	-0.002	0.020	0.010	0.046	0.001	-0.009
-0.283	-0.052	-0.944	-0.335	0.045	-0.941	-0.003	-0.004	0.014	-0.002	-0.009	0.024	0.010	0.054	0.002	-0.008
-0.287	-0.052	-0.940	-0.336	0.044	-0.941	-0.012	0.030	0.010	-0.006	-0.009	0.027	0.014	0.055	0.006	-0.009
-0.276	-0.052	-0.936	-0.337	0.043	-0.941	-0.013	0.058	0.003	0.007	-0.008	0.031	0.002	0.055	0.010	-0.007
-0.283	-0.048	-0.944	-0.336	0.043	-0.941	-0.026	-0.023	0.014	-0.001	-0.003	0.023	0.010	0.052	0.002	-0.005
-0.272	-0.056	-0.944	-0.337	0.042	-0.941	-0.016	0.049	0.006	0.011	-0.010	0.023	0.001	0.060	0.002	-0.003
-0.276	-0.048	-0.952	-0.337	0.041	-0.941	-0.016	0.000	0.023	0.007	-0.002	0.015	0.002	0.053	0.006	-0.003
-0.280	-0.037	-0.940	-0.338	0.041	-0.940	-0.022	0.069	0.013	0.004	0.010	0.027	0.006	0.042	0.006	-0.000
-0.280	-0.052	-0.948	-0.337	0.040	-0.940	-0.016	-0.010	0.016	0.004	-0.004	0.019	0.006	0.058	0.001	-0.001
-0.272	-0.044	-0.944	-0.338	0.039	-0.940	-0.023	0.051	0.002	0.012	0.004	0.023	0.002	0.051	0.003	-0.002
-0.280	-0.056	-0.948	-0.338	0.039	-0.940	-0.006	-0.003	-0.003	0.004	-0.007	0.019	0.005	0.063	0.000	-0.001
-0.280	-0.056	-0.948	-0.338	0.038	-0.940	-0.009	0.004	0.007	0.004	-0.007	0.019	0.005	0.064	0.001	-0.001
-0.276	-0.064	-0.944	-0.338	0.038	-0.940	0.004	0.027	0.014	0.008	-0.014	0.023	0.002	0.072	0.005	-0.003
-0.276	-0.060	-0.936	-0.339	0.038	-0.940	-0.003	0.050	0.007	0.009	-0.010	0.031	0.002	0.069	0.014	-0.003
-0.283	-0.064	-0.940	-0.339	0.037	-0.940	0.006	-0.004	0.008	0.001	-0.013	0.027	0.009	0.073	0.010	-0.003
-0.280	-0.060	-0.940	-0.340	0.037	-0.940	-0.003	0.045	0.008	0.006	-0.009	0.027	0.006	0.069	0.011	-0.004
-0.283	-0.056	-0.948	-0.340	0.037	-0.940	0.014	0.049	0.009	0.003	-0.005	0.018	0.009	0.066	0.004	-0.003
-0.283	-0.064	-0.948	-0.340	0.037	-0.940	0.026	-0.009	0.007	0.002	-0.013	0.019	0.009	0.074	0.004	-0.001
-0.276	-0.056	-0.948	-0.340	0.038	-0.940	0.049	0.025	0.006	0.010	-0.006	0.018	0.001	0.066	0.004	-0.003
-0.280	-0.048	-0.948	-0.341	0.038	-0.939	0.052	0.070	0.008	0.008	0.001	0.018	0.005	0.059	0.004	-0.003
-0.291	-0.056	-0.948	-0.341	0.039	-0.939	0.055	-0.013	0.005	-0.004	-0.007	0.018	0.016	0.066	0.004	-0.003
-0.287	-0.056	-0.948	-0.341	0.040	-0.939	0.054	0.008	0.002	-0.001	-0.008	0.018	0.012	0.067	0.005	-0.006
-0.280	-0.060	-0.944	-0.342	0.040	-0.939	0.053	0.043	-0.002	0.008	-0.013	0.022	0.004	0.071	0.008	-0.005
-0.291	-0.068	-0.944	-0.341	0.041	-0.939	0.063	-0.022	0.009	-0.004	-0.021	0.022	0.016	0.079	0.008	-0.003
-0.272	-0.060	-0.940	-0.342	0.042	-0.939	0.061	0.029	0.006	0.015	-0.014	0.026	0.004	0.071	0.012	-0.001
-0.283	-0.060	-0.948	-0.342	0.043	-0.939	0.067	0.022	0.012	0.004	-0.015	0.018	0.008	0.072	0.004	-0.001
-0.276	-0.060	-0.948	-0.342	0.044	-0.939	0.078	0.007	0.011	0.012	-0.016	0.018	0.000	0.073	0.004	0.001
-0.283	-0.041	-0.944	-0.342	0.045	-0.938	0.080	0.039	0.009	0.005	0.002	0.021	0.007	0.054	0.007	-0.002
-0.283	-0.048	-0.944	-0.343	0.047	-0.938	0.093	0.041	0.005	0.005	-0.007	0.021	0.007	0.063	0.007	-0.002
-0.287	-0.048	-0.936	-0.343	0.048	-0.938	0.092	-0.014	0.014	0.001	-0.008	0.029	0.011	0.064	0.015	-0.006
-0.280	-0.041	-0.932	-0.343	0.049	-0.938	0.093	0.030	-0.003	0.009	-0.002	0.033	0.003	0.057	0.019	-0.005
-0.291	-0.052	-0.940	-0.343	0.051	-0.938	0.094	-0.012	-0.003	-0.003	-0.015	0.025	0.014	0.069	0.011	-0.006
-0.283	-0.041	-0.948	-0.343	0.052	-0.938	0.072	0.013	-0.004	0.005	-0.005	0.017	0.006	0.058	0.002	-0.004
-0.283	-0.041	-0.940	-0.343	0.053	-0.938	0.063	-0.001	-0.011	0.005	-0.006	0.025	0.006	0.059	0.010	-0.003
-0.280	-0.044	-0.936	-0.343	0.054	-0.938	0.042	0.030	-0.026	0.009	-0.010	0.029	0.002	0.064	0.014	0.000
-0.276	-0.052	-0.940	-0.343	0.054	-0.938	0.031	0.032	-0.037	0.013	-0.019	0.025	0.003	0.072	0.010	0.001
-0.276	-0.044	-0.944	-0.343	0.055	-0.938	0.027	0.010	-0.032	0.013	-0.011	0.021	0.003	0.066	0.006	0.002
-0.283	-0.044	-0.952	-0.343	0.054	-0.938	-0.002	0.004	-0.017	0.005	-0.011	0.013	0.004	0.067	0.002	0.003
-0.280	-0.048	-0.948	-0.343	0.054	-0.938	-0.024	0.025	-0.015	0.009	-0.014	0.017	0.000	0.071	0.002	0.002
-0.280	-0.048	-0.948	-0.344	0.053	-0.937	-0.022	0.046	-0.012	0.010	-0.014	0.017	0.000	0.072	0.002	0.002
-0.287	-0.048	-0.948	-0.344	0.053	-0.938	0.005	-0.012	-0.001	0.002	-0.014	0.017	0.008	0.073	0.001	-0.001
-0.276	-0.044	-0.940	-0.344	0.053	-0.937	0.035	0.032	0.006	0.014	-0.010	0.024	0.004	0.070	0.009	-0.001
-0.291	-0.033	-0.936	-0.344	0.054	-0.937	0.071	-0.014	0.002	-0.002	0.001	0.028	0.011	0.060	0.013	-0.002
-0.276	-0.017	-0.932	-0.345	0.056	-0.937	0.084	0.056	-0.014	0.015	0.015	0.032	0.004	0.045	0.016	-0.002
-0.287	-0.013	-0.952	-0.345	0.057	-0.937	0.087	0.025	-0.014	0.003	0.017	0.012	0.007	0.042	0.004	-0.005
-0.295	-0.013	-0.956	-0.345	0.059	-0.937	0.105	0.002	-0.008	-0.004	0.015	0.007	0.015	0.043	0.008	-0.005
-0.299	0.002	-0.952	-0.344	0.061	-0.937	0.130	-0.028	-0.015	-0.009	0.028	0.011	0.019	0.029	0.004	-0.009
-0.291	-0.002	-0.936	-0.344	0.064	-0.937	0.131	-0.011	-0.037	-0.001	0.022	0.027	0.011	0.034	0.011	-0.010
-0.295	-0.029	-0.936	-0.342	0.066	-0.937	0.139	-0.064	-0.023	-0.007	-0.008	0.027	0.015	0.062	0.011	-0.009
-0.283	-0.041	-0.940	-0.342	0.069	-0.937	0.159	-0.038	-0.004	0.004	-0.022	0.023	0.003	0.075	0.007	-0.007
-0.283	-0.056	-0.944	-0.340	0.073	-0.937	0.207	-0.050	0.012	0.003	-0.041	0.020	0.003	0.092	0.003	-0.005
-0.276	-0.033	-0.940	-0.339	0.077	-0.938	0.252	-0.051	0.024	0.010	-0.022	0.024	0.004	0.070	0.007	-0.003
-0.276	0.002	-0.936	-0.338	0.081	-0.938	0.238	-0.060	0.017	0.008	0.009	0.028	0.004	0.037	0.011	-0.000
-0.280	0.017	-0.940	-0.337	0.085	-0.938	0.243	-0.077	-0.007	0.003	0.020	0.024	0.000	0.022	0.006	0.001
-0.268	0.017	-0.952	-0.336	0.090	-0.938	0.227	-0.006	-0.038	0.014	0.015	0.012	0.012	0.024	0.006	0.003
-0.276	0.002	-0.952	-0.334	0.094	-0.938	0.227	-0.079	-0.031	0.005	-0.004	0.012	0.004	0.041	0.006	0.004
-0.260	-0.021	-0.940	-0.334	0.098	-0.938	0.221	-0.022	-0.014	0.020	-0.031	0.024	0.019	0.065	0.006	0.005
-0.264	-0.021	-0.936	-0.333	0.102	-0.937	0.227	-0.027	0.001	0.015	-0.035	0.028	0.016	0.066	0.010	0.005
-0.268	0.006	-0.936	-0.332	0.106	-0.937	0.232	-0.064	0.011	0.010	-0.012	0.028	0.012	0.041	0.010	0.003
-0.257	0.033	-0.932	-0.330	0.109	-0.937	0.213	-0.064	0.009	0.020	0.011	0.032	0.023	0.015	0.014	0.003
-0.272	0.048	-0.936	-0.330	0.113	-0.937	0.234	0.003	-0.003	0.005	0.022	0.027	0.008	0.001	0.010	0.002
-0.260	0.064	-0.948	-0.329	0.117	-0.937	0.221	-0.078	-0.002	0.014	0.034	0.016	0.019	0.014	0.002	0.004
-0.268	0.052	-0.948	-0.329	0.122	-0.937	0.228	0.012	-0.025	0.007	0.018	0.015	0.011	0.001	0.002	0.002
-0.260	0.041	-0.952	-0.328	0.125	-0.936	0.198	-0.019	-0.019	0.014	0.003	0.011	0.019	0.012	0.007	0.004
-0.268	0.037	-0.940	-0.327	0.128	-0.936	0.172	-0.028	-0.012	0.005	-0.004	0.023	0.011	0.017	0.005	0.004
-0.260	0.033	-0.944	-0.327	0.131	-0.936	0.161	-0.022	-0.003	0.012	-0.011	0.018	0.018	0.022	0.001	0.005
-0.260	0.037	-0.948	-0.327	0.134	-0.936	0.164	0.015	-0.012	0.012	-0.010	0.014	0.018	0.020	0.003	0.000
-0.260	0.037	-0.948	-0.326	0.137	-0.935	0.153	-0.016	-0.009	0.012	-0.012	0.014	0.018	0.021	0.003	-0.003
-0.276	0.052	-0.932	-0.326	0.139	-0.935	0.151	0.002	-0.030	-0.004	0.000	0.029	0.003	0.006	0.013	-0.006
-0.283	0.060	-0.936	-0.325	0.142	-0.935	0.132	-0.054	-0.023	-0.013	0.006	0.025	0.005	0.000	0.008	-0.008
-0.272	0.072	-0.936	-0.324	0.143	-0.935	0.093	-0.064	-0.029	-0.003	0.016	0.026	0.006	0.011	0.008	-0.008
-0.264	0.064	-0.948	-0.322	0.144	-0.936	0.043	-0.070	-0.047	0.003	0.007	0.014	0.014	0.002	0.004	-0.004
-0.253	0.068	-0.948	-0.321	0.145	-0.936	0.007	-0.021	-0.051	0.014	0.011	0.014	0.025	0.005	0.004	-0.001
-0.257	0.048	-0.948	-0.321	0.144	-0.936	-0.017	0.006	-0.045	0.010	-0.008	0.015	0.021	0.016	0.004	0.001
-0.260	0.044	-0.936	-0.320	0.144	-0.936	-0.000	-0.040	-0.022	0.005	-0.012	0.027	0.017	0.021	0.008	0.003
-0.253	0.041	-0.932	-0.319	0.144	-0.937	0.011	-0.046	-0.023	0.012	-0.016	0.031	0.024	0.026	0.012	0.001
-0.249	0.060	-0.936	-0.319	0.145	-0.937	0.037	-0.011	-0.042	0.015	0.003	0.027	0.028	0.007	0.008	0.004
-0.253	0.064	-0.940	-0.318	0.145	-0.937	0.010	-0.027	-0.059	0.010	0.006	0.024	0.024	0.005	0.004	0.004
-0.237	0.048	-0.940	-0.318	0.145	-0.937	-0.009	0.063	-0.096	0.027	-0.009	0.023	0.039	0.021	0.004	0.007
-0.260	0.052	-0.944	-0.318	0.144	-0.937	-0.062	0.008	-0.085	0.003	-0.005	0.020	0.016	0.018	0.000	0.006
-0.241	0.044	-0.940	-0.319	0.144	-0.937	-0.057	0.061	-0.080	0.023	-0.011	0.023	0.035	0.027	0.004	0.004
-0.257	0.056	-0.944	-0.320	0.143	-0.936	-0.037	0.095	-0.061	0.009	0.001	0.019	0.020	0.016	0.000	0.001
-0.268	0.052	-0.940	-0.322	0.143	-0.936	-0.010	0.109	-0.055	-0.001	-0.003	0.022	0.008	0.021	0.004	0.000
-0.260	0.052	-0.940	-0.324	0.144	-0.935	0.035	0.130	-0.069	0.009	-0.004	0.022	0.015	0.022	0.003	-0.003
-0.276	0.044	-0.956	-0.326	0.145	-0.934	0.039	0.092	-0.066	-0.005	-0.012	0.005	0.000	0.031	0.012	-0.001
-0.276	0.033	-0.952	-0.327	0.146	-0.934	0.056	0.119	-0.068	-0.003	-0.025	0.008	0.000	0.043	0.009	0.002
-0.260	0.044	-0.952	-0.331	0.147	-0.932	0.053	0.193	-0.067	0.015	-0.015	0.007	0.015	0.032	0.009	0.004
-0.272	0.044	-0.968	-0.333	0.148	-0.931	0.049	0.157	-0.060	0.006	-0.016	-0.010	0.004	0.033	0.024	0.007
-0.276	0.041	-0.964	-0.337	0.149	-0.929	0.069	0.247	-0.059	0.007	-0.021	-0.008	0.000	0.038	0.020	0.008
-0.283	0.044	-0.975	-0.341	0.151	-0.928	0.077	0.225	-0.043	0.003	-0.018	-0.021	0.008	0.035	0.032	0.005
-0.291	0.041	-0.960	-0.345	0.152	-0.926	0.102	0.221	-0.026	-0.001	-0.024	-0.007	0.016	0.039	0.017	0.002
-0.299	0.052	-0.948	-0.349	0.155	-0.924	0.137	0.221	-0.038	-0.005	-0.015	0.003	0.024	0.028	0.005	-0.001
-0.303	0.052	-0.944	-0.353	0.158	-0.922	0.161	0.214	-0.050	-0.005	-0.018	0.005	0.028	0.029	0.001	0.004
-0.295	0.052	-0.920	-0.356	0.162	-0.920	0.197	0.201	-0.068	0.006	-0.022	0.027	0.020	0.030	0.022	0.011
-0.268	0.083	-0.936	-0.361	0.167	-0.918	0.264	0.289	-0.092	0.038	0.004	0.008	0.006	0.001	0.007	0.019
-0.268	0.083	-0.936	-0.365	0.173	-0.915	0.299	0.280	-0.105	0.042	-0.002	0.005	0.006	0.000	0.007	0.025
-0.276	0.110	-0.928	-0.370	0.180	-0.911	0.342	0.315	-0.128	0.040	0.018	0.010	0.001	0.026	0.015	0.029
-0.287	0.118	-0.924	-0.374	0.187	-0.908	0.361	0.261	-0.115	0.032	0.019	0.010	0.013	0.033	0.018	0.024
-0.299	0.133	-0.909	-0.378	0.195	-0.905	0.402	0.243	-0.105	0.024	0.026	0.023	0.025	0.048	0.034	0.021
-0.303	0.137	-0.893	-0.382	0.203	-0.902	0.413	0.234	-0.082	0.024	0.022	0.035	0.029	0.051	0.050	0.023
-0.295	0.145	-0.889	-0.386	0.211	-0.898	0.402	0.261	-0.064	0.036	0.022	0.036	0.021	0.059	0.054	0.032
-0.283	0.153	-0.912	-0.390	0.217	-0.895	0.350	0.263	-0.047	0.052	0.024	0.009	0.010	0.066	0.030	0.046
-0.268	0.149	-0.924	-0.395	0.222	-0.891	0.300	0.292	-0.024	0.072	0.014	-0.006	0.006	0.061	0.018	0.061
-0.253	0.141	-0.912	-0.401	0.226	-0.888	0.220	0.370	-0.032	0.093	0.003	0.002	0.021	0.053	0.030	0.076
-0.264	0.149	-0.916	-0.408	0.229	-0.884	0.102	0.407	-0.062	0.088	0.008	-0.006	0.010	0.060	0.026	0.089
-0.264	0.157	-0.940	-0.415	0.228	-0.881	-0.061	0.464	-0.099	0.096	0.017	-0.033	0.010	0.067	0.003	0.094
-0.280	0.164	-0.983	-0.423	0.225	-0.878	-0.225	0.473	-0.102	0.088	0.028	-0.079	0.006	0.074	0.041	0.095
-0.314	0.172	-1.031	-0.428	0.221	-0.876	-0.272	0.378	-0.094	0.059	0.040	-0.128	0.040	0.081	0.088	0.102
-0.330	0.184	-1.042	-0.432	0.216	-0.876	-0.275	0.246	-0.097	0.047	0.055	-0.140	0.056	0.092	0.100	0.113
-0.310	0.187	-1.062	-0.434	0.212	-0.876	-0.293	0.186	-0.098	0.068	0.064	-0.160	0.037	0.095	0.120	0.122
-0.272	0.191	-1.062	-0.436	0.206	-0.876	-0.392	0.191	-0.087	0.109	0.074	-0.160	0.002	0.098	0.120	0.138
-0.287	0.180	-1.102	-0.437	0.199	-0.877	-0.418	0.072	-0.071	0.094	0.069	-0.198	0.014	0.086	0.159	0.154
-0.257	0.172	-1.094	-0.437	0.193	-0.879	-0.402	0.044	-0.078	0.125	0.068	-0.188	0.017	0.078	0.151	0.164
-0.257	0.145	-1.078	-0.435	0.187	-0.881	-0.347	-0.055	-0.095	0.123	0.046	-0.170	0.017	0.050	0.135	0.163
-0.253	0.129	-1.058	-0.433	0.183	-0.883	-0.285	-0.015	-0.108	0.125	0.035	-0.149	0.021	0.034	0.115	0.158
-0.260	0.102	-1.042	-0.430	0.179	-0.885	-0.244	-0.130	-0.115	0.114	0.011	-0.131	0.013	0.006	0.100	0.139
-0.280	0.075	-1.042	-0.428	0.177	-0.886	-0.163	-0.060	-0.140	0.093	-0.014	-0.130	0.006	0.021	0.100	0.118
-0.318	0.064	-1.027	-0.423	0.176	-0.889	-0.117	-0.203	-0.147	0.050	-0.024	-0.111	0.044	0.033	0.084	0.094
-0.322	0.064	-0.999	-0.419	0.176	-0.891	-0.038	-0.216	-0.157	0.041	-0.024	-0.082	0.048	0.034	0.056	0.074
-0.337	0.072	-0.991	-0.413	0.178	-0.893	0.041	-0.264	-0.163	0.020	-0.018	-0.071	0.064	0.027	0.048	0.060
-0.318	0.068	-0.975	-0.408	0.181	-0.895	0.111	-0.254	-0.170	0.034	-0.025	-0.054	0.044	0.031	0.033	0.054
-0.291	0.064	-0.952	-0.401	0.186	-0.897	0.193	-0.324	-0.182	0.054	-0.034	-0.028	0.018	0.036	0.009	0.050
-0.276	0.091	-0.909	-0.395	0.191	-0.899	0.233	-0.269	-0.202	0.064	-0.012	0.017	0.002	0.009	0.034	0.048
-0.276	0.091	-0.909	-0.389	0.197	-0.900	0.282	-0.306	-0.175	0.057	-0.018	0.018	0.002	0.010	0.034	0.040
-0.295	0.129	-0.932	-0.383	0.204	-0.901	0.345	-0.269	-0.144	0.032	0.013	-0.005	0.021	0.028	0.011	0.032
-0.307	0.157	-0.920	-0.377	0.212	-0.902	0.359	-0.269	-0.131	0.015	0.033	0.008	0.033	0.055	0.023	0.021
-0.295	0.180	-0.924	-0.373	0.221	-0.901	0.429	-0.181	-0.163	0.022	0.047	0.004	0.021	0.077	0.019	0.013
-0.307	0.184	-0.905	-0.370	0.229	-0.901	0.383	-0.129	-0.177	0.007	0.043	0.023	0.033	0.081	0.039	0.004
-0.307	0.195	-0.920	-0.367	0.236	-0.900	0.354	-0.111	-0.184	0.004	0.047	0.006	0.033	0.092	0.023	0.001
-0.322	0.191	-0.928	-0.362	0.243	-0.900	0.325	-0.191	-0.192	-0.015	0.036	-0.002	0.048	0.087	0.015	-0.012
-0.303	0.191	-0.920	-0.361	0.250	-0.898	0.315	-0.032	-0.204	0.002	0.029	0.005	0.029	0.087	0.023	-0.016
-0.349	0.184	-0.916	-0.356	0.256	-0.899	0.243	-0.184	-0.163	-0.048	0.016	0.009	0.075	0.078	0.027	-0.028
-0.322	0.184	-0.924	-0.355	0.261	-0.898	0.260	-0.051	-0.135	-0.023	0.011	0.000	0.048	0.078	0.019	-0.035
-0.349	0.187	-0.901	-0.352	0.267	-0.897	0.277	-0.118	-0.120	-0.053	0.009	0.023	0.075	0.081	0.043	-0.045
-0.349	0.187	-0.932	-0.349	0.273	-0.897	0.287	-0.124	-0.133	-0.056	0.003	-0.009	0.075	0.081	0.011	-0.045
-0.345	0.176	-0.920	-0.346	0.278	-0.896	0.279	-0.124	-0.143	-0.055	-0.014	0.003	0.072	0.069	0.023	-0.047
-0.337	0.191	-0.928	-0.341	0.284	-0.896	0.292	-0.222	-0.166	-0.052	-0.005	-0.005	0.064	0.084	0.015	-0.042
-0.322	0.199	-0.936	-0.337	0.289	-0.896	0.212	-0.152	-0.181	-0.041	-0.002	-0.013	0.048	0.091	0.007	-0.036
-0.310	0.207	-0.924	-0.333	0.293	-0.896	0.159	-0.209	-0.173	-0.034	0.002	-0.001	0.037	0.098	0.019	-0.032
-0.291	0.211	-0.916	-0.329	0.295	-0.897	0.092	-0.114	-0.164	-0.018	0.003	0.007	0.017	0.101	0.027	-0.025
-0.299	0.211	-0.916	-0.326	0.297	-0.897	0.073	-0.128	-0.156	-0.029	0.001	0.008	0.025	0.101	0.027	-0.025
-0.268	0.199	-0.881	-0.324	0.299	-0.898	0.050	-0.056	-0.153	-0.000	-0.012	0.044	0.006	0.089	0.063	-0.027
-0.295	0.195	-0.909	-0.322	0.301	-0.898	0.062	-0.092	-0.137	-0.030	-0.018	0.016	0.021	0.084	0.035	-0.031
-0.295	0.191	-0.893	-0.318	0.303	-0.899	0.097	-0.179	-0.131	-0.034	-0.024	0.033	0.021	0.080	0.051	-0.034
-0.287	0.207	-0.901	-0.315	0.306	-0.899	0.135	-0.125	-0.112	-0.029	-0.011	0.025	0.014	0.095	0.043	-0.036
-0.299	0.226	-0.905	-0.312	0.309	-0.899	0.146	-0.119	-0.098	-0.043	0.005	0.021	0.025	0.113	0.039	-0.033
-0.276	0.242	-0.916	-0.309	0.313	-0.898	0.183	-0.129	-0.103	-0.023	0.017	0.009	0.002	0.129	0.027	-0.027
-0.268	0.249	-0.928	-0.306	0.315	-0.899	0.119	-0.142	-0.064	-0.019	0.022	-0.003	0.005	0.136	0.015	-0.023
-0.253	0.242	-0.905	-0.302	0.318	-0.899	0.148	-0.159	-0.064	-0.007	0.012	0.021	0.021	0.128	0.039	-0.019
-0.260	0.249	-0.928	-0.300	0.320	-0.899	0.094	-0.137	-0.036	-0.017	0.018	-0.002	0.013	0.135	0.016	-0.020
-0.264	0.253	-0.912	-0.297	0.322	-0.899	0.124	-0.155	0.004	-0.024	0.020	0.014	0.009	0.138	0.031	-0.022
-0.264	0.253	-0.912	-0.295	0.323	-0.899	0.104	-0.070	-0.002	-0.025	0.018	0.014	0.009	0.137	0.031	-0.022
-0.264	0.265	-0.920	-0.293	0.325	-0.899	0.107	-0.146	0.018	-0.028	0.028	0.006	0.009	0.148	0.024	-0.021
-0.249	0.245	-0.916	-0.293	0.326	-0.899	0.077	-0.001	0.010	-0.013	0.007	0.010	0.024	0.129	0.028	-0.021
-0.245	0.261	-0.928	-0.291	0.326	-0.899	0.021	-0.066	0.016	-0.010	0.023	-0.002	0.028	0.144	0.016	-0.020
-0.264	0.245	-0.932	-0.290	0.326	-0.900	0.027	-0.071	0.011	-0.030	0.007	-0.005	0.009	0.128	0.012	-0.018
-0.253	0.249	-0.912	-0.289	0.325	-0.901	-0.048	-0.084	0.042	-0.020	0.012	0.015	0.021	0.131	0.031	-0.019
-0.253	0.257	-0.936	-0.287	0.324	-0.901	-0.039	-0.105	0.035	-0.022	0.021	-0.007	0.021	0.138	0.008	-0.023
-0.245	0.242	-0.909	-0.287	0.322	-0.902	-0.092	-0.001	0.024	-0.014	0.008	0.021	0.029	0.122	0.035	-0.020
-0.264	0.257	-0.948	-0.284	0.320	-0.904	-0.078	-0.162	0.027	-0.036	0.025	-0.017	0.010	0.137	0.004	-0.021
-0.233	0.222	-0.920	-0.285	0.318	-0.904	-0.118	0.032	0.005	-0.005	-0.008	0.011	0.040	0.102	0.024	-0.020
-0.257	0.234	-0.924	-0.284	0.314	-0.906	-0.163	-0.074	0.031	-0.029	0.007	0.009	0.017	0.113	0.020	-0.019
-0.245	0.222	-0.944	-0.282	0.312	-0.907	-0.131	-0.073	0.029	-0.019	-0.001	-0.009	0.029	0.101	0.000	-0.018
-0.233	0.230	-0.912	-0.283	0.308	-0.908	-0.175	0.049	0.034	-0.007	0.010	0.023	0.041	0.109	0.031	-0.019
-0.249	0.238	-0.928	-0.282	0.304	-0.910	-0.171	-0.081	0.057	-0.023	0.021	0.009	0.025	0.116	0.016	-0.018
-0.233	0.211	-0.916	-0.283	0.301	-0.911	-0.155	0.045	0.019	-0.007	-0.003	0.022	0.041	0.088	0.028	-0.017
-0.253	0.226	-0.940	-0.283	0.297	-0.912	-0.208	0.017	0.040	-0.026	0.017	-0.001	0.022	0.103	0.004	-0.015
-0.230	0.199	-0.920	-0.283	0.294	-0.913	-0.153	-0.019	0.040	-0.003	-0.007	0.020	0.045	0.075	0.024	-0.015
-0.226	0.211	-0.920	-0.284	0.289	-0.914	-0.209	0.058	0.051	0.002	0.009	0.021	0.049	0.087	0.024	-0.014
-0.245	0.195	-0.928	-0.285	0.285	-0.915	-0.186	-0.003	0.072	-0.017	-0.002	0.015	0.029	0.071	0.016	-0.011
-0.233	0.199	-0.928	-0.286	0.281	-0.916	-0.171	0.045	0.086	-0.004	0.005	0.015	0.041	0.074	0.016	-0.013
-0.237	0.207	-0.932	-0.286	0.277	-0.917	-0.174	-0.036	0.106	-0.008	0.017	0.013	0.037	0.081	0.012	-0.013
-0.241	0.203	-0.924	-0.286	0.274	-0.918	-0.134	0.003	0.087	-0.012	0.016	0.021	0.033	0.077	0.020	-0.011
-0.237	0.199	-0.944	-0.287	0.271	-0.919	-0.148	0.027	0.085	-0.007	0.016	0.002	0.037	0.072	0.000	-0.010
-0.237	0.180	-0.940	-0.287	0.268	-0.920	-0.121	-0.008	0.084	-0.007	-0.000	0.007	0.038	0.053	0.004	-0.011
-0.233	0.184	-0.936	-0.288	0.265	-0.920	-0.141	0.041	0.083	-0.002	0.007	0.012	0.042	0.056	0.008	-0.009
-0.245	0.180	-0.936	-0.289	0.261	-0.921	-0.134	0.044	0.096	-0.013	0.006	0.012	0.030	0.051	0.008	-0.008
-0.233	0.184	-0.928	-0.290	0.259	-0.921	-0.112	0.026	0.085	-0.000	0.013	0.021	0.042	0.055	0.016	-0.007
-0.230	0.191	-0.924	-0.292	0.255	-0.922	-0.146	0.115	0.074	0.006	0.024	0.025	0.046	0.062	0.020	-0.009
-0.230	0.191	-0.924	-0.292	0.252	-0.922	-0.143	-0.012	0.073	0.006	0.027	0.026	0.046	0.061	0.020	-0.011
-0.249	0.153	-0.936	-0.294	0.249	-0.923	-0.158	0.071	0.059	-0.012	-0.008	0.014	0.027	0.022	0.008	-0.015
-0.260	0.157	-0.940	-0.295	0.245	-0.924	-0.187	0.047	0.061	-0.022	-0.000	0.011	0.015	0.025	0.004	-0.019
-0.264	0.141	-0.940	-0.295	0.240	-0.925	-0.186	0.009	0.054	-0.026	-0.012	0.012	0.012	0.009	0.004	-0.022
-0.257	0.137	-0.928	-0.297	0.236	-0.925	-0.200	0.055	0.057	-0.017	-0.011	0.025	0.019	0.005	0.016	-0.024
-0.253	0.129	-0.936	-0.298	0.232	-0.926	-0.177	0.058	0.058	-0.012	-0.015	0.017	0.023	0.004	0.008	-0.020
-0.264	0.133	-0.944	-0.298	0.228	-0.927	-0.179	0.009	0.069	-0.023	-0.007	0.011	0.012	0.001	0.000	-0.019
-0.249	0.129	-0.948	-0.299	0.225	-0.927	-0.142	0.028	0.053	-0.007	-0.008	0.007	0.027	0.005	0.004	-0.016
-0.257	0.133	-0.940	-0.299	0.221	-0.928	-0.178	-0.003	0.070	-0.015	0.000	0.016	0.020	0.002	0.003	-0.014
-0.249	0.126	-0.940	-0.300	0.217	-0.929	-0.161	0.035	0.060	-0.006	-0.004	0.017	0.027	0.010	0.003	-0.013
-0.245	0.126	-0.936	-0.301	0.214	-0.929	-0.169	0.056	0.063	-0.001	-0.000	0.021	0.031	0.011	0.007	-0.012
-0.257	0.114	-0.940	-0.301	0.210	-0.930	-0.153	-0.004	0.085	-0.013	-0.008	0.018	0.020	0.023	0.003	-0.012
-0.245	0.099	-0.940	-0.303	0.207	-0.930	-0.133	0.089	0.075	0.001	-0.020	0.018	0.031	0.040	0.003	-0.010
-0.257	0.091	-0.932	-0.304	0.204	-0.931	-0.119	0.042	0.076	-0.010	-0.025	0.026	0.019	0.048	0.011	-0.010
-0.241	0.091	-0.936	-0.305	0.201	-0.931	-0.113	0.043	0.080	0.006	-0.022	0.023	0.035	0.049	0.007	-0.009
-0.249	0.083	-0.936	-0.307	0.198	-0.931	-0.101	0.106	0.061	0.001	-0.027	0.023	0.027	0.057	0.007	-0.010
-0.260	0.099	-0.932	-0.310	0.195	-0.931	-0.120	0.145	0.064	-0.008	-0.009	0.026	0.016	0.042	0.011	-0.012
-0.260	0.095	-0.948	-0.311	0.193	-0.931	-0.111	0.052	0.073	-0.007	-0.010	0.011	0.016	0.046	0.005	-0.016
-0.272	0.099	-0.924	-0.313	0.190	-0.931	-0.120	0.092	0.066	-0.016	-0.003	0.034	0.004	0.043	0.019	-0.016
-0.272	0.083	-0.944	-0.314	0.187	-0.931	-0.117	0.036	0.077	-0.016	-0.016	0.015	0.004	0.059	0.001	-0.016
-0.260	0.068	-0.944	-0.315	0.185	-0.931	-0.065	0.098	0.052	-0.002	-0.030	0.015	0.015	0.074	0.001	-0.013
-0.272	0.091	-0.944	-0.317	0.183	-0.931	-0.087	0.056	0.054	-0.013	-0.004	0.015	0.004	0.051	0.001	-0.013
-0.253	0.075	-0.948	-0.318	0.181	-0.931	-0.069	0.064	0.039	0.008	-0.018	0.011	0.023	0.067	0.004	-0.012
-0.287	0.087	-0.948	-0.320	0.179	-0.930	-0.084	0.117	0.039	-0.025	-0.004	0.010	0.012	0.056	0.004	-0.013
-0.272	0.083	-0.940	-0.321	0.177	-0.931	-0.092	0.030	0.040	-0.009	-0.006	0.018	0.004	0.060	0.004	-0.012
-0.268	0.087	-0.936	-0.322	0.175	-0.931	-0.084	0.065	0.029	-0.004	0.000	0.022	0.008	0.056	0.008	-0.014
-0.272	0.083	-0.944	-0.324	0.172	-0.930	-0.084	0.099	0.031	-0.006	-0.002	0.014	0.004	0.060	0.000	-0.011
-0.276	0.083	-0.952	-0.324	0.171	-0.931	-0.069	0.015	0.036	-0.009	-0.000	0.007	0.000	0.061	0.008	-0.011
-0.276	0.083	-0.952	-0.325	0.169	-0.930	-0.052	0.069	0.035	-0.008	0.001	0.006	0.000	0.061	0.009	-0.012
-0.280	0.079	-0.948	-0.326	0.168	-0.930	-0.046	0.048	0.046	-0.011	-0.001	0.010	0.004	0.065	0.005	-0.012
-0.287	0.075	-0.956	-0.326	0.166	-0.931	-0.045	-0.007	0.047	-0.019	-0.004	0.003	0.012	0.068	0.014	-0.010
-0.268	0.083	-0.940	-0.326	0.165	-0.931	-0.065	0.018	0.030	0.001	0.006	0.019	0.007	0.061	0.001	-0.009
-0.272	0.068	-0.952	-0.328	0.163	-0.931	-0.067	0.084	0.015	-0.002	-0.008	0.007	0.004	0.076	0.011	-0.008
-0.272	0.068	-0.952	-0.328	0.162	-0.931	-0.067	0.024	0.006	-0.001	-0.006	0.007	0.004	0.076	0.012	-0.008
-0.276	0.064	-0.944	-0.329	0.160	-0.931	-0.055	0.051	0.007	-0.004	-0.009	0.015	0.000	0.081	0.005	-0.006
-0.287	0.056	-0.956	-0.329	0.159	-0.931	-0.061	0.030	0.009	-0.016	-0.015	0.003	0.011	0.089	0.017	-0.007
-0.268	0.056	-0.948	-0.331	0.158	-0.930	-0.033	0.106	-0.003	0.005	-0.014	0.010	0.008	0.089	0.010	-0.007
-0.283	0.056	-0.956	-0.331	0.157	-0.930	-0.028	0.025	0.012	-0.010	-0.013	0.003	0.007	0.090	0.018	-0.006
-0.276	0.060	-0.960	-0.331	0.156	-0.930	-0.027	0.009	0.011	-0.002	-0.009	-0.001	0.000	0.087	0.023	-0.005
-0.280	0.056	-0.952	-0.332	0.156	-0.930	-0.009	0.034	-0.013	-0.005	-0.012	0.007	0.004	0.091	0.015	-0.006
-0.280	0.060	-0.944	-0.331	0.155	-0.931	0.002	-0.020	0.001	-0.006	-0.008	0.015	0.004	0.088	0.008	-0.007
-0.276	0.056	-0.948	-0.334	0.156	-0.930	0.013	0.128	-0.019	0.000	-0.012	0.010	0.001	0.092	0.012	-0.009
-0.283	0.064	-0.944	-0.333	0.155	-0.930	0.005	-0.035	-0.000	-0.008	-0.004	0.014	0.008	0.085	0.008	-0.008
-0.287	0.068	-0.948	-0.334	0.155	-0.930	-0.003	0.074	-0.027	-0.011	-0.000	0.010	0.012	0.082	0.012	-0.011
-0.272	0.072	-0.944	-0.334	0.155	-0.930	-0.010	0.004	-0.030	0.004	0.004	0.014	0.003	0.079	0.008	-0.011
-0.303	0.056	-0.956	-0.334	0.155	-0.930	-0.010	0.013	-0.034	-0.027	-0.011	0.002	0.028	0.094	0.020	-0.011
-0.276	0.056	-0.948	-0.334	0.154	-0.930	-0.008	0.031	-0.016	0.001	-0.011	0.010	0.001	0.095	0.012	-0.010
-0.283	0.041	-0.944	-0.334	0.154	-0.930	0.010	-0.021	-0.008	-0.008	-0.026	0.014	0.009	0.110	0.008	-0.012
-0.283	0.041	-0.952	-0.333	0.154	-0.930	0.016	-0.010	-0.002	-0.008	-0.026	0.006	0.009	0.110	0.016	-0.007
-0.280	0.052	-0.944	-0.333	0.155	-0.930	0.046	0.005	-0.021	-0.004	-0.015	0.014	0.005	0.098	0.008	-0.008
-0.272	0.075	-0.944	-0.334	0.156	-0.930	0.051	0.027	-0.025	0.004	0.007	0.014	0.002	0.075	0.008	-0.005
-0.283	0.075	-0.952	-0.334	0.156	-0.929	0.035	0.056	-0.025	-0.007	0.006	0.006	0.010	0.075	0.016	-0.003
-0.268	0.068	-0.948	-0.334	0.157	-0.929	0.052	0.013	-0.035	0.008	-0.002	0.009	0.005	0.083	0.012	-0.002
-0.280	0.068	-0.960	-0.335	0.158	-0.929	0.030	0.056	-0.037	-0.003	-0.003	-0.003	0.006	0.083	0.023	-0.002
-0.276	0.056	-0.940	-0.334	0.159	-0.929	0.047	-0.015	-0.030	0.001	-0.015	0.017	0.003	0.095	0.003	-0.000
-0.272	0.048	-0.940	-0.336	0.159	-0.928	0.031	0.080	-0.042	0.006	-0.023	0.016	0.001	0.103	0.004	-0.004
-0.272	0.048	-0.940	-0.336	0.160	-0.928	0.053	0.051	-0.042	0.006	-0.024	0.016	0.000	0.103	0.004	-0.007
-0.295	0.064	-0.960	-0.336	0.161	-0.928	0.049	-0.003	-0.038	-0.017	-0.010	-0.004	0.023	0.087	0.023	-0.010
-0.295	0.056	-0.952	-0.336	0.162	-0.928	0.067	0.015	-0.047	-0.017	-0.019	0.004	0.023	0.095	0.016	-0.013
-0.295	0.068	-0.952	-0.336	0.164	-0.928	0.078	0.003	-0.040	-0.017	-0.009	0.004	0.023	0.083	0.016	-0.012
-0.291	0.060	-0.948	-0.335	0.165	-0.928	0.077	-0.027	-0.027	-0.014	-0.018	0.008	0.019	0.091	0.012	-0.012
-0.272	0.064	-0.952	-0.337	0.167	-0.927	0.091	0.093	-0.034	0.007	-0.015	0.003	0.000	0.087	0.016	-0.009
-0.295	0.072	-0.952	-0.335	0.168	-0.927	0.096	-0.063	-0.027	-0.018	-0.009	0.003	0.023	0.079	0.015	-0.005
-0.268	0.087	-0.936	-0.335	0.170	-0.927	0.104	-0.014	-0.034	0.009	0.004	0.019	0.004	0.064	0.000	-0.003
-0.272	0.087	-0.940	-0.335	0.172	-0.927	0.103	0.010	-0.049	0.005	0.002	0.015	0.000	0.064	0.003	-0.004
-0.276	0.079	-0.944	-0.335	0.174	-0.926	0.108	0.038	-0.054	0.001	-0.008	0.010	0.004	0.072	0.007	-0.000
-0.283	0.083	-0.964	-0.334	0.176	-0.926	0.105	-0.014	-0.042	-0.007	-0.006	-0.010	0.012	0.068	0.027	-0.002
-0.276	0.075	-0.960	-0.334	0.178	-0.925	0.099	0.017	-0.054	0.000	-0.015	-0.006	0.004	0.075	0.023	-0.002
-0.280	0.075	-0.952	-0.334	0.180	-0.925	0.109	-0.007	-0.053	-0.004	-0.017	0.002	0.007	0.075	0.015	-0.002
-0.276	0.087	-0.944	-0.334	0.182	-0.925	0.113	0.052	-0.061	0.001	-0.008	0.009	0.003	0.063	0.007	-0.003
-0.280	0.079	-0.956	-0.334	0.185	-0.924	0.135	-0.030	-0.046	-0.004	-0.018	-0.003	0.007	0.071	0.019	-0.006
-0.283	0.091	-0.956	-0.334	0.187	-0.924	0.136	0.021	-0.047	-0.008	-0.009	-0.004	0.011	0.059	0.019	-0.008
-0.287	0.099	-0.948	-0.334	0.190	-0.923	0.150	0.021	-0.049	-0.012	-0.004	0.004	0.015	0.051	0.011	-0.009
-0.287	0.099	-0.936	-0.334	0.193	-0.922	0.154	0.051	-0.053	-0.011	-0.007	0.015	0.014	0.051	0.001	-0.013
-0.287	0.091	-0.948	-0.334	0.196	-0.922	0.168	0.027	-0.058	-0.011	-0.018	0.002	0.014	0.059	0.011	-0.012
-0.295	0.099	-0.944	-0.334	0.199	-0.921	0.156	-0.030	-0.040	-0.020	-0.013	0.006	0.021	0.051	0.007	-0.013
-0.276	0.102	-0.940	-0.334	0.202	-0.921	0.147	0.021	-0.044	-0.000	-0.012	0.009	0.002	0.046	0.003	-0.010
-0.287	0.095	-0.940	-0.333	0.205	-0.920	0.151	-0.001	-0.048	-0.012	-0.023	0.009	0.013	0.054	0.003	-0.010
-0.276	0.102	-0.944	-0.333	0.207	-0.920	0.140	0.005	-0.056	-0.001	-0.018	0.004	0.002	0.046	0.007	-0.007
-0.280	0.106	-0.936	-0.333	0.210	-0.919	0.150	-0.003	-0.043	-0.005	-0.017	0.012	0.005	0.042	0.001	-0.008
-0.280	0.110	-0.944	-0.332	0.213	-0.919	0.169	-0.004	-0.047	-0.006	-0.016	0.003	0.005	0.037	0.007	-0.005
-0.280	0.126	-0.940	-0.333	0.216	-0.918	0.161	0.070	-0.052	-0.005	-0.003	0.006	0.004	0.022	0.003	-0.005
-0.272	0.133	-0.944	-0.332	0.219	-0.917	0.163	-0.023	-0.047	0.002	0.001	0.002	0.004	0.014	0.007	-0.004
-0.280	0.129	-0.952	-0.332	0.222	-0.917	0.151	-0.006	-0.042	-0.006	-0.005	-0.006	0.004	0.017	0.015	-0.003
-0.280	0.129	-0.952	-0.332	0.225	-0.916	0.161	0.022	-0.044	-0.006	-0.008	-0.007	0.003	0.017	0.015	0.000
-0.276	0.145	-0.948	-0.332	0.228	-0.915	0.155	-0.003	-0.030	-0.003	0.004	-0.003	0.001	0.001	0.011	-0.001
-0.264	0.149	-0.944	-0.332	0.231	-0.914	0.151	0.068	-0.046	0.009	0.005	-0.000	0.013	0.003	0.007	-0.002
-0.280	0.141	-0.940	-0.332	0.234	-0.914	0.164	-0.023	-0.034	-0.007	-0.006	0.003	0.002	0.004	0.003	-0.002
-0.280	0.157	-0.940	-0.332	0.236	-0.913	0.144	0.020	-0.040	-0.007	0.007	0.003	0.002	0.011	0.003	-0.003
-0.272	0.149	-0.936	-0.332	0.239	-0.912	0.142	0.034	-0.048	0.001	-0.003	0.006	0.006	0.004	0.001	-0.007
-0.283	0.145	-0.944	-0.332	0.242	-0.912	0.140	0.011	-0.034	-0.011	-0.010	-0.002	0.005	0.000	0.007	-0.006
-0.283	0.153	-0.940	-0.332	0.244	-0.911	0.130	0.013	-0.028	-0.011	-0.004	0.001	0.004	0.008	0.003	-0.006
-0.272	0.160	-0.932	-0.332	0.247	-0.910	0.148	0.051	-0.047	0.001	0.001	0.008	0.008	0.016	0.004	-0.007
-0.287	0.172	-0.952	-0.333	0.249	-0.910	0.145	0.034	-0.029	-0.014	0.009	-0.012	0.007	0.028	0.015	-0.008
-0.280	0.180	-0.944	-0.333	0.251	-0.909	0.126	0.039	-0.019	-0.006	0.015	-0.005	0.001	0.036	0.008	-0.007
-0.287	0.176	-0.940	-0.333	0.254	-0.908	0.126	-0.001	-0.029	-0.014	0.009	-0.001	0.007	0.032	0.004	-0.006
-0.280	0.160	-0.932	-0.332	0.255	-0.908	0.107	-0.022	-0.018	-0.007	-0.008	0.007	0.002	0.017	0.004	-0.006
-0.264	0.164	-0.932	-0.333	0.257	-0.907	0.109	0.044	-0.021	0.009	-0.006	0.006	0.017	0.021	0.004	-0.006
-0.283	0.172	-0.936	-0.333	0.259	-0.907	0.093	0.006	-0.006	-0.011	-0.000	0.002	0.002	0.029	0.000	-0.007
-0.276	0.172	-0.936	-0.333	0.260	-0.906	0.086	0.025	-0.015	-0.003	-0.001	0.001	0.007	0.029	0.000	-0.006
-0.295	0.180	-0.948	-0.333	0.261	-0.906	0.083	0.009	-0.012	-0.022	0.005	-0.011	0.012	0.037	0.012	-0.008
-0.283	0.184	-0.944	-0.333	0.263	-0.906	0.080	-0.006	-0.019	-0.011	0.008	-0.007	0.000	0.041	0.008	-0.007
-0.276	0.180	-0.932	-0.333	0.264	-0.905	0.060	0.031	-0.015	-0.003	0.003	0.004	0.008	0.037	0.004	-0.007
-0.276	0.164	-0.932	-0.333	0.265	-0.905	0.077	0.033	-0.024	-0.003	-0.014	0.004	0.008	0.022	0.004	-0.005
-0.276	0.176	-0.936	-0.334	0.266	-0.904	0.059	0.037	-0.013	-0.002	-0.003	-0.001	0.008	0.033	0.000	-0.004
-0.280	0.180	-0.932	-0.333	0.267	-0.904	0.057	-0.019	-0.005	-0.007	-0.000	0.003	0.005	0.037	0.004	-0.005
-0.276	0.176	-0.928	-0.333	0.268	-0.904	0.074	0.021	-0.010	-0.003	-0.005	0.007	0.009	0.033	0.008	-0.006
-0.283	0.180	-0.940	-0.333	0.269	-0.904	0.067	0.006	-0.009	-0.011	-0.003	-0.005	0.002	0.037	0.004	-0.007
-0.283	0.180	-0.932	-0.334	0.270	-0.903	0.056	0.033	-0.006	-0.010	-0.003	0.002	0.002	0.037	0.003	-0.007
-0.283	0.184	-0.940	-0.334	0.270	-0.903	0.047	0.040	-0.003	-0.010	-0.000	-0.006	0.003	0.041	0.005	-0.008
-0.280	0.187	-0.936	-0.334	0.271	-0.903	0.057	0.024	-0.005	-0.005	0.003	-0.003	0.007	0.045	0.001	-0.008
-0.283	0.187	-0.928	-0.334	0.272	-0.903	0.045	-0.009	-0.001	-0.010	0.002	0.005	0.004	0.045	0.007	-0.007
-0.283	0.187	-0.928	-0.334	0.273	-0.902	0.067	-0.010	-0.009	-0.010	0.001	0.005	0.004	0.045	0.007	-0.008
-0.276	0.187	-0.928	-0.334	0.274	-0.902	0.058	0.018	0.004	-0.002	0.001	0.005	0.012	0.045	0.007	-0.011
-0.283	0.191	-0.928	-0.335	0.274	-0.901	0.060	0.062	-0.011	-0.009	0.004	0.004	0.005	0.049	0.007	-0.009
-0.295	0.203	-0.928	-0.335	0.275	-0.901	0.047	-0.014	-0.001	-0.020	0.014	0.004	0.006	0.060	0.007	-0.007
-0.280	0.203	-0.944	-0.335	0.276	-0.901	0.044	0.035	-0.004	-0.005	0.014	-0.012	0.010	0.060	0.009	-0.006
-0.280	0.195	-0.944	-0.335	0.276	-0.901	0.029	-0.016	0.007	-0.005	0.006	-0.012	0.010	0.053	0.009	-0.004
-0.276	0.187	-0.936	-0.335	0.276	-0.901	0.044	0.010	-0.003	-0.001	-0.002	-0.005	0.014	0.045	0.001	0.001
-0.276	0.184	-0.936	-0.335	0.277	-0.901	0.039	0.021	-0.003	-0.001	-0.007	-0.005	0.015	0.041	0.001	-0.000
-0.276	0.187	-0.944	-0.335	0.277	-0.900	0.042	0.044	-0.010	-0.000	-0.003	-0.013	0.015	0.045	0.009	0.000
-0.283	0.195	-0.936	-0.335	0.278	-0.900	0.032	-0.010	-0.014	-0.008	0.004	-0.006	0.008	0.053	0.001	0.000
-0.276	0.195	-0.936	-0.335	0.278	-0.900	0.031	0.044	-0.019	-0.000	0.003	-0.006	0.016	0.053	0.001	-0.000
-0.280	0.203	-0.940	-0.335	0.278	-0.900	0.004	-0.002	0.003	-0.004	0.011	-0.010	0.012	0.061	0.005	-0.002
-0.276	0.195	-0.924	-0.336	0.278	-0.900	0.009	0.058	-0.007	0.001	0.004	0.006	0.016	0.054	0.011	-0.002
-0.280	0.199	-0.928	-0.336	0.278	-0.900	0.013	-0.003	0.002	-0.003	0.007	0.002	0.013	0.057	0.007	0.000
-0.283	0.195	-0.940	-0.335	0.278	-0.900	0.016	-0.036	0.002	-0.008	0.004	-0.010	0.009	0.054	0.005	-0.000
-0.268	0.195	-0.944	-0.335	0.278	-0.900	0.012	0.009	0.007	0.007	0.004	-0.013	0.025	0.053	0.009	-0.001
-0.280	0.191	-0.932	-0.336	0.278	-0.900	0.031	0.047	-0.008	-0.004	-0.001	-0.002	0.013	0.049	0.003	-0.001
-0.283	0.191	-0.940	-0.335	0.278	-0.900	0.016	-0.006	-0.003	-0.008	-0.001	-0.010	0.009	0.049	0.004	-0.000
-0.283	0.191	-0.940	-0.336	0.279	-0.900	0.019	0.040	-0.007	-0.007	-0.001	-0.010	0.009	0.049	0.004	-0.003
-0.283	0.207	-0.944	-0.335	0.278	-0.900	0.004	-0.021	0.005	-0.008	0.014	-0.014	0.009	0.065	0.008	-0.006
-0.283	0.199	-0.936	-0.336	0.279	-0.900	0.017	0.057	-0.009	-0.006	0.006	-0.006	0.009	0.057	0.000	-0.004
-0.295	0.199	-0.936	-0.335	0.279	-0.900	0.028	-0.051	0.004	-0.018	0.006	-0.006	0.002	0.057	0.000	-0.004
-0.276	0.195	-0.932	-0.336	0.279	-0.899	0.043	0.051	-0.009	0.003	0.001	-0.003	0.017	0.053	0.004	-0.003
-0.283	0.199	-0.932	-0.335	0.280	-0.900	0.035	-0.033	-0.008	-0.005	0.004	-0.002	0.010	0.057	0.004	-0.002
-0.280	0.199	-0.940	-0.336	0.281	-0.899	0.043	0.032	-0.021	0.000	0.003	-0.010	0.014	0.056	0.005	0.000
-0.283	0.207	-0.936	-0.336	0.281	-0.899	0.026	0.019	-0.019	-0.003	0.011	-0.007	0.010	0.064	0.001	0.001
-0.283	0.199	-0.936	-0.335	0.281	-0.899	0.034	-0.038	-0.018	-0.003	0.003	-0.006	0.009	0.056	0.001	0.002
-0.280	0.187	-0.936	-0.335	0.282	-0.899	0.058	0.039	-0.033	0.002	-0.009	-0.007	0.013	0.045	0.001	0.003
-0.280	0.187	-0.936	-0.334	0.284	-0.899	0.072	-0.023	-0.019	0.002	-0.010	-0.007	0.013	0.045	0.001	0.004
-0.276	0.191	-0.940	-0.335	0.285	-0.898	0.070	0.040	-0.019	0.006	-0.007	-0.012	0.016	0.049	0.005	0.005
-0.280	0.199	-0.936	-0.334	0.286	-0.898	0.073	-0.043	-0.013	0.002	-0.001	-0.007	0.012	0.056	0.000	0.005
-0.276	0.199	-0.924	-0.334	0.287	-0.898	0.072	0.004	0.002	0.005	-0.003	0.005	0.016	0.056	0.012	0.005
-0.280	0.199	-0.932	-0.333	0.288	-0.898	0.082	-0.027	0.019	0.001	-0.004	-0.003	0.012	0.055	0.005	0.007
-0.272	0.199	-0.928	-0.333	0.289	-0.898	0.072	-0.001	0.036	0.009	-0.006	0.001	0.019	0.055	0.010	0.007
-0.260	0.191	-0.928	-0.334	0.290	-0.897	0.083	0.041	0.038	0.021	-0.015	0.001	0.031	0.046	0.011	0.010
-0.272	0.187	-0.920	-0.334	0.291	-0.897	0.081	0.007	0.053	0.009	-0.020	0.009	0.018	0.042	0.020	0.011
-0.260	0.184	-0.920	-0.335	0.291	-0.896	0.085	0.048	0.055	0.022	-0.025	0.009	0.030	0.038	0.021	0.011
-0.272	0.191	-0.920	-0.337	0.292	-0.895	0.071	0.096	0.068	0.012	-0.018	0.009	0.018	0.045	0.021	0.008
-0.276	0.187	-0.928	-0.338	0.293	-0.894	0.087	0.030	0.074	0.009	-0.022	0.001	0.013	0.040	0.014	0.009
-0.280	0.191	-0.920	-0.339	0.293	-0.894	0.084	0.058	0.070	0.006	-0.019	0.008	0.009	0.044	0.022	0.007
-0.280	0.187	-0.932	-0.340	0.294	-0.893	0.082	0.047	0.060	0.007	-0.024	-0.004	0.009	0.039	0.011	0.006
-0.276	0.203	-0.928	-0.342	0.295	-0.892	0.066	0.074	0.061	0.012	-0.009	-0.001	0.013	0.055	0.015	0.005
-0.287	0.203	-0.928	-0.342	0.295	-0.892	0.063	0.018	0.076	0.000	-0.009	-0.001	0.001	0.054	0.015	0.006
-0.283	0.195	-0.920	-0.344	0.295	-0.891	0.063	0.073	0.085	0.006	-0.017	0.006	0.005	0.046	0.024	0.004
-0.280	0.191	-0.912	-0.345	0.295	-0.891	0.063	0.051	0.092	0.010	-0.021	0.013	0.008	0.042	0.031	0.003
-0.283	0.195	-0.912	-0.346	0.295	-0.890	0.054	0.030	0.101	0.007	-0.017	0.013	0.004	0.045	0.031	0.002
-0.287	0.207	-0.920	-0.348	0.295	-0.890	0.047	0.071	0.099	0.005	-0.006	0.004	0.000	0.056	0.023	0.003
-0.295	0.207	-0.916	-0.349	0.295	-0.889	0.042	0.036	0.106	-0.002	-0.005	0.008	0.008	0.056	0.027	0.005
-0.283	0.207	-0.924	-0.351	0.295	-0.889	0.050	0.077	0.109	0.011	-0.005	-0.001	0.003	0.055	0.019	0.003
-0.280	0.199	-0.912	-0.352	0.295	-0.888	0.051	0.054	0.116	0.017	-0.013	0.010	0.007	0.047	0.030	0.005
-0.299	0.203	-0.912	-0.354	0.295	-0.887	0.043	0.079	0.109	-0.001	-0.009	0.010	0.013	0.050	0.030	0.006
-0.287	0.199	-0.924	-0.356	0.294	-0.887	0.034	0.050	0.094	0.012	-0.012	-0.003	0.001	0.045	0.018	0.004
-0.303	0.207	-0.920	-0.358	0.294	-0.886	0.023	0.126	0.093	-0.000	-0.004	0.000	0.017	0.052	0.022	0.002
-0.303	0.203	-0.920	-0.359	0.293	-0.886	0.022	0.038	0.112	0.001	-0.007	-0.000	0.017	0.048	0.022	0.005
-0.303	0.207	-0.920	-0.360	0.292	-0.886	0.022	0.019	0.112	0.002	-0.002	-0.000	0.017	0.051	0.021	0.005
-0.295	0.211	-0.924	-0.362	0.292	-0.885	0.012	0.078	0.103	0.011	0.002	-0.005	0.009	0.054	0.017	0.009
-0.295	0.211	-0.924	-0.362	0.291	-0.886	0.004	-0.042	0.105	0.011	0.003	-0.005	0.010	0.053	0.017	0.013
-0.283	0.211	-0.912	-0.364	0.290	-0.885	-0.015	0.093	0.087	0.024	0.005	0.007	0.002	0.052	0.028	0.017
-0.295	0.214	-0.936	-0.365	0.288	-0.885	-0.015	0.026	0.095	0.014	0.010	-0.017	0.010	0.055	0.004	0.017
-0.287	0.211	-0.928	-0.366	0.287	-0.885	-0.030	0.064	0.096	0.023	0.007	-0.009	0.002	0.050	0.012	0.018
-0.295	0.211	-0.912	-0.367	0.286	-0.885	-0.025	0.035	0.095	0.016	0.009	0.006	0.009	0.049	0.027	0.017
-0.299	0.211	-0.924	-0.369	0.284	-0.885	-0.044	0.071	0.105	0.014	0.011	-0.006	0.013	0.047	0.015	0.015
-0.303	0.211	-0.928	-0.370	0.282	-0.885	-0.028	0.062	0.098	0.011	0.012	-0.010	0.017	0.046	0.011	0.013
-0.303	0.214	-0.916	-0.371	0.281	-0.885	-0.045	0.044	0.111	0.013	0.018	0.002	0.017	0.049	0.023	0.012
-0.307	0.203	-0.924	-0.373	0.279	-0.885	-0.049	0.042	0.114	0.010	0.008	-0.006	0.021	0.036	0.014	0.012
-0.310	0.199	-0.920	-0.373	0.276	-0.886	-0.062	0.014	0.129	0.007	0.006	-0.002	0.025	0.031	0.018	0.010
-0.303	0.191	-0.920	-0.375	0.274	-0.886	-0.081	0.045	0.137	0.016	0.001	-0.002	0.018	0.023	0.018	0.011
-0.314	0.184	-0.916	-0.376	0.271	-0.886	-0.064	0.046	0.143	0.006	-0.004	0.002	0.030	0.014	0.021	0.009
-0.310	0.176	-0.928	-0.378	0.269	-0.886	-0.059	0.061	0.145	0.012	-0.009	-0.010	0.026	0.005	0.009	0.009
-0.318	0.176	-0.916	-0.379	0.266	-0.886	-0.070	0.064	0.135	0.006	-0.007	0.002	0.034	0.004	0.021	0.008
-0.318	0.168	-0.924	-0.381	0.264	-0.886	-0.078	0.037	0.135	0.007	-0.012	-0.005	0.034	0.005	0.013	0.008
-0.314	0.160	-0.916	-0.382	0.261	-0.887	-0.083	0.038	0.134	0.012	-0.017	0.003	0.031	0.014	0.021	0.007
-0.322	0.176	-0.920	-0.383	0.258	-0.887	-0.084	0.032	0.138	0.006	0.002	-0.001	0.039	0.000	0.016	0.008
-0.322	0.168	-0.916	-0.384	0.255	-0.888	-0.085	0.005	0.138	0.006	-0.003	0.003	0.039	0.009	0.020	0.009
-0.318	0.157	-0.920	-0.385	0.252	-0.888	-0.096	0.060	0.133	0.012	-0.012	-0.001	0.035	0.021	0.016	0.010
-0.318	0.157	-0.928	-0.386	0.249	-0.888	-0.105	0.037	0.125	0.013	-0.009	-0.008	0.036	0.022	0.008	0.013
-0.318	0.160	-0.916	-0.388	0.246	-0.888	-0.115	0.069	0.109	0.015	-0.002	0.004	0.036	0.019	0.019	0.016
-0.307	0.153	-0.912	-0.389	0.243	-0.889	-0.107	0.026	0.101	0.027	-0.007	0.008	0.025	0.028	0.023	0.017
-0.314	0.157	-0.928	-0.390	0.241	-0.889	-0.091	0.038	0.101	0.020	-0.001	-0.008	0.033	0.025	0.007	0.015
-0.318	0.168	-0.924	-0.389	0.238	-0.890	-0.085	-0.019	0.098	0.016	0.013	-0.003	0.037	0.015	0.011	0.017
-0.330	0.172	-0.920	-0.391	0.235	-0.890	-0.094	0.053	0.098	0.006	0.020	0.001	0.049	0.012	0.015	0.016
-0.314	0.164	-0.924	-0.391	0.232	-0.891	-0.109	-0.016	0.108	0.022	0.015	-0.003	0.034	0.020	0.010	0.015
-0.322	0.157	-0.924	-0.391	0.230	-0.891	-0.110	0.012	0.100	0.014	0.010	-0.002	0.042	0.029	0.010	0.015
-0.314	0.137	-0.912	-0.392	0.227	-0.891	-0.086	0.059	0.083	0.024	-0.007	0.009	0.034	0.049	0.022	0.019
-0.314	0.137	-0.912	-0.392	0.224	-0.892	-0.095	-0.016	0.095	0.024	-0.004	0.010	0.034	0.049	0.022	0.019
-0.310	0.137	-0.916	-0.393	0.222	-0.892	-0.106	0.049	0.083	0.029	-0.002	0.006	0.031	0.050	0.018	0.021
-0.318	0.145	-0.924	-0.394	0.219	-0.893	-0.107	0.000	0.081	0.021	0.009	-0.001	0.039	0.043	0.010	0.024
-0.314	0.145	-0.932	-0.394	0.216	-0.893	-0.109	0.014	0.054	0.025	0.011	-0.009	0.035	0.044	0.002	0.024
-0.307	0.133	-0.924	-0.395	0.214	-0.894	-0.095	0.056	0.016	0.034	0.002	-0.001	0.028	0.056	0.009	0.019
-0.326	0.129	-0.932	-0.394	0.212	-0.894	-0.120	-0.002	-0.001	0.015	0.000	-0.008	0.047	0.061	0.001	0.016
-0.333	0.137	-0.905	-0.395	0.209	-0.894	-0.129	0.062	-0.018	0.008	0.010	0.020	0.055	0.053	0.029	0.012
-0.337	0.141	-0.920	-0.395	0.207	-0.895	-0.141	0.020	-0.018	0.005	0.017	0.004	0.059	0.050	0.013	0.006
-0.333	0.145	-0.920	-0.396	0.204	-0.895	-0.162	0.026	-0.023	0.009	0.024	0.005	0.056	0.047	0.013	0.005
-0.337	0.137	-0.928	-0.395	0.201	-0.896	-0.169	-0.023	-0.026	0.004	0.019	-0.002	0.060	0.055	0.005	0.006
-0.341	0.137	-0.948	-0.395	0.198	-0.897	-0.174	0.001	-0.047	0.000	0.022	-0.021	0.064	0.056	0.015	0.007
-0.333	0.129	-0.928	-0.394	0.196	-0.898	-0.159	-0.016	-0.075	0.007	0.017	-0.001	0.057	0.064	0.005	0.006
-0.330	0.133	-0.924	-0.393	0.193	-0.899	-0.158	-0.008	-0.104	0.011	0.023	0.004	0.053	0.060	0.009	0.007
-0.337	0.137	-0.924	-0.392	0.191	-0.900	-0.175	-0.030	-0.144	0.002	0.029	0.005	0.061	0.057	0.009	0.004
-0.330	0.145	-0.940	-0.391	0.188	-0.901	-0.237	-0.002	-0.172	0.009	0.040	-0.010	0.054	0.049	0.007	0.002
-0.341	0.122	-0.924	-0.390	0.184	-0.902	-0.289	-0.015	-0.172	-0.004	0.021	0.007	0.065	0.073	0.009	-0.001
-0.341	0.095	-0.928	-0.388	0.180	-0.904	-0.304	-0.047	-0.167	-0.005	-0.002	0.004	0.066	0.100	0.005	-0.001
-0.337	0.087	-0.928	-0.388	0.176	-0.905	-0.284	0.009	-0.182	-0.002	-0.005	0.005	0.062	0.108	0.005	-0.004
-0.337	0.087	-0.936	-0.386	0.172	-0.906	-0.287	-0.036	-0.203	-0.003	-0.002	-0.001	0.062	0.109	0.003	-0.007
-0.337	0.087	-0.936	-0.385	0.168	-0.908	-0.281	-0.027	-0.224	-0.004	0.002	-0.000	0.062	0.109	0.003	-0.010
-0.349	0.083	-0.928	-0.382	0.165	-0.909	-0.274	-0.085	-0.238	-0.018	0.002	0.009	0.074	0.113	0.005	-0.014
-0.341	0.079	-0.916	-0.380	0.162	-0.911	-0.244	-0.080	-0.258	-0.013	0.001	0.023	0.067	0.117	0.016	-0.019
-0.345	0.064	-0.924	-0.378	0.160	-0.912	-0.234	-0.066	-0.269	-0.019	-0.012	0.016	0.070	0.132	0.009	-0.022
-0.349	0.044	-0.924	-0.376	0.157	-0.913	-0.233	-0.071	-0.267	-0.024	-0.029	0.017	0.074	0.152	0.009	-0.022
-0.345	0.041	-0.936	-0.374	0.155	-0.914	-0.220	-0.028	-0.261	-0.022	-0.030	0.006	0.071	0.156	0.003	-0.021
-0.341	0.037	-0.940	-0.371	0.153	-0.916	-0.169	-0.117	-0.245	-0.021	-0.033	0.004	0.067	0.160	0.007	-0.018
-0.333	0.048	-0.948	-0.370	0.153	-0.916	-0.097	-0.028	-0.261	-0.014	-0.021	-0.003	0.059	0.148	0.015	-0.014
-0.330	0.068	-0.960	-0.368	0.154	-0.917	-0.035	-0.048	-0.272	-0.012	-0.003	-0.015	0.056	0.129	0.027	-0.010
-0.330	0.068	-0.960	-0.366	0.156	-0.917	0.020	-0.049	-0.275	-0.014	-0.005	-0.014	0.056	0.129	0.027	-0.006
-0.322	0.083	-0.952	-0.364	0.159	-0.918	0.066	-0.071	-0.253	-0.008	0.008	-0.006	0.048	0.113	0.019	0.000
-0.310	0.099	-0.948	-0.363	0.162	-0.918	0.101	-0.015	-0.258	0.002	0.020	-0.002	0.037	0.098	0.015	0.010
-0.299	0.118	-0.968	-0.360	0.165	-0.918	0.063	-0.069	-0.266	0.012	0.036	-0.022	0.025	0.078	0.035	0.026
-0.272	0.122	-0.964	-0.358	0.167	-0.918	0.013	-0.043	-0.276	0.037	0.038	-0.017	0.001	0.074	0.031	0.047
-0.241	0.087	-0.987	-0.359	0.169	-0.918	-0.029	0.084	-0.306	0.068	0.002	-0.041	0.032	0.109	0.055	0.062
-0.233	0.060	-1.015	-0.361	0.170	-0.917	-0.025	0.212	-0.322	0.078	-0.027	-0.070	0.040	0.136	0.082	0.066
-0.257	0.060	-1.011	-0.366	0.173	-0.914	0.045	0.341	-0.326	0.060	-0.030	-0.069	0.017	0.136	0.078	0.060
-0.295	0.091	-0.987	-0.369	0.178	-0.912	0.129	0.283	-0.318	0.026	-0.003	-0.048	0.022	0.105	0.054	0.042
-0.318	0.106	-0.956	-0.372	0.183	-0.910	0.176	0.221	-0.279	0.006	0.007	-0.018	0.045	0.089	0.023	0.020
-0.333	0.099	-0.916	-0.374	0.188	-0.908	0.178	0.128	-0.244	-0.008	-0.005	0.020	0.061	0.096	0.016	0.004
-0.318	0.087	-0.873	-0.374	0.192	-0.907	0.175	0.094	-0.242	0.008	-0.022	0.062	0.045	0.108	0.060	0.002
-0.303	0.091	-0.861	-0.375	0.196	-0.906	0.156	0.113	-0.226	0.025	-0.022	0.072	0.030	0.103	0.072	0.018
-0.280	0.075	-0.885	-0.376	0.201	-0.904	0.185	0.109	-0.193	0.049	-0.042	0.047	0.007	0.119	0.048	0.041
-0.230	0.064	-0.916	-0.378	0.206	-0.902	0.246	0.171	-0.189	0.101	-0.059	0.014	0.043	0.130	0.017	0.069
-0.226	0.056	-0.932	-0.381	0.212	-0.900	0.248	0.184	-0.160	0.107	-0.072	-0.004	0.046	0.137	0.001	0.097
-0.207	0.052	-0.956	-0.383	0.216	-0.898	0.222	0.223	-0.150	0.129	-0.080	-0.030	0.066	0.141	0.023	0.118
-0.222	0.068	-1.011	-0.386	0.221	-0.896	0.208	0.206	-0.147	0.117	-0.069	-0.088	0.050	0.125	0.078	0.132
-0.245	0.087	-1.058	-0.388	0.224	-0.894	0.176	0.174	-0.119	0.096	-0.053	-0.137	0.027	0.105	0.125	0.143
-0.233	0.126	-1.098	-0.389	0.227	-0.893	0.130	0.118	-0.078	0.109	-0.017	-0.177	0.038	0.066	0.164	0.150
-0.249	0.168	-1.133	-0.389	0.229	-0.893	0.101	0.010	-0.049	0.093	0.023	-0.213	0.023	0.023	0.200	0.159
-0.249	0.187	-1.153	-0.386	0.229	-0.893	0.027	-0.081	-0.019	0.091	0.042	-0.232	0.023	0.004	0.219	0.174
-0.222	0.172	-1.153	-0.384	0.228	-0.895	-0.019	-0.123	0.019	0.115	0.028	-0.231	0.050	0.019	0.219	0.179
-0.183	0.149	-1.125	-0.382	0.228	-0.895	0.019	-0.039	0.033	0.153	0.005	-0.203	0.088	0.041	0.192	0.181
-0.199	0.149	-1.109	-0.379	0.227	-0.897	-0.037	-0.152	0.053	0.134	0.006	-0.185	0.073	0.041	0.176	0.181
-0.203	0.164	-1.074	-0.375	0.226	-0.899	-0.045	-0.195	0.018	0.126	0.023	-0.148	0.069	0.025	0.140	0.169
-0.195	0.180	-1.054	-0.371	0.226	-0.901	0.000	-0.203	-0.026	0.130	0.039	-0.126	0.077	0.009	0.120	0.152
-0.218	0.164	-1.027	-0.364	0.229	-0.903	0.150	-0.332	-0.074	0.100	0.020	-0.097	0.054	0.024	0.093	0.130
-0.218	0.164	-1.027	-0.359	0.233	-0.904	0.224	-0.230	-0.126	0.095	0.016	-0.096	0.054	0.024	0.093	0.114
-0.249	0.141	-1.011	-0.351	0.241	-0.905	0.355	-0.364	-0.160	0.057	-0.015	-0.079	0.023	0.046	0.077	0.095
-0.230	0.149	-0.995	-0.346	0.248	-0.905	0.374	-0.243	-0.133	0.071	-0.014	-0.063	0.042	0.038	0.061	0.082
-0.241	0.141	-0.983	-0.338	0.255	-0.906	0.366	-0.372	-0.059	0.052	-0.029	-0.051	0.030	0.045	0.049	0.065
-0.222	0.153	-0.936	-0.333	0.261	-0.906	0.331	-0.267	-0.033	0.066	-0.023	-0.003	0.050	0.033	0.002	0.053
-0.241	0.133	-0.916	-0.328	0.267	-0.906	0.351	-0.289	-0.005	0.041	-0.048	0.017	0.030	0.052	0.018	0.035
-0.249	0.141	-0.916	-0.323	0.273	-0.906	0.360	-0.235	0.020	0.029	-0.047	0.016	0.023	0.043	0.019	0.031
-0.268	0.164	-0.909	-0.317	0.281	-0.906	0.462	-0.381	0.041	0.003	-0.031	0.024	0.003	0.019	0.027	0.022
-0.214	0.176	-0.912	-0.314	0.290	-0.904	0.545	-0.159	0.026	0.054	-0.029	0.018	0.057	0.007	0.023	0.024
-0.237	0.195	-0.905	-0.309	0.300	-0.902	0.579	-0.239	0.024	0.027	-0.020	0.024	0.034	0.013	0.031	0.022
-0.207	0.211	-0.901	-0.308	0.311	-0.899	0.605	-0.072	-0.014	0.056	-0.015	0.025	0.065	0.029	0.035	0.025
-0.245	0.222	-0.912	-0.305	0.321	-0.896	0.577	-0.099	-0.052	0.016	-0.014	0.010	0.026	0.041	0.023	0.018
-0.241	0.238	-0.905	-0.302	0.330	-0.894	0.494	-0.136	-0.064	0.017	-0.008	0.016	0.030	0.057	0.031	0.012
-0.237	0.245	-0.897	-0.301	0.338	-0.891	0.449	-0.023	-0.086	0.019	-0.008	0.021	0.034	0.066	0.039	0.001
-0.260	0.242	-0.889	-0.300	0.347	-0.889	0.466	-0.050	-0.104	-0.005	-0.021	0.026	0.010	0.062	0.047	-0.005
-0.264	0.261	-0.901	-0.299	0.356	-0.885	0.463	0.037	-0.126	-0.009	-0.010	0.011	0.006	0.083	0.035	-0.012
-0.264	0.265	-0.881	-0.296	0.365	-0.883	0.479	-0.116	-0.095	-0.012	-0.015	0.028	0.006	0.087	0.055	-0.022
-0.268	0.276	-0.869	-0.297	0.374	-0.879	0.483	0.084	-0.121	-0.015	-0.013	0.036	0.003	0.099	0.067	-0.028
-0.291	0.300	-0.901	-0.294	0.382	-0.876	0.440	-0.150	-0.090	-0.041	0.003	0.002	0.021	0.123	0.036	-0.035
-0.283	0.292	-0.869	-0.292	0.389	-0.873	0.425	-0.030	-0.111	-0.035	-0.013	0.030	0.013	0.116	0.067	-0.035
-0.299	0.323	-0.901	-0.290	0.395	-0.872	0.292	-0.081	-0.084	-0.052	0.013	-0.003	0.028	0.148	0.036	-0.035
-0.272	0.311	-0.901	-0.288	0.399	-0.870	0.256	-0.101	-0.073	-0.028	-0.004	-0.004	0.002	0.137	0.036	-0.032
-0.260	0.330	-0.885	-0.285	0.403	-0.870	0.190	-0.113	-0.079	-0.019	0.012	0.011	0.010	0.157	0.052	-0.029
-0.268	0.307	-0.889	-0.285	0.406	-0.868	0.161	0.017	-0.073	-0.027	-0.014	0.005	0.002	0.135	0.048	-0.023
-0.260	0.327	-0.877	-0.282	0.408	-0.868	0.125	-0.113	-0.059	-0.021	0.003	0.017	0.010	0.155	0.060	-0.019
-0.260	0.319	-0.893	-0.282	0.410	-0.867	0.101	-0.005	-0.063	-0.022	-0.006	0.001	0.009	0.148	0.045	-0.015
-0.237	0.330	-0.893	-0.279	0.413	-0.867	0.147	-0.147	-0.065	-0.002	0.002	0.000	0.032	0.160	0.045	-0.009
-0.230	0.330	-0.885	-0.278	0.414	-0.867	0.082	-0.009	-0.041	0.005	0.001	0.008	0.040	0.161	0.053	-0.002
-0.230	0.330	-0.885	-0.275	0.417	-0.866	0.144	-0.119	-0.040	0.002	-0.002	0.007	0.040	0.162	0.053	0.002
-0.218	0.350	-0.889	-0.274	0.418	-0.866	0.087	-0.081	-0.023	0.012	0.016	0.003	0.051	0.182	0.049	0.003
-0.233	0.373	-0.905	-0.272	0.420	-0.866	0.094	-0.115	-0.013	-0.005	0.038	-0.013	0.036	0.205	0.033	0.005
-0.226	0.365	-0.909	-0.269	0.421	-0.866	0.087	-0.113	0.005	0.000	0.029	-0.017	0.043	0.198	0.029	0.006
-0.222	0.361	-0.909	-0.268	0.422	-0.866	0.052	-0.083	0.006	0.003	0.024	-0.016	0.047	0.195	0.030	0.007
-0.218	0.361	-0.905	-0.266	0.422	-0.867	0.041	-0.102	0.019	0.005	0.023	-0.012	0.050	0.195	0.034	0.010
-0.207	0.357	-0.893	-0.264	0.423	-0.867	0.055	-0.109	-0.006	0.014	0.019	-0.000	0.062	0.192	0.046	0.007
-0.210	0.357	-0.905	-0.264	0.422	-0.867	-0.016	-0.004	0.010	0.010	0.019	-0.012	0.058	0.192	0.034	0.005
-0.230	0.346	-0.901	-0.263	0.422	-0.868	-0.006	-0.068	0.000	-0.010	0.008	-0.007	0.038	0.181	0.038	0.005
-0.222	0.342	-0.897	-0.262	0.421	-0.869	-0.068	-0.040	0.010	-0.003	0.005	-0.002	0.046	0.178	0.042	0.002
-0.218	0.342	-0.916	-0.262	0.419	-0.869	-0.076	-0.003	0.014	0.001	0.007	-0.021	0.050	0.178	0.023	0.002
-0.214	0.334	-0.885	-0.262	0.417	-0.870	-0.105	-0.018	0.021	0.005	0.001	0.012	0.053	0.171	0.054	0.001
-0.210	0.346	-0.905	-0.262	0.414	-0.872	-0.151	0.020	0.033	0.009	0.016	-0.007	0.057	0.183	0.035	-0.000
-0.226	0.327	-0.877	-0.263	0.411	-0.873	-0.152	0.046	0.028	-0.005	-0.001	0.022	0.041	0.164	0.062	-0.001
-0.230	0.338	-0.901	-0.264	0.407	-0.875	-0.204	0.015	0.061	-0.009	0.015	0.000	0.037	0.176	0.039	-0.003
-0.222	0.315	-0.916	-0.265	0.403	-0.876	-0.195	0.050	0.047	0.000	-0.004	-0.014	0.045	0.153	0.023	-0.004
-0.241	0.319	-0.916	-0.266	0.398	-0.878	-0.233	0.042	0.056	-0.018	0.004	-0.012	0.025	0.158	0.023	-0.003
-0.222	0.319	-0.920	-0.267	0.394	-0.880	-0.217	0.026	0.041	0.002	0.008	-0.015	0.045	0.158	0.019	-0.002
-0.230	0.319	-0.901	-0.268	0.389	-0.881	-0.241	0.044	0.044	-0.005	0.013	0.007	0.037	0.158	0.039	-0.002
-0.230	0.323	-0.916	-0.268	0.384	-0.883	-0.255	-0.013	0.061	-0.005	0.022	-0.007	0.037	0.162	0.023	0.002
-0.214	0.303	-0.889	-0.271	0.380	-0.884	-0.213	0.194	0.023	0.014	0.007	0.021	0.052	0.143	0.051	-0.001
-0.222	0.307	-0.916	-0.270	0.375	-0.887	-0.253	-0.100	0.074	0.005	0.016	-0.004	0.044	0.147	0.024	0.003
-0.237	0.276	-0.916	-0.272	0.371	-0.888	-0.190	0.123	0.028	-0.008	-0.011	-0.003	0.028	0.116	0.024	0.006
-0.222	0.288	-0.920	-0.274	0.367	-0.889	-0.209	0.111	0.033	0.010	0.005	-0.006	0.043	0.128	0.020	0.003
-0.214	0.272	-0.905	-0.275	0.363	-0.890	-0.203	0.055	0.035	0.018	-0.006	0.011	0.051	0.113	0.036	0.003
-0.241	0.284	-0.916	-0.276	0.360	-0.891	-0.188	0.045	0.036	-0.008	0.010	0.001	0.024	0.125	0.024	0.006
-0.233	0.284	-0.936	-0.276	0.355	-0.893	-0.240	-0.060	0.067	-0.001	0.015	-0.017	0.031	0.125	0.004	0.006
-0.230	0.269	-0.932	-0.277	0.351	-0.894	-0.177	0.086	0.044	0.005	0.003	-0.012	0.035	0.110	0.008	0.009
-0.230	0.269	-0.932	-0.278	0.346	-0.896	-0.227	0.010	0.091	0.006	0.008	-0.010	0.035	0.110	0.008	0.010
-0.210	0.269	-0.936	-0.279	0.342	-0.897	-0.194	0.057	0.083	0.026	0.012	-0.013	0.054	0.110	0.004	0.010
-0.241	0.249	-0.928	-0.281	0.338	-0.898	-0.205	0.068	0.075	-0.003	-0.002	-0.004	0.023	0.091	0.012	0.010
-0.233	0.253	-0.920	-0.282	0.333	-0.900	-0.212	0.019	0.088	0.006	0.006	0.005	0.030	0.095	0.020	0.009
-0.226	0.245	-0.916	-0.284	0.329	-0.901	-0.210	0.093	0.072	0.016	0.003	0.010	0.037	0.087	0.024	0.003
-0.241	0.242	-0.924	-0.286	0.324	-0.902	-0.211	0.122	0.067	0.003	0.003	0.003	0.022	0.083	0.016	0.003
-0.249	0.230	-0.932	-0.287	0.320	-0.903	-0.205	0.042	0.078	-0.004	-0.004	-0.004	0.014	0.071	0.009	0.002
-0.245	0.230	-0.928	-0.290	0.315	-0.904	-0.227	0.099	0.073	0.002	0.001	0.001	0.017	0.071	0.013	0.002
-0.257	0.218	-0.944	-0.290	0.311	-0.905	-0.215	0.025	0.078	-0.008	-0.006	-0.014	0.006	0.059	0.003	0.000
-0.233	0.222	-0.920	-0.293	0.306	-0.906	-0.209	0.125	0.068	0.017	0.002	0.011	0.028	0.062	0.021	-0.001
-0.260	0.207	-0.932	-0.294	0.302	-0.907	-0.183	0.030	0.067	-0.009	-0.010	-0.000	0.001	0.047	0.009	-0.001
-0.260	0.214	-0.932	-0.295	0.298	-0.908	-0.190	0.049	0.079	-0.007	0.002	0.000	0.001	0.054	0.009	-0.001
-0.257	0.211	-0.940	-0.295	0.295	-0.909	-0.141	-0.012	0.067	-0.004	0.001	-0.007	0.005	0.050	0.001	-0.006
-0.253	0.218	-0.920	-0.297	0.291	-0.909	-0.190	0.096	0.080	0.002	0.013	0.014	0.008	0.057	0.021	-0.001
-0.268	0.203	-0.944	-0.297	0.287	-0.911	-0.163	-0.018	0.077	-0.014	0.001	-0.008	0.008	0.041	0.003	0.003
-0.241	0.191	-0.940	-0.299	0.283	-0.911	-0.175	0.063	0.067	0.015	-0.007	-0.004	0.019	0.029	0.001	0.004
-0.241	0.180	-0.936	-0.299	0.280	-0.912	-0.158	-0.012	0.087	0.015	-0.015	0.001	0.019	0.017	0.005	0.005
-0.253	0.184	-0.940	-0.301	0.276	-0.913	-0.167	0.122	0.083	0.006	-0.007	-0.003	0.007	0.020	0.001	0.005
-0.260	0.184	-0.944	-0.302	0.272	-0.914	-0.162	-0.003	0.105	-0.001	-0.003	-0.006	0.000	0.020	0.003	0.003
-0.264	0.176	-0.920	-0.304	0.268	-0.914	-0.149	0.087	0.094	-0.002	-0.007	0.018	0.004	0.012	0.020	-0.002
-0.257	0.176	-0.932	-0.304	0.264	-0.915	-0.172	0.004	0.106	0.006	-0.002	0.008	0.003	0.012	0.008	-0.002
-0.276	0.168	-0.936	-0.305	0.261	-0.916	-0.142	0.014	0.086	-0.012	-0.007	0.005	0.016	0.004	0.004	-0.001
-0.260	0.184	-0.944	-0.307	0.257	-0.916	-0.187	0.088	0.090	0.005	0.013	-0.003	0.000	0.019	0.004	0.000
-0.253	0.160	-0.936	-0.307	0.253	-0.917	-0.162	-0.004	0.083	0.012	-0.007	0.006	0.008	0.005	0.003	0.002
-0.272	0.160	-0.952	-0.309	0.249	-0.918	-0.171	0.067	0.078	-0.006	-0.003	-0.009	0.011	0.005	0.013	0.007
-0.253	0.149	-0.940	-0.309	0.245	-0.919	-0.168	-0.005	0.079	0.014	-0.011	0.004	0.008	0.017	0.001	0.007
-0.253	0.149	-0.936	-0.311	0.242	-0.919	-0.158	0.100	0.061	0.016	-0.008	0.008	0.008	0.017	0.003	0.005
-0.264	0.141	-0.936	-0.312	0.238	-0.920	-0.159	0.054	0.068	0.005	-0.012	0.008	0.004	0.025	0.004	0.006
-0.264	0.141	-0.936	-0.311	0.234	-0.921	-0.164	-0.039	0.068	0.005	-0.009	0.009	0.004	0.026	0.004	0.006
-0.260	0.141	-0.932	-0.313	0.231	-0.921	-0.174	0.076	0.057	0.010	-0.005	0.013	0.000	0.026	0.008	0.005
-0.260	0.137	-0.944	-0.313	0.227	-0.922	-0.173	-0.003	0.062	0.010	-0.005	0.002	0.000	0.031	0.004	0.006
-0.264	0.122	-0.948	-0.313	0.223	-0.923	-0.174	0.013	0.063	0.007	-0.017	-0.001	0.003	0.047	0.008	0.007
-0.260	0.126	-0.948	-0.313	0.220	-0.924	-0.141	-0.023	0.060	0.010	-0.009	0.000	0.001	0.043	0.008	0.009
-0.260	0.118	-0.940	-0.314	0.216	-0.924	-0.143	0.037	0.066	0.011	-0.014	0.009	0.001	0.052	0.000	0.011
-0.260	0.110	-0.956	-0.314	0.213	-0.925	-0.118	0.006	0.061	0.012	-0.019	-0.007	0.001	0.060	0.016	0.008
-0.253	0.118	-0.948	-0.316	0.210	-0.925	-0.135	0.119	0.045	0.022	-0.008	0.001	0.009	0.052	0.009	0.005
-0.283	0.118	-0.940	-0.317	0.207	-0.926	-0.134	0.008	0.051	-0.009	-0.005	0.010	0.021	0.052	0.003	0.003
-0.276	0.118	-0.944	-0.317	0.204	-0.926	-0.150	0.013	0.065	-0.001	-0.001	0.006	0.013	0.052	0.008	0.001
-0.276	0.106	-0.948	-0.317	0.201	-0.927	-0.124	0.011	0.054	-0.001	-0.010	0.003	0.013	0.064	0.013	-0.001
-0.268	0.095	-0.936	-0.318	0.198	-0.927	-0.110	0.005	0.048	0.007	-0.019	0.015	0.005	0.076	0.002	0.004
-0.264	0.099	-0.948	-0.318	0.196	-0.928	-0.101	0.006	0.061	0.011	-0.013	0.004	0.000	0.072	0.015	0.007
-0.260	0.099	-0.944	-0.319	0.194	-0.928	-0.076	0.069	0.038	0.016	-0.010	0.008	0.004	0.072	0.011	0.010
-0.264	0.106	-0.952	-0.320	0.191	-0.928	-0.099	0.028	0.055	0.013	-0.000	0.000	0.000	0.064	0.020	0.010
-0.260	0.095	-0.952	-0.321	0.189	-0.928	-0.080	0.065	0.039	0.018	-0.010	0.000	0.005	0.076	0.020	0.010
-0.280	0.102	-0.948	-0.321	0.187	-0.928	-0.116	0.029	0.053	-0.000	0.001	0.005	0.014	0.068	0.017	0.006
-0.264	0.087	-0.948	-0.322	0.184	-0.928	-0.086	0.046	0.041	0.016	-0.013	0.005	0.001	0.084	0.017	0.005
-0.287	0.095	-0.944	-0.322	0.182	-0.929	-0.107	-0.002	0.055	-0.007	-0.002	0.010	0.021	0.077	0.013	0.002
-0.268	0.075	-0.944	-0.323	0.180	-0.929	-0.077	0.033	0.035	0.013	-0.020	0.010	0.002	0.096	0.014	0.004
-0.276	0.075	-0.940	-0.323	0.178	-0.929	-0.077	0.026	0.032	0.005	-0.018	0.014	0.009	0.096	0.010	0.001
-0.272	0.075	-0.948	-0.324	0.176	-0.930	-0.076	0.035	0.030	0.010	-0.016	0.006	0.005	0.097	0.017	0.005
-0.280	0.087	-0.948	-0.324	0.174	-0.930	-0.077	0.021	0.028	0.003	-0.002	0.007	0.013	0.085	0.017	0.003
-0.272	0.079	-0.956	-0.324	0.172	-0.930	-0.084	0.002	0.022	0.010	-0.008	-0.001	0.005	0.093	0.025	0.005
-0.280	0.083	-0.940	-0.326	0.171	-0.930	-0.062	0.073	0.013	0.004	-0.003	0.015	0.012	0.089	0.009	0.006
-0.268	0.072	-0.944	-0.327	0.169	-0.930	-0.061	0.057	0.016	0.016	-0.013	0.011	0.000	0.101	0.013	0.006
-0.272	0.064	-0.948	-0.327	0.168	-0.930	-0.052	0.037	0.012	0.013	-0.019	0.007	0.004	0.109	0.017	0.004
-0.283	0.068	-0.948	-0.328	0.166	-0.930	-0.052	0.056	0.024	0.003	-0.014	0.007	0.015	0.105	0.017	0.006
-0.283	0.068	-0.948	-0.329	0.165	-0.930	-0.048	0.045	0.020	0.004	-0.013	0.007	0.015	0.105	0.017	0.006
-0.276	0.068	-0.944	-0.329	0.164	-0.930	-0.039	0.006	0.029	0.011	-0.011	0.011	0.007	0.104	0.012	0.006
-0.268	0.072	-0.940	-0.329	0.163	-0.930	-0.038	0.010	0.018	0.019	-0.007	0.016	0.001	0.100	0.008	0.006
-0.276	0.060	-0.944	-0.330	0.162	-0.930	-0.043	0.053	0.020	0.013	-0.017	0.012	0.007	0.112	0.012	0.007
-0.287	0.068	-0.956	-0.330	0.160	-0.930	-0.047	0.020	0.024	0.001	-0.008	-0.000	0.018	0.103	0.024	0.006
-0.276	0.056	-0.944	-0.331	0.159	-0.930	-0.025	0.042	0.008	0.014	-0.019	0.012	0.007	0.115	0.011	0.007
-0.287	0.052	-0.952	-0.330	0.159	-0.930	-0.024	-0.040	0.016	0.001	-0.022	0.004	0.018	0.118	0.019	0.006
-0.264	0.064	-0.936	-0.332	0.158	-0.930	-0.031	0.102	0.004	0.026	-0.010	0.020	0.005	0.106	0.003	0.008
-0.283	0.052	-0.948	-0.333	0.157	-0.930	-0.004	0.038	0.013	0.007	-0.021	0.008	0.014	0.117	0.015	0.008
-0.280	0.068	-0.952	-0.333	0.156	-0.930	-0.024	0.031	0.019	0.012	-0.005	0.003	0.011	0.101	0.018	0.009
-0.276	0.060	-0.940	-0.334	0.156	-0.930	0.005	0.043	0.007	0.016	-0.012	0.015	0.007	0.108	0.006	0.009
-0.283	0.064	-0.948	-0.334	0.156	-0.930	0.003	0.021	0.003	0.008	-0.008	0.007	0.014	0.104	0.014	0.007
-0.276	0.060	-0.948	-0.336	0.156	-0.929	0.022	0.097	-0.018	0.018	-0.012	0.006	0.006	0.107	0.014	0.006
-0.295	0.052	-0.944	-0.336	0.156	-0.929	0.006	0.007	-0.002	-0.002	-0.020	0.010	0.025	0.114	0.010	0.004
-0.283	0.056	-0.948	-0.337	0.156	-0.929	0.014	0.058	-0.009	0.011	-0.016	0.006	0.014	0.110	0.014	0.006
-0.295	0.044	-0.948	-0.337	0.156	-0.928	0.027	0.026	-0.003	-0.001	-0.028	0.005	0.025	0.121	0.013	0.003
-0.276	0.041	-0.944	-0.337	0.157	-0.928	0.056	0.013	0.007	0.019	-0.032	0.009	0.005	0.124	0.009	0.005
-0.291	0.048	-0.948	-0.337	0.158	-0.928	0.057	0.030	0.021	0.004	-0.025	0.005	0.020	0.116	0.013	0.007
-0.287	0.052	-0.944	-0.337	0.158	-0.928	0.057	-0.049	0.035	0.007	-0.022	0.009	0.016	0.111	0.009	0.009
-0.268	0.060	-0.936	-0.338	0.159	-0.927	0.088	0.107	-0.000	0.028	-0.015	0.016	0.003	0.102	0.001	0.010
-0.283	0.060	-0.940	-0.338	0.160	-0.927	0.074	-0.008	0.010	0.012	-0.017	0.012	0.012	0.102	0.005	0.009
-0.276	0.064	-0.952	-0.338	0.162	-0.927	0.088	-0.010	0.005	0.020	-0.014	0.000	0.004	0.097	0.016	0.012
-0.299	0.075	-0.948	-0.338	0.163	-0.927	0.085	0.021	0.006	-0.003	-0.004	0.004	0.026	0.085	0.012	0.011
-0.272	0.060	-0.948	-0.338	0.165	-0.927	0.100	-0.010	-0.005	0.023	-0.021	0.004	0.001	0.099	0.012	0.013
-0.283	0.064	-0.956	-0.338	0.166	-0.926	0.106	0.010	-0.005	0.012	-0.019	-0.005	0.010	0.095	0.020	0.012
-0.276	0.060	-0.948	-0.338	0.168	-0.926	0.098	0.019	-0.005	0.020	-0.025	0.003	0.002	0.098	0.012	0.016
-0.276	0.060	-0.944	-0.338	0.169	-0.926	0.099	0.015	-0.005	0.020	-0.026	0.007	0.002	0.097	0.008	0.015
-0.276	0.072	-0.936	-0.339	0.171	-0.925	0.101	0.083	-0.019	0.021	-0.017	0.014	0.002	0.085	0.000	0.014
-0.276	0.072	-0.936	-0.339	0.172	-0.925	0.086	0.002	-0.014	0.021	-0.018	0.013	0.001	0.085	0.000	0.012
-0.287	0.075	-0.948	-0.339	0.174	-0.924	0.111	0.031	-0.010	0.010	-0.016	0.001	0.013	0.080	0.012	0.009
-0.287	0.075	-0.932	-0.340	0.176	-0.924	0.114	0.038	-0.007	0.010	-0.018	0.016	0.012	0.080	0.004	0.007
-0.291	0.072	-0.936	-0.340	0.178	-0.923	0.134	-0.011	-0.005	0.006	-0.024	0.012	0.016	0.083	0.000	0.007
-0.283	0.091	-0.936	-0.340	0.180	-0.923	0.126	0.033	-0.012	0.014	-0.007	0.012	0.008	0.063	0.000	0.007
-0.283	0.087	-0.948	-0.341	0.183	-0.922	0.141	0.035	-0.017	0.014	-0.014	-0.001	0.007	0.067	0.012	0.008
-0.287	0.095	-0.944	-0.341	0.185	-0.922	0.130	0.037	-0.005	0.011	-0.008	0.002	0.011	0.058	0.008	0.011
-0.291	0.091	-0.948	-0.341	0.187	-0.921	0.126	0.003	-0.008	0.007	-0.014	-0.002	0.014	0.062	0.012	0.010
-0.276	0.091	-0.936	-0.342	0.189	-0.921	0.133	0.049	-0.017	0.023	-0.017	0.009	0.001	0.061	0.000	0.010
-0.295	0.091	-0.944	-0.341	0.192	-0.920	0.133	-0.015	-0.007	0.004	-0.019	0.001	0.018	0.061	0.008	0.009
-0.283	0.095	-0.940	-0.342	0.194	-0.919	0.137	0.051	-0.012	0.016	-0.017	0.004	0.006	0.057	0.004	0.012
-0.291	0.099	-0.936	-0.341	0.196	-0.919	0.132	-0.044	-0.005	0.007	-0.016	0.008	0.013	0.053	0.000	0.009
-0.276	0.106	-0.940	-0.342	0.198	-0.918	0.130	0.094	-0.018	0.024	-0.011	0.003	0.003	0.045	0.004	0.010
-0.291	0.102	-0.928	-0.343	0.200	-0.918	0.119	0.015	-0.016	0.009	-0.017	0.014	0.012	0.048	0.008	0.010
-0.295	0.102	-0.948	-0.343	0.202	-0.917	0.103	0.030	-0.017	0.006	-0.018	-0.006	0.016	0.048	0.012	0.012
-0.287	0.106	-0.948	-0.342	0.204	-0.917	0.101	-0.014	-0.016	0.013	-0.016	-0.006	0.008	0.044	0.012	0.011
-0.283	0.106	-0.940	-0.343	0.206	-0.917	0.126	0.035	-0.030	0.017	-0.019	0.001	0.004	0.044	0.004	0.012
-0.287	0.110	-0.944	-0.343	0.208	-0.916	0.122	0.043	-0.017	0.014	-0.017	-0.003	0.007	0.039	0.008	0.012
-0.287	0.106	-0.932	-0.344	0.210	-0.915	0.124	0.049	-0.019	0.015	-0.023	0.008	0.007	0.043	0.004	0.013
-0.299	0.118	-0.940	-0.344	0.212	-0.915	0.126	0.005	-0.018	0.003	-0.014	-0.001	0.018	0.031	0.004	0.013
-0.280	0.126	-0.936	-0.344	0.214	-0.914	0.117	0.015	-0.021	0.022	-0.009	0.003	0.002	0.024	0.000	0.016
-0.287	0.129	-0.944	-0.345	0.216	-0.913	0.120	0.060	-0.020	0.016	-0.007	-0.006	0.006	0.020	0.008	0.016
-0.276	0.129	-0.948	-0.345	0.219	-0.913	0.124	0.022	-0.011	0.027	-0.009	-0.010	0.006	0.020	0.012	0.019
-0.295	0.129	-0.944	-0.346	0.221	-0.912	0.129	0.048	-0.017	0.009	-0.011	-0.007	0.013	0.020	0.008	0.018
-0.287	0.126	-0.944	-0.345	0.223	-0.912	0.123	-0.011	-0.010	0.016	-0.017	-0.008	0.005	0.024	0.008	0.019
-0.287	0.129	-0.944	-0.346	0.225	-0.911	0.132	0.051	-0.015	0.017	-0.015	-0.008	0.005	0.020	0.008	0.015
-0.283	0.129	-0.932	-0.346	0.227	-0.910	0.121	0.004	-0.007	0.021	-0.018	0.003	0.001	0.020	0.004	0.015
-0.295	0.141	-0.936	-0.346	0.229	-0.910	0.148	0.033	-0.009	0.010	-0.008	-0.002	0.012	0.008	0.000	0.016
-0.295	0.141	-0.936	-0.346	0.231	-0.909	0.114	-0.015	0.006	0.009	-0.010	-0.002	0.012	0.008	0.001	0.016
-0.280	0.141	-0.940	-0.347	0.233	-0.908	0.131	0.075	-0.015	0.026	-0.013	-0.007	0.004	0.008	0.005	0.015
-0.287	0.137	-0.936	-0.347	0.235	-0.908	0.116	-0.002	-0.005	0.018	-0.018	-0.003	0.004	0.012	0.001	0.017
-0.295	0.141	-0.944	-0.347	0.237	-0.907	0.106	0.039	-0.001	0.011	-0.016	-0.012	0.011	0.009	0.009	0.020
-0.291	0.145	-0.948	-0.347	0.239	-0.907	0.108	0.010	-0.004	0.015	-0.014	-0.016	0.007	0.005	0.013	0.017
-0.287	0.137	-0.940	-0.348	0.240	-0.906	0.094	0.051	-0.009	0.020	-0.023	-0.009	0.003	0.013	0.005	0.016
-0.299	0.153	-0.944	-0.348	0.241	-0.906	0.083	-0.010	-0.001	0.008	-0.009	-0.013	0.014	0.002	0.009	0.017
-0.291	0.153	-0.928	-0.347	0.243	-0.906	0.088	-0.023	-0.002	0.015	-0.011	0.002	0.006	0.002	0.007	0.018
-0.283	0.160	-0.932	-0.347	0.244	-0.905	0.073	0.027	-0.007	0.023	-0.004	-0.002	0.002	0.010	0.003	0.017
-0.291	0.157	-0.948	-0.347	0.245	-0.905	0.075	0.004	-0.005	0.015	-0.009	-0.019	0.006	0.006	0.013	0.016
-0.291	0.157	-0.932	-0.348	0.246	-0.905	0.080	0.060	-0.008	0.016	-0.010	-0.004	0.006	0.006	0.003	0.018
-0.299	0.157	-0.936	-0.347	0.247	-0.905	0.073	-0.050	0.006	0.008	-0.011	-0.008	0.013	0.006	0.001	0.018
-0.283	0.157	-0.928	-0.348	0.249	-0.904	0.087	0.069	-0.008	0.024	-0.012	-0.001	0.003	0.006	0.006	0.017
-0.295	0.168	-0.952	-0.347	0.250	-0.904	0.084	-0.032	-0.001	0.012	-0.002	-0.025	0.009	0.017	0.017	0.018
-0.291	0.164	-0.928	-0.347	0.251	-0.903	0.094	0.014	-0.013	0.016	-0.007	-0.002	0.005	0.013	0.007	0.020
-0.287	0.172	-0.940	-0.348	0.253	-0.903	0.095	0.028	-0.013	0.020	-0.001	-0.015	0.001	0.020	0.005	0.020
-0.291	0.172	-0.936	-0.348	0.254	-0.902	0.083	0.024	-0.011	0.017	-0.003	-0.011	0.005	0.020	0.001	0.019
-0.291	0.176	-0.940	-0.348	0.256	-0.902	0.082	0.009	-0.007	0.017	-0.000	-0.016	0.004	0.024	0.005	0.021
-0.295	0.168	-0.936	-0.347	0.257	-0.902	0.078	-0.022	-0.011	0.013	-0.009	-0.012	0.008	0.016	0.002	0.020
-0.283	0.172	-0.932	-0.347	0.258	-0.902	0.069	0.014	-0.019	0.024	-0.006	-0.009	0.004	0.020	0.002	0.018
-0.291	0.172	-0.932	-0.347	0.259	-0.901	0.060	-0.009	-0.012	0.016	-0.007	-0.009	0.004	0.020	0.002	0.019
-0.303	0.168	-0.944	-0.347	0.260	-0.901	0.070	0.025	-0.011	0.005	-0.012	-0.022	0.015	0.015	0.010	0.020
-0.283	0.172	-0.936	-0.347	0.261	-0.901	0.069	0.010	-0.015	0.024	-0.009	-0.014	0.004	0.019	0.002	0.018
-0.291	0.180	-0.928	-0.347	0.262	-0.900	0.065	0.029	-0.013	0.016	-0.002	-0.007	0.003	0.027	0.006	0.018
-0.295	0.187	-0.936	-0.347	0.263	-0.900	0.057	-0.019	-0.005	0.012	0.005	-0.015	0.007	0.034	0.002	0.020
-0.287	0.176	-0.928	-0.346	0.264	-0.900	0.077	-0.012	-0.016	0.019	-0.008	-0.007	0.001	0.022	0.006	0.019
-0.291	0.172	-0.936	-0.346	0.265	-0.900	0.072	0.009	-0.005	0.015	-0.013	-0.015	0.003	0.018	0.002	0.020
-0.287	0.180	-0.932	-0.346	0.266	-0.900	0.069	-0.002	-0.004	0.019	-0.006	-0.012	0.001	0.026	0.002	0.020
-0.287	0.180	-0.932	-0.346	0.267	-0.899	0.074	0.010	-0.007	0.019	-0.007	-0.012	0.001	0.025	0.001	0.020
-0.291	0.184	-0.936	-0.346	0.268	-0.899	0.069	0.014	-0.004	0.015	-0.004	-0.016	0.003	0.029	0.003	0.020
-0.291	0.187	-0.932	-0.346	0.269	-0.899	0.071	0.007	-0.002	0.015	-0.002	-0.013	0.003	0.033	0.001	0.020
-0.287	0.180	-0.936	-0.346	0.270	-0.898	0.060	-0.000	-0.008	0.019	-0.010	-0.017	0.001	0.025	0.003	0.020
-0.291	0.187	-0.932	-0.346	0.271	-0.898	0.075	0.000	-0.007	0.015	-0.004	-0.013	0.002	0.032	0.001	0.021
-0.287	0.184	-0.936	-0.346	0.273	-0.898	0.080	0.009	-0.010	0.019	-0.009	-0.017	0.002	0.028	0.003	0.023
-0.287	0.187	-0.940	-0.346	0.274	-0.897	0.078	0.035	-0.015	0.019	-0.006	-0.022	0.002	0.032	0.007	0.022
-0.287	0.191	-0.940	-0.346	0.275	-0.897	0.067	0.022	-0.003	0.019	-0.003	-0.022	0.002	0.035	0.007	0.023
-0.295	0.191	-0.940	-0.346	0.276	-0.897	0.069	-0.026	0.000	0.011	-0.004	-0.022	0.005	0.035	0.007	0.021
-0.287	0.187	-0.936	-0.346	0.277	-0.897	0.061	0.010	-0.007	0.019	-0.009	-0.019	0.002	0.031	0.004	0.025
-0.295	0.191	-0.932	-0.344	0.278	-0.897	0.056	-0.058	-0.003	0.010	-0.005	-0.015	0.005	0.035	0.000	0.023
-0.264	0.199	-0.944	-0.345	0.279	-0.896	0.063	0.038	-0.017	0.041	0.002	-0.028	0.026	0.042	0.012	0.025
-0.295	0.195	-0.932	-0.345	0.279	-0.896	0.059	0.027	-0.007	0.010	-0.003	-0.016	0.005	0.038	0.000	0.023
-0.291	0.207	-0.952	-0.344	0.280	-0.896	0.063	-0.045	0.004	0.013	0.008	-0.036	0.001	0.049	0.020	0.024
-0.295	0.199	-0.936	-0.344	0.281	-0.896	0.063	0.007	-0.002	0.009	-0.001	-0.021	0.005	0.041	0.004	0.019
-0.287	0.203	-0.928	-0.343	0.282	-0.896	0.057	-0.045	0.003	0.016	0.002	-0.013	0.003	0.045	0.004	0.021
-0.283	0.195	-0.928	-0.343	0.283	-0.896	0.058	0.021	-0.013	0.020	-0.006	-0.013	0.007	0.036	0.004	0.022
-0.280	0.191	-0.932	-0.343	0.284	-0.895	0.064	-0.009	-0.010	0.023	-0.011	-0.017	0.011	0.032	0.000	0.022
-0.283	0.199	-0.936	-0.343	0.285	-0.895	0.062	0.048	-0.012	0.020	-0.004	-0.022	0.008	0.039	0.004	0.023
-0.291	0.199	-0.932	-0.343	0.286	-0.895	0.068	-0.007	-0.005	0.012	-0.005	-0.018	0.000	0.039	0.000	0.022
-0.287	0.203	-0.936	-0.343	0.287	-0.894	0.077	-0.008	-0.003	0.015	-0.003	-0.022	0.004	0.042	0.004	0.023
-0.287	0.207	-0.936	-0.343	0.288	-0.894	0.073	-0.010	-0.003	0.015	-0.000	-0.023	0.004	0.046	0.004	0.023
-0.276	0.207	-0.936	-0.343	0.289	-0.894	0.069	0.010	0.000	0.026	-0.001	-0.023	0.016	0.045	0.004	0.023
-0.283	0.203	-0.928	-0.343	0.290	-0.894	0.064	0.015	0.007	0.019	-0.006	-0.015	0.008	0.041	0.004	0.023
-0.287	0.195	-0.928	-0.342	0.291	-0.893	0.084	-0.004	0.011	0.015	-0.015	-0.016	0.004	0.032	0.004	0.024
-0.287	0.207	-0.936	-0.343	0.292	-0.893	0.072	0.018	0.019	0.015	-0.004	-0.024	0.004	0.043	0.004	0.021
-0.280	0.207	-0.920	-0.342	0.293	-0.893	0.069	-0.024	0.020	0.022	-0.005	-0.008	0.012	0.043	0.012	0.020
-0.287	0.218	-0.928	-0.342	0.293	-0.893	0.053	0.002	0.018	0.015	0.006	-0.016	0.005	0.053	0.004	0.021
-0.287	0.218	-0.928	-0.342	0.294	-0.892	0.041	0.016	0.015	0.015	0.005	-0.016	0.005	0.053	0.003	0.020
-0.287	0.211	-0.928	-0.343	0.294	-0.892	0.038	0.025	0.018	0.015	-0.003	-0.017	0.005	0.044	0.003	0.019
-0.287	0.199	-0.928	-0.343	0.294	-0.892	0.032	0.017	0.022	0.015	-0.015	-0.017	0.005	0.031	0.003	0.019
-0.291	0.203	-0.928	-0.343	0.294	-0.892	0.041	0.018	0.024	0.012	-0.012	-0.017	0.001	0.034	0.003	0.018
-0.287	0.195	-0.920	-0.344	0.295	-0.891	0.062	0.028	0.019	0.016	-0.020	-0.009	0.005	0.025	0.010	0.019
-0.291	0.203	-0.928	-0.344	0.296	-0.891	0.087	0.005	0.007	0.012	-0.014	-0.018	0.001	0.032	0.002	0.019
-0.287	0.207	-0.928	-0.345	0.298	-0.890	0.080	0.046	0.005	0.017	-0.011	-0.018	0.005	0.035	0.002	0.019
-0.291	0.207	-0.936	-0.345	0.299	-0.890	0.082	0.012	0.021	0.013	-0.013	-0.026	0.001	0.034	0.006	0.020
-0.291	0.211	-0.924	-0.345	0.299	-0.890	0.069	0.006	0.033	0.013	-0.010	-0.015	0.001	0.037	0.007	0.021
-0.287	0.203	-0.928	-0.345	0.300	-0.889	0.078	0.018	0.037	0.017	-0.018	-0.019	0.005	0.028	0.003	0.022
-0.283	0.211	-0.916	-0.346	0.301	-0.889	0.079	0.003	0.044	0.021	-0.012	-0.008	0.009	0.034	0.016	0.023
-0.280	0.214	-0.924	-0.346	0.302	-0.888	0.090	0.040	0.044	0.026	-0.009	-0.016	0.013	0.037	0.009	0.025
-0.283	0.222	-0.912	-0.346	0.303	-0.888	0.092	-0.007	0.045	0.022	-0.003	-0.005	0.009	0.043	0.021	0.024
-0.283	0.218	-0.924	-0.347	0.304	-0.887	0.080	0.045	0.034	0.023	-0.008	-0.017	0.008	0.038	0.010	0.025
-0.287	0.218	-0.920	-0.347	0.305	-0.887	0.067	0.001	0.045	0.019	-0.009	-0.014	0.004	0.038	0.015	0.024
-0.283	0.222	-0.920	-0.347	0.305	-0.887	0.067	0.007	0.043	0.023	-0.006	-0.014	0.008	0.040	0.015	0.023
-0.283	0.218	-0.909	-0.349	0.306	-0.886	0.059	0.066	0.043	0.024	-0.010	-0.003	0.008	0.036	0.028	0.023
-0.295	0.218	-0.920	-0.350	0.306	-0.885	0.047	0.043	0.054	0.014	-0.010	-0.015	0.004	0.035	0.016	0.023
-0.283	0.218	-0.909	-0.351	0.306	-0.885	0.034	0.042	0.057	0.026	-0.010	-0.004	0.008	0.034	0.028	0.022
-0.291	0.214	-0.916	-0.352	0.306	-0.885	0.031	0.042	0.077	0.020	-0.014	-0.012	0.000	0.030	0.021	0.021
-0.291	0.218	-0.912	-0.353	0.306	-0.884	0.043	0.033	0.076	0.021	-0.010	-0.009	0.000	0.033	0.025	0.022
-0.299	0.218	-0.916	-0.353	0.306	-0.884	0.058	-0.002	0.079	0.013	-0.011	-0.013	0.008	0.032	0.021	0.020
-0.291	0.222	-0.909	-0.354	0.306	-0.884	0.060	0.052	0.069	0.022	-0.007	-0.006	0.001	0.036	0.029	0.021
-0.303	0.222	-0.920	-0.354	0.307	-0.883	0.066	0.003	0.076	0.011	-0.008	-0.018	0.013	0.035	0.017	0.022
-0.291	0.226	-0.916	-0.355	0.307	-0.883	0.049	0.034	0.069	0.023	-0.004	-0.015	0.001	0.039	0.021	0.023
-0.291	0.226	-0.916	-0.356	0.307	-0.883	0.033	0.040	0.069	0.024	-0.004	-0.015	0.002	0.038	0.021	0.021
-0.299	0.218	-0.916	-0.357	0.307	-0.882	0.031	0.044	0.068	0.018	-0.011	-0.016	0.010	0.029	0.021	0.021
-0.303	0.222	-0.909	-0.358	0.306	-0.882	0.026	0.003	0.083	0.014	-0.007	-0.008	0.014	0.032	0.029	0.021
-0.303	0.222	-0.909	-0.358	0.306	-0.882	0.037	0.011	0.081	0.015	-0.007	-0.008	0.014	0.032	0.029	0.022
-0.295	0.226	-0.916	-0.359	0.306	-0.882	0.046	0.014	0.072	0.023	-0.003	-0.016	0.007	0.035	0.021	0.024
-0.295	0.222	-0.924	-0.359	0.306	-0.882	0.035	0.010	0.065	0.023	-0.007	-0.025	0.007	0.030	0.013	0.029
-0.291	0.222	-0.920	-0.360	0.306	-0.881	0.030	0.034	0.051	0.028	-0.007	-0.021	0.004	0.029	0.016	0.031
-0.283	0.218	-0.924	-0.361	0.306	-0.881	0.022	0.053	0.041	0.036	-0.011	-0.025	0.004	0.025	0.012	0.030
-0.299	0.218	-0.916	-0.362	0.305	-0.881	0.008	0.035	0.049	0.022	-0.010	-0.018	0.012	0.024	0.020	0.029
-0.307	0.230	-0.916	-0.362	0.305	-0.881	0.001	0.011	0.051	0.014	0.002	-0.018	0.019	0.035	0.020	0.028
-0.299	0.230	-0.916	-0.363	0.304	-0.881	-0.006	0.047	0.051	0.023	0.002	-0.018	0.012	0.034	0.019	0.025
-0.303	0.230	-0.916	-0.363	0.303	-0.881	-0.011	-0.018	0.064	0.019	0.003	-0.017	0.015	0.033	0.019	0.024
-0.299	0.222	-0.916	-0.363	0.303	-0.881	-0.002	0.001	0.054	0.023	-0.004	-0.017	0.012	0.025	0.019	0.025
-0.299	0.234	-0.909	-0.364	0.302	-0.881	-0.013	0.044	0.050	0.024	0.009	-0.009	0.012	0.036	0.026	0.026
-0.307	0.222	-0.924	-0.364	0.301	-0.881	-0.006	-0.014	0.055	0.016	-0.002	-0.025	0.019	0.023	0.010	0.028
-0.299	0.226	-0.920	-0.364	0.300	-0.882	-0.027	0.012	0.053	0.025	0.003	-0.021	0.012	0.026	0.014	0.028
-0.295	0.222	-0.920	-0.364	0.299	-0.882	-0.040	0.009	0.057	0.029	0.000	-0.021	0.008	0.022	0.014	0.031
-0.299	0.222	-0.916	-0.364	0.297	-0.883	-0.045	-0.012	0.050	0.025	0.002	-0.016	0.012	0.021	0.017	0.031
-0.287	0.230	-0.920	-0.365	0.295	-0.883	-0.080	0.042	0.054	0.037	0.012	-0.020	0.001	0.028	0.013	0.029
-0.307	0.222	-0.916	-0.366	0.293	-0.883	-0.090	0.037	0.045	0.018	0.006	-0.016	0.021	0.019	0.017	0.025
-0.307	0.226	-0.916	-0.366	0.291	-0.884	-0.113	-0.006	0.041	0.018	0.012	-0.015	0.021	0.022	0.017	0.024
-0.318	0.226	-0.924	-0.366	0.288	-0.885	-0.108	-0.010	0.034	0.006	0.015	-0.022	0.033	0.021	0.008	0.021
-0.307	0.218	-0.924	-0.366	0.286	-0.886	-0.108	0.014	0.024	0.018	0.010	-0.021	0.022	0.013	0.008	0.021
-0.303	0.218	-0.916	-0.366	0.283	-0.887	-0.125	-0.022	0.030	0.021	0.012	-0.013	0.019	0.012	0.016	0.022
-0.307	0.218	-0.916	-0.366	0.281	-0.887	-0.125	0.002	0.025	0.017	0.015	-0.012	0.023	0.011	0.016	0.026
-0.299	0.214	-0.924	-0.365	0.278	-0.888	-0.128	-0.004	0.026	0.025	0.014	-0.019	0.016	0.006	0.007	0.025
-0.299	0.207	-0.932	-0.365	0.276	-0.889	-0.131	-0.010	0.021	0.025	0.009	-0.026	0.017	0.003	0.001	0.025
-0.307	0.207	-0.928	-0.365	0.273	-0.890	-0.123	0.018	0.007	0.017	0.012	-0.021	0.029	0.004	0.004	0.023
-0.303	0.199	-0.920	-0.365	0.271	-0.891	-0.111	0.001	-0.008	0.021	0.006	-0.012	0.026	0.013	0.012	0.023
-0.314	0.191	-0.920	-0.364	0.269	-0.892	-0.111	-0.040	-0.009	0.008	0.001	-0.011	0.037	0.023	0.013	0.022
-0.299	0.168	-0.928	-0.364	0.267	-0.893	-0.104	-0.026	-0.003	0.023	-0.020	-0.018	0.021	0.048	0.005	0.024
-0.299	0.168	-0.928	-0.363	0.265	-0.894	-0.092	-0.048	-0.005	0.022	-0.019	-0.017	0.020	0.051	0.005	0.027
-0.299	0.191	-0.948	-0.362	0.263	-0.894	-0.085	-0.047	-0.005	0.021	0.006	-0.036	0.017	0.030	0.013	0.031
-0.287	0.195	-0.940	-0.361	0.262	-0.895	-0.062	-0.027	-0.010	0.031	0.011	-0.028	0.003	0.028	0.005	0.031
-0.287	0.195	-0.928	-0.360	0.261	-0.896	-0.050	-0.015	-0.029	0.031	0.012	-0.015	0.002	0.030	0.009	0.030
-0.295	0.180	-0.924	-0.360	0.260	-0.896	-0.059	-0.001	-0.039	0.023	-0.002	-0.011	0.003	0.046	0.014	0.028
-0.299	0.168	-0.924	-0.359	0.259	-0.897	-0.075	-0.030	-0.028	0.018	-0.013	-0.010	0.007	0.056	0.015	0.024
-0.295	0.164	-0.920	-0.359	0.257	-0.897	-0.095	0.013	-0.019	0.022	-0.015	-0.006	0.001	0.058	0.020	0.023
-0.303	0.164	-0.932	-0.358	0.255	-0.898	-0.104	-0.024	0.003	0.014	-0.013	-0.017	0.006	0.055	0.009	0.023
-0.287	0.160	-0.920	-0.359	0.253	-0.899	-0.096	0.026	0.003	0.029	-0.015	-0.005	0.009	0.059	0.022	0.028
-0.291	0.172	-0.924	-0.358	0.251	-0.899	-0.073	-0.033	0.002	0.025	-0.002	-0.008	0.004	0.048	0.017	0.027
-0.276	0.168	-0.932	-0.359	0.250	-0.899	-0.069	0.076	-0.010	0.041	-0.004	-0.016	0.018	0.055	0.011	0.029
-0.303	0.160	-0.936	-0.358	0.248	-0.900	-0.070	-0.044	-0.005	0.014	-0.011	-0.019	0.012	0.065	0.010	0.026
-0.291	0.157	-0.924	-0.359	0.247	-0.900	-0.070	0.053	-0.023	0.026	-0.013	-0.007	0.003	0.072	0.025	0.025
-0.303	0.145	-0.928	-0.358	0.245	-0.901	-0.070	-0.006	-0.015	0.014	-0.023	-0.011	0.019	0.087	0.024	0.020
-0.299	0.153	-0.924	-0.358	0.244	-0.901	-0.067	-0.008	-0.005	0.017	-0.014	-0.007	0.020	0.083	0.030	0.020
-0.295	0.157	-0.920	-0.357	0.243	-0.902	-0.052	-0.033	-0.008	0.021	-0.009	-0.002	0.020	0.082	0.036	0.022
-0.295	0.172	-0.920	-0.357	0.242	-0.902	-0.043	0.010	-0.021	0.020	0.007	-0.002	0.025	0.067	0.039	0.026
-0.280	0.168	-0.924	-0.357	0.241	-0.902	-0.062	0.022	-0.036	0.036	0.004	-0.005	0.014	0.071	0.037	0.028
-0.276	0.145	-0.924	-0.358	0.239	-0.902	-0.100	0.088	-0.054	0.041	-0.018	-0.005	0.015	0.093	0.039	0.025
-0.295	0.137	-0.932	-0.359	0.237	-0.903	-0.137	0.052	-0.055	0.022	-0.023	-0.013	0.040	0.100	0.032	0.022
-0.314	0.122	-0.924	-0.359	0.234	-0.903	-0.139	0.055	-0.041	0.004	-0.036	-0.005	0.065	0.115	0.040	0.013
-0.314	0.114	-0.924	-0.360	0.232	-0.904	-0.098	0.023	-0.025	0.004	-0.042	-0.004	0.072	0.122	0.040	0.009
-0.326	0.133	-0.916	-0.360	0.231	-0.904	-0.057	0.023	-0.034	-0.008	-0.022	0.004	0.090	0.103	0.047	0.005
-0.299	0.137	-0.924	-0.359	0.232	-0.904	0.003	-0.032	-0.045	0.018	-0.018	-0.004	0.070	0.099	0.039	0.011
-0.307	0.137	-0.912	-0.359	0.232	-0.904	0.037	0.029	-0.078	0.011	-0.019	0.008	0.085	0.098	0.049	0.012
-0.283	0.133	-0.920	-0.358	0.233	-0.904	0.022	-0.024	-0.095	0.033	-0.024	-0.000	0.069	0.102	0.039	0.016
-0.303	0.114	-0.924	-0.358	0.234	-0.904	0.033	0.056	-0.111	0.014	-0.044	-0.004	0.094	0.120	0.033	0.014
-0.310	0.122	-0.928	-0.358	0.236	-0.903	0.060	0.031	-0.097	0.006	-0.038	-0.009	0.108	0.111	0.027	0.017
-0.310	0.122	-0.928	-0.358	0.237	-0.903	0.067	0.024	-0.105	0.006	-0.040	-0.009	0.115	0.110	0.025	0.013
-0.295	0.157	-0.928	-0.358	0.240	-0.902	0.092	0.030	-0.112	0.021	-0.007	-0.010	0.105	0.075	0.023	0.016
-0.307	0.160	-0.928	-0.357	0.242	-0.902	0.102	0.007	-0.112	0.009	-0.006	-0.010	0.122	0.070	0.021	0.019
-0.291	0.149	-0.932	-0.358	0.245	-0.901	0.110	0.062	-0.127	0.025	-0.020	-0.015	0.112	0.081	0.014	0.021
-0.295	0.149	-0.924	-0.358	0.247	-0.900	0.111	0.061	-0.120	0.022	-0.023	-0.008	0.120	0.080	0.020	0.017
-0.307	0.145	-0.940	-0.359	0.250	-0.899	0.137	0.096	-0.116	0.011	-0.030	-0.025	0.137	0.082	0.002	0.017
-0.322	0.160	-0.936	-0.360	0.253	-0.898	0.148	0.074	-0.121	-0.004	-0.018	-0.022	0.158	0.066	0.004	0.016
-0.318	0.164	-0.944	-0.360	0.256	-0.897	0.105	0.072	-0.144	0.001	-0.016	-0.031	0.159	0.061	0.007	0.017
-0.310	0.172	-0.952	-0.361	0.258	-0.896	0.031	0.111	-0.159	0.009	-0.010	-0.040	0.157	0.052	0.017	0.026
-0.307	0.149	-0.956	-0.362	0.258	-0.896	-0.011	0.100	-0.153	0.014	-0.034	-0.044	0.159	0.074	0.023	0.044
-0.272	0.145	-0.964	-0.364	0.259	-0.895	0.001	0.201	-0.142	0.051	-0.039	-0.053	0.130	0.076	0.033	0.056
-0.245	0.160	-0.964	-0.371	0.262	-0.891	0.110	0.399	-0.139	0.084	-0.026	-0.057	0.109	0.060	0.035	0.056
-0.283	0.184	-0.968	-0.377	0.266	-0.887	0.225	0.397	-0.118	0.052	-0.008	-0.065	0.153	0.037	0.042	0.047
-0.337	0.203	-0.960	-0.381	0.273	-0.884	0.343	0.271	-0.077	0.002	0.005	-0.060	0.213	0.017	0.036	0.000
-0.372	0.222	-0.928	-0.382	0.279	-0.881	0.375	0.110	-0.062	-0.031	0.018	-0.032	0.253	0.003	0.007	0.000
-0.353	0.222	-0.889	-0.383	0.286	-0.878	0.344	0.080	-0.086	-0.011	0.011	0.005	0.239	0.004	0.029	0.000
Avg ODBA	1.133
Vec ODBA	0.800
Avg ELBA	0.342
Avg EPBA	0.090
Speed	ODBA	VeDBA	ELBA	EPBA	StrkSpGn	StrSpGn_L	ISI
4.200	1.133	0.800	0.342	0.090	0.354	0.389	5.580
MeanPeak	0.036133
MeanLong	0.039703
MeanISI	5.579999
