# Supplementary material for: Averaged Propulsive Body Acceleration (APBA) Can Be Calculated from Biologging Tags That Incorporate Gyroscopes and Accelerometers to Estimate Swimming Speed, Hydrodynamic Drag and Energy Expenditure for Steller Sea Lions
Source: PLoS One. 2016 Jun 10;11(6):e0157326. doi: 10.1371/journal.pone.0157326 (PMC4902303; doi:10.1371/journal.pone.0157326)
Supplement: S4 Data — Same components as S2. (ZIP) [file pone.0157326.s004.zip › SitkaNov_18/sitka4_3630_4.csv]

rawAx	rawAy	rawAz	gravX	gravY	gravZ	gyrX	gyrY	gyrZ	estAx	estAy	estAz	odbX	odbY	odbZ	spk
-0.695	-0.033	-0.680	-0.728	0.061	-0.683	-0.014	0.016	0.048	-0.008	-0.016	0.022	0.086	0.032	0.067	0.002
-0.687	-0.091	-0.688	-0.723	0.060	-0.688	0.063	-0.329	0.053	-0.005	-0.074	0.020	0.076	0.092	0.059	-0.013
-0.680	-0.106	-0.704	-0.727	0.063	-0.684	0.208	0.258	-0.051	0.006	-0.092	0.000	0.066	0.110	0.043	-0.025
-0.737	-0.106	-0.704	-0.725	0.066	-0.685	0.149	-0.102	-0.037	-0.053	-0.094	0.002	0.121	0.112	0.043	-0.040
-0.757	-0.110	-0.735	-0.725	0.069	-0.685	0.205	-0.014	-0.069	-0.073	-0.102	-0.030	0.138	0.118	0.011	-0.046
-0.772	-0.083	-0.696	-0.723	0.070	-0.687	0.118	-0.133	-0.029	-0.090	-0.076	0.012	0.151	0.093	0.050	-0.060
-0.722	-0.029	-0.715	-0.719	0.072	-0.691	0.120	-0.307	-0.050	-0.045	-0.024	-0.004	0.099	0.040	0.030	-0.054
-0.741	-0.029	-0.700	-0.718	0.074	-0.692	0.103	-0.083	-0.052	-0.065	-0.026	0.013	0.116	0.042	0.046	-0.047
-0.691	-0.017	-0.708	-0.714	0.075	-0.696	0.107	-0.249	0.011	-0.019	-0.015	0.009	0.063	0.033	0.038	-0.034
-0.695	-0.017	-0.708	-0.714	0.078	-0.696	0.185	0.014	-0.029	-0.023	-0.018	0.009	0.065	0.034	0.038	-0.028
-0.703	-0.006	-0.735	-0.714	0.081	-0.695	0.216	-0.016	-0.005	-0.031	-0.009	-0.019	0.071	0.025	0.011	-0.003
-0.687	0.017	-0.723	-0.714	0.084	-0.695	0.188	0.035	-0.015	-0.015	0.011	-0.008	0.053	0.003	0.022	0.002
-0.599	0.033	-0.704	-0.712	0.085	-0.697	0.134	-0.173	-0.005	0.071	0.025	0.014	0.037	0.010	0.042	0.008
-0.664	0.033	-0.723	-0.712	0.088	-0.697	0.131	0.039	-0.040	0.006	0.023	-0.006	0.026	0.009	0.023	0.010
-0.664	0.033	-0.723	-0.710	0.088	-0.699	0.057	-0.186	0.019	0.003	0.023	-0.003	0.024	0.007	0.023	0.007
-0.676	0.037	-0.711	-0.709	0.089	-0.699	0.071	-0.015	-0.005	-0.009	0.026	0.009	0.034	0.009	0.035	-0.012
-0.703	0.044	-0.743	-0.708	0.090	-0.700	0.094	-0.076	0.026	-0.037	0.033	-0.022	0.060	0.015	0.003	-0.018
-0.703	0.033	-0.719	-0.708	0.091	-0.700	0.086	-0.011	-0.014	-0.037	0.020	0.002	0.058	0.002	0.027	-0.022
-0.691	0.029	-0.739	-0.706	0.093	-0.702	0.129	-0.101	-0.021	-0.027	0.014	-0.017	0.045	0.003	0.008	-0.024
-0.680	0.029	-0.723	-0.706	0.095	-0.702	0.137	-0.043	-0.059	-0.017	0.011	-0.001	0.033	0.005	0.024	-0.023
-0.687	0.021	-0.727	-0.705	0.098	-0.703	0.152	-0.046	-0.063	-0.025	0.001	-0.004	0.039	0.014	0.020	-0.013
-0.691	0.041	-0.747	-0.703	0.101	-0.704	0.132	-0.115	-0.069	-0.031	0.018	-0.022	0.042	0.004	0.001	-0.012
-0.649	0.029	-0.723	-0.704	0.104	-0.703	0.159	0.089	-0.082	0.012	0.003	-0.000	0.001	0.009	0.025	-0.011
-0.687	0.021	-0.747	-0.704	0.106	-0.702	0.131	0.025	-0.055	-0.026	-0.007	-0.024	0.037	0.018	0.002	-0.010
-0.668	0.010	-0.727	-0.703	0.109	-0.703	0.141	-0.089	-0.046	-0.008	-0.021	-0.004	0.017	0.031	0.022	-0.015
-0.691	-0.002	-0.759	-0.703	0.111	-0.702	0.149	0.047	-0.066	-0.031	-0.035	-0.036	0.039	0.043	0.009	-0.020
-0.718	0.052	-0.747	-0.700	0.114	-0.705	0.151	-0.183	-0.062	-0.060	0.016	-0.022	0.066	0.010	0.003	-0.029
-0.680	0.041	-0.731	-0.702	0.118	-0.702	0.154	0.140	-0.106	-0.020	0.001	-0.009	0.027	0.003	0.019	-0.033
-0.730	0.052	-0.751	-0.700	0.120	-0.704	0.100	-0.151	-0.082	-0.073	0.010	-0.026	0.077	0.008	0.000	-0.033
-0.687	0.056	-0.731	-0.698	0.122	-0.706	0.095	-0.117	-0.059	-0.032	0.012	-0.005	0.034	0.011	0.021	-0.020
-0.676	0.044	-0.735	-0.697	0.123	-0.707	0.068	-0.063	-0.059	-0.022	-0.001	-0.008	0.023	0.002	0.017	-0.028
-0.645	0.048	-0.763	-0.695	0.125	-0.708	0.090	-0.089	-0.066	0.007	0.001	-0.035	0.008	0.001	0.009	-0.019
-0.718	0.041	-0.751	-0.693	0.127	-0.710	0.089	-0.174	-0.046	-0.068	-0.008	-0.021	0.066	0.007	0.003	-0.010
-0.664	0.060	-0.747	-0.689	0.130	-0.713	0.148	-0.212	-0.060	-0.018	0.008	-0.014	0.012	0.011	0.008	-0.006
-0.645	0.072	-0.775	-0.689	0.133	-0.713	0.159	-0.014	-0.062	0.001	0.017	-0.042	0.007	0.022	0.019	-0.015
-0.645	0.091	-0.755	-0.687	0.135	-0.714	0.137	-0.109	-0.074	-0.001	0.033	-0.021	0.006	0.041	0.001	-0.001
-0.691	0.079	-0.775	-0.686	0.137	-0.714	0.114	-0.059	-0.038	-0.048	0.020	-0.040	0.041	0.028	0.018	-0.010
-0.622	0.064	-0.739	-0.681	0.139	-0.718	0.102	-0.308	-0.038	0.017	0.003	-0.001	0.028	0.012	0.019	-0.005
-0.710	0.079	-0.767	-0.681	0.142	-0.719	0.137	-0.039	-0.091	-0.073	0.015	-0.028	0.062	0.027	0.008	-0.013
-0.599	0.068	-0.759	-0.679	0.145	-0.720	0.141	-0.112	-0.085	0.037	0.000	-0.019	0.049	0.014	0.000	-0.003
-0.680	0.075	-0.771	-0.678	0.147	-0.720	0.073	-0.035	-0.076	-0.045	0.006	-0.030	0.033	0.021	0.010	-0.003
-0.630	0.064	-0.778	-0.678	0.149	-0.719	0.108	0.065	-0.085	0.006	-0.008	-0.039	0.017	0.009	0.017	0.009
-0.630	0.064	-0.778	-0.677	0.152	-0.720	0.106	-0.086	-0.075	0.004	-0.010	-0.038	0.016	0.009	0.017	-0.000
-0.630	0.072	-0.731	-0.676	0.154	-0.721	0.109	-0.046	-0.081	0.003	-0.005	0.009	0.015	0.016	0.032	0.000
-0.653	0.083	-0.778	-0.676	0.157	-0.720	0.118	0.008	-0.063	-0.020	0.005	-0.038	0.009	0.027	0.015	0.002
-0.664	0.087	-0.755	-0.673	0.158	-0.722	0.100	-0.151	-0.039	-0.034	0.007	-0.013	0.021	0.030	0.010	-0.006
-0.614	0.087	-0.771	-0.674	0.160	-0.721	0.087	0.052	-0.049	0.016	0.005	-0.029	0.028	0.029	0.005	-0.010
-0.664	0.091	-0.775	-0.673	0.161	-0.722	0.078	-0.023	-0.043	-0.034	0.007	-0.033	0.023	0.032	0.008	-0.006
-0.664	0.095	-0.786	-0.669	0.163	-0.725	0.087	-0.251	-0.025	-0.038	0.010	-0.042	0.025	0.035	0.020	-0.001
-0.618	0.083	-0.763	-0.668	0.165	-0.726	0.126	-0.100	-0.041	0.006	-0.004	-0.017	0.020	0.023	0.005	-0.004
-0.634	0.095	-0.775	-0.665	0.167	-0.728	0.131	-0.170	-0.028	-0.012	0.006	-0.027	0.004	0.034	0.007	-0.003
-0.622	0.083	-0.782	-0.666	0.169	-0.726	0.110	0.104	-0.012	0.001	-0.008	-0.036	0.014	0.022	0.014	-0.005
-0.649	0.099	-0.778	-0.664	0.170	-0.728	0.125	-0.143	0.002	-0.028	0.006	-0.031	0.014	0.036	0.010	-0.001
-0.668	0.099	-0.786	-0.662	0.171	-0.730	0.078	-0.160	0.017	-0.050	0.006	-0.037	0.036	0.035	0.017	-0.002
-0.591	0.106	-0.775	-0.661	0.172	-0.730	0.066	-0.037	0.002	0.027	0.013	-0.025	0.040	0.042	0.005	-0.004
-0.630	0.106	-0.763	-0.660	0.172	-0.731	0.041	-0.091	0.013	-0.013	0.012	-0.012	0.001	0.041	0.008	-0.000
-0.622	0.083	-0.782	-0.659	0.172	-0.732	0.032	-0.027	0.019	-0.006	-0.011	-0.031	0.005	0.017	0.011	0.003
-0.618	0.087	-0.767	-0.658	0.173	-0.733	0.100	-0.074	0.027	-0.003	-0.008	-0.014	0.007	0.020	0.005	0.000
-0.634	0.075	-0.763	-0.657	0.173	-0.734	0.065	-0.110	0.041	-0.020	-0.019	-0.009	0.010	0.007	0.010	-0.006
-0.607	0.083	-0.790	-0.658	0.174	-0.733	0.105	0.057	0.009	0.007	-0.013	-0.038	0.016	0.014	0.016	-0.005
-0.660	0.102	-0.767	-0.654	0.174	-0.737	0.050	-0.277	0.046	-0.050	0.007	-0.011	0.038	0.032	0.009	-0.007
-0.607	0.099	-0.775	-0.657	0.175	-0.734	0.074	0.221	-0.009	0.006	0.002	-0.022	0.015	0.027	0.003	-0.007
-0.630	0.102	-0.778	-0.655	0.174	-0.735	0.024	-0.129	0.034	-0.018	0.006	-0.024	0.009	0.029	0.000	-0.007
-0.637	0.075	-0.778	-0.655	0.175	-0.735	0.076	-0.019	0.022	-0.026	-0.022	-0.024	0.018	0.001	0.001	0.002
-0.595	0.099	-0.775	-0.654	0.175	-0.736	0.041	-0.045	0.029	0.015	0.001	-0.019	0.023	0.022	0.005	-0.000
-0.614	0.102	-0.767	-0.655	0.176	-0.735	0.063	0.072	0.014	-0.003	0.005	-0.012	0.003	0.025	0.014	-0.007
-0.618	0.106	-0.782	-0.655	0.176	-0.735	0.051	0.001	0.004	-0.007	0.008	-0.028	0.001	0.028	0.002	-0.012
-0.668	0.102	-0.786	-0.655	0.176	-0.735	0.035	-0.015	0.010	-0.057	0.004	-0.032	0.052	0.023	0.006	-0.016
-0.668	0.102	-0.786	-0.653	0.176	-0.736	0.047	-0.098	0.025	-0.059	0.004	-0.031	0.052	0.022	0.006	-0.018
-0.618	0.106	-0.782	-0.653	0.176	-0.736	0.018	0.012	0.005	-0.009	0.008	-0.027	0.003	0.026	0.002	-0.020
-0.630	0.099	-0.786	-0.652	0.176	-0.738	0.018	-0.119	0.001	-0.022	0.000	-0.029	0.014	0.018	0.006	-0.011
-0.626	0.095	-0.794	-0.651	0.176	-0.739	0.014	-0.056	-0.000	-0.019	-0.004	-0.036	0.010	0.013	0.014	-0.004
-0.603	0.095	-0.767	-0.650	0.176	-0.739	-0.004	-0.052	0.005	0.003	-0.003	-0.008	0.013	0.012	0.013	-0.002
-0.622	0.079	-0.786	-0.648	0.177	-0.741	0.056	-0.128	-0.017	-0.018	-0.019	-0.026	0.006	0.005	0.006	-0.001
-0.603	0.102	-0.786	-0.648	0.178	-0.741	0.052	0.020	-0.036	0.001	0.003	-0.026	0.013	0.018	0.006	0.000
-0.622	0.114	-0.790	-0.647	0.179	-0.741	0.077	-0.047	-0.040	-0.019	0.013	-0.030	0.006	0.028	0.010	-0.001
-0.614	0.102	-0.794	-0.647	0.181	-0.741	0.074	0.014	-0.044	-0.012	-0.000	-0.034	0.001	0.015	0.014	-0.002
-0.614	0.114	-0.794	-0.646	0.182	-0.741	0.053	-0.031	-0.030	-0.012	0.010	-0.034	0.000	0.025	0.014	-0.004
-0.618	0.106	-0.771	-0.646	0.183	-0.741	0.065	0.006	-0.045	-0.016	0.001	-0.010	0.005	0.016	0.010	-0.003
-0.618	0.118	-0.790	-0.647	0.184	-0.740	0.027	0.085	-0.056	-0.015	0.012	-0.031	0.006	0.027	0.010	-0.004
-0.618	0.126	-0.802	-0.645	0.185	-0.742	0.027	-0.121	-0.042	-0.018	0.019	-0.041	0.006	0.033	0.021	-0.005
-0.614	0.118	-0.790	-0.645	0.185	-0.741	0.027	0.016	-0.051	-0.014	0.010	-0.030	0.003	0.025	0.009	0.000
-0.618	0.122	-0.798	-0.643	0.186	-0.743	-0.010	-0.089	-0.042	-0.019	0.014	-0.036	0.008	0.028	0.017	-0.001
-0.599	0.126	-0.818	-0.640	0.186	-0.745	0.007	-0.182	-0.046	-0.003	0.017	-0.054	0.011	0.031	0.036	0.002
-0.610	0.118	-0.786	-0.639	0.187	-0.746	0.024	-0.069	-0.026	-0.016	0.009	-0.021	0.001	0.022	0.004	0.005
-0.595	0.118	-0.806	-0.638	0.187	-0.747	0.016	-0.052	-0.026	-0.001	0.009	-0.040	0.013	0.021	0.023	0.006
-0.591	0.133	-0.794	-0.637	0.188	-0.748	0.025	-0.039	-0.031	0.002	0.024	-0.028	0.015	0.035	0.010	0.005
-0.603	0.126	-0.794	-0.636	0.188	-0.749	0.005	-0.086	-0.022	-0.011	0.016	-0.027	0.003	0.027	0.009	0.007
-0.591	0.118	-0.806	-0.635	0.189	-0.749	0.035	-0.026	-0.045	-0.001	0.007	-0.038	0.014	0.018	0.020	0.006
-0.603	0.102	-0.806	-0.634	0.190	-0.750	0.048	-0.042	-0.044	-0.013	-0.009	-0.038	0.002	0.002	0.019	0.002
-0.595	0.110	-0.806	-0.633	0.190	-0.750	0.030	-0.066	-0.042	-0.007	-0.002	-0.037	0.008	0.009	0.017	0.004
-0.607	0.102	-0.806	-0.632	0.191	-0.751	0.039	-0.059	-0.068	-0.020	-0.011	-0.036	0.004	0.000	0.016	-0.002
-0.587	0.122	-0.802	-0.631	0.193	-0.752	0.049	-0.041	-0.058	-0.001	0.007	-0.031	0.014	0.019	0.010	-0.003
-0.618	0.126	-0.802	-0.631	0.193	-0.752	0.014	0.013	-0.058	-0.032	0.010	-0.032	0.018	0.022	0.009	-0.000
-0.591	0.129	-0.775	-0.628	0.194	-0.753	0.043	-0.143	-0.042	-0.008	0.013	-0.002	0.008	0.025	0.019	0.005
-0.564	0.114	-0.782	-0.628	0.195	-0.753	0.016	0.023	-0.038	0.019	-0.003	-0.010	0.033	0.009	0.012	0.008
-0.564	0.114	-0.782	-0.626	0.196	-0.755	0.039	-0.137	-0.044	0.017	-0.004	-0.009	0.032	0.009	0.012	0.009
-0.560	0.129	-0.794	-0.627	0.197	-0.754	0.030	0.104	-0.062	0.022	0.010	-0.022	0.035	0.024	0.001	0.016
-0.614	0.126	-0.822	-0.624	0.197	-0.756	0.023	-0.190	-0.035	-0.035	0.006	-0.047	0.020	0.019	0.025	0.011
-0.557	0.133	-0.810	-0.624	0.198	-0.756	0.015	-0.005	-0.036	0.022	0.013	-0.035	0.036	0.026	0.013	0.013
-0.595	0.145	-0.806	-0.622	0.198	-0.758	0.018	-0.124	-0.018	-0.018	0.025	-0.029	0.004	0.036	0.008	0.009
-0.553	0.137	-0.798	-0.622	0.199	-0.757	0.022	0.080	-0.039	0.025	0.016	-0.022	0.037	0.027	0.002	0.016
-0.584	0.145	-0.814	-0.621	0.199	-0.758	-0.014	-0.078	-0.020	-0.007	0.024	-0.037	0.005	0.033	0.012	0.013
-0.568	0.141	-0.810	-0.620	0.199	-0.759	0.016	-0.069	-0.039	0.007	0.020	-0.032	0.019	0.028	0.006	0.015
-0.572	0.122	-0.830	-0.619	0.200	-0.760	-0.007	-0.039	-0.042	0.002	0.000	-0.051	0.013	0.007	0.024	0.006
-0.580	0.114	-0.810	-0.618	0.200	-0.760	-0.008	-0.010	-0.056	-0.006	-0.008	-0.031	0.002	0.002	0.003	0.010
-0.599	0.114	-0.814	-0.615	0.200	-0.762	0.020	-0.179	-0.041	-0.029	-0.008	-0.033	0.019	0.003	0.005	-0.001
-0.553	0.122	-0.802	-0.617	0.201	-0.761	0.004	0.165	-0.059	0.020	-0.001	-0.023	0.025	0.004	0.009	0.001
-0.622	0.118	-0.818	-0.614	0.201	-0.763	0.016	-0.228	-0.023	-0.053	-0.005	-0.036	0.047	0.001	0.005	-0.003
-0.549	0.126	-0.802	-0.614	0.201	-0.763	0.005	0.022	-0.024	0.020	0.002	-0.020	0.024	0.005	0.012	0.004
-0.591	0.126	-0.814	-0.613	0.202	-0.764	0.021	-0.065	-0.034	-0.024	0.002	-0.031	0.021	0.004	0.002	-0.001
-0.557	0.129	-0.802	-0.612	0.202	-0.765	0.017	-0.056	-0.014	0.010	0.005	-0.018	0.012	0.007	0.016	0.007
-0.576	0.114	-0.822	-0.612	0.202	-0.764	0.018	0.048	-0.012	-0.009	-0.010	-0.039	0.008	0.010	0.003	0.006
-0.568	0.118	-0.806	-0.609	0.203	-0.767	0.041	-0.189	-0.008	-0.004	-0.007	-0.021	0.002	0.007	0.015	0.011
-0.553	0.122	-0.810	-0.609	0.203	-0.766	0.030	0.020	-0.030	0.011	-0.004	-0.025	0.011	0.004	0.012	0.011
-0.560	0.106	-0.810	-0.609	0.204	-0.766	0.029	0.022	-0.050	0.004	-0.020	-0.025	0.002	0.021	0.013	0.009
-0.560	0.126	-0.830	-0.609	0.205	-0.767	0.018	-0.031	-0.041	0.003	-0.001	-0.044	0.000	0.002	0.006	0.010
-0.576	0.118	-0.810	-0.608	0.205	-0.767	0.004	-0.005	-0.015	-0.013	-0.009	-0.024	0.018	0.011	0.015	0.008
-0.564	0.129	-0.814	-0.609	0.205	-0.767	0.016	0.027	-0.004	-0.001	0.003	-0.028	0.008	0.000	0.012	0.009
-0.568	0.137	-0.818	-0.607	0.205	-0.768	0.028	-0.123	0.017	-0.007	0.010	-0.031	0.013	0.007	0.010	0.008
-0.549	0.137	-0.806	-0.607	0.205	-0.768	0.054	0.012	0.016	0.012	0.010	-0.019	0.004	0.006	0.022	0.011
-0.557	0.133	-0.822	-0.605	0.205	-0.769	0.047	-0.115	0.022	0.003	0.006	-0.034	0.005	0.002	0.008	0.010
-0.557	0.133	-0.810	-0.605	0.206	-0.769	0.041	0.027	-0.007	0.003	0.005	-0.022	0.007	0.001	0.020	0.010
-0.568	0.129	-0.826	-0.605	0.206	-0.769	0.018	-0.032	-0.006	-0.009	0.001	-0.037	0.020	0.004	0.005	0.006
-0.568	0.129	-0.826	-0.604	0.206	-0.770	0.020	-0.023	-0.016	-0.010	0.001	-0.037	0.022	0.005	0.006	0.007
-0.572	0.122	-0.814	-0.604	0.206	-0.770	0.020	-0.005	-0.001	-0.014	-0.007	-0.025	0.027	0.013	0.019	0.004
-0.541	0.118	-0.806	-0.604	0.207	-0.770	0.045	0.029	-0.017	0.017	-0.011	-0.018	0.002	0.017	0.028	0.005
-0.572	0.129	-0.814	-0.603	0.207	-0.771	0.032	-0.087	0.009	-0.015	0.000	-0.024	0.031	0.006	0.021	0.005
-0.557	0.137	-0.814	-0.603	0.207	-0.771	0.017	0.002	0.001	0.000	0.008	-0.024	0.017	0.002	0.021	0.006
-0.564	0.133	-0.830	-0.602	0.208	-0.771	0.049	-0.013	0.003	-0.008	0.003	-0.040	0.026	0.003	0.006	0.008
-0.572	0.141	-0.834	-0.600	0.208	-0.772	0.026	-0.130	0.013	-0.017	0.011	-0.043	0.036	0.004	0.003	0.008
-0.534	0.137	-0.822	-0.601	0.209	-0.771	0.068	0.084	-0.019	0.023	0.006	-0.032	0.001	0.000	0.016	0.012
-0.572	0.137	-0.826	-0.600	0.210	-0.772	0.065	-0.071	-0.004	-0.017	0.006	-0.036	0.039	0.001	0.012	0.010
-0.534	0.137	-0.818	-0.600	0.210	-0.772	0.063	0.016	-0.008	0.021	0.005	-0.028	0.002	0.001	0.021	0.011
-0.572	0.137	-0.826	-0.599	0.211	-0.772	0.070	-0.045	0.001	-0.018	0.004	-0.036	0.042	0.002	0.014	0.009
-0.560	0.141	-0.830	-0.596	0.212	-0.774	0.040	-0.181	0.011	-0.010	0.008	-0.038	0.032	0.002	0.011	0.009
-0.537	0.149	-0.822	-0.598	0.212	-0.773	0.041	0.099	-0.000	0.014	0.015	-0.031	0.011	0.009	0.020	0.007
-0.564	0.141	-0.814	-0.596	0.212	-0.775	0.020	-0.137	0.035	-0.015	0.007	-0.022	0.040	0.001	0.028	0.010
-0.541	0.137	-0.834	-0.597	0.212	-0.774	0.024	0.073	0.014	0.008	0.003	-0.043	0.019	0.003	0.010	0.015
-0.549	0.137	-0.830	-0.595	0.212	-0.775	0.035	-0.125	0.021	-0.003	0.004	-0.037	0.028	0.003	0.015	0.013
-0.530	0.118	-0.834	-0.595	0.212	-0.775	0.040	0.025	0.007	0.016	-0.016	-0.042	0.010	0.023	0.011	0.010
-0.545	0.129	-0.826	-0.594	0.212	-0.776	0.039	-0.036	0.012	-0.001	-0.004	-0.033	0.028	0.012	0.020	0.008
-0.580	0.149	-0.838	-0.594	0.212	-0.776	0.021	-0.021	0.001	-0.036	0.015	-0.045	0.064	0.007	0.009	0.008
-0.534	0.137	-0.806	-0.592	0.212	-0.777	0.013	-0.107	0.007	0.008	0.004	-0.012	0.019	0.005	0.042	0.002
-0.545	0.141	-0.826	-0.592	0.212	-0.778	0.002	-0.018	0.008	-0.004	0.008	-0.032	0.033	0.002	0.023	0.000
-0.549	0.141	-0.822	-0.593	0.211	-0.777	-0.025	0.047	0.023	-0.008	0.009	-0.029	0.039	0.002	0.028	0.004
-0.545	0.133	-0.806	-0.591	0.210	-0.778	-0.018	-0.069	0.019	-0.005	0.002	-0.013	0.036	0.010	0.044	0.003
-0.553	0.118	-0.830	-0.592	0.210	-0.778	0.004	0.042	-0.006	-0.012	-0.013	-0.037	0.046	0.026	0.021	0.006
-0.541	0.102	-0.806	-0.593	0.210	-0.778	0.023	0.050	-0.003	0.000	-0.028	-0.015	0.036	0.041	0.046	0.003
-0.526	0.106	-0.814	-0.591	0.211	-0.779	0.040	-0.104	-0.011	0.014	-0.025	-0.022	0.023	0.037	0.039	0.002
-0.568	0.118	-0.834	-0.591	0.211	-0.778	0.045	0.035	-0.016	-0.028	-0.013	-0.043	0.067	0.026	0.020	0.001
-0.557	0.133	-0.826	-0.590	0.212	-0.779	0.058	-0.079	0.024	-0.018	0.002	-0.035	0.057	0.011	0.029	0.004
-0.557	0.133	-0.826	-0.589	0.213	-0.779	0.089	-0.043	0.015	-0.018	0.001	-0.035	0.059	0.011	0.030	-0.003
-0.526	0.141	-0.810	-0.591	0.214	-0.778	0.104	0.127	0.003	0.014	0.007	-0.022	0.030	0.003	0.046	0.004
-0.572	0.118	-0.842	-0.589	0.215	-0.779	0.110	-0.157	0.034	-0.034	-0.017	-0.052	0.078	0.026	0.015	0.009
-0.526	0.087	-0.826	-0.589	0.217	-0.778	0.146	0.035	0.018	0.013	-0.049	-0.037	0.033	0.057	0.032	0.009
-0.534	0.122	-0.826	-0.589	0.218	-0.778	0.137	-0.026	0.032	0.005	-0.016	-0.038	0.043	0.023	0.033	0.009
-0.553	0.141	-0.818	-0.586	0.220	-0.779	0.162	-0.153	0.016	-0.016	0.002	-0.029	0.064	0.004	0.042	0.012
-0.522	0.168	-0.818	-0.586	0.222	-0.779	0.132	-0.032	0.013	0.014	0.027	-0.029	0.035	0.023	0.043	0.010
-0.549	0.176	-0.830	-0.584	0.224	-0.780	0.122	-0.130	0.010	-0.015	0.033	-0.040	0.063	0.031	0.032	0.012
-0.530	0.153	-0.830	-0.582	0.225	-0.781	0.103	-0.096	0.008	0.003	0.009	-0.039	0.046	0.008	0.033	0.018
-0.526	0.137	-0.857	-0.580	0.227	-0.782	0.130	-0.128	0.023	0.005	-0.008	-0.065	0.044	0.008	0.006	0.017
-0.518	0.122	-0.842	-0.579	0.228	-0.783	0.119	-0.065	0.039	0.011	-0.025	-0.049	0.038	0.023	0.023	0.019
-0.530	0.145	-0.834	-0.579	0.229	-0.782	0.149	0.005	0.035	-0.000	-0.003	-0.042	0.051	0.000	0.032	0.018
-0.530	0.172	-0.842	-0.577	0.231	-0.783	0.132	-0.116	0.047	-0.002	0.022	-0.049	0.053	0.027	0.025	0.012
-0.534	0.184	-0.842	-0.577	0.233	-0.783	0.135	-0.043	0.009	-0.007	0.032	-0.049	0.058	0.038	0.026	0.010
-0.545	0.172	-0.838	-0.574	0.234	-0.785	0.129	-0.171	0.003	-0.021	0.018	-0.043	0.071	0.027	0.030	0.011
-0.518	0.137	-0.830	-0.573	0.236	-0.785	0.116	-0.036	-0.019	0.005	-0.018	-0.035	0.046	0.008	0.039	0.012
-0.518	0.114	-0.838	-0.572	0.238	-0.785	0.133	-0.057	0.009	0.004	-0.043	-0.043	0.049	0.031	0.032	0.012
-0.510	0.133	-0.826	-0.571	0.240	-0.785	0.159	-0.044	0.015	0.011	-0.026	-0.031	0.043	0.012	0.045	0.015
-0.522	0.164	-0.838	-0.569	0.242	-0.786	0.178	-0.129	0.007	-0.003	0.003	-0.042	0.056	0.019	0.033	0.014
-0.514	0.187	-0.818	-0.567	0.245	-0.786	0.182	-0.099	-0.023	0.003	0.023	-0.022	0.050	0.043	0.054	0.012
-0.514	0.184	-0.830	-0.566	0.247	-0.786	0.134	-0.064	-0.015	0.002	0.017	-0.033	0.052	0.039	0.043	0.010
-0.518	0.180	-0.826	-0.566	0.249	-0.786	0.124	-0.029	-0.016	-0.003	0.011	-0.029	0.057	0.035	0.048	0.009
-0.518	0.172	-0.834	-0.565	0.251	-0.786	0.106	-0.053	-0.015	-0.004	0.002	-0.037	0.059	0.028	0.041	0.011
-0.518	0.168	-0.826	-0.564	0.252	-0.787	0.094	-0.051	-0.006	-0.005	-0.003	-0.028	0.061	0.024	0.049	0.009
-0.499	0.184	-0.818	-0.563	0.254	-0.786	0.099	0.001	-0.037	0.014	0.010	-0.021	0.043	0.040	0.058	0.007
-0.510	0.195	-0.818	-0.561	0.255	-0.788	0.046	-0.124	-0.025	-0.000	0.021	-0.019	0.057	0.051	0.059	0.003
-0.518	0.203	-0.818	-0.560	0.255	-0.788	0.015	-0.069	-0.033	-0.009	0.028	-0.018	0.066	0.059	0.060	-0.001
-0.537	0.207	-0.842	-0.557	0.255	-0.790	-0.001	-0.149	-0.037	-0.031	0.032	-0.040	0.087	0.063	0.037	-0.009
-0.530	0.199	-0.838	-0.556	0.255	-0.791	-0.048	-0.077	-0.042	-0.025	0.025	-0.035	0.081	0.056	0.042	-0.012
-0.537	0.184	-0.834	-0.552	0.255	-0.794	-0.055	-0.215	-0.063	-0.037	0.010	-0.028	0.091	0.041	0.047	-0.015
-0.510	0.187	-0.818	-0.550	0.254	-0.796	-0.080	-0.118	-0.069	-0.012	0.014	-0.010	0.065	0.045	0.063	-0.014
-0.522	0.203	-0.830	-0.547	0.253	-0.798	-0.114	-0.140	-0.065	-0.027	0.031	-0.020	0.079	0.061	0.052	-0.013
-0.507	0.195	-0.830	-0.545	0.251	-0.800	-0.153	-0.104	-0.087	-0.014	0.025	-0.018	0.065	0.053	0.053	-0.011
-0.514	0.184	-0.849	-0.543	0.249	-0.802	-0.186	-0.077	-0.074	-0.023	0.016	-0.036	0.075	0.042	0.034	-0.013
-0.522	0.176	-0.869	-0.541	0.247	-0.804	-0.163	-0.074	-0.088	-0.033	0.010	-0.054	0.084	0.035	0.015	-0.017
-0.534	0.176	-0.877	-0.540	0.245	-0.805	-0.144	-0.010	-0.116	-0.045	0.011	-0.061	0.097	0.035	0.008	-0.017
-0.553	0.172	-0.893	-0.538	0.244	-0.807	-0.141	-0.087	-0.124	-0.067	0.009	-0.074	0.118	0.031	0.007	-0.003
-0.518	0.168	-0.893	-0.537	0.243	-0.808	-0.140	-0.043	-0.164	-0.034	0.005	-0.073	0.085	0.028	0.006	0.016
-0.468	0.180	-0.952	-0.538	0.243	-0.807	-0.153	0.172	-0.225	0.017	0.017	-0.133	0.037	0.040	0.065	0.035
-0.457	0.153	-0.987	-0.540	0.243	-0.806	-0.150	0.224	-0.246	0.031	-0.010	-0.169	0.027	0.013	0.099	0.037
-0.476	0.141	-0.995	-0.544	0.243	-0.803	-0.112	0.345	-0.235	0.015	-0.022	-0.179	0.048	0.002	0.107	0.027
-0.564	0.153	-0.936	-0.544	0.245	-0.803	0.000	0.029	-0.186	-0.074	-0.012	-0.120	0.138	0.014	0.047	0.012
-0.545	0.184	-0.818	-0.540	0.247	-0.804	0.018	-0.164	-0.186	-0.059	0.017	0.000	0.120	0.045	0.072	-0.005
-0.487	0.180	-0.775	-0.540	0.249	-0.804	-0.023	0.062	-0.220	-0.001	0.011	0.044	0.064	0.042	0.117	-0.020
-0.480	0.164	-0.794	-0.541	0.250	-0.803	-0.069	0.105	-0.176	0.007	-0.005	0.024	0.058	0.026	0.098	-0.003
-0.495	0.168	-0.845	-0.540	0.250	-0.803	-0.045	0.025	-0.130	-0.009	-0.002	-0.027	0.075	0.031	0.047	0.023
-0.445	0.187	-0.873	-0.540	0.251	-0.803	0.030	0.053	-0.092	0.040	0.016	-0.055	0.026	0.050	0.021	0.047
-0.426	0.195	-0.881	-0.540	0.254	-0.802	0.145	0.011	-0.077	0.059	0.021	-0.063	0.009	0.059	0.013	0.076
-0.403	0.218	-0.916	-0.538	0.258	-0.802	0.156	-0.059	-0.091	0.080	0.040	-0.099	0.013	0.082	0.021	0.105
-0.391	0.245	-0.991	-0.536	0.260	-0.803	0.063	-0.064	-0.140	0.089	0.065	-0.173	0.023	0.110	0.095	0.130
-0.399	0.230	-1.054	-0.531	0.261	-0.806	-0.065	-0.207	-0.148	0.076	0.049	-0.233	0.014	0.095	0.158	0.156
-0.368	0.180	-1.082	-0.525	0.260	-0.811	-0.121	-0.296	-0.184	0.100	-0.000	-0.256	0.043	0.045	0.184	0.181
-0.341	0.172	-1.117	-0.518	0.260	-0.815	-0.148	-0.310	-0.235	0.120	-0.008	-0.287	0.068	0.038	0.219	0.199
-0.287	0.180	-1.090	-0.507	0.261	-0.821	-0.046	-0.532	-0.194	0.163	-0.001	-0.253	0.121	0.046	0.191	0.224
-0.287	0.180	-1.090	-0.498	0.262	-0.826	0.016	-0.431	-0.171	0.154	-0.003	-0.248	0.119	0.046	0.190	0.241
-0.210	0.164	-1.054	-0.492	0.263	-0.830	-0.035	-0.306	-0.113	0.225	-0.018	-0.208	0.195	0.031	0.154	0.243
-0.214	0.211	-1.046	-0.486	0.264	-0.833	0.043	-0.283	-0.110	0.215	0.027	-0.197	0.189	0.078	0.145	0.236
-0.260	0.226	-1.054	-0.478	0.266	-0.837	0.055	-0.371	-0.088	0.161	0.040	-0.201	0.141	0.094	0.152	0.217
-0.272	0.234	-1.050	-0.473	0.268	-0.839	0.093	-0.219	-0.087	0.144	0.046	-0.195	0.128	0.103	0.148	0.185
-0.333	0.234	-1.042	-0.466	0.271	-0.843	0.113	-0.401	-0.073	0.075	0.043	-0.184	0.065	0.103	0.139	0.152
-0.330	0.222	-1.015	-0.459	0.273	-0.845	0.112	-0.340	-0.045	0.072	0.029	-0.153	0.067	0.092	0.111	0.138
-0.330	0.242	-0.983	-0.450	0.275	-0.850	0.118	-0.526	-0.000	0.063	0.047	-0.117	0.066	0.112	0.079	0.116
-0.264	0.269	-0.960	-0.445	0.276	-0.852	0.079	-0.257	-0.027	0.123	0.072	-0.091	0.130	0.139	0.054	0.103
-0.322	0.257	-0.975	-0.438	0.276	-0.855	0.018	-0.361	-0.005	0.059	0.060	-0.103	0.071	0.128	0.069	0.092
-0.326	0.226	-0.952	-0.431	0.276	-0.859	0.013	-0.411	-0.008	0.047	0.029	-0.076	0.065	0.098	0.045	0.077
-0.330	0.199	-0.960	-0.425	0.276	-0.862	-0.011	-0.335	-0.032	0.037	0.002	-0.080	0.060	0.071	0.052	0.051
-0.360	0.184	-0.948	-0.418	0.274	-0.866	-0.131	-0.339	-0.020	0.000	-0.011	-0.065	0.028	0.057	0.040	0.042
-0.360	0.172	-0.940	-0.412	0.271	-0.870	-0.171	-0.348	-0.032	-0.006	-0.020	-0.053	0.026	0.046	0.031	0.024
-0.310	0.153	-0.920	-0.409	0.268	-0.872	-0.194	-0.147	-0.059	0.040	-0.036	-0.030	0.075	0.027	0.011	0.019
-0.387	0.168	-0.936	-0.404	0.264	-0.876	-0.203	-0.272	-0.059	-0.042	-0.018	-0.042	0.004	0.043	0.026	0.015
-0.295	0.191	-0.893	-0.397	0.262	-0.880	-0.182	-0.351	-0.083	0.043	0.008	0.005	0.087	0.067	0.018	0.013
-0.341	0.191	-0.920	-0.393	0.259	-0.882	-0.176	-0.167	-0.105	-0.007	0.010	-0.020	0.039	0.068	0.009	-0.001
-0.330	0.180	-0.916	-0.388	0.256	-0.885	-0.188	-0.271	-0.092	-0.001	0.001	-0.013	0.049	0.057	0.004	-0.004
-0.353	0.126	-0.924	-0.382	0.254	-0.889	-0.128	-0.336	-0.039	-0.030	-0.050	-0.017	0.025	0.004	0.011	-0.016
-0.360	0.114	-0.905	-0.378	0.250	-0.891	-0.189	-0.219	0.031	-0.042	-0.058	0.005	0.016	0.007	0.009	-0.033
-0.333	0.087	-0.893	-0.374	0.247	-0.894	-0.122	-0.227	0.113	-0.019	-0.082	0.020	0.041	0.034	0.022	-0.047
-0.391	0.110	-0.885	-0.374	0.244	-0.895	-0.081	-0.086	0.128	-0.077	-0.056	0.029	0.018	0.010	0.030	-0.045
-0.380	0.153	-0.901	-0.371	0.243	-0.896	0.002	-0.181	0.130	-0.069	-0.012	0.015	0.008	0.034	0.015	-0.050
-0.314	0.172	-0.893	-0.369	0.241	-0.898	-0.023	-0.132	0.148	-0.005	0.009	0.024	0.056	0.054	0.023	-0.047
-0.368	0.172	-0.893	-0.368	0.241	-0.898	0.046	-0.095	0.126	-0.060	0.009	0.025	0.001	0.055	0.024	-0.038
-0.314	0.187	-0.920	-0.366	0.240	-0.899	0.005	-0.155	0.129	-0.009	0.025	-0.001	0.053	0.071	0.003	-0.033
-0.337	0.199	-0.905	-0.362	0.238	-0.901	-0.004	-0.216	0.122	-0.035	0.038	0.016	0.029	0.083	0.013	-0.032
-0.337	0.199	-0.905	-0.360	0.236	-0.903	-0.084	-0.177	0.125	-0.038	0.040	0.018	0.028	0.084	0.014	-0.020
-0.310	0.141	-0.940	-0.358	0.233	-0.904	-0.106	-0.113	0.095	-0.013	-0.015	-0.016	0.053	0.027	0.021	-0.023
-0.299	0.129	-0.924	-0.356	0.229	-0.906	-0.175	-0.100	0.071	-0.004	-0.022	0.002	0.063	0.016	0.005	-0.015
-0.326	0.118	-0.944	-0.353	0.225	-0.908	-0.191	-0.215	0.064	-0.035	-0.030	-0.015	0.035	0.006	0.024	-0.017
-0.295	0.133	-0.948	-0.353	0.221	-0.909	-0.190	0.008	0.027	-0.004	-0.011	-0.018	0.065	0.022	0.027	-0.017
-0.341	0.114	-0.940	-0.349	0.218	-0.911	-0.130	-0.202	-0.008	-0.054	-0.027	-0.008	0.017	0.004	0.019	-0.015
-0.299	0.141	-0.952	-0.347	0.215	-0.913	-0.147	-0.124	0.022	-0.014	0.003	-0.018	0.058	0.031	0.030	-0.012
-0.276	0.149	-0.932	-0.346	0.214	-0.914	-0.053	-0.055	-0.023	0.007	0.012	0.002	0.080	0.040	0.009	-0.016
-0.299	0.153	-0.944	-0.343	0.213	-0.915	-0.065	-0.123	-0.011	-0.019	0.017	-0.008	0.055	0.045	0.021	-0.007
-0.295	0.157	-0.936	-0.340	0.212	-0.916	-0.037	-0.139	-0.006	-0.018	0.021	0.001	0.058	0.050	0.012	-0.008
-0.283	0.164	-0.952	-0.338	0.211	-0.917	-0.065	-0.145	0.013	-0.010	0.030	-0.013	0.068	0.058	0.027	-0.012
-0.280	0.168	-0.936	-0.336	0.209	-0.918	-0.081	-0.083	0.034	-0.007	0.036	0.003	0.070	0.063	0.011	-0.012
-0.287	0.145	-0.940	-0.335	0.206	-0.919	-0.137	-0.044	0.056	-0.016	0.016	0.000	0.061	0.041	0.014	-0.011
-0.283	0.141	-0.928	-0.335	0.203	-0.920	-0.112	-0.014	0.044	-0.013	0.015	0.013	0.064	0.038	0.001	-0.011
-0.276	0.114	-0.928	-0.334	0.201	-0.921	-0.082	-0.094	0.055	-0.007	-0.010	0.014	0.070	0.012	0.001	-0.012
-0.276	0.083	-0.944	-0.333	0.200	-0.921	-0.022	-0.036	0.066	-0.008	-0.040	-0.001	0.069	0.018	0.016	-0.009
-0.291	0.106	-0.968	-0.333	0.199	-0.922	-0.032	-0.028	0.054	-0.024	-0.016	-0.024	0.052	0.006	0.039	-0.002
-0.264	0.118	-0.960	-0.329	0.198	-0.923	-0.006	-0.197	0.047	-0.000	-0.003	-0.015	0.078	0.018	0.030	-0.006
-0.241	0.129	-0.932	-0.330	0.198	-0.923	-0.011	0.058	0.018	0.024	0.009	0.013	0.099	0.031	0.002	-0.005
-0.303	0.145	-0.964	-0.330	0.196	-0.924	-0.059	-0.015	0.020	-0.038	0.026	-0.018	0.037	0.048	0.033	-0.006
-0.260	0.122	-0.924	-0.328	0.195	-0.924	-0.038	-0.086	0.027	0.002	0.004	0.022	0.078	0.025	0.007	-0.008
-0.280	0.126	-0.952	-0.325	0.194	-0.926	-0.063	-0.139	0.026	-0.020	0.009	-0.004	0.057	0.030	0.020	-0.012
-0.272	0.118	-0.968	-0.326	0.192	-0.925	-0.049	0.072	0.007	-0.011	0.002	-0.020	0.063	0.023	0.035	-0.008
-0.268	0.114	-0.952	-0.325	0.191	-0.926	-0.065	-0.065	0.024	-0.008	-0.000	-0.003	0.066	0.020	0.019	-0.012
-0.276	0.118	-0.964	-0.327	0.190	-0.926	-0.043	0.115	-0.034	-0.014	0.004	-0.015	0.057	0.025	0.030	-0.009
-0.291	0.099	-0.952	-0.327	0.189	-0.926	-0.061	-0.011	-0.021	-0.030	-0.014	-0.003	0.040	0.007	0.017	-0.017
-0.264	0.110	-0.952	-0.326	0.187	-0.927	-0.112	-0.027	-0.003	-0.004	-0.001	-0.003	0.066	0.020	0.017	-0.023
-0.307	0.102	-0.968	-0.323	0.184	-0.928	-0.112	-0.185	0.025	-0.049	-0.006	-0.017	0.022	0.013	0.032	-0.027
-0.307	0.102	-0.968	-0.323	0.182	-0.929	-0.118	0.034	0.007	-0.049	-0.004	-0.016	0.021	0.014	0.032	-0.023
-0.280	0.083	-0.936	-0.325	0.179	-0.929	-0.127	0.079	0.024	-0.021	-0.021	0.015	0.047	0.004	0.000	-0.030
-0.268	0.102	-0.956	-0.323	0.176	-0.930	-0.104	-0.064	0.034	-0.010	0.001	-0.004	0.057	0.016	0.019	-0.020
-0.295	0.099	-0.952	-0.321	0.174	-0.931	-0.078	-0.153	0.045	-0.040	-0.001	0.001	0.029	0.014	0.014	-0.019
-0.249	0.095	-0.952	-0.322	0.173	-0.931	-0.065	0.079	0.022	0.008	-0.004	0.001	0.074	0.011	0.014	-0.013
-0.283	0.095	-0.940	-0.321	0.171	-0.932	-0.067	-0.072	0.038	-0.028	-0.002	0.014	0.038	0.012	0.001	-0.012
-0.249	0.095	-0.956	-0.321	0.169	-0.932	-0.081	0.018	0.053	0.007	0.000	-0.002	0.071	0.013	0.016	-0.004
-0.257	0.099	-0.944	-0.319	0.167	-0.933	-0.070	-0.081	0.026	-0.003	0.006	0.011	0.062	0.017	0.004	-0.012
-0.249	0.072	-0.936	-0.322	0.166	-0.932	-0.050	0.177	0.006	0.008	-0.020	0.018	0.069	0.009	0.004	-0.006
-0.295	0.075	-0.964	-0.321	0.164	-0.933	-0.060	-0.064	0.059	-0.039	-0.015	-0.009	0.021	0.004	0.023	-0.008
-0.249	0.064	-0.948	-0.320	0.163	-0.933	-0.066	-0.071	0.028	0.006	-0.024	0.008	0.066	0.014	0.006	-0.008
-0.260	0.056	-0.960	-0.320	0.161	-0.933	-0.047	0.025	0.031	-0.005	-0.031	-0.004	0.053	0.021	0.017	-0.013
-0.260	0.056	-0.948	-0.322	0.160	-0.933	-0.033	0.074	0.015	-0.004	-0.030	0.008	0.052	0.020	0.005	-0.009
-0.276	0.083	-0.940	-0.322	0.159	-0.933	-0.060	0.001	0.037	-0.019	-0.001	0.016	0.036	0.008	0.004	-0.008
-0.276	0.083	-0.968	-0.321	0.157	-0.934	-0.060	-0.040	0.049	-0.020	0.001	-0.011	0.034	0.008	0.023	-0.012
-0.253	0.075	-0.968	-0.322	0.156	-0.934	-0.053	0.068	0.034	0.004	-0.004	-0.011	0.056	0.001	0.023	-0.010
-0.283	0.064	-0.964	-0.321	0.155	-0.934	-0.019	-0.048	0.060	-0.027	-0.014	-0.007	0.024	0.009	0.018	-0.007
-0.253	0.068	-0.944	-0.324	0.154	-0.933	-0.005	0.152	0.048	0.006	-0.010	0.013	0.053	0.005	0.002	-0.007
-0.264	0.068	-0.952	-0.323	0.154	-0.934	0.006	-0.029	0.048	-0.006	-0.009	0.005	0.041	0.004	0.005	-0.010
-0.276	0.079	-0.968	-0.323	0.152	-0.934	-0.039	-0.038	0.036	-0.018	0.003	-0.010	0.028	0.008	0.020	-0.002
-0.268	0.075	-0.964	-0.321	0.151	-0.935	-0.048	-0.090	0.060	-0.012	0.001	-0.005	0.034	0.005	0.015	-0.005
-0.237	0.068	-0.956	-0.323	0.149	-0.935	-0.045	0.107	0.046	0.021	-0.006	0.003	0.064	0.002	0.007	-0.002
-0.264	0.068	-0.952	-0.321	0.147	-0.935	-0.062	-0.108	0.087	-0.008	-0.004	0.008	0.036	0.001	0.002	-0.004
-0.249	0.048	-0.948	-0.322	0.146	-0.935	-0.029	0.073	0.068	0.009	-0.022	0.012	0.050	0.020	0.002	-0.000
-0.283	0.056	-0.968	-0.322	0.144	-0.936	-0.056	-0.024	0.076	-0.026	-0.012	-0.007	0.014	0.012	0.017	-0.005
-0.241	0.060	-0.936	-0.324	0.143	-0.935	-0.038	0.103	0.027	0.018	-0.007	0.024	0.055	0.008	0.015	-0.010
-0.264	0.044	-0.956	-0.323	0.142	-0.936	-0.042	-0.027	0.065	-0.006	-0.020	0.005	0.030	0.023	0.004	-0.010
-0.287	0.041	-0.944	-0.322	0.140	-0.936	-0.054	-0.069	0.065	-0.030	-0.022	0.018	0.006	0.026	0.008	-0.007
-0.257	0.056	-0.975	-0.322	0.139	-0.936	-0.034	0.007	0.077	0.001	-0.006	-0.013	0.036	0.010	0.024	-0.014
-0.268	0.060	-0.960	-0.323	0.137	-0.936	-0.036	0.032	0.061	-0.010	-0.001	0.003	0.023	0.006	0.008	-0.009
-0.276	0.041	-0.932	-0.323	0.135	-0.937	-0.081	-0.027	0.065	-0.018	-0.018	0.031	0.015	0.025	0.019	-0.006
-0.233	0.052	-0.952	-0.325	0.133	-0.936	-0.067	0.130	0.049	0.027	-0.005	0.011	0.056	0.013	0.000	-0.007
-0.272	0.029	-0.944	-0.324	0.131	-0.937	-0.072	-0.050	0.048	-0.013	-0.026	0.019	0.016	0.036	0.008	-0.007
-0.257	0.041	-0.948	-0.326	0.130	-0.936	-0.075	0.132	0.039	0.005	-0.013	0.015	0.030	0.024	0.005	-0.005
-0.280	0.048	-0.975	-0.327	0.128	-0.936	-0.070	0.049	0.048	-0.017	-0.003	-0.013	0.006	0.016	0.021	-0.010
-0.280	0.044	-0.968	-0.327	0.125	-0.937	-0.106	-0.011	0.059	-0.017	-0.005	-0.005	0.005	0.019	0.013	-0.009
-0.268	0.048	-0.956	-0.328	0.122	-0.937	-0.104	0.061	0.065	-0.005	0.001	0.007	0.015	0.015	0.001	-0.011
-0.280	0.044	-0.972	-0.327	0.120	-0.938	-0.101	-0.084	0.065	-0.017	-0.000	-0.008	0.003	0.018	0.016	-0.007
-0.268	0.044	-0.956	-0.326	0.118	-0.938	-0.069	-0.003	0.028	-0.006	0.001	0.008	0.014	0.018	0.000	-0.009
-0.253	0.033	-0.948	-0.330	0.117	-0.937	-0.072	0.184	0.008	0.013	-0.008	0.015	0.029	0.028	0.007	-0.004
-0.287	0.048	-0.964	-0.325	0.114	-0.939	-0.101	-0.227	0.059	-0.026	0.010	0.001	0.007	0.012	0.009	-0.008
-0.245	0.037	-0.964	-0.329	0.113	-0.938	-0.061	0.207	0.017	0.020	-0.001	-0.001	0.035	0.024	0.009	-0.005
-0.299	0.025	-0.968	-0.327	0.111	-0.939	-0.068	-0.130	0.065	-0.036	-0.010	-0.004	0.019	0.035	0.014	-0.013
-0.257	0.029	-0.960	-0.327	0.110	-0.939	-0.027	0.030	0.040	0.006	-0.005	0.004	0.023	0.030	0.007	-0.004
-0.299	0.033	-0.964	-0.326	0.108	-0.939	-0.048	-0.049	0.059	-0.037	-0.000	0.000	0.019	0.026	0.012	-0.007
-0.237	0.033	-0.968	-0.324	0.107	-0.940	-0.046	-0.094	0.048	0.023	0.001	-0.003	0.042	0.026	0.016	0.002
-0.260	0.025	-0.960	-0.328	0.106	-0.939	-0.019	0.189	0.018	0.004	-0.006	0.004	0.019	0.033	0.009	-0.001
-0.245	0.033	-0.964	-0.325	0.104	-0.940	-0.077	-0.157	0.066	0.016	0.004	0.001	0.035	0.025	0.013	0.005
-0.268	0.010	-0.952	-0.326	0.102	-0.940	-0.054	0.074	0.049	-0.006	-0.018	0.012	0.012	0.047	0.002	0.004
-0.268	0.006	-0.968	-0.325	0.101	-0.940	-0.033	-0.058	0.053	-0.007	-0.020	-0.003	0.011	0.050	0.018	0.002
-0.233	0.017	-0.936	-0.325	0.099	-0.940	-0.054	0.015	0.056	0.028	-0.007	0.029	0.046	0.038	0.013	-0.003
-0.260	0.017	-0.944	-0.326	0.098	-0.940	-0.035	0.049	0.061	0.002	-0.006	0.020	0.018	0.037	0.005	-0.004
-0.272	0.017	-0.968	-0.324	0.096	-0.941	-0.048	-0.090	0.079	-0.011	-0.004	-0.003	0.007	0.036	0.018	-0.007
-0.276	0.029	-0.952	-0.324	0.095	-0.941	-0.053	0.012	0.072	-0.015	0.009	0.013	0.003	0.024	0.003	-0.013
-0.276	0.029	-0.952	-0.326	0.093	-0.941	-0.077	0.094	0.063	-0.013	0.011	0.013	0.002	0.023	0.003	-0.011
-0.268	-0.002	-0.940	-0.325	0.089	-0.941	-0.131	-0.036	0.089	-0.006	-0.017	0.025	0.010	0.054	0.009	-0.012
-0.249	-0.013	-0.932	-0.328	0.087	-0.941	-0.096	0.124	0.058	0.015	-0.026	0.032	0.028	0.065	0.017	-0.009
-0.276	-0.013	-0.956	-0.329	0.084	-0.941	-0.111	0.066	0.061	-0.010	-0.023	0.009	0.001	0.064	0.007	-0.006
-0.268	-0.013	-0.956	-0.328	0.082	-0.941	-0.083	-0.034	0.061	-0.003	-0.021	0.009	0.009	0.064	0.007	-0.005
-0.264	-0.010	-0.964	-0.329	0.079	-0.941	-0.111	0.071	0.072	0.002	-0.014	0.001	0.012	0.060	0.014	-0.006
-0.272	0.006	-0.956	-0.330	0.076	-0.941	-0.126	0.022	0.076	-0.006	0.005	0.009	0.004	0.044	0.006	-0.002
-0.268	-0.029	-0.952	-0.330	0.073	-0.941	-0.105	-0.013	0.083	-0.002	-0.027	0.013	0.007	0.078	0.002	-0.002
-0.253	-0.021	-0.944	-0.332	0.070	-0.941	-0.124	0.109	0.083	0.015	-0.016	0.021	0.022	0.070	0.006	-0.005
-0.272	-0.013	-0.956	-0.334	0.068	-0.940	-0.080	0.118	0.081	-0.002	-0.006	0.008	0.003	0.062	0.006	-0.004
-0.283	-0.021	-0.960	-0.333	0.066	-0.941	-0.072	-0.052	0.079	-0.014	-0.012	0.005	0.009	0.069	0.010	-0.007
-0.268	-0.010	-0.952	-0.334	0.064	-0.940	-0.059	0.094	0.052	0.003	0.002	0.013	0.006	0.058	0.002	-0.006
-0.287	-0.006	-0.944	-0.334	0.062	-0.940	-0.072	0.001	0.051	-0.016	0.007	0.021	0.014	0.054	0.007	-0.003
-0.253	-0.021	-0.944	-0.335	0.060	-0.940	-0.096	0.061	0.052	0.019	-0.006	0.020	0.020	0.069	0.007	-0.002
-0.253	-0.025	-0.944	-0.338	0.057	-0.939	-0.093	0.161	0.045	0.022	-0.007	0.019	0.020	0.072	0.007	-0.002
-0.280	-0.017	-0.940	-0.338	0.055	-0.940	-0.113	0.007	0.054	-0.005	0.003	0.024	0.007	0.064	0.011	-0.004
-0.264	-0.044	-0.928	-0.340	0.053	-0.939	-0.070	0.133	0.034	0.013	-0.022	0.035	0.008	0.090	0.023	-0.006
-0.307	-0.033	-0.944	-0.342	0.051	-0.938	-0.092	0.075	0.039	-0.028	-0.008	0.019	0.035	0.078	0.008	-0.011
-0.272	-0.037	-0.948	-0.342	0.048	-0.939	-0.111	0.005	0.032	0.007	-0.009	0.015	0.000	0.081	0.004	-0.014
-0.283	-0.044	-0.940	-0.343	0.046	-0.938	-0.084	0.074	0.021	-0.004	-0.015	0.022	0.012	0.088	0.012	-0.011
-0.310	-0.029	-0.956	-0.343	0.043	-0.938	-0.119	-0.017	0.040	-0.031	0.003	0.007	0.039	0.072	0.004	-0.010
-0.249	-0.037	-0.936	-0.339	0.041	-0.940	-0.084	-0.167	0.054	0.027	-0.002	0.028	0.022	0.079	0.016	-0.006
-0.303	-0.033	-0.952	-0.343	0.039	-0.939	-0.068	0.184	0.030	-0.023	0.003	0.011	0.032	0.075	0.000	-0.007
-0.253	-0.025	-0.952	-0.341	0.038	-0.939	-0.053	-0.084	0.041	0.025	0.013	0.012	0.018	0.067	0.000	-0.000
-0.291	-0.029	-0.956	-0.341	0.037	-0.939	-0.032	0.037	0.023	-0.013	0.010	0.008	0.021	0.070	0.004	-0.001
-0.272	-0.033	-0.956	-0.342	0.036	-0.939	-0.051	0.026	0.007	0.007	0.007	0.008	0.001	0.074	0.004	0.004
-0.268	-0.044	-0.960	-0.343	0.035	-0.939	-0.055	0.070	-0.003	0.012	-0.003	0.004	0.002	0.085	0.008	0.001
-0.276	-0.064	-0.960	-0.343	0.033	-0.939	-0.057	0.008	0.003	0.004	-0.021	0.004	0.005	0.103	0.008	0.006
-0.276	-0.064	-0.960	-0.343	0.032	-0.939	-0.055	0.043	0.006	0.005	-0.019	0.004	0.005	0.102	0.008	0.003
-0.264	-0.060	-0.948	-0.345	0.031	-0.938	-0.047	0.103	-0.003	0.018	-0.014	0.015	0.006	0.098	0.004	-0.002
-0.287	-0.060	-0.944	-0.345	0.030	-0.938	-0.034	0.007	0.012	-0.005	-0.013	0.019	0.017	0.097	0.008	-0.001
-0.295	-0.075	-0.952	-0.345	0.029	-0.938	-0.006	-0.005	0.008	-0.013	-0.028	0.011	0.024	0.112	0.001	-0.002
-0.272	-0.064	-0.948	-0.346	0.029	-0.938	-0.006	0.055	-0.000	0.011	-0.016	0.015	0.001	0.100	0.005	-0.003
-0.280	-0.056	-0.960	-0.345	0.028	-0.938	-0.008	-0.028	0.003	0.003	-0.008	0.003	0.009	0.092	0.007	0.001
-0.272	-0.052	-0.944	-0.345	0.028	-0.938	-0.023	0.011	-0.009	0.010	-0.003	0.019	0.001	0.087	0.009	0.001
-0.268	-0.056	-0.948	-0.346	0.027	-0.938	-0.039	0.089	-0.007	0.016	-0.006	0.014	0.002	0.091	0.005	-0.001
-0.295	-0.079	-0.956	-0.346	0.026	-0.938	-0.005	-0.017	0.008	-0.012	-0.029	0.007	0.024	0.113	0.003	-0.005
-0.287	-0.083	-0.948	-0.346	0.026	-0.938	0.005	-0.006	0.025	-0.004	-0.033	0.015	0.017	0.116	0.005	-0.007
-0.295	-0.079	-0.952	-0.345	0.026	-0.938	0.035	-0.046	0.012	-0.013	-0.029	0.011	0.025	0.112	0.001	-0.008
-0.283	-0.079	-0.944	-0.345	0.027	-0.938	0.046	0.034	0.002	-0.001	-0.029	0.019	0.013	0.111	0.009	-0.008
-0.276	-0.068	-0.952	-0.345	0.028	-0.938	0.061	-0.017	0.007	0.007	-0.018	0.012	0.006	0.099	0.001	-0.008
-0.287	-0.052	-0.940	-0.347	0.029	-0.937	0.066	0.130	-0.016	-0.003	-0.004	0.023	0.017	0.083	0.012	-0.004
-0.291	-0.071	-0.956	-0.344	0.030	-0.939	0.073	-0.160	0.015	-0.010	-0.024	0.008	0.021	0.102	0.003	-0.004
-0.268	-0.068	-0.948	-0.344	0.031	-0.938	0.099	0.014	-0.017	0.014	-0.022	0.016	0.002	0.097	0.004	-0.004
-0.283	-0.071	-0.956	-0.342	0.033	-0.939	0.106	-0.065	-0.011	-0.003	-0.027	0.008	0.014	0.100	0.003	-0.001
-0.268	-0.079	-0.936	-0.342	0.036	-0.939	0.151	-0.030	-0.020	0.012	-0.038	0.028	0.001	0.108	0.016	0.002
-0.268	-0.064	-0.944	-0.340	0.038	-0.940	0.146	-0.079	-0.002	0.010	-0.025	0.021	0.001	0.092	0.008	-0.001
-0.272	-0.060	-0.960	-0.341	0.041	-0.939	0.169	0.084	-0.016	0.007	-0.024	0.004	0.003	0.087	0.008	-0.000
-0.283	-0.048	-0.960	-0.338	0.044	-0.940	0.161	-0.148	0.002	-0.007	-0.015	0.005	0.014	0.075	0.008	-0.002
-0.276	-0.052	-0.956	-0.339	0.048	-0.940	0.208	0.024	-0.038	0.001	-0.023	0.009	0.007	0.078	0.004	-0.002
-0.276	-0.044	-0.948	-0.337	0.052	-0.940	0.231	-0.059	-0.030	-0.000	-0.019	0.017	0.007	0.070	0.004	-0.003
-0.268	-0.044	-0.948	-0.336	0.057	-0.940	0.254	-0.081	-0.039	0.006	-0.024	0.018	0.001	0.070	0.004	-0.002
-0.260	-0.037	-0.936	-0.336	0.062	-0.940	0.271	0.037	-0.054	0.014	-0.021	0.029	0.009	0.061	0.016	-0.001
-0.272	-0.044	-0.948	-0.335	0.067	-0.940	0.285	-0.064	-0.035	0.001	-0.034	0.017	0.003	0.069	0.004	0.001
-0.264	-0.048	-0.952	-0.335	0.073	-0.940	0.311	0.008	-0.041	0.009	-0.044	0.013	0.005	0.072	0.000	0.002
-0.260	-0.021	-0.944	-0.333	0.079	-0.940	0.328	-0.087	-0.027	0.011	-0.023	0.021	0.009	0.045	0.008	0.000
-0.260	-0.021	-0.944	-0.333	0.085	-0.939	0.315	0.037	-0.034	0.011	-0.029	0.020	0.009	0.044	0.008	0.003
-0.276	0.006	-0.964	-0.332	0.091	-0.939	0.327	-0.041	-0.031	-0.005	-0.008	0.000	0.007	0.017	0.012	0.000
-0.257	0.014	-0.956	-0.333	0.098	-0.938	0.352	0.037	-0.059	0.015	-0.007	0.007	0.012	0.009	0.004	0.002
-0.280	-0.002	-0.952	-0.331	0.104	-0.938	0.327	-0.046	-0.055	-0.010	-0.029	0.011	0.011	0.024	0.000	0.001
-0.253	0.029	-0.952	-0.332	0.111	-0.937	0.371	0.037	-0.059	0.018	-0.005	0.010	0.016	0.007	0.000	0.004
-0.264	0.037	-0.944	-0.332	0.117	-0.936	0.327	0.017	-0.051	0.006	-0.003	0.017	0.004	0.016	0.008	0.006
-0.260	0.044	-0.960	-0.331	0.123	-0.935	0.322	-0.020	-0.058	0.009	-0.001	0.001	0.008	0.024	0.008	0.010
-0.249	0.048	-0.964	-0.332	0.129	-0.934	0.284	0.062	-0.060	0.021	-0.003	-0.004	0.020	0.028	0.012	0.008
-0.268	0.056	-0.975	-0.332	0.134	-0.934	0.274	0.037	-0.052	0.003	-0.000	-0.016	0.000	0.036	0.024	0.009
-0.272	0.056	-0.972	-0.333	0.139	-0.933	0.253	0.035	-0.045	-0.001	-0.005	-0.013	0.004	0.037	0.020	0.005
-0.268	0.052	-0.960	-0.333	0.143	-0.932	0.227	0.060	-0.043	0.004	-0.013	-0.002	0.000	0.033	0.008	0.001
-0.287	0.072	-0.960	-0.333	0.147	-0.931	0.219	-0.016	-0.023	-0.016	0.002	-0.003	0.019	0.053	0.007	-0.001
-0.276	0.068	-0.968	-0.333	0.152	-0.931	0.243	0.023	-0.043	-0.004	-0.006	-0.011	0.008	0.050	0.015	0.004
-0.268	0.068	-0.952	-0.332	0.156	-0.931	0.206	-0.064	-0.030	0.003	-0.010	0.005	0.000	0.050	0.001	0.004
-0.245	0.087	-0.964	-0.333	0.159	-0.929	0.184	0.106	-0.047	0.027	0.006	-0.008	0.023	0.070	0.010	0.009
-0.272	0.087	-0.968	-0.333	0.162	-0.929	0.133	-0.006	-0.039	-0.000	0.003	-0.012	0.003	0.070	0.014	0.011
-0.260	0.087	-0.960	-0.333	0.164	-0.929	0.111	0.031	-0.031	0.012	0.001	-0.005	0.008	0.070	0.006	0.009
-0.260	0.083	-0.956	-0.333	0.166	-0.928	0.117	0.017	-0.028	0.012	-0.004	-0.001	0.008	0.066	0.002	0.003
-0.291	0.091	-0.968	-0.334	0.167	-0.928	0.093	0.071	-0.026	-0.018	0.002	-0.014	0.023	0.074	0.014	-0.000
-0.276	0.072	-0.956	-0.332	0.169	-0.928	0.084	-0.110	-0.006	-0.004	-0.019	-0.001	0.007	0.055	0.003	-0.003
-0.287	0.079	-0.964	-0.333	0.170	-0.927	0.083	0.073	-0.005	-0.015	-0.012	-0.010	0.019	0.063	0.011	-0.004
-0.272	0.083	-0.948	-0.332	0.171	-0.928	0.068	-0.079	0.026	-0.001	-0.009	0.006	0.004	0.067	0.005	0.002
-0.260	0.099	-0.948	-0.332	0.172	-0.928	0.067	0.024	0.016	0.011	0.006	0.006	0.008	0.083	0.005	0.003
-0.260	0.087	-0.968	-0.333	0.172	-0.927	0.048	0.046	0.024	0.012	-0.006	-0.014	0.007	0.072	0.014	0.006
-0.268	0.095	-0.960	-0.332	0.173	-0.927	0.067	-0.040	0.034	0.004	0.001	-0.006	0.001	0.080	0.006	0.008
-0.268	0.106	-0.960	-0.331	0.174	-0.928	0.054	-0.054	0.019	0.003	0.012	-0.006	0.002	0.091	0.005	0.007
-0.268	0.091	-0.964	-0.332	0.174	-0.927	0.064	0.056	0.021	0.004	-0.004	-0.010	0.003	0.075	0.008	0.009
-0.268	0.102	-0.960	-0.329	0.175	-0.928	0.065	-0.108	0.041	0.002	0.007	-0.005	0.003	0.086	0.003	0.009
-0.241	0.102	-0.940	-0.332	0.176	-0.927	0.041	0.119	0.019	0.031	0.007	0.014	0.023	0.086	0.018	0.014
-0.260	0.099	-0.952	-0.329	0.176	-0.928	0.046	-0.129	0.038	0.009	0.002	0.003	0.003	0.081	0.007	0.015
-0.233	0.095	-0.944	-0.330	0.176	-0.927	0.033	0.052	0.026	0.037	-0.002	0.011	0.029	0.077	0.016	0.015
-0.260	0.099	-0.956	-0.331	0.176	-0.927	0.037	0.039	0.029	0.011	0.002	-0.001	0.002	0.081	0.005	0.011
-0.268	0.095	-0.956	-0.331	0.176	-0.927	0.017	0.014	0.038	0.003	-0.002	-0.001	0.007	0.077	0.006	0.007
-0.272	0.095	-0.960	-0.332	0.176	-0.927	0.012	0.059	0.037	0.000	-0.001	-0.005	0.011	0.077	0.003	0.006
-0.283	0.091	-0.960	-0.331	0.175	-0.927	-0.003	-0.058	0.053	-0.012	-0.004	-0.005	0.023	0.073	0.003	0.006
-0.245	0.091	-0.956	-0.332	0.175	-0.927	0.006	0.101	0.037	0.028	-0.004	-0.001	0.015	0.072	0.008	0.008
-0.264	0.095	-0.960	-0.332	0.175	-0.927	0.008	-0.009	0.044	0.009	0.000	-0.005	0.004	0.076	0.004	0.008
-0.260	0.102	-0.952	-0.333	0.174	-0.927	-0.004	0.035	0.037	0.013	0.009	0.003	0.001	0.084	0.012	0.012
-0.276	0.099	-0.964	-0.333	0.173	-0.927	-0.018	-0.003	0.045	-0.002	0.006	-0.008	0.017	0.080	0.001	0.008
-0.260	0.099	-0.956	-0.332	0.173	-0.927	-0.009	-0.022	0.034	0.013	0.007	0.000	0.002	0.080	0.009	0.011
-0.264	0.091	-0.952	-0.332	0.172	-0.927	-0.015	0.003	0.035	0.009	-0.000	0.004	0.006	0.072	0.013	0.010
-0.249	0.091	-0.956	-0.334	0.171	-0.927	-0.019	0.074	0.030	0.026	0.001	0.000	0.009	0.072	0.009	0.012
-0.268	0.083	-0.952	-0.334	0.171	-0.927	-0.001	0.041	0.036	0.008	-0.006	0.004	0.011	0.064	0.013	0.013
-0.264	0.099	-0.960	-0.335	0.170	-0.927	-0.027	0.039	0.040	0.012	0.010	-0.003	0.008	0.079	0.005	0.014
-0.260	0.095	-0.956	-0.336	0.168	-0.927	-0.029	0.043	0.061	0.016	0.008	0.001	0.004	0.075	0.009	0.011
-0.257	0.087	-0.940	-0.337	0.167	-0.927	-0.033	0.074	0.048	0.022	0.001	0.017	0.001	0.067	0.025	0.012
-0.268	0.091	-0.948	-0.339	0.166	-0.926	-0.042	0.096	0.056	0.012	0.006	0.009	0.013	0.071	0.017	0.010
-0.264	0.091	-0.948	-0.338	0.164	-0.927	-0.053	-0.044	0.066	0.015	0.008	0.010	0.009	0.070	0.017	0.006
-0.268	0.087	-0.928	-0.340	0.163	-0.926	-0.053	0.106	0.050	0.013	0.006	0.030	0.013	0.065	0.037	0.006
-0.276	0.087	-0.944	-0.339	0.161	-0.927	-0.054	-0.041	0.073	0.004	0.008	0.014	0.021	0.065	0.021	0.009
-0.264	0.087	-0.948	-0.340	0.159	-0.927	-0.050	0.057	0.063	0.016	0.009	0.010	0.010	0.064	0.017	0.010
-0.249	0.083	-0.936	-0.342	0.158	-0.926	-0.050	0.076	0.055	0.033	0.007	0.022	0.005	0.060	0.029	0.012
-0.260	0.079	-0.948	-0.342	0.156	-0.927	-0.072	0.000	0.059	0.022	0.005	0.011	0.006	0.055	0.017	0.015
-0.268	0.087	-0.948	-0.345	0.154	-0.926	-0.086	0.185	0.040	0.017	0.015	0.010	0.014	0.062	0.017	0.017
-0.268	0.087	-0.948	-0.344	0.151	-0.927	-0.113	-0.068	0.062	0.016	0.017	0.011	0.014	0.062	0.017	0.012
-0.257	0.056	-0.940	-0.345	0.149	-0.927	-0.105	0.095	0.043	0.029	-0.011	0.019	0.003	0.030	0.025	0.012
-0.283	0.048	-0.948	-0.346	0.146	-0.927	-0.111	0.041	0.051	0.003	-0.016	0.012	0.031	0.022	0.017	0.010
-0.268	0.052	-0.952	-0.347	0.143	-0.927	-0.117	0.081	0.043	0.020	-0.010	0.008	0.015	0.025	0.013	0.006
-0.280	0.064	-0.940	-0.349	0.140	-0.926	-0.125	0.101	0.038	0.011	0.005	0.020	0.027	0.036	0.024	0.003
-0.291	0.064	-0.940	-0.349	0.137	-0.927	-0.132	0.003	0.045	-0.001	0.008	0.020	0.039	0.035	0.024	0.004
-0.283	0.064	-0.952	-0.350	0.134	-0.927	-0.137	0.042	0.049	0.007	0.011	0.009	0.032	0.034	0.012	0.001
-0.280	0.056	-0.940	-0.350	0.132	-0.927	-0.120	0.031	0.049	0.012	0.006	0.021	0.029	0.025	0.024	-0.002
-0.287	0.064	-0.948	-0.351	0.129	-0.927	-0.137	0.038	0.048	0.005	0.017	0.013	0.037	0.032	0.016	-0.001
-0.295	0.048	-0.940	-0.351	0.125	-0.928	-0.134	0.009	0.046	-0.003	0.004	0.021	0.045	0.016	0.024	-0.002
-0.287	0.029	-0.944	-0.352	0.123	-0.928	-0.120	0.043	0.049	0.005	-0.012	0.018	0.038	0.004	0.020	0.000
-0.291	0.014	-0.948	-0.352	0.120	-0.928	-0.111	-0.024	0.056	0.001	-0.025	0.014	0.042	0.021	0.016	0.002
-0.264	0.025	-0.932	-0.352	0.117	-0.928	-0.100	0.048	0.058	0.029	-0.011	0.030	0.016	0.010	0.032	0.006
-0.280	0.037	-0.948	-0.354	0.115	-0.928	-0.112	0.068	0.047	0.015	0.003	0.014	0.032	0.000	0.016	0.008
-0.276	0.060	-0.940	-0.353	0.112	-0.929	-0.124	-0.015	0.039	0.018	0.029	0.023	0.028	0.022	0.024	0.011
-0.276	0.041	-0.948	-0.353	0.109	-0.929	-0.168	0.010	0.019	0.018	0.014	0.015	0.029	0.002	0.016	0.009
-0.280	0.025	-0.948	-0.352	0.104	-0.930	-0.200	-0.032	0.025	0.014	0.002	0.016	0.033	0.014	0.016	0.007
-0.283	0.006	-0.964	-0.352	0.100	-0.930	-0.191	0.006	0.029	0.010	-0.013	0.001	0.037	0.035	0.000	0.005
-0.287	-0.006	-0.948	-0.352	0.096	-0.931	-0.177	0.010	0.046	0.006	-0.021	0.017	0.042	0.047	0.016	0.001
-0.287	-0.013	-0.944	-0.352	0.094	-0.931	-0.113	-0.035	0.049	0.005	-0.025	0.021	0.042	0.056	0.020	-0.001
-0.291	0.006	-0.936	-0.351	0.091	-0.932	-0.107	-0.063	0.045	0.000	-0.004	0.030	0.046	0.037	0.028	-0.000
-0.291	0.037	-0.964	-0.350	0.089	-0.932	-0.118	0.004	0.008	0.000	0.030	0.003	0.047	0.008	0.001	0.000
-0.268	0.037	-0.948	-0.348	0.086	-0.934	-0.141	-0.112	-0.006	0.021	0.033	0.019	0.025	0.008	0.016	0.002
-0.287	0.029	-0.972	-0.348	0.083	-0.934	-0.157	-0.013	-0.013	0.001	0.028	-0.004	0.044	0.017	0.007	0.005
-0.272	0.006	-0.944	-0.346	0.080	-0.935	-0.149	-0.051	-0.002	0.015	0.008	0.024	0.029	0.041	0.020	0.006
-0.280	-0.010	-0.968	-0.345	0.077	-0.936	-0.125	-0.086	0.011	0.006	-0.005	0.001	0.038	0.058	0.003	0.007
-0.276	-0.013	-0.960	-0.342	0.076	-0.937	-0.075	-0.117	0.015	0.007	-0.007	0.010	0.034	0.062	0.005	0.009
-0.257	0.010	-0.952	-0.342	0.075	-0.937	-0.049	-0.018	-0.005	0.026	0.017	0.018	0.016	0.040	0.012	0.013
-0.257	0.010	-0.952	-0.338	0.073	-0.938	-0.069	-0.181	-0.006	0.022	0.019	0.019	0.016	0.041	0.012	0.020
-0.237	0.021	-0.948	-0.336	0.072	-0.939	-0.084	-0.071	-0.048	0.039	0.032	0.024	0.002	0.030	0.016	0.020
-0.226	-0.010	-0.940	-0.336	0.070	-0.939	-0.091	-0.024	-0.055	0.050	0.002	0.032	0.013	0.062	0.024	0.020
-0.257	-0.025	-0.940	-0.334	0.068	-0.940	-0.083	-0.084	-0.035	0.017	-0.012	0.033	0.018	0.078	0.024	0.018
-0.245	-0.029	-0.944	-0.334	0.067	-0.940	-0.069	0.004	-0.029	0.029	-0.014	0.029	0.007	0.082	0.020	0.015
-0.257	-0.029	-0.948	-0.333	0.067	-0.940	0.001	-0.010	-0.013	0.017	-0.014	0.025	0.019	0.083	0.016	0.008
-0.253	-0.006	-0.948	-0.332	0.067	-0.941	0.027	-0.041	-0.018	0.020	0.009	0.026	0.016	0.060	0.016	0.008
-0.257	0.025	-0.944	-0.332	0.068	-0.941	0.051	-0.002	-0.047	0.015	0.039	0.030	0.020	0.030	0.020	0.002
-0.257	0.010	-0.940	-0.332	0.069	-0.941	0.034	0.017	-0.072	0.015	0.022	0.033	0.020	0.046	0.024	-0.002
-0.272	-0.013	-0.936	-0.331	0.070	-0.941	-0.002	-0.041	-0.074	-0.001	-0.001	0.038	0.036	0.070	0.028	-0.007
-0.268	-0.033	-0.924	-0.331	0.070	-0.941	0.004	0.002	-0.051	0.003	-0.020	0.049	0.033	0.090	0.040	-0.009
-0.276	-0.037	-0.940	-0.330	0.071	-0.941	0.071	-0.040	-0.018	-0.006	-0.025	0.034	0.041	0.094	0.024	-0.011
-0.260	-0.021	-0.932	-0.328	0.073	-0.942	0.107	-0.067	-0.031	0.008	-0.012	0.042	0.026	0.079	0.032	-0.009
-0.260	0.002	-0.936	-0.328	0.075	-0.942	0.092	0.018	-0.075	0.009	0.009	0.037	0.027	0.056	0.028	-0.011
-0.260	0.010	-0.944	-0.327	0.076	-0.942	0.040	-0.061	-0.118	0.007	0.016	0.030	0.027	0.049	0.020	-0.013
-0.280	-0.006	-0.936	-0.326	0.076	-0.942	-0.044	-0.045	-0.148	-0.013	0.001	0.038	0.047	0.065	0.028	-0.015
-0.280	-0.006	-0.936	-0.322	0.074	-0.944	-0.126	-0.161	-0.149	-0.016	0.002	0.039	0.047	0.065	0.028	-0.013
-0.260	-0.010	-0.932	-0.319	0.072	-0.945	-0.153	-0.140	-0.125	0.000	0.001	0.043	0.028	0.069	0.033	-0.012
-0.241	-0.017	-0.936	-0.318	0.071	-0.945	-0.107	-0.046	-0.135	0.019	-0.005	0.040	0.009	0.077	0.029	-0.008
-0.245	-0.002	-0.940	-0.317	0.070	-0.946	-0.076	-0.021	-0.139	0.014	0.011	0.036	0.013	0.061	0.025	0.001
-0.253	-0.006	-0.952	-0.316	0.069	-0.946	-0.065	-0.042	-0.161	0.006	0.008	0.024	0.021	0.065	0.013	0.005
-0.233	0.014	-0.964	-0.316	0.069	-0.946	-0.098	-0.007	-0.180	0.024	0.028	0.013	0.003	0.046	0.001	0.006
-0.245	-0.006	-0.964	-0.315	0.067	-0.947	-0.108	-0.017	-0.180	0.012	0.010	0.013	0.014	0.065	0.001	0.008
-0.249	-0.013	-0.972	-0.316	0.067	-0.947	-0.082	0.074	-0.208	0.009	0.002	0.004	0.019	0.073	0.006	0.009
-0.245	-0.017	-0.964	-0.317	0.066	-0.946	-0.086	0.086	-0.220	0.014	-0.001	0.012	0.015	0.077	0.002	0.005
-0.257	-0.029	-0.979	-0.318	0.066	-0.946	-0.073	0.103	-0.235	0.004	-0.012	-0.005	0.027	0.088	0.014	0.003
-0.276	-0.033	-0.999	-0.321	0.066	-0.945	-0.065	0.154	-0.244	-0.012	-0.016	-0.025	0.047	0.092	0.034	0.002
-0.272	0.002	-0.991	-0.321	0.067	-0.945	-0.029	0.036	-0.226	-0.008	0.018	-0.018	0.043	0.056	0.026	0.010
-0.272	0.002	-0.991	-0.323	0.069	-0.944	0.021	0.129	-0.253	-0.006	0.016	-0.018	0.043	0.056	0.026	0.022
-0.230	-0.033	-1.015	-0.325	0.070	-0.943	-0.003	0.130	-0.310	0.038	-0.020	-0.043	0.002	0.091	0.050	0.032
-0.218	-0.060	-1.023	-0.328	0.071	-0.942	-0.062	0.236	-0.385	0.053	-0.048	-0.052	0.010	0.117	0.058	0.033
-0.253	-0.037	-1.039	-0.334	0.073	-0.940	-0.061	0.352	-0.423	0.024	-0.026	-0.070	0.025	0.094	0.073	0.030
-0.287	0.002	-1.003	-0.338	0.075	-0.938	-0.023	0.268	-0.384	-0.007	0.011	-0.036	0.060	0.055	0.038	0.016
-0.303	0.029	-0.964	-0.342	0.078	-0.937	0.064	0.234	-0.299	-0.018	0.035	0.002	0.076	0.027	0.002	0.000
-0.303	0.037	-0.944	-0.344	0.082	-0.935	0.145	0.138	-0.238	-0.016	0.038	0.020	0.076	0.019	0.021	-0.004
-0.283	0.033	-0.920	-0.345	0.086	-0.935	0.166	0.067	-0.184	0.004	0.030	0.043	0.057	0.022	0.045	0.004
-0.249	0.033	-0.920	-0.346	0.089	-0.934	0.108	0.097	-0.174	0.040	0.027	0.042	0.023	0.022	0.045	0.019
-0.218	0.029	-0.893	-0.350	0.091	-0.932	0.048	0.234	-0.195	0.074	0.021	0.068	0.007	0.025	0.073	0.032
-0.218	0.002	-0.916	-0.354	0.095	-0.931	0.106	0.245	-0.229	0.078	-0.009	0.043	0.007	0.052	0.049	0.050
-0.249	-0.041	-0.956	-0.355	0.099	-0.930	0.190	0.098	-0.221	0.048	-0.056	0.003	0.024	0.094	0.010	0.069
-0.222	-0.068	-0.983	-0.356	0.105	-0.928	0.259	0.142	-0.196	0.077	-0.089	-0.026	0.003	0.120	0.018	0.096
-0.199	-0.041	-1.031	-0.356	0.111	-0.928	0.312	0.031	-0.107	0.100	-0.068	-0.074	0.026	0.093	0.065	0.127
-0.149	0.033	-1.086	-0.356	0.118	-0.927	0.357	0.025	-0.036	0.149	-0.001	-0.130	0.075	0.019	0.120	0.162
-0.126	0.102	-1.121	-0.356	0.125	-0.926	0.378	0.054	-0.009	0.172	0.062	-0.167	0.098	0.051	0.155	0.188
-0.126	0.133	-1.145	-0.354	0.130	-0.926	0.303	-0.078	-0.010	0.170	0.087	-0.190	0.098	0.083	0.179	0.211
-0.141	0.149	-1.161	-0.353	0.133	-0.926	0.094	-0.019	-0.068	0.153	0.100	-0.206	0.082	0.099	0.195	0.221
-0.126	0.118	-1.192	-0.350	0.134	-0.927	0.014	-0.089	-0.176	0.165	0.068	-0.236	0.098	0.068	0.226	0.219
-0.122	0.114	-1.188	-0.345	0.135	-0.929	-0.051	-0.146	-0.248	0.165	0.063	-0.230	0.101	0.065	0.222	0.211
-0.137	0.110	-1.173	-0.342	0.136	-0.930	-0.016	-0.110	-0.316	0.146	0.058	-0.213	0.086	0.062	0.206	0.197
-0.149	0.106	-1.137	-0.337	0.139	-0.931	0.002	-0.153	-0.343	0.129	0.051	-0.176	0.074	0.059	0.171	0.178
-0.172	0.079	-1.113	-0.330	0.141	-0.933	0.018	-0.307	-0.340	0.099	0.022	-0.150	0.051	0.032	0.147	0.157
-0.168	0.060	-1.106	-0.324	0.142	-0.935	-0.029	-0.227	-0.353	0.097	0.001	-0.140	0.054	0.013	0.139	0.139
-0.176	0.060	-1.109	-0.317	0.142	-0.938	-0.093	-0.320	-0.290	0.082	0.001	-0.142	0.046	0.014	0.143	0.119
-0.164	0.041	-1.082	-0.308	0.142	-0.941	-0.056	-0.394	-0.220	0.085	-0.018	-0.111	0.058	0.005	0.115	0.104
-0.183	0.048	-1.054	-0.302	0.143	-0.943	0.003	-0.291	-0.230	0.059	-0.012	-0.082	0.038	0.003	0.087	0.088
-0.176	0.041	-0.999	-0.296	0.144	-0.944	-0.014	-0.239	-0.204	0.061	-0.020	-0.025	0.046	0.004	0.032	0.075
-0.176	0.041	-0.999	-0.290	0.145	-0.946	0.031	-0.284	-0.145	0.055	-0.021	-0.023	0.045	0.003	0.032	0.063
-0.168	0.017	-0.987	-0.284	0.147	-0.947	0.093	-0.285	-0.133	0.056	-0.046	-0.010	0.053	0.026	0.020	0.061
-0.160	0.041	-0.987	-0.278	0.150	-0.949	0.152	-0.305	-0.113	0.057	-0.026	-0.008	0.060	0.002	0.020	0.052
-0.130	0.029	-0.960	-0.275	0.155	-0.949	0.222	-0.100	-0.101	0.085	-0.042	0.019	0.091	0.013	0.007	0.044
-0.187	0.017	-0.972	-0.271	0.160	-0.949	0.254	-0.198	-0.065	0.023	-0.059	0.008	0.033	0.024	0.004	0.037
-0.176	0.068	-0.956	-0.267	0.164	-0.950	0.217	-0.178	-0.040	0.031	-0.012	0.024	0.044	0.027	0.011	0.025
-0.176	0.072	-0.956	-0.263	0.168	-0.950	0.261	-0.176	-0.008	0.028	-0.013	0.024	0.044	0.031	0.012	0.011
-0.187	0.087	-0.940	-0.260	0.173	-0.950	0.258	-0.183	0.015	0.012	-0.002	0.040	0.032	0.047	0.027	0.008
-0.183	0.099	-0.944	-0.258	0.179	-0.949	0.305	-0.087	-0.004	0.014	0.004	0.036	0.036	0.059	0.024	-0.003
-0.187	0.102	-0.956	-0.258	0.185	-0.948	0.335	0.011	-0.043	0.010	0.001	0.023	0.032	0.063	0.012	-0.015
-0.230	0.102	-0.964	-0.257	0.192	-0.947	0.335	-0.020	-0.091	-0.033	-0.005	0.014	0.011	0.064	0.004	-0.029
-0.233	0.122	-0.956	-0.255	0.196	-0.947	0.255	-0.104	-0.074	-0.039	0.009	0.021	0.015	0.083	0.012	-0.043
-0.260	0.106	-0.960	-0.253	0.202	-0.946	0.298	-0.087	-0.047	-0.068	-0.012	0.016	0.042	0.068	0.009	-0.048
-0.249	0.079	-0.936	-0.249	0.207	-0.946	0.264	-0.217	-0.005	-0.060	-0.044	0.040	0.030	0.042	0.032	-0.058
-0.207	0.122	-0.944	-0.248	0.211	-0.945	0.247	-0.021	0.006	-0.018	-0.005	0.031	0.012	0.085	0.025	-0.055
-0.260	0.106	-0.940	-0.244	0.215	-0.945	0.244	-0.220	0.035	-0.076	-0.025	0.035	0.042	0.070	0.029	-0.048
-0.203	0.118	-0.944	-0.242	0.220	-0.945	0.255	-0.139	-0.012	-0.021	-0.018	0.031	0.015	0.082	0.025	-0.044
-0.199	0.126	-0.940	-0.240	0.224	-0.945	0.211	-0.097	-0.050	-0.020	-0.014	0.034	0.019	0.090	0.029	-0.045
-0.218	0.118	-0.936	-0.236	0.228	-0.945	0.203	-0.167	-0.056	-0.043	-0.026	0.038	0.001	0.082	0.033	-0.035
-0.183	0.122	-0.909	-0.233	0.230	-0.945	0.150	-0.157	-0.047	-0.011	-0.025	0.066	0.034	0.086	0.061	-0.039
-0.183	0.137	-0.916	-0.234	0.232	-0.944	0.106	0.074	-0.057	-0.010	-0.011	0.057	0.033	0.102	0.053	-0.039
-0.214	0.141	-0.932	-0.232	0.234	-0.944	0.070	-0.088	-0.007	-0.043	-0.008	0.041	0.002	0.106	0.037	-0.039
-0.176	0.160	-0.905	-0.231	0.234	-0.944	0.058	-0.047	-0.015	-0.005	0.010	0.069	0.040	0.126	0.065	-0.035
-0.214	0.157	-0.936	-0.232	0.236	-0.944	0.083	0.033	-0.018	-0.043	0.005	0.037	0.001	0.122	0.034	-0.034
-0.172	0.137	-0.948	-0.229	0.235	-0.944	-0.006	-0.117	0.029	-0.003	-0.014	0.026	0.043	0.103	0.022	-0.027
-0.183	0.126	-0.932	-0.230	0.236	-0.944	0.041	0.017	0.042	-0.014	-0.026	0.041	0.031	0.091	0.038	-0.028
-0.180	0.149	-0.952	-0.231	0.236	-0.944	0.038	0.051	0.045	-0.009	-0.003	0.021	0.035	0.115	0.018	-0.017
-0.191	0.172	-0.944	-0.229	0.235	-0.945	-0.007	-0.120	0.069	-0.023	0.021	0.030	0.023	0.138	0.026	-0.019
-0.164	0.180	-0.960	-0.228	0.235	-0.945	-0.011	-0.032	0.064	0.003	0.029	0.014	0.050	0.146	0.011	-0.016
-0.183	0.195	-0.956	-0.228	0.233	-0.945	-0.048	-0.042	0.067	-0.016	0.046	0.019	0.030	0.161	0.015	-0.020
-0.172	0.164	-0.952	-0.228	0.231	-0.946	-0.085	0.038	0.056	-0.004	0.017	0.023	0.042	0.131	0.019	-0.019
-0.195	0.149	-0.948	-0.228	0.228	-0.946	-0.141	-0.013	0.057	-0.027	0.005	0.027	0.018	0.115	0.023	-0.022
-0.183	0.160	-0.940	-0.228	0.225	-0.947	-0.129	-0.013	0.044	-0.016	0.020	0.036	0.029	0.127	0.031	-0.021
-0.176	0.133	-0.956	-0.229	0.222	-0.948	-0.173	0.014	0.049	-0.008	-0.004	0.021	0.037	0.100	0.015	-0.024
-0.183	0.141	-0.960	-0.229	0.218	-0.949	-0.183	0.004	0.043	-0.015	0.008	0.018	0.029	0.108	0.011	-0.024
-0.191	0.129	-0.968	-0.229	0.214	-0.950	-0.172	0.003	0.030	-0.023	-0.000	0.011	0.021	0.096	0.004	-0.016
-0.199	0.110	-0.972	-0.226	0.210	-0.951	-0.193	-0.184	0.071	-0.034	-0.015	0.008	0.012	0.077	0.000	-0.015
-0.137	0.118	-0.940	-0.226	0.206	-0.952	-0.186	0.001	0.053	0.027	-0.003	0.041	0.074	0.085	0.032	-0.017
-0.164	0.126	-0.948	-0.227	0.202	-0.953	-0.159	0.092	0.056	0.002	0.008	0.033	0.046	0.093	0.024	-0.012
-0.183	0.137	-0.952	-0.225	0.199	-0.954	-0.168	-0.124	0.070	-0.019	0.023	0.031	0.027	0.104	0.020	-0.011
-0.153	0.110	-0.944	-0.228	0.196	-0.954	-0.131	0.175	0.048	0.015	-0.001	0.038	0.057	0.077	0.028	-0.014
-0.191	0.126	-0.952	-0.228	0.192	-0.955	-0.169	-0.061	0.090	-0.024	0.019	0.031	0.018	0.092	0.020	-0.019
-0.160	0.102	-0.952	-0.230	0.188	-0.955	-0.171	0.094	0.086	0.008	-0.001	0.031	0.049	0.069	0.020	-0.013
-0.191	0.072	-0.948	-0.227	0.184	-0.956	-0.181	-0.129	0.112	-0.025	-0.027	0.037	0.018	0.038	0.024	-0.021
-0.141	0.087	-0.924	-0.231	0.180	-0.956	-0.172	0.183	0.095	0.029	-0.008	0.060	0.067	0.054	0.048	-0.016
-0.203	0.087	-0.956	-0.231	0.175	-0.957	-0.214	-0.029	0.110	-0.033	-0.003	0.030	0.006	0.054	0.017	-0.020
-0.160	0.083	-0.940	-0.231	0.171	-0.958	-0.184	0.002	0.095	0.010	-0.003	0.046	0.048	0.050	0.033	-0.016
-0.183	0.079	-0.952	-0.231	0.166	-0.959	-0.207	0.006	0.089	-0.013	-0.002	0.035	0.024	0.046	0.021	-0.022
-0.168	0.072	-0.936	-0.232	0.162	-0.959	-0.188	0.038	0.078	0.003	-0.005	0.051	0.039	0.038	0.037	-0.014
-0.191	0.072	-0.960	-0.233	0.157	-0.960	-0.190	0.032	0.080	-0.019	-0.001	0.028	0.016	0.037	0.013	-0.020
-0.157	0.052	-0.944	-0.235	0.153	-0.960	-0.183	0.093	0.087	0.017	-0.016	0.044	0.050	0.018	0.029	-0.017
-0.199	0.048	-0.948	-0.236	0.149	-0.960	-0.180	0.037	0.105	-0.024	-0.016	0.040	0.008	0.014	0.026	-0.017
-0.180	0.052	-0.968	-0.236	0.145	-0.961	-0.188	0.017	0.109	-0.004	-0.007	0.021	0.026	0.018	0.006	-0.014
-0.180	0.044	-0.960	-0.238	0.141	-0.961	-0.178	0.076	0.084	-0.003	-0.011	0.029	0.026	0.010	0.014	-0.010
-0.180	0.044	-0.960	-0.237	0.137	-0.962	-0.154	-0.043	0.077	-0.004	-0.007	0.030	0.026	0.010	0.014	-0.010
-0.141	0.037	-0.960	-0.239	0.133	-0.962	-0.161	0.135	0.046	0.037	-0.012	0.030	0.064	0.002	0.014	-0.010
-0.203	0.041	-0.952	-0.238	0.129	-0.963	-0.174	-0.067	0.065	-0.025	-0.004	0.038	0.002	0.005	0.022	-0.009
-0.176	0.033	-0.952	-0.239	0.126	-0.963	-0.158	0.048	0.059	0.002	-0.008	0.038	0.028	0.002	0.022	-0.010
-0.180	0.041	-0.956	-0.241	0.122	-0.963	-0.177	0.117	0.055	0.001	0.004	0.034	0.024	0.005	0.019	-0.018
-0.191	0.029	-0.972	-0.243	0.118	-0.963	-0.155	0.066	0.072	-0.010	-0.004	0.019	0.012	0.006	0.003	-0.014
-0.191	0.033	-0.956	-0.244	0.114	-0.963	-0.175	0.068	0.063	-0.008	0.004	0.035	0.011	0.002	0.019	-0.014
-0.191	0.017	-0.975	-0.244	0.111	-0.963	-0.137	0.021	0.025	-0.008	-0.009	0.015	0.011	0.018	0.001	-0.019
-0.183	0.002	-0.944	-0.247	0.108	-0.963	-0.135	0.143	0.011	0.002	-0.021	0.046	0.018	0.033	0.031	-0.021
-0.214	-0.006	-0.960	-0.248	0.106	-0.963	-0.127	0.065	0.028	-0.027	-0.026	0.030	0.013	0.041	0.015	-0.020
-0.210	-0.006	-0.972	-0.249	0.103	-0.963	-0.095	0.054	0.027	-0.022	-0.024	0.019	0.010	0.041	0.004	-0.020
-0.199	0.002	-0.979	-0.251	0.101	-0.963	-0.091	0.083	0.030	-0.009	-0.014	0.010	0.002	0.034	0.004	-0.018
-0.195	0.025	-0.964	-0.252	0.100	-0.963	-0.041	0.075	0.018	-0.004	0.011	0.026	0.005	0.011	0.012	-0.012
-0.183	0.017	-0.968	-0.251	0.098	-0.963	-0.050	-0.048	0.053	0.006	0.004	0.022	0.016	0.019	0.008	-0.009
-0.195	0.021	-0.983	-0.251	0.097	-0.963	-0.056	0.032	0.052	-0.005	0.010	0.007	0.004	0.015	0.007	-0.010
-0.195	0.002	-0.960	-0.253	0.095	-0.963	-0.052	0.080	0.056	-0.003	-0.008	0.030	0.003	0.034	0.017	-0.007
-0.191	-0.006	-0.948	-0.252	0.094	-0.963	-0.059	-0.025	0.042	0.000	-0.014	0.042	0.007	0.042	0.029	-0.011
-0.183	-0.002	-0.968	-0.254	0.092	-0.963	-0.052	0.113	0.031	0.010	-0.009	0.022	0.014	0.038	0.009	-0.008
-0.214	0.006	-0.979	-0.254	0.091	-0.963	-0.067	-0.026	0.021	-0.022	0.001	0.010	0.017	0.031	0.004	-0.010
-0.176	0.006	-0.972	-0.253	0.090	-0.963	-0.024	-0.032	-0.003	0.016	0.002	0.018	0.022	0.032	0.003	-0.012
-0.210	-0.002	-0.968	-0.255	0.089	-0.963	-0.040	0.132	-0.004	-0.016	-0.005	0.022	0.013	0.040	0.007	-0.011
-0.218	-0.006	-0.975	-0.257	0.088	-0.962	-0.036	0.110	0.000	-0.022	-0.008	0.013	0.022	0.044	0.002	-0.015
-0.176	-0.006	-0.956	-0.257	0.087	-0.962	-0.053	0.009	-0.001	0.020	-0.007	0.033	0.020	0.045	0.018	-0.017
-0.241	0.002	-0.968	-0.260	0.085	-0.962	-0.086	0.133	0.007	-0.042	0.003	0.021	0.046	0.037	0.006	-0.016
-0.183	-0.033	-0.948	-0.261	0.084	-0.962	-0.042	0.089	0.005	0.017	-0.031	0.040	0.012	0.072	0.026	-0.013
-0.218	0.006	-0.972	-0.262	0.082	-0.962	-0.052	0.048	0.008	-0.017	0.009	0.016	0.024	0.033	0.003	-0.018
-0.203	0.002	-0.972	-0.263	0.081	-0.961	-0.060	0.068	0.001	-0.001	0.007	0.016	0.009	0.038	0.004	-0.012
-0.218	-0.013	-0.979	-0.264	0.080	-0.961	-0.020	0.028	-0.008	-0.016	-0.008	0.008	0.025	0.054	0.002	-0.012
-0.218	-0.013	-0.979	-0.264	0.079	-0.961	-0.056	0.023	-0.007	-0.015	-0.007	0.008	0.025	0.055	0.000	-0.011
-0.199	-0.017	-0.968	-0.267	0.078	-0.961	-0.040	0.145	-0.004	0.007	-0.009	0.019	0.007	0.059	0.013	-0.011
-0.222	-0.006	-0.987	-0.267	0.077	-0.961	-0.030	0.043	0.001	-0.016	0.003	-0.001	0.031	0.049	0.006	-0.007
-0.207	-0.025	-0.968	-0.269	0.076	-0.960	-0.020	0.081	0.005	0.001	-0.015	0.019	0.017	0.069	0.014	-0.006
-0.199	-0.021	-0.964	-0.271	0.076	-0.960	-0.013	0.133	0.020	0.011	-0.011	0.022	0.010	0.065	0.018	-0.010
-0.222	-0.006	-0.979	-0.272	0.076	-0.959	0.013	0.038	0.014	-0.011	0.005	0.006	0.033	0.050	0.002	-0.014
-0.226	-0.017	-0.956	-0.273	0.076	-0.959	0.009	0.094	0.004	-0.014	-0.007	0.029	0.037	0.061	0.026	-0.015
-0.245	0.006	-0.979	-0.274	0.076	-0.959	0.016	0.025	-0.005	-0.032	0.016	0.005	0.056	0.037	0.002	-0.019
-0.222	-0.025	-0.968	-0.275	0.076	-0.958	0.025	0.082	-0.020	-0.008	-0.015	0.017	0.033	0.068	0.013	-0.019
-0.226	-0.017	-0.972	-0.277	0.076	-0.958	0.004	0.089	-0.002	-0.010	-0.007	0.012	0.037	0.059	0.008	-0.016
-0.230	-0.021	-0.987	-0.276	0.077	-0.958	0.053	-0.040	-0.023	-0.015	-0.011	-0.003	0.041	0.063	0.009	-0.010
-0.222	-0.033	-0.983	-0.275	0.076	-0.958	0.004	-0.019	-0.003	-0.008	-0.023	0.001	0.033	0.074	0.006	-0.011
-0.214	-0.010	-0.979	-0.275	0.077	-0.958	0.034	-0.021	-0.004	-0.001	-0.000	0.005	0.026	0.050	0.002	-0.012
-0.226	-0.017	-0.956	-0.275	0.077	-0.958	0.039	0.026	-0.020	-0.012	-0.008	0.028	0.037	0.058	0.021	-0.012
-0.226	-0.010	-0.975	-0.274	0.078	-0.959	0.024	-0.056	0.003	-0.013	-0.001	0.009	0.037	0.050	0.001	-0.011
-0.226	-0.017	-0.983	-0.273	0.077	-0.959	0.007	-0.040	0.001	-0.014	-0.008	0.001	0.036	0.058	0.008	-0.013
-0.210	-0.029	-0.968	-0.272	0.078	-0.959	0.026	-0.014	-0.000	0.001	-0.020	0.017	0.021	0.070	0.008	-0.004
-0.214	-0.021	-0.964	-0.272	0.077	-0.959	0.013	-0.035	0.019	-0.004	-0.012	0.021	0.025	0.063	0.011	-0.007
-0.180	-0.025	-0.964	-0.273	0.077	-0.959	0.020	0.071	0.017	0.032	-0.016	0.021	0.010	0.067	0.011	-0.004
-0.241	-0.025	-0.979	-0.274	0.077	-0.959	0.014	0.069	0.004	-0.028	-0.016	0.005	0.051	0.067	0.005	-0.003
-0.199	-0.029	-0.956	-0.273	0.078	-0.959	0.032	-0.043	0.008	0.013	-0.020	0.028	0.008	0.072	0.019	-0.004
-0.203	-0.006	-0.956	-0.275	0.078	-0.958	0.018	0.092	0.007	0.011	0.003	0.028	0.012	0.049	0.019	-0.009
-0.230	-0.010	-0.983	-0.274	0.078	-0.958	0.035	-0.003	0.019	-0.016	-0.001	0.000	0.038	0.053	0.009	-0.007
-0.210	-0.006	-0.964	-0.273	0.078	-0.959	0.041	-0.052	0.019	0.002	0.002	0.020	0.019	0.050	0.011	-0.014
-0.226	-0.002	-0.968	-0.275	0.079	-0.958	0.044	0.087	0.008	-0.012	0.006	0.016	0.034	0.046	0.007	-0.012
-0.237	-0.010	-0.956	-0.274	0.080	-0.958	0.074	-0.039	0.018	-0.024	-0.003	0.028	0.046	0.054	0.018	-0.011
-0.203	-0.006	-0.975	-0.276	0.081	-0.958	0.062	0.130	0.002	0.012	-0.000	0.007	0.011	0.050	0.001	-0.011
-0.226	0.010	-0.987	-0.275	0.082	-0.958	0.079	-0.048	0.015	-0.012	0.014	-0.004	0.034	0.035	0.013	-0.012
-0.226	0.010	-0.987	-0.276	0.083	-0.958	0.050	0.059	-0.002	-0.011	0.013	-0.005	0.034	0.035	0.013	-0.008
-0.233	0.002	-0.975	-0.276	0.084	-0.957	0.062	0.009	-0.001	-0.018	0.005	0.007	0.042	0.043	0.002	-0.013
-0.222	-0.006	-0.972	-0.276	0.085	-0.957	0.054	0.014	-0.007	-0.007	-0.004	0.011	0.031	0.051	0.002	-0.010
-0.230	-0.010	-0.964	-0.276	0.086	-0.957	0.069	-0.019	-0.003	-0.015	-0.009	0.019	0.039	0.055	0.010	-0.009
-0.207	0.002	-0.972	-0.277	0.087	-0.957	0.092	0.077	-0.002	0.009	0.001	0.010	0.016	0.043	0.002	-0.005
-0.214	0.006	-0.979	-0.277	0.088	-0.957	0.083	-0.009	0.015	0.001	0.004	0.002	0.024	0.039	0.006	-0.003
-0.214	0.010	-0.972	-0.276	0.090	-0.957	0.077	-0.014	-0.001	0.001	0.007	0.010	0.024	0.036	0.002	-0.004
-0.210	0.014	-0.975	-0.278	0.091	-0.956	0.079	0.088	-0.008	0.006	0.009	0.006	0.020	0.032	0.002	-0.007
-0.237	0.006	-0.960	-0.276	0.092	-0.957	0.064	-0.099	0.007	-0.023	0.001	0.022	0.048	0.039	0.014	-0.010
-0.218	0.014	-0.968	-0.277	0.093	-0.957	0.055	0.047	0.011	-0.003	0.008	0.014	0.028	0.032	0.006	-0.011
-0.233	0.006	-0.979	-0.276	0.094	-0.957	0.077	-0.036	0.021	-0.019	-0.001	0.002	0.044	0.039	0.005	-0.011
-0.214	0.006	-0.968	-0.275	0.094	-0.957	0.029	-0.025	0.026	-0.000	-0.001	0.014	0.025	0.039	0.007	-0.005
-0.207	0.014	-0.972	-0.275	0.095	-0.957	0.056	0.010	0.012	0.008	0.006	0.010	0.017	0.031	0.003	-0.004
-0.207	0.006	-0.964	-0.275	0.095	-0.957	0.024	-0.002	0.012	0.007	-0.002	0.018	0.017	0.039	0.011	-0.004
-0.214	0.010	-0.983	-0.275	0.095	-0.957	0.027	-0.010	0.003	-0.001	0.002	-0.002	0.025	0.035	0.009	-0.004
-0.230	0.014	-0.968	-0.274	0.094	-0.957	-0.018	-0.033	0.008	-0.017	0.006	0.014	0.040	0.031	0.007	-0.007
-0.214	0.021	-0.979	-0.274	0.094	-0.957	-0.014	-0.001	0.007	-0.002	0.014	0.002	0.025	0.023	0.004	-0.009
-0.222	0.006	-0.964	-0.273	0.093	-0.957	-0.013	-0.015	0.009	-0.010	-0.001	0.018	0.033	0.038	0.011	-0.011
-0.222	0.010	-0.979	-0.274	0.093	-0.957	0.008	0.034	0.007	-0.009	0.004	0.002	0.033	0.034	0.004	-0.013
-0.210	0.002	-0.960	-0.272	0.094	-0.958	0.038	-0.083	0.010	0.000	-0.005	0.022	0.021	0.042	0.015	-0.012
-0.241	0.014	-0.975	-0.272	0.094	-0.958	0.021	0.021	0.008	-0.030	0.007	0.006	0.052	0.030	0.001	-0.012
-0.207	-0.002	-0.975	-0.270	0.094	-0.958	0.044	-0.104	0.011	0.003	-0.009	0.007	0.018	0.045	0.001	-0.009
-0.222	-0.002	-0.975	-0.271	0.094	-0.958	0.027	0.057	0.013	-0.012	-0.009	0.007	0.033	0.045	0.001	-0.010
-0.203	-0.010	-0.975	-0.271	0.095	-0.958	0.065	0.002	0.022	0.007	-0.018	0.007	0.014	0.053	0.001	-0.005
-0.210	0.002	-0.964	-0.267	0.096	-0.959	0.067	-0.183	0.041	-0.004	-0.007	0.019	0.021	0.041	0.011	-0.005
-0.210	0.002	-0.972	-0.268	0.097	-0.958	0.079	0.040	0.012	-0.004	-0.008	0.011	0.021	0.041	0.003	-0.006
-0.203	0.014	-0.983	-0.266	0.098	-0.959	0.068	-0.104	0.011	0.002	0.003	-0.000	0.014	0.029	0.009	-0.012
-0.222	0.014	-0.972	-0.264	0.099	-0.959	0.056	-0.073	-0.004	-0.019	0.002	0.012	0.033	0.029	0.003	-0.009
-0.222	0.014	-0.972	-0.264	0.100	-0.959	0.046	0.008	-0.016	-0.019	0.001	0.012	0.033	0.029	0.003	-0.006
-0.203	0.029	-0.987	-0.263	0.100	-0.960	0.011	-0.077	0.012	-0.001	0.016	-0.004	0.014	0.014	0.013	-0.003
-0.187	0.021	-0.987	-0.261	0.100	-0.960	0.035	-0.074	0.025	0.013	0.008	-0.003	0.002	0.021	0.013	0.002
-0.180	0.017	-0.979	-0.260	0.100	-0.960	0.032	-0.050	0.009	0.019	0.004	0.005	0.010	0.025	0.005	0.004
-0.195	0.017	-0.987	-0.258	0.101	-0.961	0.041	-0.072	0.028	0.002	0.004	-0.003	0.006	0.025	0.013	0.001
-0.207	0.014	-0.979	-0.257	0.102	-0.961	0.073	-0.073	0.018	-0.011	-0.001	0.005	0.017	0.030	0.005	-0.006
-0.207	0.010	-0.972	-0.256	0.103	-0.961	0.072	-0.051	0.008	-0.012	-0.006	0.013	0.017	0.034	0.003	-0.011
-0.210	0.006	-0.975	-0.253	0.104	-0.962	0.073	-0.168	0.004	-0.019	-0.011	0.010	0.021	0.038	0.001	-0.013
-0.187	0.014	-0.960	-0.250	0.105	-0.962	0.054	-0.102	-0.023	0.002	-0.004	0.026	0.002	0.030	0.015	-0.008
-0.191	0.021	-0.972	-0.248	0.105	-0.963	0.029	-0.084	-0.038	-0.004	0.003	0.015	0.001	0.022	0.003	-0.008
-0.164	0.029	-0.964	-0.248	0.105	-0.963	0.012	-0.004	-0.025	0.023	0.011	0.023	0.026	0.015	0.011	-0.001
-0.207	0.025	-0.991	-0.247	0.106	-0.963	0.015	-0.037	-0.013	-0.020	0.007	-0.004	0.016	0.019	0.016	-0.003
-0.164	0.021	-0.975	-0.246	0.106	-0.964	0.037	-0.073	-0.028	0.020	0.003	0.012	0.026	0.023	0.000	-0.005
-0.199	0.025	-0.983	-0.244	0.106	-0.964	-0.002	-0.063	-0.034	-0.016	0.007	0.004	0.009	0.020	0.008	-0.012
-0.195	0.002	-0.975	-0.242	0.106	-0.964	-0.013	-0.077	-0.048	-0.014	-0.016	0.012	0.004	0.043	0.000	-0.016
-0.191	0.002	-0.956	-0.240	0.105	-0.965	-0.026	-0.126	-0.044	-0.013	-0.016	0.033	0.001	0.043	0.019	-0.022
-0.207	0.025	-0.952	-0.237	0.104	-0.966	-0.064	-0.107	-0.049	-0.030	0.009	0.037	0.016	0.020	0.023	-0.015
-0.172	0.033	-0.948	-0.234	0.102	-0.967	-0.095	-0.146	-0.062	0.001	0.018	0.042	0.019	0.013	0.027	-0.016
-0.145	0.029	-0.964	-0.235	0.100	-0.967	-0.105	0.055	-0.073	0.029	0.016	0.026	0.046	0.017	0.011	-0.017
-0.187	0.006	-0.972	-0.233	0.099	-0.967	-0.086	-0.079	-0.050	-0.015	-0.005	0.019	0.004	0.041	0.003	-0.016
-0.191	0.006	-0.956	-0.232	0.096	-0.968	-0.102	-0.059	-0.045	-0.020	-0.003	0.035	0.000	0.041	0.019	-0.019
-0.191	-0.021	-0.948	-0.230	0.095	-0.968	-0.067	-0.070	-0.066	-0.022	-0.029	0.044	0.001	0.068	0.027	-0.023
-0.180	-0.010	-0.952	-0.228	0.094	-0.969	-0.068	-0.129	-0.088	-0.013	-0.016	0.041	0.012	0.057	0.023	-0.016
-0.153	-0.017	-0.944	-0.227	0.093	-0.969	-0.038	-0.023	-0.131	0.013	-0.023	0.049	0.039	0.065	0.031	-0.008
-0.141	-0.006	-0.968	-0.228	0.094	-0.969	0.006	0.067	-0.128	0.025	-0.012	0.025	0.051	0.054	0.007	-0.002
-0.153	0.014	-0.991	-0.227	0.095	-0.969	0.065	0.009	-0.112	0.013	0.006	0.001	0.040	0.035	0.017	0.002
-0.176	0.006	-0.987	-0.229	0.098	-0.968	0.147	0.127	-0.101	-0.008	-0.005	0.004	0.017	0.043	0.013	0.008
-0.176	0.037	-0.999	-0.231	0.102	-0.968	0.180	0.095	-0.090	-0.006	0.023	-0.009	0.017	0.012	0.025	0.015
-0.153	0.041	-1.003	-0.235	0.106	-0.966	0.173	0.230	-0.084	0.021	0.023	-0.014	0.040	0.008	0.029	0.029
-0.141	0.033	-1.031	-0.240	0.109	-0.965	0.146	0.268	-0.092	0.037	0.012	-0.043	0.052	0.016	0.056	0.044
-0.114	0.002	-1.039	-0.247	0.112	-0.963	0.135	0.418	-0.154	0.071	-0.022	-0.053	0.079	0.047	0.065	0.043
-0.145	-0.021	-1.035	-0.258	0.115	-0.959	0.155	0.609	-0.206	0.051	-0.048	-0.053	0.048	0.071	0.061	0.026
-0.222	0.002	-1.011	-0.267	0.120	-0.956	0.219	0.532	-0.178	-0.016	-0.030	-0.032	0.028	0.048	0.037	0.008
-0.268	0.041	-0.944	-0.272	0.126	-0.954	0.292	0.239	-0.108	-0.058	0.003	0.033	0.074	0.009	0.030	-0.009
-0.218	0.079	-0.873	-0.275	0.133	-0.952	0.352	0.217	-0.109	-0.004	0.034	0.102	0.024	0.029	0.101	-0.012
-0.180	0.087	-0.853	-0.278	0.139	-0.950	0.267	0.190	-0.135	0.037	0.036	0.120	0.015	0.037	0.121	0.002
-0.130	0.095	-0.873	-0.284	0.143	-0.948	0.181	0.340	-0.183	0.093	0.040	0.098	0.065	0.044	0.101	0.022
-0.153	0.048	-0.952	-0.293	0.146	-0.945	0.097	0.541	-0.199	0.079	-0.009	0.016	0.042	0.003	0.022	0.037
-0.210	0.029	-0.987	-0.299	0.149	-0.943	0.113	0.353	-0.151	0.027	-0.031	-0.022	0.015	0.022	0.014	0.047
-0.203	0.006	-0.968	-0.305	0.152	-0.940	0.192	0.303	-0.054	0.040	-0.058	-0.005	0.008	0.046	0.006	0.061
-0.210	0.052	-0.995	-0.309	0.155	-0.938	0.205	0.226	0.063	0.037	-0.015	-0.034	0.015	0.000	0.021	0.088
-0.164	0.126	-1.098	-0.310	0.158	-0.937	0.216	0.077	0.165	0.084	0.056	-0.138	0.031	0.074	0.124	0.126
-0.107	0.180	-1.165	-0.313	0.162	-0.936	0.222	0.150	0.128	0.144	0.107	-0.206	0.089	0.128	0.191	0.163
-0.103	0.149	-1.216	-0.313	0.162	-0.936	0.037	0.033	0.041	0.148	0.075	-0.258	0.093	0.096	0.243	0.205
-0.095	0.122	-1.196	-0.309	0.159	-0.938	-0.150	-0.146	0.003	0.152	0.051	-0.236	0.101	0.069	0.223	0.236
-0.049	0.114	-1.200	-0.305	0.155	-0.939	-0.218	-0.118	-0.147	0.195	0.047	-0.239	0.148	0.061	0.227	0.256
-0.014	0.114	-1.173	-0.302	0.150	-0.942	-0.370	-0.109	-0.241	0.225	0.053	-0.209	0.182	0.061	0.200	0.256
0.028	0.110	-1.141	-0.299	0.144	-0.943	-0.366	-0.046	-0.283	0.265	0.054	-0.176	0.225	0.057	0.168	0.248
-0.053	0.106	-1.125	-0.296	0.140	-0.945	-0.312	-0.091	-0.272	0.181	0.055	-0.158	0.145	0.052	0.153	0.228
-0.076	0.075	-1.086	-0.292	0.135	-0.947	-0.300	-0.104	-0.222	0.154	0.028	-0.117	0.122	0.021	0.113	0.199
-0.099	0.048	-1.098	-0.289	0.132	-0.948	-0.238	-0.095	-0.171	0.129	0.005	-0.127	0.099	0.006	0.125	0.157
-0.130	0.041	-1.090	-0.289	0.128	-0.949	-0.218	0.003	-0.143	0.097	0.001	-0.119	0.068	0.014	0.117	0.131
-0.141	0.029	-1.031	-0.283	0.125	-0.951	-0.173	-0.238	-0.107	0.080	-0.007	-0.058	0.057	0.026	0.058	0.113
-0.130	0.010	-0.999	-0.281	0.124	-0.952	-0.073	-0.059	-0.151	0.090	-0.026	-0.026	0.068	0.046	0.027	0.092
-0.130	0.010	-0.999	-0.278	0.124	-0.953	-0.033	-0.135	-0.163	0.087	-0.026	-0.025	0.068	0.046	0.027	0.073
-0.157	0.033	-0.991	-0.277	0.125	-0.953	0.018	-0.022	-0.196	0.059	-0.004	-0.017	0.042	0.023	0.019	0.053
-0.191	0.029	-1.011	-0.274	0.128	-0.953	0.098	-0.091	-0.245	0.021	-0.011	-0.037	0.007	0.027	0.039	0.037
-0.218	0.033	-0.983	-0.271	0.132	-0.954	0.133	-0.140	-0.267	-0.009	-0.011	-0.009	0.020	0.024	0.012	0.013
-0.203	0.056	-0.995	-0.268	0.137	-0.954	0.181	-0.089	-0.275	0.004	0.008	-0.020	0.004	0.001	0.024	0.000
-0.241	0.060	-0.991	-0.261	0.143	-0.955	0.294	-0.329	-0.272	-0.042	0.005	-0.016	0.042	0.003	0.020	-0.008
-0.191	0.083	-0.952	-0.259	0.150	-0.954	0.271	-0.034	-0.323	0.006	0.022	0.023	0.008	0.026	0.020	-0.016
-0.203	0.118	-0.972	-0.257	0.157	-0.953	0.292	-0.031	-0.320	-0.007	0.049	0.003	0.003	0.060	0.000	-0.025
-0.249	0.129	-0.987	-0.252	0.164	-0.954	0.271	-0.227	-0.355	-0.059	0.054	-0.012	0.049	0.072	0.016	-0.026
-0.218	0.122	-0.964	-0.250	0.171	-0.953	0.284	-0.019	-0.366	-0.030	0.039	0.011	0.018	0.064	0.007	-0.035
-0.226	0.145	-0.975	-0.245	0.176	-0.953	0.178	-0.220	-0.321	-0.043	0.058	-0.001	0.026	0.086	0.004	-0.044
-0.214	0.137	-0.920	-0.243	0.180	-0.953	0.142	-0.020	-0.297	-0.033	0.046	0.054	0.014	0.078	0.051	-0.040
-0.222	0.126	-0.944	-0.238	0.182	-0.954	0.070	-0.208	-0.236	-0.046	0.032	0.031	0.021	0.067	0.027	-0.041
-0.195	0.126	-0.948	-0.235	0.183	-0.954	0.027	-0.122	-0.143	-0.022	0.031	0.028	0.006	0.066	0.023	-0.032
-0.187	0.106	-0.928	-0.231	0.185	-0.955	0.080	-0.207	-0.151	-0.019	0.010	0.049	0.014	0.047	0.043	-0.037
-0.149	0.114	-0.932	-0.230	0.188	-0.955	0.097	0.015	-0.165	0.019	0.015	0.044	0.052	0.054	0.039	-0.037
-0.230	0.122	-0.936	-0.229	0.191	-0.955	0.113	-0.052	-0.163	-0.063	0.020	0.040	0.028	0.062	0.035	-0.042
-0.210	0.133	-0.948	-0.226	0.193	-0.955	0.101	-0.118	-0.194	-0.047	0.029	0.029	0.009	0.073	0.023	-0.049
-0.210	0.145	-0.948	-0.223	0.195	-0.955	0.030	-0.080	-0.214	-0.050	0.039	0.029	0.008	0.085	0.022	-0.058
-0.218	0.126	-0.932	-0.224	0.196	-0.955	0.011	0.092	-0.240	-0.057	0.019	0.044	0.016	0.065	0.038	-0.055
-0.187	0.137	-0.932	-0.220	0.196	-0.956	-0.027	-0.155	-0.197	-0.030	0.030	0.045	0.015	0.076	0.038	-0.051
-0.207	0.126	-0.940	-0.222	0.197	-0.955	0.011	0.151	-0.214	-0.047	0.018	0.037	0.004	0.064	0.030	-0.049
-0.176	0.110	-0.920	-0.219	0.198	-0.955	0.036	-0.153	-0.187	-0.020	0.001	0.057	0.027	0.049	0.049	-0.040
-0.187	0.114	-0.936	-0.219	0.200	-0.955	0.073	0.084	-0.213	-0.031	0.003	0.041	0.016	0.052	0.033	-0.039
-0.164	0.114	-0.936	-0.217	0.203	-0.955	0.101	-0.043	-0.217	-0.009	-0.000	0.041	0.039	0.052	0.033	-0.034
-0.187	0.110	-0.956	-0.215	0.206	-0.955	0.107	-0.068	-0.237	-0.035	-0.007	0.021	0.017	0.048	0.014	-0.029
-0.172	0.102	-0.948	-0.215	0.208	-0.954	0.091	0.033	-0.237	-0.020	-0.017	0.029	0.032	0.040	0.021	-0.024
-0.157	0.110	-0.944	-0.216	0.210	-0.954	0.069	0.127	-0.242	-0.003	-0.012	0.032	0.048	0.048	0.025	-0.026
-0.157	0.110	-0.944	-0.213	0.212	-0.954	0.076	-0.117	-0.184	-0.006	-0.014	0.032	0.048	0.047	0.025	-0.027
-0.183	0.137	-0.968	-0.213	0.214	-0.953	0.053	0.062	-0.174	-0.033	0.012	0.008	0.021	0.074	0.001	-0.028
-0.195	0.122	-0.968	-0.212	0.215	-0.953	0.053	-0.045	-0.133	-0.046	-0.005	0.008	0.010	0.058	0.001	-0.034
-0.176	0.122	-0.952	-0.213	0.216	-0.953	0.032	0.101	-0.122	-0.025	-0.006	0.023	0.030	0.058	0.017	-0.035
-0.195	0.137	-0.972	-0.211	0.217	-0.953	0.027	-0.093	-0.095	-0.047	0.009	0.004	0.011	0.073	0.003	-0.033
-0.164	0.106	-0.960	-0.211	0.217	-0.953	0.039	0.058	-0.101	-0.016	-0.023	0.015	0.042	0.042	0.009	-0.032
-0.168	0.118	-0.956	-0.211	0.219	-0.953	0.058	0.020	-0.091	-0.019	-0.012	0.019	0.038	0.053	0.012	-0.029
-0.187	0.114	-0.964	-0.209	0.220	-0.953	0.070	-0.071	-0.061	-0.040	-0.018	0.011	0.019	0.049	0.004	-0.026
-0.157	0.122	-0.948	-0.210	0.221	-0.952	0.080	0.049	-0.035	-0.009	-0.011	0.027	0.050	0.056	0.020	-0.025
-0.168	0.145	-0.944	-0.209	0.222	-0.952	0.050	-0.036	-0.014	-0.021	0.011	0.031	0.039	0.079	0.024	-0.028
-0.145	0.153	-0.924	-0.211	0.223	-0.952	0.038	0.111	-0.012	0.004	0.018	0.050	0.062	0.086	0.043	-0.022
-0.183	0.129	-0.956	-0.212	0.223	-0.952	0.010	0.040	0.010	-0.034	-0.005	0.018	0.024	0.063	0.011	-0.027
-0.160	0.114	-0.956	-0.214	0.223	-0.951	0.020	0.101	0.009	-0.009	-0.020	0.018	0.047	0.047	0.011	-0.032
-0.191	0.122	-0.960	-0.216	0.223	-0.951	0.033	0.144	0.017	-0.037	-0.013	0.013	0.017	0.054	0.007	-0.034
-0.207	0.114	-0.960	-0.215	0.223	-0.951	0.009	-0.099	0.047	-0.054	-0.020	0.013	0.002	0.045	0.007	-0.034
-0.180	0.110	-0.964	-0.215	0.223	-0.951	0.049	0.030	0.047	-0.027	-0.024	0.009	0.029	0.041	0.003	-0.034
-0.183	0.110	-0.960	-0.215	0.223	-0.951	0.017	-0.048	0.060	-0.031	-0.024	0.013	0.026	0.040	0.007	-0.041
-0.164	0.114	-0.948	-0.216	0.222	-0.951	0.008	0.057	0.077	-0.011	-0.020	0.025	0.045	0.044	0.018	-0.031
-0.222	0.099	-0.952	-0.216	0.222	-0.951	0.018	0.001	0.063	-0.068	-0.035	0.021	0.012	0.028	0.014	-0.033
-0.149	0.129	-0.932	-0.219	0.221	-0.950	-0.003	0.140	0.088	0.008	-0.004	0.040	0.061	0.058	0.033	-0.030
-0.183	0.118	-0.924	-0.220	0.220	-0.950	-0.044	0.020	0.104	-0.026	-0.014	0.048	0.027	0.046	0.041	-0.035
-0.168	0.126	-0.952	-0.220	0.219	-0.951	-0.018	0.011	0.079	-0.010	-0.005	0.021	0.043	0.053	0.013	-0.024
-0.199	0.129	-0.948	-0.226	0.217	-0.950	-0.052	0.282	0.065	-0.035	0.001	0.024	0.013	0.057	0.017	-0.027
-0.180	0.126	-0.956	-0.228	0.215	-0.950	-0.090	0.075	0.088	-0.014	-0.001	0.016	0.032	0.052	0.009	-0.024
-0.183	0.118	-0.956	-0.229	0.213	-0.950	-0.061	0.079	0.077	-0.017	-0.007	0.016	0.029	0.044	0.009	-0.033
-0.183	0.126	-0.952	-0.228	0.210	-0.951	-0.109	-0.078	0.106	-0.018	0.004	0.021	0.029	0.051	0.012	-0.035
-0.230	0.122	-0.948	-0.233	0.208	-0.950	-0.104	0.218	0.073	-0.059	0.002	0.024	0.017	0.046	0.016	-0.040
-0.214	0.114	-0.952	-0.232	0.205	-0.951	-0.097	-0.022	0.071	-0.044	-0.003	0.021	0.001	0.038	0.012	-0.038
-0.214	0.114	-0.952	-0.235	0.202	-0.951	-0.138	0.123	0.087	-0.041	0.000	0.021	0.000	0.037	0.012	-0.041
-0.183	0.106	-0.960	-0.237	0.199	-0.951	-0.114	0.119	0.059	-0.008	-0.005	0.013	0.031	0.029	0.004	-0.034
-0.210	0.106	-0.960	-0.239	0.197	-0.951	-0.110	0.092	0.077	-0.033	-0.002	0.013	0.005	0.028	0.004	-0.034
-0.203	0.102	-0.940	-0.242	0.195	-0.950	-0.080	0.151	0.037	-0.023	-0.004	0.032	0.013	0.023	0.023	-0.027
-0.226	0.118	-0.968	-0.241	0.192	-0.951	-0.109	-0.069	0.059	-0.047	0.014	0.006	0.010	0.038	0.004	-0.035
-0.176	0.110	-0.928	-0.245	0.190	-0.951	-0.110	0.203	0.030	0.007	0.009	0.044	0.041	0.030	0.035	-0.031
-0.237	0.095	-0.960	-0.245	0.187	-0.951	-0.113	-0.016	0.057	-0.055	-0.004	0.014	0.021	0.013	0.003	-0.031
-0.195	0.095	-0.952	-0.248	0.184	-0.951	-0.138	0.142	0.069	-0.010	-0.001	0.021	0.022	0.013	0.011	-0.032
-0.214	0.087	-0.960	-0.249	0.181	-0.951	-0.109	0.078	0.063	-0.027	-0.006	0.013	0.004	0.004	0.003	-0.034
-0.237	0.083	-0.956	-0.250	0.178	-0.952	-0.132	0.038	0.076	-0.049	-0.006	0.018	0.019	0.000	0.007	-0.032
-0.199	0.083	-0.940	-0.254	0.176	-0.951	-0.100	0.170	0.047	-0.008	-0.004	0.033	0.020	0.001	0.022	-0.034
-0.233	0.083	-0.944	-0.256	0.173	-0.951	-0.131	0.121	0.037	-0.040	-0.001	0.029	0.014	0.002	0.018	-0.034
-0.214	0.091	-0.952	-0.258	0.169	-0.951	-0.147	0.113	0.041	-0.018	0.010	0.021	0.005	0.005	0.010	-0.030
-0.218	0.087	-0.948	-0.259	0.166	-0.951	-0.136	0.045	0.026	-0.021	0.009	0.025	0.002	0.000	0.014	-0.031
-0.222	0.072	-0.944	-0.261	0.163	-0.951	-0.142	0.096	0.021	-0.023	-0.003	0.029	0.001	0.016	0.018	-0.025
-0.226	0.072	-0.964	-0.265	0.161	-0.951	-0.132	0.213	0.003	-0.023	-0.001	0.009	0.004	0.017	0.002	-0.028
-0.214	0.072	-0.948	-0.265	0.158	-0.951	-0.102	0.035	0.015	-0.011	0.002	0.025	0.008	0.018	0.013	-0.029
-0.237	0.075	-0.956	-0.268	0.155	-0.951	-0.137	0.118	0.025	-0.032	0.009	0.017	0.015	0.014	0.005	-0.026
-0.237	0.044	-0.960	-0.269	0.152	-0.951	-0.127	0.048	0.022	-0.031	-0.019	0.013	0.015	0.046	0.000	-0.029
-0.222	0.048	-0.948	-0.271	0.150	-0.951	-0.096	0.143	-0.000	-0.013	-0.013	0.025	0.002	0.043	0.012	-0.032
-0.241	0.041	-0.940	-0.274	0.147	-0.950	-0.129	0.163	0.022	-0.029	-0.018	0.032	0.017	0.051	0.019	-0.027
-0.249	0.048	-0.972	-0.274	0.146	-0.951	-0.074	0.008	0.005	-0.037	-0.009	0.001	0.024	0.044	0.013	-0.025
-0.226	0.044	-0.975	-0.277	0.145	-0.950	-0.048	0.141	-0.004	-0.011	-0.012	-0.004	0.001	0.049	0.017	-0.026
-0.241	0.044	-0.968	-0.277	0.143	-0.950	-0.061	0.000	0.014	-0.027	-0.010	0.004	0.016	0.049	0.010	-0.028
-0.233	0.037	-0.948	-0.279	0.143	-0.950	-0.006	0.120	-0.013	-0.017	-0.017	0.023	0.008	0.057	0.010	-0.022
-0.268	0.052	-0.964	-0.282	0.142	-0.949	0.003	0.172	-0.003	-0.048	-0.002	0.007	0.042	0.042	0.005	-0.025
-0.214	0.056	-0.944	-0.283	0.142	-0.948	-0.003	0.063	0.008	0.007	0.002	0.026	0.013	0.039	0.015	-0.029
-0.249	0.048	-0.960	-0.286	0.142	-0.948	-0.009	0.128	0.006	-0.026	-0.005	0.010	0.021	0.047	0.001	-0.026
-0.268	0.052	-0.960	-0.286	0.141	-0.948	-0.017	0.024	-0.005	-0.044	-0.000	0.010	0.040	0.044	0.001	-0.022
-0.230	0.044	-0.956	-0.288	0.141	-0.947	-0.017	0.123	-0.017	-0.004	-0.008	0.013	0.001	0.052	0.002	-0.026
-0.257	0.037	-0.968	-0.288	0.140	-0.947	-0.019	-0.018	0.002	-0.031	-0.015	0.001	0.028	0.061	0.010	-0.026
-0.245	0.029	-0.952	-0.289	0.139	-0.947	-0.023	0.087	0.003	-0.018	-0.022	0.017	0.016	0.069	0.005	-0.021
-0.245	0.048	-0.936	-0.290	0.138	-0.947	-0.031	0.058	-0.014	-0.017	-0.001	0.032	0.015	0.049	0.020	-0.028
-0.245	0.048	-0.948	-0.292	0.138	-0.946	-0.037	0.128	-0.033	-0.015	-0.001	0.020	0.014	0.049	0.006	-0.028
-0.268	0.044	-0.952	-0.292	0.136	-0.947	-0.054	-0.020	-0.028	-0.038	-0.003	0.016	0.036	0.053	0.001	-0.030
-0.257	0.041	-0.944	-0.294	0.136	-0.946	-0.039	0.117	-0.049	-0.025	-0.007	0.024	0.024	0.057	0.008	-0.030
-0.260	0.037	-0.956	-0.294	0.135	-0.946	-0.036	0.001	-0.043	-0.029	-0.010	0.012	0.026	0.061	0.005	-0.036
-0.257	0.044	-0.948	-0.295	0.134	-0.946	-0.051	0.086	-0.046	-0.024	-0.001	0.020	0.021	0.054	0.001	-0.030
-0.276	0.044	-0.936	-0.295	0.133	-0.946	-0.031	-0.008	-0.041	-0.043	-0.000	0.032	0.039	0.054	0.012	-0.032
-0.237	0.033	-0.944	-0.296	0.133	-0.946	0.003	0.070	-0.050	-0.004	-0.012	0.023	0.001	0.066	0.004	-0.032
-0.272	0.037	-0.952	-0.297	0.133	-0.945	-0.002	0.095	-0.029	-0.037	-0.008	0.015	0.033	0.062	0.005	-0.030
-0.264	0.037	-0.952	-0.298	0.134	-0.945	0.024	0.023	-0.043	-0.029	-0.008	0.015	0.025	0.062	0.005	-0.025
-0.249	0.052	-0.952	-0.297	0.134	-0.945	0.003	-0.017	-0.037	-0.014	0.007	0.015	0.009	0.047	0.006	-0.024
-0.257	0.044	-0.944	-0.298	0.134	-0.945	0.016	0.069	-0.068	-0.020	-0.001	0.022	0.016	0.056	0.002	-0.021
-0.241	0.060	-0.956	-0.299	0.134	-0.945	-0.029	0.076	-0.054	-0.004	0.015	0.010	0.001	0.041	0.010	-0.016
-0.257	0.037	-0.956	-0.300	0.134	-0.945	0.002	0.045	-0.051	-0.019	-0.009	0.010	0.014	0.064	0.010	-0.018
-0.241	0.029	-0.952	-0.301	0.134	-0.944	0.022	0.092	-0.067	-0.002	-0.017	0.013	0.002	0.073	0.007	-0.017
-0.268	0.025	-0.956	-0.302	0.135	-0.944	0.018	0.029	-0.055	-0.029	-0.021	0.009	0.024	0.077	0.011	-0.020
-0.257	0.021	-0.944	-0.303	0.136	-0.943	0.058	0.070	-0.056	-0.016	-0.026	0.021	0.012	0.082	0.000	-0.021
-0.264	0.033	-0.960	-0.304	0.137	-0.943	0.044	0.109	-0.056	-0.022	-0.015	0.004	0.020	0.071	0.017	-0.025
-0.264	0.041	-0.944	-0.304	0.137	-0.943	0.039	0.013	-0.062	-0.022	-0.008	0.020	0.019	0.064	0.001	-0.022
-0.268	0.044	-0.952	-0.305	0.138	-0.942	0.027	0.034	-0.054	-0.025	-0.005	0.012	0.022	0.060	0.010	-0.021
-0.257	0.044	-0.956	-0.305	0.138	-0.942	0.007	0.012	-0.050	-0.014	-0.005	0.008	0.010	0.060	0.014	-0.020
-0.257	0.033	-0.956	-0.306	0.139	-0.942	0.028	0.057	-0.082	-0.013	-0.017	0.007	0.010	0.071	0.014	-0.018
-0.257	0.033	-0.956	-0.306	0.139	-0.942	0.010	0.041	-0.066	-0.013	-0.018	0.007	0.009	0.071	0.014	-0.019
-0.260	0.041	-0.948	-0.307	0.140	-0.941	0.054	0.045	-0.054	-0.016	-0.011	0.015	0.012	0.063	0.005	-0.022
-0.280	0.037	-0.956	-0.308	0.142	-0.941	0.077	0.067	-0.059	-0.034	-0.016	0.006	0.031	0.066	0.013	-0.026
-0.272	0.037	-0.948	-0.309	0.143	-0.940	0.064	0.082	-0.062	-0.025	-0.018	0.013	0.024	0.066	0.005	-0.022
-0.280	0.041	-0.952	-0.307	0.145	-0.941	0.100	-0.076	-0.038	-0.034	-0.015	0.010	0.032	0.063	0.008	-0.029
-0.241	0.044	-0.948	-0.311	0.147	-0.939	0.109	0.221	-0.057	0.008	-0.014	0.012	0.007	0.060	0.003	-0.025
-0.299	0.048	-0.948	-0.309	0.148	-0.939	0.074	-0.082	-0.018	-0.051	-0.011	0.012	0.052	0.058	0.002	-0.025
-0.257	0.052	-0.944	-0.311	0.150	-0.939	0.093	0.085	-0.045	-0.008	-0.009	0.016	0.010	0.055	0.002	-0.018
-0.272	0.041	-0.944	-0.310	0.152	-0.939	0.121	-0.038	-0.039	-0.024	-0.023	0.016	0.025	0.067	0.002	-0.024
-0.249	0.044	-0.944	-0.312	0.154	-0.938	0.085	0.115	-0.025	0.001	-0.020	0.015	0.003	0.065	0.002	-0.017
-0.276	0.056	-0.952	-0.311	0.156	-0.938	0.118	-0.036	-0.033	-0.027	-0.011	0.007	0.030	0.054	0.007	-0.016
-0.257	0.056	-0.936	-0.311	0.158	-0.937	0.110	0.031	-0.035	-0.007	-0.013	0.022	0.010	0.056	0.008	-0.018
-0.260	0.056	-0.960	-0.313	0.159	-0.936	0.095	0.103	-0.032	-0.009	-0.014	-0.002	0.013	0.057	0.016	-0.022
-0.287	0.048	-0.948	-0.312	0.161	-0.936	0.103	-0.038	-0.038	-0.037	-0.024	0.009	0.039	0.067	0.004	-0.020
-0.272	0.052	-0.952	-0.312	0.163	-0.936	0.112	0.038	-0.037	-0.021	-0.022	0.005	0.023	0.064	0.008	-0.024
-0.272	0.048	-0.956	-0.313	0.165	-0.935	0.119	0.062	-0.045	-0.021	-0.028	0.000	0.021	0.069	0.012	-0.024
-0.280	0.060	-0.940	-0.313	0.167	-0.935	0.093	-0.031	-0.035	-0.029	-0.018	0.016	0.028	0.059	0.003	-0.022
-0.260	0.075	-0.944	-0.313	0.168	-0.935	0.079	0.063	-0.052	-0.009	-0.004	0.011	0.007	0.045	0.001	-0.025
-0.272	0.075	-0.924	-0.315	0.171	-0.934	0.107	0.095	-0.072	-0.019	-0.006	0.030	0.018	0.047	0.018	-0.024
-0.291	0.072	-0.960	-0.315	0.172	-0.933	0.076	0.017	-0.041	-0.038	-0.012	-0.006	0.036	0.052	0.018	-0.020
-0.268	0.060	-0.948	-0.316	0.174	-0.933	0.106	0.039	-0.033	-0.015	-0.025	0.006	0.012	0.065	0.007	-0.021
-0.264	0.072	-0.952	-0.316	0.176	-0.932	0.110	0.014	-0.029	-0.011	-0.015	0.001	0.008	0.054	0.011	-0.017
-0.276	0.075	-0.948	-0.317	0.178	-0.932	0.133	0.082	-0.027	-0.021	-0.014	0.004	0.019	0.052	0.007	-0.017
-0.257	0.091	-0.940	-0.317	0.180	-0.931	0.123	0.012	-0.034	-0.002	-0.001	0.012	0.001	0.037	0.000	-0.018
-0.287	0.091	-0.936	-0.317	0.183	-0.931	0.129	0.017	-0.052	-0.032	-0.003	0.015	0.028	0.038	0.004	-0.019
-0.268	0.087	-0.936	-0.317	0.185	-0.930	0.112	0.029	-0.044	-0.013	-0.009	0.015	0.008	0.043	0.003	-0.017
-0.268	0.099	-0.932	-0.318	0.187	-0.929	0.128	0.051	-0.046	-0.012	0.000	0.018	0.007	0.032	0.007	-0.018
-0.264	0.068	-0.936	-0.319	0.189	-0.929	0.112	0.089	-0.049	-0.007	-0.033	0.013	0.002	0.064	0.002	-0.018
-0.264	0.068	-0.936	-0.321	0.192	-0.927	0.137	0.117	-0.048	-0.005	-0.035	0.012	0.001	0.064	0.002	-0.020
-0.295	0.095	-0.936	-0.321	0.195	-0.927	0.155	0.015	-0.052	-0.036	-0.011	0.011	0.031	0.038	0.002	-0.021
-0.280	0.110	-0.932	-0.321	0.198	-0.926	0.151	0.003	-0.049	-0.021	0.002	0.015	0.014	0.023	0.005	-0.023
-0.283	0.126	-0.940	-0.322	0.201	-0.925	0.147	0.075	-0.050	-0.024	0.014	0.006	0.017	0.009	0.003	-0.027
-0.280	0.122	-0.936	-0.322	0.203	-0.925	0.141	0.030	-0.049	-0.019	0.008	0.009	0.013	0.013	0.001	-0.022
-0.287	0.110	-0.932	-0.322	0.206	-0.924	0.145	-0.007	-0.021	-0.027	-0.006	0.013	0.019	0.025	0.004	-0.021
-0.268	0.118	-0.928	-0.323	0.208	-0.923	0.143	0.087	-0.029	-0.007	-0.001	0.015	0.001	0.018	0.008	-0.023
-0.280	0.110	-0.928	-0.324	0.212	-0.922	0.178	0.057	-0.026	-0.018	-0.012	0.014	0.010	0.026	0.008	-0.023
-0.291	0.110	-0.924	-0.324	0.215	-0.921	0.176	0.002	-0.039	-0.029	-0.015	0.018	0.021	0.026	0.011	-0.021
-0.280	0.122	-0.932	-0.324	0.218	-0.921	0.147	0.052	-0.059	-0.017	-0.007	0.009	0.008	0.015	0.003	-0.021
-0.283	0.129	-0.936	-0.324	0.220	-0.920	0.135	-0.026	-0.050	-0.022	-0.001	0.005	0.011	0.007	0.001	-0.018
-0.268	0.145	-0.932	-0.323	0.222	-0.920	0.107	-0.007	-0.043	-0.007	0.012	0.008	0.005	0.008	0.003	-0.009
-0.272	0.133	-0.948	-0.322	0.225	-0.920	0.141	-0.025	-0.035	-0.011	-0.002	-0.008	0.002	0.004	0.013	-0.009
-0.253	0.126	-0.944	-0.324	0.228	-0.918	0.170	0.090	-0.034	0.009	-0.013	-0.005	0.021	0.012	0.009	-0.008
-0.283	0.129	-0.944	-0.324	0.231	-0.917	0.186	0.021	-0.025	-0.022	-0.012	-0.006	0.009	0.008	0.010	-0.012
-0.280	0.129	-0.936	-0.325	0.234	-0.916	0.183	0.046	-0.014	-0.017	-0.016	0.001	0.004	0.007	0.002	-0.015
-0.295	0.153	-0.940	-0.325	0.237	-0.916	0.162	0.019	-0.021	-0.032	0.005	-0.004	0.019	0.016	0.006	-0.020
-0.287	0.168	-0.940	-0.324	0.240	-0.915	0.148	-0.002	-0.031	-0.025	0.018	-0.005	0.011	0.032	0.006	-0.020
-0.283	0.176	-0.952	-0.324	0.242	-0.915	0.131	-0.018	-0.041	-0.022	0.023	-0.017	0.006	0.040	0.018	-0.020
-0.283	0.168	-0.936	-0.323	0.245	-0.914	0.141	-0.045	-0.040	-0.023	0.012	-0.001	0.006	0.033	0.002	-0.016
-0.276	0.168	-0.940	-0.322	0.247	-0.914	0.129	-0.041	-0.033	-0.016	0.010	-0.006	0.002	0.033	0.006	-0.014
-0.272	0.160	-0.936	-0.322	0.249	-0.913	0.104	0.038	-0.037	-0.012	0.001	-0.002	0.007	0.026	0.002	-0.014
-0.276	0.164	-0.940	-0.321	0.250	-0.913	0.086	-0.017	-0.019	-0.016	0.003	-0.006	0.003	0.030	0.007	-0.015
-0.276	0.164	-0.944	-0.320	0.252	-0.913	0.063	-0.056	-0.024	-0.018	0.002	-0.010	0.004	0.031	0.010	-0.016
-0.287	0.184	-0.928	-0.321	0.253	-0.913	0.054	0.065	-0.037	-0.028	0.020	0.005	0.008	0.051	0.005	-0.020
-0.276	0.187	-0.932	-0.319	0.253	-0.913	0.032	-0.098	-0.022	-0.019	0.023	0.002	0.004	0.055	0.001	-0.021
-0.287	0.176	-0.932	-0.319	0.253	-0.913	0.016	0.029	-0.026	-0.030	0.012	0.001	0.007	0.044	0.001	-0.022
-0.276	0.149	-0.928	-0.318	0.253	-0.913	0.014	-0.042	-0.027	-0.019	-0.016	0.006	0.005	0.017	0.005	-0.021
-0.276	0.149	-0.928	-0.319	0.253	-0.913	-0.015	0.042	-0.020	-0.019	-0.015	0.005	0.005	0.018	0.005	-0.022
-0.276	0.164	-0.924	-0.319	0.252	-0.914	-0.035	-0.001	-0.004	-0.019	0.001	0.010	0.005	0.034	0.009	-0.020
-0.272	0.164	-0.909	-0.319	0.251	-0.914	-0.057	0.000	-0.009	-0.015	0.002	0.026	0.010	0.035	0.024	-0.016
-0.268	0.160	-0.920	-0.318	0.250	-0.915	-0.056	-0.040	-0.009	-0.012	-0.000	0.015	0.014	0.031	0.012	-0.011
-0.249	0.160	-0.916	-0.318	0.248	-0.915	-0.081	0.030	-0.015	0.007	0.001	0.019	0.033	0.032	0.016	-0.011
-0.253	0.149	-0.932	-0.319	0.247	-0.915	-0.068	0.088	-0.008	0.005	-0.009	0.003	0.029	0.020	0.000	-0.008
-0.276	0.149	-0.928	-0.318	0.245	-0.916	-0.077	-0.061	0.026	-0.019	-0.007	0.008	0.007	0.021	0.004	-0.008
-0.260	0.149	-0.920	-0.319	0.244	-0.916	-0.022	0.033	0.028	-0.003	-0.006	0.016	0.022	0.022	0.012	-0.015
-0.268	0.141	-0.912	-0.321	0.243	-0.915	-0.013	0.117	0.026	-0.009	-0.013	0.023	0.015	0.014	0.020	-0.020
-0.283	0.149	-0.909	-0.321	0.243	-0.915	0.020	0.000	0.034	-0.024	-0.005	0.027	0.000	0.022	0.024	-0.020
-0.276	0.145	-0.912	-0.322	0.244	-0.915	0.045	0.045	0.015	-0.016	-0.010	0.023	0.008	0.019	0.020	-0.020
-0.280	0.160	-0.924	-0.323	0.244	-0.915	0.036	0.039	0.029	-0.019	0.006	0.010	0.004	0.035	0.008	-0.016
-0.264	0.153	-0.924	-0.321	0.245	-0.915	0.062	-0.063	0.002	-0.005	-0.003	0.011	0.020	0.027	0.008	-0.019
-0.257	0.153	-0.924	-0.323	0.245	-0.914	0.036	0.075	-0.013	0.004	-0.003	0.010	0.028	0.028	0.009	-0.024
-0.307	0.149	-0.924	-0.323	0.246	-0.914	0.031	0.037	-0.008	-0.045	-0.008	0.010	0.022	0.024	0.009	-0.023
-0.307	0.153	-0.920	-0.321	0.245	-0.915	0.013	-0.112	0.011	-0.047	-0.004	0.014	0.022	0.029	0.013	-0.029
-0.272	0.153	-0.920	-0.323	0.245	-0.914	0.002	0.128	-0.019	-0.011	-0.004	0.014	0.013	0.029	0.013	-0.028
-0.303	0.164	-0.936	-0.321	0.245	-0.915	-0.004	-0.095	-0.017	-0.043	0.008	-0.002	0.018	0.041	0.002	-0.023
-0.245	0.168	-0.912	-0.321	0.245	-0.915	-0.021	0.000	-0.056	0.014	0.012	0.022	0.040	0.046	0.021	-0.019
-0.272	0.168	-0.916	-0.322	0.245	-0.915	-0.022	0.058	-0.069	-0.012	0.013	0.018	0.014	0.046	0.017	-0.021
-0.287	0.157	-0.928	-0.321	0.244	-0.915	-0.033	-0.025	-0.050	-0.028	0.001	0.007	0.001	0.035	0.005	-0.020
-0.283	0.164	-0.928	-0.320	0.244	-0.916	-0.035	-0.045	-0.042	-0.026	0.010	0.007	0.003	0.043	0.005	-0.024
-0.287	0.176	-0.924	-0.319	0.243	-0.916	-0.053	-0.014	-0.045	-0.030	0.022	0.012	0.001	0.055	0.009	-0.025
-0.276	0.160	-0.932	-0.319	0.242	-0.916	-0.068	0.021	-0.037	-0.019	0.008	0.004	0.011	0.040	0.001	-0.024
-0.276	0.153	-0.928	-0.319	0.240	-0.917	-0.070	0.008	-0.038	-0.019	0.002	0.008	0.011	0.033	0.005	-0.017
-0.283	0.149	-0.936	-0.319	0.239	-0.917	-0.065	0.013	-0.066	-0.027	-0.001	0.001	0.003	0.030	0.004	-0.012
-0.249	0.145	-0.936	-0.321	0.238	-0.916	-0.057	0.164	-0.074	0.010	-0.004	0.000	0.037	0.026	0.004	-0.010
-0.268	0.137	-0.936	-0.323	0.238	-0.916	-0.040	0.126	-0.071	-0.007	-0.011	-0.000	0.018	0.019	0.004	-0.011
-0.276	0.118	-0.940	-0.327	0.238	-0.915	-0.025	0.222	-0.077	-0.011	-0.030	-0.006	0.010	0.001	0.008	-0.005
-0.303	0.126	-0.964	-0.328	0.237	-0.914	-0.018	0.116	-0.077	-0.036	-0.022	-0.030	0.017	0.009	0.032	-0.009
-0.276	0.110	-0.956	-0.333	0.238	-0.912	0.011	0.296	-0.102	-0.005	-0.038	-0.024	0.010	0.006	0.023	-0.004
-0.303	0.106	-0.979	-0.336	0.239	-0.911	0.061	0.189	-0.094	-0.029	-0.044	-0.049	0.017	0.009	0.047	0.005
-0.272	0.114	-0.964	-0.341	0.241	-0.909	0.080	0.311	-0.124	0.007	-0.038	-0.036	0.013	0.001	0.030	0.015
-0.268	0.118	-0.983	-0.346	0.243	-0.906	0.085	0.360	-0.172	0.016	-0.036	-0.058	0.016	0.003	0.049	0.013
-0.276	0.114	-0.964	-0.353	0.246	-0.903	0.088	0.435	-0.212	0.015	-0.043	-0.042	0.008	0.000	0.028	0.010
-0.314	0.126	-0.952	-0.359	0.250	-0.899	0.171	0.419	-0.216	-0.017	-0.035	-0.033	0.030	0.011	0.015	-0.003
-0.330	0.149	-0.909	-0.365	0.255	-0.895	0.204	0.371	-0.169	-0.027	-0.017	0.006	0.045	0.035	0.029	-0.015
-0.337	0.187	-0.857	-0.369	0.260	-0.892	0.245	0.237	-0.068	-0.030	0.017	0.055	0.053	0.074	0.081	-0.023
-0.307	0.211	-0.826	-0.373	0.264	-0.890	0.202	0.237	-0.058	0.004	0.036	0.083	0.022	0.098	0.113	-0.020
-0.307	0.211	-0.838	-0.376	0.266	-0.887	0.105	0.235	-0.101	0.008	0.034	0.069	0.022	0.099	0.101	-0.011
-0.295	0.199	-0.873	-0.381	0.268	-0.885	0.036	0.349	-0.157	0.024	0.021	0.031	0.010	0.088	0.066	-0.001
-0.307	0.157	-0.912	-0.387	0.270	-0.882	0.049	0.390	-0.232	0.018	-0.024	-0.011	0.022	0.046	0.026	0.002
-0.345	0.095	-0.952	-0.391	0.274	-0.879	0.125	0.318	-0.237	-0.016	-0.089	-0.054	0.060	0.016	0.013	0.001
-0.372	0.044	-0.975	-0.392	0.280	-0.876	0.291	0.140	-0.191	-0.042	-0.146	-0.080	0.087	0.065	0.037	0.010
-0.380	0.033	-0.975	-0.390	0.290	-0.874	0.561	-0.075	-0.180	-0.052	-0.168	-0.082	0.094	0.076	0.037	0.031
-0.295	0.025	-0.979	-0.384	0.307	-0.871	0.930	-0.234	-0.226	0.027	-0.192	-0.090	0.009	0.083	0.041	0.068
-0.230	0.068	-1.019	-0.379	0.329	-0.865	1.207	-0.177	-0.266	0.087	-0.172	-0.135	0.056	0.040	0.080	0.116
-0.168	0.180	-1.054	-0.372	0.356	-0.857	1.486	-0.276	-0.202	0.142	-0.087	-0.178	0.118	0.073	0.116	0.168
-0.133	0.280	-1.074	-0.368	0.383	-0.847	1.577	-0.165	-0.079	0.173	-0.013	-0.208	0.152	0.174	0.136	0.202
-0.122	0.307	-1.074	-0.365	0.407	-0.837	1.506	-0.209	0.164	0.181	-0.010	-0.217	0.164	0.201	0.136	0.215
-0.137	0.319	-1.070	-0.364	0.426	-0.828	1.354	-0.212	0.369	0.165	-0.018	-0.223	0.149	0.213	0.132	0.209
-0.176	0.327	-1.050	-0.365	0.439	-0.821	1.051	-0.173	0.584	0.128	-0.023	-0.210	0.111	0.222	0.112	0.200
-0.180	0.342	-0.972	-0.368	0.445	-0.817	0.685	-0.203	0.697	0.126	-0.013	-0.136	0.107	0.238	0.034	0.190
-0.103	0.392	-0.802	-0.376	0.443	-0.814	0.240	0.139	0.702	0.211	0.039	0.031	0.185	0.289	0.136	0.159
-0.103	0.392	-0.802	-0.385	0.439	-0.812	0.040	0.287	0.607	0.220	0.043	0.029	0.185	0.290	0.136	0.123
-0.268	0.415	-0.849	-0.395	0.437	-0.808	0.042	0.463	0.393	0.065	0.068	-0.022	0.020	0.314	0.088	0.089
-0.357	0.412	-0.889	-0.402	0.435	-0.806	0.001	0.304	0.260	-0.016	0.067	-0.064	0.068	0.311	0.049	0.046
-0.387	0.404	-0.916	-0.407	0.432	-0.805	-0.098	0.176	0.163	-0.043	0.062	-0.092	0.098	0.304	0.021	-0.005
-0.410	0.381	-0.916	-0.409	0.428	-0.806	-0.153	0.088	0.132	-0.063	0.043	-0.091	0.121	0.281	0.020	-0.031
-0.437	0.381	-0.889	-0.410	0.422	-0.809	-0.272	-0.029	0.155	-0.089	0.048	-0.061	0.148	0.282	0.048	-0.043
-0.434	0.419	-0.877	-0.409	0.415	-0.813	-0.362	-0.146	0.179	-0.086	0.094	-0.045	0.144	0.322	0.059	-0.052
-0.403	0.423	-0.830	-0.408	0.406	-0.818	-0.447	-0.123	0.172	-0.056	0.107	0.007	0.113	0.327	0.106	-0.047
-0.387	0.415	-0.806	-0.406	0.395	-0.824	-0.577	-0.193	0.162	-0.043	0.110	0.037	0.097	0.320	0.130	-0.033
-0.341	0.404	-0.830	-0.405	0.384	-0.830	-0.655	-0.105	0.120	0.002	0.110	0.019	0.051	0.309	0.106	-0.010
-0.341	0.365	-0.889	-0.403	0.371	-0.837	-0.724	-0.194	0.063	-0.001	0.084	-0.033	0.050	0.272	0.046	0.004
-0.310	0.346	-0.924	-0.404	0.359	-0.841	-0.733	0.130	-0.031	0.032	0.077	-0.064	0.019	0.253	0.010	0.018
-0.349	0.350	-0.932	-0.402	0.348	-0.847	-0.682	-0.093	-0.073	-0.009	0.092	-0.066	0.058	0.258	0.002	0.020
-0.330	0.315	-0.901	-0.402	0.340	-0.850	-0.539	0.070	-0.148	0.010	0.065	-0.031	0.038	0.225	0.034	0.016
-0.337	0.323	-0.881	-0.401	0.333	-0.854	-0.503	0.031	-0.181	0.002	0.080	-0.009	0.045	0.234	0.054	-0.004
-0.337	0.307	-0.845	-0.400	0.327	-0.856	-0.435	0.009	-0.177	0.000	0.071	0.030	0.045	0.219	0.089	-0.019
-0.380	0.280	-0.842	-0.402	0.321	-0.857	-0.395	0.201	-0.157	-0.039	0.049	0.035	0.087	0.193	0.093	-0.037
-0.395	0.269	-0.845	-0.400	0.315	-0.861	-0.403	-0.083	-0.067	-0.057	0.044	0.034	0.102	0.183	0.089	-0.049
-0.407	0.249	-0.873	-0.397	0.309	-0.864	-0.339	-0.157	-0.045	-0.071	0.030	0.010	0.113	0.165	0.061	-0.054
-0.395	0.288	-0.893	-0.396	0.304	-0.866	-0.310	-0.036	-0.049	-0.061	0.074	-0.008	0.102	0.204	0.042	-0.052
-0.368	0.280	-0.881	-0.393	0.298	-0.870	-0.330	-0.177	-0.029	-0.037	0.072	0.008	0.075	0.198	0.054	-0.047
-0.364	0.257	-0.885	-0.390	0.292	-0.873	-0.344	-0.171	-0.030	-0.036	0.055	0.007	0.071	0.176	0.050	-0.042
-0.372	0.226	-0.897	-0.388	0.287	-0.876	-0.352	-0.066	-0.050	-0.046	0.030	-0.002	0.078	0.146	0.038	-0.039
-0.372	0.211	-0.905	-0.385	0.278	-0.880	-0.469	-0.210	-0.013	-0.049	0.022	-0.006	0.078	0.132	0.030	-0.043
-0.349	0.168	-0.881	-0.380	0.270	-0.885	-0.479	-0.265	-0.020	-0.031	-0.011	0.023	0.055	0.091	0.054	-0.040
-0.376	0.164	-0.901	-0.379	0.260	-0.888	-0.526	-0.047	0.007	-0.059	-0.006	0.006	0.082	0.088	0.034	-0.037
-0.333	0.160	-0.897	-0.375	0.249	-0.893	-0.589	-0.260	0.055	-0.021	0.002	0.015	0.039	0.085	0.038	-0.034
-0.330	0.207	-0.905	-0.371	0.238	-0.898	-0.591	-0.232	0.047	-0.021	0.059	0.012	0.035	0.133	0.030	-0.027
-0.330	0.207	-0.905	-0.368	0.226	-0.902	-0.634	-0.166	0.030	-0.024	0.071	0.016	0.035	0.134	0.030	-0.026
-0.303	0.172	-0.909	-0.367	0.214	-0.905	-0.640	-0.043	0.031	0.002	0.048	0.015	0.008	0.101	0.026	-0.026
-0.349	0.137	-0.909	-0.362	0.202	-0.910	-0.631	-0.256	0.076	-0.049	0.025	0.020	0.054	0.068	0.026	-0.026
-0.314	0.118	-0.893	-0.361	0.191	-0.913	-0.593	-0.061	0.038	-0.015	0.017	0.039	0.019	0.050	0.042	-0.033
-0.314	0.091	-0.909	-0.361	0.180	-0.915	-0.564	-0.028	0.028	-0.015	0.001	0.025	0.019	0.024	0.026	-0.037
-0.353	0.079	-0.920	-0.357	0.170	-0.919	-0.542	-0.228	0.033	-0.058	0.000	0.017	0.057	0.014	0.014	-0.035
-0.318	0.060	-0.928	-0.355	0.160	-0.921	-0.494	-0.086	0.013	-0.025	-0.010	0.011	0.023	0.004	0.006	-0.032
-0.326	0.041	-0.920	-0.351	0.152	-0.924	-0.412	-0.217	-0.012	-0.037	-0.021	0.022	0.030	0.022	0.014	-0.030
-0.287	0.044	-0.920	-0.349	0.145	-0.926	-0.377	-0.092	-0.039	-0.000	-0.010	0.024	0.008	0.017	0.014	-0.022
-0.303	0.037	-0.948	-0.347	0.138	-0.928	-0.372	-0.116	-0.024	-0.018	-0.011	-0.002	0.007	0.023	0.014	-0.018
-0.299	0.010	-0.948	-0.343	0.131	-0.930	-0.369	-0.193	-0.026	-0.018	-0.031	0.001	0.003	0.048	0.014	-0.012
-0.283	-0.002	-0.940	-0.340	0.125	-0.932	-0.347	-0.156	-0.021	-0.006	-0.036	0.011	0.012	0.059	0.006	-0.018
-0.283	-0.002	-0.944	-0.338	0.118	-0.933	-0.315	-0.068	-0.014	-0.007	-0.030	0.008	0.012	0.057	0.010	-0.017
-0.303	-0.002	-0.920	-0.334	0.113	-0.936	-0.275	-0.242	0.026	-0.031	-0.024	0.034	0.007	0.056	0.014	-0.016
-0.276	0.014	-0.932	-0.333	0.108	-0.937	-0.229	-0.066	0.009	-0.005	-0.004	0.023	0.020	0.039	0.002	-0.018
-0.264	0.014	-0.912	-0.329	0.104	-0.938	-0.194	-0.168	0.010	0.003	-0.000	0.044	0.032	0.037	0.021	-0.021
-0.280	0.006	-0.940	-0.329	0.100	-0.939	-0.217	-0.019	0.003	-0.013	-0.004	0.018	0.017	0.043	0.006	-0.016
-0.283	-0.013	-0.948	-0.327	0.095	-0.940	-0.236	-0.105	-0.010	-0.019	-0.018	0.011	0.013	0.061	0.014	-0.018
-0.276	-0.025	-0.936	-0.326	0.091	-0.941	-0.213	-0.006	-0.037	-0.011	-0.026	0.023	0.021	0.072	0.002	-0.023
-0.287	-0.037	-0.960	-0.325	0.087	-0.942	-0.210	-0.084	-0.003	-0.025	-0.033	0.001	0.009	0.082	0.026	-0.026
-0.287	-0.048	-0.928	-0.324	0.084	-0.942	-0.132	-0.047	-0.003	-0.026	-0.042	0.033	0.009	0.092	0.006	-0.023
-0.280	-0.013	-0.912	-0.321	0.081	-0.943	-0.123	-0.125	-0.004	-0.020	-0.005	0.049	0.017	0.056	0.022	-0.024
-0.253	-0.006	-0.928	-0.321	0.079	-0.944	-0.110	0.005	-0.030	0.006	0.005	0.034	0.044	0.047	0.006	-0.021
-0.268	-0.017	-0.924	-0.320	0.077	-0.944	-0.111	-0.074	-0.059	-0.011	-0.004	0.039	0.029	0.057	0.010	-0.017
-0.260	-0.029	-0.952	-0.320	0.074	-0.945	-0.164	0.019	-0.070	-0.003	-0.013	0.011	0.037	0.067	0.017	-0.017
-0.264	-0.044	-0.940	-0.318	0.071	-0.945	-0.179	-0.055	-0.056	-0.008	-0.025	0.024	0.033	0.081	0.006	-0.020
-0.295	-0.037	-0.964	-0.321	0.067	-0.945	-0.195	0.141	-0.064	-0.036	-0.014	-0.001	0.003	0.072	0.029	-0.021
-0.291	-0.037	-0.975	-0.322	0.064	-0.945	-0.194	0.044	-0.042	-0.032	-0.010	-0.012	0.007	0.071	0.041	-0.025
-0.291	-0.037	-0.975	-0.322	0.060	-0.945	-0.203	0.043	-0.042	-0.031	-0.006	-0.012	0.007	0.070	0.041	-0.026
-0.291	-0.025	-0.964	-0.323	0.056	-0.945	-0.187	0.072	-0.062	-0.030	0.009	-0.001	0.007	0.057	0.029	-0.022
-0.287	-0.013	-0.972	-0.324	0.054	-0.944	-0.149	0.044	-0.052	-0.025	0.023	-0.008	0.011	0.044	0.037	-0.022
-0.291	-0.025	-0.995	-0.327	0.051	-0.944	-0.138	0.153	-0.065	-0.027	0.014	-0.033	0.007	0.054	0.060	-0.013
-0.303	-0.041	-0.999	-0.327	0.049	-0.944	-0.149	0.001	-0.097	-0.038	0.001	-0.036	0.005	0.068	0.064	-0.003
-0.260	-0.060	-1.003	-0.329	0.046	-0.943	-0.186	0.154	-0.182	0.007	-0.016	-0.041	0.038	0.086	0.068	0.003
-0.260	-0.068	-1.003	-0.333	0.043	-0.942	-0.218	0.242	-0.221	0.011	-0.021	-0.043	0.038	0.093	0.068	-0.004
-0.283	-0.079	-0.995	-0.340	0.042	-0.940	-0.119	0.358	-0.240	-0.006	-0.031	-0.037	0.015	0.103	0.060	-0.011
-0.333	-0.071	-0.960	-0.345	0.043	-0.938	-0.016	0.275	-0.203	-0.051	-0.024	-0.004	0.035	0.094	0.024	-0.029
-0.341	-0.060	-0.924	-0.347	0.045	-0.937	0.080	0.152	-0.146	-0.056	-0.015	0.031	0.043	0.081	0.012	-0.035
-0.341	-0.060	-0.909	-0.349	0.047	-0.936	0.090	0.074	-0.119	-0.055	-0.017	0.046	0.043	0.080	0.027	-0.038
-0.283	-0.044	-0.909	-0.352	0.049	-0.935	0.044	0.187	-0.120	0.006	-0.003	0.045	0.015	0.063	0.028	-0.025
-0.287	-0.048	-0.928	-0.354	0.049	-0.934	-0.019	0.111	-0.111	0.004	-0.007	0.024	0.012	0.066	0.008	-0.007
-0.264	-0.048	-0.920	-0.356	0.048	-0.933	-0.097	0.169	-0.137	0.029	-0.006	0.031	0.035	0.064	0.016	0.016
-0.257	-0.017	-0.932	-0.359	0.046	-0.932	-0.144	0.175	-0.155	0.040	0.027	0.019	0.042	0.032	0.004	0.028
-0.222	-0.068	-0.885	-0.363	0.044	-0.931	-0.158	0.223	-0.133	0.078	-0.021	0.065	0.077	0.081	0.052	0.042
-0.233	-0.075	-0.893	-0.367	0.041	-0.929	-0.192	0.241	-0.120	0.070	-0.026	0.056	0.066	0.088	0.044	0.049
-0.222	-0.087	-0.901	-0.373	0.037	-0.927	-0.232	0.366	-0.107	0.088	-0.034	0.046	0.077	0.098	0.036	0.059
-0.249	-0.075	-0.928	-0.378	0.032	-0.925	-0.266	0.251	-0.061	0.065	-0.017	0.017	0.050	0.086	0.008	0.070
-0.241	-0.095	-0.968	-0.381	0.028	-0.924	-0.216	0.182	-0.031	0.076	-0.032	-0.023	0.058	0.104	0.031	0.098
-0.226	-0.110	-0.999	-0.384	0.025	-0.923	-0.147	0.234	-0.021	0.095	-0.045	-0.056	0.073	0.118	0.063	0.125
-0.168	-0.095	-1.054	-0.390	0.024	-0.921	-0.023	0.332	-0.028	0.158	-0.029	-0.114	0.131	0.102	0.118	0.158
-0.172	-0.044	-1.098	-0.395	0.024	-0.918	0.008	0.342	-0.001	0.160	0.022	-0.159	0.127	0.051	0.162	0.185
-0.176	0.014	-1.145	-0.402	0.024	-0.915	0.004	0.402	-0.013	0.163	0.080	-0.210	0.123	0.008	0.209	0.196
-0.183	0.021	-1.145	-0.404	0.026	-0.915	0.058	0.134	-0.030	0.157	0.086	-0.210	0.116	0.017	0.209	0.181
-0.245	-0.017	-1.141	-0.406	0.028	-0.913	0.096	0.197	-0.078	0.098	0.045	-0.208	0.054	0.021	0.205	0.154
-0.287	-0.068	-1.113	-0.406	0.029	-0.913	0.047	0.018	-0.018	0.055	-0.006	-0.180	0.011	0.070	0.177	0.123
-0.318	-0.095	-1.066	-0.405	0.027	-0.914	-0.045	-0.039	0.072	0.023	-0.031	-0.133	0.020	0.096	0.130	0.099
-0.318	-0.095	-1.066	-0.403	0.024	-0.915	-0.086	-0.084	0.103	0.022	-0.028	-0.132	0.020	0.095	0.129	0.087
-0.264	-0.064	-1.023	-0.400	0.021	-0.916	-0.091	-0.145	0.100	0.072	0.005	-0.087	0.034	0.062	0.085	0.080
-0.249	-0.060	-0.987	-0.398	0.019	-0.917	-0.071	-0.081	0.056	0.086	0.011	-0.051	0.049	0.057	0.049	0.075
-0.253	-0.071	-0.940	-0.398	0.018	-0.917	-0.067	-0.021	-0.001	0.081	0.001	-0.003	0.045	0.068	0.002	0.067
-0.287	-0.060	-0.940	-0.395	0.017	-0.918	-0.018	-0.117	-0.012	0.044	0.013	-0.002	0.010	0.055	0.002	0.056
-0.299	-0.075	-0.936	-0.393	0.017	-0.919	-0.007	-0.100	-0.016	0.031	-0.002	0.003	0.002	0.070	0.002	0.038
-0.287	-0.098	-0.944	-0.392	0.017	-0.920	0.003	-0.018	0.006	0.042	-0.025	-0.005	0.009	0.093	0.006	0.028
-0.326	-0.106	-0.948	-0.390	0.016	-0.921	0.004	-0.140	0.049	0.001	-0.032	-0.008	0.029	0.101	0.010	0.025
-0.291	-0.098	-0.928	-0.387	0.015	-0.922	0.010	-0.125	0.061	0.033	-0.024	0.013	0.006	0.092	0.010	0.021
-0.287	-0.106	-0.928	-0.387	0.015	-0.922	-0.000	-0.001	0.033	0.036	-0.031	0.013	0.010	0.099	0.009	0.017
-0.310	-0.091	-0.940	-0.384	0.014	-0.923	-0.028	-0.130	0.019	0.011	-0.014	0.002	0.012	0.082	0.003	0.015
-0.295	-0.064	-0.928	-0.383	0.013	-0.924	-0.057	-0.044	-0.032	0.025	0.014	0.015	0.004	0.053	0.008	0.009
-0.326	-0.048	-0.940	-0.381	0.011	-0.925	-0.125	-0.121	-0.053	-0.008	0.031	0.004	0.026	0.036	0.004	-0.007
-0.318	-0.068	-0.932	-0.380	0.008	-0.925	-0.177	-0.036	-0.095	-0.001	0.015	0.012	0.018	0.054	0.003	-0.010
-0.360	-0.083	-0.924	-0.379	0.004	-0.925	-0.223	-0.054	-0.073	-0.045	0.003	0.020	0.060	0.067	0.011	-0.028
-0.318	-0.083	-0.940	-0.378	-0.001	-0.926	-0.279	-0.031	-0.070	-0.003	0.008	0.005	0.017	0.065	0.004	-0.037
-0.380	-0.110	-0.916	-0.374	-0.007	-0.927	-0.301	-0.215	-0.006	-0.069	-0.013	0.030	0.077	0.090	0.020	-0.044
-0.349	-0.122	-0.897	-0.369	-0.013	-0.929	-0.281	-0.277	0.043	-0.043	-0.019	0.052	0.047	0.099	0.041	-0.045
-0.330	-0.095	-0.905	-0.370	-0.018	-0.929	-0.259	0.048	0.031	-0.023	0.013	0.043	0.028	0.070	0.033	-0.050
-0.341	-0.110	-0.893	-0.367	-0.022	-0.930	-0.221	-0.158	0.011	-0.038	0.002	0.056	0.040	0.084	0.045	-0.046
-0.314	-0.122	-0.877	-0.367	-0.026	-0.930	-0.187	0.021	-0.021	-0.010	-0.006	0.072	0.014	0.093	0.061	-0.038
-0.341	-0.126	-0.905	-0.364	-0.029	-0.931	-0.160	-0.141	0.021	-0.040	-0.006	0.045	0.042	0.095	0.034	-0.037
-0.287	-0.133	-0.869	-0.362	-0.031	-0.931	-0.074	-0.102	0.050	0.012	-0.012	0.081	0.011	0.100	0.070	-0.036
-0.314	-0.122	-0.893	-0.366	-0.033	-0.930	-0.042	0.212	0.042	-0.011	0.001	0.056	0.017	0.086	0.047	-0.039
-0.326	-0.133	-0.877	-0.364	-0.033	-0.931	0.029	-0.129	0.084	-0.025	-0.010	0.073	0.029	0.096	0.064	-0.043
-0.330	-0.137	-0.877	-0.363	-0.032	-0.931	0.088	-0.036	0.069	-0.030	-0.015	0.073	0.033	0.098	0.065	-0.045
-0.353	-0.129	-0.897	-0.362	-0.033	-0.932	0.025	-0.040	0.078	-0.054	-0.007	0.054	0.057	0.088	0.045	-0.042
-0.310	-0.141	-0.905	-0.361	-0.032	-0.932	0.075	-0.046	0.048	-0.012	-0.019	0.046	0.015	0.098	0.037	-0.045
-0.310	-0.137	-0.928	-0.363	-0.031	-0.931	0.070	0.097	0.023	-0.011	-0.016	0.022	0.016	0.092	0.014	-0.040
-0.353	-0.145	-0.916	-0.362	-0.031	-0.932	0.052	-0.048	0.041	-0.054	-0.024	0.034	0.059	0.098	0.026	-0.034
-0.322	-0.149	-0.940	-0.361	-0.029	-0.932	0.143	-0.036	0.030	-0.024	-0.030	0.011	0.028	0.101	0.002	-0.036
-0.330	-0.133	-0.932	-0.361	-0.027	-0.932	0.128	-0.025	0.018	-0.032	-0.016	0.019	0.036	0.084	0.011	-0.034
-0.330	-0.141	-0.920	-0.360	-0.026	-0.933	0.087	-0.041	0.026	-0.033	-0.025	0.031	0.037	0.090	0.023	-0.032
-0.303	-0.126	-0.952	-0.361	-0.025	-0.932	0.054	0.098	0.021	-0.005	-0.010	-0.001	0.011	0.073	0.008	-0.032
-0.345	-0.133	-0.928	-0.359	-0.025	-0.933	0.054	-0.133	0.026	-0.049	-0.018	0.024	0.054	0.080	0.016	-0.030
-0.318	-0.137	-0.940	-0.358	-0.025	-0.933	0.022	-0.048	0.008	-0.024	-0.022	0.012	0.027	0.082	0.005	-0.027
-0.314	-0.129	-0.936	-0.356	-0.024	-0.934	0.034	-0.067	0.008	-0.021	-0.015	0.017	0.024	0.073	0.009	-0.027
-0.307	-0.129	-0.916	-0.356	-0.025	-0.934	0.005	-0.002	0.022	-0.014	-0.014	0.037	0.017	0.071	0.029	-0.025
-0.299	-0.126	-0.944	-0.357	-0.026	-0.934	-0.017	0.033	0.022	-0.006	-0.010	0.009	0.010	0.066	0.002	-0.022
-0.330	-0.133	-0.944	-0.354	-0.026	-0.935	-0.003	-0.137	0.034	-0.039	-0.017	0.010	0.041	0.073	0.002	-0.017
-0.295	-0.133	-0.936	-0.353	-0.027	-0.935	-0.028	-0.047	0.034	-0.005	-0.016	0.018	0.007	0.073	0.010	-0.023
-0.291	-0.126	-0.956	-0.352	-0.028	-0.935	0.014	-0.025	0.039	-0.002	-0.008	-0.001	0.004	0.064	0.009	-0.025
-0.333	-0.156	-0.924	-0.350	-0.028	-0.936	0.029	-0.129	0.044	-0.047	-0.038	0.031	0.047	0.094	0.023	-0.021
-0.303	-0.126	-0.940	-0.351	-0.028	-0.936	0.009	0.057	0.031	-0.015	-0.007	0.015	0.016	0.062	0.007	-0.026
-0.299	-0.137	-0.924	-0.350	-0.028	-0.936	0.031	-0.052	0.046	-0.013	-0.019	0.031	0.013	0.073	0.023	-0.030
-0.307	-0.133	-0.909	-0.349	-0.029	-0.937	-0.004	-0.012	0.058	-0.021	-0.014	0.047	0.020	0.068	0.039	-0.026
-0.303	-0.118	-0.940	-0.348	-0.029	-0.937	0.001	-0.057	0.047	-0.018	0.002	0.016	0.017	0.052	0.008	-0.031
-0.307	-0.149	-0.924	-0.348	-0.029	-0.937	0.050	-0.019	0.025	-0.022	-0.029	0.032	0.021	0.082	0.024	-0.033
-0.330	-0.133	-0.944	-0.346	-0.029	-0.938	0.035	-0.068	0.018	-0.047	-0.014	0.013	0.044	0.067	0.004	-0.031
-0.299	-0.137	-0.920	-0.344	-0.029	-0.938	0.034	-0.098	0.026	-0.018	-0.018	0.037	0.014	0.070	0.028	-0.032
-0.303	-0.149	-0.940	-0.343	-0.027	-0.939	0.088	-0.038	-0.004	-0.023	-0.031	0.018	0.018	0.081	0.009	-0.037
-0.299	-0.126	-0.928	-0.343	-0.027	-0.939	0.039	0.008	0.012	-0.019	-0.008	0.030	0.015	0.058	0.021	-0.030
-0.326	-0.141	-0.924	-0.342	-0.027	-0.939	0.042	-0.067	0.014	-0.047	-0.024	0.034	0.042	0.073	0.025	-0.031
-0.280	-0.133	-0.928	-0.342	-0.025	-0.939	0.094	-0.007	-0.004	-0.001	-0.018	0.030	0.004	0.066	0.021	-0.029
-0.303	-0.122	-0.924	-0.341	-0.025	-0.940	0.034	-0.020	-0.015	-0.025	-0.007	0.034	0.019	0.054	0.025	-0.028
-0.291	-0.129	-0.940	-0.342	-0.024	-0.939	0.054	0.030	-0.029	-0.013	-0.015	0.018	0.008	0.062	0.009	-0.021
-0.287	-0.137	-0.924	-0.340	-0.024	-0.940	0.025	-0.110	-0.009	-0.011	-0.023	0.035	0.004	0.070	0.025	-0.025
-0.287	-0.133	-0.928	-0.341	-0.023	-0.940	0.070	0.071	-0.019	-0.010	-0.020	0.031	0.005	0.066	0.022	-0.024
-0.299	-0.129	-0.928	-0.340	-0.022	-0.940	0.069	-0.063	0.000	-0.023	-0.018	0.031	0.017	0.062	0.022	-0.028
-0.295	-0.106	-0.924	-0.340	-0.021	-0.940	0.049	0.040	0.007	-0.018	0.005	0.035	0.013	0.039	0.026	-0.030
-0.310	-0.129	-0.932	-0.339	-0.020	-0.941	0.063	-0.068	-0.001	-0.035	-0.019	0.028	0.028	0.063	0.018	-0.033
-0.299	-0.122	-0.932	-0.339	-0.019	-0.941	0.075	-0.004	-0.012	-0.023	-0.013	0.028	0.017	0.055	0.018	-0.034
-0.303	-0.126	-0.936	-0.338	-0.018	-0.941	0.060	-0.016	0.003	-0.028	-0.017	0.024	0.021	0.060	0.014	-0.030
-0.307	-0.118	-0.948	-0.337	-0.018	-0.941	0.053	-0.078	0.013	-0.033	-0.010	0.013	0.026	0.053	0.002	-0.031
-0.272	-0.122	-0.924	-0.338	-0.016	-0.941	0.077	0.094	-0.014	0.003	-0.015	0.036	0.009	0.057	0.026	-0.031
-0.318	-0.122	-0.936	-0.338	-0.015	-0.941	0.090	-0.036	-0.006	-0.044	-0.017	0.024	0.038	0.058	0.014	-0.026
-0.299	-0.102	-0.940	-0.337	-0.014	-0.941	0.087	-0.028	-0.010	-0.025	0.001	0.020	0.019	0.039	0.010	-0.028
-0.280	-0.118	-0.944	-0.338	-0.012	-0.941	0.071	0.074	-0.018	-0.005	-0.015	0.016	0.000	0.055	0.006	-0.031
-0.310	-0.110	-0.932	-0.337	-0.011	-0.941	0.067	-0.039	-0.023	-0.036	-0.009	0.028	0.030	0.048	0.018	-0.029
-0.283	-0.118	-0.920	-0.336	-0.010	-0.942	0.053	-0.080	-0.022	-0.011	-0.017	0.041	0.004	0.057	0.029	-0.030
-0.307	-0.122	-0.936	-0.336	-0.010	-0.942	0.057	-0.005	-0.023	-0.034	-0.022	0.025	0.027	0.062	0.013	-0.029
-0.307	-0.110	-0.952	-0.334	-0.009	-0.943	0.039	-0.081	-0.031	-0.036	-0.011	0.010	0.027	0.051	0.003	-0.025
-0.268	-0.118	-0.936	-0.335	-0.008	-0.942	0.065	0.082	-0.045	0.004	-0.020	0.025	0.011	0.060	0.013	-0.027
-0.287	-0.110	-0.948	-0.334	-0.006	-0.942	0.075	-0.059	-0.030	-0.016	-0.014	0.014	0.009	0.054	0.001	-0.024
-0.307	-0.098	-0.948	-0.336	-0.005	-0.942	0.057	0.083	-0.037	-0.034	-0.003	0.013	0.028	0.043	0.000	-0.023
-0.287	-0.095	-0.936	-0.335	-0.004	-0.942	0.069	-0.048	-0.018	-0.016	-0.000	0.025	0.009	0.040	0.012	-0.029
-0.295	-0.102	-0.936	-0.335	-0.003	-0.942	0.071	0.019	-0.021	-0.023	-0.009	0.025	0.017	0.049	0.011	-0.031
-0.303	-0.110	-0.936	-0.335	-0.002	-0.942	0.088	0.002	-0.017	-0.031	-0.018	0.025	0.025	0.058	0.011	-0.027
-0.295	-0.095	-0.940	-0.333	0.000	-0.943	0.099	-0.084	-0.033	-0.025	-0.005	0.022	0.017	0.044	0.007	-0.029
-0.283	-0.095	-0.948	-0.334	0.002	-0.943	0.105	0.036	-0.040	-0.013	-0.007	0.014	0.006	0.046	0.002	-0.028
-0.299	-0.071	-0.952	-0.333	0.004	-0.943	0.090	-0.053	-0.030	-0.029	0.015	0.010	0.022	0.024	0.006	-0.026
-0.295	-0.102	-0.952	-0.333	0.005	-0.943	0.063	0.024	-0.044	-0.025	-0.017	0.010	0.019	0.057	0.006	-0.032
-0.295	-0.102	-0.952	-0.333	0.006	-0.943	0.077	-0.006	-0.040	-0.025	-0.019	0.010	0.019	0.059	0.006	-0.033
-0.330	-0.114	-0.952	-0.330	0.008	-0.944	0.081	-0.128	-0.023	-0.062	-0.031	0.011	0.054	0.072	0.006	-0.034
-0.287	-0.102	-0.956	-0.330	0.010	-0.944	0.124	-0.016	-0.035	-0.020	-0.022	0.007	0.012	0.062	0.010	-0.032
-0.299	-0.098	-0.960	-0.328	0.013	-0.945	0.158	-0.086	-0.027	-0.034	-0.021	0.004	0.024	0.060	0.014	-0.035
-0.276	-0.098	-0.932	-0.329	0.016	-0.944	0.153	0.028	-0.039	-0.010	-0.024	0.031	0.001	0.061	0.014	-0.027
-0.307	-0.091	-0.960	-0.327	0.018	-0.945	0.158	-0.101	-0.011	-0.043	-0.019	0.004	0.032	0.055	0.014	-0.029
-0.280	-0.098	-0.944	-0.326	0.021	-0.945	0.136	-0.016	-0.009	-0.017	-0.029	0.020	0.005	0.065	0.002	-0.026
-0.283	-0.095	-0.936	-0.324	0.023	-0.946	0.126	-0.085	0.016	-0.022	-0.027	0.029	0.009	0.063	0.011	-0.025
-0.268	-0.083	-0.936	-0.324	0.024	-0.946	0.104	-0.014	0.017	-0.007	-0.017	0.029	0.006	0.054	0.011	-0.020
-0.268	-0.075	-0.944	-0.324	0.025	-0.946	0.087	0.008	0.032	-0.007	-0.010	0.021	0.007	0.049	0.003	-0.020
-0.272	-0.083	-0.940	-0.324	0.027	-0.946	0.098	-0.014	0.026	-0.011	-0.019	0.025	0.004	0.059	0.007	-0.018
-0.268	-0.079	-0.928	-0.324	0.028	-0.946	0.105	0.001	0.015	-0.008	-0.017	0.037	0.009	0.057	0.017	-0.020
-0.276	-0.071	-0.944	-0.325	0.030	-0.945	0.116	0.055	0.014	-0.014	-0.011	0.021	0.002	0.051	0.000	-0.020
-0.291	-0.079	-0.960	-0.323	0.031	-0.946	0.102	-0.067	0.026	-0.031	-0.020	0.005	0.013	0.060	0.018	-0.021
-0.272	-0.068	-0.960	-0.323	0.033	-0.946	0.092	-0.001	0.020	-0.012	-0.010	0.005	0.006	0.050	0.019	-0.022
-0.276	-0.079	-0.944	-0.324	0.034	-0.945	0.087	0.052	0.019	-0.015	-0.022	0.021	0.002	0.064	0.005	-0.024
-0.287	-0.048	-0.964	-0.323	0.035	-0.946	0.096	-0.039	0.020	-0.027	0.007	0.001	0.010	0.036	0.025	-0.023
-0.287	-0.064	-0.952	-0.323	0.037	-0.946	0.108	0.010	-0.004	-0.027	-0.010	0.013	0.011	0.054	0.014	-0.025
-0.283	-0.056	-0.948	-0.323	0.039	-0.946	0.107	0.006	-0.011	-0.023	-0.004	0.017	0.008	0.048	0.011	-0.024
-0.280	-0.060	-0.960	-0.321	0.041	-0.946	0.108	-0.125	-0.015	-0.022	-0.010	0.006	0.005	0.054	0.022	-0.023
-0.272	-0.048	-0.952	-0.322	0.042	-0.946	0.095	0.058	-0.030	-0.013	-0.000	0.013	0.003	0.044	0.014	-0.025
-0.276	-0.052	-0.960	-0.319	0.044	-0.947	0.080	-0.105	-0.030	-0.019	-0.005	0.006	0.002	0.050	0.021	-0.026
-0.295	-0.056	-0.960	-0.318	0.046	-0.947	0.111	-0.055	-0.038	-0.040	-0.011	0.006	0.022	0.055	0.020	-0.025
-0.287	-0.041	-0.960	-0.320	0.048	-0.946	0.113	0.075	-0.043	-0.031	0.002	0.006	0.015	0.042	0.019	-0.027
-0.268	-0.048	-0.948	-0.318	0.049	-0.947	0.083	-0.071	-0.011	-0.013	-0.007	0.018	0.003	0.052	0.007	-0.029
-0.280	-0.029	-0.960	-0.316	0.051	-0.947	0.098	-0.103	-0.031	-0.027	0.010	0.007	0.010	0.035	0.018	-0.027
-0.283	-0.029	-0.956	-0.316	0.053	-0.947	0.098	0.017	-0.054	-0.030	0.008	0.011	0.015	0.037	0.014	-0.028
-0.283	-0.025	-0.964	-0.315	0.054	-0.948	0.066	-0.073	-0.039	-0.032	0.011	0.003	0.015	0.035	0.021	-0.028
-0.283	-0.025	-0.964	-0.313	0.056	-0.948	0.069	-0.065	-0.056	-0.033	0.010	0.003	0.016	0.037	0.021	-0.027
-0.276	-0.052	-0.979	-0.312	0.058	-0.948	0.099	-0.075	-0.036	-0.027	-0.019	-0.012	0.009	0.066	0.036	-0.028
-0.264	-0.037	-0.952	-0.312	0.059	-0.948	0.098	0.003	-0.026	-0.016	-0.005	0.016	0.002	0.052	0.009	-0.027
-0.283	-0.021	-0.960	-0.309	0.061	-0.949	0.078	-0.153	-0.000	-0.038	0.009	0.009	0.018	0.039	0.016	-0.027
-0.268	-0.033	-0.960	-0.308	0.062	-0.949	0.084	-0.025	-0.014	-0.023	-0.004	0.009	0.004	0.053	0.016	-0.028
-0.276	-0.025	-0.968	-0.306	0.063	-0.950	0.075	-0.083	-0.027	-0.033	0.002	0.001	0.012	0.047	0.024	-0.029
-0.272	-0.037	-0.968	-0.305	0.064	-0.950	0.066	-0.042	-0.035	-0.030	-0.011	0.002	0.008	0.061	0.024	-0.026
-0.268	-0.029	-0.972	-0.305	0.066	-0.950	0.077	-0.009	-0.027	-0.026	-0.004	-0.002	0.005	0.056	0.028	-0.023
-0.260	-0.029	-0.960	-0.303	0.067	-0.951	0.083	-0.083	-0.011	-0.020	-0.006	0.010	0.003	0.058	0.016	-0.021
-0.249	-0.021	-0.972	-0.301	0.069	-0.951	0.111	-0.093	0.001	-0.010	0.000	-0.001	0.014	0.052	0.027	-0.017
-0.264	-0.044	-0.979	-0.299	0.072	-0.952	0.149	-0.136	-0.012	-0.029	-0.026	-0.008	0.001	0.078	0.035	-0.012
-0.241	-0.044	-0.972	-0.298	0.075	-0.952	0.193	-0.027	-0.016	-0.006	-0.029	-0.001	0.022	0.080	0.027	-0.014
-0.237	-0.037	-0.979	-0.297	0.078	-0.952	0.189	-0.030	-0.041	-0.003	-0.025	-0.009	0.025	0.075	0.035	-0.012
-0.272	-0.017	-0.991	-0.295	0.082	-0.952	0.168	-0.091	-0.027	-0.040	-0.009	-0.020	0.010	0.058	0.046	-0.010
-0.230	-0.010	-0.960	-0.295	0.084	-0.952	0.132	-0.020	-0.019	0.002	-0.003	0.011	0.033	0.052	0.015	-0.011
-0.241	0.002	-0.956	-0.294	0.085	-0.952	0.088	-0.042	-0.014	-0.010	0.007	0.015	0.021	0.043	0.011	-0.010
-0.230	-0.013	-0.940	-0.294	0.087	-0.952	0.078	-0.005	0.005	0.001	-0.010	0.031	0.032	0.060	0.005	-0.001
-0.210	0.002	-0.936	-0.294	0.087	-0.952	0.038	0.011	0.033	0.020	0.005	0.035	0.051	0.047	0.009	-0.003
-0.210	-0.010	-0.940	-0.297	0.088	-0.951	0.058	0.193	0.016	0.024	-0.007	0.030	0.051	0.061	0.005	-0.004
-0.233	-0.013	-0.944	-0.297	0.088	-0.951	0.044	0.025	0.048	0.001	-0.011	0.026	0.027	0.067	0.001	-0.003
-0.249	-0.021	-0.940	-0.300	0.089	-0.950	0.077	0.120	0.021	-0.012	-0.020	0.029	0.012	0.077	0.005	-0.011
-0.233	-0.013	-0.944	-0.300	0.090	-0.950	0.087	0.028	0.020	0.004	-0.013	0.025	0.027	0.071	0.001	-0.020
-0.276	-0.010	-0.968	-0.303	0.091	-0.949	0.072	0.135	0.005	-0.036	-0.010	0.000	0.016	0.070	0.023	-0.024
-0.280	-0.002	-0.975	-0.303	0.092	-0.948	0.085	0.036	-0.009	-0.039	-0.004	-0.008	0.020	0.064	0.031	-0.026
-0.272	0.014	-0.972	-0.302	0.093	-0.949	0.041	-0.042	-0.012	-0.033	0.011	-0.004	0.012	0.050	0.027	-0.027
-0.272	-0.002	-0.964	-0.305	0.093	-0.948	0.018	0.160	-0.050	-0.030	-0.005	0.003	0.013	0.067	0.020	-0.024
-0.249	-0.010	-0.952	-0.303	0.094	-0.948	0.011	-0.082	-0.030	-0.008	-0.013	0.016	0.010	0.077	0.008	-0.020
-0.249	-0.002	-0.948	-0.304	0.094	-0.948	0.019	0.033	-0.022	-0.008	-0.005	0.019	0.010	0.071	0.004	-0.016
-0.249	-0.002	-0.948	-0.304	0.095	-0.948	0.080	0.005	-0.043	-0.008	-0.007	0.019	0.010	0.073	0.004	-0.010
-0.241	0.014	-0.940	-0.304	0.097	-0.948	0.069	0.036	-0.038	0.000	0.007	0.027	0.017	0.059	0.004	-0.013
-0.237	0.029	-0.956	-0.305	0.098	-0.947	0.093	0.039	-0.039	0.004	0.021	0.011	0.021	0.045	0.012	-0.014
-0.264	0.014	-0.944	-0.305	0.100	-0.947	0.065	0.023	-0.058	-0.022	0.004	0.022	0.007	0.062	0.000	-0.016
-0.260	0.017	-0.960	-0.307	0.101	-0.946	0.054	0.108	-0.047	-0.017	0.007	0.006	0.003	0.060	0.016	-0.019
-0.264	0.010	-0.948	-0.307	0.102	-0.946	0.069	0.048	-0.057	-0.020	-0.002	0.017	0.007	0.069	0.004	-0.024
-0.268	0.006	-0.944	-0.308	0.103	-0.946	0.062	0.050	-0.058	-0.023	-0.007	0.021	0.011	0.075	0.000	-0.025
-0.264	0.014	-0.944	-0.308	0.105	-0.945	0.083	0.029	-0.061	-0.019	-0.001	0.021	0.008	0.069	0.000	-0.024
-0.272	-0.010	-0.940	-0.307	0.107	-0.946	0.094	-0.046	-0.070	-0.028	-0.026	0.025	0.016	0.093	0.004	-0.025
-0.249	-0.006	-0.940	-0.308	0.109	-0.945	0.088	0.045	-0.099	-0.004	-0.024	0.024	0.007	0.091	0.004	-0.021
-0.272	0.014	-0.968	-0.305	0.111	-0.946	0.084	-0.120	-0.080	-0.030	-0.006	-0.003	0.017	0.073	0.023	-0.022
-0.257	0.010	-0.979	-0.305	0.113	-0.946	0.122	0.018	-0.094	-0.014	-0.013	-0.015	0.002	0.078	0.035	-0.019
-0.276	0.006	-0.979	-0.303	0.116	-0.946	0.142	-0.102	-0.045	-0.036	-0.019	-0.014	0.021	0.084	0.035	-0.021
-0.257	0.002	-0.952	-0.301	0.120	-0.946	0.206	-0.081	-0.017	-0.018	-0.027	0.013	0.002	0.089	0.007	-0.022
-0.260	0.025	-0.956	-0.301	0.123	-0.946	0.225	-0.029	0.005	-0.023	-0.008	0.009	0.006	0.067	0.011	-0.022
-0.264	0.033	-0.956	-0.298	0.128	-0.946	0.249	-0.157	-0.001	-0.029	-0.004	0.009	0.010	0.060	0.011	-0.015
-0.241	0.029	-0.972	-0.296	0.132	-0.946	0.238	-0.061	-0.007	-0.008	-0.012	-0.006	0.012	0.065	0.027	-0.008
-0.226	0.029	-0.972	-0.293	0.136	-0.946	0.254	-0.173	0.017	0.004	-0.017	-0.006	0.028	0.067	0.027	-0.006
-0.210	0.021	-0.956	-0.292	0.142	-0.946	0.322	-0.053	-0.009	0.018	-0.030	0.009	0.043	0.075	0.011	0.001
-0.245	0.021	-0.972	-0.291	0.149	-0.945	0.372	-0.055	0.019	-0.017	-0.037	-0.007	0.008	0.076	0.027	-0.002
-0.214	0.025	-0.944	-0.288	0.157	-0.945	0.449	-0.108	0.033	0.011	-0.041	0.020	0.039	0.074	0.001	-0.008
-0.241	0.044	-0.948	-0.288	0.166	-0.943	0.510	-0.017	0.028	-0.016	-0.031	0.015	0.012	0.055	0.003	-0.014
-0.241	0.064	-0.940	-0.286	0.175	-0.942	0.524	-0.089	0.023	-0.018	-0.021	0.021	0.011	0.037	0.005	-0.011
-0.237	0.072	-0.956	-0.285	0.185	-0.940	0.537	-0.053	-0.014	-0.015	-0.023	0.004	0.015	0.030	0.011	-0.011
-0.218	0.079	-0.944	-0.284	0.195	-0.939	0.543	-0.034	-0.020	0.003	-0.025	0.014	0.034	0.023	0.001	-0.008
-0.214	0.068	-0.948	-0.284	0.205	-0.937	0.537	0.004	-0.020	0.007	-0.046	0.008	0.038	0.036	0.003	-0.005
-0.222	0.087	-0.948	-0.285	0.214	-0.934	0.524	0.045	-0.008	0.000	-0.036	0.006	0.030	0.017	0.002	-0.004
-0.222	0.110	-0.920	-0.285	0.224	-0.932	0.520	0.019	0.002	0.000	-0.023	0.031	0.030	0.005	0.025	-0.006
-0.222	0.110	-0.920	-0.286	0.233	-0.930	0.500	0.036	0.004	0.001	-0.032	0.029	0.029	0.004	0.025	-0.015
-0.226	0.129	-0.909	-0.287	0.242	-0.927	0.490	0.068	-0.008	-0.002	-0.021	0.038	0.026	0.023	0.037	-0.017
-0.253	0.126	-0.912	-0.286	0.250	-0.925	0.461	-0.011	-0.005	-0.029	-0.033	0.032	0.002	0.018	0.033	-0.020
-0.222	0.160	-0.897	-0.287	0.258	-0.923	0.432	0.035	-0.022	0.002	-0.006	0.046	0.029	0.052	0.049	-0.016
-0.237	0.172	-0.905	-0.287	0.265	-0.921	0.403	-0.003	0.006	-0.013	-0.002	0.036	0.013	0.063	0.041	-0.016
-0.199	0.187	-0.897	-0.289	0.272	-0.918	0.411	0.160	-0.012	0.028	0.006	0.041	0.052	0.078	0.049	-0.007
-0.237	0.184	-0.920	-0.289	0.280	-0.916	0.439	-0.023	0.003	-0.011	-0.006	0.015	0.013	0.073	0.026	-0.010
-0.214	0.184	-0.909	-0.291	0.289	-0.912	0.484	0.149	0.003	0.015	-0.014	0.023	0.036	0.073	0.038	-0.007
-0.260	0.199	-0.936	-0.291	0.297	-0.909	0.503	-0.027	0.023	-0.032	-0.007	-0.007	0.010	0.088	0.010	-0.015
-0.241	0.199	-0.928	-0.291	0.305	-0.907	0.465	0.024	0.013	-0.012	-0.016	-0.002	0.009	0.088	0.018	-0.013
-0.253	0.218	-0.909	-0.291	0.313	-0.904	0.435	-0.030	0.016	-0.024	-0.004	0.015	0.003	0.107	0.038	-0.020
-0.233	0.218	-0.912	-0.292	0.321	-0.901	0.441	0.060	-0.006	-0.004	-0.011	0.008	0.017	0.106	0.034	-0.014
-0.257	0.222	-0.912	-0.291	0.328	-0.899	0.432	-0.014	0.002	-0.028	-0.015	0.006	0.007	0.110	0.034	-0.010
-0.226	0.238	-0.916	-0.290	0.336	-0.896	0.437	-0.048	0.013	0.002	-0.007	-0.000	0.024	0.125	0.030	-0.002
-0.218	0.253	-0.916	-0.292	0.343	-0.893	0.454	0.087	0.016	0.011	0.001	-0.004	0.032	0.140	0.030	0.003
-0.218	0.249	-0.916	-0.291	0.351	-0.890	0.465	-0.051	0.029	0.011	-0.011	-0.007	0.032	0.136	0.030	0.011
-0.218	0.261	-0.924	-0.294	0.359	-0.886	0.435	0.159	-0.002	0.013	-0.007	-0.018	0.031	0.147	0.022	0.011
-0.222	0.269	-0.912	-0.295	0.366	-0.883	0.421	0.077	0.004	0.011	-0.006	-0.010	0.027	0.155	0.034	0.009
-0.241	0.280	-0.912	-0.298	0.372	-0.879	0.376	0.196	0.008	-0.005	-0.001	-0.014	0.008	0.166	0.034	0.010
-0.245	0.292	-0.916	-0.300	0.378	-0.876	0.358	0.138	0.004	-0.006	0.005	-0.021	0.004	0.177	0.030	0.015
-0.233	0.311	-0.916	-0.304	0.384	-0.872	0.343	0.203	-0.002	0.009	0.018	-0.025	0.015	0.196	0.030	0.033
-0.218	0.292	-0.948	-0.307	0.391	-0.868	0.397	0.181	0.012	0.027	-0.008	-0.061	0.031	0.177	0.001	0.054
-0.172	0.323	-0.952	-0.316	0.399	-0.861	0.525	0.555	0.001	0.083	0.015	-0.072	0.077	0.208	0.005	0.070
-0.199	0.369	-0.995	-0.328	0.409	-0.852	0.589	0.705	0.024	0.068	0.051	-0.125	0.050	0.254	0.049	0.059
-0.233	0.381	-0.991	-0.338	0.420	-0.842	0.632	0.641	-0.009	0.044	0.052	-0.130	0.015	0.266	0.045	0.032
-0.372	0.369	-0.975	-0.344	0.429	-0.835	0.574	0.376	-0.036	-0.089	0.031	-0.122	0.123	0.254	0.029	-0.005
-0.410	0.307	-0.920	-0.349	0.438	-0.829	0.499	0.313	-0.093	-0.122	-0.039	-0.073	0.162	0.192	0.026	-0.036
-0.360	0.303	-0.786	-0.349	0.443	-0.826	0.291	0.067	-0.127	-0.072	-0.048	0.058	0.112	0.189	0.160	-0.053
-0.314	0.315	-0.763	-0.350	0.446	-0.824	0.111	0.145	-0.158	-0.025	-0.040	0.080	0.065	0.200	0.184	-0.030
-0.280	0.319	-0.806	-0.350	0.447	-0.824	0.006	0.058	-0.119	0.010	-0.036	0.036	0.031	0.204	0.140	0.004
-0.214	0.361	-0.849	-0.353	0.446	-0.822	-0.015	0.245	-0.043	0.078	0.006	-0.009	0.034	0.247	0.097	0.050
-0.218	0.412	-0.881	-0.356	0.446	-0.821	0.000	0.202	-0.004	0.078	0.057	-0.041	0.031	0.297	0.065	0.095
-0.164	0.458	-0.889	-0.358	0.446	-0.820	-0.086	0.223	-0.087	0.134	0.104	-0.050	0.084	0.344	0.058	0.135
-0.145	0.427	-0.944	-0.359	0.442	-0.822	-0.347	0.221	-0.235	0.154	0.077	-0.103	0.104	0.314	0.002	0.162
-0.141	0.357	-1.003	-0.359	0.434	-0.826	-0.586	0.231	-0.298	0.158	0.015	-0.158	0.107	0.244	0.057	0.186
-0.141	0.296	-1.035	-0.360	0.425	-0.831	-0.670	0.243	-0.318	0.159	-0.037	-0.185	0.107	0.183	0.089	0.197
-0.160	0.269	-1.102	-0.358	0.416	-0.836	-0.598	0.079	-0.279	0.138	-0.056	-0.247	0.088	0.156	0.156	0.212
-0.180	0.296	-1.117	-0.353	0.412	-0.840	-0.294	-0.164	-0.252	0.113	-0.025	-0.259	0.069	0.184	0.172	0.231
-0.103	0.357	-1.113	-0.348	0.412	-0.842	-0.112	-0.155	-0.204	0.184	0.037	-0.252	0.146	0.246	0.168	0.250
-0.045	0.369	-1.078	-0.344	0.411	-0.844	-0.048	-0.099	-0.079	0.239	0.049	-0.215	0.203	0.258	0.132	0.257
-0.014	0.350	-1.042	-0.343	0.409	-0.846	-0.081	-0.056	0.026	0.268	0.032	-0.178	0.234	0.240	0.097	0.249
-0.080	0.300	-1.031	-0.343	0.406	-0.847	-0.111	-0.008	0.113	0.202	-0.015	-0.164	0.169	0.190	0.085	0.232
-0.176	0.265	-1.039	-0.340	0.402	-0.850	-0.125	-0.240	0.214	0.103	-0.046	-0.169	0.073	0.156	0.093	0.199
-0.149	0.276	-1.015	-0.341	0.399	-0.851	-0.043	0.012	0.260	0.131	-0.031	-0.144	0.100	0.168	0.070	0.163
-0.195	0.303	-1.019	-0.341	0.398	-0.852	0.043	-0.130	0.260	0.084	-0.003	-0.147	0.053	0.196	0.074	0.142
-0.187	0.319	-0.999	-0.339	0.399	-0.852	0.180	-0.162	0.213	0.090	0.011	-0.127	0.061	0.212	0.054	0.141
-0.160	0.338	-0.968	-0.337	0.402	-0.851	0.235	-0.185	0.205	0.115	0.028	-0.095	0.088	0.232	0.023	0.128
-0.149	0.354	-0.948	-0.339	0.403	-0.850	0.175	0.027	0.206	0.128	0.042	-0.077	0.100	0.248	0.003	0.113
-0.183	0.373	-0.936	-0.339	0.404	-0.850	0.107	-0.032	0.143	0.093	0.060	-0.065	0.065	0.268	0.008	0.097
-0.249	0.373	-0.940	-0.341	0.406	-0.848	0.122	0.107	0.032	0.030	0.058	-0.071	0.000	0.269	0.004	0.067
-0.260	0.350	-0.952	-0.341	0.406	-0.848	0.035	0.066	-0.032	0.019	0.035	-0.083	0.012	0.246	0.008	0.032
-0.318	0.354	-0.944	-0.338	0.405	-0.850	-0.099	-0.184	-0.031	-0.043	0.040	-0.073	0.070	0.251	0.000	0.009
-0.322	0.334	-0.936	-0.333	0.402	-0.853	-0.150	-0.254	-0.057	-0.051	0.023	-0.062	0.073	0.232	0.008	-0.003
-0.303	0.338	-0.952	-0.329	0.399	-0.856	-0.211	-0.192	-0.063	-0.036	0.031	-0.074	0.054	0.236	0.008	-0.015
-0.303	0.338	-0.952	-0.328	0.395	-0.858	-0.254	-0.027	-0.068	-0.037	0.035	-0.072	0.054	0.237	0.008	-0.013
-0.283	0.346	-0.916	-0.320	0.390	-0.863	-0.271	-0.396	-0.066	-0.026	0.047	-0.031	0.034	0.245	0.027	-0.005
-0.264	0.311	-0.901	-0.317	0.386	-0.866	-0.272	-0.132	-0.075	-0.009	0.016	-0.012	0.015	0.211	0.042	-0.011
-0.241	0.288	-0.893	-0.317	0.382	-0.868	-0.260	0.024	-0.079	0.013	-0.003	-0.002	0.008	0.189	0.050	-0.014
-0.295	0.307	-0.897	-0.313	0.376	-0.872	-0.304	-0.219	-0.004	-0.044	0.022	-0.003	0.046	0.209	0.046	-0.021
-0.280	0.307	-0.912	-0.311	0.369	-0.876	-0.357	-0.158	0.051	-0.031	0.029	-0.014	0.030	0.210	0.030	-0.026
-0.303	0.307	-0.909	-0.308	0.361	-0.880	-0.413	-0.174	0.097	-0.057	0.037	-0.006	0.053	0.211	0.034	-0.032
-0.276	0.338	-0.905	-0.306	0.352	-0.884	-0.444	-0.193	0.158	-0.032	0.077	0.002	0.026	0.242	0.038	-0.030
-0.253	0.311	-0.885	-0.306	0.344	-0.888	-0.429	-0.045	0.163	-0.009	0.058	0.025	0.002	0.216	0.058	-0.034
-0.268	0.323	-0.897	-0.307	0.336	-0.891	-0.408	0.009	0.161	-0.023	0.078	0.016	0.018	0.229	0.046	-0.028
-0.291	0.300	-0.916	-0.305	0.328	-0.894	-0.375	-0.195	0.139	-0.049	0.062	0.000	0.040	0.206	0.026	-0.034
-0.260	0.269	-0.909	-0.306	0.321	-0.896	-0.358	0.059	0.092	-0.017	0.039	0.010	0.009	0.176	0.034	-0.037
-0.307	0.257	-0.912	-0.303	0.315	-0.899	-0.300	-0.193	0.078	-0.066	0.033	0.009	0.055	0.165	0.030	-0.042
-0.268	0.226	-0.909	-0.302	0.310	-0.901	-0.249	-0.058	0.059	-0.028	0.007	0.015	0.017	0.135	0.033	-0.036
-0.280	0.211	-0.897	-0.299	0.305	-0.904	-0.226	-0.226	0.072	-0.043	-0.003	0.030	0.029	0.121	0.045	-0.036
-0.245	0.214	-0.912	-0.296	0.301	-0.906	-0.182	-0.156	0.070	-0.011	0.004	0.016	0.006	0.125	0.029	-0.024
-0.249	0.222	-0.916	-0.296	0.297	-0.908	-0.191	-0.024	0.077	-0.015	0.016	0.014	0.002	0.134	0.025	-0.023
-0.237	0.226	-0.928	-0.294	0.293	-0.910	-0.180	-0.093	0.028	-0.005	0.024	0.004	0.014	0.139	0.013	-0.015
-0.253	0.253	-0.920	-0.295	0.289	-0.911	-0.213	0.020	0.019	-0.020	0.055	0.013	0.001	0.167	0.021	-0.016
-0.249	0.222	-0.944	-0.293	0.285	-0.913	-0.240	-0.105	-0.013	-0.019	0.028	-0.009	0.003	0.137	0.003	-0.019
-0.257	0.214	-0.952	-0.293	0.280	-0.914	-0.230	0.031	-0.015	-0.026	0.025	-0.015	0.005	0.130	0.011	-0.021
-0.260	0.199	-0.924	-0.292	0.275	-0.916	-0.303	-0.056	-0.002	-0.031	0.015	0.014	0.008	0.115	0.017	-0.018
-0.249	0.199	-0.936	-0.294	0.269	-0.917	-0.280	0.111	0.008	-0.017	0.020	0.004	0.003	0.116	0.005	-0.016
-0.237	0.195	-0.944	-0.292	0.263	-0.920	-0.337	-0.098	0.051	-0.007	0.023	-0.002	0.015	0.113	0.003	-0.019
-0.230	0.168	-0.916	-0.294	0.256	-0.921	-0.301	0.098	0.051	0.002	0.002	0.027	0.023	0.087	0.024	-0.009
-0.268	0.160	-0.948	-0.296	0.250	-0.922	-0.292	0.068	0.089	-0.035	0.001	-0.003	0.016	0.080	0.007	-0.009
-0.214	0.164	-0.940	-0.295	0.244	-0.924	-0.291	-0.076	0.090	0.018	0.010	0.007	0.038	0.085	0.001	-0.010
-0.249	0.160	-0.952	-0.295	0.238	-0.925	-0.288	0.019	0.081	-0.016	0.013	-0.004	0.004	0.082	0.011	-0.011
-0.249	0.160	-0.952	-0.296	0.232	-0.926	-0.280	0.053	0.061	-0.015	0.018	-0.003	0.004	0.083	0.011	-0.010
-0.249	0.137	-0.956	-0.298	0.227	-0.927	-0.252	0.065	0.044	-0.014	0.000	-0.006	0.004	0.060	0.015	-0.016
-0.264	0.137	-0.952	-0.297	0.221	-0.929	-0.276	-0.059	0.090	-0.030	0.006	0.000	0.012	0.061	0.012	-0.015
-0.245	0.141	-0.932	-0.297	0.216	-0.930	-0.256	0.015	0.078	-0.010	0.016	0.021	0.008	0.066	0.008	-0.012
-0.237	0.129	-0.936	-0.298	0.210	-0.931	-0.280	0.015	0.083	-0.002	0.010	0.018	0.015	0.055	0.004	-0.012
-0.230	0.110	-0.936	-0.300	0.205	-0.932	-0.250	0.083	0.071	0.007	-0.004	0.019	0.023	0.037	0.004	-0.010
-0.245	0.110	-0.948	-0.302	0.199	-0.932	-0.269	0.108	0.068	-0.006	0.001	0.008	0.008	0.038	0.008	-0.015
-0.257	0.099	-0.944	-0.304	0.193	-0.933	-0.302	0.112	0.062	-0.015	-0.004	0.012	0.003	0.027	0.004	-0.022
-0.280	0.079	-0.944	-0.303	0.187	-0.934	-0.251	-0.067	0.069	-0.039	-0.018	0.014	0.026	0.009	0.004	-0.021
-0.280	0.079	-0.944	-0.301	0.181	-0.936	-0.284	-0.095	0.092	-0.041	-0.012	0.015	0.026	0.010	0.005	-0.027
-0.230	0.099	-0.936	-0.305	0.175	-0.936	-0.268	0.191	0.064	0.013	0.013	0.023	0.025	0.030	0.003	-0.027
-0.276	0.075	-0.940	-0.303	0.169	-0.938	-0.304	-0.111	0.106	-0.035	-0.003	0.021	0.021	0.008	0.001	-0.021
-0.257	0.072	-0.956	-0.304	0.163	-0.939	-0.278	0.015	0.093	-0.016	-0.001	0.006	0.002	0.005	0.017	-0.015
-0.245	0.060	-0.944	-0.306	0.157	-0.939	-0.276	0.104	0.102	-0.002	-0.007	0.018	0.010	0.005	0.005	-0.018
-0.260	0.068	-0.964	-0.306	0.150	-0.940	-0.324	0.013	0.116	-0.017	0.008	-0.000	0.005	0.004	0.025	-0.015
-0.249	0.052	-0.948	-0.307	0.144	-0.941	-0.273	0.025	0.092	-0.005	-0.001	0.016	0.006	0.010	0.009	-0.011
-0.264	0.048	-0.948	-0.307	0.137	-0.942	-0.323	0.007	0.104	-0.020	0.002	0.017	0.009	0.013	0.009	-0.018
-0.245	0.044	-0.960	-0.310	0.130	-0.942	-0.316	0.133	0.082	0.002	0.005	0.006	0.011	0.016	0.021	-0.018
-0.287	0.033	-0.956	-0.308	0.124	-0.943	-0.241	-0.092	0.117	-0.042	-0.001	0.011	0.031	0.026	0.017	-0.018
-0.257	0.037	-0.944	-0.311	0.118	-0.943	-0.300	0.159	0.101	-0.008	0.009	0.022	0.000	0.020	0.005	-0.016
-0.257	0.014	-0.968	-0.309	0.112	-0.944	-0.274	-0.116	0.133	-0.010	-0.008	0.000	0.000	0.042	0.028	-0.022
-0.260	0.025	-0.956	-0.312	0.106	-0.944	-0.247	0.133	0.129	-0.011	0.009	0.012	0.004	0.029	0.016	-0.017
-0.276	0.033	-0.944	-0.313	0.100	-0.944	-0.260	0.067	0.134	-0.025	0.023	0.024	0.019	0.019	0.004	-0.014
-0.268	0.010	-0.964	-0.314	0.095	-0.945	-0.225	0.024	0.083	-0.017	0.005	0.005	0.011	0.041	0.024	-0.015
-0.237	0.029	-0.932	-0.316	0.090	-0.945	-0.244	0.117	0.067	0.016	0.029	0.036	0.020	0.020	0.008	-0.016
-0.260	0.006	-0.944	-0.318	0.084	-0.944	-0.247	0.089	0.062	-0.006	0.011	0.024	0.003	0.041	0.004	-0.018
-0.268	-0.025	-0.952	-0.316	0.079	-0.946	-0.235	-0.093	0.097	-0.015	-0.014	0.017	0.010	0.070	0.012	-0.022
-0.287	-0.017	-0.940	-0.316	0.074	-0.946	-0.238	0.014	0.098	-0.034	-0.001	0.029	0.029	0.061	0.000	-0.032
-0.287	-0.017	-0.940	-0.318	0.069	-0.946	-0.234	0.096	0.083	-0.032	0.004	0.029	0.029	0.059	0.000	-0.032
-0.299	-0.017	-0.952	-0.318	0.063	-0.946	-0.230	0.010	0.089	-0.043	0.009	0.018	0.040	0.057	0.012	-0.034
-0.264	-0.013	-0.952	-0.319	0.059	-0.946	-0.206	0.043	0.078	-0.008	0.018	0.018	0.006	0.051	0.012	-0.029
-0.283	-0.041	-0.952	-0.320	0.054	-0.946	-0.222	0.071	0.083	-0.026	-0.004	0.018	0.025	0.076	0.012	-0.028
-0.280	-0.033	-0.972	-0.321	0.049	-0.946	-0.223	0.057	0.075	-0.021	0.008	-0.002	0.021	0.067	0.031	-0.016
-0.287	-0.052	-0.960	-0.319	0.044	-0.947	-0.188	-0.105	0.075	-0.031	-0.007	0.010	0.028	0.084	0.019	-0.016
-0.241	-0.052	-0.960	-0.320	0.039	-0.946	-0.229	0.067	0.077	0.016	-0.002	0.010	0.018	0.082	0.019	-0.012
-0.268	-0.048	-0.960	-0.320	0.035	-0.947	-0.204	-0.010	0.071	-0.011	0.007	0.011	0.008	0.076	0.019	-0.011
-0.257	-0.060	-0.944	-0.321	0.030	-0.946	-0.196	0.075	0.055	0.002	-0.001	0.026	0.003	0.085	0.003	-0.008
-0.272	-0.048	-0.964	-0.322	0.026	-0.946	-0.212	0.051	0.054	-0.012	0.016	0.006	0.012	0.071	0.023	-0.018
-0.272	-0.068	-0.944	-0.324	0.022	-0.946	-0.196	0.101	0.047	-0.011	0.001	0.025	0.012	0.088	0.003	-0.015
-0.291	-0.068	-0.948	-0.322	0.017	-0.946	-0.198	-0.092	0.073	-0.032	0.005	0.022	0.031	0.086	0.007	-0.022
-0.249	-0.064	-0.928	-0.325	0.013	-0.946	-0.191	0.137	0.040	0.013	0.013	0.041	0.012	0.080	0.013	-0.023
-0.299	-0.079	-0.944	-0.326	0.008	-0.945	-0.228	0.086	0.047	-0.035	0.002	0.025	0.038	0.093	0.003	-0.023
-0.276	-0.079	-0.952	-0.326	0.004	-0.945	-0.214	-0.023	0.048	-0.013	0.007	0.017	0.014	0.090	0.011	-0.019
-0.268	-0.087	-0.932	-0.328	-0.001	-0.945	-0.214	0.119	0.036	-0.003	0.004	0.036	0.007	0.095	0.008	-0.020
-0.280	-0.098	-0.952	-0.328	-0.006	-0.945	-0.218	0.024	0.049	-0.014	-0.003	0.017	0.019	0.104	0.011	-0.018
-0.260	-0.102	-0.936	-0.327	-0.010	-0.945	-0.202	-0.048	0.048	0.004	-0.002	0.033	0.000	0.106	0.005	-0.017
-0.291	-0.095	-0.944	-0.329	-0.014	-0.944	-0.203	0.100	0.033	-0.025	0.010	0.024	0.031	0.096	0.002	-0.014
-0.268	-0.114	-0.948	-0.328	-0.018	-0.945	-0.171	-0.064	0.043	-0.004	-0.006	0.021	0.008	0.113	0.005	-0.017
-0.264	-0.106	-0.952	-0.330	-0.022	-0.944	-0.178	0.160	0.028	0.003	0.006	0.016	0.004	0.103	0.008	-0.018
-0.291	-0.114	-0.936	-0.330	-0.026	-0.944	-0.180	0.007	0.051	-0.024	0.002	0.031	0.031	0.108	0.008	-0.015
-0.276	-0.122	-0.948	-0.330	-0.030	-0.944	-0.176	-0.011	0.044	-0.009	-0.002	0.020	0.015	0.112	0.004	-0.016
-0.272	-0.137	-0.940	-0.330	-0.033	-0.943	-0.150	0.029	0.035	-0.005	-0.014	0.027	0.010	0.125	0.004	-0.021
-0.280	-0.129	-0.940	-0.332	-0.037	-0.943	-0.168	0.090	0.041	-0.011	-0.003	0.026	0.017	0.115	0.004	-0.017
-0.280	-0.141	-0.928	-0.330	-0.040	-0.943	-0.146	-0.091	0.035	-0.013	-0.011	0.039	0.017	0.124	0.015	-0.018
-0.272	-0.129	-0.940	-0.331	-0.043	-0.943	-0.134	0.069	0.006	-0.004	0.003	0.027	0.008	0.110	0.002	-0.019
-0.276	-0.145	-0.928	-0.330	-0.046	-0.943	-0.130	-0.024	0.031	-0.009	-0.009	0.038	0.012	0.124	0.013	-0.018
-0.276	-0.145	-0.928	-0.333	-0.048	-0.942	-0.091	0.149	0.031	-0.006	-0.007	0.037	0.011	0.121	0.012	-0.017
-0.276	-0.156	-0.932	-0.333	-0.051	-0.941	-0.132	0.029	0.042	-0.006	-0.015	0.033	0.010	0.130	0.008	-0.013
-0.280	-0.156	-0.940	-0.334	-0.054	-0.941	-0.099	0.032	0.023	-0.009	-0.013	0.025	0.012	0.128	0.001	-0.016
-0.253	-0.156	-0.936	-0.336	-0.056	-0.940	-0.097	0.100	-0.004	0.020	-0.011	0.028	0.016	0.126	0.003	-0.014
-0.307	-0.164	-0.944	-0.334	-0.058	-0.941	-0.091	-0.056	0.007	-0.035	-0.017	0.021	0.038	0.131	0.005	-0.015
-0.268	-0.156	-0.932	-0.335	-0.059	-0.940	-0.054	0.034	0.017	0.003	-0.007	0.032	0.002	0.122	0.006	-0.020
-0.283	-0.153	-0.928	-0.337	-0.061	-0.940	-0.064	0.106	0.035	-0.010	-0.002	0.035	0.013	0.116	0.010	-0.019
-0.303	-0.149	-0.936	-0.334	-0.063	-0.940	-0.063	-0.138	0.049	-0.032	0.004	0.028	0.032	0.109	0.001	-0.015
-0.245	-0.164	-0.920	-0.336	-0.064	-0.940	-0.031	0.146	0.009	0.028	-0.011	0.043	0.026	0.122	0.017	-0.012
-0.287	-0.168	-0.948	-0.335	-0.065	-0.940	-0.023	-0.060	0.014	-0.016	-0.014	0.016	0.016	0.124	0.011	-0.011
-0.253	-0.160	-0.940	-0.336	-0.065	-0.940	-0.022	0.049	0.013	0.020	-0.005	0.024	0.020	0.114	0.003	-0.006
-0.280	-0.168	-0.920	-0.337	-0.066	-0.939	-0.021	0.088	0.009	-0.006	-0.012	0.043	0.007	0.119	0.017	-0.011
-0.283	-0.168	-0.948	-0.336	-0.067	-0.939	-0.029	-0.042	0.027	-0.011	-0.011	0.015	0.011	0.116	0.011	-0.011
-0.276	-0.156	-0.936	-0.338	-0.068	-0.939	-0.034	0.084	0.019	-0.001	0.001	0.027	0.003	0.102	0.001	-0.015
-0.291	-0.160	-0.948	-0.337	-0.069	-0.939	-0.026	-0.053	0.029	-0.018	-0.002	0.015	0.019	0.104	0.011	-0.016
-0.264	-0.164	-0.920	-0.337	-0.070	-0.939	-0.012	0.009	0.020	0.009	-0.005	0.043	0.008	0.105	0.017	-0.014
-0.299	-0.184	-0.948	-0.336	-0.071	-0.939	-0.007	-0.023	0.032	-0.026	-0.023	0.015	0.027	0.122	0.011	-0.014
-0.264	-0.156	-0.936	-0.336	-0.071	-0.939	-0.006	0.011	0.024	0.008	0.004	0.027	0.008	0.093	0.001	-0.013
-0.276	-0.164	-0.940	-0.336	-0.072	-0.939	-0.014	-0.004	0.011	-0.004	-0.003	0.023	0.004	0.099	0.003	-0.014
-0.276	-0.164	-0.920	-0.337	-0.072	-0.939	-0.021	0.070	0.014	-0.002	-0.002	0.042	0.004	0.097	0.017	-0.011
-0.272	-0.168	-0.924	-0.336	-0.073	-0.939	-0.012	-0.011	0.012	0.001	-0.005	0.039	0.000	0.098	0.013	-0.012
-0.280	-0.164	-0.944	-0.337	-0.074	-0.939	-0.016	0.019	0.002	-0.007	-0.001	0.019	0.007	0.092	0.006	-0.011
-0.268	-0.176	-0.924	-0.336	-0.075	-0.939	-0.024	-0.022	0.026	0.004	-0.012	0.039	0.004	0.102	0.014	-0.010
-0.272	-0.184	-0.936	-0.338	-0.075	-0.938	0.004	0.109	0.003	0.002	-0.019	0.026	0.000	0.107	0.002	-0.009
-0.276	-0.191	-0.928	-0.338	-0.075	-0.938	-0.001	0.032	0.031	-0.001	-0.026	0.034	0.004	0.113	0.010	-0.012
-0.264	-0.176	-0.924	-0.339	-0.076	-0.938	0.008	0.052	0.022	0.011	-0.011	0.038	0.008	0.095	0.014	-0.010
-0.295	-0.172	-0.936	-0.336	-0.076	-0.939	0.020	-0.127	0.026	-0.022	-0.007	0.027	0.023	0.089	0.002	-0.015
-0.264	-0.156	-0.924	-0.340	-0.075	-0.937	0.037	0.206	-0.005	0.012	0.008	0.037	0.008	0.072	0.014	-0.015
-0.299	-0.156	-0.932	-0.339	-0.075	-0.938	0.017	-0.056	0.022	-0.024	0.008	0.030	0.027	0.070	0.006	-0.016
-0.276	-0.172	-0.932	-0.339	-0.075	-0.938	0.023	0.001	0.015	-0.001	-0.007	0.030	0.003	0.084	0.007	-0.013
-0.276	-0.176	-0.936	-0.339	-0.075	-0.938	0.032	0.043	0.005	-0.000	-0.011	0.026	0.003	0.086	0.003	-0.014
-0.283	-0.176	-0.944	-0.339	-0.075	-0.938	0.023	-0.004	0.018	-0.008	-0.011	0.018	0.011	0.085	0.005	-0.013
-0.268	-0.184	-0.924	-0.341	-0.075	-0.937	0.031	0.108	-0.001	0.009	-0.019	0.037	0.005	0.091	0.015	-0.010
-0.299	-0.184	-0.948	-0.339	-0.075	-0.938	0.021	-0.077	0.030	-0.023	-0.019	0.014	0.026	0.090	0.009	-0.014
-0.260	-0.160	-0.928	-0.341	-0.075	-0.937	0.027	0.087	0.005	0.017	0.004	0.033	0.013	0.065	0.011	-0.011
-0.295	-0.168	-0.924	-0.340	-0.075	-0.937	0.012	-0.040	0.018	-0.019	-0.004	0.037	0.021	0.071	0.015	-0.013
-0.264	-0.160	-0.924	-0.340	-0.074	-0.937	0.053	0.040	0.005	0.012	0.003	0.037	0.010	0.062	0.015	-0.009
-0.280	-0.168	-0.936	-0.341	-0.074	-0.937	0.020	0.039	0.012	-0.002	-0.004	0.025	0.006	0.068	0.003	-0.011
-0.280	-0.168	-0.948	-0.341	-0.074	-0.937	0.012	-0.010	0.008	-0.003	-0.004	0.014	0.005	0.067	0.009	-0.004
-0.272	-0.176	-0.924	-0.340	-0.074	-0.937	0.042	-0.000	-0.007	0.005	-0.012	0.037	0.003	0.073	0.015	-0.006
-0.264	-0.164	-0.944	-0.341	-0.073	-0.937	0.034	0.057	-0.004	0.013	-0.001	0.017	0.011	0.060	0.005	-0.006
-0.280	-0.176	-0.936	-0.341	-0.073	-0.937	0.024	-0.014	0.004	-0.003	-0.013	0.025	0.005	0.070	0.003	-0.005
-0.280	-0.168	-0.936	-0.341	-0.073	-0.937	0.021	0.031	0.001	-0.002	-0.005	0.025	0.004	0.061	0.003	-0.007
-0.268	-0.164	-0.928	-0.340	-0.073	-0.937	0.033	-0.038	0.005	0.008	-0.002	0.033	0.007	0.056	0.011	-0.010
-0.283	-0.176	-0.932	-0.341	-0.073	-0.937	0.026	0.053	0.001	-0.006	-0.013	0.029	0.008	0.067	0.007	-0.008
-0.283	-0.160	-0.948	-0.340	-0.073	-0.938	0.010	-0.049	0.015	-0.007	0.002	0.014	0.007	0.050	0.009	-0.007
-0.272	-0.176	-0.948	-0.341	-0.072	-0.937	0.052	0.087	0.002	0.006	-0.014	0.013	0.004	0.065	0.009	-0.008
-0.276	-0.164	-0.940	-0.342	-0.072	-0.937	0.033	0.037	0.005	0.002	-0.003	0.021	0.001	0.053	0.001	-0.009
-0.283	-0.168	-0.944	-0.342	-0.072	-0.937	0.039	-0.011	0.013	-0.006	-0.007	0.017	0.007	0.056	0.005	-0.010
-0.283	-0.160	-0.928	-0.341	-0.071	-0.937	0.046	-0.030	0.004	-0.007	0.000	0.033	0.007	0.047	0.010	-0.010
-0.287	-0.156	-0.932	-0.342	-0.071	-0.937	0.012	0.087	-0.001	-0.009	0.004	0.029	0.010	0.043	0.006	-0.014
-0.260	-0.172	-0.932	-0.339	-0.071	-0.938	0.013	-0.165	0.019	0.015	-0.011	0.030	0.017	0.058	0.006	-0.014
-0.303	-0.156	-0.948	-0.342	-0.071	-0.937	0.012	0.145	-0.006	-0.025	0.004	0.013	0.026	0.042	0.010	-0.013
-0.280	-0.156	-0.932	-0.342	-0.072	-0.937	-0.024	0.025	0.002	-0.002	0.005	0.029	0.003	0.041	0.006	-0.009
-0.280	-0.156	-0.932	-0.342	-0.072	-0.937	0.030	-0.006	-0.013	-0.002	0.005	0.029	0.002	0.041	0.006	-0.011
-0.268	-0.168	-0.936	-0.341	-0.072	-0.937	0.002	-0.004	-0.014	0.009	-0.007	0.025	0.009	0.052	0.002	-0.007
-0.272	-0.164	-0.936	-0.342	-0.072	-0.937	0.019	0.033	-0.008	0.006	-0.003	0.025	0.005	0.048	0.002	-0.005
-0.272	-0.172	-0.920	-0.342	-0.072	-0.937	0.015	0.021	0.002	0.006	-0.011	0.041	0.006	0.056	0.017	-0.007
-0.268	-0.164	-0.920	-0.342	-0.072	-0.937	0.000	0.004	0.011	0.010	-0.002	0.041	0.010	0.048	0.017	-0.006
-0.291	-0.168	-0.948	-0.341	-0.072	-0.937	0.039	-0.047	0.015	-0.014	-0.007	0.013	0.013	0.051	0.011	-0.009
-0.264	-0.164	-0.936	-0.342	-0.071	-0.937	0.034	0.078	0.002	0.014	-0.003	0.025	0.014	0.047	0.001	-0.009
-0.291	-0.164	-0.948	-0.340	-0.071	-0.938	0.037	-0.094	0.004	-0.015	-0.004	0.014	0.013	0.047	0.011	-0.010
-0.272	-0.172	-0.928	-0.341	-0.071	-0.937	0.032	0.060	-0.019	0.005	-0.012	0.033	0.006	0.054	0.009	-0.007
-0.276	-0.172	-0.928	-0.342	-0.070	-0.937	0.028	0.031	-0.013	0.002	-0.012	0.033	0.002	0.054	0.008	-0.010
-0.272	-0.176	-0.928	-0.343	-0.070	-0.937	0.030	0.082	-0.002	0.007	-0.016	0.033	0.006	0.058	0.008	-0.003
-0.283	-0.172	-0.944	-0.341	-0.070	-0.937	0.045	-0.072	0.017	-0.006	-0.013	0.017	0.005	0.054	0.007	-0.005
-0.253	-0.153	-0.936	-0.342	-0.069	-0.937	0.038	0.070	0.003	0.026	0.006	0.025	0.026	0.034	0.001	-0.001
-0.283	-0.164	-0.924	-0.343	-0.069	-0.937	0.038	0.043	0.003	-0.005	-0.006	0.037	0.005	0.045	0.013	-0.005
-0.257	-0.176	-0.932	-0.344	-0.068	-0.937	0.051	0.046	-0.000	0.023	-0.018	0.029	0.022	0.056	0.005	-0.001
-0.299	-0.160	-0.940	-0.345	-0.067	-0.936	0.044	0.072	-0.008	-0.018	-0.003	0.020	0.020	0.041	0.002	-0.008
-0.260	-0.160	-0.932	-0.344	-0.067	-0.937	0.040	-0.053	-0.001	0.019	-0.004	0.029	0.018	0.040	0.006	-0.007
-0.295	-0.160	-0.936	-0.346	-0.066	-0.936	0.042	0.115	-0.038	-0.013	-0.004	0.024	0.016	0.040	0.003	-0.011
-0.280	-0.164	-0.928	-0.345	-0.066	-0.936	0.024	-0.018	-0.017	0.001	-0.008	0.032	0.000	0.044	0.011	-0.009
-0.276	-0.164	-0.920	-0.344	-0.066	-0.937	0.021	-0.070	0.004	0.004	-0.008	0.041	0.004	0.044	0.019	-0.011
-0.287	-0.160	-0.944	-0.345	-0.065	-0.936	0.042	0.076	0.007	-0.007	-0.005	0.016	0.007	0.041	0.005	-0.004
-0.276	-0.164	-0.932	-0.345	-0.065	-0.936	0.048	-0.002	0.010	0.005	-0.009	0.028	0.005	0.045	0.006	-0.003
-0.260	-0.145	-0.948	-0.345	-0.064	-0.936	0.050	0.038	0.010	0.021	0.009	0.013	0.020	0.026	0.011	-0.000
-0.276	-0.141	-0.936	-0.345	-0.064	-0.936	0.046	0.018	0.019	0.005	0.013	0.024	0.005	0.023	0.001	0.001
-0.268	-0.149	-0.940	-0.344	-0.064	-0.937	0.026	-0.073	0.025	0.011	0.005	0.021	0.012	0.031	0.004	0.006
-0.280	-0.164	-0.952	-0.345	-0.063	-0.937	0.077	0.055	0.002	0.001	-0.012	0.009	0.000	0.047	0.015	0.006
-0.257	-0.160	-0.944	-0.344	-0.062	-0.937	0.047	-0.042	0.000	0.023	-0.008	0.017	0.023	0.043	0.007	0.009
-0.257	-0.156	-0.940	-0.345	-0.061	-0.937	0.054	0.066	0.002	0.024	-0.005	0.021	0.023	0.039	0.003	0.006
-0.257	-0.156	-0.940	-0.344	-0.061	-0.937	0.047	0.001	-0.008	0.023	-0.006	0.021	0.023	0.039	0.002	0.007
-0.283	-0.153	-0.936	-0.344	-0.060	-0.937	0.043	-0.018	-0.004	-0.004	-0.003	0.025	0.004	0.036	0.004	0.001
-0.272	-0.156	-0.944	-0.345	-0.059	-0.937	0.049	0.084	-0.019	0.009	-0.007	0.017	0.007	0.040	0.002	-0.002
-0.287	-0.145	-0.940	-0.345	-0.059	-0.937	0.046	-0.008	-0.002	-0.007	0.004	0.021	0.009	0.029	0.003	-0.007
-0.280	-0.149	-0.948	-0.345	-0.058	-0.937	0.037	0.007	-0.001	0.001	-0.000	0.013	0.002	0.033	0.004	-0.004
-0.280	-0.156	-0.936	-0.345	-0.058	-0.937	0.051	0.022	-0.002	0.001	-0.009	0.025	0.003	0.041	0.009	-0.006
-0.276	-0.153	-0.944	-0.346	-0.057	-0.937	0.045	0.054	0.007	0.006	-0.006	0.017	0.000	0.038	0.002	-0.002
-0.280	-0.153	-0.944	-0.346	-0.057	-0.937	0.028	-0.006	0.008	0.001	-0.006	0.017	0.004	0.038	0.004	-0.004
-0.268	-0.145	-0.940	-0.348	-0.057	-0.936	0.027	0.134	-0.010	0.015	0.002	0.020	0.007	0.031	0.009	-0.004
-0.299	-0.153	-0.952	-0.347	-0.056	-0.936	0.035	-0.047	-0.002	-0.016	-0.007	0.008	0.025	0.039	0.002	-0.003
-0.276	-0.160	-0.932	-0.347	-0.056	-0.936	0.047	0.039	-0.004	0.007	-0.015	0.028	0.002	0.048	0.018	-0.004
-0.280	-0.149	-0.952	-0.348	-0.055	-0.936	0.047	0.044	0.002	0.004	-0.004	0.008	0.006	0.037	0.001	-0.004
-0.283	-0.149	-0.936	-0.347	-0.054	-0.936	0.064	-0.053	0.003	-0.001	-0.005	0.024	0.011	0.037	0.015	-0.002
-0.260	-0.149	-0.928	-0.347	-0.053	-0.936	0.059	0.036	0.001	0.022	-0.006	0.032	0.011	0.038	0.023	-0.001
-0.283	-0.145	-0.940	-0.347	-0.052	-0.936	0.071	-0.001	0.005	-0.001	-0.003	0.020	0.012	0.035	0.012	-0.002
-0.268	-0.156	-0.928	-0.346	-0.051	-0.937	0.082	-0.051	0.008	0.013	-0.015	0.033	0.003	0.047	0.024	0.001
-0.287	-0.153	-0.952	-0.347	-0.050	-0.936	0.077	0.084	0.008	-0.004	-0.013	0.009	0.017	0.043	0.000	-0.000
-0.264	-0.137	-0.944	-0.345	-0.049	-0.937	0.095	-0.091	0.014	0.017	0.001	0.017	0.006	0.028	0.008	0.002
-0.276	-0.126	-0.948	-0.347	-0.047	-0.937	0.079	0.084	-0.008	0.007	0.012	0.013	0.006	0.017	0.004	0.001
-0.272	-0.126	-0.944	-0.347	-0.046	-0.937	0.083	-0.006	-0.010	0.010	0.010	0.017	0.002	0.018	0.009	0.002
-0.280	-0.133	-0.948	-0.348	-0.045	-0.937	0.083	0.071	-0.016	0.003	0.001	0.012	0.009	0.026	0.005	-0.001
-0.283	-0.133	-0.944	-0.349	-0.044	-0.936	0.062	0.074	-0.010	0.001	-0.000	0.016	0.013	0.027	0.009	-0.001
-0.280	-0.145	-0.932	-0.350	-0.042	-0.936	0.081	0.072	0.001	0.006	-0.013	0.027	0.009	0.040	0.021	-0.001
-0.280	-0.137	-0.952	-0.349	-0.041	-0.936	0.088	-0.039	0.001	0.005	-0.007	0.008	0.009	0.033	0.001	-0.000
-0.276	-0.133	-0.936	-0.351	-0.040	-0.936	0.083	0.106	-0.006	0.011	-0.004	0.023	0.006	0.030	0.017	-0.002
-0.280	-0.129	-0.948	-0.349	-0.039	-0.936	0.077	-0.065	0.002	0.006	-0.002	0.011	0.010	0.026	0.005	0.000
-0.287	-0.137	-0.928	-0.351	-0.037	-0.936	0.081	0.071	-0.018	-0.000	-0.011	0.030	0.017	0.035	0.025	0.001
-0.276	-0.129	-0.940	-0.352	-0.036	-0.935	0.075	0.080	-0.024	0.012	-0.004	0.018	0.006	0.028	0.013	0.001
-0.276	-0.129	-0.940	-0.352	-0.035	-0.935	0.069	-0.008	-0.006	0.012	-0.005	0.018	0.006	0.029	0.013	0.001
-0.280	-0.145	-0.944	-0.353	-0.034	-0.935	0.076	0.072	0.003	0.010	-0.022	0.014	0.010	0.046	0.009	0.003
-0.283	-0.141	-0.944	-0.352	-0.033	-0.935	0.091	-0.027	0.010	0.005	-0.019	0.014	0.014	0.043	0.009	0.005
-0.283	-0.133	-0.936	-0.352	-0.031	-0.936	0.104	-0.016	0.009	0.005	-0.013	0.022	0.015	0.036	0.016	0.001
-0.260	-0.129	-0.924	-0.354	-0.029	-0.935	0.103	0.118	0.006	0.030	-0.011	0.033	0.008	0.033	0.028	0.002
-0.295	-0.122	-0.936	-0.354	-0.028	-0.935	0.122	0.021	0.017	-0.004	-0.005	0.021	0.027	0.026	0.016	0.002
-0.280	-0.122	-0.940	-0.354	-0.026	-0.935	0.105	0.037	0.023	0.011	-0.006	0.017	0.012	0.027	0.012	0.003
-0.276	-0.129	-0.924	-0.355	-0.024	-0.935	0.133	0.034	0.008	0.016	-0.016	0.033	0.008	0.036	0.028	-0.001
-0.283	-0.129	-0.932	-0.355	-0.022	-0.935	0.110	0.030	0.020	0.008	-0.018	0.024	0.016	0.037	0.020	0.000
-0.283	-0.129	-0.932	-0.355	-0.021	-0.934	0.117	0.033	0.022	0.008	-0.019	0.024	0.016	0.038	0.021	-0.002
-0.291	-0.129	-0.936	-0.356	-0.019	-0.934	0.122	0.035	0.026	0.001	-0.021	0.020	0.024	0.039	0.017	-0.000
-0.287	-0.106	-0.924	-0.355	-0.017	-0.935	0.113	-0.019	0.037	0.005	0.001	0.032	0.021	0.017	0.029	-0.001
-0.272	-0.102	-0.928	-0.358	-0.016	-0.934	0.114	0.140	0.014	0.022	0.003	0.028	0.006	0.014	0.025	0.001
-0.287	-0.110	-0.936	-0.357	-0.014	-0.934	0.108	-0.031	0.030	0.006	-0.006	0.020	0.021	0.023	0.017	0.002
-0.280	-0.126	-0.932	-0.359	-0.012	-0.933	0.137	0.116	0.015	0.016	-0.024	0.023	0.014	0.039	0.021	0.003
-0.295	-0.118	-0.944	-0.360	-0.010	-0.933	0.147	0.055	0.022	0.001	-0.018	0.011	0.029	0.033	0.010	0.001
-0.283	-0.114	-0.924	-0.360	-0.008	-0.933	0.141	0.017	0.030	0.013	-0.016	0.031	0.018	0.030	0.030	0.001
-0.287	-0.102	-0.928	-0.362	-0.006	-0.932	0.131	0.110	0.012	0.011	-0.007	0.026	0.023	0.019	0.026	-0.005
-0.291	-0.091	-0.920	-0.362	-0.004	-0.932	0.107	0.023	-0.008	0.007	0.003	0.034	0.027	0.008	0.034	-0.004
-0.314	-0.098	-0.932	-0.364	-0.003	-0.932	0.076	0.089	-0.000	-0.014	-0.006	0.021	0.051	0.017	0.022	-0.005
-0.283	-0.091	-0.920	-0.363	-0.001	-0.932	0.089	-0.014	0.009	0.016	0.001	0.033	0.020	0.010	0.034	-0.004
-0.303	-0.068	-0.940	-0.364	0.000	-0.931	0.080	0.067	-0.006	-0.002	0.023	0.013	0.040	0.012	0.015	-0.000
-0.287	-0.060	-0.940	-0.363	0.001	-0.932	0.078	-0.028	-0.005	0.012	0.029	0.014	0.025	0.018	0.015	0.007
-0.276	-0.075	-0.932	-0.364	0.003	-0.931	0.094	0.047	-0.025	0.024	0.012	0.021	0.014	0.002	0.023	0.012
-0.283	-0.083	-0.952	-0.366	0.005	-0.931	0.098	0.120	-0.019	0.019	0.003	0.001	0.022	0.007	0.003	0.014
-0.272	-0.079	-0.944	-0.366	0.006	-0.930	0.081	0.036	-0.043	0.031	0.005	0.008	0.010	0.004	0.011	0.011
-0.299	-0.087	-0.948	-0.369	0.008	-0.929	0.061	0.140	-0.084	0.006	-0.004	0.004	0.038	0.013	0.008	0.006
-0.310	-0.102	-0.940	-0.369	0.009	-0.929	0.027	0.010	-0.095	-0.006	-0.020	0.011	0.049	0.029	0.016	0.005
-0.303	-0.106	-0.928	-0.369	0.010	-0.929	0.025	0.005	-0.100	0.002	-0.025	0.023	0.042	0.034	0.028	-0.001
-0.280	-0.122	-0.912	-0.371	0.011	-0.929	0.054	0.136	-0.096	0.027	-0.042	0.038	0.019	0.050	0.043	-0.000
-0.303	-0.126	-0.920	-0.370	0.013	-0.929	0.102	-0.021	-0.047	0.004	-0.047	0.030	0.043	0.055	0.036	0.004
-0.291	-0.095	-0.932	-0.370	0.016	-0.929	0.194	-0.019	-0.029	0.015	-0.020	0.019	0.032	0.025	0.024	0.007
-0.287	-0.068	-0.948	-0.369	0.020	-0.929	0.219	-0.029	-0.034	0.018	0.003	0.003	0.028	0.001	0.008	-0.000
-0.295	-0.060	-0.952	-0.369	0.025	-0.929	0.228	0.019	-0.059	0.010	0.006	-0.001	0.036	0.008	0.004	0.000
-0.326	-0.041	-0.940	-0.367	0.029	-0.930	0.218	-0.113	-0.062	-0.023	0.021	0.012	0.067	0.026	0.016	-0.003
-0.299	-0.033	-0.928	-0.366	0.034	-0.930	0.238	-0.042	-0.079	0.003	0.024	0.024	0.040	0.033	0.028	-0.003
-0.295	-0.037	-0.920	-0.364	0.039	-0.931	0.261	-0.121	-0.051	0.004	0.015	0.033	0.037	0.028	0.036	0.001
-0.268	-0.037	-0.920	-0.361	0.045	-0.931	0.310	-0.114	-0.038	0.029	0.010	0.033	0.010	0.027	0.036	0.011
-0.257	-0.029	-0.928	-0.360	0.050	-0.932	0.309	-0.048	-0.032	0.039	0.012	0.026	0.001	0.034	0.028	0.015
-0.260	-0.010	-0.936	-0.359	0.056	-0.932	0.274	-0.016	-0.046	0.035	0.026	0.018	0.003	0.052	0.020	0.013
-0.272	-0.002	-0.924	-0.359	0.060	-0.931	0.204	0.013	-0.075	0.023	0.029	0.029	0.015	0.059	0.032	0.010
-0.299	-0.013	-0.924	-0.358	0.063	-0.932	0.136	-0.081	-0.077	-0.006	0.015	0.030	0.042	0.046	0.032	0.002
-0.280	-0.010	-0.920	-0.357	0.065	-0.932	0.111	0.011	-0.094	0.013	0.016	0.033	0.023	0.049	0.036	0.003
-0.291	0.010	-0.920	-0.355	0.067	-0.932	0.094	-0.113	-0.074	-0.001	0.033	0.034	0.035	0.067	0.037	0.003
-0.245	0.021	-0.916	-0.355	0.070	-0.932	0.101	0.026	-0.084	0.046	0.042	0.038	0.011	0.078	0.041	0.006
-0.268	0.029	-0.928	-0.356	0.071	-0.932	0.062	0.049	-0.048	0.023	0.049	0.026	0.013	0.085	0.029	0.003
-0.287	0.029	-0.944	-0.355	0.072	-0.932	0.026	-0.036	-0.053	0.003	0.048	0.011	0.032	0.084	0.013	0.002
-0.291	0.025	-0.912	-0.354	0.071	-0.933	-0.045	-0.055	-0.047	-0.002	0.045	0.043	0.036	0.079	0.045	-0.003
-0.287	-0.002	-0.909	-0.354	0.070	-0.933	-0.086	0.028	-0.062	0.002	0.019	0.047	0.032	0.051	0.049	-0.009
-0.268	-0.017	-0.905	-0.352	0.068	-0.933	-0.113	-0.079	-0.059	0.020	0.006	0.051	0.013	0.034	0.053	-0.011
-0.287	-0.033	-0.909	-0.353	0.066	-0.933	-0.080	0.044	-0.064	0.001	-0.009	0.047	0.033	0.018	0.049	-0.009
-0.287	-0.025	-0.924	-0.353	0.065	-0.933	-0.067	0.027	-0.050	0.001	0.000	0.032	0.033	0.025	0.033	-0.007
-0.280	-0.017	-0.912	-0.352	0.064	-0.934	-0.064	-0.062	-0.033	0.007	0.009	0.044	0.026	0.031	0.045	-0.005
-0.283	0.002	-0.928	-0.354	0.062	-0.933	-0.103	0.147	-0.070	0.006	0.030	0.027	0.030	0.050	0.030	0.002
-0.268	-0.017	-0.928	-0.354	0.060	-0.933	-0.131	0.023	-0.058	0.022	0.013	0.028	0.015	0.029	0.030	0.003
-0.276	-0.048	-0.968	-0.357	0.058	-0.932	-0.140	0.180	-0.070	0.017	-0.015	-0.013	0.022	0.003	0.009	0.003
-0.310	-0.056	-0.983	-0.360	0.056	-0.931	-0.115	0.152	-0.062	-0.015	-0.021	-0.029	0.057	0.011	0.025	0.011
-0.314	-0.044	-0.979	-0.361	0.054	-0.931	-0.071	0.056	-0.046	-0.018	-0.008	-0.026	0.061	0.001	0.021	0.027
-0.268	-0.037	-0.983	-0.364	0.054	-0.930	-0.053	0.192	-0.067	0.031	0.000	-0.031	0.015	0.006	0.025	0.040
-0.245	-0.064	-1.042	-0.370	0.053	-0.928	-0.038	0.339	-0.105	0.060	-0.026	-0.092	0.008	0.022	0.084	0.050
-0.260	-0.068	-1.058	-0.379	0.055	-0.924	0.044	0.556	-0.141	0.054	-0.032	-0.112	0.008	0.027	0.099	0.043
-0.318	-0.037	-1.054	-0.390	0.059	-0.919	0.140	0.599	-0.176	0.007	-0.004	-0.113	0.066	0.003	0.095	0.023
-0.407	-0.013	-1.015	-0.397	0.063	-0.916	0.198	0.391	-0.173	-0.075	0.014	-0.077	0.154	0.025	0.056	-0.001
-0.399	-0.002	-0.936	-0.401	0.068	-0.914	0.205	0.240	-0.173	-0.063	0.021	-0.000	0.147	0.036	0.023	-0.020
-0.353	0.021	-0.869	-0.402	0.072	-0.913	0.160	0.099	-0.126	-0.015	0.040	0.066	0.101	0.058	0.091	-0.021
-0.307	0.037	-0.826	-0.405	0.074	-0.911	0.069	0.161	-0.061	0.034	0.054	0.108	0.055	0.073	0.134	0.003
-0.268	0.056	-0.834	-0.409	0.075	-0.910	0.035	0.207	-0.046	0.076	0.072	0.098	0.017	0.091	0.126	0.036
-0.241	0.048	-0.865	-0.414	0.076	-0.907	0.044	0.349	-0.045	0.108	0.063	0.064	0.010	0.083	0.095	0.069
-0.230	0.044	-0.897	-0.421	0.078	-0.904	0.107	0.412	-0.033	0.127	0.057	0.029	0.022	0.078	0.063	0.098
-0.233	0.014	-0.960	-0.428	0.081	-0.900	0.147	0.372	-0.058	0.129	0.023	-0.037	0.017	0.047	0.000	0.127
-0.249	-0.021	-1.011	-0.431	0.083	-0.899	0.099	0.234	-0.079	0.117	-0.013	-0.090	0.002	0.011	0.051	0.153
-0.233	-0.029	-1.086	-0.433	0.084	-0.898	0.041	0.152	-0.104	0.134	-0.022	-0.166	0.017	0.002	0.126	0.183
-0.230	-0.017	-1.165	-0.434	0.086	-0.897	0.060	0.129	-0.118	0.140	-0.013	-0.245	0.021	0.013	0.204	0.206
-0.207	-0.006	-1.243	-0.434	0.088	-0.897	0.083	0.037	-0.075	0.162	-0.003	-0.324	0.044	0.024	0.283	0.236
-0.218	0.025	-1.255	-0.429	0.089	-0.899	0.048	-0.215	-0.020	0.146	0.027	-0.334	0.032	0.053	0.295	0.272
-0.145	0.029	-1.184	-0.425	0.088	-0.901	-0.064	-0.134	-0.053	0.216	0.032	-0.261	0.105	0.056	0.224	0.293
-0.060	0.006	-1.176	-0.422	0.087	-0.902	-0.107	-0.090	-0.123	0.297	0.010	-0.252	0.189	0.032	0.216	0.297
-0.095	-0.002	-1.161	-0.418	0.086	-0.905	-0.115	-0.183	-0.178	0.258	0.003	-0.234	0.155	0.024	0.200	0.298
-0.141	-0.029	-1.204	-0.411	0.084	-0.908	-0.154	-0.296	-0.160	0.205	-0.022	-0.274	0.108	0.004	0.244	0.281
-0.176	-0.029	-1.228	-0.405	0.082	-0.911	-0.153	-0.290	-0.128	0.164	-0.020	-0.294	0.073	0.005	0.267	0.245
-0.207	0.002	-1.200	-0.395	0.080	-0.915	-0.146	-0.471	-0.097	0.124	0.013	-0.263	0.042	0.024	0.240	0.215
-0.180	0.021	-1.082	-0.384	0.078	-0.920	-0.088	-0.574	-0.062	0.140	0.034	-0.140	0.069	0.043	0.121	0.191
-0.180	0.021	-1.082	-0.374	0.077	-0.924	-0.074	-0.514	-0.047	0.130	0.035	-0.136	0.069	0.042	0.121	0.174
-0.153	-0.002	-1.035	-0.363	0.076	-0.929	-0.043	-0.538	-0.055	0.146	0.012	-0.084	0.096	0.017	0.074	0.161
-0.137	0.010	-1.023	-0.354	0.076	-0.932	-0.052	-0.414	-0.066	0.153	0.025	-0.069	0.111	0.028	0.062	0.149
-0.141	-0.002	-0.964	-0.348	0.076	-0.934	-0.035	-0.281	-0.103	0.144	0.013	-0.008	0.107	0.015	0.003	0.130
-0.160	-0.013	-0.975	-0.343	0.076	-0.936	-0.026	-0.247	-0.107	0.119	0.002	-0.018	0.088	0.002	0.015	0.112
-0.203	-0.025	-0.975	-0.337	0.075	-0.938	-0.052	-0.295	-0.137	0.071	-0.010	-0.016	0.045	0.010	0.015	0.088
-0.191	-0.068	-0.968	-0.333	0.075	-0.940	-0.057	-0.195	-0.149	0.078	-0.052	-0.007	0.056	0.054	0.007	0.058
-0.226	-0.083	-0.979	-0.332	0.074	-0.940	-0.062	0.002	-0.156	0.043	-0.066	-0.018	0.022	0.071	0.019	0.034
-0.283	-0.056	-0.972	-0.328	0.075	-0.942	-0.011	-0.223	-0.153	-0.019	-0.040	-0.009	0.036	0.045	0.011	0.011
-0.276	-0.029	-0.991	-0.325	0.077	-0.943	0.082	-0.129	-0.151	-0.014	-0.015	-0.028	0.029	0.020	0.031	-0.003
-0.303	-0.002	-0.960	-0.317	0.079	-0.945	0.100	-0.379	-0.148	-0.049	0.010	0.006	0.056	0.006	0.001	-0.017
-0.249	0.029	-0.987	-0.312	0.083	-0.946	0.119	-0.261	-0.169	-0.000	0.037	-0.020	0.002	0.036	0.027	-0.026
-0.268	0.021	-0.960	-0.308	0.085	-0.948	0.117	-0.218	-0.128	-0.024	0.027	0.009	0.022	0.027	0.001	-0.031
-0.295	-0.013	-0.956	-0.299	0.088	-0.950	0.095	-0.431	-0.123	-0.059	-0.010	0.015	0.048	0.009	0.005	-0.030
-0.237	0.010	-0.893	-0.296	0.090	-0.951	0.121	-0.172	-0.137	-0.005	0.010	0.079	0.009	0.013	0.068	-0.044
-0.253	-0.037	-0.920	-0.291	0.093	-0.952	0.106	-0.203	-0.070	-0.025	-0.038	0.053	0.006	0.034	0.040	-0.048
-0.264	-0.006	-0.905	-0.286	0.096	-0.953	0.170	-0.288	-0.006	-0.042	-0.010	0.070	0.018	0.005	0.056	-0.041
-0.241	0.002	-0.901	-0.281	0.099	-0.955	0.182	-0.277	0.005	-0.024	-0.006	0.076	0.005	0.001	0.060	-0.046
-0.230	0.033	-0.940	-0.278	0.103	-0.955	0.214	-0.122	-0.037	-0.015	0.021	0.037	0.017	0.030	0.021	-0.039
-0.249	0.044	-0.916	-0.275	0.107	-0.956	0.201	-0.169	-0.058	-0.038	0.029	0.061	0.003	0.040	0.044	-0.033
-0.199	0.041	-0.936	-0.272	0.111	-0.956	0.211	-0.124	-0.064	0.010	0.021	0.041	0.047	0.035	0.025	-0.035
-0.218	0.041	-0.920	-0.271	0.113	-0.956	0.120	-0.063	-0.041	-0.011	0.018	0.057	0.028	0.033	0.041	-0.036
-0.245	0.029	-0.909	-0.271	0.116	-0.956	0.117	0.019	-0.056	-0.038	0.004	0.069	0.001	0.020	0.053	-0.034
-0.226	0.041	-0.940	-0.267	0.116	-0.957	0.054	-0.183	-0.014	-0.022	0.015	0.038	0.021	0.030	0.021	-0.035
-0.233	0.044	-0.928	-0.267	0.117	-0.957	0.025	0.007	-0.037	-0.030	0.019	0.050	0.013	0.033	0.033	-0.037
-0.199	0.044	-0.944	-0.265	0.117	-0.957	-0.004	-0.123	-0.034	0.002	0.019	0.035	0.048	0.032	0.017	-0.031
-0.233	0.029	-0.960	-0.264	0.117	-0.958	-0.023	-0.038	-0.075	-0.034	0.003	0.020	0.013	0.015	0.001	-0.032
-0.230	0.025	-0.964	-0.265	0.116	-0.957	-0.038	0.083	-0.082	-0.029	0.000	0.015	0.017	0.010	0.003	-0.027
-0.230	0.025	-0.964	-0.263	0.114	-0.958	-0.084	-0.111	-0.071	-0.032	0.002	0.016	0.017	0.009	0.003	-0.027
-0.218	0.006	-0.983	-0.262	0.114	-0.958	-0.036	-0.024	-0.107	-0.021	-0.017	-0.003	0.028	0.012	0.022	-0.028
-0.203	0.033	-0.964	-0.260	0.113	-0.959	-0.033	-0.059	-0.064	-0.007	0.010	0.018	0.043	0.014	0.003	-0.024
-0.233	0.029	-0.972	-0.258	0.113	-0.960	-0.035	-0.128	-0.068	-0.041	0.007	0.011	0.012	0.009	0.011	-0.031
-0.199	0.037	-0.960	-0.257	0.113	-0.960	-0.023	0.004	-0.079	-0.007	0.015	0.023	0.047	0.016	0.001	-0.020
-0.253	0.033	-0.964	-0.253	0.112	-0.961	-0.027	-0.231	-0.049	-0.065	0.012	0.021	0.008	0.011	0.003	-0.022
-0.149	0.025	-0.972	-0.256	0.112	-0.960	-0.006	0.200	-0.080	0.042	0.004	0.012	0.096	0.002	0.011	-0.017
-0.207	0.021	-0.960	-0.256	0.112	-0.960	0.014	0.024	-0.057	-0.016	-0.001	0.024	0.038	0.003	0.001	-0.014
-0.203	0.025	-0.968	-0.256	0.113	-0.960	0.022	-0.016	-0.034	-0.013	0.003	0.017	0.042	0.000	0.006	-0.007
-0.176	0.021	-0.944	-0.258	0.114	-0.959	0.042	0.125	-0.029	0.016	-0.002	0.040	0.069	0.005	0.017	-0.014
-0.222	0.052	-0.979	-0.257	0.114	-0.960	0.051	-0.047	-0.021	-0.031	0.028	0.005	0.023	0.025	0.018	-0.011
-0.180	0.025	-0.956	-0.257	0.115	-0.959	0.026	0.043	-0.012	0.011	0.001	0.029	0.065	0.003	0.006	-0.015
-0.199	0.025	-0.964	-0.260	0.116	-0.959	0.055	0.153	-0.026	-0.005	-0.000	0.020	0.045	0.004	0.002	-0.016
-0.222	0.025	-0.960	-0.259	0.116	-0.959	0.035	-0.071	0.005	-0.030	-0.001	0.024	0.022	0.005	0.002	-0.020
-0.195	0.017	-0.972	-0.263	0.116	-0.958	0.033	0.235	-0.025	0.001	-0.009	0.012	0.049	0.013	0.010	-0.022
-0.249	0.037	-0.987	-0.259	0.117	-0.959	0.019	-0.215	-0.012	-0.057	0.010	-0.003	0.005	0.005	0.026	-0.025
-0.199	0.014	-0.975	-0.260	0.117	-0.958	0.028	0.098	-0.013	-0.005	-0.013	0.008	0.045	0.019	0.015	-0.019
-0.214	0.014	-0.956	-0.261	0.117	-0.958	-0.003	0.041	-0.038	-0.020	-0.013	0.028	0.029	0.020	0.005	-0.023
-0.187	0.033	-0.952	-0.262	0.118	-0.958	0.035	0.065	-0.058	0.008	0.005	0.032	0.056	0.002	0.009	-0.016
-0.207	0.029	-0.940	-0.265	0.117	-0.957	-0.019	0.189	-0.050	-0.008	0.002	0.043	0.036	0.007	0.021	-0.021
-0.207	0.029	-0.948	-0.266	0.116	-0.957	-0.032	0.056	-0.027	-0.008	0.003	0.035	0.036	0.008	0.013	-0.024
-0.222	0.041	-0.952	-0.265	0.116	-0.957	-0.016	-0.052	-0.035	-0.024	0.014	0.031	0.021	0.002	0.010	-0.026
-0.237	0.041	-0.960	-0.267	0.115	-0.957	-0.046	0.138	-0.031	-0.037	0.015	0.023	0.005	0.001	0.002	-0.025
-0.207	0.033	-0.948	-0.269	0.114	-0.956	-0.044	0.070	-0.045	-0.005	0.008	0.034	0.036	0.007	0.013	-0.027
-0.210	0.029	-0.956	-0.268	0.113	-0.957	-0.044	-0.001	-0.013	-0.009	0.006	0.027	0.032	0.012	0.005	-0.025
-0.222	0.037	-0.960	-0.270	0.113	-0.956	-0.004	0.128	-0.078	-0.019	0.013	0.022	0.020	0.005	0.002	-0.020
-0.218	0.025	-0.956	-0.269	0.114	-0.956	0.003	-0.073	-0.058	-0.017	0.001	0.027	0.024	0.018	0.006	-0.020
-0.207	0.017	-0.936	-0.271	0.113	-0.956	-0.043	0.149	-0.065	-0.003	-0.006	0.046	0.035	0.026	0.025	-0.020
-0.207	0.017	-0.936	-0.273	0.113	-0.955	0.015	0.099	-0.076	-0.001	-0.006	0.045	0.035	0.027	0.026	-0.025
-0.222	0.044	-0.964	-0.275	0.113	-0.955	-0.013	0.132	-0.054	-0.014	0.021	0.017	0.020	0.001	0.002	-0.019
-0.245	0.044	-0.948	-0.273	0.113	-0.955	-0.029	-0.094	-0.066	-0.039	0.022	0.033	0.003	0.002	0.014	-0.021
-0.191	0.037	-0.948	-0.275	0.113	-0.955	-0.021	0.117	-0.081	0.016	0.014	0.033	0.051	0.011	0.014	-0.017
-0.230	0.044	-0.960	-0.276	0.112	-0.955	-0.048	0.066	-0.082	-0.021	0.022	0.021	0.012	0.004	0.002	-0.018
-0.199	0.037	-0.952	-0.278	0.112	-0.954	-0.027	0.130	-0.104	0.012	0.015	0.028	0.043	0.012	0.010	-0.016
-0.230	0.029	-0.960	-0.280	0.111	-0.953	-0.052	0.140	-0.101	-0.017	0.008	0.020	0.012	0.021	0.002	-0.019
-0.245	0.021	-0.964	-0.281	0.111	-0.953	-0.039	0.051	-0.102	-0.031	0.000	0.016	0.003	0.030	0.002	-0.024
-0.222	0.044	-0.956	-0.283	0.111	-0.953	-0.023	0.121	-0.106	-0.007	0.024	0.023	0.020	0.007	0.006	-0.027
-0.260	0.029	-0.956	-0.282	0.110	-0.953	-0.061	-0.031	-0.103	-0.046	0.009	0.024	0.019	0.024	0.006	-0.030
-0.222	0.025	-0.952	-0.284	0.110	-0.952	-0.027	0.138	-0.137	-0.005	0.005	0.027	0.019	0.028	0.010	-0.026
-0.253	0.025	-0.960	-0.283	0.110	-0.953	-0.022	-0.029	-0.107	-0.037	0.005	0.019	0.011	0.030	0.002	-0.025
-0.214	0.029	-0.948	-0.282	0.110	-0.953	-0.010	-0.035	-0.124	0.000	0.009	0.031	0.027	0.027	0.014	-0.017
-0.222	0.037	-0.956	-0.285	0.110	-0.952	-0.006	0.156	-0.129	-0.005	0.016	0.023	0.019	0.021	0.006	-0.021
-0.222	0.033	-0.956	-0.286	0.111	-0.952	-0.009	0.084	-0.109	-0.004	0.012	0.022	0.019	0.026	0.006	-0.018
-0.249	0.041	-0.964	-0.286	0.111	-0.952	-0.015	0.030	-0.110	-0.030	0.019	0.014	0.008	0.020	0.002	-0.023
-0.237	0.041	-0.956	-0.287	0.111	-0.951	-0.007	0.084	-0.136	-0.018	0.019	0.022	0.004	0.022	0.006	-0.024
-0.253	0.025	-0.964	-0.286	0.112	-0.952	0.000	-0.027	-0.107	-0.034	0.003	0.014	0.012	0.039	0.002	-0.031
-0.233	0.037	-0.964	-0.288	0.113	-0.951	0.029	0.088	-0.136	-0.013	0.013	0.014	0.007	0.029	0.003	-0.032
-0.264	0.033	-0.960	-0.287	0.113	-0.951	0.013	-0.026	-0.125	-0.045	0.009	0.018	0.024	0.034	0.001	-0.028
-0.249	0.021	-0.956	-0.287	0.115	-0.951	0.055	0.027	-0.131	-0.030	-0.004	0.022	0.008	0.048	0.004	-0.030
-0.226	0.017	-0.975	-0.288	0.116	-0.951	0.043	0.062	-0.102	-0.006	-0.009	0.002	0.015	0.053	0.016	-0.028
-0.264	0.014	-0.972	-0.287	0.117	-0.951	0.064	-0.035	-0.070	-0.045	-0.015	0.006	0.023	0.059	0.013	-0.027
-0.226	0.025	-0.964	-0.286	0.119	-0.951	0.096	-0.008	-0.063	-0.007	-0.005	0.013	0.015	0.049	0.006	-0.025
-0.253	0.029	-0.956	-0.286	0.121	-0.951	0.101	-0.025	-0.050	-0.035	-0.003	0.021	0.013	0.047	0.001	-0.028
-0.237	0.029	-0.952	-0.286	0.123	-0.950	0.100	0.061	-0.062	-0.019	-0.005	0.025	0.002	0.049	0.005	-0.021
-0.237	0.025	-0.960	-0.286	0.125	-0.950	0.118	-0.023	-0.041	-0.019	-0.011	0.017	0.001	0.054	0.003	-0.021
-0.218	0.017	-0.944	-0.288	0.127	-0.949	0.090	0.116	-0.036	0.002	-0.020	0.032	0.020	0.063	0.013	-0.017
-0.218	0.017	-0.944	-0.287	0.129	-0.949	0.101	-0.018	-0.023	0.001	-0.022	0.032	0.020	0.065	0.013	-0.022
-0.230	0.006	-0.948	-0.289	0.131	-0.948	0.106	0.117	-0.032	-0.008	-0.036	0.027	0.009	0.078	0.010	-0.016
-0.276	0.010	-0.972	-0.287	0.133	-0.949	0.133	-0.107	-0.008	-0.056	-0.034	0.004	0.037	0.075	0.014	-0.025
-0.207	0.002	-0.956	-0.290	0.135	-0.947	0.156	0.174	-0.014	0.016	-0.044	0.018	0.032	0.084	0.001	-0.021
-0.280	0.006	-0.975	-0.287	0.138	-0.948	0.146	-0.165	0.032	-0.060	-0.043	-0.001	0.041	0.082	0.019	-0.026
-0.207	0.033	-0.972	-0.289	0.140	-0.947	0.164	0.100	0.008	0.015	-0.018	0.002	0.033	0.057	0.016	-0.022
-0.260	0.033	-0.956	-0.288	0.143	-0.947	0.151	-0.021	0.024	-0.039	-0.021	0.018	0.021	0.059	0.002	-0.024
-0.253	0.041	-0.956	-0.287	0.145	-0.947	0.156	-0.069	0.034	-0.033	-0.016	0.018	0.013	0.053	0.004	-0.023
-0.210	0.044	-0.944	-0.290	0.148	-0.945	0.175	0.175	0.010	0.013	-0.015	0.028	0.029	0.051	0.006	-0.025
-0.272	0.025	-0.960	-0.289	0.151	-0.945	0.203	-0.071	0.049	-0.050	-0.037	0.012	0.031	0.072	0.011	-0.020
-0.214	0.044	-0.952	-0.290	0.155	-0.945	0.209	0.044	0.034	0.008	-0.021	0.020	0.027	0.054	0.004	-0.013
-0.233	0.044	-0.944	-0.290	0.158	-0.944	0.229	0.041	0.035	-0.010	-0.025	0.027	0.009	0.057	0.002	-0.015
-0.214	0.052	-0.948	-0.291	0.163	-0.943	0.257	0.013	0.044	0.009	-0.022	0.022	0.029	0.051	0.003	-0.009
-0.226	0.044	-0.944	-0.292	0.167	-0.942	0.270	0.057	0.053	-0.001	-0.034	0.025	0.018	0.061	0.001	-0.011
-0.241	0.048	-0.956	-0.294	0.172	-0.940	0.273	0.099	0.070	-0.015	-0.034	0.012	0.004	0.059	0.014	-0.012
-0.230	0.044	-0.940	-0.296	0.176	-0.939	0.276	0.118	0.075	-0.001	-0.043	0.026	0.016	0.065	0.000	-0.017
-0.253	0.052	-0.952	-0.297	0.180	-0.938	0.252	0.026	0.069	-0.024	-0.039	0.013	0.006	0.059	0.013	-0.019
-0.245	0.072	-0.940	-0.298	0.184	-0.937	0.245	0.079	0.054	-0.014	-0.023	0.024	0.002	0.042	0.002	-0.021
-0.249	0.083	-0.952	-0.299	0.187	-0.936	0.219	0.065	0.038	-0.017	-0.015	0.011	0.001	0.032	0.015	-0.022
-0.257	0.079	-0.944	-0.300	0.190	-0.935	0.191	0.050	0.046	-0.024	-0.022	0.018	0.008	0.038	0.008	-0.018
-0.245	0.075	-0.936	-0.302	0.193	-0.934	0.194	0.064	0.068	-0.011	-0.029	0.024	0.004	0.044	0.001	-0.018
-0.237	0.091	-0.948	-0.302	0.196	-0.933	0.206	0.039	0.058	-0.002	-0.017	0.012	0.013	0.031	0.014	-0.016
-0.245	0.106	-0.932	-0.303	0.199	-0.932	0.195	0.041	0.067	-0.009	-0.004	0.027	0.005	0.018	0.001	-0.014
-0.241	0.126	-0.936	-0.306	0.202	-0.930	0.182	0.129	0.062	-0.003	0.012	0.021	0.009	0.002	0.003	-0.010
-0.253	0.149	-0.948	-0.303	0.205	-0.931	0.174	-0.155	0.091	-0.017	0.033	0.010	0.002	0.019	0.015	-0.007
-0.237	0.164	-0.948	-0.308	0.207	-0.929	0.162	0.260	0.057	0.003	0.046	0.007	0.013	0.032	0.015	-0.003
-0.222	0.153	-0.932	-0.308	0.210	-0.928	0.161	-0.001	0.060	0.018	0.032	0.023	0.028	0.018	0.001	-0.001
-0.241	0.106	-0.952	-0.312	0.213	-0.926	0.190	0.213	0.000	0.003	-0.018	0.001	0.009	0.030	0.019	-0.008
-0.241	0.087	-0.940	-0.314	0.215	-0.925	0.148	0.155	-0.009	0.006	-0.040	0.011	0.009	0.052	0.007	-0.019
-0.299	0.037	-0.928	-0.318	0.219	-0.923	0.203	0.179	-0.041	-0.049	-0.093	0.021	0.050	0.105	0.005	-0.033
-0.295	0.075	-0.897	-0.319	0.224	-0.921	0.258	0.117	-0.057	-0.043	-0.059	0.051	0.047	0.068	0.037	-0.035
-0.303	0.153	-0.905	-0.320	0.226	-0.920	0.128	0.034	-0.048	-0.051	0.015	0.042	0.055	0.006	0.029	-0.035
-0.257	0.203	-0.932	-0.324	0.227	-0.918	0.038	0.254	-0.025	-0.000	0.065	0.013	0.009	0.053	0.002	-0.018
-0.268	0.207	-0.972	-0.324	0.225	-0.919	-0.057	0.014	0.038	-0.012	0.070	-0.026	0.020	0.055	0.037	-0.001
-0.237	0.184	-0.987	-0.326	0.224	-0.919	-0.062	0.068	0.061	0.020	0.048	-0.042	0.011	0.029	0.053	0.012
-0.233	0.160	-0.960	-0.328	0.221	-0.919	-0.112	0.099	0.087	0.026	0.028	-0.014	0.015	0.003	0.026	0.004
-0.260	0.172	-0.960	-0.330	0.218	-0.918	-0.133	0.125	0.023	0.001	0.042	-0.014	0.012	0.012	0.026	-0.000
-0.314	0.168	-0.968	-0.327	0.215	-0.920	-0.166	-0.131	0.013	-0.055	0.042	-0.021	0.066	0.006	0.034	-0.018
-0.295	0.168	-0.972	-0.327	0.212	-0.921	-0.183	0.014	-0.038	-0.036	0.045	-0.024	0.046	0.004	0.038	-0.027
-0.322	0.164	-0.964	-0.323	0.208	-0.923	-0.200	-0.195	-0.046	-0.067	0.045	-0.014	0.073	0.002	0.031	-0.038
-0.260	0.153	-0.924	-0.323	0.206	-0.924	-0.154	0.026	-0.111	-0.005	0.035	0.026	0.012	0.016	0.008	-0.039
-0.295	0.118	-0.916	-0.321	0.203	-0.925	-0.164	-0.132	-0.078	-0.043	0.003	0.035	0.046	0.053	0.016	-0.041
-0.295	0.122	-0.932	-0.319	0.201	-0.926	-0.126	-0.072	-0.079	-0.044	0.009	0.021	0.046	0.051	0.001	-0.036
-0.272	0.102	-0.920	-0.316	0.200	-0.928	-0.076	-0.161	-0.056	-0.025	-0.009	0.034	0.022	0.072	0.010	-0.038
-0.272	0.114	-0.920	-0.314	0.199	-0.928	-0.035	-0.074	-0.062	-0.026	0.003	0.035	0.022	0.063	0.010	-0.029
-0.253	0.110	-0.920	-0.309	0.199	-0.930	-0.020	-0.224	-0.015	-0.012	0.000	0.036	0.002	0.069	0.009	-0.018
-0.241	0.118	-0.936	-0.309	0.199	-0.930	0.010	0.009	-0.043	-0.000	0.008	0.020	0.009	0.064	0.007	-0.013
-0.214	0.114	-0.924	-0.307	0.200	-0.931	0.041	-0.128	-0.037	0.024	0.003	0.033	0.037	0.069	0.004	-0.007
-0.233	0.126	-0.912	-0.307	0.201	-0.930	0.049	0.069	-0.078	0.006	0.013	0.044	0.018	0.060	0.015	-0.007
-0.237	0.114	-0.936	-0.308	0.202	-0.930	0.031	0.051	-0.061	0.002	0.001	0.020	0.015	0.073	0.010	-0.011
-0.264	0.083	-0.944	-0.308	0.203	-0.930	0.066	0.012	-0.041	-0.025	-0.031	0.012	0.012	0.106	0.018	-0.019
-0.264	0.095	-0.948	-0.308	0.203	-0.929	0.043	0.038	-0.026	-0.024	-0.020	0.008	0.011	0.097	0.023	-0.024
-0.268	0.091	-0.944	-0.309	0.204	-0.929	0.030	0.065	-0.033	-0.027	-0.024	0.011	0.014	0.102	0.020	-0.030
-0.272	0.122	-0.940	-0.307	0.204	-0.929	0.030	-0.079	-0.046	-0.033	0.006	0.016	0.018	0.073	0.016	-0.029
-0.272	0.122	-0.940	-0.310	0.205	-0.929	-0.001	0.132	-0.069	-0.031	0.006	0.015	0.017	0.075	0.017	-0.030
-0.260	0.106	-0.940	-0.310	0.204	-0.929	-0.021	0.017	-0.051	-0.019	-0.009	0.015	0.005	0.092	0.018	-0.029
-0.264	0.091	-0.936	-0.309	0.204	-0.929	0.001	0.004	-0.055	-0.023	-0.025	0.019	0.009	0.110	0.014	-0.025
-0.257	0.095	-0.928	-0.309	0.205	-0.929	0.010	0.021	-0.061	-0.016	-0.021	0.027	0.000	0.108	0.007	-0.027
-0.253	0.118	-0.932	-0.310	0.206	-0.928	0.063	0.052	-0.072	-0.011	0.001	0.022	0.004	0.086	0.012	-0.024
-0.280	0.110	-0.936	-0.308	0.208	-0.928	0.088	-0.071	-0.062	-0.040	-0.009	0.019	0.023	0.096	0.016	-0.023
-0.237	0.102	-0.920	-0.310	0.210	-0.927	0.117	0.121	-0.063	0.004	-0.019	0.033	0.020	0.105	0.001	-0.020
-0.264	0.102	-0.944	-0.309	0.213	-0.927	0.156	-0.038	-0.030	-0.024	-0.022	0.009	0.006	0.107	0.025	-0.017
-0.241	0.102	-0.932	-0.310	0.216	-0.926	0.200	0.094	-0.040	0.001	-0.025	0.020	0.017	0.108	0.014	-0.011
-0.245	0.118	-0.944	-0.312	0.220	-0.924	0.226	0.104	-0.042	-0.002	-0.014	0.007	0.014	0.094	0.026	-0.012
-0.253	0.114	-0.936	-0.312	0.225	-0.923	0.247	0.042	-0.040	-0.009	-0.023	0.014	0.007	0.100	0.018	-0.013
-0.260	0.122	-0.956	-0.316	0.229	-0.921	0.218	0.193	-0.044	-0.014	-0.019	-0.008	0.000	0.094	0.038	-0.016
-0.280	0.133	-0.944	-0.315	0.233	-0.920	0.238	-0.031	-0.043	-0.034	-0.012	0.003	0.019	0.084	0.027	-0.021
-0.264	0.126	-0.928	-0.316	0.238	-0.918	0.268	0.104	-0.058	-0.016	-0.024	0.017	0.004	0.093	0.011	-0.025
-0.276	0.126	-0.936	-0.316	0.243	-0.917	0.269	-0.010	-0.029	-0.028	-0.029	0.009	0.015	0.095	0.019	-0.024
-0.287	0.141	-0.948	-0.317	0.248	-0.916	0.283	0.044	-0.015	-0.039	-0.018	-0.004	0.026	0.081	0.031	-0.022
-0.257	0.153	-0.944	-0.318	0.254	-0.914	0.308	0.096	-0.025	-0.006	-0.012	-0.002	0.005	0.071	0.028	-0.018
-0.276	0.157	-0.944	-0.318	0.259	-0.912	0.294	-0.013	-0.024	-0.024	-0.013	-0.003	0.014	0.068	0.028	-0.018
-0.260	0.157	-0.948	-0.319	0.264	-0.910	0.293	0.098	-0.043	-0.006	-0.018	-0.009	0.002	0.070	0.032	-0.010
-0.283	0.160	-0.932	-0.319	0.269	-0.909	0.280	0.007	-0.053	-0.029	-0.020	0.006	0.021	0.067	0.017	-0.012
-0.245	0.176	-0.936	-0.320	0.275	-0.907	0.286	0.099	-0.072	0.011	-0.010	-0.000	0.018	0.053	0.021	-0.008
-0.268	0.157	-0.928	-0.318	0.280	-0.906	0.300	-0.055	-0.051	-0.014	-0.035	0.007	0.005	0.073	0.013	-0.009
-0.257	0.172	-0.932	-0.318	0.286	-0.904	0.349	0.016	-0.044	-0.002	-0.026	0.002	0.007	0.059	0.017	-0.008
-0.264	0.191	-0.924	-0.320	0.292	-0.901	0.344	0.082	-0.019	-0.009	-0.013	0.008	0.000	0.041	0.010	-0.011
-0.276	0.207	-0.924	-0.318	0.298	-0.900	0.355	-0.077	-0.004	-0.022	-0.004	0.007	0.011	0.027	0.010	-0.012
-0.257	0.203	-0.920	-0.319	0.305	-0.897	0.379	0.055	-0.039	-0.002	-0.015	0.009	0.008	0.032	0.006	-0.012
-0.272	0.211	-0.916	-0.318	0.312	-0.895	0.376	-0.046	-0.034	-0.019	-0.014	0.012	0.007	0.025	0.003	-0.010
-0.260	0.195	-0.936	-0.318	0.319	-0.893	0.404	0.080	-0.050	-0.006	-0.037	-0.010	0.005	0.041	0.023	-0.009
-0.260	0.195	-0.936	-0.319	0.326	-0.890	0.415	0.045	-0.051	-0.006	-0.044	-0.012	0.005	0.042	0.023	-0.014
-0.272	0.242	-0.928	-0.319	0.334	-0.887	0.418	0.032	-0.019	-0.017	-0.005	-0.007	0.006	0.003	0.015	-0.011
-0.291	0.257	-0.928	-0.318	0.342	-0.884	0.461	-0.044	0.018	-0.038	0.002	-0.009	0.025	0.017	0.015	-0.016
-0.260	0.276	-0.916	-0.319	0.350	-0.881	0.482	0.029	0.014	-0.007	0.013	-0.000	0.006	0.036	0.004	-0.019
-0.276	0.276	-0.901	-0.318	0.358	-0.878	0.466	-0.030	-0.009	-0.023	0.005	0.013	0.009	0.035	0.012	-0.019
-0.272	0.272	-0.912	-0.318	0.365	-0.875	0.436	-0.003	-0.019	-0.020	-0.006	-0.002	0.005	0.030	0.000	-0.019
-0.264	0.276	-0.897	-0.319	0.372	-0.872	0.391	0.083	-0.035	-0.011	-0.009	0.011	0.003	0.033	0.016	-0.017
-0.283	0.280	-0.905	-0.317	0.378	-0.870	0.337	-0.108	-0.016	-0.033	-0.011	0.001	0.015	0.036	0.007	-0.019
-0.245	0.292	-0.885	-0.319	0.384	-0.867	0.344	0.156	-0.035	0.008	-0.005	0.018	0.023	0.047	0.027	-0.018
-0.291	0.296	-0.909	-0.317	0.389	-0.865	0.330	-0.110	-0.000	-0.040	-0.007	-0.008	0.022	0.050	0.003	-0.019
-0.260	0.292	-0.885	-0.317	0.394	-0.863	0.308	0.010	-0.004	-0.010	-0.016	0.014	0.009	0.046	0.027	-0.017
-0.272	0.303	-0.901	-0.318	0.399	-0.860	0.268	0.072	-0.003	-0.020	-0.009	-0.005	0.002	0.057	0.011	-0.019
-0.268	0.307	-0.885	-0.317	0.402	-0.859	0.241	-0.058	0.020	-0.018	-0.008	0.010	0.002	0.060	0.026	-0.018
-0.257	0.319	-0.877	-0.318	0.406	-0.856	0.242	0.074	0.011	-0.005	-0.001	0.015	0.014	0.071	0.034	-0.014
-0.280	0.319	-0.889	-0.317	0.410	-0.855	0.251	-0.082	0.046	-0.029	-0.004	0.002	0.009	0.070	0.022	-0.012
-0.241	0.330	-0.873	-0.318	0.414	-0.853	0.258	0.054	0.020	0.010	0.003	0.015	0.029	0.081	0.038	-0.007
-0.260	0.334	-0.885	-0.318	0.418	-0.851	0.253	0.009	0.036	-0.009	0.003	0.001	0.011	0.085	0.026	-0.002
-0.253	0.330	-0.897	-0.320	0.421	-0.849	0.222	0.062	0.036	0.000	-0.004	-0.013	0.019	0.081	0.014	0.005
-0.237	0.334	-0.885	-0.321	0.424	-0.847	0.189	0.094	0.006	0.017	-0.003	-0.003	0.035	0.084	0.026	0.002
-0.253	0.307	-0.889	-0.323	0.427	-0.844	0.187	0.145	-0.008	0.004	-0.033	-0.010	0.020	0.056	0.022	0.002
-0.272	0.311	-0.877	-0.326	0.430	-0.842	0.198	0.177	-0.004	-0.012	-0.032	-0.001	0.001	0.060	0.033	-0.002
-0.272	0.330	-0.873	-0.328	0.433	-0.839	0.211	0.128	0.011	-0.010	-0.016	0.001	0.001	0.079	0.037	-0.008
-0.280	0.350	-0.873	-0.329	0.437	-0.837	0.228	0.052	0.032	-0.017	0.000	-0.002	0.006	0.098	0.037	-0.010
-0.283	0.354	-0.885	-0.332	0.440	-0.834	0.237	0.183	-0.003	-0.018	0.000	-0.017	0.010	0.101	0.025	-0.004
-0.276	0.342	-0.885	-0.333	0.444	-0.832	0.257	0.068	0.012	-0.009	-0.015	-0.019	0.002	0.090	0.025	0.000
-0.268	0.354	-0.897	-0.338	0.449	-0.828	0.271	0.277	-0.002	0.003	-0.008	-0.035	0.006	0.101	0.013	0.005
-0.272	0.361	-0.889	-0.340	0.453	-0.824	0.312	0.169	0.000	0.002	-0.005	-0.031	0.003	0.109	0.021	0.011
-0.280	0.373	-0.893	-0.344	0.459	-0.819	0.368	0.241	-0.027	-0.002	0.000	-0.040	0.005	0.120	0.017	0.018
-0.280	0.373	-0.893	-0.348	0.466	-0.814	0.407	0.277	-0.041	0.002	-0.006	-0.046	0.004	0.120	0.017	0.020
-0.276	0.412	-0.912	-0.354	0.473	-0.807	0.438	0.431	-0.053	0.012	0.025	-0.073	0.000	0.159	0.003	0.015
-0.299	0.427	-0.909	-0.361	0.481	-0.799	0.454	0.487	-0.022	-0.004	0.033	-0.077	0.023	0.174	0.001	0.004
-0.341	0.435	-0.897	-0.366	0.488	-0.792	0.494	0.298	0.016	-0.041	0.034	-0.072	0.065	0.182	0.013	-0.005
-0.360	0.419	-0.845	-0.370	0.495	-0.786	0.480	0.245	0.014	-0.056	0.011	-0.027	0.084	0.167	0.064	-0.013
-0.333	0.392	-0.806	-0.372	0.502	-0.781	0.430	0.141	-0.027	-0.027	-0.023	0.007	0.056	0.140	0.104	-0.018
-0.310	0.377	-0.806	-0.375	0.507	-0.776	0.339	0.266	-0.054	-0.001	-0.043	0.002	0.033	0.125	0.103	-0.010
-0.326	0.385	-0.834	-0.378	0.512	-0.772	0.273	0.211	-0.061	-0.014	-0.040	-0.030	0.048	0.133	0.076	0.003
-0.295	0.385	-0.822	-0.381	0.515	-0.768	0.200	0.269	-0.086	0.020	-0.043	-0.022	0.017	0.133	0.088	0.017
-0.299	0.412	-0.806	-0.384	0.518	-0.764	0.166	0.270	-0.063	0.020	-0.019	-0.010	0.021	0.160	0.103	0.024
-0.287	0.427	-0.806	-0.389	0.521	-0.760	0.202	0.349	-0.003	0.037	-0.007	-0.015	0.009	0.176	0.103	0.042
-0.299	0.454	-0.814	-0.392	0.524	-0.756	0.247	0.177	0.064	0.029	0.017	-0.027	0.020	0.204	0.095	0.056
-0.260	0.500	-0.849	-0.396	0.527	-0.752	0.200	0.278	0.032	0.071	0.061	-0.067	0.019	0.250	0.060	0.078
-0.268	0.497	-0.893	-0.397	0.528	-0.751	0.138	0.045	0.022	0.064	0.055	-0.112	0.011	0.247	0.017	0.092
-0.249	0.450	-0.940	-0.399	0.530	-0.748	0.123	0.210	-0.024	0.086	0.007	-0.162	0.031	0.201	0.031	0.111
-0.291	0.431	-0.972	-0.398	0.532	-0.748	0.115	-0.057	-0.030	0.043	-0.013	-0.195	0.011	0.183	0.062	0.124
-0.264	0.439	-0.983	-0.395	0.533	-0.748	0.135	-0.152	-0.023	0.067	-0.008	-0.207	0.016	0.191	0.074	0.148
-0.249	0.446	-1.023	-0.389	0.536	-0.749	0.189	-0.328	0.017	0.077	-0.002	-0.245	0.032	0.200	0.113	0.173
-0.172	0.477	-1.011	-0.387	0.538	-0.749	0.155	-0.146	0.005	0.152	0.027	-0.234	0.109	0.231	0.102	0.197
-0.114	0.485	-0.983	-0.384	0.539	-0.750	0.085	-0.103	0.024	0.208	0.033	-0.206	0.167	0.239	0.074	0.207
-0.141	0.504	-0.944	-0.383	0.539	-0.750	0.030	-0.049	0.037	0.180	0.053	-0.166	0.140	0.259	0.034	0.203
-0.180	0.539	-0.936	-0.383	0.537	-0.752	-0.068	-0.010	0.008	0.141	0.089	-0.158	0.102	0.294	0.026	0.176
-0.233	0.543	-0.944	-0.380	0.535	-0.755	-0.122	-0.165	-0.002	0.084	0.095	-0.163	0.048	0.299	0.034	0.144
-0.276	0.539	-0.932	-0.377	0.534	-0.757	-0.120	-0.089	-0.066	0.039	0.092	-0.149	0.006	0.297	0.022	0.117
-0.245	0.535	-0.909	-0.371	0.533	-0.761	-0.112	-0.303	-0.066	0.065	0.090	-0.122	0.037	0.294	0.001	0.101
-0.260	0.531	-0.909	-0.370	0.532	-0.762	-0.073	0.009	-0.121	0.048	0.087	-0.121	0.022	0.291	0.001	0.085
-0.226	0.512	-0.885	-0.365	0.532	-0.764	-0.078	-0.232	-0.100	0.077	0.068	-0.095	0.057	0.272	0.024	0.078
-0.264	0.504	-0.857	-0.360	0.531	-0.767	-0.071	-0.221	-0.102	0.034	0.061	-0.065	0.019	0.265	0.052	0.071
-0.264	0.504	-0.857	-0.356	0.531	-0.769	-0.075	-0.166	-0.104	0.030	0.061	-0.063	0.019	0.266	0.052	0.059
-0.245	0.473	-0.861	-0.353	0.530	-0.771	-0.113	-0.093	-0.094	0.047	0.031	-0.065	0.038	0.236	0.048	0.052
-0.280	0.473	-0.853	-0.349	0.528	-0.774	-0.110	-0.218	-0.066	0.008	0.033	-0.054	0.004	0.237	0.056	0.043
-0.241	0.454	-0.877	-0.347	0.527	-0.776	-0.080	-0.068	-0.091	0.044	0.014	-0.077	0.042	0.219	0.032	0.037
-0.283	0.442	-0.830	-0.344	0.526	-0.778	-0.106	-0.097	-0.093	-0.001	0.004	-0.028	0.000	0.208	0.080	0.024
-0.268	0.466	-0.830	-0.342	0.525	-0.780	-0.113	-0.065	-0.079	0.013	0.029	-0.026	0.015	0.232	0.080	0.017
-0.291	0.462	-0.834	-0.340	0.523	-0.782	-0.144	-0.088	-0.048	-0.012	0.027	-0.028	0.007	0.229	0.076	0.003
-0.295	0.473	-0.838	-0.337	0.520	-0.785	-0.179	-0.138	-0.042	-0.019	0.041	-0.029	0.011	0.241	0.072	-0.005
-0.283	0.450	-0.826	-0.336	0.518	-0.787	-0.167	0.006	-0.065	-0.008	0.020	-0.015	0.001	0.218	0.084	-0.016
-0.314	0.442	-0.822	-0.336	0.514	-0.789	-0.233	0.018	-0.047	-0.039	0.016	-0.009	0.030	0.211	0.088	-0.025
-0.310	0.442	-0.806	-0.335	0.509	-0.793	-0.282	-0.083	0.013	-0.036	0.021	0.010	0.025	0.212	0.104	-0.027
-0.314	0.419	-0.806	-0.333	0.504	-0.797	-0.304	-0.164	0.059	-0.042	0.003	0.014	0.029	0.190	0.104	-0.037
-0.295	0.404	-0.826	-0.332	0.499	-0.801	-0.290	-0.080	0.086	-0.023	-0.007	-0.002	0.009	0.175	0.084	-0.033
-0.322	0.404	-0.814	-0.331	0.493	-0.805	-0.295	-0.175	0.133	-0.051	-0.001	0.014	0.036	0.176	0.096	-0.033
-0.283	0.400	-0.826	-0.331	0.488	-0.808	-0.250	-0.068	0.137	-0.013	0.001	0.005	0.002	0.172	0.084	-0.027
-0.314	0.377	-0.845	-0.331	0.483	-0.811	-0.242	-0.057	0.132	-0.043	-0.018	-0.012	0.028	0.150	0.065	-0.027
-0.291	0.415	-0.857	-0.331	0.477	-0.814	-0.243	-0.115	0.140	-0.020	0.026	-0.021	0.005	0.189	0.053	-0.019
-0.291	0.392	-0.830	-0.332	0.472	-0.817	-0.252	-0.026	0.152	-0.019	0.008	0.010	0.005	0.167	0.081	-0.023
-0.287	0.400	-0.842	-0.333	0.467	-0.819	-0.266	-0.002	0.132	-0.014	0.021	0.000	0.001	0.175	0.069	-0.025
-0.310	0.404	-0.834	-0.335	0.462	-0.821	-0.260	0.096	0.101	-0.035	0.030	0.010	0.024	0.180	0.077	-0.021
-0.314	0.381	-0.822	-0.334	0.456	-0.825	-0.274	-0.163	0.119	-0.040	0.013	0.025	0.027	0.157	0.089	-0.022
-0.264	0.365	-0.849	-0.337	0.452	-0.826	-0.216	0.194	0.044	0.013	0.001	-0.002	0.023	0.143	0.061	-0.025
-0.318	0.377	-0.881	-0.336	0.447	-0.829	-0.257	-0.105	0.096	-0.042	0.018	-0.030	0.031	0.155	0.030	-0.024
-0.310	0.330	-0.861	-0.337	0.442	-0.831	-0.258	-0.002	0.076	-0.033	-0.023	-0.008	0.023	0.109	0.049	-0.017
-0.330	0.323	-0.893	-0.339	0.437	-0.833	-0.229	0.065	0.078	-0.050	-0.026	-0.038	0.042	0.102	0.018	-0.028
-0.295	0.365	-0.885	-0.335	0.431	-0.838	-0.299	-0.236	0.112	-0.019	0.023	-0.026	0.007	0.146	0.026	-0.024
-0.333	0.369	-0.885	-0.337	0.426	-0.840	-0.303	0.087	0.051	-0.055	0.032	-0.024	0.045	0.151	0.026	-0.019
-0.295	0.365	-0.897	-0.336	0.420	-0.843	-0.313	-0.113	0.054	-0.018	0.034	-0.032	0.007	0.148	0.014	-0.010
-0.295	0.365	-0.897	-0.337	0.414	-0.846	-0.335	0.071	0.048	-0.017	0.040	-0.030	0.006	0.149	0.014	-0.009
-0.280	0.346	-0.905	-0.337	0.408	-0.849	-0.317	-0.030	0.068	-0.001	0.027	-0.035	0.009	0.130	0.006	0.004
-0.287	0.330	-0.893	-0.336	0.402	-0.852	-0.309	-0.075	0.073	-0.010	0.017	-0.020	0.002	0.116	0.018	0.008
-0.268	0.327	-0.901	-0.339	0.395	-0.854	-0.333	0.109	0.097	0.012	0.020	-0.026	0.021	0.113	0.010	0.007
-0.280	0.327	-0.924	-0.339	0.389	-0.857	-0.340	-0.011	0.100	0.001	0.027	-0.047	0.010	0.114	0.013	0.010
-0.299	0.311	-0.901	-0.337	0.382	-0.861	-0.336	-0.154	0.100	-0.020	0.018	-0.020	0.010	0.099	0.010	0.010
-0.253	0.303	-0.885	-0.340	0.375	-0.862	-0.345	0.145	0.071	0.029	0.017	-0.003	0.037	0.093	0.026	0.004
-0.291	0.303	-0.897	-0.342	0.368	-0.864	-0.349	0.085	0.089	-0.007	0.024	-0.013	0.002	0.094	0.014	0.002
-0.303	0.292	-0.912	-0.341	0.362	-0.868	-0.337	-0.102	0.087	-0.020	0.019	-0.025	0.013	0.083	0.001	0.001
-0.276	0.265	-0.889	-0.342	0.355	-0.870	-0.325	0.060	0.086	0.009	-0.001	0.000	0.014	0.057	0.022	-0.005
-0.310	0.276	-0.909	-0.342	0.349	-0.872	-0.318	-0.038	0.103	-0.026	0.017	-0.017	0.021	0.070	0.003	-0.002
-0.287	0.261	-0.893	-0.342	0.343	-0.875	-0.312	-0.055	0.111	-0.003	0.008	0.001	0.003	0.056	0.019	0.001
-0.276	0.261	-0.905	-0.343	0.336	-0.877	-0.330	0.035	0.097	0.010	0.015	-0.008	0.014	0.057	0.007	-0.002
-0.283	0.265	-0.909	-0.345	0.330	-0.879	-0.317	0.119	0.085	0.005	0.025	-0.011	0.007	0.062	0.003	0.003
-0.303	0.253	-0.905	-0.346	0.323	-0.881	-0.329	0.010	0.102	-0.014	0.020	-0.005	0.012	0.052	0.007	0.002
-0.283	0.242	-0.909	-0.346	0.316	-0.883	-0.341	-0.013	0.078	0.006	0.015	-0.007	0.007	0.042	0.003	-0.002
-0.307	0.234	-0.924	-0.349	0.309	-0.885	-0.345	0.129	0.054	-0.014	0.014	-0.021	0.016	0.035	0.012	-0.002
-0.310	0.230	-0.916	-0.350	0.302	-0.887	-0.370	0.078	0.068	-0.016	0.018	-0.012	0.020	0.033	0.004	-0.006
-0.280	0.238	-0.897	-0.351	0.295	-0.889	-0.380	0.018	0.079	0.015	0.033	0.010	0.011	0.042	0.015	-0.008
-0.333	0.199	-0.912	-0.352	0.287	-0.891	-0.374	0.054	0.073	-0.037	0.002	-0.004	0.043	0.005	0.000	-0.005
-0.303	0.199	-0.924	-0.353	0.280	-0.893	-0.356	-0.010	0.077	-0.006	0.009	-0.013	0.012	0.007	0.012	-0.003
-0.295	0.199	-0.924	-0.355	0.273	-0.894	-0.357	0.115	0.065	0.004	0.016	-0.012	0.004	0.008	0.012	-0.010
-0.299	0.207	-0.916	-0.356	0.266	-0.896	-0.376	0.038	0.068	0.001	0.031	-0.003	0.008	0.018	0.003	-0.006
-0.333	0.199	-0.924	-0.356	0.258	-0.898	-0.374	0.025	0.048	-0.032	0.030	-0.009	0.042	0.012	0.011	-0.007
-0.318	0.203	-0.924	-0.357	0.251	-0.900	-0.365	0.005	0.047	-0.017	0.041	-0.007	0.027	0.017	0.011	-0.011
-0.314	0.184	-0.932	-0.357	0.244	-0.901	-0.359	0.039	0.050	-0.012	0.029	-0.013	0.023	0.000	0.018	-0.013
-0.314	0.149	-0.920	-0.357	0.238	-0.903	-0.341	-0.004	0.053	-0.012	0.001	0.000	0.023	0.033	0.006	-0.005
-0.314	0.160	-0.932	-0.357	0.231	-0.905	-0.334	-0.028	0.053	-0.012	0.019	-0.010	0.023	0.020	0.018	-0.004
-0.287	0.137	-0.920	-0.360	0.225	-0.906	-0.330	0.159	0.024	0.018	0.002	0.002	0.004	0.041	0.006	-0.004
-0.318	0.133	-0.936	-0.360	0.219	-0.907	-0.299	0.011	0.032	-0.013	0.004	-0.012	0.026	0.043	0.021	0.003
-0.314	0.126	-0.936	-0.358	0.213	-0.909	-0.307	-0.093	0.033	-0.011	0.003	-0.010	0.023	0.049	0.021	0.000
-0.283	0.133	-0.932	-0.361	0.207	-0.909	-0.305	0.156	0.016	0.023	0.016	-0.006	0.008	0.039	0.016	-0.003
-0.333	0.118	-0.940	-0.359	0.201	-0.911	-0.288	-0.108	0.041	-0.029	0.007	-0.012	0.042	0.053	0.024	-0.003
-0.307	0.106	-0.928	-0.359	0.195	-0.913	-0.294	-0.002	0.043	-0.002	0.001	0.001	0.014	0.063	0.012	-0.001
-0.310	0.102	-0.932	-0.359	0.189	-0.914	-0.285	-0.004	0.033	-0.006	0.003	-0.001	0.018	0.065	0.015	-0.005
-0.303	0.106	-0.928	-0.359	0.184	-0.915	-0.256	-0.011	0.039	0.001	0.012	0.004	0.010	0.059	0.011	-0.005
-0.303	0.099	-0.932	-0.361	0.179	-0.915	-0.268	0.116	0.021	0.004	0.010	-0.000	0.010	0.065	0.015	-0.000
-0.330	0.083	-0.948	-0.359	0.174	-0.917	-0.253	-0.112	0.048	-0.025	-0.000	-0.014	0.037	0.079	0.030	-0.001
-0.283	0.075	-0.928	-0.362	0.169	-0.917	-0.226	0.163	0.018	0.024	-0.003	0.005	0.009	0.084	0.010	0.000
-0.322	0.072	-0.948	-0.361	0.165	-0.918	-0.220	-0.038	0.040	-0.015	-0.002	-0.014	0.029	0.086	0.029	-0.000
-0.307	0.060	-0.948	-0.362	0.160	-0.918	-0.237	0.054	0.036	0.001	-0.009	-0.013	0.014	0.096	0.029	0.004
-0.310	0.044	-0.952	-0.361	0.155	-0.920	-0.211	-0.075	0.040	-0.005	-0.020	-0.016	0.018	0.109	0.032	0.003
-0.303	0.060	-0.944	-0.361	0.150	-0.920	-0.229	0.001	0.036	0.003	0.001	-0.007	0.010	0.092	0.024	0.004
-0.299	0.060	-0.948	-0.362	0.146	-0.921	-0.233	0.070	0.028	0.008	0.006	-0.011	0.006	0.090	0.028	0.002
-0.314	0.052	-0.944	-0.362	0.141	-0.922	-0.213	-0.007	0.021	-0.008	0.002	-0.006	0.022	0.095	0.024	0.002
-0.310	0.052	-0.940	-0.362	0.137	-0.922	-0.228	0.014	0.030	-0.004	0.007	-0.001	0.018	0.093	0.019	0.002
-0.307	0.029	-0.944	-0.360	0.133	-0.923	-0.191	-0.073	0.027	-0.001	-0.012	-0.004	0.014	0.114	0.023	0.001
-0.303	0.033	-0.944	-0.362	0.129	-0.923	-0.192	0.079	0.007	0.004	-0.004	-0.004	0.011	0.108	0.023	0.002
-0.303	0.033	-0.952	-0.362	0.125	-0.924	-0.177	0.027	0.009	0.005	-0.001	-0.011	0.011	0.105	0.030	0.002
-0.310	0.037	-0.944	-0.363	0.121	-0.924	-0.187	0.036	0.013	-0.002	0.007	-0.003	0.019	0.099	0.021	0.001
-0.310	0.021	-0.936	-0.362	0.118	-0.925	-0.175	-0.052	0.018	-0.003	-0.005	0.005	0.019	0.113	0.013	0.003
-0.310	0.025	-0.936	-0.363	0.115	-0.925	-0.156	0.107	-0.006	-0.002	0.002	0.005	0.020	0.107	0.012	0.006
-0.287	0.017	-0.936	-0.363	0.111	-0.925	-0.181	-0.032	0.015	0.020	-0.002	0.005	0.003	0.112	0.012	0.010
-0.283	0.010	-0.936	-0.364	0.108	-0.925	-0.142	0.101	-0.011	0.026	-0.007	0.006	0.007	0.118	0.011	0.013
-0.283	0.010	-0.936	-0.364	0.105	-0.925	-0.161	0.003	0.006	0.026	-0.003	0.007	0.007	0.116	0.010	0.015
-0.299	0.006	-0.936	-0.365	0.102	-0.925	-0.145	0.061	0.019	0.012	-0.004	0.007	0.009	0.117	0.009	0.010
-0.307	0.014	-0.952	-0.365	0.099	-0.926	-0.114	0.018	0.026	0.005	0.006	-0.008	0.017	0.107	0.025	0.007
-0.322	0.014	-0.940	-0.364	0.096	-0.926	-0.118	-0.071	0.034	-0.012	0.008	0.004	0.032	0.104	0.012	0.002
-0.303	0.017	-0.944	-0.365	0.094	-0.926	-0.101	0.049	0.017	0.009	0.014	0.000	0.013	0.098	0.016	-0.004
-0.310	0.002	-0.936	-0.367	0.092	-0.926	-0.082	0.119	-0.012	0.003	-0.001	0.007	0.020	0.111	0.008	-0.005
-0.341	-0.010	-0.948	-0.366	0.091	-0.926	-0.084	-0.029	0.010	-0.029	-0.010	-0.005	0.051	0.120	0.020	-0.001
-0.307	-0.013	-0.944	-0.365	0.089	-0.927	-0.047	-0.049	-0.016	0.004	-0.013	-0.001	0.017	0.122	0.017	-0.000
-0.299	-0.010	-0.936	-0.366	0.088	-0.926	-0.063	0.051	-0.003	0.012	-0.008	0.007	0.008	0.115	0.009	-0.003
-0.303	-0.013	-0.952	-0.368	0.087	-0.926	-0.046	0.121	-0.009	0.010	-0.011	-0.009	0.012	0.116	0.025	0.004
-0.330	-0.013	-0.948	-0.367	0.085	-0.926	-0.066	-0.066	0.012	-0.018	-0.010	-0.004	0.038	0.114	0.021	0.002
-0.307	-0.006	-0.952	-0.367	0.084	-0.926	-0.044	0.056	-0.004	0.006	-0.001	-0.008	0.014	0.103	0.025	-0.000
-0.310	-0.006	-0.928	-0.367	0.083	-0.926	-0.057	0.001	0.017	0.002	0.001	0.016	0.018	0.100	0.001	-0.002
-0.314	-0.013	-0.940	-0.368	0.082	-0.926	-0.035	0.016	0.021	-0.001	-0.006	0.004	0.022	0.105	0.013	0.001
-0.307	-0.017	-0.936	-0.367	0.081	-0.927	-0.026	-0.023	0.029	0.006	-0.008	0.008	0.014	0.106	0.009	0.000
-0.314	-0.006	-0.948	-0.367	0.079	-0.927	-0.048	0.017	0.028	-0.002	0.005	-0.004	0.022	0.092	0.020	0.003
-0.303	-0.010	-0.936	-0.367	0.078	-0.927	-0.055	0.002	0.016	0.009	0.002	0.008	0.010	0.093	0.008	0.002
-0.303	-0.013	-0.944	-0.367	0.076	-0.927	-0.078	-0.010	0.023	0.009	0.001	0.001	0.010	0.095	0.015	0.002
-0.318	-0.017	-0.948	-0.367	0.074	-0.927	-0.090	0.040	0.012	-0.006	-0.001	-0.003	0.026	0.096	0.019	0.001
-0.307	-0.025	-0.940	-0.366	0.072	-0.928	-0.080	-0.088	0.026	0.004	-0.006	0.006	0.014	0.101	0.011	-0.003
-0.314	-0.029	-0.936	-0.367	0.070	-0.928	-0.089	0.055	0.008	-0.003	-0.008	0.009	0.022	0.102	0.006	-0.003
-0.330	-0.025	-0.952	-0.365	0.068	-0.928	-0.081	-0.064	0.024	-0.019	-0.002	-0.005	0.037	0.096	0.021	-0.000
-0.299	-0.021	-0.940	-0.367	0.067	-0.928	-0.064	0.082	-0.009	0.013	0.003	0.006	0.007	0.090	0.009	0.001
-0.299	-0.025	-0.940	-0.366	0.065	-0.928	-0.075	-0.043	0.007	0.012	0.000	0.007	0.007	0.092	0.008	0.003
-0.307	-0.037	-0.952	-0.366	0.063	-0.928	-0.081	0.033	0.014	0.005	-0.009	-0.005	0.015	0.101	0.020	0.006
-0.303	-0.029	-0.940	-0.365	0.062	-0.929	-0.048	-0.064	0.027	0.008	-0.001	0.007	0.011	0.091	0.007	0.006
-0.310	-0.033	-0.944	-0.364	0.060	-0.929	-0.059	-0.017	0.026	-0.001	-0.003	0.004	0.019	0.092	0.010	0.007
-0.299	-0.033	-0.956	-0.366	0.060	-0.929	-0.003	0.082	0.006	0.012	-0.002	-0.009	0.008	0.090	0.021	0.009
-0.299	-0.033	-0.956	-0.365	0.059	-0.929	-0.029	-0.039	0.030	0.011	-0.001	-0.009	0.008	0.088	0.021	0.006
-0.295	-0.037	-0.944	-0.365	0.058	-0.929	-0.025	0.027	0.010	0.015	-0.004	0.003	0.004	0.089	0.008	0.010
-0.318	-0.048	-0.956	-0.363	0.058	-0.930	-0.003	-0.098	-0.006	-0.010	-0.015	-0.008	0.028	0.099	0.019	0.007
-0.287	-0.041	-0.940	-0.364	0.057	-0.929	-0.022	0.080	-0.012	0.022	-0.007	0.007	0.003	0.089	0.003	0.007
-0.310	-0.044	-0.956	-0.363	0.056	-0.930	-0.031	-0.084	-0.000	-0.003	-0.010	-0.008	0.020	0.091	0.018	0.003
-0.295	-0.037	-0.948	-0.363	0.056	-0.930	-0.018	0.021	-0.007	0.013	-0.001	-0.000	0.005	0.081	0.009	0.008
-0.314	-0.037	-0.952	-0.361	0.055	-0.931	-0.032	-0.102	0.014	-0.009	-0.000	-0.003	0.025	0.079	0.013	0.004
-0.291	-0.041	-0.956	-0.360	0.054	-0.931	-0.017	-0.012	0.009	0.014	-0.004	-0.007	0.002	0.081	0.016	0.005
-0.299	-0.037	-0.936	-0.360	0.053	-0.931	-0.016	-0.019	0.004	0.006	0.001	0.013	0.010	0.075	0.004	0.004
-0.295	-0.029	-0.936	-0.359	0.053	-0.932	-0.013	-0.037	0.019	0.009	0.009	0.013	0.006	0.065	0.005	0.004
-0.295	-0.041	-0.940	-0.359	0.052	-0.932	-0.008	0.016	0.005	0.009	-0.002	0.009	0.007	0.075	0.002	0.005
-0.310	-0.044	-0.956	-0.358	0.052	-0.932	-0.008	-0.069	-0.001	-0.008	-0.006	-0.006	0.022	0.077	0.014	0.001
-0.283	-0.041	-0.952	-0.359	0.052	-0.932	-0.007	0.077	-0.015	0.020	-0.002	-0.002	0.005	0.072	0.009	0.001
-0.318	-0.041	-0.948	-0.357	0.051	-0.933	-0.036	-0.102	0.018	-0.016	-0.001	0.002	0.030	0.070	0.005	0.001
-0.299	-0.052	-0.952	-0.356	0.049	-0.933	-0.036	-0.030	0.011	0.002	-0.011	-0.001	0.011	0.080	0.008	0.003
-0.299	-0.048	-0.956	-0.357	0.048	-0.933	-0.051	0.025	0.004	0.002	-0.006	-0.005	0.012	0.074	0.012	0.002
-0.295	-0.056	-0.948	-0.355	0.047	-0.934	-0.053	-0.075	0.007	0.005	-0.013	0.003	0.008	0.080	0.004	0.007
-0.276	-0.064	-0.936	-0.355	0.046	-0.934	-0.043	0.021	0.002	0.024	-0.019	0.015	0.011	0.086	0.008	0.005
-0.291	-0.064	-0.948	-0.355	0.045	-0.934	-0.018	0.019	-0.016	0.009	-0.019	0.003	0.005	0.084	0.003	0.005
-0.303	-0.056	-0.948	-0.356	0.045	-0.934	-0.016	0.024	-0.019	-0.003	-0.011	0.003	0.016	0.075	0.003	0.005
-0.299	-0.060	-0.948	-0.355	0.044	-0.934	-0.007	-0.031	-0.012	0.000	-0.014	0.003	0.013	0.077	0.003	-0.002
-0.291	-0.048	-0.952	-0.354	0.044	-0.934	-0.000	-0.027	-0.017	0.007	-0.003	-0.000	0.005	0.064	0.006	-0.003
-0.314	-0.048	-0.944	-0.354	0.044	-0.934	-0.002	-0.007	-0.001	-0.016	-0.002	0.008	0.028	0.063	0.002	-0.003
-0.295	-0.056	-0.944	-0.352	0.044	-0.935	0.015	-0.077	0.007	0.002	-0.010	0.008	0.009	0.069	0.002	-0.001
-0.303	-0.056	-0.956	-0.353	0.044	-0.935	0.018	0.041	0.000	-0.005	-0.010	-0.004	0.017	0.067	0.010	-0.000
-0.280	-0.060	-0.940	-0.352	0.044	-0.935	0.039	-0.057	0.010	0.017	-0.015	0.013	0.006	0.070	0.007	0.004
-0.283	-0.064	-0.952	-0.351	0.044	-0.935	0.019	-0.011	0.006	0.012	-0.018	0.001	0.002	0.072	0.005	0.005
-0.287	-0.052	-0.944	-0.351	0.044	-0.935	0.015	-0.028	0.003	0.008	-0.007	0.009	0.002	0.059	0.003	0.005
-0.287	-0.052	-0.944	-0.350	0.044	-0.936	0.004	-0.003	-0.005	0.007	-0.007	0.009	0.002	0.058	0.003	0.005
-0.295	-0.052	-0.952	-0.348	0.044	-0.936	0.003	-0.103	-0.005	-0.002	-0.006	0.002	0.010	0.057	0.004	0.009
-0.280	-0.060	-0.952	-0.348	0.044	-0.937	0.001	-0.013	-0.012	0.013	-0.014	0.003	0.005	0.064	0.004	0.002
-0.257	-0.048	-0.940	-0.351	0.044	-0.935	0.014	0.172	-0.025	0.039	-0.002	0.013	0.028	0.051	0.008	0.002
-0.326	-0.056	-0.948	-0.349	0.044	-0.936	0.014	-0.102	0.003	-0.033	-0.010	0.006	0.041	0.058	0.001	0.002
-0.283	-0.052	-0.940	-0.350	0.044	-0.936	0.021	0.068	-0.012	0.011	-0.006	0.014	0.001	0.053	0.009	-0.001
-0.303	-0.052	-0.960	-0.349	0.044	-0.936	0.017	-0.055	0.002	-0.009	-0.006	-0.006	0.018	0.052	0.011	-0.006
-0.291	-0.052	-0.948	-0.347	0.044	-0.937	0.023	-0.073	-0.002	0.000	-0.006	0.007	0.007	0.051	0.001	-0.004
-0.283	-0.048	-0.948	-0.348	0.044	-0.936	0.000	0.067	-0.015	0.009	-0.002	0.006	0.000	0.046	0.002	-0.003
-0.310	-0.052	-0.944	-0.346	0.043	-0.937	-0.016	-0.125	0.005	-0.020	-0.005	0.011	0.027	0.049	0.006	-0.001
-0.276	-0.060	-0.948	-0.346	0.043	-0.937	-0.007	0.008	-0.013	0.014	-0.013	0.007	0.008	0.056	0.002	-0.002
-0.283	-0.064	-0.948	-0.345	0.043	-0.937	0.002	-0.015	-0.003	0.006	-0.016	0.007	0.000	0.059	0.002	-0.004
-0.295	-0.060	-0.956	-0.344	0.043	-0.938	0.018	-0.051	-0.005	-0.007	-0.012	0.000	0.012	0.054	0.006	0.001
-0.291	-0.052	-0.948	-0.344	0.043	-0.938	0.024	-0.018	-0.003	-0.003	-0.005	0.008	0.008	0.046	0.002	-0.000
-0.283	-0.041	-0.952	-0.342	0.043	-0.939	0.038	-0.063	0.008	0.003	0.006	0.005	0.001	0.033	0.001	-0.001
-0.280	-0.052	-0.956	-0.342	0.044	-0.939	0.045	-0.024	-0.005	0.006	-0.006	0.001	0.003	0.044	0.005	0.002
-0.283	-0.048	-0.956	-0.341	0.044	-0.939	0.030	-0.039	0.007	0.001	-0.002	0.001	0.001	0.040	0.005	0.004
-0.276	-0.060	-0.956	-0.341	0.045	-0.939	0.034	0.018	-0.009	0.009	-0.014	0.001	0.006	0.051	0.005	0.002
-0.276	-0.064	-0.944	-0.340	0.045	-0.939	0.030	-0.033	-0.005	0.008	-0.019	0.014	0.006	0.054	0.007	0.000
-0.287	-0.060	-0.944	-0.340	0.045	-0.939	0.006	-0.020	-0.017	-0.004	-0.015	0.014	0.006	0.050	0.007	0.002
-0.280	-0.060	-0.948	-0.338	0.045	-0.940	0.019	-0.092	-0.008	0.002	-0.015	0.011	0.001	0.049	0.003	0.002
-0.272	-0.048	-0.956	-0.339	0.045	-0.940	0.010	0.059	-0.010	0.011	-0.003	0.002	0.009	0.037	0.005	-0.000
-0.272	-0.044	-0.952	-0.338	0.045	-0.940	0.023	-0.038	-0.001	0.010	0.000	0.007	0.009	0.033	0.001	0.001
-0.291	-0.048	-0.960	-0.339	0.046	-0.940	0.041	0.056	-0.023	-0.008	-0.004	-0.002	0.011	0.037	0.009	0.003
-0.283	-0.052	-0.960	-0.337	0.046	-0.940	0.052	-0.090	-0.014	-0.002	-0.009	-0.001	0.004	0.041	0.008	0.002
-0.268	-0.052	-0.948	-0.337	0.048	-0.940	0.063	-0.009	-0.028	0.013	-0.010	0.011	0.012	0.041	0.003	0.000
-0.280	-0.048	-0.964	-0.336	0.048	-0.941	0.035	-0.007	-0.021	0.001	-0.007	-0.005	0.000	0.037	0.012	0.001
-0.283	-0.041	-0.968	-0.334	0.049	-0.941	0.051	-0.092	-0.017	-0.005	-0.000	-0.008	0.005	0.030	0.016	0.000
-0.283	-0.041	-0.968	-0.335	0.049	-0.941	0.022	0.053	-0.025	-0.004	-0.001	-0.009	0.005	0.030	0.016	0.005
-0.287	-0.044	-0.968	-0.333	0.050	-0.942	0.034	-0.116	-0.013	-0.010	-0.005	-0.008	0.009	0.034	0.016	0.001
-0.245	-0.060	-0.952	-0.335	0.050	-0.941	0.029	0.141	-0.040	0.035	-0.021	0.007	0.033	0.050	0.000	0.003
-0.291	-0.044	-0.952	-0.333	0.051	-0.941	0.035	-0.097	-0.006	-0.014	-0.006	0.008	0.014	0.035	0.000	0.002
-0.268	-0.056	-0.952	-0.334	0.051	-0.941	0.048	0.036	-0.021	0.010	-0.018	0.007	0.009	0.047	0.000	0.003
-0.283	-0.041	-0.956	-0.333	0.052	-0.942	0.045	-0.039	-0.019	-0.006	-0.004	0.004	0.006	0.031	0.004	-0.001
-0.276	-0.037	-0.956	-0.332	0.053	-0.942	0.065	-0.050	-0.028	0.000	-0.001	0.004	0.001	0.028	0.004	0.002
-0.264	-0.029	-0.960	-0.332	0.053	-0.942	0.023	0.052	-0.028	0.013	0.006	0.000	0.012	0.021	0.008	0.001
-0.280	-0.041	-0.960	-0.332	0.054	-0.942	0.046	-0.019	-0.022	-0.003	-0.006	0.000	0.004	0.033	0.008	0.002
-0.272	-0.041	-0.956	-0.331	0.055	-0.942	0.034	-0.043	-0.019	0.004	-0.007	0.004	0.004	0.033	0.005	0.005
-0.272	-0.048	-0.952	-0.330	0.056	-0.942	0.062	-0.047	-0.017	0.003	-0.015	0.009	0.004	0.042	0.001	0.004
-0.257	-0.041	-0.956	-0.331	0.057	-0.942	0.062	0.064	-0.028	0.019	-0.009	0.004	0.019	0.034	0.005	0.007
-0.268	-0.037	-0.960	-0.329	0.058	-0.942	0.057	-0.068	-0.015	0.006	-0.006	0.000	0.007	0.031	0.009	0.009
-0.257	-0.037	-0.952	-0.329	0.059	-0.942	0.074	0.011	-0.034	0.017	-0.007	0.008	0.018	0.031	0.001	0.008
-0.264	-0.029	-0.960	-0.329	0.060	-0.942	0.050	0.004	-0.022	0.010	-0.000	0.000	0.010	0.024	0.009	0.004
-0.276	-0.041	-0.960	-0.328	0.061	-0.943	0.065	-0.065	-0.017	-0.003	-0.013	0.000	0.002	0.036	0.009	0.005
-0.276	-0.033	-0.956	-0.327	0.062	-0.943	0.053	-0.022	-0.024	-0.004	-0.006	0.005	0.002	0.028	0.005	0.003
-0.257	-0.037	-0.960	-0.325	0.063	-0.944	0.073	-0.118	-0.002	0.013	-0.011	0.001	0.017	0.033	0.009	0.002
-0.264	-0.025	-0.952	-0.326	0.064	-0.943	0.063	0.100	-0.026	0.007	-0.001	0.009	0.009	0.021	0.001	0.006
-0.264	-0.033	-0.956	-0.325	0.065	-0.943	0.064	-0.056	-0.003	0.006	-0.009	0.005	0.008	0.029	0.005	0.006
-0.253	-0.033	-0.964	-0.326	0.066	-0.943	0.055	0.066	-0.019	0.019	-0.010	-0.003	0.020	0.029	0.013	0.007
-0.280	-0.029	-0.964	-0.326	0.066	-0.943	0.043	-0.031	-0.015	-0.009	-0.007	-0.002	0.008	0.026	0.013	0.005
-0.253	-0.041	-0.960	-0.325	0.067	-0.943	0.055	-0.030	-0.013	0.017	-0.019	0.002	0.019	0.038	0.009	0.008
-0.272	-0.029	-0.956	-0.325	0.068	-0.943	0.045	0.019	-0.019	-0.002	-0.009	0.006	0.001	0.027	0.005	0.003
-0.249	-0.033	-0.952	-0.324	0.069	-0.943	0.056	-0.012	-0.017	0.020	-0.013	0.010	0.022	0.031	0.001	0.007
-0.268	-0.025	-0.952	-0.324	0.069	-0.944	0.046	-0.016	-0.020	0.001	-0.006	0.009	0.003	0.024	0.001	0.007
-0.253	-0.029	-0.956	-0.323	0.070	-0.944	0.053	-0.041	-0.018	0.015	-0.011	0.006	0.018	0.028	0.004	0.008
-0.249	-0.025	-0.952	-0.324	0.071	-0.943	0.033	0.069	-0.015	0.020	-0.008	0.009	0.021	0.024	0.000	0.007
-0.268	-0.029	-0.960	-0.322	0.071	-0.944	0.052	-0.093	-0.003	-0.001	-0.013	0.002	0.002	0.029	0.007	0.009
-0.253	-0.025	-0.956	-0.322	0.072	-0.944	0.042	0.008	-0.016	0.014	-0.009	0.006	0.017	0.025	0.003	0.010
-0.257	-0.017	-0.964	-0.322	0.073	-0.944	0.051	-0.015	-0.015	0.010	-0.003	-0.002	0.013	0.018	0.010	0.009
-0.249	-0.021	-0.952	-0.322	0.074	-0.944	0.051	0.039	-0.024	0.018	-0.008	0.009	0.021	0.023	0.002	0.012
-0.253	-0.013	-0.964	-0.322	0.074	-0.944	0.044	0.019	-0.025	0.015	-0.001	-0.002	0.017	0.017	0.010	0.011
-0.257	-0.013	-0.964	-0.321	0.075	-0.944	0.038	-0.043	-0.020	0.010	-0.001	-0.002	0.013	0.018	0.011	0.010
-0.257	-0.025	-0.960	-0.322	0.075	-0.944	0.042	0.029	-0.026	0.010	-0.014	0.002	0.013	0.031	0.007	0.010
-0.260	-0.033	-0.956	-0.320	0.076	-0.944	0.054	-0.075	-0.009	0.005	-0.022	0.006	0.009	0.040	0.004	0.006
-0.249	-0.021	-0.960	-0.321	0.077	-0.944	0.064	0.082	-0.019	0.018	-0.012	0.001	0.020	0.029	0.008	0.007
-0.272	-0.013	-0.964	-0.319	0.078	-0.945	0.068	-0.111	0.002	-0.008	-0.005	-0.002	0.004	0.022	0.012	0.004
-0.245	-0.017	-0.944	-0.320	0.079	-0.944	0.074	0.060	-0.014	0.020	-0.010	0.018	0.022	0.027	0.007	0.005
-0.264	-0.006	-0.956	-0.319	0.081	-0.944	0.067	-0.022	-0.006	0.000	0.000	0.006	0.002	0.016	0.004	0.004
-0.257	-0.006	-0.956	-0.319	0.081	-0.944	0.047	-0.006	-0.004	0.007	-0.000	0.006	0.009	0.018	0.004	0.007
-0.249	-0.006	-0.960	-0.318	0.082	-0.944	0.057	-0.030	-0.017	0.014	-0.001	0.002	0.016	0.019	0.007	0.007
-0.253	-0.013	-0.956	-0.318	0.083	-0.944	0.047	-0.003	-0.021	0.010	-0.010	0.006	0.012	0.028	0.002	0.010
-0.253	-0.025	-0.975	-0.319	0.084	-0.944	0.068	0.053	-0.015	0.011	-0.023	-0.014	0.012	0.041	0.021	0.011
-0.249	-0.017	-0.960	-0.318	0.085	-0.944	0.058	-0.003	-0.009	0.014	-0.016	0.002	0.015	0.035	0.004	0.012
-0.257	-0.013	-0.968	-0.318	0.086	-0.944	0.068	0.005	-0.001	0.007	-0.013	-0.006	0.007	0.032	0.011	0.010
-0.237	-0.006	-0.948	-0.320	0.086	-0.944	0.051	0.073	-0.008	0.027	-0.006	0.014	0.025	0.026	0.009	0.008
-0.272	-0.010	-0.964	-0.319	0.088	-0.944	0.067	-0.015	-0.009	-0.008	-0.011	-0.002	0.011	0.032	0.005	0.008
-0.257	-0.006	-0.960	-0.319	0.089	-0.944	0.067	-0.010	-0.012	0.007	-0.008	0.001	0.004	0.029	0.001	0.006
-0.253	0.002	-0.972	-0.318	0.090	-0.944	0.063	-0.037	-0.012	0.009	-0.001	-0.010	0.007	0.023	0.012	0.005
-0.260	0.002	-0.960	-0.318	0.091	-0.944	0.058	0.046	-0.024	0.002	-0.002	0.001	0.002	0.025	0.001	0.011
-0.245	-0.002	-0.960	-0.318	0.091	-0.944	0.054	0.006	-0.013	0.017	-0.007	0.001	0.013	0.030	0.001	0.012
-0.241	0.006	-0.960	-0.318	0.092	-0.943	0.047	0.018	-0.005	0.021	0.000	0.001	0.017	0.024	0.002	0.012
-0.249	-0.002	-0.960	-0.319	0.093	-0.943	0.063	0.030	0.001	0.013	-0.008	0.001	0.008	0.033	0.003	0.012
-0.249	-0.002	-0.960	-0.319	0.094	-0.943	0.065	0.041	0.001	0.014	-0.009	0.001	0.008	0.034	0.003	0.011
-0.264	0.006	-0.972	-0.319	0.095	-0.943	0.070	-0.012	0.001	-0.002	-0.002	-0.011	0.008	0.028	0.008	0.009
-0.253	0.006	-0.960	-0.320	0.096	-0.943	0.077	0.039	-0.003	0.011	-0.003	0.001	0.003	0.029	0.004	0.008
-0.253	0.002	-0.956	-0.320	0.097	-0.942	0.086	0.043	0.001	0.012	-0.009	0.005	0.002	0.034	0.008	0.010
-0.257	-0.002	-0.964	-0.320	0.099	-0.942	0.090	0.022	0.005	0.008	-0.014	-0.004	0.002	0.039	0.000	0.009
-0.245	0.002	-0.960	-0.322	0.101	-0.941	0.117	0.083	-0.007	0.021	-0.013	-0.000	0.009	0.036	0.004	0.010
-0.268	0.006	-0.960	-0.321	0.103	-0.941	0.118	-0.010	-0.002	-0.003	-0.011	-0.000	0.014	0.034	0.004	0.008
-0.249	0.014	-0.956	-0.322	0.105	-0.941	0.131	0.057	-0.004	0.017	-0.006	0.003	0.004	0.027	0.008	0.009
-0.260	0.017	-0.948	-0.323	0.107	-0.940	0.115	0.026	0.007	0.006	-0.004	0.010	0.008	0.025	0.016	0.009
-0.253	0.014	-0.952	-0.323	0.108	-0.940	0.103	0.021	0.003	0.014	-0.010	0.006	0.000	0.030	0.012	0.011
-0.245	0.021	-0.952	-0.324	0.110	-0.940	0.099	0.081	-0.007	0.023	-0.004	0.005	0.007	0.024	0.012	0.012
-0.260	0.025	-0.956	-0.324	0.111	-0.939	0.080	0.027	-0.005	0.008	-0.001	0.000	0.009	0.021	0.008	0.012
-0.245	0.021	-0.952	-0.326	0.113	-0.939	0.096	0.084	-0.019	0.024	-0.006	0.003	0.006	0.026	0.012	0.011
-0.268	0.017	-0.952	-0.326	0.114	-0.938	0.081	0.022	-0.017	0.001	-0.011	0.003	0.017	0.031	0.012	0.005
-0.260	0.006	-0.944	-0.328	0.116	-0.938	0.090	0.103	-0.034	0.011	-0.025	0.010	0.010	0.044	0.019	0.004
-0.280	0.021	-0.948	-0.328	0.118	-0.938	0.089	0.004	-0.028	-0.009	-0.011	0.006	0.030	0.030	0.015	-0.000
-0.268	0.010	-0.944	-0.329	0.119	-0.937	0.105	0.079	-0.016	0.004	-0.024	0.009	0.018	0.043	0.019	0.003
-0.272	0.021	-0.956	-0.329	0.121	-0.937	0.113	0.017	-0.002	0.001	-0.014	-0.003	0.022	0.033	0.007	0.005
-0.260	0.025	-0.964	-0.329	0.123	-0.936	0.111	0.012	0.002	0.012	-0.012	-0.011	0.011	0.030	0.001	0.011
-0.264	0.041	-0.975	-0.329	0.125	-0.936	0.119	0.031	0.014	0.009	0.001	-0.023	0.015	0.016	0.013	0.015
-0.253	0.048	-0.960	-0.329	0.127	-0.936	0.129	-0.008	0.024	0.020	0.007	-0.007	0.004	0.009	0.003	0.018
-0.253	0.056	-0.960	-0.329	0.129	-0.935	0.145	0.026	0.021	0.020	0.012	-0.008	0.004	0.003	0.003	0.017
-0.260	0.044	-0.960	-0.330	0.132	-0.935	0.137	0.039	-0.001	0.013	-0.002	-0.008	0.012	0.016	0.003	0.017
-0.260	0.033	-0.956	-0.330	0.133	-0.935	0.100	0.008	-0.014	0.013	-0.015	-0.005	0.012	0.029	0.007	0.016
-0.260	0.033	-0.964	-0.330	0.134	-0.935	0.066	-0.005	-0.019	0.013	-0.016	-0.013	0.013	0.031	0.001	0.017
-0.264	0.029	-0.972	-0.330	0.135	-0.935	0.028	0.015	-0.019	0.009	-0.021	-0.021	0.017	0.036	0.009	0.015
-0.245	0.029	-0.956	-0.330	0.135	-0.934	0.019	0.027	-0.021	0.028	-0.021	-0.005	0.002	0.037	0.006	0.013
-0.268	0.041	-0.944	-0.330	0.135	-0.934	0.021	0.041	-0.018	0.006	-0.009	0.007	0.022	0.027	0.018	0.012
-0.268	0.041	-0.944	-0.329	0.136	-0.935	0.049	-0.083	-0.013	0.004	-0.010	0.007	0.022	0.028	0.018	0.011
-0.257	0.037	-0.944	-0.329	0.137	-0.934	0.079	0.040	-0.021	0.016	-0.015	0.007	0.011	0.033	0.018	0.006
-0.268	0.029	-0.968	-0.329	0.139	-0.934	0.095	-0.009	-0.022	0.004	-0.025	-0.017	0.023	0.043	0.006	0.006
-0.268	0.021	-0.952	-0.328	0.140	-0.934	0.090	-0.029	-0.015	0.004	-0.034	-0.001	0.023	0.051	0.010	0.006
-0.268	0.029	-0.948	-0.328	0.142	-0.934	0.107	0.011	-0.020	0.004	-0.028	0.003	0.023	0.045	0.013	0.004
-0.268	0.033	-0.948	-0.328	0.144	-0.934	0.113	-0.006	-0.007	0.003	-0.026	0.002	0.023	0.042	0.013	0.001
-0.268	0.041	-0.940	-0.327	0.146	-0.934	0.141	-0.017	-0.022	0.003	-0.021	0.010	0.024	0.036	0.021	0.001
-0.268	0.041	-0.940	-0.327	0.149	-0.933	0.178	0.010	-0.027	0.003	-0.024	0.010	0.024	0.037	0.021	0.005
-0.268	0.033	-0.956	-0.325	0.153	-0.933	0.219	-0.121	-0.023	0.000	-0.036	-0.006	0.024	0.046	0.005	0.008
-0.245	0.044	-0.948	-0.324	0.157	-0.933	0.241	-0.025	-0.017	0.023	-0.028	0.001	0.001	0.036	0.013	0.012
-0.249	0.044	-0.960	-0.323	0.162	-0.932	0.266	-0.008	-0.014	0.018	-0.033	-0.011	0.006	0.037	0.002	0.014
-0.253	0.068	-0.960	-0.322	0.167	-0.932	0.272	-0.060	0.001	0.013	-0.015	-0.012	0.010	0.015	0.001	0.016
-0.253	0.079	-0.952	-0.321	0.172	-0.931	0.291	-0.038	-0.023	0.012	-0.008	-0.004	0.010	0.004	0.009	0.014
-0.249	0.091	-0.940	-0.320	0.178	-0.930	0.285	-0.024	-0.027	0.016	-0.002	0.007	0.007	0.006	0.021	0.013
-0.253	0.102	-0.944	-0.320	0.183	-0.930	0.279	-0.024	-0.032	0.011	0.005	0.003	0.011	0.017	0.017	0.012
-0.249	0.122	-0.948	-0.318	0.188	-0.929	0.276	-0.049	-0.029	0.014	0.019	-0.002	0.007	0.035	0.013	0.014
-0.249	0.106	-0.940	-0.317	0.193	-0.929	0.263	-0.053	-0.011	0.013	-0.001	0.005	0.007	0.019	0.021	0.019
-0.233	0.114	-0.944	-0.317	0.196	-0.928	0.232	0.005	0.019	0.028	0.003	0.000	0.009	0.026	0.017	0.022
-0.222	0.110	-0.944	-0.317	0.200	-0.927	0.214	-0.007	0.009	0.039	-0.005	-0.000	0.021	0.021	0.017	0.020
-0.237	0.110	-0.960	-0.317	0.203	-0.927	0.155	0.005	-0.001	0.023	-0.008	-0.017	0.006	0.020	0.001	0.017
-0.257	0.122	-0.940	-0.316	0.204	-0.927	0.105	-0.043	-0.002	0.003	0.002	0.002	0.013	0.031	0.021	0.012
-0.268	0.133	-0.956	-0.315	0.205	-0.926	0.052	-0.011	0.003	-0.009	0.013	-0.014	0.025	0.042	0.006	0.005
-0.257	0.129	-0.936	-0.314	0.206	-0.927	0.068	-0.063	0.031	0.002	0.008	0.006	0.014	0.037	0.026	0.003
-0.257	0.137	-0.940	-0.314	0.207	-0.927	0.099	-0.024	0.052	0.002	0.015	0.002	0.014	0.044	0.022	0.009
-0.237	0.133	-0.928	-0.314	0.209	-0.926	0.132	0.000	0.040	0.021	0.009	0.013	0.004	0.039	0.034	0.014
-0.218	0.149	-0.932	-0.312	0.211	-0.926	0.080	-0.063	0.014	0.039	0.023	0.009	0.023	0.054	0.030	0.012
-0.237	0.157	-0.948	-0.312	0.211	-0.927	-0.010	-0.021	-0.048	0.020	0.031	-0.007	0.004	0.062	0.014	0.010
[truncated: 54 more rows]
