# Supplementary material for: Averaged Propulsive Body Acceleration (APBA) Can Be Calculated from Biologging Tags That Incorporate Gyroscopes and Accelerometers to Estimate Swimming Speed, Hydrodynamic Drag and Energy Expenditure for Steller Sea Lions
Source: PLoS One. 2016 Jun 10;11(6):e0157326. doi: 10.1371/journal.pone.0157326 (PMC4902303; doi:10.1371/journal.pone.0157326)
Supplement: S4 Data — Same components as S2. (ZIP) [file pone.0157326.s004.zip › SitkaNov_18/sitka4_4320_4.csv]

rawAx	rawAy	rawAz	gravX	gravY	gravZ	gyrX	gyrY	gyrZ	estAx	estAy	estAz	odbX	odbY	odbZ	spk
-0.599	-0.126	-0.735	-0.691	-0.064	-0.720	0.288	0.191	-0.058	0.035	0.009	-0.007	0.048	0.064	0.031	-0.034
-0.672	-0.180	-0.727	-0.692	-0.061	-0.719	0.216	0.080	-0.011	-0.037	-0.048	0.000	0.027	0.119	0.041	-0.038
-0.722	-0.156	-0.763	-0.691	-0.057	-0.721	0.283	-0.056	-0.069	-0.088	-0.030	-0.034	0.079	0.096	0.007	-0.030
-0.672	-0.176	-0.723	-0.688	-0.053	-0.724	0.277	-0.199	-0.024	-0.041	-0.053	0.009	0.032	0.115	0.048	-0.051
-0.664	-0.164	-0.696	-0.689	-0.049	-0.723	0.263	0.060	-0.018	-0.033	-0.045	0.036	0.027	0.104	0.078	-0.044
-0.703	-0.156	-0.719	-0.688	-0.044	-0.724	0.300	-0.046	-0.051	-0.072	-0.042	0.013	0.069	0.096	0.056	-0.039
-0.626	-0.133	-0.727	-0.689	-0.040	-0.724	0.239	0.037	-0.045	0.005	-0.023	0.005	0.005	0.074	0.050	-0.036
-0.687	-0.133	-0.751	-0.689	-0.037	-0.724	0.212	-0.023	-0.065	-0.057	-0.027	-0.018	0.060	0.074	0.029	-0.029
-0.660	-0.122	-0.747	-0.688	-0.034	-0.725	0.168	-0.047	-0.059	-0.031	-0.018	-0.013	0.037	0.063	0.036	-0.019
-0.634	-0.122	-0.731	-0.686	-0.031	-0.727	0.178	-0.128	-0.009	-0.006	-0.020	0.005	0.014	0.063	0.056	-0.028
-0.657	-0.110	-0.743	-0.687	-0.029	-0.726	0.146	0.108	-0.004	-0.028	-0.011	-0.008	0.041	0.051	0.048	-0.025
-0.668	-0.098	-0.735	-0.685	-0.027	-0.728	0.174	-0.189	-0.015	-0.042	-0.002	0.003	0.056	0.039	0.058	-0.026
-0.660	-0.071	-0.735	-0.686	-0.024	-0.727	0.173	0.087	-0.026	-0.034	0.022	0.002	0.051	0.011	0.060	-0.032
-0.649	-0.083	-0.723	-0.685	-0.022	-0.728	0.161	-0.060	-0.030	-0.023	0.008	0.015	0.042	0.023	0.074	-0.023
-0.676	-0.091	-0.747	-0.687	-0.019	-0.726	0.170	0.170	-0.046	-0.048	-0.002	-0.011	0.071	0.030	0.052	-0.027
-0.607	-0.068	-0.755	-0.686	-0.017	-0.727	0.127	-0.064	-0.014	0.020	0.019	-0.018	0.003	0.007	0.045	-0.025
-0.695	-0.102	-0.743	-0.685	-0.015	-0.729	0.156	-0.097	-0.017	-0.070	-0.018	-0.005	0.093	0.041	0.057	-0.025
-0.649	-0.071	-0.739	-0.685	-0.012	-0.728	0.166	0.030	-0.025	-0.024	0.010	-0.001	0.048	0.010	0.061	-0.026
-0.649	-0.071	-0.739	-0.684	-0.009	-0.729	0.171	-0.069	-0.017	-0.025	0.008	0.000	0.049	0.010	0.061	-0.040
-0.672	-0.071	-0.735	-0.684	-0.006	-0.729	0.214	0.009	-0.025	-0.048	0.004	0.004	0.073	0.011	0.065	-0.033
-0.680	-0.064	-0.751	-0.683	-0.003	-0.730	0.218	-0.082	-0.029	-0.057	0.009	-0.010	0.081	0.005	0.049	-0.036
-0.657	-0.079	-0.743	-0.684	0.000	-0.730	0.212	0.061	-0.026	-0.033	-0.010	-0.003	0.059	0.022	0.057	-0.047
-0.672	-0.091	-0.767	-0.684	0.004	-0.730	0.205	-0.016	-0.028	-0.049	-0.025	-0.026	0.075	0.034	0.033	-0.035
-0.707	-0.064	-0.759	-0.680	0.005	-0.733	0.173	-0.251	0.030	-0.087	0.000	-0.015	0.110	0.007	0.041	-0.038
-0.618	-0.060	-0.771	-0.682	0.009	-0.731	0.244	0.164	-0.031	0.004	0.000	-0.029	0.021	0.003	0.030	-0.030
-0.699	-0.056	-0.775	-0.679	0.012	-0.734	0.221	-0.184	0.027	-0.080	0.002	-0.030	0.102	0.001	0.026	-0.032
-0.618	-0.029	-0.767	-0.681	0.015	-0.732	0.201	0.102	-0.024	0.002	0.025	-0.024	0.022	0.028	0.035	-0.017
-0.672	-0.048	-0.763	-0.678	0.018	-0.735	0.175	-0.194	-0.022	-0.055	0.003	-0.017	0.077	0.008	0.039	-0.028
-0.618	-0.044	-0.747	-0.680	0.021	-0.733	0.191	0.164	-0.039	0.001	0.004	-0.003	0.024	0.010	0.056	-0.014
-0.676	-0.068	-0.771	-0.678	0.023	-0.735	0.171	-0.163	-0.013	-0.059	-0.022	-0.025	0.083	0.014	0.033	-0.030
-0.614	-0.056	-0.759	-0.680	0.027	-0.732	0.219	0.192	-0.055	0.005	-0.015	-0.015	0.022	0.003	0.046	-0.020
-0.699	-0.048	-0.751	-0.679	0.030	-0.734	0.218	-0.110	-0.033	-0.081	-0.011	-0.006	0.107	0.003	0.055	-0.036
-0.618	-0.052	-0.751	-0.681	0.034	-0.731	0.214	0.181	-0.042	0.003	-0.018	-0.008	0.027	0.002	0.055	-0.027
-0.722	-0.044	-0.790	-0.682	0.038	-0.730	0.263	0.070	-0.040	-0.100	-0.015	-0.049	0.133	0.005	0.016	-0.028
-0.630	-0.013	-0.763	-0.680	0.041	-0.732	0.220	-0.141	-0.031	-0.010	0.013	-0.019	0.044	0.035	0.044	-0.021
-0.618	-0.013	-0.763	-0.679	0.045	-0.732	0.209	-0.019	-0.034	0.001	0.009	-0.019	0.034	0.034	0.044	-0.023
-0.676	-0.017	-0.782	-0.680	0.048	-0.732	0.203	0.009	-0.051	-0.057	0.002	-0.039	0.094	0.029	0.026	-0.017
-0.626	-0.017	-0.755	-0.678	0.051	-0.733	0.196	-0.109	-0.038	-0.009	-0.001	-0.010	0.046	0.029	0.054	-0.018
-0.680	-0.021	-0.782	-0.678	0.054	-0.733	0.180	0.001	-0.029	-0.063	-0.008	-0.038	0.102	0.024	0.028	-0.026
-0.630	-0.033	-0.747	-0.678	0.057	-0.732	0.176	0.061	-0.055	-0.012	-0.022	-0.004	0.054	0.011	0.064	-0.020
-0.657	-0.025	-0.767	-0.677	0.061	-0.733	0.224	-0.088	-0.050	-0.041	-0.018	-0.022	0.082	0.018	0.046	-0.026
-0.637	-0.025	-0.763	-0.678	0.064	-0.732	0.205	0.085	-0.047	-0.020	-0.022	-0.020	0.065	0.017	0.051	-0.023
-0.660	-0.025	-0.771	-0.676	0.067	-0.734	0.196	-0.114	-0.032	-0.045	-0.024	-0.026	0.090	0.016	0.044	-0.027
-0.657	0.002	-0.771	-0.675	0.070	-0.734	0.159	-0.074	-0.019	-0.042	0.000	-0.025	0.089	0.042	0.045	-0.029
-0.657	0.025	-0.763	-0.675	0.073	-0.734	0.143	0.027	-0.062	-0.041	0.021	-0.018	0.091	0.064	0.054	-0.031
-0.660	0.017	-0.759	-0.674	0.075	-0.735	0.122	-0.067	-0.066	-0.047	0.010	-0.014	0.097	0.056	0.059	-0.026
-0.649	0.014	-0.778	-0.674	0.077	-0.735	0.114	0.000	-0.067	-0.036	0.003	-0.034	0.088	0.051	0.040	-0.026
-0.622	0.029	-0.747	-0.675	0.080	-0.733	0.106	0.082	-0.088	-0.009	0.016	-0.004	0.063	0.065	0.073	-0.028
-0.653	0.006	-0.763	-0.676	0.083	-0.732	0.130	0.078	-0.095	-0.039	-0.010	-0.021	0.096	0.040	0.058	-0.029
-0.672	0.021	-0.771	-0.676	0.086	-0.732	0.136	0.002	-0.107	-0.058	0.003	-0.029	0.117	0.055	0.052	-0.030
-0.672	0.021	-0.778	-0.674	0.089	-0.734	0.106	-0.112	-0.068	-0.061	0.002	-0.035	0.119	0.053	0.045	-0.036
-0.653	0.014	-0.775	-0.673	0.090	-0.734	0.096	-0.067	-0.053	-0.042	-0.008	-0.030	0.102	0.044	0.050	-0.032
-0.653	0.029	-0.771	-0.671	0.093	-0.736	0.115	-0.116	-0.055	-0.044	0.006	-0.024	0.103	0.058	0.055	-0.032
-0.630	0.041	-0.771	-0.672	0.095	-0.735	0.088	0.067	-0.077	-0.019	0.015	-0.025	0.082	0.069	0.056	-0.020
-0.668	0.052	-0.778	-0.668	0.096	-0.738	0.080	-0.244	-0.039	-0.061	0.025	-0.029	0.123	0.079	0.050	-0.025
-0.599	0.048	-0.771	-0.668	0.099	-0.738	0.094	0.022	-0.095	0.008	0.019	-0.022	0.056	0.074	0.059	-0.022
-0.668	0.044	-0.775	-0.666	0.101	-0.739	0.058	-0.112	-0.073	-0.063	0.014	-0.025	0.127	0.069	0.056	-0.034
-0.630	0.041	-0.771	-0.664	0.102	-0.741	0.076	-0.129	-0.071	-0.027	0.008	-0.020	0.090	0.064	0.061	-0.027
-0.684	0.033	-0.782	-0.661	0.104	-0.743	0.096	-0.194	-0.060	-0.085	-0.002	-0.029	0.146	0.055	0.050	-0.037
-0.618	0.041	-0.763	-0.661	0.106	-0.743	0.062	-0.004	-0.055	-0.020	0.004	-0.010	0.082	0.061	0.071	-0.031
-0.645	0.044	-0.782	-0.659	0.107	-0.744	0.049	-0.066	-0.051	-0.048	0.006	-0.028	0.111	0.064	0.052	-0.025
-0.626	0.044	-0.782	-0.656	0.109	-0.747	0.063	-0.246	-0.051	-0.032	0.005	-0.025	0.094	0.063	0.053	-0.015
-0.591	0.048	-0.790	-0.654	0.110	-0.748	0.060	-0.065	-0.056	0.002	0.007	-0.032	0.061	0.065	0.046	-0.013
-0.614	0.048	-0.782	-0.652	0.110	-0.751	-0.003	-0.171	-0.034	-0.024	0.006	-0.022	0.086	0.064	0.055	-0.009
-0.610	0.079	-0.802	-0.650	0.111	-0.752	-0.013	-0.103	-0.057	-0.022	0.037	-0.040	0.084	0.093	0.037	-0.013
-0.618	0.079	-0.806	-0.648	0.111	-0.753	-0.050	-0.092	-0.063	-0.031	0.036	-0.042	0.094	0.092	0.034	-0.013
-0.637	0.037	-0.798	-0.644	0.110	-0.757	-0.038	-0.276	-0.050	-0.055	-0.006	-0.031	0.115	0.047	0.043	-0.016
-0.580	0.021	-0.790	-0.644	0.111	-0.757	0.000	0.004	-0.039	0.003	-0.022	-0.023	0.060	0.031	0.052	-0.016
-0.622	0.056	-0.798	-0.641	0.110	-0.760	-0.027	-0.182	0.014	-0.043	0.014	-0.029	0.103	0.064	0.045	-0.019
-0.591	0.087	-0.802	-0.638	0.109	-0.763	-0.017	-0.203	0.016	-0.015	0.045	-0.030	0.075	0.093	0.042	-0.013
-0.618	0.087	-0.806	-0.636	0.109	-0.764	-0.037	-0.104	-0.025	-0.044	0.046	-0.032	0.104	0.092	0.039	-0.018
-0.599	0.083	-0.806	-0.634	0.109	-0.765	-0.039	-0.079	-0.042	-0.026	0.042	-0.031	0.086	0.086	0.041	-0.014
-0.599	0.083	-0.806	-0.633	0.109	-0.766	-0.060	-0.050	-0.051	-0.027	0.042	-0.030	0.088	0.085	0.042	-0.019
-0.591	0.072	-0.814	-0.632	0.108	-0.767	-0.064	-0.088	-0.071	-0.021	0.031	-0.036	0.082	0.072	0.035	-0.020
-0.610	0.048	-0.798	-0.631	0.108	-0.768	-0.109	-0.044	-0.114	-0.041	0.008	-0.020	0.103	0.048	0.052	-0.026
-0.614	0.021	-0.802	-0.631	0.107	-0.769	-0.162	0.023	-0.142	-0.044	-0.019	-0.023	0.109	0.019	0.049	-0.027
-0.622	0.002	-0.794	-0.628	0.106	-0.771	-0.175	-0.178	-0.137	-0.055	-0.037	-0.012	0.119	0.001	0.058	-0.040
-0.591	0.021	-0.794	-0.627	0.104	-0.772	-0.208	-0.043	-0.147	-0.025	-0.016	-0.011	0.090	0.016	0.060	-0.044
-0.645	-0.010	-0.810	-0.624	0.102	-0.775	-0.212	-0.165	-0.124	-0.082	-0.045	-0.024	0.146	0.016	0.045	-0.050
-0.630	-0.017	-0.822	-0.621	0.100	-0.777	-0.215	-0.162	-0.140	-0.069	-0.051	-0.033	0.132	0.025	0.035	-0.053
-0.630	-0.010	-0.806	-0.617	0.099	-0.781	-0.186	-0.243	-0.139	-0.073	-0.041	-0.014	0.134	0.019	0.052	-0.055
-0.622	0.014	-0.802	-0.614	0.097	-0.784	-0.196	-0.204	-0.147	-0.069	-0.017	-0.008	0.128	0.003	0.057	-0.045
-0.584	0.041	-0.794	-0.609	0.096	-0.787	-0.150	-0.259	-0.150	-0.035	0.011	0.004	0.092	0.029	0.066	-0.038
-0.564	0.033	-0.798	-0.607	0.096	-0.789	-0.109	-0.106	-0.117	-0.018	0.004	0.001	0.075	0.020	0.063	-0.030
-0.568	0.041	-0.818	-0.606	0.096	-0.790	-0.103	-0.060	-0.120	-0.023	0.012	-0.017	0.081	0.026	0.045	-0.023
-0.580	0.025	-0.826	-0.605	0.096	-0.790	-0.063	-0.036	-0.124	-0.036	-0.003	-0.025	0.094	0.009	0.038	-0.022
-0.584	0.006	-0.842	-0.604	0.096	-0.791	-0.076	-0.047	-0.134	-0.041	-0.023	-0.039	0.100	0.011	0.024	-0.016
-0.603	-0.002	-0.885	-0.603	0.096	-0.792	-0.065	-0.021	-0.124	-0.060	-0.030	-0.082	0.121	0.020	0.019	-0.003
-0.560	-0.002	-0.897	-0.600	0.097	-0.794	-0.040	-0.172	-0.128	-0.021	-0.031	-0.091	0.081	0.022	0.029	0.017
-0.537	-0.002	-0.944	-0.604	0.099	-0.791	-0.026	0.306	-0.225	0.006	-0.033	-0.142	0.060	0.023	0.075	0.030
-0.541	-0.041	-1.007	-0.608	0.101	-0.788	-0.058	0.283	-0.279	0.005	-0.073	-0.208	0.065	0.063	0.137	0.022
-0.599	-0.079	-1.035	-0.613	0.103	-0.783	-0.068	0.427	-0.294	-0.046	-0.113	-0.240	0.125	0.103	0.163	-0.004
-0.684	-0.068	-0.964	-0.614	0.104	-0.783	-0.043	0.060	-0.228	-0.131	-0.103	-0.169	0.212	0.093	0.091	-0.038
-0.710	-0.021	-0.873	-0.611	0.108	-0.784	0.110	-0.141	-0.178	-0.160	-0.060	-0.077	0.241	0.048	0.000	-0.060
-0.668	0.048	-0.786	-0.608	0.112	-0.786	0.170	-0.203	-0.126	-0.122	0.005	0.012	0.200	0.020	0.088	-0.068
-0.584	0.118	-0.798	-0.605	0.116	-0.788	0.149	-0.181	-0.140	-0.040	0.071	0.003	0.118	0.089	0.078	-0.049
-0.553	0.168	-0.834	-0.604	0.121	-0.788	0.132	-0.008	-0.207	-0.011	0.116	-0.033	0.089	0.138	0.043	-0.024
-0.545	0.168	-0.916	-0.599	0.123	-0.791	-0.024	-0.245	-0.216	-0.008	0.114	-0.112	0.083	0.136	0.038	0.004
-0.584	0.133	-0.956	-0.594	0.122	-0.795	-0.276	-0.292	-0.261	-0.052	0.081	-0.147	0.124	0.101	0.076	0.014
-0.545	0.002	-0.948	-0.586	0.115	-0.802	-0.525	-0.454	-0.202	-0.021	-0.044	-0.132	0.088	0.032	0.067	0.051
-0.545	0.002	-0.948	-0.576	0.106	-0.810	-0.654	-0.538	-0.166	-0.031	-0.035	-0.124	0.089	0.033	0.066	0.087
-0.387	-0.006	-1.062	-0.567	0.097	-0.818	-0.628	-0.522	-0.096	0.117	-0.034	-0.231	0.066	0.042	0.179	0.132
-0.357	-0.021	-1.078	-0.558	0.089	-0.825	-0.489	-0.521	-0.077	0.139	-0.042	-0.239	0.095	0.059	0.194	0.168
-0.341	-0.021	-1.121	-0.550	0.084	-0.831	-0.315	-0.431	-0.054	0.146	-0.037	-0.277	0.108	0.060	0.236	0.205
-0.364	-0.021	-1.157	-0.540	0.081	-0.838	-0.215	-0.537	-0.053	0.113	-0.033	-0.305	0.083	0.061	0.270	0.219
-0.353	-0.037	-1.145	-0.525	0.082	-0.847	0.012	-0.845	-0.101	0.110	-0.050	-0.284	0.092	0.078	0.257	0.225
-0.268	-0.025	-1.145	-0.510	0.086	-0.856	0.159	-0.791	-0.151	0.180	-0.042	-0.276	0.175	0.067	0.256	0.231
-0.268	0.010	-1.133	-0.493	0.090	-0.865	0.216	-0.908	-0.075	0.163	-0.011	-0.254	0.173	0.033	0.243	0.247
-0.222	0.029	-1.129	-0.479	0.095	-0.873	0.278	-0.774	-0.020	0.195	0.003	-0.243	0.217	0.015	0.238	0.272
-0.180	0.014	-1.137	-0.464	0.099	-0.880	0.251	-0.807	-0.018	0.222	-0.017	-0.243	0.257	0.031	0.245	0.286
-0.122	-0.033	-1.133	-0.448	0.103	-0.888	0.266	-0.810	0.020	0.264	-0.067	-0.231	0.313	0.078	0.240	0.285
-0.095	-0.033	-1.098	-0.441	0.107	-0.891	0.284	-0.365	0.061	0.284	-0.071	-0.193	0.338	0.079	0.203	0.269
-0.191	-0.033	-1.109	-0.434	0.111	-0.894	0.270	-0.372	0.105	0.181	-0.075	-0.201	0.239	0.080	0.214	0.238
-0.237	-0.025	-1.102	-0.426	0.115	-0.898	0.308	-0.432	0.135	0.127	-0.071	-0.190	0.191	0.073	0.205	0.195
-0.268	0.017	-1.054	-0.418	0.120	-0.900	0.368	-0.402	0.133	0.088	-0.034	-0.140	0.158	0.031	0.156	0.148
-0.276	0.056	-1.027	-0.413	0.125	-0.902	0.349	-0.273	0.139	0.075	-0.000	-0.111	0.149	0.007	0.128	0.121
-0.272	0.072	-1.015	-0.401	0.129	-0.907	0.312	-0.664	0.149	0.067	0.011	-0.094	0.150	0.022	0.115	0.099
-0.260	0.072	-1.011	-0.393	0.133	-0.910	0.302	-0.439	0.146	0.071	0.007	-0.087	0.160	0.021	0.110	0.088
-0.268	0.060	-1.003	-0.383	0.138	-0.914	0.319	-0.561	0.101	0.053	-0.009	-0.076	0.150	0.009	0.101	0.069
-0.260	0.044	-0.983	-0.379	0.142	-0.915	0.265	-0.206	0.003	0.057	-0.029	-0.055	0.155	0.007	0.080	0.048
-0.310	0.048	-0.960	-0.375	0.146	-0.915	0.218	-0.173	-0.070	0.003	-0.029	-0.031	0.103	0.004	0.055	0.022
-0.333	0.044	-0.968	-0.370	0.150	-0.917	0.168	-0.274	-0.081	-0.025	-0.037	-0.037	0.078	0.008	0.062	-0.005
-0.345	0.029	-0.924	-0.366	0.153	-0.918	0.176	-0.201	-0.092	-0.041	-0.055	0.007	0.064	0.025	0.018	-0.019
-0.349	0.044	-0.905	-0.360	0.156	-0.920	0.141	-0.301	-0.083	-0.050	-0.043	0.029	0.058	0.010	0.003	-0.029
-0.291	0.056	-0.916	-0.356	0.160	-0.921	0.160	-0.205	-0.106	0.003	-0.035	0.018	0.114	0.001	0.008	-0.026
-0.322	0.048	-0.920	-0.350	0.161	-0.923	0.061	-0.270	-0.057	-0.033	-0.043	0.016	0.081	0.007	0.011	-0.013
-0.260	0.056	-0.881	-0.346	0.163	-0.924	0.125	-0.222	-0.079	0.024	-0.038	0.057	0.141	0.000	0.029	0.002
-0.253	0.091	-0.932	-0.345	0.166	-0.924	0.112	-0.044	-0.087	0.030	-0.006	0.006	0.146	0.035	0.021	-0.013
-0.253	0.091	-0.932	-0.340	0.167	-0.925	0.071	-0.204	-0.047	0.026	-0.007	0.007	0.144	0.034	0.020	-0.012
-0.364	0.099	-0.940	-0.339	0.168	-0.926	0.059	-0.091	-0.040	-0.087	-0.000	-0.000	0.031	0.041	0.027	-0.030
-0.299	0.126	-0.912	-0.339	0.169	-0.925	0.033	0.030	-0.010	-0.021	0.026	0.027	0.094	0.068	0.002	-0.044
-0.368	0.122	-0.936	-0.336	0.171	-0.926	0.091	-0.177	-0.035	-0.094	0.021	0.004	0.023	0.063	0.021	-0.067
-0.322	0.141	-0.936	-0.335	0.173	-0.926	0.100	-0.012	-0.042	-0.048	0.038	0.004	0.067	0.082	0.020	-0.055
-0.364	0.145	-0.928	-0.329	0.175	-0.928	0.113	-0.330	-0.004	-0.096	0.040	0.014	0.022	0.085	0.011	-0.062
-0.280	0.145	-0.920	-0.328	0.178	-0.928	0.150	-0.057	-0.055	-0.013	0.037	0.022	0.105	0.085	0.002	-0.057
-0.318	0.133	-0.909	-0.324	0.182	-0.928	0.222	-0.205	-0.022	-0.055	0.021	0.034	0.065	0.073	0.011	-0.056
-0.322	0.137	-0.916	-0.323	0.185	-0.928	0.172	-0.030	-0.002	-0.060	0.022	0.026	0.059	0.077	0.004	-0.043
-0.295	0.137	-0.912	-0.320	0.189	-0.928	0.226	-0.181	-0.023	-0.036	0.018	0.030	0.084	0.076	0.009	-0.040
-0.276	0.126	-0.924	-0.318	0.192	-0.928	0.164	-0.100	-0.034	-0.019	0.003	0.018	0.101	0.064	0.002	-0.035
-0.253	0.137	-0.912	-0.316	0.195	-0.928	0.133	-0.076	-0.057	0.002	0.012	0.030	0.122	0.075	0.011	-0.029
-0.291	0.126	-0.944	-0.315	0.197	-0.928	0.110	-0.053	-0.066	-0.038	-0.002	-0.001	0.082	0.064	0.020	-0.034
-0.287	0.110	-0.928	-0.316	0.199	-0.927	0.101	0.098	-0.054	-0.032	-0.019	0.014	0.084	0.048	0.003	-0.031
-0.333	0.137	-0.964	-0.314	0.200	-0.928	0.044	-0.109	-0.022	-0.080	0.007	-0.021	0.036	0.074	0.037	-0.038
-0.264	0.145	-0.940	-0.312	0.201	-0.928	0.069	-0.101	-0.015	-0.013	0.014	0.003	0.103	0.082	0.012	-0.038
-0.303	0.114	-0.952	-0.314	0.202	-0.928	0.023	0.085	-0.016	-0.050	-0.017	-0.009	0.062	0.051	0.023	-0.034
-0.287	0.153	-0.952	-0.311	0.202	-0.929	0.043	-0.175	0.048	-0.038	0.021	-0.008	0.076	0.089	0.022	-0.019
-0.260	0.145	-0.944	-0.307	0.201	-0.930	-0.018	-0.203	0.057	-0.015	0.014	0.001	0.101	0.081	0.013	-0.026
-0.241	0.149	-0.948	-0.309	0.200	-0.930	-0.017	0.106	0.028	0.006	0.019	-0.003	0.118	0.085	0.016	-0.026
-0.299	0.126	-0.948	-0.306	0.199	-0.931	-0.051	-0.153	0.074	-0.054	-0.003	-0.002	0.058	0.062	0.015	-0.026
-0.287	0.114	-0.944	-0.305	0.198	-0.932	-0.027	-0.078	0.025	-0.044	-0.014	0.002	0.068	0.050	0.010	-0.030
-0.276	0.126	-0.932	-0.305	0.197	-0.932	-0.012	0.008	0.008	-0.032	-0.001	0.014	0.077	0.062	0.003	-0.048
-0.272	0.122	-0.940	-0.301	0.196	-0.933	-0.039	-0.227	0.051	-0.033	-0.004	0.008	0.079	0.058	0.004	-0.047
-0.318	0.129	-0.916	-0.300	0.196	-0.934	-0.002	-0.053	0.027	-0.080	0.004	0.032	0.030	0.066	0.021	-0.049
-0.287	0.110	-0.948	-0.300	0.196	-0.934	0.028	0.005	0.048	-0.048	-0.015	0.000	0.059	0.046	0.010	-0.049
-0.291	0.129	-0.948	-0.300	0.195	-0.934	-0.026	-0.042	0.074	-0.053	0.005	0.001	0.053	0.066	0.009	-0.051
-0.280	0.114	-0.956	-0.297	0.194	-0.935	0.004	-0.128	0.035	-0.043	-0.010	-0.006	0.062	0.050	0.016	-0.043
-0.280	0.114	-0.956	-0.295	0.194	-0.936	0.000	-0.113	0.023	-0.045	-0.009	-0.005	0.060	0.050	0.015	-0.039
-0.280	0.133	-0.952	-0.290	0.192	-0.937	-0.076	-0.272	0.048	-0.050	0.012	0.001	0.058	0.070	0.010	-0.037
-0.245	0.118	-0.932	-0.292	0.191	-0.937	-0.056	0.060	0.016	-0.014	-0.002	0.021	0.090	0.055	0.011	-0.045
-0.268	0.118	-0.924	-0.294	0.189	-0.937	-0.093	0.135	0.024	-0.035	0.000	0.028	0.065	0.055	0.020	-0.048
-0.307	0.118	-0.944	-0.290	0.186	-0.939	-0.092	-0.220	0.052	-0.077	0.003	0.010	0.025	0.055	0.001	-0.040
-0.287	0.099	-0.948	-0.289	0.184	-0.940	-0.121	-0.092	0.036	-0.060	-0.014	0.007	0.042	0.035	0.002	-0.058
-0.233	0.106	-0.936	-0.294	0.181	-0.938	-0.115	0.299	-0.009	-0.000	-0.003	0.018	0.094	0.043	0.011	-0.050
-0.349	0.099	-0.960	-0.287	0.177	-0.941	-0.170	-0.409	0.077	-0.123	-0.007	-0.003	0.024	0.036	0.012	-0.039
-0.226	0.114	-0.960	-0.287	0.175	-0.942	-0.131	-0.008	0.028	-0.000	0.011	-0.002	0.097	0.051	0.011	-0.027
-0.237	0.102	-0.932	-0.284	0.172	-0.943	-0.094	-0.118	0.047	-0.014	0.002	0.026	0.084	0.040	0.018	-0.040
-0.226	0.106	-0.960	-0.289	0.170	-0.942	-0.099	0.229	0.039	0.002	0.008	-0.002	0.093	0.044	0.009	-0.023
-0.303	0.106	-0.968	-0.286	0.169	-0.943	-0.032	-0.158	0.052	-0.078	0.009	-0.009	0.014	0.044	0.016	-0.031
-0.249	0.099	-0.936	-0.288	0.169	-0.943	0.009	0.097	0.051	-0.022	0.002	0.022	0.066	0.036	0.016	-0.039
-0.272	0.087	-0.952	-0.291	0.167	-0.942	-0.038	0.140	0.045	-0.042	-0.009	0.006	0.041	0.025	0.002	-0.044
-0.291	0.106	-0.952	-0.291	0.167	-0.942	0.009	-0.002	0.023	-0.061	0.011	0.006	0.020	0.045	0.003	-0.041
-0.257	0.079	-0.956	-0.289	0.166	-0.943	-0.017	-0.067	0.045	-0.027	-0.016	0.003	0.053	0.018	0.000	-0.038
-0.295	0.083	-0.979	-0.291	0.165	-0.942	-0.045	0.071	0.043	-0.064	-0.010	-0.021	0.012	0.022	0.023	-0.037
-0.249	0.083	-0.979	-0.285	0.164	-0.944	-0.026	-0.290	0.037	-0.024	-0.009	-0.020	0.057	0.022	0.022	-0.034
-0.257	0.079	-0.936	-0.290	0.164	-0.943	-0.013	0.227	0.009	-0.027	-0.013	0.022	0.047	0.019	0.022	-0.030
-0.268	0.075	-0.944	-0.287	0.162	-0.944	-0.032	-0.142	0.053	-0.041	-0.015	0.015	0.033	0.015	0.015	-0.030
-0.233	0.075	-0.952	-0.288	0.162	-0.944	-0.011	0.070	0.006	-0.005	-0.015	0.007	0.066	0.015	0.008	-0.035
-0.287	0.102	-0.968	-0.289	0.162	-0.943	0.003	0.062	0.007	-0.058	0.013	-0.009	0.010	0.042	0.007	-0.030
-0.280	0.068	-0.968	-0.291	0.161	-0.943	-0.009	0.061	0.002	-0.049	-0.022	-0.009	0.015	0.007	0.006	-0.035
-0.245	0.087	-0.968	-0.292	0.161	-0.943	-0.011	0.101	-0.013	-0.012	-0.002	-0.009	0.048	0.026	0.005	-0.045
-0.299	0.079	-0.956	-0.288	0.160	-0.944	-0.026	-0.254	0.017	-0.071	-0.009	0.005	0.008	0.018	0.008	-0.036
-0.307	0.091	-0.979	-0.296	0.160	-0.942	-0.033	0.433	-0.046	-0.070	0.003	-0.022	0.018	0.030	0.015	-0.031
-0.230	0.079	-0.940	-0.291	0.158	-0.943	-0.053	-0.226	-0.014	0.003	-0.008	0.019	0.057	0.018	0.025	-0.032
-0.257	0.083	-0.968	-0.292	0.158	-0.943	-0.022	0.044	-0.058	-0.024	-0.003	-0.008	0.028	0.022	0.001	-0.027
-0.257	0.083	-0.968	-0.295	0.157	-0.943	-0.046	0.171	-0.051	-0.020	-0.003	-0.009	0.026	0.023	0.001	-0.022
-0.276	0.102	-0.960	-0.294	0.157	-0.943	-0.032	-0.044	-0.045	-0.041	0.017	-0.001	0.005	0.042	0.008	-0.031
-0.276	0.064	-0.972	-0.292	0.157	-0.944	-0.008	-0.078	-0.073	-0.043	-0.022	-0.012	0.003	0.003	0.003	-0.030
-0.280	0.079	-0.956	-0.290	0.156	-0.944	-0.033	-0.086	-0.040	-0.049	-0.006	0.004	0.003	0.019	0.013	-0.041
-0.249	0.106	-0.956	-0.293	0.155	-0.943	-0.047	0.173	-0.046	-0.015	0.022	0.003	0.026	0.046	0.014	-0.042
-0.314	0.068	-0.972	-0.289	0.156	-0.944	0.022	-0.197	-0.021	-0.084	-0.016	-0.011	0.041	0.007	0.002	-0.032
-0.268	0.056	-0.952	-0.287	0.156	-0.945	0.029	-0.124	-0.019	-0.040	-0.028	0.009	0.003	0.005	0.018	-0.032
-0.207	0.083	-0.932	-0.290	0.156	-0.944	0.016	0.195	-0.049	0.025	-0.001	0.028	0.062	0.022	0.037	-0.033
-0.280	0.091	-0.960	-0.289	0.156	-0.945	-0.017	-0.074	-0.024	-0.050	0.008	0.001	0.013	0.029	0.010	-0.028
-0.245	0.095	-0.936	-0.290	0.155	-0.944	-0.043	0.091	-0.031	-0.014	0.012	0.024	0.018	0.033	0.034	-0.026
-0.283	0.075	-0.968	-0.289	0.154	-0.945	-0.059	-0.065	-0.014	-0.053	-0.006	-0.006	0.023	0.014	0.003	-0.036
-0.264	0.068	-0.964	-0.289	0.153	-0.945	-0.054	0.007	-0.017	-0.034	-0.013	-0.002	0.006	0.007	0.008	-0.033
-0.264	0.064	-0.948	-0.288	0.152	-0.945	-0.024	-0.037	-0.028	-0.034	-0.016	0.015	0.007	0.004	0.025	-0.031
-0.268	0.083	-0.979	-0.285	0.151	-0.946	-0.055	-0.146	-0.031	-0.041	0.004	-0.016	0.013	0.024	0.006	-0.027
-0.233	0.079	-0.952	-0.287	0.151	-0.946	-0.026	0.143	-0.082	-0.004	0.000	0.011	0.019	0.020	0.021	-0.026
-0.260	0.083	-0.968	-0.286	0.149	-0.946	-0.075	-0.059	-0.002	-0.032	0.006	-0.004	0.009	0.024	0.006	-0.020
-0.253	0.102	-0.964	-0.284	0.148	-0.947	-0.089	-0.100	-0.002	-0.027	0.027	0.001	0.004	0.043	0.010	-0.025
-0.233	0.060	-0.960	-0.284	0.146	-0.948	-0.078	-0.013	-0.006	-0.008	-0.014	0.005	0.015	0.001	0.014	-0.031
-0.287	0.056	-0.972	-0.281	0.145	-0.949	-0.041	-0.142	-0.024	-0.064	-0.017	-0.006	0.040	0.003	0.001	-0.030
-0.268	0.075	-0.975	-0.282	0.144	-0.948	-0.051	0.070	-0.044	-0.044	0.004	-0.010	0.022	0.016	0.003	-0.025
-0.245	0.079	-0.964	-0.280	0.143	-0.949	-0.052	-0.120	-0.023	-0.023	0.009	0.003	0.000	0.019	0.008	-0.035
-0.226	0.083	-0.979	-0.278	0.143	-0.950	-0.019	-0.076	-0.038	-0.006	0.013	-0.012	0.019	0.023	0.008	-0.024
-0.287	0.079	-0.983	-0.277	0.142	-0.950	-0.042	-0.039	-0.019	-0.068	0.010	-0.016	0.043	0.019	0.013	-0.029
-0.210	0.064	-0.948	-0.275	0.142	-0.951	0.000	-0.120	-0.028	0.006	-0.005	0.020	0.033	0.003	0.022	-0.029
-0.291	0.064	-0.983	-0.274	0.142	-0.951	0.002	-0.030	-0.019	-0.075	-0.005	-0.015	0.048	0.003	0.014	-0.035
-0.233	0.060	-0.956	-0.272	0.141	-0.952	-0.004	-0.096	-0.006	-0.019	-0.009	0.014	0.009	0.001	0.012	-0.025
-0.241	0.037	-0.956	-0.271	0.142	-0.952	0.034	-0.079	-0.008	-0.028	-0.032	0.014	0.002	0.024	0.012	-0.034
-0.218	0.056	-0.956	-0.274	0.142	-0.951	0.016	0.165	-0.017	-0.003	-0.013	0.013	0.025	0.005	0.011	-0.023
-0.264	0.056	-0.972	-0.270	0.142	-0.952	0.001	-0.200	0.010	-0.052	-0.013	-0.001	0.022	0.006	0.005	-0.024
-0.218	0.056	-0.968	-0.271	0.141	-0.952	0.005	0.063	0.002	-0.005	-0.012	0.002	0.024	0.006	0.002	-0.027
-0.245	0.044	-0.972	-0.271	0.140	-0.952	-0.025	0.014	0.024	-0.032	-0.023	-0.002	0.004	0.017	0.006	-0.027
-0.253	0.068	-0.956	-0.269	0.140	-0.953	-0.030	-0.106	0.024	-0.042	0.001	0.015	0.012	0.006	0.009	-0.026
-0.218	0.064	-0.960	-0.272	0.139	-0.952	-0.012	0.169	-0.017	-0.004	-0.003	0.010	0.022	0.002	0.005	-0.032
-0.260	0.052	-0.975	-0.270	0.138	-0.953	-0.031	-0.101	0.003	-0.048	-0.013	-0.005	0.021	0.009	0.011	-0.029
-0.245	0.060	-0.944	-0.270	0.138	-0.953	-0.033	-0.018	-0.007	-0.033	-0.005	0.027	0.006	0.001	0.021	-0.032
-0.222	0.052	-0.952	-0.272	0.137	-0.953	-0.025	0.112	-0.009	-0.008	-0.012	0.018	0.016	0.009	0.013	-0.034
-0.272	0.041	-0.960	-0.270	0.136	-0.953	-0.051	-0.108	0.006	-0.060	-0.022	0.011	0.035	0.020	0.005	-0.030
-0.222	0.041	-0.944	-0.271	0.134	-0.953	-0.060	0.086	0.006	-0.008	-0.021	0.026	0.014	0.020	0.021	-0.022
-0.230	0.072	-0.944	-0.272	0.133	-0.953	-0.043	0.051	-0.000	-0.015	0.011	0.026	0.006	0.011	0.021	-0.032
-0.203	0.052	-0.944	-0.274	0.132	-0.953	-0.045	0.089	-0.004	0.013	-0.007	0.026	0.031	0.008	0.021	-0.026
-0.287	0.033	-0.968	-0.274	0.131	-0.953	-0.042	0.002	0.003	-0.072	-0.025	0.002	0.054	0.027	0.002	-0.029
-0.241	0.056	-0.956	-0.273	0.130	-0.953	-0.006	-0.051	0.022	-0.027	-0.002	0.014	0.009	0.004	0.010	-0.029
-0.245	0.056	-0.968	-0.272	0.130	-0.953	-0.018	-0.013	0.019	-0.031	-0.001	0.003	0.013	0.004	0.001	-0.034
-0.237	0.052	-0.968	-0.273	0.129	-0.953	-0.011	0.054	-0.002	-0.022	-0.004	0.003	0.006	0.007	0.001	-0.028
-0.245	0.052	-0.972	-0.276	0.129	-0.953	-0.016	0.121	-0.012	-0.027	-0.004	-0.002	0.015	0.007	0.005	-0.021
-0.257	0.056	-0.979	-0.275	0.128	-0.953	-0.024	-0.034	-0.003	-0.039	0.001	-0.009	0.027	0.003	0.012	-0.019
-0.210	0.060	-0.968	-0.275	0.127	-0.953	-0.039	0.002	-0.017	0.007	0.005	0.003	0.018	0.001	0.000	-0.022
-0.241	0.060	-0.968	-0.276	0.126	-0.953	-0.050	0.090	-0.029	-0.022	0.006	0.002	0.014	0.002	0.000	-0.022
-0.257	0.048	-0.972	-0.275	0.126	-0.953	-0.039	-0.036	-0.021	-0.038	-0.005	-0.001	0.030	0.009	0.004	-0.022
-0.245	0.064	-0.960	-0.275	0.124	-0.953	-0.070	0.010	-0.027	-0.027	0.012	0.011	0.020	0.006	0.008	-0.033
-0.253	0.056	-0.972	-0.277	0.122	-0.953	-0.101	0.086	-0.045	-0.033	0.006	-0.001	0.028	0.001	0.003	-0.031
-0.272	0.052	-0.964	-0.277	0.121	-0.953	-0.088	-0.001	-0.054	-0.052	0.004	0.007	0.049	0.005	0.005	-0.033
-0.226	0.056	-0.956	-0.277	0.120	-0.953	-0.070	0.024	-0.062	-0.006	0.009	0.015	0.004	0.000	0.013	-0.037
-0.264	0.060	-0.964	-0.276	0.118	-0.954	-0.075	-0.061	-0.061	-0.046	0.014	0.007	0.043	0.004	0.006	-0.042
-0.272	0.037	-0.968	-0.276	0.118	-0.954	-0.029	0.043	-0.066	-0.053	-0.008	0.003	0.051	0.019	0.002	-0.038
-0.283	0.068	-0.983	-0.276	0.117	-0.954	-0.049	-0.022	-0.058	-0.065	0.023	-0.012	0.064	0.012	0.013	-0.047
-0.253	0.052	-0.972	-0.276	0.116	-0.954	-0.044	0.027	-0.060	-0.034	0.009	-0.000	0.034	0.004	0.001	-0.044
-0.272	0.056	-0.964	-0.274	0.115	-0.955	-0.062	-0.071	-0.073	-0.055	0.014	0.008	0.053	0.000	0.007	-0.040
-0.257	0.044	-0.995	-0.274	0.115	-0.955	-0.040	-0.024	-0.080	-0.040	0.003	-0.023	0.039	0.012	0.025	-0.033
-0.253	0.060	-0.991	-0.272	0.114	-0.956	-0.049	-0.093	-0.078	-0.038	0.019	-0.018	0.036	0.004	0.021	-0.034
-0.237	0.041	-0.975	-0.271	0.113	-0.956	-0.055	-0.015	-0.088	-0.023	0.001	-0.002	0.021	0.016	0.005	-0.029
-0.257	0.037	-0.979	-0.268	0.113	-0.957	-0.041	-0.149	-0.076	-0.045	-0.002	-0.005	0.041	0.019	0.009	-0.030
-0.237	0.041	-0.975	-0.266	0.112	-0.957	-0.040	-0.085	-0.075	-0.028	0.002	-0.001	0.023	0.016	0.005	-0.030
-0.249	0.048	-0.991	-0.264	0.111	-0.958	-0.082	-0.086	-0.053	-0.041	0.012	-0.016	0.035	0.008	0.020	-0.032
-0.237	0.033	-0.972	-0.261	0.110	-0.959	-0.053	-0.162	-0.048	-0.033	-0.003	0.005	0.024	0.024	0.000	-0.027
-0.233	0.025	-0.975	-0.259	0.108	-0.960	-0.073	-0.079	-0.053	-0.030	-0.009	0.002	0.021	0.032	0.004	-0.028
-0.222	0.025	-0.987	-0.258	0.107	-0.960	-0.052	-0.042	-0.047	-0.020	-0.008	-0.010	0.011	0.032	0.016	-0.022
-0.230	0.037	-0.968	-0.257	0.107	-0.961	-0.020	-0.076	-0.028	-0.029	0.004	0.011	0.019	0.021	0.004	-0.018
-0.195	0.044	-0.952	-0.254	0.107	-0.961	-0.020	-0.117	-0.034	0.003	0.012	0.027	0.015	0.014	0.020	-0.021
-0.214	0.029	-0.983	-0.257	0.106	-0.961	-0.004	0.133	-0.056	-0.014	-0.004	-0.005	0.006	0.030	0.012	-0.021
-0.241	0.037	-0.979	-0.253	0.107	-0.962	0.013	-0.170	-0.013	-0.044	0.004	0.000	0.033	0.023	0.007	-0.020
-0.214	0.029	-0.972	-0.253	0.106	-0.961	-0.005	0.021	-0.018	-0.017	-0.004	0.008	0.007	0.031	0.001	-0.027
-0.218	0.021	-0.968	-0.252	0.106	-0.962	0.000	-0.074	-0.014	-0.022	-0.011	0.013	0.012	0.039	0.004	-0.028
-0.237	0.014	-0.983	-0.251	0.106	-0.962	0.024	-0.051	-0.016	-0.043	-0.019	-0.003	0.031	0.047	0.011	-0.024
-0.214	0.017	-0.991	-0.249	0.107	-0.962	0.041	-0.069	-0.013	-0.021	-0.016	-0.010	0.009	0.044	0.019	-0.025
-0.218	0.029	-0.979	-0.249	0.107	-0.962	0.016	0.013	-0.019	-0.025	-0.005	0.002	0.013	0.033	0.007	-0.024
-0.218	0.021	-0.979	-0.249	0.107	-0.963	0.008	-0.038	-0.016	-0.026	-0.013	0.002	0.014	0.041	0.007	-0.018
-0.207	0.041	-0.983	-0.246	0.106	-0.964	-0.058	-0.142	-0.005	-0.017	0.008	-0.001	0.004	0.023	0.011	-0.019
-0.191	0.037	-0.956	-0.246	0.105	-0.964	-0.064	0.038	-0.029	-0.001	0.006	0.027	0.011	0.027	0.017	-0.019
-0.210	0.017	-0.975	-0.246	0.103	-0.964	-0.075	-0.013	-0.017	-0.021	-0.012	0.007	0.009	0.047	0.003	-0.016
-0.207	0.029	-0.975	-0.244	0.102	-0.964	-0.063	-0.096	-0.037	-0.019	0.001	0.008	0.005	0.036	0.003	-0.015
-0.199	0.037	-0.975	-0.246	0.100	-0.964	-0.069	0.094	-0.024	-0.010	0.010	0.008	0.002	0.029	0.002	-0.017
-0.199	0.037	-0.975	-0.244	0.098	-0.965	-0.085	-0.086	0.008	-0.011	0.012	0.008	0.001	0.030	0.002	-0.018
-0.207	0.029	-0.983	-0.243	0.097	-0.965	-0.083	-0.012	-0.014	-0.019	0.006	0.001	0.007	0.039	0.010	-0.017
-0.218	0.025	-0.987	-0.243	0.096	-0.965	-0.047	0.001	-0.025	-0.031	0.003	-0.003	0.019	0.043	0.014	-0.021
-0.199	0.006	-0.979	-0.243	0.095	-0.965	-0.051	0.004	-0.045	-0.012	-0.015	0.005	0.001	0.063	0.006	-0.023
-0.226	0.010	-0.991	-0.241	0.094	-0.966	-0.042	-0.119	-0.031	-0.041	-0.010	-0.007	0.029	0.060	0.018	-0.022
-0.210	0.021	-0.995	-0.239	0.093	-0.966	-0.021	-0.075	-0.033	-0.027	0.002	-0.010	0.014	0.050	0.022	-0.029
-0.191	0.021	-0.972	-0.240	0.093	-0.966	-0.033	0.062	-0.033	-0.007	0.003	0.013	0.005	0.050	0.002	-0.024
-0.253	0.025	-0.991	-0.236	0.092	-0.967	-0.026	-0.210	-0.001	-0.073	0.007	-0.006	0.058	0.047	0.018	-0.026
-0.168	0.017	-0.983	-0.238	0.092	-0.967	0.018	0.109	-0.043	0.014	-0.001	0.002	0.026	0.056	0.010	-0.020
-0.226	0.017	-0.987	-0.234	0.092	-0.968	-0.003	-0.199	-0.003	-0.048	-0.000	-0.001	0.032	0.057	0.014	-0.027
-0.172	0.006	-0.991	-0.235	0.092	-0.968	0.022	0.072	-0.019	0.007	-0.012	-0.006	0.021	0.069	0.018	-0.016
-0.226	0.017	-0.991	-0.232	0.092	-0.968	-0.011	-0.154	-0.004	-0.050	-0.000	-0.005	0.033	0.058	0.018	-0.021
-0.183	0.021	-0.975	-0.231	0.092	-0.968	0.012	-0.027	-0.033	-0.008	0.003	0.011	0.008	0.055	0.003	-0.016
-0.187	0.017	-0.987	-0.230	0.091	-0.969	-0.030	-0.052	-0.021	-0.013	0.000	-0.000	0.004	0.060	0.014	-0.022
-0.195	0.017	-0.983	-0.229	0.091	-0.969	-0.015	-0.067	-0.012	-0.022	0.001	0.004	0.005	0.061	0.010	-0.018
-0.195	-0.006	-0.983	-0.228	0.090	-0.969	-0.010	-0.018	-0.025	-0.023	-0.022	0.004	0.006	0.085	0.011	-0.019
-0.191	0.010	-0.972	-0.226	0.091	-0.970	0.007	-0.105	-0.037	-0.021	-0.007	0.016	0.002	0.070	0.001	-0.021
-0.187	0.010	-0.999	-0.225	0.090	-0.970	-0.018	-0.057	-0.032	-0.018	-0.006	-0.011	0.001	0.071	0.026	-0.025
-0.187	0.010	-0.972	-0.225	0.090	-0.970	-0.006	0.004	-0.028	-0.018	-0.006	0.017	0.000	0.072	0.001	-0.019
-0.214	0.006	-0.987	-0.223	0.089	-0.971	-0.021	-0.098	-0.030	-0.047	-0.009	0.001	0.027	0.077	0.015	-0.018
-0.157	0.014	-0.987	-0.223	0.089	-0.971	0.003	0.024	-0.030	0.011	-0.001	0.001	0.030	0.070	0.015	-0.020
-0.195	-0.006	-0.999	-0.222	0.089	-0.971	0.012	-0.062	-0.007	-0.029	-0.021	-0.010	0.009	0.090	0.027	-0.017
-0.191	0.014	-1.003	-0.219	0.089	-0.972	0.008	-0.121	-0.026	-0.027	-0.001	-0.014	0.006	0.071	0.030	-0.011
-0.168	0.021	-0.979	-0.218	0.089	-0.972	-0.007	-0.036	-0.027	-0.005	0.006	0.010	0.016	0.064	0.007	-0.011
-0.172	0.017	-0.979	-0.217	0.089	-0.972	-0.011	-0.059	-0.023	-0.010	0.003	0.010	0.012	0.069	0.007	-0.009
-0.149	0.002	-0.987	-0.216	0.088	-0.972	-0.022	-0.037	-0.029	0.012	-0.012	0.002	0.034	0.085	0.015	-0.002
-0.168	0.014	-0.979	-0.214	0.088	-0.973	-0.032	-0.105	-0.033	-0.009	0.000	0.011	0.014	0.074	0.007	0.001
-0.145	0.010	-0.987	-0.214	0.087	-0.973	-0.007	0.008	-0.065	0.014	-0.003	0.003	0.037	0.079	0.015	0.004
-0.145	0.010	-0.987	-0.211	0.087	-0.973	-0.015	-0.099	-0.049	0.012	-0.003	0.004	0.036	0.080	0.015	-0.007
-0.153	0.002	-0.979	-0.212	0.087	-0.973	0.018	0.039	-0.058	0.004	-0.011	0.011	0.028	0.088	0.007	-0.009
-0.199	0.002	-0.987	-0.210	0.088	-0.974	0.010	-0.101	-0.038	-0.044	-0.011	0.004	0.019	0.089	0.015	-0.014
-0.176	0.006	-0.987	-0.207	0.088	-0.974	0.049	-0.125	-0.053	-0.023	-0.008	0.005	0.004	0.086	0.015	-0.019
-0.164	0.021	-0.987	-0.207	0.090	-0.974	0.048	-0.020	-0.073	-0.013	0.006	0.005	0.014	0.071	0.015	-0.020
-0.168	0.029	-0.991	-0.205	0.090	-0.975	0.038	-0.060	-0.093	-0.018	0.013	0.001	0.010	0.064	0.019	-0.014
-0.157	0.029	-0.991	-0.205	0.091	-0.975	0.013	0.011	-0.108	-0.006	0.013	0.001	0.021	0.065	0.019	-0.015
-0.164	0.025	-1.007	-0.205	0.091	-0.975	0.008	0.001	-0.093	-0.014	0.008	-0.014	0.013	0.070	0.035	-0.017
-0.187	0.025	-1.003	-0.203	0.091	-0.975	-0.036	-0.084	-0.077	-0.039	0.009	-0.010	0.011	0.070	0.031	-0.019
-0.168	0.021	-0.995	-0.202	0.091	-0.975	-0.006	-0.039	-0.110	-0.021	0.005	-0.002	0.008	0.075	0.023	-0.021
-0.180	0.025	-1.007	-0.199	0.091	-0.976	0.001	-0.112	-0.118	-0.035	0.008	-0.013	0.004	0.072	0.035	-0.023
-0.164	0.033	-1.003	-0.198	0.091	-0.976	-0.010	-0.079	-0.117	-0.022	0.016	-0.009	0.011	0.065	0.031	-0.020
-0.164	0.037	-1.011	-0.195	0.091	-0.977	-0.022	-0.131	-0.115	-0.025	0.020	-0.016	0.010	0.061	0.039	-0.016
-0.157	0.025	-0.999	-0.192	0.092	-0.977	0.016	-0.102	-0.128	-0.020	0.008	-0.004	0.018	0.074	0.027	-0.013
-0.137	0.025	-0.995	-0.191	0.092	-0.977	0.014	-0.065	-0.133	-0.002	0.007	0.001	0.036	0.075	0.023	-0.010
-0.141	0.021	-0.983	-0.189	0.093	-0.978	0.026	-0.089	-0.134	-0.008	0.003	0.013	0.032	0.079	0.011	-0.007
-0.130	0.014	-0.991	-0.188	0.094	-0.978	0.042	-0.027	-0.160	0.002	-0.006	0.006	0.043	0.088	0.019	-0.005
-0.126	0.029	-0.975	-0.185	0.095	-0.978	0.031	-0.097	-0.142	0.003	0.008	0.022	0.047	0.073	0.004	-0.008
-0.133	0.025	-0.991	-0.185	0.096	-0.978	0.038	0.017	-0.147	-0.005	0.003	0.007	0.038	0.078	0.019	-0.009
-0.133	0.029	-0.979	-0.181	0.097	-0.979	0.014	-0.186	-0.124	-0.009	0.007	0.020	0.038	0.074	0.008	-0.013
-0.141	0.025	-0.991	-0.182	0.098	-0.979	0.028	0.046	-0.143	-0.016	0.002	0.008	0.030	0.079	0.019	-0.015
-0.141	0.006	-0.975	-0.180	0.099	-0.979	0.077	-0.041	-0.131	-0.017	-0.019	0.024	0.029	0.099	0.004	-0.017
-0.130	0.021	-0.987	-0.179	0.101	-0.979	0.058	-0.046	-0.122	-0.007	-0.005	0.013	0.041	0.084	0.015	-0.012
-0.130	0.014	-0.972	-0.179	0.103	-0.978	0.106	0.009	-0.160	-0.008	-0.015	0.028	0.040	0.093	0.000	-0.016
-0.107	0.025	-0.979	-0.180	0.105	-0.978	0.096	0.088	-0.175	0.016	-0.005	0.020	0.063	0.082	0.008	-0.020
-0.145	0.017	-0.975	-0.174	0.107	-0.979	0.067	-0.284	-0.128	-0.028	-0.015	0.025	0.024	0.090	0.004	-0.022
-0.157	0.010	-0.960	-0.177	0.109	-0.978	0.122	0.184	-0.169	-0.036	-0.025	0.040	0.012	0.099	0.012	-0.023
-0.133	0.002	-0.975	-0.176	0.111	-0.978	0.085	-0.025	-0.132	-0.014	-0.034	0.024	0.035	0.107	0.004	-0.029
-0.133	0.002	-0.975	-0.175	0.115	-0.978	0.181	-0.055	-0.129	-0.016	-0.038	0.024	0.035	0.108	0.004	-0.025
-0.130	-0.002	-0.968	-0.175	0.119	-0.977	0.212	0.028	-0.119	-0.012	-0.046	0.032	0.038	0.112	0.004	-0.021
-0.122	0.033	-0.975	-0.174	0.124	-0.977	0.233	-0.033	-0.098	-0.005	-0.016	0.023	0.046	0.078	0.004	-0.019
-0.137	0.029	-0.983	-0.173	0.129	-0.976	0.284	-0.033	-0.119	-0.022	-0.025	0.015	0.030	0.082	0.011	-0.015
-0.122	0.029	-0.972	-0.173	0.134	-0.976	0.239	0.007	-0.093	-0.007	-0.030	0.026	0.045	0.083	0.000	-0.014
-0.110	0.041	-0.987	-0.172	0.140	-0.975	0.308	-0.024	-0.085	0.004	-0.025	0.010	0.056	0.072	0.015	-0.016
-0.126	0.017	-0.979	-0.172	0.146	-0.974	0.308	0.037	-0.080	-0.011	-0.054	0.017	0.040	0.096	0.008	-0.012
-0.137	0.052	-0.987	-0.171	0.152	-0.973	0.310	-0.041	-0.064	-0.024	-0.025	0.008	0.028	0.061	0.016	-0.013
-0.114	0.052	-0.979	-0.172	0.158	-0.972	0.335	0.067	-0.073	0.000	-0.031	0.015	0.051	0.062	0.008	-0.017
-0.133	0.052	-0.983	-0.171	0.165	-0.971	0.344	-0.033	-0.062	-0.020	-0.038	0.010	0.032	0.062	0.012	-0.015
-0.130	0.075	-0.991	-0.170	0.171	-0.971	0.326	-0.064	-0.040	-0.017	-0.021	0.001	0.035	0.040	0.020	-0.017
-0.114	0.075	-0.975	-0.171	0.177	-0.969	0.327	0.084	-0.051	-0.001	-0.027	0.016	0.050	0.040	0.004	-0.014
-0.149	0.075	-0.983	-0.169	0.183	-0.968	0.325	-0.109	-0.022	-0.037	-0.033	0.007	0.015	0.040	0.012	-0.012
-0.099	0.068	-0.987	-0.170	0.190	-0.967	0.342	0.097	-0.045	0.014	-0.047	0.002	0.065	0.048	0.016	-0.010
-0.130	0.079	-0.991	-0.169	0.197	-0.966	0.362	-0.035	-0.039	-0.018	-0.042	-0.003	0.034	0.037	0.020	-0.010
-0.118	0.091	-0.983	-0.169	0.203	-0.964	0.338	0.011	-0.032	-0.006	-0.037	0.003	0.045	0.026	0.012	-0.006
-0.110	0.110	-0.972	-0.170	0.209	-0.963	0.336	0.058	-0.026	0.003	-0.024	0.013	0.052	0.007	0.000	-0.015
-0.133	0.122	-0.983	-0.172	0.215	-0.961	0.327	0.127	-0.021	-0.018	-0.018	-0.000	0.029	0.004	0.012	-0.020
-0.149	0.118	-0.975	-0.172	0.222	-0.960	0.349	0.011	-0.011	-0.033	-0.028	0.006	0.013	0.000	0.004	-0.023
-0.157	0.122	-0.968	-0.172	0.229	-0.958	0.369	-0.036	-0.010	-0.042	-0.031	0.013	0.005	0.004	0.004	-0.029
-0.133	0.126	-0.972	-0.171	0.235	-0.957	0.349	0.004	0.001	-0.019	-0.034	0.007	0.028	0.007	0.001	-0.026
-0.149	0.129	-0.975	-0.171	0.241	-0.955	0.349	-0.031	0.012	-0.034	-0.036	0.002	0.013	0.011	0.005	-0.020
-0.114	0.153	-0.964	-0.171	0.248	-0.954	0.353	0.010	0.009	0.000	-0.019	0.012	0.047	0.034	0.007	-0.014
-0.118	0.168	-0.972	-0.171	0.253	-0.952	0.315	0.023	0.016	-0.003	-0.010	0.003	0.043	0.049	0.001	-0.009
-0.118	0.164	-0.956	-0.171	0.259	-0.951	0.299	-0.045	0.034	-0.004	-0.019	0.017	0.043	0.045	0.015	-0.006
-0.110	0.172	-0.968	-0.172	0.264	-0.949	0.289	0.067	0.019	0.005	-0.016	0.003	0.050	0.053	0.003	-0.005
-0.133	0.180	-0.979	-0.171	0.268	-0.948	0.260	-0.066	0.031	-0.019	-0.013	-0.010	0.027	0.060	0.009	-0.005
-0.114	0.203	-0.960	-0.172	0.273	-0.946	0.257	0.092	0.017	0.002	0.006	0.008	0.046	0.083	0.010	-0.004
-0.114	0.203	-0.960	-0.172	0.277	-0.945	0.231	-0.027	0.038	0.001	0.002	0.007	0.046	0.083	0.010	-0.004
-0.126	0.195	-0.972	-0.172	0.281	-0.944	0.242	0.011	0.052	-0.010	-0.010	-0.006	0.035	0.075	0.002	-0.001
-0.118	0.218	-0.975	-0.173	0.285	-0.943	0.235	0.015	0.074	-0.001	0.010	-0.011	0.043	0.099	0.006	-0.006
-0.114	0.207	-0.952	-0.175	0.289	-0.941	0.238	0.144	0.047	0.005	-0.006	0.011	0.047	0.087	0.018	-0.008
-0.149	0.218	-0.968	-0.176	0.293	-0.940	0.205	0.005	0.057	-0.029	0.002	-0.005	0.012	0.099	0.002	-0.006
-0.141	0.226	-0.979	-0.175	0.297	-0.939	0.227	-0.057	0.055	-0.022	0.006	-0.018	0.020	0.106	0.010	-0.012
-0.118	0.214	-0.956	-0.178	0.300	-0.937	0.203	0.168	0.031	0.005	-0.009	0.004	0.043	0.095	0.013	-0.013
-0.153	0.234	-0.968	-0.178	0.303	-0.936	0.184	-0.031	0.047	-0.030	0.007	-0.009	0.009	0.114	0.001	-0.012
-0.130	0.222	-0.964	-0.179	0.307	-0.935	0.205	0.071	0.036	-0.006	-0.007	-0.006	0.032	0.102	0.005	-0.009
-0.153	0.242	-0.972	-0.179	0.309	-0.934	0.165	-0.043	0.059	-0.029	0.009	-0.015	0.009	0.122	0.003	-0.012
-0.126	0.238	-0.964	-0.179	0.312	-0.933	0.167	0.020	0.060	-0.002	0.003	-0.008	0.036	0.118	0.005	-0.007
-0.137	0.242	-0.956	-0.181	0.314	-0.932	0.138	0.075	0.048	-0.012	0.005	-0.001	0.025	0.122	0.012	-0.007
-0.133	0.249	-0.968	-0.181	0.316	-0.931	0.127	0.002	0.053	-0.007	0.010	-0.013	0.029	0.129	0.000	-0.007
-0.130	0.253	-0.960	-0.181	0.318	-0.931	0.116	-0.012	0.049	-0.003	0.013	-0.006	0.033	0.133	0.008	-0.007
-0.157	0.249	-0.975	-0.181	0.319	-0.930	0.104	-0.018	0.045	-0.030	0.007	-0.022	0.007	0.130	0.008	-0.007
-0.130	0.245	-0.960	-0.181	0.321	-0.930	0.112	-0.015	0.048	-0.003	0.002	-0.007	0.034	0.126	0.008	-0.009
-0.141	0.257	-0.960	-0.182	0.322	-0.929	0.075	0.051	0.049	-0.014	0.012	-0.007	0.023	0.138	0.008	-0.005
-0.137	0.242	-0.948	-0.181	0.323	-0.929	0.078	-0.072	0.077	-0.010	-0.004	0.005	0.027	0.122	0.020	-0.002
-0.110	0.261	-0.956	-0.182	0.324	-0.928	0.063	0.037	0.071	0.018	0.015	-0.003	0.054	0.142	0.012	-0.002
-0.137	0.249	-0.964	-0.183	0.325	-0.928	0.066	0.045	0.058	-0.008	0.002	-0.011	0.027	0.130	0.004	0.003
-0.137	0.253	-0.960	-0.182	0.326	-0.928	0.070	-0.039	0.052	-0.008	0.005	-0.008	0.028	0.134	0.008	0.004
-0.114	0.253	-0.964	-0.182	0.326	-0.928	0.054	-0.027	0.049	0.015	0.005	-0.011	0.051	0.134	0.004	-0.001
-0.137	0.245	-0.956	-0.184	0.327	-0.927	0.063	0.115	0.034	-0.006	-0.004	-0.004	0.028	0.126	0.012	-0.000
-0.141	0.249	-0.956	-0.183	0.327	-0.927	0.017	-0.076	0.056	-0.011	0.000	-0.004	0.025	0.130	0.012	0.001
-0.130	0.257	-0.952	-0.183	0.327	-0.927	0.039	-0.025	0.043	0.000	0.008	0.000	0.037	0.138	0.016	-0.001
-0.130	0.249	-0.956	-0.184	0.328	-0.927	0.040	0.070	0.041	0.002	-0.000	-0.004	0.037	0.131	0.012	0.002
-0.126	0.249	-0.952	-0.183	0.328	-0.927	0.025	-0.079	0.058	0.005	-0.000	0.001	0.041	0.131	0.016	0.006
-0.122	0.249	-0.956	-0.185	0.327	-0.927	0.009	0.129	0.031	0.011	-0.000	-0.004	0.046	0.132	0.012	0.007
-0.122	0.249	-0.956	-0.184	0.327	-0.927	0.018	-0.052	0.047	0.010	0.000	-0.003	0.046	0.132	0.012	0.003
-0.126	0.245	-0.952	-0.186	0.327	-0.927	-0.005	0.056	0.052	0.007	-0.003	0.001	0.043	0.128	0.016	0.005
-0.149	0.253	-0.952	-0.185	0.326	-0.927	-0.009	-0.053	0.065	-0.016	0.005	0.001	0.020	0.136	0.016	-0.001
-0.122	0.249	-0.952	-0.187	0.326	-0.927	0.001	0.092	0.055	0.013	0.002	0.001	0.047	0.133	0.016	-0.004
-0.157	0.238	-0.956	-0.187	0.325	-0.927	0.000	-0.026	0.073	-0.022	-0.009	-0.002	0.013	0.121	0.012	-0.004
-0.137	0.242	-0.960	-0.186	0.325	-0.927	-0.003	-0.030	0.072	-0.003	-0.005	-0.006	0.032	0.125	0.008	0.000
-0.130	0.253	-0.948	-0.187	0.324	-0.927	0.002	0.026	0.078	0.005	0.007	0.006	0.040	0.137	0.020	-0.003
-0.133	0.249	-0.972	-0.188	0.324	-0.927	0.005	0.027	0.066	0.002	0.004	-0.017	0.037	0.134	0.004	0.001
-0.141	0.245	-0.948	-0.189	0.323	-0.927	-0.006	0.008	0.069	-0.005	0.001	0.006	0.030	0.130	0.020	0.002
-0.137	0.253	-0.956	-0.189	0.323	-0.928	-0.011	0.004	0.062	-0.001	0.009	-0.001	0.034	0.138	0.012	0.005
-0.130	0.242	-0.960	-0.188	0.322	-0.928	-0.028	-0.043	0.080	0.006	-0.001	-0.005	0.041	0.127	0.008	0.004
-0.114	0.242	-0.944	-0.190	0.320	-0.928	-0.048	0.092	0.087	0.024	0.000	0.011	0.057	0.127	0.024	0.006
-0.141	0.230	-0.960	-0.192	0.319	-0.928	-0.039	0.043	0.088	-0.002	-0.010	-0.004	0.031	0.115	0.008	0.005
-0.137	0.238	-0.964	-0.193	0.317	-0.929	-0.049	0.040	0.096	0.003	-0.001	-0.008	0.035	0.123	0.004	0.003
-0.149	0.230	-0.964	-0.193	0.316	-0.929	-0.033	-0.007	0.106	-0.008	-0.007	-0.007	0.023	0.115	0.004	-0.002
-0.145	0.226	-0.948	-0.195	0.314	-0.929	-0.046	0.068	0.104	-0.002	-0.009	0.009	0.028	0.111	0.019	-0.000
-0.149	0.238	-0.960	-0.195	0.313	-0.930	-0.036	-0.057	0.115	-0.007	0.004	-0.003	0.024	0.123	0.007	0.002
-0.133	0.238	-0.952	-0.196	0.312	-0.930	-0.042	0.044	0.125	0.010	0.005	0.005	0.040	0.123	0.015	0.004
-0.122	0.238	-0.952	-0.197	0.310	-0.930	-0.049	0.050	0.124	0.023	0.007	0.006	0.051	0.122	0.015	0.010
-0.141	0.226	-0.956	-0.199	0.308	-0.930	-0.054	0.071	0.131	0.006	-0.003	0.002	0.032	0.110	0.011	0.011
-0.122	0.222	-0.952	-0.201	0.307	-0.930	-0.035	0.030	0.118	0.026	-0.005	0.006	0.051	0.106	0.014	0.011
-0.149	0.218	-0.960	-0.202	0.306	-0.931	-0.040	0.042	0.110	0.000	-0.007	-0.002	0.024	0.102	0.006	0.005
-0.141	0.218	-0.948	-0.204	0.304	-0.931	-0.041	0.071	0.116	0.010	-0.006	0.010	0.032	0.102	0.018	0.002
-0.157	0.211	-0.948	-0.205	0.302	-0.931	-0.050	0.020	0.110	-0.005	-0.012	0.010	0.017	0.094	0.018	-0.004
-0.164	0.214	-0.952	-0.206	0.300	-0.931	-0.072	0.025	0.124	-0.011	-0.006	0.007	0.009	0.097	0.013	-0.002
-0.160	0.226	-0.952	-0.208	0.298	-0.932	-0.058	0.067	0.128	-0.006	0.007	0.007	0.013	0.108	0.013	0.002
-0.137	0.222	-0.952	-0.208	0.296	-0.932	-0.068	-0.014	0.151	0.018	0.006	0.007	0.036	0.104	0.013	0.003
-0.133	0.211	-0.960	-0.210	0.295	-0.932	-0.042	0.072	0.148	0.023	-0.004	-0.001	0.040	0.092	0.005	0.006
-0.160	0.211	-0.960	-0.212	0.293	-0.932	-0.039	0.050	0.145	-0.002	-0.003	-0.001	0.013	0.091	0.005	0.009
-0.157	0.211	-0.968	-0.212	0.292	-0.933	-0.033	-0.036	0.142	0.002	-0.001	-0.008	0.017	0.090	0.004	0.007
-0.149	0.207	-0.952	-0.214	0.290	-0.933	-0.040	0.098	0.112	0.011	-0.004	0.007	0.025	0.086	0.012	0.006
-0.157	0.214	-0.960	-0.215	0.288	-0.933	-0.067	0.003	0.132	0.004	0.006	0.000	0.017	0.093	0.004	0.007
-0.145	0.207	-0.960	-0.217	0.287	-0.933	-0.042	0.101	0.121	0.018	0.000	0.000	0.029	0.084	0.004	0.005
-0.164	0.211	-0.964	-0.218	0.284	-0.934	-0.080	0.032	0.147	0.000	0.006	-0.003	0.010	0.088	0.000	0.007
-0.172	0.199	-0.968	-0.219	0.283	-0.934	-0.049	-0.012	0.148	-0.007	-0.003	-0.007	0.002	0.075	0.005	0.005
-0.149	0.195	-0.956	-0.221	0.280	-0.934	-0.073	0.105	0.143	0.019	-0.005	0.005	0.026	0.070	0.007	0.006
-0.172	0.199	-0.960	-0.221	0.278	-0.935	-0.060	-0.059	0.145	-0.005	0.001	0.001	0.003	0.073	0.003	0.006
-0.145	0.199	-0.964	-0.223	0.276	-0.935	-0.072	0.094	0.130	0.025	0.003	-0.003	0.030	0.072	0.001	0.009
-0.172	0.199	-0.960	-0.224	0.274	-0.935	-0.082	-0.010	0.146	-0.002	0.006	0.001	0.003	0.071	0.003	0.004
-0.157	0.184	-0.956	-0.226	0.271	-0.936	-0.084	0.084	0.135	0.016	-0.007	0.005	0.019	0.055	0.006	0.007
-0.180	0.191	-0.952	-0.226	0.268	-0.936	-0.105	-0.022	0.154	-0.006	0.004	0.009	0.004	0.062	0.010	-0.001
-0.160	0.180	-0.940	-0.227	0.266	-0.937	-0.098	0.042	0.151	0.015	-0.005	0.021	0.016	0.049	0.022	0.004
-0.191	0.187	-0.960	-0.229	0.263	-0.937	-0.104	0.062	0.145	-0.014	0.005	0.001	0.015	0.056	0.002	0.003
-0.153	0.184	-0.960	-0.231	0.260	-0.938	-0.096	0.059	0.143	0.026	0.004	0.001	0.024	0.051	0.002	0.006
-0.172	0.176	-0.956	-0.232	0.257	-0.938	-0.113	0.027	0.149	0.009	-0.001	0.006	0.005	0.042	0.005	0.008
-0.172	0.176	-0.960	-0.234	0.254	-0.938	-0.117	0.082	0.153	0.011	0.002	0.002	0.005	0.041	0.001	0.013
-0.168	0.172	-0.952	-0.235	0.251	-0.939	-0.094	0.043	0.149	0.017	0.001	0.010	0.009	0.036	0.009	0.011
-0.172	0.176	-0.960	-0.236	0.248	-0.939	-0.102	0.000	0.171	0.014	0.008	0.003	0.005	0.038	0.001	0.011
-0.172	0.157	-0.960	-0.239	0.245	-0.940	-0.100	0.101	0.163	0.017	-0.008	0.003	0.006	0.018	0.000	0.015
-0.183	0.157	-0.968	-0.240	0.243	-0.940	-0.085	0.044	0.166	0.007	-0.005	-0.005	0.006	0.017	0.008	0.016
-0.164	0.164	-0.964	-0.243	0.240	-0.940	-0.093	0.105	0.163	0.029	0.005	-0.001	0.014	0.023	0.004	0.017
-0.172	0.160	-0.964	-0.244	0.237	-0.940	-0.117	0.022	0.182	0.022	0.005	-0.000	0.007	0.017	0.004	0.020
-0.180	0.164	-0.964	-0.247	0.234	-0.940	-0.117	0.132	0.173	0.018	0.012	-0.000	0.000	0.020	0.005	0.021
-0.164	0.153	-0.952	-0.248	0.230	-0.941	-0.126	0.046	0.185	0.035	0.004	0.012	0.016	0.007	0.007	0.020
-0.183	0.145	-0.956	-0.251	0.227	-0.941	-0.108	0.087	0.185	0.018	-0.001	0.008	0.002	0.002	0.003	0.016
-0.176	0.129	-0.952	-0.254	0.223	-0.941	-0.118	0.156	0.195	0.029	-0.013	0.012	0.006	0.019	0.006	0.017
-0.207	0.129	-0.964	-0.257	0.220	-0.941	-0.116	0.080	0.203	0.000	-0.010	-0.000	0.025	0.019	0.006	0.016
-0.187	0.137	-0.964	-0.259	0.216	-0.941	-0.124	0.097	0.207	0.022	0.002	0.000	0.006	0.012	0.006	0.016
-0.187	0.126	-0.964	-0.262	0.213	-0.941	-0.120	0.142	0.202	0.025	-0.006	-0.000	0.005	0.024	0.006	0.014
-0.199	0.126	-0.960	-0.265	0.209	-0.941	-0.138	0.087	0.204	0.016	-0.002	0.004	0.017	0.024	0.003	0.015
-0.203	0.126	-0.956	-0.267	0.205	-0.942	-0.150	0.106	0.198	0.015	0.002	0.008	0.020	0.025	0.000	0.015
-0.210	0.114	-0.968	-0.269	0.200	-0.942	-0.159	0.059	0.204	0.009	-0.005	-0.003	0.027	0.036	0.012	0.011
-0.199	0.102	-0.948	-0.273	0.196	-0.942	-0.178	0.162	0.200	0.024	-0.012	0.017	0.015	0.048	0.007	0.011
-0.214	0.106	-0.948	-0.275	0.191	-0.942	-0.188	0.083	0.218	0.011	-0.003	0.017	0.031	0.045	0.007	0.010
-0.207	0.095	-0.952	-0.278	0.186	-0.942	-0.181	0.130	0.213	0.021	-0.010	0.013	0.023	0.057	0.002	0.012
-0.218	0.091	-0.948	-0.281	0.181	-0.942	-0.186	0.127	0.230	0.013	-0.009	0.017	0.034	0.061	0.006	0.015
-0.210	0.095	-0.956	-0.283	0.176	-0.943	-0.188	0.082	0.231	0.023	0.000	0.010	0.026	0.057	0.003	0.018
-0.195	0.106	-0.948	-0.288	0.171	-0.942	-0.193	0.220	0.224	0.043	0.017	0.017	0.010	0.046	0.005	0.019
-0.214	0.083	-0.952	-0.291	0.165	-0.942	-0.202	0.110	0.238	0.026	-0.001	0.013	0.028	0.070	0.000	0.022
-0.218	0.072	-0.956	-0.294	0.159	-0.942	-0.219	0.135	0.232	0.025	-0.006	0.009	0.031	0.082	0.004	0.022
-0.218	0.056	-0.948	-0.297	0.154	-0.942	-0.186	0.141	0.219	0.028	-0.017	0.017	0.031	0.098	0.003	0.020
-0.222	0.044	-0.944	-0.300	0.149	-0.942	-0.177	0.154	0.220	0.028	-0.023	0.021	0.034	0.109	0.007	0.019
-0.222	0.044	-0.948	-0.304	0.145	-0.942	-0.161	0.149	0.223	0.031	-0.019	0.017	0.033	0.110	0.003	0.020
-0.237	0.048	-0.944	-0.308	0.140	-0.941	-0.163	0.196	0.225	0.020	-0.010	0.020	0.048	0.106	0.006	0.018
-0.226	0.048	-0.948	-0.311	0.135	-0.941	-0.157	0.161	0.243	0.035	-0.006	0.016	0.035	0.106	0.002	0.019
-0.245	0.048	-0.952	-0.314	0.131	-0.940	-0.151	0.113	0.246	0.018	-0.001	0.011	0.054	0.106	0.002	0.015
-0.237	0.044	-0.944	-0.317	0.126	-0.940	-0.166	0.126	0.249	0.028	0.000	0.019	0.045	0.110	0.006	0.018
-0.253	0.037	-0.936	-0.320	0.121	-0.940	-0.149	0.149	0.242	0.016	-0.003	0.026	0.060	0.118	0.013	0.017
-0.241	0.037	-0.948	-0.323	0.117	-0.939	-0.157	0.134	0.235	0.030	0.002	0.014	0.048	0.118	0.001	0.018
-0.245	0.025	-0.948	-0.325	0.112	-0.939	-0.136	0.133	0.212	0.029	-0.006	0.014	0.052	0.129	0.000	0.014
-0.253	0.029	-0.956	-0.329	0.108	-0.938	-0.140	0.179	0.189	0.025	0.002	0.005	0.059	0.125	0.008	0.012
-0.280	0.014	-0.948	-0.332	0.104	-0.938	-0.138	0.146	0.183	0.001	-0.009	0.013	0.085	0.140	0.001	0.012
-0.280	0.014	-0.948	-0.334	0.100	-0.937	-0.147	0.082	0.198	0.003	-0.005	0.012	0.084	0.139	0.001	0.012
-0.257	0.025	-0.940	-0.337	0.096	-0.937	-0.144	0.143	0.199	0.029	0.011	0.020	0.060	0.127	0.007	0.017
-0.260	0.029	-0.956	-0.339	0.092	-0.936	-0.138	0.144	0.198	0.028	0.019	0.003	0.062	0.122	0.009	0.024
-0.245	0.010	-0.964	-0.341	0.087	-0.936	-0.151	0.092	0.185	0.045	0.004	-0.005	0.045	0.141	0.017	0.035
-0.257	0.006	-0.964	-0.343	0.083	-0.936	-0.149	0.067	0.185	0.035	0.005	-0.005	0.056	0.144	0.017	0.036
-0.241	0.006	-0.968	-0.345	0.079	-0.935	-0.132	0.157	0.161	0.053	0.008	-0.009	0.039	0.143	0.021	0.041
-0.272	0.006	-0.983	-0.346	0.076	-0.935	-0.121	0.046	0.166	0.023	0.012	-0.025	0.068	0.142	0.037	0.039
-0.253	0.002	-0.975	-0.349	0.072	-0.934	-0.106	0.141	0.148	0.045	0.011	-0.018	0.047	0.145	0.029	0.036
-0.276	0.010	-0.987	-0.350	0.069	-0.934	-0.105	0.085	0.131	0.023	0.022	-0.030	0.069	0.137	0.041	0.032
-0.287	0.025	-0.983	-0.350	0.066	-0.934	-0.121	-0.013	0.125	0.011	0.041	-0.026	0.079	0.120	0.038	0.031
-0.276	0.010	-0.995	-0.351	0.062	-0.934	-0.144	0.044	0.105	0.023	0.029	-0.038	0.066	0.134	0.049	0.024
-0.283	0.010	-0.987	-0.350	0.058	-0.935	-0.185	-0.057	0.093	0.015	0.033	-0.029	0.072	0.133	0.042	0.021
-0.287	-0.025	-0.960	-0.350	0.054	-0.935	-0.200	0.015	0.077	0.011	0.003	-0.001	0.074	0.166	0.014	0.024
-0.287	-0.013	-0.995	-0.347	0.049	-0.936	-0.202	-0.121	0.046	0.008	0.019	-0.035	0.073	0.153	0.050	0.019
-0.268	-0.037	-0.975	-0.348	0.046	-0.936	-0.177	0.028	-0.005	0.028	-0.001	-0.016	0.053	0.175	0.030	0.021
-0.291	-0.033	-0.983	-0.345	0.042	-0.938	-0.177	-0.124	-0.025	0.002	0.006	-0.022	0.075	0.169	0.038	0.021
-0.268	-0.044	-0.995	-0.344	0.040	-0.938	-0.153	-0.059	-0.054	0.024	-0.002	-0.034	0.051	0.179	0.050	0.022
-0.291	-0.041	-1.007	-0.340	0.037	-0.940	-0.145	-0.161	-0.055	-0.003	0.004	-0.044	0.073	0.174	0.062	0.021
-0.268	-0.037	-0.991	-0.338	0.035	-0.941	-0.134	-0.142	-0.050	0.017	0.010	-0.027	0.049	0.169	0.046	0.024
-0.264	-0.044	-0.983	-0.335	0.033	-0.942	-0.109	-0.100	-0.059	0.019	0.005	-0.018	0.044	0.175	0.038	0.024
-0.257	-0.041	-0.983	-0.332	0.031	-0.943	-0.084	-0.161	-0.064	0.023	0.010	-0.017	0.035	0.169	0.039	0.027
-0.249	-0.044	-0.979	-0.330	0.031	-0.944	-0.035	-0.107	-0.110	0.029	0.006	-0.012	0.025	0.172	0.035	0.026
-0.245	-0.044	-0.975	-0.327	0.032	-0.945	0.001	-0.144	-0.135	0.030	0.005	-0.007	0.020	0.170	0.031	0.023
-0.253	-0.041	-0.975	-0.323	0.034	-0.946	0.035	-0.155	-0.176	0.018	0.008	-0.006	0.027	0.164	0.032	0.017
-0.260	-0.037	-0.979	-0.319	0.036	-0.947	0.080	-0.202	-0.198	0.007	0.009	-0.009	0.033	0.159	0.036	0.012
-0.272	-0.044	-0.987	-0.316	0.040	-0.948	0.127	-0.177	-0.232	-0.009	-0.002	-0.016	0.044	0.164	0.044	0.010
-0.253	-0.048	-0.972	-0.311	0.044	-0.949	0.180	-0.230	-0.260	0.006	-0.011	0.002	0.024	0.166	0.029	0.008
-0.233	-0.033	-0.968	-0.307	0.050	-0.950	0.234	-0.184	-0.271	0.021	-0.001	0.006	0.004	0.148	0.024	0.010
-0.233	-0.033	-0.968	-0.303	0.057	-0.951	0.263	-0.177	-0.287	0.017	-0.008	0.007	0.002	0.146	0.024	0.013
-0.230	-0.013	-0.979	-0.298	0.065	-0.952	0.328	-0.241	-0.313	0.016	0.004	-0.003	0.003	0.124	0.035	0.016
-0.226	-0.002	-0.972	-0.293	0.073	-0.953	0.364	-0.231	-0.332	0.015	0.007	0.006	0.008	0.110	0.027	0.014
-0.207	0.006	-0.964	-0.289	0.083	-0.954	0.409	-0.163	-0.357	0.030	0.005	0.014	0.027	0.101	0.018	0.011
-0.218	0.006	-0.956	-0.285	0.093	-0.954	0.455	-0.172	-0.350	0.014	-0.006	0.022	0.016	0.099	0.009	0.010
-0.226	0.033	-0.972	-0.280	0.105	-0.954	0.493	-0.203	-0.331	0.002	0.010	0.006	0.009	0.071	0.024	0.009
-0.203	0.033	-0.952	-0.276	0.116	-0.954	0.532	-0.148	-0.339	0.021	-0.002	0.026	0.032	0.070	0.004	0.008
-0.207	0.044	-0.956	-0.271	0.129	-0.954	0.566	-0.205	-0.333	0.012	-0.002	0.022	0.028	0.057	0.008	0.009
-0.183	0.060	-0.948	-0.268	0.141	-0.953	0.557	-0.117	-0.333	0.032	0.001	0.029	0.051	0.040	0.001	0.011
-0.195	0.068	-0.956	-0.265	0.153	-0.952	0.561	-0.098	-0.310	0.017	-0.003	0.020	0.040	0.032	0.006	0.014
-0.187	0.075	-0.952	-0.262	0.164	-0.951	0.529	-0.113	-0.281	0.022	-0.007	0.023	0.049	0.023	0.001	0.019
-0.172	0.083	-0.960	-0.259	0.175	-0.950	0.483	-0.119	-0.263	0.034	-0.010	0.014	0.065	0.015	0.008	0.018
-0.168	0.091	-0.952	-0.257	0.185	-0.949	0.474	-0.021	-0.249	0.036	-0.012	0.020	0.069	0.006	0.000	0.020
-0.176	0.102	-0.944	-0.255	0.194	-0.947	0.430	-0.044	-0.221	0.027	-0.009	0.027	0.062	0.006	0.008	0.022
-0.168	0.114	-0.944	-0.254	0.202	-0.946	0.405	-0.007	-0.195	0.033	-0.006	0.026	0.070	0.019	0.009	0.021
-0.172	0.137	-0.948	-0.253	0.210	-0.944	0.365	0.013	-0.164	0.028	0.009	0.020	0.067	0.043	0.005	0.022
-0.172	0.133	-0.964	-0.252	0.217	-0.943	0.348	-0.037	-0.141	0.027	-0.001	0.003	0.068	0.040	0.010	0.028
-0.160	0.145	-0.956	-0.251	0.223	-0.942	0.320	-0.002	-0.122	0.038	0.004	0.010	0.080	0.052	0.002	0.029
-0.145	0.137	-0.944	-0.252	0.229	-0.940	0.308	0.096	-0.132	0.054	-0.010	0.020	0.096	0.045	0.010	0.033
-0.164	0.149	-0.956	-0.251	0.235	-0.939	0.295	0.013	-0.110	0.034	-0.004	0.007	0.077	0.058	0.002	0.032
-0.157	0.164	-0.956	-0.252	0.241	-0.937	0.275	0.083	-0.097	0.043	0.006	0.005	0.085	0.074	0.002	0.028
-0.172	0.164	-0.944	-0.252	0.246	-0.936	0.258	0.006	-0.098	0.027	0.000	0.016	0.070	0.074	0.010	0.018
-0.187	0.164	-0.960	-0.254	0.251	-0.934	0.247	0.137	-0.106	0.013	-0.004	-0.002	0.055	0.075	0.006	0.016
-0.195	0.176	-0.924	-0.252	0.256	-0.933	0.258	-0.034	-0.090	0.004	0.002	0.032	0.048	0.087	0.029	0.011
-0.176	0.187	-0.948	-0.253	0.260	-0.932	0.225	0.086	-0.085	0.024	0.009	0.007	0.068	0.099	0.005	0.015
-0.183	0.195	-0.936	-0.253	0.265	-0.931	0.265	-0.004	-0.080	0.016	0.012	0.018	0.061	0.107	0.017	0.016
-0.153	0.203	-0.948	-0.254	0.270	-0.929	0.247	0.092	-0.092	0.047	0.015	0.004	0.092	0.115	0.005	0.022
-0.180	0.214	-0.948	-0.254	0.275	-0.927	0.262	0.080	-0.103	0.021	0.021	0.003	0.065	0.127	0.005	0.018
-0.180	0.214	-0.948	-0.255	0.281	-0.925	0.261	0.075	-0.108	0.022	0.016	0.001	0.066	0.127	0.005	0.015
-0.203	0.226	-0.952	-0.256	0.286	-0.924	0.261	0.085	-0.100	-0.001	0.023	-0.005	0.043	0.139	0.001	0.007
-0.210	0.203	-0.940	-0.256	0.291	-0.922	0.249	0.061	-0.105	-0.008	-0.006	0.005	0.036	0.116	0.013	0.009
-0.195	0.218	-0.940	-0.256	0.295	-0.921	0.249	0.017	-0.080	0.007	0.005	0.004	0.052	0.131	0.013	0.011
-0.164	0.214	-0.920	-0.256	0.300	-0.919	0.239	0.068	-0.093	0.038	-0.003	0.022	0.082	0.127	0.033	0.015
-0.172	0.234	-0.940	-0.257	0.305	-0.917	0.242	0.107	-0.110	0.032	0.011	0.000	0.075	0.146	0.013	0.020
-0.180	0.234	-0.936	-0.259	0.309	-0.915	0.217	0.140	-0.114	0.025	0.007	0.002	0.068	0.146	0.017	0.021
-0.191	0.242	-0.936	-0.260	0.314	-0.913	0.208	0.117	-0.139	0.015	0.010	0.000	0.056	0.153	0.017	0.025
-0.191	0.253	-0.932	-0.259	0.317	-0.912	0.144	0.026	-0.164	0.014	0.019	0.003	0.056	0.164	0.020	0.028
-0.149	0.284	-0.916	-0.260	0.319	-0.911	0.091	0.139	-0.182	0.057	0.047	0.018	0.099	0.195	0.036	0.035
-0.149	0.272	-0.901	-0.261	0.321	-0.910	0.047	0.117	-0.155	0.058	0.034	0.033	0.099	0.183	0.051	0.035
-0.141	0.296	-0.916	-0.266	0.321	-0.909	-0.003	0.335	-0.107	0.071	0.057	0.015	0.107	0.205	0.036	0.027
-0.203	0.327	-0.932	-0.272	0.321	-0.907	-0.021	0.335	-0.057	0.015	0.088	-0.002	0.046	0.236	0.020	0.009
-0.253	0.346	-0.928	-0.278	0.321	-0.905	-0.046	0.371	-0.023	-0.029	0.108	0.000	0.004	0.254	0.023	-0.013
-0.287	0.369	-0.952	-0.283	0.319	-0.904	-0.099	0.298	-0.015	-0.058	0.132	-0.025	0.039	0.277	0.000	-0.038
-0.310	0.334	-0.940	-0.285	0.317	-0.905	-0.125	0.103	-0.047	-0.080	0.100	-0.013	0.062	0.241	0.011	-0.047
-0.299	0.292	-0.940	-0.282	0.316	-0.906	-0.054	-0.122	-0.069	-0.071	0.058	-0.012	0.050	0.198	0.011	-0.024
-0.241	0.253	-0.885	-0.278	0.317	-0.907	0.058	-0.234	-0.028	-0.018	0.018	0.045	0.008	0.158	0.066	0.005
-0.118	0.226	-0.905	-0.276	0.319	-0.907	0.107	-0.098	-0.001	0.103	-0.011	0.025	0.131	0.131	0.046	0.035
-0.114	0.187	-0.928	-0.278	0.321	-0.906	0.120	0.113	0.063	0.109	-0.051	-0.000	0.134	0.091	0.022	0.055
-0.137	0.153	-0.928	-0.281	0.322	-0.904	0.108	0.161	0.104	0.089	-0.086	-0.001	0.111	0.056	0.022	0.062
-0.180	0.145	-0.893	-0.286	0.322	-0.902	0.111	0.225	0.161	0.052	-0.095	0.032	0.069	0.047	0.057	0.045
-0.207	0.145	-0.869	-0.288	0.322	-0.902	0.100	0.041	0.250	0.027	-0.095	0.055	0.041	0.046	0.081	0.028
-0.222	0.168	-0.877	-0.293	0.322	-0.900	0.116	0.192	0.287	0.017	-0.072	0.046	0.026	0.068	0.072	0.015
-0.210	0.180	-0.869	-0.298	0.322	-0.899	0.107	0.155	0.327	0.033	-0.060	0.052	0.037	0.079	0.080	0.016
-0.210	0.195	-0.865	-0.305	0.321	-0.897	0.062	0.282	0.348	0.040	-0.043	0.054	0.037	0.094	0.084	0.019
-0.191	0.199	-0.865	-0.311	0.320	-0.895	0.098	0.192	0.373	0.065	-0.038	0.052	0.056	0.097	0.084	0.025
-0.218	0.207	-0.861	-0.318	0.319	-0.893	0.067	0.286	0.342	0.045	-0.029	0.054	0.029	0.103	0.087	0.027
-0.218	0.207	-0.861	-0.324	0.316	-0.891	0.000	0.273	0.329	0.052	-0.027	0.052	0.029	0.102	0.087	0.027
-0.237	0.245	-0.873	-0.330	0.313	-0.890	-0.062	0.230	0.304	0.038	0.015	0.039	0.009	0.140	0.075	0.021
-0.249	0.257	-0.873	-0.337	0.309	-0.890	-0.150	0.282	0.266	0.033	0.031	0.039	0.002	0.150	0.075	0.021
-0.268	0.257	-0.901	-0.341	0.303	-0.890	-0.218	0.196	0.243	0.018	0.037	0.011	0.022	0.149	0.047	0.021
-0.260	0.253	-0.889	-0.346	0.296	-0.890	-0.310	0.202	0.223	0.031	0.040	0.023	0.014	0.144	0.059	0.022
-0.253	0.234	-0.881	-0.353	0.288	-0.890	-0.339	0.328	0.194	0.045	0.028	0.031	0.007	0.123	0.067	0.022
-0.272	0.230	-0.909	-0.359	0.280	-0.890	-0.367	0.302	0.205	0.032	0.033	0.004	0.026	0.118	0.039	0.025
-0.287	0.245	-0.909	-0.364	0.272	-0.891	-0.354	0.229	0.220	0.022	0.056	0.004	0.041	0.132	0.039	0.028
-0.287	0.257	-0.916	-0.369	0.265	-0.891	-0.336	0.191	0.202	0.026	0.075	-0.003	0.041	0.142	0.031	0.031
-0.276	0.253	-0.905	-0.372	0.258	-0.892	-0.288	0.156	0.152	0.041	0.078	0.009	0.030	0.137	0.042	0.041
-0.260	0.245	-0.889	-0.375	0.253	-0.892	-0.258	0.147	0.117	0.059	0.075	0.025	0.015	0.128	0.058	0.056
-0.222	0.218	-0.881	-0.378	0.249	-0.892	-0.200	0.182	0.100	0.101	0.053	0.033	0.023	0.099	0.066	0.063
-0.222	0.195	-0.889	-0.384	0.244	-0.890	-0.214	0.335	0.096	0.107	0.034	0.023	0.023	0.075	0.058	0.069
-0.257	0.157	-0.877	-0.391	0.238	-0.889	-0.282	0.355	0.081	0.079	0.001	0.034	0.012	0.035	0.069	0.070
-0.253	0.126	-0.865	-0.397	0.231	-0.888	-0.365	0.361	0.085	0.089	-0.022	0.045	0.008	0.002	0.081	0.061
-0.283	0.110	-0.881	-0.404	0.221	-0.888	-0.477	0.369	0.104	0.065	-0.028	0.029	0.040	0.015	0.065	0.039
-0.322	0.118	-0.920	-0.411	0.208	-0.887	-0.660	0.401	0.141	0.034	-0.007	-0.011	0.079	0.008	0.025	0.017
-0.387	0.114	-0.932	-0.418	0.191	-0.888	-0.841	0.331	0.199	-0.025	0.006	-0.022	0.144	0.014	0.014	-0.003
-0.430	0.110	-0.936	-0.423	0.172	-0.890	-0.989	0.236	0.228	-0.062	0.022	-0.024	0.187	0.019	0.009	-0.014
-0.414	0.095	-0.936	-0.425	0.152	-0.892	-1.026	0.106	0.165	-0.044	0.026	-0.022	0.172	0.036	0.009	-0.023
-0.387	0.095	-0.940	-0.428	0.133	-0.894	-1.009	0.128	0.095	-0.015	0.045	-0.024	0.145	0.037	0.005	-0.026
-0.395	0.099	-0.936	-0.431	0.115	-0.895	-0.979	0.200	0.030	-0.019	0.067	-0.020	0.153	0.035	0.009	-0.035
-0.410	0.091	-0.916	-0.433	0.098	-0.896	-0.941	0.093	-0.005	-0.033	0.076	0.001	0.168	0.044	0.028	-0.037
-0.484	0.079	-0.924	-0.434	0.084	-0.897	-0.836	0.066	-0.059	-0.105	0.079	-0.006	0.242	0.058	0.020	-0.051
-0.430	0.048	-0.932	-0.434	0.072	-0.898	-0.694	0.005	-0.104	-0.052	0.060	-0.013	0.188	0.090	0.012	-0.060
-0.468	0.041	-0.948	-0.433	0.063	-0.899	-0.573	-0.042	-0.161	-0.091	0.061	-0.027	0.227	0.099	0.004	-0.058
-0.441	0.017	-0.940	-0.432	0.056	-0.900	-0.500	-0.049	-0.214	-0.066	0.046	-0.018	0.200	0.124	0.004	-0.045
-0.410	-0.037	-0.948	-0.431	0.049	-0.901	-0.464	-0.010	-0.255	-0.036	-0.002	-0.025	0.170	0.179	0.005	-0.038
-0.410	-0.037	-0.948	-0.429	0.043	-0.902	-0.467	-0.105	-0.306	-0.038	0.004	-0.024	0.170	0.181	0.005	-0.022
-0.384	-0.048	-0.932	-0.428	0.038	-0.903	-0.464	-0.028	-0.361	-0.012	-0.002	-0.007	0.144	0.194	0.011	-0.003
-0.368	-0.052	-0.940	-0.426	0.033	-0.904	-0.436	-0.104	-0.375	0.001	-0.001	-0.014	0.129	0.200	0.002	0.015
-0.326	-0.052	-0.924	-0.425	0.028	-0.905	-0.423	-0.004	-0.385	0.042	0.004	0.003	0.087	0.201	0.018	0.035
-0.295	-0.068	-0.928	-0.425	0.023	-0.905	-0.460	0.026	-0.406	0.073	-0.007	-0.001	0.057	0.218	0.014	0.043
-0.295	-0.071	-0.936	-0.429	0.018	-0.903	-0.474	0.272	-0.445	0.077	-0.005	-0.010	0.057	0.224	0.006	0.045
-0.349	-0.068	-0.940	-0.433	0.012	-0.901	-0.507	0.212	-0.428	0.026	0.004	-0.016	0.112	0.221	0.001	0.026
-0.372	-0.056	-0.944	-0.439	0.007	-0.898	-0.505	0.370	-0.424	0.009	0.021	-0.022	0.135	0.211	0.003	0.001
-0.449	-0.060	-0.932	-0.444	0.001	-0.896	-0.505	0.255	-0.367	-0.063	0.023	-0.013	0.212	0.217	0.009	-0.028
-0.449	-0.075	-0.901	-0.446	-0.004	-0.895	-0.415	0.125	-0.284	-0.061	0.013	0.018	0.212	0.234	0.040	-0.037
-0.437	-0.087	-0.849	-0.446	-0.009	-0.895	-0.341	0.018	-0.233	-0.050	0.006	0.069	0.200	0.247	0.091	-0.031
-0.376	-0.102	-0.842	-0.447	-0.011	-0.895	-0.234	0.015	-0.251	0.012	-0.008	0.077	0.139	0.264	0.099	-0.004
-0.326	-0.133	-0.877	-0.447	-0.011	-0.894	-0.129	0.062	-0.288	0.063	-0.038	0.041	0.089	0.297	0.063	0.027
-0.307	-0.168	-0.920	-0.451	-0.009	-0.893	-0.024	0.214	-0.361	0.085	-0.076	-0.004	0.070	0.333	0.020	0.056
-0.318	-0.195	-0.979	-0.454	-0.004	-0.891	0.076	0.202	-0.402	0.077	-0.107	-0.065	0.082	0.361	0.040	0.074
-0.345	-0.214	-1.007	-0.455	0.002	-0.890	0.204	0.075	-0.381	0.051	-0.133	-0.093	0.110	0.382	0.068	0.079
-0.360	-0.230	-1.046	-0.454	0.010	-0.891	0.295	-0.012	-0.342	0.035	-0.156	-0.132	0.125	0.399	0.107	0.085
-0.372	-0.230	-1.062	-0.450	0.017	-0.893	0.336	-0.194	-0.215	0.019	-0.163	-0.146	0.137	0.400	0.123	0.099
-0.326	-0.187	-1.086	-0.445	0.024	-0.895	0.384	-0.289	-0.132	0.060	-0.128	-0.167	0.091	0.359	0.147	0.129
-0.268	-0.133	-1.106	-0.439	0.033	-0.898	0.457	-0.267	-0.102	0.112	-0.083	-0.185	0.033	0.306	0.167	0.165
-0.195	-0.083	-1.113	-0.433	0.042	-0.900	0.445	-0.270	-0.128	0.179	-0.041	-0.190	0.040	0.256	0.174	0.202
-0.157	-0.033	-1.090	-0.431	0.050	-0.901	0.384	-0.099	-0.176	0.215	0.001	-0.166	0.078	0.207	0.151	0.223
-0.145	-0.010	-1.062	-0.429	0.057	-0.901	0.320	-0.026	-0.174	0.224	0.017	-0.138	0.090	0.185	0.123	0.230
-0.183	0.002	-1.070	-0.426	0.064	-0.903	0.288	-0.131	-0.212	0.183	0.022	-0.145	0.051	0.174	0.131	0.223
-0.210	0.033	-1.113	-0.420	0.072	-0.905	0.363	-0.280	-0.275	0.149	0.044	-0.186	0.025	0.143	0.175	0.211
-0.226	0.052	-1.161	-0.412	0.084	-0.907	0.492	-0.317	-0.382	0.127	0.052	-0.231	0.009	0.125	0.222	0.181
-0.210	0.044	-1.141	-0.403	0.098	-0.910	0.565	-0.412	-0.413	0.133	0.031	-0.209	0.025	0.133	0.202	0.155
-0.276	0.041	-1.070	-0.395	0.110	-0.912	0.542	-0.385	-0.373	0.060	0.014	-0.136	0.040	0.137	0.131	0.127
-0.276	0.044	-1.046	-0.388	0.122	-0.914	0.505	-0.345	-0.303	0.052	0.007	-0.111	0.040	0.134	0.108	0.101
-0.291	0.056	-1.035	-0.380	0.131	-0.916	0.423	-0.368	-0.231	0.029	0.009	-0.097	0.055	0.123	0.096	0.073
-0.272	0.068	-1.031	-0.371	0.140	-0.918	0.409	-0.436	-0.206	0.040	0.012	-0.091	0.036	0.111	0.092	0.062
-0.287	0.079	-1.050	-0.362	0.148	-0.920	0.388	-0.443	-0.197	0.016	0.015	-0.109	0.051	0.099	0.112	0.055
-0.272	0.060	-1.023	-0.353	0.157	-0.922	0.395	-0.450	-0.198	0.022	-0.013	-0.079	0.036	0.119	0.084	0.047
-0.253	0.056	-1.003	-0.345	0.165	-0.924	0.414	-0.400	-0.186	0.033	-0.025	-0.058	0.016	0.123	0.064	0.037
-0.264	0.037	-0.972	-0.336	0.174	-0.925	0.470	-0.419	-0.146	0.013	-0.054	-0.026	0.027	0.142	0.033	0.028
-0.249	0.048	-0.936	-0.328	0.185	-0.926	0.530	-0.395	-0.110	0.021	-0.052	0.010	0.012	0.130	0.003	0.023
-0.249	0.075	-0.940	-0.318	0.196	-0.928	0.590	-0.512	-0.094	0.011	-0.037	0.007	0.011	0.103	0.001	0.008
-0.226	0.072	-0.928	-0.313	0.207	-0.927	0.576	-0.257	-0.164	0.029	-0.052	0.018	0.012	0.107	0.011	0.002
-0.276	0.083	-0.952	-0.304	0.218	-0.927	0.546	-0.395	-0.184	-0.029	-0.051	-0.005	0.038	0.095	0.013	-0.005
-0.245	0.106	-0.936	-0.298	0.228	-0.927	0.501	-0.276	-0.214	-0.004	-0.038	0.010	0.007	0.071	0.003	-0.011
-0.260	0.126	-0.948	-0.292	0.237	-0.926	0.440	-0.279	-0.209	-0.026	-0.028	-0.003	0.022	0.052	0.009	-0.020
-0.257	0.141	-0.964	-0.286	0.246	-0.926	0.427	-0.263	-0.172	-0.028	-0.021	-0.019	0.018	0.036	0.024	-0.019
-0.257	0.137	-0.964	-0.280	0.255	-0.926	0.475	-0.302	-0.170	-0.034	-0.034	-0.020	0.018	0.039	0.024	-0.026
-0.241	0.172	-0.952	-0.272	0.265	-0.925	0.495	-0.367	-0.111	-0.026	-0.009	-0.009	0.003	0.003	0.012	-0.031
-0.257	0.160	-0.936	-0.267	0.275	-0.924	0.526	-0.240	-0.070	-0.046	-0.031	0.006	0.018	0.014	0.003	-0.032
-0.253	0.157	-0.936	-0.262	0.284	-0.922	0.548	-0.286	0.003	-0.047	-0.044	0.004	0.014	0.017	0.004	-0.034
-0.230	0.180	-0.948	-0.257	0.295	-0.920	0.579	-0.255	0.006	-0.029	-0.031	-0.010	0.009	0.007	0.008	-0.035
-0.241	0.207	-0.948	-0.253	0.305	-0.918	0.583	-0.224	-0.010	-0.045	-0.015	-0.012	0.002	0.034	0.008	-0.033
-0.218	0.226	-0.940	-0.247	0.315	-0.916	0.571	-0.317	-0.023	-0.028	-0.006	-0.006	0.021	0.055	0.000	-0.025
-0.226	0.226	-0.936	-0.243	0.325	-0.914	0.535	-0.216	-0.033	-0.040	-0.015	-0.004	0.014	0.056	0.004	-0.018
-0.191	0.257	-0.936	-0.239	0.334	-0.912	0.460	-0.159	-0.070	-0.008	0.007	-0.007	0.049	0.088	0.004	-0.013
-0.172	0.242	-0.936	-0.236	0.341	-0.910	0.377	-0.137	-0.067	0.008	-0.016	-0.008	0.068	0.073	0.004	-0.021
-0.183	0.257	-0.909	-0.236	0.346	-0.908	0.303	0.007	-0.058	-0.004	-0.006	0.017	0.057	0.090	0.032	-0.027
-0.245	0.242	-0.920	-0.233	0.352	-0.906	0.332	-0.116	-0.064	-0.068	-0.027	0.004	0.004	0.076	0.021	-0.039
-0.245	0.242	-0.920	-0.234	0.357	-0.904	0.282	0.041	-0.039	-0.068	-0.032	0.002	0.004	0.077	0.021	-0.044
-0.253	0.288	-0.936	-0.231	0.362	-0.903	0.283	-0.138	-0.039	-0.078	0.009	-0.015	0.011	0.125	0.005	-0.050
-0.191	0.292	-0.916	-0.231	0.367	-0.901	0.258	0.007	-0.032	-0.017	0.008	0.003	0.051	0.130	0.025	-0.042
-0.222	0.315	-0.940	-0.228	0.372	-0.900	0.268	-0.162	-0.059	-0.051	0.027	-0.022	0.020	0.155	0.002	-0.032
-0.199	0.311	-0.932	-0.224	0.376	-0.899	0.258	-0.202	-0.058	-0.032	0.018	-0.015	0.043	0.153	0.010	-0.023
-0.180	0.300	-0.924	-0.221	0.380	-0.898	0.225	-0.120	-0.074	-0.016	0.003	-0.008	0.061	0.143	0.018	-0.024
-0.183	0.284	-0.912	-0.218	0.384	-0.897	0.221	-0.139	-0.053	-0.023	-0.017	0.002	0.057	0.129	0.029	-0.014
-0.183	0.284	-0.920	-0.215	0.388	-0.896	0.188	-0.146	-0.014	-0.026	-0.020	-0.006	0.057	0.130	0.022	-0.016
-0.149	0.284	-0.912	-0.215	0.390	-0.895	0.164	0.016	0.001	0.009	-0.022	0.001	0.092	0.132	0.030	-0.012
-0.191	0.272	-0.916	-0.213	0.392	-0.895	0.113	-0.158	0.061	-0.036	-0.035	-0.003	0.050	0.121	0.026	-0.007
-0.149	0.284	-0.916	-0.213	0.393	-0.894	0.116	0.001	0.067	0.007	-0.025	-0.004	0.093	0.134	0.026	-0.002
-0.149	0.296	-0.901	-0.213	0.394	-0.894	0.107	-0.036	0.092	0.007	-0.015	0.011	0.094	0.146	0.042	-0.001
-0.157	0.303	-0.928	-0.213	0.395	-0.894	0.048	-0.007	0.093	-0.000	-0.007	-0.017	0.086	0.155	0.015	0.005
-0.149	0.296	-0.912	-0.215	0.395	-0.893	0.065	0.055	0.109	0.009	-0.016	-0.002	0.094	0.148	0.031	0.004
-0.157	0.265	-0.905	-0.216	0.396	-0.893	0.081	0.023	0.098	0.002	-0.047	0.006	0.086	0.119	0.040	0.000
-0.157	0.300	-0.909	-0.217	0.396	-0.892	0.063	-0.001	0.110	0.003	-0.013	0.001	0.087	0.155	0.036	-0.004
-0.176	0.307	-0.901	-0.220	0.397	-0.891	0.074	0.142	0.110	-0.013	-0.006	0.008	0.068	0.164	0.044	-0.012
-0.180	0.311	-0.905	-0.221	0.398	-0.890	0.102	0.016	0.112	-0.016	-0.003	0.003	0.064	0.169	0.041	-0.009
-0.210	0.323	-0.932	-0.222	0.399	-0.890	0.108	0.022	0.097	-0.045	0.008	-0.025	0.033	0.182	0.013	-0.018
-0.157	0.311	-0.920	-0.225	0.400	-0.889	0.078	0.115	0.064	0.011	-0.005	-0.014	0.087	0.172	0.025	-0.017
-0.214	0.300	-0.912	-0.226	0.401	-0.888	0.086	0.059	0.048	-0.046	-0.017	-0.007	0.029	0.162	0.034	-0.021
-0.191	0.311	-0.924	-0.227	0.402	-0.887	0.053	0.036	0.048	-0.022	-0.006	-0.019	0.052	0.175	0.022	-0.014
-0.214	0.288	-0.920	-0.227	0.402	-0.887	0.084	-0.020	0.052	-0.045	-0.030	-0.016	0.029	0.153	0.026	-0.026
-0.168	0.307	-0.905	-0.229	0.403	-0.886	0.078	0.067	0.064	0.003	-0.012	-0.001	0.075	0.174	0.042	-0.018
-0.222	0.315	-0.912	-0.228	0.404	-0.886	0.047	-0.045	0.079	-0.051	-0.004	-0.009	0.021	0.183	0.035	-0.023
-0.176	0.334	-0.912	-0.228	0.404	-0.886	0.052	-0.057	0.046	-0.006	0.014	-0.009	0.067	0.204	0.035	-0.018
-0.218	0.354	-0.928	-0.228	0.404	-0.886	0.019	0.000	0.056	-0.048	0.034	-0.025	0.025	0.225	0.019	-0.021
-0.187	0.315	-0.912	-0.228	0.404	-0.886	0.024	-0.041	0.057	-0.017	-0.005	-0.009	0.056	0.188	0.035	-0.014
-0.187	0.315	-0.912	-0.229	0.404	-0.886	0.038	0.060	0.078	-0.016	-0.005	-0.009	0.055	0.189	0.036	-0.016
-0.183	0.319	-0.909	-0.230	0.404	-0.885	0.019	0.015	0.075	-0.011	-0.001	-0.006	0.059	0.195	0.040	-0.015
-0.191	0.319	-0.920	-0.231	0.404	-0.885	0.028	0.010	0.067	-0.018	-0.000	-0.018	0.052	0.196	0.028	-0.014
-0.210	0.315	-0.912	-0.232	0.403	-0.885	-0.005	0.062	0.064	-0.036	-0.004	-0.010	0.032	0.193	0.037	-0.016
-0.191	0.330	-0.916	-0.234	0.402	-0.885	-0.020	0.067	0.069	-0.015	0.013	-0.014	0.052	0.209	0.033	-0.015
-0.203	0.315	-0.912	-0.235	0.401	-0.886	-0.060	0.021	0.059	-0.026	-0.001	-0.009	0.040	0.195	0.038	-0.018
-0.183	0.307	-0.905	-0.238	0.398	-0.886	-0.134	0.175	0.034	-0.004	-0.006	-0.001	0.059	0.188	0.046	-0.017
-0.222	0.319	-0.932	-0.238	0.395	-0.887	-0.144	-0.003	0.047	-0.042	0.009	-0.027	0.020	0.200	0.018	-0.017
-0.210	0.303	-0.920	-0.238	0.392	-0.889	-0.151	-0.003	0.044	-0.030	-0.004	-0.014	0.030	0.186	0.030	-0.021
-0.195	0.311	-0.920	-0.241	0.388	-0.889	-0.160	0.133	0.042	-0.012	0.007	-0.014	0.045	0.194	0.030	-0.022
-0.241	0.311	-0.940	-0.240	0.386	-0.891	-0.128	-0.044	0.045	-0.059	0.010	-0.032	0.002	0.195	0.010	-0.019
-0.199	0.319	-0.928	-0.239	0.383	-0.892	-0.131	-0.071	0.058	-0.017	0.021	-0.019	0.039	0.204	0.022	-0.019
-0.203	0.323	-0.936	-0.240	0.380	-0.893	-0.110	0.027	0.063	-0.020	0.027	-0.026	0.035	0.209	0.014	-0.019
-0.218	0.311	-0.928	-0.242	0.378	-0.894	-0.092	0.049	0.056	-0.035	0.018	-0.017	0.018	0.198	0.022	-0.013
-0.199	0.300	-0.936	-0.243	0.376	-0.894	-0.104	0.039	0.075	-0.014	0.008	-0.024	0.036	0.187	0.014	-0.013
-0.207	0.296	-0.940	-0.242	0.374	-0.895	-0.072	-0.043	0.078	-0.022	0.006	-0.028	0.027	0.184	0.010	-0.015
-0.203	0.296	-0.924	-0.243	0.372	-0.896	-0.072	-0.013	0.081	-0.018	0.008	-0.011	0.030	0.185	0.025	-0.013
-0.207	0.296	-0.916	-0.242	0.370	-0.897	-0.071	-0.045	0.073	-0.023	0.010	-0.002	0.026	0.185	0.033	-0.016
-0.203	0.292	-0.916	-0.243	0.368	-0.897	-0.086	0.043	0.069	-0.018	0.008	-0.002	0.029	0.181	0.033	-0.016
-0.210	0.307	-0.916	-0.245	0.366	-0.898	-0.093	0.049	0.071	-0.024	0.026	-0.001	0.020	0.197	0.033	-0.007
-0.199	0.307	-0.924	-0.242	0.363	-0.900	-0.119	-0.157	0.085	-0.015	0.029	-0.007	0.031	0.197	0.025	-0.004
-0.153	0.296	-0.924	-0.244	0.360	-0.900	-0.127	0.067	0.075	0.033	0.020	-0.007	0.077	0.186	0.025	0.003
-0.199	0.292	-0.940	-0.244	0.357	-0.902	-0.139	-0.034	0.061	-0.014	0.019	-0.021	0.030	0.182	0.009	0.005
-0.168	0.280	-0.940	-0.245	0.354	-0.903	-0.175	0.043	0.048	0.018	0.011	-0.020	0.061	0.170	0.009	0.007
-0.203	0.265	-0.924	-0.246	0.351	-0.904	-0.153	0.092	0.019	-0.015	-0.001	-0.004	0.026	0.155	0.025	-0.013
-0.195	0.284	-0.940	-0.244	0.346	-0.906	-0.225	-0.147	0.027	-0.010	0.023	-0.017	0.033	0.174	0.009	-0.023
-0.264	0.276	-0.936	-0.247	0.342	-0.907	-0.207	0.163	-0.004	-0.076	0.019	-0.012	0.037	0.167	0.013	-0.040
-0.253	0.276	-0.940	-0.243	0.338	-0.909	-0.235	-0.196	0.030	-0.068	0.023	-0.014	0.027	0.167	0.009	-0.041
-0.253	0.276	-0.940	-0.244	0.333	-0.911	-0.247	0.012	0.015	-0.068	0.028	-0.012	0.027	0.167	0.009	-0.042
-0.207	0.276	-0.932	-0.242	0.329	-0.913	-0.230	-0.075	0.030	-0.023	0.033	-0.002	0.018	0.167	0.017	-0.031
-0.199	0.261	-0.944	-0.244	0.324	-0.914	-0.252	0.111	0.020	-0.013	0.022	-0.013	0.026	0.151	0.006	-0.017
-0.203	0.257	-0.948	-0.242	0.319	-0.916	-0.248	-0.119	0.045	-0.019	0.023	-0.015	0.022	0.146	0.002	-0.007
-0.172	0.234	-0.944	-0.243	0.314	-0.918	-0.235	0.029	0.026	0.012	0.005	-0.009	0.052	0.123	0.005	-0.002
-0.187	0.226	-0.920	-0.242	0.309	-0.920	-0.253	-0.040	0.038	-0.004	0.002	0.016	0.036	0.114	0.029	0.001
-0.183	0.222	-0.944	-0.243	0.304	-0.921	-0.229	0.062	0.040	0.001	0.003	-0.006	0.040	0.110	0.004	0.001
-0.180	0.230	-0.948	-0.245	0.299	-0.922	-0.246	0.088	0.053	0.007	0.016	-0.009	0.043	0.117	0.000	-0.004
-0.199	0.245	-0.940	-0.246	0.294	-0.924	-0.266	0.018	0.063	-0.012	0.036	0.001	0.024	0.132	0.007	-0.008
-0.203	0.214	-0.948	-0.249	0.289	-0.924	-0.241	0.146	0.039	-0.013	0.010	-0.007	0.020	0.101	0.002	-0.008
-0.226	0.199	-0.952	-0.249	0.283	-0.926	-0.283	-0.008	0.073	-0.036	0.001	-0.009	0.003	0.085	0.007	-0.013
-0.191	0.207	-0.952	-0.250	0.278	-0.927	-0.265	0.074	0.067	0.000	0.014	-0.007	0.033	0.093	0.007	-0.019
-0.207	0.199	-0.932	-0.252	0.272	-0.928	-0.267	0.106	0.063	-0.013	0.012	0.013	0.018	0.086	0.012	-0.021
-0.237	0.187	-0.940	-0.253	0.266	-0.930	-0.295	-0.012	0.091	-0.044	0.006	0.007	0.012	0.075	0.004	-0.018
-0.218	0.191	-0.956	-0.252	0.261	-0.932	-0.246	-0.046	0.084	-0.025	0.015	-0.007	0.007	0.080	0.012	-0.022
-0.203	0.187	-0.932	-0.256	0.256	-0.932	-0.256	0.170	0.065	-0.006	0.017	0.017	0.023	0.077	0.011	-0.024
-0.218	0.180	-0.956	-0.256	0.251	-0.934	-0.235	0.014	0.079	-0.021	0.014	-0.005	0.008	0.070	0.013	-0.014
-0.230	0.191	-0.964	-0.255	0.246	-0.935	-0.230	-0.092	0.073	-0.034	0.031	-0.012	0.003	0.082	0.022	-0.013
-0.191	0.172	-0.952	-0.258	0.241	-0.936	-0.226	0.146	0.062	0.007	0.016	0.001	0.037	0.064	0.010	-0.012
-0.214	0.137	-0.956	-0.258	0.236	-0.937	-0.231	-0.007	0.079	-0.016	-0.014	-0.002	0.014	0.030	0.015	-0.006
-0.207	0.141	-0.956	-0.258	0.231	-0.938	-0.241	0.027	0.080	-0.007	-0.005	-0.001	0.022	0.034	0.016	-0.003
-0.191	0.137	-0.964	-0.259	0.225	-0.939	-0.257	0.014	0.088	0.008	-0.003	-0.008	0.038	0.031	0.026	-0.003
-0.214	0.149	-0.964	-0.261	0.221	-0.940	-0.227	0.094	0.051	-0.013	0.013	-0.007	0.014	0.043	0.027	-0.002
-0.195	0.145	-0.960	-0.261	0.215	-0.941	-0.248	0.016	0.071	0.007	0.015	-0.002	0.034	0.040	0.023	-0.006
-0.218	0.133	-0.964	-0.262	0.210	-0.942	-0.234	0.032	0.067	-0.016	0.008	-0.005	0.010	0.029	0.027	-0.011
-0.237	0.160	-0.968	-0.265	0.205	-0.942	-0.251	0.132	0.058	-0.032	0.040	-0.009	0.009	0.057	0.031	-0.009
-0.218	0.133	-0.964	-0.264	0.200	-0.944	-0.272	-0.013	0.070	-0.013	0.019	-0.004	0.010	0.031	0.026	-0.011
-0.210	0.114	-0.964	-0.266	0.194	-0.944	-0.256	0.072	0.048	-0.004	0.005	-0.003	0.018	0.012	0.025	-0.011
-0.210	0.114	-0.964	-0.266	0.188	-0.945	-0.282	0.016	0.056	-0.004	0.011	-0.002	0.018	0.013	0.024	-0.012
-0.214	0.095	-0.948	-0.267	0.182	-0.946	-0.290	0.064	0.046	-0.006	-0.002	0.015	0.014	0.005	0.007	-0.006
-0.237	0.079	-0.956	-0.265	0.176	-0.948	-0.301	-0.131	0.064	-0.032	-0.012	0.009	0.010	0.020	0.013	-0.008
-0.180	0.087	-0.944	-0.266	0.170	-0.949	-0.290	0.075	0.044	0.027	0.002	0.021	0.047	0.011	0.000	-0.007
-0.218	0.087	-0.964	-0.268	0.164	-0.949	-0.289	0.052	0.065	-0.010	0.008	0.002	0.008	0.009	0.019	-0.007
-0.207	0.083	-0.952	-0.269	0.158	-0.950	-0.298	0.088	0.068	0.003	0.011	0.015	0.019	0.012	0.006	-0.000
-0.214	0.079	-0.956	-0.270	0.152	-0.951	-0.290	0.056	0.061	-0.004	0.013	0.011	0.011	0.014	0.010	-0.006
-0.214	0.064	-0.972	-0.273	0.146	-0.951	-0.294	0.123	0.053	-0.001	0.004	-0.004	0.011	0.029	0.024	-0.009
-0.230	0.044	-0.975	-0.274	0.140	-0.951	-0.289	0.085	0.064	-0.015	-0.010	-0.008	0.004	0.046	0.028	-0.007
-0.241	0.044	-0.975	-0.274	0.133	-0.952	-0.306	-0.023	0.058	-0.027	-0.003	-0.006	0.016	0.045	0.027	-0.010
-0.203	0.037	-0.952	-0.277	0.128	-0.952	-0.263	0.164	0.026	0.014	-0.006	0.017	0.023	0.050	0.003	-0.011
-0.241	0.037	-0.964	-0.276	0.122	-0.953	-0.267	-0.065	0.047	-0.025	-0.000	0.006	0.016	0.049	0.015	-0.014
-0.214	0.029	-0.956	-0.278	0.117	-0.954	-0.258	0.104	0.049	0.004	-0.002	0.014	0.012	0.054	0.007	-0.010
-0.249	0.033	-0.972	-0.278	0.111	-0.954	-0.252	0.026	0.063	-0.031	0.007	-0.001	0.023	0.049	0.022	-0.017
-0.222	0.021	-0.960	-0.280	0.106	-0.954	-0.236	0.099	0.054	-0.002	0.000	0.011	0.005	0.058	0.010	-0.015
-0.241	0.017	-0.960	-0.280	0.101	-0.955	-0.242	-0.005	0.066	-0.021	0.002	0.011	0.014	0.060	0.010	-0.017
-0.237	0.010	-0.968	-0.281	0.096	-0.955	-0.211	0.040	0.048	-0.017	-0.001	0.004	0.010	0.066	0.018	-0.015
-0.233	0.021	-0.972	-0.280	0.092	-0.956	-0.210	-0.039	0.052	-0.014	0.015	0.001	0.006	0.052	0.022	-0.013
-0.237	0.010	-0.975	-0.280	0.088	-0.956	-0.184	0.002	0.041	-0.017	0.007	-0.003	0.009	0.062	0.026	-0.010
-0.207	0.014	-0.948	-0.281	0.084	-0.956	-0.195	0.064	0.044	0.014	0.015	0.025	0.022	0.056	0.002	-0.010
-0.230	0.002	-0.956	-0.282	0.080	-0.956	-0.192	0.040	0.044	-0.008	0.008	0.017	0.001	0.065	0.006	-0.007
-0.230	0.006	-0.956	-0.281	0.076	-0.957	-0.189	-0.036	0.043	-0.009	0.016	0.017	0.000	0.059	0.006	-0.004
-0.214	-0.006	-0.952	-0.283	0.071	-0.956	-0.196	0.134	0.035	0.009	0.008	0.021	0.016	0.068	0.002	-0.009
-0.210	-0.021	-0.936	-0.283	0.068	-0.957	-0.173	0.005	0.034	0.013	-0.003	0.037	0.020	0.082	0.014	-0.009
-0.241	-0.025	-0.960	-0.286	0.064	-0.956	-0.190	0.166	0.036	-0.015	-0.003	0.013	0.010	0.084	0.010	-0.011
-0.226	-0.029	-0.940	-0.285	0.060	-0.957	-0.161	-0.054	0.068	-0.001	-0.003	0.033	0.006	0.086	0.010	-0.017
-0.253	-0.037	-0.960	-0.287	0.056	-0.956	-0.154	0.093	0.045	-0.026	-0.007	0.013	0.020	0.092	0.010	-0.023
-0.253	-0.033	-0.960	-0.287	0.053	-0.957	-0.134	-0.021	0.064	-0.026	-0.000	0.013	0.020	0.086	0.010	-0.021
-0.253	-0.033	-0.960	-0.289	0.050	-0.956	-0.143	0.136	0.047	-0.024	0.003	0.013	0.019	0.084	0.010	-0.021
-0.233	-0.056	-0.948	-0.290	0.047	-0.956	-0.113	0.035	0.047	-0.004	-0.017	0.024	0.001	0.105	0.002	-0.020
-0.226	-0.064	-0.928	-0.292	0.045	-0.955	-0.104	0.142	0.042	0.006	-0.022	0.043	0.009	0.111	0.022	-0.020
-0.249	-0.060	-0.940	-0.294	0.042	-0.955	-0.100	0.060	0.061	-0.016	-0.016	0.031	0.013	0.105	0.010	-0.018
-0.249	-0.071	-0.928	-0.295	0.039	-0.955	-0.095	0.070	0.072	-0.015	-0.025	0.043	0.013	0.115	0.022	-0.019
-0.241	-0.056	-0.936	-0.296	0.037	-0.954	-0.084	0.076	0.056	-0.006	-0.007	0.035	0.005	0.097	0.015	-0.022
-0.245	-0.052	-0.940	-0.297	0.035	-0.954	-0.110	0.059	0.045	-0.008	-0.001	0.030	0.008	0.091	0.011	-0.020
-0.241	-0.048	-0.920	-0.298	0.032	-0.954	-0.140	0.031	0.029	-0.004	0.006	0.050	0.004	0.085	0.031	-0.016
-0.241	-0.048	-0.928	-0.299	0.029	-0.954	-0.114	0.055	0.025	-0.003	0.009	0.042	0.004	0.083	0.023	-0.017
-0.237	-0.068	-0.936	-0.300	0.027	-0.953	-0.084	0.093	0.036	0.002	-0.008	0.033	0.001	0.100	0.015	-0.017
-0.253	-0.052	-0.944	-0.302	0.025	-0.953	-0.076	0.100	0.056	-0.012	0.009	0.025	0.015	0.083	0.007	-0.015
-0.257	-0.064	-0.948	-0.302	0.024	-0.953	-0.036	-0.003	0.044	-0.016	-0.001	0.021	0.018	0.092	0.004	-0.019
-0.245	-0.075	-0.948	-0.303	0.023	-0.953	-0.001	0.085	0.023	-0.003	-0.012	0.021	0.006	0.102	0.004	-0.023
-0.268	-0.052	-0.936	-0.304	0.023	-0.952	0.003	0.033	0.006	-0.025	0.011	0.032	0.029	0.077	0.016	-0.018
-0.268	-0.060	-0.952	-0.303	0.023	-0.953	0.020	-0.037	0.011	-0.026	0.003	0.017	0.029	0.083	0.000	-0.015
-0.233	-0.071	-0.948	-0.304	0.023	-0.952	0.034	0.050	0.019	0.009	-0.009	0.020	0.006	0.092	0.005	-0.012
-0.241	-0.071	-0.960	-0.303	0.024	-0.953	0.054	-0.047	0.061	0.001	-0.009	0.009	0.001	0.090	0.007	-0.000
-0.233	-0.068	-0.960	-0.303	0.024	-0.953	0.084	0.001	0.087	0.008	-0.006	0.009	0.007	0.084	0.007	0.006
-0.214	-0.056	-0.964	-0.303	0.026	-0.953	0.093	0.030	0.085	0.028	0.005	0.005	0.026	0.071	0.011	0.003
-0.241	-0.048	-0.964	-0.304	0.026	-0.952	0.047	0.047	0.034	0.002	0.012	0.005	0.001	0.061	0.010	-0.001
-0.249	-0.052	-0.956	-0.305	0.026	-0.952	-0.009	0.063	0.002	-0.005	0.008	0.012	0.008	0.063	0.002	-0.003
-0.268	-0.064	-0.956	-0.306	0.024	-0.952	-0.057	0.088	-0.015	-0.023	-0.002	0.012	0.027	0.072	0.002	-0.012
-0.245	-0.048	-0.948	-0.306	0.022	-0.952	-0.102	-0.019	0.000	-0.000	0.016	0.020	0.004	0.055	0.006	-0.008
-0.260	-0.048	-0.956	-0.307	0.020	-0.951	-0.112	0.068	0.015	-0.015	0.018	0.011	0.019	0.053	0.002	-0.007
-0.218	-0.056	-0.948	-0.306	0.017	-0.952	-0.113	-0.051	0.009	0.026	0.013	0.020	0.023	0.058	0.006	-0.002
-0.237	-0.060	-0.932	-0.306	0.014	-0.952	-0.157	0.003	-0.003	0.007	0.012	0.036	0.004	0.060	0.022	-0.003
-0.230	-0.068	-0.924	-0.307	0.011	-0.952	-0.141	0.076	-0.032	0.016	0.007	0.043	0.012	0.066	0.029	-0.001
-0.241	-0.098	-0.924	-0.308	0.007	-0.951	-0.218	0.076	-0.020	0.006	-0.019	0.043	0.001	0.095	0.029	-0.006
-0.241	-0.098	-0.924	-0.307	0.003	-0.952	-0.180	-0.037	-0.009	0.005	-0.016	0.043	0.001	0.093	0.030	-0.006
-0.237	-0.118	-0.916	-0.308	-0.000	-0.951	-0.155	0.061	0.024	0.010	-0.031	0.050	0.005	0.110	0.038	-0.008
-0.230	-0.079	-0.912	-0.309	-0.002	-0.951	-0.077	0.041	0.029	0.018	0.009	0.054	0.013	0.070	0.042	-0.011
-0.241	-0.110	-0.909	-0.309	-0.003	-0.951	-0.014	0.029	0.026	0.007	-0.021	0.058	0.002	0.099	0.045	-0.011
-0.249	-0.098	-0.909	-0.310	-0.003	-0.951	0.010	0.039	0.028	-0.000	-0.009	0.058	0.006	0.085	0.046	-0.011
-0.245	-0.091	-0.912	-0.311	-0.003	-0.950	0.039	0.054	0.018	0.004	-0.002	0.053	0.001	0.076	0.042	-0.011
-0.237	-0.091	-0.909	-0.313	-0.002	-0.950	0.046	0.095	0.013	0.014	-0.002	0.057	0.006	0.074	0.046	-0.010
-0.237	-0.087	-0.912	-0.314	-0.001	-0.949	0.083	0.107	0.022	0.015	0.000	0.052	0.007	0.068	0.042	-0.004
-0.245	-0.091	-0.916	-0.316	0.000	-0.949	0.097	0.076	0.035	0.009	-0.005	0.048	0.001	0.070	0.038	-0.004
-0.226	-0.068	-0.920	-0.317	0.002	-0.948	0.091	0.086	0.015	0.030	0.017	0.043	0.019	0.045	0.035	-0.005
-0.253	-0.095	-0.912	-0.319	0.003	-0.948	0.084	0.090	-0.021	0.004	-0.011	0.051	0.008	0.070	0.042	-0.007
-0.257	-0.095	-0.916	-0.319	0.003	-0.948	-0.024	0.046	-0.039	0.001	-0.011	0.047	0.011	0.069	0.039	-0.010
-0.260	-0.087	-0.924	-0.322	0.002	-0.947	-0.036	0.135	-0.053	-0.000	-0.003	0.038	0.015	0.059	0.031	-0.014
-0.264	-0.083	-0.912	-0.323	0.001	-0.946	-0.084	0.074	-0.037	-0.003	0.003	0.049	0.018	0.054	0.043	-0.015
-0.260	-0.079	-0.924	-0.325	-0.001	-0.946	-0.073	0.101	-0.018	0.003	0.008	0.037	0.014	0.048	0.031	-0.014
-0.260	-0.075	-0.905	-0.326	-0.002	-0.945	-0.034	0.069	-0.013	0.004	0.013	0.056	0.014	0.042	0.051	-0.016
-0.264	-0.064	-0.928	-0.327	-0.003	-0.945	-0.045	0.082	-0.032	0.001	0.025	0.032	0.018	0.029	0.027	-0.015
-0.276	-0.083	-0.916	-0.328	-0.003	-0.945	-0.048	0.044	-0.074	-0.010	0.007	0.043	0.029	0.047	0.039	-0.013
-0.264	-0.068	-0.905	-0.329	-0.005	-0.944	-0.126	0.049	-0.104	0.003	0.024	0.055	0.018	0.030	0.051	-0.012
-0.257	-0.079	-0.920	-0.332	-0.007	-0.943	-0.145	0.181	-0.123	0.013	0.015	0.038	0.010	0.040	0.035	-0.012
-0.268	-0.075	-0.916	-0.334	-0.010	-0.943	-0.164	0.092	-0.108	0.003	0.021	0.041	0.021	0.034	0.039	-0.011
-0.280	-0.083	-0.944	-0.336	-0.012	-0.942	-0.125	0.100	-0.103	-0.006	0.015	0.013	0.032	0.041	0.012	-0.009
-0.280	-0.091	-0.920	-0.337	-0.013	-0.942	-0.083	0.066	-0.100	-0.005	0.009	0.036	0.032	0.047	0.036	-0.011
-0.272	-0.098	-0.928	-0.339	-0.013	-0.941	-0.060	0.107	-0.109	0.004	0.002	0.028	0.023	0.053	0.028	-0.008
-0.283	-0.102	-0.936	-0.341	-0.013	-0.940	-0.035	0.122	-0.133	-0.005	-0.002	0.019	0.035	0.056	0.020	-0.008
-0.276	-0.095	-0.948	-0.344	-0.013	-0.939	-0.048	0.175	-0.164	0.006	0.006	0.006	0.027	0.046	0.008	-0.007
-0.295	-0.110	-0.956	-0.347	-0.014	-0.938	-0.047	0.149	-0.142	-0.011	-0.010	-0.003	0.046	0.061	0.000	-0.004
-0.299	-0.098	-0.952	-0.350	-0.014	-0.937	-0.037	0.180	-0.122	-0.011	0.002	-0.000	0.049	0.048	0.004	0.005
-0.291	-0.095	-0.968	-0.353	-0.014	-0.935	-0.024	0.190	-0.090	-0.000	0.006	-0.017	0.041	0.043	0.011	0.022
-0.276	-0.114	-0.999	-0.357	-0.013	-0.934	-0.003	0.225	-0.099	0.019	-0.014	-0.050	0.026	0.061	0.043	0.039
-0.233	-0.164	-1.027	-0.365	-0.014	-0.931	-0.036	0.433	-0.141	0.069	-0.064	-0.081	0.017	0.110	0.071	0.041
-0.272	-0.153	-1.050	-0.378	-0.013	-0.926	-0.008	0.755	-0.191	0.044	-0.053	-0.110	0.022	0.097	0.094	0.025
-0.372	-0.106	-1.054	-0.391	-0.010	-0.920	0.071	0.667	-0.209	-0.044	-0.009	-0.119	0.121	0.049	0.098	-0.000
-0.453	-0.079	-1.019	-0.398	-0.006	-0.917	0.177	0.400	-0.190	-0.117	0.013	-0.087	0.202	0.021	0.063	-0.035
-0.437	-0.079	-0.928	-0.402	-0.002	-0.916	0.137	0.209	-0.156	-0.098	0.010	0.002	0.186	0.020	0.028	-0.059
-0.399	-0.075	-0.849	-0.403	-0.002	-0.915	-0.025	0.029	-0.097	-0.059	0.014	0.081	0.148	0.015	0.107	-0.064
-0.333	-0.079	-0.778	-0.405	-0.004	-0.914	-0.135	0.137	-0.061	0.009	0.012	0.151	0.082	0.018	0.178	-0.033
-0.318	-0.068	-0.778	-0.408	-0.007	-0.913	-0.179	0.172	-0.039	0.027	0.027	0.149	0.067	0.006	0.178	0.007
-0.241	-0.068	-0.842	-0.414	-0.009	-0.910	-0.102	0.366	-0.051	0.110	0.028	0.083	0.011	0.005	0.115	0.049
-0.241	-0.098	-0.928	-0.421	-0.010	-0.907	-0.041	0.392	-0.026	0.117	-0.002	-0.007	0.011	0.035	0.028	0.087
-0.245	-0.118	-0.983	-0.425	-0.010	-0.905	-0.012	0.258	0.023	0.117	-0.020	-0.064	0.007	0.053	0.027	0.126
-0.233	-0.106	-0.995	-0.430	-0.012	-0.903	-0.072	0.298	0.012	0.134	-0.007	-0.078	0.019	0.041	0.039	0.153
-0.230	-0.091	-1.039	-0.432	-0.014	-0.902	-0.110	0.168	-0.021	0.140	0.011	-0.123	0.023	0.024	0.082	0.172
-0.222	-0.083	-1.125	-0.434	-0.016	-0.901	-0.106	0.159	-0.076	0.150	0.020	-0.210	0.031	0.016	0.169	0.196
-0.253	-0.079	-1.196	-0.433	-0.017	-0.901	-0.088	-0.033	-0.100	0.117	0.025	-0.281	0.000	0.011	0.240	0.224
-0.199	-0.071	-1.200	-0.430	-0.019	-0.903	-0.199	-0.153	-0.113	0.168	0.035	-0.283	0.054	0.003	0.244	0.252
-0.153	-0.079	-1.212	-0.425	-0.024	-0.905	-0.324	-0.198	-0.171	0.209	0.032	-0.293	0.100	0.010	0.256	0.257
-0.126	-0.102	-1.220	-0.420	-0.029	-0.907	-0.343	-0.223	-0.181	0.231	0.014	-0.298	0.127	0.032	0.263	0.262
-0.180	-0.126	-1.141	-0.413	-0.035	-0.910	-0.418	-0.329	-0.153	0.171	-0.003	-0.217	0.074	0.055	0.185	0.259
-0.168	-0.137	-1.121	-0.410	-0.040	-0.911	-0.317	-0.124	-0.121	0.179	-0.010	-0.196	0.085	0.066	0.165	0.240
-0.153	-0.106	-1.109	-0.404	-0.044	-0.914	-0.233	-0.316	-0.118	0.188	0.025	-0.181	0.101	0.035	0.153	0.202
-0.187	-0.075	-1.102	-0.397	-0.048	-0.916	-0.241	-0.307	-0.086	0.147	0.059	-0.171	0.066	0.003	0.145	0.172
-0.249	-0.091	-1.086	-0.389	-0.053	-0.920	-0.276	-0.406	-0.027	0.077	0.049	-0.152	0.005	0.018	0.129	0.141
-0.268	-0.172	-1.039	-0.382	-0.058	-0.922	-0.285	-0.361	0.011	0.051	-0.027	-0.102	0.014	0.099	0.082	0.112
-0.268	-0.172	-1.039	-0.375	-0.063	-0.925	-0.237	-0.397	-0.024	0.043	-0.022	-0.099	0.014	0.099	0.082	0.087
-0.218	-0.118	-0.983	-0.367	-0.064	-0.928	-0.112	-0.379	-0.144	0.086	0.033	-0.041	0.036	0.044	0.027	0.070
-0.237	-0.137	-0.964	-0.364	-0.063	-0.929	-0.031	-0.191	-0.225	0.063	0.013	-0.020	0.017	0.064	0.007	0.059
-0.253	-0.118	-0.936	-0.361	-0.060	-0.931	0.041	-0.163	-0.317	0.045	0.029	0.009	0.002	0.044	0.020	0.045
-0.268	-0.149	-0.948	-0.357	-0.056	-0.932	0.113	-0.196	-0.298	0.026	-0.005	-0.001	0.014	0.075	0.009	0.023
-0.291	-0.126	-0.964	-0.353	-0.051	-0.934	0.181	-0.251	-0.289	-0.002	0.012	-0.015	0.037	0.051	0.007	0.006
-0.299	-0.149	-0.944	-0.347	-0.046	-0.937	0.164	-0.300	-0.259	-0.015	-0.015	0.007	0.044	0.074	0.013	-0.008
-0.295	-0.141	-0.932	-0.343	-0.041	-0.939	0.209	-0.253	-0.233	-0.016	-0.013	0.021	0.041	0.066	0.024	-0.018
-0.307	-0.137	-0.952	-0.336	-0.036	-0.941	0.241	-0.344	-0.200	-0.034	-0.015	0.004	0.052	0.062	0.005	-0.028
-0.291	-0.133	-0.952	-0.332	-0.030	-0.943	0.271	-0.234	-0.194	-0.023	-0.017	0.006	0.037	0.059	0.005	-0.036
-0.303	-0.137	-0.928	-0.328	-0.024	-0.944	0.248	-0.198	-0.170	-0.038	-0.026	0.031	0.048	0.062	0.028	-0.045
-0.318	-0.145	-0.940	-0.324	-0.021	-0.946	0.142	-0.198	-0.075	-0.057	-0.037	0.020	0.063	0.070	0.017	-0.044
-0.318	-0.126	-0.948	-0.317	-0.019	-0.948	0.109	-0.359	-0.029	-0.064	-0.019	0.015	0.063	0.051	0.009	-0.054
-0.268	-0.106	-0.916	-0.317	-0.019	-0.948	0.050	-0.027	0.002	-0.015	-0.000	0.047	0.013	0.031	0.041	-0.055
-0.307	-0.126	-0.916	-0.312	-0.019	-0.950	0.031	-0.273	0.040	-0.059	-0.020	0.048	0.052	0.051	0.041	-0.049
-0.283	-0.102	-0.916	-0.308	-0.018	-0.951	0.046	-0.186	0.025	-0.039	0.003	0.049	0.029	0.028	0.041	-0.043
-0.253	-0.071	-0.909	-0.305	-0.018	-0.952	0.016	-0.166	0.027	-0.011	0.034	0.058	0.002	0.003	0.049	-0.049
-0.257	-0.095	-0.916	-0.304	-0.017	-0.952	0.058	-0.023	-0.003	-0.016	0.010	0.050	0.002	0.020	0.041	-0.047
-0.287	-0.106	-0.928	-0.302	-0.016	-0.953	0.082	-0.144	0.014	-0.050	-0.003	0.039	0.033	0.032	0.029	-0.049
-0.291	-0.095	-0.924	-0.301	-0.014	-0.954	0.113	-0.036	-0.009	-0.054	0.006	0.044	0.037	0.021	0.033	-0.058
-0.287	-0.106	-0.928	-0.299	-0.011	-0.954	0.160	-0.073	-0.008	-0.052	-0.008	0.040	0.033	0.033	0.029	-0.064
-0.295	-0.106	-0.928	-0.295	-0.008	-0.955	0.190	-0.214	-0.006	-0.064	-0.012	0.042	0.040	0.033	0.029	-0.059
-0.283	-0.106	-0.936	-0.294	-0.005	-0.956	0.172	-0.070	-0.016	-0.054	-0.015	0.034	0.029	0.033	0.022	-0.055
-0.253	-0.110	-0.936	-0.293	-0.002	-0.956	0.169	-0.068	-0.036	-0.025	-0.022	0.035	0.002	0.038	0.022	-0.051
-0.272	-0.087	-0.956	-0.292	-0.000	-0.956	0.083	-0.044	-0.033	-0.045	0.000	0.015	0.017	0.015	0.002	-0.045
-0.249	-0.091	-0.920	-0.289	0.001	-0.957	0.076	-0.120	-0.059	-0.024	-0.005	0.052	0.006	0.019	0.038	-0.039
-0.264	-0.095	-0.960	-0.288	0.002	-0.958	0.035	-0.080	-0.033	-0.041	-0.010	0.013	0.010	0.023	0.001	-0.039
-0.253	-0.133	-0.956	-0.289	0.003	-0.957	0.061	0.046	-0.071	-0.029	-0.050	0.017	0.002	0.062	0.003	-0.036
-0.253	-0.133	-0.956	-0.288	0.004	-0.958	0.073	-0.027	-0.043	-0.030	-0.051	0.018	0.002	0.062	0.003	-0.037
-0.245	-0.095	-0.936	-0.289	0.006	-0.957	0.079	0.067	-0.047	-0.021	-0.014	0.037	0.009	0.024	0.023	-0.035
-0.264	-0.068	-0.956	-0.287	0.007	-0.958	0.069	-0.124	-0.014	-0.043	0.012	0.018	0.010	0.003	0.003	-0.044
-0.253	-0.071	-0.964	-0.288	0.008	-0.958	0.057	0.052	-0.015	-0.031	0.007	0.010	0.001	0.001	0.005	-0.042
-0.295	-0.064	-0.968	-0.282	0.008	-0.959	0.050	-0.313	0.017	-0.079	0.014	0.008	0.041	0.006	0.009	-0.046
-0.230	-0.048	-0.944	-0.283	0.010	-0.959	0.064	0.066	-0.045	-0.013	0.028	0.032	0.024	0.021	0.015	-0.043
-0.260	-0.091	-0.944	-0.282	0.011	-0.959	0.049	-0.059	-0.034	-0.045	-0.015	0.032	0.007	0.022	0.015	-0.041
-0.245	-0.087	-0.964	-0.279	0.011	-0.960	0.025	-0.108	-0.026	-0.032	-0.012	0.013	0.009	0.018	0.005	-0.034
-0.230	-0.091	-0.956	-0.279	0.012	-0.960	0.046	0.013	-0.041	-0.017	-0.016	0.021	0.024	0.022	0.003	-0.036
-0.241	-0.102	-0.944	-0.280	0.012	-0.960	0.032	0.007	-0.034	-0.028	-0.028	0.033	0.012	0.034	0.015	-0.028
-0.237	-0.095	-0.956	-0.277	0.012	-0.961	0.006	-0.126	-0.006	-0.027	-0.020	0.022	0.016	0.027	0.003	-0.028
-0.203	-0.102	-0.912	-0.279	0.013	-0.960	0.040	0.100	-0.034	0.009	-0.029	0.065	0.051	0.035	0.047	-0.033
-0.245	-0.102	-0.952	-0.281	0.013	-0.960	0.026	0.099	-0.008	-0.031	-0.029	0.025	0.008	0.035	0.007	-0.032
-0.249	-0.098	-0.936	-0.280	0.013	-0.960	0.035	-0.017	0.014	-0.036	-0.025	0.041	0.004	0.031	0.023	-0.031
-0.226	-0.095	-0.920	-0.281	0.013	-0.960	0.033	0.056	-0.000	-0.012	-0.022	0.056	0.027	0.028	0.039	-0.036
-0.230	-0.079	-0.928	-0.283	0.014	-0.959	0.046	0.104	-0.004	-0.014	-0.007	0.048	0.023	0.013	0.031	-0.042
-0.253	-0.064	-0.952	-0.285	0.014	-0.958	0.021	0.111	0.010	-0.035	0.008	0.023	0.000	0.002	0.008	-0.036
-0.272	-0.098	-0.928	-0.284	0.014	-0.959	0.036	-0.036	0.023	-0.055	-0.027	0.047	0.019	0.033	0.032	-0.044
-0.226	-0.106	-0.944	-0.286	0.015	-0.958	0.074	0.116	0.019	-0.006	-0.035	0.031	0.027	0.041	0.016	-0.048
-0.295	-0.068	-0.968	-0.288	0.017	-0.957	0.088	0.081	0.028	-0.074	0.002	0.007	0.042	0.003	0.007	-0.044
-0.257	-0.075	-0.940	-0.286	0.018	-0.958	0.108	-0.093	0.027	-0.037	-0.007	0.035	0.004	0.011	0.020	-0.041
-0.230	-0.060	-0.940	-0.287	0.020	-0.958	0.094	0.047	0.023	-0.010	0.007	0.034	0.023	0.004	0.021	-0.047
-0.272	-0.068	-0.956	-0.288	0.021	-0.957	0.071	0.050	0.010	-0.051	-0.002	0.018	0.019	0.004	0.005	-0.041
-0.264	-0.060	-0.952	-0.290	0.022	-0.957	0.085	0.092	0.006	-0.042	0.005	0.022	0.011	0.003	0.009	-0.043
-0.253	-0.068	-0.948	-0.288	0.022	-0.957	0.039	-0.052	0.010	-0.031	-0.004	0.026	0.000	0.005	0.014	-0.040
-0.276	-0.075	-0.944	-0.290	0.023	-0.957	0.042	0.107	-0.018	-0.052	-0.012	0.029	0.023	0.014	0.018	-0.038
-0.222	-0.087	-0.948	-0.290	0.024	-0.957	0.041	-0.029	-0.007	0.001	-0.024	0.025	0.031	0.026	0.014	-0.037
-0.257	-0.075	-0.948	-0.290	0.024	-0.957	0.017	0.007	-0.012	-0.034	-0.012	0.025	0.004	0.014	0.014	-0.037
-0.257	-0.075	-0.948	-0.289	0.023	-0.957	0.006	-0.033	-0.006	-0.034	-0.012	0.026	0.004	0.015	0.015	-0.034
-0.257	-0.064	-0.948	-0.289	0.024	-0.957	0.026	0.015	-0.025	-0.034	-0.001	0.025	0.004	0.004	0.015	-0.038
-0.264	-0.060	-0.956	-0.292	0.025	-0.956	0.039	0.135	-0.044	-0.039	0.002	0.017	0.012	0.000	0.007	-0.041
-0.257	-0.052	-0.968	-0.292	0.025	-0.956	0.012	0.013	-0.013	-0.031	0.010	0.005	0.004	0.007	0.004	-0.040
-0.272	-0.083	-0.944	-0.292	0.025	-0.956	0.029	0.029	-0.024	-0.046	-0.022	0.028	0.020	0.024	0.019	-0.037
-0.257	-0.091	-0.956	-0.293	0.026	-0.956	0.077	0.021	-0.016	-0.031	-0.031	0.016	0.004	0.032	0.008	-0.037
-0.253	-0.079	-0.968	-0.294	0.027	-0.956	0.077	0.056	-0.002	-0.026	-0.020	0.004	0.000	0.021	0.004	-0.035
-0.264	-0.068	-0.948	-0.292	0.029	-0.956	0.087	-0.100	0.016	-0.039	-0.010	0.024	0.012	0.009	0.016	-0.035
-0.241	-0.052	-0.948	-0.293	0.030	-0.956	0.061	0.065	-0.036	-0.015	0.004	0.024	0.011	0.006	0.016	-0.032
-0.280	-0.052	-0.972	-0.292	0.031	-0.956	0.054	-0.011	-0.035	-0.054	0.003	0.000	0.028	0.006	0.007	-0.032
-0.241	-0.064	-0.960	-0.292	0.032	-0.956	0.043	-0.008	-0.047	-0.016	-0.009	0.012	0.011	0.006	0.005	-0.033
-0.245	-0.064	-0.944	-0.293	0.032	-0.956	0.029	0.027	-0.035	-0.019	-0.009	0.028	0.007	0.006	0.021	-0.036
-0.268	-0.064	-0.952	-0.293	0.033	-0.956	0.032	0.036	-0.033	-0.042	-0.010	0.020	0.017	0.007	0.013	-0.036
-0.260	-0.071	-0.944	-0.293	0.034	-0.956	0.059	-0.017	-0.052	-0.035	-0.019	0.028	0.009	0.015	0.021	-0.034
-0.268	-0.052	-0.952	-0.292	0.035	-0.956	0.043	-0.011	-0.050	-0.043	-0.000	0.020	0.017	0.004	0.013	-0.034
-0.230	-0.060	-0.948	-0.293	0.035	-0.955	0.032	0.044	-0.048	-0.003	-0.009	0.024	0.021	0.004	0.017	-0.031
-0.253	-0.060	-0.956	-0.295	0.037	-0.955	0.082	0.099	-0.057	-0.025	-0.010	0.015	0.002	0.004	0.010	-0.035
-0.257	-0.025	-0.960	-0.293	0.038	-0.955	0.039	-0.069	-0.038	-0.030	0.024	0.011	0.006	0.030	0.006	-0.028
-0.283	-0.044	-0.964	-0.292	0.038	-0.956	0.046	-0.088	-0.041	-0.059	0.004	0.008	0.033	0.011	0.002	-0.035
-0.230	-0.079	-0.944	-0.291	0.040	-0.956	0.082	-0.002	-0.029	-0.005	-0.033	0.028	0.020	0.025	0.021	-0.034
-0.264	-0.052	-0.956	-0.290	0.040	-0.956	0.025	-0.042	-0.012	-0.041	-0.006	0.016	0.014	0.002	0.009	-0.036
-0.245	-0.071	-0.956	-0.291	0.042	-0.956	0.095	0.019	-0.054	-0.021	-0.027	0.016	0.005	0.018	0.008	-0.028
-0.268	-0.056	-0.964	-0.291	0.043	-0.956	0.075	0.016	-0.032	-0.044	-0.013	0.008	0.019	0.003	0.000	-0.035
-0.230	-0.029	-0.948	-0.290	0.044	-0.956	0.033	-0.040	-0.027	-0.006	0.014	0.024	0.019	0.024	0.015	-0.032
-0.272	-0.052	-0.964	-0.288	0.045	-0.957	0.069	-0.113	-0.037	-0.051	-0.011	0.009	0.024	0.001	0.000	-0.034
-0.249	-0.041	-0.968	-0.289	0.046	-0.956	0.029	0.068	-0.036	-0.027	0.000	0.005	0.002	0.013	0.004	-0.031
-0.253	-0.044	-0.952	-0.288	0.046	-0.956	0.036	-0.032	-0.033	-0.031	-0.004	0.020	0.006	0.009	0.013	-0.034
-0.249	-0.044	-0.960	-0.288	0.047	-0.957	0.036	-0.016	-0.036	-0.028	-0.005	0.013	0.003	0.009	0.006	-0.026
-0.249	-0.044	-0.960	-0.287	0.048	-0.957	0.057	-0.030	-0.045	-0.029	-0.006	0.013	0.003	0.009	0.006	-0.028
-0.222	-0.052	-0.956	-0.288	0.049	-0.957	0.079	0.041	-0.035	-0.001	-0.015	0.017	0.024	0.001	0.010	-0.027
-0.257	-0.041	-0.960	-0.287	0.050	-0.957	0.050	-0.008	-0.008	-0.036	-0.004	0.013	0.011	0.012	0.006	-0.029
-0.241	-0.041	-0.940	-0.289	0.052	-0.956	0.079	0.080	-0.045	-0.019	-0.006	0.032	0.005	0.012	0.026	-0.025
-0.264	-0.052	-0.968	-0.288	0.053	-0.956	0.065	-0.052	-0.030	-0.043	-0.018	0.004	0.018	0.001	0.003	-0.033
-0.233	-0.029	-0.972	-0.288	0.054	-0.956	0.096	0.010	-0.038	-0.013	0.003	0.000	0.013	0.024	0.008	-0.030
-0.268	-0.048	-0.964	-0.286	0.056	-0.957	0.085	-0.078	-0.026	-0.049	-0.018	0.009	0.022	0.005	0.001	-0.029
-0.237	-0.041	-0.964	-0.287	0.057	-0.956	0.083	0.059	-0.037	-0.017	-0.011	0.008	0.009	0.013	0.002	-0.027
-0.237	-0.029	-0.948	-0.287	0.060	-0.956	0.130	-0.009	-0.047	-0.017	-0.002	0.024	0.010	0.025	0.012	-0.027
-0.253	-0.033	-0.960	-0.286	0.061	-0.956	0.087	-0.040	-0.021	-0.034	-0.008	0.012	0.005	0.021	0.001	-0.020
-0.226	-0.017	-0.968	-0.286	0.063	-0.956	0.087	0.034	-0.039	-0.006	0.006	0.004	0.023	0.036	0.010	-0.026
-0.237	-0.029	-0.968	-0.287	0.065	-0.956	0.087	0.057	-0.036	-0.017	-0.007	0.004	0.011	0.024	0.011	-0.024
-0.272	-0.025	-0.972	-0.286	0.066	-0.956	0.061	-0.047	-0.022	-0.053	-0.004	-0.000	0.023	0.028	0.016	-0.024
-0.230	-0.029	-0.964	-0.286	0.067	-0.956	0.072	0.030	-0.018	-0.010	-0.009	0.008	0.020	0.024	0.009	-0.027
-0.260	-0.029	-0.979	-0.285	0.068	-0.956	0.074	-0.080	0.005	-0.042	-0.010	-0.008	0.011	0.024	0.025	-0.030
-0.237	-0.017	-0.964	-0.283	0.069	-0.957	0.062	-0.084	-0.019	-0.021	0.000	0.008	0.012	0.036	0.010	-0.027
-0.245	-0.017	-0.956	-0.285	0.070	-0.956	0.075	0.102	-0.031	-0.027	-0.001	0.016	0.005	0.036	0.003	-0.028
-0.257	-0.033	-0.968	-0.285	0.072	-0.956	0.097	-0.008	-0.017	-0.039	-0.018	0.004	0.007	0.020	0.015	-0.025
-0.233	-0.033	-0.964	-0.284	0.074	-0.956	0.108	-0.004	-0.016	-0.016	-0.020	0.008	0.017	0.020	0.011	-0.027
-0.233	-0.017	-0.960	-0.285	0.075	-0.956	0.085	0.019	-0.030	-0.016	-0.006	0.011	0.017	0.036	0.007	-0.027
-0.253	-0.010	-0.975	-0.284	0.076	-0.956	0.059	-0.032	-0.017	-0.036	0.001	-0.004	0.003	0.043	0.023	-0.027
-0.249	-0.010	-0.960	-0.284	0.077	-0.956	0.063	0.020	-0.023	-0.031	-0.000	0.011	0.001	0.043	0.007	-0.026
-0.249	-0.029	-0.964	-0.282	0.078	-0.956	0.068	-0.120	0.005	-0.034	-0.021	0.008	0.001	0.024	0.011	-0.028
-0.226	-0.021	-0.964	-0.282	0.079	-0.956	0.072	0.026	0.007	-0.010	-0.014	0.008	0.024	0.031	0.011	-0.024
-0.245	-0.010	-0.956	-0.283	0.080	-0.956	0.067	0.031	-0.009	-0.029	-0.003	0.016	0.004	0.043	0.004	-0.024
-0.222	0.002	-0.968	-0.281	0.082	-0.956	0.066	-0.086	-0.000	-0.008	0.007	0.004	0.027	0.055	0.015	-0.020
-0.249	-0.010	-0.975	-0.280	0.082	-0.957	0.064	-0.058	-0.004	-0.036	-0.005	-0.003	0.000	0.043	0.023	-0.017
-0.230	-0.010	-0.975	-0.280	0.084	-0.956	0.069	0.027	-0.018	-0.016	-0.007	-0.004	0.019	0.043	0.024	-0.018
-0.210	-0.013	-0.968	-0.280	0.084	-0.956	0.050	0.046	-0.016	0.004	-0.011	0.004	0.038	0.040	0.016	-0.018
-0.253	-0.013	-0.975	-0.278	0.085	-0.957	0.070	-0.127	-0.005	-0.041	-0.012	-0.003	0.004	0.040	0.024	-0.018
-0.222	-0.002	-0.964	-0.279	0.086	-0.956	0.063	0.055	-0.009	-0.010	-0.002	0.008	0.027	0.051	0.012	-0.021
-0.241	0.002	-0.968	-0.279	0.087	-0.956	0.063	0.015	0.015	-0.029	0.001	0.004	0.007	0.055	0.016	-0.027
-0.241	-0.002	-0.960	-0.279	0.088	-0.956	0.059	-0.015	0.029	-0.029	-0.003	0.012	0.007	0.052	0.008	-0.022
-0.237	0.010	-0.964	-0.278	0.089	-0.956	0.051	-0.026	0.016	-0.026	0.008	0.008	0.012	0.064	0.012	-0.026
-0.226	-0.006	-0.968	-0.279	0.090	-0.956	0.067	0.060	0.011	-0.013	-0.009	0.004	0.023	0.049	0.016	-0.026
-0.245	0.010	-0.960	-0.279	0.090	-0.956	0.051	0.006	-0.007	-0.032	0.006	0.012	0.004	0.065	0.008	-0.025
-0.237	-0.006	-0.960	-0.279	0.091	-0.956	0.047	0.021	0.001	-0.024	-0.010	0.011	0.012	0.049	0.009	-0.026
-0.237	-0.010	-0.956	-0.279	0.091	-0.956	0.020	0.006	0.009	-0.024	-0.014	0.015	0.012	0.046	0.005	-0.032
-0.241	-0.002	-0.960	-0.281	0.091	-0.955	0.024	0.080	0.021	-0.027	-0.006	0.011	0.008	0.053	0.009	-0.025
-0.257	-0.002	-0.956	-0.279	0.091	-0.956	0.016	-0.093	0.045	-0.044	-0.006	0.015	0.007	0.054	0.005	-0.024
-0.210	-0.006	-0.972	-0.281	0.092	-0.955	0.065	0.098	0.014	0.004	-0.011	-0.001	0.039	0.050	0.021	-0.022
-0.241	0.002	-0.972	-0.281	0.092	-0.955	0.056	0.028	0.017	-0.026	-0.004	-0.001	0.009	0.058	0.021	-0.017
-0.230	0.006	-0.972	-0.281	0.093	-0.955	0.041	-0.038	0.023	-0.016	-0.000	-0.001	0.020	0.062	0.021	-0.013
-0.214	-0.002	-0.960	-0.280	0.093	-0.956	0.039	-0.041	0.016	-0.001	-0.008	0.011	0.036	0.054	0.010	-0.015
-0.245	0.021	-0.979	-0.279	0.093	-0.956	0.028	-0.001	0.015	-0.032	0.015	-0.009	0.005	0.077	0.029	-0.015
-0.214	-0.002	-0.960	-0.279	0.094	-0.956	0.049	-0.001	0.025	-0.001	-0.009	0.011	0.036	0.053	0.010	-0.017
-0.237	0.017	-0.964	-0.279	0.094	-0.956	0.002	-0.007	0.038	-0.025	0.011	0.007	0.013	0.073	0.014	-0.016
-0.233	0.002	-0.956	-0.280	0.093	-0.956	0.008	0.022	0.036	-0.020	-0.005	0.015	0.017	0.058	0.006	-0.018
-0.207	-0.002	-0.952	-0.279	0.093	-0.956	0.033	-0.016	0.031	0.006	-0.009	0.019	0.044	0.054	0.002	-0.018
-0.249	0.006	-0.964	-0.282	0.093	-0.955	0.010	0.133	0.018	-0.034	-0.001	0.007	0.002	0.062	0.014	-0.018
-0.214	0.002	-0.952	-0.280	0.094	-0.955	0.044	-0.087	0.035	-0.001	-0.005	0.019	0.037	0.059	0.002	-0.013
-0.241	0.017	-0.972	-0.282	0.093	-0.955	-0.010	0.131	0.018	-0.025	0.011	-0.001	0.010	0.074	0.022	-0.017
-0.207	-0.010	-0.948	-0.282	0.093	-0.955	0.029	-0.024	0.036	0.009	-0.016	0.022	0.045	0.047	0.002	-0.015
-0.245	0.021	-0.975	-0.283	0.093	-0.955	0.010	0.057	0.022	-0.029	0.015	-0.005	0.007	0.079	0.025	-0.017
-0.233	0.002	-0.964	-0.281	0.092	-0.955	-0.019	-0.071	0.054	-0.019	-0.003	0.007	0.019	0.059	0.013	-0.016
-0.237	-0.002	-0.968	-0.283	0.092	-0.955	0.010	0.082	0.046	-0.021	-0.007	0.003	0.015	0.056	0.017	-0.017
-0.230	-0.010	-0.964	-0.282	0.091	-0.955	0.010	-0.032	0.055	-0.014	-0.014	0.007	0.023	0.048	0.012	-0.017
-0.222	0.002	-0.960	-0.284	0.091	-0.954	0.032	0.125	0.037	-0.004	-0.003	0.010	0.031	0.060	0.008	-0.015
-0.245	-0.002	-0.968	-0.285	0.092	-0.954	0.033	0.008	0.035	-0.027	-0.007	0.002	0.009	0.056	0.016	-0.009
-0.222	0.006	-0.960	-0.285	0.091	-0.954	-0.006	0.007	0.037	-0.004	0.002	0.010	0.033	0.064	0.008	-0.011
-0.210	0.010	-0.964	-0.286	0.091	-0.954	-0.004	0.091	0.026	0.009	0.006	0.006	0.045	0.068	0.013	-0.014
-0.241	-0.006	-0.964	-0.287	0.090	-0.954	-0.008	0.031	0.025	-0.021	-0.009	0.005	0.014	0.053	0.013	-0.009
-0.245	-0.002	-0.968	-0.285	0.089	-0.954	-0.030	-0.058	0.046	-0.026	-0.004	0.002	0.010	0.056	0.017	-0.013
-0.214	-0.002	-0.952	-0.287	0.088	-0.954	-0.022	0.076	0.049	0.006	-0.003	0.017	0.041	0.056	0.002	-0.015
-0.249	-0.010	-0.968	-0.287	0.086	-0.954	-0.056	0.030	0.061	-0.028	-0.009	0.001	0.006	0.048	0.017	-0.017
-0.226	0.002	-0.964	-0.289	0.085	-0.954	-0.028	0.072	0.040	-0.003	0.004	0.005	0.029	0.060	0.014	-0.019
-0.249	0.002	-0.952	-0.290	0.084	-0.953	-0.036	0.078	0.036	-0.025	0.005	0.016	0.006	0.060	0.002	-0.023
-0.260	-0.010	-0.972	-0.289	0.083	-0.954	-0.028	-0.050	0.035	-0.037	-0.006	-0.003	0.006	0.049	0.021	-0.014
-0.245	0.006	-0.968	-0.289	0.082	-0.954	-0.045	-0.003	0.030	-0.022	0.011	0.001	0.010	0.065	0.016	-0.018
-0.203	0.017	-0.964	-0.290	0.081	-0.954	-0.039	0.070	0.023	0.021	0.024	0.005	0.052	0.076	0.011	-0.012
-0.253	0.006	-0.968	-0.291	0.079	-0.953	-0.070	0.048	0.015	-0.028	0.014	0.001	0.002	0.064	0.014	-0.009
-0.218	0.006	-0.968	-0.290	0.077	-0.954	-0.076	-0.043	0.028	0.006	0.016	0.001	0.036	0.064	0.013	-0.006
-0.249	-0.010	-0.975	-0.290	0.075	-0.954	-0.071	0.010	0.019	-0.025	0.002	-0.007	0.004	0.048	0.020	-0.017
-0.226	-0.006	-0.956	-0.292	0.073	-0.954	-0.089	0.089	0.019	-0.000	0.008	0.013	0.026	0.052	0.001	-0.013
-0.264	-0.010	-0.964	-0.292	0.071	-0.954	-0.092	-0.004	0.042	-0.039	0.006	0.005	0.013	0.047	0.006	-0.018
-0.226	-0.025	-0.952	-0.293	0.070	-0.953	-0.054	0.103	0.037	0.001	-0.008	0.016	0.026	0.031	0.006	-0.020
-0.253	-0.017	-0.968	-0.293	0.068	-0.954	-0.075	-0.028	0.050	-0.026	0.002	0.001	0.002	0.039	0.009	-0.021
-0.260	-0.029	-0.972	-0.294	0.066	-0.953	-0.051	0.074	0.036	-0.033	-0.008	-0.004	0.010	0.027	0.012	-0.015
-0.233	-0.013	-0.956	-0.295	0.065	-0.953	-0.041	0.046	0.030	-0.005	0.009	0.012	0.017	0.042	0.004	-0.016
-0.233	-0.025	-0.956	-0.296	0.063	-0.953	-0.056	0.047	0.032	-0.004	-0.001	0.012	0.017	0.030	0.005	-0.017
-0.237	-0.021	-0.960	-0.297	0.062	-0.953	-0.041	0.083	0.037	-0.007	0.004	0.008	0.013	0.034	0.001	-0.017
-0.260	-0.033	-0.960	-0.297	0.060	-0.953	-0.077	-0.024	0.056	-0.030	-0.006	0.008	0.011	0.022	0.001	-0.019
-0.260	-0.033	-0.960	-0.298	0.059	-0.953	-0.041	0.083	0.055	-0.029	-0.004	0.007	0.011	0.022	0.001	-0.018
-0.253	-0.037	-0.972	-0.297	0.057	-0.953	-0.035	-0.051	0.067	-0.022	-0.007	-0.004	0.003	0.018	0.010	-0.019
-0.230	-0.037	-0.952	-0.299	0.056	-0.953	-0.036	0.077	0.063	0.002	-0.006	0.015	0.020	0.017	0.010	-0.017
-0.245	-0.029	-0.952	-0.299	0.055	-0.953	-0.019	0.047	0.061	-0.012	0.003	0.015	0.005	0.025	0.010	-0.014
-0.249	-0.029	-0.948	-0.301	0.053	-0.952	-0.065	0.070	0.056	-0.015	0.005	0.019	0.001	0.025	0.014	-0.012
-0.249	-0.021	-0.972	-0.301	0.051	-0.952	-0.074	0.022	0.053	-0.014	0.015	-0.005	0.001	0.033	0.010	-0.014
-0.241	-0.041	-0.952	-0.301	0.049	-0.952	-0.109	0.031	0.043	-0.006	-0.002	0.015	0.009	0.013	0.010	-0.009
-0.245	-0.029	-0.960	-0.301	0.046	-0.952	-0.119	-0.001	0.053	-0.010	0.012	0.007	0.005	0.025	0.002	-0.007
-0.222	-0.044	-0.952	-0.304	0.043	-0.952	-0.105	0.138	0.038	0.015	-0.001	0.014	0.028	0.010	0.010	-0.010
-0.245	-0.044	-0.944	-0.306	0.041	-0.951	-0.117	0.128	0.044	-0.005	0.002	0.022	0.005	0.009	0.018	-0.009
-0.264	-0.048	-0.960	-0.304	0.038	-0.952	-0.129	-0.093	0.056	-0.027	0.001	0.007	0.014	0.005	0.002	-0.010
-0.237	-0.064	-0.944	-0.306	0.035	-0.951	-0.118	0.116	0.038	0.002	-0.011	0.022	0.013	0.010	0.018	-0.018
-0.249	-0.052	-0.944	-0.307	0.032	-0.951	-0.115	0.044	0.037	-0.008	0.003	0.022	0.002	0.001	0.017	-0.015
-0.268	-0.060	-0.948	-0.309	0.029	-0.951	-0.115	0.092	0.055	-0.026	-0.002	0.017	0.017	0.006	0.013	-0.015
-0.249	-0.052	-0.983	-0.308	0.026	-0.951	-0.117	-0.011	0.072	-0.007	0.009	-0.018	0.002	0.001	0.022	-0.014
-0.257	-0.075	-0.936	-0.309	0.024	-0.951	-0.092	0.054	0.067	-0.014	-0.012	0.029	0.006	0.022	0.025	-0.011
-0.241	-0.083	-0.956	-0.310	0.021	-0.950	-0.099	0.057	0.079	0.003	-0.017	0.009	0.010	0.030	0.005	-0.006
-0.241	-0.083	-0.944	-0.311	0.019	-0.950	-0.078	0.047	0.100	0.003	-0.015	0.021	0.010	0.030	0.016	-0.011
-0.237	-0.083	-0.936	-0.313	0.017	-0.950	-0.072	0.109	0.112	0.009	-0.012	0.028	0.014	0.030	0.024	-0.007
-0.268	-0.075	-0.944	-0.313	0.014	-0.950	-0.077	0.034	0.122	-0.021	-0.002	0.020	0.017	0.022	0.016	-0.009
-0.233	-0.083	-0.916	-0.315	0.012	-0.949	-0.039	0.111	0.124	0.015	-0.008	0.047	0.018	0.030	0.043	-0.012
-0.249	-0.071	-0.924	-0.316	0.010	-0.949	-0.075	0.059	0.134	0.001	0.006	0.039	0.002	0.018	0.036	-0.013
-0.260	-0.091	-0.928	-0.317	0.008	-0.948	-0.052	0.047	0.114	-0.010	-0.011	0.035	0.009	0.037	0.031	-0.005
-0.249	-0.098	-0.932	-0.321	0.006	-0.947	-0.059	0.231	0.087	0.006	-0.017	0.029	0.002	0.044	0.027	-0.006
-0.230	-0.114	-0.924	-0.322	0.004	-0.947	-0.062	0.039	0.106	0.026	-0.030	0.037	0.021	0.060	0.035	-0.007
-0.253	-0.122	-0.928	-0.324	0.002	-0.946	-0.022	0.127	0.095	0.005	-0.036	0.032	0.002	0.067	0.031	-0.006
-0.264	-0.106	-0.932	-0.326	0.000	-0.945	-0.043	0.110	0.101	-0.005	-0.019	0.028	0.013	0.052	0.027	-0.008
-0.268	-0.106	-0.924	-0.329	-0.002	-0.944	-0.056	0.185	0.091	-0.005	-0.017	0.034	0.017	0.052	0.035	-0.013
-0.268	-0.106	-0.924	-0.330	-0.004	-0.944	-0.067	0.021	0.094	-0.005	-0.015	0.034	0.017	0.051	0.035	-0.014
-0.268	-0.122	-0.928	-0.332	-0.007	-0.943	-0.100	0.119	0.096	-0.003	-0.028	0.030	0.017	0.067	0.031	-0.013
-0.272	-0.102	-0.932	-0.332	-0.009	-0.943	-0.084	0.054	0.105	-0.006	-0.006	0.025	0.021	0.047	0.027	-0.010
-0.268	-0.091	-0.944	-0.333	-0.013	-0.943	-0.131	0.046	0.097	-0.001	0.009	0.013	0.017	0.035	0.015	-0.005
-0.264	-0.087	-0.944	-0.334	-0.017	-0.942	-0.167	0.066	0.097	0.004	0.017	0.013	0.013	0.031	0.015	-0.004
-0.249	-0.126	-0.928	-0.336	-0.020	-0.942	-0.167	0.098	0.068	0.021	-0.017	0.028	0.002	0.070	0.031	0.004
-0.272	-0.126	-0.940	-0.335	-0.025	-0.942	-0.195	-0.016	0.081	-0.003	-0.013	0.016	0.021	0.070	0.019	0.006
-0.233	-0.129	-0.920	-0.338	-0.029	-0.941	-0.173	0.143	0.050	0.038	-0.013	0.035	0.017	0.073	0.039	0.007
-0.260	-0.129	-0.936	-0.339	-0.033	-0.940	-0.195	0.076	0.056	0.012	-0.009	0.018	0.010	0.073	0.023	0.004
-0.264	-0.114	-0.940	-0.340	-0.037	-0.940	-0.169	0.050	0.036	0.009	0.011	0.014	0.014	0.057	0.019	0.005
-0.268	-0.114	-0.924	-0.341	-0.040	-0.939	-0.142	0.071	0.024	0.006	0.014	0.029	0.018	0.057	0.034	0.002
-0.276	-0.122	-0.944	-0.341	-0.043	-0.939	-0.120	0.012	0.013	-0.001	0.009	0.009	0.025	0.064	0.015	0.001
-0.257	-0.133	-0.936	-0.342	-0.045	-0.939	-0.090	0.071	0.010	0.019	-0.001	0.017	0.006	0.076	0.022	0.005
-0.272	-0.137	-0.940	-0.343	-0.047	-0.938	-0.094	0.050	0.004	0.004	-0.003	0.013	0.021	0.079	0.018	0.008
-0.249	-0.137	-0.936	-0.344	-0.049	-0.938	-0.090	0.064	-0.009	0.028	-0.001	0.016	0.002	0.079	0.022	0.009
-0.257	-0.129	-0.928	-0.345	-0.051	-0.937	-0.140	0.094	-0.015	0.022	0.010	0.023	0.006	0.071	0.030	0.008
-0.268	-0.164	-0.912	-0.346	-0.054	-0.937	-0.119	0.085	-0.031	0.012	-0.022	0.038	0.018	0.105	0.046	0.007
-0.260	-0.172	-0.909	-0.349	-0.055	-0.936	-0.079	0.126	-0.042	0.022	-0.028	0.041	0.010	0.112	0.050	-0.000
-0.280	-0.160	-0.924	-0.350	-0.056	-0.935	-0.045	0.071	-0.024	0.004	-0.016	0.025	0.029	0.100	0.034	-0.004
-0.283	-0.156	-0.909	-0.351	-0.056	-0.935	-0.001	0.089	-0.032	0.001	-0.012	0.040	0.033	0.096	0.049	-0.005
-0.287	-0.126	-0.928	-0.354	-0.057	-0.934	-0.044	0.141	-0.045	-0.000	0.020	0.019	0.036	0.064	0.030	-0.006
-0.276	-0.149	-0.901	-0.353	-0.057	-0.934	-0.025	-0.026	-0.049	0.011	-0.003	0.047	0.025	0.087	0.057	-0.015
-0.272	-0.145	-0.905	-0.355	-0.058	-0.933	-0.045	0.113	-0.034	0.017	0.002	0.042	0.021	0.082	0.053	-0.016
-0.333	-0.168	-0.905	-0.357	-0.058	-0.932	0.034	0.103	-0.019	-0.043	-0.022	0.042	0.083	0.104	0.053	-0.022
-0.283	-0.160	-0.885	-0.356	-0.056	-0.933	0.103	-0.039	-0.015	0.006	-0.016	0.062	0.032	0.096	0.073	-0.029
-0.318	-0.156	-0.912	-0.357	-0.054	-0.932	0.128	0.055	-0.064	-0.027	-0.015	0.034	0.067	0.091	0.045	-0.039
-0.318	-0.149	-0.901	-0.357	-0.051	-0.933	0.148	-0.033	-0.080	-0.028	-0.010	0.046	0.067	0.083	0.057	-0.038
-0.322	-0.141	-0.897	-0.354	-0.048	-0.934	0.144	-0.134	-0.097	-0.034	-0.006	0.051	0.071	0.074	0.061	-0.036
-0.322	-0.141	-0.897	-0.353	-0.044	-0.934	0.167	-0.056	-0.144	-0.035	-0.009	0.052	0.071	0.074	0.061	-0.030
-0.280	-0.122	-0.920	-0.352	-0.040	-0.935	0.130	-0.045	-0.166	0.006	0.007	0.029	0.029	0.054	0.037	-0.022
-0.287	-0.114	-0.932	-0.350	-0.037	-0.936	0.135	-0.118	-0.150	-0.004	0.011	0.018	0.036	0.045	0.025	-0.015
-0.268	-0.106	-0.905	-0.350	-0.034	-0.936	0.124	-0.006	-0.144	0.016	0.015	0.046	0.017	0.037	0.052	-0.007
-0.283	-0.098	-0.916	-0.349	-0.030	-0.937	0.147	-0.060	-0.132	-0.001	0.020	0.035	0.032	0.028	0.040	-0.003
-0.276	-0.098	-0.909	-0.347	-0.028	-0.937	0.082	-0.096	-0.148	0.005	0.017	0.043	0.024	0.028	0.048	-0.003
-0.257	-0.083	-0.932	-0.347	-0.026	-0.937	0.038	0.034	-0.180	0.024	0.031	0.019	0.005	0.011	0.024	-0.002
-0.283	-0.102	-0.936	-0.346	-0.026	-0.938	-0.036	-0.047	-0.169	-0.003	0.012	0.016	0.032	0.030	0.020	0.003
-0.268	-0.098	-0.936	-0.348	-0.027	-0.937	-0.076	0.084	-0.164	0.013	0.016	0.015	0.016	0.025	0.020	0.005
-0.272	-0.110	-0.952	-0.348	-0.028	-0.937	-0.098	0.027	-0.137	0.010	0.006	-0.001	0.020	0.036	0.004	0.005
-0.280	-0.122	-0.944	-0.350	-0.029	-0.936	-0.109	0.098	-0.123	0.004	-0.004	0.006	0.028	0.047	0.012	-0.000
-0.280	-0.129	-0.968	-0.353	-0.030	-0.935	-0.069	0.187	-0.134	0.007	-0.011	-0.019	0.027	0.054	0.012	-0.005
-0.330	-0.137	-0.964	-0.355	-0.031	-0.934	-0.073	0.087	-0.124	-0.041	-0.018	-0.015	0.077	0.060	0.008	-0.012
-0.318	-0.137	-0.975	-0.357	-0.030	-0.934	-0.031	0.121	-0.141	-0.027	-0.018	-0.028	0.065	0.059	0.020	-0.011
-0.330	-0.145	-0.979	-0.358	-0.030	-0.933	0.001	0.050	-0.148	-0.038	-0.027	-0.032	0.077	0.066	0.024	-0.009
-0.303	-0.137	-0.979	-0.360	-0.028	-0.932	0.047	0.138	-0.155	-0.008	-0.021	-0.033	0.050	0.058	0.024	0.015
-0.287	-0.145	-0.999	-0.362	-0.026	-0.932	0.087	0.103	-0.167	0.009	-0.031	-0.053	0.034	0.064	0.044	0.030
-0.233	-0.160	-1.003	-0.369	-0.022	-0.929	0.149	0.366	-0.219	0.069	-0.050	-0.060	0.020	0.079	0.048	0.035
-0.276	-0.164	-1.019	-0.377	-0.016	-0.926	0.214	0.449	-0.242	0.035	-0.059	-0.079	0.022	0.082	0.064	0.023
-0.337	-0.133	-1.007	-0.383	-0.009	-0.924	0.331	0.327	-0.240	-0.021	-0.036	-0.069	0.084	0.050	0.052	0.004
-0.384	-0.114	-0.948	-0.385	-0.001	-0.923	0.373	0.129	-0.205	-0.064	-0.025	-0.011	0.130	0.030	0.007	-0.021
-0.376	-0.098	-0.877	-0.386	0.007	-0.922	0.333	0.058	-0.176	-0.056	-0.017	0.059	0.122	0.014	0.078	-0.033
-0.333	-0.075	-0.849	-0.387	0.012	-0.922	0.246	0.079	-0.142	-0.012	0.001	0.086	0.080	0.011	0.105	-0.027
-0.295	-0.068	-0.849	-0.390	0.016	-0.921	0.170	0.143	-0.121	0.029	0.005	0.085	0.041	0.019	0.105	-0.004
-0.272	-0.048	-0.881	-0.393	0.020	-0.919	0.173	0.166	-0.113	0.055	0.021	0.052	0.018	0.039	0.074	0.031
-0.264	-0.048	-0.932	-0.396	0.025	-0.918	0.225	0.215	-0.131	0.066	0.016	-0.001	0.010	0.040	0.022	0.059
-0.230	-0.052	-0.944	-0.401	0.029	-0.916	0.211	0.276	-0.154	0.105	0.007	-0.014	0.025	0.037	0.010	0.080
-0.230	-0.122	-0.928	-0.405	0.033	-0.914	0.166	0.260	-0.145	0.109	-0.066	-0.001	0.025	0.032	0.026	0.102
-0.230	-0.122	-0.928	-0.409	0.036	-0.912	0.128	0.227	-0.133	0.112	-0.069	-0.002	0.025	0.031	0.026	0.123
-0.237	-0.114	-1.058	-0.412	0.039	-0.910	0.117	0.217	-0.128	0.108	-0.064	-0.134	0.017	0.023	0.104	0.139
-0.241	-0.098	-1.117	-0.413	0.041	-0.910	0.119	0.132	-0.100	0.106	-0.051	-0.194	0.013	0.007	0.163	0.157
-0.233	-0.064	-1.161	-0.414	0.045	-0.909	0.169	0.059	-0.053	0.114	-0.019	-0.238	0.021	0.029	0.207	0.187
-0.226	-0.017	-1.173	-0.411	0.048	-0.911	0.194	-0.134	0.044	0.118	0.024	-0.248	0.029	0.076	0.219	0.224
-0.157	0.014	-1.180	-0.406	0.051	-0.913	0.237	-0.226	0.110	0.183	0.051	-0.254	0.099	0.108	0.227	0.249
-0.068	0.006	-1.165	-0.402	0.054	-0.914	0.243	-0.128	0.089	0.268	0.040	-0.237	0.187	0.101	0.211	0.256
-0.099	0.006	-1.145	-0.401	0.057	-0.914	0.173	-0.033	0.028	0.236	0.037	-0.217	0.157	0.102	0.191	0.253
-0.164	0.021	-1.121	-0.397	0.057	-0.916	0.019	-0.149	0.003	0.167	0.053	-0.192	0.091	0.118	0.168	0.237
-0.195	0.017	-1.109	-0.393	0.057	-0.918	-0.026	-0.196	-0.028	0.132	0.049	-0.178	0.061	0.115	0.156	0.202
-0.191	-0.002	-1.090	-0.388	0.056	-0.920	-0.080	-0.223	-0.034	0.130	0.031	-0.156	0.065	0.096	0.136	0.173
-0.203	-0.017	-1.070	-0.382	0.054	-0.923	-0.052	-0.318	-0.000	0.112	0.017	-0.133	0.053	0.081	0.117	0.147
-0.195	-0.021	-1.058	-0.376	0.054	-0.925	-0.022	-0.251	0.006	0.114	0.014	-0.119	0.061	0.078	0.105	0.134
-0.249	-0.013	-1.058	-0.370	0.053	-0.927	-0.011	-0.310	0.015	0.054	0.022	-0.116	0.007	0.086	0.105	0.116
-0.195	-0.013	-1.007	-0.363	0.053	-0.930	0.005	-0.375	0.034	0.100	0.022	-0.062	0.061	0.087	0.054	0.104
-0.218	-0.017	-1.003	-0.359	0.052	-0.932	-0.020	-0.182	0.065	0.073	0.020	-0.056	0.038	0.083	0.050	0.081
-0.207	0.006	-0.979	-0.356	0.051	-0.933	-0.003	-0.120	0.078	0.082	0.043	-0.031	0.049	0.107	0.026	0.069
-0.264	-0.021	-0.995	-0.351	0.050	-0.935	-0.011	-0.258	0.098	0.019	0.017	-0.045	0.008	0.080	0.042	0.051
-0.268	-0.037	-0.999	-0.348	0.049	-0.936	0.002	-0.186	0.051	0.011	0.002	-0.047	0.012	0.065	0.046	0.033
-0.257	-0.029	-0.972	-0.343	0.048	-0.938	-0.057	-0.235	0.050	0.018	0.011	-0.018	0.001	0.074	0.019	0.019
-0.272	-0.052	-0.952	-0.339	0.047	-0.940	0.001	-0.228	0.021	-0.002	-0.011	0.004	0.016	0.051	0.001	0.012
-0.245	-0.052	-0.956	-0.334	0.048	-0.942	0.053	-0.256	0.003	0.020	-0.012	0.001	0.011	0.052	0.003	0.008
-0.260	-0.064	-0.936	-0.333	0.050	-0.941	0.114	0.001	-0.054	0.004	-0.026	0.021	0.004	0.041	0.017	-0.004
-0.249	-0.044	-0.948	-0.328	0.053	-0.943	0.123	-0.252	-0.070	0.011	-0.009	0.011	0.007	0.061	0.005	-0.009
-0.295	-0.033	-0.948	-0.328	0.055	-0.943	0.115	-0.017	-0.096	-0.036	-0.000	0.011	0.039	0.073	0.005	-0.023
-0.283	-0.025	-0.952	-0.324	0.055	-0.945	0.009	-0.215	-0.067	-0.028	0.007	0.008	0.027	0.081	0.001	-0.033
-0.299	-0.037	-0.940	-0.319	0.055	-0.946	-0.010	-0.247	-0.018	-0.049	-0.004	0.022	0.043	0.070	0.013	-0.045
-0.303	-0.037	-0.948	-0.317	0.053	-0.947	-0.061	-0.111	0.038	-0.054	-0.002	0.014	0.047	0.070	0.005	-0.050
-0.287	-0.033	-0.928	-0.312	0.051	-0.949	-0.068	-0.237	0.077	-0.044	0.004	0.035	0.031	0.074	0.025	-0.053
-0.303	-0.044	-0.952	-0.307	0.050	-0.950	-0.046	-0.260	0.102	-0.064	-0.006	0.013	0.047	0.063	0.001	-0.048
-0.264	-0.029	-0.909	-0.305	0.048	-0.951	-0.076	-0.120	0.072	-0.027	0.012	0.057	0.008	0.079	0.044	-0.043
-0.237	-0.056	-0.901	-0.302	0.046	-0.952	-0.060	-0.155	0.038	-0.004	-0.014	0.066	0.019	0.052	0.052	-0.031
-0.249	-0.025	-0.936	-0.298	0.044	-0.953	-0.081	-0.201	0.055	-0.019	0.019	0.032	0.007	0.083	0.017	-0.029
-0.207	-0.048	-0.909	-0.300	0.041	-0.953	-0.133	0.090	-0.003	0.025	-0.001	0.059	0.050	0.060	0.044	-0.024
-0.264	-0.056	-0.916	-0.298	0.038	-0.954	-0.164	-0.093	0.001	-0.035	-0.005	0.051	0.008	0.052	0.037	-0.033
-0.233	-0.052	-0.912	-0.301	0.034	-0.953	-0.200	0.171	-0.000	-0.001	0.003	0.054	0.023	0.057	0.040	-0.034
-0.295	-0.083	-0.932	-0.299	0.030	-0.954	-0.174	-0.116	0.012	-0.064	-0.025	0.035	0.039	0.026	0.021	-0.038
-0.249	-0.071	-0.928	-0.297	0.026	-0.955	-0.166	-0.114	0.010	-0.020	-0.009	0.040	0.007	0.038	0.025	-0.037
-0.237	-0.068	-0.936	-0.297	0.023	-0.955	-0.138	0.029	-0.001	-0.008	-0.003	0.032	0.019	0.042	0.017	-0.037
-0.260	-0.083	-0.920	-0.296	0.021	-0.955	-0.113	-0.039	-0.012	-0.032	-0.016	0.048	0.004	0.026	0.033	-0.030
-0.237	-0.083	-0.932	-0.296	0.020	-0.955	-0.065	0.015	-0.050	-0.009	-0.015	0.036	0.019	0.026	0.021	-0.030
-0.257	-0.052	-0.948	-0.294	0.018	-0.956	-0.071	-0.126	-0.043	-0.031	0.018	0.021	0.000	0.057	0.006	-0.028
-0.257	-0.048	-0.964	-0.294	0.017	-0.956	-0.097	0.041	-0.029	-0.030	0.023	0.005	0.000	0.061	0.010	-0.027
-0.233	-0.068	-0.952	-0.295	0.016	-0.955	-0.037	0.026	-0.063	-0.007	0.004	0.017	0.023	0.042	0.002	-0.023
-0.253	-0.071	-0.940	-0.292	0.016	-0.956	-0.004	-0.128	0.004	-0.028	0.001	0.029	0.003	0.038	0.014	-0.021
-0.222	-0.075	-0.956	-0.290	0.016	-0.957	0.017	-0.083	-0.004	0.001	-0.003	0.014	0.034	0.034	0.002	-0.018
-0.253	-0.068	-0.975	-0.291	0.016	-0.957	0.035	0.017	-0.013	-0.030	0.004	-0.006	0.003	0.042	0.021	-0.016
-0.237	-0.044	-0.964	-0.291	0.015	-0.956	-0.032	0.050	0.012	-0.014	0.028	0.006	0.019	0.066	0.009	-0.012
-0.222	-0.056	-0.968	-0.291	0.014	-0.957	-0.043	-0.001	0.020	0.001	0.018	0.002	0.034	0.054	0.013	-0.013
-0.237	-0.064	-0.952	-0.293	0.013	-0.956	-0.039	0.086	0.031	-0.013	0.011	0.017	0.018	0.047	0.002	-0.010
-0.230	-0.048	-0.960	-0.292	0.011	-0.956	-0.092	-0.046	0.047	-0.006	0.029	0.010	0.026	0.062	0.005	-0.013
-0.226	-0.060	-0.952	-0.291	0.009	-0.957	-0.098	-0.014	0.018	-0.003	0.019	0.018	0.030	0.050	0.003	-0.011
-0.257	-0.083	-0.968	-0.290	0.006	-0.957	-0.103	-0.057	0.021	-0.035	-0.001	0.002	0.001	0.027	0.013	-0.012
-0.203	-0.068	-0.948	-0.291	0.003	-0.957	-0.149	0.055	0.020	0.020	0.017	0.022	0.053	0.043	0.007	-0.016
-0.237	-0.087	-0.940	-0.291	0.000	-0.957	-0.131	0.034	0.003	-0.014	0.001	0.029	0.018	0.024	0.015	-0.020
-0.245	-0.083	-0.952	-0.290	-0.003	-0.957	-0.148	-0.068	0.014	-0.023	0.008	0.018	0.010	0.028	0.003	-0.022
-0.245	-0.091	-0.952	-0.290	-0.006	-0.957	-0.130	-0.007	0.003	-0.024	0.003	0.018	0.010	0.020	0.003	-0.028
-0.260	-0.075	-0.952	-0.289	-0.009	-0.957	-0.169	-0.039	0.007	-0.040	0.022	0.018	0.005	0.035	0.003	-0.029
-0.230	-0.102	-0.936	-0.291	-0.012	-0.957	-0.174	0.140	-0.024	-0.007	-0.002	0.033	0.025	0.008	0.019	-0.022
-0.245	-0.098	-0.952	-0.289	-0.016	-0.957	-0.181	-0.114	0.013	-0.024	0.006	0.018	0.010	0.012	0.003	-0.021
-0.214	-0.106	-0.956	-0.292	-0.019	-0.956	-0.142	0.144	-0.014	0.009	0.001	0.013	0.041	0.004	0.001	-0.012
-0.237	-0.133	-0.948	-0.291	-0.022	-0.956	-0.139	-0.019	0.009	-0.015	-0.023	0.021	0.018	0.023	0.007	-0.016
-0.218	-0.118	-0.956	-0.295	-0.026	-0.955	-0.160	0.201	0.005	0.008	-0.004	0.012	0.037	0.008	0.000	-0.018
-0.264	-0.106	-0.960	-0.294	-0.029	-0.955	-0.155	-0.021	0.012	-0.038	0.011	0.008	0.010	0.004	0.004	-0.018
-0.257	-0.126	-0.944	-0.292	-0.032	-0.956	-0.137	-0.101	0.027	-0.033	-0.006	0.024	0.002	0.016	0.012	-0.022
-0.214	-0.137	-0.940	-0.296	-0.034	-0.955	-0.118	0.210	-0.002	0.013	-0.015	0.027	0.040	0.027	0.016	-0.023
-0.268	-0.137	-0.960	-0.295	-0.037	-0.955	-0.117	-0.056	0.008	-0.042	-0.012	0.007	0.014	0.027	0.004	-0.027
-0.218	-0.133	-0.924	-0.299	-0.039	-0.954	-0.111	0.202	-0.007	0.012	-0.006	0.042	0.036	0.023	0.032	-0.019
-0.280	-0.141	-0.948	-0.296	-0.042	-0.954	-0.109	-0.127	0.034	-0.052	-0.011	0.019	0.026	0.031	0.009	-0.028
-0.214	-0.164	-0.932	-0.296	-0.043	-0.954	-0.049	0.018	0.023	0.013	-0.033	0.034	0.039	0.054	0.025	-0.027
-0.272	-0.156	-0.956	-0.297	-0.045	-0.954	-0.044	0.057	0.021	-0.043	-0.024	0.010	0.019	0.047	0.001	-0.028
-0.264	-0.149	-0.956	-0.296	-0.046	-0.954	-0.031	-0.070	0.019	-0.037	-0.015	0.011	0.011	0.039	0.002	-0.022
-0.230	-0.141	-0.956	-0.296	-0.046	-0.954	-0.019	0.019	0.016	-0.002	-0.007	0.010	0.023	0.031	0.002	-0.020
-0.249	-0.137	-0.940	-0.298	-0.047	-0.953	-0.036	0.124	0.006	-0.019	-0.002	0.025	0.004	0.027	0.018	-0.014
-0.203	-0.129	-0.936	-0.299	-0.049	-0.953	-0.066	0.054	0.009	0.027	0.008	0.029	0.050	0.019	0.022	-0.011
-0.241	-0.156	-0.940	-0.301	-0.051	-0.952	-0.058	0.102	0.015	-0.009	-0.018	0.024	0.011	0.046	0.018	-0.016
-0.249	-0.141	-0.936	-0.302	-0.052	-0.952	-0.075	0.071	0.013	-0.016	-0.001	0.028	0.003	0.030	0.022	-0.011
-0.257	-0.149	-0.944	-0.302	-0.055	-0.952	-0.109	0.015	0.020	-0.023	-0.006	0.020	0.005	0.038	0.014	-0.017
-0.230	-0.168	-0.940	-0.307	-0.056	-0.950	-0.067	0.273	-0.001	0.008	-0.024	0.022	0.022	0.057	0.018	-0.021
-0.245	-0.164	-0.932	-0.306	-0.059	-0.950	-0.109	-0.059	0.059	-0.008	-0.017	0.030	0.006	0.053	0.026	-0.020
-0.276	-0.149	-0.952	-0.310	-0.062	-0.949	-0.122	0.244	0.049	-0.035	0.001	0.009	0.024	0.037	0.007	-0.017
-0.257	-0.145	-0.944	-0.311	-0.065	-0.948	-0.111	0.062	0.062	-0.014	0.008	0.016	0.005	0.033	0.014	-0.025
-0.257	-0.145	-0.944	-0.313	-0.068	-0.947	-0.124	0.134	0.077	-0.012	0.011	0.015	0.005	0.033	0.014	-0.022
-0.283	-0.172	-0.952	-0.312	-0.071	-0.947	-0.112	-0.043	0.082	-0.040	-0.013	0.007	0.032	0.060	0.006	-0.028
-0.241	-0.187	-0.940	-0.317	-0.072	-0.946	-0.048	0.285	0.041	0.007	-0.027	0.017	0.010	0.075	0.018	-0.023
-0.310	-0.180	-0.940	-0.314	-0.075	-0.946	-0.082	-0.169	0.087	-0.065	-0.017	0.018	0.060	0.067	0.018	-0.028
-0.237	-0.184	-0.940	-0.318	-0.076	-0.945	-0.037	0.219	0.043	0.012	-0.019	0.017	0.013	0.071	0.018	-0.023
-0.291	-0.191	-0.956	-0.317	-0.077	-0.945	0.003	-0.061	0.061	-0.044	-0.026	0.001	0.041	0.079	0.002	-0.029
-0.264	-0.176	-0.956	-0.316	-0.077	-0.946	0.015	-0.025	0.049	-0.017	-0.011	0.001	0.015	0.063	0.001	-0.016
-0.264	-0.176	-0.936	-0.314	-0.076	-0.946	0.078	-0.091	0.025	-0.019	-0.012	0.022	0.014	0.063	0.021	-0.020
-0.241	-0.191	-0.932	-0.316	-0.075	-0.946	0.083	0.134	0.025	0.006	-0.028	0.025	0.009	0.079	0.024	-0.011
-0.264	-0.180	-0.964	-0.315	-0.074	-0.946	0.091	-0.066	0.038	-0.019	-0.018	-0.006	0.015	0.067	0.008	-0.015
-0.230	-0.172	-0.928	-0.316	-0.072	-0.946	0.119	0.067	0.008	0.017	-0.012	0.029	0.019	0.059	0.027	-0.010
-0.276	-0.180	-0.932	-0.316	-0.070	-0.946	0.097	-0.001	0.012	-0.029	-0.021	0.025	0.028	0.066	0.024	-0.011
-0.245	-0.160	-0.948	-0.315	-0.069	-0.947	0.116	-0.035	0.000	0.001	-0.004	0.010	0.003	0.046	0.009	-0.017
-0.245	-0.172	-0.932	-0.317	-0.067	-0.946	0.108	0.145	0.011	0.003	-0.017	0.025	0.003	0.057	0.025	-0.021
-0.287	-0.153	-0.928	-0.316	-0.066	-0.946	0.091	-0.062	0.014	-0.041	0.001	0.029	0.040	0.037	0.029	-0.015
-0.249	-0.156	-0.928	-0.315	-0.064	-0.947	0.115	-0.068	0.008	-0.004	-0.005	0.030	0.001	0.040	0.029	-0.016
-0.249	-0.149	-0.948	-0.315	-0.063	-0.947	0.074	0.039	0.015	-0.003	0.002	0.010	0.001	0.032	0.009	-0.016
-0.249	-0.153	-0.944	-0.315	-0.061	-0.947	0.080	0.020	0.006	-0.003	-0.003	0.014	0.001	0.036	0.013	-0.013
-0.245	-0.156	-0.940	-0.315	-0.061	-0.947	0.062	-0.008	0.018	0.000	-0.008	0.018	0.003	0.039	0.017	-0.013
-0.280	-0.153	-0.956	-0.315	-0.061	-0.947	0.026	0.019	0.011	-0.034	-0.004	0.002	0.031	0.035	0.000	-0.013
-0.257	-0.156	-0.940	-0.316	-0.060	-0.947	0.035	0.032	-0.008	-0.010	-0.008	0.018	0.008	0.038	0.015	-0.017
-0.245	-0.149	-0.948	-0.315	-0.060	-0.947	0.034	-0.010	0.002	0.001	-0.001	0.010	0.004	0.029	0.006	-0.020
-0.280	-0.156	-0.960	-0.315	-0.059	-0.947	0.040	0.002	-0.000	-0.034	-0.009	-0.002	0.031	0.036	0.007	-0.016
-0.264	-0.156	-0.948	-0.315	-0.058	-0.947	0.072	-0.019	0.009	-0.019	-0.010	0.010	0.015	0.035	0.004	-0.019
-0.257	-0.153	-0.956	-0.316	-0.057	-0.947	0.089	0.066	0.010	-0.010	-0.007	0.002	0.006	0.030	0.006	-0.023
-0.272	-0.156	-0.936	-0.315	-0.055	-0.947	0.130	-0.030	-0.009	-0.026	-0.013	0.022	0.020	0.033	0.013	-0.021
-0.264	-0.156	-0.956	-0.314	-0.053	-0.948	0.117	-0.068	-0.005	-0.020	-0.015	0.003	0.012	0.032	0.008	-0.021
-0.268	-0.137	-0.964	-0.314	-0.052	-0.948	0.065	0.000	-0.006	-0.024	0.003	-0.005	0.015	0.012	0.017	-0.023
-0.268	-0.137	-0.964	-0.313	-0.051	-0.948	0.071	-0.011	-0.019	-0.025	0.002	-0.005	0.015	0.011	0.017	-0.026
-0.264	-0.149	-0.960	-0.312	-0.049	-0.949	0.070	-0.038	-0.006	-0.022	-0.011	-0.000	0.011	0.021	0.014	-0.023
-0.287	-0.137	-0.944	-0.311	-0.049	-0.949	0.054	-0.050	-0.006	-0.046	0.000	0.016	0.033	0.009	0.001	-0.024
-0.241	-0.122	-0.936	-0.312	-0.047	-0.949	0.077	0.056	-0.008	0.001	0.014	0.023	0.013	0.008	0.008	-0.017
-0.268	-0.137	-0.960	-0.310	-0.046	-0.949	0.067	-0.096	0.010	-0.028	-0.002	0.000	0.014	0.007	0.016	-0.014
-0.218	-0.126	-0.940	-0.311	-0.046	-0.949	0.036	0.052	-0.005	0.023	0.009	0.020	0.037	0.005	0.003	-0.006
-0.241	-0.126	-0.956	-0.310	-0.045	-0.950	0.056	-0.069	-0.011	-0.001	0.008	0.005	0.014	0.006	0.013	-0.007
-0.249	-0.149	-0.952	-0.310	-0.045	-0.950	0.040	0.016	-0.009	-0.009	-0.015	0.009	0.006	0.016	0.009	-0.007
-0.249	-0.137	-0.956	-0.309	-0.044	-0.950	0.026	-0.019	-0.012	-0.010	-0.004	0.005	0.006	0.003	0.014	-0.016
-0.260	-0.153	-0.940	-0.310	-0.044	-0.950	0.055	0.030	-0.007	-0.021	-0.020	0.021	0.005	0.018	0.002	-0.019
-0.268	-0.149	-0.952	-0.309	-0.044	-0.950	0.022	-0.037	0.006	-0.029	-0.016	0.009	0.013	0.013	0.010	-0.021
-0.253	-0.133	-0.948	-0.308	-0.043	-0.950	0.046	-0.036	0.005	-0.015	-0.002	0.013	0.003	0.003	0.006	-0.020
-0.253	-0.145	-0.944	-0.308	-0.042	-0.951	0.060	-0.007	0.015	-0.015	-0.014	0.017	0.003	0.008	0.003	-0.014
-0.241	-0.141	-0.948	-0.307	-0.042	-0.951	0.056	-0.009	0.014	-0.004	-0.011	0.013	0.015	0.003	0.007	-0.012
-0.230	-0.133	-0.948	-0.310	-0.041	-0.950	0.050	0.151	-0.004	0.010	-0.004	0.013	0.027	0.005	0.007	-0.010
-0.257	-0.133	-0.956	-0.308	-0.040	-0.950	0.056	-0.076	0.022	-0.018	-0.004	0.005	0.001	0.006	0.015	-0.005
-0.241	-0.137	-0.948	-0.309	-0.039	-0.950	0.055	0.020	0.008	-0.003	-0.009	0.013	0.015	0.003	0.007	-0.011
-0.230	-0.122	-0.944	-0.309	-0.038	-0.950	0.071	0.055	0.007	0.010	0.006	0.017	0.026	0.019	0.003	-0.012
-0.272	-0.122	-0.944	-0.308	-0.038	-0.951	0.063	-0.045	0.019	-0.034	0.005	0.017	0.016	0.019	0.003	-0.010
-0.230	-0.114	-0.940	-0.307	-0.037	-0.951	0.048	-0.059	0.022	0.007	0.012	0.022	0.026	0.028	0.001	-0.010
-0.249	-0.118	-0.968	-0.309	-0.036	-0.950	0.054	0.128	-0.002	-0.010	0.007	-0.007	0.007	0.024	0.027	-0.015
-0.245	-0.122	-0.952	-0.308	-0.036	-0.951	0.024	-0.050	0.014	-0.007	0.003	0.009	0.011	0.021	0.011	-0.011
-0.257	-0.126	-0.948	-0.309	-0.036	-0.950	0.035	0.049	-0.000	-0.018	-0.001	0.013	0.001	0.017	0.007	-0.013
-0.253	-0.133	-0.952	-0.310	-0.035	-0.950	0.047	0.054	-0.002	-0.013	-0.009	0.009	0.003	0.010	0.011	-0.014
-0.249	-0.133	-0.956	-0.309	-0.035	-0.950	0.031	-0.044	0.008	-0.010	-0.009	0.005	0.007	0.010	0.015	-0.016
-0.245	-0.122	-0.940	-0.309	-0.035	-0.950	0.032	0.032	0.009	-0.006	0.002	0.021	0.011	0.022	0.001	-0.018
-0.257	-0.114	-0.952	-0.310	-0.035	-0.950	0.005	0.043	0.006	-0.017	0.010	0.009	0.001	0.030	0.011	-0.021
-0.272	-0.114	-0.956	-0.310	-0.035	-0.950	0.019	0.017	-0.000	-0.032	0.010	0.005	0.016	0.030	0.015	-0.022
-0.272	-0.114	-0.956	-0.309	-0.035	-0.950	-0.020	-0.037	0.017	-0.033	0.011	0.005	0.015	0.031	0.015	-0.024
-0.245	-0.126	-0.932	-0.310	-0.037	-0.950	-0.040	0.049	0.019	-0.006	0.000	0.028	0.012	0.019	0.009	-0.023
-0.264	-0.133	-0.956	-0.309	-0.037	-0.950	-0.019	-0.047	0.008	-0.026	-0.007	0.005	0.008	0.011	0.015	-0.016
-0.245	-0.129	-0.948	-0.310	-0.038	-0.950	-0.029	0.055	0.002	-0.006	-0.002	0.013	0.012	0.015	0.007	-0.013
-0.237	-0.118	-0.960	-0.311	-0.038	-0.950	-0.004	0.049	0.004	0.003	0.010	0.000	0.020	0.027	0.019	-0.011
-0.257	-0.126	-0.952	-0.310	-0.039	-0.950	0.005	-0.010	0.013	-0.017	0.002	0.008	0.001	0.019	0.011	-0.011
-0.245	-0.129	-0.956	-0.311	-0.039	-0.950	-0.011	0.052	0.004	-0.005	-0.001	0.004	0.013	0.015	0.015	-0.011
-0.260	-0.133	-0.952	-0.310	-0.039	-0.950	0.004	-0.070	0.011	-0.021	-0.005	0.009	0.003	0.012	0.011	-0.013
-0.245	-0.137	-0.944	-0.309	-0.040	-0.950	-0.011	-0.004	0.009	-0.006	-0.008	0.017	0.013	0.008	0.004	-0.014
-0.241	-0.141	-0.940	-0.311	-0.040	-0.949	0.022	0.112	-0.001	-0.001	-0.012	0.020	0.017	0.004	0.000	-0.013
-0.257	-0.122	-0.944	-0.310	-0.041	-0.950	-0.015	-0.046	0.024	-0.017	0.008	0.016	0.002	0.023	0.004	-0.012
-0.233	-0.122	-0.944	-0.309	-0.041	-0.950	0.004	-0.036	0.022	0.005	0.008	0.017	0.025	0.023	0.004	-0.009
-0.257	-0.129	-0.948	-0.310	-0.041	-0.950	0.010	0.041	0.005	-0.017	0.001	0.012	0.002	0.016	0.008	-0.011
-0.230	-0.126	-0.948	-0.311	-0.042	-0.950	-0.032	0.062	0.010	0.011	0.005	0.012	0.030	0.019	0.008	-0.007
-0.257	-0.145	-0.948	-0.310	-0.042	-0.950	-0.001	-0.055	0.012	-0.018	-0.013	0.012	0.003	0.000	0.008	-0.009
-0.233	-0.133	-0.944	-0.311	-0.043	-0.949	-0.008	0.084	-0.009	0.007	-0.001	0.016	0.026	0.012	0.004	-0.006
-0.249	-0.141	-0.948	-0.311	-0.043	-0.950	-0.005	-0.020	0.010	-0.009	-0.009	0.012	0.011	0.004	0.008	-0.008
-0.241	-0.153	-0.956	-0.311	-0.044	-0.949	-0.014	0.036	0.018	-0.001	-0.020	0.004	0.019	0.008	0.016	-0.008
-0.241	-0.137	-0.944	-0.312	-0.044	-0.949	-0.003	0.081	0.007	0.000	-0.004	0.015	0.019	0.007	0.004	-0.010
-0.268	-0.129	-0.964	-0.312	-0.045	-0.949	-0.010	0.006	0.034	-0.027	0.005	-0.004	0.008	0.015	0.024	-0.010
-0.237	-0.129	-0.932	-0.311	-0.045	-0.949	-0.003	-0.077	0.044	0.002	0.005	0.028	0.023	0.015	0.008	-0.011
-0.253	-0.137	-0.952	-0.314	-0.045	-0.948	0.024	0.172	0.024	-0.010	-0.003	0.007	0.008	0.007	0.012	-0.014
-0.245	-0.126	-0.948	-0.312	-0.045	-0.949	0.036	-0.055	0.047	-0.004	0.009	0.011	0.015	0.018	0.008	-0.015
-0.260	-0.126	-0.948	-0.311	-0.045	-0.949	0.055	-0.050	0.038	-0.020	0.008	0.012	0.000	0.018	0.008	-0.011
-0.264	-0.122	-0.944	-0.310	-0.044	-0.950	0.047	-0.035	0.039	-0.025	0.012	0.016	0.004	0.022	0.003	-0.011
-0.218	-0.122	-0.952	-0.310	-0.044	-0.950	0.040	-0.025	0.046	0.021	0.012	0.009	0.042	0.021	0.011	-0.015
-0.257	-0.133	-0.964	-0.313	-0.044	-0.949	0.017	0.169	0.041	-0.015	0.000	-0.004	0.004	0.009	0.023	-0.016
-0.264	-0.149	-0.940	-0.312	-0.045	-0.949	-0.009	-0.028	0.047	-0.023	-0.014	0.020	0.002	0.007	0.000	-0.016
-0.264	-0.149	-0.940	-0.313	-0.046	-0.948	-0.021	0.084	0.041	-0.022	-0.014	0.019	0.002	0.008	0.000	-0.021
-0.268	-0.145	-0.944	-0.312	-0.047	-0.949	-0.038	-0.049	0.053	-0.027	-0.008	0.015	0.006	0.006	0.005	-0.023
-0.245	-0.137	-0.936	-0.313	-0.049	-0.948	-0.041	0.071	0.034	-0.003	0.001	0.023	0.017	0.001	0.002	-0.017
-0.260	-0.137	-0.952	-0.313	-0.050	-0.948	-0.028	0.009	0.034	-0.018	0.002	0.007	0.002	0.001	0.013	-0.016
-0.241	-0.137	-0.948	-0.316	-0.051	-0.947	-0.045	0.131	0.028	0.003	0.003	0.010	0.021	0.002	0.009	-0.015
-0.264	-0.137	-0.948	-0.316	-0.052	-0.947	-0.044	0.043	0.035	-0.019	0.004	0.010	0.003	0.003	0.009	-0.015
-0.268	-0.153	-0.948	-0.316	-0.053	-0.947	-0.032	-0.022	0.035	-0.024	-0.010	0.010	0.007	0.019	0.009	-0.013
-0.257	-0.145	-0.956	-0.316	-0.055	-0.947	-0.045	0.011	0.050	-0.012	-0.001	0.002	0.005	0.012	0.016	-0.014
-0.245	-0.156	-0.936	-0.316	-0.056	-0.947	-0.015	0.017	0.039	-0.000	-0.012	0.022	0.017	0.025	0.004	-0.010
-0.245	-0.160	-0.948	-0.316	-0.057	-0.947	-0.022	0.012	0.048	-0.000	-0.014	0.010	0.017	0.030	0.007	-0.004
-0.245	-0.160	-0.952	-0.315	-0.058	-0.947	-0.013	-0.015	0.056	-0.001	-0.013	0.006	0.017	0.031	0.009	-0.003
-0.233	-0.156	-0.944	-0.318	-0.059	-0.946	-0.023	0.180	0.035	0.014	-0.009	0.013	0.028	0.029	0.000	-0.002
-0.249	-0.156	-0.940	-0.318	-0.059	-0.946	-0.011	-0.023	0.049	-0.002	-0.008	0.017	0.012	0.030	0.005	-0.005
-0.245	-0.156	-0.932	-0.320	-0.060	-0.945	-0.008	0.139	0.033	0.004	-0.007	0.024	0.015	0.032	0.014	-0.007
-0.260	-0.145	-0.936	-0.320	-0.061	-0.945	-0.027	0.003	0.056	-0.012	0.006	0.020	0.001	0.021	0.011	-0.013
-0.260	-0.153	-0.944	-0.320	-0.062	-0.945	-0.009	0.015	0.048	-0.012	-0.001	0.012	0.001	0.030	0.004	-0.012
-0.264	-0.149	-0.936	-0.322	-0.063	-0.945	-0.051	0.103	0.038	-0.014	0.004	0.020	0.005	0.028	0.012	-0.013
-0.241	-0.156	-0.924	-0.322	-0.064	-0.944	-0.026	0.052	0.037	0.010	-0.003	0.031	0.018	0.036	0.025	-0.010
-0.257	-0.145	-0.936	-0.324	-0.066	-0.944	-0.074	0.102	0.041	-0.004	0.011	0.019	0.002	0.026	0.014	-0.011
-0.249	-0.149	-0.932	-0.324	-0.068	-0.944	-0.073	-0.022	0.029	0.003	0.009	0.023	0.009	0.031	0.018	-0.008
-0.272	-0.160	-0.940	-0.325	-0.070	-0.943	-0.077	0.106	0.018	-0.018	-0.001	0.014	0.014	0.044	0.011	-0.010
-0.253	-0.168	-0.936	-0.325	-0.072	-0.943	-0.099	-0.008	0.029	0.001	-0.007	0.018	0.005	0.052	0.015	-0.010
-0.257	-0.176	-0.924	-0.327	-0.074	-0.942	-0.094	0.116	0.016	-0.001	-0.012	0.029	0.001	0.061	0.026	-0.011
-0.260	-0.164	-0.936	-0.328	-0.077	-0.942	-0.102	0.041	0.023	-0.004	0.002	0.017	0.003	0.051	0.014	-0.006
-0.257	-0.160	-0.928	-0.328	-0.079	-0.941	-0.110	0.060	0.036	0.000	0.008	0.024	0.001	0.048	0.022	-0.007
-0.249	-0.160	-0.928	-0.330	-0.082	-0.940	-0.104	0.120	0.032	0.010	0.011	0.023	0.009	0.049	0.022	-0.007
-0.260	-0.172	-0.928	-0.331	-0.085	-0.940	-0.119	0.051	0.039	-0.001	0.002	0.023	0.003	0.061	0.023	-0.007
-0.268	-0.168	-0.940	-0.331	-0.087	-0.939	-0.121	0.028	0.034	-0.008	0.009	0.011	0.011	0.058	0.011	-0.011
-0.268	-0.168	-0.940	-0.333	-0.090	-0.939	-0.136	0.090	0.014	-0.007	0.011	0.010	0.011	0.059	0.011	-0.013
-0.280	-0.187	-0.916	-0.334	-0.093	-0.938	-0.138	0.078	0.000	-0.017	-0.005	0.033	0.022	0.079	0.034	-0.015
-0.264	-0.191	-0.924	-0.336	-0.096	-0.937	-0.145	0.110	0.002	0.000	-0.006	0.024	0.007	0.084	0.026	-0.016
-0.280	-0.199	-0.928	-0.338	-0.099	-0.936	-0.124	0.087	0.011	-0.014	-0.011	0.019	0.022	0.092	0.022	-0.016
-0.280	-0.195	-0.928	-0.337	-0.101	-0.936	-0.116	0.009	0.024	-0.014	-0.004	0.019	0.022	0.089	0.022	-0.011
-0.264	-0.191	-0.916	-0.339	-0.104	-0.935	-0.092	0.076	0.019	0.003	0.002	0.030	0.006	0.086	0.034	-0.009
-0.264	-0.207	-0.924	-0.339	-0.105	-0.935	-0.069	0.036	0.030	0.003	-0.012	0.022	0.006	0.102	0.026	-0.006
-0.253	-0.214	-0.916	-0.341	-0.106	-0.934	-0.034	0.133	0.020	0.017	-0.019	0.029	0.006	0.111	0.034	-0.003
-0.272	-0.207	-0.936	-0.343	-0.107	-0.933	-0.009	0.082	0.019	-0.001	-0.010	0.009	0.013	0.104	0.014	-0.003
-0.276	-0.203	-0.936	-0.344	-0.107	-0.933	-0.001	0.060	0.016	-0.004	-0.006	0.009	0.017	0.101	0.014	-0.006
-0.272	-0.199	-0.912	-0.345	-0.108	-0.932	0.007	0.096	0.009	0.002	-0.002	0.032	0.013	0.098	0.038	-0.012
-0.283	-0.203	-0.912	-0.346	-0.108	-0.932	-0.011	0.050	-0.001	-0.009	-0.005	0.031	0.024	0.103	0.038	-0.015
-0.287	-0.203	-0.909	-0.346	-0.109	-0.932	-0.016	0.029	-0.018	-0.012	-0.005	0.035	0.028	0.104	0.041	-0.018
-0.287	-0.195	-0.916	-0.349	-0.109	-0.931	-0.021	0.146	-0.038	-0.010	0.003	0.026	0.028	0.098	0.033	-0.018
-0.291	-0.199	-0.924	-0.348	-0.110	-0.931	-0.033	-0.032	-0.031	-0.014	0.000	0.019	0.032	0.103	0.025	-0.017
-0.276	-0.207	-0.912	-0.349	-0.110	-0.931	-0.015	0.039	-0.035	0.002	-0.007	0.030	0.016	0.111	0.037	-0.011
-0.287	-0.214	-0.924	-0.350	-0.110	-0.930	0.025	0.060	-0.028	-0.009	-0.015	0.018	0.028	0.120	0.025	-0.009
-0.260	-0.211	-0.909	-0.349	-0.109	-0.931	0.038	-0.015	0.000	0.018	-0.012	0.034	0.001	0.117	0.040	-0.008
-0.276	-0.207	-0.909	-0.350	-0.108	-0.930	0.078	0.062	0.008	0.003	-0.009	0.034	0.016	0.114	0.040	-0.005
-0.287	-0.191	-0.912	-0.352	-0.107	-0.930	0.087	0.125	0.016	-0.006	0.005	0.029	0.028	0.099	0.036	-0.003
-0.260	-0.176	-0.916	-0.353	-0.106	-0.930	0.085	0.018	0.006	0.021	0.020	0.026	0.001	0.085	0.032	-0.004
-0.287	-0.168	-0.932	-0.354	-0.105	-0.929	0.061	0.095	-0.030	-0.005	0.026	0.009	0.028	0.078	0.017	-0.002
-0.280	-0.180	-0.936	-0.353	-0.104	-0.930	0.043	-0.035	-0.040	0.002	0.014	0.006	0.020	0.090	0.013	0.001
-0.276	-0.203	-0.924	-0.356	-0.103	-0.929	0.047	0.121	-0.066	0.008	-0.010	0.017	0.016	0.114	0.025	-0.001
-0.276	-0.218	-0.912	-0.357	-0.101	-0.929	0.104	0.084	-0.068	0.010	-0.028	0.028	0.016	0.131	0.036	-0.005
-0.280	-0.218	-0.920	-0.358	-0.099	-0.929	0.114	0.051	-0.046	0.007	-0.030	0.021	0.020	0.132	0.029	-0.011
-0.307	-0.214	-0.912	-0.358	-0.095	-0.929	0.196	0.007	-0.074	-0.020	-0.030	0.029	0.047	0.128	0.037	-0.017
-0.307	-0.199	-0.916	-0.357	-0.091	-0.930	0.169	-0.077	-0.077	-0.022	-0.018	0.026	0.047	0.114	0.033	-0.018
-0.307	-0.199	-0.916	-0.356	-0.087	-0.930	0.199	-0.042	-0.088	-0.022	-0.022	0.026	0.047	0.115	0.033	-0.019
-0.280	-0.203	-0.924	-0.356	-0.083	-0.931	0.201	0.003	-0.079	0.005	-0.030	0.019	0.020	0.119	0.025	-0.009
-0.280	-0.180	-0.924	-0.353	-0.080	-0.932	0.192	-0.132	-0.038	0.002	-0.010	0.020	0.019	0.097	0.025	-0.002
-0.253	-0.180	-0.924	-0.354	-0.075	-0.932	0.246	0.030	-0.037	0.029	-0.014	0.020	0.008	0.098	0.025	0.005
-0.268	-0.160	-0.920	-0.353	-0.071	-0.933	0.249	-0.014	-0.030	0.013	0.000	0.025	0.008	0.079	0.029	0.007
-0.272	-0.153	-0.936	-0.353	-0.065	-0.933	0.287	-0.003	-0.037	0.009	0.002	0.009	0.011	0.072	0.013	0.007
-0.264	-0.160	-0.928	-0.352	-0.060	-0.934	0.285	-0.036	-0.054	0.016	-0.011	0.018	0.004	0.080	0.021	0.005
-0.280	-0.149	-0.932	-0.351	-0.055	-0.935	0.278	-0.080	-0.043	-0.001	-0.004	0.015	0.019	0.070	0.017	0.004
-0.257	-0.129	-0.920	-0.350	-0.049	-0.935	0.275	-0.000	-0.066	0.022	0.010	0.027	0.004	0.051	0.029	0.003
-0.268	-0.122	-0.916	-0.351	-0.045	-0.935	0.233	0.026	-0.074	0.011	0.013	0.031	0.007	0.044	0.033	0.000
-0.272	-0.133	-0.928	-0.350	-0.040	-0.936	0.231	-0.013	-0.057	0.006	-0.003	0.020	0.011	0.057	0.021	0.001
-0.272	-0.141	-0.924	-0.350	-0.036	-0.936	0.238	-0.027	-0.061	0.006	-0.015	0.024	0.011	0.065	0.025	-0.001
-0.268	-0.133	-0.916	-0.350	-0.031	-0.936	0.229	0.005	-0.047	0.010	-0.012	0.032	0.007	0.058	0.033	-0.001
-0.268	-0.126	-0.932	-0.349	-0.027	-0.937	0.245	-0.014	-0.070	0.009	-0.009	0.017	0.007	0.051	0.017	-0.004
-0.264	-0.118	-0.909	-0.350	-0.022	-0.936	0.221	0.065	-0.063	0.014	-0.006	0.040	0.003	0.044	0.041	-0.005
-0.291	-0.110	-0.932	-0.350	-0.018	-0.937	0.206	-0.029	-0.069	-0.013	-0.002	0.017	0.030	0.037	0.017	-0.004
-0.276	-0.098	-0.924	-0.350	-0.015	-0.937	0.176	0.019	-0.083	0.003	0.006	0.025	0.015	0.026	0.025	-0.005
-0.272	-0.106	-0.932	-0.350	-0.011	-0.937	0.205	0.033	-0.076	0.007	-0.006	0.017	0.011	0.034	0.017	-0.007
-0.272	-0.087	-0.928	-0.349	-0.007	-0.937	0.205	-0.039	-0.058	0.006	0.009	0.021	0.011	0.016	0.021	-0.008
-0.291	-0.064	-0.944	-0.351	-0.002	-0.937	0.230	0.077	-0.077	-0.011	0.028	0.004	0.030	0.007	0.005	-0.013
-0.303	-0.056	-0.944	-0.349	0.002	-0.937	0.188	-0.080	-0.079	-0.024	0.032	0.004	0.041	0.014	0.005	-0.016
-0.299	-0.068	-0.924	-0.348	0.005	-0.938	0.143	-0.061	-0.096	-0.022	0.017	0.024	0.037	0.001	0.025	-0.019
-0.283	-0.083	-0.924	-0.347	0.007	-0.938	0.101	-0.045	-0.088	-0.007	-0.001	0.024	0.022	0.015	0.025	-0.015
-0.287	-0.095	-0.936	-0.346	0.009	-0.938	0.067	-0.006	-0.088	-0.011	-0.014	0.012	0.026	0.027	0.013	-0.010
-0.264	-0.071	-0.936	-0.345	0.011	-0.939	0.079	-0.057	-0.086	0.011	0.008	0.013	0.003	0.005	0.013	-0.008
-0.272	-0.056	-0.944	-0.344	0.013	-0.939	0.108	-0.024	-0.113	0.003	0.020	0.005	0.010	0.010	0.005	-0.012
-0.287	-0.052	-0.936	-0.343	0.016	-0.939	0.131	-0.073	-0.119	-0.014	0.021	0.013	0.026	0.013	0.013	-0.011
-0.291	-0.052	-0.909	-0.341	0.019	-0.940	0.121	-0.110	-0.136	-0.020	0.018	0.041	0.029	0.013	0.041	-0.013
-0.276	-0.056	-0.928	-0.339	0.022	-0.941	0.098	-0.094	-0.135	-0.007	0.012	0.022	0.014	0.008	0.021	-0.011
-0.260	-0.060	-0.932	-0.337	0.023	-0.941	0.055	-0.076	-0.120	0.007	0.007	0.019	0.002	0.004	0.017	-0.010
-0.257	-0.068	-0.944	-0.338	0.025	-0.941	0.027	0.054	-0.124	0.012	-0.002	0.007	0.006	0.005	0.005	-0.003
-0.287	-0.060	-0.968	-0.336	0.025	-0.942	0.006	-0.097	-0.092	-0.021	0.005	-0.016	0.025	0.002	0.018	-0.006
-0.268	-0.041	-0.968	-0.336	0.026	-0.942	0.015	0.034	-0.096	-0.001	0.024	-0.016	0.006	0.021	0.018	-0.010
-0.299	-0.044	-0.952	-0.335	0.026	-0.942	0.029	-0.055	-0.064	-0.033	0.019	0.000	0.036	0.016	0.002	-0.014
-0.287	-0.052	-0.964	-0.335	0.027	-0.942	0.039	0.029	-0.045	-0.022	0.010	-0.012	0.025	0.008	0.014	-0.006
-0.280	-0.056	-0.960	-0.334	0.029	-0.942	0.080	-0.043	-0.033	-0.015	0.005	-0.008	0.017	0.004	0.010	0.001
-0.241	-0.079	-0.956	-0.336	0.031	-0.941	0.133	0.124	-0.038	0.025	-0.020	-0.004	0.021	0.020	0.006	0.023
-0.233	-0.095	-0.964	-0.338	0.036	-0.941	0.273	0.088	-0.032	0.034	-0.041	-0.013	0.029	0.036	0.014	0.046
-0.191	-0.098	-0.975	-0.342	0.043	-0.939	0.384	0.278	-0.050	0.081	-0.052	-0.027	0.072	0.041	0.026	0.062
-0.203	-0.083	-1.015	-0.351	0.053	-0.935	0.538	0.516	-0.064	0.079	-0.047	-0.070	0.060	0.026	0.065	0.058
-0.237	-0.048	-0.999	-0.361	0.066	-0.930	0.668	0.511	-0.080	0.053	-0.024	-0.058	0.025	0.008	0.050	0.038
-0.310	-0.017	-0.983	-0.371	0.081	-0.925	0.765	0.569	-0.112	-0.010	-0.008	-0.048	0.047	0.039	0.034	0.003
-0.380	0.017	-0.940	-0.376	0.096	-0.922	0.800	0.290	-0.102	-0.074	0.011	-0.008	0.117	0.073	0.009	-0.027
-0.384	0.029	-0.869	-0.377	0.111	-0.920	0.761	0.072	-0.086	-0.076	0.008	0.061	0.120	0.084	0.080	-0.040
-0.322	0.064	-0.810	-0.377	0.123	-0.918	0.667	0.013	-0.088	-0.015	0.031	0.119	0.059	0.118	0.140	-0.031
-0.268	0.102	-0.814	-0.380	0.132	-0.915	0.451	0.195	-0.100	0.042	0.060	0.112	0.005	0.156	0.136	0.001
-0.233	0.122	-0.861	-0.385	0.139	-0.912	0.301	0.300	-0.111	0.081	0.073	0.062	0.030	0.175	0.088	0.045
-0.222	0.102	-0.936	-0.391	0.142	-0.909	0.153	0.373	-0.084	0.099	0.051	-0.016	0.041	0.155	0.013	0.082
-0.210	0.060	-0.968	-0.399	0.144	-0.906	0.098	0.451	-0.077	0.118	0.006	-0.051	0.053	0.112	0.018	0.110
-0.222	0.044	-0.999	-0.408	0.145	-0.902	0.036	0.534	-0.012	0.115	-0.010	-0.086	0.041	0.096	0.050	0.120
-0.222	0.029	-0.995	-0.415	0.144	-0.898	0.036	0.430	0.068	0.122	-0.026	-0.085	0.041	0.080	0.046	0.127
-0.280	0.041	-1.023	-0.421	0.144	-0.896	0.083	0.321	0.130	0.070	-0.014	-0.115	0.016	0.091	0.073	0.133
-0.272	0.075	-1.078	-0.424	0.146	-0.894	0.124	0.190	0.046	0.080	0.019	-0.172	0.009	0.125	0.128	0.137
-0.272	0.126	-1.161	-0.421	0.147	-0.895	0.057	-0.089	-0.035	0.078	0.068	-0.253	0.008	0.174	0.211	0.160
-0.272	0.126	-1.161	-0.417	0.147	-0.897	-0.047	-0.185	-0.057	0.073	0.068	-0.251	0.008	0.174	0.211	0.202
-0.157	0.110	-1.176	-0.412	0.144	-0.900	-0.168	-0.215	-0.091	0.184	0.055	-0.264	0.107	0.158	0.227	0.231
-0.091	0.118	-1.169	-0.409	0.141	-0.902	-0.233	-0.095	-0.166	0.246	0.066	-0.254	0.173	0.165	0.219	0.249
-0.114	0.118	-1.145	-0.406	0.137	-0.904	-0.324	-0.080	-0.223	0.219	0.070	-0.228	0.150	0.164	0.195	0.259
-0.141	0.141	-1.141	-0.403	0.132	-0.905	-0.370	-0.056	-0.214	0.190	0.098	-0.222	0.123	0.187	0.191	0.235
-0.187	0.106	-1.125	-0.401	0.128	-0.907	-0.319	-0.034	-0.187	0.142	0.067	-0.204	0.077	0.152	0.176	0.208
-0.245	0.075	-1.125	-0.394	0.123	-0.911	-0.309	-0.349	-0.158	0.077	0.041	-0.201	0.019	0.120	0.175	0.175
-0.183	0.048	-1.078	-0.390	0.120	-0.913	-0.250	-0.186	-0.202	0.134	0.017	-0.151	0.081	0.093	0.128	0.150
-0.233	0.029	-1.070	-0.381	0.116	-0.917	-0.271	-0.408	-0.193	0.075	0.002	-0.139	0.031	0.073	0.120	0.125
-0.203	0.033	-1.031	-0.376	0.112	-0.920	-0.297	-0.241	-0.174	0.100	0.010	-0.096	0.062	0.076	0.081	0.119
-0.237	0.041	-0.999	-0.367	0.106	-0.924	-0.349	-0.412	-0.136	0.057	0.023	-0.061	0.027	0.084	0.049	0.094
-0.183	0.037	-0.960	-0.365	0.102	-0.925	-0.301	-0.073	-0.165	0.109	0.024	-0.020	0.081	0.079	0.009	0.081
-0.241	0.021	-0.960	-0.361	0.097	-0.927	-0.269	-0.174	-0.137	0.047	0.013	-0.018	0.024	0.063	0.009	0.064
-0.226	0.021	-0.928	-0.358	0.095	-0.929	-0.171	-0.171	-0.133	0.059	0.015	0.015	0.039	0.063	0.022	0.053
-0.241	0.014	-0.956	-0.355	0.093	-0.930	-0.155	-0.091	-0.131	0.041	0.010	-0.011	0.024	0.055	0.005	0.038
-0.257	0.010	-0.952	-0.349	0.091	-0.933	-0.098	-0.308	-0.099	0.020	0.007	-0.005	0.009	0.050	0.001	0.033
-0.241	-0.010	-0.944	-0.348	0.091	-0.933	-0.075	-0.056	-0.121	0.033	-0.011	0.004	0.024	0.031	0.007	0.017
-0.241	-0.006	-0.936	-0.345	0.091	-0.934	-0.007	-0.097	-0.126	0.031	-0.008	0.013	0.024	0.034	0.015	0.004
-0.291	-0.010	-0.924	-0.341	0.092	-0.936	0.007	-0.211	-0.108	-0.023	-0.012	0.026	0.026	0.030	0.027	-0.000
-0.287	0.017	-0.940	-0.340	0.094	-0.936	0.107	-0.030	-0.118	-0.020	0.012	0.010	0.022	0.056	0.011	-0.012
-0.257	0.006	-0.920	-0.337	0.098	-0.937	0.173	-0.162	-0.118	0.007	-0.003	0.031	0.009	0.044	0.031	-0.025
-0.291	0.014	-0.940	-0.337	0.104	-0.936	0.261	0.045	-0.141	-0.027	-0.001	0.011	0.025	0.051	0.011	-0.029
-0.307	0.033	-0.952	-0.334	0.108	-0.936	0.235	-0.144	-0.081	-0.045	0.013	-0.001	0.041	0.070	0.001	-0.035
-0.310	-0.010	-0.944	-0.332	0.114	-0.936	0.295	-0.088	-0.033	-0.051	-0.035	0.007	0.044	0.027	0.007	-0.039
-0.303	0.002	-0.928	-0.329	0.119	-0.937	0.316	-0.178	0.044	-0.047	-0.028	0.023	0.037	0.038	0.023	-0.040
-0.283	0.025	-0.948	-0.329	0.123	-0.936	0.272	-0.028	0.053	-0.028	-0.010	0.003	0.017	0.060	0.003	-0.041
-0.276	0.025	-0.924	-0.324	0.127	-0.937	0.243	-0.243	0.068	-0.025	-0.013	0.028	0.009	0.060	0.027	-0.040
-0.287	0.033	-0.928	-0.322	0.131	-0.938	0.218	-0.130	0.041	-0.039	-0.009	0.024	0.021	0.067	0.023	-0.044
-0.287	0.033	-0.928	-0.320	0.133	-0.938	0.133	-0.101	0.030	-0.041	-0.011	0.025	0.021	0.066	0.023	-0.048
-0.303	0.052	-0.912	-0.316	0.133	-0.939	0.041	-0.183	0.027	-0.060	0.008	0.042	0.036	0.085	0.039	-0.048
-0.272	0.060	-0.885	-0.316	0.132	-0.939	-0.062	-0.011	0.013	-0.029	0.017	0.069	0.006	0.092	0.067	-0.051
-0.257	0.037	-0.897	-0.317	0.130	-0.939	-0.076	0.052	-0.001	-0.013	-0.004	0.058	0.010	0.069	0.055	-0.048
-0.287	0.052	-0.905	-0.316	0.127	-0.940	-0.152	-0.033	0.018	-0.044	0.014	0.050	0.021	0.084	0.047	-0.043
-0.264	0.044	-0.912	-0.316	0.125	-0.940	-0.106	0.004	-0.024	-0.021	0.009	0.043	0.002	0.075	0.040	-0.044
-0.283	0.056	-0.948	-0.316	0.122	-0.941	-0.139	-0.029	0.025	-0.041	0.023	0.008	0.017	0.086	0.004	-0.041
-0.295	0.056	-0.932	-0.314	0.119	-0.942	-0.130	-0.119	0.032	-0.055	0.026	0.025	0.029	0.086	0.020	-0.035
-0.249	0.044	-0.936	-0.314	0.117	-0.942	-0.102	0.009	-0.004	-0.009	0.016	0.021	0.018	0.074	0.016	-0.031
-0.268	0.048	-0.956	-0.313	0.114	-0.943	-0.128	-0.041	0.011	-0.029	0.023	0.002	0.001	0.077	0.003	-0.027
-0.245	0.048	-0.932	-0.314	0.112	-0.943	-0.136	0.090	-0.010	-0.004	0.026	0.026	0.022	0.077	0.021	-0.017
-0.272	0.041	-0.975	-0.315	0.109	-0.943	-0.111	0.067	-0.016	-0.030	0.020	-0.017	0.005	0.069	0.023	-0.014
-0.245	0.029	-0.948	-0.314	0.108	-0.943	-0.075	-0.053	-0.016	-0.005	0.010	0.011	0.022	0.057	0.005	-0.017
-0.245	0.037	-0.960	-0.316	0.107	-0.943	-0.061	0.119	-0.004	-0.003	0.019	-0.001	0.022	0.064	0.007	-0.011
-0.280	0.014	-0.952	-0.314	0.106	-0.943	-0.016	-0.092	0.024	-0.039	-0.003	0.007	0.013	0.040	0.001	-0.014
-0.226	0.010	-0.960	-0.316	0.107	-0.943	0.058	0.104	-0.005	0.017	-0.008	-0.001	0.041	0.036	0.007	-0.019
-0.280	0.021	-0.952	-0.316	0.107	-0.943	0.038	0.023	0.024	-0.037	0.003	0.007	0.013	0.047	0.002	-0.023
-0.283	0.017	-0.956	-0.319	0.108	-0.942	0.083	0.147	0.005	-0.038	-0.002	0.002	0.017	0.043	0.002	-0.019
-0.264	0.029	-0.956	-0.316	0.109	-0.942	0.066	-0.153	-0.008	-0.021	0.009	0.003	0.003	0.054	0.002	-0.030
-0.264	0.014	-0.952	-0.318	0.110	-0.942	0.038	0.128	-0.066	-0.018	-0.008	0.007	0.003	0.038	0.002	-0.024
-0.287	0.029	-0.952	-0.317	0.110	-0.942	-0.007	-0.071	-0.017	-0.042	0.008	0.008	0.020	0.053	0.002	-0.021
-0.245	0.006	-0.948	-0.317	0.110	-0.942	0.008	0.029	-0.017	0.002	-0.015	0.012	0.022	0.030	0.006	-0.017
-0.276	0.006	-0.968	-0.318	0.109	-0.942	-0.015	0.033	-0.001	-0.027	-0.015	-0.008	0.009	0.030	0.014	-0.020
-0.249	0.025	-0.952	-0.318	0.109	-0.942	0.013	0.044	-0.016	0.001	0.004	0.008	0.018	0.049	0.002	-0.012
-0.280	0.021	-0.948	-0.318	0.109	-0.942	0.015	0.003	0.002	-0.030	0.000	0.012	0.012	0.045	0.006	-0.017
-0.241	0.033	-0.936	-0.317	0.109	-0.942	-0.024	-0.053	-0.002	0.007	0.012	0.025	0.026	0.056	0.018	-0.015
-0.280	0.033	-0.964	-0.318	0.109	-0.942	0.025	0.079	-0.017	-0.029	0.012	-0.003	0.012	0.056	0.010	-0.018
-0.260	0.037	-0.948	-0.317	0.108	-0.942	-0.054	-0.051	0.018	-0.011	0.017	0.014	0.007	0.060	0.006	-0.016
-0.260	0.037	-0.948	-0.319	0.106	-0.942	-0.061	0.119	0.001	-0.009	0.018	0.014	0.007	0.060	0.006	-0.015
-0.276	0.029	-0.960	-0.318	0.105	-0.942	-0.043	-0.075	0.005	-0.026	0.011	0.003	0.008	0.052	0.006	-0.014
-0.237	0.029	-0.936	-0.320	0.104	-0.942	-0.060	0.133	0.002	0.014	0.012	0.027	0.031	0.052	0.018	-0.016
-0.268	0.010	-0.948	-0.319	0.104	-0.942	0.005	-0.055	0.002	-0.018	-0.007	0.016	0.000	0.033	0.006	-0.015
-0.272	0.017	-0.956	-0.317	0.103	-0.943	-0.004	-0.072	0.012	-0.024	0.001	0.009	0.003	0.041	0.002	-0.013
-0.249	0.021	-0.940	-0.319	0.103	-0.942	-0.022	0.085	-0.003	0.000	0.006	0.025	0.020	0.045	0.014	-0.018
-0.257	0.025	-0.944	-0.320	0.102	-0.942	-0.000	0.051	-0.002	-0.007	0.010	0.021	0.012	0.049	0.010	-0.018
-0.272	-0.002	-0.968	-0.320	0.102	-0.942	-0.019	0.030	0.008	-0.022	-0.016	-0.002	0.003	0.022	0.013	-0.020
-0.272	0.021	-0.948	-0.321	0.100	-0.942	-0.054	0.034	0.011	-0.022	0.008	0.018	0.003	0.046	0.006	-0.025
-0.276	0.017	-0.936	-0.320	0.100	-0.942	-0.018	-0.009	0.009	-0.026	0.005	0.030	0.007	0.042	0.018	-0.026
-0.280	0.002	-0.948	-0.320	0.099	-0.942	-0.014	-0.024	0.024	-0.031	-0.010	0.018	0.011	0.027	0.006	-0.024
-0.260	0.010	-0.956	-0.318	0.098	-0.943	-0.023	-0.089	0.031	-0.013	-0.002	0.011	0.009	0.035	0.002	-0.022
-0.249	0.014	-0.936	-0.319	0.098	-0.943	-0.011	0.041	0.016	-0.001	0.003	0.031	0.020	0.040	0.018	-0.019
-0.253	0.010	-0.944	-0.318	0.097	-0.943	-0.025	-0.036	0.026	-0.006	-0.000	0.023	0.016	0.036	0.010	-0.012
-0.264	0.006	-0.956	-0.319	0.096	-0.943	-0.032	0.045	0.024	-0.017	-0.003	0.011	0.005	0.033	0.002	-0.014
-0.245	0.002	-0.956	-0.320	0.095	-0.943	-0.028	0.056	0.031	0.003	-0.006	0.011	0.024	0.029	0.002	-0.014
-0.272	0.010	-0.964	-0.319	0.093	-0.943	-0.049	-0.042	0.035	-0.025	0.003	0.003	0.002	0.037	0.010	-0.015
-0.257	0.021	-0.952	-0.321	0.092	-0.943	-0.052	0.111	0.026	-0.007	0.017	0.014	0.013	0.049	0.002	-0.015
-0.264	0.002	-0.952	-0.321	0.090	-0.943	-0.076	0.000	0.052	-0.015	-0.001	0.015	0.006	0.031	0.002	-0.021
-0.268	-0.010	-0.960	-0.319	0.089	-0.943	-0.043	-0.061	0.032	-0.020	-0.011	0.007	0.002	0.019	0.006	-0.019
-0.280	0.002	-0.964	-0.321	0.087	-0.943	-0.060	0.102	0.032	-0.030	0.002	0.002	0.009	0.031	0.010	-0.021
-0.264	0.002	-0.960	-0.322	0.086	-0.943	-0.038	0.065	0.051	-0.013	0.004	0.006	0.006	0.032	0.006	-0.022
-0.268	-0.010	-0.948	-0.323	0.084	-0.943	-0.063	0.014	0.058	-0.017	-0.006	0.018	0.002	0.021	0.005	-0.019
-0.272	-0.002	-0.948	-0.324	0.083	-0.943	-0.022	0.058	0.051	-0.020	0.002	0.017	0.001	0.029	0.005	-0.013
-0.253	-0.006	-0.956	-0.322	0.082	-0.943	-0.022	-0.067	0.048	-0.002	-0.001	0.010	0.018	0.026	0.003	-0.011
-0.249	-0.017	-0.952	-0.323	0.080	-0.943	-0.049	0.046	0.059	0.003	-0.011	0.014	0.022	0.014	0.001	-0.010
-0.253	-0.017	-0.964	-0.324	0.079	-0.943	-0.026	0.033	0.051	-0.001	-0.010	0.002	0.018	0.015	0.011	-0.010
-0.268	-0.017	-0.948	-0.324	0.078	-0.943	-0.038	0.029	0.055	-0.016	-0.008	0.017	0.003	0.015	0.005	-0.012
-0.268	-0.017	-0.948	-0.325	0.077	-0.943	-0.030	0.043	0.064	-0.015	-0.007	0.017	0.004	0.015	0.004	-0.013
-0.264	-0.002	-0.948	-0.324	0.075	-0.943	-0.040	-0.013	0.063	-0.011	0.010	0.017	0.008	0.031	0.004	-0.014
-0.257	-0.021	-0.940	-0.326	0.074	-0.942	-0.031	0.101	0.047	-0.002	-0.009	0.024	0.016	0.012	0.012	-0.013
-0.257	-0.006	-0.952	-0.327	0.073	-0.942	-0.043	0.058	0.051	-0.001	0.008	0.012	0.016	0.028	0.001	-0.011
-0.268	-0.006	-0.944	-0.327	0.071	-0.942	-0.054	0.014	0.060	-0.012	0.010	0.019	0.004	0.029	0.007	-0.011
-0.264	-0.010	-0.960	-0.328	0.069	-0.942	-0.072	0.054	0.043	-0.007	0.008	0.003	0.007	0.026	0.008	-0.009
-0.268	-0.025	-0.944	-0.328	0.067	-0.942	-0.080	0.008	0.053	-0.011	-0.005	0.019	0.003	0.012	0.008	-0.014
-0.249	-0.013	-0.940	-0.330	0.065	-0.942	-0.093	0.071	0.041	0.010	0.008	0.023	0.022	0.025	0.012	-0.010
-0.280	-0.013	-0.940	-0.329	0.063	-0.942	-0.089	-0.025	0.053	-0.022	0.010	0.023	0.008	0.027	0.013	-0.015
-0.257	-0.021	-0.948	-0.330	0.060	-0.942	-0.085	0.082	0.042	0.003	0.005	0.015	0.015	0.020	0.005	-0.013
-0.283	-0.029	-0.940	-0.330	0.059	-0.942	-0.067	-0.031	0.049	-0.025	-0.001	0.023	0.011	0.014	0.012	-0.012
-0.260	-0.033	-0.948	-0.330	0.057	-0.942	-0.065	0.040	0.049	-0.001	-0.003	0.015	0.012	0.011	0.004	-0.010
-0.253	-0.021	-0.948	-0.332	0.055	-0.942	-0.068	0.098	0.035	0.009	0.010	0.014	0.020	0.023	0.004	-0.012
-0.272	-0.044	-0.944	-0.333	0.054	-0.942	-0.045	0.034	0.051	-0.010	-0.012	0.018	0.001	0.001	0.007	-0.010
-0.276	-0.025	-0.960	-0.333	0.051	-0.941	-0.085	0.049	0.041	-0.013	0.010	0.002	0.003	0.021	0.009	-0.009
-0.280	-0.021	-0.952	-0.334	0.050	-0.941	-0.068	0.042	0.056	-0.016	0.015	0.009	0.006	0.026	0.003	-0.011
-0.257	-0.044	-0.932	-0.335	0.048	-0.941	-0.066	0.031	0.048	0.008	-0.006	0.029	0.017	0.004	0.016	-0.011
-0.276	-0.041	-0.960	-0.337	0.046	-0.941	-0.056	0.113	0.044	-0.010	-0.000	0.000	0.002	0.010	0.013	-0.011
-0.272	-0.060	-0.944	-0.335	0.045	-0.941	-0.038	-0.054	0.066	-0.007	-0.018	0.016	0.003	0.008	0.001	-0.009
-0.276	-0.048	-0.944	-0.338	0.043	-0.940	-0.042	0.170	0.031	-0.008	-0.005	0.015	0.000	0.005	0.000	-0.007
-0.276	-0.044	-0.956	-0.338	0.042	-0.940	-0.060	-0.028	0.045	-0.008	0.000	0.003	0.001	0.010	0.013	-0.007
-0.257	-0.041	-0.940	-0.339	0.040	-0.940	-0.072	0.081	0.044	0.013	0.006	0.019	0.021	0.016	0.002	-0.007
-0.276	-0.044	-0.952	-0.341	0.038	-0.939	-0.072	0.089	0.038	-0.005	0.004	0.006	0.002	0.013	0.011	-0.009
-0.287	-0.056	-0.956	-0.341	0.036	-0.939	-0.077	0.032	0.049	-0.016	-0.006	0.002	0.009	0.003	0.016	-0.001
-0.291	-0.064	-0.952	-0.339	0.034	-0.940	-0.071	-0.090	0.064	-0.021	-0.011	0.006	0.013	0.004	0.013	-0.004
-0.233	-0.048	-0.952	-0.343	0.032	-0.939	-0.087	0.206	0.036	0.040	0.006	0.005	0.046	0.012	0.014	-0.008
-0.283	-0.064	-0.948	-0.343	0.030	-0.939	-0.082	0.000	0.049	-0.010	-0.007	0.009	0.004	0.002	0.010	-0.009
-0.299	-0.071	-0.952	-0.342	0.027	-0.939	-0.090	-0.046	0.048	-0.026	-0.012	0.005	0.019	0.008	0.014	-0.006
-0.299	-0.071	-0.952	-0.345	0.025	-0.938	-0.083	0.174	0.043	-0.023	-0.010	0.004	0.018	0.007	0.015	-0.015
-0.280	-0.060	-0.940	-0.346	0.023	-0.938	-0.080	0.072	0.044	-0.002	0.004	0.015	0.001	0.005	0.003	-0.012
-0.283	-0.071	-0.952	-0.347	0.021	-0.938	-0.076	0.028	0.037	-0.006	-0.006	0.003	0.002	0.006	0.015	-0.008
-0.276	-0.071	-0.952	-0.348	0.019	-0.937	-0.065	0.086	0.051	0.004	-0.004	0.003	0.006	0.005	0.015	-0.003
-0.283	-0.083	-0.940	-0.348	0.017	-0.937	-0.060	-0.009	0.052	-0.004	-0.014	0.014	0.001	0.016	0.003	-0.002
-0.276	-0.075	-0.956	-0.348	0.016	-0.937	-0.039	0.026	0.048	0.004	-0.005	-0.002	0.007	0.007	0.019	0.001
-0.280	-0.064	-0.948	-0.349	0.015	-0.937	-0.051	0.051	0.039	0.001	0.008	0.006	0.003	0.005	0.011	-0.000
-0.268	-0.068	-0.940	-0.352	0.013	-0.936	-0.068	0.182	0.020	0.016	0.006	0.013	0.015	0.002	0.003	-0.004
-0.287	-0.079	-0.936	-0.354	0.012	-0.935	-0.054	0.096	0.034	-0.002	-0.004	0.016	0.004	0.009	0.001	-0.002
-0.307	-0.091	-0.936	-0.353	0.009	-0.935	-0.071	-0.012	0.058	-0.021	-0.013	0.016	0.023	0.020	0.001	-0.006
-0.276	-0.091	-0.948	-0.355	0.008	-0.935	-0.052	0.103	0.038	0.012	-0.011	0.003	0.007	0.019	0.011	-0.007
-0.307	-0.091	-0.944	-0.355	0.006	-0.935	-0.052	0.014	0.045	-0.019	-0.010	0.007	0.024	0.018	0.006	-0.008
-0.272	-0.095	-0.916	-0.356	0.005	-0.935	-0.044	0.049	0.035	0.017	-0.012	0.035	0.011	0.021	0.022	-0.003
-0.299	-0.087	-0.940	-0.357	0.003	-0.934	-0.057	0.067	0.057	-0.009	-0.003	0.011	0.016	0.012	0.002	-0.004
-0.287	-0.075	-0.948	-0.357	0.002	-0.934	-0.050	0.030	0.047	0.003	0.011	0.002	0.004	0.001	0.009	0.002
-0.283	-0.056	-0.944	-0.357	-0.000	-0.934	-0.089	-0.022	0.048	0.007	0.032	0.006	0.001	0.021	0.006	0.001
-0.272	-0.091	-0.936	-0.358	-0.002	-0.934	-0.067	0.071	0.036	0.020	-0.001	0.014	0.013	0.013	0.002	0.009
-0.291	-0.102	-0.936	-0.359	-0.004	-0.933	-0.068	0.078	0.030	0.002	-0.010	0.013	0.006	0.024	0.002	0.007
-0.257	-0.095	-0.932	-0.359	-0.005	-0.933	-0.035	-0.006	0.047	0.037	-0.001	0.017	0.029	0.016	0.006	0.007
-0.299	-0.091	-0.936	-0.362	-0.006	-0.932	-0.043	0.168	0.018	-0.002	0.004	0.012	0.014	0.011	0.002	0.005
-0.291	-0.095	-0.936	-0.361	-0.008	-0.933	-0.064	-0.044	0.030	0.004	0.002	0.013	0.006	0.014	0.002	0.005
-0.291	-0.091	-0.940	-0.363	-0.009	-0.932	-0.044	0.123	0.011	0.007	0.007	0.008	0.006	0.009	0.001	0.006
-0.295	-0.083	-0.948	-0.362	-0.011	-0.932	-0.068	-0.037	0.024	0.002	0.016	0.000	0.010	0.000	0.009	0.005
-0.260	-0.098	-0.940	-0.360	-0.013	-0.933	-0.084	-0.057	0.037	0.035	0.003	0.008	0.024	0.015	0.000	0.009
-0.307	-0.114	-0.940	-0.361	-0.014	-0.932	-0.040	0.060	0.030	-0.010	-0.011	0.008	0.022	0.029	0.001	0.010
-0.276	-0.098	-0.944	-0.362	-0.016	-0.932	-0.063	0.061	0.024	0.022	0.006	0.003	0.008	0.013	0.002	0.011
-0.283	-0.102	-0.936	-0.363	-0.017	-0.932	-0.049	0.032	0.026	0.015	0.003	0.011	0.001	0.016	0.007	0.006
-0.291	-0.102	-0.940	-0.364	-0.019	-0.931	-0.045	0.087	0.028	0.009	0.005	0.006	0.010	0.015	0.004	0.012
-0.291	-0.102	-0.940	-0.364	-0.020	-0.931	-0.058	0.006	0.027	0.009	0.006	0.006	0.011	0.014	0.005	0.007
-0.283	-0.110	-0.944	-0.365	-0.022	-0.931	-0.061	0.075	0.026	0.018	0.000	0.002	0.005	0.021	0.003	0.007
-0.299	-0.118	-0.936	-0.364	-0.023	-0.931	-0.067	-0.034	0.034	0.002	-0.006	0.010	0.022	0.028	0.012	0.007
-0.291	-0.126	-0.944	-0.366	-0.025	-0.930	-0.070	0.084	0.020	0.011	-0.011	0.002	0.015	0.036	0.005	0.007
-0.303	-0.129	-0.956	-0.366	-0.027	-0.930	-0.066	0.051	0.038	0.001	-0.013	-0.011	0.027	0.039	0.005	0.006
-0.295	-0.110	-0.940	-0.367	-0.029	-0.930	-0.066	0.043	0.032	0.009	0.008	0.005	0.020	0.019	0.012	0.011
-0.291	-0.118	-0.932	-0.367	-0.030	-0.930	-0.071	-0.001	0.027	0.013	0.002	0.013	0.017	0.026	0.021	0.010
-0.276	-0.122	-0.940	-0.368	-0.032	-0.929	-0.058	0.072	0.022	0.030	-0.000	0.004	0.002	0.029	0.014	0.011
-0.299	-0.129	-0.936	-0.368	-0.034	-0.929	-0.063	0.020	0.020	0.007	-0.006	0.008	0.026	0.036	0.018	0.013
-0.291	-0.129	-0.936	-0.368	-0.035	-0.929	-0.062	-0.001	0.023	0.015	-0.005	0.008	0.019	0.035	0.018	0.014
-0.287	-0.129	-0.936	-0.369	-0.036	-0.929	-0.043	0.085	0.015	0.020	-0.003	0.007	0.017	0.034	0.019	0.012
-0.291	-0.122	-0.940	-0.368	-0.038	-0.929	-0.058	-0.060	0.032	0.015	0.006	0.003	0.021	0.026	0.015	0.013
-0.287	-0.129	-0.932	-0.369	-0.039	-0.928	-0.031	0.102	0.019	0.020	-0.001	0.010	0.018	0.032	0.022	0.014
-0.291	-0.126	-0.928	-0.370	-0.041	-0.928	-0.063	0.026	0.033	0.017	0.005	0.014	0.022	0.027	0.026	0.013
-0.291	-0.122	-0.936	-0.370	-0.042	-0.928	-0.060	0.036	0.037	0.017	0.010	0.005	0.023	0.022	0.018	0.013
-0.291	-0.129	-0.928	-0.370	-0.043	-0.928	-0.031	0.031	0.020	0.017	0.004	0.013	0.023	0.029	0.026	0.009
-0.291	-0.145	-0.924	-0.372	-0.044	-0.927	-0.020	0.103	0.013	0.019	-0.011	0.016	0.023	0.044	0.029	0.013
-0.314	-0.149	-0.936	-0.372	-0.045	-0.927	-0.032	0.018	0.032	-0.004	-0.013	0.004	0.046	0.047	0.018	0.009
-0.276	-0.122	-0.932	-0.373	-0.046	-0.927	-0.036	0.068	0.029	0.036	0.015	0.007	0.008	0.019	0.022	0.010
-0.318	-0.133	-0.940	-0.374	-0.047	-0.926	-0.027	0.030	0.018	-0.006	0.004	-0.001	0.050	0.029	0.013	0.011
-0.287	-0.149	-0.920	-0.374	-0.048	-0.926	-0.012	0.024	0.026	0.025	-0.010	0.019	0.019	0.044	0.033	0.011
-0.291	-0.156	-0.928	-0.374	-0.049	-0.926	-0.010	0.045	0.035	0.022	-0.017	0.011	0.023	0.050	0.025	0.008
-0.314	-0.137	-0.932	-0.375	-0.049	-0.926	-0.005	0.028	0.029	-0.001	0.003	0.007	0.046	0.030	0.021	0.012
-0.295	-0.141	-0.936	-0.375	-0.050	-0.926	-0.016	0.014	0.041	0.019	0.000	0.002	0.027	0.033	0.017	0.015
-0.295	-0.141	-0.928	-0.375	-0.051	-0.925	-0.004	0.054	0.032	0.020	0.001	0.010	0.027	0.032	0.025	0.013
-0.276	-0.145	-0.916	-0.375	-0.051	-0.926	0.010	-0.005	0.032	0.039	-0.003	0.022	0.008	0.036	0.036	0.015
-0.303	-0.153	-0.932	-0.377	-0.052	-0.925	-0.004	0.107	0.027	0.013	-0.010	0.005	0.035	0.043	0.020	0.015
-0.314	-0.145	-0.940	-0.377	-0.052	-0.925	-0.011	0.005	0.038	0.002	-0.001	-0.003	0.047	0.035	0.012	0.011
-0.291	-0.153	-0.924	-0.377	-0.054	-0.925	-0.034	0.007	0.030	0.025	-0.008	0.013	0.024	0.042	0.028	0.008
-0.314	-0.168	-0.924	-0.377	-0.054	-0.925	-0.016	0.022	0.019	0.002	-0.022	0.013	0.048	0.057	0.028	0.008
-0.299	-0.156	-0.924	-0.377	-0.055	-0.925	-0.016	0.036	0.028	0.018	-0.010	0.013	0.032	0.045	0.028	0.006
-0.303	-0.149	-0.928	-0.378	-0.056	-0.924	-0.003	0.067	0.033	0.015	-0.002	0.008	0.036	0.037	0.024	0.004
-0.322	-0.145	-0.932	-0.377	-0.056	-0.925	0.022	-0.052	0.034	-0.006	0.002	0.005	0.056	0.033	0.020	0.007
-0.307	-0.141	-0.924	-0.377	-0.056	-0.925	0.037	-0.007	0.034	0.010	0.006	0.013	0.041	0.029	0.028	0.007
-0.295	-0.129	-0.916	-0.377	-0.056	-0.924	0.017	0.042	0.029	0.022	0.018	0.021	0.029	0.016	0.036	0.006
-0.299	-0.133	-0.932	-0.378	-0.056	-0.924	0.005	0.047	0.018	0.018	0.014	0.005	0.034	0.020	0.020	0.007
-0.307	-0.156	-0.920	-0.379	-0.056	-0.924	0.000	0.052	0.010	0.011	-0.008	0.016	0.042	0.042	0.032	0.013
-0.314	-0.164	-0.924	-0.377	-0.057	-0.925	-0.004	-0.086	0.037	0.002	-0.015	0.013	0.050	0.049	0.028	0.007
-0.276	-0.156	-0.920	-0.379	-0.057	-0.924	0.010	0.136	0.029	0.043	-0.007	0.016	0.012	0.041	0.032	0.006
-0.330	-0.141	-0.924	-0.378	-0.058	-0.924	0.002	-0.060	0.042	-0.013	0.009	0.013	0.066	0.025	0.028	0.009
-0.299	-0.133	-0.924	-0.376	-0.058	-0.925	0.018	-0.061	0.012	0.017	0.016	0.014	0.035	0.017	0.028	0.014
-0.287	-0.141	-0.920	-0.375	-0.058	-0.925	0.017	-0.051	-0.026	0.027	0.008	0.019	0.024	0.025	0.032	0.007
-0.291	-0.149	-0.936	-0.376	-0.058	-0.925	-0.001	0.030	-0.034	0.024	0.001	0.003	0.029	0.032	0.016	0.015
-0.310	-0.172	-0.928	-0.375	-0.058	-0.925	-0.006	-0.031	-0.007	0.004	-0.022	0.011	0.048	0.055	0.024	0.017
-0.287	-0.156	-0.932	-0.375	-0.059	-0.925	-0.036	0.023	0.028	0.027	-0.006	0.007	0.026	0.039	0.020	0.018
-0.283	-0.137	-0.932	-0.373	-0.061	-0.926	-0.062	-0.073	0.064	0.030	0.015	0.008	0.022	0.019	0.020	0.019
-0.283	-0.122	-0.924	-0.374	-0.063	-0.925	-0.088	0.075	0.053	0.031	0.033	0.016	0.022	0.003	0.028	0.020
-0.280	-0.133	-0.916	-0.373	-0.065	-0.925	-0.089	-0.047	0.021	0.034	0.023	0.024	0.019	0.014	0.036	0.018
-0.299	-0.141	-0.920	-0.374	-0.067	-0.925	-0.084	0.054	-0.002	0.015	0.017	0.020	0.038	0.022	0.032	0.015
-0.287	-0.187	-0.909	-0.374	-0.069	-0.925	-0.068	-0.015	-0.001	0.026	-0.028	0.032	0.027	0.068	0.044	0.014
-0.291	-0.199	-0.901	-0.375	-0.069	-0.924	0.003	0.084	-0.020	0.024	-0.039	0.039	0.031	0.079	0.052	0.013
-0.287	-0.199	-0.920	-0.375	-0.069	-0.925	0.044	-0.008	0.017	0.027	-0.039	0.020	0.028	0.079	0.032	0.016
-0.295	-0.172	-0.928	-0.375	-0.068	-0.924	0.064	0.055	0.015	0.020	-0.013	0.012	0.036	0.051	0.024	0.016
-0.287	-0.141	-0.936	-0.375	-0.068	-0.925	0.014	-0.004	0.038	0.028	0.018	0.004	0.028	0.020	0.016	0.017
-0.299	-0.149	-0.924	-0.376	-0.068	-0.924	0.026	0.094	0.016	0.018	0.010	0.015	0.040	0.027	0.028	0.014
-0.287	-0.168	-0.912	-0.376	-0.068	-0.924	0.027	-0.021	0.031	0.029	-0.009	0.028	0.029	0.046	0.040	0.014
-0.307	-0.160	-0.916	-0.376	-0.068	-0.924	0.051	0.041	0.023	0.010	-0.002	0.024	0.049	0.039	0.036	0.016
-0.287	-0.133	-0.916	-0.376	-0.068	-0.924	0.033	-0.019	0.036	0.028	0.025	0.024	0.030	0.011	0.036	0.017
-0.276	-0.118	-0.924	-0.376	-0.067	-0.924	0.038	0.020	0.035	0.040	0.040	0.016	0.019	0.005	0.028	0.021
-0.287	-0.118	-0.916	-0.375	-0.068	-0.925	0.006	-0.032	0.037	0.028	0.040	0.024	0.030	0.005	0.036	0.024
-0.268	-0.137	-0.912	-0.376	-0.068	-0.924	0.000	0.083	0.007	0.048	0.021	0.028	0.011	0.014	0.040	0.019
-0.283	-0.156	-0.905	-0.377	-0.069	-0.924	-0.026	0.072	0.007	0.034	0.002	0.035	0.027	0.033	0.047	0.012
-0.310	-0.180	-0.897	-0.378	-0.070	-0.923	-0.036	0.029	-0.004	0.007	-0.020	0.043	0.054	0.056	0.055	0.012
-0.314	-0.168	-0.916	-0.377	-0.071	-0.924	-0.071	-0.051	0.009	0.002	-0.007	0.023	0.058	0.045	0.036	0.005
-0.287	-0.168	-0.909	-0.378	-0.072	-0.923	-0.039	0.078	-0.009	0.030	-0.006	0.031	0.032	0.045	0.043	0.006
-0.299	-0.180	-0.901	-0.377	-0.074	-0.923	-0.077	-0.019	0.022	0.018	-0.016	0.039	0.043	0.056	0.051	0.009
-0.280	-0.187	-0.901	-0.378	-0.076	-0.923	-0.088	0.064	0.011	0.038	-0.021	0.038	0.024	0.064	0.051	0.012
-0.295	-0.187	-0.901	-0.378	-0.079	-0.922	-0.159	0.029	-0.019	0.023	-0.018	0.038	0.040	0.063	0.051	0.001
-0.303	-0.176	-0.909	-0.380	-0.083	-0.921	-0.207	0.090	-0.053	0.017	-0.003	0.029	0.048	0.052	0.043	-0.005
-0.349	-0.199	-0.909	-0.380	-0.087	-0.921	-0.224	0.020	-0.044	-0.029	-0.022	0.028	0.094	0.075	0.043	-0.010
-0.333	-0.191	-0.901	-0.378	-0.091	-0.921	-0.208	-0.113	-0.028	-0.015	-0.011	0.037	0.079	0.067	0.051	-0.010
-0.307	-0.176	-0.901	-0.379	-0.093	-0.921	-0.110	0.034	-0.079	0.012	0.006	0.036	0.052	0.052	0.051	-0.011
-0.303	-0.176	-0.916	-0.377	-0.093	-0.921	-0.052	-0.089	-0.094	0.015	0.006	0.021	0.048	0.052	0.035	-0.007
-0.310	-0.176	-0.924	-0.377	-0.092	-0.922	0.013	-0.018	-0.157	0.007	0.005	0.013	0.056	0.052	0.028	-0.006
-0.322	-0.184	-0.905	-0.376	-0.090	-0.922	0.053	-0.084	-0.188	-0.006	-0.005	0.034	0.068	0.060	0.047	-0.014
-0.326	-0.168	-0.905	-0.376	-0.088	-0.923	0.048	-0.008	-0.230	-0.010	0.008	0.034	0.072	0.045	0.047	-0.021
-0.353	-0.145	-0.928	-0.373	-0.085	-0.924	0.042	-0.158	-0.234	-0.039	0.029	0.011	0.099	0.022	0.024	-0.023
-0.337	-0.122	-0.924	-0.373	-0.083	-0.924	0.024	-0.016	-0.287	-0.024	0.050	0.015	0.084	0.001	0.027	-0.022
-0.330	-0.122	-0.952	-0.372	-0.081	-0.925	-0.005	-0.095	-0.297	-0.018	0.048	-0.011	0.077	0.001	0.000	-0.016
-0.322	-0.145	-0.948	-0.371	-0.080	-0.925	-0.074	-0.056	-0.279	-0.011	0.024	-0.007	0.070	0.023	0.004	-0.002
-0.310	-0.153	-0.960	-0.370	-0.080	-0.926	-0.096	-0.080	-0.264	-0.001	0.016	-0.019	0.058	0.031	0.008	0.010
-0.291	-0.156	-0.983	-0.371	-0.081	-0.925	-0.097	0.033	-0.209	0.019	0.013	-0.043	0.039	0.035	0.032	0.027
-0.291	-0.156	-0.983	-0.373	-0.081	-0.924	-0.094	0.109	-0.217	0.022	0.013	-0.044	0.040	0.035	0.032	0.041
-0.268	-0.191	-1.015	-0.376	-0.082	-0.923	-0.150	0.191	-0.249	0.048	-0.020	-0.077	0.017	0.070	0.063	0.046
-0.280	-0.207	-1.011	-0.381	-0.084	-0.921	-0.198	0.278	-0.280	0.042	-0.034	-0.075	0.029	0.086	0.059	0.033
-0.318	-0.195	-0.991	-0.388	-0.084	-0.918	-0.109	0.352	-0.311	0.011	-0.023	-0.058	0.067	0.075	0.039	0.011
-0.380	-0.149	-0.952	-0.393	-0.082	-0.916	0.007	0.258	-0.307	-0.045	0.021	-0.021	0.129	0.029	0.000	-0.018
-0.407	-0.126	-0.905	-0.397	-0.078	-0.915	0.111	0.159	-0.241	-0.069	0.041	0.025	0.156	0.006	0.048	-0.036
-0.403	-0.114	-0.885	-0.396	-0.074	-0.915	0.161	-0.037	-0.173	-0.065	0.048	0.045	0.153	0.005	0.067	-0.037
-0.349	-0.098	-0.877	-0.396	-0.070	-0.915	0.133	-0.002	-0.155	-0.011	0.060	0.052	0.099	0.020	0.075	-0.021
-0.307	-0.079	-0.912	-0.397	-0.067	-0.915	0.108	0.060	-0.180	0.033	0.076	0.016	0.057	0.039	0.040	0.005
-0.299	-0.083	-0.948	-0.398	-0.064	-0.915	0.074	0.021	-0.225	0.041	0.069	-0.019	0.049	0.035	0.004	0.032
-0.280	-0.137	-0.944	-0.398	-0.061	-0.915	0.055	0.017	-0.245	0.061	0.012	-0.015	0.030	0.019	0.009	0.055
-0.280	-0.187	-0.940	-0.397	-0.059	-0.916	0.073	-0.057	-0.189	0.060	-0.040	-0.011	0.030	0.070	0.013	0.083
-0.260	-0.191	-0.979	-0.395	-0.055	-0.917	0.179	-0.110	-0.154	0.077	-0.048	-0.049	0.011	0.074	0.027	0.127
-0.203	-0.156	-1.074	-0.388	-0.049	-0.920	0.264	-0.328	-0.112	0.128	-0.019	-0.141	0.047	0.040	0.121	0.173
-0.122	-0.141	-1.161	-0.384	-0.044	-0.922	0.250	-0.158	-0.124	0.205	-0.009	-0.226	0.128	0.025	0.208	0.222
-0.087	-0.122	-1.161	-0.379	-0.039	-0.924	0.220	-0.222	-0.116	0.235	0.006	-0.224	0.162	0.006	0.208	0.272
-0.068	-0.114	-1.153	-0.375	-0.037	-0.926	0.094	-0.170	-0.069	0.250	0.011	-0.214	0.181	0.001	0.200	0.319
-0.041	-0.122	-1.208	-0.369	-0.038	-0.928	-0.008	-0.254	0.009	0.271	0.004	-0.267	0.208	0.007	0.255	0.347
0.017	-0.122	-1.243	-0.365	-0.039	-0.930	-0.038	-0.151	-0.007	0.325	0.005	-0.301	0.266	0.007	0.290	0.359
0.024	-0.106	-1.236	-0.362	-0.040	-0.931	-0.080	-0.130	-0.032	0.329	0.022	-0.292	0.273	0.008	0.283	0.364
-0.003	-0.110	-1.188	-0.356	-0.041	-0.934	-0.063	-0.231	-0.061	0.297	0.019	-0.243	0.246	0.004	0.235	0.348
-0.037	-0.114	-1.204	-0.353	-0.042	-0.935	-0.056	-0.101	-0.076	0.259	0.016	-0.257	0.211	0.001	0.251	0.302
-0.103	-0.114	-1.216	-0.347	-0.043	-0.937	-0.057	-0.259	-0.022	0.188	0.017	-0.267	0.146	0.001	0.263	0.260
-0.195	-0.102	-1.216	-0.339	-0.044	-0.940	-0.057	-0.419	0.049	0.087	0.030	-0.264	0.053	0.010	0.263	0.217
-0.141	-0.102	-1.169	-0.327	-0.047	-0.944	-0.120	-0.564	0.097	0.130	0.033	-0.213	0.107	0.009	0.215	0.190
-0.164	-0.110	-1.102	-0.319	-0.053	-0.946	-0.255	-0.418	0.069	0.098	0.031	-0.143	0.084	0.001	0.148	0.180
-0.076	-0.137	-1.050	-0.308	-0.058	-0.950	-0.259	-0.556	0.047	0.175	0.010	-0.089	0.172	0.027	0.097	0.188
-0.030	-0.156	-1.003	-0.302	-0.063	-0.951	-0.269	-0.237	-0.039	0.216	-0.004	-0.040	0.218	0.047	0.050	0.172
-0.030	-0.156	-1.003	-0.300	-0.066	-0.952	-0.166	-0.072	-0.085	0.214	-0.001	-0.040	0.218	0.048	0.050	0.167
-0.114	-0.176	-0.956	-0.293	-0.068	-0.954	-0.102	-0.357	-0.093	0.122	-0.019	0.009	0.133	0.067	0.002	0.123
-0.099	-0.203	-0.916	-0.294	-0.066	-0.953	0.052	0.068	-0.165	0.138	-0.048	0.049	0.149	0.095	0.037	0.075
-0.241	-0.172	-0.909	-0.289	-0.064	-0.955	0.091	-0.263	-0.117	-0.009	-0.019	0.058	0.006	0.065	0.045	0.039
-0.237	-0.168	-0.920	-0.283	-0.061	-0.957	0.172	-0.344	-0.084	-0.012	-0.018	0.049	0.010	0.062	0.033	0.010
-0.172	-0.156	-0.909	-0.283	-0.056	-0.957	0.258	0.032	-0.104	0.054	-0.012	0.061	0.075	0.051	0.045	-0.019
-0.241	-0.137	-0.909	-0.282	-0.050	-0.958	0.267	-0.074	-0.102	-0.017	0.002	0.062	0.006	0.032	0.045	-0.027
-0.249	-0.156	-0.948	-0.280	-0.046	-0.959	0.229	-0.082	-0.090	-0.026	-0.021	0.023	0.002	0.052	0.006	-0.033
-0.280	-0.176	-0.932	-0.277	-0.041	-0.960	0.238	-0.178	-0.070	-0.060	-0.045	0.040	0.033	0.072	0.022	-0.056
-0.260	-0.203	-0.920	-0.275	-0.037	-0.961	0.226	-0.078	-0.091	-0.042	-0.076	0.052	0.014	0.100	0.033	-0.060
-0.280	-0.203	-0.893	-0.271	-0.033	-0.962	0.214	-0.236	-0.047	-0.066	-0.080	0.081	0.033	0.101	0.061	-0.068
-0.253	-0.172	-0.920	-0.271	-0.030	-0.962	0.204	0.003	0.005	-0.039	-0.053	0.054	0.006	0.070	0.033	-0.067
-0.272	-0.149	-0.928	-0.268	-0.027	-0.963	0.172	-0.173	0.074	-0.061	-0.032	0.047	0.026	0.048	0.026	-0.065
-0.264	-0.172	-0.944	-0.265	-0.025	-0.964	0.178	-0.142	0.110	-0.057	-0.057	0.032	0.018	0.072	0.010	-0.056
-0.241	-0.129	-0.920	-0.264	-0.023	-0.964	0.112	-0.031	0.122	-0.034	-0.016	0.055	0.005	0.030	0.034	-0.045
-0.237	-0.083	-0.944	-0.263	-0.021	-0.965	0.132	-0.055	0.068	-0.031	0.029	0.032	0.009	0.015	0.010	-0.039
-0.172	-0.068	-0.901	-0.258	-0.020	-0.966	0.101	-0.239	0.051	0.029	0.042	0.076	0.074	0.030	0.053	-0.023
-0.230	-0.068	-0.909	-0.264	-0.018	-0.964	0.087	0.297	0.002	-0.023	0.041	0.067	0.017	0.029	0.045	-0.019
-0.164	-0.075	-0.909	-0.262	-0.017	-0.965	0.081	-0.071	0.008	0.041	0.031	0.067	0.082	0.021	0.046	-0.017
-0.226	-0.087	-0.948	-0.263	-0.015	-0.965	0.117	0.046	-0.056	-0.020	0.017	0.027	0.020	0.008	0.006	-0.019
-0.226	-0.079	-0.948	-0.263	-0.013	-0.965	0.093	-0.000	-0.030	-0.020	0.023	0.027	0.020	0.015	0.006	-0.019
-0.207	-0.064	-0.948	-0.264	-0.012	-0.965	0.052	0.041	-0.047	-0.000	0.038	0.027	0.039	0.030	0.006	-0.027
-0.237	-0.079	-0.932	-0.263	-0.010	-0.965	0.068	-0.053	-0.050	-0.032	0.021	0.043	0.009	0.014	0.022	-0.026
-0.226	-0.087	-0.948	-0.263	-0.009	-0.965	0.071	0.023	-0.058	-0.020	0.012	0.027	0.020	0.005	0.006	-0.017
-0.222	-0.126	-0.968	-0.259	-0.007	-0.966	0.105	-0.173	-0.019	-0.020	-0.029	0.008	0.024	0.034	0.013	-0.022
-0.172	-0.122	-0.964	-0.252	-0.006	-0.968	0.097	-0.355	0.011	0.023	-0.026	0.014	0.074	0.031	0.009	-0.014
-0.226	-0.110	-0.956	-0.253	-0.005	-0.968	0.067	0.016	0.015	-0.030	-0.016	0.022	0.020	0.020	0.001	-0.009
-0.195	-0.114	-0.972	-0.251	-0.003	-0.968	0.091	-0.064	0.014	-0.001	-0.021	0.007	0.051	0.024	0.017	-0.004
-0.195	-0.114	-0.972	-0.251	-0.003	-0.968	0.037	-0.022	0.042	-0.002	-0.021	0.007	0.051	0.025	0.017	-0.007
-0.183	-0.068	-0.964	-0.251	-0.003	-0.968	0.046	0.022	0.033	0.010	0.024	0.015	0.062	0.020	0.009	0.006
-0.183	-0.075	-0.968	-0.249	-0.002	-0.969	0.048	-0.097	0.010	0.008	0.016	0.011	0.062	0.012	0.013	0.011
-0.141	-0.106	-0.932	-0.249	-0.001	-0.969	0.061	0.023	-0.013	0.050	-0.016	0.047	0.105	0.019	0.023	0.009
-0.172	-0.098	-0.979	-0.251	0.000	-0.968	0.098	0.100	-0.009	0.021	-0.010	-0.001	0.074	0.012	0.025	0.005
-0.195	-0.091	-0.940	-0.252	0.002	-0.968	0.084	0.076	-0.012	-0.000	-0.004	0.039	0.051	0.006	0.015	0.005
-0.195	-0.095	-0.936	-0.253	0.003	-0.968	0.080	0.043	0.017	0.000	-0.009	0.042	0.051	0.010	0.019	-0.008
-0.183	-0.091	-0.944	-0.257	0.004	-0.966	0.079	0.225	-0.033	0.016	-0.006	0.033	0.063	0.007	0.011	-0.014
-0.230	-0.098	-0.956	-0.256	0.006	-0.967	0.069	-0.040	-0.031	-0.031	-0.015	0.022	0.017	0.015	0.001	-0.013
-0.199	-0.087	-0.948	-0.257	0.007	-0.966	0.089	0.070	-0.060	0.001	-0.006	0.029	0.048	0.004	0.007	-0.013
-0.203	-0.087	-0.940	-0.260	0.008	-0.966	0.055	0.137	-0.066	-0.000	-0.007	0.037	0.044	0.005	0.015	-0.013
-0.203	-0.106	-0.940	-0.259	0.009	-0.966	0.055	-0.024	-0.051	-0.001	-0.027	0.037	0.044	0.025	0.015	-0.008
-0.187	-0.095	-0.940	-0.262	0.010	-0.965	0.036	0.158	-0.051	0.017	-0.016	0.036	0.060	0.014	0.016	-0.004
-0.203	-0.079	-0.944	-0.263	0.011	-0.965	0.046	0.067	-0.047	0.003	-0.002	0.032	0.044	0.000	0.012	0.000
-0.180	-0.095	-0.936	-0.264	0.012	-0.964	0.039	0.068	-0.021	0.027	-0.018	0.040	0.068	0.016	0.019	0.002
-0.191	-0.091	-0.952	-0.267	0.013	-0.964	0.056	0.147	-0.036	0.018	-0.015	0.023	0.056	0.012	0.004	0.005
-0.207	-0.095	-0.952	-0.270	0.014	-0.963	0.073	0.168	-0.045	0.005	-0.020	0.022	0.041	0.017	0.004	0.004
-0.183	-0.056	-0.944	-0.269	0.015	-0.963	0.078	-0.023	-0.001	0.027	0.017	0.031	0.064	0.021	0.012	0.003
-0.214	-0.060	-0.940	-0.271	0.017	-0.962	0.083	0.100	-0.014	-0.002	0.012	0.034	0.034	0.017	0.016	-0.000
-0.195	-0.075	-0.940	-0.275	0.018	-0.961	0.102	0.235	-0.016	0.022	-0.005	0.033	0.053	0.001	0.016	0.001
-0.210	-0.095	-0.932	-0.275	0.020	-0.961	0.108	-0.020	-0.016	0.006	-0.026	0.041	0.038	0.019	0.023	-0.004
-0.207	-0.075	-0.936	-0.279	0.022	-0.960	0.106	0.215	-0.022	0.014	-0.009	0.036	0.042	0.000	0.019	0.002
-0.222	-0.083	-0.944	-0.282	0.024	-0.959	0.115	0.167	-0.013	0.001	-0.019	0.027	0.027	0.009	0.012	-0.009
-0.195	-0.098	-0.948	-0.279	0.025	-0.960	0.098	-0.130	0.041	0.026	-0.035	0.024	0.054	0.025	0.008	-0.004
-0.272	-0.079	-0.956	-0.286	0.028	-0.958	0.129	0.372	-0.060	-0.044	-0.019	0.014	0.023	0.006	0.000	-0.010
-0.191	-0.079	-0.932	-0.284	0.030	-0.958	0.116	-0.079	-0.014	0.035	-0.021	0.038	0.058	0.007	0.024	-0.006
-0.253	-0.079	-0.932	-0.287	0.032	-0.957	0.133	0.152	-0.008	-0.024	-0.023	0.037	0.003	0.008	0.024	-0.005
-0.207	-0.071	-0.944	-0.292	0.034	-0.956	0.131	0.250	-0.018	0.027	-0.018	0.023	0.043	0.001	0.012	0.001
-0.207	-0.071	-0.944	-0.293	0.036	-0.955	0.094	0.099	-0.009	0.028	-0.020	0.023	0.043	0.001	0.012	-0.007
-0.249	-0.075	-0.948	-0.295	0.038	-0.955	0.118	0.095	-0.020	-0.012	-0.026	0.018	0.001	0.006	0.008	-0.007
-0.253	-0.064	-0.944	-0.298	0.040	-0.954	0.093	0.155	-0.039	-0.014	-0.016	0.021	0.002	0.005	0.012	-0.014
-0.268	-0.068	-0.940	-0.298	0.041	-0.954	0.078	0.027	-0.031	-0.029	-0.021	0.025	0.018	0.000	0.016	-0.019
-0.257	-0.075	-0.960	-0.299	0.043	-0.953	0.095	0.057	-0.047	-0.016	-0.031	0.005	0.006	0.009	0.003	-0.020
-0.245	-0.044	-0.948	-0.301	0.044	-0.953	0.087	0.108	-0.033	-0.003	-0.001	0.016	0.005	0.022	0.009	-0.017
-0.264	-0.048	-0.956	-0.301	0.046	-0.953	0.095	-0.026	-0.028	-0.022	-0.007	0.008	0.014	0.017	0.001	-0.009
-0.245	-0.056	-0.968	-0.301	0.048	-0.952	0.138	0.022	-0.003	-0.003	-0.017	-0.004	0.006	0.009	0.011	0.001
-0.230	-0.029	-0.948	-0.299	0.050	-0.953	0.120	-0.063	0.023	0.011	0.008	0.016	0.021	0.035	0.009	0.005
-0.199	-0.044	-0.940	-0.302	0.052	-0.952	0.140	0.159	0.010	0.044	-0.010	0.022	0.052	0.019	0.017	0.016
-0.222	-0.021	-0.948	-0.301	0.055	-0.952	0.145	-0.044	0.043	0.020	0.010	0.015	0.029	0.042	0.009	0.016
-0.207	-0.025	-0.948	-0.303	0.057	-0.951	0.130	0.098	0.036	0.037	0.004	0.014	0.044	0.038	0.009	0.019
-0.237	-0.017	-0.940	-0.303	0.059	-0.951	0.148	0.035	0.052	0.007	0.009	0.021	0.013	0.045	0.017	0.016
-0.222	0.006	-0.948	-0.306	0.062	-0.950	0.145	0.122	0.006	0.025	0.030	0.013	0.029	0.068	0.009	0.016
-0.222	-0.017	-0.940	-0.306	0.063	-0.950	0.118	0.034	0.043	0.025	0.005	0.020	0.029	0.044	0.017	0.011
-0.222	-0.025	-0.936	-0.307	0.065	-0.949	0.115	0.076	0.021	0.027	-0.005	0.024	0.029	0.036	0.020	0.016
-0.241	-0.010	-0.956	-0.308	0.066	-0.949	0.076	0.048	0.011	0.008	0.009	0.003	0.010	0.051	0.001	0.012
-0.222	-0.002	-0.944	-0.310	0.067	-0.948	0.062	0.143	-0.009	0.030	0.016	0.014	0.030	0.058	0.012	0.015
-0.257	-0.013	-0.964	-0.310	0.068	-0.948	0.049	-0.033	0.008	-0.006	0.003	-0.005	0.005	0.045	0.008	0.015
-0.218	-0.033	-0.956	-0.313	0.069	-0.947	0.055	0.184	-0.007	0.036	-0.017	0.002	0.034	0.025	0.001	0.012
-0.237	-0.029	-0.952	-0.315	0.070	-0.947	0.062	0.111	-0.044	0.018	-0.014	0.005	0.014	0.029	0.003	0.013
-0.260	-0.025	-0.944	-0.315	0.071	-0.947	0.071	-0.005	-0.001	-0.005	-0.011	0.013	0.009	0.032	0.011	0.009
-0.230	-0.002	-0.956	-0.318	0.071	-0.945	0.023	0.218	-0.033	0.030	0.012	-0.000	0.021	0.055	0.000	0.005
-0.280	-0.021	-0.948	-0.320	0.072	-0.945	0.045	0.083	-0.018	-0.019	-0.008	0.007	0.029	0.036	0.008	0.005
-0.245	-0.029	-0.944	-0.321	0.072	-0.944	0.033	0.075	0.000	0.017	-0.016	0.011	0.006	0.028	0.012	0.005
-0.245	-0.021	-0.940	-0.323	0.073	-0.944	0.062	0.098	-0.003	0.019	-0.008	0.014	0.006	0.035	0.016	-0.007
-0.276	-0.021	-0.964	-0.325	0.074	-0.943	0.040	0.137	-0.002	-0.009	-0.009	-0.011	0.025	0.034	0.008	-0.009
-0.307	-0.025	-0.960	-0.323	0.074	-0.943	0.047	-0.089	0.018	-0.042	-0.013	-0.007	0.055	0.030	0.004	-0.018
-0.307	-0.025	-0.960	-0.329	0.076	-0.941	0.080	0.313	-0.017	-0.037	-0.014	-0.009	0.055	0.029	0.004	-0.016
-0.307	-0.013	-0.972	-0.326	0.076	-0.942	0.051	-0.188	0.021	-0.040	-0.002	-0.020	0.054	0.040	0.017	-0.015
-0.237	-0.013	-0.940	-0.328	0.077	-0.942	0.061	0.144	-0.024	0.031	-0.003	0.011	0.016	0.039	0.014	-0.004
-0.276	-0.013	-0.964	-0.327	0.078	-0.942	0.062	-0.044	0.016	-0.009	-0.004	-0.012	0.021	0.038	0.011	0.001
-0.241	-0.010	-0.936	-0.327	0.079	-0.942	0.080	0.031	-0.017	0.026	-0.001	0.015	0.015	0.042	0.015	0.009
-0.272	-0.021	-0.952	-0.328	0.080	-0.941	0.057	0.010	0.024	-0.005	-0.014	-0.000	0.015	0.030	0.002	0.008
-0.260	-0.021	-0.964	-0.328	0.081	-0.941	0.062	0.021	0.014	0.007	-0.014	-0.012	0.002	0.029	0.015	0.006
-0.245	-0.013	-0.932	-0.330	0.082	-0.940	0.063	0.150	-0.022	0.025	-0.008	0.018	0.016	0.036	0.015	0.004
-0.291	-0.025	-0.979	-0.330	0.082	-0.940	0.056	-0.022	0.004	-0.022	-0.020	-0.029	0.029	0.024	0.034	0.002
-0.260	-0.017	-0.944	-0.332	0.083	-0.940	0.035	0.111	-0.012	0.010	-0.013	0.006	0.003	0.031	0.000	0.004
-0.283	-0.006	-0.952	-0.331	0.083	-0.940	0.037	-0.025	0.015	-0.013	-0.002	-0.002	0.019	0.042	0.009	-0.001
-0.249	0.006	-0.948	-0.332	0.084	-0.939	0.062	0.075	0.003	0.022	0.008	0.002	0.016	0.053	0.007	0.004
-0.283	-0.010	-0.956	-0.333	0.085	-0.939	0.042	0.046	0.014	-0.012	-0.008	-0.006	0.018	0.037	0.016	0.007
-0.253	-0.013	-0.940	-0.333	0.086	-0.939	0.085	0.022	0.007	0.020	-0.014	0.010	0.014	0.032	0.001	0.013
-0.249	-0.002	-0.940	-0.335	0.087	-0.938	0.057	0.094	-0.009	0.025	-0.003	0.009	0.019	0.043	0.002	0.011
-0.257	0.010	-0.956	-0.334	0.087	-0.938	0.041	-0.015	-0.015	0.017	0.008	-0.007	0.013	0.053	0.018	0.012
-0.264	-0.010	-0.940	-0.338	0.088	-0.937	0.027	0.208	-0.027	0.013	-0.012	0.008	0.006	0.032	0.002	0.011
-0.283	-0.006	-0.956	-0.340	0.088	-0.936	0.036	0.127	-0.017	-0.004	-0.009	-0.009	0.012	0.035	0.018	0.009
-0.268	-0.002	-0.940	-0.341	0.089	-0.936	0.041	0.044	0.012	0.012	-0.005	0.007	0.005	0.037	0.003	0.012
-0.268	-0.006	-0.936	-0.344	0.089	-0.935	0.030	0.190	-0.021	0.016	-0.009	0.009	0.005	0.032	0.001	0.014
-0.241	-0.006	-0.924	-0.344	0.090	-0.935	0.039	0.013	-0.000	0.043	-0.010	0.021	0.033	0.031	0.013	0.017
-0.260	0.006	-0.924	-0.348	0.090	-0.933	0.014	0.237	-0.002	0.027	0.002	0.019	0.014	0.041	0.014	0.018
-0.276	0.017	-0.936	-0.352	0.089	-0.932	-0.005	0.218	-0.007	0.016	0.014	0.006	0.001	0.052	0.002	0.020
-0.272	0.010	-0.928	-0.352	0.090	-0.932	0.019	-0.016	-0.010	0.019	0.006	0.014	0.003	0.043	0.010	0.018
-0.268	-0.013	-0.948	-0.353	0.090	-0.931	0.016	0.080	-0.011	0.024	-0.017	-0.007	0.007	0.018	0.010	0.019
-0.268	-0.010	-0.924	-0.355	0.090	-0.930	0.042	0.151	-0.006	0.027	-0.014	0.016	0.008	0.021	0.014	0.022
-0.260	-0.002	-0.920	-0.357	0.090	-0.930	0.009	0.103	0.014	0.036	-0.006	0.019	0.016	0.027	0.018	0.024
-0.276	0.017	-0.944	-0.361	0.090	-0.928	0.007	0.232	0.012	0.025	0.013	-0.006	0.001	0.045	0.006	0.022
-0.276	0.017	-0.944	-0.359	0.089	-0.929	-0.012	-0.120	0.040	0.023	0.014	-0.005	0.001	0.043	0.006	0.020
-0.287	0.006	-0.940	-0.363	0.089	-0.928	-0.015	0.213	-0.008	0.015	0.003	-0.003	0.011	0.030	0.002	0.013
-0.295	0.021	-0.952	-0.363	0.088	-0.928	-0.022	0.023	0.004	0.007	0.019	-0.015	0.018	0.044	0.013	0.010
-0.314	0.014	-0.940	-0.362	0.087	-0.928	-0.021	-0.030	0.010	-0.013	0.011	-0.003	0.037	0.036	0.002	0.003
-0.283	0.010	-0.920	-0.363	0.087	-0.928	-0.022	0.080	-0.007	0.020	0.008	0.016	0.005	0.031	0.018	0.004
-0.318	0.014	-0.932	-0.364	0.086	-0.927	-0.026	0.048	-0.006	-0.014	0.013	0.004	0.040	0.033	0.006	0.001
-0.283	0.006	-0.940	-0.367	0.085	-0.926	-0.030	0.145	-0.007	0.023	0.006	-0.005	0.004	0.025	0.001	0.008
-0.310	-0.006	-0.928	-0.367	0.085	-0.926	-0.018	0.022	-0.016	-0.004	-0.005	0.007	0.031	0.012	0.010	0.009
-0.287	-0.010	-0.952	-0.368	0.084	-0.926	-0.019	0.096	-0.007	0.021	-0.009	-0.017	0.008	0.007	0.014	0.014
-0.291	-0.006	-0.940	-0.370	0.084	-0.925	-0.012	0.122	-0.006	0.019	-0.004	-0.006	0.011	0.010	0.002	0.013
-0.307	-0.013	-0.944	-0.371	0.084	-0.925	0.001	0.063	0.004	0.004	-0.012	-0.010	0.026	0.001	0.006	0.014
-0.295	-0.017	-0.944	-0.373	0.083	-0.924	0.013	0.115	0.012	0.018	-0.015	-0.011	0.014	0.004	0.006	0.010
-0.318	-0.002	-0.940	-0.373	0.083	-0.924	0.020	-0.039	0.023	-0.006	0.000	-0.007	0.037	0.011	0.002	0.009
-0.307	0.006	-0.932	-0.375	0.084	-0.923	0.038	0.167	-0.002	0.008	0.007	-0.000	0.024	0.017	0.006	0.013
-0.307	-0.010	-0.940	-0.377	0.084	-0.923	0.021	0.079	0.025	0.010	-0.008	-0.009	0.024	0.001	0.002	0.014
-0.287	-0.010	-0.948	-0.375	0.084	-0.923	0.034	-0.067	0.028	0.027	-0.008	-0.016	0.004	0.000	0.010	0.024
-0.295	0.010	-0.936	-0.378	0.084	-0.922	0.027	0.136	0.022	0.022	0.011	-0.005	0.011	0.018	0.001	0.018
-0.264	-0.010	-0.920	-0.379	0.084	-0.921	-0.001	0.106	0.020	0.054	-0.008	0.010	0.020	0.003	0.017	0.020
-0.349	-0.010	-0.940	-0.380	0.083	-0.921	-0.016	0.063	0.011	-0.029	-0.007	-0.010	0.064	0.004	0.002	0.015
-0.295	-0.002	-0.932	-0.380	0.082	-0.921	-0.018	-0.004	0.003	0.024	0.001	-0.003	0.010	0.003	0.006	0.011
-0.307	-0.002	-0.920	-0.380	0.081	-0.921	-0.043	0.012	-0.025	0.013	0.002	0.009	0.021	0.002	0.018	0.003
-0.326	-0.010	-0.944	-0.381	0.080	-0.921	-0.055	0.077	-0.034	-0.005	-0.005	-0.015	0.039	0.007	0.006	0.010
-0.322	-0.002	-0.948	-0.381	0.079	-0.921	-0.072	-0.016	-0.013	-0.002	0.004	-0.019	0.035	0.000	0.010	0.011
-0.307	-0.006	-0.924	-0.381	0.077	-0.921	-0.085	0.040	-0.003	0.014	0.002	0.005	0.018	0.004	0.014	0.011
-0.299	0.002	-0.948	-0.384	0.076	-0.920	-0.085	0.144	-0.019	0.024	0.012	-0.020	0.010	0.002	0.010	0.013
-0.314	-0.006	-0.936	-0.384	0.074	-0.920	-0.068	0.005	0.019	0.009	0.005	-0.008	0.025	0.006	0.001	0.015
-0.318	-0.006	-0.932	-0.386	0.072	-0.920	-0.071	0.112	0.010	0.007	0.007	-0.004	0.028	0.007	0.005	0.012
-0.307	-0.037	-0.928	-0.386	0.071	-0.920	-0.032	0.045	-0.012	0.019	-0.023	-0.001	0.016	0.040	0.008	0.013
-0.337	-0.033	-0.944	-0.387	0.071	-0.919	-0.013	0.078	-0.003	-0.011	-0.019	-0.017	0.046	0.037	0.008	0.011
-0.295	-0.041	-0.932	-0.389	0.070	-0.918	-0.038	0.108	0.029	0.033	-0.025	-0.006	0.004	0.046	0.004	0.014
-0.326	-0.041	-0.920	-0.389	0.069	-0.919	-0.019	0.007	0.047	0.003	-0.024	0.006	0.033	0.047	0.016	0.010
-0.303	-0.044	-0.916	-0.393	0.068	-0.917	0.005	0.204	0.048	0.029	-0.028	0.008	0.010	0.052	0.021	0.014
-0.337	-0.033	-0.936	-0.393	0.067	-0.917	0.005	-0.013	0.087	-0.006	-0.015	-0.012	0.044	0.042	0.001	0.009
-0.314	-0.021	-0.909	-0.395	0.067	-0.916	0.025	0.109	0.065	0.019	-0.003	0.015	0.020	0.032	0.030	0.012
-0.326	-0.033	-0.932	-0.396	0.067	-0.916	0.030	0.060	0.068	0.009	-0.015	-0.009	0.032	0.045	0.007	0.005
-0.322	-0.033	-0.928	-0.397	0.066	-0.915	0.039	0.095	0.063	0.014	-0.015	-0.006	0.028	0.047	0.012	0.007
-0.349	-0.033	-0.920	-0.398	0.066	-0.915	0.021	0.031	0.068	-0.013	-0.014	0.001	0.055	0.049	0.020	0.002
-0.322	-0.029	-0.905	-0.400	0.066	-0.914	0.013	0.121	0.048	0.016	-0.010	0.016	0.028	0.046	0.037	0.002
-0.349	-0.025	-0.912	-0.401	0.065	-0.914	0.010	0.045	0.050	-0.010	-0.006	0.008	0.055	0.044	0.030	-0.001
-0.330	-0.025	-0.924	-0.400	0.064	-0.914	0.006	-0.000	0.066	0.009	-0.005	-0.004	0.036	0.046	0.019	0.007
-0.341	-0.029	-0.924	-0.400	0.063	-0.914	-0.024	-0.012	0.060	-0.003	-0.008	-0.004	0.047	0.051	0.020	0.006
-0.314	-0.021	-0.932	-0.400	0.062	-0.914	-0.048	0.020	0.059	0.024	0.001	-0.012	0.020	0.045	0.013	0.013
-0.333	-0.025	-0.928	-0.400	0.060	-0.914	-0.037	-0.006	0.043	0.005	-0.001	-0.008	0.039	0.050	0.017	0.010
-0.318	-0.029	-0.920	-0.403	0.059	-0.913	-0.032	0.174	0.025	0.023	-0.004	-0.002	0.023	0.056	0.025	0.010
-0.345	-0.037	-0.912	-0.402	0.058	-0.914	-0.042	-0.037	0.041	-0.004	-0.010	0.006	0.049	0.064	0.034	0.007
-0.345	-0.013	-0.928	-0.403	0.057	-0.913	-0.032	0.066	0.023	-0.003	0.014	-0.010	0.049	0.042	0.018	0.005
-0.333	-0.010	-0.928	-0.404	0.055	-0.913	-0.060	0.028	0.032	0.009	0.019	-0.010	0.038	0.039	0.019	0.004
-0.349	-0.021	-0.928	-0.404	0.054	-0.913	-0.062	0.032	0.026	-0.006	0.009	-0.010	0.053	0.052	0.019	0.006
-0.330	-0.037	-0.932	-0.404	0.052	-0.913	-0.070	0.010	0.020	0.013	-0.005	-0.014	0.034	0.068	0.015	0.010
-0.333	-0.048	-0.912	-0.403	0.051	-0.914	-0.036	-0.049	-0.004	0.008	-0.015	0.006	0.037	0.080	0.035	0.012
-0.322	-0.060	-0.920	-0.406	0.050	-0.913	-0.059	0.155	-0.001	0.022	-0.026	-0.003	0.026	0.093	0.026	0.014
-0.322	-0.056	-0.924	-0.404	0.049	-0.914	-0.042	-0.099	0.017	0.020	-0.021	-0.006	0.026	0.090	0.022	0.012
-0.341	-0.048	-0.940	-0.404	0.048	-0.914	-0.045	0.017	0.000	0.001	-0.012	-0.022	0.045	0.083	0.006	0.012
-0.341	-0.044	-0.932	-0.402	0.047	-0.914	-0.021	-0.081	0.027	-0.001	-0.007	-0.014	0.045	0.080	0.014	0.009
-0.341	-0.044	-0.932	-0.404	0.046	-0.914	-0.008	0.096	-0.011	0.001	-0.007	-0.014	0.044	0.081	0.014	0.006
-0.337	-0.056	-0.932	-0.403	0.046	-0.914	-0.011	-0.017	0.012	0.004	-0.018	-0.014	0.040	0.094	0.014	0.007
-0.349	-0.048	-0.948	-0.403	0.046	-0.914	0.018	-0.003	0.007	-0.007	-0.010	-0.030	0.051	0.087	0.002	0.008
-0.330	-0.064	-0.924	-0.403	0.046	-0.914	0.038	-0.015	-0.009	0.011	-0.026	-0.006	0.032	0.103	0.022	0.010
-0.337	-0.075	-0.932	-0.404	0.047	-0.914	0.065	0.084	-0.001	0.005	-0.038	-0.015	0.039	0.116	0.014	0.008
-0.333	-0.060	-0.936	-0.404	0.048	-0.914	0.085	0.001	0.012	0.009	-0.024	-0.019	0.035	0.101	0.010	0.011
-0.345	-0.041	-0.928	-0.402	0.049	-0.914	0.084	-0.081	-0.000	-0.004	-0.006	-0.010	0.046	0.082	0.018	0.009
-0.326	-0.037	-0.936	-0.402	0.051	-0.914	0.073	0.006	-0.028	0.015	-0.003	-0.018	0.027	0.079	0.010	0.011
-0.341	-0.044	-0.924	-0.401	0.052	-0.915	0.047	-0.065	-0.040	-0.002	-0.012	-0.006	0.042	0.088	0.022	0.012
-0.322	-0.048	-0.944	-0.399	0.053	-0.915	0.071	-0.055	-0.046	0.016	-0.017	-0.025	0.022	0.092	0.002	0.015
-0.322	-0.083	-0.932	-0.399	0.055	-0.916	0.108	-0.036	-0.044	0.015	-0.054	-0.013	0.022	0.127	0.014	0.014
-0.330	-0.052	-0.936	-0.398	0.058	-0.916	0.160	-0.024	-0.027	0.007	-0.026	-0.017	0.030	0.097	0.010	0.020
-0.326	-0.037	-0.936	-0.397	0.061	-0.916	0.179	-0.050	-0.029	0.010	-0.014	-0.016	0.026	0.082	0.009	0.012
-0.303	-0.013	-0.924	-0.398	0.064	-0.915	0.183	0.087	-0.042	0.034	0.006	-0.005	0.004	0.059	0.021	0.018
-0.360	-0.025	-0.948	-0.394	0.068	-0.917	0.189	-0.206	-0.035	-0.027	-0.009	-0.027	0.061	0.071	0.003	0.018
-0.283	-0.021	-0.924	-0.395	0.071	-0.916	0.182	0.049	-0.054	0.050	-0.009	-0.004	0.016	0.067	0.021	0.019
-0.326	-0.037	-0.932	-0.396	0.075	-0.915	0.176	0.066	-0.043	0.009	-0.027	-0.012	0.027	0.083	0.012	0.017
-0.318	-0.037	-0.928	-0.395	0.078	-0.915	0.201	-0.037	-0.017	0.016	-0.031	-0.008	0.020	0.083	0.016	0.021
-0.314	-0.017	-0.936	-0.396	0.082	-0.915	0.226	0.071	-0.024	0.021	-0.016	-0.017	0.016	0.065	0.008	0.013
-0.337	0.010	-0.936	-0.395	0.086	-0.915	0.240	-0.027	-0.026	-0.003	0.007	-0.017	0.039	0.038	0.008	0.013
-0.326	0.010	-0.916	-0.394	0.090	-0.915	0.215	-0.030	-0.036	0.008	0.003	0.003	0.028	0.038	0.028	0.015
-0.318	-0.006	-0.924	-0.393	0.094	-0.915	0.206	-0.057	-0.037	0.015	-0.016	-0.004	0.020	0.054	0.020	0.013
-0.303	-0.006	-0.909	-0.394	0.098	-0.914	0.209	0.099	-0.069	0.032	-0.020	0.010	0.005	0.054	0.037	0.014
-0.322	-0.010	-0.928	-0.394	0.102	-0.914	0.213	-0.026	-0.052	0.012	-0.028	-0.010	0.025	0.058	0.019	0.014
-0.326	-0.017	-0.924	-0.394	0.107	-0.913	0.242	0.040	-0.043	0.009	-0.040	-0.007	0.029	0.066	0.022	0.015
-0.333	0.010	-0.932	-0.394	0.111	-0.912	0.258	-0.013	-0.031	0.000	-0.018	-0.015	0.036	0.040	0.016	0.016
-0.318	0.017	-0.928	-0.393	0.117	-0.912	0.301	-0.028	-0.045	0.015	-0.016	-0.011	0.021	0.034	0.021	0.019
-0.299	0.025	-0.916	-0.393	0.123	-0.911	0.321	0.041	-0.059	0.035	-0.014	-0.000	0.003	0.026	0.033	0.020
-0.299	0.025	-0.916	-0.393	0.129	-0.910	0.320	0.010	-0.045	0.034	-0.020	-0.001	0.002	0.026	0.034	0.023
-0.322	0.033	-0.936	-0.392	0.134	-0.910	0.311	-0.028	-0.033	0.010	-0.018	-0.020	0.024	0.019	0.016	0.026
-0.314	0.041	-0.924	-0.392	0.139	-0.910	0.275	-0.021	-0.033	0.017	-0.015	-0.008	0.014	0.011	0.029	0.023
-0.303	0.048	-0.928	-0.392	0.144	-0.909	0.256	0.043	-0.042	0.028	-0.012	-0.013	0.001	0.004	0.028	0.020
-0.310	0.060	-0.920	-0.392	0.149	-0.908	0.239	0.005	-0.045	0.020	-0.005	-0.005	0.006	0.007	0.037	0.021
-0.318	0.072	-0.928	-0.392	0.152	-0.907	0.214	0.020	-0.041	0.012	0.002	-0.013	0.008	0.016	0.031	0.016
-0.314	0.091	-0.924	-0.393	0.157	-0.906	0.217	0.071	-0.049	0.017	0.017	-0.010	0.001	0.034	0.036	0.012
-0.337	0.079	-0.924	-0.391	0.160	-0.906	0.207	-0.069	-0.027	-0.008	0.002	-0.009	0.022	0.022	0.037	0.010
-0.326	0.083	-0.932	-0.391	0.164	-0.906	0.202	-0.004	-0.030	0.003	0.002	-0.018	0.012	0.025	0.031	0.011
-0.322	0.087	-0.932	-0.390	0.168	-0.905	0.200	-0.034	-0.032	0.005	0.002	-0.018	0.009	0.027	0.033	0.009
-0.310	0.087	-0.932	-0.390	0.171	-0.905	0.166	0.033	-0.029	0.017	-0.001	-0.018	0.002	0.026	0.036	0.016
-0.326	0.102	-0.940	-0.388	0.173	-0.905	0.151	-0.141	-0.010	-0.001	0.012	-0.025	0.016	0.041	0.031	0.017
-0.295	0.091	-0.924	-0.388	0.176	-0.905	0.153	0.029	-0.050	0.030	-0.003	-0.010	0.011	0.029	0.050	0.015
-0.322	0.087	-0.948	-0.388	0.179	-0.904	0.129	0.019	-0.050	0.002	-0.009	-0.034	0.019	0.024	0.028	0.009
-0.330	0.091	-0.940	-0.386	0.181	-0.905	0.143	-0.078	-0.055	-0.007	-0.008	-0.026	0.032	0.027	0.039	0.006
-0.337	0.114	-0.932	-0.385	0.184	-0.905	0.125	-0.052	-0.062	-0.016	0.013	-0.018	0.045	0.050	0.050	0.001
-0.337	0.110	-0.940	-0.382	0.187	-0.905	0.155	-0.108	-0.078	-0.019	0.006	-0.025	0.051	0.046	0.044	-0.002
-0.310	0.118	-0.924	-0.380	0.190	-0.905	0.132	-0.079	-0.071	0.006	0.011	-0.009	0.030	0.053	0.062	0.004
-0.326	0.126	-0.940	-0.379	0.192	-0.905	0.130	-0.068	-0.075	-0.011	0.016	-0.025	0.050	0.061	0.047	0.010
-0.287	0.129	-0.936	-0.377	0.196	-0.905	0.147	-0.053	-0.076	0.027	0.016	-0.021	0.018	0.065	0.051	0.011
-0.303	0.129	-0.940	-0.376	0.199	-0.905	0.147	-0.016	-0.073	0.010	0.013	-0.025	0.040	0.064	0.046	0.010
-0.322	0.137	-0.944	-0.374	0.201	-0.905	0.123	-0.112	-0.058	-0.011	0.019	-0.028	0.065	0.071	0.042	0.014
-0.314	0.141	-0.944	-0.372	0.203	-0.906	0.103	-0.097	-0.062	-0.006	0.020	-0.028	0.064	0.074	0.042	0.010
-0.291	0.141	-0.916	-0.370	0.205	-0.906	0.066	-0.042	-0.107	0.016	0.018	-0.000	0.046	0.073	0.068	0.005
-0.291	0.137	-0.916	-0.370	0.206	-0.906	0.029	-0.002	-0.106	0.015	0.013	-0.000	0.052	0.069	0.067	0.008
-0.310	0.129	-0.901	-0.370	0.207	-0.906	0.029	0.042	-0.109	-0.004	0.004	0.015	0.078	0.061	0.081	0.008
-0.283	0.141	-0.897	-0.369	0.208	-0.906	0.015	-0.003	-0.088	0.023	0.015	0.019	0.057	0.072	0.083	0.006
-0.303	0.110	-0.909	-0.371	0.209	-0.905	0.060	0.129	-0.060	0.006	-0.017	0.006	0.082	0.041	0.069	0.007
-0.303	0.110	-0.909	-0.373	0.210	-0.904	0.059	0.115	-0.025	0.008	-0.018	0.005	0.089	0.041	0.066	0.015
-0.307	0.114	-0.952	-0.375	0.211	-0.903	0.056	0.112	-0.014	0.006	-0.015	-0.039	0.099	0.045	0.020	0.015
-0.295	0.118	-0.952	-0.378	0.211	-0.902	0.019	0.181	-0.038	0.020	-0.011	-0.040	0.094	0.049	0.017	0.020
-0.314	0.106	-0.956	-0.379	0.212	-0.901	0.007	0.084	-0.048	0.002	-0.023	-0.045	0.119	0.038	0.010	0.020
-0.307	0.102	-0.956	-0.381	0.211	-0.900	-0.011	0.149	-0.049	0.012	-0.027	-0.046	0.117	0.034	0.008	0.019
-0.330	0.118	-0.956	-0.383	0.211	-0.899	-0.005	0.120	-0.058	-0.009	-0.011	-0.047	0.145	0.048	0.004	0.019
-0.326	0.126	-0.956	-0.384	0.211	-0.899	-0.037	0.080	-0.077	-0.005	-0.003	-0.047	0.147	0.055	0.001	0.033
-0.299	0.129	-0.952	-0.384	0.211	-0.899	-0.065	0.043	-0.110	0.022	0.001	-0.043	0.126	0.058	0.003	0.051
-0.257	0.114	-0.979	-0.385	0.210	-0.899	-0.072	0.105	-0.151	0.066	-0.014	-0.071	0.091	0.042	0.027	0.067
-0.230	0.118	-0.979	-0.390	0.210	-0.896	-0.057	0.382	-0.191	0.098	-0.010	-0.073	0.070	0.045	0.030	0.073
-0.268	0.102	-0.991	-0.397	0.211	-0.893	-0.027	0.462	-0.202	0.067	-0.026	-0.089	0.114	0.029	0.045	0.064
-0.330	0.079	-0.983	-0.405	0.213	-0.889	0.025	0.527	-0.185	0.014	-0.051	-0.085	0.182	0.005	0.041	0.038
-0.395	0.083	-0.987	-0.411	0.215	-0.886	0.085	0.344	-0.139	-0.046	-0.050	-0.092	0.254	0.007	0.048	0.015
-0.418	0.099	-0.936	-0.414	0.218	-0.884	0.139	0.186	-0.106	-0.066	-0.037	-0.043	0.283	0.022	0.001	0.003
-0.349	0.099	-0.885	-0.415	0.222	-0.882	0.200	0.140	-0.138	0.005	-0.042	0.007	0.220	0.022	0.047	0.002
-0.310	0.114	-0.845	-0.419	0.227	-0.879	0.204	0.259	-0.155	0.047	-0.031	0.043	0.187	0.037	0.083	0.020
-0.303	0.118	-0.842	-0.422	0.231	-0.877	0.171	0.198	-0.132	0.057	-0.031	0.045	0.186	0.041	0.083	0.049
-0.268	0.129	-0.845	-0.427	0.234	-0.873	0.180	0.334	-0.078	0.097	-0.023	0.037	0.157	0.052	0.076	0.066
-0.272	0.129	-0.901	-0.434	0.238	-0.869	0.242	0.451	-0.030	0.101	-0.027	-0.023	0.167	0.051	0.017	0.076
-0.318	0.126	-0.968	-0.439	0.243	-0.865	0.280	0.316	0.034	0.060	-0.035	-0.093	0.219	0.046	0.053	0.086
-0.341	0.129	-0.995	-0.444	0.246	-0.861	0.260	0.271	0.076	0.041	-0.034	-0.124	0.248	0.049	0.083	0.097
-0.341	0.172	-1.011	-0.446	0.247	-0.860	0.130	0.083	0.111	0.043	0.007	-0.141	0.254	0.091	0.102	0.111
-0.295	0.226	-1.023	-0.445	0.246	-0.861	0.015	-0.037	0.090	0.089	0.062	-0.153	0.214	0.144	0.117	0.145
-0.276	0.272	-1.078	-0.444	0.246	-0.862	-0.040	-0.015	0.012	0.107	0.109	-0.207	0.201	0.190	0.176	0.177
-0.191	0.284	-1.121	-0.441	0.245	-0.863	-0.066	-0.120	-0.058	0.189	0.121	-0.249	0.122	0.201	0.222	0.215
-0.210	0.276	-1.129	-0.439	0.244	-0.865	-0.137	-0.038	-0.155	0.167	0.115	-0.255	0.147	0.193	0.233	0.237
-0.157	0.249	-1.102	-0.434	0.243	-0.867	-0.138	-0.143	-0.196	0.217	0.088	-0.226	0.100	0.166	0.209	0.252
-0.187	0.245	-1.098	-0.434	0.244	-0.867	-0.104	0.113	-0.247	0.186	0.084	-0.222	0.136	0.161	0.208	0.233
-0.187	0.245	-1.098	-0.431	0.244	-0.869	-0.073	-0.070	-0.233	0.183	0.083	-0.221	0.143	0.161	0.212	0.207
-0.280	0.253	-1.109	-0.430	0.245	-0.869	-0.091	0.074	-0.246	0.091	0.091	-0.233	0.241	0.168	0.227	0.175
-0.330	0.242	-1.106	-0.425	0.245	-0.872	-0.091	-0.237	-0.213	0.035	0.079	-0.227	0.297	0.157	0.226	0.149
-0.310	0.214	-1.094	-0.419	0.244	-0.874	-0.127	-0.216	-0.210	0.049	0.053	-0.212	0.284	0.130	0.217	0.121
-0.291	0.195	-1.058	-0.413	0.243	-0.878	-0.159	-0.278	-0.215	0.062	0.035	-0.174	0.270	0.110	0.185	0.106
-0.291	0.176	-1.046	-0.406	0.240	-0.882	-0.227	-0.309	-0.193	0.056	0.018	-0.158	0.275	0.091	0.175	0.102
-0.295	0.133	-1.023	-0.398	0.237	-0.886	-0.260	-0.374	-0.163	0.044	-0.021	-0.130	0.285	0.048	0.154	0.097
-0.276	0.129	-1.003	-0.391	0.233	-0.890	-0.249	-0.340	-0.150	0.057	-0.021	-0.107	0.271	0.044	0.137	0.090
-0.257	0.118	-0.991	-0.385	0.230	-0.894	-0.211	-0.304	-0.149	0.069	-0.030	-0.091	0.257	0.033	0.128	0.083
-0.260	0.114	-0.979	-0.377	0.228	-0.898	-0.170	-0.396	-0.154	0.058	-0.031	-0.076	0.266	0.029	0.119	0.074
-0.260	0.099	-0.964	-0.371	0.227	-0.900	-0.120	-0.233	-0.157	0.052	-0.045	-0.057	0.271	0.014	0.106	0.070
-0.276	0.106	-0.956	-0.363	0.226	-0.904	-0.066	-0.414	-0.122	0.029	-0.037	-0.046	0.292	0.021	0.100	0.058
-0.230	0.126	-0.909	-0.360	0.226	-0.905	-0.015	-0.102	-0.115	0.073	-0.018	0.002	0.251	0.041	0.056	0.042
-0.264	0.122	-0.924	-0.357	0.226	-0.906	-0.005	-0.161	-0.054	0.035	-0.022	-0.012	0.290	0.036	0.073	0.037
-0.295	0.137	-0.920	-0.349	0.227	-0.909	0.024	-0.423	-0.020	-0.004	-0.007	-0.005	0.326	0.052	0.072	0.031
-0.241	0.164	-0.912	-0.348	0.227	-0.909	0.035	-0.020	-0.025	0.049	0.020	0.003	0.277	0.078	0.066	0.016
-0.280	0.184	-0.928	-0.346	0.227	-0.910	0.003	-0.142	0.021	0.008	0.039	-0.012	0.321	0.097	0.084	0.010
-0.307	0.153	-0.944	-0.344	0.225	-0.912	-0.100	-0.096	0.023	-0.021	0.011	-0.027	0.354	0.066	0.102	0.011
-0.283	0.160	-0.936	-0.341	0.222	-0.913	-0.140	-0.158	0.023	-0.000	0.021	-0.017	0.336	0.074	0.097	0.005
-0.287	0.187	-0.944	-0.339	0.218	-0.915	-0.190	-0.122	0.021	-0.007	0.052	-0.023	0.344	0.101	0.106	0.001
-0.276	0.153	-0.964	-0.337	0.214	-0.917	-0.221	-0.110	0.046	0.003	0.022	-0.041	0.338	0.066	0.128	-0.003
-0.299	0.137	-0.956	-0.334	0.209	-0.919	-0.219	-0.136	0.069	-0.022	0.011	-0.031	0.365	0.050	0.122	-0.005
-0.314	0.133	-0.948	-0.331	0.204	-0.921	-0.209	-0.226	0.091	-0.042	0.012	-0.021	0.386	0.046	0.116	-0.010
-0.276	0.126	-0.940	-0.326	0.201	-0.924	-0.138	-0.232	0.075	-0.007	0.007	-0.011	0.352	0.038	0.109	-0.019
-0.287	0.126	-0.932	-0.323	0.198	-0.926	-0.143	-0.216	0.064	-0.023	0.011	-0.001	0.369	0.038	0.103	-0.020
-0.287	0.099	-0.924	-0.317	0.194	-0.928	-0.147	-0.330	0.078	-0.028	-0.013	0.009	0.373	0.011	0.097	-0.010
-0.272	0.083	-0.932	-0.313	0.191	-0.930	-0.146	-0.223	0.064	-0.017	-0.025	0.004	0.362	0.005	0.107	-0.006
-0.222	0.052	-0.905	-0.313	0.188	-0.931	-0.120	0.011	0.009	0.033	-0.053	0.032	0.316	0.036	0.082	0.008
-0.222	0.052	-0.905	-0.308	0.185	-0.933	-0.120	-0.242	0.075	0.029	-0.050	0.034	0.321	0.036	0.084	0.011
-0.176	0.033	-0.877	-0.312	0.182	-0.932	-0.129	0.216	0.045	0.079	-0.066	0.061	0.278	0.056	0.057	0.013
-0.268	0.037	-0.944	-0.308	0.179	-0.934	-0.110	-0.214	0.097	-0.017	-0.059	-0.004	0.375	0.053	0.126	0.010
-0.241	0.037	-0.893	-0.308	0.175	-0.935	-0.151	-0.052	0.083	0.009	-0.056	0.048	0.352	0.053	0.077	0.011
-0.233	0.044	-0.920	-0.306	0.172	-0.936	-0.133	-0.089	0.067	0.015	-0.045	0.021	0.350	0.046	0.106	-0.001
-0.226	0.075	-0.924	-0.309	0.169	-0.936	-0.135	0.136	0.044	0.025	-0.011	0.017	0.347	0.016	0.112	-0.000
-0.253	0.064	-0.932	-0.309	0.167	-0.936	-0.100	0.012	0.014	-0.002	-0.020	0.010	0.379	0.029	0.122	-0.002
-0.268	0.052	-0.948	-0.309	0.164	-0.937	-0.105	0.028	0.030	-0.017	-0.029	-0.006	0.399	0.041	0.139	-0.011
-0.264	0.068	-0.924	-0.310	0.163	-0.937	-0.058	0.039	0.015	-0.012	-0.012	0.018	0.400	0.026	0.118	0.007
-0.291	0.083	-0.948	-0.306	0.160	-0.939	-0.117	-0.234	0.034	-0.043	0.006	-0.004	0.432	0.012	0.143	0.048
-0.214	0.044	-1.204	-0.295	0.153	-0.943	-0.384	-0.560	-0.028	0.023	-0.025	-0.256	0.359	0.051	0.401	0.070
-0.110	-0.114	-1.267	-0.275	0.161	-0.948	0.502	-1.008	0.001	0.107	-0.192	-0.314	0.259	0.210	0.466	0.061
-0.103	0.137	-0.909	-0.282	0.157	-0.947	-0.180	0.365	0.149	0.121	0.063	0.043	0.255	0.041	0.108	0.079
-0.384	0.195	-1.247	-0.266	0.151	-0.952	-0.226	-0.861	0.220	-0.175	0.127	-0.290	0.539	0.098	0.448	0.081
-0.203	0.218	-1.113	-0.260	0.145	-0.955	-0.320	-0.325	0.017	-0.000	0.156	-0.154	0.362	0.121	0.315	0.009
-0.133	0.014	-1.141	-0.252	0.145	-0.957	-0.013	-0.413	0.039	0.061	-0.048	-0.179	0.297	0.084	0.343	-0.059
-0.407	0.002	-1.109	-0.244	0.150	-0.958	0.273	-0.385	-0.113	-0.220	-0.065	-0.146	0.574	0.096	0.313	-0.124
-0.514	0.033	-1.157	-0.237	0.163	-0.958	0.611	-0.360	-0.431	-0.335	-0.047	-0.194	0.685	0.066	0.362	-0.197
-0.714	0.029	-1.338	-0.214	0.177	-0.961	0.655	-1.168	-0.562	-0.558	-0.065	-0.372	0.889	0.071	0.545	-0.328
-0.626	0.079	-1.377	-0.192	0.184	-0.964	0.235	-1.010	-0.732	-0.491	-0.022	-0.409	0.804	0.021	0.585	-0.497
-0.803	0.195	-1.287	-0.158	0.183	-0.970	-0.213	-1.701	-0.805	-0.702	0.095	-0.312	0.985	0.094	0.496	-0.693
-1.234	0.481	-1.279	-0.100	0.175	-0.979	-0.513	-3.056	-0.500	-1.191	0.389	-0.295	1.420	0.380	0.490	-0.692
-1.361	0.303	-1.157	-0.026	0.161	-0.987	-0.746	-3.950	-0.126	-1.392	0.226	-0.165	1.551	0.202	0.370	-0.597
-0.376	0.060	-1.082	0.015	0.152	-0.988	-0.429	-2.125	-0.055	-0.448	-0.009	-0.089	0.570	0.042	0.296	-0.508
0.163	0.180	-1.314	0.048	0.149	-0.988	-0.132	-1.610	-0.333	0.057	0.114	-0.322	0.036	0.077	0.531	-0.348
-0.107	0.280	-1.401	0.090	0.147	-0.985	-0.033	-2.027	-0.785	-0.253	0.216	-0.411	0.310	0.177	0.619	-0.044
-0.210	0.133	-1.535	0.146	0.146	-0.978	0.012	-2.834	-0.738	-0.414	0.071	-0.552	0.418	0.030	0.755	0.083
0.374	0.180	-1.531	0.200	0.138	-0.970	-0.256	-2.627	-0.729	0.117	0.125	-0.556	0.162	0.076	0.752	0.096
0.374	0.180	-1.531	0.250	0.135	-0.959	-0.009	-2.542	-0.633	0.067	0.128	-0.568	0.158	0.076	0.753	0.206
0.451	0.211	-1.381	0.307	0.133	-0.942	0.012	-2.910	-0.383	0.087	0.161	-0.434	0.231	0.106	0.605	0.349
0.709	0.145	-1.484	0.363	0.132	-0.922	0.102	-2.953	-0.353	0.289	0.096	-0.557	0.485	0.040	0.708	0.393
0.817	0.052	-1.523	0.422	0.136	-0.896	0.428	-3.139	-0.471	0.338	-0.001	-0.622	0.590	0.052	0.748	0.423
0.905	0.041	-1.397	0.476	0.142	-0.868	0.672	-2.954	-0.624	0.372	-0.018	-0.525	0.676	0.064	0.622	0.426
0.870	0.006	-1.240	0.522	0.146	-0.840	0.692	-2.580	-0.670	0.291	-0.057	-0.395	0.639	0.099	0.465	0.390
0.786	0.041	-1.094	0.572	0.149	-0.807	0.647	-2.868	-0.697	0.157	-0.025	-0.282	0.552	0.064	0.320	0.342
0.909	0.056	-0.936	0.610	0.150	-0.778	0.633	-2.278	-0.718	0.241	-0.011	-0.154	0.673	0.049	0.163	0.290
0.951	0.079	-0.901	0.647	0.152	-0.747	0.726	-2.258	-0.653	0.247	0.010	-0.149	0.713	0.026	0.128	0.249
0.970	0.214	-0.861	0.680	0.155	-0.717	0.770	-2.105	-0.642	0.233	0.143	-0.140	0.729	0.109	0.089	0.225
0.928	0.214	-0.830	0.708	0.158	-0.689	0.891	-1.785	-0.736	0.163	0.140	-0.136	0.684	0.109	0.058	0.184
0.886	0.137	-0.755	0.733	0.160	-0.661	1.064	-1.729	-0.801	0.095	0.060	-0.090	0.639	0.031	0.016	0.142
0.882	0.060	-0.652	0.760	0.164	-0.629	1.250	-1.847	-0.816	0.065	-0.020	-0.019	0.633	0.047	0.118	0.108
0.924	0.041	-0.581	0.785	0.170	-0.596	1.312	-1.830	-0.628	0.082	-0.046	0.019	0.672	0.067	0.188	0.079
0.974	0.072	-0.526	0.799	0.175	-0.575	1.251	-1.029	-0.539	0.118	-0.020	0.053	0.720	0.037	0.244	0.064
0.940	0.044	-0.518	0.816	0.182	-0.548	0.993	-1.436	-0.262	0.066	-0.054	0.034	0.683	0.065	0.253	0.062
0.982	0.010	-0.400	0.824	0.187	-0.535	0.942	-0.560	-0.299	0.101	-0.093	0.139	0.723	0.100	0.371	0.035
0.990	-0.083	-0.408	0.832	0.185	-0.523	0.330	-0.647	-0.253	0.100	-0.185	0.119	0.729	0.193	0.363	0.025
0.874	-0.052	-0.384	0.837	0.182	-0.516	0.221	-0.317	-0.294	-0.020	-0.150	0.136	0.611	0.163	0.386	-0.014
1.009	0.010	-0.337	0.841	0.180	-0.510	0.439	-0.254	-0.353	0.111	-0.087	0.177	0.744	0.102	0.434	0.000
0.786	0.044	-0.388	0.847	0.178	-0.501	0.415	-0.419	-0.365	-0.118	-0.050	0.117	0.519	0.068	0.383	0.000
0.736	0.129	-0.317	0.850	0.178	-0.495	0.670	-0.189	-0.392	-0.171	0.035	0.182	0.467	0.017	0.455	0.000
Avg ODBA	1.492
Vec ODBA	1.038
Avg ELBA	0.567
Avg EPBA	0.164
Speed	ODBA	VeDBA	ELBA	EPBA	StrkSpGn	StrSpGn_L	ISI
4.500	1.492	1.038	0.567	0.164	0.504	0.440	4.493
MeanPeak	0.051437
MeanLong	0.044850
MeanISI	4.492500
