# Supplementary material for: Averaged Propulsive Body Acceleration (APBA) Can Be Calculated from Biologging Tags That Incorporate Gyroscopes and Accelerometers to Estimate Swimming Speed, Hydrodynamic Drag and Energy Expenditure for Steller Sea Lions
Source: PLoS One. 2016 Jun 10;11(6):e0157326. doi: 10.1371/journal.pone.0157326 (PMC4902303; doi:10.1371/journal.pone.0157326)
Supplement: S4 Data — Same components as S2. (ZIP) [file pone.0157326.s004.zip › SitkaNov_18/sitka6_1470_4.csv]

rawAx	rawAy	rawAz	gravX	gravY	gravZ	gyrX	gyrY	gyrZ	estAx	estAy	estAz	odbX	odbY	odbZ	spk
-0.357	-0.609	-0.668	-0.412	-0.562	-0.717	-0.044	0.014	0.025	-0.009	0.020	0.033	0.039	0.090	0.065	-0.077
-0.349	-0.643	-0.554	-0.411	-0.566	-0.715	-0.192	-0.086	0.022	-0.003	-0.012	0.146	0.046	0.123	0.180	-0.051
-0.453	-0.686	-0.668	-0.414	-0.567	-0.712	-0.038	0.259	0.027	-0.103	-0.053	0.029	0.059	0.163	0.066	-0.034
-0.337	-0.643	-0.715	-0.411	-0.570	-0.712	-0.131	-0.127	0.142	0.009	-0.007	-0.019	0.055	0.119	0.019	-0.051
-0.326	-0.574	-0.593	-0.413	-0.575	-0.706	-0.280	0.280	0.111	0.023	0.067	0.098	0.064	0.047	0.142	-0.061
-0.460	-0.732	-0.723	-0.403	-0.577	-0.710	-0.115	-0.706	0.055	-0.122	-0.089	-0.028	0.072	0.204	0.013	-0.050
-0.460	-0.732	-0.723	-0.405	-0.572	-0.714	0.327	0.033	-0.151	-0.120	-0.094	-0.025	0.073	0.202	0.013	-0.067
-0.422	-0.566	-0.767	-0.409	-0.572	-0.710	0.003	0.396	0.100	-0.077	0.072	-0.072	0.036	0.034	0.030	-0.051
-0.410	-0.609	-0.668	-0.408	-0.574	-0.709	-0.079	0.011	0.101	-0.067	0.032	0.026	0.027	0.074	0.070	-0.070
-0.249	-0.636	-0.605	-0.414	-0.577	-0.704	-0.172	0.460	0.014	0.101	0.008	0.083	0.132	0.099	0.134	-0.040
-0.510	-0.744	-0.542	-0.414	-0.579	-0.703	-0.066	-0.036	-0.020	-0.161	-0.099	0.145	0.131	0.205	0.198	-0.041
-0.295	-0.717	-0.684	-0.414	-0.578	-0.703	0.126	0.075	0.048	0.055	-0.073	0.004	0.082	0.176	0.057	-0.051
-0.445	-0.682	-0.775	-0.419	-0.577	-0.701	0.059	0.346	0.056	-0.091	-0.039	-0.089	0.071	0.139	0.033	-0.068
-0.472	-0.593	-0.676	-0.414	-0.581	-0.701	-0.208	-0.331	0.043	-0.123	0.054	0.010	0.100	0.048	0.067	-0.030
-0.387	-0.601	-0.723	-0.412	-0.584	-0.699	-0.207	-0.036	0.063	-0.040	0.049	-0.040	0.019	0.054	0.021	-0.055
-0.330	-0.639	-0.621	-0.412	-0.581	-0.702	0.198	-0.062	-0.079	0.018	0.007	0.066	0.036	0.090	0.124	-0.047
-0.384	-0.728	-0.577	-0.408	-0.577	-0.708	0.315	-0.337	-0.049	-0.040	-0.086	0.115	0.020	0.176	0.169	-0.038
-0.337	-0.740	-0.633	-0.406	-0.577	-0.709	0.085	-0.022	0.103	0.005	-0.097	0.061	0.024	0.186	0.115	-0.037
-0.426	-0.724	-0.719	-0.404	-0.577	-0.710	0.039	-0.063	0.092	-0.086	-0.082	-0.025	0.068	0.169	0.030	-0.052
-0.368	-0.674	-0.700	-0.408	-0.577	-0.707	-0.015	0.288	-0.022	-0.024	-0.031	-0.008	0.013	0.117	0.051	-0.051
-0.430	-0.601	-0.696	-0.409	-0.578	-0.707	-0.029	-0.007	-0.026	-0.085	0.043	-0.004	0.078	0.041	0.056	-0.050
-0.391	-0.620	-0.625	-0.403	-0.572	-0.714	0.398	-0.403	-0.034	-0.052	0.018	0.074	0.042	0.059	0.129	-0.049
-0.310	-0.612	-0.613	-0.399	-0.567	-0.721	0.372	-0.264	0.061	0.024	0.021	0.092	0.035	0.049	0.142	-0.058
-0.380	-0.628	-0.641	-0.394	-0.565	-0.725	0.250	-0.209	0.150	-0.050	0.003	0.069	0.037	0.063	0.116	-0.049
-0.368	-0.678	-0.637	-0.392	-0.564	-0.727	0.163	-0.044	0.145	-0.041	-0.048	0.075	0.031	0.112	0.121	-0.034
-0.357	-0.663	-0.700	-0.390	-0.562	-0.729	0.198	-0.045	0.044	-0.030	-0.035	0.014	0.022	0.095	0.060	-0.026
-0.310	-0.628	-0.696	-0.387	-0.557	-0.735	0.356	-0.234	-0.000	0.012	-0.005	0.024	0.020	0.060	0.065	-0.018
-0.295	-0.554	-0.723	-0.391	-0.551	-0.738	0.459	0.313	0.022	0.032	0.062	-0.001	0.031	0.014	0.039	-0.009
-0.345	-0.531	-0.711	-0.384	-0.545	-0.745	0.419	-0.413	0.076	-0.025	0.079	0.019	0.023	0.038	0.051	-0.010
-0.322	-0.543	-0.688	-0.387	-0.543	-0.745	0.181	0.292	0.108	0.001	0.066	0.042	0.004	0.027	0.076	-0.017
-0.318	-0.566	-0.601	-0.384	-0.543	-0.746	0.106	-0.036	0.200	0.002	0.043	0.130	0.004	0.005	0.164	-0.037
-0.337	-0.647	-0.688	-0.383	-0.539	-0.750	0.336	-0.030	0.018	-0.018	-0.043	0.047	0.027	0.075	0.078	-0.046
-0.376	-0.647	-0.672	-0.389	-0.534	-0.751	0.342	0.306	-0.064	-0.051	-0.048	0.063	0.070	0.075	0.095	-0.058
-0.414	-0.589	-0.763	-0.387	-0.527	-0.757	0.429	-0.159	-0.035	-0.092	0.003	-0.022	0.114	0.018	0.006	-0.062
-0.414	-0.589	-0.763	-0.393	-0.522	-0.757	0.275	0.374	-0.078	-0.085	-0.001	-0.022	0.119	0.017	0.008	-0.064
-0.387	-0.520	-0.708	-0.395	-0.524	-0.754	-0.072	0.201	0.063	-0.056	0.070	0.030	0.096	0.053	0.066	-0.076
-0.337	-0.535	-0.625	-0.397	-0.526	-0.752	-0.110	0.139	0.036	-0.005	0.056	0.111	0.049	0.038	0.150	-0.078
-0.430	-0.562	-0.609	-0.400	-0.526	-0.751	-0.013	0.094	-0.079	-0.095	0.029	0.125	0.145	0.012	0.167	-0.071
-0.360	-0.601	-0.562	-0.396	-0.525	-0.753	0.008	-0.288	-0.105	-0.029	-0.010	0.174	0.080	0.026	0.216	-0.094
-0.330	-0.686	-0.589	-0.407	-0.519	-0.752	0.404	0.586	-0.164	0.010	-0.102	0.145	0.051	0.111	0.190	-0.105
-0.499	-0.690	-0.664	-0.406	-0.513	-0.757	0.401	-0.120	-0.046	-0.162	-0.112	0.075	0.222	0.115	0.114	-0.082
-0.395	-0.616	-0.621	-0.405	-0.507	-0.761	0.393	-0.076	-0.047	-0.059	-0.044	0.122	0.121	0.041	0.156	-0.102
-0.333	-0.589	-0.652	-0.418	-0.501	-0.758	0.357	0.764	-0.123	0.015	-0.023	0.087	0.060	0.013	0.123	-0.097
-0.522	-0.574	-0.684	-0.409	-0.502	-0.762	-0.034	-0.588	0.048	-0.182	-0.006	0.060	0.251	0.003	0.090	-0.070
-0.341	-0.551	-0.696	-0.412	-0.502	-0.760	-0.026	0.220	-0.009	0.002	0.017	0.045	0.072	0.027	0.076	-0.064
-0.387	-0.531	-0.711	-0.423	-0.504	-0.753	-0.190	0.663	-0.106	-0.033	0.039	0.022	0.119	0.046	0.059	-0.077
-0.407	-0.504	-0.696	-0.418	-0.508	-0.754	-0.185	-0.309	0.031	-0.057	0.069	0.037	0.138	0.072	0.074	-0.047
-0.445	-0.473	-0.751	-0.420	-0.508	-0.752	-0.129	0.052	-0.107	-0.094	0.101	-0.020	0.175	0.103	0.018	-0.045
-0.376	-0.450	-0.688	-0.418	-0.510	-0.752	-0.130	-0.194	-0.094	-0.026	0.125	0.043	0.105	0.126	0.079	-0.043
-0.345	-0.404	-0.688	-0.424	-0.507	-0.750	0.062	0.331	-0.165	0.011	0.168	0.040	0.072	0.173	0.079	-0.025
-0.368	-0.504	-0.684	-0.424	-0.505	-0.752	0.085	-0.127	-0.160	-0.012	0.065	0.046	0.094	0.073	0.083	-0.030
-0.310	-0.496	-0.660	-0.426	-0.506	-0.750	-0.120	0.070	-0.063	0.048	0.074	0.067	0.036	0.081	0.107	-0.010
-0.472	-0.589	-0.719	-0.425	-0.508	-0.749	-0.166	-0.088	-0.076	-0.114	-0.017	0.006	0.199	0.011	0.049	-0.016
-0.283	-0.562	-0.692	-0.428	-0.514	-0.743	-0.493	0.101	-0.156	0.078	0.017	0.028	0.011	0.016	0.077	-0.029
-0.418	-0.612	-0.751	-0.436	-0.522	-0.733	-0.570	0.449	-0.156	-0.048	-0.026	-0.041	0.147	0.035	0.019	-0.018
-0.510	-0.636	-0.814	-0.438	-0.529	-0.727	-0.633	-0.036	-0.211	-0.138	-0.042	-0.111	0.240	0.058	0.044	0.009
-0.360	-0.643	-0.853	-0.447	-0.536	-0.716	-0.676	0.472	-0.296	0.021	-0.042	-0.162	0.090	0.066	0.083	0.002
-0.422	-0.667	-0.849	-0.458	-0.541	-0.705	-0.622	0.464	-0.439	-0.029	-0.061	-0.168	0.153	0.090	0.079	-0.020
-0.491	-0.667	-0.960	-0.478	-0.548	-0.687	-0.722	1.110	-0.404	-0.079	-0.054	-0.297	0.223	0.090	0.190	-0.080
-0.641	-0.721	-0.865	-0.480	-0.553	-0.681	-0.530	-0.038	-0.218	-0.227	-0.103	-0.208	0.376	0.144	0.095	-0.122
-0.864	-0.717	-0.735	-0.476	-0.557	-0.681	-0.374	-0.387	-0.094	-0.453	-0.096	-0.078	0.601	0.141	0.036	-0.158
-0.584	-0.539	-0.727	-0.473	-0.558	-0.682	-0.128	-0.284	-0.034	-0.175	0.084	-0.069	0.321	0.038	0.044	-0.146
-0.584	-0.539	-0.727	-0.465	-0.556	-0.689	0.086	-0.683	-0.066	-0.184	0.082	-0.062	0.324	0.038	0.045	-0.102
-0.376	-0.589	-0.873	-0.459	-0.554	-0.694	-0.037	-0.579	-0.249	0.018	0.029	-0.202	0.116	0.013	0.099	0.028
-0.368	-0.694	-0.885	-0.447	-0.555	-0.701	-0.280	-1.083	-0.322	0.014	-0.074	-0.207	0.111	0.118	0.110	0.109
-0.187	-0.786	-0.940	-0.441	-0.558	-0.703	-0.402	-0.616	-0.356	0.189	-0.164	-0.261	0.067	0.212	0.164	0.183
-0.199	-0.736	-1.023	-0.429	-0.561	-0.708	-0.325	-1.013	-0.246	0.165	-0.111	-0.338	0.054	0.163	0.245	0.215
-0.233	-0.667	-1.046	-0.412	-0.560	-0.719	-0.088	-1.288	-0.201	0.113	-0.042	-0.351	0.018	0.095	0.268	0.277
-0.195	-0.616	-1.078	-0.390	-0.559	-0.732	-0.030	-1.602	-0.174	0.130	0.007	-0.369	0.055	0.047	0.298	0.320
-0.022	-0.651	-1.141	-0.365	-0.555	-0.747	0.170	-1.728	-0.169	0.278	-0.032	-0.416	0.225	0.083	0.361	0.394
0.117	-0.605	-1.117	-0.327	-0.551	-0.768	0.299	-2.382	0.016	0.379	0.010	-0.372	0.362	0.038	0.336	0.476
0.370	-0.605	-1.003	-0.297	-0.548	-0.782	0.221	-1.736	0.108	0.602	0.007	-0.244	0.614	0.040	0.221	0.543
0.405	-0.667	-0.972	-0.273	-0.548	-0.790	0.099	-1.233	0.188	0.613	-0.055	-0.203	0.647	0.104	0.188	0.582
0.347	-0.647	-1.027	-0.251	-0.552	-0.795	-0.158	-1.105	0.252	0.534	-0.031	-0.254	0.588	0.086	0.243	0.552
0.351	-0.616	-1.078	-0.244	-0.558	-0.793	-0.290	-0.208	0.222	0.530	0.005	-0.307	0.590	0.057	0.293	0.499
0.113	-0.624	-0.999	-0.223	-0.561	-0.797	-0.079	-0.949	0.354	0.271	0.000	-0.224	0.350	0.066	0.214	0.408
0.197	-0.682	-0.924	-0.220	-0.562	-0.797	0.005	0.088	0.314	0.352	-0.056	-0.149	0.433	0.126	0.139	0.336
0.013	-0.655	-0.853	-0.216	-0.566	-0.796	-0.118	0.028	0.317	0.163	-0.026	-0.079	0.247	0.101	0.067	0.247
0.059	-0.609	-0.885	-0.200	-0.568	-0.798	-0.041	-0.721	0.331	0.193	0.022	-0.108	0.292	0.057	0.097	0.198
0.017	-0.609	-0.810	-0.196	-0.570	-0.798	-0.051	-0.025	0.260	0.147	0.024	-0.034	0.249	0.058	0.021	0.136
-0.014	-0.659	-0.688	-0.196	-0.573	-0.796	-0.123	0.246	0.306	0.116	-0.022	0.086	0.217	0.111	0.102	0.108
-0.072	-0.628	-0.806	-0.195	-0.573	-0.796	0.126	0.208	0.309	0.058	0.008	-0.031	0.157	0.082	0.015	0.053
-0.076	-0.639	-0.763	-0.190	-0.576	-0.795	-0.106	-0.060	0.397	0.048	-0.000	0.011	0.152	0.097	0.028	0.017
-0.226	-0.732	-0.830	-0.204	-0.576	-0.791	0.039	1.000	0.152	-0.088	-0.093	-0.059	0.000	0.192	0.038	-0.040
-0.218	-0.724	-0.897	-0.199	-0.580	-0.790	-0.161	-0.120	0.279	-0.085	-0.081	-0.128	0.006	0.187	0.103	-0.069
-0.384	-0.717	-0.818	-0.206	-0.582	-0.787	-0.074	0.528	0.147	-0.244	-0.072	-0.052	0.160	0.182	0.024	-0.106
-0.222	-0.717	-0.786	-0.195	-0.586	-0.787	-0.150	-0.473	0.279	-0.093	-0.068	-0.021	0.000	0.184	0.009	-0.100
-0.264	-0.651	-0.704	-0.191	-0.589	-0.785	-0.175	-0.185	0.130	-0.140	0.001	0.061	0.044	0.121	0.093	-0.107
-0.107	-0.628	-0.656	-0.183	-0.591	-0.786	-0.044	-0.412	0.113	0.010	0.026	0.109	0.112	0.100	0.142	-0.063
-0.145	-0.659	-0.664	-0.173	-0.592	-0.787	-0.045	-0.517	0.114	-0.038	-0.003	0.102	0.072	0.134	0.135	-0.065
-0.083	-0.748	-0.692	-0.185	-0.591	-0.785	0.093	0.791	-0.004	0.035	-0.093	0.073	0.132	0.225	0.108	-0.048
-0.195	-0.744	-0.727	-0.184	-0.591	-0.785	0.071	0.097	0.246	-0.078	-0.089	0.038	0.019	0.223	0.074	-0.050
-0.149	-0.663	-0.656	-0.183	-0.592	-0.785	0.020	0.128	0.248	-0.033	-0.007	0.108	0.065	0.144	0.147	-0.066
-0.130	-0.694	-0.688	-0.186	-0.588	-0.788	0.362	0.308	0.187	-0.011	-0.043	0.080	0.083	0.177	0.117	-0.075
-0.241	-0.585	-0.676	-0.179	-0.586	-0.790	0.148	-0.248	0.244	-0.129	0.064	0.095	0.031	0.071	0.130	-0.084
-0.122	-0.616	-0.672	-0.183	-0.585	-0.791	0.132	0.284	0.071	-0.006	0.032	0.099	0.087	0.104	0.135	-0.066
-0.226	-0.655	-0.727	-0.173	-0.581	-0.795	0.250	-0.567	0.055	-0.120	-0.010	0.049	0.018	0.145	0.081	-0.049
-0.068	-0.690	-0.763	-0.164	-0.582	-0.797	0.018	-0.401	0.171	0.029	-0.045	0.015	0.139	0.182	0.048	-0.042
-0.049	-0.632	-0.755	-0.175	-0.581	-0.795	0.049	0.665	-0.043	0.059	0.013	0.021	0.156	0.127	0.057	-0.041
-0.210	-0.674	-0.715	-0.178	-0.580	-0.795	0.094	0.195	0.026	-0.100	-0.031	0.061	0.007	0.172	0.097	-0.017
-0.141	-0.643	-0.739	-0.181	-0.581	-0.794	-0.025	0.191	0.026	-0.028	0.001	0.036	0.061	0.143	0.075	-0.044
-0.126	-0.636	-0.778	-0.186	-0.579	-0.794	0.095	0.312	-0.070	-0.007	0.007	-0.003	0.076	0.138	0.038	-0.071
-0.214	-0.655	-0.711	-0.185	-0.575	-0.797	0.218	-0.162	-0.096	-0.097	-0.016	0.067	0.014	0.160	0.106	-0.046
-0.195	-0.682	-0.771	-0.170	-0.576	-0.799	-0.037	-0.909	0.053	-0.093	-0.042	0.011	0.004	0.189	0.048	-0.046
-0.076	-0.663	-0.739	-0.177	-0.576	-0.798	0.036	0.405	-0.061	0.033	-0.024	0.042	0.122	0.172	0.081	-0.059
-0.133	-0.589	-0.735	-0.179	-0.571	-0.801	0.301	0.113	-0.048	-0.023	0.045	0.049	0.063	0.102	0.086	-0.075
-0.133	-0.612	-0.641	-0.174	-0.567	-0.805	0.273	-0.268	0.069	-0.028	0.018	0.147	0.061	0.128	0.182	-0.064
-0.280	-0.663	-0.711	-0.168	-0.566	-0.807	0.104	-0.343	0.025	-0.180	-0.034	0.079	0.087	0.180	0.112	-0.070
-0.153	-0.663	-0.845	-0.169	-0.561	-0.810	0.277	0.011	-0.069	-0.052	-0.038	-0.052	0.039	0.182	0.021	-0.107
-0.099	-0.570	-0.739	-0.172	-0.556	-0.813	0.355	0.204	0.054	0.004	0.049	0.058	0.092	0.092	0.087	-0.087
-0.341	-0.682	-0.775	-0.176	-0.552	-0.815	0.259	0.295	0.089	-0.234	-0.067	0.024	0.152	0.207	0.054	-0.073
-0.045	-0.694	-0.743	-0.162	-0.548	-0.821	0.323	-0.732	0.101	0.049	-0.083	0.061	0.143	0.221	0.087	-0.066
-0.226	-0.628	-0.790	-0.172	-0.541	-0.823	0.423	0.555	-0.053	-0.123	-0.024	0.017	0.038	0.158	0.041	-0.077
-0.087	-0.609	-0.786	-0.167	-0.537	-0.827	0.303	-0.213	0.134	0.011	-0.009	0.025	0.098	0.141	0.046	-0.034
-0.164	-0.585	-0.767	-0.177	-0.533	-0.828	0.259	0.618	0.027	-0.057	0.010	0.045	0.021	0.120	0.067	-0.073
-0.095	-0.628	-0.767	-0.170	-0.527	-0.833	0.358	-0.394	-0.017	0.006	-0.038	0.050	0.089	0.165	0.069	-0.081
-0.283	-0.678	-0.838	-0.162	-0.520	-0.839	0.463	-0.504	0.011	-0.191	-0.096	-0.014	0.101	0.218	0.000	-0.066
-0.230	-0.512	-0.759	-0.156	-0.516	-0.842	0.215	-0.344	0.039	-0.143	0.067	0.068	0.048	0.055	0.080	-0.087
0.009	-0.589	-0.771	-0.164	-0.513	-0.842	0.173	0.482	-0.005	0.103	-0.013	0.057	0.190	0.135	0.069	-0.072
-0.249	-0.647	-0.759	-0.157	-0.506	-0.848	0.462	-0.436	-0.008	-0.162	-0.079	0.074	0.069	0.195	0.082	-0.070
-0.010	-0.616	-0.810	-0.160	-0.496	-0.853	0.580	0.142	-0.094	0.079	-0.057	0.029	0.169	0.167	0.032	-0.033
-0.264	-0.554	-0.857	-0.152	-0.492	-0.857	0.259	-0.402	0.139	-0.183	0.000	-0.015	0.086	0.107	0.014	-0.077
-0.041	-0.535	-0.818	-0.154	-0.487	-0.860	0.314	0.121	-0.053	0.043	0.014	0.027	0.136	0.090	0.027	-0.017
-0.210	-0.585	-0.798	-0.144	-0.480	-0.865	0.448	-0.566	0.022	-0.137	-0.043	0.053	0.034	0.143	0.049	-0.063
0.067	-0.597	-0.806	-0.159	-0.471	-0.868	0.533	0.836	-0.074	0.155	-0.064	0.048	0.242	0.157	0.042	-0.041
-0.287	-0.570	-0.932	-0.151	-0.467	-0.871	0.218	-0.388	0.128	-0.207	-0.040	-0.075	0.113	0.132	0.083	-0.047
-0.118	-0.477	-0.826	-0.146	-0.465	-0.873	0.166	-0.306	0.043	-0.043	0.050	0.034	0.056	0.042	0.025	-0.038
-0.049	-0.473	-0.786	-0.146	-0.455	-0.878	0.521	-0.036	-0.135	0.026	0.044	0.078	0.125	0.040	0.065	-0.088
-0.153	-0.516	-0.775	-0.153	-0.444	-0.883	0.630	0.332	-0.084	-0.071	-0.009	0.095	0.021	0.084	0.078	-0.049
-0.191	-0.581	-0.842	-0.139	-0.440	-0.887	0.279	-0.725	0.108	-0.124	-0.079	0.032	0.018	0.152	0.013	-0.060
-0.049	-0.554	-0.897	-0.147	-0.435	-0.888	0.298	0.430	-0.078	0.027	-0.057	-0.022	0.123	0.126	0.041	-0.078
-0.203	-0.508	-0.893	-0.150	-0.428	-0.891	0.399	0.116	-0.087	-0.124	-0.018	-0.015	0.032	0.082	0.036	-0.063
-0.176	-0.439	-0.885	-0.148	-0.419	-0.896	0.498	-0.167	-0.102	-0.100	0.042	-0.002	0.006	0.015	0.027	-0.060
-0.068	-0.388	-0.818	-0.144	-0.407	-0.902	0.617	-0.224	-0.078	0.004	0.081	0.071	0.100	0.033	0.041	-0.089
-0.149	-0.469	-0.786	-0.141	-0.398	-0.906	0.527	-0.171	-0.013	-0.080	-0.009	0.107	0.018	0.050	0.074	-0.099
-0.168	-0.489	-0.818	-0.146	-0.395	-0.907	0.171	0.238	0.000	-0.095	-0.031	0.076	0.002	0.071	0.043	-0.074
-0.245	-0.516	-0.873	-0.149	-0.393	-0.907	0.129	0.131	-0.052	-0.169	-0.061	0.022	0.080	0.100	0.010	-0.080
-0.037	-0.535	-0.909	-0.143	-0.386	-0.911	0.423	-0.302	-0.059	0.033	-0.087	-0.009	0.126	0.121	0.044	-0.077
-0.130	-0.400	-0.936	-0.140	-0.375	-0.916	0.570	-0.233	-0.082	-0.063	0.037	-0.032	0.033	0.013	0.070	-0.055
-0.191	-0.334	-0.928	-0.149	-0.365	-0.919	0.502	0.447	-0.069	-0.115	0.093	-0.021	0.029	0.076	0.060	-0.032
-0.041	-0.342	-0.830	-0.143	-0.361	-0.921	0.251	-0.253	0.054	0.029	0.081	0.080	0.119	0.066	0.040	-0.064
-0.072	-0.427	-0.802	-0.131	-0.360	-0.924	0.094	-0.640	-0.017	-0.014	-0.006	0.110	0.087	0.021	0.069	-0.039
-0.183	-0.504	-0.857	-0.143	-0.358	-0.923	0.115	0.593	-0.139	-0.113	-0.085	0.054	0.025	0.100	0.015	-0.006
-0.007	-0.466	-0.940	-0.151	-0.346	-0.926	0.588	0.384	-0.201	0.071	-0.058	-0.026	0.150	0.063	0.067	-0.001
-0.007	-0.466	-0.940	-0.145	-0.336	-0.931	0.569	-0.369	-0.073	0.064	-0.068	-0.021	0.149	0.064	0.066	-0.003
-0.057	-0.326	-0.944	-0.152	-0.331	-0.932	0.293	0.394	0.019	0.021	0.066	-0.024	0.098	0.073	0.069	0.008
-0.130	-0.299	-0.881	-0.151	-0.327	-0.933	0.182	-0.004	0.059	-0.053	0.089	0.041	0.024	0.099	0.005	-0.019
-0.114	-0.404	-0.834	-0.152	-0.324	-0.934	0.165	0.018	-0.052	-0.037	-0.018	0.089	0.038	0.006	0.043	-0.057
-0.118	-0.450	-0.845	-0.152	-0.318	-0.936	0.330	-0.008	-0.152	-0.040	-0.070	0.079	0.034	0.054	0.032	-0.065
-0.203	-0.435	-0.920	-0.148	-0.308	-0.940	0.540	-0.284	-0.033	-0.130	-0.065	0.009	0.052	0.039	0.041	-0.055
-0.091	-0.423	-0.940	-0.148	-0.296	-0.943	0.639	0.022	-0.103	-0.017	-0.065	-0.007	0.059	0.029	0.060	-0.053
-0.114	-0.388	-0.991	-0.154	-0.292	-0.944	0.251	0.327	0.089	-0.035	-0.035	-0.058	0.035	0.005	0.110	-0.057
-0.172	-0.357	-1.035	-0.155	-0.286	-0.946	0.339	0.098	0.063	-0.092	-0.010	-0.100	0.024	0.034	0.153	-0.031
-0.180	-0.288	-0.972	-0.150	-0.285	-0.947	0.057	-0.259	0.120	-0.105	0.059	-0.035	0.032	0.102	0.089	-0.042
-0.076	-0.303	-0.948	-0.154	-0.280	-0.947	0.251	0.225	-0.057	0.003	0.038	-0.011	0.071	0.085	0.065	-0.044
-0.145	-0.276	-0.905	-0.158	-0.271	-0.950	0.491	0.174	-0.146	-0.062	0.056	0.035	0.001	0.110	0.021	-0.052
-0.083	-0.272	-0.889	-0.157	-0.263	-0.952	0.421	-0.103	-0.084	-0.002	0.051	0.053	0.061	0.112	0.005	-0.053
-0.157	-0.315	-0.861	-0.162	-0.250	-0.955	0.653	0.276	-0.099	-0.070	-0.004	0.083	0.013	0.068	0.023	-0.046
-0.133	-0.369	-0.853	-0.148	-0.240	-0.959	0.563	-0.738	0.057	-0.061	-0.068	0.096	0.009	0.012	0.030	-0.058
-0.007	-0.357	-0.869	-0.152	-0.234	-0.960	0.321	0.254	0.070	0.070	-0.062	0.081	0.134	0.021	0.015	-0.079
-0.222	-0.354	-0.944	-0.162	-0.230	-0.960	0.278	0.527	0.045	-0.136	-0.063	0.005	0.085	0.022	0.059	-0.038
-0.207	-0.365	-0.956	-0.146	-0.229	-0.962	0.073	-0.802	0.136	-0.137	-0.075	-0.004	0.072	0.009	0.070	-0.046
0.032	-0.307	-0.979	-0.159	-0.228	-0.961	0.051	0.681	-0.044	0.114	-0.018	-0.030	0.165	0.066	0.093	-0.041
-0.257	-0.311	-1.058	-0.152	-0.223	-0.963	0.266	-0.414	-0.076	-0.182	-0.027	-0.106	0.125	0.060	0.172	-0.023
-0.022	-0.265	-0.995	-0.153	-0.219	-0.964	0.178	0.068	-0.121	0.055	0.015	-0.042	0.109	0.105	0.108	-0.001
-0.133	-0.241	-0.995	-0.151	-0.210	-0.966	0.483	-0.114	-0.132	-0.059	0.029	-0.040	0.002	0.125	0.108	-0.038
-0.122	-0.230	-1.042	-0.153	-0.199	-0.968	0.529	0.067	-0.090	-0.045	0.030	-0.085	0.010	0.135	0.156	-0.016
-0.149	-0.203	-0.975	-0.145	-0.190	-0.971	0.494	-0.380	0.060	-0.080	0.047	-0.015	0.017	0.160	0.089	-0.030
-0.099	-0.184	-0.972	-0.148	-0.181	-0.972	0.447	0.159	0.015	-0.027	0.058	-0.010	0.033	0.178	0.086	-0.023
-0.057	-0.168	-0.889	-0.150	-0.177	-0.973	0.198	0.121	0.075	0.018	0.070	0.073	0.077	0.193	0.004	-0.035
-0.064	-0.176	-0.920	-0.149	-0.172	-0.974	0.282	-0.010	0.108	0.009	0.057	0.042	0.071	0.184	0.035	-0.034
-0.107	-0.195	-0.853	-0.147	-0.173	-0.974	-0.026	-0.104	0.134	-0.036	0.039	0.109	0.033	0.164	0.031	-0.036
-0.107	-0.195	-0.853	-0.151	-0.171	-0.974	0.140	0.264	0.116	-0.031	0.036	0.109	0.037	0.162	0.030	-0.039
-0.091	-0.214	-0.901	-0.154	-0.171	-0.973	0.016	0.159	0.096	-0.013	0.017	0.061	0.056	0.142	0.019	-0.050
-0.083	-0.203	-0.901	-0.157	-0.171	-0.973	0.047	0.163	0.081	-0.003	0.028	0.061	0.067	0.152	0.020	-0.044
-0.118	-0.199	-0.889	-0.155	-0.170	-0.973	0.048	-0.068	0.037	-0.039	0.032	0.073	0.035	0.154	0.009	-0.041
-0.087	-0.164	-0.861	-0.158	-0.171	-0.973	-0.051	0.135	0.015	-0.006	0.067	0.099	0.068	0.187	0.019	-0.047
-0.110	-0.191	-0.877	-0.162	-0.169	-0.972	0.087	0.223	-0.065	-0.025	0.038	0.083	0.046	0.158	0.004	-0.061
-0.122	-0.180	-0.881	-0.162	-0.169	-0.972	-0.002	0.002	0.007	-0.036	0.050	0.079	0.035	0.168	0.001	-0.064
-0.172	-0.176	-0.916	-0.163	-0.168	-0.972	0.089	0.032	-0.061	-0.085	0.052	0.044	0.015	0.171	0.034	-0.052
-0.137	-0.172	-0.885	-0.158	-0.166	-0.973	0.077	-0.254	-0.025	-0.056	0.054	0.076	0.019	0.173	0.000	-0.061
-0.037	-0.141	-0.873	-0.165	-0.160	-0.973	0.275	0.368	-0.156	0.052	0.079	0.088	0.119	0.202	0.014	-0.055
-0.157	-0.106	-0.869	-0.163	-0.157	-0.974	0.162	-0.136	-0.125	-0.070	0.110	0.093	0.001	0.235	0.021	-0.041
-0.095	-0.071	-0.897	-0.164	-0.151	-0.975	0.252	0.019	-0.070	-0.008	0.139	0.066	0.058	0.267	0.005	-0.030
-0.110	-0.068	-0.956	-0.165	-0.150	-0.975	0.052	0.056	-0.108	-0.022	0.142	0.007	0.042	0.269	0.062	-0.040
-0.095	-0.079	-0.920	-0.162	-0.140	-0.977	0.477	-0.166	-0.128	-0.009	0.120	0.044	0.055	0.255	0.025	-0.024
-0.110	-0.056	-0.932	-0.167	-0.137	-0.976	0.134	0.274	-0.127	-0.019	0.140	0.032	0.038	0.276	0.036	-0.021
-0.118	-0.075	-0.987	-0.169	-0.132	-0.977	0.246	0.070	-0.005	-0.026	0.116	-0.023	0.029	0.255	0.089	-0.025
-0.114	-0.129	-0.987	-0.165	-0.128	-0.978	0.205	-0.155	0.039	-0.025	0.058	-0.022	0.033	0.200	0.087	-0.024
-0.126	-0.153	-0.928	-0.170	-0.125	-0.977	0.156	0.262	0.044	-0.032	0.032	0.037	0.020	0.175	0.026	-0.014
-0.110	-0.180	-0.972	-0.165	-0.122	-0.979	0.165	-0.250	0.103	-0.022	0.002	-0.005	0.035	0.146	0.069	-0.039
-0.064	-0.153	-0.940	-0.174	-0.119	-0.978	0.182	0.463	0.040	0.032	0.026	0.026	0.081	0.171	0.036	-0.030
-0.245	-0.149	-0.968	-0.168	-0.116	-0.979	0.168	-0.308	0.094	-0.155	0.027	-0.000	0.100	0.173	0.062	-0.026
-0.053	-0.184	-0.940	-0.173	-0.113	-0.978	0.161	0.299	0.004	0.043	-0.011	0.027	0.092	0.137	0.033	-0.033
-0.118	-0.180	-0.952	-0.178	-0.111	-0.978	0.145	0.252	0.057	-0.018	-0.009	0.015	0.026	0.139	0.043	-0.039
-0.160	-0.176	-0.995	-0.173	-0.108	-0.979	0.147	-0.218	0.064	-0.065	-0.008	-0.027	0.016	0.142	0.085	-0.011
-0.110	-0.141	-0.968	-0.179	-0.106	-0.978	0.135	0.318	0.038	-0.010	0.025	0.000	0.034	0.175	0.056	-0.012
-0.107	-0.145	-0.968	-0.180	-0.104	-0.978	0.096	0.077	0.068	-0.005	0.019	0.001	0.039	0.169	0.055	-0.016
-0.060	-0.164	-0.916	-0.184	-0.103	-0.977	0.106	0.234	0.068	0.045	-0.002	0.051	0.086	0.148	0.004	-0.014
-0.149	-0.168	-0.968	-0.184	-0.102	-0.978	0.056	-0.016	0.094	-0.044	-0.006	0.001	0.003	0.142	0.054	-0.016
-0.149	-0.168	-0.968	-0.185	-0.101	-0.978	0.076	0.053	0.093	-0.043	-0.007	0.001	0.003	0.140	0.053	-0.030
-0.122	-0.153	-0.952	-0.189	-0.100	-0.977	0.093	0.247	0.089	-0.012	0.008	0.016	0.024	0.154	0.037	-0.035
-0.168	-0.153	-0.924	-0.182	-0.100	-0.978	0.049	-0.348	0.154	-0.066	0.008	0.045	0.023	0.152	0.007	-0.035
-0.095	-0.160	-0.920	-0.188	-0.099	-0.977	0.062	0.327	0.121	0.013	-0.001	0.047	0.050	0.142	0.003	-0.024
-0.137	-0.149	-0.940	-0.187	-0.099	-0.977	0.047	-0.034	0.128	-0.030	0.011	0.028	0.008	0.151	0.021	-0.024
-0.091	-0.137	-0.948	-0.191	-0.099	-0.977	-0.002	0.223	0.129	0.020	0.023	0.020	0.055	0.161	0.029	-0.015
-0.114	-0.160	-0.932	-0.192	-0.100	-0.976	0.019	0.084	0.056	-0.002	0.000	0.035	0.032	0.135	0.012	-0.016
-0.141	-0.195	-0.948	-0.193	-0.100	-0.976	0.001	0.088	0.061	-0.027	-0.034	0.019	0.005	0.098	0.028	-0.020
-0.118	-0.176	-0.928	-0.202	-0.102	-0.974	-0.060	0.476	0.015	0.005	-0.013	0.037	0.028	0.115	0.008	-0.032
-0.176	-0.149	-0.932	-0.204	-0.103	-0.973	-0.077	0.100	0.057	-0.051	0.016	0.033	0.029	0.140	0.011	-0.022
-0.172	-0.141	-0.948	-0.205	-0.105	-0.973	-0.070	0.030	0.073	-0.047	0.026	0.017	0.026	0.145	0.026	-0.029
-0.087	-0.141	-0.940	-0.217	-0.107	-0.970	-0.062	0.656	0.043	0.050	0.027	0.022	0.060	0.143	0.017	-0.028
-0.237	-0.129	-1.031	-0.216	-0.110	-0.970	-0.151	-0.030	0.120	-0.101	0.042	-0.069	0.091	0.152	0.107	-0.030
-0.157	-0.126	-0.991	-0.221	-0.113	-0.969	-0.121	0.282	0.016	-0.015	0.049	-0.031	0.010	0.153	0.068	-0.022
-0.207	-0.129	-0.960	-0.217	-0.115	-0.969	-0.125	-0.211	0.039	-0.070	0.047	0.001	0.060	0.147	0.035	-0.038
-0.149	-0.156	-0.948	-0.221	-0.118	-0.968	-0.132	0.235	0.008	-0.008	0.023	0.012	0.002	0.117	0.023	-0.031
-0.183	-0.176	-0.956	-0.222	-0.121	-0.967	-0.145	0.051	0.032	-0.042	0.007	0.003	0.037	0.096	0.031	-0.044
-0.168	-0.180	-0.912	-0.227	-0.123	-0.966	-0.101	0.275	-0.000	-0.021	0.006	0.045	0.022	0.090	0.013	-0.044
-0.214	-0.180	-0.932	-0.228	-0.126	-0.966	-0.099	0.033	0.048	-0.067	0.008	0.025	0.067	0.088	0.006	-0.054
-0.214	-0.168	-0.932	-0.231	-0.128	-0.964	-0.116	0.178	0.068	-0.063	0.022	0.023	0.068	0.098	0.006	-0.051
-0.210	-0.172	-0.936	-0.234	-0.131	-0.963	-0.113	0.144	0.068	-0.057	0.021	0.018	0.063	0.092	0.010	-0.044
-0.172	-0.156	-0.928	-0.232	-0.133	-0.964	-0.103	-0.086	0.034	-0.020	0.039	0.026	0.025	0.105	0.002	-0.044
-0.153	-0.164	-0.960	-0.232	-0.134	-0.963	-0.062	0.037	0.008	-0.000	0.032	-0.006	0.006	0.095	0.033	-0.027
-0.230	-0.156	-0.964	-0.231	-0.137	-0.963	-0.133	-0.034	0.037	-0.078	0.043	-0.010	0.082	0.101	0.037	-0.021
-0.122	-0.160	-0.924	-0.230	-0.139	-0.963	-0.096	-0.042	0.043	0.028	0.041	0.029	0.026	0.095	0.003	-0.025
-0.172	-0.153	-0.924	-0.233	-0.141	-0.962	-0.092	0.148	0.049	-0.019	0.051	0.028	0.024	0.100	0.003	-0.047
-0.207	-0.160	-0.948	-0.235	-0.144	-0.961	-0.136	0.135	0.020	-0.051	0.046	0.004	0.059	0.091	0.020	-0.054
-0.260	-0.176	-0.940	-0.228	-0.147	-0.962	-0.159	-0.377	0.027	-0.112	0.034	0.013	0.112	0.074	0.011	-0.072
-0.260	-0.176	-0.940	-0.235	-0.151	-0.960	-0.197	0.323	-0.060	-0.106	0.038	0.011	0.112	0.072	0.010	-0.057
-0.226	-0.230	-0.940	-0.230	-0.155	-0.961	-0.200	-0.249	-0.016	-0.076	-0.012	0.011	0.078	0.016	0.010	-0.045
-0.103	-0.176	-0.940	-0.234	-0.159	-0.959	-0.207	0.253	-0.028	0.052	0.046	0.010	0.045	0.067	0.010	-0.033
-0.130	-0.164	-0.920	-0.236	-0.163	-0.958	-0.223	0.098	-0.030	0.027	0.062	0.028	0.018	0.077	0.010	0.003
-0.191	-0.180	-0.916	-0.230	-0.168	-0.959	-0.237	-0.296	-0.032	-0.041	0.051	0.033	0.044	0.060	0.014	0.004
-0.076	-0.187	-0.948	-0.239	-0.171	-0.956	-0.189	0.458	-0.066	0.083	0.046	-0.002	0.072	0.051	0.016	0.009
-0.226	-0.191	-0.948	-0.232	-0.175	-0.957	-0.234	-0.352	-0.009	-0.073	0.046	-0.001	0.078	0.045	0.016	-0.004
-0.080	-0.191	-0.928	-0.238	-0.179	-0.955	-0.197	0.337	-0.069	0.079	0.050	0.017	0.068	0.043	0.005	0.007
-0.207	-0.222	-0.936	-0.238	-0.183	-0.954	-0.205	-0.033	-0.001	-0.048	0.023	0.008	0.059	0.010	0.002	-0.019
-0.149	-0.214	-0.920	-0.240	-0.186	-0.953	-0.181	0.139	-0.009	0.012	0.034	0.022	0.001	0.016	0.014	0.001
-0.218	-0.211	-0.952	-0.240	-0.190	-0.952	-0.198	-0.005	-0.029	-0.057	0.041	-0.010	0.070	0.018	0.018	-0.013
-0.130	-0.211	-0.944	-0.243	-0.194	-0.951	-0.195	0.148	-0.076	0.034	0.045	-0.003	0.018	0.017	0.009	-0.013
-0.172	-0.226	-0.940	-0.246	-0.198	-0.949	-0.238	0.151	-0.048	-0.006	0.034	-0.001	0.023	0.000	0.004	-0.010
-0.207	-0.238	-0.916	-0.244	-0.202	-0.949	-0.198	-0.087	-0.045	-0.041	0.026	0.023	0.058	0.013	0.020	-0.016
-0.141	-0.253	-0.897	-0.253	-0.205	-0.946	-0.208	0.438	-0.070	0.033	0.015	0.040	0.007	0.030	0.040	-0.023
-0.245	-0.269	-0.897	-0.254	-0.208	-0.944	-0.142	0.096	-0.036	-0.069	0.002	0.039	0.096	0.047	0.041	-0.021
-0.160	-0.249	-0.885	-0.254	-0.211	-0.944	-0.176	-0.034	-0.036	0.014	0.024	0.050	0.011	0.029	0.053	-0.026
-0.164	-0.261	-0.905	-0.258	-0.213	-0.942	-0.101	0.218	-0.084	0.014	0.014	0.028	0.014	0.042	0.033	-0.021
-0.241	-0.269	-0.901	-0.256	-0.215	-0.943	-0.097	-0.113	-0.046	-0.065	0.008	0.032	0.091	0.050	0.037	-0.024
-0.110	-0.261	-0.881	-0.254	-0.216	-0.943	-0.052	-0.103	-0.061	0.063	0.016	0.052	0.040	0.043	0.058	-0.016
-0.264	-0.253	-0.893	-0.260	-0.217	-0.941	-0.066	0.298	-0.085	-0.084	0.025	0.038	0.114	0.037	0.047	-0.022
-0.133	-0.261	-0.901	-0.263	-0.217	-0.940	-0.036	0.136	-0.078	0.049	0.018	0.029	0.017	0.046	0.039	-0.015
-0.203	-0.249	-0.889	-0.267	-0.218	-0.939	-0.048	0.247	-0.089	-0.015	0.030	0.040	0.052	0.036	0.051	-0.014
-0.210	-0.238	-0.873	-0.271	-0.220	-0.937	-0.139	0.193	-0.104	-0.019	0.044	0.054	0.060	0.025	0.067	-0.018
-0.126	-0.245	-0.881	-0.274	-0.222	-0.936	-0.157	0.138	-0.111	0.069	0.039	0.045	0.025	0.034	0.059	-0.037
-0.299	-0.292	-0.869	-0.276	-0.225	-0.934	-0.151	0.092	-0.051	-0.102	-0.004	0.056	0.149	0.081	0.070	-0.040
-0.245	-0.276	-0.873	-0.279	-0.227	-0.933	-0.111	0.132	-0.043	-0.045	0.013	0.051	0.095	0.066	0.067	-0.041
-0.237	-0.265	-0.893	-0.282	-0.227	-0.932	-0.026	0.157	-0.080	-0.034	0.025	0.030	0.087	0.055	0.047	-0.054
-0.237	-0.265	-0.893	-0.280	-0.228	-0.932	-0.044	-0.096	-0.076	-0.036	0.025	0.030	0.087	0.056	0.048	-0.024
-0.207	-0.245	-0.893	-0.283	-0.228	-0.932	-0.052	0.109	-0.150	-0.003	0.044	0.029	0.056	0.037	0.048	-0.021
-0.157	-0.249	-0.893	-0.286	-0.229	-0.930	-0.112	0.137	-0.143	0.050	0.042	0.028	0.006	0.042	0.049	-0.016
-0.241	-0.265	-0.889	-0.285	-0.231	-0.930	-0.106	-0.065	-0.126	-0.035	0.028	0.032	0.090	0.059	0.053	-0.007
-0.218	-0.253	-0.893	-0.286	-0.233	-0.930	-0.150	0.023	-0.119	-0.011	0.042	0.028	0.068	0.048	0.049	0.005
-0.199	-0.234	-0.909	-0.285	-0.234	-0.930	-0.096	-0.079	-0.126	0.007	0.062	0.012	0.049	0.030	0.033	-0.001
-0.149	-0.238	-0.909	-0.288	-0.235	-0.928	-0.113	0.166	-0.166	0.060	0.059	0.011	0.002	0.035	0.034	0.013
-0.203	-0.253	-0.905	-0.293	-0.238	-0.926	-0.178	0.242	-0.137	0.011	0.047	0.013	0.052	0.051	0.037	0.008
-0.203	-0.292	-0.924	-0.304	-0.241	-0.922	-0.202	0.549	-0.157	0.022	0.011	-0.011	0.052	0.090	0.017	0.010
-0.291	-0.276	-0.956	-0.307	-0.246	-0.920	-0.299	0.128	-0.125	-0.064	0.031	-0.045	0.140	0.075	0.014	0.008
-0.230	-0.284	-0.940	-0.310	-0.250	-0.917	-0.286	0.134	-0.155	0.001	0.028	-0.031	0.079	0.083	0.001	0.016
-0.214	-0.346	-0.972	-0.316	-0.256	-0.914	-0.389	0.295	-0.179	0.022	-0.027	-0.066	0.064	0.145	0.031	0.022
-0.241	-0.396	-1.019	-0.327	-0.263	-0.907	-0.470	0.582	-0.268	0.007	-0.070	-0.120	0.091	0.195	0.078	0.022
-0.257	-0.431	-1.035	-0.340	-0.268	-0.902	-0.417	0.569	-0.435	0.004	-0.100	-0.141	0.106	0.230	0.094	-0.006
-0.376	-0.435	-1.042	-0.353	-0.274	-0.895	-0.452	0.597	-0.450	-0.102	-0.099	-0.156	0.225	0.233	0.101	-0.051
-0.437	-0.427	-0.936	-0.358	-0.279	-0.891	-0.411	0.239	-0.276	-0.157	-0.085	-0.053	0.286	0.226	0.006	-0.084
-0.449	-0.411	-0.790	-0.358	-0.283	-0.890	-0.233	-0.070	-0.130	-0.169	-0.066	0.092	0.298	0.211	0.152	-0.111
-0.337	-0.361	-0.684	-0.361	-0.283	-0.889	0.008	0.132	-0.057	-0.055	-0.016	0.197	0.186	0.161	0.259	-0.105
-0.326	-0.296	-0.743	-0.366	-0.280	-0.887	0.122	0.249	-0.085	-0.039	0.047	0.137	0.174	0.095	0.200	-0.067
-0.307	-0.269	-0.889	-0.367	-0.277	-0.888	0.140	0.008	-0.127	-0.019	0.071	-0.008	0.155	0.068	0.054	-0.012
-0.272	-0.299	-1.027	-0.366	-0.274	-0.889	0.055	-0.100	-0.189	0.014	0.038	-0.145	0.120	0.099	0.083	0.042
-0.233	-0.323	-1.023	-0.359	-0.274	-0.892	-0.008	-0.364	-0.119	0.047	0.014	-0.138	0.081	0.123	0.079	0.139
-0.130	-0.350	-0.952	-0.352	-0.272	-0.895	0.068	-0.368	-0.084	0.144	-0.015	-0.064	0.023	0.150	0.007	0.218
0.101	-0.307	-1.074	-0.349	-0.269	-0.898	0.144	-0.175	-0.145	0.371	0.024	-0.184	0.254	0.107	0.129	0.272
0.040	-0.280	-1.208	-0.340	-0.265	-0.902	0.166	-0.447	-0.094	0.300	0.047	-0.313	0.192	0.080	0.263	0.352
0.001	-0.272	-1.216	-0.326	-0.262	-0.908	0.145	-0.724	-0.109	0.248	0.052	-0.315	0.154	0.073	0.270	0.414
0.163	-0.265	-1.263	-0.315	-0.259	-0.913	0.100	-0.533	-0.102	0.398	0.057	-0.358	0.316	0.065	0.317	0.400
0.155	-0.323	-1.251	-0.305	-0.258	-0.917	0.046	-0.516	-0.085	0.380	-0.003	-0.342	0.308	0.123	0.305	0.384
0.043	-0.307	-1.212	-0.293	-0.254	-0.922	0.165	-0.634	-0.143	0.256	0.009	-0.298	0.197	0.107	0.265	0.371
0.043	-0.288	-1.129	-0.284	-0.250	-0.926	0.158	-0.453	-0.153	0.248	0.024	-0.212	0.197	0.088	0.182	0.322
0.032	-0.284	-1.086	-0.279	-0.248	-0.928	0.107	-0.240	-0.098	0.231	0.026	-0.166	0.186	0.083	0.138	0.250
0.020	-0.307	-1.039	-0.279	-0.244	-0.929	0.149	0.035	-0.091	0.220	-0.001	-0.118	0.174	0.106	0.091	0.223
-0.114	-0.307	-1.046	-0.266	-0.243	-0.933	0.051	-0.712	-0.040	0.072	-0.002	-0.122	0.040	0.106	0.099	0.196
0.028	-0.307	-0.968	-0.255	-0.243	-0.936	-0.006	-0.534	-0.056	0.204	-0.001	-0.040	0.182	0.106	0.020	0.153
0.001	-0.342	-0.932	-0.250	-0.243	-0.937	0.015	-0.238	-0.084	0.172	-0.037	-0.003	0.155	0.141	0.015	0.133
-0.099	-0.361	-0.924	-0.243	-0.241	-0.940	0.131	-0.374	-0.015	0.065	-0.058	0.007	0.056	0.160	0.023	0.132
-0.010	-0.330	-0.948	-0.235	-0.238	-0.942	0.173	-0.380	-0.011	0.145	-0.030	-0.014	0.144	0.129	0.000	0.097
-0.060	-0.377	-0.991	-0.233	-0.234	-0.944	0.208	-0.114	-0.031	0.093	-0.080	-0.056	0.094	0.176	0.044	0.060
-0.176	-0.346	-1.054	-0.237	-0.231	-0.944	0.167	0.241	0.014	-0.018	-0.052	-0.119	0.021	0.145	0.106	0.039
-0.207	-0.338	-1.023	-0.231	-0.228	-0.946	0.222	-0.304	0.054	-0.055	-0.048	-0.085	0.052	0.138	0.075	-0.006
-0.214	-0.280	-0.960	-0.233	-0.222	-0.947	0.319	0.139	0.047	-0.060	0.005	-0.022	0.059	0.079	0.012	-0.059
-0.222	-0.280	-0.877	-0.228	-0.213	-0.950	0.534	-0.239	0.120	-0.073	-0.005	0.064	0.067	0.079	0.071	-0.073
-0.287	-0.284	-0.857	-0.226	-0.203	-0.953	0.536	-0.087	0.133	-0.140	-0.018	0.086	0.131	0.083	0.091	-0.061
-0.149	-0.280	-0.849	-0.213	-0.201	-0.956	0.231	-0.626	0.333	-0.015	-0.017	0.098	0.007	0.080	0.099	-0.044
-0.076	-0.284	-0.893	-0.215	-0.200	-0.956	0.116	0.171	0.175	0.060	-0.022	0.054	0.080	0.084	0.055	-0.026
-0.110	-0.315	-0.975	-0.216	-0.199	-0.956	0.042	0.078	0.022	0.027	-0.053	-0.029	0.045	0.115	0.027	-0.000
-0.160	-0.238	-1.015	-0.218	-0.199	-0.955	0.005	0.120	-0.019	-0.021	0.024	-0.069	0.005	0.037	0.067	0.002
-0.168	-0.245	-0.960	-0.211	-0.193	-0.958	0.324	-0.405	-0.070	-0.037	0.010	-0.010	0.012	0.045	0.011	-0.042
-0.153	-0.211	-0.905	-0.212	-0.186	-0.959	0.343	0.052	-0.094	-0.020	0.038	0.046	0.003	0.010	0.044	-0.066
-0.299	-0.199	-0.869	-0.211	-0.183	-0.960	0.180	-0.045	0.022	-0.167	0.046	0.082	0.143	0.001	0.079	-0.094
-0.164	-0.156	-0.759	-0.218	-0.178	-0.960	0.242	0.358	0.042	-0.026	0.084	0.192	0.008	0.043	0.190	-0.096
-0.237	-0.211	-0.822	-0.214	-0.179	-0.960	-0.011	-0.165	0.142	-0.102	0.031	0.130	0.081	0.011	0.127	-0.109
-0.149	-0.207	-0.853	-0.220	-0.175	-0.960	0.224	0.332	0.078	-0.008	0.031	0.098	0.007	0.007	0.096	-0.093
-0.230	-0.145	-0.916	-0.215	-0.178	-0.960	-0.080	-0.260	0.199	-0.094	0.095	0.035	0.074	0.055	0.033	-0.084
-0.230	-0.145	-0.916	-0.213	-0.177	-0.961	0.083	-0.061	0.120	-0.096	0.094	0.036	0.074	0.055	0.033	-0.069
-0.164	-0.114	-0.897	-0.217	-0.180	-0.960	-0.139	0.203	0.109	-0.027	0.128	0.054	0.008	0.086	0.053	-0.068
-0.176	-0.133	-0.889	-0.209	-0.181	-0.961	-0.069	-0.372	0.129	-0.046	0.111	0.064	0.020	0.066	0.060	-0.058
-0.137	-0.091	-0.857	-0.213	-0.186	-0.959	-0.223	0.228	0.037	-0.004	0.157	0.093	0.018	0.109	0.091	-0.051
-0.157	-0.133	-0.893	-0.205	-0.189	-0.960	-0.185	-0.395	0.095	-0.031	0.119	0.059	0.001	0.067	0.056	-0.041
-0.145	-0.164	-0.814	-0.204	-0.191	-0.960	-0.091	-0.043	-0.088	-0.020	0.089	0.138	0.010	0.036	0.135	-0.048
-0.087	-0.211	-0.861	-0.208	-0.192	-0.959	-0.087	0.210	-0.098	0.042	0.044	0.089	0.068	0.010	0.087	-0.056
-0.210	-0.226	-0.889	-0.202	-0.189	-0.961	0.175	-0.344	-0.110	-0.087	0.025	0.064	0.056	0.026	0.060	-0.057
-0.164	-0.180	-0.853	-0.201	-0.191	-0.961	-0.145	-0.092	-0.079	-0.043	0.074	0.099	0.010	0.020	0.096	-0.053
-0.137	-0.184	-0.830	-0.202	-0.184	-0.962	0.322	0.029	-0.225	-0.015	0.063	0.124	0.017	0.017	0.119	-0.071
-0.118	-0.164	-0.794	-0.207	-0.182	-0.961	0.092	0.238	-0.165	0.010	0.080	0.159	0.035	0.036	0.155	-0.052
-0.168	-0.149	-0.845	-0.201	-0.175	-0.964	0.306	-0.334	-0.156	-0.046	0.089	0.110	0.015	0.052	0.104	-0.068
-0.114	-0.106	-0.889	-0.208	-0.174	-0.963	0.026	0.331	-0.155	0.014	0.130	0.066	0.039	0.094	0.060	-0.048
-0.272	-0.160	-0.944	-0.192	-0.170	-0.966	0.191	-0.823	0.027	-0.159	0.073	0.015	0.119	0.040	0.005	-0.058
-0.057	-0.176	-0.920	-0.197	-0.166	-0.966	0.184	0.248	-0.068	0.061	0.054	0.038	0.096	0.025	0.029	-0.048
-0.218	-0.126	-0.952	-0.197	-0.161	-0.967	0.251	-0.028	-0.106	-0.101	0.098	0.008	0.065	0.076	0.003	-0.053
-0.145	-0.145	-0.956	-0.195	-0.157	-0.968	0.202	-0.099	-0.088	-0.030	0.075	0.005	0.008	0.057	0.007	-0.029
-0.130	-0.137	-0.928	-0.188	-0.152	-0.970	0.241	-0.335	-0.036	-0.021	0.078	0.034	0.023	0.065	0.021	-0.050
-0.137	-0.149	-0.940	-0.190	-0.147	-0.971	0.214	0.075	-0.111	-0.027	0.062	0.023	0.015	0.054	0.009	-0.033
-0.157	-0.133	-0.932	-0.181	-0.141	-0.973	0.308	-0.472	-0.046	-0.055	0.071	0.034	0.005	0.069	0.017	-0.038
-0.095	-0.106	-0.893	-0.188	-0.133	-0.973	0.368	0.331	-0.174	0.013	0.090	0.073	0.057	0.097	0.056	-0.042
-0.137	-0.095	-0.916	-0.182	-0.127	-0.975	0.302	-0.313	-0.002	-0.035	0.096	0.051	0.015	0.109	0.032	-0.045
-0.160	-0.098	-0.983	-0.175	-0.122	-0.977	0.268	-0.309	-0.009	-0.065	0.087	-0.014	0.008	0.105	0.035	-0.033
-0.141	-0.133	-0.936	-0.181	-0.117	-0.977	0.249	0.277	-0.009	-0.040	0.047	0.033	0.011	0.071	0.013	-0.043
-0.083	-0.095	-0.948	-0.171	-0.111	-0.979	0.294	-0.474	-0.000	0.008	0.080	0.023	0.069	0.110	0.001	-0.052
-0.168	-0.095	-0.987	-0.172	-0.108	-0.979	0.193	0.049	0.008	-0.075	0.076	-0.016	0.015	0.110	0.039	-0.055
-0.207	-0.098	-1.007	-0.174	-0.103	-0.979	0.221	0.096	-0.019	-0.112	0.068	-0.035	0.054	0.107	0.059	-0.059
-0.168	-0.137	-0.975	-0.166	-0.103	-0.981	0.028	-0.392	0.076	-0.081	0.029	-0.002	0.016	0.068	0.027	-0.060
-0.168	-0.137	-0.975	-0.175	-0.099	-0.980	0.214	0.463	-0.002	-0.072	0.025	-0.003	0.016	0.069	0.027	-0.059
-0.110	-0.083	-1.003	-0.173	-0.100	-0.980	-0.032	-0.095	0.122	-0.017	0.080	-0.031	0.042	0.124	0.055	-0.040
-0.176	-0.048	-1.027	-0.172	-0.098	-0.980	0.123	-0.026	0.079	-0.083	0.113	-0.054	0.024	0.159	0.079	-0.034
-0.099	-0.102	-0.991	-0.176	-0.098	-0.980	0.009	0.182	0.104	-0.003	0.059	-0.019	0.053	0.105	0.043	-0.031
-0.141	-0.156	-0.964	-0.177	-0.096	-0.980	0.133	0.076	0.055	-0.044	0.003	0.008	0.011	0.051	0.016	-0.032
-0.153	-0.164	-0.972	-0.176	-0.093	-0.980	0.139	-0.021	-0.002	-0.056	-0.007	0.001	0.002	0.044	0.024	-0.043
-0.118	-0.191	-0.995	-0.179	-0.091	-0.980	0.144	0.133	-0.002	-0.019	-0.037	-0.023	0.033	0.017	0.047	-0.037
-0.226	-0.187	-0.995	-0.170	-0.090	-0.981	0.049	-0.427	0.092	-0.135	-0.034	-0.022	0.075	0.021	0.047	-0.041
-0.041	-0.168	-0.924	-0.177	-0.088	-0.980	0.114	0.338	-0.017	0.056	-0.016	0.048	0.109	0.041	0.023	-0.042
-0.180	-0.164	-1.007	-0.175	-0.088	-0.981	0.031	-0.069	0.038	-0.084	-0.013	-0.034	0.029	0.045	0.059	-0.049
-0.160	-0.164	-0.991	-0.175	-0.088	-0.981	0.036	-0.013	0.017	-0.065	-0.013	-0.019	0.010	0.045	0.043	-0.029
-0.141	-0.164	-0.979	-0.171	-0.087	-0.981	0.059	-0.173	0.002	-0.049	-0.014	-0.006	0.010	0.046	0.032	-0.046
-0.118	-0.184	-0.983	-0.170	-0.086	-0.982	0.079	-0.040	0.043	-0.027	-0.035	-0.010	0.033	0.027	0.035	-0.040
-0.133	-0.168	-0.936	-0.173	-0.085	-0.981	0.069	0.124	0.018	-0.040	-0.020	0.037	0.017	0.043	0.012	-0.032
-0.122	-0.153	-0.956	-0.169	-0.085	-0.982	-0.010	-0.192	0.049	-0.032	-0.004	0.018	0.029	0.059	0.008	-0.034
-0.103	-0.141	-0.975	-0.171	-0.086	-0.981	-0.018	0.150	0.025	-0.010	0.008	-0.002	0.048	0.070	0.028	-0.038
-0.153	-0.180	-0.972	-0.173	-0.085	-0.981	0.065	0.068	0.002	-0.059	-0.032	0.002	0.003	0.032	0.024	-0.032
-0.130	-0.172	-0.964	-0.169	-0.084	-0.982	0.038	-0.164	0.024	-0.039	-0.024	0.011	0.020	0.039	0.016	-0.045
-0.118	-0.176	-0.972	-0.176	-0.082	-0.981	0.102	0.357	-0.030	-0.021	-0.030	0.002	0.031	0.036	0.023	-0.040
-0.195	-0.168	-0.968	-0.167	-0.081	-0.983	0.108	-0.479	0.050	-0.107	-0.024	0.007	0.045	0.044	0.019	-0.034
-0.064	-0.164	-0.944	-0.172	-0.079	-0.982	0.120	0.257	0.007	0.028	-0.022	0.030	0.085	0.048	0.004	-0.030
-0.114	-0.141	-0.952	-0.176	-0.077	-0.981	0.092	0.219	0.042	-0.018	-0.001	0.022	0.035	0.071	0.003	-0.034
-0.114	-0.145	-0.960	-0.175	-0.075	-0.982	0.119	-0.036	0.021	-0.018	-0.006	0.014	0.035	0.067	0.011	-0.021
-0.149	-0.149	-0.987	-0.182	-0.074	-0.981	0.094	0.352	-0.007	-0.046	-0.012	-0.014	0.001	0.063	0.039	-0.037
-0.145	-0.129	-0.999	-0.175	-0.073	-0.982	0.053	-0.341	0.017	-0.049	0.007	-0.025	0.005	0.082	0.051	-0.033
-0.183	-0.149	-1.007	-0.177	-0.073	-0.982	-0.017	0.090	-0.027	-0.086	-0.012	-0.033	0.034	0.062	0.058	-0.029
-0.103	-0.164	-0.975	-0.178	-0.073	-0.981	0.021	0.068	-0.026	-0.003	-0.028	-0.002	0.047	0.046	0.027	-0.021
-0.091	-0.160	-0.952	-0.177	-0.073	-0.981	-0.004	-0.014	0.022	0.008	-0.023	0.022	0.058	0.050	0.003	-0.007
-0.091	-0.160	-0.952	-0.180	-0.074	-0.981	0.013	0.170	0.038	0.011	-0.023	0.022	0.058	0.049	0.004	-0.002
-0.057	-0.187	-0.952	-0.180	-0.073	-0.981	0.039	0.016	0.024	0.045	-0.050	0.022	0.093	0.021	0.004	-0.004
-0.141	-0.180	-0.944	-0.181	-0.072	-0.981	0.075	0.054	0.041	-0.038	-0.044	0.029	0.008	0.027	0.004	-0.011
-0.107	-0.214	-0.940	-0.184	-0.072	-0.980	0.034	0.146	0.097	-0.001	-0.078	0.033	0.042	0.009	0.007	-0.027
-0.137	-0.187	-0.960	-0.182	-0.073	-0.981	0.014	-0.061	0.112	-0.033	-0.051	0.013	0.010	0.016	0.013	-0.025
-0.172	-0.184	-0.952	-0.176	-0.074	-0.982	0.007	-0.283	0.126	-0.074	-0.046	0.022	0.026	0.018	0.005	-0.034
-0.045	-0.149	-0.936	-0.184	-0.074	-0.980	-0.024	0.400	0.067	0.061	-0.010	0.037	0.100	0.051	0.011	-0.035
-0.195	-0.156	-0.952	-0.181	-0.076	-0.981	-0.051	-0.132	0.103	-0.092	-0.016	0.021	0.051	0.042	0.003	-0.027
-0.110	-0.149	-0.944	-0.184	-0.077	-0.980	-0.016	0.151	0.036	-0.005	-0.008	0.028	0.033	0.049	0.007	-0.025
-0.103	-0.168	-0.960	-0.189	-0.077	-0.979	0.024	0.301	-0.016	0.009	-0.027	0.011	0.040	0.028	0.008	-0.032
-0.183	-0.160	-0.964	-0.190	-0.077	-0.979	0.003	0.045	0.024	-0.071	-0.019	0.007	0.041	0.035	0.011	-0.028
-0.107	-0.164	-0.956	-0.199	-0.076	-0.977	0.034	0.433	-0.029	0.014	-0.023	0.014	0.037	0.030	0.004	-0.035
-0.207	-0.137	-0.987	-0.201	-0.076	-0.977	0.049	0.149	0.005	-0.083	0.003	-0.018	0.062	0.056	0.036	-0.040
-0.180	-0.164	-0.979	-0.200	-0.076	-0.977	0.019	-0.085	0.043	-0.057	-0.024	-0.010	0.033	0.028	0.030	-0.033
-0.160	-0.149	-1.007	-0.200	-0.073	-0.977	0.130	0.023	0.002	-0.038	-0.011	-0.037	0.012	0.042	0.059	-0.042
-0.157	-0.110	-0.972	-0.199	-0.071	-0.977	0.127	-0.060	0.028	-0.035	0.026	-0.001	0.008	0.079	0.025	-0.030
-0.157	-0.126	-0.975	-0.195	-0.069	-0.978	0.111	-0.174	0.019	-0.039	0.009	-0.004	0.006	0.062	0.031	-0.024
-0.137	-0.126	-0.991	-0.196	-0.067	-0.978	0.105	0.066	-0.044	-0.018	0.007	-0.020	0.015	0.060	0.047	-0.019
-0.153	-0.106	-0.987	-0.199	-0.065	-0.978	0.098	0.153	-0.044	-0.031	0.024	-0.016	0.001	0.078	0.044	-0.032
-0.103	-0.129	-0.940	-0.195	-0.064	-0.979	0.090	-0.183	0.015	0.016	-0.001	0.032	0.052	0.053	0.003	-0.020
-0.226	-0.137	-0.987	-0.195	-0.063	-0.979	0.061	-0.031	0.022	-0.108	-0.009	-0.015	0.071	0.044	0.043	-0.028
-0.091	-0.160	-0.975	-0.194	-0.062	-0.979	0.065	-0.006	0.019	0.026	-0.033	-0.003	0.063	0.019	0.031	-0.020
-0.164	-0.145	-0.940	-0.196	-0.061	-0.979	0.058	0.096	-0.001	-0.045	-0.018	0.032	0.011	0.033	0.006	-0.027
-0.087	-0.145	-0.948	-0.193	-0.060	-0.979	0.047	-0.133	0.033	0.029	-0.019	0.025	0.066	0.032	0.001	-0.009
-0.153	-0.153	-0.983	-0.193	-0.060	-0.979	0.061	-0.023	0.023	-0.037	-0.027	-0.010	0.001	0.022	0.034	-0.017
-0.133	-0.145	-0.991	-0.196	-0.059	-0.979	0.045	0.201	0.017	-0.014	-0.020	-0.019	0.019	0.028	0.040	-0.019
-0.137	-0.160	-0.979	-0.194	-0.059	-0.979	0.015	-0.087	0.050	-0.019	-0.035	-0.006	0.015	0.010	0.027	-0.036
-0.187	-0.149	-0.979	-0.194	-0.059	-0.979	0.039	-0.008	0.059	-0.069	-0.024	-0.006	0.035	0.020	0.026	-0.029
-0.187	-0.149	-0.979	-0.191	-0.059	-0.980	0.019	-0.132	0.064	-0.072	-0.024	-0.005	0.035	0.018	0.025	-0.034
-0.110	-0.133	-0.964	-0.194	-0.059	-0.979	0.017	0.145	0.049	0.008	-0.008	0.010	0.041	0.032	0.009	-0.035
-0.157	-0.168	-0.987	-0.194	-0.059	-0.979	0.043	0.024	0.056	-0.038	-0.043	-0.013	0.006	0.005	0.032	-0.032
-0.145	-0.160	-0.972	-0.196	-0.059	-0.979	0.033	0.085	0.059	-0.025	-0.035	0.002	0.004	0.002	0.016	-0.020
-0.164	-0.145	-0.968	-0.194	-0.058	-0.979	0.054	-0.086	0.072	-0.046	-0.020	0.007	0.017	0.016	0.011	-0.020
-0.118	-0.118	-0.952	-0.195	-0.058	-0.979	0.034	0.096	0.066	0.002	0.007	0.022	0.029	0.041	0.006	-0.019
-0.110	-0.133	-0.964	-0.197	-0.058	-0.979	0.043	0.106	0.077	0.011	-0.009	0.010	0.036	0.025	0.005	-0.016
-0.149	-0.141	-0.964	-0.196	-0.058	-0.979	0.002	-0.052	0.093	-0.028	-0.016	0.011	0.002	0.016	0.005	-0.012
-0.118	-0.149	-0.944	-0.196	-0.059	-0.979	0.008	0.006	0.084	0.002	-0.023	0.031	0.028	0.007	0.014	-0.016
-0.137	-0.160	-0.960	-0.195	-0.059	-0.979	-0.001	-0.034	0.093	-0.018	-0.034	0.015	0.009	0.005	0.001	-0.022
-0.145	-0.133	-0.960	-0.197	-0.061	-0.978	-0.036	0.141	0.074	-0.023	-0.006	0.015	0.002	0.021	0.001	-0.018
-0.145	-0.126	-0.968	-0.197	-0.063	-0.978	-0.070	-0.006	0.113	-0.023	0.004	0.007	0.002	0.028	0.008	-0.024
-0.126	-0.126	-0.960	-0.197	-0.064	-0.978	-0.053	-0.002	0.101	-0.005	0.005	0.015	0.021	0.027	0.000	-0.015
-0.153	-0.153	-0.944	-0.198	-0.067	-0.978	-0.085	0.081	0.116	-0.030	-0.019	0.030	0.007	0.001	0.017	-0.023
-0.103	-0.149	-0.972	-0.202	-0.068	-0.977	-0.062	0.238	0.077	0.024	-0.014	0.002	0.043	0.002	0.011	-0.011
-0.191	-0.156	-0.968	-0.199	-0.071	-0.977	-0.089	-0.149	0.144	-0.068	-0.019	0.006	0.046	0.006	0.007	-0.021
-0.087	-0.153	-0.960	-0.205	-0.073	-0.976	-0.071	0.341	0.098	0.042	-0.013	0.013	0.057	0.002	0.001	-0.017
-0.191	-0.156	-0.968	-0.204	-0.076	-0.976	-0.132	-0.050	0.152	-0.063	-0.013	0.005	0.047	0.006	0.006	-0.022
-0.141	-0.141	-0.956	-0.205	-0.079	-0.976	-0.112	0.073	0.102	-0.012	0.005	0.017	0.004	0.009	0.006	-0.010
-0.122	-0.145	-0.936	-0.206	-0.083	-0.975	-0.155	0.077	0.098	0.009	0.005	0.036	0.023	0.005	0.026	-0.024
-0.122	-0.164	-0.928	-0.208	-0.087	-0.974	-0.184	0.105	0.115	0.010	-0.010	0.043	0.023	0.015	0.034	-0.012
-0.172	-0.180	-0.972	-0.211	-0.091	-0.973	-0.170	0.185	0.101	-0.036	-0.022	-0.001	0.026	0.032	0.009	-0.012
-0.130	-0.187	-0.948	-0.211	-0.095	-0.973	-0.177	0.007	0.126	0.006	-0.025	0.022	0.017	0.040	0.015	-0.010
-0.145	-0.191	-0.956	-0.210	-0.100	-0.973	-0.187	-0.044	0.131	-0.011	-0.024	0.015	0.001	0.045	0.008	-0.007
-0.130	-0.156	-0.964	-0.212	-0.104	-0.972	-0.197	0.171	0.107	0.007	0.015	0.006	0.017	0.011	0.001	0.006
-0.122	-0.176	-0.960	-0.214	-0.109	-0.971	-0.214	0.133	0.134	0.017	0.001	0.009	0.025	0.031	0.006	0.002
-0.103	-0.176	-0.948	-0.218	-0.115	-0.969	-0.238	0.214	0.108	0.040	0.006	0.019	0.044	0.031	0.018	0.005
-0.164	-0.187	-0.956	-0.217	-0.121	-0.969	-0.269	-0.012	0.157	-0.022	0.001	0.011	0.017	0.044	0.011	-0.008
-0.133	-0.199	-0.936	-0.223	-0.127	-0.966	-0.275	0.341	0.087	0.015	-0.005	0.028	0.014	0.055	0.031	-0.004
-0.210	-0.195	-0.956	-0.220	-0.133	-0.967	-0.288	-0.188	0.101	-0.066	0.005	0.009	0.064	0.052	0.011	-0.025
-0.099	-0.203	-0.928	-0.225	-0.139	-0.964	-0.299	0.320	0.028	0.051	0.004	0.034	0.048	0.061	0.039	-0.016
-0.218	-0.222	-0.932	-0.221	-0.146	-0.964	-0.344	-0.197	0.095	-0.073	-0.008	0.030	0.071	0.080	0.035	-0.031
-0.107	-0.261	-0.909	-0.227	-0.153	-0.962	-0.312	0.337	0.039	0.045	-0.040	0.051	0.040	0.119	0.059	-0.020
-0.214	-0.288	-0.924	-0.226	-0.161	-0.961	-0.364	-0.063	0.106	-0.065	-0.060	0.034	0.067	0.147	0.043	-0.037
-0.157	-0.245	-0.936	-0.228	-0.168	-0.959	-0.352	0.126	0.084	-0.006	-0.010	0.021	0.010	0.105	0.031	-0.025
-0.195	-0.226	-0.932	-0.228	-0.174	-0.958	-0.307	0.052	0.064	-0.044	0.016	0.024	0.048	0.085	0.035	-0.033
-0.160	-0.207	-0.928	-0.228	-0.180	-0.957	-0.285	-0.022	0.036	-0.010	0.041	0.027	0.013	0.066	0.040	-0.026
-0.160	-0.253	-0.936	-0.231	-0.186	-0.955	-0.281	0.161	-0.007	-0.008	0.000	0.017	0.013	0.113	0.032	-0.019
-0.180	-0.272	-0.920	-0.226	-0.192	-0.955	-0.293	-0.212	0.015	-0.032	-0.014	0.033	0.032	0.132	0.048	-0.011
-0.103	-0.284	-0.901	-0.227	-0.197	-0.954	-0.265	0.039	0.045	0.044	-0.020	0.052	0.046	0.144	0.068	-0.024
-0.149	-0.280	-0.920	-0.233	-0.202	-0.951	-0.251	0.385	0.048	0.005	-0.011	0.030	0.000	0.140	0.048	-0.028
-0.237	-0.261	-0.936	-0.230	-0.208	-0.951	-0.246	-0.167	0.117	-0.088	0.014	0.014	0.089	0.121	0.032	-0.017
-0.172	-0.261	-0.920	-0.229	-0.212	-0.950	-0.171	-0.039	0.074	-0.024	0.017	0.029	0.024	0.121	0.047	-0.021
-0.118	-0.288	-0.905	-0.230	-0.215	-0.949	-0.140	0.125	0.056	0.031	-0.007	0.044	0.030	0.148	0.063	-0.017
-0.126	-0.326	-0.909	-0.230	-0.218	-0.948	-0.148	-0.005	0.078	0.022	-0.042	0.040	0.023	0.187	0.059	-0.004
-0.114	-0.326	-0.889	-0.230	-0.221	-0.948	-0.112	0.054	0.050	0.034	-0.039	0.059	0.034	0.186	0.079	-0.001
-0.157	-0.299	-0.912	-0.230	-0.224	-0.947	-0.117	0.011	0.080	-0.008	-0.009	0.034	0.008	0.159	0.055	-0.012
-0.157	-0.299	-0.928	-0.227	-0.227	-0.947	-0.138	-0.147	0.076	-0.011	-0.006	0.018	0.008	0.159	0.039	-0.010
-0.180	-0.288	-0.901	-0.232	-0.229	-0.945	-0.101	0.272	0.004	-0.029	0.007	0.043	0.031	0.148	0.066	-0.010
-0.122	-0.315	-0.909	-0.234	-0.231	-0.944	-0.070	0.145	0.047	0.031	-0.018	0.034	0.027	0.175	0.058	-0.008
-0.122	-0.338	-0.881	-0.236	-0.232	-0.944	-0.008	0.152	0.051	0.033	-0.040	0.060	0.027	0.199	0.086	-0.008
-0.145	-0.346	-0.897	-0.235	-0.231	-0.944	0.082	-0.049	0.064	0.009	-0.049	0.044	0.004	0.207	0.070	-0.006
-0.164	-0.323	-0.889	-0.242	-0.229	-0.943	0.110	0.407	0.026	-0.003	-0.028	0.050	0.015	0.184	0.078	-0.015
-0.183	-0.323	-0.905	-0.241	-0.228	-0.943	0.109	-0.029	0.055	-0.022	-0.029	0.035	0.034	0.184	0.062	-0.029
-0.183	-0.323	-0.905	-0.247	-0.225	-0.943	0.166	0.315	-0.006	-0.016	-0.032	0.034	0.034	0.185	0.062	-0.030
-0.218	-0.326	-0.885	-0.247	-0.222	-0.943	0.172	0.014	0.036	-0.050	-0.039	0.054	0.068	0.189	0.082	-0.037
-0.168	-0.330	-0.901	-0.251	-0.218	-0.943	0.243	0.237	0.026	0.005	-0.047	0.038	0.018	0.193	0.066	-0.032
-0.210	-0.311	-0.881	-0.250	-0.213	-0.944	0.294	-0.020	0.040	-0.037	-0.032	0.058	0.060	0.174	0.085	-0.033
-0.164	-0.334	-0.877	-0.253	-0.207	-0.945	0.339	0.169	0.032	0.012	-0.061	0.063	0.013	0.198	0.090	-0.028
-0.180	-0.315	-0.861	-0.257	-0.200	-0.946	0.403	0.189	-0.003	-0.000	-0.049	0.079	0.028	0.178	0.105	-0.025
-0.210	-0.280	-0.905	-0.256	-0.194	-0.947	0.348	-0.049	0.004	-0.032	-0.021	0.037	0.059	0.144	0.062	-0.018
-0.157	-0.276	-0.897	-0.259	-0.187	-0.948	0.374	0.200	-0.062	0.026	-0.024	0.046	0.005	0.141	0.070	-0.029
-0.191	-0.292	-0.897	-0.263	-0.179	-0.948	0.392	0.175	-0.051	-0.005	-0.047	0.046	0.039	0.156	0.070	-0.022
-0.241	-0.292	-0.905	-0.260	-0.171	-0.950	0.456	-0.156	0.008	-0.058	-0.055	0.040	0.089	0.157	0.062	-0.018
-0.160	-0.253	-0.905	-0.261	-0.161	-0.952	0.549	0.095	-0.033	0.024	-0.027	0.042	0.008	0.118	0.062	-0.026
-0.203	-0.253	-0.924	-0.265	-0.150	-0.953	0.589	0.190	-0.002	-0.014	-0.038	0.023	0.050	0.119	0.042	-0.030
-0.207	-0.230	-0.901	-0.266	-0.138	-0.954	0.611	0.070	-0.033	-0.017	-0.026	0.048	0.054	0.096	0.066	-0.020
-0.218	-0.203	-0.905	-0.268	-0.127	-0.955	0.593	0.098	-0.061	-0.027	-0.010	0.045	0.065	0.069	0.061	-0.027
-0.199	-0.191	-0.924	-0.267	-0.116	-0.957	0.541	-0.059	-0.057	-0.009	-0.009	0.027	0.045	0.057	0.041	-0.034
-0.210	-0.199	-0.924	-0.270	-0.106	-0.957	0.547	0.154	-0.068	-0.017	-0.027	0.027	0.057	0.065	0.041	-0.026
-0.241	-0.191	-0.920	-0.269	-0.096	-0.958	0.548	-0.032	-0.027	-0.049	-0.030	0.032	0.088	0.058	0.045	-0.026
-0.176	-0.176	-0.920	-0.270	-0.085	-0.959	0.530	0.063	-0.049	0.018	-0.024	0.033	0.022	0.042	0.045	-0.023
-0.214	-0.168	-0.905	-0.268	-0.075	-0.960	0.532	-0.119	-0.070	-0.023	-0.027	0.050	0.059	0.035	0.061	-0.017
-0.183	-0.122	-0.916	-0.272	-0.065	-0.960	0.515	0.185	-0.120	0.011	0.009	0.038	0.028	0.011	0.049	-0.009
-0.176	-0.102	-0.928	-0.272	-0.055	-0.961	0.481	0.028	-0.097	0.019	0.019	0.027	0.020	0.030	0.038	-0.003
-0.210	-0.098	-0.940	-0.273	-0.047	-0.961	0.413	0.066	-0.084	-0.015	0.014	0.015	0.054	0.033	0.026	0.005
-0.153	-0.110	-0.944	-0.273	-0.039	-0.961	0.407	-0.001	-0.093	0.043	-0.006	0.012	0.004	0.021	0.022	0.011
-0.199	-0.068	-0.960	-0.278	-0.031	-0.960	0.355	0.288	-0.135	0.002	0.030	-0.005	0.042	0.064	0.006	0.010
-0.176	-0.056	-0.960	-0.280	-0.024	-0.960	0.332	0.102	-0.122	0.027	0.034	-0.006	0.018	0.075	0.006	0.035
-0.230	-0.056	-1.011	-0.287	-0.018	-0.958	0.309	0.357	-0.121	-0.020	0.028	-0.059	0.072	0.075	0.045	0.042
-0.133	-0.083	-1.046	-0.293	-0.012	-0.956	0.264	0.342	-0.142	0.082	-0.005	-0.096	0.024	0.048	0.081	0.058
-0.210	-0.110	-1.113	-0.305	-0.007	-0.952	0.201	0.662	-0.237	0.017	-0.037	-0.167	0.052	0.020	0.147	0.020
-0.210	-0.110	-1.113	-0.319	-0.002	-0.948	0.189	0.757	-0.279	0.031	-0.042	-0.172	0.052	0.020	0.147	-0.010
-0.457	-0.110	-1.015	-0.324	0.003	-0.946	0.238	0.270	-0.214	-0.210	-0.047	-0.075	0.298	0.020	0.049	-0.045
-0.372	-0.083	-0.842	-0.325	0.009	-0.946	0.275	0.014	-0.168	-0.125	-0.026	0.098	0.213	0.047	0.124	-0.063
-0.249	-0.041	-0.735	-0.330	0.015	-0.944	0.242	0.251	-0.173	0.003	0.011	0.203	0.090	0.090	0.231	-0.067
-0.230	-0.002	-0.802	-0.332	0.020	-0.943	0.208	0.145	-0.138	0.025	0.044	0.135	0.070	0.128	0.163	-0.017
-0.172	0.014	-0.893	-0.339	0.024	-0.940	0.202	0.415	-0.114	0.090	0.055	0.042	0.012	0.144	0.073	0.025
-0.203	0.017	-0.995	-0.345	0.029	-0.938	0.201	0.324	-0.097	0.065	0.055	-0.063	0.043	0.148	0.030	0.057
-0.245	0.006	-1.058	-0.348	0.033	-0.937	0.202	0.157	-0.116	0.025	0.039	-0.127	0.085	0.136	0.093	0.108
-0.226	0.021	-1.090	-0.344	0.037	-0.938	0.164	-0.153	-0.070	0.041	0.050	-0.157	0.065	0.152	0.125	0.170
-0.076	0.056	-1.141	-0.336	0.040	-0.941	0.162	-0.379	-0.025	0.183	0.082	-0.206	0.085	0.187	0.176	0.229
0.063	0.033	-1.184	-0.333	0.043	-0.942	0.161	-0.110	-0.064	0.318	0.055	-0.248	0.223	0.164	0.219	0.289
0.063	-0.021	-1.196	-0.330	0.046	-0.943	0.155	-0.064	-0.066	0.315	-0.002	-0.259	0.224	0.110	0.231	0.356
0.036	-0.021	-1.247	-0.325	0.048	-0.944	0.067	-0.193	-0.098	0.283	-0.004	-0.309	0.197	0.110	0.283	0.380
0.093	0.002	-1.299	-0.319	0.049	-0.947	0.016	-0.256	-0.177	0.334	0.018	-0.358	0.255	0.133	0.334	0.375
-0.003	0.017	-1.377	-0.308	0.049	-0.950	-0.061	-0.473	-0.196	0.228	0.034	-0.433	0.159	0.149	0.413	0.351
0.036	0.056	-1.291	-0.299	0.050	-0.953	-0.064	-0.436	-0.246	0.257	0.072	-0.344	0.198	0.188	0.326	0.325
-0.041	0.079	-1.232	-0.293	0.049	-0.955	-0.135	-0.217	-0.243	0.174	0.097	-0.283	0.122	0.211	0.267	0.272
-0.030	0.041	-1.188	-0.278	0.047	-0.960	-0.131	-0.763	-0.104	0.170	0.060	-0.235	0.133	0.172	0.224	0.236
-0.080	0.033	-1.121	-0.272	0.045	-0.961	-0.090	-0.240	-0.101	0.115	0.053	-0.166	0.084	0.165	0.157	0.207
-0.026	-0.002	-1.058	-0.258	0.042	-0.965	-0.157	-0.720	-0.012	0.154	0.022	-0.099	0.138	0.130	0.094	0.187
0.013	0.010	-1.070	-0.250	0.040	-0.968	-0.137	-0.386	-0.052	0.184	0.036	-0.108	0.176	0.142	0.106	0.172
-0.022	0.010	-1.054	-0.239	0.037	-0.970	-0.125	-0.522	-0.025	0.139	0.038	-0.090	0.142	0.142	0.091	0.163
-0.007	0.006	-1.019	-0.238	0.036	-0.970	-0.079	0.022	-0.051	0.154	0.036	-0.054	0.158	0.139	0.055	0.168
-0.053	-0.002	-1.035	-0.232	0.035	-0.972	-0.035	-0.316	-0.030	0.101	0.029	-0.068	0.112	0.131	0.071	0.130
0.032	-0.025	-1.031	-0.238	0.036	-0.971	0.024	0.376	-0.172	0.192	0.004	-0.066	0.197	0.108	0.068	0.122
-0.164	-0.052	-1.031	-0.240	0.034	-0.970	-0.124	0.095	-0.138	-0.003	-0.021	-0.066	0.001	0.082	0.068	0.076
-0.037	-0.106	-0.972	-0.237	0.032	-0.971	-0.122	-0.093	-0.068	0.122	-0.072	-0.006	0.129	0.028	0.009	0.039
-0.233	-0.064	-0.983	-0.233	0.031	-0.972	-0.052	-0.233	-0.052	-0.079	-0.029	-0.017	0.067	0.071	0.021	-0.013
-0.233	-0.064	-0.983	-0.232	0.032	-0.972	0.042	-0.035	-0.025	-0.080	-0.029	-0.017	0.067	0.071	0.021	-0.022
-0.218	-0.052	-0.968	-0.225	0.033	-0.974	0.080	-0.364	0.040	-0.072	-0.019	0.001	0.051	0.083	0.005	-0.039
-0.145	-0.010	-0.924	-0.216	0.034	-0.976	0.082	-0.453	0.055	-0.008	0.022	0.046	0.022	0.126	0.038	-0.028
-0.083	-0.029	-0.905	-0.217	0.035	-0.975	0.069	0.090	0.013	0.055	0.002	0.065	0.084	0.107	0.058	-0.005
-0.130	-0.052	-0.928	-0.211	0.033	-0.977	-0.109	-0.321	0.038	0.003	-0.019	0.043	0.039	0.085	0.034	0.006
-0.072	-0.060	-0.928	-0.215	0.029	-0.976	-0.171	0.227	0.017	0.065	-0.023	0.042	0.096	0.077	0.034	-0.001
-0.141	-0.068	-0.948	-0.217	0.025	-0.976	-0.191	0.138	-0.004	-0.002	-0.027	0.022	0.028	0.070	0.014	-0.020
-0.195	-0.098	-0.948	-0.221	0.020	-0.975	-0.195	0.186	0.076	-0.053	-0.053	0.022	0.026	0.040	0.014	-0.031
-0.203	-0.048	-0.932	-0.223	0.018	-0.975	-0.109	0.107	0.044	-0.058	-0.000	0.037	0.033	0.090	0.029	-0.051
-0.199	-0.021	-0.909	-0.224	0.017	-0.974	-0.037	0.060	0.023	-0.053	0.028	0.060	0.029	0.118	0.053	-0.069
-0.203	-0.006	-0.948	-0.229	0.016	-0.973	-0.051	0.256	0.014	-0.052	0.044	0.020	0.033	0.133	0.014	-0.064
-0.257	0.017	-0.972	-0.225	0.016	-0.974	-0.000	-0.216	-0.014	-0.110	0.067	-0.003	0.086	0.157	0.010	-0.057
-0.176	-0.013	-0.956	-0.225	0.016	-0.974	-0.015	-0.018	-0.018	-0.030	0.037	0.013	0.005	0.126	0.006	-0.048
-0.187	-0.025	-1.007	-0.223	0.015	-0.975	-0.028	-0.065	-0.022	-0.043	0.026	-0.038	0.016	0.115	0.046	-0.044
-0.180	-0.064	-0.987	-0.222	0.015	-0.975	0.020	-0.052	-0.033	-0.036	-0.013	-0.018	0.008	0.077	0.026	-0.031
-0.187	-0.079	-0.983	-0.223	0.015	-0.975	0.006	0.065	-0.025	-0.043	-0.029	-0.014	0.015	0.062	0.023	-0.039
-0.199	-0.052	-0.999	-0.227	0.015	-0.974	-0.002	0.196	-0.034	-0.051	-0.002	-0.031	0.026	0.089	0.038	-0.037
-0.207	-0.048	-0.936	-0.223	0.014	-0.975	-0.021	-0.206	0.047	-0.063	0.003	0.033	0.034	0.093	0.025	-0.032
-0.157	-0.044	-0.944	-0.223	0.015	-0.975	0.052	0.029	-0.025	-0.012	0.006	0.025	0.017	0.098	0.017	-0.029
-0.137	-0.048	-0.960	-0.221	0.014	-0.975	-0.057	-0.092	-0.007	0.005	0.003	0.010	0.036	0.094	0.001	-0.034
-0.153	-0.033	-0.932	-0.222	0.012	-0.975	-0.087	0.034	-0.036	-0.010	0.021	0.038	0.021	0.110	0.028	-0.020
-0.203	-0.044	-0.956	-0.223	0.009	-0.975	-0.189	0.054	-0.048	-0.059	0.013	0.014	0.029	0.098	0.004	-0.019
-0.133	-0.056	-0.932	-0.225	0.005	-0.974	-0.201	0.126	-0.046	0.012	0.005	0.037	0.041	0.087	0.028	-0.015
-0.153	-0.106	-0.952	-0.223	0.000	-0.975	-0.206	-0.075	-0.007	-0.008	-0.041	0.018	0.021	0.036	0.008	-0.015
-0.110	-0.068	-0.956	-0.219	-0.004	-0.976	-0.233	-0.198	-0.005	0.030	0.002	0.015	0.064	0.075	0.004	-0.010
-0.164	-0.091	-0.956	-0.221	-0.009	-0.975	-0.224	0.124	-0.033	-0.022	-0.016	0.014	0.010	0.052	0.004	-0.018
-0.172	-0.095	-0.956	-0.220	-0.012	-0.975	-0.178	-0.079	0.007	-0.031	-0.016	0.015	0.003	0.048	0.004	-0.023
-0.180	-0.075	-0.960	-0.218	-0.016	-0.976	-0.179	-0.103	0.023	-0.041	0.007	0.011	0.005	0.068	0.000	-0.048
-0.180	-0.075	-0.960	-0.223	-0.019	-0.975	-0.122	0.278	-0.015	-0.036	0.009	0.010	0.004	0.068	0.000	-0.044
-0.257	-0.091	-0.987	-0.218	-0.021	-0.976	-0.086	-0.237	0.064	-0.117	-0.004	-0.017	0.081	0.052	0.028	-0.041
-0.137	-0.095	-0.936	-0.221	-0.021	-0.975	-0.010	0.171	-0.002	0.005	-0.007	0.034	0.039	0.048	0.024	-0.038
-0.157	-0.118	-0.964	-0.221	-0.021	-0.975	0.017	-0.028	0.043	-0.015	-0.030	0.006	0.020	0.024	0.004	-0.032
-0.172	-0.098	-0.972	-0.222	-0.022	-0.975	0.004	0.063	0.071	-0.029	-0.011	-0.002	0.005	0.044	0.012	-0.022
-0.145	-0.122	-0.944	-0.225	-0.021	-0.974	0.070	0.158	0.006	0.000	-0.035	0.025	0.032	0.020	0.016	-0.020
-0.203	-0.098	-0.975	-0.223	-0.021	-0.975	0.039	-0.083	0.093	-0.059	-0.012	-0.006	0.025	0.043	0.016	-0.024
-0.141	-0.091	-0.964	-0.228	-0.021	-0.973	0.016	0.292	0.019	0.008	-0.004	0.005	0.036	0.050	0.004	-0.024
-0.180	-0.071	-0.932	-0.229	-0.022	-0.973	-0.032	0.016	0.033	-0.031	0.016	0.037	0.002	0.069	0.028	-0.023
-0.176	-0.110	-0.968	-0.230	-0.022	-0.973	-0.007	0.086	0.013	-0.025	-0.022	0.001	0.002	0.030	0.008	-0.020
-0.153	-0.122	-0.968	-0.230	-0.023	-0.973	-0.016	0.018	0.008	-0.002	-0.033	0.001	0.026	0.018	0.008	-0.017
-0.187	-0.110	-0.960	-0.230	-0.024	-0.973	-0.021	-0.006	0.043	-0.037	-0.021	0.009	0.009	0.029	0.000	-0.021
-0.137	-0.110	-0.975	-0.232	-0.025	-0.972	-0.047	0.140	0.061	0.015	-0.019	-0.007	0.042	0.029	0.016	-0.014
-0.218	-0.106	-0.972	-0.233	-0.026	-0.972	-0.014	0.059	0.047	-0.064	-0.014	-0.004	0.039	0.032	0.012	-0.013
-0.137	-0.095	-0.944	-0.237	-0.025	-0.971	0.058	0.184	0.051	0.020	-0.004	0.023	0.042	0.043	0.016	-0.007
-0.149	-0.110	-0.952	-0.236	-0.026	-0.972	0.002	-0.042	0.084	0.007	-0.018	0.015	0.031	0.027	0.008	-0.017
-0.176	-0.098	-0.987	-0.240	-0.027	-0.970	-0.021	0.252	0.039	-0.015	-0.006	-0.021	0.004	0.039	0.027	-0.007
-0.199	-0.098	-0.983	-0.240	-0.026	-0.971	0.063	-0.027	0.046	-0.039	-0.006	-0.017	0.019	0.038	0.023	-0.018
-0.157	-0.083	-0.940	-0.235	-0.026	-0.972	0.029	-0.225	0.061	-0.001	0.009	0.028	0.024	0.053	0.020	-0.021
-0.210	-0.122	-0.972	-0.241	-0.026	-0.970	0.005	0.307	0.043	-0.049	-0.029	-0.005	0.030	0.014	0.012	-0.024
-0.176	-0.098	-0.987	-0.236	-0.027	-0.971	0.010	-0.227	0.090	-0.019	-0.005	-0.020	0.005	0.036	0.027	-0.020
-0.180	-0.106	-0.952	-0.236	-0.027	-0.971	0.013	0.020	0.059	-0.023	-0.013	0.016	0.002	0.028	0.008	-0.024
-0.164	-0.102	-0.952	-0.241	-0.027	-0.970	0.006	0.245	0.044	-0.003	-0.009	0.014	0.017	0.032	0.008	-0.022
-0.180	-0.106	-0.940	-0.236	-0.027	-0.971	0.022	-0.231	0.056	-0.023	-0.013	0.027	0.002	0.028	0.020	-0.026
-0.199	-0.098	-0.975	-0.241	-0.027	-0.970	0.021	0.252	0.037	-0.038	-0.005	-0.010	0.017	0.035	0.016	-0.021
-0.203	-0.098	-0.972	-0.242	-0.028	-0.970	0.004	0.046	0.049	-0.041	-0.005	-0.006	0.020	0.035	0.012	-0.021
-0.153	-0.110	-0.944	-0.243	-0.028	-0.970	-0.005	0.080	0.058	0.010	-0.016	0.021	0.030	0.023	0.016	-0.017
-0.176	-0.091	-0.960	-0.246	-0.029	-0.969	-0.040	0.163	0.063	-0.010	0.005	0.004	0.007	0.042	0.000	-0.010
-0.176	-0.091	-0.960	-0.248	-0.031	-0.968	-0.075	0.093	0.051	-0.009	0.007	0.004	0.008	0.042	0.001	-0.018
-0.157	-0.106	-0.928	-0.253	-0.033	-0.967	-0.086	0.275	0.035	0.015	-0.007	0.034	0.027	0.027	0.031	-0.004
-0.241	-0.106	-0.952	-0.248	-0.036	-0.968	-0.111	-0.261	0.061	-0.075	-0.004	0.011	0.057	0.027	0.007	-0.012
-0.095	-0.114	-0.948	-0.256	-0.037	-0.966	-0.063	0.481	-0.021	0.080	-0.010	0.013	0.089	0.020	0.011	-0.013
-0.226	-0.141	-0.956	-0.257	-0.039	-0.966	-0.068	0.047	0.055	-0.050	-0.035	0.004	0.041	0.007	0.003	-0.020
-0.203	-0.118	-0.975	-0.258	-0.041	-0.965	-0.062	0.037	0.041	-0.026	-0.011	-0.016	0.018	0.016	0.017	-0.015
-0.210	-0.102	-0.960	-0.260	-0.043	-0.965	-0.056	0.126	0.049	-0.031	0.006	-0.001	0.025	0.032	0.002	-0.032
-0.237	-0.087	-0.979	-0.258	-0.045	-0.965	-0.099	-0.085	0.038	-0.060	0.024	-0.021	0.051	0.048	0.022	-0.024
-0.199	-0.102	-0.968	-0.257	-0.047	-0.965	-0.080	-0.079	0.009	-0.023	0.010	-0.009	0.012	0.033	0.010	-0.037
-0.180	-0.118	-0.936	-0.262	-0.048	-0.964	-0.087	0.313	0.012	0.002	-0.003	0.021	0.007	0.018	0.021	-0.020
-0.268	-0.126	-0.944	-0.258	-0.051	-0.965	-0.114	-0.203	0.061	-0.090	-0.008	0.013	0.081	0.011	0.013	-0.023
-0.118	-0.145	-0.948	-0.263	-0.053	-0.963	-0.089	0.273	0.018	0.066	-0.025	0.008	0.069	0.007	0.008	-0.012
-0.257	-0.137	-0.979	-0.258	-0.056	-0.965	-0.082	-0.291	0.071	-0.078	-0.016	-0.023	0.069	0.001	0.024	-0.013
-0.130	-0.137	-0.936	-0.255	-0.057	-0.965	-0.070	-0.094	0.055	0.047	-0.014	0.021	0.059	0.002	0.019	-0.006
-0.195	-0.118	-0.960	-0.259	-0.059	-0.964	-0.086	0.224	0.004	-0.013	0.007	-0.004	0.006	0.023	0.005	-0.012
-0.249	-0.106	-0.979	-0.262	-0.061	-0.963	-0.088	0.113	-0.001	-0.065	0.021	-0.025	0.059	0.035	0.026	-0.005
-0.153	-0.106	-0.960	-0.260	-0.063	-0.963	-0.082	-0.049	0.002	0.030	0.023	-0.005	0.037	0.036	0.007	-0.010
-0.222	-0.118	-0.960	-0.265	-0.066	-0.962	-0.133	0.236	0.007	-0.034	0.014	-0.007	0.033	0.025	0.007	-0.018
-0.176	-0.153	-0.952	-0.267	-0.068	-0.961	-0.119	0.137	0.028	0.014	-0.018	0.000	0.013	0.009	0.001	0.000
-0.253	-0.156	-0.964	-0.267	-0.071	-0.961	-0.122	-0.004	0.056	-0.063	-0.019	-0.012	0.064	0.011	0.009	-0.008
-0.157	-0.164	-0.972	-0.271	-0.073	-0.960	-0.102	0.254	0.011	0.038	-0.025	-0.021	0.033	0.017	0.016	-0.005
-0.210	-0.137	-0.968	-0.268	-0.077	-0.960	-0.168	-0.189	0.049	-0.019	0.006	-0.016	0.020	0.012	0.011	-0.005
-0.218	-0.137	-0.972	-0.270	-0.080	-0.960	-0.145	0.116	0.002	-0.025	0.009	-0.021	0.026	0.014	0.015	-0.001
-0.176	-0.149	-0.948	-0.268	-0.083	-0.960	-0.140	-0.048	0.019	0.016	0.000	0.003	0.018	0.004	0.007	-0.003
-0.233	-0.160	-0.964	-0.268	-0.086	-0.959	-0.142	0.001	-0.003	-0.042	-0.008	-0.013	0.039	0.006	0.011	0.002
-0.153	-0.145	-0.940	-0.272	-0.089	-0.958	-0.151	0.185	0.007	0.042	0.010	0.009	0.043	0.011	0.011	-0.000
-0.176	-0.156	-0.952	-0.265	-0.093	-0.960	-0.174	-0.312	0.055	0.012	0.002	-0.001	0.022	0.000	0.002	-0.007
-0.222	-0.176	-0.948	-0.270	-0.096	-0.958	-0.156	0.260	-0.007	-0.029	-0.014	0.001	0.022	0.018	0.001	-0.000
-0.214	-0.176	-0.948	-0.268	-0.100	-0.958	-0.173	-0.112	0.028	-0.024	-0.010	0.001	0.012	0.016	0.001	-0.013
-0.191	-0.176	-0.944	-0.270	-0.103	-0.957	-0.142	0.134	0.009	0.002	-0.007	0.005	0.013	0.015	0.002	-0.017
-0.218	-0.168	-0.944	-0.269	-0.106	-0.957	-0.126	-0.039	0.015	-0.026	0.003	0.005	0.014	0.006	0.000	-0.015
-0.203	-0.180	-0.936	-0.272	-0.109	-0.956	-0.143	0.180	-0.001	-0.008	-0.006	0.011	0.002	0.017	0.007	-0.008
-0.218	-0.180	-0.960	-0.271	-0.112	-0.956	-0.145	-0.063	0.024	-0.024	-0.002	-0.012	0.014	0.015	0.016	-0.019
-0.183	-0.184	-0.952	-0.275	-0.115	-0.955	-0.163	0.219	0.014	0.014	-0.003	-0.006	0.021	0.017	0.008	-0.008
-0.257	-0.176	-0.956	-0.271	-0.119	-0.955	-0.200	-0.220	0.063	-0.064	0.009	-0.009	0.053	0.007	0.011	-0.010
-0.157	-0.195	-0.932	-0.272	-0.122	-0.954	-0.140	0.117	0.033	0.038	-0.007	0.014	0.047	0.025	0.013	-0.013
-0.218	-0.199	-0.944	-0.273	-0.126	-0.954	-0.146	0.064	0.035	-0.022	-0.008	0.001	0.014	0.028	0.002	-0.019
-0.237	-0.184	-0.964	-0.273	-0.129	-0.954	-0.143	-0.032	0.021	-0.042	0.011	-0.018	0.034	0.011	0.017	-0.010
-0.207	-0.176	-0.928	-0.273	-0.132	-0.953	-0.162	0.021	0.003	-0.011	0.022	0.017	0.003	0.002	0.019	-0.014
-0.199	-0.199	-0.928	-0.272	-0.135	-0.953	-0.159	-0.052	0.000	-0.005	0.002	0.016	0.005	0.024	0.020	-0.012
-0.180	-0.218	-0.928	-0.273	-0.139	-0.952	-0.202	0.074	-0.001	0.015	-0.013	0.016	0.024	0.042	0.019	-0.005
-0.210	-0.226	-0.952	-0.275	-0.143	-0.951	-0.177	0.148	0.010	-0.013	-0.017	-0.009	0.007	0.049	0.004	-0.008
-0.191	-0.218	-0.924	-0.278	-0.146	-0.949	-0.155	0.140	0.022	0.009	-0.006	0.017	0.012	0.040	0.023	-0.013
-0.237	-0.222	-0.940	-0.280	-0.149	-0.948	-0.131	0.155	0.018	-0.035	-0.007	0.000	0.035	0.043	0.007	-0.003
-0.233	-0.207	-0.932	-0.275	-0.152	-0.949	-0.134	-0.260	0.052	-0.036	0.011	0.009	0.031	0.027	0.015	-0.013
-0.137	-0.214	-0.932	-0.282	-0.154	-0.947	-0.075	0.366	-0.025	0.067	0.005	0.007	0.064	0.034	0.015	-0.008
-0.260	-0.238	-0.940	-0.278	-0.156	-0.948	-0.110	-0.208	0.052	-0.061	-0.016	0.000	0.059	0.055	0.008	-0.009
-0.176	-0.226	-0.948	-0.278	-0.158	-0.947	-0.097	0.054	0.011	0.024	-0.002	-0.008	0.027	0.042	0.001	0.002
-0.237	-0.241	-0.936	-0.279	-0.161	-0.947	-0.104	0.061	0.023	-0.036	-0.015	0.003	0.034	0.057	0.012	-0.011
-0.180	-0.234	-0.916	-0.282	-0.163	-0.946	-0.095	0.152	0.018	0.024	-0.005	0.021	0.025	0.048	0.032	-0.002
-0.214	-0.222	-0.948	-0.282	-0.165	-0.945	-0.105	0.016	0.009	-0.011	0.008	-0.011	0.010	0.035	0.001	-0.012
-0.203	-0.245	-0.920	-0.281	-0.167	-0.945	-0.075	-0.069	0.012	-0.001	-0.013	0.017	0.002	0.058	0.028	-0.006
-0.237	-0.230	-0.936	-0.285	-0.167	-0.944	-0.035	0.241	-0.010	-0.031	0.003	-0.000	0.033	0.042	0.012	-0.009
-0.199	-0.230	-0.924	-0.281	-0.170	-0.944	-0.095	-0.169	0.028	0.004	0.005	0.012	0.006	0.040	0.024	-0.002
-0.203	-0.234	-0.932	-0.283	-0.171	-0.944	-0.052	0.096	-0.008	0.001	0.002	0.004	0.002	0.043	0.015	-0.007
-0.176	-0.234	-0.932	-0.286	-0.172	-0.943	-0.058	0.154	0.004	0.031	0.004	0.003	0.028	0.042	0.015	-0.002
-0.245	-0.230	-0.948	-0.283	-0.173	-0.943	-0.051	-0.109	0.039	-0.041	0.009	-0.012	0.041	0.036	0.001	-0.004
-0.203	-0.241	-0.920	-0.285	-0.174	-0.943	-0.026	0.090	0.003	0.003	-0.002	0.015	0.001	0.046	0.026	-0.006
-0.214	-0.257	-0.928	-0.285	-0.175	-0.942	-0.029	0.039	0.017	-0.008	-0.017	0.006	0.010	0.060	0.018	-0.009
-0.214	-0.257	-0.916	-0.287	-0.176	-0.942	-0.036	0.102	0.003	-0.007	-0.016	0.018	0.009	0.059	0.029	-0.006
-0.195	-0.261	-0.936	-0.288	-0.177	-0.941	-0.015	0.059	-0.001	0.013	-0.019	-0.003	0.010	0.062	0.008	-0.007
-0.226	-0.253	-0.932	-0.287	-0.178	-0.941	-0.054	-0.007	0.020	-0.018	-0.010	0.001	0.020	0.053	0.012	-0.006
-0.210	-0.257	-0.916	-0.288	-0.179	-0.941	-0.038	0.051	0.026	-0.002	-0.013	0.017	0.004	0.056	0.027	-0.005
-0.207	-0.245	-0.912	-0.288	-0.179	-0.941	-0.004	-0.018	0.015	0.001	-0.001	0.021	0.000	0.043	0.031	-0.011
-0.210	-0.276	-0.909	-0.289	-0.179	-0.941	0.034	0.076	0.003	-0.001	-0.032	0.024	0.003	0.072	0.035	-0.007
-0.226	-0.269	-0.928	-0.290	-0.179	-0.940	0.024	0.087	0.011	-0.016	-0.025	0.004	0.019	0.064	0.015	-0.002
-0.195	-0.241	-0.905	-0.287	-0.179	-0.941	0.022	-0.140	0.026	0.012	0.002	0.028	0.013	0.036	0.039	-0.003
-0.180	-0.261	-0.897	-0.294	-0.178	-0.939	0.035	0.385	-0.011	0.035	-0.017	0.034	0.028	0.054	0.046	0.001
-0.226	-0.257	-0.936	-0.293	-0.178	-0.939	0.030	-0.070	0.025	-0.013	-0.014	-0.005	0.018	0.049	0.007	0.004
-0.195	-0.249	-0.912	-0.294	-0.178	-0.939	0.052	0.115	0.013	0.019	-0.007	0.019	0.013	0.041	0.030	-0.002
-0.210	-0.245	-0.909	-0.296	-0.177	-0.939	0.066	0.088	0.005	0.005	-0.004	0.022	0.002	0.036	0.034	-0.012
-0.245	-0.245	-0.916	-0.299	-0.176	-0.938	0.033	0.160	-0.005	-0.027	-0.004	0.013	0.037	0.035	0.026	-0.017
-0.241	-0.265	-0.905	-0.298	-0.175	-0.938	0.055	-0.027	0.001	-0.024	-0.024	0.026	0.033	0.053	0.038	-0.026
-0.249	-0.265	-0.909	-0.300	-0.175	-0.938	0.058	0.082	-0.003	-0.030	-0.025	0.021	0.041	0.052	0.033	-0.021
-0.245	-0.230	-0.905	-0.298	-0.174	-0.938	0.037	-0.056	0.030	-0.027	0.009	0.026	0.037	0.017	0.037	-0.018
-0.183	-0.226	-0.916	-0.297	-0.173	-0.939	0.075	-0.043	0.018	0.033	0.012	0.015	0.025	0.012	0.025	-0.005
-0.230	-0.218	-0.920	-0.298	-0.172	-0.939	0.059	0.073	0.024	-0.012	0.019	0.011	0.021	0.004	0.021	-0.001
-0.180	-0.241	-0.920	-0.299	-0.171	-0.939	0.125	0.086	0.043	0.039	-0.006	0.010	0.029	0.026	0.021	0.013
-0.230	-0.245	-0.924	-0.298	-0.169	-0.939	0.112	-0.028	0.065	-0.012	-0.011	0.007	0.021	0.029	0.017	0.009
-0.172	-0.222	-0.912	-0.299	-0.168	-0.939	0.099	0.068	0.034	0.046	0.010	0.019	0.037	0.005	0.029	0.010
-0.207	-0.226	-0.909	-0.300	-0.167	-0.939	0.057	0.041	0.010	0.012	0.006	0.023	0.002	0.008	0.032	0.002
-0.222	-0.238	-0.912	-0.302	-0.166	-0.939	0.065	0.153	-0.020	-0.001	-0.007	0.018	0.013	0.019	0.028	0.007
-0.222	-0.238	-0.912	-0.302	-0.166	-0.939	0.028	-0.004	0.016	-0.001	-0.007	0.019	0.013	0.019	0.028	0.008
-0.207	-0.230	-0.912	-0.303	-0.165	-0.938	0.041	0.083	0.004	0.016	0.000	0.019	0.002	0.010	0.028	0.001
-0.168	-0.226	-0.893	-0.309	-0.165	-0.937	0.012	0.314	-0.027	0.060	0.004	0.037	0.041	0.005	0.047	0.009
-0.253	-0.234	-0.909	-0.308	-0.165	-0.937	-0.010	-0.070	0.006	-0.026	-0.003	0.021	0.044	0.012	0.031	0.001
-0.187	-0.234	-0.897	-0.315	-0.166	-0.935	-0.024	0.401	-0.047	0.047	-0.003	0.031	0.022	0.011	0.043	0.002
-0.272	-0.226	-0.897	-0.313	-0.167	-0.935	-0.039	-0.095	-0.003	-0.040	0.006	0.031	0.062	0.003	0.043	-0.007
-0.210	-0.245	-0.901	-0.316	-0.167	-0.934	-0.024	0.190	-0.011	0.025	-0.013	0.026	0.001	0.021	0.039	0.003
-0.230	-0.218	-0.897	-0.317	-0.167	-0.934	0.001	0.034	0.004	0.006	0.015	0.030	0.020	0.006	0.042	0.002
-0.203	-0.214	-0.889	-0.321	-0.168	-0.932	-0.011	0.213	-0.013	0.037	0.019	0.036	0.007	0.011	0.050	0.001
-0.203	-0.218	-0.881	-0.325	-0.167	-0.931	0.019	0.251	-0.035	0.041	0.014	0.043	0.006	0.008	0.058	0.000
-0.291	-0.214	-0.901	-0.325	-0.167	-0.931	0.006	-0.018	-0.008	-0.048	0.018	0.023	0.082	0.013	0.038	-0.001
-0.222	-0.218	-0.893	-0.327	-0.168	-0.930	-0.031	0.116	-0.023	0.023	0.015	0.031	0.013	0.010	0.046	-0.013
-0.249	-0.238	-0.885	-0.331	-0.168	-0.928	-0.012	0.243	-0.039	0.001	-0.004	0.037	0.040	0.009	0.053	-0.011
-0.276	-0.230	-0.889	-0.331	-0.169	-0.928	-0.024	0.001	-0.019	-0.027	0.004	0.033	0.067	0.000	0.049	-0.009
-0.203	-0.226	-0.877	-0.338	-0.168	-0.926	0.018	0.360	-0.068	0.053	0.008	0.043	0.006	0.005	0.061	-0.011
-0.287	-0.222	-0.877	-0.341	-0.169	-0.925	-0.035	0.154	-0.055	-0.029	0.012	0.043	0.079	0.009	0.061	-0.016
-0.241	-0.218	-0.869	-0.343	-0.170	-0.924	-0.101	0.116	-0.041	0.018	0.018	0.050	0.032	0.014	0.068	-0.019
-0.287	-0.241	-0.869	-0.347	-0.171	-0.922	-0.061	0.231	-0.094	-0.024	-0.005	0.048	0.079	0.009	0.068	-0.025
-0.295	-0.238	-0.857	-0.346	-0.173	-0.922	-0.097	-0.056	-0.076	-0.033	0.000	0.061	0.086	0.004	0.080	-0.025
-0.245	-0.245	-0.873	-0.349	-0.174	-0.921	-0.098	0.162	-0.096	0.020	-0.006	0.044	0.036	0.011	0.064	-0.023
-0.295	-0.234	-0.877	-0.350	-0.175	-0.920	-0.101	0.025	-0.096	-0.030	0.007	0.040	0.086	0.001	0.060	-0.025
-0.241	-0.226	-0.873	-0.351	-0.176	-0.920	-0.065	0.074	-0.107	0.025	0.015	0.043	0.032	0.009	0.064	-0.017
-0.307	-0.222	-0.885	-0.352	-0.177	-0.919	-0.091	0.013	-0.095	-0.040	0.020	0.031	0.098	0.014	0.052	-0.026
-0.260	-0.218	-0.869	-0.354	-0.178	-0.918	-0.097	0.095	-0.127	0.008	0.025	0.046	0.051	0.018	0.068	-0.021
-0.299	-0.207	-0.865	-0.355	-0.179	-0.917	-0.082	0.065	-0.112	-0.029	0.038	0.050	0.090	0.031	0.072	-0.022
-0.276	-0.199	-0.877	-0.361	-0.180	-0.915	-0.094	0.270	-0.144	-0.001	0.046	0.036	0.067	0.039	0.060	-0.004
-0.257	-0.207	-0.869	-0.362	-0.181	-0.914	-0.139	0.051	-0.134	0.019	0.040	0.043	0.048	0.032	0.067	0.006
-0.222	-0.238	-0.877	-0.367	-0.183	-0.912	-0.127	0.253	-0.177	0.058	0.010	0.033	0.013	0.002	0.060	0.016
-0.222	-0.238	-0.877	-0.367	-0.185	-0.912	-0.181	-0.014	-0.168	0.058	0.013	0.032	0.014	0.002	0.060	0.016
-0.268	-0.241	-0.877	-0.369	-0.187	-0.910	-0.201	0.089	-0.187	0.014	0.011	0.031	0.060	0.001	0.060	0.011
-0.287	-0.257	-0.873	-0.373	-0.190	-0.908	-0.226	0.181	-0.196	-0.001	-0.001	0.033	0.080	0.016	0.063	0.002
-0.314	-0.257	-0.909	-0.375	-0.193	-0.907	-0.228	0.112	-0.176	-0.026	0.002	-0.004	0.106	0.016	0.028	-0.010
-0.303	-0.269	-0.920	-0.379	-0.196	-0.905	-0.180	0.180	-0.173	-0.010	-0.007	-0.018	0.095	0.027	0.016	-0.001
-0.318	-0.269	-0.928	-0.381	-0.198	-0.903	-0.166	0.109	-0.148	-0.023	-0.005	-0.027	0.110	0.026	0.008	0.005
-0.272	-0.261	-0.948	-0.388	-0.199	-0.900	-0.157	0.334	-0.171	0.029	0.005	-0.050	0.064	0.018	0.012	0.022
-0.307	-0.261	-0.952	-0.391	-0.201	-0.898	-0.149	0.194	-0.145	-0.001	0.007	-0.056	0.099	0.017	0.016	0.041
-0.268	-0.292	-0.964	-0.398	-0.203	-0.895	-0.163	0.330	-0.175	0.043	-0.023	-0.070	0.060	0.048	0.028	0.042
-0.272	-0.354	-1.011	-0.412	-0.204	-0.888	-0.210	0.785	-0.308	0.054	-0.083	-0.125	0.064	0.109	0.075	0.029
-0.399	-0.396	-1.042	-0.423	-0.206	-0.883	-0.220	0.516	-0.375	-0.063	-0.124	-0.161	0.191	0.151	0.107	-0.002
-0.430	-0.354	-1.027	-0.434	-0.206	-0.877	-0.196	0.586	-0.371	-0.082	-0.081	-0.151	0.222	0.108	0.091	-0.043
-0.522	-0.323	-0.928	-0.440	-0.206	-0.874	-0.118	0.268	-0.282	-0.168	-0.050	-0.056	0.315	0.077	0.007	-0.080
-0.476	-0.323	-0.786	-0.440	-0.205	-0.874	-0.042	-0.087	-0.225	-0.122	-0.051	0.087	0.268	0.077	0.149	-0.086
-0.403	-0.284	-0.719	-0.444	-0.205	-0.873	-0.061	0.161	-0.194	-0.046	-0.012	0.152	0.195	0.038	0.216	-0.076
-0.357	-0.241	-0.763	-0.446	-0.204	-0.872	-0.037	0.082	-0.163	0.003	0.030	0.107	0.149	0.005	0.173	-0.041
-0.341	-0.234	-0.885	-0.449	-0.202	-0.870	0.061	0.182	-0.168	0.021	0.035	-0.016	0.134	0.013	0.050	0.001
-0.360	-0.280	-0.975	-0.450	-0.199	-0.871	0.106	0.037	-0.137	0.003	-0.014	-0.107	0.153	0.033	0.040	0.043
-0.326	-0.272	-0.979	-0.448	-0.197	-0.872	0.087	-0.116	-0.116	0.036	-0.009	-0.109	0.118	0.025	0.044	0.108
-0.276	-0.230	-0.995	-0.441	-0.195	-0.876	0.065	-0.362	-0.042	0.079	0.033	-0.121	0.069	0.018	0.060	0.183
-0.103	-0.207	-1.074	-0.434	-0.193	-0.880	0.121	-0.345	-0.029	0.245	0.054	-0.196	0.104	0.041	0.139	0.260
-0.010	-0.218	-1.161	-0.430	-0.190	-0.883	0.118	-0.215	-0.128	0.333	0.039	-0.280	0.197	0.030	0.226	0.329
0.001	-0.249	-1.232	-0.422	-0.188	-0.887	0.053	-0.386	-0.110	0.336	0.006	-0.347	0.208	0.001	0.296	0.377
-0.018	-0.334	-1.279	-0.411	-0.187	-0.892	0.077	-0.542	-0.038	0.306	-0.080	-0.389	0.189	0.086	0.344	0.396
-0.053	-0.377	-1.243	-0.398	-0.187	-0.898	0.005	-0.637	0.013	0.259	-0.122	-0.348	0.154	0.128	0.308	0.400
0.005	-0.311	-1.208	-0.388	-0.184	-0.903	0.161	-0.474	-0.029	0.307	-0.059	-0.307	0.212	0.062	0.273	0.385
0.047	-0.257	-1.232	-0.377	-0.181	-0.908	0.198	-0.526	-0.051	0.338	-0.009	-0.325	0.254	0.008	0.297	0.371
0.001	-0.230	-1.184	-0.369	-0.178	-0.912	0.147	-0.413	-0.025	0.284	0.016	-0.274	0.208	0.020	0.249	0.350
0.001	-0.230	-1.184	-0.357	-0.177	-0.917	0.061	-0.591	0.041	0.271	0.015	-0.269	0.207	0.020	0.249	0.313
-0.045	-0.226	-1.070	-0.347	-0.177	-0.921	0.036	-0.453	0.043	0.216	0.018	-0.151	0.161	0.024	0.135	0.260
-0.060	-0.230	-1.015	-0.332	-0.176	-0.927	0.063	-0.754	0.002	0.186	0.014	-0.090	0.146	0.020	0.080	0.226
-0.080	-0.265	-0.991	-0.317	-0.176	-0.932	0.024	-0.815	0.002	0.150	-0.021	-0.061	0.127	0.015	0.056	0.203
-0.033	-0.284	-0.952	-0.308	-0.176	-0.935	0.003	-0.418	-0.002	0.188	-0.040	-0.019	0.173	0.034	0.016	0.160
0.017	-0.272	-0.948	-0.310	-0.176	-0.934	0.028	0.151	0.009	0.240	-0.029	-0.015	0.223	0.023	0.012	0.156
-0.195	-0.265	-1.007	-0.296	-0.177	-0.939	0.004	-0.708	0.125	0.014	-0.020	-0.070	0.011	0.015	0.072	0.136
-0.049	-0.257	-1.023	-0.297	-0.177	-0.938	0.009	0.088	-0.019	0.161	-0.013	-0.086	0.157	0.007	0.087	0.092
-0.187	-0.280	-1.050	-0.297	-0.178	-0.938	-0.068	0.052	0.009	0.023	-0.035	-0.114	0.019	0.031	0.115	0.036
-0.272	-0.280	-0.979	-0.299	-0.180	-0.937	-0.076	0.109	0.050	-0.059	-0.033	-0.044	0.066	0.031	0.044	0.007
-0.264	-0.280	-0.928	-0.297	-0.181	-0.937	-0.012	-0.068	0.093	-0.054	-0.032	0.008	0.058	0.031	0.007	-0.035
-0.337	-0.280	-0.975	-0.290	-0.179	-0.940	0.169	-0.370	0.167	-0.134	-0.034	-0.037	0.131	0.031	0.040	-0.049
-0.214	-0.253	-0.909	-0.279	-0.176	-0.944	0.239	-0.537	0.173	-0.022	-0.010	0.034	0.008	0.004	0.027	-0.052
-0.180	-0.226	-0.877	-0.278	-0.173	-0.945	0.201	-0.018	0.165	0.012	0.014	0.066	0.027	0.023	0.059	-0.038
-0.214	-0.218	-0.865	-0.274	-0.171	-0.946	0.161	-0.199	0.128	-0.027	0.020	0.080	0.009	0.031	0.071	-0.015
-0.145	-0.265	-0.897	-0.270	-0.172	-0.947	0.016	-0.158	0.113	0.038	-0.026	0.049	0.061	0.016	0.039	0.006
-0.157	-0.269	-0.877	-0.270	-0.173	-0.947	-0.017	0.042	0.052	0.027	-0.029	0.069	0.049	0.020	0.059	-0.008
-0.091	-0.269	-0.912	-0.268	-0.177	-0.947	-0.169	-0.053	0.084	0.090	-0.025	0.033	0.115	0.020	0.024	-0.012
-0.249	-0.326	-0.889	-0.268	-0.180	-0.946	-0.147	0.016	0.042	-0.067	-0.080	0.056	0.043	0.078	0.048	-0.043
-0.245	-0.338	-0.885	-0.275	-0.183	-0.944	-0.131	0.341	-0.053	-0.057	-0.089	0.058	0.039	0.089	0.052	-0.068
-0.314	-0.311	-0.889	-0.271	-0.185	-0.945	-0.067	-0.201	-0.010	-0.130	-0.060	0.054	0.109	0.063	0.048	-0.100
-0.283	-0.311	-0.849	-0.269	-0.187	-0.945	-0.110	-0.123	-0.042	-0.101	-0.058	0.094	0.078	0.063	0.087	-0.113
-0.241	-0.311	-0.845	-0.273	-0.188	-0.944	-0.080	0.156	-0.072	-0.056	-0.056	0.097	0.036	0.063	0.091	-0.112
-0.318	-0.265	-0.885	-0.266	-0.191	-0.945	-0.152	-0.367	-0.036	-0.139	-0.007	0.059	0.113	0.017	0.052	-0.096
-0.233	-0.276	-0.893	-0.269	-0.194	-0.944	-0.125	0.143	-0.021	-0.052	-0.016	0.049	0.028	0.029	0.044	-0.085
-0.218	-0.307	-0.877	-0.265	-0.196	-0.944	-0.115	-0.178	-0.004	-0.040	-0.045	0.065	0.013	0.060	0.060	-0.076
-0.241	-0.288	-0.901	-0.265	-0.197	-0.944	-0.019	-0.009	-0.025	-0.063	-0.025	0.042	0.036	0.041	0.037	-0.055
-0.214	-0.238	-0.944	-0.260	-0.196	-0.945	0.036	-0.240	0.030	-0.041	0.025	-0.000	0.009	0.009	0.006	-0.045
-0.214	-0.238	-0.944	-0.257	-0.195	-0.947	0.094	-0.173	0.035	-0.045	0.024	0.001	0.009	0.009	0.006	-0.039
-0.180	-0.257	-0.928	-0.255	-0.194	-0.947	0.089	-0.089	0.024	-0.012	0.003	0.018	0.025	0.011	0.010	-0.034
-0.187	-0.299	-0.916	-0.257	-0.192	-0.947	0.111	0.131	-0.015	-0.018	-0.041	0.029	0.018	0.053	0.022	-0.025
-0.210	-0.315	-0.932	-0.252	-0.189	-0.949	0.169	-0.249	0.007	-0.046	-0.060	0.015	0.006	0.069	0.006	-0.028
-0.153	-0.269	-0.928	-0.255	-0.187	-0.949	0.098	0.141	-0.000	0.014	-0.015	0.019	0.052	0.023	0.010	-0.024
-0.218	-0.253	-0.924	-0.250	-0.187	-0.950	0.032	-0.212	0.060	-0.055	0.000	0.024	0.013	0.008	0.015	-0.029
-0.137	-0.257	-0.885	-0.253	-0.187	-0.949	0.054	0.148	0.003	0.028	-0.004	0.063	0.067	0.012	0.054	-0.026
-0.207	-0.265	-0.909	-0.252	-0.185	-0.950	0.070	-0.035	-0.019	-0.042	-0.013	0.040	0.002	0.020	0.031	-0.034
-0.195	-0.265	-0.936	-0.254	-0.185	-0.949	0.050	0.105	-0.033	-0.029	-0.014	0.012	0.009	0.020	0.003	-0.021
-0.191	-0.265	-0.916	-0.252	-0.184	-0.950	0.016	-0.087	-0.002	-0.026	-0.014	0.032	0.013	0.020	0.023	-0.031
-0.160	-0.265	-0.948	-0.254	-0.185	-0.949	0.005	0.123	-0.017	0.006	-0.014	-0.000	0.043	0.020	0.008	-0.018
-0.203	-0.269	-0.932	-0.251	-0.185	-0.950	0.018	-0.162	0.041	-0.039	-0.018	0.017	0.001	0.024	0.008	-0.023
-0.149	-0.238	-0.932	-0.256	-0.185	-0.949	0.008	0.273	-0.023	0.019	0.013	0.015	0.055	0.007	0.008	-0.017
-0.218	-0.226	-0.940	-0.249	-0.184	-0.951	0.024	-0.381	0.041	-0.057	0.024	0.009	0.014	0.018	0.000	-0.017
-0.160	-0.249	-0.932	-0.249	-0.184	-0.951	0.020	0.018	0.024	0.000	0.001	0.017	0.043	0.005	0.008	-0.008
-0.149	-0.249	-0.940	-0.244	-0.186	-0.952	-0.043	-0.197	0.032	0.008	0.002	0.010	0.055	0.005	0.000	-0.016
-0.149	-0.272	-0.936	-0.247	-0.187	-0.951	-0.057	0.160	0.021	0.010	-0.019	0.013	0.054	0.029	0.004	-0.014
-0.180	-0.261	-0.924	-0.245	-0.187	-0.951	-0.002	-0.088	0.026	-0.022	-0.007	0.025	0.024	0.017	0.016	-0.024
-0.199	-0.272	-0.916	-0.248	-0.188	-0.950	0.005	0.149	0.003	-0.039	-0.019	0.033	0.005	0.029	0.024	-0.033
-0.199	-0.288	-0.905	-0.246	-0.188	-0.951	0.012	-0.092	0.022	-0.041	-0.034	0.045	0.004	0.044	0.036	-0.050
-0.191	-0.261	-0.909	-0.247	-0.187	-0.951	0.028	0.057	-0.008	-0.032	-0.007	0.041	0.012	0.017	0.033	-0.049
-0.237	-0.261	-0.932	-0.247	-0.186	-0.951	0.104	0.018	-0.031	-0.078	-0.009	0.017	0.034	0.017	0.009	-0.039
-0.180	-0.269	-0.944	-0.244	-0.185	-0.952	0.071	-0.158	0.072	-0.024	-0.018	0.007	0.023	0.025	0.002	-0.041
-0.145	-0.253	-0.924	-0.244	-0.184	-0.952	0.058	0.043	0.066	0.011	-0.003	0.026	0.058	0.010	0.017	-0.026
-0.222	-0.272	-0.948	-0.244	-0.184	-0.952	0.041	0.005	0.013	-0.066	-0.022	0.003	0.019	0.029	0.006	-0.019
-0.107	-0.284	-0.901	-0.247	-0.183	-0.952	0.089	0.164	0.008	0.052	-0.035	0.050	0.096	0.041	0.042	-0.021
-0.203	-0.272	-0.948	-0.243	-0.182	-0.953	0.065	-0.159	0.052	-0.047	-0.024	0.004	0.000	0.029	0.005	-0.027
-0.168	-0.269	-0.893	-0.244	-0.182	-0.953	0.025	0.034	0.021	-0.012	-0.021	0.059	0.034	0.026	0.050	-0.009
-0.168	-0.269	-0.893	-0.243	-0.181	-0.953	0.070	-0.045	0.036	-0.013	-0.021	0.059	0.034	0.026	0.051	-0.019
-0.114	-0.238	-0.920	-0.246	-0.179	-0.952	0.095	0.213	0.020	0.044	0.008	0.031	0.088	0.005	0.023	-0.014
-0.180	-0.265	-0.948	-0.251	-0.178	-0.951	0.110	0.269	-0.001	-0.016	-0.021	0.002	0.022	0.022	0.004	-0.010
-0.187	-0.253	-0.956	-0.249	-0.176	-0.952	0.088	-0.117	0.038	-0.027	-0.010	-0.004	0.014	0.010	0.012	-0.007
-0.160	-0.234	-0.924	-0.249	-0.175	-0.953	0.081	0.042	-0.006	0.001	0.008	0.027	0.041	0.009	0.020	-0.027
-0.180	-0.257	-0.944	-0.252	-0.174	-0.952	0.062	0.164	-0.026	-0.015	-0.017	0.007	0.021	0.014	0.001	-0.020
-0.237	-0.253	-0.944	-0.248	-0.173	-0.953	0.067	-0.217	0.001	-0.077	-0.014	0.008	0.037	0.011	0.001	-0.021
-0.130	-0.238	-0.909	-0.255	-0.172	-0.952	0.034	0.354	-0.037	0.037	0.001	0.042	0.071	0.005	0.037	-0.033
-0.199	-0.238	-0.948	-0.256	-0.172	-0.951	0.010	0.095	-0.008	-0.031	0.001	0.002	0.001	0.004	0.002	-0.021
-0.226	-0.226	-0.928	-0.251	-0.171	-0.953	0.060	-0.277	0.033	-0.063	0.012	0.024	0.026	0.016	0.018	-0.021
-0.114	-0.261	-0.920	-0.260	-0.169	-0.951	0.120	0.489	-0.025	0.058	-0.025	0.029	0.085	0.019	0.026	-0.019
-0.241	-0.245	-0.944	-0.253	-0.170	-0.953	0.008	-0.359	0.071	-0.076	-0.009	0.008	0.042	0.003	0.003	-0.021
-0.141	-0.238	-0.972	-0.255	-0.168	-0.952	0.086	0.160	-0.012	0.026	-0.003	-0.021	0.058	0.004	0.024	-0.016
-0.203	-0.222	-0.928	-0.256	-0.167	-0.952	0.069	0.039	-0.010	-0.035	0.012	0.023	0.004	0.020	0.019	-0.029
-0.210	-0.241	-0.940	-0.255	-0.166	-0.953	0.073	-0.063	-0.023	-0.044	-0.009	0.011	0.012	0.001	0.008	-0.015
-0.195	-0.234	-0.956	-0.259	-0.165	-0.952	0.065	0.221	-0.030	-0.024	-0.003	-0.005	0.004	0.008	0.008	-0.021
-0.160	-0.234	-0.924	-0.255	-0.164	-0.953	0.069	-0.178	0.003	0.007	-0.004	0.027	0.038	0.008	0.024	-0.010
-0.160	-0.253	-0.936	-0.258	-0.162	-0.952	0.082	0.175	-0.014	0.010	-0.025	0.015	0.038	0.012	0.012	-0.011
-0.149	-0.241	-0.928	-0.259	-0.161	-0.952	0.054	0.042	0.011	0.021	-0.014	0.023	0.049	0.000	0.020	-0.011
-0.230	-0.222	-0.960	-0.261	-0.160	-0.952	0.072	0.125	0.017	-0.057	0.004	-0.009	0.032	0.019	0.011	-0.015
-0.183	-0.218	-0.940	-0.255	-0.160	-0.954	0.060	-0.318	0.052	-0.017	0.008	0.013	0.014	0.022	0.009	-0.017
-0.191	-0.230	-0.944	-0.260	-0.159	-0.953	0.056	0.264	-0.025	-0.020	-0.005	0.007	0.006	0.010	0.005	-0.020
-0.168	-0.234	-0.944	-0.256	-0.158	-0.954	0.045	-0.195	0.008	-0.001	-0.009	0.008	0.028	0.006	0.005	-0.012
-0.187	-0.211	-0.964	-0.264	-0.157	-0.952	0.067	0.446	-0.070	-0.012	0.013	-0.013	0.009	0.029	0.015	-0.012
-0.172	-0.218	-0.924	-0.259	-0.155	-0.953	0.070	-0.239	-0.022	-0.001	0.004	0.027	0.024	0.020	0.024	-0.015
-0.195	-0.245	-0.956	-0.261	-0.154	-0.953	0.067	0.070	0.005	-0.023	-0.024	-0.004	0.000	0.007	0.008	-0.011
-0.210	-0.222	-0.960	-0.258	-0.154	-0.954	0.041	-0.122	0.006	-0.040	-0.002	-0.008	0.016	0.015	0.012	-0.017
-0.149	-0.238	-0.924	-0.263	-0.153	-0.953	0.039	0.263	-0.042	0.026	-0.018	0.026	0.045	0.001	0.023	-0.014
-0.203	-0.234	-0.932	-0.259	-0.153	-0.954	0.031	-0.199	0.003	-0.031	-0.014	0.019	0.011	0.002	0.015	-0.020
-0.176	-0.226	-0.956	-0.263	-0.153	-0.953	0.017	0.241	-0.018	0.001	-0.007	-0.006	0.015	0.009	0.008	-0.009
-0.226	-0.222	-0.936	-0.262	-0.153	-0.953	0.012	-0.051	0.005	-0.050	-0.003	0.013	0.036	0.012	0.012	-0.019
-0.149	-0.234	-0.928	-0.266	-0.152	-0.952	0.032	0.205	-0.016	0.031	-0.015	0.020	0.040	0.001	0.021	-0.010
-0.218	-0.238	-0.956	-0.264	-0.152	-0.952	0.031	-0.076	0.016	-0.040	-0.019	-0.007	0.030	0.003	0.006	-0.020
-0.164	-0.245	-0.932	-0.268	-0.151	-0.952	0.082	0.202	-0.016	0.018	-0.028	0.016	0.023	0.011	0.017	-0.011
-0.233	-0.214	-0.964	-0.265	-0.150	-0.952	0.036	-0.119	0.020	-0.054	0.003	-0.015	0.047	0.019	0.015	-0.016
-0.180	-0.211	-0.924	-0.266	-0.150	-0.952	0.047	0.045	0.004	0.001	0.006	0.024	0.007	0.023	0.024	-0.009
-0.187	-0.211	-0.952	-0.265	-0.149	-0.953	0.041	-0.056	-0.007	-0.008	0.005	-0.003	0.000	0.023	0.004	-0.013
-0.180	-0.218	-0.944	-0.267	-0.149	-0.952	-0.002	0.124	-0.009	0.002	-0.003	0.004	0.009	0.016	0.002	-0.002
-0.191	-0.222	-0.960	-0.267	-0.150	-0.952	-0.011	0.038	-0.002	-0.009	-0.006	-0.012	0.002	0.012	0.016	-0.005
-0.172	-0.230	-0.932	-0.270	-0.149	-0.951	0.022	0.161	-0.034	0.013	-0.014	0.015	0.019	0.004	0.010	-0.004
-0.207	-0.230	-0.952	-0.268	-0.150	-0.952	0.004	-0.093	0.011	-0.024	-0.014	-0.004	0.015	0.003	0.012	-0.005
-0.187	-0.226	-0.944	-0.270	-0.149	-0.951	0.022	0.127	-0.008	-0.002	-0.010	0.003	0.006	0.007	0.005	-0.009
-0.187	-0.222	-0.944	-0.272	-0.149	-0.951	0.047	0.103	0.014	-0.001	-0.007	0.003	0.007	0.010	0.007	-0.007
-0.218	-0.230	-0.948	-0.272	-0.148	-0.951	0.049	-0.022	0.022	-0.032	-0.015	-0.001	0.023	0.003	0.013	-0.012
-0.164	-0.218	-0.944	-0.274	-0.147	-0.950	0.060	0.149	-0.023	0.024	-0.005	0.002	0.033	0.014	0.011	-0.006
-0.241	-0.211	-0.948	-0.276	-0.146	-0.950	0.045	0.108	-0.014	-0.051	0.002	-0.002	0.043	0.022	0.016	-0.011
-0.164	-0.222	-0.952	-0.276	-0.146	-0.950	0.035	0.030	0.022	0.026	-0.010	-0.006	0.035	0.011	0.020	-0.001
-0.222	-0.238	-0.952	-0.278	-0.145	-0.949	0.063	0.110	-0.017	-0.030	-0.026	-0.006	0.022	0.005	0.021	-0.010
-0.160	-0.218	-0.928	-0.274	-0.145	-0.951	0.048	-0.193	0.031	0.028	-0.008	0.019	0.041	0.015	0.002	-0.001
-0.222	-0.214	-0.956	-0.280	-0.143	-0.949	0.074	0.290	-0.030	-0.028	-0.005	-0.010	0.019	0.018	0.026	-0.006
-0.191	-0.207	-0.940	-0.277	-0.143	-0.950	0.008	-0.103	0.013	0.000	0.003	0.006	0.012	0.026	0.011	-0.002
-0.187	-0.191	-0.928	-0.278	-0.143	-0.950	0.009	0.034	-0.002	0.004	0.018	0.018	0.017	0.041	0.000	-0.005
-0.203	-0.214	-0.964	-0.278	-0.143	-0.950	0.017	0.028	0.017	-0.011	-0.005	-0.017	0.003	0.018	0.037	-0.008
-0.191	-0.218	-0.960	-0.279	-0.143	-0.950	0.013	0.055	-0.019	0.001	-0.009	-0.014	0.014	0.014	0.033	-0.014
-0.226	-0.230	-0.928	-0.279	-0.143	-0.950	0.013	0.024	0.014	-0.033	-0.020	0.018	0.020	0.002	0.002	-0.011
-0.230	-0.211	-0.948	-0.281	-0.143	-0.949	0.025	0.074	-0.037	-0.036	-0.001	-0.002	0.024	0.021	0.022	-0.017
-0.183	-0.218	-0.948	-0.280	-0.143	-0.949	0.020	-0.007	-0.016	0.010	-0.009	-0.002	0.022	0.013	0.022	-0.009
-0.233	-0.218	-0.968	-0.277	-0.143	-0.950	-0.010	-0.139	0.002	-0.043	-0.009	-0.021	0.027	0.013	0.042	-0.010
-0.141	-0.218	-0.944	-0.280	-0.142	-0.949	0.038	0.170	-0.018	0.052	-0.009	0.002	0.066	0.013	0.018	-0.004
-0.233	-0.214	-0.936	-0.278	-0.142	-0.950	0.016	-0.100	0.020	-0.042	-0.005	0.011	0.026	0.017	0.010	-0.000
-0.195	-0.207	-0.956	-0.276	-0.142	-0.951	0.029	-0.117	0.016	-0.006	0.003	-0.008	0.014	0.025	0.029	0.006
-0.160	-0.211	-0.956	-0.276	-0.142	-0.950	0.018	0.057	-0.011	0.029	-0.001	-0.008	0.050	0.021	0.029	-0.007
-0.191	-0.214	-0.944	-0.279	-0.142	-0.950	0.026	0.121	-0.001	0.000	-0.005	0.003	0.019	0.017	0.017	0.005
-0.214	-0.214	-0.964	-0.274	-0.142	-0.951	0.016	-0.206	0.012	-0.027	-0.005	-0.015	0.003	0.017	0.036	-0.000
-0.168	-0.207	-0.948	-0.277	-0.141	-0.950	0.029	0.143	-0.028	0.022	0.002	-0.000	0.043	0.025	0.020	-0.001
-0.222	-0.211	-0.960	-0.272	-0.141	-0.952	0.024	-0.239	0.014	-0.037	-0.002	-0.010	0.010	0.021	0.031	-0.010
-0.153	-0.207	-0.936	-0.275	-0.141	-0.951	0.026	0.172	-0.023	0.035	0.001	0.013	0.059	0.025	0.006	-0.007
-0.237	-0.214	-0.952	-0.274	-0.141	-0.952	0.003	-0.077	0.006	-0.051	-0.006	-0.003	0.024	0.018	0.022	-0.012
-0.191	-0.214	-0.944	-0.274	-0.141	-0.951	0.022	0.049	-0.004	-0.004	-0.006	0.005	0.023	0.018	0.015	-0.011
-0.199	-0.211	-0.956	-0.277	-0.140	-0.951	0.050	0.151	-0.025	-0.009	-0.003	-0.007	0.016	0.021	0.027	-0.020
-0.218	-0.211	-0.944	-0.277	-0.140	-0.951	0.017	0.031	-0.006	-0.028	-0.003	0.005	0.003	0.021	0.016	-0.011
-0.203	-0.203	-0.948	-0.275	-0.140	-0.951	-0.006	-0.095	-0.010	-0.015	0.005	0.001	0.012	0.028	0.020	-0.007
-0.183	-0.203	-0.936	-0.273	-0.140	-0.952	0.003	-0.142	-0.014	0.001	0.005	0.014	0.032	0.029	0.007	-0.011
-0.164	-0.218	-0.936	-0.273	-0.140	-0.952	0.017	0.033	-0.022	0.021	-0.011	0.014	0.051	0.013	0.007	-0.006
-0.226	-0.218	-0.964	-0.278	-0.139	-0.950	0.027	0.269	-0.039	-0.035	-0.011	-0.015	0.010	0.013	0.034	-0.000
-0.187	-0.207	-0.952	-0.275	-0.139	-0.951	0.037	-0.127	0.004	0.000	0.000	-0.002	0.027	0.025	0.021	-0.007
-0.180	-0.203	-0.964	-0.277	-0.138	-0.951	0.047	0.114	-0.018	0.010	0.003	-0.015	0.034	0.028	0.032	-0.014
-0.233	-0.211	-0.960	-0.275	-0.137	-0.952	0.041	-0.102	-0.010	-0.046	-0.005	-0.010	0.021	0.021	0.027	-0.011
-0.210	-0.203	-0.960	-0.273	-0.137	-0.952	0.039	-0.130	0.004	-0.026	0.003	-0.009	0.002	0.028	0.025	-0.014
-0.191	-0.184	-0.936	-0.274	-0.136	-0.952	0.034	0.099	-0.017	-0.005	0.021	0.014	0.020	0.047	0.001	-0.016
-0.199	-0.211	-0.952	-0.272	-0.136	-0.953	0.027	-0.080	0.003	-0.014	-0.006	-0.001	0.011	0.020	0.013	-0.007
-0.180	-0.218	-0.948	-0.273	-0.136	-0.952	0.016	0.023	-0.000	0.005	-0.014	0.003	0.029	0.011	0.007	-0.009
-0.180	-0.218	-0.948	-0.273	-0.136	-0.952	0.021	0.039	0.026	0.005	-0.014	0.003	0.027	0.010	0.006	-0.005
-0.207	-0.211	-0.932	-0.272	-0.136	-0.953	0.004	-0.065	0.016	-0.023	-0.006	0.019	0.001	0.017	0.011	-0.006
-0.168	-0.199	-0.936	-0.272	-0.136	-0.953	0.034	0.054	-0.026	0.016	0.005	0.015	0.037	0.028	0.009	-0.004
-0.203	-0.203	-0.936	-0.274	-0.135	-0.952	0.020	0.105	-0.036	-0.017	0.001	0.014	0.002	0.024	0.010	-0.012
-0.172	-0.207	-0.944	-0.278	-0.135	-0.951	-0.004	0.204	-0.035	0.017	-0.002	0.005	0.032	0.020	0.002	-0.006
-0.230	-0.214	-0.956	-0.276	-0.136	-0.952	-0.008	-0.104	-0.010	-0.042	-0.010	-0.006	0.026	0.012	0.009	-0.011
-0.180	-0.222	-0.936	-0.278	-0.136	-0.951	0.001	0.128	-0.019	0.010	-0.017	0.013	0.024	0.003	0.011	-0.007
-0.203	-0.234	-0.940	-0.278	-0.136	-0.951	-0.005	-0.003	0.003	-0.014	-0.028	0.009	0.000	0.009	0.007	-0.010
-0.191	-0.222	-0.944	-0.279	-0.136	-0.951	0.021	0.080	-0.015	-0.001	-0.017	0.005	0.010	0.003	0.004	-0.009
-0.191	-0.207	-0.940	-0.281	-0.136	-0.950	-0.005	0.133	0.013	0.001	-0.001	0.008	0.010	0.018	0.008	-0.013
-0.222	-0.199	-0.948	-0.280	-0.136	-0.950	0.007	-0.050	0.015	-0.031	0.007	0.000	0.021	0.025	0.000	-0.012
-0.203	-0.199	-0.928	-0.281	-0.136	-0.950	0.012	0.063	-0.011	-0.011	0.007	0.020	0.003	0.026	0.020	-0.011
-0.199	-0.211	-0.932	-0.281	-0.136	-0.950	0.030	0.015	-0.023	-0.007	-0.006	0.016	0.001	0.015	0.016	-0.022
-0.183	-0.214	-0.920	-0.284	-0.136	-0.949	-0.002	0.145	-0.008	0.011	-0.009	0.027	0.017	0.011	0.028	-0.013
-0.257	-0.211	-0.968	-0.281	-0.137	-0.950	-0.006	-0.133	0.014	-0.065	-0.005	-0.020	0.056	0.015	0.020	-0.014
-0.172	-0.214	-0.948	-0.280	-0.137	-0.950	-0.004	-0.071	-0.012	0.018	-0.009	0.000	0.029	0.011	0.001	-0.011
-0.218	-0.211	-0.948	-0.281	-0.137	-0.950	0.004	0.108	0.004	-0.026	-0.005	-0.000	0.017	0.015	0.001	-0.015
-0.195	-0.207	-0.960	-0.285	-0.137	-0.949	0.014	0.216	-0.029	0.001	-0.001	-0.013	0.006	0.019	0.013	-0.008
-0.218	-0.203	-0.944	-0.285	-0.137	-0.949	-0.005	-0.022	-0.005	-0.023	0.003	0.003	0.016	0.023	0.003	-0.013
-0.214	-0.211	-0.948	-0.286	-0.137	-0.948	-0.012	0.054	-0.010	-0.018	-0.004	-0.002	0.012	0.016	0.002	-0.009
-0.203	-0.222	-0.944	-0.284	-0.137	-0.949	0.009	-0.068	-0.011	-0.008	-0.016	0.003	0.000	0.005	0.002	-0.013
-0.199	-0.218	-0.944	-0.286	-0.137	-0.948	0.027	0.088	-0.015	-0.003	-0.012	0.002	0.004	0.008	0.001	-0.011
-0.210	-0.222	-0.948	-0.286	-0.137	-0.948	0.026	0.057	0.006	-0.014	-0.016	-0.002	0.007	0.005	0.003	-0.008
-0.203	-0.214	-0.912	-0.288	-0.136	-0.948	0.072	0.076	0.002	-0.005	-0.010	0.033	0.001	0.012	0.032	-0.007
-0.199	-0.214	-0.936	-0.293	-0.135	-0.946	0.043	0.302	-0.003	0.004	-0.010	0.008	0.005	0.013	0.009	-0.011
-0.210	-0.199	-0.952	-0.291	-0.135	-0.947	0.032	-0.107	0.027	-0.010	0.005	-0.007	0.007	0.028	0.007	-0.013
-0.218	-0.199	-0.924	-0.295	-0.134	-0.946	0.054	0.212	0.023	-0.014	0.004	0.020	0.014	0.029	0.020	-0.014
-0.233	-0.214	-0.952	-0.294	-0.134	-0.946	0.057	-0.025	0.059	-0.030	-0.012	-0.007	0.029	0.014	0.007	-0.022
-0.233	-0.214	-0.952	-0.298	-0.133	-0.945	0.073	0.215	0.019	-0.026	-0.013	-0.008	0.029	0.014	0.007	-0.026
-0.253	-0.214	-0.952	-0.298	-0.132	-0.946	0.092	0.009	0.044	-0.046	-0.014	-0.008	0.048	0.014	0.007	-0.031
-0.222	-0.203	-0.905	-0.299	-0.131	-0.945	0.057	0.110	0.025	-0.013	-0.003	0.039	0.018	0.025	0.040	-0.030
-0.245	-0.211	-0.916	-0.300	-0.131	-0.945	0.033	0.040	0.005	-0.036	-0.011	0.027	0.041	0.018	0.028	-0.033
-0.230	-0.226	-0.924	-0.301	-0.130	-0.945	0.061	0.068	-0.005	-0.019	-0.028	0.019	0.026	0.003	0.019	-0.030
-0.241	-0.203	-0.928	-0.302	-0.130	-0.945	0.021	0.041	0.051	-0.030	-0.004	0.015	0.037	0.026	0.015	-0.032
-0.230	-0.184	-0.916	-0.302	-0.130	-0.944	0.016	0.054	0.040	-0.018	0.015	0.027	0.026	0.046	0.027	-0.024
-0.241	-0.195	-0.920	-0.300	-0.129	-0.945	0.067	-0.107	0.052	-0.032	0.003	0.024	0.037	0.035	0.023	-0.024
-0.203	-0.187	-0.916	-0.303	-0.128	-0.945	0.075	0.149	0.006	0.009	0.009	0.027	0.001	0.044	0.026	-0.016
-0.233	-0.199	-0.932	-0.302	-0.128	-0.945	0.039	-0.016	0.051	-0.022	-0.002	0.011	0.030	0.033	0.010	-0.022
-0.199	-0.214	-0.920	-0.305	-0.127	-0.944	0.052	0.205	0.022	0.016	-0.019	0.022	0.005	0.018	0.022	-0.011
-0.264	-0.203	-0.924	-0.302	-0.127	-0.945	0.057	-0.148	0.051	-0.053	-0.008	0.019	0.061	0.030	0.018	-0.015
-0.183	-0.187	-0.909	-0.304	-0.126	-0.944	0.038	0.109	0.016	0.030	0.007	0.035	0.020	0.046	0.033	-0.010
-0.233	-0.168	-0.944	-0.306	-0.126	-0.944	0.027	0.116	-0.006	-0.018	0.026	-0.001	0.030	0.066	0.003	-0.004
-0.210	-0.172	-0.936	-0.305	-0.126	-0.944	-0.021	-0.071	0.016	0.003	0.023	0.007	0.007	0.063	0.005	-0.001
-0.176	-0.187	-0.936	-0.306	-0.128	-0.943	-0.085	0.114	-0.003	0.039	0.009	0.007	0.027	0.048	0.005	-0.006
-0.249	-0.207	-0.924	-0.307	-0.131	-0.943	-0.133	0.067	0.024	-0.034	-0.008	0.018	0.046	0.029	0.016	-0.007
-0.214	-0.218	-0.909	-0.307	-0.134	-0.942	-0.137	0.009	0.051	0.000	-0.016	0.034	0.011	0.018	0.032	-0.003
-0.233	-0.195	-0.932	-0.308	-0.138	-0.941	-0.171	0.074	0.062	-0.018	0.011	0.010	0.030	0.042	0.008	-0.016
-0.183	-0.184	-0.920	-0.305	-0.141	-0.942	-0.147	-0.153	0.072	0.028	0.026	0.023	0.020	0.054	0.020	-0.005
-0.237	-0.218	-0.928	-0.306	-0.145	-0.941	-0.132	0.095	0.061	-0.025	-0.006	0.014	0.034	0.020	0.012	0.002
-0.183	-0.234	-0.920	-0.305	-0.147	-0.941	-0.096	-0.046	0.054	0.027	-0.019	0.023	0.020	0.005	0.019	0.000
-0.176	-0.226	-0.905	-0.309	-0.149	-0.939	-0.090	0.233	0.039	0.038	-0.009	0.037	0.027	0.014	0.035	0.001
-0.241	-0.222	-0.924	-0.310	-0.152	-0.938	-0.136	0.103	0.066	-0.026	-0.002	0.017	0.038	0.018	0.015	0.002
-0.180	-0.203	-0.893	-0.313	-0.156	-0.937	-0.151	0.181	0.056	0.038	0.020	0.047	0.023	0.038	0.046	-0.002
-0.233	-0.207	-0.905	-0.316	-0.159	-0.935	-0.157	0.188	0.049	-0.013	0.020	0.034	0.031	0.035	0.034	-0.016
-0.210	-0.218	-0.912	-0.314	-0.163	-0.935	-0.165	-0.079	0.056	0.008	0.012	0.026	0.008	0.024	0.026	-0.017
-0.249	-0.261	-0.873	-0.319	-0.166	-0.933	-0.158	0.259	0.035	-0.026	-0.027	0.063	0.046	0.018	0.065	-0.033
-0.249	-0.261	-0.873	-0.325	-0.170	-0.930	-0.156	0.333	0.019	-0.020	-0.024	0.061	0.046	0.017	0.064	-0.029
-0.272	-0.238	-0.885	-0.324	-0.173	-0.930	-0.153	-0.056	0.039	-0.044	0.002	0.049	0.069	0.007	0.052	-0.033
-0.214	-0.222	-0.861	-0.330	-0.175	-0.928	-0.135	0.348	-0.014	0.020	0.020	0.070	0.011	0.023	0.076	-0.025
-0.230	-0.241	-0.849	-0.332	-0.178	-0.926	-0.127	0.102	-0.006	0.006	0.004	0.080	0.027	0.004	0.087	-0.028
-0.218	-0.238	-0.849	-0.339	-0.180	-0.923	-0.133	0.395	-0.037	0.025	0.010	0.077	0.015	0.009	0.087	-0.031
-0.276	-0.241	-0.849	-0.344	-0.184	-0.921	-0.163	0.287	-0.026	-0.028	0.009	0.075	0.073	0.006	0.087	-0.036
-0.307	-0.249	-0.865	-0.344	-0.187	-0.920	-0.156	-0.013	-0.005	-0.059	0.004	0.059	0.104	0.001	0.071	-0.042
-0.257	-0.269	-0.845	-0.348	-0.189	-0.918	-0.098	0.232	-0.024	-0.005	-0.013	0.076	0.054	0.020	0.090	-0.049
-0.283	-0.269	-0.842	-0.350	-0.189	-0.917	-0.012	0.119	-0.011	-0.030	-0.013	0.079	0.081	0.019	0.094	-0.049
-0.276	-0.265	-0.869	-0.353	-0.189	-0.916	0.024	0.182	0.020	-0.019	-0.009	0.051	0.073	0.014	0.066	-0.042
-0.291	-0.253	-0.853	-0.355	-0.188	-0.916	0.060	0.109	-0.011	-0.032	0.002	0.066	0.089	0.002	0.082	-0.043
-0.276	-0.253	-0.845	-0.357	-0.187	-0.915	0.020	0.115	-0.057	-0.015	0.001	0.073	0.074	0.001	0.089	-0.044
-0.280	-0.257	-0.845	-0.361	-0.187	-0.914	-0.013	0.172	-0.078	-0.015	-0.003	0.072	0.077	0.004	0.089	-0.043
-0.310	-0.253	-0.861	-0.364	-0.188	-0.912	-0.029	0.191	-0.078	-0.043	0.001	0.054	0.108	0.001	0.073	-0.034
-0.276	-0.245	-0.849	-0.366	-0.188	-0.911	-0.051	0.096	-0.060	-0.006	0.010	0.065	0.074	0.009	0.085	-0.034
-0.264	-0.238	-0.857	-0.370	-0.188	-0.910	-0.019	0.187	-0.090	0.009	0.017	0.056	0.062	0.018	0.076	-0.035
-0.299	-0.226	-0.861	-0.372	-0.188	-0.909	-0.023	0.112	-0.127	-0.023	0.028	0.051	0.097	0.030	0.072	-0.026
-0.314	-0.218	-0.873	-0.376	-0.188	-0.907	-0.065	0.214	-0.158	-0.034	0.036	0.037	0.113	0.039	0.060	-0.026
-0.276	-0.214	-0.873	-0.376	-0.188	-0.907	-0.071	-0.019	-0.161	0.004	0.040	0.037	0.074	0.044	0.060	-0.029
-0.318	-0.226	-0.909	-0.382	-0.188	-0.905	-0.085	0.302	-0.166	-0.032	0.029	-0.001	0.117	0.033	0.024	-0.032
-0.318	-0.241	-0.909	-0.387	-0.189	-0.903	-0.093	0.229	-0.156	-0.027	0.014	-0.003	0.116	0.018	0.024	-0.027
-0.360	-0.261	-0.932	-0.388	-0.190	-0.902	-0.097	0.032	-0.163	-0.069	-0.004	-0.027	0.159	0.000	0.000	-0.029
-0.333	-0.265	-0.948	-0.394	-0.191	-0.899	-0.126	0.306	-0.185	-0.036	-0.007	-0.046	0.132	0.003	0.016	-0.026
-0.345	-0.265	-0.960	-0.396	-0.192	-0.898	-0.158	0.100	-0.181	-0.045	-0.006	-0.059	0.143	0.002	0.028	-0.022
-0.337	-0.265	-0.944	-0.401	-0.193	-0.895	-0.142	0.252	-0.207	-0.032	-0.005	-0.046	0.136	0.001	0.013	-0.006
-0.341	-0.299	-0.979	-0.406	-0.196	-0.893	-0.209	0.242	-0.246	-0.031	-0.037	-0.084	0.140	0.035	0.049	-0.001
-0.341	-0.357	-1.027	-0.414	-0.197	-0.889	-0.217	0.401	-0.306	-0.023	-0.094	-0.135	0.139	0.092	0.096	0.006
-0.376	-0.377	-1.039	-0.426	-0.198	-0.883	-0.162	0.578	-0.361	-0.046	-0.113	-0.152	0.174	0.111	0.109	-0.016
-0.376	-0.377	-1.039	-0.430	-0.197	-0.881	-0.088	0.233	-0.294	-0.041	-0.113	-0.155	0.174	0.110	0.109	-0.037
-0.476	-0.296	-0.885	-0.435	-0.194	-0.879	0.056	0.232	-0.233	-0.136	-0.035	-0.003	0.274	0.028	0.045	-0.055
-0.403	-0.257	-0.739	-0.435	-0.191	-0.880	0.110	-0.065	-0.149	-0.064	0.001	0.144	0.201	0.012	0.190	-0.049
-0.349	-0.211	-0.719	-0.433	-0.187	-0.882	0.158	-0.124	-0.145	-0.012	0.044	0.165	0.148	0.059	0.210	-0.032
-0.276	-0.207	-0.830	-0.434	-0.183	-0.882	0.160	0.024	-0.150	0.062	0.043	0.055	0.075	0.064	0.099	0.017
-0.264	-0.245	-0.975	-0.435	-0.180	-0.882	0.119	0.057	-0.149	0.075	0.002	-0.090	0.063	0.026	0.047	0.057
-0.264	-0.296	-1.031	-0.438	-0.178	-0.881	0.075	0.186	-0.165	0.078	-0.051	-0.146	0.063	0.023	0.102	0.106
-0.287	-0.303	-1.023	-0.434	-0.176	-0.883	0.034	-0.232	-0.128	0.051	-0.060	-0.136	0.086	0.030	0.095	0.176
-0.176	-0.284	-1.011	-0.423	-0.174	-0.889	0.116	-0.586	-0.118	0.151	-0.044	-0.119	0.025	0.010	0.083	0.229
0.020	-0.261	-1.121	-0.419	-0.167	-0.892	0.287	-0.202	-0.185	0.343	-0.027	-0.226	0.221	0.014	0.194	0.273
-0.018	-0.253	-1.161	-0.413	-0.160	-0.896	0.347	-0.274	-0.160	0.299	-0.027	-0.261	0.183	0.022	0.234	0.332
-0.037	-0.261	-1.176	-0.406	-0.152	-0.901	0.410	-0.380	-0.115	0.272	-0.042	-0.272	0.164	0.015	0.250	0.384
-0.007	-0.241	-1.259	-0.395	-0.143	-0.907	0.491	-0.502	-0.046	0.293	-0.032	-0.348	0.194	0.036	0.333	0.395
0.051	-0.187	-1.295	-0.384	-0.133	-0.914	0.551	-0.513	-0.042	0.340	0.012	-0.378	0.252	0.091	0.368	0.414
0.074	-0.126	-1.291	-0.372	-0.124	-0.920	0.426	-0.600	-0.072	0.350	0.065	-0.367	0.275	0.153	0.365	0.435
0.093	-0.079	-1.307	-0.362	-0.118	-0.925	0.282	-0.485	-0.086	0.359	0.105	-0.378	0.294	0.201	0.381	0.429
0.097	-0.091	-1.291	-0.354	-0.114	-0.928	0.159	-0.378	-0.100	0.355	0.090	-0.359	0.298	0.190	0.365	0.392
0.043	-0.137	-1.196	-0.344	-0.114	-0.932	0.011	-0.451	-0.055	0.291	0.043	-0.260	0.244	0.144	0.271	0.340
-0.045	-0.153	-1.173	-0.333	-0.115	-0.936	-0.068	-0.565	-0.033	0.191	0.029	-0.233	0.155	0.130	0.247	0.278
-0.087	-0.164	-1.125	-0.320	-0.119	-0.940	-0.203	-0.606	0.017	0.137	0.021	-0.182	0.113	0.119	0.200	0.218
-0.095	-0.176	-1.070	-0.309	-0.124	-0.943	-0.231	-0.566	0.045	0.118	0.014	-0.123	0.105	0.108	0.145	0.176
-0.068	-0.164	-1.031	-0.292	-0.131	-0.947	-0.367	-0.863	0.062	0.127	0.033	-0.079	0.132	0.120	0.106	0.157
-0.041	-0.164	-0.991	-0.281	-0.138	-0.950	-0.349	-0.528	0.013	0.144	0.040	-0.038	0.159	0.121	0.067	0.155
-0.014	-0.149	-0.968	-0.279	-0.144	-0.950	-0.329	-0.081	-0.017	0.168	0.062	-0.014	0.186	0.137	0.043	0.139
0.009	-0.191	-0.975	-0.272	-0.151	-0.950	-0.357	-0.291	0.010	0.185	0.026	-0.021	0.209	0.095	0.051	0.126
-0.122	-0.241	-0.991	-0.277	-0.158	-0.948	-0.367	0.241	-0.070	0.059	-0.017	-0.039	0.078	0.046	0.067	0.096
-0.091	-0.261	-0.964	-0.272	-0.165	-0.948	-0.349	-0.236	-0.019	0.084	-0.030	-0.011	0.108	0.027	0.040	0.060
-0.176	-0.334	-0.912	-0.278	-0.170	-0.945	-0.281	0.324	-0.012	0.006	-0.097	0.037	0.024	0.045	0.011	0.004
-0.176	-0.334	-0.912	-0.268	-0.176	-0.947	-0.221	-0.466	0.075	-0.004	-0.092	0.039	0.024	0.044	0.011	-0.031
-0.264	-0.311	-0.901	-0.267	-0.178	-0.947	-0.086	-0.077	0.071	-0.094	-0.067	0.051	0.065	0.021	0.023	-0.058
-0.249	-0.284	-0.873	-0.255	-0.181	-0.950	-0.088	-0.554	0.182	-0.090	-0.037	0.081	0.050	0.007	0.050	-0.070
-0.187	-0.292	-0.865	-0.256	-0.183	-0.949	-0.048	0.078	0.134	-0.027	-0.043	0.088	0.012	0.000	0.058	-0.080
-0.199	-0.315	-0.873	-0.256	-0.185	-0.949	-0.071	0.004	0.117	-0.039	-0.064	0.080	0.000	0.023	0.050	-0.084
-0.203	-0.326	-0.869	-0.256	-0.188	-0.948	-0.113	0.031	0.092	-0.043	-0.072	0.083	0.004	0.034	0.053	-0.076
-0.257	-0.315	-0.865	-0.250	-0.192	-0.949	-0.161	-0.308	0.094	-0.103	-0.057	0.088	0.058	0.021	0.057	-0.089
-0.191	-0.299	-0.842	-0.250	-0.196	-0.948	-0.152	0.022	0.063	-0.038	-0.038	0.111	0.007	0.005	0.081	-0.102
-0.245	-0.284	-0.857	-0.250	-0.199	-0.947	-0.165	0.034	0.041	-0.091	-0.019	0.095	0.047	0.011	0.065	-0.107
-0.260	-0.253	-0.857	-0.248	-0.204	-0.947	-0.189	-0.113	0.060	-0.109	0.016	0.094	0.063	0.042	0.065	-0.102
-0.222	-0.249	-0.873	-0.248	-0.208	-0.946	-0.239	-0.013	0.031	-0.071	0.025	0.078	0.024	0.047	0.049	-0.106
-0.233	-0.269	-0.889	-0.245	-0.213	-0.946	-0.228	-0.139	0.043	-0.085	0.010	0.062	0.036	0.028	0.033	-0.092
-0.230	-0.303	-0.905	-0.240	-0.217	-0.946	-0.186	-0.259	0.038	-0.086	-0.021	0.046	0.032	0.007	0.017	-0.100
-0.187	-0.299	-0.936	-0.242	-0.222	-0.945	-0.238	0.117	0.032	-0.042	-0.012	0.013	0.010	0.002	0.015	-0.090
-0.326	-0.307	-0.936	-0.241	-0.225	-0.944	-0.161	-0.020	0.046	-0.181	-0.016	0.013	0.129	0.009	0.015	-0.084
-0.172	-0.272	-0.916	-0.234	-0.228	-0.945	-0.108	-0.345	0.138	-0.035	0.022	0.033	0.025	0.026	0.005	-0.082
-0.195	-0.284	-0.905	-0.234	-0.230	-0.945	-0.075	0.008	0.089	-0.058	0.012	0.045	0.001	0.015	0.017	-0.081
-0.214	-0.272	-0.924	-0.227	-0.232	-0.946	-0.065	-0.306	0.117	-0.084	0.026	0.026	0.018	0.027	0.003	-0.053
-0.149	-0.265	-0.881	-0.229	-0.234	-0.945	-0.060	0.123	0.074	-0.016	0.035	0.069	0.047	0.035	0.040	-0.057
-0.149	-0.288	-0.920	-0.224	-0.236	-0.946	-0.078	-0.230	0.090	-0.021	0.014	0.030	0.047	0.013	0.001	-0.051
-0.176	-0.288	-0.885	-0.225	-0.238	-0.945	-0.079	0.095	0.061	-0.047	0.016	0.065	0.020	0.013	0.036	-0.045
-0.149	-0.315	-0.889	-0.227	-0.240	-0.944	-0.070	0.090	0.060	-0.019	-0.009	0.060	0.046	0.013	0.032	-0.059
-0.157	-0.319	-0.873	-0.221	-0.243	-0.945	-0.124	-0.284	0.112	-0.033	-0.010	0.077	0.038	0.017	0.048	-0.055
-0.237	-0.361	-0.916	-0.227	-0.246	-0.942	-0.130	0.367	0.062	-0.107	-0.050	0.031	0.043	0.059	0.005	-0.060
-0.103	-0.373	-0.869	-0.220	-0.249	-0.943	-0.126	-0.353	0.096	0.021	-0.058	0.079	0.092	0.070	0.052	-0.058
-0.214	-0.350	-0.912	-0.225	-0.251	-0.942	-0.077	0.256	0.027	-0.086	-0.033	0.034	0.020	0.046	0.009	-0.058
-0.122	-0.350	-0.865	-0.219	-0.254	-0.942	-0.094	-0.263	0.093	0.000	-0.030	0.082	0.073	0.046	0.056	-0.049
-0.168	-0.361	-0.893	-0.223	-0.257	-0.941	-0.132	0.211	0.035	-0.042	-0.039	0.052	0.026	0.057	0.028	-0.059
-0.168	-0.361	-0.893	-0.217	-0.260	-0.941	-0.127	-0.263	0.084	-0.048	-0.036	0.053	0.026	0.057	0.029	-0.051
-0.164	-0.350	-0.889	-0.220	-0.262	-0.940	-0.120	0.167	0.004	-0.041	-0.022	0.055	0.029	0.044	0.033	-0.053
-0.164	-0.334	-0.897	-0.222	-0.266	-0.938	-0.180	0.100	0.018	-0.040	-0.003	0.046	0.029	0.028	0.025	-0.062
-0.153	-0.354	-0.897	-0.224	-0.269	-0.937	-0.159	0.125	-0.021	-0.026	-0.019	0.045	0.041	0.047	0.025	-0.052
-0.230	-0.342	-0.916	-0.223	-0.272	-0.936	-0.155	-0.024	0.034	-0.103	-0.004	0.024	0.036	0.036	0.005	-0.063
-0.130	-0.361	-0.909	-0.229	-0.275	-0.934	-0.136	0.332	-0.002	0.003	-0.020	0.030	0.063	0.055	0.013	-0.071
-0.241	-0.346	-0.905	-0.227	-0.278	-0.933	-0.131	-0.088	0.033	-0.111	-0.002	0.034	0.048	0.039	0.017	-0.072
-0.210	-0.365	-0.877	-0.227	-0.280	-0.933	-0.102	0.018	0.065	-0.080	-0.019	0.060	0.018	0.058	0.045	-0.064
-0.160	-0.334	-0.885	-0.228	-0.283	-0.932	-0.110	0.058	0.044	-0.029	0.014	0.051	0.032	0.027	0.037	-0.075
-0.187	-0.361	-0.905	-0.229	-0.284	-0.931	-0.044	0.074	-0.013	-0.055	-0.011	0.031	0.005	0.054	0.017	-0.059
-0.176	-0.369	-0.865	-0.228	-0.285	-0.931	-0.034	-0.081	0.008	-0.045	-0.018	0.070	0.017	0.062	0.057	-0.060
-0.145	-0.369	-0.857	-0.233	-0.286	-0.929	-0.067	0.329	0.023	-0.008	-0.017	0.076	0.048	0.061	0.065	-0.054
-0.226	-0.369	-0.889	-0.232	-0.288	-0.929	-0.037	-0.065	0.027	-0.090	-0.015	0.044	0.033	0.061	0.033	-0.056
-0.137	-0.338	-0.893	-0.230	-0.289	-0.929	-0.033	-0.067	0.043	-0.003	0.016	0.040	0.055	0.030	0.030	-0.059
-0.199	-0.361	-0.889	-0.232	-0.290	-0.929	-0.031	0.124	0.041	-0.062	-0.006	0.042	0.006	0.053	0.034	-0.062
-0.210	-0.350	-0.893	-0.233	-0.291	-0.928	-0.047	0.024	0.037	-0.073	0.007	0.038	0.018	0.042	0.030	-0.051
-0.172	-0.373	-0.889	-0.234	-0.292	-0.927	-0.045	0.064	-0.014	-0.033	-0.015	0.041	0.020	0.065	0.034	-0.072
-0.180	-0.361	-0.897	-0.239	-0.293	-0.926	-0.035	0.303	-0.030	-0.035	-0.002	0.031	0.012	0.054	0.027	-0.056
-0.268	-0.357	-0.924	-0.231	-0.294	-0.927	-0.056	-0.425	0.033	-0.132	0.003	0.005	0.077	0.050	0.000	-0.054
-0.122	-0.369	-0.901	-0.236	-0.296	-0.926	-0.077	0.251	-0.013	0.019	-0.007	0.027	0.069	0.061	0.024	-0.046
-0.203	-0.384	-0.897	-0.232	-0.297	-0.926	-0.067	-0.158	0.037	-0.065	-0.021	0.031	0.012	0.077	0.028	-0.048
-0.133	-0.384	-0.912	-0.229	-0.299	-0.926	-0.088	-0.145	0.028	0.001	-0.019	0.015	0.057	0.077	0.013	-0.037
-0.176	-0.377	-0.881	-0.231	-0.302	-0.925	-0.105	0.128	0.028	-0.039	-0.009	0.045	0.014	0.069	0.044	-0.046
-0.199	-0.365	-0.877	-0.237	-0.303	-0.923	-0.074	0.317	0.011	-0.056	0.005	0.047	0.009	0.058	0.049	-0.048
-0.168	-0.365	-0.881	-0.237	-0.305	-0.923	-0.063	-0.004	0.027	-0.026	0.006	0.043	0.021	0.058	0.045	-0.051
-0.222	-0.392	-0.912	-0.236	-0.306	-0.922	-0.074	-0.044	0.003	-0.081	-0.019	0.011	0.033	0.085	0.014	-0.052
-0.153	-0.342	-0.893	-0.236	-0.307	-0.922	-0.044	0.025	-0.023	-0.011	0.031	0.030	0.035	0.035	0.034	-0.049
-0.199	-0.388	-0.912	-0.237	-0.307	-0.922	-0.005	0.054	-0.022	-0.056	-0.015	0.010	0.011	0.082	0.015	-0.043
-0.199	-0.388	-0.912	-0.237	-0.308	-0.921	-0.019	0.009	-0.028	-0.056	-0.014	0.010	0.011	0.082	0.015	-0.040
-0.141	-0.384	-0.885	-0.241	-0.308	-0.920	0.012	0.203	-0.020	0.006	-0.010	0.037	0.046	0.078	0.043	-0.050
-0.203	-0.400	-0.897	-0.240	-0.308	-0.921	0.001	-0.060	0.013	-0.057	-0.026	0.025	0.016	0.094	0.032	-0.049
-0.207	-0.392	-0.877	-0.238	-0.309	-0.921	-0.034	-0.073	0.025	-0.063	-0.017	0.045	0.021	0.087	0.052	-0.045
-0.180	-0.392	-0.877	-0.238	-0.310	-0.921	-0.014	-0.009	0.005	-0.036	-0.016	0.045	0.005	0.087	0.052	-0.057
-0.172	-0.369	-0.889	-0.242	-0.311	-0.919	-0.038	0.236	0.006	-0.024	0.008	0.032	0.013	0.064	0.040	-0.051
-0.214	-0.381	-0.901	-0.241	-0.310	-0.919	0.021	-0.027	-0.021	-0.067	-0.004	0.020	0.030	0.075	0.029	-0.046
-0.168	-0.384	-0.881	-0.244	-0.310	-0.919	0.023	0.134	-0.027	-0.019	-0.008	0.039	0.015	0.079	0.048	-0.052
-0.199	-0.365	-0.893	-0.248	-0.310	-0.918	-0.016	0.214	-0.038	-0.046	0.012	0.026	0.016	0.060	0.037	-0.053
-0.230	-0.392	-0.905	-0.246	-0.311	-0.918	-0.024	-0.083	0.000	-0.078	-0.015	0.015	0.048	0.088	0.025	-0.054
-0.180	-0.404	-0.873	-0.247	-0.310	-0.918	0.037	0.058	-0.024	-0.027	-0.027	0.046	0.001	0.100	0.056	-0.047
-0.222	-0.392	-0.912	-0.244	-0.311	-0.919	-0.004	-0.150	0.012	-0.073	-0.015	0.007	0.042	0.088	0.016	-0.042
-0.133	-0.381	-0.889	-0.243	-0.311	-0.919	0.009	-0.085	-0.024	0.014	-0.003	0.032	0.046	0.077	0.040	-0.045
-0.160	-0.377	-0.869	-0.248	-0.311	-0.917	-0.004	0.294	-0.025	-0.008	0.001	0.050	0.019	0.073	0.059	-0.041
-0.237	-0.392	-0.881	-0.243	-0.312	-0.919	-0.033	-0.291	0.012	-0.090	-0.014	0.039	0.059	0.089	0.046	-0.041
-0.157	-0.392	-0.873	-0.246	-0.312	-0.918	0.008	0.209	-0.020	-0.006	-0.014	0.046	0.021	0.089	0.053	-0.053
-0.214	-0.377	-0.901	-0.244	-0.312	-0.918	-0.004	-0.135	-0.011	-0.066	0.002	0.019	0.038	0.075	0.025	-0.055
-0.199	-0.392	-0.897	-0.242	-0.312	-0.919	0.041	-0.105	-0.010	-0.052	-0.014	0.023	0.023	0.090	0.028	-0.043
-0.176	-0.396	-0.897	-0.242	-0.311	-0.919	0.040	0.035	-0.039	-0.029	-0.019	0.023	0.001	0.094	0.029	-0.050
-0.183	-0.381	-0.905	-0.244	-0.311	-0.919	0.029	0.074	-0.015	-0.035	-0.004	0.015	0.010	0.078	0.022	-0.051
-0.199	-0.377	-0.897	-0.243	-0.311	-0.919	0.010	-0.026	0.011	-0.051	0.000	0.023	0.025	0.074	0.030	-0.043
-0.218	-0.400	-0.909	-0.242	-0.310	-0.919	0.056	-0.040	-0.004	-0.072	-0.024	0.012	0.045	0.097	0.017	-0.042
-0.153	-0.384	-0.877	-0.243	-0.309	-0.920	0.061	0.024	-0.036	-0.006	-0.009	0.044	0.021	0.081	0.048	-0.050
-0.168	-0.384	-0.893	-0.243	-0.308	-0.920	0.061	0.051	-0.011	-0.020	-0.010	0.028	0.005	0.081	0.031	-0.046
-0.218	-0.388	-0.893	-0.241	-0.306	-0.921	0.102	-0.151	-0.007	-0.073	-0.016	0.029	0.044	0.085	0.030	-0.041
-0.180	-0.369	-0.909	-0.244	-0.305	-0.921	0.069	0.162	-0.022	-0.032	0.002	0.013	0.005	0.065	0.013	-0.044
-0.187	-0.365	-0.889	-0.244	-0.305	-0.921	0.039	0.023	0.006	-0.039	0.006	0.033	0.011	0.061	0.031	-0.045
-0.172	-0.377	-0.897	-0.242	-0.304	-0.921	0.063	-0.070	0.006	-0.026	-0.007	0.026	0.006	0.073	0.022	-0.037
-0.172	-0.377	-0.897	-0.241	-0.303	-0.922	0.048	-0.076	0.008	-0.028	-0.008	0.026	0.007	0.073	0.020	-0.036
-0.172	-0.384	-0.893	-0.241	-0.302	-0.922	0.078	0.000	-0.022	-0.028	-0.016	0.031	0.008	0.080	0.021	-0.031
-0.164	-0.388	-0.897	-0.240	-0.300	-0.923	0.082	-0.052	-0.026	-0.021	-0.022	0.028	0.017	0.083	0.015	-0.035
-0.160	-0.365	-0.901	-0.243	-0.299	-0.923	0.091	0.163	-0.041	-0.014	-0.000	0.024	0.023	0.059	0.009	-0.037
-0.195	-0.373	-0.901	-0.242	-0.298	-0.923	0.049	-0.041	-0.003	-0.049	-0.009	0.024	0.010	0.065	0.007	-0.036
-0.191	-0.373	-0.912	-0.241	-0.297	-0.924	0.097	-0.029	-0.004	-0.046	-0.010	0.013	0.004	0.065	0.006	-0.042
-0.172	-0.361	-0.901	-0.243	-0.295	-0.924	0.104	0.099	-0.013	-0.025	-0.001	0.026	0.016	0.052	0.004	-0.042
-0.210	-0.377	-0.928	-0.242	-0.294	-0.925	0.068	-0.037	0.001	-0.063	-0.017	-0.001	0.021	0.067	0.025	-0.038
-0.160	-0.357	-0.893	-0.243	-0.292	-0.925	0.096	0.066	-0.025	-0.011	0.001	0.036	0.030	0.047	0.010	-0.045
-0.180	-0.365	-0.901	-0.248	-0.290	-0.924	0.117	0.253	-0.045	-0.024	-0.009	0.027	0.012	0.054	0.002	-0.036
-0.226	-0.369	-0.897	-0.242	-0.288	-0.927	0.109	-0.321	0.015	-0.076	-0.014	0.034	0.033	0.057	0.006	-0.038
-0.122	-0.373	-0.889	-0.243	-0.287	-0.927	0.095	0.096	-0.007	0.030	-0.020	0.042	0.073	0.060	0.014	-0.037
-0.218	-0.365	-0.916	-0.241	-0.285	-0.928	0.113	-0.141	0.012	-0.069	-0.014	0.016	0.021	0.051	0.013	-0.037
-0.153	-0.365	-0.893	-0.242	-0.283	-0.928	0.140	0.084	-0.015	-0.002	-0.016	0.041	0.046	0.050	0.010	-0.027
-0.180	-0.342	-0.912	-0.244	-0.280	-0.928	0.132	0.121	-0.026	-0.027	0.004	0.022	0.021	0.026	0.009	-0.039
-0.176	-0.361	-0.901	-0.244	-0.278	-0.929	0.120	-0.028	-0.024	-0.024	-0.017	0.035	0.026	0.045	0.002	-0.030
-0.195	-0.365	-0.916	-0.246	-0.276	-0.929	0.137	0.107	-0.034	-0.041	-0.023	0.020	0.008	0.049	0.014	-0.034
-0.180	-0.326	-0.924	-0.249	-0.273	-0.929	0.129	0.158	-0.034	-0.023	0.013	0.013	0.023	0.011	0.023	-0.030
-0.180	-0.346	-0.909	-0.245	-0.271	-0.931	0.111	-0.200	-0.012	-0.028	-0.008	0.030	0.024	0.030	0.007	-0.032
-0.160	-0.346	-0.924	-0.247	-0.270	-0.931	0.095	0.116	-0.036	-0.006	-0.010	0.015	0.044	0.030	0.022	-0.031
-0.187	-0.334	-0.916	-0.245	-0.267	-0.932	0.127	-0.084	-0.005	-0.035	-0.000	0.025	0.017	0.019	0.013	-0.025
-0.191	-0.334	-0.909	-0.248	-0.266	-0.932	0.092	0.165	-0.025	-0.036	-0.002	0.032	0.014	0.019	0.005	-0.027
-0.133	-0.346	-0.905	-0.247	-0.264	-0.932	0.133	-0.025	-0.007	0.020	-0.016	0.038	0.071	0.031	0.000	-0.031
-0.187	-0.319	-0.901	-0.247	-0.261	-0.933	0.142	-0.029	-0.028	-0.034	0.008	0.043	0.016	0.004	0.006	-0.024
-0.180	-0.323	-0.924	-0.248	-0.259	-0.934	0.134	0.060	-0.042	-0.026	0.002	0.019	0.022	0.008	0.016	-0.019
-0.149	-0.334	-0.912	-0.249	-0.256	-0.934	0.130	0.061	-0.031	0.006	-0.012	0.031	0.052	0.019	0.003	-0.028
-0.164	-0.323	-0.912	-0.248	-0.253	-0.935	0.145	-0.038	-0.042	-0.011	-0.003	0.032	0.035	0.008	0.000	-0.029
-0.183	-0.307	-0.916	-0.250	-0.251	-0.935	0.121	0.091	-0.047	-0.028	0.010	0.028	0.014	0.008	0.002	-0.023
-0.195	-0.323	-0.897	-0.251	-0.250	-0.935	0.085	0.029	-0.037	-0.039	-0.007	0.048	0.001	0.008	0.020	-0.034
-0.149	-0.354	-0.912	-0.254	-0.247	-0.935	0.148	0.155	-0.063	0.010	-0.041	0.032	0.045	0.039	0.006	-0.030
-0.210	-0.326	-0.924	-0.252	-0.244	-0.936	0.147	-0.085	-0.007	-0.054	-0.016	0.022	0.018	0.013	0.004	-0.024
-0.153	-0.315	-0.924	-0.253	-0.242	-0.937	0.130	0.089	-0.026	0.006	-0.007	0.022	0.038	0.001	0.003	-0.025
-0.160	-0.311	-0.924	-0.256	-0.239	-0.937	0.153	0.157	-0.038	0.001	-0.006	0.022	0.029	0.002	0.001	-0.027
-0.218	-0.299	-0.932	-0.254	-0.237	-0.938	0.135	-0.105	-0.012	-0.059	0.004	0.015	0.030	0.013	0.007	-0.018
-0.157	-0.303	-0.909	-0.257	-0.234	-0.938	0.133	0.127	-0.040	0.005	-0.003	0.038	0.031	0.009	0.017	-0.024
-0.172	-0.307	-0.928	-0.258	-0.232	-0.938	0.145	0.063	-0.037	-0.009	-0.009	0.019	0.015	0.004	0.002	-0.021
-0.183	-0.303	-0.916	-0.256	-0.229	-0.939	0.160	-0.105	-0.016	-0.023	-0.008	0.032	0.003	0.008	0.011	-0.019
-0.145	-0.307	-0.920	-0.259	-0.226	-0.939	0.152	0.174	-0.029	0.019	-0.015	0.027	0.040	0.003	0.007	-0.028
-0.218	-0.296	-0.948	-0.261	-0.224	-0.939	0.133	0.124	-0.048	-0.052	-0.006	-0.000	0.034	0.014	0.020	-0.035
-0.214	-0.292	-0.920	-0.261	-0.221	-0.940	0.151	0.005	-0.038	-0.048	-0.005	0.028	0.030	0.017	0.007	-0.032
-0.218	-0.299	-0.940	-0.260	-0.218	-0.941	0.147	-0.046	-0.037	-0.053	-0.015	0.009	0.034	0.010	0.012	-0.042
-0.172	-0.280	-0.928	-0.260	-0.216	-0.941	0.114	-0.033	-0.017	-0.008	0.002	0.021	0.012	0.029	0.000	-0.033
-0.207	-0.288	-0.940	-0.259	-0.213	-0.942	0.160	-0.005	-0.014	-0.042	-0.008	0.010	0.022	0.022	0.012	-0.023
-0.153	-0.284	-0.905	-0.260	-0.210	-0.943	0.191	0.049	-0.018	0.012	-0.008	0.046	0.032	0.027	0.024	-0.023
-0.160	-0.288	-0.920	-0.261	-0.206	-0.943	0.202	0.073	-0.001	0.006	-0.015	0.030	0.025	0.023	0.009	-0.018
-0.218	-0.276	-0.948	-0.261	-0.202	-0.944	0.214	0.003	-0.022	-0.052	-0.007	0.003	0.033	0.034	0.018	-0.022
-0.153	-0.272	-0.932	-0.264	-0.198	-0.944	0.210	0.150	-0.018	0.016	-0.007	0.019	0.032	0.037	0.002	-0.025
-0.233	-0.245	-0.944	-0.264	-0.195	-0.945	0.171	0.022	0.005	-0.065	0.017	0.008	0.049	0.063	0.013	-0.023
-0.180	-0.245	-0.928	-0.266	-0.192	-0.945	0.162	0.090	-0.006	-0.009	0.014	0.023	0.004	0.062	0.003	-0.023
-0.160	-0.265	-0.940	-0.264	-0.190	-0.946	0.164	-0.074	0.017	0.008	-0.008	0.012	0.024	0.042	0.009	-0.024
-0.218	-0.269	-0.936	-0.266	-0.187	-0.946	0.176	0.104	0.011	-0.048	-0.015	0.016	0.034	0.038	0.005	-0.014
-0.160	-0.249	-0.932	-0.266	-0.183	-0.946	0.179	0.052	-0.007	0.011	0.001	0.021	0.023	0.056	0.001	-0.014
-0.183	-0.245	-0.956	-0.264	-0.180	-0.948	0.164	-0.121	0.001	-0.015	0.002	-0.002	0.000	0.059	0.025	-0.022
-0.180	-0.238	-0.932	-0.264	-0.178	-0.948	0.145	0.038	0.003	-0.010	0.007	0.022	0.004	0.067	0.002	-0.020
-0.207	-0.245	-0.956	-0.266	-0.175	-0.948	0.135	0.104	-0.016	-0.035	-0.003	-0.002	0.024	0.059	0.026	-0.023
-0.210	-0.245	-0.936	-0.265	-0.174	-0.948	0.109	-0.035	-0.005	-0.040	-0.005	0.018	0.027	0.059	0.007	-0.033
-0.176	-0.238	-0.920	-0.269	-0.171	-0.948	0.120	0.183	-0.020	-0.002	0.001	0.033	0.007	0.067	0.009	-0.031
-0.226	-0.238	-0.928	-0.266	-0.170	-0.949	0.092	-0.126	0.034	-0.054	-0.000	0.026	0.043	0.067	0.000	-0.034
-0.180	-0.230	-0.940	-0.270	-0.168	-0.948	0.126	0.202	-0.008	-0.005	0.005	0.014	0.002	0.075	0.012	-0.024
-0.218	-0.238	-0.944	-0.266	-0.166	-0.950	0.117	-0.178	0.044	-0.047	-0.005	0.011	0.036	0.068	0.016	-0.032
-0.157	-0.230	-0.928	-0.271	-0.164	-0.949	0.128	0.267	0.022	0.020	0.001	0.026	0.025	0.076	0.000	-0.015
-0.233	-0.234	-0.964	-0.266	-0.163	-0.950	0.107	-0.202	0.093	-0.062	-0.004	-0.009	0.052	0.072	0.035	-0.016
-0.133	-0.241	-0.916	-0.270	-0.161	-0.949	0.116	0.221	0.060	0.042	-0.013	0.038	0.048	0.065	0.013	-0.010
-0.187	-0.238	-0.932	-0.272	-0.160	-0.949	0.092	0.111	0.077	-0.010	-0.011	0.021	0.006	0.068	0.003	-0.017
-0.180	-0.241	-0.916	-0.271	-0.158	-0.949	0.119	-0.002	0.065	-0.003	-0.016	0.037	0.001	0.064	0.013	-0.009
-0.199	-0.245	-0.932	-0.272	-0.157	-0.949	0.130	0.080	0.083	-0.021	-0.022	0.021	0.018	0.060	0.002	-0.017
-0.180	-0.226	-0.916	-0.273	-0.154	-0.949	0.147	0.077	0.065	-0.000	-0.004	0.037	0.001	0.079	0.014	-0.018
-0.183	-0.195	-0.916	-0.275	-0.153	-0.949	0.120	0.132	0.047	-0.002	0.025	0.037	0.004	0.109	0.015	-0.020
-0.199	-0.211	-0.924	-0.277	-0.151	-0.949	0.118	0.100	0.018	-0.016	0.007	0.029	0.020	0.093	0.008	-0.017
-0.199	-0.214	-0.928	-0.278	-0.149	-0.949	0.081	0.064	-0.023	-0.015	0.002	0.024	0.020	0.088	0.004	-0.023
-0.191	-0.218	-0.924	-0.281	-0.147	-0.948	0.090	0.149	-0.042	-0.004	-0.004	0.028	0.012	0.084	0.008	-0.025
-0.230	-0.241	-0.940	-0.280	-0.147	-0.949	0.048	-0.043	0.004	-0.043	-0.028	0.012	0.051	0.061	0.008	-0.021
-0.207	-0.211	-0.936	-0.280	-0.146	-0.949	0.035	0.042	-0.022	-0.020	0.003	0.016	0.028	0.091	0.003	-0.019
-0.180	-0.195	-0.936	-0.277	-0.145	-0.950	0.043	-0.158	-0.018	0.004	0.017	0.017	0.002	0.106	0.003	-0.011
-0.187	-0.191	-0.920	-0.280	-0.145	-0.949	-0.006	0.143	-0.068	-0.001	0.021	0.032	0.010	0.109	0.013	0.002
-0.149	-0.176	-0.920	-0.283	-0.147	-0.948	-0.105	0.149	-0.060	0.041	0.038	0.030	0.028	0.124	0.013	0.006
-0.160	-0.191	-0.920	-0.282	-0.150	-0.948	-0.155	-0.018	-0.030	0.029	0.026	0.030	0.017	0.108	0.013	0.004
-0.180	-0.199	-0.924	-0.280	-0.153	-0.948	-0.157	-0.075	0.020	0.008	0.021	0.026	0.003	0.099	0.009	0.007
-0.195	-0.211	-0.920	-0.285	-0.156	-0.946	-0.126	0.275	0.051	-0.003	0.013	0.027	0.019	0.087	0.013	0.002
-0.172	-0.211	-0.909	-0.283	-0.160	-0.946	-0.145	-0.104	0.081	0.018	0.016	0.039	0.004	0.086	0.025	-0.003
-0.187	-0.176	-0.920	-0.290	-0.163	-0.943	-0.167	0.420	-0.013	0.010	0.054	0.024	0.011	0.120	0.014	-0.003
-0.191	-0.203	-0.905	-0.290	-0.168	-0.942	-0.271	0.022	0.015	0.006	0.033	0.039	0.016	0.093	0.030	-0.005
-0.191	-0.203	-0.905	-0.294	-0.174	-0.940	-0.304	0.207	-0.015	0.010	0.038	0.036	0.016	0.092	0.030	-0.008
-0.203	-0.249	-0.873	-0.297	-0.180	-0.938	-0.325	0.182	-0.023	0.002	-0.002	0.065	0.028	0.045	0.062	-0.010
-0.203	-0.245	-0.889	-0.301	-0.186	-0.935	-0.316	0.221	0.022	0.006	0.009	0.047	0.028	0.048	0.047	-0.010
-0.199	-0.261	-0.869	-0.302	-0.192	-0.934	-0.294	0.067	0.071	0.011	-0.001	0.065	0.024	0.032	0.067	-0.011
-0.203	-0.269	-0.881	-0.307	-0.197	-0.931	-0.221	0.317	0.025	0.013	-0.004	0.050	0.029	0.024	0.055	-0.009
-0.210	-0.253	-0.877	-0.310	-0.201	-0.929	-0.216	0.176	0.031	0.008	0.016	0.052	0.036	0.039	0.059	-0.017
-0.203	-0.249	-0.845	-0.316	-0.206	-0.926	-0.213	0.301	0.015	0.021	0.024	0.081	0.029	0.042	0.090	-0.019
-0.253	-0.257	-0.849	-0.317	-0.211	-0.925	-0.266	0.108	0.028	-0.027	0.022	0.075	0.080	0.034	0.086	-0.017
-0.230	-0.292	-0.853	-0.320	-0.215	-0.923	-0.214	0.158	0.003	-0.001	-0.009	0.069	0.057	0.001	0.082	-0.020
-0.203	-0.311	-0.845	-0.326	-0.219	-0.920	-0.179	0.328	-0.004	0.032	-0.025	0.074	0.030	0.021	0.089	-0.021
-0.237	-0.288	-0.849	-0.327	-0.221	-0.919	-0.132	0.096	-0.008	-0.001	0.001	0.068	0.065	0.002	0.085	-0.019
-0.233	-0.311	-0.845	-0.335	-0.223	-0.916	-0.095	0.388	-0.042	0.010	-0.020	0.069	0.062	0.022	0.089	-0.014
-0.264	-0.315	-0.849	-0.336	-0.226	-0.915	-0.125	0.069	-0.032	-0.019	-0.022	0.064	0.092	0.026	0.085	-0.027
-0.222	-0.319	-0.845	-0.340	-0.228	-0.912	-0.124	0.231	-0.081	0.028	-0.024	0.066	0.050	0.031	0.090	-0.022
-0.291	-0.296	-0.842	-0.342	-0.230	-0.911	-0.133	0.091	-0.036	-0.040	0.002	0.068	0.120	0.008	0.094	-0.032
-0.230	-0.280	-0.838	-0.347	-0.232	-0.909	-0.093	0.281	-0.030	0.027	0.019	0.070	0.059	0.007	0.098	-0.021
-0.314	-0.280	-0.857	-0.349	-0.233	-0.908	-0.034	0.096	0.005	-0.056	0.020	0.049	0.144	0.006	0.079	-0.027
-0.218	-0.292	-0.845	-0.350	-0.232	-0.907	0.015	0.099	-0.016	0.042	0.008	0.060	0.048	0.006	0.091	-0.010
-0.272	-0.292	-0.842	-0.353	-0.231	-0.906	0.042	0.169	-0.091	-0.008	0.007	0.063	0.102	0.007	0.095	-0.008
-0.214	-0.288	-0.842	-0.358	-0.230	-0.905	0.038	0.223	-0.101	0.054	0.010	0.062	0.044	0.004	0.095	0.006
-0.245	-0.284	-0.853	-0.360	-0.230	-0.904	-0.017	0.129	-0.107	0.026	0.014	0.049	0.076	0.000	0.083	0.006
-0.260	-0.284	-0.865	-0.367	-0.230	-0.901	-0.062	0.342	-0.149	0.017	0.014	0.034	0.091	0.000	0.072	0.010
-0.249	-0.292	-0.865	-0.369	-0.231	-0.900	-0.096	0.076	-0.143	0.030	0.007	0.033	0.081	0.008	0.072	0.002
-0.283	-0.292	-0.869	-0.375	-0.232	-0.898	-0.098	0.324	-0.186	0.003	0.008	0.026	0.115	0.009	0.068	-0.006
-0.295	-0.311	-0.877	-0.377	-0.233	-0.896	-0.130	0.079	-0.169	-0.007	-0.010	0.017	0.127	0.028	0.060	-0.002
-0.333	-0.330	-0.893	-0.383	-0.233	-0.894	-0.097	0.319	-0.213	-0.039	-0.029	-0.002	0.166	0.048	0.044	-0.009
-0.283	-0.330	-0.916	-0.388	-0.234	-0.892	-0.104	0.199	-0.181	0.016	-0.028	-0.028	0.117	0.048	0.020	-0.011
-0.353	-0.311	-0.968	-0.392	-0.233	-0.890	-0.002	0.211	-0.164	-0.049	-0.009	-0.081	0.186	0.029	0.031	-0.007
-0.353	-0.311	-0.968	-0.397	-0.231	-0.888	0.042	0.247	-0.123	-0.044	-0.011	-0.082	0.186	0.029	0.031	0.007
-0.368	-0.381	-1.058	-0.400	-0.230	-0.887	0.007	0.177	-0.176	-0.055	-0.082	-0.175	0.202	0.099	0.122	-0.003
-0.345	-0.419	-1.042	-0.411	-0.229	-0.882	-0.057	0.535	-0.287	-0.022	-0.121	-0.163	0.179	0.138	0.106	-0.020
-0.414	-0.431	-1.019	-0.421	-0.230	-0.878	-0.164	0.500	-0.325	-0.081	-0.132	-0.145	0.248	0.150	0.082	-0.041
-0.480	-0.408	-0.952	-0.427	-0.230	-0.875	-0.139	0.250	-0.309	-0.140	-0.109	-0.081	0.313	0.127	0.015	-0.060
-0.464	-0.369	-0.853	-0.427	-0.230	-0.874	-0.045	-0.018	-0.200	-0.124	-0.071	0.017	0.298	0.088	0.084	-0.064
-0.391	-0.323	-0.755	-0.424	-0.229	-0.876	0.042	-0.197	-0.085	-0.054	-0.026	0.117	0.226	0.042	0.182	-0.051
-0.295	-0.257	-0.806	-0.425	-0.224	-0.877	0.214	0.043	-0.104	0.043	0.036	0.067	0.129	0.024	0.131	-0.024
-0.307	-0.253	-0.897	-0.428	-0.218	-0.877	0.311	0.144	-0.155	0.034	0.033	-0.024	0.141	0.027	0.040	0.010
-0.349	-0.296	-0.987	-0.427	-0.211	-0.879	0.279	-0.057	-0.186	-0.008	-0.016	-0.113	0.183	0.016	0.050	0.049
-0.341	-0.299	-1.042	-0.424	-0.208	-0.882	0.161	-0.227	-0.132	-0.005	-0.023	-0.165	0.176	0.020	0.106	0.093
-0.260	-0.265	-1.015	-0.415	-0.204	-0.886	0.167	-0.446	-0.062	0.068	0.008	-0.133	0.095	0.015	0.078	0.166
-0.122	-0.238	-1.058	-0.405	-0.200	-0.892	0.177	-0.538	-0.094	0.196	0.031	-0.171	0.043	0.042	0.121	0.232
0.028	-0.222	-1.161	-0.399	-0.196	-0.896	0.179	-0.316	-0.193	0.340	0.042	-0.270	0.193	0.057	0.223	0.303
-0.014	-0.280	-1.184	-0.388	-0.191	-0.902	0.213	-0.591	-0.154	0.287	-0.021	-0.287	0.151	0.001	0.247	0.364
0.024	-0.288	-1.240	-0.378	-0.185	-0.907	0.282	-0.478	-0.182	0.316	-0.035	-0.337	0.189	0.009	0.302	0.417
0.032	-0.280	-1.303	-0.363	-0.179	-0.914	0.269	-0.785	-0.170	0.308	-0.033	-0.393	0.197	0.001	0.365	0.434
0.136	-0.253	-1.318	-0.350	-0.173	-0.920	0.265	-0.632	-0.120	0.399	-0.012	-0.403	0.301	0.026	0.381	0.447
0.136	-0.226	-1.303	-0.340	-0.168	-0.925	0.226	-0.494	-0.076	0.389	0.011	-0.382	0.301	0.052	0.365	0.457
0.086	-0.222	-1.307	-0.326	-0.167	-0.931	0.120	-0.658	0.052	0.325	0.013	-0.381	0.251	0.056	0.369	0.455
0.132	-0.230	-1.287	-0.317	-0.165	-0.934	0.133	-0.413	0.085	0.361	0.003	-0.357	0.297	0.048	0.349	0.421
0.090	-0.234	-1.299	-0.310	-0.162	-0.937	0.159	-0.275	0.054	0.312	-0.003	-0.366	0.254	0.044	0.361	0.382
0.040	-0.211	-1.255	-0.292	-0.161	-0.943	0.124	-0.883	0.130	0.243	0.019	-0.317	0.204	0.067	0.317	0.327
0.047	-0.164	-1.161	-0.277	-0.162	-0.947	-0.026	-0.700	0.132	0.236	0.067	-0.218	0.212	0.113	0.223	0.271
-0.064	-0.180	-1.098	-0.261	-0.164	-0.951	-0.047	-0.781	0.131	0.108	0.053	-0.150	0.100	0.098	0.160	0.212
0.001	-0.172	-1.042	-0.243	-0.167	-0.956	-0.137	-0.891	0.187	0.155	0.064	-0.091	0.166	0.105	0.104	0.175
-0.037	-0.160	-1.003	-0.236	-0.170	-0.957	-0.118	-0.312	0.148	0.110	0.079	-0.050	0.127	0.117	0.065	0.146
0.024	-0.184	-0.940	-0.224	-0.175	-0.959	-0.210	-0.521	0.170	0.160	0.061	0.015	0.189	0.093	0.002	0.108
0.024	-0.184	-0.940	-0.226	-0.178	-0.958	-0.163	0.144	0.067	0.162	0.064	0.014	0.189	0.093	0.002	0.072
-0.160	-0.257	-0.916	-0.222	-0.182	-0.958	-0.200	-0.210	-0.020	-0.027	-0.005	0.037	0.004	0.019	0.022	0.045
-0.126	-0.396	-0.912	-0.221	-0.188	-0.957	-0.260	-0.036	-0.072	0.007	-0.139	0.041	0.038	0.120	0.026	-0.012
-0.137	-0.411	-0.909	-0.224	-0.190	-0.956	-0.126	0.107	-0.106	-0.002	-0.152	0.043	0.026	0.136	0.030	-0.056
-0.272	-0.450	-0.905	-0.219	-0.191	-0.957	-0.031	-0.254	-0.135	-0.141	-0.190	0.048	0.108	0.174	0.034	-0.076
-0.207	-0.454	-0.944	-0.218	-0.188	-0.958	0.196	-0.076	0.029	-0.077	-0.197	0.009	0.043	0.178	0.005	-0.074
-0.295	-0.357	-1.050	-0.202	-0.184	-0.962	0.288	-0.827	0.139	-0.182	-0.105	-0.093	0.131	0.082	0.112	-0.068
-0.126	-0.234	-1.015	-0.196	-0.187	-0.963	-0.110	-0.239	0.228	-0.019	0.022	-0.056	0.038	0.041	0.076	-0.027
-0.107	-0.184	-1.027	-0.189	-0.192	-0.963	-0.234	-0.332	0.186	-0.007	0.077	-0.068	0.057	0.091	0.088	-0.010
-0.049	-0.176	-0.975	-0.189	-0.203	-0.961	-0.584	0.050	0.015	0.053	0.095	-0.019	0.115	0.099	0.037	-0.003
-0.087	-0.230	-0.928	-0.198	-0.216	-0.956	-0.623	0.487	0.069	0.024	0.052	0.023	0.076	0.045	0.010	-0.018
-0.222	-0.238	-0.964	-0.195	-0.227	-0.954	-0.582	-0.110	0.093	-0.115	0.054	-0.016	0.058	0.037	0.025	-0.035
-0.183	-0.214	-0.936	-0.194	-0.235	-0.952	-0.381	-0.027	0.120	-0.079	0.084	0.010	0.020	0.060	0.003	-0.061
-0.137	-0.187	-0.853	-0.188	-0.233	-0.954	0.093	-0.315	-0.015	-0.038	0.110	0.094	0.027	0.087	0.086	-0.086
-0.126	-0.184	-0.782	-0.189	-0.229	-0.955	0.166	0.054	-0.058	-0.025	0.112	0.166	0.038	0.090	0.157	-0.070
-0.153	-0.276	-0.786	-0.182	-0.228	-0.956	0.091	-0.344	0.149	-0.058	0.020	0.163	0.011	0.002	0.153	-0.086
-0.060	-0.334	-0.778	-0.185	-0.227	-0.956	0.102	0.163	0.061	0.038	-0.038	0.171	0.103	0.060	0.160	-0.085
-0.207	-0.377	-0.806	-0.178	-0.233	-0.956	-0.230	-0.285	0.199	-0.115	-0.074	0.143	0.043	0.103	0.133	-0.089
-0.118	-0.411	-0.806	-0.189	-0.234	-0.954	0.000	0.587	0.073	-0.016	-0.107	0.140	0.046	0.138	0.133	-0.070
-0.145	-0.415	-0.767	-0.190	-0.243	-0.951	-0.396	0.064	0.161	-0.043	-0.102	0.176	0.019	0.142	0.172	-0.080
-0.083	-0.423	-0.845	-0.188	-0.248	-0.950	-0.236	-0.027	0.131	0.017	-0.104	0.096	0.080	0.150	0.094	-0.064
-0.153	-0.427	-0.881	-0.184	-0.254	-0.949	-0.309	-0.213	-0.001	-0.056	-0.101	0.059	0.011	0.154	0.058	-0.065
-0.195	-0.392	-0.956	-0.194	-0.262	-0.945	-0.411	0.482	-0.066	-0.088	-0.059	-0.020	0.031	0.119	0.016	-0.053
-0.176	-0.411	-0.940	-0.190	-0.266	-0.945	-0.159	-0.198	-0.053	-0.072	-0.076	-0.005	0.012	0.139	0.001	-0.055
-0.168	-0.384	-1.007	-0.187	-0.269	-0.945	-0.189	-0.197	-0.102	-0.068	-0.046	-0.072	0.005	0.112	0.068	-0.039
-0.141	-0.357	-0.960	-0.191	-0.265	-0.945	0.189	0.185	-0.216	-0.036	-0.024	-0.025	0.022	0.085	0.020	-0.016
-0.118	-0.323	-0.999	-0.191	-0.261	-0.946	0.185	-0.066	-0.174	-0.013	0.007	-0.063	0.045	0.051	0.060	0.006
-0.087	-0.276	-1.007	-0.190	-0.259	-0.947	0.090	-0.029	0.013	0.017	0.051	-0.071	0.076	0.005	0.067	0.015
-0.087	-0.276	-1.007	-0.195	-0.256	-0.947	0.140	0.264	-0.106	0.022	0.048	-0.071	0.076	0.005	0.067	0.030
-0.130	-0.269	-1.003	-0.196	-0.257	-0.946	-0.015	0.079	0.033	-0.019	0.056	-0.067	0.034	0.003	0.063	0.028
-0.064	-0.253	-0.948	-0.203	-0.256	-0.945	0.058	0.406	0.060	0.054	0.071	-0.013	0.099	0.018	0.008	0.013
-0.133	-0.265	-0.975	-0.200	-0.262	-0.944	-0.264	-0.101	0.203	-0.019	0.065	-0.042	0.030	0.006	0.036	0.004
-0.153	-0.296	-0.948	-0.197	-0.262	-0.945	-0.015	-0.122	0.127	-0.041	0.035	-0.014	0.011	0.025	0.008	0.002
-0.114	-0.296	-0.928	-0.199	-0.267	-0.943	-0.221	0.154	0.141	0.000	0.040	0.005	0.049	0.025	0.012	-0.008
-0.126	-0.249	-0.944	-0.199	-0.271	-0.942	-0.199	0.074	0.094	-0.011	0.091	-0.012	0.037	0.021	0.004	-0.013
-0.118	-0.265	-0.936	-0.203	-0.277	-0.939	-0.297	0.256	0.075	0.001	0.081	-0.007	0.045	0.006	0.004	-0.009
-0.157	-0.276	-0.944	-0.203	-0.284	-0.937	-0.328	0.001	0.144	-0.038	0.076	-0.017	0.007	0.006	0.003	-0.004
-0.118	-0.253	-0.893	-0.203	-0.288	-0.936	-0.235	0.046	-0.007	0.001	0.104	0.033	0.045	0.017	0.048	-0.012
-0.095	-0.257	-0.920	-0.205	-0.293	-0.934	-0.260	0.121	0.021	0.025	0.105	0.004	0.068	0.013	0.021	-0.006
-0.172	-0.234	-0.932	-0.203	-0.296	-0.933	-0.149	-0.093	-0.037	-0.053	0.130	-0.008	0.009	0.036	0.009	-0.002
-0.080	-0.272	-0.909	-0.208	-0.299	-0.931	-0.191	0.258	-0.015	0.043	0.095	0.013	0.084	0.003	0.032	-0.013
-0.149	-0.230	-0.932	-0.216	-0.300	-0.929	-0.084	0.389	-0.125	-0.019	0.138	-0.012	0.015	0.040	0.009	-0.013
-0.210	-0.234	-0.960	-0.211	-0.305	-0.929	-0.281	-0.233	0.003	-0.085	0.140	-0.040	0.047	0.036	0.019	0.007
-0.122	-0.253	-0.972	-0.214	-0.304	-0.928	0.037	0.129	-0.092	0.007	0.119	-0.052	0.042	0.016	0.030	-0.014
-0.080	-0.269	-0.936	-0.217	-0.306	-0.927	-0.117	0.151	-0.034	0.052	0.105	-0.018	0.085	0.000	0.006	-0.010
-0.222	-0.241	-0.960	-0.219	-0.302	-0.928	0.184	0.077	-0.087	-0.088	0.128	-0.041	0.058	0.027	0.018	-0.003
-0.137	-0.288	-0.964	-0.211	-0.299	-0.930	0.115	-0.386	-0.021	-0.011	0.080	-0.042	0.027	0.020	0.022	0.007
-0.160	-0.296	-0.920	-0.214	-0.294	-0.931	0.281	0.144	-0.042	-0.031	0.067	0.002	0.004	0.028	0.022	-0.007
-0.030	-0.276	-0.877	-0.212	-0.288	-0.934	0.323	-0.066	-0.004	0.098	0.080	0.048	0.135	0.009	0.066	0.012
-0.114	-0.288	-0.857	-0.210	-0.283	-0.936	0.273	-0.110	0.056	0.010	0.063	0.070	0.050	0.021	0.086	0.004
-0.083	-0.280	-0.889	-0.212	-0.277	-0.937	0.369	0.122	0.034	0.043	0.064	0.040	0.081	0.014	0.055	-0.002
-0.153	-0.265	-0.881	-0.214	-0.275	-0.937	0.103	0.151	0.103	-0.024	0.078	0.048	0.012	0.001	0.063	-0.014
-0.164	-0.292	-0.849	-0.218	-0.272	-0.937	0.190	0.260	0.056	-0.032	0.048	0.080	0.000	0.027	0.095	-0.021
-0.083	-0.311	-0.838	-0.215	-0.272	-0.938	0.007	-0.144	0.098	0.045	0.029	0.092	0.081	0.047	0.107	-0.033
-0.153	-0.303	-0.849	-0.217	-0.270	-0.938	0.134	0.143	0.076	-0.022	0.034	0.080	0.012	0.040	0.096	-0.033
-0.157	-0.296	-0.905	-0.213	-0.272	-0.938	-0.025	-0.129	0.145	-0.029	0.043	0.026	0.008	0.033	0.041	-0.013
-0.157	-0.296	-0.905	-0.213	-0.269	-0.939	0.157	0.026	0.117	-0.030	0.041	0.026	0.007	0.033	0.042	-0.018
-0.080	-0.245	-0.928	-0.213	-0.271	-0.939	-0.067	0.071	0.153	0.047	0.093	0.002	0.084	0.016	0.018	-0.006
-0.145	-0.226	-0.936	-0.214	-0.271	-0.939	0.029	0.067	0.109	-0.018	0.112	-0.006	0.018	0.035	0.011	-0.004
-0.126	-0.241	-0.960	-0.214	-0.272	-0.938	-0.049	0.060	0.120	0.002	0.098	-0.030	0.037	0.019	0.012	0.012
-0.160	-0.214	-0.968	-0.209	-0.272	-0.939	0.030	-0.212	0.143	-0.038	0.124	-0.037	0.002	0.046	0.020	0.005
-0.091	-0.257	-0.960	-0.211	-0.274	-0.938	-0.063	0.141	0.110	0.033	0.084	-0.030	0.071	0.003	0.011	0.004
-0.114	-0.265	-0.940	-0.209	-0.275	-0.938	-0.031	-0.039	0.068	0.008	0.077	-0.010	0.048	0.006	0.009	0.021
-0.137	-0.276	-0.940	-0.201	-0.274	-0.940	0.035	-0.409	0.056	-0.023	0.065	-0.008	0.025	0.018	0.010	0.019
-0.014	-0.334	-0.916	-0.209	-0.273	-0.939	0.053	0.416	-0.002	0.108	0.006	0.014	0.148	0.076	0.034	0.024
-0.157	-0.303	-0.948	-0.204	-0.274	-0.940	-0.015	-0.219	0.033	-0.039	0.037	-0.017	0.005	0.046	0.002	0.016
-0.037	-0.311	-0.881	-0.209	-0.273	-0.939	0.040	0.299	-0.039	0.085	0.029	0.049	0.124	0.054	0.070	0.019
-0.145	-0.288	-0.909	-0.210	-0.272	-0.939	0.074	0.009	-0.040	-0.022	0.050	0.022	0.016	0.032	0.042	0.003
-0.107	-0.296	-0.873	-0.211	-0.271	-0.939	0.055	0.069	-0.068	0.018	0.041	0.057	0.054	0.040	0.078	0.009
-0.095	-0.323	-0.897	-0.211	-0.270	-0.939	0.047	0.022	-0.030	0.029	0.013	0.034	0.065	0.068	0.055	-0.009
-0.118	-0.330	-0.885	-0.216	-0.267	-0.939	0.117	0.239	-0.104	0.011	0.003	0.045	0.042	0.077	0.066	-0.001
-0.149	-0.338	-0.916	-0.215	-0.265	-0.940	0.117	-0.046	-0.056	-0.020	-0.007	0.014	0.011	0.086	0.034	-0.006
-0.118	-0.296	-0.912	-0.220	-0.263	-0.939	0.098	0.265	-0.057	0.016	0.034	0.017	0.041	0.044	0.038	-0.020
-0.160	-0.307	-0.901	-0.230	-0.262	-0.937	0.038	0.493	-0.069	-0.017	0.021	0.027	0.002	0.056	0.049	-0.021
-0.191	-0.307	-0.909	-0.225	-0.262	-0.938	0.027	-0.250	-0.005	-0.053	0.021	0.021	0.034	0.058	0.040	-0.025
-0.149	-0.334	-0.936	-0.225	-0.261	-0.939	0.062	0.002	-0.006	-0.011	-0.007	-0.007	0.008	0.086	0.012	-0.017
-0.176	-0.330	-0.897	-0.228	-0.260	-0.938	0.078	0.151	-0.021	-0.035	-0.005	0.032	0.020	0.084	0.051	-0.014
-0.076	-0.326	-0.901	-0.225	-0.259	-0.939	0.060	-0.118	0.008	0.062	-0.002	0.029	0.079	0.081	0.048	-0.008
-0.153	-0.323	-0.916	-0.233	-0.257	-0.938	0.079	0.422	-0.043	-0.007	0.000	0.012	0.001	0.078	0.033	-0.002
-0.172	-0.323	-0.912	-0.235	-0.255	-0.938	0.113	0.121	-0.036	-0.024	-0.002	0.016	0.019	0.079	0.037	-0.003
-0.118	-0.303	-0.924	-0.235	-0.252	-0.939	0.150	-0.015	-0.046	0.029	0.015	0.005	0.035	0.060	0.026	-0.011
-0.207	-0.307	-0.936	-0.239	-0.250	-0.938	0.110	0.230	-0.030	-0.055	0.009	-0.007	0.054	0.065	0.013	-0.010
-0.137	-0.292	-0.905	-0.240	-0.248	-0.938	0.103	0.071	-0.018	0.016	0.022	0.025	0.014	0.050	0.044	-0.004
-0.164	-0.303	-0.944	-0.239	-0.245	-0.939	0.170	-0.049	-0.032	-0.012	0.007	-0.014	0.012	0.063	0.004	-0.010
-0.164	-0.303	-0.944	-0.247	-0.242	-0.938	0.183	0.399	-0.057	-0.004	0.004	-0.014	0.012	0.064	0.003	-0.006
-0.168	-0.299	-0.940	-0.247	-0.239	-0.939	0.143	0.009	0.002	-0.008	0.005	-0.010	0.014	0.061	0.006	-0.005
-0.183	-0.307	-0.920	-0.246	-0.237	-0.940	0.161	-0.055	0.015	-0.025	-0.006	0.011	0.028	0.069	0.024	0.001
-0.141	-0.319	-0.912	-0.249	-0.233	-0.940	0.207	0.173	-0.018	0.021	-0.021	0.019	0.016	0.082	0.031	-0.006
-0.141	-0.280	-0.932	-0.251	-0.229	-0.940	0.195	0.145	0.005	0.023	0.014	-0.000	0.017	0.044	0.009	0.002
-0.203	-0.261	-0.948	-0.247	-0.227	-0.942	0.142	-0.182	0.021	-0.042	0.030	-0.014	0.042	0.026	0.009	0.006
-0.118	-0.265	-0.920	-0.250	-0.224	-0.942	0.176	0.156	-0.034	0.045	0.023	0.013	0.044	0.031	0.017	0.005
-0.176	-0.280	-0.936	-0.253	-0.220	-0.942	0.166	0.178	-0.043	-0.009	0.004	-0.002	0.012	0.047	0.000	-0.004
-0.164	-0.299	-0.940	-0.255	-0.217	-0.942	0.175	0.086	-0.034	0.004	-0.018	-0.006	0.001	0.067	0.006	0.006
-0.187	-0.299	-0.928	-0.254	-0.215	-0.943	0.146	-0.019	-0.018	-0.020	-0.021	0.007	0.020	0.068	0.004	-0.004
-0.153	-0.265	-0.932	-0.258	-0.212	-0.943	0.162	0.175	-0.034	0.018	0.011	0.003	0.016	0.034	0.001	-0.002
-0.187	-0.261	-0.936	-0.259	-0.209	-0.943	0.147	0.068	-0.012	-0.016	0.012	-0.001	0.017	0.031	0.006	-0.006
-0.157	-0.280	-0.916	-0.258	-0.206	-0.944	0.148	-0.017	-0.002	0.014	-0.010	0.020	0.014	0.050	0.014	0.003
-0.187	-0.257	-0.920	-0.265	-0.203	-0.943	0.175	0.348	-0.054	-0.010	0.010	0.015	0.015	0.028	0.010	0.006
-0.149	-0.269	-0.932	-0.261	-0.200	-0.944	0.153	-0.166	-0.005	0.025	-0.005	0.005	0.024	0.039	0.001	0.006
-0.141	-0.257	-0.932	-0.265	-0.197	-0.944	0.166	0.214	-0.060	0.036	0.004	0.004	0.034	0.028	0.001	0.006
-0.203	-0.265	-0.956	-0.266	-0.194	-0.944	0.151	0.062	-0.015	-0.025	-0.007	-0.019	0.025	0.036	0.024	0.013
-0.168	-0.241	-0.940	-0.265	-0.192	-0.945	0.141	-0.036	-0.003	0.009	0.014	-0.002	0.011	0.014	0.009	0.014
-0.160	-0.265	-0.944	-0.269	-0.189	-0.944	0.170	0.211	-0.015	0.020	-0.013	-0.007	0.020	0.039	0.014	0.002
-0.149	-0.245	-0.936	-0.265	-0.186	-0.946	0.145	-0.203	0.003	0.028	0.004	0.003	0.032	0.022	0.007	0.008
-0.210	-0.253	-0.936	-0.271	-0.183	-0.945	0.160	0.304	-0.026	-0.028	-0.007	0.002	0.030	0.032	0.006	0.009
-0.164	-0.241	-0.928	-0.268	-0.180	-0.947	0.175	-0.142	-0.002	0.015	0.002	0.011	0.017	0.023	0.003	0.005
-0.160	-0.238	-0.924	-0.272	-0.177	-0.946	0.176	0.243	-0.032	0.024	0.003	0.015	0.021	0.022	0.006	0.001
-0.183	-0.234	-0.936	-0.273	-0.174	-0.946	0.150	0.048	-0.021	0.002	0.004	0.003	0.002	0.020	0.005	0.011
-0.187	-0.222	-0.952	-0.274	-0.171	-0.946	0.163	0.076	-0.038	-0.001	0.012	-0.013	0.006	0.010	0.021	0.013
-0.164	-0.218	-0.940	-0.276	-0.169	-0.946	0.122	0.111	-0.033	0.024	0.014	-0.001	0.017	0.007	0.008	0.003
-0.168	-0.218	-0.948	-0.276	-0.167	-0.946	0.096	0.038	-0.012	0.020	0.012	-0.009	0.013	0.009	0.014	-0.004
-0.230	-0.238	-0.960	-0.273	-0.165	-0.948	0.139	-0.187	0.010	-0.045	-0.010	-0.019	0.050	0.030	0.024	-0.009
-0.230	-0.238	-0.960	-0.277	-0.161	-0.947	0.164	0.231	-0.035	-0.041	-0.013	-0.020	0.051	0.031	0.022	-0.004
-0.218	-0.211	-0.960	-0.273	-0.159	-0.949	0.132	-0.218	0.027	-0.034	0.012	-0.018	0.041	0.006	0.020	-0.012
-0.137	-0.211	-0.952	-0.275	-0.157	-0.949	0.135	0.148	-0.002	0.050	0.009	-0.011	0.038	0.007	0.009	-0.002
-0.207	-0.226	-0.940	-0.275	-0.154	-0.949	0.152	-0.004	0.008	-0.020	-0.009	0.002	0.033	0.024	0.005	0.004
-0.172	-0.222	-0.940	-0.277	-0.151	-0.949	0.161	0.144	-0.013	0.017	-0.008	0.001	0.001	0.023	0.007	0.015
-0.191	-0.222	-0.944	-0.279	-0.148	-0.949	0.164	0.102	-0.003	-0.000	-0.011	-0.003	0.020	0.025	0.005	0.004
-0.164	-0.211	-0.944	-0.281	-0.146	-0.949	0.137	0.119	-0.011	0.029	-0.001	-0.004	0.006	0.016	0.007	0.011
-0.199	-0.214	-0.936	-0.281	-0.144	-0.949	0.132	-0.004	-0.000	-0.006	-0.007	0.004	0.029	0.022	0.017	0.009
-0.176	-0.203	-0.944	-0.283	-0.141	-0.949	0.149	0.146	0.017	0.019	0.002	-0.005	0.006	0.012	0.010	0.013
-0.195	-0.199	-0.956	-0.279	-0.139	-0.950	0.118	-0.175	0.039	-0.004	0.004	-0.016	0.025	0.010	0.001	0.008
-0.176	-0.199	-0.952	-0.282	-0.137	-0.950	0.121	0.153	0.035	0.018	0.002	-0.012	0.007	0.012	0.003	0.016
-0.191	-0.180	-0.948	-0.281	-0.135	-0.950	0.152	-0.021	-0.010	0.002	0.018	-0.008	0.023	0.005	0.008	0.013
-0.157	-0.199	-0.936	-0.284	-0.132	-0.950	0.144	0.154	-0.020	0.039	-0.004	0.004	0.012	0.016	0.020	0.015
-0.203	-0.191	-0.972	-0.286	-0.130	-0.949	0.112	0.126	-0.005	-0.005	0.002	-0.032	0.034	0.009	0.016	0.012
-0.183	-0.184	-0.932	-0.284	-0.128	-0.950	0.105	-0.095	0.014	0.012	0.008	0.009	0.014	0.003	0.024	0.022
-0.195	-0.195	-0.952	-0.287	-0.126	-0.950	0.131	0.176	0.018	0.004	-0.006	-0.011	0.025	0.016	0.004	0.019
-0.133	-0.184	-0.912	-0.287	-0.124	-0.950	0.117	0.042	0.026	0.066	0.004	0.029	0.037	0.006	0.043	0.018
-0.180	-0.187	-0.940	-0.292	-0.122	-0.949	0.141	0.284	-0.006	0.025	-0.003	-0.000	0.009	0.010	0.015	0.029
-0.214	-0.187	-0.952	-0.294	-0.120	-0.948	0.103	0.093	0.035	-0.008	-0.005	-0.012	0.044	0.011	0.003	0.021
-0.133	-0.184	-0.936	-0.295	-0.118	-0.948	0.119	0.061	-0.004	0.074	-0.003	0.004	0.037	0.008	0.019	0.026
-0.260	-0.176	-0.968	-0.299	-0.116	-0.947	0.106	0.255	0.002	-0.049	0.002	-0.029	0.090	0.001	0.012	0.022
-0.126	-0.176	-0.944	-0.297	-0.114	-0.948	0.141	-0.105	0.028	0.083	-0.000	-0.004	0.045	0.002	0.011	0.023
-0.214	-0.168	-0.956	-0.300	-0.112	-0.947	0.110	0.189	0.030	-0.003	0.006	-0.016	0.043	0.005	0.001	0.016
-0.214	-0.160	-0.964	-0.299	-0.111	-0.948	0.112	-0.057	0.049	-0.005	0.012	-0.023	0.043	0.013	0.009	0.032
-0.183	-0.168	-0.952	-0.302	-0.109	-0.947	0.100	0.220	0.069	0.029	0.003	-0.012	0.012	0.004	0.002	0.023
-0.164	-0.168	-0.936	-0.304	-0.107	-0.947	0.136	0.100	0.068	0.049	0.001	0.004	0.008	0.003	0.018	0.025
-0.180	-0.187	-0.952	-0.305	-0.106	-0.947	0.125	0.093	0.059	0.033	-0.020	-0.012	0.006	0.016	0.002	0.026
-0.195	-0.184	-0.920	-0.309	-0.104	-0.945	0.120	0.250	0.039	0.022	-0.018	0.018	0.022	0.013	0.034	0.022
-0.207	-0.184	-0.940	-0.309	-0.103	-0.945	0.085	0.020	0.051	0.010	-0.019	-0.001	0.032	0.013	0.014	0.013
-0.210	-0.164	-0.940	-0.313	-0.102	-0.944	0.072	0.207	0.016	0.009	-0.001	-0.002	0.036	0.006	0.014	0.008
-0.226	-0.180	-0.944	-0.315	-0.101	-0.944	0.071	0.137	0.003	-0.005	-0.017	-0.007	0.052	0.010	0.010	0.001
-0.222	-0.137	-0.956	-0.318	-0.100	-0.943	0.040	0.178	-0.002	0.002	0.025	-0.020	0.048	0.033	0.002	-0.000
-0.249	-0.153	-0.948	-0.317	-0.100	-0.943	0.023	-0.059	-0.029	-0.026	0.009	-0.012	0.074	0.017	0.006	0.005
-0.214	-0.164	-0.920	-0.317	-0.100	-0.943	-0.020	0.020	-0.055	0.009	-0.003	0.016	0.040	0.005	0.033	0.003
-0.191	-0.180	-0.936	-0.321	-0.101	-0.942	-0.066	0.192	-0.053	0.036	-0.017	-0.002	0.017	0.011	0.018	0.005
-0.237	-0.153	-0.940	-0.317	-0.103	-0.943	-0.097	-0.169	-0.013	-0.014	0.012	-0.005	0.063	0.016	0.014	0.010
-0.199	-0.164	-0.916	-0.319	-0.104	-0.942	-0.060	0.089	-0.025	0.026	0.002	0.018	0.024	0.004	0.038	0.007
-0.222	-0.172	-0.936	-0.321	-0.106	-0.941	-0.070	0.118	0.010	0.005	-0.005	-0.003	0.046	0.004	0.019	0.006
-0.245	-0.137	-0.952	-0.318	-0.107	-0.942	-0.062	-0.137	0.014	-0.020	0.031	-0.018	0.069	0.030	0.003	0.006
-0.199	-0.129	-0.940	-0.319	-0.108	-0.942	-0.043	0.075	-0.017	0.027	0.040	-0.007	0.023	0.038	0.015	0.004
-0.237	-0.156	-0.936	-0.318	-0.110	-0.942	-0.088	-0.044	0.032	-0.012	0.015	-0.003	0.061	0.010	0.019	0.004
-0.210	-0.164	-0.920	-0.318	-0.111	-0.941	-0.045	0.054	0.040	0.016	0.008	0.012	0.034	0.002	0.036	0.009
-0.226	-0.184	-0.940	-0.319	-0.112	-0.941	-0.019	0.063	0.053	0.002	-0.010	-0.008	0.049	0.017	0.017	0.015
-0.214	-0.160	-0.944	-0.318	-0.112	-0.942	0.002	-0.061	0.060	0.012	0.013	-0.012	0.038	0.006	0.013	0.016
-0.168	-0.176	-0.952	-0.316	-0.113	-0.942	0.025	-0.079	0.064	0.056	-0.002	-0.019	0.009	0.010	0.005	0.025
-0.237	-0.187	-0.940	-0.319	-0.112	-0.941	0.046	0.172	0.003	-0.010	-0.014	-0.009	0.060	0.022	0.017	0.026
-0.164	-0.184	-0.924	-0.318	-0.111	-0.941	0.061	0.001	0.011	0.063	-0.011	0.007	0.013	0.018	0.033	0.032
-0.218	-0.195	-0.909	-0.322	-0.111	-0.940	0.047	0.242	0.020	0.014	-0.024	0.021	0.040	0.029	0.049	0.024
-0.195	-0.187	-0.956	-0.326	-0.110	-0.939	0.048	0.186	0.026	0.040	-0.017	-0.027	0.018	0.022	0.002	0.031
-0.226	-0.180	-0.968	-0.325	-0.109	-0.939	0.079	-0.013	0.036	0.009	-0.010	-0.039	0.048	0.014	0.010	0.025
-0.203	-0.180	-0.932	-0.322	-0.108	-0.941	0.091	-0.126	0.056	0.029	-0.011	-0.003	0.025	0.015	0.026	0.032
-0.218	-0.172	-0.948	-0.326	-0.106	-0.939	0.108	0.230	0.026	0.017	-0.005	-0.020	0.040	0.007	0.010	0.021
-0.187	-0.172	-0.924	-0.325	-0.105	-0.940	0.097	-0.038	0.036	0.047	-0.006	0.004	0.009	0.008	0.034	0.026
-0.253	-0.153	-0.940	-0.330	-0.104	-0.938	0.058	0.260	0.002	-0.013	0.012	-0.013	0.074	0.011	0.019	0.021
-0.187	-0.176	-0.909	-0.331	-0.102	-0.938	0.100	0.115	0.008	0.055	-0.012	0.018	0.008	0.012	0.050	0.025
-0.237	-0.184	-0.928	-0.331	-0.100	-0.938	0.173	-0.003	0.049	0.005	-0.022	-0.001	0.058	0.020	0.031	0.018
-0.199	-0.153	-0.916	-0.336	-0.096	-0.937	0.201	0.299	0.033	0.049	0.006	0.009	0.020	0.010	0.043	0.026
-0.241	-0.133	-0.936	-0.335	-0.093	-0.938	0.185	-0.032	0.039	0.006	0.022	-0.009	0.062	0.029	0.024	0.023
-0.207	-0.141	-0.893	-0.338	-0.089	-0.937	0.226	0.179	-0.003	0.044	0.010	0.033	0.027	0.021	0.067	0.023
-0.210	-0.156	-0.905	-0.342	-0.086	-0.936	0.190	0.197	0.007	0.043	-0.009	0.020	0.031	0.005	0.055	0.018
-0.245	-0.164	-0.912	-0.343	-0.083	-0.936	0.196	0.104	0.002	0.009	-0.021	0.011	0.065	0.002	0.048	0.027
-0.230	-0.164	-0.897	-0.344	-0.080	-0.935	0.151	0.075	0.005	0.026	-0.024	0.027	0.050	0.003	0.064	0.015
-0.195	-0.149	-0.897	-0.350	-0.077	-0.934	0.187	0.294	-0.011	0.065	-0.013	0.025	0.016	0.012	0.064	0.019
-0.283	-0.145	-0.909	-0.347	-0.073	-0.935	0.224	-0.128	0.039	-0.026	-0.013	0.014	0.105	0.016	0.052	0.017
-0.199	-0.149	-0.901	-0.351	-0.068	-0.934	0.270	0.227	-0.025	0.062	-0.022	0.021	0.020	0.012	0.061	0.020
-0.257	-0.145	-0.909	-0.351	-0.064	-0.934	0.230	-0.001	-0.016	0.004	-0.022	0.013	0.077	0.015	0.053	0.015
-0.233	-0.122	-0.924	-0.351	-0.059	-0.935	0.245	0.023	-0.036	0.028	-0.003	-0.002	0.054	0.038	0.038	0.028
-0.230	-0.110	-0.912	-0.352	-0.055	-0.934	0.250	0.066	-0.023	0.033	0.005	0.010	0.051	0.049	0.050	0.019
-0.222	-0.114	-0.916	-0.355	-0.049	-0.934	0.296	0.194	-0.046	0.044	-0.005	0.005	0.043	0.045	0.046	0.023
-0.257	-0.122	-0.912	-0.353	-0.044	-0.934	0.276	-0.084	-0.054	0.008	-0.018	0.010	0.078	0.036	0.050	0.014
-0.237	-0.122	-0.893	-0.357	-0.039	-0.933	0.241	0.197	-0.076	0.031	-0.022	0.028	0.059	0.036	0.070	0.010
-0.276	-0.110	-0.893	-0.356	-0.035	-0.934	0.169	-0.041	-0.068	-0.009	-0.014	0.029	0.098	0.047	0.070	0.001
-0.257	-0.056	-0.912	-0.357	-0.033	-0.933	0.128	0.093	-0.082	0.012	0.037	0.009	0.078	0.101	0.050	-0.010
-0.280	-0.064	-0.912	-0.362	-0.029	-0.932	0.158	0.239	-0.086	-0.007	0.026	0.007	0.102	0.093	0.050	-0.010
-0.322	-0.071	-0.909	-0.360	-0.027	-0.933	0.137	-0.108	-0.015	-0.052	0.015	0.012	0.144	0.085	0.054	-0.008
-0.245	-0.087	-0.909	-0.358	-0.023	-0.934	0.193	-0.088	-0.004	0.023	-0.003	0.013	0.068	0.069	0.054	0.000
-0.272	-0.064	-0.920	-0.357	-0.019	-0.934	0.209	-0.024	-0.041	-0.004	0.016	0.001	0.094	0.092	0.043	0.016
-0.222	-0.052	-0.936	-0.357	-0.015	-0.934	0.222	0.032	-0.077	0.046	0.023	-0.014	0.045	0.103	0.027	0.044
-0.207	-0.044	-0.956	-0.359	-0.010	-0.933	0.195	0.092	-0.072	0.063	0.026	-0.035	0.029	0.110	0.008	0.056
-0.183	-0.071	-0.964	-0.358	-0.007	-0.934	0.178	-0.021	-0.112	0.085	-0.005	-0.042	0.006	0.083	0.000	0.062
-0.210	-0.087	-0.975	-0.364	-0.002	-0.931	0.186	0.362	-0.146	0.064	-0.024	-0.056	0.034	0.067	0.012	0.059
-0.268	-0.064	-0.968	-0.368	0.001	-0.930	0.149	0.200	-0.114	0.010	-0.005	-0.049	0.092	0.090	0.004	0.051
-0.268	-0.064	-0.968	-0.373	0.004	-0.928	0.147	0.331	-0.106	0.015	-0.008	-0.052	0.092	0.090	0.004	0.051
-0.287	-0.048	-0.995	-0.377	0.009	-0.926	0.212	0.204	-0.078	-0.000	0.003	-0.081	0.112	0.105	0.031	0.061
-0.245	-0.071	-1.058	-0.381	0.014	-0.924	0.237	0.260	-0.119	0.046	-0.025	-0.145	0.069	0.082	0.094	0.075
-0.230	-0.095	-1.102	-0.391	0.018	-0.920	0.162	0.548	-0.209	0.071	-0.053	-0.193	0.054	0.058	0.137	0.067
-0.283	-0.122	-1.106	-0.402	0.022	-0.916	0.123	0.634	-0.268	0.028	-0.084	-0.202	0.108	0.031	0.141	0.036
-0.391	-0.153	-1.062	-0.414	0.025	-0.910	0.101	0.697	-0.225	-0.067	-0.118	-0.164	0.216	0.000	0.097	-0.006
-0.476	-0.133	-0.920	-0.417	0.029	-0.908	0.174	0.161	-0.108	-0.149	-0.102	-0.023	0.301	0.019	0.045	-0.037
-0.410	-0.079	-0.782	-0.417	0.034	-0.908	0.302	0.012	-0.043	-0.083	-0.053	0.114	0.236	0.073	0.182	-0.043
-0.299	0.010	-0.727	-0.419	0.042	-0.907	0.397	0.086	-0.040	0.030	0.028	0.168	0.124	0.161	0.238	-0.020
-0.237	0.052	-0.826	-0.424	0.051	-0.904	0.487	0.283	-0.015	0.096	0.062	0.067	0.063	0.204	0.139	0.024
-0.257	0.064	-0.987	-0.429	0.059	-0.901	0.462	0.333	-0.017	0.082	0.065	-0.097	0.083	0.215	0.022	0.070
-0.318	0.056	-1.098	-0.429	0.066	-0.901	0.396	0.034	-0.001	0.021	0.050	-0.208	0.145	0.207	0.132	0.103
-0.272	0.087	-1.046	-0.430	0.072	-0.900	0.344	0.060	0.052	0.067	0.075	-0.158	0.099	0.238	0.081	0.161
-0.233	0.153	-1.039	-0.421	0.076	-0.904	0.274	-0.441	0.112	0.098	0.137	-0.146	0.061	0.303	0.073	0.217
-0.026	0.172	-1.121	-0.418	0.080	-0.905	0.221	-0.121	0.004	0.302	0.152	-0.228	0.147	0.323	0.155	0.270
-0.014	0.126	-1.208	-0.412	0.084	-0.907	0.184	-0.257	-0.043	0.308	0.101	-0.312	0.158	0.276	0.242	0.325
-0.037	0.079	-1.212	-0.402	0.087	-0.912	0.154	-0.488	-0.052	0.274	0.052	-0.312	0.135	0.229	0.246	0.385
-0.014	0.079	-1.283	-0.388	0.089	-0.917	0.010	-0.649	-0.157	0.284	0.050	-0.377	0.157	0.229	0.317	0.421
0.040	0.072	-1.338	-0.372	0.087	-0.924	-0.199	-0.751	-0.238	0.322	0.045	-0.425	0.211	0.221	0.372	0.449
0.155	0.091	-1.350	-0.360	0.082	-0.929	-0.340	-0.561	-0.255	0.425	0.068	-0.432	0.325	0.241	0.384	0.482
0.170	0.102	-1.314	-0.347	0.079	-0.934	-0.307	-0.553	-0.264	0.427	0.084	-0.391	0.341	0.252	0.348	0.492
0.201	0.110	-1.259	-0.339	0.076	-0.938	-0.254	-0.344	-0.344	0.450	0.094	-0.333	0.371	0.260	0.293	0.484
0.120	0.110	-1.251	-0.329	0.073	-0.941	-0.296	-0.403	-0.294	0.359	0.097	-0.321	0.290	0.260	0.285	0.438
0.113	0.072	-1.184	-0.318	0.066	-0.946	-0.418	-0.509	-0.182	0.340	0.066	-0.250	0.282	0.221	0.218	0.376
0.028	0.037	-1.165	-0.309	0.058	-0.949	-0.466	-0.415	-0.104	0.247	0.039	-0.226	0.197	0.186	0.198	0.305
-0.037	0.002	-1.113	-0.300	0.049	-0.953	-0.492	-0.411	-0.087	0.172	0.013	-0.172	0.132	0.151	0.147	0.239
-0.057	0.002	-1.054	-0.293	0.041	-0.955	-0.444	-0.332	-0.078	0.146	0.021	-0.110	0.112	0.151	0.088	0.180
-0.099	0.006	-1.046	-0.271	0.032	-0.962	-0.448	-1.099	0.024	0.082	0.034	-0.096	0.069	0.155	0.080	0.141
-0.099	0.006	-1.046	-0.269	0.025	-0.963	-0.343	-0.111	-0.021	0.079	0.040	-0.095	0.069	0.155	0.080	0.110
-0.087	-0.075	-1.046	-0.262	0.020	-0.965	-0.263	-0.331	0.004	0.083	-0.036	-0.093	0.080	0.074	0.080	0.086
-0.130	-0.079	-1.023	-0.261	0.014	-0.965	-0.286	-0.008	-0.079	0.040	-0.034	-0.069	0.038	0.070	0.056	0.041
-0.145	-0.098	-1.023	-0.267	0.008	-0.964	-0.341	0.310	-0.042	0.031	-0.047	-0.071	0.022	0.051	0.056	0.024
-0.307	-0.060	-0.999	-0.254	0.001	-0.967	-0.355	-0.683	0.021	-0.144	-0.001	-0.043	0.140	0.090	0.033	-0.002
-0.160	0.017	-1.007	-0.253	-0.007	-0.967	-0.390	-0.017	0.022	0.001	0.084	-0.051	0.005	0.167	0.041	-0.011
-0.180	-0.025	-0.952	-0.248	-0.014	-0.969	-0.373	-0.260	0.025	-0.023	0.049	0.005	0.014	0.125	0.015	-0.023
-0.126	-0.052	-0.924	-0.246	-0.024	-0.969	-0.492	-0.064	0.018	0.029	0.031	0.033	0.039	0.098	0.042	0.015
-0.141	-0.079	-0.912	-0.239	-0.034	-0.970	-0.511	-0.360	-0.042	0.006	0.014	0.046	0.023	0.070	0.054	0.005
-0.064	-0.133	-0.960	-0.239	-0.047	-0.970	-0.672	0.006	-0.066	0.083	-0.027	-0.002	0.100	0.016	0.007	-0.009
-0.187	-0.160	-0.956	-0.244	-0.061	-0.968	-0.732	0.276	-0.088	-0.035	-0.040	0.000	0.023	0.012	0.011	-0.013
-0.233	-0.168	-0.901	-0.240	-0.073	-0.968	-0.595	-0.186	0.012	-0.085	-0.036	0.055	0.068	0.019	0.067	-0.029
-0.126	-0.114	-0.881	-0.242	-0.083	-0.967	-0.531	0.084	-0.049	0.024	0.028	0.074	0.040	0.035	0.087	-0.054
-0.214	-0.160	-0.861	-0.245	-0.091	-0.965	-0.405	0.157	-0.072	-0.062	-0.011	0.092	0.049	0.011	0.106	-0.072
-0.183	-0.141	-0.885	-0.247	-0.097	-0.964	-0.349	0.127	-0.052	-0.029	0.015	0.067	0.018	0.009	0.083	-0.073
-0.272	-0.126	-0.893	-0.250	-0.103	-0.963	-0.298	0.137	0.032	-0.115	0.036	0.058	0.107	0.026	0.075	-0.086
-0.249	-0.199	-0.909	-0.247	-0.109	-0.963	-0.272	-0.126	0.128	-0.094	-0.031	0.042	0.084	0.047	0.059	-0.090
-0.214	-0.160	-0.920	-0.245	-0.115	-0.963	-0.224	-0.124	0.183	-0.063	0.013	0.030	0.050	0.008	0.047	-0.082
-0.268	-0.172	-0.936	-0.247	-0.119	-0.962	-0.178	0.131	0.134	-0.114	0.006	0.013	0.105	0.019	0.031	-0.060
-0.145	-0.191	-0.932	-0.239	-0.124	-0.963	-0.184	-0.350	0.164	0.001	-0.009	0.018	0.018	0.038	0.035	-0.043
-0.164	-0.187	-0.952	-0.238	-0.127	-0.963	-0.171	-0.062	0.077	-0.020	-0.001	-0.002	0.002	0.034	0.016	-0.033
-0.164	-0.203	-0.940	-0.244	-0.130	-0.961	-0.131	0.320	0.017	-0.014	-0.014	0.008	0.003	0.050	0.027	-0.009
-0.164	-0.176	-0.948	-0.237	-0.134	-0.962	-0.185	-0.326	0.057	-0.021	0.017	0.001	0.003	0.023	0.019	-0.018
-0.126	-0.191	-0.936	-0.239	-0.139	-0.961	-0.229	0.099	0.030	0.019	0.006	0.011	0.035	0.038	0.031	-0.010
-0.203	-0.203	-0.952	-0.236	-0.144	-0.961	-0.235	-0.113	0.071	-0.060	-0.000	-0.005	0.042	0.050	0.016	-0.015
-0.118	-0.218	-0.948	-0.236	-0.148	-0.960	-0.169	0.020	0.029	0.024	-0.012	-0.002	0.042	0.065	0.019	-0.021
-0.187	-0.218	-0.956	-0.238	-0.151	-0.959	-0.193	0.080	-0.012	-0.044	-0.008	-0.011	0.027	0.065	0.012	-0.033
-0.195	-0.218	-0.944	-0.236	-0.155	-0.959	-0.169	-0.084	0.008	-0.053	-0.005	0.000	0.035	0.065	0.024	-0.029
-0.195	-0.218	-0.944	-0.238	-0.157	-0.958	-0.128	0.128	-0.033	-0.051	-0.002	-0.001	0.036	0.064	0.023	-0.029
-0.176	-0.238	-0.932	-0.236	-0.160	-0.959	-0.104	-0.101	0.052	-0.034	-0.019	0.011	0.017	0.083	0.035	-0.037
-0.107	-0.261	-0.897	-0.240	-0.161	-0.957	-0.059	0.221	-0.001	0.039	-0.041	0.045	0.052	0.106	0.070	-0.020
-0.233	-0.249	-0.975	-0.234	-0.163	-0.959	-0.045	-0.324	0.013	-0.094	-0.028	-0.032	0.076	0.095	0.009	-0.018
-0.118	-0.238	-0.975	-0.239	-0.163	-0.957	-0.031	0.304	-0.027	0.027	-0.016	-0.034	0.039	0.083	0.009	-0.020
-0.191	-0.230	-0.964	-0.236	-0.166	-0.957	-0.138	-0.153	0.014	-0.049	-0.006	-0.022	0.034	0.075	0.003	-0.024
-0.187	-0.230	-0.940	-0.233	-0.168	-0.958	-0.111	-0.141	-0.035	-0.048	-0.004	0.002	0.030	0.074	0.026	-0.012
-0.149	-0.245	-0.960	-0.236	-0.171	-0.957	-0.152	0.135	0.012	-0.007	-0.016	-0.019	0.007	0.089	0.006	-0.032
-0.160	-0.245	-0.948	-0.235	-0.173	-0.956	-0.090	-0.030	-0.009	-0.019	-0.014	-0.007	0.004	0.089	0.018	-0.018
-0.214	-0.222	-0.972	-0.230	-0.176	-0.957	-0.105	-0.267	0.030	-0.078	0.011	-0.030	0.058	0.066	0.006	-0.014
-0.114	-0.191	-0.972	-0.232	-0.177	-0.956	-0.076	0.151	-0.016	0.025	0.043	-0.032	0.042	0.035	0.006	-0.013
-0.180	-0.195	-0.975	-0.228	-0.177	-0.957	-0.011	-0.206	-0.003	-0.044	0.039	-0.035	0.026	0.039	0.010	-0.011
-0.145	-0.199	-0.983	-0.227	-0.177	-0.957	-0.014	-0.027	-0.037	-0.010	0.036	-0.043	0.008	0.043	0.017	0.001
-0.153	-0.245	-0.991	-0.223	-0.179	-0.958	-0.051	-0.229	-0.014	-0.022	-0.010	-0.050	0.001	0.089	0.025	-0.002
-0.149	-0.241	-0.987	-0.224	-0.178	-0.958	0.040	0.072	-0.059	-0.016	-0.007	-0.046	0.004	0.084	0.021	0.003
-0.126	-0.214	-0.983	-0.218	-0.176	-0.960	0.071	-0.322	0.004	0.001	0.019	-0.041	0.028	0.056	0.017	-0.002
-0.126	-0.203	-0.932	-0.219	-0.176	-0.960	0.022	0.057	-0.016	0.002	0.030	0.010	0.029	0.045	0.035	-0.004
-0.153	-0.245	-0.944	-0.218	-0.176	-0.960	0.010	-0.014	0.008	-0.025	-0.012	-0.002	0.003	0.087	0.025	-0.007
-0.145	-0.230	-0.956	-0.217	-0.176	-0.960	0.026	-0.029	0.014	-0.017	0.003	-0.013	0.013	0.072	0.016	-0.002
-0.157	-0.261	-0.960	-0.223	-0.175	-0.959	0.079	0.305	-0.001	-0.023	-0.029	-0.018	0.005	0.101	0.015	-0.013
-0.080	-0.280	-0.916	-0.222	-0.174	-0.959	0.049	-0.044	0.056	0.053	-0.048	0.026	0.089	0.119	0.061	-0.001
-0.187	-0.284	-0.936	-0.217	-0.173	-0.961	0.073	-0.203	0.046	-0.058	-0.053	0.007	0.014	0.121	0.042	-0.005
-0.103	-0.257	-0.972	-0.220	-0.171	-0.960	0.125	0.154	0.018	0.029	-0.028	-0.029	0.073	0.094	0.009	0.010
-0.172	-0.257	-0.960	-0.220	-0.171	-0.960	0.070	0.023	0.065	-0.040	-0.029	-0.017	0.006	0.094	0.023	0.001
-0.060	-0.234	-0.932	-0.220	-0.169	-0.961	0.087	0.033	0.063	0.072	-0.007	0.011	0.118	0.071	0.054	0.005
-0.145	-0.265	-0.987	-0.212	-0.168	-0.963	0.105	-0.393	0.041	-0.020	-0.039	-0.042	0.032	0.102	0.002	0.002
-0.199	-0.253	-1.007	-0.220	-0.166	-0.961	0.120	0.407	-0.024	-0.067	-0.030	-0.062	0.024	0.090	0.015	0.012
-0.110	-0.234	-0.948	-0.221	-0.165	-0.961	0.073	0.090	0.037	0.023	-0.012	-0.003	0.061	0.070	0.047	0.011
-0.110	-0.234	-0.948	-0.218	-0.164	-0.962	0.064	-0.121	0.098	0.020	-0.013	-0.001	0.057	0.070	0.050	0.007
-0.060	-0.214	-0.924	-0.223	-0.162	-0.961	0.116	0.288	0.025	0.074	0.005	0.022	0.103	0.050	0.077	0.009
-0.164	-0.226	-0.956	-0.222	-0.161	-0.962	0.094	-0.039	0.092	-0.031	-0.008	-0.008	0.006	0.061	0.048	0.006
-0.157	-0.211	-0.932	-0.219	-0.160	-0.962	0.073	-0.123	0.029	-0.027	0.006	0.017	0.002	0.045	0.075	0.005
-0.130	-0.211	-0.960	-0.221	-0.159	-0.962	0.072	0.100	0.005	0.001	0.005	-0.010	0.020	0.045	0.050	-0.012
-0.114	-0.238	-0.960	-0.221	-0.158	-0.962	0.033	0.005	0.021	0.015	-0.022	-0.010	0.031	0.072	0.052	0.003
-0.157	-0.234	-0.960	-0.217	-0.158	-0.963	0.045	-0.194	0.039	-0.032	-0.018	-0.008	0.017	0.069	0.053	0.002
-0.072	-0.234	-0.952	-0.220	-0.157	-0.963	0.078	0.178	0.018	0.055	-0.020	0.000	0.062	0.070	0.061	0.002
-0.153	-0.214	-0.932	-0.216	-0.156	-0.964	0.073	-0.155	0.040	-0.030	-0.001	0.021	0.025	0.051	0.080	-0.010
-0.126	-0.211	-0.960	-0.221	-0.154	-0.963	0.079	0.242	-0.031	0.001	0.001	-0.007	0.004	0.047	0.052	-0.002
-0.176	-0.199	-0.964	-0.217	-0.154	-0.964	0.037	-0.179	-0.020	-0.053	0.012	-0.010	0.061	0.036	0.048	-0.019
-0.118	-0.230	-0.979	-0.218	-0.153	-0.964	0.035	0.032	0.007	0.005	-0.019	-0.026	0.008	0.067	0.031	-0.009
-0.164	-0.211	-0.968	-0.217	-0.153	-0.964	0.023	-0.043	0.034	-0.043	-0.000	-0.014	0.059	0.048	0.041	-0.004
-0.103	-0.241	-0.964	-0.212	-0.153	-0.965	0.037	-0.204	0.058	0.014	-0.031	-0.009	0.002	0.078	0.043	0.005
-0.083	-0.211	-0.964	-0.208	-0.152	-0.966	0.062	-0.181	0.038	0.029	-0.001	-0.008	0.012	0.048	0.042	-0.005
-0.126	-0.214	-0.972	-0.216	-0.149	-0.965	0.135	0.405	-0.029	-0.006	-0.008	-0.017	0.035	0.051	0.033	0.011
-0.149	-0.218	-0.948	-0.209	-0.149	-0.967	0.062	-0.336	0.036	-0.036	-0.012	0.009	0.063	0.055	0.055	-0.000
-0.064	-0.226	-0.968	-0.205	-0.148	-0.967	0.062	-0.169	0.004	0.045	-0.021	-0.010	0.016	0.062	0.033	-0.003
-0.153	-0.211	-0.936	-0.212	-0.147	-0.966	0.041	0.321	-0.040	-0.037	-0.006	0.020	0.077	0.047	0.062	-0.003
-0.091	-0.211	-0.936	-0.212	-0.147	-0.966	0.029	0.029	-0.010	0.025	-0.007	0.020	0.021	0.047	0.059	-0.002
-0.122	-0.241	-0.975	-0.213	-0.145	-0.966	0.064	0.055	-0.015	-0.005	-0.039	-0.019	0.056	0.079	0.016	-0.009
-0.160	-0.214	-0.983	-0.210	-0.144	-0.967	0.084	-0.144	-0.002	-0.046	-0.013	-0.026	0.101	0.053	0.006	0.001
-0.107	-0.214	-0.968	-0.209	-0.143	-0.967	0.066	0.003	0.024	0.007	-0.014	-0.010	0.054	0.053	0.019	-0.016
-0.087	-0.207	-0.928	-0.206	-0.143	-0.968	0.022	-0.146	0.056	0.023	-0.007	0.030	0.040	0.045	0.058	-0.008
-0.199	-0.211	-0.979	-0.210	-0.142	-0.967	0.055	0.195	0.015	-0.084	-0.011	-0.022	0.158	0.049	0.005	-0.002
-0.076	-0.195	-0.979	-0.208	-0.142	-0.968	0.034	-0.087	0.050	0.037	0.004	-0.021	0.040	0.033	0.004	0.008
-0.118	-0.199	-0.968	-0.209	-0.141	-0.968	0.047	0.075	0.030	-0.004	-0.001	-0.010	0.088	0.037	0.014	0.003
-0.060	-0.211	-0.975	-0.215	-0.140	-0.967	0.096	0.345	-0.036	0.060	-0.014	-0.019	0.035	0.048	0.003	0.021
-0.137	-0.211	-0.972	-0.211	-0.138	-0.968	0.081	-0.160	0.040	-0.021	-0.015	-0.014	0.117	0.047	0.004	0.011
-0.099	-0.207	-0.960	-0.213	-0.138	-0.967	0.063	0.107	0.017	0.020	-0.012	-0.002	0.084	0.042	0.013	0.012
-0.133	-0.191	-0.964	-0.214	-0.137	-0.967	0.056	0.034	0.038	-0.015	0.002	-0.006	0.123	0.026	0.005	-0.004
-0.118	-0.184	-0.968	-0.216	-0.136	-0.967	0.056	0.127	0.041	0.003	0.009	-0.010	0.112	0.017	0.003	0.002
-0.141	-0.176	-0.952	-0.215	-0.135	-0.967	0.053	-0.024	0.045	-0.021	0.016	0.006	0.139	0.008	0.009	-0.006
-0.107	-0.195	-0.964	-0.217	-0.134	-0.967	0.079	0.128	0.011	0.016	-0.004	-0.006	0.109	0.027	0.006	-0.004
-0.149	-0.203	-0.968	-0.218	-0.133	-0.967	0.087	0.073	0.047	-0.025	-0.013	-0.010	0.155	0.034	0.014	-0.001
-0.130	-0.199	-0.968	-0.219	-0.132	-0.967	0.072	0.050	0.036	-0.005	-0.010	-0.010	0.139	0.030	0.018	0.001
-0.099	-0.195	-0.944	-0.221	-0.130	-0.966	0.082	0.147	0.004	0.028	-0.008	0.013	0.111	0.025	0.002	0.000
-0.141	-0.218	-0.960	-0.222	-0.130	-0.966	0.063	0.046	0.051	-0.014	-0.032	-0.003	0.157	0.048	0.018	0.002
-0.118	-0.199	-0.960	-0.224	-0.130	-0.966	0.026	0.126	0.063	0.011	-0.013	-0.003	0.137	0.028	0.022	0.007
-0.137	-0.180	-0.952	-0.224	-0.129	-0.966	0.032	0.025	0.034	-0.008	0.006	0.005	0.160	0.008	0.018	0.000
-0.103	-0.184	-0.940	-0.225	-0.129	-0.966	0.059	0.083	0.025	0.028	0.002	0.016	0.128	0.011	0.009	0.006
-0.141	-0.195	-0.948	-0.228	-0.128	-0.965	0.062	0.164	0.010	-0.007	-0.011	0.008	0.171	0.023	0.021	0.006
-0.118	-0.203	-0.960	-0.228	-0.127	-0.965	0.067	0.033	0.016	0.016	-0.020	-0.004	0.152	0.030	0.035	0.014
-0.126	-0.191	-0.964	-0.228	-0.127	-0.965	0.008	-0.006	0.027	0.008	-0.008	-0.007	0.164	0.019	0.042	0.005
-0.103	-0.195	-0.960	-0.229	-0.127	-0.965	0.015	0.088	-0.021	0.033	-0.012	-0.004	0.145	0.022	0.041	0.017
-0.164	-0.160	-0.952	-0.232	-0.127	-0.964	-0.014	0.152	-0.012	-0.026	0.023	0.003	0.211	0.012	0.036	0.017
-0.068	-0.199	-0.928	-0.230	-0.128	-0.965	-0.044	-0.086	0.031	0.068	-0.014	0.027	0.119	0.027	0.015	0.033
-0.114	-0.238	-0.940	-0.232	-0.130	-0.964	-0.069	0.153	0.032	0.024	-0.051	0.015	0.169	0.066	0.030	0.035
-0.041	-0.226	-0.924	-0.239	-0.132	-0.962	-0.087	0.375	0.043	0.104	-0.037	0.029	0.102	0.054	0.017	0.046
-0.087	-0.234	-0.920	-0.241	-0.133	-0.961	-0.019	0.126	0.032	0.060	-0.044	0.032	0.152	0.061	0.015	0.047
-0.114	-0.241	-0.944	-0.244	-0.133	-0.961	0.011	0.201	0.024	0.036	-0.052	0.007	0.184	0.068	0.041	0.063
-0.099	-0.195	-0.940	-0.257	-0.133	-0.957	0.037	0.718	0.022	0.065	-0.006	0.008	0.173	0.022	0.039	0.041
-0.053	-0.126	-0.916	-0.263	-0.135	-0.955	-0.080	0.318	0.091	0.116	0.066	0.030	0.130	0.047	0.017	0.025
-0.218	-0.095	-0.991	-0.268	-0.137	-0.954	-0.110	0.303	0.061	-0.043	0.099	-0.047	0.300	0.078	0.094	-0.000
-0.245	-0.102	-1.007	-0.275	-0.138	-0.952	-0.044	0.351	-0.013	-0.064	0.092	-0.065	0.331	0.070	0.112	-0.022
-0.310	-0.207	-1.019	-0.273	-0.138	-0.952	-0.012	-0.112	-0.045	-0.131	-0.013	-0.076	0.401	0.035	0.126	-0.043
-0.253	-0.230	-1.011	-0.268	-0.138	-0.953	-0.005	-0.251	-0.072	-0.078	-0.036	-0.067	0.347	0.059	0.120	-0.035
-0.183	-0.241	-0.960	-0.261	-0.138	-0.955	0.007	-0.370	-0.057	-0.016	-0.048	-0.013	0.282	0.071	0.070	-0.024
-0.153	-0.284	-0.964	-0.258	-0.138	-0.956	-0.008	-0.128	-0.021	0.012	-0.090	-0.016	0.256	0.114	0.075	-0.004
-0.137	-0.338	-0.924	-0.255	-0.140	-0.957	-0.053	-0.114	0.082	0.025	-0.142	0.023	0.245	0.168	0.038	0.021
-0.141	-0.342	-0.936	-0.249	-0.143	-0.958	-0.053	-0.318	0.156	0.015	-0.143	0.013	0.254	0.172	0.052	0.046
-0.068	-0.292	-0.944	-0.242	-0.144	-0.960	-0.004	-0.295	0.147	0.081	-0.092	0.007	0.186	0.122	0.062	0.051
-0.018	-0.241	-0.940	-0.243	-0.146	-0.959	-0.082	0.110	0.126	0.132	-0.039	0.010	0.140	0.072	0.061	0.060
-0.103	-0.199	-0.940	-0.240	-0.151	-0.959	-0.207	-0.135	0.123	0.044	0.008	0.010	0.229	0.030	0.063	0.061
-0.072	-0.203	-0.932	-0.241	-0.156	-0.958	-0.228	0.118	0.066	0.077	0.009	0.017	0.203	0.034	0.058	0.042
-0.133	-0.191	-0.924	-0.247	-0.160	-0.956	-0.217	0.299	0.028	0.021	0.025	0.023	0.269	0.023	0.052	0.021
-0.180	-0.156	-0.952	-0.245	-0.165	-0.955	-0.219	-0.090	0.032	-0.027	0.064	-0.005	0.320	0.012	0.082	0.011
-0.149	-0.145	-0.960	-0.251	-0.166	-0.954	-0.111	0.310	-0.078	0.009	0.078	-0.015	0.293	0.023	0.093	0.007
-0.160	-0.168	-0.936	-0.246	-0.168	-0.955	-0.080	-0.262	-0.052	-0.007	0.056	0.010	0.308	0.000	0.071	-0.005
-0.103	-0.199	-0.916	-0.254	-0.167	-0.953	0.012	0.425	-0.121	0.059	0.024	0.028	0.254	0.031	0.054	0.010
-0.214	-0.211	-0.964	-0.247	-0.166	-0.955	0.054	-0.359	-0.019	-0.060	0.012	-0.018	0.370	0.043	0.103	0.004
-0.095	-0.184	-0.928	-0.249	-0.164	-0.954	0.104	0.137	-0.033	0.062	0.037	0.018	0.254	0.017	0.070	0.006
-0.160	-0.184	-0.909	-0.248	-0.163	-0.955	0.083	-0.042	0.026	-0.005	0.035	0.038	0.324	0.017	0.052	0.005
-0.149	-0.184	-0.901	-0.256	-0.162	-0.953	0.030	0.410	-0.047	0.015	0.035	0.044	0.316	0.018	0.046	0.000
-0.091	-0.195	-0.873	-0.252	-0.162	-0.954	0.019	-0.155	-0.034	0.069	0.023	0.073	0.262	0.030	0.020	0.000
-0.133	-0.234	-0.889	-0.260	-0.161	-0.952	0.034	0.399	-0.059	0.035	-0.017	0.055	0.309	0.070	0.038	0.000
Avg ODBA	1.718
Vec ODBA	1.153
Avg ELBA	0.879
Avg EPBA	0.263
Speed	ODBA	VeDBA	ELBA	EPBA	StrkSpGn	StrSpGn_L	ISI
6.400	1.718	1.153	0.879	0.263	1.012	0.980	4.373
MeanPeak	0.103234
MeanLong	0.099966
MeanISI	4.373333
