# Supplementary material for: Averaged Propulsive Body Acceleration (APBA) Can Be Calculated from Biologging Tags That Incorporate Gyroscopes and Accelerometers to Estimate Swimming Speed, Hydrodynamic Drag and Energy Expenditure for Steller Sea Lions
Source: PLoS One. 2016 Jun 10;11(6):e0157326. doi: 10.1371/journal.pone.0157326 (PMC4902303; doi:10.1371/journal.pone.0157326)
Supplement: S4 Data — Same components as S2. (ZIP) [file pone.0157326.s004.zip › SitkaNov_18/sitka6_4100_4.csv]

rawAx	rawAy	rawAz	gravX	gravY	gravZ	gyrX	gyrY	gyrZ	estAx	estAy	estAz	odbX	odbY	odbZ	spk
-0.595	-0.265	-0.948	-0.614	-0.225	-0.757	-0.185	0.073	-0.136	-0.070	0.015	-0.187	0.156	0.074	0.148	0.015
-0.530	-0.296	-0.956	-0.620	-0.225	-0.752	-0.292	0.313	-0.291	0.001	-0.015	-0.199	0.093	0.040	0.154	0.009
-0.537	-0.396	-0.999	-0.626	-0.226	-0.746	-0.321	0.365	-0.344	-0.001	-0.114	-0.248	0.104	0.062	0.195	-0.002
-0.637	-0.357	-0.782	-0.629	-0.228	-0.743	-0.297	0.166	-0.223	-0.097	-0.074	-0.035	0.206	0.026	0.024	-0.012
-0.637	-0.357	-0.782	-0.627	-0.230	-0.744	-0.233	-0.223	-0.138	-0.100	-0.071	-0.034	0.208	0.028	0.026	-0.038
-0.572	-0.269	-0.684	-0.629	-0.231	-0.743	-0.158	0.084	-0.147	-0.033	0.018	0.063	0.145	0.058	0.127	-0.056
-0.610	-0.245	-0.763	-0.626	-0.231	-0.745	-0.133	-0.222	-0.130	-0.074	0.042	-0.014	0.185	0.079	0.050	-0.035
-0.572	-0.238	-0.838	-0.624	-0.230	-0.747	-0.049	-0.203	-0.216	-0.038	0.047	-0.086	0.150	0.085	0.023	-0.006
-0.557	-0.261	-0.909	-0.621	-0.227	-0.751	-0.036	-0.246	-0.282	-0.025	0.021	-0.154	0.136	0.060	0.092	0.043
-0.518	-0.326	-0.936	-0.614	-0.225	-0.757	-0.083	-0.500	-0.253	0.006	-0.046	-0.175	0.100	0.009	0.118	0.102
-0.384	-0.346	-0.983	-0.605	-0.224	-0.764	-0.052	-0.569	-0.172	0.132	-0.066	-0.216	0.032	0.030	0.163	0.172
-0.337	-0.319	-1.007	-0.593	-0.224	-0.774	-0.034	-0.779	-0.083	0.166	-0.039	-0.229	0.076	0.005	0.185	0.232
-0.218	-0.284	-1.054	-0.584	-0.222	-0.780	0.011	-0.504	-0.112	0.277	-0.006	-0.270	0.193	0.027	0.230	0.280
-0.226	-0.303	-1.050	-0.575	-0.221	-0.788	0.029	-0.565	-0.132	0.260	-0.027	-0.259	0.183	0.006	0.224	0.313
-0.245	-0.292	-1.074	-0.565	-0.220	-0.795	-0.017	-0.613	-0.117	0.230	-0.016	-0.275	0.161	0.015	0.246	0.348
-0.180	-0.276	-1.106	-0.552	-0.217	-0.805	0.113	-0.738	-0.133	0.283	-0.004	-0.297	0.224	0.028	0.275	0.368
-0.130	-0.269	-1.145	-0.539	-0.211	-0.816	0.271	-0.786	-0.136	0.320	-0.002	-0.326	0.272	0.033	0.312	0.373
-0.068	-0.269	-1.145	-0.526	-0.205	-0.825	0.303	-0.711	-0.107	0.369	-0.008	-0.316	0.332	0.031	0.310	0.380
-0.157	-0.265	-1.149	-0.515	-0.200	-0.833	0.253	-0.607	-0.075	0.269	-0.009	-0.312	0.241	0.033	0.312	0.364
-0.153	-0.284	-1.133	-0.507	-0.195	-0.840	0.271	-0.434	-0.094	0.265	-0.034	-0.290	0.243	0.011	0.295	0.322
-0.203	-0.338	-1.109	-0.498	-0.190	-0.846	0.271	-0.497	-0.071	0.206	-0.093	-0.260	0.191	0.045	0.269	0.272
-0.260	-0.342	-1.046	-0.493	-0.187	-0.850	0.224	-0.219	-0.006	0.143	-0.100	-0.193	0.131	0.051	0.204	0.234
-0.237	-0.323	-1.027	-0.479	-0.183	-0.858	0.253	-0.777	0.041	0.152	-0.084	-0.165	0.153	0.034	0.182	0.191
-0.249	-0.303	-0.979	-0.470	-0.178	-0.865	0.321	-0.493	0.016	0.131	-0.070	-0.111	0.139	0.018	0.132	0.152
-0.272	-0.323	-0.987	-0.461	-0.172	-0.870	0.350	-0.476	-0.004	0.099	-0.095	-0.113	0.114	0.039	0.138	0.141
-0.299	-0.311	-0.944	-0.454	-0.168	-0.875	0.325	-0.350	0.077	0.066	-0.087	-0.065	0.085	0.030	0.093	0.127
-0.226	-0.272	-0.948	-0.444	-0.163	-0.881	0.378	-0.505	0.119	0.129	-0.054	-0.063	0.156	0.007	0.095	0.095
-0.230	-0.269	-0.948	-0.435	-0.158	-0.887	0.342	-0.499	0.129	0.115	-0.054	-0.057	0.150	0.008	0.093	0.069
-0.368	-0.276	-0.948	-0.437	-0.154	-0.886	0.250	0.131	-0.025	-0.021	-0.066	-0.058	0.010	0.002	0.091	0.034
-0.360	-0.261	-0.940	-0.432	-0.151	-0.889	0.155	-0.229	-0.001	-0.018	-0.053	-0.048	0.015	0.011	0.081	0.003
-0.453	-0.261	-0.920	-0.427	-0.146	-0.892	0.271	-0.281	-0.039	-0.115	-0.058	-0.025	0.079	0.009	0.059	-0.032
-0.349	-0.226	-0.885	-0.427	-0.140	-0.893	0.366	-0.037	-0.038	-0.012	-0.030	0.012	0.023	0.042	0.021	-0.024
-0.345	-0.226	-0.798	-0.422	-0.135	-0.897	0.293	-0.284	0.011	-0.013	-0.035	0.102	0.025	0.039	0.067	-0.028
-0.272	-0.199	-0.845	-0.422	-0.131	-0.897	0.253	0.053	0.028	0.060	-0.012	0.055	0.096	0.064	0.022	-0.013
-0.322	-0.207	-0.857	-0.410	-0.128	-0.903	0.223	-0.618	0.145	-0.002	-0.022	0.049	0.044	0.055	0.012	-0.004
-0.326	-0.214	-0.869	-0.407	-0.126	-0.905	0.200	-0.162	0.065	-0.009	-0.033	0.039	0.038	0.045	0.002	-0.006
-0.280	-0.207	-0.881	-0.410	-0.123	-0.904	0.202	0.172	0.074	0.040	-0.028	0.027	0.083	0.051	0.008	-0.027
-0.360	-0.214	-0.865	-0.409	-0.119	-0.905	0.247	-0.051	0.076	-0.043	-0.039	0.044	0.000	0.041	0.010	-0.029
-0.376	-0.238	-0.873	-0.404	-0.117	-0.907	0.227	-0.251	0.132	-0.063	-0.065	0.039	0.017	0.016	0.004	-0.044
-0.326	-0.222	-0.865	-0.405	-0.114	-0.907	0.179	0.072	0.099	-0.013	-0.051	0.047	0.031	0.030	0.014	-0.062
-0.391	-0.218	-0.853	-0.401	-0.111	-0.909	0.235	-0.185	0.057	-0.082	-0.051	0.061	0.036	0.032	0.027	-0.049
-0.349	-0.222	-0.861	-0.395	-0.109	-0.912	0.188	-0.340	0.090	-0.046	-0.057	0.057	0.005	0.026	0.021	-0.046
-0.280	-0.211	-0.873	-0.397	-0.106	-0.912	0.164	0.153	0.016	0.025	-0.048	0.044	0.072	0.036	0.011	-0.044
-0.364	-0.176	-0.920	-0.397	-0.107	-0.911	0.005	0.021	0.095	-0.059	-0.012	-0.003	0.014	0.070	0.035	-0.034
-0.322	-0.184	-0.928	-0.394	-0.106	-0.913	0.085	-0.156	0.102	-0.021	-0.020	-0.009	0.027	0.060	0.041	-0.038
-0.368	-0.211	-0.960	-0.395	-0.107	-0.912	0.035	0.085	0.047	-0.066	-0.047	-0.041	0.021	0.032	0.071	-0.040
-0.399	-0.172	-0.956	-0.390	-0.107	-0.914	-0.004	-0.255	0.075	-0.101	-0.008	-0.035	0.054	0.069	0.066	-0.043
-0.307	-0.168	-0.948	-0.388	-0.106	-0.916	0.078	-0.121	0.007	-0.012	-0.005	-0.026	0.036	0.072	0.056	-0.047
-0.387	-0.168	-0.983	-0.384	-0.105	-0.917	0.071	-0.206	0.052	-0.097	-0.006	-0.059	0.046	0.070	0.090	-0.035
-0.333	-0.145	-0.952	-0.380	-0.102	-0.919	0.189	-0.219	0.010	-0.047	0.014	-0.026	0.006	0.092	0.057	-0.031
-0.268	-0.137	-0.912	-0.378	-0.099	-0.920	0.185	-0.066	0.026	0.017	0.019	0.015	0.070	0.099	0.017	-0.037
-0.360	-0.187	-0.944	-0.381	-0.097	-0.920	0.167	0.140	0.066	-0.073	-0.033	-0.018	0.024	0.047	0.047	-0.026
-0.318	-0.180	-0.936	-0.376	-0.094	-0.922	0.159	-0.215	0.034	-0.035	-0.028	-0.008	0.017	0.054	0.038	-0.027
-0.291	-0.168	-0.916	-0.376	-0.092	-0.922	0.161	-0.013	0.019	-0.009	-0.019	0.012	0.042	0.065	0.017	-0.030
-0.314	-0.153	-0.909	-0.373	-0.091	-0.923	0.071	-0.150	0.015	-0.035	-0.004	0.022	0.017	0.079	0.008	-0.035
-0.295	-0.141	-0.944	-0.375	-0.090	-0.923	0.058	0.119	-0.022	-0.014	0.006	-0.015	0.035	0.090	0.042	-0.037
-0.372	-0.191	-0.948	-0.365	-0.090	-0.926	0.019	-0.512	0.003	-0.100	-0.044	-0.015	0.044	0.039	0.045	-0.043
-0.318	-0.168	-0.936	-0.368	-0.088	-0.926	0.074	0.122	-0.086	-0.044	-0.023	-0.004	0.008	0.061	0.032	-0.040
-0.318	-0.168	-0.936	-0.367	-0.087	-0.926	0.037	-0.039	-0.059	-0.045	-0.023	-0.004	0.007	0.060	0.031	-0.046
-0.299	-0.149	-0.940	-0.362	-0.086	-0.928	0.065	-0.246	-0.030	-0.030	-0.005	-0.006	0.025	0.079	0.034	-0.043
-0.307	-0.145	-0.920	-0.364	-0.085	-0.927	0.019	0.122	-0.043	-0.036	-0.002	0.013	0.015	0.082	0.013	-0.039
-0.349	-0.145	-0.940	-0.360	-0.083	-0.929	0.109	-0.266	-0.046	-0.083	-0.004	-0.005	0.029	0.082	0.031	-0.043
-0.287	-0.129	-0.928	-0.365	-0.081	-0.927	0.107	0.302	-0.076	-0.016	0.009	0.005	0.031	0.096	0.019	-0.058
-0.337	-0.153	-0.936	-0.366	-0.079	-0.927	0.067	0.029	-0.078	-0.065	-0.015	-0.003	0.020	0.073	0.025	-0.054
-0.384	-0.137	-0.948	-0.361	-0.078	-0.929	0.035	-0.261	-0.031	-0.116	-0.001	-0.013	0.068	0.087	0.036	-0.055
-0.287	-0.149	-0.944	-0.362	-0.076	-0.929	0.091	0.045	-0.078	-0.019	-0.014	-0.009	0.026	0.075	0.032	-0.050
-0.345	-0.160	-0.924	-0.355	-0.076	-0.932	0.027	-0.348	-0.043	-0.083	-0.026	0.013	0.032	0.063	0.011	-0.043
-0.253	-0.129	-0.924	-0.358	-0.074	-0.931	0.046	0.138	-0.107	0.011	0.003	0.012	0.058	0.094	0.010	-0.013
-0.299	-0.129	-0.968	-0.356	-0.074	-0.932	-0.004	-0.105	-0.060	-0.037	0.003	-0.030	0.011	0.093	0.052	0.005
-0.233	-0.141	-1.003	-0.353	-0.075	-0.933	-0.044	-0.130	-0.065	0.026	-0.008	-0.065	0.074	0.081	0.087	0.016
-0.233	-0.249	-1.102	-0.349	-0.071	-0.934	0.256	-0.157	0.008	0.023	-0.120	-0.162	0.073	0.028	0.184	-0.010
-0.283	-0.145	-0.932	-0.353	-0.063	-0.934	0.326	0.177	-0.188	-0.024	-0.023	0.007	0.022	0.076	0.014	-0.031
-0.384	-0.029	-0.916	-0.353	-0.060	-0.933	0.095	0.021	-0.154	-0.123	0.090	0.023	0.080	0.192	0.003	-0.071
-0.422	-0.118	-0.991	-0.352	-0.060	-0.934	0.049	-0.098	0.027	-0.163	0.001	-0.052	0.120	0.102	0.071	-0.108
-0.445	-0.145	-1.023	-0.344	-0.059	-0.937	0.090	-0.443	0.113	-0.195	-0.027	-0.080	0.145	0.075	0.102	-0.108
-0.387	-0.079	-1.011	-0.337	-0.056	-0.940	0.173	-0.322	0.047	-0.143	0.036	-0.066	0.088	0.140	0.090	-0.101
-0.272	-0.064	-0.972	-0.330	-0.052	-0.942	0.244	-0.373	-0.034	-0.035	0.047	-0.024	0.026	0.155	0.050	-0.087
-0.349	-0.064	-1.015	-0.324	-0.047	-0.945	0.242	-0.357	-0.035	-0.118	0.042	-0.065	0.052	0.155	0.092	-0.075
-0.314	-0.033	-1.027	-0.314	-0.044	-0.948	0.150	-0.512	0.048	-0.093	0.070	-0.073	0.019	0.186	0.103	-0.079
-0.364	-0.087	-1.109	-0.300	-0.044	-0.953	0.030	-0.707	0.059	-0.157	0.016	-0.151	0.070	0.132	0.185	-0.087
-0.395	-0.052	-1.125	-0.287	-0.047	-0.957	-0.125	-0.712	0.016	-0.201	0.053	-0.163	0.102	0.167	0.200	-0.087
-0.307	-0.068	-1.129	-0.272	-0.050	-0.961	-0.168	-0.782	-0.053	-0.128	0.041	-0.163	0.015	0.151	0.204	-0.085
-0.310	-0.075	-1.106	-0.261	-0.050	-0.964	-0.093	-0.603	-0.168	-0.143	0.034	-0.136	0.020	0.143	0.179	-0.078
-0.226	-0.075	-0.995	-0.252	-0.048	-0.967	0.054	-0.457	-0.202	-0.067	0.032	-0.023	0.063	0.143	0.068	-0.061
-0.203	-0.087	-0.944	-0.245	-0.044	-0.968	0.174	-0.340	-0.165	-0.050	0.017	0.030	0.085	0.131	0.016	-0.059
-0.145	-0.164	-0.853	-0.233	-0.039	-0.972	0.272	-0.604	-0.085	-0.004	-0.066	0.123	0.141	0.054	0.075	-0.023
-0.145	-0.164	-0.853	-0.224	-0.033	-0.974	0.319	-0.503	-0.065	-0.014	-0.072	0.126	0.140	0.053	0.076	-0.005
-0.010	-0.071	-0.944	-0.220	-0.027	-0.975	0.291	-0.135	-0.084	0.117	0.015	0.036	0.273	0.145	0.014	0.014
-0.087	-0.075	-0.987	-0.217	-0.023	-0.976	0.197	-0.177	-0.042	0.037	0.007	-0.006	0.196	0.141	0.057	0.013
-0.095	-0.110	-1.019	-0.216	-0.022	-0.976	0.057	0.014	-0.020	0.029	-0.028	-0.038	0.187	0.106	0.087	0.032
-0.195	-0.118	-1.035	-0.212	-0.024	-0.977	-0.065	-0.233	0.066	-0.076	-0.034	-0.053	0.085	0.098	0.102	0.013
-0.064	-0.133	-0.960	-0.212	-0.026	-0.977	-0.064	0.043	0.057	0.055	-0.048	0.022	0.215	0.082	0.026	0.010
-0.118	-0.118	-0.975	-0.211	-0.029	-0.977	-0.116	-0.032	0.045	0.001	-0.030	0.006	0.160	0.097	0.041	0.004
-0.087	-0.118	-0.956	-0.214	-0.032	-0.976	-0.156	0.153	0.020	0.034	-0.026	0.025	0.190	0.097	0.021	0.010
-0.114	-0.118	-0.975	-0.217	-0.036	-0.976	-0.184	0.173	-0.015	0.010	-0.022	0.005	0.162	0.097	0.040	-0.009
-0.141	-0.110	-0.956	-0.218	-0.039	-0.975	-0.146	0.043	-0.023	-0.016	-0.012	0.024	0.133	0.105	0.019	-0.008
-0.180	-0.102	-0.991	-0.213	-0.042	-0.976	-0.153	-0.244	0.003	-0.059	-0.001	-0.010	0.094	0.112	0.054	-0.013
-0.110	-0.133	-0.968	-0.212	-0.044	-0.976	-0.102	-0.004	0.011	0.010	-0.029	0.014	0.162	0.080	0.030	-0.012
-0.122	-0.106	-0.975	-0.212	-0.046	-0.976	-0.082	-0.023	0.007	-0.003	-0.000	0.006	0.149	0.107	0.037	-0.022
-0.114	-0.106	-0.995	-0.214	-0.048	-0.976	-0.066	0.139	0.005	0.008	0.001	-0.015	0.155	0.106	0.057	-0.010
-0.199	-0.060	-0.987	-0.210	-0.049	-0.976	-0.046	-0.185	0.083	-0.081	0.049	-0.006	0.069	0.152	0.049	-0.021
-0.107	-0.044	-0.979	-0.213	-0.049	-0.976	0.016	0.145	0.064	0.014	0.065	0.001	0.160	0.167	0.041	-0.014
-0.183	-0.064	-1.011	-0.209	-0.050	-0.977	-0.028	-0.201	0.140	-0.067	0.046	-0.029	0.082	0.147	0.073	-0.015
-0.095	-0.091	-0.999	-0.212	-0.050	-0.976	0.037	0.193	0.107	0.025	0.019	-0.018	0.168	0.118	0.060	-0.008
-0.099	-0.098	-0.960	-0.210	-0.051	-0.976	-0.013	-0.102	0.142	0.018	0.013	0.022	0.163	0.110	0.020	-0.011
-0.164	-0.106	-0.987	-0.214	-0.053	-0.975	-0.077	0.219	0.124	-0.043	0.007	-0.007	0.096	0.101	0.047	0.006
-0.118	-0.122	-0.964	-0.211	-0.056	-0.976	-0.110	-0.097	0.134	0.001	-0.005	0.017	0.141	0.085	0.022	-0.008
-0.068	-0.137	-0.944	-0.210	-0.060	-0.976	-0.157	-0.019	0.104	0.050	-0.017	0.037	0.189	0.069	0.002	-0.022
-0.160	-0.145	-0.964	-0.215	-0.062	-0.975	-0.117	0.241	0.039	-0.038	-0.022	0.016	0.096	0.060	0.021	-0.015
-0.180	-0.164	-0.940	-0.221	-0.065	-0.973	-0.123	0.322	0.013	-0.051	-0.038	0.038	0.075	0.040	0.002	-0.030
-0.118	-0.133	-0.960	-0.214	-0.068	-0.975	-0.141	-0.360	0.062	0.003	-0.004	0.020	0.136	0.070	0.018	-0.025
-0.218	-0.141	-0.968	-0.225	-0.072	-0.972	-0.174	0.592	0.008	-0.085	-0.008	0.009	0.036	0.061	0.026	-0.024
-0.045	-0.176	-0.912	-0.224	-0.076	-0.972	-0.146	-0.007	0.098	0.087	-0.039	0.064	0.210	0.025	0.029	-0.018
-0.160	-0.160	-0.956	-0.224	-0.079	-0.971	-0.121	0.011	0.109	-0.028	-0.020	0.021	0.095	0.040	0.015	-0.028
-0.160	-0.160	-0.956	-0.226	-0.083	-0.971	-0.163	0.104	0.138	-0.027	-0.016	0.020	0.095	0.039	0.016	-0.010
-0.180	-0.172	-0.936	-0.226	-0.086	-0.970	-0.141	0.048	0.130	-0.046	-0.024	0.039	0.076	0.026	0.003	-0.029
-0.114	-0.156	-0.936	-0.232	-0.090	-0.969	-0.141	0.293	0.093	0.025	-0.005	0.038	0.142	0.041	0.002	-0.031
-0.172	-0.180	-0.948	-0.235	-0.094	-0.967	-0.165	0.195	0.105	-0.029	-0.024	0.025	0.086	0.017	0.011	-0.030
-0.164	-0.164	-0.897	-0.237	-0.097	-0.967	-0.145	0.137	0.100	-0.019	-0.005	0.075	0.094	0.031	0.040	-0.032
-0.164	-0.187	-0.932	-0.243	-0.100	-0.965	-0.125	0.302	0.108	-0.014	-0.025	0.038	0.095	0.007	0.003	-0.043
-0.210	-0.180	-0.920	-0.247	-0.103	-0.964	-0.114	0.223	0.133	-0.056	-0.014	0.049	0.049	0.013	0.014	-0.041
-0.199	-0.172	-0.956	-0.247	-0.106	-0.963	-0.090	0.052	0.137	-0.044	-0.004	0.013	0.061	0.020	0.022	-0.037
-0.180	-0.160	-0.944	-0.251	-0.110	-0.962	-0.144	0.240	0.140	-0.020	0.011	0.023	0.080	0.030	0.010	-0.042
-0.176	-0.153	-0.944	-0.255	-0.113	-0.960	-0.115	0.203	0.099	-0.013	0.022	0.022	0.084	0.036	0.011	-0.029
-0.222	-0.191	-0.964	-0.257	-0.115	-0.960	-0.111	0.099	0.098	-0.057	-0.014	0.002	0.038	0.004	0.031	-0.032
-0.164	-0.180	-0.940	-0.263	-0.119	-0.958	-0.142	0.345	0.046	0.007	0.001	0.023	0.096	0.007	0.007	-0.032
-0.226	-0.195	-0.932	-0.266	-0.122	-0.956	-0.152	0.167	0.073	-0.052	-0.011	0.030	0.035	0.010	0.001	-0.032
-0.191	-0.195	-0.928	-0.264	-0.127	-0.956	-0.217	-0.041	0.100	-0.018	-0.006	0.034	0.069	0.011	0.005	-0.019
-0.195	-0.180	-0.952	-0.268	-0.131	-0.955	-0.191	0.182	0.058	-0.019	0.014	0.009	0.065	0.003	0.019	-0.036
-0.141	-0.184	-0.909	-0.266	-0.137	-0.954	-0.267	-0.037	0.072	0.034	0.016	0.052	0.119	0.002	0.024	-0.028
-0.268	-0.207	-0.944	-0.270	-0.142	-0.952	-0.280	0.213	0.017	-0.089	-0.001	0.014	0.009	0.026	0.011	-0.034
-0.187	-0.195	-0.944	-0.268	-0.148	-0.952	-0.309	-0.133	0.014	-0.011	0.016	0.014	0.071	0.015	0.011	-0.039
-0.241	-0.214	-0.924	-0.276	-0.154	-0.949	-0.306	0.447	-0.031	-0.057	0.003	0.031	0.017	0.036	0.010	-0.045
-0.226	-0.230	-0.928	-0.277	-0.160	-0.947	-0.308	0.083	0.015	-0.040	-0.006	0.026	0.033	0.052	0.006	-0.040
-0.191	-0.230	-0.909	-0.282	-0.167	-0.945	-0.353	0.237	0.021	-0.001	0.001	0.043	0.067	0.053	0.026	-0.029
-0.260	-0.265	-0.956	-0.282	-0.173	-0.944	-0.278	0.037	0.025	-0.070	-0.028	-0.005	0.002	0.088	0.020	-0.031
-0.133	-0.253	-0.901	-0.286	-0.178	-0.942	-0.247	0.211	0.020	0.061	-0.011	0.048	0.125	0.078	0.035	-0.026
-0.260	-0.230	-0.909	-0.286	-0.185	-0.940	-0.308	0.017	0.089	-0.066	0.018	0.039	0.002	0.056	0.027	-0.030
-0.203	-0.249	-0.901	-0.290	-0.189	-0.938	-0.233	0.231	0.023	-0.005	0.004	0.045	0.055	0.076	0.036	-0.023
-0.226	-0.257	-0.909	-0.292	-0.195	-0.936	-0.242	0.146	0.078	-0.025	0.001	0.035	0.032	0.085	0.028	-0.040
-0.222	-0.245	-0.909	-0.296	-0.199	-0.934	-0.206	0.262	0.066	-0.017	0.018	0.033	0.035	0.074	0.029	-0.029
-0.241	-0.265	-0.920	-0.293	-0.203	-0.934	-0.198	-0.132	0.104	-0.039	0.003	0.021	0.016	0.095	0.017	-0.029
-0.218	-0.276	-0.901	-0.299	-0.207	-0.931	-0.183	0.352	0.065	-0.010	-0.005	0.038	0.039	0.107	0.037	-0.035
-0.218	-0.303	-0.905	-0.304	-0.211	-0.929	-0.165	0.257	0.065	-0.006	-0.028	0.032	0.038	0.135	0.034	-0.029
-0.272	-0.299	-0.901	-0.305	-0.215	-0.928	-0.141	0.089	0.067	-0.058	-0.021	0.035	0.016	0.132	0.038	-0.026
-0.203	-0.284	-0.901	-0.308	-0.217	-0.926	-0.127	0.200	0.031	0.015	-0.002	0.033	0.053	0.118	0.038	-0.027
-0.237	-0.296	-0.893	-0.311	-0.220	-0.925	-0.122	0.152	0.028	-0.018	-0.011	0.040	0.018	0.130	0.045	-0.031
-0.245	-0.323	-0.909	-0.313	-0.223	-0.923	-0.137	0.149	0.048	-0.023	-0.035	0.023	0.010	0.158	0.030	-0.023
-0.249	-0.296	-0.893	-0.316	-0.226	-0.921	-0.145	0.178	0.041	-0.024	-0.005	0.037	0.006	0.132	0.045	-0.031
-0.241	-0.311	-0.889	-0.320	-0.229	-0.919	-0.143	0.208	0.030	-0.013	-0.017	0.039	0.014	0.148	0.049	-0.029
-0.253	-0.303	-0.885	-0.320	-0.233	-0.918	-0.153	0.034	0.028	-0.024	-0.006	0.042	0.002	0.141	0.053	-0.029
-0.241	-0.296	-0.897	-0.322	-0.236	-0.917	-0.158	0.111	0.013	-0.011	0.005	0.029	0.013	0.134	0.042	-0.028
-0.253	-0.299	-0.885	-0.325	-0.238	-0.915	-0.124	0.192	-0.003	-0.019	0.004	0.039	0.002	0.139	0.053	-0.028
-0.257	-0.319	-0.893	-0.327	-0.241	-0.914	-0.124	0.134	0.019	-0.021	-0.013	0.029	0.002	0.159	0.046	-0.022
-0.253	-0.330	-0.897	-0.327	-0.243	-0.913	-0.110	-0.007	0.026	-0.017	-0.022	0.025	0.002	0.171	0.042	-0.026
-0.237	-0.330	-0.901	-0.330	-0.245	-0.912	-0.064	0.178	-0.006	0.001	-0.020	0.020	0.017	0.172	0.038	-0.022
-0.268	-0.311	-0.877	-0.331	-0.246	-0.911	-0.072	0.102	0.015	-0.028	0.001	0.042	0.014	0.153	0.062	-0.027
-0.241	-0.307	-0.885	-0.332	-0.247	-0.910	-0.042	0.065	-0.027	-0.000	0.006	0.034	0.013	0.150	0.054	-0.026
-0.291	-0.319	-0.893	-0.334	-0.248	-0.909	-0.034	0.100	-0.029	-0.048	-0.005	0.025	0.038	0.163	0.046	-0.031
-0.257	-0.307	-0.881	-0.339	-0.248	-0.908	-0.003	0.241	-0.052	-0.009	0.006	0.035	0.003	0.152	0.058	-0.027
-0.272	-0.326	-0.889	-0.338	-0.248	-0.908	-0.018	-0.031	0.008	-0.025	-0.013	0.027	0.018	0.172	0.050	-0.026
-0.260	-0.342	-0.889	-0.342	-0.247	-0.906	0.059	0.243	-0.039	-0.010	-0.029	0.026	0.007	0.188	0.050	-0.022
-0.245	-0.330	-0.889	-0.340	-0.247	-0.907	0.032	-0.099	-0.007	0.004	-0.018	0.027	0.009	0.177	0.050	-0.023
-0.272	-0.330	-0.873	-0.343	-0.246	-0.907	0.052	0.153	-0.049	-0.020	-0.019	0.042	0.019	0.178	0.066	-0.021
-0.272	-0.326	-0.881	-0.346	-0.245	-0.906	0.080	0.174	-0.032	-0.017	-0.016	0.033	0.019	0.175	0.058	-0.024
-0.264	-0.326	-0.869	-0.348	-0.243	-0.906	0.087	0.085	-0.034	-0.008	-0.018	0.045	0.011	0.176	0.070	-0.030
-0.283	-0.326	-0.893	-0.348	-0.241	-0.906	0.113	-0.013	-0.042	-0.027	-0.020	0.022	0.031	0.176	0.047	-0.031
-0.291	-0.323	-0.897	-0.350	-0.238	-0.906	0.165	0.112	-0.046	-0.033	-0.019	0.018	0.038	0.173	0.043	-0.031
-0.291	-0.323	-0.897	-0.349	-0.235	-0.907	0.143	-0.035	-0.038	-0.033	-0.021	0.019	0.038	0.174	0.043	-0.033
-0.280	-0.319	-0.885	-0.352	-0.232	-0.907	0.172	0.142	-0.066	-0.019	-0.021	0.031	0.026	0.171	0.054	-0.033
-0.283	-0.323	-0.889	-0.351	-0.228	-0.908	0.185	-0.072	-0.062	-0.024	-0.028	0.028	0.030	0.176	0.050	-0.030
-0.283	-0.299	-0.881	-0.352	-0.225	-0.909	0.198	0.093	-0.066	-0.022	-0.009	0.036	0.030	0.154	0.057	-0.029
-0.272	-0.280	-0.881	-0.357	-0.221	-0.908	0.200	0.222	-0.096	-0.007	0.007	0.036	0.019	0.134	0.058	-0.026
-0.295	-0.292	-0.893	-0.356	-0.216	-0.909	0.214	-0.020	-0.064	-0.030	-0.009	0.025	0.042	0.147	0.045	-0.023
-0.272	-0.288	-0.897	-0.356	-0.213	-0.910	0.185	-0.001	-0.054	-0.007	-0.009	0.022	0.020	0.143	0.041	-0.023
-0.272	-0.288	-0.889	-0.359	-0.209	-0.909	0.207	0.165	-0.050	-0.003	-0.013	0.029	0.020	0.144	0.049	-0.015
-0.299	-0.272	-0.897	-0.360	-0.205	-0.910	0.206	0.011	-0.038	-0.030	-0.001	0.022	0.047	0.129	0.041	-0.018
-0.249	-0.276	-0.909	-0.364	-0.201	-0.909	0.221	0.271	-0.073	0.025	-0.009	0.009	0.003	0.133	0.028	-0.016
-0.322	-0.261	-0.909	-0.362	-0.197	-0.911	0.180	-0.120	-0.060	-0.050	0.003	0.011	0.070	0.117	0.028	-0.021
-0.268	-0.265	-0.889	-0.366	-0.193	-0.910	0.236	0.211	-0.096	0.008	-0.006	0.030	0.017	0.122	0.047	-0.013
-0.310	-0.257	-0.909	-0.365	-0.188	-0.912	0.228	-0.084	-0.065	-0.036	-0.003	0.012	0.059	0.114	0.026	-0.027
-0.264	-0.269	-0.889	-0.370	-0.184	-0.911	0.233	0.279	-0.090	0.015	-0.019	0.030	0.013	0.126	0.045	-0.012
-0.326	-0.257	-0.916	-0.368	-0.180	-0.912	0.218	-0.132	-0.054	-0.049	-0.011	0.004	0.075	0.115	0.016	-0.021
-0.253	-0.261	-0.901	-0.372	-0.175	-0.911	0.250	0.258	-0.095	0.029	-0.020	0.019	0.001	0.119	0.032	-0.018
-0.326	-0.253	-0.912	-0.372	-0.170	-0.913	0.226	-0.033	-0.065	-0.044	-0.017	0.008	0.074	0.112	0.020	-0.025
-0.303	-0.238	-0.909	-0.373	-0.166	-0.913	0.230	0.073	-0.086	-0.020	-0.006	0.012	0.050	0.097	0.024	-0.021
-0.314	-0.230	-0.912	-0.374	-0.161	-0.913	0.227	0.013	-0.080	-0.031	-0.002	0.009	0.061	0.091	0.021	-0.028
-0.310	-0.238	-0.909	-0.377	-0.156	-0.913	0.254	0.172	-0.080	-0.024	-0.015	0.013	0.055	0.099	0.024	-0.023
-0.303	-0.238	-0.924	-0.373	-0.151	-0.915	0.263	-0.190	-0.044	-0.020	-0.020	-0.001	0.047	0.099	0.008	-0.021
-0.307	-0.230	-0.912	-0.379	-0.145	-0.914	0.309	0.324	-0.091	-0.018	-0.018	0.009	0.049	0.092	0.020	-0.015
-0.295	-0.218	-0.916	-0.379	-0.140	-0.915	0.283	-0.035	-0.051	-0.007	-0.012	0.007	0.037	0.081	0.016	-0.013
-0.295	-0.218	-0.940	-0.379	-0.135	-0.916	0.264	0.000	-0.049	-0.007	-0.017	-0.016	0.036	0.081	0.008	-0.012
-0.310	-0.195	-0.932	-0.380	-0.130	-0.916	0.259	0.082	-0.074	-0.021	0.001	-0.008	0.051	0.059	0.000	-0.006
-0.314	-0.203	-0.944	-0.382	-0.125	-0.916	0.258	0.126	-0.082	-0.023	-0.011	-0.020	0.053	0.067	0.012	-0.009
-0.283	-0.203	-0.932	-0.381	-0.119	-0.917	0.282	-0.067	-0.063	0.007	-0.017	-0.007	0.022	0.068	0.001	-0.013
-0.314	-0.187	-0.928	-0.380	-0.114	-0.918	0.259	-0.028	-0.064	-0.024	-0.006	-0.002	0.052	0.053	0.003	-0.018
-0.314	-0.187	-0.928	-0.380	-0.109	-0.919	0.273	-0.030	-0.068	-0.025	-0.011	-0.001	0.051	0.053	0.003	-0.015
-0.337	-0.187	-0.952	-0.378	-0.104	-0.920	0.280	-0.122	-0.037	-0.050	-0.017	-0.023	0.073	0.054	0.021	-0.017
-0.287	-0.168	-0.932	-0.378	-0.098	-0.920	0.292	0.047	-0.058	0.000	-0.003	-0.003	0.022	0.035	0.001	-0.015
-0.299	-0.160	-0.944	-0.378	-0.093	-0.921	0.277	-0.012	-0.054	-0.012	-0.000	-0.014	0.033	0.028	0.014	-0.012
-0.291	-0.180	-0.916	-0.378	-0.087	-0.922	0.296	0.021	-0.056	-0.004	-0.025	0.014	0.025	0.047	0.014	-0.006
-0.303	-0.160	-0.948	-0.377	-0.082	-0.923	0.279	-0.066	-0.024	-0.016	-0.011	-0.017	0.035	0.028	0.018	-0.007
-0.291	-0.153	-0.924	-0.376	-0.077	-0.924	0.287	-0.050	-0.029	-0.006	-0.009	0.008	0.023	0.021	0.005	-0.008
-0.287	-0.156	-0.936	-0.375	-0.072	-0.924	0.279	-0.021	-0.028	-0.003	-0.018	-0.003	0.018	0.025	0.007	-0.006
-0.299	-0.137	-0.944	-0.374	-0.067	-0.925	0.275	-0.033	-0.025	-0.015	-0.003	-0.010	0.029	0.007	0.015	-0.002
-0.283	-0.118	-0.928	-0.374	-0.062	-0.925	0.254	0.021	-0.040	0.001	0.011	0.006	0.013	0.012	0.000	-0.002
-0.280	-0.126	-0.952	-0.375	-0.057	-0.925	0.249	0.043	-0.050	0.005	-0.001	-0.018	0.008	0.004	0.023	-0.002
-0.299	-0.114	-0.956	-0.374	-0.052	-0.926	0.242	-0.068	-0.039	-0.016	0.006	-0.021	0.026	0.015	0.027	-0.006
-0.287	-0.102	-0.940	-0.374	-0.048	-0.926	0.225	0.059	-0.059	-0.003	0.013	-0.005	0.014	0.026	0.012	-0.007
-0.314	-0.114	-0.932	-0.375	-0.043	-0.926	0.251	0.011	-0.041	-0.030	-0.004	0.003	0.040	0.013	0.004	-0.013
-0.291	-0.118	-0.928	-0.376	-0.038	-0.926	0.255	0.086	-0.040	-0.006	-0.012	0.006	0.016	0.008	0.000	-0.015
-0.307	-0.098	-0.932	-0.374	-0.034	-0.927	0.221	-0.092	-0.025	-0.023	0.003	0.003	0.031	0.027	0.005	-0.016
-0.303	-0.098	-0.944	-0.374	-0.030	-0.927	0.237	0.010	-0.047	-0.019	-0.001	-0.008	0.026	0.026	0.016	-0.015
-0.291	-0.102	-0.944	-0.372	-0.025	-0.928	0.255	-0.090	-0.045	-0.009	-0.010	-0.007	0.013	0.021	0.016	-0.013
-0.307	-0.095	-0.936	-0.373	-0.021	-0.928	0.230	0.036	-0.033	-0.024	-0.006	0.000	0.028	0.028	0.009	-0.011
-0.280	-0.083	-0.940	-0.371	-0.017	-0.928	0.220	-0.054	-0.028	0.001	0.001	-0.003	0.000	0.039	0.013	-0.010
-0.299	-0.083	-0.948	-0.372	-0.013	-0.928	0.206	0.016	-0.026	-0.018	-0.003	-0.011	0.019	0.038	0.021	-0.011
-0.299	-0.068	-0.948	-0.371	-0.010	-0.928	0.178	-0.003	-0.022	-0.018	0.009	-0.010	0.018	0.052	0.021	-0.007
-0.295	-0.071	-0.948	-0.372	-0.006	-0.928	0.197	0.055	-0.032	-0.013	0.002	-0.011	0.014	0.047	0.021	-0.010
-0.283	-0.075	-0.940	-0.369	-0.003	-0.929	0.174	-0.138	-0.008	-0.005	-0.005	-0.002	0.001	0.042	0.013	-0.004
-0.303	-0.075	-0.960	-0.371	0.001	-0.929	0.193	0.116	-0.034	-0.022	-0.009	-0.022	0.020	0.041	0.033	-0.002
-0.260	-0.064	-0.940	-0.371	0.004	-0.929	0.192	-0.016	-0.017	0.020	-0.000	-0.002	0.023	0.052	0.013	-0.000
-0.287	-0.060	-0.944	-0.370	0.007	-0.929	0.176	-0.029	-0.009	-0.008	0.000	-0.006	0.004	0.055	0.017	0.001
-0.276	-0.060	-0.928	-0.371	0.010	-0.928	0.154	0.088	-0.019	0.005	-0.002	0.009	0.009	0.054	0.001	0.002
-0.276	-0.060	-0.928	-0.371	0.013	-0.928	0.160	0.008	-0.022	0.005	-0.005	0.009	0.009	0.053	0.001	-0.000
-0.291	-0.064	-0.944	-0.371	0.016	-0.928	0.162	0.003	-0.022	-0.011	-0.012	-0.007	0.006	0.048	0.017	-0.003
-0.276	-0.052	-0.944	-0.372	0.019	-0.928	0.160	0.093	-0.025	0.006	-0.003	-0.007	0.010	0.058	0.017	-0.002
-0.299	-0.041	-0.932	-0.371	0.022	-0.928	0.146	-0.072	-0.013	-0.019	0.006	0.005	0.012	0.069	0.005	-0.002
-0.276	-0.044	-0.936	-0.373	0.024	-0.928	0.147	0.100	-0.026	0.006	-0.001	0.000	0.011	0.064	0.009	-0.003
-0.283	-0.033	-0.940	-0.374	0.027	-0.927	0.118	0.094	-0.014	-0.000	0.008	-0.004	0.004	0.074	0.012	-0.005
-0.295	-0.033	-0.936	-0.375	0.029	-0.927	0.132	0.053	-0.015	-0.011	0.006	-0.001	0.007	0.073	0.008	-0.003
-0.295	-0.041	-0.948	-0.375	0.031	-0.926	0.139	0.045	0.002	-0.010	-0.004	-0.013	0.007	0.065	0.019	-0.004
-0.295	-0.033	-0.944	-0.376	0.033	-0.926	0.126	0.023	-0.004	-0.010	0.002	-0.009	0.007	0.071	0.014	-0.008
-0.287	-0.037	-0.948	-0.376	0.036	-0.926	0.136	0.028	-0.000	-0.002	-0.004	-0.013	0.002	0.066	0.018	-0.007
-0.314	-0.025	-0.952	-0.376	0.038	-0.926	0.123	0.000	0.011	-0.029	0.005	-0.017	0.023	0.076	0.022	-0.005
-0.291	-0.025	-0.948	-0.375	0.039	-0.926	0.103	-0.050	0.007	-0.007	0.004	-0.013	0.000	0.075	0.019	-0.006
-0.283	-0.029	-0.932	-0.376	0.041	-0.926	0.100	0.068	-0.004	0.001	-0.002	0.002	0.009	0.069	0.004	-0.010
-0.299	-0.021	-0.940	-0.377	0.043	-0.925	0.087	0.094	-0.013	-0.012	0.004	-0.006	0.006	0.075	0.012	-0.005
-0.307	-0.025	-0.944	-0.376	0.044	-0.925	0.092	-0.029	-0.007	-0.021	-0.001	-0.010	0.014	0.070	0.016	-0.007
-0.291	-0.017	-0.952	-0.376	0.045	-0.926	0.074	-0.010	-0.010	-0.006	0.006	-0.018	0.002	0.076	0.023	-0.008
-0.299	-0.006	-0.944	-0.376	0.047	-0.925	0.077	0.025	-0.010	-0.013	0.016	-0.010	0.006	0.086	0.015	-0.005
-0.295	-0.010	-0.944	-0.377	0.048	-0.925	0.070	0.071	-0.006	-0.008	0.011	-0.011	0.002	0.081	0.014	-0.001
-0.291	-0.013	-0.952	-0.376	0.049	-0.925	0.087	-0.037	-0.014	-0.005	0.006	-0.018	0.001	0.075	0.021	-0.003
-0.287	-0.006	-0.952	-0.376	0.051	-0.925	0.068	-0.002	-0.010	-0.002	0.012	-0.018	0.005	0.081	0.019	-0.001
-0.299	-0.010	-0.948	-0.376	0.052	-0.925	0.071	0.020	-0.019	-0.013	0.007	-0.014	0.007	0.076	0.014	-0.004
-0.287	-0.017	-0.948	-0.374	0.053	-0.926	0.057	-0.080	-0.017	-0.004	-0.001	-0.014	0.004	0.066	0.012	-0.003
-0.310	-0.002	-0.944	-0.376	0.054	-0.925	0.063	0.123	-0.034	-0.025	0.013	-0.011	0.020	0.080	0.007	-0.004
-0.287	-0.006	-0.956	-0.375	0.055	-0.925	0.066	-0.053	-0.006	-0.003	0.008	-0.022	0.003	0.075	0.017	0.000
-0.295	-0.010	-0.964	-0.376	0.056	-0.925	0.063	0.051	-0.015	-0.010	0.003	-0.030	0.006	0.069	0.023	-0.004
-0.272	-0.002	-0.940	-0.375	0.057	-0.925	0.053	-0.024	-0.008	0.013	0.010	-0.007	0.016	0.075	0.002	-0.001
-0.318	-0.010	-0.952	-0.377	0.059	-0.924	0.075	0.108	-0.029	-0.032	0.001	-0.019	0.030	0.065	0.009	0.000
-0.295	-0.006	-0.948	-0.376	0.059	-0.925	0.056	-0.018	-0.005	-0.009	0.004	-0.015	0.007	0.066	0.003	-0.003
-0.280	0.010	-0.948	-0.378	0.060	-0.924	0.059	0.101	-0.010	0.008	0.019	-0.016	0.008	0.080	0.003	-0.003
-0.310	-0.002	-0.956	-0.377	0.062	-0.924	0.069	-0.028	0.003	-0.024	0.006	-0.024	0.023	0.066	0.010	0.001
-0.280	-0.002	-0.952	-0.378	0.062	-0.924	0.059	0.074	0.002	0.008	0.005	-0.020	0.007	0.063	0.005	0.004
-0.303	-0.002	-0.960	-0.377	0.063	-0.924	0.059	-0.069	0.015	-0.016	0.005	-0.028	0.016	0.061	0.013	-0.002
-0.283	-0.010	-0.952	-0.378	0.064	-0.924	0.050	0.079	-0.001	0.004	-0.004	-0.020	0.003	0.051	0.004	0.003
-0.307	-0.002	-0.940	-0.377	0.065	-0.924	0.049	-0.057	-0.008	-0.020	0.003	-0.008	0.021	0.057	0.008	-0.001
-0.280	-0.002	-0.940	-0.378	0.065	-0.923	0.046	0.081	-0.015	0.008	0.002	-0.009	0.006	0.056	0.009	-0.003
-0.299	-0.006	-0.944	-0.381	0.066	-0.922	0.031	0.151	-0.025	-0.008	-0.002	-0.014	0.014	0.050	0.005	-0.003
-0.318	-0.006	-0.952	-0.379	0.066	-0.923	0.034	-0.050	0.010	-0.029	-0.002	-0.021	0.033	0.048	0.002	-0.003
-0.283	0.014	-0.940	-0.381	0.067	-0.922	0.031	0.095	-0.012	0.008	0.016	-0.010	0.002	0.066	0.010	-0.003
-0.318	0.006	-0.960	-0.380	0.067	-0.923	0.015	-0.033	0.006	-0.028	0.009	-0.030	0.032	0.057	0.010	-0.006
-0.283	0.002	-0.940	-0.382	0.067	-0.922	0.017	0.120	-0.010	0.009	0.005	-0.011	0.002	0.051	0.011	0.000
-0.318	-0.010	-0.948	-0.381	0.067	-0.922	0.013	-0.046	0.018	-0.027	-0.007	-0.018	0.033	0.037	0.003	-0.003
-0.283	0.006	-0.948	-0.382	0.067	-0.922	0.022	0.064	0.004	0.009	0.008	-0.019	0.002	0.051	0.003	-0.000
-0.307	0.006	-0.948	-0.384	0.067	-0.921	0.015	0.118	-0.001	-0.012	0.008	-0.020	0.022	0.049	0.003	-0.000
-0.303	0.006	-0.948	-0.382	0.067	-0.922	-0.004	-0.070	0.027	-0.010	0.009	-0.019	0.018	0.048	0.003	0.003
-0.287	0.014	-0.940	-0.383	0.066	-0.921	-0.007	0.074	0.005	0.007	0.017	-0.011	0.003	0.054	0.011	0.002
-0.310	0.014	-0.964	-0.385	0.067	-0.921	0.020	0.071	0.001	-0.015	0.016	-0.036	0.026	0.053	0.012	0.007
-0.287	0.010	-0.944	-0.383	0.067	-0.921	0.012	-0.066	0.020	0.006	0.013	-0.015	0.003	0.047	0.007	0.007
-0.276	0.010	-0.932	-0.386	0.066	-0.920	0.008	0.183	0.010	0.021	0.013	-0.005	0.009	0.046	0.019	0.007
-0.307	0.010	-0.948	-0.385	0.066	-0.921	-0.003	-0.066	0.028	-0.011	0.013	-0.020	0.022	0.045	0.004	0.004
-0.295	0.006	-0.940	-0.387	0.066	-0.920	-0.009	0.154	-0.011	0.003	0.009	-0.013	0.011	0.040	0.012	-0.002
-0.314	-0.013	-0.928	-0.386	0.065	-0.920	0.004	-0.092	0.023	-0.018	-0.010	-0.000	0.030	0.020	0.024	-0.008
-0.318	-0.013	-0.932	-0.386	0.065	-0.920	0.010	0.049	0.023	-0.021	-0.009	-0.004	0.034	0.019	0.020	-0.011
-0.314	-0.017	-0.940	-0.387	0.065	-0.920	0.009	0.060	0.022	-0.016	-0.013	-0.013	0.030	0.015	0.012	-0.016
-0.322	0.002	-0.936	-0.388	0.065	-0.920	0.018	0.034	0.031	-0.024	0.006	-0.009	0.038	0.033	0.017	-0.014
-0.322	0.002	-0.936	-0.389	0.065	-0.919	0.024	0.089	0.024	-0.022	0.007	-0.009	0.038	0.033	0.017	-0.016
-0.307	0.021	-0.928	-0.389	0.065	-0.919	0.007	0.022	0.009	-0.007	0.026	-0.001	0.023	0.051	0.025	-0.013
-0.326	0.010	-0.920	-0.389	0.065	-0.919	0.004	-0.030	-0.016	-0.027	0.015	0.007	0.043	0.039	0.033	-0.013
-0.295	-0.010	-0.924	-0.391	0.065	-0.918	-0.006	0.129	-0.041	0.006	-0.005	0.002	0.012	0.019	0.030	-0.009
-0.322	-0.006	-0.928	-0.390	0.065	-0.919	-0.007	-0.024	-0.005	-0.021	-0.000	-0.002	0.039	0.022	0.026	-0.007
-0.303	-0.010	-0.936	-0.391	0.064	-0.918	-0.014	0.051	0.003	-0.001	-0.004	-0.010	0.021	0.018	0.018	-0.003
-0.303	-0.002	-0.936	-0.392	0.064	-0.918	-0.010	0.061	0.012	-0.000	0.005	-0.010	0.021	0.025	0.018	-0.005
-0.310	0.010	-0.936	-0.392	0.064	-0.918	0.006	0.029	-0.000	-0.008	0.016	-0.010	0.029	0.036	0.018	-0.001
-0.314	0.010	-0.932	-0.391	0.063	-0.918	-0.026	-0.024	0.008	-0.012	0.017	-0.006	0.034	0.036	0.022	0.001
-0.299	0.002	-0.936	-0.391	0.063	-0.918	-0.019	-0.011	-0.021	0.003	0.010	-0.009	0.019	0.028	0.018	-0.000
-0.295	-0.006	-0.936	-0.392	0.061	-0.918	-0.075	0.083	-0.009	0.008	0.004	-0.009	0.015	0.020	0.019	0.004
-0.314	-0.006	-0.956	-0.390	0.060	-0.919	-0.028	-0.090	0.004	-0.014	0.005	-0.028	0.035	0.020	0.001	0.002
-0.291	-0.037	-0.944	-0.392	0.060	-0.918	-0.011	0.117	-0.000	0.011	-0.026	-0.017	0.013	0.011	0.011	0.001
-0.326	-0.010	-0.948	-0.390	0.060	-0.919	0.049	-0.117	0.028	-0.026	0.001	-0.019	0.047	0.016	0.007	-0.004
-0.303	-0.002	-0.932	-0.390	0.061	-0.919	0.075	0.012	0.016	-0.003	0.007	-0.003	0.025	0.024	0.023	-0.001
-0.318	0.017	-0.940	-0.389	0.062	-0.919	0.070	-0.048	0.007	-0.020	0.026	-0.011	0.041	0.043	0.015	-0.000
-0.287	0.006	-0.936	-0.389	0.063	-0.919	0.049	0.012	-0.021	0.011	0.013	-0.006	0.010	0.032	0.019	0.009
-0.283	0.006	-0.948	-0.389	0.063	-0.919	0.004	0.045	-0.012	0.015	0.013	-0.018	0.007	0.032	0.007	0.009
-0.268	-0.013	-0.936	-0.389	0.063	-0.919	0.001	0.013	-0.005	0.030	-0.006	-0.006	0.008	0.013	0.019	0.012
-0.303	0.010	-0.940	-0.389	0.063	-0.919	-0.011	0.026	-0.003	-0.005	0.018	-0.010	0.027	0.036	0.015	0.007
-0.299	0.006	-0.928	-0.389	0.063	-0.919	0.023	-0.011	-0.011	-0.002	0.013	0.002	0.024	0.033	0.026	-0.001
-0.307	-0.013	-0.920	-0.389	0.064	-0.919	0.061	0.038	0.004	-0.009	-0.007	0.010	0.032	0.014	0.034	-0.008
-0.318	-0.013	-0.936	-0.389	0.065	-0.919	0.078	-0.037	0.028	-0.021	-0.007	-0.005	0.044	0.014	0.019	-0.008
-0.310	-0.006	-0.940	-0.390	0.067	-0.919	0.126	0.066	0.011	-0.013	-0.002	-0.010	0.037	0.023	0.015	-0.009
-0.299	0.014	-0.940	-0.388	0.069	-0.919	0.109	-0.054	-0.005	-0.002	0.016	-0.009	0.025	0.043	0.014	-0.008
-0.303	0.010	-0.920	-0.388	0.071	-0.919	0.139	0.007	-0.008	-0.006	0.010	0.011	0.029	0.039	0.034	-0.007
-0.303	0.017	-0.928	-0.388	0.073	-0.919	0.114	-0.007	-0.012	-0.007	0.016	0.003	0.030	0.048	0.026	-0.009
-0.307	0.006	-0.920	-0.388	0.075	-0.919	0.098	0.025	-0.011	-0.011	0.002	0.011	0.034	0.037	0.034	-0.010
-0.307	0.006	-0.920	-0.388	0.077	-0.919	0.095	-0.015	-0.010	-0.011	0.001	0.011	0.034	0.038	0.034	-0.011
-0.307	-0.002	-0.936	-0.388	0.078	-0.918	0.094	0.025	-0.005	-0.011	-0.009	-0.005	0.035	0.031	0.018	-0.011
-0.310	0.002	-0.936	-0.388	0.080	-0.918	0.127	0.038	-0.018	-0.014	-0.007	-0.005	0.039	0.036	0.018	-0.013
-0.299	0.017	-0.916	-0.389	0.082	-0.918	0.095	0.057	0.004	-0.002	0.007	0.014	0.028	0.052	0.037	-0.017
-0.318	0.033	-0.912	-0.388	0.083	-0.918	0.085	-0.035	0.004	-0.022	0.021	0.018	0.048	0.069	0.041	-0.018
-0.326	0.037	-0.920	-0.388	0.084	-0.918	0.051	-0.024	-0.019	-0.030	0.024	0.010	0.056	0.074	0.033	-0.018
-0.310	0.021	-0.928	-0.387	0.084	-0.918	0.002	-0.042	-0.044	-0.015	0.009	0.003	0.041	0.059	0.025	-0.020
-0.303	-0.006	-0.920	-0.386	0.084	-0.919	-0.032	-0.040	-0.022	-0.009	-0.018	0.012	0.033	0.033	0.033	-0.019
-0.307	0.014	-0.920	-0.385	0.084	-0.919	-0.004	-0.034	-0.007	-0.013	0.002	0.012	0.038	0.054	0.033	-0.013
-0.310	0.037	-0.920	-0.384	0.084	-0.920	0.044	-0.039	0.011	-0.018	0.025	0.012	0.042	0.078	0.032	-0.013
-0.295	0.052	-0.928	-0.384	0.085	-0.920	0.059	-0.004	-0.004	-0.002	0.039	0.005	0.027	0.095	0.024	-0.011
-0.299	0.033	-0.916	-0.382	0.086	-0.920	0.037	-0.099	-0.049	-0.008	0.019	0.017	0.031	0.077	0.036	-0.016
-0.291	0.021	-0.924	-0.382	0.087	-0.920	0.026	0.051	-0.076	0.000	0.007	0.009	0.024	0.067	0.028	-0.018
-0.330	0.025	-0.928	-0.381	0.088	-0.920	0.022	-0.039	-0.059	-0.039	0.010	0.006	0.063	0.072	0.024	-0.021
-0.318	0.025	-0.920	-0.380	0.089	-0.921	0.048	-0.031	-0.042	-0.028	0.009	0.014	0.052	0.073	0.031	-0.016
-0.310	0.029	-0.928	-0.381	0.090	-0.920	0.056	0.038	-0.024	-0.020	0.012	0.006	0.044	0.079	0.023	-0.016
-0.276	0.041	-0.924	-0.380	0.091	-0.920	0.066	-0.010	-0.027	0.014	0.022	0.010	0.010	0.092	0.027	-0.007
-0.295	0.033	-0.932	-0.382	0.092	-0.919	0.061	0.116	-0.048	-0.003	0.013	0.001	0.029	0.086	0.019	0.001
-0.283	0.029	-0.940	-0.382	0.094	-0.919	0.062	0.027	-0.049	0.009	0.008	-0.007	0.018	0.083	0.011	0.006
-0.299	0.029	-0.964	-0.385	0.095	-0.918	0.080	0.170	-0.074	-0.004	0.006	-0.032	0.034	0.085	0.013	0.001
-0.303	0.017	-0.964	-0.387	0.098	-0.917	0.098	0.118	-0.072	-0.006	-0.007	-0.032	0.038	0.075	0.013	0.001
-0.326	0.021	-0.960	-0.389	0.100	-0.916	0.101	0.115	-0.066	-0.027	-0.006	-0.029	0.061	0.080	0.010	0.008
-0.322	0.033	-0.972	-0.391	0.102	-0.914	0.132	0.180	-0.063	-0.020	0.003	-0.043	0.058	0.093	0.022	0.025
-0.276	0.029	-0.975	-0.396	0.105	-0.912	0.139	0.258	-0.088	0.030	-0.003	-0.049	0.012	0.091	0.026	0.047
-0.257	0.010	-1.042	-0.405	0.109	-0.908	0.131	0.551	-0.143	0.059	-0.026	-0.120	0.007	0.073	0.093	0.065
-0.257	-0.002	-1.074	-0.415	0.112	-0.903	0.143	0.628	-0.202	0.069	-0.041	-0.157	0.006	0.063	0.125	0.046
-0.318	0.002	-1.074	-0.426	0.118	-0.897	0.203	0.659	-0.221	0.019	-0.042	-0.162	0.056	0.069	0.125	0.018
-0.457	0.033	-0.928	-0.432	0.123	-0.894	0.235	0.335	-0.189	-0.114	-0.017	-0.020	0.194	0.101	0.021	-0.014
-0.457	0.033	-0.928	-0.434	0.129	-0.892	0.238	0.166	-0.165	-0.112	-0.022	-0.022	0.195	0.103	0.020	-0.041
-0.368	0.079	-0.778	-0.436	0.133	-0.890	0.176	0.090	-0.117	-0.022	0.020	0.127	0.107	0.151	0.170	-0.045
-0.337	0.087	-0.818	-0.437	0.135	-0.889	0.120	0.124	-0.096	0.011	0.025	0.086	0.076	0.160	0.130	-0.008
-0.283	0.068	-0.869	-0.441	0.137	-0.887	0.058	0.249	-0.073	0.068	0.004	0.033	0.023	0.143	0.079	0.037
-0.272	0.056	-0.924	-0.445	0.137	-0.885	0.037	0.255	-0.010	0.084	-0.008	-0.025	0.012	0.133	0.023	0.083
-0.249	0.060	-0.975	-0.449	0.137	-0.883	0.029	0.211	0.060	0.110	-0.004	-0.077	0.011	0.138	0.028	0.133
-0.218	0.052	-1.011	-0.451	0.136	-0.882	-0.001	0.147	0.077	0.143	-0.010	-0.114	0.041	0.133	0.064	0.175
-0.180	0.056	-1.086	-0.452	0.136	-0.882	0.023	0.105	0.037	0.183	-0.006	-0.189	0.079	0.138	0.139	0.206
-0.172	0.041	-1.141	-0.452	0.137	-0.881	0.063	0.092	-0.014	0.191	-0.022	-0.245	0.086	0.124	0.195	0.235
-0.191	0.033	-1.153	-0.449	0.139	-0.883	0.073	-0.107	-0.076	0.169	-0.032	-0.255	0.067	0.119	0.207	0.269
-0.157	0.033	-1.176	-0.445	0.141	-0.884	0.120	-0.184	-0.115	0.199	-0.035	-0.277	0.101	0.120	0.231	0.285
-0.107	0.048	-1.240	-0.441	0.145	-0.886	0.181	-0.152	-0.098	0.245	-0.023	-0.339	0.151	0.138	0.294	0.299
-0.122	0.037	-1.228	-0.434	0.148	-0.888	0.163	-0.277	-0.032	0.223	-0.037	-0.324	0.135	0.128	0.283	0.322
-0.099	0.017	-1.228	-0.426	0.149	-0.893	0.079	-0.432	0.010	0.238	-0.057	-0.320	0.158	0.111	0.283	0.329
-0.049	0.060	-1.200	-0.420	0.150	-0.895	0.078	-0.258	0.030	0.282	-0.016	-0.290	0.207	0.155	0.256	0.302
-0.095	0.110	-1.196	-0.416	0.149	-0.897	0.018	-0.165	0.042	0.231	0.035	-0.284	0.161	0.207	0.252	0.274
-0.191	0.141	-1.180	-0.409	0.147	-0.901	-0.072	-0.367	0.080	0.128	0.068	-0.265	0.064	0.240	0.237	0.229
-0.199	0.157	-1.125	-0.404	0.145	-0.903	-0.071	-0.255	0.073	0.115	0.085	-0.207	0.056	0.257	0.182	0.188
-0.249	0.122	-1.082	-0.390	0.142	-0.910	-0.098	-0.733	0.153	0.052	0.053	-0.158	0.006	0.224	0.139	0.151
-0.160	0.153	-1.015	-0.383	0.141	-0.913	-0.075	-0.384	0.048	0.132	0.086	-0.088	0.094	0.257	0.072	0.140
-0.183	0.141	-1.019	-0.374	0.138	-0.917	-0.140	-0.431	0.051	0.101	0.077	-0.088	0.070	0.248	0.076	0.122
-0.130	0.106	-0.991	-0.366	0.133	-0.921	-0.209	-0.445	0.041	0.146	0.046	-0.056	0.124	0.215	0.049	0.121
-0.199	0.075	-0.991	-0.361	0.129	-0.924	-0.248	-0.239	0.027	0.071	0.020	-0.054	0.054	0.186	0.050	0.094
-0.176	0.060	-0.995	-0.352	0.122	-0.928	-0.321	-0.422	0.022	0.086	0.011	-0.054	0.077	0.172	0.054	0.075
-0.253	0.033	-0.964	-0.350	0.116	-0.929	-0.335	-0.092	-0.015	0.007	-0.009	-0.021	0.001	0.147	0.023	0.043
-0.230	0.017	-0.952	-0.348	0.109	-0.931	-0.356	-0.103	-0.029	0.027	-0.018	-0.007	0.022	0.134	0.011	0.022
-0.272	-0.010	-0.983	-0.342	0.102	-0.934	-0.381	-0.310	0.010	-0.021	-0.038	-0.036	0.021	0.109	0.043	-0.007
-0.276	0.002	-0.964	-0.339	0.095	-0.936	-0.333	-0.132	0.023	-0.027	-0.019	-0.015	0.025	0.122	0.024	-0.017
-0.307	0.025	-0.979	-0.334	0.089	-0.938	-0.312	-0.306	0.042	-0.064	0.010	-0.028	0.056	0.148	0.040	-0.026
-0.268	0.044	-0.936	-0.327	0.082	-0.941	-0.337	-0.343	0.093	-0.032	0.037	0.018	0.018	0.169	0.003	-0.027
-0.237	0.056	-0.928	-0.322	0.075	-0.944	-0.320	-0.294	0.102	-0.007	0.055	0.028	0.012	0.182	0.011	-0.021
-0.218	0.044	-0.912	-0.314	0.068	-0.947	-0.331	-0.428	0.148	0.005	0.051	0.047	0.031	0.173	0.026	-0.015
-0.195	0.021	-0.912	-0.313	0.060	-0.948	-0.368	-0.050	0.151	0.027	0.036	0.048	0.054	0.152	0.026	-0.011
-0.230	-0.025	-0.920	-0.312	0.050	-0.949	-0.441	-0.054	0.173	-0.008	-0.000	0.040	0.019	0.107	0.017	-0.022
-0.218	-0.033	-0.901	-0.313	0.040	-0.949	-0.462	0.107	0.169	0.005	0.002	0.059	0.030	0.102	0.037	-0.039
-0.283	-0.056	-0.912	-0.314	0.029	-0.949	-0.498	0.003	0.213	-0.060	-0.010	0.047	0.036	0.080	0.024	-0.056
-0.310	-0.052	-0.909	-0.311	0.017	-0.950	-0.523	-0.153	0.219	-0.089	0.006	0.052	0.063	0.086	0.028	-0.063
-0.280	-0.048	-0.909	-0.308	0.008	-0.951	-0.449	-0.126	0.161	-0.060	0.019	0.052	0.033	0.092	0.028	-0.076
-0.253	-0.064	-0.881	-0.311	-0.002	-0.951	-0.462	0.117	0.150	-0.031	0.014	0.079	0.006	0.079	0.055	-0.076
-0.295	-0.071	-0.924	-0.310	-0.011	-0.951	-0.411	-0.038	0.137	-0.074	0.015	0.036	0.049	0.073	0.011	-0.065
-0.287	-0.106	-0.940	-0.306	-0.020	-0.952	-0.416	-0.171	0.168	-0.069	-0.011	0.021	0.041	0.040	0.005	-0.061
-0.257	-0.122	-0.932	-0.305	-0.030	-0.952	-0.425	-0.070	0.179	-0.040	-0.017	0.029	0.011	0.027	0.003	-0.054
-0.276	-0.133	-0.964	-0.302	-0.039	-0.952	-0.399	-0.129	0.147	-0.061	-0.019	-0.003	0.031	0.017	0.029	-0.046
-0.226	-0.137	-0.952	-0.299	-0.047	-0.953	-0.403	-0.168	0.151	-0.015	-0.014	0.010	0.019	0.015	0.018	-0.037
-0.249	-0.149	-0.956	-0.297	-0.055	-0.953	-0.360	-0.096	0.139	-0.040	-0.018	0.006	0.005	0.006	0.022	-0.034
-0.241	-0.122	-0.968	-0.295	-0.063	-0.954	-0.327	-0.093	0.125	-0.034	0.016	-0.005	0.002	0.035	0.034	-0.029
-0.233	-0.137	-0.948	-0.292	-0.069	-0.954	-0.283	-0.104	0.115	-0.028	0.007	0.015	0.010	0.022	0.015	-0.031
-0.233	-0.141	-0.952	-0.291	-0.075	-0.954	-0.267	-0.026	0.089	-0.029	0.009	0.010	0.009	0.020	0.019	-0.025
-0.226	-0.133	-0.956	-0.286	-0.081	-0.955	-0.286	-0.250	0.105	-0.026	0.023	0.007	0.017	0.030	0.023	-0.024
-0.191	-0.141	-0.932	-0.283	-0.088	-0.955	-0.323	-0.161	0.102	0.005	0.022	0.031	0.051	0.024	0.000	-0.027
-0.218	-0.160	-0.932	-0.286	-0.095	-0.953	-0.340	0.197	0.076	-0.019	0.010	0.030	0.024	0.007	0.000	-0.024
-0.233	-0.184	-0.928	-0.287	-0.103	-0.952	-0.354	0.065	0.124	-0.034	-0.005	0.032	0.008	0.014	0.003	-0.020
-0.203	-0.180	-0.920	-0.285	-0.110	-0.952	-0.322	-0.099	0.129	-0.005	0.006	0.040	0.038	0.009	0.011	-0.020
-0.195	-0.176	-0.928	-0.287	-0.117	-0.951	-0.334	0.133	0.105	0.004	0.017	0.031	0.045	0.003	0.003	-0.012
-0.195	-0.176	-0.928	-0.285	-0.123	-0.951	-0.297	-0.084	0.093	0.002	0.024	0.030	0.045	0.001	0.002	-0.011
-0.180	-0.199	-0.944	-0.287	-0.130	-0.949	-0.292	0.168	0.094	0.020	0.007	0.013	0.060	0.022	0.014	-0.018
-0.230	-0.195	-0.932	-0.285	-0.136	-0.949	-0.290	-0.087	0.087	-0.032	0.017	0.025	0.009	0.017	0.002	-0.021
-0.245	-0.226	-0.936	-0.283	-0.141	-0.949	-0.262	-0.103	0.076	-0.050	-0.008	0.021	0.006	0.046	0.007	-0.027
-0.210	-0.222	-0.932	-0.285	-0.147	-0.947	-0.257	0.101	0.068	-0.014	0.001	0.023	0.028	0.040	0.003	-0.036
-0.230	-0.218	-0.936	-0.284	-0.152	-0.947	-0.233	-0.018	0.084	-0.034	0.010	0.019	0.008	0.034	0.007	-0.032
-0.222	-0.230	-0.944	-0.281	-0.158	-0.947	-0.251	-0.113	0.110	-0.029	0.004	0.011	0.016	0.043	0.015	-0.024
-0.203	-0.226	-0.920	-0.281	-0.163	-0.946	-0.245	0.005	0.088	-0.010	0.014	0.034	0.034	0.038	0.008	-0.031
-0.203	-0.230	-0.932	-0.284	-0.168	-0.944	-0.252	0.166	0.047	-0.007	0.015	0.020	0.034	0.040	0.004	-0.023
-0.245	-0.241	-0.936	-0.281	-0.173	-0.944	-0.238	-0.112	0.056	-0.052	0.008	0.016	0.009	0.050	0.008	-0.026
-0.183	-0.241	-0.924	-0.284	-0.178	-0.942	-0.232	0.148	0.023	0.012	0.013	0.026	0.052	0.048	0.003	-0.025
-0.237	-0.245	-0.940	-0.281	-0.183	-0.942	-0.259	-0.109	0.077	-0.044	0.014	0.010	0.002	0.050	0.013	-0.027
-0.207	-0.280	-0.932	-0.283	-0.189	-0.940	-0.255	0.094	0.055	-0.012	-0.015	0.017	0.028	0.083	0.005	-0.028
-0.203	-0.257	-0.909	-0.283	-0.194	-0.939	-0.244	0.030	0.061	-0.008	0.013	0.039	0.032	0.058	0.018	-0.036
-0.249	-0.280	-0.916	-0.281	-0.199	-0.939	-0.246	-0.064	0.052	-0.056	-0.005	0.031	0.015	0.080	0.010	-0.033
-0.222	-0.292	-0.920	-0.281	-0.204	-0.938	-0.237	0.029	0.064	-0.029	-0.011	0.026	0.012	0.090	0.006	-0.034
-0.222	-0.292	-0.924	-0.284	-0.209	-0.936	-0.206	0.160	0.062	-0.026	-0.007	0.020	0.011	0.088	0.002	-0.035
-0.207	-0.280	-0.920	-0.281	-0.213	-0.936	-0.190	-0.140	0.094	-0.014	0.009	0.024	0.026	0.075	0.005	-0.029
-0.214	-0.292	-0.912	-0.283	-0.216	-0.934	-0.150	0.144	0.061	-0.020	0.001	0.030	0.018	0.085	0.013	-0.024
-0.218	-0.284	-0.932	-0.280	-0.220	-0.934	-0.159	-0.115	0.112	-0.026	0.012	0.011	0.014	0.076	0.007	-0.029
-0.195	-0.284	-0.901	-0.283	-0.223	-0.933	-0.127	0.167	0.065	-0.001	0.015	0.041	0.037	0.075	0.024	-0.029
-0.241	-0.307	-0.912	-0.280	-0.226	-0.933	-0.141	-0.140	0.092	-0.050	-0.004	0.029	0.010	0.096	0.012	-0.029
-0.203	-0.315	-0.912	-0.282	-0.230	-0.931	-0.167	0.146	0.077	-0.009	-0.008	0.027	0.028	0.103	0.012	-0.024
-0.214	-0.315	-0.897	-0.284	-0.234	-0.930	-0.160	0.126	0.045	-0.019	-0.005	0.042	0.016	0.101	0.027	-0.030
-0.187	-0.334	-0.920	-0.282	-0.238	-0.929	-0.194	-0.030	0.095	0.007	-0.020	0.017	0.043	0.119	0.003	-0.015
-0.237	-0.326	-0.912	-0.287	-0.243	-0.927	-0.198	0.251	0.074	-0.039	-0.008	0.023	0.008	0.110	0.011	-0.020
-0.168	-0.315	-0.909	-0.287	-0.247	-0.926	-0.186	0.064	0.079	0.031	0.008	0.026	0.061	0.098	0.014	-0.023
-0.230	-0.326	-0.885	-0.285	-0.251	-0.925	-0.177	-0.065	0.100	-0.033	0.000	0.049	0.001	0.108	0.038	-0.035
-0.230	-0.326	-0.885	-0.286	-0.255	-0.924	-0.182	0.082	0.079	-0.032	0.005	0.047	0.001	0.106	0.038	-0.025
-0.257	-0.354	-0.916	-0.284	-0.258	-0.924	-0.112	-0.086	0.087	-0.061	-0.020	0.016	0.028	0.132	0.006	-0.037
-0.183	-0.338	-0.909	-0.288	-0.260	-0.922	-0.103	0.226	0.055	0.016	-0.002	0.022	0.045	0.115	0.014	-0.032
-0.237	-0.338	-0.916	-0.286	-0.263	-0.922	-0.100	-0.073	0.079	-0.040	0.001	0.014	0.009	0.113	0.006	-0.021
-0.203	-0.369	-0.893	-0.285	-0.265	-0.921	-0.094	-0.021	0.085	-0.006	-0.028	0.037	0.025	0.143	0.029	-0.022
-0.183	-0.338	-0.905	-0.289	-0.267	-0.919	-0.072	0.282	0.071	0.017	0.005	0.023	0.044	0.111	0.018	-0.029
-0.257	-0.346	-0.893	-0.288	-0.270	-0.919	-0.092	-0.038	0.074	-0.057	-0.000	0.035	0.030	0.117	0.030	-0.028
-0.218	-0.377	-0.889	-0.289	-0.271	-0.918	-0.045	0.059	0.065	-0.018	-0.030	0.038	0.009	0.146	0.034	-0.031
-0.230	-0.365	-0.893	-0.289	-0.273	-0.918	-0.056	0.067	0.076	-0.029	-0.016	0.033	0.003	0.133	0.030	-0.039
-0.226	-0.350	-0.905	-0.288	-0.274	-0.917	-0.047	-0.021	0.057	-0.026	0.001	0.021	0.001	0.115	0.019	-0.030
-0.222	-0.354	-0.881	-0.289	-0.275	-0.917	-0.016	0.077	0.039	-0.021	-0.002	0.045	0.004	0.117	0.043	-0.027
-0.210	-0.373	-0.901	-0.288	-0.276	-0.917	-0.002	-0.020	0.068	-0.011	-0.021	0.025	0.016	0.135	0.023	-0.029
-0.203	-0.357	-0.885	-0.291	-0.276	-0.916	-0.009	0.182	0.046	-0.000	-0.005	0.040	0.024	0.118	0.038	-0.024
-0.245	-0.342	-0.897	-0.291	-0.278	-0.915	-0.025	0.042	0.067	-0.042	0.012	0.027	0.018	0.101	0.025	-0.024
-0.203	-0.354	-0.905	-0.292	-0.279	-0.915	-0.043	0.056	0.049	0.001	0.001	0.019	0.025	0.111	0.015	-0.022
-0.230	-0.369	-0.901	-0.290	-0.280	-0.915	-0.051	-0.106	0.053	-0.029	-0.013	0.023	0.002	0.125	0.018	-0.021
-0.199	-0.346	-0.885	-0.290	-0.282	-0.915	-0.067	0.043	0.037	0.002	0.012	0.038	0.028	0.101	0.033	-0.019
-0.203	-0.365	-0.901	-0.290	-0.284	-0.914	-0.078	0.056	0.033	-0.001	-0.005	0.022	0.023	0.119	0.018	-0.019
-0.233	-0.361	-0.893	-0.291	-0.285	-0.913	-0.068	0.019	0.019	-0.032	0.000	0.029	0.009	0.113	0.026	-0.020
-0.191	-0.361	-0.897	-0.287	-0.286	-0.914	-0.031	-0.156	0.029	0.007	0.001	0.026	0.032	0.111	0.024	-0.023
-0.237	-0.354	-0.909	-0.289	-0.288	-0.913	-0.081	0.090	0.010	-0.037	0.011	0.013	0.015	0.102	0.013	-0.025
-0.218	-0.354	-0.897	-0.287	-0.290	-0.913	-0.075	-0.050	0.022	-0.019	0.012	0.025	0.003	0.100	0.027	-0.022
-0.210	-0.373	-0.885	-0.291	-0.292	-0.911	-0.073	0.189	0.008	-0.008	-0.006	0.035	0.009	0.118	0.040	-0.023
-0.214	-0.373	-0.885	-0.291	-0.293	-0.911	-0.066	0.027	0.048	-0.012	-0.004	0.035	0.004	0.116	0.041	-0.020
-0.199	-0.357	-0.889	-0.291	-0.295	-0.910	-0.059	0.063	0.024	0.004	0.013	0.030	0.018	0.099	0.039	-0.018
-0.222	-0.357	-0.889	-0.293	-0.296	-0.909	-0.051	0.110	0.015	-0.018	0.014	0.029	0.006	0.097	0.039	-0.019
-0.207	-0.369	-0.885	-0.292	-0.297	-0.909	-0.041	-0.036	0.015	-0.003	0.004	0.033	0.009	0.107	0.044	-0.020
-0.222	-0.373	-0.885	-0.293	-0.298	-0.909	-0.042	0.046	0.001	-0.018	0.001	0.033	0.007	0.109	0.044	-0.021
-0.222	-0.373	-0.885	-0.293	-0.299	-0.908	-0.055	0.023	0.006	-0.018	0.002	0.032	0.008	0.108	0.044	-0.024
-0.207	-0.388	-0.881	-0.294	-0.301	-0.907	-0.063	0.065	0.009	-0.001	-0.012	0.035	0.007	0.122	0.047	-0.020
-0.233	-0.369	-0.889	-0.291	-0.303	-0.908	-0.085	-0.145	0.051	-0.032	0.009	0.028	0.020	0.101	0.039	-0.023
-0.183	-0.392	-0.877	-0.294	-0.304	-0.906	-0.052	0.174	-0.021	0.021	-0.013	0.038	0.030	0.123	0.050	-0.017
-0.245	-0.388	-0.905	-0.291	-0.305	-0.907	-0.067	-0.128	0.009	-0.043	-0.007	0.011	0.031	0.118	0.021	-0.021
-0.191	-0.377	-0.889	-0.294	-0.307	-0.905	-0.051	0.148	-0.002	0.014	0.005	0.026	0.022	0.104	0.036	-0.015
-0.230	-0.384	-0.889	-0.292	-0.308	-0.905	-0.059	-0.069	0.013	-0.026	-0.001	0.026	0.017	0.110	0.035	-0.022
-0.203	-0.388	-0.885	-0.293	-0.310	-0.905	-0.067	0.082	0.012	0.002	-0.003	0.029	0.009	0.112	0.038	-0.016
-0.226	-0.384	-0.889	-0.292	-0.311	-0.904	-0.065	-0.050	0.000	-0.023	0.002	0.025	0.015	0.106	0.033	-0.024
-0.203	-0.384	-0.869	-0.294	-0.312	-0.903	-0.075	0.134	-0.006	0.003	0.004	0.043	0.009	0.104	0.052	-0.014
-0.230	-0.381	-0.877	-0.292	-0.314	-0.903	-0.076	-0.133	0.019	-0.027	0.009	0.036	0.018	0.098	0.044	-0.018
-0.180	-0.388	-0.877	-0.295	-0.316	-0.902	-0.078	0.223	-0.014	0.027	0.003	0.034	0.032	0.105	0.044	-0.014
-0.230	-0.392	-0.893	-0.295	-0.318	-0.901	-0.091	0.005	-0.006	-0.023	0.001	0.017	0.017	0.107	0.027	-0.016
-0.199	-0.396	-0.861	-0.298	-0.319	-0.900	-0.052	0.131	-0.020	0.010	-0.002	0.048	0.014	0.109	0.058	-0.013
-0.222	-0.404	-0.877	-0.298	-0.320	-0.899	-0.071	0.041	0.013	-0.013	-0.008	0.031	0.010	0.116	0.042	-0.022
-0.222	-0.400	-0.873	-0.300	-0.322	-0.898	-0.069	0.119	-0.017	-0.011	-0.003	0.034	0.010	0.110	0.046	-0.013
-0.233	-0.408	-0.881	-0.298	-0.323	-0.898	-0.037	-0.082	0.002	-0.024	-0.009	0.026	0.022	0.117	0.037	-0.023
-0.180	-0.408	-0.873	-0.300	-0.323	-0.897	-0.010	0.129	-0.001	0.032	-0.009	0.033	0.032	0.115	0.045	-0.020
-0.260	-0.408	-0.873	-0.299	-0.324	-0.898	-0.008	-0.060	0.021	-0.050	-0.008	0.034	0.050	0.114	0.045	-0.015
-0.210	-0.392	-0.873	-0.301	-0.324	-0.897	0.011	0.116	-0.011	0.001	0.007	0.033	0.000	0.097	0.044	-0.014
-0.199	-0.388	-0.885	-0.303	-0.324	-0.896	-0.016	0.138	-0.007	0.015	0.011	0.020	0.011	0.092	0.032	-0.021
-0.230	-0.396	-0.869	-0.302	-0.325	-0.896	-0.044	-0.056	0.003	-0.017	0.005	0.036	0.019	0.098	0.048	-0.012
-0.222	-0.396	-0.865	-0.304	-0.326	-0.895	-0.028	0.134	-0.018	-0.007	0.005	0.039	0.011	0.097	0.052	-0.015
-0.210	-0.400	-0.857	-0.304	-0.327	-0.895	-0.038	0.019	0.009	0.005	0.002	0.047	0.000	0.100	0.060	-0.018
-0.222	-0.400	-0.865	-0.302	-0.327	-0.895	-0.020	-0.123	0.015	-0.009	0.003	0.039	0.011	0.099	0.052	-0.016
-0.222	-0.396	-0.885	-0.305	-0.328	-0.894	-0.024	0.182	-0.013	-0.006	0.008	0.018	0.012	0.094	0.033	-0.020
-0.222	-0.396	-0.869	-0.304	-0.329	-0.894	-0.050	-0.043	0.002	-0.007	0.009	0.034	0.013	0.093	0.049	-0.018
-0.249	-0.396	-0.889	-0.304	-0.329	-0.894	-0.000	-0.016	-0.012	-0.035	0.009	0.014	0.040	0.092	0.029	-0.013
-0.207	-0.423	-0.873	-0.304	-0.329	-0.894	0.004	0.036	-0.023	0.008	-0.018	0.030	0.002	0.118	0.045	-0.022
-0.203	-0.396	-0.869	-0.308	-0.329	-0.893	0.020	0.209	-0.031	0.016	0.009	0.033	0.005	0.090	0.049	-0.018
-0.268	-0.408	-0.877	-0.305	-0.329	-0.894	0.042	-0.142	-0.002	-0.052	-0.003	0.026	0.061	0.101	0.041	-0.016
-0.199	-0.411	-0.853	-0.308	-0.328	-0.893	0.051	0.141	-0.043	0.019	-0.008	0.049	0.008	0.104	0.065	-0.020
-0.230	-0.411	-0.857	-0.308	-0.327	-0.894	0.064	0.037	-0.034	-0.011	-0.009	0.045	0.023	0.104	0.060	-0.026
-0.230	-0.404	-0.861	-0.308	-0.326	-0.894	0.044	-0.000	-0.021	-0.011	-0.002	0.041	0.023	0.096	0.056	-0.018
-0.233	-0.408	-0.873	-0.308	-0.325	-0.894	0.029	-0.011	-0.027	-0.015	-0.006	0.030	0.028	0.099	0.044	-0.025
-0.226	-0.419	-0.861	-0.310	-0.325	-0.894	0.054	0.093	-0.043	-0.006	-0.019	0.041	0.021	0.110	0.056	-0.024
-0.249	-0.427	-0.877	-0.310	-0.324	-0.894	0.056	-0.002	-0.025	-0.029	-0.027	0.026	0.044	0.117	0.040	-0.025
-0.222	-0.419	-0.861	-0.309	-0.323	-0.895	0.070	-0.060	-0.039	-0.003	-0.021	0.042	0.017	0.109	0.056	-0.025
-0.237	-0.411	-0.869	-0.309	-0.322	-0.895	0.061	0.022	-0.039	-0.018	-0.014	0.035	0.033	0.100	0.048	-0.025
-0.233	-0.404	-0.857	-0.309	-0.320	-0.895	0.071	0.020	-0.040	-0.014	-0.007	0.047	0.029	0.092	0.060	-0.024
-0.218	-0.384	-0.857	-0.309	-0.319	-0.896	0.083	-0.012	-0.021	0.001	0.011	0.047	0.014	0.072	0.060	-0.018
-0.245	-0.388	-0.885	-0.309	-0.317	-0.897	0.087	0.001	-0.017	-0.026	0.005	0.020	0.041	0.076	0.032	-0.011
-0.199	-0.392	-0.877	-0.309	-0.316	-0.897	0.075	0.002	-0.009	0.020	0.000	0.029	0.005	0.080	0.040	-0.004
-0.191	-0.384	-0.861	-0.309	-0.314	-0.898	0.112	0.013	-0.011	0.028	0.006	0.045	0.012	0.072	0.056	-0.003
-0.199	-0.381	-0.869	-0.310	-0.312	-0.898	0.116	0.080	-0.041	0.022	0.008	0.037	0.004	0.067	0.048	-0.001
-0.218	-0.388	-0.869	-0.310	-0.310	-0.899	0.140	0.003	-0.043	0.003	-0.002	0.038	0.015	0.075	0.048	-0.011
-0.233	-0.377	-0.873	-0.314	-0.307	-0.898	0.139	0.189	-0.083	-0.009	0.007	0.034	0.031	0.063	0.044	-0.013
-0.264	-0.404	-0.881	-0.315	-0.304	-0.899	0.150	0.056	-0.079	-0.039	-0.023	0.027	0.062	0.090	0.036	-0.021
-0.207	-0.408	-0.877	-0.313	-0.301	-0.901	0.200	-0.142	-0.069	0.017	-0.031	0.033	0.004	0.094	0.040	-0.021
-0.257	-0.404	-0.893	-0.314	-0.297	-0.902	0.207	0.024	-0.063	-0.033	-0.031	0.018	0.054	0.090	0.025	-0.018
-0.222	-0.392	-0.893	-0.311	-0.293	-0.904	0.234	-0.125	-0.032	-0.001	-0.023	0.020	0.020	0.078	0.024	-0.008
-0.218	-0.369	-0.885	-0.310	-0.288	-0.906	0.237	-0.064	-0.028	0.002	-0.004	0.030	0.017	0.055	0.033	-0.007
-0.199	-0.326	-0.881	-0.312	-0.284	-0.907	0.247	0.113	-0.062	0.023	0.034	0.035	0.003	0.013	0.037	0.001
-0.207	-0.361	-0.893	-0.312	-0.279	-0.908	0.238	-0.023	-0.064	0.015	-0.005	0.024	0.006	0.048	0.025	0.001
-0.207	-0.361	-0.893	-0.312	-0.274	-0.910	0.267	0.033	-0.068	0.016	-0.010	0.025	0.006	0.048	0.025	0.002
-0.218	-0.350	-0.881	-0.312	-0.269	-0.911	0.281	-0.013	-0.063	0.004	-0.004	0.039	0.018	0.036	0.037	-0.005
-0.210	-0.326	-0.885	-0.312	-0.264	-0.913	0.284	-0.004	-0.063	0.012	0.014	0.036	0.010	0.013	0.033	-0.009
-0.233	-0.319	-0.877	-0.311	-0.258	-0.915	0.277	-0.099	-0.059	-0.013	0.016	0.046	0.034	0.006	0.041	-0.013
-0.214	-0.319	-0.861	-0.311	-0.253	-0.916	0.272	-0.003	-0.062	0.006	0.011	0.063	0.015	0.006	0.057	-0.019
-0.214	-0.334	-0.865	-0.313	-0.247	-0.917	0.310	0.107	-0.074	0.008	-0.010	0.060	0.015	0.022	0.053	-0.016
-0.241	-0.315	-0.869	-0.310	-0.242	-0.919	0.298	-0.146	-0.043	-0.022	0.004	0.058	0.042	0.003	0.049	-0.015
-0.183	-0.292	-0.861	-0.313	-0.236	-0.920	0.295	0.129	-0.109	0.039	0.021	0.067	0.015	0.020	0.057	-0.015
-0.218	-0.276	-0.861	-0.313	-0.231	-0.921	0.251	-0.018	-0.107	0.004	0.031	0.068	0.020	0.035	0.058	-0.022
-0.214	-0.280	-0.853	-0.313	-0.226	-0.922	0.216	0.022	-0.120	0.009	0.023	0.077	0.016	0.031	0.066	-0.017
-0.249	-0.284	-0.869	-0.313	-0.223	-0.923	0.153	-0.028	-0.123	-0.026	0.016	0.062	0.051	0.027	0.050	-0.029
-0.218	-0.292	-0.857	-0.316	-0.220	-0.923	0.134	0.119	-0.142	0.007	0.005	0.073	0.021	0.019	0.062	-0.029
-0.249	-0.261	-0.857	-0.316	-0.217	-0.924	0.136	-0.032	-0.108	-0.024	0.033	0.074	0.052	0.049	0.062	-0.032
-0.222	-0.257	-0.865	-0.316	-0.214	-0.924	0.125	0.016	-0.106	0.004	0.034	0.066	0.026	0.053	0.055	-0.030
-0.237	-0.234	-0.869	-0.316	-0.213	-0.925	0.057	-0.018	-0.102	-0.011	0.055	0.062	0.041	0.075	0.051	-0.029
-0.241	-0.230	-0.861	-0.317	-0.211	-0.924	0.024	0.051	-0.132	-0.014	0.058	0.070	0.045	0.079	0.059	-0.030
-0.218	-0.226	-0.857	-0.320	-0.211	-0.924	-0.019	0.109	-0.122	0.012	0.062	0.073	0.022	0.082	0.063	-0.032
-0.268	-0.238	-0.877	-0.321	-0.212	-0.923	-0.071	0.044	-0.105	-0.037	0.051	0.052	0.073	0.070	0.044	-0.034
-0.253	-0.265	-0.893	-0.323	-0.213	-0.922	-0.077	0.118	-0.120	-0.018	0.025	0.035	0.058	0.042	0.028	-0.032
-0.260	-0.257	-0.881	-0.323	-0.215	-0.922	-0.137	-0.033	-0.098	-0.026	0.034	0.046	0.066	0.049	0.040	-0.033
-0.257	-0.265	-0.901	-0.324	-0.216	-0.921	-0.113	0.054	-0.106	-0.021	0.028	0.025	0.062	0.041	0.021	-0.023
-0.249	-0.261	-0.909	-0.325	-0.217	-0.921	-0.072	0.013	-0.085	-0.012	0.033	0.017	0.055	0.044	0.013	-0.012
-0.245	-0.261	-0.916	-0.330	-0.216	-0.919	0.022	0.271	-0.085	-0.003	0.032	0.007	0.051	0.043	0.006	-0.004
-0.218	-0.261	-0.940	-0.331	-0.215	-0.919	0.051	0.049	-0.041	0.025	0.031	-0.017	0.024	0.043	0.018	0.007
-0.257	-0.261	-0.952	-0.335	-0.214	-0.917	0.026	0.240	-0.079	-0.009	0.030	-0.030	0.063	0.042	0.029	0.021
-0.233	-0.284	-0.956	-0.337	-0.215	-0.917	-0.071	0.091	-0.122	0.016	0.008	-0.035	0.040	0.018	0.033	0.032
-0.237	-0.311	-1.011	-0.347	-0.216	-0.913	-0.132	0.510	-0.237	0.022	-0.018	-0.094	0.045	0.010	0.088	0.039
-0.272	-0.373	-1.062	-0.359	-0.217	-0.908	-0.183	0.622	-0.345	0.000	-0.079	-0.151	0.080	0.072	0.139	0.013
-0.272	-0.373	-1.062	-0.373	-0.218	-0.902	-0.152	0.699	-0.385	0.014	-0.079	-0.157	0.080	0.073	0.139	-0.020
-0.437	-0.350	-0.909	-0.380	-0.218	-0.899	-0.109	0.315	-0.311	-0.144	-0.056	-0.006	0.246	0.051	0.015	-0.052
-0.403	-0.323	-0.786	-0.384	-0.217	-0.898	-0.045	0.135	-0.255	-0.106	-0.029	0.115	0.211	0.024	0.138	-0.066
-0.345	-0.280	-0.708	-0.386	-0.217	-0.897	-0.029	0.065	-0.152	-0.046	0.013	0.193	0.154	0.017	0.217	-0.066
-0.280	-0.234	-0.782	-0.387	-0.216	-0.896	-0.011	0.071	-0.123	0.021	0.059	0.117	0.089	0.063	0.143	-0.021
-0.226	-0.218	-0.881	-0.391	-0.215	-0.895	0.034	0.205	-0.096	0.078	0.073	0.018	0.035	0.077	0.044	0.031
-0.218	-0.249	-0.932	-0.395	-0.213	-0.894	0.088	0.236	-0.095	0.090	0.040	-0.035	0.028	0.046	0.006	0.074
-0.203	-0.280	-0.968	-0.399	-0.212	-0.892	0.038	0.234	-0.067	0.109	0.008	-0.072	0.012	0.014	0.042	0.121
-0.237	-0.299	-1.007	-0.396	-0.212	-0.893	-0.008	-0.126	-0.034	0.072	-0.012	-0.110	0.047	0.006	0.081	0.174
-0.133	-0.311	-1.070	-0.393	-0.211	-0.895	0.047	-0.174	-0.051	0.172	-0.024	-0.171	0.056	0.019	0.143	0.227
-0.037	-0.272	-1.153	-0.391	-0.208	-0.896	0.114	-0.035	-0.088	0.267	0.012	-0.253	0.152	0.019	0.226	0.284
-0.014	-0.269	-1.200	-0.386	-0.203	-0.900	0.268	-0.236	-0.100	0.285	0.010	-0.296	0.175	0.022	0.273	0.333
0.040	-0.265	-1.208	-0.384	-0.197	-0.902	0.263	-0.050	-0.136	0.337	0.008	-0.302	0.228	0.025	0.280	0.363
-0.030	-0.296	-1.232	-0.375	-0.192	-0.907	0.230	-0.499	-0.136	0.258	-0.027	-0.321	0.159	0.007	0.304	0.363
0.001	-0.303	-1.240	-0.367	-0.187	-0.911	0.213	-0.410	-0.194	0.280	-0.040	-0.324	0.189	0.015	0.311	0.355
-0.022	-0.303	-1.232	-0.358	-0.181	-0.916	0.245	-0.441	-0.203	0.249	-0.046	-0.312	0.166	0.016	0.303	0.329
-0.018	-0.269	-1.208	-0.349	-0.176	-0.921	0.250	-0.462	-0.173	0.243	-0.017	-0.283	0.170	0.018	0.279	0.320
-0.049	-0.234	-1.200	-0.344	-0.170	-0.923	0.214	-0.260	-0.183	0.207	0.013	-0.273	0.139	0.051	0.271	0.279
-0.007	-0.211	-1.161	-0.335	-0.168	-0.927	0.098	-0.407	-0.084	0.241	0.034	-0.230	0.181	0.074	0.231	0.251
-0.141	-0.230	-1.149	-0.326	-0.167	-0.931	0.057	-0.488	-0.043	0.097	0.013	-0.214	0.046	0.053	0.219	0.214
-0.072	-0.253	-1.098	-0.313	-0.168	-0.935	-0.059	-0.671	-0.013	0.153	-0.009	-0.159	0.115	0.029	0.167	0.195
-0.107	-0.249	-1.031	-0.307	-0.171	-0.936	-0.139	-0.258	-0.061	0.113	-0.002	-0.091	0.080	0.032	0.100	0.172
-0.030	-0.253	-1.007	-0.294	-0.174	-0.940	-0.183	-0.649	-0.023	0.177	-0.003	-0.064	0.156	0.027	0.076	0.165
-0.007	-0.261	-0.975	-0.285	-0.177	-0.942	-0.172	-0.459	-0.083	0.191	-0.007	-0.030	0.179	0.018	0.044	0.147
-0.064	-0.272	-0.960	-0.284	-0.178	-0.942	-0.099	-0.080	-0.152	0.131	-0.018	-0.014	0.121	0.005	0.028	0.142
-0.076	-0.272	-0.952	-0.279	-0.179	-0.943	-0.073	-0.231	-0.164	0.115	-0.017	-0.005	0.110	0.004	0.020	0.102
-0.076	-0.288	-0.948	-0.281	-0.180	-0.943	-0.091	0.060	-0.237	0.117	-0.031	-0.001	0.109	0.012	0.015	0.055
-0.203	-0.230	-0.928	-0.278	-0.180	-0.944	-0.083	-0.188	-0.236	-0.013	0.027	0.019	0.018	0.045	0.005	0.024
-0.237	-0.226	-0.940	-0.277	-0.180	-0.944	-0.054	-0.089	-0.197	-0.049	0.031	0.008	0.053	0.048	0.007	-0.025
-0.207	-0.184	-0.897	-0.279	-0.179	-0.944	0.018	0.085	-0.181	-0.016	0.072	0.051	0.022	0.089	0.037	-0.047
-0.310	-0.211	-0.912	-0.268	-0.178	-0.947	0.039	-0.590	-0.102	-0.131	0.044	0.038	0.126	0.061	0.022	-0.053
-0.149	-0.238	-0.869	-0.264	-0.177	-0.948	0.025	-0.202	-0.084	0.027	0.016	0.083	0.035	0.033	0.065	-0.046
-0.195	-0.257	-0.861	-0.260	-0.177	-0.949	0.002	-0.206	-0.022	-0.023	-0.003	0.092	0.011	0.012	0.074	-0.039
-0.149	-0.280	-0.869	-0.258	-0.177	-0.950	0.045	-0.104	-0.046	0.021	-0.027	0.084	0.034	0.012	0.066	-0.038
-0.160	-0.272	-0.928	-0.261	-0.176	-0.949	0.062	0.131	-0.023	0.012	-0.020	0.025	0.023	0.006	0.008	-0.035
-0.287	-0.261	-0.920	-0.251	-0.175	-0.952	0.052	-0.524	0.044	-0.125	-0.009	0.036	0.104	0.004	0.016	-0.049
-0.130	-0.226	-0.885	-0.254	-0.174	-0.951	0.059	0.194	-0.011	0.036	0.025	0.070	0.053	0.038	0.052	-0.055
-0.268	-0.230	-0.885	-0.251	-0.174	-0.952	0.050	-0.157	0.053	-0.106	0.020	0.071	0.086	0.033	0.052	-0.074
-0.172	-0.214	-0.861	-0.255	-0.174	-0.951	0.000	0.254	0.071	-0.005	0.036	0.094	0.010	0.047	0.076	-0.068
-0.260	-0.234	-0.928	-0.256	-0.175	-0.951	-0.029	0.028	0.058	-0.094	0.018	0.026	0.079	0.026	0.010	-0.077
-0.264	-0.257	-0.940	-0.251	-0.176	-0.952	-0.008	-0.234	0.029	-0.102	-0.004	0.016	0.083	0.002	0.001	-0.070
-0.191	-0.241	-0.928	-0.254	-0.175	-0.951	0.038	0.131	-0.048	-0.026	0.010	0.027	0.010	0.016	0.011	-0.067
-0.245	-0.265	-0.940	-0.248	-0.175	-0.953	0.010	-0.295	0.002	-0.086	-0.013	0.016	0.064	0.008	0.000	-0.056
-0.168	-0.265	-0.920	-0.246	-0.175	-0.953	0.018	-0.110	-0.038	-0.011	-0.013	0.037	0.013	0.009	0.020	-0.044
-0.187	-0.257	-0.928	-0.242	-0.174	-0.955	0.031	-0.221	-0.015	-0.035	-0.006	0.030	0.007	0.003	0.012	-0.046
-0.180	-0.241	-0.936	-0.236	-0.173	-0.956	0.103	-0.300	-0.001	-0.033	0.008	0.024	0.001	0.011	0.005	-0.043
-0.176	-0.249	-0.916	-0.236	-0.171	-0.956	0.085	0.042	-0.027	-0.029	-0.001	0.044	0.004	0.002	0.025	-0.047
-0.218	-0.245	-0.940	-0.236	-0.170	-0.957	0.091	0.006	0.003	-0.071	0.001	0.020	0.038	0.005	0.002	-0.045
-0.180	-0.222	-0.948	-0.228	-0.169	-0.959	0.081	-0.405	0.059	-0.041	0.023	0.014	0.000	0.027	0.006	-0.046
-0.164	-0.222	-0.928	-0.229	-0.168	-0.959	0.047	0.067	0.008	-0.025	0.023	0.034	0.015	0.025	0.015	-0.046
-0.160	-0.249	-0.905	-0.226	-0.168	-0.960	0.043	-0.161	0.045	-0.024	-0.005	0.058	0.019	0.003	0.039	-0.039
-0.164	-0.245	-0.924	-0.227	-0.166	-0.960	0.076	0.061	-0.025	-0.027	-0.002	0.038	0.014	0.000	0.020	-0.033
-0.168	-0.257	-0.928	-0.230	-0.166	-0.959	0.038	0.135	0.005	-0.029	-0.014	0.034	0.010	0.013	0.016	-0.030
-0.145	-0.249	-0.932	-0.228	-0.167	-0.959	-0.020	-0.053	0.034	-0.007	-0.006	0.030	0.033	0.007	0.013	-0.036
-0.145	-0.249	-0.932	-0.228	-0.166	-0.959	0.045	-0.006	0.002	-0.008	-0.006	0.030	0.033	0.008	0.013	-0.038
-0.210	-0.238	-0.964	-0.223	-0.166	-0.961	0.038	-0.247	0.044	-0.078	0.005	-0.000	0.033	0.002	0.018	-0.042
-0.168	-0.261	-0.924	-0.223	-0.165	-0.961	0.053	0.022	0.008	-0.036	-0.019	0.039	0.009	0.023	0.022	-0.040
-0.180	-0.234	-0.920	-0.222	-0.165	-0.961	0.043	-0.051	0.051	-0.048	0.008	0.043	0.003	0.003	0.026	-0.048
-0.126	-0.245	-0.924	-0.222	-0.164	-0.961	0.038	0.037	-0.015	0.006	-0.004	0.039	0.051	0.010	0.023	-0.041
-0.176	-0.234	-0.920	-0.221	-0.163	-0.962	0.074	-0.091	-0.012	-0.046	0.006	0.044	0.001	0.000	0.027	-0.037
-0.160	-0.241	-0.940	-0.222	-0.162	-0.962	0.074	0.088	0.036	-0.029	-0.003	0.024	0.016	0.009	0.008	-0.041
-0.145	-0.253	-0.920	-0.225	-0.161	-0.961	0.064	0.180	0.025	-0.011	-0.015	0.043	0.032	0.021	0.028	-0.041
-0.210	-0.241	-0.932	-0.223	-0.160	-0.962	0.076	-0.117	0.009	-0.078	-0.005	0.032	0.034	0.011	0.017	-0.047
-0.130	-0.234	-0.928	-0.226	-0.158	-0.961	0.086	0.188	-0.030	0.006	0.002	0.036	0.047	0.004	0.021	-0.051
-0.218	-0.249	-0.944	-0.224	-0.157	-0.962	0.086	-0.123	0.015	-0.085	-0.015	0.021	0.042	0.021	0.006	-0.050
-0.183	-0.241	-0.944	-0.221	-0.156	-0.963	0.070	-0.144	0.006	-0.053	-0.008	0.021	0.008	0.015	0.006	-0.045
-0.149	-0.226	-0.948	-0.223	-0.154	-0.962	0.090	0.123	-0.032	-0.016	0.005	0.017	0.027	0.001	0.003	-0.043
-0.183	-0.214	-0.956	-0.219	-0.153	-0.964	0.062	-0.199	0.026	-0.055	0.016	0.011	0.009	0.010	0.005	-0.035
-0.114	-0.222	-0.932	-0.221	-0.153	-0.963	0.027	0.113	0.015	0.016	0.008	0.034	0.061	0.001	0.019	-0.034
-0.187	-0.226	-0.979	-0.221	-0.153	-0.963	0.035	0.002	0.001	-0.057	0.004	-0.013	0.013	0.004	0.028	-0.036
-0.180	-0.222	-0.956	-0.220	-0.153	-0.963	0.022	-0.022	-0.005	-0.050	0.008	0.011	0.005	0.001	0.004	-0.035
-0.160	-0.238	-0.944	-0.222	-0.153	-0.963	-0.009	0.078	0.005	-0.029	-0.007	0.022	0.014	0.018	0.009	-0.041
-0.172	-0.241	-0.948	-0.221	-0.153	-0.963	0.018	-0.056	0.002	-0.042	-0.011	0.019	0.003	0.023	0.005	-0.033
-0.153	-0.234	-0.940	-0.222	-0.151	-0.963	0.090	0.098	-0.027	-0.021	-0.005	0.026	0.022	0.016	0.013	-0.032
-0.126	-0.234	-0.928	-0.221	-0.150	-0.964	0.073	-0.034	0.006	0.005	-0.006	0.039	0.049	0.017	0.025	-0.026
-0.176	-0.214	-0.964	-0.223	-0.149	-0.963	0.073	0.096	0.004	-0.044	0.012	0.003	0.002	0.001	0.010	-0.020
-0.137	-0.222	-0.956	-0.222	-0.148	-0.964	0.083	-0.021	-0.009	-0.006	0.003	0.011	0.037	0.007	0.001	-0.026
-0.141	-0.214	-0.964	-0.220	-0.146	-0.964	0.073	-0.118	-0.009	-0.012	0.010	0.004	0.033	0.000	0.009	-0.029
-0.183	-0.234	-0.948	-0.220	-0.146	-0.965	0.024	-0.005	0.001	-0.055	-0.010	0.020	0.010	0.020	0.007	-0.028
-0.141	-0.226	-0.932	-0.220	-0.145	-0.965	0.078	0.024	-0.026	-0.012	-0.004	0.036	0.033	0.013	0.024	-0.028
-0.164	-0.234	-0.956	-0.221	-0.144	-0.965	0.039	0.037	-0.008	-0.035	-0.012	0.012	0.010	0.022	0.000	-0.028
-0.137	-0.222	-0.948	-0.224	-0.143	-0.964	0.078	0.183	-0.009	-0.004	-0.002	0.020	0.037	0.011	0.009	-0.012
-0.137	-0.222	-0.948	-0.224	-0.141	-0.964	0.107	-0.006	-0.016	-0.005	-0.003	0.020	0.036	0.012	0.009	-0.016
-0.114	-0.230	-0.964	-0.228	-0.139	-0.964	0.116	0.247	-0.023	0.022	-0.013	0.004	0.059	0.020	0.006	-0.014
-0.172	-0.214	-0.940	-0.229	-0.138	-0.964	0.078	0.049	-0.005	-0.035	0.001	0.028	0.001	0.005	0.018	-0.022
-0.160	-0.226	-0.948	-0.231	-0.136	-0.963	0.103	0.108	-0.042	-0.021	-0.013	0.020	0.013	0.017	0.011	-0.018
-0.191	-0.211	-0.975	-0.227	-0.135	-0.965	0.068	-0.225	-0.024	-0.057	0.002	-0.006	0.018	0.002	0.016	-0.023
-0.118	-0.222	-0.952	-0.228	-0.134	-0.964	0.065	0.098	-0.034	0.018	-0.011	0.018	0.055	0.014	0.008	-0.017
-0.137	-0.211	-0.944	-0.230	-0.133	-0.964	0.048	0.088	-0.029	-0.000	-0.000	0.026	0.035	0.002	0.016	-0.020
-0.141	-0.226	-0.944	-0.233	-0.131	-0.964	0.080	0.159	-0.018	-0.001	-0.017	0.026	0.031	0.018	0.016	-0.016
-0.180	-0.218	-0.964	-0.232	-0.130	-0.964	0.082	-0.020	-0.004	-0.041	-0.011	0.007	0.008	0.011	0.003	-0.024
-0.168	-0.214	-0.956	-0.232	-0.129	-0.964	0.087	0.018	-0.019	-0.029	-0.008	0.015	0.003	0.008	0.005	-0.035
-0.172	-0.222	-0.960	-0.236	-0.127	-0.963	0.096	0.197	-0.023	-0.030	-0.018	0.011	0.001	0.016	0.001	-0.037
-0.203	-0.211	-0.956	-0.233	-0.125	-0.964	0.096	-0.147	0.011	-0.063	-0.008	0.016	0.032	0.005	0.005	-0.032
-0.153	-0.195	-0.960	-0.233	-0.124	-0.965	0.070	0.005	-0.010	-0.014	0.006	0.012	0.018	0.010	0.001	-0.033
-0.137	-0.214	-0.916	-0.233	-0.123	-0.965	0.065	0.007	-0.019	0.001	-0.014	0.056	0.033	0.010	0.045	-0.028
-0.168	-0.195	-0.948	-0.232	-0.122	-0.965	0.054	-0.011	-0.025	-0.030	0.004	0.025	0.002	0.009	0.013	-0.026
-0.137	-0.207	-0.936	-0.235	-0.121	-0.964	0.089	0.153	-0.041	0.004	-0.009	0.036	0.033	0.003	0.025	-0.026
-0.187	-0.211	-0.952	-0.233	-0.120	-0.965	0.056	-0.134	-0.009	-0.049	-0.014	0.022	0.017	0.007	0.008	-0.029
-0.153	-0.214	-0.964	-0.233	-0.118	-0.965	0.110	0.051	-0.041	-0.014	-0.020	0.010	0.017	0.012	0.004	-0.023
-0.164	-0.214	-0.960	-0.231	-0.116	-0.966	0.126	-0.089	0.006	-0.027	-0.022	0.015	0.006	0.013	0.001	-0.028
-0.141	-0.214	-0.960	-0.234	-0.114	-0.965	0.118	0.168	-0.009	-0.001	-0.024	0.014	0.027	0.014	0.001	-0.018
-0.176	-0.180	-0.979	-0.229	-0.111	-0.967	0.123	-0.288	-0.007	-0.042	0.009	-0.004	0.008	0.020	0.020	-0.022
-0.126	-0.180	-0.944	-0.231	-0.109	-0.967	0.120	0.126	-0.043	0.010	0.007	0.032	0.041	0.020	0.017	-0.016
-0.172	-0.184	-0.964	-0.230	-0.107	-0.967	0.112	-0.031	-0.027	-0.036	0.001	0.012	0.005	0.016	0.002	-0.027
-0.130	-0.203	-0.968	-0.230	-0.105	-0.968	0.111	-0.025	-0.010	0.005	-0.020	0.009	0.037	0.004	0.006	-0.030
-0.195	-0.199	-0.964	-0.227	-0.103	-0.968	0.115	-0.133	-0.005	-0.063	-0.018	0.014	0.028	0.000	0.002	-0.033
-0.180	-0.207	-0.956	-0.229	-0.101	-0.968	0.142	0.088	-0.043	-0.046	-0.029	0.021	0.012	0.008	0.005	-0.035
-0.145	-0.184	-0.960	-0.227	-0.099	-0.969	0.119	-0.042	-0.011	-0.012	-0.008	0.018	0.022	0.014	0.001	-0.037
-0.176	-0.203	-0.964	-0.227	-0.097	-0.969	0.103	-0.032	0.005	-0.044	-0.029	0.014	0.008	0.006	0.004	-0.035
-0.137	-0.176	-0.948	-0.229	-0.096	-0.969	0.054	0.153	0.007	-0.003	-0.002	0.029	0.031	0.021	0.011	-0.024
-0.176	-0.160	-0.956	-0.225	-0.095	-0.970	0.047	-0.222	0.019	-0.046	0.013	0.023	0.006	0.036	0.001	-0.026
-0.122	-0.187	-0.960	-0.229	-0.094	-0.969	0.071	0.228	-0.024	0.012	-0.016	0.018	0.049	0.009	0.004	-0.020
-0.164	-0.207	-0.975	-0.228	-0.093	-0.969	0.090	-0.025	0.002	-0.031	-0.036	0.002	0.008	0.011	0.021	-0.030
-0.149	-0.187	-0.968	-0.233	-0.092	-0.968	0.073	0.228	-0.010	-0.011	-0.018	0.009	0.024	0.008	0.015	-0.020
-0.199	-0.176	-0.964	-0.230	-0.091	-0.969	0.045	-0.123	0.017	-0.064	-0.007	0.014	0.024	0.019	0.013	-0.029
-0.130	-0.176	-0.948	-0.234	-0.090	-0.968	0.059	0.213	-0.010	0.010	-0.008	0.029	0.046	0.019	0.001	-0.033
-0.176	-0.168	-0.964	-0.235	-0.089	-0.968	0.074	0.049	0.004	-0.036	-0.002	0.013	0.001	0.027	0.016	-0.035
-0.187	-0.191	-0.960	-0.234	-0.088	-0.968	0.078	-0.039	0.020	-0.048	-0.026	0.017	0.010	0.004	0.014	-0.023
-0.160	-0.176	-0.968	-0.232	-0.087	-0.969	0.063	-0.060	-0.001	-0.023	-0.011	0.010	0.017	0.020	0.023	-0.033
-0.133	-0.180	-0.944	-0.237	-0.086	-0.968	0.071	0.256	-0.022	0.009	-0.016	0.033	0.045	0.016	0.000	-0.029
-0.187	-0.168	-0.960	-0.236	-0.085	-0.968	0.061	-0.033	0.014	-0.046	-0.006	0.017	0.008	0.028	0.017	-0.026
-0.149	-0.168	-0.940	-0.237	-0.084	-0.968	0.046	0.031	0.018	-0.007	-0.006	0.037	0.032	0.029	0.002	-0.021
-0.176	-0.180	-0.972	-0.236	-0.083	-0.968	0.081	-0.050	0.006	-0.035	-0.019	0.006	0.006	0.017	0.030	-0.028
-0.137	-0.164	-0.952	-0.238	-0.082	-0.968	0.084	0.133	-0.017	0.006	-0.005	0.025	0.046	0.033	0.011	-0.021
-0.176	-0.164	-0.956	-0.238	-0.081	-0.968	0.066	-0.006	-0.010	-0.033	-0.006	0.021	0.008	0.033	0.016	-0.019
-0.153	-0.184	-0.964	-0.238	-0.080	-0.968	0.070	0.044	-0.003	-0.009	-0.026	0.013	0.032	0.014	0.024	-0.020
-0.141	-0.180	-0.944	-0.239	-0.078	-0.968	0.072	0.061	-0.024	0.003	-0.024	0.033	0.044	0.019	0.005	-0.029
-0.172	-0.164	-0.948	-0.238	-0.077	-0.968	0.081	-0.027	0.018	-0.028	-0.009	0.029	0.013	0.035	0.009	-0.031
-0.187	-0.156	-0.960	-0.235	-0.076	-0.969	0.063	-0.169	0.035	-0.047	-0.003	0.018	0.002	0.044	0.022	-0.026
-0.191	-0.164	-0.964	-0.239	-0.075	-0.968	0.091	0.201	-0.008	-0.047	-0.012	0.014	0.005	0.037	0.026	-0.035
-0.126	-0.160	-0.960	-0.242	-0.074	-0.967	0.084	0.196	0.004	0.021	-0.009	0.017	0.061	0.042	0.022	-0.028
-0.207	-0.149	-0.983	-0.240	-0.073	-0.968	0.030	-0.089	0.025	-0.061	0.002	-0.006	0.019	0.054	0.046	-0.026
-0.133	-0.168	-0.940	-0.239	-0.072	-0.968	0.062	-0.060	-0.001	0.010	-0.018	0.037	0.054	0.035	0.003	-0.019
-0.183	-0.168	-0.964	-0.240	-0.072	-0.968	0.052	0.070	0.006	-0.038	-0.019	0.014	0.005	0.036	0.027	-0.024
-0.157	-0.149	-0.964	-0.241	-0.070	-0.968	0.081	0.053	0.003	-0.011	-0.001	0.013	0.032	0.056	0.028	-0.021
-0.157	-0.149	-0.964	-0.245	-0.069	-0.967	0.078	0.231	-0.018	-0.006	-0.002	0.013	0.033	0.057	0.028	-0.022
-0.187	-0.145	-0.972	-0.243	-0.068	-0.968	0.071	-0.121	0.024	-0.040	0.001	0.005	0.002	0.061	0.036	-0.016
-0.153	-0.145	-0.964	-0.245	-0.067	-0.967	0.069	0.135	0.008	-0.003	-0.000	0.013	0.038	0.062	0.029	-0.024
-0.160	-0.145	-0.964	-0.247	-0.066	-0.967	0.065	0.108	0.006	-0.009	-0.001	0.012	0.030	0.063	0.029	-0.022
-0.203	-0.149	-0.972	-0.245	-0.065	-0.967	0.051	-0.067	0.010	-0.052	-0.006	0.005	0.012	0.060	0.038	-0.019
-0.145	-0.145	-0.952	-0.247	-0.065	-0.967	0.029	0.122	0.011	0.007	-0.002	0.024	0.046	0.064	0.019	-0.027
-0.180	-0.156	-0.968	-0.249	-0.065	-0.966	0.041	0.097	0.011	-0.026	-0.014	0.008	0.012	0.053	0.035	-0.023
-0.199	-0.164	-0.968	-0.246	-0.064	-0.967	0.052	-0.146	0.025	-0.048	-0.023	0.009	0.007	0.046	0.035	-0.019
-0.137	-0.153	-0.952	-0.250	-0.063	-0.966	0.052	0.212	0.002	0.017	-0.012	0.024	0.056	0.058	0.020	-0.021
-0.180	-0.141	-0.968	-0.249	-0.063	-0.966	0.034	-0.024	0.024	-0.026	-0.001	0.008	0.014	0.070	0.036	-0.018
-0.164	-0.149	-0.960	-0.251	-0.062	-0.966	0.059	0.086	-0.002	-0.009	-0.009	0.016	0.030	0.064	0.029	-0.009
-0.168	-0.141	-0.968	-0.251	-0.062	-0.966	0.027	0.054	-0.008	-0.012	-0.002	0.008	0.027	0.072	0.037	-0.016
-0.157	-0.137	-0.968	-0.254	-0.061	-0.965	0.026	0.143	-0.016	0.002	0.002	0.007	0.040	0.077	0.038	-0.013
-0.183	-0.149	-0.972	-0.252	-0.061	-0.966	0.025	-0.106	0.013	-0.027	-0.010	0.004	0.014	0.067	0.042	-0.014
-0.168	-0.160	-0.968	-0.255	-0.061	-0.965	0.042	0.164	-0.008	-0.009	-0.022	0.007	0.030	0.056	0.038	-0.018
-0.172	-0.156	-0.956	-0.252	-0.061	-0.966	0.026	-0.105	0.019	-0.015	-0.018	0.019	0.027	0.062	0.026	-0.017
-0.195	-0.145	-0.964	-0.256	-0.060	-0.965	0.046	0.205	0.008	-0.034	-0.007	0.011	0.005	0.075	0.034	-0.021
-0.145	-0.133	-0.956	-0.253	-0.060	-0.966	0.021	-0.137	0.033	0.013	0.004	0.019	0.056	0.089	0.027	-0.023
-0.207	-0.137	-0.968	-0.255	-0.060	-0.965	0.034	0.115	-0.008	-0.047	0.000	0.007	0.004	0.086	0.039	-0.019
-0.176	-0.126	-0.960	-0.256	-0.059	-0.965	0.029	0.065	-0.003	-0.015	0.011	0.015	0.028	0.099	0.032	-0.021
-0.160	-0.122	-0.952	-0.259	-0.059	-0.964	-0.000	0.148	-0.002	0.003	0.015	0.022	0.045	0.105	0.025	-0.021
-0.207	-0.129	-0.968	-0.260	-0.060	-0.964	-0.007	0.056	0.009	-0.042	0.008	0.006	0.000	0.098	0.042	-0.019
-0.157	-0.153	-0.944	-0.264	-0.060	-0.963	-0.004	0.258	-0.015	0.013	-0.015	0.028	0.051	0.076	0.019	-0.022
-0.195	-0.137	-0.952	-0.261	-0.060	-0.963	0.009	-0.139	0.022	-0.029	0.001	0.021	0.014	0.093	0.028	-0.027
-0.207	-0.156	-0.964	-0.265	-0.060	-0.962	0.024	0.212	-0.020	-0.036	-0.019	0.008	0.003	0.075	0.040	-0.023
-0.183	-0.145	-0.940	-0.263	-0.060	-0.963	0.004	-0.092	0.020	-0.015	-0.007	0.032	0.027	0.088	0.016	-0.025
-0.187	-0.153	-0.952	-0.266	-0.060	-0.962	0.028	0.161	0.002	-0.016	-0.015	0.020	0.024	0.081	0.028	-0.021
-0.183	-0.149	-0.975	-0.266	-0.060	-0.962	0.026	0.006	0.005	-0.013	-0.011	-0.004	0.028	0.085	0.051	-0.014
-0.183	-0.149	-0.975	-0.264	-0.059	-0.963	0.040	-0.110	0.010	-0.015	-0.012	-0.003	0.027	0.086	0.051	-0.009
-0.164	-0.133	-0.952	-0.266	-0.059	-0.962	0.005	0.150	0.008	0.007	0.004	0.020	0.046	0.102	0.026	-0.003
-0.172	-0.122	-0.964	-0.268	-0.060	-0.962	-0.011	0.102	0.000	0.001	0.016	0.007	0.038	0.114	0.038	-0.009
-0.160	-0.137	-0.960	-0.272	-0.060	-0.960	-0.005	0.246	-0.029	0.017	0.001	0.010	0.049	0.099	0.033	-0.007
-0.226	-0.141	-0.975	-0.271	-0.061	-0.961	-0.039	-0.068	-0.003	-0.050	-0.002	-0.005	0.017	0.096	0.048	-0.007
-0.176	-0.137	-0.964	-0.271	-0.062	-0.961	-0.040	0.019	-0.035	0.000	0.002	0.006	0.032	0.101	0.035	-0.011
-0.180	-0.149	-0.968	-0.274	-0.063	-0.960	-0.031	0.137	-0.029	-0.001	-0.008	0.002	0.027	0.091	0.038	-0.021
-0.199	-0.153	-0.968	-0.275	-0.064	-0.959	-0.044	0.091	-0.002	-0.019	-0.011	0.001	0.006	0.088	0.037	-0.011
-0.222	-0.156	-0.968	-0.274	-0.065	-0.959	-0.049	-0.040	0.021	-0.043	-0.014	0.001	0.017	0.086	0.036	-0.018
-0.172	-0.137	-0.956	-0.278	-0.065	-0.958	-0.004	0.224	-0.004	0.011	0.006	0.012	0.032	0.106	0.024	-0.019
-0.214	-0.137	-0.952	-0.277	-0.066	-0.959	-0.002	-0.047	0.023	-0.032	0.006	0.016	0.011	0.108	0.020	-0.017
-0.187	-0.141	-0.948	-0.279	-0.066	-0.958	-0.011	0.137	0.001	-0.003	0.003	0.019	0.016	0.105	0.016	-0.016
-0.187	-0.137	-0.960	-0.280	-0.066	-0.958	0.002	0.040	0.005	-0.003	0.007	0.007	0.015	0.111	0.028	-0.019
-0.222	-0.160	-0.956	-0.281	-0.067	-0.957	0.004	0.080	0.017	-0.036	-0.016	0.011	0.020	0.089	0.025	-0.018
-0.195	-0.156	-0.960	-0.283	-0.067	-0.957	0.006	0.112	0.004	-0.007	-0.012	0.006	0.007	0.095	0.029	-0.015
-0.218	-0.145	-0.960	-0.285	-0.068	-0.956	-0.025	0.087	0.016	-0.029	0.001	0.006	0.016	0.107	0.030	-0.022
-0.180	-0.153	-0.940	-0.287	-0.068	-0.955	-0.031	0.153	0.007	0.012	-0.006	0.025	0.022	0.101	0.010	-0.009
-0.237	-0.145	-0.975	-0.286	-0.069	-0.956	-0.019	-0.029	0.025	-0.046	0.002	-0.011	0.035	0.110	0.046	-0.013
-0.149	-0.149	-0.920	-0.290	-0.070	-0.954	-0.023	0.200	0.006	0.046	-0.001	0.043	0.054	0.107	0.008	-0.009
-0.222	-0.160	-0.960	-0.288	-0.072	-0.955	-0.064	-0.089	0.042	-0.029	-0.011	0.004	0.018	0.097	0.032	-0.010
-0.203	-0.160	-0.964	-0.289	-0.073	-0.955	-0.047	0.057	0.032	-0.009	-0.009	0.000	0.001	0.098	0.036	-0.007
-0.199	-0.156	-0.968	-0.292	-0.074	-0.953	-0.051	0.198	0.032	-0.002	-0.004	-0.005	0.005	0.103	0.041	-0.010
-0.214	-0.164	-0.940	-0.290	-0.076	-0.954	-0.040	-0.077	0.081	-0.019	-0.010	0.023	0.010	0.097	0.014	-0.011
-0.180	-0.172	-0.956	-0.291	-0.077	-0.954	-0.021	0.049	0.062	0.016	-0.017	0.007	0.025	0.091	0.030	-0.005
-0.230	-0.176	-0.956	-0.292	-0.078	-0.953	-0.022	0.058	0.095	-0.033	-0.020	0.007	0.025	0.088	0.031	-0.005
-0.164	-0.156	-0.928	-0.295	-0.079	-0.952	-0.020	0.177	0.089	0.035	0.001	0.033	0.041	0.109	0.004	0.004
-0.187	-0.149	-0.928	-0.296	-0.081	-0.952	-0.024	0.083	0.096	0.013	0.010	0.033	0.018	0.118	0.005	0.005
-0.180	-0.145	-0.944	-0.301	-0.081	-0.950	0.014	0.292	0.079	0.026	0.014	0.015	0.026	0.124	0.022	0.015
-0.180	-0.145	-0.944	-0.299	-0.082	-0.951	-0.028	-0.048	0.113	0.024	0.016	0.016	0.026	0.125	0.022	0.011
-0.180	-0.176	-0.936	-0.303	-0.084	-0.949	-0.027	0.222	0.075	0.028	-0.014	0.022	0.026	0.096	0.015	0.006
-0.199	-0.172	-0.920	-0.306	-0.086	-0.948	-0.053	0.148	0.091	0.011	-0.008	0.037	0.008	0.101	0.000	-0.000
-0.226	-0.199	-0.924	-0.307	-0.087	-0.948	-0.034	0.096	0.104	-0.014	-0.034	0.033	0.019	0.075	0.005	-0.006
-0.210	-0.191	-0.916	-0.308	-0.089	-0.947	-0.032	0.102	0.127	0.003	-0.024	0.040	0.003	0.084	0.002	-0.011
-0.218	-0.191	-0.936	-0.311	-0.090	-0.946	-0.022	0.143	0.141	-0.003	-0.023	0.019	0.010	0.085	0.018	-0.016
-0.218	-0.176	-0.928	-0.313	-0.092	-0.945	-0.045	0.146	0.141	-0.001	-0.005	0.026	0.010	0.102	0.011	-0.014
-0.237	-0.180	-0.916	-0.315	-0.094	-0.944	-0.031	0.136	0.142	-0.018	-0.007	0.037	0.029	0.099	0.000	-0.011
-0.226	-0.187	-0.928	-0.316	-0.096	-0.944	-0.034	0.056	0.148	-0.006	-0.013	0.025	0.017	0.093	0.012	-0.012
-0.203	-0.176	-0.912	-0.318	-0.098	-0.943	-0.030	0.176	0.149	0.020	0.000	0.040	0.006	0.106	0.003	-0.014
-0.230	-0.191	-0.916	-0.322	-0.099	-0.942	-0.015	0.214	0.149	-0.003	-0.014	0.034	0.021	0.092	0.002	-0.013
-0.230	-0.184	-0.905	-0.324	-0.102	-0.941	-0.051	0.146	0.158	-0.001	-0.004	0.045	0.021	0.101	0.009	-0.010
-0.249	-0.172	-0.928	-0.325	-0.105	-0.940	-0.095	0.088	0.146	-0.019	0.011	0.021	0.040	0.114	0.015	-0.019
-0.218	-0.191	-0.912	-0.327	-0.107	-0.939	-0.100	0.152	0.117	0.014	-0.006	0.035	0.008	0.096	0.000	-0.018
-0.260	-0.199	-0.901	-0.329	-0.111	-0.938	-0.147	0.100	0.129	-0.027	-0.009	0.046	0.050	0.089	0.012	-0.017
-0.233	-0.199	-0.912	-0.332	-0.116	-0.936	-0.184	0.170	0.127	0.002	-0.005	0.033	0.024	0.090	0.000	-0.010
-0.245	-0.211	-0.924	-0.333	-0.121	-0.935	-0.209	0.087	0.157	-0.008	-0.011	0.020	0.035	0.080	0.013	-0.010
-0.218	-0.203	-0.924	-0.335	-0.128	-0.934	-0.263	0.176	0.182	0.021	0.003	0.018	0.008	0.088	0.013	0.004
-0.226	-0.195	-0.901	-0.336	-0.135	-0.932	-0.303	0.108	0.170	0.015	0.018	0.040	0.016	0.097	0.010	0.009
-0.203	-0.203	-0.912	-0.340	-0.141	-0.930	-0.318	0.207	0.118	0.041	0.017	0.026	0.007	0.091	0.002	0.007
-0.222	-0.199	-0.909	-0.343	-0.149	-0.927	-0.334	0.235	0.100	0.026	0.028	0.028	0.011	0.096	0.001	0.006
-0.260	-0.218	-0.909	-0.343	-0.157	-0.926	-0.412	0.015	0.126	-0.013	0.017	0.026	0.050	0.077	0.001	0.003
-0.226	-0.241	-0.897	-0.344	-0.166	-0.924	-0.419	0.107	0.115	0.023	0.003	0.036	0.015	0.055	0.012	-0.001
-0.249	-0.238	-0.881	-0.346	-0.176	-0.922	-0.452	0.137	0.135	0.002	0.016	0.049	0.038	0.060	0.027	-0.000
-0.233	-0.234	-0.909	-0.346	-0.186	-0.920	-0.498	0.030	0.154	0.017	0.031	0.020	0.022	0.065	0.000	0.008
-0.222	-0.238	-0.889	-0.349	-0.196	-0.916	-0.505	0.199	0.121	0.031	0.037	0.036	0.010	0.062	0.019	0.013
-0.218	-0.253	-0.881	-0.350	-0.207	-0.914	-0.534	0.116	0.123	0.036	0.032	0.041	0.007	0.048	0.026	0.007
-0.199	-0.272	-0.861	-0.356	-0.218	-0.909	-0.531	0.360	0.084	0.061	0.024	0.056	0.013	0.030	0.046	0.006
-0.303	-0.299	-0.885	-0.356	-0.228	-0.906	-0.540	0.051	0.098	-0.042	0.007	0.030	0.091	0.004	0.022	0.000
-0.237	-0.326	-0.861	-0.360	-0.239	-0.902	-0.530	0.224	0.061	0.027	-0.009	0.049	0.025	0.022	0.045	-0.008
-0.268	-0.346	-0.869	-0.362	-0.249	-0.898	-0.549	0.189	0.078	-0.001	-0.018	0.037	0.056	0.041	0.037	-0.016
-0.272	-0.350	-0.853	-0.363	-0.260	-0.895	-0.526	0.048	0.087	-0.005	-0.011	0.050	0.060	0.044	0.052	-0.005
-0.245	-0.326	-0.822	-0.366	-0.270	-0.891	-0.523	0.198	0.078	0.025	0.022	0.077	0.032	0.019	0.083	-0.007
-0.237	-0.330	-0.818	-0.370	-0.279	-0.886	-0.496	0.291	0.064	0.037	0.028	0.077	0.025	0.022	0.087	-0.010
-0.264	-0.365	-0.842	-0.374	-0.288	-0.882	-0.440	0.250	0.055	0.014	0.001	0.049	0.051	0.056	0.063	-0.010
-0.295	-0.381	-0.834	-0.376	-0.295	-0.878	-0.389	0.164	0.044	-0.015	-0.007	0.053	0.082	0.071	0.070	-0.014
-0.287	-0.388	-0.834	-0.379	-0.301	-0.875	-0.306	0.195	0.041	-0.004	-0.008	0.050	0.074	0.078	0.070	-0.027
-0.291	-0.392	-0.814	-0.385	-0.306	-0.871	-0.270	0.324	0.019	-0.002	-0.007	0.065	0.078	0.081	0.090	-0.029
-0.330	-0.384	-0.818	-0.386	-0.311	-0.868	-0.247	0.087	0.026	-0.040	0.006	0.059	0.116	0.072	0.085	-0.028
-0.287	-0.381	-0.818	-0.389	-0.315	-0.866	-0.182	0.218	-0.017	0.006	0.013	0.056	0.073	0.067	0.085	-0.025
-0.299	-0.392	-0.810	-0.391	-0.318	-0.864	-0.175	0.105	0.004	-0.004	0.005	0.062	0.085	0.078	0.092	-0.021
-0.283	-0.400	-0.806	-0.394	-0.320	-0.862	-0.134	0.155	-0.037	0.014	-0.001	0.064	0.069	0.085	0.096	-0.012
-0.283	-0.388	-0.814	-0.395	-0.322	-0.860	-0.125	0.066	-0.048	0.015	0.013	0.055	0.069	0.073	0.088	-0.014
-0.295	-0.388	-0.822	-0.397	-0.324	-0.859	-0.114	0.141	-0.064	0.006	0.014	0.045	0.081	0.072	0.080	-0.010
-0.310	-0.377	-0.814	-0.399	-0.326	-0.857	-0.156	0.080	-0.065	-0.007	0.028	0.051	0.096	0.060	0.087	-0.014
-0.299	-0.408	-0.826	-0.401	-0.328	-0.855	-0.151	0.086	-0.103	0.006	-0.000	0.038	0.084	0.090	0.075	-0.017
-0.322	-0.400	-0.826	-0.402	-0.330	-0.854	-0.151	0.035	-0.099	-0.016	0.009	0.036	0.107	0.081	0.075	-0.016
-0.307	-0.384	-0.818	-0.402	-0.332	-0.853	-0.154	-0.059	-0.135	-0.001	0.027	0.044	0.091	0.065	0.083	-0.014
-0.299	-0.377	-0.818	-0.404	-0.334	-0.852	-0.171	0.095	-0.179	0.009	0.036	0.042	0.084	0.056	0.082	-0.007
-0.314	-0.357	-0.826	-0.408	-0.336	-0.849	-0.244	0.161	-0.200	-0.002	0.058	0.031	0.099	0.036	0.074	-0.010
-0.276	-0.354	-0.826	-0.408	-0.340	-0.847	-0.324	-0.068	-0.207	0.036	0.066	0.029	0.060	0.032	0.074	-0.006
-0.341	-0.357	-0.814	-0.410	-0.345	-0.844	-0.383	0.069	-0.214	-0.027	0.067	0.038	0.125	0.035	0.086	-0.014
-0.303	-0.369	-0.822	-0.413	-0.351	-0.841	-0.428	0.063	-0.212	0.014	0.061	0.027	0.087	0.046	0.078	-0.019
-0.360	-0.408	-0.830	-0.414	-0.356	-0.838	-0.419	-0.006	-0.201	-0.043	0.028	0.016	0.144	0.084	0.070	-0.026
-0.360	-0.408	-0.830	-0.418	-0.361	-0.834	-0.392	0.140	-0.222	-0.039	0.033	0.012	0.144	0.084	0.069	-0.020
-0.349	-0.423	-0.865	-0.420	-0.366	-0.830	-0.399	0.071	-0.213	-0.025	0.022	-0.027	0.132	0.098	0.034	-0.019
-0.341	-0.450	-0.861	-0.422	-0.372	-0.827	-0.425	0.014	-0.192	-0.016	0.001	-0.026	0.124	0.125	0.037	-0.006
-0.337	-0.458	-0.873	-0.427	-0.377	-0.822	-0.396	0.254	-0.193	-0.007	-0.002	-0.043	0.120	0.132	0.025	0.004
-0.337	-0.485	-0.889	-0.431	-0.382	-0.817	-0.446	0.193	-0.233	-0.002	-0.023	-0.064	0.120	0.159	0.009	0.009
-0.357	-0.554	-0.897	-0.437	-0.389	-0.811	-0.553	0.207	-0.356	-0.016	-0.086	-0.078	0.139	0.228	0.002	0.008
-0.364	-0.639	-0.893	-0.445	-0.396	-0.803	-0.645	0.304	-0.402	-0.016	-0.164	-0.082	0.147	0.313	0.005	-0.008
-0.399	-0.616	-0.889	-0.453	-0.402	-0.796	-0.569	0.340	-0.388	-0.042	-0.135	-0.086	0.181	0.289	0.009	-0.034
-0.457	-0.581	-0.838	-0.459	-0.406	-0.790	-0.402	0.250	-0.284	-0.094	-0.096	-0.040	0.239	0.254	0.060	-0.061
-0.484	-0.524	-0.778	-0.462	-0.409	-0.787	-0.212	0.127	-0.149	-0.118	-0.035	0.016	0.266	0.195	0.119	-0.078
-0.484	-0.520	-0.751	-0.463	-0.409	-0.786	-0.053	-0.015	-0.072	-0.117	-0.031	0.043	0.265	0.191	0.146	-0.080
-0.414	-0.477	-0.711	-0.463	-0.409	-0.786	-0.012	-0.020	-0.051	-0.048	0.011	0.082	0.196	0.148	0.186	-0.062
-0.372	-0.458	-0.751	-0.463	-0.408	-0.787	0.029	-0.053	-0.113	-0.006	0.030	0.044	0.153	0.129	0.146	-0.027
-0.349	-0.481	-0.806	-0.462	-0.405	-0.789	0.084	-0.102	-0.140	0.016	0.004	-0.010	0.130	0.151	0.091	0.011
-0.314	-0.508	-0.849	-0.461	-0.403	-0.791	0.119	-0.086	-0.126	0.050	-0.026	-0.051	0.096	0.178	0.048	0.044
-0.326	-0.496	-0.901	-0.458	-0.399	-0.795	0.209	-0.207	-0.060	0.035	-0.018	-0.099	0.107	0.166	0.004	0.082
-0.307	-0.446	-0.960	-0.450	-0.395	-0.801	0.271	-0.451	0.017	0.047	0.028	-0.151	0.087	0.116	0.063	0.137
-0.230	-0.388	-1.015	-0.438	-0.391	-0.810	0.321	-0.649	0.094	0.112	0.082	-0.198	0.010	0.057	0.118	0.183
-0.095	-0.326	-1.046	-0.431	-0.385	-0.816	0.337	-0.358	0.046	0.239	0.138	-0.223	0.124	0.004	0.150	0.225
-0.091	-0.296	-1.058	-0.421	-0.381	-0.823	0.230	-0.532	0.032	0.233	0.166	-0.228	0.128	0.036	0.162	0.266
-0.095	-0.350	-1.070	-0.407	-0.380	-0.831	0.114	-0.737	0.020	0.216	0.110	-0.232	0.125	0.018	0.174	0.313
-0.072	-0.404	-1.109	-0.396	-0.380	-0.836	-0.038	-0.636	-0.061	0.227	0.056	-0.266	0.148	0.072	0.213	0.329
0.047	-0.435	-1.129	-0.384	-0.382	-0.840	-0.187	-0.646	-0.057	0.335	0.027	-0.282	0.268	0.103	0.233	0.345
0.017	-0.458	-1.165	-0.373	-0.384	-0.844	-0.153	-0.613	-0.090	0.293	0.006	-0.313	0.237	0.125	0.269	0.377
0.036	-0.473	-1.145	-0.361	-0.385	-0.849	-0.104	-0.691	-0.120	0.300	-0.008	-0.289	0.257	0.141	0.249	0.378
0.124	-0.462	-1.129	-0.349	-0.388	-0.853	-0.185	-0.701	-0.134	0.376	0.006	-0.269	0.345	0.129	0.233	0.340
-0.007	-0.462	-1.106	-0.343	-0.389	-0.855	-0.139	-0.397	-0.214	0.239	0.007	-0.243	0.215	0.129	0.210	0.306
-0.049	-0.493	-0.979	-0.335	-0.391	-0.857	-0.208	-0.494	-0.202	0.189	-0.022	-0.115	0.173	0.160	0.084	0.270
-0.049	-0.493	-0.979	-0.327	-0.394	-0.859	-0.255	-0.482	-0.193	0.181	-0.018	-0.113	0.173	0.159	0.084	0.206
-0.037	-0.558	-0.936	-0.322	-0.398	-0.859	-0.277	-0.328	-0.218	0.188	-0.080	-0.070	0.184	0.225	0.040	0.175
-0.110	-0.566	-0.928	-0.309	-0.403	-0.861	-0.295	-0.788	-0.133	0.102	-0.083	-0.060	0.112	0.233	0.032	0.153
-0.049	-0.512	-0.873	-0.302	-0.406	-0.863	-0.236	-0.469	-0.223	0.156	-0.026	-0.003	0.173	0.179	0.023	0.125
-0.083	-0.512	-0.853	-0.299	-0.409	-0.862	-0.244	-0.202	-0.176	0.119	-0.023	0.016	0.139	0.179	0.042	0.093
-0.118	-0.493	-0.838	-0.298	-0.411	-0.861	-0.146	-0.130	-0.172	0.083	-0.001	0.031	0.104	0.159	0.058	0.060
-0.168	-0.477	-0.873	-0.300	-0.413	-0.860	-0.119	0.035	-0.143	0.035	0.015	-0.006	0.054	0.144	0.023	0.017
-0.260	-0.469	-0.873	-0.301	-0.414	-0.859	-0.127	0.049	-0.085	-0.056	0.025	-0.007	0.038	0.136	0.023	-0.021
-0.264	-0.450	-0.826	-0.300	-0.414	-0.859	-0.013	-0.055	-0.052	-0.061	0.044	0.040	0.041	0.117	0.070	-0.044
-0.272	-0.485	-0.818	-0.296	-0.414	-0.861	0.047	-0.212	0.042	-0.073	0.009	0.050	0.049	0.152	0.078	-0.061
-0.237	-0.454	-0.834	-0.291	-0.412	-0.864	0.142	-0.307	0.025	-0.044	0.038	0.037	0.014	0.121	0.062	-0.065
-0.210	-0.477	-0.786	-0.288	-0.407	-0.867	0.261	-0.167	-0.046	-0.019	0.010	0.087	0.013	0.144	0.109	-0.056
-0.253	-0.500	-0.834	-0.287	-0.405	-0.868	0.171	-0.063	-0.022	-0.063	-0.016	0.042	0.029	0.167	0.062	-0.034
-0.195	-0.496	-0.838	-0.279	-0.401	-0.873	0.245	-0.430	0.004	-0.013	-0.016	0.042	0.029	0.163	0.058	-0.021
-0.114	-0.504	-0.778	-0.278	-0.398	-0.874	0.175	-0.031	0.005	0.067	-0.026	0.103	0.110	0.171	0.117	-0.027
-0.149	-0.512	-0.818	-0.280	-0.397	-0.874	0.069	0.123	-0.041	0.034	-0.035	0.063	0.076	0.179	0.078	-0.023
-0.241	-0.520	-0.822	-0.278	-0.397	-0.875	0.035	-0.112	-0.005	-0.060	-0.043	0.060	0.017	0.187	0.074	-0.038
-0.207	-0.527	-0.786	-0.280	-0.397	-0.874	0.012	0.097	-0.036	-0.024	-0.050	0.095	0.018	0.195	0.110	-0.063
-0.260	-0.500	-0.802	-0.280	-0.397	-0.874	0.005	0.007	-0.014	-0.077	-0.023	0.079	0.035	0.168	0.094	-0.085
-0.249	-0.512	-0.775	-0.278	-0.397	-0.875	0.023	-0.138	-0.031	-0.068	-0.035	0.107	0.023	0.180	0.122	-0.086
-0.260	-0.489	-0.806	-0.277	-0.397	-0.875	0.013	-0.058	-0.012	-0.080	-0.012	0.076	0.035	0.157	0.090	-0.095
-0.233	-0.458	-0.790	-0.275	-0.396	-0.876	0.045	-0.160	-0.034	-0.056	0.019	0.093	0.008	0.126	0.106	-0.083
-0.253	-0.462	-0.810	-0.271	-0.395	-0.878	0.097	-0.178	-0.006	-0.078	0.013	0.075	0.027	0.130	0.087	-0.080
-0.191	-0.454	-0.822	-0.271	-0.391	-0.879	0.177	-0.033	-0.067	-0.017	0.018	0.065	0.035	0.123	0.075	-0.067
-0.233	-0.466	-0.814	-0.269	-0.388	-0.882	0.215	-0.116	0.001	-0.062	0.003	0.075	0.007	0.135	0.083	-0.066
-0.176	-0.462	-0.806	-0.265	-0.384	-0.884	0.244	-0.210	-0.008	-0.008	0.002	0.085	0.050	0.131	0.091	-0.057
-0.230	-0.454	-0.838	-0.263	-0.379	-0.887	0.299	-0.120	-0.035	-0.064	0.005	0.057	0.003	0.124	0.060	-0.056
-0.191	-0.477	-0.814	-0.262	-0.374	-0.890	0.298	-0.103	-0.039	-0.027	-0.023	0.083	0.035	0.147	0.083	-0.050
-0.164	-0.469	-0.802	-0.263	-0.369	-0.892	0.288	0.079	-0.045	0.002	-0.021	0.096	0.062	0.140	0.095	-0.056
-0.207	-0.485	-0.853	-0.262	-0.363	-0.894	0.313	-0.025	0.023	-0.042	-0.041	0.047	0.020	0.155	0.044	-0.047
-0.226	-0.458	-0.877	-0.262	-0.358	-0.896	0.349	0.010	0.031	-0.061	-0.020	0.026	0.000	0.129	0.021	-0.057
-0.191	-0.435	-0.865	-0.266	-0.351	-0.898	0.382	0.231	0.010	-0.022	-0.003	0.039	0.035	0.106	0.033	-0.051
-0.264	-0.442	-0.881	-0.260	-0.344	-0.902	0.398	-0.292	0.040	-0.101	-0.018	0.027	0.038	0.114	0.017	-0.049
-0.157	-0.384	-0.877	-0.263	-0.338	-0.904	0.383	0.174	-0.031	0.010	0.033	0.033	0.070	0.056	0.022	-0.036
-0.199	-0.388	-0.881	-0.262	-0.331	-0.906	0.344	-0.068	-0.012	-0.034	0.023	0.032	0.027	0.061	0.018	-0.032
-0.149	-0.377	-0.873	-0.264	-0.326	-0.908	0.311	0.081	-0.070	0.017	0.029	0.042	0.077	0.049	0.026	-0.009
-0.164	-0.400	-0.873	-0.262	-0.320	-0.910	0.284	-0.114	-0.065	0.000	0.001	0.044	0.062	0.072	0.026	-0.023
-0.145	-0.419	-0.877	-0.268	-0.316	-0.910	0.221	0.311	-0.103	0.025	-0.023	0.040	0.081	0.092	0.022	-0.022
-0.222	-0.400	-0.857	-0.265	-0.313	-0.912	0.178	-0.188	-0.074	-0.054	-0.007	0.062	0.005	0.074	0.042	-0.041
-0.191	-0.404	-0.865	-0.268	-0.311	-0.912	0.111	0.181	-0.087	-0.020	-0.013	0.053	0.036	0.078	0.035	-0.034
-0.245	-0.400	-0.865	-0.263	-0.309	-0.914	0.108	-0.315	-0.027	-0.079	-0.011	0.055	0.018	0.075	0.035	-0.055
-0.130	-0.404	-0.861	-0.266	-0.306	-0.914	0.168	0.151	-0.061	0.039	-0.017	0.059	0.097	0.080	0.040	-0.047
-0.257	-0.392	-0.889	-0.266	-0.303	-0.915	0.159	0.017	-0.017	-0.087	-0.009	0.032	0.030	0.069	0.012	-0.048
-0.187	-0.384	-0.869	-0.266	-0.300	-0.916	0.187	0.031	-0.019	-0.018	-0.004	0.053	0.040	0.062	0.032	-0.040
-0.191	-0.404	-0.865	-0.265	-0.296	-0.918	0.196	-0.074	-0.027	-0.023	-0.027	0.058	0.036	0.082	0.037	-0.053
-0.222	-0.384	-0.905	-0.269	-0.292	-0.918	0.258	0.180	-0.068	-0.050	-0.012	0.019	0.005	0.063	0.002	-0.044
-0.199	-0.381	-0.865	-0.267	-0.288	-0.920	0.231	-0.058	0.004	-0.028	-0.012	0.059	0.028	0.060	0.037	-0.042
-0.214	-0.373	-0.893	-0.270	-0.284	-0.920	0.223	0.144	-0.030	-0.040	-0.009	0.032	0.013	0.053	0.010	-0.036
-0.176	-0.377	-0.865	-0.269	-0.279	-0.922	0.295	-0.051	0.018	-0.003	-0.018	0.062	0.051	0.058	0.038	-0.035
-0.164	-0.381	-0.873	-0.267	-0.274	-0.924	0.295	-0.093	-0.007	0.007	-0.027	0.056	0.062	0.063	0.031	-0.027
-0.218	-0.350	-0.905	-0.275	-0.268	-0.923	0.293	0.422	-0.066	-0.039	-0.001	0.024	0.008	0.034	0.000	-0.026
-0.168	-0.346	-0.885	-0.274	-0.264	-0.925	0.251	-0.054	-0.031	0.009	-0.002	0.045	0.058	0.031	0.020	-0.025
-0.210	-0.346	-0.885	-0.277	-0.258	-0.925	0.271	0.175	-0.090	-0.030	-0.007	0.046	0.016	0.032	0.021	-0.025
-0.187	-0.350	-0.897	-0.277	-0.253	-0.927	0.259	0.008	-0.074	-0.007	-0.016	0.035	0.039	0.037	0.010	-0.032
-0.187	-0.350	-0.897	-0.282	-0.248	-0.927	0.304	0.265	-0.078	-0.002	-0.021	0.035	0.038	0.039	0.010	-0.036
-0.257	-0.369	-0.909	-0.278	-0.243	-0.929	0.251	-0.264	-0.023	-0.076	-0.045	0.026	0.031	0.060	0.001	-0.033
-0.191	-0.342	-0.893	-0.276	-0.239	-0.931	0.256	-0.084	-0.041	-0.012	-0.023	0.044	0.034	0.034	0.016	-0.034
-0.203	-0.330	-0.909	-0.276	-0.233	-0.932	0.288	0.007	-0.045	-0.023	-0.017	0.030	0.022	0.024	0.001	-0.041
-0.187	-0.299	-0.893	-0.277	-0.228	-0.933	0.275	0.075	-0.028	-0.007	0.009	0.046	0.037	0.006	0.017	-0.027
-0.218	-0.307	-0.905	-0.275	-0.224	-0.935	0.220	-0.105	-0.017	-0.040	-0.002	0.036	0.006	0.003	0.006	-0.027
-0.172	-0.330	-0.889	-0.278	-0.219	-0.935	0.267	0.132	-0.056	0.009	-0.031	0.052	0.052	0.028	0.022	-0.025
-0.199	-0.311	-0.912	-0.280	-0.216	-0.935	0.214	0.126	-0.013	-0.016	-0.015	0.029	0.025	0.010	0.001	-0.034
-0.199	-0.303	-0.920	-0.282	-0.212	-0.936	0.195	0.095	-0.026	-0.015	-0.011	0.021	0.024	0.004	0.008	-0.024
-0.241	-0.323	-0.920	-0.277	-0.208	-0.938	0.251	-0.232	-0.010	-0.062	-0.035	0.024	0.018	0.024	0.007	-0.030
-0.168	-0.311	-0.901	-0.280	-0.203	-0.938	0.277	0.138	-0.035	0.014	-0.028	0.044	0.054	0.014	0.013	-0.024
-0.207	-0.299	-0.905	-0.278	-0.198	-0.940	0.238	-0.094	-0.015	-0.026	-0.020	0.041	0.016	0.004	0.010	-0.033
-0.164	-0.284	-0.901	-0.285	-0.193	-0.939	0.265	0.364	-0.055	0.023	-0.010	0.045	0.057	0.010	0.014	-0.018
-0.245	-0.284	-0.912	-0.282	-0.189	-0.941	0.266	-0.146	-0.013	-0.061	-0.015	0.035	0.024	0.009	0.003	-0.029
-0.164	-0.284	-0.909	-0.286	-0.184	-0.940	0.255	0.243	-0.045	0.024	-0.019	0.038	0.057	0.008	0.008	-0.023
-0.241	-0.284	-0.932	-0.286	-0.179	-0.941	0.279	-0.015	-0.023	-0.053	-0.024	0.016	0.021	0.006	0.015	-0.033
-0.187	-0.265	-0.920	-0.285	-0.174	-0.943	0.286	-0.017	-0.013	0.000	-0.010	0.029	0.033	0.025	0.003	-0.027
-0.237	-0.269	-0.940	-0.290	-0.169	-0.942	0.236	0.257	-0.013	-0.045	-0.018	0.008	0.018	0.019	0.022	-0.030
-0.218	-0.272	-0.924	-0.287	-0.166	-0.944	0.212	-0.163	0.053	-0.029	-0.026	0.026	0.001	0.014	0.005	-0.029
-0.187	-0.261	-0.920	-0.289	-0.161	-0.944	0.278	0.156	-0.016	0.004	-0.019	0.030	0.031	0.024	0.001	-0.027
-0.233	-0.241	-0.920	-0.290	-0.157	-0.944	0.241	0.063	0.009	-0.041	-0.004	0.030	0.016	0.042	0.001	-0.027
-0.183	-0.234	-0.916	-0.290	-0.154	-0.945	0.184	-0.011	0.000	0.008	0.001	0.035	0.034	0.048	0.004	-0.021
-0.241	-0.214	-0.948	-0.292	-0.150	-0.944	0.189	0.137	-0.041	-0.047	0.016	0.003	0.024	0.065	0.027	-0.023
-0.199	-0.214	-0.956	-0.293	-0.147	-0.945	0.186	0.023	-0.028	-0.004	0.013	-0.005	0.017	0.063	0.035	-0.028
-0.207	-0.226	-0.928	-0.292	-0.143	-0.946	0.168	-0.042	-0.032	-0.013	-0.002	0.024	0.009	0.049	0.007	-0.023
-0.268	-0.245	-0.936	-0.296	-0.139	-0.945	0.214	0.213	-0.051	-0.070	-0.025	0.015	0.053	0.027	0.015	-0.013
-0.157	-0.234	-0.909	-0.290	-0.136	-0.947	0.187	-0.260	0.031	0.036	-0.017	0.045	0.057	0.037	0.013	-0.012
-0.180	-0.222	-0.920	-0.297	-0.132	-0.946	0.221	0.373	-0.017	0.020	-0.009	0.031	0.033	0.046	0.002	-0.018
-0.180	-0.222	-0.920	-0.294	-0.129	-0.947	0.187	-0.132	0.014	0.017	-0.012	0.033	0.032	0.044	0.003	-0.011
-0.241	-0.203	-0.932	-0.293	-0.126	-0.948	0.188	-0.052	-0.034	-0.046	0.004	0.022	0.031	0.062	0.007	-0.028
-0.233	-0.214	-0.940	-0.295	-0.122	-0.948	0.195	0.090	-0.040	-0.036	-0.012	0.014	0.023	0.049	0.014	-0.023
-0.264	-0.203	-0.960	-0.291	-0.120	-0.949	0.145	-0.230	0.012	-0.072	-0.002	-0.004	0.055	0.059	0.033	-0.039
-0.153	-0.214	-0.924	-0.295	-0.117	-0.948	0.162	0.269	-0.043	0.045	-0.017	0.030	0.056	0.045	0.003	-0.027
-0.272	-0.203	-0.952	-0.292	-0.114	-0.950	0.130	-0.166	0.004	-0.078	-0.008	0.004	0.063	0.055	0.025	-0.023
-0.180	-0.226	-0.936	-0.296	-0.112	-0.949	0.161	0.209	-0.040	0.018	-0.034	0.019	0.029	0.030	0.009	-0.016
-0.218	-0.187	-0.952	-0.296	-0.110	-0.949	0.110	0.017	-0.008	-0.020	0.003	0.003	0.009	0.067	0.025	-0.022
-0.226	-0.176	-0.940	-0.295	-0.108	-0.949	0.116	-0.030	-0.015	-0.028	0.013	0.016	0.016	0.078	0.014	-0.016
-0.195	-0.187	-0.948	-0.299	-0.106	-0.949	0.093	0.186	-0.042	0.006	-0.001	0.007	0.015	0.066	0.022	-0.024
-0.249	-0.187	-0.956	-0.300	-0.104	-0.948	0.100	0.052	-0.051	-0.047	-0.003	-0.001	0.038	0.064	0.031	-0.027
-0.226	-0.195	-0.932	-0.299	-0.101	-0.949	0.159	0.005	-0.036	-0.024	-0.013	0.023	0.014	0.055	0.008	-0.024
-0.233	-0.207	-0.940	-0.300	-0.098	-0.949	0.162	0.008	-0.046	-0.032	-0.028	0.015	0.020	0.042	0.017	-0.035
-0.214	-0.180	-0.944	-0.301	-0.095	-0.949	0.143	0.105	-0.043	-0.011	-0.003	0.011	0.000	0.068	0.022	-0.033
-0.260	-0.180	-0.956	-0.300	-0.093	-0.949	0.126	-0.059	-0.042	-0.058	-0.006	-0.000	0.044	0.066	0.035	-0.032
-0.237	-0.180	-0.952	-0.303	-0.090	-0.949	0.123	0.146	-0.047	-0.032	-0.008	0.003	0.019	0.065	0.032	-0.026
-0.233	-0.184	-0.952	-0.302	-0.088	-0.949	0.142	-0.060	-0.014	-0.030	-0.015	0.004	0.014	0.059	0.033	-0.036
-0.203	-0.180	-0.940	-0.305	-0.085	-0.949	0.133	0.166	-0.040	0.004	-0.013	0.015	0.018	0.061	0.021	-0.020
-0.280	-0.172	-0.964	-0.304	-0.082	-0.949	0.169	-0.002	-0.030	-0.073	-0.009	-0.008	0.058	0.067	0.045	-0.027
-0.172	-0.164	-0.940	-0.302	-0.079	-0.950	0.163	-0.124	-0.007	0.032	-0.004	0.016	0.051	0.073	0.021	-0.014
-0.272	-0.153	-0.952	-0.304	-0.077	-0.950	0.143	0.115	-0.056	-0.066	0.005	0.004	0.048	0.082	0.033	-0.021
-0.164	-0.164	-0.952	-0.302	-0.074	-0.950	0.132	-0.077	-0.015	0.040	-0.009	0.005	0.061	0.069	0.033	-0.012
-0.249	-0.160	-0.960	-0.305	-0.072	-0.950	0.114	0.167	-0.046	-0.042	-0.007	-0.004	0.023	0.071	0.040	-0.020
-0.218	-0.137	-0.932	-0.303	-0.071	-0.951	0.084	-0.131	-0.016	-0.014	0.015	0.025	0.008	0.093	0.012	-0.016
-0.222	-0.153	-0.960	-0.303	-0.069	-0.950	0.087	0.047	-0.045	-0.017	-0.002	-0.003	0.005	0.076	0.039	-0.030
-0.253	-0.145	-0.964	-0.303	-0.067	-0.951	0.129	0.010	-0.035	-0.047	0.003	-0.007	0.026	0.082	0.043	-0.035
-0.245	-0.149	-0.952	-0.303	-0.065	-0.951	0.108	0.011	-0.040	-0.040	-0.003	0.005	0.018	0.076	0.031	-0.041
-0.268	-0.156	-0.964	-0.300	-0.062	-0.952	0.113	-0.178	-0.036	-0.066	-0.013	-0.005	0.041	0.067	0.042	-0.044
-0.268	-0.156	-0.964	-0.305	-0.060	-0.950	0.099	0.260	-0.072	-0.061	-0.015	-0.007	0.041	0.066	0.041	-0.044
-0.233	-0.145	-0.952	-0.307	-0.059	-0.950	0.072	0.092	-0.050	-0.025	-0.005	0.005	0.006	0.076	0.029	-0.044
-0.253	-0.160	-0.944	-0.305	-0.058	-0.950	0.044	-0.047	-0.030	-0.045	-0.021	0.013	0.025	0.059	0.020	-0.034
-0.245	-0.164	-0.948	-0.306	-0.057	-0.950	0.076	0.025	-0.027	-0.037	-0.026	0.009	0.017	0.053	0.024	-0.032
-0.214	-0.126	-0.952	-0.306	-0.056	-0.950	0.071	0.022	-0.036	-0.006	0.011	0.005	0.015	0.090	0.027	-0.032
-0.249	-0.114	-0.944	-0.305	-0.055	-0.951	0.055	-0.035	-0.025	-0.042	0.022	0.013	0.019	0.100	0.019	-0.031
-0.237	-0.137	-0.952	-0.307	-0.053	-0.950	0.070	0.088	-0.047	-0.029	-0.003	0.005	0.007	0.075	0.026	-0.028
-0.253	-0.141	-0.956	-0.308	-0.052	-0.950	0.080	0.066	-0.057	-0.043	-0.008	0.001	0.023	0.070	0.029	-0.037
-0.241	-0.126	-0.972	-0.309	-0.050	-0.950	0.065	0.077	-0.037	-0.030	0.006	-0.015	0.011	0.084	0.044	-0.028
-0.264	-0.126	-0.956	-0.305	-0.049	-0.951	0.060	-0.201	-0.024	-0.057	0.005	0.002	0.034	0.082	0.028	-0.029
-0.203	-0.137	-0.944	-0.308	-0.048	-0.950	0.060	0.176	-0.039	0.007	-0.007	0.013	0.028	0.069	0.015	-0.020
-0.233	-0.129	-0.936	-0.308	-0.047	-0.950	0.053	-0.027	-0.013	-0.024	-0.001	0.022	0.003	0.075	0.007	-0.021
-0.207	-0.118	-0.964	-0.308	-0.047	-0.950	0.045	0.039	-0.029	0.003	0.010	-0.006	0.024	0.086	0.034	-0.016
-0.233	-0.114	-0.932	-0.309	-0.045	-0.950	0.068	0.057	-0.037	-0.022	0.013	0.026	0.002	0.088	0.002	-0.019
-0.245	-0.141	-0.968	-0.307	-0.044	-0.951	0.062	-0.083	-0.002	-0.036	-0.015	-0.009	0.013	0.060	0.037	-0.023
-0.226	-0.145	-0.952	-0.312	-0.043	-0.949	0.085	0.263	-0.034	-0.011	-0.020	0.005	0.007	0.055	0.021	-0.018
-0.264	-0.126	-0.964	-0.308	-0.042	-0.951	0.060	-0.230	0.013	-0.054	-0.002	-0.005	0.032	0.073	0.032	-0.022
-0.172	-0.118	-0.928	-0.310	-0.041	-0.950	0.064	0.132	-0.036	0.041	0.005	0.030	0.061	0.080	0.004	-0.020
-0.268	-0.122	-0.964	-0.310	-0.041	-0.950	0.013	-0.005	0.003	-0.055	0.001	-0.005	0.034	0.074	0.031	-0.022
-0.237	-0.133	-0.964	-0.311	-0.040	-0.949	0.037	0.112	-0.021	-0.021	-0.012	-0.005	0.003	0.061	0.031	-0.017
-0.233	-0.126	-0.948	-0.309	-0.040	-0.950	0.045	-0.121	-0.014	-0.019	-0.005	0.011	0.001	0.068	0.015	-0.026
-0.249	-0.114	-0.968	-0.313	-0.039	-0.949	0.036	0.213	-0.036	-0.030	0.006	-0.009	0.014	0.078	0.034	-0.022
-0.230	-0.133	-0.940	-0.309	-0.039	-0.950	0.013	-0.167	0.015	-0.014	-0.013	0.020	0.005	0.058	0.006	-0.022
-0.245	-0.114	-0.956	-0.310	-0.038	-0.950	0.055	0.051	-0.022	-0.028	0.006	0.005	0.009	0.076	0.022	-0.023
-0.241	-0.129	-0.972	-0.310	-0.037	-0.950	0.058	0.017	-0.004	-0.024	-0.010	-0.011	0.005	0.060	0.038	-0.019
-0.245	-0.149	-0.960	-0.310	-0.036	-0.950	0.106	0.018	0.015	-0.028	-0.031	0.002	0.008	0.040	0.026	-0.018
-0.218	-0.184	-0.944	-0.316	-0.032	-0.948	0.200	0.313	-0.007	0.005	-0.069	0.016	0.019	0.004	0.010	-0.020
-0.237	-0.075	-0.956	-0.316	-0.029	-0.948	0.172	0.028	0.014	-0.015	0.036	0.005	0.001	0.111	0.021	-0.023
-0.260	-0.075	-0.964	-0.314	-0.027	-0.949	0.128	-0.120	0.017	-0.041	0.034	-0.001	0.022	0.110	0.029	-0.019
-0.268	-0.102	-0.995	-0.313	-0.026	-0.949	0.074	-0.036	-0.001	-0.050	0.006	-0.032	0.029	0.082	0.060	-0.020
-0.230	-0.110	-0.975	-0.315	-0.026	-0.949	0.015	0.094	-0.018	-0.010	-0.002	-0.012	0.010	0.074	0.040	-0.031
-0.233	-0.106	-0.968	-0.317	-0.026	-0.948	0.010	0.153	-0.018	-0.011	0.001	-0.005	0.007	0.077	0.032	-0.030
-0.287	-0.098	-0.948	-0.316	-0.026	-0.948	0.001	-0.059	-0.008	-0.067	0.009	0.016	0.047	0.083	0.012	-0.028
-0.249	-0.095	-0.936	-0.315	-0.027	-0.949	-0.027	-0.047	-0.003	-0.030	0.014	0.028	0.008	0.086	0.000	-0.029
-0.233	-0.098	-0.944	-0.313	-0.027	-0.949	-0.036	-0.082	-0.007	-0.016	0.010	0.021	0.008	0.082	0.008	-0.033
-0.222	-0.110	-0.944	-0.314	-0.028	-0.949	-0.042	0.074	-0.006	-0.004	-0.000	0.021	0.020	0.069	0.008	-0.022
-0.245	-0.133	-0.952	-0.313	-0.029	-0.949	-0.006	-0.050	0.005	-0.028	-0.023	0.013	0.003	0.045	0.016	-0.019
-0.218	-0.137	-0.948	-0.312	-0.029	-0.950	0.043	-0.044	0.019	-0.002	-0.027	0.018	0.024	0.040	0.012	-0.015
-0.237	-0.126	-0.964	-0.310	-0.028	-0.950	0.061	-0.082	0.049	-0.024	-0.016	0.002	0.006	0.051	0.027	-0.012
-0.214	-0.102	-0.960	-0.311	-0.027	-0.950	0.092	0.045	0.012	0.000	0.005	0.006	0.029	0.073	0.023	-0.011
-0.203	-0.102	-0.948	-0.309	-0.025	-0.951	0.087	-0.071	0.030	0.010	0.004	0.018	0.041	0.072	0.011	-0.011
-0.233	-0.106	-0.952	-0.310	-0.025	-0.951	0.063	0.028	0.032	-0.020	-0.000	0.014	0.011	0.068	0.015	-0.016
-0.226	-0.110	-0.960	-0.312	-0.024	-0.950	0.055	0.138	0.027	-0.010	-0.005	0.006	0.019	0.063	0.022	-0.019
-0.264	-0.110	-0.956	-0.311	-0.023	-0.950	0.067	-0.026	0.021	-0.049	-0.006	0.010	0.019	0.062	0.018	-0.023
-0.226	-0.114	-0.948	-0.312	-0.022	-0.950	0.050	0.062	0.004	-0.010	-0.010	0.017	0.020	0.057	0.010	-0.027
-0.230	-0.102	-0.952	-0.314	-0.022	-0.949	0.010	0.123	-0.002	-0.012	0.001	0.013	0.016	0.068	0.014	-0.026
-0.260	-0.110	-0.952	-0.314	-0.023	-0.949	0.009	0.006	0.008	-0.042	-0.006	0.012	0.014	0.059	0.014	-0.018
-0.226	-0.102	-0.956	-0.316	-0.023	-0.948	-0.020	0.102	0.007	-0.006	0.002	0.008	0.021	0.066	0.018	-0.020
-0.218	-0.106	-0.936	-0.316	-0.024	-0.949	-0.003	-0.011	0.007	0.002	-0.001	0.027	0.029	0.061	0.002	-0.023
-0.253	-0.114	-0.956	-0.320	-0.024	-0.947	-0.006	0.227	-0.015	-0.029	-0.009	0.006	0.005	0.053	0.018	-0.019
-0.241	-0.122	-0.936	-0.317	-0.024	-0.948	0.014	-0.125	0.023	-0.020	-0.016	0.026	0.007	0.044	0.002	-0.020
-0.241	-0.095	-0.944	-0.319	-0.025	-0.948	-0.003	0.082	0.026	-0.019	0.012	0.018	0.008	0.070	0.006	-0.020
-0.233	-0.098	-0.960	-0.317	-0.025	-0.948	-0.022	-0.052	0.045	-0.012	0.009	0.002	0.016	0.065	0.021	-0.017
-0.233	-0.106	-0.956	-0.319	-0.026	-0.947	-0.011	0.113	0.034	-0.010	0.002	0.006	0.016	0.056	0.017	-0.017
-0.233	-0.106	-0.956	-0.319	-0.027	-0.947	-0.015	0.023	0.069	-0.010	0.003	0.005	0.017	0.055	0.017	-0.010
-0.253	-0.122	-0.968	-0.318	-0.028	-0.948	-0.012	-0.079	0.090	-0.031	-0.012	-0.006	0.002	0.038	0.029	-0.005
-0.207	-0.122	-0.944	-0.319	-0.029	-0.947	-0.001	0.080	0.047	0.016	-0.011	0.017	0.045	0.037	0.005	-0.007
-0.207	-0.126	-0.956	-0.321	-0.029	-0.947	0.037	0.154	0.034	0.019	-0.015	0.004	0.045	0.032	0.017	-0.004
-0.257	-0.110	-0.972	-0.321	-0.029	-0.947	0.008	-0.028	0.040	-0.032	0.001	-0.012	0.004	0.047	0.033	0.003
-0.214	-0.106	-0.948	-0.322	-0.030	-0.946	-0.027	0.112	0.040	0.013	0.006	0.011	0.038	0.050	0.009	-0.003
-0.222	-0.122	-0.956	-0.324	-0.031	-0.946	-0.012	0.094	0.036	0.007	-0.009	0.003	0.031	0.033	0.017	-0.007
-0.245	-0.118	-0.952	-0.324	-0.032	-0.946	-0.032	0.016	0.041	-0.017	-0.004	0.006	0.008	0.036	0.014	-0.007
-0.230	-0.129	-0.940	-0.326	-0.033	-0.945	-0.022	0.143	0.041	0.001	-0.015	0.017	0.024	0.024	0.002	-0.012
-0.260	-0.133	-0.948	-0.328	-0.034	-0.944	-0.011	0.088	0.056	-0.028	-0.018	0.009	0.006	0.019	0.010	-0.010
-0.241	-0.145	-0.932	-0.328	-0.034	-0.944	0.007	0.031	0.055	-0.008	-0.029	0.024	0.014	0.006	0.006	-0.013
-0.218	-0.122	-0.952	-0.332	-0.035	-0.943	-0.000	0.225	0.024	0.019	-0.005	0.003	0.037	0.028	0.014	-0.010
-0.276	-0.122	-0.960	-0.331	-0.036	-0.943	-0.019	-0.063	0.056	-0.040	-0.004	-0.005	0.020	0.027	0.022	-0.008
-0.218	-0.133	-0.936	-0.332	-0.036	-0.942	0.009	0.114	0.044	0.020	-0.015	0.018	0.038	0.015	0.001	-0.008
-0.253	-0.133	-0.944	-0.332	-0.037	-0.943	0.004	0.001	0.061	-0.015	-0.015	0.010	0.004	0.014	0.007	-0.012
-0.260	-0.122	-0.956	-0.336	-0.037	-0.941	-0.006	0.199	0.051	-0.019	-0.002	-0.003	0.003	0.024	0.018	-0.009
-0.241	-0.126	-0.948	-0.337	-0.038	-0.941	0.011	0.066	0.067	0.001	-0.006	0.004	0.017	0.020	0.011	-0.012
-0.264	-0.122	-0.952	-0.336	-0.039	-0.941	-0.008	-0.016	0.077	-0.023	-0.001	0.000	0.005	0.023	0.015	-0.008
-0.245	-0.110	-0.940	-0.337	-0.040	-0.941	-0.005	0.049	0.062	-0.003	0.012	0.012	0.015	0.033	0.003	-0.009
-0.233	-0.129	-0.936	-0.337	-0.040	-0.941	-0.008	0.035	0.061	0.009	-0.007	0.015	0.026	0.013	0.001	-0.007
-0.264	-0.129	-0.944	-0.340	-0.042	-0.940	-0.042	0.155	0.054	-0.019	-0.005	0.006	0.004	0.012	0.007	-0.002
-0.233	-0.133	-0.932	-0.341	-0.043	-0.939	-0.025	0.090	0.037	0.014	-0.008	0.017	0.027	0.007	0.005	-0.002
-0.237	-0.126	-0.940	-0.342	-0.044	-0.939	-0.032	0.088	0.034	0.011	0.001	0.009	0.024	0.014	0.003	-0.002
-0.257	-0.137	-0.956	-0.341	-0.045	-0.939	-0.050	-0.064	0.057	-0.009	-0.010	-0.007	0.005	0.002	0.019	0.003
-0.245	-0.122	-0.936	-0.346	-0.046	-0.937	-0.019	0.274	0.023	0.007	0.007	0.011	0.018	0.017	0.000	0.002
-0.249	-0.126	-0.944	-0.346	-0.048	-0.937	-0.040	0.046	0.057	0.004	0.004	0.002	0.014	0.012	0.008	0.001
-0.245	-0.133	-0.936	-0.346	-0.049	-0.937	-0.045	0.016	0.063	0.008	-0.002	0.010	0.019	0.004	0.000	0.002
-0.257	-0.133	-0.944	-0.349	-0.050	-0.936	-0.019	0.171	0.048	-0.001	-0.001	0.001	0.008	0.003	0.008	0.004
-0.257	-0.133	-0.944	-0.349	-0.052	-0.936	-0.057	0.018	0.056	-0.000	0.001	0.001	0.008	0.003	0.008	0.000
-0.249	-0.129	-0.956	-0.351	-0.053	-0.935	-0.041	0.135	0.031	0.010	0.006	-0.012	0.017	0.006	0.020	0.005
-0.276	-0.137	-0.952	-0.350	-0.055	-0.935	-0.069	-0.034	0.053	-0.018	-0.000	-0.008	0.010	0.002	0.016	0.003
-0.230	-0.153	-0.932	-0.355	-0.056	-0.933	-0.054	0.238	0.013	0.033	-0.014	0.010	0.037	0.018	0.004	0.006
-0.276	-0.156	-0.948	-0.354	-0.058	-0.933	-0.056	0.006	0.031	-0.014	-0.017	-0.006	0.009	0.022	0.012	-0.001
-0.249	-0.141	-0.932	-0.357	-0.059	-0.932	-0.056	0.172	0.031	0.016	0.000	0.008	0.019	0.007	0.004	0.004
-0.287	-0.133	-0.944	-0.357	-0.061	-0.932	-0.061	0.020	0.055	-0.022	0.010	-0.004	0.019	0.000	0.007	0.001
-0.257	-0.149	-0.932	-0.359	-0.063	-0.931	-0.065	0.121	0.049	0.011	-0.004	0.007	0.012	0.016	0.005	-0.000
-0.257	-0.137	-0.940	-0.361	-0.065	-0.930	-0.063	0.125	0.031	0.013	0.010	-0.002	0.013	0.005	0.003	0.000
-0.287	-0.145	-0.936	-0.361	-0.067	-0.930	-0.082	0.017	0.038	-0.017	0.004	0.002	0.017	0.013	0.001	-0.002
-0.257	-0.153	-0.932	-0.365	-0.069	-0.928	-0.081	0.221	0.024	0.017	-0.002	0.004	0.015	0.021	0.005	-0.001
-0.307	-0.141	-0.952	-0.363	-0.071	-0.929	-0.095	-0.125	0.053	-0.035	0.012	-0.015	0.034	0.010	0.015	-0.004
-0.257	-0.160	-0.924	-0.365	-0.074	-0.928	-0.110	0.137	0.036	0.017	-0.005	0.011	0.016	0.030	0.012	0.004
-0.276	-0.160	-0.940	-0.364	-0.076	-0.928	-0.102	-0.043	0.047	-0.003	-0.002	-0.004	0.002	0.031	0.004	-0.000
-0.253	-0.160	-0.936	-0.367	-0.078	-0.927	-0.095	0.173	0.024	0.023	0.000	-0.002	0.021	0.032	0.001	0.011
-0.287	-0.160	-0.940	-0.368	-0.081	-0.926	-0.118	0.088	0.035	-0.010	0.003	-0.006	0.013	0.032	0.005	0.007
-0.245	-0.172	-0.928	-0.368	-0.083	-0.926	-0.096	0.024	0.027	0.032	-0.007	0.005	0.029	0.044	0.007	0.011
-0.287	-0.164	-0.944	-0.369	-0.085	-0.926	-0.087	0.075	0.031	-0.009	0.003	-0.011	0.013	0.037	0.008	0.009
-0.264	-0.176	-0.932	-0.370	-0.087	-0.925	-0.082	0.078	0.021	0.016	-0.006	-0.000	0.010	0.050	0.005	0.011
-0.264	-0.160	-0.932	-0.371	-0.089	-0.924	-0.083	0.081	0.033	0.017	0.011	-0.001	0.010	0.035	0.006	0.006
-0.283	-0.172	-0.932	-0.373	-0.092	-0.923	-0.098	0.097	0.037	-0.001	0.002	-0.002	0.010	0.048	0.007	0.005
-0.280	-0.168	-0.932	-0.372	-0.094	-0.923	-0.128	-0.030	0.032	0.002	0.009	-0.002	0.006	0.045	0.008	0.003
-0.287	-0.191	-0.920	-0.373	-0.097	-0.923	-0.107	0.080	0.010	-0.004	-0.012	0.009	0.014	0.069	0.021	-0.002
-0.276	-0.176	-0.928	-0.373	-0.100	-0.923	-0.139	-0.009	0.026	0.007	0.007	0.001	0.004	0.054	0.014	0.000
-0.295	-0.184	-0.912	-0.378	-0.102	-0.920	-0.104	0.276	0.015	-0.007	0.001	0.015	0.023	0.063	0.032	-0.002
-0.268	-0.191	-0.916	-0.374	-0.105	-0.922	-0.117	-0.173	0.061	0.016	-0.003	0.012	0.003	0.071	0.029	0.003
-0.299	-0.180	-0.936	-0.377	-0.107	-0.920	-0.109	0.171	0.018	-0.012	0.011	-0.010	0.028	0.060	0.011	0.006
-0.272	-0.187	-0.932	-0.379	-0.109	-0.919	-0.094	0.122	0.013	0.017	0.005	-0.007	0.002	0.069	0.015	0.009
-0.272	-0.187	-0.932	-0.378	-0.112	-0.919	-0.115	-0.027	0.024	0.017	0.008	-0.007	0.002	0.070	0.016	0.008
-0.280	-0.211	-0.916	-0.379	-0.115	-0.918	-0.128	0.093	0.017	0.010	-0.013	0.008	0.010	0.094	0.033	0.008
-0.287	-0.222	-0.920	-0.380	-0.117	-0.917	-0.107	0.067	0.013	0.004	-0.022	0.003	0.017	0.107	0.030	0.004
-0.295	-0.222	-0.916	-0.382	-0.119	-0.917	-0.092	0.095	0.015	-0.002	-0.020	0.006	0.025	0.107	0.034	0.001
-0.303	-0.222	-0.932	-0.382	-0.121	-0.916	-0.073	0.063	0.040	-0.008	-0.018	-0.011	0.033	0.108	0.019	0.002
-0.287	-0.207	-0.912	-0.383	-0.123	-0.915	-0.060	0.057	0.032	0.008	-0.000	0.008	0.018	0.093	0.039	0.001
-0.283	-0.203	-0.920	-0.385	-0.123	-0.915	-0.009	0.092	0.019	0.013	0.004	-0.001	0.014	0.090	0.031	0.004
-0.299	-0.211	-0.905	-0.386	-0.123	-0.914	0.015	0.078	0.023	-0.001	-0.004	0.014	0.029	0.098	0.047	0.007
-0.283	-0.203	-0.920	-0.387	-0.124	-0.914	0.012	0.089	0.028	0.016	0.004	-0.002	0.014	0.091	0.032	0.010
-0.291	-0.211	-0.920	-0.387	-0.124	-0.914	0.017	0.032	0.023	0.008	-0.003	-0.002	0.022	0.099	0.032	0.008
-0.276	-0.207	-0.905	-0.389	-0.124	-0.913	0.022	0.098	0.017	0.025	0.001	0.013	0.006	0.096	0.047	0.014
-0.299	-0.211	-0.924	-0.389	-0.123	-0.913	0.055	0.009	0.019	0.002	-0.004	-0.007	0.029	0.100	0.027	0.013
-0.272	-0.218	-0.901	-0.389	-0.122	-0.913	0.070	0.064	0.020	0.030	-0.012	0.017	0.002	0.108	0.051	0.017
-0.287	-0.218	-0.905	-0.388	-0.121	-0.913	0.083	-0.030	0.033	0.014	-0.013	0.013	0.017	0.109	0.047	0.015
-0.272	-0.218	-0.909	-0.392	-0.120	-0.912	0.087	0.186	-0.009	0.033	-0.015	0.008	0.002	0.109	0.043	0.020
-0.303	-0.203	-0.936	-0.391	-0.119	-0.913	0.039	-0.014	-0.010	0.002	0.000	-0.020	0.032	0.094	0.015	0.016
-0.272	-0.211	-0.912	-0.393	-0.119	-0.912	0.051	0.122	-0.040	0.036	-0.008	0.003	0.001	0.103	0.039	0.015
-0.307	-0.211	-0.916	-0.393	-0.118	-0.912	0.012	0.019	-0.016	0.002	-0.009	-0.002	0.036	0.104	0.035	0.012
-0.299	-0.214	-0.905	-0.393	-0.118	-0.912	0.038	0.016	-0.001	0.010	-0.013	0.010	0.028	0.108	0.046	0.011
-0.295	-0.214	-0.901	-0.394	-0.117	-0.911	0.053	0.069	0.004	0.015	-0.013	0.013	0.024	0.108	0.050	0.006
-0.299	-0.211	-0.893	-0.394	-0.117	-0.912	0.061	0.001	0.013	0.012	-0.010	0.021	0.028	0.105	0.058	0.009
-0.299	-0.211	-0.909	-0.392	-0.115	-0.913	0.091	-0.106	-0.005	0.010	-0.012	0.006	0.028	0.106	0.042	0.009
-0.295	-0.199	-0.920	-0.394	-0.114	-0.912	0.062	0.131	-0.036	0.016	-0.001	-0.007	0.024	0.095	0.030	0.013
-0.307	-0.214	-0.920	-0.393	-0.113	-0.913	0.080	-0.055	-0.018	0.004	-0.018	-0.007	0.036	0.110	0.030	0.016
-0.280	-0.214	-0.912	-0.394	-0.112	-0.912	0.073	0.055	-0.004	0.032	-0.019	0.000	0.009	0.111	0.037	0.020
-0.287	-0.211	-0.909	-0.393	-0.110	-0.913	0.124	-0.041	0.006	0.023	-0.017	0.004	0.016	0.107	0.041	0.026
-0.276	-0.191	-0.909	-0.392	-0.107	-0.914	0.172	-0.026	0.001	0.034	-0.001	0.005	0.005	0.088	0.041	0.028
-0.264	-0.195	-0.909	-0.395	-0.104	-0.913	0.197	0.201	-0.015	0.049	-0.008	0.004	0.006	0.093	0.041	0.027
-0.299	-0.195	-0.924	-0.393	-0.100	-0.914	0.201	-0.096	-0.003	0.013	-0.011	-0.011	0.028	0.093	0.025	0.026
-0.295	-0.199	-0.936	-0.394	-0.096	-0.914	0.241	0.043	-0.020	0.018	-0.019	-0.022	0.025	0.097	0.013	0.028
-0.303	-0.203	-0.936	-0.393	-0.091	-0.915	0.276	-0.042	-0.001	0.010	-0.028	-0.022	0.032	0.102	0.013	0.024
-0.272	-0.172	-0.916	-0.394	-0.086	-0.915	0.297	0.068	-0.019	0.041	-0.002	-0.002	0.001	0.071	0.033	0.028
-0.283	-0.160	-0.912	-0.392	-0.080	-0.916	0.321	-0.049	-0.027	0.029	0.004	0.002	0.012	0.060	0.037	0.029
-0.272	-0.156	-0.912	-0.393	-0.075	-0.917	0.298	0.036	-0.026	0.041	0.002	0.003	0.001	0.056	0.037	0.029
-0.276	-0.160	-0.893	-0.394	-0.069	-0.916	0.315	0.092	-0.041	0.038	-0.007	0.022	0.005	0.060	0.056	0.025
-0.299	-0.172	-0.920	-0.394	-0.064	-0.917	0.290	0.013	-0.016	0.016	-0.024	-0.005	0.028	0.072	0.029	0.027
-0.299	-0.168	-0.936	-0.394	-0.058	-0.917	0.326	-0.026	-0.004	0.015	-0.025	-0.019	0.028	0.069	0.013	0.023
-0.280	-0.145	-0.924	-0.395	-0.052	-0.917	0.360	0.078	-0.033	0.035	-0.009	-0.008	0.009	0.046	0.025	0.022
-0.303	-0.126	-0.924	-0.396	-0.045	-0.917	0.345	0.067	-0.010	0.013	0.004	-0.008	0.032	0.027	0.025	0.025
-0.299	-0.122	-0.932	-0.396	-0.039	-0.918	0.345	0.016	0.002	0.018	0.003	-0.016	0.028	0.024	0.017	0.027
-0.287	-0.095	-0.928	-0.396	-0.034	-0.918	0.291	0.015	0.020	0.029	0.025	-0.012	0.016	0.003	0.021	0.025
-0.283	-0.095	-0.920	-0.396	-0.029	-0.918	0.307	0.025	0.019	0.033	0.020	-0.004	0.013	0.003	0.029	0.029
-0.287	-0.110	-0.916	-0.397	-0.023	-0.917	0.349	0.096	0.003	0.031	-0.001	-0.001	0.017	0.013	0.032	0.030
-0.287	-0.106	-0.932	-0.399	-0.017	-0.917	0.337	0.092	-0.005	0.032	-0.003	-0.017	0.017	0.009	0.017	0.027
-0.303	-0.102	-0.932	-0.401	-0.011	-0.916	0.330	0.122	-0.030	0.019	-0.005	-0.018	0.032	0.006	0.017	0.023
-0.307	-0.091	-0.920	-0.401	-0.006	-0.916	0.280	0.010	-0.027	0.015	0.001	-0.005	0.036	0.006	0.028	0.025
-0.307	-0.083	-0.909	-0.402	-0.002	-0.916	0.232	0.074	-0.021	0.016	0.004	0.006	0.036	0.013	0.040	0.022
-0.276	-0.071	-0.901	-0.404	0.002	-0.915	0.207	0.112	-0.029	0.048	0.012	0.013	0.005	0.024	0.048	0.021
-0.295	-0.060	-0.893	-0.405	0.005	-0.914	0.168	0.086	0.004	0.030	0.020	0.021	0.024	0.036	0.055	0.024
-0.307	-0.075	-0.909	-0.406	0.008	-0.914	0.200	0.067	-0.001	0.020	0.001	0.004	0.036	0.020	0.040	0.025
-0.291	-0.075	-0.905	-0.407	0.011	-0.913	0.167	0.082	-0.009	0.036	-0.001	0.008	0.020	0.020	0.044	0.021
-0.310	-0.079	-0.912	-0.409	0.014	-0.913	0.138	0.095	-0.012	0.018	-0.007	-0.001	0.040	0.016	0.036	0.021
-0.307	-0.064	-0.912	-0.410	0.015	-0.912	0.090	0.098	-0.022	0.023	0.007	-0.002	0.036	0.031	0.036	0.022
-0.307	-0.044	-0.901	-0.411	0.016	-0.912	0.044	0.062	-0.023	0.024	0.026	0.010	0.036	0.050	0.047	0.024
-0.307	-0.044	-0.901	-0.412	0.017	-0.911	0.048	0.081	-0.030	0.025	0.025	0.009	0.036	0.050	0.048	0.025
-0.283	-0.037	-0.893	-0.415	0.018	-0.910	0.049	0.179	-0.028	0.051	0.032	0.016	0.012	0.057	0.055	0.026
-0.310	-0.037	-0.912	-0.416	0.019	-0.909	0.072	0.044	-0.000	0.025	0.031	-0.003	0.039	0.057	0.036	0.025
-0.310	-0.033	-0.916	-0.418	0.020	-0.908	0.073	0.153	-0.005	0.027	0.033	-0.008	0.039	0.061	0.032	0.024
-0.330	-0.037	-0.924	-0.419	0.021	-0.908	0.046	0.049	-0.001	0.008	0.029	-0.016	0.058	0.057	0.024	0.016
-0.326	-0.029	-0.912	-0.420	0.021	-0.907	-0.013	0.063	-0.007	0.013	0.037	-0.004	0.054	0.064	0.036	0.015
-0.330	-0.048	-0.897	-0.421	0.019	-0.907	-0.067	0.060	-0.013	0.009	0.019	0.011	0.059	0.045	0.051	0.009
-0.326	-0.048	-0.912	-0.422	0.018	-0.906	-0.056	0.086	-0.016	0.014	0.020	-0.005	0.055	0.045	0.036	0.011
-0.337	-0.052	-0.893	-0.423	0.017	-0.906	-0.037	0.055	-0.018	0.003	0.017	0.015	0.066	0.041	0.055	0.013
-0.318	-0.029	-0.916	-0.423	0.017	-0.906	-0.020	0.059	-0.025	0.023	0.040	-0.009	0.047	0.064	0.032	0.020
-0.322	-0.033	-0.920	-0.424	0.017	-0.906	0.010	0.035	-0.035	0.020	0.036	-0.013	0.051	0.060	0.028	0.020
-0.307	-0.029	-0.924	-0.427	0.018	-0.904	0.004	0.187	-0.066	0.038	0.040	-0.018	0.036	0.064	0.024	0.024
-0.333	-0.048	-0.924	-0.426	0.018	-0.904	-0.009	-0.006	-0.059	0.011	0.020	-0.017	0.062	0.044	0.024	0.020
-0.333	-0.044	-0.920	-0.429	0.018	-0.903	-0.035	0.154	-0.066	0.014	0.024	-0.015	0.063	0.048	0.028	0.017
-0.349	-0.064	-0.912	-0.429	0.017	-0.903	-0.052	-0.003	-0.053	-0.002	0.006	-0.007	0.078	0.028	0.036	0.014
-0.341	-0.068	-0.912	-0.428	0.017	-0.903	-0.046	-0.001	-0.074	0.006	0.002	-0.007	0.070	0.025	0.036	0.015
-0.322	-0.071	-0.909	-0.431	0.017	-0.902	-0.027	0.145	-0.078	0.027	-0.002	-0.004	0.051	0.021	0.040	0.019
-0.326	-0.079	-0.905	-0.432	0.017	-0.902	-0.012	0.059	-0.076	0.024	-0.010	-0.001	0.055	0.013	0.044	0.017
-0.326	-0.083	-0.936	-0.436	0.017	-0.900	0.002	0.249	-0.096	0.028	-0.014	-0.034	0.055	0.009	0.012	0.022
-0.384	-0.083	-0.960	-0.437	0.018	-0.899	-0.017	0.071	-0.092	-0.029	-0.015	-0.059	0.112	0.009	0.011	0.022
-0.341	-0.091	-0.952	-0.438	0.018	-0.899	-0.003	0.098	-0.096	0.015	-0.023	-0.052	0.070	0.001	0.003	0.026
-0.357	-0.091	-0.968	-0.441	0.019	-0.898	0.049	0.149	-0.072	0.002	-0.024	-0.069	0.086	0.001	0.019	0.034
-0.345	-0.095	-0.979	-0.443	0.022	-0.896	0.111	0.137	-0.078	0.016	-0.031	-0.082	0.074	0.003	0.031	0.059
-0.314	-0.102	-0.991	-0.448	0.024	-0.894	0.108	0.318	-0.131	0.051	-0.041	-0.097	0.043	0.011	0.043	0.074
-0.291	-0.091	-1.011	-0.457	0.027	-0.889	0.050	0.552	-0.205	0.084	-0.032	-0.121	0.021	0.001	0.062	0.079
-0.318	-0.087	-1.027	-0.465	0.028	-0.885	-0.017	0.508	-0.248	0.065	-0.030	-0.142	0.048	0.004	0.078	0.061
-0.395	-0.087	-1.042	-0.473	0.030	-0.881	0.005	0.453	-0.250	-0.004	-0.033	-0.161	0.124	0.004	0.094	0.036
-0.464	-0.075	-0.924	-0.477	0.033	-0.878	0.068	0.235	-0.182	-0.070	-0.024	-0.046	0.194	0.016	0.024	0.012
-0.464	-0.075	-0.924	-0.478	0.036	-0.878	0.108	0.080	-0.111	-0.068	-0.026	-0.046	0.194	0.016	0.024	0.001
-0.368	-0.044	-0.798	-0.480	0.038	-0.876	0.137	0.123	-0.033	0.030	0.002	0.078	0.098	0.047	0.151	0.002
-0.330	-0.006	-0.830	-0.483	0.041	-0.875	0.144	0.174	-0.024	0.071	0.038	0.045	0.060	0.085	0.119	0.029
-0.345	0.006	-0.877	-0.485	0.045	-0.873	0.208	0.167	-0.056	0.058	0.046	-0.004	0.075	0.097	0.072	0.064
-0.330	-0.013	-0.916	-0.487	0.050	-0.872	0.264	0.135	-0.076	0.076	0.021	-0.045	0.060	0.078	0.032	0.099
-0.291	-0.010	-0.932	-0.490	0.056	-0.870	0.324	0.183	-0.039	0.117	0.019	-0.062	0.022	0.082	0.017	0.130
-0.264	-0.021	-0.995	-0.492	0.061	-0.869	0.346	0.144	0.008	0.146	0.002	-0.127	0.005	0.070	0.046	0.167
-0.260	-0.021	-1.062	-0.492	0.065	-0.868	0.264	0.039	0.026	0.150	-0.002	-0.194	0.009	0.070	0.113	0.200
-0.237	-0.017	-1.113	-0.492	0.068	-0.868	0.172	0.051	-0.018	0.173	-0.001	-0.246	0.032	0.074	0.165	0.231
-0.241	0.025	-1.157	-0.488	0.070	-0.870	0.114	-0.126	-0.023	0.166	0.040	-0.287	0.028	0.116	0.208	0.261
-0.195	0.052	-1.161	-0.484	0.074	-0.872	0.195	-0.189	-0.043	0.207	0.063	-0.289	0.074	0.143	0.212	0.293
-0.145	0.052	-1.157	-0.478	0.079	-0.875	0.252	-0.271	-0.103	0.252	0.058	-0.282	0.124	0.143	0.208	0.318
-0.110	0.029	-1.184	-0.472	0.084	-0.878	0.207	-0.264	-0.124	0.280	0.030	-0.307	0.158	0.120	0.235	0.342
-0.110	0.006	-1.228	-0.464	0.087	-0.882	0.114	-0.393	-0.126	0.272	0.004	-0.346	0.158	0.097	0.279	0.356
-0.114	0.014	-1.263	-0.457	0.087	-0.885	-0.036	-0.287	-0.114	0.261	0.011	-0.378	0.154	0.105	0.314	0.346
-0.103	0.029	-1.236	-0.449	0.086	-0.889	-0.089	-0.350	-0.090	0.265	0.027	-0.346	0.165	0.121	0.286	0.330
-0.180	0.056	-1.224	-0.441	0.085	-0.894	-0.111	-0.412	-0.080	0.179	0.056	-0.330	0.088	0.148	0.275	0.292
-0.133	0.068	-1.141	-0.434	0.083	-0.897	-0.175	-0.299	-0.129	0.219	0.069	-0.244	0.134	0.159	0.192	0.251
-0.237	0.060	-1.125	-0.426	0.079	-0.901	-0.264	-0.403	-0.107	0.107	0.066	-0.223	0.030	0.152	0.176	0.205
-0.226	0.052	-1.098	-0.417	0.075	-0.906	-0.276	-0.436	-0.111	0.109	0.062	-0.191	0.042	0.144	0.148	0.181
-0.245	0.044	-1.074	-0.409	0.070	-0.910	-0.296	-0.442	-0.147	0.081	0.059	-0.163	0.023	0.136	0.125	0.159
-0.195	0.052	-1.039	-0.400	0.065	-0.914	-0.346	-0.442	-0.177	0.122	0.072	-0.124	0.072	0.144	0.089	0.148
-0.164	0.006	-1.031	-0.393	0.060	-0.918	-0.356	-0.321	-0.191	0.146	0.030	-0.112	0.103	0.097	0.081	0.130
-0.207	-0.021	-1.019	-0.382	0.056	-0.923	-0.308	-0.553	-0.160	0.093	0.008	-0.096	0.060	0.070	0.069	0.121
-0.249	-0.013	-1.027	-0.378	0.052	-0.924	-0.239	-0.157	-0.177	0.047	0.019	-0.102	0.018	0.078	0.077	0.107
-0.226	-0.017	-0.999	-0.372	0.051	-0.927	-0.121	-0.330	-0.180	0.064	0.016	-0.072	0.041	0.074	0.049	0.081
-0.222	-0.002	-1.011	-0.369	0.053	-0.928	0.009	-0.113	-0.238	0.065	0.030	-0.082	0.044	0.090	0.061	0.058
-0.249	-0.029	-0.960	-0.363	0.054	-0.930	0.015	-0.297	-0.170	0.032	0.002	-0.029	0.017	0.063	0.010	0.041
-0.268	-0.037	-0.928	-0.359	0.058	-0.932	0.127	-0.186	-0.167	0.009	-0.009	0.004	0.002	0.056	0.022	0.024
-0.283	-0.021	-0.944	-0.352	0.060	-0.934	0.126	-0.350	-0.106	-0.013	0.003	-0.010	0.018	0.071	0.006	0.003
-0.272	-0.044	-0.936	-0.348	0.064	-0.935	0.195	-0.202	-0.107	-0.006	-0.024	-0.001	0.006	0.048	0.014	-0.004
-0.280	-0.056	-0.940	-0.343	0.069	-0.937	0.201	-0.275	-0.090	-0.019	-0.040	-0.003	0.014	0.036	0.010	-0.009
-0.253	-0.021	-0.936	-0.339	0.072	-0.938	0.182	-0.191	-0.053	0.004	-0.009	0.002	0.013	0.071	0.014	-0.005
-0.264	-0.017	-0.928	-0.334	0.073	-0.940	0.090	-0.250	0.064	-0.012	-0.006	0.012	0.001	0.075	0.022	-0.008
-0.233	0.002	-0.924	-0.329	0.074	-0.942	0.092	-0.270	0.054	0.013	0.012	0.017	0.032	0.095	0.026	-0.006
-0.264	0.002	-0.952	-0.322	0.073	-0.944	-0.001	-0.363	0.109	-0.024	0.013	-0.008	0.001	0.095	0.002	-0.014
-0.237	0.014	-0.924	-0.322	0.072	-0.944	-0.031	0.003	0.075	0.002	0.025	0.020	0.027	0.107	0.026	-0.010
-0.272	0.025	-0.936	-0.318	0.070	-0.945	-0.102	-0.177	0.068	-0.035	0.039	0.010	0.008	0.119	0.014	-0.025
-0.230	0.006	-0.928	-0.319	0.067	-0.945	-0.124	0.033	0.023	0.007	0.023	0.017	0.035	0.100	0.022	-0.026
-0.299	0.006	-0.916	-0.317	0.064	-0.946	-0.132	-0.075	0.031	-0.063	0.025	0.030	0.035	0.100	0.034	-0.028
-0.245	-0.025	-0.916	-0.316	0.061	-0.947	-0.131	-0.064	0.036	-0.011	-0.002	0.030	0.019	0.069	0.034	-0.021
-0.241	-0.017	-0.909	-0.318	0.059	-0.946	-0.101	0.111	0.048	-0.005	0.008	0.037	0.022	0.077	0.042	-0.028
-0.230	-0.033	-0.928	-0.318	0.057	-0.946	-0.067	-0.006	0.068	0.006	-0.005	0.018	0.034	0.062	0.022	-0.011
-0.268	-0.041	-0.936	-0.315	0.054	-0.947	-0.069	-0.133	0.106	-0.034	-0.010	0.011	0.005	0.055	0.014	0.002
-0.199	-0.021	-0.905	-0.316	0.053	-0.947	-0.051	0.018	0.073	0.035	0.011	0.043	0.064	0.074	0.046	0.003
-0.180	-0.017	-0.912	-0.321	0.052	-0.946	-0.050	0.297	0.012	0.059	0.016	0.033	0.084	0.078	0.038	0.011
-0.237	-0.041	-0.916	-0.319	0.050	-0.946	-0.072	-0.079	0.020	-0.000	-0.005	0.029	0.026	0.056	0.034	0.010
-0.195	-0.064	-0.940	-0.323	0.048	-0.945	-0.064	0.236	0.008	0.046	-0.027	0.004	0.068	0.033	0.010	0.004
-0.291	-0.044	-0.956	-0.324	0.048	-0.945	0.005	0.041	-0.000	-0.049	-0.008	-0.012	0.029	0.053	0.006	-0.014
-0.249	-0.048	-0.936	-0.320	0.048	-0.946	0.012	-0.200	0.049	-0.011	-0.011	0.009	0.014	0.049	0.014	-0.011
-0.299	-0.037	-0.968	-0.320	0.048	-0.946	0.044	-0.027	0.036	-0.061	-0.000	-0.023	0.036	0.062	0.018	-0.022
-0.237	-0.041	-0.972	-0.318	0.047	-0.947	-0.001	-0.077	0.065	-0.001	-0.003	-0.026	0.025	0.058	0.022	-0.005
-0.253	-0.021	-0.948	-0.317	0.046	-0.947	-0.032	-0.040	0.053	-0.017	0.017	-0.002	0.010	0.078	0.002	0.006
-0.195	-0.029	-0.952	-0.323	0.046	-0.945	-0.002	0.333	0.001	0.047	0.010	-0.008	0.067	0.071	0.002	0.018
-0.195	-0.029	-0.952	-0.320	0.044	-0.946	-0.072	-0.154	0.079	0.043	0.012	-0.007	0.067	0.072	0.002	0.012
-0.230	-0.056	-0.956	-0.320	0.042	-0.947	-0.058	0.013	0.047	0.009	-0.014	-0.011	0.032	0.045	0.006	0.014
-0.257	-0.048	-0.928	-0.320	0.040	-0.947	-0.066	0.003	0.046	-0.018	-0.004	0.017	0.005	0.054	0.021	0.004
-0.249	-0.037	-0.944	-0.321	0.038	-0.946	-0.078	0.073	0.050	-0.010	0.009	0.001	0.013	0.066	0.005	-0.008
-0.241	-0.052	-0.956	-0.319	0.036	-0.947	-0.097	-0.105	0.053	-0.004	-0.004	-0.010	0.020	0.052	0.007	-0.004
-0.245	-0.041	-0.920	-0.316	0.033	-0.948	-0.109	-0.118	0.029	-0.010	0.010	0.026	0.016	0.064	0.029	0.001
-0.199	-0.044	-0.928	-0.319	0.031	-0.947	-0.096	0.158	0.015	0.039	0.008	0.018	0.062	0.061	0.021	0.003
-0.230	-0.048	-0.928	-0.320	0.029	-0.947	-0.092	0.057	0.035	0.009	0.006	0.018	0.031	0.058	0.021	0.011
-0.241	-0.056	-0.960	-0.319	0.026	-0.948	-0.106	-0.063	0.075	-0.004	0.001	-0.013	0.020	0.052	0.011	0.005
-0.195	-0.048	-0.944	-0.320	0.025	-0.947	-0.059	0.087	0.024	0.044	0.011	0.002	0.066	0.060	0.005	0.011
-0.276	-0.064	-0.932	-0.314	0.022	-0.949	-0.110	-0.338	0.108	-0.044	-0.002	0.016	0.015	0.046	0.017	-0.000
-0.164	-0.048	-0.916	-0.322	0.020	-0.947	-0.073	0.456	0.001	0.076	0.016	0.029	0.096	0.063	0.032	0.010
-0.295	-0.075	-0.952	-0.315	0.017	-0.949	-0.109	-0.366	0.069	-0.062	-0.009	-0.004	0.035	0.037	0.003	-0.005
-0.180	-0.060	-0.944	-0.320	0.015	-0.947	-0.108	0.287	-0.002	0.059	0.009	0.003	0.080	0.053	0.004	0.006
-0.287	-0.071	-0.964	-0.319	0.012	-0.948	-0.133	-0.041	0.031	-0.050	0.000	-0.017	0.027	0.043	0.015	-0.012
-0.214	-0.095	-0.924	-0.319	0.009	-0.948	-0.131	0.027	0.070	0.024	-0.020	0.023	0.046	0.021	0.024	0.002
-0.272	-0.098	-0.960	-0.317	0.006	-0.948	-0.126	-0.124	0.072	-0.037	-0.020	-0.011	0.012	0.018	0.011	-0.017
-0.218	-0.091	-0.932	-0.320	0.004	-0.947	-0.085	0.179	0.044	0.020	-0.010	0.015	0.041	0.027	0.016	-0.013
-0.287	-0.075	-0.960	-0.321	0.001	-0.947	-0.099	0.069	0.052	-0.048	0.007	-0.012	0.028	0.044	0.011	-0.014
-0.253	-0.068	-0.932	-0.319	-0.001	-0.948	-0.108	-0.091	0.060	-0.016	0.018	0.016	0.007	0.053	0.016	-0.018
-0.233	-0.095	-0.952	-0.320	-0.003	-0.948	-0.053	0.032	0.040	0.004	-0.008	-0.004	0.026	0.027	0.004	-0.016
-0.295	-0.087	-0.952	-0.325	-0.005	-0.946	-0.064	0.282	0.055	-0.052	0.002	-0.006	0.036	0.036	0.004	-0.015
-0.214	-0.098	-0.948	-0.319	-0.007	-0.948	-0.076	-0.281	0.098	0.023	-0.007	0.000	0.044	0.025	0.000	-0.005
-0.280	-0.102	-0.944	-0.325	-0.008	-0.946	-0.041	0.317	0.026	-0.037	-0.010	0.002	0.021	0.023	0.004	-0.012
-0.207	-0.110	-0.952	-0.321	-0.010	-0.947	-0.053	-0.208	0.073	0.032	-0.016	-0.004	0.051	0.016	0.004	0.003
-0.280	-0.091	-0.944	-0.326	-0.012	-0.945	-0.085	0.297	0.033	-0.035	0.005	0.002	0.022	0.037	0.004	-0.003
-0.207	-0.095	-0.932	-0.325	-0.015	-0.946	-0.101	-0.057	0.064	0.036	0.004	0.014	0.051	0.034	0.015	0.003
-0.253	-0.106	-0.960	-0.324	-0.016	-0.946	-0.047	-0.028	0.067	-0.011	-0.006	-0.013	0.005	0.024	0.012	0.002
-0.253	-0.106	-0.960	-0.325	-0.018	-0.946	-0.055	0.054	0.080	-0.010	-0.004	-0.014	0.005	0.025	0.012	0.004
-0.218	-0.087	-0.936	-0.329	-0.020	-0.944	-0.078	0.232	0.059	0.029	0.017	0.009	0.039	0.045	0.011	0.004
-0.272	-0.098	-0.960	-0.325	-0.022	-0.945	-0.060	-0.201	0.086	-0.029	0.007	-0.014	0.015	0.035	0.013	0.005
-0.218	-0.110	-0.952	-0.327	-0.025	-0.945	-0.094	0.132	0.070	0.027	-0.002	-0.007	0.039	0.024	0.005	0.003
-0.237	-0.114	-0.932	-0.328	-0.028	-0.944	-0.122	0.045	0.058	0.008	-0.003	0.013	0.019	0.021	0.015	0.000
-0.268	-0.126	-0.960	-0.326	-0.030	-0.945	-0.080	-0.086	0.076	-0.024	-0.012	-0.014	0.012	0.010	0.013	0.003
-0.233	-0.118	-0.948	-0.327	-0.032	-0.944	-0.085	0.073	0.062	0.011	-0.002	-0.003	0.022	0.019	0.001	-0.004
-0.260	-0.091	-0.956	-0.327	-0.034	-0.945	-0.088	-0.009	0.042	-0.016	0.027	-0.011	0.005	0.047	0.009	-0.010
-0.249	-0.114	-0.928	-0.328	-0.037	-0.944	-0.109	0.101	0.048	-0.002	0.006	0.016	0.007	0.024	0.019	-0.002
-0.272	-0.126	-0.940	-0.328	-0.039	-0.944	-0.104	-0.024	0.063	-0.026	-0.003	0.004	0.017	0.013	0.007	-0.008
-0.222	-0.126	-0.944	-0.331	-0.042	-0.943	-0.094	0.181	0.026	0.027	-0.001	-0.001	0.033	0.014	0.003	0.001
-0.276	-0.122	-0.968	-0.328	-0.044	-0.944	-0.101	-0.154	0.060	-0.030	0.006	-0.024	0.022	0.019	0.021	-0.001
-0.214	-0.137	-0.932	-0.333	-0.046	-0.942	-0.092	0.300	0.032	0.037	-0.008	0.010	0.040	0.004	0.014	0.005
-0.264	-0.118	-0.936	-0.331	-0.049	-0.942	-0.102	-0.065	0.067	-0.014	0.014	0.006	0.010	0.024	0.010	0.001
-0.249	-0.122	-0.948	-0.332	-0.052	-0.942	-0.112	0.040	0.046	0.001	0.013	-0.006	0.005	0.021	0.003	0.002
-0.245	-0.141	-0.940	-0.333	-0.054	-0.941	-0.080	0.096	0.036	0.007	-0.005	0.001	0.009	0.002	0.005	-0.002
-0.268	-0.153	-0.948	-0.334	-0.056	-0.941	-0.100	0.029	0.054	-0.016	-0.014	-0.007	0.015	0.010	0.004	0.001
-0.249	-0.137	-0.964	-0.334	-0.059	-0.941	-0.105	0.035	0.049	0.003	0.004	-0.023	0.003	0.006	0.020	0.001
-0.257	-0.129	-0.940	-0.334	-0.061	-0.941	-0.100	0.020	0.035	-0.004	0.014	0.000	0.005	0.015	0.004	0.000
-0.249	-0.133	-0.936	-0.335	-0.064	-0.940	-0.147	0.069	0.035	0.005	0.014	0.003	0.002	0.012	0.009	0.005
-0.253	-0.164	-0.944	-0.336	-0.067	-0.940	-0.137	0.041	0.032	0.001	-0.014	-0.005	0.002	0.018	0.001	0.006
-0.245	-0.160	-0.948	-0.336	-0.071	-0.939	-0.155	0.039	0.047	0.010	-0.007	-0.009	0.006	0.013	0.003	0.008
-0.237	-0.153	-0.936	-0.336	-0.074	-0.939	-0.148	0.023	0.034	0.017	0.004	0.002	0.013	0.005	0.009	0.014
-0.249	-0.172	-0.940	-0.338	-0.078	-0.938	-0.180	0.111	0.035	0.008	-0.011	-0.003	0.002	0.024	0.005	0.013
-0.218	-0.153	-0.928	-0.337	-0.081	-0.938	-0.148	-0.034	0.039	0.037	0.011	0.009	0.032	0.004	0.017	0.013
-0.257	-0.168	-0.936	-0.338	-0.085	-0.937	-0.176	0.083	0.049	0.000	-0.001	0.000	0.006	0.019	0.008	0.010
-0.249	-0.172	-0.940	-0.338	-0.089	-0.937	-0.192	-0.018	0.057	0.007	-0.000	-0.004	0.002	0.022	0.003	0.014
-0.257	-0.176	-0.948	-0.337	-0.092	-0.937	-0.140	-0.013	0.029	-0.001	-0.001	-0.012	0.006	0.025	0.006	0.007
-0.230	-0.184	-0.940	-0.339	-0.095	-0.936	-0.133	0.146	0.024	0.029	-0.006	-0.005	0.022	0.032	0.001	0.008
-0.264	-0.172	-0.936	-0.340	-0.099	-0.935	-0.167	0.027	0.047	-0.006	0.010	-0.001	0.012	0.019	0.004	0.005
-0.249	-0.199	-0.924	-0.341	-0.103	-0.934	-0.158	0.088	0.039	0.011	-0.014	0.010	0.004	0.046	0.014	0.011
-0.268	-0.211	-0.944	-0.338	-0.106	-0.935	-0.126	-0.130	0.047	-0.011	-0.023	-0.009	0.014	0.057	0.007	0.009
-0.222	-0.195	-0.924	-0.340	-0.108	-0.934	-0.123	0.102	0.039	0.037	-0.005	0.010	0.033	0.041	0.011	0.010
-0.237	-0.187	-0.920	-0.342	-0.111	-0.933	-0.118	0.132	0.032	0.024	0.006	0.013	0.018	0.032	0.013	0.013
-0.264	-0.199	-0.952	-0.341	-0.114	-0.933	-0.127	-0.032	0.050	-0.004	-0.003	-0.019	0.008	0.043	0.020	0.015
-0.237	-0.214	-0.928	-0.342	-0.116	-0.933	-0.093	0.063	0.021	0.024	-0.017	0.004	0.020	0.058	0.003	0.011
-0.260	-0.211	-0.932	-0.343	-0.119	-0.932	-0.109	0.062	0.034	0.002	-0.011	-0.000	0.003	0.053	0.002	0.006
-0.257	-0.199	-0.944	-0.343	-0.121	-0.932	-0.107	0.023	0.052	0.006	0.003	-0.012	0.001	0.041	0.015	0.011
-0.264	-0.199	-0.920	-0.343	-0.124	-0.931	-0.131	0.006	0.044	-0.002	0.006	0.011	0.006	0.040	0.008	0.010
-0.230	-0.214	-0.924	-0.343	-0.127	-0.931	-0.135	0.064	0.031	0.033	-0.006	0.006	0.029	0.055	0.003	0.012
-0.245	-0.218	-0.924	-0.345	-0.131	-0.929	-0.146	0.124	0.040	0.019	-0.007	0.005	0.014	0.058	0.003	0.012
-0.257	-0.214	-0.944	-0.345	-0.133	-0.929	-0.115	0.029	0.041	0.008	-0.001	-0.015	0.003	0.054	0.017	0.018
-0.257	-0.218	-0.944	-0.343	-0.136	-0.930	-0.136	-0.130	0.055	0.005	-0.001	-0.014	0.003	0.058	0.018	0.006
-0.241	-0.234	-0.920	-0.349	-0.139	-0.927	-0.113	0.351	0.017	0.027	-0.015	0.007	0.019	0.073	0.006	0.003
-0.295	-0.234	-0.928	-0.346	-0.142	-0.928	-0.136	-0.158	0.061	-0.031	-0.011	-0.000	0.035	0.072	0.003	0.006
-0.268	-0.234	-0.932	-0.347	-0.144	-0.927	-0.084	0.104	0.023	-0.002	-0.010	-0.005	0.008	0.072	0.007	0.007
-0.222	-0.222	-0.901	-0.345	-0.147	-0.927	-0.112	-0.108	0.051	0.041	0.005	0.027	0.038	0.060	0.025	0.005
-0.249	-0.222	-0.916	-0.347	-0.149	-0.926	-0.113	0.130	0.018	0.016	0.007	0.010	0.011	0.060	0.009	0.017
-0.253	-0.230	-0.928	-0.345	-0.152	-0.926	-0.106	-0.057	0.035	0.011	0.002	-0.001	0.007	0.067	0.002	0.021
-0.230	-0.238	-0.916	-0.348	-0.155	-0.924	-0.127	0.192	0.033	0.038	-0.003	0.009	0.030	0.074	0.010	0.013
-0.245	-0.245	-0.920	-0.350	-0.157	-0.924	-0.137	0.079	0.017	0.023	-0.007	0.004	0.014	0.082	0.006	0.012
-0.276	-0.253	-0.920	-0.349	-0.160	-0.923	-0.125	-0.028	0.032	-0.008	-0.012	0.004	0.016	0.089	0.006	0.014
-0.260	-0.241	-0.916	-0.351	-0.163	-0.922	-0.129	0.142	0.012	0.010	0.002	0.006	0.001	0.077	0.011	0.013
-0.245	-0.265	-0.920	-0.351	-0.165	-0.922	-0.107	-0.002	0.017	0.025	-0.018	0.002	0.015	0.099	0.007	0.006
-0.245	-0.265	-0.920	-0.354	-0.167	-0.920	-0.098	0.208	-0.010	0.028	-0.016	0.000	0.016	0.099	0.007	0.011
-0.280	-0.249	-0.905	-0.351	-0.170	-0.921	-0.103	-0.138	0.029	-0.009	0.001	0.017	0.018	0.083	0.022	0.010
-0.249	-0.245	-0.901	-0.354	-0.172	-0.919	-0.127	0.127	-0.008	0.023	0.008	0.019	0.013	0.078	0.026	0.006
-0.276	-0.265	-0.928	-0.354	-0.174	-0.919	-0.090	0.034	0.026	-0.003	-0.009	-0.009	0.014	0.097	0.002	0.004
-0.268	-0.265	-0.916	-0.355	-0.177	-0.918	-0.096	0.109	0.035	0.006	-0.007	0.002	0.006	0.097	0.010	0.011
-0.257	-0.253	-0.916	-0.356	-0.179	-0.917	-0.082	0.051	0.040	0.018	0.006	0.001	0.006	0.085	0.010	0.011
-0.257	-0.265	-0.920	-0.355	-0.181	-0.917	-0.072	-0.027	0.024	0.017	-0.003	-0.003	0.006	0.097	0.006	0.017
-0.253	-0.261	-0.909	-0.353	-0.183	-0.917	-0.089	-0.068	0.032	0.020	0.002	0.009	0.010	0.093	0.018	0.018
-0.233	-0.269	-0.893	-0.357	-0.184	-0.916	-0.077	0.185	0.004	0.042	-0.004	0.024	0.029	0.100	0.034	0.021
-0.264	-0.261	-0.920	-0.356	-0.187	-0.916	-0.102	0.007	0.013	0.011	0.006	-0.004	0.001	0.093	0.008	0.017
-0.245	-0.288	-0.912	-0.358	-0.188	-0.915	-0.068	0.096	-0.001	0.032	-0.019	0.003	0.018	0.120	0.017	0.019
-0.276	-0.284	-0.909	-0.356	-0.190	-0.915	-0.100	-0.061	0.013	-0.000	-0.013	0.007	0.013	0.116	0.022	0.013
-0.241	-0.280	-0.897	-0.359	-0.192	-0.913	-0.072	0.147	0.007	0.037	-0.007	0.017	0.021	0.112	0.034	0.012
-0.283	-0.276	-0.924	-0.360	-0.193	-0.913	-0.064	0.059	0.009	-0.005	-0.002	-0.011	0.023	0.109	0.008	0.012
-0.272	-0.280	-0.912	-0.359	-0.195	-0.913	-0.048	-0.020	0.019	0.006	-0.004	0.001	0.013	0.113	0.021	0.013
-0.249	-0.272	-0.912	-0.361	-0.196	-0.912	-0.069	0.131	0.028	0.031	0.005	0.000	0.009	0.106	0.022	0.012
-0.280	-0.280	-0.916	-0.361	-0.198	-0.911	-0.066	0.024	0.014	0.001	-0.001	-0.004	0.022	0.114	0.019	0.016
-0.257	-0.280	-0.916	-0.360	-0.199	-0.911	-0.029	-0.020	-0.003	0.023	-0.001	-0.005	0.000	0.114	0.020	0.016
-0.253	-0.284	-0.901	-0.362	-0.200	-0.911	-0.037	0.100	-0.000	0.029	-0.004	0.010	0.004	0.118	0.037	0.015
-0.280	-0.292	-0.909	-0.363	-0.200	-0.910	-0.028	0.057	-0.004	0.002	-0.011	0.001	0.022	0.126	0.030	0.014
-0.249	-0.292	-0.897	-0.364	-0.202	-0.909	-0.046	0.094	-0.004	0.034	-0.010	0.013	0.008	0.126	0.042	0.018
-0.291	-0.292	-0.912	-0.366	-0.202	-0.908	-0.016	0.129	-0.018	-0.006	-0.009	-0.004	0.034	0.126	0.027	0.016
-0.237	-0.284	-0.897	-0.368	-0.203	-0.907	-0.023	0.112	-0.002	0.050	-0.001	0.011	0.019	0.119	0.043	0.018
-0.272	-0.284	-0.905	-0.366	-0.204	-0.908	-0.028	-0.075	0.019	0.014	-0.000	0.003	0.016	0.119	0.036	0.016
-0.268	-0.296	-0.897	-0.368	-0.204	-0.907	-0.016	0.088	0.010	0.019	-0.011	0.010	0.012	0.130	0.044	0.022
-0.264	-0.292	-0.893	-0.368	-0.205	-0.907	-0.011	0.028	0.008	0.023	-0.006	0.014	0.009	0.126	0.048	0.017
-0.260	-0.288	-0.905	-0.368	-0.205	-0.907	0.001	0.021	-0.003	0.027	-0.002	0.002	0.005	0.121	0.036	0.019
-0.268	-0.288	-0.909	-0.371	-0.205	-0.906	0.022	0.162	-0.010	0.022	-0.002	-0.003	0.012	0.121	0.032	0.025
-0.268	-0.288	-0.909	-0.369	-0.205	-0.906	0.001	-0.045	0.027	0.021	-0.002	-0.002	0.012	0.120	0.032	0.025
-0.233	-0.307	-0.873	-0.373	-0.205	-0.905	0.053	0.196	-0.004	0.059	-0.022	0.032	0.023	0.139	0.068	0.021
-0.276	-0.292	-0.897	-0.373	-0.204	-0.905	0.041	0.050	0.004	0.018	-0.006	0.008	0.019	0.124	0.044	0.019
-0.280	-0.296	-0.885	-0.374	-0.204	-0.905	0.043	0.070	-0.001	0.015	-0.011	0.020	0.022	0.127	0.056	0.020
-0.276	-0.299	-0.893	-0.373	-0.203	-0.905	0.048	-0.037	-0.002	0.018	-0.015	0.012	0.018	0.131	0.048	0.014
-0.260	-0.299	-0.889	-0.374	-0.202	-0.905	0.092	0.067	-0.006	0.034	-0.017	0.016	0.003	0.131	0.052	0.016
-0.283	-0.288	-0.909	-0.374	-0.201	-0.905	0.070	0.013	0.012	0.011	-0.006	-0.003	0.026	0.119	0.032	0.020
-0.264	-0.288	-0.901	-0.375	-0.199	-0.905	0.106	0.079	-0.003	0.031	-0.008	0.005	0.007	0.119	0.040	0.021
-0.268	-0.292	-0.901	-0.377	-0.197	-0.905	0.102	0.124	-0.014	0.029	-0.014	0.004	0.011	0.122	0.040	0.019
-0.280	-0.284	-0.901	-0.377	-0.196	-0.905	0.094	-0.013	0.000	0.017	-0.007	0.005	0.022	0.114	0.039	0.020
-0.276	-0.292	-0.893	-0.378	-0.194	-0.905	0.121	0.092	-0.020	0.023	-0.017	0.013	0.018	0.121	0.047	0.019
-0.280	-0.292	-0.901	-0.378	-0.192	-0.906	0.129	-0.006	-0.003	0.019	-0.019	0.006	0.022	0.121	0.039	0.014
-0.268	-0.288	-0.889	-0.380	-0.190	-0.905	0.136	0.120	-0.019	0.032	-0.018	0.017	0.011	0.117	0.051	0.020
-0.295	-0.284	-0.893	-0.379	-0.188	-0.906	0.133	-0.058	-0.004	0.004	-0.017	0.014	0.038	0.113	0.046	0.014
-0.245	-0.276	-0.885	-0.383	-0.185	-0.905	0.143	0.227	-0.046	0.058	-0.012	0.020	0.013	0.105	0.054	0.017
-0.314	-0.280	-0.885	-0.384	-0.182	-0.905	0.143	0.100	-0.076	-0.010	-0.018	0.020	0.057	0.108	0.054	0.008
-0.264	-0.272	-0.885	-0.384	-0.180	-0.906	0.126	-0.034	-0.062	0.039	-0.013	0.021	0.007	0.100	0.054	0.015
-0.322	-0.272	-0.893	-0.386	-0.177	-0.905	0.119	0.124	-0.059	-0.016	-0.015	0.013	0.064	0.100	0.046	0.004
-0.264	-0.272	-0.893	-0.386	-0.175	-0.906	0.111	-0.010	-0.036	0.041	-0.017	0.014	0.007	0.099	0.046	0.013
-0.310	-0.269	-0.905	-0.386	-0.173	-0.906	0.156	0.020	-0.035	-0.005	-0.016	0.002	0.053	0.095	0.034	0.012
-0.268	-0.257	-0.889	-0.384	-0.170	-0.908	0.172	-0.089	-0.013	0.035	-0.008	0.019	0.010	0.083	0.050	0.023
-0.280	-0.238	-0.905	-0.387	-0.166	-0.907	0.177	0.170	-0.050	0.027	0.008	0.003	0.022	0.063	0.034	0.022
-0.268	-0.238	-0.916	-0.387	-0.163	-0.908	0.184	0.011	-0.032	0.038	0.005	-0.009	0.010	0.063	0.022	0.028
-0.280	-0.234	-0.916	-0.387	-0.159	-0.908	0.192	0.020	-0.063	0.027	0.006	-0.008	0.022	0.059	0.022	0.029
-0.287	-0.245	-0.924	-0.388	-0.156	-0.908	0.176	0.056	-0.058	0.020	-0.009	-0.016	0.030	0.070	0.014	0.030
-0.280	-0.238	-0.916	-0.390	-0.152	-0.908	0.189	0.097	-0.070	0.030	-0.005	-0.008	0.022	0.061	0.022	0.028
-0.280	-0.238	-0.916	-0.390	-0.148	-0.909	0.198	0.040	-0.063	0.031	-0.008	-0.008	0.023	0.061	0.022	0.023
-0.283	-0.218	-0.916	-0.391	-0.144	-0.909	0.221	0.037	-0.042	0.028	0.007	-0.008	0.026	0.041	0.022	0.027
-0.310	-0.207	-0.912	-0.389	-0.140	-0.910	0.223	-0.091	-0.035	-0.000	0.014	-0.003	0.053	0.029	0.025	0.029
-0.264	-0.230	-0.912	-0.390	-0.135	-0.911	0.250	0.067	-0.058	0.047	-0.014	-0.003	0.007	0.052	0.025	0.028
-0.272	-0.241	-0.924	-0.390	-0.130	-0.912	0.286	0.000	-0.054	0.040	-0.031	-0.014	0.015	0.063	0.013	0.029
-0.291	-0.230	-0.932	-0.389	-0.125	-0.913	0.281	-0.052	-0.022	0.020	-0.024	-0.021	0.034	0.051	0.005	0.031
-0.280	-0.199	-0.928	-0.390	-0.120	-0.913	0.286	0.051	-0.022	0.032	0.001	-0.017	0.023	0.019	0.009	0.029
-0.303	-0.172	-0.912	-0.388	-0.115	-0.914	0.271	-0.067	-0.047	0.008	0.023	-0.000	0.046	0.009	0.025	0.025
-0.276	-0.164	-0.924	-0.389	-0.109	-0.915	0.276	0.055	-0.088	0.036	0.025	-0.012	0.019	0.017	0.013	0.024
-0.287	-0.187	-0.909	-0.389	-0.104	-0.915	0.246	0.024	-0.079	0.025	-0.003	0.004	0.031	0.006	0.029	0.021
-0.291	-0.218	-0.909	-0.390	-0.099	-0.916	0.279	0.007	-0.093	0.021	-0.039	0.004	0.035	0.036	0.028	0.021
-0.287	-0.218	-0.912	-0.390	-0.093	-0.916	0.289	0.034	-0.097	0.026	-0.045	0.001	0.031	0.035	0.024	0.015
-0.310	-0.195	-0.924	-0.390	-0.088	-0.917	0.295	-0.021	-0.066	0.002	-0.027	-0.010	0.054	0.012	0.012	0.012
-0.307	-0.172	-0.912	-0.389	-0.082	-0.918	0.303	-0.027	-0.049	0.006	-0.010	0.002	0.050	0.012	0.024	0.016
-0.307	-0.145	-0.924	-0.389	-0.076	-0.918	0.277	-0.008	-0.076	0.005	0.012	-0.009	0.050	0.040	0.012	0.015
-0.268	-0.149	-0.912	-0.387	-0.071	-0.919	0.287	-0.060	-0.075	0.043	0.002	0.004	0.012	0.036	0.024	0.024
-0.287	-0.126	-0.916	-0.387	-0.065	-0.920	0.292	-0.014	-0.072	0.023	0.019	0.001	0.031	0.060	0.020	0.031
-0.257	-0.129	-0.920	-0.387	-0.059	-0.920	0.312	-0.001	-0.069	0.053	0.009	-0.003	0.000	0.057	0.016	0.031
-0.272	-0.137	-0.924	-0.387	-0.053	-0.921	0.313	0.006	-0.066	0.038	-0.004	-0.006	0.016	0.050	0.012	0.026
-0.303	-0.137	-0.924	-0.387	-0.048	-0.921	0.274	0.005	-0.085	0.007	-0.010	-0.006	0.047	0.050	0.012	0.022
-0.295	-0.129	-0.920	-0.387	-0.043	-0.921	0.254	0.017	-0.092	0.015	-0.007	-0.002	0.039	0.059	0.015	0.014
-0.310	-0.110	-0.928	-0.385	-0.039	-0.922	0.190	-0.074	-0.082	-0.002	0.008	-0.009	0.055	0.078	0.007	0.011
-0.295	-0.126	-0.912	-0.384	-0.035	-0.923	0.173	-0.067	-0.060	0.012	-0.011	0.008	0.039	0.063	0.023	0.012
-0.280	-0.110	-0.909	-0.383	-0.032	-0.923	0.164	-0.035	-0.056	0.027	0.001	0.012	0.024	0.079	0.027	0.015
-0.287	-0.095	-0.924	-0.382	-0.029	-0.924	0.146	-0.047	-0.051	0.018	0.014	-0.003	0.032	0.095	0.011	0.018
-0.272	-0.087	-0.909	-0.382	-0.026	-0.924	0.172	0.014	-0.058	0.033	0.018	0.013	0.017	0.104	0.028	0.015
-0.291	-0.091	-0.936	-0.381	-0.023	-0.924	0.118	-0.042	-0.073	0.013	0.011	-0.014	0.037	0.101	0.002	0.009
-0.310	-0.106	-0.924	-0.380	-0.022	-0.925	0.063	-0.067	-0.078	-0.008	-0.006	-0.002	0.057	0.086	0.013	0.005
-0.310	-0.106	-0.924	-0.377	-0.020	-0.926	0.055	-0.110	-0.068	-0.010	-0.007	-0.001	0.057	0.086	0.014	0.004
-0.295	-0.095	-0.912	-0.376	-0.019	-0.927	0.045	-0.079	-0.059	0.004	0.004	0.012	0.041	0.098	0.027	0.005
-0.276	-0.079	-0.928	-0.372	-0.018	-0.928	0.057	-0.164	-0.031	0.019	0.018	-0.003	0.021	0.114	0.013	0.009
-0.268	-0.079	-0.924	-0.371	-0.017	-0.928	0.039	-0.067	-0.044	0.026	0.017	0.002	0.013	0.115	0.018	0.014
-0.276	-0.087	-0.920	-0.370	-0.017	-0.929	0.009	-0.061	-0.037	0.017	0.009	0.006	0.020	0.108	0.023	0.020
-0.272	-0.083	-0.924	-0.369	-0.017	-0.929	-0.016	-0.032	-0.042	0.020	0.013	0.003	0.015	0.112	0.019	0.017
-0.268	-0.087	-0.936	-0.370	-0.018	-0.929	-0.041	0.067	-0.043	0.024	0.010	-0.010	0.011	0.109	0.008	0.019
-0.291	-0.083	-0.948	-0.367	-0.019	-0.930	-0.043	-0.162	-0.017	-0.002	0.015	-0.020	0.033	0.113	0.002	0.020
-0.257	-0.091	-0.932	-0.367	-0.019	-0.930	0.014	0.058	-0.035	0.034	0.007	-0.005	0.004	0.104	0.015	0.023
-0.272	-0.087	-0.932	-0.367	-0.018	-0.930	0.045	0.007	-0.030	0.018	0.010	-0.004	0.007	0.108	0.016	0.027
-0.268	-0.118	-0.960	-0.368	-0.016	-0.930	0.081	0.065	-0.042	0.023	-0.023	-0.032	0.002	0.077	0.011	0.037
-0.253	-0.122	-0.964	-0.370	-0.014	-0.929	0.111	0.139	-0.055	0.040	-0.029	-0.037	0.016	0.073	0.012	0.046
-0.257	-0.122	-0.979	-0.372	-0.012	-0.928	0.116	0.113	-0.071	0.038	-0.031	-0.053	0.012	0.074	0.025	0.062
-0.237	-0.118	-0.987	-0.375	-0.008	-0.927	0.174	0.164	-0.079	0.060	-0.031	-0.062	0.031	0.080	0.031	0.076
-0.230	-0.122	-1.007	-0.382	-0.004	-0.924	0.204	0.389	-0.108	0.075	-0.039	-0.085	0.036	0.077	0.048	0.072
-0.230	-0.118	-1.003	-0.391	0.001	-0.920	0.217	0.536	-0.148	0.084	-0.040	-0.085	0.033	0.081	0.041	0.059
-0.326	-0.133	-0.999	-0.401	0.006	-0.916	0.245	0.590	-0.181	-0.002	-0.061	-0.085	0.065	0.066	0.034	0.033
-0.376	-0.114	-0.995	-0.410	0.012	-0.912	0.231	0.485	-0.200	-0.043	-0.047	-0.085	0.120	0.085	0.027	0.003
-0.395	-0.098	-0.909	-0.413	0.017	-0.910	0.197	0.185	-0.205	-0.059	-0.037	-0.000	0.145	0.101	0.063	-0.021
-0.380	-0.071	-0.857	-0.417	0.021	-0.909	0.157	0.218	-0.191	-0.040	-0.014	0.049	0.135	0.128	0.117	-0.020
-0.333	-0.060	-0.830	-0.421	0.025	-0.907	0.148	0.220	-0.165	0.010	-0.006	0.075	0.094	0.140	0.148	-0.001
-0.291	-0.048	-0.853	-0.426	0.027	-0.905	0.076	0.269	-0.109	0.057	0.003	0.049	0.057	0.150	0.125	0.038
-0.276	-0.052	-0.936	-0.432	0.027	-0.902	0.005	0.360	-0.081	0.078	-0.001	-0.036	0.047	0.145	0.044	0.068
-0.233	-0.079	-0.968	-0.436	0.028	-0.899	0.019	0.291	-0.072	0.125	-0.029	-0.070	0.011	0.117	0.013	0.087
-0.280	-0.102	-0.952	-0.441	0.031	-0.897	0.151	0.275	-0.027	0.083	-0.055	-0.056	0.064	0.093	0.029	0.109
-0.276	-0.075	-0.893	-0.443	0.035	-0.896	0.257	0.130	0.033	0.089	-0.032	0.002	0.066	0.119	0.088	0.132
-0.241	-0.021	-0.979	-0.447	0.040	-0.894	0.292	0.272	-0.004	0.128	0.017	-0.087	0.037	0.172	0.001	0.143
-0.245	-0.006	-1.145	-0.447	0.044	-0.894	0.257	0.031	-0.009	0.123	0.028	-0.253	0.046	0.187	0.166	0.180
-0.245	-0.006	-1.145	-0.443	0.048	-0.895	0.224	-0.141	-0.004	0.120	0.024	-0.251	0.051	0.186	0.167	0.233
-0.145	-0.060	-1.133	-0.438	0.051	-0.897	0.189	-0.240	-0.038	0.215	-0.033	-0.237	0.044	0.132	0.157	0.281
-0.076	-0.021	-1.173	-0.433	0.054	-0.900	0.140	-0.203	-0.055	0.279	0.003	-0.274	0.108	0.171	0.198	0.330
-0.037	0.033	-1.200	-0.426	0.054	-0.903	-0.018	-0.342	-0.062	0.310	0.057	-0.298	0.141	0.225	0.227	0.369
0.024	0.037	-1.216	-0.422	0.053	-0.905	-0.135	-0.142	-0.110	0.367	0.062	-0.312	0.197	0.228	0.244	0.374
-0.022	0.041	-1.200	-0.419	0.049	-0.907	-0.248	-0.073	-0.126	0.318	0.070	-0.295	0.146	0.232	0.230	0.354
-0.095	0.052	-1.137	-0.417	0.046	-0.908	-0.240	-0.043	-0.072	0.243	0.085	-0.231	0.068	0.243	0.168	0.314
-0.149	0.033	-1.137	-0.415	0.042	-0.909	-0.223	-0.063	-0.065	0.187	0.069	-0.229	0.009	0.222	0.171	0.251
-0.214	0.006	-1.137	-0.411	0.037	-0.911	-0.273	-0.156	-0.030	0.118	0.047	-0.228	0.061	0.194	0.173	0.195
-0.257	-0.025	-1.102	-0.406	0.030	-0.913	-0.382	-0.246	0.006	0.071	0.023	-0.190	0.109	0.163	0.140	0.161
-0.257	-0.017	-1.066	-0.398	0.020	-0.917	-0.499	-0.395	0.035	0.064	0.041	-0.151	0.114	0.170	0.107	0.148
-0.210	-0.017	-1.039	-0.388	0.009	-0.922	-0.601	-0.515	0.027	0.100	0.052	-0.118	0.073	0.170	0.082	0.143
-0.133	-0.033	-1.019	-0.381	-0.003	-0.925	-0.628	-0.381	0.020	0.169	0.048	-0.096	0.002	0.154	0.065	0.141
-0.141	-0.071	-0.968	-0.376	-0.011	-0.926	-0.461	-0.187	-0.012	0.157	0.018	-0.043	0.015	0.115	0.016	0.146
-0.176	-0.118	-0.972	-0.368	-0.018	-0.929	-0.337	-0.402	0.013	0.114	-0.022	-0.044	0.055	0.068	0.022	0.136
-0.153	-0.095	-0.940	-0.369	-0.021	-0.929	-0.193	0.080	-0.082	0.138	0.005	-0.013	0.037	0.091	0.008	0.102
-0.207	-0.141	-0.956	-0.366	-0.024	-0.930	-0.149	-0.141	-0.013	0.081	-0.039	-0.027	0.097	0.043	0.010	0.070
-0.280	-0.164	-0.956	-0.364	-0.027	-0.931	-0.133	-0.101	0.022	0.006	-0.059	-0.026	0.175	0.019	0.013	0.043
-0.291	-0.145	-0.952	-0.364	-0.030	-0.931	-0.122	-0.002	0.035	-0.006	-0.037	-0.022	0.193	0.037	0.012	0.005
-0.303	-0.149	-0.952	-0.356	-0.034	-0.934	-0.128	-0.433	0.088	-0.026	-0.037	-0.019	0.209	0.033	0.014	-0.018
-0.360	-0.118	-0.999	-0.352	-0.036	-0.935	-0.123	-0.208	0.038	-0.087	-0.004	-0.065	0.272	0.064	0.064	-0.023
-0.322	-0.122	-0.987	-0.348	-0.038	-0.937	-0.078	-0.181	0.034	-0.052	-0.006	-0.052	0.239	0.060	0.055	-0.027
-0.280	-0.118	-0.944	-0.342	-0.042	-0.939	-0.154	-0.296	0.085	-0.016	0.001	-0.007	0.201	0.063	0.013	-0.023
-0.268	-0.145	-0.909	-0.338	-0.045	-0.940	-0.090	-0.207	0.083	-0.009	-0.023	0.030	0.196	0.035	0.020	-0.012
-0.237	-0.122	-0.905	-0.333	-0.048	-0.942	-0.119	-0.275	0.072	0.017	0.003	0.036	0.170	0.057	0.022	-0.007
-0.241	-0.110	-0.897	-0.331	-0.052	-0.942	-0.195	-0.068	0.085	0.011	0.019	0.044	0.178	0.068	0.028	0.002
-0.237	-0.153	-0.897	-0.326	-0.057	-0.944	-0.214	-0.263	0.102	0.010	-0.019	0.045	0.179	0.025	0.025	-0.003
-0.195	-0.180	-0.909	-0.325	-0.062	-0.944	-0.212	-0.004	0.085	0.052	-0.041	0.033	0.143	0.002	0.011	-0.008
-0.280	-0.141	-0.912	-0.323	-0.067	-0.944	-0.203	-0.088	0.114	-0.035	0.002	0.030	0.233	0.036	0.005	-0.013
-0.253	-0.141	-0.889	-0.324	-0.072	-0.943	-0.257	0.016	0.099	-0.008	0.008	0.053	0.211	0.035	0.027	-0.023
-0.264	-0.172	-0.916	-0.322	-0.078	-0.943	-0.268	-0.065	0.049	-0.021	-0.018	0.026	0.227	0.004	0.003	-0.033
-0.280	-0.156	-0.889	-0.320	-0.085	-0.944	-0.324	-0.091	0.079	-0.039	0.005	0.053	0.247	0.019	0.023	-0.028
-0.241	-0.191	-0.893	-0.320	-0.091	-0.943	-0.257	-0.017	0.085	-0.001	-0.024	0.049	0.214	0.017	0.016	-0.024
-0.249	-0.180	-0.912	-0.319	-0.096	-0.943	-0.217	0.007	0.132	-0.009	-0.008	0.029	0.227	0.006	0.006	-0.026
-0.237	-0.180	-0.928	-0.319	-0.100	-0.942	-0.152	0.025	0.112	0.003	-0.004	0.012	0.221	0.006	0.024	-0.014
-0.276	-0.168	-0.932	-0.315	-0.102	-0.943	-0.082	-0.186	0.102	-0.040	0.010	0.009	0.265	0.006	0.031	-0.013
-0.233	-0.160	-0.952	-0.316	-0.104	-0.943	-0.090	0.026	0.061	0.003	0.020	-0.011	0.227	0.013	0.052	-0.012
-0.249	-0.164	-0.940	-0.314	-0.107	-0.943	-0.109	-0.043	0.045	-0.014	0.018	0.001	0.247	0.009	0.042	-0.017
-0.249	-0.195	-0.940	-0.315	-0.110	-0.943	-0.122	0.018	0.051	-0.014	-0.010	0.000	0.252	0.023	0.044	-0.006
-0.264	-0.199	-0.952	-0.311	-0.113	-0.944	-0.115	-0.184	0.093	-0.033	-0.011	-0.010	0.272	0.027	0.059	-0.007
-0.210	-0.199	-0.924	-0.312	-0.115	-0.943	-0.104	0.086	0.047	0.022	-0.008	0.016	0.223	0.028	0.033	-0.000
-0.233	-0.211	-0.956	-0.310	-0.118	-0.943	-0.119	-0.068	0.044	-0.003	-0.017	-0.015	0.250	0.039	0.067	0.004
-0.199	-0.226	-0.920	-0.308	-0.121	-0.944	-0.098	-0.077	0.057	0.030	-0.030	0.020	0.220	0.055	0.033	0.012
-0.214	-0.203	-0.932	-0.306	-0.125	-0.944	-0.179	-0.087	0.052	0.012	-0.003	0.009	0.241	0.032	0.047	0.000
-0.210	-0.226	-0.928	-0.312	-0.129	-0.941	-0.223	0.289	-0.001	0.021	-0.022	0.010	0.241	0.056	0.045	0.003
-0.280	-0.207	-0.940	-0.310	-0.134	-0.941	-0.241	-0.076	0.026	-0.050	0.002	-0.002	0.314	0.037	0.059	-0.012
-0.199	-0.211	-0.905	-0.310	-0.139	-0.941	-0.273	-0.011	0.013	0.030	0.004	0.032	0.237	0.041	0.025	-0.013
-0.283	-0.241	-0.920	-0.310	-0.145	-0.940	-0.263	0.012	-0.019	-0.055	-0.022	0.016	0.326	0.072	0.042	-0.014
-0.226	-0.226	-0.932	-0.310	-0.150	-0.939	-0.260	0.021	-0.018	0.003	-0.002	0.003	0.272	0.057	0.056	-0.008
-0.214	-0.214	-0.932	-0.309	-0.155	-0.938	-0.268	-0.011	-0.000	0.014	0.015	0.002	0.265	0.045	0.057	-0.015
-0.241	-0.238	-0.920	-0.310	-0.160	-0.937	-0.259	0.039	0.001	-0.012	-0.003	0.013	0.296	0.069	0.047	-0.001
-0.253	-0.257	-0.932	-0.311	-0.164	-0.936	-0.199	0.077	-0.023	-0.022	-0.018	-0.000	0.312	0.088	0.060	-0.007
-0.207	-0.241	-0.920	-0.311	-0.168	-0.935	-0.211	0.003	0.011	0.023	0.001	0.011	0.271	0.072	0.050	-0.015
-0.253	-0.265	-0.909	-0.309	-0.172	-0.935	-0.187	-0.077	0.008	-0.024	-0.018	0.022	0.321	0.095	0.039	0.000
-0.253	-0.265	-0.909	-0.313	-0.175	-0.934	-0.139	0.184	-0.010	-0.021	-0.015	0.020	0.325	0.095	0.040	0.000
-0.207	-0.272	-0.905	-0.317	-0.177	-0.932	-0.127	0.223	0.007	0.029	-0.021	0.022	0.282	0.103	0.037	0.000
Avg ODBA	1.536
Vec ODBA	1.050
Avg ELBA	0.623
Avg EPBA	0.185
Speed	ODBA	VeDBA	ELBA	EPBA	StrkSpGn	StrSpGn_L	ISI
6.000	1.536	1.050	0.623	0.185	0.874	0.900	5.340
MeanPeak	0.089200
MeanLong	0.091865
MeanISI	5.340000
