# Supplementary material for: Averaged Propulsive Body Acceleration (APBA) Can Be Calculated from Biologging Tags That Incorporate Gyroscopes and Accelerometers to Estimate Swimming Speed, Hydrodynamic Drag and Energy Expenditure for Steller Sea Lions
Source: PLoS One. 2016 Jun 10;11(6):e0157326. doi: 10.1371/journal.pone.0157326 (PMC4902303; doi:10.1371/journal.pone.0157326)
Supplement: S4 Data — Same components as S2. (ZIP) [file pone.0157326.s004.zip › SitkaNov_18/sitka6_4615_4.csv]

rawAx	rawAy	rawAz	gravX	gravY	gravZ	gyrX	gyrY	gyrZ	estAx	estAy	estAz	odbX	odbY	odbZ	spk
-0.584	-0.238	-0.834	-0.587	-0.164	-0.793	0.264	0.209	-0.087	-0.079	-0.004	-0.034	0.106	0.023	0.018	-0.029
-0.503	-0.234	-0.806	-0.581	-0.161	-0.798	0.240	-0.312	-0.021	-0.003	-0.004	-0.001	0.026	0.020	0.046	-0.037
-0.576	-0.249	-0.822	-0.584	-0.156	-0.796	0.259	0.165	-0.072	-0.073	-0.025	-0.018	0.102	0.037	0.031	-0.058
-0.591	-0.241	-0.826	-0.578	-0.152	-0.802	0.237	-0.395	-0.024	-0.095	-0.021	-0.016	0.120	0.031	0.027	-0.042
-0.591	-0.241	-0.826	-0.580	-0.147	-0.802	0.286	0.095	-0.056	-0.094	-0.026	-0.017	0.122	0.032	0.027	-0.054
-0.487	-0.222	-0.830	-0.580	-0.142	-0.802	0.257	0.030	-0.074	0.011	-0.011	-0.021	0.020	0.014	0.024	-0.045
-0.572	-0.241	-0.834	-0.578	-0.138	-0.804	0.263	-0.142	-0.059	-0.076	-0.035	-0.022	0.106	0.033	0.021	-0.037
-0.530	-0.226	-0.845	-0.579	-0.133	-0.804	0.246	0.074	-0.066	-0.033	-0.023	-0.034	0.065	0.018	0.011	-0.024
-0.545	-0.230	-0.830	-0.576	-0.129	-0.807	0.238	-0.171	-0.035	-0.051	-0.031	-0.016	0.082	0.023	0.028	-0.030
-0.514	-0.218	-0.830	-0.576	-0.125	-0.808	0.249	-0.009	-0.025	-0.020	-0.023	-0.015	0.054	0.013	0.028	-0.022
-0.514	-0.199	-0.826	-0.576	-0.121	-0.809	0.220	-0.015	-0.047	-0.020	-0.008	-0.010	0.056	0.005	0.033	-0.027
-0.526	-0.195	-0.849	-0.574	-0.117	-0.810	0.237	-0.084	-0.028	-0.033	-0.008	-0.032	0.069	0.009	0.010	-0.016
-0.549	-0.207	-0.857	-0.570	-0.113	-0.814	0.270	-0.248	0.004	-0.060	-0.024	-0.036	0.094	0.003	0.004	-0.018
-0.480	-0.203	-0.830	-0.570	-0.109	-0.814	0.265	0.012	-0.016	0.009	-0.025	-0.008	0.026	0.001	0.034	-0.019
-0.522	-0.214	-0.849	-0.568	-0.105	-0.816	0.288	-0.115	-0.013	-0.035	-0.041	-0.026	0.070	0.011	0.016	-0.018
-0.514	-0.203	-0.845	-0.567	-0.100	-0.818	0.298	-0.087	-0.024	-0.029	-0.034	-0.021	0.064	0.001	0.022	-0.017
-0.499	-0.187	-0.822	-0.566	-0.094	-0.819	0.337	-0.057	-0.038	-0.015	-0.025	0.004	0.051	0.014	0.048	-0.009
-0.530	-0.176	-0.853	-0.563	-0.090	-0.821	0.289	-0.142	0.020	-0.048	-0.017	-0.026	0.083	0.024	0.018	-0.016
-0.441	-0.156	-0.845	-0.565	-0.085	-0.821	0.326	0.147	-0.014	0.043	-0.003	-0.019	0.003	0.042	0.028	-0.014
-0.549	-0.156	-0.822	-0.567	-0.080	-0.820	0.301	0.135	-0.041	-0.062	-0.009	0.003	0.107	0.041	0.053	-0.008
-0.499	-0.160	-0.842	-0.567	-0.074	-0.821	0.306	-0.040	-0.025	-0.013	-0.017	-0.016	0.058	0.036	0.035	-0.008
-0.480	-0.156	-0.857	-0.564	-0.070	-0.823	0.286	-0.128	-0.013	0.004	-0.018	-0.030	0.041	0.039	0.021	-0.018
-0.545	-0.141	-0.869	-0.569	-0.064	-0.820	0.327	0.290	-0.076	-0.056	-0.009	-0.045	0.109	0.053	0.010	-0.014
-0.495	-0.156	-0.849	-0.563	-0.060	-0.824	0.267	-0.365	0.015	-0.012	-0.028	-0.021	0.060	0.036	0.031	-0.013
-0.534	-0.141	-0.853	-0.565	-0.055	-0.823	0.284	0.149	-0.039	-0.048	-0.018	-0.026	0.101	0.051	0.027	-0.022
-0.487	-0.145	-0.842	-0.561	-0.050	-0.826	0.303	-0.235	0.009	-0.006	-0.026	-0.011	0.057	0.046	0.040	-0.021
-0.526	-0.149	-0.861	-0.561	-0.045	-0.827	0.317	-0.019	-0.010	-0.045	-0.035	-0.031	0.097	0.041	0.020	-0.028
-0.522	-0.145	-0.853	-0.558	-0.041	-0.829	0.297	-0.133	-0.000	-0.044	-0.036	-0.021	0.095	0.044	0.029	-0.030
-0.522	-0.129	-0.849	-0.554	-0.036	-0.832	0.303	-0.265	0.006	-0.049	-0.025	-0.014	0.097	0.058	0.033	-0.035
-0.526	-0.102	-0.849	-0.554	-0.031	-0.832	0.284	-0.020	-0.037	-0.053	-0.003	-0.013	0.103	0.084	0.034	-0.034
-0.507	-0.075	-0.857	-0.551	-0.026	-0.834	0.274	-0.160	-0.043	-0.036	0.020	-0.019	0.086	0.110	0.027	-0.029
-0.507	-0.122	-0.869	-0.549	-0.021	-0.836	0.286	-0.128	-0.070	-0.038	-0.032	-0.029	0.087	0.062	0.015	-0.024
-0.487	-0.118	-0.881	-0.545	-0.016	-0.838	0.305	-0.175	-0.047	-0.022	-0.033	-0.038	0.070	0.065	0.004	-0.007
-0.491	-0.083	-0.877	-0.542	-0.010	-0.840	0.331	-0.212	-0.053	-0.030	-0.004	-0.032	0.076	0.099	0.008	-0.005
-0.430	-0.041	-0.889	-0.542	-0.004	-0.840	0.305	0.021	-0.046	0.032	0.033	-0.043	0.015	0.141	0.002	0.008
-0.495	-0.021	-0.893	-0.538	-0.001	-0.843	0.220	-0.214	-0.002	-0.038	0.049	-0.045	0.083	0.160	0.005	0.005
-0.430	-0.048	-0.893	-0.538	0.003	-0.843	0.210	0.041	-0.067	0.028	0.018	-0.045	0.019	0.132	0.003	0.008
-0.491	-0.079	-0.889	-0.534	0.006	-0.845	0.173	-0.233	-0.017	-0.037	-0.016	-0.038	0.082	0.100	0.002	-0.005
-0.468	-0.087	-0.889	-0.532	0.009	-0.847	0.171	-0.144	-0.028	-0.017	-0.026	-0.036	0.062	0.092	0.004	0.001
-0.487	-0.056	-0.901	-0.528	0.013	-0.849	0.184	-0.218	-0.053	-0.040	0.001	-0.045	0.083	0.123	0.007	-0.009
-0.460	-0.033	-0.928	-0.524	0.016	-0.852	0.183	-0.216	-0.050	-0.017	0.021	-0.070	0.058	0.146	0.033	0.004
-0.457	-0.041	-0.897	-0.519	0.019	-0.855	0.176	-0.302	-0.031	-0.018	0.010	-0.036	0.056	0.137	0.001	0.004
-0.403	-0.037	-0.893	-0.516	0.023	-0.856	0.231	-0.155	-0.042	0.032	0.010	-0.030	0.004	0.140	0.006	0.011
-0.449	-0.041	-0.909	-0.512	0.028	-0.859	0.242	-0.202	-0.047	-0.017	0.002	-0.043	0.052	0.135	0.008	-0.005
-0.434	-0.048	-0.905	-0.513	0.032	-0.857	0.246	0.107	-0.054	-0.001	-0.011	-0.040	0.038	0.126	0.003	-0.003
-0.518	-0.037	-0.897	-0.509	0.035	-0.860	0.151	-0.261	0.009	-0.090	-0.001	-0.030	0.125	0.136	0.006	-0.015
-0.430	-0.029	-0.901	-0.504	0.038	-0.863	0.168	-0.292	-0.055	-0.007	0.003	-0.031	0.038	0.142	0.003	-0.014
-0.441	-0.021	-0.877	-0.503	0.041	-0.863	0.145	-0.034	-0.074	-0.019	0.008	-0.007	0.051	0.148	0.028	-0.019
-0.414	-0.021	-0.865	-0.501	0.044	-0.865	0.127	-0.112	-0.077	0.005	0.005	0.006	0.026	0.147	0.041	-0.008
-0.430	-0.033	-0.869	-0.499	0.047	-0.865	0.140	-0.059	-0.060	-0.011	-0.009	0.003	0.043	0.134	0.038	-0.014
-0.441	-0.033	-0.881	-0.496	0.049	-0.867	0.104	-0.163	-0.055	-0.026	-0.012	-0.007	0.057	0.132	0.027	-0.009
-0.441	0.006	-0.881	-0.495	0.050	-0.868	0.069	-0.096	-0.064	-0.028	0.025	-0.006	0.059	0.170	0.028	-0.015
-0.403	0.010	-0.873	-0.494	0.052	-0.868	0.055	-0.038	-0.061	0.010	0.027	0.002	0.023	0.172	0.036	-0.006
-0.445	0.037	-0.869	-0.498	0.054	-0.866	0.054	0.257	-0.103	-0.029	0.053	0.003	0.067	0.198	0.041	-0.013
-0.372	0.037	-0.857	-0.495	0.054	-0.867	-0.039	-0.147	-0.044	0.042	0.053	0.017	0.004	0.197	0.054	-0.003
-0.464	0.017	-0.838	-0.499	0.054	-0.865	-0.029	0.235	-0.091	-0.047	0.034	0.034	0.090	0.177	0.074	-0.011
-0.380	0.025	-0.857	-0.496	0.053	-0.867	-0.073	-0.133	-0.060	0.036	0.042	0.016	0.007	0.183	0.055	-0.011
-0.460	0.010	-0.901	-0.495	0.051	-0.867	-0.108	-0.061	-0.035	-0.046	0.029	-0.027	0.089	0.167	0.012	-0.021
-0.460	0.010	-0.901	-0.500	0.050	-0.865	-0.097	0.265	-0.061	-0.042	0.030	-0.030	0.091	0.166	0.013	-0.018
-0.460	-0.017	-0.936	-0.502	0.049	-0.864	-0.112	0.134	-0.044	-0.040	0.005	-0.066	0.093	0.138	0.022	-0.022
-0.491	-0.002	-0.944	-0.501	0.045	-0.864	-0.213	-0.002	-0.046	-0.071	0.023	-0.074	0.125	0.152	0.029	-0.031
-0.460	-0.025	-0.979	-0.507	0.042	-0.861	-0.252	0.348	-0.098	-0.034	0.004	-0.113	0.096	0.128	0.064	-0.013
-0.560	-0.064	-1.019	-0.501	0.036	-0.864	-0.318	-0.322	-0.073	-0.140	-0.030	-0.149	0.198	0.088	0.103	0.000
-0.418	-0.079	-1.031	-0.505	0.033	-0.863	-0.340	0.238	-0.242	0.006	-0.042	-0.162	0.058	0.072	0.114	0.007
-0.441	-0.122	-1.066	-0.508	0.029	-0.861	-0.404	0.222	-0.337	-0.014	-0.081	-0.200	0.082	0.028	0.149	-0.009
-0.507	-0.168	-1.050	-0.510	0.024	-0.860	-0.457	0.149	-0.382	-0.077	-0.122	-0.185	0.150	0.019	0.132	-0.016
-0.541	-0.145	-0.952	-0.512	0.021	-0.859	-0.375	0.129	-0.359	-0.110	-0.096	-0.088	0.186	0.003	0.033	-0.050
-0.564	-0.102	-0.893	-0.511	0.019	-0.859	-0.193	-0.084	-0.212	-0.134	-0.052	-0.028	0.211	0.044	0.027	-0.073
-0.541	-0.056	-0.857	-0.508	0.019	-0.861	-0.077	-0.193	-0.098	-0.115	-0.005	0.010	0.189	0.090	0.063	-0.070
-0.487	0.014	-0.861	-0.504	0.020	-0.863	0.043	-0.185	-0.063	-0.064	0.063	0.008	0.137	0.159	0.060	-0.048
-0.434	0.044	-0.920	-0.501	0.023	-0.865	0.127	-0.159	-0.109	-0.013	0.091	-0.050	0.085	0.189	0.002	-0.012
-0.414	0.017	-0.983	-0.498	0.028	-0.867	0.149	-0.185	-0.150	0.002	0.060	-0.111	0.067	0.161	0.060	0.025
-0.391	-0.041	-1.023	-0.493	0.031	-0.870	0.081	-0.245	-0.189	0.020	-0.001	-0.147	0.046	0.102	0.099	0.068
-0.384	-0.060	-1.046	-0.487	0.033	-0.873	0.027	-0.323	-0.187	0.022	-0.022	-0.168	0.040	0.082	0.122	0.109
-0.310	-0.048	-1.109	-0.477	0.035	-0.878	0.100	-0.520	-0.118	0.085	-0.013	-0.225	0.032	0.093	0.184	0.154
-0.257	0.002	-1.161	-0.466	0.039	-0.884	0.198	-0.576	-0.068	0.128	0.033	-0.271	0.084	0.142	0.234	0.200
-0.180	0.017	-1.153	-0.453	0.043	-0.891	0.217	-0.685	-0.042	0.192	0.045	-0.256	0.159	0.157	0.225	0.249
-0.130	-0.002	-1.169	-0.441	0.047	-0.896	0.178	-0.590	-0.022	0.230	0.022	-0.266	0.207	0.137	0.240	0.290
-0.107	-0.017	-1.212	-0.426	0.049	-0.904	0.115	-0.790	-0.021	0.238	0.005	-0.302	0.229	0.120	0.283	0.333
-0.064	-0.002	-1.255	-0.413	0.051	-0.910	0.092	-0.647	-0.065	0.267	0.018	-0.340	0.269	0.135	0.325	0.349
0.013	0.029	-1.263	-0.401	0.054	-0.914	0.139	-0.545	-0.082	0.333	0.046	-0.343	0.345	0.166	0.332	0.356
-0.064	0.002	-1.283	-0.390	0.058	-0.919	0.180	-0.517	-0.100	0.245	0.015	-0.357	0.266	0.138	0.351	0.364
-0.045	-0.041	-1.232	-0.378	0.061	-0.924	0.169	-0.626	-0.039	0.252	-0.031	-0.301	0.284	0.095	0.299	0.356
0.009	-0.056	-1.188	-0.370	0.062	-0.927	0.077	-0.323	-0.001	0.298	-0.047	-0.254	0.336	0.079	0.255	0.311
-0.010	-0.056	-1.161	-0.363	0.061	-0.930	0.013	-0.350	0.083	0.271	-0.047	-0.224	0.315	0.078	0.226	0.279
-0.122	0.029	-1.113	-0.351	0.060	-0.934	-0.025	-0.598	0.105	0.148	0.039	-0.172	0.202	0.163	0.178	0.250
-0.122	0.029	-1.113	-0.343	0.059	-0.937	0.003	-0.381	0.042	0.140	0.039	-0.169	0.200	0.162	0.177	0.204
-0.087	0.033	-1.058	-0.332	0.057	-0.941	-0.080	-0.546	0.052	0.164	0.045	-0.109	0.233	0.165	0.121	0.174
-0.137	0.025	-1.070	-0.319	0.055	-0.946	-0.093	-0.672	0.045	0.101	0.039	-0.116	0.181	0.157	0.133	0.150
-0.080	0.033	-1.054	-0.315	0.050	-0.948	-0.265	-0.181	0.040	0.154	0.052	-0.098	0.237	0.164	0.116	0.125
-0.168	-0.013	-1.015	-0.308	0.044	-0.950	-0.280	-0.333	0.013	0.059	0.012	-0.056	0.146	0.117	0.076	0.091
-0.172	-0.048	-0.991	-0.306	0.038	-0.951	-0.327	-0.104	-0.003	0.052	-0.017	-0.032	0.141	0.082	0.051	0.052
-0.218	-0.098	-0.991	-0.307	0.031	-0.951	-0.359	0.092	-0.019	0.007	-0.060	-0.032	0.092	0.031	0.051	0.008
-0.303	-0.145	-1.007	-0.301	0.026	-0.953	-0.183	-0.333	0.091	-0.084	-0.101	-0.045	0.006	0.016	0.066	-0.009
-0.260	-0.110	-0.964	-0.293	0.023	-0.956	-0.124	-0.387	0.080	-0.050	-0.063	0.000	0.047	0.019	0.022	-0.029
-0.207	-0.091	-0.928	-0.289	0.020	-0.957	-0.127	-0.229	0.126	-0.001	-0.040	0.038	0.098	0.037	0.014	-0.036
-0.237	-0.102	-0.932	-0.287	0.016	-0.958	-0.119	-0.075	0.116	-0.033	-0.049	0.035	0.066	0.025	0.011	-0.028
-0.195	-0.102	-0.909	-0.282	0.010	-0.959	-0.257	-0.256	0.158	0.004	-0.042	0.061	0.106	0.025	0.035	-0.012
-0.233	-0.137	-1.007	-0.276	0.003	-0.961	-0.288	-0.302	0.167	-0.040	-0.070	-0.036	0.066	0.010	0.062	-0.022
-0.157	-0.079	-0.975	-0.280	-0.004	-0.960	-0.357	0.189	0.096	0.040	-0.004	-0.005	0.141	0.047	0.030	-0.022
-0.268	-0.068	-0.995	-0.275	-0.012	-0.961	-0.350	-0.252	0.142	-0.077	0.015	-0.023	0.028	0.059	0.049	-0.032
-0.241	-0.052	-0.972	-0.277	-0.017	-0.961	-0.216	0.112	0.050	-0.048	0.035	0.000	0.053	0.074	0.025	-0.039
-0.249	-0.052	-0.932	-0.275	-0.021	-0.961	-0.224	-0.091	0.066	-0.058	0.040	0.040	0.043	0.074	0.015	-0.064
-0.230	-0.033	-0.909	-0.275	-0.025	-0.961	-0.142	0.027	0.079	-0.039	0.062	0.063	0.060	0.093	0.040	-0.069
-0.264	-0.037	-0.924	-0.272	-0.028	-0.962	-0.135	-0.187	0.074	-0.077	0.061	0.049	0.024	0.089	0.024	-0.075
-0.249	-0.071	-0.877	-0.270	-0.031	-0.962	-0.126	-0.101	0.141	-0.064	0.030	0.097	0.037	0.054	0.072	-0.073
-0.226	-0.102	-0.869	-0.268	-0.036	-0.963	-0.227	-0.057	0.121	-0.042	0.004	0.105	0.058	0.022	0.081	-0.075
-0.214	-0.145	-0.893	-0.269	-0.041	-0.962	-0.195	0.053	0.088	-0.030	-0.034	0.081	0.068	0.020	0.058	-0.066
-0.241	-0.141	-0.932	-0.270	-0.045	-0.962	-0.166	0.032	0.071	-0.057	-0.026	0.041	0.039	0.017	0.019	-0.051
-0.214	-0.122	-0.940	-0.265	-0.047	-0.963	-0.100	-0.236	0.036	-0.034	-0.005	0.034	0.065	0.002	0.012	-0.049
-0.180	-0.114	-0.920	-0.266	-0.049	-0.963	-0.114	0.042	0.019	0.001	0.005	0.054	0.097	0.010	0.032	-0.050
-0.249	-0.106	-0.972	-0.266	-0.050	-0.963	-0.039	-0.001	-0.008	-0.068	0.014	0.002	0.027	0.017	0.018	-0.057
-0.237	-0.106	-0.968	-0.262	-0.052	-0.964	-0.083	-0.168	-0.043	-0.060	0.016	0.007	0.036	0.017	0.014	-0.068
-0.287	-0.114	-0.987	-0.256	-0.054	-0.965	-0.091	-0.342	-0.022	-0.116	0.010	-0.012	0.015	0.009	0.033	-0.072
-0.287	-0.114	-0.987	-0.262	-0.055	-0.964	-0.060	0.290	-0.073	-0.111	0.011	-0.013	0.017	0.009	0.032	-0.065
-0.230	-0.095	-1.015	-0.258	-0.059	-0.964	-0.199	-0.196	0.056	-0.057	0.034	-0.040	0.039	0.028	0.059	-0.063
-0.203	-0.056	-0.975	-0.258	-0.062	-0.964	-0.165	0.023	0.043	-0.029	0.076	-0.001	0.064	0.066	0.019	-0.053
-0.199	-0.095	-0.901	-0.257	-0.067	-0.964	-0.247	-0.028	0.060	-0.026	0.043	0.073	0.066	0.028	0.057	-0.038
-0.226	-0.118	-0.960	-0.256	-0.071	-0.964	-0.182	-0.054	0.044	-0.054	0.023	0.014	0.038	0.004	0.002	-0.035
-0.183	-0.118	-0.948	-0.253	-0.074	-0.965	-0.119	-0.160	0.002	-0.016	0.026	0.027	0.078	0.004	0.011	-0.036
-0.187	-0.149	-0.964	-0.251	-0.076	-0.965	-0.114	-0.094	0.032	-0.022	-0.003	0.011	0.072	0.027	0.005	-0.028
-0.195	-0.172	-0.979	-0.247	-0.079	-0.966	-0.109	-0.196	0.030	-0.033	-0.023	-0.004	0.063	0.050	0.020	-0.029
-0.164	-0.160	-0.944	-0.251	-0.080	-0.965	-0.039	0.250	0.001	0.002	-0.010	0.030	0.092	0.038	0.016	-0.020
-0.226	-0.191	-0.979	-0.245	-0.082	-0.966	-0.073	-0.305	0.068	-0.065	-0.039	-0.004	0.029	0.069	0.019	-0.020
-0.133	-0.153	-0.956	-0.248	-0.084	-0.965	-0.105	0.171	0.045	0.030	0.002	0.019	0.119	0.031	0.006	-0.030
-0.183	-0.164	-0.964	-0.245	-0.087	-0.966	-0.130	-0.138	0.035	-0.023	-0.007	0.011	0.067	0.042	0.002	-0.033
-0.249	-0.160	-0.979	-0.247	-0.089	-0.965	-0.086	0.105	-0.008	-0.086	-0.001	-0.005	0.000	0.039	0.017	-0.028
-0.180	-0.156	-0.960	-0.240	-0.091	-0.966	-0.093	-0.344	0.026	-0.024	0.005	0.016	0.068	0.035	0.004	-0.046
-0.191	-0.168	-0.972	-0.243	-0.093	-0.966	-0.079	0.134	-0.002	-0.033	-0.004	0.004	0.055	0.047	0.008	-0.044
-0.226	-0.168	-0.972	-0.236	-0.096	-0.967	-0.129	-0.335	0.072	-0.074	-0.001	0.005	0.018	0.046	0.007	-0.038
-0.164	-0.180	-0.960	-0.241	-0.099	-0.966	-0.135	0.255	0.027	-0.008	-0.010	0.015	0.078	0.058	0.006	-0.039
-0.207	-0.187	-0.972	-0.237	-0.100	-0.966	-0.036	-0.175	0.015	-0.054	-0.016	0.004	0.034	0.066	0.006	-0.041
-0.168	-0.156	-0.924	-0.236	-0.102	-0.967	-0.062	-0.072	0.055	-0.017	0.016	0.052	0.071	0.035	0.042	-0.044
-0.180	-0.184	-0.944	-0.234	-0.103	-0.967	-0.053	-0.058	0.034	-0.030	-0.009	0.032	0.057	0.061	0.023	-0.054
-0.245	-0.195	-0.983	-0.234	-0.105	-0.967	-0.051	0.007	0.041	-0.095	-0.019	-0.007	0.010	0.073	0.016	-0.046
-0.214	-0.176	-0.972	-0.233	-0.106	-0.967	-0.032	-0.047	0.059	-0.065	0.001	0.005	0.020	0.053	0.004	-0.062
-0.149	-0.153	-0.944	-0.231	-0.106	-0.967	-0.013	-0.096	0.053	-0.002	0.025	0.033	0.084	0.029	0.024	-0.062
-0.260	-0.187	-0.956	-0.228	-0.106	-0.968	0.034	-0.134	0.032	-0.116	-0.010	0.022	0.030	0.064	0.013	-0.049
-0.176	-0.184	-0.952	-0.232	-0.106	-0.967	0.014	0.210	0.023	-0.028	-0.006	0.025	0.053	0.060	0.017	-0.043
-0.160	-0.168	-0.956	-0.229	-0.107	-0.968	-0.018	-0.154	0.073	-0.016	0.010	0.022	0.067	0.044	0.014	-0.040
-0.176	-0.176	-0.960	-0.233	-0.107	-0.967	0.001	0.209	0.029	-0.027	0.003	0.017	0.050	0.052	0.010	-0.027
-0.141	-0.172	-0.956	-0.233	-0.108	-0.966	-0.001	0.027	0.034	0.008	0.007	0.021	0.083	0.048	0.015	-0.028
-0.191	-0.176	-0.936	-0.238	-0.109	-0.965	-0.043	0.288	0.016	-0.037	0.005	0.039	0.032	0.051	0.035	-0.034
-0.191	-0.195	-0.956	-0.236	-0.111	-0.965	-0.067	-0.088	0.060	-0.039	-0.013	0.020	0.030	0.070	0.016	-0.035
-0.199	-0.203	-0.960	-0.236	-0.111	-0.965	-0.004	0.002	0.041	-0.047	-0.020	0.016	0.021	0.078	0.012	-0.039
-0.187	-0.199	-0.968	-0.234	-0.112	-0.966	-0.003	-0.082	0.080	-0.037	-0.015	0.008	0.031	0.074	0.004	-0.044
-0.160	-0.172	-0.948	-0.236	-0.113	-0.965	-0.020	0.100	0.052	-0.009	0.012	0.028	0.057	0.046	0.025	-0.050
-0.218	-0.180	-0.928	-0.237	-0.113	-0.965	0.032	0.044	0.068	-0.066	0.005	0.047	0.002	0.054	0.045	-0.050
-0.222	-0.195	-0.960	-0.235	-0.112	-0.965	0.033	-0.075	0.052	-0.071	-0.011	0.016	0.008	0.069	0.014	-0.049
-0.195	-0.187	-0.960	-0.234	-0.114	-0.966	-0.049	-0.038	0.104	-0.045	-0.001	0.016	0.018	0.061	0.014	-0.059
-0.176	-0.176	-0.952	-0.235	-0.115	-0.965	-0.030	0.067	0.067	-0.025	0.011	0.024	0.035	0.049	0.023	-0.042
-0.207	-0.195	-0.936	-0.229	-0.116	-0.966	-0.009	-0.281	0.090	-0.062	-0.007	0.041	0.003	0.068	0.039	-0.037
-0.118	-0.226	-0.924	-0.235	-0.117	-0.965	-0.007	0.316	0.055	0.032	-0.037	0.051	0.090	0.099	0.052	-0.036
-0.207	-0.207	-0.960	-0.242	-0.118	-0.963	-0.042	0.369	0.019	-0.049	-0.017	0.014	0.000	0.079	0.017	-0.032
-0.199	-0.199	-0.972	-0.241	-0.118	-0.963	-0.006	-0.028	0.022	-0.042	-0.009	0.002	0.007	0.071	0.006	-0.030
-0.153	-0.226	-0.920	-0.241	-0.120	-0.963	-0.056	0.024	0.028	0.004	-0.034	0.053	0.051	0.098	0.058	-0.036
-0.207	-0.238	-0.940	-0.241	-0.122	-0.963	-0.049	-0.017	0.046	-0.051	-0.044	0.033	0.004	0.109	0.039	-0.038
-0.172	-0.226	-0.956	-0.241	-0.122	-0.963	-0.008	0.048	0.038	-0.015	-0.032	0.017	0.029	0.097	0.023	-0.032
-0.210	-0.211	-0.948	-0.240	-0.123	-0.963	-0.011	-0.043	0.045	-0.055	-0.015	0.025	0.011	0.081	0.032	-0.043
-0.149	-0.191	-0.932	-0.239	-0.124	-0.963	-0.037	-0.048	0.049	0.005	0.005	0.041	0.049	0.062	0.048	-0.039
-0.226	-0.180	-0.944	-0.244	-0.125	-0.962	-0.035	0.280	0.001	-0.067	0.018	0.028	0.030	0.050	0.036	-0.037
-0.199	-0.207	-0.972	-0.244	-0.125	-0.962	0.000	-0.028	0.030	-0.040	-0.008	0.000	0.005	0.077	0.009	-0.036
-0.160	-0.211	-0.940	-0.249	-0.126	-0.960	-0.037	0.272	0.004	0.003	-0.011	0.030	0.032	0.081	0.040	-0.042
-0.210	-0.214	-0.948	-0.242	-0.127	-0.962	-0.013	-0.350	0.050	-0.054	-0.014	0.024	0.020	0.085	0.032	-0.030
-0.207	-0.211	-0.972	-0.247	-0.126	-0.961	0.050	0.293	-0.038	-0.044	-0.011	-0.001	0.017	0.081	0.008	-0.034
-0.168	-0.187	-0.944	-0.251	-0.127	-0.960	-0.016	0.174	-0.009	-0.002	0.013	0.026	0.019	0.059	0.035	-0.046
-0.218	-0.176	-0.944	-0.252	-0.126	-0.959	0.009	0.083	-0.017	-0.051	0.024	0.025	0.033	0.048	0.035	-0.048
-0.233	-0.195	-0.960	-0.250	-0.127	-0.960	0.007	-0.093	0.026	-0.068	0.005	0.010	0.050	0.067	0.020	-0.041
-0.233	-0.195	-0.960	-0.248	-0.127	-0.960	0.002	-0.087	0.007	-0.069	0.006	0.010	0.053	0.068	0.021	-0.049
-0.160	-0.191	-0.932	-0.253	-0.127	-0.959	-0.017	0.231	-0.031	0.008	0.010	0.037	0.019	0.064	0.049	-0.054
-0.214	-0.222	-0.940	-0.252	-0.129	-0.959	-0.073	-0.025	0.000	-0.046	-0.019	0.029	0.037	0.094	0.041	-0.042
-0.249	-0.199	-0.956	-0.249	-0.129	-0.960	-0.025	-0.157	-0.025	-0.084	0.005	0.014	0.073	0.071	0.026	-0.039
-0.160	-0.187	-0.932	-0.252	-0.130	-0.959	-0.046	0.130	-0.040	0.007	0.017	0.036	0.014	0.059	0.049	-0.045
-0.226	-0.203	-0.975	-0.250	-0.131	-0.959	-0.020	-0.066	-0.015	-0.060	0.002	-0.007	0.053	0.075	0.006	-0.035
-0.203	-0.191	-0.972	-0.248	-0.131	-0.960	-0.013	-0.086	-0.021	-0.038	0.014	-0.002	0.030	0.063	0.009	-0.027
-0.168	-0.203	-0.975	-0.250	-0.132	-0.959	-0.025	0.114	-0.030	-0.002	0.003	-0.007	0.003	0.075	0.004	-0.031
-0.207	-0.195	-0.952	-0.249	-0.132	-0.960	-0.007	-0.090	-0.049	-0.042	0.010	0.017	0.035	0.067	0.027	-0.036
-0.187	-0.199	-0.960	-0.248	-0.132	-0.960	-0.001	-0.015	-0.041	-0.023	0.006	0.010	0.016	0.071	0.018	-0.040
-0.233	-0.199	-0.928	-0.249	-0.132	-0.960	-0.002	0.008	-0.075	-0.069	0.006	0.041	0.062	0.071	0.049	-0.042
-0.226	-0.187	-0.987	-0.241	-0.131	-0.961	0.007	-0.384	-0.051	-0.068	0.018	-0.016	0.055	0.059	0.012	-0.039
-0.157	-0.207	-0.956	-0.240	-0.131	-0.962	0.026	-0.055	-0.099	-0.000	-0.002	0.016	0.015	0.078	0.018	-0.050
-0.191	-0.203	-0.975	-0.242	-0.130	-0.962	0.036	0.083	-0.087	-0.033	0.001	-0.004	0.019	0.074	0.003	-0.031
-0.245	-0.176	-0.983	-0.236	-0.130	-0.963	-0.001	-0.334	-0.068	-0.093	0.028	-0.010	0.073	0.047	0.012	-0.036
-0.133	-0.172	-0.964	-0.240	-0.129	-0.962	0.024	0.239	-0.126	0.023	0.031	0.009	0.039	0.043	0.007	-0.036
-0.245	-0.199	-0.983	-0.236	-0.128	-0.963	0.032	-0.217	-0.063	-0.092	0.003	-0.010	0.072	0.071	0.014	-0.040
-0.145	-0.191	-0.952	-0.232	-0.127	-0.964	0.063	-0.226	-0.086	0.003	0.009	0.023	0.028	0.063	0.017	-0.026
-0.203	-0.187	-0.975	-0.233	-0.125	-0.964	0.067	0.046	-0.089	-0.053	0.012	-0.001	0.030	0.059	0.008	-0.039
-0.164	-0.187	-0.975	-0.233	-0.123	-0.965	0.069	-0.009	-0.104	-0.015	0.010	-0.001	0.009	0.058	0.008	-0.032
-0.183	-0.207	-0.948	-0.229	-0.122	-0.966	0.072	-0.219	-0.053	-0.039	-0.011	0.028	0.011	0.077	0.019	-0.039
-0.191	-0.191	-0.956	-0.230	-0.121	-0.966	0.031	0.066	-0.084	-0.045	0.004	0.020	0.018	0.061	0.010	-0.036
-0.180	-0.172	-0.948	-0.231	-0.121	-0.965	0.019	0.043	-0.072	-0.033	0.023	0.028	0.007	0.042	0.018	-0.034
-0.176	-0.172	-0.968	-0.228	-0.120	-0.966	0.034	-0.131	-0.049	-0.031	0.022	0.009	0.003	0.042	0.002	-0.032
-0.137	-0.191	-0.948	-0.227	-0.120	-0.967	0.024	-0.070	-0.068	0.006	0.002	0.029	0.035	0.062	0.018	-0.024
-0.187	-0.203	-0.975	-0.231	-0.117	-0.966	0.099	0.202	-0.103	-0.040	-0.012	0.000	0.016	0.074	0.010	-0.018
-0.133	-0.211	-0.936	-0.225	-0.115	-0.967	0.112	-0.277	-0.043	0.008	-0.021	0.042	0.037	0.082	0.029	-0.013
-0.141	-0.180	-0.948	-0.224	-0.114	-0.968	0.079	-0.057	-0.039	-0.001	0.008	0.031	0.029	0.052	0.017	-0.015
-0.141	-0.180	-0.948	-0.229	-0.112	-0.967	0.088	0.249	-0.054	0.004	0.007	0.030	0.029	0.052	0.018	-0.020
-0.153	-0.191	-0.956	-0.229	-0.110	-0.967	0.108	0.003	-0.046	-0.008	-0.007	0.023	0.017	0.064	0.010	-0.021
-0.203	-0.180	-0.964	-0.225	-0.108	-0.968	0.096	-0.196	-0.012	-0.061	0.003	0.016	0.034	0.053	0.002	-0.033
-0.145	-0.191	-0.944	-0.228	-0.107	-0.968	0.079	0.178	-0.047	-0.000	-0.010	0.035	0.024	0.065	0.022	-0.041
-0.210	-0.199	-0.964	-0.224	-0.105	-0.969	0.091	-0.225	-0.008	-0.070	-0.019	0.016	0.042	0.072	0.002	-0.044
-0.180	-0.191	-0.960	-0.222	-0.104	-0.969	0.090	-0.073	-0.027	-0.041	-0.013	0.021	0.012	0.065	0.005	-0.038
-0.164	-0.184	-0.964	-0.222	-0.102	-0.970	0.084	-0.030	-0.037	-0.026	-0.007	0.018	0.003	0.057	0.002	-0.039
-0.160	-0.180	-0.940	-0.222	-0.100	-0.970	0.113	0.035	-0.026	-0.022	-0.005	0.042	0.006	0.053	0.025	-0.031
-0.145	-0.184	-0.952	-0.223	-0.098	-0.970	0.106	0.028	-0.026	-0.006	-0.011	0.030	0.021	0.057	0.014	-0.034
-0.168	-0.176	-0.964	-0.223	-0.096	-0.970	0.106	0.035	-0.019	-0.029	-0.005	0.018	0.003	0.049	0.002	-0.033
-0.187	-0.168	-0.948	-0.223	-0.094	-0.970	0.112	-0.013	-0.028	-0.049	0.000	0.034	0.022	0.041	0.018	-0.035
-0.168	-0.180	-0.975	-0.224	-0.092	-0.970	0.108	0.063	-0.033	-0.028	-0.013	0.006	0.003	0.053	0.009	-0.045
-0.187	-0.168	-0.975	-0.226	-0.091	-0.970	0.090	0.079	-0.017	-0.046	-0.003	0.006	0.023	0.042	0.009	-0.035
-0.207	-0.160	-0.979	-0.224	-0.089	-0.971	0.105	-0.083	-0.011	-0.067	0.002	0.003	0.043	0.035	0.013	-0.044
-0.110	-0.153	-0.944	-0.228	-0.087	-0.970	0.100	0.219	-0.034	0.033	0.008	0.038	0.053	0.027	0.023	-0.036
-0.253	-0.160	-0.983	-0.227	-0.086	-0.970	0.082	-0.053	-0.006	-0.110	-0.001	-0.001	0.089	0.035	0.017	-0.032
-0.126	-0.156	-0.968	-0.227	-0.084	-0.970	0.095	0.017	-0.016	0.017	0.002	0.014	0.037	0.031	0.001	-0.021
-0.172	-0.160	-0.975	-0.228	-0.082	-0.970	0.117	0.072	-0.049	-0.028	-0.004	0.006	0.010	0.035	0.009	-0.036
-0.137	-0.153	-0.952	-0.229	-0.080	-0.970	0.103	0.060	-0.034	0.008	0.002	0.030	0.024	0.027	0.014	-0.012
-0.210	-0.168	-0.987	-0.230	-0.077	-0.970	0.147	0.062	-0.049	-0.064	-0.016	-0.006	0.049	0.043	0.022	-0.018
-0.118	-0.149	-0.968	-0.226	-0.075	-0.971	0.107	-0.210	-0.002	0.023	0.001	0.015	0.043	0.023	0.003	-0.019
-0.153	-0.149	-0.960	-0.228	-0.072	-0.971	0.133	0.082	-0.045	-0.010	-0.001	0.022	0.008	0.023	0.005	-0.018
-0.176	-0.145	-0.972	-0.226	-0.070	-0.972	0.140	-0.091	-0.029	-0.035	0.000	0.011	0.015	0.019	0.007	-0.012
-0.133	-0.149	-0.972	-0.226	-0.068	-0.972	0.112	0.018	-0.037	0.008	-0.006	0.011	0.028	0.023	0.007	-0.020
-0.164	-0.141	-0.960	-0.226	-0.065	-0.972	0.122	0.038	-0.051	-0.022	-0.000	0.023	0.003	0.016	0.004	-0.026
-0.164	-0.133	-0.979	-0.224	-0.063	-0.973	0.103	-0.129	-0.032	-0.025	0.005	0.004	0.003	0.008	0.016	-0.018
-0.187	-0.145	-0.979	-0.223	-0.061	-0.973	0.110	-0.019	-0.048	-0.048	-0.008	0.004	0.026	0.020	0.016	-0.017
-0.126	-0.137	-0.968	-0.224	-0.059	-0.973	0.098	0.041	-0.071	0.014	-0.003	0.016	0.036	0.013	0.005	-0.015
-0.126	-0.137	-0.968	-0.223	-0.058	-0.973	0.092	-0.054	-0.029	0.013	-0.004	0.016	0.036	0.013	0.005	-0.019
-0.157	-0.129	-0.979	-0.223	-0.056	-0.973	0.105	0.034	-0.041	-0.017	0.002	0.005	0.006	0.006	0.017	-0.017
-0.191	-0.129	-0.987	-0.222	-0.053	-0.974	0.120	-0.042	-0.024	-0.053	-0.001	-0.003	0.029	0.006	0.025	-0.028
-0.172	-0.126	-0.968	-0.223	-0.051	-0.974	0.118	0.015	-0.043	-0.033	0.001	0.017	0.009	0.002	0.006	-0.029
-0.187	-0.126	-0.991	-0.219	-0.049	-0.975	0.119	-0.194	-0.030	-0.052	-0.002	-0.006	0.025	0.003	0.030	-0.028
-0.130	-0.126	-0.975	-0.219	-0.046	-0.975	0.132	0.014	-0.057	0.006	-0.004	0.010	0.033	0.003	0.014	-0.022
-0.145	-0.126	-0.972	-0.219	-0.045	-0.975	0.099	0.029	-0.038	-0.009	-0.006	0.014	0.018	0.004	0.011	-0.022
-0.149	-0.118	-0.968	-0.219	-0.043	-0.975	0.083	-0.021	-0.047	-0.014	-0.000	0.018	0.015	0.003	0.007	-0.016
-0.172	-0.129	-0.991	-0.217	-0.042	-0.975	0.064	-0.058	-0.017	-0.038	-0.013	-0.006	0.008	0.009	0.031	-0.020
-0.149	-0.110	-0.972	-0.217	-0.040	-0.975	0.090	0.002	-0.013	-0.016	0.005	0.014	0.015	0.010	0.011	-0.024
-0.153	-0.129	-0.987	-0.218	-0.038	-0.975	0.116	0.029	-0.047	-0.019	-0.017	-0.002	0.012	0.010	0.027	-0.022
-0.160	-0.118	-0.972	-0.216	-0.035	-0.976	0.139	-0.096	-0.042	-0.029	-0.007	0.015	0.004	0.001	0.011	-0.016
-0.141	-0.118	-0.979	-0.215	-0.033	-0.976	0.127	-0.013	-0.033	-0.010	-0.010	0.007	0.024	0.001	0.019	-0.019
-0.149	-0.098	-1.023	-0.215	-0.031	-0.976	0.126	0.025	-0.023	-0.017	0.007	-0.036	0.016	0.020	0.063	-0.020
-0.168	-0.095	-0.991	-0.216	-0.029	-0.976	0.100	0.036	-0.026	-0.036	0.009	-0.005	0.003	0.023	0.031	-0.015
-0.157	-0.098	-0.999	-0.213	-0.027	-0.977	0.116	-0.122	-0.014	-0.027	0.003	-0.012	0.009	0.019	0.039	-0.017
-0.133	-0.106	-0.972	-0.214	-0.024	-0.977	0.126	0.027	-0.026	-0.003	-0.007	0.016	0.033	0.010	0.012	-0.017
-0.157	-0.087	-0.991	-0.215	-0.022	-0.976	0.117	0.062	-0.039	-0.025	0.010	-0.004	0.010	0.029	0.031	-0.015
-0.133	-0.087	-0.975	-0.217	-0.019	-0.976	0.142	0.141	-0.056	0.000	0.007	0.011	0.034	0.029	0.015	-0.020
-0.153	-0.091	-0.999	-0.212	-0.016	-0.977	0.161	-0.238	-0.002	-0.024	0.001	-0.012	0.015	0.024	0.039	-0.017
-0.187	-0.095	-0.995	-0.214	-0.013	-0.977	0.162	0.090	-0.043	-0.057	-0.006	-0.008	0.019	0.020	0.034	-0.032
-0.107	-0.079	-0.964	-0.210	-0.011	-0.978	0.145	-0.180	-0.022	0.020	0.007	0.024	0.062	0.035	0.002	-0.031
-0.237	-0.087	-0.995	-0.209	-0.008	-0.978	0.124	-0.077	-0.041	-0.112	-0.003	-0.007	0.068	0.027	0.034	-0.026
-0.114	-0.068	-0.968	-0.210	-0.006	-0.978	0.122	0.068	-0.033	0.012	0.014	0.021	0.057	0.046	0.006	-0.016
-0.114	-0.087	-0.975	-0.209	-0.004	-0.978	0.128	-0.046	-0.018	0.011	-0.008	0.013	0.058	0.026	0.014	-0.018
-0.122	-0.079	-0.987	-0.206	-0.001	-0.979	0.143	-0.129	0.004	0.000	-0.002	0.002	0.051	0.033	0.027	0.002
-0.126	-0.060	-1.003	-0.208	0.001	-0.978	0.131	0.105	-0.017	-0.002	0.015	-0.014	0.048	0.052	0.043	-0.007
-0.126	-0.044	-0.987	-0.208	0.004	-0.978	0.124	0.016	-0.017	-0.001	0.028	0.001	0.048	0.066	0.028	-0.010
-0.172	-0.052	-0.999	-0.207	0.006	-0.978	0.107	-0.034	-0.030	-0.048	0.018	-0.010	0.002	0.058	0.040	-0.020
-0.133	-0.071	-0.983	-0.207	0.007	-0.978	0.080	-0.009	-0.037	-0.010	-0.003	0.006	0.041	0.038	0.024	-0.018
-0.176	-0.044	-1.003	-0.203	0.009	-0.979	0.088	-0.172	-0.016	-0.056	0.023	-0.013	0.001	0.064	0.044	-0.020
-0.107	-0.052	-0.995	-0.203	0.011	-0.979	0.091	-0.010	-0.023	0.013	0.013	-0.005	0.069	0.056	0.036	-0.010
-0.133	-0.068	-0.987	-0.203	0.012	-0.979	0.096	0.013	-0.019	-0.014	-0.004	0.003	0.042	0.040	0.027	-0.013
-0.110	-0.056	-0.999	-0.203	0.014	-0.979	0.104	0.029	-0.017	0.009	0.006	-0.009	0.066	0.051	0.038	0.001
-0.149	-0.048	-0.991	-0.199	0.016	-0.980	0.090	-0.189	-0.005	-0.033	0.012	-0.000	0.027	0.058	0.028	-0.011
-0.087	-0.060	-0.979	-0.201	0.018	-0.980	0.093	0.080	-0.034	0.030	-0.001	0.011	0.089	0.046	0.015	-0.011
-0.168	-0.041	-0.995	-0.199	0.019	-0.980	0.074	-0.097	-0.012	-0.053	0.017	-0.004	0.007	0.065	0.029	-0.019
-0.130	-0.056	-0.999	-0.197	0.021	-0.980	0.099	-0.043	-0.015	-0.016	-0.000	-0.008	0.045	0.049	0.032	-0.013
-0.137	-0.048	-0.979	-0.196	0.023	-0.980	0.107	-0.069	-0.008	-0.025	0.006	0.012	0.037	0.056	0.011	-0.022
-0.114	-0.052	-0.983	-0.196	0.025	-0.980	0.122	0.030	-0.026	-0.002	-0.000	0.008	0.060	0.051	0.014	-0.019
-0.133	-0.029	-0.987	-0.197	0.027	-0.980	0.109	0.023	-0.002	-0.021	0.021	0.004	0.040	0.073	0.017	-0.018
-0.141	-0.029	-0.983	-0.194	0.029	-0.981	0.119	-0.142	0.018	-0.031	0.019	0.009	0.032	0.073	0.013	-0.015
-0.110	-0.029	-0.975	-0.193	0.031	-0.981	0.100	-0.043	-0.007	-0.002	0.017	0.017	0.063	0.072	0.004	-0.010
-0.130	-0.037	-1.019	-0.192	0.032	-0.981	0.102	-0.028	0.005	-0.022	0.007	-0.027	0.043	0.063	0.047	-0.014
-0.080	-0.017	-0.975	-0.193	0.035	-0.981	0.125	0.073	-0.013	0.030	0.024	0.017	0.093	0.082	0.004	-0.007
-0.153	-0.025	-0.999	-0.191	0.037	-0.981	0.110	-0.101	0.003	-0.046	0.015	-0.007	0.019	0.074	0.027	-0.005
-0.110	-0.013	-1.007	-0.190	0.039	-0.981	0.097	-0.008	-0.019	-0.004	0.024	-0.015	0.061	0.085	0.034	-0.008
-0.103	-0.017	-0.987	-0.190	0.040	-0.981	0.096	-0.020	0.007	0.003	0.019	0.005	0.068	0.080	0.014	-0.013
-0.130	-0.013	-0.987	-0.190	0.042	-0.981	0.082	0.021	-0.013	-0.023	0.021	0.005	0.041	0.083	0.014	-0.007
-0.110	-0.033	-0.987	-0.188	0.043	-0.981	0.096	-0.061	-0.004	-0.006	0.000	0.005	0.061	0.063	0.014	-0.010
-0.118	-0.037	-1.003	-0.189	0.045	-0.981	0.097	0.016	0.002	-0.013	-0.005	-0.011	0.053	0.059	0.030	-0.011
-0.118	-0.041	-0.987	-0.190	0.046	-0.981	0.075	0.095	-0.005	-0.012	-0.010	0.004	0.054	0.055	0.014	-0.006
-0.103	-0.010	-0.983	-0.186	0.046	-0.981	0.019	-0.195	0.014	-0.000	0.020	0.009	0.069	0.085	0.010	-0.004
-0.103	-0.006	-0.995	-0.188	0.047	-0.981	0.034	0.109	-0.025	0.001	0.024	-0.003	0.070	0.088	0.022	-0.005
-0.103	-0.006	-0.995	-0.187	0.047	-0.981	0.009	-0.052	0.016	0.000	0.024	-0.003	0.070	0.088	0.022	-0.000
-0.107	-0.017	-0.975	-0.185	0.047	-0.982	-0.006	-0.060	0.024	-0.005	0.013	0.017	0.066	0.076	0.003	-0.001
-0.087	-0.013	-0.979	-0.187	0.047	-0.981	0.018	0.090	-0.001	0.016	0.016	0.013	0.085	0.079	0.007	0.002
-0.110	-0.048	-0.983	-0.186	0.046	-0.981	0.003	-0.032	0.021	-0.008	-0.018	0.009	0.062	0.043	0.011	-0.004
-0.076	-0.029	-0.975	-0.189	0.046	-0.981	-0.005	0.166	0.014	0.030	0.002	0.017	0.097	0.062	0.003	0.001
-0.130	-0.037	-0.975	-0.188	0.045	-0.981	-0.006	-0.048	0.063	-0.025	-0.005	0.017	0.043	0.054	0.003	-0.001
-0.083	-0.021	-0.952	-0.192	0.045	-0.980	-0.010	0.224	0.057	0.025	0.011	0.039	0.090	0.069	0.020	0.001
-0.103	-0.010	-0.979	-0.194	0.044	-0.980	-0.014	0.117	0.040	0.008	0.023	0.011	0.071	0.080	0.008	-0.000
-0.103	-0.033	-0.964	-0.195	0.043	-0.980	-0.027	0.040	0.025	0.009	0.001	0.027	0.071	0.056	0.008	0.002
-0.091	-0.021	-0.968	-0.198	0.042	-0.979	-0.070	0.168	0.020	0.024	0.014	0.023	0.083	0.067	0.004	-0.003
-0.118	-0.033	-0.940	-0.199	0.041	-0.979	-0.044	0.078	0.018	-0.002	0.003	0.050	0.057	0.055	0.031	-0.009
-0.114	-0.052	-0.932	-0.202	0.039	-0.979	-0.042	0.154	0.036	0.005	-0.015	0.057	0.061	0.036	0.039	-0.018
-0.137	-0.037	-0.948	-0.206	0.038	-0.978	-0.071	0.219	0.032	-0.014	0.002	0.041	0.038	0.051	0.023	-0.019
-0.164	-0.029	-0.972	-0.206	0.037	-0.978	-0.044	-0.007	0.029	-0.041	0.011	0.017	0.012	0.058	0.000	-0.017
-0.103	-0.033	-0.964	-0.206	0.036	-0.978	-0.032	0.036	0.023	0.021	0.008	0.025	0.073	0.053	0.007	-0.012
-0.133	-0.017	-0.972	-0.209	0.034	-0.977	-0.047	0.154	0.030	-0.007	0.025	0.016	0.043	0.068	0.001	-0.008
-0.103	0.002	-0.960	-0.211	0.033	-0.977	-0.078	0.105	0.016	0.025	0.046	0.028	0.074	0.087	0.012	-0.003
-0.126	-0.017	-0.944	-0.213	0.031	-0.977	-0.073	0.111	0.017	0.004	0.028	0.043	0.051	0.067	0.027	-0.007
-0.137	-0.029	-0.960	-0.215	0.029	-0.976	-0.091	0.113	0.004	-0.006	0.019	0.027	0.040	0.055	0.012	-0.011
-0.133	-0.044	-0.956	-0.215	0.026	-0.976	-0.128	0.019	-0.005	-0.002	0.006	0.031	0.044	0.039	0.016	-0.015
-0.160	-0.048	-0.968	-0.215	0.023	-0.976	-0.151	0.034	-0.012	-0.028	0.005	0.020	0.018	0.035	0.004	-0.008
-0.133	-0.044	-0.972	-0.218	0.020	-0.976	-0.174	0.162	-0.041	0.002	0.012	0.015	0.045	0.039	0.000	-0.003
-0.099	-0.033	-0.956	-0.218	0.016	-0.976	-0.183	0.010	-0.015	0.036	0.028	0.031	0.079	0.050	0.016	0.000
-0.110	-0.052	-0.944	-0.221	0.013	-0.975	-0.146	0.149	-0.038	0.027	0.011	0.043	0.068	0.030	0.028	0.007
-0.126	-0.052	-0.956	-0.225	0.009	-0.974	-0.212	0.246	-0.022	0.016	0.016	0.030	0.053	0.029	0.016	-0.002
-0.130	-0.079	-0.948	-0.226	0.004	-0.974	-0.228	0.041	0.000	0.013	-0.007	0.038	0.049	0.002	0.024	-0.009
-0.183	-0.079	-0.944	-0.231	0.001	-0.973	-0.190	0.292	-0.011	-0.035	-0.003	0.040	0.004	0.002	0.028	-0.013
-0.153	-0.068	-0.956	-0.231	-0.003	-0.973	-0.187	-0.001	0.036	-0.004	0.013	0.029	0.027	0.013	0.016	-0.011
-0.153	-0.068	-0.956	-0.234	-0.007	-0.972	-0.145	0.133	0.036	-0.002	0.016	0.028	0.027	0.012	0.016	-0.010
-0.122	-0.041	-0.948	-0.237	-0.010	-0.971	-0.164	0.207	0.048	0.032	0.047	0.035	0.058	0.039	0.024	0.003
-0.149	-0.056	-0.956	-0.242	-0.013	-0.970	-0.161	0.252	0.028	0.010	0.035	0.026	0.031	0.023	0.016	0.002
-0.122	-0.071	-0.936	-0.246	-0.016	-0.969	-0.139	0.229	0.016	0.041	0.023	0.045	0.058	0.008	0.036	0.002
-0.172	-0.106	-0.928	-0.250	-0.019	-0.968	-0.105	0.209	0.020	-0.005	-0.009	0.052	0.008	0.027	0.043	-0.001
-0.160	-0.091	-0.924	-0.254	-0.021	-0.967	-0.099	0.206	0.018	0.010	0.008	0.055	0.020	0.012	0.047	0.001
-0.149	-0.095	-0.924	-0.258	-0.023	-0.966	-0.069	0.239	0.018	0.026	0.006	0.054	0.032	0.016	0.047	-0.007
-0.153	-0.095	-0.924	-0.263	-0.024	-0.964	-0.038	0.288	-0.015	0.027	0.007	0.053	0.028	0.016	0.047	0.003
-0.176	-0.095	-0.912	-0.264	-0.025	-0.964	-0.048	0.075	-0.014	0.005	0.008	0.064	0.005	0.017	0.059	0.001
-0.133	-0.114	-0.912	-0.271	-0.026	-0.962	-0.045	0.353	-0.031	0.053	-0.010	0.063	0.048	0.036	0.059	-0.009
-0.183	-0.118	-0.909	-0.274	-0.027	-0.961	-0.043	0.187	-0.035	0.007	-0.013	0.066	0.002	0.040	0.063	-0.013
-0.214	-0.118	-0.889	-0.278	-0.027	-0.960	-0.025	0.223	-0.037	-0.020	-0.012	0.085	0.032	0.040	0.082	-0.021
-0.187	-0.110	-0.901	-0.285	-0.028	-0.958	-0.031	0.325	-0.047	0.013	-0.004	0.072	0.005	0.033	0.070	-0.026
-0.241	-0.102	-0.905	-0.286	-0.028	-0.958	-0.033	0.086	-0.034	-0.040	0.005	0.067	0.059	0.025	0.066	-0.036
-0.180	-0.102	-0.909	-0.293	-0.028	-0.956	-0.014	0.398	-0.077	0.029	0.005	0.062	0.003	0.025	0.062	-0.022
-0.260	-0.087	-0.909	-0.296	-0.029	-0.955	-0.010	0.109	-0.031	-0.050	0.020	0.061	0.078	0.010	0.062	-0.033
-0.168	-0.114	-0.897	-0.301	-0.028	-0.953	0.049	0.326	-0.055	0.049	-0.008	0.072	0.015	0.037	0.074	-0.022
-0.272	-0.118	-0.912	-0.305	-0.026	-0.952	0.095	0.207	-0.026	-0.051	-0.013	0.055	0.088	0.040	0.058	-0.031
-0.203	-0.102	-0.905	-0.307	-0.024	-0.951	0.108	0.111	-0.028	0.019	0.000	0.063	0.019	0.025	0.066	-0.025
-0.245	-0.102	-0.905	-0.310	-0.021	-0.950	0.136	0.174	-0.042	-0.020	-0.002	0.062	0.061	0.025	0.066	-0.030
-0.249	-0.083	-0.912	-0.313	-0.018	-0.950	0.153	0.152	-0.056	-0.021	0.014	0.053	0.064	0.005	0.058	-0.021
-0.218	-0.102	-0.909	-0.318	-0.015	-0.948	0.152	0.280	-0.075	0.015	-0.008	0.056	0.033	0.025	0.062	-0.028
-0.233	-0.098	-0.905	-0.316	-0.013	-0.949	0.123	-0.108	-0.047	-0.003	-0.007	0.060	0.049	0.021	0.065	-0.026
-0.253	-0.095	-0.905	-0.321	-0.011	-0.947	0.094	0.243	-0.091	-0.017	-0.005	0.059	0.068	0.017	0.065	-0.023
-0.249	-0.079	-0.909	-0.323	-0.009	-0.947	0.092	0.114	-0.083	-0.011	0.009	0.055	0.063	0.001	0.061	-0.027
-0.249	-0.071	-0.905	-0.327	-0.007	-0.945	0.071	0.222	-0.086	-0.007	0.015	0.057	0.063	0.007	0.065	-0.026
-0.253	-0.071	-0.920	-0.328	-0.005	-0.945	0.064	0.094	-0.071	-0.009	0.013	0.041	0.067	0.007	0.049	-0.022
-0.257	-0.056	-0.932	-0.329	-0.004	-0.944	0.039	0.047	-0.088	-0.012	0.028	0.029	0.070	0.023	0.037	-0.014
-0.249	-0.056	-0.928	-0.329	-0.004	-0.944	-0.004	0.019	-0.093	-0.004	0.028	0.033	0.062	0.023	0.041	-0.016
-0.222	-0.048	-0.928	-0.333	-0.004	-0.943	-0.046	0.237	-0.126	0.027	0.036	0.032	0.035	0.031	0.041	-0.013
-0.276	-0.075	-0.928	-0.333	-0.005	-0.943	-0.073	0.005	-0.108	-0.026	0.009	0.032	0.088	0.004	0.041	-0.006
-0.249	-0.095	-0.924	-0.336	-0.006	-0.942	-0.082	0.142	-0.106	0.003	-0.009	0.035	0.061	0.015	0.044	-0.003
-0.233	-0.083	-0.940	-0.340	-0.006	-0.940	-0.046	0.259	-0.107	0.023	0.003	0.018	0.046	0.003	0.029	-0.006
-0.264	-0.079	-0.968	-0.345	-0.006	-0.939	-0.027	0.273	-0.114	-0.003	0.007	-0.011	0.076	0.001	0.001	0.003
-0.276	-0.064	-0.979	-0.349	-0.006	-0.937	-0.036	0.194	-0.117	-0.011	0.023	-0.024	0.087	0.017	0.011	0.012
-0.272	-0.075	-0.991	-0.352	-0.007	-0.936	-0.075	0.209	-0.124	-0.003	0.012	-0.037	0.083	0.006	0.023	0.015
-0.249	-0.091	-0.987	-0.360	-0.007	-0.933	-0.059	0.409	-0.150	0.027	-0.003	-0.036	0.060	0.009	0.019	0.028
-0.272	-0.114	-1.011	-0.366	-0.008	-0.930	-0.094	0.379	-0.178	0.011	-0.026	-0.062	0.082	0.032	0.043	0.032
-0.257	-0.129	-1.031	-0.375	-0.009	-0.927	-0.113	0.511	-0.247	0.036	-0.040	-0.085	0.067	0.047	0.063	0.017
-0.318	-0.129	-1.031	-0.389	-0.009	-0.921	-0.140	0.771	-0.310	-0.012	-0.040	-0.091	0.128	0.047	0.063	-0.010
-0.414	-0.133	-1.015	-0.398	-0.009	-0.917	-0.092	0.457	-0.295	-0.100	-0.044	-0.079	0.224	0.051	0.048	-0.042
-0.434	-0.114	-0.952	-0.404	-0.008	-0.915	-0.014	0.356	-0.251	-0.112	-0.026	-0.018	0.243	0.031	0.015	-0.071
-0.441	-0.064	-0.865	-0.407	-0.006	-0.913	-0.002	0.124	-0.178	-0.117	0.023	0.067	0.250	0.020	0.102	-0.077
-0.364	-0.033	-0.806	-0.407	-0.006	-0.913	-0.013	0.001	-0.121	-0.040	0.054	0.126	0.173	0.051	0.161	-0.056
-0.299	0.002	-0.810	-0.411	-0.005	-0.912	-0.011	0.232	-0.136	0.029	0.088	0.121	0.107	0.087	0.156	-0.020
-0.264	-0.013	-0.857	-0.418	-0.004	-0.908	-0.047	0.396	-0.169	0.071	0.072	0.070	0.072	0.072	0.109	0.018
-0.249	-0.041	-0.916	-0.424	-0.004	-0.905	-0.054	0.377	-0.179	0.093	0.044	0.009	0.056	0.046	0.050	0.048
-0.283	-0.079	-0.932	-0.429	-0.003	-0.903	-0.016	0.280	-0.185	0.063	0.005	-0.009	0.090	0.008	0.034	0.074
-0.283	-0.118	-0.940	-0.433	-0.001	-0.901	0.031	0.231	-0.197	0.066	-0.036	-0.019	0.090	0.030	0.025	0.098
-0.257	-0.114	-1.015	-0.434	0.002	-0.901	0.063	0.096	-0.209	0.094	-0.035	-0.094	0.063	0.025	0.050	0.119
-0.249	-0.114	-1.133	-0.430	0.005	-0.903	0.119	-0.185	-0.233	0.098	-0.038	-0.211	0.055	0.025	0.168	0.151
-0.230	-0.091	-1.173	-0.427	0.011	-0.904	0.199	-0.107	-0.274	0.114	-0.021	-0.249	0.035	0.001	0.208	0.198
-0.191	-0.079	-1.188	-0.420	0.015	-0.908	0.155	-0.356	-0.212	0.146	-0.013	-0.261	0.004	0.012	0.224	0.233
-0.118	-0.098	-1.251	-0.412	0.019	-0.911	0.137	-0.359	-0.139	0.211	-0.036	-0.320	0.077	0.007	0.287	0.259
-0.118	-0.098	-1.251	-0.402	0.021	-0.915	0.085	-0.489	-0.094	0.201	-0.038	-0.316	0.077	0.006	0.287	0.276
-0.099	-0.091	-1.236	-0.394	0.021	-0.919	0.003	-0.376	-0.076	0.212	-0.030	-0.297	0.097	0.003	0.272	0.282
-0.091	-0.052	-1.176	-0.386	0.020	-0.922	-0.063	-0.383	-0.036	0.212	0.010	-0.234	0.105	0.042	0.213	0.260
-0.095	-0.048	-1.141	-0.379	0.017	-0.925	-0.128	-0.332	-0.025	0.201	0.016	-0.196	0.102	0.047	0.178	0.235
-0.141	-0.033	-1.117	-0.368	0.016	-0.930	-0.087	-0.526	-0.007	0.144	0.033	-0.168	0.056	0.063	0.154	0.203
-0.137	-0.033	-1.070	-0.359	0.015	-0.933	-0.031	-0.431	-0.022	0.139	0.034	-0.117	0.060	0.064	0.107	0.173
-0.160	-0.041	-1.062	-0.349	0.014	-0.937	-0.037	-0.504	0.012	0.106	0.027	-0.105	0.038	0.057	0.100	0.149
-0.137	-0.029	-1.015	-0.339	0.014	-0.941	-0.037	-0.511	-0.013	0.119	0.040	-0.054	0.061	0.070	0.053	0.136
-0.126	-0.064	-1.015	-0.331	0.013	-0.944	-0.041	-0.425	0.001	0.122	0.006	-0.051	0.073	0.036	0.053	0.126
-0.118	-0.079	-0.999	-0.323	0.012	-0.946	-0.006	-0.382	0.034	0.121	-0.009	-0.033	0.081	0.022	0.037	0.114
-0.122	-0.071	-1.019	-0.317	0.012	-0.948	0.027	-0.279	0.065	0.112	-0.001	-0.051	0.078	0.030	0.057	0.102
-0.160	-0.060	-1.007	-0.310	0.011	-0.951	0.031	-0.344	0.100	0.066	0.011	-0.037	0.040	0.043	0.046	0.073
-0.160	-0.083	-0.983	-0.309	0.012	-0.951	0.069	-0.008	0.044	0.065	-0.013	-0.013	0.041	0.021	0.022	0.044
-0.245	-0.056	-0.991	-0.306	0.011	-0.952	-0.003	-0.163	0.088	-0.023	0.015	-0.020	0.043	0.049	0.030	0.009
-0.249	-0.110	-0.983	-0.304	0.011	-0.953	0.013	-0.105	0.088	-0.029	-0.039	-0.012	0.047	0.004	0.023	-0.015
-0.276	-0.102	-0.972	-0.299	0.012	-0.954	0.100	-0.264	0.087	-0.061	-0.032	0.001	0.073	0.004	0.011	-0.032
-0.245	-0.102	-0.940	-0.291	0.012	-0.957	0.087	-0.382	0.127	-0.038	-0.033	0.035	0.042	0.005	0.020	-0.038
-0.222	-0.079	-0.956	-0.291	0.014	-0.956	0.107	0.009	0.069	-0.015	-0.011	0.019	0.018	0.030	0.004	-0.034
-0.237	-0.060	-0.940	-0.287	0.014	-0.958	0.063	-0.249	0.117	-0.036	0.008	0.037	0.033	0.050	0.019	-0.028
-0.180	-0.068	-0.924	-0.283	0.014	-0.959	0.016	-0.183	0.088	0.018	0.001	0.053	0.025	0.044	0.035	-0.021
-0.210	-0.071	-0.932	-0.282	0.013	-0.959	-0.019	-0.031	0.064	-0.013	-0.002	0.046	0.005	0.041	0.027	-0.036
-0.191	-0.064	-0.932	-0.280	0.011	-0.960	-0.062	-0.078	0.125	0.004	0.007	0.046	0.015	0.049	0.027	-0.036
-0.287	-0.083	-0.940	-0.284	0.007	-0.959	-0.130	0.170	0.134	-0.088	-0.008	0.037	0.080	0.031	0.018	-0.055
-0.222	-0.126	-0.912	-0.279	0.005	-0.960	-0.069	-0.227	0.144	-0.027	-0.048	0.066	0.015	0.010	0.046	-0.059
-0.287	-0.068	-0.952	-0.279	0.002	-0.960	-0.090	-0.008	0.118	-0.092	0.012	0.026	0.079	0.049	0.006	-0.074
-0.230	-0.095	-0.920	-0.279	-0.000	-0.960	-0.065	-0.002	0.087	-0.035	-0.013	0.057	0.021	0.023	0.038	-0.073
-0.268	-0.087	-0.936	-0.277	-0.003	-0.961	-0.096	-0.078	0.060	-0.074	-0.003	0.041	0.059	0.031	0.022	-0.082
-0.283	-0.095	-0.952	-0.276	-0.004	-0.961	-0.054	-0.055	0.014	-0.090	-0.009	0.025	0.074	0.025	0.006	-0.073
-0.283	-0.095	-0.952	-0.274	-0.006	-0.962	-0.099	-0.113	0.022	-0.092	-0.007	0.025	0.073	0.026	0.006	-0.075
-0.222	-0.098	-0.920	-0.274	-0.008	-0.962	-0.088	-0.026	0.018	-0.031	-0.009	0.056	0.011	0.023	0.038	-0.070
-0.245	-0.083	-0.944	-0.272	-0.010	-0.962	-0.058	-0.076	0.045	-0.055	0.008	0.033	0.034	0.039	0.014	-0.051
-0.237	-0.083	-0.948	-0.267	-0.012	-0.964	-0.092	-0.265	0.060	-0.052	0.011	0.030	0.026	0.040	0.010	-0.040
-0.164	-0.095	-0.924	-0.270	-0.012	-0.963	-0.004	0.189	-0.014	0.025	-0.001	0.052	0.048	0.030	0.033	-0.037
-0.226	-0.098	-0.956	-0.270	-0.013	-0.963	-0.003	0.011	0.031	-0.036	-0.004	0.020	0.014	0.027	0.002	-0.028
-0.226	-0.091	-0.983	-0.271	-0.014	-0.963	-0.014	0.035	0.015	-0.035	0.005	-0.008	0.013	0.036	0.026	-0.018
-0.207	-0.106	-0.964	-0.269	-0.014	-0.963	-0.009	-0.080	0.018	-0.017	-0.010	0.012	0.007	0.021	0.006	-0.024
-0.187	-0.083	-0.944	-0.271	-0.014	-0.962	-0.008	0.118	-0.004	0.004	0.013	0.031	0.026	0.045	0.013	-0.031
-0.214	-0.102	-0.960	-0.276	-0.014	-0.961	0.029	0.252	0.002	-0.018	-0.006	0.014	0.000	0.027	0.003	-0.022
-0.276	-0.126	-0.979	-0.270	-0.015	-0.963	0.016	-0.292	0.089	-0.085	-0.029	-0.004	0.062	0.005	0.023	-0.022
-0.168	-0.095	-0.956	-0.272	-0.014	-0.962	0.043	0.082	0.052	0.024	0.002	0.019	0.047	0.037	0.001	-0.025
-0.214	-0.075	-0.968	-0.273	-0.014	-0.962	0.056	0.093	0.060	-0.020	0.020	0.007	0.001	0.057	0.011	-0.025
-0.218	-0.098	-0.975	-0.274	-0.014	-0.962	0.041	0.065	0.055	-0.023	-0.003	-0.001	0.002	0.035	0.019	-0.011
-0.214	-0.098	-0.964	-0.274	-0.014	-0.962	0.007	-0.006	0.088	-0.020	-0.003	0.011	0.002	0.035	0.007	-0.017
-0.207	-0.091	-0.975	-0.275	-0.015	-0.961	-0.001	0.072	0.076	-0.011	0.006	-0.002	0.010	0.044	0.019	-0.020
-0.207	-0.095	-0.960	-0.276	-0.016	-0.961	-0.035	0.034	0.068	-0.011	0.003	0.014	0.010	0.041	0.003	-0.022
-0.233	-0.102	-0.968	-0.276	-0.017	-0.961	-0.043	0.052	0.047	-0.037	-0.003	0.006	0.016	0.034	0.011	-0.023
-0.230	-0.110	-0.979	-0.275	-0.019	-0.961	-0.043	-0.047	0.042	-0.034	-0.009	-0.006	0.012	0.027	0.023	-0.026
-0.207	-0.098	-0.936	-0.271	-0.021	-0.962	-0.092	-0.238	0.064	-0.015	0.005	0.039	0.012	0.039	0.020	-0.026
-0.218	-0.110	-0.960	-0.275	-0.023	-0.961	-0.090	0.241	0.027	-0.022	-0.005	0.014	0.000	0.028	0.004	-0.023
-0.203	-0.091	-0.968	-0.269	-0.026	-0.963	-0.105	-0.279	0.085	-0.013	0.017	0.008	0.016	0.048	0.012	-0.023
-0.210	-0.102	-0.960	-0.275	-0.029	-0.961	-0.113	0.281	0.036	-0.015	0.008	0.014	0.009	0.037	0.004	-0.014
-0.230	-0.110	-0.983	-0.275	-0.031	-0.961	-0.123	0.025	0.018	-0.034	0.003	-0.010	0.010	0.030	0.027	-0.017
-0.172	-0.122	-0.956	-0.274	-0.034	-0.961	-0.113	-0.025	0.031	0.023	-0.006	0.018	0.048	0.019	0.000	-0.017
-0.237	-0.122	-0.960	-0.278	-0.036	-0.960	-0.111	0.228	0.015	-0.039	-0.003	0.013	0.017	0.020	0.003	-0.017
-0.199	-0.133	-0.944	-0.274	-0.038	-0.961	-0.084	-0.206	0.037	-0.004	-0.012	0.030	0.022	0.009	0.013	-0.015
-0.207	-0.129	-0.948	-0.276	-0.041	-0.960	-0.104	0.108	0.029	-0.010	-0.006	0.026	0.014	0.013	0.009	-0.024
-0.207	-0.129	-0.948	-0.277	-0.043	-0.960	-0.098	0.061	0.019	-0.009	-0.003	0.025	0.015	0.014	0.009	-0.018
-0.222	-0.133	-0.948	-0.276	-0.045	-0.960	-0.057	-0.048	0.027	-0.026	-0.006	0.026	0.001	0.010	0.009	-0.018
-0.199	-0.122	-0.948	-0.280	-0.046	-0.959	-0.058	0.230	0.011	0.001	0.007	0.025	0.023	0.022	0.009	-0.020
-0.210	-0.141	-0.956	-0.282	-0.047	-0.958	-0.036	0.083	0.032	-0.009	-0.011	0.016	0.011	0.003	0.002	-0.018
-0.226	-0.137	-0.956	-0.278	-0.048	-0.959	-0.014	-0.167	0.053	-0.028	-0.006	0.017	0.004	0.008	0.002	-0.016
-0.191	-0.110	-0.940	-0.280	-0.050	-0.959	-0.051	0.104	0.073	0.008	0.022	0.033	0.030	0.035	0.018	-0.024
-0.218	-0.133	-0.944	-0.281	-0.051	-0.958	-0.058	0.082	0.044	-0.017	0.001	0.028	0.004	0.013	0.014	-0.020
-0.241	-0.133	-0.952	-0.280	-0.053	-0.959	-0.050	-0.080	0.046	-0.042	0.002	0.021	0.020	0.013	0.006	-0.020
-0.191	-0.156	-0.964	-0.282	-0.054	-0.958	-0.055	0.122	0.033	0.010	-0.019	0.008	0.030	0.010	0.005	-0.024
-0.233	-0.149	-0.964	-0.279	-0.056	-0.959	-0.063	-0.111	0.045	-0.035	-0.010	0.008	0.012	0.001	0.005	-0.027
-0.214	-0.141	-0.944	-0.281	-0.057	-0.958	-0.060	0.080	0.026	-0.014	-0.001	0.028	0.007	0.007	0.015	-0.020
-0.233	-0.160	-0.948	-0.280	-0.060	-0.958	-0.094	-0.035	0.040	-0.034	-0.017	0.024	0.012	0.012	0.011	-0.016
-0.210	-0.141	-0.968	-0.279	-0.063	-0.958	-0.116	-0.010	0.047	-0.012	0.005	0.004	0.011	0.008	0.009	-0.017
-0.160	-0.153	-0.944	-0.279	-0.064	-0.958	-0.065	0.011	0.050	0.038	-0.005	0.027	0.061	0.003	0.015	-0.012
-0.230	-0.149	-0.948	-0.278	-0.066	-0.958	-0.077	-0.034	0.049	-0.032	0.000	0.023	0.008	0.001	0.011	-0.010
-0.199	-0.149	-0.964	-0.282	-0.069	-0.957	-0.104	0.217	0.027	0.003	0.003	0.006	0.022	0.002	0.004	-0.011
-0.233	-0.156	-0.979	-0.283	-0.071	-0.957	-0.110	0.051	0.034	-0.031	-0.002	-0.010	0.012	0.005	0.020	-0.026
-0.222	-0.160	-0.956	-0.284	-0.073	-0.956	-0.090	0.088	0.026	-0.018	-0.004	0.013	0.001	0.009	0.004	-0.021
-0.249	-0.164	-0.956	-0.285	-0.076	-0.955	-0.099	0.062	0.029	-0.044	-0.006	0.012	0.028	0.012	0.004	-0.024
-0.218	-0.176	-0.948	-0.288	-0.078	-0.954	-0.070	0.148	0.033	-0.011	-0.015	0.019	0.003	0.023	0.012	-0.023
-0.203	-0.176	-0.932	-0.283	-0.079	-0.956	-0.044	-0.243	0.068	-0.001	-0.014	0.036	0.018	0.022	0.027	-0.017
-0.226	-0.172	-0.964	-0.286	-0.080	-0.955	-0.026	0.150	0.054	-0.021	-0.009	0.004	0.005	0.018	0.004	-0.008
-0.191	-0.168	-0.960	-0.286	-0.081	-0.955	-0.020	0.049	0.055	0.014	-0.004	0.008	0.030	0.014	0.000	-0.006
-0.195	-0.160	-0.952	-0.283	-0.082	-0.956	-0.010	-0.139	0.070	0.007	0.005	0.017	0.026	0.005	0.007	-0.006
-0.210	-0.149	-0.956	-0.287	-0.082	-0.954	0.031	0.238	0.022	-0.004	0.016	0.012	0.010	0.007	0.003	-0.008
-0.210	-0.160	-0.944	-0.285	-0.082	-0.955	0.018	-0.111	0.041	-0.007	0.005	0.024	0.010	0.004	0.015	-0.010
-0.237	-0.160	-0.968	-0.287	-0.082	-0.954	-0.001	0.109	0.015	-0.032	0.005	0.000	0.017	0.004	0.009	-0.017
-0.199	-0.164	-0.952	-0.287	-0.083	-0.954	-0.022	0.011	0.042	0.007	0.002	0.016	0.022	0.008	0.006	-0.016
-0.237	-0.153	-0.952	-0.285	-0.085	-0.955	-0.069	-0.095	0.058	-0.034	0.015	0.016	0.017	0.004	0.006	-0.022
-0.207	-0.133	-0.968	-0.286	-0.088	-0.954	-0.116	0.066	0.053	-0.002	0.037	0.000	0.014	0.024	0.010	-0.018
-0.245	-0.118	-0.956	-0.285	-0.091	-0.954	-0.165	-0.022	0.068	-0.041	0.056	0.012	0.026	0.039	0.001	-0.022
-0.207	-0.160	-0.948	-0.283	-0.095	-0.954	-0.151	-0.069	0.077	-0.004	0.017	0.020	0.012	0.003	0.009	-0.014
-0.210	-0.164	-0.936	-0.282	-0.099	-0.954	-0.190	-0.032	0.088	-0.009	0.017	0.032	0.007	0.006	0.021	-0.013
-0.183	-0.195	-0.932	-0.282	-0.102	-0.954	-0.157	0.014	0.031	0.018	-0.010	0.035	0.033	0.037	0.025	-0.011
-0.187	-0.218	-0.940	-0.284	-0.105	-0.953	-0.101	0.095	0.025	0.015	-0.031	0.027	0.029	0.059	0.018	-0.011
-0.226	-0.218	-0.936	-0.284	-0.108	-0.953	-0.106	0.015	0.041	-0.023	-0.029	0.030	0.010	0.059	0.023	-0.014
-0.207	-0.211	-0.940	-0.285	-0.109	-0.952	-0.067	0.073	0.036	-0.003	-0.019	0.026	0.009	0.051	0.019	-0.015
-0.233	-0.207	-0.944	-0.285	-0.112	-0.952	-0.080	0.005	0.073	-0.030	-0.013	0.022	0.018	0.046	0.015	-0.017
-0.199	-0.211	-0.944	-0.285	-0.113	-0.952	-0.062	0.038	0.083	0.005	-0.015	0.021	0.017	0.050	0.015	-0.013
-0.195	-0.211	-0.936	-0.283	-0.116	-0.952	-0.077	-0.073	0.087	0.007	-0.013	0.030	0.020	0.050	0.022	-0.007
-0.210	-0.218	-0.956	-0.283	-0.118	-0.952	-0.070	0.029	0.094	-0.009	-0.019	0.010	0.005	0.058	0.001	-0.008
-0.180	-0.214	-0.944	-0.286	-0.120	-0.951	-0.077	0.173	0.055	0.025	-0.013	0.020	0.036	0.054	0.012	-0.004
-0.237	-0.214	-0.944	-0.286	-0.122	-0.950	-0.082	0.002	0.076	-0.033	-0.011	0.020	0.022	0.054	0.010	-0.005
-0.180	-0.214	-0.940	-0.287	-0.124	-0.950	-0.076	0.059	0.081	0.025	-0.009	0.023	0.037	0.054	0.013	-0.005
-0.207	-0.214	-0.944	-0.287	-0.127	-0.950	-0.085	0.018	0.075	-0.002	-0.007	0.019	0.011	0.054	0.007	-0.015
-0.210	-0.203	-0.936	-0.287	-0.128	-0.949	-0.051	0.062	0.068	-0.005	0.006	0.027	0.007	0.042	0.013	-0.005
-0.230	-0.207	-0.936	-0.288	-0.130	-0.949	-0.059	0.037	0.078	-0.024	0.004	0.026	0.011	0.046	0.011	-0.013
-0.176	-0.214	-0.916	-0.287	-0.132	-0.949	-0.073	-0.009	0.083	0.029	-0.001	0.046	0.044	0.053	0.030	-0.014
-0.226	-0.226	-0.944	-0.289	-0.134	-0.948	-0.048	0.110	0.063	-0.019	-0.011	0.017	0.006	0.065	0.001	-0.013
-0.222	-0.211	-0.964	-0.288	-0.135	-0.948	-0.048	-0.018	0.055	-0.016	0.006	-0.002	0.002	0.049	0.019	-0.006
-0.210	-0.218	-0.936	-0.289	-0.136	-0.948	-0.031	0.071	0.034	-0.003	-0.001	0.025	0.010	0.056	0.007	-0.012
-0.191	-0.222	-0.928	-0.292	-0.138	-0.946	-0.054	0.169	0.042	0.019	-0.004	0.031	0.031	0.060	0.015	-0.016
-0.226	-0.207	-0.936	-0.293	-0.139	-0.946	-0.057	0.088	0.039	-0.014	0.013	0.023	0.003	0.044	0.006	-0.022
-0.253	-0.226	-0.956	-0.289	-0.141	-0.947	-0.030	-0.189	0.076	-0.045	-0.005	0.004	0.029	0.064	0.014	-0.025
-0.253	-0.226	-0.956	-0.293	-0.142	-0.946	-0.043	0.203	0.036	-0.042	-0.003	0.003	0.029	0.064	0.015	-0.027
-0.237	-0.226	-0.948	-0.291	-0.143	-0.946	-0.048	-0.077	0.062	-0.028	-0.002	0.011	0.012	0.063	0.008	-0.022
-0.207	-0.218	-0.948	-0.292	-0.145	-0.945	-0.055	0.082	0.043	0.004	0.007	0.010	0.019	0.056	0.008	-0.020
-0.203	-0.211	-0.944	-0.294	-0.147	-0.945	-0.075	0.098	0.030	0.009	0.017	0.014	0.023	0.048	0.004	-0.011
-0.241	-0.222	-0.932	-0.294	-0.149	-0.944	-0.085	-0.005	0.035	-0.030	0.007	0.025	0.015	0.060	0.007	-0.012
-0.199	-0.234	-0.932	-0.296	-0.150	-0.943	-0.060	0.121	0.014	0.014	-0.003	0.024	0.028	0.072	0.007	-0.008
-0.241	-0.238	-0.936	-0.293	-0.152	-0.944	-0.068	-0.115	0.016	-0.030	-0.005	0.021	0.014	0.076	0.003	-0.012
-0.180	-0.238	-0.932	-0.295	-0.152	-0.943	-0.014	0.101	0.004	0.033	-0.004	0.024	0.048	0.076	0.007	-0.003
-0.222	-0.230	-0.940	-0.294	-0.153	-0.943	-0.032	-0.026	0.009	-0.010	0.004	0.016	0.006	0.068	0.000	-0.009
-0.199	-0.234	-0.932	-0.296	-0.154	-0.943	-0.016	0.133	-0.003	0.015	0.001	0.023	0.030	0.072	0.008	-0.004
-0.233	-0.238	-0.948	-0.295	-0.155	-0.943	-0.033	-0.044	0.029	-0.021	-0.002	0.008	0.004	0.076	0.008	-0.012
-0.214	-0.234	-0.924	-0.296	-0.155	-0.942	0.001	0.078	0.005	-0.000	0.002	0.031	0.015	0.072	0.017	-0.009
-0.222	-0.234	-0.928	-0.296	-0.156	-0.942	-0.009	-0.014	0.009	-0.008	0.003	0.027	0.007	0.073	0.013	-0.013
-0.210	-0.238	-0.944	-0.296	-0.156	-0.942	0.009	0.017	0.003	0.003	-0.001	0.011	0.019	0.077	0.002	-0.004
-0.226	-0.226	-0.944	-0.295	-0.156	-0.943	-0.004	-0.032	-0.004	-0.013	0.011	0.011	0.004	0.065	0.001	-0.009
-0.183	-0.234	-0.948	-0.296	-0.156	-0.942	0.012	0.084	-0.006	0.031	0.003	0.007	0.047	0.073	0.005	-0.002
-0.249	-0.234	-0.944	-0.294	-0.156	-0.943	0.007	-0.102	-0.008	-0.037	0.003	0.012	0.018	0.073	0.001	-0.006
-0.195	-0.226	-0.948	-0.298	-0.156	-0.942	-0.013	0.200	-0.038	0.021	0.011	0.006	0.036	0.066	0.006	-0.003
-0.230	-0.234	-0.944	-0.297	-0.156	-0.942	0.000	-0.036	-0.014	-0.015	0.003	0.010	0.001	0.074	0.002	-0.010
-0.207	-0.238	-0.924	-0.297	-0.157	-0.942	0.008	0.018	-0.011	0.008	-0.000	0.030	0.025	0.079	0.017	-0.001
-0.218	-0.241	-0.936	-0.298	-0.156	-0.942	0.020	0.067	-0.018	-0.002	-0.005	0.018	0.013	0.083	0.005	-0.008
-0.195	-0.234	-0.920	-0.297	-0.156	-0.942	0.022	-0.073	-0.003	0.019	0.003	0.034	0.036	0.075	0.021	-0.005
-0.233	-0.241	-0.948	-0.298	-0.155	-0.942	0.060	0.080	-0.022	-0.018	-0.006	0.006	0.002	0.083	0.007	-0.006
-0.214	-0.222	-0.948	-0.297	-0.154	-0.942	0.058	-0.060	-0.026	0.000	0.012	0.007	0.017	0.063	0.006	-0.007
-0.218	-0.218	-0.928	-0.301	-0.153	-0.941	0.061	0.246	-0.063	0.001	0.015	0.025	0.013	0.060	0.014	-0.011
-0.226	-0.222	-0.936	-0.299	-0.152	-0.942	0.050	-0.116	-0.019	-0.009	0.010	0.018	0.005	0.064	0.007	-0.005
-0.222	-0.230	-0.936	-0.298	-0.151	-0.943	0.054	-0.046	-0.031	-0.006	0.002	0.019	0.008	0.072	0.009	-0.003
-0.199	-0.222	-0.928	-0.301	-0.150	-0.942	0.041	0.165	-0.043	0.020	0.008	0.026	0.031	0.065	0.018	-0.003
-0.199	-0.222	-0.928	-0.300	-0.149	-0.942	0.040	-0.064	-0.030	0.018	0.008	0.026	0.030	0.065	0.020	-0.001
-0.214	-0.222	-0.932	-0.300	-0.149	-0.942	0.028	0.042	-0.026	0.003	0.007	0.022	0.014	0.066	0.018	0.001
-0.218	-0.226	-0.944	-0.300	-0.148	-0.942	0.059	0.014	-0.023	-0.000	0.002	0.011	0.009	0.070	0.007	-0.003
-0.214	-0.222	-0.936	-0.301	-0.147	-0.942	0.030	0.019	-0.035	0.004	0.006	0.019	0.012	0.066	0.016	-0.003
-0.226	-0.214	-0.940	-0.302	-0.146	-0.942	0.059	0.068	-0.045	-0.007	0.012	0.014	0.001	0.060	0.012	-0.007
-0.207	-0.218	-0.940	-0.305	-0.145	-0.941	0.069	0.158	-0.049	0.015	0.007	0.014	0.018	0.064	0.013	-0.007
-0.245	-0.218	-0.936	-0.303	-0.144	-0.942	0.072	-0.066	-0.037	-0.024	0.006	0.018	0.021	0.064	0.018	-0.005
-0.218	-0.218	-0.948	-0.303	-0.142	-0.942	0.067	0.005	-0.022	0.002	0.005	0.007	0.006	0.065	0.006	-0.002
-0.207	-0.222	-0.932	-0.304	-0.141	-0.942	0.069	0.050	-0.033	0.015	-0.000	0.022	0.017	0.069	0.023	-0.006
-0.214	-0.222	-0.936	-0.306	-0.140	-0.942	0.065	0.102	-0.029	0.009	-0.002	0.018	0.009	0.070	0.019	-0.004
-0.226	-0.222	-0.940	-0.306	-0.139	-0.942	0.064	0.032	-0.037	-0.003	-0.003	0.014	0.002	0.070	0.016	-0.002
-0.237	-0.222	-0.924	-0.307	-0.138	-0.942	0.047	0.023	-0.044	-0.014	-0.004	0.030	0.014	0.071	0.031	-0.004
-0.207	-0.222	-0.948	-0.306	-0.137	-0.942	0.041	-0.041	-0.046	0.016	-0.005	0.006	0.016	0.071	0.008	-0.007
-0.222	-0.222	-0.932	-0.307	-0.136	-0.942	0.052	0.088	-0.064	0.002	-0.006	0.022	0.001	0.071	0.023	-0.005
-0.233	-0.214	-0.944	-0.307	-0.135	-0.942	0.053	0.010	-0.057	-0.010	0.001	0.010	0.011	0.064	0.011	-0.002
-0.218	-0.211	-0.948	-0.307	-0.134	-0.942	0.043	0.010	-0.038	0.006	0.004	0.006	0.005	0.061	0.007	-0.004
-0.230	-0.207	-0.952	-0.307	-0.133	-0.942	0.061	-0.027	-0.038	-0.007	0.007	0.003	0.007	0.057	0.003	-0.008
-0.218	-0.203	-0.940	-0.309	-0.131	-0.942	0.078	0.131	-0.052	0.007	0.009	0.015	0.005	0.054	0.015	-0.009
-0.245	-0.207	-0.940	-0.310	-0.130	-0.942	0.089	0.025	-0.029	-0.020	0.003	0.015	0.022	0.058	0.015	-0.010
-0.237	-0.211	-0.928	-0.309	-0.129	-0.942	0.078	-0.027	-0.010	-0.013	-0.002	0.027	0.014	0.062	0.026	-0.007
-0.214	-0.195	-0.936	-0.309	-0.127	-0.943	0.078	0.001	-0.031	0.010	0.012	0.020	0.009	0.046	0.018	-0.010
-0.210	-0.207	-0.932	-0.310	-0.125	-0.942	0.089	0.103	-0.050	0.015	-0.001	0.024	0.013	0.058	0.022	-0.007
-0.233	-0.199	-0.944	-0.310	-0.124	-0.943	0.087	-0.022	-0.053	-0.009	0.005	0.013	0.010	0.050	0.010	-0.000
-0.233	-0.203	-0.944	-0.311	-0.122	-0.943	0.080	0.063	-0.058	-0.008	-0.001	0.013	0.009	0.054	0.009	-0.005
-0.199	-0.203	-0.928	-0.311	-0.121	-0.943	0.080	0.015	-0.042	0.027	-0.002	0.029	0.026	0.054	0.025	-0.004
-0.245	-0.199	-0.940	-0.314	-0.119	-0.942	0.091	0.149	-0.052	-0.017	-0.000	0.016	0.020	0.050	0.013	-0.003
-0.214	-0.195	-0.948	-0.314	-0.117	-0.942	0.070	0.032	-0.035	0.014	0.002	0.009	0.012	0.046	0.005	-0.001
-0.233	-0.203	-0.952	-0.314	-0.116	-0.942	0.086	0.007	-0.040	-0.005	-0.007	0.005	0.008	0.054	0.001	-0.007
-0.233	-0.203	-0.952	-0.317	-0.114	-0.942	0.098	0.148	-0.044	-0.003	-0.009	0.004	0.007	0.054	0.000	-0.005
-0.245	-0.191	-0.952	-0.317	-0.112	-0.942	0.099	-0.006	-0.030	-0.015	0.001	0.005	0.018	0.042	0.000	-0.006
-0.233	-0.199	-0.928	-0.317	-0.111	-0.942	0.074	0.049	-0.025	-0.002	-0.008	0.028	0.006	0.050	0.024	-0.009
-0.218	-0.187	-0.936	-0.319	-0.109	-0.942	0.098	0.070	-0.032	0.014	0.002	0.020	0.010	0.038	0.015	-0.005
-0.245	-0.184	-0.932	-0.318	-0.107	-0.942	0.112	-0.023	-0.023	-0.014	0.003	0.024	0.017	0.034	0.019	-0.003
-0.210	-0.176	-0.932	-0.322	-0.105	-0.941	0.098	0.209	-0.018	0.025	0.009	0.023	0.018	0.026	0.019	-0.001
-0.237	-0.184	-0.944	-0.323	-0.103	-0.941	0.117	0.065	-0.003	-0.001	-0.000	0.011	0.009	0.034	0.007	-0.004
-0.233	-0.207	-0.940	-0.324	-0.100	-0.941	0.161	0.093	-0.033	0.004	-0.026	0.015	0.005	0.057	0.011	-0.001
-0.241	-0.191	-0.940	-0.325	-0.098	-0.941	0.117	0.033	-0.034	-0.003	-0.013	0.015	0.012	0.042	0.011	-0.011
-0.237	-0.184	-0.932	-0.326	-0.096	-0.940	0.131	0.108	-0.041	0.003	-0.008	0.022	0.008	0.034	0.018	-0.011
-0.260	-0.180	-0.912	-0.326	-0.093	-0.941	0.127	-0.019	-0.040	-0.021	-0.006	0.043	0.031	0.030	0.038	-0.013
-0.241	-0.168	-0.924	-0.328	-0.091	-0.940	0.110	0.135	-0.050	0.001	0.003	0.030	0.011	0.019	0.026	-0.018
-0.241	-0.168	-0.924	-0.331	-0.089	-0.940	0.128	0.117	-0.073	0.003	0.001	0.030	0.011	0.019	0.026	-0.018
-0.268	-0.168	-0.928	-0.329	-0.087	-0.940	0.067	-0.073	-0.035	-0.026	-0.001	0.026	0.037	0.019	0.022	-0.013
-0.249	-0.176	-0.944	-0.329	-0.085	-0.941	0.115	-0.007	-0.029	-0.007	-0.010	0.011	0.018	0.026	0.006	-0.009
-0.237	-0.184	-0.928	-0.329	-0.083	-0.941	0.129	0.036	-0.024	0.005	-0.020	0.026	0.006	0.034	0.022	-0.009
-0.226	-0.172	-0.928	-0.330	-0.080	-0.940	0.143	0.068	-0.038	0.018	-0.011	0.026	0.005	0.022	0.022	-0.002
-0.245	-0.153	-0.936	-0.333	-0.078	-0.940	0.119	0.135	-0.081	0.001	0.005	0.018	0.014	0.003	0.014	-0.005
-0.237	-0.156	-0.936	-0.332	-0.076	-0.940	0.083	-0.018	-0.075	0.009	-0.000	0.018	0.006	0.006	0.014	-0.004
-0.268	-0.153	-0.932	-0.334	-0.075	-0.940	0.060	0.102	-0.076	-0.020	0.002	0.021	0.036	0.002	0.017	-0.004
-0.241	-0.180	-0.944	-0.333	-0.073	-0.940	0.092	-0.035	-0.047	0.006	-0.027	0.010	0.010	0.029	0.006	-0.006
-0.233	-0.184	-0.932	-0.333	-0.070	-0.940	0.139	0.013	-0.035	0.013	-0.033	0.022	0.002	0.033	0.017	-0.004
-0.257	-0.145	-0.936	-0.334	-0.068	-0.940	0.133	0.032	-0.031	-0.009	0.003	0.018	0.025	0.006	0.013	0.001
-0.218	-0.145	-0.909	-0.333	-0.064	-0.941	0.184	-0.005	-0.046	0.029	-0.000	0.046	0.014	0.006	0.041	0.008
-0.245	-0.122	-0.948	-0.335	-0.061	-0.940	0.168	0.097	-0.044	0.004	0.020	0.006	0.012	0.029	0.002	0.009
-0.199	-0.137	-0.936	-0.334	-0.058	-0.941	0.178	-0.043	-0.016	0.049	0.001	0.018	0.034	0.013	0.014	0.011
-0.241	-0.122	-0.952	-0.338	-0.054	-0.940	0.202	0.213	-0.033	0.010	0.013	0.001	0.008	0.029	0.002	0.008
-0.245	-0.122	-0.924	-0.339	-0.051	-0.939	0.154	0.079	-0.044	0.007	0.010	0.029	0.012	0.029	0.026	0.006
-0.245	-0.122	-0.924	-0.337	-0.048	-0.940	0.168	-0.089	-0.034	0.006	0.007	0.030	0.012	0.029	0.026	-0.007
-0.249	-0.126	-0.909	-0.340	-0.045	-0.939	0.167	0.192	-0.074	0.005	-0.001	0.044	0.015	0.024	0.042	-0.006
-0.272	-0.110	-0.920	-0.340	-0.041	-0.940	0.186	-0.022	-0.049	-0.018	0.011	0.033	0.038	0.040	0.030	-0.005
-0.226	-0.114	-0.916	-0.342	-0.037	-0.939	0.192	0.117	-0.102	0.030	0.003	0.036	0.008	0.036	0.034	-0.007
-0.241	-0.110	-0.912	-0.343	-0.034	-0.939	0.119	0.064	-0.089	0.015	0.005	0.040	0.007	0.039	0.038	-0.007
-0.253	-0.133	-0.897	-0.343	-0.032	-0.939	0.107	0.030	-0.088	0.004	-0.021	0.055	0.018	0.016	0.053	-0.004
-0.241	-0.129	-0.877	-0.345	-0.030	-0.938	0.092	0.103	-0.103	0.017	-0.019	0.074	0.007	0.020	0.073	-0.005
-0.249	-0.087	-0.885	-0.347	-0.028	-0.938	0.079	0.091	-0.089	0.011	0.022	0.066	0.014	0.062	0.065	-0.008
-0.230	-0.083	-0.885	-0.349	-0.025	-0.937	0.099	0.112	-0.133	0.032	0.023	0.065	0.005	0.066	0.065	0.002
-0.257	-0.068	-0.901	-0.349	-0.023	-0.937	0.085	0.055	-0.144	0.006	0.036	0.049	0.022	0.081	0.050	0.006
-0.207	-0.068	-0.889	-0.353	-0.021	-0.935	0.078	0.192	-0.142	0.059	0.033	0.059	0.028	0.081	0.062	0.002
-0.237	-0.091	-0.889	-0.356	-0.019	-0.934	0.067	0.182	-0.137	0.032	0.008	0.058	0.002	0.058	0.062	-0.012
-0.283	-0.106	-0.889	-0.359	-0.017	-0.933	0.046	0.145	-0.103	-0.012	-0.009	0.057	0.048	0.042	0.062	-0.020
-0.318	-0.118	-0.877	-0.361	-0.014	-0.932	0.129	0.132	-0.095	-0.044	-0.023	0.068	0.083	0.030	0.074	-0.032
-0.303	-0.091	-0.873	-0.361	-0.012	-0.933	0.131	-0.010	-0.086	-0.029	0.001	0.072	0.067	0.057	0.078	-0.036
-0.283	-0.075	-0.889	-0.362	-0.007	-0.932	0.208	0.082	-0.112	-0.008	0.012	0.055	0.048	0.072	0.062	-0.037
-0.264	-0.075	-0.885	-0.364	-0.003	-0.931	0.205	0.112	-0.131	0.013	0.008	0.059	0.029	0.072	0.066	-0.025
-0.307	-0.083	-0.905	-0.367	0.001	-0.930	0.158	0.156	-0.125	-0.027	-0.004	0.038	0.071	0.064	0.046	-0.024
-0.276	-0.064	-0.916	-0.369	0.005	-0.929	0.154	0.146	-0.125	0.006	0.012	0.025	0.041	0.083	0.034	-0.033
-0.330	-0.041	-0.928	-0.370	0.006	-0.929	0.075	0.027	-0.088	-0.047	0.033	0.012	0.094	0.106	0.022	-0.036
-0.353	-0.041	-0.928	-0.369	0.008	-0.930	0.054	-0.050	-0.076	-0.071	0.032	0.013	0.118	0.106	0.022	-0.031
-0.303	-0.037	-0.928	-0.370	0.009	-0.929	0.042	0.054	-0.081	-0.020	0.035	0.012	0.068	0.109	0.023	-0.031
-0.303	-0.075	-0.956	-0.371	0.010	-0.929	0.052	0.075	-0.050	-0.019	-0.005	-0.016	0.068	0.070	0.005	-0.026
-0.303	-0.083	-0.975	-0.370	0.012	-0.929	0.090	-0.034	-0.052	-0.019	-0.014	-0.036	0.067	0.062	0.025	-0.018
-0.326	-0.064	-0.983	-0.371	0.015	-0.928	0.124	0.092	-0.083	-0.041	0.002	-0.045	0.091	0.081	0.032	-0.019
-0.341	-0.041	-1.007	-0.374	0.017	-0.927	0.115	0.130	-0.115	-0.053	0.023	-0.070	0.106	0.104	0.056	-0.012
-0.341	-0.041	-1.007	-0.371	0.019	-0.928	0.077	-0.106	-0.102	-0.055	0.021	-0.069	0.106	0.104	0.056	0.006
-0.295	-0.044	-1.035	-0.370	0.021	-0.929	0.027	-0.028	-0.157	-0.010	0.016	-0.097	0.060	0.099	0.083	0.020
-0.237	-0.064	-1.042	-0.374	0.022	-0.927	-0.041	0.215	-0.222	0.052	-0.004	-0.106	0.002	0.080	0.091	0.033
-0.287	-0.098	-1.058	-0.378	0.022	-0.926	-0.047	0.245	-0.271	0.006	-0.040	-0.124	0.052	0.044	0.107	0.033
-0.295	-0.079	-1.035	-0.385	0.024	-0.923	0.006	0.392	-0.303	0.005	-0.023	-0.104	0.060	0.063	0.083	0.022
-0.360	-0.041	-0.991	-0.389	0.028	-0.921	0.094	0.245	-0.266	-0.056	0.012	-0.062	0.125	0.102	0.040	-0.004
-0.341	0.002	-0.928	-0.393	0.032	-0.919	0.110	0.216	-0.242	-0.033	0.051	-0.001	0.106	0.144	0.023	-0.019
-0.330	0.017	-0.845	-0.394	0.035	-0.918	0.068	0.087	-0.205	-0.019	0.064	0.081	0.094	0.159	0.106	-0.019
-0.299	0.014	-0.814	-0.393	0.037	-0.919	0.037	-0.022	-0.183	0.011	0.058	0.113	0.063	0.155	0.138	-0.000
-0.241	-0.013	-0.838	-0.396	0.040	-0.917	0.080	0.194	-0.214	0.072	0.028	0.087	0.006	0.127	0.114	0.024
-0.233	-0.052	-0.889	-0.400	0.043	-0.915	0.087	0.228	-0.220	0.083	-0.014	0.034	0.002	0.088	0.063	0.064
-0.230	-0.091	-0.952	-0.403	0.047	-0.914	0.162	0.194	-0.173	0.090	-0.056	-0.030	0.006	0.049	0.000	0.108
-0.187	-0.110	-1.011	-0.406	0.051	-0.912	0.213	0.237	-0.159	0.136	-0.080	-0.091	0.048	0.029	0.059	0.143
-0.172	-0.091	-1.062	-0.410	0.056	-0.911	0.234	0.221	-0.145	0.154	-0.066	-0.144	0.063	0.048	0.110	0.179
-0.160	-0.060	-1.086	-0.412	0.061	-0.909	0.220	0.176	-0.158	0.168	-0.040	-0.169	0.075	0.079	0.134	0.207
-0.153	-0.017	-1.153	-0.414	0.066	-0.908	0.179	0.176	-0.210	0.178	-0.003	-0.237	0.083	0.121	0.200	0.231
-0.183	-0.010	-1.216	-0.411	0.070	-0.909	0.143	-0.105	-0.194	0.144	0.001	-0.299	0.052	0.128	0.263	0.262
-0.153	-0.002	-1.287	-0.406	0.073	-0.911	0.125	-0.192	-0.131	0.170	0.006	-0.368	0.083	0.136	0.334	0.292
-0.091	-0.013	-1.330	-0.398	0.076	-0.914	0.161	-0.369	-0.031	0.223	-0.009	-0.408	0.144	0.124	0.377	0.311
-0.045	-0.033	-1.291	-0.391	0.078	-0.917	0.148	-0.339	0.069	0.262	-0.030	-0.366	0.190	0.104	0.338	0.338
-0.030	-0.048	-1.200	-0.379	0.077	-0.922	0.067	-0.558	0.154	0.266	-0.045	-0.271	0.206	0.088	0.247	0.341
0.043	0.025	-1.113	-0.372	0.076	-0.925	-0.023	-0.351	0.164	0.332	0.030	-0.181	0.279	0.161	0.160	0.322
-0.026	0.052	-1.106	-0.368	0.074	-0.927	-0.017	-0.161	0.124	0.259	0.059	-0.171	0.209	0.188	0.152	0.288
-0.072	0.025	-1.102	-0.365	0.074	-0.928	-0.004	-0.109	0.045	0.210	0.033	-0.166	0.163	0.160	0.148	0.252
-0.122	0.002	-1.102	-0.360	0.072	-0.930	-0.063	-0.265	0.061	0.154	0.011	-0.163	0.113	0.137	0.148	0.199
-0.160	0.006	-1.098	-0.355	0.068	-0.932	-0.162	-0.214	0.093	0.111	0.019	-0.157	0.074	0.140	0.144	0.161
-0.207	0.014	-1.086	-0.348	0.062	-0.936	-0.263	-0.379	0.169	0.057	0.033	-0.142	0.028	0.148	0.132	0.132
-0.172	-0.037	-1.027	-0.342	0.053	-0.938	-0.345	-0.299	0.232	0.086	-0.009	-0.080	0.063	0.097	0.073	0.107
-0.172	-0.037	-1.027	-0.336	0.045	-0.941	-0.322	-0.305	0.254	0.080	-0.001	-0.078	0.063	0.096	0.073	0.091
-0.176	-0.013	-0.979	-0.331	0.038	-0.943	-0.313	-0.231	0.250	0.072	0.030	-0.029	0.059	0.119	0.026	0.078
-0.168	-0.017	-0.952	-0.330	0.031	-0.944	-0.295	-0.071	0.197	0.078	0.033	-0.000	0.067	0.115	0.002	0.072
-0.203	-0.041	-0.952	-0.326	0.024	-0.945	-0.290	-0.175	0.157	0.039	0.017	0.001	0.032	0.091	0.002	0.045
-0.145	-0.013	-0.901	-0.330	0.016	-0.944	-0.379	0.253	0.101	0.102	0.052	0.051	0.090	0.118	0.053	0.027
-0.268	-0.056	-0.909	-0.329	0.008	-0.944	-0.381	-0.083	0.090	-0.023	0.017	0.044	0.033	0.075	0.046	0.014
-0.249	-0.060	-0.932	-0.326	0.001	-0.945	-0.366	-0.139	0.056	-0.007	0.021	0.021	0.014	0.071	0.022	-0.004
-0.218	-0.060	-0.909	-0.326	-0.006	-0.945	-0.357	0.029	-0.001	0.024	0.028	0.045	0.016	0.070	0.046	-0.002
-0.276	-0.095	-0.912	-0.319	-0.014	-0.948	-0.376	-0.359	0.041	-0.041	0.001	0.043	0.041	0.035	0.042	0.000
-0.122	-0.091	-0.881	-0.323	-0.021	-0.946	-0.350	0.227	-0.028	0.117	0.011	0.073	0.113	0.039	0.073	0.003
-0.253	-0.098	-0.924	-0.323	-0.028	-0.946	-0.370	0.015	-0.012	-0.014	0.011	0.030	0.018	0.030	0.030	-0.007
-0.218	-0.114	-0.889	-0.325	-0.034	-0.945	-0.304	0.080	-0.022	0.022	0.001	0.065	0.016	0.015	0.066	-0.019
-0.280	-0.145	-0.909	-0.330	-0.039	-0.943	-0.301	0.317	-0.027	-0.033	-0.024	0.043	0.045	0.017	0.046	-0.045
-0.353	-0.129	-0.916	-0.332	-0.046	-0.942	-0.306	0.081	0.015	-0.105	-0.002	0.034	0.118	0.002	0.038	-0.055
-0.280	-0.149	-0.901	-0.331	-0.050	-0.942	-0.223	-0.037	0.017	-0.033	-0.017	0.050	0.045	0.022	0.054	-0.075
-0.314	-0.153	-0.905	-0.334	-0.054	-0.941	-0.182	0.148	0.064	-0.065	-0.017	0.045	0.080	0.026	0.050	-0.068
-0.345	-0.114	-0.912	-0.332	-0.058	-0.941	-0.161	-0.082	0.079	-0.097	0.026	0.037	0.110	0.012	0.042	-0.065
-0.241	-0.149	-0.905	-0.331	-0.061	-0.942	-0.119	-0.061	0.065	0.006	-0.006	0.045	0.007	0.023	0.050	-0.066
-0.330	-0.160	-0.909	-0.331	-0.064	-0.942	-0.139	-0.016	0.060	-0.083	-0.014	0.041	0.095	0.035	0.046	-0.060
-0.291	-0.172	-0.912	-0.331	-0.067	-0.941	-0.134	0.051	0.024	-0.044	-0.023	0.037	0.057	0.047	0.043	-0.052
-0.276	-0.160	-0.897	-0.330	-0.070	-0.941	-0.133	-0.062	0.030	-0.030	-0.008	0.053	0.041	0.036	0.058	-0.056
-0.291	-0.168	-0.897	-0.331	-0.073	-0.941	-0.108	0.047	0.025	-0.045	-0.014	0.052	0.057	0.044	0.059	-0.045
-0.264	-0.172	-0.905	-0.329	-0.075	-0.941	-0.090	-0.081	0.045	-0.020	-0.015	0.045	0.030	0.049	0.051	-0.042
-0.280	-0.172	-0.932	-0.330	-0.077	-0.941	-0.060	0.068	0.009	-0.034	-0.014	0.017	0.045	0.049	0.023	-0.041
-0.268	-0.160	-0.912	-0.326	-0.078	-0.942	-0.077	-0.226	0.028	-0.027	-0.000	0.038	0.034	0.038	0.043	-0.036
-0.272	-0.156	-0.924	-0.325	-0.080	-0.942	-0.090	-0.049	-0.026	-0.032	0.005	0.026	0.038	0.035	0.031	-0.040
-0.276	-0.153	-0.940	-0.327	-0.082	-0.942	-0.109	0.111	-0.023	-0.034	0.011	0.010	0.041	0.032	0.016	-0.044
-0.299	-0.176	-0.952	-0.323	-0.085	-0.942	-0.093	-0.174	0.039	-0.060	-0.009	-0.001	0.065	0.055	0.004	-0.043
-0.299	-0.176	-0.952	-0.324	-0.086	-0.942	-0.069	0.054	0.006	-0.059	-0.008	-0.002	0.065	0.056	0.004	-0.033
-0.272	-0.160	-0.944	-0.322	-0.087	-0.943	-0.043	-0.112	0.033	-0.035	0.009	0.007	0.038	0.041	0.012	-0.036
-0.226	-0.172	-0.936	-0.328	-0.088	-0.941	-0.035	0.338	0.011	0.018	-0.002	0.013	0.008	0.053	0.020	-0.031
-0.291	-0.172	-0.940	-0.327	-0.090	-0.941	-0.073	-0.050	0.038	-0.049	0.000	0.009	0.057	0.053	0.016	-0.025
-0.272	-0.172	-0.944	-0.324	-0.092	-0.942	-0.047	-0.155	0.037	-0.033	0.002	0.006	0.038	0.053	0.012	-0.022
-0.253	-0.184	-0.936	-0.321	-0.094	-0.942	-0.081	-0.124	0.007	-0.016	-0.008	0.015	0.019	0.065	0.020	-0.030
-0.245	-0.207	-0.909	-0.321	-0.095	-0.942	-0.068	-0.017	-0.024	-0.009	-0.030	0.042	0.011	0.089	0.048	-0.018
-0.257	-0.207	-0.940	-0.318	-0.096	-0.943	-0.037	-0.128	-0.021	-0.023	-0.029	0.011	0.023	0.089	0.016	-0.019
-0.214	-0.195	-0.920	-0.321	-0.097	-0.942	-0.065	0.154	-0.023	0.022	-0.016	0.030	0.019	0.078	0.036	-0.019
-0.272	-0.203	-0.936	-0.320	-0.098	-0.942	-0.025	-0.035	0.004	-0.037	-0.023	0.015	0.038	0.086	0.020	-0.013
-0.245	-0.180	-0.932	-0.317	-0.099	-0.943	-0.020	-0.150	0.026	-0.013	0.001	0.019	0.011	0.063	0.024	-0.014
-0.218	-0.172	-0.928	-0.320	-0.099	-0.942	-0.018	0.152	-0.011	0.017	0.009	0.023	0.016	0.055	0.028	-0.025
-0.272	-0.187	-0.956	-0.320	-0.099	-0.942	0.018	0.018	-0.016	-0.037	-0.006	-0.005	0.038	0.071	0.001	-0.016
-0.280	-0.199	-0.960	-0.317	-0.099	-0.943	0.019	-0.149	-0.004	-0.048	-0.018	-0.008	0.045	0.083	0.003	-0.016
-0.253	-0.180	-1.015	-0.317	-0.098	-0.943	0.046	0.034	-0.050	-0.020	0.001	-0.063	0.019	0.064	0.058	-0.024
-0.241	-0.172	-0.940	-0.314	-0.097	-0.944	0.044	-0.165	-0.018	-0.012	0.008	0.013	0.007	0.056	0.016	-0.022
-0.264	-0.191	-0.948	-0.316	-0.097	-0.944	0.025	0.123	-0.029	-0.033	-0.012	0.004	0.030	0.075	0.009	-0.014
-0.253	-0.184	-0.956	-0.313	-0.096	-0.945	0.047	-0.167	-0.033	-0.025	-0.005	-0.002	0.018	0.068	0.001	-0.018
-0.230	-0.180	-0.944	-0.314	-0.095	-0.945	0.075	0.048	-0.032	-0.001	-0.003	0.009	0.005	0.064	0.013	-0.019
-0.233	-0.180	-0.920	-0.312	-0.095	-0.945	0.021	-0.083	0.022	-0.007	-0.003	0.034	0.001	0.064	0.037	-0.013
-0.241	-0.176	-0.936	-0.311	-0.095	-0.946	0.006	-0.057	-0.010	-0.016	0.001	0.018	0.007	0.060	0.021	-0.012
-0.226	-0.180	-0.952	-0.309	-0.094	-0.947	0.037	-0.109	-0.013	-0.002	-0.003	0.003	0.008	0.064	0.005	-0.012
-0.237	-0.180	-0.948	-0.308	-0.094	-0.947	0.036	-0.004	-0.022	-0.014	-0.004	0.007	0.003	0.064	0.009	-0.017
-0.222	-0.176	-0.936	-0.308	-0.093	-0.947	0.026	0.000	-0.034	0.001	-0.000	0.019	0.012	0.060	0.021	-0.011
-0.268	-0.199	-0.964	-0.307	-0.092	-0.947	0.079	-0.062	-0.022	-0.047	-0.025	-0.008	0.034	0.083	0.006	-0.022
-0.207	-0.187	-0.952	-0.305	-0.092	-0.948	0.043	-0.087	0.008	0.013	-0.014	0.005	0.027	0.071	0.006	-0.020
-0.276	-0.184	-0.940	-0.303	-0.091	-0.949	0.029	-0.086	0.012	-0.058	-0.010	0.017	0.042	0.067	0.018	-0.021
-0.226	-0.172	-0.960	-0.302	-0.090	-0.949	0.077	-0.045	-0.008	-0.009	0.000	-0.002	0.008	0.055	0.001	-0.023
-0.226	-0.172	-0.960	-0.303	-0.089	-0.949	0.065	0.073	-0.046	-0.008	-0.001	-0.002	0.008	0.054	0.001	-0.027
-0.268	-0.191	-0.952	-0.299	-0.088	-0.950	0.038	-0.222	-0.018	-0.054	-0.021	0.007	0.034	0.073	0.007	-0.020
-0.226	-0.191	-0.948	-0.302	-0.087	-0.949	0.045	0.160	-0.064	-0.009	-0.022	0.010	0.008	0.073	0.011	-0.023
-0.233	-0.191	-0.948	-0.301	-0.087	-0.950	0.055	-0.059	-0.026	-0.018	-0.022	0.011	0.000	0.073	0.011	-0.024
-0.233	-0.176	-0.948	-0.298	-0.085	-0.951	0.074	-0.116	-0.013	-0.021	-0.008	0.011	0.000	0.057	0.012	-0.013
-0.218	-0.168	-0.944	-0.298	-0.084	-0.951	0.096	-0.027	-0.016	-0.006	-0.002	0.016	0.015	0.049	0.016	-0.015
-0.207	-0.164	-0.940	-0.298	-0.082	-0.951	0.079	0.005	-0.018	0.005	0.000	0.020	0.026	0.045	0.020	-0.010
-0.237	-0.160	-0.975	-0.294	-0.081	-0.952	0.091	-0.170	-0.030	-0.029	0.003	-0.014	0.005	0.041	0.016	-0.008
-0.195	-0.164	-0.948	-0.292	-0.079	-0.953	0.074	-0.077	-0.029	0.012	-0.003	0.014	0.037	0.044	0.012	-0.009
-0.218	-0.168	-0.948	-0.294	-0.078	-0.953	0.090	0.080	-0.028	-0.010	-0.008	0.014	0.014	0.047	0.012	-0.010
-0.214	-0.172	-0.940	-0.292	-0.076	-0.953	0.086	-0.064	-0.018	-0.008	-0.013	0.022	0.017	0.050	0.020	-0.011
-0.210	-0.164	-0.952	-0.294	-0.075	-0.953	0.075	0.116	-0.028	-0.002	-0.007	0.010	0.021	0.042	0.008	-0.017
-0.233	-0.145	-0.952	-0.293	-0.073	-0.953	0.091	-0.070	-0.001	-0.026	0.011	0.010	0.003	0.022	0.007	-0.016
-0.226	-0.160	-0.940	-0.292	-0.073	-0.954	0.055	-0.052	-0.002	-0.020	-0.005	0.023	0.005	0.037	0.019	-0.019
-0.218	-0.172	-0.968	-0.291	-0.072	-0.954	0.040	-0.010	-0.019	-0.013	-0.017	-0.005	0.012	0.048	0.009	-0.020
-0.230	-0.156	-0.952	-0.292	-0.071	-0.954	0.066	0.060	-0.032	-0.023	-0.003	0.011	0.000	0.032	0.006	-0.017
-0.214	-0.164	-0.956	-0.290	-0.070	-0.955	0.056	-0.125	-0.003	-0.010	-0.012	0.008	0.015	0.039	0.002	-0.012
-0.214	-0.164	-0.952	-0.291	-0.070	-0.954	0.035	0.084	-0.031	-0.009	-0.012	0.011	0.015	0.038	0.005	-0.017
-0.207	-0.164	-0.968	-0.289	-0.070	-0.955	0.013	-0.089	-0.010	-0.003	-0.012	-0.004	0.023	0.037	0.011	-0.012
-0.241	-0.156	-0.956	-0.292	-0.069	-0.954	0.036	0.159	-0.039	-0.035	-0.005	0.007	0.012	0.029	0.000	-0.016
-0.199	-0.156	-0.944	-0.291	-0.069	-0.954	0.020	-0.072	-0.009	0.006	-0.005	0.019	0.030	0.029	0.011	-0.015
-0.233	-0.156	-0.952	-0.292	-0.068	-0.954	0.054	0.095	-0.040	-0.027	-0.006	0.011	0.005	0.028	0.002	-0.017
-0.203	-0.145	-0.936	-0.290	-0.067	-0.955	0.036	-0.095	-0.028	0.001	0.005	0.027	0.025	0.016	0.018	-0.017
-0.214	-0.156	-0.956	-0.289	-0.066	-0.955	0.047	-0.068	-0.018	-0.012	-0.007	0.008	0.013	0.027	0.001	-0.013
-0.233	-0.164	-0.944	-0.291	-0.065	-0.955	0.057	0.110	-0.023	-0.029	-0.016	0.019	0.006	0.033	0.011	-0.013
-0.180	-0.153	-0.948	-0.289	-0.064	-0.955	0.088	-0.094	0.004	0.023	-0.006	0.016	0.048	0.021	0.007	-0.007
-0.237	-0.145	-0.975	-0.289	-0.063	-0.955	0.071	0.025	-0.008	-0.035	0.001	-0.011	0.010	0.013	0.020	-0.011
-0.172	-0.141	-0.940	-0.292	-0.062	-0.954	0.062	0.188	-0.032	0.034	0.004	0.023	0.056	0.009	0.015	-0.005
-0.241	-0.145	-0.964	-0.289	-0.061	-0.955	0.071	-0.148	-0.004	-0.038	-0.001	0.000	0.013	0.013	0.009	-0.011
-0.203	-0.153	-0.952	-0.291	-0.059	-0.955	0.064	0.082	-0.049	0.002	-0.010	0.012	0.026	0.020	0.002	-0.011
-0.218	-0.149	-0.964	-0.290	-0.058	-0.955	0.061	-0.034	-0.016	-0.014	-0.008	0.000	0.011	0.015	0.010	-0.014
-0.230	-0.160	-0.960	-0.287	-0.057	-0.956	0.079	-0.130	0.002	-0.029	-0.020	0.005	0.000	0.026	0.008	-0.012
-0.183	-0.160	-0.948	-0.288	-0.056	-0.956	0.093	0.066	-0.018	0.018	-0.022	0.017	0.047	0.025	0.003	-0.013
-0.226	-0.137	-0.956	-0.288	-0.054	-0.956	0.081	-0.015	-0.004	-0.024	0.000	0.009	0.005	0.001	0.007	-0.016
-0.214	-0.133	-0.964	-0.289	-0.054	-0.956	0.055	0.065	-0.014	-0.012	0.003	0.001	0.017	0.003	0.016	-0.011
-0.226	-0.137	-0.960	-0.288	-0.053	-0.956	0.042	-0.033	-0.002	-0.024	-0.001	0.005	0.007	0.000	0.014	-0.014
-0.207	-0.149	-0.964	-0.288	-0.053	-0.956	0.029	0.017	-0.006	-0.005	-0.013	0.001	0.028	0.010	0.019	-0.009
-0.203	-0.149	-0.952	-0.289	-0.052	-0.956	0.043	0.046	-0.019	-0.000	-0.014	0.013	0.034	0.009	0.007	-0.009
-0.195	-0.149	-0.936	-0.290	-0.051	-0.956	0.066	0.092	-0.016	0.009	-0.015	0.028	0.043	0.008	0.008	-0.004
-0.222	-0.145	-0.979	-0.291	-0.050	-0.955	0.066	0.056	-0.005	-0.017	-0.012	-0.015	0.018	0.003	0.037	-0.004
-0.195	-0.145	-0.952	-0.290	-0.048	-0.956	0.090	-0.051	-0.013	0.008	-0.014	0.013	0.046	0.002	0.011	-0.007
-0.203	-0.141	-0.944	-0.293	-0.047	-0.955	0.088	0.142	-0.017	0.003	-0.011	0.020	0.039	0.002	0.004	-0.011
-0.233	-0.129	-0.968	-0.293	-0.045	-0.955	0.082	0.031	-0.028	-0.027	-0.001	-0.004	0.008	0.014	0.029	-0.014
-0.226	-0.137	-0.952	-0.296	-0.044	-0.954	0.077	0.164	-0.007	-0.017	-0.010	0.011	0.016	0.007	0.014	-0.015
-0.237	-0.122	-0.964	-0.294	-0.043	-0.955	0.066	-0.102	0.036	-0.030	0.005	0.000	0.005	0.023	0.027	-0.016
-0.203	-0.141	-0.960	-0.293	-0.042	-0.955	0.103	-0.044	0.032	0.003	-0.016	0.004	0.040	0.005	0.023	-0.007
-0.214	-0.137	-0.956	-0.293	-0.040	-0.955	0.100	0.049	0.018	-0.008	-0.014	0.008	0.029	0.010	0.019	-0.012
-0.180	-0.126	-0.948	-0.294	-0.039	-0.955	0.094	0.034	-0.001	0.027	-0.004	0.016	0.064	0.022	0.010	-0.006
-0.253	-0.133	-0.956	-0.293	-0.037	-0.955	0.094	-0.005	0.013	-0.046	-0.013	0.008	0.009	0.015	0.016	-0.010
-0.195	-0.141	-0.948	-0.292	-0.036	-0.956	0.096	-0.041	0.005	0.010	-0.022	0.017	0.047	0.007	0.007	-0.007
-0.222	-0.137	-0.940	-0.296	-0.034	-0.955	0.105	0.203	-0.012	-0.013	-0.020	0.023	0.020	0.011	0.002	-0.021
-0.195	-0.126	-0.944	-0.294	-0.033	-0.955	0.092	-0.119	0.025	0.012	-0.010	0.020	0.046	0.022	0.000	-0.014
-0.257	-0.129	-0.964	-0.293	-0.031	-0.956	0.099	-0.025	0.018	-0.051	-0.015	0.001	0.016	0.019	0.018	-0.018
-0.222	-0.110	-0.964	-0.294	-0.030	-0.955	0.108	0.056	0.017	-0.015	0.002	0.001	0.018	0.038	0.017	-0.014
-0.222	-0.110	-0.964	-0.296	-0.028	-0.955	0.089	0.146	0.033	-0.013	0.001	-0.000	0.017	0.038	0.015	-0.022
-0.210	-0.122	-0.956	-0.298	-0.026	-0.954	0.128	0.086	0.020	0.000	-0.013	0.007	0.029	0.027	0.006	-0.016
-0.249	-0.126	-0.968	-0.297	-0.024	-0.955	0.160	-0.048	0.030	-0.039	-0.019	-0.004	0.010	0.022	0.017	-0.018
-0.222	-0.114	-0.940	-0.297	-0.021	-0.955	0.149	0.036	0.022	-0.012	-0.010	0.023	0.016	0.033	0.012	-0.017
-0.230	-0.114	-0.952	-0.298	-0.019	-0.954	0.168	0.043	0.019	-0.019	-0.013	0.011	0.008	0.033	0.001	-0.018
-0.222	-0.110	-0.972	-0.298	-0.016	-0.955	0.156	-0.002	0.039	-0.011	-0.011	-0.008	0.014	0.036	0.018	-0.015
-0.214	-0.087	-0.944	-0.299	-0.014	-0.954	0.131	0.090	0.031	-0.002	0.010	0.019	0.021	0.059	0.010	-0.011
-0.230	-0.087	-0.948	-0.300	-0.012	-0.954	0.107	0.042	0.033	-0.017	0.008	0.015	0.005	0.058	0.006	-0.013
-0.207	-0.083	-0.956	-0.302	-0.011	-0.953	0.106	0.156	0.017	0.009	0.011	0.006	0.027	0.062	0.001	-0.009
-0.249	-0.083	-0.968	-0.300	-0.010	-0.954	0.060	-0.122	0.041	-0.036	0.010	-0.005	0.015	0.062	0.013	-0.011
-0.199	-0.091	-0.948	-0.303	-0.009	-0.953	0.072	0.158	0.008	0.017	0.001	0.014	0.035	0.054	0.007	-0.008
-0.233	-0.110	-0.952	-0.304	-0.008	-0.953	0.075	0.091	0.022	-0.016	-0.019	0.010	0.000	0.035	0.004	-0.011
-0.218	-0.098	-0.940	-0.306	-0.007	-0.952	0.068	0.118	0.048	0.001	-0.008	0.021	0.015	0.046	0.016	-0.009
-0.226	-0.087	-0.956	-0.306	-0.007	-0.952	0.031	0.014	0.051	-0.007	0.003	0.005	0.008	0.057	0.000	-0.010
-0.241	-0.079	-0.960	-0.306	-0.007	-0.952	0.035	0.003	0.039	-0.022	0.011	0.001	0.007	0.065	0.004	-0.013
-0.214	-0.083	-0.952	-0.309	-0.007	-0.951	0.013	0.183	0.029	0.008	0.007	0.008	0.019	0.061	0.004	-0.010
-0.257	-0.079	-0.956	-0.307	-0.008	-0.952	-0.011	-0.090	0.038	-0.036	0.012	0.005	0.023	0.065	0.000	-0.014
-0.203	-0.075	-0.940	-0.310	-0.008	-0.951	-0.025	0.161	-0.011	0.020	0.016	0.020	0.030	0.068	0.015	-0.009
-0.257	-0.087	-0.964	-0.311	-0.010	-0.950	-0.055	0.047	0.007	-0.033	0.006	-0.004	0.024	0.057	0.009	-0.015
-0.210	-0.106	-0.940	-0.310	-0.011	-0.951	-0.058	-0.055	0.040	0.012	-0.011	0.020	0.022	0.037	0.015	-0.018
-0.245	-0.095	-0.936	-0.312	-0.013	-0.950	-0.064	0.128	0.014	-0.021	0.002	0.023	0.012	0.049	0.019	-0.019
-0.268	-0.087	-0.932	-0.313	-0.015	-0.950	-0.082	0.067	0.032	-0.043	0.012	0.027	0.035	0.056	0.022	-0.015
-0.207	-0.095	-0.924	-0.314	-0.017	-0.949	-0.063	0.081	0.031	0.019	0.005	0.035	0.026	0.048	0.030	-0.016
-0.233	-0.098	-0.956	-0.314	-0.019	-0.949	-0.085	0.003	0.047	-0.008	0.004	0.004	0.000	0.044	0.002	-0.009
-0.218	-0.118	-0.928	-0.317	-0.021	-0.948	-0.069	0.167	0.046	0.010	-0.014	0.030	0.016	0.024	0.026	-0.007
-0.214	-0.110	-0.948	-0.316	-0.022	-0.949	-0.068	-0.052	0.046	0.012	-0.004	0.011	0.020	0.032	0.006	-0.020
-0.264	-0.098	-0.940	-0.319	-0.024	-0.947	-0.079	0.189	0.014	-0.035	0.009	0.018	0.030	0.043	0.014	-0.028
-0.283	-0.110	-0.944	-0.317	-0.026	-0.948	-0.076	-0.093	0.044	-0.056	-0.000	0.015	0.049	0.031	0.010	-0.034
-0.283	-0.110	-0.944	-0.322	-0.028	-0.946	-0.050	0.235	0.024	-0.052	0.001	0.014	0.049	0.031	0.010	-0.035
-0.264	-0.118	-0.960	-0.320	-0.030	-0.947	-0.067	-0.085	0.071	-0.035	-0.005	-0.001	0.030	0.023	0.006	-0.033
-0.222	-0.095	-0.940	-0.323	-0.031	-0.946	-0.028	0.195	0.034	0.011	0.019	0.018	0.012	0.046	0.014	-0.020
-0.257	-0.091	-0.948	-0.321	-0.032	-0.947	-0.051	-0.106	0.050	-0.026	0.025	0.011	0.023	0.050	0.006	-0.015
-0.218	-0.110	-0.936	-0.325	-0.033	-0.945	-0.062	0.222	0.010	0.016	0.007	0.021	0.016	0.030	0.017	-0.007
-0.257	-0.114	-0.940	-0.324	-0.035	-0.946	-0.076	-0.058	0.020	-0.024	0.005	0.018	0.023	0.026	0.013	-0.017
-0.222	-0.133	-0.936	-0.327	-0.037	-0.944	-0.081	0.207	0.013	0.014	-0.013	0.020	0.012	0.006	0.017	-0.014
-0.283	-0.110	-0.956	-0.326	-0.040	-0.945	-0.107	-0.061	0.044	-0.049	0.013	0.001	0.050	0.029	0.002	-0.017
-0.241	-0.126	-0.944	-0.326	-0.042	-0.944	-0.116	0.009	0.027	-0.007	0.000	0.013	0.008	0.013	0.009	-0.012
-0.241	-0.114	-0.948	-0.327	-0.045	-0.944	-0.130	0.088	0.010	-0.005	0.015	0.008	0.008	0.025	0.006	-0.015
-0.241	-0.129	-0.956	-0.326	-0.048	-0.944	-0.122	-0.039	0.035	-0.006	0.002	0.000	0.008	0.009	0.002	-0.007
-0.233	-0.118	-0.932	-0.326	-0.050	-0.944	-0.120	-0.012	0.028	0.001	0.016	0.024	0.000	0.021	0.021	-0.009
-0.233	-0.126	-0.936	-0.327	-0.053	-0.944	-0.120	0.084	0.012	0.002	0.011	0.020	0.001	0.013	0.017	-0.010
-0.249	-0.141	-0.932	-0.325	-0.056	-0.944	-0.123	-0.105	0.040	-0.015	-0.001	0.024	0.016	0.003	0.021	-0.006
-0.233	-0.149	-0.932	-0.325	-0.058	-0.944	-0.094	-0.001	0.030	-0.000	-0.007	0.024	0.001	0.011	0.021	-0.001
-0.210	-0.141	-0.932	-0.325	-0.061	-0.944	-0.110	0.054	0.018	0.024	0.003	0.024	0.023	0.003	0.021	0.001
-0.203	-0.133	-0.924	-0.325	-0.063	-0.944	-0.119	-0.019	0.014	0.031	0.014	0.031	0.030	0.004	0.029	0.003
-0.222	-0.149	-0.928	-0.325	-0.066	-0.943	-0.138	0.051	0.012	0.012	0.001	0.027	0.011	0.011	0.025	0.006
-0.233	-0.160	-0.920	-0.326	-0.069	-0.943	-0.127	0.053	0.033	0.001	-0.007	0.034	0.000	0.023	0.033	-0.000
-0.222	-0.153	-0.928	-0.327	-0.071	-0.942	-0.107	0.096	0.036	0.014	0.003	0.026	0.011	0.016	0.025	-0.007
-0.249	-0.156	-0.932	-0.332	-0.073	-0.940	-0.086	0.267	0.023	-0.008	0.001	0.020	0.016	0.020	0.021	-0.012
-0.257	-0.160	-0.948	-0.330	-0.075	-0.941	-0.050	-0.083	0.034	-0.017	-0.001	0.005	0.024	0.024	0.005	-0.013
-0.264	-0.156	-0.944	-0.333	-0.076	-0.940	-0.037	0.129	-0.008	-0.023	0.003	0.008	0.031	0.020	0.009	-0.020
-0.249	-0.145	-0.932	-0.332	-0.078	-0.940	-0.090	-0.035	0.005	-0.008	0.017	0.020	0.016	0.009	0.021	-0.017
-0.257	-0.149	-0.909	-0.332	-0.080	-0.940	-0.122	0.011	-0.006	-0.016	0.016	0.043	0.023	0.013	0.045	-0.017
-0.230	-0.137	-0.912	-0.333	-0.083	-0.939	-0.138	0.092	-0.008	0.013	0.030	0.038	0.004	0.001	0.041	-0.015
-0.245	-0.172	-0.905	-0.336	-0.085	-0.938	-0.118	0.140	-0.033	-0.000	-0.003	0.045	0.012	0.036	0.049	-0.015
-0.249	-0.203	-0.912	-0.336	-0.088	-0.938	-0.115	0.026	-0.024	-0.004	-0.031	0.037	0.015	0.067	0.041	-0.017
-0.249	-0.203	-0.912	-0.339	-0.089	-0.937	-0.087	0.142	-0.041	-0.001	-0.029	0.036	0.015	0.067	0.041	-0.020
-0.276	-0.180	-0.905	-0.338	-0.091	-0.937	-0.087	-0.032	-0.043	-0.029	-0.005	0.044	0.042	0.044	0.049	-0.025
-0.249	-0.184	-0.893	-0.341	-0.092	-0.936	-0.073	0.168	-0.065	0.001	-0.007	0.054	0.015	0.048	0.061	-0.023
-0.268	-0.184	-0.889	-0.340	-0.094	-0.936	-0.072	-0.051	-0.022	-0.019	-0.006	0.059	0.034	0.048	0.065	-0.023
-0.241	-0.191	-0.905	-0.342	-0.094	-0.935	-0.026	0.119	-0.041	0.010	-0.013	0.042	0.007	0.056	0.049	-0.018
-0.253	-0.184	-0.905	-0.343	-0.093	-0.935	0.049	0.058	-0.014	-0.001	-0.006	0.042	0.019	0.049	0.049	-0.012
-0.260	-0.180	-0.924	-0.341	-0.092	-0.936	0.076	-0.112	0.001	-0.011	-0.003	0.023	0.026	0.045	0.029	-0.007
-0.222	-0.176	-0.905	-0.342	-0.091	-0.935	0.096	0.072	-0.031	0.029	-0.001	0.042	0.012	0.042	0.049	-0.012
-0.249	-0.180	-0.901	-0.343	-0.089	-0.935	0.080	0.059	-0.029	0.003	-0.006	0.046	0.015	0.046	0.053	-0.014
-0.260	-0.176	-0.897	-0.342	-0.087	-0.936	0.105	-0.015	-0.009	-0.009	-0.004	0.050	0.026	0.042	0.057	-0.012
-0.260	-0.168	-0.897	-0.342	-0.085	-0.936	0.110	-0.012	-0.023	-0.009	0.002	0.051	0.026	0.034	0.057	-0.020
-0.241	-0.164	-0.893	-0.343	-0.083	-0.936	0.103	0.058	-0.040	0.011	0.004	0.055	0.007	0.031	0.061	-0.022
-0.268	-0.156	-0.897	-0.344	-0.082	-0.935	0.078	0.097	-0.066	-0.014	0.010	0.050	0.033	0.023	0.057	-0.020
-0.268	-0.156	-0.920	-0.344	-0.080	-0.935	0.086	-0.002	-0.077	-0.014	0.008	0.027	0.033	0.023	0.033	-0.018
-0.257	-0.160	-0.909	-0.345	-0.079	-0.935	0.059	0.059	-0.070	-0.002	0.003	0.038	0.022	0.027	0.045	-0.019
-0.268	-0.141	-0.932	-0.347	-0.078	-0.935	0.008	0.090	-0.081	-0.012	0.022	0.014	0.033	0.008	0.021	-0.012
-0.264	-0.137	-0.924	-0.348	-0.079	-0.934	-0.062	0.058	-0.096	-0.007	0.026	0.022	0.029	0.004	0.029	-0.011
-0.249	-0.156	-0.932	-0.348	-0.080	-0.934	-0.100	0.018	-0.103	0.009	0.008	0.013	0.013	0.024	0.021	-0.012
-0.264	-0.160	-0.924	-0.349	-0.081	-0.934	-0.090	0.038	-0.102	-0.006	0.006	0.021	0.029	0.028	0.029	-0.014
-0.276	-0.160	-0.920	-0.350	-0.082	-0.933	-0.034	0.082	-0.096	-0.016	0.006	0.024	0.040	0.028	0.033	-0.013
-0.280	-0.168	-0.912	-0.353	-0.081	-0.932	-0.020	0.126	-0.100	-0.018	-0.002	0.031	0.044	0.036	0.041	-0.017
-0.260	-0.184	-0.916	-0.356	-0.081	-0.931	-0.011	0.166	-0.093	0.005	-0.017	0.026	0.025	0.052	0.037	-0.008
-0.287	-0.191	-0.944	-0.358	-0.082	-0.930	-0.031	0.149	-0.085	-0.020	-0.025	-0.002	0.051	0.060	0.010	0.001
-0.245	-0.184	-0.960	-0.362	-0.082	-0.929	-0.059	0.209	-0.094	0.026	-0.016	-0.020	0.009	0.052	0.006	0.015
-0.268	-0.176	-0.972	-0.369	-0.083	-0.926	-0.089	0.390	-0.125	0.010	-0.008	-0.034	0.032	0.044	0.018	0.015
-0.260	-0.187	-0.995	-0.377	-0.086	-0.922	-0.193	0.428	-0.211	0.026	-0.017	-0.061	0.024	0.056	0.042	0.011
-0.326	-0.230	-1.007	-0.386	-0.089	-0.918	-0.283	0.454	-0.279	-0.031	-0.056	-0.077	0.090	0.099	0.054	-0.010
-0.368	-0.245	-0.987	-0.395	-0.091	-0.914	-0.243	0.491	-0.334	-0.064	-0.069	-0.062	0.132	0.114	0.034	-0.026
-0.403	-0.214	-0.952	-0.401	-0.092	-0.912	-0.132	0.291	-0.319	-0.092	-0.038	-0.029	0.166	0.084	0.001	-0.040
-0.368	-0.160	-0.893	-0.405	-0.089	-0.910	0.028	0.213	-0.264	-0.053	0.014	0.029	0.131	0.030	0.061	-0.039
-0.314	-0.118	-0.834	-0.410	-0.084	-0.908	0.206	0.242	-0.196	0.005	0.051	0.086	0.077	0.013	0.120	-0.020
-0.276	-0.106	-0.798	-0.414	-0.077	-0.907	0.322	0.229	-0.134	0.048	0.056	0.121	0.038	0.024	0.155	0.009
-0.237	-0.114	-0.830	-0.421	-0.071	-0.904	0.276	0.428	-0.176	0.094	0.042	0.086	0.000	0.016	0.124	0.032
-0.253	-0.145	-0.873	-0.429	-0.066	-0.901	0.205	0.414	-0.197	0.086	0.006	0.040	0.015	0.015	0.080	0.057
-0.276	-0.176	-0.905	-0.433	-0.061	-0.899	0.218	0.250	-0.146	0.067	-0.030	0.007	0.038	0.046	0.049	0.082
-0.245	-0.203	-0.924	-0.440	-0.056	-0.896	0.248	0.379	-0.114	0.104	-0.062	-0.016	0.007	0.073	0.029	0.110
-0.260	-0.203	-1.035	-0.442	-0.051	-0.896	0.302	0.147	-0.055	0.091	-0.067	-0.127	0.022	0.073	0.081	0.145
-0.230	-0.160	-1.169	-0.442	-0.044	-0.896	0.366	0.048	0.007	0.122	-0.031	-0.261	0.009	0.030	0.215	0.198
-0.180	-0.075	-1.165	-0.438	-0.038	-0.898	0.373	-0.161	0.007	0.168	0.048	-0.254	0.058	0.055	0.212	0.242
-0.080	-0.029	-1.145	-0.436	-0.032	-0.899	0.277	-0.039	-0.058	0.266	0.089	-0.234	0.158	0.102	0.192	0.288
-0.087	-0.071	-1.169	-0.434	-0.028	-0.900	0.177	-0.043	-0.108	0.257	0.042	-0.256	0.151	0.059	0.216	0.314
-0.080	-0.118	-1.259	-0.430	-0.024	-0.903	0.160	-0.174	-0.143	0.260	-0.008	-0.345	0.158	0.013	0.306	0.335
-0.095	-0.141	-1.255	-0.423	-0.020	-0.906	0.161	-0.337	-0.216	0.237	-0.036	-0.337	0.143	0.010	0.302	0.318
-0.060	-0.133	-1.212	-0.417	-0.016	-0.909	0.125	-0.251	-0.225	0.266	-0.032	-0.291	0.177	0.002	0.259	0.299
-0.149	-0.091	-1.161	-0.412	-0.012	-0.911	0.181	-0.190	-0.184	0.173	0.006	-0.238	0.089	0.041	0.208	0.265
-0.145	-0.091	-1.141	-0.406	-0.007	-0.914	0.210	-0.283	-0.091	0.171	0.002	-0.215	0.093	0.041	0.189	0.232
-0.191	-0.056	-1.161	-0.394	-0.005	-0.919	0.112	-0.617	-0.031	0.113	0.034	-0.229	0.047	0.076	0.208	0.188
-0.180	-0.033	-1.106	-0.390	-0.006	-0.921	-0.037	-0.184	-0.038	0.120	0.058	-0.172	0.058	0.100	0.153	0.170
-0.199	-0.025	-1.070	-0.375	-0.009	-0.927	-0.165	-0.789	0.040	0.086	0.069	-0.131	0.039	0.108	0.118	0.162
-0.153	-0.033	-1.031	-0.370	-0.013	-0.929	-0.209	-0.230	-0.008	0.127	0.065	-0.089	0.085	0.100	0.079	0.148
-0.080	-0.048	-0.995	-0.361	-0.018	-0.933	-0.282	-0.471	0.032	0.191	0.056	-0.050	0.158	0.085	0.043	0.138
-0.164	-0.056	-0.999	-0.356	-0.022	-0.934	-0.190	-0.185	-0.031	0.102	0.051	-0.053	0.074	0.078	0.047	0.116
-0.153	-0.095	-0.983	-0.354	-0.025	-0.935	-0.170	-0.077	-0.043	0.111	0.016	-0.036	0.086	0.040	0.032	0.089
-0.253	-0.156	-0.972	-0.349	-0.028	-0.937	-0.162	-0.263	-0.011	0.006	-0.043	-0.022	0.014	0.022	0.020	0.041
-0.253	-0.156	-0.972	-0.350	-0.032	-0.936	-0.166	0.079	-0.007	0.007	-0.039	-0.023	0.014	0.021	0.021	0.021
-0.310	-0.145	-0.948	-0.346	-0.033	-0.938	-0.076	-0.247	-0.007	-0.055	-0.026	0.003	0.071	0.009	0.003	-0.018
-0.241	-0.095	-0.956	-0.347	-0.034	-0.937	-0.022	0.087	-0.027	0.016	0.025	-0.006	0.002	0.042	0.005	-0.029
-0.341	-0.095	-0.956	-0.341	-0.034	-0.940	-0.012	-0.337	-0.031	-0.091	0.025	-0.004	0.102	0.042	0.005	-0.030
-0.283	-0.126	-0.932	-0.334	-0.034	-0.942	0.009	-0.349	-0.055	-0.040	-0.006	0.023	0.044	0.012	0.018	-0.030
-0.218	-0.137	-0.916	-0.333	-0.035	-0.942	-0.038	-0.066	-0.054	0.024	-0.017	0.039	0.022	0.001	0.034	-0.032
-0.272	-0.156	-0.901	-0.327	-0.037	-0.944	-0.107	-0.293	-0.018	-0.035	-0.034	0.056	0.032	0.018	0.049	-0.023
-0.203	-0.168	-0.889	-0.328	-0.038	-0.944	-0.062	0.050	-0.014	0.035	-0.044	0.068	0.037	0.029	0.061	-0.018
-0.257	-0.153	-0.905	-0.325	-0.041	-0.945	-0.096	-0.132	0.025	-0.022	-0.026	0.053	0.016	0.013	0.045	-0.035
-0.233	-0.149	-0.901	-0.325	-0.043	-0.945	-0.095	-0.014	-0.012	0.001	-0.020	0.057	0.007	0.009	0.049	-0.037
-0.295	-0.137	-0.905	-0.323	-0.045	-0.945	-0.099	-0.066	-0.017	-0.062	-0.007	0.054	0.054	0.003	0.045	-0.053
-0.276	-0.141	-0.889	-0.322	-0.045	-0.946	-0.025	-0.075	0.000	-0.044	-0.010	0.070	0.035	0.000	0.060	-0.059
-0.291	-0.133	-0.924	-0.321	-0.047	-0.946	-0.044	-0.047	0.019	-0.061	-0.001	0.034	0.050	0.008	0.025	-0.082
-0.287	-0.110	-0.901	-0.322	-0.047	-0.945	0.015	0.089	-0.004	-0.055	0.022	0.058	0.046	0.031	0.048	-0.076
-0.353	-0.122	-0.909	-0.318	-0.048	-0.947	-0.043	-0.251	0.044	-0.125	0.012	0.051	0.111	0.020	0.041	-0.077
-0.260	-0.114	-0.920	-0.315	-0.048	-0.948	0.022	-0.145	-0.009	-0.036	0.019	0.040	0.018	0.028	0.029	-0.081
-0.280	-0.122	-0.909	-0.315	-0.048	-0.948	-0.027	0.015	-0.031	-0.055	0.012	0.052	0.037	0.021	0.040	-0.075
-0.310	-0.137	-0.940	-0.313	-0.049	-0.948	-0.023	-0.092	-0.042	-0.087	-0.003	0.021	0.068	0.006	0.009	-0.055
-0.253	-0.164	-0.936	-0.308	-0.049	-0.950	-0.029	-0.296	-0.023	-0.035	-0.029	0.026	0.010	0.021	0.013	-0.055
-0.241	-0.156	-0.944	-0.306	-0.050	-0.951	-0.015	-0.072	-0.072	-0.026	-0.021	0.019	0.002	0.012	0.005	-0.042
-0.253	-0.168	-0.940	-0.302	-0.049	-0.952	0.014	-0.242	-0.027	-0.042	-0.033	0.024	0.009	0.023	0.008	-0.035
-0.199	-0.149	-0.928	-0.299	-0.049	-0.953	0.033	-0.133	-0.054	0.009	-0.014	0.037	0.045	0.003	0.020	-0.031
-0.257	-0.114	-0.948	-0.296	-0.048	-0.954	0.046	-0.128	-0.046	-0.051	0.020	0.018	0.012	0.032	0.001	-0.031
-0.207	-0.095	-0.912	-0.294	-0.047	-0.955	0.039	-0.113	-0.040	-0.003	0.038	0.055	0.038	0.051	0.036	-0.023
-0.233	-0.098	-0.952	-0.296	-0.046	-0.954	0.045	0.097	-0.037	-0.028	0.034	0.015	0.011	0.048	0.003	-0.025
-0.210	-0.129	-0.960	-0.295	-0.045	-0.954	0.045	-0.006	-0.018	-0.006	0.002	0.007	0.035	0.017	0.011	-0.017
-0.210	-0.149	-0.944	-0.297	-0.045	-0.954	0.047	0.113	-0.003	-0.004	-0.018	0.022	0.035	0.002	0.005	-0.017
-0.214	-0.137	-0.932	-0.300	-0.045	-0.953	0.037	0.152	0.022	-0.005	-0.007	0.033	0.032	0.010	0.016	-0.020
-0.214	-0.137	-0.932	-0.297	-0.044	-0.954	0.035	-0.141	0.016	-0.007	-0.007	0.034	0.032	0.011	0.016	-0.015
-0.249	-0.156	-0.948	-0.295	-0.044	-0.954	0.018	-0.098	0.045	-0.044	-0.026	0.018	0.002	0.008	0.000	-0.022
-0.180	-0.164	-0.932	-0.298	-0.044	-0.954	0.039	0.164	-0.009	0.028	-0.034	0.033	0.068	0.015	0.016	-0.022
-0.257	-0.153	-0.975	-0.296	-0.043	-0.954	0.064	-0.068	0.044	-0.050	-0.023	-0.010	0.009	0.004	0.027	-0.025
-0.222	-0.129	-0.948	-0.299	-0.043	-0.953	0.020	0.173	0.012	-0.012	-0.000	0.016	0.026	0.020	0.000	-0.021
-0.241	-0.133	-0.956	-0.299	-0.043	-0.953	0.036	-0.028	0.024	-0.032	-0.004	0.008	0.007	0.016	0.008	-0.032
-0.230	-0.141	-0.928	-0.301	-0.043	-0.953	0.016	0.142	0.006	-0.018	-0.012	0.035	0.019	0.009	0.020	-0.035
-0.253	-0.141	-0.956	-0.302	-0.043	-0.952	0.022	0.048	0.012	-0.040	-0.012	0.007	0.003	0.010	0.008	-0.039
-0.272	-0.141	-0.944	-0.301	-0.043	-0.953	0.006	-0.062	0.007	-0.060	-0.012	0.019	0.022	0.010	0.004	-0.034
-0.241	-0.168	-0.944	-0.299	-0.042	-0.953	0.095	-0.093	0.011	-0.031	-0.040	0.019	0.009	0.016	0.004	-0.033
-0.210	-0.153	-0.944	-0.300	-0.042	-0.953	0.045	0.069	0.014	0.001	-0.025	0.019	0.040	0.001	0.004	-0.028
-0.237	-0.137	-0.952	-0.303	-0.040	-0.952	0.069	0.181	-0.007	-0.023	-0.011	0.010	0.013	0.015	0.004	-0.020
-0.222	-0.141	-0.940	-0.303	-0.040	-0.952	0.067	-0.015	0.033	-0.008	-0.015	0.022	0.029	0.011	0.008	-0.026
-0.237	-0.126	-0.952	-0.303	-0.039	-0.952	0.065	0.053	0.043	-0.022	-0.001	0.010	0.013	0.027	0.004	-0.024
-0.276	-0.133	-0.952	-0.301	-0.038	-0.953	0.056	-0.129	0.026	-0.063	-0.009	0.010	0.025	0.019	0.004	-0.026
-0.207	-0.133	-0.960	-0.299	-0.037	-0.953	0.088	-0.058	0.036	0.005	-0.010	0.003	0.044	0.020	0.012	-0.032
-0.245	-0.133	-0.952	-0.299	-0.036	-0.953	0.092	0.010	0.027	-0.034	-0.011	0.011	0.006	0.020	0.004	-0.026
-0.253	-0.153	-0.956	-0.296	-0.035	-0.954	0.078	-0.146	0.063	-0.044	-0.031	0.008	0.002	0.000	0.008	-0.023
-0.203	-0.137	-0.956	-0.300	-0.034	-0.953	0.060	0.199	0.020	0.009	-0.017	0.007	0.048	0.015	0.007	-0.023
-0.257	-0.133	-0.948	-0.297	-0.034	-0.954	0.071	-0.149	0.039	-0.048	-0.014	0.015	0.006	0.019	0.001	-0.025
-0.199	-0.126	-0.948	-0.300	-0.032	-0.953	0.093	0.175	0.017	0.013	-0.007	0.015	0.052	0.026	0.001	-0.016
-0.257	-0.118	-0.956	-0.298	-0.032	-0.954	0.045	-0.110	0.039	-0.047	0.000	0.007	0.006	0.034	0.007	-0.026
-0.207	-0.133	-0.944	-0.301	-0.031	-0.953	0.082	0.186	0.018	0.006	-0.017	0.018	0.044	0.018	0.005	-0.021
-0.257	-0.129	-0.960	-0.302	-0.030	-0.953	0.079	0.036	0.011	-0.043	-0.014	0.002	0.006	0.021	0.010	-0.026
-0.233	-0.110	-0.940	-0.301	-0.028	-0.953	0.082	-0.035	0.027	-0.021	0.004	0.022	0.017	0.040	0.009	-0.021
-0.226	-0.114	-0.960	-0.299	-0.029	-0.954	0.008	-0.090	0.034	-0.015	0.001	0.003	0.025	0.036	0.010	-0.030
-0.222	-0.102	-0.928	-0.300	-0.029	-0.954	0.025	0.069	0.011	-0.010	0.012	0.035	0.029	0.048	0.021	-0.030
-0.260	-0.129	-0.964	-0.300	-0.028	-0.954	0.044	0.003	0.032	-0.049	-0.015	-0.001	0.009	0.020	0.014	-0.027
-0.260	-0.129	-0.964	-0.301	-0.028	-0.953	0.033	0.055	0.029	-0.048	-0.015	-0.001	0.009	0.020	0.014	-0.036
-0.218	-0.126	-0.940	-0.301	-0.028	-0.953	0.042	0.028	-0.002	-0.005	-0.012	0.022	0.033	0.023	0.010	-0.040
-0.276	-0.122	-0.964	-0.301	-0.027	-0.953	0.047	-0.004	0.018	-0.063	-0.009	-0.001	0.024	0.026	0.014	-0.033
-0.249	-0.118	-0.944	-0.299	-0.027	-0.954	0.018	-0.080	0.032	-0.038	-0.005	0.019	0.002	0.030	0.006	-0.031
-0.214	-0.122	-0.936	-0.304	-0.027	-0.952	0.013	0.238	0.006	0.001	-0.008	0.026	0.037	0.026	0.014	-0.036
-0.253	-0.129	-0.960	-0.304	-0.027	-0.952	0.050	0.043	0.023	-0.037	-0.017	0.002	0.002	0.017	0.010	-0.022
-0.257	-0.114	-0.972	-0.302	-0.026	-0.953	0.051	-0.106	0.045	-0.043	-0.002	-0.009	0.006	0.032	0.021	-0.024
-0.199	-0.114	-0.948	-0.305	-0.026	-0.952	0.059	0.167	0.012	0.017	-0.002	0.013	0.052	0.031	0.002	-0.019
-0.272	-0.106	-0.975	-0.301	-0.025	-0.953	0.028	-0.189	0.040	-0.060	0.005	-0.013	0.021	0.039	0.025	-0.019
-0.191	-0.098	-0.952	-0.303	-0.025	-0.953	0.035	0.098	0.007	0.023	0.013	0.010	0.059	0.046	0.002	-0.013
-0.253	-0.106	-0.960	-0.304	-0.025	-0.952	0.031	0.085	0.025	-0.037	0.005	0.002	0.002	0.037	0.009	-0.021
-0.222	-0.102	-0.964	-0.302	-0.025	-0.953	0.031	-0.098	0.032	-0.009	0.008	-0.001	0.028	0.040	0.013	-0.009
-0.249	-0.137	-0.972	-0.301	-0.024	-0.953	0.053	-0.033	0.025	-0.037	-0.027	-0.009	0.001	0.005	0.021	-0.012
-0.199	-0.118	-0.960	-0.301	-0.024	-0.953	0.022	-0.024	0.011	0.013	-0.008	0.003	0.051	0.023	0.009	-0.012
-0.203	-0.129	-0.940	-0.302	-0.025	-0.953	-0.010	0.117	-0.013	0.011	-0.019	0.022	0.047	0.011	0.011	-0.016
-0.253	-0.133	-0.960	-0.304	-0.026	-0.952	-0.027	0.109	0.022	-0.037	-0.022	0.002	0.003	0.007	0.009	-0.018
-0.241	-0.126	-0.960	-0.302	-0.027	-0.953	-0.035	-0.097	0.028	-0.028	-0.013	0.002	0.008	0.014	0.009	-0.022
-0.249	-0.106	-0.932	-0.304	-0.028	-0.952	-0.053	0.115	-0.013	-0.034	0.008	0.029	0.001	0.032	0.019	-0.035
-0.218	-0.110	-0.936	-0.306	-0.029	-0.951	-0.071	0.116	-0.014	-0.001	0.005	0.025	0.030	0.027	0.015	-0.028
-0.291	-0.129	-0.964	-0.309	-0.031	-0.950	-0.061	0.152	-0.022	-0.071	-0.013	-0.004	0.044	0.008	0.012	-0.036
-0.218	-0.091	-0.956	-0.307	-0.032	-0.951	-0.077	-0.113	0.026	-0.000	0.028	0.005	0.030	0.046	0.003	-0.035
-0.295	-0.106	-0.968	-0.311	-0.033	-0.950	-0.033	0.206	0.021	-0.074	0.013	-0.008	0.047	0.030	0.015	-0.043
-0.260	-0.126	-0.964	-0.310	-0.034	-0.950	0.018	-0.027	0.089	-0.040	-0.006	-0.004	0.012	0.010	0.011	-0.039
-0.272	-0.137	-0.964	-0.308	-0.034	-0.951	0.059	-0.095	0.096	-0.053	-0.017	-0.004	0.024	0.003	0.011	-0.047
-0.264	-0.122	-0.940	-0.309	-0.033	-0.950	0.057	0.072	0.080	-0.044	-0.002	0.020	0.017	0.012	0.013	-0.036
-0.264	-0.106	-0.960	-0.309	-0.034	-0.950	0.039	0.005	0.118	-0.045	0.013	-0.000	0.017	0.026	0.007	-0.026
-0.218	-0.133	-0.940	-0.305	-0.035	-0.952	-0.011	-0.214	0.117	-0.003	-0.012	0.021	0.029	0.002	0.012	-0.017
-0.187	-0.149	-0.924	-0.307	-0.036	-0.951	0.003	0.165	0.088	0.031	-0.027	0.036	0.060	0.018	0.027	-0.003
-0.210	-0.160	-0.944	-0.304	-0.037	-0.952	-0.021	-0.142	0.129	0.005	-0.037	0.017	0.037	0.030	0.007	0.011
-0.187	-0.187	-0.948	-0.307	-0.038	-0.951	-0.002	0.132	0.106	0.030	-0.063	0.012	0.061	0.057	0.002	0.007
-0.183	-0.164	-0.940	-0.308	-0.040	-0.950	-0.007	0.118	0.131	0.035	-0.038	0.020	0.065	0.035	0.010	-0.004
-0.245	-0.180	-0.940	-0.308	-0.041	-0.950	-0.004	0.022	0.157	-0.026	-0.052	0.019	0.004	0.051	0.009	0.001
-0.249	-0.172	-0.944	-0.305	-0.043	-0.951	-0.030	-0.143	0.199	-0.033	-0.043	0.016	0.000	0.045	0.005	-0.007
-0.187	-0.164	-0.936	-0.309	-0.046	-0.950	-0.048	0.223	0.191	0.032	-0.032	0.023	0.061	0.038	0.013	-0.005
-0.233	-0.137	-0.952	-0.309	-0.049	-0.950	-0.064	-0.012	0.245	-0.015	-0.002	0.007	0.015	0.011	0.002	-0.006
-0.164	-0.172	-0.901	-0.313	-0.051	-0.948	-0.037	0.284	0.196	0.059	-0.035	0.057	0.083	0.047	0.049	0.003
-0.257	-0.176	-0.936	-0.313	-0.054	-0.948	-0.050	0.010	0.214	-0.033	-0.036	0.021	0.009	0.051	0.014	-0.006
-0.207	-0.168	-0.936	-0.317	-0.056	-0.947	-0.043	0.245	0.180	0.021	-0.026	0.020	0.041	0.044	0.014	-0.008
-0.241	-0.180	-0.912	-0.320	-0.058	-0.946	-0.039	0.177	0.202	-0.011	-0.035	0.042	0.006	0.056	0.037	-0.020
-0.257	-0.168	-0.932	-0.323	-0.062	-0.944	-0.096	0.158	0.204	-0.024	-0.020	0.021	0.009	0.045	0.018	-0.021
-0.257	-0.180	-0.936	-0.328	-0.065	-0.943	-0.084	0.275	0.196	-0.019	-0.028	0.016	0.009	0.057	0.014	-0.028
-0.272	-0.184	-0.928	-0.327	-0.069	-0.943	-0.110	-0.014	0.236	-0.035	-0.028	0.023	0.024	0.061	0.022	-0.031
-0.253	-0.184	-0.897	-0.336	-0.072	-0.939	-0.077	0.510	0.187	-0.007	-0.025	0.052	0.004	0.061	0.054	-0.022
-0.276	-0.187	-0.912	-0.336	-0.076	-0.939	-0.098	0.045	0.238	-0.029	-0.025	0.035	0.028	0.066	0.038	-0.025
-0.222	-0.184	-0.909	-0.343	-0.078	-0.936	-0.042	0.376	0.175	0.031	-0.019	0.037	0.026	0.063	0.042	-0.017
-0.287	-0.176	-0.924	-0.344	-0.081	-0.936	-0.061	0.066	0.202	-0.034	-0.009	0.020	0.040	0.055	0.026	-0.017
-0.249	-0.191	-0.912	-0.349	-0.083	-0.933	-0.036	0.329	0.163	0.010	-0.022	0.030	0.002	0.071	0.037	-0.006
-0.280	-0.168	-0.932	-0.349	-0.086	-0.933	-0.047	0.025	0.182	-0.020	0.004	0.010	0.033	0.048	0.017	-0.014
-0.241	-0.176	-0.920	-0.354	-0.088	-0.931	-0.052	0.276	0.151	0.023	-0.002	0.020	0.006	0.056	0.029	-0.005
-0.276	-0.199	-0.901	-0.354	-0.091	-0.931	-0.062	0.042	0.165	-0.012	-0.022	0.039	0.029	0.080	0.049	-0.004
-0.260	-0.184	-0.928	-0.360	-0.093	-0.928	-0.055	0.337	0.133	0.009	-0.005	0.009	0.013	0.065	0.022	-0.004
-0.253	-0.180	-0.897	-0.362	-0.095	-0.927	-0.069	0.140	0.150	0.019	0.002	0.040	0.006	0.062	0.054	-0.007
-0.295	-0.187	-0.932	-0.365	-0.098	-0.926	-0.055	0.167	0.130	-0.021	-0.004	0.003	0.048	0.071	0.018	-0.002
-0.272	-0.176	-0.909	-0.370	-0.100	-0.924	-0.068	0.306	0.113	0.008	0.010	0.025	0.025	0.060	0.042	-0.008
-0.272	-0.176	-0.909	-0.371	-0.103	-0.923	-0.116	0.107	0.122	0.009	0.013	0.024	0.024	0.060	0.043	-0.014
-0.307	-0.214	-0.920	-0.375	-0.106	-0.921	-0.062	0.225	0.112	-0.022	-0.023	0.010	0.059	0.099	0.031	-0.007
-0.307	-0.203	-0.916	-0.374	-0.108	-0.921	-0.075	-0.021	0.148	-0.023	-0.008	0.014	0.059	0.088	0.035	-0.009
-0.264	-0.187	-0.912	-0.378	-0.112	-0.919	-0.112	0.258	0.124	0.023	0.010	0.016	0.016	0.073	0.039	-0.008
-0.303	-0.184	-0.936	-0.380	-0.115	-0.918	-0.117	0.135	0.128	-0.013	0.017	-0.009	0.055	0.070	0.015	-0.003
-0.291	-0.187	-0.932	-0.382	-0.118	-0.917	-0.117	0.107	0.098	0.000	0.016	-0.006	0.043	0.074	0.019	0.003
-0.291	-0.184	-0.932	-0.384	-0.122	-0.915	-0.148	0.132	0.087	0.002	0.024	-0.007	0.043	0.071	0.019	0.002
-0.287	-0.191	-0.912	-0.386	-0.124	-0.914	-0.120	0.154	0.047	0.009	0.019	0.012	0.039	0.079	0.039	-0.001
-0.295	-0.214	-0.928	-0.390	-0.127	-0.912	-0.112	0.234	0.045	0.006	-0.001	-0.005	0.047	0.103	0.023	-0.005
-0.330	-0.211	-0.924	-0.392	-0.130	-0.911	-0.117	0.149	0.042	-0.024	0.006	-0.002	0.081	0.099	0.027	-0.009
-0.330	-0.222	-0.920	-0.393	-0.131	-0.910	-0.063	0.058	0.023	-0.023	-0.004	0.001	0.081	0.111	0.031	-0.008
-0.330	-0.199	-0.944	-0.392	-0.133	-0.910	-0.079	-0.026	0.027	-0.023	0.021	-0.022	0.081	0.088	0.007	-0.006
-0.310	-0.164	-0.968	-0.391	-0.135	-0.910	-0.086	-0.038	-0.008	-0.004	0.057	-0.046	0.061	0.054	0.017	-0.000
-0.303	-0.187	-0.956	-0.391	-0.137	-0.910	-0.110	-0.008	-0.025	0.003	0.036	-0.033	0.054	0.077	0.005	-0.005
-0.307	-0.187	-0.940	-0.393	-0.138	-0.909	-0.099	0.125	-0.072	0.002	0.037	-0.018	0.057	0.077	0.011	-0.007
-0.364	-0.199	-0.952	-0.392	-0.139	-0.909	-0.069	-0.059	-0.086	-0.057	0.026	-0.029	0.115	0.089	0.001	-0.012
-0.333	-0.211	-0.932	-0.390	-0.139	-0.910	-0.040	-0.125	-0.096	-0.029	0.015	-0.008	0.083	0.101	0.018	-0.020
-0.318	-0.207	-0.928	-0.387	-0.139	-0.912	-0.020	-0.177	-0.092	-0.017	0.018	-0.002	0.068	0.097	0.022	-0.029
-0.333	-0.207	-0.936	-0.387	-0.138	-0.912	0.031	-0.014	-0.117	-0.032	0.017	-0.009	0.083	0.098	0.014	-0.020
-0.333	-0.195	-0.928	-0.383	-0.136	-0.914	0.036	-0.232	-0.112	-0.037	0.028	0.002	0.083	0.086	0.022	-0.021
-0.295	-0.214	-0.928	-0.382	-0.135	-0.914	0.057	-0.024	-0.117	0.001	0.007	0.003	0.044	0.106	0.022	-0.021
-0.318	-0.211	-0.924	-0.379	-0.133	-0.916	0.050	-0.199	-0.112	-0.026	0.009	0.009	0.067	0.102	0.025	-0.019
-0.307	-0.207	-0.928	-0.378	-0.131	-0.917	0.053	-0.066	-0.137	-0.015	0.011	0.006	0.055	0.098	0.021	-0.017
-0.299	-0.222	-0.920	-0.375	-0.130	-0.918	0.033	-0.150	-0.139	-0.011	-0.006	0.016	0.047	0.114	0.029	-0.023
-0.307	-0.265	-0.920	-0.373	-0.128	-0.919	0.051	-0.129	-0.171	-0.021	-0.050	0.017	0.055	0.157	0.029	-0.025
-0.318	-0.253	-0.936	-0.371	-0.125	-0.920	0.104	-0.152	-0.189	-0.035	-0.042	0.003	0.066	0.145	0.013	-0.026
-0.303	-0.245	-0.897	-0.368	-0.122	-0.922	0.137	-0.140	-0.184	-0.023	-0.037	0.044	0.051	0.138	0.052	-0.028
-0.287	-0.195	-0.909	-0.365	-0.118	-0.924	0.163	-0.203	-0.177	-0.011	0.009	0.034	0.036	0.088	0.040	-0.027
-0.287	-0.195	-0.909	-0.362	-0.113	-0.925	0.205	-0.165	-0.187	-0.014	0.004	0.036	0.035	0.089	0.040	-0.022
-0.291	-0.207	-0.936	-0.360	-0.107	-0.927	0.253	-0.117	-0.172	-0.020	-0.013	0.009	0.039	0.100	0.013	-0.019
-0.272	-0.211	-0.936	-0.356	-0.101	-0.929	0.275	-0.224	-0.144	-0.005	-0.023	0.011	0.019	0.105	0.012	-0.014
-0.276	-0.191	-0.924	-0.352	-0.095	-0.931	0.303	-0.192	-0.120	-0.012	-0.010	0.025	0.023	0.085	0.024	-0.011
-0.249	-0.176	-0.928	-0.350	-0.088	-0.933	0.322	-0.152	-0.135	0.012	-0.001	0.023	0.004	0.070	0.020	0.000
-0.257	-0.176	-0.928	-0.346	-0.081	-0.935	0.348	-0.199	-0.131	0.000	-0.007	0.025	0.003	0.070	0.020	0.004
-0.210	-0.164	-0.932	-0.345	-0.073	-0.936	0.377	-0.046	-0.160	0.046	-0.004	0.022	0.044	0.058	0.016	0.005
-0.241	-0.164	-0.940	-0.345	-0.065	-0.936	0.382	0.020	-0.160	0.015	-0.011	0.014	0.013	0.059	0.008	0.003
-0.268	-0.156	-0.944	-0.343	-0.058	-0.937	0.348	-0.090	-0.123	-0.013	-0.011	0.011	0.013	0.051	0.004	-0.002
-0.253	-0.145	-0.932	-0.342	-0.051	-0.938	0.384	-0.043	-0.108	0.001	-0.007	0.023	0.002	0.039	0.015	-0.012
-0.280	-0.133	-0.936	-0.340	-0.043	-0.939	0.366	-0.115	-0.082	-0.028	-0.002	0.020	0.024	0.028	0.011	-0.020
-0.257	-0.118	-0.924	-0.341	-0.037	-0.939	0.340	0.036	-0.099	-0.005	0.007	0.032	0.001	0.012	0.023	-0.016
-0.272	-0.114	-0.928	-0.338	-0.030	-0.941	0.348	-0.134	-0.091	-0.023	0.003	0.029	0.016	0.009	0.019	-0.018
-0.241	-0.110	-0.952	-0.339	-0.023	-0.940	0.320	0.068	-0.113	0.009	0.000	0.005	0.015	0.005	0.005	-0.015
-0.264	-0.110	-0.940	-0.338	-0.017	-0.941	0.302	-0.073	-0.122	-0.015	-0.006	0.017	0.007	0.004	0.007	-0.016
-0.253	-0.122	-0.924	-0.333	-0.012	-0.943	0.273	-0.215	-0.104	-0.008	-0.023	0.034	0.004	0.016	0.023	-0.024
-0.257	-0.102	-0.928	-0.335	-0.006	-0.942	0.256	0.082	-0.077	-0.010	-0.009	0.030	0.001	0.004	0.019	-0.034
-0.314	-0.095	-0.944	-0.333	-0.001	-0.943	0.257	-0.078	-0.071	-0.069	-0.006	0.015	0.057	0.011	0.003	-0.037
-0.268	-0.075	-0.909	-0.329	0.004	-0.944	0.251	-0.211	-0.068	-0.027	0.008	0.051	0.010	0.031	0.038	-0.039
-0.264	-0.079	-0.912	-0.329	0.009	-0.944	0.278	-0.009	-0.100	-0.024	-0.001	0.047	0.006	0.027	0.035	-0.038
-0.245	-0.068	-0.905	-0.325	0.014	-0.945	0.222	-0.174	-0.068	-0.008	0.006	0.056	0.013	0.038	0.042	-0.029
-0.233	-0.071	-0.916	-0.323	0.018	-0.946	0.208	-0.128	-0.052	0.001	-0.002	0.045	0.025	0.035	0.031	-0.028
-0.245	-0.068	-0.920	-0.320	0.021	-0.947	0.196	-0.121	-0.061	-0.013	-0.002	0.042	0.014	0.038	0.027	-0.028
-0.260	-0.037	-0.936	-0.317	0.024	-0.948	0.149	-0.168	-0.045	-0.032	0.026	0.027	0.001	0.069	0.011	-0.026
-0.249	-0.033	-0.920	-0.314	0.028	-0.949	0.191	-0.138	-0.071	-0.023	0.026	0.043	0.011	0.073	0.026	-0.027
-0.241	-0.002	-0.948	-0.315	0.032	-0.949	0.144	0.038	-0.097	-0.014	0.054	0.015	0.019	0.104	0.001	-0.026
-0.226	-0.021	-0.920	-0.312	0.034	-0.950	0.104	-0.126	-0.074	-0.002	0.032	0.044	0.034	0.085	0.026	-0.023
-0.237	-0.033	-0.940	-0.310	0.036	-0.950	0.080	-0.074	-0.101	-0.015	0.019	0.024	0.023	0.073	0.007	-0.020
-0.237	-0.033	-0.940	-0.311	0.037	-0.950	0.046	0.051	-0.089	-0.014	0.017	0.024	0.023	0.073	0.007	-0.020
-0.249	-0.029	-0.968	-0.310	0.038	-0.950	0.027	-0.059	-0.056	-0.027	0.020	-0.004	0.012	0.077	0.021	-0.017
-0.241	-0.056	-0.960	-0.310	0.038	-0.950	0.044	0.015	-0.049	-0.019	-0.008	0.004	0.020	0.050	0.013	-0.021
-0.230	-0.044	-0.968	-0.314	0.039	-0.949	0.035	0.227	-0.022	-0.003	0.003	-0.005	0.032	0.062	0.021	-0.005
-0.280	-0.025	-0.987	-0.311	0.040	-0.950	0.053	-0.141	-0.013	-0.056	0.022	-0.024	0.018	0.081	0.041	0.012
-0.164	-0.044	-0.960	-0.316	0.041	-0.948	0.045	0.301	-0.088	0.065	0.001	0.001	0.098	0.061	0.013	0.024
-0.195	-0.083	-1.039	-0.322	0.042	-0.946	0.029	0.340	-0.119	0.040	-0.038	-0.080	0.067	0.023	0.092	0.024
-0.230	-0.095	-1.039	-0.331	0.043	-0.943	0.033	0.493	-0.159	0.015	-0.051	-0.083	0.033	0.011	0.092	0.018
-0.283	-0.068	-1.023	-0.342	0.046	-0.939	0.094	0.598	-0.201	-0.028	-0.027	-0.072	0.021	0.038	0.077	-0.015
-0.357	-0.041	-0.987	-0.347	0.051	-0.937	0.203	0.287	-0.192	-0.096	-0.005	-0.038	0.094	0.065	0.041	-0.040
-0.368	-0.025	-0.920	-0.351	0.056	-0.935	0.220	0.210	-0.174	-0.103	0.006	0.027	0.105	0.081	0.026	-0.053
-0.303	-0.006	-0.861	-0.354	0.061	-0.933	0.241	0.182	-0.138	-0.035	0.020	0.084	0.040	0.100	0.085	-0.048
-0.264	0.014	-0.845	-0.359	0.066	-0.931	0.203	0.267	-0.120	0.009	0.035	0.097	0.001	0.120	0.100	-0.020
-0.230	0.033	-0.877	-0.363	0.069	-0.929	0.155	0.260	-0.116	0.048	0.050	0.064	0.033	0.139	0.069	0.016
-0.195	0.025	-0.885	-0.370	0.073	-0.926	0.167	0.389	-0.132	0.089	0.039	0.053	0.068	0.131	0.061	0.047
-0.207	0.010	-0.940	-0.375	0.077	-0.924	0.167	0.356	-0.120	0.084	0.020	-0.005	0.057	0.115	0.005	0.070
-0.207	-0.021	-0.960	-0.383	0.081	-0.920	0.208	0.459	-0.098	0.092	-0.016	-0.029	0.057	0.084	0.014	0.085
-0.222	-0.025	-0.975	-0.388	0.086	-0.918	0.271	0.270	0.008	0.081	-0.024	-0.047	0.042	0.080	0.030	0.099
-0.233	-0.006	-1.027	-0.390	0.091	-0.916	0.312	0.121	0.051	0.071	-0.010	-0.099	0.031	0.099	0.081	0.121
-0.214	0.029	-1.078	-0.390	0.096	-0.916	0.290	0.060	0.048	0.091	0.021	-0.151	0.050	0.134	0.132	0.150
-0.172	0.072	-1.109	-0.391	0.101	-0.915	0.279	0.106	-0.006	0.135	0.058	-0.184	0.093	0.176	0.164	0.187
-0.122	0.091	-1.145	-0.390	0.105	-0.915	0.205	-0.018	-0.044	0.184	0.073	-0.220	0.143	0.195	0.199	0.232
-0.099	0.075	-1.176	-0.388	0.106	-0.916	0.039	-0.069	-0.057	0.205	0.057	-0.250	0.166	0.179	0.231	0.275
-0.060	0.072	-1.232	-0.386	0.106	-0.916	-0.044	-0.010	-0.106	0.242	0.053	-0.305	0.205	0.175	0.286	0.303
-0.030	0.041	-1.236	-0.382	0.104	-0.918	-0.106	-0.123	-0.116	0.269	0.024	-0.307	0.237	0.144	0.290	0.303
-0.053	0.025	-1.228	-0.383	0.102	-0.918	-0.170	0.119	-0.115	0.247	0.011	-0.299	0.214	0.128	0.282	0.281
-0.126	0.044	-1.173	-0.380	0.101	-0.920	-0.093	-0.112	-0.078	0.171	0.032	-0.243	0.141	0.147	0.227	0.245
-0.160	0.064	-1.058	-0.377	0.099	-0.921	-0.104	-0.136	-0.088	0.133	0.052	-0.127	0.107	0.166	0.112	0.202
-0.183	0.056	-1.058	-0.376	0.097	-0.922	-0.172	0.002	-0.090	0.109	0.047	-0.127	0.084	0.158	0.112	0.161
-0.187	0.052	-1.058	-0.371	0.092	-0.924	-0.258	-0.246	-0.052	0.100	0.048	-0.124	0.080	0.154	0.112	0.128
-0.191	0.041	-1.042	-0.368	0.086	-0.926	-0.321	-0.095	-0.044	0.094	0.043	-0.107	0.076	0.142	0.096	0.116
-0.230	-0.006	-1.027	-0.361	0.079	-0.929	-0.395	-0.358	0.008	0.049	0.004	-0.088	0.038	0.095	0.081	0.104
-0.180	-0.010	-0.987	-0.358	0.072	-0.931	-0.368	-0.121	-0.013	0.097	0.007	-0.047	0.088	0.091	0.041	0.088
-0.183	-0.041	-0.948	-0.356	0.066	-0.932	-0.311	-0.096	-0.027	0.091	-0.018	-0.006	0.084	0.059	0.001	0.073
-0.214	-0.037	-0.944	-0.355	0.061	-0.933	-0.229	-0.043	-0.046	0.059	-0.010	-0.001	0.053	0.063	0.003	0.068
-0.214	-0.044	-0.920	-0.353	0.059	-0.934	-0.118	-0.057	-0.034	0.058	-0.015	0.023	0.053	0.055	0.027	0.047
-0.210	-0.029	-0.920	-0.353	0.058	-0.934	-0.082	0.002	-0.022	0.061	0.002	0.023	0.057	0.070	0.027	0.026
-0.268	-0.025	-0.940	-0.352	0.056	-0.934	-0.059	-0.018	-0.021	0.003	0.007	0.004	0.001	0.073	0.007	0.021
-0.291	-0.033	-0.960	-0.345	0.056	-0.937	0.008	-0.361	-0.002	-0.027	-0.001	-0.013	0.024	0.065	0.013	0.009
-0.233	-0.025	-0.944	-0.346	0.057	-0.936	0.020	0.051	-0.065	0.032	0.007	0.002	0.034	0.073	0.003	-0.000
-0.280	-0.017	-0.952	-0.341	0.056	-0.938	-0.031	-0.259	-0.039	-0.019	0.015	-0.004	0.012	0.080	0.004	0.004
-0.249	-0.006	-0.928	-0.341	0.055	-0.938	-0.076	0.037	-0.047	0.012	0.028	0.020	0.019	0.091	0.019	0.002
-0.245	-0.029	-0.960	-0.344	0.054	-0.937	-0.083	0.161	-0.029	0.019	0.006	-0.013	0.022	0.068	0.012	-0.012
-0.295	-0.044	-0.940	-0.348	0.051	-0.936	-0.112	0.203	-0.013	-0.027	-0.007	0.006	0.028	0.052	0.008	-0.015
-0.326	-0.029	-0.964	-0.349	0.049	-0.936	-0.119	0.089	-0.014	-0.056	0.011	-0.018	0.058	0.067	0.016	-0.024
-0.295	-0.029	-0.920	-0.349	0.046	-0.936	-0.158	0.002	0.012	-0.025	0.014	0.025	0.028	0.067	0.028	-0.046
-0.291	-0.052	-0.893	-0.348	0.042	-0.936	-0.147	-0.040	0.044	-0.022	-0.006	0.053	0.024	0.043	0.056	-0.057
-0.357	-0.029	-0.916	-0.350	0.040	-0.936	-0.089	0.061	0.046	-0.086	0.020	0.029	0.089	0.066	0.032	-0.058
-0.341	-0.052	-0.909	-0.349	0.038	-0.937	-0.081	-0.066	0.077	-0.072	-0.001	0.037	0.074	0.043	0.040	-0.059
-0.318	-0.029	-0.924	-0.348	0.036	-0.937	-0.053	-0.029	0.073	-0.049	0.024	0.022	0.051	0.066	0.024	-0.060
-0.303	0.002	-0.936	-0.345	0.033	-0.938	-0.112	-0.149	0.106	-0.036	0.058	0.011	0.036	0.097	0.012	-0.046
-0.314	-0.029	-0.944	-0.346	0.030	-0.938	-0.130	0.041	0.086	-0.047	0.030	0.003	0.048	0.065	0.005	-0.029
-0.264	-0.037	-0.905	-0.342	0.027	-0.939	-0.118	-0.201	0.095	-0.001	0.025	0.044	0.002	0.057	0.044	-0.017
-0.245	-0.091	-0.909	-0.343	0.025	-0.939	-0.084	0.075	0.043	0.020	-0.027	0.039	0.021	0.003	0.040	-0.014
-0.245	-0.091	-0.909	-0.343	0.022	-0.939	-0.092	-0.008	0.035	0.020	-0.024	0.040	0.021	0.002	0.040	-0.012
-0.280	-0.064	-0.936	-0.340	0.020	-0.940	-0.117	-0.136	0.041	-0.017	0.006	0.013	0.014	0.029	0.013	-0.007
-0.295	-0.068	-0.932	-0.339	0.017	-0.941	-0.125	-0.040	-0.007	-0.033	0.004	0.017	0.030	0.025	0.017	-0.015
-0.237	-0.087	-0.912	-0.341	0.013	-0.940	-0.187	0.100	-0.000	0.026	-0.011	0.036	0.028	0.006	0.036	-0.012
-0.299	-0.091	-0.952	-0.338	0.009	-0.941	-0.201	-0.132	0.041	-0.038	-0.010	-0.002	0.034	0.001	0.003	-0.015
-0.237	-0.095	-0.924	-0.341	0.005	-0.940	-0.197	0.163	0.030	0.027	-0.010	0.024	0.027	0.003	0.024	-0.004
-0.287	-0.083	-0.924	-0.340	0.001	-0.940	-0.190	-0.054	0.035	-0.024	0.006	0.024	0.023	0.009	0.024	-0.007
-0.237	-0.071	-0.924	-0.342	-0.002	-0.940	-0.146	0.106	0.013	0.027	0.020	0.024	0.027	0.020	0.024	-0.007
-0.260	-0.068	-0.920	-0.343	-0.006	-0.939	-0.186	0.069	0.040	0.005	0.028	0.027	0.003	0.023	0.028	-0.018
-0.283	-0.095	-0.897	-0.344	-0.010	-0.939	-0.158	0.045	0.014	-0.017	0.005	0.050	0.020	0.004	0.052	-0.007
-0.280	-0.133	-0.869	-0.341	-0.013	-0.940	-0.117	-0.152	0.037	-0.016	-0.031	0.079	0.016	0.043	0.080	-0.021
-0.230	-0.137	-0.912	-0.346	-0.015	-0.938	-0.116	0.302	0.012	0.040	-0.032	0.033	0.034	0.047	0.036	-0.022
-0.314	-0.102	-0.912	-0.345	-0.017	-0.938	-0.084	-0.030	0.007	-0.046	0.004	0.033	0.051	0.013	0.036	-0.009
-0.260	-0.102	-0.905	-0.344	-0.018	-0.939	-0.058	-0.036	0.016	0.007	0.006	0.042	0.003	0.013	0.044	-0.005
-0.222	-0.079	-0.909	-0.348	-0.020	-0.937	-0.076	0.213	0.007	0.049	0.031	0.036	0.041	0.009	0.040	-0.007
-0.295	-0.087	-0.928	-0.350	-0.021	-0.936	-0.051	0.114	0.022	-0.022	0.024	0.016	0.032	0.001	0.021	0.003
-0.257	-0.071	-0.936	-0.352	-0.023	-0.936	-0.050	0.113	-0.003	0.019	0.041	0.007	0.006	0.016	0.013	-0.008
-0.272	-0.068	-0.920	-0.354	-0.024	-0.935	-0.089	0.121	0.021	0.006	0.047	0.022	0.009	0.020	0.029	-0.012
-0.345	-0.102	-0.940	-0.354	-0.026	-0.935	-0.098	-0.005	-0.020	-0.067	0.014	0.002	0.083	0.015	0.009	-0.016
-0.260	-0.079	-0.924	-0.357	-0.028	-0.934	-0.075	0.162	-0.047	0.020	0.039	0.017	0.002	0.007	0.025	-0.021
-0.322	-0.106	-0.916	-0.357	-0.030	-0.934	-0.116	0.021	-0.023	-0.041	0.014	0.024	0.060	0.020	0.033	-0.022
-0.287	-0.126	-0.924	-0.358	-0.032	-0.933	-0.110	0.064	-0.063	-0.005	-0.003	0.016	0.025	0.039	0.025	-0.015
-0.291	-0.129	-0.936	-0.360	-0.033	-0.933	-0.061	0.090	-0.070	-0.007	-0.006	0.003	0.029	0.043	0.013	-0.020
-0.307	-0.110	-0.924	-0.359	-0.034	-0.933	-0.054	-0.006	-0.045	-0.023	0.014	0.015	0.044	0.024	0.025	-0.012
-0.287	-0.126	-0.912	-0.362	-0.034	-0.932	-0.025	0.150	-0.047	-0.001	-0.001	0.026	0.024	0.040	0.037	-0.015
-0.295	-0.114	-0.940	-0.364	-0.034	-0.931	0.006	0.091	-0.054	-0.007	0.010	-0.003	0.032	0.028	0.010	-0.020
-0.314	-0.106	-0.936	-0.360	-0.034	-0.932	-0.020	-0.211	-0.034	-0.030	0.019	0.003	0.051	0.021	0.013	-0.020
-0.310	-0.118	-0.920	-0.361	-0.034	-0.932	-0.031	0.092	-0.068	-0.025	0.007	0.018	0.047	0.032	0.029	-0.014
-0.310	-0.118	-0.920	-0.361	-0.035	-0.932	-0.046	-0.002	-0.028	-0.025	0.008	0.018	0.047	0.032	0.029	-0.022
-0.260	-0.122	-0.924	-0.365	-0.036	-0.930	-0.045	0.215	-0.055	0.029	0.005	0.012	0.003	0.036	0.025	-0.017
-0.333	-0.133	-0.932	-0.363	-0.037	-0.931	-0.036	-0.075	-0.034	-0.046	-0.005	0.005	0.070	0.047	0.018	-0.018
-0.303	-0.137	-0.952	-0.364	-0.037	-0.931	-0.002	0.021	-0.040	-0.015	-0.009	-0.015	0.039	0.051	0.002	-0.010
-0.322	-0.156	-0.936	-0.362	-0.037	-0.932	0.021	-0.090	-0.027	-0.036	-0.029	0.001	0.059	0.070	0.014	-0.014
-0.268	-0.133	-0.932	-0.362	-0.036	-0.931	0.043	0.024	-0.038	0.018	-0.006	0.005	0.005	0.047	0.017	-0.004
-0.283	-0.141	-0.940	-0.361	-0.034	-0.932	0.085	-0.064	-0.040	0.001	-0.016	-0.002	0.020	0.054	0.010	0.001
-0.283	-0.133	-0.948	-0.360	-0.033	-0.932	0.056	-0.044	-0.031	0.000	-0.009	-0.010	0.020	0.046	0.002	0.007
-0.268	-0.118	-0.952	-0.360	-0.033	-0.932	0.032	0.041	-0.023	0.016	0.006	-0.014	0.005	0.030	0.002	-0.001
-0.291	-0.106	-0.940	-0.361	-0.033	-0.932	0.000	0.072	-0.035	-0.006	0.018	-0.002	0.028	0.019	0.010	-0.004
-0.314	-0.126	-0.952	-0.361	-0.032	-0.932	0.019	-0.039	-0.029	-0.030	-0.002	-0.013	0.051	0.038	0.002	-0.008
-0.303	-0.133	-0.944	-0.360	-0.032	-0.933	0.028	-0.047	-0.051	-0.019	-0.010	-0.005	0.039	0.045	0.006	-0.020
-0.303	-0.122	-0.932	-0.361	-0.032	-0.932	0.004	0.109	-0.061	-0.017	0.001	0.006	0.039	0.033	0.018	-0.024
-0.333	-0.126	-0.956	-0.360	-0.031	-0.932	0.040	-0.070	-0.050	-0.049	-0.003	-0.016	0.070	0.037	0.005	-0.018
-0.310	-0.137	-0.952	-0.357	-0.030	-0.934	0.060	-0.155	-0.041	-0.029	-0.016	-0.011	0.047	0.048	0.001	-0.018
-0.272	-0.129	-0.944	-0.355	-0.029	-0.934	0.072	-0.105	-0.014	0.007	-0.009	-0.002	0.008	0.040	0.006	-0.018
-0.299	-0.083	-0.948	-0.355	-0.028	-0.935	0.028	0.006	-0.007	-0.020	0.036	-0.006	0.035	0.007	0.002	-0.008
-0.307	-0.106	-0.968	-0.353	-0.027	-0.935	0.079	-0.076	0.003	-0.029	0.012	-0.025	0.043	0.016	0.017	-0.001
-0.264	-0.114	-0.940	-0.353	-0.026	-0.935	0.060	-0.021	0.003	0.013	0.004	0.003	0.000	0.023	0.010	-0.008
-0.276	-0.106	-0.968	-0.353	-0.024	-0.935	0.085	0.026	-0.038	0.002	0.010	-0.025	0.011	0.015	0.018	-0.005
-0.310	-0.122	-0.960	-0.352	-0.023	-0.936	0.070	-0.043	-0.012	-0.033	-0.007	-0.017	0.046	0.030	0.010	-0.006
-0.272	-0.118	-0.928	-0.350	-0.023	-0.937	0.036	-0.117	0.003	0.003	-0.003	0.015	0.007	0.026	0.022	-0.006
-0.295	-0.110	-0.932	-0.348	-0.022	-0.937	0.050	-0.063	-0.014	-0.021	0.003	0.011	0.031	0.017	0.017	-0.010
-0.260	-0.118	-0.940	-0.347	-0.022	-0.938	0.050	-0.079	0.002	0.012	-0.005	0.004	0.004	0.024	0.009	-0.006
-0.280	-0.102	-0.940	-0.346	-0.022	-0.938	0.014	-0.034	0.003	-0.008	0.010	0.004	0.014	0.009	0.009	-0.006
-0.280	-0.122	-0.940	-0.347	-0.021	-0.938	0.027	0.091	-0.002	-0.006	-0.009	0.003	0.014	0.028	0.008	-0.006
-0.272	-0.118	-0.944	-0.345	-0.021	-0.939	0.044	-0.133	-0.003	-0.001	-0.006	-0.000	0.007	0.024	0.004	-0.013
-0.295	-0.118	-0.940	-0.342	-0.021	-0.939	0.025	-0.113	0.014	-0.026	-0.006	0.004	0.030	0.024	0.007	-0.014
-0.295	-0.118	-0.940	-0.343	-0.021	-0.939	0.025	0.052	-0.001	-0.025	-0.007	0.004	0.031	0.023	0.007	-0.012
-0.280	-0.114	-0.936	-0.342	-0.020	-0.939	0.028	-0.037	0.018	-0.010	-0.003	0.008	0.016	0.019	0.012	-0.010
-0.268	-0.122	-0.940	-0.343	-0.020	-0.939	0.041	0.043	0.013	0.002	-0.011	0.004	0.004	0.026	0.008	-0.009
-0.253	-0.110	-0.928	-0.344	-0.020	-0.939	0.046	0.078	0.010	0.019	-0.000	0.015	0.011	0.013	0.020	-0.002
-0.299	-0.106	-0.944	-0.345	-0.019	-0.938	0.040	0.045	0.019	-0.027	0.003	-0.001	0.034	0.009	0.004	-0.000
-0.260	-0.106	-0.948	-0.347	-0.019	-0.938	0.020	0.119	0.023	0.014	0.003	-0.006	0.004	0.008	0.000	0.007
-0.280	-0.095	-0.948	-0.345	-0.019	-0.938	0.030	-0.068	0.016	-0.006	0.014	-0.005	0.015	0.004	0.000	0.003
-0.233	-0.106	-0.924	-0.348	-0.018	-0.937	0.042	0.182	-0.012	0.043	0.002	0.017	0.032	0.007	0.024	0.006
-0.287	-0.110	-0.960	-0.349	-0.018	-0.937	0.038	0.017	0.015	-0.011	-0.002	-0.018	0.022	0.011	0.012	0.004
-0.291	-0.091	-0.948	-0.348	-0.019	-0.937	-0.012	-0.040	0.046	-0.015	0.018	-0.006	0.025	0.010	0.001	0.007
-0.268	-0.095	-0.936	-0.347	-0.019	-0.938	0.006	-0.048	0.011	0.007	0.014	0.006	0.002	0.007	0.009	-0.002
-0.257	-0.110	-0.928	-0.348	-0.019	-0.937	0.024	0.085	-0.013	0.020	-0.001	0.013	0.010	0.008	0.016	0.000
-0.291	-0.114	-0.948	-0.347	-0.020	-0.938	-0.033	-0.040	0.031	-0.015	-0.004	-0.006	0.023	0.011	0.005	-0.005
-0.268	-0.118	-0.940	-0.348	-0.020	-0.937	0.006	0.058	-0.011	0.009	-0.008	0.002	0.001	0.014	0.002	0.000
-0.314	-0.106	-0.944	-0.344	-0.020	-0.939	0.002	-0.192	0.015	-0.041	0.004	-0.001	0.044	0.001	0.004	-0.007
-0.237	-0.095	-0.932	-0.345	-0.021	-0.938	-0.026	0.086	-0.009	0.037	0.016	0.010	0.034	0.011	0.007	0.001
-0.307	-0.095	-0.956	-0.345	-0.022	-0.938	-0.045	-0.014	0.015	-0.033	0.017	-0.013	0.034	0.012	0.018	-0.002
-0.245	-0.102	-0.948	-0.345	-0.023	-0.938	-0.010	0.013	-0.001	0.029	0.010	-0.006	0.028	0.005	0.011	0.008
-0.276	-0.114	-0.940	-0.343	-0.023	-0.939	-0.001	-0.118	-0.004	-0.005	-0.002	0.003	0.003	0.006	0.003	-0.001
-0.257	-0.106	-0.936	-0.344	-0.023	-0.939	-0.005	0.074	-0.015	0.016	0.006	0.007	0.017	0.003	0.000	0.004
-0.291	-0.106	-0.944	-0.345	-0.024	-0.938	-0.017	0.079	-0.010	-0.018	0.007	-0.001	0.017	0.004	0.008	0.002
-0.268	-0.114	-0.940	-0.343	-0.024	-0.939	-0.001	-0.084	0.011	0.004	-0.000	0.003	0.006	0.003	0.004	0.002
-0.253	-0.095	-0.940	-0.343	-0.025	-0.939	-0.033	0.019	0.018	0.019	0.020	0.003	0.022	0.017	0.004	0.003
-0.283	-0.091	-0.948	-0.345	-0.026	-0.938	-0.035	0.092	0.001	-0.010	0.025	-0.005	0.008	0.022	0.012	0.004
-0.249	-0.114	-0.940	-0.342	-0.027	-0.939	-0.037	-0.125	0.023	0.022	0.003	0.003	0.027	0.001	0.004	0.008
-0.291	-0.114	-0.952	-0.347	-0.028	-0.937	-0.034	0.264	-0.013	-0.015	0.004	-0.010	0.015	0.000	0.016	0.006
-0.241	-0.118	-0.924	-0.342	-0.029	-0.939	-0.052	-0.255	0.047	0.030	0.001	0.019	0.036	0.003	0.012	0.010
-0.264	-0.106	-0.944	-0.344	-0.030	-0.939	-0.030	0.091	-0.010	0.008	0.014	-0.001	0.014	0.009	0.008	0.004
-0.264	-0.106	-0.944	-0.346	-0.031	-0.938	-0.037	0.116	-0.006	0.010	0.015	-0.002	0.014	0.010	0.009	0.007
-0.287	-0.118	-0.956	-0.344	-0.032	-0.938	-0.059	-0.081	0.014	-0.015	0.005	-0.013	0.009	0.002	0.021	0.009
-0.268	-0.122	-0.944	-0.346	-0.033	-0.938	-0.052	0.120	-0.009	0.007	0.002	-0.002	0.010	0.005	0.009	0.006
-0.245	-0.118	-0.944	-0.348	-0.035	-0.937	-0.053	0.117	-0.003	0.032	0.007	-0.003	0.033	0.000	0.009	0.006
-0.287	-0.126	-0.940	-0.347	-0.036	-0.937	-0.057	-0.018	0.018	-0.011	0.000	0.001	0.009	0.007	0.005	0.008
-0.264	-0.118	-0.948	-0.346	-0.038	-0.937	-0.059	-0.061	0.002	0.010	0.009	-0.007	0.013	0.001	0.013	0.008
-0.272	-0.141	-0.936	-0.346	-0.039	-0.938	-0.043	0.002	0.003	0.002	-0.013	0.005	0.005	0.021	0.001	-0.001
-0.268	-0.122	-0.948	-0.346	-0.040	-0.937	-0.046	0.019	-0.010	0.006	0.007	-0.007	0.008	0.001	0.011	0.004
-0.291	-0.133	-0.940	-0.345	-0.041	-0.938	-0.063	-0.050	-0.000	-0.018	-0.003	0.002	0.017	0.013	0.002	0.001
-0.257	-0.156	-0.940	-0.346	-0.042	-0.937	-0.031	0.075	-0.006	0.018	-0.025	0.001	0.016	0.036	0.000	0.001
-0.276	-0.137	-0.940	-0.345	-0.043	-0.937	-0.041	-0.022	0.018	-0.001	-0.004	0.002	0.005	0.017	0.001	0.002
-0.272	-0.126	-0.932	-0.346	-0.044	-0.937	-0.022	0.025	0.008	0.003	0.008	0.010	0.002	0.005	0.011	0.008
-0.257	-0.133	-0.936	-0.346	-0.044	-0.937	-0.006	0.030	0.024	0.019	0.001	0.005	0.012	0.013	0.008	0.011
-0.264	-0.133	-0.940	-0.348	-0.045	-0.937	-0.013	0.103	0.016	0.012	0.002	0.000	0.004	0.013	0.006	0.010
-0.237	-0.133	-0.928	-0.348	-0.046	-0.936	-0.027	0.043	0.012	0.039	0.003	0.012	0.030	0.012	0.019	0.011
-0.287	-0.126	-0.944	-0.348	-0.047	-0.936	-0.041	-0.001	0.010	-0.011	0.012	-0.004	0.020	0.005	0.004	0.013
-0.276	-0.145	-0.952	-0.349	-0.048	-0.936	-0.023	0.050	-0.007	0.001	-0.007	-0.012	0.009	0.024	0.003	0.004
-0.245	-0.153	-0.932	-0.349	-0.049	-0.936	-0.034	0.038	0.000	0.032	-0.014	0.007	0.021	0.032	0.017	0.003
-0.314	-0.141	-0.944	-0.349	-0.049	-0.936	-0.010	0.006	0.002	-0.037	-0.001	-0.005	0.049	0.020	0.006	0.003
-0.241	-0.145	-0.920	-0.348	-0.050	-0.936	-0.034	-0.032	0.016	0.035	-0.004	0.019	0.023	0.024	0.030	0.005
-0.287	-0.133	-0.944	-0.350	-0.051	-0.936	-0.007	0.082	0.006	-0.010	0.008	-0.005	0.024	0.012	0.006	-0.002
-0.260	-0.133	-0.924	-0.350	-0.051	-0.935	0.019	0.051	0.003	0.018	0.008	0.015	0.003	0.012	0.026	0.010
-0.291	-0.145	-0.948	-0.352	-0.050	-0.935	0.021	0.093	-0.005	-0.012	-0.004	-0.009	0.029	0.024	0.003	0.004
-0.245	-0.153	-0.936	-0.350	-0.050	-0.936	0.028	-0.103	0.036	0.032	-0.011	0.003	0.018	0.031	0.015	0.004
-0.287	-0.129	-0.944	-0.352	-0.050	-0.935	0.024	0.145	0.006	-0.008	0.012	-0.005	0.025	0.008	0.007	0.000
-0.287	-0.141	-0.940	-0.351	-0.050	-0.935	0.027	-0.032	0.012	-0.009	-0.000	-0.001	0.025	0.019	0.012	0.003
-0.287	-0.141	-0.940	-0.353	-0.050	-0.934	0.038	0.076	-0.001	-0.007	-0.001	-0.001	0.024	0.019	0.012	-0.007
-0.272	-0.156	-0.924	-0.355	-0.050	-0.933	0.008	0.148	-0.021	0.011	-0.016	0.014	0.009	0.035	0.028	-0.001
-0.307	-0.133	-0.952	-0.353	-0.049	-0.934	0.041	-0.126	0.007	-0.027	0.007	-0.013	0.044	0.012	0.000	0.001
-0.257	-0.137	-0.940	-0.355	-0.050	-0.934	-0.008	0.125	-0.012	0.026	0.003	-0.002	0.006	0.015	0.011	0.003
-0.280	-0.145	-0.940	-0.354	-0.050	-0.934	-0.018	-0.009	-0.004	0.002	-0.004	-0.002	0.017	0.023	0.011	-0.001
-0.276	-0.137	-0.936	-0.355	-0.051	-0.933	-0.011	0.051	-0.006	0.007	0.004	0.002	0.013	0.014	0.015	0.005
-0.295	-0.133	-0.928	-0.355	-0.052	-0.933	-0.040	-0.003	0.003	-0.013	0.009	0.010	0.032	0.010	0.023	0.001
-0.268	-0.137	-0.916	-0.355	-0.052	-0.933	-0.036	0.035	-0.012	0.015	0.006	0.022	0.005	0.014	0.035	0.004
-0.280	-0.145	-0.944	-0.355	-0.053	-0.933	-0.029	-0.009	-0.013	0.003	-0.001	-0.006	0.017	0.021	0.007	0.002
-0.264	-0.149	-0.936	-0.356	-0.054	-0.933	-0.036	0.092	-0.010	0.020	-0.004	0.001	0.002	0.025	0.015	0.008
-0.283	-0.156	-0.932	-0.356	-0.055	-0.933	-0.020	-0.036	-0.016	-0.000	-0.011	0.005	0.021	0.032	0.019	0.008
-0.272	-0.149	-0.940	-0.356	-0.055	-0.933	-0.006	0.021	-0.024	0.012	-0.004	-0.003	0.009	0.024	0.011	0.008
-0.276	-0.149	-0.944	-0.355	-0.055	-0.933	-0.011	-0.025	-0.008	0.007	-0.003	-0.006	0.013	0.024	0.007	0.009
-0.280	-0.153	-0.944	-0.355	-0.055	-0.933	0.021	-0.020	0.002	0.003	-0.007	-0.006	0.017	0.028	0.007	0.011
-0.257	-0.106	-0.940	-0.354	-0.056	-0.933	-0.019	-0.002	-0.003	0.025	0.039	-0.002	0.006	0.018	0.011	0.009
-0.272	-0.133	-0.932	-0.354	-0.056	-0.934	-0.007	-0.016	-0.026	0.009	0.013	0.006	0.010	0.008	0.019	0.008
-0.272	-0.153	-0.920	-0.354	-0.056	-0.933	-0.012	0.031	-0.032	0.010	-0.007	0.017	0.010	0.028	0.031	0.009
-0.280	-0.160	-0.944	-0.354	-0.056	-0.934	0.024	-0.022	-0.004	0.001	-0.015	-0.006	0.018	0.035	0.007	0.008
-0.268	-0.168	-0.928	-0.353	-0.055	-0.934	0.053	0.002	-0.010	0.013	-0.023	0.009	0.007	0.043	0.023	0.006
-0.264	-0.153	-0.948	-0.353	-0.054	-0.934	0.079	0.000	0.014	0.016	-0.009	-0.010	0.003	0.027	0.004	0.007
-0.287	-0.141	-0.952	-0.354	-0.053	-0.934	0.105	0.033	-0.004	-0.006	0.001	-0.014	0.027	0.016	0.000	0.009
-0.268	-0.118	-0.936	-0.351	-0.052	-0.935	0.065	-0.148	0.010	0.010	0.023	0.003	0.008	0.008	0.015	0.009
-0.268	-0.129	-0.940	-0.351	-0.051	-0.935	0.059	0.021	-0.019	0.010	0.011	-0.002	0.008	0.004	0.012	0.010
-0.264	-0.153	-0.924	-0.351	-0.050	-0.935	0.052	0.011	-0.019	0.014	-0.013	0.014	0.005	0.027	0.027	0.012
-0.249	-0.184	-0.936	-0.351	-0.049	-0.935	0.068	0.016	-0.012	0.030	-0.045	0.002	0.010	0.058	0.016	0.011
-0.268	-0.176	-0.932	-0.351	-0.047	-0.935	0.131	0.017	-0.006	0.011	-0.040	0.006	0.009	0.050	0.020	0.012
-0.287	-0.137	-0.964	-0.350	-0.045	-0.936	0.102	-0.022	-0.003	-0.009	-0.003	-0.025	0.028	0.011	0.012	0.014
-0.260	-0.102	-0.944	-0.348	-0.043	-0.936	0.115	-0.083	-0.021	0.016	0.029	-0.005	0.001	0.024	0.008	0.012
-0.260	-0.102	-0.944	-0.349	-0.041	-0.936	0.078	0.041	-0.043	0.017	0.028	-0.005	0.002	0.024	0.008	0.010
-0.253	-0.114	-0.924	-0.350	-0.041	-0.936	0.029	0.047	-0.050	0.025	0.015	0.014	0.005	0.013	0.028	0.014
-0.276	-0.122	-0.936	-0.348	-0.041	-0.937	-0.008	-0.074	-0.050	0.000	0.007	0.003	0.018	0.005	0.016	0.015
-0.257	-0.129	-0.936	-0.348	-0.041	-0.937	-0.015	0.007	-0.045	0.019	-0.000	0.003	0.001	0.002	0.016	0.014
-0.253	-0.126	-0.940	-0.349	-0.041	-0.936	-0.004	0.075	-0.018	0.024	0.004	-0.002	0.004	0.002	0.012	0.012
-0.260	-0.118	-0.924	-0.350	-0.041	-0.936	0.035	0.036	-0.015	0.017	0.011	0.014	0.004	0.010	0.027	0.012
-0.264	-0.133	-0.928	-0.350	-0.040	-0.936	0.055	0.039	-0.022	0.014	-0.005	0.010	0.008	0.005	0.023	0.010
-0.272	-0.110	-0.924	-0.350	-0.039	-0.936	0.028	-0.031	-0.049	0.005	0.017	0.014	0.016	0.018	0.027	0.006
-0.268	-0.102	-0.936	-0.348	-0.039	-0.937	0.010	-0.049	-0.056	0.008	0.025	0.003	0.013	0.026	0.015	0.006
-0.268	-0.114	-0.920	-0.348	-0.039	-0.937	-0.008	-0.004	-0.060	0.008	0.013	0.018	0.013	0.015	0.031	0.007
-0.264	-0.126	-0.940	-0.348	-0.039	-0.937	-0.021	0.023	-0.057	0.012	0.002	-0.001	0.010	0.003	0.011	0.012
-0.257	-0.141	-0.932	-0.348	-0.039	-0.936	-0.012	0.011	-0.037	0.020	-0.014	0.006	0.002	0.012	0.019	0.012
-0.249	-0.141	-0.940	-0.348	-0.040	-0.937	-0.012	0.010	-0.042	0.027	-0.013	-0.001	0.005	0.011	0.011	0.011
-0.257	-0.141	-0.912	-0.348	-0.040	-0.937	0.001	-0.025	-0.032	0.019	-0.013	0.026	0.003	0.011	0.039	0.011
-0.276	-0.129	-0.916	-0.348	-0.040	-0.937	-0.016	0.026	-0.022	0.000	-0.001	0.022	0.022	0.001	0.035	0.010
-0.257	-0.118	-0.920	-0.347	-0.041	-0.937	-0.020	-0.024	-0.010	0.019	0.011	0.019	0.003	0.013	0.031	0.008
-0.257	-0.118	-0.928	-0.348	-0.040	-0.937	0.010	0.029	-0.017	0.019	0.011	0.011	0.003	0.013	0.023	0.010
-0.264	-0.110	-0.952	-0.347	-0.040	-0.937	0.056	-0.039	-0.015	0.010	0.018	-0.012	0.011	0.021	0.000	0.014
-0.249	-0.126	-0.920	-0.347	-0.039	-0.937	0.047	0.026	-0.045	0.026	0.002	0.019	0.004	0.006	0.031	0.009
-0.249	-0.129	-0.909	-0.348	-0.038	-0.937	0.039	0.038	-0.060	0.027	-0.003	0.031	0.003	0.002	0.043	0.007
-0.280	-0.141	-0.912	-0.347	-0.038	-0.937	0.009	-0.016	-0.053	-0.004	-0.015	0.027	0.028	0.009	0.039	0.010
-0.264	-0.133	-0.916	-0.348	-0.038	-0.937	-0.036	0.051	-0.043	0.012	-0.007	0.023	0.012	0.001	0.035	0.006
-0.233	-0.114	-0.909	-0.348	-0.039	-0.937	-0.035	0.009	-0.042	0.042	0.013	0.031	0.018	0.019	0.043	0.009
-0.272	-0.114	-0.916	-0.349	-0.039	-0.936	0.009	0.051	-0.021	0.005	0.013	0.022	0.021	0.019	0.035	0.012
-0.241	-0.098	-0.924	-0.348	-0.038	-0.937	0.056	0.001	-0.016	0.035	0.027	0.015	0.010	0.035	0.027	0.011
-0.272	-0.095	-0.936	-0.351	-0.036	-0.936	0.070	0.123	-0.056	0.007	0.030	0.002	0.021	0.039	0.015	0.000
-0.280	-0.102	-0.932	-0.349	-0.035	-0.936	0.039	-0.067	-0.053	-0.003	0.021	0.007	0.029	0.032	0.019	-0.004
-0.291	-0.129	-0.916	-0.347	-0.035	-0.937	0.000	-0.103	-0.062	-0.016	-0.006	0.024	0.041	0.005	0.035	-0.007
-0.291	-0.129	-0.916	-0.347	-0.035	-0.937	-0.031	-0.001	-0.085	-0.016	-0.006	0.024	0.041	0.006	0.035	-0.007
-0.257	-0.118	-0.924	-0.348	-0.036	-0.937	-0.035	0.036	-0.091	0.018	0.006	0.016	0.006	0.017	0.027	-0.007
-0.268	-0.106	-0.932	-0.348	-0.037	-0.937	-0.065	0.052	-0.072	0.008	0.019	0.007	0.018	0.029	0.019	-0.004
-0.280	-0.095	-0.936	-0.348	-0.038	-0.937	-0.077	0.007	-0.057	-0.004	0.031	0.003	0.030	0.041	0.016	-0.002
-0.283	-0.114	-0.936	-0.349	-0.039	-0.936	-0.094	0.033	-0.066	-0.008	0.014	0.003	0.034	0.022	0.016	-0.008
-0.295	-0.118	-0.944	-0.351	-0.041	-0.936	-0.106	0.099	-0.099	-0.017	0.011	-0.006	0.046	0.019	0.008	-0.004
-0.299	-0.133	-0.944	-0.350	-0.043	-0.936	-0.116	-0.019	-0.108	-0.022	-0.002	-0.005	0.050	0.004	0.008	0.001
-0.253	-0.129	-0.944	-0.353	-0.045	-0.935	-0.144	0.155	-0.116	0.027	0.004	-0.006	0.004	0.008	0.007	0.008
-0.268	-0.141	-0.952	-0.354	-0.047	-0.934	-0.150	0.090	-0.103	0.013	-0.006	-0.015	0.020	0.003	0.000	0.020
-0.268	-0.153	-0.972	-0.357	-0.049	-0.933	-0.105	0.149	-0.088	0.016	-0.016	-0.036	0.020	0.014	0.020	0.039
-0.253	-0.164	-0.983	-0.361	-0.050	-0.931	-0.072	0.212	-0.063	0.035	-0.026	-0.049	0.005	0.025	0.032	0.045
-0.233	-0.164	-0.987	-0.370	-0.051	-0.928	-0.084	0.512	-0.117	0.063	-0.025	-0.057	0.014	0.025	0.036	0.047
-0.272	-0.153	-1.003	-0.377	-0.052	-0.925	-0.120	0.394	-0.181	0.032	-0.012	-0.076	0.025	0.013	0.052	0.038
-0.314	-0.156	-1.015	-0.387	-0.053	-0.921	-0.152	0.521	-0.286	-0.001	-0.015	-0.091	0.067	0.016	0.063	0.018
-0.368	-0.164	-0.987	-0.394	-0.054	-0.917	-0.141	0.412	-0.321	-0.047	-0.022	-0.067	0.121	0.024	0.036	-0.011
-0.384	-0.180	-0.924	-0.398	-0.053	-0.916	-0.100	0.202	-0.298	-0.058	-0.038	-0.006	0.137	0.039	0.027	-0.029
-0.384	-0.176	-0.865	-0.401	-0.053	-0.915	-0.045	0.134	-0.243	-0.056	-0.035	0.052	0.137	0.035	0.087	-0.034
-0.333	-0.164	-0.822	-0.404	-0.051	-0.913	0.050	0.168	-0.175	-0.002	-0.025	0.094	0.087	0.023	0.130	-0.017
-0.303	-0.126	-0.845	-0.408	-0.047	-0.912	0.124	0.230	-0.174	0.033	0.010	0.069	0.057	0.016	0.106	0.013
-0.268	-0.102	-0.897	-0.414	-0.042	-0.909	0.207	0.329	-0.225	0.073	0.027	0.015	0.023	0.040	0.055	0.048
-0.245	-0.133	-0.920	-0.419	-0.035	-0.907	0.256	0.294	-0.235	0.101	-0.010	-0.011	0.000	0.009	0.031	0.078
-0.245	-0.172	-0.940	-0.424	-0.029	-0.905	0.290	0.280	-0.201	0.106	-0.055	-0.032	0.000	0.029	0.011	0.106
-0.241	-0.203	-0.952	-0.424	-0.022	-0.905	0.324	0.045	-0.174	0.110	-0.093	-0.044	0.004	0.059	0.000	0.141
-0.230	-0.207	-1.003	-0.425	-0.015	-0.905	0.347	0.080	-0.157	0.123	-0.104	-0.096	0.015	0.063	0.052	0.182
-0.164	-0.176	-1.102	-0.424	-0.008	-0.905	0.390	-0.005	-0.058	0.188	-0.080	-0.194	0.080	0.032	0.150	0.234
-0.114	-0.118	-1.165	-0.422	0.000	-0.907	0.475	-0.087	0.015	0.235	-0.030	-0.255	0.130	0.027	0.213	0.297
-0.045	-0.064	-1.176	-0.420	0.007	-0.908	0.396	-0.039	0.004	0.302	0.017	-0.266	0.199	0.081	0.225	0.355
0.020	-0.048	-1.196	-0.420	0.011	-0.907	0.227	0.099	-0.060	0.368	0.028	-0.286	0.264	0.097	0.245	0.378
0.020	-0.048	-1.196	-0.420	0.015	-0.908	0.170	0.048	-0.086	0.368	0.024	-0.286	0.264	0.097	0.245	0.385
-0.087	-0.017	-1.255	-0.417	0.018	-0.909	0.091	-0.100	-0.140	0.257	0.052	-0.344	0.156	0.128	0.304	0.370
-0.099	-0.021	-1.267	-0.410	0.021	-0.912	0.141	-0.309	-0.118	0.239	0.045	-0.353	0.145	0.125	0.316	0.323
-0.137	-0.041	-1.247	-0.405	0.024	-0.914	0.143	-0.204	-0.067	0.195	0.023	-0.331	0.106	0.106	0.296	0.268
-0.207	-0.068	-1.200	-0.395	0.023	-0.918	-0.007	-0.476	0.044	0.116	-0.004	-0.279	0.037	0.079	0.249	0.227
-0.207	-0.071	-1.109	-0.385	0.019	-0.923	-0.150	-0.556	0.136	0.106	-0.004	-0.184	0.036	0.075	0.158	0.196
-0.183	-0.064	-1.042	-0.373	0.013	-0.928	-0.244	-0.597	0.165	0.117	0.010	-0.112	0.059	0.083	0.091	0.172
-0.118	-0.060	-1.019	-0.363	0.005	-0.932	-0.376	-0.517	0.185	0.172	0.022	-0.085	0.125	0.088	0.067	0.168
-0.114	-0.075	-0.983	-0.354	-0.004	-0.935	-0.395	-0.411	0.152	0.167	0.015	-0.046	0.128	0.072	0.032	0.165
-0.095	-0.095	-0.987	-0.348	-0.012	-0.937	-0.365	-0.283	0.132	0.181	0.004	-0.048	0.147	0.053	0.036	0.165
-0.130	-0.126	-0.975	-0.341	-0.019	-0.940	-0.289	-0.338	0.111	0.139	-0.020	-0.033	0.112	0.023	0.024	0.147
-0.114	-0.122	-0.960	-0.341	-0.022	-0.940	-0.192	0.022	-0.001	0.154	-0.013	-0.018	0.128	0.027	0.008	0.123
-0.180	-0.110	-0.983	-0.342	-0.026	-0.939	-0.193	0.061	-0.025	0.090	0.003	-0.042	0.062	0.039	0.032	0.091
-0.226	-0.114	-0.964	-0.343	-0.032	-0.939	-0.262	0.072	0.026	0.044	0.004	-0.023	0.016	0.035	0.012	0.055
-0.268	-0.126	-0.995	-0.345	-0.035	-0.938	-0.165	0.132	0.047	0.004	-0.004	-0.055	0.027	0.024	0.044	0.019
-0.322	-0.110	-0.968	-0.342	-0.036	-0.939	0.012	-0.146	0.049	-0.052	0.012	-0.027	0.081	0.040	0.016	-0.011
-0.299	-0.114	-0.932	-0.341	-0.035	-0.940	0.072	-0.066	0.041	-0.031	0.007	0.010	0.058	0.036	0.019	-0.022
-0.307	-0.122	-0.909	-0.334	-0.033	-0.942	0.117	-0.359	0.060	-0.045	-0.002	0.036	0.066	0.029	0.043	-0.027
-0.241	-0.141	-0.869	-0.333	-0.031	-0.943	0.134	-0.059	0.026	0.019	-0.024	0.076	0.001	0.010	0.082	-0.011
-0.233	-0.129	-0.873	-0.331	-0.031	-0.943	0.035	-0.057	0.018	0.025	-0.013	0.072	0.007	0.022	0.078	-0.013
-0.199	-0.149	-0.901	-0.330	-0.032	-0.943	-0.056	-0.059	0.009	0.058	-0.031	0.045	0.041	0.003	0.051	-0.008
-0.299	-0.180	-0.932	-0.331	-0.034	-0.943	-0.086	0.088	0.003	-0.040	-0.060	0.013	0.059	0.028	0.019	-0.013
-0.283	-0.164	-0.936	-0.330	-0.037	-0.943	-0.116	-0.051	0.036	-0.026	-0.041	0.009	0.044	0.012	0.015	-0.025
-0.283	-0.133	-0.920	-0.329	-0.041	-0.943	-0.139	-0.044	0.070	-0.027	-0.007	0.025	0.044	0.019	0.031	-0.035
-0.318	-0.137	-0.940	-0.327	-0.043	-0.944	-0.108	-0.104	0.055	-0.064	-0.009	0.006	0.079	0.016	0.011	-0.046
-0.253	-0.168	-0.916	-0.323	-0.046	-0.945	-0.120	-0.225	0.065	-0.003	-0.036	0.031	0.014	0.015	0.035	-0.051
-0.345	-0.137	-0.928	-0.320	-0.050	-0.946	-0.177	-0.169	0.048	-0.098	-0.002	0.020	0.106	0.016	0.023	-0.047
-0.283	-0.149	-0.897	-0.317	-0.054	-0.947	-0.159	-0.120	0.022	-0.039	-0.010	0.052	0.045	0.005	0.055	-0.036
-0.237	-0.137	-0.909	-0.315	-0.058	-0.947	-0.183	-0.136	0.037	0.004	0.006	0.041	0.001	0.017	0.043	-0.042
-0.245	-0.149	-0.928	-0.317	-0.060	-0.946	-0.139	0.154	-0.030	-0.001	-0.003	0.020	0.007	0.006	0.023	-0.022
-0.276	-0.141	-0.928	-0.313	-0.064	-0.948	-0.154	-0.220	0.018	-0.036	0.008	0.021	0.038	0.014	0.023	-0.020
-0.233	-0.156	-0.928	-0.314	-0.065	-0.947	-0.077	0.036	-0.032	0.007	-0.006	0.021	0.005	0.001	0.023	-0.015
-0.280	-0.145	-0.940	-0.311	-0.066	-0.948	-0.057	-0.120	-0.016	-0.041	0.006	0.009	0.042	0.011	0.011	-0.018
-0.222	-0.122	-0.940	-0.311	-0.067	-0.948	-0.037	-0.014	-0.035	0.016	0.030	0.009	0.016	0.034	0.011	-0.007
-0.260	-0.129	-0.952	-0.308	-0.068	-0.949	-0.025	-0.124	-0.011	-0.025	0.023	-0.002	0.023	0.027	0.001	-0.014
-0.214	-0.145	-0.932	-0.311	-0.068	-0.948	0.009	0.131	-0.037	0.024	0.007	0.017	0.023	0.012	0.019	-0.010
-0.268	-0.141	-0.932	-0.311	-0.067	-0.948	0.031	0.013	-0.022	-0.030	0.011	0.017	0.031	0.016	0.019	-0.011
-0.257	-0.160	-0.944	-0.308	-0.066	-0.949	0.056	-0.141	0.017	-0.021	-0.009	0.007	0.020	0.003	0.007	-0.005
-0.230	-0.156	-0.956	-0.307	-0.066	-0.950	0.034	-0.049	0.018	0.005	-0.006	-0.005	0.007	0.002	0.005	-0.008
-0.222	-0.141	-0.940	-0.307	-0.067	-0.949	-0.016	0.030	-0.004	0.013	0.010	0.011	0.015	0.017	0.011	-0.008
-0.233	-0.156	-0.944	-0.308	-0.067	-0.949	-0.008	0.066	-0.020	0.002	-0.005	0.007	0.003	0.002	0.007	-0.002
-0.268	-0.172	-0.948	-0.306	-0.069	-0.950	-0.079	-0.099	-0.002	-0.034	-0.018	0.003	0.032	0.013	0.003	-0.013
-0.230	-0.176	-0.956	-0.309	-0.071	-0.948	-0.092	0.168	-0.028	0.008	-0.020	-0.005	0.007	0.017	0.005	-0.013
-0.287	-0.164	-0.968	-0.303	-0.072	-0.950	-0.059	-0.331	0.024	-0.056	-0.007	-0.015	0.051	0.004	0.017	-0.015
-0.222	-0.160	-0.940	-0.302	-0.073	-0.951	-0.027	-0.038	-0.002	0.008	-0.002	0.013	0.014	0.000	0.011	-0.009
-0.233	-0.184	-0.944	-0.299	-0.074	-0.951	-0.041	-0.133	0.004	-0.006	-0.024	0.010	0.003	0.023	0.007	-0.016
-0.214	-0.184	-0.916	-0.299	-0.074	-0.951	0.015	0.019	-0.017	0.014	-0.025	0.038	0.021	0.022	0.034	0.003
-0.260	-0.176	-0.964	-0.298	-0.074	-0.952	0.008	-0.087	0.014	-0.034	-0.017	-0.009	0.025	0.014	0.013	-0.006
-0.164	-0.172	-0.932	-0.297	-0.075	-0.952	0.001	0.015	0.002	0.062	-0.013	0.023	0.071	0.010	0.019	0.001
-0.268	-0.164	-0.936	-0.298	-0.075	-0.952	0.007	0.055	-0.010	-0.040	-0.005	0.019	0.033	0.001	0.015	-0.003
-0.195	-0.160	-0.952	-0.296	-0.074	-0.952	0.033	-0.120	0.009	0.030	-0.002	0.004	0.040	0.003	0.001	0.003
-0.237	-0.160	-0.932	-0.296	-0.075	-0.952	-0.015	-0.008	0.014	-0.013	-0.001	0.024	0.002	0.004	0.019	-0.005
-0.218	-0.156	-0.936	-0.297	-0.075	-0.952	0.016	0.096	-0.002	0.008	0.002	0.020	0.017	0.008	0.015	0.006
-0.207	-0.164	-0.932	-0.299	-0.075	-0.951	0.030	0.104	0.013	0.021	-0.006	0.023	0.028	0.001	0.019	-0.001
-0.207	-0.164	-0.932	-0.300	-0.075	-0.951	0.012	0.054	0.041	0.022	-0.005	0.023	0.028	0.002	0.018	-0.001
-0.237	-0.156	-0.948	-0.300	-0.076	-0.951	-0.041	0.058	0.023	-0.008	0.004	0.007	0.003	0.010	0.003	-0.000
-0.249	-0.187	-0.960	-0.298	-0.077	-0.952	-0.023	-0.144	0.038	-0.023	-0.026	-0.004	0.014	0.021	0.009	0.003
-0.218	-0.191	-0.952	-0.296	-0.077	-0.952	0.014	-0.065	0.033	0.006	-0.030	0.005	0.016	0.024	0.001	-0.006
-0.191	-0.176	-0.936	-0.302	-0.078	-0.950	0.002	0.311	0.019	0.038	-0.014	0.019	0.043	0.008	0.015	-0.001
-0.257	-0.172	-0.936	-0.299	-0.078	-0.951	0.006	-0.145	0.039	-0.030	-0.010	0.019	0.022	0.004	0.015	0.001
-0.203	-0.187	-0.928	-0.303	-0.077	-0.950	0.056	0.245	-0.006	0.028	-0.026	0.026	0.032	0.019	0.022	-0.001
-0.249	-0.160	-0.968	-0.305	-0.078	-0.949	0.008	0.088	0.027	-0.017	0.001	-0.014	0.015	0.009	0.017	-0.001
-0.237	-0.153	-0.944	-0.304	-0.078	-0.949	0.011	0.002	0.030	-0.006	0.009	0.010	0.003	0.017	0.007	0.002
-0.195	-0.187	-0.936	-0.308	-0.078	-0.948	0.014	0.213	0.020	0.041	-0.026	0.016	0.039	0.017	0.014	-0.002
-0.253	-0.195	-0.948	-0.305	-0.079	-0.949	0.003	-0.153	0.065	-0.020	-0.033	0.006	0.019	0.024	0.003	0.004
-0.237	-0.187	-0.960	-0.303	-0.080	-0.949	-0.046	-0.064	0.051	-0.006	-0.023	-0.006	0.003	0.016	0.009	0.003
-0.207	-0.160	-0.936	-0.304	-0.081	-0.949	-0.022	0.070	0.010	0.026	0.004	0.017	0.028	0.012	0.015	0.000
-0.230	-0.176	-0.920	-0.300	-0.081	-0.950	0.003	-0.197	0.036	-0.001	-0.011	0.034	0.004	0.003	0.030	0.005
-0.207	-0.180	-0.944	-0.304	-0.082	-0.949	-0.024	0.184	0.021	0.026	-0.014	0.009	0.027	0.006	0.007	0.005
-0.233	-0.172	-0.944	-0.308	-0.083	-0.948	-0.035	0.243	0.005	0.003	-0.005	0.008	0.000	0.002	0.007	-0.001
-0.233	-0.180	-0.940	-0.308	-0.084	-0.948	-0.001	-0.004	0.038	0.003	-0.012	0.011	0.000	0.005	0.010	0.000
-0.253	-0.176	-0.952	-0.308	-0.084	-0.947	-0.011	0.049	0.016	-0.015	-0.008	-0.001	0.019	0.000	0.001	0.004
-0.233	-0.176	-0.936	-0.306	-0.085	-0.948	-0.022	-0.116	0.039	0.002	-0.007	0.015	0.000	0.000	0.014	0.005
-0.199	-0.172	-0.956	-0.307	-0.086	-0.948	0.006	0.064	0.025	0.037	-0.003	-0.005	0.034	0.005	0.005	0.009
-0.230	-0.164	-0.948	-0.306	-0.086	-0.948	-0.006	-0.027	0.020	0.006	0.005	0.002	0.004	0.013	0.002	0.012
-0.214	-0.195	-0.944	-0.309	-0.087	-0.947	-0.032	0.187	0.028	0.025	-0.025	0.005	0.019	0.017	0.006	0.019
-0.233	-0.168	-0.940	-0.305	-0.088	-0.948	-0.014	-0.188	0.038	0.002	0.003	0.009	0.000	0.011	0.010	0.007
-0.191	-0.184	-0.932	-0.306	-0.089	-0.948	-0.006	0.031	0.033	0.045	-0.012	0.017	0.042	0.004	0.018	0.014
-0.260	-0.184	-0.944	-0.304	-0.089	-0.949	0.019	-0.092	0.019	-0.026	-0.012	0.005	0.028	0.003	0.006	0.017
-0.187	-0.195	-0.924	-0.307	-0.089	-0.948	-0.003	0.172	-0.002	0.050	-0.023	0.024	0.045	0.014	0.025	0.020
-0.195	-0.184	-0.936	-0.308	-0.090	-0.947	-0.010	0.065	0.002	0.044	-0.011	0.011	0.038	0.002	0.013	0.016
-0.222	-0.187	-0.952	-0.306	-0.091	-0.948	-0.039	-0.069	0.028	0.015	-0.014	-0.004	0.011	0.006	0.003	0.024
-0.222	-0.187	-0.952	-0.308	-0.092	-0.947	-0.021	0.101	0.022	0.017	-0.013	-0.005	0.011	0.005	0.003	0.014
-0.233	-0.203	-0.960	-0.308	-0.092	-0.947	0.022	0.041	0.022	0.007	-0.028	-0.013	0.001	0.021	0.011	0.009
-0.241	-0.187	-0.932	-0.306	-0.093	-0.948	-0.015	-0.118	0.058	-0.003	-0.012	0.015	0.008	0.005	0.016	0.010
-0.222	-0.184	-0.928	-0.306	-0.093	-0.947	0.010	0.030	0.036	0.016	-0.008	0.018	0.011	0.000	0.019	0.011
-0.218	-0.168	-0.956	-0.307	-0.093	-0.947	0.004	0.057	0.016	0.021	0.008	-0.009	0.014	0.015	0.009	0.012
-0.222	-0.199	-0.952	-0.309	-0.093	-0.947	0.002	0.124	0.004	0.019	-0.023	-0.006	0.010	0.015	0.005	0.022
-0.230	-0.191	-0.960	-0.309	-0.094	-0.947	-0.009	0.005	0.024	0.012	-0.015	-0.014	0.001	0.007	0.013	0.023
-0.191	-0.191	-0.920	-0.312	-0.094	-0.945	-0.003	0.190	0.004	0.053	-0.015	0.024	0.040	0.007	0.027	0.021
-0.233	-0.191	-0.960	-0.311	-0.095	-0.945	-0.025	-0.014	0.039	0.011	-0.014	-0.015	0.003	0.007	0.012	0.020
-0.226	-0.187	-0.928	-0.312	-0.097	-0.945	-0.037	0.062	0.024	0.019	-0.009	0.016	0.005	0.002	0.020	0.023
-0.222	-0.187	-0.932	-0.312	-0.097	-0.945	-0.016	0.004	0.023	0.023	-0.008	0.012	0.009	0.002	0.016	0.014
-0.214	-0.199	-0.932	-0.316	-0.098	-0.944	-0.035	0.215	0.012	0.035	-0.019	0.011	0.017	0.013	0.016	0.013
-0.253	-0.187	-0.956	-0.315	-0.099	-0.944	-0.035	-0.038	0.028	-0.005	-0.006	-0.013	0.022	0.001	0.008	0.015
-0.237	-0.180	-0.936	-0.316	-0.100	-0.944	-0.020	0.047	0.004	0.011	0.002	0.007	0.007	0.006	0.012	0.011
-0.226	-0.187	-0.944	-0.317	-0.101	-0.943	-0.031	0.115	0.015	0.025	-0.005	-0.002	0.004	0.002	0.005	0.010
-0.257	-0.195	-0.948	-0.316	-0.102	-0.943	-0.042	-0.083	0.021	-0.008	-0.011	-0.005	0.027	0.008	0.001	0.016
-0.226	-0.207	-0.948	-0.315	-0.103	-0.943	-0.039	-0.012	0.008	0.023	-0.021	-0.005	0.005	0.019	0.001	0.020
-0.218	-0.199	-0.940	-0.318	-0.104	-0.942	0.010	0.183	0.019	0.034	-0.013	0.002	0.014	0.011	0.005	0.014
-0.214	-0.207	-0.928	-0.316	-0.104	-0.943	-0.012	-0.111	0.049	0.035	-0.020	0.014	0.020	0.018	0.016	0.018
-0.260	-0.191	-0.948	-0.319	-0.105	-0.942	-0.008	0.179	-0.009	-0.008	-0.004	-0.007	0.025	0.001	0.005	0.018
-0.237	-0.184	-0.944	-0.317	-0.106	-0.942	-0.034	-0.091	0.026	0.013	0.005	-0.002	0.001	0.008	0.001	0.015
-0.222	-0.207	-0.932	-0.317	-0.107	-0.942	-0.016	0.007	0.019	0.029	-0.018	0.010	0.020	0.014	0.011	0.016
-0.233	-0.199	-0.940	-0.318	-0.107	-0.942	-0.025	0.058	0.011	0.018	-0.009	0.001	0.014	0.004	0.005	0.017
-0.207	-0.199	-0.924	-0.317	-0.108	-0.942	-0.023	-0.038	0.007	0.044	-0.009	0.017	0.049	0.002	0.021	0.018
-0.249	-0.199	-0.924	-0.318	-0.109	-0.942	-0.014	0.103	0.002	0.003	-0.008	0.017	0.010	0.001	0.021	0.018
-0.226	-0.203	-0.932	-0.317	-0.110	-0.942	-0.047	-0.040	0.014	0.025	-0.011	0.009	0.036	0.004	0.013	0.017
-0.230	-0.207	-0.936	-0.320	-0.111	-0.941	-0.024	0.174	-0.002	0.024	-0.015	0.004	0.033	0.008	0.010	0.012
-0.241	-0.207	-0.936	-0.320	-0.111	-0.941	-0.012	-0.027	0.022	0.012	-0.014	0.005	0.022	0.007	0.013	0.015
-0.241	-0.207	-0.936	-0.321	-0.112	-0.940	-0.015	0.103	0.024	0.014	-0.014	0.004	0.021	0.007	0.016	0.010
-0.241	-0.199	-0.932	-0.321	-0.113	-0.940	-0.037	0.013	0.023	0.014	-0.005	0.007	0.019	0.002	0.024	0.014
-0.260	-0.207	-0.948	-0.318	-0.114	-0.941	-0.014	-0.143	0.026	-0.008	-0.012	-0.007	0.001	0.006	0.011	0.015
-0.207	-0.203	-0.932	-0.322	-0.114	-0.940	0.023	0.201	0.006	0.050	-0.008	0.007	0.050	0.001	0.030	0.014
-0.245	-0.211	-0.944	-0.322	-0.114	-0.940	0.015	0.047	0.023	0.013	-0.015	-0.005	0.007	0.008	0.021	0.016
-0.253	-0.180	-0.944	-0.321	-0.115	-0.940	-0.016	-0.044	0.029	0.004	0.016	-0.005	0.006	0.024	0.025	0.025
-0.230	-0.195	-0.936	-0.321	-0.115	-0.940	-0.021	0.014	0.019	0.027	0.001	0.003	0.012	0.009	0.036	0.022
-0.207	-0.207	-0.920	-0.323	-0.116	-0.939	-0.034	0.104	0.015	0.051	-0.010	0.018	0.031	0.003	0.055	0.020
-0.226	-0.203	-0.932	-0.324	-0.117	-0.939	-0.028	0.059	0.003	0.032	-0.005	0.005	0.008	0.000	0.046	0.019
-0.253	-0.222	-0.936	-0.324	-0.118	-0.939	-0.029	0.018	0.008	0.005	-0.024	0.001	0.026	0.020	0.044	0.018
-0.260	-0.207	-0.936	-0.322	-0.119	-0.939	-0.044	-0.068	0.015	-0.004	-0.007	0.002	0.039	0.006	0.045	0.013
-0.233	-0.214	-0.936	-0.322	-0.120	-0.939	-0.022	-0.023	0.005	0.022	-0.014	0.002	0.019	0.014	0.045	0.008
-0.233	-0.226	-0.928	-0.323	-0.121	-0.939	-0.035	0.074	0.006	0.023	-0.024	0.009	0.025	0.026	0.052	0.013
-0.253	-0.214	-0.932	-0.322	-0.122	-0.939	-0.011	-0.009	0.021	0.003	-0.012	0.005	0.050	0.015	0.047	0.017
-0.218	-0.203	-0.928	-0.322	-0.123	-0.939	-0.025	0.019	0.018	0.038	0.000	0.009	0.021	0.004	0.050	0.017
-0.237	-0.207	-0.932	-0.324	-0.123	-0.938	-0.034	0.080	0.001	0.020	-0.002	0.005	0.046	0.008	0.045	0.019
-0.241	-0.214	-0.944	-0.323	-0.124	-0.938	-0.002	-0.003	-0.002	0.016	-0.010	-0.007	0.057	0.016	0.031	0.021
-0.222	-0.199	-0.924	-0.324	-0.125	-0.938	-0.032	0.042	-0.009	0.036	0.007	0.012	0.044	0.001	0.048	0.017
-0.253	-0.214	-0.952	-0.325	-0.125	-0.937	-0.036	0.076	-0.003	0.006	-0.008	-0.016	0.080	0.017	0.018	0.018
-0.245	-0.211	-0.936	-0.324	-0.126	-0.937	-0.031	-0.023	0.020	0.013	-0.003	0.000	0.078	0.012	0.032	0.020
-0.233	-0.218	-0.944	-0.324	-0.128	-0.937	-0.040	-0.008	0.015	0.024	-0.009	-0.008	0.071	0.020	0.023	0.019
-0.233	-0.214	-0.948	-0.325	-0.128	-0.937	-0.020	0.063	0.010	0.025	-0.005	-0.012	0.075	0.017	0.017	0.020
-0.233	-0.214	-0.928	-0.324	-0.129	-0.937	-0.018	-0.006	0.023	0.024	-0.004	0.008	0.080	0.017	0.033	0.016
-0.233	-0.214	-0.924	-0.325	-0.130	-0.937	-0.037	0.039	0.019	0.024	-0.003	0.012	0.087	0.018	0.033	0.015
-0.264	-0.211	-0.920	-0.327	-0.131	-0.936	-0.017	0.097	-0.005	-0.005	0.001	0.015	0.123	0.014	0.035	0.018
-0.237	-0.226	-0.936	-0.327	-0.131	-0.936	0.006	0.047	0.001	0.023	-0.014	-0.001	0.102	0.030	0.017	0.020
-0.218	-0.222	-0.940	-0.325	-0.131	-0.936	-0.005	-0.078	0.007	0.040	-0.010	-0.004	0.088	0.028	0.011	0.022
-0.230	-0.218	-0.936	-0.328	-0.131	-0.935	-0.008	0.150	-0.019	0.031	-0.005	-0.001	0.105	0.026	0.012	0.024
-0.230	-0.218	-0.936	-0.327	-0.132	-0.936	-0.019	-0.050	0.005	0.030	-0.005	-0.001	0.110	0.028	0.009	0.025
-0.257	-0.218	-0.940	-0.326	-0.133	-0.936	-0.032	-0.024	0.006	0.003	-0.004	-0.005	0.142	0.029	0.003	0.000
-0.237	-0.226	-0.936	-0.328	-0.134	-0.935	-0.012	0.106	0.004	0.024	-0.011	-0.001	0.127	0.039	0.005	0.000
-0.253	-0.226	-0.920	-0.327	-0.134	-0.935	-0.018	-0.031	0.016	0.008	-0.010	0.014	0.147	0.040	0.019	0.000
Avg ODBA	1.156
Vec ODBA	0.769
Avg ELBA	0.581
Avg EPBA	0.173
Speed	ODBA	VeDBA	ELBA	EPBA	StrkSpGn	StrSpGn_L	ISI
6.000	1.156	0.769	0.581	0.173	0.780	0.787	4.644
MeanPeak	0.079628
MeanLong	0.080348
MeanISI	4.644000
