# Supplementary material for: Averaged Propulsive Body Acceleration (APBA) Can Be Calculated from Biologging Tags That Incorporate Gyroscopes and Accelerometers to Estimate Swimming Speed, Hydrodynamic Drag and Energy Expenditure for Steller Sea Lions
Source: PLoS One. 2016 Jun 10;11(6):e0157326. doi: 10.1371/journal.pone.0157326 (PMC4902303; doi:10.1371/journal.pone.0157326)
Supplement: S4 Data — Same components as S2. (ZIP) [file pone.0157326.s004.zip › SitkaNov_18/sitka6_950_4.csv]

rawAx	rawAy	rawAz	gravX	gravY	gravZ	gyrX	gyrY	gyrZ	estAx	estAy	estAz	odbX	odbY	odbZ	spk
-0.557	-0.253	-0.853	-0.604	-0.251	-0.757	0.165	-0.524	-0.139	-0.010	0.091	-0.100	0.208	0.083	0.010	-0.006
-0.568	-0.272	-0.877	-0.607	-0.245	-0.756	0.200	0.125	-0.246	-0.019	0.066	-0.124	0.219	0.064	0.035	-0.017
-0.684	-0.296	-0.901	-0.607	-0.239	-0.757	0.181	-0.008	-0.237	-0.133	0.038	-0.147	0.334	0.041	0.059	0.006
-0.645	-0.326	-0.901	-0.605	-0.236	-0.760	0.088	-0.184	-0.159	-0.098	0.004	-0.145	0.296	0.011	0.060	-0.008
-0.518	-0.357	-0.975	-0.603	-0.233	-0.763	0.086	-0.168	-0.160	0.026	-0.030	-0.218	0.169	0.020	0.135	-0.003
-0.695	-0.361	-1.023	-0.608	-0.229	-0.760	0.104	0.301	-0.258	-0.147	-0.038	-0.269	0.345	0.023	0.182	-0.019
-0.591	-0.377	-1.015	-0.611	-0.223	-0.760	0.204	0.126	-0.209	-0.041	-0.060	-0.261	0.242	0.038	0.174	-0.029
-0.784	-0.342	-0.960	-0.605	-0.217	-0.766	0.361	-0.438	-0.090	-0.240	-0.032	-0.199	0.435	0.004	0.117	-0.035
-0.657	-0.276	-0.842	-0.592	-0.210	-0.778	0.418	-0.843	-0.064	-0.127	0.026	-0.069	0.309	0.062	0.002	-0.017
-0.549	-0.180	-1.011	-0.596	-0.201	-0.777	0.410	0.253	-0.220	-0.015	0.114	-0.240	0.203	0.159	0.166	0.000
-0.549	-0.180	-1.011	-0.579	-0.194	-0.792	0.335	-1.082	-0.106	-0.032	0.107	-0.226	0.205	0.158	0.164	0.055
-0.487	-0.156	-1.137	-0.571	-0.189	-0.799	0.157	-0.509	-0.175	0.021	0.126	-0.345	0.144	0.181	0.289	0.111
-0.487	-0.141	-1.149	-0.557	-0.185	-0.810	0.087	-0.923	-0.188	0.007	0.138	-0.346	0.146	0.196	0.299	0.150
-0.407	-0.180	-1.169	-0.540	-0.185	-0.821	-0.054	-1.020	-0.146	0.071	0.099	-0.355	0.066	0.157	0.318	0.213
-0.303	-0.187	-1.180	-0.518	-0.186	-0.835	-0.184	-1.307	-0.120	0.153	0.093	-0.353	0.035	0.148	0.328	0.245
-0.199	-0.199	-1.255	-0.503	-0.189	-0.843	-0.314	-0.845	-0.252	0.243	0.084	-0.421	0.136	0.136	0.401	0.274
-0.283	-0.218	-1.334	-0.485	-0.190	-0.853	-0.247	-1.052	-0.256	0.141	0.067	-0.490	0.050	0.116	0.478	0.300
-0.287	-0.176	-1.350	-0.461	-0.191	-0.867	-0.136	-1.398	-0.136	0.113	0.110	-0.493	0.043	0.159	0.492	0.309
-0.214	-0.160	-1.362	-0.434	-0.190	-0.880	0.005	-1.462	-0.089	0.160	0.124	-0.491	0.114	0.173	0.502	0.307
-0.160	-0.184	-1.303	-0.402	-0.187	-0.896	0.107	-1.810	-0.075	0.181	0.098	-0.416	0.165	0.149	0.441	0.353
-0.045	-0.269	-1.243	-0.365	-0.188	-0.912	-0.002	-1.934	-0.002	0.261	0.013	-0.342	0.277	0.063	0.380	0.412
0.174	-0.307	-1.240	-0.333	-0.188	-0.924	-0.034	-1.689	-0.035	0.448	-0.025	-0.326	0.494	0.023	0.374	0.464
0.255	-0.292	-1.232	-0.307	-0.188	-0.933	0.018	-1.288	-0.014	0.503	-0.009	-0.309	0.572	0.037	0.364	0.501
0.297	-0.284	-1.204	-0.284	-0.186	-0.940	0.103	-1.133	0.004	0.522	-0.003	-0.274	0.612	0.043	0.334	0.530
0.236	-0.269	-1.208	-0.259	-0.185	-0.948	0.069	-1.221	0.016	0.436	0.011	-0.271	0.549	0.056	0.336	0.489
0.274	-0.276	-1.157	-0.248	-0.183	-0.951	0.130	-0.553	-0.079	0.463	0.001	-0.216	0.585	0.047	0.283	0.444
0.101	-0.269	-1.133	-0.234	-0.181	-0.955	0.103	-0.657	-0.013	0.276	0.007	-0.188	0.410	0.053	0.257	0.363
0.170	-0.280	-1.042	-0.224	-0.178	-0.958	0.170	-0.485	-0.039	0.335	-0.008	-0.094	0.477	0.040	0.165	0.303
0.017	-0.288	-1.011	-0.205	-0.177	-0.963	0.069	-0.927	0.027	0.163	-0.016	-0.058	0.321	0.031	0.132	0.233
0.059	-0.261	-0.964	-0.200	-0.173	-0.964	0.221	-0.226	-0.069	0.200	0.006	-0.009	0.361	0.056	0.083	0.202
0.047	-0.180	-0.909	-0.192	-0.169	-0.967	0.235	-0.378	0.100	0.180	0.084	0.048	0.347	0.136	0.027	0.142
0.055	-0.218	-0.905	-0.197	-0.167	-0.966	0.107	0.325	0.051	0.193	0.043	0.051	0.353	0.096	0.021	0.101
-0.099	-0.245	-0.979	-0.197	-0.164	-0.967	0.185	0.008	-0.002	0.039	0.013	-0.023	0.197	0.067	0.094	0.047
-0.222	-0.199	-1.019	-0.217	-0.164	-0.962	-0.053	1.021	-0.123	-0.064	0.060	-0.067	0.071	0.111	0.132	0.009
-0.253	-0.311	-0.991	-0.210	-0.171	-0.963	-0.314	-0.371	0.027	-0.102	-0.046	-0.038	0.039	0.003	0.103	-0.029
-0.226	-0.342	-1.023	-0.212	-0.169	-0.963	0.071	0.058	-0.135	-0.074	-0.078	-0.070	0.064	0.036	0.133	-0.034
-0.207	-0.253	-1.027	-0.208	-0.168	-0.964	0.076	-0.191	-0.042	-0.058	0.009	-0.073	0.081	0.051	0.136	-0.023
-0.083	-0.241	-0.877	-0.196	-0.169	-0.966	-0.036	-0.590	0.006	0.053	0.022	0.079	0.201	0.060	0.016	-0.002
-0.083	-0.241	-0.877	-0.193	-0.165	-0.967	0.203	-0.167	-0.076	0.050	0.018	0.081	0.199	0.057	0.018	0.031
-0.099	-0.187	-0.956	-0.184	-0.165	-0.969	0.002	-0.436	0.156	0.025	0.073	0.004	0.182	0.108	0.060	0.040
0.047	-0.207	-0.822	-0.194	-0.165	-0.967	0.014	0.562	0.012	0.182	0.054	0.136	0.326	0.085	0.076	0.015
-0.095	-0.222	-0.916	-0.188	-0.162	-0.969	0.187	-0.271	0.106	0.033	0.035	0.043	0.182	0.067	0.016	-0.005
-0.245	-0.199	-0.983	-0.185	-0.161	-0.969	0.087	-0.138	0.152	-0.120	0.057	-0.023	0.030	0.087	0.081	-0.013
-0.191	-0.199	-0.909	-0.181	-0.160	-0.970	0.083	-0.221	0.042	-0.071	0.056	0.053	0.081	0.084	0.004	-0.048
-0.130	-0.238	-0.909	-0.191	-0.157	-0.969	0.137	0.525	-0.052	0.001	0.015	0.051	0.141	0.042	0.002	-0.058
-0.195	-0.230	-0.975	-0.191	-0.159	-0.969	-0.067	0.018	0.055	-0.064	0.024	-0.016	0.073	0.048	0.067	-0.044
-0.164	-0.191	-0.940	-0.192	-0.159	-0.968	-0.001	0.050	-0.049	-0.033	0.063	0.019	0.101	0.083	0.029	-0.032
-0.141	-0.230	-0.897	-0.193	-0.159	-0.968	0.025	0.038	-0.003	-0.009	0.024	0.063	0.122	0.042	0.016	-0.046
-0.153	-0.211	-0.924	-0.199	-0.158	-0.967	0.080	0.326	-0.005	-0.014	0.042	0.034	0.108	0.058	0.009	-0.043
-0.245	-0.195	-0.991	-0.200	-0.156	-0.967	0.054	0.016	-0.075	-0.106	0.056	-0.033	0.013	0.070	0.075	-0.031
-0.164	-0.191	-0.928	-0.197	-0.154	-0.968	0.123	-0.154	-0.029	-0.029	0.058	0.031	0.092	0.071	0.009	-0.039
-0.095	-0.222	-0.912	-0.197	-0.152	-0.968	0.098	0.043	0.023	0.041	0.025	0.047	0.159	0.037	0.009	-0.038
-0.218	-0.176	-0.968	-0.201	-0.152	-0.968	0.032	0.146	-0.065	-0.079	0.071	-0.008	0.033	0.080	0.044	-0.017
-0.145	-0.187	-0.948	-0.190	-0.148	-0.971	0.171	-0.536	0.008	-0.017	0.056	0.014	0.104	0.065	0.023	-0.015
-0.095	-0.191	-0.924	-0.192	-0.148	-0.970	0.050	0.142	0.042	0.035	0.051	0.037	0.152	0.059	0.003	-0.010
-0.168	-0.238	-0.987	-0.190	-0.150	-0.970	-0.128	-0.105	-0.017	-0.040	0.008	-0.026	0.076	0.009	0.058	-0.004
-0.083	-0.253	-0.987	-0.187	-0.150	-0.971	0.026	-0.139	-0.077	0.042	-0.008	-0.025	0.158	0.009	0.056	-0.001
-0.183	-0.195	-1.007	-0.186	-0.148	-0.971	0.125	-0.048	0.034	-0.059	0.048	-0.044	0.056	0.046	0.073	-0.015
-0.103	-0.218	-0.916	-0.176	-0.149	-0.973	-0.016	-0.504	0.112	0.011	0.025	0.048	0.134	0.019	0.019	-0.019
-0.172	-0.261	-0.928	-0.197	-0.146	-0.969	0.129	1.071	-0.109	-0.037	-0.020	0.033	0.062	0.026	0.009	-0.014
-0.183	-0.176	-0.983	-0.186	-0.143	-0.972	0.171	-0.577	0.046	-0.060	0.062	-0.019	0.049	0.056	0.044	-0.014
-0.049	-0.176	-0.948	-0.194	-0.145	-0.970	-0.080	0.468	0.009	0.083	0.064	0.014	0.181	0.053	0.007	-0.019
-0.157	-0.211	-0.901	-0.197	-0.145	-0.970	0.020	0.118	0.011	-0.023	0.029	0.061	0.071	0.015	0.043	-0.013
-0.180	-0.230	-0.999	-0.197	-0.140	-0.970	0.249	0.048	0.003	-0.045	0.005	-0.037	0.046	0.007	0.053	0.005
-0.164	-0.234	-1.007	-0.192	-0.137	-0.972	0.210	-0.262	0.081	-0.035	-0.002	-0.043	0.059	0.014	0.059	-0.002
-0.068	-0.261	-0.909	-0.197	-0.138	-0.971	-0.048	0.257	0.012	0.066	-0.028	0.055	0.152	0.045	0.042	0.006
-0.068	-0.261	-0.909	-0.193	-0.138	-0.971	0.036	-0.164	-0.033	0.062	-0.028	0.056	0.150	0.048	0.044	0.022
-0.153	-0.187	-1.019	-0.192	-0.135	-0.972	0.157	-0.048	-0.025	-0.024	0.042	-0.054	0.062	0.022	0.065	0.029
-0.099	-0.168	-1.031	-0.194	-0.132	-0.972	0.139	0.086	0.022	0.031	0.059	-0.066	0.114	0.039	0.075	0.007
-0.099	-0.133	-0.924	-0.196	-0.133	-0.971	-0.047	0.159	0.008	0.034	0.095	0.040	0.112	0.071	0.032	-0.013
-0.187	-0.199	-0.928	-0.190	-0.132	-0.973	0.079	-0.351	-0.027	-0.061	0.028	0.038	0.021	0.002	0.030	-0.004
-0.183	-0.234	-0.956	-0.183	-0.128	-0.975	0.231	-0.316	0.061	-0.064	-0.011	0.012	0.023	0.035	0.004	0.002
-0.083	-0.238	-1.011	-0.179	-0.127	-0.976	0.061	-0.177	0.101	0.032	-0.015	-0.042	0.120	0.041	0.049	-0.025
-0.057	-0.180	-1.007	-0.192	-0.130	-0.973	-0.159	0.670	0.004	0.071	0.046	-0.041	0.145	0.015	0.043	-0.005
-0.237	-0.126	-0.952	-0.181	-0.130	-0.975	-0.000	-0.570	-0.064	-0.120	0.100	0.017	0.038	0.066	0.014	-0.001
-0.057	-0.214	-0.905	-0.182	-0.124	-0.975	0.306	0.039	-0.072	0.061	0.005	0.065	0.141	0.026	0.063	0.004
-0.157	-0.214	-0.944	-0.180	-0.121	-0.976	0.167	-0.071	-0.004	-0.041	0.002	0.026	0.038	0.029	0.025	-0.010
-0.068	-0.218	-1.054	-0.176	-0.124	-0.977	-0.109	-0.185	0.074	0.043	0.001	-0.083	0.125	0.036	0.084	0.013
-0.114	-0.122	-1.011	-0.175	-0.127	-0.976	-0.137	-0.055	0.002	-0.004	0.100	-0.040	0.076	0.058	0.039	-0.004
-0.083	-0.149	-0.920	-0.168	-0.120	-0.978	0.328	-0.358	-0.084	0.019	0.067	0.053	0.105	0.028	0.053	-0.002
-0.149	-0.191	-0.928	-0.173	-0.115	-0.978	0.275	0.261	-0.086	-0.041	0.019	0.045	0.037	0.017	0.046	-0.011
-0.130	-0.249	-0.932	-0.173	-0.116	-0.978	-0.039	-0.003	0.064	-0.022	-0.038	0.041	0.054	0.077	0.044	-0.019
-0.091	-0.203	-0.987	-0.177	-0.119	-0.977	-0.142	0.223	0.043	0.020	0.012	-0.015	0.090	0.033	0.010	-0.002
-0.180	-0.149	-1.070	-0.174	-0.117	-0.978	0.119	-0.166	-0.058	-0.071	0.063	-0.097	0.002	0.019	0.091	-0.001
-0.007	-0.114	-0.968	-0.168	-0.111	-0.979	0.267	-0.271	-0.103	0.096	0.092	0.007	0.170	0.051	0.014	0.014
-0.160	-0.095	-0.960	-0.179	-0.105	-0.978	0.282	0.525	-0.061	-0.048	0.106	0.014	0.014	0.068	0.023	-0.016
-0.037	-0.118	-0.920	-0.171	-0.105	-0.980	0.066	-0.332	0.118	0.068	0.082	0.055	0.134	0.042	0.064	-0.008
-0.233	-0.234	-0.924	-0.180	-0.107	-0.978	-0.096	0.405	-0.002	-0.120	-0.032	0.050	0.064	0.077	0.061	-0.048
-0.103	-0.234	-0.972	-0.175	-0.111	-0.978	-0.187	-0.219	0.006	0.006	-0.028	0.003	0.065	0.079	0.016	-0.029
-0.253	-0.245	-1.019	-0.179	-0.106	-0.978	0.213	0.157	-0.222	-0.140	-0.044	-0.044	0.087	0.092	0.030	-0.054
-0.099	-0.253	-1.078	-0.178	-0.104	-0.979	0.125	-0.064	-0.138	0.012	-0.054	-0.103	0.065	0.102	0.088	-0.014
-0.226	-0.199	-1.046	-0.181	-0.098	-0.979	0.280	0.179	-0.064	-0.111	-0.006	-0.071	0.065	0.049	0.055	-0.006
-0.057	-0.176	-1.054	-0.174	-0.094	-0.980	0.246	-0.335	0.000	0.051	0.013	-0.077	0.102	0.028	0.061	0.026
-0.076	-0.118	-1.031	-0.174	-0.092	-0.980	0.109	0.001	0.021	0.031	0.069	-0.053	0.080	0.028	0.036	0.017
-0.076	-0.118	-1.031	-0.172	-0.089	-0.981	0.147	-0.101	0.030	0.028	0.066	-0.052	0.077	0.026	0.035	0.036
-0.091	-0.091	-0.940	-0.171	-0.091	-0.981	-0.116	-0.010	-0.014	0.012	0.095	0.038	0.060	0.052	0.057	0.026
-0.064	-0.106	-0.909	-0.178	-0.095	-0.979	-0.184	0.353	0.000	0.046	0.083	0.068	0.084	0.035	0.090	-0.003
-0.053	-0.122	-0.869	-0.185	-0.097	-0.978	-0.117	0.378	-0.152	0.064	0.070	0.106	0.093	0.017	0.130	-0.007
-0.183	-0.176	-0.893	-0.176	-0.098	-0.980	-0.067	-0.492	-0.097	-0.076	0.017	0.084	0.040	0.038	0.107	-0.011
-0.045	-0.211	-0.873	-0.176	-0.093	-0.980	0.261	0.028	-0.205	0.063	-0.023	0.105	0.096	0.075	0.128	-0.013
-0.103	-0.191	-0.912	-0.174	-0.090	-0.981	0.133	-0.138	-0.137	0.002	-0.007	0.066	0.036	0.057	0.089	-0.033
-0.068	-0.234	-0.897	-0.177	-0.082	-0.981	0.381	0.186	-0.198	0.040	-0.057	0.082	0.068	0.101	0.105	-0.012
-0.176	-0.230	-0.928	-0.177	-0.074	-0.982	0.416	-0.057	-0.165	-0.069	-0.061	0.051	0.043	0.099	0.074	-0.020
-0.095	-0.218	-0.968	-0.180	-0.068	-0.981	0.304	0.155	-0.050	0.015	-0.055	0.012	0.035	0.089	0.035	-0.026
-0.149	-0.269	-1.007	-0.185	-0.064	-0.981	0.268	0.286	0.010	-0.034	-0.110	-0.029	0.021	0.141	0.004	-0.038
-0.183	-0.238	-1.003	-0.193	-0.064	-0.979	0.001	0.425	0.027	-0.060	-0.078	-0.026	0.059	0.112	0.001	-0.011
-0.183	-0.172	-1.003	-0.191	-0.064	-0.980	0.017	-0.132	0.048	-0.063	-0.013	-0.026	0.061	0.049	0.001	-0.020
-0.072	-0.164	-1.015	-0.186	-0.069	-0.980	-0.200	-0.189	0.013	0.044	-0.001	-0.037	0.047	0.043	0.013	-0.014
-0.203	-0.168	-1.098	-0.189	-0.072	-0.979	-0.187	0.129	0.006	-0.085	-0.000	-0.120	0.087	0.048	0.095	0.006
-0.141	-0.153	-1.078	-0.188	-0.077	-0.979	-0.205	-0.016	-0.024	-0.024	0.019	-0.101	0.027	0.034	0.076	0.021
-0.095	-0.160	-1.062	-0.193	-0.082	-0.978	-0.237	0.276	0.048	0.027	0.017	-0.086	0.017	0.042	0.060	0.004
-0.130	-0.172	-1.078	-0.189	-0.082	-0.978	-0.015	-0.206	-0.020	-0.012	0.005	-0.101	0.020	0.055	0.077	0.022
-0.199	-0.164	-1.106	-0.191	-0.085	-0.978	-0.129	0.071	-0.013	-0.080	0.016	-0.129	0.091	0.048	0.105	0.017
-0.091	-0.172	-1.070	-0.185	-0.084	-0.979	0.024	-0.268	-0.118	0.022	0.008	-0.092	0.015	0.057	0.071	-0.005
-0.160	-0.184	-1.074	-0.184	-0.086	-0.979	-0.099	-0.032	0.010	-0.048	-0.002	-0.096	0.055	0.069	0.076	-0.005
-0.207	-0.164	-1.074	-0.185	-0.083	-0.979	0.149	0.025	-0.131	-0.094	0.014	-0.096	0.101	0.051	0.078	0.006
-0.114	-0.180	-1.042	-0.184	-0.082	-0.980	0.063	-0.078	-0.082	-0.003	-0.003	-0.064	0.010	0.068	0.048	-0.027
-0.118	-0.153	-1.082	-0.183	-0.074	-0.980	0.376	-0.014	-0.099	-0.008	0.017	-0.103	0.015	0.042	0.089	-0.006
-0.268	-0.129	-1.086	-0.178	-0.067	-0.982	0.365	-0.271	-0.110	-0.163	0.032	-0.105	0.165	0.020	0.095	0.005
-0.041	-0.102	-1.074	-0.184	-0.057	-0.981	0.495	0.289	-0.090	0.069	0.049	-0.093	0.061	0.006	0.085	0.007
-0.141	-0.110	-1.066	-0.182	-0.050	-0.982	0.347	-0.049	-0.014	-0.032	0.034	-0.085	0.038	0.003	0.079	0.000
-0.114	-0.106	-1.070	-0.186	-0.041	-0.982	0.473	0.205	-0.092	-0.002	0.029	-0.089	0.010	0.001	0.084	0.029
-0.164	-0.118	-1.113	-0.184	-0.030	-0.982	0.529	-0.098	-0.177	-0.054	0.007	-0.131	0.058	0.014	0.129	-0.001
-0.133	-0.087	-1.121	-0.188	-0.023	-0.982	0.368	0.214	0.023	-0.019	0.031	-0.140	0.025	0.016	0.138	0.009
-0.195	-0.118	-1.054	-0.185	-0.016	-0.983	0.360	-0.188	-0.027	-0.085	-0.006	-0.072	0.085	0.017	0.072	-0.003
-0.087	-0.141	-1.054	-0.190	-0.008	-0.982	0.454	0.277	-0.045	0.027	-0.038	-0.073	0.025	0.041	0.073	-0.003
-0.164	-0.199	-1.015	-0.189	0.002	-0.982	0.488	-0.030	-0.061	-0.052	-0.104	-0.034	0.051	0.101	0.034	-0.019
-0.133	-0.203	-1.023	-0.191	0.008	-0.982	0.336	0.086	-0.009	-0.019	-0.114	-0.042	0.019	0.106	0.042	-0.017
-0.164	-0.168	-0.975	-0.189	0.014	-0.982	0.349	-0.071	-0.068	-0.051	-0.086	0.005	0.049	0.073	0.005	-0.032
-0.149	-0.180	-0.940	-0.186	0.023	-0.982	0.488	-0.169	-0.115	-0.038	-0.109	0.041	0.033	0.085	0.040	-0.040
-0.122	-0.203	-0.924	-0.192	0.033	-0.981	0.470	0.345	-0.148	-0.005	-0.142	0.056	0.005	0.109	0.056	-0.040
-0.180	-0.191	-0.936	-0.187	0.038	-0.982	0.331	-0.258	0.020	-0.067	-0.138	0.046	0.061	0.098	0.044	-0.029
-0.095	-0.149	-0.932	-0.186	0.044	-0.982	0.319	-0.036	-0.027	0.016	-0.102	0.051	0.024	0.057	0.048	-0.034
-0.083	-0.110	-0.928	-0.188	0.051	-0.981	0.359	0.108	-0.068	0.029	-0.070	0.054	0.035	0.019	0.052	-0.042
-0.180	-0.122	-0.936	-0.188	0.059	-0.980	0.441	0.013	-0.108	-0.067	-0.090	0.046	0.062	0.032	0.044	-0.040
-0.164	-0.133	-0.928	-0.189	0.065	-0.980	0.313	0.072	-0.029	-0.050	-0.107	0.053	0.047	0.045	0.051	-0.034
-0.168	-0.091	-0.944	-0.186	0.072	-0.980	0.349	-0.144	-0.100	-0.057	-0.070	0.037	0.051	0.003	0.035	-0.039
-0.060	-0.041	-0.924	-0.186	0.078	-0.979	0.339	-0.011	-0.083	0.049	-0.026	0.056	0.057	0.046	0.055	-0.035
-0.118	-0.010	-0.952	-0.186	0.085	-0.979	0.335	0.048	-0.119	-0.008	-0.002	0.027	0.000	0.076	0.028	-0.017
-0.160	0.017	-0.972	-0.181	0.089	-0.980	0.209	-0.288	-0.008	-0.056	0.022	0.008	0.042	0.103	0.008	-0.011
-0.080	-0.006	-0.972	-0.186	0.093	-0.978	0.181	0.293	-0.107	0.030	-0.005	0.007	0.039	0.079	0.009	-0.018
-0.164	-0.017	-1.035	-0.183	0.096	-0.978	0.177	-0.150	-0.055	-0.058	-0.020	-0.056	0.045	0.067	0.054	-0.017
-0.130	-0.029	-0.995	-0.187	0.099	-0.977	0.176	0.221	-0.087	-0.019	-0.035	-0.018	0.011	0.054	0.015	-0.010
-0.130	-0.021	-1.011	-0.182	0.102	-0.978	0.118	-0.213	-0.035	-0.024	-0.029	-0.034	0.010	0.061	0.030	-0.012
-0.141	-0.037	-1.011	-0.182	0.104	-0.978	0.113	0.010	-0.063	-0.035	-0.046	-0.034	0.022	0.045	0.030	-0.002
-0.087	-0.033	-0.979	-0.179	0.105	-0.978	0.084	-0.157	-0.053	0.015	-0.044	-0.003	0.032	0.048	0.001	0.004
-0.080	-0.068	-0.979	-0.177	0.107	-0.978	0.110	-0.088	-0.071	0.021	-0.081	-0.003	0.040	0.013	0.001	0.009
-0.083	-0.037	-0.979	-0.176	0.107	-0.979	0.047	-0.017	-0.036	0.016	-0.051	-0.003	0.036	0.043	0.001	0.014
-0.083	-0.037	-0.979	-0.177	0.108	-0.978	0.063	0.069	-0.052	0.017	-0.052	-0.004	0.036	0.043	0.001	0.012
-0.103	-0.021	-0.991	-0.176	0.110	-0.978	0.105	-0.010	-0.049	-0.003	-0.039	-0.016	0.017	0.057	0.011	0.006
-0.107	0.017	-1.019	-0.174	0.112	-0.978	0.100	-0.096	-0.043	-0.009	-0.002	-0.043	0.013	0.096	0.039	0.001
-0.118	-0.013	-0.995	-0.174	0.114	-0.978	0.105	-0.022	-0.052	-0.021	-0.035	-0.020	0.002	0.064	0.015	-0.003
-0.114	0.006	-0.995	-0.172	0.115	-0.978	0.080	-0.073	-0.057	-0.018	-0.017	-0.020	0.006	0.083	0.015	-0.009
-0.107	0.014	-0.995	-0.171	0.117	-0.978	0.067	-0.014	-0.046	-0.011	-0.010	-0.020	0.014	0.090	0.015	-0.010
-0.133	-0.002	-1.007	-0.170	0.118	-0.978	0.067	-0.066	-0.019	-0.040	-0.027	-0.032	0.013	0.074	0.027	-0.003
-0.103	-0.010	-1.003	-0.168	0.120	-0.978	0.155	-0.059	-0.076	-0.011	-0.038	-0.028	0.018	0.066	0.023	-0.002
-0.087	-0.006	-1.039	-0.168	0.123	-0.978	0.123	-0.005	-0.074	0.004	-0.036	-0.064	0.034	0.069	0.059	0.002
-0.114	-0.013	-1.027	-0.167	0.125	-0.978	0.105	-0.036	-0.054	-0.024	-0.046	-0.052	0.007	0.061	0.047	0.001
-0.083	-0.006	-1.011	-0.164	0.126	-0.978	0.093	-0.106	-0.080	0.004	-0.040	-0.036	0.038	0.068	0.031	-0.003
-0.130	-0.013	-0.995	-0.166	0.129	-0.978	0.129	0.083	-0.072	-0.040	-0.050	-0.021	0.008	0.060	0.015	-0.000
-0.122	-0.021	-1.011	-0.159	0.131	-0.979	0.123	-0.327	-0.015	-0.039	-0.059	-0.036	0.001	0.053	0.030	0.001
-0.041	0.006	-0.987	-0.159	0.133	-0.978	0.133	0.023	-0.062	0.041	-0.035	-0.012	0.081	0.081	0.006	0.000
-0.087	-0.010	-0.999	-0.155	0.135	-0.979	0.115	-0.188	-0.066	-0.009	-0.052	-0.024	0.035	0.066	0.017	0.006
-0.060	-0.006	-0.960	-0.159	0.136	-0.978	0.068	0.258	-0.079	0.022	-0.049	0.015	0.062	0.070	0.023	0.019
-0.087	-0.013	-0.999	-0.154	0.137	-0.979	0.061	-0.277	-0.014	-0.011	-0.057	-0.023	0.036	0.062	0.017	0.008
-0.037	-0.033	-0.991	-0.153	0.138	-0.978	0.074	0.002	-0.031	0.039	-0.077	-0.015	0.088	0.042	0.009	0.011
-0.103	-0.006	-1.007	-0.152	0.138	-0.979	0.035	-0.080	0.020	-0.028	-0.050	-0.031	0.023	0.069	0.025	-0.002
-0.053	-0.002	-0.968	-0.151	0.138	-0.979	0.010	-0.042	0.029	0.021	-0.046	0.009	0.073	0.073	0.013	-0.002
-0.126	-0.025	-0.975	-0.151	0.138	-0.979	0.030	0.020	0.007	-0.052	-0.069	0.000	0.001	0.050	0.005	-0.009
-0.083	-0.025	-0.972	-0.156	0.140	-0.978	0.095	0.279	-0.052	-0.005	-0.071	0.003	0.043	0.050	0.009	-0.009
-0.060	-0.013	-0.956	-0.154	0.141	-0.978	0.078	-0.089	-0.027	0.016	-0.060	0.019	0.066	0.062	0.026	-0.020
-0.107	-0.010	-0.995	-0.156	0.143	-0.977	0.111	0.125	-0.061	-0.028	-0.058	-0.021	0.019	0.066	0.013	-0.005
-0.126	-0.033	-0.987	-0.156	0.145	-0.977	0.129	-0.014	-0.015	-0.047	-0.083	-0.013	0.001	0.043	0.004	-0.007
-0.041	-0.002	-0.979	-0.152	0.147	-0.977	0.135	-0.202	-0.007	0.033	-0.054	-0.005	0.083	0.074	0.004	-0.003
-0.103	0.017	-0.983	-0.157	0.150	-0.976	0.160	0.300	-0.027	-0.024	-0.038	-0.010	0.020	0.094	0.002	0.007
-0.053	0.048	-0.991	-0.158	0.151	-0.976	0.066	0.076	0.001	0.027	-0.008	-0.018	0.068	0.124	0.004	0.007
-0.053	0.048	-0.991	-0.161	0.152	-0.975	0.076	0.181	-0.022	0.030	-0.009	-0.018	0.067	0.124	0.003	0.011
-0.137	0.017	-1.011	-0.158	0.154	-0.975	0.122	-0.185	-0.037	-0.059	-0.042	-0.037	0.019	0.093	0.021	0.008
-0.030	0.025	-0.991	-0.159	0.156	-0.975	0.093	0.099	-0.058	0.050	-0.036	-0.017	0.088	0.101	0.001	0.004
-0.122	0.041	-0.995	-0.157	0.157	-0.975	0.059	-0.073	-0.040	-0.045	-0.021	-0.021	0.005	0.117	0.004	-0.001
-0.080	0.025	-1.015	-0.160	0.158	-0.974	0.105	0.170	-0.046	0.000	-0.039	-0.041	0.036	0.101	0.022	0.009
-0.083	0.025	-0.999	-0.162	0.160	-0.974	0.077	0.087	-0.027	-0.003	-0.040	-0.025	0.032	0.101	0.006	0.001
-0.083	0.056	-1.003	-0.163	0.161	-0.973	0.096	0.068	-0.037	-0.002	-0.011	-0.029	0.031	0.132	0.009	0.003
-0.072	0.044	-0.975	-0.164	0.163	-0.973	0.122	0.075	-0.067	0.010	-0.025	-0.002	0.042	0.120	0.018	0.003
-0.114	0.021	-0.987	-0.164	0.166	-0.972	0.151	0.038	-0.046	-0.032	-0.051	-0.014	0.001	0.097	0.006	0.000
-0.083	0.048	-1.007	-0.167	0.168	-0.972	0.100	0.170	-0.037	0.002	-0.026	-0.035	0.029	0.124	0.013	-0.005
-0.091	0.060	-0.972	-0.168	0.169	-0.971	0.096	0.074	-0.027	-0.005	-0.016	0.000	0.022	0.136	0.022	-0.009
-0.110	0.041	-0.987	-0.169	0.172	-0.970	0.145	0.078	-0.047	-0.024	-0.037	-0.016	0.002	0.117	0.007	-0.002
-0.118	0.021	-1.015	-0.169	0.174	-0.970	0.130	0.000	-0.001	-0.032	-0.059	-0.044	0.006	0.097	0.021	-0.016
-0.080	0.037	-0.983	-0.172	0.176	-0.969	0.138	0.175	-0.021	0.010	-0.045	-0.013	0.032	0.112	0.011	-0.009
-0.160	0.068	-1.007	-0.166	0.178	-0.970	0.108	-0.340	0.015	-0.078	-0.016	-0.036	0.048	0.143	0.014	-0.007
-0.064	0.068	-0.995	-0.171	0.180	-0.969	0.115	0.290	-0.067	0.024	-0.018	-0.026	0.048	0.142	0.002	-0.013
-0.103	0.060	-0.991	-0.170	0.181	-0.969	0.070	-0.037	-0.038	-0.016	-0.027	-0.022	0.010	0.134	0.001	-0.008
-0.141	0.056	-0.991	-0.171	0.183	-0.968	0.081	0.056	-0.054	-0.053	-0.032	-0.022	0.028	0.131	0.001	0.005
-0.053	0.033	-0.999	-0.167	0.183	-0.969	0.020	-0.182	-0.004	0.032	-0.055	-0.029	0.060	0.107	0.008	0.001
-0.080	0.014	-0.975	-0.168	0.183	-0.969	0.038	0.064	-0.029	0.005	-0.074	-0.006	0.034	0.088	0.016	0.001
-0.083	0.033	-0.995	-0.167	0.183	-0.969	0.028	-0.018	-0.006	0.001	-0.055	-0.026	0.030	0.108	0.003	0.017
-0.103	0.041	-0.987	-0.168	0.183	-0.969	0.008	0.082	0.007	-0.017	-0.047	-0.018	0.012	0.116	0.005	0.008
-0.041	0.060	-0.964	-0.171	0.183	-0.968	0.014	0.152	0.014	0.047	-0.028	0.005	0.074	0.136	0.029	0.004
-0.099	0.056	-0.991	-0.168	0.182	-0.969	-0.014	-0.166	0.074	-0.014	-0.031	-0.022	0.017	0.132	0.002	0.012
-0.110	0.052	-0.983	-0.174	0.182	-0.968	0.017	0.340	0.029	-0.019	-0.035	-0.015	0.006	0.128	0.010	0.013
-0.033	0.033	-0.968	-0.170	0.181	-0.969	0.015	-0.220	0.089	0.053	-0.054	0.002	0.083	0.108	0.026	0.009
-0.095	-0.010	-0.968	-0.172	0.182	-0.968	0.072	0.110	0.059	-0.006	-0.097	0.001	0.021	0.066	0.026	0.015
-0.076	0.052	-0.983	-0.176	0.182	-0.967	0.028	0.213	0.132	0.018	-0.034	-0.015	0.040	0.127	0.010	0.022
-0.076	0.052	-0.983	-0.176	0.181	-0.968	0.014	-0.034	0.159	0.018	-0.033	-0.015	0.040	0.127	0.010	0.012
-0.064	0.064	-0.944	-0.179	0.180	-0.967	0.006	0.129	0.111	0.032	-0.021	0.024	0.051	0.138	0.049	0.012
-0.095	0.033	-0.964	-0.181	0.179	-0.967	-0.025	0.105	0.097	0.004	-0.051	0.004	0.021	0.107	0.029	0.006
-0.099	-0.002	-0.948	-0.182	0.177	-0.967	-0.064	0.051	0.095	0.001	-0.083	0.019	0.017	0.072	0.044	0.002
-0.103	-0.006	-0.948	-0.183	0.175	-0.967	-0.074	0.039	0.146	-0.002	-0.085	0.019	0.012	0.068	0.043	-0.002
-0.110	0.025	-0.979	-0.186	0.173	-0.967	-0.023	0.133	0.125	-0.006	-0.053	-0.013	0.004	0.099	0.011	-0.006
-0.103	0.037	-0.972	-0.188	0.172	-0.967	-0.034	0.118	0.099	0.004	-0.040	-0.005	0.012	0.111	0.018	0.005
-0.126	0.041	-0.960	-0.188	0.169	-0.968	-0.120	-0.032	0.090	-0.020	-0.033	0.007	0.011	0.114	0.030	-0.003
-0.057	0.037	-0.968	-0.191	0.165	-0.968	-0.156	0.186	0.066	0.053	-0.033	-0.001	0.057	0.111	0.021	-0.002
-0.149	0.021	-0.928	-0.192	0.161	-0.968	-0.187	0.039	0.079	-0.038	-0.044	0.039	0.035	0.095	0.060	-0.010
-0.095	0.029	-0.928	-0.196	0.157	-0.968	-0.164	0.220	0.083	0.020	-0.033	0.039	0.019	0.103	0.059	-0.009
-0.149	0.037	-0.952	-0.199	0.153	-0.968	-0.169	0.129	0.079	-0.031	-0.021	0.015	0.035	0.111	0.035	-0.018
-0.141	0.060	-0.975	-0.198	0.150	-0.969	-0.120	-0.039	0.041	-0.024	0.005	-0.008	0.027	0.134	0.011	0.005
-0.107	0.075	-0.964	-0.197	0.147	-0.969	-0.184	-0.039	0.000	0.009	0.024	0.005	0.007	0.150	0.022	0.004
-0.045	0.048	-0.968	-0.199	0.142	-0.970	-0.227	0.117	-0.031	0.073	0.002	0.001	0.068	0.123	0.017	0.007
-0.114	0.021	-0.948	-0.202	0.136	-0.970	-0.301	0.195	-0.035	0.007	-0.019	0.021	0.001	0.097	0.036	0.006
-0.137	-0.021	-0.956	-0.204	0.131	-0.970	-0.249	0.119	-0.053	-0.014	-0.057	0.013	0.024	0.055	0.028	0.008
-0.153	-0.029	-0.968	-0.208	0.126	-0.970	-0.254	0.172	0.014	-0.027	-0.059	0.002	0.040	0.047	0.015	-0.006
-0.095	0.010	-0.944	-0.207	0.120	-0.971	-0.249	-0.036	0.033	0.030	-0.015	0.026	0.018	0.086	0.038	-0.003
-0.126	0.002	-0.948	-0.209	0.115	-0.971	-0.255	0.137	0.024	0.002	-0.018	0.022	0.013	0.079	0.034	0.005
-0.126	0.017	-0.999	-0.214	0.109	-0.971	-0.287	0.240	0.014	0.006	0.004	-0.029	0.014	0.095	0.018	0.016
-0.110	0.025	-0.983	-0.211	0.103	-0.972	-0.282	-0.145	0.038	0.018	0.017	-0.012	0.002	0.103	0.003	0.011
-0.091	0.021	-0.956	-0.214	0.099	-0.972	-0.220	0.189	-0.043	0.041	0.018	0.015	0.021	0.099	0.024	0.007
-0.145	-0.002	-0.972	-0.216	0.093	-0.972	-0.294	0.105	0.031	-0.011	0.001	-0.000	0.033	0.076	0.008	0.015
-0.157	-0.013	-0.956	-0.218	0.086	-0.972	-0.302	0.117	0.023	-0.020	-0.004	0.016	0.044	0.064	0.024	0.003
-0.072	-0.041	-0.960	-0.217	0.081	-0.973	-0.244	-0.016	-0.010	0.063	-0.026	0.012	0.040	0.038	0.020	0.002
-0.176	-0.048	-0.952	-0.224	0.077	-0.972	-0.241	0.368	-0.049	-0.034	-0.029	0.019	0.064	0.030	0.028	-0.002
-0.114	-0.079	-0.968	-0.227	0.073	-0.971	-0.190	0.145	-0.029	0.031	-0.056	0.003	0.003	0.001	0.013	0.007
-0.176	-0.068	-0.960	-0.227	0.069	-0.971	-0.182	0.045	-0.042	-0.030	-0.041	0.011	0.064	0.011	0.021	-0.002
-0.118	-0.048	-0.956	-0.229	0.065	-0.971	-0.181	0.117	-0.030	0.029	-0.018	0.015	0.006	0.031	0.025	0.003
-0.133	-0.071	-0.952	-0.233	0.062	-0.971	-0.121	0.203	-0.036	0.017	-0.038	0.018	0.022	0.008	0.029	-0.000
-0.153	-0.052	-0.936	-0.236	0.060	-0.970	-0.106	0.162	-0.030	0.001	-0.017	0.034	0.041	0.028	0.044	0.002
-0.137	-0.044	-0.940	-0.239	0.058	-0.969	-0.121	0.191	-0.054	0.020	-0.007	0.029	0.027	0.036	0.040	-0.010
-0.180	-0.064	-0.956	-0.243	0.056	-0.968	-0.077	0.233	-0.057	-0.018	-0.025	0.012	0.068	0.017	0.025	-0.011
-0.199	-0.095	-0.972	-0.241	0.055	-0.969	-0.049	-0.091	-0.011	-0.040	-0.054	-0.003	0.087	0.012	0.009	-0.008
-0.145	-0.095	-0.944	-0.241	0.055	-0.969	-0.003	-0.007	-0.047	0.013	-0.054	0.025	0.034	0.011	0.036	-0.023
-0.145	-0.064	-0.924	-0.247	0.054	-0.968	-0.024	0.309	-0.083	0.019	-0.023	0.044	0.033	0.021	0.056	-0.013
-0.222	-0.056	-0.944	-0.243	0.052	-0.969	-0.090	-0.194	-0.055	-0.062	-0.013	0.025	0.110	0.029	0.036	-0.017
-0.126	-0.064	-0.940	-0.249	0.051	-0.967	-0.097	0.351	-0.080	0.041	-0.019	0.028	0.014	0.023	0.040	-0.015
-0.218	-0.064	-0.944	-0.249	0.048	-0.967	-0.102	-0.004	-0.033	-0.052	-0.017	0.024	0.106	0.023	0.036	-0.029
-0.145	-0.079	-0.944	-0.252	0.047	-0.967	-0.083	0.160	-0.060	0.024	-0.030	0.023	0.033	0.009	0.036	-0.021
-0.230	-0.087	-0.924	-0.255	0.044	-0.966	-0.121	0.158	-0.040	-0.058	-0.036	0.042	0.118	0.002	0.055	-0.035
-0.180	-0.083	-0.916	-0.255	0.041	-0.966	-0.162	0.030	0.003	-0.007	-0.028	0.050	0.067	0.007	0.063	-0.023
-0.199	-0.083	-0.924	-0.249	0.036	-0.968	-0.226	-0.328	-0.013	-0.033	-0.023	0.044	0.086	0.008	0.055	-0.027
-0.145	-0.075	-0.924	-0.251	0.031	-0.967	-0.269	0.151	-0.096	0.024	-0.010	0.043	0.032	0.016	0.055	-0.025
-0.164	-0.079	-0.932	-0.253	0.025	-0.967	-0.341	0.119	-0.106	0.006	-0.007	0.035	0.051	0.013	0.047	-0.029
-0.218	-0.102	-0.932	-0.251	0.018	-0.968	-0.340	-0.137	-0.090	-0.050	-0.024	0.035	0.105	0.009	0.046	-0.023
-0.210	-0.098	-0.940	-0.255	0.012	-0.967	-0.344	0.224	-0.115	-0.039	-0.013	0.027	0.097	0.004	0.038	-0.041
-0.176	-0.102	-0.944	-0.251	0.005	-0.968	-0.373	-0.179	-0.052	-0.008	-0.010	0.024	0.063	0.007	0.034	-0.032
-0.253	-0.095	-0.952	-0.253	-0.003	-0.967	-0.403	0.124	-0.108	-0.083	0.005	0.015	0.140	0.002	0.026	-0.029
-0.110	-0.102	-0.940	-0.249	-0.009	-0.968	-0.340	-0.221	-0.123	0.055	0.004	0.028	0.003	0.005	0.038	-0.023
-0.210	-0.122	-0.952	-0.252	-0.016	-0.968	-0.343	0.150	-0.114	-0.043	-0.009	0.015	0.097	0.023	0.026	-0.020
-0.168	-0.126	-0.936	-0.248	-0.022	-0.968	-0.330	-0.168	-0.080	-0.004	-0.007	0.032	0.055	0.026	0.041	-0.002
-0.180	-0.114	-0.987	-0.252	-0.028	-0.967	-0.349	0.216	-0.131	-0.011	0.011	-0.021	0.066	0.013	0.011	0.004
-0.168	-0.129	-0.995	-0.251	-0.035	-0.967	-0.387	-0.062	-0.135	-0.001	0.003	-0.029	0.055	0.028	0.019	0.019
-0.118	-0.184	-1.035	-0.257	-0.042	-0.966	-0.394	0.320	-0.229	0.055	-0.044	-0.070	0.005	0.081	0.059	0.039
-0.183	-0.253	-1.066	-0.259	-0.051	-0.965	-0.505	0.098	-0.280	-0.008	-0.105	-0.103	0.070	0.149	0.091	0.038
-0.130	-0.326	-1.058	-0.270	-0.059	-0.961	-0.502	0.614	-0.427	0.059	-0.170	-0.099	0.016	0.221	0.083	0.019
-0.237	-0.334	-1.027	-0.286	-0.065	-0.956	-0.377	0.766	-0.447	-0.033	-0.172	-0.073	0.123	0.228	0.052	-0.019
-0.326	-0.261	-0.995	-0.297	-0.068	-0.953	-0.224	0.562	-0.331	-0.110	-0.095	-0.045	0.212	0.153	0.020	-0.045
-0.357	-0.207	-0.968	-0.301	-0.068	-0.951	-0.052	0.219	-0.254	-0.136	-0.041	-0.019	0.242	0.098	0.007	-0.074
-0.314	-0.184	-0.889	-0.303	-0.068	-0.950	-0.063	0.079	-0.188	-0.091	-0.018	0.059	0.199	0.074	0.085	-0.075
-0.245	-0.164	-0.834	-0.304	-0.070	-0.950	-0.129	0.029	-0.195	-0.021	0.003	0.114	0.130	0.054	0.140	-0.041
-0.207	-0.191	-0.865	-0.303	-0.070	-0.950	-0.042	-0.045	-0.149	0.017	-0.024	0.083	0.091	0.079	0.109	-0.004
-0.126	-0.191	-0.924	-0.309	-0.069	-0.949	0.019	0.321	-0.168	0.104	-0.025	0.022	0.010	0.078	0.049	0.042
-0.187	-0.203	-1.015	-0.309	-0.068	-0.949	0.035	0.032	-0.155	0.043	-0.037	-0.069	0.072	0.089	0.041	0.104
-0.130	-0.222	-1.066	-0.304	-0.066	-0.950	0.106	-0.250	-0.100	0.096	-0.059	-0.118	0.014	0.107	0.093	0.167
-0.003	-0.234	-1.098	-0.301	-0.062	-0.952	0.212	-0.138	-0.056	0.219	-0.074	-0.148	0.114	0.117	0.124	0.215
0.040	-0.230	-1.161	-0.295	-0.056	-0.954	0.287	-0.229	-0.099	0.255	-0.076	-0.209	0.156	0.112	0.188	0.280
0.063	-0.230	-1.196	-0.289	-0.052	-0.956	0.233	-0.274	-0.116	0.272	-0.080	-0.242	0.180	0.111	0.223	0.349
0.128	-0.234	-1.216	-0.276	-0.049	-0.960	0.137	-0.618	-0.065	0.324	-0.086	-0.258	0.245	0.114	0.243	0.381
0.220	-0.218	-1.243	-0.271	-0.050	-0.961	-0.025	-0.193	-0.054	0.410	-0.070	-0.284	0.338	0.097	0.271	0.390
0.143	-0.199	-1.299	-0.263	-0.049	-0.963	0.081	-0.305	0.043	0.326	-0.052	-0.336	0.261	0.076	0.327	0.391
0.109	-0.153	-1.247	-0.252	-0.045	-0.967	0.205	-0.536	-0.032	0.279	-0.009	-0.282	0.227	0.028	0.276	0.373
0.120	-0.180	-1.173	-0.248	-0.042	-0.968	0.163	-0.114	-0.091	0.287	-0.039	-0.206	0.239	0.054	0.201	0.319
0.097	-0.207	-1.141	-0.242	-0.040	-0.969	0.136	-0.262	-0.019	0.258	-0.068	-0.172	0.216	0.079	0.170	0.266
0.013	-0.195	-1.125	-0.235	-0.039	-0.971	0.081	-0.359	0.047	0.165	-0.057	-0.155	0.132	0.066	0.155	0.229
-0.037	-0.164	-1.125	-0.222	-0.038	-0.974	0.078	-0.606	0.045	0.102	-0.027	-0.152	0.082	0.034	0.155	0.201
0.028	-0.122	-1.054	-0.210	-0.038	-0.977	0.018	-0.585	0.053	0.155	0.015	-0.078	0.148	0.010	0.084	0.175
0.078	-0.137	-0.983	-0.210	-0.039	-0.977	-0.039	0.049	0.002	0.205	0.001	-0.007	0.199	0.004	0.014	0.144
0.055	-0.180	-1.003	-0.198	-0.040	-0.979	0.006	-0.550	0.113	0.170	-0.041	-0.024	0.176	0.045	0.034	0.124
-0.064	-0.164	-0.975	-0.202	-0.039	-0.979	0.046	0.215	0.063	0.054	-0.026	0.003	0.057	0.028	0.006	0.102
-0.064	-0.164	-0.975	-0.201	-0.040	-0.979	0.033	-0.039	0.148	0.053	-0.025	0.004	0.057	0.026	0.007	0.057
-0.064	-0.191	-0.995	-0.207	-0.040	-0.977	0.034	0.360	0.181	0.059	-0.052	-0.017	0.057	0.052	0.027	0.019
-0.164	-0.176	-0.991	-0.206	-0.040	-0.978	0.087	-0.057	0.230	-0.042	-0.037	-0.013	0.043	0.035	0.023	-0.008
-0.141	-0.164	-0.944	-0.210	-0.037	-0.977	0.173	0.233	0.124	-0.015	-0.028	0.034	0.019	0.022	0.024	-0.045
-0.214	-0.176	-0.948	-0.213	-0.034	-0.976	0.232	0.150	0.154	-0.085	-0.043	0.030	0.092	0.032	0.019	-0.049
-0.268	-0.156	-0.987	-0.201	-0.030	-0.979	0.298	-0.629	0.272	-0.152	-0.028	-0.007	0.146	0.011	0.020	-0.047
-0.049	-0.110	-0.901	-0.205	-0.024	-0.978	0.318	0.241	0.159	0.072	0.013	0.079	0.073	0.037	0.066	-0.038
-0.141	-0.133	-0.975	-0.202	-0.019	-0.979	0.316	-0.129	0.169	-0.024	-0.015	0.005	0.019	0.015	0.009	-0.033
-0.087	-0.087	-0.956	-0.204	-0.014	-0.979	0.282	0.110	0.084	0.032	0.027	0.024	0.035	0.063	0.010	-0.006
-0.195	-0.172	-0.991	-0.203	-0.011	-0.979	0.185	-0.070	0.041	-0.078	-0.061	-0.011	0.072	0.021	0.026	-0.034
-0.118	-0.187	-0.968	-0.210	-0.011	-0.978	0.056	0.395	-0.027	0.006	-0.077	0.011	0.005	0.035	0.002	-0.050
-0.237	-0.203	-0.979	-0.212	-0.011	-0.977	-0.016	0.076	-0.053	-0.112	-0.092	-0.001	0.114	0.049	0.014	-0.065
-0.226	-0.195	-0.968	-0.203	-0.013	-0.979	-0.076	-0.443	-0.045	-0.109	-0.082	0.012	0.102	0.040	0.003	-0.078
-0.164	-0.195	-0.952	-0.204	-0.016	-0.979	-0.133	0.070	-0.072	-0.046	-0.079	0.028	0.040	0.038	0.012	-0.077
-0.230	-0.187	-0.920	-0.196	-0.019	-0.980	-0.127	-0.411	-0.092	-0.119	-0.068	0.061	0.106	0.029	0.044	-0.066
-0.076	-0.184	-0.905	-0.194	-0.022	-0.981	-0.143	-0.112	-0.068	0.032	-0.061	0.078	0.048	0.024	0.059	-0.055
-0.141	-0.199	-0.932	-0.194	-0.026	-0.981	-0.198	0.030	-0.034	-0.032	-0.072	0.050	0.017	0.038	0.031	-0.054
-0.133	-0.160	-0.916	-0.188	-0.031	-0.982	-0.224	-0.322	-0.036	-0.031	-0.029	0.067	0.009	0.002	0.046	-0.034
-0.141	-0.160	-0.940	-0.194	-0.033	-0.980	-0.147	0.292	-0.122	-0.033	-0.026	0.042	0.016	0.004	0.022	-0.045
-0.114	-0.149	-0.948	-0.181	-0.037	-0.983	-0.163	-0.661	-0.017	-0.019	-0.011	0.037	0.012	0.017	0.014	-0.038
-0.141	-0.145	-0.932	-0.186	-0.040	-0.982	-0.137	0.259	-0.083	-0.041	-0.005	0.051	0.015	0.022	0.029	-0.037
-0.080	-0.156	-0.920	-0.178	-0.043	-0.983	-0.154	-0.350	0.007	0.013	-0.013	0.064	0.047	0.012	0.041	-0.015
-0.130	-0.141	-0.968	-0.174	-0.046	-0.984	-0.127	-0.202	0.009	-0.041	0.005	0.018	0.003	0.029	0.007	-0.017
0.005	-0.153	-0.912	-0.175	-0.047	-0.983	-0.050	0.045	-0.001	0.094	-0.006	0.073	0.132	0.018	0.048	-0.009
-0.118	-0.195	-0.952	-0.177	-0.049	-0.983	-0.080	0.109	0.040	-0.027	-0.046	0.033	0.010	0.023	0.008	-0.007
-0.110	-0.176	-0.968	-0.181	-0.050	-0.982	-0.024	0.225	0.042	-0.015	-0.026	0.016	0.018	0.002	0.009	-0.015
-0.076	-0.176	-0.936	-0.180	-0.052	-0.982	-0.062	-0.048	0.072	0.018	-0.024	0.048	0.053	0.000	0.022	-0.043
-0.168	-0.199	-0.948	-0.178	-0.053	-0.983	-0.027	-0.083	0.043	-0.076	-0.046	0.036	0.039	0.022	0.010	-0.046
-0.168	-0.199	-0.948	-0.184	-0.053	-0.982	0.039	0.301	-0.010	-0.070	-0.047	0.035	0.038	0.020	0.010	-0.044
-0.149	-0.203	-0.968	-0.183	-0.054	-0.982	-0.014	-0.022	0.061	-0.052	-0.049	0.015	0.019	0.023	0.010	-0.053
-0.091	-0.218	-0.944	-0.182	-0.055	-0.982	-0.025	-0.054	0.070	0.004	-0.063	0.039	0.040	0.037	0.013	-0.031
-0.126	-0.195	-0.932	-0.182	-0.056	-0.982	-0.026	0.025	0.050	-0.030	-0.039	0.051	0.006	0.012	0.024	-0.021
-0.057	-0.195	-0.952	-0.187	-0.057	-0.981	-0.033	0.264	0.048	0.044	-0.038	0.030	0.076	0.010	0.004	-0.006
-0.130	-0.184	-0.979	-0.185	-0.060	-0.981	-0.081	-0.104	0.067	-0.032	-0.024	0.003	0.003	0.003	0.024	-0.008
-0.068	-0.172	-0.948	-0.190	-0.063	-0.980	-0.125	0.309	0.049	0.036	-0.009	0.033	0.065	0.015	0.007	0.001
-0.110	-0.187	-0.948	-0.190	-0.064	-0.980	-0.066	0.003	0.026	-0.007	-0.023	0.033	0.023	0.001	0.007	-0.003
-0.099	-0.195	-0.972	-0.190	-0.066	-0.980	-0.070	0.007	0.017	0.004	-0.029	0.009	0.036	0.005	0.017	-0.009
-0.087	-0.203	-0.948	-0.195	-0.068	-0.979	-0.064	0.260	0.015	0.021	-0.035	0.031	0.048	0.012	0.006	-0.013
-0.172	-0.187	-0.979	-0.193	-0.070	-0.979	-0.063	-0.079	0.047	-0.066	-0.018	0.000	0.037	0.005	0.026	-0.018
-0.087	-0.191	-0.940	-0.193	-0.071	-0.979	-0.029	0.013	0.045	0.019	-0.021	0.039	0.049	0.003	0.013	-0.022
-0.145	-0.203	-0.948	-0.195	-0.072	-0.978	-0.027	0.112	0.060	-0.037	-0.031	0.031	0.008	0.007	0.005	-0.037
-0.126	-0.222	-0.952	-0.203	-0.074	-0.976	-0.056	0.411	0.051	-0.010	-0.049	0.025	0.011	0.026	0.000	-0.019
-0.180	-0.195	-0.972	-0.198	-0.076	-0.977	-0.061	-0.238	0.096	-0.069	-0.020	0.006	0.042	0.003	0.020	-0.023
-0.076	-0.214	-0.956	-0.201	-0.076	-0.977	-0.000	0.172	0.012	0.038	-0.039	0.022	0.063	0.016	0.004	-0.018
-0.126	-0.218	-0.975	-0.199	-0.077	-0.977	-0.036	-0.067	0.037	-0.014	-0.041	0.002	0.013	0.018	0.024	-0.020
-0.126	-0.222	-0.952	-0.198	-0.079	-0.977	-0.027	-0.033	0.061	-0.015	-0.044	0.026	0.014	0.021	0.000	-0.005
-0.137	-0.203	-0.956	-0.202	-0.079	-0.976	-0.008	0.182	0.011	-0.023	-0.024	0.021	0.003	0.001	0.004	-0.014
-0.087	-0.226	-0.956	-0.195	-0.080	-0.978	-0.021	-0.324	0.100	0.020	-0.046	0.022	0.054	0.023	0.004	-0.017
-0.118	-0.203	-0.920	-0.204	-0.081	-0.976	0.016	0.498	0.029	-0.001	-0.023	0.055	0.024	0.001	0.031	-0.007
-0.126	-0.195	-0.928	-0.200	-0.082	-0.976	-0.041	-0.197	0.076	-0.013	-0.013	0.048	0.017	0.010	0.023	-0.014
-0.068	-0.187	-0.936	-0.203	-0.083	-0.976	-0.001	0.148	0.032	0.047	-0.005	0.040	0.076	0.020	0.015	-0.021
-0.191	-0.184	-0.983	-0.205	-0.084	-0.975	-0.033	0.129	0.049	-0.074	-0.000	-0.008	0.047	0.025	0.032	-0.014
-0.126	-0.214	-0.932	-0.204	-0.085	-0.975	-0.033	-0.036	0.058	-0.009	-0.030	0.043	0.019	0.005	0.020	-0.022
-0.083	-0.230	-0.940	-0.203	-0.085	-0.976	0.043	-0.043	0.038	0.032	-0.045	0.035	0.062	0.019	0.012	-0.042
-0.195	-0.222	-0.979	-0.205	-0.085	-0.975	0.006	0.144	0.043	-0.077	-0.037	-0.005	0.048	0.009	0.027	-0.043
-0.191	-0.199	-0.968	-0.203	-0.086	-0.975	0.002	-0.126	0.071	-0.075	-0.013	0.008	0.044	0.016	0.016	-0.049
-0.191	-0.199	-0.968	-0.205	-0.087	-0.975	-0.013	0.131	0.046	-0.073	-0.013	0.007	0.042	0.017	0.017	-0.043
-0.164	-0.214	-0.956	-0.203	-0.087	-0.975	0.001	-0.086	0.072	-0.048	-0.027	0.020	0.015	0.003	0.006	-0.028
-0.072	-0.211	-0.972	-0.207	-0.088	-0.974	-0.003	0.223	0.039	0.049	-0.023	0.003	0.078	0.007	0.022	-0.011
-0.110	-0.226	-0.964	-0.210	-0.089	-0.974	-0.006	0.138	0.038	0.013	-0.038	0.011	0.040	0.007	0.014	-0.004
-0.099	-0.218	-0.952	-0.210	-0.089	-0.974	-0.007	0.036	0.048	0.024	-0.029	0.023	0.053	0.002	0.002	0.008
-0.157	-0.203	-0.964	-0.208	-0.090	-0.974	-0.013	-0.097	0.056	-0.035	-0.013	0.011	0.005	0.018	0.013	-0.011
-0.107	-0.199	-0.952	-0.210	-0.091	-0.973	-0.028	0.130	0.031	0.017	-0.008	0.023	0.045	0.023	0.001	-0.008
-0.168	-0.191	-0.968	-0.202	-0.093	-0.975	-0.066	-0.372	0.069	-0.052	0.002	0.009	0.017	0.031	0.015	-0.017
-0.076	-0.191	-0.936	-0.206	-0.095	-0.974	-0.074	0.197	0.000	0.044	0.004	0.040	0.074	0.032	0.017	-0.012
-0.153	-0.207	-0.964	-0.206	-0.096	-0.974	-0.031	-0.007	0.015	-0.033	-0.011	0.012	0.005	0.017	0.009	-0.016
-0.133	-0.218	-0.991	-0.205	-0.098	-0.974	-0.070	-0.017	0.044	-0.015	-0.020	-0.015	0.013	0.006	0.035	-0.011
-0.130	-0.218	-0.960	-0.209	-0.099	-0.973	-0.071	0.206	0.004	-0.007	-0.018	0.016	0.015	0.007	0.002	-0.015
-0.126	-0.214	-0.916	-0.205	-0.101	-0.973	-0.063	-0.167	0.032	-0.007	-0.013	0.060	0.018	0.012	0.043	-0.010
-0.103	-0.214	-0.940	-0.209	-0.102	-0.973	-0.044	0.204	0.014	0.020	-0.011	0.036	0.040	0.012	0.021	-0.011
-0.126	-0.203	-0.944	-0.211	-0.104	-0.972	-0.084	0.140	0.039	-0.000	0.002	0.031	0.016	0.024	0.018	-0.004
-0.130	-0.203	-0.956	-0.209	-0.107	-0.972	-0.092	-0.122	0.031	-0.007	0.005	0.020	0.011	0.024	0.007	0.002
-0.083	-0.226	-0.944	-0.208	-0.109	-0.972	-0.100	0.002	0.022	0.039	-0.016	0.032	0.057	0.001	0.019	-0.001
-0.114	-0.234	-0.944	-0.215	-0.111	-0.970	-0.070	0.369	-0.017	0.015	-0.022	0.030	0.026	0.006	0.019	-0.001
-0.122	-0.234	-0.936	-0.213	-0.113	-0.971	-0.065	-0.119	0.031	0.005	-0.020	0.039	0.017	0.006	0.026	-0.005
-0.126	-0.234	-0.928	-0.216	-0.115	-0.969	-0.111	0.215	0.013	0.005	-0.018	0.046	0.013	0.006	0.033	-0.006
-0.145	-0.253	-0.920	-0.212	-0.118	-0.970	-0.111	-0.191	0.052	-0.019	-0.034	0.054	0.008	0.026	0.041	-0.016
-0.083	-0.238	-0.920	-0.215	-0.120	-0.969	-0.077	0.152	0.041	0.045	-0.017	0.054	0.052	0.010	0.041	-0.009
-0.180	-0.241	-0.964	-0.217	-0.123	-0.968	-0.105	0.129	0.041	-0.049	-0.018	0.010	0.045	0.013	0.003	-0.010
-0.083	-0.214	-0.916	-0.220	-0.125	-0.968	-0.108	0.145	0.002	0.050	0.012	0.056	0.050	0.015	0.045	-0.006
-0.141	-0.241	-0.944	-0.221	-0.127	-0.967	-0.108	0.077	-0.004	-0.006	-0.013	0.029	0.007	0.012	0.018	-0.009
-0.145	-0.241	-0.936	-0.224	-0.130	-0.966	-0.111	0.164	0.001	-0.007	-0.010	0.036	0.011	0.011	0.026	0.000
-0.122	-0.249	-0.960	-0.221	-0.133	-0.966	-0.143	-0.130	0.041	0.013	-0.015	0.013	0.012	0.018	0.002	-0.005
-0.126	-0.276	-0.948	-0.222	-0.135	-0.966	-0.077	0.083	0.003	0.010	-0.040	0.024	0.009	0.045	0.013	-0.010
-0.126	-0.276	-0.948	-0.223	-0.137	-0.965	-0.074	0.041	0.031	0.011	-0.038	0.024	0.009	0.044	0.012	-0.004
-0.168	-0.226	-0.932	-0.224	-0.139	-0.965	-0.058	0.067	0.004	-0.030	0.014	0.039	0.032	0.006	0.027	-0.015
-0.118	-0.234	-0.932	-0.227	-0.140	-0.964	-0.041	0.186	-0.002	0.023	0.007	0.038	0.018	0.001	0.026	-0.007
-0.183	-0.222	-0.956	-0.224	-0.141	-0.964	-0.064	-0.161	0.026	-0.046	0.020	0.015	0.045	0.011	0.001	-0.016
-0.087	-0.230	-0.944	-0.230	-0.142	-0.963	-0.048	0.361	-0.021	0.057	0.014	0.025	0.052	0.004	0.011	-0.005
-0.176	-0.261	-0.928	-0.230	-0.144	-0.963	-0.059	-0.033	0.001	-0.032	-0.016	0.041	0.034	0.027	0.025	-0.013
-0.118	-0.299	-0.936	-0.232	-0.144	-0.962	-0.002	0.133	-0.020	0.027	-0.054	0.033	0.025	0.065	0.015	-0.007
-0.168	-0.265	-0.936	-0.232	-0.146	-0.962	-0.035	-0.003	0.052	-0.023	-0.018	0.033	0.023	0.029	0.013	-0.021
-0.153	-0.230	-0.932	-0.232	-0.146	-0.962	-0.015	0.042	0.008	-0.007	0.018	0.037	0.006	0.006	0.015	-0.023
-0.160	-0.230	-0.936	-0.233	-0.146	-0.961	-0.000	0.050	-0.009	-0.014	0.018	0.033	0.012	0.006	0.010	-0.024
-0.187	-0.249	-0.928	-0.230	-0.147	-0.962	-0.039	-0.135	-0.009	-0.044	-0.000	0.041	0.038	0.012	0.016	-0.031
-0.118	-0.284	-0.916	-0.234	-0.148	-0.961	-0.016	0.211	-0.041	0.028	-0.035	0.052	0.032	0.046	0.027	-0.032
-0.207	-0.292	-0.944	-0.234	-0.149	-0.961	-0.008	0.022	0.008	-0.060	-0.042	0.025	0.056	0.052	0.001	-0.028
-0.153	-0.272	-0.928	-0.229	-0.149	-0.962	0.011	-0.243	0.056	-0.012	-0.022	0.042	0.000	0.032	0.014	-0.023
-0.133	-0.261	-0.936	-0.231	-0.149	-0.961	0.016	0.091	0.003	0.008	-0.010	0.034	0.020	0.019	0.006	-0.023
-0.172	-0.234	-0.948	-0.232	-0.149	-0.961	0.002	0.086	0.000	-0.029	0.017	0.022	0.018	0.009	0.006	-0.016
-0.118	-0.222	-0.928	-0.233	-0.150	-0.961	-0.005	0.039	-0.020	0.025	0.029	0.041	0.037	0.021	0.014	-0.016
-0.145	-0.257	-0.912	-0.230	-0.149	-0.962	0.043	-0.156	0.010	-0.006	-0.007	0.058	0.010	0.013	0.029	-0.020
-0.141	-0.265	-0.905	-0.229	-0.149	-0.962	0.033	-0.024	0.020	-0.003	-0.015	0.066	0.014	0.020	0.037	-0.019
-0.145	-0.249	-0.928	-0.226	-0.148	-0.963	0.045	-0.123	0.011	-0.010	0.000	0.043	0.010	0.004	0.013	-0.014
-0.153	-0.241	-0.932	-0.226	-0.148	-0.963	0.023	0.020	0.035	-0.018	0.008	0.039	0.002	0.005	0.010	-0.017
-0.087	-0.245	-0.944	-0.225	-0.148	-0.963	0.021	-0.023	0.031	0.046	0.004	0.028	0.067	0.002	0.002	-0.007
-0.168	-0.230	-0.936	-0.229	-0.149	-0.962	-0.003	0.187	0.003	-0.032	0.020	0.035	0.013	0.018	0.006	-0.006
-0.083	-0.253	-0.909	-0.229	-0.149	-0.962	0.032	0.044	0.010	0.053	-0.004	0.062	0.072	0.004	0.033	-0.009
-0.133	-0.249	-0.909	-0.228	-0.148	-0.962	0.051	-0.053	0.006	0.002	-0.000	0.063	0.022	0.000	0.033	-0.016
-0.168	-0.245	-0.924	-0.229	-0.148	-0.962	0.040	0.076	0.007	-0.032	0.003	0.047	0.013	0.005	0.017	-0.005
-0.122	-0.245	-0.924	-0.231	-0.147	-0.962	0.034	0.090	0.009	0.016	0.003	0.046	0.034	0.006	0.017	-0.017
-0.110	-0.253	-0.936	-0.231	-0.147	-0.962	0.050	0.028	0.022	0.028	-0.005	0.034	0.045	0.001	0.005	-0.019
-0.153	-0.245	-0.905	-0.232	-0.146	-0.962	0.047	0.054	0.021	-0.013	0.002	0.065	0.003	0.007	0.037	-0.009
-0.153	-0.234	-0.912	-0.233	-0.146	-0.962	0.014	0.062	0.016	-0.012	0.014	0.056	0.003	0.019	0.029	-0.004
-0.118	-0.257	-0.901	-0.236	-0.147	-0.961	0.012	0.222	0.018	0.027	-0.009	0.067	0.037	0.004	0.041	-0.008
-0.095	-0.245	-0.889	-0.241	-0.147	-0.959	0.014	0.238	0.038	0.055	0.002	0.077	0.060	0.008	0.053	-0.007
-0.130	-0.249	-0.885	-0.245	-0.146	-0.958	0.048	0.268	-0.006	0.026	-0.002	0.079	0.026	0.005	0.057	-0.001
-0.168	-0.261	-0.897	-0.248	-0.147	-0.957	-0.027	0.158	0.023	-0.009	-0.012	0.066	0.013	0.006	0.045	-0.016
-0.133	-0.257	-0.881	-0.255	-0.148	-0.956	-0.010	0.368	-0.016	0.032	-0.008	0.080	0.022	0.002	0.061	-0.019
-0.214	-0.261	-0.861	-0.256	-0.149	-0.955	-0.065	0.079	0.030	-0.047	-0.010	0.098	0.058	0.005	0.080	-0.019
-0.133	-0.269	-0.877	-0.263	-0.151	-0.953	-0.066	0.352	-0.033	0.041	-0.016	0.081	0.022	0.012	0.065	-0.025
-0.157	-0.257	-0.873	-0.271	-0.152	-0.950	-0.064	0.442	-0.050	0.027	-0.003	0.082	0.000	0.001	0.069	-0.032
-0.222	-0.249	-0.881	-0.273	-0.154	-0.949	-0.095	0.124	-0.026	-0.036	0.007	0.073	0.065	0.008	0.061	-0.028
-0.199	-0.253	-0.857	-0.282	-0.156	-0.947	-0.100	0.451	-0.042	-0.004	0.005	0.094	0.041	0.004	0.085	-0.024
-0.218	-0.272	-0.861	-0.280	-0.159	-0.947	-0.115	-0.073	0.006	-0.025	-0.012	0.090	0.060	0.015	0.081	-0.039
-0.145	-0.269	-0.873	-0.290	-0.160	-0.943	-0.085	0.519	-0.046	0.058	-0.006	0.075	0.013	0.011	0.069	-0.028
-0.260	-0.288	-0.873	-0.290	-0.162	-0.943	-0.065	0.002	-0.009	-0.058	-0.024	0.074	0.102	0.030	0.069	-0.034
-0.183	-0.269	-0.869	-0.294	-0.163	-0.942	-0.062	0.229	-0.036	0.024	-0.003	0.077	0.025	0.010	0.073	-0.028
-0.245	-0.265	-0.857	-0.297	-0.164	-0.941	-0.051	0.148	-0.051	-0.035	0.001	0.087	0.086	0.006	0.085	-0.043
-0.210	-0.257	-0.853	-0.302	-0.165	-0.939	-0.038	0.270	-0.041	0.004	0.010	0.089	0.052	0.001	0.089	-0.030
-0.233	-0.253	-0.861	-0.301	-0.166	-0.939	-0.051	-0.078	-0.036	-0.020	0.015	0.082	0.075	0.005	0.081	-0.034
-0.210	-0.249	-0.881	-0.306	-0.166	-0.937	-0.008	0.301	-0.077	0.008	0.019	0.060	0.051	0.009	0.061	-0.026
-0.218	-0.238	-0.865	-0.310	-0.166	-0.936	-0.019	0.179	-0.060	0.004	0.031	0.075	0.058	0.021	0.077	-0.029
-0.222	-0.257	-0.861	-0.311	-0.167	-0.935	-0.037	0.089	-0.033	0.002	0.012	0.078	0.062	0.002	0.081	-0.026
-0.257	-0.257	-0.885	-0.320	-0.167	-0.933	-0.006	0.434	-0.091	-0.025	0.012	0.052	0.097	0.002	0.058	-0.023
-0.241	-0.272	-0.869	-0.319	-0.167	-0.933	-0.001	-0.020	-0.059	-0.010	-0.003	0.068	0.081	0.014	0.073	-0.018
-0.218	-0.280	-0.889	-0.326	-0.167	-0.931	-0.013	0.339	-0.121	0.019	-0.011	0.046	0.058	0.021	0.054	-0.013
-0.218	-0.257	-0.877	-0.333	-0.168	-0.928	-0.063	0.394	-0.100	0.027	0.013	0.055	0.057	0.002	0.065	-0.005
-0.218	-0.257	-0.877	-0.326	-0.169	-0.930	-0.093	-0.382	-0.056	0.019	0.015	0.057	0.057	0.002	0.065	-0.006
-0.218	-0.245	-0.865	-0.331	-0.170	-0.928	-0.044	0.288	-0.132	0.025	0.026	0.067	0.057	0.014	0.077	-0.000
-0.276	-0.253	-0.909	-0.332	-0.171	-0.928	-0.073	0.035	-0.088	-0.032	0.020	0.024	0.115	0.006	0.034	-0.007
-0.207	-0.238	-0.909	-0.336	-0.172	-0.926	-0.077	0.191	-0.101	0.041	0.036	0.022	0.045	0.022	0.034	-0.006
-0.268	-0.238	-0.909	-0.336	-0.173	-0.926	-0.104	-0.020	-0.096	-0.021	0.038	0.022	0.107	0.022	0.033	-0.002
-0.241	-0.245	-0.909	-0.339	-0.174	-0.924	-0.114	0.174	-0.143	0.009	0.031	0.021	0.080	0.014	0.033	-0.002
-0.230	-0.272	-0.912	-0.345	-0.176	-0.922	-0.138	0.335	-0.149	0.027	0.006	0.014	0.068	0.014	0.029	-0.002
-0.299	-0.276	-0.932	-0.345	-0.177	-0.922	-0.064	-0.032	-0.161	-0.042	0.003	-0.006	0.137	0.018	0.010	-0.007
-0.237	-0.284	-0.948	-0.353	-0.177	-0.918	-0.098	0.429	-0.185	0.027	-0.004	-0.025	0.075	0.025	0.006	-0.010
-0.337	-0.299	-0.956	-0.356	-0.180	-0.917	-0.163	0.114	-0.144	-0.070	-0.017	-0.034	0.175	0.041	0.014	-0.028
-0.299	-0.307	-0.936	-0.364	-0.183	-0.913	-0.215	0.409	-0.192	-0.024	-0.022	-0.018	0.136	0.049	0.006	-0.021
-0.360	-0.307	-0.956	-0.365	-0.185	-0.912	-0.189	0.024	-0.177	-0.085	-0.019	-0.038	0.198	0.049	0.014	-0.026
-0.307	-0.311	-0.964	-0.370	-0.188	-0.910	-0.206	0.280	-0.192	-0.025	-0.021	-0.049	0.143	0.053	0.021	-0.007
-0.307	-0.319	-1.003	-0.374	-0.191	-0.907	-0.283	0.174	-0.301	-0.021	-0.025	-0.091	0.144	0.061	0.061	0.002
-0.283	-0.377	-1.015	-0.380	-0.195	-0.904	-0.324	0.240	-0.382	0.007	-0.080	-0.106	0.120	0.119	0.073	0.001
-0.291	-0.431	-0.975	-0.388	-0.198	-0.900	-0.314	0.366	-0.368	0.007	-0.130	-0.070	0.128	0.173	0.033	-0.018
-0.380	-0.415	-0.901	-0.392	-0.200	-0.898	-0.183	0.187	-0.249	-0.077	-0.113	0.002	0.216	0.158	0.042	-0.042
-0.395	-0.377	-0.834	-0.399	-0.198	-0.895	0.047	0.336	-0.173	-0.086	-0.076	0.067	0.232	0.119	0.108	-0.060
-0.399	-0.319	-0.822	-0.399	-0.195	-0.896	0.177	0.018	-0.092	-0.089	-0.021	0.079	0.235	0.062	0.120	-0.057
-0.330	-0.288	-0.802	-0.403	-0.191	-0.895	0.209	0.174	-0.100	-0.016	0.006	0.098	0.166	0.031	0.140	-0.040
-0.245	-0.272	-0.834	-0.407	-0.187	-0.894	0.188	0.257	-0.131	0.073	0.017	0.065	0.081	0.016	0.108	-0.019
-0.326	-0.288	-0.964	-0.406	-0.183	-0.895	0.139	-0.072	-0.136	-0.009	-0.002	-0.063	0.161	0.032	0.022	0.011
-0.349	-0.292	-1.007	-0.403	-0.180	-0.897	0.129	-0.173	-0.141	-0.035	-0.009	-0.105	0.184	0.036	0.065	0.062
-0.299	-0.234	-1.015	-0.396	-0.177	-0.901	0.157	-0.401	-0.057	0.007	0.046	-0.109	0.134	0.022	0.073	0.122
-0.126	-0.222	-1.046	-0.390	-0.172	-0.905	0.237	-0.314	-0.053	0.174	0.053	-0.137	0.040	0.034	0.104	0.200
0.009	-0.241	-1.113	-0.383	-0.168	-0.908	0.210	-0.333	-0.038	0.301	0.030	-0.200	0.174	0.014	0.171	0.292
0.070	-0.257	-1.157	-0.373	-0.166	-0.913	0.116	-0.445	-0.045	0.354	0.012	-0.239	0.236	0.001	0.215	0.374
0.113	-0.257	-1.243	-0.364	-0.163	-0.917	0.125	-0.464	-0.106	0.386	0.009	-0.321	0.279	0.001	0.301	0.426
0.113	-0.257	-1.243	-0.351	-0.159	-0.923	0.195	-0.618	-0.127	0.374	0.005	-0.315	0.279	0.002	0.301	0.431
0.124	-0.265	-1.291	-0.341	-0.156	-0.927	0.148	-0.487	-0.156	0.375	-0.006	-0.358	0.291	0.010	0.349	0.412
0.059	-0.211	-1.224	-0.333	-0.153	-0.931	0.105	-0.399	-0.124	0.301	0.045	-0.288	0.226	0.044	0.281	0.383
0.013	-0.172	-1.196	-0.321	-0.152	-0.935	0.003	-0.559	-0.085	0.244	0.083	-0.256	0.180	0.082	0.254	0.329
0.043	-0.149	-1.145	-0.316	-0.153	-0.936	-0.063	-0.206	-0.086	0.269	0.107	-0.204	0.211	0.105	0.203	0.287
-0.083	-0.153	-1.137	-0.299	-0.155	-0.941	-0.130	-0.875	0.018	0.125	0.106	-0.190	0.084	0.101	0.195	0.233
0.036	-0.195	-1.054	-0.293	-0.160	-0.943	-0.244	-0.267	-0.031	0.238	0.068	-0.107	0.204	0.058	0.112	0.202
-0.095	-0.249	-1.007	-0.278	-0.166	-0.946	-0.308	-0.788	0.008	0.092	0.020	-0.056	0.074	0.004	0.065	0.168
-0.010	-0.272	-0.968	-0.264	-0.172	-0.949	-0.322	-0.718	-0.032	0.162	0.003	-0.013	0.158	0.019	0.025	0.156
0.009	-0.319	-0.916	-0.258	-0.179	-0.950	-0.350	-0.293	-0.063	0.176	-0.037	0.038	0.178	0.066	0.026	0.130
-0.033	-0.303	-0.964	-0.250	-0.184	-0.951	-0.271	-0.366	-0.074	0.126	-0.016	-0.008	0.136	0.051	0.021	0.118
-0.026	-0.338	-0.964	-0.248	-0.189	-0.950	-0.246	-0.108	-0.123	0.131	-0.046	-0.008	0.144	0.086	0.021	0.086
-0.122	-0.350	-1.003	-0.247	-0.192	-0.950	-0.209	-0.050	-0.129	0.034	-0.054	-0.048	0.048	0.098	0.060	0.033
-0.172	-0.342	-0.968	-0.247	-0.193	-0.950	-0.067	-0.019	-0.138	-0.016	-0.046	-0.013	0.001	0.091	0.025	-0.010
-0.264	-0.323	-0.912	-0.245	-0.195	-0.950	-0.085	-0.132	-0.044	-0.111	-0.025	0.043	0.094	0.072	0.031	-0.045
-0.218	-0.311	-0.881	-0.236	-0.196	-0.952	-0.001	-0.446	0.090	-0.074	-0.012	0.076	0.047	0.061	0.062	-0.078
-0.176	-0.296	-0.885	-0.238	-0.194	-0.952	0.108	0.144	-0.002	-0.029	0.001	0.072	0.005	0.046	0.059	-0.084
-0.241	-0.303	-0.881	-0.229	-0.193	-0.954	0.139	-0.470	0.142	-0.103	-0.008	0.078	0.070	0.054	0.062	-0.081
-0.164	-0.311	-0.889	-0.237	-0.191	-0.953	0.116	0.435	0.115	-0.019	-0.017	0.069	0.007	0.062	0.055	-0.056
-0.218	-0.323	-0.873	-0.231	-0.192	-0.954	0.019	-0.251	0.190	-0.078	-0.027	0.086	0.046	0.074	0.071	-0.068
-0.099	-0.323	-0.916	-0.239	-0.192	-0.952	0.064	0.421	0.036	0.048	-0.028	0.041	0.073	0.074	0.027	-0.040
-0.245	-0.326	-0.909	-0.239	-0.191	-0.952	0.033	0.014	0.004	-0.097	-0.032	0.049	0.073	0.079	0.035	-0.051
-0.107	-0.303	-0.885	-0.241	-0.191	-0.952	0.023	0.115	-0.022	0.043	-0.009	0.072	0.066	0.056	0.059	-0.052
-0.210	-0.307	-0.861	-0.236	-0.192	-0.952	-0.037	-0.227	0.006	-0.065	-0.012	0.096	0.038	0.060	0.083	-0.068
-0.233	-0.292	-0.857	-0.242	-0.192	-0.951	0.050	0.256	-0.070	-0.083	0.003	0.099	0.060	0.045	0.087	-0.078
-0.160	-0.280	-0.849	-0.239	-0.194	-0.952	-0.092	-0.139	-0.008	-0.013	0.016	0.107	0.013	0.034	0.095	-0.093
-0.280	-0.284	-0.861	-0.238	-0.195	-0.951	-0.087	-0.076	-0.032	-0.134	0.014	0.095	0.106	0.038	0.083	-0.088
-0.180	-0.323	-0.865	-0.239	-0.195	-0.951	0.021	0.063	-0.139	-0.032	-0.025	0.091	0.006	0.077	0.079	-0.086
-0.180	-0.323	-0.865	-0.232	-0.196	-0.953	-0.061	-0.378	-0.090	-0.039	-0.024	0.093	0.006	0.077	0.079	-0.081
-0.214	-0.369	-0.881	-0.228	-0.192	-0.955	0.210	-0.278	-0.167	-0.078	-0.074	0.079	0.040	0.124	0.064	-0.066
-0.157	-0.381	-0.940	-0.226	-0.190	-0.955	0.068	-0.076	-0.098	-0.022	-0.087	0.020	0.018	0.136	0.005	-0.070
-0.207	-0.377	-0.940	-0.223	-0.184	-0.957	0.327	-0.190	-0.122	-0.075	-0.089	0.022	0.032	0.133	0.005	-0.069
-0.230	-0.365	-1.003	-0.219	-0.178	-0.959	0.316	-0.257	-0.131	-0.103	-0.084	-0.039	0.055	0.122	0.058	-0.060
-0.176	-0.350	-0.932	-0.217	-0.173	-0.961	0.294	-0.124	-0.109	-0.051	-0.074	0.034	0.001	0.107	0.013	-0.062
-0.183	-0.365	-0.964	-0.218	-0.168	-0.961	0.249	0.053	-0.068	-0.058	-0.094	0.003	0.008	0.122	0.019	-0.056
-0.164	-0.350	-0.956	-0.216	-0.165	-0.962	0.175	-0.063	0.018	-0.040	-0.081	0.012	0.011	0.107	0.011	-0.030
-0.164	-0.303	-0.968	-0.210	-0.162	-0.964	0.197	-0.286	0.048	-0.046	-0.038	0.002	0.011	0.061	0.022	-0.038
-0.057	-0.311	-0.912	-0.217	-0.160	-0.963	0.132	0.372	-0.042	0.069	-0.048	0.056	0.119	0.069	0.033	-0.019
-0.230	-0.323	-0.983	-0.210	-0.158	-0.965	0.122	-0.394	0.046	-0.112	-0.061	-0.013	0.054	0.081	0.038	-0.028
-0.072	-0.284	-0.972	-0.211	-0.158	-0.965	0.005	0.103	-0.027	0.047	-0.022	-0.002	0.105	0.043	0.026	-0.035
-0.210	-0.292	-0.952	-0.213	-0.157	-0.964	0.074	0.089	-0.023	-0.090	-0.031	0.018	0.034	0.051	0.006	-0.060
-0.203	-0.288	-0.964	-0.214	-0.156	-0.964	0.071	0.025	-0.031	-0.082	-0.028	0.006	0.025	0.047	0.018	-0.036
-0.191	-0.307	-0.944	-0.210	-0.154	-0.966	0.149	-0.204	0.007	-0.074	-0.050	0.027	0.014	0.067	0.002	-0.068
-0.080	-0.338	-0.948	-0.202	-0.153	-0.967	0.088	-0.382	0.044	0.029	-0.082	0.025	0.098	0.098	0.002	-0.062
-0.245	-0.315	-0.975	-0.210	-0.151	-0.966	0.118	0.409	-0.024	-0.128	-0.060	-0.004	0.067	0.075	0.029	-0.067
-0.168	-0.307	-0.936	-0.209	-0.150	-0.966	0.096	-0.029	0.028	-0.052	-0.054	0.035	0.010	0.068	0.010	-0.060
-0.214	-0.288	-0.948	-0.206	-0.148	-0.967	0.112	-0.167	0.008	-0.101	-0.036	0.025	0.036	0.048	0.001	-0.084
-0.160	-0.292	-0.960	-0.212	-0.146	-0.966	0.124	0.323	-0.017	-0.041	-0.042	0.012	0.019	0.053	0.013	-0.055
-0.210	-0.292	-0.936	-0.206	-0.144	-0.968	0.150	-0.275	0.080	-0.097	-0.044	0.037	0.031	0.053	0.011	-0.067
-0.060	-0.280	-0.924	-0.202	-0.143	-0.969	0.094	-0.221	0.039	0.048	-0.034	0.049	0.119	0.041	0.023	-0.054
-0.214	-0.276	-0.912	-0.203	-0.141	-0.969	0.118	0.098	0.047	-0.104	-0.031	0.061	0.034	0.038	0.035	-0.059
-0.133	-0.257	-0.940	-0.200	-0.138	-0.970	0.179	-0.145	0.023	-0.026	-0.015	0.034	0.047	0.019	0.008	-0.048
-0.176	-0.265	-0.948	-0.205	-0.136	-0.969	0.146	0.225	0.010	-0.064	-0.025	0.026	0.005	0.027	0.000	-0.058
-0.145	-0.238	-0.924	-0.206	-0.134	-0.969	0.102	0.070	0.004	-0.033	0.000	0.049	0.035	0.000	0.024	-0.063
-0.130	-0.257	-0.960	-0.205	-0.131	-0.970	0.186	-0.019	-0.015	-0.018	-0.022	0.014	0.051	0.019	0.011	-0.083
-0.257	-0.234	-0.972	-0.194	-0.129	-0.973	0.121	-0.588	0.087	-0.157	-0.001	0.004	0.076	0.004	0.022	-0.078
-0.257	-0.234	-0.972	-0.207	-0.126	-0.970	0.163	0.680	-0.034	-0.143	-0.004	0.002	0.076	0.003	0.022	-0.073
-0.149	-0.226	-0.956	-0.204	-0.124	-0.971	0.130	-0.157	0.056	-0.039	0.002	0.018	0.032	0.011	0.006	-0.075
-0.133	-0.226	-0.948	-0.208	-0.122	-0.970	0.116	0.249	0.026	-0.019	0.000	0.025	0.047	0.011	0.003	-0.059
-0.141	-0.261	-0.952	-0.209	-0.119	-0.971	0.197	0.054	-0.014	-0.026	-0.038	0.021	0.040	0.025	0.001	-0.038
-0.172	-0.245	-0.940	-0.210	-0.115	-0.971	0.196	0.049	0.007	-0.056	-0.026	0.033	0.009	0.009	0.011	-0.043
-0.145	-0.211	-0.964	-0.212	-0.113	-0.971	0.126	0.116	0.042	-0.027	0.007	0.009	0.036	0.026	0.012	-0.052
-0.183	-0.191	-0.952	-0.211	-0.112	-0.971	0.118	-0.064	0.068	-0.067	0.025	0.021	0.003	0.045	0.000	-0.041
-0.180	-0.230	-0.948	-0.205	-0.109	-0.973	0.168	-0.297	0.095	-0.069	-0.016	0.026	0.001	0.006	0.004	-0.048
-0.087	-0.222	-0.964	-0.212	-0.106	-0.971	0.160	0.420	0.020	0.031	-0.011	0.008	0.093	0.013	0.011	-0.045
-0.210	-0.214	-0.944	-0.208	-0.104	-0.973	0.174	-0.199	0.062	-0.096	-0.006	0.028	0.030	0.021	0.009	-0.046
-0.137	-0.234	-0.972	-0.216	-0.101	-0.971	0.171	0.404	0.036	-0.015	-0.028	-0.001	0.043	0.002	0.019	-0.018
-0.203	-0.195	-0.987	-0.211	-0.098	-0.972	0.157	-0.227	0.061	-0.085	0.008	-0.016	0.023	0.041	0.034	-0.041
-0.041	-0.191	-0.940	-0.218	-0.095	-0.971	0.190	0.385	-0.003	0.084	0.009	0.030	0.139	0.044	0.013	-0.021
-0.210	-0.203	-0.952	-0.214	-0.092	-0.972	0.173	-0.195	0.056	-0.089	-0.006	0.019	0.031	0.033	0.002	-0.028
-0.122	-0.226	-0.956	-0.219	-0.090	-0.971	0.151	0.276	0.012	0.005	-0.031	0.014	0.058	0.009	0.002	-0.021
-0.164	-0.218	-0.936	-0.218	-0.087	-0.972	0.148	-0.065	0.047	-0.038	-0.026	0.033	0.015	0.017	0.018	-0.030
-0.160	-0.214	-0.940	-0.220	-0.085	-0.972	0.143	0.136	0.061	-0.032	-0.024	0.029	0.019	0.021	0.014	-0.032
-0.091	-0.222	-0.932	-0.221	-0.083	-0.972	0.164	0.060	0.035	0.039	-0.034	0.036	0.088	0.013	0.022	-0.025
-0.233	-0.191	-0.968	-0.220	-0.081	-0.972	0.107	-0.038	0.055	-0.104	-0.005	0.001	0.055	0.044	0.013	-0.030
-0.091	-0.187	-0.944	-0.225	-0.079	-0.971	0.136	0.274	0.011	0.043	-0.003	0.024	0.087	0.048	0.011	-0.025
-0.203	-0.191	-0.952	-0.224	-0.078	-0.972	0.080	-0.077	0.035	-0.070	-0.008	0.016	0.025	0.044	0.003	-0.041
-0.145	-0.168	-0.956	-0.222	-0.076	-0.972	0.118	-0.052	0.051	-0.013	0.013	0.013	0.033	0.067	0.001	-0.012
-0.191	-0.187	-0.964	-0.225	-0.075	-0.972	0.081	0.131	0.067	-0.057	-0.007	0.004	0.014	0.048	0.009	-0.036
-0.076	-0.195	-0.944	-0.227	-0.075	-0.971	0.060	0.135	0.071	0.061	-0.015	0.023	0.101	0.040	0.010	-0.026
-0.222	-0.180	-0.948	-0.226	-0.074	-0.971	0.085	-0.056	0.066	-0.087	-0.001	0.020	0.046	0.055	0.006	-0.020
-0.160	-0.199	-0.956	-0.230	-0.072	-0.971	0.099	0.214	0.002	-0.021	-0.022	0.011	0.015	0.035	0.002	-0.016
-0.118	-0.164	-0.944	-0.233	-0.071	-0.970	0.098	0.195	0.013	0.024	0.012	0.022	0.057	0.069	0.009	-0.028
-0.176	-0.187	-0.952	-0.233	-0.069	-0.970	0.081	-0.002	0.008	-0.034	-0.013	0.014	0.002	0.046	0.001	-0.016
-0.153	-0.195	-0.960	-0.235	-0.068	-0.970	0.083	0.137	0.011	-0.008	-0.022	0.006	0.021	0.038	0.007	-0.016
-0.168	-0.180	-0.960	-0.234	-0.068	-0.970	0.060	-0.030	0.014	-0.024	-0.007	0.006	0.005	0.053	0.008	-0.021
-0.172	-0.180	-0.952	-0.237	-0.067	-0.969	0.040	0.143	0.010	-0.026	-0.008	0.013	0.001	0.052	0.001	-0.023
-0.149	-0.168	-0.940	-0.240	-0.067	-0.968	0.035	0.174	-0.009	0.001	0.004	0.024	0.023	0.063	0.011	-0.024
-0.207	-0.180	-0.975	-0.242	-0.066	-0.968	0.051	0.090	0.014	-0.055	-0.008	-0.011	0.035	0.051	0.025	-0.029
-0.160	-0.184	-0.944	-0.246	-0.065	-0.967	0.078	0.242	0.039	-0.005	-0.013	0.019	0.010	0.046	0.007	-0.023
-0.210	-0.160	-0.964	-0.244	-0.065	-0.968	0.054	-0.130	0.073	-0.058	0.010	-0.000	0.040	0.069	0.013	-0.026
-0.145	-0.149	-0.944	-0.245	-0.064	-0.967	0.072	0.108	0.025	0.009	0.020	0.019	0.025	0.080	0.007	-0.025
-0.180	-0.160	-0.968	-0.248	-0.063	-0.967	0.075	0.155	0.006	-0.022	0.007	-0.005	0.010	0.069	0.016	-0.018
-0.207	-0.168	-0.979	-0.245	-0.063	-0.967	0.031	-0.143	0.048	-0.052	-0.000	-0.016	0.037	0.061	0.028	-0.019
-0.126	-0.168	-0.952	-0.248	-0.062	-0.967	0.054	0.157	-0.012	0.031	-0.001	0.011	0.043	0.061	0.002	-0.024
-0.226	-0.207	-0.979	-0.247	-0.061	-0.967	0.060	-0.046	0.032	-0.070	-0.040	-0.016	0.057	0.022	0.030	-0.022
-0.180	-0.168	-0.956	-0.248	-0.061	-0.967	0.065	0.061	0.030	-0.023	-0.002	0.007	0.010	0.061	0.007	-0.014
-0.164	-0.168	-0.964	-0.246	-0.060	-0.967	0.050	-0.096	0.018	-0.010	-0.003	-0.000	0.007	0.061	0.016	-0.035
-0.160	-0.164	-0.956	-0.252	-0.059	-0.966	0.087	0.352	-0.002	0.001	-0.000	0.006	0.012	0.065	0.010	-0.022
-0.249	-0.160	-0.964	-0.252	-0.059	-0.966	0.005	-0.031	0.039	-0.089	0.004	-0.002	0.074	0.068	0.019	-0.025
-0.160	-0.180	-0.975	-0.252	-0.059	-0.966	0.041	0.016	-0.004	-0.000	-0.016	-0.013	0.016	0.049	0.033	-0.020
-0.199	-0.149	-0.960	-0.252	-0.059	-0.966	0.013	0.042	0.007	-0.038	0.015	0.002	0.021	0.080	0.019	-0.030
-0.145	-0.153	-0.948	-0.255	-0.058	-0.965	0.039	0.156	-0.014	0.019	0.011	0.013	0.035	0.076	0.009	-0.014
-0.218	-0.176	-0.952	-0.255	-0.059	-0.965	0.001	0.028	0.022	-0.054	-0.012	0.009	0.037	0.053	0.014	-0.016
-0.164	-0.168	-0.960	-0.257	-0.059	-0.965	0.013	0.113	0.000	0.002	-0.004	0.001	0.019	0.061	0.023	-0.013
-0.160	-0.149	-0.952	-0.252	-0.059	-0.966	-0.002	-0.273	0.037	-0.000	0.016	0.010	0.024	0.081	0.016	-0.022
-0.180	-0.145	-0.944	-0.255	-0.059	-0.965	0.009	0.159	-0.001	-0.017	0.020	0.017	0.006	0.085	0.009	-0.007
-0.203	-0.160	-0.952	-0.261	-0.059	-0.963	0.001	0.347	-0.018	-0.033	0.005	0.008	0.016	0.070	0.017	-0.019
-0.141	-0.184	-0.975	-0.253	-0.060	-0.966	0.001	-0.385	0.039	0.020	-0.018	-0.014	0.047	0.047	0.041	-0.024
-0.233	-0.156	-0.960	-0.257	-0.060	-0.964	-0.018	0.205	-0.039	-0.068	0.010	0.001	0.044	0.074	0.025	-0.030
-0.183	-0.168	-0.932	-0.259	-0.061	-0.964	-0.012	0.089	-0.008	-0.016	-0.001	0.028	0.007	0.062	0.003	-0.025
-0.218	-0.168	-0.952	-0.255	-0.062	-0.965	-0.014	-0.192	0.052	-0.055	-0.001	0.010	0.026	0.063	0.016	-0.037
-0.168	-0.149	-0.936	-0.259	-0.062	-0.964	-0.007	0.233	0.021	-0.001	0.019	0.024	0.025	0.082	0.000	-0.018
-0.203	-0.156	-0.960	-0.256	-0.063	-0.965	-0.008	-0.171	0.043	-0.039	0.012	0.001	0.008	0.075	0.024	-0.024
-0.133	-0.168	-0.960	-0.260	-0.063	-0.964	0.026	0.219	-0.002	0.035	0.000	0.000	0.062	0.063	0.024	-0.008
-0.230	-0.156	-0.979	-0.255	-0.064	-0.965	-0.030	-0.238	0.064	-0.067	0.013	-0.018	0.034	0.074	0.045	-0.015
-0.137	-0.168	-0.964	-0.258	-0.064	-0.964	-0.003	0.200	0.002	0.029	0.002	-0.003	0.059	0.062	0.030	-0.006
-0.207	-0.160	-0.944	-0.258	-0.065	-0.964	-0.007	0.010	0.020	-0.040	0.010	0.016	0.010	0.070	0.010	-0.021
-0.157	-0.191	-0.940	-0.263	-0.065	-0.963	0.027	0.231	0.004	0.014	-0.021	0.019	0.041	0.039	0.006	-0.006
-0.218	-0.176	-0.975	-0.260	-0.066	-0.963	-0.020	-0.112	0.056	-0.050	-0.004	-0.016	0.021	0.055	0.041	-0.016
-0.145	-0.160	-0.948	-0.263	-0.066	-0.963	0.001	0.147	0.021	0.025	0.012	0.011	0.053	0.070	0.013	-0.018
-0.195	-0.168	-0.944	-0.267	-0.066	-0.961	0.001	0.230	0.016	-0.021	0.005	0.014	0.003	0.062	0.008	-0.015
-0.230	-0.195	-0.968	-0.264	-0.067	-0.962	0.007	-0.144	0.051	-0.059	-0.022	-0.008	0.032	0.035	0.031	-0.011
-0.149	-0.187	-0.960	-0.263	-0.067	-0.962	0.009	-0.021	0.035	0.021	-0.014	-0.000	0.048	0.043	0.022	-0.019
-0.191	-0.164	-0.960	-0.264	-0.068	-0.962	0.006	0.036	0.044	-0.021	0.010	0.000	0.004	0.066	0.020	-0.016
-0.187	-0.172	-0.960	-0.262	-0.069	-0.963	-0.026	-0.052	0.055	-0.019	0.003	0.001	0.007	0.058	0.018	-0.018
-0.183	-0.168	-0.952	-0.266	-0.070	-0.961	-0.024	0.212	0.024	-0.012	0.008	0.008	0.009	0.062	0.008	-0.028
-0.230	-0.160	-0.944	-0.266	-0.071	-0.961	-0.027	-0.006	0.043	-0.058	0.017	0.016	0.038	0.069	0.001	-0.028
-0.207	-0.191	-0.956	-0.268	-0.072	-0.961	-0.025	0.115	0.024	-0.033	-0.013	0.004	0.016	0.038	0.009	-0.032
-0.195	-0.184	-0.968	-0.268	-0.073	-0.961	-0.032	0.015	0.022	-0.022	-0.004	-0.008	0.005	0.045	0.019	-0.026
-0.210	-0.184	-0.948	-0.269	-0.074	-0.960	-0.031	0.088	0.030	-0.036	-0.003	0.011	0.021	0.044	0.002	-0.023
-0.160	-0.164	-0.968	-0.269	-0.075	-0.960	-0.047	-0.004	0.030	0.013	0.017	-0.008	0.028	0.062	0.017	-0.017
-0.214	-0.187	-0.940	-0.268	-0.077	-0.960	-0.050	-0.025	0.022	-0.041	-0.004	0.019	0.026	0.039	0.011	-0.017
-0.176	-0.172	-0.964	-0.270	-0.079	-0.960	-0.081	0.114	-0.000	-0.001	0.013	-0.005	0.012	0.054	0.013	-0.011
-0.195	-0.168	-0.968	-0.269	-0.081	-0.960	-0.095	-0.056	0.037	-0.022	0.019	-0.009	0.008	0.057	0.017	-0.022
-0.172	-0.199	-0.936	-0.269	-0.083	-0.960	-0.063	0.033	0.044	0.001	-0.010	0.023	0.014	0.026	0.015	-0.012
-0.218	-0.195	-0.952	-0.270	-0.084	-0.959	-0.045	0.033	0.059	-0.045	-0.004	0.007	0.032	0.030	0.001	-0.015
-0.164	-0.187	-0.952	-0.269	-0.086	-0.959	-0.057	-0.032	0.051	0.008	0.005	0.007	0.022	0.038	0.001	-0.025
-0.183	-0.176	-0.932	-0.273	-0.087	-0.958	-0.027	0.241	0.003	-0.007	0.018	0.025	0.002	0.050	0.019	-0.026
-0.249	-0.180	-0.975	-0.268	-0.088	-0.959	-0.045	-0.247	0.046	-0.077	0.015	-0.017	0.062	0.046	0.025	-0.024
-0.183	-0.180	-0.940	-0.274	-0.090	-0.958	-0.081	0.299	-0.014	-0.006	0.017	0.017	0.003	0.047	0.011	-0.029
-0.203	-0.199	-0.936	-0.272	-0.092	-0.958	-0.084	-0.069	0.035	-0.027	-0.000	0.021	0.016	0.028	0.015	-0.029
-0.199	-0.203	-0.956	-0.274	-0.094	-0.957	-0.060	0.107	0.029	-0.021	-0.002	0.000	0.012	0.024	0.005	-0.024
-0.191	-0.203	-0.944	-0.274	-0.095	-0.957	-0.052	0.011	0.036	-0.014	-0.001	0.012	0.004	0.024	0.006	-0.018
-0.218	-0.207	-0.956	-0.273	-0.096	-0.957	-0.034	-0.016	0.055	-0.041	-0.003	0.000	0.031	0.020	0.006	-0.016
-0.164	-0.180	-0.960	-0.276	-0.098	-0.956	-0.064	0.149	0.030	0.015	0.025	-0.004	0.022	0.047	0.011	-0.015
-0.199	-0.187	-0.952	-0.276	-0.100	-0.956	-0.066	0.045	0.007	-0.019	0.019	0.003	0.013	0.040	0.003	-0.015
-0.207	-0.199	-0.975	-0.275	-0.101	-0.956	-0.073	-0.036	0.041	-0.028	0.010	-0.020	0.021	0.028	0.027	-0.009
-0.191	-0.203	-0.948	-0.274	-0.104	-0.956	-0.093	-0.023	0.035	-0.013	0.008	0.007	0.006	0.024	0.000	-0.020
-0.187	-0.203	-0.940	-0.277	-0.106	-0.955	-0.086	0.167	0.035	-0.006	0.010	0.014	0.001	0.024	0.008	-0.017
-0.214	-0.207	-0.944	-0.275	-0.108	-0.955	-0.081	-0.108	0.047	-0.035	0.008	0.011	0.028	0.021	0.004	-0.020
-0.180	-0.211	-0.936	-0.278	-0.110	-0.954	-0.094	0.178	0.017	0.002	0.007	0.017	0.007	0.017	0.011	-0.018
-0.214	-0.199	-0.944	-0.277	-0.113	-0.954	-0.124	-0.039	0.019	-0.033	0.021	0.009	0.027	0.029	0.003	-0.018
-0.172	-0.222	-0.928	-0.273	-0.115	-0.955	-0.107	-0.207	0.015	0.005	0.000	0.026	0.015	0.006	0.019	-0.016
-0.183	-0.222	-0.936	-0.275	-0.118	-0.954	-0.101	0.143	0.021	-0.004	0.002	0.017	0.004	0.007	0.011	-0.019
-0.207	-0.226	-0.948	-0.274	-0.121	-0.954	-0.113	-0.061	0.052	-0.029	0.001	0.005	0.019	0.003	0.001	-0.022
-0.187	-0.226	-0.928	-0.274	-0.122	-0.954	-0.050	0.040	0.048	-0.009	0.003	0.024	0.001	0.003	0.018	-0.022
-0.230	-0.203	-0.932	-0.276	-0.124	-0.953	-0.056	0.093	0.057	-0.050	0.028	0.019	0.043	0.027	0.014	-0.029
-0.180	-0.191	-0.944	-0.278	-0.125	-0.953	-0.061	0.111	0.018	0.002	0.041	0.007	0.007	0.039	0.002	-0.021
-0.237	-0.199	-0.948	-0.284	-0.127	-0.950	-0.090	0.337	0.018	-0.050	0.035	0.001	0.050	0.032	0.002	-0.027
-0.164	-0.249	-0.916	-0.282	-0.130	-0.951	-0.113	-0.078	0.052	0.021	-0.012	0.032	0.023	0.018	0.029	-0.014
-0.233	-0.284	-0.944	-0.283	-0.132	-0.950	-0.047	0.089	0.053	-0.046	-0.045	0.004	0.046	0.053	0.001	-0.024
-0.164	-0.257	-0.928	-0.283	-0.133	-0.950	-0.041	0.013	0.072	0.022	-0.017	0.019	0.024	0.025	0.017	-0.017
-0.237	-0.218	-0.916	-0.286	-0.135	-0.949	-0.047	0.187	0.052	-0.047	0.023	0.030	0.049	0.014	0.029	-0.022
-0.187	-0.195	-0.928	-0.281	-0.137	-0.950	-0.091	-0.260	0.040	-0.003	0.049	0.019	0.001	0.038	0.017	-0.017
-0.195	-0.253	-0.928	-0.280	-0.140	-0.950	-0.138	-0.031	0.008	-0.011	-0.006	0.019	0.007	0.020	0.016	-0.015
-0.195	-0.253	-0.928	-0.278	-0.143	-0.950	-0.129	-0.076	0.005	-0.013	-0.004	0.019	0.007	0.019	0.016	-0.010
-0.153	-0.241	-0.924	-0.282	-0.144	-0.948	-0.066	0.218	0.025	0.033	0.010	0.021	0.035	0.007	0.020	-0.020
-0.207	-0.253	-0.916	-0.282	-0.145	-0.948	-0.011	0.015	0.053	-0.021	-0.001	0.029	0.018	0.018	0.028	-0.019
-0.245	-0.234	-0.932	-0.280	-0.146	-0.949	0.010	-0.078	0.066	-0.061	0.019	0.013	0.056	0.002	0.012	-0.015
-0.183	-0.230	-0.920	-0.280	-0.146	-0.949	0.011	-0.014	0.041	-0.000	0.023	0.025	0.005	0.006	0.023	-0.029
-0.172	-0.245	-0.912	-0.280	-0.146	-0.949	0.033	0.050	0.023	0.012	0.007	0.033	0.017	0.009	0.031	-0.018
-0.218	-0.253	-0.920	-0.277	-0.146	-0.950	0.012	-0.176	0.055	-0.038	0.000	0.026	0.029	0.016	0.023	-0.005
-0.149	-0.241	-0.924	-0.279	-0.147	-0.949	0.000	0.131	0.039	0.033	0.012	0.021	0.041	0.004	0.019	-0.001
-0.168	-0.234	-0.928	-0.278	-0.147	-0.949	0.003	-0.011	0.054	0.013	0.020	0.017	0.021	0.005	0.015	-0.007
-0.164	-0.238	-0.920	-0.282	-0.148	-0.948	-0.001	0.232	0.047	0.021	0.017	0.024	0.025	0.002	0.022	0.001
-0.207	-0.245	-0.909	-0.281	-0.149	-0.948	-0.021	-0.019	0.051	-0.022	0.010	0.036	0.017	0.005	0.034	-0.006
-0.168	-0.257	-0.893	-0.282	-0.149	-0.948	0.002	0.027	-0.008	0.017	-0.001	0.051	0.022	0.016	0.049	-0.004
-0.183	-0.257	-0.893	-0.283	-0.149	-0.948	0.042	0.062	-0.013	0.002	-0.002	0.051	0.007	0.016	0.049	-0.001
-0.149	-0.234	-0.885	-0.286	-0.149	-0.947	-0.004	0.201	0.011	0.040	0.022	0.058	0.042	0.008	0.057	0.004
-0.149	-0.218	-0.893	-0.291	-0.149	-0.945	0.013	0.259	-0.018	0.045	0.037	0.049	0.042	0.024	0.049	0.002
-0.187	-0.218	-0.901	-0.293	-0.150	-0.944	-0.048	0.143	-0.007	0.009	0.038	0.040	0.004	0.025	0.041	-0.003
-0.191	-0.238	-0.877	-0.296	-0.152	-0.943	-0.076	0.176	0.006	0.008	0.020	0.062	0.000	0.007	0.064	-0.018
-0.226	-0.245	-0.885	-0.298	-0.154	-0.942	-0.102	0.108	0.010	-0.025	0.015	0.053	0.035	0.001	0.056	-0.022
-0.241	-0.241	-0.885	-0.298	-0.156	-0.942	-0.065	0.005	0.003	-0.040	0.020	0.053	0.050	0.004	0.056	-0.026
-0.176	-0.245	-0.861	-0.303	-0.157	-0.940	-0.042	0.309	-0.018	0.031	0.017	0.075	0.015	0.001	0.079	-0.022
-0.214	-0.257	-0.877	-0.305	-0.157	-0.939	0.015	0.094	-0.011	-0.006	0.006	0.059	0.023	0.010	0.064	-0.022
-0.180	-0.249	-0.869	-0.310	-0.156	-0.938	0.020	0.252	-0.054	0.033	0.013	0.065	0.011	0.002	0.071	-0.020
-0.241	-0.234	-0.873	-0.314	-0.156	-0.936	-0.019	0.231	-0.070	-0.024	0.029	0.060	0.050	0.015	0.067	-0.033
-0.237	-0.238	-0.853	-0.317	-0.158	-0.935	-0.105	0.144	-0.034	-0.018	0.027	0.078	0.046	0.011	0.087	-0.037
-0.268	-0.249	-0.869	-0.320	-0.161	-0.934	-0.121	0.190	-0.026	-0.045	0.018	0.060	0.077	0.000	0.071	-0.046
-0.260	-0.261	-0.877	-0.325	-0.163	-0.932	-0.114	0.238	-0.060	-0.033	0.008	0.051	0.069	0.010	0.063	-0.049
-0.249	-0.265	-0.865	-0.327	-0.165	-0.930	-0.095	0.138	-0.031	-0.019	0.006	0.061	0.058	0.013	0.074	-0.050
-0.268	-0.257	-0.861	-0.329	-0.166	-0.929	-0.085	0.111	-0.024	-0.036	0.015	0.064	0.078	0.005	0.078	-0.048
-0.268	-0.257	-0.861	-0.332	-0.168	-0.928	-0.066	0.127	-0.037	-0.033	0.017	0.063	0.077	0.004	0.078	-0.044
-0.272	-0.238	-0.877	-0.332	-0.168	-0.928	-0.008	0.033	-0.066	-0.037	0.036	0.047	0.082	0.016	0.062	-0.043
-0.245	-0.249	-0.873	-0.333	-0.168	-0.928	-0.043	0.022	-0.086	-0.009	0.025	0.051	0.055	0.005	0.065	-0.046
-0.264	-0.253	-0.881	-0.337	-0.169	-0.926	-0.065	0.231	-0.125	-0.024	0.021	0.041	0.074	0.002	0.057	-0.042
-0.299	-0.238	-0.889	-0.336	-0.171	-0.926	-0.128	-0.069	-0.106	-0.059	0.039	0.033	0.109	0.018	0.049	-0.038
-0.268	-0.241	-0.893	-0.337	-0.173	-0.925	-0.135	0.031	-0.145	-0.028	0.037	0.028	0.078	0.015	0.045	-0.033
-0.253	-0.226	-0.877	-0.337	-0.174	-0.925	-0.141	-0.029	-0.139	-0.013	0.054	0.044	0.063	0.031	0.061	-0.040
-0.233	-0.226	-0.881	-0.342	-0.176	-0.923	-0.105	0.233	-0.133	0.011	0.055	0.038	0.044	0.032	0.057	-0.018
-0.310	-0.230	-0.905	-0.338	-0.178	-0.924	-0.147	-0.228	-0.113	-0.070	0.053	0.015	0.121	0.029	0.033	-0.019
-0.199	-0.238	-0.909	-0.345	-0.179	-0.922	-0.115	0.361	-0.202	0.049	0.047	0.008	0.009	0.022	0.029	-0.019
-0.295	-0.238	-0.916	-0.347	-0.180	-0.920	-0.155	0.093	-0.179	-0.045	0.048	-0.001	0.105	0.022	0.021	-0.030
-0.291	-0.253	-0.936	-0.353	-0.182	-0.918	-0.173	0.285	-0.195	-0.036	0.035	-0.023	0.101	0.008	0.001	-0.027
-0.341	-0.269	-0.972	-0.354	-0.185	-0.917	-0.196	0.061	-0.174	-0.084	0.022	-0.060	0.151	0.007	0.035	-0.037
-0.337	-0.265	-0.968	-0.356	-0.188	-0.915	-0.243	0.065	-0.190	-0.078	0.029	-0.057	0.147	0.002	0.031	-0.028
-0.291	-0.269	-0.972	-0.358	-0.192	-0.914	-0.286	0.072	-0.185	-0.030	0.029	-0.063	0.101	0.005	0.035	-0.006
-0.295	-0.292	-0.999	-0.363	-0.196	-0.911	-0.276	0.245	-0.181	-0.029	0.010	-0.093	0.105	0.028	0.063	0.012
-0.218	-0.357	-1.003	-0.368	-0.200	-0.908	-0.299	0.287	-0.254	0.053	-0.052	-0.100	0.029	0.093	0.067	0.030
-0.295	-0.411	-1.031	-0.380	-0.203	-0.902	-0.263	0.575	-0.351	-0.012	-0.103	-0.133	0.106	0.146	0.095	0.018
-0.299	-0.408	-1.007	-0.392	-0.203	-0.897	-0.133	0.600	-0.388	-0.004	-0.099	-0.115	0.110	0.142	0.071	-0.010
-0.399	-0.354	-0.968	-0.399	-0.201	-0.895	0.002	0.315	-0.275	-0.097	-0.047	-0.078	0.210	0.087	0.032	-0.051
-0.445	-0.315	-0.861	-0.401	-0.199	-0.894	0.080	0.086	-0.159	-0.141	-0.011	0.028	0.256	0.048	0.074	-0.070
-0.387	-0.265	-0.763	-0.400	-0.197	-0.895	0.090	-0.061	-0.087	-0.084	0.037	0.127	0.199	0.003	0.173	-0.071
-0.318	-0.241	-0.727	-0.405	-0.195	-0.893	0.059	0.256	-0.075	-0.010	0.059	0.161	0.129	0.027	0.208	-0.047
-0.264	-0.245	-0.849	-0.407	-0.193	-0.893	0.080	0.089	-0.092	0.045	0.053	0.038	0.076	0.024	0.086	-0.000
-0.264	-0.299	-0.924	-0.413	-0.191	-0.890	0.087	0.355	-0.145	0.052	-0.003	-0.039	0.076	0.029	0.011	0.033
-0.249	-0.354	-0.983	-0.412	-0.191	-0.891	0.018	-0.047	-0.075	0.066	-0.058	-0.098	0.061	0.083	0.049	0.096
-0.299	-0.381	-0.991	-0.408	-0.191	-0.893	0.014	-0.193	0.027	0.012	-0.085	-0.104	0.111	0.109	0.057	0.139
-0.091	-0.280	-1.050	-0.402	-0.190	-0.896	0.092	-0.273	0.069	0.213	0.015	-0.160	0.097	0.008	0.116	0.204
-0.091	-0.280	-1.050	-0.397	-0.189	-0.898	0.103	-0.222	0.024	0.208	0.013	-0.157	0.097	0.008	0.116	0.262
0.028	-0.292	-1.169	-0.390	-0.187	-0.902	0.096	-0.321	-0.024	0.321	0.000	-0.272	0.216	0.019	0.234	0.340
0.028	-0.288	-1.176	-0.384	-0.186	-0.904	0.069	-0.256	-0.055	0.315	0.003	-0.277	0.216	0.014	0.242	0.368
0.078	-0.249	-1.212	-0.379	-0.184	-0.907	0.049	-0.240	-0.143	0.360	0.039	-0.310	0.266	0.025	0.278	0.392
0.032	-0.253	-1.240	-0.370	-0.181	-0.911	0.046	-0.448	-0.233	0.305	0.033	-0.334	0.220	0.022	0.306	0.380
0.009	-0.253	-1.247	-0.361	-0.181	-0.915	-0.038	-0.452	-0.241	0.273	0.032	-0.338	0.196	0.022	0.314	0.363
-0.010	-0.226	-1.204	-0.355	-0.180	-0.917	-0.068	-0.310	-0.198	0.247	0.059	-0.292	0.177	0.050	0.271	0.333
-0.026	-0.222	-1.184	-0.346	-0.181	-0.921	-0.076	-0.449	-0.168	0.223	0.063	-0.269	0.161	0.054	0.251	0.296
-0.018	-0.203	-1.149	-0.340	-0.183	-0.923	-0.165	-0.331	-0.156	0.224	0.084	-0.232	0.169	0.074	0.216	0.244
-0.064	-0.211	-1.074	-0.334	-0.186	-0.924	-0.245	-0.282	-0.109	0.173	0.080	-0.156	0.123	0.067	0.141	0.210
-0.164	-0.249	-1.062	-0.321	-0.191	-0.927	-0.268	-0.666	-0.072	0.060	0.046	-0.140	0.022	0.029	0.129	0.178
-0.080	-0.292	-1.027	-0.309	-0.196	-0.931	-0.275	-0.655	-0.040	0.132	0.009	-0.102	0.107	0.013	0.094	0.147
-0.064	-0.319	-0.964	-0.299	-0.202	-0.933	-0.301	-0.481	-0.050	0.138	-0.013	-0.037	0.122	0.040	0.031	0.127
-0.076	-0.299	-0.987	-0.290	-0.205	-0.935	-0.179	-0.500	-0.089	0.117	0.010	-0.058	0.110	0.020	0.055	0.124
-0.060	-0.334	-0.928	-0.282	-0.208	-0.937	-0.132	-0.393	-0.054	0.124	-0.023	0.003	0.126	0.055	0.004	0.111
-0.087	-0.338	-0.952	-0.272	-0.210	-0.939	-0.121	-0.510	-0.013	0.087	-0.024	-0.019	0.099	0.058	0.019	0.063
-0.080	-0.361	-0.940	-0.272	-0.212	-0.939	-0.065	0.023	-0.010	0.095	-0.045	-0.007	0.107	0.080	0.008	0.013
-0.295	-0.369	-0.960	-0.272	-0.215	-0.938	-0.129	0.036	0.071	-0.120	-0.050	-0.028	0.109	0.088	0.027	-0.016
-0.299	-0.365	-0.928	-0.264	-0.216	-0.940	0.008	-0.428	0.124	-0.133	-0.045	0.006	0.113	0.083	0.004	-0.055
-0.191	-0.346	-0.928	-0.259	-0.216	-0.942	0.062	-0.223	0.164	-0.030	-0.026	0.007	0.006	0.064	0.004	-0.072
-0.264	-0.334	-0.920	-0.248	-0.216	-0.944	0.087	-0.510	0.216	-0.114	-0.014	0.018	0.079	0.052	0.012	-0.053
-0.107	-0.330	-0.849	-0.242	-0.212	-0.947	0.259	-0.252	0.189	0.038	-0.014	0.091	0.079	0.047	0.083	-0.024
-0.114	-0.280	-0.849	-0.239	-0.210	-0.948	0.168	-0.073	0.235	0.028	0.034	0.092	0.071	0.003	0.083	-0.015
-0.099	-0.319	-0.881	-0.241	-0.209	-0.948	0.161	0.154	0.211	0.045	-0.006	0.061	0.086	0.035	0.051	0.011
-0.110	-0.346	-0.881	-0.246	-0.207	-0.947	0.166	0.305	0.176	0.038	-0.035	0.060	0.074	0.062	0.051	-0.007
-0.099	-0.280	-0.869	-0.245	-0.207	-0.947	0.066	0.028	0.160	0.049	0.030	0.072	0.086	0.004	0.062	-0.021
-0.226	-0.311	-0.893	-0.248	-0.208	-0.946	-0.024	0.180	0.130	-0.075	0.001	0.047	0.041	0.026	0.039	-0.041
-0.218	-0.296	-0.889	-0.252	-0.209	-0.945	-0.013	0.214	0.082	-0.064	0.017	0.050	0.033	0.010	0.042	-0.062
-0.218	-0.296	-0.889	-0.247	-0.211	-0.946	-0.076	-0.211	0.068	-0.068	0.019	0.051	0.034	0.010	0.042	-0.084
-0.226	-0.319	-0.881	-0.247	-0.211	-0.946	0.012	0.000	0.022	-0.076	-0.004	0.058	0.041	0.033	0.050	-0.077
-0.226	-0.354	-0.889	-0.246	-0.213	-0.946	-0.061	-0.078	0.063	-0.078	-0.037	0.050	0.042	0.067	0.042	-0.068
-0.195	-0.315	-0.912	-0.244	-0.213	-0.946	0.030	-0.083	0.008	-0.049	0.002	0.027	0.011	0.029	0.018	-0.068
-0.160	-0.311	-0.897	-0.242	-0.213	-0.946	0.013	-0.060	0.037	-0.015	0.006	0.043	0.024	0.025	0.034	-0.045
-0.218	-0.276	-0.928	-0.235	-0.214	-0.948	-0.028	-0.373	0.004	-0.080	0.041	0.014	0.034	0.011	0.003	-0.046
-0.099	-0.307	-0.893	-0.242	-0.215	-0.946	-0.023	0.389	-0.046	0.046	0.011	0.047	0.085	0.020	0.038	-0.040
-0.230	-0.299	-0.889	-0.240	-0.215	-0.947	0.009	-0.136	-0.024	-0.087	0.018	0.052	0.046	0.012	0.042	-0.042
-0.164	-0.346	-0.928	-0.243	-0.215	-0.946	0.004	0.184	0.033	-0.019	-0.028	0.011	0.019	0.058	0.003	-0.046
-0.183	-0.323	-0.916	-0.247	-0.215	-0.945	0.036	0.238	0.045	-0.034	-0.005	0.022	0.000	0.034	0.014	-0.061
-0.253	-0.323	-0.928	-0.245	-0.216	-0.945	-0.008	-0.118	0.080	-0.106	-0.004	0.011	0.069	0.034	0.003	-0.047
-0.187	-0.292	-0.912	-0.245	-0.216	-0.945	-0.001	0.041	0.057	-0.040	0.028	0.026	0.003	0.003	0.018	-0.053
-0.180	-0.292	-0.924	-0.248	-0.218	-0.944	-0.027	0.165	0.058	-0.029	0.029	0.013	0.004	0.003	0.006	-0.055
-0.199	-0.315	-0.920	-0.250	-0.219	-0.943	-0.035	0.147	0.034	-0.046	0.006	0.016	0.015	0.026	0.010	-0.034
-0.199	-0.338	-0.924	-0.246	-0.221	-0.944	-0.082	-0.190	0.034	-0.050	-0.015	0.013	0.015	0.049	0.006	-0.030
-0.137	-0.342	-0.912	-0.248	-0.222	-0.943	-0.056	0.115	-0.013	0.013	-0.017	0.024	0.047	0.053	0.018	-0.029
-0.168	-0.319	-0.912	-0.245	-0.225	-0.943	-0.111	-0.139	0.024	-0.020	0.009	0.024	0.016	0.030	0.018	-0.030
-0.168	-0.330	-0.928	-0.245	-0.226	-0.943	-0.072	-0.008	0.015	-0.021	-0.001	0.008	0.016	0.041	0.002	-0.031
-0.207	-0.319	-0.924	-0.246	-0.227	-0.942	-0.043	0.093	-0.009	-0.058	0.011	0.011	0.023	0.030	0.006	-0.030
-0.207	-0.330	-0.916	-0.249	-0.228	-0.941	-0.000	0.169	-0.001	-0.055	-0.000	0.018	0.023	0.041	0.014	-0.042
-0.118	-0.330	-0.881	-0.248	-0.228	-0.942	0.022	-0.081	-0.008	0.032	-0.000	0.054	0.066	0.041	0.050	-0.030
-0.241	-0.315	-0.924	-0.248	-0.227	-0.942	0.022	0.029	-0.008	-0.090	0.015	0.011	0.058	0.025	0.006	-0.038
-0.080	-0.326	-0.881	-0.241	-0.228	-0.943	0.021	-0.345	0.024	0.064	0.003	0.056	0.104	0.037	0.050	-0.035
-0.249	-0.334	-0.920	-0.244	-0.227	-0.943	0.022	0.124	-0.005	-0.103	-0.004	0.016	0.065	0.045	0.010	-0.043
-0.180	-0.307	-0.912	-0.240	-0.227	-0.944	0.059	-0.153	0.028	-0.037	0.022	0.025	0.004	0.018	0.018	-0.044
-0.141	-0.346	-0.877	-0.234	-0.228	-0.945	-0.008	-0.305	0.083	-0.005	-0.016	0.062	0.042	0.057	0.054	-0.065
-0.245	-0.307	-0.936	-0.239	-0.228	-0.944	0.006	0.291	0.009	-0.103	0.023	0.001	0.062	0.018	0.005	-0.057
-0.203	-0.323	-0.928	-0.235	-0.227	-0.945	0.044	-0.246	0.016	-0.066	0.007	0.010	0.019	0.034	0.003	-0.071
-0.203	-0.323	-0.928	-0.242	-0.227	-0.943	0.044	0.377	-0.014	-0.059	0.006	0.009	0.019	0.034	0.003	-0.063
-0.260	-0.315	-0.928	-0.235	-0.228	-0.945	-0.020	-0.334	0.044	-0.123	0.015	0.010	0.077	0.026	0.003	-0.065
-0.103	-0.323	-0.873	-0.244	-0.228	-0.943	-0.015	0.471	-0.041	0.044	0.007	0.063	0.081	0.034	0.059	-0.045
-0.257	-0.326	-0.940	-0.235	-0.229	-0.945	-0.040	-0.470	0.064	-0.119	0.005	-0.002	0.073	0.037	0.008	-0.049
-0.091	-0.330	-0.905	-0.240	-0.229	-0.943	0.021	0.297	-0.033	0.051	0.001	0.032	0.092	0.041	0.028	-0.028
-0.218	-0.315	-0.928	-0.237	-0.230	-0.944	-0.034	-0.148	0.045	-0.079	0.017	0.009	0.035	0.026	0.004	-0.042
-0.137	-0.334	-0.889	-0.239	-0.230	-0.943	0.033	0.131	0.003	0.004	-0.002	0.048	0.045	0.045	0.044	-0.026
-0.187	-0.311	-0.912	-0.237	-0.229	-0.944	0.065	-0.111	-0.006	-0.048	0.020	0.025	0.005	0.022	0.020	-0.031
-0.160	-0.326	-0.924	-0.236	-0.228	-0.945	0.078	-0.065	0.011	-0.023	0.003	0.013	0.022	0.038	0.008	-0.035
-0.126	-0.307	-0.912	-0.243	-0.227	-0.943	0.074	0.386	-0.014	0.019	0.021	0.024	0.057	0.019	0.020	-0.029
-0.241	-0.319	-0.932	-0.237	-0.226	-0.945	0.050	-0.277	0.025	-0.102	0.009	0.005	0.059	0.030	0.001	-0.028
-0.114	-0.292	-0.916	-0.237	-0.226	-0.945	0.040	0.022	0.008	0.025	0.036	0.021	0.068	0.003	0.017	-0.032
-0.180	-0.330	-0.912	-0.239	-0.225	-0.945	0.037	0.103	0.006	-0.038	-0.003	0.025	0.002	0.042	0.021	-0.031
-0.187	-0.311	-0.916	-0.241	-0.225	-0.944	0.037	0.094	0.038	-0.045	0.016	0.021	0.006	0.023	0.017	-0.014
-0.122	-0.330	-0.924	-0.239	-0.225	-0.945	0.046	-0.059	0.019	0.019	-0.004	0.013	0.059	0.043	0.009	-0.027
-0.137	-0.330	-0.905	-0.239	-0.223	-0.945	0.080	0.029	0.019	0.004	-0.005	0.033	0.043	0.043	0.029	-0.025
-0.195	-0.330	-0.936	-0.238	-0.222	-0.946	0.080	-0.068	0.034	-0.055	-0.006	0.002	0.015	0.043	0.002	-0.027
-0.172	-0.303	-0.916	-0.244	-0.221	-0.944	0.057	0.339	-0.027	-0.026	0.020	0.020	0.008	0.016	0.017	-0.035
-0.199	-0.330	-0.928	-0.238	-0.221	-0.946	0.053	-0.296	0.033	-0.059	-0.008	0.010	0.019	0.043	0.006	-0.031
-0.168	-0.319	-0.924	-0.239	-0.220	-0.946	0.078	0.056	-0.004	-0.027	0.003	0.014	0.012	0.032	0.010	-0.037
-0.114	-0.307	-0.916	-0.238	-0.220	-0.946	0.019	-0.005	0.009	0.026	0.014	0.022	0.065	0.021	0.018	-0.023
-0.241	-0.303	-0.952	-0.242	-0.219	-0.945	0.074	0.173	-0.012	-0.097	0.017	-0.014	0.062	0.017	0.018	-0.022
-0.091	-0.296	-0.920	-0.238	-0.218	-0.947	0.037	-0.187	0.023	0.048	0.024	0.019	0.088	0.009	0.014	-0.018
-0.191	-0.299	-0.924	-0.242	-0.218	-0.946	0.019	0.217	-0.014	-0.048	0.020	0.014	0.012	0.014	0.010	-0.027
-0.141	-0.292	-0.909	-0.240	-0.218	-0.946	0.030	-0.072	0.019	0.001	0.027	0.030	0.037	0.006	0.026	-0.024
-0.164	-0.319	-0.920	-0.239	-0.217	-0.947	0.060	-0.061	0.012	-0.024	-0.000	0.019	0.014	0.034	0.014	-0.048
-0.214	-0.323	-0.924	-0.240	-0.215	-0.947	0.102	0.059	-0.007	-0.073	-0.006	0.015	0.036	0.038	0.010	-0.037
-0.222	-0.303	-0.928	-0.238	-0.215	-0.947	0.062	-0.083	0.021	-0.082	0.013	0.012	0.044	0.019	0.006	-0.047
-0.126	-0.319	-0.912	-0.239	-0.214	-0.947	0.021	0.087	-0.011	0.015	-0.003	0.027	0.052	0.035	0.022	-0.050
-0.207	-0.326	-0.948	-0.238	-0.213	-0.947	0.070	-0.066	-0.006	-0.067	-0.012	-0.008	0.030	0.043	0.014	-0.039
-0.176	-0.311	-0.909	-0.238	-0.213	-0.948	0.033	0.016	0.018	-0.036	0.003	0.031	0.000	0.028	0.025	-0.018
-0.157	-0.292	-0.940	-0.236	-0.213	-0.948	0.037	-0.112	0.050	-0.019	0.022	0.000	0.019	0.009	0.007	-0.030
-0.095	-0.319	-0.889	-0.239	-0.213	-0.947	0.020	0.223	0.028	0.046	-0.005	0.051	0.081	0.037	0.044	-0.018
-0.199	-0.315	-0.948	-0.237	-0.212	-0.948	0.074	-0.128	0.032	-0.061	-0.002	-0.007	0.023	0.034	0.015	-0.023
-0.130	-0.307	-0.905	-0.240	-0.211	-0.948	0.084	0.210	0.002	0.012	0.004	0.035	0.046	0.028	0.028	-0.019
-0.207	-0.284	-0.928	-0.238	-0.210	-0.948	0.053	-0.100	0.013	-0.067	0.027	0.013	0.032	0.005	0.004	-0.035
-0.137	-0.311	-0.916	-0.242	-0.209	-0.948	0.055	0.189	-0.015	0.006	-0.001	0.024	0.036	0.033	0.017	-0.025
-0.199	-0.311	-0.936	-0.241	-0.209	-0.948	0.022	-0.004	0.026	-0.056	-0.001	0.004	0.026	0.033	0.002	-0.029
-0.145	-0.299	-0.936	-0.241	-0.208	-0.948	0.067	-0.024	-0.006	-0.003	0.010	0.004	0.028	0.022	0.000	-0.021
-0.160	-0.311	-0.920	-0.242	-0.207	-0.948	0.087	0.113	-0.002	-0.016	-0.003	0.020	0.012	0.034	0.017	-0.026
-0.157	-0.299	-0.909	-0.243	-0.206	-0.948	0.080	0.032	0.012	-0.012	0.007	0.032	0.016	0.022	0.029	-0.014
-0.172	-0.288	-0.928	-0.243	-0.205	-0.948	0.081	0.009	0.013	-0.027	0.018	0.012	0.002	0.011	0.009	-0.019
-0.133	-0.284	-0.916	-0.246	-0.204	-0.948	0.054	0.184	0.009	0.014	0.021	0.023	0.041	0.009	0.020	-0.027
-0.172	-0.288	-0.924	-0.244	-0.204	-0.948	0.018	-0.080	0.037	-0.026	0.017	0.016	0.003	0.013	0.011	-0.031
-0.218	-0.296	-0.944	-0.246	-0.203	-0.948	0.068	0.097	-0.018	-0.070	0.008	-0.004	0.042	0.022	0.010	-0.027
-0.187	-0.299	-0.932	-0.245	-0.202	-0.948	0.058	-0.039	0.008	-0.040	0.003	0.008	0.010	0.026	0.001	-0.033
-0.160	-0.307	-0.944	-0.245	-0.201	-0.948	0.068	0.009	0.032	-0.013	-0.005	-0.004	0.018	0.035	0.012	-0.023
-0.168	-0.303	-0.928	-0.243	-0.200	-0.949	0.078	-0.080	0.016	-0.023	-0.003	0.012	0.013	0.031	0.003	-0.017
-0.122	-0.288	-0.928	-0.247	-0.199	-0.948	0.081	0.218	0.002	0.027	0.012	0.012	0.060	0.016	0.002	-0.015
-0.176	-0.280	-0.916	-0.247	-0.198	-0.949	0.061	0.009	0.013	-0.027	0.018	0.024	0.007	0.009	0.013	-0.016
-0.172	-0.257	-0.916	-0.249	-0.197	-0.948	0.066	0.112	-0.019	-0.021	0.040	0.024	0.011	0.013	0.013	-0.009
-0.172	-0.261	-0.944	-0.250	-0.196	-0.948	0.062	0.100	-0.015	-0.020	0.035	-0.004	0.010	0.009	0.015	-0.020
-0.133	-0.280	-0.932	-0.248	-0.195	-0.949	0.053	-0.099	-0.000	0.017	0.015	0.009	0.048	0.011	0.002	-0.010
-0.187	-0.296	-0.936	-0.248	-0.194	-0.949	0.081	0.018	-0.005	-0.037	-0.002	0.006	0.006	0.027	0.005	-0.004
-0.126	-0.292	-0.932	-0.248	-0.193	-0.949	0.073	0.009	0.019	0.024	0.001	0.010	0.055	0.024	0.000	-0.013
-0.145	-0.272	-0.916	-0.252	-0.192	-0.948	0.059	0.226	-0.004	0.009	0.019	0.025	0.035	0.006	0.017	-0.009
-0.214	-0.272	-0.940	-0.249	-0.192	-0.949	0.040	-0.161	0.010	-0.064	0.019	0.002	0.035	0.007	0.005	-0.013
-0.122	-0.280	-0.944	-0.255	-0.191	-0.948	0.057	0.320	-0.026	0.034	0.010	-0.003	0.057	0.016	0.008	-0.026
-0.214	-0.261	-0.928	-0.254	-0.191	-0.948	-0.011	-0.011	0.003	-0.058	0.030	0.013	0.035	0.003	0.009	-0.032
-0.195	-0.296	-0.924	-0.253	-0.191	-0.948	0.021	-0.062	-0.016	-0.041	-0.005	0.017	0.016	0.033	0.014	-0.022
-0.183	-0.307	-0.928	-0.253	-0.191	-0.949	0.036	-0.002	0.004	-0.030	-0.017	0.013	0.005	0.046	0.010	-0.029
-0.168	-0.284	-0.956	-0.250	-0.191	-0.949	0.033	-0.119	0.022	-0.017	0.006	-0.013	0.010	0.024	0.017	-0.017
-0.145	-0.261	-0.920	-0.251	-0.190	-0.949	0.040	0.054	0.005	0.007	0.028	0.022	0.032	0.002	0.019	-0.015
-0.145	-0.276	-0.920	-0.254	-0.189	-0.949	0.076	0.157	-0.015	0.010	0.012	0.022	0.030	0.018	0.019	-0.010
-0.191	-0.276	-0.944	-0.253	-0.188	-0.949	0.069	-0.025	0.009	-0.037	0.011	-0.002	0.017	0.019	0.004	-0.013
-0.157	-0.276	-0.924	-0.254	-0.187	-0.949	0.041	0.094	0.007	-0.001	0.010	0.018	0.018	0.020	0.016	-0.018
-0.180	-0.272	-0.932	-0.256	-0.187	-0.948	0.020	0.077	0.004	-0.023	0.014	0.009	0.005	0.016	0.008	-0.018
-0.180	-0.280	-0.928	-0.255	-0.187	-0.949	0.052	-0.010	-0.004	-0.023	0.005	0.014	0.005	0.024	0.013	-0.015
-0.149	-0.280	-0.912	-0.258	-0.186	-0.948	0.049	0.131	-0.012	0.009	0.005	0.029	0.027	0.025	0.029	-0.027
-0.180	-0.276	-0.940	-0.260	-0.185	-0.948	0.057	0.161	-0.020	-0.018	0.008	0.000	0.003	0.022	0.002	-0.020
-0.230	-0.276	-0.932	-0.260	-0.184	-0.948	0.045	-0.003	-0.008	-0.069	0.007	0.009	0.054	0.022	0.009	-0.018
-0.145	-0.272	-0.920	-0.261	-0.184	-0.948	0.035	0.033	0.006	0.016	0.010	0.020	0.030	0.019	0.021	-0.024
-0.164	-0.272	-0.912	-0.259	-0.184	-0.948	0.009	-0.069	0.034	-0.005	0.011	0.029	0.010	0.019	0.029	-0.020
-0.191	-0.249	-0.928	-0.261	-0.184	-0.948	0.041	0.126	-0.007	-0.029	0.033	0.012	0.017	0.004	0.013	-0.018
-0.153	-0.253	-0.912	-0.266	-0.183	-0.946	0.025	0.285	-0.014	0.014	0.029	0.027	0.021	0.000	0.029	-0.019
-0.230	-0.265	-0.944	-0.262	-0.184	-0.947	0.014	-0.201	0.015	-0.067	0.017	-0.004	0.056	0.012	0.002	-0.018
-0.160	-0.272	-0.940	-0.265	-0.183	-0.947	0.044	0.130	-0.015	0.005	0.009	-0.000	0.014	0.020	0.002	-0.009
-0.172	-0.288	-0.936	-0.264	-0.182	-0.947	0.076	0.011	0.013	-0.007	-0.007	0.004	0.002	0.036	0.006	-0.014
-0.145	-0.269	-0.936	-0.263	-0.181	-0.948	0.046	-0.041	0.041	0.019	0.012	0.004	0.030	0.016	0.006	-0.000
-0.187	-0.265	-0.944	-0.262	-0.181	-0.948	0.063	-0.028	0.027	-0.024	0.015	-0.003	0.013	0.013	0.002	-0.014
-0.153	-0.269	-0.916	-0.267	-0.180	-0.947	0.053	0.284	0.012	0.015	0.010	0.023	0.022	0.017	0.025	-0.024
-0.230	-0.280	-0.928	-0.265	-0.180	-0.947	0.016	-0.136	0.020	-0.064	-0.002	0.012	0.055	0.029	0.013	-0.042
-0.230	-0.280	-0.928	-0.271	-0.178	-0.946	0.104	0.353	-0.034	-0.057	-0.003	0.010	0.055	0.029	0.013	-0.040
-0.249	-0.272	-0.928	-0.268	-0.178	-0.947	0.043	-0.156	0.025	-0.080	0.004	0.011	0.075	0.022	0.013	-0.050
-0.168	-0.265	-0.897	-0.272	-0.177	-0.946	0.038	0.210	-0.037	0.005	0.011	0.042	0.006	0.014	0.045	-0.039
-0.214	-0.303	-0.932	-0.270	-0.177	-0.947	0.040	-0.122	-0.006	-0.044	-0.028	0.007	0.040	0.053	0.010	-0.039
-0.176	-0.288	-0.912	-0.272	-0.176	-0.946	0.047	0.159	0.007	-0.003	-0.013	0.026	0.002	0.038	0.029	-0.017
-0.226	-0.272	-0.936	-0.267	-0.176	-0.948	0.057	-0.277	0.042	-0.058	0.002	0.004	0.051	0.023	0.006	-0.021
-0.130	-0.245	-0.920	-0.270	-0.174	-0.947	0.102	0.189	-0.002	0.041	0.027	0.019	0.045	0.003	0.022	-0.019
-0.199	-0.253	-0.932	-0.270	-0.172	-0.947	0.129	-0.002	-0.012	-0.028	0.017	0.008	0.024	0.005	0.010	-0.021
-0.203	-0.241	-0.940	-0.271	-0.170	-0.948	0.094	0.046	-0.006	-0.032	0.027	-0.000	0.028	0.006	0.002	-0.014
-0.191	-0.241	-0.920	-0.269	-0.169	-0.948	0.097	-0.049	0.009	-0.021	0.025	0.020	0.017	0.006	0.022	-0.024
-0.176	-0.257	-0.905	-0.269	-0.166	-0.949	0.132	0.008	-0.004	-0.006	0.007	0.036	0.002	0.010	0.038	-0.022
-0.180	-0.249	-0.916	-0.269	-0.164	-0.949	0.172	0.017	0.021	-0.010	0.012	0.025	0.006	0.002	0.027	-0.015
-0.183	-0.245	-0.920	-0.270	-0.161	-0.949	0.147	0.028	0.045	-0.013	0.014	0.021	0.009	0.002	0.023	-0.013
-0.168	-0.226	-0.944	-0.270	-0.159	-0.950	0.124	0.029	0.024	0.002	0.031	-0.002	0.006	0.021	0.000	-0.006
-0.187	-0.230	-0.952	-0.268	-0.157	-0.951	0.162	-0.093	0.026	-0.019	0.024	-0.009	0.013	0.017	0.007	-0.008
-0.149	-0.234	-0.944	-0.268	-0.154	-0.951	0.164	0.038	0.007	0.020	0.018	-0.001	0.026	0.012	0.001	-0.004
-0.191	-0.230	-0.928	-0.267	-0.152	-0.952	0.092	-0.044	0.008	-0.024	0.020	0.016	0.016	0.016	0.017	-0.006
-0.164	-0.241	-0.924	-0.269	-0.151	-0.951	0.100	0.100	0.001	0.005	0.007	0.019	0.010	0.004	0.021	-0.006
-0.168	-0.234	-0.932	-0.266	-0.150	-0.952	0.082	-0.097	0.026	-0.001	0.013	0.012	0.007	0.012	0.014	-0.009
-0.180	-0.230	-0.940	-0.266	-0.148	-0.953	0.086	-0.003	0.012	-0.013	0.016	0.005	0.006	0.015	0.006	-0.005
-0.157	-0.218	-0.916	-0.268	-0.147	-0.952	0.094	0.123	-0.015	0.012	0.026	0.028	0.017	0.027	0.030	-0.006
-0.164	-0.238	-0.924	-0.265	-0.145	-0.953	0.095	-0.139	0.023	0.002	0.005	0.021	0.009	0.007	0.022	-0.008
-0.168	-0.226	-0.920	-0.269	-0.143	-0.952	0.118	0.214	-0.012	0.002	0.015	0.024	0.005	0.018	0.026	-0.003
-0.176	-0.230	-0.909	-0.269	-0.142	-0.953	0.084	0.004	-0.015	-0.006	0.009	0.036	0.004	0.014	0.038	-0.004
-0.145	-0.234	-0.909	-0.271	-0.140	-0.952	0.094	0.143	-0.012	0.027	0.004	0.036	0.027	0.010	0.039	-0.009
-0.160	-0.238	-0.901	-0.273	-0.139	-0.952	0.061	0.104	0.003	0.013	-0.001	0.043	0.011	0.006	0.047	-0.014
-0.195	-0.199	-0.901	-0.277	-0.138	-0.951	0.079	0.221	-0.019	-0.017	0.036	0.042	0.023	0.044	0.046	-0.016
-0.195	-0.214	-0.893	-0.279	-0.137	-0.951	0.095	0.096	0.024	-0.016	0.020	0.050	0.023	0.029	0.055	-0.020
-0.195	-0.214	-0.893	-0.281	-0.135	-0.950	0.128	0.127	0.012	-0.013	0.017	0.050	0.024	0.029	0.055	-0.024
-0.172	-0.241	-0.881	-0.286	-0.132	-0.949	0.127	0.263	-0.007	0.014	-0.012	0.060	0.001	0.002	0.066	-0.018
-0.191	-0.218	-0.893	-0.286	-0.130	-0.949	0.107	0.012	-0.041	-0.005	0.009	0.049	0.020	0.025	0.055	-0.014
-0.172	-0.222	-0.889	-0.290	-0.128	-0.949	0.108	0.213	-0.058	0.018	0.003	0.052	0.001	0.021	0.059	-0.016
-0.187	-0.218	-0.881	-0.292	-0.126	-0.948	0.112	0.153	-0.044	0.006	0.005	0.059	0.017	0.025	0.067	-0.011
-0.218	-0.199	-0.905	-0.292	-0.124	-0.948	0.104	0.002	-0.047	-0.025	0.022	0.036	0.047	0.044	0.043	-0.017
-0.172	-0.207	-0.905	-0.298	-0.122	-0.947	0.100	0.325	-0.075	0.027	0.013	0.034	0.002	0.036	0.043	-0.016
-0.237	-0.203	-0.901	-0.298	-0.121	-0.947	0.071	-0.030	-0.059	-0.039	0.015	0.038	0.068	0.040	0.047	-0.030
-0.183	-0.218	-0.893	-0.304	-0.119	-0.945	0.071	0.356	-0.088	0.022	-0.002	0.044	0.014	0.025	0.055	-0.022
-0.287	-0.211	-0.924	-0.301	-0.118	-0.946	0.058	-0.189	-0.041	-0.086	0.005	0.014	0.118	0.032	0.024	-0.030
-0.187	-0.211	-0.897	-0.304	-0.116	-0.945	0.090	0.196	-0.054	0.018	0.003	0.041	0.018	0.032	0.052	-0.034
-0.230	-0.199	-0.909	-0.310	-0.114	-0.944	0.144	0.300	-0.051	-0.019	0.012	0.027	0.060	0.044	0.040	-0.037
-0.276	-0.191	-0.916	-0.306	-0.111	-0.945	0.166	-0.193	-0.020	-0.069	0.016	0.021	0.106	0.051	0.032	-0.025
-0.207	-0.184	-0.912	-0.309	-0.108	-0.945	0.160	0.149	-0.060	0.003	0.021	0.024	0.038	0.059	0.036	-0.023
-0.230	-0.172	-0.912	-0.308	-0.105	-0.946	0.141	-0.056	-0.046	-0.021	0.030	0.025	0.061	0.071	0.036	-0.020
-0.183	-0.156	-0.905	-0.310	-0.102	-0.945	0.145	0.104	-0.079	0.027	0.042	0.033	0.015	0.086	0.044	-0.010
-0.222	-0.180	-0.932	-0.313	-0.099	-0.945	0.128	0.171	-0.084	-0.008	0.016	0.004	0.054	0.063	0.016	-0.015
-0.230	-0.187	-0.920	-0.311	-0.098	-0.945	0.082	-0.081	-0.035	-0.018	0.007	0.017	0.062	0.055	0.028	-0.016
-0.241	-0.184	-0.920	-0.312	-0.096	-0.945	0.091	0.051	-0.054	-0.028	0.009	0.017	0.074	0.059	0.028	-0.010
-0.241	-0.164	-0.912	-0.313	-0.094	-0.945	0.076	0.070	-0.090	-0.027	0.027	0.024	0.074	0.078	0.036	-0.011
-0.157	-0.164	-0.901	-0.317	-0.092	-0.944	0.054	0.191	-0.137	0.061	0.025	0.035	0.010	0.078	0.048	0.002
-0.237	-0.180	-0.932	-0.322	-0.091	-0.942	0.038	0.254	-0.139	-0.015	0.008	0.002	0.071	0.062	0.017	0.007
-0.191	-0.176	-0.964	-0.327	-0.089	-0.941	0.050	0.283	-0.147	0.037	0.010	-0.031	0.024	0.066	0.015	0.016
-0.249	-0.176	-0.964	-0.330	-0.089	-0.940	0.009	0.156	-0.103	-0.018	0.010	-0.032	0.083	0.066	0.015	-0.004
-0.230	-0.180	-0.948	-0.333	-0.089	-0.939	0.000	0.202	-0.094	0.005	0.006	-0.017	0.063	0.062	0.001	0.001
-0.314	-0.191	-0.968	-0.340	-0.089	-0.936	-0.057	0.332	-0.114	-0.074	-0.005	-0.039	0.149	0.050	0.019	0.002
-0.241	-0.156	-0.956	-0.344	-0.089	-0.935	-0.028	0.211	-0.114	0.003	0.029	-0.029	0.076	0.085	0.007	0.014
-0.237	-0.222	-1.035	-0.347	-0.089	-0.934	-0.037	0.187	-0.153	0.011	-0.036	-0.109	0.072	0.019	0.086	0.020
-0.237	-0.222	-1.035	-0.355	-0.090	-0.931	-0.102	0.420	-0.247	0.018	-0.036	-0.112	0.072	0.019	0.085	0.026
-0.272	-0.253	-1.054	-0.366	-0.091	-0.926	-0.170	0.574	-0.302	-0.005	-0.065	-0.136	0.107	0.012	0.105	0.000
-0.341	-0.234	-1.023	-0.377	-0.091	-0.922	-0.103	0.602	-0.270	-0.063	-0.046	-0.109	0.177	0.007	0.074	-0.033
-0.426	-0.191	-0.944	-0.385	-0.089	-0.919	0.041	0.391	-0.238	-0.140	-0.006	-0.033	0.261	0.050	0.005	-0.052
-0.395	-0.156	-0.838	-0.387	-0.086	-0.918	0.104	0.107	-0.189	-0.107	0.026	0.072	0.230	0.084	0.112	-0.046
-0.283	-0.141	-0.778	-0.389	-0.084	-0.917	0.086	0.091	-0.137	0.006	0.039	0.131	0.119	0.100	0.171	-0.027
-0.195	-0.149	-0.842	-0.395	-0.081	-0.915	0.079	0.353	-0.102	0.101	0.029	0.066	0.031	0.092	0.108	0.009
-0.245	-0.141	-0.960	-0.400	-0.079	-0.913	0.111	0.311	-0.082	0.056	0.035	-0.055	0.081	0.099	0.010	0.045
-0.280	-0.137	-1.031	-0.403	-0.077	-0.912	0.097	0.178	-0.078	0.025	0.036	-0.127	0.116	0.103	0.081	0.071
-0.287	-0.156	-1.035	-0.401	-0.075	-0.913	0.068	-0.094	-0.073	0.015	0.015	-0.130	0.124	0.083	0.085	0.099
-0.237	-0.153	-1.015	-0.398	-0.073	-0.914	0.110	-0.160	-0.084	0.062	0.017	-0.108	0.074	0.087	0.066	0.154
-0.122	-0.149	-1.066	-0.391	-0.069	-0.918	0.222	-0.342	-0.031	0.170	0.016	-0.156	0.041	0.091	0.117	0.219
0.005	-0.098	-1.153	-0.385	-0.064	-0.921	0.231	-0.260	-0.045	0.291	0.062	-0.240	0.168	0.141	0.203	0.286
0.032	-0.114	-1.212	-0.381	-0.060	-0.923	0.190	-0.173	-0.082	0.313	0.043	-0.297	0.194	0.126	0.263	0.343
0.040	-0.141	-1.228	-0.375	-0.058	-0.925	0.063	-0.245	-0.122	0.315	0.014	-0.310	0.202	0.098	0.278	0.376
0.017	-0.118	-1.259	-0.370	-0.058	-0.927	-0.049	-0.190	-0.174	0.287	0.036	-0.340	0.179	0.122	0.310	0.392
0.005	-0.083	-1.295	-0.360	-0.058	-0.931	-0.050	-0.484	-0.206	0.266	0.071	-0.371	0.168	0.156	0.345	0.383
0.078	-0.048	-1.307	-0.349	-0.057	-0.936	-0.073	-0.543	-0.206	0.328	0.105	-0.379	0.241	0.191	0.357	0.366
-0.003	-0.052	-1.299	-0.343	-0.057	-0.938	-0.048	-0.265	-0.155	0.241	0.101	-0.369	0.160	0.187	0.349	0.342
0.001	-0.110	-1.200	-0.334	-0.058	-0.941	-0.052	-0.375	-0.084	0.237	0.044	-0.267	0.164	0.129	0.251	0.308
-0.026	-0.149	-1.169	-0.325	-0.061	-0.944	-0.162	-0.458	-0.031	0.200	0.008	-0.232	0.136	0.090	0.219	0.251
-0.060	-0.118	-1.098	-0.315	-0.065	-0.947	-0.246	-0.494	-0.018	0.155	0.044	-0.158	0.102	0.121	0.148	0.210
-0.095	-0.114	-1.074	-0.302	-0.072	-0.951	-0.334	-0.635	0.008	0.108	0.054	-0.131	0.067	0.125	0.124	0.177
-0.072	-0.129	-1.042	-0.292	-0.078	-0.953	-0.322	-0.506	0.011	0.121	0.045	-0.097	0.089	0.109	0.093	0.165
-0.049	-0.129	-0.987	-0.283	-0.085	-0.955	-0.342	-0.397	0.012	0.136	0.052	-0.040	0.113	0.109	0.038	0.153
0.043	-0.149	-0.952	-0.275	-0.092	-0.957	-0.351	-0.368	0.064	0.220	0.040	-0.002	0.205	0.089	0.002	0.138
-0.033	-0.168	-0.964	-0.275	-0.097	-0.957	-0.209	0.002	0.007	0.142	0.025	-0.015	0.128	0.070	0.014	0.124
-0.103	-0.234	-0.956	-0.275	-0.102	-0.956	-0.253	0.020	0.002	0.073	-0.036	-0.007	0.058	0.004	0.006	0.085
-0.103	-0.234	-0.956	-0.278	-0.107	-0.955	-0.251	0.183	-0.024	0.076	-0.031	-0.009	0.059	0.004	0.006	0.034
-0.253	-0.269	-0.987	-0.275	-0.112	-0.955	-0.245	-0.109	0.068	-0.076	-0.060	-0.040	0.092	0.031	0.038	-0.010
-0.249	-0.168	-0.995	-0.274	-0.115	-0.955	-0.130	-0.049	0.070	-0.074	0.043	-0.048	0.088	0.070	0.045	-0.026
-0.245	-0.164	-0.905	-0.268	-0.119	-0.956	-0.136	-0.309	0.106	-0.076	0.051	0.044	0.084	0.074	0.045	-0.029
-0.130	-0.145	-0.830	-0.264	-0.121	-0.957	-0.073	-0.189	0.068	0.035	0.072	0.120	0.031	0.093	0.120	-0.016
-0.053	-0.230	-0.818	-0.262	-0.122	-0.957	-0.017	-0.061	0.038	0.111	-0.012	0.132	0.108	0.008	0.132	0.008
-0.133	-0.257	-0.901	-0.256	-0.125	-0.959	-0.129	-0.299	0.098	0.024	-0.036	0.051	0.027	0.019	0.049	0.020
-0.068	-0.261	-0.905	-0.261	-0.131	-0.957	-0.279	0.286	0.059	0.094	-0.034	0.045	0.092	0.023	0.045	0.018
-0.187	-0.307	-0.944	-0.261	-0.137	-0.956	-0.290	0.033	0.088	-0.025	-0.074	0.004	0.027	0.069	0.006	-0.011
-0.195	-0.265	-0.972	-0.264	-0.145	-0.954	-0.348	0.177	0.055	-0.030	-0.024	-0.025	0.035	0.027	0.022	-0.029
-0.253	-0.272	-0.936	-0.261	-0.151	-0.953	-0.287	-0.108	0.101	-0.090	-0.025	0.010	0.093	0.034	0.014	-0.063
-0.241	-0.265	-0.889	-0.265	-0.156	-0.951	-0.195	0.231	0.119	-0.074	-0.013	0.056	0.081	0.027	0.061	-0.062
-0.241	-0.269	-0.881	-0.259	-0.160	-0.952	-0.155	-0.288	0.155	-0.080	-0.013	0.065	0.081	0.031	0.069	-0.069
-0.172	-0.272	-0.905	-0.260	-0.164	-0.952	-0.131	0.044	0.150	-0.011	-0.013	0.040	0.012	0.034	0.045	-0.055
-0.191	-0.257	-0.881	-0.255	-0.166	-0.953	-0.064	-0.189	0.181	-0.035	0.005	0.065	0.031	0.019	0.069	-0.047
-0.153	-0.249	-0.881	-0.257	-0.168	-0.952	-0.073	0.134	0.136	0.006	0.015	0.064	0.007	0.011	0.069	-0.020
-0.203	-0.230	-0.944	-0.253	-0.169	-0.953	-0.021	-0.204	0.095	-0.049	0.035	0.002	0.043	0.008	0.006	-0.028
-0.095	-0.253	-0.905	-0.254	-0.170	-0.952	-0.011	0.084	0.070	0.060	0.013	0.041	0.064	0.015	0.045	-0.023
-0.214	-0.253	-0.912	-0.255	-0.172	-0.951	-0.060	0.096	0.048	-0.058	0.015	0.033	0.056	0.015	0.038	-0.033
-0.183	-0.261	-0.940	-0.253	-0.172	-0.952	-0.012	-0.125	0.002	-0.030	0.007	0.006	0.025	0.023	0.010	-0.037
-0.218	-0.230	-0.924	-0.252	-0.174	-0.952	-0.086	-0.016	0.002	-0.065	0.040	0.021	0.060	0.008	0.026	-0.049
-0.226	-0.276	-0.936	-0.253	-0.175	-0.951	-0.045	0.031	-0.013	-0.072	-0.005	0.009	0.068	0.039	0.014	-0.043
-0.172	-0.230	-0.940	-0.254	-0.175	-0.951	-0.006	0.040	-0.080	-0.017	0.041	0.005	0.015	0.008	0.010	-0.041
-0.191	-0.238	-0.956	-0.251	-0.175	-0.952	0.005	-0.162	-0.078	-0.039	0.033	-0.010	0.034	0.000	0.006	-0.016
-0.180	-0.238	-0.964	-0.250	-0.175	-0.952	-0.020	-0.060	-0.111	-0.029	0.033	-0.017	0.023	0.000	0.014	-0.006
-0.080	-0.272	-0.956	-0.242	-0.172	-0.955	0.146	-0.374	-0.074	0.064	-0.004	-0.007	0.077	0.034	0.006	-0.003
-0.176	-0.276	-0.968	-0.245	-0.170	-0.955	0.120	0.128	-0.096	-0.030	-0.011	-0.019	0.020	0.038	0.018	0.003
-0.164	-0.296	-0.991	-0.245	-0.168	-0.955	0.107	-0.001	0.015	-0.018	-0.032	-0.042	0.008	0.058	0.042	0.004
-0.164	-0.296	-0.991	-0.244	-0.166	-0.955	0.124	-0.001	-0.001	-0.019	-0.034	-0.042	0.009	0.057	0.042	-0.021
-0.176	-0.265	-0.983	-0.245	-0.163	-0.956	0.163	0.030	0.027	-0.030	-0.005	-0.034	0.020	0.026	0.034	-0.023
-0.237	-0.241	-1.019	-0.243	-0.162	-0.956	0.105	-0.045	0.035	-0.092	0.016	-0.068	0.082	0.003	0.070	-0.049
-0.195	-0.269	-0.983	-0.249	-0.162	-0.955	-0.005	0.304	-0.006	-0.044	-0.011	-0.035	0.039	0.030	0.035	-0.056
-0.299	-0.269	-0.979	-0.241	-0.162	-0.957	0.008	-0.433	0.036	-0.157	-0.010	-0.029	0.144	0.030	0.031	-0.064
-0.195	-0.280	-0.991	-0.240	-0.163	-0.957	-0.022	-0.013	0.046	-0.053	-0.021	-0.040	0.039	0.041	0.043	-0.053
-0.210	-0.253	-0.979	-0.234	-0.164	-0.958	0.010	-0.312	0.037	-0.075	0.006	-0.027	0.055	0.014	0.032	-0.037
-0.133	-0.292	-0.948	-0.227	-0.165	-0.960	-0.056	-0.360	0.071	-0.005	-0.031	0.006	0.022	0.053	0.001	-0.008
-0.064	-0.261	-0.932	-0.226	-0.168	-0.959	-0.118	0.002	0.055	0.063	0.003	0.021	0.091	0.021	0.015	0.009
-0.110	-0.280	-0.956	-0.219	-0.171	-0.961	-0.096	-0.349	0.068	0.010	-0.014	-0.001	0.045	0.041	0.009	0.036
-0.060	-0.272	-0.944	-0.218	-0.174	-0.960	-0.157	-0.016	0.063	0.059	-0.002	0.010	0.095	0.033	0.003	0.030
-0.030	-0.265	-0.940	-0.217	-0.178	-0.960	-0.143	0.014	0.035	0.089	0.009	0.014	0.126	0.025	0.006	0.023
-0.160	-0.280	-0.956	-0.214	-0.180	-0.960	-0.096	-0.157	0.003	-0.045	-0.005	-0.002	0.004	0.040	0.009	0.012
-0.091	-0.284	-0.932	-0.215	-0.181	-0.960	-0.059	0.053	-0.025	0.025	-0.007	0.021	0.065	0.044	0.014	0.002
-0.145	-0.280	-0.912	-0.211	-0.182	-0.960	-0.043	-0.220	0.018	-0.033	-0.002	0.041	0.011	0.040	0.034	-0.024
-0.114	-0.323	-0.956	-0.213	-0.184	-0.960	-0.038	0.120	0.015	-0.001	-0.044	-0.003	0.042	0.082	0.010	-0.013
-0.164	-0.315	-0.940	-0.211	-0.185	-0.960	-0.042	-0.094	-0.009	-0.053	-0.035	0.013	0.008	0.074	0.006	-0.034
-0.083	-0.303	-0.928	-0.211	-0.186	-0.960	-0.026	0.019	-0.004	0.028	-0.023	0.025	0.074	0.063	0.018	-0.024
-0.203	-0.303	-0.928	-0.211	-0.186	-0.960	0.021	0.053	0.036	-0.090	-0.023	0.025	0.046	0.062	0.018	-0.024
-0.083	-0.288	-0.916	-0.206	-0.187	-0.960	-0.051	-0.243	0.048	0.024	-0.006	0.037	0.074	0.047	0.030	-0.021
-0.110	-0.288	-0.944	-0.210	-0.188	-0.960	-0.022	0.181	-0.014	-0.000	-0.005	0.009	0.047	0.046	0.002	-0.024
-0.153	-0.323	-0.968	-0.208	-0.188	-0.960	0.001	-0.063	-0.009	-0.044	-0.040	-0.014	0.005	0.081	0.022	-0.002
-0.110	-0.284	-0.956	-0.207	-0.189	-0.960	-0.020	-0.034	-0.016	-0.002	-0.000	-0.003	0.048	0.042	0.010	-0.018
-0.076	-0.315	-0.920	-0.210	-0.190	-0.959	-0.048	0.144	-0.024	0.035	-0.030	0.032	0.083	0.073	0.026	-0.012
-0.180	-0.319	-0.940	-0.208	-0.191	-0.959	-0.025	-0.112	-0.005	-0.071	-0.033	0.012	0.021	0.076	0.006	-0.027
-0.068	-0.307	-0.936	-0.200	-0.192	-0.961	-0.043	-0.364	0.057	0.033	-0.020	0.017	0.090	0.065	0.010	-0.045
-0.218	-0.276	-0.932	-0.206	-0.193	-0.959	-0.012	0.300	0.007	-0.111	0.011	0.019	0.060	0.033	0.014	-0.046
-0.207	-0.323	-0.956	-0.200	-0.193	-0.961	0.046	-0.303	0.047	-0.105	-0.035	-0.003	0.048	0.079	0.010	-0.031
-0.072	-0.303	-0.924	-0.202	-0.191	-0.961	0.087	0.122	0.012	0.032	-0.017	0.028	0.086	0.060	0.021	-0.036
-0.095	-0.280	-0.940	-0.200	-0.191	-0.961	0.022	-0.076	0.060	0.007	0.006	0.012	0.063	0.036	0.006	-0.019
-0.091	-0.303	-0.909	-0.205	-0.191	-0.960	0.047	0.268	0.008	0.016	-0.018	0.042	0.067	0.059	0.037	0.007
-0.126	-0.303	-0.928	-0.203	-0.190	-0.961	0.077	-0.053	0.031	-0.019	-0.019	0.023	0.033	0.058	0.018	-0.008
-0.072	-0.311	-0.952	-0.210	-0.189	-0.959	0.087	0.361	0.037	0.041	-0.027	-0.002	0.087	0.065	0.006	-0.013
-0.168	-0.280	-0.936	-0.207	-0.189	-0.960	0.033	-0.092	0.056	-0.057	0.003	0.014	0.009	0.034	0.010	-0.016
-0.126	-0.288	-0.928	-0.207	-0.188	-0.960	0.079	0.021	0.041	-0.014	-0.005	0.022	0.033	0.041	0.018	-0.015
-0.122	-0.303	-0.928	-0.211	-0.186	-0.960	0.108	0.208	0.036	-0.007	-0.022	0.021	0.037	0.055	0.018	-0.017
-0.137	-0.296	-0.948	-0.211	-0.185	-0.960	0.102	-0.004	0.058	-0.023	-0.016	0.002	0.022	0.047	0.001	-0.017
-0.083	-0.284	-0.936	-0.212	-0.183	-0.960	0.094	0.084	0.044	0.032	-0.006	0.013	0.076	0.034	0.011	-0.005
-0.176	-0.280	-0.956	-0.208	-0.182	-0.961	0.121	-0.156	0.083	-0.063	-0.004	-0.005	0.016	0.029	0.008	-0.009
-0.060	-0.284	-0.920	-0.209	-0.180	-0.961	0.118	0.078	0.071	0.053	-0.009	0.030	0.100	0.032	0.027	-0.002
-0.137	-0.284	-0.924	-0.209	-0.178	-0.962	0.124	0.000	0.093	-0.024	-0.011	0.027	0.024	0.032	0.023	-0.010
-0.095	-0.284	-0.948	-0.208	-0.175	-0.962	0.180	0.010	0.036	0.018	-0.014	0.004	0.066	0.031	0.001	0.004
-0.122	-0.272	-0.920	-0.209	-0.173	-0.963	0.153	0.041	0.039	-0.009	-0.005	0.031	0.039	0.019	0.026	-0.006
-0.087	-0.288	-0.932	-0.209	-0.171	-0.963	0.112	0.040	0.067	0.026	-0.022	0.020	0.074	0.034	0.013	-0.008
-0.130	-0.288	-0.952	-0.212	-0.170	-0.962	0.104	0.184	0.056	-0.013	-0.023	-0.000	0.032	0.034	0.008	-0.006
-0.164	-0.276	-0.944	-0.218	-0.169	-0.961	0.103	0.315	0.039	-0.042	-0.013	0.007	0.003	0.022	0.000	-0.015
-0.072	-0.272	-0.897	-0.216	-0.167	-0.962	0.091	-0.072	0.046	0.048	-0.011	0.055	0.088	0.017	0.046	-0.019
-0.191	-0.299	-0.940	-0.223	-0.165	-0.961	0.116	0.351	-0.008	-0.064	-0.040	0.010	0.032	0.043	0.003	-0.024
-0.126	-0.280	-0.932	-0.222	-0.164	-0.961	0.082	-0.002	0.039	0.001	-0.021	0.019	0.032	0.023	0.012	-0.011
-0.160	-0.245	-0.924	-0.226	-0.164	-0.960	0.039	0.213	0.005	-0.030	0.013	0.026	0.004	0.013	0.021	-0.023
-0.091	-0.272	-0.924	-0.223	-0.164	-0.961	0.041	-0.156	0.041	0.035	-0.014	0.027	0.064	0.013	0.023	-0.007
-0.164	-0.257	-0.936	-0.229	-0.163	-0.960	0.041	0.365	-0.008	-0.031	0.001	0.014	0.010	0.003	0.012	-0.000
-0.103	-0.241	-0.932	-0.226	-0.163	-0.960	0.017	-0.136	0.022	0.028	0.016	0.019	0.050	0.019	0.016	0.012
-0.103	-0.245	-0.932	-0.231	-0.163	-0.959	0.010	0.274	-0.015	0.033	0.012	0.017	0.048	0.016	0.017	0.017
-0.103	-0.245	-0.932	-0.231	-0.164	-0.959	-0.011	0.010	0.023	0.032	0.013	0.017	0.047	0.016	0.018	0.017
-0.083	-0.265	-0.940	-0.235	-0.164	-0.958	0.025	0.225	0.005	0.056	-0.006	0.009	0.066	0.002	0.010	0.020
-0.168	-0.276	-0.932	-0.235	-0.164	-0.958	0.009	0.033	0.033	-0.029	-0.018	0.016	0.018	0.013	0.018	0.003
-0.091	-0.272	-0.909	-0.240	-0.163	-0.957	0.055	0.253	-0.013	0.052	-0.015	0.039	0.059	0.008	0.041	-0.004
-0.207	-0.245	-0.948	-0.238	-0.163	-0.958	0.040	-0.104	0.004	-0.065	0.012	0.000	0.056	0.020	0.001	-0.020
-0.149	-0.269	-0.924	-0.241	-0.162	-0.957	0.030	0.202	-0.014	-0.004	-0.012	0.023	0.003	0.003	0.024	-0.016
-0.180	-0.241	-0.948	-0.240	-0.162	-0.957	0.017	-0.051	0.019	-0.036	0.015	-0.000	0.028	0.026	0.001	-0.023
-0.149	-0.261	-0.932	-0.241	-0.163	-0.957	0.012	0.038	0.011	-0.005	-0.004	0.016	0.004	0.008	0.013	-0.018
-0.137	-0.280	-0.928	-0.243	-0.162	-0.956	0.038	0.166	0.031	0.009	-0.024	0.019	0.016	0.010	0.015	-0.002
-0.180	-0.284	-0.948	-0.238	-0.163	-0.958	0.025	-0.256	0.070	-0.039	-0.028	0.001	0.027	0.012	0.006	-0.006
-0.072	-0.265	-0.936	-0.245	-0.162	-0.956	0.028	0.373	0.004	0.075	-0.009	0.011	0.081	0.008	0.005	-0.001
-0.195	-0.265	-0.932	-0.243	-0.163	-0.956	0.015	-0.086	0.024	-0.050	-0.009	0.016	0.041	0.009	0.008	0.003
-0.126	-0.230	-0.952	-0.241	-0.163	-0.957	-0.031	-0.092	0.015	0.016	0.027	-0.003	0.029	0.045	0.012	0.008
-0.118	-0.245	-0.932	-0.245	-0.164	-0.955	-0.024	0.254	-0.046	0.029	0.012	0.016	0.038	0.031	0.007	-0.006
-0.157	-0.241	-0.936	-0.247	-0.165	-0.955	-0.044	0.085	-0.026	-0.009	0.016	0.012	0.001	0.036	0.003	-0.003
-0.145	-0.265	-0.936	-0.246	-0.166	-0.955	-0.051	-0.023	-0.018	0.002	-0.006	0.012	0.013	0.013	0.003	-0.001
-0.183	-0.249	-0.948	-0.244	-0.167	-0.955	-0.019	-0.091	-0.012	-0.039	0.010	0.001	0.025	0.030	0.010	-0.017
-0.107	-0.261	-0.909	-0.249	-0.168	-0.954	-0.059	0.258	-0.019	0.042	-0.000	0.040	0.052	0.018	0.029	-0.001
-0.210	-0.276	-0.944	-0.246	-0.169	-0.954	-0.049	-0.137	0.034	-0.065	-0.014	0.005	0.051	0.003	0.007	-0.013
-0.060	-0.265	-0.920	-0.245	-0.170	-0.954	-0.033	-0.007	0.012	0.085	-0.002	0.029	0.098	0.015	0.017	0.001
-0.214	-0.245	-0.936	-0.252	-0.172	-0.952	-0.080	0.330	-0.024	-0.063	0.019	0.011	0.056	0.036	0.000	-0.007
-0.107	-0.265	-0.936	-0.248	-0.174	-0.953	-0.078	-0.158	-0.016	0.041	0.001	0.012	0.052	0.017	0.000	-0.005
-0.160	-0.265	-0.940	-0.249	-0.175	-0.953	-0.038	0.037	-0.024	-0.013	0.002	0.007	0.002	0.018	0.003	-0.014
-0.203	-0.280	-0.948	-0.249	-0.176	-0.952	-0.065	0.021	-0.004	-0.055	-0.012	-0.001	0.043	0.004	0.011	-0.010
-0.114	-0.276	-0.909	-0.252	-0.177	-0.951	-0.046	0.155	0.014	0.036	-0.007	0.038	0.046	0.008	0.028	-0.020
-0.187	-0.288	-0.928	-0.253	-0.178	-0.951	0.012	0.078	0.002	-0.036	-0.018	0.018	0.027	0.003	0.008	-0.020
-0.168	-0.284	-0.936	-0.253	-0.178	-0.951	-0.001	0.016	0.012	-0.017	-0.014	0.010	0.007	0.001	0.000	-0.012
-0.157	-0.269	-0.924	-0.253	-0.179	-0.951	-0.018	0.013	0.014	-0.005	0.002	0.021	0.004	0.017	0.011	-0.020
-0.157	-0.269	-0.924	-0.253	-0.179	-0.951	0.012	-0.003	-0.018	-0.006	0.002	0.021	0.004	0.017	0.011	-0.007
-0.164	-0.261	-0.940	-0.251	-0.178	-0.951	0.041	-0.073	0.034	-0.015	0.010	0.006	0.004	0.026	0.005	-0.014
-0.122	-0.269	-0.924	-0.257	-0.178	-0.950	0.060	0.356	0.019	0.033	0.001	0.020	0.038	0.018	0.011	-0.014
-0.210	-0.269	-0.936	-0.255	-0.176	-0.951	0.086	-0.082	0.034	-0.057	-0.000	0.009	0.050	0.019	0.001	-0.014
-0.157	-0.284	-0.932	-0.254	-0.176	-0.951	0.062	-0.071	0.037	-0.005	-0.016	0.014	0.004	0.004	0.003	-0.012
-0.160	-0.288	-0.928	-0.254	-0.175	-0.951	0.066	0.043	0.020	-0.008	-0.021	0.018	0.001	0.000	0.007	-0.009
-0.149	-0.269	-0.928	-0.251	-0.175	-0.952	0.022	-0.168	0.026	-0.000	-0.002	0.019	0.012	0.020	0.007	0.003
-0.103	-0.269	-0.932	-0.250	-0.175	-0.952	0.015	0.002	-0.011	0.046	-0.002	0.015	0.059	0.021	0.003	0.006
-0.137	-0.261	-0.932	-0.251	-0.175	-0.952	0.029	0.079	-0.005	0.012	0.006	0.014	0.024	0.029	0.002	0.011
-0.137	-0.265	-0.932	-0.250	-0.174	-0.952	0.057	-0.033	-0.012	0.011	0.001	0.015	0.024	0.025	0.002	0.011
-0.130	-0.265	-0.928	-0.253	-0.173	-0.952	0.074	0.143	0.001	0.021	-0.000	0.018	0.032	0.026	0.006	0.008
-0.160	-0.257	-0.944	-0.253	-0.172	-0.952	0.056	0.005	0.018	-0.010	0.007	0.003	0.001	0.034	0.010	0.000
-0.114	-0.253	-0.909	-0.255	-0.172	-0.952	0.013	0.132	0.008	0.039	0.011	0.037	0.047	0.038	0.025	0.005
-0.176	-0.269	-0.909	-0.257	-0.173	-0.951	-0.042	0.113	0.006	-0.021	-0.004	0.037	0.015	0.024	0.025	0.005
-0.114	-0.272	-0.924	-0.254	-0.174	-0.951	-0.026	-0.116	0.013	0.038	-0.007	0.021	0.046	0.020	0.009	0.010
-0.114	-0.269	-0.885	-0.255	-0.174	-0.951	0.005	0.078	-0.020	0.039	-0.003	0.060	0.047	0.025	0.048	0.011
-0.122	-0.261	-0.881	-0.261	-0.173	-0.950	0.036	0.301	-0.050	0.037	0.004	0.063	0.039	0.032	0.052	0.023
-0.110	-0.257	-0.893	-0.262	-0.174	-0.949	0.006	0.069	-0.006	0.049	0.008	0.051	0.051	0.037	0.039	0.017
-0.118	-0.257	-0.905	-0.268	-0.174	-0.948	-0.010	0.324	-0.034	0.048	0.008	0.037	0.043	0.037	0.027	0.007
-0.133	-0.245	-0.857	-0.265	-0.176	-0.948	-0.062	-0.090	0.040	0.030	0.022	0.085	0.028	0.049	0.074	-0.006
-0.191	-0.269	-0.881	-0.274	-0.177	-0.945	-0.050	0.442	-0.021	-0.019	-0.001	0.059	0.030	0.027	0.050	-0.007
-0.207	-0.257	-0.893	-0.273	-0.178	-0.946	-0.046	-0.048	0.015	-0.036	0.012	0.047	0.045	0.039	0.037	-0.026
-0.133	-0.265	-0.873	-0.281	-0.178	-0.943	-0.010	0.455	-0.042	0.046	0.005	0.064	0.027	0.031	0.057	-0.014
-0.237	-0.276	-0.889	-0.286	-0.179	-0.941	-0.018	0.290	-0.017	-0.053	-0.006	0.047	0.077	0.020	0.040	-0.014
-0.099	-0.261	-0.857	-0.292	-0.179	-0.939	0.012	0.345	-0.029	0.092	0.009	0.076	0.062	0.036	0.071	-0.001
-0.218	-0.261	-0.889	-0.295	-0.179	-0.939	0.001	0.147	-0.013	-0.025	0.009	0.044	0.057	0.036	0.040	-0.008
-0.160	-0.261	-0.889	-0.297	-0.179	-0.938	-0.003	0.131	-0.043	0.035	0.009	0.043	0.001	0.037	0.039	0.003
-0.187	-0.280	-0.861	-0.301	-0.179	-0.937	-0.005	0.194	-0.070	0.012	-0.010	0.070	0.025	0.018	0.067	-0.010
-0.187	-0.280	-0.861	-0.302	-0.179	-0.936	-0.014	0.088	-0.030	0.013	-0.010	0.069	0.025	0.019	0.066	-0.002
-0.195	-0.241	-0.893	-0.306	-0.179	-0.935	-0.002	0.175	-0.063	0.009	0.029	0.036	0.032	0.058	0.035	-0.006
-0.195	-0.257	-0.885	-0.311	-0.180	-0.933	-0.029	0.284	-0.051	0.014	0.014	0.042	0.032	0.043	0.042	-0.008
-0.195	-0.249	-0.873	-0.317	-0.180	-0.931	-0.032	0.322	-0.080	0.020	0.022	0.052	0.032	0.051	0.054	-0.009
-0.230	-0.238	-0.901	-0.315	-0.181	-0.932	-0.038	-0.115	-0.060	-0.017	0.034	0.025	0.066	0.063	0.026	-0.014
-0.218	-0.253	-0.877	-0.319	-0.181	-0.930	-0.024	0.220	-0.098	-0.001	0.019	0.047	0.054	0.047	0.050	-0.025
-0.230	-0.265	-0.869	-0.320	-0.181	-0.930	-0.023	0.085	-0.039	-0.011	0.008	0.055	0.065	0.036	0.057	-0.017
-0.257	-0.257	-0.873	-0.317	-0.181	-0.931	-0.008	-0.212	-0.050	-0.042	0.015	0.052	0.092	0.044	0.053	-0.022
-0.164	-0.261	-0.885	-0.323	-0.181	-0.929	-0.014	0.361	-0.086	0.057	0.011	0.038	0.000	0.040	0.041	-0.018
-0.268	-0.261	-0.909	-0.322	-0.182	-0.929	-0.043	-0.067	-0.039	-0.048	0.012	0.015	0.103	0.040	0.018	-0.020
-0.210	-0.272	-0.901	-0.323	-0.183	-0.928	-0.041	0.085	-0.059	0.011	0.001	0.022	0.045	0.029	0.025	-0.017
-0.253	-0.249	-0.901	-0.324	-0.184	-0.928	-0.069	0.018	-0.045	-0.031	0.026	0.021	0.087	0.052	0.025	-0.034
-0.260	-0.253	-0.905	-0.326	-0.186	-0.927	-0.115	0.098	-0.064	-0.037	0.024	0.016	0.094	0.049	0.021	-0.024
-0.264	-0.249	-0.901	-0.323	-0.188	-0.928	-0.115	-0.139	-0.083	-0.043	0.029	0.021	0.097	0.053	0.025	-0.031
-0.210	-0.253	-0.893	-0.325	-0.189	-0.927	-0.110	0.062	-0.177	0.012	0.027	0.028	0.044	0.049	0.032	-0.019
-0.245	-0.265	-0.885	-0.321	-0.191	-0.928	-0.172	-0.236	-0.118	-0.027	0.018	0.036	0.077	0.038	0.040	-0.019
-0.183	-0.284	-0.889	-0.323	-0.193	-0.926	-0.101	0.130	-0.164	0.038	-0.001	0.031	0.016	0.019	0.036	-0.012
-0.257	-0.272	-0.909	-0.324	-0.195	-0.926	-0.162	-0.001	-0.110	-0.035	0.014	0.011	0.089	0.031	0.016	-0.018
-0.230	-0.276	-0.901	-0.324	-0.198	-0.925	-0.161	-0.010	-0.119	-0.008	0.012	0.018	0.062	0.027	0.024	-0.012
-0.257	-0.269	-0.920	-0.326	-0.200	-0.924	-0.177	0.104	-0.160	-0.033	0.022	-0.003	0.088	0.035	0.004	-0.012
-0.237	-0.284	-0.940	-0.325	-0.203	-0.924	-0.208	-0.083	-0.146	-0.015	0.010	-0.023	0.069	0.020	0.015	-0.004
-0.207	-0.292	-0.928	-0.331	-0.206	-0.921	-0.195	0.345	-0.138	0.022	0.005	-0.014	0.037	0.012	0.004	-0.010
-0.222	-0.288	-0.916	-0.330	-0.209	-0.920	-0.178	-0.068	-0.083	0.006	0.012	-0.002	0.052	0.016	0.008	-0.008
-0.295	-0.311	-0.932	-0.337	-0.211	-0.918	-0.120	0.344	-0.135	-0.060	-0.010	-0.021	0.125	0.007	0.008	-0.006
-0.264	-0.326	-0.936	-0.337	-0.211	-0.918	-0.043	-0.006	-0.108	-0.029	-0.025	-0.025	0.094	0.022	0.012	-0.001
-0.245	-0.315	-0.948	-0.340	-0.211	-0.917	-0.019	0.131	-0.130	-0.008	-0.013	-0.038	0.075	0.011	0.024	0.003
-0.214	-0.342	-0.975	-0.345	-0.212	-0.914	-0.080	0.282	-0.135	0.029	-0.039	-0.068	0.043	0.038	0.052	0.020
-0.268	-0.361	-1.035	-0.354	-0.212	-0.911	-0.100	0.443	-0.230	-0.017	-0.058	-0.130	0.097	0.057	0.111	0.007
-0.268	-0.361	-1.035	-0.361	-0.212	-0.908	-0.079	0.366	-0.310	-0.009	-0.059	-0.133	0.097	0.056	0.111	-0.008
-0.380	-0.330	-0.964	-0.369	-0.212	-0.905	-0.110	0.339	-0.309	-0.113	-0.028	-0.065	0.208	0.025	0.040	-0.034
-0.349	-0.330	-0.889	-0.375	-0.211	-0.903	-0.040	0.298	-0.279	-0.076	-0.029	0.007	0.177	0.025	0.034	-0.041
-0.341	-0.307	-0.849	-0.373	-0.210	-0.904	-0.004	-0.145	-0.171	-0.070	-0.006	0.048	0.168	0.002	0.074	-0.044
-0.249	-0.288	-0.814	-0.374	-0.210	-0.903	-0.017	0.054	-0.114	0.023	0.013	0.083	0.076	0.018	0.109	-0.018
-0.230	-0.272	-0.838	-0.376	-0.210	-0.902	-0.027	0.104	-0.130	0.045	0.028	0.058	0.056	0.033	0.085	0.006
-0.226	-0.288	-0.889	-0.381	-0.209	-0.901	-0.048	0.211	-0.170	0.053	0.012	0.005	0.052	0.018	0.034	0.043
-0.237	-0.303	-0.928	-0.381	-0.209	-0.901	-0.076	-0.011	-0.232	0.041	-0.003	-0.034	0.063	0.003	0.005	0.066
-0.183	-0.346	-0.924	-0.384	-0.210	-0.899	-0.119	0.137	-0.310	0.098	-0.046	-0.032	0.009	0.040	0.001	0.100
-0.183	-0.392	-0.952	-0.383	-0.212	-0.899	-0.222	-0.105	-0.306	0.097	-0.090	-0.059	0.009	0.086	0.029	0.141
-0.114	-0.392	-1.003	-0.383	-0.214	-0.898	-0.240	-0.001	-0.304	0.167	-0.087	-0.111	0.060	0.086	0.080	0.197
-0.068	-0.357	-1.078	-0.380	-0.216	-0.899	-0.186	-0.197	-0.284	0.210	-0.051	-0.185	0.106	0.051	0.155	0.251
0.005	-0.315	-1.106	-0.379	-0.216	-0.900	-0.127	-0.054	-0.257	0.282	-0.008	-0.213	0.180	0.008	0.183	0.303
0.043	-0.292	-1.133	-0.375	-0.217	-0.901	-0.118	-0.203	-0.186	0.316	0.016	-0.239	0.218	0.015	0.211	0.329
0.036	-0.272	-1.145	-0.373	-0.218	-0.902	-0.079	-0.037	-0.172	0.307	0.036	-0.250	0.211	0.035	0.222	0.343
-0.014	-0.280	-1.165	-0.367	-0.218	-0.904	-0.086	-0.302	-0.107	0.251	0.029	-0.268	0.161	0.027	0.242	0.342
-0.003	-0.284	-1.180	-0.358	-0.219	-0.908	-0.068	-0.463	-0.078	0.253	0.026	-0.280	0.173	0.023	0.258	0.312
-0.007	-0.284	-1.192	-0.357	-0.219	-0.908	0.014	-0.001	0.034	0.248	0.026	-0.291	0.170	0.024	0.270	0.287
-0.091	-0.296	-1.141	-0.349	-0.219	-0.911	0.083	-0.348	0.177	0.155	0.014	-0.237	0.086	0.012	0.219	0.259
-0.041	-0.296	-1.090	-0.339	-0.219	-0.915	0.118	-0.400	0.268	0.196	0.014	-0.182	0.136	0.012	0.167	0.227
-0.091	-0.303	-1.082	-0.328	-0.220	-0.919	0.082	-0.477	0.325	0.135	0.007	-0.170	0.086	0.004	0.159	0.199
-0.083	-0.292	-1.039	-0.320	-0.220	-0.921	0.080	-0.325	0.296	0.134	0.019	-0.124	0.094	0.016	0.116	0.180
-0.041	-0.346	-1.015	-0.309	-0.222	-0.925	0.034	-0.460	0.297	0.166	-0.033	-0.097	0.136	0.038	0.092	0.154
-0.083	-0.357	-0.983	-0.300	-0.224	-0.927	0.017	-0.397	0.246	0.115	-0.043	-0.063	0.094	0.049	0.061	0.145
-0.080	-0.350	-0.944	-0.295	-0.224	-0.929	0.065	-0.214	0.161	0.113	-0.036	-0.022	0.098	0.042	0.021	0.131
-0.049	-0.350	-0.944	-0.290	-0.224	-0.930	0.088	-0.179	0.158	0.139	-0.036	-0.021	0.129	0.042	0.022	0.085
-0.091	-0.350	-0.940	-0.293	-0.223	-0.930	0.082	0.184	0.083	0.099	-0.037	-0.017	0.087	0.042	0.018	0.051
-0.260	-0.365	-0.999	-0.284	-0.224	-0.932	-0.015	-0.436	0.078	-0.078	-0.051	-0.074	0.082	0.057	0.077	0.016
-0.260	-0.365	-0.999	-0.287	-0.226	-0.931	-0.060	0.163	0.029	-0.076	-0.049	-0.075	0.082	0.057	0.077	-0.026
-0.253	-0.357	-0.944	-0.283	-0.226	-0.932	-0.008	-0.204	0.061	-0.072	-0.041	-0.019	0.074	0.049	0.022	-0.049
-0.257	-0.326	-0.932	-0.273	-0.227	-0.935	0.009	-0.497	0.086	-0.086	-0.009	-0.005	0.077	0.018	0.010	-0.046
-0.180	-0.303	-0.909	-0.270	-0.227	-0.936	0.035	-0.142	0.059	-0.012	0.014	0.020	0.000	0.005	0.014	-0.032
-0.168	-0.326	-0.865	-0.262	-0.227	-0.938	0.055	-0.408	0.056	-0.009	-0.010	0.066	0.011	0.018	0.057	-0.026
-0.110	-0.319	-0.869	-0.260	-0.228	-0.939	-0.017	-0.083	0.058	0.047	-0.001	0.062	0.069	0.010	0.053	-0.012
-0.168	-0.330	-0.877	-0.258	-0.231	-0.938	-0.149	-0.037	0.073	-0.012	-0.009	0.054	0.012	0.022	0.045	-0.012
-0.141	-0.346	-0.869	-0.259	-0.235	-0.937	-0.157	0.063	0.047	0.016	-0.021	0.061	0.039	0.037	0.053	-0.024
-0.168	-0.381	-0.901	-0.262	-0.239	-0.935	-0.190	0.173	0.054	-0.009	-0.052	0.027	0.012	0.072	0.022	-0.043
-0.245	-0.365	-0.897	-0.262	-0.244	-0.934	-0.225	0.058	0.086	-0.085	-0.031	0.030	0.065	0.056	0.025	-0.049
-0.226	-0.350	-0.885	-0.260	-0.249	-0.933	-0.218	-0.107	0.116	-0.068	-0.011	0.041	0.045	0.041	0.037	-0.070
-0.191	-0.338	-0.834	-0.264	-0.251	-0.931	-0.081	0.279	0.063	-0.029	0.003	0.090	0.011	0.029	0.088	-0.067
-0.264	-0.334	-0.881	-0.259	-0.254	-0.932	-0.095	-0.253	0.145	-0.107	0.010	0.044	0.083	0.025	0.041	-0.076
-0.145	-0.350	-0.869	-0.265	-0.255	-0.930	-0.030	0.350	0.043	0.018	-0.005	0.053	0.036	0.041	0.053	-0.063
-0.276	-0.361	-0.861	-0.259	-0.256	-0.931	-0.028	-0.282	0.063	-0.118	-0.015	0.063	0.095	0.052	0.061	-0.070
-0.160	-0.396	-0.865	-0.267	-0.256	-0.929	0.026	0.429	0.020	0.005	-0.050	0.056	0.021	0.087	0.057	-0.055
-0.237	-0.384	-0.861	-0.264	-0.257	-0.930	-0.008	-0.160	0.064	-0.076	-0.037	0.061	0.056	0.075	0.061	-0.062
-0.187	-0.361	-0.889	-0.261	-0.257	-0.931	0.037	-0.128	0.043	-0.028	-0.014	0.034	0.006	0.052	0.033	-0.043
-0.176	-0.350	-0.849	-0.263	-0.258	-0.930	-0.025	0.128	-0.019	-0.015	-0.002	0.073	0.006	0.040	0.072	-0.066
-0.183	-0.365	-0.893	-0.260	-0.259	-0.930	-0.025	-0.144	0.024	-0.025	-0.016	0.030	0.002	0.055	0.029	-0.055
-0.291	-0.350	-0.905	-0.260	-0.259	-0.930	0.003	-0.025	-0.006	-0.134	-0.001	0.019	0.109	0.040	0.017	-0.061
-0.187	-0.319	-0.901	-0.260	-0.259	-0.930	0.000	0.011	-0.006	-0.030	0.030	0.023	0.005	0.009	0.021	-0.069
-0.218	-0.330	-0.873	-0.262	-0.259	-0.930	0.029	0.109	-0.014	-0.058	0.018	0.050	0.036	0.020	0.048	-0.070
-0.226	-0.338	-0.893	-0.257	-0.259	-0.931	0.004	-0.261	0.049	-0.071	0.011	0.032	0.043	0.028	0.028	-0.059
-0.180	-0.326	-0.873	-0.258	-0.260	-0.930	-0.016	0.110	0.043	-0.023	0.023	0.051	0.003	0.016	0.048	-0.048
-0.222	-0.350	-0.897	-0.255	-0.260	-0.931	0.017	-0.146	0.078	-0.069	0.001	0.028	0.038	0.039	0.024	-0.042
-0.126	-0.330	-0.885	-0.260	-0.261	-0.930	-0.003	0.292	0.030	0.033	0.021	0.039	0.058	0.019	0.036	-0.028
-0.183	-0.365	-0.885	-0.256	-0.261	-0.931	0.017	-0.199	0.014	-0.029	-0.014	0.040	0.001	0.054	0.036	-0.034
-0.157	-0.354	-0.909	-0.254	-0.260	-0.931	0.060	-0.064	0.019	-0.003	-0.003	0.018	0.028	0.042	0.012	-0.007
-0.218	-0.361	-0.916	-0.248	-0.260	-0.933	0.060	-0.336	0.076	-0.069	-0.012	0.012	0.034	0.050	0.004	-0.030
-0.068	-0.338	-0.861	-0.259	-0.259	-0.931	0.074	0.613	-0.008	0.093	0.010	0.065	0.117	0.026	0.059	-0.026
-0.260	-0.365	-0.920	-0.253	-0.257	-0.933	0.107	-0.288	0.094	-0.105	-0.018	0.008	0.075	0.053	0.000	-0.027
-0.172	-0.323	-0.909	-0.255	-0.256	-0.933	0.102	0.108	0.012	-0.014	0.023	0.020	0.013	0.010	0.012	-0.021
-0.168	-0.354	-0.912	-0.256	-0.256	-0.932	0.036	0.104	0.028	-0.009	-0.008	0.016	0.017	0.041	0.008	-0.051
-0.187	-0.365	-0.885	-0.258	-0.256	-0.932	0.019	0.086	0.002	-0.027	-0.020	0.044	0.002	0.052	0.036	-0.031
-0.237	-0.357	-0.909	-0.251	-0.255	-0.934	0.064	-0.344	0.015	-0.083	-0.013	0.023	0.052	0.044	0.013	-0.036
-0.141	-0.388	-0.885	-0.254	-0.254	-0.933	0.036	0.185	-0.014	0.016	-0.044	0.046	0.044	0.075	0.036	-0.037
-0.187	-0.361	-0.909	-0.249	-0.255	-0.934	0.010	-0.258	0.045	-0.035	-0.017	0.024	0.002	0.047	0.013	-0.041
-0.160	-0.361	-0.889	-0.253	-0.254	-0.933	0.047	0.221	0.014	-0.005	-0.017	0.044	0.025	0.047	0.032	-0.033
-0.195	-0.373	-0.873	-0.250	-0.254	-0.934	0.023	-0.135	0.030	-0.043	-0.028	0.061	0.010	0.058	0.048	-0.042
-0.195	-0.369	-0.916	-0.252	-0.255	-0.934	0.002	0.119	0.015	-0.041	-0.024	0.017	0.010	0.054	0.005	-0.032
-0.187	-0.326	-0.885	-0.253	-0.255	-0.933	-0.010	0.039	-0.008	-0.033	0.019	0.049	0.003	0.011	0.036	-0.050
-0.133	-0.373	-0.889	-0.257	-0.255	-0.932	0.027	0.254	-0.034	0.025	-0.027	0.044	0.051	0.057	0.032	-0.038
-0.260	-0.357	-0.905	-0.253	-0.255	-0.933	0.026	-0.197	0.028	-0.106	-0.012	0.030	0.076	0.041	0.017	-0.033
-0.130	-0.384	-0.877	-0.252	-0.255	-0.934	0.027	-0.041	0.035	0.023	-0.039	0.058	0.055	0.067	0.044	-0.040
-0.172	-0.369	-0.909	-0.256	-0.255	-0.932	0.035	0.246	0.001	-0.015	-0.024	0.025	0.013	0.051	0.013	-0.039
-0.230	-0.346	-0.905	-0.252	-0.254	-0.934	0.048	-0.209	0.039	-0.077	-0.001	0.031	0.045	0.028	0.016	-0.030
-0.126	-0.346	-0.877	-0.260	-0.254	-0.932	0.045	0.445	-0.010	0.035	-0.002	0.057	0.059	0.027	0.044	-0.038
-0.203	-0.330	-0.901	-0.252	-0.254	-0.934	0.020	-0.435	0.065	-0.051	0.014	0.035	0.018	0.011	0.020	-0.042
-0.183	-0.346	-0.897	-0.255	-0.253	-0.933	0.059	0.194	-0.003	-0.028	-0.002	0.038	0.001	0.026	0.024	-0.035
-0.187	-0.350	-0.897	-0.255	-0.252	-0.934	0.066	-0.018	0.001	-0.033	-0.007	0.039	0.003	0.030	0.024	-0.041
-0.191	-0.357	-0.901	-0.253	-0.251	-0.934	0.091	-0.084	-0.002	-0.039	-0.016	0.036	0.007	0.037	0.020	-0.045
-0.164	-0.354	-0.916	-0.252	-0.249	-0.935	0.098	-0.026	0.011	-0.013	-0.014	0.021	0.020	0.032	0.004	-0.052
-0.230	-0.346	-0.916	-0.255	-0.248	-0.935	0.079	0.149	-0.010	-0.075	-0.007	0.020	0.046	0.024	0.003	-0.047
-0.230	-0.346	-0.916	-0.254	-0.247	-0.935	0.077	-0.053	0.015	-0.076	-0.008	0.020	0.045	0.023	0.003	-0.051
-0.157	-0.311	-0.885	-0.257	-0.247	-0.934	0.039	0.181	0.002	0.000	0.026	0.051	0.027	0.012	0.034	-0.051
-0.218	-0.361	-0.912	-0.254	-0.246	-0.935	0.063	-0.125	0.004	-0.064	-0.025	0.024	0.034	0.038	0.007	-0.038
-0.164	-0.346	-0.897	-0.259	-0.245	-0.934	0.083	0.284	-0.004	-0.005	-0.010	0.039	0.019	0.022	0.022	-0.034
-0.168	-0.357	-0.920	-0.259	-0.244	-0.935	0.085	0.006	0.040	-0.009	-0.023	0.016	0.015	0.034	0.002	-0.034
-0.207	-0.350	-0.897	-0.258	-0.241	-0.935	0.137	-0.024	0.008	-0.048	-0.017	0.040	0.023	0.026	0.022	-0.034
-0.168	-0.342	-0.905	-0.261	-0.239	-0.935	0.123	0.162	-0.019	-0.007	-0.011	0.032	0.015	0.018	0.014	-0.028
-0.230	-0.346	-0.940	-0.258	-0.237	-0.937	0.147	-0.150	0.000	-0.071	-0.018	-0.002	0.046	0.021	0.022	-0.035
-0.141	-0.326	-0.924	-0.262	-0.235	-0.936	0.110	0.214	-0.015	0.021	-0.000	0.013	0.042	0.002	0.006	-0.026
-0.203	-0.330	-0.901	-0.262	-0.234	-0.936	0.083	0.006	0.026	-0.041	-0.005	0.036	0.020	0.005	0.017	-0.041
-0.168	-0.354	-0.905	-0.267	-0.232	-0.935	0.110	0.303	-0.009	-0.001	-0.030	0.031	0.015	0.028	0.013	-0.035
-0.249	-0.323	-0.889	-0.263	-0.231	-0.937	0.090	-0.237	0.044	-0.086	-0.000	0.049	0.066	0.003	0.029	-0.040
-0.191	-0.330	-0.924	-0.261	-0.230	-0.937	0.079	-0.061	0.030	-0.029	-0.009	0.014	0.008	0.004	0.007	-0.038
-0.153	-0.342	-0.885	-0.260	-0.229	-0.938	0.077	-0.067	0.008	0.008	-0.021	0.054	0.030	0.016	0.032	-0.044
-0.191	-0.330	-0.897	-0.261	-0.228	-0.938	0.066	0.068	0.012	-0.030	-0.011	0.042	0.009	0.004	0.020	-0.033
-0.199	-0.319	-0.920	-0.261	-0.227	-0.938	0.064	0.004	-0.000	-0.038	0.000	0.018	0.017	0.008	0.003	-0.031
-0.191	-0.311	-0.897	-0.264	-0.226	-0.938	0.070	0.180	0.001	-0.027	0.007	0.041	0.009	0.015	0.020	-0.034
-0.180	-0.323	-0.920	-0.260	-0.225	-0.939	0.074	-0.204	0.032	-0.019	-0.006	0.019	0.003	0.004	0.004	-0.033
-0.176	-0.323	-0.905	-0.260	-0.224	-0.939	0.106	0.060	-0.002	-0.014	-0.007	0.034	0.006	0.004	0.011	-0.024
-0.195	-0.326	-0.924	-0.260	-0.222	-0.940	0.096	-0.027	0.008	-0.034	-0.013	0.015	0.014	0.001	0.009	-0.031
-0.153	-0.330	-0.916	-0.264	-0.220	-0.939	0.136	0.241	-0.028	0.012	-0.019	0.022	0.028	0.002	0.000	-0.019
-0.249	-0.330	-0.940	-0.267	-0.217	-0.939	0.140	0.173	0.006	-0.080	-0.022	-0.002	0.069	0.001	0.023	-0.021
-0.118	-0.303	-0.912	-0.264	-0.216	-0.940	0.131	-0.133	0.043	0.047	0.003	0.027	0.063	0.027	0.005	-0.026
-0.191	-0.330	-0.909	-0.263	-0.213	-0.941	0.157	-0.048	0.035	-0.027	-0.026	0.031	0.009	0.001	0.008	-0.040
-0.226	-0.303	-0.940	-0.262	-0.211	-0.942	0.162	-0.037	0.055	-0.063	-0.002	0.001	0.043	0.029	0.024	-0.024
-0.230	-0.299	-0.912	-0.265	-0.208	-0.941	0.144	0.176	0.010	-0.063	-0.000	0.028	0.047	0.033	0.002	-0.029
-0.145	-0.296	-0.912	-0.263	-0.206	-0.943	0.131	-0.086	0.024	0.020	0.002	0.029	0.038	0.037	0.002	-0.019
-0.149	-0.299	-0.924	-0.263	-0.204	-0.943	0.107	0.000	-0.002	0.016	-0.004	0.017	0.035	0.033	0.010	0.002
-0.149	-0.299	-0.924	-0.267	-0.203	-0.942	0.087	0.266	-0.030	0.020	-0.006	0.016	0.035	0.033	0.010	0.001
-0.114	-0.303	-0.924	-0.270	-0.202	-0.941	0.081	0.169	-0.022	0.058	-0.011	0.015	0.071	0.029	0.010	0.001
-0.249	-0.296	-0.940	-0.268	-0.200	-0.942	0.104	-0.096	0.017	-0.078	-0.005	-0.000	0.062	0.037	0.027	-0.009
-0.153	-0.299	-0.901	-0.270	-0.199	-0.942	0.070	0.086	0.016	0.020	-0.010	0.038	0.034	0.033	0.012	-0.008
-0.214	-0.280	-0.936	-0.269	-0.198	-0.943	0.085	-0.025	0.052	-0.042	0.009	0.003	0.028	0.052	0.023	-0.024
-0.149	-0.280	-0.912	-0.272	-0.197	-0.942	0.083	0.197	0.027	0.027	0.008	0.025	0.037	0.053	0.001	-0.010
-0.203	-0.292	-0.932	-0.270	-0.196	-0.943	0.082	-0.100	0.042	-0.029	-0.005	0.006	0.017	0.042	0.019	-0.011
-0.183	-0.284	-0.948	-0.270	-0.194	-0.943	0.107	0.037	0.024	-0.009	0.001	-0.010	0.003	0.049	0.035	-0.013
-0.172	-0.272	-0.920	-0.273	-0.193	-0.943	0.103	0.155	0.025	0.006	0.011	0.017	0.013	0.061	0.006	-0.019
-0.226	-0.269	-0.936	-0.271	-0.191	-0.943	0.102	-0.084	0.041	-0.050	0.014	0.001	0.041	0.064	0.021	-0.015
-0.187	-0.292	-0.928	-0.270	-0.190	-0.944	0.096	-0.018	0.038	-0.011	-0.011	0.009	0.002	0.041	0.013	-0.015
-0.187	-0.280	-0.932	-0.270	-0.189	-0.944	0.063	-0.004	0.049	-0.012	0.000	0.005	0.003	0.052	0.016	-0.012
-0.172	-0.261	-0.920	-0.270	-0.189	-0.944	0.062	0.023	0.054	0.004	0.019	0.017	0.012	0.071	0.004	-0.006
-0.157	-0.280	-0.924	-0.270	-0.188	-0.944	0.083	0.075	0.049	0.021	-0.001	0.012	0.028	0.051	0.008	-0.007
-0.199	-0.265	-0.948	-0.270	-0.187	-0.945	0.048	-0.015	0.045	-0.022	0.014	-0.011	0.015	0.066	0.031	-0.002
-0.191	-0.280	-0.924	-0.268	-0.187	-0.945	0.043	-0.058	0.032	-0.015	-0.002	0.013	0.007	0.050	0.007	-0.008
-0.157	-0.265	-0.916	-0.272	-0.187	-0.944	0.029	0.201	0.005	0.023	0.013	0.019	0.027	0.065	0.001	-0.011
-0.214	-0.269	-0.932	-0.271	-0.187	-0.944	-0.002	-0.023	0.024	-0.035	0.010	0.004	0.031	0.061	0.015	-0.010
-0.176	-0.280	-0.920	-0.274	-0.187	-0.943	0.007	0.180	0.014	0.007	-0.002	0.014	0.006	0.049	0.003	-0.011
-0.191	-0.261	-0.928	-0.273	-0.188	-0.944	0.009	-0.070	0.029	-0.011	0.018	0.007	0.010	0.068	0.011	-0.013
-0.207	-0.269	-0.928	-0.273	-0.188	-0.943	-0.011	0.041	0.021	-0.025	0.010	0.006	0.027	0.061	0.011	-0.011
-0.183	-0.292	-0.944	-0.275	-0.188	-0.943	0.009	0.104	0.040	-0.001	-0.012	-0.010	0.003	0.038	0.027	-0.009
-0.210	-0.272	-0.956	-0.272	-0.189	-0.944	-0.004	-0.127	0.048	-0.030	0.007	-0.022	0.030	0.057	0.039	-0.009
-0.172	-0.269	-0.932	-0.276	-0.190	-0.942	-0.012	0.218	0.013	0.012	0.012	0.001	0.009	0.061	0.015	-0.004
-0.191	-0.272	-0.932	-0.270	-0.191	-0.944	-0.036	-0.270	0.056	-0.012	0.009	0.002	0.010	0.057	0.015	-0.003
-0.183	-0.261	-0.920	-0.275	-0.192	-0.942	-0.035	0.296	0.017	0.001	0.022	0.012	0.002	0.069	0.003	0.002
-0.168	-0.265	-0.924	-0.274	-0.193	-0.942	-0.048	-0.050	0.056	0.015	0.019	0.008	0.013	0.065	0.007	0.001
-0.180	-0.276	-0.932	-0.275	-0.194	-0.942	-0.024	0.053	0.030	0.004	0.009	-0.000	0.001	0.053	0.015	0.002
-0.180	-0.276	-0.932	-0.275	-0.196	-0.941	-0.051	0.067	0.041	0.005	0.010	-0.001	0.001	0.053	0.015	-0.002
-0.187	-0.292	-0.916	-0.276	-0.197	-0.941	-0.031	0.073	0.018	-0.002	-0.004	0.014	0.007	0.038	0.001	-0.008
-0.203	-0.284	-0.912	-0.275	-0.198	-0.941	-0.053	-0.028	0.048	-0.018	0.005	0.018	0.023	0.046	0.005	-0.006
-0.203	-0.269	-0.920	-0.275	-0.200	-0.941	-0.050	-0.012	0.065	-0.018	0.022	0.010	0.022	0.061	0.003	-0.012
-0.160	-0.280	-0.909	-0.275	-0.201	-0.940	-0.040	0.035	0.042	0.024	0.012	0.021	0.020	0.050	0.008	-0.009
-0.214	-0.288	-0.928	-0.274	-0.202	-0.940	-0.055	-0.052	0.038	-0.031	0.006	0.002	0.034	0.042	0.012	-0.006
-0.168	-0.292	-0.916	-0.275	-0.204	-0.940	-0.057	0.073	0.019	0.016	0.003	0.013	0.012	0.038	0.000	0.003
-0.187	-0.311	-0.924	-0.274	-0.206	-0.939	-0.108	-0.028	0.044	-0.004	-0.014	0.004	0.007	0.018	0.008	-0.008
-0.157	-0.307	-0.905	-0.278	-0.209	-0.937	-0.111	0.271	0.036	0.032	-0.007	0.022	0.023	0.022	0.012	-0.002
-0.230	-0.303	-0.928	-0.278	-0.212	-0.937	-0.135	-0.007	0.039	-0.042	-0.000	-0.002	0.049	0.026	0.012	-0.008
-0.187	-0.307	-0.916	-0.279	-0.215	-0.936	-0.119	0.080	0.024	0.002	-0.002	0.008	0.008	0.022	0.000	-0.005
-0.207	-0.303	-0.916	-0.279	-0.217	-0.935	-0.110	0.004	0.045	-0.017	0.005	0.008	0.027	0.026	0.000	-0.013
-0.176	-0.288	-0.916	-0.278	-0.220	-0.935	-0.110	0.004	0.044	0.013	0.023	0.007	0.003	0.042	0.000	-0.013
-0.199	-0.323	-0.897	-0.280	-0.222	-0.934	-0.107	0.096	0.026	-0.008	-0.009	0.026	0.020	0.007	0.020	-0.016
-0.218	-0.334	-0.885	-0.279	-0.225	-0.934	-0.103	-0.039	0.070	-0.028	-0.018	0.037	0.039	0.005	0.032	-0.016
-0.203	-0.326	-0.909	-0.277	-0.227	-0.933	-0.098	-0.040	0.043	-0.014	-0.008	0.013	0.024	0.003	0.008	-0.019
-0.210	-0.311	-0.916	-0.279	-0.229	-0.933	-0.084	0.098	0.015	-0.020	0.009	0.004	0.032	0.018	0.000	-0.014
-0.187	-0.272	-0.920	-0.275	-0.231	-0.933	-0.110	-0.182	-0.005	-0.001	0.050	0.000	0.009	0.057	0.004	-0.004
-0.180	-0.265	-0.920	-0.277	-0.233	-0.932	-0.107	0.081	-0.057	0.009	0.060	-0.001	0.001	0.065	0.004	-0.003
-0.168	-0.292	-0.905	-0.273	-0.235	-0.933	-0.104	-0.178	0.010	0.017	0.035	0.015	0.010	0.037	0.012	0.003
-0.195	-0.315	-0.912	-0.270	-0.238	-0.933	-0.100	-0.138	0.052	-0.013	0.014	0.008	0.016	0.014	0.004	0.004
-0.160	-0.330	-0.897	-0.272	-0.240	-0.932	-0.083	0.115	0.024	0.023	0.001	0.022	0.018	0.002	0.020	0.003
-0.180	-0.323	-0.928	-0.267	-0.242	-0.933	-0.108	-0.253	0.071	-0.001	0.011	-0.008	0.001	0.006	0.012	0.009
-0.168	-0.311	-0.897	-0.268	-0.245	-0.932	-0.119	0.097	0.054	0.012	0.025	0.022	0.011	0.017	0.019	0.015
-0.130	-0.330	-0.901	-0.266	-0.248	-0.931	-0.137	-0.075	0.070	0.049	0.009	0.018	0.049	0.002	0.015	0.018
-0.157	-0.338	-0.905	-0.268	-0.251	-0.930	-0.095	0.162	0.019	0.024	0.004	0.012	0.022	0.010	0.011	0.026
-0.141	-0.346	-0.889	-0.266	-0.253	-0.930	-0.086	-0.087	0.068	0.038	-0.002	0.028	0.037	0.018	0.027	0.034
-0.126	-0.323	-0.889	-0.268	-0.255	-0.929	-0.087	0.154	0.045	0.055	0.024	0.027	0.052	0.005	0.027	0.024
-0.126	-0.323	-0.889	-0.271	-0.257	-0.928	-0.081	0.144	0.028	0.057	0.025	0.025	0.053	0.005	0.027	0.026
-0.187	-0.315	-0.897	-0.271	-0.259	-0.927	-0.115	0.026	0.025	-0.004	0.036	0.017	0.009	0.012	0.019	0.026
-0.145	-0.338	-0.873	-0.274	-0.262	-0.925	-0.141	0.175	0.008	0.041	0.015	0.038	0.033	0.011	0.043	0.012
-0.145	-0.377	-0.869	-0.279	-0.264	-0.923	-0.092	0.307	0.019	0.047	-0.021	0.040	0.033	0.050	0.047	0.014
-0.218	-0.384	-0.889	-0.278	-0.267	-0.923	-0.081	-0.041	0.043	-0.027	-0.027	0.020	0.040	0.058	0.027	0.010
-0.118	-0.392	-0.865	-0.283	-0.268	-0.921	-0.035	0.307	-0.003	0.078	-0.033	0.042	0.060	0.066	0.051	0.001
-0.210	-0.377	-0.857	-0.283	-0.269	-0.921	-0.050	0.011	0.026	-0.014	-0.017	0.049	0.033	0.050	0.059	-0.006
-0.199	-0.373	-0.845	-0.285	-0.270	-0.920	-0.039	0.136	0.023	-0.000	-0.011	0.060	0.021	0.047	0.071	-0.005
-0.191	-0.350	-0.849	-0.288	-0.271	-0.919	-0.007	0.196	-0.014	0.011	0.012	0.055	0.014	0.024	0.067	-0.017
-0.210	-0.338	-0.857	-0.289	-0.271	-0.918	-0.000	0.058	0.008	-0.007	0.024	0.047	0.033	0.012	0.059	-0.018
-0.195	-0.342	-0.861	-0.293	-0.271	-0.917	0.016	0.197	-0.017	0.012	0.020	0.042	0.017	0.016	0.056	-0.012
-0.226	-0.354	-0.842	-0.293	-0.270	-0.917	0.056	0.053	0.016	-0.018	0.008	0.061	0.048	0.028	0.075	-0.018
-0.180	-0.346	-0.845	-0.299	-0.269	-0.915	0.055	0.344	-0.006	0.034	0.015	0.056	0.002	0.020	0.072	-0.015
-0.241	-0.350	-0.857	-0.297	-0.269	-0.916	0.015	-0.103	-0.002	-0.029	0.011	0.045	0.064	0.024	0.060	-0.016
-0.203	-0.365	-0.849	-0.300	-0.269	-0.915	0.012	0.165	-0.036	0.012	-0.004	0.052	0.025	0.040	0.068	-0.011
-0.203	-0.388	-0.849	-0.300	-0.270	-0.915	-0.006	-0.011	-0.005	0.012	-0.027	0.052	0.026	0.063	0.068	-0.013
-0.214	-0.392	-0.849	-0.301	-0.271	-0.914	-0.018	0.078	0.007	0.002	-0.030	0.051	0.038	0.068	0.068	-0.010
-0.199	-0.361	-0.861	-0.303	-0.270	-0.914	0.059	0.109	0.020	0.019	0.000	0.039	0.022	0.037	0.056	-0.004
-0.230	-0.330	-0.857	-0.303	-0.268	-0.914	0.098	0.053	0.028	-0.012	0.029	0.043	0.053	0.006	0.060	-0.012
-0.180	-0.307	-0.865	-0.305	-0.267	-0.914	0.065	0.117	-0.018	0.040	0.051	0.034	0.003	0.017	0.052	-0.010
-0.257	-0.315	-0.861	-0.305	-0.267	-0.914	0.021	-0.002	-0.041	-0.037	0.043	0.038	0.080	0.009	0.056	-0.007
-0.222	-0.319	-0.881	-0.308	-0.267	-0.913	0.006	0.125	-0.063	-0.000	0.039	0.018	0.046	0.005	0.036	-0.007
-0.187	-0.326	-0.853	-0.309	-0.266	-0.913	0.020	0.043	-0.052	0.035	0.031	0.046	0.011	0.003	0.064	-0.006
-0.245	-0.334	-0.877	-0.312	-0.266	-0.912	-0.004	0.161	-0.044	-0.019	0.023	0.021	0.069	0.011	0.040	0.002
-0.180	-0.323	-0.869	-0.311	-0.267	-0.912	-0.045	-0.017	-0.052	0.046	0.036	0.029	0.004	0.000	0.048	0.002
-0.233	-0.330	-0.885	-0.313	-0.268	-0.911	-0.061	0.087	-0.108	-0.006	0.028	0.013	0.058	0.007	0.032	0.004
-0.230	-0.346	-0.901	-0.310	-0.269	-0.912	-0.062	-0.161	-0.075	-0.005	0.014	-0.002	0.054	0.023	0.017	0.014
-0.195	-0.338	-0.881	-0.315	-0.269	-0.910	-0.061	0.257	-0.108	0.035	0.022	0.016	0.020	0.015	0.036	0.006
-0.195	-0.338	-0.881	-0.313	-0.270	-0.911	-0.076	-0.145	-0.098	0.032	0.023	0.017	0.020	0.016	0.036	0.007
-0.237	-0.326	-0.893	-0.317	-0.272	-0.909	-0.120	0.172	-0.137	-0.007	0.037	0.003	0.062	0.004	0.025	0.009
-0.241	-0.346	-0.897	-0.320	-0.274	-0.907	-0.167	0.129	-0.143	-0.008	0.020	-0.002	0.066	0.024	0.021	0.006
-0.237	-0.334	-0.916	-0.322	-0.277	-0.905	-0.204	0.116	-0.109	-0.001	0.035	-0.024	0.062	0.013	0.002	0.010
-0.233	-0.357	-0.905	-0.326	-0.281	-0.903	-0.223	0.192	-0.124	0.006	0.015	-0.014	0.059	0.036	0.013	0.030
-0.210	-0.400	-0.928	-0.331	-0.284	-0.900	-0.243	0.244	-0.161	0.034	-0.024	-0.041	0.035	0.079	0.010	0.052
-0.176	-0.439	-0.952	-0.338	-0.288	-0.896	-0.229	0.364	-0.168	0.076	-0.059	-0.068	0.001	0.117	0.034	0.057
-0.191	-0.431	-0.991	-0.348	-0.292	-0.891	-0.314	0.521	-0.181	0.071	-0.046	-0.112	0.016	0.110	0.073	0.055
-0.276	-0.473	-0.979	-0.359	-0.297	-0.885	-0.325	0.559	-0.237	-0.003	-0.084	-0.106	0.101	0.153	0.061	0.013
-0.322	-0.496	-0.960	-0.374	-0.300	-0.878	-0.247	0.802	-0.288	-0.034	-0.105	-0.094	0.148	0.176	0.041	-0.030
-0.480	-0.539	-0.877	-0.381	-0.301	-0.874	-0.133	0.288	-0.203	-0.185	-0.146	-0.014	0.305	0.219	0.041	-0.070
-0.407	-0.489	-0.786	-0.386	-0.300	-0.872	0.037	0.240	-0.185	-0.106	-0.097	0.074	0.232	0.169	0.132	-0.079
-0.349	-0.450	-0.704	-0.389	-0.296	-0.872	0.167	0.134	-0.123	-0.046	-0.062	0.157	0.174	0.130	0.215	-0.066
-0.268	-0.400	-0.723	-0.392	-0.290	-0.873	0.317	0.145	-0.106	0.038	-0.017	0.138	0.094	0.080	0.195	-0.012
-0.233	-0.357	-0.849	-0.396	-0.283	-0.874	0.409	0.217	-0.129	0.077	0.017	0.013	0.059	0.037	0.069	0.039
-0.233	-0.346	-0.948	-0.401	-0.274	-0.874	0.417	0.272	-0.149	0.082	0.021	-0.086	0.059	0.026	0.029	0.075
-0.233	-0.334	-1.019	-0.403	-0.268	-0.875	0.316	0.105	-0.156	0.084	0.025	-0.155	0.059	0.015	0.100	0.095
-0.268	-0.338	-0.995	-0.402	-0.264	-0.877	0.178	-0.077	-0.092	0.048	0.018	-0.130	0.093	0.019	0.077	0.140
-0.253	-0.330	-0.975	-0.394	-0.260	-0.882	0.193	-0.460	-0.054	0.055	0.022	-0.105	0.078	0.011	0.057	0.209
-0.045	-0.299	-1.054	-0.386	-0.256	-0.886	0.181	-0.415	-0.188	0.255	0.048	-0.180	0.130	0.020	0.135	0.272
0.086	-0.319	-1.153	-0.386	-0.250	-0.888	0.188	-0.041	-0.309	0.385	0.023	-0.276	0.260	0.000	0.234	0.333
0.074	-0.361	-1.192	-0.382	-0.245	-0.891	0.213	-0.165	-0.257	0.371	-0.025	-0.313	0.249	0.042	0.273	0.390
0.024	-0.350	-1.196	-0.373	-0.240	-0.896	0.194	-0.514	-0.229	0.311	-0.018	-0.311	0.199	0.031	0.277	0.416
0.009	-0.284	-1.208	-0.366	-0.235	-0.900	0.180	-0.356	-0.266	0.289	0.042	-0.319	0.183	0.035	0.289	0.393
0.063	-0.257	-1.243	-0.358	-0.228	-0.906	0.243	-0.473	-0.238	0.334	0.063	-0.349	0.237	0.062	0.324	0.365
-0.033	-0.241	-1.247	-0.350	-0.223	-0.910	0.228	-0.405	-0.203	0.230	0.072	-0.349	0.141	0.077	0.329	0.343
-0.022	-0.241	-1.196	-0.335	-0.218	-0.917	0.220	-0.778	-0.133	0.227	0.067	-0.291	0.152	0.077	0.277	0.322
-0.014	-0.234	-1.121	-0.327	-0.215	-0.920	0.113	-0.424	-0.059	0.226	0.072	-0.212	0.160	0.085	0.202	0.283
-0.014	-0.234	-1.121	-0.317	-0.215	-0.924	0.020	-0.485	0.018	0.216	0.072	-0.209	0.160	0.085	0.202	0.251
-0.026	-0.276	-1.070	-0.307	-0.217	-0.927	-0.071	-0.456	0.060	0.195	0.031	-0.155	0.149	0.042	0.151	0.223
-0.068	-0.296	-1.042	-0.291	-0.219	-0.931	-0.086	-0.823	0.097	0.136	0.014	-0.123	0.106	0.023	0.123	0.191
-0.041	-0.265	-0.995	-0.282	-0.223	-0.933	-0.184	-0.410	0.096	0.154	0.049	-0.074	0.133	0.053	0.076	0.165
-0.072	-0.249	-0.972	-0.271	-0.226	-0.936	-0.112	-0.551	0.052	0.112	0.067	-0.047	0.103	0.069	0.052	0.153
-0.033	-0.265	-0.952	-0.262	-0.229	-0.937	-0.135	-0.408	0.086	0.142	0.054	-0.026	0.141	0.053	0.032	0.129
0.005	-0.292	-0.948	-0.262	-0.230	-0.937	-0.064	0.063	0.006	0.181	0.029	-0.023	0.180	0.026	0.028	0.114
-0.137	-0.354	-0.960	-0.259	-0.232	-0.938	-0.057	-0.163	-0.007	0.036	-0.032	-0.034	0.037	0.036	0.040	0.073
-0.083	-0.338	-0.940	-0.262	-0.235	-0.936	-0.169	0.162	0.003	0.092	-0.013	-0.016	0.091	0.021	0.020	0.049
-0.245	-0.369	-0.877	-0.256	-0.237	-0.937	-0.064	-0.304	0.067	-0.075	-0.042	0.048	0.071	0.052	0.043	-0.004
-0.137	-0.354	-0.893	-0.256	-0.237	-0.937	0.032	0.046	0.033	0.033	-0.026	0.033	0.037	0.036	0.027	-0.026
-0.272	-0.319	-0.940	-0.256	-0.237	-0.937	0.071	0.030	0.105	-0.101	0.008	-0.015	0.098	0.002	0.020	-0.057
-0.230	-0.319	-0.901	-0.251	-0.236	-0.939	0.098	-0.222	0.123	-0.064	0.007	0.026	0.055	0.002	0.019	-0.038
-0.207	-0.315	-0.857	-0.250	-0.235	-0.939	0.099	-0.037	0.073	-0.042	0.009	0.070	0.032	0.002	0.063	-0.041
-0.126	-0.338	-0.857	-0.246	-0.235	-0.940	0.025	-0.181	0.089	0.035	-0.014	0.071	0.048	0.021	0.063	-0.025
-0.137	-0.303	-0.873	-0.246	-0.237	-0.940	-0.084	0.063	0.092	0.024	0.023	0.055	0.037	0.013	0.047	-0.026
-0.149	-0.373	-0.865	-0.248	-0.240	-0.939	-0.125	0.087	0.059	0.013	-0.043	0.062	0.026	0.057	0.055	-0.021
-0.218	-0.373	-0.857	-0.251	-0.244	-0.937	-0.187	0.207	0.056	-0.052	-0.039	0.068	0.044	0.057	0.063	-0.036
-0.168	-0.404	-0.838	-0.246	-0.249	-0.937	-0.191	-0.251	0.064	-0.008	-0.066	0.088	0.006	0.088	0.083	-0.061
-0.218	-0.384	-0.869	-0.247	-0.253	-0.935	-0.197	0.092	0.031	-0.056	-0.042	0.055	0.044	0.069	0.051	-0.057
-0.260	-0.381	-0.842	-0.244	-0.257	-0.935	-0.180	-0.183	0.085	-0.102	-0.034	0.082	0.086	0.065	0.079	-0.052
-0.095	-0.354	-0.798	-0.239	-0.260	-0.936	-0.143	-0.252	-0.004	0.058	-0.004	0.126	0.079	0.038	0.122	-0.064
-0.187	-0.373	-0.869	-0.242	-0.261	-0.934	-0.047	0.199	-0.036	-0.030	-0.022	0.054	0.013	0.058	0.051	-0.039
-0.245	-0.342	-0.849	-0.254	-0.261	-0.931	0.021	0.607	-0.060	-0.076	0.008	0.071	0.071	0.028	0.071	-0.042
-0.087	-0.346	-0.869	-0.250	-0.261	-0.932	0.048	-0.170	0.027	0.078	0.004	0.052	0.087	0.032	0.052	-0.042
-0.307	-0.354	-0.909	-0.249	-0.259	-0.933	0.102	-0.053	0.021	-0.142	-0.006	0.013	0.133	0.040	0.012	-0.038
-0.133	-0.334	-0.853	-0.253	-0.257	-0.933	0.126	0.193	-0.026	0.034	0.011	0.068	0.041	0.021	0.068	-0.019
-0.172	-0.323	-0.877	-0.246	-0.255	-0.935	0.118	-0.368	0.028	-0.011	0.021	0.047	0.002	0.010	0.044	-0.031
-0.157	-0.338	-0.912	-0.252	-0.252	-0.934	0.140	0.326	-0.063	0.010	0.003	0.011	0.018	0.025	0.009	-0.006
-0.164	-0.346	-0.885	-0.253	-0.250	-0.934	0.115	0.069	-0.038	0.003	-0.006	0.038	0.010	0.034	0.036	-0.017
-0.176	-0.326	-0.912	-0.256	-0.249	-0.934	0.092	0.190	0.008	-0.005	0.012	0.010	0.002	0.015	0.009	-0.009
-0.210	-0.326	-0.905	-0.251	-0.247	-0.936	0.107	-0.264	0.016	-0.045	0.010	0.020	0.037	0.015	0.017	-0.019
-0.133	-0.350	-0.881	-0.252	-0.245	-0.936	0.115	0.044	-0.031	0.033	-0.015	0.044	0.040	0.039	0.041	-0.009
-0.191	-0.357	-0.877	-0.246	-0.244	-0.938	0.128	-0.308	0.045	-0.031	-0.024	0.050	0.017	0.047	0.045	-0.016
-0.095	-0.319	-0.861	-0.251	-0.241	-0.937	0.132	0.295	-0.004	0.070	0.012	0.065	0.079	0.008	0.061	0.001
-0.199	-0.338	-0.905	-0.245	-0.240	-0.939	0.104	-0.281	0.052	-0.039	-0.009	0.024	0.025	0.028	0.017	-0.028
-0.114	-0.323	-0.893	-0.253	-0.239	-0.937	0.073	0.443	0.021	0.053	0.005	0.034	0.060	0.013	0.029	-0.018
-0.291	-0.280	-0.885	-0.249	-0.236	-0.939	0.153	-0.243	-0.033	-0.128	0.045	0.043	0.117	0.029	0.037	-0.035
-0.141	-0.307	-0.885	-0.250	-0.233	-0.940	0.185	0.044	-0.074	0.022	0.014	0.043	0.033	0.002	0.037	-0.030
-0.187	-0.323	-0.877	-0.245	-0.231	-0.942	0.098	-0.226	-0.004	-0.028	-0.003	0.053	0.013	0.014	0.046	-0.036
-0.160	-0.315	-0.893	-0.243	-0.230	-0.942	0.044	-0.134	-0.045	-0.004	0.005	0.038	0.015	0.007	0.030	-0.022
-0.133	-0.303	-0.881	-0.247	-0.229	-0.942	0.052	0.225	-0.039	0.028	0.016	0.050	0.042	0.004	0.042	-0.014
-0.214	-0.311	-0.901	-0.242	-0.229	-0.943	0.029	-0.261	-0.029	-0.057	0.008	0.031	0.039	0.004	0.022	-0.021
-0.091	-0.326	-0.885	-0.242	-0.229	-0.943	0.031	0.033	-0.010	0.066	-0.008	0.047	0.085	0.020	0.038	-0.026
-0.230	-0.373	-0.905	-0.240	-0.228	-0.944	0.051	-0.107	0.048	-0.074	-0.054	0.028	0.054	0.067	0.019	-0.026
-0.191	-0.361	-0.909	-0.239	-0.230	-0.944	-0.035	-0.057	0.034	-0.037	-0.042	0.024	0.015	0.056	0.015	-0.022
-0.133	-0.338	-0.901	-0.237	-0.230	-0.944	-0.006	-0.088	0.006	0.018	-0.018	0.033	0.043	0.034	0.023	-0.040
-0.191	-0.319	-0.909	-0.239	-0.230	-0.943	0.031	0.147	-0.003	-0.037	0.000	0.024	0.015	0.015	0.016	-0.022
-0.187	-0.319	-0.905	-0.237	-0.230	-0.944	0.013	-0.133	0.018	-0.036	0.000	0.028	0.011	0.016	0.020	-0.013
-0.130	-0.315	-0.901	-0.241	-0.230	-0.943	0.020	0.233	-0.011	0.025	0.004	0.031	0.047	0.013	0.024	-0.009
-0.157	-0.338	-0.936	-0.242	-0.229	-0.943	0.049	0.050	-0.026	-0.001	-0.020	-0.005	0.020	0.037	0.011	-0.010
-0.126	-0.315	-0.920	-0.242	-0.228	-0.943	0.052	0.013	-0.004	0.030	0.002	0.012	0.050	0.015	0.005	-0.013
-0.191	-0.342	-0.893	-0.241	-0.227	-0.944	0.100	-0.046	0.003	-0.036	-0.026	0.040	0.015	0.042	0.033	-0.027
-0.210	-0.292	-0.932	-0.237	-0.225	-0.945	0.088	-0.175	0.029	-0.059	0.023	0.002	0.035	0.007	0.006	-0.029
-0.210	-0.292	-0.932	-0.235	-0.224	-0.946	0.089	-0.099	0.015	-0.061	0.022	0.002	0.035	0.006	0.005	-0.035
-0.153	-0.319	-0.905	-0.238	-0.222	-0.946	0.106	0.150	-0.003	-0.001	-0.007	0.029	0.022	0.022	0.023	-0.032
-0.145	-0.319	-0.901	-0.237	-0.222	-0.946	0.045	-0.016	0.018	0.007	-0.007	0.034	0.030	0.022	0.027	-0.023
-0.180	-0.346	-0.909	-0.236	-0.221	-0.946	0.090	-0.022	0.023	-0.029	-0.036	0.026	0.005	0.050	0.019	-0.013
-0.149	-0.319	-0.916	-0.234	-0.220	-0.947	0.077	-0.082	0.024	0.000	-0.010	0.019	0.026	0.024	0.012	-0.014
-0.153	-0.296	-0.909	-0.238	-0.219	-0.946	0.057	0.196	0.007	-0.000	0.013	0.026	0.022	0.001	0.020	-0.016
-0.172	-0.276	-0.936	-0.238	-0.218	-0.947	0.048	-0.003	0.023	-0.020	0.031	-0.002	0.003	0.017	0.008	-0.009
-0.157	-0.315	-0.909	-0.239	-0.217	-0.947	0.080	0.073	0.006	-0.003	-0.009	0.026	0.018	0.022	0.020	-0.012
-0.153	-0.296	-0.928	-0.238	-0.216	-0.947	0.061	-0.042	0.028	-0.000	0.010	0.007	0.022	0.003	0.001	-0.020
-0.168	-0.307	-0.916	-0.238	-0.216	-0.947	0.047	0.056	0.000	-0.015	-0.003	0.019	0.006	0.015	0.012	-0.007
-0.191	-0.299	-0.909	-0.236	-0.215	-0.948	0.044	-0.123	0.029	-0.041	0.005	0.027	0.017	0.008	0.020	-0.014
-0.095	-0.303	-0.901	-0.244	-0.214	-0.946	0.084	0.441	-0.045	0.063	-0.001	0.033	0.079	0.012	0.028	-0.015
-0.199	-0.334	-0.909	-0.243	-0.213	-0.946	0.061	-0.043	0.009	-0.042	-0.032	0.025	0.025	0.043	0.020	-0.015
-0.168	-0.315	-0.928	-0.247	-0.213	-0.945	0.024	0.215	-0.002	-0.007	-0.013	0.005	0.006	0.024	0.000	-0.010
-0.187	-0.292	-0.924	-0.251	-0.211	-0.945	0.108	0.238	-0.034	-0.022	0.008	0.008	0.013	0.001	0.004	-0.017
-0.176	-0.292	-0.912	-0.246	-0.210	-0.946	0.085	-0.238	0.047	-0.015	0.007	0.021	0.002	0.002	0.016	-0.008
-0.130	-0.319	-0.889	-0.249	-0.208	-0.946	0.107	0.146	-0.008	0.034	-0.022	0.045	0.044	0.029	0.040	-0.001
-0.160	-0.296	-0.916	-0.248	-0.207	-0.946	0.073	-0.006	0.034	0.003	0.000	0.017	0.014	0.006	0.012	0.000
-0.130	-0.269	-0.924	-0.246	-0.206	-0.947	0.078	-0.128	0.033	0.031	0.026	0.010	0.045	0.021	0.004	0.002
-0.180	-0.288	-0.928	-0.250	-0.204	-0.947	0.125	0.231	-0.012	-0.015	0.005	0.006	0.005	0.001	0.000	-0.008
-0.164	-0.269	-0.912	-0.247	-0.203	-0.948	0.078	-0.127	0.022	-0.002	0.023	0.023	0.010	0.020	0.016	-0.002
-0.214	-0.296	-0.964	-0.249	-0.201	-0.947	0.109	0.126	-0.024	-0.050	-0.006	-0.029	0.040	0.007	0.036	-0.020
-0.130	-0.284	-0.916	-0.251	-0.199	-0.947	0.094	0.124	-0.002	0.037	0.004	0.018	0.045	0.004	0.012	-0.010
-0.241	-0.284	-0.944	-0.253	-0.199	-0.947	0.058	0.083	-0.002	-0.073	0.003	-0.009	0.067	0.004	0.016	-0.012
-0.122	-0.296	-0.912	-0.251	-0.197	-0.947	0.071	-0.059	-0.000	0.045	-0.009	0.023	0.053	0.009	0.015	-0.002
-0.195	-0.311	-0.936	-0.257	-0.196	-0.946	0.105	0.315	-0.046	-0.022	-0.026	-0.002	0.020	0.025	0.009	-0.008
-0.160	-0.276	-0.948	-0.254	-0.194	-0.947	0.102	-0.151	-0.004	0.010	0.007	-0.013	0.014	0.009	0.022	0.006
-0.172	-0.280	-0.932	-0.256	-0.193	-0.947	0.063	0.089	-0.009	-0.000	0.002	0.003	0.002	0.004	0.006	-0.008
-0.172	-0.280	-0.932	-0.259	-0.191	-0.947	0.119	0.174	-0.036	0.003	-0.000	0.002	0.001	0.003	0.006	-0.008
-0.210	-0.276	-0.940	-0.255	-0.189	-0.948	0.119	-0.213	0.009	-0.040	0.001	-0.004	0.038	0.006	0.014	-0.014
-0.183	-0.307	-0.916	-0.257	-0.187	-0.948	0.120	0.125	-0.041	-0.011	-0.032	0.019	0.012	0.026	0.011	-0.014
-0.195	-0.292	-0.940	-0.258	-0.185	-0.948	0.099	0.056	0.012	-0.021	-0.018	-0.004	0.023	0.011	0.011	-0.013
-0.164	-0.269	-0.909	-0.257	-0.184	-0.949	0.081	-0.030	0.011	0.008	0.004	0.028	0.008	0.012	0.021	-0.016
-0.164	-0.272	-0.916	-0.262	-0.183	-0.948	0.075	0.246	-0.029	0.013	-0.001	0.019	0.008	0.008	0.013	-0.007
-0.226	-0.265	-0.928	-0.258	-0.182	-0.949	0.056	-0.159	0.025	-0.052	0.006	0.008	0.053	0.016	0.001	-0.007
-0.141	-0.276	-0.936	-0.260	-0.181	-0.949	0.093	0.100	-0.010	0.034	-0.008	0.000	0.031	0.004	0.007	0.004
-0.195	-0.276	-0.948	-0.257	-0.179	-0.950	0.083	-0.133	0.014	-0.023	-0.009	-0.010	0.023	0.004	0.019	-0.001
-0.118	-0.257	-0.936	-0.260	-0.178	-0.949	0.094	0.152	-0.019	0.057	0.009	0.001	0.056	0.024	0.007	0.008
-0.199	-0.249	-0.944	-0.258	-0.177	-0.950	0.059	-0.104	0.000	-0.026	0.016	-0.006	0.023	0.032	0.016	0.006
-0.172	-0.265	-0.936	-0.256	-0.176	-0.951	0.054	-0.086	0.022	-0.001	-0.000	0.002	0.007	0.017	0.010	0.004
-0.153	-0.261	-0.936	-0.259	-0.176	-0.950	0.033	0.181	0.007	0.021	0.003	0.002	0.028	0.021	0.012	-0.008
-0.203	-0.257	-0.936	-0.259	-0.175	-0.950	0.071	0.021	-0.011	-0.028	0.006	0.002	0.020	0.025	0.014	-0.004
-0.183	-0.261	-0.928	-0.260	-0.174	-0.950	0.065	0.051	0.004	-0.008	0.001	0.009	0.001	0.021	0.008	-0.008
-0.168	-0.265	-0.916	-0.261	-0.172	-0.950	0.094	0.086	-0.022	0.009	-0.004	0.021	0.017	0.017	0.002	-0.014
-0.199	-0.272	-0.936	-0.259	-0.170	-0.951	0.098	-0.115	-0.028	-0.024	-0.013	0.002	0.013	0.010	0.019	-0.012
-0.199	-0.261	-0.948	-0.264	-0.169	-0.950	0.074	0.255	-0.033	-0.018	-0.003	-0.012	0.011	0.021	0.032	-0.006
-0.187	-0.257	-0.916	-0.262	-0.168	-0.950	0.068	-0.096	0.013	-0.009	-0.000	0.020	0.002	0.025	0.001	-0.012
-0.164	-0.261	-0.940	-0.263	-0.167	-0.950	0.067	0.107	-0.009	0.017	-0.005	-0.004	0.026	0.021	0.025	-0.003
-0.214	-0.276	-0.960	-0.259	-0.166	-0.951	0.096	-0.204	-0.006	-0.037	-0.022	-0.023	0.024	0.005	0.044	-0.009
-0.157	-0.234	-0.944	-0.261	-0.165	-0.951	0.066	0.099	-0.008	0.023	0.019	-0.008	0.033	0.048	0.028	0.003
-0.233	-0.253	-0.944	-0.262	-0.164	-0.951	0.038	0.075	0.004	-0.053	-0.000	-0.008	0.044	0.028	0.027	-0.012
-0.126	-0.257	-0.928	-0.261	-0.163	-0.952	0.078	-0.063	-0.005	0.054	-0.006	0.008	0.063	0.024	0.010	0.002
-0.253	-0.245	-0.956	-0.263	-0.162	-0.951	0.069	0.106	-0.016	-0.071	0.005	-0.020	0.064	0.035	0.036	-0.009
-0.126	-0.234	-0.916	-0.260	-0.161	-0.952	0.047	-0.118	0.004	0.053	0.016	0.020	0.062	0.046	0.006	0.003
-0.218	-0.226	-0.952	-0.262	-0.160	-0.952	0.066	0.116	-0.025	-0.037	0.023	-0.016	0.031	0.053	0.028	-0.005
-0.176	-0.245	-0.952	-0.263	-0.159	-0.952	0.059	0.026	-0.015	0.006	0.002	-0.016	0.010	0.033	0.026	0.009
-0.176	-0.245	-0.952	-0.261	-0.158	-0.952	0.059	-0.076	-0.003	0.005	0.001	-0.015	0.009	0.032	0.024	-0.000
-0.168	-0.245	-0.928	-0.263	-0.157	-0.952	0.067	0.132	-0.012	0.015	0.000	0.008	0.016	0.031	0.001	0.007
-0.191	-0.265	-0.944	-0.263	-0.156	-0.952	0.093	0.004	-0.002	-0.008	-0.021	-0.008	0.008	0.011	0.014	0.003
-0.176	-0.226	-0.948	-0.264	-0.154	-0.952	0.079	0.058	-0.015	0.008	0.016	-0.012	0.007	0.049	0.017	0.006
-0.191	-0.226	-0.928	-0.261	-0.153	-0.953	0.099	-0.128	-0.005	-0.010	0.015	0.009	0.009	0.049	0.004	-0.005
-0.160	-0.241	-0.940	-0.266	-0.151	-0.952	0.082	0.226	-0.011	0.025	-0.002	-0.004	0.021	0.034	0.008	-0.001
-0.226	-0.226	-0.920	-0.265	-0.150	-0.953	0.060	-0.036	0.012	-0.042	0.013	0.016	0.045	0.049	0.013	-0.006
-0.168	-0.230	-0.940	-0.265	-0.150	-0.952	0.043	0.036	-0.021	0.017	0.008	-0.004	0.012	0.044	0.007	-0.003
-0.203	-0.238	-0.944	-0.264	-0.149	-0.953	0.035	-0.053	0.008	-0.019	-0.000	-0.007	0.024	0.036	0.010	-0.003
-0.187	-0.253	-0.956	-0.264	-0.149	-0.953	0.016	0.000	-0.004	-0.004	-0.016	-0.019	0.009	0.021	0.022	0.001
-0.157	-0.241	-0.928	-0.267	-0.149	-0.952	0.019	0.196	-0.017	0.031	-0.004	0.008	0.022	0.032	0.006	0.005
-0.210	-0.238	-0.944	-0.262	-0.149	-0.954	0.027	-0.267	0.016	-0.029	-0.001	-0.007	0.032	0.036	0.009	0.005
-0.145	-0.226	-0.928	-0.265	-0.149	-0.953	0.031	0.157	-0.005	0.040	0.010	0.008	0.034	0.047	0.007	0.008
-0.203	-0.230	-0.940	-0.269	-0.149	-0.952	0.017	0.246	0.002	-0.014	0.006	-0.005	0.024	0.043	0.005	0.003
-0.172	-0.226	-0.928	-0.270	-0.149	-0.951	0.016	0.059	0.010	0.018	0.010	0.007	0.007	0.047	0.007	0.006
-0.195	-0.211	-0.952	-0.273	-0.149	-0.950	0.009	0.193	0.006	-0.002	0.026	-0.018	0.016	0.062	0.017	0.002
-0.203	-0.238	-0.936	-0.269	-0.149	-0.952	0.032	-0.233	0.037	-0.014	-0.002	-0.000	0.024	0.035	0.001	0.003
-0.172	-0.245	-0.924	-0.272	-0.148	-0.951	0.034	0.209	-0.001	0.020	-0.010	0.010	0.008	0.027	0.011	-0.002
-0.199	-0.241	-0.936	-0.272	-0.148	-0.951	0.046	-0.008	0.013	-0.007	-0.006	-0.001	0.019	0.030	0.000	0.000
-0.203	-0.253	-0.932	-0.274	-0.147	-0.950	0.075	0.127	0.006	-0.009	-0.019	0.002	0.023	0.018	0.004	0.005
-0.180	-0.218	-0.940	-0.274	-0.146	-0.951	0.063	-0.009	0.044	0.014	0.015	-0.005	0.001	0.053	0.005	-0.004
-0.187	-0.214	-0.944	-0.275	-0.145	-0.950	0.050	0.082	0.016	0.007	0.018	-0.009	0.007	0.057	0.009	0.002
-0.222	-0.234	-0.928	-0.275	-0.144	-0.951	0.059	0.002	0.018	-0.028	-0.002	0.007	0.041	0.037	0.007	0.001
-0.172	-0.218	-0.936	-0.274	-0.144	-0.951	0.047	-0.031	0.027	0.021	0.013	-0.001	0.008	0.053	0.001	0.002
-0.210	-0.234	-0.940	-0.275	-0.144	-0.951	0.045	0.054	0.026	-0.016	-0.003	-0.005	0.030	0.037	0.005	-0.002
-0.168	-0.249	-0.928	-0.276	-0.143	-0.950	0.045	0.111	0.003	0.028	-0.019	0.006	0.012	0.022	0.007	0.002
-0.210	-0.249	-0.932	-0.278	-0.142	-0.950	0.051	0.123	0.015	-0.012	-0.020	0.002	0.030	0.022	0.003	-0.003
-0.203	-0.222	-0.936	-0.276	-0.142	-0.951	0.046	-0.112	0.051	-0.007	0.007	-0.002	0.022	0.049	0.001	0.002
-0.203	-0.222	-0.936	-0.276	-0.142	-0.951	0.035	0.011	0.040	-0.007	0.007	-0.002	0.022	0.049	0.001	-0.007
-0.180	-0.226	-0.928	-0.277	-0.141	-0.950	0.043	0.059	0.017	0.016	0.002	0.006	0.001	0.045	0.007	-0.004
-0.226	-0.241	-0.944	-0.276	-0.141	-0.951	0.070	-0.032	0.027	-0.031	-0.014	-0.009	0.045	0.029	0.009	-0.003
-0.191	-0.222	-0.936	-0.276	-0.140	-0.951	0.044	0.015	0.045	0.004	0.005	-0.001	0.010	0.049	0.001	-0.004
-0.187	-0.211	-0.912	-0.276	-0.140	-0.951	0.054	0.028	0.024	0.008	0.016	0.022	0.006	0.060	0.023	-0.008
-0.199	-0.230	-0.912	-0.277	-0.138	-0.951	0.093	0.045	0.006	-0.003	-0.005	0.023	0.018	0.041	0.023	0.001
-0.203	-0.226	-0.932	-0.276	-0.137	-0.951	0.110	-0.024	0.032	-0.008	-0.003	0.003	0.021	0.044	0.003	-0.001
-0.168	-0.180	-0.924	-0.277	-0.135	-0.951	0.088	0.082	0.047	0.028	0.042	0.011	0.014	0.090	0.011	0.010
-0.207	-0.187	-0.952	-0.273	-0.135	-0.952	0.059	-0.171	0.087	-0.014	0.034	-0.015	0.025	0.082	0.016	0.019
-0.126	-0.191	-0.920	-0.274	-0.134	-0.952	0.066	0.068	0.045	0.067	0.029	0.016	0.055	0.079	0.015	0.021
-0.160	-0.211	-0.936	-0.276	-0.134	-0.952	0.031	0.122	0.036	0.034	0.010	-0.000	0.020	0.060	0.000	0.016
-0.195	-0.222	-0.948	-0.275	-0.134	-0.952	-0.006	-0.040	0.042	-0.001	-0.001	-0.012	0.014	0.048	0.012	0.023
-0.191	-0.253	-0.924	-0.275	-0.135	-0.952	0.010	0.015	0.047	0.003	-0.031	0.012	0.010	0.017	0.011	0.018
-0.164	-0.234	-0.924	-0.276	-0.134	-0.952	0.065	0.078	0.023	0.031	-0.013	0.011	0.017	0.037	0.011	0.020
-0.157	-0.203	-0.932	-0.275	-0.134	-0.952	0.030	-0.008	0.048	0.038	0.018	0.004	0.024	0.068	0.003	0.021
-0.157	-0.187	-0.932	-0.279	-0.135	-0.951	-0.040	0.214	0.036	0.042	0.034	0.002	0.024	0.084	0.003	0.028
-0.191	-0.176	-0.940	-0.279	-0.137	-0.950	-0.082	0.034	0.049	0.007	0.048	-0.006	0.011	0.095	0.005	0.034
-0.157	-0.199	-0.920	-0.278	-0.140	-0.950	-0.124	-0.042	0.025	0.041	0.027	0.014	0.024	0.072	0.015	0.023
-0.137	-0.207	-0.916	-0.285	-0.143	-0.948	-0.146	0.405	-0.010	0.067	0.023	0.015	0.043	0.065	0.019	0.018
-0.214	-0.203	-0.909	-0.283	-0.146	-0.948	-0.126	-0.088	0.058	-0.012	0.029	0.023	0.034	0.069	0.027	0.023
-0.191	-0.211	-0.920	-0.288	-0.148	-0.946	-0.102	0.242	0.034	0.015	0.024	0.010	0.010	0.061	0.015	0.016
-0.160	-0.211	-0.901	-0.288	-0.151	-0.946	-0.128	0.021	0.081	0.046	0.027	0.029	0.020	0.061	0.034	-0.001
-0.199	-0.226	-0.897	-0.291	-0.154	-0.944	-0.141	0.205	0.040	0.011	0.014	0.031	0.018	0.046	0.038	0.010
-0.233	-0.234	-0.885	-0.296	-0.158	-0.942	-0.177	0.277	-0.001	-0.019	0.010	0.041	0.052	0.039	0.050	0.002
-0.157	-0.245	-0.869	-0.297	-0.162	-0.941	-0.235	0.064	-0.002	0.059	0.003	0.056	0.024	0.027	0.066	-0.001
-0.230	-0.245	-0.877	-0.300	-0.168	-0.939	-0.282	0.138	-0.022	-0.011	0.009	0.046	0.049	0.028	0.058	0.001
-0.187	-0.269	-0.877	-0.302	-0.173	-0.938	-0.254	0.130	-0.024	0.033	-0.010	0.044	0.006	0.005	0.057	0.009
-0.187	-0.276	-0.865	-0.302	-0.178	-0.937	-0.238	0.023	0.003	0.033	-0.013	0.055	0.006	0.003	0.069	0.010
-0.191	-0.261	-0.857	-0.303	-0.182	-0.935	-0.227	0.081	0.004	0.030	0.007	0.062	0.010	0.013	0.077	0.014
-0.157	-0.249	-0.845	-0.310	-0.187	-0.932	-0.251	0.389	-0.020	0.072	0.023	0.070	0.025	0.025	0.089	0.011
-0.226	-0.261	-0.881	-0.310	-0.191	-0.931	-0.194	-0.019	0.008	0.002	0.016	0.034	0.044	0.013	0.053	-0.000
-0.222	-0.257	-0.893	-0.314	-0.194	-0.929	-0.170	0.228	-0.010	0.010	0.023	0.021	0.041	0.018	0.041	-0.005
-0.268	-0.272	-0.885	-0.313	-0.198	-0.929	-0.170	-0.039	0.005	-0.037	0.010	0.028	0.086	0.002	0.049	-0.020
-0.237	-0.284	-0.877	-0.315	-0.201	-0.928	-0.174	0.115	0.000	-0.004	0.002	0.035	0.056	0.009	0.057	-0.016
-0.257	-0.311	-0.865	-0.316	-0.204	-0.926	-0.125	0.097	0.004	-0.022	-0.022	0.045	0.075	0.036	0.069	-0.019
-0.207	-0.323	-0.857	-0.320	-0.206	-0.925	-0.088	0.217	0.009	0.032	-0.032	0.051	0.025	0.047	0.077	-0.007
-0.241	-0.280	-0.873	-0.321	-0.208	-0.924	-0.071	0.074	0.024	-0.002	0.012	0.035	0.059	0.004	0.061	-0.005
-0.214	-0.284	-0.881	-0.324	-0.208	-0.923	-0.016	0.146	0.008	0.027	0.009	0.026	0.032	0.007	0.053	0.003
-0.237	-0.265	-0.881	-0.326	-0.209	-0.922	-0.047	0.148	-0.029	0.006	0.029	0.024	0.055	0.012	0.053	-0.008
-0.233	-0.284	-0.885	-0.327	-0.210	-0.921	-0.053	0.035	-0.018	0.011	0.010	0.020	0.051	0.007	0.049	-0.003
-0.283	-0.280	-0.877	-0.327	-0.212	-0.921	-0.071	0.038	-0.029	-0.039	0.016	0.027	0.101	0.002	0.056	-0.004
-0.218	-0.269	-0.869	-0.329	-0.212	-0.920	-0.045	0.076	-0.078	0.028	0.028	0.034	0.036	0.009	0.064	0.001
-0.230	-0.288	-0.881	-0.330	-0.213	-0.920	-0.058	0.067	-0.092	0.018	0.009	0.022	0.048	0.010	0.052	0.006
-0.222	-0.280	-0.897	-0.333	-0.213	-0.918	-0.051	0.157	-0.111	0.029	0.017	0.005	0.040	0.001	0.036	0.016
-0.218	-0.292	-0.881	-0.337	-0.214	-0.917	-0.067	0.212	-0.128	0.036	0.006	0.019	0.036	0.013	0.052	0.009
-0.249	-0.288	-0.893	-0.341	-0.215	-0.915	-0.091	0.158	-0.129	0.009	0.011	0.006	0.067	0.008	0.039	0.003
-0.303	-0.292	-0.940	-0.344	-0.216	-0.914	-0.109	0.135	-0.158	-0.042	0.008	-0.043	0.121	0.012	0.008	0.006
-0.303	-0.299	-0.932	-0.349	-0.218	-0.912	-0.128	0.243	-0.174	-0.037	0.001	-0.038	0.121	0.019	0.000	0.004
-0.233	-0.307	-0.924	-0.352	-0.220	-0.910	-0.158	0.147	-0.150	0.035	-0.005	-0.031	0.051	0.027	0.007	0.015
-0.272	-0.323	-0.948	-0.355	-0.222	-0.908	-0.167	0.138	-0.162	-0.001	-0.018	-0.057	0.090	0.042	0.016	0.035
-0.241	-0.354	-0.956	-0.362	-0.223	-0.905	-0.103	0.372	-0.194	0.037	-0.048	-0.068	0.060	0.072	0.024	0.053
-0.230	-0.361	-0.983	-0.365	-0.224	-0.904	-0.125	0.165	-0.205	0.052	-0.055	-0.098	0.048	0.080	0.052	0.041
-0.268	-0.408	-1.011	-0.377	-0.225	-0.899	-0.160	0.588	-0.305	0.025	-0.100	-0.131	0.086	0.126	0.080	0.037
-0.368	-0.384	-1.003	-0.389	-0.225	-0.893	-0.154	0.617	-0.348	-0.063	-0.077	-0.128	0.186	0.102	0.072	-0.005
-0.368	-0.384	-1.003	-0.400	-0.226	-0.888	-0.125	0.553	-0.310	-0.052	-0.076	-0.134	0.186	0.102	0.072	-0.037
-0.480	-0.369	-0.857	-0.403	-0.224	-0.887	-0.005	0.089	-0.199	-0.161	-0.062	0.011	0.298	0.086	0.073	-0.058
-0.376	-0.357	-0.767	-0.406	-0.221	-0.887	0.142	0.156	-0.163	-0.053	-0.054	0.101	0.194	0.074	0.164	-0.043
-0.326	-0.315	-0.763	-0.406	-0.217	-0.888	0.229	-0.039	-0.042	-0.004	-0.016	0.106	0.144	0.031	0.167	-0.023
-0.237	-0.269	-0.822	-0.409	-0.212	-0.888	0.289	0.170	-0.015	0.087	0.025	0.047	0.055	0.015	0.108	0.031
-0.241	-0.265	-0.912	-0.412	-0.207	-0.887	0.319	0.219	-0.007	0.087	0.024	-0.044	0.059	0.019	0.017	0.063
-0.237	-0.265	-0.960	-0.414	-0.201	-0.888	0.333	0.163	0.003	0.093	0.018	-0.092	0.055	0.020	0.030	0.087
-0.280	-0.280	-0.964	-0.415	-0.196	-0.889	0.309	0.054	0.016	0.051	-0.003	-0.095	0.098	0.005	0.034	0.104
-0.276	-0.249	-0.964	-0.414	-0.191	-0.890	0.293	-0.042	0.015	0.054	0.023	-0.093	0.094	0.036	0.034	0.139
-0.214	-0.226	-1.011	-0.409	-0.186	-0.893	0.272	-0.210	0.012	0.111	0.042	-0.138	0.032	0.059	0.081	0.188
-0.103	-0.230	-1.086	-0.403	-0.181	-0.897	0.247	-0.279	-0.046	0.216	0.033	-0.209	0.079	0.056	0.157	0.257
-0.010	-0.226	-1.137	-0.397	-0.178	-0.900	0.152	-0.281	-0.066	0.303	0.034	-0.257	0.172	0.060	0.208	0.325
0.036	-0.234	-1.200	-0.392	-0.175	-0.903	0.178	-0.206	-0.040	0.344	0.023	-0.318	0.218	0.052	0.271	0.391
0.028	-0.222	-1.232	-0.384	-0.173	-0.907	0.133	-0.380	0.052	0.328	0.032	-0.345	0.211	0.064	0.303	0.419
0.074	-0.207	-1.307	-0.378	-0.171	-0.910	0.131	-0.243	0.016	0.368	0.045	-0.417	0.257	0.080	0.378	0.437
0.001	-0.180	-1.338	-0.369	-0.169	-0.914	0.066	-0.418	-0.053	0.286	0.071	-0.445	0.184	0.107	0.410	0.428
0.063	-0.168	-1.322	-0.357	-0.169	-0.919	-0.018	-0.569	-0.084	0.336	0.082	-0.425	0.246	0.119	0.394	0.417
0.009	-0.172	-1.291	-0.348	-0.167	-0.923	0.039	-0.470	-0.110	0.273	0.076	-0.389	0.192	0.116	0.363	0.376
0.024	-0.137	-1.220	-0.335	-0.168	-0.927	-0.079	-0.616	-0.118	0.276	0.111	-0.314	0.207	0.151	0.292	0.345
-0.045	-0.184	-1.176	-0.331	-0.171	-0.928	-0.237	-0.209	-0.193	0.203	0.068	-0.270	0.138	0.105	0.249	0.286
-0.033	-0.203	-1.102	-0.323	-0.175	-0.930	-0.305	-0.426	-0.137	0.206	0.053	-0.193	0.150	0.085	0.174	0.249
-0.114	-0.241	-1.062	-0.313	-0.182	-0.932	-0.400	-0.519	-0.143	0.115	0.021	-0.152	0.069	0.047	0.135	0.221
-0.045	-0.280	-1.039	-0.297	-0.191	-0.936	-0.469	-0.812	-0.090	0.169	-0.009	-0.125	0.138	0.009	0.111	0.198
0.017	-0.284	-0.979	-0.282	-0.199	-0.939	-0.439	-0.786	-0.085	0.215	-0.005	-0.062	0.200	0.005	0.052	0.185
-0.033	-0.284	-0.968	-0.276	-0.204	-0.939	-0.299	-0.305	-0.174	0.159	-0.000	-0.050	0.150	0.006	0.040	0.187
0.013	-0.303	-0.928	-0.275	-0.208	-0.939	-0.267	-0.067	-0.120	0.204	-0.015	-0.011	0.197	0.013	0.001	0.150
-0.018	-0.319	-0.948	-0.270	-0.213	-0.939	-0.249	-0.211	-0.080	0.169	-0.026	-0.030	0.166	0.029	0.021	0.108
-0.172	-0.342	-0.901	-0.272	-0.219	-0.937	-0.316	0.102	-0.060	0.017	-0.043	0.015	0.012	0.052	0.026	0.082
-0.172	-0.342	-0.901	-0.268	-0.224	-0.937	-0.244	-0.208	-0.024	0.013	-0.038	0.015	0.012	0.052	0.026	0.028
-0.137	-0.319	-0.897	-0.268	-0.224	-0.937	-0.049	-0.005	-0.063	0.048	-0.014	0.019	0.047	0.028	0.030	-0.012
-0.264	-0.342	-0.889	-0.270	-0.226	-0.936	-0.084	0.108	-0.014	-0.077	-0.035	0.026	0.080	0.051	0.038	-0.023
-0.226	-0.346	-0.928	-0.266	-0.228	-0.937	-0.043	-0.223	0.059	-0.043	-0.038	-0.012	0.041	0.054	0.001	-0.035
-0.207	-0.326	-0.849	-0.264	-0.226	-0.938	0.117	-0.071	-0.005	-0.025	-0.020	0.067	0.021	0.035	0.077	-0.044
-0.222	-0.303	-0.885	-0.262	-0.227	-0.938	-0.003	-0.091	0.062	-0.042	0.004	0.033	0.037	0.011	0.042	-0.039
-0.191	-0.296	-0.916	-0.262	-0.226	-0.938	0.042	0.027	0.088	-0.011	0.011	0.001	0.008	0.003	0.011	-0.035
-0.237	-0.276	-0.920	-0.259	-0.225	-0.939	0.092	-0.134	0.076	-0.060	0.029	-0.001	0.055	0.015	0.008	-0.043
-0.195	-0.269	-0.928	-0.260	-0.226	-0.939	0.018	0.091	0.089	-0.017	0.038	-0.009	0.011	0.023	0.002	-0.039
-0.260	-0.249	-0.889	-0.257	-0.227	-0.939	-0.039	-0.160	0.058	-0.085	0.058	0.031	0.075	0.043	0.041	-0.045
-0.176	-0.284	-0.842	-0.255	-0.228	-0.940	-0.063	-0.087	-0.012	-0.002	0.025	0.078	0.009	0.010	0.090	-0.046
-0.199	-0.326	-0.849	-0.258	-0.230	-0.938	-0.115	0.159	-0.010	-0.022	-0.015	0.069	0.012	0.032	0.083	-0.046
-0.218	-0.315	-0.857	-0.258	-0.233	-0.938	-0.107	-0.031	-0.039	-0.041	-0.001	0.061	0.031	0.020	0.076	-0.023
-0.164	-0.323	-0.857	-0.256	-0.234	-0.938	-0.052	-0.105	-0.002	0.011	-0.008	0.061	0.024	0.027	0.077	-0.023
-0.126	-0.326	-0.857	-0.254	-0.234	-0.938	0.033	-0.048	-0.014	0.048	-0.012	0.062	0.065	0.032	0.079	-0.015
-0.195	-0.326	-0.893	-0.255	-0.234	-0.938	0.029	0.072	0.079	-0.021	-0.012	0.026	0.004	0.032	0.046	-0.020
-0.160	-0.323	-0.873	-0.257	-0.234	-0.938	0.018	0.107	0.076	0.015	-0.007	0.046	0.045	0.028	0.067	-0.012
-0.272	-0.311	-0.912	-0.263	-0.234	-0.936	0.036	0.358	0.017	-0.090	0.004	0.005	0.066	0.016	0.028	-0.008
-0.130	-0.280	-0.901	-0.252	-0.234	-0.939	0.013	-0.538	0.090	0.041	0.035	0.021	0.075	0.015	0.042	-0.015
-0.118	-0.299	-0.905	-0.254	-0.233	-0.939	0.051	0.112	-0.031	0.055	0.015	0.017	0.086	0.005	0.040	-0.024
-0.241	-0.299	-0.916	-0.255	-0.232	-0.939	0.058	0.037	-0.019	-0.068	0.014	0.006	0.038	0.004	0.031	-0.005
-0.230	-0.311	-0.920	-0.261	-0.232	-0.937	0.015	0.311	-0.018	-0.051	0.002	0.001	0.029	0.015	0.030	-0.013
-0.157	-0.319	-0.897	-0.258	-0.233	-0.938	-0.014	-0.105	0.052	0.019	-0.004	0.026	0.042	0.023	0.056	-0.031
-0.176	-0.319	-0.909	-0.257	-0.234	-0.938	-0.011	-0.030	0.045	-0.002	-0.004	0.015	0.019	0.023	0.047	-0.034
-0.230	-0.284	-0.940	-0.256	-0.235	-0.938	-0.050	-0.080	0.065	-0.058	0.033	-0.016	0.039	0.013	0.018	-0.022
-0.257	-0.284	-0.920	-0.258	-0.236	-0.937	-0.057	0.144	0.015	-0.083	0.034	0.003	0.071	0.014	0.041	-0.006
-0.141	-0.299	-0.897	-0.252	-0.238	-0.938	-0.081	-0.310	0.052	0.026	0.021	0.028	0.039	0.000	0.067	0.012
-0.068	-0.361	-0.901	-0.254	-0.240	-0.937	-0.069	0.156	0.021	0.101	-0.039	0.023	0.108	0.060	0.066	0.017
-0.068	-0.361	-0.901	-0.253	-0.242	-0.937	-0.081	-0.053	0.022	0.099	-0.037	0.023	0.102	0.060	0.067	0.029
-0.183	-0.357	-0.905	-0.253	-0.244	-0.936	-0.085	0.032	0.028	-0.016	-0.032	0.018	0.019	0.057	0.063	0.028
-0.168	-0.334	-0.869	-0.253	-0.246	-0.936	-0.080	0.010	0.029	-0.001	-0.006	0.053	0.010	0.035	0.099	0.020
-0.149	-0.369	-0.893	-0.255	-0.249	-0.934	-0.110	0.139	0.019	0.020	-0.039	0.028	0.003	0.071	0.075	-0.019
-0.118	-0.365	-0.905	-0.261	-0.251	-0.932	-0.076	0.362	0.029	0.057	-0.033	0.014	0.029	0.068	0.063	-0.009
-0.280	-0.354	-0.897	-0.253	-0.253	-0.934	-0.061	-0.417	0.073	-0.112	-0.019	0.024	0.138	0.056	0.070	-0.008
-0.130	-0.330	-0.901	-0.251	-0.253	-0.934	0.016	-0.073	0.032	0.036	0.004	0.021	0.007	0.033	0.065	-0.009
-0.180	-0.350	-0.928	-0.248	-0.254	-0.935	-0.023	-0.125	0.060	-0.017	-0.014	-0.006	0.048	0.053	0.036	-0.014
-0.160	-0.346	-0.936	-0.246	-0.255	-0.935	-0.042	-0.106	0.106	-0.000	-0.009	-0.014	0.033	0.049	0.027	-0.007
-0.133	-0.346	-0.893	-0.254	-0.256	-0.933	-0.014	0.483	0.035	0.035	-0.008	0.027	0.012	0.051	0.069	-0.000
-0.241	-0.319	-0.920	-0.245	-0.258	-0.934	-0.072	-0.439	0.112	-0.081	0.021	0.001	0.125	0.025	0.040	-0.008
-0.091	-0.354	-0.901	-0.249	-0.259	-0.933	-0.044	0.207	0.027	0.072	-0.013	0.020	0.020	0.060	0.058	-0.019
-0.218	-0.342	-0.920	-0.248	-0.261	-0.933	-0.044	-0.018	0.034	-0.055	-0.000	-0.000	0.111	0.049	0.036	-0.023
-0.199	-0.365	-0.877	-0.241	-0.262	-0.935	-0.025	-0.343	0.048	-0.042	-0.022	0.045	0.096	0.073	0.077	-0.009
-0.141	-0.381	-0.885	-0.246	-0.263	-0.933	-0.040	0.283	0.020	0.020	-0.036	0.035	0.043	0.089	0.068	-0.025
-0.164	-0.373	-0.901	-0.247	-0.264	-0.932	-0.028	0.091	0.037	-0.002	-0.028	0.019	0.071	0.082	0.050	-0.019
-0.172	-0.346	-0.885	-0.246	-0.264	-0.933	0.017	-0.048	0.036	-0.010	-0.000	0.035	0.084	0.056	0.064	-0.018
-0.172	-0.361	-0.873	-0.253	-0.264	-0.931	0.035	0.399	0.016	-0.003	-0.016	0.045	0.089	0.072	0.075	-0.018
-0.214	-0.350	-0.909	-0.247	-0.265	-0.932	-0.033	-0.293	0.084	-0.051	-0.003	0.010	0.137	0.062	0.037	-0.029
-0.157	-0.357	-0.916	-0.249	-0.265	-0.931	0.017	0.133	0.027	0.009	-0.011	0.002	0.084	0.071	0.028	-0.020
-0.222	-0.346	-0.905	-0.245	-0.266	-0.932	-0.003	-0.191	0.063	-0.061	0.001	0.015	0.155	0.060	0.038	-0.033
-0.130	-0.342	-0.897	-0.246	-0.266	-0.932	0.017	0.071	-0.002	0.033	0.005	0.022	0.067	0.058	0.043	-0.016
-0.249	-0.354	-0.912	-0.242	-0.266	-0.933	-0.002	-0.229	0.042	-0.091	-0.006	0.007	0.191	0.071	0.025	-0.018
-0.118	-0.354	-0.905	-0.244	-0.267	-0.932	-0.018	0.156	0.027	0.042	-0.005	0.014	0.065	0.072	0.032	-0.010
-0.157	-0.354	-0.912	-0.240	-0.268	-0.933	-0.014	-0.194	0.027	0.000	-0.004	0.007	0.108	0.073	0.022	-0.023
-0.172	-0.357	-0.893	-0.243	-0.268	-0.932	0.001	0.158	-0.010	-0.013	-0.008	0.026	0.128	0.079	0.040	-0.017
-0.203	-0.357	-0.916	-0.244	-0.269	-0.932	-0.032	0.053	0.007	-0.042	-0.007	0.002	0.165	0.080	0.014	-0.036
-0.222	-0.365	-0.920	-0.243	-0.269	-0.932	-0.006	-0.010	0.030	-0.062	-0.014	-0.002	0.188	0.089	0.009	-0.040
-0.222	-0.365	-0.920	-0.241	-0.270	-0.932	-0.029	-0.131	0.032	-0.065	-0.014	-0.002	0.194	0.091	0.008	-0.030
-0.168	-0.365	-0.877	-0.241	-0.270	-0.932	0.023	0.010	-0.011	-0.011	-0.014	0.041	0.145	0.092	0.049	-0.032
-0.130	-0.373	-0.909	-0.247	-0.270	-0.931	0.037	0.333	-0.014	0.034	-0.022	0.008	0.112	0.101	0.015	-0.024
-0.203	-0.346	-0.885	-0.243	-0.270	-0.932	0.029	-0.167	0.051	-0.043	0.005	0.033	0.190	0.075	0.037	-0.022
-0.164	-0.361	-0.881	-0.246	-0.269	-0.931	0.069	0.161	-0.007	-0.002	-0.011	0.036	0.157	0.092	0.039	-0.018
-0.210	-0.354	-0.905	-0.245	-0.268	-0.932	0.075	-0.016	0.061	-0.048	-0.005	0.013	0.208	0.086	0.014	-0.028
-0.160	-0.346	-0.897	-0.246	-0.266	-0.932	0.104	0.032	0.014	0.002	0.002	0.021	0.162	0.080	0.020	-0.021
-0.176	-0.346	-0.893	-0.247	-0.264	-0.932	0.108	0.075	0.004	-0.012	-0.000	0.026	0.184	0.082	0.021	-0.022
-0.172	-0.357	-0.889	-0.248	-0.262	-0.933	0.127	0.078	0.001	-0.007	-0.014	0.030	0.185	0.096	0.022	-0.017
-0.180	-0.357	-0.877	-0.254	-0.261	-0.931	0.083	0.308	-0.012	-0.009	-0.015	0.040	0.198	0.097	0.032	-0.009
-0.187	-0.350	-0.901	-0.251	-0.259	-0.933	0.115	-0.116	0.001	-0.019	-0.009	0.018	0.211	0.091	0.006	-0.008
-0.122	-0.350	-0.893	-0.254	-0.257	-0.932	0.123	0.151	-0.021	0.049	-0.011	0.026	0.151	0.093	0.012	-0.005
-0.183	-0.334	-0.901	-0.255	-0.256	-0.933	0.077	0.044	-0.023	-0.011	0.003	0.018	0.218	0.080	0.000	-0.007
-0.172	-0.354	-0.905	-0.259	-0.254	-0.932	0.132	0.225	-0.040	0.005	-0.019	0.013	0.212	0.101	0.007	-0.000
-0.207	-0.342	-0.909	-0.257	-0.252	-0.933	0.108	-0.074	-0.019	-0.031	-0.009	0.010	0.252	0.091	0.014	-0.018
-0.149	-0.330	-0.865	-0.259	-0.250	-0.933	0.102	0.089	-0.010	0.029	0.000	0.053	0.200	0.081	0.026	-0.007
-0.233	-0.342	-0.916	-0.262	-0.248	-0.933	0.112	0.156	-0.026	-0.053	-0.013	0.001	0.291	0.094	0.028	-0.012
-0.130	-0.346	-0.889	-0.259	-0.247	-0.934	0.101	-0.122	0.006	0.049	-0.018	0.029	0.193	0.100	0.003	-0.001
-0.207	-0.319	-0.916	-0.260	-0.245	-0.934	0.097	0.072	-0.011	-0.026	0.007	0.002	0.276	0.075	0.032	-0.006
-0.145	-0.330	-0.889	-0.262	-0.242	-0.934	0.155	0.119	-0.017	0.037	-0.007	0.029	0.219	0.087	0.006	0.006
-0.199	-0.303	-0.905	-0.263	-0.240	-0.934	0.135	0.047	-0.002	-0.015	0.017	0.013	0.278	0.062	0.024	-0.002
-0.160	-0.315	-0.905	-0.262	-0.238	-0.935	0.122	-0.056	-0.016	0.022	0.004	0.014	0.244	0.074	0.026	0.005
-0.199	-0.311	-0.936	-0.265	-0.236	-0.935	0.108	0.191	-0.020	-0.013	0.006	-0.018	0.287	0.071	0.060	-0.008
-0.164	-0.346	-0.889	-0.266	-0.234	-0.935	0.127	0.069	-0.003	0.023	-0.031	0.029	0.257	0.106	0.016	0.004
-0.241	-0.319	-0.924	-0.270	-0.231	-0.935	0.150	0.176	-0.025	-0.050	-0.007	-0.007	0.339	0.079	0.054	-0.007
-0.141	-0.303	-0.912	-0.268	-0.230	-0.936	0.087	-0.070	0.000	0.048	0.007	0.006	0.243	0.064	0.044	-0.010
-0.226	-0.303	-0.893	-0.268	-0.228	-0.936	0.104	0.006	-0.031	-0.036	0.005	0.026	0.331	0.064	0.027	-0.016
-0.210	-0.311	-0.920	-0.266	-0.226	-0.937	0.119	-0.083	-0.013	-0.022	-0.004	-0.001	0.318	0.072	0.057	-0.019
-0.210	-0.311	-0.920	-0.271	-0.224	-0.936	0.122	0.253	-0.028	-0.017	-0.007	-0.002	0.321	0.073	0.060	-0.025
-0.253	-0.311	-0.905	-0.269	-0.222	-0.937	0.092	-0.093	-0.001	-0.061	-0.008	0.015	0.366	0.073	0.049	-0.024
-0.180	-0.311	-0.912	-0.272	-0.220	-0.937	0.136	0.148	-0.033	0.015	-0.011	0.007	0.296	0.073	0.060	-0.021
-0.222	-0.307	-0.897	-0.273	-0.218	-0.937	0.120	0.044	-0.015	-0.027	-0.009	0.023	0.342	0.070	0.049	-0.014
-0.210	-0.311	-0.932	-0.274	-0.216	-0.937	0.135	0.055	-0.013	-0.015	-0.015	-0.013	0.333	0.074	0.088	-0.002
-0.172	-0.288	-0.912	-0.276	-0.213	-0.937	0.154	0.143	-0.029	0.027	0.005	0.007	0.297	0.051	0.071	-0.011
-0.199	-0.288	-0.909	-0.280	-0.211	-0.937	0.095	0.192	0.015	0.003	0.004	0.010	0.327	0.051	0.071	0.000
-0.237	-0.292	-0.928	-0.277	-0.210	-0.938	0.097	-0.146	0.026	-0.038	-0.002	-0.008	0.368	0.055	0.093	0.001
-0.172	-0.288	-0.905	-0.279	-0.208	-0.937	0.094	0.165	-0.010	0.030	0.001	0.015	0.306	0.052	0.072	-0.002
-0.210	-0.284	-0.928	-0.278	-0.208	-0.938	0.053	-0.084	0.016	-0.010	0.004	-0.008	0.349	0.048	0.098	-0.008
-0.191	-0.288	-0.909	-0.281	-0.207	-0.937	0.054	0.187	-0.032	0.012	-0.001	0.011	0.333	0.053	0.081	-0.004
-0.233	-0.292	-0.905	-0.282	-0.205	-0.937	0.100	0.052	-0.046	-0.029	-0.006	0.015	0.378	0.057	0.079	-0.007
-0.210	-0.303	-0.905	-0.282	-0.204	-0.938	0.059	-0.008	-0.009	-0.006	-0.019	0.015	0.358	0.069	0.081	-0.009
-0.203	-0.299	-0.932	-0.284	-0.203	-0.937	0.050	0.124	-0.033	0.004	-0.016	-0.013	0.353	0.066	0.110	0.000
-0.222	-0.292	-0.920	-0.281	-0.202	-0.938	0.101	-0.166	0.007	-0.019	-0.010	0.000	0.375	0.059	0.100	0.000
-0.183	-0.261	-0.893	-0.284	-0.201	-0.938	0.059	0.206	-0.020	0.024	0.020	0.027	0.340	0.028	0.074	0.000
Avg ODBA	1.496
Vec ODBA	1.012
Avg ELBA	0.824
Avg EPBA	0.253
Speed	ODBA	VeDBA	ELBA	EPBA	StrkSpGn	StrSpGn_L	ISI
6.200	1.496	1.012	0.824	0.253	0.975	0.957	4.209
MeanPeak	0.099477
MeanLong	0.097646
MeanISI	4.208571
