# Supplementary material for: Averaged Propulsive Body Acceleration (APBA) Can Be Calculated from Biologging Tags That Incorporate Gyroscopes and Accelerometers to Estimate Swimming Speed, Hydrodynamic Drag and Energy Expenditure for Steller Sea Lions
Source: PLoS One. 2016 Jun 10;11(6):e0157326. doi: 10.1371/journal.pone.0157326 (PMC4902303; doi:10.1371/journal.pone.0157326)
Supplement: S4 Data — Same components as S2. (ZIP) [file pone.0157326.s004.zip › SitkaNov_18/sitka8_16254.csv]

rawAx	rawAy	rawAz	gravX	gravY	gravZ	gyrX	gyrY	gyrZ	estAx	estAy	estAz	odbX	odbY	odbZ	spk
-0.168	-0.581	-0.916	-0.180	-0.373	-0.910	0.423	-0.131	-0.064	-0.086	-0.087	-0.041	0.008	0.075	0.078	-0.044
-0.126	-0.524	-0.893	-0.179	-0.369	-0.912	0.262	0.005	0.073	-0.045	-0.033	-0.015	0.050	0.017	0.054	-0.049
-0.114	-0.535	-0.889	-0.184	-0.363	-0.913	0.315	0.244	-0.006	-0.029	-0.049	-0.010	0.062	0.029	0.050	-0.040
-0.172	-0.558	-0.830	-0.176	-0.362	-0.915	0.118	-0.371	0.077	-0.094	-0.074	0.051	0.004	0.052	0.009	-0.047
-0.033	-0.500	-0.810	-0.185	-0.362	-0.914	0.029	0.497	-0.024	0.053	-0.016	0.069	0.143	0.006	0.029	-0.045
-0.187	-0.504	-0.857	-0.186	-0.362	-0.913	0.013	0.079	0.032	-0.099	-0.020	0.021	0.011	0.002	0.017	-0.060
-0.091	-0.496	-0.794	-0.191	-0.362	-0.912	0.027	0.262	-0.027	0.001	-0.012	0.083	0.085	0.010	0.046	-0.052
-0.183	-0.500	-0.834	-0.193	-0.363	-0.912	-0.012	0.123	0.032	-0.089	-0.016	0.043	0.007	0.007	0.008	-0.078
-0.153	-0.496	-0.842	-0.196	-0.363	-0.911	0.053	0.169	0.054	-0.056	-0.012	0.034	0.023	0.012	0.001	-0.051
-0.195	-0.539	-0.849	-0.190	-0.365	-0.911	-0.084	-0.225	0.159	-0.103	-0.052	0.026	0.019	0.030	0.006	-0.063
-0.041	-0.512	-0.830	-0.196	-0.367	-0.909	-0.036	0.376	0.114	0.056	-0.023	0.044	0.135	0.002	0.014	-0.053
-0.195	-0.524	-0.861	-0.199	-0.371	-0.907	-0.181	0.215	0.120	-0.095	-0.030	0.010	0.018	0.013	0.017	-0.046
-0.137	-0.527	-0.838	-0.200	-0.375	-0.905	-0.183	0.111	0.130	-0.036	-0.030	0.032	0.040	0.017	0.007	-0.033
-0.118	-0.535	-0.842	-0.198	-0.381	-0.903	-0.289	-0.070	0.090	-0.019	-0.031	0.026	0.059	0.024	0.002	-0.058
-0.153	-0.539	-0.857	-0.207	-0.388	-0.898	-0.320	0.518	0.035	-0.045	-0.029	0.005	0.024	0.029	0.014	-0.022
-0.218	-0.524	-0.920	-0.204	-0.391	-0.897	-0.177	-0.163	0.014	-0.114	-0.010	-0.059	0.042	0.013	0.076	-0.028
-0.022	-0.531	-0.905	-0.203	-0.394	-0.896	-0.141	-0.014	0.010	0.082	-0.014	-0.044	0.154	0.021	0.059	-0.017
-0.210	-0.512	-0.909	-0.209	-0.393	-0.896	0.067	0.303	-0.061	-0.101	0.004	-0.049	0.035	0.001	0.062	-0.021
-0.095	-0.481	-0.901	-0.210	-0.393	-0.895	0.020	0.056	-0.064	0.015	0.035	-0.042	0.079	0.029	0.054	0.001
-0.214	-0.446	-0.948	-0.213	-0.387	-0.897	0.257	0.131	-0.163	-0.100	0.065	-0.088	0.042	0.063	0.100	-0.027
-0.110	-0.446	-0.924	-0.214	-0.384	-0.898	0.159	-0.010	-0.116	0.004	0.062	-0.063	0.061	0.062	0.074	-0.021
-0.183	-0.500	-0.905	-0.215	-0.381	-0.899	0.171	0.019	-0.092	-0.068	0.005	-0.042	0.014	0.007	0.053	-0.037
-0.183	-0.500	-0.905	-0.215	-0.378	-0.901	0.156	-0.043	-0.163	-0.067	0.002	-0.041	0.016	0.006	0.052	-0.019
-0.191	-0.512	-0.920	-0.217	-0.373	-0.902	0.260	0.054	-0.106	-0.073	-0.015	-0.055	0.026	0.006	0.066	-0.031
-0.110	-0.527	-0.897	-0.222	-0.368	-0.903	0.245	0.274	-0.174	0.014	-0.034	-0.031	0.051	0.022	0.042	-0.019
-0.195	-0.554	-0.960	-0.223	-0.363	-0.905	0.304	-0.002	-0.120	-0.070	-0.067	-0.092	0.036	0.051	0.104	-0.022
-0.122	-0.597	-0.873	-0.230	-0.358	-0.905	0.252	0.321	-0.149	0.010	-0.114	-0.005	0.032	0.094	0.016	-0.027
-0.191	-0.585	-0.838	-0.233	-0.358	-0.904	0.056	0.191	-0.013	-0.056	-0.102	0.030	0.041	0.084	0.022	-0.044
-0.210	-0.531	-0.849	-0.233	-0.358	-0.905	0.036	-0.050	-0.052	-0.076	-0.048	0.018	0.064	0.030	0.012	-0.037
-0.187	-0.543	-0.834	-0.234	-0.358	-0.904	0.011	0.065	-0.044	-0.051	-0.060	0.034	0.043	0.042	0.030	-0.039
-0.110	-0.520	-0.802	-0.235	-0.357	-0.904	0.018	0.023	-0.098	0.027	-0.036	0.066	0.031	0.020	0.064	-0.031
-0.110	-0.508	-0.786	-0.237	-0.356	-0.904	0.093	0.080	-0.117	0.029	-0.026	0.082	0.029	0.008	0.080	-0.028
-0.133	-0.524	-0.775	-0.241	-0.354	-0.904	0.081	0.185	-0.125	0.010	-0.043	0.093	0.004	0.025	0.092	-0.033
-0.187	-0.527	-0.794	-0.246	-0.352	-0.903	0.134	0.254	-0.125	-0.038	-0.049	0.073	0.051	0.029	0.073	-0.046
-0.207	-0.558	-0.771	-0.245	-0.349	-0.904	0.165	-0.052	-0.076	-0.058	-0.082	0.098	0.071	0.060	0.096	-0.042
-0.183	-0.539	-0.786	-0.245	-0.345	-0.906	0.232	-0.025	-0.039	-0.035	-0.067	0.084	0.048	0.041	0.080	-0.059
-0.103	-0.500	-0.782	-0.253	-0.342	-0.905	0.196	0.440	-0.111	0.054	-0.031	0.087	0.033	0.003	0.083	-0.052
-0.257	-0.493	-0.814	-0.254	-0.338	-0.906	0.255	0.032	-0.028	-0.099	-0.028	0.058	0.119	0.005	0.050	-0.042
-0.153	-0.466	-0.794	-0.252	-0.334	-0.908	0.239	-0.117	-0.052	0.004	-0.005	0.080	0.013	0.031	0.068	-0.038
-0.164	-0.442	-0.778	-0.254	-0.328	-0.910	0.292	0.103	-0.069	-0.006	0.014	0.097	0.023	0.054	0.083	-0.050
-0.180	-0.411	-0.810	-0.254	-0.325	-0.911	0.205	-0.015	-0.043	-0.021	0.041	0.067	0.037	0.084	0.050	-0.035
-0.203	-0.435	-0.881	-0.257	-0.323	-0.911	0.138	0.154	-0.008	-0.042	0.016	-0.004	0.058	0.061	0.023	-0.021
-0.203	-0.458	-0.885	-0.256	-0.321	-0.912	0.082	-0.028	-0.014	-0.042	-0.008	-0.007	0.058	0.037	0.029	-0.011
-0.110	-0.473	-0.869	-0.259	-0.320	-0.911	0.099	0.170	0.002	0.053	-0.025	0.009	0.037	0.022	0.014	-0.000
-0.133	-0.481	-0.849	-0.255	-0.321	-0.912	0.009	-0.211	0.034	0.025	-0.032	0.030	0.015	0.014	0.006	0.008
-0.145	-0.469	-0.869	-0.259	-0.318	-0.912	0.149	0.247	-0.084	0.019	-0.023	0.010	0.005	0.025	0.014	0.006
-0.153	-0.489	-0.865	-0.257	-0.318	-0.912	-0.013	-0.112	-0.042	0.009	-0.042	0.014	0.002	0.005	0.010	-0.013
-0.195	-0.578	-0.834	-0.255	-0.319	-0.913	0.009	-0.148	-0.035	-0.036	-0.130	0.046	0.043	0.084	0.021	-0.019
-0.195	-0.578	-0.834	-0.255	-0.323	-0.911	-0.160	0.047	0.011	-0.036	-0.126	0.045	0.042	0.085	0.021	-0.023
-0.145	-0.554	-0.775	-0.259	-0.326	-0.909	-0.138	0.211	0.033	0.018	-0.099	0.102	0.010	0.062	0.080	-0.028
-0.133	-0.543	-0.771	-0.261	-0.331	-0.907	-0.191	0.157	0.046	0.031	-0.083	0.103	0.022	0.051	0.084	-0.021
-0.164	-0.504	-0.810	-0.262	-0.334	-0.906	-0.130	0.095	0.033	0.002	-0.041	0.063	0.009	0.013	0.045	-0.008
-0.168	-0.489	-0.822	-0.264	-0.337	-0.904	-0.159	0.150	0.056	-0.000	-0.022	0.049	0.014	0.002	0.032	-0.012
-0.145	-0.466	-0.849	-0.267	-0.341	-0.901	-0.175	0.189	0.048	0.026	0.005	0.019	0.009	0.024	0.006	-0.009
-0.191	-0.462	-0.822	-0.265	-0.345	-0.900	-0.147	-0.029	0.121	-0.022	0.013	0.045	0.038	0.027	0.035	-0.014
-0.157	-0.462	-0.845	-0.269	-0.348	-0.898	-0.141	0.237	0.115	0.016	0.016	0.020	0.003	0.026	0.011	-0.007
-0.214	-0.485	-0.865	-0.265	-0.352	-0.898	-0.113	-0.120	0.139	-0.045	-0.004	-0.000	0.062	0.002	0.008	-0.012
-0.145	-0.500	-0.845	-0.267	-0.354	-0.896	-0.093	0.177	0.081	0.026	-0.017	0.017	0.008	0.014	0.012	-0.011
-0.168	-0.496	-0.830	-0.268	-0.355	-0.895	-0.031	0.080	0.061	0.004	-0.011	0.032	0.015	0.011	0.028	-0.013
-0.187	-0.558	-0.806	-0.270	-0.356	-0.895	0.016	0.137	0.052	-0.014	-0.072	0.055	0.035	0.075	0.052	-0.014
-0.160	-0.570	-0.802	-0.273	-0.356	-0.893	0.028	0.211	0.031	0.016	-0.083	0.057	0.008	0.087	0.056	-0.018
-0.199	-0.558	-0.794	-0.269	-0.358	-0.894	-0.048	-0.183	0.062	-0.026	-0.070	0.065	0.048	0.075	0.064	-0.032
-0.164	-0.554	-0.802	-0.278	-0.358	-0.891	0.026	0.466	-0.040	0.017	-0.066	0.055	0.014	0.071	0.058	-0.015
-0.241	-0.554	-0.798	-0.275	-0.357	-0.892	0.102	-0.106	0.040	-0.063	-0.067	0.059	0.091	0.072	0.063	-0.028
-0.095	-0.520	-0.790	-0.277	-0.356	-0.892	0.118	0.144	0.041	0.085	-0.034	0.067	0.054	0.038	0.072	-0.017
-0.241	-0.520	-0.822	-0.277	-0.355	-0.893	0.112	0.007	0.039	-0.062	-0.035	0.036	0.093	0.039	0.040	-0.019
-0.145	-0.500	-0.790	-0.276	-0.354	-0.894	0.098	-0.001	0.021	0.033	-0.017	0.068	0.003	0.021	0.072	0.001
-0.180	-0.508	-0.818	-0.278	-0.353	-0.893	0.072	0.115	0.022	0.000	-0.025	0.040	0.032	0.029	0.045	-0.016
-0.126	-0.512	-0.790	-0.276	-0.353	-0.894	0.031	-0.067	0.068	0.052	-0.028	0.068	0.022	0.034	0.072	-0.009
-0.191	-0.524	-0.810	-0.275	-0.352	-0.895	0.108	-0.018	0.042	-0.015	-0.041	0.048	0.043	0.046	0.053	-0.012
-0.203	-0.504	-0.830	-0.276	-0.352	-0.894	0.067	0.094	0.060	-0.025	-0.022	0.028	0.056	0.027	0.033	-0.005
-0.172	-0.489	-0.810	-0.279	-0.350	-0.894	0.142	0.164	0.020	0.009	-0.008	0.047	0.025	0.012	0.053	0.000
-0.145	-0.458	-0.818	-0.277	-0.348	-0.896	0.134	-0.064	0.075	0.034	0.022	0.040	0.002	0.019	0.045	0.002
-0.099	-0.477	-0.806	-0.274	-0.346	-0.897	0.164	-0.105	0.039	0.078	0.000	0.053	0.047	0.000	0.058	0.006
-0.191	-0.489	-0.806	-0.281	-0.343	-0.896	0.190	0.397	-0.030	-0.007	-0.014	0.051	0.045	0.012	0.059	0.007
-0.176	-0.481	-0.818	-0.278	-0.341	-0.898	0.148	-0.164	0.022	0.005	-0.009	0.040	0.030	0.006	0.048	0.008
-0.176	-0.481	-0.818	-0.280	-0.339	-0.898	0.119	0.100	-0.017	0.007	-0.010	0.040	0.030	0.008	0.048	-0.005
-0.141	-0.496	-0.794	-0.284	-0.338	-0.897	0.109	0.260	-0.017	0.047	-0.027	0.062	0.004	0.024	0.071	-0.001
-0.183	-0.462	-0.810	-0.288	-0.337	-0.896	0.036	0.221	-0.029	0.009	0.007	0.045	0.038	0.010	0.055	-0.003
-0.187	-0.485	-0.814	-0.290	-0.336	-0.896	0.055	0.119	-0.102	0.008	-0.017	0.040	0.042	0.014	0.052	-0.004
-0.199	-0.477	-0.806	-0.291	-0.337	-0.895	-0.033	0.023	-0.117	-0.001	-0.009	0.047	0.054	0.007	0.060	-0.001
-0.183	-0.508	-0.763	-0.293	-0.338	-0.894	-0.106	0.074	-0.136	0.017	-0.038	0.089	0.038	0.038	0.104	-0.003
-0.145	-0.512	-0.794	-0.301	-0.340	-0.891	-0.112	0.372	-0.210	0.063	-0.041	0.054	0.000	0.043	0.072	0.016
-0.214	-0.500	-0.814	-0.300	-0.343	-0.890	-0.206	-0.118	-0.177	-0.007	-0.026	0.033	0.070	0.032	0.052	0.009
-0.099	-0.508	-0.786	-0.309	-0.345	-0.886	-0.152	0.441	-0.221	0.118	-0.031	0.057	0.045	0.041	0.079	0.008
-0.268	-0.512	-0.822	-0.311	-0.347	-0.885	-0.155	0.095	-0.123	-0.049	-0.033	0.019	0.125	0.045	0.043	-0.001
-0.226	-0.516	-0.798	-0.313	-0.348	-0.884	-0.058	0.073	-0.164	-0.005	-0.036	0.042	0.083	0.048	0.066	-0.011
-0.218	-0.504	-0.798	-0.317	-0.348	-0.882	-0.061	0.133	-0.147	0.006	-0.023	0.041	0.075	0.036	0.066	-0.029
-0.280	-0.500	-0.786	-0.316	-0.349	-0.882	-0.048	-0.049	-0.126	-0.055	-0.019	0.052	0.137	0.033	0.078	-0.025
-0.207	-0.512	-0.782	-0.320	-0.348	-0.881	0.008	0.172	-0.142	0.022	-0.030	0.055	0.064	0.045	0.082	-0.026
-0.245	-0.531	-0.794	-0.318	-0.347	-0.882	0.111	-0.122	-0.079	-0.019	-0.052	0.044	0.102	0.064	0.070	-0.022
-0.233	-0.520	-0.790	-0.317	-0.344	-0.884	0.191	-0.071	-0.028	-0.009	-0.043	0.050	0.090	0.053	0.074	-0.012
-0.180	-0.508	-0.755	-0.317	-0.339	-0.885	0.239	-0.006	-0.080	0.045	-0.035	0.087	0.036	0.042	0.110	-0.008
-0.222	-0.489	-0.778	-0.320	-0.335	-0.886	0.231	0.131	-0.133	0.006	-0.020	0.064	0.079	0.023	0.086	-0.010
-0.187	-0.485	-0.778	-0.325	-0.331	-0.886	0.194	0.201	-0.149	0.045	-0.020	0.064	0.045	0.020	0.086	-0.001
-0.245	-0.458	-0.751	-0.324	-0.328	-0.887	0.149	-0.060	-0.091	-0.014	0.005	0.092	0.103	0.007	0.114	-0.009
-0.191	-0.469	-0.782	-0.330	-0.325	-0.886	0.165	0.320	-0.103	0.046	-0.010	0.060	0.049	0.006	0.082	-0.010
-0.249	-0.466	-0.798	-0.328	-0.323	-0.888	0.156	-0.108	-0.037	-0.014	-0.008	0.046	0.107	0.002	0.066	-0.015
-0.241	-0.462	-0.802	-0.329	-0.320	-0.889	0.158	0.020	-0.062	-0.006	-0.007	0.042	0.099	0.001	0.061	-0.005
-0.233	-0.439	-0.818	-0.331	-0.319	-0.888	0.069	0.125	-0.098	0.004	0.015	0.026	0.092	0.024	0.045	-0.021
-0.230	-0.435	-0.830	-0.333	-0.318	-0.888	0.020	0.066	-0.119	0.010	0.018	0.014	0.088	0.027	0.033	-0.026
-0.287	-0.400	-0.798	-0.334	-0.318	-0.887	-0.059	0.010	-0.132	-0.047	0.053	0.045	0.145	0.061	0.064	-0.030
-0.287	-0.400	-0.798	-0.340	-0.319	-0.885	-0.076	0.302	-0.155	-0.041	0.054	0.042	0.145	0.060	0.064	-0.029
-0.287	-0.442	-0.834	-0.341	-0.320	-0.884	-0.089	0.031	-0.104	-0.040	0.013	0.006	0.145	0.016	0.029	-0.024
-0.253	-0.485	-0.838	-0.345	-0.321	-0.882	-0.065	0.183	-0.096	-0.002	-0.028	0.000	0.110	0.027	0.026	-0.016
-0.245	-0.508	-0.889	-0.353	-0.321	-0.879	0.005	0.440	-0.108	0.014	-0.052	-0.054	0.103	0.051	0.025	0.007
-0.310	-0.512	-0.909	-0.355	-0.320	-0.878	0.057	0.126	-0.089	-0.049	-0.057	-0.075	0.168	0.056	0.044	0.038
-0.237	-0.543	-0.948	-0.362	-0.318	-0.876	0.045	0.307	-0.202	0.030	-0.089	-0.116	0.095	0.087	0.083	0.044
-0.214	-0.581	-0.983	-0.375	-0.316	-0.872	0.010	0.658	-0.350	0.066	-0.130	-0.156	0.072	0.126	0.118	0.015
-0.322	-0.601	-0.979	-0.389	-0.314	-0.866	-0.009	0.679	-0.412	-0.027	-0.151	-0.158	0.180	0.146	0.113	-0.018
-0.468	-0.562	-0.936	-0.397	-0.312	-0.863	0.010	0.364	-0.328	-0.166	-0.115	-0.117	0.326	0.108	0.070	-0.060
-0.510	-0.543	-0.842	-0.398	-0.309	-0.864	0.105	-0.028	-0.140	-0.207	-0.097	-0.022	0.368	0.089	0.025	-0.106
-0.418	-0.473	-0.692	-0.402	-0.306	-0.863	0.175	0.199	-0.091	-0.111	-0.031	0.127	0.276	0.020	0.175	-0.102
-0.368	-0.400	-0.648	-0.400	-0.304	-0.865	0.169	-0.126	-0.006	-0.063	0.040	0.172	0.225	0.053	0.219	-0.065
-0.241	-0.381	-0.790	-0.401	-0.301	-0.865	0.184	0.065	-0.016	0.065	0.057	0.031	0.099	0.073	0.077	-0.012
-0.276	-0.450	-0.952	-0.401	-0.297	-0.867	0.202	0.010	-0.027	0.030	-0.016	-0.129	0.133	0.003	0.085	0.051
-0.272	-0.481	-1.007	-0.390	-0.295	-0.872	0.128	-0.575	-0.030	0.023	-0.049	-0.179	0.129	0.028	0.140	0.122
-0.149	-0.469	-0.948	-0.386	-0.293	-0.875	0.136	-0.232	-0.074	0.142	-0.039	-0.117	0.006	0.016	0.082	0.174
-0.068	-0.423	-0.956	-0.378	-0.290	-0.879	0.172	-0.389	-0.043	0.215	0.004	-0.121	0.075	0.030	0.090	0.226
-0.014	-0.381	-1.042	-0.371	-0.285	-0.884	0.251	-0.380	-0.075	0.261	0.042	-0.203	0.128	0.073	0.177	0.278
-0.014	-0.384	-1.141	-0.364	-0.282	-0.888	0.176	-0.354	-0.084	0.255	0.035	-0.297	0.128	0.070	0.276	0.317
-0.014	-0.369	-1.208	-0.351	-0.281	-0.893	0.041	-0.704	-0.056	0.241	0.050	-0.359	0.128	0.085	0.344	0.350
0.040	-0.392	-1.180	-0.331	-0.279	-0.901	0.073	-1.058	-0.101	0.275	0.025	-0.323	0.182	0.062	0.317	0.388
0.101	-0.439	-1.165	-0.323	-0.275	-0.906	0.217	-0.417	-0.148	0.328	-0.026	-0.303	0.243	0.014	0.301	0.425
0.220	-0.477	-1.165	-0.308	-0.269	-0.913	0.303	-0.752	-0.111	0.433	-0.070	-0.296	0.362	0.025	0.301	0.472
0.278	-0.439	-1.129	-0.294	-0.264	-0.919	0.267	-0.697	-0.027	0.475	-0.036	-0.254	0.420	0.013	0.266	0.502
0.347	-0.466	-1.121	-0.285	-0.261	-0.922	0.251	-0.337	0.059	0.536	-0.067	-0.242	0.489	0.014	0.259	0.517
0.278	-0.446	-1.165	-0.273	-0.259	-0.926	0.161	-0.501	0.135	0.455	-0.049	-0.281	0.419	0.005	0.302	0.479
0.263	-0.427	-1.133	-0.264	-0.259	-0.929	0.033	-0.351	0.149	0.430	-0.029	-0.247	0.404	0.024	0.271	0.433
0.086	-0.396	-1.129	-0.256	-0.260	-0.931	0.000	-0.366	0.121	0.244	0.003	-0.241	0.226	0.055	0.267	0.364
0.086	-0.396	-1.129	-0.246	-0.259	-0.934	0.127	-0.444	0.072	0.233	0.001	-0.237	0.226	0.055	0.267	0.305
0.086	-0.481	-0.983	-0.232	-0.256	-0.938	0.177	-0.689	0.077	0.219	-0.086	-0.087	0.227	0.030	0.121	0.248
0.109	-0.435	-0.912	-0.224	-0.253	-0.941	0.212	-0.342	0.082	0.233	-0.042	-0.013	0.250	0.016	0.050	0.225
0.082	-0.419	-0.940	-0.212	-0.251	-0.944	0.200	-0.520	0.193	0.194	-0.029	-0.037	0.222	0.031	0.077	0.181
0.070	-0.381	-0.960	-0.214	-0.248	-0.945	0.217	0.183	0.209	0.184	0.007	-0.056	0.211	0.069	0.097	0.149
-0.037	-0.388	-0.928	-0.214	-0.250	-0.944	-0.032	0.057	0.154	0.076	0.001	-0.024	0.103	0.061	0.065	0.072
-0.053	-0.439	-0.893	-0.231	-0.251	-0.940	-0.028	0.920	-0.043	0.077	-0.048	0.007	0.087	0.011	0.030	0.019
-0.318	-0.520	-0.932	-0.227	-0.251	-0.941	0.068	-0.191	0.120	-0.193	-0.130	-0.031	0.179	0.071	0.069	-0.020
-0.210	-0.547	-0.928	-0.225	-0.251	-0.942	0.075	-0.051	0.145	-0.087	-0.156	-0.027	0.071	0.098	0.065	-0.043
-0.141	-0.384	-0.920	-0.227	-0.253	-0.941	-0.074	0.109	0.058	-0.017	0.008	-0.020	0.002	0.065	0.057	-0.057
-0.164	-0.303	-0.916	-0.219	-0.253	-0.942	0.008	-0.357	0.041	-0.047	0.089	-0.014	0.025	0.146	0.053	-0.017
-0.064	-0.323	-0.771	-0.213	-0.246	-0.945	0.393	-0.288	0.056	0.047	0.063	0.135	0.076	0.127	0.093	-0.008
-0.022	-0.442	-0.778	-0.212	-0.240	-0.947	0.357	-0.053	0.045	0.087	-0.062	0.129	0.118	0.007	0.085	-0.014
-0.133	-0.469	-0.869	-0.218	-0.245	-0.945	-0.149	0.392	0.154	-0.018	-0.085	0.036	0.007	0.021	0.006	-0.018
-0.191	-0.446	-1.007	-0.214	-0.252	-0.944	-0.310	-0.144	0.175	-0.079	-0.055	-0.103	0.051	0.002	0.144	-0.026
-0.195	-0.365	-0.932	-0.222	-0.251	-0.942	0.021	0.381	-0.117	-0.075	0.026	-0.030	0.054	0.083	0.069	-0.064
-0.145	-0.334	-0.838	-0.226	-0.250	-0.942	0.032	0.138	-0.223	-0.022	0.056	0.064	0.004	0.113	0.026	-0.085
-0.245	-0.373	-0.775	-0.229	-0.249	-0.941	0.065	0.157	-0.071	-0.118	0.016	0.127	0.104	0.074	0.089	-0.108
-0.218	-0.415	-0.759	-0.227	-0.248	-0.942	0.050	-0.118	-0.066	-0.093	-0.027	0.143	0.077	0.030	0.105	-0.101
-0.253	-0.454	-0.810	-0.220	-0.252	-0.943	-0.167	-0.430	-0.057	-0.136	-0.062	0.092	0.111	0.010	0.054	-0.102
-0.130	-0.439	-0.842	-0.229	-0.255	-0.939	-0.167	0.501	-0.055	-0.003	-0.043	0.058	0.012	0.005	0.023	-0.064
-0.180	-0.469	-0.916	-0.227	-0.255	-0.940	0.032	-0.135	-0.143	-0.055	-0.074	-0.017	0.039	0.027	0.052	-0.042
-0.072	-0.439	-0.901	-0.215	-0.253	-0.943	0.091	-0.618	-0.060	0.041	-0.044	0.002	0.070	0.004	0.036	-0.013
-0.168	-0.400	-0.975	-0.221	-0.245	-0.944	0.443	0.274	-0.102	-0.050	-0.014	-0.072	0.027	0.042	0.111	-0.015
-0.137	-0.350	-0.960	-0.208	-0.239	-0.949	0.345	-0.678	0.042	-0.032	0.030	-0.052	0.004	0.091	0.095	-0.013
-0.137	-0.326	-0.905	-0.206	-0.240	-0.949	-0.027	-0.024	0.176	-0.034	0.055	0.003	0.005	0.113	0.039	-0.036
-0.137	-0.326	-0.905	-0.202	-0.240	-0.949	0.059	-0.161	0.143	-0.038	0.055	0.004	0.004	0.112	0.040	-0.037
-0.157	-0.342	-0.842	-0.200	-0.247	-0.948	-0.315	-0.072	0.166	-0.059	0.047	0.066	0.015	0.096	0.023	-0.026
-0.087	-0.373	-0.794	-0.204	-0.253	-0.946	-0.282	0.246	0.147	0.013	0.022	0.111	0.055	0.064	0.071	-0.022
-0.022	-0.392	-0.806	-0.205	-0.256	-0.945	-0.086	0.099	0.006	0.080	0.005	0.098	0.120	0.043	0.059	-0.019
-0.080	-0.485	-0.794	-0.208	-0.256	-0.944	-0.009	0.176	-0.085	0.026	-0.087	0.109	0.063	0.051	0.072	-0.006
-0.137	-0.473	-0.924	-0.208	-0.252	-0.945	0.270	-0.016	-0.023	-0.032	-0.080	-0.020	0.005	0.041	0.058	0.006
-0.133	-0.392	-0.960	-0.205	-0.250	-0.946	0.137	-0.124	0.053	-0.031	-0.001	-0.054	0.009	0.039	0.093	-0.007
-0.091	-0.384	-0.972	-0.208	-0.254	-0.945	-0.182	0.211	0.115	0.014	0.011	-0.068	0.052	0.045	0.105	-0.007
-0.141	-0.292	-0.924	-0.207	-0.259	-0.943	-0.231	0.005	0.128	-0.037	0.109	-0.022	0.003	0.136	0.057	0.002
-0.099	-0.280	-0.869	-0.204	-0.261	-0.943	-0.126	-0.186	-0.051	0.002	0.123	0.033	0.045	0.146	0.001	-0.008
-0.049	-0.338	-0.810	-0.207	-0.262	-0.943	-0.022	0.135	-0.112	0.055	0.065	0.092	0.095	0.087	0.059	-0.018
-0.126	-0.369	-0.794	-0.205	-0.259	-0.944	0.180	-0.089	0.003	-0.024	0.032	0.108	0.019	0.055	0.075	-0.021
-0.076	-0.400	-0.798	-0.202	-0.254	-0.946	0.255	-0.173	-0.065	0.023	-0.003	0.106	0.069	0.023	0.073	-0.025
-0.118	-0.435	-0.834	-0.202	-0.252	-0.947	0.171	0.043	0.062	-0.019	-0.040	0.071	0.027	0.013	0.038	-0.034
-0.114	-0.512	-0.849	-0.204	-0.250	-0.947	0.151	0.121	0.061	-0.014	-0.119	0.056	0.032	0.091	0.024	-0.026
-0.126	-0.489	-0.909	-0.204	-0.255	-0.945	-0.188	0.067	0.197	-0.025	-0.091	-0.005	0.021	0.068	0.034	-0.021
-0.130	-0.477	-0.912	-0.205	-0.261	-0.943	-0.241	0.127	0.158	-0.027	-0.073	-0.010	0.019	0.057	0.038	-0.018
-0.099	-0.454	-0.920	-0.209	-0.264	-0.942	-0.153	0.235	0.015	0.007	-0.047	-0.020	0.051	0.035	0.045	-0.003
-0.172	-0.381	-0.987	-0.209	-0.270	-0.940	-0.263	0.005	0.067	-0.066	0.032	-0.089	0.021	0.037	0.113	-0.008
-0.072	-0.280	-0.928	-0.215	-0.264	-0.940	0.318	0.320	-0.109	0.040	0.126	-0.029	0.080	0.136	0.054	-0.001
-0.153	-0.284	-0.881	-0.213	-0.261	-0.942	0.143	-0.108	-0.018	-0.043	0.120	0.019	0.001	0.131	0.005	-0.001
-0.087	-0.299	-0.869	-0.214	-0.258	-0.942	0.167	0.109	0.010	0.024	0.102	0.031	0.065	0.114	0.008	0.002
-0.083	-0.338	-0.865	-0.215	-0.254	-0.943	0.216	0.065	0.044	0.028	0.060	0.036	0.069	0.074	0.013	0.003
-0.133	-0.334	-0.916	-0.216	-0.251	-0.944	0.220	0.067	0.044	-0.021	0.060	-0.014	0.018	0.076	0.037	0.011
-0.064	-0.357	-0.924	-0.214	-0.249	-0.945	0.143	-0.057	0.144	0.046	0.035	-0.021	0.086	0.052	0.043	0.017
-0.099	-0.354	-0.838	-0.220	-0.251	-0.943	-0.043	0.372	0.116	0.018	0.041	0.063	0.050	0.054	0.046	0.027
-0.057	-0.392	-0.842	-0.224	-0.251	-0.942	0.049	0.265	0.132	0.064	0.003	0.059	0.090	0.014	0.044	0.042
-0.022	-0.350	-0.802	-0.230	-0.255	-0.939	-0.173	0.390	0.143	0.105	0.050	0.095	0.123	0.054	0.086	0.053
-0.022	-0.350	-0.802	-0.225	-0.261	-0.939	-0.237	-0.171	0.252	0.100	0.056	0.095	0.121	0.052	0.088	0.040
0.024	-0.400	-0.778	-0.235	-0.268	-0.934	-0.322	0.636	0.108	0.157	0.013	0.114	0.164	0.000	0.114	0.033
-0.187	-0.446	-0.830	-0.235	-0.276	-0.932	-0.367	0.021	0.196	-0.056	-0.025	0.060	0.051	0.049	0.065	0.017
-0.099	-0.423	-0.826	-0.235	-0.281	-0.931	-0.199	0.038	0.034	0.033	0.003	0.063	0.035	0.028	0.071	0.004
-0.122	-0.404	-0.794	-0.238	-0.286	-0.928	-0.233	0.202	0.108	0.013	0.028	0.092	0.010	0.011	0.104	-0.023
-0.107	-0.419	-0.790	-0.241	-0.287	-0.927	-0.014	0.154	-0.078	0.031	0.013	0.095	0.024	0.028	0.110	-0.007
-0.130	-0.427	-0.782	-0.240	-0.290	-0.926	-0.163	-0.039	-0.028	0.007	0.008	0.103	0.001	0.038	0.119	-0.015
-0.091	-0.454	-0.775	-0.241	-0.287	-0.927	0.148	0.078	-0.091	0.047	-0.021	0.111	0.036	0.067	0.128	-0.023
-0.137	-0.454	-0.778	-0.244	-0.288	-0.926	-0.040	0.114	-0.070	0.003	-0.020	0.106	0.011	0.068	0.125	-0.016
-0.153	-0.415	-0.767	-0.240	-0.285	-0.928	0.206	-0.235	-0.098	-0.016	0.015	0.120	0.028	0.031	0.138	-0.019
-0.060	-0.396	-0.755	-0.244	-0.284	-0.927	0.030	0.212	-0.115	0.080	0.034	0.131	0.064	0.013	0.151	-0.008
-0.172	-0.388	-0.845	-0.240	-0.282	-0.929	0.131	-0.181	-0.013	-0.035	0.040	0.042	0.048	0.006	0.062	-0.013
-0.041	-0.404	-0.794	-0.248	-0.278	-0.928	0.198	0.372	-0.125	0.103	0.021	0.093	0.082	0.022	0.115	-0.009
-0.172	-0.454	-0.806	-0.245	-0.273	-0.930	0.286	-0.122	0.001	-0.030	-0.034	0.083	0.049	0.073	0.104	-0.013
-0.137	-0.473	-0.767	-0.244	-0.269	-0.932	0.270	-0.063	-0.008	0.004	-0.058	0.124	0.014	0.093	0.144	-0.012
-0.095	-0.473	-0.790	-0.244	-0.268	-0.932	0.110	0.083	0.125	0.047	-0.058	0.101	0.028	0.095	0.121	-0.031
-0.172	-0.404	-0.834	-0.251	-0.266	-0.931	0.145	0.374	-0.069	-0.023	0.009	0.057	0.049	0.027	0.078	-0.027
-0.172	-0.388	-0.873	-0.251	-0.263	-0.932	0.188	-0.023	0.035	-0.024	0.021	0.018	0.050	0.012	0.039	-0.008
-0.168	-0.342	-0.849	-0.248	-0.262	-0.933	0.065	-0.113	0.032	-0.023	0.067	0.043	0.047	0.033	0.064	-0.002
-0.099	-0.334	-0.916	-0.250	-0.260	-0.933	0.128	0.123	-0.040	0.049	0.073	-0.024	0.022	0.040	0.003	0.011
-0.122	-0.330	-0.940	-0.250	-0.258	-0.933	0.078	-0.026	-0.090	0.025	0.076	-0.047	0.002	0.043	0.026	0.040
-0.157	-0.330	-0.975	-0.258	-0.253	-0.932	0.233	0.429	-0.185	-0.001	0.071	-0.083	0.036	0.042	0.062	0.049
-0.057	-0.338	-0.975	-0.254	-0.253	-0.934	0.007	-0.240	-0.114	0.095	0.063	-0.082	0.063	0.034	0.062	0.034
-0.164	-0.415	-0.968	-0.253	-0.252	-0.934	0.058	-0.043	-0.046	-0.014	-0.015	-0.074	0.045	0.045	0.054	0.027
-0.180	-0.411	-0.905	-0.256	-0.252	-0.934	0.014	0.124	-0.071	-0.027	-0.011	-0.011	0.060	0.042	0.008	0.022
-0.157	-0.446	-0.916	-0.254	-0.249	-0.935	0.140	-0.089	-0.073	-0.005	-0.048	-0.022	0.038	0.079	0.004	-0.012
-0.157	-0.446	-0.916	-0.255	-0.249	-0.934	0.015	0.071	-0.076	-0.004	-0.048	-0.022	0.040	0.080	0.005	-0.010
-0.222	-0.423	-0.920	-0.252	-0.249	-0.935	-0.001	-0.153	-0.018	-0.072	-0.024	-0.026	0.107	0.057	0.008	-0.014
-0.122	-0.446	-0.885	-0.252	-0.251	-0.935	-0.053	-0.001	-0.078	0.028	-0.046	0.009	0.008	0.080	0.028	-0.008
-0.187	-0.481	-0.885	-0.250	-0.251	-0.935	0.014	-0.142	-0.073	-0.040	-0.080	0.010	0.075	0.116	0.030	-0.015
-0.107	-0.500	-0.881	-0.250	-0.251	-0.935	0.036	0.020	-0.045	0.041	-0.100	0.014	0.006	0.136	0.035	-0.004
-0.172	-0.508	-0.869	-0.248	-0.250	-0.936	0.062	-0.092	-0.042	-0.027	-0.108	0.026	0.061	0.144	0.046	-0.015
-0.126	-0.527	-0.826	-0.251	-0.248	-0.936	0.135	0.117	-0.111	0.022	-0.129	0.069	0.016	0.164	0.088	0.000
-0.160	-0.554	-0.838	-0.249	-0.246	-0.937	0.155	-0.118	-0.060	-0.015	-0.159	0.058	0.051	0.192	0.076	-0.016
-0.083	-0.535	-0.822	-0.254	-0.244	-0.936	0.109	0.261	-0.129	0.067	-0.141	0.073	0.027	0.173	0.092	-0.015
-0.176	-0.547	-0.822	-0.253	-0.241	-0.937	0.182	-0.075	-0.110	-0.027	-0.156	0.073	0.065	0.185	0.091	-0.024
-0.149	-0.527	-0.814	-0.253	-0.242	-0.937	-0.041	0.034	-0.042	0.001	-0.135	0.081	0.037	0.166	0.098	-0.011
-0.160	-0.473	-0.798	-0.248	-0.240	-0.938	0.144	-0.274	-0.070	-0.016	-0.083	0.098	0.048	0.112	0.112	-0.022
-0.087	-0.396	-0.818	-0.252	-0.243	-0.937	-0.133	0.178	-0.096	0.060	-0.003	0.077	0.025	0.034	0.090	-0.003
-0.157	-0.369	-0.865	-0.252	-0.244	-0.937	-0.073	-0.017	-0.081	-0.009	0.025	0.029	0.043	0.007	0.041	0.001
-0.091	-0.423	-0.881	-0.253	-0.247	-0.935	-0.139	0.079	0.005	0.057	-0.025	0.012	0.024	0.062	0.025	0.012
-0.141	-0.427	-0.834	-0.256	-0.249	-0.934	-0.061	0.205	-0.051	0.011	-0.028	0.058	0.024	0.065	0.071	0.011
-0.133	-0.473	-0.861	-0.257	-0.251	-0.933	-0.075	0.080	0.037	0.020	-0.072	0.029	0.014	0.112	0.043	0.012
-0.110	-0.500	-0.845	-0.257	-0.255	-0.932	-0.145	0.034	0.053	0.043	-0.095	0.043	0.011	0.140	0.057	-0.000
-0.145	-0.516	-0.822	-0.259	-0.256	-0.931	-0.029	0.099	0.035	0.010	-0.108	0.066	0.021	0.156	0.080	0.002
-0.133	-0.535	-0.782	-0.261	-0.259	-0.930	-0.076	0.125	0.026	0.024	-0.125	0.104	0.009	0.176	0.118	-0.002
-0.126	-0.562	-0.771	-0.270	-0.259	-0.927	0.039	0.531	-0.033	0.041	-0.152	0.112	0.000	0.203	0.128	-0.011
-0.145	-0.547	-0.806	-0.263	-0.260	-0.929	0.005	-0.365	0.041	0.015	-0.135	0.078	0.018	0.187	0.092	0.003
-0.168	-0.496	-0.826	-0.273	-0.258	-0.927	0.113	0.555	-0.035	0.003	-0.086	0.055	0.040	0.137	0.072	-0.002
-0.072	-0.450	-0.786	-0.270	-0.259	-0.927	-0.004	-0.149	0.037	0.096	-0.039	0.095	0.057	0.090	0.111	0.002
-0.187	-0.439	-0.806	-0.274	-0.258	-0.927	0.090	0.216	-0.031	-0.015	-0.028	0.074	0.057	0.078	0.091	0.014
-0.126	-0.450	-0.794	-0.279	-0.258	-0.925	0.044	0.278	-0.021	0.052	-0.040	0.084	0.005	0.090	0.103	0.020
-0.103	-0.458	-0.806	-0.281	-0.257	-0.925	0.077	0.143	0.004	0.078	-0.048	0.071	0.028	0.098	0.091	0.012
-0.157	-0.454	-0.834	-0.288	-0.255	-0.923	0.149	0.398	0.027	0.031	-0.046	0.042	0.027	0.095	0.063	0.020
-0.157	-0.454	-0.834	-0.289	-0.252	-0.923	0.212	0.133	0.089	0.033	-0.049	0.042	0.027	0.096	0.063	0.012
-0.176	-0.423	-0.830	-0.291	-0.248	-0.924	0.282	0.099	0.055	0.016	-0.022	0.047	0.046	0.065	0.066	-0.006
-0.207	-0.435	-0.861	-0.292	-0.243	-0.925	0.327	0.112	0.031	-0.013	-0.039	0.016	0.077	0.075	0.034	-0.006
-0.241	-0.454	-0.881	-0.291	-0.237	-0.927	0.384	-0.039	0.056	-0.049	-0.064	-0.002	0.112	0.093	0.015	-0.005
-0.160	-0.435	-0.845	-0.292	-0.228	-0.929	0.473	0.077	-0.031	0.033	-0.053	0.036	0.031	0.074	0.050	-0.012
-0.172	-0.431	-0.861	-0.297	-0.220	-0.929	0.469	0.253	-0.061	0.027	-0.058	0.020	0.042	0.069	0.034	-0.014
-0.230	-0.415	-0.861	-0.299	-0.211	-0.931	0.484	0.111	-0.026	-0.029	-0.051	0.022	0.100	0.053	0.033	-0.007
-0.233	-0.400	-0.893	-0.298	-0.203	-0.933	0.462	-0.047	-0.061	-0.034	-0.043	-0.008	0.105	0.037	0.001	-0.012
-0.199	-0.388	-0.853	-0.298	-0.195	-0.935	0.468	-0.029	-0.062	0.000	-0.040	0.034	0.070	0.024	0.041	-0.011
-0.191	-0.369	-0.853	-0.299	-0.186	-0.936	0.486	0.063	-0.029	0.009	-0.030	0.035	0.063	0.004	0.041	-0.007
-0.168	-0.357	-0.861	-0.302	-0.177	-0.937	0.520	0.164	-0.038	0.035	-0.027	0.028	0.040	0.008	0.034	0.010
-0.199	-0.342	-0.861	-0.295	-0.168	-0.941	0.510	-0.314	0.043	-0.002	-0.020	0.032	0.072	0.024	0.034	0.022
-0.122	-0.346	-0.849	-0.298	-0.158	-0.941	0.538	0.156	-0.054	0.077	-0.034	0.044	0.005	0.021	0.045	0.004
-0.130	-0.361	-0.838	-0.300	-0.149	-0.942	0.499	0.108	0.005	0.071	-0.058	0.057	0.003	0.006	0.056	0.011
-0.276	-0.350	-0.838	-0.299	-0.141	-0.944	0.463	-0.033	0.005	-0.076	-0.054	0.059	0.149	0.018	0.055	0.004
-0.122	-0.338	-0.838	-0.302	-0.134	-0.944	0.384	0.167	-0.029	0.081	-0.049	0.059	0.005	0.031	0.054	-0.012
-0.237	-0.311	-0.861	-0.300	-0.128	-0.945	0.385	-0.068	-0.024	-0.036	-0.029	0.036	0.111	0.059	0.029	-0.016
-0.226	-0.299	-0.869	-0.309	-0.119	-0.944	0.450	0.420	-0.110	-0.017	-0.026	0.027	0.099	0.071	0.021	0.012
-0.153	-0.299	-0.842	-0.302	-0.112	-0.947	0.396	-0.320	-0.002	0.050	-0.033	0.057	0.026	0.072	0.048	-0.012
-0.137	-0.296	-0.845	-0.310	-0.106	-0.945	0.341	0.456	-0.041	0.073	-0.035	0.051	0.011	0.077	0.043	0.007
-0.272	-0.272	-0.865	-0.311	-0.102	-0.945	0.227	0.042	-0.003	-0.061	-0.015	0.032	0.145	0.101	0.024	-0.004
-0.137	-0.245	-0.845	-0.311	-0.100	-0.945	0.162	-0.011	0.015	0.073	0.009	0.052	0.010	0.129	0.044	-0.009
-0.295	-0.269	-0.885	-0.314	-0.096	-0.944	0.175	0.188	-0.102	-0.081	-0.017	0.012	0.168	0.105	0.005	-0.018
-0.207	-0.257	-0.865	-0.318	-0.094	-0.943	0.141	0.210	-0.096	0.011	-0.008	0.030	0.080	0.117	0.024	-0.011
-0.195	-0.265	-0.869	-0.312	-0.092	-0.946	0.119	-0.327	-0.009	0.016	-0.017	0.029	0.068	0.109	0.020	-0.033
-0.249	-0.238	-0.893	-0.315	-0.089	-0.945	0.139	0.181	-0.062	-0.034	0.007	0.004	0.122	0.137	0.005	-0.015
-0.280	-0.257	-0.897	-0.317	-0.087	-0.944	0.146	0.107	-0.084	-0.063	-0.015	-0.000	0.153	0.118	0.009	-0.010
-0.218	-0.253	-0.916	-0.321	-0.084	-0.944	0.143	0.182	-0.119	0.001	-0.014	-0.021	0.091	0.123	0.029	-0.017
-0.218	-0.249	-0.960	-0.327	-0.081	-0.942	0.126	0.332	-0.106	0.008	-0.012	-0.066	0.091	0.128	0.072	-0.003
-0.287	-0.269	-0.979	-0.324	-0.079	-0.943	0.116	-0.142	-0.088	-0.065	-0.034	-0.085	0.160	0.109	0.092	0.019
-0.237	-0.284	-1.011	-0.335	-0.075	-0.939	0.165	0.581	-0.148	-0.004	-0.052	-0.120	0.110	0.094	0.123	0.011
-0.245	-0.326	-1.050	-0.342	-0.072	-0.937	0.139	0.388	-0.192	-0.004	-0.098	-0.162	0.117	0.052	0.163	0.002
-0.341	-0.342	-1.050	-0.348	-0.069	-0.935	0.148	0.321	-0.245	-0.095	-0.117	-0.164	0.213	0.037	0.163	-0.028
-0.326	-0.354	-1.019	-0.362	-0.064	-0.930	0.170	0.711	-0.352	-0.066	-0.133	-0.137	0.198	0.025	0.132	-0.069
-0.495	-0.334	-0.975	-0.364	-0.061	-0.929	0.124	0.105	-0.229	-0.232	-0.117	-0.095	0.367	0.045	0.089	-0.107
-0.426	-0.296	-0.842	-0.362	-0.055	-0.931	0.281	-0.150	-0.105	-0.166	-0.083	0.040	0.298	0.084	0.044	-0.105
-0.360	-0.207	-0.739	-0.360	-0.049	-0.931	0.319	-0.086	-0.076	-0.102	-0.000	0.143	0.233	0.174	0.146	-0.102
-0.260	-0.160	-0.822	-0.363	-0.043	-0.931	0.316	0.116	-0.156	0.001	0.040	0.060	0.132	0.221	0.063	-0.037
-0.303	-0.211	-1.015	-0.358	-0.038	-0.933	0.242	-0.246	-0.165	-0.046	-0.016	-0.131	0.175	0.172	0.130	0.020
-0.176	-0.218	-1.082	-0.359	-0.032	-0.933	0.193	0.059	-0.323	0.081	-0.029	-0.198	0.048	0.166	0.197	0.089
-0.172	-0.218	-1.031	-0.351	-0.029	-0.936	0.101	-0.412	-0.303	0.077	-0.032	-0.144	0.043	0.167	0.146	0.160
-0.068	-0.191	-1.035	-0.340	-0.025	-0.940	0.085	-0.516	-0.375	0.170	-0.009	-0.144	0.061	0.196	0.151	0.253
0.051	-0.191	-1.141	-0.327	-0.021	-0.945	0.076	-0.656	-0.394	0.276	-0.012	-0.245	0.180	0.197	0.258	0.315
0.182	-0.203	-1.224	-0.310	-0.017	-0.951	0.144	-0.833	-0.338	0.389	-0.028	-0.322	0.311	0.186	0.341	0.393
0.182	-0.164	-1.224	-0.294	-0.014	-0.956	0.120	-0.748	-0.270	0.374	0.007	-0.317	0.312	0.226	0.341	0.456
0.243	-0.114	-1.295	-0.274	-0.010	-0.962	0.141	-0.978	-0.250	0.415	0.054	-0.382	0.374	0.277	0.412	0.507
0.290	-0.114	-1.255	-0.253	-0.006	-0.967	0.174	-0.964	-0.240	0.440	0.050	-0.337	0.421	0.278	0.372	0.515
0.382	-0.095	-1.243	-0.245	-0.002	-0.970	0.155	-0.324	-0.184	0.525	0.066	-0.323	0.514	0.297	0.360	0.520
0.309	-0.075	-1.224	-0.235	-0.001	-0.972	0.067	-0.447	-0.043	0.441	0.084	-0.301	0.440	0.317	0.341	0.494
0.309	-0.060	-1.169	-0.223	-0.001	-0.975	0.002	-0.499	-0.024	0.430	0.100	-0.243	0.441	0.333	0.285	0.442
0.205	-0.041	-1.188	-0.210	-0.002	-0.978	-0.084	-0.604	-0.002	0.313	0.121	-0.260	0.337	0.353	0.305	0.373
0.093	-0.064	-1.165	-0.206	-0.008	-0.978	-0.277	-0.154	-0.068	0.197	0.103	-0.235	0.226	0.330	0.281	0.290
0.113	-0.060	-1.102	-0.195	-0.012	-0.981	-0.233	-0.527	-0.107	0.205	0.112	-0.170	0.245	0.335	0.218	0.212
0.013	-0.222	-0.960	-0.183	-0.019	-0.983	-0.330	-0.595	-0.017	0.093	-0.043	-0.026	0.145	0.172	0.076	0.151
0.013	-0.222	-0.960	-0.174	-0.023	-0.984	-0.172	-0.416	0.015	0.084	-0.039	-0.024	0.146	0.172	0.076	0.109
0.005	-0.280	-0.944	-0.169	-0.026	-0.985	-0.082	-0.247	0.115	0.071	-0.094	-0.008	0.138	0.115	0.060	0.066
-0.053	-0.226	-1.058	-0.165	-0.031	-0.986	-0.177	-0.149	0.267	0.010	-0.035	-0.122	0.081	0.169	0.173	0.035
-0.072	-0.265	-1.054	-0.169	-0.035	-0.985	-0.147	0.220	0.195	-0.006	-0.070	-0.119	0.061	0.131	0.170	0.003
-0.183	-0.350	-1.066	-0.171	-0.043	-0.984	-0.326	0.108	0.211	-0.115	-0.146	-0.131	0.050	0.046	0.181	-0.033
-0.183	-0.307	-1.019	-0.173	-0.052	-0.984	-0.358	0.109	0.242	-0.114	-0.095	-0.084	0.050	0.089	0.134	-0.059
-0.230	-0.257	-1.003	-0.185	-0.059	-0.981	-0.326	0.631	0.195	-0.148	-0.037	-0.071	0.096	0.139	0.118	-0.090
-0.176	-0.141	-0.956	-0.187	-0.066	-0.980	-0.297	0.102	0.125	-0.093	0.086	-0.024	0.042	0.254	0.071	-0.101
-0.187	-0.191	-0.869	-0.184	-0.072	-0.980	-0.238	-0.127	0.179	-0.107	0.041	0.063	0.054	0.204	0.016	-0.076
-0.183	-0.184	-0.889	-0.174	-0.078	-0.982	-0.281	-0.491	0.252	-0.114	0.056	0.045	0.050	0.212	0.004	-0.094
-0.037	-0.207	-0.960	-0.184	-0.087	-0.979	-0.385	0.501	0.074	0.042	0.041	-0.028	0.096	0.190	0.075	-0.087
-0.299	-0.276	-0.952	-0.176	-0.098	-0.979	-0.519	-0.380	0.104	-0.228	-0.017	-0.020	0.166	0.121	0.068	-0.095
-0.091	-0.288	-0.853	-0.182	-0.107	-0.978	-0.416	0.294	0.118	-0.015	-0.019	0.077	0.042	0.111	0.030	-0.108
-0.230	-0.350	-0.853	-0.190	-0.119	-0.975	-0.585	0.411	0.135	-0.146	-0.068	0.075	0.097	0.050	0.029	-0.134
-0.276	-0.388	-0.909	-0.185	-0.134	-0.974	-0.657	-0.212	0.139	-0.197	-0.093	0.019	0.143	0.012	0.027	-0.130
-0.168	-0.299	-0.920	-0.190	-0.141	-0.972	-0.360	0.217	-0.067	-0.085	0.003	0.005	0.035	0.101	0.040	-0.126
-0.245	-0.284	-0.861	-0.177	-0.146	-0.973	-0.258	-0.665	-0.064	-0.175	0.024	0.066	0.113	0.118	0.019	-0.119
-0.060	-0.292	-0.838	-0.177	-0.152	-0.972	-0.270	0.014	0.006	0.009	0.023	0.089	0.072	0.110	0.042	-0.103
-0.168	-0.381	-0.842	-0.173	-0.161	-0.972	-0.431	-0.200	0.033	-0.102	-0.057	0.084	0.036	0.022	0.037	-0.101
-0.172	-0.415	-0.897	-0.173	-0.169	-0.970	-0.407	-0.002	-0.038	-0.106	-0.083	0.028	0.041	0.012	0.019	-0.073
-0.153	-0.408	-0.960	-0.171	-0.176	-0.969	-0.294	-0.124	-0.035	-0.090	-0.069	-0.036	0.022	0.003	0.083	-0.082
-0.133	-0.334	-0.987	-0.169	-0.175	-0.970	0.066	-0.113	-0.021	-0.073	0.004	-0.063	0.002	0.071	0.111	-0.037
-0.145	-0.245	-0.948	-0.175	-0.174	-0.969	0.063	0.341	0.047	-0.078	0.092	-0.025	0.013	0.160	0.073	-0.026
0.063	-0.261	-0.869	-0.175	-0.182	-0.968	-0.338	0.090	0.208	0.130	0.084	0.052	0.194	0.145	0.005	-0.040
-0.076	-0.307	-0.786	-0.177	-0.191	-0.966	-0.403	0.124	0.187	-0.007	0.047	0.133	0.056	0.099	0.087	-0.052
-0.199	-0.369	-0.853	-0.178	-0.194	-0.965	-0.164	0.070	0.027	-0.129	-0.010	0.065	0.067	0.037	0.019	-0.040
-0.187	-0.392	-0.936	-0.176	-0.197	-0.964	-0.118	-0.124	0.070	-0.120	-0.030	-0.018	0.055	0.014	0.064	-0.080
-0.083	-0.350	-0.940	-0.179	-0.199	-0.964	-0.037	0.200	0.100	-0.013	0.014	-0.023	0.049	0.057	0.069	-0.081
-0.176	-0.303	-0.912	-0.179	-0.203	-0.963	-0.165	0.058	0.199	-0.105	0.065	0.004	0.043	0.104	0.042	-0.049
-0.103	-0.326	-0.838	-0.176	-0.211	-0.962	-0.343	-0.126	0.093	-0.035	0.049	0.077	0.030	0.081	0.032	-0.028
-0.010	-0.411	-0.794	-0.186	-0.218	-0.958	-0.374	0.517	-0.031	0.067	-0.028	0.117	0.123	0.003	0.075	-0.052
-0.064	-0.462	-0.845	-0.194	-0.220	-0.956	-0.041	0.404	-0.075	0.021	-0.077	0.064	0.070	0.052	0.023	-0.041
-0.226	-0.435	-0.960	-0.184	-0.223	-0.957	-0.150	-0.464	0.057	-0.150	-0.046	-0.050	0.091	0.024	0.092	-0.036
-0.126	-0.427	-0.928	-0.180	-0.227	-0.957	-0.166	-0.216	0.085	-0.054	-0.035	-0.018	0.009	0.015	0.062	-0.050
-0.126	-0.377	-0.960	-0.181	-0.234	-0.955	-0.277	0.088	0.164	-0.054	0.022	-0.052	0.009	0.036	0.094	-0.054
-0.153	-0.326	-0.983	-0.179	-0.243	-0.953	-0.441	-0.057	0.150	-0.082	0.082	-0.077	0.017	0.087	0.118	-0.044
-0.095	-0.315	-0.901	-0.182	-0.251	-0.951	-0.386	0.220	0.080	-0.021	0.101	0.003	0.041	0.099	0.036	-0.046
-0.133	-0.326	-0.853	-0.178	-0.253	-0.951	-0.097	-0.214	-0.010	-0.064	0.092	0.050	0.004	0.088	0.011	-0.050
-0.095	-0.396	-0.814	-0.180	-0.256	-0.950	-0.151	0.114	-0.028	-0.023	0.026	0.088	0.042	0.019	0.050	-0.071
-0.107	-0.454	-0.822	-0.184	-0.258	-0.948	-0.065	0.239	0.046	-0.031	-0.030	0.079	0.032	0.038	0.042	-0.072
-0.214	-0.489	-0.830	-0.180	-0.263	-0.948	-0.183	-0.177	0.152	-0.143	-0.060	0.070	0.075	0.072	0.034	-0.061
-0.103	-0.489	-0.905	-0.182	-0.270	-0.945	-0.343	0.129	0.090	-0.029	-0.053	-0.007	0.038	0.070	0.040	-0.055
-0.110	-0.415	-0.932	-0.183	-0.278	-0.943	-0.365	0.085	0.102	-0.036	0.029	-0.037	0.030	0.005	0.068	-0.051
-0.110	-0.377	-0.928	-0.186	-0.282	-0.941	-0.187	0.154	-0.073	-0.033	0.071	-0.035	0.031	0.046	0.064	-0.036
-0.130	-0.319	-0.932	-0.182	-0.283	-0.942	-0.062	-0.232	-0.060	-0.056	0.130	-0.039	0.013	0.105	0.068	-0.040
-0.145	-0.377	-0.845	-0.186	-0.283	-0.941	0.010	0.243	-0.026	-0.067	0.072	0.047	0.001	0.049	0.018	-0.054
-0.110	-0.400	-0.838	-0.188	-0.283	-0.941	0.012	0.088	0.049	-0.031	0.049	0.054	0.034	0.027	0.025	-0.060
-0.153	-0.458	-0.834	-0.187	-0.287	-0.939	-0.170	0.029	0.170	-0.074	-0.004	0.057	0.007	0.030	0.028	-0.060
-0.091	-0.496	-0.798	-0.179	-0.293	-0.939	-0.217	-0.331	0.236	-0.021	-0.037	0.092	0.055	0.067	0.062	-0.057
-0.091	-0.551	-0.798	-0.187	-0.303	-0.934	-0.458	0.482	0.182	-0.013	-0.081	0.087	0.054	0.120	0.062	-0.055
-0.099	-0.558	-0.775	-0.184	-0.314	-0.931	-0.501	-0.093	0.234	-0.024	-0.077	0.108	0.046	0.125	0.085	-0.051
-0.099	-0.578	-0.826	-0.185	-0.320	-0.929	-0.260	0.076	-0.023	-0.022	-0.091	0.054	0.045	0.143	0.034	-0.053
-0.133	-0.601	-0.842	-0.183	-0.326	-0.927	-0.306	-0.068	0.040	-0.059	-0.108	0.037	0.009	0.164	0.018	-0.057
-0.137	-0.551	-0.873	-0.183	-0.328	-0.927	-0.057	-0.023	-0.011	-0.063	-0.056	0.004	0.003	0.113	0.013	-0.060
-0.137	-0.551	-0.873	-0.182	-0.332	-0.926	-0.194	-0.061	-0.025	-0.064	-0.052	0.003	0.001	0.112	0.012	-0.064
-0.133	-0.543	-0.814	-0.185	-0.333	-0.925	-0.032	0.139	-0.095	-0.057	-0.043	0.061	0.003	0.103	0.049	-0.062
-0.126	-0.508	-0.830	-0.187	-0.338	-0.923	-0.223	0.114	0.001	-0.048	-0.003	0.043	0.008	0.066	0.034	-0.075
-0.126	-0.558	-0.826	-0.187	-0.338	-0.922	0.005	0.013	-0.098	-0.047	-0.053	0.047	0.006	0.115	0.039	-0.063
-0.172	-0.597	-0.767	-0.185	-0.343	-0.921	-0.205	-0.121	-0.013	-0.095	-0.087	0.104	0.042	0.152	0.099	-0.072
-0.033	-0.535	-0.723	-0.192	-0.343	-0.920	0.009	0.319	-0.150	0.050	-0.025	0.146	0.095	0.089	0.143	-0.070
-0.153	-0.551	-0.723	-0.189	-0.347	-0.919	-0.211	-0.154	-0.039	-0.072	-0.036	0.145	0.028	0.104	0.145	-0.081
-0.095	-0.539	-0.755	-0.192	-0.345	-0.919	0.138	0.141	-0.126	-0.011	-0.026	0.114	0.028	0.091	0.113	-0.064
-0.157	-0.524	-0.735	-0.192	-0.342	-0.920	0.159	-0.072	-0.181	-0.073	-0.014	0.135	0.036	0.074	0.133	-0.087
-0.091	-0.554	-0.767	-0.196	-0.337	-0.921	0.277	0.178	-0.126	-0.004	-0.049	0.104	0.028	0.103	0.101	-0.071
-0.176	-0.578	-0.767	-0.194	-0.334	-0.922	0.209	-0.121	-0.070	-0.090	-0.076	0.106	0.057	0.123	0.101	-0.068
-0.091	-0.539	-0.771	-0.195	-0.332	-0.923	0.118	0.065	-0.034	-0.005	-0.039	0.102	0.026	0.082	0.097	-0.063
-0.110	-0.489	-0.830	-0.200	-0.331	-0.922	0.082	0.242	-0.047	-0.019	0.010	0.042	0.006	0.030	0.037	-0.055
-0.176	-0.466	-0.842	-0.200	-0.332	-0.922	-0.014	0.003	0.017	-0.085	0.034	0.030	0.061	0.005	0.025	-0.029
-0.087	-0.435	-0.869	-0.197	-0.333	-0.922	-0.061	-0.106	0.026	0.001	0.067	0.003	0.027	0.027	0.003	-0.028
-0.068	-0.481	-0.853	-0.198	-0.336	-0.921	-0.131	0.038	0.031	0.021	0.023	0.017	0.046	0.017	0.012	-0.033
-0.133	-0.469	-0.869	-0.204	-0.338	-0.919	-0.071	0.322	-0.031	-0.039	0.037	-0.000	0.020	0.003	0.004	-0.013
-0.137	-0.466	-0.842	-0.200	-0.338	-0.920	0.009	-0.193	0.004	-0.046	0.041	0.028	0.024	0.002	0.023	-0.018
-0.060	-0.469	-0.814	-0.198	-0.339	-0.920	-0.008	-0.046	0.024	0.029	0.038	0.055	0.053	0.001	0.049	-0.030
-0.107	-0.477	-0.838	-0.201	-0.339	-0.919	-0.006	0.160	0.020	-0.015	0.031	0.031	0.006	0.005	0.025	-0.033
-0.126	-0.466	-0.830	-0.200	-0.341	-0.919	-0.023	-0.040	0.057	-0.035	0.043	0.039	0.014	0.009	0.032	-0.029
-0.141	-0.504	-0.838	-0.204	-0.344	-0.917	-0.122	0.254	0.082	-0.047	0.008	0.029	0.030	0.028	0.022	-0.047
-0.110	-0.493	-0.822	-0.202	-0.346	-0.916	-0.115	-0.062	0.064	-0.018	0.022	0.043	0.001	0.014	0.036	-0.048
-0.160	-0.527	-0.790	-0.205	-0.351	-0.914	-0.196	0.217	0.054	-0.064	-0.008	0.072	0.050	0.047	0.066	-0.042
-0.103	-0.539	-0.794	-0.207	-0.354	-0.912	-0.143	0.136	0.034	-0.005	-0.016	0.067	0.007	0.057	0.060	-0.049
-0.099	-0.547	-0.818	-0.205	-0.356	-0.912	-0.076	-0.079	0.019	-0.003	-0.022	0.042	0.011	0.064	0.035	-0.052
-0.187	-0.547	-0.826	-0.213	-0.358	-0.909	-0.048	0.421	-0.017	-0.084	-0.020	0.032	0.080	0.062	0.026	-0.042
-0.141	-0.535	-0.822	-0.212	-0.358	-0.909	0.009	-0.039	0.034	-0.039	-0.008	0.036	0.034	0.049	0.029	-0.049
-0.137	-0.531	-0.842	-0.216	-0.358	-0.908	0.033	0.225	-0.005	-0.031	-0.004	0.016	0.032	0.043	0.009	-0.044
-0.164	-0.543	-0.845	-0.214	-0.356	-0.910	0.145	-0.106	0.020	-0.060	-0.017	0.013	0.060	0.052	0.005	-0.033
-0.087	-0.527	-0.838	-0.216	-0.355	-0.910	0.107	0.119	-0.032	0.019	-0.003	0.021	0.016	0.035	0.012	-0.035
-0.141	-0.566	-0.849	-0.219	-0.353	-0.910	0.140	0.172	-0.031	-0.032	-0.044	0.009	0.038	0.072	0.002	-0.035
-0.168	-0.585	-0.849	-0.215	-0.351	-0.911	0.115	-0.194	-0.018	-0.062	-0.065	0.010	0.065	0.089	0.003	-0.031
-0.130	-0.581	-0.822	-0.217	-0.351	-0.911	0.073	0.095	0.020	-0.023	-0.061	0.038	0.026	0.083	0.023	-0.055
-0.130	-0.566	-0.802	-0.220	-0.350	-0.910	0.055	0.212	-0.008	-0.019	-0.046	0.057	0.025	0.066	0.041	-0.053
-0.207	-0.597	-0.802	-0.217	-0.350	-0.911	0.086	-0.179	0.035	-0.099	-0.077	0.058	0.101	0.094	0.038	-0.058
-0.110	-0.543	-0.790	-0.221	-0.349	-0.911	0.082	0.237	-0.011	0.001	-0.024	0.069	0.003	0.038	0.047	-0.048
-0.183	-0.535	-0.806	-0.219	-0.348	-0.912	0.071	-0.121	-0.000	-0.075	-0.017	0.054	0.075	0.027	0.029	-0.057
-0.083	-0.524	-0.810	-0.227	-0.347	-0.910	0.064	0.463	-0.026	0.034	-0.006	0.048	0.027	0.013	0.023	-0.034
-0.207	-0.489	-0.869	-0.226	-0.347	-0.910	0.032	-0.059	-0.039	-0.090	0.029	-0.011	0.094	0.024	0.039	-0.044
-0.091	-0.504	-0.786	-0.231	-0.346	-0.909	0.095	0.300	-0.062	0.031	0.012	0.071	0.024	0.011	0.041	-0.032
-0.187	-0.535	-0.814	-0.231	-0.344	-0.910	0.140	0.013	0.030	-0.066	-0.021	0.044	0.071	0.017	0.011	-0.033
-0.122	-0.520	-0.790	-0.232	-0.342	-0.911	0.132	0.045	-0.008	0.000	-0.007	0.068	0.004	0.002	0.033	-0.043
-0.107	-0.512	-0.814	-0.239	-0.341	-0.909	0.080	0.424	0.034	0.023	0.000	0.043	0.012	0.013	0.007	-0.033
-0.257	-0.512	-0.838	-0.235	-0.340	-0.911	0.093	-0.242	0.029	-0.132	-0.001	0.021	0.137	0.015	0.018	-0.039
-0.049	-0.473	-0.802	-0.238	-0.338	-0.910	0.126	0.203	-0.051	0.079	0.036	0.056	0.072	0.056	0.017	-0.039
-0.230	-0.469	-0.830	-0.239	-0.336	-0.911	0.128	0.029	-0.027	-0.101	0.038	0.029	0.108	0.061	0.012	-0.043
-0.149	-0.458	-0.857	-0.234	-0.333	-0.913	0.171	-0.240	-0.037	-0.024	0.047	0.004	0.027	0.075	0.041	-0.022
-0.133	-0.469	-0.830	-0.240	-0.331	-0.912	0.124	0.318	-0.057	-0.003	0.033	0.031	0.012	0.065	0.015	-0.035
-0.137	-0.466	-0.826	-0.235	-0.330	-0.914	0.103	-0.281	0.017	-0.012	0.036	0.036	0.016	0.071	0.012	-0.034
-0.122	-0.454	-0.810	-0.235	-0.329	-0.915	0.060	0.026	-0.006	0.003	0.047	0.052	0.001	0.084	0.002	-0.020
-0.222	-0.446	-0.834	-0.238	-0.329	-0.914	0.006	0.160	-0.032	-0.094	0.055	0.028	0.101	0.093	0.022	-0.019
-0.057	-0.450	-0.814	-0.237	-0.332	-0.913	-0.124	-0.071	-0.031	0.070	0.054	0.047	0.064	0.091	0.004	-0.016
-0.114	-0.427	-0.798	-0.237	-0.335	-0.912	-0.164	0.004	-0.086	0.013	0.080	0.062	0.006	0.116	0.011	-0.018
-0.114	-0.427	-0.798	-0.236	-0.339	-0.911	-0.235	-0.066	-0.087	0.012	0.085	0.060	0.005	0.118	0.010	-0.003
-0.137	-0.481	-0.798	-0.239	-0.345	-0.908	-0.303	0.144	-0.047	-0.008	0.036	0.057	0.019	0.067	0.009	-0.014
-0.133	-0.512	-0.814	-0.235	-0.352	-0.906	-0.355	-0.158	0.027	-0.008	0.013	0.040	0.015	0.038	0.008	-0.008
-0.114	-0.516	-0.814	-0.234	-0.359	-0.904	-0.336	-0.059	-0.001	0.010	0.016	0.038	0.004	0.036	0.008	-0.013
-0.087	-0.493	-0.802	-0.237	-0.365	-0.901	-0.323	0.158	-0.064	0.040	0.045	0.046	0.031	0.060	0.004	-0.005
-0.157	-0.489	-0.822	-0.235	-0.370	-0.899	-0.305	-0.128	-0.037	-0.032	0.055	0.025	0.039	0.065	0.017	0.002
-0.099	-0.516	-0.814	-0.237	-0.377	-0.896	-0.342	0.131	-0.029	0.028	0.035	0.029	0.017	0.039	0.009	0.013
-0.099	-0.547	-0.798	-0.239	-0.383	-0.892	-0.345	0.131	-0.002	0.030	0.011	0.042	0.017	0.010	0.005	-0.001
-0.068	-0.558	-0.798	-0.247	-0.389	-0.888	-0.304	0.447	-0.054	0.069	0.005	0.037	0.046	0.000	0.005	0.006
-0.168	-0.554	-0.771	-0.247	-0.395	-0.885	-0.326	0.002	-0.013	-0.031	0.015	0.062	0.054	0.006	0.032	0.006
-0.118	-0.581	-0.759	-0.250	-0.403	-0.880	-0.404	0.202	0.004	0.022	-0.004	0.069	0.004	0.020	0.044	0.004
-0.087	-0.574	-0.708	-0.258	-0.409	-0.875	-0.349	0.458	-0.104	0.061	0.010	0.115	0.027	0.012	0.095	-0.024
-0.114	-0.581	-0.711	-0.269	-0.416	-0.869	-0.386	0.566	-0.124	0.045	0.010	0.105	0.000	0.019	0.091	-0.018
-0.230	-0.605	-0.715	-0.275	-0.423	-0.864	-0.364	0.309	-0.082	-0.065	-0.007	0.096	0.116	0.041	0.086	-0.025
-0.160	-0.616	-0.735	-0.274	-0.430	-0.860	-0.418	-0.030	-0.009	0.003	-0.010	0.072	0.047	0.052	0.065	-0.035
-0.160	-0.593	-0.688	-0.273	-0.436	-0.858	-0.290	-0.052	-0.022	0.002	0.018	0.117	0.046	0.027	0.112	-0.057
-0.160	-0.593	-0.684	-0.279	-0.441	-0.853	-0.289	0.322	-0.047	0.008	0.024	0.117	0.046	0.026	0.116	-0.051
-0.237	-0.585	-0.676	-0.277	-0.446	-0.851	-0.255	-0.092	0.013	-0.071	0.037	0.122	0.124	0.018	0.123	-0.055
-0.195	-0.570	-0.664	-0.285	-0.452	-0.845	-0.343	0.466	-0.030	-0.020	0.059	0.128	0.082	0.001	0.134	-0.061
-0.172	-0.601	-0.680	-0.282	-0.459	-0.843	-0.336	-0.163	0.014	-0.000	0.034	0.110	0.059	0.030	0.117	-0.065
-0.214	-0.585	-0.672	-0.289	-0.464	-0.837	-0.315	0.422	-0.060	-0.035	0.055	0.112	0.101	0.013	0.124	-0.056
-0.187	-0.593	-0.660	-0.289	-0.470	-0.834	-0.314	-0.032	-0.021	-0.009	0.053	0.121	0.075	0.019	0.136	-0.051
-0.214	-0.601	-0.688	-0.290	-0.477	-0.830	-0.403	0.066	-0.023	-0.035	0.053	0.089	0.101	0.026	0.108	-0.050
-0.199	-0.616	-0.680	-0.299	-0.482	-0.824	-0.346	0.453	-0.156	-0.011	0.043	0.090	0.085	0.041	0.116	-0.038
-0.180	-0.609	-0.668	-0.294	-0.488	-0.822	-0.356	-0.310	-0.041	0.004	0.057	0.100	0.067	0.032	0.127	-0.036
-0.176	-0.612	-0.696	-0.300	-0.493	-0.817	-0.294	0.299	-0.180	0.014	0.057	0.068	0.063	0.035	0.099	-0.034
-0.207	-0.601	-0.692	-0.299	-0.497	-0.815	-0.277	-0.149	-0.132	-0.018	0.073	0.069	0.094	0.022	0.102	-0.035
-0.230	-0.632	-0.711	-0.302	-0.499	-0.812	-0.207	0.074	-0.175	-0.039	0.045	0.047	0.117	0.052	0.081	-0.052
-0.230	-0.632	-0.711	-0.310	-0.503	-0.807	-0.211	0.490	-0.109	-0.030	0.048	0.042	0.117	0.050	0.081	-0.054
-0.326	-0.682	-0.751	-0.310	-0.508	-0.804	-0.291	-0.071	-0.029	-0.127	0.003	-0.001	0.213	0.099	0.042	-0.059
-0.226	-0.674	-0.739	-0.317	-0.512	-0.798	-0.322	0.419	-0.124	-0.020	0.016	0.005	0.113	0.091	0.054	-0.060
-0.295	-0.705	-0.767	-0.324	-0.518	-0.792	-0.375	0.324	-0.180	-0.082	-0.010	-0.029	0.182	0.121	0.027	-0.060
-0.314	-0.755	-0.830	-0.328	-0.524	-0.786	-0.445	0.137	-0.208	-0.097	-0.054	-0.098	0.202	0.171	0.036	-0.043
-0.318	-0.790	-0.853	-0.336	-0.530	-0.778	-0.518	0.289	-0.306	-0.093	-0.082	-0.129	0.206	0.206	0.060	-0.046
-0.314	-0.809	-0.834	-0.346	-0.537	-0.769	-0.597	0.410	-0.432	-0.079	-0.094	-0.119	0.202	0.224	0.041	-0.051
-0.314	-0.798	-0.794	-0.355	-0.545	-0.760	-0.669	0.251	-0.441	-0.070	-0.075	-0.089	0.201	0.212	0.002	-0.055
-0.364	-0.786	-0.743	-0.359	-0.551	-0.753	-0.558	0.023	-0.328	-0.116	-0.056	-0.045	0.251	0.199	0.049	-0.068
-0.326	-0.744	-0.680	-0.361	-0.555	-0.750	-0.286	0.026	-0.181	-0.075	-0.010	0.014	0.213	0.155	0.112	-0.078
-0.333	-0.678	-0.589	-0.363	-0.556	-0.748	-0.141	-0.021	-0.178	-0.080	0.057	0.103	0.220	0.089	0.203	-0.072
-0.322	-0.678	-0.637	-0.361	-0.555	-0.750	0.065	-0.205	-0.159	-0.070	0.055	0.057	0.209	0.089	0.155	-0.041
-0.264	-0.736	-0.735	-0.357	-0.550	-0.755	0.268	-0.353	-0.124	-0.016	-0.007	-0.037	0.151	0.146	0.057	0.003
-0.187	-0.786	-0.759	-0.348	-0.542	-0.765	0.507	-0.635	-0.105	0.052	-0.065	-0.051	0.074	0.196	0.034	0.081
-0.095	-0.875	-0.775	-0.339	-0.534	-0.775	0.595	-0.517	0.012	0.136	-0.162	-0.057	0.018	0.286	0.018	0.168
0.055	-0.794	-0.834	-0.323	-0.527	-0.786	0.544	-0.892	0.060	0.270	-0.088	-0.105	0.169	0.205	0.041	0.260
0.093	-0.686	-0.956	-0.315	-0.520	-0.794	0.434	-0.459	-0.016	0.301	0.014	-0.219	0.207	0.097	0.163	0.329
0.220	-0.639	-0.968	-0.303	-0.514	-0.803	0.376	-0.687	-0.040	0.416	0.055	-0.223	0.334	0.051	0.176	0.379
0.159	-0.624	-1.042	-0.289	-0.507	-0.812	0.368	-0.873	-0.146	0.340	0.063	-0.288	0.272	0.036	0.251	0.436
0.143	-0.628	-1.102	-0.271	-0.500	-0.823	0.384	-1.188	-0.315	0.307	0.052	-0.337	0.257	0.040	0.310	0.449
0.355	-0.682	-1.074	-0.258	-0.491	-0.832	0.384	-0.930	-0.405	0.506	-0.010	-0.300	0.468	0.094	0.283	0.462
0.228	-0.721	-0.991	-0.251	-0.487	-0.837	0.234	-0.430	-0.246	0.373	-0.054	-0.213	0.341	0.133	0.200	0.452
0.332	-0.612	-1.078	-0.239	-0.484	-0.842	0.163	-0.664	-0.093	0.465	0.052	-0.294	0.445	0.026	0.287	0.476
0.159	-0.524	-1.086	-0.229	-0.482	-0.846	0.104	-0.491	0.031	0.282	0.139	-0.298	0.272	0.063	0.294	0.433
0.343	-0.516	-1.078	-0.218	-0.481	-0.849	0.066	-0.513	0.079	0.455	0.146	-0.287	0.456	0.070	0.285	0.418
0.240	-0.643	-0.901	-0.209	-0.480	-0.852	0.089	-0.424	0.052	0.342	0.018	-0.107	0.353	0.059	0.108	0.345
0.240	-0.643	-0.901	-0.197	-0.479	-0.856	0.113	-0.670	-0.050	0.329	0.016	-0.103	0.353	0.059	0.107	0.285
0.101	-0.721	-0.767	-0.194	-0.479	-0.856	0.027	-0.167	-0.130	0.189	-0.061	0.031	0.214	0.138	0.027	0.221
-0.022	-0.771	-0.822	-0.185	-0.476	-0.860	0.152	-0.570	-0.084	0.056	-0.113	-0.020	0.091	0.189	0.027	0.158
0.147	-0.755	-0.775	-0.184	-0.474	-0.861	0.183	0.035	0.032	0.224	-0.100	0.028	0.261	0.175	0.021	0.111
-0.022	-0.651	-0.790	-0.173	-0.476	-0.862	-0.012	-0.423	0.340	0.044	0.007	0.014	0.092	0.071	0.005	0.061
0.070	-0.620	-0.708	-0.179	-0.475	-0.861	0.119	0.447	0.114	0.142	0.036	0.096	0.184	0.041	0.088	0.016
-0.145	-0.639	-0.747	-0.182	-0.474	-0.861	0.114	0.242	0.105	-0.070	0.016	0.056	0.032	0.061	0.049	-0.020
-0.268	-0.678	-0.861	-0.170	-0.477	-0.862	-0.124	-0.585	0.226	-0.205	-0.019	-0.057	0.154	0.100	0.066	-0.058
-0.041	-0.663	-0.771	-0.179	-0.482	-0.858	-0.203	0.603	0.088	0.031	0.001	0.029	0.073	0.085	0.025	-0.104
-0.199	-0.597	-0.692	-0.179	-0.481	-0.858	0.095	0.022	0.040	-0.127	0.066	0.108	0.085	0.020	0.104	-0.105
-0.187	-0.694	-0.735	-0.174	-0.479	-0.860	0.147	-0.272	0.088	-0.121	-0.032	0.067	0.073	0.117	0.061	-0.085
-0.133	-0.647	-0.731	-0.174	-0.481	-0.859	-0.058	0.030	0.072	-0.068	0.016	0.070	0.019	0.071	0.065	-0.120
-0.122	-0.651	-0.743	-0.176	-0.485	-0.857	-0.167	0.164	0.053	-0.054	0.016	0.056	0.008	0.075	0.054	-0.120
-0.180	-0.717	-0.648	-0.172	-0.486	-0.857	-0.016	-0.183	0.054	-0.115	-0.048	0.150	0.065	0.141	0.149	-0.120
-0.157	-0.748	-0.605	-0.167	-0.489	-0.856	-0.112	-0.219	0.167	-0.098	-0.076	0.193	0.042	0.173	0.192	-0.115
-0.160	-0.721	-0.688	-0.161	-0.493	-0.855	-0.124	-0.204	0.207	-0.107	-0.045	0.109	0.046	0.146	0.110	-0.164
-0.114	-0.589	-0.755	-0.170	-0.492	-0.854	0.049	0.494	-0.021	-0.052	0.086	0.041	0.001	0.016	0.043	-0.141
-0.364	-0.551	-0.688	-0.171	-0.490	-0.855	0.171	0.082	0.053	-0.301	0.122	0.109	0.249	0.022	0.110	-0.139
-0.076	-0.597	-0.711	-0.173	-0.488	-0.856	0.171	0.182	0.076	-0.011	0.074	0.086	0.040	0.025	0.087	-0.109
-0.218	-0.651	-0.763	-0.182	-0.486	-0.855	0.120	0.474	-0.007	-0.145	0.018	0.034	0.103	0.080	0.036	-0.108
-0.037	-0.651	-0.743	-0.179	-0.484	-0.856	0.159	-0.084	0.071	0.034	0.017	0.055	0.079	0.080	0.056	-0.071
-0.110	-0.605	-0.755	-0.178	-0.479	-0.860	0.308	-0.086	-0.004	-0.041	0.058	0.047	0.006	0.035	0.044	-0.081
-0.168	-0.597	-0.727	-0.164	-0.478	-0.863	0.118	-0.756	0.082	-0.113	0.065	0.078	0.052	0.028	0.072	-0.082
-0.122	-0.620	-0.708	-0.169	-0.477	-0.862	0.048	0.260	-0.067	-0.061	0.041	0.097	0.006	0.053	0.092	-0.075
-0.199	-0.647	-0.759	-0.161	-0.478	-0.864	0.026	-0.470	-0.007	-0.146	0.014	0.047	0.083	0.081	0.041	-0.090
0.017	-0.597	-0.790	-0.152	-0.476	-0.866	0.104	-0.441	0.089	0.060	0.064	0.018	0.133	0.032	0.010	-0.081
-0.176	-0.578	-0.775	-0.156	-0.475	-0.866	0.123	0.219	-0.031	-0.128	0.081	0.035	0.060	0.014	0.026	-0.082
-0.091	-0.609	-0.684	-0.152	-0.477	-0.865	-0.133	-0.230	0.044	-0.048	0.054	0.125	0.025	0.047	0.117	-0.073
-0.091	-0.609	-0.684	-0.146	-0.479	-0.866	-0.052	-0.329	0.003	-0.054	0.055	0.125	0.025	0.048	0.117	-0.097
-0.145	-0.697	-0.778	-0.145	-0.477	-0.867	0.159	-0.060	-0.084	-0.108	-0.036	0.031	0.029	0.138	0.023	-0.066
-0.107	-0.643	-0.818	-0.139	-0.476	-0.868	0.066	-0.365	0.043	-0.076	0.018	-0.007	0.010	0.085	0.016	-0.065
0.001	-0.539	-0.778	-0.143	-0.478	-0.867	-0.094	0.283	0.012	0.036	0.124	0.031	0.117	0.018	0.024	-0.062
-0.080	-0.570	-0.696	-0.142	-0.483	-0.864	-0.283	-0.009	0.033	-0.046	0.099	0.111	0.037	0.014	0.107	-0.052
-0.072	-0.659	-0.688	-0.143	-0.481	-0.865	0.160	-0.031	-0.146	-0.037	0.008	0.120	0.045	0.104	0.115	-0.047
-0.068	-0.713	-0.711	-0.143	-0.478	-0.867	0.205	-0.024	-0.107	-0.033	-0.049	0.099	0.049	0.160	0.092	-0.067
-0.072	-0.694	-0.806	-0.140	-0.477	-0.867	0.064	-0.124	0.079	-0.041	-0.030	0.005	0.045	0.141	0.002	-0.065
-0.122	-0.620	-0.826	-0.140	-0.477	-0.868	0.072	0.050	0.106	-0.091	0.043	-0.014	0.005	0.069	0.022	-0.083
-0.083	-0.539	-0.743	-0.144	-0.477	-0.867	-0.010	0.217	-0.041	-0.049	0.124	0.068	0.034	0.011	0.061	-0.069
-0.172	-0.585	-0.719	-0.137	-0.478	-0.868	0.006	-0.442	0.002	-0.145	0.078	0.094	0.055	0.036	0.085	-0.089
0.020	-0.612	-0.704	-0.139	-0.475	-0.869	0.167	0.158	-0.045	0.049	0.049	0.111	0.138	0.064	0.101	-0.070
-0.145	-0.670	-0.731	-0.134	-0.474	-0.870	0.122	-0.306	0.049	-0.122	-0.010	0.086	0.027	0.122	0.073	-0.074
-0.003	-0.667	-0.794	-0.136	-0.477	-0.868	-0.140	0.177	0.004	0.022	-0.003	0.021	0.116	0.119	0.010	-0.057
-0.133	-0.628	-0.869	-0.132	-0.479	-0.868	-0.086	-0.201	0.038	-0.113	0.037	-0.054	0.014	0.081	0.064	-0.086
-0.118	-0.578	-0.818	-0.142	-0.475	-0.869	0.230	0.449	-0.160	-0.089	0.083	-0.001	0.002	0.032	0.013	-0.072
-0.145	-0.531	-0.747	-0.136	-0.470	-0.872	0.278	-0.369	-0.072	-0.122	0.125	0.074	0.024	0.014	0.058	-0.095
-0.045	-0.601	-0.664	-0.138	-0.466	-0.874	0.255	0.148	0.073	-0.021	0.052	0.158	0.077	0.056	0.141	-0.084
-0.091	-0.632	-0.700	-0.140	-0.463	-0.875	0.212	0.177	0.061	-0.065	0.018	0.124	0.031	0.088	0.106	-0.076
-0.030	-0.678	-0.743	-0.139	-0.463	-0.875	0.067	0.016	0.055	-0.004	-0.029	0.081	0.093	0.135	0.063	-0.070
-0.064	-0.663	-0.802	-0.143	-0.461	-0.876	0.145	0.180	-0.056	-0.035	-0.016	0.023	0.059	0.121	0.004	-0.068
-0.145	-0.616	-0.834	-0.144	-0.454	-0.879	0.380	-0.004	-0.083	-0.116	0.024	-0.005	0.020	0.076	0.027	-0.080
-0.099	-0.570	-0.845	-0.137	-0.449	-0.883	0.351	-0.373	0.009	-0.076	0.065	-0.013	0.026	0.031	0.039	-0.066
-0.183	-0.551	-0.778	-0.147	-0.445	-0.883	0.239	0.611	0.051	-0.151	0.081	0.054	0.058	0.012	0.029	-0.068
0.036	-0.539	-0.763	-0.147	-0.442	-0.885	0.175	0.035	0.054	0.068	0.090	0.071	0.162	0.002	0.045	-0.057
-0.041	-0.636	-0.708	-0.147	-0.443	-0.884	0.001	0.036	0.062	-0.009	-0.006	0.126	0.086	0.100	0.100	-0.046
-0.041	-0.636	-0.708	-0.147	-0.442	-0.885	0.077	0.028	-0.010	-0.009	-0.006	0.127	0.087	0.101	0.100	-0.041
-0.045	-0.636	-0.842	-0.146	-0.436	-0.888	0.359	-0.070	-0.061	-0.014	-0.012	-0.004	0.084	0.103	0.033	-0.060
-0.180	-0.597	-0.853	-0.149	-0.429	-0.891	0.429	0.129	-0.045	-0.146	0.019	-0.013	0.051	0.065	0.044	-0.063
-0.107	-0.570	-0.873	-0.149	-0.423	-0.894	0.359	0.070	0.059	-0.072	0.041	-0.030	0.024	0.039	0.063	-0.075
-0.107	-0.516	-0.842	-0.148	-0.418	-0.896	0.310	-0.043	0.083	-0.074	0.090	0.004	0.024	0.014	0.030	-0.090
-0.153	-0.512	-0.849	-0.146	-0.420	-0.896	-0.020	-0.023	0.211	-0.122	0.095	-0.004	0.022	0.016	0.037	-0.054
-0.091	-0.489	-0.767	-0.144	-0.420	-0.896	0.035	-0.044	0.104	-0.062	0.118	0.079	0.040	0.038	0.047	-0.072
0.040	-0.496	-0.771	-0.155	-0.419	-0.895	0.070	0.634	-0.057	0.080	0.109	0.074	0.172	0.030	0.044	-0.057
-0.160	-0.539	-0.763	-0.148	-0.417	-0.897	0.106	-0.412	0.020	-0.127	0.066	0.083	0.028	0.014	0.054	-0.060
0.009	-0.570	-0.719	-0.159	-0.409	-0.899	0.454	0.558	-0.186	0.053	0.027	0.128	0.142	0.045	0.098	-0.060
-0.141	-0.612	-0.743	-0.161	-0.401	-0.902	0.481	0.059	-0.116	-0.095	-0.024	0.108	0.007	0.089	0.076	-0.086
-0.095	-0.647	-0.723	-0.163	-0.392	-0.905	0.543	0.153	-0.020	-0.046	-0.068	0.131	0.041	0.124	0.096	-0.074
-0.103	-0.639	-0.763	-0.163	-0.383	-0.909	0.541	-0.020	-0.017	-0.055	-0.069	0.096	0.034	0.118	0.058	-0.097
-0.110	-0.624	-0.790	-0.163	-0.378	-0.912	0.339	0.052	0.084	-0.062	-0.058	0.070	0.027	0.104	0.031	-0.076
-0.149	-0.597	-0.798	-0.164	-0.372	-0.914	0.340	0.067	0.063	-0.100	-0.037	0.064	0.012	0.078	0.025	-0.081
-0.053	-0.643	-0.822	-0.162	-0.370	-0.915	0.178	-0.022	0.125	-0.005	-0.085	0.042	0.085	0.127	0.003	-0.074
-0.149	-0.659	-0.810	-0.163	-0.365	-0.917	0.335	0.087	0.077	-0.100	-0.105	0.055	0.011	0.144	0.016	-0.067
-0.064	-0.636	-0.771	-0.165	-0.365	-0.916	0.088	0.164	0.080	-0.014	-0.083	0.094	0.073	0.122	0.058	-0.066
-0.083	-0.574	-0.810	-0.166	-0.362	-0.917	0.220	0.062	0.072	-0.032	-0.024	0.056	0.053	0.062	0.020	-0.059
-0.149	-0.593	-0.814	-0.167	-0.362	-0.917	0.010	0.109	0.036	-0.096	-0.043	0.052	0.014	0.083	0.019	-0.070
-0.022	-0.601	-0.822	-0.170	-0.362	-0.917	0.059	0.169	0.032	0.033	-0.051	0.043	0.112	0.093	0.013	-0.065
-0.253	-0.558	-0.889	-0.178	-0.360	-0.916	0.097	0.373	-0.178	-0.189	-0.010	-0.025	0.121	0.052	0.052	-0.065
-0.091	-0.562	-0.889	-0.174	-0.360	-0.917	0.043	-0.261	-0.067	-0.032	-0.014	-0.023	0.038	0.058	0.049	-0.066
-0.118	-0.554	-0.881	-0.175	-0.358	-0.917	0.114	0.034	-0.081	-0.058	-0.008	-0.015	0.008	0.052	0.039	-0.073
-0.183	-0.578	-0.881	-0.176	-0.357	-0.917	0.078	0.044	-0.043	-0.123	-0.032	-0.015	0.060	0.077	0.037	-0.047
-0.057	-0.551	-0.798	-0.175	-0.355	-0.918	0.123	-0.030	-0.074	0.004	-0.007	0.069	0.065	0.052	0.048	-0.070
-0.099	-0.551	-0.857	-0.176	-0.353	-0.919	0.113	-0.001	-0.154	-0.037	-0.009	0.010	0.021	0.055	0.009	-0.086
-0.203	-0.558	-0.857	-0.176	-0.348	-0.921	0.252	-0.070	-0.186	-0.141	-0.022	0.012	0.085	0.066	0.007	-0.076
-0.203	-0.558	-0.857	-0.178	-0.346	-0.921	0.122	0.048	-0.114	-0.139	-0.024	0.013	0.087	0.069	0.005	-0.094
-0.110	-0.558	-0.830	-0.180	-0.341	-0.923	0.298	0.053	-0.145	-0.045	-0.029	0.042	0.004	0.072	0.025	-0.091
-0.172	-0.562	-0.853	-0.178	-0.335	-0.925	0.316	-0.153	-0.114	-0.109	-0.038	0.021	0.059	0.079	0.004	-0.075
-0.080	-0.535	-0.838	-0.182	-0.327	-0.927	0.457	0.160	-0.169	-0.013	-0.020	0.039	0.032	0.054	0.022	-0.067
-0.107	-0.558	-0.822	-0.184	-0.320	-0.929	0.404	0.100	-0.175	-0.037	-0.050	0.057	0.003	0.080	0.039	-0.065
-0.168	-0.551	-0.873	-0.183	-0.313	-0.932	0.396	-0.071	-0.061	-0.100	-0.049	0.008	0.059	0.075	0.011	-0.058
-0.103	-0.512	-0.830	-0.187	-0.308	-0.933	0.283	0.154	-0.096	-0.031	-0.015	0.053	0.005	0.040	0.033	-0.061
-0.118	-0.535	-0.798	-0.185	-0.301	-0.935	0.383	-0.104	-0.086	-0.048	-0.045	0.087	0.008	0.065	0.065	-0.076
-0.083	-0.535	-0.782	-0.192	-0.294	-0.936	0.376	0.347	-0.091	-0.006	-0.052	0.103	0.028	0.066	0.081	-0.067
-0.172	-0.508	-0.755	-0.196	-0.288	-0.937	0.381	0.190	-0.056	-0.091	-0.031	0.132	0.058	0.041	0.109	-0.076
-0.091	-0.469	-0.763	-0.198	-0.283	-0.939	0.268	0.086	-0.098	-0.008	0.003	0.125	0.024	0.004	0.100	-0.068
-0.145	-0.462	-0.798	-0.198	-0.278	-0.940	0.308	0.029	-0.079	-0.061	0.005	0.091	0.029	0.002	0.063	-0.058
-0.095	-0.450	-0.814	-0.200	-0.274	-0.941	0.229	0.052	-0.112	-0.010	0.012	0.076	0.023	0.012	0.046	-0.053
-0.049	-0.446	-0.814	-0.201	-0.270	-0.942	0.230	0.088	-0.045	0.038	0.012	0.077	0.071	0.014	0.045	-0.044
-0.187	-0.458	-0.845	-0.204	-0.267	-0.942	0.194	0.155	-0.011	-0.098	-0.003	0.046	0.065	0.001	0.013	-0.042
-0.080	-0.454	-0.849	-0.208	-0.262	-0.943	0.296	0.205	-0.008	0.014	-0.004	0.043	0.045	0.004	0.008	-0.039
-0.145	-0.423	-0.810	-0.209	-0.257	-0.944	0.292	0.038	-0.025	-0.051	0.022	0.083	0.017	0.034	0.047	-0.058
-0.107	-0.384	-0.861	-0.211	-0.249	-0.945	0.416	0.112	-0.034	-0.010	0.053	0.034	0.024	0.071	0.005	-0.043
-0.168	-0.369	-0.822	-0.213	-0.242	-0.947	0.382	0.097	-0.052	-0.070	0.062	0.075	0.036	0.085	0.034	-0.059
-0.114	-0.338	-0.865	-0.212	-0.235	-0.949	0.376	-0.026	-0.060	-0.017	0.086	0.033	0.020	0.114	0.009	-0.048
-0.180	-0.338	-0.873	-0.216	-0.228	-0.950	0.385	0.177	-0.088	-0.078	0.078	0.026	0.046	0.112	0.017	-0.046
-0.122	-0.326	-0.897	-0.214	-0.222	-0.951	0.296	-0.108	-0.005	-0.023	0.085	0.004	0.015	0.122	0.039	-0.036
-0.118	-0.338	-0.885	-0.226	-0.216	-0.950	0.342	0.647	-0.094	-0.007	0.067	0.015	0.019	0.109	0.026	-0.033
-0.141	-0.357	-0.873	-0.223	-0.210	-0.952	0.341	-0.132	-0.034	-0.032	0.041	0.029	0.003	0.087	0.013	-0.021
-0.118	-0.361	-0.873	-0.232	-0.203	-0.951	0.358	0.450	-0.103	-0.000	0.030	0.028	0.020	0.081	0.013	-0.015
-0.137	-0.350	-0.877	-0.235	-0.200	-0.951	0.201	0.166	-0.019	-0.017	0.039	0.024	0.001	0.091	0.017	-0.009
-0.114	-0.388	-0.909	-0.234	-0.197	-0.952	0.172	-0.023	-0.005	0.006	-0.003	-0.007	0.024	0.051	0.048	-0.016
-0.095	-0.377	-0.873	-0.240	-0.194	-0.951	0.194	0.300	-0.031	0.030	0.006	0.028	0.043	0.061	0.012	-0.018
-0.195	-0.396	-0.881	-0.240	-0.190	-0.952	0.213	0.026	-0.021	-0.069	-0.017	0.021	0.057	0.040	0.020	-0.009
-0.145	-0.384	-0.885	-0.239	-0.187	-0.953	0.199	-0.040	0.004	-0.020	-0.009	0.018	0.007	0.050	0.023	-0.021
-0.095	-0.381	-0.877	-0.243	-0.184	-0.952	0.194	0.238	-0.038	0.034	-0.008	0.026	0.043	0.053	0.015	-0.029
-0.168	-0.404	-0.857	-0.244	-0.182	-0.953	0.145	0.033	-0.009	-0.038	-0.033	0.046	0.030	0.028	0.006	-0.027
-0.141	-0.392	-0.865	-0.244	-0.179	-0.953	0.148	0.029	0.003	-0.011	-0.024	0.038	0.003	0.038	0.000	-0.035
-0.187	-0.365	-0.873	-0.248	-0.177	-0.953	0.134	0.172	-0.060	-0.054	0.001	0.030	0.050	0.063	0.007	-0.040
-0.191	-0.357	-0.869	-0.247	-0.175	-0.953	0.119	-0.043	-0.047	-0.059	0.007	0.034	0.053	0.070	0.003	-0.050
-0.118	-0.384	-0.842	-0.254	-0.173	-0.951	0.114	0.394	-0.060	0.022	-0.022	0.061	0.019	0.042	0.027	-0.050
-0.233	-0.396	-0.857	-0.253	-0.173	-0.952	0.090	-0.039	0.013	-0.094	-0.034	0.045	0.095	0.029	0.012	-0.056
-0.157	-0.427	-0.869	-0.258	-0.171	-0.951	0.129	0.242	0.028	-0.013	-0.067	0.033	0.018	0.003	0.001	-0.048
-0.230	-0.423	-0.865	-0.259	-0.169	-0.951	0.170	0.073	0.057	-0.085	-0.065	0.037	0.092	0.002	0.006	-0.044
-0.168	-0.354	-0.893	-0.260	-0.166	-0.951	0.204	0.077	0.058	-0.022	0.001	0.010	0.030	0.066	0.021	-0.028
-0.126	-0.303	-0.901	-0.261	-0.161	-0.952	0.263	0.101	-0.005	0.022	0.047	0.002	0.012	0.115	0.029	-0.010
-0.164	-0.315	-0.893	-0.259	-0.157	-0.953	0.237	-0.105	-0.026	-0.019	0.031	0.011	0.026	0.102	0.020	0.002
-0.076	-0.307	-0.897	-0.263	-0.152	-0.953	0.273	0.231	-0.074	0.074	0.034	0.007	0.062	0.109	0.024	0.005
-0.176	-0.307	-0.885	-0.265	-0.146	-0.953	0.310	0.085	-0.036	-0.025	0.028	0.020	0.037	0.108	0.012	-0.002
-0.157	-0.311	-0.893	-0.266	-0.141	-0.954	0.332	0.072	0.003	-0.005	0.019	0.012	0.018	0.103	0.019	0.007
-0.172	-0.269	-0.893	-0.271	-0.135	-0.953	0.335	0.295	-0.011	-0.015	0.055	0.012	0.033	0.145	0.017	-0.012
-0.122	-0.272	-0.873	-0.272	-0.129	-0.954	0.340	0.050	-0.011	0.036	0.045	0.032	0.017	0.140	0.004	-0.003
-0.191	-0.276	-0.909	-0.275	-0.123	-0.953	0.317	0.176	-0.029	-0.030	0.035	-0.003	0.052	0.134	0.031	0.004
-0.141	-0.288	-0.889	-0.278	-0.118	-0.953	0.263	0.181	-0.039	0.023	0.019	0.016	0.001	0.121	0.011	0.003
-0.145	-0.272	-0.897	-0.287	-0.115	-0.951	0.188	0.467	-0.028	0.028	0.031	0.006	0.004	0.136	0.018	-0.007
-0.191	-0.276	-0.909	-0.283	-0.113	-0.952	0.124	-0.197	0.046	-0.022	0.026	-0.004	0.050	0.131	0.028	0.005
-0.203	-0.280	-0.889	-0.291	-0.112	-0.950	0.092	0.440	-0.082	-0.025	0.021	0.013	0.061	0.126	0.007	-0.001
-0.133	-0.303	-0.873	-0.292	-0.112	-0.950	0.024	0.051	-0.037	0.045	-0.003	0.029	0.009	0.101	0.010	-0.007
-0.183	-0.299	-0.865	-0.296	-0.112	-0.949	-0.020	0.215	-0.047	-0.001	0.002	0.036	0.041	0.103	0.018	-0.015
-0.183	-0.299	-0.865	-0.302	-0.113	-0.946	-0.037	0.348	-0.042	0.005	0.003	0.034	0.041	0.102	0.019	-0.008
-0.237	-0.315	-0.857	-0.303	-0.117	-0.946	-0.134	0.027	0.008	-0.049	-0.010	0.041	0.094	0.085	0.028	-0.030
-0.176	-0.307	-0.857	-0.311	-0.118	-0.943	-0.047	0.435	-0.042	0.021	-0.001	0.039	0.033	0.092	0.029	-0.033
-0.257	-0.299	-0.834	-0.309	-0.118	-0.944	0.003	-0.057	-0.004	-0.061	0.008	0.063	0.113	0.099	0.054	-0.048
-0.218	-0.307	-0.849	-0.318	-0.118	-0.941	0.019	0.458	-0.031	-0.014	-0.000	0.044	0.074	0.089	0.039	-0.049
-0.291	-0.315	-0.877	-0.320	-0.120	-0.940	-0.034	0.116	0.031	-0.085	-0.006	0.016	0.147	0.080	0.013	-0.059
-0.260	-0.319	-0.849	-0.321	-0.121	-0.939	-0.011	0.050	0.011	-0.053	-0.009	0.043	0.116	0.075	0.041	-0.052
-0.233	-0.334	-0.830	-0.324	-0.121	-0.938	0.022	0.154	0.020	-0.024	-0.024	0.062	0.089	0.059	0.061	-0.059
-0.253	-0.307	-0.865	-0.326	-0.122	-0.937	0.005	0.162	0.013	-0.040	0.003	0.025	0.107	0.085	0.026	-0.052
-0.272	-0.323	-0.869	-0.327	-0.122	-0.937	0.042	0.032	0.049	-0.059	-0.012	0.021	0.126	0.068	0.024	-0.049
-0.253	-0.272	-0.849	-0.328	-0.121	-0.937	0.070	0.092	0.054	-0.038	0.038	0.041	0.106	0.117	0.045	-0.053
-0.264	-0.253	-0.873	-0.331	-0.121	-0.936	0.067	0.164	0.003	-0.047	0.057	0.016	0.117	0.135	0.022	-0.063
-0.276	-0.272	-0.861	-0.333	-0.120	-0.935	0.047	0.104	0.017	-0.057	0.037	0.027	0.128	0.115	0.035	-0.043
-0.307	-0.265	-0.865	-0.327	-0.122	-0.937	-0.073	-0.307	0.036	-0.093	0.047	0.025	0.159	0.122	0.031	-0.047
-0.172	-0.245	-0.861	-0.338	-0.124	-0.933	-0.086	0.578	-0.108	0.052	0.068	0.025	0.024	0.141	0.036	-0.052
-0.283	-0.288	-0.849	-0.336	-0.127	-0.933	-0.170	-0.077	-0.028	-0.061	0.029	0.037	0.135	0.098	0.048	-0.046
-0.295	-0.284	-0.853	-0.338	-0.131	-0.932	-0.169	0.092	-0.032	-0.071	0.036	0.032	0.146	0.101	0.045	-0.035
-0.253	-0.272	-0.869	-0.338	-0.134	-0.931	-0.197	0.021	-0.047	-0.028	0.051	0.015	0.103	0.112	0.030	-0.044
-0.268	-0.303	-0.877	-0.340	-0.138	-0.930	-0.180	0.077	-0.073	-0.042	0.024	0.006	0.117	0.080	0.023	-0.021
-0.233	-0.292	-0.893	-0.339	-0.140	-0.930	-0.127	-0.044	-0.041	-0.008	0.038	-0.010	0.082	0.090	0.007	-0.013
-0.195	-0.323	-0.928	-0.342	-0.143	-0.929	-0.144	0.189	-0.091	0.034	0.009	-0.047	0.044	0.058	0.028	0.003
-0.280	-0.334	-0.909	-0.345	-0.147	-0.927	-0.220	0.147	-0.092	-0.048	0.001	-0.029	0.128	0.046	0.009	0.003
-0.195	-0.361	-0.893	-0.354	-0.150	-0.923	-0.211	0.502	-0.147	0.045	-0.022	-0.017	0.044	0.018	0.007	-0.002
-0.303	-0.384	-0.920	-0.356	-0.152	-0.922	-0.108	0.088	-0.095	-0.061	-0.044	-0.046	0.151	0.006	0.021	-0.015
-0.303	-0.384	-0.940	-0.361	-0.152	-0.920	0.006	0.259	-0.108	-0.056	-0.044	-0.067	0.151	0.007	0.040	0.004
-0.307	-0.396	-0.968	-0.364	-0.151	-0.919	0.065	0.137	-0.140	-0.057	-0.057	-0.096	0.154	0.020	0.067	-0.014
-0.233	-0.411	-0.975	-0.376	-0.146	-0.915	0.217	0.672	-0.251	0.029	-0.078	-0.108	0.081	0.036	0.074	-0.014
-0.364	-0.427	-0.968	-0.391	-0.140	-0.910	0.260	0.774	-0.265	-0.087	-0.099	-0.105	0.211	0.053	0.065	-0.051
-0.364	-0.427	-0.968	-0.396	-0.133	-0.909	0.344	0.255	-0.221	-0.082	-0.106	-0.107	0.210	0.054	0.065	-0.065
-0.487	-0.392	-0.782	-0.397	-0.124	-0.909	0.406	-0.007	-0.195	-0.204	-0.079	0.079	0.333	0.021	0.121	-0.082
-0.353	-0.338	-0.786	-0.398	-0.118	-0.910	0.338	0.057	-0.090	-0.068	-0.032	0.075	0.198	0.031	0.118	-0.056
-0.326	-0.303	-0.912	-0.395	-0.113	-0.912	0.312	-0.170	-0.018	-0.044	-0.002	-0.049	0.171	0.065	0.008	-0.030
-0.233	-0.299	-0.987	-0.395	-0.109	-0.912	0.224	0.049	-0.047	0.049	-0.002	-0.124	0.079	0.067	0.082	0.037
-0.233	-0.261	-0.999	-0.394	-0.109	-0.912	-0.025	-0.027	-0.082	0.049	0.037	-0.136	0.078	0.104	0.094	0.103
-0.195	-0.261	-0.995	-0.388	-0.111	-0.915	-0.125	-0.309	-0.129	0.082	0.038	-0.130	0.040	0.102	0.089	0.171
-0.083	-0.261	-1.070	-0.384	-0.113	-0.916	-0.174	-0.212	-0.245	0.189	0.040	-0.203	0.072	0.101	0.163	0.216
-0.018	-0.276	-1.141	-0.376	-0.113	-0.920	-0.126	-0.403	-0.311	0.247	0.025	-0.271	0.138	0.084	0.233	0.268
-0.030	-0.299	-1.173	-0.365	-0.113	-0.924	-0.035	-0.566	-0.231	0.225	0.001	-0.299	0.127	0.059	0.264	0.340
0.036	-0.265	-1.173	-0.352	-0.109	-0.930	0.162	-0.687	-0.163	0.277	0.032	-0.293	0.193	0.093	0.264	0.395
0.174	-0.296	-1.192	-0.341	-0.102	-0.934	0.327	-0.484	-0.175	0.406	-0.006	-0.309	0.331	0.061	0.283	0.441
0.217	-0.323	-1.232	-0.329	-0.095	-0.939	0.363	-0.548	-0.137	0.437	-0.040	-0.343	0.374	0.033	0.323	0.477
0.274	-0.334	-1.184	-0.326	-0.087	-0.941	0.420	-0.113	-0.096	0.491	-0.059	-0.294	0.432	0.021	0.276	0.496
0.190	-0.373	-1.251	-0.319	-0.079	-0.945	0.478	-0.287	-0.012	0.399	-0.106	-0.358	0.347	0.019	0.342	0.468
0.147	-0.280	-1.259	-0.318	-0.070	-0.945	0.489	0.055	0.006	0.357	-0.022	-0.365	0.305	0.072	0.350	0.426
0.020	-0.207	-1.299	-0.305	-0.064	-0.950	0.372	-0.645	0.047	0.217	0.045	-0.400	0.179	0.145	0.389	0.363
0.028	-0.160	-1.228	-0.295	-0.063	-0.953	0.085	-0.444	0.036	0.215	0.090	-0.326	0.186	0.190	0.318	0.305
-0.014	-0.160	-1.176	-0.279	-0.065	-0.958	-0.086	-0.777	0.056	0.157	0.092	-0.270	0.144	0.189	0.267	0.247
-0.026	-0.164	-1.149	-0.263	-0.069	-0.962	-0.198	-0.787	0.030	0.129	0.092	-0.238	0.133	0.184	0.239	0.210
-0.026	-0.218	-1.074	-0.250	-0.074	-0.965	-0.227	-0.663	0.035	0.115	0.043	-0.160	0.133	0.129	0.164	0.186
-0.014	-0.226	-1.058	-0.236	-0.081	-0.968	-0.305	-0.655	0.107	0.113	0.042	-0.142	0.145	0.120	0.148	0.173
0.063	-0.207	-0.968	-0.229	-0.089	-0.969	-0.367	-0.304	0.127	0.183	0.069	-0.050	0.222	0.138	0.057	0.170
0.051	-0.164	-0.968	-0.227	-0.097	-0.969	-0.367	-0.071	0.113	0.169	0.119	-0.050	0.211	0.180	0.057	0.116
0.067	-0.222	-0.916	-0.237	-0.105	-0.966	-0.396	0.568	-0.023	0.195	0.069	-0.002	0.227	0.121	0.005	0.063
-0.287	-0.381	-1.027	-0.235	-0.109	-0.966	-0.182	-0.126	-0.096	-0.161	-0.086	-0.112	0.127	0.038	0.115	0.006
-0.287	-0.381	-1.027	-0.235	-0.111	-0.966	-0.108	-0.023	-0.107	-0.161	-0.083	-0.113	0.126	0.039	0.115	-0.031
-0.245	-0.315	-0.968	-0.226	-0.119	-0.967	-0.336	-0.404	0.177	-0.127	-0.010	-0.053	0.084	0.026	0.055	-0.059
-0.107	-0.245	-0.861	-0.221	-0.127	-0.967	-0.343	-0.271	0.175	0.005	0.068	0.054	0.055	0.095	0.052	-0.036
-0.003	-0.241	-0.727	-0.223	-0.135	-0.965	-0.377	0.166	0.035	0.112	0.079	0.186	0.159	0.098	0.186	-0.022
-0.076	-0.354	-0.798	-0.228	-0.140	-0.963	-0.225	0.283	-0.062	0.044	-0.028	0.114	0.087	0.014	0.116	-0.005
-0.164	-0.411	-0.916	-0.228	-0.141	-0.963	-0.038	-0.004	0.043	-0.045	-0.084	-0.005	0.001	0.072	0.002	-0.027
-0.176	-0.369	-0.999	-0.236	-0.149	-0.960	-0.299	0.424	0.166	-0.049	-0.035	-0.090	0.012	0.030	0.085	-0.059
-0.268	-0.315	-0.905	-0.243	-0.161	-0.957	-0.573	0.405	0.171	-0.134	0.031	0.000	0.104	0.023	0.010	-0.097
-0.249	-0.299	-0.849	-0.248	-0.170	-0.954	-0.443	0.279	0.100	-0.110	0.056	0.052	0.085	0.039	0.065	-0.101
-0.287	-0.307	-0.775	-0.239	-0.172	-0.956	-0.071	-0.489	-0.059	-0.157	0.050	0.129	0.123	0.031	0.140	-0.116
-0.164	-0.357	-0.814	-0.240	-0.172	-0.955	0.002	0.061	-0.088	-0.033	-0.000	0.089	0.000	0.019	0.101	-0.077
-0.203	-0.427	-0.845	-0.233	-0.175	-0.957	-0.090	-0.362	0.027	-0.078	-0.067	0.059	0.038	0.089	0.069	-0.088
-0.045	-0.411	-0.881	-0.243	-0.176	-0.954	-0.061	0.553	-0.004	0.089	-0.050	0.021	0.120	0.073	0.033	-0.043
-0.368	-0.369	-1.023	-0.242	-0.185	-0.952	-0.427	-0.070	0.014	-0.235	0.001	-0.123	0.203	0.030	0.109	-0.047
-0.122	-0.296	-0.972	-0.243	-0.191	-0.951	-0.284	0.045	-0.021	0.012	0.080	-0.073	0.043	0.044	0.058	-0.028
-0.237	-0.238	-0.948	-0.243	-0.188	-0.952	0.132	-0.007	-0.177	-0.103	0.135	-0.048	0.072	0.102	0.035	-0.063
-0.122	-0.226	-0.889	-0.238	-0.183	-0.954	0.201	-0.285	-0.114	0.007	0.142	0.013	0.044	0.114	0.024	-0.030
-0.214	-0.303	-0.865	-0.231	-0.176	-0.957	0.422	-0.384	-0.013	-0.092	0.057	0.040	0.048	0.038	0.047	-0.054
-0.083	-0.296	-0.775	-0.230	-0.167	-0.959	0.451	-0.047	0.000	0.037	0.057	0.133	0.083	0.046	0.137	-0.047
-0.172	-0.323	-0.786	-0.230	-0.168	-0.959	0.052	0.080	0.186	-0.050	0.030	0.121	0.004	0.019	0.125	-0.052
-0.137	-0.354	-0.818	-0.231	-0.168	-0.958	0.052	0.067	0.149	-0.015	-0.000	0.089	0.030	0.011	0.093	-0.043
-0.114	-0.377	-0.822	-0.232	-0.173	-0.957	-0.168	0.078	0.152	0.009	-0.019	0.084	0.054	0.034	0.088	-0.042
-0.168	-0.431	-0.873	-0.229	-0.178	-0.957	-0.182	-0.112	0.202	-0.048	-0.067	0.033	0.000	0.087	0.036	-0.043
-0.099	-0.411	-0.830	-0.230	-0.184	-0.956	-0.226	0.097	0.140	0.023	-0.042	0.075	0.070	0.067	0.079	-0.031
-0.210	-0.404	-0.881	-0.227	-0.188	-0.955	-0.192	-0.115	0.091	-0.091	-0.030	0.024	0.041	0.059	0.027	-0.045
-0.087	-0.392	-0.881	-0.222	-0.187	-0.957	0.083	-0.251	-0.112	0.027	-0.020	0.025	0.082	0.047	0.026	-0.047
-0.222	-0.423	-0.932	-0.224	-0.184	-0.957	0.145	0.058	-0.140	-0.106	-0.054	-0.026	0.052	0.077	0.026	-0.058
-0.210	-0.342	-0.987	-0.217	-0.180	-0.959	0.251	-0.345	0.029	-0.101	0.023	-0.078	0.040	0.005	0.082	-0.057
-0.210	-0.342	-0.987	-0.227	-0.176	-0.958	0.242	0.483	-0.044	-0.092	0.019	-0.080	0.040	0.006	0.082	-0.044
-0.214	-0.253	-0.948	-0.215	-0.177	-0.960	-0.034	-0.566	0.178	-0.108	0.109	-0.038	0.043	0.096	0.044	-0.039
-0.022	-0.265	-0.881	-0.228	-0.179	-0.957	-0.047	0.690	0.064	0.097	0.099	0.027	0.149	0.085	0.022	-0.017
-0.172	-0.284	-0.861	-0.227	-0.184	-0.956	-0.242	0.011	0.148	-0.054	0.085	0.046	0.000	0.067	0.041	-0.015
-0.049	-0.323	-0.818	-0.237	-0.190	-0.953	-0.267	0.521	0.022	0.078	0.052	0.086	0.124	0.029	0.084	-0.006
-0.153	-0.342	-0.834	-0.237	-0.189	-0.953	0.063	-0.006	-0.080	-0.026	0.032	0.071	0.021	0.011	0.067	-0.027
-0.126	-0.411	-0.786	-0.236	-0.188	-0.953	0.078	-0.020	-0.128	0.001	-0.039	0.119	0.048	0.058	0.114	-0.022
-0.157	-0.435	-0.893	-0.239	-0.183	-0.954	0.289	0.153	-0.069	-0.028	-0.067	0.013	0.018	0.080	0.007	-0.041
-0.183	-0.419	-0.928	-0.243	-0.180	-0.953	0.208	0.203	0.013	-0.051	-0.055	-0.022	0.009	0.063	0.029	-0.026
-0.195	-0.400	-0.924	-0.245	-0.182	-0.952	-0.067	0.130	0.147	-0.061	-0.033	-0.019	0.020	0.043	0.026	-0.032
-0.122	-0.369	-0.944	-0.249	-0.184	-0.951	-0.040	0.279	0.134	0.016	0.000	-0.040	0.054	0.010	0.046	-0.036
-0.230	-0.377	-0.940	-0.251	-0.190	-0.949	-0.206	0.137	0.181	-0.090	-0.002	-0.037	0.053	0.017	0.043	-0.030
-0.214	-0.384	-0.972	-0.250	-0.193	-0.949	-0.106	-0.040	0.145	-0.076	-0.007	-0.069	0.037	0.023	0.075	-0.011
-0.145	-0.408	-0.901	-0.245	-0.197	-0.949	-0.171	-0.204	0.087	-0.012	-0.026	0.003	0.033	0.044	0.004	-0.020
-0.099	-0.392	-0.956	-0.244	-0.201	-0.949	-0.142	-0.016	0.067	0.033	-0.007	-0.053	0.080	0.027	0.060	-0.016
-0.176	-0.373	-0.936	-0.254	-0.205	-0.945	-0.224	0.525	-0.024	-0.034	0.017	-0.036	0.004	0.006	0.041	0.007
-0.226	-0.361	-0.991	-0.248	-0.212	-0.945	-0.300	-0.268	0.100	-0.090	0.035	-0.092	0.045	0.008	0.096	-0.004
-0.072	-0.334	-0.936	-0.246	-0.215	-0.945	-0.129	-0.073	0.029	0.062	0.065	-0.036	0.110	0.037	0.041	-0.006
-0.226	-0.354	-0.948	-0.249	-0.219	-0.943	-0.200	0.137	-0.023	-0.089	0.050	-0.050	0.043	0.020	0.053	-0.003
-0.114	-0.330	-0.952	-0.246	-0.220	-0.944	-0.016	-0.141	-0.015	0.019	0.074	-0.053	0.070	0.045	0.058	0.014
-0.149	-0.373	-0.948	-0.243	-0.221	-0.944	-0.078	-0.117	-0.021	-0.018	0.033	-0.049	0.037	0.003	0.055	-0.003
-0.118	-0.388	-0.956	-0.243	-0.217	-0.945	0.196	-0.038	-0.159	0.013	0.014	-0.055	0.068	0.011	0.064	0.003
-0.180	-0.354	-0.991	-0.244	-0.217	-0.945	0.006	0.049	-0.121	-0.047	0.048	-0.091	0.007	0.025	0.100	0.001
-0.199	-0.404	-0.975	-0.244	-0.215	-0.946	0.137	-0.001	-0.062	-0.066	-0.004	-0.075	0.013	0.024	0.085	-0.012
-0.118	-0.369	-0.932	-0.243	-0.215	-0.946	0.029	-0.074	-0.015	0.013	0.030	-0.031	0.068	0.012	0.042	-0.028
-0.199	-0.369	-0.901	-0.241	-0.211	-0.947	0.186	-0.089	-0.050	-0.070	0.027	0.002	0.013	0.014	0.010	-0.039
-0.203	-0.373	-0.936	-0.248	-0.208	-0.946	0.185	0.335	-0.108	-0.067	0.019	-0.034	0.017	0.012	0.045	-0.030
-0.222	-0.392	-0.956	-0.241	-0.203	-0.949	0.287	-0.377	-0.052	-0.093	-0.006	-0.051	0.038	0.006	0.063	-0.048
-0.145	-0.381	-0.968	-0.247	-0.196	-0.949	0.341	0.321	-0.134	-0.010	-0.001	-0.063	0.038	0.008	0.074	-0.034
-0.241	-0.381	-1.007	-0.242	-0.191	-0.951	0.292	-0.272	0.003	-0.111	-0.006	-0.100	0.058	0.010	0.113	-0.026
-0.133	-0.415	-0.924	-0.244	-0.185	-0.952	0.327	0.113	-0.100	-0.001	-0.046	-0.017	0.048	0.023	0.029	-0.023
-0.157	-0.466	-0.936	-0.247	-0.176	-0.953	0.499	0.147	-0.085	-0.021	-0.106	-0.028	0.024	0.072	0.039	-0.033
-0.195	-0.473	-0.905	-0.249	-0.169	-0.954	0.380	0.095	-0.065	-0.058	-0.120	0.005	0.015	0.078	0.007	-0.031
-0.172	-0.450	-0.881	-0.252	-0.163	-0.954	0.338	0.184	-0.064	-0.031	-0.103	0.028	0.006	0.054	0.018	-0.040
-0.199	-0.458	-0.905	-0.252	-0.159	-0.955	0.280	-0.034	-0.059	-0.058	-0.115	0.005	0.023	0.060	0.004	-0.041
-0.172	-0.435	-0.885	-0.248	-0.153	-0.957	0.327	-0.166	-0.025	-0.034	-0.098	0.027	0.002	0.036	0.016	-0.042
-0.141	-0.439	-0.857	-0.254	-0.148	-0.956	0.274	0.301	-0.112	0.002	-0.106	0.054	0.031	0.038	0.044	-0.046
-0.191	-0.435	-0.857	-0.253	-0.143	-0.957	0.317	-0.032	-0.020	-0.048	-0.108	0.055	0.019	0.032	0.044	-0.031
-0.172	-0.415	-0.845	-0.247	-0.138	-0.959	0.307	-0.342	-0.052	-0.036	-0.094	0.069	0.001	0.012	0.055	-0.029
-0.080	-0.388	-0.822	-0.247	-0.133	-0.960	0.280	0.034	-0.036	0.057	-0.072	0.093	0.091	0.017	0.078	-0.037
-0.153	-0.334	-0.857	-0.251	-0.129	-0.959	0.209	0.215	-0.102	-0.012	-0.022	0.057	0.017	0.072	0.042	-0.024
-0.199	-0.311	-0.885	-0.255	-0.125	-0.959	0.230	0.170	-0.042	-0.055	-0.003	0.029	0.030	0.096	0.014	-0.018
-0.130	-0.315	-0.889	-0.256	-0.122	-0.959	0.179	0.082	-0.038	0.016	-0.010	0.025	0.038	0.094	0.009	-0.020
-0.168	-0.311	-0.881	-0.258	-0.119	-0.959	0.209	0.136	0.024	-0.020	-0.009	0.033	0.002	0.099	0.016	-0.023
-0.126	-0.330	-0.893	-0.258	-0.115	-0.959	0.217	0.028	0.033	0.022	-0.032	0.021	0.040	0.081	0.004	-0.023
-0.180	-0.326	-0.865	-0.260	-0.112	-0.959	0.241	0.076	0.050	-0.030	-0.032	0.049	0.013	0.086	0.031	-0.024
-0.199	-0.311	-0.857	-0.263	-0.108	-0.959	0.225	0.184	0.031	-0.046	-0.020	0.056	0.034	0.103	0.038	-0.021
-0.137	-0.303	-0.873	-0.262	-0.108	-0.959	0.062	-0.039	0.091	0.014	-0.013	0.041	0.027	0.111	0.022	-0.027
-0.145	-0.334	-0.853	-0.262	-0.107	-0.959	0.115	0.030	0.008	0.007	-0.046	0.061	0.018	0.081	0.041	-0.024
-0.160	-0.311	-0.885	-0.264	-0.106	-0.959	0.100	0.137	0.038	-0.006	-0.023	0.029	0.002	0.106	0.009	-0.004
-0.183	-0.342	-0.901	-0.265	-0.104	-0.959	0.132	0.072	0.022	-0.028	-0.056	0.013	0.021	0.076	0.008	-0.009
-0.110	-0.311	-0.924	-0.262	-0.101	-0.960	0.176	-0.149	0.054	0.042	-0.028	-0.009	0.052	0.109	0.033	-0.008
-0.203	-0.288	-0.944	-0.269	-0.098	-0.958	0.193	0.380	-0.052	-0.043	-0.008	-0.030	0.040	0.134	0.054	-0.005
-0.164	-0.311	-0.924	-0.265	-0.097	-0.959	0.109	-0.205	0.060	-0.009	-0.032	-0.009	0.001	0.112	0.036	0.001
-0.164	-0.311	-0.924	-0.265	-0.095	-0.960	0.146	0.030	-0.058	-0.008	-0.035	-0.009	0.000	0.113	0.038	-0.013
-0.164	-0.350	-0.936	-0.270	-0.093	-0.958	0.116	0.246	-0.042	-0.004	-0.075	-0.022	0.002	0.076	0.052	-0.003
-0.195	-0.377	-0.924	-0.266	-0.091	-0.960	0.150	-0.185	-0.009	-0.038	-0.105	-0.009	0.028	0.050	0.042	-0.016
-0.141	-0.369	-0.912	-0.274	-0.091	-0.957	0.050	0.423	0.034	0.023	-0.097	0.001	0.028	0.059	0.032	-0.007
-0.226	-0.373	-0.889	-0.270	-0.092	-0.958	0.009	-0.177	0.095	-0.065	-0.100	0.025	0.055	0.056	0.011	-0.020
-0.114	-0.323	-0.881	-0.277	-0.093	-0.956	0.017	0.405	0.017	0.054	-0.049	0.031	0.059	0.107	0.005	-0.012
-0.230	-0.323	-0.901	-0.275	-0.093	-0.957	0.030	-0.115	0.041	-0.063	-0.049	0.012	0.055	0.108	0.028	-0.013
-0.149	-0.354	-0.885	-0.276	-0.094	-0.957	0.005	0.071	0.002	0.019	-0.079	0.028	0.029	0.078	0.014	-0.010
-0.149	-0.350	-0.905	-0.282	-0.094	-0.955	0.016	0.346	-0.055	0.025	-0.075	0.006	0.030	0.084	0.036	-0.014
-0.226	-0.361	-0.893	-0.283	-0.096	-0.954	-0.063	0.019	0.013	-0.052	-0.085	0.018	0.046	0.074	0.026	-0.014
-0.149	-0.369	-0.873	-0.287	-0.098	-0.953	-0.070	0.266	0.010	0.030	-0.091	0.036	0.032	0.068	0.009	-0.014
-0.233	-0.330	-0.877	-0.286	-0.101	-0.953	-0.108	-0.088	0.038	-0.056	-0.049	0.032	0.052	0.109	0.015	-0.028
-0.160	-0.315	-0.877	-0.291	-0.104	-0.951	-0.143	0.279	-0.013	0.022	-0.030	0.030	0.022	0.126	0.016	-0.011
-0.233	-0.319	-0.893	-0.291	-0.109	-0.950	-0.194	0.041	-0.013	-0.050	-0.030	0.014	0.050	0.124	0.033	-0.012
-0.145	-0.350	-0.881	-0.295	-0.114	-0.949	-0.213	0.245	0.021	0.042	-0.056	0.024	0.040	0.095	0.022	0.000
-0.172	-0.350	-0.885	-0.301	-0.117	-0.946	-0.154	0.326	0.021	0.021	-0.053	0.018	0.014	0.097	0.027	0.000
-0.191	-0.361	-0.889	-0.302	-0.121	-0.946	-0.117	0.071	0.051	0.003	-0.061	0.013	0.004	0.087	0.031	0.005
-0.187	-0.354	-0.885	-0.311	-0.124	-0.942	-0.127	0.508	0.052	0.016	-0.050	0.014	0.001	0.095	0.028	-0.002
-0.226	-0.338	-0.885	-0.309	-0.128	-0.942	-0.131	-0.078	0.081	-0.024	-0.031	0.014	0.040	0.111	0.029	-0.008
-0.199	-0.365	-0.861	-0.314	-0.130	-0.941	-0.088	0.242	0.007	0.007	-0.056	0.036	0.013	0.084	0.006	-0.010
-0.214	-0.361	-0.869	-0.316	-0.133	-0.939	-0.103	0.160	0.033	-0.006	-0.049	0.027	0.028	0.090	0.014	-0.012
-0.207	-0.388	-0.869	-0.311	-0.137	-0.940	-0.150	-0.261	0.065	-0.003	-0.072	0.028	0.020	0.064	0.014	0.002
-0.207	-0.400	-0.889	-0.315	-0.139	-0.939	-0.083	0.216	0.004	0.001	-0.081	0.007	0.019	0.053	0.034	-0.002
-0.141	-0.388	-0.865	-0.310	-0.143	-0.940	-0.135	-0.205	0.042	0.062	-0.066	0.031	0.046	0.066	0.011	0.012
-0.237	-0.350	-0.893	-0.314	-0.147	-0.938	-0.192	0.205	-0.013	-0.031	-0.023	0.002	0.050	0.106	0.040	0.014
-0.133	-0.361	-0.865	-0.312	-0.153	-0.938	-0.293	-0.069	0.001	0.072	-0.029	0.029	0.054	0.095	0.012	0.016
-0.195	-0.377	-0.857	-0.312	-0.160	-0.936	-0.346	0.001	0.003	0.010	-0.037	0.036	0.008	0.081	0.004	0.000
-0.187	-0.350	-0.857	-0.315	-0.169	-0.934	-0.433	0.155	0.013	0.020	-0.001	0.034	0.001	0.109	0.003	0.012
-0.226	-0.404	-0.849	-0.315	-0.179	-0.932	-0.452	0.050	0.054	-0.018	-0.046	0.040	0.039	0.055	0.005	0.001
-0.157	-0.411	-0.826	-0.318	-0.187	-0.930	-0.400	0.162	0.004	0.054	-0.045	0.061	0.030	0.047	0.029	0.007
-0.183	-0.419	-0.822	-0.317	-0.195	-0.928	-0.414	-0.023	0.018	0.027	-0.045	0.063	0.003	0.039	0.033	0.010
-0.153	-0.419	-0.794	-0.319	-0.204	-0.925	-0.415	0.154	0.008	0.060	-0.036	0.089	0.034	0.039	0.059	0.015
-0.168	-0.404	-0.822	-0.322	-0.213	-0.922	-0.479	0.148	0.010	0.047	-0.012	0.058	0.018	0.055	0.031	0.004
-0.191	-0.439	-0.794	-0.324	-0.223	-0.920	-0.483	0.108	-0.027	0.026	-0.037	0.083	0.005	0.021	0.058	-0.000
-0.233	-0.450	-0.838	-0.322	-0.233	-0.918	-0.524	-0.078	-0.018	-0.018	-0.039	0.038	0.047	0.010	0.015	-0.006
-0.203	-0.469	-0.778	-0.324	-0.243	-0.914	-0.523	0.118	-0.021	0.015	-0.048	0.094	0.016	0.008	0.075	-0.026
-0.195	-0.462	-0.771	-0.332	-0.253	-0.909	-0.514	0.468	-0.023	0.031	-0.030	0.096	0.008	0.000	0.083	-0.019
-0.272	-0.466	-0.771	-0.331	-0.263	-0.907	-0.457	-0.083	0.041	-0.048	-0.025	0.094	0.085	0.004	0.084	-0.017
-0.149	-0.500	-0.743	-0.334	-0.271	-0.903	-0.439	0.231	0.004	0.079	-0.051	0.117	0.038	0.038	0.111	-0.018
-0.210	-0.489	-0.731	-0.341	-0.279	-0.898	-0.422	0.352	-0.046	0.024	-0.032	0.124	0.023	0.027	0.123	-0.020
-0.222	-0.508	-0.731	-0.347	-0.288	-0.893	-0.435	0.346	-0.050	0.018	-0.043	0.119	0.035	0.046	0.123	-0.012
-0.222	-0.520	-0.735	-0.354	-0.295	-0.887	-0.395	0.418	-0.060	0.026	-0.047	0.110	0.034	0.057	0.119	-0.026
-0.257	-0.531	-0.747	-0.360	-0.302	-0.883	-0.344	0.321	-0.040	-0.003	-0.053	0.094	0.069	0.069	0.106	-0.017
-0.249	-0.531	-0.723	-0.354	-0.308	-0.883	-0.291	-0.308	0.058	-0.001	-0.046	0.117	0.061	0.069	0.129	-0.018
-0.176	-0.547	-0.688	-0.363	-0.313	-0.877	-0.275	0.532	-0.010	0.081	-0.056	0.147	0.012	0.084	0.164	-0.025
-0.245	-0.539	-0.723	-0.363	-0.319	-0.876	-0.238	0.005	0.036	0.011	-0.044	0.110	0.058	0.076	0.127	-0.033
-0.272	-0.562	-0.723	-0.364	-0.323	-0.874	-0.191	0.084	0.034	-0.015	-0.063	0.108	0.085	0.098	0.126	-0.036
-0.291	-0.574	-0.688	-0.372	-0.326	-0.869	-0.119	0.462	0.038	-0.027	-0.071	0.139	0.104	0.109	0.161	-0.056
-0.295	-0.581	-0.723	-0.376	-0.328	-0.867	-0.047	0.258	0.053	-0.027	-0.077	0.101	0.107	0.116	0.126	-0.060
-0.314	-0.574	-0.739	-0.373	-0.330	-0.867	0.001	-0.094	0.067	-0.048	-0.068	0.086	0.126	0.107	0.110	-0.052
-0.280	-0.527	-0.715	-0.376	-0.330	-0.866	-0.002	0.147	-0.004	-0.011	-0.021	0.108	0.091	0.060	0.134	-0.029
-0.260	-0.500	-0.743	-0.381	-0.331	-0.863	-0.051	0.298	-0.072	0.014	0.007	0.078	0.072	0.032	0.106	-0.018
-0.191	-0.512	-0.727	-0.381	-0.334	-0.862	-0.127	-0.031	-0.061	0.083	-0.002	0.093	0.003	0.043	0.122	-0.003
-0.260	-0.539	-0.775	-0.381	-0.335	-0.862	-0.094	-0.030	-0.125	0.013	-0.028	0.045	0.072	0.070	0.074	0.014
-0.260	-0.539	-0.775	-0.383	-0.336	-0.860	-0.104	0.121	-0.151	0.017	-0.027	0.043	0.072	0.070	0.074	0.018
-0.226	-0.489	-0.775	-0.387	-0.339	-0.857	-0.194	0.190	-0.149	0.055	0.026	0.039	0.037	0.020	0.073	0.013
-0.268	-0.527	-0.794	-0.392	-0.342	-0.854	-0.252	0.185	-0.233	0.018	-0.010	0.016	0.079	0.058	0.053	0.013
-0.276	-0.589	-0.806	-0.398	-0.347	-0.849	-0.361	0.314	-0.266	0.017	-0.067	-0.001	0.087	0.120	0.040	0.001
-0.295	-0.601	-0.771	-0.406	-0.352	-0.843	-0.386	0.373	-0.269	0.007	-0.073	0.028	0.106	0.131	0.075	-0.016
-0.376	-0.609	-0.802	-0.413	-0.358	-0.837	-0.419	0.314	-0.215	-0.067	-0.075	-0.009	0.187	0.139	0.044	-0.022
-0.376	-0.624	-0.802	-0.422	-0.363	-0.831	-0.400	0.432	-0.246	-0.058	-0.085	-0.016	0.187	0.155	0.043	-0.015
-0.360	-0.647	-0.826	-0.427	-0.369	-0.826	-0.476	0.180	-0.327	-0.037	-0.102	-0.046	0.172	0.178	0.019	-0.012
-0.303	-0.686	-0.842	-0.438	-0.374	-0.817	-0.495	0.496	-0.451	0.032	-0.136	-0.070	0.114	0.217	0.002	-0.017
-0.353	-0.744	-0.814	-0.449	-0.379	-0.809	-0.524	0.497	-0.501	-0.006	-0.189	-0.051	0.164	0.275	0.030	-0.039
-0.453	-0.732	-0.775	-0.459	-0.382	-0.802	-0.347	0.423	-0.396	-0.096	-0.174	-0.018	0.264	0.263	0.069	-0.058
-0.510	-0.670	-0.688	-0.464	-0.383	-0.799	-0.085	0.213	-0.200	-0.149	-0.112	0.065	0.321	0.201	0.155	-0.068
-0.437	-0.562	-0.629	-0.463	-0.381	-0.800	0.059	-0.134	-0.153	-0.077	-0.006	0.126	0.248	0.092	0.214	-0.055
-0.310	-0.520	-0.617	-0.466	-0.376	-0.801	0.213	0.129	-0.190	0.054	0.032	0.138	0.121	0.050	0.226	-0.022
-0.280	-0.535	-0.731	-0.471	-0.372	-0.800	0.212	0.253	-0.178	0.089	0.012	0.022	0.090	0.065	0.111	0.026
-0.291	-0.585	-0.778	-0.474	-0.368	-0.800	0.138	0.124	-0.240	0.081	-0.042	-0.025	0.101	0.115	0.063	0.095
-0.314	-0.628	-0.849	-0.470	-0.365	-0.803	0.052	-0.346	-0.271	0.054	-0.088	-0.093	0.124	0.158	0.008	0.160
-0.160	-0.663	-0.893	-0.468	-0.365	-0.805	-0.121	-0.263	-0.345	0.205	-0.123	-0.134	0.030	0.192	0.051	0.225
-0.091	-0.663	-1.007	-0.462	-0.366	-0.807	-0.282	-0.442	-0.424	0.269	-0.122	-0.246	0.099	0.191	0.166	0.275
-0.037	-0.651	-1.074	-0.459	-0.370	-0.808	-0.437	-0.348	-0.494	0.319	-0.107	-0.313	0.153	0.179	0.233	0.307
-0.103	-0.682	-1.082	-0.454	-0.371	-0.810	-0.277	-0.455	-0.447	0.248	-0.137	-0.318	0.088	0.210	0.242	0.329
-0.172	-0.686	-1.019	-0.441	-0.370	-0.817	-0.018	-0.773	-0.176	0.166	-0.141	-0.248	0.018	0.213	0.179	0.338
-0.057	-0.589	-1.074	-0.429	-0.368	-0.825	0.130	-0.684	-0.048	0.270	-0.047	-0.296	0.134	0.116	0.235	0.312
-0.022	-0.543	-1.121	-0.410	-0.367	-0.835	0.106	-1.049	0.027	0.285	-0.002	-0.333	0.169	0.069	0.283	0.334
-0.110	-0.524	-1.074	-0.403	-0.363	-0.840	0.219	-0.419	-0.056	0.189	0.014	-0.281	0.080	0.050	0.236	0.374
0.093	-0.516	-1.094	-0.386	-0.358	-0.850	0.265	-0.925	-0.084	0.376	0.017	-0.290	0.284	0.042	0.256	0.389
0.117	-0.531	-1.058	-0.371	-0.354	-0.858	0.237	-0.795	-0.050	0.384	-0.003	-0.247	0.307	0.057	0.221	0.373
0.143	-0.616	-0.972	-0.363	-0.350	-0.863	0.292	-0.364	-0.002	0.403	-0.092	-0.155	0.334	0.142	0.134	0.357
0.036	-0.628	-0.924	-0.352	-0.348	-0.869	0.190	-0.583	0.063	0.284	-0.106	-0.102	0.227	0.154	0.087	0.290
-0.049	-0.632	-0.889	-0.335	-0.348	-0.875	0.079	-0.851	0.121	0.182	-0.109	-0.060	0.143	0.158	0.052	0.220
-0.114	-0.601	-0.861	-0.323	-0.349	-0.880	0.024	-0.667	0.035	0.104	-0.078	-0.028	0.077	0.127	0.024	0.164
-0.110	-0.620	-0.834	-0.312	-0.352	-0.883	-0.086	-0.540	0.117	0.097	-0.094	0.002	0.082	0.146	0.004	0.117
-0.033	-0.609	-0.806	-0.303	-0.356	-0.884	-0.113	-0.407	0.147	0.165	-0.079	0.031	0.159	0.134	0.031	0.103
-0.095	-0.585	-0.771	-0.291	-0.359	-0.887	-0.069	-0.546	0.180	0.092	-0.053	0.069	0.097	0.110	0.067	0.087
-0.049	-0.670	-0.814	-0.289	-0.361	-0.886	-0.004	0.019	0.266	0.136	-0.135	0.026	0.144	0.195	0.023	0.070
-0.126	-0.655	-0.767	-0.289	-0.365	-0.885	-0.075	0.121	0.249	0.059	-0.116	0.071	0.067	0.179	0.070	0.004
-0.195	-0.682	-0.838	-0.299	-0.369	-0.880	-0.084	0.688	0.226	-0.001	-0.140	-0.005	0.002	0.206	0.001	-0.005
-0.384	-0.670	-0.822	-0.287	-0.369	-0.884	0.131	-0.553	0.297	-0.201	-0.128	0.015	0.190	0.194	0.015	-0.049
-0.137	-0.609	-0.767	-0.287	-0.368	-0.884	0.210	0.135	0.311	0.045	-0.067	0.071	0.056	0.131	0.070	-0.060
-0.245	-0.574	-0.739	-0.276	-0.367	-0.888	0.226	-0.425	0.391	-0.073	-0.034	0.102	0.051	0.096	0.098	-0.079
-0.157	-0.527	-0.723	-0.276	-0.364	-0.889	0.262	0.113	0.250	0.015	0.010	0.119	0.037	0.049	0.114	-0.051
-0.245	-0.547	-0.790	-0.267	-0.360	-0.894	0.362	-0.403	0.254	-0.083	-0.014	0.056	0.051	0.068	0.047	-0.074
-0.153	-0.574	-0.684	-0.264	-0.358	-0.896	0.232	-0.041	0.324	0.007	-0.043	0.164	0.041	0.095	0.153	-0.087
-0.237	-0.643	-0.763	-0.267	-0.358	-0.895	0.158	0.307	0.287	-0.075	-0.113	0.084	0.043	0.164	0.074	-0.096
-0.330	-0.558	-0.810	-0.266	-0.356	-0.896	0.217	0.038	0.257	-0.168	-0.030	0.038	0.135	0.078	0.026	-0.089
-0.199	-0.524	-0.747	-0.263	-0.352	-0.899	0.343	-0.109	0.258	-0.041	0.001	0.104	0.004	0.043	0.089	-0.136
-0.172	-0.531	-0.715	-0.262	-0.348	-0.900	0.287	0.062	0.197	-0.015	-0.010	0.137	0.023	0.050	0.121	-0.114
-0.430	-0.574	-0.755	-0.264	-0.348	-0.900	0.086	0.103	0.080	-0.271	-0.053	0.097	0.234	0.093	0.081	-0.095
-0.107	-0.539	-0.771	-0.255	-0.346	-0.903	0.165	-0.487	0.023	0.043	-0.021	0.084	0.089	0.058	0.065	-0.078
-0.226	-0.520	-0.830	-0.263	-0.339	-0.903	0.381	0.421	-0.096	-0.068	-0.008	0.026	0.029	0.038	0.005	-0.093
-0.103	-0.458	-0.759	-0.254	-0.333	-0.908	0.359	-0.447	0.040	0.046	0.048	0.101	0.093	0.024	0.076	-0.053
-0.249	-0.485	-0.735	-0.253	-0.334	-0.908	-0.043	-0.073	0.028	-0.101	0.022	0.125	0.052	0.003	0.100	-0.094
-0.180	-0.562	-0.680	-0.262	-0.335	-0.905	0.023	0.532	-0.012	-0.022	-0.055	0.177	0.017	0.080	0.155	-0.116
-0.337	-0.589	-0.842	-0.241	-0.329	-0.913	0.330	-1.157	-0.008	-0.201	-0.087	0.023	0.141	0.107	0.007	-0.125
-0.337	-0.589	-0.842	-0.251	-0.324	-0.912	0.323	0.490	-0.052	-0.192	-0.093	0.022	0.141	0.107	0.007	-0.091
-0.153	-0.439	-0.775	-0.252	-0.325	-0.912	0.015	0.103	0.118	-0.006	0.059	0.089	0.044	0.044	0.060	-0.113
-0.080	-0.512	-0.759	-0.259	-0.328	-0.909	-0.097	0.454	0.078	0.074	-0.012	0.101	0.117	0.029	0.076	-0.085
-0.314	-0.551	-0.767	-0.250	-0.329	-0.910	-0.046	-0.492	-0.002	-0.169	-0.049	0.095	0.117	0.067	0.068	-0.057
-0.180	-0.620	-0.814	-0.248	-0.328	-0.912	0.107	-0.184	-0.096	-0.037	-0.120	0.050	0.018	0.137	0.021	-0.058
-0.157	-0.609	-0.775	-0.248	-0.323	-0.913	0.296	0.038	-0.030	-0.014	-0.113	0.091	0.041	0.125	0.060	-0.072
-0.172	-0.597	-0.806	-0.251	-0.319	-0.914	0.273	0.140	-0.026	-0.027	-0.106	0.060	0.026	0.113	0.028	-0.046
-0.164	-0.566	-0.806	-0.255	-0.318	-0.913	0.127	0.251	0.088	-0.015	-0.076	0.060	0.034	0.082	0.029	-0.041
-0.210	-0.489	-0.861	-0.255	-0.319	-0.913	0.004	0.063	0.079	-0.061	0.002	0.004	0.013	0.005	0.027	-0.044
-0.183	-0.473	-0.869	-0.260	-0.322	-0.911	-0.143	0.272	0.035	-0.029	0.021	-0.006	0.015	0.010	0.035	-0.034
-0.207	-0.439	-0.849	-0.251	-0.326	-0.911	-0.206	-0.412	0.081	-0.060	0.060	0.015	0.009	0.045	0.015	-0.037
-0.122	-0.458	-0.802	-0.256	-0.325	-0.910	0.040	0.203	-0.168	0.029	0.039	0.061	0.076	0.025	0.033	-0.045
-0.164	-0.500	-0.743	-0.262	-0.323	-0.909	0.102	0.306	-0.155	-0.007	-0.005	0.119	0.033	0.018	0.092	-0.046
-0.230	-0.508	-0.771	-0.263	-0.318	-0.911	0.298	-0.002	-0.108	-0.072	-0.018	0.094	0.032	0.026	0.064	-0.047
-0.145	-0.562	-0.755	-0.260	-0.313	-0.914	0.315	-0.152	-0.021	0.010	-0.077	0.112	0.052	0.080	0.080	-0.057
-0.199	-0.597	-0.775	-0.266	-0.314	-0.912	0.029	0.366	0.069	-0.038	-0.112	0.090	0.001	0.115	0.060	-0.064
-0.199	-0.593	-0.826	-0.269	-0.317	-0.910	-0.097	0.216	0.117	-0.035	-0.105	0.037	0.001	0.112	0.009	-0.033
-0.264	-0.558	-0.877	-0.271	-0.319	-0.908	-0.105	0.100	-0.017	-0.099	-0.068	-0.015	0.066	0.077	0.042	-0.044
-0.114	-0.520	-0.901	-0.268	-0.321	-0.908	-0.071	-0.134	-0.037	0.048	-0.027	-0.038	0.084	0.038	0.066	-0.017
-0.268	-0.454	-0.912	-0.271	-0.315	-0.910	0.336	0.089	-0.128	-0.103	0.032	-0.048	0.070	0.027	0.077	-0.025
-0.099	-0.411	-0.885	-0.269	-0.310	-0.912	0.242	-0.065	-0.067	0.064	0.070	-0.018	0.099	0.070	0.050	0.006
-0.268	-0.404	-0.912	-0.270	-0.303	-0.914	0.411	0.017	-0.060	-0.105	0.070	-0.043	0.070	0.077	0.078	-0.017
-0.083	-0.381	-0.849	-0.273	-0.294	-0.916	0.425	0.131	-0.145	0.082	0.085	0.022	0.115	0.100	0.014	0.001
-0.222	-0.384	-0.845	-0.276	-0.287	-0.917	0.395	0.176	-0.020	-0.053	0.074	0.028	0.023	0.095	0.010	-0.015
-0.149	-0.396	-0.873	-0.272	-0.281	-0.920	0.354	-0.215	-0.009	0.015	0.056	0.004	0.051	0.084	0.038	-0.005
-0.180	-0.388	-0.881	-0.272	-0.275	-0.922	0.363	0.016	0.045	-0.016	0.058	-0.001	0.020	0.091	0.046	-0.024
-0.203	-0.411	-0.893	-0.272	-0.267	-0.925	0.460	0.007	-0.053	-0.040	0.027	-0.011	0.003	0.067	0.058	-0.018
-0.199	-0.377	-0.920	-0.265	-0.262	-0.928	0.307	-0.330	0.087	-0.043	0.056	-0.034	0.002	0.101	0.085	-0.020
-0.199	-0.377	-0.920	-0.270	-0.253	-0.929	0.470	0.253	-0.066	-0.039	0.048	-0.033	0.002	0.101	0.085	-0.026
-0.157	-0.431	-0.877	-0.271	-0.253	-0.929	0.071	0.090	0.091	0.004	-0.007	0.010	0.044	0.046	0.041	-0.025
-0.195	-0.377	-0.842	-0.277	-0.251	-0.927	0.125	0.351	0.074	-0.029	0.046	0.045	0.006	0.099	0.006	-0.023
-0.183	-0.392	-0.845	-0.274	-0.257	-0.927	-0.213	-0.089	0.135	-0.020	0.035	0.040	0.018	0.083	0.009	-0.042
-0.149	-0.415	-0.790	-0.278	-0.260	-0.925	-0.148	0.244	0.056	0.018	0.016	0.093	0.053	0.059	0.046	-0.039
-0.245	-0.446	-0.763	-0.271	-0.261	-0.926	-0.035	-0.373	-0.055	-0.085	-0.014	0.123	0.043	0.027	0.074	-0.040
-0.091	-0.423	-0.727	-0.276	-0.263	-0.925	-0.086	0.229	-0.066	0.073	0.011	0.156	0.111	0.049	0.110	-0.041
-0.168	-0.458	-0.751	-0.276	-0.261	-0.925	0.110	0.009	-0.109	-0.004	-0.026	0.133	0.034	0.012	0.087	-0.040
-0.164	-0.454	-0.775	-0.275	-0.262	-0.925	-0.008	-0.053	-0.014	-0.001	-0.021	0.110	0.038	0.015	0.065	-0.027
-0.149	-0.431	-0.802	-0.281	-0.261	-0.923	0.063	0.351	-0.042	0.021	0.001	0.080	0.054	0.036	0.038	-0.031
-0.210	-0.442	-0.838	-0.277	-0.261	-0.925	0.045	-0.237	-0.036	-0.045	-0.011	0.047	0.008	0.023	0.003	-0.031
-0.149	-0.466	-0.830	-0.276	-0.258	-0.926	0.136	-0.046	-0.067	0.016	-0.036	0.055	0.054	0.002	0.012	-0.033
-0.195	-0.473	-0.818	-0.279	-0.257	-0.925	0.099	0.141	-0.079	-0.028	-0.046	0.067	0.008	0.011	0.025	-0.035
-0.203	-0.496	-0.845	-0.277	-0.256	-0.926	0.079	-0.099	0.014	-0.037	-0.070	0.040	0.001	0.036	0.002	-0.026
-0.176	-0.504	-0.857	-0.276	-0.255	-0.927	0.088	-0.046	0.013	-0.012	-0.078	0.029	0.028	0.045	0.013	-0.022
-0.145	-0.466	-0.814	-0.271	-0.253	-0.929	0.191	-0.224	0.028	0.014	-0.042	0.074	0.059	0.007	0.032	-0.022
-0.126	-0.439	-0.834	-0.275	-0.248	-0.929	0.268	0.211	-0.068	0.037	-0.020	0.054	0.079	0.019	0.014	-0.021
-0.199	-0.435	-0.857	-0.273	-0.242	-0.931	0.318	-0.095	-0.047	-0.037	-0.022	0.033	0.007	0.022	0.009	-0.030
-0.172	-0.423	-0.782	-0.273	-0.236	-0.933	0.371	-0.022	-0.082	-0.010	-0.017	0.109	0.034	0.032	0.067	-0.035
-0.203	-0.404	-0.814	-0.273	-0.232	-0.934	0.249	0.023	-0.006	-0.041	-0.002	0.079	0.004	0.051	0.037	-0.042
-0.180	-0.435	-0.830	-0.274	-0.226	-0.935	0.301	0.012	-0.051	-0.017	-0.038	0.064	0.029	0.019	0.021	-0.040
-0.160	-0.423	-0.826	-0.275	-0.223	-0.935	0.207	0.092	-0.004	0.003	-0.030	0.068	0.049	0.029	0.024	-0.022
-0.183	-0.431	-0.853	-0.276	-0.218	-0.936	0.308	0.047	-0.013	-0.019	-0.043	0.042	0.026	0.019	0.003	-0.022
-0.099	-0.396	-0.861	-0.268	-0.218	-0.938	0.038	-0.344	0.112	0.058	-0.008	0.036	0.111	0.052	0.011	-0.016
-0.203	-0.369	-0.818	-0.276	-0.214	-0.937	0.285	0.419	0.018	-0.038	0.015	0.078	0.007	0.077	0.034	-0.014
-0.153	-0.342	-0.842	-0.274	-0.212	-0.938	0.116	-0.076	0.063	0.010	0.040	0.055	0.056	0.102	0.012	-0.014
-0.153	-0.342	-0.842	-0.275	-0.206	-0.939	0.347	0.077	-0.040	0.012	0.034	0.056	0.056	0.100	0.012	-0.024
-0.203	-0.373	-0.905	-0.276	-0.202	-0.940	0.265	0.055	0.023	-0.037	-0.001	-0.006	0.004	0.066	0.049	-0.017
-0.172	-0.396	-0.889	-0.277	-0.197	-0.941	0.258	0.027	-0.034	-0.006	-0.029	0.011	0.033	0.041	0.031	-0.014
-0.199	-0.423	-0.909	-0.277	-0.194	-0.941	0.222	0.051	0.030	-0.033	-0.059	-0.009	0.004	0.012	0.048	-0.015
-0.141	-0.423	-0.853	-0.279	-0.192	-0.941	0.180	0.143	0.066	0.027	-0.062	0.046	0.059	0.010	0.011	-0.026
-0.203	-0.388	-0.924	-0.286	-0.192	-0.939	0.040	0.373	0.083	-0.028	-0.026	-0.027	0.004	0.044	0.056	-0.020
-0.268	-0.361	-0.912	-0.279	-0.192	-0.941	0.083	-0.328	0.110	-0.100	0.000	-0.013	0.072	0.069	0.041	-0.013
-0.149	-0.373	-0.920	-0.278	-0.192	-0.941	0.008	-0.019	0.054	0.019	-0.011	-0.020	0.045	0.056	0.046	-0.017
-0.164	-0.404	-0.897	-0.282	-0.190	-0.940	0.184	0.242	0.001	0.008	-0.044	0.003	0.027	0.023	0.019	-0.023
-0.187	-0.466	-0.897	-0.286	-0.189	-0.940	0.095	0.192	0.022	-0.013	-0.107	0.002	0.002	0.042	0.017	-0.012
-0.203	-0.493	-0.845	-0.285	-0.186	-0.940	0.228	-0.035	0.028	-0.029	-0.137	0.054	0.015	0.072	0.036	-0.028
-0.203	-0.504	-0.889	-0.283	-0.184	-0.941	0.141	-0.053	0.070	-0.030	-0.150	0.011	0.016	0.087	0.007	-0.037
-0.218	-0.500	-0.849	-0.285	-0.182	-0.941	0.181	0.136	0.027	-0.043	-0.149	0.051	0.033	0.086	0.033	-0.047
-0.195	-0.481	-0.845	-0.281	-0.182	-0.942	0.083	-0.201	0.081	-0.024	-0.129	0.056	0.011	0.069	0.037	-0.042
-0.230	-0.516	-0.873	-0.282	-0.181	-0.942	0.114	0.056	0.031	-0.058	-0.165	0.028	0.045	0.106	0.009	-0.050
-0.160	-0.520	-0.814	-0.284	-0.180	-0.942	0.097	0.140	0.021	0.013	-0.170	0.087	0.024	0.112	0.068	-0.047
-0.237	-0.500	-0.861	-0.284	-0.177	-0.942	0.220	-0.003	0.003	-0.063	-0.153	0.040	0.054	0.094	0.020	-0.053
-0.180	-0.481	-0.802	-0.282	-0.175	-0.943	0.185	-0.080	0.066	-0.008	-0.136	0.100	0.004	0.076	0.079	-0.050
-0.222	-0.462	-0.818	-0.284	-0.172	-0.943	0.201	0.092	0.032	-0.048	-0.120	0.084	0.038	0.057	0.063	-0.046
-0.187	-0.427	-0.806	-0.283	-0.171	-0.944	0.123	-0.043	0.032	-0.015	-0.086	0.097	0.002	0.024	0.075	-0.048
-0.157	-0.435	-0.838	-0.288	-0.168	-0.943	0.172	0.320	-0.051	0.022	-0.097	0.064	0.030	0.033	0.044	-0.043
-0.253	-0.423	-0.869	-0.287	-0.168	-0.943	0.079	-0.090	-0.020	-0.076	-0.086	0.033	0.066	0.024	0.013	-0.036
-0.172	-0.419	-0.842	-0.287	-0.165	-0.944	0.173	0.027	-0.057	0.006	-0.085	0.061	0.015	0.022	0.041	-0.032
-0.203	-0.423	-0.857	-0.288	-0.164	-0.943	0.066	0.055	0.003	-0.024	-0.089	0.045	0.016	0.027	0.025	-0.038
-0.195	-0.411	-0.857	-0.293	-0.163	-0.942	0.112	0.293	-0.015	-0.011	-0.079	0.044	0.007	0.017	0.026	-0.027
-0.199	-0.419	-0.857	-0.289	-0.162	-0.943	0.098	-0.195	0.030	-0.019	-0.088	0.045	0.010	0.026	0.027	-0.028
-0.203	-0.419	-0.873	-0.296	-0.161	-0.942	0.108	0.368	-0.041	-0.016	-0.089	0.028	0.014	0.028	0.011	-0.024
-0.203	-0.400	-0.889	-0.296	-0.160	-0.942	0.071	-0.008	-0.009	-0.016	-0.071	0.012	0.014	0.011	0.004	-0.018
-0.203	-0.400	-0.889	-0.296	-0.159	-0.942	0.085	0.004	-0.031	-0.016	-0.072	0.013	0.014	0.013	0.004	-0.023
-0.168	-0.423	-0.857	-0.301	-0.157	-0.940	0.113	0.319	-0.013	0.024	-0.096	0.043	0.019	0.038	0.028	-0.025
-0.237	-0.408	-0.873	-0.295	-0.156	-0.943	0.122	-0.342	0.028	-0.052	-0.082	0.030	0.050	0.024	0.013	-0.019
-0.210	-0.400	-0.857	-0.296	-0.154	-0.943	0.136	0.095	-0.017	-0.023	-0.076	0.045	0.024	0.018	0.029	-0.030
-0.168	-0.404	-0.881	-0.300	-0.153	-0.942	0.130	0.204	0.000	0.022	-0.082	0.021	0.018	0.024	0.006	-0.030
-0.260	-0.404	-0.869	-0.297	-0.151	-0.943	0.100	-0.174	-0.006	-0.073	-0.083	0.034	0.075	0.025	0.019	-0.027
-0.172	-0.392	-0.877	-0.300	-0.150	-0.942	0.102	0.183	-0.076	0.019	-0.073	0.025	0.014	0.014	0.012	-0.022
-0.230	-0.411	-0.893	-0.298	-0.147	-0.943	0.147	-0.127	-0.060	-0.041	-0.095	0.011	0.044	0.036	0.003	-0.029
-0.191	-0.419	-0.873	-0.300	-0.146	-0.943	0.122	0.150	-0.058	-0.000	-0.104	0.030	0.007	0.045	0.018	-0.019
-0.214	-0.388	-0.893	-0.300	-0.145	-0.943	0.094	-0.005	-0.027	-0.023	-0.075	0.011	0.030	0.015	0.001	-0.027
-0.207	-0.396	-0.865	-0.303	-0.143	-0.942	0.122	0.145	-0.049	-0.013	-0.084	0.038	0.023	0.024	0.028	-0.033
-0.222	-0.404	-0.869	-0.308	-0.142	-0.941	0.087	0.264	-0.047	-0.024	-0.093	0.032	0.039	0.034	0.025	-0.041
-0.268	-0.408	-0.877	-0.308	-0.140	-0.941	0.105	-0.005	-0.059	-0.070	-0.098	0.025	0.086	0.039	0.018	-0.027
-0.237	-0.392	-0.865	-0.308	-0.138	-0.941	0.119	0.045	-0.072	-0.038	-0.085	0.037	0.056	0.024	0.030	-0.032
-0.145	-0.408	-0.873	-0.310	-0.137	-0.941	0.103	0.078	-0.042	0.055	-0.101	0.029	0.037	0.041	0.023	-0.022
-0.249	-0.400	-0.901	-0.308	-0.136	-0.942	0.080	-0.088	-0.006	-0.050	-0.095	0.002	0.068	0.034	0.003	-0.006
-0.168	-0.384	-0.857	-0.309	-0.135	-0.941	0.105	0.088	-0.010	0.032	-0.080	0.045	0.012	0.021	0.041	0.001
-0.180	-0.400	-0.869	-0.309	-0.133	-0.942	0.118	0.017	0.002	0.020	-0.097	0.033	0.001	0.038	0.030	-0.019
-0.199	-0.384	-0.861	-0.310	-0.132	-0.941	0.123	0.076	0.003	0.002	-0.084	0.041	0.021	0.024	0.038	-0.012
-0.249	-0.408	-0.861	-0.313	-0.130	-0.941	0.163	0.136	0.011	-0.046	-0.109	0.040	0.071	0.047	0.039	-0.020
-0.210	-0.373	-0.877	-0.315	-0.126	-0.941	0.228	0.124	0.015	-0.005	-0.078	0.024	0.032	0.014	0.024	-0.021
-0.230	-0.384	-0.877	-0.317	-0.123	-0.940	0.254	0.130	0.015	-0.022	-0.094	0.024	0.053	0.027	0.025	-0.029
-0.203	-0.354	-0.889	-0.319	-0.118	-0.940	0.267	0.112	0.031	0.006	-0.067	0.012	0.027	0.002	0.014	-0.013
-0.257	-0.369	-0.881	-0.321	-0.114	-0.940	0.263	0.160	0.028	-0.045	-0.086	0.019	0.081	0.015	0.022	-0.011
-0.176	-0.346	-0.877	-0.319	-0.111	-0.941	0.237	-0.109	-0.002	0.033	-0.067	0.025	0.000	0.007	0.026	-0.006
-0.210	-0.361	-0.889	-0.320	-0.107	-0.941	0.228	0.072	-0.086	0.000	-0.087	0.013	0.035	0.010	0.015	-0.008
-0.210	-0.342	-0.889	-0.321	-0.104	-0.941	0.162	0.028	-0.074	0.001	-0.070	0.013	0.036	0.008	0.016	-0.002
-0.214	-0.330	-0.877	-0.323	-0.102	-0.941	0.102	0.124	-0.040	-0.001	-0.060	0.024	0.040	0.019	0.028	-0.002
-0.214	-0.334	-0.877	-0.317	-0.102	-0.943	0.091	-0.279	0.034	-0.006	-0.065	0.026	0.040	0.014	0.028	0.012
-0.183	-0.319	-0.889	-0.318	-0.100	-0.943	0.141	0.037	0.020	0.026	-0.051	0.014	0.010	0.028	0.017	0.007
-0.133	-0.284	-0.877	-0.322	-0.099	-0.942	0.089	0.263	0.040	0.081	-0.017	0.024	0.040	0.062	0.029	0.019
-0.237	-0.296	-0.897	-0.317	-0.098	-0.943	0.086	-0.233	0.065	-0.028	-0.029	0.006	0.065	0.049	0.010	0.020
-0.149	-0.319	-0.873	-0.323	-0.097	-0.941	0.127	0.345	-0.002	0.067	-0.054	0.027	0.024	0.025	0.035	0.024
-0.230	-0.319	-0.901	-0.323	-0.096	-0.942	0.052	-0.034	0.005	-0.014	-0.055	-0.000	0.058	0.023	0.009	0.002
-0.172	-0.311	-0.889	-0.328	-0.095	-0.940	0.090	0.312	-0.020	0.050	-0.048	0.010	0.001	0.029	0.021	0.012
-0.260	-0.357	-0.873	-0.329	-0.095	-0.940	0.066	0.050	0.068	-0.038	-0.095	0.025	0.090	0.019	0.037	0.003
-0.203	-0.361	-0.897	-0.330	-0.096	-0.939	0.034	0.079	0.097	0.021	-0.098	0.001	0.032	0.024	0.013	0.013
-0.191	-0.357	-0.834	-0.331	-0.096	-0.939	0.054	0.098	0.023	0.035	-0.094	0.063	0.021	0.021	0.076	0.002
-0.164	-0.361	-0.814	-0.338	-0.096	-0.936	0.044	0.372	-0.024	0.069	-0.098	0.080	0.006	0.025	0.097	0.012
-0.233	-0.334	-0.838	-0.343	-0.098	-0.934	-0.110	0.263	-0.072	0.005	-0.069	0.055	0.064	0.001	0.073	0.006
-0.222	-0.342	-0.853	-0.348	-0.100	-0.932	-0.115	0.276	-0.115	0.021	-0.075	0.037	0.053	0.008	0.058	-0.009
-0.230	-0.338	-0.822	-0.346	-0.103	-0.933	-0.108	-0.099	-0.039	0.012	-0.069	0.069	0.061	0.005	0.090	-0.028
-0.295	-0.334	-0.834	-0.351	-0.104	-0.930	-0.048	0.291	-0.029	-0.048	-0.063	0.055	0.126	0.002	0.078	-0.036
-0.280	-0.342	-0.802	-0.354	-0.104	-0.929	0.052	0.166	0.002	-0.030	-0.071	0.086	0.111	0.010	0.110	-0.046
-0.280	-0.346	-0.802	-0.357	-0.101	-0.929	0.174	0.152	-0.034	-0.027	-0.078	0.085	0.111	0.014	0.110	-0.051
-0.268	-0.357	-0.786	-0.362	-0.096	-0.927	0.296	0.278	-0.033	-0.011	-0.095	0.099	0.101	0.026	0.126	-0.054
-0.276	-0.377	-0.806	-0.365	-0.090	-0.927	0.376	0.172	-0.006	-0.015	-0.120	0.079	0.108	0.046	0.106	-0.037
-0.318	-0.346	-0.810	-0.368	-0.084	-0.926	0.397	0.175	-0.029	-0.054	-0.096	0.075	0.151	0.015	0.103	-0.031
-0.203	-0.326	-0.802	-0.369	-0.076	-0.927	0.430	0.019	-0.070	0.061	-0.084	0.083	0.036	0.004	0.111	-0.030
-0.260	-0.307	-0.778	-0.375	-0.068	-0.925	0.393	0.342	-0.134	0.010	-0.072	0.105	0.094	0.022	0.136	-0.002
-0.295	-0.307	-0.834	-0.378	-0.062	-0.924	0.339	0.175	-0.121	-0.022	-0.079	0.049	0.129	0.022	0.081	0.000
-0.149	-0.261	-0.845	-0.376	-0.056	-0.925	0.287	-0.088	-0.112	0.122	-0.038	0.038	0.017	0.067	0.071	-0.004
-0.345	-0.280	-0.861	-0.387	-0.051	-0.921	0.254	0.564	-0.180	-0.063	-0.063	0.019	0.179	0.047	0.056	0.004
-0.268	-0.230	-0.857	-0.388	-0.046	-0.920	0.241	0.093	-0.188	0.015	-0.018	0.022	0.103	0.096	0.061	0.004
-0.268	-0.230	-0.857	-0.395	-0.041	-0.918	0.209	0.384	-0.226	0.022	-0.022	0.019	0.103	0.096	0.062	-0.007
-0.326	-0.261	-0.877	-0.392	-0.036	-0.919	0.189	-0.161	-0.182	-0.039	-0.057	0.001	0.161	0.064	0.043	-0.002
-0.245	-0.257	-0.857	-0.406	-0.034	-0.913	0.106	0.748	-0.199	0.055	-0.056	0.015	0.081	0.067	0.063	-0.005
-0.357	-0.249	-0.897	-0.407	-0.032	-0.913	0.090	0.062	-0.130	-0.055	-0.051	-0.025	0.192	0.074	0.025	-0.004
-0.322	-0.253	-0.897	-0.414	-0.029	-0.910	0.107	0.372	-0.161	-0.014	-0.057	-0.027	0.158	0.069	0.026	0.011
-0.314	-0.241	-0.924	-0.419	-0.026	-0.908	0.101	0.287	-0.155	-0.001	-0.048	-0.057	0.151	0.079	0.001	-0.001
-0.314	-0.257	-0.944	-0.429	-0.024	-0.903	0.095	0.572	-0.158	0.009	-0.066	-0.081	0.151	0.062	0.020	0.010
-0.376	-0.296	-0.944	-0.437	-0.022	-0.899	0.113	0.458	-0.108	-0.045	-0.107	-0.085	0.213	0.022	0.019	0.015
-0.387	-0.323	-1.035	-0.441	-0.020	-0.897	0.092	0.227	-0.096	-0.053	-0.135	-0.177	0.225	0.006	0.109	0.021
-0.384	-0.311	-1.046	-0.447	-0.020	-0.894	0.005	0.365	-0.161	-0.042	-0.124	-0.192	0.221	0.005	0.120	0.012
-0.360	-0.338	-1.027	-0.453	-0.019	-0.891	-0.044	0.360	-0.222	-0.013	-0.152	-0.176	0.198	0.024	0.099	-0.024
-0.407	-0.365	-0.956	-0.461	-0.020	-0.887	-0.058	0.449	-0.205	-0.052	-0.178	-0.109	0.245	0.051	0.028	-0.060
-0.553	-0.361	-0.814	-0.462	-0.019	-0.887	0.035	0.046	-0.146	-0.197	-0.175	0.033	0.391	0.048	0.115	-0.070
-0.460	-0.265	-0.641	-0.461	-0.017	-0.887	0.091	-0.088	-0.123	-0.106	-0.081	0.207	0.299	0.047	0.289	-0.068
-0.349	-0.207	-0.755	-0.462	-0.014	-0.887	0.132	0.066	-0.106	0.007	-0.026	0.092	0.188	0.105	0.175	-0.050
-0.333	-0.214	-0.940	-0.465	-0.009	-0.885	0.255	0.196	-0.111	0.025	-0.038	-0.095	0.172	0.096	0.010	0.007
-0.353	-0.249	-1.082	-0.457	-0.005	-0.889	0.251	-0.410	0.014	-0.002	-0.076	-0.233	0.192	0.061	0.151	0.080
-0.322	-0.211	-1.066	-0.452	-0.003	-0.892	0.158	-0.254	-0.006	0.024	-0.040	-0.214	0.161	0.100	0.135	0.152
-0.172	-0.203	-1.007	-0.442	-0.002	-0.897	0.092	-0.522	-0.047	0.164	-0.034	-0.150	0.012	0.107	0.075	0.213
-0.053	-0.226	-1.094	-0.436	0.001	-0.900	0.155	-0.269	-0.057	0.277	-0.060	-0.233	0.107	0.083	0.161	0.280
-0.041	-0.269	-1.200	-0.421	0.004	-0.907	0.218	-0.788	0.026	0.273	-0.105	-0.333	0.119	0.040	0.267	0.346
-0.022	-0.272	-1.330	-0.408	0.009	-0.913	0.343	-0.613	0.048	0.280	-0.114	-0.457	0.138	0.035	0.397	0.397
-0.007	-0.272	-1.389	-0.386	0.013	-0.922	0.354	-1.106	0.162	0.273	-0.118	-0.507	0.153	0.034	0.455	0.432
0.036	-0.261	-1.444	-0.366	0.016	-0.930	0.292	-0.989	0.198	0.296	-0.110	-0.554	0.195	0.045	0.510	0.461
0.155	-0.257	-1.342	-0.343	0.020	-0.939	0.328	-1.165	0.210	0.391	-0.110	-0.442	0.314	0.048	0.407	0.484
0.147	-0.234	-1.397	-0.330	0.024	-0.944	0.320	-0.633	0.197	0.370	-0.090	-0.493	0.306	0.071	0.462	0.509
0.190	-0.160	-1.389	-0.315	0.027	-0.949	0.248	-0.683	0.114	0.398	-0.020	-0.480	0.348	0.144	0.454	0.524
0.243	-0.029	-1.362	-0.296	0.029	-0.955	0.147	-0.895	0.100	0.433	0.109	-0.446	0.402	0.275	0.426	0.512
0.243	-0.029	-1.362	-0.282	0.026	-0.959	-0.152	-0.638	0.022	0.419	0.112	-0.442	0.402	0.274	0.426	0.482
0.247	-0.079	-1.133	-0.266	0.020	-0.964	-0.300	-0.752	-0.043	0.406	0.068	-0.209	0.405	0.223	0.197	0.431
0.182	-0.126	-1.098	-0.253	0.014	-0.967	-0.301	-0.617	-0.042	0.328	0.028	-0.169	0.340	0.176	0.161	0.333
0.090	-0.149	-1.102	-0.249	0.010	-0.968	-0.214	-0.130	-0.096	0.232	0.008	-0.172	0.247	0.153	0.165	0.261
-0.118	-0.176	-1.078	-0.233	0.004	-0.972	-0.277	-0.808	-0.001	0.008	-0.013	-0.145	0.039	0.125	0.141	0.210
0.024	-0.195	-1.054	-0.229	-0.006	-0.973	-0.469	-0.186	0.078	0.146	-0.022	-0.120	0.181	0.105	0.117	0.156
0.074	-0.184	-0.979	-0.224	-0.014	-0.975	-0.374	-0.210	0.114	0.191	-0.002	-0.044	0.231	0.116	0.042	0.138
-0.014	-0.272	-0.948	-0.214	-0.016	-0.977	-0.008	-0.489	0.170	0.092	-0.089	-0.010	0.143	0.026	0.010	0.129
0.063	-0.354	-1.011	-0.216	-0.017	-0.976	-0.007	0.169	0.057	0.172	-0.169	-0.074	0.219	0.056	0.073	0.083
-0.164	-0.373	-1.113	-0.219	-0.028	-0.975	-0.471	0.177	0.044	-0.052	-0.178	-0.177	0.008	0.075	0.175	0.048
-0.199	-0.241	-1.023	-0.212	-0.038	-0.976	-0.512	-0.369	0.005	-0.094	-0.036	-0.085	0.043	0.056	0.084	0.016
-0.053	-0.218	-0.845	-0.210	-0.043	-0.977	-0.235	-0.083	-0.047	0.050	-0.008	0.093	0.103	0.078	0.093	-0.027
-0.183	-0.299	-0.944	-0.211	-0.049	-0.976	-0.270	0.027	-0.006	-0.080	-0.083	-0.006	0.028	0.004	0.005	-0.051
-0.149	-0.292	-0.964	-0.214	-0.054	-0.975	-0.225	0.189	-0.097	-0.042	-0.071	-0.027	0.007	0.003	0.025	-0.055
-0.218	-0.276	-0.920	-0.213	-0.058	-0.975	-0.162	-0.071	-0.017	-0.113	-0.052	0.016	0.063	0.017	0.019	-0.059
-0.183	-0.326	-0.905	-0.219	-0.061	-0.974	-0.135	0.295	0.005	-0.073	-0.098	0.030	0.029	0.034	0.035	-0.059
-0.103	-0.307	-0.912	-0.212	-0.063	-0.975	-0.053	-0.321	-0.008	0.001	-0.077	0.024	0.052	0.015	0.028	-0.073
-0.164	-0.207	-0.873	-0.216	-0.063	-0.974	0.016	0.209	0.060	-0.056	0.024	0.063	0.010	0.085	0.068	-0.046
-0.168	-0.253	-0.830	-0.208	-0.068	-0.976	-0.163	-0.398	0.161	-0.068	-0.018	0.107	0.014	0.038	0.111	-0.048
-0.033	-0.288	-0.873	-0.195	-0.070	-0.978	-0.057	-0.653	0.007	0.053	-0.051	0.067	0.121	0.003	0.068	-0.058
-0.199	-0.276	-0.979	-0.194	-0.069	-0.978	0.067	-0.018	-0.068	-0.112	-0.041	-0.040	0.045	0.014	0.038	-0.038
-0.118	-0.207	-0.830	-0.206	-0.070	-0.976	-0.023	0.604	0.006	-0.020	0.030	0.108	0.035	0.084	0.112	-0.031
-0.030	-0.272	-0.857	-0.199	-0.072	-0.977	-0.055	-0.358	0.049	0.061	-0.034	0.082	0.124	0.018	0.084	-0.066
-0.149	-0.342	-0.893	-0.202	-0.070	-0.977	0.079	0.189	-0.156	-0.055	-0.105	0.046	0.004	0.052	0.049	-0.047
-0.253	-0.296	-0.956	-0.196	-0.067	-0.978	0.177	-0.350	-0.110	-0.165	-0.062	-0.016	0.100	0.006	0.014	-0.036
-0.087	-0.245	-0.936	-0.198	-0.067	-0.978	0.009	0.131	-0.012	0.002	-0.012	0.003	0.065	0.044	0.005	-0.066
-0.087	-0.245	-0.936	-0.199	-0.070	-0.977	-0.099	0.079	0.049	0.003	-0.009	0.003	0.065	0.043	0.005	-0.049
-0.218	-0.299	-0.944	-0.194	-0.068	-0.979	0.126	-0.266	-0.053	-0.133	-0.066	-0.004	0.066	0.012	0.002	-0.043
-0.060	-0.265	-0.964	-0.183	-0.066	-0.981	0.125	-0.579	-0.070	0.013	-0.033	-0.021	0.091	0.023	0.022	-0.037
-0.207	-0.226	-0.968	-0.178	-0.068	-0.982	-0.106	-0.234	-0.053	-0.137	0.008	-0.025	0.055	0.061	0.026	-0.040
-0.014	-0.284	-0.885	-0.181	-0.072	-0.981	-0.159	0.143	-0.085	0.058	-0.047	0.057	0.137	0.003	0.057	-0.034
-0.076	-0.334	-0.897	-0.185	-0.070	-0.980	0.112	0.230	-0.114	0.000	-0.099	0.045	0.075	0.048	0.045	-0.042
-0.199	-0.280	-1.023	-0.180	-0.069	-0.981	0.084	-0.268	0.055	-0.128	-0.045	-0.080	0.048	0.006	0.081	-0.010
-0.103	-0.211	-0.995	-0.173	-0.073	-0.982	-0.166	-0.315	0.096	-0.039	0.028	-0.052	0.048	0.075	0.053	-0.026
-0.007	-0.222	-0.889	-0.177	-0.078	-0.981	-0.223	0.231	0.018	0.061	0.021	0.053	0.144	0.063	0.053	-0.042
-0.080	-0.230	-0.849	-0.176	-0.076	-0.981	0.104	-0.080	-0.109	-0.013	0.012	0.093	0.071	0.055	0.093	-0.022
-0.133	-0.330	-0.865	-0.168	-0.072	-0.983	0.248	-0.414	-0.051	-0.075	-0.093	0.079	0.017	0.046	0.077	-0.036
-0.064	-0.346	-0.975	-0.172	-0.076	-0.982	-0.154	0.239	0.143	-0.002	-0.104	-0.032	0.086	0.061	0.034	-0.030
-0.180	-0.303	-1.019	-0.168	-0.081	-0.982	-0.174	-0.175	0.138	-0.121	-0.057	-0.075	0.030	0.019	0.077	-0.023
0.017	-0.211	-0.944	-0.164	-0.083	-0.983	-0.093	-0.166	0.009	0.071	0.037	-0.000	0.165	0.074	0.003	-0.019
-0.068	-0.218	-0.936	-0.173	-0.082	-0.981	0.054	0.453	-0.103	-0.005	0.029	0.006	0.081	0.066	0.005	-0.047
-0.118	-0.249	-0.869	-0.169	-0.080	-0.982	0.134	-0.195	0.056	-0.059	-0.004	0.074	0.030	0.035	0.072	-0.044
-0.172	-0.319	-0.857	-0.173	-0.081	-0.982	0.025	0.194	0.062	-0.109	-0.074	0.085	0.024	0.035	0.083	-0.059
-0.141	-0.326	-0.956	-0.172	-0.084	-0.982	-0.128	-0.044	0.067	-0.079	-0.078	-0.013	0.007	0.043	0.015	-0.066
-0.091	-0.303	-0.979	-0.173	-0.086	-0.981	-0.069	0.070	-0.042	-0.028	-0.053	-0.037	0.056	0.020	0.039	-0.065
-0.110	-0.241	-0.948	-0.175	-0.081	-0.981	0.288	0.129	-0.033	-0.045	0.003	-0.005	0.037	0.042	0.008	-0.030
-0.110	-0.218	-0.869	-0.169	-0.078	-0.983	0.156	-0.327	0.067	-0.052	0.024	0.075	0.037	0.066	0.070	-0.051
0.005	-0.241	-0.877	-0.176	-0.082	-0.981	-0.139	0.399	0.022	0.071	0.004	0.066	0.152	0.043	0.062	-0.025
-0.249	-0.296	-0.912	-0.180	-0.086	-0.980	-0.184	0.181	0.065	-0.179	-0.045	0.029	0.101	0.010	0.026	-0.032
0.074	-0.334	-0.901	-0.177	-0.086	-0.980	0.028	-0.105	-0.036	0.141	-0.084	0.042	0.222	0.048	0.037	-0.015
-0.160	-0.307	-0.995	-0.175	-0.084	-0.981	0.145	-0.087	-0.071	-0.095	-0.059	-0.052	0.013	0.020	0.058	-0.024
-0.080	-0.226	-0.995	-0.182	-0.083	-0.980	0.054	0.349	0.024	-0.008	0.021	-0.053	0.068	0.062	0.059	-0.003
-0.057	-0.238	-0.897	-0.183	-0.086	-0.979	-0.126	0.074	0.113	0.016	0.013	0.045	0.092	0.051	0.039	-0.039
-0.137	-0.303	-0.912	-0.181	-0.091	-0.979	-0.177	-0.062	0.039	-0.066	-0.048	0.029	0.011	0.014	0.022	-0.043
-0.137	-0.303	-0.912	-0.185	-0.092	-0.979	-0.024	0.162	-0.030	-0.063	-0.047	0.029	0.011	0.014	0.022	-0.048
-0.172	-0.284	-0.944	-0.183	-0.089	-0.979	0.155	-0.063	-0.047	-0.098	-0.031	-0.002	0.023	0.005	0.010	-0.046
-0.103	-0.230	-0.979	-0.183	-0.086	-0.979	0.157	-0.026	-0.033	-0.030	0.021	-0.037	0.046	0.059	0.046	-0.021
-0.072	-0.195	-0.968	-0.188	-0.089	-0.978	-0.111	0.288	0.078	0.006	0.058	-0.026	0.077	0.094	0.034	-0.029
-0.041	-0.207	-0.960	-0.198	-0.092	-0.976	-0.134	0.547	0.068	0.047	0.050	-0.021	0.108	0.083	0.027	-0.027
-0.191	-0.211	-0.916	-0.197	-0.098	-0.975	-0.274	-0.027	0.063	-0.104	0.052	0.023	0.042	0.079	0.017	-0.028
-0.168	-0.214	-0.912	-0.199	-0.103	-0.975	-0.219	0.076	0.056	-0.080	0.053	0.026	0.020	0.076	0.021	-0.050
-0.091	-0.296	-0.893	-0.199	-0.101	-0.975	0.115	0.040	-0.076	-0.002	-0.030	0.046	0.057	0.005	0.041	-0.057
-0.180	-0.319	-0.928	-0.191	-0.099	-0.977	0.130	-0.421	-0.031	-0.099	-0.055	0.013	0.031	0.028	0.006	-0.052
-0.045	-0.342	-0.865	-0.197	-0.096	-0.976	0.199	0.337	-0.061	0.041	-0.082	0.075	0.104	0.050	0.069	-0.028
-0.172	-0.365	-0.952	-0.195	-0.093	-0.976	0.164	-0.145	-0.004	-0.089	-0.108	-0.010	0.023	0.073	0.017	-0.046
-0.060	-0.330	-0.972	-0.204	-0.097	-0.974	-0.137	0.531	0.026	0.032	-0.070	-0.032	0.090	0.037	0.035	-0.030
-0.230	-0.307	-0.991	-0.205	-0.102	-0.973	-0.191	0.040	0.114	-0.137	-0.042	-0.051	0.079	0.013	0.054	-0.024
-0.126	-0.276	-0.987	-0.204	-0.107	-0.973	-0.242	-0.063	0.010	-0.035	-0.006	-0.047	0.026	0.019	0.049	-0.018
-0.064	-0.230	-1.011	-0.201	-0.111	-0.973	-0.175	-0.133	0.009	0.023	0.044	-0.070	0.089	0.066	0.072	-0.020
-0.157	-0.269	-0.983	-0.200	-0.113	-0.973	-0.067	-0.034	0.012	-0.071	0.007	-0.042	0.001	0.029	0.045	-0.007
-0.060	-0.257	-0.960	-0.202	-0.116	-0.973	-0.141	0.128	0.011	0.027	0.022	-0.019	0.095	0.041	0.022	0.003
-0.137	-0.303	-0.956	-0.200	-0.119	-0.973	-0.117	-0.074	0.011	-0.052	-0.021	-0.015	0.018	0.004	0.018	-0.017
-0.049	-0.311	-0.920	-0.205	-0.123	-0.971	-0.181	0.295	0.019	0.041	-0.025	0.019	0.107	0.012	0.018	-0.006
-0.157	-0.288	-0.972	-0.201	-0.124	-0.972	-0.031	-0.234	-0.108	-0.071	-0.001	-0.032	0.002	0.011	0.032	-0.011
-0.103	-0.288	-0.995	-0.201	-0.122	-0.972	0.066	-0.007	-0.149	-0.017	-0.003	-0.055	0.052	0.012	0.055	-0.008
-0.110	-0.253	-1.027	-0.202	-0.116	-0.973	0.301	0.047	-0.159	-0.024	0.026	-0.086	0.043	0.047	0.085	-0.010
-0.141	-0.214	-1.027	-0.196	-0.112	-0.974	0.210	-0.296	-0.076	-0.061	0.060	-0.084	0.011	0.087	0.084	0.010
-0.080	-0.195	-0.975	-0.205	-0.108	-0.973	0.202	0.475	-0.111	0.010	0.075	-0.035	0.071	0.107	0.031	0.002
-0.041	-0.226	-0.964	-0.200	-0.107	-0.974	0.068	-0.269	-0.041	0.043	0.044	-0.021	0.107	0.076	0.018	0.002
-0.145	-0.253	-0.991	-0.203	-0.104	-0.974	0.151	0.159	-0.091	-0.058	0.014	-0.049	0.001	0.049	0.045	-0.002
-0.091	-0.245	-0.972	-0.204	-0.100	-0.974	0.197	0.065	-0.076	-0.003	0.018	-0.029	0.052	0.057	0.024	-0.006
-0.172	-0.207	-1.027	-0.207	-0.100	-0.973	0.048	0.167	-0.002	-0.080	0.056	-0.085	0.032	0.095	0.078	-0.018
-0.103	-0.191	-0.972	-0.207	-0.095	-0.974	0.233	0.023	-0.002	-0.011	0.067	-0.030	0.034	0.111	0.021	-0.020
-0.110	-0.269	-0.944	-0.206	-0.097	-0.974	-0.048	-0.016	0.096	-0.020	-0.009	-0.002	0.024	0.034	0.008	-0.025
-0.145	-0.249	-0.956	-0.207	-0.098	-0.973	0.009	0.055	0.049	-0.053	0.011	-0.014	0.015	0.053	0.002	-0.019
-0.114	-0.249	-0.952	-0.209	-0.098	-0.973	-0.017	0.096	0.008	-0.021	0.012	-0.011	0.012	0.054	0.004	-0.031
-0.107	-0.292	-0.924	-0.211	-0.098	-0.973	0.043	0.127	-0.018	-0.011	-0.031	0.016	0.017	0.012	0.034	-0.021
-0.172	-0.292	-0.975	-0.207	-0.098	-0.973	0.016	-0.199	0.014	-0.080	-0.030	-0.034	0.051	0.012	0.017	-0.019
-0.068	-0.284	-0.952	-0.215	-0.098	-0.972	0.068	0.423	-0.009	0.032	-0.024	-0.012	0.051	0.020	0.007	-0.017
-0.160	-0.299	-0.995	-0.215	-0.100	-0.971	-0.066	0.043	0.074	-0.060	-0.037	-0.056	0.043	0.006	0.037	-0.017
-0.114	-0.261	-0.960	-0.220	-0.103	-0.970	-0.116	0.265	0.094	-0.009	0.005	-0.022	0.002	0.045	0.003	-0.007
-0.145	-0.249	-0.979	-0.223	-0.108	-0.969	-0.236	0.195	0.092	-0.037	0.022	-0.043	0.030	0.057	0.023	-0.017
-0.133	-0.238	-0.975	-0.223	-0.113	-0.968	-0.218	0.034	0.108	-0.025	0.038	-0.040	0.018	0.069	0.020	-0.013
-0.145	-0.226	-0.983	-0.224	-0.118	-0.968	-0.186	0.034	0.041	-0.036	0.054	-0.048	0.030	0.081	0.030	-0.016
-0.149	-0.238	-0.995	-0.225	-0.122	-0.967	-0.205	0.079	0.044	-0.039	0.047	-0.061	0.033	0.071	0.044	-0.009
-0.141	-0.253	-0.991	-0.218	-0.124	-0.968	-0.085	-0.311	0.043	-0.038	0.033	-0.056	0.023	0.057	0.043	-0.026
-0.107	-0.296	-0.952	-0.228	-0.127	-0.965	-0.087	0.513	0.032	0.007	-0.007	-0.019	0.013	0.014	0.005	-0.006
-0.222	-0.276	-0.972	-0.221	-0.129	-0.967	-0.112	-0.336	0.062	-0.116	0.015	-0.037	0.101	0.034	0.028	-0.022
-0.030	-0.307	-0.932	-0.234	-0.134	-0.963	-0.199	0.692	0.025	0.089	-0.011	-0.002	0.092	0.003	0.009	-0.022
-0.241	-0.334	-0.979	-0.235	-0.139	-0.962	-0.219	0.060	0.047	-0.121	-0.033	-0.050	0.118	0.022	0.041	-0.033
-0.141	-0.361	-0.936	-0.236	-0.145	-0.961	-0.236	0.075	0.124	-0.020	-0.055	-0.008	0.016	0.048	0.001	-0.018
-0.172	-0.365	-0.928	-0.239	-0.150	-0.959	-0.244	0.184	0.059	-0.048	-0.053	-0.001	0.045	0.050	0.007	-0.031
-0.141	-0.388	-0.920	-0.237	-0.156	-0.959	-0.229	-0.071	0.102	-0.019	-0.071	0.006	0.012	0.072	0.014	-0.027
-0.083	-0.411	-0.873	-0.240	-0.160	-0.958	-0.169	0.170	0.069	0.042	-0.090	0.052	0.046	0.094	0.059	-0.018
-0.210	-0.392	-0.936	-0.238	-0.164	-0.957	-0.136	-0.083	0.071	-0.087	-0.067	-0.011	0.080	0.073	0.005	-0.038
-0.068	-0.357	-0.877	-0.233	-0.167	-0.958	-0.116	-0.224	0.071	0.050	-0.029	0.049	0.063	0.037	0.054	-0.049
-0.268	-0.350	-0.889	-0.240	-0.171	-0.956	-0.174	0.360	0.013	-0.143	-0.017	0.034	0.136	0.028	0.041	-0.069
-0.191	-0.342	-0.873	-0.241	-0.175	-0.955	-0.172	0.078	0.018	-0.065	-0.006	0.049	0.058	0.020	0.056	-0.048
-0.191	-0.342	-0.873	-0.240	-0.180	-0.954	-0.215	-0.062	0.048	-0.066	-0.001	0.049	0.056	0.020	0.056	-0.071
-0.091	-0.319	-0.885	-0.246	-0.184	-0.952	-0.209	0.351	0.026	0.040	0.027	0.034	0.043	0.004	0.043	-0.053
-0.199	-0.334	-0.873	-0.241	-0.191	-0.952	-0.307	-0.236	0.103	-0.073	0.018	0.046	0.065	0.011	0.054	-0.042
-0.168	-0.307	-0.877	-0.238	-0.196	-0.951	-0.219	-0.106	0.056	-0.044	0.050	0.042	0.033	0.017	0.050	-0.037
-0.126	-0.280	-0.865	-0.238	-0.203	-0.950	-0.318	0.031	0.075	-0.002	0.084	0.052	0.009	0.044	0.061	-0.039
-0.180	-0.226	-0.912	-0.235	-0.209	-0.949	-0.305	-0.173	0.085	-0.059	0.144	0.004	0.045	0.099	0.013	-0.016
-0.110	-0.203	-0.940	-0.237	-0.213	-0.948	-0.180	0.143	0.090	0.012	0.171	-0.025	0.024	0.123	0.015	-0.008
-0.114	-0.203	-0.968	-0.240	-0.217	-0.946	-0.195	0.229	0.094	0.012	0.175	-0.054	0.019	0.124	0.042	-0.009
-0.164	-0.261	-0.987	-0.239	-0.217	-0.946	0.005	-0.055	0.101	-0.040	0.118	-0.074	0.031	0.067	0.062	0.006
-0.160	-0.319	-0.936	-0.238	-0.221	-0.946	-0.126	0.005	0.112	-0.037	0.063	-0.023	0.028	0.010	0.011	-0.013
-0.114	-0.338	-0.924	-0.244	-0.220	-0.945	0.058	0.326	0.034	0.015	0.043	-0.013	0.018	0.009	0.000	-0.026
-0.214	-0.369	-0.932	-0.240	-0.220	-0.945	0.048	-0.153	0.095	-0.089	0.012	-0.020	0.081	0.039	0.007	-0.025
-0.157	-0.369	-0.889	-0.243	-0.218	-0.945	0.119	0.171	0.034	-0.028	0.010	0.023	0.024	0.038	0.036	-0.024
-0.130	-0.346	-0.889	-0.243	-0.218	-0.945	0.055	0.016	0.041	-0.001	0.033	0.023	0.003	0.014	0.036	-0.037
-0.141	-0.342	-0.869	-0.247	-0.217	-0.944	0.095	0.241	-0.016	-0.009	0.035	0.042	0.009	0.010	0.056	-0.033
-0.172	-0.350	-0.877	-0.249	-0.216	-0.944	0.052	0.145	0.053	-0.037	0.027	0.034	0.040	0.017	0.048	-0.033
-0.187	-0.346	-0.893	-0.247	-0.216	-0.945	0.046	-0.089	0.039	-0.054	0.030	0.018	0.056	0.012	0.032	-0.046
-0.160	-0.311	-0.881	-0.252	-0.217	-0.943	-0.024	0.243	0.030	-0.023	0.066	0.029	0.029	0.024	0.043	-0.041
-0.203	-0.288	-0.881	-0.247	-0.219	-0.944	-0.070	-0.232	0.042	-0.070	0.091	0.029	0.071	0.048	0.044	-0.036
-0.133	-0.272	-0.889	-0.254	-0.221	-0.942	-0.101	0.363	-0.032	0.006	0.109	0.019	0.003	0.064	0.036	-0.023
-0.157	-0.307	-0.901	-0.251	-0.225	-0.942	-0.197	-0.135	0.028	-0.019	0.078	0.007	0.025	0.030	0.023	-0.025
-0.137	-0.334	-0.916	-0.256	-0.228	-0.940	-0.145	0.279	0.027	0.005	0.054	-0.011	0.007	0.004	0.007	-0.019
-0.183	-0.338	-0.901	-0.253	-0.233	-0.939	-0.194	-0.069	0.131	-0.043	0.054	0.004	0.052	0.000	0.023	-0.036
-0.172	-0.338	-0.873	-0.251	-0.236	-0.939	-0.140	-0.096	0.073	-0.033	0.058	0.031	0.041	0.001	0.050	-0.026
-0.237	-0.303	-0.901	-0.255	-0.239	-0.937	-0.138	0.185	0.008	-0.095	0.095	0.001	0.107	0.037	0.021	-0.035
-0.099	-0.315	-0.877	-0.253	-0.245	-0.936	-0.286	-0.022	0.049	0.043	0.089	0.023	0.032	0.027	0.045	-0.034
-0.176	-0.334	-0.865	-0.257	-0.252	-0.933	-0.355	0.208	-0.017	-0.030	0.077	0.032	0.044	0.008	0.057	-0.032
-0.168	-0.342	-0.849	-0.258	-0.259	-0.931	-0.403	0.055	0.007	-0.021	0.077	0.045	0.036	0.001	0.073	-0.023
-0.168	-0.342	-0.849	-0.258	-0.267	-0.929	-0.403	-0.004	0.016	-0.021	0.085	0.042	0.036	0.001	0.073	-0.025
-0.164	-0.338	-0.818	-0.258	-0.275	-0.926	-0.397	0.022	-0.022	-0.017	0.096	0.071	0.032	0.006	0.104	-0.013
-0.110	-0.346	-0.826	-0.261	-0.282	-0.923	-0.397	0.180	0.003	0.040	0.096	0.060	0.022	0.001	0.095	-0.027
-0.126	-0.369	-0.853	-0.270	-0.290	-0.918	-0.398	0.504	-0.002	0.034	0.080	0.027	0.006	0.023	0.067	-0.006
-0.253	-0.330	-0.838	-0.267	-0.298	-0.917	-0.402	-0.175	0.026	-0.096	0.127	0.041	0.120	0.017	0.083	-0.005
-0.064	-0.311	-0.814	-0.274	-0.306	-0.912	-0.431	0.442	-0.034	0.100	0.154	0.060	0.069	0.037	0.107	-0.008
-0.191	-0.334	-0.842	-0.276	-0.314	-0.908	-0.466	0.101	0.023	-0.025	0.139	0.029	0.059	0.014	0.080	0.002
-0.157	-0.326	-0.857	-0.272	-0.323	-0.907	-0.475	-0.210	-0.014	0.006	0.156	0.011	0.024	0.022	0.064	0.001
-0.072	-0.350	-0.794	-0.284	-0.329	-0.901	-0.360	0.661	-0.153	0.103	0.138	0.068	0.061	0.000	0.126	-0.015
-0.272	-0.396	-0.806	-0.282	-0.335	-0.899	-0.354	-0.120	-0.045	-0.099	0.098	0.054	0.139	0.046	0.114	-0.014
-0.172	-0.396	-0.826	-0.286	-0.339	-0.896	-0.253	0.173	-0.095	0.004	0.102	0.032	0.039	0.044	0.094	-0.026
-0.187	-0.419	-0.778	-0.294	-0.341	-0.893	-0.126	0.397	-0.190	-0.003	0.081	0.076	0.054	0.066	0.141	-0.044
-0.214	-0.462	-0.755	-0.294	-0.342	-0.892	-0.104	-0.031	-0.147	-0.029	0.040	0.099	0.082	0.107	0.164	-0.034
-0.164	-0.466	-0.739	-0.298	-0.344	-0.890	-0.101	0.188	-0.094	0.024	0.038	0.113	0.030	0.110	0.180	-0.053
-0.203	-0.469	-0.719	-0.297	-0.345	-0.890	-0.056	-0.095	-0.086	-0.015	0.035	0.133	0.069	0.113	0.199	-0.074
-0.264	-0.454	-0.731	-0.306	-0.344	-0.888	0.025	0.445	-0.178	-0.068	0.049	0.118	0.130	0.096	0.187	-0.071
-0.310	-0.450	-0.755	-0.308	-0.343	-0.887	0.055	0.089	-0.138	-0.111	0.051	0.094	0.175	0.091	0.163	-0.085
-0.222	-0.439	-0.767	-0.310	-0.339	-0.888	0.178	0.054	-0.119	-0.021	0.059	0.083	0.087	0.078	0.151	-0.084
-0.272	-0.411	-0.782	-0.315	-0.335	-0.888	0.223	0.206	-0.161	-0.067	0.082	0.068	0.137	0.050	0.135	-0.068
-0.237	-0.365	-0.759	-0.323	-0.331	-0.887	0.168	0.406	-0.128	-0.024	0.125	0.090	0.102	0.003	0.159	-0.040
-0.226	-0.361	-0.794	-0.329	-0.328	-0.886	0.138	0.299	-0.166	-0.006	0.125	0.054	0.091	0.002	0.123	-0.026
-0.195	-0.354	-0.794	-0.332	-0.325	-0.885	0.101	0.148	-0.142	0.028	0.130	0.053	0.060	0.011	0.123	-0.028
-0.187	-0.377	-0.802	-0.337	-0.323	-0.885	0.091	0.210	-0.169	0.040	0.104	0.045	0.051	0.011	0.115	0.000
-0.330	-0.392	-0.814	-0.348	-0.320	-0.881	0.078	0.578	-0.216	-0.091	0.086	0.029	0.194	0.026	0.104	0.002
-0.145	-0.427	-0.842	-0.353	-0.318	-0.880	0.045	0.228	-0.200	0.098	0.050	0.000	0.009	0.060	0.076	-0.019
-0.276	-0.423	-0.873	-0.358	-0.317	-0.878	-0.025	0.225	-0.247	-0.027	0.052	-0.033	0.140	0.056	0.045	-0.026
-0.384	-0.427	-0.893	-0.367	-0.315	-0.875	0.016	0.389	-0.279	-0.126	0.047	-0.055	0.248	0.059	0.026	-0.006
-0.307	-0.462	-0.905	-0.375	-0.315	-0.872	-0.059	0.372	-0.234	-0.042	0.011	-0.070	0.170	0.094	0.014	-0.045
-0.314	-0.481	-0.940	-0.388	-0.313	-0.867	0.017	0.723	-0.231	-0.036	-0.010	-0.111	0.178	0.113	0.022	-0.031
-0.457	-0.508	-1.035	-0.383	-0.311	-0.870	0.093	-0.357	-0.112	-0.184	-0.039	-0.202	0.321	0.140	0.117	-0.047
-0.303	-0.496	-1.023	-0.400	-0.307	-0.864	0.126	0.912	-0.255	-0.013	-0.031	-0.197	0.167	0.128	0.105	-0.083
-0.549	-0.527	-0.995	-0.405	-0.306	-0.862	0.002	0.187	-0.278	-0.254	-0.064	-0.171	0.413	0.159	0.078	-0.124
-0.545	-0.558	-0.909	-0.411	-0.304	-0.859	-0.001	0.278	-0.235	-0.244	-0.096	-0.086	0.409	0.189	0.008	-0.136
-0.514	-0.539	-0.806	-0.409	-0.302	-0.861	0.154	-0.153	-0.086	-0.215	-0.080	0.018	0.379	0.170	0.110	-0.140
-0.422	-0.442	-0.708	-0.402	-0.298	-0.866	0.209	-0.449	-0.017	-0.130	0.014	0.121	0.286	0.072	0.208	-0.097
-0.253	-0.330	-0.830	-0.403	-0.293	-0.867	0.319	0.061	-0.032	0.040	0.120	0.001	0.117	0.040	0.086	-0.027
-0.299	-0.296	-0.979	-0.395	-0.288	-0.872	0.262	-0.430	0.001	-0.014	0.150	-0.144	0.162	0.075	0.064	0.049
-0.187	-0.280	-1.050	-0.388	-0.287	-0.876	0.033	-0.391	-0.077	0.091	0.164	-0.211	0.051	0.091	0.135	0.127
-0.160	-0.299	-1.074	-0.379	-0.288	-0.879	-0.128	-0.495	-0.165	0.109	0.146	-0.232	0.024	0.073	0.159	0.173
-0.095	-0.373	-1.090	-0.366	-0.287	-0.885	-0.039	-0.791	-0.263	0.161	0.071	-0.241	0.042	0.000	0.176	0.237
-0.057	-0.427	-1.153	-0.351	-0.281	-0.893	0.217	-0.836	-0.268	0.185	0.012	-0.297	0.080	0.053	0.239	0.273
0.032	-0.396	-1.208	-0.340	-0.272	-0.900	0.427	-0.624	-0.225	0.262	0.034	-0.345	0.169	0.021	0.295	0.326
0.028	-0.354	-1.196	-0.322	-0.263	-0.909	0.468	-0.970	-0.099	0.240	0.067	-0.324	0.166	0.022	0.283	0.379
0.163	-0.296	-1.208	-0.312	-0.256	-0.915	0.376	-0.504	-0.066	0.364	0.118	-0.330	0.300	0.081	0.295	0.417
0.209	-0.296	-1.271	-0.297	-0.252	-0.921	0.188	-0.702	-0.100	0.397	0.114	-0.387	0.347	0.082	0.359	0.440
0.174	-0.311	-1.303	-0.283	-0.249	-0.926	0.124	-0.719	-0.162	0.348	0.095	-0.413	0.311	0.067	0.391	0.459
0.213	-0.373	-1.275	-0.269	-0.246	-0.931	0.099	-0.729	-0.118	0.372	0.030	-0.380	0.350	0.007	0.364	0.464
0.213	-0.400	-1.216	-0.248	-0.246	-0.937	0.059	-1.022	-0.021	0.351	0.002	-0.315	0.350	0.019	0.305	0.446
0.278	-0.365	-1.192	-0.236	-0.245	-0.940	0.059	-0.548	-0.018	0.405	0.036	-0.289	0.415	0.016	0.282	0.419
0.243	-0.342	-1.145	-0.221	-0.242	-0.945	0.139	-0.761	-0.001	0.354	0.057	-0.237	0.381	0.040	0.235	0.380
0.167	-0.330	-1.145	-0.208	-0.241	-0.948	0.097	-0.622	0.027	0.264	0.067	-0.233	0.304	0.053	0.235	0.340
0.128	-0.315	-1.121	-0.205	-0.239	-0.949	0.083	-0.089	-0.013	0.223	0.080	-0.209	0.265	0.069	0.212	0.268
0.109	-0.319	-1.090	-0.186	-0.241	-0.953	-0.067	-0.915	0.179	0.185	0.079	-0.174	0.246	0.066	0.181	0.208
0.067	-0.361	-0.861	-0.184	-0.248	-0.951	-0.305	-0.025	0.141	0.140	0.043	0.053	0.204	0.024	0.047	0.174
0.067	-0.361	-0.861	-0.178	-0.252	-0.951	-0.148	-0.219	0.204	0.135	0.047	0.053	0.204	0.025	0.046	0.128
0.074	-0.396	-0.979	-0.175	-0.248	-0.953	0.273	-0.061	0.195	0.139	0.008	-0.063	0.211	0.009	0.073	0.109
-0.049	-0.315	-1.023	-0.169	-0.245	-0.955	0.192	-0.256	0.204	0.010	0.086	-0.105	0.088	0.073	0.117	0.053
0.093	-0.384	-0.857	-0.183	-0.251	-0.951	-0.266	0.805	-0.027	0.167	0.022	0.056	0.230	0.005	0.048	-0.006
-0.257	-0.489	-0.901	-0.184	-0.254	-0.949	-0.162	0.018	-0.019	-0.183	-0.079	0.012	0.120	0.098	0.004	-0.046
-0.295	-0.469	-0.999	-0.173	-0.257	-0.951	-0.080	-0.550	0.180	-0.232	-0.057	-0.085	0.158	0.078	0.096	-0.095
-0.133	-0.323	-0.960	-0.169	-0.261	-0.950	-0.174	-0.136	0.174	-0.074	0.094	-0.046	0.004	0.070	0.057	-0.117
-0.233	-0.241	-0.830	-0.156	-0.265	-0.952	-0.180	-0.714	0.111	-0.188	0.179	0.085	0.097	0.152	0.072	-0.093
0.024	-0.276	-0.818	-0.150	-0.268	-0.952	-0.137	-0.252	0.024	0.064	0.147	0.097	0.162	0.118	0.084	-0.059
-0.080	-0.350	-0.877	-0.145	-0.273	-0.951	-0.231	-0.219	0.129	-0.045	0.078	0.037	0.057	0.045	0.024	-0.057
-0.068	-0.350	-0.960	-0.148	-0.281	-0.948	-0.444	0.196	0.026	-0.030	0.087	-0.049	0.069	0.046	0.059	-0.073
-0.103	-0.338	-0.885	-0.169	-0.290	-0.942	-0.451	1.038	-0.196	-0.044	0.106	0.020	0.034	0.058	0.015	-0.069
-0.310	-0.400	-0.794	-0.157	-0.296	-0.942	-0.319	-0.707	-0.132	-0.264	0.050	0.111	0.174	0.003	0.105	-0.105
0.043	-0.454	-0.778	-0.165	-0.301	-0.939	-0.265	0.443	-0.106	0.098	0.001	0.123	0.180	0.057	0.120	-0.115
-0.283	-0.508	-0.849	-0.160	-0.309	-0.938	-0.412	-0.343	-0.104	-0.234	-0.045	0.051	0.147	0.111	0.049	-0.122
-0.126	-0.415	-0.948	-0.151	-0.317	-0.936	-0.445	-0.534	-0.184	-0.086	0.056	-0.049	0.011	0.017	0.050	-0.094
-0.126	-0.350	-0.873	-0.156	-0.321	-0.934	-0.254	0.173	-0.266	-0.081	0.125	0.024	0.010	0.049	0.024	-0.163
-0.180	-0.326	-0.822	-0.164	-0.326	-0.931	-0.271	0.401	-0.131	-0.126	0.153	0.072	0.044	0.073	0.075	-0.119
-0.372	-0.419	-0.893	-0.159	-0.333	-0.929	-0.402	-0.293	0.034	-0.324	0.068	-0.001	0.237	0.019	0.004	-0.132
-0.037	-0.435	-0.861	-0.144	-0.338	-0.930	-0.244	-0.802	-0.043	-0.004	0.057	0.031	0.098	0.034	0.035	-0.132
-0.180	-0.354	-0.877	-0.157	-0.340	-0.927	-0.094	0.630	-0.139	-0.134	0.139	0.013	0.045	0.048	0.019	-0.130
-0.114	-0.361	-0.857	-0.148	-0.342	-0.928	-0.115	-0.445	0.079	-0.077	0.134	0.033	0.021	0.042	0.038	-0.096
-0.153	-0.396	-0.806	-0.151	-0.344	-0.927	-0.092	0.181	0.047	-0.112	0.101	0.083	0.018	0.008	0.089	-0.114
-0.137	-0.477	-0.814	-0.140	-0.343	-0.929	0.091	-0.552	0.099	-0.108	0.019	0.077	0.003	0.071	0.081	-0.093
-0.157	-0.508	-0.916	-0.147	-0.339	-0.929	0.238	0.353	0.036	-0.121	-0.016	-0.025	0.022	0.101	0.023	-0.088
-0.045	-0.446	-0.861	-0.141	-0.335	-0.932	0.290	-0.186	0.240	-0.014	0.041	0.033	0.090	0.037	0.031	-0.074
-0.083	-0.392	-0.857	-0.144	-0.333	-0.932	0.167	0.240	0.204	-0.050	0.093	0.037	0.051	0.018	0.034	-0.062
-0.072	-0.450	-0.814	-0.145	-0.331	-0.932	0.151	0.123	0.140	-0.037	0.033	0.081	0.063	0.039	0.076	-0.058
-0.072	-0.450	-0.814	-0.145	-0.326	-0.934	0.270	0.023	0.043	-0.037	0.028	0.083	0.063	0.038	0.075	-0.064
-0.137	-0.419	-0.940	-0.143	-0.320	-0.937	0.369	-0.100	0.140	-0.105	0.053	-0.040	0.003	0.006	0.052	-0.063
-0.107	-0.384	-0.936	-0.144	-0.316	-0.938	0.232	0.136	0.180	-0.073	0.084	-0.035	0.028	0.030	0.049	-0.050
-0.072	-0.369	-0.857	-0.139	-0.318	-0.938	-0.028	-0.207	0.196	-0.044	0.101	0.044	0.063	0.046	0.028	-0.072
-0.003	-0.388	-0.826	-0.144	-0.320	-0.937	-0.072	0.329	0.056	0.031	0.083	0.075	0.132	0.028	0.059	-0.056
-0.203	-0.481	-0.877	-0.136	-0.317	-0.939	0.190	-0.429	0.036	-0.177	-0.013	0.026	0.067	0.064	0.007	-0.063
-0.041	-0.516	-0.932	-0.137	-0.313	-0.940	0.206	0.023	-0.082	-0.015	-0.051	-0.028	0.094	0.098	0.050	-0.068
-0.133	-0.473	-0.909	-0.143	-0.316	-0.938	-0.110	0.352	0.099	-0.101	-0.006	-0.006	0.002	0.054	0.027	-0.071
-0.145	-0.439	-0.987	-0.140	-0.319	-0.938	-0.122	-0.143	0.039	-0.115	0.032	-0.086	0.009	0.018	0.107	-0.049
-0.045	-0.423	-0.905	-0.140	-0.324	-0.936	-0.287	0.041	-0.020	-0.015	0.053	-0.005	0.092	0.001	0.025	-0.053
-0.087	-0.365	-0.861	-0.142	-0.328	-0.934	-0.224	0.059	-0.062	-0.055	0.115	0.037	0.050	0.059	0.017	-0.063
-0.033	-0.373	-0.834	-0.145	-0.329	-0.933	-0.053	0.171	-0.065	0.002	0.108	0.064	0.104	0.052	0.043	-0.064
-0.180	-0.423	-0.865	-0.146	-0.329	-0.933	0.047	0.034	-0.077	-0.143	0.056	0.033	0.042	0.003	0.011	-0.066
-0.103	-0.462	-0.834	-0.147	-0.331	-0.932	-0.090	0.052	0.041	-0.066	0.020	0.063	0.036	0.034	0.042	-0.077
-0.053	-0.489	-0.869	-0.148	-0.335	-0.931	-0.177	0.107	0.067	-0.015	-0.003	0.027	0.086	0.060	0.005	-0.083
-0.199	-0.462	-0.952	-0.161	-0.338	-0.927	-0.189	0.681	-0.108	-0.148	0.027	-0.059	0.060	0.031	0.079	-0.062
-0.130	-0.388	-0.972	-0.158	-0.339	-0.927	-0.059	-0.227	-0.063	-0.083	0.101	-0.078	0.010	0.044	0.100	-0.060
-0.114	-0.369	-0.928	-0.169	-0.336	-0.927	0.157	0.571	-0.103	-0.057	0.117	-0.035	0.026	0.064	0.057	-0.070
-0.126	-0.408	-0.873	-0.170	-0.334	-0.927	0.126	0.050	-0.001	-0.068	0.076	0.021	0.014	0.027	0.003	-0.076
-0.110	-0.458	-0.806	-0.174	-0.337	-0.925	-0.151	0.286	0.037	-0.048	0.030	0.086	0.030	0.023	0.064	-0.065
-0.199	-0.489	-0.842	-0.170	-0.341	-0.924	-0.191	-0.239	0.007	-0.142	0.003	0.051	0.058	0.052	0.028	-0.076
-0.030	-0.489	-0.830	-0.174	-0.342	-0.923	-0.037	0.203	-0.144	0.032	0.003	0.062	0.112	0.051	0.039	-0.073
-0.180	-0.458	-0.932	-0.173	-0.340	-0.924	0.097	-0.106	-0.153	-0.120	0.032	-0.040	0.038	0.018	0.063	-0.066
-0.137	-0.411	-0.960	-0.166	-0.336	-0.927	0.213	-0.380	-0.010	-0.085	0.074	-0.064	0.006	0.030	0.091	-0.054
-0.114	-0.392	-0.936	-0.172	-0.333	-0.927	0.193	0.317	-0.064	-0.056	0.090	-0.040	0.029	0.051	0.068	-0.073
-0.149	-0.388	-0.889	-0.171	-0.335	-0.926	-0.110	-0.038	0.111	-0.092	0.096	0.006	0.005	0.057	0.021	-0.059
-0.149	-0.388	-0.889	-0.171	-0.338	-0.926	-0.110	0.031	0.118	-0.093	0.098	0.006	0.003	0.058	0.021	-0.070
-0.049	-0.446	-0.778	-0.177	-0.341	-0.923	-0.174	0.338	-0.041	0.014	0.044	0.114	0.097	0.002	0.090	-0.079
-0.149	-0.531	-0.818	-0.171	-0.346	-0.923	-0.194	-0.332	0.034	-0.093	-0.037	0.074	0.002	0.082	0.051	-0.065
-0.133	-0.520	-0.865	-0.165	-0.344	-0.924	0.099	-0.322	-0.055	-0.084	-0.027	0.028	0.014	0.068	0.004	-0.074
-0.060	-0.543	-0.849	-0.175	-0.342	-0.923	0.152	0.517	-0.147	-0.000	-0.053	0.043	0.088	0.090	0.020	-0.093
-0.199	-0.516	-0.885	-0.174	-0.337	-0.925	0.268	-0.085	-0.050	-0.140	-0.031	0.010	0.049	0.061	0.016	-0.084
-0.195	-0.512	-0.912	-0.174	-0.332	-0.927	0.302	-0.021	-0.051	-0.136	-0.033	-0.016	0.044	0.056	0.044	-0.097
-0.149	-0.496	-0.916	-0.182	-0.328	-0.927	0.226	0.442	0.029	-0.082	-0.021	-0.020	0.002	0.040	0.048	-0.105
-0.226	-0.531	-0.901	-0.179	-0.324	-0.929	0.263	-0.122	0.024	-0.161	-0.060	-0.002	0.076	0.074	0.032	-0.090
-0.118	-0.524	-0.865	-0.180	-0.324	-0.929	0.066	0.080	0.099	-0.053	-0.053	0.033	0.032	0.065	0.004	-0.078
-0.130	-0.508	-0.905	-0.181	-0.323	-0.929	0.077	0.099	0.103	-0.063	-0.038	-0.006	0.020	0.049	0.035	-0.071
-0.137	-0.458	-0.928	-0.177	-0.327	-0.928	-0.178	-0.176	0.170	-0.075	0.016	-0.030	0.012	0.003	0.058	-0.049
-0.118	-0.454	-0.944	-0.180	-0.331	-0.926	-0.176	0.230	0.142	-0.053	0.024	-0.048	0.029	0.008	0.072	-0.051
-0.137	-0.439	-0.972	-0.183	-0.338	-0.923	-0.333	0.242	0.123	-0.069	0.046	-0.079	0.009	0.025	0.099	-0.048
-0.164	-0.396	-0.936	-0.186	-0.346	-0.920	-0.382	0.199	0.130	-0.093	0.096	-0.047	0.020	0.069	0.062	-0.038
-0.153	-0.365	-0.991	-0.186	-0.350	-0.918	-0.218	0.006	-0.048	-0.081	0.131	-0.103	0.011	0.102	0.115	-0.048
-0.114	-0.369	-0.952	-0.192	-0.354	-0.916	-0.222	0.294	-0.051	-0.037	0.131	-0.067	0.026	0.100	0.074	-0.044
-0.187	-0.373	-0.960	-0.184	-0.354	-0.917	-0.015	-0.451	-0.049	-0.118	0.127	-0.073	0.050	0.097	0.081	-0.042
-0.110	-0.357	-0.940	-0.186	-0.353	-0.917	-0.004	0.083	-0.101	-0.039	0.142	-0.053	0.024	0.113	0.060	-0.038
-0.149	-0.346	-0.932	-0.186	-0.348	-0.919	0.262	-0.067	-0.162	-0.077	0.148	-0.043	0.018	0.125	0.051	-0.042
-0.099	-0.326	-0.897	-0.188	-0.343	-0.921	0.263	0.068	-0.160	-0.025	0.162	-0.006	0.029	0.145	0.015	-0.030
-0.103	-0.346	-0.869	-0.191	-0.338	-0.922	0.230	0.163	-0.026	-0.026	0.138	0.022	0.021	0.126	0.013	-0.036
-0.095	-0.377	-0.869	-0.193	-0.333	-0.923	0.298	0.097	-0.106	-0.016	0.102	0.024	0.026	0.095	0.013	-0.028
-0.133	-0.354	-0.893	-0.197	-0.328	-0.924	0.261	0.206	-0.057	-0.050	0.120	0.002	0.016	0.118	0.010	-0.024
-0.107	-0.323	-0.909	-0.198	-0.324	-0.925	0.205	0.058	-0.052	-0.022	0.147	-0.013	0.008	0.149	0.026	-0.031
-0.076	-0.346	-0.889	-0.192	-0.324	-0.927	0.022	-0.291	0.070	0.003	0.123	0.008	0.036	0.126	0.007	-0.041
-0.164	-0.408	-0.901	-0.201	-0.324	-0.925	0.012	0.510	-0.023	-0.076	0.061	-0.006	0.055	0.065	0.018	-0.046
-0.176	-0.392	-0.928	-0.198	-0.325	-0.925	-0.034	-0.137	0.087	-0.091	0.078	-0.033	0.068	0.082	0.046	-0.045
-0.176	-0.392	-0.928	-0.198	-0.325	-0.925	0.022	0.013	0.019	-0.091	0.077	-0.033	0.069	0.083	0.047	-0.056
-0.110	-0.404	-0.920	-0.203	-0.324	-0.924	0.060	0.264	0.023	-0.021	0.065	-0.025	0.005	0.074	0.041	-0.045
-0.153	-0.396	-0.920	-0.200	-0.323	-0.925	0.079	-0.124	0.066	-0.066	0.071	-0.024	0.047	0.083	0.041	-0.049
-0.107	-0.411	-0.889	-0.205	-0.323	-0.924	0.024	0.290	0.054	-0.015	0.056	0.006	0.001	0.069	0.011	-0.037
-0.199	-0.400	-0.920	-0.202	-0.323	-0.925	0.040	-0.116	0.095	-0.110	0.067	-0.024	0.092	0.082	0.044	-0.041
-0.107	-0.419	-0.897	-0.206	-0.324	-0.923	-0.053	0.257	0.046	-0.014	0.049	-0.002	0.001	0.063	0.023	-0.037
-0.137	-0.427	-0.916	-0.208	-0.325	-0.922	-0.029	0.152	0.080	-0.043	0.042	-0.023	0.029	0.056	0.045	-0.041
-0.137	-0.400	-0.920	-0.209	-0.328	-0.921	-0.134	0.077	0.077	-0.042	0.072	-0.028	0.028	0.084	0.051	-0.019
-0.133	-0.431	-0.889	-0.209	-0.330	-0.920	-0.073	0.050	0.090	-0.038	0.043	0.003	0.023	0.055	0.022	-0.019
-0.072	-0.408	-0.865	-0.212	-0.334	-0.918	-0.178	0.205	0.084	0.026	0.070	0.025	0.041	0.079	0.001	-0.018
-0.118	-0.435	-0.893	-0.214	-0.338	-0.916	-0.182	0.155	0.095	-0.018	0.047	-0.005	0.004	0.053	0.031	-0.020
-0.133	-0.415	-0.897	-0.214	-0.342	-0.915	-0.197	0.080	0.042	-0.032	0.071	-0.010	0.017	0.073	0.038	-0.011
-0.133	-0.427	-0.873	-0.209	-0.347	-0.914	-0.194	-0.232	0.082	-0.037	0.063	0.013	0.015	0.062	0.016	-0.021
-0.076	-0.423	-0.853	-0.211	-0.349	-0.913	-0.121	0.127	0.023	0.022	0.069	0.031	0.045	0.067	0.002	-0.030
-0.133	-0.435	-0.849	-0.217	-0.352	-0.910	-0.127	0.370	0.044	-0.029	0.060	0.033	0.011	0.057	0.003	-0.023
-0.164	-0.462	-0.877	-0.218	-0.354	-0.910	-0.063	0.055	0.073	-0.060	0.035	0.004	0.041	0.032	0.026	-0.020
-0.091	-0.454	-0.861	-0.218	-0.356	-0.909	-0.086	0.053	0.069	0.014	0.045	0.019	0.033	0.041	0.011	-0.022
-0.130	-0.435	-0.853	-0.226	-0.357	-0.906	-0.044	0.460	0.018	-0.017	0.065	0.025	0.004	0.061	0.004	-0.016
-0.095	-0.454	-0.830	-0.227	-0.359	-0.905	-0.065	0.084	0.070	0.018	0.047	0.047	0.031	0.043	0.019	-0.009
-0.110	-0.431	-0.842	-0.227	-0.361	-0.904	-0.093	0.080	0.035	0.004	0.072	0.035	0.017	0.067	0.007	-0.018
-0.122	-0.450	-0.842	-0.227	-0.363	-0.903	-0.098	0.023	0.038	-0.008	0.055	0.034	0.005	0.048	0.006	-0.028
-0.149	-0.450	-0.838	-0.230	-0.365	-0.902	-0.086	0.152	0.003	-0.032	0.056	0.036	0.021	0.049	0.010	-0.043
-0.180	-0.442	-0.834	-0.229	-0.368	-0.901	-0.133	-0.029	0.035	-0.064	0.067	0.039	0.052	0.057	0.013	-0.043
-0.195	-0.454	-0.857	-0.232	-0.371	-0.899	-0.132	0.159	-0.002	-0.077	0.058	0.014	0.069	0.046	0.012	-0.052
-0.095	-0.481	-0.794	-0.230	-0.373	-0.899	-0.124	-0.069	-0.008	0.022	0.033	0.076	0.031	0.021	0.051	-0.053
-0.172	-0.493	-0.818	-0.232	-0.376	-0.897	-0.124	0.105	0.011	-0.053	0.024	0.051	0.046	0.010	0.027	-0.039
-0.153	-0.493	-0.826	-0.233	-0.378	-0.896	-0.098	0.067	0.021	-0.033	0.027	0.042	0.026	0.012	0.019	-0.029
-0.110	-0.446	-0.830	-0.235	-0.381	-0.894	-0.134	0.138	0.031	0.011	0.076	0.036	0.015	0.059	0.014	-0.032
-0.141	-0.462	-0.826	-0.238	-0.385	-0.892	-0.181	0.249	0.045	-0.015	0.064	0.037	0.015	0.045	0.018	-0.022
-0.130	-0.485	-0.806	-0.240	-0.388	-0.890	-0.152	0.125	0.036	-0.002	0.044	0.055	0.004	0.022	0.037	-0.019
-0.130	-0.508	-0.806	-0.240	-0.391	-0.889	-0.104	0.031	0.051	-0.002	0.023	0.054	0.005	0.001	0.037	-0.011
-0.133	-0.481	-0.798	-0.240	-0.392	-0.888	-0.047	0.034	0.041	-0.005	0.051	0.061	0.008	0.027	0.045	-0.004
-0.080	-0.473	-0.822	-0.246	-0.393	-0.886	-0.037	0.378	0.063	0.055	0.060	0.035	0.045	0.035	0.021	-0.014
-0.122	-0.469	-0.826	-0.249	-0.395	-0.884	-0.048	0.230	0.057	0.016	0.065	0.029	0.003	0.040	0.017	-0.006
-0.199	-0.489	-0.822	-0.246	-0.396	-0.885	-0.010	-0.126	0.101	-0.064	0.046	0.033	0.074	0.021	0.021	0.001
-0.095	-0.500	-0.810	-0.248	-0.396	-0.884	0.007	0.156	0.078	0.042	0.035	0.044	0.030	0.010	0.032	-0.018
-0.122	-0.477	-0.818	-0.251	-0.397	-0.883	-0.039	0.234	0.041	0.019	0.059	0.034	0.002	0.034	0.024	0.001
-0.180	-0.489	-0.798	-0.248	-0.402	-0.882	-0.186	-0.143	0.079	-0.042	0.051	0.053	0.056	0.023	0.043	-0.000
-0.003	-0.500	-0.763	-0.254	-0.405	-0.878	-0.178	0.387	0.002	0.141	0.043	0.085	0.121	0.013	0.079	-0.000
-0.214	-0.524	-0.798	-0.257	-0.410	-0.875	-0.253	0.239	0.078	-0.067	0.025	0.046	0.091	0.010	0.043	-0.003
-0.110	-0.539	-0.814	-0.256	-0.415	-0.873	-0.224	-0.020	0.020	0.036	0.014	0.028	0.013	0.025	0.028	0.005
-0.137	-0.551	-0.778	-0.262	-0.420	-0.869	-0.244	0.363	0.033	0.015	0.007	0.060	0.015	0.037	0.063	-0.010
-0.137	-0.524	-0.755	-0.259	-0.424	-0.868	-0.219	-0.137	0.032	0.013	0.038	0.082	0.015	0.010	0.086	0.004
-0.095	-0.531	-0.739	-0.264	-0.429	-0.864	-0.253	0.288	-0.030	0.060	0.035	0.094	0.027	0.017	0.102	-0.017
-0.126	-0.531	-0.723	-0.268	-0.434	-0.860	-0.308	0.245	-0.027	0.033	0.040	0.106	0.004	0.017	0.117	-0.006
-0.226	-0.543	-0.747	-0.277	-0.440	-0.855	-0.320	0.449	-0.115	-0.058	0.034	0.077	0.103	0.028	0.094	-0.009
-0.068	-0.535	-0.688	-0.278	-0.445	-0.851	-0.295	0.062	-0.033	0.100	0.047	0.133	0.055	0.020	0.154	-0.021
-0.157	-0.512	-0.688	-0.279	-0.451	-0.848	-0.347	0.089	0.005	0.013	0.076	0.129	0.034	0.003	0.154	-0.029
-0.164	-0.531	-0.676	-0.284	-0.457	-0.843	-0.318	0.351	-0.002	0.011	0.062	0.136	0.042	0.015	0.165	-0.030
-0.172	-0.539	-0.648	-0.289	-0.461	-0.839	-0.232	0.255	0.006	0.007	0.059	0.160	0.050	0.022	0.192	-0.049
-0.237	-0.574	-0.696	-0.297	-0.464	-0.834	-0.166	0.506	-0.044	-0.050	0.027	0.108	0.115	0.057	0.145	-0.047
-0.191	-0.551	-0.652	-0.303	-0.468	-0.830	-0.204	0.330	-0.010	0.002	0.054	0.148	0.069	0.033	0.188	-0.063
-0.176	-0.554	-0.664	-0.309	-0.472	-0.826	-0.211	0.397	-0.026	0.024	0.054	0.132	0.053	0.037	0.176	-0.074
-0.276	-0.589	-0.668	-0.306	-0.476	-0.824	-0.195	-0.149	0.050	-0.079	0.023	0.127	0.153	0.071	0.172	-0.070
-0.276	-0.589	-0.668	-0.319	-0.479	-0.818	-0.149	0.760	-0.019	-0.067	0.025	0.120	0.154	0.071	0.171	-0.072
-0.241	-0.581	-0.684	-0.321	-0.481	-0.816	-0.140	0.134	0.019	-0.031	0.036	0.102	0.119	0.063	0.155	-0.078
-0.241	-0.585	-0.688	-0.325	-0.484	-0.812	-0.124	0.278	-0.013	-0.026	0.034	0.095	0.119	0.067	0.151	-0.070
-0.241	-0.597	-0.672	-0.330	-0.487	-0.809	-0.139	0.346	0.017	-0.021	0.025	0.107	0.119	0.078	0.167	-0.061
-0.272	-0.558	-0.680	-0.336	-0.488	-0.806	-0.080	0.331	-0.033	-0.046	0.065	0.096	0.150	0.038	0.158	-0.060
-0.264	-0.597	-0.711	-0.339	-0.490	-0.803	-0.118	0.157	-0.024	-0.036	0.029	0.062	0.143	0.076	0.127	-0.048
-0.249	-0.601	-0.644	-0.341	-0.491	-0.802	-0.051	0.090	-0.064	-0.019	0.026	0.128	0.127	0.080	0.194	-0.059
-0.199	-0.605	-0.672	-0.349	-0.492	-0.798	-0.053	0.505	-0.055	0.039	0.023	0.096	0.077	0.084	0.167	-0.040
-0.326	-0.589	-0.692	-0.343	-0.493	-0.799	-0.069	-0.335	0.002	-0.093	0.040	0.078	0.204	0.068	0.147	-0.031
-0.183	-0.589	-0.684	-0.349	-0.495	-0.796	-0.071	0.359	-0.009	0.055	0.041	0.083	0.061	0.068	0.154	0.002
-0.230	-0.558	-0.711	-0.347	-0.498	-0.795	-0.147	-0.063	0.016	0.007	0.075	0.054	0.108	0.037	0.127	-0.001
-0.107	-0.566	-0.708	-0.354	-0.502	-0.789	-0.246	0.413	-0.067	0.136	0.071	0.053	0.015	0.045	0.131	0.025
-0.257	-0.605	-0.739	-0.359	-0.507	-0.783	-0.365	0.316	-0.066	-0.008	0.038	0.015	0.135	0.084	0.100	0.009
-0.237	-0.628	-0.755	-0.366	-0.512	-0.777	-0.353	0.413	-0.070	0.018	0.020	-0.007	0.116	0.108	0.084	0.001
-0.337	-0.670	-0.786	-0.368	-0.518	-0.772	-0.347	0.148	-0.008	-0.080	-0.017	-0.044	0.216	0.151	0.052	-0.025
-0.330	-0.670	-0.775	-0.374	-0.522	-0.767	-0.227	0.358	-0.035	-0.067	-0.014	-0.037	0.209	0.151	0.064	-0.026
-0.314	-0.686	-0.794	-0.378	-0.525	-0.762	-0.219	0.285	-0.024	-0.047	-0.026	-0.061	0.194	0.166	0.043	-0.030
-0.307	-0.690	-0.782	-0.382	-0.529	-0.757	-0.247	0.284	0.020	-0.036	-0.026	-0.054	0.187	0.169	0.055	-0.024
-0.303	-0.690	-0.794	-0.386	-0.532	-0.754	-0.148	0.279	-0.041	-0.028	-0.023	-0.070	0.183	0.169	0.043	-0.015
-0.360	-0.663	-0.861	-0.388	-0.534	-0.751	-0.176	0.041	-0.091	-0.084	0.006	-0.139	0.240	0.141	0.024	-0.001
-0.360	-0.682	-0.912	-0.395	-0.537	-0.746	-0.297	0.333	-0.204	-0.078	-0.011	-0.196	0.241	0.160	0.075	0.003
-0.303	-0.798	-0.893	-0.401	-0.543	-0.738	-0.491	0.304	-0.189	-0.014	-0.121	-0.184	0.183	0.276	0.055	-0.041
-0.326	-0.856	-0.814	-0.402	-0.550	-0.732	-0.477	0.078	-0.098	-0.035	-0.172	-0.111	0.205	0.335	0.024	-0.059
-0.526	-0.782	-0.692	-0.399	-0.554	-0.731	-0.207	-0.251	0.028	-0.239	-0.095	0.010	0.406	0.262	0.146	-0.053
-0.387	-0.651	-0.621	-0.398	-0.552	-0.733	0.119	-0.073	-0.033	-0.101	0.034	0.083	0.267	0.131	0.218	-0.043
-0.257	-0.589	-0.711	-0.396	-0.546	-0.738	0.376	-0.177	-0.089	0.027	0.090	-0.002	0.137	0.069	0.127	-0.025
-0.226	-0.581	-0.845	-0.396	-0.539	-0.744	0.407	-0.077	-0.136	0.058	0.091	-0.131	0.107	0.062	0.006	0.038
-0.218	-0.624	-0.849	-0.389	-0.535	-0.750	0.164	-0.528	-0.155	0.059	0.044	-0.129	0.099	0.106	0.010	0.119
-0.218	-0.624	-0.849	-0.386	-0.533	-0.753	0.059	-0.295	-0.204	0.056	0.042	-0.126	0.099	0.107	0.010	0.191
-0.026	-0.678	-0.912	-0.377	-0.531	-0.759	0.057	-0.648	-0.156	0.239	-0.014	-0.183	0.093	0.161	0.073	0.261
0.078	-0.620	-0.968	-0.372	-0.527	-0.764	0.139	-0.439	-0.294	0.338	0.040	-0.233	0.196	0.104	0.128	0.328
0.109	-0.636	-1.070	-0.365	-0.521	-0.771	0.240	-0.583	-0.376	0.362	0.018	-0.328	0.227	0.120	0.230	0.406
0.101	-0.744	-1.102	-0.358	-0.513	-0.780	0.351	-0.664	-0.430	0.347	-0.098	-0.350	0.219	0.228	0.262	0.457
0.143	-0.755	-1.173	-0.344	-0.504	-0.792	0.419	-1.022	-0.384	0.375	-0.119	-0.409	0.261	0.240	0.333	0.487
0.224	-0.732	-1.169	-0.326	-0.495	-0.805	0.450	-1.176	-0.312	0.438	-0.105	-0.393	0.342	0.217	0.329	0.516
0.259	-0.670	-1.145	-0.307	-0.487	-0.818	0.454	-1.186	-0.182	0.454	-0.051	-0.356	0.376	0.155	0.306	0.539
0.347	-0.601	-1.117	-0.292	-0.479	-0.828	0.458	-0.893	-0.128	0.527	0.010	-0.319	0.464	0.085	0.278	0.530
0.324	-0.554	-1.106	-0.279	-0.471	-0.837	0.455	-0.710	-0.088	0.490	0.049	-0.298	0.441	0.038	0.267	0.540
0.228	-0.535	-1.113	-0.253	-0.465	-0.848	0.328	-1.391	0.048	0.369	0.063	-0.295	0.345	0.018	0.274	0.495
0.428	-0.500	-1.031	-0.240	-0.462	-0.854	0.246	-0.646	0.034	0.555	0.093	-0.206	0.545	0.017	0.191	0.446
0.143	-0.531	-1.062	-0.224	-0.460	-0.859	0.099	-0.837	0.055	0.255	0.061	-0.233	0.260	0.013	0.223	0.360
0.220	-0.527	-0.983	-0.214	-0.459	-0.862	0.058	-0.497	-0.052	0.322	0.063	-0.151	0.337	0.009	0.145	0.301
0.040	-0.520	-0.857	-0.201	-0.458	-0.866	0.043	-0.817	-0.123	0.128	0.070	-0.021	0.156	0.000	0.019	0.205
0.070	-0.609	-0.845	-0.195	-0.461	-0.866	-0.180	-0.337	-0.050	0.152	-0.016	-0.009	0.187	0.089	0.007	0.149
0.051	-0.663	-0.782	-0.186	-0.465	-0.866	-0.167	-0.459	-0.008	0.125	-0.066	0.054	0.168	0.142	0.055	0.084
-0.030	-0.585	-0.798	-0.191	-0.464	-0.865	0.085	0.286	-0.040	0.049	0.010	0.038	0.087	0.064	0.039	0.085
-0.007	-0.562	-0.704	-0.195	-0.462	-0.865	0.100	0.281	-0.003	0.076	0.031	0.133	0.109	0.041	0.133	0.049
0.082	-0.655	-0.786	-0.190	-0.466	-0.864	-0.146	-0.247	0.012	0.159	-0.058	0.049	0.198	0.133	0.050	0.011
-0.141	-0.690	-0.897	-0.192	-0.466	-0.864	0.034	0.118	0.002	-0.062	-0.093	-0.061	0.025	0.168	0.060	-0.044
-0.187	-0.639	-0.885	-0.180	-0.463	-0.868	0.185	-0.573	0.166	-0.120	-0.046	-0.046	0.071	0.117	0.049	-0.066
-0.303	-0.597	-0.767	-0.177	-0.463	-0.869	0.096	-0.093	0.216	-0.238	-0.004	0.074	0.187	0.075	0.069	-0.103
-0.099	-0.551	-0.731	-0.165	-0.457	-0.874	0.425	-0.599	0.224	-0.047	0.036	0.115	0.017	0.028	0.105	-0.096
-0.076	-0.496	-0.755	-0.163	-0.454	-0.876	0.243	0.112	0.382	-0.026	0.088	0.093	0.040	0.026	0.081	-0.079
-0.026	-0.562	-0.751	-0.171	-0.450	-0.876	0.267	0.583	0.213	0.032	0.018	0.098	0.090	0.040	0.085	-0.083
-0.026	-0.562	-0.751	-0.165	-0.445	-0.880	0.368	-0.178	0.234	0.026	0.013	0.101	0.090	0.040	0.085	-0.096
-0.318	-0.524	-0.826	-0.154	-0.442	-0.884	0.274	-0.467	0.356	-0.277	0.048	0.030	0.203	0.002	0.010	-0.114
-0.153	-0.500	-0.723	-0.154	-0.438	-0.886	0.242	0.035	0.147	-0.112	0.068	0.135	0.037	0.022	0.112	-0.142
-0.149	-0.562	-0.739	-0.153	-0.432	-0.889	0.373	-0.015	0.028	-0.109	-0.000	0.123	0.033	0.040	0.096	-0.169
-0.180	-0.581	-0.814	-0.151	-0.427	-0.891	0.287	-0.117	-0.002	-0.142	-0.024	0.051	0.064	0.059	0.021	-0.143
-0.149	-0.589	-0.751	-0.149	-0.428	-0.891	-0.025	-0.134	-0.036	-0.113	-0.031	0.114	0.033	0.067	0.085	-0.125
-0.126	-0.643	-0.715	-0.144	-0.426	-0.893	0.183	-0.307	-0.053	-0.095	-0.088	0.151	0.010	0.121	0.120	-0.111
-0.072	-0.624	-0.794	-0.147	-0.424	-0.893	0.114	0.216	0.034	-0.037	-0.070	0.073	0.043	0.102	0.041	-0.106
-0.110	-0.539	-0.842	-0.155	-0.425	-0.892	-0.028	0.461	0.041	-0.068	0.016	0.024	0.006	0.017	0.006	-0.094
-0.133	-0.516	-0.763	-0.153	-0.423	-0.893	0.163	-0.152	-0.084	-0.093	0.036	0.104	0.018	0.006	0.073	-0.079
-0.091	-0.605	-0.763	-0.152	-0.421	-0.894	0.135	-0.029	0.020	-0.052	-0.055	0.106	0.025	0.083	0.074	-0.088
-0.118	-0.585	-0.885	-0.156	-0.422	-0.893	-0.064	0.239	0.016	-0.075	-0.034	-0.018	0.002	0.064	0.048	-0.075
-0.137	-0.485	-0.826	-0.150	-0.425	-0.893	-0.104	-0.285	0.101	-0.100	0.069	0.042	0.021	0.036	0.011	-0.084
-0.018	-0.500	-0.782	-0.157	-0.422	-0.893	0.152	0.409	-0.036	0.026	0.051	0.085	0.098	0.021	0.055	-0.073
-0.180	-0.570	-0.778	-0.149	-0.420	-0.895	0.197	-0.451	0.110	-0.144	-0.022	0.092	0.064	0.049	0.059	-0.084
-0.037	-0.651	-0.778	-0.152	-0.421	-0.894	-0.027	0.252	0.069	0.001	-0.102	0.091	0.078	0.130	0.059	-0.072
-0.153	-0.605	-0.845	-0.151	-0.422	-0.894	-0.005	-0.051	0.064	-0.116	-0.055	0.025	0.037	0.084	0.008	-0.108
-0.083	-0.516	-0.838	-0.159	-0.417	-0.895	0.266	0.487	0.009	-0.039	0.030	0.034	0.032	0.005	0.000	-0.054
-0.195	-0.500	-0.782	-0.146	-0.413	-0.899	0.264	-0.697	0.106	-0.164	0.041	0.093	0.079	0.020	0.056	-0.080
0.128	-0.605	-0.711	-0.159	-0.414	-0.896	0.023	0.753	-0.002	0.171	-0.063	0.162	0.244	0.085	0.127	-0.045
-0.183	-0.558	-0.826	-0.146	-0.415	-0.898	-0.015	-0.667	0.076	-0.153	-0.016	0.050	0.067	0.039	0.013	-0.072
0.043	-0.485	-0.857	-0.146	-0.410	-0.900	0.277	0.024	-0.051	0.073	0.053	0.021	0.160	0.035	0.019	-0.050
-0.203	-0.462	-0.810	-0.149	-0.407	-0.901	0.158	0.136	0.052	-0.171	0.073	0.070	0.086	0.058	0.029	-0.090
-0.076	-0.524	-0.751	-0.161	-0.409	-0.898	-0.063	0.665	-0.051	-0.032	0.012	0.126	0.040	0.004	0.088	-0.070
-0.118	-0.574	-0.810	-0.151	-0.410	-0.900	-0.023	-0.552	0.038	-0.085	-0.037	0.069	0.001	0.055	0.029	-0.109
-0.076	-0.554	-0.838	-0.151	-0.405	-0.902	0.262	0.022	-0.053	-0.043	-0.022	0.043	0.041	0.036	0.002	-0.102
-0.187	-0.500	-0.901	-0.151	-0.403	-0.903	0.178	0.001	0.037	-0.155	0.029	-0.019	0.071	0.018	0.061	-0.117
-0.160	-0.531	-0.810	-0.146	-0.404	-0.903	-0.070	-0.251	0.063	-0.133	-0.001	0.072	0.044	0.013	0.030	-0.109
-0.160	-0.531	-0.810	-0.145	-0.405	-0.903	-0.000	-0.059	0.031	-0.135	-0.000	0.072	0.044	0.013	0.030	-0.120
-0.053	-0.601	-0.751	-0.153	-0.401	-0.903	0.229	0.372	-0.174	-0.019	-0.074	0.132	0.064	0.083	0.089	-0.112
-0.149	-0.589	-0.905	-0.145	-0.397	-0.907	0.262	-0.449	-0.038	-0.123	-0.067	-0.018	0.031	0.072	0.064	-0.083
-0.122	-0.500	-0.861	-0.146	-0.393	-0.908	0.213	0.078	0.025	-0.095	0.018	0.026	0.005	0.017	0.020	-0.052
-0.022	-0.415	-0.869	-0.144	-0.391	-0.909	0.152	-0.057	0.024	0.004	0.101	0.020	0.096	0.101	0.028	-0.069
-0.003	-0.439	-0.818	-0.154	-0.390	-0.908	0.050	0.576	0.012	0.033	0.077	0.070	0.115	0.078	0.023	-0.061
-0.145	-0.450	-0.782	-0.147	-0.389	-0.910	0.088	-0.403	0.014	-0.117	0.064	0.107	0.027	0.066	0.059	-0.052
-0.060	-0.524	-0.790	-0.145	-0.383	-0.912	0.354	-0.106	-0.064	-0.034	-0.016	0.102	0.058	0.008	0.052	-0.068
-0.068	-0.535	-0.834	-0.149	-0.376	-0.914	0.346	0.161	-0.108	-0.038	-0.034	0.061	0.050	0.020	0.009	-0.081
-0.110	-0.524	-0.853	-0.156	-0.375	-0.914	0.102	0.408	-0.011	-0.073	-0.024	0.041	0.007	0.008	0.011	-0.060
-0.110	-0.477	-0.920	-0.156	-0.376	-0.913	-0.062	0.012	0.024	-0.073	0.024	-0.027	0.007	0.038	0.077	-0.053
-0.087	-0.454	-0.905	-0.159	-0.377	-0.912	-0.054	0.175	-0.063	-0.047	0.048	-0.012	0.031	0.061	0.061	-0.057
-0.049	-0.473	-0.826	-0.158	-0.373	-0.914	0.220	-0.099	-0.136	-0.009	0.024	0.068	0.069	0.042	0.018	-0.052
-0.099	-0.508	-0.802	-0.167	-0.369	-0.914	0.274	0.464	-0.045	-0.051	-0.015	0.093	0.019	0.007	0.043	-0.070
-0.076	-0.524	-0.810	-0.168	-0.366	-0.915	0.193	0.115	0.063	-0.026	-0.034	0.086	0.042	0.009	0.035	-0.056
-0.203	-0.578	-0.861	-0.173	-0.370	-0.913	-0.157	0.273	0.081	-0.148	-0.084	0.032	0.085	0.064	0.015	-0.061
-0.030	-0.543	-0.912	-0.170	-0.372	-0.912	-0.098	-0.075	0.105	0.022	-0.047	-0.020	0.088	0.029	0.066	-0.042
-0.114	-0.477	-0.893	-0.173	-0.371	-0.912	0.084	0.151	-0.008	-0.060	0.017	-0.000	0.002	0.036	0.046	-0.050
-0.030	-0.481	-0.869	-0.175	-0.367	-0.914	0.217	0.100	-0.035	0.026	0.009	0.025	0.086	0.031	0.022	-0.021
-0.137	-0.427	-0.842	-0.176	-0.362	-0.915	0.296	0.111	0.008	-0.080	0.058	0.054	0.022	0.085	0.006	-0.042
-0.014	-0.446	-0.775	-0.173	-0.360	-0.917	0.152	-0.118	0.087	0.040	0.036	0.122	0.101	0.065	0.073	-0.049
-0.107	-0.554	-0.810	-0.173	-0.362	-0.916	-0.055	0.060	0.108	-0.052	-0.070	0.086	0.008	0.044	0.038	-0.053
-0.130	-0.558	-0.806	-0.181	-0.364	-0.914	-0.040	0.424	0.055	-0.068	-0.073	0.088	0.016	0.048	0.042	-0.046
-0.041	-0.558	-0.842	-0.179	-0.360	-0.916	0.230	-0.057	-0.016	0.019	-0.076	0.054	0.072	0.048	0.007	-0.062
-0.130	-0.493	-0.920	-0.178	-0.355	-0.918	0.278	-0.108	-0.108	-0.070	-0.016	-0.022	0.017	0.017	0.071	-0.059
-0.160	-0.450	-0.928	-0.176	-0.349	-0.921	0.330	-0.160	-0.135	-0.103	0.020	-0.027	0.047	0.059	0.079	-0.056
-0.126	-0.450	-0.916	-0.174	-0.343	-0.923	0.279	-0.142	-0.098	-0.071	0.015	-0.013	0.013	0.058	0.067	-0.045
-0.133	-0.489	-0.889	-0.177	-0.340	-0.924	0.184	0.149	-0.035	-0.076	-0.027	0.015	0.021	0.019	0.039	-0.048
0.013	-0.423	-0.861	-0.179	-0.338	-0.924	0.156	0.165	-0.025	0.073	0.036	0.043	0.125	0.084	0.011	-0.048
-0.133	-0.419	-0.889	-0.182	-0.337	-0.924	0.055	0.181	0.076	-0.070	0.039	0.015	0.020	0.088	0.038	-0.037
-0.157	-0.377	-0.905	-0.178	-0.336	-0.925	0.062	-0.196	0.071	-0.098	0.080	0.001	0.044	0.129	0.053	-0.027
-0.053	-0.365	-0.869	-0.181	-0.337	-0.924	-0.019	0.169	0.003	0.009	0.092	0.036	0.061	0.140	0.017	-0.051
-0.083	-0.381	-0.889	-0.183	-0.338	-0.923	-0.061	0.165	0.034	-0.019	0.078	0.015	0.029	0.123	0.037	-0.032
-0.118	-0.427	-0.849	-0.182	-0.338	-0.924	0.058	-0.073	0.011	-0.055	0.031	0.055	0.007	0.076	0.002	-0.030
-0.007	-0.442	-0.814	-0.186	-0.336	-0.923	0.115	0.229	-0.066	0.061	0.013	0.090	0.105	0.059	0.038	-0.045
-0.114	-0.485	-0.790	-0.187	-0.330	-0.925	0.308	0.033	-0.073	-0.046	-0.035	0.116	0.003	0.015	0.062	-0.052
-0.122	-0.489	-0.830	-0.183	-0.325	-0.928	0.316	-0.203	-0.051	-0.058	-0.044	0.079	0.011	0.010	0.023	-0.042
-0.103	-0.547	-0.861	-0.179	-0.321	-0.930	0.271	-0.159	0.077	-0.042	-0.107	0.050	0.008	0.048	0.009	-0.069
-0.072	-0.527	-0.857	-0.189	-0.316	-0.930	0.282	0.517	0.011	-0.002	-0.092	0.053	0.039	0.030	0.005	-0.068
-0.180	-0.516	-0.889	-0.189	-0.317	-0.929	0.039	0.103	0.160	-0.109	-0.080	0.022	0.068	0.020	0.037	-0.045
-0.160	-0.458	-0.936	-0.186	-0.317	-0.930	0.027	-0.149	0.091	-0.093	-0.022	-0.025	0.049	0.037	0.084	-0.063
-0.049	-0.446	-0.936	-0.193	-0.321	-0.927	-0.171	0.443	0.087	0.026	-0.007	-0.028	0.062	0.047	0.082	-0.059
-0.257	-0.411	-0.972	-0.194	-0.324	-0.926	-0.162	0.051	0.050	-0.181	0.031	-0.064	0.147	0.082	0.116	-0.032
-0.099	-0.400	-0.972	-0.193	-0.324	-0.926	0.009	0.000	0.030	-0.024	0.043	-0.064	0.012	0.094	0.115	-0.020
-0.060	-0.392	-0.948	-0.195	-0.325	-0.925	-0.039	0.078	-0.027	0.016	0.051	-0.041	0.051	0.102	0.092	-0.021
-0.103	-0.334	-0.948	-0.191	-0.322	-0.927	0.147	-0.215	-0.015	-0.030	0.106	-0.039	0.009	0.159	0.092	-0.001
-0.064	-0.350	-0.968	-0.192	-0.320	-0.928	0.091	0.093	-0.066	0.010	0.088	-0.059	0.048	0.143	0.113	0.008
-0.137	-0.338	-0.948	-0.189	-0.317	-0.929	0.182	-0.166	-0.029	-0.066	0.096	-0.037	0.023	0.153	0.093	-0.006
-0.022	-0.365	-0.901	-0.195	-0.313	-0.930	0.217	0.289	-0.121	0.055	0.065	0.011	0.094	0.126	0.046	-0.002
-0.145	-0.346	-0.983	-0.192	-0.305	-0.933	0.411	-0.172	-0.086	-0.071	0.076	-0.069	0.026	0.144	0.130	0.001
-0.091	-0.311	-0.960	-0.197	-0.296	-0.935	0.453	0.216	-0.178	-0.012	0.102	-0.043	0.030	0.178	0.107	-0.000
-0.045	-0.315	-0.948	-0.201	-0.288	-0.936	0.400	0.226	-0.010	0.038	0.090	-0.030	0.077	0.173	0.096	-0.012
-0.145	-0.361	-0.944	-0.197	-0.282	-0.939	0.311	-0.189	-0.043	-0.066	0.038	-0.023	0.021	0.125	0.093	-0.007
-0.103	-0.419	-0.928	-0.203	-0.278	-0.939	0.265	0.312	-0.071	-0.018	-0.025	-0.007	0.022	0.066	0.077	0.001
-0.103	-0.419	-0.928	-0.203	-0.275	-0.940	0.147	-0.014	-0.035	-0.018	-0.028	-0.006	0.023	0.065	0.076	-0.015
-0.030	-0.427	-0.869	-0.210	-0.275	-0.938	0.052	0.423	0.019	0.062	-0.036	0.052	0.097	0.056	0.017	-0.030
-0.114	-0.481	-0.889	-0.207	-0.275	-0.939	0.016	-0.122	0.036	-0.025	-0.090	0.032	0.013	0.001	0.036	-0.022
-0.218	-0.477	-0.909	-0.202	-0.273	-0.941	0.148	-0.306	0.010	-0.135	-0.088	0.015	0.090	0.004	0.054	-0.031
-0.026	-0.489	-0.834	-0.207	-0.273	-0.940	0.047	0.313	-0.041	0.063	-0.100	0.089	0.102	0.008	0.022	-0.053
-0.122	-0.454	-0.838	-0.208	-0.270	-0.940	0.139	0.052	-0.049	-0.032	-0.068	0.085	0.006	0.026	0.019	-0.049
-0.133	-0.469	-0.822	-0.207	-0.270	-0.940	0.076	-0.042	-0.035	-0.044	-0.085	0.101	0.007	0.010	0.037	-0.046
-0.083	-0.496	-0.857	-0.211	-0.265	-0.941	0.279	0.169	-0.067	0.009	-0.117	0.067	0.042	0.018	0.003	-0.060
-0.176	-0.496	-0.838	-0.207	-0.261	-0.943	0.241	-0.225	-0.046	-0.087	-0.121	0.088	0.051	0.019	0.025	-0.049
-0.103	-0.508	-0.830	-0.208	-0.257	-0.944	0.252	0.068	-0.008	-0.013	-0.137	0.097	0.021	0.031	0.033	-0.043
-0.053	-0.496	-0.810	-0.211	-0.254	-0.944	0.192	0.203	-0.060	0.040	-0.128	0.117	0.069	0.020	0.054	-0.059
-0.122	-0.466	-0.857	-0.217	-0.253	-0.943	0.090	0.328	-0.001	-0.023	-0.098	0.068	0.000	0.011	0.007	-0.034
-0.180	-0.442	-0.877	-0.216	-0.253	-0.943	-0.006	-0.076	0.026	-0.082	-0.074	0.049	0.058	0.033	0.013	-0.034
-0.068	-0.411	-0.853	-0.224	-0.255	-0.941	-0.051	0.480	0.023	0.038	-0.042	0.070	0.052	0.063	0.011	-0.030
-0.137	-0.423	-0.889	-0.220	-0.258	-0.941	-0.097	-0.203	0.070	-0.036	-0.051	0.034	0.019	0.050	0.024	-0.028
-0.083	-0.408	-0.920	-0.225	-0.261	-0.939	-0.129	0.325	0.018	0.023	-0.033	0.001	0.034	0.066	0.055	-0.012
-0.145	-0.396	-0.905	-0.227	-0.264	-0.937	-0.149	0.146	0.064	-0.036	-0.018	0.015	0.027	0.078	0.039	-0.020
-0.110	-0.384	-0.901	-0.226	-0.265	-0.937	-0.025	-0.052	-0.000	-0.003	-0.005	0.019	0.009	0.090	0.034	-0.013
-0.126	-0.408	-0.881	-0.226	-0.266	-0.937	-0.029	-0.004	-0.021	-0.018	-0.028	0.038	0.005	0.067	0.014	-0.026
-0.107	-0.431	-0.873	-0.230	-0.267	-0.936	-0.049	0.242	-0.005	0.005	-0.050	0.044	0.014	0.044	0.006	-0.023
-0.137	-0.462	-0.861	-0.230	-0.269	-0.935	-0.057	0.005	0.064	-0.026	-0.079	0.055	0.017	0.013	0.006	-0.020
-0.122	-0.446	-0.865	-0.230	-0.270	-0.935	-0.013	0.073	0.041	-0.010	-0.063	0.051	0.003	0.028	0.002	-0.028
-0.080	-0.435	-0.849	-0.230	-0.271	-0.935	0.011	0.036	0.066	0.032	-0.051	0.066	0.039	0.039	0.018	-0.034
-0.160	-0.423	-0.845	-0.231	-0.271	-0.934	0.014	0.064	0.036	-0.048	-0.039	0.070	0.042	0.050	0.022	-0.024
-0.160	-0.427	-0.901	-0.237	-0.272	-0.933	0.012	0.333	0.018	-0.042	-0.043	0.013	0.041	0.046	0.033	-0.034
-0.087	-0.392	-0.857	-0.235	-0.273	-0.933	-0.044	-0.095	0.030	0.029	-0.007	0.057	0.032	0.080	0.010	-0.034
-0.199	-0.431	-0.909	-0.238	-0.273	-0.932	0.024	0.156	-0.016	-0.080	-0.045	0.005	0.079	0.041	0.041	-0.019
-0.110	-0.423	-0.909	-0.238	-0.274	-0.932	-0.002	0.059	0.038	0.009	-0.037	0.004	0.010	0.048	0.041	-0.013
-0.110	-0.423	-0.909	-0.240	-0.274	-0.931	0.025	0.132	0.018	0.011	-0.037	0.003	0.010	0.048	0.041	-0.028
-0.130	-0.415	-0.885	-0.242	-0.274	-0.931	-0.004	0.135	0.024	-0.006	-0.029	0.026	0.009	0.055	0.018	-0.000
-0.187	-0.411	-0.885	-0.240	-0.276	-0.931	-0.033	-0.077	0.052	-0.065	-0.024	0.026	0.066	0.059	0.018	-0.018
-0.041	-0.419	-0.842	-0.253	-0.277	-0.927	-0.028	0.714	-0.019	0.094	-0.031	0.065	0.080	0.051	0.026	-0.011
-0.203	-0.411	-0.873	-0.247	-0.279	-0.928	-0.092	-0.312	0.075	-0.073	-0.021	0.034	0.082	0.058	0.006	-0.023
-0.087	-0.442	-0.901	-0.251	-0.280	-0.926	-0.037	0.263	-0.012	0.047	-0.051	0.005	0.034	0.027	0.033	-0.008
-0.203	-0.450	-0.877	-0.249	-0.283	-0.926	-0.081	-0.103	0.097	-0.071	-0.057	0.028	0.082	0.019	0.010	-0.028
-0.114	-0.427	-0.869	-0.250	-0.285	-0.926	-0.052	0.109	0.085	0.019	-0.032	0.034	0.007	0.042	0.002	-0.019
-0.160	-0.408	-0.861	-0.253	-0.287	-0.924	-0.073	0.203	0.050	-0.023	-0.010	0.040	0.040	0.061	0.005	-0.031
-0.164	-0.408	-0.869	-0.255	-0.288	-0.923	-0.067	0.128	0.018	-0.025	-0.009	0.031	0.042	0.061	0.002	-0.022
-0.149	-0.454	-0.857	-0.257	-0.291	-0.922	-0.091	0.151	0.030	-0.007	-0.053	0.041	0.027	0.014	0.010	-0.031
-0.149	-0.466	-0.826	-0.260	-0.293	-0.920	-0.105	0.161	0.040	-0.004	-0.062	0.071	0.026	0.003	0.041	-0.022
-0.164	-0.454	-0.834	-0.259	-0.297	-0.919	-0.133	-0.036	0.050	-0.020	-0.047	0.062	0.042	0.015	0.034	-0.026
-0.126	-0.446	-0.861	-0.262	-0.299	-0.918	-0.108	0.203	0.013	0.022	-0.037	0.032	0.003	0.022	0.007	-0.017
-0.187	-0.446	-0.849	-0.260	-0.303	-0.917	-0.150	-0.061	0.059	-0.041	-0.033	0.043	0.065	0.021	0.018	-0.015
-0.107	-0.435	-0.849	-0.264	-0.306	-0.915	-0.161	0.233	0.061	0.043	-0.018	0.041	0.016	0.032	0.018	-0.009
-0.160	-0.419	-0.857	-0.267	-0.309	-0.913	-0.105	0.187	0.033	-0.008	-0.000	0.032	0.038	0.048	0.010	-0.010
-0.153	-0.431	-0.849	-0.269	-0.311	-0.911	-0.093	0.155	0.039	0.002	-0.010	0.038	0.030	0.036	0.018	-0.003
-0.141	-0.435	-0.869	-0.265	-0.315	-0.911	-0.184	-0.171	0.096	0.010	-0.010	0.018	0.019	0.033	0.002	-0.012
-0.160	-0.408	-0.849	-0.272	-0.319	-0.908	-0.167	0.398	-0.019	-0.002	0.020	0.034	0.037	0.059	0.019	-0.008
-0.164	-0.435	-0.842	-0.271	-0.323	-0.907	-0.187	-0.043	0.047	-0.008	-0.003	0.041	0.041	0.032	0.026	-0.013
-0.141	-0.466	-0.834	-0.272	-0.326	-0.905	-0.156	0.096	0.062	0.017	-0.030	0.048	0.018	0.001	0.034	-0.017
-0.180	-0.466	-0.830	-0.273	-0.329	-0.904	-0.118	0.144	0.082	-0.020	-0.027	0.050	0.056	0.001	0.037	-0.013
-0.153	-0.458	-0.826	-0.272	-0.332	-0.903	-0.118	-0.039	0.057	0.005	-0.017	0.053	0.029	0.010	0.041	-0.011
-0.137	-0.442	-0.818	-0.280	-0.335	-0.900	-0.135	0.459	-0.007	0.029	0.001	0.058	0.013	0.026	0.049	0.004
-0.160	-0.477	-0.814	-0.282	-0.340	-0.897	-0.246	0.121	0.026	0.007	-0.029	0.059	0.036	0.009	0.053	0.012
-0.064	-0.485	-0.810	-0.280	-0.345	-0.896	-0.220	-0.037	-0.005	0.102	-0.032	0.062	0.061	0.017	0.057	0.014
-0.137	-0.531	-0.798	-0.285	-0.348	-0.893	-0.175	0.227	-0.058	0.033	-0.075	0.071	0.013	0.063	0.069	0.004
-0.149	-0.531	-0.794	-0.287	-0.352	-0.891	-0.223	0.159	-0.051	0.024	-0.071	0.073	0.024	0.063	0.072	-0.004
-0.199	-0.504	-0.802	-0.289	-0.356	-0.889	-0.195	0.074	-0.071	-0.024	-0.041	0.063	0.074	0.035	0.064	-0.016
-0.214	-0.504	-0.802	-0.291	-0.360	-0.887	-0.204	0.104	-0.071	-0.037	-0.037	0.061	0.089	0.035	0.064	-0.024
-0.137	-0.481	-0.771	-0.297	-0.362	-0.883	-0.165	0.307	-0.124	0.045	-0.011	0.089	0.012	0.011	0.096	-0.018
-0.187	-0.489	-0.771	-0.297	-0.364	-0.883	-0.120	-0.036	-0.152	-0.004	-0.018	0.089	0.061	0.019	0.096	-0.011
-0.122	-0.493	-0.771	-0.300	-0.364	-0.882	-0.034	0.148	-0.139	0.064	-0.021	0.088	0.004	0.024	0.096	0.009
-0.157	-0.458	-0.763	-0.299	-0.364	-0.882	-0.001	-0.102	-0.109	0.028	0.013	0.096	0.031	0.011	0.103	-0.000
-0.107	-0.450	-0.771	-0.303	-0.364	-0.881	-0.019	0.197	-0.105	0.082	0.021	0.087	0.020	0.019	0.095	0.015
-0.187	-0.454	-0.755	-0.300	-0.363	-0.882	0.068	-0.193	-0.051	-0.002	0.016	0.104	0.060	0.015	0.111	0.008
-0.091	-0.485	-0.723	-0.304	-0.361	-0.881	0.098	0.262	-0.063	0.098	-0.017	0.135	0.036	0.016	0.142	0.013
-0.160	-0.504	-0.751	-0.306	-0.361	-0.881	0.074	0.113	-0.016	0.031	-0.037	0.107	0.032	0.035	0.115	-0.006
-0.133	-0.508	-0.743	-0.310	-0.358	-0.881	0.196	0.247	-0.006	0.061	-0.044	0.115	0.006	0.040	0.124	0.015
-0.199	-0.512	-0.735	-0.308	-0.354	-0.883	0.250	-0.109	0.036	-0.006	-0.052	0.125	0.071	0.044	0.132	0.001
-0.076	-0.500	-0.727	-0.313	-0.349	-0.883	0.326	0.339	0.049	0.122	-0.045	0.133	0.052	0.033	0.140	-0.019
-0.195	-0.481	-0.759	-0.322	-0.345	-0.882	0.302	0.559	0.079	0.011	-0.030	0.100	0.067	0.014	0.108	-0.023
-0.291	-0.489	-0.755	-0.323	-0.342	-0.882	0.213	0.096	0.069	-0.084	-0.041	0.104	0.163	0.022	0.111	-0.024
-0.180	-0.462	-0.755	-0.330	-0.340	-0.881	0.166	0.420	-0.003	0.035	-0.016	0.103	0.052	0.006	0.110	-0.037
-0.253	-0.473	-0.794	-0.334	-0.338	-0.880	0.107	0.212	-0.006	-0.034	-0.029	0.063	0.125	0.006	0.070	-0.040
-0.187	-0.473	-0.771	-0.336	-0.338	-0.879	0.041	0.173	-0.004	0.034	-0.030	0.085	0.058	0.005	0.094	-0.020
-0.241	-0.458	-0.810	-0.335	-0.338	-0.879	-0.000	-0.053	-0.036	-0.021	-0.014	0.046	0.113	0.011	0.055	-0.040
-0.210	-0.458	-0.790	-0.337	-0.339	-0.878	-0.053	0.083	-0.067	0.011	-0.014	0.065	0.082	0.011	0.075	-0.025
-0.322	-0.442	-0.810	-0.340	-0.341	-0.877	-0.091	0.132	-0.066	-0.098	0.003	0.043	0.193	0.026	0.055	-0.007
-0.187	-0.419	-0.794	-0.351	-0.340	-0.872	-0.045	0.610	-0.169	0.048	0.026	0.055	0.058	0.050	0.070	-0.011
-0.118	-0.439	-0.806	-0.347	-0.342	-0.873	-0.110	-0.226	-0.071	0.113	0.009	0.044	0.011	0.031	0.059	-0.010
-0.295	-0.439	-0.814	-0.360	-0.344	-0.868	-0.123	0.661	-0.166	-0.051	0.010	0.030	0.165	0.031	0.051	0.011
-0.253	-0.454	-0.826	-0.369	-0.346	-0.862	-0.191	0.540	-0.114	0.001	-0.003	0.013	0.123	0.015	0.039	-0.012
-0.253	-0.454	-0.826	-0.372	-0.349	-0.860	-0.182	0.149	-0.104	0.004	-0.000	0.011	0.123	0.015	0.039	-0.047
-0.360	-0.524	-0.838	-0.380	-0.352	-0.856	-0.150	0.427	-0.082	-0.096	-0.067	-0.005	0.230	0.055	0.027	-0.044
-0.368	-0.531	-0.853	-0.383	-0.355	-0.853	-0.163	0.139	-0.034	-0.101	-0.072	-0.023	0.237	0.062	0.011	-0.051
-0.341	-0.535	-0.885	-0.390	-0.357	-0.849	-0.125	0.400	-0.054	-0.067	-0.074	-0.059	0.211	0.066	0.021	-0.051
-0.357	-0.554	-0.912	-0.394	-0.359	-0.846	-0.148	0.245	-0.080	-0.078	-0.091	-0.089	0.226	0.085	0.049	-0.027
-0.333	-0.558	-0.964	-0.398	-0.363	-0.842	-0.285	0.187	-0.137	-0.051	-0.091	-0.144	0.203	0.089	0.101	-0.012
-0.299	-0.574	-0.952	-0.404	-0.368	-0.837	-0.384	0.277	-0.292	-0.011	-0.102	-0.137	0.169	0.104	0.090	-0.018
-0.345	-0.643	-0.905	-0.411	-0.373	-0.832	-0.447	0.279	-0.346	-0.050	-0.166	-0.096	0.214	0.173	0.043	-0.030
-0.376	-0.639	-0.802	-0.416	-0.377	-0.827	-0.358	0.166	-0.318	-0.076	-0.158	0.003	0.244	0.168	0.060	-0.034
-0.387	-0.562	-0.727	-0.419	-0.377	-0.826	-0.119	0.070	-0.283	-0.084	-0.081	0.076	0.256	0.090	0.134	-0.048
-0.299	-0.450	-0.723	-0.424	-0.375	-0.824	0.023	0.167	-0.312	0.009	0.029	0.079	0.166	0.022	0.138	-0.039
-0.360	-0.446	-0.838	-0.427	-0.370	-0.825	0.180	0.096	-0.254	-0.049	0.028	-0.034	0.227	0.026	0.024	-0.034
-0.326	-0.469	-0.924	-0.432	-0.362	-0.826	0.360	0.182	-0.264	-0.010	-0.003	-0.120	0.192	0.003	0.063	-0.009
-0.422	-0.500	-0.972	-0.425	-0.354	-0.833	0.352	-0.461	-0.210	-0.112	-0.042	-0.161	0.288	0.027	0.111	0.025
-0.318	-0.527	-0.928	-0.418	-0.349	-0.839	0.259	-0.512	-0.177	-0.016	-0.074	-0.111	0.184	0.053	0.068	0.097
-0.168	-0.489	-0.944	-0.407	-0.345	-0.845	0.180	-0.624	-0.113	0.124	-0.039	-0.120	0.033	0.014	0.084	0.176
-0.010	-0.450	-1.058	-0.395	-0.342	-0.853	0.198	-0.659	-0.098	0.270	-0.005	-0.227	0.125	0.025	0.198	0.280
0.070	-0.419	-1.173	-0.386	-0.337	-0.859	0.177	-0.555	-0.202	0.341	0.022	-0.335	0.206	0.056	0.313	0.376
0.136	-0.404	-1.196	-0.367	-0.336	-0.867	0.012	-1.045	-0.187	0.387	0.035	-0.350	0.271	0.071	0.336	0.438
0.182	-0.369	-1.200	-0.353	-0.331	-0.875	0.124	-0.839	-0.286	0.419	0.066	-0.345	0.318	0.106	0.340	0.478
0.132	-0.346	-1.299	-0.330	-0.327	-0.885	0.133	-1.304	-0.261	0.345	0.085	-0.433	0.269	0.128	0.439	0.478
0.205	-0.357	-1.350	-0.311	-0.322	-0.894	0.171	-1.037	-0.231	0.399	0.068	-0.475	0.341	0.116	0.490	0.493
0.140	-0.377	-1.275	-0.296	-0.321	-0.900	-0.024	-0.865	-0.236	0.318	0.048	-0.394	0.277	0.097	0.415	0.490
0.309	-0.404	-1.220	-0.284	-0.322	-0.903	-0.106	-0.627	-0.199	0.475	0.022	-0.335	0.447	0.070	0.359	0.479
0.263	-0.396	-1.188	-0.273	-0.325	-0.905	-0.199	-0.520	-0.090	0.418	0.032	-0.301	0.401	0.077	0.327	0.460
0.205	-0.454	-1.161	-0.258	-0.329	-0.909	-0.160	-0.776	0.021	0.344	-0.022	-0.270	0.343	0.019	0.300	0.448
0.259	-0.485	-1.153	-0.239	-0.331	-0.913	-0.099	-0.915	0.062	0.378	-0.051	-0.257	0.397	0.012	0.292	0.408
0.255	-0.493	-0.972	-0.232	-0.334	-0.914	-0.108	-0.275	0.015	0.367	-0.056	-0.075	0.394	0.021	0.110	0.320
0.255	-0.493	-0.972	-0.218	-0.338	-0.916	-0.206	-0.689	0.045	0.353	-0.052	-0.073	0.394	0.021	0.109	0.239
-0.014	-0.485	-0.838	-0.207	-0.343	-0.916	-0.272	-0.581	-0.043	0.072	-0.039	0.062	0.126	0.013	0.025	0.204
-0.060	-0.477	-0.877	-0.193	-0.348	-0.917	-0.236	-0.749	0.036	0.011	-0.027	0.023	0.079	0.006	0.015	0.132
0.220	-0.458	-0.830	-0.208	-0.351	-0.913	-0.135	0.912	0.005	0.307	-0.005	0.066	0.361	0.014	0.033	0.099
-0.060	-0.477	-0.853	-0.201	-0.357	-0.912	-0.235	-0.325	0.199	0.019	-0.018	0.042	0.080	0.005	0.009	0.066
0.132	-0.489	-0.814	-0.215	-0.360	-0.908	-0.181	0.822	-0.033	0.225	-0.026	0.077	0.273	0.017	0.048	0.037
-0.195	-0.647	-0.806	-0.218	-0.363	-0.906	-0.091	0.207	0.030	-0.098	-0.182	0.083	0.053	0.175	0.056	-0.062
-0.287	-0.690	-0.968	-0.226	-0.368	-0.902	-0.191	0.460	0.079	-0.183	-0.220	-0.083	0.145	0.217	0.106	-0.076
-0.360	-0.589	-0.893	-0.221	-0.373	-0.901	-0.243	-0.224	0.224	-0.261	-0.114	-0.009	0.218	0.116	0.031	-0.131
-0.126	-0.485	-0.771	-0.219	-0.372	-0.902	0.138	-0.067	0.081	-0.029	-0.011	0.115	0.017	0.012	0.091	-0.093
-0.130	-0.462	-0.735	-0.204	-0.371	-0.906	0.081	-0.786	0.095	-0.047	0.011	0.154	0.013	0.011	0.126	-0.076
0.013	-0.466	-0.849	-0.203	-0.376	-0.904	-0.233	0.046	0.050	0.095	0.012	0.037	0.156	0.007	0.012	-0.036
-0.137	-0.454	-0.838	-0.213	-0.379	-0.901	-0.151	0.490	-0.094	-0.046	0.026	0.046	0.007	0.018	0.023	-0.070
-0.068	-0.516	-0.684	-0.224	-0.378	-0.898	0.065	0.671	0.025	0.035	-0.036	0.197	0.076	0.044	0.177	-0.059
-0.310	-0.605	-0.755	-0.218	-0.380	-0.899	-0.031	-0.261	0.237	-0.214	-0.123	0.127	0.166	0.133	0.106	-0.098
-0.107	-0.574	-0.802	-0.217	-0.381	-0.899	0.008	-0.043	0.064	-0.012	-0.091	0.079	0.039	0.102	0.059	-0.093
-0.207	-0.446	-0.830	-0.217	-0.381	-0.899	0.014	0.039	0.040	-0.111	0.036	0.052	0.061	0.026	0.031	-0.102
-0.107	-0.419	-0.775	-0.226	-0.380	-0.897	0.092	0.537	0.027	-0.002	0.062	0.105	0.039	0.053	0.086	-0.063
-0.130	-0.489	-0.739	-0.216	-0.381	-0.899	-0.010	-0.490	0.097	-0.035	-0.007	0.142	0.017	0.017	0.121	-0.103
-0.091	-0.527	-0.782	-0.203	-0.384	-0.901	-0.110	-0.701	0.106	-0.010	-0.042	0.101	0.056	0.056	0.078	-0.062
-0.330	-0.531	-0.877	-0.196	-0.383	-0.903	0.065	-0.395	0.053	-0.255	-0.047	0.008	0.183	0.059	0.017	-0.083
0.036	-0.450	-0.849	-0.196	-0.384	-0.902	0.017	0.087	0.094	0.110	0.034	0.036	0.183	0.022	0.011	-0.075
-0.191	-0.442	-0.751	-0.201	-0.385	-0.901	-0.047	0.338	0.052	-0.111	0.044	0.132	0.044	0.029	0.109	-0.089
-0.064	-0.516	-0.755	-0.192	-0.387	-0.902	-0.067	-0.500	-0.023	0.007	-0.028	0.130	0.083	0.044	0.105	-0.051
-0.168	-0.566	-0.818	-0.190	-0.388	-0.902	-0.060	-0.099	0.007	-0.099	-0.077	0.066	0.021	0.095	0.042	-0.077
-0.072	-0.462	-0.775	-0.183	-0.389	-0.903	-0.029	-0.358	0.056	-0.010	0.028	0.110	0.076	0.009	0.085	-0.075
-0.072	-0.462	-0.775	-0.185	-0.392	-0.901	-0.087	0.125	0.050	-0.008	0.030	0.109	0.076	0.009	0.085	-0.087
-0.183	-0.547	-0.822	-0.179	-0.395	-0.901	-0.140	-0.297	0.014	-0.125	-0.052	0.062	0.036	0.076	0.037	-0.091
-0.130	-0.547	-0.782	-0.183	-0.394	-0.901	0.015	0.147	-0.108	-0.068	-0.052	0.100	0.018	0.076	0.077	-0.095
-0.191	-0.570	-0.865	-0.178	-0.392	-0.903	0.169	-0.251	0.056	-0.135	-0.078	0.020	0.043	0.100	0.006	-0.107
-0.130	-0.489	-0.869	-0.183	-0.388	-0.903	0.227	0.308	0.003	-0.068	-0.001	0.016	0.018	0.019	0.010	-0.075
-0.176	-0.408	-0.909	-0.177	-0.393	-0.902	-0.200	-0.233	0.203	-0.120	0.085	-0.024	0.028	0.062	0.050	-0.084
0.009	-0.381	-0.739	-0.189	-0.396	-0.899	-0.158	0.659	0.004	0.076	0.115	0.142	0.157	0.089	0.120	-0.067
-0.176	-0.427	-0.775	-0.185	-0.394	-0.900	0.114	-0.247	-0.074	-0.112	0.066	0.108	0.027	0.042	0.084	-0.092
-0.087	-0.551	-0.786	-0.191	-0.390	-0.901	0.233	0.288	-0.087	-0.018	-0.062	0.097	0.062	0.081	0.072	-0.073
-0.260	-0.566	-0.865	-0.181	-0.388	-0.904	0.141	-0.535	0.069	-0.201	-0.079	0.021	0.110	0.097	0.007	-0.109
-0.080	-0.581	-0.897	-0.188	-0.387	-0.903	0.073	0.438	0.006	-0.013	-0.096	-0.012	0.071	0.112	0.039	-0.093
-0.241	-0.493	-0.897	-0.187	-0.390	-0.902	-0.152	-0.092	-0.004	-0.176	-0.004	-0.012	0.090	0.024	0.039	-0.111
-0.107	-0.493	-0.822	-0.188	-0.393	-0.900	-0.136	0.095	-0.042	-0.040	-0.001	0.061	0.045	0.024	0.036	-0.070
-0.183	-0.485	-0.794	-0.185	-0.390	-0.902	0.161	-0.257	-0.095	-0.121	0.004	0.091	0.032	0.017	0.064	-0.085
-0.003	-0.516	-0.759	-0.185	-0.387	-0.903	0.137	-0.024	-0.114	0.060	-0.030	0.127	0.150	0.048	0.098	-0.071
-0.099	-0.597	-0.739	-0.187	-0.387	-0.903	0.070	0.131	0.004	-0.034	-0.111	0.147	0.055	0.130	0.118	-0.074
-0.130	-0.578	-0.802	-0.187	-0.389	-0.902	-0.064	0.032	0.057	-0.065	-0.090	0.083	0.025	0.112	0.055	-0.069
-0.149	-0.554	-0.873	-0.192	-0.390	-0.900	-0.050	0.298	-0.060	-0.078	-0.065	0.010	0.007	0.090	0.015	-0.075
-0.172	-0.547	-0.826	-0.188	-0.389	-0.902	0.074	-0.217	-0.017	-0.105	-0.058	0.059	0.015	0.083	0.033	-0.083
-0.076	-0.481	-0.822	-0.200	-0.385	-0.901	0.258	0.640	-0.050	0.003	0.003	0.062	0.083	0.018	0.038	-0.068
-0.168	-0.535	-0.802	-0.191	-0.383	-0.904	0.128	-0.487	0.091	-0.099	-0.053	0.084	0.009	0.073	0.058	-0.069
-0.049	-0.558	-0.778	-0.196	-0.382	-0.903	0.107	0.317	0.044	0.025	-0.077	0.107	0.112	0.097	0.082	-0.071
-0.145	-0.562	-0.849	-0.194	-0.383	-0.903	0.030	-0.047	0.113	-0.073	-0.081	0.037	0.016	0.102	0.012	-0.080
-0.214	-0.585	-0.885	-0.202	-0.376	-0.904	0.365	0.437	-0.053	-0.134	-0.110	0.002	0.052	0.126	0.022	-0.079
-0.149	-0.512	-0.889	-0.200	-0.369	-0.907	0.405	-0.086	-0.013	-0.070	-0.044	0.001	0.014	0.053	0.024	-0.065
-0.203	-0.431	-0.881	-0.207	-0.366	-0.908	0.238	0.384	0.105	-0.118	0.033	0.010	0.039	0.027	0.015	-0.077
0.013	-0.454	-0.794	-0.205	-0.365	-0.908	0.106	0.010	0.175	0.096	0.009	0.097	0.178	0.004	0.073	-0.079
-0.203	-0.508	-0.822	-0.196	-0.367	-0.909	-0.068	-0.437	0.091	-0.128	-0.043	0.070	0.036	0.051	0.046	-0.076
-0.203	-0.508	-0.822	-0.205	-0.366	-0.908	0.032	0.435	-0.058	-0.120	-0.043	0.069	0.035	0.051	0.046	-0.070
-0.130	-0.527	-0.885	-0.199	-0.362	-0.911	0.269	-0.282	-0.029	-0.052	-0.067	0.009	0.040	0.072	0.017	-0.081
-0.164	-0.439	-0.897	-0.199	-0.358	-0.912	0.227	-0.026	0.000	-0.087	0.018	-0.002	0.006	0.015	0.027	-0.067
-0.083	-0.404	-0.889	-0.205	-0.359	-0.911	-0.015	0.389	0.072	-0.000	0.054	0.005	0.087	0.048	0.017	-0.041
-0.145	-0.415	-0.869	-0.202	-0.360	-0.911	-0.055	-0.113	0.103	-0.065	0.043	0.025	0.025	0.035	0.004	-0.062
-0.068	-0.411	-0.798	-0.215	-0.363	-0.907	-0.140	0.714	-0.047	0.025	0.050	0.091	0.102	0.038	0.077	-0.050
-0.218	-0.431	-0.802	-0.208	-0.365	-0.907	-0.104	-0.378	0.060	-0.132	0.033	0.088	0.049	0.018	0.075	-0.059
-0.068	-0.512	-0.782	-0.208	-0.362	-0.909	0.202	0.016	-0.069	0.018	-0.052	0.109	0.099	0.064	0.097	-0.054
-0.095	-0.531	-0.775	-0.208	-0.357	-0.910	0.277	-0.010	-0.048	-0.009	-0.076	0.119	0.070	0.085	0.108	-0.071
-0.122	-0.508	-0.838	-0.214	-0.354	-0.910	0.230	0.371	0.041	-0.029	-0.056	0.056	0.041	0.063	0.048	-0.042
-0.191	-0.531	-0.905	-0.211	-0.352	-0.912	0.182	-0.139	0.113	-0.102	-0.081	-0.009	0.031	0.087	0.016	-0.051
-0.099	-0.477	-0.889	-0.214	-0.354	-0.910	-0.096	0.241	0.106	-0.007	-0.025	0.005	0.058	0.034	0.002	-0.044
-0.168	-0.431	-0.905	-0.215	-0.356	-0.909	-0.077	0.064	0.079	-0.075	0.024	-0.012	0.014	0.012	0.011	-0.044
-0.099	-0.400	-0.881	-0.215	-0.357	-0.909	-0.036	0.027	-0.061	-0.005	0.055	0.012	0.052	0.041	0.014	-0.043
-0.141	-0.431	-0.861	-0.220	-0.354	-0.909	0.104	0.240	-0.111	-0.043	0.022	0.031	0.008	0.009	0.037	-0.046
-0.172	-0.423	-0.849	-0.220	-0.350	-0.911	0.245	-0.030	-0.092	-0.073	0.025	0.045	0.025	0.015	0.050	-0.040
-0.087	-0.427	-0.806	-0.217	-0.345	-0.913	0.263	-0.171	-0.081	0.008	0.017	0.091	0.058	0.009	0.094	-0.050
-0.103	-0.454	-0.790	-0.223	-0.344	-0.912	0.089	0.309	-0.010	-0.002	-0.012	0.106	0.040	0.019	0.111	-0.053
-0.126	-0.485	-0.786	-0.223	-0.344	-0.912	0.018	0.014	-0.001	-0.025	-0.043	0.110	0.015	0.052	0.116	-0.058
-0.149	-0.531	-0.822	-0.226	-0.348	-0.910	-0.167	0.197	0.046	-0.045	-0.085	0.072	0.011	0.101	0.082	-0.064
-0.180	-0.558	-0.786	-0.228	-0.352	-0.908	-0.153	0.131	0.081	-0.074	-0.108	0.106	0.044	0.130	0.118	-0.065
-0.141	-0.551	-0.834	-0.224	-0.355	-0.908	-0.143	-0.155	0.048	-0.039	-0.097	0.058	0.009	0.125	0.071	-0.064
-0.141	-0.512	-0.857	-0.229	-0.358	-0.905	-0.149	0.266	-0.007	-0.034	-0.056	0.032	0.011	0.088	0.048	-0.059
-0.149	-0.504	-0.838	-0.231	-0.359	-0.904	-0.025	0.094	-0.136	-0.040	-0.048	0.051	0.020	0.082	0.068	-0.060
-0.153	-0.516	-0.889	-0.231	-0.360	-0.904	-0.077	-0.039	-0.088	-0.044	-0.058	-0.001	0.025	0.095	0.017	-0.052
-0.237	-0.524	-0.901	-0.238	-0.354	-0.904	0.291	0.341	-0.196	-0.121	-0.072	-0.012	0.110	0.105	0.006	-0.054
-0.137	-0.473	-0.905	-0.238	-0.350	-0.906	0.216	-0.067	-0.148	-0.022	-0.026	-0.014	0.012	0.057	0.002	-0.052
-0.187	-0.431	-0.932	-0.238	-0.345	-0.908	0.277	-0.022	-0.095	-0.072	0.011	-0.039	0.064	0.017	0.024	-0.069
-0.187	-0.431	-0.932	-0.245	-0.340	-0.908	0.238	0.318	-0.139	-0.065	0.006	-0.039	0.066	0.019	0.023	-0.044
-0.253	-0.423	-0.905	-0.240	-0.336	-0.911	0.243	-0.250	-0.039	-0.135	0.010	-0.009	0.133	0.013	0.005	-0.050
-0.099	-0.442	-0.865	-0.248	-0.331	-0.910	0.237	0.443	-0.045	0.027	-0.014	0.030	0.020	0.034	0.044	-0.052
-0.180	-0.442	-0.905	-0.250	-0.327	-0.911	0.240	0.086	-0.020	-0.052	-0.018	-0.008	0.063	0.035	0.005	-0.052
-0.199	-0.415	-0.909	-0.252	-0.323	-0.912	0.246	0.117	-0.009	-0.070	0.005	-0.011	0.083	0.009	0.001	-0.033
-0.187	-0.431	-0.905	-0.253	-0.323	-0.912	0.047	0.117	0.049	-0.056	-0.011	-0.007	0.072	0.026	0.005	-0.044
-0.164	-0.419	-0.905	-0.256	-0.321	-0.912	0.125	0.169	0.038	-0.031	-0.002	-0.007	0.049	0.016	0.004	-0.036
-0.183	-0.408	-0.916	-0.257	-0.322	-0.911	-0.028	0.104	0.045	-0.049	0.011	-0.020	0.067	0.005	0.010	-0.039
-0.149	-0.408	-0.909	-0.262	-0.322	-0.910	0.035	0.268	0.023	-0.010	0.011	-0.013	0.032	0.006	0.003	-0.028
-0.222	-0.396	-0.905	-0.260	-0.324	-0.910	-0.092	-0.063	0.049	-0.085	0.024	-0.009	0.104	0.005	0.000	-0.026
-0.137	-0.392	-0.901	-0.260	-0.325	-0.909	-0.073	0.011	0.030	-0.000	0.029	-0.006	0.019	0.009	0.002	-0.026
-0.157	-0.419	-0.889	-0.264	-0.326	-0.908	-0.013	0.271	-0.017	-0.015	0.003	0.004	0.037	0.019	0.011	-0.042
-0.168	-0.427	-0.853	-0.267	-0.326	-0.907	0.001	0.165	0.026	-0.024	-0.005	0.039	0.048	0.027	0.045	-0.034
-0.249	-0.435	-0.905	-0.270	-0.328	-0.905	-0.059	0.185	0.010	-0.102	-0.012	-0.014	0.127	0.035	0.008	-0.042
-0.187	-0.431	-0.905	-0.268	-0.328	-0.906	0.002	-0.085	0.049	-0.043	-0.007	-0.014	0.064	0.032	0.009	-0.035
-0.180	-0.427	-0.877	-0.271	-0.329	-0.904	-0.039	0.185	-0.024	-0.032	-0.003	0.013	0.055	0.029	0.017	-0.040
-0.130	-0.419	-0.893	-0.272	-0.330	-0.904	-0.040	0.085	0.035	0.019	0.006	-0.004	0.003	0.023	0.000	-0.023
-0.230	-0.423	-0.912	-0.277	-0.331	-0.902	-0.034	0.279	-0.037	-0.076	0.003	-0.025	0.102	0.028	0.019	-0.024
-0.160	-0.435	-0.905	-0.276	-0.333	-0.902	-0.092	-0.065	-0.011	-0.008	-0.007	-0.018	0.031	0.041	0.011	-0.018
-0.207	-0.450	-0.905	-0.280	-0.332	-0.901	0.046	0.245	-0.057	-0.050	-0.023	-0.019	0.077	0.058	0.011	-0.036
-0.168	-0.446	-0.889	-0.282	-0.333	-0.900	-0.042	0.102	-0.000	-0.010	-0.018	-0.004	0.040	0.056	0.005	-0.025
-0.230	-0.450	-0.861	-0.285	-0.333	-0.899	0.028	0.179	-0.050	-0.068	-0.022	0.022	0.099	0.060	0.033	-0.040
-0.160	-0.442	-0.849	-0.286	-0.334	-0.898	-0.034	0.037	0.006	0.002	-0.013	0.033	0.031	0.054	0.045	-0.037
-0.249	-0.462	-0.881	-0.292	-0.333	-0.896	0.039	0.349	-0.068	-0.079	-0.033	-0.001	0.118	0.074	0.014	-0.040
-0.180	-0.450	-0.830	-0.291	-0.333	-0.897	0.008	-0.086	-0.023	-0.012	-0.021	0.051	0.050	0.064	0.066	-0.029
-0.191	-0.411	-0.857	-0.300	-0.333	-0.894	0.006	0.535	-0.105	-0.013	0.017	0.019	0.063	0.028	0.038	-0.029
-0.180	-0.431	-0.845	-0.293	-0.334	-0.896	-0.024	-0.386	0.000	-0.008	-0.002	0.033	0.053	0.049	0.050	-0.019
-0.187	-0.431	-0.889	-0.296	-0.334	-0.895	-0.019	0.146	-0.023	-0.013	-0.001	-0.012	0.061	0.050	0.007	-0.024
-0.183	-0.411	-0.834	-0.297	-0.335	-0.894	-0.043	0.096	0.020	-0.007	0.019	0.042	0.057	0.031	0.063	-0.025
-0.226	-0.384	-0.853	-0.296	-0.337	-0.894	-0.076	-0.075	-0.042	-0.051	0.047	0.022	0.099	0.004	0.044	-0.033
-0.187	-0.431	-0.826	-0.300	-0.338	-0.892	-0.078	0.210	-0.055	-0.008	0.002	0.048	0.061	0.052	0.073	-0.040
-0.237	-0.411	-0.861	-0.299	-0.338	-0.892	-0.012	-0.060	-0.059	-0.058	0.022	0.012	0.111	0.034	0.038	-0.044
-0.226	-0.427	-0.861	-0.300	-0.338	-0.892	-0.021	0.037	-0.068	-0.046	0.007	0.011	0.101	0.051	0.039	-0.040
-0.222	-0.396	-0.873	-0.300	-0.338	-0.892	-0.008	-0.015	-0.074	-0.042	0.037	-0.000	0.098	0.022	0.028	-0.041
-0.210	-0.384	-0.849	-0.298	-0.338	-0.892	-0.003	-0.072	-0.039	-0.031	0.049	0.023	0.087	0.010	0.052	-0.041
-0.199	-0.404	-0.842	-0.300	-0.338	-0.892	0.031	0.103	-0.049	-0.018	0.029	0.031	0.075	0.030	0.061	-0.032
-0.237	-0.404	-0.857	-0.298	-0.337	-0.893	0.040	-0.117	-0.043	-0.058	0.028	0.016	0.114	0.031	0.046	-0.022
-0.183	-0.427	-0.877	-0.300	-0.336	-0.893	0.031	0.083	-0.054	-0.002	0.005	-0.004	0.060	0.055	0.027	-0.018
-0.168	-0.427	-0.865	-0.301	-0.337	-0.892	-0.003	0.093	-0.014	0.014	0.005	0.007	0.046	0.057	0.040	-0.002
-0.195	-0.392	-0.861	-0.300	-0.337	-0.893	-0.018	-0.095	-0.036	-0.014	0.040	0.012	0.073	0.023	0.044	0.006
-0.110	-0.381	-0.845	-0.301	-0.336	-0.892	0.045	0.107	-0.049	0.072	0.050	0.027	0.011	0.012	0.060	0.010
-0.207	-0.408	-0.869	-0.302	-0.335	-0.893	0.074	0.057	-0.017	-0.023	0.022	0.004	0.085	0.040	0.037	0.009
-0.149	-0.384	-0.842	-0.302	-0.333	-0.893	0.113	0.026	-0.029	0.035	0.043	0.032	0.028	0.018	0.065	0.019
-0.168	-0.419	-0.834	-0.306	-0.331	-0.893	0.121	0.195	-0.027	0.018	0.007	0.039	0.047	0.053	0.073	0.012
-0.133	-0.415	-0.838	-0.306	-0.329	-0.893	0.104	0.023	0.009	0.053	0.009	0.036	0.012	0.049	0.070	0.013
-0.160	-0.392	-0.838	-0.313	-0.328	-0.891	0.123	0.439	0.007	0.033	0.030	0.034	0.039	0.026	0.070	0.009
-0.191	-0.377	-0.826	-0.311	-0.327	-0.892	0.078	-0.071	0.024	0.001	0.045	0.047	0.071	0.012	0.083	0.018
-0.180	-0.369	-0.826	-0.317	-0.325	-0.891	0.086	0.306	-0.080	0.018	0.051	0.046	0.060	0.005	0.083	0.016
-0.130	-0.396	-0.810	-0.324	-0.323	-0.889	0.084	0.392	-0.111	0.075	0.022	0.060	0.010	0.033	0.099	0.004
-0.164	-0.408	-0.814	-0.329	-0.320	-0.888	0.127	0.286	-0.087	0.046	0.008	0.055	0.045	0.045	0.096	0.007
-0.249	-0.431	-0.830	-0.338	-0.318	-0.886	0.131	0.462	-0.131	-0.030	-0.019	0.037	0.129	0.068	0.081	-0.014
-0.207	-0.400	-0.822	-0.343	-0.314	-0.886	0.188	0.213	-0.128	0.016	0.008	0.044	0.087	0.038	0.090	-0.034
-0.333	-0.411	-0.838	-0.350	-0.310	-0.884	0.200	0.386	-0.111	-0.103	-0.007	0.027	0.215	0.051	0.075	-0.048
-0.268	-0.423	-0.818	-0.350	-0.304	-0.886	0.280	-0.020	-0.138	-0.038	-0.024	0.049	0.151	0.064	0.095	-0.041
-0.268	-0.423	-0.818	-0.358	-0.297	-0.885	0.368	0.412	-0.163	-0.030	-0.032	0.048	0.151	0.066	0.095	-0.024
-0.237	-0.377	-0.842	-0.359	-0.289	-0.887	0.413	0.036	-0.074	0.001	0.007	0.027	0.121	0.020	0.072	-0.014
-0.157	-0.373	-0.901	-0.360	-0.280	-0.890	0.509	0.055	-0.105	0.083	0.002	-0.030	0.040	0.018	0.013	-0.042
-0.268	-0.369	-0.759	-0.370	-0.272	-0.888	0.416	0.562	-0.087	-0.018	-0.002	0.110	0.153	0.014	0.156	-0.059
-0.407	-0.369	-0.715	-0.377	-0.266	-0.887	0.340	0.323	-0.080	-0.151	-0.008	0.153	0.291	0.016	0.200	-0.070
-0.360	-0.307	-0.755	-0.380	-0.258	-0.888	0.408	0.117	-0.115	-0.102	0.046	0.115	0.245	0.045	0.161	-0.102
-0.322	-0.241	-0.849	-0.386	-0.250	-0.888	0.368	0.314	-0.147	-0.057	0.104	0.019	0.207	0.109	0.066	-0.089
-0.376	-0.253	-0.952	-0.384	-0.244	-0.891	0.325	-0.160	-0.143	-0.113	0.085	-0.080	0.261	0.097	0.036	-0.073
-0.291	-0.323	-0.979	-0.389	-0.236	-0.890	0.362	0.302	-0.170	-0.023	0.008	-0.108	0.177	0.026	0.064	-0.048
-0.418	-0.307	-0.972	-0.385	-0.230	-0.894	0.318	-0.298	-0.133	-0.155	0.017	-0.096	0.304	0.042	0.055	-0.067
-0.299	-0.319	-0.928	-0.391	-0.223	-0.893	0.292	0.331	-0.182	-0.029	-0.001	-0.054	0.186	0.029	0.012	-0.072
-0.468	-0.303	-0.952	-0.392	-0.216	-0.894	0.300	0.009	-0.191	-0.197	0.008	-0.077	0.355	0.044	0.035	-0.077
-0.395	-0.303	-0.936	-0.386	-0.210	-0.898	0.303	-0.398	-0.141	-0.131	0.001	-0.057	0.283	0.044	0.019	-0.045
-0.326	-0.334	-1.019	-0.385	-0.204	-0.900	0.273	-0.060	-0.152	-0.062	-0.035	-0.138	0.214	0.012	0.101	-0.028
-0.283	-0.369	-1.094	-0.387	-0.200	-0.900	0.171	0.075	-0.214	-0.018	-0.074	-0.213	0.172	0.023	0.176	-0.010
-0.280	-0.404	-1.113	-0.396	-0.197	-0.897	0.091	0.494	-0.316	-0.005	-0.113	-0.236	0.169	0.059	0.196	-0.029
-0.414	-0.423	-1.058	-0.400	-0.194	-0.896	0.082	0.189	-0.261	-0.136	-0.135	-0.182	0.303	0.078	0.139	-0.064
-0.491	-0.373	-0.885	-0.393	-0.189	-0.900	0.215	-0.447	-0.154	-0.220	-0.090	-0.004	0.380	0.029	0.035	-0.094
-0.410	-0.292	-0.735	-0.387	-0.183	-0.904	0.308	-0.396	-0.139	-0.145	-0.015	0.149	0.300	0.052	0.185	-0.109
-0.326	-0.211	-0.778	-0.382	-0.174	-0.908	0.451	-0.263	-0.148	-0.065	0.057	0.110	0.215	0.132	0.142	-0.081
-0.283	-0.156	-0.975	-0.375	-0.165	-0.912	0.441	-0.439	-0.102	-0.031	0.102	-0.083	0.173	0.187	0.055	0.004
-0.249	-0.176	-1.133	-0.366	-0.163	-0.916	0.042	-0.467	-0.150	-0.004	0.081	-0.236	0.138	0.168	0.213	0.083
-0.068	-0.211	-1.125	-0.355	-0.165	-0.920	-0.232	-0.610	-0.326	0.165	0.048	-0.224	0.043	0.133	0.205	0.145
-0.068	-0.265	-1.109	-0.341	-0.164	-0.925	-0.110	-0.759	-0.403	0.152	-0.007	-0.203	0.043	0.080	0.190	0.217
-0.053	-0.307	-1.141	-0.328	-0.160	-0.931	0.162	-0.735	-0.326	0.153	-0.054	-0.229	0.058	0.038	0.221	0.290
0.078	-0.307	-1.259	-0.306	-0.150	-0.940	0.472	-1.107	-0.139	0.262	-0.064	-0.338	0.189	0.038	0.339	0.361
0.163	-0.284	-1.350	-0.287	-0.136	-0.948	0.800	-0.912	0.041	0.328	-0.055	-0.421	0.274	0.061	0.429	0.433
0.336	-0.234	-1.374	-0.263	-0.119	-0.957	0.891	-1.170	0.077	0.476	-0.021	-0.435	0.447	0.111	0.453	0.509
0.336	-0.234	-1.374	-0.244	-0.106	-0.964	0.686	-0.875	-0.045	0.458	-0.034	-0.429	0.446	0.111	0.454	0.535
0.424	-0.269	-1.283	-0.226	-0.096	-0.969	0.526	-0.833	-0.126	0.528	-0.079	-0.333	0.535	0.076	0.364	0.524
0.324	-0.261	-1.271	-0.211	-0.086	-0.974	0.512	-0.686	-0.110	0.413	-0.081	-0.316	0.434	0.085	0.353	0.472
0.251	-0.230	-1.220	-0.198	-0.081	-0.977	0.288	-0.613	-0.014	0.327	-0.056	-0.262	0.361	0.116	0.302	0.423
0.182	-0.187	-1.263	-0.181	-0.078	-0.980	0.193	-0.794	0.089	0.241	-0.016	-0.301	0.292	0.158	0.346	0.345
0.247	-0.110	-1.113	-0.167	-0.076	-0.983	0.110	-0.656	0.094	0.292	0.060	-0.149	0.358	0.236	0.197	0.273
0.186	-0.033	-1.015	-0.148	-0.073	-0.986	0.131	-0.889	0.072	0.212	0.134	-0.047	0.296	0.313	0.099	0.250
0.113	-0.079	-1.035	-0.123	-0.072	-0.990	0.095	-1.196	0.127	0.114	0.087	-0.063	0.223	0.267	0.118	0.219
0.274	-0.106	-1.031	-0.120	-0.074	-0.990	-0.097	-0.100	0.112	0.272	0.062	-0.059	0.385	0.239	0.114	0.183
0.155	-0.041	-1.050	-0.123	-0.081	-0.989	-0.363	0.192	0.051	0.156	0.135	-0.080	0.265	0.304	0.134	0.175
0.147	-0.033	-0.975	-0.120	-0.084	-0.989	-0.137	-0.106	0.024	0.145	0.145	-0.004	0.257	0.311	0.059	0.168
0.186	-0.064	-0.975	-0.122	-0.079	-0.989	0.273	0.166	0.057	0.186	0.109	-0.004	0.296	0.279	0.059	0.109
0.078	-0.184	-1.023	-0.127	-0.075	-0.989	0.219	0.252	0.089	0.083	-0.015	-0.051	0.189	0.159	0.107	0.062
-0.072	-0.191	-1.098	-0.117	-0.081	-0.990	-0.300	-0.470	0.130	-0.077	-0.016	-0.125	0.039	0.151	0.182	0.012
-0.099	-0.265	-1.070	-0.116	-0.087	-0.989	-0.244	-0.038	0.164	-0.106	-0.084	-0.098	0.012	0.077	0.154	-0.056
-0.095	-0.214	-0.944	-0.108	-0.088	-0.990	-0.006	-0.393	0.211	-0.111	-0.033	0.029	0.015	0.127	0.029	-0.080
-0.126	-0.199	-0.897	-0.097	-0.090	-0.991	-0.027	-0.497	0.324	-0.152	-0.016	0.078	0.015	0.143	0.018	-0.065
0.013	-0.118	-0.932	-0.094	-0.092	-0.991	-0.084	-0.148	0.123	-0.018	0.067	0.043	0.123	0.224	0.018	-0.054
0.086	-0.083	-0.968	-0.093	-0.094	-0.991	-0.093	-0.017	0.096	0.054	0.103	0.008	0.196	0.259	0.055	-0.057
0.051	-0.060	-0.865	-0.102	-0.097	-0.990	-0.182	0.475	-0.067	0.028	0.130	0.109	0.161	0.283	0.047	-0.041
-0.095	-0.245	-0.916	-0.105	-0.106	-0.989	-0.430	0.175	0.034	-0.115	-0.047	0.057	0.015	0.097	0.005	-0.048
-0.072	-0.288	-0.964	-0.110	-0.111	-0.988	-0.228	0.258	-0.020	-0.088	-0.084	0.009	0.039	0.055	0.053	-0.093
-0.045	-0.226	-0.956	-0.103	-0.113	-0.988	-0.071	-0.333	0.084	-0.068	-0.020	0.018	0.066	0.117	0.046	-0.107
-0.141	-0.172	-0.901	-0.104	-0.120	-0.987	-0.321	0.053	0.083	-0.164	0.040	0.072	0.030	0.172	0.008	-0.105
-0.037	-0.191	-0.873	-0.109	-0.127	-0.986	-0.367	0.246	-0.012	-0.055	0.028	0.098	0.074	0.152	0.035	-0.101
-0.076	-0.272	-0.889	-0.111	-0.128	-0.986	-0.028	0.084	-0.037	-0.093	-0.052	0.082	0.036	0.072	0.019	-0.096
-0.064	-0.249	-1.007	-0.106	-0.129	-0.986	-0.008	-0.243	0.056	-0.086	-0.028	-0.036	0.048	0.095	0.100	-0.066
0.017	-0.191	-0.893	-0.095	-0.136	-0.986	-0.327	-0.495	0.165	-0.016	0.037	0.079	0.129	0.153	0.013	-0.054
0.047	-0.288	-0.869	-0.093	-0.143	-0.985	-0.327	-0.065	0.063	0.012	-0.052	0.102	0.161	0.057	0.036	-0.049
0.040	-0.334	-0.877	-0.097	-0.145	-0.985	-0.072	0.226	-0.002	0.009	-0.096	0.093	0.153	0.010	0.028	-0.057
-0.060	-0.299	-0.960	-0.095	-0.146	-0.985	-0.003	-0.098	0.099	-0.094	-0.060	0.011	0.054	0.045	0.056	-0.049
-0.083	-0.218	-0.975	-0.092	-0.151	-0.984	-0.240	-0.133	0.234	-0.120	0.026	-0.006	0.031	0.126	0.072	-0.074
0.051	-0.245	-0.905	-0.100	-0.155	-0.983	-0.180	0.476	0.192	0.023	0.004	0.064	0.166	0.099	0.002	-0.087
-0.099	-0.245	-0.893	-0.095	-0.157	-0.983	-0.051	-0.224	0.162	-0.132	0.005	0.076	0.017	0.100	0.010	-0.089
-0.037	-0.241	-0.897	-0.093	-0.157	-0.983	0.005	-0.078	0.097	-0.072	0.010	0.072	0.079	0.103	0.005	-0.061
-0.076	-0.238	-0.983	-0.091	-0.162	-0.983	-0.239	-0.090	0.142	-0.113	0.019	-0.015	0.041	0.107	0.082	-0.093
0.047	-0.211	-0.991	-0.106	-0.170	-0.980	-0.363	0.828	0.108	0.025	0.053	-0.026	0.164	0.134	0.090	-0.045
-0.149	-0.180	-0.968	-0.104	-0.175	-0.979	-0.262	-0.138	0.030	-0.173	0.089	-0.003	0.031	0.165	0.067	-0.057
0.147	-0.207	-0.885	-0.111	-0.178	-0.978	-0.153	0.389	-0.091	0.130	0.065	0.078	0.265	0.138	0.015	-0.039
-0.114	-0.261	-0.865	-0.110	-0.180	-0.978	-0.073	-0.036	0.020	-0.132	0.013	0.098	0.004	0.084	0.035	-0.066
0.020	-0.299	-0.924	-0.112	-0.184	-0.976	-0.208	0.137	0.026	0.005	-0.022	0.037	0.139	0.045	0.025	-0.036
-0.107	-0.323	-0.972	-0.119	-0.191	-0.974	-0.343	0.344	0.048	-0.116	-0.038	-0.012	0.013	0.022	0.072	-0.057
0.013	-0.245	-0.912	-0.124	-0.197	-0.973	-0.264	0.313	0.040	0.009	0.045	0.045	0.133	0.100	0.013	-0.036
0.009	-0.214	-0.912	-0.123	-0.198	-0.973	-0.035	-0.041	0.019	0.004	0.077	0.045	0.129	0.131	0.013	-0.056
-0.030	-0.272	-0.885	-0.126	-0.200	-0.972	-0.097	0.173	0.088	-0.032	0.021	0.072	0.091	0.074	0.014	-0.037
-0.091	-0.299	-0.881	-0.133	-0.206	-0.970	-0.291	0.360	0.072	-0.087	0.000	0.074	0.031	0.047	0.018	-0.055
-0.010	-0.365	-0.924	-0.138	-0.214	-0.967	-0.361	0.337	0.065	0.000	-0.058	0.028	0.113	0.018	0.025	-0.059
-0.133	-0.346	-0.991	-0.139	-0.217	-0.966	-0.148	0.023	-0.046	-0.122	-0.035	-0.040	0.009	0.001	0.092	-0.056
-0.064	-0.276	-1.003	-0.143	-0.218	-0.965	-0.063	0.211	-0.065	-0.049	0.035	-0.053	0.061	0.072	0.103	-0.033
-0.057	-0.218	-0.928	-0.147	-0.220	-0.964	-0.084	0.215	0.005	-0.037	0.095	0.021	0.070	0.130	0.028	-0.033
0.017	-0.257	-0.901	-0.144	-0.222	-0.964	-0.075	-0.104	0.101	0.033	0.058	0.049	0.145	0.093	0.001	-0.034
-0.018	-0.269	-0.897	-0.152	-0.227	-0.962	-0.269	0.425	0.042	0.006	0.052	0.050	0.112	0.082	0.002	-0.034
-0.122	-0.377	-0.905	-0.151	-0.233	-0.961	-0.265	-0.037	0.039	-0.099	-0.051	0.041	0.009	0.026	0.007	-0.030
-0.064	-0.373	-0.983	-0.150	-0.231	-0.961	0.078	-0.043	-0.076	-0.042	-0.048	-0.037	0.068	0.022	0.085	-0.034
-0.064	-0.373	-0.983	-0.155	-0.229	-0.961	0.152	0.233	-0.098	-0.037	-0.051	-0.037	0.069	0.022	0.085	-0.039
-0.041	-0.249	-0.979	-0.150	-0.230	-0.961	-0.062	-0.185	0.145	-0.019	0.074	-0.033	0.093	0.101	0.080	-0.018
-0.064	-0.226	-0.928	-0.157	-0.234	-0.959	-0.186	0.395	0.170	-0.035	0.102	0.016	0.070	0.124	0.029	-0.018
-0.018	-0.261	-0.905	-0.160	-0.241	-0.957	-0.330	0.187	0.061	0.014	0.073	0.037	0.116	0.090	0.005	-0.033
-0.037	-0.303	-0.861	-0.166	-0.247	-0.955	-0.319	0.361	0.031	0.001	0.037	0.078	0.097	0.048	0.040	-0.050
-0.118	-0.334	-0.865	-0.166	-0.250	-0.954	-0.130	0.001	-0.075	-0.079	0.009	0.073	0.015	0.017	0.038	-0.052
-0.107	-0.365	-0.861	-0.163	-0.253	-0.954	-0.144	-0.181	-0.071	-0.071	-0.019	0.077	0.026	0.013	0.043	-0.065
-0.060	-0.396	-0.865	-0.162	-0.252	-0.954	0.072	-0.058	-0.107	-0.026	-0.051	0.074	0.071	0.043	0.041	-0.087
-0.076	-0.446	-0.849	-0.167	-0.249	-0.954	0.160	0.216	-0.155	-0.036	-0.104	0.089	0.053	0.092	0.059	-0.062
-0.172	-0.446	-0.928	-0.159	-0.251	-0.955	-0.092	-0.393	0.110	-0.140	-0.102	0.011	0.045	0.091	0.018	-0.055
-0.007	-0.400	-0.932	-0.164	-0.253	-0.953	-0.061	0.287	0.004	0.030	-0.054	0.006	0.119	0.044	0.020	-0.039
-0.099	-0.396	-0.936	-0.163	-0.259	-0.952	-0.284	0.007	0.138	-0.063	-0.044	0.001	0.025	0.040	0.022	-0.043
-0.018	-0.330	-0.960	-0.174	-0.265	-0.949	-0.259	0.589	0.041	0.028	0.027	-0.026	0.104	0.026	0.044	-0.009
-0.157	-0.307	-0.987	-0.171	-0.271	-0.947	-0.333	-0.150	0.038	-0.113	0.057	-0.055	0.036	0.050	0.071	-0.017
-0.018	-0.272	-0.964	-0.174	-0.278	-0.945	-0.382	0.203	0.034	0.029	0.099	-0.034	0.101	0.086	0.047	0.001
-0.083	-0.257	-0.991	-0.175	-0.283	-0.943	-0.235	0.042	-0.062	-0.036	0.119	-0.063	0.035	0.102	0.075	-0.002
-0.030	-0.280	-0.972	-0.174	-0.288	-0.942	-0.274	0.001	-0.024	0.018	0.100	-0.045	0.086	0.079	0.055	0.023
-0.022	-0.296	-0.901	-0.178	-0.288	-0.941	-0.036	0.190	-0.071	0.029	0.085	0.025	0.092	0.063	0.016	0.010
-0.014	-0.253	-0.944	-0.176	-0.289	-0.941	-0.094	-0.122	-0.097	0.035	0.129	-0.018	0.099	0.106	0.027	0.016
-0.080	-0.292	-0.920	-0.182	-0.288	-0.940	0.075	0.346	-0.090	-0.024	0.089	0.005	0.033	0.068	0.003	0.007
-0.037	-0.311	-0.928	-0.180	-0.286	-0.941	0.074	-0.149	-0.088	0.016	0.068	-0.002	0.077	0.049	0.011	-0.005
-0.060	-0.323	-0.901	-0.180	-0.285	-0.941	0.054	0.062	0.019	-0.007	0.056	0.026	0.053	0.038	0.017	-0.016
-0.083	-0.311	-0.873	-0.186	-0.285	-0.940	0.051	0.309	0.020	-0.024	0.066	0.052	0.029	0.050	0.045	-0.019
-0.049	-0.319	-0.842	-0.187	-0.289	-0.939	-0.186	0.117	0.114	0.012	0.063	0.082	0.063	0.043	0.077	-0.021
-0.068	-0.323	-0.838	-0.185	-0.291	-0.939	-0.093	-0.076	0.090	-0.010	0.061	0.086	0.044	0.040	0.082	-0.007
-0.049	-0.338	-0.877	-0.194	-0.297	-0.935	-0.294	0.549	0.048	0.019	0.052	0.043	0.062	0.026	0.041	0.006
0.013	-0.404	-0.857	-0.195	-0.301	-0.933	-0.186	0.082	-0.005	0.082	-0.010	0.061	0.123	0.039	0.060	0.014
-0.033	-0.423	-0.877	-0.202	-0.302	-0.932	-0.074	0.357	-0.036	0.042	-0.028	0.040	0.077	0.057	0.040	0.030
-0.033	-0.423	-0.877	-0.202	-0.305	-0.931	-0.113	0.056	0.021	0.043	-0.025	0.039	0.076	0.057	0.039	0.032
-0.026	-0.431	-0.885	-0.206	-0.305	-0.930	0.014	0.222	-0.017	0.054	-0.033	0.031	0.083	0.063	0.030	0.018
-0.060	-0.446	-0.889	-0.211	-0.305	-0.929	0.015	0.316	-0.011	0.025	-0.049	0.026	0.048	0.077	0.026	0.009
-0.107	-0.431	-0.924	-0.211	-0.303	-0.929	0.118	0.014	0.015	-0.021	-0.035	-0.009	0.001	0.061	0.011	0.016
-0.110	-0.392	-0.924	-0.211	-0.300	-0.930	0.177	-0.002	-0.014	-0.025	0.001	-0.008	0.003	0.022	0.012	0.006
-0.037	-0.369	-0.948	-0.217	-0.301	-0.929	-0.007	0.398	0.100	0.054	0.024	-0.033	0.070	0.001	0.038	0.005
-0.122	-0.377	-0.975	-0.219	-0.300	-0.928	0.110	0.160	0.098	-0.028	0.015	-0.061	0.016	0.006	0.067	0.006
-0.103	-0.373	-0.948	-0.224	-0.302	-0.927	-0.099	0.310	0.125	-0.005	0.022	-0.035	0.002	0.002	0.039	0.021
-0.126	-0.369	-0.964	-0.222	-0.301	-0.927	0.081	-0.037	0.103	-0.029	0.024	-0.050	0.022	0.003	0.055	-0.002
-0.057	-0.411	-0.944	-0.229	-0.303	-0.925	-0.059	0.386	0.051	0.046	-0.017	-0.032	0.046	0.038	0.035	-0.013
-0.149	-0.485	-0.881	-0.229	-0.303	-0.925	0.053	0.057	0.035	-0.046	-0.090	0.031	0.047	0.110	0.027	-0.033
-0.153	-0.473	-0.834	-0.239	-0.306	-0.922	-0.134	0.502	-0.057	-0.040	-0.076	0.075	0.051	0.098	0.073	-0.035
-0.180	-0.524	-0.818	-0.235	-0.306	-0.922	-0.014	-0.207	-0.019	-0.071	-0.126	0.092	0.076	0.147	0.088	-0.053
-0.103	-0.539	-0.830	-0.239	-0.311	-0.920	-0.198	0.242	-0.016	0.010	-0.137	0.077	0.001	0.162	0.074	-0.052
-0.130	-0.516	-0.834	-0.240	-0.315	-0.918	-0.192	0.092	0.019	-0.015	-0.109	0.072	0.025	0.137	0.068	-0.044
-0.145	-0.493	-0.834	-0.242	-0.323	-0.915	-0.376	0.131	0.082	-0.029	-0.078	0.069	0.039	0.113	0.066	-0.031
-0.103	-0.500	-0.798	-0.243	-0.328	-0.913	-0.245	0.113	0.038	0.015	-0.081	0.102	0.005	0.120	0.100	-0.032
-0.130	-0.496	-0.822	-0.248	-0.337	-0.908	-0.445	0.287	0.039	-0.008	-0.068	0.074	0.019	0.116	0.073	-0.031
-0.107	-0.504	-0.782	-0.252	-0.343	-0.905	-0.298	0.263	0.049	0.020	-0.070	0.110	0.006	0.122	0.110	-0.020
-0.122	-0.520	-0.767	-0.256	-0.351	-0.901	-0.373	0.277	0.037	0.009	-0.078	0.121	0.006	0.137	0.124	-0.019
-0.076	-0.535	-0.759	-0.250	-0.354	-0.901	-0.151	-0.294	0.079	0.049	-0.090	0.130	0.043	0.151	0.130	-0.027
-0.099	-0.469	-0.763	-0.253	-0.361	-0.898	-0.335	0.183	0.021	0.029	-0.017	0.122	0.022	0.084	0.124	-0.034
-0.160	-0.450	-0.743	-0.260	-0.367	-0.893	-0.276	0.419	0.077	-0.026	0.007	0.138	0.037	0.064	0.141	-0.030
-0.149	-0.466	-0.739	-0.264	-0.376	-0.888	-0.439	0.286	0.115	-0.011	0.001	0.137	0.023	0.077	0.144	-0.038
-0.103	-0.458	-0.739	-0.265	-0.379	-0.886	-0.180	0.125	0.062	0.037	0.012	0.135	0.026	0.067	0.143	-0.041
-0.160	-0.392	-0.802	-0.270	-0.383	-0.883	-0.158	0.334	0.095	-0.016	0.081	0.069	0.031	0.001	0.079	-0.019
-0.160	-0.392	-0.802	-0.277	-0.382	-0.882	0.061	0.404	0.031	-0.010	0.080	0.067	0.028	0.003	0.078	-0.002
-0.087	-0.354	-0.810	-0.278	-0.384	-0.880	-0.068	0.158	0.066	0.065	0.121	0.057	0.047	0.043	0.069	-0.008
-0.107	-0.388	-0.798	-0.290	-0.385	-0.876	-0.062	0.694	0.064	0.057	0.087	0.065	0.030	0.011	0.080	-0.009
-0.199	-0.357	-0.810	-0.293	-0.389	-0.873	-0.204	0.259	0.081	-0.031	0.122	0.050	0.060	0.044	0.068	0.001
-0.195	-0.400	-0.806	-0.294	-0.392	-0.872	-0.124	0.054	0.043	-0.027	0.082	0.052	0.055	0.003	0.071	-0.018
-0.137	-0.458	-0.814	-0.301	-0.394	-0.868	-0.092	0.452	-0.029	0.038	0.025	0.041	0.003	0.054	0.062	-0.010
-0.210	-0.485	-0.798	-0.300	-0.395	-0.868	-0.061	-0.059	0.032	-0.037	-0.000	0.057	0.069	0.080	0.077	-0.011
-0.091	-0.485	-0.814	-0.308	-0.398	-0.864	-0.161	0.491	-0.002	0.091	0.003	0.037	0.051	0.079	0.060	-0.006
-0.218	-0.493	-0.782	-0.309	-0.401	-0.862	-0.137	0.073	0.045	-0.035	-0.002	0.066	0.075	0.085	0.092	0.004
-0.180	-0.485	-0.782	-0.310	-0.404	-0.861	-0.123	0.100	0.008	0.005	0.009	0.065	0.036	0.076	0.091	0.011
-0.072	-0.485	-0.731	-0.319	-0.406	-0.856	-0.114	0.536	-0.010	0.121	0.011	0.112	0.074	0.074	0.141	-0.011
-0.191	-0.485	-0.747	-0.331	-0.408	-0.851	-0.089	0.760	-0.016	0.015	0.013	0.090	0.044	0.072	0.125	-0.015
-0.241	-0.466	-0.778	-0.341	-0.409	-0.846	-0.045	0.614	0.044	-0.025	0.033	0.054	0.093	0.051	0.094	-0.018
-0.272	-0.473	-0.743	-0.346	-0.412	-0.843	-0.124	0.328	0.116	-0.051	0.029	0.085	0.123	0.058	0.129	-0.037
-0.237	-0.485	-0.767	-0.351	-0.415	-0.839	-0.066	0.402	0.090	-0.010	0.019	0.058	0.088	0.068	0.105	-0.029
-0.222	-0.489	-0.711	-0.358	-0.418	-0.835	-0.133	0.422	0.058	0.012	0.018	0.108	0.072	0.070	0.160	-0.035
-0.199	-0.473	-0.771	-0.364	-0.420	-0.831	-0.104	0.427	0.014	0.042	0.035	0.045	0.048	0.053	0.100	-0.028
-0.307	-0.466	-0.747	-0.378	-0.421	-0.825	-0.050	0.799	-0.010	-0.052	0.044	0.062	0.155	0.044	0.124	-0.011
-0.283	-0.454	-0.755	-0.379	-0.422	-0.824	-0.052	0.083	0.008	-0.027	0.056	0.053	0.132	0.032	0.116	-0.022
-0.176	-0.435	-0.743	-0.381	-0.420	-0.823	0.100	0.179	-0.046	0.084	0.074	0.064	0.023	0.011	0.127	-0.022
-0.337	-0.439	-0.751	-0.395	-0.419	-0.818	0.054	0.790	-0.032	-0.064	0.069	0.050	0.183	0.015	0.119	-0.009
-0.230	-0.411	-0.751	-0.394	-0.417	-0.819	0.120	0.003	0.010	0.043	0.094	0.051	0.074	0.013	0.119	-0.007
-0.276	-0.419	-0.782	-0.397	-0.418	-0.817	-0.020	0.188	0.026	0.000	0.087	0.017	0.119	0.006	0.087	-0.003
-0.303	-0.442	-0.755	-0.406	-0.416	-0.814	0.092	0.533	-0.025	-0.018	0.062	0.041	0.146	0.017	0.113	-0.004
-0.199	-0.462	-0.763	-0.409	-0.414	-0.813	0.120	0.211	-0.056	0.090	0.041	0.033	0.041	0.035	0.105	0.000
-0.380	-0.450	-0.794	-0.415	-0.412	-0.811	0.091	0.369	-0.056	-0.084	0.051	-0.001	0.221	0.023	0.073	0.008
-0.253	-0.415	-0.782	-0.421	-0.411	-0.809	0.075	0.344	-0.079	0.048	0.084	0.009	0.093	0.013	0.084	0.020
-0.280	-0.404	-0.810	-0.428	-0.408	-0.807	0.102	0.377	-0.091	0.028	0.093	-0.021	0.120	0.025	0.056	0.001
-0.280	-0.404	-0.810	-0.427	-0.407	-0.807	0.042	-0.011	-0.043	0.028	0.092	-0.021	0.118	0.026	0.055	0.034
-0.345	-0.423	-0.822	-0.428	-0.406	-0.808	0.064	0.026	-0.075	-0.036	0.071	-0.032	0.183	0.008	0.042	0.033
-0.226	-0.439	-0.814	-0.431	-0.403	-0.807	0.092	0.132	-0.110	0.085	0.053	-0.024	0.063	0.006	0.049	0.039
-0.283	-0.431	-0.814	-0.433	-0.402	-0.807	0.006	0.077	-0.142	0.030	0.059	-0.025	0.120	0.003	0.048	0.040
-0.260	-0.466	-0.806	-0.443	-0.401	-0.802	-0.019	0.558	-0.230	0.063	0.023	-0.022	0.095	0.031	0.055	0.046
-0.310	-0.473	-0.830	-0.452	-0.401	-0.797	-0.165	0.471	-0.245	0.022	0.016	-0.051	0.145	0.038	0.031	0.046
-0.345	-0.535	-0.826	-0.453	-0.402	-0.796	-0.169	-0.037	-0.228	-0.012	-0.045	-0.048	0.178	0.098	0.034	0.050
-0.260	-0.539	-0.814	-0.462	-0.403	-0.790	-0.175	0.450	-0.308	0.082	-0.049	-0.041	0.093	0.101	0.045	0.031
-0.322	-0.539	-0.853	-0.470	-0.404	-0.784	-0.214	0.452	-0.223	0.029	-0.047	-0.086	0.153	0.100	0.005	0.026
-0.422	-0.450	-0.853	-0.476	-0.406	-0.780	-0.224	0.269	-0.219	-0.066	0.043	-0.091	0.252	0.011	0.005	0.032
-0.403	-0.493	-0.909	-0.483	-0.408	-0.775	-0.296	0.299	-0.258	-0.040	0.003	-0.151	0.232	0.053	0.051	0.017
-0.399	-0.493	-0.905	-0.498	-0.410	-0.764	-0.408	0.814	-0.434	-0.021	0.005	-0.158	0.228	0.052	0.048	0.014
-0.430	-0.562	-0.909	-0.503	-0.413	-0.759	-0.467	0.086	-0.432	-0.048	-0.061	-0.166	0.258	0.121	0.053	-0.015
-0.407	-0.601	-0.885	-0.516	-0.416	-0.749	-0.403	0.703	-0.411	-0.011	-0.098	-0.153	0.234	0.158	0.030	-0.047
-0.607	-0.570	-0.786	-0.517	-0.418	-0.747	-0.304	-0.082	-0.260	-0.210	-0.065	-0.056	0.433	0.127	0.068	-0.069
-0.522	-0.504	-0.629	-0.518	-0.418	-0.746	-0.150	-0.030	-0.204	-0.124	0.001	0.100	0.347	0.060	0.226	-0.067
-0.480	-0.435	-0.723	-0.522	-0.416	-0.745	0.073	0.128	-0.153	-0.079	0.068	0.005	0.304	0.010	0.131	-0.064
-0.434	-0.419	-0.885	-0.520	-0.411	-0.749	0.246	-0.113	-0.073	-0.034	0.079	-0.153	0.257	0.025	0.031	-0.010
-0.410	-0.439	-0.952	-0.517	-0.408	-0.752	0.174	-0.209	-0.018	-0.015	0.056	-0.216	0.233	0.006	0.099	0.062
-0.368	-0.411	-0.964	-0.509	-0.409	-0.757	-0.026	-0.458	-0.021	0.020	0.084	-0.223	0.190	0.033	0.111	0.133
-0.230	-0.415	-0.952	-0.503	-0.410	-0.761	-0.093	-0.398	-0.039	0.152	0.081	-0.208	0.051	0.030	0.099	0.205
-0.153	-0.446	-0.975	-0.497	-0.409	-0.765	-0.116	-0.396	-0.193	0.223	0.050	-0.228	0.027	0.000	0.123	0.276
-0.080	-0.450	-1.113	-0.487	-0.410	-0.772	-0.149	-0.730	-0.232	0.286	0.046	-0.359	0.102	0.004	0.261	0.353
-0.057	-0.462	-1.176	-0.473	-0.410	-0.780	-0.222	-0.924	-0.320	0.296	0.034	-0.414	0.125	0.015	0.324	0.415
0.024	-0.520	-1.200	-0.460	-0.410	-0.788	-0.223	-0.971	-0.370	0.363	-0.023	-0.430	0.206	0.073	0.348	0.493
0.086	-0.570	-1.220	-0.442	-0.407	-0.799	-0.053	-1.200	-0.430	0.407	-0.076	-0.438	0.269	0.123	0.367	0.536
0.270	-0.667	-1.220	-0.426	-0.405	-0.809	0.037	-1.027	-0.287	0.575	-0.176	-0.428	0.454	0.220	0.367	0.571
0.201	-0.562	-1.232	-0.414	-0.403	-0.816	0.060	-0.661	-0.119	0.494	-0.073	-0.433	0.385	0.116	0.379	0.567
0.201	-0.562	-1.232	-0.400	-0.402	-0.824	0.122	-0.697	0.021	0.480	-0.074	-0.425	0.387	0.116	0.380	0.570
0.101	-0.469	-1.192	-0.381	-0.402	-0.833	0.021	-1.023	0.126	0.361	0.019	-0.377	0.287	0.024	0.340	0.515
0.255	-0.512	-1.046	-0.369	-0.403	-0.838	0.037	-0.549	0.127	0.502	-0.023	-0.226	0.443	0.066	0.195	0.439
0.159	-0.508	-0.924	-0.358	-0.400	-0.844	0.208	-0.561	0.005	0.395	-0.022	-0.098	0.347	0.062	0.073	0.361
-0.007	-0.581	-0.885	-0.347	-0.394	-0.851	0.352	-0.582	-0.004	0.219	-0.101	-0.051	0.183	0.136	0.034	0.341
-0.010	-0.535	-0.869	-0.331	-0.390	-0.859	0.342	-0.777	0.197	0.199	-0.059	-0.027	0.179	0.089	0.019	0.264
0.186	-0.458	-0.818	-0.334	-0.389	-0.858	0.142	0.291	0.157	0.398	0.017	0.023	0.377	0.011	0.032	0.206
-0.030	-0.384	-0.806	-0.331	-0.386	-0.861	0.271	-0.032	0.150	0.180	0.087	0.038	0.163	0.062	0.044	0.181
-0.083	-0.496	-0.830	-0.328	-0.381	-0.865	0.422	-0.056	0.213	0.123	-0.030	0.018	0.110	0.049	0.020	0.126
-0.160	-0.512	-0.972	-0.340	-0.380	-0.860	0.095	0.808	0.187	0.058	-0.046	-0.129	0.033	0.065	0.122	0.063
-0.349	-0.408	-0.987	-0.327	-0.385	-0.863	-0.130	-0.632	0.299	-0.144	0.062	-0.141	0.154	0.040	0.138	0.013
-0.160	-0.423	-0.834	-0.336	-0.386	-0.859	-0.027	0.582	0.073	0.053	0.048	0.008	0.035	0.024	0.016	-0.005
-0.310	-0.551	-0.830	-0.327	-0.390	-0.861	-0.142	-0.394	0.208	-0.105	-0.075	0.013	0.114	0.103	0.020	-0.032
-0.191	-0.485	-0.853	-0.328	-0.395	-0.858	-0.229	0.138	0.097	0.015	-0.005	-0.013	0.007	0.037	0.004	-0.012
-0.257	-0.423	-0.889	-0.321	-0.397	-0.860	-0.053	-0.326	0.240	-0.058	0.059	-0.046	0.058	0.025	0.039	-0.031
-0.164	-0.404	-0.790	-0.319	-0.403	-0.858	-0.240	0.018	0.206	0.033	0.084	0.050	0.035	0.044	0.059	-0.035
-0.249	-0.543	-0.838	-0.321	-0.407	-0.855	-0.203	0.158	0.084	-0.050	-0.051	0.000	0.048	0.095	0.012	-0.052
-0.330	-0.473	-0.830	-0.323	-0.405	-0.856	0.165	0.100	-0.010	-0.129	0.016	0.009	0.127	0.026	0.020	-0.067
-0.230	-0.477	-0.739	-0.317	-0.402	-0.859	0.236	-0.255	0.102	-0.035	0.009	0.103	0.026	0.031	0.111	-0.086
-0.291	-0.500	-0.778	-0.313	-0.403	-0.860	0.002	-0.188	0.170	-0.101	-0.013	0.065	0.086	0.054	0.071	-0.087
-0.253	-0.574	-0.794	-0.303	-0.403	-0.864	0.105	-0.465	0.143	-0.072	-0.087	0.052	0.047	0.128	0.055	-0.087
-0.230	-0.473	-0.834	-0.303	-0.398	-0.866	0.319	0.062	0.100	-0.048	0.009	0.015	0.023	0.028	0.015	-0.083
-0.303	-0.531	-0.818	-0.304	-0.395	-0.867	0.217	0.114	0.154	-0.121	-0.051	0.032	0.096	0.086	0.031	-0.074
-0.180	-0.408	-0.743	-0.293	-0.396	-0.870	0.005	-0.565	0.131	-0.009	0.073	0.111	0.029	0.038	0.105	-0.067
-0.218	-0.442	-0.778	-0.291	-0.393	-0.872	0.210	-0.123	-0.033	-0.049	0.035	0.078	0.009	0.003	0.069	-0.065
-0.210	-0.454	-0.838	-0.289	-0.389	-0.875	0.276	-0.021	0.114	-0.043	0.019	0.021	0.001	0.008	0.009	-0.031
-0.210	-0.454	-0.838	-0.293	-0.388	-0.874	0.093	0.308	0.174	-0.039	0.019	0.020	0.000	0.008	0.008	-0.030
-0.087	-0.485	-0.751	-0.301	-0.388	-0.871	0.044	0.488	0.020	0.092	-0.012	0.104	0.124	0.039	0.095	-0.015
-0.222	-0.442	-0.849	-0.304	-0.386	-0.871	0.128	0.174	0.048	-0.040	0.028	0.006	0.010	0.003	0.004	-0.029
-0.183	-0.431	-0.845	-0.310	-0.386	-0.869	0.094	0.424	0.096	0.005	0.039	0.008	0.029	0.014	0.000	-0.016
-0.303	-0.369	-0.834	-0.308	-0.388	-0.869	-0.100	-0.052	0.112	-0.116	0.103	0.020	0.090	0.075	0.012	-0.052
-0.145	-0.446	-0.759	-0.321	-0.387	-0.864	0.020	0.716	-0.100	0.054	0.025	0.090	0.069	0.004	0.087	-0.051
-0.310	-0.516	-0.790	-0.316	-0.387	-0.866	0.033	-0.307	-0.000	-0.116	-0.045	0.061	0.096	0.074	0.055	-0.027
-0.233	-0.535	-0.869	-0.310	-0.388	-0.868	0.048	-0.197	0.183	-0.045	-0.064	-0.016	0.018	0.094	0.024	-0.005
-0.087	-0.388	-0.916	-0.316	-0.391	-0.864	-0.138	0.403	0.153	0.106	0.087	-0.066	0.129	0.052	0.071	-0.008
-0.195	-0.400	-0.849	-0.318	-0.393	-0.863	-0.088	0.172	0.007	0.001	0.077	-0.001	0.022	0.039	0.004	0.013
-0.180	-0.427	-0.818	-0.319	-0.393	-0.862	-0.015	0.049	0.005	0.016	0.050	0.031	0.039	0.011	0.028	0.020
-0.222	-0.493	-0.849	-0.318	-0.396	-0.861	-0.086	0.029	0.112	-0.027	-0.013	-0.001	0.003	0.056	0.004	-0.000
-0.207	-0.500	-0.869	-0.321	-0.402	-0.857	-0.282	0.283	0.191	-0.009	-0.014	-0.024	0.014	0.064	0.023	-0.017
-0.187	-0.431	-0.849	-0.328	-0.405	-0.854	-0.149	0.432	-0.023	0.017	0.058	-0.008	0.034	0.005	0.003	-0.036
-0.287	-0.450	-0.838	-0.325	-0.406	-0.854	-0.069	-0.145	0.034	-0.086	0.040	0.005	0.065	0.015	0.009	-0.050
-0.268	-0.508	-0.767	-0.322	-0.407	-0.855	-0.010	-0.170	0.077	-0.071	-0.017	0.077	0.045	0.074	0.080	-0.047
-0.295	-0.562	-0.818	-0.324	-0.409	-0.853	-0.025	0.182	0.063	-0.096	-0.070	0.025	0.071	0.128	0.029	-0.056
-0.183	-0.504	-0.861	-0.321	-0.412	-0.853	-0.181	-0.147	0.006	0.012	-0.009	-0.019	0.042	0.070	0.014	-0.055
-0.257	-0.458	-0.920	-0.325	-0.414	-0.850	-0.132	0.227	-0.087	-0.057	0.040	-0.080	0.030	0.024	0.073	-0.037
-0.287	-0.411	-0.865	-0.323	-0.410	-0.853	0.231	-0.139	0.018	-0.091	0.082	-0.022	0.060	0.022	0.018	-0.037
-0.180	-0.435	-0.786	-0.323	-0.409	-0.853	0.072	0.062	0.048	0.017	0.058	0.058	0.049	0.002	0.061	-0.037
-0.299	-0.489	-0.830	-0.322	-0.413	-0.852	-0.203	0.006	0.085	-0.103	0.008	0.012	0.069	0.056	0.018	-0.041
-0.168	-0.516	-0.814	-0.323	-0.418	-0.849	-0.249	0.058	-0.019	0.028	-0.014	0.026	0.062	0.084	0.034	-0.035
-0.253	-0.485	-0.881	-0.315	-0.416	-0.853	0.049	-0.533	-0.144	-0.064	0.015	-0.038	0.022	0.053	0.032	-0.027
-0.268	-0.458	-0.912	-0.323	-0.412	-0.852	0.152	0.377	-0.225	-0.072	0.038	-0.070	0.036	0.027	0.063	-0.023
-0.164	-0.415	-0.877	-0.319	-0.411	-0.854	0.077	-0.228	-0.009	0.028	0.079	-0.033	0.069	0.015	0.027	-0.038
-0.283	-0.396	-0.845	-0.322	-0.411	-0.853	0.015	0.206	-0.018	-0.088	0.098	-0.002	0.049	0.034	0.005	-0.039
-0.237	-0.431	-0.782	-0.325	-0.415	-0.850	-0.252	0.111	-0.080	-0.039	0.067	0.058	0.002	0.002	0.070	-0.044
-0.237	-0.431	-0.782	-0.325	-0.418	-0.848	-0.229	-0.019	-0.125	-0.039	0.071	0.056	0.000	0.002	0.072	-0.058
-0.264	-0.547	-0.834	-0.321	-0.414	-0.851	0.138	-0.330	-0.229	-0.069	-0.049	0.008	0.025	0.119	0.023	-0.048
-0.245	-0.504	-0.877	-0.321	-0.410	-0.854	0.197	-0.121	-0.265	-0.050	-0.011	-0.033	0.004	0.078	0.020	-0.035
-0.230	-0.539	-0.877	-0.317	-0.402	-0.859	0.361	-0.372	-0.233	-0.040	-0.053	-0.028	0.013	0.113	0.020	-0.026
-0.195	-0.531	-0.889	-0.315	-0.394	-0.864	0.422	-0.201	-0.246	-0.007	-0.054	-0.035	0.049	0.107	0.032	-0.016
-0.203	-0.535	-0.873	-0.313	-0.387	-0.867	0.343	-0.153	-0.122	-0.016	-0.064	-0.016	0.042	0.112	0.015	-0.015
-0.195	-0.543	-0.834	-0.315	-0.383	-0.868	0.258	0.140	-0.099	-0.006	-0.076	0.024	0.050	0.122	0.026	0.001
-0.245	-0.454	-0.928	-0.313	-0.384	-0.869	-0.059	-0.124	0.049	-0.058	0.014	-0.070	0.000	0.035	0.067	-0.007
-0.137	-0.400	-0.865	-0.316	-0.388	-0.866	-0.174	0.251	0.059	0.053	0.072	-0.010	0.107	0.017	0.002	-0.012
-0.222	-0.388	-0.838	-0.316	-0.391	-0.865	-0.183	-0.012	-0.026	-0.032	0.086	0.016	0.022	0.028	0.028	-0.014
-0.214	-0.411	-0.814	-0.318	-0.393	-0.863	-0.093	0.159	0.002	-0.022	0.065	0.038	0.028	0.004	0.055	-0.015
-0.203	-0.435	-0.814	-0.319	-0.391	-0.863	0.064	0.025	-0.052	-0.009	0.040	0.039	0.037	0.020	0.058	-0.017
-0.233	-0.415	-0.857	-0.315	-0.390	-0.865	0.083	-0.246	-0.028	-0.044	0.058	-0.002	0.004	0.002	0.018	-0.020
-0.118	-0.396	-0.790	-0.315	-0.382	-0.869	0.401	-0.044	-0.157	0.071	0.069	0.068	0.117	0.016	0.088	-0.017
-0.214	-0.384	-0.786	-0.316	-0.375	-0.872	0.371	0.032	-0.149	-0.023	0.073	0.075	0.018	0.026	0.095	-0.033
-0.203	-0.404	-0.810	-0.324	-0.367	-0.872	0.413	0.414	-0.099	-0.004	0.046	0.052	0.026	0.005	0.074	-0.024
-0.295	-0.396	-0.842	-0.319	-0.359	-0.877	0.416	-0.327	-0.111	-0.101	0.046	0.025	0.068	0.011	0.045	-0.038
-0.160	-0.396	-0.798	-0.319	-0.350	-0.881	0.521	0.034	-0.045	0.034	0.037	0.072	0.063	0.010	0.090	-0.045
-0.183	-0.439	-0.767	-0.316	-0.340	-0.886	0.570	-0.183	-0.038	0.008	-0.016	0.109	0.038	0.035	0.123	-0.040
-0.241	-0.439	-0.755	-0.321	-0.334	-0.886	0.425	0.303	0.075	-0.045	-0.023	0.122	0.023	0.036	0.136	-0.043
-0.141	-0.485	-0.747	-0.320	-0.326	-0.890	0.507	0.009	0.097	0.054	-0.077	0.133	0.075	0.084	0.144	-0.053
-0.272	-0.466	-0.708	-0.330	-0.328	-0.885	-0.039	0.627	0.147	-0.067	-0.056	0.168	0.058	0.066	0.184	-0.055
-0.199	-0.512	-0.743	-0.325	-0.330	-0.886	0.022	-0.175	0.175	0.002	-0.101	0.133	0.014	0.114	0.150	-0.051
-0.207	-0.520	-0.771	-0.327	-0.333	-0.884	-0.137	0.123	0.083	-0.004	-0.105	0.104	0.004	0.123	0.123	-0.053
-0.230	-0.504	-0.759	-0.327	-0.334	-0.884	0.006	0.022	0.057	-0.027	-0.088	0.115	0.020	0.110	0.136	-0.041
-0.180	-0.423	-0.798	-0.326	-0.335	-0.884	0.001	0.019	0.072	0.022	-0.007	0.076	0.029	0.030	0.097	-0.044
-0.249	-0.450	-0.826	-0.329	-0.335	-0.883	0.052	0.209	0.075	-0.044	-0.034	0.047	0.041	0.059	0.070	-0.046
-0.241	-0.408	-0.810	-0.327	-0.336	-0.883	-0.040	-0.074	0.041	-0.038	0.010	0.063	0.034	0.017	0.087	-0.030
-0.241	-0.408	-0.810	-0.332	-0.339	-0.881	-0.118	0.268	0.022	-0.033	0.012	0.061	0.035	0.019	0.087	-0.053
-0.160	-0.469	-0.767	-0.339	-0.337	-0.878	0.046	0.350	-0.161	0.054	-0.051	0.102	0.045	0.083	0.130	-0.052
-0.299	-0.477	-0.759	-0.337	-0.339	-0.879	-0.073	-0.126	-0.042	-0.086	-0.057	0.110	0.095	0.092	0.138	-0.035
-0.233	-0.466	-0.763	-0.337	-0.336	-0.880	0.143	-0.011	-0.107	-0.020	-0.048	0.107	0.032	0.083	0.134	-0.028
-0.176	-0.408	-0.861	-0.335	-0.333	-0.881	0.159	-0.073	-0.029	0.036	0.007	0.010	0.023	0.026	0.036	-0.037
-0.230	-0.419	-0.873	-0.338	-0.331	-0.881	0.145	0.181	0.008	-0.015	-0.007	-0.002	0.032	0.039	0.025	-0.025
-0.260	-0.404	-0.901	-0.340	-0.327	-0.882	0.218	0.108	-0.023	-0.044	0.004	-0.029	0.064	0.024	0.001	0.003
-0.272	-0.381	-0.885	-0.333	-0.325	-0.885	0.174	-0.343	0.034	-0.062	0.025	-0.010	0.077	0.001	0.015	-0.021
-0.126	-0.369	-0.869	-0.342	-0.321	-0.883	0.198	0.500	-0.043	0.093	0.033	0.004	0.068	0.009	0.030	-0.016
-0.322	-0.354	-0.897	-0.339	-0.319	-0.885	0.145	-0.163	0.012	-0.106	0.046	-0.021	0.129	0.024	0.003	-0.012
-0.203	-0.338	-0.865	-0.342	-0.315	-0.885	0.190	0.161	-0.041	0.016	0.058	0.010	0.010	0.038	0.034	-0.011
-0.233	-0.354	-0.881	-0.344	-0.311	-0.886	0.208	0.098	-0.079	-0.013	0.038	-0.005	0.041	0.022	0.018	-0.023
-0.268	-0.369	-0.877	-0.339	-0.307	-0.889	0.199	-0.261	-0.062	-0.052	0.019	0.002	0.074	0.006	0.021	-0.008
-0.180	-0.377	-0.857	-0.337	-0.305	-0.891	0.140	-0.103	-0.008	0.034	0.009	0.024	0.014	0.003	0.040	-0.015
-0.230	-0.404	-0.869	-0.342	-0.301	-0.890	0.204	0.256	-0.051	-0.011	-0.022	0.011	0.035	0.031	0.027	-0.011
-0.237	-0.411	-0.857	-0.339	-0.300	-0.892	0.083	-0.126	0.011	-0.021	-0.031	0.024	0.042	0.041	0.037	-0.010
-0.203	-0.384	-0.877	-0.340	-0.299	-0.892	0.056	0.053	-0.011	0.014	-0.005	0.005	0.006	0.016	0.015	-0.021
-0.280	-0.365	-0.912	-0.344	-0.298	-0.890	0.061	0.229	-0.048	-0.059	0.013	-0.032	0.081	0.003	0.022	-0.022
-0.253	-0.365	-0.865	-0.346	-0.297	-0.890	0.039	0.139	-0.051	-0.029	0.012	0.015	0.052	0.001	0.024	-0.026
[truncated: 1,034 more rows]
