# Supplementary material for: Averaged Propulsive Body Acceleration (APBA) Can Be Calculated from Biologging Tags That Incorporate Gyroscopes and Accelerometers to Estimate Swimming Speed, Hydrodynamic Drag and Energy Expenditure for Steller Sea Lions
Source: PLoS One. 2016 Jun 10;11(6):e0157326. doi: 10.1371/journal.pone.0157326 (PMC4902303; doi:10.1371/journal.pone.0157326)
Supplement: S4 Data — Same components as S2. (ZIP) [file pone.0157326.s004.zip › SitkaNov_18/sitka8_3910_4.csv]

rawAx	rawAy	rawAz	gravX	gravY	gravZ	gyrX	gyrY	gyrZ	estAx	estAy	estAz	odbX	odbY	odbZ	spk
0.017	-0.663	-0.845	-0.320	-0.542	-0.777	0.190	-0.776	0.136	0.286	-0.079	-0.082	0.292	0.229	0.003	0.242
-0.068	-0.651	-0.704	-0.318	-0.539	-0.780	0.245	-0.044	0.031	0.200	-0.071	0.063	0.207	0.218	0.139	0.178
-0.076	-0.697	-0.723	-0.305	-0.537	-0.787	0.248	-0.694	0.133	0.179	-0.120	0.050	0.198	0.264	0.120	0.128
-0.222	-0.678	-0.802	-0.300	-0.530	-0.793	0.526	-0.122	0.244	0.028	-0.107	-0.023	0.052	0.246	0.042	0.051
-0.276	-0.527	-0.869	-0.298	-0.523	-0.798	0.494	-0.025	0.212	-0.028	0.037	-0.084	0.003	0.096	0.024	-0.002
-0.368	-0.578	-0.857	-0.292	-0.519	-0.804	0.334	-0.310	0.095	-0.127	-0.018	-0.067	0.096	0.147	0.013	-0.033
-0.364	-0.701	-0.861	-0.280	-0.513	-0.811	0.423	-0.639	0.138	-0.135	-0.148	-0.063	0.093	0.271	0.017	-0.061
-0.237	-0.674	-0.822	-0.277	-0.507	-0.817	0.469	-0.111	0.161	-0.012	-0.127	-0.019	0.032	0.244	0.023	-0.077
-0.326	-0.547	-0.782	-0.270	-0.499	-0.823	0.500	-0.316	0.153	-0.107	-0.006	0.027	0.057	0.117	0.064	-0.064
-0.233	-0.473	-0.633	-0.269	-0.490	-0.829	0.581	-0.075	-0.019	-0.016	0.058	0.183	0.035	0.045	0.215	-0.062
-0.203	-0.589	-0.692	-0.267	-0.483	-0.834	0.470	-0.077	0.065	0.013	-0.064	0.129	0.066	0.162	0.156	-0.067
-0.330	-0.570	-0.873	-0.264	-0.482	-0.835	0.103	-0.109	0.089	-0.116	-0.045	-0.051	0.063	0.144	0.026	-0.066
-0.237	-0.547	-0.782	-0.268	-0.478	-0.837	0.221	0.181	-0.047	-0.021	-0.025	0.041	0.029	0.121	0.065	-0.086
-0.283	-0.605	-0.656	-0.286	-0.474	-0.833	0.309	1.094	0.046	-0.049	-0.088	0.164	0.018	0.179	0.191	-0.063
-0.407	-0.636	-0.834	-0.265	-0.473	-0.840	0.121	-1.117	0.241	-0.193	-0.119	-0.007	0.142	0.210	0.014	-0.072
-0.137	-0.585	-0.826	-0.279	-0.470	-0.837	0.175	0.776	-0.101	0.090	-0.073	-0.001	0.127	0.160	0.023	-0.073
-0.357	-0.473	-0.830	-0.262	-0.467	-0.845	0.226	-0.942	0.065	-0.146	0.035	0.002	0.094	0.049	0.020	-0.075
-0.226	-0.516	-0.747	-0.266	-0.462	-0.846	0.306	0.266	0.059	-0.011	-0.012	0.086	0.036	0.093	0.103	-0.030
-0.295	-0.504	-0.771	-0.254	-0.460	-0.851	0.188	-0.668	0.082	-0.092	-0.004	0.067	0.034	0.082	0.080	-0.077
-0.145	-0.504	-0.814	-0.258	-0.454	-0.853	0.327	0.187	-0.073	0.061	-0.010	0.026	0.116	0.083	0.037	-0.081
-0.372	-0.481	-0.881	-0.247	-0.447	-0.860	0.420	-0.654	-0.016	-0.177	0.006	-0.034	0.111	0.061	0.029	-0.085
-0.345	-0.466	-0.775	-0.255	-0.442	-0.860	0.287	0.409	-0.027	-0.143	0.017	0.072	0.085	0.046	0.077	-0.060
-0.222	-0.543	-0.763	-0.245	-0.438	-0.865	0.220	-0.548	0.028	-0.030	-0.063	0.088	0.038	0.124	0.089	-0.084
-0.137	-0.570	-0.775	-0.239	-0.434	-0.869	0.262	-0.402	-0.109	0.048	-0.094	0.080	0.121	0.151	0.077	-0.065
-0.276	-0.527	-0.877	-0.240	-0.426	-0.872	0.443	0.040	-0.064	-0.089	-0.059	-0.019	0.018	0.109	0.025	-0.054
-0.237	-0.469	-0.857	-0.232	-0.421	-0.877	0.289	-0.454	-0.006	-0.058	-0.006	0.006	0.019	0.052	0.005	-0.063
-0.257	-0.450	-0.743	-0.244	-0.418	-0.875	0.172	0.667	-0.051	-0.065	0.011	0.118	0.001	0.033	0.110	-0.088
-0.307	-0.531	-0.897	-0.237	-0.410	-0.881	0.467	-0.485	-0.074	-0.123	-0.079	-0.029	0.051	0.115	0.043	-0.074
-0.307	-0.531	-0.897	-0.232	-0.400	-0.887	0.572	-0.306	-0.066	-0.127	-0.089	-0.023	0.052	0.116	0.042	-0.101
-0.195	-0.419	-0.897	-0.235	-0.395	-0.888	0.271	0.215	0.132	-0.013	0.019	-0.022	0.059	0.005	0.042	-0.078
-0.353	-0.435	-0.810	-0.227	-0.393	-0.891	0.165	-0.396	0.116	-0.178	0.001	0.067	0.100	0.022	0.045	-0.069
-0.137	-0.489	-0.794	-0.233	-0.386	-0.893	0.424	0.332	-0.091	0.044	-0.061	0.085	0.115	0.078	0.061	-0.068
-0.241	-0.477	-0.881	-0.233	-0.377	-0.896	0.480	-0.046	-0.074	-0.060	-0.058	0.001	0.011	0.068	0.025	-0.075
-0.310	-0.404	-0.956	-0.223	-0.373	-0.901	0.277	-0.538	0.132	-0.140	0.011	-0.069	0.059	0.005	0.100	-0.065
-0.207	-0.350	-0.865	-0.225	-0.370	-0.901	0.180	0.175	0.071	-0.034	0.062	0.022	0.044	0.057	0.009	-0.070
-0.287	-0.388	-0.818	-0.221	-0.362	-0.905	0.396	-0.259	-0.020	-0.119	0.016	0.073	0.038	0.018	0.039	-0.094
-0.157	-0.458	-0.818	-0.222	-0.354	-0.909	0.487	0.051	-0.058	0.013	-0.062	0.076	0.093	0.053	0.039	-0.059
-0.349	-0.481	-0.916	-0.205	-0.349	-0.914	0.310	-0.883	0.195	-0.197	-0.089	-0.016	0.100	0.077	0.060	-0.067
-0.091	-0.427	-0.920	-0.209	-0.346	-0.915	0.193	0.255	0.045	0.065	-0.038	-0.020	0.158	0.024	0.064	-0.029
-0.230	-0.357	-0.905	-0.200	-0.343	-0.918	0.172	-0.522	0.009	-0.083	0.029	-0.001	0.019	0.045	0.049	-0.061
-0.083	-0.354	-0.873	-0.209	-0.337	-0.918	0.299	0.478	-0.121	0.072	0.027	0.031	0.164	0.048	0.018	-0.026
-0.318	-0.419	-0.849	-0.201	-0.330	-0.922	0.446	-0.394	0.080	-0.170	-0.046	0.059	0.070	0.018	0.005	-0.044
-0.110	-0.466	-0.814	-0.201	-0.326	-0.924	0.243	0.015	0.095	0.037	-0.095	0.096	0.137	0.064	0.040	-0.047
-0.172	-0.431	-0.905	-0.201	-0.326	-0.924	0.060	0.049	0.098	-0.024	-0.061	0.005	0.075	0.030	0.051	-0.070
-0.287	-0.392	-0.999	-0.205	-0.324	-0.924	0.117	0.195	0.010	-0.136	-0.024	-0.089	0.040	0.008	0.145	-0.031
-0.207	-0.307	-0.924	-0.194	-0.316	-0.928	0.370	-0.583	-0.063	-0.065	0.054	-0.010	0.041	0.093	0.071	-0.048
-0.133	-0.299	-0.912	-0.204	-0.306	-0.930	0.531	0.476	-0.161	0.018	0.051	0.003	0.114	0.101	0.059	-0.059
-0.210	-0.311	-0.834	-0.208	-0.298	-0.932	0.428	0.204	0.035	-0.055	0.032	0.084	0.037	0.088	0.020	-0.040
-0.210	-0.357	-0.853	-0.201	-0.293	-0.935	0.302	-0.301	0.104	-0.061	-0.020	0.067	0.037	0.041	0.000	-0.050
-0.118	-0.408	-0.822	-0.204	-0.292	-0.934	0.117	0.195	0.079	0.034	-0.071	0.099	0.130	0.010	0.031	-0.064
-0.268	-0.415	-0.897	-0.211	-0.289	-0.934	0.152	0.343	-0.019	-0.109	-0.082	0.024	0.019	0.019	0.044	-0.057
-0.230	-0.357	-0.972	-0.207	-0.280	-0.937	0.502	-0.230	-0.039	-0.075	-0.033	-0.047	0.019	0.038	0.119	-0.042
-0.218	-0.296	-0.987	-0.205	-0.269	-0.941	0.558	-0.142	-0.059	-0.066	0.018	-0.059	0.031	0.100	0.134	-0.050
-0.168	-0.241	-0.956	-0.206	-0.265	-0.942	0.241	0.076	0.094	-0.016	0.068	-0.026	0.081	0.153	0.102	-0.041
-0.191	-0.272	-0.905	-0.208	-0.262	-0.942	0.195	0.169	0.077	-0.036	0.034	0.027	0.058	0.121	0.051	-0.042
-0.195	-0.319	-0.845	-0.214	-0.262	-0.941	0.023	0.280	0.013	-0.036	-0.012	0.085	0.053	0.075	0.009	-0.055
-0.195	-0.319	-0.845	-0.214	-0.260	-0.942	0.110	0.036	0.000	-0.035	-0.013	0.086	0.053	0.074	0.009	-0.069
-0.260	-0.396	-0.916	-0.211	-0.254	-0.944	0.333	-0.191	-0.067	-0.105	-0.096	0.018	0.012	0.004	0.061	-0.057
-0.241	-0.354	-0.944	-0.210	-0.246	-0.946	0.392	-0.094	-0.083	-0.087	-0.061	-0.007	0.008	0.038	0.088	-0.062
-0.160	-0.330	-0.987	-0.217	-0.238	-0.947	0.434	0.377	-0.041	-0.000	-0.046	-0.049	0.088	0.060	0.131	-0.054
-0.268	-0.311	-0.987	-0.215	-0.230	-0.949	0.404	-0.111	-0.038	-0.110	-0.034	-0.047	0.019	0.079	0.130	-0.035
-0.199	-0.280	-0.995	-0.214	-0.228	-0.950	0.140	-0.027	0.116	-0.043	-0.005	-0.054	0.050	0.109	0.137	-0.033
-0.180	-0.269	-0.983	-0.217	-0.225	-0.950	0.183	0.196	0.077	-0.021	0.004	-0.042	0.069	0.120	0.124	-0.036
-0.257	-0.234	-1.007	-0.213	-0.227	-0.950	-0.055	-0.181	0.112	-0.102	0.040	-0.065	0.007	0.154	0.147	-0.043
-0.160	-0.214	-0.956	-0.219	-0.229	-0.948	-0.103	0.327	0.085	-0.000	0.062	-0.016	0.089	0.172	0.095	-0.028
-0.295	-0.218	-0.968	-0.211	-0.228	-0.951	0.055	-0.427	0.030	-0.143	0.058	-0.026	0.046	0.168	0.105	-0.032
-0.091	-0.234	-0.932	-0.213	-0.228	-0.950	-0.018	0.099	-0.017	0.062	0.043	0.009	0.158	0.151	0.069	-0.028
-0.157	-0.245	-0.897	-0.208	-0.222	-0.953	0.341	-0.229	-0.065	-0.007	0.024	0.047	0.093	0.139	0.032	-0.054
-0.183	-0.245	-0.853	-0.215	-0.213	-0.953	0.437	0.314	-0.151	-0.028	0.016	0.091	0.067	0.139	0.013	-0.037
-0.233	-0.311	-0.806	-0.211	-0.205	-0.956	0.447	-0.215	0.010	-0.082	-0.058	0.141	0.017	0.074	0.061	-0.062
-0.149	-0.338	-0.842	-0.208	-0.196	-0.958	0.494	-0.148	0.003	-0.000	-0.094	0.108	0.103	0.047	0.027	-0.077
-0.187	-0.338	-0.822	-0.213	-0.194	-0.958	0.153	0.265	0.101	-0.034	-0.096	0.128	0.065	0.047	0.048	-0.072
-0.237	-0.354	-0.893	-0.213	-0.192	-0.958	0.148	0.039	0.098	-0.083	-0.113	0.057	0.016	0.031	0.022	-0.057
-0.164	-0.354	-0.877	-0.214	-0.193	-0.958	-0.022	0.063	0.124	-0.010	-0.112	0.072	0.090	0.030	0.007	-0.056
-0.195	-0.319	-0.916	-0.214	-0.194	-0.957	0.017	0.039	0.077	-0.040	-0.077	0.032	0.060	0.064	0.046	-0.053
-0.172	-0.338	-0.909	-0.215	-0.196	-0.957	-0.069	0.057	0.067	-0.017	-0.094	0.039	0.084	0.044	0.038	-0.041
-0.226	-0.334	-0.948	-0.218	-0.198	-0.956	-0.081	0.165	0.052	-0.067	-0.087	-0.001	0.031	0.046	0.077	-0.046
-0.183	-0.346	-0.912	-0.216	-0.198	-0.956	0.051	-0.087	0.042	-0.027	-0.099	0.034	0.073	0.034	0.041	-0.053
-0.230	-0.315	-0.991	-0.213	-0.196	-0.957	0.112	-0.154	0.014	-0.076	-0.070	-0.044	0.026	0.064	0.120	-0.055
-0.253	-0.280	-0.968	-0.214	-0.188	-0.958	0.393	0.047	-0.075	-0.098	-0.043	-0.019	0.001	0.097	0.096	-0.080
-0.226	-0.249	-1.015	-0.220	-0.179	-0.959	0.467	0.260	-0.107	-0.066	-0.021	-0.065	0.026	0.126	0.142	-0.109
-0.372	-0.203	-1.011	-0.210	-0.173	-0.962	0.352	-0.537	0.068	-0.222	0.019	-0.058	0.123	0.171	0.136	-0.105
-0.372	-0.203	-1.011	-0.214	-0.168	-0.962	0.274	0.196	0.027	-0.218	0.014	-0.058	0.127	0.170	0.132	-0.095
-0.187	-0.191	-0.940	-0.214	-0.166	-0.963	0.089	0.043	0.089	-0.033	0.024	0.013	0.055	0.181	0.058	-0.086
-0.207	-0.180	-0.983	-0.214	-0.164	-0.963	0.153	0.033	0.065	-0.051	0.033	-0.030	0.033	0.192	0.099	-0.068
-0.168	-0.180	-0.983	-0.222	-0.164	-0.961	0.019	0.388	0.085	-0.006	0.033	-0.032	0.069	0.191	0.097	-0.035
-0.276	-0.153	-0.975	-0.222	-0.164	-0.961	0.020	0.070	0.155	-0.113	0.061	-0.025	0.042	0.217	0.087	-0.029
-0.176	-0.153	-0.944	-0.223	-0.166	-0.961	-0.092	0.059	0.128	-0.012	0.063	0.006	0.057	0.216	0.054	-0.032
-0.180	-0.141	-0.964	-0.229	-0.168	-0.959	-0.047	0.341	0.113	-0.010	0.076	-0.015	0.052	0.227	0.072	-0.026
-0.233	-0.141	-0.972	-0.227	-0.170	-0.959	-0.112	-0.073	0.104	-0.066	0.078	-0.023	0.002	0.225	0.079	-0.022
-0.122	-0.180	-0.905	-0.234	-0.172	-0.957	-0.086	0.382	0.031	0.053	0.042	0.042	0.109	0.186	0.013	-0.020
-0.245	-0.176	-0.928	-0.231	-0.172	-0.958	0.021	-0.187	-0.016	-0.073	0.045	0.019	0.013	0.190	0.037	-0.031
-0.160	-0.195	-0.901	-0.233	-0.173	-0.957	-0.070	0.127	0.000	0.014	0.027	0.046	0.072	0.170	0.010	-0.018
-0.226	-0.176	-0.909	-0.232	-0.171	-0.958	0.108	-0.060	-0.060	-0.053	0.045	0.038	0.008	0.189	0.019	-0.030
-0.141	-0.172	-0.897	-0.234	-0.171	-0.957	-0.009	0.128	-0.015	0.035	0.049	0.050	0.093	0.192	0.009	-0.034
-0.199	-0.160	-0.912	-0.242	-0.169	-0.955	0.103	0.400	-0.064	-0.015	0.058	0.032	0.037	0.203	0.026	-0.045
-0.283	-0.172	-0.936	-0.240	-0.167	-0.956	0.048	-0.132	-0.047	-0.102	0.045	0.009	0.047	0.191	0.049	-0.047
-0.226	-0.149	-0.893	-0.243	-0.165	-0.956	0.102	0.174	-0.050	-0.041	0.066	0.052	0.013	0.214	0.006	-0.049
-0.257	-0.176	-0.944	-0.238	-0.165	-0.957	0.033	-0.275	-0.016	-0.077	0.039	0.002	0.016	0.186	0.057	-0.047
-0.180	-0.172	-0.940	-0.243	-0.162	-0.956	0.126	0.233	-0.073	0.005	0.040	0.005	0.062	0.189	0.053	-0.039
-0.191	-0.180	-0.920	-0.243	-0.161	-0.957	0.059	-0.017	-0.033	-0.007	0.031	0.025	0.052	0.180	0.033	-0.028
-0.249	-0.180	-0.948	-0.246	-0.161	-0.956	-0.014	0.208	0.009	-0.061	0.031	-0.004	0.004	0.179	0.060	-0.026
-0.187	-0.203	-0.940	-0.247	-0.162	-0.955	-0.038	0.015	-0.008	0.001	0.009	0.004	0.058	0.154	0.052	-0.028
-0.264	-0.226	-0.960	-0.248	-0.162	-0.955	-0.010	0.056	0.003	-0.075	-0.014	-0.016	0.020	0.130	0.072	-0.034
-0.187	-0.230	-0.920	-0.247	-0.163	-0.955	-0.013	-0.004	0.020	0.002	-0.017	0.023	0.057	0.126	0.033	-0.032
-0.241	-0.222	-0.948	-0.249	-0.163	-0.955	0.019	0.098	-0.008	-0.050	-0.009	-0.005	0.003	0.133	0.060	-0.035
-0.241	-0.230	-0.956	-0.244	-0.163	-0.956	0.009	-0.266	0.047	-0.055	-0.017	-0.011	0.002	0.124	0.068	-0.034
-0.214	-0.257	-0.964	-0.247	-0.163	-0.955	0.030	0.167	0.022	-0.025	-0.044	-0.020	0.029	0.095	0.076	-0.044
-0.253	-0.245	-0.936	-0.249	-0.163	-0.955	-0.022	0.081	0.012	-0.062	-0.032	0.007	0.010	0.107	0.049	-0.045
-0.257	-0.265	-0.968	-0.249	-0.164	-0.955	0.010	0.021	0.018	-0.065	-0.051	-0.025	0.014	0.087	0.079	-0.036
-0.257	-0.265	-0.968	-0.248	-0.164	-0.955	-0.001	-0.060	0.021	-0.067	-0.050	-0.024	0.014	0.087	0.078	-0.044
-0.164	-0.226	-0.873	-0.250	-0.166	-0.954	-0.101	0.162	0.061	0.028	-0.009	0.069	0.077	0.124	0.017	-0.021
-0.241	-0.241	-0.909	-0.250	-0.169	-0.953	-0.094	-0.017	0.107	-0.049	-0.022	0.033	0.001	0.108	0.019	-0.027
-0.130	-0.261	-0.901	-0.258	-0.170	-0.951	-0.032	0.439	0.019	0.071	-0.040	0.039	0.111	0.088	0.010	-0.021
-0.268	-0.245	-0.897	-0.255	-0.171	-0.952	-0.043	-0.129	0.065	-0.070	-0.023	0.043	0.028	0.103	0.006	-0.019
-0.226	-0.249	-0.936	-0.255	-0.174	-0.951	-0.081	0.019	0.084	-0.028	-0.024	0.004	0.015	0.098	0.044	-0.020
-0.172	-0.218	-0.901	-0.258	-0.176	-0.950	-0.084	0.174	0.049	0.029	0.009	0.039	0.068	0.128	0.008	-0.030
-0.249	-0.257	-0.909	-0.254	-0.178	-0.951	-0.100	-0.171	0.111	-0.052	-0.027	0.032	0.009	0.088	0.016	-0.019
-0.183	-0.261	-0.893	-0.259	-0.180	-0.949	-0.067	0.259	0.093	0.017	-0.030	0.046	0.056	0.084	0.000	-0.023
-0.218	-0.257	-0.905	-0.262	-0.182	-0.948	-0.068	0.209	0.079	-0.014	-0.024	0.033	0.021	0.088	0.011	-0.028
-0.237	-0.280	-0.893	-0.262	-0.184	-0.947	-0.031	0.007	0.093	-0.033	-0.045	0.044	0.002	0.064	0.002	-0.032
-0.214	-0.276	-0.905	-0.271	-0.186	-0.945	-0.089	0.474	0.047	-0.002	-0.039	0.030	0.024	0.067	0.009	-0.040
-0.268	-0.296	-0.861	-0.268	-0.188	-0.945	-0.060	-0.145	0.072	-0.058	-0.056	0.074	0.030	0.047	0.035	-0.039
-0.233	-0.284	-0.873	-0.267	-0.190	-0.945	-0.105	-0.048	0.067	-0.025	-0.042	0.062	0.005	0.057	0.023	-0.033
-0.214	-0.253	-0.905	-0.267	-0.193	-0.944	-0.106	0.049	0.053	-0.005	-0.008	0.030	0.023	0.088	0.009	-0.036
-0.210	-0.269	-0.869	-0.271	-0.196	-0.942	-0.158	0.224	0.003	0.003	-0.020	0.063	0.026	0.072	0.027	-0.017
-0.214	-0.272	-0.861	-0.270	-0.199	-0.942	-0.138	-0.035	0.016	-0.002	-0.021	0.071	0.022	0.068	0.036	-0.022
-0.176	-0.288	-0.861	-0.278	-0.203	-0.939	-0.165	0.441	0.028	0.045	-0.033	0.068	0.060	0.051	0.036	-0.017
-0.283	-0.253	-0.885	-0.281	-0.205	-0.938	-0.124	0.124	0.015	-0.061	0.005	0.043	0.048	0.085	0.013	-0.023
-0.203	-0.245	-0.885	-0.287	-0.208	-0.935	-0.159	0.340	-0.060	0.026	0.015	0.040	0.033	0.093	0.013	-0.018
-0.260	-0.230	-0.861	-0.287	-0.211	-0.934	-0.140	0.008	-0.022	-0.031	0.034	0.063	0.026	0.108	0.036	-0.035
-0.222	-0.261	-0.893	-0.289	-0.215	-0.933	-0.201	0.123	0.027	0.009	0.007	0.030	0.012	0.077	0.005	-0.023
-0.287	-0.261	-0.865	-0.295	-0.218	-0.930	-0.169	0.315	0.024	-0.050	0.011	0.055	0.053	0.077	0.033	-0.041
-0.237	-0.265	-0.877	-0.298	-0.221	-0.929	-0.125	0.175	0.052	0.003	0.010	0.041	0.003	0.073	0.021	-0.029
-0.314	-0.253	-0.869	-0.303	-0.223	-0.926	-0.089	0.293	0.041	-0.069	0.024	0.046	0.081	0.084	0.030	-0.038
-0.210	-0.272	-0.845	-0.308	-0.224	-0.925	-0.050	0.261	0.028	0.039	0.006	0.068	0.022	0.065	0.054	-0.035
-0.280	-0.257	-0.842	-0.311	-0.227	-0.923	-0.132	0.175	0.047	-0.027	0.024	0.070	0.047	0.079	0.058	-0.044
-0.287	-0.299	-0.834	-0.320	-0.228	-0.920	-0.026	0.474	-0.037	-0.026	-0.018	0.075	0.055	0.037	0.065	-0.028
-0.287	-0.303	-0.814	-0.321	-0.230	-0.919	-0.107	0.078	-0.001	-0.025	-0.019	0.093	0.055	0.033	0.084	-0.037
-0.237	-0.296	-0.806	-0.328	-0.232	-0.916	-0.127	0.348	-0.048	0.032	-0.009	0.098	0.005	0.041	0.092	-0.036
-0.280	-0.288	-0.830	-0.330	-0.234	-0.914	-0.119	0.121	-0.023	-0.008	0.001	0.073	0.047	0.049	0.069	-0.040
-0.291	-0.311	-0.806	-0.337	-0.237	-0.911	-0.155	0.397	-0.056	-0.012	-0.019	0.093	0.059	0.025	0.093	-0.028
-0.318	-0.280	-0.798	-0.336	-0.240	-0.911	-0.181	-0.081	-0.060	-0.040	0.015	0.101	0.085	0.056	0.102	-0.040
-0.233	-0.292	-0.771	-0.347	-0.243	-0.906	-0.184	0.540	-0.153	0.055	0.006	0.123	0.001	0.043	0.129	-0.049
-0.330	-0.323	-0.806	-0.351	-0.247	-0.903	-0.248	0.211	-0.117	-0.037	-0.020	0.085	0.098	0.012	0.093	-0.036
-0.345	-0.330	-0.806	-0.349	-0.252	-0.902	-0.306	-0.110	-0.056	-0.054	-0.023	0.084	0.113	0.005	0.093	-0.032
-0.226	-0.323	-0.743	-0.359	-0.256	-0.898	-0.230	0.483	-0.148	0.075	-0.012	0.142	0.006	0.014	0.156	-0.045
-0.330	-0.319	-0.790	-0.367	-0.259	-0.894	-0.231	0.415	-0.136	-0.021	-0.004	0.091	0.098	0.018	0.109	-0.048
-0.349	-0.296	-0.802	-0.371	-0.261	-0.891	-0.158	0.207	-0.137	-0.036	0.021	0.076	0.117	0.041	0.097	-0.040
-0.349	-0.319	-0.743	-0.375	-0.263	-0.889	-0.160	0.173	-0.116	-0.032	0.000	0.133	0.117	0.018	0.157	-0.059
-0.326	-0.330	-0.763	-0.382	-0.266	-0.885	-0.186	0.374	-0.101	-0.002	-0.009	0.110	0.094	0.006	0.138	-0.066
-0.395	-0.307	-0.814	-0.392	-0.268	-0.880	-0.146	0.507	-0.139	-0.061	0.016	0.054	0.164	0.029	0.086	-0.067
-0.399	-0.315	-0.786	-0.392	-0.271	-0.879	-0.168	0.023	-0.044	-0.064	0.011	0.080	0.168	0.021	0.113	-0.061
-0.384	-0.315	-0.798	-0.396	-0.273	-0.877	-0.133	0.185	-0.041	-0.046	0.012	0.066	0.153	0.021	0.101	-0.061
-0.353	-0.303	-0.763	-0.402	-0.273	-0.874	-0.069	0.291	-0.096	-0.010	0.024	0.099	0.122	0.033	0.137	-0.066
-0.368	-0.303	-0.814	-0.402	-0.275	-0.873	-0.106	0.010	-0.069	-0.025	0.025	0.047	0.138	0.034	0.085	-0.068
-0.430	-0.342	-0.786	-0.410	-0.277	-0.869	-0.142	0.442	-0.099	-0.079	-0.011	0.070	0.199	0.004	0.113	-0.071
-0.449	-0.330	-0.806	-0.417	-0.279	-0.865	-0.187	0.363	-0.079	-0.092	0.004	0.046	0.219	0.008	0.093	-0.060
-0.426	-0.323	-0.810	-0.418	-0.283	-0.863	-0.220	0.015	-0.058	-0.068	0.016	0.041	0.196	0.016	0.089	-0.059
-0.330	-0.323	-0.810	-0.415	-0.288	-0.863	-0.309	-0.180	-0.100	0.027	0.021	0.041	0.100	0.016	0.089	-0.047
-0.391	-0.288	-0.818	-0.422	-0.293	-0.858	-0.392	0.303	-0.198	-0.028	0.061	0.029	0.162	0.051	0.081	-0.029
-0.399	-0.276	-0.830	-0.425	-0.299	-0.854	-0.456	0.161	-0.149	-0.032	0.079	0.013	0.169	0.064	0.069	-0.025
-0.357	-0.323	-0.786	-0.425	-0.307	-0.852	-0.502	-0.056	-0.150	0.010	0.040	0.054	0.127	0.018	0.112	-0.039
-0.445	-0.357	-0.869	-0.427	-0.313	-0.848	-0.434	0.063	-0.107	-0.076	0.011	-0.032	0.216	0.017	0.029	-0.031
-0.445	-0.357	-0.869	-0.428	-0.321	-0.845	-0.469	0.026	-0.071	-0.075	0.018	-0.035	0.216	0.016	0.029	-0.040
-0.380	-0.392	-0.849	-0.436	-0.327	-0.839	-0.467	0.419	-0.153	-0.002	-0.010	-0.022	0.151	0.050	0.049	-0.034
-0.476	-0.396	-0.857	-0.435	-0.335	-0.836	-0.530	-0.098	-0.149	-0.099	-0.006	-0.033	0.247	0.054	0.042	-0.032
-0.391	-0.454	-0.877	-0.447	-0.342	-0.826	-0.547	0.667	-0.254	-0.002	-0.057	-0.062	0.162	0.112	0.022	-0.033
-0.491	-0.535	-0.924	-0.455	-0.351	-0.818	-0.643	0.363	-0.269	-0.095	-0.129	-0.118	0.263	0.193	0.024	-0.042
-0.522	-0.589	-0.936	-0.463	-0.359	-0.811	-0.681	0.310	-0.409	-0.118	-0.175	-0.137	0.293	0.247	0.036	-0.041
-0.499	-0.581	-0.905	-0.472	-0.366	-0.802	-0.700	0.385	-0.440	-0.086	-0.160	-0.115	0.270	0.240	0.003	-0.087
-0.530	-0.562	-0.845	-0.483	-0.373	-0.792	-0.640	0.509	-0.398	-0.106	-0.133	-0.065	0.301	0.221	0.057	-0.116
-0.657	-0.516	-0.782	-0.485	-0.380	-0.788	-0.600	-0.043	-0.249	-0.231	-0.080	-0.007	0.428	0.175	0.120	-0.128
-0.603	-0.450	-0.688	-0.485	-0.388	-0.784	-0.604	-0.103	-0.203	-0.177	-0.006	0.084	0.375	0.110	0.215	-0.135
-0.522	-0.423	-0.668	-0.487	-0.395	-0.779	-0.544	-0.002	-0.181	-0.095	0.028	0.099	0.294	0.083	0.235	-0.128
-0.503	-0.481	-0.751	-0.482	-0.400	-0.779	-0.385	-0.343	-0.110	-0.080	-0.025	0.017	0.275	0.141	0.152	-0.086
-0.487	-0.504	-0.834	-0.480	-0.402	-0.780	-0.237	-0.249	-0.190	-0.067	-0.046	-0.066	0.260	0.165	0.070	-0.030
-0.445	-0.508	-0.857	-0.475	-0.402	-0.783	-0.183	-0.448	-0.292	-0.030	-0.050	-0.087	0.218	0.169	0.046	0.038
-0.337	-0.524	-0.845	-0.466	-0.399	-0.790	0.013	-0.730	-0.328	0.068	-0.068	-0.068	0.110	0.185	0.058	0.113
-0.203	-0.500	-0.909	-0.457	-0.393	-0.798	0.305	-0.599	-0.239	0.195	-0.052	-0.123	0.024	0.162	0.005	0.204
-0.141	-0.481	-1.015	-0.446	-0.383	-0.809	0.509	-0.742	-0.171	0.245	-0.042	-0.218	0.085	0.142	0.111	0.300
-0.037	-0.493	-1.121	-0.431	-0.375	-0.821	0.482	-0.877	-0.117	0.334	-0.062	-0.313	0.189	0.154	0.218	0.388
0.043	-0.493	-1.161	-0.418	-0.366	-0.831	0.417	-0.777	-0.188	0.401	-0.070	-0.342	0.268	0.154	0.257	0.451
0.093	-0.516	-1.204	-0.400	-0.361	-0.842	0.242	-1.050	-0.180	0.433	-0.099	-0.375	0.318	0.176	0.301	0.499
0.120	-0.551	-1.228	-0.380	-0.357	-0.853	0.181	-1.155	-0.130	0.440	-0.137	-0.388	0.345	0.210	0.324	0.531
0.167	-0.547	-1.176	-0.360	-0.353	-0.863	0.262	-1.033	0.023	0.466	-0.137	-0.327	0.391	0.206	0.273	0.521
0.224	-0.485	-1.157	-0.349	-0.349	-0.870	0.309	-0.462	0.131	0.513	-0.079	-0.301	0.448	0.143	0.254	0.504
0.097	-0.411	-1.153	-0.331	-0.347	-0.877	0.221	-0.833	0.257	0.368	-0.007	-0.290	0.321	0.068	0.250	0.465
0.105	-0.377	-1.184	-0.316	-0.345	-0.884	0.206	-0.693	0.197	0.361	0.025	-0.315	0.329	0.032	0.282	0.426
0.043	-0.373	-1.106	-0.302	-0.345	-0.889	0.074	-0.668	0.219	0.285	0.029	-0.232	0.267	0.028	0.203	0.340
0.101	-0.388	-0.991	-0.292	-0.343	-0.893	0.138	-0.431	0.147	0.333	0.012	-0.114	0.325	0.042	0.089	0.280
-0.103	-0.419	-0.995	-0.279	-0.342	-0.897	0.144	-0.620	0.159	0.116	-0.020	-0.113	0.120	0.072	0.093	0.191
-0.103	-0.419	-0.995	-0.267	-0.339	-0.902	0.204	-0.593	0.115	0.104	-0.023	-0.109	0.121	0.072	0.093	0.152
-0.191	-0.381	-0.865	-0.252	-0.340	-0.906	0.016	-0.754	0.184	0.001	0.017	0.025	0.032	0.032	0.037	0.092
0.009	-0.411	-0.778	-0.250	-0.342	-0.906	-0.061	-0.039	0.197	0.198	-0.012	0.111	0.232	0.062	0.123	0.080
-0.118	-0.477	-0.849	-0.242	-0.339	-0.909	0.255	-0.311	0.230	0.064	-0.080	0.043	0.105	0.127	0.052	0.017
-0.130	-0.570	-0.979	-0.254	-0.336	-0.907	0.238	0.745	0.166	0.064	-0.176	-0.089	0.092	0.219	0.078	-0.000
-0.426	-0.512	-1.003	-0.246	-0.342	-0.907	-0.211	-0.329	0.352	-0.240	-0.112	-0.113	0.204	0.161	0.101	-0.056
-0.283	-0.485	-0.877	-0.243	-0.346	-0.906	-0.097	-0.089	0.232	-0.100	-0.082	0.013	0.062	0.133	0.025	-0.102
-0.330	-0.516	-0.909	-0.238	-0.346	-0.907	0.060	-0.187	0.254	-0.151	-0.113	-0.017	0.108	0.164	0.007	-0.144
-0.368	-0.454	-0.881	-0.227	-0.347	-0.910	0.040	-0.552	0.225	-0.201	-0.051	0.013	0.146	0.101	0.021	-0.111
-0.283	-0.408	-0.897	-0.215	-0.347	-0.913	0.034	-0.597	0.106	-0.127	-0.004	-0.000	0.062	0.055	0.005	-0.105
-0.122	-0.408	-0.759	-0.212	-0.345	-0.914	0.122	-0.186	0.016	0.030	-0.006	0.139	0.099	0.054	0.143	-0.076
-0.164	-0.473	-0.747	-0.205	-0.345	-0.916	0.036	-0.301	0.134	-0.018	-0.072	0.152	0.057	0.120	0.155	-0.082
-0.126	-0.566	-0.842	-0.219	-0.349	-0.911	-0.159	0.815	0.056	0.034	-0.161	0.052	0.095	0.212	0.060	-0.069
-0.384	-0.446	-0.853	-0.220	-0.350	-0.910	-0.060	-0.014	-0.022	-0.223	-0.040	0.040	0.163	0.092	0.048	-0.089
-0.207	-0.381	-0.853	-0.220	-0.349	-0.911	0.072	0.027	0.001	-0.046	0.025	0.040	0.014	0.026	0.048	-0.109
-0.245	-0.377	-0.810	-0.211	-0.346	-0.914	0.251	-0.453	0.156	-0.094	0.025	0.087	0.024	0.022	0.091	-0.119
-0.283	-0.466	-0.751	-0.214	-0.343	-0.915	0.170	0.164	0.094	-0.130	-0.066	0.147	0.063	0.111	0.150	-0.083
-0.157	-0.477	-0.849	-0.195	-0.343	-0.919	0.079	-0.928	0.171	-0.021	-0.077	0.052	0.063	0.123	0.051	-0.078
-0.172	-0.446	-0.909	-0.190	-0.339	-0.921	0.228	-0.298	-0.010	-0.042	-0.050	-0.004	0.048	0.092	0.008	-0.096
-0.133	-0.373	-0.857	-0.176	-0.336	-0.925	0.225	-0.675	0.167	-0.017	0.020	0.051	0.086	0.018	0.043	-0.069
-0.303	-0.415	-0.830	-0.170	-0.334	-0.927	0.113	-0.299	0.141	-0.193	-0.024	0.081	0.083	0.061	0.071	-0.099
-0.110	-0.489	-0.834	-0.165	-0.334	-0.928	0.083	-0.208	0.114	-0.005	-0.098	0.078	0.109	0.134	0.067	-0.098
-0.303	-0.431	-0.897	-0.165	-0.330	-0.929	0.225	-0.026	0.046	-0.198	-0.043	0.016	0.084	0.076	0.004	-0.117
-0.157	-0.365	-0.975	-0.158	-0.325	-0.932	0.267	-0.336	0.115	-0.059	0.018	-0.060	0.062	0.010	0.075	-0.100
-0.249	-0.350	-0.928	-0.163	-0.320	-0.933	0.295	0.299	0.065	-0.145	0.029	-0.011	0.030	0.005	0.028	-0.118
-0.203	-0.334	-0.861	-0.155	-0.322	-0.934	-0.049	-0.427	0.135	-0.108	0.046	0.057	0.016	0.021	0.039	-0.085
-0.195	-0.361	-0.842	-0.153	-0.324	-0.934	-0.084	-0.076	0.056	-0.102	0.021	0.076	0.023	0.007	0.059	-0.110
-0.126	-0.473	-0.928	-0.156	-0.320	-0.934	0.197	0.157	0.020	-0.030	-0.094	-0.010	0.092	0.119	0.028	-0.101
-0.295	-0.381	-1.011	-0.148	-0.315	-0.937	0.304	-0.396	0.039	-0.206	-0.007	-0.089	0.078	0.026	0.110	-0.099
-0.183	-0.326	-0.936	-0.148	-0.314	-0.938	0.041	-0.004	0.077	-0.095	0.047	-0.014	0.034	0.028	0.035	-0.096
-0.191	-0.354	-0.885	-0.146	-0.316	-0.938	-0.047	-0.086	0.098	-0.105	0.021	0.037	0.026	0.001	0.016	-0.103
-0.153	-0.350	-0.814	-0.142	-0.314	-0.939	0.071	-0.243	-0.021	-0.072	0.024	0.110	0.064	0.005	0.087	-0.085
-0.130	-0.411	-0.869	-0.144	-0.311	-0.940	0.214	0.126	-0.040	-0.046	-0.042	0.056	0.087	0.057	0.032	-0.084
-0.149	-0.419	-0.889	-0.150	-0.308	-0.940	0.173	0.294	-0.054	-0.060	-0.053	0.037	0.068	0.064	0.012	-0.080
-0.191	-0.357	-0.964	-0.152	-0.307	-0.940	0.054	0.110	0.014	-0.101	0.008	-0.038	0.025	0.002	0.063	-0.069
-0.207	-0.330	-0.983	-0.152	-0.309	-0.939	-0.144	-0.026	-0.016	-0.117	0.038	-0.058	0.010	0.025	0.083	-0.096
-0.133	-0.354	-0.873	-0.159	-0.310	-0.937	-0.063	0.367	-0.099	-0.037	0.016	0.051	0.082	0.002	0.027	-0.097
-0.283	-0.377	-0.881	-0.153	-0.306	-0.940	0.246	-0.408	-0.087	-0.194	-0.011	0.046	0.067	0.021	0.019	-0.090
-0.122	-0.419	-0.818	-0.148	-0.302	-0.942	0.206	-0.232	-0.030	-0.037	-0.057	0.111	0.094	0.063	0.082	-0.092
-0.110	-0.439	-0.873	-0.147	-0.303	-0.942	-0.004	-0.055	0.009	-0.027	-0.076	0.056	0.105	0.082	0.026	-0.111
-0.207	-0.477	-0.944	-0.154	-0.304	-0.940	-0.013	0.362	0.013	-0.117	-0.113	-0.016	0.010	0.120	0.045	-0.086
-0.264	-0.350	-0.972	-0.158	-0.304	-0.940	-0.016	0.170	-0.078	-0.172	0.014	-0.044	0.048	0.008	0.073	-0.079
-0.168	-0.330	-0.956	-0.149	-0.303	-0.941	0.021	-0.456	-0.006	-0.084	0.033	-0.027	0.048	0.027	0.057	-0.093
-0.118	-0.334	-0.889	-0.159	-0.299	-0.941	0.225	0.480	-0.067	-0.025	0.025	0.040	0.099	0.023	0.009	-0.093
-0.176	-0.350	-0.814	-0.161	-0.296	-0.941	0.175	0.148	0.058	-0.081	0.007	0.116	0.041	0.008	0.084	-0.072
-0.157	-0.404	-0.818	-0.150	-0.299	-0.943	-0.086	-0.589	0.109	-0.073	-0.044	0.113	0.060	0.045	0.080	-0.096
-0.099	-0.446	-0.822	-0.163	-0.301	-0.940	-0.112	0.709	0.002	-0.003	-0.084	0.106	0.118	0.088	0.076	-0.102
-0.287	-0.439	-0.916	-0.154	-0.302	-0.941	-0.054	-0.485	-0.036	-0.200	-0.075	0.012	0.070	0.080	0.019	-0.090
-0.172	-0.411	-0.972	-0.153	-0.301	-0.941	0.071	-0.120	-0.111	-0.086	-0.049	-0.042	0.045	0.052	0.074	-0.096
-0.168	-0.354	-0.964	-0.165	-0.294	-0.941	0.361	0.620	-0.173	-0.070	0.002	-0.034	0.049	0.006	0.066	-0.097
-0.253	-0.319	-0.983	-0.153	-0.289	-0.945	0.267	-0.680	0.016	-0.167	0.032	-0.051	0.036	0.041	0.086	-0.070
-0.130	-0.288	-0.901	-0.160	-0.291	-0.943	-0.116	0.417	0.074	-0.036	0.065	0.030	0.087	0.072	0.003	-0.081
-0.114	-0.361	-0.830	-0.159	-0.295	-0.942	-0.138	0.004	0.150	-0.022	-0.005	0.100	0.102	0.001	0.068	-0.093
-0.203	-0.431	-0.873	-0.160	-0.294	-0.942	0.030	0.037	-0.040	-0.109	-0.075	0.056	0.013	0.070	0.025	-0.076
-0.203	-0.431	-0.873	-0.166	-0.294	-0.941	0.015	0.310	-0.031	-0.103	-0.074	0.055	0.013	0.070	0.026	-0.099
-0.141	-0.419	-0.889	-0.166	-0.290	-0.942	0.231	-0.036	-0.078	-0.041	-0.067	0.041	0.075	0.058	0.010	-0.090
-0.276	-0.381	-0.952	-0.164	-0.285	-0.945	0.292	-0.177	-0.071	-0.178	-0.034	-0.021	0.061	0.018	0.053	-0.079
-0.122	-0.384	-0.960	-0.167	-0.282	-0.945	0.174	0.215	0.051	-0.021	-0.040	-0.028	0.093	0.022	0.060	-0.067
-0.172	-0.307	-0.948	-0.163	-0.280	-0.946	0.141	-0.186	0.093	-0.075	0.035	-0.015	0.044	0.056	0.048	-0.069
-0.157	-0.269	-0.944	-0.162	-0.282	-0.946	-0.119	-0.056	0.052	-0.060	0.076	-0.012	0.059	0.096	0.043	-0.034
-0.149	-0.296	-0.885	-0.161	-0.286	-0.945	-0.195	0.002	0.093	-0.053	0.053	0.046	0.066	0.069	0.017	-0.068
-0.072	-0.338	-0.889	-0.172	-0.286	-0.943	-0.018	0.545	-0.067	0.034	0.010	0.040	0.143	0.028	0.014	-0.071
-0.276	-0.369	-0.873	-0.166	-0.286	-0.944	0.014	-0.301	0.008	-0.175	-0.021	0.057	0.060	0.002	0.031	-0.076
-0.153	-0.396	-0.838	-0.166	-0.280	-0.946	0.345	-0.048	-0.072	-0.052	-0.054	0.094	0.064	0.027	0.066	-0.089
-0.157	-0.431	-0.857	-0.170	-0.273	-0.947	0.379	0.219	-0.064	-0.052	-0.096	0.076	0.061	0.061	0.046	-0.098
-0.233	-0.458	-0.897	-0.171	-0.271	-0.947	0.183	0.079	0.143	-0.128	-0.125	0.037	0.016	0.088	0.007	-0.081
-0.133	-0.419	-0.916	-0.173	-0.267	-0.948	0.217	0.102	0.072	-0.026	-0.090	0.018	0.084	0.049	0.012	-0.075
-0.207	-0.411	-0.928	-0.173	-0.269	-0.948	-0.007	0.062	0.186	-0.099	-0.081	0.005	0.011	0.041	0.023	-0.080
-0.164	-0.411	-0.948	-0.170	-0.269	-0.948	0.012	-0.095	0.200	-0.060	-0.080	-0.014	0.053	0.040	0.042	-0.064
-0.237	-0.411	-0.991	-0.177	-0.271	-0.946	-0.057	0.405	0.079	-0.125	-0.078	-0.059	0.021	0.040	0.085	-0.064
-0.176	-0.357	-0.983	-0.170	-0.274	-0.947	-0.105	-0.362	0.126	-0.071	-0.022	-0.050	0.039	0.015	0.075	-0.049
-0.137	-0.350	-0.956	-0.162	-0.274	-0.948	-0.019	-0.407	0.041	-0.041	-0.013	-0.022	0.076	0.023	0.046	-0.052
-0.145	-0.334	-0.995	-0.165	-0.274	-0.947	0.024	0.157	-0.071	-0.045	0.002	-0.062	0.066	0.039	0.083	-0.051
-0.183	-0.307	-0.991	-0.161	-0.267	-0.950	0.361	-0.247	-0.112	-0.088	0.022	-0.055	0.025	0.067	0.077	-0.040
-0.214	-0.272	-0.960	-0.171	-0.262	-0.950	0.213	0.482	-0.144	-0.108	0.052	-0.024	0.009	0.103	0.044	-0.040
-0.118	-0.249	-0.987	-0.171	-0.255	-0.952	0.344	-0.038	-0.092	-0.012	0.068	-0.050	0.084	0.127	0.069	-0.057
-0.153	-0.257	-0.964	-0.177	-0.250	-0.952	0.261	0.294	-0.067	-0.041	0.056	-0.025	0.045	0.119	0.044	-0.052
-0.230	-0.272	-0.948	-0.175	-0.243	-0.954	0.357	-0.110	-0.060	-0.120	0.033	-0.008	0.035	0.103	0.026	-0.049
-0.176	-0.269	-0.999	-0.182	-0.235	-0.955	0.396	0.337	-0.134	-0.059	0.029	-0.058	0.015	0.106	0.076	-0.047
-0.207	-0.234	-0.964	-0.180	-0.230	-0.956	0.275	-0.117	0.026	-0.093	0.058	-0.021	0.020	0.140	0.039	-0.047
-0.110	-0.272	-0.972	-0.181	-0.224	-0.957	0.311	0.107	0.014	0.005	0.014	-0.028	0.072	0.101	0.045	-0.032
-0.145	-0.269	-0.936	-0.180	-0.220	-0.959	0.243	-0.029	0.075	-0.030	0.014	0.009	0.033	0.104	0.008	-0.025
-0.145	-0.269	-0.936	-0.182	-0.214	-0.960	0.312	0.091	-0.047	-0.028	0.009	0.010	0.028	0.104	0.006	-0.022
-0.133	-0.276	-0.972	-0.186	-0.210	-0.960	0.235	0.203	0.024	-0.012	-0.003	-0.025	0.037	0.095	0.041	-0.037
-0.195	-0.241	-0.979	-0.183	-0.206	-0.961	0.227	-0.150	0.001	-0.076	0.028	-0.031	0.028	0.129	0.048	-0.039
-0.199	-0.261	-0.983	-0.181	-0.206	-0.962	0.001	-0.079	0.034	-0.082	0.008	-0.035	0.034	0.109	0.052	-0.043
-0.183	-0.269	-1.019	-0.180	-0.203	-0.963	0.179	-0.067	0.046	-0.068	-0.003	-0.069	0.021	0.101	0.087	-0.047
-0.172	-0.280	-0.960	-0.178	-0.204	-0.962	-0.053	-0.052	0.108	-0.057	-0.013	-0.010	0.010	0.089	0.028	-0.056
-0.157	-0.253	-0.983	-0.181	-0.205	-0.962	-0.023	0.141	0.089	-0.040	0.015	-0.034	0.005	0.116	0.052	-0.032
-0.237	-0.238	-1.003	-0.171	-0.209	-0.963	-0.141	-0.465	0.143	-0.130	0.033	-0.053	0.074	0.132	0.073	-0.048
-0.060	-0.265	-0.964	-0.182	-0.209	-0.961	-0.010	0.594	0.040	0.058	0.007	-0.016	0.104	0.105	0.035	-0.039
-0.249	-0.276	-0.972	-0.175	-0.211	-0.962	-0.082	-0.382	0.104	-0.138	-0.003	-0.022	0.084	0.092	0.044	-0.044
-0.118	-0.307	-0.948	-0.176	-0.209	-0.962	0.127	0.074	0.028	-0.007	-0.036	0.002	0.048	0.061	0.023	-0.050
-0.172	-0.334	-0.944	-0.182	-0.209	-0.961	0.030	0.323	0.009	-0.054	-0.063	0.004	0.004	0.033	0.021	-0.069
-0.249	-0.369	-0.936	-0.178	-0.207	-0.962	0.146	-0.207	0.048	-0.135	-0.100	0.014	0.080	0.003	0.014	-0.061
-0.133	-0.369	-0.893	-0.176	-0.206	-0.963	0.065	-0.071	0.106	-0.022	-0.100	0.057	0.036	0.003	0.028	-0.065
-0.187	-0.377	-0.944	-0.172	-0.204	-0.964	0.161	-0.197	0.067	-0.080	-0.110	0.007	0.016	0.011	0.025	-0.062
-0.126	-0.357	-0.897	-0.176	-0.203	-0.963	0.091	0.250	0.042	-0.014	-0.092	0.054	0.046	0.009	0.021	-0.056
-0.130	-0.342	-0.889	-0.177	-0.200	-0.964	0.165	0.039	0.048	-0.017	-0.079	0.062	0.043	0.024	0.029	-0.063
-0.207	-0.346	-0.909	-0.178	-0.199	-0.964	0.087	0.068	0.027	-0.093	-0.084	0.042	0.034	0.020	0.008	-0.058
-0.176	-0.311	-0.897	-0.181	-0.197	-0.964	0.153	0.167	0.021	-0.059	-0.052	0.054	0.003	0.055	0.019	-0.055
-0.153	-0.334	-0.901	-0.178	-0.197	-0.964	0.034	-0.142	0.100	-0.039	-0.075	0.051	0.019	0.032	0.015	-0.061
-0.118	-0.319	-0.897	-0.186	-0.195	-0.963	0.114	0.426	-0.007	0.004	-0.061	0.053	0.055	0.048	0.020	-0.046
-0.172	-0.311	-0.893	-0.185	-0.196	-0.963	-0.022	-0.032	0.044	-0.051	-0.053	0.057	0.001	0.056	0.024	-0.053
-0.130	-0.288	-0.909	-0.183	-0.196	-0.963	0.042	-0.114	0.036	-0.011	-0.030	0.042	0.044	0.078	0.008	-0.037
-0.237	-0.296	-0.948	-0.188	-0.194	-0.963	0.073	0.260	-0.030	-0.114	-0.038	0.001	0.067	0.070	0.032	-0.059
-0.087	-0.272	-0.924	-0.189	-0.194	-0.963	0.064	0.047	0.028	0.037	-0.016	0.025	0.083	0.093	0.009	-0.070
-0.257	-0.265	-0.940	-0.190	-0.192	-0.963	0.075	0.062	0.024	-0.131	-0.009	0.009	0.088	0.101	0.025	-0.080
-0.257	-0.265	-0.940	-0.192	-0.191	-0.963	0.089	0.111	-0.009	-0.129	-0.011	0.009	0.089	0.101	0.025	-0.061
-0.210	-0.269	-0.952	-0.191	-0.189	-0.963	0.115	-0.070	0.003	-0.084	-0.017	-0.002	0.044	0.097	0.037	-0.074
-0.122	-0.269	-0.901	-0.196	-0.187	-0.963	0.103	0.271	-0.008	0.010	-0.019	0.048	0.044	0.097	0.015	-0.064
-0.168	-0.276	-0.920	-0.199	-0.186	-0.962	0.093	0.152	-0.029	-0.033	-0.028	0.028	0.003	0.089	0.004	-0.056
-0.210	-0.292	-0.920	-0.203	-0.184	-0.962	0.089	0.179	-0.021	-0.072	-0.045	0.028	0.046	0.073	0.004	-0.061
-0.214	-0.296	-0.905	-0.207	-0.184	-0.961	0.023	0.235	0.002	-0.071	-0.048	0.042	0.050	0.069	0.012	-0.072
-0.237	-0.296	-0.905	-0.206	-0.184	-0.961	0.033	-0.075	0.013	-0.096	-0.049	0.043	0.074	0.070	0.013	-0.072
-0.199	-0.284	-0.928	-0.204	-0.183	-0.962	0.047	-0.081	-0.010	-0.059	-0.037	0.020	0.037	0.081	0.011	-0.064
-0.176	-0.265	-0.916	-0.205	-0.183	-0.961	0.017	0.062	-0.005	-0.035	-0.018	0.031	0.015	0.100	0.002	-0.063
-0.168	-0.234	-0.901	-0.209	-0.183	-0.961	0.033	0.191	-0.020	-0.023	0.012	0.047	0.008	0.131	0.018	-0.046
-0.210	-0.245	-0.920	-0.207	-0.182	-0.961	0.024	-0.120	-0.017	-0.068	0.000	0.028	0.051	0.119	0.002	-0.044
-0.153	-0.265	-0.905	-0.211	-0.182	-0.960	0.014	0.194	-0.025	-0.006	-0.019	0.043	0.006	0.100	0.014	-0.039
-0.187	-0.257	-0.905	-0.212	-0.182	-0.960	-0.000	0.062	-0.014	-0.040	-0.011	0.043	0.029	0.108	0.014	-0.037
-0.160	-0.230	-0.916	-0.217	-0.183	-0.959	-0.031	0.287	0.025	-0.007	0.017	0.030	0.003	0.135	0.003	-0.029
-0.176	-0.238	-0.932	-0.216	-0.184	-0.959	-0.018	-0.023	0.023	-0.023	0.010	0.014	0.020	0.127	0.013	-0.039
-0.187	-0.261	-0.924	-0.222	-0.184	-0.958	0.015	0.302	0.034	-0.029	-0.013	0.021	0.032	0.104	0.005	-0.028
-0.222	-0.245	-0.920	-0.221	-0.185	-0.957	-0.046	-0.029	0.056	-0.064	0.004	0.025	0.068	0.119	0.002	-0.021
-0.137	-0.253	-0.901	-0.221	-0.187	-0.957	-0.061	-0.021	0.002	0.020	-0.003	0.045	0.015	0.112	0.018	-0.023
-0.126	-0.245	-0.909	-0.224	-0.189	-0.956	-0.089	0.177	0.003	0.035	0.007	0.036	0.026	0.120	0.010	-0.007
-0.187	-0.269	-0.897	-0.227	-0.191	-0.955	-0.100	0.164	0.051	-0.023	-0.014	0.047	0.036	0.096	0.022	-0.014
-0.095	-0.284	-0.873	-0.235	-0.193	-0.952	-0.101	0.478	0.033	0.077	-0.027	0.068	0.055	0.081	0.045	-0.005
-0.283	-0.276	-0.928	-0.238	-0.196	-0.951	-0.078	0.164	0.067	-0.108	-0.017	0.012	0.134	0.090	0.010	-0.023
-0.110	-0.261	-0.897	-0.240	-0.198	-0.951	-0.078	0.114	0.113	0.066	0.001	0.043	0.039	0.105	0.022	-0.016
-0.237	-0.296	-0.881	-0.244	-0.200	-0.949	-0.074	0.274	0.110	-0.056	-0.031	0.057	0.089	0.071	0.038	-0.028
-0.160	-0.284	-0.877	-0.246	-0.203	-0.948	-0.098	0.116	0.076	0.023	-0.017	0.060	0.012	0.082	0.042	-0.006
-0.172	-0.296	-0.857	-0.250	-0.205	-0.946	-0.090	0.212	0.068	0.015	-0.027	0.079	0.024	0.070	0.062	-0.021
-0.164	-0.280	-0.861	-0.257	-0.208	-0.944	-0.134	0.441	0.073	0.031	-0.008	0.072	0.018	0.086	0.057	-0.009
-0.187	-0.299	-0.814	-0.264	-0.213	-0.941	-0.189	0.402	0.112	0.015	-0.023	0.117	0.042	0.067	0.104	-0.027
-0.187	-0.299	-0.814	-0.276	-0.218	-0.936	-0.243	0.617	0.077	0.026	-0.018	0.113	0.042	0.068	0.104	-0.031
-0.272	-0.303	-0.826	-0.278	-0.224	-0.934	-0.246	0.156	0.132	-0.056	-0.016	0.099	0.128	0.064	0.093	-0.037
-0.214	-0.326	-0.798	-0.283	-0.230	-0.931	-0.278	0.318	0.119	0.007	-0.033	0.124	0.071	0.041	0.121	-0.058
-0.218	-0.354	-0.806	-0.292	-0.235	-0.927	-0.232	0.480	0.088	0.011	-0.055	0.112	0.074	0.013	0.113	-0.063
-0.341	-0.334	-0.822	-0.296	-0.241	-0.924	-0.278	0.255	0.130	-0.108	-0.030	0.094	0.199	0.032	0.097	-0.067
-0.245	-0.334	-0.818	-0.303	-0.248	-0.920	-0.326	0.432	0.115	-0.004	-0.023	0.093	0.103	0.032	0.101	-0.075
-0.326	-0.299	-0.834	-0.302	-0.255	-0.918	-0.324	-0.020	0.100	-0.086	0.019	0.076	0.185	0.067	0.084	-0.071
-0.283	-0.315	-0.790	-0.303	-0.262	-0.916	-0.337	0.033	0.048	-0.043	0.010	0.118	0.143	0.052	0.128	-0.071
-0.222	-0.342	-0.798	-0.315	-0.268	-0.911	-0.350	0.647	-0.013	0.030	-0.011	0.104	0.082	0.026	0.121	-0.070
-0.364	-0.350	-0.822	-0.313	-0.275	-0.909	-0.340	-0.055	0.051	-0.113	-0.012	0.079	0.225	0.018	0.098	-0.064
-0.260	-0.365	-0.810	-0.320	-0.280	-0.905	-0.277	0.384	-0.006	-0.002	-0.022	0.087	0.122	0.001	0.111	-0.060
-0.310	-0.346	-0.810	-0.323	-0.285	-0.902	-0.236	0.149	0.009	-0.050	0.002	0.084	0.173	0.020	0.111	-0.079
-0.299	-0.354	-0.802	-0.330	-0.288	-0.899	-0.189	0.381	-0.080	-0.031	-0.002	0.089	0.162	0.012	0.118	-0.045
-0.349	-0.346	-0.826	-0.328	-0.292	-0.899	-0.219	-0.175	-0.039	-0.084	0.010	0.065	0.213	0.019	0.094	-0.044
-0.199	-0.342	-0.798	-0.334	-0.297	-0.895	-0.272	0.326	-0.076	0.072	0.018	0.089	0.064	0.023	0.121	-0.033
-0.272	-0.357	-0.806	-0.335	-0.301	-0.893	-0.251	0.076	-0.103	0.001	0.007	0.079	0.137	0.008	0.113	-0.017
-0.276	-0.357	-0.830	-0.337	-0.306	-0.891	-0.299	0.055	-0.101	-0.001	0.011	0.053	0.142	0.009	0.090	0.013
-0.233	-0.419	-0.830	-0.338	-0.310	-0.889	-0.301	0.022	-0.188	0.042	-0.046	0.051	0.100	0.053	0.090	0.002
-0.218	-0.404	-0.842	-0.348	-0.315	-0.883	-0.359	0.516	-0.201	0.067	-0.025	0.033	0.086	0.038	0.078	0.023
-0.295	-0.423	-0.842	-0.350	-0.320	-0.880	-0.355	0.038	-0.198	-0.008	-0.040	0.030	0.163	0.057	0.078	0.016
-0.210	-0.419	-0.853	-0.361	-0.325	-0.874	-0.353	0.587	-0.239	0.088	-0.031	0.012	0.079	0.053	0.067	-0.000
-0.360	-0.450	-0.853	-0.368	-0.328	-0.870	-0.268	0.304	-0.259	-0.055	-0.059	0.007	0.230	0.084	0.067	-0.010
-0.384	-0.450	-0.861	-0.381	-0.330	-0.864	-0.212	0.604	-0.292	-0.066	-0.057	-0.007	0.254	0.084	0.059	-0.008
-0.349	-0.454	-0.916	-0.389	-0.332	-0.859	-0.195	0.394	-0.253	-0.023	-0.059	-0.067	0.220	0.087	0.004	-0.014
-0.403	-0.466	-1.015	-0.398	-0.334	-0.854	-0.252	0.438	-0.313	-0.068	-0.069	-0.171	0.274	0.098	0.094	-0.017
-0.368	-0.512	-1.035	-0.412	-0.337	-0.847	-0.320	0.676	-0.405	-0.020	-0.113	-0.198	0.239	0.145	0.113	-0.053
-0.491	-0.593	-0.975	-0.424	-0.339	-0.840	-0.329	0.526	-0.370	-0.132	-0.191	-0.146	0.364	0.226	0.053	-0.086
-0.591	-0.589	-0.755	-0.428	-0.342	-0.837	-0.194	0.133	-0.212	-0.228	-0.185	0.072	0.464	0.223	0.168	-0.100
-0.499	-0.489	-0.708	-0.426	-0.343	-0.837	-0.120	-0.193	-0.136	-0.138	-0.083	0.120	0.373	0.123	0.216	-0.118
-0.441	-0.415	-0.818	-0.428	-0.342	-0.836	0.024	0.124	-0.111	-0.077	-0.011	0.008	0.316	0.050	0.106	-0.112
-0.445	-0.400	-0.936	-0.425	-0.340	-0.839	0.086	-0.175	-0.014	-0.084	0.003	-0.108	0.320	0.036	0.012	-0.046
-0.434	-0.392	-0.932	-0.415	-0.338	-0.845	0.142	-0.648	-0.012	-0.083	0.008	-0.098	0.310	0.029	0.008	0.031
-0.280	-0.408	-0.964	-0.404	-0.336	-0.851	0.072	-0.621	-0.072	0.060	-0.009	-0.124	0.157	0.045	0.039	0.105
-0.153	-0.400	-1.007	-0.394	-0.336	-0.856	0.003	-0.562	-0.087	0.178	-0.002	-0.163	0.031	0.038	0.082	0.176
-0.099	-0.400	-1.121	-0.383	-0.333	-0.862	0.080	-0.647	-0.196	0.221	-0.005	-0.272	0.023	0.039	0.197	0.277
-0.083	-0.458	-1.200	-0.364	-0.330	-0.871	0.086	-1.170	-0.239	0.217	-0.066	-0.342	0.037	0.098	0.275	0.352
0.067	-0.504	-1.275	-0.346	-0.327	-0.880	0.082	-1.035	-0.242	0.350	-0.116	-0.409	0.187	0.145	0.350	0.404
0.093	-0.562	-1.314	-0.323	-0.325	-0.889	0.072	-1.275	-0.206	0.354	-0.176	-0.439	0.213	0.203	0.389	0.458
0.147	-0.578	-1.279	-0.293	-0.323	-0.900	0.107	-1.595	-0.032	0.379	-0.193	-0.394	0.266	0.219	0.354	0.497
0.270	-0.562	-1.279	-0.265	-0.322	-0.909	0.112	-1.391	0.175	0.474	-0.178	-0.385	0.389	0.204	0.354	0.494
0.228	-0.489	-1.275	-0.248	-0.322	-0.914	0.083	-0.748	0.208	0.416	-0.105	-0.377	0.346	0.131	0.350	0.490
0.190	-0.469	-1.255	-0.225	-0.321	-0.920	0.164	-1.094	0.302	0.354	-0.087	-0.351	0.306	0.112	0.330	0.481
0.224	-0.442	-1.240	-0.204	-0.317	-0.926	0.262	-0.968	0.215	0.369	-0.064	-0.329	0.341	0.085	0.314	0.463
0.274	-0.439	-1.157	-0.175	-0.313	-0.934	0.294	-1.381	0.252	0.390	-0.064	-0.240	0.390	0.082	0.231	0.430
0.347	-0.442	-1.094	-0.164	-0.309	-0.937	0.251	-0.410	0.282	0.452	-0.071	-0.174	0.462	0.086	0.168	0.420
0.247	-0.346	-1.058	-0.136	-0.306	-0.942	0.222	-1.322	0.364	0.324	0.022	-0.133	0.362	0.011	0.132	0.368
0.328	-0.319	-1.015	-0.125	-0.307	-0.944	0.007	-0.422	0.298	0.394	0.050	-0.088	0.442	0.037	0.089	0.301
0.147	-0.319	-0.948	-0.112	-0.309	-0.944	-0.100	-0.588	0.223	0.200	0.052	-0.020	0.260	0.037	0.022	0.226
0.086	-0.334	-0.861	-0.112	-0.312	-0.944	-0.110	0.072	0.089	0.139	0.040	0.066	0.198	0.022	0.065	0.193
0.078	-0.404	-0.861	-0.112	-0.313	-0.943	-0.050	0.039	0.094	0.131	-0.029	0.065	0.190	0.048	0.065	0.119
0.136	-0.388	-0.920	-0.116	-0.312	-0.943	0.065	0.244	-0.082	0.193	-0.015	0.006	0.247	0.032	0.005	0.054
-0.045	-0.423	-0.960	-0.119	-0.315	-0.941	-0.157	0.185	-0.028	0.015	-0.046	-0.035	0.066	0.067	0.034	0.001
-0.230	-0.446	-0.972	-0.123	-0.324	-0.938	-0.477	0.176	-0.037	-0.166	-0.060	-0.051	0.120	0.090	0.046	-0.053
-0.222	-0.554	-0.905	-0.114	-0.328	-0.938	-0.146	-0.512	-0.025	-0.167	-0.165	0.017	0.113	0.198	0.021	-0.110
-0.222	-0.554	-0.905	-0.102	-0.326	-0.940	0.110	-0.640	-0.005	-0.179	-0.167	0.019	0.113	0.198	0.021	-0.124
-0.122	-0.338	-0.869	-0.082	-0.328	-0.941	-0.075	-1.029	0.214	-0.099	0.052	0.056	0.014	0.018	0.056	-0.124
-0.014	-0.365	-0.763	-0.085	-0.331	-0.940	-0.100	0.211	0.093	0.012	0.027	0.161	0.094	0.009	0.162	-0.100
-0.130	-0.377	-0.842	-0.073	-0.331	-0.941	0.011	-0.603	0.137	-0.116	0.016	0.084	0.022	0.021	0.083	-0.078
-0.060	-0.392	-0.920	-0.075	-0.329	-0.941	0.094	0.172	0.156	-0.044	-0.001	0.006	0.046	0.037	0.004	-0.099
-0.091	-0.346	-0.944	-0.078	-0.332	-0.940	-0.125	0.231	0.160	-0.071	0.048	-0.019	0.015	0.009	0.019	-0.103
-0.207	-0.338	-0.818	-0.068	-0.335	-0.940	-0.163	-0.501	0.196	-0.197	0.059	0.107	0.102	0.016	0.107	-0.103
-0.030	-0.404	-0.798	-0.070	-0.333	-0.940	0.167	0.137	0.089	-0.018	-0.009	0.127	0.075	0.051	0.127	-0.098
-0.149	-0.404	-0.912	-0.063	-0.334	-0.940	-0.041	-0.310	0.209	-0.145	-0.008	0.013	0.045	0.051	0.013	-0.116
0.001	-0.377	-0.873	-0.061	-0.335	-0.940	-0.062	-0.077	0.016	0.004	0.020	0.052	0.105	0.025	0.053	-0.085
-0.126	-0.404	-0.826	-0.059	-0.337	-0.940	-0.052	-0.157	-0.005	-0.126	-0.006	0.100	0.023	0.052	0.100	-0.122
-0.064	-0.493	-0.877	-0.070	-0.338	-0.938	-0.072	0.590	0.014	-0.054	-0.093	0.047	0.038	0.141	0.049	-0.094
-0.257	-0.527	-0.897	-0.064	-0.341	-0.938	-0.089	-0.316	0.022	-0.252	-0.126	0.027	0.154	0.177	0.030	-0.141
-0.007	-0.481	-0.901	-0.076	-0.345	-0.936	-0.187	0.641	-0.072	0.010	-0.076	0.022	0.095	0.130	0.026	-0.093
-0.260	-0.419	-0.893	-0.058	-0.346	-0.936	-0.064	-1.005	0.009	-0.263	-0.012	0.031	0.159	0.069	0.034	-0.124
0.132	-0.442	-0.810	-0.070	-0.345	-0.936	0.092	0.644	-0.071	0.141	-0.037	0.114	0.232	0.092	0.116	-0.078
-0.168	-0.481	-0.743	-0.056	-0.346	-0.936	-0.059	-0.722	0.110	-0.173	-0.074	0.182	0.068	0.131	0.183	-0.102
0.009	-0.524	-0.857	-0.065	-0.350	-0.934	-0.177	0.476	0.025	0.011	-0.112	0.066	0.108	0.174	0.069	-0.062
-0.130	-0.462	-0.936	-0.062	-0.352	-0.934	-0.072	-0.167	-0.015	-0.130	-0.049	-0.013	0.031	0.112	0.010	-0.088
-0.064	-0.388	-0.920	-0.072	-0.347	-0.935	0.237	0.496	-0.068	-0.056	0.020	0.004	0.033	0.039	0.005	-0.071
-0.030	-0.392	-0.869	-0.069	-0.344	-0.936	0.199	-0.106	0.066	-0.024	0.013	0.057	0.067	0.043	0.057	-0.070
-0.133	-0.411	-0.865	-0.075	-0.344	-0.936	0.027	0.359	0.082	-0.122	-0.007	0.061	0.037	0.062	0.060	-0.080
-0.003	-0.466	-0.881	-0.077	-0.343	-0.936	0.068	0.090	0.013	0.010	-0.062	0.045	0.093	0.116	0.044	-0.071
-0.195	-0.450	-0.964	-0.067	-0.339	-0.938	0.208	-0.500	0.080	-0.193	-0.050	-0.036	0.101	0.101	0.038	-0.074
0.001	-0.404	-0.912	-0.059	-0.336	-0.940	0.206	-0.390	0.113	-0.005	-0.007	0.018	0.095	0.055	0.013	-0.065
-0.049	-0.392	-0.893	-0.066	-0.335	-0.940	0.074	0.401	0.004	-0.048	0.003	0.037	0.044	0.044	0.032	-0.069
-0.076	-0.408	-0.897	-0.059	-0.334	-0.941	0.062	-0.361	0.043	-0.082	-0.013	0.034	0.016	0.059	0.028	-0.041
-0.014	-0.419	-0.912	-0.059	-0.330	-0.942	0.216	-0.023	-0.047	-0.021	-0.029	0.020	0.077	0.070	0.012	-0.031
-0.014	-0.419	-0.912	-0.060	-0.328	-0.943	0.145	0.063	0.024	-0.020	-0.032	0.021	0.076	0.070	0.012	-0.069
0.067	-0.388	-0.853	-0.071	-0.328	-0.942	0.002	0.596	-0.059	0.072	-0.000	0.079	0.157	0.039	0.071	-0.062
-0.249	-0.411	-0.897	-0.057	-0.329	-0.943	-0.059	-0.742	0.082	-0.257	-0.022	0.036	0.160	0.062	0.027	-0.048
-0.003	-0.466	-0.834	-0.050	-0.327	-0.944	0.158	-0.402	-0.017	-0.018	-0.079	0.100	0.086	0.116	0.090	-0.051
0.070	-0.435	-0.885	-0.061	-0.323	-0.944	0.193	0.576	-0.083	0.066	-0.051	0.050	0.159	0.085	0.038	-0.067
-0.041	-0.423	-0.948	-0.058	-0.324	-0.944	-0.026	-0.109	0.065	-0.048	-0.039	-0.013	0.047	0.074	0.026	-0.010
-0.037	-0.369	-0.932	-0.059	-0.325	-0.944	-0.028	0.102	0.087	-0.043	0.016	0.002	0.050	0.019	0.011	-0.010
0.051	-0.334	-0.889	-0.069	-0.327	-0.942	-0.113	0.534	-0.032	0.055	0.053	0.044	0.138	0.016	0.032	-0.030
-0.026	-0.388	-0.842	-0.070	-0.326	-0.943	0.049	0.039	-0.019	-0.021	-0.002	0.091	0.062	0.038	0.078	-0.039
-0.045	-0.419	-0.873	-0.071	-0.322	-0.944	0.245	0.038	0.003	-0.039	-0.037	0.061	0.044	0.069	0.046	-0.033
-0.080	-0.466	-0.912	-0.065	-0.317	-0.946	0.321	-0.276	0.041	-0.080	-0.089	0.024	0.009	0.115	0.006	-0.053
-0.014	-0.469	-0.940	-0.065	-0.316	-0.946	0.041	0.051	0.127	-0.014	-0.093	-0.003	0.074	0.118	0.022	-0.054
-0.080	-0.404	-0.960	-0.064	-0.317	-0.946	0.001	-0.047	0.042	-0.081	-0.028	-0.023	0.009	0.052	0.043	-0.051
-0.053	-0.365	-0.909	-0.069	-0.314	-0.947	0.162	0.226	-0.055	-0.049	0.008	0.029	0.036	0.013	0.008	-0.053
-0.022	-0.361	-0.881	-0.064	-0.311	-0.948	0.167	-0.262	-0.018	-0.023	0.009	0.058	0.067	0.009	0.036	-0.055
-0.076	-0.384	-0.857	-0.072	-0.308	-0.949	0.158	0.409	-0.003	-0.069	-0.017	0.082	0.014	0.032	0.059	-0.046
0.009	-0.431	-0.849	-0.064	-0.307	-0.949	0.064	-0.366	0.060	0.008	-0.064	0.090	0.099	0.078	0.066	-0.044
-0.022	-0.493	-0.920	-0.070	-0.309	-0.948	-0.076	0.309	-0.029	-0.017	-0.124	0.018	0.069	0.139	0.005	-0.051
-0.041	-0.419	-0.916	-0.070	-0.311	-0.948	-0.072	-0.030	-0.029	-0.037	-0.049	0.022	0.049	0.066	0.001	-0.027
-0.087	-0.404	-0.912	-0.077	-0.308	-0.948	0.169	0.378	-0.099	-0.075	-0.037	0.026	0.003	0.050	0.003	-0.051
0.013	-0.357	-0.956	-0.078	-0.304	-0.949	0.184	0.061	-0.035	0.026	0.006	-0.016	0.104	0.003	0.040	-0.037
-0.172	-0.311	-0.928	-0.084	-0.301	-0.950	0.181	0.261	-0.022	-0.153	0.049	0.012	0.081	0.044	0.013	-0.044
0.063	-0.350	-0.873	-0.083	-0.299	-0.951	0.103	0.001	0.073	0.080	0.008	0.068	0.153	0.005	0.042	-0.024
-0.080	-0.400	-0.873	-0.085	-0.300	-0.950	-0.004	0.108	0.022	-0.060	-0.041	0.068	0.010	0.045	0.042	-0.036
0.032	-0.423	-0.873	-0.085	-0.300	-0.950	0.013	0.046	0.057	0.052	-0.065	0.068	0.122	0.068	0.042	-0.013
-0.037	-0.454	-0.897	-0.086	-0.296	-0.951	0.242	0.039	-0.024	-0.017	-0.100	0.045	0.052	0.098	0.019	-0.025
-0.049	-0.450	-0.932	-0.083	-0.290	-0.953	0.317	-0.129	-0.038	-0.031	-0.102	0.012	0.041	0.094	0.017	-0.009
-0.049	-0.326	-1.003	-0.083	-0.282	-0.956	0.407	-0.032	-0.027	-0.031	0.014	-0.057	0.040	0.029	0.087	-0.014
-0.033	-0.292	-0.983	-0.090	-0.276	-0.957	0.325	0.363	-0.063	-0.009	0.043	-0.036	0.056	0.065	0.067	-0.013
-0.022	-0.323	-0.944	-0.087	-0.276	-0.957	0.033	-0.163	0.025	-0.001	0.011	0.004	0.068	0.034	0.027	-0.010
-0.026	-0.334	-0.885	-0.089	-0.276	-0.957	0.018	0.157	0.040	-0.002	-0.000	0.063	0.064	0.023	0.032	-0.012
-0.030	-0.296	-0.901	-0.090	-0.275	-0.957	0.036	0.038	-0.028	-0.005	0.038	0.047	0.061	0.063	0.016	-0.032
0.005	-0.361	-0.814	-0.091	-0.274	-0.957	0.053	0.063	-0.060	0.031	-0.029	0.134	0.097	0.002	0.104	-0.039
-0.103	-0.357	-0.881	-0.089	-0.268	-0.959	0.313	-0.125	-0.080	-0.079	-0.031	0.068	0.010	0.003	0.038	-0.040
-0.045	-0.396	-0.885	-0.090	-0.262	-0.961	0.357	0.025	-0.106	-0.020	-0.076	0.066	0.048	0.035	0.035	-0.040
-0.037	-0.423	-0.916	-0.089	-0.255	-0.963	0.392	-0.051	-0.025	-0.014	-0.110	0.037	0.058	0.062	0.002	-0.035
-0.041	-0.411	-0.936	-0.087	-0.247	-0.965	0.415	-0.106	-0.039	-0.019	-0.106	0.019	0.056	0.050	0.018	-0.023
-0.007	-0.415	-0.932	-0.093	-0.245	-0.965	0.159	0.349	0.043	0.022	-0.112	0.023	0.091	0.054	0.014	-0.019
-0.087	-0.427	-1.003	-0.093	-0.241	-0.966	0.254	-0.003	0.117	-0.060	-0.128	-0.047	0.011	0.066	0.084	-0.009
-0.057	-0.404	-0.983	-0.092	-0.242	-0.966	-0.038	0.016	0.104	-0.029	-0.104	-0.027	0.042	0.044	0.064	0.001
-0.007	-0.377	-0.968	-0.095	-0.242	-0.966	0.049	0.181	0.091	0.024	-0.077	-0.012	0.091	0.017	0.047	-0.011
-0.026	-0.350	-1.015	-0.094	-0.242	-0.966	0.006	-0.056	0.044	0.003	-0.050	-0.059	0.070	0.010	0.094	-0.007
-0.095	-0.354	-0.991	-0.094	-0.242	-0.966	0.022	0.036	0.044	-0.066	-0.054	-0.035	0.001	0.007	0.069	0.003
-0.045	-0.357	-0.948	-0.093	-0.241	-0.966	0.046	-0.043	-0.023	-0.017	-0.058	0.008	0.046	0.003	0.024	-0.003
-0.003	-0.307	-0.979	-0.095	-0.240	-0.966	0.066	0.081	0.014	0.027	-0.009	-0.023	0.086	0.053	0.053	-0.011
-0.033	-0.311	-0.940	-0.100	-0.236	-0.967	0.220	0.293	-0.037	0.002	-0.017	0.017	0.051	0.049	0.010	0.005
-0.060	-0.299	-0.999	-0.092	-0.232	-0.968	0.219	-0.387	0.038	-0.033	-0.009	-0.040	0.020	0.061	0.066	0.005
0.005	-0.280	-0.968	-0.093	-0.227	-0.969	0.273	0.062	-0.008	0.034	0.005	-0.008	0.082	0.080	0.032	-0.003
-0.053	-0.296	-0.983	-0.090	-0.222	-0.971	0.266	-0.155	-0.000	-0.027	-0.015	-0.022	0.020	0.065	0.047	0.007
-0.045	-0.241	-0.999	-0.088	-0.214	-0.973	0.417	-0.092	-0.006	-0.022	0.031	-0.035	0.023	0.119	0.061	0.016
0.005	-0.241	-1.011	-0.094	-0.206	-0.974	0.391	0.277	-0.037	0.034	0.023	-0.046	0.069	0.119	0.073	0.003
-0.014	-0.214	-1.011	-0.092	-0.200	-0.976	0.343	-0.059	0.067	0.013	0.044	-0.044	0.047	0.146	0.073	0.006
-0.064	-0.222	-0.979	-0.092	-0.192	-0.977	0.396	0.020	-0.055	-0.037	0.028	-0.011	0.006	0.139	0.042	0.008
-0.045	-0.199	-1.007	-0.093	-0.187	-0.978	0.261	0.020	0.029	-0.017	0.046	-0.038	0.012	0.162	0.071	-0.010
-0.045	-0.199	-1.007	-0.094	-0.182	-0.979	0.240	0.086	0.046	-0.016	0.042	-0.037	0.012	0.162	0.072	-0.020
-0.076	-0.160	-0.979	-0.093	-0.181	-0.979	0.061	-0.009	0.098	-0.047	0.079	-0.009	0.019	0.201	0.047	-0.009
-0.060	-0.176	-0.991	-0.094	-0.177	-0.980	0.216	0.029	0.046	-0.032	0.059	-0.020	0.003	0.185	0.060	-0.006
-0.010	-0.172	-0.987	-0.094	-0.178	-0.980	-0.032	0.052	0.092	0.019	0.064	-0.016	0.047	0.188	0.058	0.005
-0.007	-0.184	-0.944	-0.094	-0.177	-0.980	0.063	0.031	0.090	0.023	0.052	0.027	0.053	0.177	0.017	-0.003
0.013	-0.226	-1.003	-0.101	-0.177	-0.979	0.016	0.365	0.058	0.048	0.009	-0.032	0.072	0.134	0.077	0.004
-0.137	-0.203	-1.027	-0.091	-0.175	-0.980	0.088	-0.474	0.124	-0.111	0.031	-0.055	0.074	0.158	0.102	0.007
0.001	-0.203	-0.944	-0.090	-0.175	-0.980	0.010	-0.043	0.065	0.026	0.031	0.028	0.065	0.158	0.021	-0.003
-0.003	-0.211	-1.007	-0.095	-0.174	-0.980	0.089	0.262	-0.012	0.027	0.021	-0.035	0.064	0.151	0.085	-0.012
-0.076	-0.230	-0.983	-0.097	-0.173	-0.980	0.034	0.136	0.039	-0.044	0.001	-0.011	0.008	0.132	0.063	0.011
-0.007	-0.238	-0.928	-0.097	-0.171	-0.980	0.129	0.002	0.036	0.025	-0.009	0.044	0.063	0.125	0.009	0.001
-0.003	-0.245	-0.983	-0.101	-0.171	-0.980	0.036	0.225	0.058	0.033	-0.017	-0.011	0.068	0.118	0.065	-0.006
-0.080	-0.280	-0.987	-0.100	-0.169	-0.980	0.089	-0.040	0.066	-0.045	-0.053	-0.015	0.008	0.084	0.069	-0.000
-0.045	-0.230	-0.983	-0.105	-0.170	-0.980	-0.027	0.290	0.030	-0.005	-0.002	-0.012	0.027	0.135	0.066	-0.011
-0.053	-0.265	-0.983	-0.106	-0.170	-0.980	0.025	0.052	0.044	-0.012	-0.037	-0.012	0.020	0.100	0.067	-0.017
-0.087	-0.241	-0.956	-0.109	-0.171	-0.979	-0.027	0.191	0.033	-0.043	-0.013	0.015	0.015	0.124	0.040	-0.009
-0.037	-0.261	-0.975	-0.108	-0.172	-0.979	-0.012	-0.058	0.066	0.005	-0.032	-0.005	0.035	0.105	0.060	-0.009
-0.030	-0.265	-0.944	-0.109	-0.174	-0.979	-0.120	0.089	0.050	0.014	-0.034	0.026	0.042	0.101	0.029	-0.019
-0.037	-0.284	-0.932	-0.113	-0.176	-0.978	-0.073	0.214	0.057	0.010	-0.051	0.037	0.034	0.081	0.018	-0.010
-0.107	-0.272	-0.960	-0.116	-0.179	-0.977	-0.130	0.187	0.018	-0.056	-0.037	0.009	0.036	0.094	0.045	-0.019
-0.033	-0.296	-0.920	-0.115	-0.182	-0.977	-0.105	-0.036	0.032	0.016	-0.058	0.048	0.038	0.071	0.005	-0.016
-0.083	-0.292	-0.924	-0.120	-0.184	-0.976	-0.109	0.240	0.011	-0.029	-0.051	0.043	0.013	0.075	0.009	-0.022
-0.014	-0.265	-0.912	-0.120	-0.186	-0.975	-0.075	0.038	0.115	0.040	-0.023	0.054	0.056	0.103	0.003	-0.004
-0.076	-0.241	-0.936	-0.118	-0.188	-0.975	-0.079	-0.048	0.103	-0.023	0.002	0.030	0.005	0.127	0.021	-0.006
-0.010	-0.214	-0.940	-0.120	-0.189	-0.974	-0.061	0.119	0.036	0.045	0.031	0.025	0.060	0.155	0.025	0.008
-0.064	-0.203	-0.952	-0.123	-0.191	-0.974	-0.092	0.171	0.048	-0.006	0.044	0.012	0.006	0.167	0.037	0.005
-0.014	-0.211	-0.932	-0.122	-0.192	-0.974	-0.039	-0.039	0.019	0.044	0.038	0.032	0.056	0.160	0.017	0.013
-0.053	-0.249	-0.956	-0.123	-0.194	-0.973	-0.078	0.082	0.053	0.007	0.001	0.007	0.017	0.122	0.041	0.001
-0.053	-0.249	-0.956	-0.129	-0.197	-0.972	-0.161	0.309	-0.005	0.013	0.004	0.005	0.017	0.122	0.041	-0.003
-0.083	-0.257	-0.928	-0.129	-0.202	-0.971	-0.201	-0.015	0.047	-0.018	0.001	0.032	0.014	0.115	0.014	-0.002
-0.087	-0.238	-0.928	-0.125	-0.206	-0.970	-0.233	-0.182	0.027	-0.025	0.025	0.031	0.019	0.134	0.014	-0.010
-0.018	-0.253	-0.928	-0.129	-0.210	-0.969	-0.205	0.209	-0.020	0.048	0.013	0.029	0.050	0.119	0.014	-0.004
-0.087	-0.245	-0.920	-0.126	-0.215	-0.968	-0.247	-0.131	0.036	-0.023	0.026	0.036	0.020	0.127	0.006	0.008
0.001	-0.241	-0.885	-0.128	-0.218	-0.967	-0.147	0.109	-0.049	0.068	0.033	0.071	0.069	0.131	0.029	0.013
-0.018	-0.265	-0.901	-0.134	-0.221	-0.966	-0.157	0.310	-0.035	0.055	0.012	0.053	0.049	0.108	0.014	-0.006
-0.072	-0.245	-0.905	-0.140	-0.224	-0.964	-0.134	0.337	0.028	0.007	0.034	0.048	0.004	0.127	0.010	0.005
-0.130	-0.230	-0.916	-0.139	-0.226	-0.964	-0.109	-0.056	0.050	-0.052	0.052	0.035	0.062	0.143	0.002	-0.003
-0.037	-0.234	-0.909	-0.140	-0.229	-0.963	-0.104	0.101	0.097	0.042	0.050	0.043	0.031	0.140	0.006	-0.004
-0.064	-0.226	-0.909	-0.139	-0.231	-0.963	-0.098	-0.016	0.123	0.014	0.060	0.042	0.004	0.148	0.006	0.001
-0.033	-0.257	-0.893	-0.141	-0.233	-0.962	-0.088	0.167	0.123	0.047	0.031	0.057	0.033	0.117	0.021	0.032
-0.033	-0.276	-0.873	-0.138	-0.234	-0.962	-0.033	-0.130	0.102	0.044	0.013	0.077	0.033	0.098	0.040	0.024
0.040	-0.265	-0.897	-0.147	-0.236	-0.961	-0.089	0.498	0.016	0.126	0.026	0.052	0.106	0.110	0.017	0.029
-0.091	-0.230	-0.905	-0.147	-0.239	-0.960	-0.145	0.040	0.067	-0.005	0.063	0.043	0.025	0.146	0.009	0.024
-0.045	-0.230	-0.893	-0.154	-0.244	-0.957	-0.239	0.384	-0.002	0.049	0.068	0.052	0.021	0.146	0.021	0.023
-0.083	-0.284	-0.893	-0.158	-0.249	-0.956	-0.239	0.202	0.027	0.014	0.018	0.051	0.018	0.092	0.020	0.020
-0.057	-0.284	-0.865	-0.159	-0.253	-0.954	-0.220	0.091	-0.060	0.042	0.023	0.077	0.009	0.092	0.047	0.006
0.001	-0.303	-0.861	-0.176	-0.256	-0.950	-0.194	0.866	-0.121	0.117	0.007	0.077	0.066	0.073	0.051	0.039
-0.180	-0.276	-0.838	-0.182	-0.262	-0.948	-0.286	0.309	-0.021	-0.058	0.039	0.098	0.114	0.101	0.075	0.031
0.124	-0.272	-0.806	-0.188	-0.267	-0.945	-0.272	0.366	-0.006	0.252	0.048	0.127	0.189	0.105	0.106	0.048
-0.153	-0.288	-0.818	-0.210	-0.271	-0.939	-0.226	1.155	-0.092	-0.003	0.037	0.109	0.088	0.089	0.094	0.030
-0.010	-0.253	-0.810	-0.217	-0.275	-0.937	-0.204	0.358	-0.053	0.145	0.075	0.115	0.054	0.124	0.102	0.039
-0.122	-0.253	-0.782	-0.225	-0.278	-0.934	-0.171	0.435	-0.086	0.042	0.078	0.139	0.056	0.124	0.129	0.016
-0.172	-0.272	-0.775	-0.241	-0.281	-0.929	-0.205	0.837	-0.095	0.008	0.062	0.142	0.107	0.106	0.136	0.001
-0.041	-0.284	-0.743	-0.241	-0.286	-0.927	-0.236	0.029	0.032	0.139	0.055	0.172	0.024	0.095	0.168	-0.043
-0.276	-0.357	-0.810	-0.253	-0.289	-0.923	-0.187	0.577	-0.074	-0.084	-0.015	0.101	0.210	0.022	0.101	-0.023
-0.280	-0.315	-0.778	-0.251	-0.294	-0.922	-0.257	-0.077	-0.027	-0.089	0.032	0.132	0.214	0.064	0.133	-0.033
-0.060	-0.299	-0.767	-0.273	-0.297	-0.915	-0.203	1.130	-0.170	0.151	0.050	0.137	0.005	0.079	0.144	-0.051
-0.260	-0.350	-0.747	-0.277	-0.301	-0.913	-0.221	0.207	-0.108	-0.045	0.004	0.154	0.194	0.029	0.163	-0.028
-0.195	-0.346	-0.775	-0.285	-0.303	-0.909	-0.166	0.408	-0.103	0.028	0.010	0.123	0.129	0.033	0.135	-0.021
-0.207	-0.342	-0.818	-0.296	-0.309	-0.904	-0.329	0.598	-0.074	0.028	0.019	0.074	0.140	0.037	0.092	-0.040
-0.303	-0.319	-0.806	-0.298	-0.316	-0.901	-0.366	0.078	-0.034	-0.067	0.049	0.083	0.237	0.061	0.105	-0.033
-0.207	-0.330	-0.771	-0.307	-0.323	-0.895	-0.417	0.500	-0.063	0.039	0.044	0.113	0.140	0.049	0.141	-0.043
-0.280	-0.411	-0.786	-0.313	-0.329	-0.891	-0.316	0.304	-0.041	-0.029	-0.031	0.093	0.214	0.032	0.125	-0.027
-0.291	-0.400	-0.782	-0.313	-0.333	-0.889	-0.266	0.005	-0.038	-0.040	-0.015	0.095	0.225	0.021	0.129	-0.008
-0.145	-0.377	-0.798	-0.324	-0.335	-0.885	-0.145	0.564	-0.161	0.116	0.010	0.075	0.079	0.003	0.112	-0.036
-0.245	-0.408	-0.814	-0.336	-0.337	-0.879	-0.162	0.658	-0.145	0.029	-0.019	0.053	0.179	0.028	0.097	-0.010
-0.395	-0.404	-0.786	-0.329	-0.339	-0.882	-0.117	-0.479	-0.124	-0.129	-0.014	0.083	0.329	0.024	0.125	-0.010
-0.160	-0.411	-0.767	-0.338	-0.341	-0.877	-0.171	0.482	-0.190	0.115	-0.019	0.099	0.095	0.031	0.144	-0.002
-0.337	-0.350	-0.834	-0.338	-0.343	-0.876	-0.203	-0.106	-0.172	-0.062	0.045	0.031	0.271	0.030	0.078	0.001
-0.118	-0.361	-0.782	-0.345	-0.345	-0.873	-0.162	0.391	-0.222	0.164	0.034	0.078	0.053	0.019	0.129	0.038
-0.249	-0.369	-0.806	-0.355	-0.348	-0.868	-0.244	0.476	-0.191	0.043	0.030	0.050	0.183	0.011	0.105	0.035
-0.257	-0.342	-0.853	-0.361	-0.350	-0.865	-0.214	0.249	-0.249	0.041	0.059	-0.001	0.191	0.037	0.058	0.057
-0.241	-0.381	-0.845	-0.368	-0.352	-0.860	-0.259	0.333	-0.284	0.064	0.022	0.003	0.176	0.001	0.065	0.031
-0.272	-0.384	-0.857	-0.374	-0.355	-0.856	-0.265	0.289	-0.251	0.039	0.021	-0.013	0.207	0.005	0.052	0.024
-0.357	-0.466	-0.909	-0.389	-0.359	-0.848	-0.275	0.794	-0.216	-0.030	-0.057	-0.072	0.291	0.085	0.000	0.028
-0.360	-0.481	-0.885	-0.393	-0.362	-0.846	-0.252	0.137	-0.183	-0.031	-0.069	-0.052	0.295	0.100	0.023	0.000
-0.283	-0.469	-0.838	-0.404	-0.364	-0.839	-0.208	0.577	-0.237	0.057	-0.056	-0.011	0.218	0.088	0.071	-0.014
-0.468	-0.527	-0.905	-0.414	-0.367	-0.833	-0.287	0.511	-0.159	-0.118	-0.110	-0.084	0.402	0.145	0.004	-0.011
-0.449	-0.500	-0.975	-0.419	-0.372	-0.828	-0.338	0.249	-0.152	-0.094	-0.078	-0.160	0.383	0.118	0.067	-0.004
-0.430	-0.481	-1.007	-0.434	-0.375	-0.819	-0.362	0.805	-0.304	-0.059	-0.056	-0.201	0.364	0.098	0.098	-0.070
-0.407	-0.500	-0.972	-0.434	-0.378	-0.818	-0.294	-0.084	-0.240	-0.036	-0.072	-0.167	0.341	0.117	0.062	-0.108
-0.610	-0.473	-0.641	-0.438	-0.379	-0.815	-0.091	0.133	-0.156	-0.236	-0.045	0.162	0.545	0.090	0.269	-0.112
-0.610	-0.473	-0.641	-0.439	-0.379	-0.815	-0.031	-0.014	-0.052	-0.235	-0.044	0.161	0.545	0.091	0.269	-0.089
-0.484	-0.365	-0.964	-0.430	-0.378	-0.820	0.091	-0.489	0.045	-0.117	0.063	-0.157	0.418	0.017	0.055	-0.080
-0.303	-0.354	-1.015	-0.432	-0.375	-0.820	0.149	0.153	-0.016	0.066	0.071	-0.208	0.237	0.029	0.106	0.004
-0.341	-0.361	-0.960	-0.425	-0.377	-0.823	-0.146	-0.417	0.004	0.020	0.066	-0.150	0.276	0.021	0.051	0.135
-0.253	-0.369	-0.995	-0.411	-0.381	-0.828	-0.283	-0.894	-0.083	0.094	0.062	-0.180	0.188	0.013	0.087	0.241
-0.007	-0.446	-1.066	-0.400	-0.381	-0.834	-0.122	-0.700	-0.255	0.329	-0.016	-0.246	0.059	0.065	0.158	0.320
0.051	-0.547	-1.224	-0.384	-0.378	-0.842	0.121	-0.939	-0.265	0.371	-0.120	-0.395	0.116	0.165	0.316	0.410
0.082	-0.539	-1.358	-0.364	-0.371	-0.854	0.329	-1.144	-0.158	0.382	-0.119	-0.517	0.147	0.158	0.450	0.505
0.082	-0.535	-1.429	-0.335	-0.365	-0.869	0.316	-1.651	-0.125	0.353	-0.121	-0.573	0.147	0.154	0.521	0.543
0.220	-0.539	-1.472	-0.303	-0.366	-0.880	-0.094	-1.774	-0.047	0.459	-0.124	-0.605	0.285	0.158	0.565	0.567
0.232	-0.527	-1.393	-0.267	-0.369	-0.890	-0.142	-1.867	0.040	0.435	-0.109	-0.516	0.297	0.147	0.486	0.583
0.340	-0.446	-1.275	-0.232	-0.369	-0.900	0.002	-1.831	0.061	0.508	-0.028	-0.388	0.404	0.065	0.368	0.605
0.413	-0.435	-1.200	-0.197	-0.372	-0.907	-0.101	-1.767	0.202	0.545	-0.014	-0.306	0.478	0.053	0.294	0.601
0.482	-0.404	-1.141	-0.174	-0.374	-0.911	-0.109	-1.093	0.170	0.591	0.020	-0.243	0.547	0.021	0.236	0.589
0.517	-0.423	-1.054	-0.150	-0.378	-0.914	-0.174	-1.144	0.183	0.602	0.004	-0.154	0.582	0.040	0.150	0.558
0.443	-0.450	-1.015	-0.136	-0.381	-0.915	-0.103	-0.585	0.139	0.515	-0.020	-0.113	0.509	0.066	0.111	0.497
0.401	-0.504	-0.975	-0.119	-0.382	-0.917	-0.025	-0.782	0.191	0.456	-0.073	-0.072	0.467	0.119	0.072	0.378
0.259	-0.450	-0.948	-0.113	-0.382	-0.917	0.022	-0.173	0.174	0.308	-0.018	-0.044	0.324	0.064	0.046	0.299
-0.022	-0.508	-0.960	-0.101	-0.385	-0.917	-0.117	-0.533	0.319	0.015	-0.073	-0.055	0.044	0.121	0.058	0.203
0.170	-0.524	-0.944	-0.105	-0.390	-0.915	-0.225	0.396	0.294	0.211	-0.084	-0.042	0.236	0.135	0.043	0.162
-0.007	-0.489	-0.940	-0.091	-0.392	-0.915	-0.041	-0.608	0.293	0.021	-0.047	-0.037	0.059	0.099	0.040	0.112
0.247	-0.458	-0.857	-0.097	-0.392	-0.915	0.009	0.404	0.114	0.280	-0.016	0.045	0.313	0.066	0.042	0.128
-0.018	-0.527	-0.968	-0.107	-0.392	-0.914	-0.004	0.566	-0.090	0.025	-0.085	-0.066	0.048	0.135	0.069	0.028
0.043	-0.516	-0.991	-0.113	-0.397	-0.911	-0.249	0.357	0.038	0.092	-0.069	-0.092	0.109	0.122	0.093	0.033
-0.387	-0.554	-0.968	-0.109	-0.403	-0.909	-0.286	-0.143	0.222	-0.343	-0.102	-0.070	0.322	0.160	0.071	-0.066
0.036	-0.485	-0.873	-0.096	-0.408	-0.908	-0.203	-0.572	0.280	0.066	-0.028	0.024	0.101	0.089	0.023	-0.072
-0.272	-0.431	-0.822	-0.091	-0.413	-0.906	-0.255	-0.229	0.221	-0.247	0.031	0.074	0.206	0.033	0.073	-0.090
0.055	-0.427	-0.759	-0.082	-0.417	-0.905	-0.205	-0.384	0.141	0.070	0.039	0.137	0.121	0.028	0.135	-0.039
0.055	-0.427	-0.759	-0.087	-0.420	-0.903	-0.144	0.302	0.097	0.074	0.042	0.135	0.121	0.027	0.135	-0.078
-0.010	-0.500	-0.782	-0.080	-0.424	-0.902	-0.203	-0.334	0.120	0.001	-0.027	0.110	0.055	0.099	0.110	-0.041
-0.122	-0.551	-0.782	-0.077	-0.425	-0.902	-0.034	-0.111	0.048	-0.114	-0.076	0.110	0.057	0.149	0.109	-0.052
-0.033	-0.508	-0.794	-0.065	-0.425	-0.903	0.037	-0.618	0.149	-0.038	-0.034	0.100	0.032	0.105	0.096	-0.084
0.013	-0.442	-0.767	-0.067	-0.427	-0.902	-0.107	0.172	0.071	0.009	0.034	0.126	0.078	0.038	0.122	-0.101
-0.107	-0.489	-0.782	-0.066	-0.427	-0.902	0.019	-0.092	-0.006	-0.112	-0.013	0.111	0.041	0.083	0.106	-0.100
-0.122	-0.477	-0.877	-0.065	-0.429	-0.901	-0.096	-0.010	0.006	-0.127	0.001	0.015	0.056	0.070	0.011	-0.106
-0.122	-0.508	-0.842	-0.063	-0.431	-0.900	-0.070	-0.203	-0.080	-0.131	-0.029	0.050	0.056	0.100	0.045	-0.117
-0.068	-0.551	-0.794	-0.069	-0.431	-0.900	0.009	0.289	-0.115	-0.071	-0.071	0.097	0.002	0.143	0.092	-0.117
-0.107	-0.500	-0.932	-0.066	-0.433	-0.899	-0.130	-0.206	-0.054	-0.113	-0.018	-0.042	0.041	0.092	0.047	-0.104
-0.126	-0.473	-0.869	-0.057	-0.433	-0.899	0.001	-0.507	-0.067	-0.140	0.009	0.022	0.059	0.065	0.016	-0.082
-0.003	-0.504	-0.775	-0.054	-0.436	-0.898	-0.152	-0.164	0.061	-0.021	-0.019	0.115	0.065	0.095	0.109	-0.083
-0.010	-0.539	-0.889	-0.053	-0.439	-0.897	-0.151	-0.035	0.031	-0.030	-0.051	-0.001	0.057	0.129	0.006	-0.100
-0.110	-0.423	-0.909	-0.060	-0.439	-0.897	0.034	0.365	-0.079	-0.122	0.065	-0.020	0.042	0.012	0.028	-0.075
-0.133	-0.473	-0.810	-0.045	-0.437	-0.898	0.094	-0.843	0.068	-0.161	0.013	0.080	0.065	0.061	0.070	-0.100
0.036	-0.558	-0.834	-0.048	-0.439	-0.897	-0.058	0.184	0.015	0.011	-0.071	0.055	0.104	0.144	0.044	-0.097
-0.176	-0.508	-0.916	-0.039	-0.439	-0.898	-0.025	-0.490	0.044	-0.209	-0.020	-0.028	0.107	0.093	0.040	-0.091
0.032	-0.473	-0.865	-0.034	-0.436	-0.899	0.164	-0.223	0.053	-0.006	0.012	0.025	0.101	0.056	0.010	-0.071
-0.007	-0.535	-0.790	-0.032	-0.436	-0.899	0.055	-0.063	0.136	-0.047	-0.050	0.100	0.063	0.117	0.083	-0.094
-0.014	-0.593	-0.810	-0.035	-0.436	-0.899	0.041	0.194	0.018	-0.051	-0.108	0.081	0.056	0.173	0.062	-0.052
-0.107	-0.547	-0.916	-0.038	-0.431	-0.901	0.247	0.136	-0.038	-0.140	-0.066	-0.024	0.035	0.125	0.046	-0.077
0.086	-0.431	-0.834	-0.032	-0.433	-0.901	-0.076	-0.239	0.175	0.046	0.051	0.058	0.158	0.008	0.035	-0.072
-0.095	-0.477	-0.857	-0.033	-0.434	-0.900	-0.046	0.095	0.075	-0.134	0.006	0.034	0.023	0.052	0.011	-0.085
0.001	-0.512	-0.857	-0.026	-0.432	-0.902	0.145	-0.392	0.000	-0.045	-0.031	0.035	0.075	0.086	0.010	-0.092
-0.107	-0.524	-0.912	-0.021	-0.429	-0.903	0.161	-0.295	-0.019	-0.157	-0.045	-0.019	0.032	0.096	0.046	-0.127
-0.091	-0.520	-0.818	-0.021	-0.431	-0.902	-0.074	0.004	0.051	-0.142	-0.040	0.075	0.016	0.091	0.047	-0.129
-0.091	-0.520	-0.818	-0.021	-0.430	-0.902	0.029	0.012	0.029	-0.142	-0.040	0.075	0.016	0.090	0.047	-0.137
-0.107	-0.500	-0.928	-0.012	-0.427	-0.904	0.185	-0.456	0.101	-0.166	-0.023	-0.034	0.030	0.069	0.065	-0.111
-0.033	-0.481	-0.861	-0.016	-0.426	-0.904	0.059	0.273	0.097	-0.089	-0.005	0.034	0.044	0.049	0.001	-0.091
0.074	-0.431	-0.806	-0.020	-0.427	-0.904	-0.046	0.228	-0.011	0.023	0.046	0.088	0.153	0.003	0.055	-0.083
0.024	-0.558	-0.782	-0.028	-0.427	-0.904	0.069	0.386	-0.055	-0.020	-0.082	0.112	0.103	0.123	0.078	-0.045
-0.080	-0.581	-0.916	-0.018	-0.420	-0.907	0.359	-0.529	-0.002	-0.133	-0.111	-0.019	0.001	0.145	0.057	-0.048
0.097	-0.489	-0.893	-0.029	-0.416	-0.909	0.261	0.643	0.041	0.055	-0.023	0.007	0.178	0.050	0.035	-0.053
-0.076	-0.419	-0.912	-0.027	-0.416	-0.909	0.005	-0.074	0.126	-0.120	0.046	-0.013	0.006	0.021	0.056	-0.060
0.040	-0.435	-0.798	-0.032	-0.414	-0.910	0.127	0.330	0.068	0.000	0.029	0.102	0.123	0.007	0.057	-0.048
-0.026	-0.496	-0.810	-0.029	-0.408	-0.913	0.347	-0.166	0.081	-0.069	-0.039	0.093	0.058	0.053	0.045	-0.072
-0.007	-0.527	-0.869	-0.032	-0.404	-0.914	0.263	0.222	0.103	-0.046	-0.074	0.035	0.079	0.081	0.015	-0.064
-0.045	-0.473	-0.912	-0.039	-0.403	-0.914	0.044	0.440	0.072	-0.078	-0.021	-0.008	0.041	0.025	0.059	-0.056
-0.018	-0.392	-0.865	-0.032	-0.403	-0.915	-0.010	-0.394	0.028	-0.058	0.061	0.039	0.071	0.058	0.012	-0.047
0.055	-0.419	-0.857	-0.038	-0.398	-0.916	0.266	0.314	-0.097	0.021	0.029	0.049	0.146	0.033	0.004	-0.081
0.017	-0.466	-0.763	-0.055	-0.393	-0.918	0.333	0.925	-0.057	0.000	-0.024	0.145	0.109	0.010	0.090	-0.052
-0.218	-0.527	-0.869	-0.060	-0.389	-0.919	0.198	0.269	0.123	-0.230	-0.089	0.040	0.123	0.069	0.016	-0.064
0.132	-0.493	-0.802	-0.062	-0.389	-0.919	0.076	0.189	0.129	0.122	-0.055	0.107	0.229	0.031	0.050	-0.081
-0.133	-0.520	-0.920	-0.065	-0.385	-0.921	0.216	0.213	0.034	-0.139	-0.085	-0.010	0.034	0.056	0.069	-0.085
-0.095	-0.408	-0.932	-0.070	-0.381	-0.922	0.249	0.233	0.008	-0.097	0.022	-0.020	0.005	0.058	0.081	-0.040
-0.057	-0.346	-0.889	-0.063	-0.376	-0.924	0.246	-0.311	0.136	-0.065	0.080	0.026	0.045	0.122	0.038	-0.079
0.036	-0.454	-0.830	-0.067	-0.372	-0.926	0.241	0.255	0.076	0.031	-0.033	0.086	0.139	0.015	0.021	-0.066
-0.107	-0.462	-0.826	-0.078	-0.371	-0.925	0.075	0.596	-0.017	-0.100	-0.041	0.089	0.004	0.009	0.025	-0.069
-0.053	-0.481	-0.861	-0.083	-0.370	-0.925	0.063	0.263	-0.023	-0.041	-0.062	0.054	0.050	0.009	0.010	-0.050
-0.130	-0.442	-0.968	-0.077	-0.361	-0.929	0.479	-0.370	-0.045	-0.124	-0.032	-0.048	0.027	0.031	0.115	-0.062
-0.010	-0.377	-1.015	-0.078	-0.354	-0.932	0.406	0.067	-0.007	-0.004	0.026	-0.093	0.090	0.099	0.162	-0.028
-0.095	-0.377	-0.956	-0.088	-0.351	-0.932	0.144	0.576	0.108	-0.078	0.024	-0.034	0.005	0.101	0.102	-0.025
0.067	-0.388	-0.838	-0.088	-0.351	-0.932	0.022	0.110	0.120	0.084	0.012	0.084	0.165	0.091	0.017	-0.014
-0.033	-0.493	-0.853	-0.085	-0.351	-0.933	0.043	-0.171	0.007	-0.019	-0.092	0.069	0.063	0.012	0.003	-0.024
-0.033	-0.493	-0.853	-0.082	-0.348	-0.934	0.166	-0.160	-0.037	-0.022	-0.095	0.070	0.062	0.010	0.004	-0.008
-0.041	-0.442	-0.928	-0.085	-0.344	-0.935	0.265	0.161	0.047	-0.027	-0.049	-0.003	0.052	0.042	0.070	-0.024
-0.018	-0.369	-0.991	-0.087	-0.338	-0.937	0.292	0.152	-0.015	-0.002	0.019	-0.065	0.071	0.118	0.132	-0.023
-0.049	-0.365	-0.924	-0.089	-0.338	-0.937	0.026	0.106	0.093	-0.031	0.022	0.002	0.038	0.124	0.064	-0.013
-0.068	-0.323	-0.952	-0.088	-0.339	-0.936	-0.074	0.019	0.089	-0.050	0.066	-0.026	0.016	0.169	0.091	-0.013
0.017	-0.381	-0.849	-0.090	-0.341	-0.936	-0.083	0.079	-0.017	0.035	0.010	0.076	0.098	0.113	0.012	-0.028
-0.022	-0.392	-0.857	-0.092	-0.342	-0.935	-0.052	0.108	-0.070	-0.001	-0.000	0.067	0.057	0.103	0.004	-0.018
-0.057	-0.377	-0.865	-0.086	-0.340	-0.937	0.144	-0.327	-0.024	-0.041	0.013	0.061	0.021	0.121	0.004	-0.026
0.032	-0.411	-0.849	-0.089	-0.338	-0.937	0.118	0.149	-0.059	0.050	-0.024	0.077	0.108	0.087	0.012	-0.029
-0.053	-0.427	-0.806	-0.085	-0.330	-0.940	0.431	-0.203	-0.038	-0.038	-0.048	0.124	0.022	0.073	0.055	-0.035
0.017	-0.435	-0.814	-0.088	-0.322	-0.943	0.439	0.124	-0.049	0.034	-0.063	0.118	0.089	0.067	0.046	-0.030
-0.053	-0.466	-0.857	-0.093	-0.317	-0.944	0.280	0.316	0.037	-0.030	-0.099	0.076	0.017	0.037	0.001	-0.044
-0.049	-0.500	-0.916	-0.093	-0.311	-0.946	0.359	0.053	0.095	-0.026	-0.140	0.019	0.020	0.003	0.058	-0.036
-0.076	-0.439	-0.905	-0.104	-0.311	-0.945	0.031	0.568	0.065	-0.042	-0.078	0.030	0.008	0.066	0.047	-0.028
-0.064	-0.400	-0.920	-0.095	-0.311	-0.946	0.039	-0.392	0.108	-0.039	-0.040	0.015	0.003	0.106	0.064	-0.021
0.020	-0.392	-0.897	-0.099	-0.312	-0.945	-0.022	0.215	0.061	0.049	-0.031	0.038	0.086	0.114	0.042	-0.027
-0.049	-0.415	-0.924	-0.102	-0.313	-0.944	-0.059	0.217	0.068	-0.017	-0.053	0.010	0.015	0.092	0.071	-0.009
-0.099	-0.377	-0.928	-0.109	-0.314	-0.943	-0.043	0.350	-0.009	-0.060	-0.013	0.005	0.037	0.131	0.075	-0.003
0.009	-0.381	-0.936	-0.105	-0.316	-0.943	-0.068	-0.190	0.017	0.044	-0.015	-0.003	0.069	0.128	0.082	-0.010
-0.045	-0.377	-0.916	-0.105	-0.316	-0.943	-0.027	-0.014	-0.076	-0.010	-0.011	0.017	0.014	0.133	0.064	0.004
-0.041	-0.342	-0.952	-0.105	-0.319	-0.942	-0.139	0.001	0.012	-0.006	0.027	-0.020	0.018	0.170	0.101	0.025
0.009	-0.373	-0.956	-0.104	-0.318	-0.942	0.048	-0.007	-0.010	0.043	-0.005	-0.023	0.069	0.140	0.105	0.006
0.013	-0.326	-0.944	-0.107	-0.317	-0.942	0.042	0.125	-0.043	0.049	0.040	-0.011	0.073	0.187	0.095	0.026
-0.099	-0.326	-0.944	-0.109	-0.314	-0.943	0.153	0.084	-0.074	-0.060	0.037	-0.010	0.037	0.188	0.097	0.019
0.040	-0.303	-0.975	-0.108	-0.313	-0.944	0.069	-0.009	-0.051	0.078	0.059	-0.041	0.102	0.211	0.131	0.014
-0.072	-0.288	-0.909	-0.113	-0.315	-0.942	-0.108	0.289	0.023	-0.028	0.076	0.024	0.008	0.227	0.067	0.003
-0.007	-0.261	-0.905	-0.111	-0.317	-0.942	-0.109	-0.120	0.018	0.034	0.105	0.028	0.059	0.254	0.066	0.013
-0.041	-0.288	-0.920	-0.109	-0.321	-0.941	-0.240	-0.104	0.027	-0.002	0.083	0.011	0.027	0.227	0.086	-0.001
-0.033	-0.338	-0.889	-0.113	-0.326	-0.939	-0.238	0.268	0.018	0.010	0.037	0.040	0.037	0.177	0.057	-0.003
-0.010	-0.365	-0.873	-0.119	-0.332	-0.936	-0.294	0.305	0.002	0.038	0.016	0.053	0.063	0.151	0.044	-0.022
-0.076	-0.365	-0.869	-0.118	-0.337	-0.934	-0.262	-0.014	0.068	-0.028	0.021	0.056	0.000	0.151	0.043	-0.011
-0.110	-0.384	-0.885	-0.113	-0.341	-0.933	-0.226	-0.250	-0.027	-0.067	0.006	0.039	0.032	0.133	0.061	-0.030
0.032	-0.404	-0.838	-0.121	-0.346	-0.930	-0.257	0.394	-0.108	0.083	-0.008	0.083	0.114	0.114	0.015	-0.035
-0.130	-0.404	-0.853	-0.117	-0.349	-0.930	-0.141	-0.222	-0.082	-0.082	-0.005	0.067	0.044	0.115	0.032	-0.026
-0.033	-0.419	-0.857	-0.117	-0.352	-0.929	-0.192	-0.061	-0.071	0.013	-0.017	0.062	0.055	0.100	0.037	-0.032
-0.018	-0.404	-0.826	-0.124	-0.353	-0.927	-0.054	0.383	-0.149	0.036	-0.001	0.092	0.073	0.116	0.006	-0.031
-0.137	-0.450	-0.857	-0.115	-0.355	-0.928	-0.075	-0.553	-0.038	-0.093	-0.045	0.061	0.045	0.070	0.038	-0.024
0.036	-0.446	-0.842	-0.119	-0.355	-0.927	0.014	0.249	-0.055	0.085	-0.042	0.076	0.130	0.074	0.024	-0.022
-0.083	-0.458	-0.822	-0.121	-0.355	-0.927	0.020	0.096	-0.024	-0.032	-0.053	0.095	0.012	0.064	0.005	-0.028
-0.026	-0.435	-0.865	-0.118	-0.355	-0.927	-0.010	-0.141	0.016	0.022	-0.030	0.052	0.071	0.087	0.048	0.002
-0.045	-0.435	-0.830	-0.119	-0.354	-0.928	0.060	0.030	-0.052	0.004	-0.031	0.088	0.053	0.087	0.013	-0.033
0.036	-0.435	-0.810	-0.117	-0.357	-0.927	-0.100	-0.035	0.061	0.083	-0.028	0.106	0.134	0.087	0.005	-0.012
-0.157	-0.427	-0.849	-0.118	-0.359	-0.926	-0.102	0.054	0.034	-0.109	-0.019	0.066	0.059	0.094	0.035	-0.026
0.043	-0.435	-0.786	-0.121	-0.364	-0.923	-0.267	0.211	0.082	0.094	-0.021	0.126	0.142	0.088	0.028	-0.024
-0.087	-0.477	-0.806	-0.122	-0.369	-0.922	-0.196	0.105	0.100	-0.036	-0.059	0.105	0.011	0.046	0.008	-0.035
-0.037	-0.473	-0.814	-0.124	-0.375	-0.919	-0.318	0.170	0.089	0.017	-0.049	0.094	0.061	0.050	0.001	-0.005
-0.030	-0.489	-0.782	-0.128	-0.380	-0.916	-0.254	0.260	0.128	0.028	-0.059	0.123	0.070	0.035	0.032	-0.010
0.028	-0.446	-0.759	-0.130	-0.387	-0.913	-0.316	0.182	0.110	0.087	-0.010	0.143	0.129	0.078	0.056	-0.001
-0.007	-0.454	-0.763	-0.146	-0.394	-0.908	-0.352	0.913	0.028	0.069	-0.011	0.134	0.094	0.070	0.052	-0.006
-0.060	-0.462	-0.763	-0.151	-0.401	-0.903	-0.389	0.330	0.117	0.020	-0.011	0.130	0.041	0.063	0.052	-0.017
-0.087	-0.562	-0.767	-0.157	-0.408	-0.899	-0.314	0.406	0.160	-0.001	-0.105	0.122	0.014	0.037	0.049	-0.031
-0.137	-0.527	-0.806	-0.162	-0.412	-0.897	-0.162	0.390	0.154	-0.045	-0.067	0.079	0.035	0.003	0.009	-0.025
-0.110	-0.516	-0.810	-0.168	-0.414	-0.894	-0.096	0.377	0.135	-0.013	-0.053	0.073	0.008	0.009	0.005	-0.007
-0.026	-0.373	-0.802	-0.177	-0.418	-0.891	-0.190	0.581	0.159	0.081	0.094	0.077	0.077	0.153	0.013	0.004
-0.026	-0.373	-0.802	-0.189	-0.422	-0.887	-0.160	0.778	0.081	0.094	0.097	0.072	0.077	0.153	0.013	-0.014
-0.080	-0.334	-0.767	-0.199	-0.428	-0.881	-0.369	0.623	0.092	0.051	0.143	0.102	0.024	0.191	0.048	-0.016
-0.287	-0.369	-0.822	-0.199	-0.437	-0.877	-0.461	0.047	0.134	-0.157	0.116	0.042	0.184	0.156	0.007	-0.020
-0.130	-0.400	-0.704	-0.202	-0.450	-0.870	-0.751	0.212	0.098	0.004	0.099	0.152	0.026	0.126	0.111	-0.047
-0.045	-0.450	-0.676	-0.209	-0.464	-0.861	-0.777	0.471	0.059	0.097	0.062	0.171	0.060	0.076	0.138	-0.040
-0.145	-0.450	-0.633	-0.207	-0.475	-0.855	-0.626	-0.136	-0.005	-0.005	0.073	0.208	0.041	0.076	0.182	-0.003
-0.045	-0.473	-0.688	-0.216	-0.486	-0.847	-0.636	0.550	0.010	0.104	0.061	0.144	0.060	0.053	0.127	0.002
-0.057	-0.500	-0.629	-0.224	-0.495	-0.839	-0.509	0.506	-0.023	0.101	0.043	0.196	0.049	0.026	0.186	-0.018
-0.122	-0.516	-0.617	-0.235	-0.504	-0.831	-0.511	0.661	-0.059	0.047	0.036	0.199	0.016	0.010	0.197	-0.015
-0.187	-0.508	-0.641	-0.240	-0.508	-0.827	-0.227	0.258	-0.045	-0.013	0.048	0.172	0.080	0.018	0.173	-0.037
-0.176	-0.524	-0.617	-0.247	-0.513	-0.822	-0.298	0.379	-0.064	0.005	0.037	0.190	0.068	0.003	0.197	-0.056
-0.199	-0.566	-0.644	-0.255	-0.515	-0.818	-0.148	0.431	-0.078	-0.010	-0.003	0.158	0.090	0.040	0.170	-0.055
-0.207	-0.609	-0.637	-0.259	-0.517	-0.816	-0.089	0.238	-0.068	-0.013	-0.044	0.164	0.097	0.083	0.177	-0.046
-0.180	-0.570	-0.696	-0.264	-0.520	-0.813	-0.171	0.315	0.001	0.019	-0.002	0.101	0.069	0.044	0.118	-0.037
-0.183	-0.539	-0.668	-0.268	-0.525	-0.808	-0.300	0.215	-0.007	0.019	0.033	0.124	0.072	0.013	0.145	-0.020
-0.195	-0.500	-0.708	-0.271	-0.530	-0.804	-0.314	0.209	-0.040	0.011	0.077	0.080	0.083	0.026	0.105	-0.025
-0.164	-0.520	-0.708	-0.281	-0.536	-0.796	-0.420	0.547	-0.132	0.051	0.064	0.072	0.052	0.007	0.105	-0.007
-0.314	-0.508	-0.771	-0.282	-0.540	-0.793	-0.327	-0.047	-0.106	-0.098	0.080	0.006	0.202	0.018	0.042	-0.003
-0.126	-0.473	-0.731	-0.289	-0.546	-0.786	-0.431	0.347	-0.231	0.098	0.120	0.038	0.012	0.053	0.082	-0.027
-0.226	-0.473	-0.719	-0.299	-0.549	-0.780	-0.308	0.475	-0.224	0.007	0.123	0.044	0.113	0.052	0.094	-0.024
-0.360	-0.485	-0.696	-0.301	-0.554	-0.776	-0.382	-0.039	-0.208	-0.125	0.116	0.064	0.247	0.040	0.117	-0.001
-0.183	-0.520	-0.692	-0.311	-0.561	-0.767	-0.556	0.502	-0.234	0.062	0.089	0.059	0.069	0.005	0.121	-0.021
-0.191	-0.585	-0.668	-0.314	-0.569	-0.760	-0.583	0.030	-0.234	0.057	0.030	0.075	0.076	0.060	0.145	-0.006
-0.257	-0.574	-0.637	-0.329	-0.576	-0.748	-0.631	0.761	-0.315	0.006	0.050	0.095	0.140	0.049	0.176	0.016
-0.149	-0.558	-0.613	-0.329	-0.585	-0.741	-0.678	-0.170	-0.276	0.114	0.074	0.112	0.032	0.033	0.200	0.009
-0.291	-0.601	-0.684	-0.342	-0.592	-0.730	-0.637	0.598	-0.365	-0.015	0.038	0.029	0.173	0.076	0.129	0.015
-0.268	-0.616	-0.656	-0.351	-0.598	-0.721	-0.529	0.355	-0.311	0.017	0.028	0.048	0.149	0.091	0.157	0.035
-0.237	-0.701	-0.711	-0.358	-0.603	-0.712	-0.533	0.294	-0.311	0.055	-0.051	-0.015	0.118	0.177	0.103	0.017
-0.237	-0.701	-0.711	-0.377	-0.609	-0.698	-0.574	1.007	-0.359	0.073	-0.045	-0.029	0.117	0.177	0.104	-0.004
-0.372	-0.709	-0.735	-0.390	-0.616	-0.685	-0.667	0.683	-0.299	-0.048	-0.046	-0.066	0.251	0.185	0.080	-0.005
-0.510	-0.732	-0.771	-0.395	-0.624	-0.674	-0.716	0.150	-0.277	-0.181	-0.061	-0.112	0.389	0.208	0.045	-0.011
-0.407	-0.740	-0.798	-0.410	-0.631	-0.659	-0.797	0.740	-0.418	-0.062	-0.062	-0.155	0.284	0.216	0.018	-0.054
-0.384	-0.833	-0.782	-0.421	-0.639	-0.644	-0.896	0.408	-0.478	-0.028	-0.147	-0.154	0.259	0.309	0.035	-0.075
-0.560	-0.922	-0.743	-0.428	-0.646	-0.632	-0.808	0.136	-0.391	-0.198	-0.229	-0.126	0.437	0.399	0.075	-0.079
-0.537	-0.840	-0.696	-0.435	-0.651	-0.622	-0.566	0.305	-0.265	-0.168	-0.143	-0.089	0.412	0.319	0.123	-0.089
-0.541	-0.763	-0.625	-0.436	-0.652	-0.621	-0.104	-0.036	-0.061	-0.172	-0.065	-0.019	0.416	0.242	0.193	-0.112
-0.460	-0.724	-0.684	-0.439	-0.648	-0.622	0.288	0.301	-0.013	-0.088	-0.029	-0.077	0.335	0.204	0.134	-0.077
-0.526	-0.670	-0.778	-0.435	-0.643	-0.631	0.441	-0.343	0.049	-0.158	0.019	-0.162	0.400	0.149	0.040	-0.029
-0.364	-0.628	-0.747	-0.428	-0.639	-0.639	0.295	-0.506	-0.001	-0.004	0.058	-0.122	0.238	0.107	0.071	0.048
-0.268	-0.620	-0.747	-0.419	-0.638	-0.646	0.012	-0.770	-0.108	0.083	0.065	-0.115	0.141	0.100	0.071	0.120
-0.191	-0.628	-0.889	-0.418	-0.638	-0.647	-0.197	-0.319	-0.328	0.158	0.057	-0.256	0.064	0.109	0.070	0.235
-0.118	-0.670	-0.932	-0.414	-0.639	-0.649	-0.485	-0.892	-0.632	0.227	0.015	-0.297	0.009	0.152	0.114	0.302
0.086	-0.705	-0.897	-0.412	-0.642	-0.647	-0.635	-0.652	-0.632	0.428	-0.016	-0.263	0.214	0.187	0.080	0.360
-0.053	-0.717	-0.972	-0.406	-0.643	-0.649	-0.401	-0.830	-0.474	0.283	-0.027	-0.335	0.075	0.198	0.155	0.397
-0.014	-0.678	-1.015	-0.390	-0.643	-0.659	-0.158	-1.419	-0.295	0.305	0.012	-0.368	0.115	0.160	0.198	0.432
0.017	-0.728	-1.042	-0.369	-0.642	-0.672	-0.018	-1.594	-0.130	0.315	-0.039	-0.383	0.146	0.211	0.226	0.439
0.128	-0.798	-0.987	-0.354	-0.642	-0.680	0.032	-0.966	0.012	0.411	-0.109	-0.320	0.259	0.282	0.170	0.495
0.193	-0.806	-0.999	-0.325	-0.640	-0.696	0.222	-1.843	0.181	0.447	-0.118	-0.315	0.324	0.291	0.182	0.528
0.367	-0.809	-0.987	-0.307	-0.635	-0.709	0.418	-1.046	0.132	0.601	-0.127	-0.291	0.498	0.295	0.170	0.545
0.293	-0.829	-1.015	-0.289	-0.629	-0.722	0.546	-0.977	0.097	0.510	-0.153	-0.305	0.425	0.315	0.198	0.564
0.267	-0.925	-0.936	-0.272	-0.620	-0.736	0.678	-0.938	0.185	0.466	-0.258	-0.212	0.399	0.412	0.119	0.530
0.397	-0.798	-0.853	-0.260	-0.616	-0.744	0.417	-0.430	0.258	0.585	-0.135	-0.122	0.530	0.285	0.036	0.460
0.178	-0.705	-0.834	-0.243	-0.611	-0.753	0.430	-0.835	0.312	0.348	-0.047	-0.092	0.312	0.193	0.016	0.393
0.128	-0.694	-0.838	-0.236	-0.608	-0.758	0.304	-0.113	0.313	0.291	-0.038	-0.092	0.262	0.181	0.020	0.303
0.059	-0.678	-0.873	-0.224	-0.609	-0.761	0.080	-0.370	0.466	0.210	-0.022	-0.124	0.194	0.166	0.055	0.244
-0.083	-0.651	-0.743	-0.212	-0.613	-0.761	-0.071	-0.347	0.457	0.056	0.009	0.006	0.052	0.139	0.076	0.205
0.205	-0.670	-0.668	-0.211	-0.612	-0.762	0.140	0.279	0.362	0.343	-0.011	0.082	0.341	0.158	0.151	0.152
0.047	-0.686	-0.696	-0.211	-0.611	-0.763	0.229	0.285	0.300	0.186	-0.029	0.056	0.184	0.173	0.123	0.089
-0.095	-0.713	-0.727	-0.215	-0.604	-0.768	0.502	0.354	0.126	0.047	-0.063	0.029	0.043	0.200	0.092	0.056
-0.241	-0.790	-0.822	-0.208	-0.598	-0.774	0.466	-0.220	0.257	-0.106	-0.146	-0.060	0.103	0.277	0.003	-0.002
-0.237	-0.686	-0.700	-0.208	-0.592	-0.779	0.492	0.135	0.228	-0.103	-0.048	0.067	0.099	0.173	0.118	-0.037
-0.114	-0.605	-0.723	-0.203	-0.588	-0.783	0.292	-0.063	0.304	0.016	0.030	0.047	0.025	0.091	0.094	-0.064
-0.118	-0.612	-0.680	-0.202	-0.586	-0.785	0.229	0.161	0.267	0.011	0.020	0.093	0.022	0.099	0.137	-0.082
-0.230	-0.639	-0.704	-0.212	-0.584	-0.783	0.190	0.777	0.167	-0.090	-0.009	0.068	0.089	0.126	0.113	-0.084
-0.307	-0.639	-0.727	-0.216	-0.584	-0.783	0.065	0.311	0.152	-0.164	-0.009	0.043	0.166	0.125	0.089	-0.116
-0.253	-0.651	-0.668	-0.224	-0.580	-0.783	0.265	0.527	0.027	-0.102	-0.025	0.103	0.111	0.136	0.148	-0.172
-0.322	-0.663	-0.708	-0.243	-0.575	-0.781	0.356	1.221	-0.033	-0.151	-0.042	0.062	0.180	0.147	0.107	-0.166
-0.503	-0.551	-0.826	-0.232	-0.571	-0.788	0.214	-0.792	0.017	-0.344	0.067	-0.050	0.360	0.035	0.012	-0.163
-0.207	-0.554	-0.664	-0.236	-0.563	-0.792	0.492	0.131	-0.204	-0.043	0.054	0.116	0.063	0.038	0.149	-0.149
-0.283	-0.620	-0.672	-0.234	-0.559	-0.796	0.216	-0.266	-0.157	-0.123	-0.015	0.111	0.140	0.103	0.141	-0.122
-0.218	-0.628	-0.790	-0.229	-0.556	-0.799	0.138	-0.362	-0.069	-0.062	-0.025	-0.004	0.073	0.109	0.021	-0.089
-0.168	-0.508	-0.759	-0.227	-0.548	-0.805	0.474	-0.158	-0.140	-0.013	0.086	0.034	0.023	0.012	0.052	-0.086
-0.283	-0.562	-0.731	-0.232	-0.542	-0.807	0.347	0.267	-0.043	-0.124	0.026	0.064	0.138	0.041	0.079	-0.067
-0.199	-0.616	-0.775	-0.211	-0.542	-0.813	0.034	-1.256	0.095	-0.061	-0.028	0.026	0.053	0.094	0.035	-0.073
-0.187	-0.597	-0.763	-0.216	-0.538	-0.815	0.276	0.253	-0.114	-0.044	-0.013	0.040	0.041	0.073	0.046	-0.066
-0.226	-0.531	-0.771	-0.217	-0.536	-0.816	0.137	0.084	0.049	-0.082	0.050	0.033	0.078	0.007	0.038	-0.049
-0.087	-0.574	-0.676	-0.219	-0.535	-0.816	0.070	0.139	0.008	0.058	0.007	0.128	0.061	0.048	0.132	-0.055
-0.153	-0.624	-0.684	-0.216	-0.530	-0.820	0.285	-0.190	-0.059	-0.010	-0.048	0.123	0.005	0.098	0.123	-0.053
-0.249	-0.558	-0.842	-0.207	-0.527	-0.825	0.253	-0.535	0.100	-0.116	0.014	-0.029	0.100	0.032	0.035	-0.062
-0.153	-0.578	-0.743	-0.208	-0.528	-0.823	-0.075	0.094	0.046	-0.019	-0.004	0.068	0.003	0.050	0.063	-0.080
-0.257	-0.581	-0.763	-0.203	-0.527	-0.825	0.068	-0.268	0.012	-0.127	-0.008	0.050	0.106	0.054	0.043	-0.087
-0.203	-0.547	-0.782	-0.203	-0.526	-0.826	0.112	-0.020	0.033	-0.074	0.025	0.031	0.051	0.018	0.023	-0.105
-0.203	-0.547	-0.782	-0.196	-0.526	-0.828	0.001	-0.392	0.052	-0.081	0.025	0.032	0.051	0.018	0.022	-0.112
-0.295	-0.636	-0.763	-0.184	-0.524	-0.831	0.131	-0.682	0.017	-0.185	-0.066	0.056	0.142	0.106	0.041	-0.089
-0.187	-0.674	-0.798	-0.190	-0.518	-0.834	0.367	0.283	-0.137	-0.071	-0.110	0.023	0.033	0.144	0.005	-0.087
-0.160	-0.496	-0.897	-0.186	-0.513	-0.838	0.298	-0.240	0.073	-0.049	0.063	-0.072	0.006	0.035	0.095	-0.074
-0.180	-0.466	-0.849	-0.175	-0.514	-0.839	-0.026	-0.488	0.208	-0.079	0.095	-0.023	0.024	0.067	0.048	-0.054
-0.087	-0.512	-0.711	-0.176	-0.516	-0.839	-0.064	0.031	-0.013	0.014	0.049	0.114	0.070	0.021	0.089	-0.049
-0.153	-0.581	-0.727	-0.172	-0.514	-0.840	0.120	-0.230	-0.042	-0.055	-0.022	0.100	0.004	0.047	0.072	-0.069
-0.157	-0.670	-0.845	-0.173	-0.509	-0.843	0.302	0.062	0.054	-0.058	-0.115	-0.015	0.002	0.135	0.046	-0.041
-0.249	-0.562	-0.905	-0.163	-0.506	-0.847	0.214	-0.482	0.172	-0.160	-0.010	-0.071	0.089	0.027	0.106	-0.062
-0.014	-0.504	-0.830	-0.171	-0.504	-0.847	0.136	0.522	0.014	0.083	0.046	0.004	0.146	0.032	0.032	-0.058
-0.203	-0.500	-0.731	-0.172	-0.499	-0.849	0.298	0.025	-0.043	-0.105	0.044	0.105	0.041	0.036	0.066	-0.047
-0.137	-0.578	-0.786	-0.166	-0.494	-0.853	0.310	-0.320	0.093	-0.046	-0.038	0.054	0.025	0.040	0.011	-0.039
-0.068	-0.605	-0.775	-0.174	-0.491	-0.853	0.203	0.509	0.060	0.031	-0.067	0.066	0.096	0.066	0.023	-0.055
-0.195	-0.527	-0.857	-0.171	-0.492	-0.854	-0.006	-0.155	0.011	-0.099	0.010	-0.017	0.030	0.011	0.060	-0.057
-0.107	-0.485	-0.845	-0.177	-0.489	-0.854	0.163	0.334	-0.066	-0.004	0.050	-0.004	0.060	0.053	0.048	-0.045
-0.245	-0.477	-0.775	-0.186	-0.483	-0.856	0.344	0.489	-0.063	-0.133	0.051	0.068	0.078	0.061	0.023	-0.068
-0.087	-0.581	-0.786	-0.184	-0.480	-0.858	0.199	-0.096	0.068	0.022	-0.056	0.058	0.080	0.044	0.011	-0.035
-0.226	-0.578	-0.845	-0.181	-0.477	-0.860	0.158	-0.135	0.017	-0.119	-0.054	0.001	0.057	0.039	0.048	-0.054
-0.030	-0.520	-0.877	-0.185	-0.473	-0.861	0.236	0.209	-0.045	0.081	-0.001	-0.029	0.141	0.020	0.079	-0.031
-0.222	-0.493	-0.834	-0.195	-0.467	-0.863	0.387	0.551	-0.014	-0.102	0.020	0.016	0.050	0.048	0.035	-0.042
-0.126	-0.481	-0.790	-0.188	-0.465	-0.865	0.144	-0.310	0.097	-0.012	0.029	0.061	0.047	0.060	0.009	-0.023
-0.160	-0.543	-0.810	-0.194	-0.465	-0.864	-0.008	0.294	-0.058	-0.041	-0.032	0.040	0.014	0.001	0.009	-0.034
-0.130	-0.574	-0.849	-0.187	-0.464	-0.866	0.064	-0.411	-0.025	-0.018	-0.064	0.003	0.048	0.030	0.047	-0.042
-0.083	-0.543	-0.857	-0.188	-0.458	-0.869	0.352	0.072	-0.041	0.030	-0.039	-0.002	0.097	0.002	0.055	-0.032
-0.276	-0.439	-0.881	-0.191	-0.454	-0.870	0.238	0.193	0.009	-0.159	0.061	-0.024	0.094	0.107	0.078	-0.046
-0.064	-0.493	-0.782	-0.190	-0.455	-0.870	-0.054	-0.044	0.081	0.050	0.008	0.074	0.119	0.052	0.022	-0.061
-0.230	-0.524	-0.790	-0.196	-0.456	-0.868	-0.060	0.318	-0.036	-0.109	-0.022	0.064	0.045	0.020	0.016	-0.086
-0.226	-0.597	-0.861	-0.196	-0.452	-0.870	0.268	-0.046	-0.111	-0.105	-0.100	-0.004	0.041	0.054	0.053	-0.064
-0.226	-0.597	-0.861	-0.196	-0.447	-0.873	0.277	-0.038	-0.085	-0.105	-0.105	-0.002	0.041	0.056	0.052	-0.082
-0.157	-0.435	-0.853	-0.201	-0.444	-0.873	0.133	0.291	-0.017	-0.031	0.055	0.006	0.028	0.106	0.042	-0.062
-0.195	-0.446	-0.845	-0.201	-0.444	-0.873	0.047	0.050	0.076	-0.069	0.042	0.014	0.011	0.094	0.031	-0.066
-0.126	-0.462	-0.786	-0.206	-0.444	-0.872	-0.018	0.267	-0.077	0.005	0.027	0.072	0.058	0.078	0.031	-0.062
-0.226	-0.527	-0.775	-0.204	-0.443	-0.873	0.058	-0.175	-0.006	-0.098	-0.040	0.085	0.044	0.012	0.045	-0.069
-0.176	-0.570	-0.778	-0.203	-0.437	-0.876	0.388	-0.088	-0.081	-0.049	-0.089	0.085	0.003	0.029	0.044	-0.061
-0.176	-0.581	-0.810	-0.201	-0.429	-0.881	0.461	-0.103	-0.009	-0.050	-0.108	0.057	0.001	0.040	0.016	-0.073
-0.164	-0.504	-0.885	-0.204	-0.426	-0.881	0.193	0.239	0.139	-0.036	-0.034	-0.017	0.009	0.037	0.056	-0.022
-0.222	-0.408	-0.916	-0.192	-0.426	-0.884	0.058	-0.568	0.163	-0.105	0.062	-0.046	0.051	0.133	0.085	-0.033
0.017	-0.373	-0.881	-0.203	-0.425	-0.882	0.058	0.653	0.030	0.144	0.096	-0.012	0.184	0.168	0.047	-0.019
-0.253	-0.415	-0.853	-0.199	-0.422	-0.885	0.190	-0.243	0.008	-0.129	0.050	0.018	0.088	0.125	0.017	-0.015
-0.083	-0.466	-0.794	-0.191	-0.414	-0.890	0.463	-0.441	0.021	0.031	-0.008	0.082	0.079	0.074	0.044	-0.034
-0.103	-0.524	-0.786	-0.205	-0.406	-0.891	0.473	0.773	-0.062	0.026	-0.074	0.091	0.058	0.015	0.053	-0.049
-0.314	-0.539	-0.889	-0.197	-0.405	-0.893	0.069	-0.367	0.196	-0.193	-0.090	-0.010	0.155	0.001	0.048	-0.037
-0.068	-0.535	-0.889	-0.203	-0.405	-0.891	0.055	0.448	0.105	0.059	-0.086	-0.011	0.091	0.002	0.046	-0.034
-0.226	-0.485	-0.948	-0.206	-0.405	-0.891	0.030	0.139	-0.004	-0.096	-0.036	-0.071	0.069	0.051	0.104	-0.033
-0.153	-0.411	-0.979	-0.208	-0.405	-0.890	-0.019	0.127	0.013	-0.021	0.037	-0.103	0.003	0.124	0.135	0.007
-0.168	-0.388	-0.975	-0.210	-0.402	-0.891	0.167	0.097	-0.045	-0.034	0.057	-0.098	0.014	0.145	0.129	-0.002
-0.133	-0.408	-0.956	-0.206	-0.402	-0.892	-0.002	-0.168	0.027	-0.003	0.038	-0.078	0.020	0.125	0.108	0.001
-0.137	-0.423	-0.936	-0.207	-0.397	-0.894	0.233	0.011	-0.079	-0.007	0.018	-0.056	0.015	0.109	0.087	-0.004
-0.230	-0.396	-0.995	-0.213	-0.394	-0.894	0.150	0.258	-0.118	-0.093	0.042	-0.115	0.079	0.135	0.146	-0.011
-0.168	-0.392	-0.968	-0.205	-0.386	-0.899	0.439	-0.410	-0.020	-0.039	0.038	-0.082	0.018	0.137	0.118	-0.007
-0.210	-0.404	-0.983	-0.214	-0.379	-0.900	0.367	0.453	-0.089	-0.073	0.019	-0.097	0.061	0.124	0.134	-0.012
-0.103	-0.350	-0.936	-0.207	-0.374	-0.904	0.297	-0.317	0.080	0.028	0.068	-0.046	0.044	0.175	0.086	0.001
-0.153	-0.361	-0.905	-0.212	-0.369	-0.905	0.299	0.274	0.039	-0.017	0.051	-0.014	0.009	0.162	0.055	-0.001
-0.118	-0.350	-0.901	-0.213	-0.366	-0.906	0.164	0.129	0.054	0.019	0.060	-0.009	0.024	0.172	0.049	0.011
-0.157	-0.369	-0.889	-0.214	-0.364	-0.907	0.149	0.059	0.091	-0.019	0.038	0.004	0.016	0.152	0.037	-0.002
-0.114	-0.388	-0.897	-0.217	-0.363	-0.906	0.061	0.218	0.066	0.026	0.018	-0.005	0.025	0.131	0.045	-0.008
-0.157	-0.369	-0.861	-0.215	-0.362	-0.907	0.096	-0.035	0.121	-0.017	0.037	0.032	0.019	0.150	0.009	-0.004
-0.176	-0.315	-0.873	-0.214	-0.364	-0.907	-0.067	-0.033	0.094	-0.038	0.092	0.019	0.039	0.204	0.021	-0.007
-0.083	-0.365	-0.857	-0.216	-0.366	-0.905	-0.105	0.188	0.125	0.056	0.045	0.034	0.053	0.153	0.006	-0.018
-0.153	-0.357	-0.838	-0.213	-0.369	-0.905	-0.112	-0.125	0.119	-0.016	0.055	0.053	0.015	0.160	0.014	-0.008
-0.160	-0.323	-0.865	-0.213	-0.373	-0.903	-0.207	0.074	0.106	-0.023	0.094	0.024	0.022	0.194	0.014	-0.010
-0.103	-0.319	-0.857	-0.217	-0.374	-0.902	-0.094	0.221	0.029	0.038	0.099	0.030	0.036	0.196	0.007	-0.012
-0.191	-0.330	-0.889	-0.210	-0.377	-0.902	-0.129	-0.342	0.130	-0.058	0.090	-0.001	0.052	0.184	0.039	-0.018
-0.110	-0.319	-0.897	-0.216	-0.378	-0.900	-0.068	0.371	-0.035	0.030	0.103	-0.011	0.030	0.194	0.048	0.007
-0.230	-0.265	-0.956	-0.210	-0.382	-0.900	-0.204	-0.304	0.062	-0.095	0.160	-0.070	0.088	0.247	0.107	0.004
-0.041	-0.269	-0.909	-0.211	-0.384	-0.899	-0.152	0.066	-0.046	0.094	0.158	-0.024	0.102	0.241	0.061	0.008
-0.141	-0.288	-0.928	-0.213	-0.388	-0.897	-0.234	0.092	-0.035	-0.004	0.143	-0.045	0.004	0.220	0.081	0.007
-0.191	-0.241	-0.928	-0.212	-0.389	-0.897	-0.089	-0.078	-0.082	-0.055	0.190	-0.046	0.044	0.265	0.082	0.025
-0.130	-0.230	-0.948	-0.212	-0.392	-0.895	-0.190	-0.007	-0.006	0.006	0.204	-0.066	0.019	0.275	0.102	0.007
-0.122	-0.269	-0.916	-0.211	-0.395	-0.894	-0.230	-0.058	-0.035	0.013	0.169	-0.036	0.029	0.235	0.070	0.002
-0.153	-0.299	-0.940	-0.211	-0.401	-0.892	-0.308	0.034	0.028	-0.017	0.144	-0.062	0.000	0.203	0.094	0.011
-0.164	-0.357	-0.912	-0.213	-0.403	-0.890	-0.167	0.088	-0.074	-0.027	0.088	-0.036	0.010	0.144	0.066	-0.002
-0.133	-0.415	-0.912	-0.209	-0.407	-0.889	-0.202	-0.232	0.031	-0.001	0.034	-0.036	0.021	0.085	0.067	-0.012
-0.172	-0.431	-0.857	-0.213	-0.412	-0.886	-0.257	0.231	0.007	-0.035	0.023	0.016	0.018	0.069	0.011	-0.016
-0.164	-0.450	-0.881	-0.206	-0.419	-0.884	-0.397	-0.312	0.116	-0.034	0.012	-0.010	0.009	0.049	0.034	-0.021
-0.160	-0.458	-0.885	-0.213	-0.427	-0.879	-0.414	0.436	0.017	-0.023	0.012	-0.019	0.005	0.041	0.037	-0.024
-0.176	-0.493	-0.865	-0.209	-0.436	-0.876	-0.464	-0.179	0.147	-0.042	-0.014	-0.002	0.021	0.005	0.017	-0.027
-0.118	-0.485	-0.806	-0.209	-0.443	-0.872	-0.393	0.103	0.110	0.016	0.001	0.053	0.037	0.011	0.042	-0.024
-0.168	-0.462	-0.822	-0.202	-0.449	-0.870	-0.319	-0.349	0.158	-0.042	0.030	0.036	0.015	0.033	0.027	-0.038
-0.141	-0.450	-0.857	-0.202	-0.456	-0.867	-0.352	0.076	0.126	-0.015	0.049	-0.003	0.012	0.044	0.008	-0.037
-0.210	-0.431	-0.826	-0.203	-0.462	-0.863	-0.339	0.127	0.104	-0.083	0.074	0.025	0.058	0.063	0.024	-0.043
-0.160	-0.442	-0.834	-0.202	-0.468	-0.860	-0.327	-0.037	0.091	-0.034	0.068	0.015	0.008	0.051	0.017	-0.031
-0.160	-0.442	-0.834	-0.206	-0.475	-0.855	-0.398	0.292	0.074	-0.031	0.075	0.010	0.010	0.050	0.018	-0.033
-0.110	-0.473	-0.818	-0.204	-0.480	-0.853	-0.264	-0.092	-0.001	0.017	0.049	0.024	0.040	0.019	0.034	-0.016
-0.141	-0.477	-0.810	-0.208	-0.486	-0.849	-0.322	0.248	0.028	-0.010	0.051	0.028	0.008	0.014	0.043	-0.012
-0.122	-0.485	-0.794	-0.211	-0.489	-0.846	-0.196	0.211	-0.001	0.012	0.046	0.041	0.025	0.006	0.059	-0.021
-0.141	-0.500	-0.802	-0.213	-0.493	-0.844	-0.226	0.123	-0.021	-0.006	0.035	0.031	0.005	0.010	0.052	-0.030
-0.199	-0.516	-0.771	-0.217	-0.494	-0.842	-0.083	0.194	-0.022	-0.060	0.020	0.061	0.053	0.026	0.084	-0.032
-0.160	-0.539	-0.778	-0.218	-0.496	-0.840	-0.096	0.120	0.019	-0.021	-0.001	0.052	0.015	0.050	0.076	-0.035
-0.157	-0.527	-0.782	-0.223	-0.498	-0.838	-0.114	0.320	0.053	-0.013	0.013	0.045	0.012	0.038	0.073	-0.029
-0.145	-0.539	-0.763	-0.226	-0.500	-0.836	-0.066	0.191	0.020	0.001	0.002	0.064	0.001	0.050	0.094	-0.015
-0.110	-0.547	-0.767	-0.230	-0.502	-0.834	-0.103	0.279	0.042	0.039	-0.004	0.058	0.033	0.059	0.090	-0.011
-0.137	-0.527	-0.755	-0.233	-0.504	-0.831	-0.117	0.237	0.028	0.015	0.018	0.067	0.006	0.040	0.102	-0.018
-0.149	-0.539	-0.751	-0.239	-0.509	-0.827	-0.268	0.392	0.041	0.009	0.011	0.067	0.006	0.052	0.107	-0.002
-0.207	-0.547	-0.759	-0.238	-0.515	-0.824	-0.328	-0.024	0.089	-0.050	0.010	0.055	0.064	0.060	0.100	-0.016
-0.080	-0.520	-0.751	-0.245	-0.522	-0.817	-0.425	0.517	0.039	0.084	0.044	0.056	0.063	0.034	0.109	-0.028
-0.226	-0.531	-0.778	-0.257	-0.528	-0.810	-0.367	0.650	-0.063	-0.051	0.038	0.021	0.084	0.046	0.081	-0.020
-0.233	-0.535	-0.778	-0.251	-0.536	-0.806	-0.463	-0.272	0.061	-0.064	0.042	0.017	0.092	0.050	0.081	-0.026
-0.133	-0.504	-0.727	-0.262	-0.542	-0.798	-0.387	0.667	-0.060	0.048	0.079	0.061	0.007	0.019	0.133	-0.055
-0.260	-0.551	-0.708	-0.265	-0.549	-0.793	-0.463	0.119	-0.046	-0.077	0.040	0.075	0.121	0.066	0.153	-0.055
-0.264	-0.558	-0.715	-0.275	-0.556	-0.784	-0.473	0.585	-0.094	-0.070	0.039	0.058	0.125	0.074	0.146	-0.044
-0.218	-0.547	-0.656	-0.281	-0.564	-0.776	-0.498	0.378	0.005	-0.017	0.059	0.109	0.080	0.063	0.205	-0.048
-0.183	-0.578	-0.684	-0.278	-0.572	-0.772	-0.475	-0.095	0.083	0.015	0.035	0.076	0.046	0.095	0.178	-0.054
-0.176	-0.605	-0.676	-0.287	-0.576	-0.765	-0.265	0.536	-0.040	0.032	0.012	0.077	0.038	0.122	0.185	-0.034
-0.326	-0.663	-0.692	-0.291	-0.580	-0.761	-0.220	0.297	0.061	-0.114	-0.042	0.056	0.189	0.180	0.170	-0.019
-0.172	-0.651	-0.676	-0.292	-0.580	-0.761	0.022	0.073	-0.048	0.042	-0.031	0.071	0.035	0.168	0.186	-0.032
-0.157	-0.624	-0.644	-0.297	-0.580	-0.758	-0.013	0.317	-0.034	0.063	-0.004	0.100	0.020	0.142	0.219	-0.033
-0.307	-0.585	-0.708	-0.308	-0.580	-0.754	-0.026	0.683	-0.055	-0.076	0.035	0.032	0.171	0.104	0.156	-0.013
-0.203	-0.601	-0.676	-0.306	-0.581	-0.755	-0.030	-0.160	-0.039	0.026	0.020	0.064	0.067	0.121	0.187	-0.023
-0.260	-0.601	-0.704	-0.319	-0.581	-0.749	-0.002	0.851	-0.053	-0.018	0.020	0.031	0.125	0.121	0.159	-0.021
-0.260	-0.601	-0.704	-0.313	-0.580	-0.752	0.025	-0.370	0.010	-0.023	0.020	0.033	0.126	0.121	0.160	-0.008
-0.199	-0.589	-0.692	-0.324	-0.576	-0.751	0.239	0.607	-0.190	0.050	0.027	0.044	0.065	0.109	0.172	-0.007
-0.283	-0.593	-0.763	-0.331	-0.571	-0.751	0.249	0.396	-0.105	-0.027	0.019	-0.027	0.149	0.114	0.102	-0.000
-0.257	-0.535	-0.755	-0.336	-0.566	-0.753	0.301	0.244	-0.132	0.005	0.071	-0.017	0.123	0.056	0.110	0.017
-0.287	-0.477	-0.810	-0.342	-0.561	-0.754	0.284	0.330	-0.116	-0.020	0.124	-0.071	0.154	0.001	0.055	0.025
-0.226	-0.485	-0.775	-0.349	-0.554	-0.756	0.348	0.282	-0.218	0.048	0.109	-0.033	0.093	0.007	0.091	0.027
-0.230	-0.516	-0.794	-0.361	-0.547	-0.755	0.316	0.657	-0.288	0.057	0.071	-0.054	0.097	0.039	0.071	0.023
-0.345	-0.543	-0.853	-0.370	-0.542	-0.755	0.204	0.373	-0.254	-0.050	0.039	-0.114	0.213	0.066	0.012	0.019
-0.364	-0.551	-0.873	-0.383	-0.537	-0.752	0.201	0.699	-0.245	-0.057	0.026	-0.136	0.233	0.074	0.008	-0.000
-0.418	-0.531	-0.952	-0.395	-0.533	-0.748	0.157	0.745	-0.157	-0.098	0.042	-0.219	0.287	0.055	0.086	-0.010
-0.476	-0.531	-1.019	-0.401	-0.531	-0.747	0.060	0.286	-0.162	-0.149	0.039	-0.287	0.344	0.055	0.152	-0.055
-0.426	-0.570	-1.031	-0.415	-0.526	-0.742	0.072	0.709	-0.359	-0.085	-0.004	-0.304	0.295	0.095	0.164	-0.111
-0.657	-0.713	-0.905	-0.416	-0.523	-0.744	0.114	-0.155	-0.254	-0.315	-0.150	-0.175	0.526	0.239	0.037	-0.118
-0.637	-0.705	-0.684	-0.415	-0.518	-0.748	0.231	-0.237	-0.140	-0.298	-0.147	0.049	0.507	0.232	0.183	-0.097
-0.395	-0.547	-0.751	-0.413	-0.511	-0.754	0.428	-0.183	-0.095	-0.057	0.004	-0.012	0.266	0.074	0.116	-0.099
-0.322	-0.427	-0.905	-0.409	-0.503	-0.761	0.532	-0.219	-0.009	0.012	0.116	-0.158	0.192	0.046	0.038	-0.028
-0.391	-0.303	-0.964	-0.402	-0.496	-0.769	0.336	-0.488	-0.051	-0.064	0.233	-0.209	0.262	0.169	0.097	0.063
-0.268	-0.241	-0.983	-0.395	-0.494	-0.775	-0.009	-0.605	-0.225	0.052	0.293	-0.224	0.140	0.231	0.116	0.121
-0.222	-0.307	-1.007	-0.389	-0.495	-0.777	-0.246	-0.521	-0.322	0.092	0.228	-0.245	0.094	0.164	0.140	0.170
-0.157	-0.431	-1.074	-0.381	-0.495	-0.781	-0.200	-0.677	-0.314	0.149	0.104	-0.308	0.029	0.041	0.206	0.252
-0.091	-0.485	-1.145	-0.367	-0.493	-0.789	0.018	-0.987	-0.212	0.200	0.048	-0.371	0.036	0.013	0.277	0.339
0.032	-0.489	-1.212	-0.348	-0.489	-0.800	0.189	-1.199	-0.149	0.304	0.040	-0.427	0.159	0.017	0.343	0.440
0.193	-0.547	-1.236	-0.328	-0.483	-0.812	0.285	-1.198	-0.117	0.446	-0.024	-0.439	0.320	0.076	0.366	0.524
0.313	-0.639	-1.314	-0.305	-0.478	-0.823	0.275	-1.264	-0.028	0.543	-0.121	-0.506	0.439	0.170	0.443	0.594
0.317	-0.639	-1.338	-0.288	-0.474	-0.832	0.306	-0.835	0.095	0.530	-0.126	-0.521	0.442	0.171	0.467	0.623
0.347	-0.516	-1.310	-0.268	-0.470	-0.841	0.285	-0.992	0.212	0.540	-0.006	-0.484	0.473	0.049	0.439	0.653
0.278	-0.419	-1.307	-0.243	-0.466	-0.851	0.268	-1.258	0.169	0.446	0.086	-0.471	0.403	0.048	0.435	0.613
0.467	-0.419	-1.240	-0.233	-0.461	-0.856	0.282	-0.460	0.054	0.624	0.082	-0.398	0.592	0.048	0.368	0.554
0.267	-0.415	-1.129	-0.214	-0.457	-0.863	0.254	-0.961	0.091	0.405	0.081	-0.281	0.391	0.051	0.257	0.484
0.217	-0.311	-1.011	-0.203	-0.453	-0.868	0.170	-0.577	-0.084	0.345	0.182	-0.158	0.341	0.155	0.139	0.418
0.182	-0.396	-0.928	-0.201	-0.451	-0.869	0.093	-0.090	-0.027	0.308	0.095	-0.074	0.306	0.069	0.056	0.291
0.055	-0.485	-1.054	-0.202	-0.454	-0.868	-0.094	0.230	0.184	0.182	0.008	-0.201	0.178	0.021	0.182	0.235
-0.064	-0.384	-0.940	-0.187	-0.459	-0.869	-0.255	-0.755	0.215	0.048	0.114	-0.086	0.059	0.078	0.068	0.183
0.105	-0.493	-0.842	-0.180	-0.462	-0.868	-0.130	-0.215	0.267	0.210	0.009	0.012	0.227	0.031	0.031	0.135
0.005	-0.446	-0.893	-0.176	-0.466	-0.867	-0.158	-0.039	0.330	0.105	0.059	-0.041	0.127	0.016	0.021	0.116
-0.057	-0.350	-0.956	-0.165	-0.469	-0.867	-0.170	-0.457	0.237	0.033	0.159	-0.104	0.065	0.112	0.085	0.084
0.017	-0.466	-0.983	-0.166	-0.473	-0.865	-0.214	0.033	-0.080	0.107	0.047	-0.133	0.138	0.004	0.113	0.033
-0.233	-0.527	-0.999	-0.159	-0.480	-0.862	-0.473	-0.469	-0.158	-0.149	-0.008	-0.152	0.112	0.066	0.129	-0.025
-0.164	-0.508	-0.861	-0.161	-0.486	-0.859	-0.335	0.026	-0.092	-0.079	0.017	-0.017	0.044	0.046	0.008	-0.070
-0.260	-0.527	-0.786	-0.161	-0.489	-0.857	-0.189	0.007	-0.010	-0.174	0.001	0.056	0.140	0.066	0.083	-0.100
-0.257	-0.439	-0.869	-0.148	-0.495	-0.856	-0.314	-0.746	0.100	-0.184	0.095	-0.028	0.137	0.023	0.000	-0.065
-0.057	-0.373	-0.771	-0.147	-0.497	-0.855	-0.132	0.009	0.057	0.016	0.163	0.070	0.064	0.089	0.098	-0.062
0.059	-0.454	-0.715	-0.156	-0.501	-0.851	-0.216	0.592	0.082	0.140	0.086	0.121	0.179	0.008	0.153	-0.033
-0.149	-0.547	-0.893	-0.148	-0.506	-0.850	-0.288	-0.414	0.077	-0.076	-0.001	-0.058	0.029	0.085	0.025	-0.051
-0.110	-0.512	-0.802	-0.158	-0.508	-0.847	-0.096	0.593	0.025	-0.027	0.035	0.030	0.009	0.050	0.066	-0.038
-0.353	-0.462	-0.818	-0.160	-0.509	-0.845	-0.087	0.133	0.011	-0.267	0.087	0.012	0.233	0.001	0.050	-0.061
0.017	-0.516	-0.747	-0.150	-0.508	-0.848	0.114	-0.545	0.073	0.092	0.031	0.086	0.135	0.053	0.121	-0.066
-0.091	-0.496	-0.767	-0.161	-0.508	-0.846	-0.003	0.668	-0.029	-0.004	0.050	0.064	0.027	0.034	0.102	-0.104
-0.153	-0.535	-0.798	-0.157	-0.513	-0.844	-0.274	-0.151	0.141	-0.070	0.017	0.030	0.035	0.072	0.070	-0.069
-0.337	-0.543	-0.909	-0.142	-0.510	-0.849	0.207	-0.945	0.038	-0.270	0.006	-0.075	0.219	0.080	0.040	-0.080
-0.164	-0.473	-0.885	-0.135	-0.509	-0.850	0.061	-0.374	0.070	-0.104	0.074	-0.050	0.047	0.010	0.017	-0.085
-0.057	-0.496	-0.814	-0.139	-0.509	-0.849	-0.039	0.242	-0.045	0.008	0.052	0.020	0.061	0.033	0.054	-0.091
-0.126	-0.477	-0.869	-0.135	-0.507	-0.851	0.104	-0.296	-0.057	-0.066	0.069	-0.033	0.009	0.013	0.002	-0.068
-0.180	-0.473	-0.853	-0.134	-0.508	-0.851	-0.040	0.022	0.138	-0.120	0.074	-0.018	0.063	0.009	0.014	-0.037
-0.180	-0.473	-0.853	-0.130	-0.510	-0.850	-0.131	-0.241	-0.022	-0.124	0.076	-0.018	0.064	0.008	0.013	-0.062
0.009	-0.547	-0.861	-0.140	-0.510	-0.849	0.047	0.617	-0.042	0.075	0.002	-0.027	0.125	0.081	0.004	-0.053
-0.207	-0.473	-0.901	-0.120	-0.509	-0.852	0.045	-1.123	0.104	-0.160	0.074	-0.064	0.091	0.006	0.036	-0.032
-0.060	-0.496	-0.865	-0.120	-0.512	-0.851	-0.172	-0.030	-0.021	-0.015	0.054	-0.030	0.055	0.029	0.001	-0.013
-0.041	-0.508	-0.834	-0.116	-0.514	-0.850	-0.112	-0.244	-0.012	0.000	0.044	0.001	0.074	0.039	0.029	-0.044
-0.080	-0.551	-0.885	-0.122	-0.514	-0.849	-0.031	0.416	0.048	-0.032	0.002	-0.051	0.035	0.081	0.023	-0.032
-0.122	-0.500	-0.834	-0.108	-0.516	-0.849	-0.114	-0.769	0.081	-0.088	0.055	0.000	0.007	0.030	0.027	-0.035
-0.087	-0.493	-0.826	-0.098	-0.515	-0.851	0.062	-0.617	0.005	-0.064	0.061	0.010	0.027	0.022	0.034	-0.033
-0.037	-0.527	-0.818	-0.094	-0.515	-0.852	0.026	-0.181	0.018	-0.017	0.026	0.019	0.077	0.056	0.041	-0.031
-0.003	-0.520	-0.822	-0.092	-0.516	-0.852	-0.041	-0.135	-0.002	0.015	0.035	0.014	0.112	0.048	0.037	-0.029
-0.014	-0.508	-0.814	-0.096	-0.515	-0.852	0.067	0.219	-0.097	0.008	0.045	0.022	0.100	0.036	0.044	-0.009
-0.087	-0.574	-0.822	-0.092	-0.514	-0.853	0.039	-0.218	0.071	-0.069	-0.021	0.015	0.027	0.101	0.035	-0.024
0.013	-0.524	-0.838	-0.098	-0.514	-0.852	0.000	0.401	0.048	0.037	0.029	-0.001	0.128	0.051	0.018	-0.025
-0.141	-0.466	-0.889	-0.093	-0.511	-0.854	0.153	-0.314	-0.078	-0.121	0.085	-0.050	0.026	0.008	0.034	-0.046
0.009	-0.477	-0.771	-0.094	-0.509	-0.856	0.128	0.019	-0.025	0.029	0.071	0.069	0.124	0.003	0.083	-0.028
-0.118	-0.481	-0.802	-0.093	-0.511	-0.854	-0.112	-0.062	-0.017	-0.099	0.069	0.037	0.003	0.006	0.051	-0.048
0.009	-0.516	-0.822	-0.092	-0.513	-0.853	-0.112	-0.034	0.023	0.027	0.036	0.016	0.124	0.040	0.030	-0.028
-0.099	-0.527	-0.849	-0.099	-0.511	-0.854	0.112	0.377	-0.058	-0.074	0.022	-0.011	0.016	0.051	0.001	-0.057
-0.030	-0.493	-0.857	-0.103	-0.509	-0.854	0.106	0.257	-0.028	0.000	0.055	-0.018	0.085	0.015	0.007	-0.048
-0.176	-0.547	-0.794	-0.109	-0.510	-0.853	-0.011	0.311	-0.006	-0.140	0.001	0.044	0.060	0.069	0.055	-0.051
-0.099	-0.516	-0.845	-0.108	-0.509	-0.854	0.007	-0.054	-0.037	-0.064	0.032	-0.007	0.017	0.038	0.003	-0.048
-0.053	-0.508	-0.909	-0.105	-0.506	-0.856	0.173	-0.223	-0.022	-0.021	0.036	-0.068	0.063	0.030	0.061	-0.063
-0.099	-0.439	-0.845	-0.115	-0.503	-0.856	0.167	0.593	-0.040	-0.057	0.103	-0.004	0.018	0.040	0.002	-0.056
-0.095	-0.504	-0.818	-0.106	-0.505	-0.856	-0.101	-0.447	0.119	-0.062	0.039	0.023	0.022	0.025	0.029	-0.049
-0.157	-0.554	-0.830	-0.115	-0.505	-0.855	0.016	0.489	-0.063	-0.114	-0.012	0.010	0.039	0.076	0.017	-0.051
-0.080	-0.508	-0.857	-0.121	-0.500	-0.858	0.293	0.281	-0.086	-0.032	0.029	-0.015	0.038	0.029	0.011	-0.053
-0.076	-0.473	-0.920	-0.116	-0.496	-0.861	0.216	-0.273	0.032	-0.033	0.060	-0.075	0.043	0.006	0.075	-0.053
-0.114	-0.446	-0.830	-0.125	-0.497	-0.859	-0.072	0.547	0.036	-0.063	0.088	0.014	0.005	0.033	0.016	-0.059
-0.114	-0.446	-0.830	-0.122	-0.500	-0.858	-0.126	-0.163	0.046	-0.066	0.091	0.013	0.005	0.034	0.016	-0.052
-0.210	-0.531	-0.885	-0.119	-0.497	-0.860	0.168	-0.174	0.029	-0.165	0.003	-0.040	0.090	0.050	0.039	-0.053
-0.060	-0.477	-0.916	-0.118	-0.494	-0.861	0.159	-0.004	0.010	-0.015	0.054	-0.070	0.060	0.005	0.071	-0.042
-0.072	-0.462	-0.881	-0.122	-0.494	-0.861	-0.000	0.260	0.061	-0.023	0.069	-0.035	0.051	0.021	0.035	-0.046
-0.053	-0.450	-0.838	-0.122	-0.495	-0.860	-0.075	0.076	0.074	-0.003	0.082	0.007	0.071	0.034	0.008	-0.020
-0.114	-0.493	-0.778	-0.117	-0.494	-0.862	0.086	-0.296	-0.024	-0.070	0.038	0.068	0.010	0.007	0.068	-0.039
-0.041	-0.539	-0.802	-0.125	-0.490	-0.863	0.208	0.385	-0.092	0.011	-0.012	0.045	0.085	0.051	0.044	-0.046
-0.149	-0.512	-0.849	-0.127	-0.489	-0.863	0.104	0.120	0.015	-0.095	0.014	-0.002	0.022	0.023	0.004	-0.038
-0.130	-0.504	-0.924	-0.125	-0.489	-0.863	0.018	-0.029	0.125	-0.078	0.021	-0.076	0.002	0.014	0.079	-0.017
-0.030	-0.419	-0.889	-0.127	-0.489	-0.863	-0.007	0.114	-0.006	0.024	0.106	-0.041	0.099	0.071	0.043	-0.043
-0.049	-0.439	-0.857	-0.135	-0.487	-0.863	0.104	0.482	-0.025	0.013	0.085	-0.010	0.081	0.052	0.011	-0.022
-0.176	-0.496	-0.794	-0.123	-0.483	-0.867	0.256	-0.678	0.077	-0.126	0.023	0.057	0.046	0.006	0.052	-0.019
-0.026	-0.524	-0.834	-0.124	-0.479	-0.869	0.229	0.140	0.051	0.026	-0.008	0.020	0.102	0.033	0.013	-0.022
-0.095	-0.547	-0.893	-0.123	-0.480	-0.869	-0.047	-0.016	0.076	-0.044	-0.030	-0.040	0.032	0.056	0.044	-0.033
-0.053	-0.477	-0.909	-0.128	-0.481	-0.867	-0.064	0.272	-0.014	0.002	0.041	-0.057	0.073	0.014	0.058	-0.015
-0.107	-0.408	-0.853	-0.133	-0.477	-0.869	0.208	0.258	-0.062	-0.046	0.106	-0.000	0.016	0.084	0.001	-0.021
-0.107	-0.408	-0.865	-0.131	-0.471	-0.872	0.311	-0.091	-0.009	-0.048	0.101	-0.009	0.014	0.085	0.011	-0.021
-0.045	-0.450	-0.767	-0.134	-0.470	-0.873	0.129	0.188	0.059	0.016	0.056	0.090	0.072	0.044	0.090	-0.013
-0.072	-0.531	-0.845	-0.118	-0.469	-0.875	0.060	-0.840	0.118	-0.027	-0.026	0.014	0.042	0.037	0.012	-0.020
0.020	-0.539	-0.849	-0.124	-0.468	-0.875	0.069	0.394	0.042	0.072	-0.034	0.010	0.131	0.045	0.010	-0.011
-0.153	-0.500	-0.924	-0.119	-0.465	-0.877	0.163	-0.257	0.042	-0.106	0.002	-0.063	0.045	0.006	0.064	0.000
-0.057	-0.435	-0.893	-0.124	-0.459	-0.880	0.368	0.290	-0.006	-0.005	0.061	-0.029	0.048	0.060	0.032	-0.005
-0.022	-0.373	-0.916	-0.119	-0.452	-0.884	0.359	-0.283	0.013	0.024	0.116	-0.049	0.080	0.123	0.055	-0.014
-0.118	-0.388	-0.897	-0.123	-0.451	-0.884	0.062	0.263	0.104	-0.068	0.099	-0.029	0.018	0.109	0.035	-0.009
-0.022	-0.415	-0.834	-0.126	-0.452	-0.883	-0.038	0.270	0.102	0.031	0.073	0.033	0.076	0.083	0.028	-0.007
-0.087	-0.485	-0.810	-0.121	-0.452	-0.884	0.034	-0.264	0.048	-0.039	0.003	0.057	0.010	0.015	0.051	-0.022
-0.033	-0.496	-0.849	-0.132	-0.450	-0.883	0.098	0.624	-0.020	0.026	-0.010	0.017	0.062	0.005	0.011	-0.025
-0.122	-0.466	-0.940	-0.127	-0.445	-0.886	0.299	-0.240	0.008	-0.067	0.015	-0.070	0.029	0.036	0.081	-0.031
-0.149	-0.431	-0.928	-0.129	-0.439	-0.889	0.343	0.031	-0.070	-0.093	0.044	-0.056	0.057	0.072	0.071	-0.018
-0.087	-0.369	-0.909	-0.131	-0.438	-0.889	0.047	0.160	0.076	-0.029	0.105	-0.036	0.002	0.135	0.053	-0.038
-0.053	-0.361	-0.905	-0.128	-0.437	-0.890	0.044	-0.100	0.111	0.003	0.112	-0.031	0.035	0.143	0.050	-0.025
-0.118	-0.342	-0.810	-0.125	-0.440	-0.889	-0.161	-0.113	0.112	-0.066	0.134	0.062	0.033	0.163	0.045	-0.025
-0.007	-0.388	-0.794	-0.130	-0.442	-0.888	-0.085	0.353	0.045	0.052	0.089	0.076	0.078	0.117	0.060	-0.037
-0.118	-0.462	-0.845	-0.130	-0.437	-0.890	0.268	-0.058	-0.050	-0.060	0.011	0.027	0.034	0.044	0.007	-0.049
-0.118	-0.466	-0.818	-0.129	-0.433	-0.892	0.252	-0.046	-0.064	-0.061	0.003	0.057	0.036	0.042	0.033	-0.050
-0.110	-0.512	-0.873	-0.132	-0.427	-0.894	0.303	0.140	-0.035	-0.050	-0.049	0.004	0.028	0.002	0.024	-0.044
-0.145	-0.512	-0.881	-0.127	-0.422	-0.898	0.306	-0.280	0.041	-0.090	-0.054	-0.001	0.063	0.001	0.034	-0.056
-0.041	-0.493	-0.956	-0.140	-0.422	-0.896	0.012	0.778	0.058	0.027	-0.035	-0.078	0.041	0.021	0.111	-0.030
-0.207	-0.439	-0.909	-0.133	-0.423	-0.896	-0.040	-0.322	0.169	-0.145	0.020	-0.030	0.124	0.076	0.066	-0.013
-0.037	-0.361	-0.968	-0.133	-0.427	-0.894	-0.227	0.029	0.082	0.023	0.101	-0.091	0.046	0.155	0.129	-0.012
-0.060	-0.342	-0.968	-0.140	-0.431	-0.892	-0.209	0.423	0.019	0.007	0.124	-0.094	0.025	0.176	0.132	-0.012
-0.180	-0.326	-0.960	-0.137	-0.432	-0.891	-0.081	-0.141	-0.006	-0.114	0.140	-0.086	0.091	0.192	0.128	0.010
-0.037	-0.346	-0.928	-0.142	-0.433	-0.890	-0.078	0.267	-0.019	0.033	0.122	-0.056	0.053	0.173	0.100	0.001
-0.099	-0.350	-0.912	-0.140	-0.430	-0.892	0.157	-0.102	-0.037	-0.030	0.115	-0.038	0.006	0.170	0.088	-0.006
-0.057	-0.361	-0.869	-0.141	-0.427	-0.893	0.165	0.064	-0.025	0.013	0.100	0.007	0.040	0.161	0.049	0.007
-0.068	-0.330	-0.881	-0.144	-0.422	-0.895	0.265	0.124	-0.061	0.004	0.126	-0.003	0.031	0.193	0.064	-0.001
-0.095	-0.338	-0.916	-0.141	-0.416	-0.898	0.285	-0.208	-0.044	-0.026	0.113	-0.035	0.007	0.187	0.101	-0.007
-0.064	-0.315	-0.873	-0.150	-0.411	-0.899	0.263	0.525	-0.016	0.014	0.132	0.009	0.039	0.213	0.060	0.002
-0.122	-0.330	-0.885	-0.142	-0.407	-0.903	0.255	-0.444	0.015	-0.052	0.112	0.001	0.016	0.200	0.074	-0.010
-0.007	-0.330	-0.881	-0.142	-0.403	-0.904	0.188	0.025	0.002	0.064	0.108	0.007	0.100	0.201	0.072	-0.005
-0.137	-0.354	-0.877	-0.148	-0.400	-0.904	0.149	0.337	0.008	-0.060	0.083	0.011	0.031	0.180	0.070	-0.016
-0.053	-0.361	-0.873	-0.145	-0.401	-0.905	-0.020	-0.082	0.084	0.022	0.075	0.015	0.055	0.173	0.067	-0.007
-0.118	-0.369	-0.853	-0.154	-0.401	-0.903	-0.009	0.462	-0.039	-0.035	0.068	0.033	0.009	0.168	0.049	-0.019
-0.072	-0.396	-0.842	-0.153	-0.402	-0.903	-0.050	-0.007	0.027	0.011	0.042	0.045	0.037	0.143	0.038	-0.012
-0.072	-0.396	-0.842	-0.156	-0.403	-0.902	-0.038	0.176	0.005	0.014	0.042	0.044	0.038	0.144	0.040	-0.020
-0.114	-0.419	-0.873	-0.160	-0.405	-0.900	-0.114	0.238	0.036	-0.024	0.022	0.011	0.006	0.122	0.074	-0.019
-0.130	-0.388	-0.920	-0.158	-0.406	-0.900	-0.071	-0.136	0.004	-0.042	0.054	-0.036	0.021	0.155	0.122	-0.027
-0.118	-0.384	-0.857	-0.160	-0.408	-0.899	-0.131	0.135	-0.052	-0.028	0.060	0.026	0.010	0.160	0.060	-0.039
-0.145	-0.357	-0.901	-0.159	-0.411	-0.898	-0.142	-0.068	-0.019	-0.056	0.089	-0.018	0.037	0.189	0.104	-0.038
-0.153	-0.384	-0.885	-0.156	-0.416	-0.896	-0.299	-0.143	0.049	-0.067	0.068	-0.003	0.045	0.163	0.089	-0.033
-0.103	-0.396	-0.869	-0.155	-0.422	-0.893	-0.304	-0.046	0.044	-0.019	0.062	0.011	0.007	0.153	0.074	-0.036
-0.091	-0.392	-0.889	-0.156	-0.428	-0.890	-0.358	0.058	0.014	-0.007	0.072	-0.012	0.018	0.158	0.095	-0.026
-0.141	-0.396	-0.893	-0.152	-0.435	-0.887	-0.405	-0.197	0.034	-0.062	0.076	-0.018	0.032	0.156	0.100	-0.005
-0.076	-0.408	-0.889	-0.151	-0.442	-0.884	-0.380	-0.031	0.023	0.002	0.071	-0.017	0.032	0.146	0.097	0.008
-0.037	-0.396	-0.881	-0.152	-0.449	-0.881	-0.374	0.090	0.036	0.041	0.089	-0.012	0.071	0.158	0.090	0.012
-0.033	-0.396	-0.861	-0.154	-0.454	-0.878	-0.302	0.144	0.021	0.047	0.094	0.005	0.075	0.160	0.071	0.021
-0.068	-0.373	-0.881	-0.156	-0.460	-0.874	-0.372	0.151	0.052	0.014	0.124	-0.018	0.040	0.184	0.091	0.025
-0.087	-0.373	-0.853	-0.157	-0.464	-0.872	-0.226	0.088	-0.013	-0.004	0.127	0.008	0.020	0.185	0.065	0.014
-0.041	-0.404	-0.826	-0.159	-0.469	-0.869	-0.286	0.110	0.015	0.043	0.102	0.032	0.066	0.155	0.038	0.010
-0.072	-0.365	-0.778	-0.164	-0.472	-0.866	-0.161	0.296	-0.027	0.017	0.143	0.077	0.035	0.195	0.008	0.003
-0.049	-0.411	-0.798	-0.166	-0.476	-0.864	-0.239	0.125	-0.033	0.042	0.101	0.055	0.058	0.150	0.013	0.006
-0.099	-0.419	-0.810	-0.172	-0.478	-0.861	-0.153	0.293	-0.071	-0.002	0.095	0.041	0.008	0.144	0.026	-0.006
-0.080	-0.427	-0.814	-0.177	-0.481	-0.859	-0.180	0.292	-0.042	0.022	0.090	0.034	0.027	0.138	0.030	-0.006
-0.110	-0.446	-0.751	-0.183	-0.485	-0.855	-0.217	0.378	-0.019	-0.002	0.075	0.094	0.004	0.119	0.032	-0.010
-0.099	-0.458	-0.794	-0.184	-0.488	-0.853	-0.199	0.022	-0.025	0.010	0.066	0.049	0.007	0.109	0.013	0.001
-0.091	-0.411	-0.771	-0.189	-0.494	-0.849	-0.336	0.326	-0.001	0.023	0.119	0.068	0.015	0.156	0.009	-0.003
-0.045	-0.423	-0.751	-0.196	-0.498	-0.845	-0.302	0.366	-0.058	0.075	0.112	0.084	0.062	0.146	0.028	0.000
-0.107	-0.423	-0.719	-0.204	-0.506	-0.838	-0.431	0.524	-0.012	0.023	0.119	0.109	0.000	0.147	0.059	-0.004
-0.133	-0.431	-0.771	-0.210	-0.513	-0.832	-0.460	0.361	0.004	0.002	0.119	0.051	0.027	0.140	0.007	0.001
-0.141	-0.466	-0.719	-0.217	-0.522	-0.825	-0.543	0.382	-0.070	0.001	0.093	0.095	0.034	0.106	0.058	-0.024
-0.068	-0.469	-0.672	-0.220	-0.531	-0.818	-0.585	0.188	-0.069	0.078	0.099	0.136	0.039	0.103	0.104	-0.036
-0.214	-0.535	-0.735	-0.223	-0.539	-0.812	-0.472	0.079	-0.078	-0.066	0.040	0.067	0.107	0.038	0.040	-0.045
-0.214	-0.535	-0.735	-0.228	-0.546	-0.806	-0.457	0.296	-0.025	-0.061	0.048	0.060	0.106	0.039	0.039	-0.062
-0.183	-0.524	-0.676	-0.233	-0.555	-0.799	-0.535	0.302	-0.043	-0.025	0.068	0.112	0.075	0.052	0.098	-0.078
-0.241	-0.562	-0.656	-0.235	-0.561	-0.794	-0.384	0.121	-0.035	-0.080	0.035	0.127	0.132	0.014	0.117	-0.052
-0.164	-0.578	-0.629	-0.236	-0.568	-0.789	-0.410	0.035	-0.034	-0.002	0.026	0.149	0.055	0.000	0.145	-0.041
-0.083	-0.616	-0.664	-0.243	-0.573	-0.783	-0.332	0.424	-0.067	0.086	-0.007	0.108	0.026	0.039	0.109	-0.040
-0.153	-0.620	-0.629	-0.254	-0.578	-0.776	-0.351	0.606	-0.111	0.027	-0.006	0.136	0.043	0.042	0.144	-0.027
-0.207	-0.616	-0.648	-0.258	-0.584	-0.769	-0.377	0.310	-0.002	-0.022	0.004	0.110	0.096	0.037	0.123	-0.015
-0.199	-0.605	-0.637	-0.262	-0.589	-0.764	-0.330	0.233	-0.004	-0.011	0.021	0.116	0.088	0.025	0.134	-0.034
-0.145	-0.585	-0.629	-0.270	-0.593	-0.759	-0.247	0.497	-0.044	0.051	0.044	0.119	0.034	0.004	0.142	-0.036
-0.222	-0.570	-0.644	-0.276	-0.596	-0.754	-0.212	0.369	-0.037	-0.020	0.062	0.098	0.111	0.011	0.126	-0.012
-0.222	-0.516	-0.704	-0.277	-0.599	-0.751	-0.228	0.061	-0.045	-0.019	0.119	0.036	0.110	0.066	0.067	-0.027
-0.118	-0.524	-0.656	-0.290	-0.600	-0.745	-0.135	0.774	-0.168	0.098	0.113	0.077	0.006	0.059	0.114	-0.030
-0.345	-0.558	-0.711	-0.289	-0.602	-0.744	-0.181	-0.178	-0.103	-0.130	0.080	0.020	0.233	0.024	0.059	-0.039
-0.207	-0.581	-0.668	-0.294	-0.603	-0.741	-0.113	0.255	-0.137	0.014	0.058	0.060	0.095	0.001	0.101	-0.020
-0.322	-0.574	-0.708	-0.296	-0.605	-0.739	-0.171	-0.020	-0.153	-0.099	0.067	0.019	0.210	0.009	0.061	-0.034
-0.145	-0.574	-0.676	-0.304	-0.605	-0.736	-0.121	0.311	-0.288	0.086	0.067	0.046	0.033	0.009	0.093	-0.004
-0.264	-0.589	-0.751	-0.317	-0.607	-0.729	-0.246	0.668	-0.326	-0.019	0.053	-0.036	0.152	0.006	0.017	0.010
-0.233	-0.597	-0.743	-0.319	-0.610	-0.725	-0.367	-0.117	-0.325	0.014	0.048	-0.033	0.121	0.012	0.024	0.028
-0.187	-0.655	-0.684	-0.334	-0.616	-0.713	-0.577	0.786	-0.343	0.076	-0.003	0.014	0.075	0.069	0.083	0.012
-0.314	-0.670	-0.771	-0.344	-0.624	-0.702	-0.637	0.431	-0.262	-0.041	-0.012	-0.084	0.203	0.084	0.004	-0.008
-0.337	-0.694	-0.790	-0.350	-0.632	-0.692	-0.728	0.187	-0.307	-0.057	-0.027	-0.115	0.226	0.107	0.025	-0.020
-0.472	-0.732	-0.842	-0.362	-0.639	-0.679	-0.773	0.451	-0.458	-0.179	-0.058	-0.179	0.360	0.144	0.076	-0.036
-0.391	-0.798	-0.775	-0.373	-0.646	-0.666	-0.784	0.363	-0.500	-0.086	-0.117	-0.125	0.279	0.209	0.009	-0.063
-0.391	-0.883	-0.794	-0.384	-0.651	-0.654	-0.653	0.436	-0.418	-0.075	-0.196	-0.157	0.279	0.294	0.029	-0.080
-0.514	-0.852	-0.735	-0.387	-0.656	-0.648	-0.494	-0.059	-0.247	-0.195	-0.161	-0.104	0.402	0.263	0.031	-0.081
-0.414	-0.809	-0.597	-0.388	-0.656	-0.647	-0.089	-0.058	-0.193	-0.093	-0.118	0.033	0.303	0.220	0.168	-0.083
-0.437	-0.775	-0.609	-0.391	-0.654	-0.648	0.128	0.123	-0.088	-0.113	-0.086	0.022	0.326	0.185	0.156	-0.090
-0.426	-0.647	-0.790	-0.386	-0.650	-0.654	0.261	-0.402	0.016	-0.106	0.038	-0.153	0.315	0.057	0.026	-0.023
-0.426	-0.647	-0.790	-0.380	-0.649	-0.660	0.117	-0.493	-0.017	-0.113	0.036	-0.148	0.314	0.057	0.027	0.070
-0.118	-0.636	-0.715	-0.371	-0.648	-0.665	0.004	-0.673	-0.079	0.187	0.047	-0.067	0.007	0.045	0.048	0.167
0.043	-0.647	-0.798	-0.367	-0.648	-0.668	-0.069	-0.364	-0.117	0.344	0.036	-0.148	0.155	0.056	0.035	0.281
0.009	-0.678	-0.944	-0.357	-0.649	-0.672	-0.111	-0.752	-0.099	0.300	0.005	-0.289	0.120	0.087	0.182	0.408
0.163	-0.682	-1.019	-0.342	-0.648	-0.680	-0.067	-1.119	-0.174	0.439	0.001	-0.356	0.274	0.090	0.257	0.490
0.228	-0.713	-1.066	-0.329	-0.647	-0.688	-0.038	-1.124	-0.302	0.491	-0.032	-0.396	0.340	0.120	0.304	0.557
0.232	-0.771	-1.169	-0.309	-0.649	-0.696	-0.216	-1.528	-0.202	0.474	-0.088	-0.490	0.344	0.177	0.407	0.612
0.393	-0.782	-1.070	-0.297	-0.651	-0.699	-0.199	-0.752	-0.093	0.625	-0.097	-0.389	0.506	0.188	0.308	0.656
0.378	-0.670	-0.991	-0.281	-0.652	-0.704	-0.093	-1.036	-0.009	0.593	0.016	-0.304	0.491	0.076	0.230	0.654
0.493	-0.612	-0.972	-0.278	-0.651	-0.706	0.018	-0.100	-0.084	0.706	0.073	-0.283	0.606	0.019	0.210	0.658
0.324	-0.609	-0.975	-0.261	-0.651	-0.713	0.069	-0.997	0.061	0.520	0.076	-0.280	0.436	0.015	0.214	0.602
0.390	-0.705	-0.968	-0.253	-0.651	-0.716	0.002	-0.411	0.071	0.577	-0.020	-0.269	0.502	0.112	0.206	0.549
0.243	-0.713	-0.830	-0.239	-0.651	-0.720	0.021	-0.785	0.093	0.416	-0.027	-0.126	0.356	0.120	0.069	0.451
0.197	-0.713	-0.834	-0.236	-0.651	-0.721	0.037	-0.072	0.023	0.368	-0.027	-0.129	0.311	0.119	0.073	0.341
0.097	-0.763	-0.719	-0.238	-0.652	-0.720	-0.014	0.292	0.125	0.269	-0.077	-0.016	0.210	0.170	0.041	0.238
-0.149	-0.782	-0.711	-0.238	-0.655	-0.717	-0.111	0.243	0.224	0.023	-0.093	-0.011	0.036	0.189	0.049	0.205
-0.057	-0.779	-0.747	-0.221	-0.658	-0.720	-0.064	-0.839	0.325	0.099	-0.087	-0.044	0.056	0.185	0.013	0.112
0.143	-0.740	-0.684	-0.212	-0.659	-0.721	0.006	-0.292	0.259	0.290	-0.047	0.021	0.256	0.147	0.075	0.098
-0.245	-0.717	-0.731	-0.210	-0.662	-0.719	-0.185	-0.053	0.113	-0.101	-0.020	-0.029	0.132	0.123	0.028	0.066
0.036	-0.782	-0.771	-0.205	-0.663	-0.720	-0.075	-0.362	-0.077	0.175	-0.085	-0.068	0.148	0.187	0.012	0.034
-0.287	-0.740	-0.680	-0.213	-0.669	-0.712	-0.364	0.553	0.041	-0.141	-0.037	0.015	0.174	0.144	0.078	-0.048
-0.195	-0.779	-0.664	-0.211	-0.674	-0.708	-0.281	0.064	0.154	-0.050	-0.071	0.027	0.082	0.182	0.094	-0.043
-0.283	-0.690	-0.648	-0.201	-0.678	-0.707	-0.226	-0.499	0.255	-0.148	0.022	0.042	0.170	0.092	0.110	-0.085
-0.153	-0.593	-0.570	-0.198	-0.682	-0.703	-0.263	-0.033	0.165	-0.020	0.123	0.117	0.039	0.004	0.188	-0.081
-0.141	-0.632	-0.613	-0.202	-0.685	-0.700	-0.187	0.282	0.045	-0.006	0.088	0.070	0.028	0.035	0.145	-0.078
-0.264	-0.628	-0.696	-0.200	-0.691	-0.695	-0.393	-0.045	0.098	-0.131	0.097	-0.018	0.151	0.031	0.061	-0.053
-0.145	-0.636	-0.570	-0.202	-0.700	-0.684	-0.635	0.293	0.102	-0.009	0.099	0.098	0.031	0.039	0.187	-0.054
-0.164	-0.809	-0.652	-0.209	-0.705	-0.678	-0.308	0.388	-0.064	-0.022	-0.071	0.009	0.050	0.213	0.103	-0.062
-0.195	-0.767	-0.609	-0.208	-0.710	-0.673	-0.345	0.010	0.044	-0.053	-0.023	0.047	0.081	0.170	0.145	-0.068
-0.160	-0.798	-0.503	-0.208	-0.714	-0.668	-0.327	0.071	0.032	-0.018	-0.050	0.149	0.046	0.200	0.250	-0.066
-0.253	-0.837	-0.554	-0.200	-0.716	-0.669	-0.079	-0.620	0.045	-0.119	-0.087	0.098	0.138	0.237	0.197	-0.066
-0.157	-0.790	-0.609	-0.201	-0.717	-0.668	-0.017	0.201	0.088	-0.022	-0.040	0.042	0.042	0.190	0.140	-0.051
-0.130	-0.678	-0.577	-0.196	-0.720	-0.666	-0.202	-0.230	0.085	0.000	0.075	0.071	0.014	0.077	0.171	-0.105
-0.083	-0.748	-0.526	-0.207	-0.718	-0.665	0.165	0.777	-0.050	0.057	0.004	0.121	0.033	0.145	0.221	-0.061
-0.472	-0.833	-0.609	-0.189	-0.716	-0.672	0.221	-1.219	0.161	-0.349	-0.083	0.046	0.355	0.229	0.137	-0.094
-0.030	-0.813	-0.609	-0.196	-0.715	-0.671	0.058	0.535	0.027	0.099	-0.064	0.045	0.088	0.209	0.137	-0.078
-0.322	-0.713	-0.625	-0.183	-0.717	-0.672	-0.108	-0.781	0.161	-0.205	0.038	0.030	0.204	0.108	0.120	-0.126
-0.037	-0.806	-0.593	-0.189	-0.715	-0.673	0.194	0.411	-0.011	0.085	-0.057	0.063	0.081	0.200	0.151	-0.048
-0.345	-0.848	-0.637	-0.175	-0.715	-0.677	0.062	-0.920	0.119	-0.237	-0.099	0.024	0.226	0.242	0.108	-0.088
-0.030	-0.786	-0.617	-0.167	-0.717	-0.677	-0.093	-0.508	0.071	0.070	-0.036	0.043	0.090	0.179	0.127	-0.049
-0.199	-0.717	-0.589	-0.160	-0.715	-0.680	0.110	-0.438	0.022	-0.105	0.032	0.074	0.079	0.109	0.154	-0.088
-0.049	-0.759	-0.550	-0.153	-0.714	-0.683	0.108	-0.363	0.129	0.038	-0.011	0.116	0.072	0.150	0.193	-0.062
-0.230	-0.864	-0.652	-0.153	-0.716	-0.681	-0.076	0.046	0.117	-0.144	-0.114	0.012	0.108	0.254	0.091	-0.078
-0.183	-0.771	-0.668	-0.145	-0.716	-0.683	0.023	-0.498	0.081	-0.106	-0.021	-0.002	0.060	0.160	0.076	-0.048
-0.091	-0.771	-0.633	-0.139	-0.714	-0.686	0.169	-0.334	0.057	-0.019	-0.023	0.037	0.033	0.159	0.113	-0.073
0.001	-0.782	-0.562	-0.133	-0.714	-0.687	0.065	-0.218	0.168	0.068	-0.035	0.109	0.127	0.170	0.184	-0.054
-0.176	-0.848	-0.593	-0.133	-0.714	-0.688	0.061	0.030	0.094	-0.110	-0.101	0.078	0.047	0.234	0.152	-0.067
-0.087	-0.809	-0.621	-0.130	-0.711	-0.691	0.251	-0.108	0.036	-0.024	-0.065	0.054	0.043	0.195	0.124	-0.069
-0.233	-0.709	-0.672	-0.125	-0.707	-0.696	0.266	-0.299	0.106	-0.175	0.032	0.007	0.102	0.095	0.072	-0.108
-0.099	-0.701	-0.672	-0.128	-0.706	-0.696	0.100	0.302	0.112	-0.038	0.038	0.008	0.033	0.087	0.072	-0.086
-0.199	-0.794	-0.577	-0.121	-0.705	-0.699	0.121	-0.417	0.103	-0.145	-0.056	0.105	0.066	0.180	0.168	-0.109
-0.053	-0.825	-0.621	-0.120	-0.702	-0.702	0.237	-0.025	0.013	0.000	-0.090	0.065	0.079	0.211	0.125	-0.086
-0.207	-0.763	-0.648	-0.122	-0.698	-0.706	0.286	0.115	-0.039	-0.151	-0.032	0.041	0.076	0.148	0.098	-0.089
-0.087	-0.717	-0.629	-0.126	-0.695	-0.708	0.213	0.273	0.013	-0.029	0.012	0.063	0.041	0.101	0.119	-0.077
-0.087	-0.717	-0.629	-0.118	-0.695	-0.710	0.077	-0.413	0.106	-0.036	0.011	0.064	0.040	0.099	0.120	-0.082
-0.141	-0.840	-0.629	-0.116	-0.692	-0.712	0.209	-0.132	0.011	-0.092	-0.115	0.067	0.015	0.222	0.122	-0.061
-0.087	-0.748	-0.676	-0.113	-0.689	-0.716	0.253	-0.167	0.053	-0.041	-0.026	0.024	0.037	0.129	0.077	-0.062
-0.076	-0.740	-0.644	-0.112	-0.686	-0.719	0.218	-0.016	0.038	-0.031	-0.021	0.058	0.046	0.121	0.110	-0.072
-0.091	-0.713	-0.668	-0.112	-0.684	-0.721	0.131	0.006	0.027	-0.047	0.004	0.036	0.029	0.093	0.088	-0.062
-0.126	-0.713	-0.617	-0.115	-0.682	-0.722	0.142	0.155	-0.032	-0.079	0.002	0.088	0.008	0.093	0.140	-0.072
-0.080	-0.786	-0.613	-0.116	-0.678	-0.726	0.333	0.077	-0.003	-0.031	-0.076	0.096	0.036	0.166	0.146	-0.077
-0.122	-0.806	-0.641	-0.113	-0.672	-0.732	0.408	-0.097	0.085	-0.076	-0.101	0.074	0.008	0.186	0.120	-0.065
-0.118	-0.736	-0.719	-0.107	-0.671	-0.734	0.156	-0.297	0.158	-0.079	-0.033	-0.002	0.006	0.117	0.042	-0.071
-0.010	-0.667	-0.637	-0.113	-0.668	-0.736	0.207	0.394	-0.053	0.035	0.033	0.083	0.101	0.047	0.126	-0.071
-0.145	-0.697	-0.613	-0.111	-0.664	-0.740	0.270	-0.173	-0.036	-0.101	-0.001	0.110	0.036	0.078	0.150	-0.084
-0.072	-0.752	-0.613	-0.115	-0.657	-0.745	0.475	0.199	-0.050	-0.025	-0.062	0.115	0.036	0.132	0.150	-0.076
-0.187	-0.806	-0.652	-0.110	-0.652	-0.750	0.346	-0.213	0.093	-0.145	-0.121	0.081	0.080	0.186	0.111	-0.084
-0.083	-0.763	-0.739	-0.114	-0.651	-0.751	0.121	0.283	0.063	-0.037	-0.080	-0.005	0.023	0.143	0.026	-0.077
-0.076	-0.663	-0.704	-0.114	-0.648	-0.753	0.201	0.041	-0.010	-0.029	0.017	0.033	0.030	0.042	0.063	-0.078
-0.133	-0.647	-0.696	-0.117	-0.641	-0.759	0.460	0.105	-0.044	-0.085	0.026	0.046	0.027	0.026	0.072	-0.053
-0.083	-0.647	-0.652	-0.114	-0.633	-0.765	0.495	-0.197	-0.054	-0.037	0.018	0.096	0.023	0.026	0.116	-0.087
-0.049	-0.694	-0.633	-0.123	-0.629	-0.767	0.291	0.582	0.026	0.006	-0.033	0.118	0.059	0.073	0.137	-0.082
-0.245	-0.748	-0.684	-0.119	-0.628	-0.769	0.151	-0.191	0.084	-0.194	-0.089	0.069	0.139	0.128	0.086	-0.072
-0.049	-0.767	-0.708	-0.120	-0.625	-0.771	0.176	0.090	0.030	0.003	-0.110	0.047	0.057	0.148	0.063	-0.092
-0.107	-0.686	-0.771	-0.120	-0.621	-0.774	0.255	-0.077	-0.080	-0.055	-0.033	-0.012	0.001	0.068	0.001	-0.095
-0.257	-0.636	-0.822	-0.126	-0.613	-0.780	0.504	0.310	-0.090	-0.199	0.009	-0.058	0.152	0.018	0.049	-0.071
-0.087	-0.574	-0.692	-0.126	-0.605	-0.786	0.524	-0.009	-0.025	-0.029	0.062	0.078	0.018	0.043	0.082	-0.079
-0.130	-0.597	-0.708	-0.133	-0.603	-0.787	0.171	0.463	0.037	-0.065	0.037	0.063	0.024	0.018	0.067	-0.100
-0.057	-0.678	-0.629	-0.123	-0.601	-0.790	0.151	-0.575	0.062	-0.002	-0.046	0.145	0.050	0.063	0.147	-0.077
-0.218	-0.721	-0.751	-0.132	-0.594	-0.794	0.453	0.512	-0.084	-0.154	-0.096	0.027	0.112	0.107	0.026	-0.085
-0.110	-0.705	-0.767	-0.128	-0.586	-0.800	0.453	-0.336	-0.070	-0.051	-0.088	0.017	0.004	0.093	0.011	-0.090
-0.183	-0.601	-0.857	-0.126	-0.577	-0.807	0.598	-0.150	-0.032	-0.126	0.007	-0.066	0.077	0.011	0.079	-0.081
-0.183	-0.601	-0.857	-0.120	-0.567	-0.815	0.568	-0.410	-0.030	-0.132	-0.002	-0.059	0.078	0.011	0.078	-0.073
-0.057	-0.566	-0.767	-0.129	-0.562	-0.817	0.309	0.590	-0.013	0.005	0.027	0.034	0.049	0.045	0.014	-0.071
-0.172	-0.554	-0.814	-0.117	-0.559	-0.821	0.246	-0.677	0.124	-0.123	0.035	-0.009	0.067	0.056	0.033	-0.070
-0.072	-0.543	-0.735	-0.118	-0.557	-0.822	0.095	0.075	0.007	-0.022	0.046	0.070	0.032	0.066	0.046	-0.054
-0.114	-0.531	-0.711	-0.121	-0.556	-0.822	0.063	0.182	-0.033	-0.061	0.056	0.094	0.012	0.078	0.070	-0.075
-0.064	-0.566	-0.771	-0.123	-0.553	-0.824	0.201	0.037	-0.143	-0.009	0.018	0.037	0.038	0.042	0.013	-0.086
-0.141	-0.601	-0.715	-0.122	-0.548	-0.827	0.262	-0.158	-0.121	-0.087	-0.021	0.095	0.040	0.006	0.068	-0.073
-0.195	-0.616	-0.731	-0.113	-0.540	-0.834	0.497	-0.589	-0.027	-0.150	-0.044	0.086	0.094	0.010	0.053	-0.082
-0.010	-0.639	-0.771	-0.119	-0.531	-0.839	0.552	0.316	-0.099	0.041	-0.077	0.051	0.090	0.033	0.015	-0.084
-0.168	-0.670	-0.782	-0.111	-0.523	-0.845	0.512	-0.418	0.059	-0.125	-0.116	0.046	0.070	0.065	0.003	-0.084
-0.064	-0.655	-0.802	-0.112	-0.515	-0.850	0.488	0.060	0.024	-0.020	-0.108	0.031	0.032	0.051	0.017	-0.041
-0.160	-0.659	-0.842	-0.105	-0.513	-0.852	0.198	-0.365	0.132	-0.124	-0.114	-0.006	0.066	0.056	0.056	-0.071
0.005	-0.616	-0.826	-0.114	-0.510	-0.853	0.171	0.574	0.000	0.051	-0.075	0.010	0.098	0.015	0.040	-0.036
-0.183	-0.574	-0.838	-0.111	-0.507	-0.855	0.193	-0.185	0.022	-0.141	-0.035	0.000	0.092	0.025	0.051	-0.031
0.020	-0.539	-0.794	-0.112	-0.504	-0.856	0.185	0.164	0.073	0.065	-0.003	0.045	0.109	0.057	0.007	-0.015
-0.049	-0.512	-0.834	-0.118	-0.496	-0.860	0.454	0.294	-0.040	0.001	0.016	0.009	0.039	0.083	0.045	-0.025
-0.072	-0.508	-0.826	-0.112	-0.489	-0.865	0.452	-0.277	0.052	-0.028	0.012	0.022	0.015	0.085	0.036	-0.028
-0.018	-0.500	-0.759	-0.114	-0.479	-0.871	0.586	0.103	0.013	0.027	0.010	0.095	0.067	0.091	0.032	-0.041
-0.145	-0.531	-0.711	-0.111	-0.471	-0.875	0.493	-0.140	0.057	-0.102	-0.029	0.147	0.062	0.059	0.079	-0.071
-0.014	-0.558	-0.711	-0.114	-0.468	-0.876	0.172	0.223	0.110	0.031	-0.058	0.147	0.069	0.031	0.080	-0.076
-0.180	-0.605	-0.786	-0.112	-0.467	-0.877	0.139	0.032	0.191	-0.135	-0.106	0.073	0.096	0.016	0.005	-0.086
-0.072	-0.597	-0.755	-0.112	-0.466	-0.878	0.077	0.042	0.083	-0.028	-0.099	0.105	0.014	0.010	0.037	-0.079
-0.087	-0.612	-0.790	-0.118	-0.465	-0.877	0.079	0.394	0.091	-0.037	-0.116	0.069	0.001	0.027	0.001	-0.086
-0.157	-0.574	-0.838	-0.117	-0.462	-0.879	0.218	-0.085	-0.022	-0.108	-0.080	0.024	0.068	0.010	0.047	-0.080
-0.095	-0.581	-0.834	-0.112	-0.459	-0.881	0.156	-0.263	0.002	-0.051	-0.091	0.030	0.005	0.000	0.045	-0.076
-0.168	-0.547	-0.842	-0.119	-0.455	-0.883	0.254	0.332	-0.008	-0.118	-0.060	0.023	0.075	0.033	0.053	-0.064
-0.080	-0.520	-0.818	-0.117	-0.451	-0.885	0.263	-0.051	0.010	-0.030	-0.037	0.050	0.016	0.059	0.030	-0.041
-0.045	-0.462	-0.857	-0.123	-0.446	-0.887	0.288	0.293	-0.031	0.009	0.015	0.012	0.053	0.116	0.070	-0.044
-0.045	-0.462	-0.857	-0.124	-0.440	-0.889	0.288	0.103	-0.018	0.011	0.010	0.014	0.056	0.115	0.070	-0.025
-0.130	-0.396	-0.869	-0.125	-0.440	-0.889	0.033	0.079	0.062	-0.073	0.075	0.003	0.027	0.179	0.082	-0.044
-0.083	-0.381	-0.853	-0.133	-0.439	-0.888	0.028	0.464	0.011	-0.018	0.090	0.018	0.021	0.193	0.066	-0.035
-0.191	-0.439	-0.826	-0.125	-0.444	-0.887	-0.260	-0.408	0.164	-0.135	0.037	0.044	0.085	0.133	0.039	-0.048
0.024	-0.439	-0.778	-0.129	-0.448	-0.885	-0.197	0.301	0.043	0.085	0.041	0.089	0.132	0.131	0.010	-0.031
-0.095	-0.454	-0.794	-0.128	-0.451	-0.884	-0.129	-0.100	-0.010	-0.035	0.028	0.072	0.012	0.114	0.005	-0.026
-0.014	-0.473	-0.782	-0.130	-0.453	-0.882	-0.130	0.147	-0.043	0.048	0.011	0.083	0.094	0.092	0.008	-0.015
-0.041	-0.493	-0.790	-0.134	-0.454	-0.881	-0.049	0.157	-0.124	0.025	-0.007	0.074	0.068	0.071	0.001	-0.018
-0.141	-0.558	-0.830	-0.135	-0.456	-0.880	-0.093	0.001	-0.059	-0.074	-0.071	0.034	0.033	0.004	0.038	-0.031
-0.010	-0.558	-0.782	-0.143	-0.459	-0.877	-0.183	0.488	0.014	0.065	-0.067	0.078	0.099	0.003	0.010	-0.054
-0.203	-0.531	-0.822	-0.148	-0.463	-0.874	-0.190	0.347	0.051	-0.122	-0.036	0.036	0.094	0.028	0.028	-0.052
-0.183	-0.508	-0.842	-0.149	-0.469	-0.871	-0.328	0.091	0.070	-0.101	-0.007	0.013	0.075	0.049	0.047	-0.039
-0.072	-0.493	-0.842	-0.152	-0.474	-0.867	-0.260	0.193	0.018	0.013	0.014	0.010	0.035	0.063	0.046	-0.037
-0.095	-0.423	-0.818	-0.159	-0.473	-0.866	-0.002	0.348	-0.104	-0.003	0.083	0.033	0.012	0.131	0.021	-0.044
-0.030	-0.427	-0.778	-0.167	-0.473	-0.865	0.013	0.380	-0.152	0.070	0.078	0.072	0.077	0.126	0.020	-0.040
-0.237	-0.489	-0.763	-0.165	-0.471	-0.867	0.075	-0.183	-0.090	-0.139	0.015	0.089	0.132	0.063	0.036	-0.068
-0.141	-0.504	-0.719	-0.172	-0.471	-0.865	0.030	0.378	-0.070	-0.036	-0.001	0.132	0.035	0.046	0.081	-0.071
-0.183	-0.527	-0.660	-0.177	-0.470	-0.865	0.031	0.284	-0.009	-0.074	-0.024	0.190	0.079	0.021	0.142	-0.099
-0.083	-0.527	-0.684	-0.181	-0.468	-0.865	0.176	0.225	-0.023	0.030	-0.027	0.168	0.021	0.019	0.120	-0.087
-0.164	-0.543	-0.692	-0.183	-0.467	-0.865	0.042	0.103	-0.031	-0.049	-0.043	0.160	0.060	0.001	0.114	-0.090
-0.176	-0.551	-0.711	-0.189	-0.466	-0.864	0.098	0.331	-0.047	-0.055	-0.052	0.140	0.073	0.009	0.096	-0.100
-0.145	-0.539	-0.625	-0.195	-0.465	-0.863	0.032	0.282	-0.059	-0.019	-0.041	0.226	0.042	0.000	0.184	-0.119
-0.283	-0.585	-0.700	-0.207	-0.466	-0.860	-0.034	0.641	-0.072	-0.145	-0.086	0.149	0.181	0.047	0.110	-0.104
-0.207	-0.593	-0.660	-0.213	-0.467	-0.858	-0.061	0.316	-0.082	-0.063	-0.092	0.186	0.104	0.057	0.151	-0.102
-0.133	-0.551	-0.739	-0.214	-0.468	-0.857	-0.047	0.044	-0.090	0.011	-0.049	0.107	0.033	0.016	0.073	-0.101
-0.203	-0.535	-0.755	-0.212	-0.467	-0.859	0.064	-0.190	-0.113	-0.061	-0.034	0.093	0.101	0.002	0.058	-0.060
-0.203	-0.469	-0.735	-0.218	-0.465	-0.858	0.081	0.304	-0.119	-0.055	0.030	0.112	0.102	0.062	0.080	-0.042
-0.114	-0.450	-0.786	-0.228	-0.462	-0.857	0.107	0.442	-0.232	0.043	0.047	0.060	0.013	0.080	0.029	-0.034
-0.187	-0.419	-0.830	-0.232	-0.460	-0.857	0.085	0.157	-0.175	-0.026	0.075	0.017	0.088	0.109	0.013	-0.026
-0.149	-0.477	-0.826	-0.243	-0.457	-0.856	0.110	0.527	-0.280	0.023	0.015	0.020	0.049	0.049	0.008	-0.016
-0.230	-0.524	-0.842	-0.252	-0.455	-0.854	0.029	0.335	-0.273	-0.050	-0.033	0.003	0.130	0.001	0.022	-0.036
-0.218	-0.535	-0.790	-0.266	-0.452	-0.851	0.103	0.693	-0.339	-0.024	-0.048	0.051	0.118	0.012	0.030	-0.049
-0.322	-0.512	-0.920	-0.279	-0.451	-0.848	-0.035	0.584	-0.343	-0.115	-0.026	-0.082	0.223	0.009	0.100	-0.057
-0.380	-0.554	-1.011	-0.285	-0.451	-0.846	-0.149	0.088	-0.408	-0.167	-0.068	-0.175	0.281	0.035	0.190	-0.071
-0.333	-0.632	-1.042	-0.298	-0.454	-0.840	-0.330	0.475	-0.555	-0.108	-0.143	-0.212	0.235	0.113	0.221	-0.124
-0.430	-0.663	-0.999	-0.312	-0.456	-0.834	-0.275	0.618	-0.472	-0.189	-0.172	-0.175	0.331	0.145	0.176	-0.171
-0.568	-0.605	-0.822	-0.311	-0.457	-0.833	-0.108	-0.174	-0.149	-0.329	-0.113	0.002	0.469	0.089	0.002	-0.185
-0.503	-0.458	-0.633	-0.305	-0.453	-0.838	0.171	-0.504	-0.145	-0.270	0.030	0.195	0.404	0.057	0.192	-0.186
-0.380	-0.323	-0.759	-0.303	-0.448	-0.841	0.254	-0.222	-0.103	-0.149	0.160	0.073	0.282	0.191	0.067	-0.140
-0.330	-0.326	-1.031	-0.296	-0.442	-0.847	0.313	-0.413	-0.016	-0.106	0.150	-0.194	0.232	0.186	0.205	-0.022
-0.172	-0.373	-1.078	-0.279	-0.439	-0.854	0.159	-0.926	0.012	0.035	0.100	-0.234	0.075	0.139	0.251	0.116
0.074	-0.442	-0.975	-0.268	-0.437	-0.859	0.072	-0.667	-0.069	0.269	0.029	-0.127	0.172	0.068	0.149	0.248
0.167	-0.562	-1.023	-0.253	-0.436	-0.864	0.090	-0.825	-0.118	0.347	-0.093	-0.170	0.264	0.052	0.196	0.338
0.263	-0.659	-1.141	-0.246	-0.430	-0.869	0.264	-0.450	-0.255	0.435	-0.195	-0.283	0.361	0.149	0.314	0.402
0.197	-0.670	-1.125	-0.232	-0.424	-0.875	0.336	-0.793	-0.214	0.357	-0.212	-0.261	0.296	0.161	0.297	0.449
0.220	-0.570	-1.184	-0.210	-0.418	-0.884	0.317	-1.194	-0.039	0.358	-0.117	-0.312	0.319	0.061	0.356	0.474
0.317	-0.485	-1.267	-0.187	-0.413	-0.891	0.259	-1.239	-0.033	0.431	-0.037	-0.388	0.416	0.023	0.439	0.474
0.343	-0.454	-1.188	-0.162	-0.406	-0.899	0.371	-1.297	-0.027	0.433	-0.013	-0.301	0.443	0.053	0.359	0.486
0.374	-0.435	-1.113	-0.153	-0.400	-0.904	0.355	-0.492	-0.107	0.455	-0.000	-0.222	0.475	0.072	0.284	0.501
0.393	-0.481	-1.031	-0.147	-0.396	-0.906	0.212	-0.205	-0.019	0.469	-0.050	-0.137	0.494	0.024	0.200	0.462
0.405	-0.477	-1.133	-0.133	-0.392	-0.910	0.215	-0.701	0.040	0.466	-0.050	-0.237	0.506	0.027	0.302	0.411
0.220	-0.326	-1.141	-0.120	-0.391	-0.913	0.081	-0.632	0.064	0.269	0.099	-0.242	0.321	0.175	0.309	0.355
0.174	-0.334	-1.066	-0.102	-0.390	-0.915	-0.001	-0.867	0.048	0.206	0.091	-0.166	0.275	0.166	0.234	0.300
0.217	-0.477	-0.873	-0.096	-0.390	-0.916	0.059	-0.289	0.032	0.242	-0.053	0.028	0.319	0.022	0.040	0.243
0.217	-0.477	-0.873	-0.085	-0.391	-0.917	-0.017	-0.491	0.102	0.232	-0.052	0.028	0.318	0.021	0.040	0.189
0.240	-0.469	-0.869	-0.086	-0.390	-0.917	0.072	0.177	0.158	0.257	-0.045	0.032	0.342	0.028	0.035	0.175
0.059	-0.404	-0.861	-0.087	-0.390	-0.917	0.002	0.153	0.228	0.077	0.021	0.040	0.162	0.093	0.027	0.139
0.109	-0.493	-1.011	-0.105	-0.389	-0.915	0.090	0.976	-0.052	0.146	-0.070	-0.111	0.213	0.004	0.176	0.060
-0.076	-0.562	-1.070	-0.117	-0.391	-0.913	-0.098	0.679	-0.021	-0.026	-0.138	-0.173	0.029	0.066	0.235	-0.001
-0.268	-0.543	-0.940	-0.113	-0.396	-0.911	-0.272	-0.226	0.021	-0.222	-0.113	-0.045	0.163	0.047	0.104	-0.068
-0.126	-0.473	-0.861	-0.121	-0.396	-0.910	0.024	0.395	-0.061	-0.072	-0.044	0.033	0.019	0.023	0.024	-0.090
-0.341	-0.496	-0.885	-0.107	-0.394	-0.913	0.125	-0.747	0.162	-0.301	-0.068	0.012	0.233	0.000	0.047	-0.121
0.036	-0.319	-0.853	-0.116	-0.395	-0.911	-0.032	0.592	0.101	0.086	0.110	0.042	0.144	0.178	0.015	-0.110
-0.149	-0.354	-0.802	-0.116	-0.392	-0.913	0.158	-0.013	0.063	-0.100	0.072	0.094	0.039	0.144	0.037	-0.080
-0.160	-0.404	-0.830	-0.107	-0.390	-0.914	0.113	-0.446	0.107	-0.120	0.020	0.068	0.049	0.094	0.009	-0.049
0.036	-0.392	-0.877	-0.117	-0.395	-0.911	-0.252	0.565	-0.037	0.086	0.037	0.018	0.147	0.105	0.039	-0.107
-0.187	-0.408	-0.845	-0.133	-0.397	-0.908	-0.143	0.770	-0.177	-0.121	0.023	0.046	0.075	0.090	0.007	-0.127
-0.280	-0.431	-0.782	-0.142	-0.398	-0.906	-0.069	0.447	-0.069	-0.204	0.002	0.107	0.167	0.067	0.057	-0.120
-0.291	-0.466	-0.818	-0.142	-0.402	-0.904	-0.203	-0.005	0.037	-0.216	-0.029	0.070	0.178	0.031	0.023	-0.161
-0.187	-0.384	-0.877	-0.147	-0.402	-0.904	0.016	0.226	-0.138	-0.107	0.051	0.010	0.075	0.112	0.036	-0.166
-0.199	-0.377	-0.802	-0.156	-0.400	-0.903	0.102	0.436	-0.081	-0.110	0.057	0.085	0.089	0.119	0.040	-0.126
-0.222	-0.446	-0.814	-0.149	-0.399	-0.905	0.026	-0.414	-0.034	-0.140	-0.013	0.074	0.114	0.050	0.029	-0.090
-0.118	-0.481	-0.916	-0.150	-0.398	-0.905	0.038	0.056	-0.104	-0.034	-0.048	-0.028	0.013	0.016	0.073	-0.083
-0.126	-0.388	-0.842	-0.162	-0.394	-0.905	0.217	0.585	-0.085	-0.031	0.040	0.047	0.022	0.109	0.004	-0.066
-0.141	-0.350	-0.826	-0.161	-0.390	-0.907	0.245	-0.025	0.033	-0.047	0.075	0.065	0.040	0.147	0.022	-0.011
-0.103	-0.442	-0.790	-0.157	-0.390	-0.908	0.042	-0.211	0.023	-0.013	-0.019	0.101	0.003	0.054	0.059	-0.029
0.078	-0.493	-0.810	-0.153	-0.388	-0.909	0.122	-0.194	0.006	0.164	-0.071	0.083	0.175	0.004	0.041	-0.012
-0.230	-0.450	-0.940	-0.158	-0.383	-0.910	0.294	0.291	0.038	-0.139	-0.033	-0.046	0.134	0.047	0.088	-0.017
-0.018	-0.396	-0.857	-0.146	-0.380	-0.913	0.158	-0.549	0.135	0.061	0.019	0.040	0.075	0.102	0.004	0.009
-0.176	-0.493	-0.865	-0.155	-0.378	-0.913	0.133	0.446	0.004	-0.088	-0.080	0.032	0.084	0.005	0.011	0.007
0.017	-0.535	-0.845	-0.159	-0.375	-0.913	0.211	0.269	0.026	0.108	-0.126	0.052	0.106	0.037	0.009	0.050
0.047	-0.477	-0.818	-0.170	-0.376	-0.911	0.008	0.740	0.181	0.150	-0.067	0.077	0.136	0.021	0.036	0.036
0.047	-0.477	-0.818	-0.159	-0.378	-0.912	-0.051	-0.482	0.210	0.139	-0.065	0.078	0.134	0.022	0.036	0.047
-0.103	-0.500	-0.842	-0.162	-0.375	-0.913	0.202	0.149	0.041	-0.008	-0.091	0.055	0.017	0.000	0.012	0.030
-0.133	-0.458	-0.905	-0.160	-0.370	-0.915	0.281	-0.072	0.062	-0.041	-0.053	-0.005	0.048	0.043	0.051	0.032
-0.080	-0.354	-0.861	-0.160	-0.371	-0.915	-0.005	0.071	0.146	0.013	0.052	0.038	0.004	0.148	0.009	-0.012
0.055	-0.411	-0.818	-0.171	-0.371	-0.913	0.013	0.678	0.060	0.158	-0.006	0.079	0.139	0.091	0.035	-0.014
-0.214	-0.439	-0.857	-0.173	-0.367	-0.914	0.228	0.096	0.055	-0.109	-0.037	0.041	0.130	0.065	0.005	-0.007
-0.149	-0.466	-0.893	-0.176	-0.364	-0.915	0.230	0.232	0.117	-0.041	-0.067	0.006	0.064	0.039	0.040	-0.001
-0.114	-0.381	-0.924	-0.172	-0.363	-0.916	0.057	-0.137	0.144	-0.010	0.017	-0.025	0.028	0.125	0.072	-0.035
-0.060	-0.384	-0.853	-0.178	-0.362	-0.915	0.074	0.360	0.047	0.050	0.012	0.045	0.026	0.122	0.002	-0.013
-0.141	-0.431	-0.849	-0.174	-0.358	-0.917	0.265	-0.167	0.063	-0.035	-0.038	0.052	0.055	0.076	0.002	-0.049
-0.122	-0.435	-0.897	-0.184	-0.354	-0.917	0.216	0.549	0.021	-0.006	-0.046	0.004	0.036	0.072	0.046	-0.031
-0.357	-0.411	-0.936	-0.173	-0.354	-0.919	0.037	-0.594	0.126	-0.252	-0.023	-0.033	0.271	0.096	0.086	-0.060
-0.018	-0.365	-0.936	-0.173	-0.353	-0.920	0.079	0.045	0.030	0.087	0.022	-0.033	0.068	0.142	0.086	-0.037
-0.218	-0.369	-0.893	-0.165	-0.349	-0.922	0.201	-0.418	0.019	-0.121	0.015	0.013	0.132	0.139	0.044	-0.059
-0.018	-0.419	-0.861	-0.174	-0.346	-0.922	0.183	0.491	0.072	0.087	-0.038	0.044	0.068	0.090	0.013	-0.002
-0.226	-0.435	-0.901	-0.172	-0.346	-0.922	0.038	-0.046	0.052	-0.122	-0.054	0.005	0.139	0.076	0.054	-0.015
-0.049	-0.392	-0.964	-0.167	-0.346	-0.923	0.029	-0.210	0.135	0.050	-0.011	-0.057	0.037	0.119	0.118	0.001
-0.068	-0.373	-0.905	-0.166	-0.341	-0.925	0.266	-0.038	0.020	0.029	0.003	0.004	0.019	0.140	0.060	-0.003
-0.130	-0.350	-0.897	-0.164	-0.337	-0.927	0.254	-0.088	0.021	-0.034	0.022	0.014	0.042	0.164	0.053	0.002
-0.026	-0.400	-0.865	-0.159	-0.337	-0.928	-0.014	-0.251	0.098	0.064	-0.027	0.046	0.061	0.116	0.022	-0.026
-0.180	-0.419	-0.869	-0.167	-0.339	-0.926	-0.056	0.453	0.060	-0.082	-0.045	0.040	0.093	0.098	0.027	-0.027
-0.176	-0.427	-0.897	-0.167	-0.338	-0.926	0.065	0.023	-0.034	-0.078	-0.054	0.012	0.089	0.092	0.055	-0.022
-0.064	-0.381	-0.897	-0.163	-0.336	-0.928	0.121	-0.250	-0.016	0.029	-0.010	0.014	0.022	0.139	0.056	-0.044
-0.107	-0.361	-0.912	-0.164	-0.335	-0.928	0.078	0.103	0.101	-0.012	0.009	-0.002	0.020	0.160	0.072	-0.020
-0.164	-0.373	-0.905	-0.161	-0.334	-0.928	0.038	-0.080	0.100	-0.072	-0.003	0.007	0.077	0.149	0.065	-0.018
-0.045	-0.384	-0.893	-0.158	-0.337	-0.928	-0.124	-0.130	0.069	0.044	-0.012	0.018	0.042	0.139	0.053	-0.032
-0.137	-0.427	-0.826	-0.166	-0.341	-0.925	-0.176	0.416	0.039	-0.041	-0.051	0.082	0.050	0.097	0.014	-0.038
-0.141	-0.446	-0.916	-0.157	-0.340	-0.927	0.047	-0.457	0.032	-0.054	-0.071	-0.007	0.054	0.078	0.077	-0.031
-0.141	-0.446	-0.916	-0.161	-0.336	-0.928	0.233	0.228	-0.022	-0.050	-0.075	-0.006	0.054	0.079	0.078	-0.036
-0.133	-0.311	-0.932	-0.158	-0.337	-0.928	-0.037	-0.097	0.142	-0.045	0.061	-0.022	0.047	0.214	0.094	-0.025
-0.072	-0.315	-0.897	-0.158	-0.342	-0.926	-0.202	0.093	0.218	0.017	0.062	0.011	0.014	0.211	0.059	-0.025
-0.080	-0.357	-0.830	-0.163	-0.346	-0.924	-0.215	0.276	0.078	0.013	0.024	0.076	0.006	0.170	0.007	-0.015
-0.114	-0.388	-0.834	-0.159	-0.351	-0.923	-0.251	-0.137	0.107	-0.025	-0.002	0.070	0.028	0.141	0.003	-0.030
-0.057	-0.431	-0.814	-0.164	-0.350	-0.922	0.093	0.256	-0.019	0.037	-0.046	0.090	0.029	0.099	0.022	-0.018
-0.207	-0.411	-0.909	-0.159	-0.350	-0.923	0.031	-0.242	0.039	-0.117	-0.027	-0.004	0.122	0.119	0.072	-0.021
-0.014	-0.415	-0.901	-0.165	-0.353	-0.921	-0.159	0.369	0.084	0.081	-0.027	0.001	0.071	0.116	0.064	-0.008
-0.137	-0.346	-0.928	-0.162	-0.360	-0.919	-0.341	-0.121	0.159	-0.046	0.049	-0.028	0.053	0.186	0.092	0.005
-0.083	-0.330	-0.944	-0.162	-0.368	-0.916	-0.453	0.026	0.036	0.008	0.073	-0.047	0.001	0.202	0.107	0.033
-0.018	-0.323	-0.877	-0.164	-0.377	-0.912	-0.473	0.164	0.042	0.076	0.090	0.015	0.066	0.211	0.040	0.007
-0.041	-0.330	-0.834	-0.170	-0.381	-0.909	-0.251	0.356	-0.007	0.059	0.086	0.056	0.042	0.203	0.004	0.004
-0.137	-0.373	-0.818	-0.172	-0.386	-0.906	-0.247	0.112	-0.037	-0.035	0.048	0.069	0.055	0.161	0.020	0.002
-0.118	-0.435	-0.798	-0.168	-0.391	-0.905	-0.241	-0.201	0.080	-0.020	-0.009	0.088	0.036	0.100	0.040	-0.024
-0.068	-0.439	-0.830	-0.174	-0.397	-0.901	-0.345	0.323	0.012	0.035	-0.006	0.052	0.014	0.096	0.009	-0.049
-0.176	-0.473	-0.853	-0.181	-0.406	-0.896	-0.457	0.453	0.050	-0.065	-0.032	0.023	0.095	0.062	0.015	-0.033
-0.210	-0.477	-0.901	-0.176	-0.414	-0.893	-0.445	-0.257	0.030	-0.105	-0.028	-0.027	0.130	0.059	0.062	-0.023
-0.060	-0.439	-0.830	-0.172	-0.420	-0.891	-0.323	-0.239	0.006	0.041	0.017	0.042	0.019	0.098	0.008	-0.036
-0.080	-0.466	-0.802	-0.175	-0.427	-0.887	-0.382	0.212	0.035	0.025	-0.003	0.065	0.000	0.072	0.036	-0.013
-0.149	-0.431	-0.861	-0.168	-0.431	-0.887	-0.211	-0.356	0.026	-0.051	0.035	0.005	0.070	0.108	0.023	-0.002
-0.033	-0.415	-0.818	-0.170	-0.436	-0.884	-0.278	0.069	-0.025	0.065	0.056	0.046	0.045	0.124	0.020	-0.023
-0.114	-0.408	-0.802	-0.173	-0.446	-0.878	-0.581	0.223	0.040	-0.012	0.074	0.056	0.037	0.132	0.035	-0.025
-0.149	-0.435	-0.747	-0.169	-0.457	-0.873	-0.618	-0.213	0.068	-0.051	0.058	0.106	0.073	0.105	0.089	-0.008
-0.068	-0.527	-0.727	-0.172	-0.469	-0.866	-0.678	0.206	-0.026	0.033	-0.023	0.118	0.006	0.013	0.108	-0.016
-0.018	-0.609	-0.727	-0.169	-0.483	-0.859	-0.747	-0.148	0.045	0.080	-0.090	0.111	0.055	0.068	0.106	-0.016
-0.087	-0.593	-0.814	-0.172	-0.490	-0.855	-0.422	0.135	-0.102	0.014	-0.067	0.020	0.016	0.053	0.019	0.009
-0.153	-0.551	-0.873	-0.172	-0.496	-0.851	-0.351	0.020	-0.023	-0.051	-0.019	-0.043	0.084	0.011	0.040	0.009
-0.053	-0.473	-0.806	-0.176	-0.504	-0.845	-0.471	0.293	0.110	0.052	0.067	0.019	0.015	0.067	0.028	0.007
-0.099	-0.481	-0.775	-0.177	-0.514	-0.839	-0.515	0.215	0.237	0.007	0.069	0.044	0.034	0.060	0.059	-0.005
-0.049	-0.547	-0.731	-0.181	-0.523	-0.833	-0.492	0.353	0.154	0.061	0.012	0.081	0.015	0.004	0.101	-0.005
-0.141	-0.566	-0.715	-0.185	-0.531	-0.827	-0.422	0.323	0.119	-0.027	0.001	0.091	0.078	0.023	0.115	-0.042
-0.114	-0.628	-0.684	-0.191	-0.536	-0.822	-0.290	0.411	0.071	0.006	-0.056	0.118	0.050	0.084	0.146	-0.064
-0.226	-0.643	-0.672	-0.191	-0.541	-0.819	-0.254	0.037	0.090	-0.106	-0.066	0.127	0.160	0.099	0.156	-0.083
-0.214	-0.663	-0.715	-0.187	-0.542	-0.819	-0.048	-0.185	0.024	-0.098	-0.084	0.083	0.147	0.118	0.112	-0.078
-0.157	-0.701	-0.723	-0.183	-0.541	-0.821	0.111	-0.211	0.057	-0.044	-0.123	0.077	0.088	0.157	0.102	-0.092
-0.118	-0.663	-0.708	-0.190	-0.538	-0.821	0.227	0.462	0.049	0.002	-0.088	0.094	0.048	0.119	0.116	-0.069
-0.214	-0.632	-0.731	-0.196	-0.535	-0.822	0.209	0.392	0.042	-0.088	-0.059	0.071	0.142	0.088	0.090	-0.064
-0.157	-0.578	-0.798	-0.202	-0.534	-0.821	0.076	0.341	-0.022	-0.025	-0.006	0.003	0.082	0.033	0.021	-0.053
-0.214	-0.566	-0.747	-0.200	-0.534	-0.821	0.024	-0.067	0.045	-0.084	0.005	0.055	0.138	0.021	0.070	-0.052
-0.122	-0.508	-0.743	-0.200	-0.536	-0.821	-0.080	0.006	0.046	0.008	0.065	0.058	0.043	0.038	0.073	-0.033
-0.141	-0.462	-0.751	-0.205	-0.540	-0.816	-0.271	0.320	0.009	-0.006	0.116	0.046	0.059	0.085	0.064	-0.025
-0.145	-0.442	-0.802	-0.200	-0.544	-0.815	-0.300	-0.312	-0.052	-0.015	0.140	-0.007	0.062	0.106	0.011	-0.034
-0.122	-0.458	-0.743	-0.222	-0.547	-0.807	-0.226	1.217	-0.209	0.030	0.127	0.045	0.037	0.091	0.069	-0.023
-0.287	-0.469	-0.751	-0.221	-0.551	-0.805	-0.265	-0.161	-0.119	-0.136	0.119	0.035	0.201	0.080	0.061	-0.033
-0.103	-0.481	-0.771	-0.224	-0.555	-0.801	-0.316	0.078	-0.198	0.051	0.112	0.012	0.015	0.068	0.041	-0.048
-0.245	-0.597	-0.747	-0.244	-0.560	-0.792	-0.384	1.047	-0.270	-0.072	0.001	0.027	0.156	0.048	0.064	-0.052
-0.268	-0.628	-0.775	-0.246	-0.567	-0.786	-0.492	0.022	-0.193	-0.092	-0.022	-0.006	0.179	0.078	0.036	-0.038
-0.191	-0.643	-0.759	-0.254	-0.574	-0.779	-0.486	0.333	-0.203	-0.008	-0.031	0.003	0.101	0.094	0.051	-0.061
-0.280	-0.663	-0.794	-0.262	-0.579	-0.772	-0.418	0.339	-0.247	-0.089	-0.045	-0.039	0.189	0.113	0.014	-0.070
-0.283	-0.651	-0.790	-0.262	-0.586	-0.766	-0.531	-0.103	-0.148	-0.093	-0.025	-0.040	0.194	0.101	0.017	-0.068
-0.376	-0.686	-0.905	-0.263	-0.593	-0.761	-0.522	-0.082	-0.187	-0.184	-0.053	-0.160	0.287	0.136	0.098	-0.061
-0.322	-0.732	-0.849	-0.274	-0.600	-0.751	-0.561	0.496	-0.313	-0.120	-0.092	-0.114	0.234	0.182	0.043	-0.070
-0.222	-0.790	-0.842	-0.278	-0.606	-0.745	-0.457	0.053	-0.308	-0.016	-0.145	-0.112	0.133	0.239	0.035	-0.096
-0.357	-0.806	-0.822	-0.276	-0.609	-0.743	-0.306	-0.304	-0.190	-0.154	-0.156	-0.094	0.268	0.253	0.015	-0.096
-0.418	-0.755	-0.708	-0.278	-0.611	-0.741	-0.150	-0.014	-0.122	-0.214	-0.104	0.018	0.330	0.202	0.099	-0.084
-0.299	-0.651	-0.652	-0.275	-0.610	-0.743	0.100	-0.202	-0.009	-0.098	-0.001	0.076	0.210	0.097	0.154	-0.088
-0.233	-0.628	-0.782	-0.274	-0.605	-0.748	0.337	-0.041	-0.002	-0.034	0.017	-0.050	0.145	0.073	0.024	-0.047
-0.233	-0.578	-0.857	-0.270	-0.601	-0.752	0.269	-0.240	0.025	-0.038	0.063	-0.120	0.146	0.023	0.050	0.035
-0.122	-0.512	-0.853	-0.260	-0.598	-0.758	0.126	-0.653	-0.031	0.063	0.127	-0.111	0.036	0.043	0.045	0.137
0.013	-0.620	-0.838	-0.250	-0.599	-0.761	-0.051	-0.688	-0.063	0.187	0.019	-0.092	0.098	0.064	0.029	0.237
0.205	-0.678	-0.905	-0.242	-0.600	-0.762	-0.159	-0.571	-0.204	0.372	-0.037	-0.158	0.290	0.122	0.095	0.348
0.267	-0.701	-1.039	-0.233	-0.604	-0.762	-0.319	-0.761	-0.286	0.423	-0.057	-0.292	0.351	0.145	0.229	0.442
0.340	-0.717	-1.082	-0.223	-0.606	-0.763	-0.241	-0.715	-0.269	0.487	-0.070	-0.334	0.424	0.161	0.273	0.496
0.328	-0.578	-1.157	-0.213	-0.608	-0.765	-0.150	-0.615	-0.096	0.465	0.071	-0.407	0.413	0.021	0.347	0.528
0.228	-0.473	-1.216	-0.196	-0.609	-0.769	-0.110	-1.091	-0.079	0.348	0.176	-0.462	0.313	0.084	0.406	0.522
0.367	-0.504	-1.074	-0.194	-0.609	-0.769	-0.110	-0.174	-0.164	0.484	0.146	-0.320	0.451	0.053	0.263	0.496
0.274	-0.609	-1.070	-0.183	-0.612	-0.769	-0.229	-0.630	-0.045	0.381	0.045	-0.316	0.359	0.052	0.259	0.473
0.278	-0.663	-1.011	-0.173	-0.617	-0.768	-0.305	-0.572	0.005	0.375	-0.004	-0.258	0.362	0.106	0.200	0.426
0.328	-0.647	-0.928	-0.169	-0.621	-0.766	-0.257	-0.171	0.004	0.421	0.015	-0.178	0.413	0.091	0.117	0.396
0.128	-0.639	-0.909	-0.151	-0.625	-0.765	-0.303	-1.012	0.065	0.204	0.028	-0.158	0.212	0.084	0.097	0.339
0.359	-0.694	-0.771	-0.146	-0.629	-0.764	-0.191	-0.261	-0.010	0.429	-0.023	-0.022	0.443	0.138	0.041	0.297
0.132	-0.744	-0.743	-0.135	-0.629	-0.765	-0.013	-0.579	0.102	0.192	-0.073	0.007	0.217	0.189	0.069	0.235
0.209	-0.779	-0.688	-0.129	-0.631	-0.765	-0.027	-0.195	0.201	0.262	-0.106	0.062	0.295	0.225	0.124	0.206
0.086	-0.809	-0.790	-0.125	-0.630	-0.766	0.096	-0.012	0.235	0.135	-0.138	-0.039	0.171	0.256	0.022	0.157
0.051	-0.717	-0.782	-0.115	-0.631	-0.767	0.017	-0.236	0.426	0.091	-0.044	-0.031	0.137	0.164	0.030	0.128
0.147	-0.701	-0.711	-0.115	-0.633	-0.766	-0.041	0.257	0.258	0.187	-0.027	0.039	0.233	0.148	0.101	0.081
-0.030	-0.794	-0.814	-0.113	-0.632	-0.766	0.048	-0.080	0.019	0.009	-0.120	-0.063	0.056	0.241	0.001	0.017
-0.076	-0.744	-0.806	-0.113	-0.632	-0.766	0.001	-0.040	-0.059	-0.038	-0.070	-0.055	0.010	0.190	0.008	-0.041
-0.249	-0.713	-0.794	-0.109	-0.637	-0.763	-0.280	-0.221	0.096	-0.215	-0.034	-0.047	0.163	0.160	0.019	-0.091
-0.210	-0.697	-0.676	-0.102	-0.638	-0.763	-0.059	-0.466	0.047	-0.184	-0.017	0.072	0.125	0.144	0.137	-0.114
-0.099	-0.674	-0.688	-0.094	-0.640	-0.763	-0.098	-0.430	0.128	-0.080	0.008	0.059	0.013	0.120	0.125	-0.127
-0.057	-0.651	-0.609	-0.086	-0.644	-0.760	-0.229	-0.371	0.126	-0.045	0.035	0.136	0.029	0.097	0.204	-0.119
-0.057	-0.651	-0.609	-0.093	-0.646	-0.757	-0.149	0.386	-0.063	-0.039	0.037	0.133	0.029	0.097	0.204	-0.106
-0.180	-0.651	-0.775	-0.092	-0.648	-0.756	-0.117	-0.065	0.019	-0.163	0.039	-0.034	0.096	0.097	0.038	-0.136
-0.133	-0.678	-0.672	-0.089	-0.653	-0.752	-0.336	-0.128	0.048	-0.119	0.017	0.064	0.049	0.123	0.140	-0.121
-0.214	-0.759	-0.570	-0.084	-0.656	-0.750	-0.114	-0.361	0.031	-0.205	-0.061	0.166	0.130	0.204	0.242	-0.150
-0.014	-0.744	-0.700	-0.088	-0.654	-0.752	0.121	0.192	-0.077	-0.001	-0.048	0.037	0.070	0.188	0.112	-0.135
-0.214	-0.744	-0.641	-0.081	-0.654	-0.752	0.015	-0.403	0.098	-0.208	-0.047	0.096	0.130	0.188	0.170	-0.142
-0.026	-0.752	-0.585	-0.090	-0.652	-0.753	0.191	0.665	0.016	-0.010	-0.058	0.153	0.058	0.196	0.225	-0.126
-0.176	-0.732	-0.684	-0.087	-0.649	-0.756	0.204	-0.107	0.121	-0.163	-0.041	0.057	0.091	0.176	0.126	-0.136
-0.168	-0.724	-0.696	-0.083	-0.645	-0.759	0.264	-0.207	0.124	-0.160	-0.037	0.048	0.084	0.167	0.114	-0.111
-0.049	-0.670	-0.680	-0.078	-0.641	-0.763	0.292	-0.215	0.089	-0.045	0.014	0.068	0.036	0.113	0.129	-0.125
-0.057	-0.686	-0.609	-0.078	-0.637	-0.767	0.290	-0.017	0.042	-0.054	-0.006	0.142	0.028	0.128	0.200	-0.079
-0.130	-0.744	-0.723	-0.070	-0.636	-0.768	0.106	-0.401	0.092	-0.134	-0.065	0.030	0.046	0.186	0.085	-0.091
0.093	-0.643	-0.660	-0.084	-0.634	-0.769	0.145	0.843	-0.115	0.103	0.034	0.093	0.177	0.085	0.147	-0.096
-0.222	-0.709	-0.700	-0.074	-0.631	-0.772	0.218	-0.655	0.043	-0.222	-0.035	0.057	0.138	0.150	0.107	-0.077
-0.083	-0.724	-0.735	-0.066	-0.629	-0.774	0.119	-0.422	0.133	-0.092	-0.052	0.023	0.001	0.165	0.070	-0.086
0.013	-0.694	-0.735	-0.070	-0.627	-0.776	0.161	0.258	-0.041	0.008	-0.023	0.025	0.098	0.133	0.069	-0.101
-0.191	-0.636	-0.775	-0.068	-0.624	-0.779	0.203	-0.126	0.064	-0.198	0.032	-0.012	0.106	0.074	0.029	-0.106
0.028	-0.670	-0.672	-0.070	-0.623	-0.779	0.070	0.203	0.060	0.023	-0.004	0.090	0.114	0.109	0.130	-0.083
-0.245	-0.697	-0.735	-0.058	-0.623	-0.780	0.007	-0.767	0.089	-0.263	-0.031	0.028	0.158	0.135	0.066	-0.116
0.055	-0.636	-0.708	-0.066	-0.619	-0.782	0.278	0.551	-0.040	0.046	0.027	0.058	0.142	0.072	0.092	-0.096
-0.153	-0.632	-0.735	-0.061	-0.616	-0.785	0.202	-0.254	0.098	-0.167	0.028	0.033	0.065	0.066	0.063	-0.122
-0.026	-0.686	-0.644	-0.059	-0.616	-0.785	0.039	-0.067	0.085	-0.042	-0.027	0.124	0.063	0.119	0.153	-0.085
-0.122	-0.744	-0.743	-0.057	-0.613	-0.788	0.231	-0.130	-0.004	-0.140	-0.088	0.028	0.033	0.176	0.054	-0.104
-0.045	-0.670	-0.763	-0.056	-0.608	-0.792	0.306	-0.069	0.049	-0.065	-0.019	0.012	0.045	0.102	0.034	-0.105
-0.041	-0.624	-0.719	-0.057	-0.604	-0.795	0.265	0.137	0.045	-0.059	0.024	0.058	0.048	0.055	0.076	-0.104
-0.160	-0.659	-0.731	-0.067	-0.603	-0.795	0.096	0.577	-0.023	-0.168	-0.012	0.046	0.070	0.090	0.063	-0.096
-0.022	-0.694	-0.656	-0.063	-0.600	-0.798	0.218	-0.260	-0.027	-0.034	-0.050	0.123	0.069	0.124	0.137	-0.103
-0.095	-0.655	-0.798	-0.054	-0.595	-0.802	0.291	-0.503	0.092	-0.116	-0.016	-0.015	0.004	0.085	0.006	-0.105
-0.095	-0.655	-0.798	-0.056	-0.592	-0.804	0.208	0.176	0.070	-0.113	-0.019	-0.014	0.003	0.084	0.007	-0.100
-0.037	-0.632	-0.700	-0.055	-0.590	-0.805	0.120	-0.073	0.010	-0.056	0.003	0.086	0.056	0.060	0.091	-0.109
-0.122	-0.663	-0.739	-0.052	-0.587	-0.808	0.243	-0.259	-0.091	-0.143	-0.032	0.049	0.028	0.090	0.052	-0.101
-0.091	-0.667	-0.763	-0.050	-0.581	-0.812	0.360	-0.110	0.000	-0.113	-0.042	0.029	0.003	0.093	0.028	-0.105
-0.064	-0.597	-0.826	-0.056	-0.578	-0.814	0.208	0.368	-0.000	-0.080	0.025	-0.033	0.031	0.023	0.035	-0.109
-0.087	-0.609	-0.727	-0.054	-0.578	-0.814	-0.003	-0.088	0.068	-0.105	0.014	0.065	0.008	0.033	0.063	-0.094
-0.037	-0.628	-0.625	-0.059	-0.576	-0.816	0.165	0.267	-0.068	-0.049	-0.008	0.169	0.059	0.051	0.165	-0.104
-0.045	-0.682	-0.719	-0.065	-0.569	-0.820	0.409	0.307	-0.038	-0.051	-0.068	0.078	0.052	0.104	0.070	-0.090
-0.168	-0.651	-0.798	-0.061	-0.563	-0.824	0.359	-0.247	-0.041	-0.177	-0.043	0.003	0.069	0.071	0.009	-0.087
-0.007	-0.651	-0.842	-0.070	-0.563	-0.824	0.052	0.518	0.009	-0.007	-0.044	-0.041	0.094	0.069	0.052	-0.070
-0.103	-0.593	-0.790	-0.064	-0.562	-0.824	0.047	-0.251	0.103	-0.108	0.014	0.011	0.000	0.009	0.001	-0.081
0.013	-0.551	-0.711	-0.075	-0.557	-0.827	0.310	0.596	-0.128	0.018	0.051	0.093	0.117	0.035	0.076	-0.060
-0.114	-0.585	-0.751	-0.064	-0.551	-0.832	0.363	-0.675	0.068	-0.120	0.011	0.058	0.009	0.001	0.037	-0.076
-0.030	-0.632	-0.723	-0.069	-0.547	-0.835	0.311	0.344	0.061	-0.031	-0.040	0.088	0.077	0.045	0.064	-0.084
-0.076	-0.663	-0.775	-0.077	-0.544	-0.836	0.202	0.525	0.048	-0.069	-0.074	0.038	0.033	0.076	0.014	-0.065
-0.157	-0.639	-0.826	-0.065	-0.544	-0.836	-0.036	-0.669	0.049	-0.161	-0.050	-0.013	0.047	0.052	0.037	-0.076
0.059	-0.570	-0.897	-0.069	-0.544	-0.836	0.034	0.176	-0.076	0.058	0.019	-0.084	0.168	0.017	0.108	-0.057
-0.207	-0.535	-0.838	-0.071	-0.539	-0.839	0.269	0.085	-0.072	-0.205	0.049	-0.022	0.098	0.053	0.049	-0.071
0.070	-0.524	-0.739	-0.069	-0.533	-0.843	0.355	-0.141	-0.052	0.069	0.055	0.081	0.178	0.066	0.052	-0.062
-0.141	-0.512	-0.755	-0.074	-0.531	-0.844	0.128	0.257	0.007	-0.138	0.065	0.066	0.035	0.078	0.038	-0.083
-0.064	-0.585	-0.704	-0.070	-0.530	-0.845	0.063	-0.219	0.033	-0.065	-0.009	0.118	0.040	0.006	0.091	-0.080
0.001	-0.639	-0.731	-0.078	-0.530	-0.844	0.037	0.449	-0.066	0.009	-0.064	0.090	0.103	0.048	0.066	-0.089
-0.191	-0.651	-0.834	-0.076	-0.528	-0.846	0.114	-0.179	-0.084	-0.185	-0.077	-0.011	0.092	0.059	0.034	-0.092
-0.026	-0.605	-0.845	-0.079	-0.522	-0.849	0.387	0.139	-0.053	-0.017	-0.037	-0.019	0.071	0.013	0.044	-0.064
-0.191	-0.554	-0.865	-0.072	-0.516	-0.854	0.348	-0.412	0.015	-0.190	0.007	-0.035	0.097	0.037	0.062	-0.077
0.047	-0.524	-0.794	-0.083	-0.513	-0.855	0.198	0.680	0.035	0.060	0.035	0.037	0.140	0.067	0.011	-0.085
-0.060	-0.500	-0.735	-0.069	-0.512	-0.856	0.066	-0.732	0.142	-0.062	0.058	0.098	0.030	0.090	0.072	-0.102
-0.187	-0.574	-0.731	-0.072	-0.512	-0.856	0.044	0.182	0.020	-0.186	-0.016	0.102	0.100	0.017	0.076	-0.100
-0.072	-0.663	-0.751	-0.068	-0.510	-0.857	0.089	-0.293	-0.061	-0.075	-0.106	0.083	0.014	0.071	0.057	-0.122
-0.153	-0.655	-0.818	-0.066	-0.502	-0.863	0.524	-0.172	-0.110	-0.157	-0.107	0.021	0.068	0.062	0.010	-0.120
-0.087	-0.601	-0.885	-0.072	-0.493	-0.867	0.511	0.274	-0.093	-0.086	-0.062	-0.041	0.004	0.007	0.077	-0.093
-0.099	-0.558	-0.881	-0.070	-0.489	-0.869	0.218	-0.018	0.104	-0.099	-0.023	-0.035	0.017	0.036	0.074	-0.079
-0.087	-0.485	-0.869	-0.072	-0.487	-0.870	0.143	0.118	0.075	-0.086	0.048	-0.022	0.006	0.111	0.062	-0.069
-0.018	-0.485	-0.794	-0.078	-0.487	-0.870	0.035	0.333	-0.015	-0.011	0.048	0.052	0.062	0.111	0.014	-0.071
-0.091	-0.485	-0.775	-0.080	-0.487	-0.870	-0.014	0.143	0.050	-0.082	0.048	0.072	0.012	0.112	0.034	-0.067
-0.057	-0.504	-0.743	-0.080	-0.483	-0.872	0.254	0.009	-0.062	-0.047	0.025	0.105	0.022	0.093	0.065	-0.079
-0.049	-0.496	-0.775	-0.084	-0.479	-0.874	0.189	0.189	-0.051	-0.035	0.030	0.075	0.029	0.102	0.034	-0.086
-0.126	-0.512	-0.778	-0.083	-0.473	-0.877	0.383	-0.069	-0.043	-0.113	0.008	0.075	0.048	0.086	0.030	-0.076
-0.049	-0.527	-0.759	-0.083	-0.468	-0.880	0.299	-0.025	-0.050	-0.036	-0.013	0.097	0.027	0.069	0.049	-0.071
-0.045	-0.551	-0.802	-0.085	-0.462	-0.883	0.353	0.076	-0.002	-0.031	-0.042	0.057	0.030	0.046	0.006	-0.084
-0.064	-0.547	-0.818	-0.091	-0.456	-0.885	0.341	0.345	-0.009	-0.044	-0.044	0.044	0.009	0.049	0.011	-0.076
-0.133	-0.543	-0.814	-0.090	-0.453	-0.887	0.202	-0.030	0.026	-0.114	-0.043	0.049	0.062	0.053	0.008	-0.075
-0.110	-0.558	-0.845	-0.092	-0.449	-0.889	0.227	0.122	0.035	-0.089	-0.062	0.019	0.038	0.036	0.040	-0.087
-0.076	-0.547	-0.834	-0.093	-0.449	-0.888	0.025	0.136	0.136	-0.054	-0.050	0.031	0.004	0.047	0.028	-0.093
-0.145	-0.581	-0.877	-0.091	-0.449	-0.889	0.063	-0.068	0.119	-0.125	-0.086	-0.012	0.075	0.012	0.071	-0.069
-0.110	-0.554	-0.849	-0.093	-0.448	-0.889	0.087	0.123	0.002	-0.088	-0.060	0.016	0.041	0.038	0.043	-0.055
-0.018	-0.504	-0.861	-0.094	-0.447	-0.890	0.068	0.056	-0.023	0.005	-0.011	0.004	0.051	0.088	0.055	-0.037
-0.053	-0.508	-0.893	-0.094	-0.444	-0.891	0.122	-0.034	-0.033	-0.030	-0.016	-0.026	0.015	0.085	0.087	-0.031
-0.033	-0.489	-0.944	-0.104	-0.443	-0.890	0.064	0.542	-0.129	-0.000	0.002	-0.078	0.035	0.104	0.139	-0.014
-0.149	-0.512	-0.964	-0.100	-0.441	-0.892	0.142	-0.309	-0.068	-0.120	-0.024	-0.096	0.080	0.081	0.159	-0.044
-0.064	-0.493	-0.944	-0.109	-0.439	-0.892	0.065	0.474	-0.089	-0.027	-0.006	-0.076	0.006	0.099	0.140	-0.045
-0.207	-0.489	-0.869	-0.114	-0.436	-0.893	0.211	0.258	-0.007	-0.164	-0.006	-0.000	0.134	0.102	0.066	-0.067
-0.064	-0.427	-0.881	-0.106	-0.432	-0.895	0.186	-0.417	-0.025	-0.029	0.053	-0.010	0.010	0.163	0.079	-0.067
-0.137	-0.473	-0.912	-0.107	-0.425	-0.899	0.380	0.005	-0.064	-0.102	-0.000	-0.038	0.061	0.116	0.113	-0.082
-0.137	-0.473	-0.912	-0.111	-0.417	-0.902	0.454	0.157	-0.095	-0.098	-0.009	-0.035	0.060	0.117	0.115	-0.037
-0.122	-0.439	-0.893	-0.106	-0.412	-0.905	0.330	-0.200	0.117	-0.087	0.020	-0.012	0.043	0.152	0.097	-0.046
0.032	-0.435	-0.916	-0.107	-0.405	-0.908	0.376	0.099	0.080	0.067	0.018	-0.033	0.113	0.156	0.122	-0.038
-0.103	-0.388	-0.873	-0.106	-0.401	-0.910	0.238	0.014	0.144	-0.068	0.060	0.013	0.020	0.202	0.080	-0.036
-0.095	-0.369	-0.928	-0.106	-0.396	-0.912	0.263	0.038	0.108	-0.061	0.075	-0.041	0.010	0.221	0.136	-0.010
-0.099	-0.369	-0.885	-0.101	-0.396	-0.913	0.024	-0.198	0.117	-0.070	0.075	0.003	0.013	0.221	0.093	-0.026
0.017	-0.381	-0.901	-0.107	-0.395	-0.912	0.042	0.381	0.060	0.052	0.063	-0.013	0.104	0.209	0.109	-0.037
-0.041	-0.373	-0.861	-0.116	-0.398	-0.910	-0.114	0.524	0.016	0.003	0.072	0.024	0.048	0.216	0.069	-0.020
-0.176	-0.354	-0.893	-0.112	-0.400	-0.910	-0.116	-0.206	0.109	-0.136	0.094	-0.008	0.085	0.234	0.100	-0.026
-0.018	-0.354	-0.909	-0.122	-0.404	-0.907	-0.214	0.604	0.047	0.032	0.098	-0.027	0.074	0.233	0.116	-0.040
-0.153	-0.384	-0.885	-0.120	-0.408	-0.905	-0.199	-0.053	0.160	-0.105	0.071	-0.004	0.060	0.202	0.093	-0.033
-0.080	-0.396	-0.924	-0.116	-0.412	-0.904	-0.258	-0.183	0.050	-0.036	0.064	-0.045	0.014	0.189	0.132	-0.035
-0.033	-0.435	-0.909	-0.128	-0.415	-0.901	-0.163	0.655	0.038	0.022	0.029	-0.033	0.060	0.150	0.117	-0.046
-0.226	-0.489	-0.956	-0.126	-0.421	-0.898	-0.302	-0.053	0.107	-0.172	-0.020	-0.082	0.132	0.095	0.164	-0.030
-0.068	-0.442	-0.857	-0.125	-0.426	-0.896	-0.232	-0.011	0.123	-0.016	0.031	0.014	0.025	0.141	0.065	-0.044
-0.068	-0.466	-0.853	-0.132	-0.431	-0.893	-0.275	0.417	0.034	-0.009	0.013	0.014	0.024	0.117	0.061	-0.056
-0.164	-0.446	-0.889	-0.131	-0.435	-0.891	-0.247	-0.010	0.055	-0.106	0.037	-0.023	0.072	0.136	0.096	-0.034
-0.080	-0.473	-0.857	-0.128	-0.440	-0.889	-0.226	-0.154	-0.007	-0.024	0.014	0.007	0.013	0.108	0.064	-0.038
-0.068	-0.458	-0.814	-0.133	-0.443	-0.886	-0.199	0.272	-0.007	-0.008	0.033	0.047	0.025	0.123	0.019	-0.045
-0.087	-0.442	-0.810	-0.132	-0.447	-0.885	-0.204	-0.013	0.010	-0.028	0.053	0.049	0.005	0.138	0.015	-0.041
-0.110	-0.466	-0.838	-0.139	-0.450	-0.882	-0.160	0.394	-0.002	-0.044	0.032	0.019	0.019	0.115	0.042	-0.042
-0.133	-0.442	-0.830	-0.142	-0.455	-0.879	-0.284	0.172	0.080	-0.065	0.061	0.024	0.042	0.137	0.034	-0.048
-0.099	-0.450	-0.834	-0.143	-0.459	-0.877	-0.236	0.107	0.028	-0.029	0.058	0.017	0.007	0.129	0.037	-0.047
-0.122	-0.442	-0.834	-0.146	-0.464	-0.873	-0.288	0.170	-0.015	-0.049	0.071	0.014	0.030	0.136	0.036	-0.039
-0.095	-0.473	-0.782	-0.149	-0.470	-0.870	-0.333	0.138	-0.031	-0.019	0.046	0.061	0.003	0.104	0.016	-0.025
-0.095	-0.489	-0.853	-0.157	-0.475	-0.866	-0.288	0.415	-0.079	-0.011	0.035	-0.014	0.003	0.088	0.054	-0.034
-0.080	-0.489	-0.818	-0.160	-0.481	-0.862	-0.356	0.185	-0.067	0.007	0.041	0.018	0.012	0.087	0.018	-0.038
-0.153	-0.477	-0.802	-0.152	-0.488	-0.860	-0.382	-0.459	-0.006	-0.073	0.059	0.031	0.061	0.098	0.002	-0.029
-0.153	-0.477	-0.802	-0.164	-0.492	-0.855	-0.275	0.549	-0.189	-0.062	0.063	0.027	0.060	0.098	0.002	-0.013
-0.083	-0.466	-0.826	-0.163	-0.499	-0.851	-0.431	-0.074	-0.137	0.007	0.082	-0.001	0.008	0.109	0.025	-0.035
0.009	-0.469	-0.715	-0.180	-0.506	-0.844	-0.464	0.863	-0.233	0.115	0.085	0.102	0.103	0.105	0.086	-0.046
-0.207	-0.500	-0.743	-0.183	-0.516	-0.837	-0.617	0.148	-0.088	-0.097	0.064	0.067	0.114	0.073	0.059	-0.057
-0.207	-0.489	-0.652	-0.193	-0.524	-0.830	-0.505	0.432	-0.187	-0.087	0.084	0.151	0.113	0.084	0.150	-0.080
-0.207	-0.527	-0.672	-0.196	-0.532	-0.824	-0.488	0.104	-0.114	-0.084	0.053	0.126	0.113	0.045	0.130	-0.115
-0.191	-0.551	-0.637	-0.204	-0.538	-0.818	-0.375	0.425	-0.140	-0.061	0.036	0.155	0.097	0.021	0.166	-0.138
-0.203	-0.578	-0.629	-0.217	-0.540	-0.813	-0.159	0.702	-0.152	-0.059	0.011	0.158	0.109	0.006	0.174	-0.121
-0.349	-0.581	-0.692	-0.213	-0.544	-0.811	-0.264	-0.284	-0.007	-0.209	0.012	0.093	0.255	0.010	0.111	-0.126
-0.141	-0.597	-0.617	-0.225	-0.544	-0.808	-0.026	0.577	-0.180	0.010	-0.003	0.166	0.046	0.026	0.187	-0.118
-0.272	-0.605	-0.676	-0.225	-0.545	-0.808	-0.041	-0.040	-0.101	-0.120	-0.010	0.106	0.177	0.034	0.128	-0.116
-0.199	-0.601	-0.696	-0.233	-0.545	-0.805	-0.044	0.416	-0.095	-0.039	-0.005	0.084	0.104	0.031	0.109	-0.088
-0.257	-0.551	-0.735	-0.237	-0.546	-0.804	-0.063	0.148	-0.113	-0.093	0.046	0.043	0.161	0.019	0.069	-0.076
-0.218	-0.535	-0.680	-0.239	-0.548	-0.802	-0.128	0.095	-0.079	-0.052	0.063	0.096	0.123	0.034	0.125	-0.055
-0.130	-0.520	-0.711	-0.239	-0.551	-0.800	-0.185	-0.008	-0.064	0.036	0.081	0.063	0.034	0.049	0.094	-0.050
-0.210	-0.469	-0.743	-0.248	-0.554	-0.795	-0.269	0.434	-0.135	-0.036	0.135	0.026	0.115	0.099	0.063	-0.035
-0.191	-0.466	-0.696	-0.249	-0.558	-0.791	-0.314	0.002	-0.127	-0.016	0.143	0.070	0.095	0.102	0.111	-0.012
-0.187	-0.473	-0.700	-0.256	-0.564	-0.785	-0.397	0.328	-0.188	-0.005	0.141	0.061	0.091	0.094	0.107	-0.028
-0.153	-0.489	-0.767	-0.261	-0.568	-0.781	-0.359	0.156	-0.213	0.034	0.130	-0.011	0.056	0.077	0.040	-0.022
-0.272	-0.527	-0.755	-0.269	-0.574	-0.773	-0.471	0.369	-0.235	-0.077	0.097	-0.006	0.175	0.038	0.052	-0.023
-0.218	-0.554	-0.743	-0.280	-0.578	-0.767	-0.362	0.447	-0.308	-0.013	0.074	-0.001	0.121	0.010	0.064	-0.029
-0.272	-0.578	-0.767	-0.290	-0.583	-0.759	-0.459	0.486	-0.275	-0.057	0.057	-0.032	0.174	0.013	0.040	-0.024
-0.295	-0.616	-0.790	-0.290	-0.590	-0.754	-0.511	-0.206	-0.233	-0.081	0.025	-0.060	0.197	0.052	0.016	-0.035
-0.168	-0.701	-0.747	-0.299	-0.596	-0.745	-0.486	0.474	-0.250	0.054	-0.054	-0.025	0.070	0.136	0.060	-0.031
-0.395	-0.732	-0.798	-0.304	-0.601	-0.739	-0.447	0.121	-0.245	-0.168	-0.079	-0.083	0.296	0.167	0.009	-0.034
-0.276	-0.736	-0.838	-0.316	-0.607	-0.730	-0.504	0.531	-0.343	-0.038	-0.077	-0.131	0.177	0.171	0.030	-0.065
-0.357	-0.786	-0.845	-0.319	-0.613	-0.723	-0.564	-0.041	-0.314	-0.116	-0.121	-0.145	0.258	0.222	0.038	-0.117
-0.510	-0.821	-0.786	-0.330	-0.616	-0.715	-0.377	0.381	-0.428	-0.259	-0.153	-0.094	0.411	0.257	0.021	-0.130
-0.510	-0.821	-0.786	-0.332	-0.618	-0.712	-0.274	-0.097	-0.267	-0.257	-0.151	-0.097	0.411	0.257	0.021	-0.156
-0.414	-0.690	-0.566	-0.332	-0.619	-0.712	-0.100	-0.100	-0.049	-0.162	-0.018	0.123	0.313	0.126	0.243	-0.137
-0.372	-0.639	-0.664	-0.329	-0.620	-0.712	-0.054	-0.178	0.030	-0.122	0.034	0.025	0.271	0.076	0.145	-0.117
-0.253	-0.620	-0.786	-0.335	-0.619	-0.710	0.086	0.426	-0.052	0.003	0.051	-0.099	0.151	0.057	0.024	-0.059
-0.430	-0.639	-0.889	-0.324	-0.619	-0.715	-0.025	-0.744	0.071	-0.185	0.033	-0.197	0.328	0.077	0.078	0.009
-0.199	-0.624	-0.834	-0.316	-0.622	-0.716	-0.206	-0.505	0.002	0.038	0.051	-0.141	0.097	0.062	0.023	0.111
-0.103	-0.581	-0.810	-0.304	-0.626	-0.718	-0.269	-0.856	-0.030	0.121	0.098	-0.115	0.000	0.020	0.001	0.178
0.117	-0.651	-0.944	-0.300	-0.625	-0.721	-0.053	-0.390	-0.224	0.337	0.028	-0.246	0.218	0.090	0.133	0.292
0.043	-0.732	-1.117	-0.286	-0.623	-0.728	0.055	-1.044	-0.220	0.250	-0.056	-0.412	0.146	0.172	0.306	0.375
0.167	-0.717	-1.121	-0.271	-0.619	-0.737	0.189	-1.140	-0.237	0.358	-0.044	-0.407	0.269	0.157	0.309	0.468
0.213	-0.709	-1.169	-0.247	-0.612	-0.751	0.340	-1.659	-0.218	0.380	-0.043	-0.441	0.316	0.150	0.356	0.498
0.359	-0.771	-1.176	-0.230	-0.608	-0.760	0.225	-1.204	-0.258	0.509	-0.109	-0.440	0.463	0.213	0.363	0.532
0.324	-0.740	-1.102	-0.216	-0.604	-0.767	0.195	-0.939	-0.157	0.460	-0.082	-0.358	0.428	0.183	0.289	0.530
0.328	-0.632	-1.117	-0.200	-0.600	-0.775	0.224	-1.009	-0.080	0.448	0.022	-0.366	0.432	0.075	0.305	0.524
0.267	-0.543	-1.109	-0.183	-0.597	-0.781	0.153	-1.044	-0.093	0.370	0.108	-0.352	0.370	0.014	0.297	0.476
0.297	-0.547	-1.090	-0.173	-0.595	-0.785	0.085	-0.718	-0.185	0.390	0.102	-0.328	0.402	0.010	0.278	0.454
0.255	-0.593	-0.991	-0.151	-0.592	-0.792	0.131	-1.383	-0.140	0.327	0.053	-0.223	0.360	0.037	0.179	0.394
0.374	-0.632	-0.877	-0.137	-0.588	-0.797	0.234	-0.894	-0.122	0.432	0.011	-0.103	0.479	0.076	0.065	0.332
0.186	-0.686	-0.822	-0.132	-0.585	-0.801	0.200	-0.368	-0.105	0.238	-0.047	-0.045	0.291	0.131	0.009	0.270
0.143	-0.744	-0.763	-0.108	-0.580	-0.807	0.342	-1.280	0.159	0.172	-0.109	0.021	0.248	0.190	0.050	0.186
0.136	-0.690	-0.818	-0.103	-0.575	-0.812	0.369	-0.083	0.303	0.159	-0.060	-0.030	0.241	0.137	0.006	0.131
-0.033	-0.601	-0.680	-0.105	-0.574	-0.812	0.108	0.472	0.421	-0.008	0.028	0.108	0.072	0.049	0.132	0.087
0.159	-0.667	-0.743	-0.110	-0.568	-0.816	0.434	0.495	0.275	0.189	-0.043	0.049	0.264	0.115	0.069	0.071
-0.064	-0.558	-0.936	-0.107	-0.564	-0.819	0.283	0.001	0.240	-0.037	0.061	-0.141	0.042	0.007	0.124	0.025
0.028	-0.624	-0.842	-0.111	-0.565	-0.817	-0.069	0.365	0.140	0.059	-0.003	-0.048	0.134	0.073	0.029	0.025
-0.095	-0.779	-0.715	-0.120	-0.566	-0.816	0.043	0.667	0.101	-0.054	-0.158	0.077	0.011	0.228	0.097	-0.044
-0.083	-0.786	-0.834	-0.101	-0.566	-0.818	0.037	-0.962	0.318	-0.062	-0.165	-0.039	0.024	0.236	0.020	-0.049
-0.207	-0.562	-0.771	-0.093	-0.565	-0.820	0.113	-0.256	0.319	-0.192	0.058	0.026	0.100	0.013	0.043	-0.090
0.036	-0.446	-0.668	-0.079	-0.565	-0.821	0.028	-0.612	0.337	0.036	0.175	0.129	0.143	0.102	0.146	-0.088
-0.095	-0.558	-0.676	-0.072	-0.564	-0.823	0.117	-0.237	0.278	-0.102	0.061	0.123	0.013	0.010	0.138	-0.093
-0.033	-0.609	-0.723	-0.070	-0.559	-0.826	0.295	-0.024	0.179	-0.043	0.007	0.079	0.075	0.061	0.091	-0.107
-0.053	-0.651	-0.739	-0.078	-0.559	-0.826	0.073	0.641	0.254	-0.054	-0.036	0.063	0.056	0.105	0.076	-0.150
-0.245	-0.589	-0.739	-0.074	-0.559	-0.826	0.043	-0.090	0.211	-0.250	0.026	0.063	0.137	0.044	0.076	-0.157
-0.214	-0.678	-0.743	-0.070	-0.554	-0.829	0.303	-0.129	0.203	-0.223	-0.068	0.063	0.106	0.133	0.072	-0.183
-0.160	-0.616	-0.775	-0.067	-0.552	-0.831	0.159	-0.107	0.177	-0.173	-0.008	0.033	0.052	0.072	0.041	-0.201
-0.195	-0.551	-0.794	-0.068	-0.551	-0.832	0.094	0.062	-0.005	-0.206	0.056	0.014	0.086	0.007	0.021	-0.164
-0.130	-0.581	-0.708	-0.069	-0.548	-0.834	0.185	0.009	-0.013	-0.140	0.023	0.103	0.021	0.038	0.108	-0.147
-0.037	-0.647	-0.739	-0.069	-0.545	-0.835	0.180	0.105	0.128	-0.047	-0.046	0.073	0.072	0.105	0.076	-0.139
-0.145	-0.578	-0.830	-0.066	-0.545	-0.836	0.038	-0.202	0.027	-0.158	0.024	-0.017	0.035	0.035	0.015	-0.134
-0.130	-0.481	-0.822	-0.063	-0.543	-0.837	0.082	-0.177	-0.015	-0.145	0.119	-0.008	0.019	0.061	0.007	-0.135
-0.133	-0.504	-0.723	-0.065	-0.542	-0.838	0.081	0.110	0.046	-0.148	0.094	0.091	0.022	0.038	0.091	-0.137
-0.141	-0.566	-0.751	-0.061	-0.544	-0.837	-0.125	-0.188	0.088	-0.159	0.035	0.063	0.031	0.024	0.063	-0.114
-0.072	-0.539	-0.830	-0.056	-0.545	-0.837	-0.031	-0.372	-0.096	-0.095	0.063	-0.016	0.039	0.003	0.016	-0.105
0.017	-0.508	-0.786	-0.049	-0.544	-0.838	0.039	-0.426	-0.038	-0.013	0.093	0.028	0.128	0.034	0.027	-0.072
-0.030	-0.601	-0.743	-0.041	-0.547	-0.836	-0.133	-0.397	0.139	-0.068	0.003	0.070	0.082	0.059	0.069	-0.068
0.040	-0.616	-0.790	-0.042	-0.550	-0.834	-0.188	0.144	0.051	0.003	-0.009	0.021	0.152	0.074	0.022	-0.081
-0.130	-0.593	-0.806	-0.050	-0.551	-0.833	-0.064	0.464	0.022	-0.159	0.016	0.004	0.017	0.050	0.005	-0.082
-0.107	-0.539	-0.755	-0.047	-0.553	-0.832	-0.074	-0.086	0.124	-0.138	0.071	0.054	0.006	0.005	0.056	-0.092
0.013	-0.551	-0.743	-0.059	-0.555	-0.830	-0.160	0.723	-0.010	-0.007	0.062	0.063	0.126	0.006	0.067	-0.093
-0.133	-0.651	-0.826	-0.059	-0.556	-0.829	-0.010	-0.046	-0.010	-0.154	-0.038	-0.020	0.020	0.106	0.016	-0.099
0.020	-0.628	-0.771	-0.061	-0.555	-0.830	0.061	0.144	0.025	0.002	-0.015	0.036	0.135	0.082	0.038	-0.091
-0.164	-0.566	-0.782	-0.061	-0.556	-0.829	-0.073	0.083	0.082	-0.182	0.048	0.023	0.049	0.020	0.026	-0.113
-0.076	-0.639	-0.708	-0.071	-0.557	-0.827	-0.027	0.566	-0.005	-0.084	-0.024	0.096	0.039	0.093	0.100	-0.111
-0.126	-0.570	-0.782	-0.064	-0.555	-0.829	0.146	-0.371	0.088	-0.141	0.043	0.023	0.010	0.022	0.025	-0.119
-0.126	-0.570	-0.782	-0.078	-0.554	-0.829	0.084	0.849	-0.008	-0.127	0.042	0.023	0.010	0.022	0.024	-0.104
-0.026	-0.612	-0.723	-0.080	-0.555	-0.828	-0.056	0.158	0.047	-0.025	0.000	0.081	0.091	0.064	0.082	-0.097
-0.091	-0.639	-0.759	-0.078	-0.554	-0.829	0.086	-0.090	0.024	-0.092	-0.028	0.046	0.026	0.091	0.046	-0.092
-0.080	-0.566	-0.818	-0.078	-0.553	-0.829	0.041	-0.025	0.043	-0.082	0.044	-0.013	0.038	0.017	0.015	-0.084
-0.114	-0.535	-0.759	-0.084	-0.555	-0.828	-0.077	0.402	0.038	-0.110	0.077	0.045	0.003	0.014	0.044	-0.089
-0.083	-0.554	-0.771	-0.084	-0.556	-0.827	-0.072	0.003	-0.046	-0.079	0.059	0.032	0.034	0.005	0.031	-0.085
-0.076	-0.589	-0.771	-0.088	-0.556	-0.827	-0.013	0.144	-0.090	-0.068	0.024	0.031	0.043	0.039	0.030	-0.080
-0.099	-0.581	-0.790	-0.094	-0.555	-0.826	0.046	0.316	-0.042	-0.085	0.031	0.011	0.021	0.031	0.010	-0.084
-0.083	-0.589	-0.842	-0.098	-0.555	-0.826	0.009	0.260	-0.030	-0.065	0.023	-0.041	0.037	0.038	0.042	-0.069
-0.149	-0.578	-0.759	-0.095	-0.556	-0.826	-0.068	-0.234	-0.013	-0.134	0.036	0.041	0.028	0.026	0.040	-0.084
-0.022	-0.562	-0.771	-0.106	-0.557	-0.824	-0.018	0.642	-0.091	0.005	0.052	0.028	0.100	0.010	0.027	-0.073
-0.164	-0.620	-0.747	-0.101	-0.554	-0.827	0.176	-0.364	-0.067	-0.142	-0.009	0.053	0.042	0.068	0.050	-0.086
-0.037	-0.609	-0.731	-0.109	-0.551	-0.828	0.177	0.400	-0.144	-0.006	-0.000	0.070	0.086	0.056	0.065	-0.072
-0.172	-0.643	-0.853	-0.109	-0.553	-0.826	-0.134	-0.042	-0.023	-0.141	-0.033	-0.054	0.049	0.090	0.058	-0.088
-0.122	-0.589	-0.822	-0.117	-0.554	-0.824	-0.064	0.468	-0.079	-0.081	0.022	-0.025	0.002	0.035	0.027	-0.071
-0.133	-0.539	-0.790	-0.119	-0.552	-0.825	0.087	0.003	-0.111	-0.091	0.071	0.007	0.009	0.015	0.004	-0.086
-0.118	-0.562	-0.802	-0.126	-0.548	-0.827	0.244	0.346	-0.144	-0.068	0.044	-0.003	0.007	0.008	0.008	-0.081
-0.133	-0.578	-0.688	-0.133	-0.548	-0.826	-0.005	0.441	-0.018	-0.075	0.029	0.109	0.008	0.023	0.106	-0.062
-0.133	-0.632	-0.755	-0.132	-0.550	-0.825	-0.087	-0.083	-0.031	-0.076	-0.024	0.041	0.008	0.077	0.039	-0.080
-0.033	-0.639	-0.790	-0.138	-0.551	-0.823	-0.053	0.306	-0.090	0.030	-0.031	0.004	0.094	0.084	0.004	-0.052
-0.264	-0.593	-0.830	-0.135	-0.549	-0.824	0.072	-0.240	-0.063	-0.203	0.014	-0.034	0.135	0.038	0.035	-0.065
0.032	-0.574	-0.778	-0.133	-0.548	-0.826	0.093	-0.070	0.053	0.091	0.032	0.018	0.162	0.018	0.016	-0.052
-0.245	-0.554	-0.778	-0.138	-0.547	-0.825	0.070	0.329	0.025	-0.181	0.050	0.018	0.114	0.002	0.017	-0.089
-0.064	-0.601	-0.747	-0.138	-0.547	-0.825	0.001	-0.018	-0.005	0.000	0.004	0.049	0.069	0.044	0.050	-0.046
-0.237	-0.578	-0.767	-0.152	-0.547	-0.823	0.011	0.777	-0.060	-0.159	0.027	0.027	0.103	0.020	0.032	-0.081
-0.022	-0.612	-0.782	-0.143	-0.545	-0.826	0.167	-0.478	0.002	0.048	-0.010	0.015	0.114	0.055	0.017	-0.054
-0.199	-0.585	-0.830	-0.153	-0.540	-0.827	0.251	0.491	-0.091	-0.120	0.013	-0.031	0.063	0.027	0.029	-0.058
-0.114	-0.543	-0.794	-0.151	-0.539	-0.828	0.078	-0.010	0.111	-0.037	0.054	0.005	0.024	0.015	0.006	-0.025
-0.114	-0.543	-0.794	-0.151	-0.539	-0.829	0.050	0.057	0.076	-0.037	0.054	0.005	0.025	0.014	0.006	-0.067
-0.045	-0.624	-0.723	-0.157	-0.538	-0.828	0.096	0.351	0.011	0.038	-0.029	0.076	0.096	0.067	0.077	-0.042
-0.257	-0.639	-0.778	-0.151	-0.536	-0.830	0.101	-0.315	0.059	-0.179	-0.045	0.023	0.116	0.083	0.023	-0.049
-0.041	-0.628	-0.763	-0.157	-0.530	-0.833	0.393	0.359	-0.064	0.042	-0.040	0.041	0.100	0.071	0.040	-0.045
-0.164	-0.601	-0.834	-0.155	-0.526	-0.837	0.286	-0.131	0.030	-0.084	-0.017	-0.026	0.022	0.044	0.030	-0.056
-0.118	-0.574	-0.845	-0.159	-0.523	-0.837	0.154	0.286	0.040	-0.033	0.008	-0.037	0.023	0.017	0.041	-0.030
-0.141	-0.520	-0.822	-0.162	-0.522	-0.837	0.076	0.180	0.037	-0.054	0.061	-0.014	0.000	0.037	0.016	-0.038
-0.141	-0.489	-0.822	-0.161	-0.524	-0.837	-0.097	-0.008	0.080	-0.055	0.093	-0.014	0.001	0.068	0.014	-0.040
-0.103	-0.493	-0.806	-0.165	-0.525	-0.835	-0.065	0.227	-0.020	-0.013	0.091	0.000	0.036	0.064	0.004	-0.052
-0.168	-0.496	-0.763	-0.170	-0.521	-0.836	0.182	0.236	-0.125	-0.073	0.083	0.045	0.031	0.061	0.050	-0.055
-0.153	-0.558	-0.743	-0.167	-0.517	-0.839	0.237	-0.221	-0.112	-0.060	0.018	0.067	0.017	0.001	0.073	-0.051
-0.122	-0.601	-0.723	-0.165	-0.509	-0.845	0.478	-0.161	-0.043	-0.031	-0.033	0.093	0.012	0.043	0.094	-0.076
-0.087	-0.624	-0.719	-0.172	-0.502	-0.848	0.456	0.372	-0.108	0.010	-0.064	0.100	0.043	0.066	0.100	-0.060
-0.230	-0.663	-0.782	-0.167	-0.501	-0.849	0.073	-0.221	0.110	-0.137	-0.103	0.038	0.101	0.105	0.039	-0.060
-0.083	-0.632	-0.798	-0.169	-0.500	-0.849	0.107	0.124	0.063	0.010	-0.073	0.023	0.042	0.075	0.024	-0.057
-0.168	-0.632	-0.798	-0.166	-0.501	-0.849	0.002	-0.060	0.120	-0.077	-0.072	0.023	0.045	0.076	0.026	-0.067
-0.141	-0.570	-0.810	-0.173	-0.501	-0.848	0.007	0.403	0.053	-0.044	-0.010	0.009	0.021	0.015	0.015	-0.036
-0.183	-0.578	-0.822	-0.174	-0.501	-0.848	0.012	0.062	0.016	-0.085	-0.018	-0.003	0.066	0.023	0.004	-0.056
-0.080	-0.593	-0.806	-0.179	-0.502	-0.846	-0.010	0.363	0.027	0.024	-0.033	0.012	0.034	0.040	0.020	-0.038
-0.241	-0.578	-0.889	-0.180	-0.500	-0.847	0.081	0.033	-0.023	-0.136	-0.019	-0.070	0.130	0.026	0.062	-0.024
-0.110	-0.535	-0.885	-0.176	-0.499	-0.848	0.077	-0.205	-0.014	-0.009	0.022	-0.065	0.001	0.016	0.057	-0.014
-0.087	-0.516	-0.869	-0.178	-0.495	-0.850	0.218	0.102	-0.039	0.015	0.038	-0.047	0.021	0.035	0.040	-0.015
-0.160	-0.520	-0.877	-0.183	-0.491	-0.852	0.262	0.256	-0.094	-0.053	0.029	-0.054	0.054	0.030	0.048	0.014
-0.107	-0.481	-0.865	-0.184	-0.483	-0.856	0.425	-0.003	-0.082	0.002	0.060	-0.038	0.001	0.068	0.035	0.009
-0.091	-0.466	-0.901	-0.187	-0.476	-0.859	0.380	0.171	-0.084	0.021	0.069	-0.070	0.014	0.082	0.070	0.005
-0.133	-0.473	-0.869	-0.186	-0.471	-0.863	0.317	-0.089	0.026	-0.024	0.056	-0.035	0.026	0.074	0.039	0.004
-0.110	-0.435	-0.865	-0.186	-0.465	-0.865	0.332	0.061	0.001	-0.000	0.089	-0.028	0.003	0.111	0.036	-0.005
-0.141	-0.435	-0.822	-0.182	-0.463	-0.868	0.163	-0.160	0.133	-0.035	0.086	0.017	0.032	0.110	0.006	-0.016
-0.141	-0.435	-0.822	-0.190	-0.460	-0.867	0.177	0.491	0.074	-0.028	0.083	0.017	0.031	0.108	0.004	-0.027
-0.122	-0.431	-0.822	-0.192	-0.461	-0.866	-0.051	0.154	0.068	-0.006	0.088	0.016	0.009	0.109	0.001	-0.028
-0.176	-0.439	-0.806	-0.194	-0.462	-0.865	-0.047	0.142	0.048	-0.058	0.082	0.031	0.061	0.100	0.015	-0.032
-0.095	-0.485	-0.786	-0.195	-0.464	-0.864	-0.091	0.086	0.004	0.023	0.037	0.049	0.022	0.053	0.033	-0.028
-0.160	-0.493	-0.778	-0.194	-0.466	-0.863	-0.112	-0.024	0.029	-0.043	0.032	0.056	0.041	0.045	0.039	-0.031
-0.099	-0.500	-0.743	-0.197	-0.465	-0.863	0.033	0.127	-0.087	0.021	0.023	0.091	0.023	0.037	0.073	-0.025
-0.122	-0.508	-0.755	-0.199	-0.465	-0.862	0.010	0.115	-0.060	0.001	0.015	0.079	0.002	0.029	0.060	-0.034
-0.141	-0.469	-0.775	-0.200	-0.462	-0.864	0.178	0.021	-0.064	-0.018	0.051	0.061	0.014	0.067	0.040	-0.015
-0.149	-0.466	-0.794	-0.198	-0.462	-0.864	-0.004	-0.102	0.024	-0.028	0.055	0.041	0.020	0.070	0.020	-0.019
-0.080	-0.411	-0.822	-0.203	-0.460	-0.865	0.133	0.250	-0.103	0.046	0.106	0.014	0.050	0.123	0.008	-0.010
-0.164	-0.439	-0.849	-0.204	-0.460	-0.864	-0.015	0.026	-0.009	-0.038	0.080	-0.014	0.033	0.095	0.036	-0.007
-0.118	-0.404	-0.861	-0.207	-0.456	-0.865	0.159	0.154	-0.122	0.012	0.111	-0.025	0.014	0.130	0.047	-0.003
-0.145	-0.435	-0.818	-0.209	-0.455	-0.866	0.084	0.069	-0.050	-0.014	0.078	0.019	0.012	0.098	0.004	-0.011
-0.149	-0.427	-0.822	-0.208	-0.451	-0.868	0.235	-0.027	-0.045	-0.018	0.082	0.018	0.015	0.106	0.008	0.004
-0.126	-0.439	-0.830	-0.208	-0.447	-0.870	0.192	-0.028	-0.042	0.005	0.067	0.012	0.010	0.093	0.016	-0.008
-0.076	-0.400	-0.806	-0.212	-0.443	-0.871	0.252	0.218	-0.029	0.058	0.101	0.037	0.060	0.130	0.008	0.005
-0.187	-0.392	-0.877	-0.208	-0.440	-0.873	0.128	-0.215	-0.008	-0.057	0.106	-0.032	0.050	0.136	0.062	0.008
-0.087	-0.361	-0.861	-0.212	-0.435	-0.875	0.298	0.219	-0.056	0.047	0.131	-0.015	0.050	0.166	0.046	0.015
-0.149	-0.392	-0.869	-0.212	-0.430	-0.878	0.257	-0.034	-0.087	-0.015	0.096	-0.020	0.011	0.135	0.053	0.004
-0.103	-0.384	-0.865	-0.216	-0.424	-0.880	0.317	0.216	-0.071	0.035	0.097	-0.014	0.035	0.142	0.048	0.015
-0.160	-0.388	-0.865	-0.218	-0.420	-0.881	0.213	0.101	-0.033	-0.021	0.090	-0.013	0.021	0.138	0.048	0.009
-0.133	-0.392	-0.869	-0.221	-0.415	-0.882	0.261	0.180	0.012	0.009	0.081	-0.015	0.006	0.133	0.052	0.019
-0.130	-0.396	-0.877	-0.218	-0.411	-0.885	0.225	-0.126	-0.012	0.010	0.073	-0.021	0.010	0.129	0.059	-0.005
-0.091	-0.384	-0.865	-0.214	-0.408	-0.887	0.173	-0.214	0.002	0.045	0.082	-0.006	0.048	0.139	0.046	0.015
-0.245	-0.415	-0.881	-0.223	-0.405	-0.887	0.159	0.448	-0.067	-0.101	0.048	-0.023	0.106	0.107	0.062	0.016
-0.045	-0.427	-0.849	-0.221	-0.400	-0.889	0.290	-0.065	-0.023	0.097	0.031	0.011	0.094	0.095	0.031	0.012
-0.133	-0.454	-0.881	-0.229	-0.397	-0.889	0.186	0.404	-0.027	0.016	0.001	-0.021	0.005	0.068	0.062	-0.001
-0.164	-0.423	-0.889	-0.226	-0.394	-0.891	0.169	-0.143	0.040	-0.018	0.029	-0.027	0.025	0.098	0.069	0.008
-0.172	-0.446	-0.861	-0.231	-0.391	-0.891	0.160	0.296	0.010	-0.021	0.003	0.001	0.033	0.075	0.041	-0.008
-0.195	-0.458	-0.861	-0.233	-0.392	-0.890	0.013	0.172	0.036	-0.041	-0.008	0.000	0.055	0.063	0.041	-0.007
-0.145	-0.458	-0.842	-0.236	-0.392	-0.889	-0.039	0.145	-0.016	0.011	-0.008	0.019	0.005	0.063	0.021	0.003
-0.114	-0.450	-0.810	-0.239	-0.395	-0.887	-0.136	0.162	-0.085	0.045	0.002	0.048	0.026	0.070	0.011	-0.019
-0.103	-0.489	-0.806	-0.250	-0.398	-0.883	-0.207	0.572	-0.133	0.067	-0.033	0.048	0.038	0.031	0.016	-0.003
-0.299	-0.481	-0.842	-0.243	-0.402	-0.883	-0.253	-0.406	-0.048	-0.136	-0.021	0.012	0.157	0.038	0.019	-0.017
-0.110	-0.508	-0.806	-0.251	-0.407	-0.878	-0.269	0.380	-0.160	0.060	-0.043	0.043	0.033	0.010	0.017	-0.024
-0.222	-0.516	-0.798	-0.248	-0.410	-0.878	-0.198	-0.197	-0.088	-0.054	-0.048	0.050	0.077	0.001	0.025	-0.023
-0.168	-0.524	-0.826	-0.246	-0.414	-0.877	-0.194	-0.157	-0.082	-0.003	-0.052	0.022	0.023	0.007	0.002	0.005
-0.080	-0.516	-0.747	-0.252	-0.417	-0.873	-0.170	0.361	-0.065	0.092	-0.041	0.097	0.066	0.001	0.078	0.004
-0.153	-0.512	-0.802	-0.255	-0.420	-0.871	-0.188	0.179	-0.032	0.022	-0.034	0.039	0.005	0.004	0.023	0.006
-0.126	-0.473	-0.790	-0.263	-0.423	-0.867	-0.161	0.463	-0.050	0.057	0.008	0.047	0.021	0.041	0.035	-0.001
-0.222	-0.489	-0.771	-0.267	-0.426	-0.864	-0.175	0.219	0.006	-0.036	-0.004	0.064	0.074	0.025	0.056	-0.014
-0.218	-0.493	-0.790	-0.263	-0.430	-0.864	-0.165	-0.174	0.043	-0.036	-0.005	0.044	0.070	0.021	0.036	-0.020
-0.164	-0.516	-0.743	-0.266	-0.433	-0.861	-0.146	0.207	0.069	0.021	-0.025	0.088	0.017	0.002	0.083	-0.032
-0.183	-0.496	-0.759	-0.265	-0.437	-0.860	-0.188	0.000	0.135	0.000	-0.002	0.071	0.036	0.017	0.067	-0.017
-0.176	-0.485	-0.723	-0.271	-0.440	-0.856	-0.167	0.388	0.036	0.014	0.013	0.102	0.028	0.028	0.103	-0.005
-0.122	-0.489	-0.692	-0.271	-0.444	-0.854	-0.173	0.029	0.038	0.067	0.013	0.132	0.026	0.024	0.135	-0.020
-0.149	-0.496	-0.723	-0.281	-0.448	-0.849	-0.234	0.589	-0.020	0.050	0.009	0.095	0.001	0.015	0.104	-0.004
-0.264	-0.489	-0.739	-0.281	-0.455	-0.845	-0.375	0.019	0.027	-0.065	0.024	0.076	0.116	0.021	0.089	-0.001
-0.099	-0.489	-0.692	-0.285	-0.461	-0.840	-0.363	0.240	-0.080	0.105	0.030	0.118	0.049	0.021	0.136	-0.034
-0.180	-0.527	-0.700	-0.291	-0.466	-0.836	-0.342	0.273	-0.119	0.029	-0.003	0.105	0.031	0.018	0.128	-0.044
-0.337	-0.570	-0.723	-0.289	-0.473	-0.832	-0.395	-0.128	-0.009	-0.131	-0.039	0.079	0.189	0.061	0.105	-0.041
-0.218	-0.581	-0.708	-0.295	-0.477	-0.828	-0.267	0.324	-0.073	-0.005	-0.046	0.090	0.069	0.073	0.121	-0.064
-0.245	-0.558	-0.660	-0.300	-0.480	-0.825	-0.139	0.267	-0.088	-0.027	-0.021	0.134	0.096	0.050	0.168	-0.072
-0.253	-0.527	-0.700	-0.305	-0.481	-0.822	-0.096	0.288	-0.045	-0.030	0.011	0.092	0.104	0.020	0.129	-0.050
-0.253	-0.527	-0.700	-0.312	-0.482	-0.819	-0.020	0.415	-0.012	-0.023	0.012	0.089	0.103	0.021	0.130	-0.051
-0.230	-0.570	-0.676	-0.316	-0.480	-0.818	0.118	0.248	-0.020	0.004	-0.033	0.112	0.080	0.065	0.153	-0.037
-0.230	-0.539	-0.648	-0.319	-0.478	-0.818	0.116	0.171	-0.053	0.007	-0.004	0.139	0.079	0.035	0.181	-0.015
-0.199	-0.570	-0.676	-0.322	-0.476	-0.818	0.089	0.147	-0.138	0.041	-0.036	0.112	0.049	0.066	0.152	0.009
-0.164	-0.581	-0.700	-0.333	-0.475	-0.814	0.001	0.561	-0.218	0.086	-0.049	0.084	0.015	0.078	0.128	0.014
-0.168	-0.554	-0.735	-0.343	-0.475	-0.810	-0.064	0.469	-0.241	0.092	-0.022	0.045	0.018	0.051	0.093	0.023
-0.264	-0.512	-0.747	-0.346	-0.474	-0.809	-0.059	0.051	-0.266	-0.001	0.020	0.032	0.115	0.008	0.081	0.035
-0.260	-0.508	-0.767	-0.352	-0.475	-0.807	-0.125	0.231	-0.306	0.009	0.024	0.010	0.111	0.005	0.061	0.028
-0.226	-0.508	-0.806	-0.364	-0.472	-0.803	-0.019	0.545	-0.347	0.055	0.022	-0.034	0.077	0.005	0.022	0.005
-0.295	-0.504	-0.814	-0.377	-0.472	-0.797	-0.077	0.645	-0.311	-0.001	0.025	-0.047	0.146	0.002	0.014	-0.007
-0.372	-0.512	-0.818	-0.385	-0.471	-0.793	-0.099	0.365	-0.255	-0.070	0.017	-0.054	0.224	0.010	0.009	-0.030
-0.407	-0.551	-0.806	-0.395	-0.470	-0.789	-0.070	0.468	-0.272	-0.094	-0.022	-0.046	0.257	0.049	0.020	-0.067
-0.472	-0.609	-0.838	-0.406	-0.470	-0.784	-0.084	0.549	-0.210	-0.149	-0.080	-0.083	0.323	0.107	0.012	-0.086
-0.522	-0.639	-0.905	-0.414	-0.472	-0.778	-0.207	0.411	-0.203	-0.191	-0.109	-0.155	0.373	0.137	0.080	-0.087
-0.480	-0.670	-0.901	-0.422	-0.473	-0.774	-0.140	0.361	-0.200	-0.141	-0.139	-0.156	0.331	0.168	0.076	-0.097
-0.457	-0.674	-0.897	-0.428	-0.473	-0.770	-0.098	0.315	-0.161	-0.112	-0.143	-0.156	0.307	0.172	0.073	-0.111
-0.518	-0.616	-0.834	-0.433	-0.473	-0.768	-0.014	0.263	-0.104	-0.168	-0.085	-0.095	0.368	0.114	0.011	-0.126
-0.522	-0.554	-0.688	-0.429	-0.472	-0.770	0.054	-0.261	-0.029	-0.176	-0.024	0.053	0.372	0.052	0.134	-0.123
-0.526	-0.489	-0.633	-0.432	-0.469	-0.770	0.182	0.132	-0.058	-0.177	0.038	0.109	0.375	0.015	0.188	-0.101
-0.410	-0.477	-0.747	-0.427	-0.464	-0.776	0.274	-0.368	-0.025	-0.067	0.046	0.000	0.259	0.027	0.072	-0.068
-0.310	-0.547	-0.838	-0.425	-0.460	-0.780	0.291	-0.145	-0.055	0.031	-0.029	-0.086	0.159	0.042	0.019	-0.002
-0.345	-0.585	-0.912	-0.417	-0.457	-0.786	0.186	-0.449	0.065	-0.012	-0.070	-0.155	0.193	0.080	0.095	0.086
-0.210	-0.547	-0.909	-0.407	-0.456	-0.791	0.103	-0.529	0.023	0.113	-0.032	-0.145	0.057	0.041	0.092	0.158
-0.122	-0.466	-0.952	-0.401	-0.455	-0.795	0.031	-0.428	-0.129	0.195	0.048	-0.184	0.032	0.040	0.137	0.218
-0.068	-0.458	-1.011	-0.390	-0.453	-0.802	0.063	-0.719	-0.133	0.237	0.053	-0.236	0.087	0.048	0.198	0.294
-0.026	-0.458	-1.102	-0.384	-0.450	-0.806	-0.015	-0.446	-0.325	0.273	0.051	-0.322	0.130	0.050	0.290	0.357
0.032	-0.481	-1.180	-0.370	-0.449	-0.814	-0.143	-1.085	-0.481	0.316	0.026	-0.392	0.189	0.028	0.370	0.398
0.055	-0.609	-1.310	-0.349	-0.449	-0.822	-0.288	-1.442	-0.561	0.318	-0.100	-0.513	0.212	0.098	0.502	0.445
0.055	-0.609	-1.310	-0.334	-0.450	-0.828	-0.241	-1.081	-0.473	0.302	-0.099	-0.507	0.213	0.098	0.502	0.484
0.224	-0.643	-1.173	-0.313	-0.448	-0.837	0.044	-1.307	-0.209	0.449	-0.136	-0.359	0.383	0.132	0.365	0.498
0.286	-0.620	-1.117	-0.296	-0.445	-0.845	0.199	-0.917	-0.059	0.493	-0.116	-0.296	0.445	0.109	0.310	0.516
0.232	-0.605	-1.133	-0.280	-0.440	-0.853	0.317	-0.816	0.078	0.423	-0.106	-0.303	0.392	0.093	0.327	0.493
0.343	-0.624	-1.078	-0.263	-0.434	-0.862	0.441	-0.832	0.120	0.516	-0.131	-0.239	0.504	0.112	0.273	0.450
0.132	-0.628	-1.058	-0.241	-0.427	-0.872	0.498	-1.048	0.262	0.283	-0.142	-0.209	0.293	0.116	0.255	0.390
0.155	-0.620	-1.035	-0.218	-0.422	-0.880	0.421	-1.070	0.346	0.283	-0.139	-0.177	0.317	0.108	0.233	0.330
0.132	-0.593	-0.964	-0.196	-0.418	-0.887	0.272	-1.050	0.294	0.237	-0.116	-0.099	0.295	0.080	0.164	0.263
0.132	-0.516	-0.834	-0.181	-0.414	-0.892	0.327	-0.697	0.196	0.222	-0.043	0.036	0.296	0.002	0.035	0.208
0.178	-0.551	-0.798	-0.179	-0.409	-0.895	0.364	0.065	0.285	0.266	-0.083	0.074	0.343	0.036	0.001	0.160
-0.022	-0.535	-0.873	-0.175	-0.407	-0.896	0.179	0.022	0.396	0.062	-0.069	0.001	0.144	0.019	0.078	0.125
-0.007	-0.423	-0.912	-0.173	-0.404	-0.898	0.274	0.037	0.318	0.075	0.040	-0.037	0.161	0.094	0.119	0.083
-0.022	-0.400	-0.932	-0.177	-0.399	-0.900	0.304	0.368	0.254	0.064	0.058	-0.055	0.147	0.118	0.140	0.047
-0.149	-0.504	-1.031	-0.166	-0.399	-0.902	0.043	-0.596	0.070	-0.075	-0.047	-0.152	0.021	0.014	0.239	0.010
-0.072	-0.458	-0.960	-0.174	-0.396	-0.902	0.113	0.367	-0.188	0.010	-0.003	-0.081	0.100	0.062	0.170	-0.008
-0.199	-0.496	-0.849	-0.164	-0.396	-0.903	0.016	-0.498	0.094	-0.127	-0.041	0.031	0.026	0.024	0.061	-0.042
-0.064	-0.493	-0.838	-0.163	-0.399	-0.902	-0.085	0.039	0.122	0.007	-0.035	0.042	0.110	0.030	0.050	-0.034
-0.149	-0.354	-0.857	-0.150	-0.397	-0.905	0.086	-0.720	0.055	-0.091	0.103	0.025	0.026	0.170	0.070	-0.066
-0.018	-0.299	-0.806	-0.160	-0.394	-0.905	0.177	0.569	-0.005	0.049	0.154	0.075	0.159	0.226	0.020	-0.044
-0.160	-0.361	-0.711	-0.179	-0.397	-0.900	-0.153	1.025	-0.029	-0.074	0.095	0.165	0.018	0.166	0.074	-0.037
-0.057	-0.458	-0.739	-0.182	-0.399	-0.899	-0.125	0.169	-0.007	0.033	0.001	0.135	0.123	0.070	0.047	-0.046
-0.033	-0.431	-0.763	-0.190	-0.401	-0.896	-0.076	0.559	0.105	0.065	0.029	0.108	0.149	0.099	0.023	-0.074
-0.210	-0.481	-0.747	-0.199	-0.405	-0.892	-0.136	0.563	0.163	-0.102	-0.018	0.120	0.026	0.051	0.038	-0.069
-0.207	-0.547	-0.759	-0.206	-0.404	-0.891	0.095	0.400	0.027	-0.091	-0.084	0.107	0.021	0.013	0.026	-0.095
-0.191	-0.516	-0.751	-0.214	-0.402	-0.890	0.129	0.432	-0.012	-0.067	-0.055	0.114	0.003	0.020	0.034	-0.116
-0.222	-0.504	-0.704	-0.210	-0.404	-0.890	-0.077	-0.200	0.010	-0.101	-0.042	0.161	0.032	0.033	0.081	-0.093
-0.172	-0.578	-0.778	-0.209	-0.402	-0.891	0.087	-0.114	-0.048	-0.052	-0.117	0.086	0.021	0.040	0.005	-0.073
-0.110	-0.524	-0.763	-0.214	-0.400	-0.891	0.144	0.311	0.036	0.015	-0.064	0.102	0.084	0.015	0.020	-0.062
-0.110	-0.524	-0.763	-0.215	-0.401	-0.890	0.012	0.130	0.062	0.017	-0.064	0.101	0.086	0.016	0.020	-0.024
-0.141	-0.524	-0.755	-0.219	-0.401	-0.890	0.037	0.226	0.027	-0.010	-0.064	0.107	0.057	0.016	0.028	-0.019
-0.076	-0.547	-0.810	-0.228	-0.398	-0.889	0.213	0.566	0.114	0.064	-0.090	0.051	0.124	0.006	0.027	-0.051
-0.210	-0.481	-0.869	-0.235	-0.398	-0.887	0.097	0.530	0.266	-0.063	-0.024	-0.010	0.010	0.061	0.085	-0.064
-0.341	-0.400	-0.865	-0.233	-0.399	-0.887	0.011	-0.020	0.229	-0.195	0.058	-0.006	0.141	0.144	0.080	-0.086
-0.210	-0.419	-0.786	-0.233	-0.394	-0.889	0.295	0.027	0.028	-0.064	0.033	0.075	0.010	0.125	0.000	-0.122
-0.299	-0.504	-0.842	-0.227	-0.389	-0.893	0.301	-0.338	0.092	-0.159	-0.056	0.024	0.099	0.041	0.053	-0.109
-0.287	-0.439	-0.889	-0.216	-0.391	-0.895	-0.013	-0.486	0.241	-0.158	0.011	-0.022	0.087	0.109	0.099	-0.067
-0.122	-0.415	-0.865	-0.217	-0.391	-0.894	-0.024	0.115	0.070	0.009	0.035	0.001	0.078	0.133	0.073	-0.073
-0.068	-0.392	-0.794	-0.221	-0.388	-0.895	0.223	0.197	-0.005	0.066	0.054	0.073	0.130	0.158	0.001	-0.042
-0.218	-0.493	-0.763	-0.219	-0.383	-0.897	0.287	-0.075	-0.011	-0.086	-0.051	0.107	0.021	0.059	0.032	-0.028
-0.118	-0.531	-0.802	-0.226	-0.386	-0.894	-0.146	0.447	0.106	0.021	-0.086	0.064	0.076	0.022	0.006	-0.022
-0.233	-0.419	-0.928	-0.223	-0.390	-0.894	-0.179	-0.180	0.018	-0.098	0.029	-0.063	0.042	0.136	0.131	-0.039
-0.095	-0.404	-0.865	-0.226	-0.386	-0.894	0.170	0.129	-0.097	0.043	0.041	0.001	0.094	0.153	0.067	-0.023
-0.164	-0.427	-0.767	-0.236	-0.382	-0.894	0.224	0.506	-0.126	-0.016	0.014	0.099	0.022	0.131	0.031	-0.009
-0.157	-0.512	-0.806	-0.227	-0.387	-0.894	-0.214	-0.434	0.122	-0.017	-0.066	0.060	0.027	0.048	0.008	-0.016
-0.057	-0.570	-0.802	-0.240	-0.391	-0.889	-0.184	0.760	-0.003	0.096	-0.120	0.058	0.126	0.010	0.004	-0.010
-0.260	-0.547	-0.830	-0.244	-0.390	-0.888	0.057	0.236	0.013	-0.104	-0.098	0.030	0.081	0.014	0.032	-0.014
-0.080	-0.427	-0.842	-0.253	-0.385	-0.887	0.273	0.531	-0.087	0.086	0.017	0.018	0.099	0.135	0.044	-0.016
-0.233	-0.439	-0.853	-0.248	-0.384	-0.889	0.122	-0.211	0.172	-0.073	0.005	0.008	0.057	0.123	0.057	-0.032
-0.210	-0.473	-0.834	-0.256	-0.384	-0.887	0.039	0.483	0.112	-0.043	-0.030	0.025	0.035	0.089	0.038	-0.009
-0.176	-0.527	-0.849	-0.260	-0.384	-0.886	0.024	0.207	-0.032	-0.004	-0.084	0.009	0.002	0.035	0.053	-0.035
-0.199	-0.485	-0.975	-0.254	-0.382	-0.888	0.108	-0.311	0.000	-0.033	-0.043	-0.115	0.024	0.078	0.179	-0.045
-0.257	-0.404	-0.960	-0.245	-0.380	-0.892	0.133	-0.469	0.070	-0.100	0.036	-0.096	0.085	0.160	0.163	-0.051
-0.299	-0.400	-0.901	-0.245	-0.379	-0.893	0.102	-0.014	0.030	-0.143	0.038	-0.036	0.127	0.164	0.104	-0.071
-0.226	-0.384	-0.853	-0.235	-0.380	-0.894	-0.063	-0.489	0.132	-0.079	0.055	0.013	0.055	0.181	0.056	-0.082
-0.253	-0.466	-0.838	-0.234	-0.382	-0.894	-0.031	-0.027	0.082	-0.107	-0.025	0.029	0.082	0.100	0.041	-0.093
-0.203	-0.512	-0.905	-0.228	-0.377	-0.897	0.279	-0.263	0.089	-0.063	-0.075	-0.035	0.032	0.054	0.107	-0.058
-0.268	-0.435	-0.905	-0.219	-0.373	-0.901	0.277	-0.444	0.164	-0.137	-0.002	-0.031	0.098	0.131	0.108	-0.058
-0.080	-0.411	-0.905	-0.217	-0.375	-0.901	-0.045	-0.030	0.173	0.049	0.023	-0.031	0.091	0.155	0.107	-0.045
-0.191	-0.462	-0.853	-0.206	-0.379	-0.902	-0.157	-0.505	0.228	-0.073	-0.024	0.021	0.022	0.104	0.056	-0.011
-0.107	-0.547	-0.747	-0.197	-0.380	-0.904	-0.008	-0.462	0.133	0.002	-0.107	0.129	0.063	0.019	0.051	-0.010
0.067	-0.566	-0.739	-0.203	-0.381	-0.902	0.038	0.400	0.028	0.181	-0.126	0.135	0.236	0.001	0.060	-0.032
-0.203	-0.589	-0.794	-0.201	-0.380	-0.903	0.110	-0.036	0.183	-0.090	-0.150	0.081	0.033	0.024	0.005	-0.016
-0.168	-0.516	-0.881	-0.194	-0.381	-0.904	-0.022	-0.294	0.179	-0.062	-0.075	-0.005	0.001	0.049	0.081	0.001
-0.083	-0.462	-0.830	-0.194	-0.386	-0.902	-0.218	0.089	0.170	0.022	-0.016	0.044	0.085	0.103	0.030	-0.033
-0.057	-0.381	-0.845	-0.200	-0.391	-0.898	-0.253	0.406	0.116	0.056	0.070	0.025	0.111	0.184	0.045	-0.011
-0.141	-0.369	-0.822	-0.195	-0.394	-0.898	-0.111	-0.243	0.133	-0.035	0.084	0.049	0.025	0.196	0.021	-0.029
-0.087	-0.411	-0.790	-0.204	-0.393	-0.897	0.066	0.541	0.057	0.028	0.041	0.078	0.079	0.153	0.011	-0.007
-0.233	-0.481	-0.794	-0.192	-0.394	-0.899	0.010	-0.535	0.234	-0.129	-0.028	0.076	0.068	0.083	0.008	-0.031
0.051	-0.520	-0.775	-0.199	-0.393	-0.898	0.102	0.456	0.127	0.162	-0.067	0.095	0.216	0.043	0.028	-0.023
-0.210	-0.531	-0.873	-0.207	-0.399	-0.893	-0.270	0.543	0.130	-0.091	-0.073	-0.008	0.048	0.031	0.070	-0.033
-0.141	-0.458	-0.889	-0.212	-0.403	-0.891	-0.161	0.294	0.095	-0.018	0.004	-0.026	0.021	0.104	0.084	-0.010
-0.164	-0.419	-0.798	-0.220	-0.401	-0.889	0.086	0.494	0.018	-0.032	0.041	0.063	0.003	0.141	0.008	-0.041
-0.149	-0.411	-0.834	-0.218	-0.400	-0.890	0.065	-0.104	0.027	-0.019	0.048	0.028	0.011	0.148	0.027	-0.038
-0.141	-0.404	-0.778	-0.219	-0.403	-0.889	-0.083	0.145	0.138	-0.010	0.058	0.082	0.018	0.155	0.030	-0.038
-0.172	-0.431	-0.751	-0.223	-0.408	-0.885	-0.254	0.274	0.127	-0.037	0.036	0.106	0.013	0.127	0.059	-0.024
-0.072	-0.493	-0.664	-0.226	-0.418	-0.880	-0.544	0.209	0.066	0.065	-0.015	0.188	0.085	0.064	0.146	-0.038
-0.060	-0.562	-0.704	-0.218	-0.432	-0.875	-0.712	-0.350	0.145	0.069	-0.071	0.143	0.097	0.006	0.108	-0.006
-0.214	-0.597	-0.751	-0.230	-0.442	-0.867	-0.551	0.668	-0.059	-0.073	-0.096	0.088	0.058	0.041	0.062	0.006
0.013	-0.535	-0.771	-0.234	-0.455	-0.859	-0.733	0.251	-0.038	0.158	-0.021	0.061	0.168	0.020	0.043	0.017
-0.137	-0.527	-0.743	-0.240	-0.465	-0.852	-0.614	0.340	-0.047	0.014	-0.003	0.081	0.017	0.027	0.071	0.025
-0.076	-0.516	-0.775	-0.240	-0.478	-0.845	-0.737	0.011	0.021	0.075	0.021	0.042	0.077	0.038	0.040	0.057
-0.068	-0.527	-0.715	-0.251	-0.490	-0.835	-0.721	0.654	-0.044	0.094	0.022	0.091	0.083	0.025	0.099	0.020
-0.068	-0.527	-0.715	-0.253	-0.503	-0.826	-0.747	0.164	-0.011	0.096	0.035	0.083	0.082	0.025	0.100	0.011
-0.199	-0.554	-0.684	-0.261	-0.517	-0.815	-0.845	0.467	-0.027	-0.027	0.022	0.103	0.050	0.003	0.132	-0.001
-0.172	-0.578	-0.601	-0.261	-0.533	-0.805	-0.948	0.068	0.075	0.000	0.015	0.175	0.026	0.027	0.215	-0.018
-0.130	-0.632	-0.617	-0.270	-0.544	-0.795	-0.626	0.594	0.004	0.052	-0.029	0.150	0.013	0.083	0.199	-0.036
-0.160	-0.663	-0.613	-0.271	-0.553	-0.788	-0.528	0.132	0.070	0.022	-0.050	0.147	0.019	0.116	0.203	-0.043
-0.203	-0.589	-0.668	-0.286	-0.561	-0.777	-0.493	0.995	0.054	-0.005	0.031	0.081	0.064	0.044	0.148	-0.028
-0.276	-0.593	-0.668	-0.288	-0.572	-0.768	-0.627	0.253	0.164	-0.076	0.038	0.072	0.139	0.049	0.149	-0.049
-0.118	-0.624	-0.522	-0.301	-0.580	-0.757	-0.483	0.827	-0.000	0.093	0.015	0.207	0.016	0.081	0.296	-0.060
-0.264	-0.670	-0.538	-0.304	-0.586	-0.751	-0.389	0.196	-0.005	-0.050	-0.025	0.185	0.133	0.128	0.281	-0.057
-0.237	-0.748	-0.518	-0.310	-0.591	-0.744	-0.273	0.550	0.102	-0.016	-0.097	0.198	0.108	0.207	0.302	-0.046
-0.199	-0.748	-0.570	-0.317	-0.597	-0.737	-0.285	0.564	0.125	0.029	-0.091	0.140	0.071	0.208	0.251	-0.065
-0.245	-0.674	-0.613	-0.326	-0.605	-0.726	-0.485	0.757	0.125	-0.008	-0.010	0.086	0.118	0.136	0.208	-0.053
-0.303	-0.663	-0.605	-0.336	-0.614	-0.714	-0.527	0.792	0.138	-0.056	0.011	0.082	0.177	0.126	0.216	-0.051
-0.249	-0.632	-0.522	-0.343	-0.617	-0.708	-0.157	0.554	0.035	0.005	0.044	0.158	0.123	0.095	0.299	-0.076
-0.287	-0.647	-0.518	-0.353	-0.617	-0.703	-0.017	0.697	-0.000	-0.023	0.030	0.157	0.162	0.112	0.302	-0.085
-0.353	-0.763	-0.487	-0.355	-0.620	-0.699	-0.129	0.243	0.111	-0.087	-0.083	0.185	0.228	0.228	0.333	-0.086
-0.307	-0.775	-0.518	-0.359	-0.623	-0.695	-0.118	0.299	0.034	-0.037	-0.092	0.149	0.182	0.241	0.300	-0.079
-0.326	-0.740	-0.554	-0.367	-0.627	-0.688	-0.229	0.588	0.015	-0.048	-0.054	0.106	0.200	0.207	0.263	-0.057
-0.276	-0.713	-0.597	-0.370	-0.631	-0.682	-0.275	0.280	0.003	0.005	-0.023	0.058	0.150	0.182	0.218	-0.021
-0.230	-0.682	-0.597	-0.379	-0.630	-0.678	0.061	0.594	-0.080	0.060	0.007	0.054	0.102	0.153	0.217	-0.007
-0.233	-0.643	-0.593	-0.383	-0.630	-0.676	-0.058	0.214	-0.068	0.060	0.046	0.055	0.105	0.116	0.220	0.007
-0.291	-0.659	-0.577	-0.389	-0.629	-0.673	0.034	0.441	-0.081	0.009	0.030	0.068	0.161	0.133	0.234	0.008
-0.280	-0.667	-0.538	-0.398	-0.629	-0.668	0.037	0.604	-0.030	0.028	0.022	0.103	0.148	0.143	0.273	-0.002
-0.283	-0.663	-0.518	-0.404	-0.631	-0.663	-0.145	0.436	-0.061	0.031	0.027	0.117	0.150	0.141	0.292	-0.026
-0.287	-0.667	-0.483	-0.413	-0.635	-0.653	-0.317	0.693	-0.007	0.036	0.028	0.143	0.153	0.147	0.327	-0.030
-0.387	-0.732	-0.538	-0.416	-0.638	-0.648	-0.238	0.178	-0.068	-0.061	-0.035	0.083	0.253	0.214	0.272	-0.034
-0.349	-0.752	-0.570	-0.421	-0.640	-0.643	-0.097	0.419	0.026	-0.017	-0.052	0.047	0.213	0.234	0.241	-0.037
-0.333	-0.740	-0.514	-0.425	-0.641	-0.639	-0.091	0.300	-0.041	0.002	-0.039	0.098	0.197	0.224	0.297	-0.042
-0.333	-0.740	-0.514	-0.431	-0.642	-0.634	-0.097	0.418	-0.058	0.008	-0.038	0.093	0.196	0.225	0.297	-0.039
-0.376	-0.717	-0.562	-0.438	-0.638	-0.633	0.160	0.314	-0.220	-0.028	-0.019	0.045	0.239	0.203	0.250	-0.044
-0.430	-0.701	-0.625	-0.441	-0.635	-0.634	0.098	0.018	-0.255	-0.078	-0.007	-0.017	0.293	0.188	0.187	-0.038
-0.422	-0.690	-0.625	-0.443	-0.632	-0.635	0.066	-0.058	-0.248	-0.068	0.002	-0.016	0.286	0.177	0.186	-0.037
-0.376	-0.705	-0.641	-0.450	-0.630	-0.633	0.062	0.344	-0.237	-0.015	-0.016	-0.034	0.240	0.194	0.171	-0.022
-0.395	-0.682	-0.648	-0.450	-0.627	-0.636	0.073	-0.259	-0.224	-0.035	0.004	-0.039	0.260	0.172	0.163	-0.006
-0.349	-0.686	-0.668	-0.455	-0.624	-0.636	0.023	0.105	-0.303	0.016	-0.003	-0.059	0.213	0.177	0.144	0.004
-0.372	-0.724	-0.652	-0.460	-0.621	-0.635	-0.012	0.114	-0.311	-0.002	-0.044	-0.044	0.237	0.216	0.160	0.007
-0.403	-0.724	-0.676	-0.464	-0.619	-0.633	-0.077	0.053	-0.343	-0.028	-0.046	-0.069	0.268	0.216	0.137	-0.006
-0.414	-0.794	-0.715	-0.473	-0.618	-0.628	-0.106	0.402	-0.317	-0.031	-0.117	-0.114	0.280	0.286	0.098	-0.029
-0.545	-0.740	-0.786	-0.476	-0.616	-0.628	-0.061	-0.052	-0.311	-0.159	-0.065	-0.185	0.410	0.232	0.028	-0.052
-0.522	-0.771	-0.715	-0.482	-0.616	-0.623	-0.201	0.272	-0.248	-0.130	-0.096	-0.119	0.387	0.264	0.100	-0.056
-0.568	-0.844	-0.767	-0.483	-0.617	-0.621	-0.206	-0.095	-0.211	-0.175	-0.169	-0.172	0.434	0.339	0.049	-0.078
-0.480	-0.871	-0.735	-0.491	-0.619	-0.612	-0.394	0.376	-0.280	-0.079	-0.194	-0.148	0.346	0.367	0.082	-0.084
-0.560	-0.894	-0.719	-0.495	-0.619	-0.610	-0.207	-0.030	-0.331	-0.156	-0.217	-0.135	0.427	0.391	0.098	-0.101
-0.564	-0.779	-0.684	-0.493	-0.617	-0.613	0.066	-0.257	-0.151	-0.161	-0.104	-0.096	0.432	0.276	0.135	-0.099
-0.584	-0.636	-0.617	-0.490	-0.611	-0.622	0.392	-0.417	-0.098	-0.185	0.033	-0.021	0.451	0.135	0.203	-0.112
-0.514	-0.539	-0.652	-0.487	-0.601	-0.633	0.651	-0.334	-0.126	-0.118	0.120	-0.045	0.382	0.039	0.168	-0.083
-0.541	-0.578	-0.782	-0.480	-0.590	-0.649	0.769	-0.650	-0.113	-0.152	0.071	-0.159	0.410	0.079	0.039	-0.048
-0.426	-0.585	-0.877	-0.476	-0.581	-0.660	0.531	-0.502	-0.204	-0.041	0.054	-0.243	0.294	0.089	0.054	0.006
-0.410	-0.647	-0.928	-0.464	-0.575	-0.674	0.312	-1.073	-0.237	-0.038	-0.014	-0.280	0.279	0.152	0.105	0.081
-0.357	-0.686	-0.972	-0.450	-0.571	-0.687	0.101	-1.173	-0.282	0.003	-0.057	-0.311	0.226	0.192	0.148	0.183
-0.168	-0.663	-1.023	-0.440	-0.567	-0.697	0.055	-0.950	-0.350	0.181	-0.037	-0.352	0.038	0.169	0.200	0.239
-0.030	-0.616	-1.113	-0.421	-0.564	-0.710	-0.007	-1.511	-0.347	0.301	0.006	-0.429	0.100	0.123	0.290	0.299
-0.160	-0.632	-1.224	-0.410	-0.560	-0.720	0.036	-0.976	-0.331	0.158	-0.013	-0.530	0.032	0.139	0.400	0.345
-0.087	-0.705	-1.243	-0.379	-0.557	-0.739	0.127	-2.208	-0.182	0.200	-0.090	-0.530	0.040	0.212	0.419	0.395
-0.087	-0.651	-1.259	-0.352	-0.551	-0.756	0.247	-1.846	-0.198	0.173	-0.041	-0.529	0.040	0.159	0.435	0.409
0.190	-0.667	-1.184	-0.320	-0.547	-0.773	0.256	-1.992	-0.034	0.418	-0.060	-0.437	0.317	0.175	0.359	0.481
0.190	-0.667	-1.184	-0.284	-0.543	-0.790	0.290	-2.141	0.072	0.382	-0.065	-0.421	0.316	0.176	0.358	0.519
0.482	-0.752	-1.039	-0.259	-0.537	-0.803	0.412	-1.435	0.048	0.648	-0.156	-0.263	0.608	0.262	0.211	0.555
0.367	-0.771	-1.031	-0.235	-0.531	-0.814	0.429	-1.275	0.104	0.509	-0.181	-0.244	0.492	0.282	0.204	0.542
0.351	-0.713	-1.062	-0.205	-0.526	-0.826	0.418	-1.572	0.236	0.464	-0.129	-0.264	0.476	0.225	0.235	0.534
0.374	-0.713	-0.944	-0.176	-0.520	-0.836	0.404	-1.475	0.215	0.458	-0.134	-0.136	0.499	0.225	0.117	0.433
0.393	-0.651	-0.897	-0.162	-0.516	-0.841	0.334	-0.660	0.198	0.462	-0.077	-0.083	0.518	0.164	0.069	0.394
0.140	-0.616	-0.857	-0.136	-0.512	-0.848	0.300	-1.288	0.311	0.183	-0.046	-0.036	0.264	0.130	0.029	0.291
0.367	-0.581	-0.747	-0.138	-0.505	-0.852	0.426	0.282	0.132	0.411	-0.018	0.077	0.491	0.096	0.081	0.236
-0.022	-0.551	-0.822	-0.121	-0.502	-0.856	0.266	-0.793	0.323	0.006	0.010	0.007	0.102	0.065	0.007	0.174
0.243	-0.516	-0.684	-0.113	-0.496	-0.861	0.376	-0.258	0.261	0.263	0.039	0.149	0.367	0.031	0.145	0.163
0.159	-0.562	-0.763	-0.115	-0.489	-0.865	0.465	0.307	0.269	0.181	-0.014	0.074	0.282	0.078	0.067	0.067
0.097	-0.400	-0.861	-0.126	-0.477	-0.870	0.747	0.756	0.124	0.131	0.135	-0.019	0.220	0.083	0.032	0.107
-0.183	-0.558	-0.940	-0.105	-0.469	-0.877	0.492	-1.068	0.271	-0.171	-0.031	-0.092	0.062	0.076	0.111	0.044
0.209	-0.636	-0.806	-0.117	-0.461	-0.879	0.441	0.713	-0.044	0.234	-0.116	0.044	0.330	0.154	0.023	0.011
-0.133	-0.724	-0.814	-0.106	-0.457	-0.883	0.330	-0.556	0.134	-0.119	-0.209	0.040	0.013	0.243	0.015	-0.030
-0.045	-0.701	-0.869	-0.107	-0.450	-0.887	0.429	0.062	-0.011	-0.029	-0.193	-0.012	0.074	0.221	0.040	-0.011
-0.091	-0.647	-0.802	-0.115	-0.445	-0.888	0.301	0.479	-0.008	-0.066	-0.143	0.056	0.027	0.167	0.027	-0.055
-0.018	-0.500	-0.786	-0.102	-0.441	-0.892	0.267	-0.675	0.139	-0.006	-0.000	0.076	0.100	0.021	0.042	-0.061
-0.014	-0.489	-0.751	-0.120	-0.437	-0.891	0.227	1.028	-0.011	0.017	0.008	0.111	0.102	0.010	0.078	-0.051
-0.191	-0.543	-0.889	-0.107	-0.431	-0.896	0.337	-0.719	0.065	-0.173	-0.052	-0.023	0.074	0.064	0.061	-0.091
0.040	-0.423	-0.790	-0.108	-0.425	-0.899	0.392	0.156	0.163	0.059	0.061	0.078	0.156	0.056	0.038	-0.120
-0.337	-0.466	-0.932	-0.102	-0.416	-0.904	0.506	-0.295	0.096	-0.323	0.010	-0.059	0.221	0.013	0.104	-0.161
-0.207	-0.408	-0.924	-0.086	-0.409	-0.909	0.410	-0.859	0.197	-0.209	0.061	-0.045	0.090	0.070	0.095	-0.138
-0.241	-0.508	-0.869	-0.090	-0.400	-0.912	0.501	0.133	-0.137	-0.239	-0.049	0.013	0.125	0.031	0.039	-0.158
0.005	-0.481	-0.786	-0.076	-0.392	-0.917	0.448	-0.701	0.069	-0.007	-0.030	0.101	0.121	0.005	0.044	-0.119
-0.003	-0.485	-0.711	-0.076	-0.387	-0.919	0.313	0.054	0.047	-0.014	-0.039	0.178	0.113	0.009	0.119	-0.091
-0.003	-0.485	-0.711	-0.071	-0.380	-0.922	0.406	-0.231	0.071	-0.019	-0.046	0.182	0.114	0.008	0.119	-0.087
0.005	-0.411	-0.814	-0.071	-0.373	-0.925	0.380	-0.024	0.031	-0.013	0.021	0.082	0.121	0.065	0.016	-0.073
-0.164	-0.423	-0.814	-0.061	-0.365	-0.929	0.446	-0.531	0.038	-0.193	0.002	0.087	0.048	0.054	0.017	-0.104
0.040	-0.404	-0.944	-0.073	-0.356	-0.932	0.512	0.667	-0.024	0.023	0.012	-0.040	0.155	0.073	0.114	-0.060
-0.195	-0.404	-0.838	-0.063	-0.350	-0.935	0.346	-0.513	0.100	-0.223	0.006	0.070	0.079	0.073	0.007	-0.086
0.197	-0.423	-0.814	-0.082	-0.342	-0.936	0.433	0.988	-0.149	0.188	-0.021	0.096	0.313	0.053	0.016	-0.041
-0.164	-0.439	-0.924	-0.068	-0.335	-0.940	0.358	-0.725	0.072	-0.188	-0.043	-0.011	0.048	0.038	0.096	-0.068
0.036	-0.373	-0.909	-0.079	-0.333	-0.940	0.128	0.631	0.045	0.022	0.020	0.005	0.152	0.104	0.081	-0.012
-0.087	-0.365	-0.901	-0.077	-0.329	-0.941	0.209	-0.148	-0.004	-0.104	0.024	0.015	0.028	0.112	0.074	-0.073
0.055	-0.415	-0.940	-0.089	-0.326	-0.941	0.168	0.663	-0.035	0.050	-0.029	-0.024	0.170	0.063	0.114	-0.042
-0.172	-0.334	-0.928	-0.081	-0.325	-0.942	0.083	-0.412	0.094	-0.186	0.051	-0.011	0.057	0.145	0.102	-0.069
0.017	-0.369	-0.857	-0.085	-0.318	-0.944	0.404	0.205	-0.061	0.006	0.008	0.063	0.132	0.111	0.031	-0.040
-0.107	-0.423	-0.916	-0.078	-0.313	-0.947	0.262	-0.342	0.079	-0.124	-0.050	0.006	0.010	0.057	0.090	-0.078
0.059	-0.439	-0.924	-0.088	-0.308	-0.947	0.273	0.557	-0.001	0.051	-0.071	-0.001	0.175	0.042	0.098	-0.052
-0.149	-0.319	-0.960	-0.083	-0.303	-0.949	0.272	-0.276	0.006	-0.162	0.044	-0.035	0.032	0.161	0.133	-0.046
0.001	-0.400	-0.845	-0.086	-0.300	-0.950	0.184	0.184	0.033	-0.009	-0.040	0.080	0.118	0.080	0.019	-0.028
0.043	-0.431	-0.877	-0.086	-0.298	-0.951	0.115	-0.001	-0.022	0.032	-0.073	0.049	0.161	0.049	0.051	-0.066
-0.022	-0.323	-0.932	-0.087	-0.291	-0.953	0.369	0.091	-0.037	-0.031	0.029	-0.004	0.096	0.157	0.106	-0.057
-0.126	-0.381	-0.901	-0.081	-0.289	-0.954	0.166	-0.308	0.072	-0.141	-0.032	0.029	0.008	0.100	0.074	-0.050
-0.091	-0.400	-0.972	-0.071	-0.286	-0.955	0.141	-0.501	0.070	-0.117	-0.053	-0.040	0.026	0.080	0.145	-0.051
0.024	-0.377	-0.936	-0.068	-0.281	-0.957	0.303	-0.161	0.041	-0.005	-0.036	-0.003	0.141	0.104	0.108	-0.084
0.078	-0.303	-0.818	-0.074	-0.281	-0.957	0.004	0.367	0.086	0.055	0.038	0.115	0.195	0.177	0.011	-0.038
-0.183	-0.323	-0.905	-0.081	-0.280	-0.956	0.049	0.366	0.009	-0.199	0.018	0.028	0.066	0.158	0.075	-0.038
0.113	-0.400	-0.944	-0.078	-0.274	-0.959	0.333	-0.148	-0.030	0.094	-0.066	-0.010	0.231	0.082	0.113	-0.032
-0.095	-0.292	-0.940	-0.088	-0.266	-0.960	0.418	0.530	-0.029	-0.104	0.035	-0.004	0.024	0.191	0.108	-0.040
0.059	-0.311	-0.893	-0.082	-0.265	-0.961	0.095	-0.258	0.124	0.044	0.014	0.044	0.179	0.173	0.059	-0.016
0.005	-0.365	-0.877	-0.082	-0.262	-0.962	0.174	0.049	0.075	-0.009	-0.043	0.060	0.126	0.120	0.042	-0.049
-0.068	-0.253	-0.952	-0.080	-0.255	-0.964	0.355	-0.100	0.011	-0.084	0.062	-0.013	0.054	0.232	0.116	-0.045
-0.068	-0.253	-0.952	-0.080	-0.251	-0.965	0.211	0.022	0.081	-0.084	0.058	-0.012	0.054	0.232	0.116	-0.057
-0.041	-0.307	-0.889	-0.077	-0.249	-0.966	0.154	-0.178	0.013	-0.061	0.002	0.052	0.081	0.179	0.052	-0.062
-0.022	-0.354	-0.920	-0.087	-0.244	-0.966	0.246	0.518	-0.027	-0.032	-0.049	0.021	0.100	0.133	0.082	-0.047
-0.053	-0.296	-0.975	-0.081	-0.240	-0.967	0.209	-0.269	0.065	-0.068	0.005	-0.033	0.070	0.191	0.136	-0.029
-0.003	-0.296	-0.979	-0.086	-0.237	-0.968	0.182	0.254	0.042	-0.014	0.002	-0.036	0.119	0.191	0.138	-0.013
0.043	-0.292	-0.889	-0.091	-0.235	-0.968	0.099	0.291	0.003	0.038	0.004	0.054	0.164	0.195	0.046	-0.019
0.020	-0.334	-0.912	-0.096	-0.231	-0.968	0.234	0.245	-0.070	0.019	-0.043	0.031	0.139	0.151	0.067	0.002
-0.087	-0.319	-1.003	-0.088	-0.230	-0.969	0.048	-0.372	0.096	-0.096	-0.028	-0.059	0.029	0.166	0.156	-0.021
0.043	-0.249	-0.975	-0.100	-0.231	-0.968	-0.021	0.642	-0.031	0.047	0.042	-0.032	0.157	0.236	0.126	-0.013
-0.130	-0.241	-0.956	-0.098	-0.230	-0.968	0.043	-0.138	-0.025	-0.129	0.049	-0.012	0.019	0.244	0.103	-0.047
0.074	-0.269	-0.877	-0.107	-0.227	-0.968	0.182	0.507	-0.053	0.084	0.018	0.066	0.181	0.218	0.022	-0.019
-0.168	-0.330	-0.928	-0.096	-0.225	-0.970	0.127	-0.563	0.168	-0.169	-0.045	0.017	0.065	0.157	0.071	-0.048
0.051	-0.299	-0.987	-0.107	-0.224	-0.969	0.033	0.595	0.030	0.061	-0.015	-0.043	0.151	0.188	0.128	-0.048
-0.114	-0.203	-0.924	-0.121	-0.221	-0.968	0.148	0.712	-0.066	-0.091	0.079	0.019	0.018	0.284	0.062	-0.035
-0.141	-0.214	-0.979	-0.099	-0.218	-0.971	0.167	-1.108	0.052	-0.139	0.064	-0.033	0.048	0.272	0.115	-0.038
0.155	-0.323	-0.849	-0.112	-0.218	-0.969	0.028	0.702	-0.033	0.170	-0.044	0.095	0.246	0.163	0.017	-0.031
-0.210	-0.334	-0.968	-0.108	-0.220	-0.970	-0.059	-0.224	0.087	-0.200	-0.054	-0.023	0.123	0.151	0.101	-0.036
0.097	-0.288	-0.960	-0.106	-0.220	-0.970	0.013	-0.040	-0.005	0.107	-0.008	-0.015	0.182	0.197	0.092	0.000
-0.141	-0.261	-0.995	-0.099	-0.218	-0.971	0.112	-0.385	0.049	-0.140	0.017	-0.049	0.059	0.224	0.126	-0.035
0.082	-0.238	-0.877	-0.107	-0.217	-0.970	0.026	0.455	0.015	0.092	0.040	0.069	0.161	0.247	0.008	-0.010
-0.041	-0.299	-0.885	-0.106	-0.220	-0.970	-0.112	-0.030	0.102	-0.032	-0.019	0.060	0.036	0.185	0.014	-0.032
-0.080	-0.299	-0.960	-0.114	-0.220	-0.969	-0.002	0.427	-0.065	-0.063	-0.019	-0.016	0.005	0.185	0.089	-0.015
-0.033	-0.288	-0.975	-0.113	-0.219	-0.969	0.066	-0.069	-0.017	-0.018	-0.008	-0.031	0.040	0.197	0.103	-0.034
-0.049	-0.245	-0.928	-0.119	-0.219	-0.968	0.022	0.346	0.015	-0.027	0.034	0.015	0.023	0.240	0.054	-0.030
-0.057	-0.238	-0.952	-0.118	-0.220	-0.968	-0.068	-0.018	0.090	-0.036	0.043	-0.009	0.015	0.248	0.078	-0.026
-0.030	-0.280	-0.877	-0.117	-0.224	-0.967	-0.193	-0.024	0.047	-0.010	0.005	0.066	0.039	0.205	0.003	-0.035
-0.030	-0.338	-0.873	-0.118	-0.227	-0.967	-0.109	0.061	0.044	-0.009	-0.050	0.069	0.038	0.146	0.001	-0.039
-0.072	-0.296	-0.916	-0.120	-0.224	-0.967	0.149	0.125	-0.008	-0.049	-0.010	0.026	0.007	0.187	0.043	-0.062
-0.072	-0.296	-0.916	-0.124	-0.222	-0.967	0.129	0.200	0.005	-0.046	-0.013	0.026	0.010	0.187	0.043	-0.065
-0.180	-0.245	-0.948	-0.120	-0.224	-0.967	-0.089	-0.215	0.077	-0.158	0.040	-0.006	0.120	0.236	0.075	-0.063
-0.060	-0.234	-0.897	-0.123	-0.229	-0.966	-0.220	0.201	0.064	-0.035	0.056	0.044	0.003	0.247	0.024	-0.070
-0.026	-0.288	-0.865	-0.129	-0.230	-0.965	-0.060	0.288	-0.067	0.005	0.003	0.075	0.029	0.192	0.008	-0.070
-0.110	-0.319	-0.889	-0.129	-0.231	-0.964	-0.033	0.013	-0.057	-0.079	-0.027	0.051	0.057	0.160	0.016	-0.059
-0.083	-0.330	-0.932	-0.130	-0.229	-0.965	0.071	0.042	-0.005	-0.052	-0.040	0.008	0.033	0.148	0.059	-0.058
-0.137	-0.292	-0.975	-0.126	-0.229	-0.965	0.057	-0.189	0.030	-0.109	-0.002	-0.035	0.089	0.187	0.103	-0.037
-0.080	-0.269	-0.968	-0.124	-0.233	-0.964	-0.231	-0.076	0.086	-0.054	0.026	-0.028	0.034	0.210	0.095	-0.051
0.051	-0.241	-0.944	-0.138	-0.237	-0.962	-0.189	0.719	-0.058	0.091	0.056	-0.007	0.094	0.238	0.071	-0.037
-0.222	-0.234	-0.972	-0.132	-0.240	-0.962	-0.163	-0.337	0.020	-0.189	0.067	-0.035	0.181	0.246	0.100	-0.035
-0.007	-0.211	-0.909	-0.136	-0.241	-0.961	-0.083	0.240	-0.133	0.031	0.092	0.027	0.033	0.269	0.037	-0.053
-0.118	-0.315	-0.905	-0.144	-0.241	-0.960	0.032	0.363	-0.090	-0.073	-0.013	0.030	0.080	0.165	0.035	-0.076
-0.168	-0.307	-0.877	-0.145	-0.241	-0.960	-0.002	0.030	-0.042	-0.122	-0.005	0.058	0.131	0.172	0.009	-0.057
-0.064	-0.365	-0.889	-0.149	-0.243	-0.958	-0.105	0.253	0.036	-0.014	-0.060	0.045	0.026	0.115	0.022	-0.052
-0.110	-0.396	-0.916	-0.142	-0.246	-0.959	-0.127	-0.338	0.060	-0.067	-0.088	0.018	0.073	0.084	0.052	-0.050
0.013	-0.381	-0.889	-0.149	-0.254	-0.956	-0.367	0.380	0.056	0.062	-0.065	0.042	0.050	0.099	0.027	-0.032
-0.130	-0.330	-0.956	-0.146	-0.262	-0.954	-0.398	-0.140	-0.012	-0.083	-0.007	-0.026	0.093	0.149	0.097	-0.020
-0.114	-0.315	-0.991	-0.144	-0.264	-0.954	-0.117	-0.134	-0.087	-0.069	0.010	-0.062	0.077	0.165	0.135	-0.025
-0.018	-0.280	-0.948	-0.150	-0.265	-0.952	-0.098	0.290	-0.150	0.033	0.047	-0.020	0.020	0.200	0.094	-0.026
-0.157	-0.276	-0.920	-0.153	-0.267	-0.951	-0.101	0.156	-0.029	-0.103	0.052	0.006	0.116	0.203	0.068	-0.016
0.017	-0.272	-0.877	-0.146	-0.269	-0.952	-0.113	-0.348	-0.018	0.063	0.058	0.050	0.059	0.207	0.026	-0.020
-0.057	-0.311	-0.869	-0.158	-0.275	-0.949	-0.259	0.644	-0.001	0.002	0.025	0.055	0.013	0.168	0.020	-0.028
-0.107	-0.342	-0.881	-0.151	-0.281	-0.948	-0.316	-0.346	0.077	-0.055	0.000	0.042	0.060	0.136	0.032	-0.030
-0.026	-0.369	-0.838	-0.153	-0.287	-0.946	-0.287	0.121	-0.064	0.028	-0.021	0.083	0.021	0.109	0.010	-0.057
-0.149	-0.396	-0.865	-0.152	-0.294	-0.944	-0.386	-0.075	0.001	-0.097	-0.041	0.054	0.100	0.083	0.018	-0.051
-0.164	-0.411	-0.912	-0.161	-0.295	-0.942	-0.059	0.456	-0.130	-0.103	-0.055	0.005	0.115	0.067	0.066	-0.052
-0.057	-0.369	-0.924	-0.167	-0.297	-0.940	-0.114	0.316	-0.056	0.011	-0.010	-0.009	0.006	0.110	0.078	-0.057
-0.137	-0.315	-0.916	-0.162	-0.298	-0.941	-0.043	-0.263	0.009	-0.075	0.045	-0.001	0.086	0.165	0.070	-0.032
-0.095	-0.326	-0.901	-0.168	-0.300	-0.939	-0.075	0.312	-0.041	-0.027	0.034	0.013	0.042	0.154	0.054	-0.024
-0.053	-0.319	-0.916	-0.175	-0.305	-0.936	-0.243	0.421	0.027	0.023	0.047	-0.005	0.000	0.163	0.070	-0.033
-0.141	-0.323	-0.924	-0.172	-0.309	-0.935	-0.232	-0.126	0.082	-0.069	0.048	-0.014	0.089	0.160	0.079	-0.021
-0.091	-0.323	-0.861	-0.175	-0.316	-0.933	-0.328	0.183	0.048	-0.016	0.054	0.046	0.038	0.160	0.016	-0.017
-0.076	-0.288	-0.885	-0.173	-0.322	-0.931	-0.343	-0.069	0.090	-0.003	0.096	0.021	0.024	0.195	0.040	-0.021
-0.072	-0.299	-0.869	-0.172	-0.327	-0.929	-0.268	-0.059	0.010	-0.000	0.089	0.035	0.020	0.183	0.025	-0.023
-0.057	-0.346	-0.853	-0.177	-0.334	-0.926	-0.342	0.313	0.094	0.020	0.050	0.047	0.005	0.136	0.009	-0.003
-0.122	-0.357	-0.845	-0.173	-0.338	-0.925	-0.212	-0.191	0.055	-0.049	0.043	0.054	0.071	0.125	0.002	-0.015
0.013	-0.404	-0.842	-0.183	-0.342	-0.922	-0.181	0.567	-0.059	0.095	-0.000	0.055	0.063	0.080	0.002	-0.012
-0.149	-0.427	-0.857	-0.186	-0.345	-0.920	-0.182	0.165	0.010	-0.063	-0.019	0.037	0.100	0.057	0.014	-0.010
-0.057	-0.431	-0.830	-0.181	-0.347	-0.920	-0.085	-0.232	0.046	0.024	-0.021	0.065	0.008	0.054	0.014	0.016
-0.053	-0.427	-0.861	-0.178	-0.356	-0.917	-0.403	-0.047	0.182	0.026	-0.009	0.031	0.006	0.059	0.019	-0.008
-0.014	-0.404	-0.881	-0.189	-0.364	-0.912	-0.435	0.653	0.045	0.075	0.023	0.006	0.032	0.084	0.040	-0.009
-0.160	-0.392	-0.916	-0.194	-0.377	-0.906	-0.701	0.291	0.068	-0.066	0.047	-0.036	0.116	0.096	0.076	-0.001
-0.191	-0.419	-0.905	-0.197	-0.390	-0.900	-0.686	0.200	0.039	-0.094	0.033	-0.030	0.146	0.070	0.063	-0.015
-0.037	-0.435	-0.838	-0.195	-0.402	-0.895	-0.656	-0.106	-0.015	0.058	0.029	0.032	0.008	0.055	0.004	-0.023
-0.168	-0.458	-0.893	-0.195	-0.413	-0.889	-0.658	-0.002	-0.037	-0.073	0.018	-0.029	0.123	0.032	0.051	-0.028
-0.064	-0.427	-0.822	-0.207	-0.423	-0.882	-0.571	0.631	-0.039	0.042	0.059	0.035	0.019	0.064	0.020	-0.009
-0.187	-0.458	-0.838	-0.209	-0.434	-0.876	-0.612	0.127	0.016	-0.079	0.039	0.013	0.144	0.034	0.003	-0.014
-0.053	-0.439	-0.747	-0.212	-0.442	-0.872	-0.434	0.222	-0.029	0.059	0.066	0.099	0.008	0.055	0.093	-0.020
-0.064	-0.450	-0.751	-0.214	-0.451	-0.867	-0.475	0.176	0.063	0.050	0.064	0.090	0.021	0.044	0.089	-0.029
-0.187	-0.489	-0.755	-0.223	-0.460	-0.859	-0.528	0.498	-0.024	-0.065	0.034	0.079	0.143	0.006	0.085	-0.026
-0.095	-0.454	-0.684	-0.229	-0.470	-0.852	-0.583	0.333	-0.002	0.033	0.079	0.143	0.051	0.041	0.156	-0.036
-0.141	-0.493	-0.664	-0.232	-0.483	-0.844	-0.725	0.238	0.039	-0.010	0.053	0.155	0.098	0.003	0.175	-0.036
-0.103	-0.574	-0.629	-0.236	-0.495	-0.836	-0.659	0.279	0.098	0.032	-0.016	0.182	0.059	0.077	0.210	-0.016
-0.091	-0.632	-0.688	-0.250	-0.502	-0.828	-0.392	0.894	-0.006	0.058	-0.067	0.115	0.047	0.134	0.150	-0.014
-0.091	-0.632	-0.688	-0.247	-0.510	-0.824	-0.402	-0.079	0.149	0.055	-0.059	0.111	0.048	0.133	0.149	-0.026
-0.126	-0.643	-0.711	-0.253	-0.512	-0.821	-0.116	0.392	0.019	0.026	-0.068	0.084	0.083	0.143	0.126	-0.030
-0.268	-0.585	-0.739	-0.255	-0.514	-0.819	-0.100	0.090	-0.061	-0.114	-0.008	0.055	0.226	0.085	0.097	-0.037
-0.199	-0.527	-0.755	-0.258	-0.518	-0.815	-0.251	0.215	0.051	-0.042	0.054	0.035	0.155	0.026	0.081	-0.044
-0.176	-0.543	-0.775	-0.258	-0.524	-0.811	-0.345	0.082	0.053	-0.018	0.045	0.011	0.133	0.040	0.060	-0.035
-0.164	-0.520	-0.739	-0.257	-0.531	-0.807	-0.394	-0.050	0.029	-0.008	0.075	0.043	0.122	0.015	0.096	-0.016
-0.103	-0.512	-0.743	-0.261	-0.539	-0.801	-0.505	0.233	-0.034	0.057	0.091	0.032	0.059	0.007	0.092	0.015
-0.164	-0.508	-0.700	-0.258	-0.547	-0.796	-0.516	-0.181	-0.057	-0.007	0.103	0.071	0.122	0.002	0.135	0.030
-0.049	-0.554	-0.763	-0.266	-0.555	-0.788	-0.541	0.486	-0.092	0.116	0.065	-0.001	0.007	0.048	0.071	0.040
-0.118	-0.574	-0.763	-0.274	-0.562	-0.781	-0.464	0.349	-0.182	0.054	0.052	-0.007	0.077	0.066	0.070	0.039
-0.145	-0.581	-0.751	-0.280	-0.568	-0.774	-0.523	0.252	-0.269	0.034	0.051	-0.003	0.104	0.073	0.081	0.039
-0.160	-0.667	-0.763	-0.291	-0.576	-0.764	-0.607	0.476	-0.321	0.029	-0.026	-0.024	0.119	0.157	0.069	0.002
-0.283	-0.709	-0.857	-0.303	-0.585	-0.753	-0.676	0.551	-0.318	-0.083	-0.060	-0.130	0.243	0.198	0.026	-0.023
-0.364	-0.802	-0.905	-0.312	-0.596	-0.740	-0.834	0.446	-0.242	-0.154	-0.142	-0.189	0.322	0.289	0.074	-0.026
-0.364	-0.825	-0.905	-0.318	-0.605	-0.730	-0.730	0.204	-0.260	-0.148	-0.156	-0.200	0.323	0.311	0.074	-0.056
-0.283	-0.894	-0.893	-0.330	-0.613	-0.718	-0.712	0.538	-0.379	-0.056	-0.217	-0.200	0.242	0.380	0.062	-0.083
-0.410	-0.802	-0.826	-0.336	-0.619	-0.710	-0.584	0.079	-0.355	-0.177	-0.118	-0.141	0.369	0.287	0.004	-0.086
-0.410	-0.806	-0.664	-0.339	-0.624	-0.704	-0.455	-0.036	-0.278	-0.174	-0.117	0.015	0.369	0.290	0.165	-0.076
-0.330	-0.798	-0.629	-0.344	-0.627	-0.699	-0.286	0.167	-0.283	-0.088	-0.107	0.046	0.288	0.281	0.200	-0.078
-0.287	-0.763	-0.747	-0.344	-0.626	-0.700	-0.032	-0.147	-0.187	-0.046	-0.073	-0.072	0.246	0.245	0.081	-0.056
-0.283	-0.748	-0.818	-0.341	-0.624	-0.703	0.087	-0.317	-0.080	-0.046	-0.059	-0.140	0.242	0.228	0.010	0.007
-0.295	-0.701	-0.834	-0.335	-0.623	-0.707	0.033	-0.463	-0.122	-0.063	-0.014	-0.152	0.254	0.180	0.007	0.076
-0.114	-0.670	-0.834	-0.326	-0.623	-0.711	-0.073	-0.763	-0.161	0.109	0.017	-0.147	0.073	0.148	0.008	0.138
-0.010	-0.659	-0.877	-0.316	-0.623	-0.716	-0.061	-0.841	-0.218	0.202	0.028	-0.186	0.031	0.135	0.052	0.208
0.032	-0.651	-0.936	-0.304	-0.619	-0.724	0.075	-1.042	-0.344	0.233	0.033	-0.237	0.073	0.125	0.111	0.306
0.101	-0.636	-0.975	-0.290	-0.616	-0.733	0.054	-1.267	-0.463	0.288	0.045	-0.268	0.143	0.109	0.151	0.407
0.224	-0.690	-1.090	-0.270	-0.610	-0.745	0.220	-1.612	-0.449	0.391	-0.015	-0.370	0.266	0.161	0.266	0.484
[truncated: 574 more rows]
