# Supplementary material for: Averaged Propulsive Body Acceleration (APBA) Can Be Calculated from Biologging Tags That Incorporate Gyroscopes and Accelerometers to Estimate Swimming Speed, Hydrodynamic Drag and Energy Expenditure for Steller Sea Lions
Source: PLoS One. 2016 Jun 10;11(6):e0157326. doi: 10.1371/journal.pone.0157326 (PMC4902303; doi:10.1371/journal.pone.0157326)
Supplement: S4 Data — Same components as S2. (ZIP) [file pone.0157326.s004.zip › SitkaNov_20/Ms10_INER_20_11_13.csv]

FileName	FileDate	FileTime	Sample	Time from Start (s)	AccelIntX	AccelIntY	AccelIntZ	MagX	MagY	MagZ	GyroX	GyroY	GyroZ
C:\Users\cware\Desktop\Steller20November\TagTesting20Nov2013\M10.DSG	11-1-2013	15:50:19	215075.000000	4301.500000	-0.226563	-0.292969	-1.062500	0.433945	0.149541	0.593578	-3.265381	-3.051758	-5.920410
C:\Users\cware\Desktop\Steller20November\TagTesting20Nov2013\M10.DSG	11-1-2013	15:50:19	215076.000000	4301.520000	-0.242188	-0.281250	-1.085938	0.436697	0.149541	0.592661	-7.781982	-2.716064	-6.637573
C:\Users\cware\Desktop\Steller20November\TagTesting20Nov2013\M10.DSG	11-1-2013	15:50:19	215077.000000	4301.540000	-0.292969	-0.300781	-1.066406	0.436697	0.149541	0.591743	-5.249023	4.943848	-5.676270
C:\Users\cware\Desktop\Steller20November\TagTesting20Nov2013\M10.DSG	11-1-2013	15:50:19	215078.000000	4301.560000	-0.250000	-0.308594	-1.074219	0.434862	0.148624	0.593578	-5.310059	-9.490967	-5.889893
C:\Users\cware\Desktop\Steller20November\TagTesting20Nov2013\M10.DSG	11-1-2013	15:50:19	215079.000000	4301.580000	-0.296875	-0.312500	-1.101563	0.437615	0.146789	0.593578	-5.203247	0.396729	-5.004883
C:\Users\cware\Desktop\Steller20November\TagTesting20Nov2013\M10.DSG	11-1-2013	15:50:19	215080.000000	4301.600000	-0.250000	-0.285156	-1.085938	0.436697	0.146789	0.591743	-8.071899	5.584717	-5.142212
C:\Users\cware\Desktop\Steller20November\TagTesting20Nov2013\M10.DSG	11-1-2013	15:50:19	215081.000000	4301.620000	-0.261719	-0.296875	-1.042969	0.434862	0.148624	0.592661	-8.209229	-9.918213	-6.103516
C:\Users\cware\Desktop\Steller20November\TagTesting20Nov2013\M10.DSG	11-1-2013	15:50:19	215082.000000	4301.640000	-0.269531	-0.320313	-1.078125	0.434862	0.147706	0.593578	-7.690430	0.442505	-4.882813
C:\Users\cware\Desktop\Steller20November\TagTesting20Nov2013\M10.DSG	11-1-2013	15:50:19	215083.000000	4301.660000	-0.250000	-0.320313	-1.050781	0.434862	0.148624	0.592661	-7.965088	1.617432	-4.135132
C:\Users\cware\Desktop\Steller20November\TagTesting20Nov2013\M10.DSG	11-1-2013	15:50:19	215084.000000	4301.680000	-0.253906	-0.304688	-1.089844	0.435780	0.147706	0.591743	-11.581421	-2.029419	-4.501343
C:\Users\cware\Desktop\Steller20November\TagTesting20Nov2013\M10.DSG	11-1-2013	15:50:19	215085.000000	4301.700000	-0.289063	-0.304688	-1.070313	0.434862	0.146789	0.591743	-12.145996	5.249023	-3.448486
C:\Users\cware\Desktop\Steller20November\TagTesting20Nov2013\M10.DSG	11-1-2013	15:50:19	215086.000000	4301.720000	-0.308594	-0.292969	-1.093750	0.434862	0.144037	0.592661	-12.695313	-2.548218	-3.005981
C:\Users\cware\Desktop\Steller20November\TagTesting20Nov2013\M10.DSG	11-1-2013	15:50:19	215087.000000	4301.740000	-0.261719	-0.300781	-1.082031	0.432110	0.144037	0.592661	-12.481689	-2.227783	-1.754761
C:\Users\cware\Desktop\Steller20November\TagTesting20Nov2013\M10.DSG	11-1-2013	15:50:19	215088.000000	4301.760000	-0.234375	-0.285156	-1.066406	0.433028	0.144037	0.591743	-11.154175	7.080078	-0.762939
C:\Users\cware\Desktop\Steller20November\TagTesting20Nov2013\M10.DSG	11-1-2013	15:50:19	215089.000000	4301.780000	-0.242188	-0.312500	-1.078125	0.433945	0.141284	0.593578	-11.352539	-0.091553	-3.051758
C:\Users\cware\Desktop\Steller20November\TagTesting20Nov2013\M10.DSG	11-1-2013	15:50:19	215090.000000	4301.800000	-0.292969	-0.296875	-1.109375	0.433028	0.141284	0.592661	-12.786865	0.701904	-1.724243
C:\Users\cware\Desktop\Steller20November\TagTesting20Nov2013\M10.DSG	11-1-2013	15:50:19	215091.000000	4301.820000	-0.292969	-0.296875	-1.109375	0.431193	0.139450	0.594495	-12.405396	1.037598	-2.075195
C:\Users\cware\Desktop\Steller20November\TagTesting20Nov2013\M10.DSG	11-1-2013	15:50:19	215092.000000	4301.840000	-0.292969	-0.292969	-1.078125	0.433028	0.139450	0.592661	-11.901855	-0.793457	-1.556396
C:\Users\cware\Desktop\Steller20November\TagTesting20Nov2013\M10.DSG	11-1-2013	15:50:19	215093.000000	4301.860000	-0.269531	-0.292969	-1.074219	0.433028	0.137615	0.592661	-11.840820	2.090454	-2.502441
C:\Users\cware\Desktop\Steller20November\TagTesting20Nov2013\M10.DSG	11-1-2013	15:50:19	215094.000000	4301.880000	-0.195313	-0.296875	-1.066406	0.432110	0.135780	0.593578	-11.047363	-13.015747	-5.386353
C:\Users\cware\Desktop\Steller20November\TagTesting20Nov2013\M10.DSG	11-1-2013	15:50:19	215095.000000	4301.900000	-0.289063	-0.292969	-1.082031	0.433028	0.135780	0.592661	-8.987427	2.365112	-2.807617
C:\Users\cware\Desktop\Steller20November\TagTesting20Nov2013\M10.DSG	11-1-2013	15:50:19	215096.000000	4301.920000	-0.250000	-0.300781	-1.066406	0.433945	0.133945	0.593578	-9.765625	-2.655029	-2.578735
C:\Users\cware\Desktop\Steller20November\TagTesting20Nov2013\M10.DSG	11-1-2013	15:50:19	215097.000000	4301.940000	-0.253906	-0.285156	-1.074219	0.433028	0.133945	0.592661	-11.520386	-4.684448	-2.868652
C:\Users\cware\Desktop\Steller20November\TagTesting20Nov2013\M10.DSG	11-1-2013	15:50:19	215098.000000	4301.960000	-0.265625	-0.257813	-1.113281	0.433945	0.133945	0.592661	-8.026123	-0.335693	-2.746582
C:\Users\cware\Desktop\Steller20November\TagTesting20Nov2013\M10.DSG	11-1-2013	15:50:19	215099.000000	4301.980000	-0.261719	-0.269531	-1.085938	0.433945	0.133028	0.592661	-6.546021	0.793457	-3.707886
C:\Users\cware\Desktop\Steller20November\TagTesting20Nov2013\M10.DSG	11-1-2013	15:50:19	215100.000000	4302.000000	-0.246094	-0.285156	-1.058594	0.433945	0.132110	0.591743	-8.453369	-7.583618	-4.730225
C:\Users\cware\Desktop\Steller20November\TagTesting20Nov2013\M10.DSG	11-1-2013	15:50:19	215101.000000	4302.020000	-0.273438	-0.292969	-1.074219	0.433945	0.132110	0.591743	-8.407593	-0.167847	-4.272461
C:\Users\cware\Desktop\Steller20November\TagTesting20Nov2013\M10.DSG	11-1-2013	15:50:19	215102.000000	4302.040000	-0.246094	-0.292969	-1.085938	0.434862	0.133028	0.591743	-7.339478	-4.852295	-5.767822
C:\Users\cware\Desktop\Steller20November\TagTesting20Nov2013\M10.DSG	11-1-2013	15:50:19	215103.000000	4302.060000	-0.250000	-0.277344	-1.082031	0.434862	0.132110	0.590826	-6.774902	-5.783081	-5.233765
C:\Users\cware\Desktop\Steller20November\TagTesting20Nov2013\M10.DSG	11-1-2013	15:50:19	215104.000000	4302.080000	-0.265625	-0.269531	-1.085938	0.436697	0.132110	0.590826	-9.048462	-6.195068	-5.630493
C:\Users\cware\Desktop\Steller20November\TagTesting20Nov2013\M10.DSG	11-1-2013	15:50:19	215105.000000	4302.100000	-0.277344	-0.273438	-1.078125	0.436697	0.131193	0.589908	-7.492065	-0.854492	-4.043579
C:\Users\cware\Desktop\Steller20November\TagTesting20Nov2013\M10.DSG	11-1-2013	15:50:19	215106.000000	4302.120000	-0.257813	-0.273438	-1.082031	0.437615	0.131193	0.589908	-6.027222	-2.380371	-5.508423
C:\Users\cware\Desktop\Steller20November\TagTesting20Nov2013\M10.DSG	11-1-2013	15:50:19	215107.000000	4302.140000	-0.261719	-0.269531	-1.062500	0.436697	0.130275	0.589908	-7.492065	-3.280640	-5.401611
C:\Users\cware\Desktop\Steller20November\TagTesting20Nov2013\M10.DSG	11-1-2013	15:50:19	215108.000000	4302.160000	-0.269531	-0.265625	-1.066406	0.437615	0.130275	0.590826	-8.056641	-4.211426	-6.149292
C:\Users\cware\Desktop\Steller20November\TagTesting20Nov2013\M10.DSG	11-1-2013	15:50:19	215109.000000	4302.180000	-0.304688	-0.265625	-1.082031	0.437615	0.129358	0.589908	-7.034302	-5.416870	-5.813599
C:\Users\cware\Desktop\Steller20November\TagTesting20Nov2013\M10.DSG	11-1-2013	15:50:19	215110.000000	4302.200000	-0.238281	-0.265625	-1.062500	0.436697	0.130275	0.589908	-7.293701	-3.097534	-5.706787
C:\Users\cware\Desktop\Steller20November\TagTesting20Nov2013\M10.DSG	11-1-2013	15:50:19	215111.000000	4302.220000	-0.242188	-0.273438	-1.070313	0.438532	0.129358	0.589908	-7.186890	-10.147095	-5.493164
C:\Users\cware\Desktop\Steller20November\TagTesting20Nov2013\M10.DSG	11-1-2013	15:50:19	215112.000000	4302.240000	-0.296875	-0.257813	-1.109375	0.437615	0.128440	0.589908	-8.575439	-0.350952	-5.203247
C:\Users\cware\Desktop\Steller20November\TagTesting20Nov2013\M10.DSG	11-1-2013	15:50:19	215113.000000	4302.260000	-0.242188	-0.265625	-1.058594	0.436697	0.128440	0.590826	-6.927490	-2.365112	-5.523682
C:\Users\cware\Desktop\Steller20November\TagTesting20Nov2013\M10.DSG	11-1-2013	15:50:19	215114.000000	4302.280000	-0.242188	-0.242188	-1.050781	0.438532	0.127523	0.588991	-4.455566	-5.874634	-7.781982
C:\Users\cware\Desktop\Steller20November\TagTesting20Nov2013\M10.DSG	11-1-2013	15:50:19	215115.000000	4302.300000	-0.277344	-0.265625	-1.066406	0.439450	0.127523	0.588991	-8.010864	-5.493164	-9.124756
C:\Users\cware\Desktop\Steller20November\TagTesting20Nov2013\M10.DSG	11-1-2013	15:50:19	215116.000000	4302.320000	-0.238281	-0.273438	-1.085938	0.440367	0.125688	0.588991	-7.339478	-8.056641	-7.629395
C:\Users\cware\Desktop\Steller20November\TagTesting20Nov2013\M10.DSG	11-1-2013	15:50:19	215117.000000	4302.340000	-0.308594	-0.300781	-1.070313	0.440367	0.127523	0.588073	-6.607056	-6.912231	-7.095337
C:\Users\cware\Desktop\Steller20November\TagTesting20Nov2013\M10.DSG	11-1-2013	15:50:19	215118.000000	4302.360000	-0.320313	-0.320313	-1.050781	0.442202	0.125688	0.586239	-9.704590	-2.593994	-6.820679
C:\Users\cware\Desktop\Steller20November\TagTesting20Nov2013\M10.DSG	11-1-2013	15:50:19	215119.000000	4302.380000	-0.320313	-0.320313	-1.050781	0.441284	0.124771	0.588073	-11.184692	1.373291	-6.317139
C:\Users\cware\Desktop\Steller20November\TagTesting20Nov2013\M10.DSG	11-1-2013	15:50:19	215120.000000	4302.400000	-0.343750	-0.289063	-1.058594	0.441284	0.122936	0.588991	-8.255005	7.156372	-7.064819
C:\Users\cware\Desktop\Steller20November\TagTesting20Nov2013\M10.DSG	11-1-2013	15:50:19	215121.000000	4302.420000	-0.230469	-0.273438	-1.046875	0.440367	0.122936	0.588073	-4.928589	-11.138916	-9.933472
C:\Users\cware\Desktop\Steller20November\TagTesting20Nov2013\M10.DSG	11-1-2013	15:50:19	215122.000000	4302.440000	-0.277344	-0.253906	-1.089844	0.441284	0.122018	0.587156	-2.227783	-3.021240	-8.605957
C:\Users\cware\Desktop\Steller20November\TagTesting20Nov2013\M10.DSG	11-1-2013	15:50:19	215123.000000	4302.460000	-0.265625	-0.265625	-1.070313	0.441284	0.123853	0.587156	-5.661011	5.371094	-5.996704
C:\Users\cware\Desktop\Steller20November\TagTesting20Nov2013\M10.DSG	11-1-2013	15:50:19	215124.000000	4302.480000	-0.250000	-0.257813	-1.054688	0.439450	0.122936	0.588073	-10.238647	-3.646851	-6.134033
C:\Users\cware\Desktop\Steller20November\TagTesting20Nov2013\M10.DSG	11-1-2013	15:50:19	215125.000000	4302.500000	-0.285156	-0.265625	-1.058594	0.441284	0.122018	0.588073	-12.176514	1.358032	-6.515503
C:\Users\cware\Desktop\Steller20November\TagTesting20Nov2013\M10.DSG	11-1-2013	15:50:19	215126.000000	4302.520000	-0.253906	-0.265625	-1.066406	0.439450	0.120183	0.588073	-12.695313	-2.761841	-5.584717
C:\Users\cware\Desktop\Steller20November\TagTesting20Nov2013\M10.DSG	11-1-2013	15:50:19	215127.000000	4302.540000	-0.265625	-0.269531	-1.062500	0.438532	0.118349	0.587156	-16.632080	-0.244141	-5.035400
C:\Users\cware\Desktop\Steller20November\TagTesting20Nov2013\M10.DSG	11-1-2013	15:50:19	215128.000000	4302.560000	-0.253906	-0.242188	-1.070313	0.439450	0.115596	0.587156	-16.784668	0.839233	-4.348755
C:\Users\cware\Desktop\Steller20November\TagTesting20Nov2013\M10.DSG	11-1-2013	15:50:19	215129.000000	4302.580000	-0.238281	-0.257813	-1.070313	0.440367	0.113761	0.587156	-18.646240	-0.762939	-3.295898
C:\Users\cware\Desktop\Steller20November\TagTesting20Nov2013\M10.DSG	11-1-2013	15:50:19	215130.000000	4302.600000	-0.230469	-0.238281	-1.066406	0.440367	0.111009	0.587156	-19.454956	-6.469727	-3.845215
C:\Users\cware\Desktop\Steller20November\TagTesting20Nov2013\M10.DSG	11-1-2013	15:50:19	215131.000000	4302.620000	-0.250000	-0.250000	-1.058594	0.442202	0.108257	0.585321	-19.622803	-8.834839	-4.669189
C:\Users\cware\Desktop\Steller20November\TagTesting20Nov2013\M10.DSG	11-1-2013	15:50:19	215132.000000	4302.640000	-0.273438	-0.253906	-1.066406	0.441284	0.106422	0.585321	-20.782471	-5.477905	-2.487183
C:\Users\cware\Desktop\Steller20November\TagTesting20Nov2013\M10.DSG	11-1-2013	15:50:19	215133.000000	4302.660000	-0.289063	-0.257813	-1.058594	0.442202	0.101835	0.582569	-19.439697	-6.057739	-2.304077
C:\Users\cware\Desktop\Steller20November\TagTesting20Nov2013\M10.DSG	11-1-2013	15:50:19	215134.000000	4302.680000	-0.257813	-0.230469	-1.054688	0.444037	0.100917	0.584404	-21.041870	-9.017944	-4.364014
C:\Users\cware\Desktop\Steller20November\TagTesting20Nov2013\M10.DSG	11-1-2013	15:50:19	215135.000000	4302.700000	-0.253906	-0.226563	-1.078125	0.445872	0.095413	0.581651	-19.760132	-4.516602	-4.577637
C:\Users\cware\Desktop\Steller20November\TagTesting20Nov2013\M10.DSG	11-1-2013	15:50:19	215136.000000	4302.720000	-0.285156	-0.207031	-1.070313	0.444954	0.094495	0.582569	-19.882202	-12.588501	-4.226685
C:\Users\cware\Desktop\Steller20November\TagTesting20Nov2013\M10.DSG	11-1-2013	15:50:19	215137.000000	4302.740000	-0.289063	-0.214844	-1.035156	0.447706	0.089908	0.580734	-20.751953	-7.186890	-2.899170
C:\Users\cware\Desktop\Steller20November\TagTesting20Nov2013\M10.DSG	11-1-2013	15:50:19	215138.000000	4302.760000	-0.308594	-0.199219	-1.046875	0.447706	0.088991	0.580734	-20.294189	-6.896973	-2.380371
C:\Users\cware\Desktop\Steller20November\TagTesting20Nov2013\M10.DSG	11-1-2013	15:50:19	215139.000000	4302.780000	-0.261719	-0.199219	-1.035156	0.446789	0.087156	0.580734	-21.560669	-7.354736	-0.640869
C:\Users\cware\Desktop\Steller20November\TagTesting20Nov2013\M10.DSG	11-1-2013	15:50:19	215140.000000	4302.800000	-0.324219	-0.187500	-1.062500	0.448624	0.083486	0.577982	-23.620605	-3.509521	-1.037598
C:\Users\cware\Desktop\Steller20November\TagTesting20Nov2013\M10.DSG	11-1-2013	15:50:19	215141.000000	4302.820000	-0.273438	-0.187500	-1.058594	0.449541	0.081651	0.578899	-19.470215	-6.698608	-4.043579
C:\Users\cware\Desktop\Steller20November\TagTesting20Nov2013\M10.DSG	11-1-2013	15:50:19	215142.000000	4302.840000	-0.269531	-0.199219	-1.027344	0.449541	0.078899	0.576147	-15.762329	1.205444	-4.150391
C:\Users\cware\Desktop\Steller20November\TagTesting20Nov2013\M10.DSG	11-1-2013	15:50:19	215143.000000	4302.860000	-0.324219	-0.167969	-1.031250	0.450459	0.077982	0.577982	-14.663696	-10.253906	-7.507324
C:\Users\cware\Desktop\Steller20November\TagTesting20Nov2013\M10.DSG	11-1-2013	15:50:19	215144.000000	4302.880000	-0.347656	-0.144531	-1.031250	0.451376	0.076147	0.575229	-13.107300	-2.212524	-5.096436
C:\Users\cware\Desktop\Steller20November\TagTesting20Nov2013\M10.DSG	11-1-2013	15:50:19	215145.000000	4302.900000	-0.347656	-0.144531	-1.031250	0.451376	0.074312	0.576147	-8.758545	6.011963	-5.722046
C:\Users\cware\Desktop\Steller20November\TagTesting20Nov2013\M10.DSG	11-1-2013	15:50:19	215146.000000	4302.920000	-0.351563	-0.074219	-1.066406	0.450459	0.074312	0.576147	-4.760742	5.477905	-7.965088
C:\Users\cware\Desktop\Steller20November\TagTesting20Nov2013\M10.DSG	11-1-2013	15:50:19	215147.000000	4302.940000	-0.281250	-0.093750	-1.046875	0.448624	0.073394	0.577064	-6.088257	-0.869751	-12.557983
C:\Users\cware\Desktop\Steller20November\TagTesting20Nov2013\M10.DSG	11-1-2013	15:50:19	215148.000000	4302.960000	-0.324219	-0.140625	-1.066406	0.446789	0.072477	0.577982	-0.808716	4.211426	-13.473511
C:\Users\cware\Desktop\Steller20November\TagTesting20Nov2013\M10.DSG	11-1-2013	15:50:19	215149.000000	4302.980000	-0.289063	-0.144531	-1.062500	0.446789	0.072477	0.577982	1.602173	1.998901	-15.380859
C:\Users\cware\Desktop\Steller20November\TagTesting20Nov2013\M10.DSG	11-1-2013	15:50:19	215150.000000	4303.000000	-0.296875	-0.183594	-1.078125	0.444954	0.074312	0.578899	2.014160	2.426147	-14.465332
C:\Users\cware\Desktop\Steller20November\TagTesting20Nov2013\M10.DSG	11-1-2013	15:50:19	215151.000000	4303.020000	-0.269531	-0.214844	-1.109375	0.443119	0.074312	0.578899	2.517700	0.076294	-13.061523
C:\Users\cware\Desktop\Steller20November\TagTesting20Nov2013\M10.DSG	11-1-2013	15:50:19	215152.000000	4303.040000	-0.253906	-0.234375	-1.144531	0.444954	0.074312	0.578899	0.976563	-10.498047	-12.313843
C:\Users\cware\Desktop\Steller20November\TagTesting20Nov2013\M10.DSG	11-1-2013	15:50:19	215153.000000	4303.060000	-0.289063	-0.238281	-1.167969	0.444037	0.076147	0.578899	2.136230	-12.588501	-10.742188
C:\Users\cware\Desktop\Steller20November\TagTesting20Nov2013\M10.DSG	11-1-2013	15:50:19	215154.000000	4303.080000	-0.316406	-0.210938	-1.171875	0.447706	0.077064	0.577064	0.213623	-14.877319	-11.169434
C:\Users\cware\Desktop\Steller20November\TagTesting20Nov2013\M10.DSG	11-1-2013	15:50:19	215155.000000	4303.100000	-0.402344	-0.222656	-1.230469	0.448624	0.077064	0.578899	1.876831	-3.662109	-10.955811
C:\Users\cware\Desktop\Steller20November\TagTesting20Nov2013\M10.DSG	11-1-2013	15:50:19	215156.000000	4303.120000	-0.300781	-0.226563	-1.300781	0.450459	0.077982	0.576147	0.595093	-22.781372	-17.395020
C:\Users\cware\Desktop\Steller20November\TagTesting20Nov2013\M10.DSG	11-1-2013	15:50:19	215157.000000	4303.140000	-0.289063	-0.261719	-1.304688	0.453211	0.077982	0.573394	-0.762939	-32.562256	-20.004272
C:\Users\cware\Desktop\Steller20November\TagTesting20Nov2013\M10.DSG	11-1-2013	15:50:19	215158.000000	4303.160000	-0.335938	-0.281250	-1.285156	0.459633	0.076147	0.571560	-1.388550	-26.107788	-18.447876
C:\Users\cware\Desktop\Steller20November\TagTesting20Nov2013\M10.DSG	11-1-2013	15:50:19	215159.000000	4303.180000	-0.488281	-0.304688	-1.156250	0.459633	0.076147	0.571560	-7.919312	11.093140	-8.361816
C:\Users\cware\Desktop\Steller20November\TagTesting20Nov2013\M10.DSG	11-1-2013	15:50:19	215160.000000	4303.200000	-0.480469	-0.261719	-0.957031	0.457798	0.072477	0.573394	-16.326904	29.174805	1.449585
C:\Users\cware\Desktop\Steller20November\TagTesting20Nov2013\M10.DSG	11-1-2013	15:50:19	215161.000000	4303.220000	-0.328125	-0.148438	-0.937500	0.451376	0.072477	0.574312	-21.469116	14.205933	3.128052
C:\Users\cware\Desktop\Steller20November\TagTesting20Nov2013\M10.DSG	11-1-2013	15:50:19	215162.000000	4303.240000	-0.242188	-0.074219	-1.113281	0.450459	0.070642	0.575229	-23.376465	1.754761	1.586914
C:\Users\cware\Desktop\Steller20November\TagTesting20Nov2013\M10.DSG	11-1-2013	15:50:19	215163.000000	4303.260000	-0.292969	-0.082031	-1.273438	0.448624	0.067890	0.575229	-21.179199	17.608643	-1.007080
C:\Users\cware\Desktop\Steller20November\TagTesting20Nov2013\M10.DSG	11-1-2013	15:50:19	215164.000000	4303.280000	-0.234375	-0.078125	-1.281250	0.446789	0.066055	0.576147	-9.429932	28.579712	-10.025024
C:\Users\cware\Desktop\Steller20November\TagTesting20Nov2013\M10.DSG	11-1-2013	15:50:19	215165.000000	4303.300000	-0.183594	-0.109375	-1.203125	0.438532	0.064220	0.579817	-1.739502	43.273926	-15.563965
C:\Users\cware\Desktop\Steller20November\TagTesting20Nov2013\M10.DSG	11-1-2013	15:50:19	215166.000000	4303.320000	-0.042969	-0.140625	-1.199219	0.433945	0.065138	0.583486	1.586914	44.250488	-17.395020
C:\Users\cware\Desktop\Steller20November\TagTesting20Nov2013\M10.DSG	11-1-2013	15:50:19	215167.000000	4303.340000	0.101563	-0.152344	-1.257813	0.422018	0.066055	0.587156	3.143311	38.650513	-11.566162
C:\Users\cware\Desktop\Steller20November\TagTesting20Nov2013\M10.DSG	11-1-2013	15:50:19	215168.000000	4303.360000	0.175781	-0.132813	-1.367188	0.419266	0.066055	0.588991	-3.036499	35.049438	-4.013062
C:\Users\cware\Desktop\Steller20November\TagTesting20Nov2013\M10.DSG	11-1-2013	15:50:19	215169.000000	4303.380000	0.164063	-0.125000	-1.453125	0.409174	0.066055	0.594495	-8.316040	50.094604	0.411987
C:\Users\cware\Desktop\Steller20November\TagTesting20Nov2013\M10.DSG	11-1-2013	15:50:19	215170.000000	4303.400000	0.214844	-0.113281	-1.425781	0.402752	0.066972	0.595413	-4.898071	38.681030	-3.128052
C:\Users\cware\Desktop\Steller20November\TagTesting20Nov2013\M10.DSG	11-1-2013	15:50:19	215171.000000	4303.420000	0.289063	-0.136719	-1.425781	0.393578	0.068807	0.600000	8.148193	52.978516	-7.385254
C:\Users\cware\Desktop\Steller20November\TagTesting20Nov2013\M10.DSG	11-1-2013	15:50:19	215172.000000	4303.440000	0.378906	-0.121094	-1.449219	0.387156	0.070642	0.602752	10.681152	33.996582	-6.622314
C:\Users\cware\Desktop\Steller20November\TagTesting20Nov2013\M10.DSG	11-1-2013	15:50:19	215173.000000	4303.460000	0.304688	-0.171875	-1.445313	0.377064	0.074312	0.605505	3.097534	57.678223	0.167847
C:\Users\cware\Desktop\Steller20November\TagTesting20Nov2013\M10.DSG	11-1-2013	15:50:19	215174.000000	4303.480000	0.410156	-0.226563	-1.351563	0.370642	0.075229	0.610092	1.419067	41.870117	-2.044678
C:\Users\cware\Desktop\Steller20November\TagTesting20Nov2013\M10.DSG	11-1-2013	15:50:19	215175.000000	4303.500000	0.410156	-0.238281	-1.324219	0.366055	0.075229	0.611009	1.083374	9.124756	-3.570557
C:\Users\cware\Desktop\Steller20November\TagTesting20Nov2013\M10.DSG	11-1-2013	15:50:19	215176.000000	4303.520000	0.207031	-0.203125	-1.324219	0.360550	0.077064	0.611927	-0.549316	43.930054	-0.045776
C:\Users\cware\Desktop\Steller20November\TagTesting20Nov2013\M10.DSG	11-1-2013	15:50:19	215177.000000	4303.540000	0.246094	-0.191406	-1.234375	0.355963	0.077064	0.614679	-2.212524	26.351929	-6.240845
C:\Users\cware\Desktop\Steller20November\TagTesting20Nov2013\M10.DSG	11-1-2013	15:50:19	215178.000000	4303.560000	0.160156	-0.175781	-1.175781	0.348624	0.076147	0.616514	-2.182007	28.808594	-10.650635
C:\Users\cware\Desktop\Steller20November\TagTesting20Nov2013\M10.DSG	11-1-2013	15:50:19	215179.000000	4303.580000	0.128906	-0.238281	-1.164063	0.344037	0.077064	0.617431	-2.212524	40.084839	-10.208130
C:\Users\cware\Desktop\Steller20November\TagTesting20Nov2013\M10.DSG	11-1-2013	15:50:19	215180.000000	4303.600000	0.117188	-0.261719	-1.183594	0.333028	0.077064	0.621101	-1.403809	24.810791	-6.607056
C:\Users\cware\Desktop\Steller20November\TagTesting20Nov2013\M10.DSG	11-1-2013	15:50:19	215181.000000	4303.620000	0.078125	-0.187500	-1.132813	0.329358	0.077064	0.621101	-2.197266	23.895264	-2.731323
C:\Users\cware\Desktop\Steller20November\TagTesting20Nov2013\M10.DSG	11-1-2013	15:50:19	215182.000000	4303.640000	0.078125	-0.226563	-1.156250	0.323853	0.077982	0.623853	-10.879517	21.881104	6.042480
C:\Users\cware\Desktop\Steller20November\TagTesting20Nov2013\M10.DSG	11-1-2013	15:50:19	215183.000000	4303.660000	0.082031	-0.222656	-1.179688	0.321101	0.076147	0.623853	-14.541626	1.129150	3.875732
C:\Users\cware\Desktop\Steller20November\TagTesting20Nov2013\M10.DSG	11-1-2013	15:50:19	215184.000000	4303.680000	-0.027344	-0.199219	-1.269531	0.319266	0.075229	0.623853	-1.708984	1.892090	0.518799
C:\Users\cware\Desktop\Steller20November\TagTesting20Nov2013\M10.DSG	11-1-2013	15:50:19	215185.000000	4303.700000	-0.054688	-0.210938	-1.281250	0.319266	0.075229	0.623853	-1.464844	-13.778687	-4.196167
C:\Users\cware\Desktop\Steller20November\TagTesting20Nov2013\M10.DSG	11-1-2013	15:50:19	215186.000000	4303.720000	-0.132813	-0.199219	-1.203125	0.317431	0.076147	0.624771	-5.661011	0.564575	0.366211
C:\Users\cware\Desktop\Steller20November\TagTesting20Nov2013\M10.DSG	11-1-2013	15:50:19	215187.000000	4303.740000	-0.164063	-0.140625	-1.113281	0.317431	0.077982	0.624771	-2.578735	21.789551	3.570557
C:\Users\cware\Desktop\Steller20November\TagTesting20Nov2013\M10.DSG	11-1-2013	15:50:19	215188.000000	4303.760000	-0.050781	-0.160156	-1.074219	0.313761	0.077982	0.625688	-9.872437	6.774902	-6.225586
C:\Users\cware\Desktop\Steller20November\TagTesting20Nov2013\M10.DSG	11-1-2013	15:50:19	215189.000000	4303.780000	-0.136719	-0.164063	-1.175781	0.311927	0.076147	0.626606	-7.675171	32.455444	-5.111694
C:\Users\cware\Desktop\Steller20November\TagTesting20Nov2013\M10.DSG	11-1-2013	15:50:19	215190.000000	4303.800000	0.015625	-0.167969	-1.093750	0.305505	0.076147	0.629358	0.488281	16.052246	-2.395630
C:\Users\cware\Desktop\Steller20November\TagTesting20Nov2013\M10.DSG	11-1-2013	15:50:19	215191.000000	4303.820000	0.046875	-0.191406	-1.093750	0.304587	0.077982	0.628440	4.516602	15.335083	-2.944946
C:\Users\cware\Desktop\Steller20November\TagTesting20Nov2013\M10.DSG	11-1-2013	15:50:19	215192.000000	4303.840000	0.019531	-0.222656	-1.089844	0.301835	0.079817	0.628440	2.853394	4.852295	-4.959106
C:\Users\cware\Desktop\Steller20November\TagTesting20Nov2013\M10.DSG	11-1-2013	15:50:19	215193.000000	4303.860000	-0.007813	-0.210938	-1.156250	0.300917	0.081651	0.630275	-8.010864	4.226685	-6.561279
C:\Users\cware\Desktop\Steller20November\TagTesting20Nov2013\M10.DSG	11-1-2013	15:50:19	215194.000000	4303.880000	-0.101563	-0.109375	-1.183594	0.299083	0.081651	0.630275	4.653931	7.980347	0.701904
C:\Users\cware\Desktop\Steller20November\TagTesting20Nov2013\M10.DSG	11-1-2013	15:50:19	215195.000000	4303.900000	-0.066406	-0.136719	-1.023438	0.300000	0.084404	0.630275	19.058228	-12.557983	-5.081177
C:\Users\cware\Desktop\Steller20November\TagTesting20Nov2013\M10.DSG	11-1-2013	15:50:19	215196.000000	4303.920000	-0.097656	-0.207031	-1.023438	0.298165	0.089908	0.631193	7.995605	15.502930	-10.070801
C:\Users\cware\Desktop\Steller20November\TagTesting20Nov2013\M10.DSG	11-1-2013	15:50:19	215197.000000	4303.940000	-0.062500	-0.250000	-1.105469	0.297248	0.092661	0.632110	-4.760742	-11.047363	-14.266968
C:\Users\cware\Desktop\Steller20November\TagTesting20Nov2013\M10.DSG	11-1-2013	15:50:19	215198.000000	4303.960000	-0.082031	-0.121094	-1.207031	0.297248	0.093578	0.633028	8.514404	16.265869	-4.501343
C:\Users\cware\Desktop\Steller20November\TagTesting20Nov2013\M10.DSG	11-1-2013	15:50:19	215199.000000	4303.980000	-0.082031	-0.121094	-1.207031	0.294495	0.096330	0.633945	14.877319	15.686035	-3.173828
C:\Users\cware\Desktop\Steller20November\TagTesting20Nov2013\M10.DSG	11-1-2013	15:50:19	215200.000000	4304.000000	-0.027344	-0.257813	-1.085938	0.291743	0.099083	0.633028	11.810303	6.790161	-13.870239
C:\Users\cware\Desktop\Steller20November\TagTesting20Nov2013\M10.DSG	11-1-2013	15:50:19	215201.000000	4304.020000	0.050781	-0.265625	-1.019531	0.288073	0.101835	0.634862	5.249023	-7.034302	-17.364502
C:\Users\cware\Desktop\Steller20November\TagTesting20Nov2013\M10.DSG	11-1-2013	15:50:19	215202.000000	4304.040000	0.046875	-0.339844	-1.050781	0.286239	0.100917	0.633945	-15.121460	10.955811	-10.192871
C:\Users\cware\Desktop\Steller20November\TagTesting20Nov2013\M10.DSG	11-1-2013	15:50:19	215203.000000	4304.060000	0.015625	-0.320313	-1.171875	0.282569	0.101835	0.634862	-19.973755	12.191772	-4.028320
C:\Users\cware\Desktop\Steller20November\TagTesting20Nov2013\M10.DSG	11-1-2013	15:50:19	215204.000000	4304.080000	-0.093750	-0.222656	-1.238281	0.281651	0.101835	0.635780	0.350952	23.208618	1.419067
C:\Users\cware\Desktop\Steller20November\TagTesting20Nov2013\M10.DSG	11-1-2013	15:50:19	215205.000000	4304.100000	-0.015625	-0.179688	-1.199219	0.279817	0.100000	0.636697	-0.137329	9.796143	-1.449585
C:\Users\cware\Desktop\Steller20November\TagTesting20Nov2013\M10.DSG	11-1-2013	15:50:19	215206.000000	4304.120000	-0.058594	-0.128906	-1.199219	0.277064	0.099083	0.635780	-0.854492	3.570557	-6.164551
C:\Users\cware\Desktop\Steller20November\TagTesting20Nov2013\M10.DSG	11-1-2013	15:50:19	215207.000000	4304.140000	0.023438	-0.132813	-1.109375	0.274312	0.100917	0.635780	-4.653931	0.228882	-7.766724
C:\Users\cware\Desktop\Steller20November\TagTesting20Nov2013\M10.DSG	11-1-2013	15:50:19	215208.000000	4304.160000	0.054688	-0.238281	-0.980469	0.271560	0.098165	0.636697	-24.261475	-4.745483	-5.279541
C:\Users\cware\Desktop\Steller20November\TagTesting20Nov2013\M10.DSG	11-1-2013	15:50:19	215209.000000	4304.180000	0.062500	-0.285156	-1.050781	0.273394	0.096330	0.635780	-21.682739	3.341675	-0.366211
C:\Users\cware\Desktop\Steller20November\TagTesting20Nov2013\M10.DSG	11-1-2013	15:50:19	215210.000000	4304.200000	0.039063	-0.296875	-1.128906	0.271560	0.097248	0.635780	0.183105	-2.471924	2.304077
C:\Users\cware\Desktop\Steller20November\TagTesting20Nov2013\M10.DSG	11-1-2013	15:50:19	215211.000000	4304.220000	-0.015625	-0.289063	-1.144531	0.272477	0.096330	0.636697	3.524780	15.686035	2.975464
C:\Users\cware\Desktop\Steller20November\TagTesting20Nov2013\M10.DSG	11-1-2013	15:50:19	215212.000000	4304.240000	0.050781	-0.246094	-1.218750	0.270642	0.094495	0.635780	3.036499	-4.989624	-6.774902
C:\Users\cware\Desktop\Steller20November\TagTesting20Nov2013\M10.DSG	11-1-2013	15:50:19	215213.000000	4304.260000	-0.046875	-0.195313	-1.277344	0.270642	0.095413	0.635780	3.936768	3.890991	-7.003784
C:\Users\cware\Desktop\Steller20November\TagTesting20Nov2013\M10.DSG	11-1-2013	15:50:19	215214.000000	4304.280000	0.011719	-0.152344	-1.234375	0.268807	0.094495	0.636697	-14.038086	-8.483887	-10.925293
C:\Users\cware\Desktop\Steller20November\TagTesting20Nov2013\M10.DSG	11-1-2013	15:50:19	215215.000000	4304.300000	-0.066406	-0.144531	-1.222656	0.268807	0.094495	0.635780	-11.932373	3.967285	-5.844116
C:\Users\cware\Desktop\Steller20November\TagTesting20Nov2013\M10.DSG	11-1-2013	15:50:19	215216.000000	4304.320000	0.023438	-0.167969	-1.207031	0.266972	0.096330	0.635780	-27.297974	-3.494263	-6.484985
C:\Users\cware\Desktop\Steller20November\TagTesting20Nov2013\M10.DSG	11-1-2013	15:50:19	215217.000000	4304.340000	-0.042969	-0.101563	-1.152344	0.267890	0.092661	0.635780	-24.414063	7.751465	-2.670288
C:\Users\cware\Desktop\Steller20November\TagTesting20Nov2013\M10.DSG	11-1-2013	15:50:19	215218.000000	4304.360000	0.015625	-0.117188	-1.125000	0.267890	0.094495	0.635780	-16.693115	5.844116	0.518799
C:\Users\cware\Desktop\Steller20November\TagTesting20Nov2013\M10.DSG	11-1-2013	15:50:19	215219.000000	4304.380000	-0.054688	-0.125000	-1.132813	0.267890	0.093578	0.635780	-8.407593	24.200439	3.067017
C:\Users\cware\Desktop\Steller20November\TagTesting20Nov2013\M10.DSG	11-1-2013	15:50:19	215220.000000	4304.400000	0.101563	-0.242188	-1.066406	0.265138	0.093578	0.637615	8.819580	-2.441406	-0.930786
C:\Users\cware\Desktop\Steller20November\TagTesting20Nov2013\M10.DSG	11-1-2013	15:50:19	215221.000000	4304.420000	0.132813	-0.234375	-0.996094	0.266055	0.092661	0.636697	9.521484	1.754761	-1.770020
C:\Users\cware\Desktop\Steller20November\TagTesting20Nov2013\M10.DSG	11-1-2013	15:50:19	215222.000000	4304.440000	0.011719	-0.308594	-1.070313	0.266055	0.094495	0.636697	-8.895874	-10.910034	-11.062622
C:\Users\cware\Desktop\Steller20November\TagTesting20Nov2013\M10.DSG	11-1-2013	15:50:19	215223.000000	4304.460000	0.074219	-0.328125	-1.125000	0.265138	0.093578	0.635780	-11.245728	-7.843018	-9.841919
C:\Users\cware\Desktop\Steller20November\TagTesting20Nov2013\M10.DSG	11-1-2013	15:50:19	215224.000000	4304.480000	0.031250	-0.226563	-1.214844	0.265138	0.094495	0.636697	-19.134521	-5.264282	-2.288818
C:\Users\cware\Desktop\Steller20November\TagTesting20Nov2013\M10.DSG	11-1-2013	15:50:19	215225.000000	4304.500000	0.031250	-0.226563	-1.214844	0.264220	0.094495	0.635780	-18.264771	4.180908	-0.152588
C:\Users\cware\Desktop\Steller20November\TagTesting20Nov2013\M10.DSG	11-1-2013	15:50:19	215226.000000	4304.520000	-0.011719	-0.128906	-1.230469	0.266055	0.092661	0.636697	-0.442505	-1.892090	2.273560
C:\Users\cware\Desktop\Steller20November\TagTesting20Nov2013\M10.DSG	11-1-2013	15:50:19	215227.000000	4304.540000	-0.066406	-0.140625	-1.218750	0.266972	0.093578	0.636697	3.402710	16.128540	5.432129
C:\Users\cware\Desktop\Steller20November\TagTesting20Nov2013\M10.DSG	11-1-2013	15:50:19	215228.000000	4304.560000	0.046875	-0.179688	-1.109375	0.265138	0.093578	0.636697	8.392334	-5.355835	-4.730225
C:\Users\cware\Desktop\Steller20November\TagTesting20Nov2013\M10.DSG	11-1-2013	15:50:19	215229.000000	4304.580000	0.054688	-0.175781	-1.050781	0.265138	0.092661	0.636697	6.332397	-13.198853	-5.722046
C:\Users\cware\Desktop\Steller20November\TagTesting20Nov2013\M10.DSG	11-1-2013	15:50:19	215230.000000	4304.600000	0.074219	-0.203125	-1.007813	0.265138	0.092661	0.635780	-8.331299	-12.908936	-7.492065
C:\Users\cware\Desktop\Steller20November\TagTesting20Nov2013\M10.DSG	11-1-2013	15:50:19	215231.000000	4304.620000	0.062500	-0.226563	-1.054688	0.265138	0.090826	0.637615	-7.965088	-9.353638	-8.087158
C:\Users\cware\Desktop\Steller20November\TagTesting20Nov2013\M10.DSG	11-1-2013	15:50:19	215232.000000	4304.640000	0.050781	-0.285156	-1.023438	0.265138	0.089908	0.634862	-28.472900	6.042480	-5.752563
C:\Users\cware\Desktop\Steller20November\TagTesting20Nov2013\M10.DSG	11-1-2013	15:50:19	215233.000000	4304.660000	0.093750	-0.335938	-1.035156	0.263303	0.090826	0.636697	-29.739380	-6.942749	-6.332397
C:\Users\cware\Desktop\Steller20November\TagTesting20Nov2013\M10.DSG	11-1-2013	15:50:19	215234.000000	4304.680000	0.050781	-0.335938	-1.093750	0.263303	0.085321	0.634862	-21.026611	11.611938	5.508423
C:\Users\cware\Desktop\Steller20November\TagTesting20Nov2013\M10.DSG	11-1-2013	15:50:19	215235.000000	4304.700000	0.132813	-0.312500	-1.085938	0.262385	0.087156	0.636697	-21.118164	6.835938	-0.183105
C:\Users\cware\Desktop\Steller20November\TagTesting20Nov2013\M10.DSG	11-1-2013	15:50:19	215236.000000	4304.720000	0.082031	-0.335938	-1.121094	0.261468	0.087156	0.635780	3.189087	8.590698	4.882813
C:\Users\cware\Desktop\Steller20November\TagTesting20Nov2013\M10.DSG	11-1-2013	15:50:19	215237.000000	4304.740000	0.105469	-0.320313	-1.175781	0.263303	0.085321	0.635780	0.595093	-3.112793	3.173828
C:\Users\cware\Desktop\Steller20November\TagTesting20Nov2013\M10.DSG	11-1-2013	15:50:19	215238.000000	4304.760000	0.007813	-0.230469	-1.214844	0.263303	0.086239	0.634862	8.834839	2.441406	-0.823975
C:\Users\cware\Desktop\Steller20November\TagTesting20Nov2013\M10.DSG	11-1-2013	15:50:19	215239.000000	4304.780000	0.066406	-0.203125	-1.226563	0.262385	0.085321	0.634862	10.864258	-0.946045	-0.991821
C:\Users\cware\Desktop\Steller20November\TagTesting20Nov2013\M10.DSG	11-1-2013	15:50:19	215240.000000	4304.800000	0.023438	-0.203125	-1.281250	0.263303	0.084404	0.635780	9.582520	14.083862	-5.661011
C:\Users\cware\Desktop\Steller20November\TagTesting20Nov2013\M10.DSG	11-1-2013	15:50:19	215241.000000	4304.820000	0.039063	-0.214844	-1.253906	0.260550	0.085321	0.635780	10.345459	-6.759644	-4.516602
C:\Users\cware\Desktop\Steller20November\TagTesting20Nov2013\M10.DSG	11-1-2013	15:50:19	215242.000000	4304.840000	0.000000	-0.246094	-1.218750	0.261468	0.084404	0.635780	3.280640	-14.434814	-5.462646
C:\Users\cware\Desktop\Steller20November\TagTesting20Nov2013\M10.DSG	11-1-2013	15:50:19	215243.000000	4304.860000	0.050781	-0.250000	-1.183594	0.258716	0.084404	0.635780	8.712769	-3.097534	-3.005981
C:\Users\cware\Desktop\Steller20November\TagTesting20Nov2013\M10.DSG	11-1-2013	15:50:19	215244.000000	4304.880000	0.066406	-0.238281	-1.183594	0.261468	0.082569	0.634862	-1.846313	-13.977051	-7.995605
C:\Users\cware\Desktop\Steller20November\TagTesting20Nov2013\M10.DSG	11-1-2013	15:50:19	215245.000000	4304.900000	0.054688	-0.238281	-1.167969	0.262385	0.084404	0.634862	5.615234	-13.137817	-5.142212
C:\Users\cware\Desktop\Steller20November\TagTesting20Nov2013\M10.DSG	11-1-2013	15:50:19	215246.000000	4304.920000	0.015625	-0.269531	-1.175781	0.262385	0.082569	0.634862	-5.386353	-12.084961	-9.613037
C:\Users\cware\Desktop\Steller20November\TagTesting20Nov2013\M10.DSG	11-1-2013	15:50:19	215247.000000	4304.940000	0.089844	-0.292969	-1.152344	0.261468	0.083486	0.635780	-1.007080	-5.447388	-5.554199
C:\Users\cware\Desktop\Steller20November\TagTesting20Nov2013\M10.DSG	11-1-2013	15:50:19	215248.000000	4304.960000	0.058594	-0.292969	-1.167969	0.262385	0.080734	0.634862	-8.117676	-16.082764	-8.972168
C:\Users\cware\Desktop\Steller20November\TagTesting20Nov2013\M10.DSG	11-1-2013	15:50:19	215249.000000	4304.980000	0.113281	-0.332031	-1.117188	0.263303	0.081651	0.635780	-3.036499	-1.327515	-4.501343
C:\Users\cware\Desktop\Steller20November\TagTesting20Nov2013\M10.DSG	11-1-2013	15:50:19	215250.000000	4305.000000	0.085938	-0.265625	-1.132813	0.261468	0.079817	0.634862	-10.208130	-6.668091	-7.934570
C:\Users\cware\Desktop\Steller20November\TagTesting20Nov2013\M10.DSG	11-1-2013	15:50:19	215251.000000	4305.020000	0.085938	-0.308594	-1.117188	0.263303	0.078899	0.634862	-2.166748	-14.587402	-9.109497
C:\Users\cware\Desktop\Steller20November\TagTesting20Nov2013\M10.DSG	11-1-2013	15:50:19	215252.000000	4305.040000	0.082031	-0.281250	-1.093750	0.263303	0.079817	0.634862	-7.263184	0.106812	-7.369995
C:\Users\cware\Desktop\Steller20November\TagTesting20Nov2013\M10.DSG	11-1-2013	15:50:19	215253.000000	4305.060000	0.125000	-0.265625	-1.074219	0.263303	0.078899	0.634862	-3.463745	-9.170532	-8.316040
C:\Users\cware\Desktop\Steller20November\TagTesting20Nov2013\M10.DSG	11-1-2013	15:50:19	215254.000000	4305.080000	0.039063	-0.253906	-1.113281	0.263303	0.079817	0.633028	-9.368896	-5.538940	-6.790161
C:\Users\cware\Desktop\Steller20November\TagTesting20Nov2013\M10.DSG	11-1-2013	15:50:19	215255.000000	4305.100000	0.046875	-0.246094	-1.085938	0.262385	0.077982	0.633945	-4.470825	-0.549316	-5.233765
C:\Users\cware\Desktop\Steller20November\TagTesting20Nov2013\M10.DSG	11-1-2013	15:50:19	215256.000000	4305.120000	0.089844	-0.265625	-1.046875	0.262385	0.078899	0.633945	-19.531250	-11.978149	-7.339478
C:\Users\cware\Desktop\Steller20November\TagTesting20Nov2013\M10.DSG	11-1-2013	15:50:19	215257.000000	4305.140000	0.078125	-0.234375	-1.054688	0.263303	0.075229	0.637615	-11.779785	-2.273560	-5.233765
C:\Users\cware\Desktop\Steller20November\TagTesting20Nov2013\M10.DSG	11-1-2013	15:50:19	215258.000000	4305.160000	0.113281	-0.195313	-1.085938	0.262385	0.076147	0.633945	-13.641357	-10.025024	-4.135132
C:\Users\cware\Desktop\Steller20November\TagTesting20Nov2013\M10.DSG	11-1-2013	15:50:19	215259.000000	4305.180000	0.042969	-0.171875	-1.101563	0.262385	0.075229	0.633028	-6.332397	-0.640869	-4.196167
C:\Users\cware\Desktop\Steller20November\TagTesting20Nov2013\M10.DSG	11-1-2013	15:50:19	215260.000000	4305.200000	0.046875	-0.218750	-1.082031	0.261468	0.076147	0.633945	-12.588501	3.097534	-3.829956
C:\Users\cware\Desktop\Steller20November\TagTesting20Nov2013\M10.DSG	11-1-2013	15:50:19	215261.000000	4305.220000	0.093750	-0.191406	-1.113281	0.262385	0.075229	0.633945	-7.995605	-13.275146	-6.698608
C:\Users\cware\Desktop\Steller20November\TagTesting20Nov2013\M10.DSG	11-1-2013	15:50:19	215262.000000	4305.240000	0.019531	-0.199219	-1.125000	0.264220	0.075229	0.633945	-10.055542	-3.448486	-5.416870
C:\Users\cware\Desktop\Steller20November\TagTesting20Nov2013\M10.DSG	11-1-2013	15:50:19	215263.000000	4305.260000	0.058594	-0.187500	-1.125000	0.264220	0.075229	0.633028	-8.438110	-8.132935	-7.781982
C:\Users\cware\Desktop\Steller20November\TagTesting20Nov2013\M10.DSG	11-1-2013	15:50:19	215264.000000	4305.280000	0.000000	-0.203125	-1.144531	0.263303	0.074312	0.633945	-11.825562	-0.213623	-3.890991
C:\Users\cware\Desktop\Steller20November\TagTesting20Nov2013\M10.DSG	11-1-2013	15:50:19	215265.000000	4305.300000	0.054688	-0.183594	-1.144531	0.262385	0.075229	0.632110	-12.573242	1.495361	-2.807617
C:\Users\cware\Desktop\Steller20November\TagTesting20Nov2013\M10.DSG	11-1-2013	15:50:19	215266.000000	4305.320000	0.054688	-0.171875	-1.121094	0.261468	0.072477	0.632110	-10.284424	-4.226685	-2.182007
C:\Users\cware\Desktop\Steller20November\TagTesting20Nov2013\M10.DSG	11-1-2013	15:50:19	215267.000000	4305.340000	0.082031	-0.179688	-1.136719	0.262385	0.074312	0.633945	-8.010864	5.599976	-1.647949
C:\Users\cware\Desktop\Steller20November\TagTesting20Nov2013\M10.DSG	11-1-2013	15:50:19	215268.000000	4305.360000	0.074219	-0.167969	-1.144531	0.262385	0.071560	0.633028	-9.063721	-3.677368	-4.684448
C:\Users\cware\Desktop\Steller20November\TagTesting20Nov2013\M10.DSG	11-1-2013	15:50:19	215269.000000	4305.380000	0.015625	-0.175781	-1.148438	0.262385	0.073394	0.633945	-8.834839	-3.997803	-3.906250
C:\Users\cware\Desktop\Steller20November\TagTesting20Nov2013\M10.DSG	11-1-2013	15:50:19	215270.000000	4305.400000	0.050781	-0.187500	-1.164063	0.260550	0.071560	0.633028	-7.995605	6.546021	-2.197266
C:\Users\cware\Desktop\Steller20November\TagTesting20Nov2013\M10.DSG	11-1-2013	15:50:19	215271.000000	4305.420000	0.046875	-0.175781	-1.144531	0.261468	0.072477	0.633028	-8.865356	-8.010864	-2.822876
C:\Users\cware\Desktop\Steller20November\TagTesting20Nov2013\M10.DSG	11-1-2013	15:50:19	215272.000000	4305.440000	0.046875	-0.191406	-1.136719	0.261468	0.071560	0.633028	-8.422852	-5.737305	-3.540039
C:\Users\cware\Desktop\Steller20November\TagTesting20Nov2013\M10.DSG	11-1-2013	15:50:19	215273.000000	4305.460000	0.062500	-0.191406	-1.140625	0.261468	0.070642	0.633028	-9.201050	7.415771	-2.334595
C:\Users\cware\Desktop\Steller20November\TagTesting20Nov2013\M10.DSG	11-1-2013	15:50:19	215274.000000	4305.480000	0.023438	-0.171875	-1.160156	0.261468	0.070642	0.633945	-8.743286	-8.789063	-4.577637
C:\Users\cware\Desktop\Steller20November\TagTesting20Nov2013\M10.DSG	11-1-2013	15:50:19	215275.000000	4305.500000	0.101563	-0.152344	-1.132813	0.260550	0.070642	0.633028	-6.958008	-2.029419	-3.372192
C:\Users\cware\Desktop\Steller20November\TagTesting20Nov2013\M10.DSG	11-1-2013	15:50:19	215276.000000	4305.520000	0.066406	-0.167969	-1.144531	0.262385	0.070642	0.633028	-7.522583	-2.365112	-3.494263
C:\Users\cware\Desktop\Steller20November\TagTesting20Nov2013\M10.DSG	11-1-2013	15:50:19	215277.000000	4305.540000	0.066406	-0.183594	-1.128906	0.261468	0.069725	0.632110	-8.377075	-5.355835	-3.753662
C:\Users\cware\Desktop\Steller20November\TagTesting20Nov2013\M10.DSG	11-1-2013	15:50:19	215278.000000	4305.560000	0.062500	-0.175781	-1.140625	0.262385	0.069725	0.632110	-7.125854	-4.684448	-3.097534
C:\Users\cware\Desktop\Steller20November\TagTesting20Nov2013\M10.DSG	11-1-2013	15:50:19	215279.000000	4305.580000	0.062500	-0.175781	-1.140625	0.260550	0.069725	0.632110	-6.057739	3.799438	-2.227783
C:\Users\cware\Desktop\Steller20November\TagTesting20Nov2013\M10.DSG	11-1-2013	15:50:19	215280.000000	4305.600000	0.101563	-0.175781	-1.156250	0.260550	0.069725	0.633028	-9.277344	-4.440308	-4.898071
C:\Users\cware\Desktop\Steller20November\TagTesting20Nov2013\M10.DSG	11-1-2013	15:50:19	215281.000000	4305.620000	0.062500	-0.191406	-1.144531	0.261468	0.068807	0.633028	-9.674072	-5.950928	-4.486084
C:\Users\cware\Desktop\Steller20November\TagTesting20Nov2013\M10.DSG	11-1-2013	15:50:19	215282.000000	4305.640000	0.031250	-0.160156	-1.152344	0.262385	0.067890	0.632110	-7.568359	-1.022339	-5.249023
C:\Users\cware\Desktop\Steller20November\TagTesting20Nov2013\M10.DSG	11-1-2013	15:50:19	215283.000000	4305.660000	0.070313	-0.183594	-1.136719	0.262385	0.066972	0.632110	-7.278442	-3.143311	-3.524780
C:\Users\cware\Desktop\Steller20November\TagTesting20Nov2013\M10.DSG	11-1-2013	15:50:19	215284.000000	4305.680000	0.074219	-0.179688	-1.132813	0.262385	0.068807	0.632110	-5.416870	-3.234863	-4.058838
C:\Users\cware\Desktop\Steller20November\TagTesting20Nov2013\M10.DSG	11-1-2013	15:50:19	215285.000000	4305.700000	0.054688	-0.179688	-1.164063	0.262385	0.066972	0.633028	-6.561279	0.473022	-4.806519
C:\Users\cware\Desktop\Steller20November\TagTesting20Nov2013\M10.DSG	11-1-2013	15:50:19	215286.000000	4305.720000	0.078125	-0.183594	-1.117188	0.261468	0.066972	0.631193	-8.560181	-8.148193	-5.294800
C:\Users\cware\Desktop\Steller20November\TagTesting20Nov2013\M10.DSG	11-1-2013	15:50:19	215287.000000	4305.740000	0.011719	-0.167969	-1.164063	0.262385	0.066972	0.632110	-6.149292	-2.441406	-3.372192
C:\Users\cware\Desktop\Steller20November\TagTesting20Nov2013\M10.DSG	11-1-2013	15:50:19	215288.000000	4305.760000	0.035156	-0.164063	-1.179688	0.263303	0.067890	0.632110	-7.766724	3.295898	-3.112793
C:\Users\cware\Desktop\Steller20November\TagTesting20Nov2013\M10.DSG	11-1-2013	15:50:19	215289.000000	4305.780000	0.066406	-0.156250	-1.167969	0.261468	0.066972	0.633028	-6.164551	-2.212524	-2.212524
C:\Users\cware\Desktop\Steller20November\TagTesting20Nov2013\M10.DSG	11-1-2013	15:50:19	215290.000000	4305.800000	0.070313	-0.167969	-1.125000	0.264220	0.066972	0.632110	-6.622314	0.549316	-3.692627
C:\Users\cware\Desktop\Steller20November\TagTesting20Nov2013\M10.DSG	11-1-2013	15:50:19	215291.000000	4305.820000	0.039063	-0.179688	-1.152344	0.262385	0.066972	0.632110	-4.196167	-0.152588	-5.050659
C:\Users\cware\Desktop\Steller20November\TagTesting20Nov2013\M10.DSG	11-1-2013	15:50:19	215292.000000	4305.840000	0.082031	-0.144531	-1.167969	0.262385	0.066972	0.632110	-6.759644	1.770020	-4.776001
C:\Users\cware\Desktop\Steller20November\TagTesting20Nov2013\M10.DSG	11-1-2013	15:50:19	215293.000000	4305.860000	0.082031	-0.187500	-1.132813	0.261468	0.066055	0.632110	-9.323120	-5.111694	-3.952026
C:\Users\cware\Desktop\Steller20November\TagTesting20Nov2013\M10.DSG	11-1-2013	15:50:19	215294.000000	4305.880000	0.042969	-0.207031	-1.156250	0.261468	0.066055	0.633028	-6.317139	-5.004883	-2.777100
C:\Users\cware\Desktop\Steller20November\TagTesting20Nov2013\M10.DSG	11-1-2013	15:50:19	215295.000000	4305.900000	0.050781	-0.175781	-1.152344	0.262385	0.066055	0.632110	-7.461548	0.381470	-3.173828
C:\Users\cware\Desktop\Steller20November\TagTesting20Nov2013\M10.DSG	11-1-2013	15:50:19	215296.000000	4305.920000	0.046875	-0.148438	-1.160156	0.261468	0.065138	0.633028	-9.399414	-6.149292	-3.204346
C:\Users\cware\Desktop\Steller20November\TagTesting20Nov2013\M10.DSG	11-1-2013	15:50:19	215297.000000	4305.940000	0.050781	-0.144531	-1.160156	0.262385	0.066055	0.631193	-7.019043	-1.312256	-3.280640
C:\Users\cware\Desktop\Steller20November\TagTesting20Nov2013\M10.DSG	11-1-2013	15:50:19	215298.000000	4305.960000	0.066406	-0.164063	-1.152344	0.261468	0.064220	0.632110	-6.378174	0.106812	-4.638672
C:\Users\cware\Desktop\Steller20November\TagTesting20Nov2013\M10.DSG	11-1-2013	15:50:19	215299.000000	4305.980000	0.070313	-0.191406	-1.140625	0.262385	0.064220	0.632110	-5.187988	1.220703	-4.623413
C:\Users\cware\Desktop\Steller20November\TagTesting20Nov2013\M10.DSG	11-1-2013	15:50:19	215300.000000	4306.000000	0.066406	-0.164063	-1.148438	0.260550	0.064220	0.631193	-5.401611	-0.061035	-4.013062
C:\Users\cware\Desktop\Steller20November\TagTesting20Nov2013\M10.DSG	11-1-2013	15:50:19	215301.000000	4306.020000	0.062500	-0.160156	-1.148438	0.261468	0.065138	0.632110	-4.165649	-2.914429	-4.531860
C:\Users\cware\Desktop\Steller20November\TagTesting20Nov2013\M10.DSG	11-1-2013	15:50:19	215302.000000	4306.040000	0.046875	-0.164063	-1.140625	0.261468	0.064220	0.631193	-6.500244	-7.766724	-5.676270
C:\Users\cware\Desktop\Steller20November\TagTesting20Nov2013\M10.DSG	11-1-2013	15:50:19	215303.000000	4306.060000	0.085938	-0.187500	-1.164063	0.262385	0.065138	0.631193	-6.484985	2.273560	-3.280640
C:\Users\cware\Desktop\Steller20November\TagTesting20Nov2013\M10.DSG	11-1-2013	15:50:19	215304.000000	4306.080000	0.042969	-0.152344	-1.160156	0.262385	0.064220	0.631193	-5.630493	-5.355835	-3.036499
C:\Users\cware\Desktop\Steller20November\TagTesting20Nov2013\M10.DSG	11-1-2013	15:50:19	215305.000000	4306.100000	0.042969	-0.152344	-1.160156	0.261468	0.064220	0.632110	-4.638672	2.929688	-2.792358
C:\Users\cware\Desktop\Steller20November\TagTesting20Nov2013\M10.DSG	11-1-2013	15:50:19	215306.000000	4306.120000	0.054688	-0.140625	-1.152344	0.261468	0.064220	0.632110	-7.354736	-0.885010	-3.860474
C:\Users\cware\Desktop\Steller20November\TagTesting20Nov2013\M10.DSG	11-1-2013	15:50:19	215307.000000	4306.140000	0.070313	-0.152344	-1.152344	0.261468	0.065138	0.630275	-7.858276	-10.482788	-4.547119
C:\Users\cware\Desktop\Steller20November\TagTesting20Nov2013\M10.DSG	11-1-2013	15:50:19	215308.000000	4306.160000	0.097656	-0.156250	-1.136719	0.262385	0.064220	0.631193	-5.935669	-5.172729	-5.737305
C:\Users\cware\Desktop\Steller20November\TagTesting20Nov2013\M10.DSG	11-1-2013	15:50:19	215309.000000	4306.180000	0.039063	-0.175781	-1.156250	0.262385	0.063303	0.631193	-5.996704	2.548218	-4.440308
C:\Users\cware\Desktop\Steller20November\TagTesting20Nov2013\M10.DSG	11-1-2013	15:50:19	215310.000000	4306.200000	0.062500	-0.167969	-1.144531	0.261468	0.064220	0.632110	-6.500244	3.265381	-5.249023
C:\Users\cware\Desktop\Steller20November\TagTesting20Nov2013\M10.DSG	11-1-2013	15:50:19	215311.000000	4306.220000	0.085938	-0.199219	-1.121094	0.260550	0.063303	0.632110	-7.110596	-4.318237	-4.760742
C:\Users\cware\Desktop\Steller20November\TagTesting20Nov2013\M10.DSG	11-1-2013	15:50:19	215312.000000	4306.240000	0.070313	-0.156250	-1.148438	0.261468	0.064220	0.632110	-5.249023	-6.561279	-3.921509
C:\Users\cware\Desktop\Steller20November\TagTesting20Nov2013\M10.DSG	11-1-2013	15:50:19	215313.000000	4306.260000	0.039063	-0.152344	-1.144531	0.261468	0.064220	0.632110	-4.287720	-0.015259	-4.043579
C:\Users\cware\Desktop\Steller20November\TagTesting20Nov2013\M10.DSG	11-1-2013	15:50:19	215314.000000	4306.280000	0.070313	-0.148438	-1.160156	0.263303	0.064220	0.631193	-5.752563	1.953125	-5.081177
C:\Users\cware\Desktop\Steller20November\TagTesting20Nov2013\M10.DSG	11-1-2013	15:50:19	215315.000000	4306.300000	0.066406	-0.171875	-1.117188	0.261468	0.064220	0.631193	-6.912231	-5.065918	-4.852295
C:\Users\cware\Desktop\Steller20November\TagTesting20Nov2013\M10.DSG	11-1-2013	15:50:19	215316.000000	4306.320000	0.058594	-0.167969	-1.167969	0.261468	0.064220	0.631193	-4.440308	-8.071899	-5.493164
C:\Users\cware\Desktop\Steller20November\TagTesting20Nov2013\M10.DSG	11-1-2013	15:50:19	215317.000000	4306.340000	0.054688	-0.160156	-1.148438	0.262385	0.064220	0.632110	-5.844116	-2.471924	-5.569458
C:\Users\cware\Desktop\Steller20November\TagTesting20Nov2013\M10.DSG	11-1-2013	15:50:19	215318.000000	4306.360000	0.062500	-0.144531	-1.152344	0.263303	0.064220	0.631193	-6.591797	-10.650635	-5.966187
C:\Users\cware\Desktop\Steller20November\TagTesting20Nov2013\M10.DSG	11-1-2013	15:50:19	215319.000000	4306.380000	0.011719	-0.156250	-1.152344	0.262385	0.063303	0.632110	-6.240845	7.720947	-4.028320
C:\Users\cware\Desktop\Steller20November\TagTesting20Nov2013\M10.DSG	11-1-2013	15:50:19	215320.000000	4306.400000	0.097656	-0.179688	-1.109375	0.263303	0.064220	0.632110	-5.310059	-4.531860	-5.279541
C:\Users\cware\Desktop\Steller20November\TagTesting20Nov2013\M10.DSG	11-1-2013	15:50:19	215321.000000	4306.420000	0.066406	-0.152344	-1.125000	0.265138	0.064220	0.632110	-2.288818	-0.183105	-5.096436
C:\Users\cware\Desktop\Steller20November\TagTesting20Nov2013\M10.DSG	11-1-2013	15:50:19	215322.000000	4306.440000	0.054688	-0.148438	-1.175781	0.264220	0.065138	0.632110	-5.432129	-8.819580	-6.454468
C:\Users\cware\Desktop\Steller20November\TagTesting20Nov2013\M10.DSG	11-1-2013	15:50:19	215323.000000	4306.460000	0.046875	-0.132813	-1.132813	0.264220	0.064220	0.632110	-3.677368	1.495361	-6.439209
C:\Users\cware\Desktop\Steller20November\TagTesting20Nov2013\M10.DSG	11-1-2013	15:50:19	215324.000000	4306.480000	0.058594	-0.152344	-1.121094	0.263303	0.065138	0.632110	-2.273560	-6.729126	-6.317139
C:\Users\cware\Desktop\Steller20November\TagTesting20Nov2013\M10.DSG	11-1-2013	15:50:19	215325.000000	4306.500000	0.031250	-0.171875	-1.152344	0.264220	0.065138	0.632110	-2.151489	-3.158569	-5.004883
C:\Users\cware\Desktop\Steller20November\TagTesting20Nov2013\M10.DSG	11-1-2013	15:50:19	215326.000000	4306.520000	0.058594	-0.156250	-1.140625	0.264220	0.066972	0.632110	-0.839233	-3.387451	-6.225586
C:\Users\cware\Desktop\Steller20November\TagTesting20Nov2013\M10.DSG	11-1-2013	15:50:19	215327.000000	4306.540000	0.039063	-0.152344	-1.144531	0.265138	0.064220	0.633028	0.625610	1.892090	-5.981445
C:\Users\cware\Desktop\Steller20November\TagTesting20Nov2013\M10.DSG	11-1-2013	15:50:19	215328.000000	4306.560000	0.105469	-0.136719	-1.144531	0.264220	0.069725	0.632110	-0.564575	-4.776001	-6.698608
C:\Users\cware\Desktop\Steller20November\TagTesting20Nov2013\M10.DSG	11-1-2013	15:50:19	215329.000000	4306.580000	0.050781	-0.156250	-1.156250	0.265138	0.069725	0.633028	1.815796	-3.723145	-6.454468
C:\Users\cware\Desktop\Steller20November\TagTesting20Nov2013\M10.DSG	11-1-2013	15:50:19	215330.000000	4306.600000	0.078125	-0.187500	-1.109375	0.264220	0.072477	0.633945	1.693726	-0.640869	-7.171631
C:\Users\cware\Desktop\Steller20November\TagTesting20Nov2013\M10.DSG	11-1-2013	15:50:19	215331.000000	4306.620000	0.042969	-0.203125	-1.109375	0.264220	0.072477	0.633028	0.778198	1.174927	-6.149292
C:\Users\cware\Desktop\Steller20November\TagTesting20Nov2013\M10.DSG	11-1-2013	15:50:19	215332.000000	4306.640000	0.066406	-0.195313	-1.132813	0.264220	0.073394	0.633945	2.182007	-4.318237	-5.386353
C:\Users\cware\Desktop\Steller20November\TagTesting20Nov2013\M10.DSG	11-1-2013	15:50:19	215333.000000	4306.660000	0.066406	-0.195313	-1.132813	0.264220	0.076147	0.633945	4.089355	-5.569458	-4.425049
C:\Users\cware\Desktop\Steller20November\TagTesting20Nov2013\M10.DSG	11-1-2013	15:50:19	215334.000000	4306.680000	0.066406	-0.207031	-1.109375	0.265138	0.077982	0.633945	3.463745	-6.240845	-6.439209
C:\Users\cware\Desktop\Steller20November\TagTesting20Nov2013\M10.DSG	11-1-2013	15:50:19	215335.000000	4306.700000	0.058594	-0.195313	-1.132813	0.266055	0.078899	0.633945	2.166748	0.320435	-4.119873
C:\Users\cware\Desktop\Steller20November\TagTesting20Nov2013\M10.DSG	11-1-2013	15:50:19	215336.000000	4306.720000	0.062500	-0.171875	-1.128906	0.266055	0.081651	0.634862	1.876831	-4.867554	-3.356934
C:\Users\cware\Desktop\Steller20November\TagTesting20Nov2013\M10.DSG	11-1-2013	15:50:19	215337.000000	4306.740000	0.035156	-0.191406	-1.109375	0.266055	0.082569	0.634862	0.274658	-6.607056	-4.333496
C:\Users\cware\Desktop\Steller20November\TagTesting20Nov2013\M10.DSG	11-1-2013	15:50:19	215338.000000	4306.760000	0.042969	-0.199219	-1.109375	0.266972	0.084404	0.634862	-1.556396	-5.371094	-3.921509
C:\Users\cware\Desktop\Steller20November\TagTesting20Nov2013\M10.DSG	11-1-2013	15:50:19	215339.000000	4306.780000	0.042969	-0.234375	-1.136719	0.266972	0.084404	0.634862	-1.266479	-2.151489	-1.907349
C:\Users\cware\Desktop\Steller20November\TagTesting20Nov2013\M10.DSG	11-1-2013	15:50:19	215340.000000	4306.800000	0.046875	-0.199219	-1.113281	0.268807	0.085321	0.635780	-2.120972	-2.395630	-1.068115
C:\Users\cware\Desktop\Steller20November\TagTesting20Nov2013\M10.DSG	11-1-2013	15:50:19	215341.000000	4306.820000	0.031250	-0.167969	-1.125000	0.268807	0.086239	0.635780	-1.266479	0.122070	-0.305176
C:\Users\cware\Desktop\Steller20November\TagTesting20Nov2013\M10.DSG	11-1-2013	15:50:19	215342.000000	4306.840000	0.062500	-0.187500	-1.093750	0.267890	0.087156	0.634862	-3.341675	-2.059937	-3.662109
C:\Users\cware\Desktop\Steller20November\TagTesting20Nov2013\M10.DSG	11-1-2013	15:50:19	215343.000000	4306.860000	0.046875	-0.187500	-1.121094	0.268807	0.086239	0.635780	-1.785278	-5.310059	-4.592896
C:\Users\cware\Desktop\Steller20November\TagTesting20Nov2013\M10.DSG	11-1-2013	15:50:19	215344.000000	4306.880000	0.046875	-0.203125	-1.109375	0.269725	0.088073	0.635780	2.517700	1.129150	-3.875732
C:\Users\cware\Desktop\Steller20November\TagTesting20Nov2013\M10.DSG	11-1-2013	15:50:19	215345.000000	4306.900000	0.074219	-0.218750	-1.125000	0.268807	0.089908	0.634862	2.517700	-4.974365	-3.707886
C:\Users\cware\Desktop\Steller20November\TagTesting20Nov2013\M10.DSG	11-1-2013	15:50:19	215346.000000	4306.920000	0.066406	-0.218750	-1.113281	0.268807	0.091743	0.635780	0.976563	-2.899170	-1.571655
C:\Users\cware\Desktop\Steller20November\TagTesting20Nov2013\M10.DSG	11-1-2013	15:50:19	215347.000000	4306.940000	0.050781	-0.214844	-1.117188	0.271560	0.092661	0.637615	0.473022	-7.919312	-1.739502
C:\Users\cware\Desktop\Steller20November\TagTesting20Nov2013\M10.DSG	11-1-2013	15:50:19	215348.000000	4306.960000	0.054688	-0.214844	-1.101563	0.269725	0.093578	0.635780	2.288818	-3.845215	-1.739502
C:\Users\cware\Desktop\Steller20November\TagTesting20Nov2013\M10.DSG	11-1-2013	15:50:19	215349.000000	4306.980000	0.058594	-0.191406	-1.117188	0.271560	0.095413	0.636697	3.799438	-8.895874	-4.730225
C:\Users\cware\Desktop\Steller20November\TagTesting20Nov2013\M10.DSG	11-1-2013	15:50:19	215350.000000	4307.000000	0.039063	-0.191406	-1.101563	0.272477	0.096330	0.637615	5.691528	-4.257202	-3.402710
C:\Users\cware\Desktop\Steller20November\TagTesting20Nov2013\M10.DSG	11-1-2013	15:50:19	215351.000000	4307.020000	0.058594	-0.199219	-1.089844	0.272477	0.100917	0.636697	9.338379	-3.067017	-7.232666
C:\Users\cware\Desktop\Steller20November\TagTesting20Nov2013\M10.DSG	11-1-2013	15:50:19	215352.000000	4307.040000	0.074219	-0.222656	-1.074219	0.273394	0.102752	0.639450	11.703491	-8.605957	-9.140015
C:\Users\cware\Desktop\Steller20November\TagTesting20Nov2013\M10.DSG	11-1-2013	15:50:19	215353.000000	4307.060000	0.050781	-0.222656	-1.109375	0.276147	0.107339	0.638532	13.839722	-5.081177	-8.804321
C:\Users\cware\Desktop\Steller20November\TagTesting20Nov2013\M10.DSG	11-1-2013	15:50:19	215354.000000	4307.080000	0.062500	-0.210938	-1.105469	0.275229	0.109174	0.638532	11.291504	-11.810303	-9.796143
C:\Users\cware\Desktop\Steller20November\TagTesting20Nov2013\M10.DSG	11-1-2013	15:50:19	215355.000000	4307.100000	0.027344	-0.203125	-1.082031	0.277064	0.115596	0.638532	11.779785	-4.959106	-6.744385
C:\Users\cware\Desktop\Steller20November\TagTesting20Nov2013\M10.DSG	11-1-2013	15:50:19	215356.000000	4307.120000	0.003906	-0.246094	-1.093750	0.278899	0.117431	0.640367	7.141113	-9.140015	-3.890991
C:\Users\cware\Desktop\Steller20November\TagTesting20Nov2013\M10.DSG	11-1-2013	15:50:19	215357.000000	4307.140000	0.003906	-0.273438	-1.070313	0.280734	0.121101	0.638532	5.584717	-9.017944	-2.456665
C:\Users\cware\Desktop\Steller20November\TagTesting20Nov2013\M10.DSG	11-1-2013	15:50:19	215358.000000	4307.160000	0.039063	-0.242188	-1.085938	0.281651	0.122018	0.639450	5.233765	-6.118774	-2.441406
C:\Users\cware\Desktop\Steller20November\TagTesting20Nov2013\M10.DSG	11-1-2013	15:50:19	215359.000000	4307.180000	0.039063	-0.242188	-1.085938	0.282569	0.124771	0.639450	6.637573	-10.101318	-4.730225
C:\Users\cware\Desktop\Steller20November\TagTesting20Nov2013\M10.DSG	11-1-2013	15:50:19	215360.000000	4307.200000	0.019531	-0.285156	-1.062500	0.284404	0.127523	0.639450	9.689331	-12.832642	-6.057739
C:\Users\cware\Desktop\Steller20November\TagTesting20Nov2013\M10.DSG	11-1-2013	15:50:19	215361.000000	4307.220000	0.023438	-0.308594	-1.058594	0.284404	0.130275	0.639450	12.619019	-5.340576	-5.935669
C:\Users\cware\Desktop\Steller20November\TagTesting20Nov2013\M10.DSG	11-1-2013	15:50:19	215362.000000	4307.240000	0.023438	-0.328125	-1.035156	0.286239	0.134862	0.638532	12.496948	-8.956909	-4.776001
C:\Users\cware\Desktop\Steller20November\TagTesting20Nov2013\M10.DSG	11-1-2013	15:50:19	215363.000000	4307.260000	0.011719	-0.324219	-1.023438	0.286239	0.136697	0.639450	9.826660	-9.201050	-5.493164
C:\Users\cware\Desktop\Steller20November\TagTesting20Nov2013\M10.DSG	11-1-2013	15:50:19	215364.000000	4307.280000	0.050781	-0.308594	-1.023438	0.288073	0.141284	0.639450	5.447388	-15.838623	-4.623413
C:\Users\cware\Desktop\Steller20November\TagTesting20Nov2013\M10.DSG	11-1-2013	15:50:19	215365.000000	4307.300000	0.035156	-0.292969	-1.042969	0.290826	0.143119	0.639450	3.936768	-16.860962	-4.989624
C:\Users\cware\Desktop\Steller20November\TagTesting20Nov2013\M10.DSG	11-1-2013	15:50:19	215366.000000	4307.320000	0.027344	-0.292969	-1.035156	0.293578	0.145872	0.638532	4.867554	-14.266968	-7.385254
C:\Users\cware\Desktop\Steller20November\TagTesting20Nov2013\M10.DSG	11-1-2013	15:50:19	215367.000000	4307.340000	-0.011719	-0.312500	-1.074219	0.296330	0.147706	0.638532	7.736206	-11.184692	-5.813599
C:\Users\cware\Desktop\Steller20November\TagTesting20Nov2013\M10.DSG	11-1-2013	15:50:19	215368.000000	4307.360000	-0.003906	-0.316406	-1.027344	0.298165	0.151376	0.637615	8.697510	-15.731812	-5.737305
C:\Users\cware\Desktop\Steller20November\TagTesting20Nov2013\M10.DSG	11-1-2013	15:50:19	215369.000000	4307.380000	-0.015625	-0.324219	-1.039063	0.300917	0.151376	0.638532	7.751465	-24.734497	-6.835938
C:\Users\cware\Desktop\Steller20November\TagTesting20Nov2013\M10.DSG	11-1-2013	15:50:19	215370.000000	4307.400000	-0.066406	-0.328125	-1.058594	0.306422	0.156881	0.636697	10.009766	-14.709473	-5.599976
C:\Users\cware\Desktop\Steller20November\TagTesting20Nov2013\M10.DSG	11-1-2013	15:50:19	215371.000000	4307.420000	-0.015625	-0.320313	-1.058594	0.307339	0.158716	0.636697	9.628296	-11.718750	-7.003784
C:\Users\cware\Desktop\Steller20November\TagTesting20Nov2013\M10.DSG	11-1-2013	15:50:19	215372.000000	4307.440000	0.027344	-0.351563	-1.046875	0.310092	0.162385	0.635780	5.142212	-13.778687	-8.224487
C:\Users\cware\Desktop\Steller20November\TagTesting20Nov2013\M10.DSG	11-1-2013	15:50:19	215373.000000	4307.460000	-0.019531	-0.343750	-1.066406	0.311927	0.163303	0.635780	3.555298	-14.312744	-8.468628
C:\Users\cware\Desktop\Steller20November\TagTesting20Nov2013\M10.DSG	11-1-2013	15:50:19	215374.000000	4307.480000	-0.035156	-0.347656	-1.046875	0.316514	0.166055	0.634862	1.449585	-8.422852	-7.705688
C:\Users\cware\Desktop\Steller20November\TagTesting20Nov2013\M10.DSG	11-1-2013	15:50:19	215375.000000	4307.500000	-0.035156	-0.300781	-1.046875	0.317431	0.166055	0.633945	-0.167847	-20.751953	-12.008667
C:\Users\cware\Desktop\Steller20November\TagTesting20Nov2013\M10.DSG	11-1-2013	15:50:19	215376.000000	4307.520000	-0.078125	-0.312500	-1.070313	0.321101	0.169725	0.633945	7.125854	-9.857178	-12.191772
C:\Users\cware\Desktop\Steller20November\TagTesting20Nov2013\M10.DSG	11-1-2013	15:50:19	215377.000000	4307.540000	-0.046875	-0.316406	-1.074219	0.322018	0.171560	0.633945	9.384155	-10.421753	-15.014648
C:\Users\cware\Desktop\Steller20November\TagTesting20Nov2013\M10.DSG	11-1-2013	15:50:19	215378.000000	4307.560000	-0.058594	-0.324219	-1.066406	0.323853	0.174312	0.633028	10.086060	-8.712769	-15.411377
C:\Users\cware\Desktop\Steller20November\TagTesting20Nov2013\M10.DSG	11-1-2013	15:50:19	215379.000000	4307.580000	-0.066406	-0.347656	-1.082031	0.324771	0.177064	0.633028	8.529663	-16.021729	-17.440796
C:\Users\cware\Desktop\Steller20November\TagTesting20Nov2013\M10.DSG	11-1-2013	15:50:19	215380.000000	4307.600000	-0.082031	-0.363281	-1.085938	0.326606	0.179817	0.631193	11.901855	-7.034302	-17.059326
C:\Users\cware\Desktop\Steller20November\TagTesting20Nov2013\M10.DSG	11-1-2013	15:50:19	215381.000000	4307.620000	-0.113281	-0.375000	-1.105469	0.328440	0.182569	0.630275	12.649536	-14.511108	-16.143799
C:\Users\cware\Desktop\Steller20November\TagTesting20Nov2013\M10.DSG	11-1-2013	15:50:19	215382.000000	4307.640000	-0.093750	-0.382813	-1.105469	0.331193	0.185321	0.630275	12.069702	-7.202148	-16.876221
C:\Users\cware\Desktop\Steller20November\TagTesting20Nov2013\M10.DSG	11-1-2013	15:50:19	215383.000000	4307.660000	-0.136719	-0.390625	-1.132813	0.331193	0.188073	0.630275	13.244629	-12.420654	-19.119263
C:\Users\cware\Desktop\Steller20November\TagTesting20Nov2013\M10.DSG	11-1-2013	15:50:19	215384.000000	4307.680000	-0.109375	-0.390625	-1.140625	0.333945	0.191743	0.631193	13.992310	-9.948730	-19.699097
C:\Users\cware\Desktop\Steller20November\TagTesting20Nov2013\M10.DSG	11-1-2013	15:50:19	215385.000000	4307.700000	-0.136719	-0.402344	-1.187500	0.335780	0.195413	0.629358	14.694214	-11.718750	-21.224976
C:\Users\cware\Desktop\Steller20November\TagTesting20Nov2013\M10.DSG	11-1-2013	15:50:19	215386.000000	4307.720000	-0.171875	-0.464844	-1.226563	0.336697	0.198165	0.628440	20.034790	-16.418457	-26.916504
C:\Users\cware\Desktop\Steller20November\TagTesting20Nov2013\M10.DSG	11-1-2013	15:50:19	215387.000000	4307.740000	-0.148438	-0.484375	-1.238281	0.341284	0.202752	0.627523	22.750854	-12.985229	-33.630371
C:\Users\cware\Desktop\Steller20November\TagTesting20Nov2013\M10.DSG	11-1-2013	15:50:19	215388.000000	4307.760000	-0.136719	-0.511719	-1.210938	0.343119	0.206422	0.626606	19.531250	-18.585205	-34.561157
C:\Users\cware\Desktop\Steller20November\TagTesting20Nov2013\M10.DSG	11-1-2013	15:50:19	215389.000000	4307.780000	-0.175781	-0.445313	-1.132813	0.347706	0.211009	0.625688	10.589600	-17.623901	-31.127930
C:\Users\cware\Desktop\Steller20November\TagTesting20Nov2013\M10.DSG	11-1-2013	15:50:19	215390.000000	4307.800000	-0.199219	-0.371094	-1.097656	0.348624	0.210092	0.625688	-2.655029	-3.372192	-22.216797
C:\Users\cware\Desktop\Steller20November\TagTesting20Nov2013\M10.DSG	11-1-2013	15:50:19	215391.000000	4307.820000	-0.207031	-0.324219	-1.058594	0.348624	0.210092	0.625688	-12.130737	7.217407	-15.838623
C:\Users\cware\Desktop\Steller20November\TagTesting20Nov2013\M10.DSG	11-1-2013	15:50:19	215392.000000	4307.840000	-0.156250	-0.300781	-1.011719	0.346789	0.207339	0.624771	-13.153076	10.406494	-11.642456
C:\Users\cware\Desktop\Steller20November\TagTesting20Nov2013\M10.DSG	11-1-2013	15:50:19	215393.000000	4307.860000	-0.132813	-0.320313	-1.058594	0.344037	0.204587	0.626606	-10.406494	15.319824	-8.956909
C:\Users\cware\Desktop\Steller20November\TagTesting20Nov2013\M10.DSG	11-1-2013	15:50:19	215394.000000	4307.880000	-0.070313	-0.355469	-1.128906	0.341284	0.204587	0.627523	-4.425049	8.255005	-10.528564
C:\Users\cware\Desktop\Steller20November\TagTesting20Nov2013\M10.DSG	11-1-2013	15:50:19	215395.000000	4307.900000	-0.042969	-0.414063	-1.191406	0.337615	0.205505	0.628440	3.280640	16.845703	-12.145996
C:\Users\cware\Desktop\Steller20November\TagTesting20Nov2013\M10.DSG	11-1-2013	15:50:19	215396.000000	4307.920000	0.019531	-0.433594	-1.191406	0.335780	0.205505	0.628440	2.349854	19.897461	-9.689331
C:\Users\cware\Desktop\Steller20November\TagTesting20Nov2013\M10.DSG	11-1-2013	15:50:19	215397.000000	4307.940000	0.039063	-0.437500	-1.203125	0.333945	0.208257	0.630275	-1.876831	35.644531	-3.326416
C:\Users\cware\Desktop\Steller20November\TagTesting20Nov2013\M10.DSG	11-1-2013	15:50:19	215398.000000	4307.960000	0.167969	-0.437500	-1.195313	0.323853	0.208257	0.630275	-10.177612	40.496826	1.113892
C:\Users\cware\Desktop\Steller20November\TagTesting20Nov2013\M10.DSG	11-1-2013	15:50:19	215399.000000	4307.980000	0.285156	-0.437500	-1.261719	0.319266	0.208257	0.631193	-13.198853	30.670166	1.235962
C:\Users\cware\Desktop\Steller20November\TagTesting20Nov2013\M10.DSG	11-1-2013	15:50:19	215400.000000	4308.000000	0.269531	-0.429688	-1.300781	0.311927	0.206422	0.631193	-11.962891	28.884888	4.135132
C:\Users\cware\Desktop\Steller20November\TagTesting20Nov2013\M10.DSG	11-1-2013	15:50:19	215401.000000	4308.020000	0.281250	-0.378906	-1.332031	0.308257	0.206422	0.633028	-8.087158	30.761719	5.172729
C:\Users\cware\Desktop\Steller20November\TagTesting20Nov2013\M10.DSG	11-1-2013	15:50:19	215402.000000	4308.040000	0.292969	-0.351563	-1.351563	0.299083	0.206422	0.633945	-8.575439	33.874512	2.746582
C:\Users\cware\Desktop\Steller20November\TagTesting20Nov2013\M10.DSG	11-1-2013	15:50:19	215403.000000	4308.060000	0.367188	-0.382813	-1.343750	0.293578	0.205505	0.634862	-5.691528	33.615112	1.541138
C:\Users\cware\Desktop\Steller20November\TagTesting20Nov2013\M10.DSG	11-1-2013	15:50:19	215404.000000	4308.080000	0.394531	-0.390625	-1.320313	0.287156	0.206422	0.636697	1.174927	31.127930	-2.044678
C:\Users\cware\Desktop\Steller20November\TagTesting20Nov2013\M10.DSG	11-1-2013	15:50:19	215405.000000	4308.100000	0.355469	-0.375000	-1.320313	0.281651	0.208257	0.636697	7.415771	23.208618	-5.462646
C:\Users\cware\Desktop\Steller20November\TagTesting20Nov2013\M10.DSG	11-1-2013	15:50:19	215406.000000	4308.120000	0.386719	-0.402344	-1.300781	0.272477	0.210092	0.638532	-2.380371	26.489258	-4.882813
C:\Users\cware\Desktop\Steller20November\TagTesting20Nov2013\M10.DSG	11-1-2013	15:50:19	215407.000000	4308.140000	0.382813	-0.429688	-1.285156	0.270642	0.211927	0.638532	-2.807617	35.888672	-2.502441
C:\Users\cware\Desktop\Steller20November\TagTesting20Nov2013\M10.DSG	11-1-2013	15:50:19	215408.000000	4308.160000	0.316406	-0.425781	-1.238281	0.260550	0.211009	0.637615	-4.058838	21.652222	-4.806519
C:\Users\cware\Desktop\Steller20November\TagTesting20Nov2013\M10.DSG	11-1-2013	15:50:19	215409.000000	4308.180000	0.324219	-0.414063	-1.175781	0.258716	0.211009	0.638532	-4.302979	27.923584	-8.102417
C:\Users\cware\Desktop\Steller20November\TagTesting20Nov2013\M10.DSG	11-1-2013	15:50:19	215410.000000	4308.200000	0.242188	-0.429688	-1.148438	0.251376	0.211927	0.639450	-4.867554	36.163330	-8.666992
C:\Users\cware\Desktop\Steller20November\TagTesting20Nov2013\M10.DSG	11-1-2013	15:50:19	215411.000000	4308.220000	0.191406	-0.453125	-1.136719	0.246789	0.211009	0.641284	-3.738403	13.168335	-10.910034
C:\Users\cware\Desktop\Steller20November\TagTesting20Nov2013\M10.DSG	11-1-2013	15:50:19	215412.000000	4308.240000	0.253906	-0.445313	-1.101563	0.240367	0.211009	0.640367	-7.568359	22.872925	-5.828857
C:\Users\cware\Desktop\Steller20November\TagTesting20Nov2013\M10.DSG	11-1-2013	15:50:19	215413.000000	4308.260000	0.253906	-0.445313	-1.101563	0.238532	0.212844	0.641284	-9.735107	8.422852	-6.454468
C:\Users\cware\Desktop\Steller20November\TagTesting20Nov2013\M10.DSG	11-1-2013	15:50:19	215414.000000	4308.280000	0.152344	-0.429688	-1.117188	0.234862	0.209174	0.641284	-13.244629	17.730713	-3.173828
C:\Users\cware\Desktop\Steller20November\TagTesting20Nov2013\M10.DSG	11-1-2013	15:50:19	215415.000000	4308.300000	0.132813	-0.457031	-1.125000	0.233028	0.208257	0.641284	-13.824463	1.998901	-3.967285
C:\Users\cware\Desktop\Steller20November\TagTesting20Nov2013\M10.DSG	11-1-2013	15:50:19	215416.000000	4308.320000	0.074219	-0.457031	-1.078125	0.233945	0.206422	0.642202	-10.864258	-5.813599	-3.829956
C:\Users\cware\Desktop\Steller20November\TagTesting20Nov2013\M10.DSG	11-1-2013	15:50:19	215417.000000	4308.340000	0.011719	-0.464844	-1.027344	0.233028	0.205505	0.642202	-15.869141	14.205933	0.686646
C:\Users\cware\Desktop\Steller20November\TagTesting20Nov2013\M10.DSG	11-1-2013	15:50:19	215418.000000	4308.360000	0.050781	-0.441406	-1.035156	0.231193	0.200000	0.642202	-19.302368	13.534546	1.434326
C:\Users\cware\Desktop\Steller20November\TagTesting20Nov2013\M10.DSG	11-1-2013	15:50:19	215419.000000	4308.380000	0.117188	-0.433594	-0.972656	0.229358	0.199083	0.644037	-21.896362	3.631592	1.815796
C:\Users\cware\Desktop\Steller20November\TagTesting20Nov2013\M10.DSG	11-1-2013	15:50:19	215420.000000	4308.400000	0.101563	-0.414063	-1.023438	0.228440	0.195413	0.644037	-15.579224	-0.045776	0.305176
C:\Users\cware\Desktop\Steller20November\TagTesting20Nov2013\M10.DSG	11-1-2013	15:50:19	215421.000000	4308.420000	0.132813	-0.414063	-1.000000	0.226606	0.195413	0.644037	-13.732910	-3.112793	-1.800537
C:\Users\cware\Desktop\Steller20November\TagTesting20Nov2013\M10.DSG	11-1-2013	15:50:19	215422.000000	4308.440000	0.074219	-0.476563	-1.050781	0.226606	0.193578	0.644037	-12.741089	-11.352539	-0.854492
C:\Users\cware\Desktop\Steller20November\TagTesting20Nov2013\M10.DSG	11-1-2013	15:50:19	215423.000000	4308.460000	0.023438	-0.468750	-1.113281	0.225688	0.191743	0.643119	-6.149292	0.671387	-0.122070
C:\Users\cware\Desktop\Steller20November\TagTesting20Nov2013\M10.DSG	11-1-2013	15:50:19	215424.000000	4308.480000	0.027344	-0.433594	-1.050781	0.225688	0.191743	0.643119	-11.352539	0.854492	-1.129150
C:\Users\cware\Desktop\Steller20November\TagTesting20Nov2013\M10.DSG	11-1-2013	15:50:19	215425.000000	4308.500000	0.031250	-0.445313	-1.035156	0.225688	0.191743	0.644037	-10.742188	2.761841	1.861572
C:\Users\cware\Desktop\Steller20November\TagTesting20Nov2013\M10.DSG	11-1-2013	15:50:19	215426.000000	4308.520000	-0.007813	-0.386719	-1.066406	0.224771	0.189908	0.644954	-8.453369	11.138916	2.853394
C:\Users\cware\Desktop\Steller20November\TagTesting20Nov2013\M10.DSG	11-1-2013	15:50:19	215427.000000	4308.540000	0.097656	-0.378906	-1.054688	0.222936	0.188991	0.643119	-11.337280	-3.250122	-0.946045
C:\Users\cware\Desktop\Steller20November\TagTesting20Nov2013\M10.DSG	11-1-2013	15:50:19	215428.000000	4308.560000	0.046875	-0.347656	-1.058594	0.222936	0.187156	0.644037	-13.565063	-13.305664	-1.419067
C:\Users\cware\Desktop\Steller20November\TagTesting20Nov2013\M10.DSG	11-1-2013	15:50:19	215429.000000	4308.580000	-0.003906	-0.355469	-1.089844	0.222936	0.183486	0.644037	-10.116577	5.462646	-1.205444
C:\Users\cware\Desktop\Steller20November\TagTesting20Nov2013\M10.DSG	11-1-2013	15:50:19	215430.000000	4308.600000	0.074219	-0.386719	-1.070313	0.222936	0.181651	0.644037	-14.755249	4.577637	-1.617432
C:\Users\cware\Desktop\Steller20November\TagTesting20Nov2013\M10.DSG	11-1-2013	15:50:19	215431.000000	4308.620000	0.078125	-0.386719	-1.070313	0.222018	0.178899	0.644037	-15.853882	14.465332	0.259399
C:\Users\cware\Desktop\Steller20November\TagTesting20Nov2013\M10.DSG	11-1-2013	15:50:19	215432.000000	4308.640000	0.078125	-0.339844	-1.082031	0.221101	0.176147	0.644954	-19.622803	1.556396	-1.617432
C:\Users\cware\Desktop\Steller20November\TagTesting20Nov2013\M10.DSG	11-1-2013	15:50:19	215433.000000	4308.660000	0.082031	-0.359375	-1.093750	0.220183	0.172477	0.644954	-15.945435	-4.943848	-3.280640
C:\Users\cware\Desktop\Steller20November\TagTesting20Nov2013\M10.DSG	11-1-2013	15:50:19	215434.000000	4308.680000	0.097656	-0.351563	-1.097656	0.220183	0.171560	0.643119	-19.012451	5.844116	-2.960205
C:\Users\cware\Desktop\Steller20November\TagTesting20Nov2013\M10.DSG	11-1-2013	15:50:19	215435.000000	4308.700000	0.046875	-0.378906	-1.132813	0.218349	0.169725	0.644037	-18.112183	3.311157	-4.531860
C:\Users\cware\Desktop\Steller20November\TagTesting20Nov2013\M10.DSG	11-1-2013	15:50:19	215436.000000	4308.720000	0.070313	-0.367188	-1.144531	0.217431	0.166972	0.644037	-15.960693	-9.872437	-4.638672
C:\Users\cware\Desktop\Steller20November\TagTesting20Nov2013\M10.DSG	11-1-2013	15:50:19	215437.000000	4308.740000	0.117188	-0.332031	-1.105469	0.220183	0.166055	0.644037	-13.977051	8.270264	-4.150391
C:\Users\cware\Desktop\Steller20November\TagTesting20Nov2013\M10.DSG	11-1-2013	15:50:19	215438.000000	4308.760000	0.085938	-0.355469	-1.082031	0.217431	0.164220	0.644037	-11.077881	-5.737305	-3.051758
C:\Users\cware\Desktop\Steller20November\TagTesting20Nov2013\M10.DSG	11-1-2013	15:50:19	215439.000000	4308.780000	0.085938	-0.355469	-1.082031	0.217431	0.162385	0.644954	-12.359619	7.644653	-3.540039
C:\Users\cware\Desktop\Steller20November\TagTesting20Nov2013\M10.DSG	11-1-2013	15:50:19	215440.000000	4308.800000	0.101563	-0.359375	-1.117188	0.215596	0.162385	0.644037	-17.181396	10.650635	-1.022339
C:\Users\cware\Desktop\Steller20November\TagTesting20Nov2013\M10.DSG	11-1-2013	15:50:19	215441.000000	4308.820000	0.117188	-0.382813	-1.121094	0.212844	0.160550	0.644037	-19.180298	-9.994507	-2.334595
C:\Users\cware\Desktop\Steller20November\TagTesting20Nov2013\M10.DSG	11-1-2013	15:50:19	215442.000000	4308.840000	0.074219	-0.343750	-1.085938	0.212844	0.157798	0.644037	-16.891479	3.936768	0.915527
C:\Users\cware\Desktop\Steller20November\TagTesting20Nov2013\M10.DSG	11-1-2013	15:50:19	215443.000000	4308.860000	0.093750	-0.355469	-1.078125	0.212844	0.156881	0.644037	-19.912720	-0.488281	-1.770020
C:\Users\cware\Desktop\Steller20November\TagTesting20Nov2013\M10.DSG	11-1-2013	15:50:19	215444.000000	4308.880000	0.101563	-0.332031	-1.144531	0.211009	0.153211	0.644037	-17.700195	3.128052	0.900269
C:\Users\cware\Desktop\Steller20November\TagTesting20Nov2013\M10.DSG	11-1-2013	15:50:19	215445.000000	4308.900000	0.128906	-0.339844	-1.101563	0.211009	0.151376	0.644037	-18.722534	-3.570557	-0.595093
C:\Users\cware\Desktop\Steller20November\TagTesting20Nov2013\M10.DSG	11-1-2013	15:50:19	215446.000000	4308.920000	0.082031	-0.347656	-1.113281	0.211927	0.147706	0.643119	-20.477295	11.779785	3.585815
C:\Users\cware\Desktop\Steller20November\TagTesting20Nov2013\M10.DSG	11-1-2013	15:50:19	215447.000000	4308.940000	0.148438	-0.347656	-1.089844	0.210092	0.146789	0.644037	-21.270752	-1.556396	0.671387
C:\Users\cware\Desktop\Steller20November\TagTesting20Nov2013\M10.DSG	11-1-2013	15:50:19	215448.000000	4308.960000	0.101563	-0.292969	-1.152344	0.209174	0.142202	0.644954	-15.151978	-2.090454	-1.174927
C:\Users\cware\Desktop\Steller20November\TagTesting20Nov2013\M10.DSG	11-1-2013	15:50:19	215449.000000	4308.980000	0.117188	-0.312500	-1.117188	0.208257	0.140367	0.643119	-15.838623	-1.190186	-1.556396
C:\Users\cware\Desktop\Steller20November\TagTesting20Nov2013\M10.DSG	11-1-2013	15:50:19	215450.000000	4309.000000	0.144531	-0.296875	-1.113281	0.210092	0.135780	0.642202	-14.541626	-9.948730	-1.907349
C:\Users\cware\Desktop\Steller20November\TagTesting20Nov2013\M10.DSG	11-1-2013	15:50:19	215451.000000	4309.020000	0.082031	-0.328125	-1.109375	0.210092	0.135780	0.643119	-15.747070	14.297485	0.564575
C:\Users\cware\Desktop\Steller20November\TagTesting20Nov2013\M10.DSG	11-1-2013	15:50:19	215452.000000	4309.040000	0.152344	-0.335938	-1.089844	0.208257	0.133028	0.642202	-17.761230	-9.140015	-1.449585
C:\Users\cware\Desktop\Steller20November\TagTesting20Nov2013\M10.DSG	11-1-2013	15:50:19	215453.000000	4309.060000	0.085938	-0.312500	-1.140625	0.209174	0.131193	0.644954	-11.917114	-3.479004	-0.869751
C:\Users\cware\Desktop\Steller20November\TagTesting20Nov2013\M10.DSG	11-1-2013	15:50:19	215454.000000	4309.080000	0.121094	-0.300781	-1.152344	0.209174	0.128440	0.643119	-10.971069	2.975464	-0.061035
C:\Users\cware\Desktop\Steller20November\TagTesting20Nov2013\M10.DSG	11-1-2013	15:50:19	215455.000000	4309.100000	0.140625	-0.324219	-1.109375	0.209174	0.125688	0.642202	-13.458252	1.632690	-0.106812
C:\Users\cware\Desktop\Steller20November\TagTesting20Nov2013\M10.DSG	11-1-2013	15:50:19	215456.000000	4309.120000	0.121094	-0.324219	-1.117188	0.208257	0.122936	0.641284	-14.251709	1.525879	-0.717163
C:\Users\cware\Desktop\Steller20November\TagTesting20Nov2013\M10.DSG	11-1-2013	15:50:19	215457.000000	4309.140000	0.089844	-0.300781	-1.136719	0.207339	0.120183	0.642202	-10.574341	4.714966	0.061035
C:\Users\cware\Desktop\Steller20November\TagTesting20Nov2013\M10.DSG	11-1-2013	15:50:19	215458.000000	4309.160000	0.132813	-0.292969	-1.128906	0.207339	0.117431	0.642202	-12.115479	-7.171631	-3.051758
C:\Users\cware\Desktop\Steller20November\TagTesting20Nov2013\M10.DSG	11-1-2013	15:50:19	215459.000000	4309.180000	0.140625	-0.296875	-1.085938	0.208257	0.116514	0.641284	-7.461548	-3.479004	-1.205444
C:\Users\cware\Desktop\Steller20November\TagTesting20Nov2013\M10.DSG	11-1-2013	15:50:19	215460.000000	4309.200000	0.093750	-0.320313	-1.125000	0.209174	0.115596	0.642202	-12.130737	0.381470	-1.693726
C:\Users\cware\Desktop\Steller20November\TagTesting20Nov2013\M10.DSG	11-1-2013	15:50:19	215461.000000	4309.220000	0.140625	-0.296875	-1.132813	0.207339	0.111927	0.642202	-9.429932	-4.699707	-2.410889
C:\Users\cware\Desktop\Steller20November\TagTesting20Nov2013\M10.DSG	11-1-2013	15:50:19	215462.000000	4309.240000	0.136719	-0.304688	-1.144531	0.208257	0.110092	0.641284	-11.398315	1.892090	-2.365112
C:\Users\cware\Desktop\Steller20November\TagTesting20Nov2013\M10.DSG	11-1-2013	15:50:19	215463.000000	4309.260000	0.109375	-0.300781	-1.117188	0.207339	0.109174	0.641284	-8.514404	-4.470825	-3.555298
C:\Users\cware\Desktop\Steller20November\TagTesting20Nov2013\M10.DSG	11-1-2013	15:50:19	215464.000000	4309.280000	0.128906	-0.316406	-1.074219	0.208257	0.107339	0.640367	-13.671875	7.904053	-5.813599
C:\Users\cware\Desktop\Steller20November\TagTesting20Nov2013\M10.DSG	11-1-2013	15:50:19	215465.000000	4309.300000	0.085938	-0.320313	-1.113281	0.207339	0.106422	0.639450	-11.535645	-4.714966	-4.821777
C:\Users\cware\Desktop\Steller20November\TagTesting20Nov2013\M10.DSG	11-1-2013	15:50:19	215466.000000	4309.320000	0.152344	-0.281250	-1.085938	0.208257	0.104587	0.642202	-10.940552	-10.406494	-4.562378
C:\Users\cware\Desktop\Steller20November\TagTesting20Nov2013\M10.DSG	11-1-2013	15:50:19	215467.000000	4309.340000	0.152344	-0.304688	-1.082031	0.206422	0.103670	0.640367	-7.369995	0.045776	-3.875732
C:\Users\cware\Desktop\Steller20November\TagTesting20Nov2013\M10.DSG	11-1-2013	15:50:19	215468.000000	4309.360000	0.105469	-0.308594	-1.093750	0.208257	0.100917	0.639450	-13.809204	8.148193	-1.617432
C:\Users\cware\Desktop\Steller20November\TagTesting20Nov2013\M10.DSG	11-1-2013	15:50:19	215469.000000	4309.380000	0.125000	-0.281250	-1.109375	0.206422	0.100917	0.640367	-11.871338	4.470825	-0.152588
C:\Users\cware\Desktop\Steller20November\TagTesting20Nov2013\M10.DSG	11-1-2013	15:50:19	215470.000000	4309.400000	0.156250	-0.253906	-1.078125	0.206422	0.099083	0.640367	-13.366699	-2.380371	-2.883911
C:\Users\cware\Desktop\Steller20November\TagTesting20Nov2013\M10.DSG	11-1-2013	15:50:19	215471.000000	4309.420000	0.136719	-0.238281	-1.085938	0.206422	0.097248	0.640367	-11.413574	-4.074097	-2.609253
C:\Users\cware\Desktop\Steller20November\TagTesting20Nov2013\M10.DSG	11-1-2013	15:50:19	215472.000000	4309.440000	0.144531	-0.238281	-1.125000	0.208257	0.096330	0.640367	-10.391235	-4.287720	-0.457764
C:\Users\cware\Desktop\Steller20November\TagTesting20Nov2013\M10.DSG	11-1-2013	15:50:19	215473.000000	4309.460000	0.152344	-0.226563	-1.132813	0.208257	0.096330	0.639450	-9.140015	-7.476807	-1.968384
C:\Users\cware\Desktop\Steller20November\TagTesting20Nov2013\M10.DSG	11-1-2013	15:50:19	215474.000000	4309.480000	0.117188	-0.234375	-1.136719	0.207339	0.094495	0.641284	-8.361816	-6.317139	-1.403809
C:\Users\cware\Desktop\Steller20November\TagTesting20Nov2013\M10.DSG	11-1-2013	15:50:19	215475.000000	4309.500000	0.109375	-0.218750	-1.156250	0.206422	0.093578	0.639450	-9.124756	-1.632690	-0.564575
C:\Users\cware\Desktop\Steller20November\TagTesting20Nov2013\M10.DSG	11-1-2013	15:50:19	215476.000000	4309.520000	0.085938	-0.250000	-1.148438	0.207339	0.092661	0.639450	-10.421753	8.850098	2.365112
C:\Users\cware\Desktop\Steller20November\TagTesting20Nov2013\M10.DSG	11-1-2013	15:50:19	215477.000000	4309.540000	0.195313	-0.226563	-1.125000	0.207339	0.089908	0.639450	-11.672974	-4.791260	1.220703
C:\Users\cware\Desktop\Steller20November\TagTesting20Nov2013\M10.DSG	11-1-2013	15:50:19	215478.000000	4309.560000	0.144531	-0.230469	-1.132813	0.206422	0.088073	0.638532	-11.581421	-7.888794	-0.579834
C:\Users\cware\Desktop\Steller20November\TagTesting20Nov2013\M10.DSG	11-1-2013	15:50:19	215479.000000	4309.580000	0.140625	-0.250000	-1.136719	0.208257	0.087156	0.639450	-11.215210	-6.729126	-0.869751
C:\Users\cware\Desktop\Steller20November\TagTesting20Nov2013\M10.DSG	11-1-2013	15:50:19	215480.000000	4309.600000	0.101563	-0.246094	-1.144531	0.208257	0.086239	0.638532	-8.819580	-2.624512	-0.045776
C:\Users\cware\Desktop\Steller20November\TagTesting20Nov2013\M10.DSG	11-1-2013	15:50:19	215481.000000	4309.620000	0.171875	-0.226563	-1.101563	0.208257	0.086239	0.638532	-10.467529	-6.164551	-1.647949
C:\Users\cware\Desktop\Steller20November\TagTesting20Nov2013\M10.DSG	11-1-2013	15:50:19	215482.000000	4309.640000	0.105469	-0.238281	-1.144531	0.209174	0.084404	0.638532	-9.613037	1.068115	-1.373291
C:\Users\cware\Desktop\Steller20November\TagTesting20Nov2013\M10.DSG	11-1-2013	15:50:19	215483.000000	4309.660000	0.140625	-0.210938	-1.121094	0.209174	0.084404	0.638532	-10.665894	0.000000	-0.762939
C:\Users\cware\Desktop\Steller20November\TagTesting20Nov2013\M10.DSG	11-1-2013	15:50:19	215484.000000	4309.680000	0.097656	-0.207031	-1.148438	0.209174	0.082569	0.638532	-10.864258	-6.103516	-1.602173
C:\Users\cware\Desktop\Steller20November\TagTesting20Nov2013\M10.DSG	11-1-2013	15:50:19	215485.000000	4309.700000	0.136719	-0.191406	-1.132813	0.210092	0.082569	0.636697	-12.344360	5.630493	-1.144409
C:\Users\cware\Desktop\Steller20November\TagTesting20Nov2013\M10.DSG	11-1-2013	15:50:19	215486.000000	4309.720000	0.101563	-0.183594	-1.152344	0.209174	0.080734	0.637615	-13.534546	-1.556396	-2.609253
C:\Users\cware\Desktop\Steller20November\TagTesting20Nov2013\M10.DSG	11-1-2013	15:50:19	215487.000000	4309.740000	0.152344	-0.191406	-1.148438	0.208257	0.079817	0.637615	-12.451172	6.027222	0.015259
C:\Users\cware\Desktop\Steller20November\TagTesting20Nov2013\M10.DSG	11-1-2013	15:50:19	215488.000000	4309.760000	0.136719	-0.207031	-1.128906	0.209174	0.077064	0.637615	-11.993408	0.579834	-1.754761
C:\Users\cware\Desktop\Steller20November\TagTesting20Nov2013\M10.DSG	11-1-2013	15:50:19	215489.000000	4309.780000	0.121094	-0.222656	-1.160156	0.208257	0.077064	0.636697	-13.427734	-3.479004	-1.266479
C:\Users\cware\Desktop\Steller20November\TagTesting20Nov2013\M10.DSG	11-1-2013	15:50:19	215490.000000	4309.800000	0.128906	-0.191406	-1.164063	0.208257	0.074312	0.636697	-12.298584	-3.356934	-2.105713
C:\Users\cware\Desktop\Steller20November\TagTesting20Nov2013\M10.DSG	11-1-2013	15:50:19	215491.000000	4309.820000	0.144531	-0.175781	-1.132813	0.207339	0.075229	0.637615	-8.087158	0.030518	-2.090454
C:\Users\cware\Desktop\Steller20November\TagTesting20Nov2013\M10.DSG	11-1-2013	15:50:19	215492.000000	4309.840000	0.175781	-0.195313	-1.136719	0.208257	0.074312	0.636697	-9.384155	-9.231567	-4.653931
C:\Users\cware\Desktop\Steller20November\TagTesting20Nov2013\M10.DSG	11-1-2013	15:50:19	215493.000000	4309.860000	0.175781	-0.195313	-1.136719	0.208257	0.073394	0.636697	-6.195068	-4.257202	-4.714966
C:\Users\cware\Desktop\Steller20November\TagTesting20Nov2013\M10.DSG	11-1-2013	15:50:19	215494.000000	4309.880000	0.148438	-0.210938	-1.140625	0.208257	0.073394	0.635780	-4.776001	-0.213623	-3.768921
C:\Users\cware\Desktop\Steller20November\TagTesting20Nov2013\M10.DSG	11-1-2013	15:50:19	215495.000000	4309.900000	0.136719	-0.191406	-1.144531	0.207339	0.074312	0.635780	-5.737305	1.174927	-3.662109
C:\Users\cware\Desktop\Steller20November\TagTesting20Nov2013\M10.DSG	11-1-2013	15:50:19	215496.000000	4309.920000	0.136719	-0.164063	-1.148438	0.207339	0.074312	0.635780	-3.646851	-3.738403	-3.219604
C:\Users\cware\Desktop\Steller20November\TagTesting20Nov2013\M10.DSG	11-1-2013	15:50:19	215497.000000	4309.940000	0.156250	-0.187500	-1.148438	0.207339	0.074312	0.636697	-4.440308	0.335693	-3.845215
C:\Users\cware\Desktop\Steller20November\TagTesting20Nov2013\M10.DSG	11-1-2013	15:50:19	215498.000000	4309.960000	0.117188	-0.203125	-1.152344	0.207339	0.074312	0.636697	-4.898071	6.942749	-2.822876
C:\Users\cware\Desktop\Steller20November\TagTesting20Nov2013\M10.DSG	11-1-2013	15:50:19	215499.000000	4309.980000	0.191406	-0.210938	-1.125000	0.207339	0.074312	0.635780	-5.416870	-13.977051	-6.866455
C:\Users\cware\Desktop\Steller20November\TagTesting20Nov2013\M10.DSG	11-1-2013	15:50:19	215500.000000	4310.000000	0.136719	-0.195313	-1.132813	0.207339	0.074312	0.637615	-9.078979	0.320435	-4.867554
C:\Users\cware\Desktop\Steller20November\TagTesting20Nov2013\M10.DSG	11-1-2013	15:50:19	215501.000000	4310.020000	0.148438	-0.191406	-1.132813	0.206422	0.073394	0.634862	-9.277344	-5.538940	-4.318237
C:\Users\cware\Desktop\Steller20November\TagTesting20Nov2013\M10.DSG	11-1-2013	15:50:19	215502.000000	4310.040000	0.085938	-0.191406	-1.144531	0.209174	0.073394	0.636697	-3.890991	7.766724	-0.915527
C:\Users\cware\Desktop\Steller20November\TagTesting20Nov2013\M10.DSG	11-1-2013	15:50:19	215503.000000	4310.060000	0.136719	-0.171875	-1.152344	0.208257	0.073394	0.636697	-1.571655	-1.159668	-2.243042
C:\Users\cware\Desktop\Steller20November\TagTesting20Nov2013\M10.DSG	11-1-2013	15:50:19	215504.000000	4310.080000	0.144531	-0.160156	-1.144531	0.206422	0.074312	0.636697	-0.442505	-2.197266	-4.302979
C:\Users\cware\Desktop\Steller20November\TagTesting20Nov2013\M10.DSG	11-1-2013	15:50:19	215505.000000	4310.100000	0.140625	-0.203125	-1.144531	0.207339	0.076147	0.635780	-2.090454	-2.395630	-6.103516
C:\Users\cware\Desktop\Steller20November\TagTesting20Nov2013\M10.DSG	11-1-2013	15:50:19	215506.000000	4310.120000	0.156250	-0.199219	-1.121094	0.208257	0.075229	0.636697	-3.936768	3.005981	-5.508423
C:\Users\cware\Desktop\Steller20November\TagTesting20Nov2013\M10.DSG	11-1-2013	15:50:19	215507.000000	4310.140000	0.156250	-0.183594	-1.117188	0.206422	0.076147	0.635780	-5.691528	-2.197266	-6.591797
C:\Users\cware\Desktop\Steller20November\TagTesting20Nov2013\M10.DSG	11-1-2013	15:50:19	215508.000000	4310.160000	0.140625	-0.210938	-1.125000	0.206422	0.076147	0.637615	-6.347656	-2.090454	-5.645752
C:\Users\cware\Desktop\Steller20November\TagTesting20Nov2013\M10.DSG	11-1-2013	15:50:19	215509.000000	4310.180000	0.117188	-0.175781	-1.148438	0.207339	0.075229	0.637615	-5.493164	0.885010	-3.646851
C:\Users\cware\Desktop\Steller20November\TagTesting20Nov2013\M10.DSG	11-1-2013	15:50:19	215510.000000	4310.200000	0.136719	-0.199219	-1.136719	0.205505	0.077064	0.637615	-4.058838	0.976563	-2.212524
C:\Users\cware\Desktop\Steller20November\TagTesting20Nov2013\M10.DSG	11-1-2013	15:50:19	215511.000000	4310.220000	0.136719	-0.203125	-1.121094	0.205505	0.077982	0.636697	-3.631592	-7.263184	-4.028320
C:\Users\cware\Desktop\Steller20November\TagTesting20Nov2013\M10.DSG	11-1-2013	15:50:19	215512.000000	4310.240000	0.128906	-0.203125	-1.152344	0.205505	0.076147	0.636697	-5.172729	-0.808716	-3.875732
C:\Users\cware\Desktop\Steller20November\TagTesting20Nov2013\M10.DSG	11-1-2013	15:50:19	215513.000000	4310.260000	0.171875	-0.183594	-1.136719	0.204587	0.076147	0.637615	-4.577637	6.546021	-2.883911
C:\Users\cware\Desktop\Steller20November\TagTesting20Nov2013\M10.DSG	11-1-2013	15:50:19	215514.000000	4310.280000	0.160156	-0.179688	-1.128906	0.205505	0.077064	0.637615	-4.928589	-6.942749	-3.997803
C:\Users\cware\Desktop\Steller20November\TagTesting20Nov2013\M10.DSG	11-1-2013	15:50:19	215515.000000	4310.300000	0.152344	-0.191406	-1.109375	0.205505	0.076147	0.636697	-3.372192	-2.914429	-3.601074
C:\Users\cware\Desktop\Steller20November\TagTesting20Nov2013\M10.DSG	11-1-2013	15:50:19	215516.000000	4310.320000	0.148438	-0.195313	-1.136719	0.205505	0.077982	0.637615	-5.722046	-5.126953	-5.279541
C:\Users\cware\Desktop\Steller20November\TagTesting20Nov2013\M10.DSG	11-1-2013	15:50:19	215517.000000	4310.340000	0.152344	-0.183594	-1.152344	0.206422	0.077064	0.637615	-6.179810	0.656128	-5.065918
C:\Users\cware\Desktop\Steller20November\TagTesting20Nov2013\M10.DSG	11-1-2013	15:50:19	215518.000000	4310.360000	0.167969	-0.187500	-1.148438	0.205505	0.077064	0.637615	-3.402710	2.395630	-5.310059
C:\Users\cware\Desktop\Steller20November\TagTesting20Nov2013\M10.DSG	11-1-2013	15:50:19	215519.000000	4310.380000	0.132813	-0.187500	-1.144531	0.206422	0.077982	0.636697	-2.868652	-5.920410	-5.752563
C:\Users\cware\Desktop\Steller20November\TagTesting20Nov2013\M10.DSG	11-1-2013	15:50:19	215520.000000	4310.400000	0.148438	-0.199219	-1.128906	0.206422	0.078899	0.637615	-2.410889	-2.258301	-4.760742
C:\Users\cware\Desktop\Steller20November\TagTesting20Nov2013\M10.DSG	11-1-2013	15:50:19	215521.000000	4310.420000	0.125000	-0.210938	-1.132813	0.206422	0.080734	0.637615	-3.219604	1.693726	-4.791260
C:\Users\cware\Desktop\Steller20November\TagTesting20Nov2013\M10.DSG	11-1-2013	15:50:19	215522.000000	4310.440000	0.167969	-0.226563	-1.136719	0.205505	0.080734	0.637615	-5.004883	-4.913330	-4.852295
C:\Users\cware\Desktop\Steller20November\TagTesting20Nov2013\M10.DSG	11-1-2013	15:50:19	215523.000000	4310.460000	0.136719	-0.218750	-1.125000	0.205505	0.080734	0.637615	-4.791260	-0.915527	-4.302979
C:\Users\cware\Desktop\Steller20November\TagTesting20Nov2013\M10.DSG	11-1-2013	15:50:19	215524.000000	4310.480000	0.148438	-0.218750	-1.113281	0.206422	0.080734	0.636697	-6.469727	-3.997803	-4.592896
C:\Users\cware\Desktop\Steller20November\TagTesting20Nov2013\M10.DSG	11-1-2013	15:50:19	215525.000000	4310.500000	0.156250	-0.203125	-1.125000	0.206422	0.079817	0.637615	-5.081177	-3.005981	-4.867554
C:\Users\cware\Desktop\Steller20November\TagTesting20Nov2013\M10.DSG	11-1-2013	15:50:19	215526.000000	4310.520000	0.136719	-0.207031	-1.140625	0.206422	0.080734	0.637615	-4.226685	0.320435	-3.036499
C:\Users\cware\Desktop\Steller20November\TagTesting20Nov2013\M10.DSG	11-1-2013	15:50:19	215527.000000	4310.540000	0.144531	-0.187500	-1.148438	0.206422	0.080734	0.638532	-1.922607	-1.251221	-3.143311
C:\Users\cware\Desktop\Steller20November\TagTesting20Nov2013\M10.DSG	11-1-2013	15:50:19	215528.000000	4310.560000	0.144531	-0.214844	-1.117188	0.207339	0.081651	0.637615	-2.822876	-2.990723	-4.058838
C:\Users\cware\Desktop\Steller20November\TagTesting20Nov2013\M10.DSG	11-1-2013	15:50:19	215529.000000	4310.580000	0.136719	-0.214844	-1.128906	0.207339	0.082569	0.638532	-3.234863	-2.182007	-4.180908
C:\Users\cware\Desktop\Steller20November\TagTesting20Nov2013\M10.DSG	11-1-2013	15:50:19	215530.000000	4310.600000	0.167969	-0.222656	-1.128906	0.207339	0.082569	0.637615	-2.609253	-8.728027	-5.279541
C:\Users\cware\Desktop\Steller20November\TagTesting20Nov2013\M10.DSG	11-1-2013	15:50:19	215531.000000	4310.620000	0.128906	-0.230469	-1.136719	0.208257	0.083486	0.637615	-4.745483	-0.305176	-4.119873
C:\Users\cware\Desktop\Steller20November\TagTesting20Nov2013\M10.DSG	11-1-2013	15:50:19	215532.000000	4310.640000	0.152344	-0.230469	-1.136719	0.208257	0.083486	0.637615	-7.339478	-1.358032	-4.501343
C:\Users\cware\Desktop\Steller20November\TagTesting20Nov2013\M10.DSG	11-1-2013	15:50:19	215533.000000	4310.660000	0.148438	-0.218750	-1.136719	0.208257	0.082569	0.637615	-6.271362	-7.308960	-4.547119
C:\Users\cware\Desktop\Steller20November\TagTesting20Nov2013\M10.DSG	11-1-2013	15:50:19	215534.000000	4310.680000	0.121094	-0.222656	-1.109375	0.209174	0.083486	0.637615	-7.919312	-6.408691	-2.685547
C:\Users\cware\Desktop\Steller20November\TagTesting20Nov2013\M10.DSG	11-1-2013	15:50:19	215535.000000	4310.700000	0.125000	-0.218750	-1.140625	0.210092	0.082569	0.637615	-8.087158	-0.488281	-1.144409
C:\Users\cware\Desktop\Steller20November\TagTesting20Nov2013\M10.DSG	11-1-2013	15:50:19	215536.000000	4310.720000	0.136719	-0.203125	-1.140625	0.210092	0.082569	0.637615	-8.224487	-5.783081	-1.647949
C:\Users\cware\Desktop\Steller20November\TagTesting20Nov2013\M10.DSG	11-1-2013	15:50:19	215537.000000	4310.740000	0.125000	-0.199219	-1.136719	0.209174	0.080734	0.637615	-8.056641	8.392334	1.144409
C:\Users\cware\Desktop\Steller20November\TagTesting20Nov2013\M10.DSG	11-1-2013	15:50:19	215538.000000	4310.760000	0.179688	-0.210938	-1.121094	0.209174	0.081651	0.636697	-7.003784	-7.217407	-3.387451
C:\Users\cware\Desktop\Steller20November\TagTesting20Nov2013\M10.DSG	11-1-2013	15:50:19	215539.000000	4310.780000	0.117188	-0.199219	-1.144531	0.211009	0.079817	0.637615	-7.843018	-5.310059	-3.555298
C:\Users\cware\Desktop\Steller20November\TagTesting20Nov2013\M10.DSG	11-1-2013	15:50:19	215540.000000	4310.800000	0.140625	-0.214844	-1.121094	0.210092	0.080734	0.637615	-7.476807	2.273560	-2.792358
C:\Users\cware\Desktop\Steller20November\TagTesting20Nov2013\M10.DSG	11-1-2013	15:50:19	215541.000000	4310.820000	0.156250	-0.218750	-1.125000	0.209174	0.079817	0.636697	-8.499146	-7.675171	-4.592896
C:\Users\cware\Desktop\Steller20November\TagTesting20Nov2013\M10.DSG	11-1-2013	15:50:19	215542.000000	4310.840000	0.140625	-0.214844	-1.140625	0.211009	0.078899	0.637615	-9.628296	-4.058838	-3.524780
C:\Users\cware\Desktop\Steller20November\TagTesting20Nov2013\M10.DSG	11-1-2013	15:50:19	215543.000000	4310.860000	0.144531	-0.203125	-1.132813	0.211009	0.078899	0.637615	-8.575439	-8.300781	-3.952026
C:\Users\cware\Desktop\Steller20November\TagTesting20Nov2013\M10.DSG	11-1-2013	15:50:19	215544.000000	4310.880000	0.128906	-0.218750	-1.121094	0.211927	0.077982	0.636697	-6.591797	10.986328	-1.480103
C:\Users\cware\Desktop\Steller20November\TagTesting20Nov2013\M10.DSG	11-1-2013	15:50:19	215545.000000	4310.900000	0.113281	-0.203125	-1.140625	0.210092	0.078899	0.637615	-7.003784	-8.575439	-4.425049
C:\Users\cware\Desktop\Steller20November\TagTesting20Nov2013\M10.DSG	11-1-2013	15:50:19	215546.000000	4310.920000	0.167969	-0.207031	-1.136719	0.210092	0.077982	0.636697	-9.460449	-7.476807	-3.692627
C:\Users\cware\Desktop\Steller20November\TagTesting20Nov2013\M10.DSG	11-1-2013	15:50:19	215547.000000	4310.940000	0.167969	-0.207031	-1.136719	0.211927	0.077064	0.636697	-6.851196	6.759644	-1.037598
C:\Users\cware\Desktop\Steller20November\TagTesting20Nov2013\M10.DSG	11-1-2013	15:50:19	215548.000000	4310.960000	0.152344	-0.187500	-1.132813	0.211927	0.076147	0.637615	-8.911133	-6.607056	-2.868652
C:\Users\cware\Desktop\Steller20November\TagTesting20Nov2013\M10.DSG	11-1-2013	15:50:19	215549.000000	4310.980000	0.156250	-0.187500	-1.148438	0.211009	0.076147	0.636697	-7.461548	-1.541138	-1.998901
C:\Users\cware\Desktop\Steller20November\TagTesting20Nov2013\M10.DSG	11-1-2013	15:50:19	215550.000000	4311.000000	0.125000	-0.207031	-1.140625	0.211009	0.076147	0.637615	-6.347656	1.007080	-1.876831
C:\Users\cware\Desktop\Steller20November\TagTesting20Nov2013\M10.DSG	11-1-2013	15:50:19	215551.000000	4311.020000	0.167969	-0.214844	-1.125000	0.210092	0.075229	0.636697	-6.332397	-1.953125	-2.548218
C:\Users\cware\Desktop\Steller20November\TagTesting20Nov2013\M10.DSG	11-1-2013	15:50:19	215552.000000	4311.040000	0.156250	-0.214844	-1.125000	0.211927	0.074312	0.636697	-8.270264	-4.943848	-2.349854
C:\Users\cware\Desktop\Steller20November\TagTesting20Nov2013\M10.DSG	11-1-2013	15:50:19	215553.000000	4311.060000	0.132813	-0.199219	-1.136719	0.211927	0.075229	0.636697	-7.659912	2.853394	-0.518799
C:\Users\cware\Desktop\Steller20November\TagTesting20Nov2013\M10.DSG	11-1-2013	15:50:19	215554.000000	4311.080000	0.156250	-0.195313	-1.117188	0.211009	0.073394	0.636697	-8.270264	-4.562378	-1.266479
C:\Users\cware\Desktop\Steller20November\TagTesting20Nov2013\M10.DSG	11-1-2013	15:50:19	215555.000000	4311.100000	0.152344	-0.195313	-1.140625	0.211927	0.074312	0.636697	-9.506226	-2.365112	-0.595093
C:\Users\cware\Desktop\Steller20November\TagTesting20Nov2013\M10.DSG	11-1-2013	15:50:19	215556.000000	4311.120000	0.152344	-0.199219	-1.144531	0.211927	0.072477	0.636697	-10.070801	-0.991821	0.442505
C:\Users\cware\Desktop\Steller20November\TagTesting20Nov2013\M10.DSG	11-1-2013	15:50:19	215557.000000	4311.140000	0.148438	-0.210938	-1.132813	0.212844	0.072477	0.635780	-9.460449	-5.233765	1.251221
C:\Users\cware\Desktop\Steller20November\TagTesting20Nov2013\M10.DSG	11-1-2013	15:50:19	215558.000000	4311.160000	0.132813	-0.214844	-1.132813	0.212844	0.072477	0.636697	-9.490967	-0.534058	0.396729
C:\Users\cware\Desktop\Steller20November\TagTesting20Nov2013\M10.DSG	11-1-2013	15:50:19	215559.000000	4311.180000	0.140625	-0.191406	-1.136719	0.212844	0.070642	0.636697	-10.620117	-7.766724	0.289917
C:\Users\cware\Desktop\Steller20November\TagTesting20Nov2013\M10.DSG	11-1-2013	15:50:19	215560.000000	4311.200000	0.136719	-0.210938	-1.121094	0.213761	0.067890	0.635780	-8.514404	-0.228882	1.052856
C:\Users\cware\Desktop\Steller20November\TagTesting20Nov2013\M10.DSG	11-1-2013	15:50:19	215561.000000	4311.220000	0.160156	-0.218750	-1.113281	0.213761	0.068807	0.635780	-8.651733	-2.380371	0.671387
C:\Users\cware\Desktop\Steller20November\TagTesting20Nov2013\M10.DSG	11-1-2013	15:50:19	215562.000000	4311.240000	0.144531	-0.207031	-1.128906	0.214679	0.067890	0.634862	-9.582520	-0.076294	0.442505
C:\Users\cware\Desktop\Steller20November\TagTesting20Nov2013\M10.DSG	11-1-2013	15:50:19	215563.000000	4311.260000	0.171875	-0.203125	-1.109375	0.213761	0.067890	0.635780	-8.911133	-7.705688	-0.442505
C:\Users\cware\Desktop\Steller20November\TagTesting20Nov2013\M10.DSG	11-1-2013	15:50:19	215564.000000	4311.280000	0.136719	-0.218750	-1.097656	0.216514	0.066972	0.635780	-7.324219	-14.022827	-1.556396
C:\Users\cware\Desktop\Steller20November\TagTesting20Nov2013\M10.DSG	11-1-2013	15:50:19	215565.000000	4311.300000	0.140625	-0.226563	-1.113281	0.217431	0.066972	0.633945	-7.614136	-2.578735	-1.281738
C:\Users\cware\Desktop\Steller20November\TagTesting20Nov2013\M10.DSG	11-1-2013	15:50:19	215566.000000	4311.320000	0.160156	-0.214844	-1.125000	0.217431	0.065138	0.635780	-9.231567	-10.131836	-2.151489
C:\Users\cware\Desktop\Steller20November\TagTesting20Nov2013\M10.DSG	11-1-2013	15:50:19	215567.000000	4311.340000	0.132813	-0.179688	-1.121094	0.220183	0.065138	0.635780	-10.009766	-16.708374	-2.761841
C:\Users\cware\Desktop\Steller20November\TagTesting20Nov2013\M10.DSG	11-1-2013	15:50:19	215568.000000	4311.360000	0.117188	-0.156250	-1.128906	0.221101	0.063303	0.633945	-7.553101	0.823975	-0.030518
C:\Users\cware\Desktop\Steller20November\TagTesting20Nov2013\M10.DSG	11-1-2013	15:50:19	215569.000000	4311.380000	0.085938	-0.140625	-1.148438	0.222936	0.063303	0.633945	-8.407593	-14.129639	-2.471924
C:\Users\cware\Desktop\Steller20November\TagTesting20Nov2013\M10.DSG	11-1-2013	15:50:19	215570.000000	4311.400000	0.093750	-0.152344	-1.164063	0.223853	0.063303	0.634862	-9.796143	1.556396	-1.327515
C:\Users\cware\Desktop\Steller20November\TagTesting20Nov2013\M10.DSG	11-1-2013	15:50:19	215571.000000	4311.420000	0.078125	-0.113281	-1.171875	0.223853	0.063303	0.633028	-8.270264	-2.944946	-3.448486
C:\Users\cware\Desktop\Steller20November\TagTesting20Nov2013\M10.DSG	11-1-2013	15:50:19	215572.000000	4311.440000	0.128906	-0.121094	-1.164063	0.223853	0.064220	0.633028	-8.666992	-1.205444	-3.768921
C:\Users\cware\Desktop\Steller20November\TagTesting20Nov2013\M10.DSG	11-1-2013	15:50:19	215573.000000	4311.460000	0.128906	-0.121094	-1.164063	0.222018	0.061468	0.633945	-8.850098	6.637573	-3.875732
C:\Users\cware\Desktop\Steller20November\TagTesting20Nov2013\M10.DSG	11-1-2013	15:50:19	215574.000000	4311.480000	0.132813	-0.152344	-1.152344	0.221101	0.060550	0.634862	-12.985229	4.287720	-6.515503
C:\Users\cware\Desktop\Steller20November\TagTesting20Nov2013\M10.DSG	11-1-2013	15:50:19	215575.000000	4311.500000	0.160156	-0.167969	-1.148438	0.221101	0.060550	0.632110	-11.520386	4.821777	-6.286621
C:\Users\cware\Desktop\Steller20November\TagTesting20Nov2013\M10.DSG	11-1-2013	15:50:19	215576.000000	4311.520000	0.160156	-0.171875	-1.121094	0.219266	0.058716	0.634862	-11.703491	-2.532959	-5.050659
C:\Users\cware\Desktop\Steller20November\TagTesting20Nov2013\M10.DSG	11-1-2013	15:50:19	215577.000000	4311.540000	0.148438	-0.148438	-1.140625	0.220183	0.056881	0.633028	-10.772705	4.806519	-2.883911
C:\Users\cware\Desktop\Steller20November\TagTesting20Nov2013\M10.DSG	11-1-2013	15:50:19	215578.000000	4311.560000	0.191406	-0.148438	-1.125000	0.219266	0.055963	0.633945	-10.147095	-4.653931	-2.426147
C:\Users\cware\Desktop\Steller20November\TagTesting20Nov2013\M10.DSG	11-1-2013	15:50:19	215579.000000	4311.580000	0.179688	-0.156250	-1.140625	0.220183	0.054128	0.632110	-11.260986	-8.651733	-2.334595
C:\Users\cware\Desktop\Steller20November\TagTesting20Nov2013\M10.DSG	11-1-2013	15:50:19	215580.000000	4311.600000	0.140625	-0.148438	-1.152344	0.221101	0.054128	0.632110	-9.857178	-10.025024	-2.838135
C:\Users\cware\Desktop\Steller20November\TagTesting20Nov2013\M10.DSG	11-1-2013	15:50:19	215581.000000	4311.620000	0.117188	-0.179688	-1.125000	0.222936	0.053211	0.632110	-9.048462	-5.859375	-3.265381
C:\Users\cware\Desktop\Steller20November\TagTesting20Nov2013\M10.DSG	11-1-2013	15:50:19	215582.000000	4311.640000	0.136719	-0.187500	-1.105469	0.222936	0.052294	0.633028	-8.728027	-9.475708	-4.257202
C:\Users\cware\Desktop\Steller20November\TagTesting20Nov2013\M10.DSG	11-1-2013	15:50:19	215583.000000	4311.660000	0.097656	-0.171875	-1.136719	0.223853	0.052294	0.633028	-6.713867	4.013062	-2.670288
C:\Users\cware\Desktop\Steller20November\TagTesting20Nov2013\M10.DSG	11-1-2013	15:50:19	215584.000000	4311.680000	0.164063	-0.156250	-1.121094	0.223853	0.052294	0.632110	-7.720947	-10.238647	-3.417969
C:\Users\cware\Desktop\Steller20November\TagTesting20Nov2013\M10.DSG	11-1-2013	15:50:19	215585.000000	4311.700000	0.113281	-0.140625	-1.105469	0.224771	0.051376	0.633028	-6.713867	-10.726929	-3.128052
C:\Users\cware\Desktop\Steller20November\TagTesting20Nov2013\M10.DSG	11-1-2013	15:50:19	215586.000000	4311.720000	0.097656	-0.140625	-1.144531	0.227523	0.052294	0.633028	-5.630493	0.076294	-2.151489
C:\Users\cware\Desktop\Steller20November\TagTesting20Nov2013\M10.DSG	11-1-2013	15:50:19	215587.000000	4311.740000	0.156250	-0.167969	-1.132813	0.225688	0.052294	0.632110	-7.354736	-10.955811	-3.692627
C:\Users\cware\Desktop\Steller20November\TagTesting20Nov2013\M10.DSG	11-1-2013	15:50:19	215588.000000	4311.760000	0.101563	-0.160156	-1.140625	0.228440	0.050459	0.632110	-9.246826	-4.714966	-2.059937
C:\Users\cware\Desktop\Steller20November\TagTesting20Nov2013\M10.DSG	11-1-2013	15:50:19	215589.000000	4311.780000	0.117188	-0.148438	-1.132813	0.229358	0.050459	0.632110	-10.101318	-5.920410	-0.518799
C:\Users\cware\Desktop\Steller20November\TagTesting20Nov2013\M10.DSG	11-1-2013	15:50:19	215590.000000	4311.800000	0.089844	-0.148438	-1.132813	0.231193	0.049541	0.632110	-11.001587	-3.753662	0.701904
C:\Users\cware\Desktop\Steller20November\TagTesting20Nov2013\M10.DSG	11-1-2013	15:50:19	215591.000000	4311.820000	0.105469	-0.105469	-1.144531	0.231193	0.048624	0.632110	-11.184692	-6.011963	0.457764
C:\Users\cware\Desktop\Steller20November\TagTesting20Nov2013\M10.DSG	11-1-2013	15:50:19	215592.000000	4311.840000	0.109375	-0.109375	-1.117188	0.231193	0.046789	0.631193	-12.725830	0.381470	0.152588
C:\Users\cware\Desktop\Steller20November\TagTesting20Nov2013\M10.DSG	11-1-2013	15:50:19	215593.000000	4311.860000	0.109375	-0.117188	-1.175781	0.232110	0.044954	0.631193	-11.169434	-0.961304	0.717163
C:\Users\cware\Desktop\Steller20November\TagTesting20Nov2013\M10.DSG	11-1-2013	15:50:19	215594.000000	4311.880000	0.117188	-0.144531	-1.128906	0.232110	0.044037	0.632110	-11.199951	-1.785278	2.822876
C:\Users\cware\Desktop\Steller20November\TagTesting20Nov2013\M10.DSG	11-1-2013	15:50:19	215595.000000	4311.900000	0.167969	-0.152344	-1.128906	0.232110	0.043119	0.631193	-12.542725	-4.211426	3.799438
C:\Users\cware\Desktop\Steller20November\TagTesting20Nov2013\M10.DSG	11-1-2013	15:50:19	215596.000000	4311.920000	0.113281	-0.136719	-1.144531	0.233945	0.042202	0.630275	-10.574341	-11.611938	1.892090
C:\Users\cware\Desktop\Steller20November\TagTesting20Nov2013\M10.DSG	11-1-2013	15:50:19	215597.000000	4311.940000	0.125000	-0.121094	-1.121094	0.233945	0.041284	0.630275	-8.850098	-1.525879	0.961304
C:\Users\cware\Desktop\Steller20November\TagTesting20Nov2013\M10.DSG	11-1-2013	15:50:19	215598.000000	4311.960000	0.078125	-0.132813	-1.140625	0.235780	0.040367	0.631193	-5.294800	-4.135132	-1.129150
C:\Users\cware\Desktop\Steller20November\TagTesting20Nov2013\M10.DSG	11-1-2013	15:50:19	215599.000000	4311.980000	0.082031	-0.136719	-1.136719	0.234862	0.041284	0.630275	-1.495361	0.320435	-1.525879
C:\Users\cware\Desktop\Steller20November\TagTesting20Nov2013\M10.DSG	11-1-2013	15:50:19	215600.000000	4312.000000	0.113281	-0.136719	-1.132813	0.236697	0.043119	0.630275	-0.350952	-3.921509	-1.815796
C:\Users\cware\Desktop\Steller20November\TagTesting20Nov2013\M10.DSG	11-1-2013	15:50:19	215601.000000	4312.020000	0.144531	-0.101563	-1.148438	0.237615	0.043119	0.631193	1.113892	-10.437012	-2.090454
C:\Users\cware\Desktop\Steller20November\TagTesting20Nov2013\M10.DSG	11-1-2013	15:50:19	215602.000000	4312.040000	0.140625	-0.121094	-1.156250	0.237615	0.045872	0.631193	3.036499	-5.752563	-2.380371
C:\Users\cware\Desktop\Steller20November\TagTesting20Nov2013\M10.DSG	11-1-2013	15:50:19	215603.000000	4312.060000	0.105469	-0.117188	-1.125000	0.238532	0.048624	0.632110	6.149292	-8.316040	-3.677368
C:\Users\cware\Desktop\Steller20November\TagTesting20Nov2013\M10.DSG	11-1-2013	15:50:19	215604.000000	4312.080000	0.093750	-0.144531	-1.121094	0.239450	0.050459	0.632110	8.178711	-0.610352	-3.936768
C:\Users\cware\Desktop\Steller20November\TagTesting20Nov2013\M10.DSG	11-1-2013	15:50:19	215605.000000	4312.100000	0.125000	-0.164063	-1.105469	0.238532	0.053211	0.633028	8.911133	-2.197266	-4.486084
C:\Users\cware\Desktop\Steller20November\TagTesting20Nov2013\M10.DSG	11-1-2013	15:50:19	215606.000000	4312.120000	0.144531	-0.167969	-1.117188	0.240367	0.057798	0.634862	11.306763	-8.102417	-5.172729
C:\Users\cware\Desktop\Steller20November\TagTesting20Nov2013\M10.DSG	11-1-2013	15:50:19	215607.000000	4312.140000	0.156250	-0.152344	-1.093750	0.241284	0.059633	0.633945	12.435913	-21.636963	-6.164551
C:\Users\cware\Desktop\Steller20November\TagTesting20Nov2013\M10.DSG	11-1-2013	15:50:19	215608.000000	4312.160000	0.089844	-0.144531	-1.117188	0.244037	0.064220	0.635780	12.390137	-12.298584	-3.906250
C:\Users\cware\Desktop\Steller20November\TagTesting20Nov2013\M10.DSG	11-1-2013	15:50:19	215609.000000	4312.180000	0.121094	-0.136719	-1.113281	0.246789	0.066055	0.635780	13.977051	-10.543823	-4.837036
C:\Users\cware\Desktop\Steller20November\TagTesting20Nov2013\M10.DSG	11-1-2013	15:50:19	215610.000000	4312.200000	0.113281	-0.148438	-1.093750	0.247706	0.068807	0.636697	15.213013	-16.891479	-6.118774
C:\Users\cware\Desktop\Steller20November\TagTesting20Nov2013\M10.DSG	11-1-2013	15:50:19	215611.000000	4312.220000	0.101563	-0.148438	-1.085938	0.250459	0.076147	0.636697	14.862061	-15.426636	-6.759644
C:\Users\cware\Desktop\Steller20November\TagTesting20Nov2013\M10.DSG	11-1-2013	15:50:19	215612.000000	4312.240000	0.078125	-0.187500	-1.085938	0.252294	0.078899	0.637615	15.518188	-15.853882	-6.668091
C:\Users\cware\Desktop\Steller20November\TagTesting20Nov2013\M10.DSG	11-1-2013	15:50:19	215613.000000	4312.260000	0.078125	-0.214844	-1.070313	0.257798	0.084404	0.637615	14.694214	-13.687134	-6.729126
C:\Users\cware\Desktop\Steller20November\TagTesting20Nov2013\M10.DSG	11-1-2013	15:50:19	215614.000000	4312.280000	0.062500	-0.214844	-1.082031	0.257798	0.087156	0.634862	12.908936	-13.610840	-5.538940
C:\Users\cware\Desktop\Steller20November\TagTesting20Nov2013\M10.DSG	11-1-2013	15:50:19	215615.000000	4312.300000	0.058594	-0.222656	-1.085938	0.259633	0.091743	0.637615	11.596680	-18.951416	-6.042480
C:\Users\cware\Desktop\Steller20November\TagTesting20Nov2013\M10.DSG	11-1-2013	15:50:19	215616.000000	4312.320000	0.035156	-0.226563	-1.097656	0.263303	0.095413	0.639450	10.421753	-13.549805	-6.622314
C:\Users\cware\Desktop\Steller20November\TagTesting20Nov2013\M10.DSG	11-1-2013	15:50:19	215617.000000	4312.340000	0.035156	-0.226563	-1.074219	0.265138	0.099083	0.638532	10.772705	-12.313843	-7.675171
C:\Users\cware\Desktop\Steller20November\TagTesting20Nov2013\M10.DSG	11-1-2013	15:50:19	215618.000000	4312.360000	0.062500	-0.234375	-1.082031	0.266055	0.100000	0.638532	10.482788	-13.290405	-8.087158
C:\Users\cware\Desktop\Steller20November\TagTesting20Nov2013\M10.DSG	11-1-2013	15:50:19	215619.000000	4312.380000	0.054688	-0.246094	-1.062500	0.268807	0.107339	0.637615	11.001587	-11.810303	-6.835938
C:\Users\cware\Desktop\Steller20November\TagTesting20Nov2013\M10.DSG	11-1-2013	15:50:19	215620.000000	4312.400000	0.015625	-0.242188	-1.062500	0.270642	0.107339	0.639450	10.986328	-9.277344	-7.217407
C:\Users\cware\Desktop\Steller20November\TagTesting20Nov2013\M10.DSG	11-1-2013	15:50:19	215621.000000	4312.420000	0.031250	-0.269531	-1.066406	0.274312	0.113761	0.639450	6.973267	-16.189575	-7.186890
C:\Users\cware\Desktop\Steller20November\TagTesting20Nov2013\M10.DSG	11-1-2013	15:50:19	215622.000000	4312.440000	0.054688	-0.253906	-1.074219	0.275229	0.113761	0.639450	5.172729	-9.048462	-4.409790
C:\Users\cware\Desktop\Steller20November\TagTesting20Nov2013\M10.DSG	11-1-2013	15:50:19	215623.000000	4312.460000	0.031250	-0.242188	-1.093750	0.276147	0.114679	0.640367	5.874634	-6.546021	-4.043579
C:\Users\cware\Desktop\Steller20November\TagTesting20Nov2013\M10.DSG	11-1-2013	15:50:19	215624.000000	4312.480000	0.054688	-0.257813	-1.078125	0.277064	0.118349	0.639450	4.241943	-13.229370	-6.225586
C:\Users\cware\Desktop\Steller20November\TagTesting20Nov2013\M10.DSG	11-1-2013	15:50:19	215625.000000	4312.500000	0.027344	-0.253906	-1.082031	0.278899	0.119266	0.638532	5.661011	-10.910034	-6.530762
C:\Users\cware\Desktop\Steller20November\TagTesting20Nov2013\M10.DSG	11-1-2013	15:50:19	215626.000000	4312.520000	0.027344	-0.292969	-1.085938	0.281651	0.122936	0.639450	4.013062	-8.728027	-7.354736
C:\Users\cware\Desktop\Steller20November\TagTesting20Nov2013\M10.DSG	11-1-2013	15:50:19	215627.000000	4312.540000	0.027344	-0.292969	-1.085938	0.281651	0.122936	0.639450	4.440308	-9.887695	-6.851196
C:\Users\cware\Desktop\Steller20November\TagTesting20Nov2013\M10.DSG	11-1-2013	15:50:19	215628.000000	4312.560000	-0.023438	-0.296875	-1.093750	0.285321	0.126606	0.638532	1.770020	-7.568359	-6.637573
C:\Users\cware\Desktop\Steller20November\TagTesting20Nov2013\M10.DSG	11-1-2013	15:50:19	215629.000000	4312.580000	0.007813	-0.292969	-1.082031	0.285321	0.127523	0.638532	0.946045	-3.662109	-5.416870
C:\Users\cware\Desktop\Steller20November\TagTesting20Nov2013\M10.DSG	11-1-2013	15:50:19	215630.000000	4312.600000	-0.015625	-0.285156	-1.109375	0.285321	0.129358	0.639450	-0.900269	-0.930786	-5.477905
C:\Users\cware\Desktop\Steller20November\TagTesting20Nov2013\M10.DSG	11-1-2013	15:50:19	215631.000000	4312.620000	0.000000	-0.273438	-1.097656	0.286239	0.130275	0.639450	-1.510620	-3.814697	-6.042480
C:\Users\cware\Desktop\Steller20November\TagTesting20Nov2013\M10.DSG	11-1-2013	15:50:19	215632.000000	4312.640000	-0.007813	-0.273438	-1.097656	0.286239	0.132110	0.638532	-0.381470	0.946045	-5.798340
C:\Users\cware\Desktop\Steller20November\TagTesting20Nov2013\M10.DSG	11-1-2013	15:50:19	215633.000000	4312.660000	0.019531	-0.277344	-1.097656	0.286239	0.132110	0.639450	0.701904	-1.922607	-6.256104
C:\Users\cware\Desktop\Steller20November\TagTesting20Nov2013\M10.DSG	11-1-2013	15:50:19	215634.000000	4312.680000	0.015625	-0.285156	-1.101563	0.285321	0.134862	0.640367	-0.686646	0.366211	-6.103516
C:\Users\cware\Desktop\Steller20November\TagTesting20Nov2013\M10.DSG	11-1-2013	15:50:19	215635.000000	4312.700000	0.015625	-0.320313	-1.070313	0.286239	0.133945	0.639450	-3.311157	-2.624512	-6.271362
C:\Users\cware\Desktop\Steller20November\TagTesting20Nov2013\M10.DSG	11-1-2013	15:50:19	215636.000000	4312.720000	0.003906	-0.312500	-1.085938	0.284404	0.133945	0.639450	-5.386353	-0.213623	-4.913330
C:\Users\cware\Desktop\Steller20November\TagTesting20Nov2013\M10.DSG	11-1-2013	15:50:19	215637.000000	4312.740000	0.011719	-0.296875	-1.089844	0.284404	0.134862	0.639450	-6.362915	2.868652	-4.516602
C:\Users\cware\Desktop\Steller20November\TagTesting20Nov2013\M10.DSG	11-1-2013	15:50:19	215638.000000	4312.760000	0.042969	-0.296875	-1.085938	0.285321	0.134862	0.639450	-6.057739	-4.882813	-5.264282
C:\Users\cware\Desktop\Steller20November\TagTesting20Nov2013\M10.DSG	11-1-2013	15:50:19	215639.000000	4312.780000	0.027344	-0.296875	-1.105469	0.284404	0.134862	0.638532	-7.492065	-6.469727	-5.630493
C:\Users\cware\Desktop\Steller20November\TagTesting20Nov2013\M10.DSG	11-1-2013	15:50:19	215640.000000	4312.800000	-0.011719	-0.292969	-1.117188	0.285321	0.133945	0.638532	-6.301880	0.335693	-5.691528
C:\Users\cware\Desktop\Steller20November\TagTesting20Nov2013\M10.DSG	11-1-2013	15:50:19	215641.000000	4312.820000	0.003906	-0.300781	-1.109375	0.285321	0.133945	0.637615	-6.286621	-1.602173	-5.554199
C:\Users\cware\Desktop\Steller20November\TagTesting20Nov2013\M10.DSG	11-1-2013	15:50:19	215642.000000	4312.840000	0.015625	-0.292969	-1.101563	0.286239	0.133945	0.639450	-5.691528	-3.631592	-6.164551
C:\Users\cware\Desktop\Steller20November\TagTesting20Nov2013\M10.DSG	11-1-2013	15:50:19	215643.000000	4312.860000	0.003906	-0.304688	-1.105469	0.285321	0.134862	0.638532	-6.347656	-2.944946	-4.638672
C:\Users\cware\Desktop\Steller20November\TagTesting20Nov2013\M10.DSG	11-1-2013	15:50:19	215644.000000	4312.880000	0.003906	-0.304688	-1.105469	0.287156	0.133945	0.638532	-7.019043	-3.036499	-3.982544
C:\Users\cware\Desktop\Steller20November\TagTesting20Nov2013\M10.DSG	11-1-2013	15:50:19	215645.000000	4312.900000	0.019531	-0.312500	-1.105469	0.287156	0.133028	0.638532	-9.262085	-3.936768	-3.982544
C:\Users\cware\Desktop\Steller20November\TagTesting20Nov2013\M10.DSG	11-1-2013	15:50:19	215646.000000	4312.920000	0.015625	-0.292969	-1.121094	0.288073	0.131193	0.638532	-8.560181	-11.474609	-7.736206
C:\Users\cware\Desktop\Steller20November\TagTesting20Nov2013\M10.DSG	11-1-2013	15:50:19	215647.000000	4312.940000	-0.003906	-0.281250	-1.128906	0.288073	0.131193	0.638532	-7.461548	-4.638672	-8.041382
C:\Users\cware\Desktop\Steller20November\TagTesting20Nov2013\M10.DSG	11-1-2013	15:50:19	215648.000000	4312.960000	-0.007813	-0.273438	-1.140625	0.288991	0.132110	0.636697	-8.804321	-4.882813	-9.353638
C:\Users\cware\Desktop\Steller20November\TagTesting20Nov2013\M10.DSG	11-1-2013	15:50:19	215649.000000	4312.980000	-0.003906	-0.281250	-1.140625	0.290826	0.130275	0.638532	-11.032104	-9.078979	-9.460449
C:\Users\cware\Desktop\Steller20November\TagTesting20Nov2013\M10.DSG	11-1-2013	15:50:19	215650.000000	4313.000000	0.000000	-0.285156	-1.140625	0.291743	0.130275	0.636697	-14.846802	-4.684448	-7.232666
C:\Users\cware\Desktop\Steller20November\TagTesting20Nov2013\M10.DSG	11-1-2013	15:50:19	215651.000000	4313.020000	-0.003906	-0.281250	-1.164063	0.291743	0.126606	0.636697	-14.739990	-6.164551	-7.720947
C:\Users\cware\Desktop\Steller20November\TagTesting20Nov2013\M10.DSG	11-1-2013	15:50:19	215652.000000	4313.040000	0.015625	-0.292969	-1.144531	0.292661	0.126606	0.637615	-14.678955	-9.048462	-7.980347
C:\Users\cware\Desktop\Steller20November\TagTesting20Nov2013\M10.DSG	11-1-2013	15:50:19	215653.000000	4313.060000	0.000000	-0.292969	-1.167969	0.293578	0.124771	0.636697	-13.931274	-3.677368	-6.423950
C:\Users\cware\Desktop\Steller20November\TagTesting20Nov2013\M10.DSG	11-1-2013	15:50:19	215654.000000	4313.080000	0.023438	-0.296875	-1.160156	0.294495	0.122936	0.636697	-15.045166	-15.533447	-7.843018
C:\Users\cware\Desktop\Steller20November\TagTesting20Nov2013\M10.DSG	11-1-2013	15:50:19	215655.000000	4313.100000	0.039063	-0.281250	-1.179688	0.298165	0.119266	0.634862	-13.275146	-17.044067	-9.460449
C:\Users\cware\Desktop\Steller20November\TagTesting20Nov2013\M10.DSG	11-1-2013	15:50:19	215656.000000	4313.120000	0.042969	-0.296875	-1.191406	0.300917	0.117431	0.635780	-11.581421	-34.820557	-15.289307
C:\Users\cware\Desktop\Steller20November\TagTesting20Nov2013\M10.DSG	11-1-2013	15:50:19	215657.000000	4313.140000	-0.035156	-0.304688	-1.203125	0.307339	0.116514	0.632110	-9.414673	-35.339355	-17.791748
C:\Users\cware\Desktop\Steller20November\TagTesting20Nov2013\M10.DSG	11-1-2013	15:50:19	215658.000000	4313.160000	-0.093750	-0.292969	-1.136719	0.311927	0.115596	0.633028	-8.422852	-26.473999	-16.677856
C:\Users\cware\Desktop\Steller20November\TagTesting20Nov2013\M10.DSG	11-1-2013	15:50:19	215659.000000	4313.180000	-0.082031	-0.257813	-1.070313	0.316514	0.114679	0.633028	-6.362915	-19.561768	-14.007568
C:\Users\cware\Desktop\Steller20November\TagTesting20Nov2013\M10.DSG	11-1-2013	15:50:19	215660.000000	4313.200000	-0.089844	-0.242188	-1.003906	0.318349	0.113761	0.631193	-3.097534	-9.048462	-9.979248
C:\Users\cware\Desktop\Steller20November\TagTesting20Nov2013\M10.DSG	11-1-2013	15:50:19	215661.000000	4313.220000	-0.027344	-0.230469	-1.000000	0.318349	0.113761	0.632110	-3.067017	-11.199951	-9.902954
C:\Users\cware\Desktop\Steller20November\TagTesting20Nov2013\M10.DSG	11-1-2013	15:50:19	215662.000000	4313.240000	0.000000	-0.238281	-1.031250	0.321101	0.114679	0.631193	-2.273560	-17.517090	-12.527466
C:\Users\cware\Desktop\Steller20November\TagTesting20Nov2013\M10.DSG	11-1-2013	15:50:19	215663.000000	4313.260000	0.019531	-0.257813	-1.093750	0.323853	0.115596	0.631193	-3.265381	-22.338867	-13.504028
C:\Users\cware\Desktop\Steller20November\TagTesting20Nov2013\M10.DSG	11-1-2013	15:50:19	215664.000000	4313.280000	0.031250	-0.269531	-1.156250	0.329358	0.115596	0.628440	-1.876831	-17.379761	-13.305664
C:\Users\cware\Desktop\Steller20November\TagTesting20Nov2013\M10.DSG	11-1-2013	15:50:19	215665.000000	4313.300000	-0.015625	-0.277344	-1.171875	0.330275	0.116514	0.628440	1.388550	-4.989624	-13.198853
C:\Users\cware\Desktop\Steller20November\TagTesting20Nov2013\M10.DSG	11-1-2013	15:50:19	215666.000000	4313.320000	0.042969	-0.257813	-1.195313	0.331193	0.118349	0.627523	5.859375	-1.831055	-17.578125
C:\Users\cware\Desktop\Steller20November\TagTesting20Nov2013\M10.DSG	11-1-2013	15:50:19	215667.000000	4313.340000	0.109375	-0.261719	-1.253906	0.331193	0.119266	0.628440	4.196167	1.785278	-16.754150
C:\Users\cware\Desktop\Steller20November\TagTesting20Nov2013\M10.DSG	11-1-2013	15:50:19	215668.000000	4313.360000	0.179688	-0.281250	-1.281250	0.331193	0.121101	0.626606	-7.522583	2.410889	-10.528564
C:\Users\cware\Desktop\Steller20November\TagTesting20Nov2013\M10.DSG	11-1-2013	15:50:19	215669.000000	4313.380000	0.207031	-0.250000	-1.277344	0.330275	0.121101	0.625688	-12.771606	9.094238	-5.920410
C:\Users\cware\Desktop\Steller20November\TagTesting20Nov2013\M10.DSG	11-1-2013	15:50:19	215670.000000	4313.400000	0.285156	-0.250000	-1.324219	0.328440	0.120183	0.626606	-14.099121	1.358032	-3.479004
C:\Users\cware\Desktop\Steller20November\TagTesting20Nov2013\M10.DSG	11-1-2013	15:50:19	215671.000000	4313.420000	0.335938	-0.261719	-1.371094	0.328440	0.119266	0.626606	-17.044067	7.324219	1.174927
C:\Users\cware\Desktop\Steller20November\TagTesting20Nov2013\M10.DSG	11-1-2013	15:50:19	215672.000000	4313.440000	0.328125	-0.277344	-1.382813	0.326606	0.116514	0.625688	-20.675659	13.168335	0.305176
C:\Users\cware\Desktop\Steller20November\TagTesting20Nov2013\M10.DSG	11-1-2013	15:50:19	215673.000000	4313.460000	0.289063	-0.230469	-1.402344	0.324771	0.113761	0.624771	-18.341064	20.095825	-2.944946
C:\Users\cware\Desktop\Steller20November\TagTesting20Nov2013\M10.DSG	11-1-2013	15:50:19	215674.000000	4313.480000	0.300781	-0.207031	-1.371094	0.321101	0.111009	0.625688	-17.410278	11.398315	-5.706787
C:\Users\cware\Desktop\Steller20November\TagTesting20Nov2013\M10.DSG	11-1-2013	15:50:19	215675.000000	4313.500000	0.238281	-0.246094	-1.355469	0.319266	0.110092	0.627523	-19.546509	17.562866	-3.158569
C:\Users\cware\Desktop\Steller20November\TagTesting20Nov2013\M10.DSG	11-1-2013	15:50:19	215676.000000	4313.520000	0.226563	-0.242188	-1.320313	0.313761	0.106422	0.626606	-16.128540	24.322510	-1.678467
C:\Users\cware\Desktop\Steller20November\TagTesting20Nov2013\M10.DSG	11-1-2013	15:50:19	215677.000000	4313.540000	0.156250	-0.226563	-1.285156	0.311927	0.105505	0.627523	-11.703491	31.021118	-0.854492
C:\Users\cware\Desktop\Steller20November\TagTesting20Nov2013\M10.DSG	11-1-2013	15:50:19	215678.000000	4313.560000	0.136719	-0.199219	-1.238281	0.304587	0.104587	0.627523	-8.728027	9.185791	-4.440308
C:\Users\cware\Desktop\Steller20November\TagTesting20Nov2013\M10.DSG	11-1-2013	15:50:19	215679.000000	4313.580000	0.226563	-0.199219	-1.183594	0.303670	0.103670	0.628440	-7.583618	29.907227	-2.548218
C:\Users\cware\Desktop\Steller20November\TagTesting20Nov2013\M10.DSG	11-1-2013	15:50:19	215680.000000	4313.600000	0.152344	-0.195313	-1.195313	0.295413	0.102752	0.629358	-5.065918	28.930664	-2.334595
C:\Users\cware\Desktop\Steller20November\TagTesting20Nov2013\M10.DSG	11-1-2013	15:50:19	215681.000000	4313.620000	0.152344	-0.195313	-1.195313	0.291743	0.103670	0.630275	-4.501343	7.827759	-3.112793
C:\Users\cware\Desktop\Steller20November\TagTesting20Nov2013\M10.DSG	11-1-2013	15:50:19	215682.000000	4313.640000	0.136719	-0.246094	-1.148438	0.287156	0.103670	0.632110	-5.844116	10.101318	-0.793457
C:\Users\cware\Desktop\Steller20November\TagTesting20Nov2013\M10.DSG	11-1-2013	15:50:19	215683.000000	4313.660000	0.062500	-0.253906	-1.175781	0.288073	0.101835	0.633028	-7.049561	2.517700	-1.892090
C:\Users\cware\Desktop\Steller20November\TagTesting20Nov2013\M10.DSG	11-1-2013	15:50:19	215684.000000	4313.680000	0.058594	-0.261719	-1.171875	0.288073	0.101835	0.633945	-3.448486	12.985229	-3.311157
C:\Users\cware\Desktop\Steller20November\TagTesting20Nov2013\M10.DSG	11-1-2013	15:50:19	215685.000000	4313.700000	0.015625	-0.281250	-1.144531	0.282569	0.100917	0.633028	-5.706787	15.563965	-1.754761
C:\Users\cware\Desktop\Steller20November\TagTesting20Nov2013\M10.DSG	11-1-2013	15:50:19	215686.000000	4313.720000	0.042969	-0.273438	-1.109375	0.279817	0.101835	0.633945	-7.720947	7.598877	-0.885010
C:\Users\cware\Desktop\Steller20November\TagTesting20Nov2013\M10.DSG	11-1-2013	15:50:19	215687.000000	4313.740000	-0.003906	-0.218750	-1.140625	0.277064	0.100000	0.635780	-12.786865	6.515503	1.144409
C:\Users\cware\Desktop\Steller20November\TagTesting20Nov2013\M10.DSG	11-1-2013	15:50:19	215688.000000	4313.760000	-0.019531	-0.222656	-1.125000	0.275229	0.099083	0.635780	-14.450073	17.059326	0.213623
C:\Users\cware\Desktop\Steller20November\TagTesting20Nov2013\M10.DSG	11-1-2013	15:50:19	215689.000000	4313.780000	-0.003906	-0.261719	-1.101563	0.272477	0.095413	0.634862	-17.578125	24.581909	2.273560
C:\Users\cware\Desktop\Steller20November\TagTesting20Nov2013\M10.DSG	11-1-2013	15:50:19	215690.000000	4313.800000	0.058594	-0.261719	-1.113281	0.270642	0.095413	0.636697	-10.604858	10.253906	-1.403809
C:\Users\cware\Desktop\Steller20November\TagTesting20Nov2013\M10.DSG	11-1-2013	15:50:19	215691.000000	4313.820000	0.093750	-0.253906	-1.089844	0.266972	0.093578	0.636697	-6.912231	4.486084	-3.631592
C:\Users\cware\Desktop\Steller20November\TagTesting20Nov2013\M10.DSG	11-1-2013	15:50:19	215692.000000	4313.840000	0.046875	-0.289063	-1.039063	0.266055	0.093578	0.636697	-0.122070	3.387451	-4.501343
C:\Users\cware\Desktop\Steller20November\TagTesting20Nov2013\M10.DSG	11-1-2013	15:50:19	215693.000000	4313.860000	0.019531	-0.312500	-1.085938	0.266055	0.096330	0.635780	2.105713	0.610352	-5.050659
C:\Users\cware\Desktop\Steller20November\TagTesting20Nov2013\M10.DSG	11-1-2013	15:50:19	215694.000000	4313.880000	0.027344	-0.281250	-1.113281	0.264220	0.097248	0.636697	1.754761	8.758545	-1.770020
C:\Users\cware\Desktop\Steller20November\TagTesting20Nov2013\M10.DSG	11-1-2013	15:50:19	215695.000000	4313.900000	0.031250	-0.250000	-1.089844	0.265138	0.099083	0.637615	-1.785278	-4.196167	-0.793457
C:\Users\cware\Desktop\Steller20November\TagTesting20Nov2013\M10.DSG	11-1-2013	15:50:19	215696.000000	4313.920000	-0.007813	-0.261719	-1.105469	0.263303	0.100917	0.636697	-4.974365	-0.488281	0.061035
C:\Users\cware\Desktop\Steller20November\TagTesting20Nov2013\M10.DSG	11-1-2013	15:50:19	215697.000000	4313.940000	-0.015625	-0.218750	-1.136719	0.264220	0.099083	0.636697	-7.659912	0.350952	0.259399
C:\Users\cware\Desktop\Steller20November\TagTesting20Nov2013\M10.DSG	11-1-2013	15:50:19	215698.000000	4313.960000	-0.027344	-0.191406	-1.074219	0.262385	0.100000	0.637615	-5.722046	0.885010	0.518799
C:\Users\cware\Desktop\Steller20November\TagTesting20Nov2013\M10.DSG	11-1-2013	15:50:19	215699.000000	4313.980000	0.035156	-0.187500	-1.105469	0.262385	0.099083	0.637615	-3.921509	7.781982	-1.022339
C:\Users\cware\Desktop\Steller20November\TagTesting20Nov2013\M10.DSG	11-1-2013	15:50:19	215700.000000	4314.000000	-0.019531	-0.199219	-1.125000	0.259633	0.100000	0.638532	-5.035400	5.416870	-1.373291
C:\Users\cware\Desktop\Steller20November\TagTesting20Nov2013\M10.DSG	11-1-2013	15:50:19	215701.000000	4314.020000	0.070313	-0.214844	-1.085938	0.257798	0.100917	0.638532	-3.295898	10.940552	-0.305176
C:\Users\cware\Desktop\Steller20November\TagTesting20Nov2013\M10.DSG	11-1-2013	15:50:19	215702.000000	4314.040000	0.035156	-0.238281	-1.109375	0.255963	0.100917	0.639450	-6.408691	-0.183105	-2.014160
C:\Users\cware\Desktop\Steller20November\TagTesting20Nov2013\M10.DSG	11-1-2013	15:50:19	215703.000000	4314.060000	0.066406	-0.242188	-1.136719	0.255963	0.100917	0.639450	-6.729126	0.061035	-3.021240
C:\Users\cware\Desktop\Steller20November\TagTesting20Nov2013\M10.DSG	11-1-2013	15:50:19	215704.000000	4314.080000	0.066406	-0.246094	-1.152344	0.255046	0.101835	0.637615	-7.186890	7.308960	-1.892090
C:\Users\cware\Desktop\Steller20November\TagTesting20Nov2013\M10.DSG	11-1-2013	15:50:19	215705.000000	4314.100000	0.070313	-0.234375	-1.089844	0.254128	0.100000	0.637615	-7.736206	7.064819	-1.953125
C:\Users\cware\Desktop\Steller20November\TagTesting20Nov2013\M10.DSG	11-1-2013	15:50:19	215706.000000	4314.120000	0.046875	-0.230469	-1.156250	0.252294	0.100917	0.637615	-7.278442	4.730225	-2.105713
C:\Users\cware\Desktop\Steller20November\TagTesting20Nov2013\M10.DSG	11-1-2013	15:50:19	215707.000000	4314.140000	0.046875	-0.230469	-1.156250	0.252294	0.099083	0.639450	-8.438110	4.562378	-1.602173
C:\Users\cware\Desktop\Steller20November\TagTesting20Nov2013\M10.DSG	11-1-2013	15:50:19	215708.000000	4314.160000	0.085938	-0.218750	-1.113281	0.250459	0.100000	0.638532	-5.691528	0.411987	-2.670288
C:\Users\cware\Desktop\Steller20November\TagTesting20Nov2013\M10.DSG	11-1-2013	15:50:19	215709.000000	4314.180000	0.042969	-0.250000	-1.128906	0.250459	0.100000	0.638532	-5.737305	1.617432	-2.075195
C:\Users\cware\Desktop\Steller20November\TagTesting20Nov2013\M10.DSG	11-1-2013	15:50:19	215710.000000	4314.200000	0.046875	-0.238281	-1.105469	0.250459	0.100000	0.639450	-4.516602	-1.968384	-3.463745
C:\Users\cware\Desktop\Steller20November\TagTesting20Nov2013\M10.DSG	11-1-2013	15:50:19	215711.000000	4314.220000	0.039063	-0.242188	-1.132813	0.250459	0.100000	0.638532	-2.395630	6.561279	-2.990723
C:\Users\cware\Desktop\Steller20November\TagTesting20Nov2013\M10.DSG	11-1-2013	15:50:19	215712.000000	4314.240000	0.062500	-0.230469	-1.136719	0.247706	0.100917	0.638532	-2.334595	4.562378	-3.601074
C:\Users\cware\Desktop\Steller20November\TagTesting20Nov2013\M10.DSG	11-1-2013	15:50:19	215713.000000	4314.260000	0.066406	-0.222656	-1.136719	0.247706	0.100917	0.639450	-1.800537	-1.220703	-4.730225
C:\Users\cware\Desktop\Steller20November\TagTesting20Nov2013\M10.DSG	11-1-2013	15:50:19	215714.000000	4314.280000	0.062500	-0.226563	-1.125000	0.247706	0.102752	0.639450	-1.754761	4.791260	-5.783081
C:\Users\cware\Desktop\Steller20November\TagTesting20Nov2013\M10.DSG	11-1-2013	15:50:19	215715.000000	4314.300000	0.074219	-0.242188	-1.148438	0.245872	0.102752	0.639450	-2.700806	5.706787	-4.287720
C:\Users\cware\Desktop\Steller20November\TagTesting20Nov2013\M10.DSG	11-1-2013	15:50:19	215716.000000	4314.320000	0.097656	-0.261719	-1.109375	0.244037	0.103670	0.639450	-1.907349	2.471924	-4.257202
C:\Users\cware\Desktop\Steller20November\TagTesting20Nov2013\M10.DSG	11-1-2013	15:50:19	215717.000000	4314.340000	0.050781	-0.253906	-1.152344	0.243119	0.102752	0.639450	-4.821777	3.067017	-4.623413
C:\Users\cware\Desktop\Steller20November\TagTesting20Nov2013\M10.DSG	11-1-2013	15:50:19	215718.000000	4314.360000	0.058594	-0.246094	-1.128906	0.243119	0.103670	0.640367	-4.074097	12.207031	-2.120972
C:\Users\cware\Desktop\Steller20November\TagTesting20Nov2013\M10.DSG	11-1-2013	15:50:19	215719.000000	4314.380000	0.117188	-0.253906	-1.085938	0.241284	0.105505	0.640367	-7.980347	-6.439209	-4.257202
C:\Users\cware\Desktop\Steller20November\TagTesting20Nov2013\M10.DSG	11-1-2013	15:50:19	215720.000000	4314.400000	0.054688	-0.226563	-1.117188	0.242202	0.103670	0.639450	-5.187988	1.525879	-3.173828
C:\Users\cware\Desktop\Steller20November\TagTesting20Nov2013\M10.DSG	11-1-2013	15:50:19	215721.000000	4314.420000	0.074219	-0.226563	-1.128906	0.241284	0.103670	0.640367	-6.134033	0.350952	-3.356934
C:\Users\cware\Desktop\Steller20November\TagTesting20Nov2013\M10.DSG	11-1-2013	15:50:19	215722.000000	4314.440000	0.097656	-0.246094	-1.132813	0.242202	0.103670	0.641284	-7.125854	5.691528	-1.892090
C:\Users\cware\Desktop\Steller20November\TagTesting20Nov2013\M10.DSG	11-1-2013	15:50:19	215723.000000	4314.460000	0.097656	-0.246094	-1.101563	0.240367	0.104587	0.639450	-9.048462	-4.516602	-2.883911
C:\Users\cware\Desktop\Steller20November\TagTesting20Nov2013\M10.DSG	11-1-2013	15:50:19	215724.000000	4314.480000	0.078125	-0.250000	-1.105469	0.241284	0.104587	0.639450	-6.652832	-0.793457	-2.410889
C:\Users\cware\Desktop\Steller20November\TagTesting20Nov2013\M10.DSG	11-1-2013	15:50:19	215725.000000	4314.500000	0.070313	-0.250000	-1.152344	0.240367	0.103670	0.640367	-6.378174	-0.015259	-2.929688
C:\Users\cware\Desktop\Steller20November\TagTesting20Nov2013\M10.DSG	11-1-2013	15:50:19	215726.000000	4314.520000	0.117188	-0.242188	-1.128906	0.238532	0.103670	0.638532	-7.247925	4.470825	-1.388550
C:\Users\cware\Desktop\Steller20November\TagTesting20Nov2013\M10.DSG	11-1-2013	15:50:19	215727.000000	4314.540000	0.085938	-0.238281	-1.125000	0.239450	0.102752	0.639450	-6.530762	5.523682	-1.083374
C:\Users\cware\Desktop\Steller20November\TagTesting20Nov2013\M10.DSG	11-1-2013	15:50:19	215728.000000	4314.560000	0.117188	-0.269531	-1.101563	0.238532	0.103670	0.639450	-7.446289	-6.759644	-2.029419
C:\Users\cware\Desktop\Steller20November\TagTesting20Nov2013\M10.DSG	11-1-2013	15:50:19	215729.000000	4314.580000	0.066406	-0.246094	-1.121094	0.238532	0.101835	0.639450	-5.187988	2.426147	-1.373291
C:\Users\cware\Desktop\Steller20November\TagTesting20Nov2013\M10.DSG	11-1-2013	15:50:19	215730.000000	4314.600000	0.085938	-0.230469	-1.140625	0.239450	0.103670	0.640367	-5.798340	0.427246	-1.831055
C:\Users\cware\Desktop\Steller20November\TagTesting20Nov2013\M10.DSG	11-1-2013	15:50:19	215731.000000	4314.620000	0.109375	-0.226563	-1.136719	0.241284	0.102752	0.639450	-5.691528	-3.097534	-2.578735
C:\Users\cware\Desktop\Steller20November\TagTesting20Nov2013\M10.DSG	11-1-2013	15:50:19	215732.000000	4314.640000	0.031250	-0.222656	-1.148438	0.237615	0.102752	0.639450	-2.777100	-8.987427	-3.860474
C:\Users\cware\Desktop\Steller20November\TagTesting20Nov2013\M10.DSG	11-1-2013	15:50:19	215733.000000	4314.660000	0.148438	-0.226563	-1.125000	0.238532	0.103670	0.640367	-2.304077	5.966187	-2.243042
C:\Users\cware\Desktop\Steller20November\TagTesting20Nov2013\M10.DSG	11-1-2013	15:50:19	215734.000000	4314.680000	0.105469	-0.253906	-1.117188	0.238532	0.103670	0.641284	-4.226685	-4.257202	-5.081177
C:\Users\cware\Desktop\Steller20November\TagTesting20Nov2013\M10.DSG	11-1-2013	15:50:19	215735.000000	4314.700000	0.078125	-0.257813	-1.144531	0.238532	0.103670	0.640367	-7.369995	2.395630	-3.265381
C:\Users\cware\Desktop\Steller20November\TagTesting20Nov2013\M10.DSG	11-1-2013	15:50:19	215736.000000	4314.720000	0.109375	-0.234375	-1.152344	0.238532	0.104587	0.640367	-3.677368	-2.670288	-4.348755
C:\Users\cware\Desktop\Steller20November\TagTesting20Nov2013\M10.DSG	11-1-2013	15:50:19	215737.000000	4314.740000	0.089844	-0.230469	-1.128906	0.238532	0.104587	0.639450	-2.136230	0.823975	-2.655029
C:\Users\cware\Desktop\Steller20November\TagTesting20Nov2013\M10.DSG	11-1-2013	15:50:19	215738.000000	4314.760000	0.109375	-0.230469	-1.117188	0.237615	0.104587	0.641284	-3.723145	-3.265381	-5.020142
C:\Users\cware\Desktop\Steller20November\TagTesting20Nov2013\M10.DSG	11-1-2013	15:50:19	215739.000000	4314.780000	0.070313	-0.242188	-1.125000	0.237615	0.105505	0.640367	-3.753662	-1.861572	-3.784180
C:\Users\cware\Desktop\Steller20November\TagTesting20Nov2013\M10.DSG	11-1-2013	15:50:19	215740.000000	4314.800000	0.132813	-0.250000	-1.125000	0.237615	0.105505	0.641284	-5.752563	-10.910034	-3.738403
C:\Users\cware\Desktop\Steller20November\TagTesting20Nov2013\M10.DSG	11-1-2013	15:50:19	215741.000000	4314.820000	0.046875	-0.253906	-1.132813	0.239450	0.105505	0.640367	-5.691528	5.447388	-1.968384
C:\Users\cware\Desktop\Steller20November\TagTesting20Nov2013\M10.DSG	11-1-2013	15:50:19	215742.000000	4314.840000	0.101563	-0.253906	-1.125000	0.237615	0.105505	0.640367	-4.943848	-5.218506	-3.326416
C:\Users\cware\Desktop\Steller20November\TagTesting20Nov2013\M10.DSG	11-1-2013	15:50:19	215743.000000	4314.860000	0.066406	-0.238281	-1.140625	0.237615	0.106422	0.640367	-5.401611	3.631592	-3.326416
C:\Users\cware\Desktop\Steller20November\TagTesting20Nov2013\M10.DSG	11-1-2013	15:50:19	215744.000000	4314.880000	0.113281	-0.238281	-1.128906	0.237615	0.106422	0.640367	-4.348755	-3.387451	-4.119873
C:\Users\cware\Desktop\Steller20November\TagTesting20Nov2013\M10.DSG	11-1-2013	15:50:19	215745.000000	4314.900000	0.117188	-0.234375	-1.117188	0.237615	0.106422	0.641284	-2.975464	-4.379272	-3.265381
C:\Users\cware\Desktop\Steller20November\TagTesting20Nov2013\M10.DSG	11-1-2013	15:50:19	215746.000000	4314.920000	0.093750	-0.226563	-1.148438	0.237615	0.105505	0.640367	-2.761841	-3.417969	-2.365112
C:\Users\cware\Desktop\Steller20November\TagTesting20Nov2013\M10.DSG	11-1-2013	15:50:19	215747.000000	4314.940000	0.093750	-0.238281	-1.121094	0.236697	0.108257	0.641284	-3.219604	-2.990723	-3.479004
C:\Users\cware\Desktop\Steller20November\TagTesting20Nov2013\M10.DSG	11-1-2013	15:50:19	215748.000000	4314.960000	0.082031	-0.250000	-1.136719	0.237615	0.108257	0.640367	-2.563477	-7.736206	-3.356934
C:\Users\cware\Desktop\Steller20November\TagTesting20Nov2013\M10.DSG	11-1-2013	15:50:19	215749.000000	4314.980000	0.085938	-0.242188	-1.132813	0.237615	0.108257	0.640367	-2.822876	7.080078	-2.609253
C:\Users\cware\Desktop\Steller20November\TagTesting20Nov2013\M10.DSG	11-1-2013	15:50:19	215750.000000	4315.000000	0.113281	-0.253906	-1.097656	0.237615	0.109174	0.639450	-3.906250	-7.217407	-3.524780
C:\Users\cware\Desktop\Steller20November\TagTesting20Nov2013\M10.DSG	11-1-2013	15:50:19	215751.000000	4315.020000	0.074219	-0.257813	-1.125000	0.236697	0.109174	0.640367	-4.119873	-2.212524	-2.944946
C:\Users\cware\Desktop\Steller20November\TagTesting20Nov2013\M10.DSG	11-1-2013	15:50:19	215752.000000	4315.040000	0.089844	-0.242188	-1.140625	0.238532	0.109174	0.638532	-4.882813	2.212524	-2.410889
C:\Users\cware\Desktop\Steller20November\TagTesting20Nov2013\M10.DSG	11-1-2013	15:50:19	215753.000000	4315.060000	0.105469	-0.234375	-1.144531	0.237615	0.109174	0.641284	-5.279541	-8.865356	-4.516602
C:\Users\cware\Desktop\Steller20November\TagTesting20Nov2013\M10.DSG	11-1-2013	15:50:19	215754.000000	4315.080000	0.082031	-0.250000	-1.132813	0.237615	0.110092	0.640367	-3.936768	1.342773	-3.082275
C:\Users\cware\Desktop\Steller20November\TagTesting20Nov2013\M10.DSG	11-1-2013	15:50:19	215755.000000	4315.100000	0.125000	-0.250000	-1.101563	0.238532	0.110092	0.640367	-2.731323	-3.295898	-3.128052
C:\Users\cware\Desktop\Steller20November\TagTesting20Nov2013\M10.DSG	11-1-2013	15:50:19	215756.000000	4315.120000	0.078125	-0.273438	-1.117188	0.238532	0.110092	0.641284	-5.767822	2.090454	-1.464844
C:\Users\cware\Desktop\Steller20November\TagTesting20Nov2013\M10.DSG	11-1-2013	15:50:19	215757.000000	4315.140000	0.117188	-0.250000	-1.132813	0.237615	0.111009	0.641284	-6.134033	-7.202148	-1.953125
C:\Users\cware\Desktop\Steller20November\TagTesting20Nov2013\M10.DSG	11-1-2013	15:50:19	215758.000000	4315.160000	0.078125	-0.246094	-1.125000	0.238532	0.111009	0.640367	-3.494263	-8.453369	-2.990723
C:\Users\cware\Desktop\Steller20November\TagTesting20Nov2013\M10.DSG	11-1-2013	15:50:19	215759.000000	4315.180000	0.128906	-0.242188	-1.105469	0.239450	0.110092	0.641284	-2.807617	4.287720	-2.731323
C:\Users\cware\Desktop\Steller20November\TagTesting20Nov2013\M10.DSG	11-1-2013	15:50:19	215760.000000	4315.200000	0.093750	-0.261719	-1.132813	0.237615	0.111009	0.642202	-6.347656	-8.499146	-2.609253
C:\Users\cware\Desktop\Steller20November\TagTesting20Nov2013\M10.DSG	11-1-2013	15:50:19	215761.000000	4315.220000	0.093750	-0.261719	-1.132813	0.240367	0.111009	0.641284	-4.684448	5.661011	-1.052856
C:\Users\cware\Desktop\Steller20November\TagTesting20Nov2013\M10.DSG	11-1-2013	15:50:19	215762.000000	4315.240000	0.117188	-0.261719	-1.109375	0.238532	0.111927	0.641284	-5.783081	-3.784180	-2.761841
C:\Users\cware\Desktop\Steller20November\TagTesting20Nov2013\M10.DSG	11-1-2013	15:50:19	215763.000000	4315.260000	0.089844	-0.261719	-1.125000	0.240367	0.111927	0.641284	-4.959106	-1.373291	-1.754761
C:\Users\cware\Desktop\Steller20November\TagTesting20Nov2013\M10.DSG	11-1-2013	15:50:19	215764.000000	4315.280000	0.113281	-0.250000	-1.148438	0.240367	0.111927	0.639450	-4.486084	-5.630493	-1.205444
C:\Users\cware\Desktop\Steller20November\TagTesting20Nov2013\M10.DSG	11-1-2013	15:50:19	215765.000000	4315.300000	0.097656	-0.234375	-1.156250	0.240367	0.112844	0.639450	-3.463745	1.724243	-0.122070
C:\Users\cware\Desktop\Steller20November\TagTesting20Nov2013\M10.DSG	11-1-2013	15:50:19	215766.000000	4315.320000	0.113281	-0.257813	-1.113281	0.238532	0.112844	0.641284	-5.386353	-3.921509	-2.487183
C:\Users\cware\Desktop\Steller20November\TagTesting20Nov2013\M10.DSG	11-1-2013	15:50:19	215767.000000	4315.340000	0.082031	-0.253906	-1.121094	0.239450	0.111927	0.640367	-5.233765	0.930786	-1.571655
C:\Users\cware\Desktop\Steller20November\TagTesting20Nov2013\M10.DSG	11-1-2013	15:50:19	215768.000000	4315.360000	0.097656	-0.242188	-1.132813	0.239450	0.112844	0.642202	-3.753662	-3.646851	-3.433228
C:\Users\cware\Desktop\Steller20November\TagTesting20Nov2013\M10.DSG	11-1-2013	15:50:19	215769.000000	4315.380000	0.101563	-0.265625	-1.117188	0.240367	0.112844	0.641284	-4.837036	-4.776001	-3.799438
C:\Users\cware\Desktop\Steller20November\TagTesting20Nov2013\M10.DSG	11-1-2013	15:50:19	215770.000000	4315.400000	0.101563	-0.257813	-1.117188	0.240367	0.113761	0.641284	-5.111694	3.585815	-2.319336
C:\Users\cware\Desktop\Steller20November\TagTesting20Nov2013\M10.DSG	11-1-2013	15:50:19	215771.000000	4315.420000	0.132813	-0.269531	-1.121094	0.239450	0.114679	0.641284	-3.570557	-8.270264	-3.784180
C:\Users\cware\Desktop\Steller20November\TagTesting20Nov2013\M10.DSG	11-1-2013	15:50:19	215772.000000	4315.440000	0.089844	-0.265625	-1.121094	0.240367	0.114679	0.641284	-4.928589	-7.568359	-3.097534
C:\Users\cware\Desktop\Steller20November\TagTesting20Nov2013\M10.DSG	11-1-2013	15:50:19	215773.000000	4315.460000	0.089844	-0.265625	-1.121094	0.239450	0.114679	0.641284	-4.821777	-4.898071	-2.365112
C:\Users\cware\Desktop\Steller20November\TagTesting20Nov2013\M10.DSG	11-1-2013	15:50:19	215774.000000	4315.480000	0.101563	-0.253906	-1.117188	0.241284	0.115596	0.640367	-5.294800	-5.142212	-2.029419
C:\Users\cware\Desktop\Steller20November\TagTesting20Nov2013\M10.DSG	11-1-2013	15:50:19	215775.000000	4315.500000	0.078125	-0.269531	-1.105469	0.242202	0.115596	0.642202	-2.136230	-1.205444	-1.831055
C:\Users\cware\Desktop\Steller20November\TagTesting20Nov2013\M10.DSG	11-1-2013	15:50:19	215776.000000	4315.520000	0.105469	-0.253906	-1.132813	0.241284	0.114679	0.641284	-3.158569	-9.750366	-3.433228
C:\Users\cware\Desktop\Steller20November\TagTesting20Nov2013\M10.DSG	11-1-2013	15:50:19	215777.000000	4315.540000	0.070313	-0.250000	-1.128906	0.243119	0.116514	0.642202	-1.815796	0.640869	-3.097534
C:\Users\cware\Desktop\Steller20November\TagTesting20Nov2013\M10.DSG	11-1-2013	15:50:19	215778.000000	4315.560000	0.121094	-0.269531	-1.089844	0.243119	0.118349	0.641284	-2.105713	-2.319336	-3.814697
C:\Users\cware\Desktop\Steller20November\TagTesting20Nov2013\M10.DSG	11-1-2013	15:50:19	215779.000000	4315.580000	0.097656	-0.257813	-1.105469	0.243119	0.117431	0.641284	-1.495361	-8.575439	-3.646851
C:\Users\cware\Desktop\Steller20November\TagTesting20Nov2013\M10.DSG	11-1-2013	15:50:19	215780.000000	4315.600000	0.082031	-0.261719	-1.128906	0.244037	0.119266	0.640367	-0.198364	-9.170532	-3.707886
C:\Users\cware\Desktop\Steller20November\TagTesting20Nov2013\M10.DSG	11-1-2013	15:50:19	215781.000000	4315.620000	0.097656	-0.250000	-1.125000	0.244954	0.119266	0.640367	-0.717163	-4.074097	-4.226685
C:\Users\cware\Desktop\Steller20November\TagTesting20Nov2013\M10.DSG	11-1-2013	15:50:19	215782.000000	4315.640000	0.074219	-0.265625	-1.148438	0.244954	0.121101	0.641284	-0.427246	-7.034302	-4.730225
C:\Users\cware\Desktop\Steller20November\TagTesting20Nov2013\M10.DSG	11-1-2013	15:50:19	215783.000000	4315.660000	0.089844	-0.257813	-1.101563	0.245872	0.122018	0.641284	-0.198364	3.601074	-3.128052
C:\Users\cware\Desktop\Steller20November\TagTesting20Nov2013\M10.DSG	11-1-2013	15:50:19	215784.000000	4315.680000	0.109375	-0.257813	-1.105469	0.245872	0.122936	0.642202	-0.808716	-7.736206	-2.548218
C:\Users\cware\Desktop\Steller20November\TagTesting20Nov2013\M10.DSG	11-1-2013	15:50:19	215785.000000	4315.700000	0.085938	-0.253906	-1.109375	0.246789	0.123853	0.642202	-0.701904	-9.704590	-3.601074
C:\Users\cware\Desktop\Steller20November\TagTesting20Nov2013\M10.DSG	11-1-2013	15:50:19	215786.000000	4315.720000	0.066406	-0.289063	-1.105469	0.247706	0.124771	0.643119	-2.685547	0.656128	-3.128052
C:\Users\cware\Desktop\Steller20November\TagTesting20Nov2013\M10.DSG	11-1-2013	15:50:19	215787.000000	4315.740000	0.078125	-0.269531	-1.121094	0.247706	0.126606	0.642202	-3.738403	-14.373779	-4.531860
C:\Users\cware\Desktop\Steller20November\TagTesting20Nov2013\M10.DSG	11-1-2013	15:50:19	215788.000000	4315.760000	0.089844	-0.277344	-1.117188	0.248624	0.126606	0.642202	-1.434326	-4.714966	-4.196167
C:\Users\cware\Desktop\Steller20November\TagTesting20Nov2013\M10.DSG	11-1-2013	15:50:19	215789.000000	4315.780000	0.074219	-0.292969	-1.125000	0.248624	0.127523	0.642202	-3.250122	2.136230	-2.716064
C:\Users\cware\Desktop\Steller20November\TagTesting20Nov2013\M10.DSG	11-1-2013	15:50:19	215790.000000	4315.800000	0.078125	-0.289063	-1.132813	0.251376	0.127523	0.642202	-3.021240	-2.822876	-2.441406
C:\Users\cware\Desktop\Steller20November\TagTesting20Nov2013\M10.DSG	11-1-2013	15:50:19	215791.000000	4315.820000	0.089844	-0.296875	-1.113281	0.248624	0.129358	0.642202	-1.602173	-0.900269	-1.937866
C:\Users\cware\Desktop\Steller20November\TagTesting20Nov2013\M10.DSG	11-1-2013	15:50:19	215792.000000	4315.840000	0.074219	-0.281250	-1.117188	0.249541	0.128440	0.641284	-2.822876	5.783081	-0.854492
C:\Users\cware\Desktop\Steller20November\TagTesting20Nov2013\M10.DSG	11-1-2013	15:50:19	215793.000000	4315.860000	0.121094	-0.261719	-1.097656	0.248624	0.129358	0.642202	-0.381470	-9.918213	-3.097534
C:\Users\cware\Desktop\Steller20November\TagTesting20Nov2013\M10.DSG	11-1-2013	15:50:19	215794.000000	4315.880000	0.082031	-0.289063	-1.117188	0.250459	0.131193	0.642202	-0.198364	-2.334595	-2.822876
C:\Users\cware\Desktop\Steller20November\TagTesting20Nov2013\M10.DSG	11-1-2013	15:50:19	215795.000000	4315.900000	0.089844	-0.289063	-1.125000	0.251376	0.131193	0.642202	-1.022339	-2.075195	-1.983643
C:\Users\cware\Desktop\Steller20November\TagTesting20Nov2013\M10.DSG	11-1-2013	15:50:19	215796.000000	4315.920000	0.089844	-0.285156	-1.097656	0.250459	0.132110	0.643119	0.076294	-3.250122	-2.059937
C:\Users\cware\Desktop\Steller20November\TagTesting20Nov2013\M10.DSG	11-1-2013	15:50:19	215797.000000	4315.940000	0.089844	-0.277344	-1.109375	0.251376	0.134862	0.642202	0.427246	-7.934570	-3.707886
C:\Users\cware\Desktop\Steller20November\TagTesting20Nov2013\M10.DSG	11-1-2013	15:50:19	215798.000000	4315.960000	0.062500	-0.304688	-1.097656	0.252294	0.134862	0.642202	-2.105713	-6.210327	-3.280640
C:\Users\cware\Desktop\Steller20November\TagTesting20Nov2013\M10.DSG	11-1-2013	15:50:19	215799.000000	4315.980000	0.078125	-0.308594	-1.125000	0.253211	0.137615	0.643119	-1.922607	-3.112793	-3.417969
C:\Users\cware\Desktop\Steller20November\TagTesting20Nov2013\M10.DSG	11-1-2013	15:50:19	215800.000000	4316.000000	0.082031	-0.292969	-1.109375	0.253211	0.135780	0.643119	-1.022339	-0.900269	-3.143311
C:\Users\cware\Desktop\Steller20November\TagTesting20Nov2013\M10.DSG	11-1-2013	15:50:19	215801.000000	4316.020000	0.101563	-0.304688	-1.101563	0.255046	0.137615	0.643119	-3.387451	-6.530762	-2.929688
C:\Users\cware\Desktop\Steller20November\TagTesting20Nov2013\M10.DSG	11-1-2013	15:50:19	215802.000000	4316.040000	0.070313	-0.300781	-1.109375	0.255963	0.138532	0.643119	-4.577637	-8.499146	-2.593994
C:\Users\cware\Desktop\Steller20November\TagTesting20Nov2013\M10.DSG	11-1-2013	15:50:19	215803.000000	4316.060000	0.058594	-0.289063	-1.117188	0.255963	0.138532	0.641284	-4.241943	-3.463745	-2.456665
C:\Users\cware\Desktop\Steller20November\TagTesting20Nov2013\M10.DSG	11-1-2013	15:50:19	215804.000000	4316.080000	0.074219	-0.281250	-1.117188	0.256881	0.137615	0.641284	-3.005981	-2.349854	-3.677368
C:\Users\cware\Desktop\Steller20November\TagTesting20Nov2013\M10.DSG	11-1-2013	15:50:19	215805.000000	4316.100000	0.046875	-0.312500	-1.109375	0.255046	0.140367	0.642202	-1.129150	-11.077881	-4.653931
C:\Users\cware\Desktop\Steller20November\TagTesting20Nov2013\M10.DSG	11-1-2013	15:50:19	215806.000000	4316.120000	0.078125	-0.328125	-1.109375	0.256881	0.140367	0.643119	-1.144409	1.266479	-3.601074
C:\Users\cware\Desktop\Steller20November\TagTesting20Nov2013\M10.DSG	11-1-2013	15:50:19	215807.000000	4316.140000	0.066406	-0.300781	-1.101563	0.256881	0.142202	0.642202	-3.677368	-4.989624	-3.509521
C:\Users\cware\Desktop\Steller20November\TagTesting20Nov2013\M10.DSG	11-1-2013	15:50:19	215808.000000	4316.160000	0.054688	-0.285156	-1.101563	0.257798	0.142202	0.642202	-5.691528	-5.737305	-2.593994
C:\Users\cware\Desktop\Steller20November\TagTesting20Nov2013\M10.DSG	11-1-2013	15:50:19	215809.000000	4316.180000	0.054688	-0.269531	-1.097656	0.257798	0.142202	0.643119	-4.135132	-5.828857	-3.845215
C:\Users\cware\Desktop\Steller20November\TagTesting20Nov2013\M10.DSG	11-1-2013	15:50:19	215810.000000	4316.200000	0.066406	-0.285156	-1.097656	0.258716	0.143119	0.643119	-2.258301	2.166748	-3.860474
C:\Users\cware\Desktop\Steller20November\TagTesting20Nov2013\M10.DSG	11-1-2013	15:50:19	215811.000000	4316.220000	0.070313	-0.324219	-1.105469	0.257798	0.143119	0.642202	-2.014160	0.686646	-4.455566
C:\Users\cware\Desktop\Steller20November\TagTesting20Nov2013\M10.DSG	11-1-2013	15:50:19	215812.000000	4316.240000	0.082031	-0.308594	-1.105469	0.257798	0.144037	0.643119	-1.480103	-1.510620	-2.700806
C:\Users\cware\Desktop\Steller20November\TagTesting20Nov2013\M10.DSG	11-1-2013	15:50:19	215813.000000	4316.260000	0.042969	-0.312500	-1.117188	0.258716	0.144954	0.643119	-1.129150	-3.936768	-2.151489
C:\Users\cware\Desktop\Steller20November\TagTesting20Nov2013\M10.DSG	11-1-2013	15:50:19	215814.000000	4316.280000	0.054688	-0.296875	-1.093750	0.259633	0.145872	0.643119	-1.983643	-4.211426	-3.921509
C:\Users\cware\Desktop\Steller20November\TagTesting20Nov2013\M10.DSG	11-1-2013	15:50:19	215815.000000	4316.300000	0.054688	-0.296875	-1.093750	0.259633	0.146789	0.642202	-2.716064	-4.730225	-6.561279
C:\Users\cware\Desktop\Steller20November\TagTesting20Nov2013\M10.DSG	11-1-2013	15:50:19	215816.000000	4316.320000	0.097656	-0.296875	-1.097656	0.259633	0.146789	0.643119	-3.601074	-8.255005	-6.698608
C:\Users\cware\Desktop\Steller20November\TagTesting20Nov2013\M10.DSG	11-1-2013	15:50:19	215817.000000	4316.340000	0.082031	-0.300781	-1.109375	0.260550	0.147706	0.642202	-4.028320	-5.249023	-6.439209
C:\Users\cware\Desktop\Steller20November\TagTesting20Nov2013\M10.DSG	11-1-2013	15:50:19	215818.000000	4316.360000	0.078125	-0.320313	-1.089844	0.260550	0.147706	0.641284	-2.563477	-2.029419	-5.065918
C:\Users\cware\Desktop\Steller20November\TagTesting20Nov2013\M10.DSG	11-1-2013	15:50:19	215819.000000	4316.380000	0.113281	-0.300781	-1.113281	0.260550	0.147706	0.643119	-2.609253	-13.900757	-5.508423
C:\Users\cware\Desktop\Steller20November\TagTesting20Nov2013\M10.DSG	11-1-2013	15:50:19	215820.000000	4316.400000	0.074219	-0.324219	-1.085938	0.262385	0.148624	0.643119	-2.502441	-6.561279	-5.828857
C:\Users\cware\Desktop\Steller20November\TagTesting20Nov2013\M10.DSG	11-1-2013	15:50:19	215821.000000	4316.420000	0.074219	-0.335938	-1.085938	0.262385	0.149541	0.643119	-3.326416	-10.589600	-6.286621
C:\Users\cware\Desktop\Steller20November\TagTesting20Nov2013\M10.DSG	11-1-2013	15:50:19	215822.000000	4316.440000	0.074219	-0.332031	-1.089844	0.264220	0.149541	0.641284	-4.730225	-9.246826	-4.852295
C:\Users\cware\Desktop\Steller20November\TagTesting20Nov2013\M10.DSG	11-1-2013	15:50:19	215823.000000	4316.460000	0.054688	-0.324219	-1.097656	0.265138	0.149541	0.642202	-6.393433	-5.325317	-3.494263
C:\Users\cware\Desktop\Steller20November\TagTesting20Nov2013\M10.DSG	11-1-2013	15:50:19	215824.000000	4316.480000	0.054688	-0.308594	-1.113281	0.267890	0.149541	0.642202	-7.751465	-11.734009	-4.089355
C:\Users\cware\Desktop\Steller20November\TagTesting20Nov2013\M10.DSG	11-1-2013	15:50:19	215825.000000	4316.500000	0.023438	-0.335938	-1.113281	0.267890	0.148624	0.641284	-8.010864	-0.457764	-1.419067
C:\Users\cware\Desktop\Steller20November\TagTesting20Nov2013\M10.DSG	11-1-2013	15:50:19	215826.000000	4316.520000	0.089844	-0.320313	-1.078125	0.269725	0.148624	0.641284	-7.873535	-9.658813	-4.272461
C:\Users\cware\Desktop\Steller20November\TagTesting20Nov2013\M10.DSG	11-1-2013	15:50:19	215827.000000	4316.540000	0.027344	-0.292969	-1.074219	0.270642	0.149541	0.641284	-4.837036	0.106812	-3.799438
C:\Users\cware\Desktop\Steller20November\TagTesting20Nov2013\M10.DSG	11-1-2013	15:50:19	215828.000000	4316.560000	0.101563	-0.273438	-1.062500	0.270642	0.148624	0.642202	-4.730225	-9.384155	-4.837036
C:\Users\cware\Desktop\Steller20November\TagTesting20Nov2013\M10.DSG	11-1-2013	15:50:19	215829.000000	4316.580000	0.070313	-0.300781	-1.078125	0.271560	0.149541	0.643119	-6.408691	-8.987427	-5.615234
C:\Users\cware\Desktop\Steller20November\TagTesting20Nov2013\M10.DSG	11-1-2013	15:50:19	215830.000000	4316.600000	0.070313	-0.320313	-1.066406	0.273394	0.147706	0.640367	-6.668091	-13.137817	-5.447388
C:\Users\cware\Desktop\Steller20November\TagTesting20Nov2013\M10.DSG	11-1-2013	15:50:19	215831.000000	4316.620000	0.039063	-0.308594	-1.070313	0.275229	0.148624	0.641284	-4.714966	-5.187988	-4.196167
C:\Users\cware\Desktop\Steller20November\TagTesting20Nov2013\M10.DSG	11-1-2013	15:50:19	215832.000000	4316.640000	0.042969	-0.300781	-1.085938	0.277064	0.147706	0.640367	-5.310059	-8.850098	-5.477905
C:\Users\cware\Desktop\Steller20November\TagTesting20Nov2013\M10.DSG	11-1-2013	15:50:19	215833.000000	4316.660000	0.019531	-0.316406	-1.089844	0.278899	0.147706	0.642202	-5.142212	-10.131836	-5.828857
C:\Users\cware\Desktop\Steller20November\TagTesting20Nov2013\M10.DSG	11-1-2013	15:50:19	215834.000000	4316.680000	0.000000	-0.292969	-1.093750	0.277982	0.148624	0.642202	-6.179810	-2.166748	-3.997803
C:\Users\cware\Desktop\Steller20November\TagTesting20Nov2013\M10.DSG	11-1-2013	15:50:19	215835.000000	4316.700000	0.039063	-0.312500	-1.066406	0.278899	0.148624	0.640367	-9.445190	-10.055542	-4.333496
C:\Users\cware\Desktop\Steller20November\TagTesting20Nov2013\M10.DSG	11-1-2013	15:50:19	215836.000000	4316.720000	0.046875	-0.339844	-1.054688	0.281651	0.147706	0.640367	-9.994507	-9.414673	-4.287720
C:\Users\cware\Desktop\Steller20November\TagTesting20Nov2013\M10.DSG	11-1-2013	15:50:19	215837.000000	4316.740000	0.019531	-0.332031	-1.062500	0.281651	0.145872	0.639450	-10.177612	-5.905151	-3.234863
C:\Users\cware\Desktop\Steller20November\TagTesting20Nov2013\M10.DSG	11-1-2013	15:50:19	215838.000000	4316.760000	0.015625	-0.296875	-1.078125	0.282569	0.144954	0.640367	-10.696411	-8.590698	-6.149292
C:\Users\cware\Desktop\Steller20November\TagTesting20Nov2013\M10.DSG	11-1-2013	15:50:19	215839.000000	4316.780000	0.011719	-0.285156	-1.093750	0.284404	0.144037	0.639450	-9.445190	-5.416870	-6.332397
C:\Users\cware\Desktop\Steller20November\TagTesting20Nov2013\M10.DSG	11-1-2013	15:50:19	215840.000000	4316.800000	0.003906	-0.308594	-1.085938	0.285321	0.144037	0.640367	-10.543823	-0.091553	-6.774902
C:\Users\cware\Desktop\Steller20November\TagTesting20Nov2013\M10.DSG	11-1-2013	15:50:19	215841.000000	4316.820000	0.003906	-0.308594	-1.085938	0.284404	0.142202	0.639450	-11.947632	-2.456665	-6.317139
C:\Users\cware\Desktop\Steller20November\TagTesting20Nov2013\M10.DSG	11-1-2013	15:50:19	215842.000000	4316.840000	0.015625	-0.289063	-1.085938	0.283486	0.141284	0.639450	-12.847900	-2.395630	-4.882813
C:\Users\cware\Desktop\Steller20November\TagTesting20Nov2013\M10.DSG	11-1-2013	15:50:19	215843.000000	4316.860000	0.031250	-0.265625	-1.078125	0.285321	0.140367	0.638532	-11.535645	-4.196167	-4.714966
C:\Users\cware\Desktop\Steller20November\TagTesting20Nov2013\M10.DSG	11-1-2013	15:50:19	215844.000000	4316.880000	0.019531	-0.253906	-1.082031	0.284404	0.140367	0.640367	-10.467529	-0.122070	-5.371094
C:\Users\cware\Desktop\Steller20November\TagTesting20Nov2013\M10.DSG	11-1-2013	15:50:19	215845.000000	4316.900000	0.023438	-0.269531	-1.062500	0.284404	0.138532	0.638532	-8.865356	-3.677368	-7.415771
C:\Users\cware\Desktop\Steller20November\TagTesting20Nov2013\M10.DSG	11-1-2013	15:50:19	215846.000000	4316.920000	0.023438	-0.269531	-1.085938	0.284404	0.138532	0.639450	-4.821777	-4.348755	-10.467529
C:\Users\cware\Desktop\Steller20November\TagTesting20Nov2013\M10.DSG	11-1-2013	15:50:19	215847.000000	4316.940000	0.003906	-0.273438	-1.085938	0.285321	0.138532	0.640367	-4.180908	-4.913330	-11.718750
C:\Users\cware\Desktop\Steller20November\TagTesting20Nov2013\M10.DSG	11-1-2013	15:50:19	215848.000000	4316.960000	0.007813	-0.300781	-1.093750	0.285321	0.137615	0.639450	-5.920410	0.488281	-10.803223
C:\Users\cware\Desktop\Steller20November\TagTesting20Nov2013\M10.DSG	11-1-2013	15:50:19	215849.000000	4316.980000	0.003906	-0.296875	-1.085938	0.285321	0.137615	0.638532	-6.774902	-3.112793	-10.360718
C:\Users\cware\Desktop\Steller20November\TagTesting20Nov2013\M10.DSG	11-1-2013	15:50:19	215850.000000	4317.000000	0.000000	-0.265625	-1.085938	0.285321	0.137615	0.639450	-7.339478	-1.159668	-10.406494
C:\Users\cware\Desktop\Steller20November\TagTesting20Nov2013\M10.DSG	11-1-2013	15:50:19	215851.000000	4317.020000	0.015625	-0.265625	-1.097656	0.284404	0.136697	0.640367	-5.477905	-3.143311	-12.115479
C:\Users\cware\Desktop\Steller20November\TagTesting20Nov2013\M10.DSG	11-1-2013	15:50:19	215852.000000	4317.040000	0.015625	-0.261719	-1.105469	0.284404	0.136697	0.639450	-3.982544	-3.234863	-13.351440
C:\Users\cware\Desktop\Steller20November\TagTesting20Nov2013\M10.DSG	11-1-2013	15:50:19	215853.000000	4317.060000	0.023438	-0.265625	-1.093750	0.285321	0.136697	0.638532	-1.327515	-3.250122	-14.068604
C:\Users\cware\Desktop\Steller20November\TagTesting20Nov2013\M10.DSG	11-1-2013	15:50:19	215854.000000	4317.080000	0.007813	-0.281250	-1.109375	0.285321	0.137615	0.638532	-1.098633	-7.354736	-12.908936
C:\Users\cware\Desktop\Steller20November\TagTesting20Nov2013\M10.DSG	11-1-2013	15:50:19	215855.000000	4317.100000	0.007813	-0.277344	-1.140625	0.285321	0.138532	0.639450	-2.746582	-6.072998	-11.962891
C:\Users\cware\Desktop\Steller20November\TagTesting20Nov2013\M10.DSG	11-1-2013	15:50:19	215856.000000	4317.120000	-0.042969	-0.312500	-1.128906	0.287156	0.140367	0.638532	-4.364014	-7.064819	-9.414673
C:\Users\cware\Desktop\Steller20November\TagTesting20Nov2013\M10.DSG	11-1-2013	15:50:19	215857.000000	4317.140000	-0.039063	-0.304688	-1.152344	0.287156	0.139450	0.637615	-6.805420	-6.271362	-8.895874
C:\Users\cware\Desktop\Steller20November\TagTesting20Nov2013\M10.DSG	11-1-2013	15:50:19	215858.000000	4317.160000	-0.023438	-0.316406	-1.128906	0.287156	0.138532	0.638532	-7.888794	-4.180908	-10.482788
C:\Users\cware\Desktop\Steller20November\TagTesting20Nov2013\M10.DSG	11-1-2013	15:50:19	215859.000000	4317.180000	0.007813	-0.328125	-1.148438	0.289908	0.136697	0.637615	-7.659912	-7.919312	-13.305664
C:\Users\cware\Desktop\Steller20November\TagTesting20Nov2013\M10.DSG	11-1-2013	15:50:19	215860.000000	4317.200000	0.007813	-0.347656	-1.167969	0.289908	0.136697	0.637615	-7.553101	-8.132935	-15.075684
C:\Users\cware\Desktop\Steller20November\TagTesting20Nov2013\M10.DSG	11-1-2013	15:50:19	215861.000000	4317.220000	0.015625	-0.359375	-1.183594	0.289908	0.135780	0.637615	-6.195068	-9.201050	-15.029907
C:\Users\cware\Desktop\Steller20November\TagTesting20Nov2013\M10.DSG	11-1-2013	15:50:19	215862.000000	4317.240000	0.042969	-0.375000	-1.199219	0.293578	0.136697	0.636697	-3.143311	-20.355225	-17.318726
C:\Users\cware\Desktop\Steller20November\TagTesting20Nov2013\M10.DSG	11-1-2013	15:50:19	215863.000000	4317.260000	0.042969	-0.386719	-1.214844	0.294495	0.135780	0.636697	-3.219604	-30.532837	-18.035889
C:\Users\cware\Desktop\Steller20November\TagTesting20Nov2013\M10.DSG	11-1-2013	15:50:19	215864.000000	4317.280000	-0.003906	-0.394531	-1.230469	0.300917	0.136697	0.634862	-7.644653	-25.100708	-14.877319
C:\Users\cware\Desktop\Steller20November\TagTesting20Nov2013\M10.DSG	11-1-2013	15:50:19	215865.000000	4317.300000	-0.066406	-0.382813	-1.187500	0.304587	0.134862	0.634862	-17.089844	-25.939941	-11.688232
C:\Users\cware\Desktop\Steller20November\TagTesting20Nov2013\M10.DSG	11-1-2013	15:50:19	215866.000000	4317.320000	-0.097656	-0.328125	-1.113281	0.310092	0.130275	0.634862	-27.694702	-13.320923	-9.658813
C:\Users\cware\Desktop\Steller20November\TagTesting20Nov2013\M10.DSG	11-1-2013	15:50:19	215867.000000	4317.340000	-0.125000	-0.265625	-1.050781	0.311009	0.126606	0.633945	-31.173706	-8.499146	-8.850098
C:\Users\cware\Desktop\Steller20November\TagTesting20Nov2013\M10.DSG	11-1-2013	15:50:19	215868.000000	4317.360000	-0.042969	-0.207031	-1.035156	0.311927	0.119266	0.633028	-26.412964	-3.616333	-8.743286
C:\Users\cware\Desktop\Steller20November\TagTesting20Nov2013\M10.DSG	11-1-2013	15:50:19	215869.000000	4317.380000	-0.042969	-0.207031	-1.035156	0.312844	0.117431	0.633028	-23.864746	-12.313843	-13.748169
C:\Users\cware\Desktop\Steller20November\TagTesting20Nov2013\M10.DSG	11-1-2013	15:50:19	215870.000000	4317.400000	0.023438	-0.218750	-1.136719	0.314679	0.110092	0.630275	-24.765015	-16.799927	-15.380859
C:\Users\cware\Desktop\Steller20November\TagTesting20Nov2013\M10.DSG	11-1-2013	15:50:19	215871.000000	4317.420000	0.019531	-0.222656	-1.121094	0.316514	0.109174	0.630275	-27.755737	-11.291504	-13.610840
C:\Users\cware\Desktop\Steller20November\TagTesting20Nov2013\M10.DSG	11-1-2013	15:50:19	215872.000000	4317.440000	0.007813	-0.195313	-1.144531	0.317431	0.101835	0.630275	-26.168823	-2.548218	-10.604858
C:\Users\cware\Desktop\Steller20November\TagTesting20Nov2013\M10.DSG	11-1-2013	15:50:19	215873.000000	4317.460000	0.035156	-0.171875	-1.183594	0.317431	0.099083	0.628440	-24.581909	5.905151	-9.658813
C:\Users\cware\Desktop\Steller20November\TagTesting20Nov2013\M10.DSG	11-1-2013	15:50:19	215874.000000	4317.480000	0.097656	-0.187500	-1.246094	0.317431	0.097248	0.628440	-18.402100	8.087158	-12.344360
C:\Users\cware\Desktop\Steller20November\TagTesting20Nov2013\M10.DSG	11-1-2013	15:50:19	215875.000000	4317.500000	0.156250	-0.210938	-1.281250	0.313761	0.093578	0.628440	-12.878418	11.062622	-11.917114
C:\Users\cware\Desktop\Steller20November\TagTesting20Nov2013\M10.DSG	11-1-2013	15:50:19	215876.000000	4317.520000	0.234375	-0.203125	-1.281250	0.311927	0.093578	0.628440	-11.260986	6.851196	-11.016846
C:\Users\cware\Desktop\Steller20November\TagTesting20Nov2013\M10.DSG	11-1-2013	15:50:19	215877.000000	4317.540000	0.304688	-0.164063	-1.316406	0.311927	0.092661	0.627523	-8.102417	-1.586914	-10.406494
C:\Users\cware\Desktop\Steller20November\TagTesting20Nov2013\M10.DSG	11-1-2013	15:50:19	215878.000000	4317.560000	0.292969	-0.140625	-1.332031	0.311009	0.091743	0.627523	-4.318237	4.913330	-5.859375
C:\Users\cware\Desktop\Steller20November\TagTesting20Nov2013\M10.DSG	11-1-2013	15:50:19	215879.000000	4317.580000	0.332031	-0.167969	-1.382813	0.310092	0.092661	0.627523	-5.813599	8.987427	-3.387451
C:\Users\cware\Desktop\Steller20November\TagTesting20Nov2013\M10.DSG	11-1-2013	15:50:19	215880.000000	4317.600000	0.316406	-0.207031	-1.417969	0.309174	0.092661	0.626606	-8.880615	5.310059	-5.569458
C:\Users\cware\Desktop\Steller20November\TagTesting20Nov2013\M10.DSG	11-1-2013	15:50:19	215881.000000	4317.620000	0.269531	-0.222656	-1.417969	0.306422	0.093578	0.626606	-4.577637	14.373779	-8.026123
C:\Users\cware\Desktop\Steller20November\TagTesting20Nov2013\M10.DSG	11-1-2013	15:50:19	215882.000000	4317.640000	0.246094	-0.246094	-1.378906	0.305505	0.093578	0.626606	1.312256	21.652222	-9.857178
C:\Users\cware\Desktop\Steller20November\TagTesting20Nov2013\M10.DSG	11-1-2013	15:50:19	215883.000000	4317.660000	0.230469	-0.238281	-1.328125	0.300000	0.094495	0.628440	3.616333	5.157471	-12.481689
C:\Users\cware\Desktop\Steller20November\TagTesting20Nov2013\M10.DSG	11-1-2013	15:50:19	215884.000000	4317.680000	0.140625	-0.234375	-1.296875	0.297248	0.097248	0.629358	9.338379	34.988403	-10.833740
C:\Users\cware\Desktop\Steller20November\TagTesting20Nov2013\M10.DSG	11-1-2013	15:50:19	215885.000000	4317.700000	0.199219	-0.238281	-1.226563	0.292661	0.100917	0.631193	11.978149	23.803711	-12.969971
C:\Users\cware\Desktop\Steller20November\TagTesting20Nov2013\M10.DSG	11-1-2013	15:50:19	215886.000000	4317.720000	0.175781	-0.246094	-1.226563	0.286239	0.102752	0.633028	11.993408	28.640747	-11.550903
C:\Users\cware\Desktop\Steller20November\TagTesting20Nov2013\M10.DSG	11-1-2013	15:50:19	215887.000000	4317.740000	0.195313	-0.238281	-1.203125	0.281651	0.105505	0.631193	8.956909	34.317017	-7.843018
C:\Users\cware\Desktop\Steller20November\TagTesting20Nov2013\M10.DSG	11-1-2013	15:50:19	215888.000000	4317.760000	0.218750	-0.269531	-1.136719	0.274312	0.109174	0.633028	2.883911	8.193970	-3.677368
C:\Users\cware\Desktop\Steller20November\TagTesting20Nov2013\M10.DSG	11-1-2013	15:50:19	215889.000000	4317.780000	0.195313	-0.250000	-1.152344	0.272477	0.110092	0.633028	-5.020142	29.357910	6.301880
C:\Users\cware\Desktop\Steller20November\TagTesting20Nov2013\M10.DSG	11-1-2013	15:50:19	215890.000000	4317.800000	0.152344	-0.214844	-1.160156	0.267890	0.111009	0.634862	-9.552002	3.051758	12.023926
C:\Users\cware\Desktop\Steller20November\TagTesting20Nov2013\M10.DSG	11-1-2013	15:50:19	215891.000000	4317.820000	0.136719	-0.207031	-1.171875	0.266055	0.110092	0.633945	-13.153076	14.846802	13.092041
C:\Users\cware\Desktop\Steller20November\TagTesting20Nov2013\M10.DSG	11-1-2013	15:50:19	215892.000000	4317.840000	0.109375	-0.179688	-1.167969	0.263303	0.108257	0.635780	-13.549805	17.303467	10.681152
C:\Users\cware\Desktop\Steller20November\TagTesting20Nov2013\M10.DSG	11-1-2013	15:50:19	215893.000000	4317.860000	0.074219	-0.199219	-1.160156	0.259633	0.107339	0.636697	-12.329102	-3.173828	4.852295
C:\Users\cware\Desktop\Steller20November\TagTesting20Nov2013\M10.DSG	11-1-2013	15:50:19	215894.000000	4317.880000	0.035156	-0.242188	-1.085938	0.257798	0.103670	0.636697	-15.228271	28.671265	6.576538
C:\Users\cware\Desktop\Steller20November\TagTesting20Nov2013\M10.DSG	11-1-2013	15:50:19	215895.000000	4317.900000	0.035156	-0.242188	-1.085938	0.255046	0.102752	0.637615	-17.852783	10.452271	3.646851
C:\Users\cware\Desktop\Steller20November\TagTesting20Nov2013\M10.DSG	11-1-2013	15:50:19	215896.000000	4317.920000	0.089844	-0.261719	-1.085938	0.251376	0.097248	0.637615	-15.228271	21.514893	3.341675
C:\Users\cware\Desktop\Steller20November\TagTesting20Nov2013\M10.DSG	11-1-2013	15:50:19	215897.000000	4317.940000	0.152344	-0.261719	-1.066406	0.248624	0.096330	0.638532	-14.907837	5.294800	1.342773
C:\Users\cware\Desktop\Steller20November\TagTesting20Nov2013\M10.DSG	11-1-2013	15:50:19	215898.000000	4317.960000	0.121094	-0.257813	-1.089844	0.244954	0.094495	0.639450	-7.263184	12.176514	4.409790
C:\Users\cware\Desktop\Steller20November\TagTesting20Nov2013\M10.DSG	11-1-2013	15:50:19	215899.000000	4317.980000	0.125000	-0.289063	-1.101563	0.244037	0.094495	0.639450	-6.225586	1.586914	0.930786
C:\Users\cware\Desktop\Steller20November\TagTesting20Nov2013\M10.DSG	11-1-2013	15:50:19	215900.000000	4318.000000	0.113281	-0.304688	-1.097656	0.244037	0.092661	0.638532	-5.035400	-9.338379	-2.166748
C:\Users\cware\Desktop\Steller20November\TagTesting20Nov2013\M10.DSG	11-1-2013	15:50:19	215901.000000	4318.020000	0.019531	-0.277344	-1.097656	0.244954	0.094495	0.638532	-3.540039	-1.525879	-1.983643
C:\Users\cware\Desktop\Steller20November\TagTesting20Nov2013\M10.DSG	11-1-2013	15:50:19	215902.000000	4318.040000	0.023438	-0.246094	-1.132813	0.245872	0.093578	0.638532	-3.021240	5.676270	-4.089355
C:\Users\cware\Desktop\Steller20November\TagTesting20Nov2013\M10.DSG	11-1-2013	15:50:19	215903.000000	4318.060000	0.089844	-0.207031	-1.074219	0.244037	0.094495	0.638532	-2.639771	-11.093140	-7.888794
C:\Users\cware\Desktop\Steller20November\TagTesting20Nov2013\M10.DSG	11-1-2013	15:50:19	215904.000000	4318.080000	0.023438	-0.210938	-1.070313	0.244037	0.094495	0.638532	0.289917	6.347656	-5.493164
C:\Users\cware\Desktop\Steller20November\TagTesting20Nov2013\M10.DSG	11-1-2013	15:50:19	215905.000000	4318.100000	0.046875	-0.203125	-1.089844	0.243119	0.096330	0.640367	3.616333	-4.348755	-4.104614
C:\Users\cware\Desktop\Steller20November\TagTesting20Nov2013\M10.DSG	11-1-2013	15:50:19	215906.000000	4318.120000	0.015625	-0.226563	-1.089844	0.244037	0.098165	0.639450	5.493164	-1.922607	-0.335693
C:\Users\cware\Desktop\Steller20November\TagTesting20Nov2013\M10.DSG	11-1-2013	15:50:19	215907.000000	4318.140000	0.027344	-0.207031	-1.082031	0.243119	0.100000	0.639450	5.691528	5.447388	2.365112
C:\Users\cware\Desktop\Steller20November\TagTesting20Nov2013\M10.DSG	11-1-2013	15:50:19	215908.000000	4318.160000	0.085938	-0.218750	-1.070313	0.244037	0.101835	0.640367	1.068115	-3.326416	2.334595
C:\Users\cware\Desktop\Steller20November\TagTesting20Nov2013\M10.DSG	11-1-2013	15:50:19	215909.000000	4318.180000	0.007813	-0.214844	-1.105469	0.243119	0.103670	0.640367	-0.518799	-0.320435	1.571655
C:\Users\cware\Desktop\Steller20November\TagTesting20Nov2013\M10.DSG	11-1-2013	15:50:19	215910.000000	4318.200000	0.050781	-0.207031	-1.113281	0.243119	0.104587	0.639450	0.503540	-2.273560	0.198364
C:\Users\cware\Desktop\Steller20November\TagTesting20Nov2013\M10.DSG	11-1-2013	15:50:19	215911.000000	4318.220000	0.085938	-0.230469	-1.078125	0.244954	0.104587	0.639450	0.549316	-4.821777	-1.434326
C:\Users\cware\Desktop\Steller20November\TagTesting20Nov2013\M10.DSG	11-1-2013	15:50:19	215912.000000	4318.240000	0.027344	-0.250000	-1.144531	0.242202	0.105505	0.641284	-1.754761	-8.255005	-3.906250
C:\Users\cware\Desktop\Steller20November\TagTesting20Nov2013\M10.DSG	11-1-2013	15:50:19	215913.000000	4318.260000	0.085938	-0.253906	-1.113281	0.243119	0.107339	0.639450	-2.578735	-13.824463	-3.051758
C:\Users\cware\Desktop\Steller20November\TagTesting20Nov2013\M10.DSG	11-1-2013	15:50:19	215914.000000	4318.280000	0.039063	-0.277344	-1.121094	0.244954	0.107339	0.641284	-4.333496	6.362915	0.442505
C:\Users\cware\Desktop\Steller20November\TagTesting20Nov2013\M10.DSG	11-1-2013	15:50:19	215915.000000	4318.300000	0.082031	-0.257813	-1.132813	0.243119	0.107339	0.639450	-4.882813	-3.967285	0.732422
C:\Users\cware\Desktop\Steller20November\TagTesting20Nov2013\M10.DSG	11-1-2013	15:50:19	215916.000000	4318.320000	0.066406	-0.261719	-1.128906	0.243119	0.106422	0.640367	-2.746582	-3.540039	0.411987
C:\Users\cware\Desktop\Steller20November\TagTesting20Nov2013\M10.DSG	11-1-2013	15:50:19	215917.000000	4318.340000	0.074219	-0.242188	-1.121094	0.244037	0.108257	0.640367	-3.387451	6.332397	1.480103
C:\Users\cware\Desktop\Steller20November\TagTesting20Nov2013\M10.DSG	11-1-2013	15:50:19	215918.000000	4318.360000	0.062500	-0.242188	-1.113281	0.243119	0.107339	0.640367	-5.477905	-7.781982	-2.365112
C:\Users\cware\Desktop\Steller20November\TagTesting20Nov2013\M10.DSG	11-1-2013	15:50:19	215919.000000	4318.380000	0.082031	-0.246094	-1.136719	0.244037	0.108257	0.640367	-4.440308	-1.754761	-1.159668
C:\Users\cware\Desktop\Steller20November\TagTesting20Nov2013\M10.DSG	11-1-2013	15:50:19	215920.000000	4318.400000	0.093750	-0.222656	-1.140625	0.243119	0.109174	0.640367	-2.059937	0.762939	-1.647949
C:\Users\cware\Desktop\Steller20November\TagTesting20Nov2013\M10.DSG	11-1-2013	15:50:19	215921.000000	4318.420000	0.089844	-0.234375	-1.101563	0.243119	0.109174	0.641284	-0.961304	-1.983643	-2.807617
C:\Users\cware\Desktop\Steller20November\TagTesting20Nov2013\M10.DSG	11-1-2013	15:50:19	215922.000000	4318.440000	0.085938	-0.253906	-1.097656	0.242202	0.109174	0.640367	-2.487183	-0.579834	-2.334595
C:\Users\cware\Desktop\Steller20November\TagTesting20Nov2013\M10.DSG	11-1-2013	15:50:19	215923.000000	4318.460000	0.042969	-0.250000	-1.136719	0.241284	0.111009	0.641284	-1.510620	4.684448	-2.212524
C:\Users\cware\Desktop\Steller20November\TagTesting20Nov2013\M10.DSG	11-1-2013	15:50:19	215924.000000	4318.480000	0.085938	-0.250000	-1.113281	0.241284	0.111927	0.641284	-0.030518	1.068115	-4.135132
C:\Users\cware\Desktop\Steller20November\TagTesting20Nov2013\M10.DSG	11-1-2013	15:50:19	215925.000000	4318.500000	0.101563	-0.250000	-1.097656	0.241284	0.112844	0.640367	1.251221	-6.362915	-5.615234
C:\Users\cware\Desktop\Steller20November\TagTesting20Nov2013\M10.DSG	11-1-2013	15:50:19	215926.000000	4318.520000	0.078125	-0.269531	-1.121094	0.240367	0.114679	0.641284	1.739502	1.419067	-4.608154
C:\Users\cware\Desktop\Steller20November\TagTesting20Nov2013\M10.DSG	11-1-2013	15:50:19	215927.000000	4318.540000	0.089844	-0.289063	-1.121094	0.239450	0.115596	0.642202	-1.571655	5.020142	-3.417969
C:\Users\cware\Desktop\Steller20November\TagTesting20Nov2013\M10.DSG	11-1-2013	15:50:19	215928.000000	4318.560000	0.074219	-0.253906	-1.136719	0.240367	0.116514	0.641284	2.151489	2.502441	-3.509521
C:\Users\cware\Desktop\Steller20November\TagTesting20Nov2013\M10.DSG	11-1-2013	15:50:19	215929.000000	4318.580000	0.078125	-0.253906	-1.089844	0.242202	0.116514	0.644037	2.105713	-2.792358	-4.943848
C:\Users\cware\Desktop\Steller20November\TagTesting20Nov2013\M10.DSG	11-1-2013	15:50:19	215930.000000	4318.600000	0.074219	-0.273438	-1.101563	0.239450	0.121101	0.642202	-2.151489	0.442505	-4.562378
C:\Users\cware\Desktop\Steller20November\TagTesting20Nov2013\M10.DSG	11-1-2013	15:50:19	215931.000000	4318.620000	0.089844	-0.300781	-1.097656	0.239450	0.120183	0.642202	-2.990723	-4.455566	-3.417969
C:\Users\cware\Desktop\Steller20November\TagTesting20Nov2013\M10.DSG	11-1-2013	15:50:19	215932.000000	4318.640000	0.070313	-0.269531	-1.148438	0.239450	0.122018	0.643119	0.335693	2.868652	-2.120972
C:\Users\cware\Desktop\Steller20November\TagTesting20Nov2013\M10.DSG	11-1-2013	15:50:19	215933.000000	4318.660000	0.074219	-0.261719	-1.121094	0.238532	0.122936	0.641284	-1.449585	0.137329	-1.907349
C:\Users\cware\Desktop\Steller20November\TagTesting20Nov2013\M10.DSG	11-1-2013	15:50:19	215934.000000	4318.680000	0.117188	-0.273438	-1.097656	0.238532	0.122936	0.641284	-6.317139	-3.463745	-2.960205
C:\Users\cware\Desktop\Steller20November\TagTesting20Nov2013\M10.DSG	11-1-2013	15:50:19	215935.000000	4318.700000	0.085938	-0.281250	-1.109375	0.238532	0.122936	0.641284	-4.455566	8.880615	-0.534058
C:\Users\cware\Desktop\Steller20November\TagTesting20Nov2013\M10.DSG	11-1-2013	15:50:19	215936.000000	4318.720000	0.128906	-0.292969	-1.121094	0.238532	0.122936	0.643119	-5.126953	-7.186890	-2.502441
C:\Users\cware\Desktop\Steller20November\TagTesting20Nov2013\M10.DSG	11-1-2013	15:50:19	215937.000000	4318.740000	0.082031	-0.296875	-1.121094	0.239450	0.123853	0.643119	-5.523682	-6.683350	-0.701904
C:\Users\cware\Desktop\Steller20November\TagTesting20Nov2013\M10.DSG	11-1-2013	15:50:19	215938.000000	4318.760000	0.042969	-0.261719	-1.156250	0.238532	0.122936	0.642202	-7.400513	2.822876	-0.579834
C:\Users\cware\Desktop\Steller20November\TagTesting20Nov2013\M10.DSG	11-1-2013	15:50:19	215939.000000	4318.780000	0.125000	-0.269531	-1.113281	0.237615	0.122936	0.643119	-7.446289	-0.854492	0.015259
C:\Users\cware\Desktop\Steller20November\TagTesting20Nov2013\M10.DSG	11-1-2013	15:50:19	215940.000000	4318.800000	0.093750	-0.261719	-1.093750	0.237615	0.121101	0.643119	-7.125854	-4.165649	-1.220703
C:\Users\cware\Desktop\Steller20November\TagTesting20Nov2013\M10.DSG	11-1-2013	15:50:19	215941.000000	4318.820000	0.101563	-0.281250	-1.125000	0.238532	0.123853	0.642202	-6.866455	3.280640	-0.350952
C:\Users\cware\Desktop\Steller20November\TagTesting20Nov2013\M10.DSG	11-1-2013	15:50:19	215942.000000	4318.840000	0.082031	-0.292969	-1.121094	0.238532	0.122018	0.643119	-5.874634	-7.202148	-1.937866
C:\Users\cware\Desktop\Steller20November\TagTesting20Nov2013\M10.DSG	11-1-2013	15:50:19	215943.000000	4318.860000	0.078125	-0.269531	-1.109375	0.238532	0.121101	0.641284	-4.898071	-1.892090	-2.105713
C:\Users\cware\Desktop\Steller20November\TagTesting20Nov2013\M10.DSG	11-1-2013	15:50:19	215944.000000	4318.880000	0.097656	-0.273438	-1.121094	0.238532	0.122018	0.643119	-5.615234	-1.770020	-1.220703
C:\Users\cware\Desktop\Steller20November\TagTesting20Nov2013\M10.DSG	11-1-2013	15:50:19	215945.000000	4318.900000	0.117188	-0.242188	-1.132813	0.239450	0.122018	0.642202	-7.995605	-4.653931	-0.808716
C:\Users\cware\Desktop\Steller20November\TagTesting20Nov2013\M10.DSG	11-1-2013	15:50:19	215946.000000	4318.920000	0.101563	-0.261719	-1.121094	0.240367	0.122018	0.641284	-4.043579	-7.827759	-2.380371
C:\Users\cware\Desktop\Steller20November\TagTesting20Nov2013\M10.DSG	11-1-2013	15:50:19	215947.000000	4318.940000	0.117188	-0.261719	-1.101563	0.241284	0.122018	0.641284	-4.425049	3.326416	-2.014160
C:\Users\cware\Desktop\Steller20November\TagTesting20Nov2013\M10.DSG	11-1-2013	15:50:19	215948.000000	4318.960000	0.117188	-0.269531	-1.136719	0.239450	0.123853	0.642202	-3.997803	-4.074097	-1.617432
C:\Users\cware\Desktop\Steller20November\TagTesting20Nov2013\M10.DSG	11-1-2013	15:50:19	215949.000000	4318.980000	0.117188	-0.269531	-1.136719	0.238532	0.123853	0.642202	-3.082275	-8.193970	-1.205444
C:\Users\cware\Desktop\Steller20November\TagTesting20Nov2013\M10.DSG	11-1-2013	15:50:19	215950.000000	4319.000000	0.050781	-0.269531	-1.132813	0.240367	0.124771	0.641284	-3.372192	11.962891	1.312256
C:\Users\cware\Desktop\Steller20November\TagTesting20Nov2013\M10.DSG	11-1-2013	15:50:19	215951.000000	4319.020000	0.121094	-0.269531	-1.085938	0.240367	0.124771	0.642202	-3.250122	-13.839722	-2.990723
C:\Users\cware\Desktop\Steller20November\TagTesting20Nov2013\M10.DSG	11-1-2013	15:50:19	215952.000000	4319.040000	0.097656	-0.253906	-1.082031	0.241284	0.124771	0.643119	-2.899170	-6.027222	-3.311157
C:\Users\cware\Desktop\Steller20November\TagTesting20Nov2013\M10.DSG	11-1-2013	15:50:19	215953.000000	4319.060000	0.082031	-0.281250	-1.125000	0.242202	0.125688	0.643119	-3.372192	0.503540	-1.480103
C:\Users\cware\Desktop\Steller20November\TagTesting20Nov2013\M10.DSG	11-1-2013	15:50:19	215954.000000	4319.080000	0.117188	-0.281250	-1.113281	0.242202	0.126606	0.643119	-3.463745	-14.328003	-2.899170
C:\Users\cware\Desktop\Steller20November\TagTesting20Nov2013\M10.DSG	11-1-2013	15:50:19	215955.000000	4319.100000	0.050781	-0.289063	-1.136719	0.244037	0.126606	0.643119	-3.036499	2.899170	-1.602173
C:\Users\cware\Desktop\Steller20November\TagTesting20Nov2013\M10.DSG	11-1-2013	15:50:19	215956.000000	4319.120000	0.089844	-0.273438	-1.128906	0.243119	0.126606	0.642202	-2.182007	-5.676270	-2.426147
C:\Users\cware\Desktop\Steller20November\TagTesting20Nov2013\M10.DSG	11-1-2013	15:50:19	215957.000000	4319.140000	0.078125	-0.261719	-1.121094	0.244037	0.129358	0.643119	0.030518	-0.137329	-3.387451
C:\Users\cware\Desktop\Steller20November\TagTesting20Nov2013\M10.DSG	11-1-2013	15:50:19	215958.000000	4319.160000	0.109375	-0.289063	-1.089844	0.244037	0.128440	0.643119	-0.854492	-7.080078	-4.638672
C:\Users\cware\Desktop\Steller20November\TagTesting20Nov2013\M10.DSG	11-1-2013	15:50:19	215959.000000	4319.180000	0.074219	-0.308594	-1.117188	0.244954	0.130275	0.642202	-0.122070	-5.462646	-3.509521
C:\Users\cware\Desktop\Steller20November\TagTesting20Nov2013\M10.DSG	11-1-2013	15:50:19	215960.000000	4319.200000	0.085938	-0.281250	-1.121094	0.246789	0.131193	0.643119	-0.015259	-6.454468	-3.936768
C:\Users\cware\Desktop\Steller20November\TagTesting20Nov2013\M10.DSG	11-1-2013	15:50:19	215961.000000	4319.220000	0.058594	-0.292969	-1.089844	0.246789	0.133028	0.642202	-2.746582	-1.296997	-2.655029
C:\Users\cware\Desktop\Steller20November\TagTesting20Nov2013\M10.DSG	11-1-2013	15:50:19	215962.000000	4319.240000	0.113281	-0.285156	-1.097656	0.247706	0.133028	0.643119	-4.180908	-10.360718	-2.441406
C:\Users\cware\Desktop\Steller20November\TagTesting20Nov2013\M10.DSG	11-1-2013	15:50:19	215963.000000	4319.260000	0.066406	-0.281250	-1.105469	0.248624	0.133945	0.642202	-1.235962	-1.113892	-0.961304
C:\Users\cware\Desktop\Steller20November\TagTesting20Nov2013\M10.DSG	11-1-2013	15:50:19	215964.000000	4319.280000	0.097656	-0.277344	-1.089844	0.249541	0.133945	0.642202	-2.670288	-1.007080	-0.457764
C:\Users\cware\Desktop\Steller20November\TagTesting20Nov2013\M10.DSG	11-1-2013	15:50:19	215965.000000	4319.300000	0.125000	-0.265625	-1.089844	0.249541	0.135780	0.642202	-0.671387	-12.237549	-3.463745
C:\Users\cware\Desktop\Steller20November\TagTesting20Nov2013\M10.DSG	11-1-2013	15:50:19	215966.000000	4319.320000	0.074219	-0.285156	-1.101563	0.251376	0.136697	0.641284	0.213623	-3.890991	-3.402710
C:\Users\cware\Desktop\Steller20November\TagTesting20Nov2013\M10.DSG	11-1-2013	15:50:19	215967.000000	4319.340000	0.058594	-0.304688	-1.117188	0.251376	0.137615	0.643119	-1.632690	-5.981445	-3.005981
C:\Users\cware\Desktop\Steller20November\TagTesting20Nov2013\M10.DSG	11-1-2013	15:50:19	215968.000000	4319.360000	0.093750	-0.296875	-1.105469	0.253211	0.139450	0.642202	-0.961304	-2.410889	-2.700806
C:\Users\cware\Desktop\Steller20November\TagTesting20Nov2013\M10.DSG	11-1-2013	15:50:19	215969.000000	4319.380000	0.070313	-0.296875	-1.128906	0.251376	0.138532	0.642202	-2.624512	-11.840820	-4.211426
C:\Users\cware\Desktop\Steller20November\TagTesting20Nov2013\M10.DSG	11-1-2013	15:50:19	215970.000000	4319.400000	0.058594	-0.292969	-1.109375	0.254128	0.140367	0.642202	-1.281738	-5.126953	-2.792358
C:\Users\cware\Desktop\Steller20November\TagTesting20Nov2013\M10.DSG	11-1-2013	15:50:19	215971.000000	4319.420000	0.082031	-0.312500	-1.082031	0.253211	0.138532	0.642202	-1.525879	-8.834839	-2.609253
C:\Users\cware\Desktop\Steller20November\TagTesting20Nov2013\M10.DSG	11-1-2013	15:50:19	215972.000000	4319.440000	0.062500	-0.312500	-1.109375	0.255963	0.141284	0.643119	-1.678467	-9.246826	-3.585815
C:\Users\cware\Desktop\Steller20November\TagTesting20Nov2013\M10.DSG	11-1-2013	15:50:19	215973.000000	4319.460000	0.082031	-0.296875	-1.089844	0.256881	0.142202	0.642202	-1.327515	-7.217407	-2.532959
C:\Users\cware\Desktop\Steller20November\TagTesting20Nov2013\M10.DSG	11-1-2013	15:50:19	215974.000000	4319.480000	0.035156	-0.296875	-1.109375	0.256881	0.144037	0.642202	-2.090454	-11.489868	-3.402710
C:\Users\cware\Desktop\Steller20November\TagTesting20Nov2013\M10.DSG	11-1-2013	15:50:19	215975.000000	4319.500000	0.117188	-0.289063	-1.101563	0.258716	0.144954	0.642202	-1.052856	-4.806519	-2.716064
C:\Users\cware\Desktop\Steller20November\TagTesting20Nov2013\M10.DSG	11-1-2013	15:50:19	215976.000000	4319.520000	0.039063	-0.304688	-1.117188	0.259633	0.145872	0.642202	-0.503540	-1.953125	-1.678467
C:\Users\cware\Desktop\Steller20November\TagTesting20Nov2013\M10.DSG	11-1-2013	15:50:19	215977.000000	4319.540000	0.070313	-0.308594	-1.101563	0.259633	0.146789	0.642202	-0.305176	-9.399414	-1.373291
C:\Users\cware\Desktop\Steller20November\TagTesting20Nov2013\M10.DSG	11-1-2013	15:50:19	215978.000000	4319.560000	0.039063	-0.300781	-1.132813	0.261468	0.147706	0.642202	0.885010	-1.022339	-0.793457
C:\Users\cware\Desktop\Steller20November\TagTesting20Nov2013\M10.DSG	11-1-2013	15:50:19	215979.000000	4319.580000	0.074219	-0.332031	-1.101563	0.262385	0.149541	0.642202	-1.632690	-6.164551	-1.480103
C:\Users\cware\Desktop\Steller20November\TagTesting20Nov2013\M10.DSG	11-1-2013	15:50:19	215980.000000	4319.600000	0.066406	-0.304688	-1.109375	0.262385	0.149541	0.641284	-1.190186	-5.630493	-1.556396
C:\Users\cware\Desktop\Steller20November\TagTesting20Nov2013\M10.DSG	11-1-2013	15:50:19	215981.000000	4319.620000	0.082031	-0.304688	-1.097656	0.263303	0.151376	0.642202	-1.892090	-9.750366	-2.304077
C:\Users\cware\Desktop\Steller20November\TagTesting20Nov2013\M10.DSG	11-1-2013	15:50:19	215982.000000	4319.640000	0.027344	-0.324219	-1.117188	0.263303	0.151376	0.642202	-0.091553	-2.212524	-0.579834
C:\Users\cware\Desktop\Steller20November\TagTesting20Nov2013\M10.DSG	11-1-2013	15:50:19	215983.000000	4319.660000	0.058594	-0.339844	-1.097656	0.264220	0.152294	0.643119	-0.289917	-5.950928	-2.716064
C:\Users\cware\Desktop\Steller20November\TagTesting20Nov2013\M10.DSG	11-1-2013	15:50:19	215984.000000	4319.680000	0.074219	-0.328125	-1.097656	0.265138	0.153211	0.643119	-0.259399	-3.494263	-2.227783
C:\Users\cware\Desktop\Steller20November\TagTesting20Nov2013\M10.DSG	11-1-2013	15:50:19	215985.000000	4319.700000	0.085938	-0.308594	-1.082031	0.265138	0.155046	0.642202	0.122070	-3.890991	-2.105713
C:\Users\cware\Desktop\Steller20November\TagTesting20Nov2013\M10.DSG	11-1-2013	15:50:19	215986.000000	4319.720000	0.070313	-0.343750	-1.078125	0.265138	0.156881	0.642202	-0.442505	-7.934570	-2.960205
C:\Users\cware\Desktop\Steller20November\TagTesting20Nov2013\M10.DSG	11-1-2013	15:50:19	215987.000000	4319.740000	0.046875	-0.347656	-1.093750	0.266972	0.157798	0.642202	0.976563	-3.890991	-2.212524
C:\Users\cware\Desktop\Steller20November\TagTesting20Nov2013\M10.DSG	11-1-2013	15:50:19	215988.000000	4319.760000	0.054688	-0.343750	-1.105469	0.266972	0.157798	0.642202	-1.144409	-5.218506	-2.716064
C:\Users\cware\Desktop\Steller20November\TagTesting20Nov2013\M10.DSG	11-1-2013	15:50:19	215989.000000	4319.780000	0.039063	-0.332031	-1.093750	0.267890	0.161468	0.643119	-0.671387	-1.815796	-1.800537
C:\Users\cware\Desktop\Steller20November\TagTesting20Nov2013\M10.DSG	11-1-2013	15:50:19	215990.000000	4319.800000	0.066406	-0.332031	-1.082031	0.267890	0.160550	0.642202	-1.739502	-6.530762	-2.883911
C:\Users\cware\Desktop\Steller20November\TagTesting20Nov2013\M10.DSG	11-1-2013	15:50:19	215991.000000	4319.820000	0.007813	-0.339844	-1.093750	0.267890	0.163303	0.642202	-0.030518	0.549316	-2.227783
C:\Users\cware\Desktop\Steller20November\TagTesting20Nov2013\M10.DSG	11-1-2013	15:50:19	215992.000000	4319.840000	0.101563	-0.343750	-1.058594	0.268807	0.164220	0.642202	0.167847	-14.541626	-3.372192
C:\Users\cware\Desktop\Steller20November\TagTesting20Nov2013\M10.DSG	11-1-2013	15:50:19	215993.000000	4319.860000	0.035156	-0.339844	-1.109375	0.269725	0.165138	0.641284	1.541138	-2.014160	-1.571655
C:\Users\cware\Desktop\Steller20November\TagTesting20Nov2013\M10.DSG	11-1-2013	15:50:19	215994.000000	4319.880000	0.050781	-0.343750	-1.093750	0.270642	0.166972	0.642202	-1.800537	-3.646851	-1.556396
C:\Users\cware\Desktop\Steller20November\TagTesting20Nov2013\M10.DSG	11-1-2013	15:50:19	215995.000000	4319.900000	0.039063	-0.343750	-1.078125	0.270642	0.167890	0.642202	0.213623	-4.257202	-1.190186
C:\Users\cware\Desktop\Steller20November\TagTesting20Nov2013\M10.DSG	11-1-2013	15:50:19	215996.000000	4319.920000	0.035156	-0.347656	-1.101563	0.272477	0.168807	0.642202	0.656128	-3.692627	-2.014160
C:\Users\cware\Desktop\Steller20November\TagTesting20Nov2013\M10.DSG	11-1-2013	15:50:19	215997.000000	4319.940000	0.066406	-0.335938	-1.078125	0.271560	0.170642	0.642202	1.235962	-5.065918	-3.128052
C:\Users\cware\Desktop\Steller20November\TagTesting20Nov2013\M10.DSG	11-1-2013	15:50:19	215998.000000	4319.960000	0.035156	-0.339844	-1.078125	0.271560	0.172477	0.642202	1.007080	-8.255005	-3.875732
C:\Users\cware\Desktop\Steller20November\TagTesting20Nov2013\M10.DSG	11-1-2013	15:50:19	215999.000000	4319.980000	0.062500	-0.339844	-1.078125	0.272477	0.173394	0.642202	-0.885010	-3.051758	-2.227783
C:\Users\cware\Desktop\Steller20November\TagTesting20Nov2013\M10.DSG	11-1-2013	15:50:19	216000.000000	4320.000000	0.035156	-0.335938	-1.093750	0.271560	0.175229	0.641284	-0.274658	-4.821777	-3.784180
C:\Users\cware\Desktop\Steller20November\TagTesting20Nov2013\M10.DSG	11-1-2013	15:50:19	216001.000000	4320.020000	0.085938	-0.335938	-1.062500	0.272477	0.175229	0.642202	2.212524	-1.052856	-4.516602
C:\Users\cware\Desktop\Steller20November\TagTesting20Nov2013\M10.DSG	11-1-2013	15:50:19	216002.000000	4320.040000	0.046875	-0.355469	-1.078125	0.272477	0.177064	0.641284	3.417969	-9.948730	-7.186890
C:\Users\cware\Desktop\Steller20November\TagTesting20Nov2013\M10.DSG	11-1-2013	15:50:19	216003.000000	4320.060000	0.046875	-0.355469	-1.078125	0.274312	0.177982	0.641284	3.341675	-2.166748	-5.599976
C:\Users\cware\Desktop\Steller20November\TagTesting20Nov2013\M10.DSG	11-1-2013	15:50:19	216004.000000	4320.080000	0.070313	-0.363281	-1.078125	0.275229	0.180734	0.640367	3.875732	-3.067017	-5.111694
C:\Users\cware\Desktop\Steller20November\TagTesting20Nov2013\M10.DSG	11-1-2013	15:50:19	216005.000000	4320.100000	0.093750	-0.359375	-1.070313	0.274312	0.181651	0.641284	1.449585	-6.958008	-4.302979
C:\Users\cware\Desktop\Steller20November\TagTesting20Nov2013\M10.DSG	11-1-2013	15:50:19	216006.000000	4320.120000	0.042969	-0.359375	-1.066406	0.276147	0.185321	0.641284	0.457764	-6.271362	-3.112793
C:\Users\cware\Desktop\Steller20November\TagTesting20Nov2013\M10.DSG	11-1-2013	15:50:19	216007.000000	4320.140000	0.035156	-0.363281	-1.101563	0.277064	0.185321	0.641284	1.220703	0.274658	-3.402710
C:\Users\cware\Desktop\Steller20November\TagTesting20Nov2013\M10.DSG	11-1-2013	15:50:19	216008.000000	4320.160000	0.070313	-0.375000	-1.066406	0.276147	0.188073	0.641284	1.358032	-8.255005	-5.966187
C:\Users\cware\Desktop\Steller20November\TagTesting20Nov2013\M10.DSG	11-1-2013	15:50:19	216009.000000	4320.180000	0.023438	-0.382813	-1.074219	0.277064	0.188991	0.641284	4.928589	-4.318237	-5.477905
C:\Users\cware\Desktop\Steller20November\TagTesting20Nov2013\M10.DSG	11-1-2013	15:50:19	216010.000000	4320.200000	0.019531	-0.398438	-1.058594	0.277982	0.189908	0.640367	5.157471	-0.579834	-6.530762
C:\Users\cware\Desktop\Steller20November\TagTesting20Nov2013\M10.DSG	11-1-2013	15:50:19	216011.000000	4320.220000	0.042969	-0.386719	-1.062500	0.277064	0.193578	0.641284	5.828857	-8.224487	-7.659912
C:\Users\cware\Desktop\Steller20November\TagTesting20Nov2013\M10.DSG	11-1-2013	15:50:19	216012.000000	4320.240000	0.007813	-0.375000	-1.046875	0.278899	0.196330	0.641284	5.004883	6.301880	-6.225586
C:\Users\cware\Desktop\Steller20November\TagTesting20Nov2013\M10.DSG	11-1-2013	15:50:19	216013.000000	4320.260000	0.070313	-0.367188	-1.031250	0.277064	0.196330	0.640367	5.416870	-3.402710	-7.614136
C:\Users\cware\Desktop\Steller20November\TagTesting20Nov2013\M10.DSG	11-1-2013	15:50:19	216014.000000	4320.280000	0.046875	-0.398438	-1.058594	0.278899	0.200000	0.639450	3.921509	-0.122070	-5.874634
C:\Users\cware\Desktop\Steller20November\TagTesting20Nov2013\M10.DSG	11-1-2013	15:50:19	216015.000000	4320.300000	0.042969	-0.429688	-1.054688	0.277982	0.201835	0.639450	2.761841	-3.158569	-4.745483
C:\Users\cware\Desktop\Steller20November\TagTesting20Nov2013\M10.DSG	11-1-2013	15:50:19	216016.000000	4320.320000	0.042969	-0.425781	-1.058594	0.278899	0.202752	0.638532	-0.640869	-4.898071	-2.944946
C:\Users\cware\Desktop\Steller20November\TagTesting20Nov2013\M10.DSG	11-1-2013	15:50:19	216017.000000	4320.340000	0.070313	-0.437500	-1.031250	0.279817	0.204587	0.639450	-5.126953	-16.540527	-2.380371
C:\Users\cware\Desktop\Steller20November\TagTesting20Nov2013\M10.DSG	11-1-2013	15:50:19	216018.000000	4320.360000	0.039063	-0.421875	-1.039063	0.282569	0.204587	0.638532	-7.019043	-2.227783	1.022339
C:\Users\cware\Desktop\Steller20November\TagTesting20Nov2013\M10.DSG	11-1-2013	15:50:19	216019.000000	4320.380000	0.035156	-0.406250	-1.027344	0.282569	0.202752	0.639450	-11.489868	-15.304565	-0.244141
C:\Users\cware\Desktop\Steller20November\TagTesting20Nov2013\M10.DSG	11-1-2013	15:50:19	216020.000000	4320.400000	0.011719	-0.406250	-1.035156	0.285321	0.201835	0.639450	-13.366699	-8.010864	-0.030518
C:\Users\cware\Desktop\Steller20November\TagTesting20Nov2013\M10.DSG	11-1-2013	15:50:19	216021.000000	4320.420000	0.031250	-0.410156	-1.000000	0.285321	0.201835	0.640367	-19.729614	-6.317139	-3.509521
C:\Users\cware\Desktop\Steller20November\TagTesting20Nov2013\M10.DSG	11-1-2013	15:50:19	216022.000000	4320.440000	0.148438	-0.414063	-1.062500	0.286239	0.197248	0.640367	-14.190674	-27.999878	-12.969971
C:\Users\cware\Desktop\Steller20November\TagTesting20Nov2013\M10.DSG	11-1-2013	15:50:19	216023.000000	4320.460000	0.292969	-0.398438	-1.101563	0.294495	0.197248	0.637615	-3.311157	-43.472290	-10.345459
C:\Users\cware\Desktop\Steller20November\TagTesting20Nov2013\M10.DSG	11-1-2013	15:50:19	216024.000000	4320.480000	-0.046875	-0.394531	-1.101563	0.299083	0.196330	0.637615	-2.960205	-22.842407	-1.174927
C:\Users\cware\Desktop\Steller20November\TagTesting20Nov2013\M10.DSG	11-1-2013	15:50:19	216025.000000	4320.500000	-0.179688	-0.351563	-1.027344	0.303670	0.197248	0.636697	-8.605957	-3.799438	-0.152588
C:\Users\cware\Desktop\Steller20November\TagTesting20Nov2013\M10.DSG	11-1-2013	15:50:19	216026.000000	4320.520000	-0.187500	-0.355469	-1.062500	0.302752	0.197248	0.635780	-19.531250	-1.739502	-3.921509
C:\Users\cware\Desktop\Steller20November\TagTesting20Nov2013\M10.DSG	11-1-2013	15:50:19	216027.000000	4320.540000	-0.152344	-0.394531	-1.125000	0.302752	0.192661	0.636697	-24.032593	10.330200	-3.128052
C:\Users\cware\Desktop\Steller20November\TagTesting20Nov2013\M10.DSG	11-1-2013	15:50:19	216028.000000	4320.560000	-0.140625	-0.425781	-1.167969	0.300000	0.189908	0.636697	-27.572632	14.007568	-2.471924
C:\Users\cware\Desktop\Steller20November\TagTesting20Nov2013\M10.DSG	11-1-2013	15:50:19	216029.000000	4320.580000	-0.074219	-0.441406	-1.164063	0.296330	0.182569	0.638532	-27.404785	21.331787	-1.358032
C:\Users\cware\Desktop\Steller20November\TagTesting20Nov2013\M10.DSG	11-1-2013	15:50:19	216030.000000	4320.600000	0.011719	-0.429688	-1.105469	0.293578	0.179817	0.639450	-26.336670	27.465820	-3.417969
C:\Users\cware\Desktop\Steller20November\TagTesting20Nov2013\M10.DSG	11-1-2013	15:50:19	216031.000000	4320.620000	0.054688	-0.414063	-1.082031	0.285321	0.174312	0.640367	-20.217896	22.766113	-5.035400
C:\Users\cware\Desktop\Steller20November\TagTesting20Nov2013\M10.DSG	11-1-2013	15:50:19	216032.000000	4320.640000	0.085938	-0.363281	-1.066406	0.282569	0.173394	0.641284	-15.579224	11.917114	-7.110596
C:\Users\cware\Desktop\Steller20November\TagTesting20Nov2013\M10.DSG	11-1-2013	15:50:19	216033.000000	4320.660000	0.093750	-0.339844	-1.070313	0.278899	0.169725	0.641284	-12.832642	5.310059	-6.134033
C:\Users\cware\Desktop\Steller20November\TagTesting20Nov2013\M10.DSG	11-1-2013	15:50:19	216034.000000	4320.680000	0.039063	-0.324219	-1.117188	0.279817	0.169725	0.642202	-10.131836	-0.473022	-3.753662
C:\Users\cware\Desktop\Steller20November\TagTesting20Nov2013\M10.DSG	11-1-2013	15:50:19	216035.000000	4320.700000	0.023438	-0.289063	-1.121094	0.278899	0.168807	0.641284	-10.177612	-4.364014	-4.455566
C:\Users\cware\Desktop\Steller20November\TagTesting20Nov2013\M10.DSG	11-1-2013	15:50:19	216036.000000	4320.720000	0.003906	-0.277344	-1.089844	0.278899	0.167890	0.641284	-9.414673	5.386353	-2.822876
C:\Users\cware\Desktop\Steller20November\TagTesting20Nov2013\M10.DSG	11-1-2013	15:50:19	216037.000000	4320.740000	0.128906	-0.312500	-1.066406	0.278899	0.166055	0.641284	-11.505127	-6.301880	-6.851196
C:\Users\cware\Desktop\Steller20November\TagTesting20Nov2013\M10.DSG	11-1-2013	15:50:19	216038.000000	4320.760000	0.097656	-0.375000	-1.113281	0.278899	0.166055	0.641284	-11.672974	-15.792847	-9.490967
C:\Users\cware\Desktop\Steller20November\TagTesting20Nov2013\M10.DSG	11-1-2013	15:50:19	216039.000000	4320.780000	0.132813	-0.382813	-1.109375	0.280734	0.165138	0.641284	-14.648438	-43.350220	-14.572144
C:\Users\cware\Desktop\Steller20November\TagTesting20Nov2013\M10.DSG	11-1-2013	15:50:19	216040.000000	4320.800000	0.000000	-0.382813	-1.152344	0.290826	0.161468	0.639450	-24.398804	-46.142578	-11.413574
C:\Users\cware\Desktop\Steller20November\TagTesting20Nov2013\M10.DSG	11-1-2013	15:50:19	216041.000000	4320.820000	-0.082031	-0.343750	-1.093750	0.296330	0.155963	0.640367	-32.836914	-36.163330	-8.132935
C:\Users\cware\Desktop\Steller20November\TagTesting20Nov2013\M10.DSG	11-1-2013	15:50:19	216042.000000	4320.840000	-0.128906	-0.292969	-0.988281	0.303670	0.150459	0.637615	-34.469604	-13.549805	-3.784180
C:\Users\cware\Desktop\Steller20November\TagTesting20Nov2013\M10.DSG	11-1-2013	15:50:19	216043.000000	4320.860000	-0.074219	-0.222656	-0.953125	0.304587	0.146789	0.637615	-28.167725	-10.604858	-1.831055
C:\Users\cware\Desktop\Steller20November\TagTesting20Nov2013\M10.DSG	11-1-2013	15:50:19	216044.000000	4320.880000	-0.054688	-0.207031	-0.992188	0.306422	0.140367	0.635780	-25.329590	-11.764526	-0.030518
C:\Users\cware\Desktop\Steller20November\TagTesting20Nov2013\M10.DSG	11-1-2013	15:50:19	216045.000000	4320.900000	0.023438	-0.218750	-1.093750	0.308257	0.137615	0.636697	-21.255493	-15.213013	-3.005981
C:\Users\cware\Desktop\Steller20November\TagTesting20Nov2013\M10.DSG	11-1-2013	15:50:19	216046.000000	4320.920000	0.054688	-0.242188	-1.199219	0.311927	0.135780	0.633945	-10.131836	-11.383057	-7.125854
C:\Users\cware\Desktop\Steller20November\TagTesting20Nov2013\M10.DSG	11-1-2013	15:50:19	216047.000000	4320.940000	0.058594	-0.242188	-1.199219	0.312844	0.135780	0.633945	-0.595093	7.431030	-7.751465
C:\Users\cware\Desktop\Steller20November\TagTesting20Nov2013\M10.DSG	11-1-2013	15:50:19	216048.000000	4320.960000	0.203125	-0.246094	-1.191406	0.311009	0.137615	0.634862	0.823975	3.768921	-10.498047
C:\Users\cware\Desktop\Steller20November\TagTesting20Nov2013\M10.DSG	11-1-2013	15:50:19	216049.000000	4320.980000	0.339844	-0.277344	-1.238281	0.310092	0.138532	0.633945	-3.234863	-3.326416	-11.535645
C:\Users\cware\Desktop\Steller20November\TagTesting20Nov2013\M10.DSG	11-1-2013	15:50:19	216050.000000	4321.000000	0.390625	-0.304688	-1.277344	0.311009	0.138532	0.633028	-6.103516	-10.162354	-11.352539
C:\Users\cware\Desktop\Steller20November\TagTesting20Nov2013\M10.DSG	11-1-2013	15:50:19	216051.000000	4321.020000	0.449219	-0.285156	-1.312500	0.312844	0.139450	0.633028	-5.096436	-3.112793	-12.786865
C:\Users\cware\Desktop\Steller20November\TagTesting20Nov2013\M10.DSG	11-1-2013	15:50:19	216052.000000	4321.040000	0.386719	-0.250000	-1.398438	0.313761	0.138532	0.632110	-3.097534	-4.821777	-18.814087
C:\Users\cware\Desktop\Steller20November\TagTesting20Nov2013\M10.DSG	11-1-2013	15:50:19	216053.000000	4321.060000	0.398438	-0.222656	-1.449219	0.312844	0.140367	0.632110	1.998901	24.490356	-14.801025
C:\Users\cware\Desktop\Steller20November\TagTesting20Nov2013\M10.DSG	11-1-2013	15:50:19	216054.000000	4321.080000	0.414063	-0.222656	-1.527344	0.306422	0.142202	0.632110	1.892090	29.663086	-11.123657
C:\Users\cware\Desktop\Steller20November\TagTesting20Nov2013\M10.DSG	11-1-2013	15:50:19	216055.000000	4321.100000	0.382813	-0.195313	-1.484375	0.303670	0.143119	0.632110	1.708984	28.503418	-10.635376
C:\Users\cware\Desktop\Steller20November\TagTesting20Nov2013\M10.DSG	11-1-2013	15:50:19	216056.000000	4321.120000	0.359375	-0.210938	-1.320313	0.295413	0.144954	0.634862	5.966187	19.348145	-10.406494
C:\Users\cware\Desktop\Steller20November\TagTesting20Nov2013\M10.DSG	11-1-2013	15:50:19	216057.000000	4321.140000	0.359375	-0.210938	-1.320313	0.291743	0.146789	0.634862	9.765625	24.536133	-16.677856
C:\Users\cware\Desktop\Steller20November\TagTesting20Nov2013\M10.DSG	11-1-2013	15:50:19	216058.000000	4321.160000	0.332031	-0.261719	-1.195313	0.284404	0.151376	0.636697	11.505127	34.317017	-19.027710
C:\Users\cware\Desktop\Steller20November\TagTesting20Nov2013\M10.DSG	11-1-2013	15:50:19	216059.000000	4321.180000	0.273438	-0.269531	-1.167969	0.279817	0.152294	0.637615	7.247925	29.464722	-21.392822
C:\Users\cware\Desktop\Steller20November\TagTesting20Nov2013\M10.DSG	11-1-2013	15:50:19	216060.000000	4321.200000	0.296875	-0.289063	-1.089844	0.276147	0.154128	0.640367	6.515503	26.870728	-25.054932
C:\Users\cware\Desktop\Steller20November\TagTesting20Nov2013\M10.DSG	11-1-2013	15:50:19	216061.000000	4321.220000	0.316406	-0.359375	-1.078125	0.268807	0.155046	0.640367	0.167847	18.066406	-22.521973
C:\Users\cware\Desktop\Steller20November\TagTesting20Nov2013\M10.DSG	11-1-2013	15:50:19	216062.000000	4321.240000	0.269531	-0.398438	-1.093750	0.267890	0.155963	0.640367	-1.724243	12.847900	-15.609741
C:\Users\cware\Desktop\Steller20November\TagTesting20Nov2013\M10.DSG	11-1-2013	15:50:19	216063.000000	4321.260000	0.257813	-0.335938	-1.093750	0.264220	0.155963	0.640367	-4.592896	-18.615723	-16.479492
C:\Users\cware\Desktop\Steller20November\TagTesting20Nov2013\M10.DSG	11-1-2013	15:50:19	216064.000000	4321.280000	0.027344	-0.402344	-1.226563	0.266055	0.155046	0.639450	-7.659912	28.274536	-9.582520
C:\Users\cware\Desktop\Steller20November\TagTesting20Nov2013\M10.DSG	11-1-2013	15:50:19	216065.000000	4321.300000	0.136719	-0.414063	-1.171875	0.261468	0.154128	0.641284	-9.124756	-12.969971	-10.940552
C:\Users\cware\Desktop\Steller20November\TagTesting20Nov2013\M10.DSG	11-1-2013	15:50:19	216066.000000	4321.320000	0.023438	-0.394531	-1.160156	0.261468	0.152294	0.640367	-13.504028	-5.294800	-3.234863
C:\Users\cware\Desktop\Steller20November\TagTesting20Nov2013\M10.DSG	11-1-2013	15:50:19	216067.000000	4321.340000	-0.011719	-0.386719	-1.082031	0.263303	0.149541	0.640367	-19.500732	6.820679	3.555298
C:\Users\cware\Desktop\Steller20November\TagTesting20Nov2013\M10.DSG	11-1-2013	15:50:19	216068.000000	4321.360000	0.000000	-0.375000	-1.089844	0.262385	0.148624	0.640367	-19.332886	10.681152	9.384155
C:\Users\cware\Desktop\Steller20November\TagTesting20Nov2013\M10.DSG	11-1-2013	15:50:19	216069.000000	4321.380000	0.031250	-0.335938	-1.121094	0.259633	0.143119	0.641284	-26.840210	2.029419	8.071899
C:\Users\cware\Desktop\Steller20November\TagTesting20Nov2013\M10.DSG	11-1-2013	15:50:19	216070.000000	4321.400000	0.011719	-0.269531	-1.125000	0.257798	0.138532	0.641284	-24.017334	27.587891	7.110596
C:\Users\cware\Desktop\Steller20November\TagTesting20Nov2013\M10.DSG	11-1-2013	15:50:19	216071.000000	4321.420000	0.144531	-0.242188	-1.078125	0.253211	0.133028	0.641284	-21.743774	-2.502441	1.174927
C:\Users\cware\Desktop\Steller20November\TagTesting20Nov2013\M10.DSG	11-1-2013	15:50:19	216072.000000	4321.440000	0.085938	-0.292969	-1.101563	0.253211	0.132110	0.641284	-26.290894	-7.766724	-1.083374
C:\Users\cware\Desktop\Steller20November\TagTesting20Nov2013\M10.DSG	11-1-2013	15:50:19	216073.000000	4321.460000	-0.003906	-0.308594	-1.121094	0.254128	0.126606	0.642202	-19.363403	2.670288	0.885010
C:\Users\cware\Desktop\Steller20November\TagTesting20Nov2013\M10.DSG	11-1-2013	15:50:19	216074.000000	4321.480000	0.035156	-0.320313	-1.019531	0.254128	0.125688	0.641284	-11.199951	-2.944946	-0.015259
C:\Users\cware\Desktop\Steller20November\TagTesting20Nov2013\M10.DSG	11-1-2013	15:50:19	216075.000000	4321.500000	0.015625	-0.328125	-1.035156	0.255046	0.124771	0.642202	-6.668091	2.136230	1.052856
C:\Users\cware\Desktop\Steller20November\TagTesting20Nov2013\M10.DSG	11-1-2013	15:50:19	216076.000000	4321.520000	0.007813	-0.355469	-1.039063	0.252294	0.122018	0.642202	-7.583618	-11.444092	-1.571655
C:\Users\cware\Desktop\Steller20November\TagTesting20Nov2013\M10.DSG	11-1-2013	15:50:19	216077.000000	4321.540000	0.003906	-0.300781	-1.105469	0.253211	0.121101	0.641284	-10.131836	9.094238	-2.578735
C:\Users\cware\Desktop\Steller20November\TagTesting20Nov2013\M10.DSG	11-1-2013	15:50:19	216078.000000	4321.560000	-0.007813	-0.257813	-1.128906	0.249541	0.121101	0.641284	-17.166138	5.599976	-4.104614
C:\Users\cware\Desktop\Steller20November\TagTesting20Nov2013\M10.DSG	11-1-2013	15:50:19	216079.000000	4321.580000	0.050781	-0.183594	-1.156250	0.248624	0.119266	0.642202	-17.379761	11.642456	-5.935669
C:\Users\cware\Desktop\Steller20November\TagTesting20Nov2013\M10.DSG	11-1-2013	15:50:19	216080.000000	4321.600000	-0.019531	-0.132813	-1.179688	0.246789	0.121101	0.641284	-12.985229	4.882813	-6.088257
C:\Users\cware\Desktop\Steller20November\TagTesting20Nov2013\M10.DSG	11-1-2013	15:50:19	216081.000000	4321.620000	0.007813	-0.140625	-1.175781	0.245872	0.121101	0.642202	-15.151978	10.345459	-6.134033
C:\Users\cware\Desktop\Steller20November\TagTesting20Nov2013\M10.DSG	11-1-2013	15:50:19	216082.000000	4321.640000	0.019531	-0.218750	-1.054688	0.244954	0.120183	0.641284	1.296997	5.569458	-6.011963
C:\Users\cware\Desktop\Steller20November\TagTesting20Nov2013\M10.DSG	11-1-2013	15:50:19	216083.000000	4321.660000	0.019531	-0.218750	-1.054688	0.244037	0.121101	0.642202	-0.732422	-0.106812	-7.064819
C:\Users\cware\Desktop\Steller20November\TagTesting20Nov2013\M10.DSG	11-1-2013	15:50:19	216084.000000	4321.680000	0.042969	-0.312500	-1.109375	0.244037	0.119266	0.642202	-6.912231	3.921509	-8.148193
C:\Users\cware\Desktop\Steller20November\TagTesting20Nov2013\M10.DSG	11-1-2013	15:50:19	216085.000000	4321.700000	0.105469	-0.285156	-1.058594	0.242202	0.117431	0.642202	-11.413574	-10.025024	-7.095337
C:\Users\cware\Desktop\Steller20November\TagTesting20Nov2013\M10.DSG	11-1-2013	15:50:19	216086.000000	4321.720000	0.039063	-0.300781	-1.101563	0.243119	0.114679	0.641284	-16.647339	6.225586	-3.540039
C:\Users\cware\Desktop\Steller20November\TagTesting20Nov2013\M10.DSG	11-1-2013	15:50:19	216087.000000	4321.740000	0.132813	-0.265625	-1.046875	0.240367	0.111927	0.640367	-13.870239	-10.910034	-6.225586
C:\Users\cware\Desktop\Steller20November\TagTesting20Nov2013\M10.DSG	11-1-2013	15:50:19	216088.000000	4321.760000	0.066406	-0.304688	-1.035156	0.241284	0.108257	0.641284	-24.032593	0.015259	-4.760742
C:\Users\cware\Desktop\Steller20November\TagTesting20Nov2013\M10.DSG	11-1-2013	15:50:19	216089.000000	4321.780000	0.109375	-0.316406	-1.011719	0.242202	0.106422	0.641284	-24.993896	2.365112	-6.988525
C:\Users\cware\Desktop\Steller20November\TagTesting20Nov2013\M10.DSG	11-1-2013	15:50:19	216090.000000	4321.800000	0.148438	-0.343750	-0.988281	0.242202	0.103670	0.640367	-39.886475	3.402710	-6.591797
C:\Users\cware\Desktop\Steller20November\TagTesting20Nov2013\M10.DSG	11-1-2013	15:50:19	216091.000000	4321.820000	0.164063	-0.343750	-0.996094	0.240367	0.100917	0.639450	-39.108276	-6.042480	-6.881714
C:\Users\cware\Desktop\Steller20November\TagTesting20Nov2013\M10.DSG	11-1-2013	15:50:19	216092.000000	4321.840000	0.125000	-0.355469	-1.039063	0.242202	0.094495	0.639450	-34.713745	-0.564575	-2.487183
C:\Users\cware\Desktop\Steller20November\TagTesting20Nov2013\M10.DSG	11-1-2013	15:50:19	216093.000000	4321.860000	0.132813	-0.351563	-1.062500	0.241284	0.094495	0.639450	-39.749146	2.456665	-2.380371
C:\Users\cware\Desktop\Steller20November\TagTesting20Nov2013\M10.DSG	11-1-2013	15:50:19	216094.000000	4321.880000	0.128906	-0.351563	-1.066406	0.240367	0.088073	0.638532	-21.789551	0.762939	1.983643
C:\Users\cware\Desktop\Steller20November\TagTesting20Nov2013\M10.DSG	11-1-2013	15:50:19	216095.000000	4321.900000	0.101563	-0.347656	-1.046875	0.241284	0.089908	0.638532	-37.292480	11.550903	0.152588
C:\Users\cware\Desktop\Steller20November\TagTesting20Nov2013\M10.DSG	11-1-2013	15:50:19	216096.000000	4321.920000	0.156250	-0.324219	-1.039063	0.239450	0.084404	0.638532	-27.496338	13.000488	4.806519
C:\Users\cware\Desktop\Steller20November\TagTesting20Nov2013\M10.DSG	11-1-2013	15:50:19	216097.000000	4321.940000	0.171875	-0.265625	-1.000000	0.238532	0.085321	0.636697	-29.220581	-3.845215	-3.524780
C:\Users\cware\Desktop\Steller20November\TagTesting20Nov2013\M10.DSG	11-1-2013	15:50:19	216098.000000	4321.960000	0.125000	-0.230469	-1.015625	0.238532	0.081651	0.639450	-25.360107	-0.335693	0.427246
C:\Users\cware\Desktop\Steller20November\TagTesting20Nov2013\M10.DSG	11-1-2013	15:50:19	216099.000000	4321.980000	0.093750	-0.238281	-1.000000	0.240367	0.083486	0.637615	-34.866333	15.670776	0.244141
C:\Users\cware\Desktop\Steller20November\TagTesting20Nov2013\M10.DSG	11-1-2013	15:50:19	216100.000000	4322.000000	0.121094	-0.210938	-0.988281	0.238532	0.082569	0.636697	-27.969360	4.745483	2.288818
C:\Users\cware\Desktop\Steller20November\TagTesting20Nov2013\M10.DSG	11-1-2013	15:50:19	216101.000000	4322.020000	0.093750	-0.175781	-1.027344	0.238532	0.081651	0.637615	-31.417847	-7.369995	-1.968384
C:\Users\cware\Desktop\Steller20November\TagTesting20Nov2013\M10.DSG	11-1-2013	15:50:19	216102.000000	4322.040000	0.042969	-0.128906	-1.074219	0.238532	0.080734	0.636697	-18.173218	4.592896	3.479004
C:\Users\cware\Desktop\Steller20November\TagTesting20Nov2013\M10.DSG	11-1-2013	15:50:19	216103.000000	4322.060000	0.105469	-0.136719	-1.058594	0.237615	0.078899	0.637615	-18.676758	6.256104	1.434326
C:\Users\cware\Desktop\Steller20November\TagTesting20Nov2013\M10.DSG	11-1-2013	15:50:19	216104.000000	4322.080000	0.054688	-0.183594	-1.109375	0.235780	0.077982	0.637615	-13.946533	-1.693726	-0.930786
C:\Users\cware\Desktop\Steller20November\TagTesting20Nov2013\M10.DSG	11-1-2013	15:50:19	216105.000000	4322.100000	0.085938	-0.164063	-1.117188	0.236697	0.075229	0.636697	-20.141602	0.534058	-1.251221
C:\Users\cware\Desktop\Steller20November\TagTesting20Nov2013\M10.DSG	11-1-2013	15:50:19	216106.000000	4322.120000	0.085938	-0.140625	-1.140625	0.235780	0.076147	0.636697	-18.356323	5.386353	-0.076294
C:\Users\cware\Desktop\Steller20November\TagTesting20Nov2013\M10.DSG	11-1-2013	15:50:19	216107.000000	4322.140000	0.085938	-0.121094	-1.156250	0.236697	0.073394	0.636697	-20.538330	7.873535	0.518799
C:\Users\cware\Desktop\Steller20November\TagTesting20Nov2013\M10.DSG	11-1-2013	15:50:19	216108.000000	4322.160000	0.050781	-0.109375	-1.140625	0.235780	0.073394	0.636697	-10.620117	-6.546021	-0.976563
C:\Users\cware\Desktop\Steller20November\TagTesting20Nov2013\M10.DSG	11-1-2013	15:50:19	216109.000000	4322.180000	0.101563	-0.125000	-1.125000	0.235780	0.070642	0.636697	-13.656616	14.801025	0.793457
C:\Users\cware\Desktop\Steller20November\TagTesting20Nov2013\M10.DSG	11-1-2013	15:50:19	216110.000000	4322.200000	0.050781	-0.089844	-1.175781	0.236697	0.071560	0.635780	-5.676270	3.662109	0.946045
C:\Users\cware\Desktop\Steller20November\TagTesting20Nov2013\M10.DSG	11-1-2013	15:50:19	216111.000000	4322.220000	0.050781	-0.089844	-1.175781	0.468807	0.069725	0.635780	-6.698608	1.647949	1.434326
C:\Users\cware\Desktop\Steller20November\TagTesting20Nov2013\M10.DSG	11-1-2013	15:50:19	216112.000000	4322.240000	0.039063	-0.109375	-1.136719	0.235780	0.068807	0.636697	1.968384	1.312256	1.312256
C:\Users\cware\Desktop\Steller20November\TagTesting20Nov2013\M10.DSG	11-1-2013	15:50:19	216113.000000	4322.260000	0.097656	-0.082031	-1.160156	0.235780	0.069725	0.635780	-1.586914	-0.244141	0.808716
C:\Users\cware\Desktop\Steller20November\TagTesting20Nov2013\M10.DSG	11-1-2013	15:50:19	216114.000000	4322.280000	0.113281	-0.078125	-1.160156	0.233945	0.067890	0.635780	-0.442505	-7.232666	-1.983643
C:\Users\cware\Desktop\Steller20November\TagTesting20Nov2013\M10.DSG	11-1-2013	15:50:19	216115.000000	4322.300000	0.082031	-0.089844	-1.179688	0.234862	0.067890	0.635780	-4.440308	-0.518799	0.198364
C:\Users\cware\Desktop\Steller20November\TagTesting20Nov2013\M10.DSG	11-1-2013	15:50:19	216116.000000	4322.320000	0.097656	-0.121094	-1.183594	0.234862	0.066055	0.634862	-1.983643	0.289917	-0.534058
C:\Users\cware\Desktop\Steller20November\TagTesting20Nov2013\M10.DSG	11-1-2013	15:50:19	216117.000000	4322.340000	0.085938	-0.132813	-1.183594	0.234862	0.066055	0.634862	-7.354736	-6.927490	-2.609253
C:\Users\cware\Desktop\Steller20November\TagTesting20Nov2013\M10.DSG	11-1-2013	15:50:19	216118.000000	4322.360000	0.062500	-0.117188	-1.199219	0.235780	0.064220	0.634862	0.854492	0.946045	-2.075195
C:\Users\cware\Desktop\Steller20November\TagTesting20Nov2013\M10.DSG	11-1-2013	15:50:19	216119.000000	4322.380000	0.089844	-0.156250	-1.191406	0.235780	0.065138	0.635780	-4.470825	-1.922607	-1.434326
C:\Users\cware\Desktop\Steller20November\TagTesting20Nov2013\M10.DSG	11-1-2013	15:50:19	216120.000000	4322.400000	0.085938	-0.164063	-1.230469	0.235780	0.063303	0.634862	0.656128	-0.732422	-2.105713
C:\Users\cware\Desktop\Steller20November\TagTesting20Nov2013\M10.DSG	11-1-2013	15:50:19	216121.000000	4322.420000	0.109375	-0.144531	-1.199219	0.236697	0.063303	0.634862	-0.030518	-10.421753	-0.579834
C:\Users\cware\Desktop\Steller20November\TagTesting20Nov2013\M10.DSG	11-1-2013	15:50:19	216122.000000	4322.440000	0.035156	-0.125000	-1.195313	0.237615	0.063303	0.633945	-1.419067	-0.274658	-3.387451
C:\Users\cware\Desktop\Steller20November\TagTesting20Nov2013\M10.DSG	11-1-2013	15:50:19	216123.000000	4322.460000	0.093750	-0.148438	-1.156250	0.237615	0.063303	0.634862	-2.334595	-3.952026	-2.578735
C:\Users\cware\Desktop\Steller20November\TagTesting20Nov2013\M10.DSG	11-1-2013	15:50:19	216124.000000	4322.480000	0.066406	-0.179688	-1.132813	0.236697	0.062385	0.634862	-3.036499	-3.448486	-1.266479
C:\Users\cware\Desktop\Steller20November\TagTesting20Nov2013\M10.DSG	11-1-2013	15:50:19	216125.000000	4322.500000	0.125000	-0.191406	-1.121094	0.237615	0.063303	0.633945	-5.187988	-7.308960	-2.792358
C:\Users\cware\Desktop\Steller20November\TagTesting20Nov2013\M10.DSG	11-1-2013	15:50:19	216126.000000	4322.520000	0.074219	-0.195313	-1.125000	0.240367	0.063303	0.634862	-4.989624	-5.523682	-2.822876
C:\Users\cware\Desktop\Steller20November\TagTesting20Nov2013\M10.DSG	11-1-2013	15:50:19	216127.000000	4322.540000	0.097656	-0.218750	-1.105469	0.238532	0.063303	0.633945	-6.759644	-3.906250	-1.647949
C:\Users\cware\Desktop\Steller20November\TagTesting20Nov2013\M10.DSG	11-1-2013	15:50:19	216128.000000	4322.560000	0.085938	-0.183594	-1.132813	0.238532	0.062385	0.633945	-5.249023	0.717163	1.464844
C:\Users\cware\Desktop\Steller20November\TagTesting20Nov2013\M10.DSG	11-1-2013	15:50:19	216129.000000	4322.580000	0.121094	-0.183594	-1.117188	0.239450	0.062385	0.634862	-6.713867	1.724243	0.808716
C:\Users\cware\Desktop\Steller20November\TagTesting20Nov2013\M10.DSG	11-1-2013	15:50:19	216130.000000	4322.600000	0.117188	-0.179688	-1.121094	0.238532	0.064220	0.634862	-4.531860	-4.425049	-1.419067
C:\Users\cware\Desktop\Steller20November\TagTesting20Nov2013\M10.DSG	11-1-2013	15:50:19	216131.000000	4322.620000	0.097656	-0.167969	-1.152344	0.240367	0.062385	0.634862	-5.371094	-2.105713	-1.983643
C:\Users\cware\Desktop\Steller20November\TagTesting20Nov2013\M10.DSG	11-1-2013	15:50:19	216132.000000	4322.640000	0.093750	-0.164063	-1.121094	0.241284	0.064220	0.633945	-5.096436	3.738403	-2.212524
C:\Users\cware\Desktop\Steller20November\TagTesting20Nov2013\M10.DSG	11-1-2013	15:50:19	216133.000000	4322.660000	0.039063	-0.160156	-1.148438	0.240367	0.063303	0.633945	-5.722046	-12.008667	-4.165649
C:\Users\cware\Desktop\Steller20November\TagTesting20Nov2013\M10.DSG	11-1-2013	15:50:19	216134.000000	4322.680000	0.101563	-0.179688	-1.136719	0.241284	0.064220	0.633945	-4.577637	-3.372192	-3.097534
C:\Users\cware\Desktop\Steller20November\TagTesting20Nov2013\M10.DSG	11-1-2013	15:50:19	216135.000000	4322.700000	0.085938	-0.171875	-1.136719	0.241284	0.066055	0.633945	-8.132935	-5.126953	-2.456665
C:\Users\cware\Desktop\Steller20November\TagTesting20Nov2013\M10.DSG	11-1-2013	15:50:19	216136.000000	4322.720000	0.058594	-0.160156	-1.183594	0.242202	0.065138	0.635780	-7.720947	7.171631	0.442505
C:\Users\cware\Desktop\Steller20November\TagTesting20Nov2013\M10.DSG	11-1-2013	15:50:19	216137.000000	4322.740000	0.058594	-0.160156	-1.183594	0.241284	0.065138	0.634862	-6.774902	-0.900269	-2.716064
C:\Users\cware\Desktop\Steller20November\TagTesting20Nov2013\M10.DSG	11-1-2013	15:50:19	216138.000000	4322.760000	0.093750	-0.175781	-1.136719	0.240367	0.065138	0.633945	-6.195068	-9.063721	-3.707886
C:\Users\cware\Desktop\Steller20November\TagTesting20Nov2013\M10.DSG	11-1-2013	15:50:19	216139.000000	4322.780000	0.046875	-0.164063	-1.160156	0.242202	0.065138	0.634862	-3.936768	6.469727	-2.929688
C:\Users\cware\Desktop\Steller20November\TagTesting20Nov2013\M10.DSG	11-1-2013	15:50:19	216140.000000	4322.800000	0.136719	-0.203125	-1.101563	0.241284	0.065138	0.634862	-4.684448	-13.992310	-6.927490
C:\Users\cware\Desktop\Steller20November\TagTesting20Nov2013\M10.DSG	11-1-2013	15:50:19	216141.000000	4322.820000	0.066406	-0.210938	-1.113281	0.242202	0.066972	0.633945	-0.778198	0.686646	-3.677368
C:\Users\cware\Desktop\Steller20November\TagTesting20Nov2013\M10.DSG	11-1-2013	15:50:19	216142.000000	4322.840000	0.101563	-0.203125	-1.132813	0.242202	0.066055	0.633945	-2.120972	2.716064	-2.059937
C:\Users\cware\Desktop\Steller20November\TagTesting20Nov2013\M10.DSG	11-1-2013	15:50:19	216143.000000	4322.860000	0.128906	-0.167969	-1.148438	0.242202	0.067890	0.634862	-1.663208	-10.437012	-4.058838
C:\Users\cware\Desktop\Steller20November\TagTesting20Nov2013\M10.DSG	11-1-2013	15:50:19	216144.000000	4322.880000	0.074219	-0.164063	-1.136719	0.243119	0.067890	0.634862	0.808716	-2.899170	-4.486084
C:\Users\cware\Desktop\Steller20November\TagTesting20Nov2013\M10.DSG	11-1-2013	15:50:19	216145.000000	4322.900000	0.070313	-0.148438	-1.148438	0.242202	0.070642	0.634862	1.815796	-1.159668	-3.433228
C:\Users\cware\Desktop\Steller20November\TagTesting20Nov2013\M10.DSG	11-1-2013	15:50:19	216146.000000	4322.920000	0.074219	-0.160156	-1.156250	0.242202	0.070642	0.634862	2.212524	2.975464	-4.028320
C:\Users\cware\Desktop\Steller20November\TagTesting20Nov2013\M10.DSG	11-1-2013	15:50:19	216147.000000	4322.940000	0.121094	-0.183594	-1.152344	0.243119	0.072477	0.635780	0.427246	-11.795044	-4.104614
C:\Users\cware\Desktop\Steller20November\TagTesting20Nov2013\M10.DSG	11-1-2013	15:50:19	216148.000000	4322.960000	0.062500	-0.195313	-1.105469	0.243119	0.071560	0.635780	-0.381470	1.358032	-1.861572
C:\Users\cware\Desktop\Steller20November\TagTesting20Nov2013\M10.DSG	11-1-2013	15:50:19	216149.000000	4322.980000	0.082031	-0.191406	-1.144531	0.243119	0.073394	0.635780	-2.929688	-1.724243	-1.342773
C:\Users\cware\Desktop\Steller20November\TagTesting20Nov2013\M10.DSG	11-1-2013	15:50:19	216150.000000	4323.000000	0.121094	-0.175781	-1.148438	0.243119	0.074312	0.634862	-3.540039	-2.014160	-2.670288
C:\Users\cware\Desktop\Steller20November\TagTesting20Nov2013\M10.DSG	11-1-2013	15:50:19	216151.000000	4323.020000	0.105469	-0.183594	-1.144531	0.244037	0.074312	0.635780	-5.157471	-7.995605	-3.189087
C:\Users\cware\Desktop\Steller20November\TagTesting20Nov2013\M10.DSG	11-1-2013	15:50:19	216152.000000	4323.040000	0.070313	-0.175781	-1.140625	0.244037	0.075229	0.634862	-2.227783	-0.259399	-2.655029
C:\Users\cware\Desktop\Steller20November\TagTesting20Nov2013\M10.DSG	11-1-2013	15:50:19	216153.000000	4323.060000	0.125000	-0.187500	-1.125000	0.244037	0.075229	0.636697	-1.022339	-9.048462	-3.799438
C:\Users\cware\Desktop\Steller20November\TagTesting20Nov2013\M10.DSG	11-1-2013	15:50:19	216154.000000	4323.080000	0.089844	-0.191406	-1.164063	0.243119	0.076147	0.636697	0.137329	-0.396729	-3.173828
C:\Users\cware\Desktop\Steller20November\TagTesting20Nov2013\M10.DSG	11-1-2013	15:50:19	216155.000000	4323.100000	0.105469	-0.183594	-1.160156	0.244037	0.077064	0.636697	-2.197266	4.776001	-2.761841
C:\Users\cware\Desktop\Steller20November\TagTesting20Nov2013\M10.DSG	11-1-2013	15:50:19	216156.000000	4323.120000	0.109375	-0.195313	-1.125000	0.245872	0.078899	0.636697	-0.015259	-1.831055	-1.907349
C:\Users\cware\Desktop\Steller20November\TagTesting20Nov2013\M10.DSG	11-1-2013	15:50:19	216157.000000	4323.140000	0.089844	-0.214844	-1.097656	0.245872	0.078899	0.637615	-1.098633	-4.699707	-1.998901
C:\Users\cware\Desktop\Steller20November\TagTesting20Nov2013\M10.DSG	11-1-2013	15:50:19	216158.000000	4323.160000	0.082031	-0.210938	-1.121094	0.245872	0.081651	0.637615	0.717163	-0.534058	-2.288818
C:\Users\cware\Desktop\Steller20November\TagTesting20Nov2013\M10.DSG	11-1-2013	15:50:19	216159.000000	4323.180000	0.093750	-0.203125	-1.121094	0.245872	0.081651	0.637615	-1.647949	-4.104614	-3.875732
C:\Users\cware\Desktop\Steller20November\TagTesting20Nov2013\M10.DSG	11-1-2013	15:50:19	216160.000000	4323.200000	0.054688	-0.203125	-1.132813	0.246789	0.081651	0.636697	1.998901	1.739502	-2.349854
C:\Users\cware\Desktop\Steller20November\TagTesting20Nov2013\M10.DSG	11-1-2013	15:50:19	216161.000000	4323.220000	0.089844	-0.175781	-1.117188	0.246789	0.082569	0.639450	1.998901	-7.537842	-4.379272
C:\Users\cware\Desktop\Steller20November\TagTesting20Nov2013\M10.DSG	11-1-2013	15:50:19	216162.000000	4323.240000	0.109375	-0.203125	-1.105469	0.247706	0.086239	0.636697	0.976563	4.196167	-3.067017
C:\Users\cware\Desktop\Steller20November\TagTesting20Nov2013\M10.DSG	11-1-2013	15:50:19	216163.000000	4323.260000	0.039063	-0.222656	-1.144531	0.246789	0.087156	0.638532	0.946045	-4.776001	-3.738403
C:\Users\cware\Desktop\Steller20November\TagTesting20Nov2013\M10.DSG	11-1-2013	15:50:19	216164.000000	4323.280000	0.125000	-0.222656	-1.101563	0.247706	0.088991	0.637615	0.167847	-13.641357	-4.165649
C:\Users\cware\Desktop\Steller20November\TagTesting20Nov2013\M10.DSG	11-1-2013	15:50:19	216165.000000	4323.300000	0.125000	-0.222656	-1.101563	0.249541	0.089908	0.638532	1.052856	-3.799438	-2.365112
C:\Users\cware\Desktop\Steller20November\TagTesting20Nov2013\M10.DSG	11-1-2013	15:50:19	216166.000000	4323.320000	0.050781	-0.218750	-1.152344	0.249541	0.091743	0.637615	-0.198364	-5.493164	-1.968384
C:\Users\cware\Desktop\Steller20November\TagTesting20Nov2013\M10.DSG	11-1-2013	15:50:19	216167.000000	4323.340000	0.101563	-0.199219	-1.132813	0.249541	0.091743	0.637615	0.869751	-7.171631	-2.273560
C:\Users\cware\Desktop\Steller20November\TagTesting20Nov2013\M10.DSG	11-1-2013	15:50:19	216168.000000	4323.360000	0.070313	-0.226563	-1.128906	0.249541	0.093578	0.638532	-0.732422	-0.106812	-1.800537
C:\Users\cware\Desktop\Steller20November\TagTesting20Nov2013\M10.DSG	11-1-2013	15:50:19	216169.000000	4323.380000	0.109375	-0.218750	-1.128906	0.249541	0.094495	0.638532	-2.029419	-9.124756	-2.487183
C:\Users\cware\Desktop\Steller20November\TagTesting20Nov2013\M10.DSG	11-1-2013	15:50:19	216170.000000	4323.400000	0.062500	-0.218750	-1.132813	0.251376	0.097248	0.638532	0.244141	-5.279541	-4.119873
C:\Users\cware\Desktop\Steller20November\TagTesting20Nov2013\M10.DSG	11-1-2013	15:50:19	216171.000000	4323.420000	0.062500	-0.222656	-1.132813	0.252294	0.096330	0.637615	0.503540	0.106812	-3.997803
C:\Users\cware\Desktop\Steller20November\TagTesting20Nov2013\M10.DSG	11-1-2013	15:50:19	216172.000000	4323.440000	0.085938	-0.246094	-1.109375	0.252294	0.097248	0.638532	0.503540	-1.800537	-2.944946
C:\Users\cware\Desktop\Steller20November\TagTesting20Nov2013\M10.DSG	11-1-2013	15:50:19	216173.000000	4323.460000	0.109375	-0.234375	-1.128906	0.253211	0.099083	0.639450	0.793457	-3.021240	-3.677368
C:\Users\cware\Desktop\Steller20November\TagTesting20Nov2013\M10.DSG	11-1-2013	15:50:19	216174.000000	4323.480000	0.085938	-0.230469	-1.117188	0.253211	0.100917	0.638532	2.975464	-4.241943	-3.005981
C:\Users\cware\Desktop\Steller20November\TagTesting20Nov2013\M10.DSG	11-1-2013	15:50:19	216175.000000	4323.500000	0.089844	-0.230469	-1.132813	0.253211	0.102752	0.639450	2.471924	-9.628296	-4.501343
C:\Users\cware\Desktop\Steller20November\TagTesting20Nov2013\M10.DSG	11-1-2013	15:50:19	216176.000000	4323.520000	0.066406	-0.222656	-1.121094	0.255046	0.103670	0.639450	1.190186	4.211426	-2.441406
C:\Users\cware\Desktop\Steller20November\TagTesting20Nov2013\M10.DSG	11-1-2013	15:50:19	216177.000000	4323.540000	0.101563	-0.230469	-1.089844	0.255046	0.105505	0.639450	-0.717163	-9.307861	-4.150391
C:\Users\cware\Desktop\Steller20November\TagTesting20Nov2013\M10.DSG	11-1-2013	15:50:19	216178.000000	4323.560000	0.039063	-0.246094	-1.125000	0.255046	0.106422	0.639450	2.319336	-8.010864	-3.051758
C:\Users\cware\Desktop\Steller20November\TagTesting20Nov2013\M10.DSG	11-1-2013	15:50:19	216179.000000	4323.580000	0.078125	-0.234375	-1.156250	0.255963	0.109174	0.639450	2.639771	-4.608154	-3.753662
C:\Users\cware\Desktop\Steller20November\TagTesting20Nov2013\M10.DSG	11-1-2013	15:50:19	216180.000000	4323.600000	0.078125	-0.234375	-1.125000	0.256881	0.110092	0.640367	1.831055	-3.005981	-2.716064
C:\Users\cware\Desktop\Steller20November\TagTesting20Nov2013\M10.DSG	11-1-2013	15:50:19	216181.000000	4323.620000	0.093750	-0.261719	-1.097656	0.257798	0.111927	0.640367	0.686646	-8.300781	-3.555298
C:\Users\cware\Desktop\Steller20November\TagTesting20Nov2013\M10.DSG	11-1-2013	15:50:19	216182.000000	4323.640000	0.042969	-0.273438	-1.128906	0.257798	0.113761	0.640367	1.968384	-1.876831	-4.013062
C:\Users\cware\Desktop\Steller20November\TagTesting20Nov2013\M10.DSG	11-1-2013	15:50:19	216183.000000	4323.660000	0.082031	-0.253906	-1.132813	0.257798	0.115596	0.640367	2.273560	-1.800537	-3.875732
C:\Users\cware\Desktop\Steller20November\TagTesting20Nov2013\M10.DSG	11-1-2013	15:50:19	216184.000000	4323.680000	0.082031	-0.257813	-1.125000	0.257798	0.114679	0.640367	0.167847	-5.523682	-3.768921
C:\Users\cware\Desktop\Steller20November\TagTesting20Nov2013\M10.DSG	11-1-2013	15:50:19	216185.000000	4323.700000	0.062500	-0.257813	-1.109375	0.257798	0.118349	0.640367	-1.281738	-2.105713	-2.380371
C:\Users\cware\Desktop\Steller20November\TagTesting20Nov2013\M10.DSG	11-1-2013	15:50:19	216186.000000	4323.720000	0.074219	-0.257813	-1.117188	0.258716	0.119266	0.640367	0.274658	-10.986328	-3.555298
C:\Users\cware\Desktop\Steller20November\TagTesting20Nov2013\M10.DSG	11-1-2013	15:50:19	216187.000000	4323.740000	0.113281	-0.222656	-1.109375	0.260550	0.120183	0.641284	-0.015259	-10.589600	-4.241943
C:\Users\cware\Desktop\Steller20November\TagTesting20Nov2013\M10.DSG	11-1-2013	15:50:19	216188.000000	4323.760000	0.074219	-0.253906	-1.128906	0.260550	0.122018	0.640367	0.473022	-7.614136	-3.326416
C:\Users\cware\Desktop\Steller20November\TagTesting20Nov2013\M10.DSG	11-1-2013	15:50:19	216189.000000	4323.780000	0.109375	-0.253906	-1.128906	0.260550	0.122936	0.640367	1.266479	-9.399414	-2.624512
C:\Users\cware\Desktop\Steller20November\TagTesting20Nov2013\M10.DSG	11-1-2013	15:50:19	216190.000000	4323.800000	0.035156	-0.281250	-1.117188	0.263303	0.124771	0.640367	2.365112	1.708984	-2.273560
C:\Users\cware\Desktop\Steller20November\TagTesting20Nov2013\M10.DSG	11-1-2013	15:50:19	216191.000000	4323.820000	0.035156	-0.281250	-1.117188	0.263303	0.126606	0.640367	1.098633	-2.975464	-4.135132
C:\Users\cware\Desktop\Steller20November\TagTesting20Nov2013\M10.DSG	11-1-2013	15:50:19	216192.000000	4323.840000	0.042969	-0.281250	-1.117188	0.264220	0.126606	0.641284	2.960205	-4.714966	-4.150391
C:\Users\cware\Desktop\Steller20November\TagTesting20Nov2013\M10.DSG	11-1-2013	15:50:19	216193.000000	4323.860000	0.042969	-0.269531	-1.125000	0.264220	0.130275	0.640367	3.433228	1.663208	-3.509521
C:\Users\cware\Desktop\Steller20November\TagTesting20Nov2013\M10.DSG	11-1-2013	15:50:19	216194.000000	4323.880000	0.093750	-0.281250	-1.105469	0.263303	0.131193	0.641284	4.379272	-8.850098	-5.676270
C:\Users\cware\Desktop\Steller20November\TagTesting20Nov2013\M10.DSG	11-1-2013	15:50:19	216195.000000	4323.900000	0.062500	-0.304688	-1.113281	0.266055	0.133028	0.641284	3.448486	-5.157471	-5.004883
C:\Users\cware\Desktop\Steller20November\TagTesting20Nov2013\M10.DSG	11-1-2013	15:50:19	216196.000000	4323.920000	0.054688	-0.292969	-1.105469	0.266972	0.135780	0.641284	2.899170	1.388550	-2.899170
C:\Users\cware\Desktop\Steller20November\TagTesting20Nov2013\M10.DSG	11-1-2013	15:50:19	216197.000000	4323.940000	0.085938	-0.292969	-1.101563	0.266055	0.136697	0.642202	2.029419	-7.217407	-3.173828
C:\Users\cware\Desktop\Steller20November\TagTesting20Nov2013\M10.DSG	11-1-2013	15:50:19	216198.000000	4323.960000	0.046875	-0.292969	-1.097656	0.267890	0.139450	0.641284	1.190186	-3.005981	-3.906250
C:\Users\cware\Desktop\Steller20November\TagTesting20Nov2013\M10.DSG	11-1-2013	15:50:19	216199.000000	4323.980000	0.039063	-0.296875	-1.125000	0.266972	0.140367	0.641284	0.823975	-2.502441	-2.639771
C:\Users\cware\Desktop\Steller20November\TagTesting20Nov2013\M10.DSG	11-1-2013	15:50:19	216200.000000	4324.000000	0.035156	-0.289063	-1.121094	0.266972	0.143119	0.642202	3.417969	2.990723	-1.983643
C:\Users\cware\Desktop\Steller20November\TagTesting20Nov2013\M10.DSG	11-1-2013	15:50:19	216201.000000	4324.020000	0.093750	-0.308594	-1.093750	0.266972	0.144037	0.641284	1.205444	-7.064819	-3.799438
C:\Users\cware\Desktop\Steller20November\TagTesting20Nov2013\M10.DSG	11-1-2013	15:50:19	216202.000000	4324.040000	0.066406	-0.316406	-1.085938	0.268807	0.145872	0.641284	0.335693	-6.408691	-2.944946
C:\Users\cware\Desktop\Steller20November\TagTesting20Nov2013\M10.DSG	11-1-2013	15:50:19	216203.000000	4324.060000	0.050781	-0.316406	-1.101563	0.268807	0.147706	0.641284	1.068115	-8.132935	-3.585815
C:\Users\cware\Desktop\Steller20November\TagTesting20Nov2013\M10.DSG	11-1-2013	15:50:19	216204.000000	4324.080000	0.035156	-0.304688	-1.109375	0.268807	0.147706	0.641284	-0.686646	-4.135132	-3.265381
C:\Users\cware\Desktop\Steller20November\TagTesting20Nov2013\M10.DSG	11-1-2013	15:50:19	216205.000000	4324.100000	0.050781	-0.273438	-1.121094	0.271560	0.148624	0.640367	-1.663208	-7.324219	-3.784180
C:\Users\cware\Desktop\Steller20November\TagTesting20Nov2013\M10.DSG	11-1-2013	15:50:19	216206.000000	4324.120000	0.015625	-0.308594	-1.097656	0.270642	0.148624	0.641284	-1.602173	0.701904	-0.274658
C:\Users\cware\Desktop\Steller20November\TagTesting20Nov2013\M10.DSG	11-1-2013	15:50:19	216207.000000	4324.140000	0.074219	-0.343750	-1.093750	0.270642	0.150459	0.641284	-2.746582	-5.004883	1.724243
C:\Users\cware\Desktop\Steller20November\TagTesting20Nov2013\M10.DSG	11-1-2013	15:50:19	216208.000000	4324.160000	0.046875	-0.328125	-1.097656	0.269725	0.150459	0.641284	-6.088257	-5.218506	2.029419
C:\Users\cware\Desktop\Steller20November\TagTesting20Nov2013\M10.DSG	11-1-2013	15:50:19	216209.000000	4324.180000	0.058594	-0.300781	-1.121094	0.271560	0.150459	0.641284	-6.988525	-5.096436	1.174927
C:\Users\cware\Desktop\Steller20November\TagTesting20Nov2013\M10.DSG	11-1-2013	15:50:19	216210.000000	4324.200000	0.062500	-0.296875	-1.097656	0.272477	0.150459	0.641284	-4.974365	-4.516602	-0.595093
C:\Users\cware\Desktop\Steller20November\TagTesting20Nov2013\M10.DSG	11-1-2013	15:50:19	216211.000000	4324.220000	0.046875	-0.316406	-1.093750	0.273394	0.150459	0.641284	-4.302979	-12.130737	-2.883911
C:\Users\cware\Desktop\Steller20November\TagTesting20Nov2013\M10.DSG	11-1-2013	15:50:19	216212.000000	4324.240000	0.023438	-0.308594	-1.093750	0.274312	0.149541	0.641284	-4.196167	-9.826660	-4.867554
C:\Users\cware\Desktop\Steller20November\TagTesting20Nov2013\M10.DSG	11-1-2013	15:50:19	216213.000000	4324.260000	0.027344	-0.308594	-1.093750	0.276147	0.152294	0.641284	-2.380371	-0.885010	-4.379272
C:\Users\cware\Desktop\Steller20November\TagTesting20Nov2013\M10.DSG	11-1-2013	15:50:19	216214.000000	4324.280000	0.027344	-0.320313	-1.093750	0.276147	0.152294	0.641284	0.244141	4.455566	-3.723145
C:\Users\cware\Desktop\Steller20November\TagTesting20Nov2013\M10.DSG	11-1-2013	15:50:19	216215.000000	4324.300000	0.054688	-0.328125	-1.093750	0.275229	0.153211	0.641284	0.106812	-4.547119	-6.042480
C:\Users\cware\Desktop\Steller20November\TagTesting20Nov2013\M10.DSG	11-1-2013	15:50:19	216216.000000	4324.320000	0.023438	-0.332031	-1.093750	0.275229	0.155046	0.641284	1.998901	-5.493164	-5.722046
C:\Users\cware\Desktop\Steller20November\TagTesting20Nov2013\M10.DSG	11-1-2013	15:50:19	216217.000000	4324.340000	0.039063	-0.328125	-1.085938	0.273394	0.156881	0.640367	1.800537	9.048462	-4.699707
C:\Users\cware\Desktop\Steller20November\TagTesting20Nov2013\M10.DSG	11-1-2013	15:50:19	216218.000000	4324.360000	0.074219	-0.335938	-1.089844	0.273394	0.156881	0.641284	2.014160	-10.635376	-6.256104
C:\Users\cware\Desktop\Steller20November\TagTesting20Nov2013\M10.DSG	11-1-2013	15:50:19	216219.000000	4324.380000	0.074219	-0.335938	-1.089844	0.273394	0.161468	0.642202	3.067017	10.192871	-4.974365
C:\Users\cware\Desktop\Steller20November\TagTesting20Nov2013\M10.DSG	11-1-2013	15:50:19	216220.000000	4324.400000	0.101563	-0.335938	-1.089844	0.272477	0.161468	0.642202	3.768921	-5.569458	-6.546021
C:\Users\cware\Desktop\Steller20November\TagTesting20Nov2013\M10.DSG	11-1-2013	15:50:19	216221.000000	4324.420000	0.039063	-0.355469	-1.089844	0.272477	0.163303	0.642202	1.510620	0.991821	-4.562378
C:\Users\cware\Desktop\Steller20November\TagTesting20Nov2013\M10.DSG	11-1-2013	15:50:19	216222.000000	4324.440000	0.085938	-0.335938	-1.082031	0.273394	0.165138	0.640367	-0.228882	-3.921509	-3.570557
C:\Users\cware\Desktop\Steller20November\TagTesting20Nov2013\M10.DSG	11-1-2013	15:50:19	216223.000000	4324.460000	0.078125	-0.328125	-1.082031	0.273394	0.166055	0.641284	-1.403809	-6.546021	-2.426147
C:\Users\cware\Desktop\Steller20November\TagTesting20Nov2013\M10.DSG	11-1-2013	15:50:19	216224.000000	4324.480000	0.054688	-0.332031	-1.078125	0.273394	0.166972	0.642202	-2.624512	-6.362915	-2.471924
C:\Users\cware\Desktop\Steller20November\TagTesting20Nov2013\M10.DSG	11-1-2013	15:50:19	216225.000000	4324.500000	0.039063	-0.335938	-1.078125	0.272477	0.167890	0.641284	-3.829956	-1.037598	-1.770020
C:\Users\cware\Desktop\Steller20November\TagTesting20Nov2013\M10.DSG	11-1-2013	15:50:19	216226.000000	4324.520000	0.085938	-0.355469	-1.085938	0.275229	0.168807	0.641284	-5.126953	-12.847900	-3.189087
C:\Users\cware\Desktop\Steller20November\TagTesting20Nov2013\M10.DSG	11-1-2013	15:50:19	216227.000000	4324.540000	0.035156	-0.371094	-1.089844	0.276147	0.166055	0.642202	-5.065918	0.854492	-0.259399
C:\Users\cware\Desktop\Steller20November\TagTesting20Nov2013\M10.DSG	11-1-2013	15:50:19	216228.000000	4324.560000	0.089844	-0.351563	-1.082031	0.276147	0.167890	0.641284	-7.492065	-12.481689	-1.861572
C:\Users\cware\Desktop\Steller20November\TagTesting20Nov2013\M10.DSG	11-1-2013	15:50:19	216229.000000	4324.580000	0.042969	-0.351563	-1.089844	0.278899	0.167890	0.639450	-9.963989	-6.500244	-1.419067
C:\Users\cware\Desktop\Steller20November\TagTesting20Nov2013\M10.DSG	11-1-2013	15:50:19	216230.000000	4324.600000	0.042969	-0.347656	-1.066406	0.278899	0.166972	0.641284	-10.925293	-3.509521	0.061035
C:\Users\cware\Desktop\Steller20November\TagTesting20Nov2013\M10.DSG	11-1-2013	15:50:19	216231.000000	4324.620000	0.070313	-0.347656	-1.070313	0.278899	0.166055	0.641284	-13.442993	-17.517090	-2.243042
C:\Users\cware\Desktop\Steller20November\TagTesting20Nov2013\M10.DSG	11-1-2013	15:50:19	216232.000000	4324.640000	-0.015625	-0.339844	-1.101563	0.280734	0.165138	0.639450	-13.748169	-4.745483	-0.396729
C:\Users\cware\Desktop\Steller20November\TagTesting20Nov2013\M10.DSG	11-1-2013	15:50:19	216233.000000	4324.660000	0.074219	-0.332031	-1.066406	0.282569	0.163303	0.639450	-13.534546	-14.205933	-1.602173
C:\Users\cware\Desktop\Steller20November\TagTesting20Nov2013\M10.DSG	11-1-2013	15:50:19	216234.000000	4324.680000	0.003906	-0.320313	-1.093750	0.282569	0.161468	0.640367	-14.221191	-2.456665	0.518799
C:\Users\cware\Desktop\Steller20November\TagTesting20Nov2013\M10.DSG	11-1-2013	15:50:19	216235.000000	4324.700000	0.039063	-0.347656	-1.082031	0.284404	0.160550	0.640367	-15.029907	-10.818481	-0.991821
C:\Users\cware\Desktop\Steller20November\TagTesting20Nov2013\M10.DSG	11-1-2013	15:50:19	216236.000000	4324.720000	0.023438	-0.328125	-1.089844	0.286239	0.157798	0.639450	-16.281128	-10.375977	-1.022339
C:\Users\cware\Desktop\Steller20November\TagTesting20Nov2013\M10.DSG	11-1-2013	15:50:19	216237.000000	4324.740000	0.011719	-0.335938	-1.074219	0.287156	0.156881	0.640367	-15.304565	-3.936768	-1.312256
C:\Users\cware\Desktop\Steller20November\TagTesting20Nov2013\M10.DSG	11-1-2013	15:50:19	216238.000000	4324.760000	0.023438	-0.316406	-1.078125	0.288991	0.154128	0.638532	-13.626099	-8.743286	-3.860474
C:\Users\cware\Desktop\Steller20November\TagTesting20Nov2013\M10.DSG	11-1-2013	15:50:19	216239.000000	4324.780000	-0.015625	-0.316406	-1.082031	0.288991	0.151376	0.639450	-13.610840	-4.455566	-4.577637
C:\Users\cware\Desktop\Steller20November\TagTesting20Nov2013\M10.DSG	11-1-2013	15:50:19	216240.000000	4324.800000	0.050781	-0.320313	-1.062500	0.289908	0.150459	0.639450	-14.999390	-4.440308	-4.913330
C:\Users\cware\Desktop\Steller20November\TagTesting20Nov2013\M10.DSG	11-1-2013	15:50:19	216241.000000	4324.820000	0.007813	-0.335938	-1.070313	0.290826	0.148624	0.638532	-13.961792	-6.546021	-4.058838
C:\Users\cware\Desktop\Steller20November\TagTesting20Nov2013\M10.DSG	11-1-2013	15:50:19	216242.000000	4324.840000	0.023438	-0.304688	-1.082031	0.292661	0.145872	0.638532	-15.853882	-3.112793	-2.655029
C:\Users\cware\Desktop\Steller20November\TagTesting20Nov2013\M10.DSG	11-1-2013	15:50:19	216243.000000	4324.860000	0.000000	-0.289063	-1.089844	0.291743	0.144954	0.638532	-16.799927	-6.256104	-3.692627
C:\Users\cware\Desktop\Steller20November\TagTesting20Nov2013\M10.DSG	11-1-2013	15:50:19	216244.000000	4324.880000	0.007813	-0.269531	-1.093750	0.292661	0.142202	0.637615	-13.961792	-4.302979	-5.081177
C:\Users\cware\Desktop\Steller20November\TagTesting20Nov2013\M10.DSG	11-1-2013	15:50:19	216245.000000	4324.900000	0.007813	-0.269531	-1.093750	0.293578	0.140367	0.638532	-12.634277	-4.425049	-5.935669
C:\Users\cware\Desktop\Steller20November\TagTesting20Nov2013\M10.DSG	11-1-2013	15:50:19	216246.000000	4324.920000	0.011719	-0.285156	-1.101563	0.292661	0.139450	0.637615	-14.022827	-1.159668	-6.576538
C:\Users\cware\Desktop\Steller20November\TagTesting20Nov2013\M10.DSG	11-1-2013	15:50:19	216247.000000	4324.940000	0.035156	-0.277344	-1.089844	0.293578	0.138532	0.636697	-14.739990	-3.112793	-6.423950
C:\Users\cware\Desktop\Steller20November\TagTesting20Nov2013\M10.DSG	11-1-2013	15:50:19	216248.000000	4324.960000	0.023438	-0.289063	-1.097656	0.293578	0.138532	0.637615	-15.136719	-3.494263	-5.950928
C:\Users\cware\Desktop\Steller20November\TagTesting20Nov2013\M10.DSG	11-1-2013	15:50:19	216249.000000	4324.980000	0.019531	-0.289063	-1.117188	0.292661	0.133945	0.637615	-17.196655	-12.466431	-6.576538
C:\Users\cware\Desktop\Steller20November\TagTesting20Nov2013\M10.DSG	11-1-2013	15:50:19	216250.000000	4325.000000	-0.050781	-0.281250	-1.117188	0.293578	0.133945	0.636697	-15.213013	8.056641	-5.264282
C:\Users\cware\Desktop\Steller20November\TagTesting20Nov2013\M10.DSG	11-1-2013	15:50:19	216251.000000	4325.020000	0.011719	-0.269531	-1.109375	0.293578	0.129358	0.636697	-14.450073	-3.601074	-6.469727
C:\Users\cware\Desktop\Steller20November\TagTesting20Nov2013\M10.DSG	11-1-2013	15:50:19	216252.000000	4325.040000	-0.015625	-0.269531	-1.101563	0.292661	0.127523	0.637615	-13.565063	1.510620	-6.103516
C:\Users\cware\Desktop\Steller20November\TagTesting20Nov2013\M10.DSG	11-1-2013	15:50:19	216253.000000	4325.060000	0.023438	-0.277344	-1.105469	0.291743	0.125688	0.636697	-14.617920	2.761841	-7.995605
C:\Users\cware\Desktop\Steller20November\TagTesting20Nov2013\M10.DSG	11-1-2013	15:50:19	216254.000000	4325.080000	0.031250	-0.277344	-1.093750	0.290826	0.123853	0.635780	-15.243530	-3.326416	-10.009766
C:\Users\cware\Desktop\Steller20November\TagTesting20Nov2013\M10.DSG	11-1-2013	15:50:19	216255.000000	4325.100000	0.011719	-0.277344	-1.113281	0.290826	0.122936	0.636697	-13.977051	3.829956	-8.316040
C:\Users\cware\Desktop\Steller20November\TagTesting20Nov2013\M10.DSG	11-1-2013	15:50:19	216256.000000	4325.120000	0.019531	-0.238281	-1.109375	0.289908	0.120183	0.635780	-16.845703	1.037598	-8.682251
C:\Users\cware\Desktop\Steller20November\TagTesting20Nov2013\M10.DSG	11-1-2013	15:50:19	216257.000000	4325.140000	0.023438	-0.242188	-1.109375	0.290826	0.117431	0.635780	-17.776489	-6.912231	-9.155273
C:\Users\cware\Desktop\Steller20November\TagTesting20Nov2013\M10.DSG	11-1-2013	15:50:19	216258.000000	4325.160000	0.003906	-0.242188	-1.101563	0.290826	0.115596	0.635780	-19.821167	0.198364	-6.820679
C:\Users\cware\Desktop\Steller20November\TagTesting20Nov2013\M10.DSG	11-1-2013	15:50:19	216259.000000	4325.180000	0.019531	-0.242188	-1.109375	0.290826	0.110092	0.635780	-21.957397	-3.173828	-6.546021
C:\Users\cware\Desktop\Steller20November\TagTesting20Nov2013\M10.DSG	11-1-2013	15:50:19	216260.000000	4325.200000	0.019531	-0.246094	-1.136719	0.291743	0.108257	0.634862	-20.355225	-4.470825	-7.324219
C:\Users\cware\Desktop\Steller20November\TagTesting20Nov2013\M10.DSG	11-1-2013	15:50:19	216261.000000	4325.220000	0.019531	-0.238281	-1.128906	0.291743	0.104587	0.634862	-19.256592	-12.908936	-9.704590
C:\Users\cware\Desktop\Steller20November\TagTesting20Nov2013\M10.DSG	11-1-2013	15:50:19	216262.000000	4325.240000	0.000000	-0.238281	-1.152344	0.292661	0.103670	0.633945	-20.095825	-5.020142	-8.346558
C:\Users\cware\Desktop\Steller20November\TagTesting20Nov2013\M10.DSG	11-1-2013	15:50:19	216263.000000	4325.260000	0.023438	-0.238281	-1.144531	0.293578	0.100917	0.633945	-21.575928	-12.649536	-8.117676
C:\Users\cware\Desktop\Steller20November\TagTesting20Nov2013\M10.DSG	11-1-2013	15:50:19	216264.000000	4325.280000	0.019531	-0.246094	-1.148438	0.297248	0.096330	0.633028	-22.567749	-11.749268	-8.697510
C:\Users\cware\Desktop\Steller20November\TagTesting20Nov2013\M10.DSG	11-1-2013	15:50:19	216265.000000	4325.300000	-0.015625	-0.234375	-1.187500	0.296330	0.094495	0.631193	-22.079468	-12.130737	-8.728027
C:\Users\cware\Desktop\Steller20November\TagTesting20Nov2013\M10.DSG	11-1-2013	15:50:19	216266.000000	4325.320000	0.000000	-0.238281	-1.171875	0.299083	0.089908	0.630275	-24.230957	-12.100220	-6.698608
C:\Users\cware\Desktop\Steller20November\TagTesting20Nov2013\M10.DSG	11-1-2013	15:50:19	216267.000000	4325.340000	0.000000	-0.238281	-1.160156	0.300917	0.086239	0.630275	-26.275635	-11.840820	-4.928589
C:\Users\cware\Desktop\Steller20November\TagTesting20Nov2013\M10.DSG	11-1-2013	15:50:19	216268.000000	4325.360000	0.042969	-0.238281	-1.171875	0.303670	0.081651	0.629358	-26.901245	-23.345947	-6.759644
C:\Users\cware\Desktop\Steller20November\TagTesting20Nov2013\M10.DSG	11-1-2013	15:50:19	216269.000000	4325.380000	0.050781	-0.214844	-1.199219	0.306422	0.077982	0.628440	-26.901245	-35.781860	-11.169434
C:\Users\cware\Desktop\Steller20November\TagTesting20Nov2013\M10.DSG	11-1-2013	15:50:19	216270.000000	4325.400000	0.015625	-0.210938	-1.214844	0.314679	0.071560	0.626606	-25.619507	-35.308838	-14.266968
C:\Users\cware\Desktop\Steller20November\TagTesting20Nov2013\M10.DSG	11-1-2013	15:50:19	216271.000000	4325.420000	-0.050781	-0.226563	-1.210938	0.318349	0.068807	0.624771	-25.772095	-37.292480	-12.802124
C:\Users\cware\Desktop\Steller20November\TagTesting20Nov2013\M10.DSG	11-1-2013	15:50:19	216272.000000	4325.440000	-0.144531	-0.148438	-1.066406	0.325688	0.063303	0.622018	-25.833130	-22.323608	-7.415771
C:\Users\cware\Desktop\Steller20November\TagTesting20Nov2013\M10.DSG	11-1-2013	15:50:19	216273.000000	4325.460000	-0.109375	-0.097656	-1.000000	0.328440	0.059633	0.621101	-26.306152	-10.177612	-1.998901
C:\Users\cware\Desktop\Steller20November\TagTesting20Nov2013\M10.DSG	11-1-2013	15:50:19	216274.000000	4325.480000	-0.046875	-0.070313	-1.027344	0.330275	0.055046	0.619266	-22.796631	-9.048462	0.183105
C:\Users\cware\Desktop\Steller20November\TagTesting20Nov2013\M10.DSG	11-1-2013	15:50:19	216275.000000	4325.500000	0.015625	-0.058594	-1.070313	0.330275	0.054128	0.618349	-18.218994	-15.060425	-0.320435
C:\Users\cware\Desktop\Steller20November\TagTesting20Nov2013\M10.DSG	11-1-2013	15:50:19	216276.000000	4325.520000	0.050781	-0.093750	-1.140625	0.335780	0.051376	0.615596	-11.535645	-21.331787	-2.471924
C:\Users\cware\Desktop\Steller20November\TagTesting20Nov2013\M10.DSG	11-1-2013	15:50:19	216277.000000	4325.540000	0.050781	-0.113281	-1.195313	0.337615	0.050459	0.616514	-9.857178	-25.314331	-1.663208
C:\Users\cware\Desktop\Steller20November\TagTesting20Nov2013\M10.DSG	11-1-2013	15:50:19	216278.000000	4325.560000	0.015625	-0.125000	-1.207031	0.342202	0.049541	0.614679	-8.087158	-6.713867	1.464844
C:\Users\cware\Desktop\Steller20November\TagTesting20Nov2013\M10.DSG	11-1-2013	15:50:19	216279.000000	4325.580000	0.082031	-0.128906	-1.207031	0.343119	0.050459	0.612844	-8.850098	0.305176	0.701904
C:\Users\cware\Desktop\Steller20November\TagTesting20Nov2013\M10.DSG	11-1-2013	15:50:19	216280.000000	4325.600000	0.167969	-0.121094	-1.273438	0.342202	0.049541	0.612844	-12.420654	-3.433228	-0.396729
C:\Users\cware\Desktop\Steller20November\TagTesting20Nov2013\M10.DSG	11-1-2013	15:50:19	216281.000000	4325.620000	0.218750	-0.121094	-1.351563	0.344037	0.049541	0.611927	-18.264771	-6.912231	0.244141
C:\Users\cware\Desktop\Steller20November\TagTesting20Nov2013\M10.DSG	11-1-2013	15:50:19	216282.000000	4325.640000	0.246094	-0.093750	-1.375000	0.344954	0.045872	0.611009	-22.201538	0.854492	1.327515
C:\Users\cware\Desktop\Steller20November\TagTesting20Nov2013\M10.DSG	11-1-2013	15:50:19	216283.000000	4325.660000	0.296875	-0.066406	-1.390625	0.344954	0.044954	0.610092	-18.844604	6.439209	-1.403809
C:\Users\cware\Desktop\Steller20November\TagTesting20Nov2013\M10.DSG	11-1-2013	15:50:19	216284.000000	4325.680000	0.304688	-0.062500	-1.425781	0.344037	0.041284	0.610092	-13.427734	10.421753	-4.104614
C:\Users\cware\Desktop\Steller20November\TagTesting20Nov2013\M10.DSG	11-1-2013	15:50:19	216285.000000	4325.700000	0.304688	-0.082031	-1.414063	0.341284	0.041284	0.610092	-12.664795	20.019531	-4.898071
C:\Users\cware\Desktop\Steller20November\TagTesting20Nov2013\M10.DSG	11-1-2013	15:50:19	216286.000000	4325.720000	0.351563	-0.054688	-1.371094	0.337615	0.040367	0.611009	-14.160156	19.317627	-10.864258
C:\Users\cware\Desktop\Steller20November\TagTesting20Nov2013\M10.DSG	11-1-2013	15:50:19	216287.000000	4325.740000	0.363281	-0.046875	-1.347656	0.333028	0.037615	0.611009	-12.069702	12.725830	-14.373779
C:\Users\cware\Desktop\Steller20November\TagTesting20Nov2013\M10.DSG	11-1-2013	15:50:19	216288.000000	4325.760000	0.265625	-0.062500	-1.347656	0.332110	0.037615	0.611009	-0.823975	12.619019	-14.160156
C:\Users\cware\Desktop\Steller20November\TagTesting20Nov2013\M10.DSG	11-1-2013	15:50:19	216289.000000	4325.780000	0.171875	-0.066406	-1.308594	0.327523	0.039450	0.612844	5.676270	28.259277	-11.795044
C:\Users\cware\Desktop\Steller20November\TagTesting20Nov2013\M10.DSG	11-1-2013	15:50:19	216290.000000	4325.800000	0.132813	-0.046875	-1.269531	0.321101	0.041284	0.613761	12.878418	18.325806	-11.688232
C:\Users\cware\Desktop\Steller20November\TagTesting20Nov2013\M10.DSG	11-1-2013	15:50:19	216291.000000	4325.820000	0.199219	-0.023438	-1.222656	0.315596	0.045872	0.615596	17.654419	33.843994	-11.322021
C:\Users\cware\Desktop\Steller20November\TagTesting20Nov2013\M10.DSG	11-1-2013	15:50:19	216292.000000	4325.840000	0.191406	-0.039063	-1.187500	0.311009	0.048624	0.618349	18.539429	36.865234	-17.593384
C:\Users\cware\Desktop\Steller20November\TagTesting20Nov2013\M10.DSG	11-1-2013	15:50:19	216293.000000	4325.860000	0.238281	-0.066406	-1.203125	0.302752	0.055963	0.621101	19.134521	12.145996	-22.201538
C:\Users\cware\Desktop\Steller20November\TagTesting20Nov2013\M10.DSG	11-1-2013	15:50:19	216294.000000	4325.880000	0.199219	-0.113281	-1.203125	0.300917	0.058716	0.623853	15.823364	23.559570	-18.157959
C:\Users\cware\Desktop\Steller20November\TagTesting20Nov2013\M10.DSG	11-1-2013	15:50:19	216295.000000	4325.900000	0.078125	-0.164063	-1.222656	0.294495	0.064220	0.623853	7.171631	20.690918	-19.317627
C:\Users\cware\Desktop\Steller20November\TagTesting20Nov2013\M10.DSG	11-1-2013	15:50:19	216296.000000	4325.920000	0.136719	-0.191406	-1.218750	0.294495	0.065138	0.626606	1.571655	11.795044	-19.699097
C:\Users\cware\Desktop\Steller20November\TagTesting20Nov2013\M10.DSG	11-1-2013	15:50:19	216297.000000	4325.940000	0.031250	-0.187500	-1.179688	0.290826	0.066055	0.627523	1.724243	2.532959	-18.615723
C:\Users\cware\Desktop\Steller20November\TagTesting20Nov2013\M10.DSG	11-1-2013	15:50:19	216298.000000	4325.960000	-0.046875	-0.207031	-1.148438	0.291743	0.066972	0.626606	-7.766724	3.662109	-11.550903
C:\Users\cware\Desktop\Steller20November\TagTesting20Nov2013\M10.DSG	11-1-2013	15:50:19	216299.000000	4325.980000	-0.046875	-0.207031	-1.148438	0.289908	0.065138	0.627523	-9.521484	3.097534	-5.844116
C:\Users\cware\Desktop\Steller20November\TagTesting20Nov2013\M10.DSG	11-1-2013	15:50:19	216300.000000	4326.000000	-0.062500	-0.195313	-1.109375	0.288991	0.064220	0.627523	-17.105103	4.653931	-1.571655
C:\Users\cware\Desktop\Steller20November\TagTesting20Nov2013\M10.DSG	11-1-2013	15:50:19	216301.000000	4326.020000	-0.082031	-0.148438	-1.152344	0.288991	0.061468	0.627523	-18.814087	21.163940	3.143311
C:\Users\cware\Desktop\Steller20November\TagTesting20Nov2013\M10.DSG	11-1-2013	15:50:19	216302.000000	4326.040000	0.050781	-0.144531	-1.062500	0.283486	0.059633	0.628440	-17.684937	7.339478	1.312256
C:\Users\cware\Desktop\Steller20November\TagTesting20Nov2013\M10.DSG	11-1-2013	15:50:19	216303.000000	4326.060000	0.042969	-0.203125	-1.109375	0.282569	0.057798	0.628440	-18.325806	17.929077	-0.534058
C:\Users\cware\Desktop\Steller20November\TagTesting20Nov2013\M10.DSG	11-1-2013	15:50:19	216304.000000	4326.080000	0.074219	-0.183594	-1.113281	0.279817	0.054128	0.627523	-15.319824	-8.865356	-4.226685
C:\Users\cware\Desktop\Steller20November\TagTesting20Nov2013\M10.DSG	11-1-2013	15:50:19	216305.000000	4326.100000	-0.007813	-0.203125	-1.140625	0.280734	0.054128	0.627523	-9.887695	6.210327	-3.936768
C:\Users\cware\Desktop\Steller20November\TagTesting20Nov2013\M10.DSG	11-1-2013	15:50:19	216306.000000	4326.120000	-0.003906	-0.167969	-1.167969	0.279817	0.053211	0.628440	-8.728027	-4.943848	-2.044678
C:\Users\cware\Desktop\Steller20November\TagTesting20Nov2013\M10.DSG	11-1-2013	15:50:19	216307.000000	4326.140000	-0.046875	-0.140625	-1.136719	0.279817	0.053211	0.628440	-6.118774	2.761841	-0.640869
C:\Users\cware\Desktop\Steller20November\TagTesting20Nov2013\M10.DSG	11-1-2013	15:50:19	216308.000000	4326.160000	-0.054688	-0.167969	-1.125000	0.279817	0.052294	0.629358	-9.567261	-1.678467	-0.564575
C:\Users\cware\Desktop\Steller20November\TagTesting20Nov2013\M10.DSG	11-1-2013	15:50:19	216309.000000	4326.180000	-0.070313	-0.105469	-1.156250	0.278899	0.052294	0.627523	-0.350952	10.375977	0.488281
C:\Users\cware\Desktop\Steller20November\TagTesting20Nov2013\M10.DSG	11-1-2013	15:50:19	216310.000000	4326.200000	-0.035156	-0.125000	-1.140625	0.275229	0.054128	0.629358	0.579834	13.610840	-4.150391
C:\Users\cware\Desktop\Steller20November\TagTesting20Nov2013\M10.DSG	11-1-2013	15:50:19	216311.000000	4326.220000	0.035156	-0.125000	-1.132813	0.274312	0.055046	0.629358	2.182007	13.229370	-6.515503
C:\Users\cware\Desktop\Steller20November\TagTesting20Nov2013\M10.DSG	11-1-2013	15:50:19	216312.000000	4326.240000	0.035156	-0.117188	-1.140625	0.270642	0.056881	0.629358	-1.174927	14.587402	-8.300781
C:\Users\cware\Desktop\Steller20November\TagTesting20Nov2013\M10.DSG	11-1-2013	15:50:19	216313.000000	4326.260000	0.050781	-0.132813	-1.109375	0.268807	0.055963	0.630275	-0.534058	7.263184	-10.406494
C:\Users\cware\Desktop\Steller20November\TagTesting20Nov2013\M10.DSG	11-1-2013	15:50:19	216314.000000	4326.280000	0.054688	-0.144531	-1.144531	0.266055	0.057798	0.629358	-2.014160	4.257202	-9.567261
C:\Users\cware\Desktop\Steller20November\TagTesting20Nov2013\M10.DSG	11-1-2013	15:50:19	216315.000000	4326.300000	0.070313	-0.152344	-1.109375	0.266055	0.058716	0.629358	-0.015259	4.272461	-10.330200
C:\Users\cware\Desktop\Steller20November\TagTesting20Nov2013\M10.DSG	11-1-2013	15:50:19	216316.000000	4326.320000	0.046875	-0.152344	-1.140625	0.264220	0.059633	0.631193	-1.480103	8.605957	-9.155273
C:\Users\cware\Desktop\Steller20November\TagTesting20Nov2013\M10.DSG	11-1-2013	15:50:19	216317.000000	4326.340000	0.070313	-0.160156	-1.128906	0.262385	0.060550	0.630275	-1.846313	0.152588	-6.713867
C:\Users\cware\Desktop\Steller20November\TagTesting20Nov2013\M10.DSG	11-1-2013	15:50:19	216318.000000	4326.360000	0.058594	-0.152344	-1.171875	0.261468	0.060550	0.631193	-2.288818	1.159668	-5.874634
C:\Users\cware\Desktop\Steller20November\TagTesting20Nov2013\M10.DSG	11-1-2013	15:50:19	216319.000000	4326.380000	0.066406	-0.164063	-1.156250	0.262385	0.061468	0.632110	-1.754761	11.398315	-3.768921
C:\Users\cware\Desktop\Steller20November\TagTesting20Nov2013\M10.DSG	11-1-2013	15:50:19	216320.000000	4326.400000	0.019531	-0.152344	-1.148438	0.258716	0.060550	0.632110	-3.799438	9.811401	-3.601074
C:\Users\cware\Desktop\Steller20November\TagTesting20Nov2013\M10.DSG	11-1-2013	15:50:19	216321.000000	4326.420000	0.070313	-0.136719	-1.175781	0.258716	0.062385	0.631193	-5.844116	1.510620	-5.249023
C:\Users\cware\Desktop\Steller20November\TagTesting20Nov2013\M10.DSG	11-1-2013	15:50:19	216322.000000	4326.440000	0.050781	-0.156250	-1.144531	0.258716	0.062385	0.633028	-5.691528	-2.899170	-4.699707
C:\Users\cware\Desktop\Steller20November\TagTesting20Nov2013\M10.DSG	11-1-2013	15:50:19	216323.000000	4326.460000	0.089844	-0.156250	-1.125000	0.257798	0.062385	0.632110	-7.919312	7.827759	-3.097534
C:\Users\cware\Desktop\Steller20November\TagTesting20Nov2013\M10.DSG	11-1-2013	15:50:19	216324.000000	4326.480000	0.066406	-0.179688	-1.152344	0.255963	0.062385	0.632110	-9.109497	-5.462646	-4.104614
C:\Users\cware\Desktop\Steller20November\TagTesting20Nov2013\M10.DSG	11-1-2013	15:50:19	216325.000000	4326.500000	0.105469	-0.164063	-1.128906	0.255963	0.060550	0.633028	-7.644653	2.334595	-3.555298
C:\Users\cware\Desktop\Steller20November\TagTesting20Nov2013\M10.DSG	11-1-2013	15:50:19	216326.000000	4326.520000	0.082031	-0.167969	-1.144531	0.255046	0.061468	0.632110	-6.759644	-1.251221	-3.326416
C:\Users\cware\Desktop\Steller20November\TagTesting20Nov2013\M10.DSG	11-1-2013	15:50:19	216327.000000	4326.540000	0.085938	-0.156250	-1.113281	0.255046	0.060550	0.632110	-5.889893	-1.815796	-3.723145
C:\Users\cware\Desktop\Steller20November\TagTesting20Nov2013\M10.DSG	11-1-2013	15:50:19	216328.000000	4326.560000	0.097656	-0.183594	-1.132813	0.254128	0.059633	0.632110	-5.966187	-2.136230	-3.997803
C:\Users\cware\Desktop\Steller20November\TagTesting20Nov2013\M10.DSG	11-1-2013	15:50:19	216329.000000	4326.580000	0.066406	-0.160156	-1.140625	0.254128	0.060550	0.631193	-4.684448	4.211426	-2.212524
C:\Users\cware\Desktop\Steller20November\TagTesting20Nov2013\M10.DSG	11-1-2013	15:50:19	216330.000000	4326.600000	0.035156	-0.171875	-1.136719	0.253211	0.060550	0.631193	-5.264282	6.057739	-3.997803
C:\Users\cware\Desktop\Steller20November\TagTesting20Nov2013\M10.DSG	11-1-2013	15:50:19	216331.000000	4326.620000	0.039063	-0.167969	-1.140625	0.254128	0.060550	0.632110	-5.706787	4.043579	-3.952026
C:\Users\cware\Desktop\Steller20November\TagTesting20Nov2013\M10.DSG	11-1-2013	15:50:19	216332.000000	4326.640000	0.117188	-0.175781	-1.144531	0.251376	0.061468	0.633028	-3.875732	-13.275146	-4.501343
C:\Users\cware\Desktop\Steller20November\TagTesting20Nov2013\M10.DSG	11-1-2013	15:50:19	216333.000000	4326.660000	0.035156	-0.164063	-1.125000	0.252294	0.062385	0.631193	0.259399	1.815796	-3.570557
C:\Users\cware\Desktop\Steller20November\TagTesting20Nov2013\M10.DSG	11-1-2013	15:50:19	216334.000000	4326.680000	0.046875	-0.148438	-1.125000	0.253211	0.060550	0.633028	-4.211426	5.035400	-3.585815
C:\Users\cware\Desktop\Steller20November\TagTesting20Nov2013\M10.DSG	11-1-2013	15:50:19	216335.000000	4326.700000	0.082031	-0.156250	-1.144531	0.253211	0.062385	0.632110	-1.968384	-2.868652	-2.929688
C:\Users\cware\Desktop\Steller20November\TagTesting20Nov2013\M10.DSG	11-1-2013	15:50:19	216336.000000	4326.720000	0.074219	-0.179688	-1.167969	0.252294	0.062385	0.632110	-2.807617	-2.349854	-3.433228
C:\Users\cware\Desktop\Steller20November\TagTesting20Nov2013\M10.DSG	11-1-2013	15:50:19	216337.000000	4326.740000	0.082031	-0.156250	-1.148438	0.251376	0.063303	0.632110	-3.585815	0.686646	-1.480103
C:\Users\cware\Desktop\Steller20November\TagTesting20Nov2013\M10.DSG	11-1-2013	15:50:19	216338.000000	4326.760000	0.062500	-0.164063	-1.132813	0.252294	0.063303	0.633028	-2.761841	-0.213623	-1.449585
C:\Users\cware\Desktop\Steller20November\TagTesting20Nov2013\M10.DSG	11-1-2013	15:50:19	216339.000000	4326.780000	0.078125	-0.167969	-1.136719	0.251376	0.064220	0.633028	-5.416870	3.051758	-0.671387
C:\Users\cware\Desktop\Steller20November\TagTesting20Nov2013\M10.DSG	11-1-2013	15:50:19	216340.000000	4326.800000	0.093750	-0.156250	-1.113281	0.251376	0.064220	0.633028	-4.806519	4.837036	-1.541138
C:\Users\cware\Desktop\Steller20November\TagTesting20Nov2013\M10.DSG	11-1-2013	15:50:19	216341.000000	4326.820000	0.066406	-0.179688	-1.128906	0.250459	0.065138	0.633945	-4.333496	-4.211426	-2.883911
C:\Users\cware\Desktop\Steller20November\TagTesting20Nov2013\M10.DSG	11-1-2013	15:50:19	216342.000000	4326.840000	0.085938	-0.187500	-1.117188	0.250459	0.065138	0.633028	-4.180908	4.180908	-3.234863
C:\Users\cware\Desktop\Steller20November\TagTesting20Nov2013\M10.DSG	11-1-2013	15:50:19	216343.000000	4326.860000	0.093750	-0.144531	-1.160156	0.249541	0.065138	0.633028	-3.768921	-0.534058	-3.921509
C:\Users\cware\Desktop\Steller20November\TagTesting20Nov2013\M10.DSG	11-1-2013	15:50:19	216344.000000	4326.880000	0.140625	-0.167969	-1.136719	0.251376	0.064220	0.633028	-3.845215	0.930786	-3.250122
C:\Users\cware\Desktop\Steller20November\TagTesting20Nov2013\M10.DSG	11-1-2013	15:50:19	216345.000000	4326.900000	0.046875	-0.171875	-1.156250	0.249541	0.066055	0.632110	-4.577637	1.251221	-3.723145
C:\Users\cware\Desktop\Steller20November\TagTesting20Nov2013\M10.DSG	11-1-2013	15:50:19	216346.000000	4326.920000	0.074219	-0.148438	-1.152344	0.249541	0.065138	0.633028	-4.104614	-9.048462	-5.737305
C:\Users\cware\Desktop\Steller20November\TagTesting20Nov2013\M10.DSG	11-1-2013	15:50:19	216347.000000	4326.940000	0.125000	-0.152344	-1.132813	0.250459	0.066055	0.633028	-2.609253	0.610352	-3.250122
C:\Users\cware\Desktop\Steller20November\TagTesting20Nov2013\M10.DSG	11-1-2013	15:50:19	216348.000000	4326.960000	0.074219	-0.175781	-1.144531	0.249541	0.066972	0.631193	-4.928589	1.647949	-3.158569
C:\Users\cware\Desktop\Steller20November\TagTesting20Nov2013\M10.DSG	11-1-2013	15:50:19	216349.000000	4326.980000	0.074219	-0.164063	-1.144531	0.249541	0.066972	0.633945	-6.149292	-2.426147	-3.967285
C:\Users\cware\Desktop\Steller20November\TagTesting20Nov2013\M10.DSG	11-1-2013	15:50:19	216350.000000	4327.000000	0.058594	-0.187500	-1.144531	0.248624	0.066972	0.633945	-3.265381	-1.892090	-3.616333
C:\Users\cware\Desktop\Steller20November\TagTesting20Nov2013\M10.DSG	11-1-2013	15:50:19	216351.000000	4327.020000	0.046875	-0.164063	-1.132813	0.249541	0.066972	0.633945	-5.859375	0.457764	-3.555298
C:\Users\cware\Desktop\Steller20November\TagTesting20Nov2013\M10.DSG	11-1-2013	15:50:19	216352.000000	4327.040000	0.046875	-0.148438	-1.183594	0.250459	0.067890	0.633028	-5.554199	7.461548	-2.716064
C:\Users\cware\Desktop\Steller20November\TagTesting20Nov2013\M10.DSG	11-1-2013	15:50:19	216353.000000	4327.060000	0.046875	-0.148438	-1.183594	0.249541	0.067890	0.634862	-6.179810	4.150391	-3.921509
C:\Users\cware\Desktop\Steller20November\TagTesting20Nov2013\M10.DSG	11-1-2013	15:50:19	216354.000000	4327.080000	0.101563	-0.167969	-1.125000	0.247706	0.066972	0.633945	-3.143311	-6.942749	-4.455566
C:\Users\cware\Desktop\Steller20November\TagTesting20Nov2013\M10.DSG	11-1-2013	15:50:19	216355.000000	4327.100000	0.085938	-0.183594	-1.140625	0.247706	0.068807	0.634862	-3.845215	3.799438	-3.982544
C:\Users\cware\Desktop\Steller20November\TagTesting20Nov2013\M10.DSG	11-1-2013	15:50:19	216356.000000	4327.120000	0.117188	-0.199219	-1.125000	0.246789	0.068807	0.634862	-3.219604	-10.192871	-5.508423
C:\Users\cware\Desktop\Steller20November\TagTesting20Nov2013\M10.DSG	11-1-2013	15:50:19	216357.000000	4327.140000	0.035156	-0.156250	-1.175781	0.248624	0.069725	0.633945	0.061035	3.799438	-3.189087
C:\Users\cware\Desktop\Steller20November\TagTesting20Nov2013\M10.DSG	11-1-2013	15:50:19	216358.000000	4327.160000	0.140625	-0.167969	-1.093750	0.246789	0.070642	0.634862	-0.167847	-9.414673	-6.317139
C:\Users\cware\Desktop\Steller20November\TagTesting20Nov2013\M10.DSG	11-1-2013	15:50:19	216359.000000	4327.180000	0.058594	-0.199219	-1.117188	0.248624	0.072477	0.633945	-1.861572	1.876831	-5.203247
C:\Users\cware\Desktop\Steller20November\TagTesting20Nov2013\M10.DSG	11-1-2013	15:50:19	216360.000000	4327.200000	0.097656	-0.226563	-1.136719	0.247706	0.071560	0.635780	-3.387451	6.088257	-3.372192
C:\Users\cware\Desktop\Steller20November\TagTesting20Nov2013\M10.DSG	11-1-2013	15:50:19	216361.000000	4327.220000	0.121094	-0.214844	-1.128906	0.246789	0.072477	0.636697	-6.149292	-5.966187	-5.523682
C:\Users\cware\Desktop\Steller20November\TagTesting20Nov2013\M10.DSG	11-1-2013	15:50:19	216362.000000	4327.240000	0.093750	-0.191406	-1.140625	0.247706	0.073394	0.634862	-4.318237	-6.347656	-5.294800
C:\Users\cware\Desktop\Steller20November\TagTesting20Nov2013\M10.DSG	11-1-2013	15:50:19	216363.000000	4327.260000	0.070313	-0.183594	-1.117188	0.249541	0.073394	0.634862	-5.599976	-3.234863	-5.310059
C:\Users\cware\Desktop\Steller20November\TagTesting20Nov2013\M10.DSG	11-1-2013	15:50:19	216364.000000	4327.280000	0.070313	-0.175781	-1.121094	0.247706	0.073394	0.635780	-6.988525	-5.584717	-4.089355
C:\Users\cware\Desktop\Steller20November\TagTesting20Nov2013\M10.DSG	11-1-2013	15:50:19	216365.000000	4327.300000	0.085938	-0.160156	-1.140625	0.248624	0.073394	0.634862	-4.013062	-10.772705	-5.447388
C:\Users\cware\Desktop\Steller20November\TagTesting20Nov2013\M10.DSG	11-1-2013	15:50:19	216366.000000	4327.320000	0.046875	-0.187500	-1.175781	0.249541	0.072477	0.634862	-5.340576	-7.568359	-6.027222
C:\Users\cware\Desktop\Steller20November\TagTesting20Nov2013\M10.DSG	11-1-2013	15:50:19	216367.000000	4327.340000	0.062500	-0.187500	-1.125000	0.250459	0.073394	0.634862	-6.271362	-10.391235	-5.172729
C:\Users\cware\Desktop\Steller20November\TagTesting20Nov2013\M10.DSG	11-1-2013	15:50:19	216368.000000	4327.360000	0.039063	-0.187500	-1.148438	0.251376	0.073394	0.634862	-7.980347	-4.730225	-2.166748
C:\Users\cware\Desktop\Steller20November\TagTesting20Nov2013\M10.DSG	11-1-2013	15:50:19	216369.000000	4327.380000	0.105469	-0.183594	-1.128906	0.251376	0.073394	0.634862	-6.454468	2.685547	-1.724243
C:\Users\cware\Desktop\Steller20November\TagTesting20Nov2013\M10.DSG	11-1-2013	15:50:19	216370.000000	4327.400000	0.097656	-0.160156	-1.136719	0.253211	0.072477	0.634862	-5.279541	-3.189087	-3.738403
C:\Users\cware\Desktop\Steller20November\TagTesting20Nov2013\M10.DSG	11-1-2013	15:50:19	216371.000000	4327.420000	0.074219	-0.167969	-1.140625	0.253211	0.073394	0.634862	-6.591797	-7.049561	-4.623413
C:\Users\cware\Desktop\Steller20November\TagTesting20Nov2013\M10.DSG	11-1-2013	15:50:19	216372.000000	4327.440000	0.042969	-0.187500	-1.140625	0.252294	0.072477	0.634862	-5.722046	-7.583618	-3.295898
C:\Users\cware\Desktop\Steller20November\TagTesting20Nov2013\M10.DSG	11-1-2013	15:50:19	216373.000000	4327.460000	0.113281	-0.187500	-1.109375	0.253211	0.073394	0.634862	-6.271362	-6.652832	-3.143311
C:\Users\cware\Desktop\Steller20November\TagTesting20Nov2013\M10.DSG	11-1-2013	15:50:19	216374.000000	4327.480000	0.066406	-0.191406	-1.125000	0.255046	0.072477	0.633945	-5.142212	0.381470	-2.090454
C:\Users\cware\Desktop\Steller20November\TagTesting20Nov2013\M10.DSG	11-1-2013	15:50:19	216375.000000	4327.500000	0.082031	-0.187500	-1.148438	0.255046	0.072477	0.633945	-5.676270	-9.368896	-3.417969
C:\Users\cware\Desktop\Steller20November\TagTesting20Nov2013\M10.DSG	11-1-2013	15:50:19	216376.000000	4327.520000	0.066406	-0.179688	-1.136719	0.255046	0.072477	0.635780	-3.723145	-1.373291	-3.128052
C:\Users\cware\Desktop\Steller20November\TagTesting20Nov2013\M10.DSG	11-1-2013	15:50:19	216377.000000	4327.540000	0.066406	-0.183594	-1.121094	0.255963	0.072477	0.633945	-4.684448	-5.599976	-3.723145
C:\Users\cware\Desktop\Steller20November\TagTesting20Nov2013\M10.DSG	11-1-2013	15:50:19	216378.000000	4327.560000	0.027344	-0.191406	-1.171875	0.256881	0.073394	0.633945	-5.035400	-6.866455	-3.631592
C:\Users\cware\Desktop\Steller20November\TagTesting20Nov2013\M10.DSG	11-1-2013	15:50:19	216379.000000	4327.580000	0.085938	-0.171875	-1.156250	0.257798	0.073394	0.634862	-2.548218	2.410889	-3.753662
C:\Users\cware\Desktop\Steller20November\TagTesting20Nov2013\M10.DSG	11-1-2013	15:50:19	216380.000000	4327.600000	0.058594	-0.203125	-1.144531	0.257798	0.074312	0.633945	-6.652832	2.319336	-4.898071
C:\Users\cware\Desktop\Steller20November\TagTesting20Nov2013\M10.DSG	11-1-2013	15:50:19	216381.000000	4327.620000	0.074219	-0.187500	-1.136719	0.256881	0.073394	0.634862	-5.493164	-5.645752	-5.096436
C:\Users\cware\Desktop\Steller20November\TagTesting20Nov2013\M10.DSG	11-1-2013	15:50:19	216382.000000	4327.640000	0.089844	-0.175781	-1.136719	0.256881	0.073394	0.633945	-6.240845	-10.147095	-5.020142
C:\Users\cware\Desktop\Steller20November\TagTesting20Nov2013\M10.DSG	11-1-2013	15:50:19	216383.000000	4327.660000	0.050781	-0.199219	-1.136719	0.257798	0.074312	0.633028	-5.249023	-0.198364	-2.593994
C:\Users\cware\Desktop\Steller20November\TagTesting20Nov2013\M10.DSG	11-1-2013	15:50:19	216384.000000	4327.680000	0.082031	-0.191406	-1.136719	0.257798	0.073394	0.633028	-7.614136	0.625610	-3.219604
C:\Users\cware\Desktop\Steller20November\TagTesting20Nov2013\M10.DSG	11-1-2013	15:50:19	216385.000000	4327.700000	0.097656	-0.183594	-1.121094	0.257798	0.073394	0.633945	-6.057739	-9.918213	-3.814697
C:\Users\cware\Desktop\Steller20November\TagTesting20Nov2013\M10.DSG	11-1-2013	15:50:19	216386.000000	4327.720000	0.058594	-0.195313	-1.156250	0.258716	0.073394	0.633945	-4.470825	-1.724243	-1.464844
C:\Users\cware\Desktop\Steller20November\TagTesting20Nov2013\M10.DSG	11-1-2013	15:50:19	216387.000000	4327.740000	0.074219	-0.203125	-1.113281	0.258716	0.073394	0.634862	-6.881714	-3.448486	-2.212524
C:\Users\cware\Desktop\Steller20November\TagTesting20Nov2013\M10.DSG	11-1-2013	15:50:19	216388.000000	4327.760000	0.058594	-0.199219	-1.128906	0.258716	0.074312	0.633945	-7.247925	-1.861572	-3.097534
C:\Users\cware\Desktop\Steller20November\TagTesting20Nov2013\M10.DSG	11-1-2013	15:50:19	216389.000000	4327.780000	0.070313	-0.195313	-1.121094	0.258716	0.072477	0.633945	-7.339478	-2.426147	-4.425049
C:\Users\cware\Desktop\Steller20November\TagTesting20Nov2013\M10.DSG	11-1-2013	15:50:19	216390.000000	4327.800000	0.078125	-0.179688	-1.125000	0.260550	0.071560	0.633945	-5.615234	-8.575439	-3.814697
C:\Users\cware\Desktop\Steller20November\TagTesting20Nov2013\M10.DSG	11-1-2013	15:50:19	216391.000000	4327.820000	0.070313	-0.179688	-1.156250	0.259633	0.072477	0.633945	-1.663208	-2.090454	-4.150391
C:\Users\cware\Desktop\Steller20November\TagTesting20Nov2013\M10.DSG	11-1-2013	15:50:19	216392.000000	4327.840000	0.199219	-0.261719	-1.304688	0.261468	0.074312	0.634862	-5.966187	-34.301758	-10.864258
C:\Users\cware\Desktop\Steller20November\TagTesting20Nov2013\M10.DSG	11-1-2013	15:50:19	216393.000000	4327.860000	0.285156	-0.292969	-1.269531	0.266055	0.072477	0.633028	-28.854370	-3.234863	3.417969
C:\Users\cware\Desktop\Steller20November\TagTesting20Nov2013\M10.DSG	11-1-2013	15:50:19	216394.000000	4327.880000	0.281250	-0.042969	-1.066406	0.269725	0.067890	0.632110	-6.591797	-45.791626	5.722046
C:\Users\cware\Desktop\Steller20November\TagTesting20Nov2013\M10.DSG	11-1-2013	15:50:19	216395.000000	4327.900000	0.152344	-0.082031	-1.308594	0.277064	0.069725	0.632110	9.841919	-42.724609	-7.415771
C:\Users\cware\Desktop\Steller20November\TagTesting20Nov2013\M10.DSG	11-1-2013	15:50:19	216396.000000	4327.920000	-0.242188	-0.101563	-1.339844	0.282569	0.071560	0.633028	14.404297	11.444092	-5.859375
C:\Users\cware\Desktop\Steller20November\TagTesting20Nov2013\M10.DSG	11-1-2013	15:50:19	216397.000000	4327.940000	-0.136719	-0.269531	-1.453125	0.277064	0.077064	0.633028	9.796143	27.221680	-10.711670
C:\Users\cware\Desktop\Steller20November\TagTesting20Nov2013\M10.DSG	11-1-2013	15:50:19	216398.000000	4327.960000	-0.207031	-0.316406	-1.457031	0.272477	0.077064	0.636697	-5.371094	29.800415	-22.064209
C:\Users\cware\Desktop\Steller20November\TagTesting20Nov2013\M10.DSG	11-1-2013	15:50:19	216399.000000	4327.980000	-0.312500	-0.324219	-1.394531	0.263303	0.076147	0.637615	-19.424438	38.009644	-26.458740
C:\Users\cware\Desktop\Steller20November\TagTesting20Nov2013\M10.DSG	11-1-2013	15:50:19	216400.000000	4328.000000	-0.218750	-0.308594	-1.367188	0.257798	0.072477	0.637615	-36.117554	47.485352	-33.203125
C:\Users\cware\Desktop\Steller20November\TagTesting20Nov2013\M10.DSG	11-1-2013	15:50:19	216401.000000	4328.020000	-0.238281	-0.269531	-1.382813	0.243119	0.061468	0.636697	-33.905029	55.587769	-37.506104
C:\Users\cware\Desktop\Steller20November\TagTesting20Nov2013\M10.DSG	11-1-2013	15:50:19	216402.000000	4328.040000	-0.398438	-0.046875	-1.503906	0.233945	0.057798	0.635780	-7.629395	86.486816	-24.826050
C:\Users\cware\Desktop\Steller20November\TagTesting20Nov2013\M10.DSG	11-1-2013	15:50:19	216403.000000	4328.060000	-0.765625	0.136719	-1.652344	0.207339	0.057798	0.637615	-6.179810	143.753052	-10.101318
C:\Users\cware\Desktop\Steller20November\TagTesting20Nov2013\M10.DSG	11-1-2013	15:50:19	216404.000000	4328.080000	-0.796875	0.027344	-1.621094	0.186239	0.055963	0.636697	-1.342773	181.671143	-3.128052
C:\Users\cware\Desktop\Steller20November\TagTesting20Nov2013\M10.DSG	11-1-2013	15:50:19	216405.000000	4328.100000	-0.308594	-0.175781	-1.339844	0.140367	0.055963	0.633945	-9.811401	140.243530	-17.822266
C:\Users\cware\Desktop\Steller20November\TagTesting20Nov2013\M10.DSG	11-1-2013	15:50:19	216406.000000	4328.120000	0.289063	0.054688	-1.484375	0.125688	0.055046	0.632110	-23.681641	98.968506	-25.238037
C:\Users\cware\Desktop\Steller20November\TagTesting20Nov2013\M10.DSG	11-1-2013	15:50:19	216407.000000	4328.140000	0.289063	0.054688	-1.484375	0.095413	0.050459	0.624771	-21.591187	145.782471	-25.436401
C:\Users\cware\Desktop\Steller20November\TagTesting20Nov2013\M10.DSG	11-1-2013	15:50:19	216408.000000	4328.160000	0.363281	0.066406	-1.433594	0.075229	0.049541	0.619266	-19.760132	155.899048	-16.403198
C:\Users\cware\Desktop\Steller20November\TagTesting20Nov2013\M10.DSG	11-1-2013	15:50:19	216409.000000	4328.180000	0.707031	0.074219	-1.437500	0.055963	0.046789	0.606422	-10.513306	145.370483	-18.722534
C:\Users\cware\Desktop\Steller20November\TagTesting20Nov2013\M10.DSG	11-1-2013	15:50:19	216410.000000	4328.200000	0.851563	0.007813	-1.542969	0.018349	0.046789	0.600000	-4.653931	124.298096	-31.417847
C:\Users\cware\Desktop\Steller20November\TagTesting20Nov2013\M10.DSG	11-1-2013	15:50:19	216411.000000	4328.220000	0.847656	-0.042969	-1.523438	0.002752	0.048624	0.592661	-12.084961	151.229858	-22.521973
C:\Users\cware\Desktop\Steller20November\TagTesting20Nov2013\M10.DSG	11-1-2013	15:50:19	216412.000000	4328.240000	1.003906	-0.007813	-1.492188	-0.033945	0.048624	0.576147	-16.586304	144.226074	-15.853882
C:\Users\cware\Desktop\Steller20November\TagTesting20Nov2013\M10.DSG	11-1-2013	15:50:19	216413.000000	4328.260000	1.062500	0.015625	-1.480469	-0.050459	0.045872	0.566972	-19.348145	149.749756	-20.141602
C:\Users\cware\Desktop\Steller20November\TagTesting20Nov2013\M10.DSG	11-1-2013	15:50:19	216414.000000	4328.280000	1.105469	0.000000	-1.355469	-0.083486	0.044954	0.544954	-26.550293	147.857666	-33.874512
C:\Users\cware\Desktop\Steller20November\TagTesting20Nov2013\M10.DSG	11-1-2013	15:50:19	216415.000000	4328.300000	1.121094	-0.042969	-1.250000	-0.100917	0.044037	0.534862	-30.883789	133.331299	-40.969849
C:\Users\cware\Desktop\Steller20November\TagTesting20Nov2013\M10.DSG	11-1-2013	15:50:19	216416.000000	4328.320000	1.136719	-0.074219	-1.179688	-0.130275	0.045872	0.511927	-36.010742	117.492676	-50.033569
C:\Users\cware\Desktop\Steller20November\TagTesting20Nov2013\M10.DSG	11-1-2013	15:50:19	216417.000000	4328.340000	1.125000	-0.070313	-1.066406	-0.141284	0.044954	0.499083	-35.598755	108.230591	-51.895142
C:\Users\cware\Desktop\Steller20November\TagTesting20Nov2013\M10.DSG	11-1-2013	15:50:19	216418.000000	4328.360000	1.164063	-0.039063	-1.027344	-0.162385	0.048624	0.482569	-31.478882	74.630737	-53.329468
C:\Users\cware\Desktop\Steller20November\TagTesting20Nov2013\M10.DSG	11-1-2013	15:50:19	216419.000000	4328.380000	1.023438	-0.097656	-1.062500	-0.170642	0.050459	0.474312	-25.558472	84.945679	-50.354004
C:\Users\cware\Desktop\Steller20November\TagTesting20Nov2013\M10.DSG	11-1-2013	15:50:19	216420.000000	4328.400000	0.984375	-0.191406	-1.027344	-0.188073	0.055963	0.455963	-29.907227	88.821411	-45.654297
C:\Users\cware\Desktop\Steller20November\TagTesting20Nov2013\M10.DSG	11-1-2013	15:50:19	216421.000000	4328.420000	0.968750	-0.218750	-0.929688	-0.196330	0.057798	0.446789	-36.880493	100.311279	-44.876099
C:\Users\cware\Desktop\Steller20November\TagTesting20Nov2013\M10.DSG	11-1-2013	15:50:19	216422.000000	4328.440000	0.964844	-0.250000	-0.824219	-0.214679	0.061468	0.423853	-40.725708	98.388672	-40.985107
C:\Users\cware\Desktop\Steller20November\TagTesting20Nov2013\M10.DSG	11-1-2013	15:50:19	216423.000000	4328.460000	0.957031	-0.207031	-0.742188	-0.222018	0.061468	0.414679	-51.437378	84.014893	-41.687012
C:\Users\cware\Desktop\Steller20November\TagTesting20Nov2013\M10.DSG	11-1-2013	15:50:19	216424.000000	4328.480000	0.964844	-0.246094	-0.675781	-0.235780	0.061468	0.392661	-44.265747	79.193115	-36.621094
C:\Users\cware\Desktop\Steller20November\TagTesting20Nov2013\M10.DSG	11-1-2013	15:50:19	216425.000000	4328.500000	1.011719	-0.257813	-0.636719	-0.242202	0.063303	0.385321	-44.876099	83.984375	-28.015137
C:\Users\cware\Desktop\Steller20November\TagTesting20Nov2013\M10.DSG	11-1-2013	15:50:19	216426.000000	4328.520000	0.972656	-0.316406	-0.648438	-0.254128	0.062385	0.366972	-52.352905	67.443848	-32.806396
C:\Users\cware\Desktop\Steller20November\TagTesting20Nov2013\M10.DSG	11-1-2013	15:50:19	216427.000000	4328.540000	0.914063	-0.300781	-0.703125	-0.257798	0.061468	0.357798	-52.062988	25.619507	-33.798218
C:\Users\cware\Desktop\Steller20November\TagTesting20Nov2013\M10.DSG	11-1-2013	15:50:19	216428.000000	4328.560000	0.937500	-0.207031	-0.730469	-0.262385	0.061468	0.347706	-48.965454	24.063110	-26.031494
C:\Users\cware\Desktop\Steller20November\TagTesting20Nov2013\M10.DSG	11-1-2013	15:50:19	216429.000000	4328.580000	1.027344	-0.128906	-0.566406	-0.264220	0.061468	0.346789	-52.749634	5.661011	-26.840210
C:\Users\cware\Desktop\Steller20November\TagTesting20Nov2013\M10.DSG	11-1-2013	15:50:19	216430.000000	4328.600000	0.828125	-0.156250	-0.632813	-0.266972	0.057798	0.340367	-75.302124	22.323608	-18.142700
C:\Users\cware\Desktop\Steller20November\TagTesting20Nov2013\M10.DSG	11-1-2013	15:50:19	216431.000000	4328.620000	0.796875	-0.105469	-0.691406	-0.269725	0.056881	0.336697	-80.368042	16.921997	-9.841919
C:\Users\cware\Desktop\Steller20November\TagTesting20Nov2013\M10.DSG	11-1-2013	15:50:19	216432.000000	4328.640000	0.863281	0.019531	-0.621094	-0.269725	0.046789	0.329358	-76.705933	36.117554	5.523682
C:\Users\cware\Desktop\Steller20November\TagTesting20Nov2013\M10.DSG	11-1-2013	15:50:19	216433.000000	4328.660000	0.812500	0.031250	-0.703125	-0.270642	0.044037	0.324771	-64.239502	31.372070	4.470825
C:\Users\cware\Desktop\Steller20November\TagTesting20Nov2013\M10.DSG	11-1-2013	15:50:19	216434.000000	4328.680000	0.968750	-0.085938	-0.476563	-0.275229	0.041284	0.319266	-44.281006	16.357422	-8.743286
C:\Users\cware\Desktop\Steller20November\TagTesting20Nov2013\M10.DSG	11-1-2013	15:50:19	216435.000000	4328.700000	0.953125	-0.144531	-0.492188	-0.276147	0.036697	0.311009	-37.033081	10.894775	-17.959595
C:\Users\cware\Desktop\Steller20November\TagTesting20Nov2013\M10.DSG	11-1-2013	15:50:19	216436.000000	4328.720000	0.902344	-0.316406	-0.484375	-0.277982	0.034862	0.309174	-49.102783	15.243530	-26.306152
C:\Users\cware\Desktop\Steller20November\TagTesting20Nov2013\M10.DSG	11-1-2013	15:50:19	216437.000000	4328.740000	0.949219	-0.242188	-0.484375	-0.280734	0.035780	0.302752	-43.945313	5.569458	-25.497437
C:\Users\cware\Desktop\Steller20November\TagTesting20Nov2013\M10.DSG	11-1-2013	15:50:19	216438.000000	4328.760000	0.937500	-0.273438	-0.472656	-0.281651	0.035780	0.299083	-62.774658	13.320923	-21.392822
C:\Users\cware\Desktop\Steller20November\TagTesting20Nov2013\M10.DSG	11-1-2013	15:50:19	216439.000000	4328.780000	0.964844	-0.277344	-0.445313	-0.285321	0.034862	0.292661	-61.019897	19.607544	-17.288208
C:\Users\cware\Desktop\Steller20November\TagTesting20Nov2013\M10.DSG	11-1-2013	15:50:19	216440.000000	4328.800000	0.964844	-0.238281	-0.464844	-0.285321	0.033945	0.288991	-47.653198	11.032104	-7.049561
C:\Users\cware\Desktop\Steller20November\TagTesting20Nov2013\M10.DSG	11-1-2013	15:50:19	216441.000000	4328.820000	0.937500	-0.238281	-0.539063	-0.287156	0.033945	0.285321	-47.988892	17.379761	-3.799438
C:\Users\cware\Desktop\Steller20November\TagTesting20Nov2013\M10.DSG	11-1-2013	15:50:19	216442.000000	4328.840000	0.957031	-0.175781	-0.574219	-0.288991	0.032110	0.279817	-22.918701	3.280640	-3.753662
C:\Users\cware\Desktop\Steller20November\TagTesting20Nov2013\M10.DSG	11-1-2013	15:50:19	216443.000000	4328.860000	0.839844	-0.070313	-0.671875	-0.288991	0.029358	0.276147	-11.825562	15.289307	-2.563477
C:\Users\cware\Desktop\Steller20November\TagTesting20Nov2013\M10.DSG	11-1-2013	15:50:19	216444.000000	4328.880000	0.914063	-0.015625	-0.558594	-0.291743	0.029358	0.274312	-12.893677	-3.234863	-8.453369
C:\Users\cware\Desktop\Steller20November\TagTesting20Nov2013\M10.DSG	11-1-2013	15:50:19	216445.000000	4328.900000	0.878906	0.011719	-0.523438	-0.291743	0.028440	0.273394	-12.603760	0.411987	-14.099121
C:\Users\cware\Desktop\Steller20November\TagTesting20Nov2013\M10.DSG	11-1-2013	15:50:19	216446.000000	4328.920000	0.933594	-0.089844	-0.410156	-0.292661	0.027523	0.270642	-27.679443	4.699707	-10.818481
C:\Users\cware\Desktop\Steller20November\TagTesting20Nov2013\M10.DSG	11-1-2013	15:50:19	216447.000000	4328.940000	1.003906	-0.125000	-0.363281	-0.292661	0.028440	0.269725	-23.208618	0.198364	-9.689331
C:\Users\cware\Desktop\Steller20November\TagTesting20Nov2013\M10.DSG	11-1-2013	15:50:19	216448.000000	4328.960000	0.949219	-0.214844	-0.429688	-0.292661	0.030275	0.268807	7.965088	15.304565	2.685547
C:\Users\cware\Desktop\Steller20November\TagTesting20Nov2013\M10.DSG	11-1-2013	15:50:19	216449.000000	4328.980000	0.976563	-0.269531	-0.523438	-0.292661	0.030275	0.266972	11.047363	-7.720947	-2.410889
C:\Users\cware\Desktop\Steller20November\TagTesting20Nov2013\M10.DSG	11-1-2013	15:50:19	216450.000000	4329.000000	0.910156	-0.125000	-0.609375	-0.293578	0.031193	0.267890	14.999390	5.172729	-8.346558
C:\Users\cware\Desktop\Steller20November\TagTesting20Nov2013\M10.DSG	11-1-2013	15:50:19	216451.000000	4329.020000	0.953125	-0.156250	-0.609375	-0.294495	0.031193	0.267890	8.819580	-1.785278	-8.575439
C:\Users\cware\Desktop\Steller20November\TagTesting20Nov2013\M10.DSG	11-1-2013	15:50:19	216452.000000	4329.040000	0.871094	-0.093750	-0.585938	-0.294495	0.032110	0.266055	7.110596	1.968384	-7.308960
C:\Users\cware\Desktop\Steller20November\TagTesting20Nov2013\M10.DSG	11-1-2013	15:50:19	216453.000000	4329.060000	0.921875	-0.093750	-0.484375	-0.294495	0.034862	0.266055	10.528564	6.622314	-6.271362
C:\Users\cware\Desktop\Steller20November\TagTesting20Nov2013\M10.DSG	11-1-2013	15:50:19	216454.000000	4329.080000	1.050781	-0.117188	-0.371094	-0.294495	0.038532	0.268807	23.071289	-1.449585	-7.827759
C:\Users\cware\Desktop\Steller20November\TagTesting20Nov2013\M10.DSG	11-1-2013	15:50:19	216455.000000	4329.100000	0.898438	-0.160156	-0.382813	-0.294495	0.040367	0.270642	23.605347	-21.408081	-7.461548
C:\Users\cware\Desktop\Steller20November\TagTesting20Nov2013\M10.DSG	11-1-2013	15:50:19	216456.000000	4329.120000	0.925781	-0.199219	-0.402344	-0.293578	0.044954	0.273394	39.184570	-10.147095	-3.189087
C:\Users\cware\Desktop\Steller20November\TagTesting20Nov2013\M10.DSG	11-1-2013	15:50:19	216457.000000	4329.140000	0.925781	-0.203125	-0.433594	-0.293578	0.045872	0.275229	40.039063	1.632690	-2.212524
C:\Users\cware\Desktop\Steller20November\TagTesting20Nov2013\M10.DSG	11-1-2013	15:50:19	216458.000000	4329.160000	0.882813	-0.246094	-0.464844	-0.292661	0.048624	0.277064	24.017334	-18.142700	-3.005981
C:\Users\cware\Desktop\Steller20November\TagTesting20Nov2013\M10.DSG	11-1-2013	15:50:19	216459.000000	4329.180000	0.976563	-0.132813	-0.457031	-0.292661	0.050459	0.280734	23.468018	-24.948120	-4.516602
C:\Users\cware\Desktop\Steller20November\TagTesting20Nov2013\M10.DSG	11-1-2013	15:50:19	216460.000000	4329.200000	0.882813	-0.140625	-0.519531	-0.288991	0.055963	0.288991	32.775879	-39.840698	-2.761841
C:\Users\cware\Desktop\Steller20November\TagTesting20Nov2013\M10.DSG	11-1-2013	15:50:19	216461.000000	4329.220000	0.882813	-0.140625	-0.519531	-0.288073	0.056881	0.292661	48.080444	-16.998291	-0.961304
C:\Users\cware\Desktop\Steller20November\TagTesting20Nov2013\M10.DSG	11-1-2013	15:50:19	216462.000000	4329.240000	0.898438	-0.132813	-0.390625	-0.285321	0.061468	0.296330	47.073364	-20.019531	-7.797241
C:\Users\cware\Desktop\Steller20November\TagTesting20Nov2013\M10.DSG	11-1-2013	15:50:19	216463.000000	4329.260000	0.910156	-0.214844	-0.503906	-0.284404	0.064220	0.302752	45.578003	-31.051636	-9.933472
C:\Users\cware\Desktop\Steller20November\TagTesting20Nov2013\M10.DSG	11-1-2013	15:50:19	216464.000000	4329.280000	0.769531	-0.281250	-0.507813	-0.282569	0.071560	0.311009	41.137695	-20.202637	-3.921509
C:\Users\cware\Desktop\Steller20November\TagTesting20Nov2013\M10.DSG	11-1-2013	15:50:19	216465.000000	4329.300000	0.800781	-0.277344	-0.496094	-0.280734	0.073394	0.314679	39.260864	-28.762817	-3.189087
C:\Users\cware\Desktop\Steller20November\TagTesting20Nov2013\M10.DSG	11-1-2013	15:50:19	216466.000000	4329.320000	0.863281	-0.214844	-0.535156	-0.278899	0.079817	0.322018	51.025391	-39.047241	-6.805420
C:\Users\cware\Desktop\Steller20November\TagTesting20Nov2013\M10.DSG	11-1-2013	15:50:19	216467.000000	4329.340000	0.796875	-0.207031	-0.449219	-0.276147	0.083486	0.325688	49.255371	-15.350342	-5.432129
C:\Users\cware\Desktop\Steller20November\TagTesting20Nov2013\M10.DSG	11-1-2013	15:50:19	216468.000000	4329.360000	0.906250	-0.230469	-0.496094	-0.275229	0.089908	0.333945	44.326782	-45.700073	-13.656616
C:\Users\cware\Desktop\Steller20November\TagTesting20Nov2013\M10.DSG	11-1-2013	15:50:19	216469.000000	4329.380000	0.722656	-0.230469	-0.527344	-0.271560	0.093578	0.338532	47.073364	-22.552490	-9.307861
C:\Users\cware\Desktop\Steller20November\TagTesting20Nov2013\M10.DSG	11-1-2013	15:50:19	216470.000000	4329.400000	0.812500	-0.250000	-0.492188	-0.271560	0.100000	0.344954	33.676147	-24.551392	-8.407593
C:\Users\cware\Desktop\Steller20November\TagTesting20Nov2013\M10.DSG	11-1-2013	15:50:19	216471.000000	4329.420000	0.820313	-0.304688	-0.449219	-0.267890	0.102752	0.349541	31.661987	-31.646729	-3.509521
C:\Users\cware\Desktop\Steller20November\TagTesting20Nov2013\M10.DSG	11-1-2013	15:50:19	216472.000000	4329.440000	0.769531	-0.296875	-0.441406	-0.266055	0.104587	0.354128	24.200439	-21.072388	-4.684448
C:\Users\cware\Desktop\Steller20November\TagTesting20Nov2013\M10.DSG	11-1-2013	15:50:19	216473.000000	4329.460000	0.855469	-0.277344	-0.488281	-0.264220	0.110092	0.361468	17.608643	-29.098511	-6.011963
C:\Users\cware\Desktop\Steller20November\TagTesting20Nov2013\M10.DSG	11-1-2013	15:50:19	216474.000000	4329.480000	0.765625	-0.312500	-0.492188	-0.262385	0.111009	0.365138	14.648438	-20.523071	-2.792358
C:\Users\cware\Desktop\Steller20November\TagTesting20Nov2013\M10.DSG	11-1-2013	15:50:19	216475.000000	4329.500000	0.750000	-0.359375	-0.562500	-0.259633	0.113761	0.369725	18.142700	-18.646240	0.366211
C:\Users\cware\Desktop\Steller20November\TagTesting20Nov2013\M10.DSG	11-1-2013	15:50:19	216476.000000	4329.520000	0.789063	-0.382813	-0.554688	-0.257798	0.113761	0.372477	19.729614	-16.281128	4.394531
C:\Users\cware\Desktop\Steller20November\TagTesting20Nov2013\M10.DSG	11-1-2013	15:50:19	216477.000000	4329.540000	0.871094	-0.386719	-0.507813	-0.255963	0.116514	0.377064	12.710571	-35.858154	4.653931
C:\Users\cware\Desktop\Steller20November\TagTesting20Nov2013\M10.DSG	11-1-2013	15:50:19	216478.000000	4329.560000	0.839844	-0.343750	-0.503906	-0.255046	0.116514	0.381651	18.234253	-22.613525	7.797241
C:\Users\cware\Desktop\Steller20November\TagTesting20Nov2013\M10.DSG	11-1-2013	15:50:19	216479.000000	4329.580000	0.835938	-0.328125	-0.480469	-0.249541	0.117431	0.388991	21.453857	-37.582397	3.433228
C:\Users\cware\Desktop\Steller20November\TagTesting20Nov2013\M10.DSG	11-1-2013	15:50:19	216480.000000	4329.600000	0.851563	-0.425781	-0.582031	-0.246789	0.117431	0.395413	15.579224	-44.662476	4.089355
C:\Users\cware\Desktop\Steller20November\TagTesting20Nov2013\M10.DSG	11-1-2013	15:50:19	216481.000000	4329.620000	0.808594	-0.390625	-0.601563	-0.240367	0.118349	0.403670	22.720337	-42.785645	5.828857
C:\Users\cware\Desktop\Steller20November\TagTesting20Nov2013\M10.DSG	11-1-2013	15:50:19	216482.000000	4329.640000	0.792969	-0.425781	-0.582031	-0.238532	0.118349	0.408257	10.192871	-40.740967	3.311157
C:\Users\cware\Desktop\Steller20November\TagTesting20Nov2013\M10.DSG	11-1-2013	15:50:19	216483.000000	4329.660000	0.820313	-0.441406	-0.589844	-0.231193	0.120183	0.419266	11.337280	-47.103882	0.610352
C:\Users\cware\Desktop\Steller20November\TagTesting20Nov2013\M10.DSG	11-1-2013	15:50:19	216484.000000	4329.680000	0.742188	-0.417969	-0.636719	-0.229358	0.119266	0.420183	6.378174	-8.590698	7.034302
C:\Users\cware\Desktop\Steller20November\TagTesting20Nov2013\M10.DSG	11-1-2013	15:50:19	216485.000000	4329.700000	0.742188	-0.421875	-0.609375	-0.228440	0.118349	0.421101	3.601074	-31.066895	7.141113
C:\Users\cware\Desktop\Steller20November\TagTesting20Nov2013\M10.DSG	11-1-2013	15:50:19	216486.000000	4329.720000	0.753906	-0.445313	-0.597656	-0.224771	0.118349	0.427523	-4.333496	-26.779175	4.684448
C:\Users\cware\Desktop\Steller20November\TagTesting20Nov2013\M10.DSG	11-1-2013	15:50:19	216487.000000	4329.740000	0.765625	-0.386719	-0.601563	-0.223853	0.117431	0.429358	-0.595093	-17.318726	4.394531
C:\Users\cware\Desktop\Steller20November\TagTesting20Nov2013\M10.DSG	11-1-2013	15:50:19	216488.000000	4329.760000	0.714844	-0.355469	-0.589844	-0.220183	0.115596	0.433028	-1.373291	-16.998291	1.754761
C:\Users\cware\Desktop\Steller20November\TagTesting20Nov2013\M10.DSG	11-1-2013	15:50:19	216489.000000	4329.780000	0.742188	-0.375000	-0.609375	-0.218349	0.115596	0.433945	-7.080078	-4.745483	1.678467
C:\Users\cware\Desktop\Steller20November\TagTesting20Nov2013\M10.DSG	11-1-2013	15:50:19	216490.000000	4329.800000	0.781250	-0.347656	-0.578125	-0.216514	0.113761	0.433945	-20.217896	-16.433716	-1.556396
C:\Users\cware\Desktop\Steller20November\TagTesting20Nov2013\M10.DSG	11-1-2013	15:50:19	216491.000000	4329.820000	0.726563	-0.402344	-0.605469	-0.216514	0.111927	0.436697	-17.486572	-18.341064	-0.503540
C:\Users\cware\Desktop\Steller20November\TagTesting20Nov2013\M10.DSG	11-1-2013	15:50:19	216492.000000	4329.840000	0.746094	-0.378906	-0.652344	-0.213761	0.109174	0.438532	-14.999390	-8.926392	2.258301
C:\Users\cware\Desktop\Steller20November\TagTesting20Nov2013\M10.DSG	11-1-2013	15:50:19	216493.000000	4329.860000	0.789063	-0.339844	-0.605469	-0.212844	0.107339	0.439450	-16.036987	-12.939453	-1.464844
C:\Users\cware\Desktop\Steller20November\TagTesting20Nov2013\M10.DSG	11-1-2013	15:50:19	216494.000000	4329.880000	0.777344	-0.296875	-0.554688	-0.211009	0.104587	0.440367	-27.099609	-19.302368	-2.395630
C:\Users\cware\Desktop\Steller20November\TagTesting20Nov2013\M10.DSG	11-1-2013	15:50:19	216495.000000	4329.900000	0.695313	-0.257813	-0.625000	-0.209174	0.100000	0.443119	-30.014038	-10.238647	0.000000
C:\Users\cware\Desktop\Steller20November\TagTesting20Nov2013\M10.DSG	11-1-2013	15:50:19	216496.000000	4329.920000	0.625000	-0.253906	-0.652344	-0.207339	0.094495	0.442202	-23.025513	-3.021240	5.355835
C:\Users\cware\Desktop\Steller20November\TagTesting20Nov2013\M10.DSG	11-1-2013	15:50:19	216497.000000	4329.940000	0.679688	-0.289063	-0.726563	-0.207339	0.091743	0.443119	-18.356323	5.218506	7.644653
C:\Users\cware\Desktop\Steller20November\TagTesting20Nov2013\M10.DSG	11-1-2013	15:50:19	216498.000000	4329.960000	0.777344	-0.265625	-0.671875	-0.207339	0.088991	0.441284	-18.386841	-3.128052	2.792358
C:\Users\cware\Desktop\Steller20November\TagTesting20Nov2013\M10.DSG	11-1-2013	15:50:19	216499.000000	4329.980000	0.753906	-0.289063	-0.621094	-0.207339	0.086239	0.441284	-16.860962	-10.879517	3.143311
C:\Users\cware\Desktop\Steller20November\TagTesting20Nov2013\M10.DSG	11-1-2013	15:50:19	216500.000000	4330.000000	0.750000	-0.304688	-0.609375	-0.204587	0.081651	0.442202	-24.429321	-6.347656	4.837036
C:\Users\cware\Desktop\Steller20November\TagTesting20Nov2013\M10.DSG	11-1-2013	15:50:19	216501.000000	4330.020000	0.730469	-0.281250	-0.578125	-0.201835	0.077982	0.441284	-22.064209	-28.656006	7.385254
C:\Users\cware\Desktop\Steller20November\TagTesting20Nov2013\M10.DSG	11-1-2013	15:50:19	216502.000000	4330.040000	0.617188	-0.277344	-0.617188	-0.200000	0.073394	0.444037	-19.241333	-18.402100	8.193970
C:\Users\cware\Desktop\Steller20November\TagTesting20Nov2013\M10.DSG	11-1-2013	15:50:19	216503.000000	4330.060000	0.703125	-0.195313	-0.617188	-0.195413	0.071560	0.446789	-15.853882	-44.769287	4.470825
C:\Users\cware\Desktop\Steller20November\TagTesting20Nov2013\M10.DSG	11-1-2013	15:50:19	216504.000000	4330.080000	0.589844	-0.230469	-0.734375	-0.190826	0.067890	0.449541	-19.638062	-9.017944	3.265381
C:\Users\cware\Desktop\Steller20November\TagTesting20Nov2013\M10.DSG	11-1-2013	15:50:19	216505.000000	4330.100000	0.691406	-0.199219	-0.730469	-0.189908	0.066055	0.450459	-20.217896	-23.666382	-1.007080
C:\Users\cware\Desktop\Steller20November\TagTesting20Nov2013\M10.DSG	11-1-2013	15:50:19	216506.000000	4330.120000	0.757813	-0.273438	-0.699219	-0.182569	0.062385	0.455963	-21.591187	-52.734375	-0.152588
C:\Users\cware\Desktop\Steller20November\TagTesting20Nov2013\M10.DSG	11-1-2013	15:50:19	216507.000000	4330.140000	0.636719	-0.304688	-0.691406	-0.178899	0.060550	0.460550	-17.288208	-48.126221	4.898071
C:\Users\cware\Desktop\Steller20November\TagTesting20Nov2013\M10.DSG	11-1-2013	15:50:19	216508.000000	4330.160000	0.558594	-0.308594	-0.742188	-0.172477	0.055963	0.465138	-13.458252	-25.787354	14.175415
C:\Users\cware\Desktop\Steller20November\TagTesting20Nov2013\M10.DSG	11-1-2013	15:50:19	216509.000000	4330.180000	0.523438	-0.257813	-0.687500	-0.167890	0.053211	0.468807	-11.840820	-23.925781	18.753052
C:\Users\cware\Desktop\Steller20November\TagTesting20Nov2013\M10.DSG	11-1-2013	15:50:19	216510.000000	4330.200000	0.605469	-0.226563	-0.687500	-0.166055	0.050459	0.470642	-5.813599	-53.710938	15.991211
C:\Users\cware\Desktop\Steller20November\TagTesting20Nov2013\M10.DSG	11-1-2013	15:50:19	216511.000000	4330.220000	0.664063	-0.203125	-0.664063	-0.155963	0.047706	0.478899	-5.386353	-50.674438	20.019531
C:\Users\cware\Desktop\Steller20November\TagTesting20Nov2013\M10.DSG	11-1-2013	15:50:19	216512.000000	4330.240000	0.652344	-0.230469	-0.703125	-0.151376	0.045872	0.481651	-12.588501	-54.306030	22.827148
C:\Users\cware\Desktop\Steller20November\TagTesting20Nov2013\M10.DSG	11-1-2013	15:50:19	216513.000000	4330.260000	0.523438	-0.191406	-0.746094	-0.141284	0.037615	0.488991	-19.866943	-28.594971	29.754639
C:\Users\cware\Desktop\Steller20November\TagTesting20Nov2013\M10.DSG	11-1-2013	15:50:19	216514.000000	4330.280000	0.593750	-0.164063	-0.746094	-0.137615	0.032110	0.489908	-22.338867	-48.675537	23.162842
C:\Users\cware\Desktop\Steller20November\TagTesting20Nov2013\M10.DSG	11-1-2013	15:50:19	216515.000000	4330.300000	0.593750	-0.164063	-0.746094	-0.124771	0.025688	0.497248	-25.787354	-62.789917	18.173218
C:\Users\cware\Desktop\Steller20November\TagTesting20Nov2013\M10.DSG	11-1-2013	15:50:19	216516.000000	4330.320000	0.535156	-0.179688	-0.816406	-0.118349	0.020183	0.500000	-36.895752	-36.834717	23.513794
C:\Users\cware\Desktop\Steller20November\TagTesting20Nov2013\M10.DSG	11-1-2013	15:50:19	216517.000000	4330.340000	0.542969	-0.125000	-0.789063	-0.110092	0.006422	0.502752	-43.746948	-40.802002	24.765015
C:\Users\cware\Desktop\Steller20November\TagTesting20Nov2013\M10.DSG	11-1-2013	15:50:19	216518.000000	4330.360000	0.480469	-0.062500	-0.796875	-0.102752	0.000000	0.504587	-55.587769	-30.715942	22.003174
C:\Users\cware\Desktop\Steller20November\TagTesting20Nov2013\M10.DSG	11-1-2013	15:50:19	216519.000000	4330.380000	0.531250	-0.027344	-0.804688	-0.097248	-0.013761	0.503670	-56.365967	-24.185181	25.070190
C:\Users\cware\Desktop\Steller20November\TagTesting20Nov2013\M10.DSG	11-1-2013	15:50:19	216520.000000	4330.400000	0.554688	-0.054688	-0.824219	-0.092661	-0.022018	0.503670	-49.850464	-23.681641	26.321411
C:\Users\cware\Desktop\Steller20November\TagTesting20Nov2013\M10.DSG	11-1-2013	15:50:19	216521.000000	4330.420000	0.589844	-0.058594	-0.855469	-0.088991	-0.035780	0.504587	-44.921875	-32.836914	23.590088
C:\Users\cware\Desktop\Steller20November\TagTesting20Nov2013\M10.DSG	11-1-2013	15:50:19	216522.000000	4330.440000	0.500000	-0.058594	-0.855469	-0.078899	-0.041284	0.504587	-35.324097	-14.801025	22.735596
C:\Users\cware\Desktop\Steller20November\TagTesting20Nov2013\M10.DSG	11-1-2013	15:50:19	216523.000000	4330.460000	0.519531	-0.058594	-0.863281	-0.077064	-0.047706	0.503670	-29.861450	-8.575439	23.757935
C:\Users\cware\Desktop\Steller20November\TagTesting20Nov2013\M10.DSG	11-1-2013	15:50:19	216524.000000	4330.480000	0.554688	-0.039063	-0.843750	-0.072477	-0.056881	0.503670	-30.822754	-23.315430	22.567749
C:\Users\cware\Desktop\Steller20November\TagTesting20Nov2013\M10.DSG	11-1-2013	15:50:19	216525.000000	4330.500000	0.480469	-0.031250	-0.890625	-0.067890	-0.061468	0.503670	-31.982422	-21.606445	23.513794
C:\Users\cware\Desktop\Steller20November\TagTesting20Nov2013\M10.DSG	11-1-2013	15:50:19	216526.000000	4330.520000	0.441406	-0.027344	-0.917969	-0.061468	-0.072477	0.502752	-30.685425	-8.636475	27.786255
C:\Users\cware\Desktop\Steller20November\TagTesting20Nov2013\M10.DSG	11-1-2013	15:50:19	216527.000000	4330.540000	0.453125	-0.015625	-0.953125	-0.060550	-0.078899	0.500917	-26.260376	-6.591797	29.693604
C:\Users\cware\Desktop\Steller20November\TagTesting20Nov2013\M10.DSG	11-1-2013	15:50:19	216528.000000	4330.560000	0.433594	-0.035156	-0.937500	-0.056881	-0.087156	0.500000	-16.418457	0.625610	31.127930
C:\Users\cware\Desktop\Steller20November\TagTesting20Nov2013\M10.DSG	11-1-2013	15:50:19	216529.000000	4330.580000	0.433594	-0.042969	-0.855469	-0.055046	-0.091743	0.499083	-8.834839	4.074097	33.340454
C:\Users\cware\Desktop\Steller20November\TagTesting20Nov2013\M10.DSG	11-1-2013	15:50:19	216530.000000	4330.600000	0.488281	-0.058594	-0.796875	-0.050459	-0.098165	0.499083	0.732422	-6.958008	36.819458
C:\Users\cware\Desktop\Steller20November\TagTesting20Nov2013\M10.DSG	11-1-2013	15:50:19	216531.000000	4330.620000	0.523438	-0.027344	-0.812500	-0.048624	-0.099083	0.499083	8.117676	-15.914917	38.391113
C:\Users\cware\Desktop\Steller20November\TagTesting20Nov2013\M10.DSG	11-1-2013	15:50:19	216532.000000	4330.640000	0.550781	-0.007813	-0.824219	-0.039450	-0.101835	0.504587	11.047363	-30.776978	35.476685
C:\Users\cware\Desktop\Steller20November\TagTesting20Nov2013\M10.DSG	11-1-2013	15:50:19	216533.000000	4330.660000	0.539063	-0.007813	-0.828125	-0.033945	-0.102752	0.507339	9.963989	-43.151855	30.471802
C:\Users\cware\Desktop\Steller20November\TagTesting20Nov2013\M10.DSG	11-1-2013	15:50:19	216534.000000	4330.680000	0.539063	-0.003906	-0.855469	-0.022018	-0.103670	0.514679	3.585815	-53.878784	25.726318
C:\Users\cware\Desktop\Steller20November\TagTesting20Nov2013\M10.DSG	11-1-2013	15:50:19	216535.000000	4330.700000	0.527344	0.000000	-0.886719	-0.015596	-0.105505	0.518349	-3.860474	-55.374146	24.200439
C:\Users\cware\Desktop\Steller20November\TagTesting20Nov2013\M10.DSG	11-1-2013	15:50:19	216536.000000	4330.720000	0.492188	0.031250	-0.953125	0.000917	-0.107339	0.524771	-3.738403	-55.267334	18.508911
C:\Users\cware\Desktop\Steller20November\TagTesting20Nov2013\M10.DSG	11-1-2013	15:50:19	216537.000000	4330.740000	0.496094	0.070313	-1.019531	0.006422	-0.108257	0.527523	-8.209229	-56.198120	13.397217
C:\Users\cware\Desktop\Steller20November\TagTesting20Nov2013\M10.DSG	11-1-2013	15:50:19	216538.000000	4330.760000	0.445313	0.101563	-1.054688	0.018349	-0.112844	0.534862	-13.336182	-45.684814	8.422852
C:\Users\cware\Desktop\Steller20November\TagTesting20Nov2013\M10.DSG	11-1-2013	15:50:19	216539.000000	4330.780000	0.414063	0.125000	-1.066406	0.022936	-0.114679	0.534862	-15.350342	-35.385132	3.814697
C:\Users\cware\Desktop\Steller20November\TagTesting20Nov2013\M10.DSG	11-1-2013	15:50:19	216540.000000	4330.800000	0.406250	0.117188	-1.101563	0.030275	-0.117431	0.537615	-9.994507	-40.298462	-4.043579
C:\Users\cware\Desktop\Steller20November\TagTesting20Nov2013\M10.DSG	11-1-2013	15:50:19	216541.000000	4330.820000	0.480469	0.136719	-1.121094	0.034862	-0.118349	0.539450	0.228882	-30.914307	-6.774902
C:\Users\cware\Desktop\Steller20November\TagTesting20Nov2013\M10.DSG	11-1-2013	15:50:19	216542.000000	4330.840000	0.578125	0.175781	-1.121094	0.040367	-0.116514	0.544037	9.963989	-32.073975	-4.699707
C:\Users\cware\Desktop\Steller20November\TagTesting20Nov2013\M10.DSG	11-1-2013	15:50:19	216543.000000	4330.860000	0.640625	0.156250	-1.066406	0.043119	-0.113761	0.547706	21.362305	-37.460327	-2.929688
C:\Users\cware\Desktop\Steller20November\TagTesting20Nov2013\M10.DSG	11-1-2013	15:50:19	216544.000000	4330.880000	0.550781	0.136719	-0.984375	0.046789	-0.109174	0.556881	29.937744	-43.991089	-3.387451
C:\Users\cware\Desktop\Steller20November\TagTesting20Nov2013\M10.DSG	11-1-2013	15:50:19	216545.000000	4330.900000	0.488281	0.125000	-1.031250	0.055963	-0.103670	0.556881	27.770996	-38.299561	-4.364014
C:\Users\cware\Desktop\Steller20November\TagTesting20Nov2013\M10.DSG	11-1-2013	15:50:19	216546.000000	4330.920000	0.558594	0.054688	-1.144531	0.061468	-0.100917	0.565138	21.041870	-61.477661	-15.762329
C:\Users\cware\Desktop\Steller20November\TagTesting20Nov2013\M10.DSG	11-1-2013	15:50:19	216547.000000	4330.940000	0.484375	-0.019531	-1.156250	0.072477	-0.093578	0.571560	19.119263	-64.041138	-19.332886
C:\Users\cware\Desktop\Steller20November\TagTesting20Nov2013\M10.DSG	11-1-2013	15:50:19	216548.000000	4330.960000	0.503906	-0.042969	-1.093750	0.079817	-0.089908	0.575229	29.541016	-51.376343	-27.069092
C:\Users\cware\Desktop\Steller20November\TagTesting20Nov2013\M10.DSG	11-1-2013	15:50:19	216549.000000	4330.980000	0.628906	0.003906	-1.125000	0.087156	-0.079817	0.581651	28.152466	-48.706055	-28.945923
C:\Users\cware\Desktop\Steller20November\TagTesting20Nov2013\M10.DSG	11-1-2013	15:50:19	216550.000000	4331.000000	0.703125	0.058594	-1.152344	0.091743	-0.076147	0.586239	28.869629	-57.662964	-19.515991
C:\Users\cware\Desktop\Steller20November\TagTesting20Nov2013\M10.DSG	11-1-2013	15:50:19	216551.000000	4331.020000	0.531250	0.101563	-1.328125	0.100917	-0.065138	0.589908	41.885376	-32.943726	-5.874634
C:\Users\cware\Desktop\Steller20November\TagTesting20Nov2013\M10.DSG	11-1-2013	15:50:19	216552.000000	4331.040000	0.433594	0.066406	-1.480469	0.104587	-0.059633	0.596330	44.036865	-19.958496	9.689331
C:\Users\cware\Desktop\Steller20November\TagTesting20Nov2013\M10.DSG	11-1-2013	15:50:19	216553.000000	4331.060000	0.351563	-0.039063	-1.492188	0.109174	-0.046789	0.601835	40.252686	3.921509	21.026611
C:\Users\cware\Desktop\Steller20November\TagTesting20Nov2013\M10.DSG	11-1-2013	15:50:19	216554.000000	4331.080000	0.304688	-0.132813	-1.421875	0.108257	-0.042202	0.602752	33.966064	40.817261	21.286011
C:\Users\cware\Desktop\Steller20November\TagTesting20Nov2013\M10.DSG	11-1-2013	15:50:19	216555.000000	4331.100000	0.476563	-0.214844	-1.230469	0.098165	-0.035780	0.603670	15.991211	50.109863	11.337280
C:\Users\cware\Desktop\Steller20November\TagTesting20Nov2013\M10.DSG	11-1-2013	15:50:19	216556.000000	4331.120000	0.566406	-0.273438	-1.027344	0.092661	-0.033945	0.602752	-1.708984	36.743164	-2.029419
C:\Users\cware\Desktop\Steller20November\TagTesting20Nov2013\M10.DSG	11-1-2013	15:50:19	216557.000000	4331.140000	0.539063	-0.312500	-1.007813	0.084404	-0.034862	0.600000	-10.772705	22.598267	-5.355835
C:\Users\cware\Desktop\Steller20November\TagTesting20Nov2013\M10.DSG	11-1-2013	15:50:19	216558.000000	4331.160000	0.500000	-0.234375	-1.074219	0.080734	-0.036697	0.600000	-6.988525	28.244019	-5.508423
C:\Users\cware\Desktop\Steller20November\TagTesting20Nov2013\M10.DSG	11-1-2013	15:50:19	216559.000000	4331.180000	0.511719	-0.132813	-1.109375	0.077064	-0.037615	0.598165	-4.379272	27.755737	-5.050659
C:\Users\cware\Desktop\Steller20November\TagTesting20Nov2013\M10.DSG	11-1-2013	15:50:19	216560.000000	4331.200000	0.417969	-0.078125	-1.136719	0.069725	-0.037615	0.596330	-6.057739	39.276123	2.685547
C:\Users\cware\Desktop\Steller20November\TagTesting20Nov2013\M10.DSG	11-1-2013	15:50:19	216561.000000	4331.220000	0.339844	0.074219	-1.128906	0.066055	-0.037615	0.595413	-3.295898	54.534912	5.813599
C:\Users\cware\Desktop\Steller20November\TagTesting20Nov2013\M10.DSG	11-1-2013	15:50:19	216562.000000	4331.240000	0.402344	0.148438	-1.109375	0.054128	-0.037615	0.590826	1.556396	40.344238	-1.434326
C:\Users\cware\Desktop\Steller20November\TagTesting20Nov2013\M10.DSG	11-1-2013	15:50:19	216563.000000	4331.260000	0.476563	0.156250	-1.070313	0.047706	-0.036697	0.589908	7.736206	29.983521	-5.966187
C:\Users\cware\Desktop\Steller20November\TagTesting20Nov2013\M10.DSG	11-1-2013	15:50:19	216564.000000	4331.280000	0.570313	0.101563	-1.035156	0.041284	-0.033028	0.588073	6.423950	5.569458	-2.655029
C:\Users\cware\Desktop\Steller20November\TagTesting20Nov2013\M10.DSG	11-1-2013	15:50:19	216565.000000	4331.300000	0.394531	0.035156	-1.015625	0.041284	-0.032110	0.588073	9.445190	4.150391	2.746582
C:\Users\cware\Desktop\Steller20November\TagTesting20Nov2013\M10.DSG	11-1-2013	15:50:19	216566.000000	4331.320000	0.238281	-0.054688	-1.015625	0.037615	-0.029358	0.588991	13.153076	19.668579	6.484985
C:\Users\cware\Desktop\Steller20November\TagTesting20Nov2013\M10.DSG	11-1-2013	15:50:19	216567.000000	4331.340000	0.273438	-0.117188	-0.996094	0.036697	-0.027523	0.588073	15.640259	9.109497	0.747681
C:\Users\cware\Desktop\Steller20November\TagTesting20Nov2013\M10.DSG	11-1-2013	15:50:19	216568.000000	4331.360000	0.457031	-0.121094	-1.011719	0.032110	-0.023853	0.588073	18.249512	10.787964	-0.442505
C:\Users\cware\Desktop\Steller20November\TagTesting20Nov2013\M10.DSG	11-1-2013	15:50:19	216569.000000	4331.380000	0.457031	-0.121094	-1.011719	0.032110	-0.021101	0.588991	14.251709	16.464233	6.195068
C:\Users\cware\Desktop\Steller20November\TagTesting20Nov2013\M10.DSG	11-1-2013	15:50:19	216570.000000	4331.400000	0.539063	-0.136719	-1.007813	0.027523	-0.019266	0.588991	6.622314	7.415771	11.459351
C:\Users\cware\Desktop\Steller20November\TagTesting20Nov2013\M10.DSG	11-1-2013	15:50:19	216571.000000	4331.420000	0.507813	-0.140625	-1.058594	0.028440	-0.018349	0.588991	6.927490	3.494263	5.722046
C:\Users\cware\Desktop\Steller20November\TagTesting20Nov2013\M10.DSG	11-1-2013	15:50:19	216572.000000	4331.440000	0.421875	-0.144531	-1.054688	0.026606	-0.015596	0.588991	16.830444	14.160156	1.129150
C:\Users\cware\Desktop\Steller20November\TagTesting20Nov2013\M10.DSG	11-1-2013	15:50:19	216573.000000	4331.460000	0.394531	-0.156250	-1.007813	0.025688	-0.012844	0.589908	24.398804	16.296387	-2.243042
C:\Users\cware\Desktop\Steller20November\TagTesting20Nov2013\M10.DSG	11-1-2013	15:50:19	216574.000000	4331.480000	0.437500	-0.167969	-0.964844	0.021101	-0.004587	0.590826	32.669067	16.998291	-3.555298
C:\Users\cware\Desktop\Steller20November\TagTesting20Nov2013\M10.DSG	11-1-2013	15:50:19	216575.000000	4331.500000	0.453125	-0.214844	-0.941406	0.016514	0.000000	0.591743	35.171509	20.248413	-3.219604
C:\Users\cware\Desktop\Steller20November\TagTesting20Nov2013\M10.DSG	11-1-2013	15:50:19	216576.000000	4331.520000	0.492188	-0.234375	-0.914063	0.012844	0.010092	0.591743	35.598755	10.498047	-3.768921
C:\Users\cware\Desktop\Steller20November\TagTesting20Nov2013\M10.DSG	11-1-2013	15:50:19	216577.000000	4331.540000	0.429688	-0.242188	-0.925781	0.010092	0.014679	0.593578	30.197144	19.653320	-1.235962
C:\Users\cware\Desktop\Steller20November\TagTesting20Nov2013\M10.DSG	11-1-2013	15:50:19	216578.000000	4331.560000	0.464844	-0.234375	-0.914063	0.006422	0.022018	0.593578	21.270752	16.067505	1.998901
C:\Users\cware\Desktop\Steller20November\TagTesting20Nov2013\M10.DSG	11-1-2013	15:50:19	216579.000000	4331.580000	0.500000	-0.226563	-0.914063	0.004587	0.023853	0.593578	11.993408	13.702393	4.119873
C:\Users\cware\Desktop\Steller20November\TagTesting20Nov2013\M10.DSG	11-1-2013	15:50:19	216580.000000	4331.600000	0.566406	-0.230469	-0.910156	0.003670	0.026606	0.594495	4.516602	3.433228	0.122070
C:\Users\cware\Desktop\Steller20November\TagTesting20Nov2013\M10.DSG	11-1-2013	15:50:19	216581.000000	4331.620000	0.609375	-0.246094	-0.898438	0.002752	0.028440	0.594495	-0.091553	-8.346558	-3.799438
C:\Users\cware\Desktop\Steller20November\TagTesting20Nov2013\M10.DSG	11-1-2013	15:50:19	216582.000000	4331.640000	0.597656	-0.257813	-0.925781	0.004587	0.029358	0.594495	-6.042480	-15.472412	-3.753662
C:\Users\cware\Desktop\Steller20November\TagTesting20Nov2013\M10.DSG	11-1-2013	15:50:19	216583.000000	4331.660000	0.574219	-0.242188	-0.972656	0.006422	0.028440	0.594495	-8.834839	-20.111084	-2.883911
C:\Users\cware\Desktop\Steller20November\TagTesting20Nov2013\M10.DSG	11-1-2013	15:50:19	216584.000000	4331.680000	0.531250	-0.238281	-0.996094	0.009174	0.028440	0.597248	-14.999390	-20.736694	-0.747681
C:\Users\cware\Desktop\Steller20November\TagTesting20Nov2013\M10.DSG	11-1-2013	15:50:19	216585.000000	4331.700000	0.468750	-0.242188	-0.968750	0.013761	0.024771	0.596330	-23.727417	-19.134521	3.814697
C:\Users\cware\Desktop\Steller20November\TagTesting20Nov2013\M10.DSG	11-1-2013	15:50:19	216586.000000	4331.720000	0.554688	-0.289063	-1.054688	0.017431	0.021101	0.599083	-27.664185	-41.137695	1.800537
C:\Users\cware\Desktop\Steller20November\TagTesting20Nov2013\M10.DSG	11-1-2013	15:50:19	216587.000000	4331.740000	0.480469	-0.277344	-1.179688	0.025688	0.015596	0.600917	-24.932861	-46.463013	-1.953125
C:\Users\cware\Desktop\Steller20November\TagTesting20Nov2013\M10.DSG	11-1-2013	15:50:19	216588.000000	4331.760000	0.402344	-0.296875	-1.195313	0.032110	0.012844	0.602752	-24.826050	-29.861450	-7.278442
C:\Users\cware\Desktop\Steller20November\TagTesting20Nov2013\M10.DSG	11-1-2013	15:50:19	216589.000000	4331.780000	0.332031	-0.261719	-1.046875	0.036697	0.008257	0.603670	-19.805908	-20.309448	-12.588501
C:\Users\cware\Desktop\Steller20November\TagTesting20Nov2013\M10.DSG	11-1-2013	15:50:19	216590.000000	4331.800000	0.386719	-0.214844	-0.988281	0.038532	0.007339	0.603670	-26.031494	-22.994995	-15.960693
C:\Users\cware\Desktop\Steller20November\TagTesting20Nov2013\M10.DSG	11-1-2013	15:50:19	216591.000000	4331.820000	0.503906	-0.179688	-1.066406	0.044037	0.001835	0.604587	-34.591675	-36.849976	-13.916016
C:\Users\cware\Desktop\Steller20November\TagTesting20Nov2013\M10.DSG	11-1-2013	15:50:19	216592.000000	4331.840000	0.550781	-0.113281	-1.230469	0.049541	-0.000917	0.605505	-30.044556	-36.483765	-8.880615
C:\Users\cware\Desktop\Steller20November\TagTesting20Nov2013\M10.DSG	11-1-2013	15:50:19	216593.000000	4331.860000	0.515625	-0.011719	-1.296875	0.055046	-0.006422	0.604587	-25.421143	-20.675659	-1.312256
C:\Users\cware\Desktop\Steller20November\TagTesting20Nov2013\M10.DSG	11-1-2013	15:50:19	216594.000000	4331.880000	0.574219	0.074219	-1.195313	0.056881	-0.009174	0.604587	-21.026611	-12.557983	-2.548218
C:\Users\cware\Desktop\Steller20November\TagTesting20Nov2013\M10.DSG	11-1-2013	15:50:19	216595.000000	4331.900000	0.753906	0.035156	-1.125000	0.057798	-0.011927	0.604587	-15.838623	-7.568359	-4.638672
C:\Users\cware\Desktop\Steller20November\TagTesting20Nov2013\M10.DSG	11-1-2013	15:50:19	216596.000000	4331.920000	0.808594	-0.078125	-1.265625	0.058716	-0.012844	0.603670	-0.213623	-7.049561	-7.247925
C:\Users\cware\Desktop\Steller20November\TagTesting20Nov2013\M10.DSG	11-1-2013	15:50:19	216597.000000	4331.940000	0.667969	-0.105469	-1.351563	0.059633	-0.011009	0.603670	6.927490	4.547119	-5.264282
C:\Users\cware\Desktop\Steller20November\TagTesting20Nov2013\M10.DSG	11-1-2013	15:50:19	216598.000000	4331.960000	0.585938	-0.117188	-1.324219	0.056881	-0.007339	0.603670	9.201050	22.933960	-3.356934
C:\Users\cware\Desktop\Steller20November\TagTesting20Nov2013\M10.DSG	11-1-2013	15:50:19	216599.000000	4331.980000	0.539063	-0.117188	-1.132813	0.054128	-0.006422	0.602752	13.259888	45.394897	-2.929688
C:\Users\cware\Desktop\Steller20November\TagTesting20Nov2013\M10.DSG	11-1-2013	15:50:19	216600.000000	4332.000000	0.613281	-0.140625	-1.042969	0.042202	-0.000917	0.600000	13.793945	45.043945	-4.852295
C:\Users\cware\Desktop\Steller20November\TagTesting20Nov2013\M10.DSG	11-1-2013	15:50:19	216601.000000	4332.020000	0.578125	-0.179688	-0.984375	0.037615	0.000917	0.598165	9.735107	39.962769	-5.035400
C:\Users\cware\Desktop\Steller20November\TagTesting20Nov2013\M10.DSG	11-1-2013	15:50:19	216602.000000	4332.040000	0.500000	-0.183594	-0.992188	0.027523	0.005505	0.595413	11.657715	43.869019	-5.432129
C:\Users\cware\Desktop\Steller20November\TagTesting20Nov2013\M10.DSG	11-1-2013	15:50:19	216603.000000	4332.060000	0.441406	-0.167969	-0.910156	0.022936	0.007339	0.593578	11.596680	55.465698	-2.624512
C:\Users\cware\Desktop\Steller20November\TagTesting20Nov2013\M10.DSG	11-1-2013	15:50:19	216604.000000	4332.080000	0.464844	-0.164063	-0.890625	0.011009	0.011927	0.588991	11.047363	49.514771	-0.228882
C:\Users\cware\Desktop\Steller20November\TagTesting20Nov2013\M10.DSG	11-1-2013	15:50:19	216605.000000	4332.100000	0.488281	-0.199219	-0.890625	0.004587	0.013761	0.586239	5.462646	49.026489	1.602173
C:\Users\cware\Desktop\Steller20November\TagTesting20Nov2013\M10.DSG	11-1-2013	15:50:19	216606.000000	4332.120000	0.562500	-0.218750	-0.859375	-0.004587	0.016514	0.580734	1.129150	26.031494	3.479004
C:\Users\cware\Desktop\Steller20November\TagTesting20Nov2013\M10.DSG	11-1-2013	15:50:19	216607.000000	4332.140000	0.558594	-0.289063	-1.062500	-0.006422	0.017431	0.580734	0.778198	15.716553	5.462646
C:\Users\cware\Desktop\Steller20November\TagTesting20Nov2013\M10.DSG	11-1-2013	15:50:19	216608.000000	4332.160000	0.460938	-0.238281	-0.945313	-0.011927	0.016514	0.577982	-11.291504	28.167725	5.020142
C:\Users\cware\Desktop\Steller20November\TagTesting20Nov2013\M10.DSG	11-1-2013	15:50:19	216609.000000	4332.180000	0.484375	-0.050781	-0.722656	-0.013761	0.014679	0.575229	-24.383545	30.899048	0.244141
C:\Users\cware\Desktop\Steller20November\TagTesting20Nov2013\M10.DSG	11-1-2013	15:50:19	216610.000000	4332.200000	0.667969	0.164063	-0.898438	-0.019266	0.008257	0.569725	-42.419434	12.817383	-11.886597
C:\Users\cware\Desktop\Steller20November\TagTesting20Nov2013\M10.DSG	11-1-2013	15:50:19	216611.000000	4332.220000	0.621094	0.179688	-0.910156	-0.022936	0.004587	0.567890	-30.471802	10.070801	-29.403687
C:\Users\cware\Desktop\Steller20November\TagTesting20Nov2013\M10.DSG	11-1-2013	15:50:19	216612.000000	4332.240000	0.773438	-0.015625	-1.203125	-0.026606	0.003670	0.565138	-6.881714	-31.997681	-46.752930
C:\Users\cware\Desktop\Steller20November\TagTesting20Nov2013\M10.DSG	11-1-2013	15:50:19	216613.000000	4332.260000	0.714844	-0.285156	-0.632813	-0.024771	0.009174	0.565138	5.554199	-47.897339	-32.318115
C:\Users\cware\Desktop\Steller20November\TagTesting20Nov2013\M10.DSG	11-1-2013	15:50:19	216614.000000	4332.280000	0.539063	-0.578125	-1.113281	-0.017431	0.007339	0.568807	-20.187378	75.531006	38.757324
C:\Users\cware\Desktop\Steller20November\TagTesting20Nov2013\M10.DSG	11-1-2013	15:50:19	216615.000000	4332.300000	-0.078125	-0.585938	-1.144531	-0.028440	0.002752	0.562385	-5.676270	120.574951	58.105469
C:\Users\cware\Desktop\Steller20November\TagTesting20Nov2013\M10.DSG	11-1-2013	15:50:19	216616.000000	4332.320000	0.507813	-0.460938	-0.535156	-0.037615	-0.003670	0.555963	6.988525	-28.244019	36.117554
C:\Users\cware\Desktop\Steller20November\TagTesting20Nov2013\M10.DSG	11-1-2013	15:50:19	216617.000000	4332.340000	0.878906	-0.097656	-0.304688	-0.030275	-0.000917	0.559633	39.947510	-80.566406	22.354126
C:\Users\cware\Desktop\Steller20November\TagTesting20Nov2013\M10.DSG	11-1-2013	15:50:19	216618.000000	4332.360000	0.800781	0.160156	-0.546875	-0.017431	0.011927	0.576147	42.861938	-155.532837	-8.346558
C:\Users\cware\Desktop\Steller20November\TagTesting20Nov2013\M10.DSG	11-1-2013	15:50:19	216619.000000	4332.380000	0.632813	0.292969	-0.933594	0.015596	0.018349	0.583486	32.272339	-102.935791	-11.993408
C:\Users\cware\Desktop\Steller20November\TagTesting20Nov2013\M10.DSG	11-1-2013	15:50:19	216620.000000	4332.400000	0.062500	0.316406	-1.277344	0.023853	0.023853	0.588073	30.502319	14.144897	-8.102417
C:\Users\cware\Desktop\Steller20November\TagTesting20Nov2013\M10.DSG	11-1-2013	15:50:19	216621.000000	4332.420000	0.093750	0.246094	-1.195313	0.017431	0.033028	0.589908	13.046265	29.754639	-9.994507
C:\Users\cware\Desktop\Steller20November\TagTesting20Nov2013\M10.DSG	11-1-2013	15:50:19	216622.000000	4332.440000	0.214844	-0.207031	-0.859375	0.012844	0.033945	0.588073	-4.989624	51.864624	1.251221
C:\Users\cware\Desktop\Steller20November\TagTesting20Nov2013\M10.DSG	11-1-2013	15:50:19	216623.000000	4332.460000	0.214844	-0.207031	-0.859375	0.000917	0.030275	0.584404	-20.462036	26.077271	1.541138
C:\Users\cware\Desktop\Steller20November\TagTesting20Nov2013\M10.DSG	11-1-2013	15:50:19	216624.000000	4332.480000	0.574219	-0.339844	-0.660156	-0.001835	0.027523	0.582569	-32.058716	-9.277344	-3.692627
C:\Users\cware\Desktop\Steller20November\TagTesting20Nov2013\M10.DSG	11-1-2013	15:50:19	216625.000000	4332.500000	0.574219	-0.363281	-0.761719	0.000917	0.020183	0.583486	-28.182983	-27.648926	-4.776001
C:\Users\cware\Desktop\Steller20November\TagTesting20Nov2013\M10.DSG	11-1-2013	15:50:19	216626.000000	4332.520000	0.500000	-0.347656	-0.851563	0.004587	0.018349	0.585321	-12.603760	-30.487061	0.640869
C:\Users\cware\Desktop\Steller20November\TagTesting20Nov2013\M10.DSG	11-1-2013	15:50:19	216627.000000	4332.540000	0.441406	-0.246094	-0.914063	0.012844	0.017431	0.588991	6.423950	-34.759521	7.125854
C:\Users\cware\Desktop\Steller20November\TagTesting20Nov2013\M10.DSG	11-1-2013	15:50:19	216628.000000	4332.560000	0.457031	-0.242188	-0.960938	0.018349	0.019266	0.591743	9.811401	-47.195435	10.116577
C:\Users\cware\Desktop\Steller20November\TagTesting20Nov2013\M10.DSG	11-1-2013	15:50:19	216629.000000	4332.580000	0.433594	-0.234375	-1.015625	0.030275	0.022018	0.596330	-7.995605	-54.611206	12.237549
C:\Users\cware\Desktop\Steller20November\TagTesting20Nov2013\M10.DSG	11-1-2013	15:50:19	216630.000000	4332.600000	0.417969	-0.257813	-1.093750	0.037615	0.019266	0.599083	-40.451050	-66.223145	12.283325
C:\Users\cware\Desktop\Steller20November\TagTesting20Nov2013\M10.DSG	11-1-2013	15:50:19	216631.000000	4332.620000	0.363281	-0.312500	-1.140625	0.052294	0.007339	0.601835	-52.978516	-56.655884	9.307861
C:\Users\cware\Desktop\Steller20November\TagTesting20Nov2013\M10.DSG	11-1-2013	15:50:19	216632.000000	4332.640000	0.449219	-0.347656	-1.132813	0.058716	0.000917	0.601835	-53.924561	-60.333252	-0.854492
C:\Users\cware\Desktop\Steller20November\TagTesting20Nov2013\M10.DSG	11-1-2013	15:50:19	216633.000000	4332.660000	0.515625	-0.269531	-1.210938	0.065138	-0.006422	0.600917	-43.701172	-66.085815	-9.948730
C:\Users\cware\Desktop\Steller20November\TagTesting20Nov2013\M10.DSG	11-1-2013	15:50:19	216634.000000	4332.680000	0.539063	-0.187500	-1.164063	0.078899	-0.013761	0.603670	-36.560059	-65.383911	-9.048462
C:\Users\cware\Desktop\Steller20November\TagTesting20Nov2013\M10.DSG	11-1-2013	15:50:19	216635.000000	4332.700000	0.531250	-0.078125	-1.136719	0.085321	-0.016514	0.605505	-41.778564	-63.781738	-8.804321
C:\Users\cware\Desktop\Steller20November\TagTesting20Nov2013\M10.DSG	11-1-2013	15:50:19	216636.000000	4332.720000	0.339844	-0.015625	-1.101563	0.098165	-0.025688	0.605505	-30.105591	-31.677246	-4.684448
C:\Users\cware\Desktop\Steller20November\TagTesting20Nov2013\M10.DSG	11-1-2013	15:50:19	216637.000000	4332.740000	0.328125	-0.019531	-1.117188	0.100917	-0.028440	0.605505	-15.151978	-5.538940	-5.340576
C:\Users\cware\Desktop\Steller20November\TagTesting20Nov2013\M10.DSG	11-1-2013	15:50:19	216638.000000	4332.760000	0.332031	0.000000	-1.179688	0.100917	-0.030275	0.605505	-5.615234	-5.706787	-2.700806
C:\Users\cware\Desktop\Steller20November\TagTesting20Nov2013\M10.DSG	11-1-2013	15:50:19	216639.000000	4332.780000	0.406250	0.031250	-1.144531	0.100917	-0.030275	0.605505	20.996094	1.129150	-2.838135
C:\Users\cware\Desktop\Steller20November\TagTesting20Nov2013\M10.DSG	11-1-2013	15:50:19	216640.000000	4332.800000	0.699219	0.066406	-1.199219	0.105505	-0.022936	0.608257	6.805420	-30.853271	-10.314941
C:\Users\cware\Desktop\Steller20November\TagTesting20Nov2013\M10.DSG	11-1-2013	15:50:19	216641.000000	4332.820000	0.648438	-0.011719	-1.218750	0.109174	-0.022018	0.609174	12.130737	-5.355835	-4.898071
C:\Users\cware\Desktop\Steller20November\TagTesting20Nov2013\M10.DSG	11-1-2013	15:50:19	216642.000000	4332.840000	0.851563	-0.132813	-1.183594	0.110092	-0.016514	0.611927	5.218506	-18.554688	-4.898071
C:\Users\cware\Desktop\Steller20November\TagTesting20Nov2013\M10.DSG	11-1-2013	15:50:19	216643.000000	4332.860000	0.945313	-0.238281	-1.132813	0.111927	-0.016514	0.613761	-8.483887	-56.549072	3.189087
C:\Users\cware\Desktop\Steller20November\TagTesting20Nov2013\M10.DSG	11-1-2013	15:50:19	216644.000000	4332.880000	0.738281	-0.246094	-1.304688	0.128440	-0.015596	0.614679	-13.992310	-28.182983	6.622314
C:\Users\cware\Desktop\Steller20November\TagTesting20Nov2013\M10.DSG	11-1-2013	15:50:19	216645.000000	4332.900000	0.546875	-0.187500	-1.492188	0.131193	-0.017431	0.613761	-21.377563	-17.105103	1.251221
C:\Users\cware\Desktop\Steller20November\TagTesting20Nov2013\M10.DSG	11-1-2013	15:50:19	216646.000000	4332.920000	0.386719	-0.191406	-1.421875	0.131193	-0.022018	0.611009	-23.193359	27.496338	8.407593
C:\Users\cware\Desktop\Steller20November\TagTesting20Nov2013\M10.DSG	11-1-2013	15:50:19	216647.000000	4332.940000	0.523438	-0.242188	-1.343750	0.128440	-0.024771	0.610092	-26.138306	41.641235	8.377075
C:\Users\cware\Desktop\Steller20November\TagTesting20Nov2013\M10.DSG	11-1-2013	15:50:19	216648.000000	4332.960000	0.492188	-0.179688	-1.343750	0.119266	-0.031193	0.603670	-35.690308	37.094116	10.101318
C:\Users\cware\Desktop\Steller20November\TagTesting20Nov2013\M10.DSG	11-1-2013	15:50:19	216649.000000	4332.980000	0.472656	-0.164063	-1.265625	0.115596	-0.035780	0.603670	-43.579102	33.035278	11.474609
C:\Users\cware\Desktop\Steller20November\TagTesting20Nov2013\M10.DSG	11-1-2013	15:50:19	216650.000000	4333.000000	0.468750	-0.105469	-1.101563	0.106422	-0.045872	0.597248	-38.482666	41.702271	11.978149
C:\Users\cware\Desktop\Steller20November\TagTesting20Nov2013\M10.DSG	11-1-2013	15:50:19	216651.000000	4333.020000	0.382813	-0.070313	-1.011719	0.102752	-0.049541	0.595413	-29.830933	73.699951	20.996094
C:\Users\cware\Desktop\Steller20November\TagTesting20Nov2013\M10.DSG	11-1-2013	15:50:19	216652.000000	4333.040000	0.433594	-0.031250	-0.996094	0.093578	-0.055963	0.588073	-23.284912	40.039063	21.514893
C:\Users\cware\Desktop\Steller20November\TagTesting20Nov2013\M10.DSG	11-1-2013	15:50:19	216653.000000	4333.060000	0.644531	-0.019531	-0.968750	0.088073	-0.059633	0.587156	-21.469116	21.835327	23.010254
C:\Users\cware\Desktop\Steller20November\TagTesting20Nov2013\M10.DSG	11-1-2013	15:50:19	216654.000000	4333.080000	0.535156	-0.031250	-1.019531	0.093578	-0.066972	0.582569	-41.595459	-15.213013	15.914917
C:\Users\cware\Desktop\Steller20November\TagTesting20Nov2013\M10.DSG	11-1-2013	15:50:19	216655.000000	4333.100000	0.433594	-0.019531	-1.066406	0.095413	-0.070642	0.580734	-30.075073	-23.147583	8.392334
C:\Users\cware\Desktop\Steller20November\TagTesting20Nov2013\M10.DSG	11-1-2013	15:50:19	216656.000000	4333.120000	0.304688	0.015625	-1.031250	0.099083	-0.076147	0.580734	-21.255493	-13.580322	7.110596
C:\Users\cware\Desktop\Steller20November\TagTesting20Nov2013\M10.DSG	11-1-2013	15:50:19	216657.000000	4333.140000	0.292969	0.011719	-1.035156	0.102752	-0.077064	0.579817	-10.025024	-11.978149	-2.212524
C:\Users\cware\Desktop\Steller20November\TagTesting20Nov2013\M10.DSG	11-1-2013	15:50:19	216658.000000	4333.160000	0.218750	0.003906	-1.042969	0.103670	-0.076147	0.578899	-2.426147	6.546021	-10.498047
C:\Users\cware\Desktop\Steller20November\TagTesting20Nov2013\M10.DSG	11-1-2013	15:50:19	216659.000000	4333.180000	0.304688	0.007813	-1.007813	0.103670	-0.075229	0.579817	-11.199951	-10.513306	-21.804810
C:\Users\cware\Desktop\Steller20November\TagTesting20Nov2013\M10.DSG	11-1-2013	15:50:19	216660.000000	4333.200000	0.308594	0.109375	-0.906250	0.102752	-0.074312	0.578899	-19.439697	15.090942	-26.596069
C:\Users\cware\Desktop\Steller20November\TagTesting20Nov2013\M10.DSG	11-1-2013	15:50:19	216661.000000	4333.220000	0.464844	0.210938	-1.027344	0.098165	-0.075229	0.576147	-5.416870	-2.395630	-39.321899
C:\Users\cware\Desktop\Steller20November\TagTesting20Nov2013\M10.DSG	11-1-2013	15:50:19	216662.000000	4333.240000	0.605469	0.265625	-1.042969	0.097248	-0.073394	0.576147	8.529663	-61.080933	-39.764404
C:\Users\cware\Desktop\Steller20November\TagTesting20Nov2013\M10.DSG	11-1-2013	15:50:19	216663.000000	4333.260000	0.375000	0.273438	-1.035156	0.105505	-0.066972	0.580734	2.319336	-36.880493	-28.503418
C:\Users\cware\Desktop\Steller20November\TagTesting20Nov2013\M10.DSG	11-1-2013	15:50:19	216664.000000	4333.280000	0.304688	0.277344	-0.988281	0.108257	-0.065138	0.581651	-2.578735	-47.134399	-17.272949
C:\Users\cware\Desktop\Steller20November\TagTesting20Nov2013\M10.DSG	11-1-2013	15:50:19	216665.000000	4333.300000	0.250000	0.210938	-1.039063	0.115596	-0.064220	0.583486	-1.220703	-14.297485	-7.827759
C:\Users\cware\Desktop\Steller20November\TagTesting20Nov2013\M10.DSG	11-1-2013	15:50:19	216666.000000	4333.320000	0.402344	0.152344	-1.007813	0.117431	-0.062385	0.583486	-1.342773	-19.042969	-2.075195
C:\Users\cware\Desktop\Steller20November\TagTesting20Nov2013\M10.DSG	11-1-2013	15:50:19	216667.000000	4333.340000	0.468750	0.125000	-0.957031	0.122936	-0.061468	0.586239	-10.177612	-27.954102	-1.068115
C:\Users\cware\Desktop\Steller20November\TagTesting20Nov2013\M10.DSG	11-1-2013	15:50:19	216668.000000	4333.360000	0.382813	0.058594	-1.019531	0.126606	-0.063303	0.585321	-22.964478	-2.914429	3.509521
C:\Users\cware\Desktop\Steller20November\TagTesting20Nov2013\M10.DSG	11-1-2013	15:50:19	216669.000000	4333.380000	0.425781	0.093750	-0.957031	0.125688	-0.068807	0.584404	-30.487061	-15.457153	-3.295898
C:\Users\cware\Desktop\Steller20November\TagTesting20Nov2013\M10.DSG	11-1-2013	15:50:19	216670.000000	4333.400000	0.343750	0.144531	-0.984375	0.127523	-0.071560	0.584404	-15.533447	-4.638672	-2.441406
C:\Users\cware\Desktop\Steller20November\TagTesting20Nov2013\M10.DSG	11-1-2013	15:50:19	216671.000000	4333.420000	0.449219	0.105469	-1.003906	0.126606	-0.073394	0.582569	-7.019043	-7.553101	-2.563477
C:\Users\cware\Desktop\Steller20November\TagTesting20Nov2013\M10.DSG	11-1-2013	15:50:19	216672.000000	4333.440000	0.394531	0.109375	-0.976563	0.130275	-0.073394	0.582569	-4.730225	-16.235352	-0.640869
C:\Users\cware\Desktop\Steller20November\TagTesting20Nov2013\M10.DSG	11-1-2013	15:50:19	216673.000000	4333.460000	0.468750	0.078125	-1.015625	0.130275	-0.074312	0.585321	-0.656128	-20.843506	-6.408691
C:\Users\cware\Desktop\Steller20November\TagTesting20Nov2013\M10.DSG	11-1-2013	15:50:19	216674.000000	4333.480000	0.148438	0.078125	-1.160156	0.133028	-0.074312	0.587156	4.577637	30.059814	0.442505
C:\Users\cware\Desktop\Steller20November\TagTesting20Nov2013\M10.DSG	11-1-2013	15:50:19	216675.000000	4333.500000	0.140625	0.062500	-1.156250	0.132110	-0.072477	0.586239	7.293701	28.533936	-2.716064
C:\Users\cware\Desktop\Steller20November\TagTesting20Nov2013\M10.DSG	11-1-2013	15:50:19	216676.000000	4333.520000	0.285156	0.125000	-1.105469	0.123853	-0.068807	0.588991	9.216309	21.560669	-8.773804
C:\Users\cware\Desktop\Steller20November\TagTesting20Nov2013\M10.DSG	11-1-2013	15:50:19	216677.000000	4333.540000	0.285156	0.125000	-1.105469	0.120183	-0.067890	0.588991	12.649536	8.834839	-14.480591
C:\Users\cware\Desktop\Steller20November\TagTesting20Nov2013\M10.DSG	11-1-2013	15:50:19	216678.000000	4333.560000	0.347656	0.000000	-1.062500	0.118349	-0.062385	0.590826	15.136719	-12.161255	-16.235352
C:\Users\cware\Desktop\Steller20November\TagTesting20Nov2013\M10.DSG	11-1-2013	15:50:19	216679.000000	4333.580000	0.246094	-0.039063	-1.136719	0.118349	-0.059633	0.592661	17.074585	-3.112793	-13.580322
C:\Users\cware\Desktop\Steller20November\TagTesting20Nov2013\M10.DSG	11-1-2013	15:50:19	216680.000000	4333.600000	0.179688	-0.031250	-1.132813	0.117431	-0.055046	0.593578	13.153076	17.456055	-10.345459
C:\Users\cware\Desktop\Steller20November\TagTesting20Nov2013\M10.DSG	11-1-2013	15:50:19	216681.000000	4333.620000	0.296875	-0.019531	-1.136719	0.114679	-0.053211	0.595413	2.090454	3.738403	-10.162354
C:\Users\cware\Desktop\Steller20November\TagTesting20Nov2013\M10.DSG	11-1-2013	15:50:19	216682.000000	4333.640000	0.269531	0.007813	-1.101563	0.114679	-0.049541	0.596330	0.076294	6.820679	-9.490967
C:\Users\cware\Desktop\Steller20November\TagTesting20Nov2013\M10.DSG	11-1-2013	15:50:19	216683.000000	4333.660000	0.320313	0.015625	-1.105469	0.112844	-0.050459	0.595413	5.447388	9.170532	-11.535645
C:\Users\cware\Desktop\Steller20November\TagTesting20Nov2013\M10.DSG	11-1-2013	15:50:19	216684.000000	4333.680000	0.285156	-0.023438	-1.101563	0.109174	-0.044954	0.597248	11.505127	23.498535	-10.406494
C:\Users\cware\Desktop\Steller20November\TagTesting20Nov2013\M10.DSG	11-1-2013	15:50:19	216685.000000	4333.700000	0.351563	-0.070313	-1.156250	0.104587	-0.042202	0.597248	6.225586	17.166138	-12.145996
C:\Users\cware\Desktop\Steller20November\TagTesting20Nov2013\M10.DSG	11-1-2013	15:50:19	216686.000000	4333.720000	0.375000	-0.121094	-1.160156	0.100000	-0.039450	0.597248	8.026123	7.751465	-18.310547
C:\Users\cware\Desktop\Steller20November\TagTesting20Nov2013\M10.DSG	11-1-2013	15:50:19	216687.000000	4333.740000	0.335938	-0.117188	-1.132813	0.099083	-0.036697	0.599083	7.492065	-4.699707	-13.885498
C:\Users\cware\Desktop\Steller20November\TagTesting20Nov2013\M10.DSG	11-1-2013	15:50:19	216688.000000	4333.760000	0.273438	-0.125000	-1.105469	0.100000	-0.034862	0.600000	-0.076294	-8.834839	-4.348755
C:\Users\cware\Desktop\Steller20November\TagTesting20Nov2013\M10.DSG	11-1-2013	15:50:19	216689.000000	4333.780000	0.253906	-0.113281	-1.156250	0.100000	-0.033945	0.600917	-0.244141	-6.454468	-4.730225
C:\Users\cware\Desktop\Steller20November\TagTesting20Nov2013\M10.DSG	11-1-2013	15:50:19	216690.000000	4333.800000	0.324219	-0.050781	-1.183594	0.100000	-0.033028	0.600917	3.829956	0.549316	-8.041382
C:\Users\cware\Desktop\Steller20November\TagTesting20Nov2013\M10.DSG	11-1-2013	15:50:19	216691.000000	4333.820000	0.363281	-0.046875	-1.285156	0.099083	-0.030275	0.601835	5.249023	-6.362915	-10.437012
C:\Users\cware\Desktop\Steller20November\TagTesting20Nov2013\M10.DSG	11-1-2013	15:50:19	216692.000000	4333.840000	0.398438	-0.078125	-1.320313	0.100000	-0.027523	0.602752	10.864258	-2.349854	-10.345459
C:\Users\cware\Desktop\Steller20November\TagTesting20Nov2013\M10.DSG	11-1-2013	15:50:19	216693.000000	4333.860000	0.238281	-0.039063	-1.226563	0.098165	-0.022936	0.604587	14.205933	4.806519	-6.378174
C:\Users\cware\Desktop\Steller20November\TagTesting20Nov2013\M10.DSG	11-1-2013	15:50:19	216694.000000	4333.880000	0.316406	-0.007813	-1.078125	0.097248	-0.022018	0.605505	17.318726	9.475708	-7.263184
C:\Users\cware\Desktop\Steller20November\TagTesting20Nov2013\M10.DSG	11-1-2013	15:50:19	216695.000000	4333.900000	0.308594	-0.015625	-1.066406	0.094495	-0.015596	0.608257	21.926880	0.030518	-11.825562
C:\Users\cware\Desktop\Steller20November\TagTesting20Nov2013\M10.DSG	11-1-2013	15:50:19	216696.000000	4333.920000	0.480469	-0.011719	-1.054688	0.095413	-0.011009	0.610092	33.370972	-8.590698	-16.128540
C:\Users\cware\Desktop\Steller20November\TagTesting20Nov2013\M10.DSG	11-1-2013	15:50:19	216697.000000	4333.940000	0.507813	-0.015625	-1.097656	0.097248	0.000917	0.612844	31.173706	-1.312256	-11.947632
C:\Users\cware\Desktop\Steller20November\TagTesting20Nov2013\M10.DSG	11-1-2013	15:50:19	216698.000000	4333.960000	0.546875	0.019531	-1.128906	0.096330	0.004587	0.613761	12.802124	1.068115	-8.743286
C:\Users\cware\Desktop\Steller20November\TagTesting20Nov2013\M10.DSG	11-1-2013	15:50:19	216699.000000	4333.980000	0.574219	0.054688	-1.179688	0.094495	0.009174	0.614679	6.301880	-5.752563	-15.594482
C:\Users\cware\Desktop\Steller20November\TagTesting20Nov2013\M10.DSG	11-1-2013	15:50:19	216700.000000	4334.000000	0.660156	0.085938	-1.214844	0.096330	0.011927	0.614679	13.534546	-5.767822	-23.590088
C:\Users\cware\Desktop\Steller20November\TagTesting20Nov2013\M10.DSG	11-1-2013	15:50:19	216701.000000	4334.020000	0.570313	0.078125	-1.234375	0.095413	0.021101	0.616514	32.882690	10.604858	-24.230957
C:\Users\cware\Desktop\Steller20November\TagTesting20Nov2013\M10.DSG	11-1-2013	15:50:19	216702.000000	4334.040000	0.667969	-0.023438	-1.207031	0.092661	0.025688	0.617431	23.010254	40.039063	-25.009155
C:\Users\cware\Desktop\Steller20November\TagTesting20Nov2013\M10.DSG	11-1-2013	15:50:19	216703.000000	4334.060000	0.816406	-0.175781	-1.230469	0.084404	0.033028	0.617431	11.322021	2.563477	-36.071777
C:\Users\cware\Desktop\Steller20November\TagTesting20Nov2013\M10.DSG	11-1-2013	15:50:19	216704.000000	4334.080000	0.718750	-0.355469	-1.152344	0.082569	0.036697	0.617431	3.799438	12.756348	-34.011841
C:\Users\cware\Desktop\Steller20November\TagTesting20Nov2013\M10.DSG	11-1-2013	15:50:19	216705.000000	4334.100000	0.718750	-0.355469	-1.152344	0.078899	0.038532	0.618349	-11.016846	2.655029	-32.119751
C:\Users\cware\Desktop\Steller20November\TagTesting20Nov2013\M10.DSG	11-1-2013	15:50:19	216706.000000	4334.120000	0.656250	-0.222656	-1.066406	0.079817	0.036697	0.617431	-14.312744	-13.793945	-27.038574
C:\Users\cware\Desktop\Steller20November\TagTesting20Nov2013\M10.DSG	11-1-2013	15:50:19	216707.000000	4334.140000	0.492188	-0.199219	-1.203125	0.079817	0.036697	0.616514	-18.569946	3.494263	-21.224976
C:\Users\cware\Desktop\Steller20November\TagTesting20Nov2013\M10.DSG	11-1-2013	15:50:19	216708.000000	4334.160000	0.425781	-0.187500	-1.105469	0.077982	0.033945	0.616514	-23.880005	17.272949	-13.885498
C:\Users\cware\Desktop\Steller20November\TagTesting20Nov2013\M10.DSG	11-1-2013	15:50:19	216709.000000	4334.180000	0.414063	-0.214844	-1.125000	0.076147	0.031193	0.613761	-19.943237	39.047241	-11.001587
C:\Users\cware\Desktop\Steller20November\TagTesting20Nov2013\M10.DSG	11-1-2013	15:50:19	216710.000000	4334.200000	0.535156	-0.128906	-0.976563	0.068807	0.029358	0.613761	-18.524170	-12.069702	-19.073486
C:\Users\cware\Desktop\Steller20November\TagTesting20Nov2013\M10.DSG	11-1-2013	15:50:19	216711.000000	4334.220000	0.437500	-0.085938	-1.050781	0.069725	0.026606	0.612844	-22.369385	-5.722046	-17.868042
C:\Users\cware\Desktop\Steller20November\TagTesting20Nov2013\M10.DSG	11-1-2013	15:50:19	216712.000000	4334.240000	0.378906	-0.156250	-0.960938	0.070642	0.023853	0.610092	-24.093628	19.607544	-8.163452
C:\Users\cware\Desktop\Steller20November\TagTesting20Nov2013\M10.DSG	11-1-2013	15:50:19	216713.000000	4334.260000	0.437500	-0.167969	-1.031250	0.066972	0.020183	0.609174	-26.031494	-21.240234	-14.617920
C:\Users\cware\Desktop\Steller20November\TagTesting20Nov2013\M10.DSG	11-1-2013	15:50:19	216714.000000	4334.280000	0.257813	-0.160156	-0.972656	0.066055	0.015596	0.605505	-33.126831	43.975830	-0.793457
C:\Users\cware\Desktop\Steller20November\TagTesting20Nov2013\M10.DSG	11-1-2013	15:50:19	216715.000000	4334.300000	0.617188	-0.066406	-0.906250	0.062385	0.011927	0.603670	-44.738770	-12.542725	-7.965088
C:\Users\cware\Desktop\Steller20November\TagTesting20Nov2013\M10.DSG	11-1-2013	15:50:19	216716.000000	4334.320000	0.523438	0.003906	-0.929688	0.066055	0.001835	0.600917	-35.644531	-9.033203	-5.554199
C:\Users\cware\Desktop\Steller20November\TagTesting20Nov2013\M10.DSG	11-1-2013	15:50:19	216717.000000	4334.340000	0.472656	-0.031250	-1.000000	0.066972	-0.000917	0.600000	-21.896362	-40.084839	-8.926392
C:\Users\cware\Desktop\Steller20November\TagTesting20Nov2013\M10.DSG	11-1-2013	15:50:19	216718.000000	4334.360000	0.273438	-0.019531	-1.054688	0.073394	-0.004587	0.600917	-14.678955	-0.671387	-3.158569
C:\Users\cware\Desktop\Steller20November\TagTesting20Nov2013\M10.DSG	11-1-2013	15:50:19	216719.000000	4334.380000	0.214844	-0.019531	-0.980469	0.071560	-0.005505	0.600917	-10.910034	-10.925293	-7.614136
C:\Users\cware\Desktop\Steller20November\TagTesting20Nov2013\M10.DSG	11-1-2013	15:50:19	216720.000000	4334.400000	0.320313	-0.046875	-1.039063	0.076147	-0.007339	0.600917	-7.385254	-10.421753	-7.553101
C:\Users\cware\Desktop\Steller20November\TagTesting20Nov2013\M10.DSG	11-1-2013	15:50:19	216721.000000	4334.420000	0.238281	-0.082031	-1.058594	0.077064	-0.007339	0.600917	-1.342773	-17.089844	-2.731323
C:\Users\cware\Desktop\Steller20November\TagTesting20Nov2013\M10.DSG	11-1-2013	15:50:19	216722.000000	4334.440000	0.218750	-0.031250	-1.035156	0.078899	-0.005505	0.602752	2.593994	18.356323	8.590698
C:\Users\cware\Desktop\Steller20November\TagTesting20Nov2013\M10.DSG	11-1-2013	15:50:19	216723.000000	4334.460000	0.152344	0.015625	-0.957031	0.075229	-0.006422	0.601835	2.090454	14.022827	7.629395
C:\Users\cware\Desktop\Steller20November\TagTesting20Nov2013\M10.DSG	11-1-2013	15:50:19	216724.000000	4334.480000	0.226563	0.027344	-1.003906	0.073394	-0.005505	0.600917	0.259399	4.638672	8.865356
C:\Users\cware\Desktop\Steller20November\TagTesting20Nov2013\M10.DSG	11-1-2013	15:50:19	216725.000000	4334.500000	0.257813	0.007813	-1.000000	0.071560	-0.005505	0.602752	14.251709	27.069092	13.244629
C:\Users\cware\Desktop\Steller20November\TagTesting20Nov2013\M10.DSG	11-1-2013	15:50:19	216726.000000	4334.520000	0.355469	-0.023438	-1.050781	0.067890	-0.000917	0.603670	24.215698	19.851685	5.172729
C:\Users\cware\Desktop\Steller20November\TagTesting20Nov2013\M10.DSG	11-1-2013	15:50:19	216727.000000	4334.540000	0.230469	-0.066406	-1.082031	0.065138	0.001835	0.602752	29.800415	30.960083	5.401611
C:\Users\cware\Desktop\Steller20November\TagTesting20Nov2013\M10.DSG	11-1-2013	15:50:19	216728.000000	4334.560000	0.269531	-0.132813	-1.031250	0.060550	0.010092	0.604587	29.388428	23.635864	6.423950
C:\Users\cware\Desktop\Steller20November\TagTesting20Nov2013\M10.DSG	11-1-2013	15:50:19	216729.000000	4334.580000	0.261719	-0.187500	-1.003906	0.055963	0.014679	0.604587	25.192261	37.872314	7.476807
C:\Users\cware\Desktop\Steller20November\TagTesting20Nov2013\M10.DSG	11-1-2013	15:50:19	216730.000000	4334.600000	0.246094	-0.339844	-1.175781	0.051376	0.018349	0.603670	15.121460	54.290771	10.986328
C:\Users\cware\Desktop\Steller20November\TagTesting20Nov2013\M10.DSG	11-1-2013	15:50:19	216731.000000	4334.620000	0.246094	-0.339844	-1.175781	0.038532	0.020183	0.601835	25.207520	50.384521	2.990723
C:\Users\cware\Desktop\Steller20November\TagTesting20Nov2013\M10.DSG	11-1-2013	15:50:19	216732.000000	4334.640000	0.015625	-0.417969	-1.183594	0.032110	0.023853	0.600000	23.391724	89.401245	12.313843
C:\Users\cware\Desktop\Steller20November\TagTesting20Nov2013\M10.DSG	11-1-2013	15:50:19	216733.000000	4334.660000	0.164063	-0.210938	-1.054688	0.013761	0.028440	0.595413	17.684937	65.704346	4.653931
C:\Users\cware\Desktop\Steller20November\TagTesting20Nov2013\M10.DSG	11-1-2013	15:50:19	216734.000000	4334.680000	0.320313	-0.105469	-1.089844	0.005505	0.030275	0.590826	13.687134	75.744629	10.696411
C:\Users\cware\Desktop\Steller20November\TagTesting20Nov2013\M10.DSG	11-1-2013	15:50:19	216735.000000	4334.700000	0.468750	-0.093750	-1.003906	-0.011009	0.035780	0.584404	14.923096	72.082520	18.203735
C:\Users\cware\Desktop\Steller20November\TagTesting20Nov2013\M10.DSG	11-1-2013	15:50:19	216736.000000	4334.720000	0.468750	-0.109375	-0.882813	-0.019266	0.035780	0.580734	13.961792	63.247681	25.558472
C:\Users\cware\Desktop\Steller20November\TagTesting20Nov2013\M10.DSG	11-1-2013	15:50:19	216737.000000	4334.740000	0.492188	-0.003906	-0.792969	-0.032110	0.036697	0.574312	-3.936768	50.476074	25.009155
C:\Users\cware\Desktop\Steller20November\TagTesting20Nov2013\M10.DSG	11-1-2013	15:50:19	216738.000000	4334.760000	0.679688	0.144531	-0.757813	-0.035780	0.033945	0.571560	-42.007446	27.160645	10.864258
C:\Users\cware\Desktop\Steller20November\TagTesting20Nov2013\M10.DSG	11-1-2013	15:50:19	216739.000000	4334.780000	0.882813	0.105469	-0.933594	-0.039450	0.022936	0.566055	-59.555054	-5.828857	-0.686646
C:\Users\cware\Desktop\Steller20November\TagTesting20Nov2013\M10.DSG	11-1-2013	15:50:19	216740.000000	4334.800000	1.050781	0.277344	-1.023438	-0.039450	0.016514	0.565138	-21.987915	-9.567261	-7.308960
C:\Users\cware\Desktop\Steller20November\TagTesting20Nov2013\M10.DSG	11-1-2013	15:50:19	216741.000000	4334.820000	0.667969	-0.273438	-1.183594	-0.039450	0.013761	0.562385	-18.508911	19.073486	-2.822876
C:\Users\cware\Desktop\Steller20November\TagTesting20Nov2013\M10.DSG	11-1-2013	15:50:19	216742.000000	4334.840000	0.406250	-0.421875	-1.050781	-0.044037	0.011009	0.559633	-38.925171	81.954956	7.095337
C:\Users\cware\Desktop\Steller20November\TagTesting20Nov2013\M10.DSG	11-1-2013	15:50:19	216743.000000	4334.860000	0.609375	-0.507813	-0.996094	-0.064220	-0.001835	0.542202	-72.219849	94.696045	-1.495361
C:\Users\cware\Desktop\Steller20November\TagTesting20Nov2013\M10.DSG	11-1-2013	15:50:19	216744.000000	4334.880000	0.699219	-0.578125	-1.109375	-0.072477	-0.011009	0.534862	-92.010498	62.591553	-11.047363
C:\Users\cware\Desktop\Steller20November\TagTesting20Nov2013\M10.DSG	11-1-2013	15:50:19	216745.000000	4334.900000	0.085938	-0.835938	-1.566406	-0.078899	-0.019266	0.525688	-61.859131	145.553589	40.145874
C:\Users\cware\Desktop\Steller20November\TagTesting20Nov2013\M10.DSG	11-1-2013	15:50:19	216746.000000	4334.920000	0.371094	-0.613281	-1.312500	-0.104587	-0.038532	0.499083	-16.891479	125.640869	84.808350
C:\Users\cware\Desktop\Steller20November\TagTesting20Nov2013\M10.DSG	11-1-2013	15:50:19	216747.000000	4334.940000	0.984375	-0.222656	-0.695313	-0.112844	-0.047706	0.490826	6.439209	19.729614	85.662842
C:\Users\cware\Desktop\Steller20November\TagTesting20Nov2013\M10.DSG	11-1-2013	15:50:19	216748.000000	4334.960000	1.175781	0.050781	-0.363281	-0.105505	-0.057798	0.492661	43.319702	-88.851929	59.692383
C:\Users\cware\Desktop\Steller20November\TagTesting20Nov2013\M10.DSG	11-1-2013	15:50:19	216749.000000	4334.980000	1.101563	0.070313	-0.304688	-0.093578	-0.055963	0.502752	59.982300	-118.820190	38.299561
C:\Users\cware\Desktop\Steller20November\TagTesting20Nov2013\M10.DSG	11-1-2013	15:50:19	216750.000000	4335.000000	0.929688	0.203125	-0.406250	-0.065138	-0.047706	0.524771	31.509399	-107.162476	17.791748
C:\Users\cware\Desktop\Steller20November\TagTesting20Nov2013\M10.DSG	11-1-2013	15:50:19	216751.000000	4335.020000	0.765625	0.253906	-0.644531	-0.055046	-0.044037	0.533945	6.851196	-87.371826	1.220703
C:\Users\cware\Desktop\Steller20November\TagTesting20Nov2013\M10.DSG	11-1-2013	15:50:19	216752.000000	4335.040000	0.703125	0.238281	-0.769531	-0.037615	-0.040367	0.545872	-10.543823	-68.878174	-10.803223
C:\Users\cware\Desktop\Steller20November\TagTesting20Nov2013\M10.DSG	11-1-2013	15:50:19	216753.000000	4335.060000	0.722656	0.191406	-0.835938	-0.029358	-0.041284	0.549541	-22.476196	-75.744629	-23.880005
C:\Users\cware\Desktop\Steller20November\TagTesting20Nov2013\M10.DSG	11-1-2013	15:50:19	216754.000000	4335.080000	0.644531	0.046875	-0.863281	-0.016514	-0.042202	0.555046	-34.408569	-76.324463	-34.072876
C:\Users\cware\Desktop\Steller20November\TagTesting20Nov2013\M10.DSG	11-1-2013	15:50:19	216755.000000	4335.100000	0.597656	0.011719	-0.960938	-0.009174	-0.044954	0.557798	-34.927368	-87.005615	-38.864136
C:\Users\cware\Desktop\Steller20November\TagTesting20Nov2013\M10.DSG	11-1-2013	15:50:19	216756.000000	4335.120000	0.488281	0.015625	-1.074219	0.003670	-0.045872	0.564220	-16.540527	-66.482544	-36.392212
C:\Users\cware\Desktop\Steller20November\TagTesting20Nov2013\M10.DSG	11-1-2013	15:50:19	216757.000000	4335.140000	0.457031	0.058594	-1.140625	0.008257	-0.045872	0.566972	-0.885010	-70.617676	-34.133911
C:\Users\cware\Desktop\Steller20November\TagTesting20Nov2013\M10.DSG	11-1-2013	15:50:19	216758.000000	4335.160000	0.480469	0.015625	-0.972656	0.022018	-0.041284	0.574312	8.056641	-73.547363	-29.602051
C:\Users\cware\Desktop\Steller20November\TagTesting20Nov2013\M10.DSG	11-1-2013	15:50:19	216759.000000	4335.180000	0.480469	0.015625	-0.972656	0.028440	-0.037615	0.577982	12.771606	-56.396484	-21.896362
C:\Users\cware\Desktop\Steller20November\TagTesting20Nov2013\M10.DSG	11-1-2013	15:50:19	216760.000000	4335.200000	0.464844	0.011719	-1.171875	0.040367	-0.032110	0.585321	17.623901	-51.406860	-18.890381
C:\Users\cware\Desktop\Steller20November\TagTesting20Nov2013\M10.DSG	11-1-2013	15:50:19	216761.000000	4335.220000	0.410156	0.003906	-1.136719	0.045872	-0.026606	0.588991	26.443481	-42.510986	-16.372681
C:\Users\cware\Desktop\Steller20November\TagTesting20Nov2013\M10.DSG	11-1-2013	15:50:19	216762.000000	4335.240000	0.437500	-0.050781	-1.136719	0.051376	-0.018349	0.594495	28.686523	-22.613525	-9.368896
C:\Users\cware\Desktop\Steller20November\TagTesting20Nov2013\M10.DSG	11-1-2013	15:50:19	216763.000000	4335.260000	0.562500	-0.109375	-1.203125	0.054128	-0.012844	0.596330	25.421143	-14.373779	-6.576538
C:\Users\cware\Desktop\Steller20November\TagTesting20Nov2013\M10.DSG	11-1-2013	15:50:19	216764.000000	4335.280000	0.625000	-0.175781	-1.281250	0.055963	-0.007339	0.599083	9.170532	-4.882813	-12.252808
C:\Users\cware\Desktop\Steller20November\TagTesting20Nov2013\M10.DSG	11-1-2013	15:50:19	216765.000000	4335.300000	0.636719	-0.238281	-1.109375	0.055963	-0.006422	0.600917	-0.457764	5.767822	-8.789063
C:\Users\cware\Desktop\Steller20November\TagTesting20Nov2013\M10.DSG	11-1-2013	15:50:19	216766.000000	4335.320000	0.617188	-0.234375	-1.035156	0.054128	-0.006422	0.599083	-11.398315	9.597778	-7.461548
C:\Users\cware\Desktop\Steller20November\TagTesting20Nov2013\M10.DSG	11-1-2013	15:50:19	216767.000000	4335.340000	0.566406	-0.218750	-1.011719	0.053211	-0.006422	0.599083	-7.843018	-8.911133	-7.858276
C:\Users\cware\Desktop\Steller20November\TagTesting20Nov2013\M10.DSG	11-1-2013	15:50:19	216768.000000	4335.360000	0.468750	-0.183594	-1.082031	0.055046	-0.006422	0.600000	-3.524780	-7.125854	-6.347656
C:\Users\cware\Desktop\Steller20November\TagTesting20Nov2013\M10.DSG	11-1-2013	15:50:19	216769.000000	4335.380000	0.425781	-0.113281	-1.164063	0.056881	-0.005505	0.600917	4.562378	-15.777588	-7.766724
C:\Users\cware\Desktop\Steller20November\TagTesting20Nov2013\M10.DSG	11-1-2013	15:50:19	216770.000000	4335.400000	0.277344	-0.082031	-1.167969	0.058716	-0.003670	0.600917	17.547607	17.333984	4.486084
C:\Users\cware\Desktop\Steller20November\TagTesting20Nov2013\M10.DSG	11-1-2013	15:50:19	216771.000000	4335.420000	0.269531	-0.046875	-1.148438	0.051376	0.000917	0.601835	14.984131	15.197754	0.900269
C:\Users\cware\Desktop\Steller20November\TagTesting20Nov2013\M10.DSG	11-1-2013	15:50:19	216772.000000	4335.440000	0.265625	-0.062500	-1.058594	0.049541	0.002752	0.600917	5.813599	43.792725	7.812500
C:\Users\cware\Desktop\Steller20November\TagTesting20Nov2013\M10.DSG	11-1-2013	15:50:19	216773.000000	4335.460000	0.433594	-0.070313	-0.976563	0.041284	0.004587	0.599083	4.302979	36.285400	1.907349
C:\Users\cware\Desktop\Steller20November\TagTesting20Nov2013\M10.DSG	11-1-2013	15:50:19	216774.000000	4335.480000	0.464844	-0.093750	-1.007813	0.036697	0.006422	0.596330	2.975464	10.940552	-4.776001
C:\Users\cware\Desktop\Steller20November\TagTesting20Nov2013\M10.DSG	11-1-2013	15:50:19	216775.000000	4335.500000	0.527344	-0.121094	-1.027344	0.032110	0.007339	0.596330	-1.327515	15.548706	-7.431030
C:\Users\cware\Desktop\Steller20November\TagTesting20Nov2013\M10.DSG	11-1-2013	15:50:19	216776.000000	4335.520000	0.546875	-0.148438	-1.039063	0.032110	0.008257	0.596330	-4.241943	15.731812	-10.803223
C:\Users\cware\Desktop\Steller20November\TagTesting20Nov2013\M10.DSG	11-1-2013	15:50:19	216777.000000	4335.540000	0.566406	-0.144531	-0.945313	0.026606	0.008257	0.594495	-13.031006	15.426636	-13.275146
C:\Users\cware\Desktop\Steller20November\TagTesting20Nov2013\M10.DSG	11-1-2013	15:50:19	216778.000000	4335.560000	0.558594	-0.136719	-1.027344	0.024771	0.009174	0.592661	-22.903442	14.556885	-13.870239
C:\Users\cware\Desktop\Steller20November\TagTesting20Nov2013\M10.DSG	11-1-2013	15:50:19	216779.000000	4335.580000	0.515625	-0.140625	-1.125000	0.019266	0.004587	0.588991	-19.607544	28.350830	-12.222290
C:\Users\cware\Desktop\Steller20November\TagTesting20Nov2013\M10.DSG	11-1-2013	15:50:19	216780.000000	4335.600000	0.496094	-0.152344	-1.250000	0.015596	0.001835	0.587156	-34.194946	16.189575	-16.571045
C:\Users\cware\Desktop\Steller20November\TagTesting20Nov2013\M10.DSG	11-1-2013	15:50:19	216781.000000	4335.620000	0.527344	-0.152344	-1.359375	0.011927	-0.001835	0.585321	-16.876221	34.332275	-11.810303
C:\Users\cware\Desktop\Steller20November\TagTesting20Nov2013\M10.DSG	11-1-2013	15:50:19	216782.000000	4335.640000	0.433594	-0.132813	-1.199219	0.003670	-0.001835	0.582569	-0.534058	42.327881	-5.615234
C:\Users\cware\Desktop\Steller20November\TagTesting20Nov2013\M10.DSG	11-1-2013	15:50:19	216783.000000	4335.660000	0.351563	-0.097656	-0.988281	-0.001835	-0.002752	0.581651	14.358521	57.556152	-4.806519
C:\Users\cware\Desktop\Steller20November\TagTesting20Nov2013\M10.DSG	11-1-2013	15:50:19	216784.000000	4335.680000	0.484375	-0.003906	-0.964844	-0.012844	0.003670	0.577064	31.555176	30.136108	-4.074097
C:\Users\cware\Desktop\Steller20November\TagTesting20Nov2013\M10.DSG	11-1-2013	15:50:19	216785.000000	4335.700000	0.484375	-0.003906	-0.964844	-0.015596	0.007339	0.576147	43.838501	50.399780	4.547119
C:\Users\cware\Desktop\Steller20November\TagTesting20Nov2013\M10.DSG	11-1-2013	15:50:19	216786.000000	4335.720000	0.710938	-0.023438	-0.851563	-0.024771	0.019266	0.574312	37.933350	21.347046	-2.746582
C:\Users\cware\Desktop\Steller20November\TagTesting20Nov2013\M10.DSG	11-1-2013	15:50:19	216787.000000	4335.740000	0.726563	0.039063	-0.636719	-0.027523	0.023853	0.576147	24.627686	6.057739	-5.691528
C:\Users\cware\Desktop\Steller20November\TagTesting20Nov2013\M10.DSG	11-1-2013	15:50:19	216788.000000	4335.760000	0.800781	0.097656	-0.679688	-0.030275	0.031193	0.575229	-1.510620	-5.706787	-24.688721
C:\Users\cware\Desktop\Steller20November\TagTesting20Nov2013\M10.DSG	11-1-2013	15:50:19	216789.000000	4335.780000	0.867188	0.062500	-0.785156	-0.028440	0.033028	0.577064	-21.804810	-41.381836	-42.526245
C:\Users\cware\Desktop\Steller20November\TagTesting20Nov2013\M10.DSG	11-1-2013	15:50:19	216790.000000	4335.800000	0.769531	0.082031	-0.996094	-0.017431	0.033028	0.580734	-27.023315	-92.956543	-51.300049
C:\Users\cware\Desktop\Steller20November\TagTesting20Nov2013\M10.DSG	11-1-2013	15:50:19	216791.000000	4335.820000	0.457031	0.199219	-1.222656	-0.010092	0.033945	0.584404	-14.373779	-71.441650	-47.332764
C:\Users\cware\Desktop\Steller20November\TagTesting20Nov2013\M10.DSG	11-1-2013	15:50:19	216792.000000	4335.840000	0.359375	0.132813	-1.371094	-0.004587	0.039450	0.588991	17.135620	-12.008667	-40.390015
C:\Users\cware\Desktop\Steller20November\TagTesting20Nov2013\M10.DSG	11-1-2013	15:50:19	216793.000000	4335.860000	0.203125	-0.285156	-1.042969	-0.004587	0.044954	0.590826	28.610229	32.379150	-27.862549
C:\Users\cware\Desktop\Steller20November\TagTesting20Nov2013\M10.DSG	11-1-2013	15:50:19	216794.000000	4335.880000	0.453125	-0.585938	-0.921875	-0.014679	0.052294	0.587156	-11.596680	36.560059	-20.370483
C:\Users\cware\Desktop\Steller20November\TagTesting20Nov2013\M10.DSG	11-1-2013	15:50:19	216795.000000	4335.900000	0.699219	-0.804688	-0.750000	-0.019266	0.050459	0.583486	-60.592651	24.536133	-13.092041
C:\Users\cware\Desktop\Steller20November\TagTesting20Nov2013\M10.DSG	11-1-2013	15:50:19	216796.000000	4335.920000	0.722656	-0.886719	-0.812500	-0.022936	0.037615	0.579817	-33.493042	9.979248	11.245728
C:\Users\cware\Desktop\Steller20November\TagTesting20Nov2013\M10.DSG	11-1-2013	15:50:19	216797.000000	4335.940000	0.671875	-0.773438	-0.691406	-0.021101	0.033945	0.579817	-11.093140	-50.216675	22.201538
C:\Users\cware\Desktop\Steller20November\TagTesting20Nov2013\M10.DSG	11-1-2013	15:50:19	216798.000000	4335.960000	0.328125	-0.460938	-0.957031	-0.007339	0.032110	0.584404	15.548706	-42.495728	47.393799
C:\Users\cware\Desktop\Steller20November\TagTesting20Nov2013\M10.DSG	11-1-2013	15:50:19	216799.000000	4335.980000	0.160156	-0.195313	-1.203125	-0.000917	0.031193	0.588073	15.884399	-26.809692	54.153442
C:\Users\cware\Desktop\Steller20November\TagTesting20Nov2013\M10.DSG	11-1-2013	15:50:19	216800.000000	4336.000000	0.320313	-0.050781	-1.179688	0.008257	0.030275	0.589908	8.071899	-34.973145	48.171997
C:\Users\cware\Desktop\Steller20November\TagTesting20Nov2013\M10.DSG	11-1-2013	15:50:19	216801.000000	4336.020000	0.433594	0.000000	-1.050781	0.014679	0.030275	0.593578	16.769409	-41.000366	37.963867
C:\Users\cware\Desktop\Steller20November\TagTesting20Nov2013\M10.DSG	11-1-2013	15:50:19	216802.000000	4336.040000	0.457031	-0.027344	-1.003906	0.024771	0.033945	0.599083	22.338867	-26.306152	21.209717
C:\Users\cware\Desktop\Steller20November\TagTesting20Nov2013\M10.DSG	11-1-2013	15:50:19	216803.000000	4336.060000	0.492188	-0.031250	-1.003906	0.026606	0.037615	0.600000	15.594482	-8.895874	3.524780
C:\Users\cware\Desktop\Steller20November\TagTesting20Nov2013\M10.DSG	11-1-2013	15:50:19	216804.000000	4336.080000	0.601563	-0.003906	-0.929688	0.026606	0.042202	0.601835	6.835938	-21.163940	-16.067505
C:\Users\cware\Desktop\Steller20November\TagTesting20Nov2013\M10.DSG	11-1-2013	15:50:19	216805.000000	4336.100000	0.656250	0.000000	-0.835938	0.030275	0.044037	0.604587	8.819580	-25.054932	-22.354126
C:\Users\cware\Desktop\Steller20November\TagTesting20Nov2013\M10.DSG	11-1-2013	15:50:19	216806.000000	4336.120000	0.707031	-0.019531	-0.878906	0.033028	0.047706	0.605505	5.111694	-54.138184	-28.427124
C:\Users\cware\Desktop\Steller20November\TagTesting20Nov2013\M10.DSG	11-1-2013	15:50:19	216807.000000	4336.140000	0.726563	-0.007813	-0.968750	0.044037	0.052294	0.611009	-4.638672	-70.281982	-31.936646
C:\Users\cware\Desktop\Steller20November\TagTesting20Nov2013\M10.DSG	11-1-2013	15:50:19	216808.000000	4336.160000	0.691406	-0.015625	-1.140625	0.052294	0.052294	0.612844	-16.067505	-86.853027	-31.768799
C:\Users\cware\Desktop\Steller20November\TagTesting20Nov2013\M10.DSG	11-1-2013	15:50:19	216809.000000	4336.180000	0.539063	0.015625	-1.171875	0.072477	0.050459	0.621101	-24.856567	-82.229614	-27.099609
C:\Users\cware\Desktop\Steller20November\TagTesting20Nov2013\M10.DSG	11-1-2013	15:50:19	216810.000000	4336.200000	0.382813	-0.011719	-1.039063	0.079817	0.048624	0.623853	-5.203247	-51.803589	-28.213501
C:\Users\cware\Desktop\Steller20November\TagTesting20Nov2013\M10.DSG	11-1-2013	15:50:19	216811.000000	4336.220000	0.386719	-0.058594	-0.906250	0.094495	0.049541	0.624771	6.011963	-65.734863	-31.188965
C:\Users\cware\Desktop\Steller20November\TagTesting20Nov2013\M10.DSG	11-1-2013	15:50:19	216812.000000	4336.240000	0.527344	-0.292969	-0.992188	0.100917	0.054128	0.628440	24.673462	-54.962158	-31.494141
C:\Users\cware\Desktop\Steller20November\TagTesting20Nov2013\M10.DSG	11-1-2013	15:50:19	216813.000000	4336.260000	0.527344	-0.292969	-0.992188	0.112844	0.064220	0.633028	27.420044	-57.861328	-26.855469
C:\Users\cware\Desktop\Steller20November\TagTesting20Nov2013\M10.DSG	11-1-2013	15:50:19	216814.000000	4336.280000	0.410156	-0.367188	-1.265625	0.118349	0.069725	0.633028	21.514893	-55.648804	-21.667480
C:\Users\cware\Desktop\Steller20November\TagTesting20Nov2013\M10.DSG	11-1-2013	15:50:19	216815.000000	4336.300000	0.246094	-0.347656	-1.257813	0.127523	0.077064	0.637615	18.630981	-20.217896	-10.833740
C:\Users\cware\Desktop\Steller20November\TagTesting20Nov2013\M10.DSG	11-1-2013	15:50:19	216816.000000	4336.320000	0.304688	-0.332031	-1.250000	0.130275	0.080734	0.637615	5.584717	1.541138	-6.118774
C:\Users\cware\Desktop\Steller20November\TagTesting20Nov2013\M10.DSG	11-1-2013	15:50:19	216817.000000	4336.340000	0.382813	-0.316406	-1.179688	0.128440	0.082569	0.638532	-0.442505	6.362915	-2.334595
C:\Users\cware\Desktop\Steller20November\TagTesting20Nov2013\M10.DSG	11-1-2013	15:50:19	216818.000000	4336.360000	0.414063	-0.300781	-1.203125	0.127523	0.083486	0.638532	0.488281	10.559082	0.991821
C:\Users\cware\Desktop\Steller20November\TagTesting20Nov2013\M10.DSG	11-1-2013	15:50:19	216819.000000	4336.380000	0.398438	-0.289063	-1.214844	0.126606	0.083486	0.637615	-6.881714	20.874023	5.554199
C:\Users\cware\Desktop\Steller20November\TagTesting20Nov2013\M10.DSG	11-1-2013	15:50:19	216820.000000	4336.400000	0.437500	-0.285156	-1.152344	0.121101	0.084404	0.636697	-7.522583	18.402100	2.334595
C:\Users\cware\Desktop\Steller20November\TagTesting20Nov2013\M10.DSG	11-1-2013	15:50:19	216821.000000	4336.420000	0.480469	-0.300781	-1.125000	0.118349	0.082569	0.637615	-11.978149	19.226074	-0.015259
C:\Users\cware\Desktop\Steller20November\TagTesting20Nov2013\M10.DSG	11-1-2013	15:50:19	216822.000000	4336.440000	0.402344	-0.312500	-1.097656	0.112844	0.081651	0.635780	-4.898071	9.735107	2.960205
C:\Users\cware\Desktop\Steller20November\TagTesting20Nov2013\M10.DSG	11-1-2013	15:50:19	216823.000000	4336.460000	0.367188	-0.332031	-1.195313	0.111927	0.079817	0.635780	-4.592896	36.422729	5.249023
C:\Users\cware\Desktop\Steller20November\TagTesting20Nov2013\M10.DSG	11-1-2013	15:50:19	216824.000000	4336.480000	0.308594	-0.300781	-1.156250	0.102752	0.079817	0.633945	-1.892090	48.126221	5.599976
C:\Users\cware\Desktop\Steller20November\TagTesting20Nov2013\M10.DSG	11-1-2013	15:50:19	216825.000000	4336.500000	0.312500	-0.289063	-1.054688	0.097248	0.079817	0.632110	-2.563477	35.659790	8.102417
C:\Users\cware\Desktop\Steller20November\TagTesting20Nov2013\M10.DSG	11-1-2013	15:50:19	216826.000000	4336.520000	0.250000	-0.210938	-1.082031	0.083486	0.081651	0.629358	5.676270	53.314209	12.573242
C:\Users\cware\Desktop\Steller20November\TagTesting20Nov2013\M10.DSG	11-1-2013	15:50:19	216827.000000	4336.540000	0.429688	-0.253906	-1.066406	0.078899	0.082569	0.628440	7.339478	42.236328	14.633179
C:\Users\cware\Desktop\Steller20November\TagTesting20Nov2013\M10.DSG	11-1-2013	15:50:19	216828.000000	4336.560000	0.437500	-0.250000	-1.074219	0.068807	0.084404	0.624771	11.550903	35.125732	13.488770
C:\Users\cware\Desktop\Steller20November\TagTesting20Nov2013\M10.DSG	11-1-2013	15:50:19	216829.000000	4336.580000	0.433594	-0.207031	-0.968750	0.065138	0.085321	0.624771	4.364014	10.971069	11.581421
C:\Users\cware\Desktop\Steller20November\TagTesting20Nov2013\M10.DSG	11-1-2013	15:50:19	216830.000000	4336.600000	0.351563	-0.207031	-1.003906	0.060550	0.087156	0.622936	-0.595093	28.320313	13.961792
C:\Users\cware\Desktop\Steller20November\TagTesting20Nov2013\M10.DSG	11-1-2013	15:50:19	216831.000000	4336.620000	0.382813	-0.222656	-0.992188	0.058716	0.087156	0.622936	-0.656128	24.154663	12.374878
C:\Users\cware\Desktop\Steller20November\TagTesting20Nov2013\M10.DSG	11-1-2013	15:50:19	216832.000000	4336.640000	0.386719	-0.191406	-1.050781	0.054128	0.086239	0.620183	-1.480103	-3.692627	7.369995
C:\Users\cware\Desktop\Steller20November\TagTesting20Nov2013\M10.DSG	11-1-2013	15:50:19	216833.000000	4336.660000	0.378906	-0.191406	-1.070313	0.053211	0.086239	0.622936	6.591797	16.815186	6.958008
C:\Users\cware\Desktop\Steller20November\TagTesting20Nov2013\M10.DSG	11-1-2013	15:50:19	216834.000000	4336.680000	0.386719	-0.250000	-1.050781	0.049541	0.088073	0.620183	4.257202	21.209717	6.011963
C:\Users\cware\Desktop\Steller20November\TagTesting20Nov2013\M10.DSG	11-1-2013	15:50:19	216835.000000	4336.700000	0.410156	-0.285156	-0.968750	0.045872	0.088073	0.620183	0.976563	8.193970	7.553101
C:\Users\cware\Desktop\Steller20November\TagTesting20Nov2013\M10.DSG	11-1-2013	15:50:19	216836.000000	4336.720000	0.445313	-0.296875	-0.996094	0.044037	0.087156	0.619266	-3.204346	3.814697	9.368896
C:\Users\cware\Desktop\Steller20November\TagTesting20Nov2013\M10.DSG	11-1-2013	15:50:19	216837.000000	4336.740000	0.417969	-0.277344	-1.035156	0.043119	0.088073	0.620183	-0.015259	11.367798	9.796143
C:\Users\cware\Desktop\Steller20November\TagTesting20Nov2013\M10.DSG	11-1-2013	15:50:19	216838.000000	4336.760000	0.417969	-0.277344	-1.109375	0.041284	0.088073	0.619266	-5.661011	7.568359	11.291504
C:\Users\cware\Desktop\Steller20November\TagTesting20Nov2013\M10.DSG	11-1-2013	15:50:19	216839.000000	4336.780000	0.417969	-0.277344	-1.109375	0.040367	0.086239	0.617431	-10.391235	12.969971	10.131836
C:\Users\cware\Desktop\Steller20November\TagTesting20Nov2013\M10.DSG	11-1-2013	15:50:19	216840.000000	4336.800000	0.363281	-0.269531	-1.070313	0.033945	0.081651	0.616514	-11.703491	25.360107	13.031006
C:\Users\cware\Desktop\Steller20November\TagTesting20Nov2013\M10.DSG	11-1-2013	15:50:19	216841.000000	4336.820000	0.429688	-0.257813	-1.035156	0.031193	0.079817	0.613761	-13.153076	38.818359	13.214111
C:\Users\cware\Desktop\Steller20November\TagTesting20Nov2013\M10.DSG	11-1-2013	15:50:19	216842.000000	4336.840000	0.476563	-0.210938	-0.992188	0.026606	0.075229	0.612844	-14.282227	28.228760	8.651733
C:\Users\cware\Desktop\Steller20November\TagTesting20Nov2013\M10.DSG	11-1-2013	15:50:19	216843.000000	4336.860000	0.464844	-0.222656	-0.988281	0.018349	0.074312	0.609174	-11.550903	33.386230	4.852295
C:\Users\cware\Desktop\Steller20November\TagTesting20Nov2013\M10.DSG	11-1-2013	15:50:19	216844.000000	4336.880000	0.546875	-0.203125	-0.957031	0.013761	0.072477	0.608257	-11.535645	23.834229	2.746582
C:\Users\cware\Desktop\Steller20November\TagTesting20Nov2013\M10.DSG	11-1-2013	15:50:19	216845.000000	4336.900000	0.546875	-0.234375	-0.980469	0.009174	0.070642	0.605505	-10.528564	24.368286	3.494263
C:\Users\cware\Desktop\Steller20November\TagTesting20Nov2013\M10.DSG	11-1-2013	15:50:19	216846.000000	4336.920000	0.578125	-0.242188	-1.003906	0.005505	0.069725	0.602752	-14.007568	17.730713	3.952026
C:\Users\cware\Desktop\Steller20November\TagTesting20Nov2013\M10.DSG	11-1-2013	15:50:19	216847.000000	4336.940000	0.593750	-0.222656	-1.035156	0.001835	0.066055	0.601835	-17.654419	15.441895	4.211426
C:\Users\cware\Desktop\Steller20November\TagTesting20Nov2013\M10.DSG	11-1-2013	15:50:19	216848.000000	4336.960000	0.605469	-0.226563	-1.042969	0.000000	0.063303	0.600000	-13.610840	17.150879	2.593994
C:\Users\cware\Desktop\Steller20November\TagTesting20Nov2013\M10.DSG	11-1-2013	15:50:19	216849.000000	4336.980000	0.558594	-0.250000	-1.039063	-0.005505	0.061468	0.597248	-9.689331	20.950317	-0.732422
C:\Users\cware\Desktop\Steller20November\TagTesting20Nov2013\M10.DSG	11-1-2013	15:50:19	216850.000000	4337.000000	0.566406	-0.269531	-1.031250	-0.009174	0.061468	0.595413	-6.027222	31.860352	-2.761841
C:\Users\cware\Desktop\Steller20November\TagTesting20Nov2013\M10.DSG	11-1-2013	15:50:19	216851.000000	4337.020000	0.562500	-0.300781	-1.019531	-0.016514	0.060550	0.591743	-7.385254	39.794922	-1.510620
C:\Users\cware\Desktop\Steller20November\TagTesting20Nov2013\M10.DSG	11-1-2013	15:50:19	216852.000000	4337.040000	0.609375	-0.332031	-1.191406	-0.021101	0.059633	0.589908	-9.445190	38.482666	1.846313
C:\Users\cware\Desktop\Steller20November\TagTesting20Nov2013\M10.DSG	11-1-2013	15:50:19	216853.000000	4337.060000	0.488281	-0.335938	-1.148438	-0.033945	0.057798	0.584404	-7.064819	73.120117	10.070801
C:\Users\cware\Desktop\Steller20November\TagTesting20Nov2013\M10.DSG	11-1-2013	15:50:19	216854.000000	4337.080000	0.457031	-0.273438	-0.878906	-0.043119	0.055046	0.577982	-16.906738	72.998047	9.506226
C:\Users\cware\Desktop\Steller20November\TagTesting20Nov2013\M10.DSG	11-1-2013	15:50:19	216855.000000	4337.100000	0.550781	-0.203125	-0.648438	-0.051376	0.049541	0.567890	-28.396606	58.807373	4.653931
C:\Users\cware\Desktop\Steller20November\TagTesting20Nov2013\M10.DSG	11-1-2013	15:50:19	216856.000000	4337.120000	0.683594	-0.156250	-0.539063	-0.063303	0.044954	0.563303	-37.796021	28.442383	-1.617432
C:\Users\cware\Desktop\Steller20November\TagTesting20Nov2013\M10.DSG	11-1-2013	15:50:19	216857.000000	4337.140000	0.812500	-0.117188	-0.546875	-0.066972	0.041284	0.560550	-25.741577	-8.697510	-10.330200
C:\Users\cware\Desktop\Steller20November\TagTesting20Nov2013\M10.DSG	11-1-2013	15:50:19	216858.000000	4337.160000	0.808594	-0.121094	-0.675781	-0.064220	0.041284	0.561468	-17.242432	-34.744263	-20.629883
C:\Users\cware\Desktop\Steller20November\TagTesting20Nov2013\M10.DSG	11-1-2013	15:50:19	216859.000000	4337.180000	0.804688	-0.144531	-0.832031	-0.060550	0.040367	0.561468	-22.247314	-43.014526	-26.199341
C:\Users\cware\Desktop\Steller20November\TagTesting20Nov2013\M10.DSG	11-1-2013	15:50:19	216860.000000	4337.200000	0.808594	-0.160156	-0.968750	-0.051376	0.040367	0.566972	-41.564941	-47.332764	-29.754639
C:\Users\cware\Desktop\Steller20November\TagTesting20Nov2013\M10.DSG	11-1-2013	15:50:19	216861.000000	4337.220000	0.750000	-0.144531	-1.023438	-0.047706	0.035780	0.569725	-67.611694	-32.958984	-36.514282
C:\Users\cware\Desktop\Steller20November\TagTesting20Nov2013\M10.DSG	11-1-2013	15:50:19	216862.000000	4337.240000	0.792969	-0.132813	-1.101563	-0.042202	0.027523	0.569725	-50.781250	-26.794434	-28.594971
C:\Users\cware\Desktop\Steller20November\TagTesting20Nov2013\M10.DSG	11-1-2013	15:50:19	216863.000000	4337.260000	0.589844	-0.050781	-0.960938	-0.038532	0.022936	0.569725	-37.399292	9.246826	4.241943
C:\Users\cware\Desktop\Steller20November\TagTesting20Nov2013\M10.DSG	11-1-2013	15:50:19	216864.000000	4337.280000	0.226563	0.000000	-0.941406	-0.045872	0.014679	0.564220	-19.561768	44.326782	26.504517
C:\Users\cware\Desktop\Steller20November\TagTesting20Nov2013\M10.DSG	11-1-2013	15:50:19	216865.000000	4337.300000	0.203125	-0.054688	-0.953125	-0.047706	0.012844	0.557798	-1.083374	16.815186	8.728027
C:\Users\cware\Desktop\Steller20November\TagTesting20Nov2013\M10.DSG	11-1-2013	15:50:19	216866.000000	4337.320000	0.835938	-0.011719	-1.113281	-0.050459	0.015596	0.555963	17.745972	0.000000	-16.494751
C:\Users\cware\Desktop\Steller20November\TagTesting20Nov2013\M10.DSG	11-1-2013	15:50:19	216867.000000	4337.340000	0.835938	-0.011719	-1.113281	-0.050459	0.019266	0.558716	10.803223	-44.479370	-30.761719
C:\Users\cware\Desktop\Steller20November\TagTesting20Nov2013\M10.DSG	11-1-2013	15:50:19	216868.000000	4337.360000	0.609375	-0.097656	-1.000000	-0.041284	0.026606	0.565138	-12.695313	-45.623779	-32.272339
C:\Users\cware\Desktop\Steller20November\TagTesting20Nov2013\M10.DSG	11-1-2013	15:50:19	216869.000000	4337.380000	0.621094	-0.093750	-0.902344	-0.038532	0.023853	0.567890	-30.242920	-34.362793	-23.452759
C:\Users\cware\Desktop\Steller20November\TagTesting20Nov2013\M10.DSG	11-1-2013	15:50:19	216870.000000	4337.400000	0.664063	-0.117188	-0.867188	-0.032110	0.020183	0.569725	-33.203125	-34.454346	-5.706787
C:\Users\cware\Desktop\Steller20November\TagTesting20Nov2013\M10.DSG	11-1-2013	15:50:19	216871.000000	4337.420000	0.640625	-0.105469	-0.871094	-0.027523	0.016514	0.571560	-19.546509	-35.308838	4.760742
C:\Users\cware\Desktop\Steller20November\TagTesting20Nov2013\M10.DSG	11-1-2013	15:50:19	216872.000000	4337.440000	0.593750	-0.070313	-0.968750	-0.021101	0.014679	0.573394	1.953125	-27.984619	7.354736
C:\Users\cware\Desktop\Steller20November\TagTesting20Nov2013\M10.DSG	11-1-2013	15:50:19	216873.000000	4337.460000	0.570313	-0.097656	-1.042969	-0.016514	0.014679	0.575229	10.055542	-14.709473	-0.671387
C:\Users\cware\Desktop\Steller20November\TagTesting20Nov2013\M10.DSG	11-1-2013	15:50:19	216874.000000	4337.480000	0.582031	-0.152344	-1.136719	-0.013761	0.020183	0.578899	23.941040	-22.689819	-10.574341
C:\Users\cware\Desktop\Steller20November\TagTesting20Nov2013\M10.DSG	11-1-2013	15:50:19	216875.000000	4337.500000	0.496094	-0.269531	-1.117188	-0.012844	0.023853	0.582569	31.478882	-11.779785	-10.437012
C:\Users\cware\Desktop\Steller20November\TagTesting20Nov2013\M10.DSG	11-1-2013	15:50:19	216876.000000	4337.520000	0.449219	-0.320313	-1.039063	-0.011927	0.033945	0.585321	33.508301	-3.631592	-6.362915
C:\Users\cware\Desktop\Steller20November\TagTesting20Nov2013\M10.DSG	11-1-2013	15:50:19	216877.000000	4337.540000	0.484375	-0.320313	-1.019531	-0.011009	0.037615	0.586239	20.080566	-0.564575	-1.892090
C:\Users\cware\Desktop\Steller20November\TagTesting20Nov2013\M10.DSG	11-1-2013	15:50:19	216878.000000	4337.560000	0.597656	-0.296875	-0.988281	-0.011009	0.040367	0.588073	-4.501343	-11.245728	-2.197266
C:\Users\cware\Desktop\Steller20November\TagTesting20Nov2013\M10.DSG	11-1-2013	15:50:19	216879.000000	4337.580000	0.605469	-0.273438	-0.976563	-0.009174	0.038532	0.588073	-22.628784	-11.596680	-5.249023
C:\Users\cware\Desktop\Steller20November\TagTesting20Nov2013\M10.DSG	11-1-2013	15:50:19	216880.000000	4337.600000	0.593750	-0.285156	-0.964844	-0.009174	0.034862	0.587156	-39.245605	-5.798340	-6.500244
C:\Users\cware\Desktop\Steller20November\TagTesting20Nov2013\M10.DSG	11-1-2013	15:50:19	216881.000000	4337.620000	0.730469	-0.300781	-0.984375	-0.007339	0.026606	0.586239	-42.465210	-26.901245	-10.604858
C:\Users\cware\Desktop\Steller20November\TagTesting20Nov2013\M10.DSG	11-1-2013	15:50:19	216882.000000	4337.640000	0.730469	-0.316406	-0.960938	-0.004587	0.022936	0.586239	-41.366577	-28.121948	-6.072998
C:\Users\cware\Desktop\Steller20November\TagTesting20Nov2013\M10.DSG	11-1-2013	15:50:19	216883.000000	4337.660000	0.636719	-0.265625	-0.917969	0.001835	0.012844	0.586239	-43.014526	-10.452271	6.210327
C:\Users\cware\Desktop\Steller20November\TagTesting20Nov2013\M10.DSG	11-1-2013	15:50:19	216884.000000	4337.680000	0.667969	-0.140625	-0.921875	0.001835	0.008257	0.584404	-40.161133	-6.958008	15.838623
C:\Users\cware\Desktop\Steller20November\TagTesting20Nov2013\M10.DSG	11-1-2013	15:50:19	216885.000000	4337.700000	0.761719	-0.046875	-0.996094	0.006422	-0.000917	0.582569	-37.445068	-20.355225	23.666382
C:\Users\cware\Desktop\Steller20November\TagTesting20Nov2013\M10.DSG	11-1-2013	15:50:19	216886.000000	4337.720000	0.792969	-0.093750	-1.132813	0.010092	-0.005505	0.582569	-29.693604	-35.827637	25.436401
C:\Users\cware\Desktop\Steller20November\TagTesting20Nov2013\M10.DSG	11-1-2013	15:50:19	216887.000000	4337.740000	0.664063	-0.160156	-1.132813	0.020183	-0.013761	0.582569	-18.371582	-17.044067	26.000977
C:\Users\cware\Desktop\Steller20November\TagTesting20Nov2013\M10.DSG	11-1-2013	15:50:19	216888.000000	4337.760000	0.550781	-0.207031	-1.121094	0.022018	-0.015596	0.581651	-12.664795	14.801025	26.351929
C:\Users\cware\Desktop\Steller20November\TagTesting20Nov2013\M10.DSG	11-1-2013	15:50:19	216889.000000	4337.780000	0.597656	-0.191406	-1.066406	0.019266	-0.018349	0.577982	-7.598877	25.466919	24.703979
C:\Users\cware\Desktop\Steller20November\TagTesting20Nov2013\M10.DSG	11-1-2013	15:50:19	216890.000000	4337.800000	0.648438	-0.136719	-0.941406	0.017431	-0.020183	0.577064	-2.090454	21.957397	17.959595
C:\Users\cware\Desktop\Steller20November\TagTesting20Nov2013\M10.DSG	11-1-2013	15:50:19	216891.000000	4337.820000	0.707031	-0.171875	-0.933594	0.014679	-0.019266	0.574312	0.625610	16.677856	14.892578
C:\Users\cware\Desktop\Steller20November\TagTesting20Nov2013\M10.DSG	11-1-2013	15:50:19	216892.000000	4337.840000	0.613281	-0.136719	-0.867188	0.012844	-0.020183	0.573394	2.304077	5.615234	13.275146
C:\Users\cware\Desktop\Steller20November\TagTesting20Nov2013\M10.DSG	11-1-2013	15:50:19	216893.000000	4337.860000	0.613281	-0.136719	-0.867188	0.013761	-0.019266	0.573394	7.003784	0.335693	13.137817
C:\Users\cware\Desktop\Steller20November\TagTesting20Nov2013\M10.DSG	11-1-2013	15:50:19	216894.000000	4337.880000	0.597656	-0.039063	-0.898438	0.014679	-0.016514	0.574312	12.405396	-16.830444	11.444092
C:\Users\cware\Desktop\Steller20November\TagTesting20Nov2013\M10.DSG	11-1-2013	15:50:19	216895.000000	4337.900000	0.589844	-0.011719	-0.910156	0.019266	-0.015596	0.575229	16.876221	-26.290894	7.568359
C:\Users\cware\Desktop\Steller20November\TagTesting20Nov2013\M10.DSG	11-1-2013	15:50:19	216896.000000	4337.920000	0.511719	-0.035156	-0.957031	0.025688	-0.008257	0.577064	26.580811	-36.193848	0.640869
C:\Users\cware\Desktop\Steller20November\TagTesting20Nov2013\M10.DSG	11-1-2013	15:50:19	216897.000000	4337.940000	0.406250	-0.050781	-0.953125	0.030275	-0.004587	0.580734	28.839111	-17.196655	-1.785278
C:\Users\cware\Desktop\Steller20November\TagTesting20Nov2013\M10.DSG	11-1-2013	15:50:19	216898.000000	4337.960000	0.351563	-0.070313	-0.937500	0.033945	0.005505	0.582569	16.555786	7.110596	-0.625610
C:\Users\cware\Desktop\Steller20November\TagTesting20Nov2013\M10.DSG	11-1-2013	15:50:19	216899.000000	4337.980000	0.347656	-0.082031	-0.960938	0.032110	0.007339	0.582569	12.008667	32.089233	6.011963
C:\Users\cware\Desktop\Steller20November\TagTesting20Nov2013\M10.DSG	11-1-2013	15:50:19	216900.000000	4338.000000	0.480469	-0.078125	-0.988281	0.024771	0.011927	0.579817	11.169434	36.453247	12.390137
C:\Users\cware\Desktop\Steller20November\TagTesting20Nov2013\M10.DSG	11-1-2013	15:50:19	216901.000000	4338.020000	0.617188	-0.082031	-0.996094	0.022018	0.013761	0.577982	5.828857	11.764526	12.954712
C:\Users\cware\Desktop\Steller20November\TagTesting20Nov2013\M10.DSG	11-1-2013	15:50:19	216902.000000	4338.040000	0.601563	-0.089844	-0.914063	0.020183	0.014679	0.578899	-5.096436	-1.403809	11.352539
C:\Users\cware\Desktop\Steller20November\TagTesting20Nov2013\M10.DSG	11-1-2013	15:50:19	216903.000000	4338.060000	0.597656	-0.097656	-0.855469	0.021101	0.013761	0.577064	-11.062622	-13.977051	5.569458
C:\Users\cware\Desktop\Steller20November\TagTesting20Nov2013\M10.DSG	11-1-2013	15:50:19	216904.000000	4338.080000	0.628906	-0.089844	-0.878906	0.026606	0.012844	0.578899	-10.116577	-36.865234	-3.555298
C:\Users\cware\Desktop\Steller20November\TagTesting20Nov2013\M10.DSG	11-1-2013	15:50:19	216905.000000	4338.100000	0.625000	-0.054688	-0.906250	0.032110	0.011927	0.581651	-2.120972	-60.958862	-11.535645
C:\Users\cware\Desktop\Steller20November\TagTesting20Nov2013\M10.DSG	11-1-2013	15:50:19	216906.000000	4338.120000	0.527344	-0.062500	-0.957031	0.044954	0.015596	0.587156	7.736206	-63.156128	-12.374878
C:\Users\cware\Desktop\Steller20November\TagTesting20Nov2013\M10.DSG	11-1-2013	15:50:19	216907.000000	4338.140000	0.433594	-0.082031	-0.964844	0.053211	0.017431	0.590826	7.522583	-57.327271	-8.148193
C:\Users\cware\Desktop\Steller20November\TagTesting20Nov2013\M10.DSG	11-1-2013	15:50:19	216908.000000	4338.160000	0.332031	-0.117188	-0.972656	0.064220	0.019266	0.595413	4.196167	-31.387329	-1.052856
C:\Users\cware\Desktop\Steller20November\TagTesting20Nov2013\M10.DSG	11-1-2013	15:50:19	216909.000000	4338.180000	0.312500	-0.125000	-0.960938	0.067890	0.021101	0.597248	-1.754761	-12.557983	3.692627
C:\Users\cware\Desktop\Steller20November\TagTesting20Nov2013\M10.DSG	11-1-2013	15:50:19	216910.000000	4338.200000	0.378906	-0.093750	-0.949219	0.068807	0.022018	0.598165	-2.670288	-6.347656	2.578735
C:\Users\cware\Desktop\Steller20November\TagTesting20Nov2013\M10.DSG	11-1-2013	15:50:19	216911.000000	4338.220000	0.496094	-0.039063	-0.933594	0.069725	0.021101	0.599083	-0.946045	-20.812988	-2.655029
C:\Users\cware\Desktop\Steller20November\TagTesting20Nov2013\M10.DSG	11-1-2013	15:50:19	216912.000000	4338.240000	0.492188	-0.023438	-0.937500	0.075229	0.021101	0.600917	0.030518	-22.323608	-8.255005
C:\Users\cware\Desktop\Steller20November\TagTesting20Nov2013\M10.DSG	11-1-2013	15:50:19	216913.000000	4338.260000	0.507813	-0.035156	-0.968750	0.077982	0.023853	0.601835	0.045776	-22.842407	-16.113281
C:\Users\cware\Desktop\Steller20November\TagTesting20Nov2013\M10.DSG	11-1-2013	15:50:19	216914.000000	4338.280000	0.472656	-0.085938	-0.984375	0.080734	0.025688	0.604587	1.083374	-22.994995	-19.943237
C:\Users\cware\Desktop\Steller20November\TagTesting20Nov2013\M10.DSG	11-1-2013	15:50:19	216915.000000	4338.300000	0.410156	-0.128906	-0.992188	0.081651	0.025688	0.606422	2.685547	-15.701294	-19.500732
C:\Users\cware\Desktop\Steller20November\TagTesting20Nov2013\M10.DSG	11-1-2013	15:50:19	216916.000000	4338.320000	0.390625	-0.148438	-1.015625	0.082569	0.028440	0.608257	-1.190186	-18.249512	-16.036987
C:\Users\cware\Desktop\Steller20November\TagTesting20Nov2013\M10.DSG	11-1-2013	15:50:19	216917.000000	4338.340000	0.363281	-0.164063	-1.027344	0.085321	0.028440	0.609174	-0.259399	-5.844116	-10.818481
C:\Users\cware\Desktop\Steller20November\TagTesting20Nov2013\M10.DSG	11-1-2013	15:50:19	216918.000000	4338.360000	0.351563	-0.167969	-1.054688	0.085321	0.030275	0.610092	0.534058	-7.369995	-7.797241
C:\Users\cware\Desktop\Steller20November\TagTesting20Nov2013\M10.DSG	11-1-2013	15:50:19	216919.000000	4338.380000	0.378906	-0.167969	-1.093750	0.086239	0.031193	0.611927	2.380371	-8.224487	-8.117676
C:\Users\cware\Desktop\Steller20November\TagTesting20Nov2013\M10.DSG	11-1-2013	15:50:19	216920.000000	4338.400000	0.367188	-0.140625	-1.117188	0.087156	0.032110	0.612844	2.136230	-3.250122	-9.704590
C:\Users\cware\Desktop\Steller20November\TagTesting20Nov2013\M10.DSG	11-1-2013	15:50:19	216921.000000	4338.420000	0.367188	-0.140625	-1.117188	0.087156	0.034862	0.613761	2.548218	-2.853394	-12.619019
C:\Users\cware\Desktop\Steller20November\TagTesting20Nov2013\M10.DSG	11-1-2013	15:50:19	216922.000000	4338.440000	0.425781	-0.199219	-1.152344	0.085321	0.035780	0.614679	4.776001	-0.808716	-16.555786
C:\Users\cware\Desktop\Steller20November\TagTesting20Nov2013\M10.DSG	11-1-2013	15:50:19	216923.000000	4338.460000	0.414063	-0.238281	-1.187500	0.083486	0.038532	0.615596	3.326416	10.192871	-17.547607
C:\Users\cware\Desktop\Steller20November\TagTesting20Nov2013\M10.DSG	11-1-2013	15:50:19	216924.000000	4338.480000	0.425781	-0.250000	-1.160156	0.081651	0.041284	0.615596	0.701904	4.364014	-21.881104
C:\Users\cware\Desktop\Steller20November\TagTesting20Nov2013\M10.DSG	11-1-2013	15:50:19	216925.000000	4338.500000	0.410156	-0.199219	-1.082031	0.077982	0.044037	0.615596	-0.167847	12.359619	-18.066406
C:\Users\cware\Desktop\Steller20November\TagTesting20Nov2013\M10.DSG	11-1-2013	15:50:19	216926.000000	4338.520000	0.507813	-0.187500	-1.054688	0.075229	0.044037	0.616514	-7.598877	-4.318237	-15.853882
C:\Users\cware\Desktop\Steller20November\TagTesting20Nov2013\M10.DSG	11-1-2013	15:50:19	216927.000000	4338.540000	0.582031	-0.164063	-1.105469	0.076147	0.044037	0.617431	-7.186890	-14.678955	-19.699097
C:\Users\cware\Desktop\Steller20November\TagTesting20Nov2013\M10.DSG	11-1-2013	15:50:19	216928.000000	4338.560000	0.550781	-0.128906	-1.113281	0.078899	0.044037	0.617431	-12.222290	-34.896851	-16.967773
C:\Users\cware\Desktop\Steller20November\TagTesting20Nov2013\M10.DSG	11-1-2013	15:50:19	216929.000000	4338.580000	0.437500	-0.140625	-1.078125	0.084404	0.043119	0.618349	-19.256592	-14.205933	-15.090942
C:\Users\cware\Desktop\Steller20November\TagTesting20Nov2013\M10.DSG	11-1-2013	15:50:19	216930.000000	4338.600000	0.437500	-0.191406	-1.066406	0.084404	0.041284	0.618349	-24.871826	-12.802124	-17.059326
C:\Users\cware\Desktop\Steller20November\TagTesting20Nov2013\M10.DSG	11-1-2013	15:50:19	216931.000000	4338.620000	0.406250	-0.238281	-1.066406	0.085321	0.038532	0.619266	-29.968262	-11.550903	-16.708374
C:\Users\cware\Desktop\Steller20November\TagTesting20Nov2013\M10.DSG	11-1-2013	15:50:19	216932.000000	4338.640000	0.433594	-0.257813	-1.117188	0.087156	0.033028	0.619266	-31.524658	-22.659302	-16.937256
C:\Users\cware\Desktop\Steller20November\TagTesting20Nov2013\M10.DSG	11-1-2013	15:50:19	216933.000000	4338.660000	0.390625	-0.195313	-1.074219	0.088991	0.029358	0.617431	-40.557861	-9.857178	-13.931274
C:\Users\cware\Desktop\Steller20November\TagTesting20Nov2013\M10.DSG	11-1-2013	15:50:19	216934.000000	4338.680000	0.445313	-0.148438	-1.031250	0.091743	0.019266	0.616514	-43.411255	-11.871338	-12.176514
C:\Users\cware\Desktop\Steller20November\TagTesting20Nov2013\M10.DSG	11-1-2013	15:50:19	216935.000000	4338.700000	0.441406	-0.113281	-1.078125	0.093578	0.014679	0.616514	-43.609619	-23.361206	-13.351440
C:\Users\cware\Desktop\Steller20November\TagTesting20Nov2013\M10.DSG	11-1-2013	15:50:19	216936.000000	4338.720000	0.464844	-0.121094	-1.187500	0.097248	0.005505	0.613761	-45.196533	-10.131836	-15.365601
C:\Users\cware\Desktop\Steller20November\TagTesting20Nov2013\M10.DSG	11-1-2013	15:50:19	216937.000000	4338.740000	0.460938	-0.105469	-1.257813	0.098165	0.000917	0.611927	-38.879395	-19.592285	-16.372681
C:\Users\cware\Desktop\Steller20November\TagTesting20Nov2013\M10.DSG	11-1-2013	15:50:19	216938.000000	4338.760000	0.421875	-0.109375	-1.214844	0.100000	-0.006422	0.611009	-37.704468	-5.752563	-10.940552
C:\Users\cware\Desktop\Steller20November\TagTesting20Nov2013\M10.DSG	11-1-2013	15:50:19	216939.000000	4338.780000	0.421875	-0.089844	-1.187500	0.100000	-0.011009	0.608257	-40.878296	5.447388	-2.929688
C:\Users\cware\Desktop\Steller20November\TagTesting20Nov2013\M10.DSG	11-1-2013	15:50:19	216940.000000	4338.800000	0.476563	-0.062500	-1.132813	0.097248	-0.020183	0.603670	-51.071167	17.944336	1.434326
C:\Users\cware\Desktop\Steller20November\TagTesting20Nov2013\M10.DSG	11-1-2013	15:50:19	216941.000000	4338.820000	0.562500	-0.054688	-1.117188	0.096330	-0.026606	0.601835	-53.787231	-2.899170	-4.150391
C:\Users\cware\Desktop\Steller20November\TagTesting20Nov2013\M10.DSG	11-1-2013	15:50:19	216942.000000	4338.840000	0.558594	-0.003906	-1.125000	0.095413	-0.039450	0.597248	-41.610718	10.696411	-5.157471
C:\Users\cware\Desktop\Steller20November\TagTesting20Nov2013\M10.DSG	11-1-2013	15:50:19	216943.000000	4338.860000	0.550781	-0.007813	-1.140625	0.093578	-0.042202	0.595413	-26.107788	-2.822876	-7.507324
C:\Users\cware\Desktop\Steller20November\TagTesting20Nov2013\M10.DSG	11-1-2013	15:50:19	216944.000000	4338.880000	0.535156	-0.039063	-1.148438	0.093578	-0.049541	0.595413	-18.081665	1.480103	-6.805420
C:\Users\cware\Desktop\Steller20November\TagTesting20Nov2013\M10.DSG	11-1-2013	15:50:19	216945.000000	4338.900000	0.539063	-0.019531	-1.152344	0.093578	-0.047706	0.591743	-21.057129	-6.347656	-6.027222
C:\Users\cware\Desktop\Steller20November\TagTesting20Nov2013\M10.DSG	11-1-2013	15:50:19	216946.000000	4338.920000	0.429688	0.066406	-1.109375	0.091743	-0.051376	0.589908	-16.738892	15.625000	-1.220703
C:\Users\cware\Desktop\Steller20November\TagTesting20Nov2013\M10.DSG	11-1-2013	15:50:19	216947.000000	4338.940000	0.429688	0.066406	-1.109375	0.088991	-0.052294	0.589908	-11.383057	20.950317	-4.516602
C:\Users\cware\Desktop\Steller20November\TagTesting20Nov2013\M10.DSG	11-1-2013	15:50:19	216948.000000	4338.960000	0.445313	0.062500	-1.101563	0.083486	-0.054128	0.586239	-3.799438	28.213501	-4.974365
C:\Users\cware\Desktop\Steller20November\TagTesting20Nov2013\M10.DSG	11-1-2013	15:50:19	216949.000000	4338.980000	0.480469	0.046875	-1.066406	0.078899	-0.053211	0.585321	-3.555298	18.325806	-9.643555
C:\Users\cware\Desktop\Steller20November\TagTesting20Nov2013\M10.DSG	11-1-2013	15:50:19	216950.000000	4339.000000	0.406250	0.050781	-1.070313	0.073394	-0.053211	0.583486	-3.067017	34.225464	-7.904053
C:\Users\cware\Desktop\Steller20November\TagTesting20Nov2013\M10.DSG	11-1-2013	15:50:19	216951.000000	4339.020000	0.437500	-0.027344	-1.070313	0.068807	-0.052294	0.569725	2.182007	21.652222	-8.605957
C:\Users\cware\Desktop\Steller20November\TagTesting20Nov2013\M10.DSG	11-1-2013	15:50:19	216952.000000	4339.040000	0.394531	-0.019531	-1.042969	0.061468	-0.048624	0.581651	3.524780	39.062500	-7.949829
C:\Users\cware\Desktop\Steller20November\TagTesting20Nov2013\M10.DSG	11-1-2013	15:50:19	216953.000000	4339.060000	0.433594	-0.015625	-1.015625	0.056881	-0.047706	0.578899	5.981445	28.427124	-9.521484
C:\Users\cware\Desktop\Steller20November\TagTesting20Nov2013\M10.DSG	11-1-2013	15:50:19	216954.000000	4339.080000	0.386719	-0.046875	-1.054688	0.053211	-0.043119	0.578899	15.670776	39.291382	-7.415771
C:\Users\cware\Desktop\Steller20November\TagTesting20Nov2013\M10.DSG	11-1-2013	15:50:19	216955.000000	4339.100000	0.484375	-0.035156	-1.007813	0.044954	-0.039450	0.578899	19.073486	25.070190	-7.919312
C:\Users\cware\Desktop\Steller20November\TagTesting20Nov2013\M10.DSG	11-1-2013	15:50:19	216956.000000	4339.120000	0.445313	-0.039063	-1.019531	0.040367	-0.035780	0.577064	25.024414	40.679932	-3.646851
C:\Users\cware\Desktop\Steller20November\TagTesting20Nov2013\M10.DSG	11-1-2013	15:50:19	216957.000000	4339.140000	0.492188	-0.039063	-1.027344	0.033028	-0.028440	0.578899	28.839111	32.562256	-3.005981
C:\Users\cware\Desktop\Steller20November\TagTesting20Nov2013\M10.DSG	11-1-2013	15:50:19	216958.000000	4339.160000	0.476563	-0.050781	-0.980469	0.028440	-0.024771	0.577064	20.492554	31.570435	-5.401611
C:\Users\cware\Desktop\Steller20November\TagTesting20Nov2013\M10.DSG	11-1-2013	15:50:19	216959.000000	4339.180000	0.472656	-0.035156	-0.925781	0.019266	-0.018349	0.577064	14.083862	34.408569	-11.154175
C:\Users\cware\Desktop\Steller20November\TagTesting20Nov2013\M10.DSG	11-1-2013	15:50:19	216960.000000	4339.200000	0.480469	-0.011719	-0.929688	0.014679	-0.015596	0.576147	16.281128	33.813477	-18.066406
C:\Users\cware\Desktop\Steller20November\TagTesting20Nov2013\M10.DSG	11-1-2013	15:50:19	216961.000000	4339.220000	0.503906	0.027344	-0.960938	0.006422	-0.008257	0.575229	16.464233	31.555176	-18.508911
C:\Users\cware\Desktop\Steller20November\TagTesting20Nov2013\M10.DSG	11-1-2013	15:50:19	216962.000000	4339.240000	0.531250	0.011719	-0.964844	0.002752	-0.006422	0.574312	5.630493	23.590088	-13.397217
C:\Users\cware\Desktop\Steller20November\TagTesting20Nov2013\M10.DSG	11-1-2013	15:50:19	216963.000000	4339.260000	0.539063	0.000000	-1.000000	-0.004587	-0.000917	0.573394	0.991821	14.785767	-13.122559
C:\Users\cware\Desktop\Steller20November\TagTesting20Nov2013\M10.DSG	11-1-2013	15:50:19	216964.000000	4339.280000	0.546875	-0.046875	-1.042969	-0.007339	-0.000917	0.571560	-3.036499	14.205933	-12.725830
C:\Users\cware\Desktop\Steller20November\TagTesting20Nov2013\M10.DSG	11-1-2013	15:50:19	216965.000000	4339.300000	0.554688	-0.082031	-1.046875	-0.010092	-0.000917	0.569725	-7.919312	12.390137	-11.993408
C:\Users\cware\Desktop\Steller20November\TagTesting20Nov2013\M10.DSG	11-1-2013	15:50:19	216966.000000	4339.320000	0.535156	-0.078125	-1.003906	-0.012844	0.000000	0.569725	-11.306763	7.019043	-8.468628
C:\Users\cware\Desktop\Steller20November\TagTesting20Nov2013\M10.DSG	11-1-2013	15:50:19	216967.000000	4339.340000	0.500000	-0.078125	-0.984375	-0.013761	-0.001835	0.567890	-8.514404	14.465332	-5.767822
C:\Users\cware\Desktop\Steller20November\TagTesting20Nov2013\M10.DSG	11-1-2013	15:50:19	216968.000000	4339.360000	0.542969	-0.113281	-0.960938	-0.017431	-0.001835	0.567890	-7.308960	7.827759	-4.730225
C:\Users\cware\Desktop\Steller20November\TagTesting20Nov2013\M10.DSG	11-1-2013	15:50:19	216969.000000	4339.380000	0.558594	-0.148438	-0.980469	-0.019266	-0.003670	0.566972	-9.307861	2.517700	-0.457764
C:\Users\cware\Desktop\Steller20November\TagTesting20Nov2013\M10.DSG	11-1-2013	15:50:19	216970.000000	4339.400000	0.539063	-0.144531	-1.027344	-0.020183	-0.004587	0.566972	-16.082764	0.732422	3.738403
C:\Users\cware\Desktop\Steller20November\TagTesting20Nov2013\M10.DSG	11-1-2013	15:50:19	216971.000000	4339.420000	0.527344	-0.144531	-1.042969	-0.019266	-0.007339	0.566055	-23.956299	0.167847	9.185791
C:\Users\cware\Desktop\Steller20November\TagTesting20Nov2013\M10.DSG	11-1-2013	15:50:19	216972.000000	4339.440000	0.527344	-0.117188	-1.046875	-0.018349	-0.013761	0.566055	-31.829834	-6.088257	13.656616
C:\Users\cware\Desktop\Steller20November\TagTesting20Nov2013\M10.DSG	11-1-2013	15:50:19	216973.000000	4339.460000	0.562500	-0.109375	-1.039063	-0.017431	-0.018349	0.564220	-35.812378	-6.179810	16.906738
C:\Users\cware\Desktop\Steller20November\TagTesting20Nov2013\M10.DSG	11-1-2013	15:50:19	216974.000000	4339.480000	0.539063	-0.105469	-1.101563	-0.014679	-0.027523	0.561468	-37.200928	-6.439209	18.341064
C:\Users\cware\Desktop\Steller20November\TagTesting20Nov2013\M10.DSG	11-1-2013	15:50:19	216975.000000	4339.500000	0.539063	-0.105469	-1.101563	-0.013761	-0.033945	0.560550	-38.421631	5.920410	20.690918
C:\Users\cware\Desktop\Steller20November\TagTesting20Nov2013\M10.DSG	11-1-2013	15:50:19	216976.000000	4339.520000	0.644531	-0.187500	-1.046875	-0.012844	-0.044954	0.557798	-47.393799	0.213623	19.821167
C:\Users\cware\Desktop\Steller20November\TagTesting20Nov2013\M10.DSG	11-1-2013	15:50:19	216977.000000	4339.540000	0.664063	-0.187500	-1.039063	-0.012844	-0.051376	0.555046	-51.391602	-6.286621	18.981934
C:\Users\cware\Desktop\Steller20November\TagTesting20Nov2013\M10.DSG	11-1-2013	15:50:19	216978.000000	4339.560000	0.664063	-0.125000	-0.984375	-0.009174	-0.065138	0.552294	-47.744751	-4.882813	15.792847
C:\Users\cware\Desktop\Steller20November\TagTesting20Nov2013\M10.DSG	11-1-2013	15:50:19	216979.000000	4339.580000	0.671875	0.019531	-0.886719	-0.008257	-0.072477	0.550459	-47.500610	0.839233	12.924194
C:\Users\cware\Desktop\Steller20November\TagTesting20Nov2013\M10.DSG	11-1-2013	15:50:19	216980.000000	4339.600000	0.699219	0.121094	-0.878906	-0.008257	-0.085321	0.545872	-53.100586	4.119873	11.459351
C:\Users\cware\Desktop\Steller20November\TagTesting20Nov2013\M10.DSG	11-1-2013	15:50:19	216981.000000	4339.620000	0.734375	0.144531	-0.921875	-0.007339	-0.091743	0.542202	-50.369263	-12.649536	9.124756
C:\Users\cware\Desktop\Steller20November\TagTesting20Nov2013\M10.DSG	11-1-2013	15:50:19	216982.000000	4339.640000	0.687500	0.082031	-0.945313	-0.003670	-0.101835	0.540367	-27.587891	-14.526367	4.196167
C:\Users\cware\Desktop\Steller20November\TagTesting20Nov2013\M10.DSG	11-1-2013	15:50:19	216983.000000	4339.660000	0.667969	0.066406	-1.011719	-0.001835	-0.102752	0.540367	-11.138916	-18.951416	2.838135
C:\Users\cware\Desktop\Steller20November\TagTesting20Nov2013\M10.DSG	11-1-2013	15:50:19	216984.000000	4339.680000	0.589844	0.113281	-1.019531	0.003670	-0.105505	0.540367	-11.108398	-8.148193	6.423950
C:\Users\cware\Desktop\Steller20November\TagTesting20Nov2013\M10.DSG	11-1-2013	15:50:19	216985.000000	4339.700000	0.574219	0.195313	-1.054688	0.002752	-0.106422	0.540367	-11.184692	-3.341675	7.278442
C:\Users\cware\Desktop\Steller20November\TagTesting20Nov2013\M10.DSG	11-1-2013	15:50:19	216986.000000	4339.720000	0.566406	0.261719	-1.105469	0.002752	-0.106422	0.539450	-0.579834	14.816284	2.105713
C:\Users\cware\Desktop\Steller20November\TagTesting20Nov2013\M10.DSG	11-1-2013	15:50:19	216987.000000	4339.740000	0.660156	0.261719	-1.125000	0.001835	-0.105505	0.538532	8.026123	19.241333	-4.928589
C:\Users\cware\Desktop\Steller20November\TagTesting20Nov2013\M10.DSG	11-1-2013	15:50:19	216988.000000	4339.760000	0.695313	0.199219	-1.117188	-0.004587	-0.101835	0.537615	15.365601	27.175903	-10.971069
C:\Users\cware\Desktop\Steller20November\TagTesting20Nov2013\M10.DSG	11-1-2013	15:50:19	216989.000000	4339.780000	0.734375	0.117188	-1.093750	-0.007339	-0.099083	0.537615	15.625000	29.769897	-15.747070
C:\Users\cware\Desktop\Steller20November\TagTesting20Nov2013\M10.DSG	11-1-2013	15:50:19	216990.000000	4339.800000	0.718750	0.097656	-1.085938	-0.011927	-0.092661	0.536697	22.476196	37.841797	-21.499634
C:\Users\cware\Desktop\Steller20November\TagTesting20Nov2013\M10.DSG	11-1-2013	15:50:19	216991.000000	4339.820000	0.699219	0.101563	-1.070313	-0.021101	-0.087156	0.534862	27.908325	40.771484	-24.200439
C:\Users\cware\Desktop\Steller20November\TagTesting20Nov2013\M10.DSG	11-1-2013	15:50:19	216992.000000	4339.840000	0.675781	0.113281	-1.011719	-0.026606	-0.082569	0.533945	37.277222	54.351807	-28.076172
C:\Users\cware\Desktop\Steller20November\TagTesting20Nov2013\M10.DSG	11-1-2013	15:50:19	216993.000000	4339.860000	0.671875	0.082031	-0.976563	-0.041284	-0.068807	0.533028	47.012329	59.356689	-31.051636
C:\Users\cware\Desktop\Steller20November\TagTesting20Nov2013\M10.DSG	11-1-2013	15:50:19	216994.000000	4339.880000	0.667969	0.035156	-0.976563	-0.050459	-0.061468	0.532110	44.708252	60.760498	-30.578613
C:\Users\cware\Desktop\Steller20November\TagTesting20Nov2013\M10.DSG	11-1-2013	15:50:19	216995.000000	4339.900000	0.699219	0.007813	-0.960938	-0.064220	-0.047706	0.528440	44.525146	56.060791	-29.190063
C:\Users\cware\Desktop\Steller20November\TagTesting20Nov2013\M10.DSG	11-1-2013	15:50:19	216996.000000	4339.920000	0.675781	-0.003906	-0.964844	-0.071560	-0.040367	0.525688	46.096802	63.278198	-27.053833
C:\Users\cware\Desktop\Steller20November\TagTesting20Nov2013\M10.DSG	11-1-2013	15:50:19	216997.000000	4339.940000	0.652344	-0.042969	-0.925781	-0.088991	-0.025688	0.522018	40.603638	69.869995	-23.818970
C:\Users\cware\Desktop\Steller20November\TagTesting20Nov2013\M10.DSG	11-1-2013	15:50:19	216998.000000	4339.960000	0.675781	-0.136719	-0.851563	-0.097248	-0.020183	0.517431	30.609131	64.147949	-25.115967
C:\Users\cware\Desktop\Steller20November\TagTesting20Nov2013\M10.DSG	11-1-2013	15:50:19	216999.000000	4339.980000	0.789063	-0.183594	-0.843750	-0.111009	-0.009174	0.511009	22.964478	49.285889	-27.130127
C:\Users\cware\Desktop\Steller20November\TagTesting20Nov2013\M10.DSG	11-1-2013	15:50:19	217000.000000	4340.000000	0.835938	-0.179688	-0.863281	-0.116514	-0.005505	0.508257	11.993408	31.936646	-26.992798
C:\Users\cware\Desktop\Steller20November\TagTesting20Nov2013\M10.DSG	11-1-2013	15:50:19	217001.000000	4340.020000	0.781250	-0.136719	-0.898438	-0.123853	0.000000	0.512844	7.049561	23.986816	-21.163940
C:\Users\cware\Desktop\Steller20November\TagTesting20Nov2013\M10.DSG	11-1-2013	15:50:19	217002.000000	4340.040000	0.644531	-0.062500	-0.871094	-0.127523	0.002752	0.504587	3.005981	31.356812	-16.281128
C:\Users\cware\Desktop\Steller20November\TagTesting20Nov2013\M10.DSG	11-1-2013	15:50:19	217003.000000	4340.060000	0.613281	-0.105469	-0.839844	-0.134862	0.005505	0.498165	1.144409	36.285400	-14.068604
C:\Users\cware\Desktop\Steller20November\TagTesting20Nov2013\M10.DSG	11-1-2013	15:50:19	217004.000000	4340.080000	0.644531	-0.128906	-0.828125	-0.139450	0.005505	0.494495	-1.739502	45.288086	-10.223389
C:\Users\cware\Desktop\Steller20November\TagTesting20Nov2013\M10.DSG	11-1-2013	15:50:19	217005.000000	4340.100000	0.707031	-0.152344	-0.832031	-0.144037	0.006422	0.492661	-12.985229	47.012329	-5.889893
C:\Users\cware\Desktop\Steller20November\TagTesting20Nov2013\M10.DSG	11-1-2013	15:50:19	217006.000000	4340.120000	0.722656	-0.148438	-0.847656	-0.152294	0.004587	0.480734	-26.062012	41.076660	-3.814697
C:\Users\cware\Desktop\Steller20November\TagTesting20Nov2013\M10.DSG	11-1-2013	15:50:19	217007.000000	4340.140000	0.722656	-0.136719	-0.835938	-0.156881	0.002752	0.477064	-31.082153	45.379639	-4.180908
C:\Users\cware\Desktop\Steller20November\TagTesting20Nov2013\M10.DSG	11-1-2013	15:50:19	217008.000000	4340.160000	0.742188	-0.101563	-0.835938	-0.166055	-0.002752	0.465138	-27.175903	54.016113	-4.699707
C:\Users\cware\Desktop\Steller20November\TagTesting20Nov2013\M10.DSG	11-1-2013	15:50:19	217009.000000	4340.180000	0.792969	-0.078125	-0.816406	-0.171560	-0.005505	0.459633	-24.734497	55.023193	-3.509521
C:\Users\cware\Desktop\Steller20November\TagTesting20Nov2013\M10.DSG	11-1-2013	15:50:19	217010.000000	4340.200000	0.843750	-0.082031	-0.808594	-0.179817	-0.010092	0.446789	-27.679443	49.728394	0.823975
C:\Users\cware\Desktop\Steller20November\TagTesting20Nov2013\M10.DSG	11-1-2013	15:50:19	217011.000000	4340.220000	0.875000	-0.105469	-0.769531	-0.183486	-0.012844	0.441284	-33.630371	42.800903	2.380371
C:\Users\cware\Desktop\Steller20November\TagTesting20Nov2013\M10.DSG	11-1-2013	15:50:19	217012.000000	4340.240000	0.894531	-0.160156	-0.738281	-0.190826	-0.019266	0.431193	-36.804199	36.331177	1.800537
C:\Users\cware\Desktop\Steller20November\TagTesting20Nov2013\M10.DSG	11-1-2013	15:50:19	217013.000000	4340.260000	0.921875	-0.164063	-0.722656	-0.193578	-0.022018	0.425688	-35.644531	28.884888	-1.083374
C:\Users\cware\Desktop\Steller20November\TagTesting20Nov2013\M10.DSG	11-1-2013	15:50:19	217014.000000	4340.280000	0.890625	-0.105469	-0.707031	-0.195413	-0.029358	0.417431	-33.096313	24.551392	-1.800537
C:\Users\cware\Desktop\Steller20November\TagTesting20Nov2013\M10.DSG	11-1-2013	15:50:19	217015.000000	4340.300000	0.832031	-0.039063	-0.691406	-0.199083	-0.033028	0.414679	-31.967163	30.288696	0.564575
C:\Users\cware\Desktop\Steller20November\TagTesting20Nov2013\M10.DSG	11-1-2013	15:50:19	217016.000000	4340.320000	0.867188	0.000000	-0.691406	-0.203670	-0.037615	0.403670	-30.929565	28.594971	4.043579
C:\Users\cware\Desktop\Steller20November\TagTesting20Nov2013\M10.DSG	11-1-2013	15:50:19	217017.000000	4340.340000	0.902344	0.000000	-0.687500	-0.205505	-0.042202	0.400000	-30.731201	22.583008	4.013062
C:\Users\cware\Desktop\Steller20November\TagTesting20Nov2013\M10.DSG	11-1-2013	15:50:19	217018.000000	4340.360000	0.917969	-0.039063	-0.699219	-0.208257	-0.045872	0.393578	-23.132324	22.537231	-0.610352
C:\Users\cware\Desktop\Steller20November\TagTesting20Nov2013\M10.DSG	11-1-2013	15:50:19	217019.000000	4340.380000	0.933594	-0.054688	-0.707031	-0.208257	-0.048624	0.389908	-17.074585	25.177002	-4.989624
C:\Users\cware\Desktop\Steller20November\TagTesting20Nov2013\M10.DSG	11-1-2013	15:50:19	217020.000000	4340.400000	0.933594	-0.042969	-0.726563	-0.213761	-0.050459	0.382569	-16.372681	26.412964	-8.590698
C:\Users\cware\Desktop\Steller20November\TagTesting20Nov2013\M10.DSG	11-1-2013	15:50:19	217021.000000	4340.420000	0.937500	-0.031250	-0.718750	-0.214679	-0.049541	0.379817	-14.282227	25.268555	-9.033203
C:\Users\cware\Desktop\Steller20November\TagTesting20Nov2013\M10.DSG	11-1-2013	15:50:19	217022.000000	4340.440000	0.941406	-0.046875	-0.695313	-0.219266	-0.050459	0.372477	-12.283325	23.315430	-6.484985
C:\Users\cware\Desktop\Steller20November\TagTesting20Nov2013\M10.DSG	11-1-2013	15:50:19	217023.000000	4340.460000	0.957031	-0.062500	-0.671875	-0.220183	-0.050459	0.369725	-12.451172	22.460938	-3.097534
C:\Users\cware\Desktop\Steller20November\TagTesting20Nov2013\M10.DSG	11-1-2013	15:50:19	217024.000000	4340.480000	0.957031	-0.042969	-0.664063	-0.223853	-0.050459	0.364220	-11.795044	22.323608	-1.007080
C:\Users\cware\Desktop\Steller20November\TagTesting20Nov2013\M10.DSG	11-1-2013	15:50:19	217025.000000	4340.500000	0.949219	-0.035156	-0.679688	-0.225688	-0.052294	0.360550	-11.734009	22.811890	-0.381470
C:\Users\cware\Desktop\Steller20November\TagTesting20Nov2013\M10.DSG	11-1-2013	15:50:19	217026.000000	4340.520000	0.945313	-0.019531	-0.648438	-0.227523	-0.054128	0.355046	-9.902954	25.299072	0.213623
C:\Users\cware\Desktop\Steller20November\TagTesting20Nov2013\M10.DSG	11-1-2013	15:50:19	217027.000000	4340.540000	0.937500	0.000000	-0.644531	-0.229358	-0.055046	0.350459	-8.010864	26.794434	0.457764
C:\Users\cware\Desktop\Steller20November\TagTesting20Nov2013\M10.DSG	11-1-2013	15:50:19	217028.000000	4340.560000	0.980469	0.023438	-0.597656	-0.230275	-0.056881	0.344037	-5.950928	27.938843	-1.663208
C:\Users\cware\Desktop\Steller20November\TagTesting20Nov2013\M10.DSG	11-1-2013	15:50:19	217029.000000	4340.580000	0.980469	0.023438	-0.597656	-0.233945	-0.056881	0.339450	-3.723145	27.969360	-3.982544
C:\Users\cware\Desktop\Steller20November\TagTesting20Nov2013\M10.DSG	11-1-2013	15:50:19	217030.000000	4340.600000	0.953125	0.023438	-0.570313	-0.236697	-0.055963	0.336697	-1.678467	28.869629	-5.508423
C:\Users\cware\Desktop\Steller20November\TagTesting20Nov2013\M10.DSG	11-1-2013	15:50:19	217031.000000	4340.620000	0.953125	0.007813	-0.550781	-0.239450	-0.054128	0.332110	-1.510620	27.816772	-6.698608
C:\Users\cware\Desktop\Steller20November\TagTesting20Nov2013\M10.DSG	11-1-2013	15:50:19	217032.000000	4340.640000	0.957031	-0.031250	-0.562500	-0.240367	-0.055046	0.328440	-0.137329	21.530151	-9.506226
C:\Users\cware\Desktop\Steller20November\TagTesting20Nov2013\M10.DSG	11-1-2013	15:50:19	217033.000000	4340.660000	0.929688	-0.062500	-0.558594	-0.244037	-0.052294	0.322936	0.427246	19.805908	-10.543823
C:\Users\cware\Desktop\Steller20November\TagTesting20Nov2013\M10.DSG	11-1-2013	15:50:19	217034.000000	4340.680000	0.925781	-0.082031	-0.527344	-0.244954	-0.051376	0.320183	1.907349	24.932861	-8.758545
C:\Users\cware\Desktop\Steller20November\TagTesting20Nov2013\M10.DSG	11-1-2013	15:50:19	217035.000000	4340.700000	0.949219	-0.070313	-0.511719	-0.247706	-0.049541	0.314679	1.083374	26.000977	-6.057739
C:\Users\cware\Desktop\Steller20November\TagTesting20Nov2013\M10.DSG	11-1-2013	15:50:19	217036.000000	4340.720000	0.976563	-0.074219	-0.488281	-0.249541	-0.049541	0.311927	1.602173	23.849487	-4.196167
C:\Users\cware\Desktop\Steller20November\TagTesting20Nov2013\M10.DSG	11-1-2013	15:50:19	217037.000000	4340.740000	0.972656	-0.066406	-0.480469	-0.251376	-0.049541	0.307339	2.990723	19.653320	-4.837036
C:\Users\cware\Desktop\Steller20November\TagTesting20Nov2013\M10.DSG	11-1-2013	15:50:19	217038.000000	4340.760000	0.925781	-0.046875	-0.480469	-0.253211	-0.047706	0.294495	6.408691	22.201538	-3.677368
C:\Users\cware\Desktop\Steller20November\TagTesting20Nov2013\M10.DSG	11-1-2013	15:50:19	217039.000000	4340.780000	0.910156	-0.035156	-0.472656	-0.255046	-0.047706	0.300000	9.521484	22.857666	-2.639771
C:\Users\cware\Desktop\Steller20November\TagTesting20Nov2013\M10.DSG	11-1-2013	15:50:19	217040.000000	4340.800000	0.914063	-0.031250	-0.460938	-0.256881	-0.045872	0.298165	11.627197	23.315430	-2.044678
C:\Users\cware\Desktop\Steller20November\TagTesting20Nov2013\M10.DSG	11-1-2013	15:50:19	217041.000000	4340.820000	0.925781	-0.042969	-0.429688	-0.257798	-0.044954	0.292661	11.138916	25.085449	-2.334595
C:\Users\cware\Desktop\Steller20November\TagTesting20Nov2013\M10.DSG	11-1-2013	15:50:19	217042.000000	4340.840000	0.972656	-0.046875	-0.417969	-0.259633	-0.044037	0.290826	11.993408	16.494751	-4.074097
C:\Users\cware\Desktop\Steller20November\TagTesting20Nov2013\M10.DSG	11-1-2013	15:50:19	217043.000000	4340.860000	0.976563	-0.046875	-0.394531	-0.261468	-0.042202	0.289908	11.520386	10.940552	-5.813599
C:\Users\cware\Desktop\Steller20November\TagTesting20Nov2013\M10.DSG	11-1-2013	15:50:19	217044.000000	4340.880000	0.949219	-0.054688	-0.351563	-0.262385	-0.040367	0.288073	10.711670	11.352539	-5.813599
C:\Users\cware\Desktop\Steller20November\TagTesting20Nov2013\M10.DSG	11-1-2013	15:50:19	217045.000000	4340.900000	0.910156	-0.058594	-0.359375	-0.261468	-0.039450	0.287156	11.657715	14.099121	-4.364014
C:\Users\cware\Desktop\Steller20November\TagTesting20Nov2013\M10.DSG	11-1-2013	15:50:19	217046.000000	4340.920000	0.914063	-0.085938	-0.355469	-0.263303	-0.037615	0.284404	8.178711	12.588501	-1.281738
C:\Users\cware\Desktop\Steller20November\TagTesting20Nov2013\M10.DSG	11-1-2013	15:50:19	217047.000000	4340.940000	0.921875	-0.117188	-0.363281	-0.263303	-0.037615	0.283486	1.678467	11.199951	0.549316
[truncated: 19,531 more rows]
