# Supplementary material for: Averaged Propulsive Body Acceleration (APBA) Can Be Calculated from Biologging Tags That Incorporate Gyroscopes and Accelerometers to Estimate Swimming Speed, Hydrodynamic Drag and Energy Expenditure for Steller Sea Lions
Source: PLoS One. 2016 Jun 10;11(6):e0157326. doi: 10.1371/journal.pone.0157326 (PMC4902303; doi:10.1371/journal.pone.0157326)
Supplement: S4 Data — Same components as S2. (ZIP) [file pone.0157326.s004.zip › SitkaNov_20/Ms10_PTMP_20_11_13.csv]

FileName	FileDate	FileTime	Sample	Time from Start (s)	Pressure	Temperature
C:\Users\cware\Desktop\Steller20November\TagTesting20Nov2013\M10.DSG	11-1-2013	15:50:19	53774.000000	5377.400000	50018.027053	20.000000
C:\Users\cware\Desktop\Steller20November\TagTesting20Nov2013\M10.DSG	11-1-2013	15:50:19	53775.000000	5377.500000	50025.070888	20.000000
C:\Users\cware\Desktop\Steller20November\TagTesting20Nov2013\M10.DSG	11-1-2013	15:50:19	53776.000000	5377.600000	50033.633214	20.000000
C:\Users\cware\Desktop\Steller20November\TagTesting20Nov2013\M10.DSG	11-1-2013	15:50:19	53777.000000	5377.700000	50043.215923	20.000000
C:\Users\cware\Desktop\Steller20November\TagTesting20Nov2013\M10.DSG	11-1-2013	15:50:19	53778.000000	5377.800000	50062.282192	20.000000
C:\Users\cware\Desktop\Steller20November\TagTesting20Nov2013\M10.DSG	11-1-2013	15:50:19	53779.000000	5377.900000	50065.667207	20.000000
C:\Users\cware\Desktop\Steller20November\TagTesting20Nov2013\M10.DSG	11-1-2013	15:50:19	53780.000000	5378.000000	50081.597262	20.000000
C:\Users\cware\Desktop\Steller20November\TagTesting20Nov2013\M10.DSG	11-1-2013	15:50:19	53781.000000	5378.100000	50087.819825	20.000000
C:\Users\cware\Desktop\Steller20November\TagTesting20Nov2013\M10.DSG	11-1-2013	15:50:19	53782.000000	5378.200000	50099.170216	20.000000
C:\Users\cware\Desktop\Steller20November\TagTesting20Nov2013\M10.DSG	11-1-2013	15:50:19	53783.000000	5378.300000	50103.948990	20.000000
C:\Users\cware\Desktop\Steller20November\TagTesting20Nov2013\M10.DSG	11-1-2013	15:50:19	53784.000000	5378.400000	50114.826193	20.000000
C:\Users\cware\Desktop\Steller20November\TagTesting20Nov2013\M10.DSG	11-1-2013	15:50:19	53785.000000	5378.500000	50126.474867	20.000000
C:\Users\cware\Desktop\Steller20November\TagTesting20Nov2013\M10.DSG	11-1-2013	15:50:19	53786.000000	5378.600000	50128.640446	20.000000
C:\Users\cware\Desktop\Steller20November\TagTesting20Nov2013\M10.DSG	11-1-2013	15:50:19	53787.000000	5378.700000	50135.261507	20.000000
C:\Users\cware\Desktop\Steller20November\TagTesting20Nov2013\M10.DSG	11-1-2013	15:50:19	53788.000000	5378.800000	50138.969963	20.000000
C:\Users\cware\Desktop\Steller20November\TagTesting20Nov2013\M10.DSG	11-1-2013	15:50:19	53789.000000	5378.900000	50150.718443	20.000000
C:\Users\cware\Desktop\Steller20November\TagTesting20Nov2013\M10.DSG	11-1-2013	15:50:19	53790.000000	5379.000000	50159.927882	20.000000
C:\Users\cware\Desktop\Steller20November\TagTesting20Nov2013\M10.DSG	11-1-2013	15:50:19	53791.000000	5379.100000	50172.547138	20.000000
C:\Users\cware\Desktop\Steller20November\TagTesting20Nov2013\M10.DSG	11-1-2013	15:50:19	53792.000000	5379.200000	50187.531514	20.000000
C:\Users\cware\Desktop\Steller20November\TagTesting20Nov2013\M10.DSG	11-1-2013	15:50:19	53793.000000	5379.300000	50200.848281	20.000000
C:\Users\cware\Desktop\Steller20November\TagTesting20Nov2013\M10.DSG	11-1-2013	15:50:19	53794.000000	5379.400000	50215.907335	20.000000
C:\Users\cware\Desktop\Steller20November\TagTesting20Nov2013\M10.DSG	11-1-2013	15:50:19	53795.000000	5379.500000	50227.954362	20.000000
C:\Users\cware\Desktop\Steller20November\TagTesting20Nov2013\M10.DSG	11-1-2013	15:50:19	53796.000000	5379.600000	50238.706924	20.000000
C:\Users\cware\Desktop\Steller20November\TagTesting20Nov2013\M10.DSG	11-1-2013	15:50:19	53797.000000	5379.700000	50248.812817	20.000000
C:\Users\cware\Desktop\Steller20November\TagTesting20Nov2013\M10.DSG	11-1-2013	15:50:19	53798.000000	5379.800000	50258.097087	20.000000
C:\Users\cware\Desktop\Steller20November\TagTesting20Nov2013\M10.DSG	11-1-2013	15:50:19	53799.000000	5379.900000	50256.304930	20.000000
C:\Users\cware\Desktop\Steller20November\TagTesting20Nov2013\M10.DSG	11-1-2013	15:50:19	53800.000000	5380.000000	50247.095064	20.000000
C:\Users\cware\Desktop\Steller20November\TagTesting20Nov2013\M10.DSG	11-1-2013	15:50:19	53801.000000	5380.100000	50243.809447	20.000000
C:\Users\cware\Desktop\Steller20November\TagTesting20Nov2013\M10.DSG	11-1-2013	15:50:19	53802.000000	5380.200000	50230.019461	20.000000
C:\Users\cware\Desktop\Steller20November\TagTesting20Nov2013\M10.DSG	11-1-2013	15:50:19	53803.000000	5380.300000	50218.146548	20.000000
C:\Users\cware\Desktop\Steller20November\TagTesting20Nov2013\M10.DSG	11-1-2013	15:50:19	53804.000000	5380.400000	50213.491794	20.000000
C:\Users\cware\Desktop\Steller20November\TagTesting20Nov2013\M10.DSG	11-1-2013	15:50:19	53805.000000	5380.500000	50208.812567	20.000000
C:\Users\cware\Desktop\Steller20November\TagTesting20Nov2013\M10.DSG	11-1-2013	15:50:19	53806.000000	5380.600000	50225.090927	20.000000
C:\Users\cware\Desktop\Steller20November\TagTesting20Nov2013\M10.DSG	11-1-2013	15:50:19	53807.000000	5380.700000	50228.326476	20.000000
C:\Users\cware\Desktop\Steller20November\TagTesting20Nov2013\M10.DSG	11-1-2013	15:50:19	53808.000000	5380.800000	50221.407014	20.000000
C:\Users\cware\Desktop\Steller20November\TagTesting20Nov2013\M10.DSG	11-1-2013	15:50:19	53809.000000	5380.900000	50220.087897	20.000000
C:\Users\cware\Desktop\Steller20November\TagTesting20Nov2013\M10.DSG	11-1-2013	15:50:19	53810.000000	5381.000000	50224.493455	20.000000
C:\Users\cware\Desktop\Steller20November\TagTesting20Nov2013\M10.DSG	11-1-2013	15:50:19	53811.000000	5381.100000	50230.616572	20.000000
C:\Users\cware\Desktop\Steller20November\TagTesting20Nov2013\M10.DSG	11-1-2013	15:50:19	53812.000000	5381.200000	50234.773405	20.000000
C:\Users\cware\Desktop\Steller20November\TagTesting20Nov2013\M10.DSG	11-1-2013	15:50:19	53813.000000	5381.300000	50231.737006	20.000000
C:\Users\cware\Desktop\Steller20November\TagTesting20Nov2013\M10.DSG	11-1-2013	15:50:19	53814.000000	5381.400000	50239.975735	20.000000
C:\Users\cware\Desktop\Steller20November\TagTesting20Nov2013\M10.DSG	11-1-2013	15:50:19	53815.000000	5381.500000	50245.351967	20.000000
C:\Users\cware\Desktop\Steller20November\TagTesting20Nov2013\M10.DSG	11-1-2013	15:50:19	53816.000000	5381.600000	50245.750144	20.000000
C:\Users\cware\Desktop\Steller20November\TagTesting20Nov2013\M10.DSG	11-1-2013	15:50:19	53817.000000	5381.700000	50241.443789	20.000000
C:\Users\cware\Desktop\Steller20November\TagTesting20Nov2013\M10.DSG	11-1-2013	15:50:19	53818.000000	5381.800000	50240.672436	20.000000
C:\Users\cware\Desktop\Steller20November\TagTesting20Nov2013\M10.DSG	11-1-2013	15:50:19	53819.000000	5381.900000	50234.872762	20.000000
C:\Users\cware\Desktop\Steller20November\TagTesting20Nov2013\M10.DSG	11-1-2013	15:50:19	53820.000000	5382.000000	50246.048730	20.000000
C:\Users\cware\Desktop\Steller20November\TagTesting20Nov2013\M10.DSG	11-1-2013	15:50:19	53821.000000	5382.100000	50248.214181	20.000000
C:\Users\cware\Desktop\Steller20November\TagTesting20Nov2013\M10.DSG	11-1-2013	15:50:19	53822.000000	5382.200000	50248.463241	20.000000
C:\Users\cware\Desktop\Steller20November\TagTesting20Nov2013\M10.DSG	11-1-2013	15:50:19	53823.000000	5382.300000	50248.861590	20.000000
C:\Users\cware\Desktop\Steller20November\TagTesting20Nov2013\M10.DSG	11-1-2013	15:50:19	53824.000000	5382.400000	50248.985930	20.000000
C:\Users\cware\Desktop\Steller20November\TagTesting20Nov2013\M10.DSG	11-1-2013	15:50:19	53825.000000	5382.500000	50253.291933	20.000000
C:\Users\cware\Desktop\Steller20November\TagTesting20Nov2013\M10.DSG	11-1-2013	15:50:19	53826.000000	5382.600000	50249.608302	20.000000
C:\Users\cware\Desktop\Steller20November\TagTesting20Nov2013\M10.DSG	11-1-2013	15:50:19	53827.000000	5382.700000	50251.973010	20.000000
C:\Users\cware\Desktop\Steller20November\TagTesting20Nov2013\M10.DSG	11-1-2013	15:50:19	53828.000000	5382.800000	50252.271785	20.000000
C:\Users\cware\Desktop\Steller20November\TagTesting20Nov2013\M10.DSG	11-1-2013	15:50:19	53829.000000	5382.900000	50252.644882	20.000000
C:\Users\cware\Desktop\Steller20November\TagTesting20Nov2013\M10.DSG	11-1-2013	15:50:19	53830.000000	5383.000000	50259.888517	20.000000
C:\Users\cware\Desktop\Steller20November\TagTesting20Nov2013\M10.DSG	11-1-2013	15:50:19	53831.000000	5383.100000	50258.295193	20.000000
C:\Users\cware\Desktop\Steller20November\TagTesting20Nov2013\M10.DSG	11-1-2013	15:50:19	53832.000000	5383.200000	50256.030102	20.000000
C:\Users\cware\Desktop\Steller20November\TagTesting20Nov2013\M10.DSG	11-1-2013	15:50:19	53833.000000	5383.300000	50260.610426	20.000000
C:\Users\cware\Desktop\Steller20November\TagTesting20Nov2013\M10.DSG	11-1-2013	15:50:19	53834.000000	5383.400000	50260.684901	20.000000
C:\Users\cware\Desktop\Steller20November\TagTesting20Nov2013\M10.DSG	11-1-2013	15:50:19	53835.000000	5383.500000	50263.074733	20.000000
C:\Users\cware\Desktop\Steller20November\TagTesting20Nov2013\M10.DSG	11-1-2013	15:50:19	53836.000000	5383.600000	50259.465131	20.000000
C:\Users\cware\Desktop\Steller20November\TagTesting20Nov2013\M10.DSG	11-1-2013	15:50:19	53837.000000	5383.700000	50260.859354	20.000000
C:\Users\cware\Desktop\Steller20November\TagTesting20Nov2013\M10.DSG	11-1-2013	15:50:19	53838.000000	5383.800000	50262.875261	20.000000
C:\Users\cware\Desktop\Steller20November\TagTesting20Nov2013\M10.DSG	11-1-2013	15:50:19	53839.000000	5383.900000	50266.186060	20.000000
C:\Users\cware\Desktop\Steller20November\TagTesting20Nov2013\M10.DSG	11-1-2013	15:50:19	53840.000000	5384.000000	50260.561045	20.000000
C:\Users\cware\Desktop\Steller20November\TagTesting20Nov2013\M10.DSG	11-1-2013	15:50:19	53841.000000	5384.100000	50251.326566	20.000000
C:\Users\cware\Desktop\Steller20November\TagTesting20Nov2013\M10.DSG	11-1-2013	15:50:19	53842.000000	5384.200000	50254.039492	20.000000
C:\Users\cware\Desktop\Steller20November\TagTesting20Nov2013\M10.DSG	11-1-2013	15:50:19	53843.000000	5384.300000	50254.960353	20.000000
C:\Users\cware\Desktop\Steller20November\TagTesting20Nov2013\M10.DSG	11-1-2013	15:50:19	53844.000000	5384.400000	50256.205106	20.000000
C:\Users\cware\Desktop\Steller20November\TagTesting20Nov2013\M10.DSG	11-1-2013	15:50:19	53845.000000	5384.500000	50258.594713	20.000000
C:\Users\cware\Desktop\Steller20November\TagTesting20Nov2013\M10.DSG	11-1-2013	15:50:19	53846.000000	5384.600000	50261.158861	20.000000
C:\Users\cware\Desktop\Steller20November\TagTesting20Nov2013\M10.DSG	11-1-2013	15:50:19	53847.000000	5384.700000	50264.892270	20.000000
C:\Users\cware\Desktop\Steller20November\TagTesting20Nov2013\M10.DSG	11-1-2013	15:50:19	53848.000000	5384.800000	50271.587818	20.000000
C:\Users\cware\Desktop\Steller20November\TagTesting20Nov2013\M10.DSG	11-1-2013	15:50:19	53849.000000	5384.900000	50281.693822	20.000000
C:\Users\cware\Desktop\Steller20November\TagTesting20Nov2013\M10.DSG	11-1-2013	15:50:19	53850.000000	5385.000000	50285.079095	20.000000
C:\Users\cware\Desktop\Steller20November\TagTesting20Nov2013\M10.DSG	11-1-2013	15:50:19	53851.000000	5385.100000	50296.030939	20.000000
C:\Users\cware\Desktop\Steller20November\TagTesting20Nov2013\M10.DSG	11-1-2013	15:50:19	53852.000000	5385.200000	50305.265551	20.000000
C:\Users\cware\Desktop\Steller20November\TagTesting20Nov2013\M10.DSG	11-1-2013	15:50:19	53853.000000	5385.300000	50307.530725	20.000000
C:\Users\cware\Desktop\Steller20November\TagTesting20Nov2013\M10.DSG	11-1-2013	15:50:19	53854.000000	5385.400000	50313.903210	20.000000
C:\Users\cware\Desktop\Steller20November\TagTesting20Nov2013\M10.DSG	11-1-2013	15:50:19	53855.000000	5385.500000	50319.428762	20.000000
C:\Users\cware\Desktop\Steller20November\TagTesting20Nov2013\M10.DSG	11-1-2013	15:50:19	53856.000000	5385.600000	50329.086507	20.000000
C:\Users\cware\Desktop\Steller20November\TagTesting20Nov2013\M10.DSG	11-1-2013	15:50:19	53857.000000	5385.700000	50323.237324	20.000000
C:\Users\cware\Desktop\Steller20November\TagTesting20Nov2013\M10.DSG	11-1-2013	15:50:19	53858.000000	5385.800000	50311.613463	20.000000
C:\Users\cware\Desktop\Steller20November\TagTesting20Nov2013\M10.DSG	11-1-2013	15:50:19	53859.000000	5385.900000	50297.799268	20.000000
C:\Users\cware\Desktop\Steller20November\TagTesting20Nov2013\M10.DSG	11-1-2013	15:50:19	53860.000000	5386.000000	50287.817913	20.000000
C:\Users\cware\Desktop\Steller20November\TagTesting20Nov2013\M10.DSG	11-1-2013	15:50:19	53861.000000	5386.100000	50289.435850	20.000000
C:\Users\cware\Desktop\Steller20November\TagTesting20Nov2013\M10.DSG	11-1-2013	15:50:19	53862.000000	5386.200000	50289.659852	20.000000
C:\Users\cware\Desktop\Steller20November\TagTesting20Nov2013\M10.DSG	11-1-2013	15:50:19	53863.000000	5386.300000	50291.800522	20.000000
C:\Users\cware\Desktop\Steller20November\TagTesting20Nov2013\M10.DSG	11-1-2013	15:50:19	53864.000000	5386.400000	50289.037815	20.000000
C:\Users\cware\Desktop\Steller20November\TagTesting20Nov2013\M10.DSG	11-1-2013	15:50:19	53865.000000	5386.500000	50284.831394	20.000000
C:\Users\cware\Desktop\Steller20November\TagTesting20Nov2013\M10.DSG	11-1-2013	15:50:19	53866.000000	5386.600000	50278.284772	20.000000
C:\Users\cware\Desktop\Steller20November\TagTesting20Nov2013\M10.DSG	11-1-2013	15:50:19	53867.000000	5386.700000	50276.915974	20.000000
C:\Users\cware\Desktop\Steller20November\TagTesting20Nov2013\M10.DSG	11-1-2013	15:50:19	53868.000000	5386.800000	50273.680408	20.000000
C:\Users\cware\Desktop\Steller20November\TagTesting20Nov2013\M10.DSG	11-1-2013	15:50:19	53869.000000	5386.900000	50270.942115	20.000000
C:\Users\cware\Desktop\Steller20November\TagTesting20Nov2013\M10.DSG	11-1-2013	15:50:19	53870.000000	5387.000000	50268.652584	20.000000
C:\Users\cware\Desktop\Steller20November\TagTesting20Nov2013\M10.DSG	11-1-2013	15:50:19	53871.000000	5387.100000	50266.636298	20.000000
C:\Users\cware\Desktop\Steller20November\TagTesting20Nov2013\M10.DSG	11-1-2013	15:50:19	53872.000000	5387.200000	50262.753530	20.000000
C:\Users\cware\Desktop\Steller20November\TagTesting20Nov2013\M10.DSG	11-1-2013	15:50:19	53873.000000	5387.300000	50257.974545	20.000000
C:\Users\cware\Desktop\Steller20November\TagTesting20Nov2013\M10.DSG	11-1-2013	15:50:19	53874.000000	5387.400000	50262.355269	20.000000
C:\Users\cware\Desktop\Steller20November\TagTesting20Nov2013\M10.DSG	11-1-2013	15:50:19	53875.000000	5387.500000	50252.921851	20.000000
C:\Users\cware\Desktop\Steller20November\TagTesting20Nov2013\M10.DSG	11-1-2013	15:50:19	53876.000000	5387.600000	50250.308247	20.000000
C:\Users\cware\Desktop\Steller20November\TagTesting20Nov2013\M10.DSG	11-1-2013	15:50:19	53877.000000	5387.700000	50250.482854	20.000000
C:\Users\cware\Desktop\Steller20November\TagTesting20Nov2013\M10.DSG	11-1-2013	15:50:19	53878.000000	5387.800000	50248.143329	20.000000
C:\Users\cware\Desktop\Steller20November\TagTesting20Nov2013\M10.DSG	11-1-2013	15:50:19	53879.000000	5387.900000	50248.068391	20.000000
C:\Users\cware\Desktop\Steller20November\TagTesting20Nov2013\M10.DSG	11-1-2013	15:50:19	53880.000000	5388.000000	50243.115235	20.000000
C:\Users\cware\Desktop\Steller20November\TagTesting20Nov2013\M10.DSG	11-1-2013	15:50:19	53881.000000	5388.100000	50240.103437	20.000000
C:\Users\cware\Desktop\Steller20November\TagTesting20Nov2013\M10.DSG	11-1-2013	15:50:19	53882.000000	5388.200000	50239.606040	20.000000
C:\Users\cware\Desktop\Steller20November\TagTesting20Nov2013\M10.DSG	11-1-2013	15:50:19	53883.000000	5388.300000	50239.431578	20.000000
C:\Users\cware\Desktop\Steller20November\TagTesting20Nov2013\M10.DSG	11-1-2013	15:50:19	53884.000000	5388.400000	50230.471155	20.000000
C:\Users\cware\Desktop\Steller20November\TagTesting20Nov2013\M10.DSG	11-1-2013	15:50:19	53885.000000	5388.500000	50230.047928	20.000000
C:\Users\cware\Desktop\Steller20November\TagTesting20Nov2013\M10.DSG	11-1-2013	15:50:19	53886.000000	5388.600000	50225.841494	20.000000
C:\Users\cware\Desktop\Steller20November\TagTesting20Nov2013\M10.DSG	11-1-2013	15:50:19	53887.000000	5388.700000	50230.147655	20.000000
C:\Users\cware\Desktop\Steller20November\TagTesting20Nov2013\M10.DSG	11-1-2013	15:50:19	53888.000000	5388.800000	50225.518104	20.000000
C:\Users\cware\Desktop\Steller20November\TagTesting20Nov2013\M10.DSG	11-1-2013	15:50:19	53889.000000	5388.900000	50218.822318	20.000000
C:\Users\cware\Desktop\Steller20November\TagTesting20Nov2013\M10.DSG	11-1-2013	15:50:19	53890.000000	5389.000000	50220.216289	20.000000
C:\Users\cware\Desktop\Steller20November\TagTesting20Nov2013\M10.DSG	11-1-2013	15:50:19	53891.000000	5389.100000	50222.606108	20.000000
C:\Users\cware\Desktop\Steller20November\TagTesting20Nov2013\M10.DSG	11-1-2013	15:50:19	53892.000000	5389.200000	50216.084818	20.000000
C:\Users\cware\Desktop\Steller20November\TagTesting20Nov2013\M10.DSG	11-1-2013	15:50:19	53893.000000	5389.300000	50212.824158	20.000000
C:\Users\cware\Desktop\Steller20November\TagTesting20Nov2013\M10.DSG	11-1-2013	15:50:19	53894.000000	5389.400000	50209.613447	20.000000
C:\Users\cware\Desktop\Steller20November\TagTesting20Nov2013\M10.DSG	11-1-2013	15:50:19	53895.000000	5389.500000	50205.580870	20.000000
C:\Users\cware\Desktop\Steller20November\TagTesting20Nov2013\M10.DSG	11-1-2013	15:50:19	53896.000000	5389.600000	50207.895857	20.000000
C:\Users\cware\Desktop\Steller20November\TagTesting20Nov2013\M10.DSG	11-1-2013	15:50:19	53897.000000	5389.700000	50205.830124	20.000000
C:\Users\cware\Desktop\Steller20November\TagTesting20Nov2013\M10.DSG	11-1-2013	15:50:19	53898.000000	5389.800000	50201.001167	20.000000
C:\Users\cware\Desktop\Steller20November\TagTesting20Nov2013\M10.DSG	11-1-2013	15:50:19	53899.000000	5389.900000	50203.963716	20.000000
C:\Users\cware\Desktop\Steller20November\TagTesting20Nov2013\M10.DSG	11-1-2013	15:50:19	53900.000000	5390.000000	50198.537274	20.000000
C:\Users\cware\Desktop\Steller20November\TagTesting20Nov2013\M10.DSG	11-1-2013	15:50:19	53901.000000	5390.100000	50195.177235	20.000000
C:\Users\cware\Desktop\Steller20November\TagTesting20Nov2013\M10.DSG	11-1-2013	15:50:19	53902.000000	5390.200000	50192.613597	20.000000
C:\Users\cware\Desktop\Steller20November\TagTesting20Nov2013\M10.DSG	11-1-2013	15:50:19	53903.000000	5390.300000	50192.314848	20.000000
C:\Users\cware\Desktop\Steller20November\TagTesting20Nov2013\M10.DSG	11-1-2013	15:50:19	53904.000000	5390.400000	50191.543500	20.000000
C:\Users\cware\Desktop\Steller20November\TagTesting20Nov2013\M10.DSG	11-1-2013	15:50:19	53905.000000	5390.500000	50189.328249	20.000000
C:\Users\cware\Desktop\Steller20November\TagTesting20Nov2013\M10.DSG	11-1-2013	15:50:19	53906.000000	5390.600000	50192.589041	20.000000
C:\Users\cware\Desktop\Steller20November\TagTesting20Nov2013\M10.DSG	11-1-2013	15:50:19	53907.000000	5390.700000	50189.801464	20.000000
C:\Users\cware\Desktop\Steller20November\TagTesting20Nov2013\M10.DSG	11-1-2013	15:50:19	53908.000000	5390.800000	50188.108809	20.000000
C:\Users\cware\Desktop\Steller20November\TagTesting20Nov2013\M10.DSG	11-1-2013	15:50:19	53909.000000	5390.900000	50187.063475	20.000000
C:\Users\cware\Desktop\Steller20November\TagTesting20Nov2013\M10.DSG	11-1-2013	15:50:19	53910.000000	5391.000000	50186.192466	20.000000
C:\Users\cware\Desktop\Steller20November\TagTesting20Nov2013\M10.DSG	11-1-2013	15:50:19	53911.000000	5391.100000	50185.321175	20.000000
C:\Users\cware\Desktop\Steller20November\TagTesting20Nov2013\M10.DSG	11-1-2013	15:50:19	53912.000000	5391.200000	50181.587959	20.000000
C:\Users\cware\Desktop\Steller20November\TagTesting20Nov2013\M10.DSG	11-1-2013	15:50:19	53913.000000	5391.300000	50190.747736	20.000000
C:\Users\cware\Desktop\Steller20November\TagTesting20Nov2013\M10.DSG	11-1-2013	15:50:19	53914.000000	5391.400000	50190.797562	20.000000
C:\Users\cware\Desktop\Steller20November\TagTesting20Nov2013\M10.DSG	11-1-2013	15:50:19	53915.000000	5391.500000	50193.958861	20.000000
C:\Users\cware\Desktop\Steller20November\TagTesting20Nov2013\M10.DSG	11-1-2013	15:50:19	53916.000000	5391.600000	50199.733702	20.000000
C:\Users\cware\Desktop\Steller20November\TagTesting20Nov2013\M10.DSG	11-1-2013	15:50:19	53917.000000	5391.700000	50211.482218	20.000000
C:\Users\cware\Desktop\Steller20November\TagTesting20Nov2013\M10.DSG	11-1-2013	15:50:19	53918.000000	5391.800000	50211.830798	20.000000
C:\Users\cware\Desktop\Steller20November\TagTesting20Nov2013\M10.DSG	11-1-2013	15:50:19	53919.000000	5391.900000	50220.094644	20.000000
C:\Users\cware\Desktop\Steller20November\TagTesting20Nov2013\M10.DSG	11-1-2013	15:50:19	53920.000000	5392.000000	50220.144791	20.000000
C:\Users\cware\Desktop\Steller20November\TagTesting20Nov2013\M10.DSG	11-1-2013	15:50:19	53921.000000	5392.100000	50224.849069	20.000000
C:\Users\cware\Desktop\Steller20November\TagTesting20Nov2013\M10.DSG	11-1-2013	15:50:19	53922.000000	5392.200000	50237.668079	20.000000
C:\Users\cware\Desktop\Steller20November\TagTesting20Nov2013\M10.DSG	11-1-2013	15:50:19	53923.000000	5392.300000	50246.753508	20.000000
C:\Users\cware\Desktop\Steller20November\TagTesting20Nov2013\M10.DSG	11-1-2013	15:50:19	53924.000000	5392.400000	50242.397652	20.000000
C:\Users\cware\Desktop\Steller20November\TagTesting20Nov2013\M10.DSG	11-1-2013	15:50:19	53925.000000	5392.500000	50232.740109	20.000000
C:\Users\cware\Desktop\Steller20November\TagTesting20Nov2013\M10.DSG	11-1-2013	15:50:19	53926.000000	5392.600000	50224.849729	20.000000
C:\Users\cware\Desktop\Steller20November\TagTesting20Nov2013\M10.DSG	11-1-2013	15:50:19	53927.000000	5392.700000	50223.032589	20.000000
C:\Users\cware\Desktop\Steller20November\TagTesting20Nov2013\M10.DSG	11-1-2013	15:50:19	53928.000000	5392.800000	50204.563416	20.000000
C:\Users\cware\Desktop\Steller20November\TagTesting20Nov2013\M10.DSG	11-1-2013	15:50:19	53929.000000	5392.900000	50208.695777	20.000000
C:\Users\cware\Desktop\Steller20November\TagTesting20Nov2013\M10.DSG	11-1-2013	15:50:19	53930.000000	5393.000000	50209.890422	20.000000
C:\Users\cware\Desktop\Steller20November\TagTesting20Nov2013\M10.DSG	11-1-2013	15:50:19	53931.000000	5393.100000	50210.662163	20.000000
C:\Users\cware\Desktop\Steller20November\TagTesting20Nov2013\M10.DSG	11-1-2013	15:50:19	53932.000000	5393.200000	50208.745881	20.000000
C:\Users\cware\Desktop\Steller20November\TagTesting20Nov2013\M10.DSG	11-1-2013	15:50:19	53933.000000	5393.300000	50199.511154	20.000000
C:\Users\cware\Desktop\Steller20November\TagTesting20Nov2013\M10.DSG	11-1-2013	15:50:19	53934.000000	5393.400000	50206.829321	20.000000
C:\Users\cware\Desktop\Steller20November\TagTesting20Nov2013\M10.DSG	11-1-2013	15:50:19	53935.000000	5393.500000	50202.672673	20.000000
C:\Users\cware\Desktop\Steller20November\TagTesting20Nov2013\M10.DSG	11-1-2013	15:50:19	53936.000000	5393.600000	50192.168975	20.000000
C:\Users\cware\Desktop\Steller20November\TagTesting20Nov2013\M10.DSG	11-1-2013	15:50:19	53937.000000	5393.700000	50198.690327	20.000000
C:\Users\cware\Desktop\Steller20November\TagTesting20Nov2013\M10.DSG	11-1-2013	15:50:19	53938.000000	5393.800000	50194.035765	20.000000
C:\Users\cware\Desktop\Steller20November\TagTesting20Nov2013\M10.DSG	11-1-2013	15:50:19	53939.000000	5393.900000	50199.512030	20.000000
C:\Users\cware\Desktop\Steller20November\TagTesting20Nov2013\M10.DSG	11-1-2013	15:50:19	53940.000000	5394.000000	50195.653963	20.000000
C:\Users\cware\Desktop\Steller20November\TagTesting20Nov2013\M10.DSG	11-1-2013	15:50:19	53941.000000	5394.100000	50191.447294	20.000000
C:\Users\cware\Desktop\Steller20November\TagTesting20Nov2013\M10.DSG	11-1-2013	15:50:19	53942.000000	5394.200000	50196.126760	20.000000
C:\Users\cware\Desktop\Steller20November\TagTesting20Nov2013\M10.DSG	11-1-2013	15:50:19	53943.000000	5394.300000	50194.509430	20.000000
C:\Users\cware\Desktop\Steller20November\TagTesting20Nov2013\M10.DSG	11-1-2013	15:50:19	53944.000000	5394.400000	50185.199959	20.000000
C:\Users\cware\Desktop\Steller20November\TagTesting20Nov2013\M10.DSG	11-1-2013	15:50:19	53945.000000	5394.500000	50187.166736	20.000000
C:\Users\cware\Desktop\Steller20November\TagTesting20Nov2013\M10.DSG	11-1-2013	15:50:19	53946.000000	5394.600000	50185.051189	20.000000
C:\Users\cware\Desktop\Steller20November\TagTesting20Nov2013\M10.DSG	11-1-2013	15:50:19	53947.000000	5394.700000	50184.777159	20.000000
C:\Users\cware\Desktop\Steller20November\TagTesting20Nov2013\M10.DSG	11-1-2013	15:50:19	53948.000000	5394.800000	50187.166798	20.000000
C:\Users\cware\Desktop\Steller20November\TagTesting20Nov2013\M10.DSG	11-1-2013	15:50:19	53949.000000	5394.900000	50184.155100	20.000000
C:\Users\cware\Desktop\Steller20November\TagTesting20Nov2013\M10.DSG	11-1-2013	15:50:19	53950.000000	5395.000000	50177.832929	20.000000
C:\Users\cware\Desktop\Steller20November\TagTesting20Nov2013\M10.DSG	11-1-2013	15:50:19	53951.000000	5395.100000	50180.172780	20.000000
C:\Users\cware\Desktop\Steller20November\TagTesting20Nov2013\M10.DSG	11-1-2013	15:50:19	53952.000000	5395.200000	50182.288582	20.000000
C:\Users\cware\Desktop\Steller20November\TagTesting20Nov2013\M10.DSG	11-1-2013	15:50:19	53953.000000	5395.300000	50180.620986	20.000000
C:\Users\cware\Desktop\Steller20November\TagTesting20Nov2013\M10.DSG	11-1-2013	15:50:19	53954.000000	5395.400000	50178.978091	20.000000
C:\Users\cware\Desktop\Steller20November\TagTesting20Nov2013\M10.DSG	11-1-2013	15:50:19	53955.000000	5395.500000	50179.277175	20.000000
C:\Users\cware\Desktop\Steller20November\TagTesting20Nov2013\M10.DSG	11-1-2013	15:50:19	53956.000000	5395.600000	50176.887620	20.000000
C:\Users\cware\Desktop\Steller20November\TagTesting20Nov2013\M10.DSG	11-1-2013	15:50:19	53957.000000	5395.700000	50173.203878	20.000000
C:\Users\cware\Desktop\Steller20November\TagTesting20Nov2013\M10.DSG	11-1-2013	15:50:19	53958.000000	5395.800000	50180.646273	20.000000
C:\Users\cware\Desktop\Steller20November\TagTesting20Nov2013\M10.DSG	11-1-2013	15:50:19	53959.000000	5395.900000	50176.763266	20.000000
C:\Users\cware\Desktop\Steller20November\TagTesting20Nov2013\M10.DSG	11-1-2013	15:50:19	53960.000000	5396.000000	50177.460435	20.000000
C:\Users\cware\Desktop\Steller20November\TagTesting20Nov2013\M10.DSG	11-1-2013	15:50:19	53961.000000	5396.100000	50175.767824	20.000000
C:\Users\cware\Desktop\Steller20November\TagTesting20Nov2013\M10.DSG	11-1-2013	15:50:19	53962.000000	5396.200000	50175.593917	20.000000
C:\Users\cware\Desktop\Steller20November\TagTesting20Nov2013\M10.DSG	11-1-2013	15:50:19	53963.000000	5396.300000	50176.465027	20.000000
C:\Users\cware\Desktop\Steller20November\TagTesting20Nov2013\M10.DSG	11-1-2013	15:50:19	53964.000000	5396.400000	50176.291103	20.000000
C:\Users\cware\Desktop\Steller20November\TagTesting20Nov2013\M10.DSG	11-1-2013	15:50:19	53965.000000	5396.500000	50177.859109	20.000000
C:\Users\cware\Desktop\Steller20November\TagTesting20Nov2013\M10.DSG	11-1-2013	15:50:19	53966.000000	5396.600000	50178.307235	20.000000
C:\Users\cware\Desktop\Steller20November\TagTesting20Nov2013\M10.DSG	11-1-2013	15:50:19	53967.000000	5396.700000	50176.465283	20.000000
C:\Users\cware\Desktop\Steller20November\TagTesting20Nov2013\M10.DSG	11-1-2013	15:50:19	53968.000000	5396.800000	50182.638324	20.000000
C:\Users\cware\Desktop\Steller20November\TagTesting20Nov2013\M10.DSG	11-1-2013	15:50:19	53969.000000	5396.900000	50189.060442	20.000000
C:\Users\cware\Desktop\Steller20November\TagTesting20Nov2013\M10.DSG	11-1-2013	15:50:19	53970.000000	5397.000000	50194.013802	20.000000
C:\Users\cware\Desktop\Steller20November\TagTesting20Nov2013\M10.DSG	11-1-2013	15:50:19	53971.000000	5397.100000	50200.510686	20.000000
C:\Users\cware\Desktop\Steller20November\TagTesting20Nov2013\M10.DSG	11-1-2013	15:50:19	53972.000000	5397.200000	50202.601306	20.000000
C:\Users\cware\Desktop\Steller20November\TagTesting20Nov2013\M10.DSG	11-1-2013	15:50:19	53973.000000	5397.300000	50209.720012	20.000000
C:\Users\cware\Desktop\Steller20November\TagTesting20Nov2013\M10.DSG	11-1-2013	15:50:19	53974.000000	5397.400000	50222.887678	20.000000
C:\Users\cware\Desktop\Steller20November\TagTesting20Nov2013\M10.DSG	11-1-2013	15:50:19	53975.000000	5397.500000	50229.160164	20.000000
C:\Users\cware\Desktop\Steller20November\TagTesting20Nov2013\M10.DSG	11-1-2013	15:50:19	53976.000000	5397.600000	50230.280568	20.000000
C:\Users\cware\Desktop\Steller20November\TagTesting20Nov2013\M10.DSG	11-1-2013	15:50:19	53977.000000	5397.700000	50223.286150	20.000000
C:\Users\cware\Desktop\Steller20November\TagTesting20Nov2013\M10.DSG	11-1-2013	15:50:19	53978.000000	5397.800000	50207.679407	20.000000
C:\Users\cware\Desktop\Steller20November\TagTesting20Nov2013\M10.DSG	11-1-2013	15:50:19	53979.000000	5397.900000	50205.514303	20.000000
C:\Users\cware\Desktop\Steller20November\TagTesting20Nov2013\M10.DSG	11-1-2013	15:50:19	53980.000000	5398.000000	50194.910670	20.000000
C:\Users\cware\Desktop\Steller20November\TagTesting20Nov2013\M10.DSG	11-1-2013	15:50:19	53981.000000	5398.100000	50186.721713	20.000000
C:\Users\cware\Desktop\Steller20November\TagTesting20Nov2013\M10.DSG	11-1-2013	15:50:19	53982.000000	5398.200000	50187.344032	20.000000
C:\Users\cware\Desktop\Steller20November\TagTesting20Nov2013\M10.DSG	11-1-2013	15:50:19	53983.000000	5398.300000	50181.643995	20.000000
C:\Users\cware\Desktop\Steller20November\TagTesting20Nov2013\M10.DSG	11-1-2013	15:50:19	53984.000000	5398.400000	50188.165440	20.000000
C:\Users\cware\Desktop\Steller20November\TagTesting20Nov2013\M10.DSG	11-1-2013	15:50:19	53985.000000	5398.500000	50180.175614	20.000000
C:\Users\cware\Desktop\Steller20November\TagTesting20Nov2013\M10.DSG	11-1-2013	15:50:19	53986.000000	5398.600000	50174.774564	20.000000
C:\Users\cware\Desktop\Steller20November\TagTesting20Nov2013\M10.DSG	11-1-2013	15:50:19	53987.000000	5398.700000	50179.652890	20.000000
C:\Users\cware\Desktop\Steller20November\TagTesting20Nov2013\M10.DSG	11-1-2013	15:50:19	53988.000000	5398.800000	50177.313399	20.000000
C:\Users\cware\Desktop\Steller20November\TagTesting20Nov2013\M10.DSG	11-1-2013	15:50:19	53989.000000	5398.900000	50175.396923	20.000000
C:\Users\cware\Desktop\Steller20November\TagTesting20Nov2013\M10.DSG	11-1-2013	15:50:19	53990.000000	5399.000000	50176.467263	20.000000
C:\Users\cware\Desktop\Steller20November\TagTesting20Nov2013\M10.DSG	11-1-2013	15:50:19	53991.000000	5399.100000	50175.471781	20.000000
C:\Users\cware\Desktop\Steller20November\TagTesting20Nov2013\M10.DSG	11-1-2013	15:50:19	53992.000000	5399.200000	50170.568234	20.000000
C:\Users\cware\Desktop\Steller20November\TagTesting20Nov2013\M10.DSG	11-1-2013	15:50:19	53993.000000	5399.300000	50165.216675	20.000000
C:\Users\cware\Desktop\Steller20November\TagTesting20Nov2013\M10.DSG	11-1-2013	15:50:19	53994.000000	5399.400000	50169.448341	20.000000
C:\Users\cware\Desktop\Steller20November\TagTesting20Nov2013\M10.DSG	11-1-2013	15:50:19	53995.000000	5399.500000	50170.543642	20.000000
C:\Users\cware\Desktop\Steller20November\TagTesting20Nov2013\M10.DSG	11-1-2013	15:50:19	53996.000000	5399.600000	50162.304906	20.000000
C:\Users\cware\Desktop\Steller20November\TagTesting20Nov2013\M10.DSG	11-1-2013	15:50:19	53997.000000	5399.700000	50164.918392	20.000000
C:\Users\cware\Desktop\Steller20November\TagTesting20Nov2013\M10.DSG	11-1-2013	15:50:19	53998.000000	5399.800000	50164.719396	20.000000
C:\Users\cware\Desktop\Steller20November\TagTesting20Nov2013\M10.DSG	11-1-2013	15:50:19	53999.000000	5399.900000	50160.462875	20.000000
C:\Users\cware\Desktop\Steller20November\TagTesting20Nov2013\M10.DSG	11-1-2013	15:50:19	54000.000000	5400.000000	50167.407696	20.000000
C:\Users\cware\Desktop\Steller20November\TagTesting20Nov2013\M10.DSG	11-1-2013	15:50:19	54001.000000	5400.100000	50163.499710	20.000000
C:\Users\cware\Desktop\Steller20November\TagTesting20Nov2013\M10.DSG	11-1-2013	15:50:19	54002.000000	5400.200000	50160.886255	20.000000
C:\Users\cware\Desktop\Steller20November\TagTesting20Nov2013\M10.DSG	11-1-2013	15:50:19	54003.000000	5400.300000	50161.235033	20.000000
C:\Users\cware\Desktop\Steller20November\TagTesting20Nov2013\M10.DSG	11-1-2013	15:50:19	54004.000000	5400.400000	50163.400441	20.000000
C:\Users\cware\Desktop\Steller20November\TagTesting20Nov2013\M10.DSG	11-1-2013	15:50:19	54005.000000	5400.500000	50157.575904	20.000000
C:\Users\cware\Desktop\Steller20November\TagTesting20Nov2013\M10.DSG	11-1-2013	15:50:19	54006.000000	5400.600000	50160.040559	20.000000
C:\Users\cware\Desktop\Steller20November\TagTesting20Nov2013\M10.DSG	11-1-2013	15:50:19	54007.000000	5400.700000	50160.438718	20.000000
C:\Users\cware\Desktop\Steller20November\TagTesting20Nov2013\M10.DSG	11-1-2013	15:50:19	54008.000000	5400.800000	50164.421280	20.000000
C:\Users\cware\Desktop\Steller20November\TagTesting20Nov2013\M10.DSG	11-1-2013	15:50:19	54009.000000	5400.900000	50161.334861	20.000000
C:\Users\cware\Desktop\Steller20November\TagTesting20Nov2013\M10.DSG	11-1-2013	15:50:19	54010.000000	5401.000000	50156.456297	20.000000
C:\Users\cware\Desktop\Steller20November\TagTesting20Nov2013\M10.DSG	11-1-2013	15:50:19	54011.000000	5401.100000	50167.806453	20.000000
C:\Users\cware\Desktop\Steller20November\TagTesting20Nov2013\M10.DSG	11-1-2013	15:50:19	54012.000000	5401.200000	50163.176985	20.000000
C:\Users\cware\Desktop\Steller20November\TagTesting20Nov2013\M10.DSG	11-1-2013	15:50:19	54013.000000	5401.300000	50164.645669	20.000000
C:\Users\cware\Desktop\Steller20November\TagTesting20Nov2013\M10.DSG	11-1-2013	15:50:19	54014.000000	5401.400000	50164.620883	20.000000
C:\Users\cware\Desktop\Steller20November\TagTesting20Nov2013\M10.DSG	11-1-2013	15:50:19	54015.000000	5401.500000	50178.211491	20.000000
C:\Users\cware\Desktop\Steller20November\TagTesting20Nov2013\M10.DSG	11-1-2013	15:50:19	54016.000000	5401.600000	50178.808932	20.000000
C:\Users\cware\Desktop\Steller20November\TagTesting20Nov2013\M10.DSG	11-1-2013	15:50:19	54017.000000	5401.700000	50193.892665	20.000000
C:\Users\cware\Desktop\Steller20November\TagTesting20Nov2013\M10.DSG	11-1-2013	15:50:19	54018.000000	5401.800000	50208.056153	20.000000
C:\Users\cware\Desktop\Steller20November\TagTesting20Nov2013\M10.DSG	11-1-2013	15:50:19	54019.000000	5401.900000	50215.548146	20.000000
C:\Users\cware\Desktop\Steller20November\TagTesting20Nov2013\M10.DSG	11-1-2013	15:50:19	54020.000000	5402.000000	50193.494735	20.000000
C:\Users\cware\Desktop\Steller20November\TagTesting20Nov2013\M10.DSG	11-1-2013	15:50:19	54021.000000	5402.100000	50161.086905	20.000000
C:\Users\cware\Desktop\Steller20November\TagTesting20Nov2013\M10.DSG	11-1-2013	15:50:19	54022.000000	5402.200000	50167.284930	20.000000
C:\Users\cware\Desktop\Steller20November\TagTesting20Nov2013\M10.DSG	11-1-2013	15:50:19	54023.000000	5402.300000	50151.678335	20.000000
C:\Users\cware\Desktop\Steller20November\TagTesting20Nov2013\M10.DSG	11-1-2013	15:50:19	54024.000000	5402.400000	50147.546366	20.000000
C:\Users\cware\Desktop\Steller20November\TagTesting20Nov2013\M10.DSG	11-1-2013	15:50:19	54025.000000	5402.500000	50144.534650	20.000000
C:\Users\cware\Desktop\Steller20November\TagTesting20Nov2013\M10.DSG	11-1-2013	15:50:19	54026.000000	5402.600000	50142.717800	20.000000
C:\Users\cware\Desktop\Steller20November\TagTesting20Nov2013\M10.DSG	11-1-2013	15:50:19	54027.000000	5402.700000	50145.480781	20.000000
C:\Users\cware\Desktop\Steller20November\TagTesting20Nov2013\M10.DSG	11-1-2013	15:50:19	54028.000000	5402.800000	50149.314103	20.000000
C:\Users\cware\Desktop\Steller20November\TagTesting20Nov2013\M10.DSG	11-1-2013	15:50:19	54029.000000	5402.900000	50138.909615	20.000000
C:\Users\cware\Desktop\Steller20November\TagTesting20Nov2013\M10.DSG	11-1-2013	15:50:19	54030.000000	5403.000000	50141.149741	20.000000
C:\Users\cware\Desktop\Steller20November\TagTesting20Nov2013\M10.DSG	11-1-2013	15:50:19	54031.000000	5403.100000	50142.344681	20.000000
C:\Users\cware\Desktop\Steller20November\TagTesting20Nov2013\M10.DSG	11-1-2013	15:50:19	54032.000000	5403.200000	50146.078557	20.000000
C:\Users\cware\Desktop\Steller20November\TagTesting20Nov2013\M10.DSG	11-1-2013	15:50:19	54033.000000	5403.300000	50149.762216	20.000000
C:\Users\cware\Desktop\Steller20November\TagTesting20Nov2013\M10.DSG	11-1-2013	15:50:19	54034.000000	5403.400000	50143.016813	20.000000
C:\Users\cware\Desktop\Steller20November\TagTesting20Nov2013\M10.DSG	11-1-2013	15:50:19	54035.000000	5403.500000	50151.654016	20.000000
C:\Users\cware\Desktop\Steller20November\TagTesting20Nov2013\M10.DSG	11-1-2013	15:50:19	54036.000000	5403.600000	50144.908728	20.000000
C:\Users\cware\Desktop\Steller20November\TagTesting20Nov2013\M10.DSG	11-1-2013	15:50:19	54037.000000	5403.700000	50144.709687	20.000000
C:\Users\cware\Desktop\Steller20November\TagTesting20Nov2013\M10.DSG	11-1-2013	15:50:19	54038.000000	5403.800000	50143.390859	20.000000
C:\Users\cware\Desktop\Steller20November\TagTesting20Nov2013\M10.DSG	11-1-2013	15:50:19	54039.000000	5403.900000	50144.759588	20.000000
C:\Users\cware\Desktop\Steller20November\TagTesting20Nov2013\M10.DSG	11-1-2013	15:50:19	54040.000000	5404.000000	50140.304158	20.000000
C:\Users\cware\Desktop\Steller20November\TagTesting20Nov2013\M10.DSG	11-1-2013	15:50:19	54041.000000	5404.100000	50135.475416	20.000000
C:\Users\cware\Desktop\Steller20November\TagTesting20Nov2013\M10.DSG	11-1-2013	15:50:19	54042.000000	5404.200000	50146.029351	20.000000
C:\Users\cware\Desktop\Steller20November\TagTesting20Nov2013\M10.DSG	11-1-2013	15:50:19	54043.000000	5404.300000	50138.288246	20.000000
C:\Users\cware\Desktop\Steller20November\TagTesting20Nov2013\M10.DSG	11-1-2013	15:50:19	54044.000000	5404.400000	50139.806769	20.000000
C:\Users\cware\Desktop\Steller20November\TagTesting20Nov2013\M10.DSG	11-1-2013	15:50:19	54045.000000	5404.500000	50134.031909	20.000000
C:\Users\cware\Desktop\Steller20November\TagTesting20Nov2013\M10.DSG	11-1-2013	15:50:19	54046.000000	5404.600000	50136.869735	20.000000
C:\Users\cware\Desktop\Steller20November\TagTesting20Nov2013\M10.DSG	11-1-2013	15:50:19	54047.000000	5404.700000	50136.396612	20.000000
C:\Users\cware\Desktop\Steller20November\TagTesting20Nov2013\M10.DSG	11-1-2013	15:50:19	54048.000000	5404.800000	50138.138913	20.000000
C:\Users\cware\Desktop\Steller20November\TagTesting20Nov2013\M10.DSG	11-1-2013	15:50:19	54049.000000	5404.900000	50135.874099	20.000000
C:\Users\cware\Desktop\Steller20November\TagTesting20Nov2013\M10.DSG	11-1-2013	15:50:19	54050.000000	5405.000000	50135.152629	20.000000
C:\Users\cware\Desktop\Steller20November\TagTesting20Nov2013\M10.DSG	11-1-2013	15:50:19	54051.000000	5405.100000	50135.650282	20.000000
C:\Users\cware\Desktop\Steller20November\TagTesting20Nov2013\M10.DSG	11-1-2013	15:50:19	54052.000000	5405.200000	50134.804005	20.000000
C:\Users\cware\Desktop\Steller20November\TagTesting20Nov2013\M10.DSG	11-1-2013	15:50:19	54053.000000	5405.300000	50131.842023	20.000000
C:\Users\cware\Desktop\Steller20November\TagTesting20Nov2013\M10.DSG	11-1-2013	15:50:19	54054.000000	5405.400000	50131.817422	20.000000
C:\Users\cware\Desktop\Steller20November\TagTesting20Nov2013\M10.DSG	11-1-2013	15:50:19	54055.000000	5405.500000	50132.638755	20.000000
C:\Users\cware\Desktop\Steller20November\TagTesting20Nov2013\M10.DSG	11-1-2013	15:50:19	54056.000000	5405.600000	50140.927599	20.000000
C:\Users\cware\Desktop\Steller20November\TagTesting20Nov2013\M10.DSG	11-1-2013	15:50:19	54057.000000	5405.700000	50135.600935	20.000000
C:\Users\cware\Desktop\Steller20November\TagTesting20Nov2013\M10.DSG	11-1-2013	15:50:19	54058.000000	5405.800000	50128.581691	20.000000
C:\Users\cware\Desktop\Steller20November\TagTesting20Nov2013\M10.DSG	11-1-2013	15:50:19	54059.000000	5405.900000	50135.874745	20.000000
C:\Users\cware\Desktop\Steller20November\TagTesting20Nov2013\M10.DSG	11-1-2013	15:50:19	54060.000000	5406.000000	50134.929014	20.000000
C:\Users\cware\Desktop\Steller20November\TagTesting20Nov2013\M10.DSG	11-1-2013	15:50:19	54061.000000	5406.100000	50135.825266	20.000000
C:\Users\cware\Desktop\Steller20November\TagTesting20Nov2013\M10.DSG	11-1-2013	15:50:19	54062.000000	5406.200000	50134.480949	20.000000
C:\Users\cware\Desktop\Steller20November\TagTesting20Nov2013\M10.DSG	11-1-2013	15:50:19	54063.000000	5406.300000	50137.691943	20.000000
C:\Users\cware\Desktop\Steller20November\TagTesting20Nov2013\M10.DSG	11-1-2013	15:50:19	54064.000000	5406.400000	50138.015671	20.000000
C:\Users\cware\Desktop\Steller20November\TagTesting20Nov2013\M10.DSG	11-1-2013	15:50:19	54065.000000	5406.500000	50134.954318	20.000000
C:\Users\cware\Desktop\Steller20November\TagTesting20Nov2013\M10.DSG	11-1-2013	15:50:19	54066.000000	5406.600000	50141.550318	20.000000
C:\Users\cware\Desktop\Steller20November\TagTesting20Nov2013\M10.DSG	11-1-2013	15:50:19	54067.000000	5406.700000	50145.607782	20.000000
C:\Users\cware\Desktop\Steller20November\TagTesting20Nov2013\M10.DSG	11-1-2013	15:50:19	54068.000000	5406.800000	50150.834728	20.000000
C:\Users\cware\Desktop\Steller20November\TagTesting20Nov2013\M10.DSG	11-1-2013	15:50:19	54069.000000	5406.900000	50151.532099	20.000000
C:\Users\cware\Desktop\Steller20November\TagTesting20Nov2013\M10.DSG	11-1-2013	15:50:19	54070.000000	5407.000000	50159.322648	20.000000
C:\Users\cware\Desktop\Steller20November\TagTesting20Nov2013\M10.DSG	11-1-2013	15:50:19	54071.000000	5407.100000	50164.002462	20.000000
C:\Users\cware\Desktop\Steller20November\TagTesting20Nov2013\M10.DSG	11-1-2013	15:50:19	54072.000000	5407.200000	50172.241471	20.000000
C:\Users\cware\Desktop\Steller20November\TagTesting20Nov2013\M10.DSG	11-1-2013	15:50:19	54073.000000	5407.300000	50175.103814	20.000000
C:\Users\cware\Desktop\Steller20November\TagTesting20Nov2013\M10.DSG	11-1-2013	15:50:19	54074.000000	5407.400000	50179.011761	20.000000
C:\Users\cware\Desktop\Steller20November\TagTesting20Nov2013\M10.DSG	11-1-2013	15:50:19	54075.000000	5407.500000	50189.391631	20.000000
C:\Users\cware\Desktop\Steller20November\TagTesting20Nov2013\M10.DSG	11-1-2013	15:50:19	54076.000000	5407.600000	50201.936367	20.000000
C:\Users\cware\Desktop\Steller20November\TagTesting20Nov2013\M10.DSG	11-1-2013	15:50:19	54077.000000	5407.700000	50201.936535	20.000000
C:\Users\cware\Desktop\Steller20November\TagTesting20Nov2013\M10.DSG	11-1-2013	15:50:19	54078.000000	5407.800000	50199.248530	20.000000
C:\Users\cware\Desktop\Steller20November\TagTesting20Nov2013\M10.DSG	11-1-2013	15:50:19	54079.000000	5407.900000	50183.940613	20.000000
C:\Users\cware\Desktop\Steller20November\TagTesting20Nov2013\M10.DSG	11-1-2013	15:50:19	54080.000000	5408.000000	50176.896386	20.000000
C:\Users\cware\Desktop\Steller20November\TagTesting20Nov2013\M10.DSG	11-1-2013	15:50:19	54081.000000	5408.100000	50161.289882	20.000000
C:\Users\cware\Desktop\Steller20November\TagTesting20Nov2013\M10.DSG	11-1-2013	15:50:19	54082.000000	5408.200000	50166.093839	20.000000
C:\Users\cware\Desktop\Steller20November\TagTesting20Nov2013\M10.DSG	11-1-2013	15:50:19	54083.000000	5408.300000	50165.571304	20.000000
C:\Users\cware\Desktop\Steller20November\TagTesting20Nov2013\M10.DSG	11-1-2013	15:50:19	54084.000000	5408.400000	50172.266868	20.000000
C:\Users\cware\Desktop\Steller20November\TagTesting20Nov2013\M10.DSG	11-1-2013	15:50:19	54085.000000	5408.500000	50169.977018	20.000000
C:\Users\cware\Desktop\Steller20November\TagTesting20Nov2013\M10.DSG	11-1-2013	15:50:19	54086.000000	5408.600000	50172.565692	20.000000
C:\Users\cware\Desktop\Steller20November\TagTesting20Nov2013\M10.DSG	11-1-2013	15:50:19	54087.000000	5408.700000	50166.915713	20.000000
C:\Users\cware\Desktop\Steller20November\TagTesting20Nov2013\M10.DSG	11-1-2013	15:50:19	54088.000000	5408.800000	50165.173210	20.000000
C:\Users\cware\Desktop\Steller20November\TagTesting20Nov2013\M10.DSG	11-1-2013	15:50:19	54089.000000	5408.900000	50161.489380	20.000000
C:\Users\cware\Desktop\Steller20November\TagTesting20Nov2013\M10.DSG	11-1-2013	15:50:19	54090.000000	5409.000000	50163.729734	20.000000
C:\Users\cware\Desktop\Steller20November\TagTesting20Nov2013\M10.DSG	11-1-2013	15:50:19	54091.000000	5409.100000	50164.675667	20.000000
C:\Users\cware\Desktop\Steller20November\TagTesting20Nov2013\M10.DSG	11-1-2013	15:50:19	54092.000000	5409.200000	50160.767664	20.000000
C:\Users\cware\Desktop\Steller20November\TagTesting20Nov2013\M10.DSG	11-1-2013	15:50:19	54093.000000	5409.300000	50156.262544	20.000000
C:\Users\cware\Desktop\Steller20November\TagTesting20Nov2013\M10.DSG	11-1-2013	15:50:19	54094.000000	5409.400000	50156.337327	20.000000
C:\Users\cware\Desktop\Steller20November\TagTesting20Nov2013\M10.DSG	11-1-2013	15:50:19	54095.000000	5409.500000	50154.868959	20.000000
C:\Users\cware\Desktop\Steller20November\TagTesting20Nov2013\M10.DSG	11-1-2013	15:50:19	54096.000000	5409.600000	50152.653351	20.000000
C:\Users\cware\Desktop\Steller20November\TagTesting20Nov2013\M10.DSG	11-1-2013	15:50:19	54097.000000	5409.700000	50154.246587	20.000000
C:\Users\cware\Desktop\Steller20November\TagTesting20Nov2013\M10.DSG	11-1-2013	15:50:19	54098.000000	5409.800000	50152.802746	20.000000
C:\Users\cware\Desktop\Steller20November\TagTesting20Nov2013\M10.DSG	11-1-2013	15:50:19	54099.000000	5409.900000	50151.035818	20.000000
C:\Users\cware\Desktop\Steller20November\TagTesting20Nov2013\M10.DSG	11-1-2013	15:50:19	54100.000000	5410.000000	50149.666913	20.000000
C:\Users\cware\Desktop\Steller20November\TagTesting20Nov2013\M10.DSG	11-1-2013	15:50:19	54101.000000	5410.100000	50151.185300	20.000000
C:\Users\cware\Desktop\Steller20November\TagTesting20Nov2013\M10.DSG	11-1-2013	15:50:19	54102.000000	5410.200000	50152.429807	20.000000
C:\Users\cware\Desktop\Steller20November\TagTesting20Nov2013\M10.DSG	11-1-2013	15:50:19	54103.000000	5410.300000	50149.393218	20.000000
C:\Users\cware\Desktop\Steller20November\TagTesting20Nov2013\M10.DSG	11-1-2013	15:50:19	54104.000000	5410.400000	50156.959967	20.000000
C:\Users\cware\Desktop\Steller20November\TagTesting20Nov2013\M10.DSG	11-1-2013	15:50:19	54105.000000	5410.500000	50134.508641	20.000000
C:\Users\cware\Desktop\Steller20November\TagTesting20Nov2013\M10.DSG	11-1-2013	15:50:19	54106.000000	5410.600000	50128.086755	20.000000
C:\Users\cware\Desktop\Steller20November\TagTesting20Nov2013\M10.DSG	11-1-2013	15:50:19	54107.000000	5410.700000	50132.741331	20.000000
C:\Users\cware\Desktop\Steller20November\TagTesting20Nov2013\M10.DSG	11-1-2013	15:50:19	54108.000000	5410.800000	50120.494938	20.000000
C:\Users\cware\Desktop\Steller20November\TagTesting20Nov2013\M10.DSG	11-1-2013	15:50:19	54109.000000	5410.900000	50096.351009	20.000000
C:\Users\cware\Desktop\Steller20November\TagTesting20Nov2013\M10.DSG	11-1-2013	15:50:19	54110.000000	5411.000000	50071.260791	20.000000
C:\Users\cware\Desktop\Steller20November\TagTesting20Nov2013\M10.DSG	11-1-2013	15:50:19	54111.000000	5411.100000	50018.890327	20.000000
C:\Users\cware\Desktop\Steller20November\TagTesting20Nov2013\M10.DSG	11-1-2013	15:50:19	54112.000000	5411.200000	49951.062082	20.000000
C:\Users\cware\Desktop\Steller20November\TagTesting20Nov2013\M10.DSG	11-1-2013	15:50:19	54113.000000	5411.300000	49931.249110	20.000000
C:\Users\cware\Desktop\Steller20November\TagTesting20Nov2013\M10.DSG	11-1-2013	15:50:19	54114.000000	5411.400000	49880.048243	20.000000
C:\Users\cware\Desktop\Steller20November\TagTesting20Nov2013\M10.DSG	11-1-2013	15:50:19	54115.000000	5411.500000	49855.182442	20.000000
C:\Users\cware\Desktop\Steller20November\TagTesting20Nov2013\M10.DSG	11-1-2013	15:50:19	54116.000000	5411.600000	49815.381525	20.000000
C:\Users\cware\Desktop\Steller20November\TagTesting20Nov2013\M10.DSG	11-1-2013	15:50:19	54117.000000	5411.700000	49788.051128	20.000000
C:\Users\cware\Desktop\Steller20November\TagTesting20Nov2013\M10.DSG	11-1-2013	15:50:19	54118.000000	5411.800000	49759.600890	20.000000
C:\Users\cware\Desktop\Steller20November\TagTesting20Nov2013\M10.DSG	11-1-2013	15:50:19	54119.000000	5411.900000	49728.263315	20.000000
C:\Users\cware\Desktop\Steller20November\TagTesting20Nov2013\M10.DSG	11-1-2013	15:50:19	54120.000000	5412.000000	49703.745730	20.000000
C:\Users\cware\Desktop\Steller20November\TagTesting20Nov2013\M10.DSG	11-1-2013	15:50:19	54121.000000	5412.100000	49679.228214	20.000000
C:\Users\cware\Desktop\Steller20November\TagTesting20Nov2013\M10.DSG	11-1-2013	15:50:19	54122.000000	5412.200000	49648.811341	20.000000
C:\Users\cware\Desktop\Steller20November\TagTesting20Nov2013\M10.DSG	11-1-2013	15:50:19	54123.000000	5412.300000	49631.312983	20.000000
C:\Users\cware\Desktop\Steller20November\TagTesting20Nov2013\M10.DSG	11-1-2013	15:50:19	54124.000000	5412.400000	49607.915397	20.000000
C:\Users\cware\Desktop\Steller20November\TagTesting20Nov2013\M10.DSG	11-1-2013	15:50:19	54125.000000	5412.500000	49576.279247	20.000000
C:\Users\cware\Desktop\Steller20November\TagTesting20Nov2013\M10.DSG	11-1-2013	15:50:19	54126.000000	5412.600000	49559.552362	20.000000
C:\Users\cware\Desktop\Steller20November\TagTesting20Nov2013\M10.DSG	11-1-2013	15:50:19	54127.000000	5412.700000	49541.133032	20.000000
C:\Users\cware\Desktop\Steller20November\TagTesting20Nov2013\M10.DSG	11-1-2013	15:50:19	54128.000000	5412.800000	49522.141139	20.000000
C:\Users\cware\Desktop\Steller20November\TagTesting20Nov2013\M10.DSG	11-1-2013	15:50:19	54129.000000	5412.900000	49500.187398	20.000000
C:\Users\cware\Desktop\Steller20November\TagTesting20Nov2013\M10.DSG	11-1-2013	15:50:19	54130.000000	5413.000000	49483.933482	20.000000
C:\Users\cware\Desktop\Steller20November\TagTesting20Nov2013\M10.DSG	11-1-2013	15:50:19	54131.000000	5413.100000	49476.540772	20.000000
C:\Users\cware\Desktop\Steller20November\TagTesting20Nov2013\M10.DSG	11-1-2013	15:50:19	54132.000000	5413.200000	49464.593124	20.000000
C:\Users\cware\Desktop\Steller20November\TagTesting20Nov2013\M10.DSG	11-1-2013	15:50:19	54133.000000	5413.300000	49460.461072	20.000000
C:\Users\cware\Desktop\Steller20November\TagTesting20Nov2013\M10.DSG	11-1-2013	15:50:19	54134.000000	5413.400000	49462.202966	20.000000
C:\Users\cware\Desktop\Steller20November\TagTesting20Nov2013\M10.DSG	11-1-2013	15:50:19	54135.000000	5413.500000	49459.291108	20.000000
C:\Users\cware\Desktop\Steller20November\TagTesting20Nov2013\M10.DSG	11-1-2013	15:50:19	54136.000000	5413.600000	49461.058157	20.000000
C:\Users\cware\Desktop\Steller20November\TagTesting20Nov2013\M10.DSG	11-1-2013	15:50:19	54137.000000	5413.700000	49462.924910	20.000000
C:\Users\cware\Desktop\Steller20November\TagTesting20Nov2013\M10.DSG	11-1-2013	15:50:19	54138.000000	5413.800000	49463.472607	20.000000
C:\Users\cware\Desktop\Steller20November\TagTesting20Nov2013\M10.DSG	11-1-2013	15:50:19	54139.000000	5413.900000	49458.444830	20.000000
C:\Users\cware\Desktop\Steller20November\TagTesting20Nov2013\M10.DSG	11-1-2013	15:50:19	54140.000000	5414.000000	49463.970606	20.000000
C:\Users\cware\Desktop\Steller20November\TagTesting20Nov2013\M10.DSG	11-1-2013	15:50:19	54141.000000	5414.100000	49462.800940	20.000000
C:\Users\cware\Desktop\Steller20November\TagTesting20Nov2013\M10.DSG	11-1-2013	15:50:19	54142.000000	5414.200000	49463.398437	20.000000
C:\Users\cware\Desktop\Steller20November\TagTesting20Nov2013\M10.DSG	11-1-2013	15:50:19	54143.000000	5414.300000	49463.946166	20.000000
C:\Users\cware\Desktop\Steller20November\TagTesting20Nov2013\M10.DSG	11-1-2013	15:50:19	54144.000000	5414.400000	49463.398529	20.000000
C:\Users\cware\Desktop\Steller20November\TagTesting20Nov2013\M10.DSG	11-1-2013	15:50:19	54145.000000	5414.500000	49461.307675	20.000000
C:\Users\cware\Desktop\Steller20November\TagTesting20Nov2013\M10.DSG	11-1-2013	15:50:19	54146.000000	5414.600000	49463.498080	20.000000
C:\Users\cware\Desktop\Steller20November\TagTesting20Nov2013\M10.DSG	11-1-2013	15:50:19	54147.000000	5414.700000	49463.971425	20.000000
C:\Users\cware\Desktop\Steller20November\TagTesting20Nov2013\M10.DSG	11-1-2013	15:50:19	54148.000000	5414.800000	49466.634517	20.000000
C:\Users\cware\Desktop\Steller20November\TagTesting20Nov2013\M10.DSG	11-1-2013	15:50:19	54149.000000	5414.900000	49460.536578	20.000000
C:\Users\cware\Desktop\Steller20November\TagTesting20Nov2013\M10.DSG	11-1-2013	15:50:19	54150.000000	5415.000000	49465.041570	20.000000
C:\Users\cware\Desktop\Steller20November\TagTesting20Nov2013\M10.DSG	11-1-2013	15:50:19	54151.000000	5415.100000	49466.037510	20.000000
C:\Users\cware\Desktop\Steller20November\TagTesting20Nov2013\M10.DSG	11-1-2013	15:50:19	54152.000000	5415.200000	49464.170402	20.000000
C:\Users\cware\Desktop\Steller20November\TagTesting20Nov2013\M10.DSG	11-1-2013	15:50:19	54153.000000	5415.300000	49462.527903	20.000000
C:\Users\cware\Desktop\Steller20November\TagTesting20Nov2013\M10.DSG	11-1-2013	15:50:19	54154.000000	5415.400000	49464.096041	20.000000
C:\Users\cware\Desktop\Steller20November\TagTesting20Nov2013\M10.DSG	11-1-2013	15:50:19	54155.000000	5415.500000	49465.340718	20.000000
C:\Users\cware\Desktop\Steller20November\TagTesting20Nov2013\M10.DSG	11-1-2013	15:50:19	54156.000000	5415.600000	49464.121092	20.000000
C:\Users\cware\Desktop\Steller20November\TagTesting20Nov2013\M10.DSG	11-1-2013	15:50:19	54157.000000	5415.700000	49463.996702	20.000000
C:\Users\cware\Desktop\Steller20November\TagTesting20Nov2013\M10.DSG	11-1-2013	15:50:19	54158.000000	5415.800000	49465.141455	20.000000
C:\Users\cware\Desktop\Steller20November\TagTesting20Nov2013\M10.DSG	11-1-2013	15:50:19	54159.000000	5415.900000	49463.971720	20.000000
C:\Users\cware\Desktop\Steller20November\TagTesting20Nov2013\M10.DSG	11-1-2013	15:50:19	54160.000000	5416.000000	49465.714378	20.000000
C:\Users\cware\Desktop\Steller20November\TagTesting20Nov2013\M10.DSG	11-1-2013	15:50:19	54161.000000	5416.100000	49463.200285	20.000000
C:\Users\cware\Desktop\Steller20November\TagTesting20Nov2013\M10.DSG	11-1-2013	15:50:19	54162.000000	5416.200000	49465.490558	20.000000
C:\Users\cware\Desktop\Steller20November\TagTesting20Nov2013\M10.DSG	11-1-2013	15:50:19	54163.000000	5416.300000	49465.639926	20.000000
C:\Users\cware\Desktop\Steller20November\TagTesting20Nov2013\M10.DSG	11-1-2013	15:50:19	54164.000000	5416.400000	49465.092545	20.000000
C:\Users\cware\Desktop\Steller20November\TagTesting20Nov2013\M10.DSG	11-1-2013	15:50:19	54165.000000	5416.500000	49462.255173	20.000000
C:\Users\cware\Desktop\Steller20November\TagTesting20Nov2013\M10.DSG	11-1-2013	15:50:19	54166.000000	5416.600000	49462.827441	20.000000
C:\Users\cware\Desktop\Steller20November\TagTesting20Nov2013\M10.DSG	11-1-2013	15:50:19	54167.000000	5416.700000	49461.408926	20.000000
C:\Users\cware\Desktop\Steller20November\TagTesting20Nov2013\M10.DSG	11-1-2013	15:50:19	54168.000000	5416.800000	49460.612457	20.000000
C:\Users\cware\Desktop\Steller20November\TagTesting20Nov2013\M10.DSG	11-1-2013	15:50:19	54169.000000	5416.900000	49461.881916	20.000000
C:\Users\cware\Desktop\Steller20November\TagTesting20Nov2013\M10.DSG	11-1-2013	15:50:19	54170.000000	5417.000000	49461.010527	20.000000
C:\Users\cware\Desktop\Steller20November\TagTesting20Nov2013\M10.DSG	11-1-2013	15:50:19	54171.000000	5417.100000	49458.521707	20.000000
C:\Users\cware\Desktop\Steller20November\TagTesting20Nov2013\M10.DSG	11-1-2013	15:50:19	54172.000000	5417.200000	49462.952078	20.000000
C:\Users\cware\Desktop\Steller20November\TagTesting20Nov2013\M10.DSG	11-1-2013	15:50:19	54173.000000	5417.300000	49461.608323	20.000000
C:\Users\cware\Desktop\Steller20November\TagTesting20Nov2013\M10.DSG	11-1-2013	15:50:19	54174.000000	5417.400000	49462.504434	20.000000
C:\Users\cware\Desktop\Steller20November\TagTesting20Nov2013\M10.DSG	11-1-2013	15:50:19	54175.000000	5417.500000	49463.026859	20.000000
C:\Users\cware\Desktop\Steller20November\TagTesting20Nov2013\M10.DSG	11-1-2013	15:50:19	54176.000000	5417.600000	49462.429774	20.000000
C:\Users\cware\Desktop\Steller20November\TagTesting20Nov2013\M10.DSG	11-1-2013	15:50:19	54177.000000	5417.700000	49468.254129	20.000000
C:\Users\cware\Desktop\Steller20November\TagTesting20Nov2013\M10.DSG	11-1-2013	15:50:19	54178.000000	5417.800000	49468.876556	20.000000
C:\Users\cware\Desktop\Steller20November\TagTesting20Nov2013\M10.DSG	11-1-2013	15:50:19	54179.000000	5417.900000	49468.303846	20.000000
C:\Users\cware\Desktop\Steller20November\TagTesting20Nov2013\M10.DSG	11-1-2013	15:50:19	54180.000000	5418.000000	49468.527666	20.000000
C:\Users\cware\Desktop\Steller20November\TagTesting20Nov2013\M10.DSG	11-1-2013	15:50:19	54181.000000	5418.100000	49460.363499	20.000000
C:\Users\cware\Desktop\Steller20November\TagTesting20Nov2013\M10.DSG	11-1-2013	15:50:19	54182.000000	5418.200000	49449.909653	20.000000
C:\Users\cware\Desktop\Steller20November\TagTesting20Nov2013\M10.DSG	11-1-2013	15:50:19	54183.000000	5418.300000	49449.984257	20.000000
C:\Users\cware\Desktop\Steller20November\TagTesting20Nov2013\M10.DSG	11-1-2013	15:50:19	54184.000000	5418.400000	49458.297748	20.000000
C:\Users\cware\Desktop\Steller20November\TagTesting20Nov2013\M10.DSG	11-1-2013	15:50:19	54185.000000	5418.500000	49461.209516	20.000000
C:\Users\cware\Desktop\Steller20November\TagTesting20Nov2013\M10.DSG	11-1-2013	15:50:19	54186.000000	5418.600000	49463.474794	20.000000
C:\Users\cware\Desktop\Steller20November\TagTesting20Nov2013\M10.DSG	11-1-2013	15:50:19	54187.000000	5418.700000	49462.478975	20.000000
C:\Users\cware\Desktop\Steller20November\TagTesting20Nov2013\M10.DSG	11-1-2013	15:50:19	54188.000000	5418.800000	49463.499515	20.000000
C:\Users\cware\Desktop\Steller20November\TagTesting20Nov2013\M10.DSG	11-1-2013	15:50:19	54189.000000	5418.900000	49463.748543	20.000000
C:\Users\cware\Desktop\Steller20November\TagTesting20Nov2013\M10.DSG	11-1-2013	15:50:19	54190.000000	5419.000000	49460.860851	20.000000
C:\Users\cware\Desktop\Steller20November\TagTesting20Nov2013\M10.DSG	11-1-2013	15:50:19	54191.000000	5419.100000	49463.847582	20.000000
C:\Users\cware\Desktop\Steller20November\TagTesting20Nov2013\M10.DSG	11-1-2013	15:50:19	54192.000000	5419.200000	49460.935355	20.000000
C:\Users\cware\Desktop\Steller20November\TagTesting20Nov2013\M10.DSG	11-1-2013	15:50:19	54193.000000	5419.300000	49463.200407	20.000000
C:\Users\cware\Desktop\Steller20November\TagTesting20Nov2013\M10.DSG	11-1-2013	15:50:19	54194.000000	5419.400000	49464.718373	20.000000
C:\Users\cware\Desktop\Steller20November\TagTesting20Nov2013\M10.DSG	11-1-2013	15:50:19	54195.000000	5419.500000	49462.204436	20.000000
C:\Users\cware\Desktop\Steller20November\TagTesting20Nov2013\M10.DSG	11-1-2013	15:50:19	54196.000000	5419.600000	49462.752121	20.000000
C:\Users\cware\Desktop\Steller20November\TagTesting20Nov2013\M10.DSG	11-1-2013	15:50:19	54197.000000	5419.700000	49463.623272	20.000000
C:\Users\cware\Desktop\Steller20November\TagTesting20Nov2013\M10.DSG	11-1-2013	15:50:19	54198.000000	5419.800000	49463.299758	20.000000
C:\Users\cware\Desktop\Steller20November\TagTesting20Nov2013\M10.DSG	11-1-2013	15:50:19	54199.000000	5419.900000	49462.577862	20.000000
C:\Users\cware\Desktop\Steller20November\TagTesting20Nov2013\M10.DSG	11-1-2013	15:50:19	54200.000000	5420.000000	49463.896635	20.000000
C:\Users\cware\Desktop\Steller20November\TagTesting20Nov2013\M10.DSG	11-1-2013	15:50:19	54201.000000	5420.100000	49460.337059	20.000000
C:\Users\cware\Desktop\Steller20November\TagTesting20Nov2013\M10.DSG	11-1-2013	15:50:19	54202.000000	5420.200000	49461.581333	20.000000
C:\Users\cware\Desktop\Steller20November\TagTesting20Nov2013\M10.DSG	11-1-2013	15:50:19	54203.000000	5420.300000	49463.274195	20.000000
C:\Users\cware\Desktop\Steller20November\TagTesting20Nov2013\M10.DSG	11-1-2013	15:50:19	54204.000000	5420.400000	49461.904972	20.000000
C:\Users\cware\Desktop\Steller20November\TagTesting20Nov2013\M10.DSG	11-1-2013	15:50:19	54205.000000	5420.500000	49460.684749	20.000000
C:\Users\cware\Desktop\Steller20November\TagTesting20Nov2013\M10.DSG	11-1-2013	15:50:19	54206.000000	5420.600000	49462.128410	20.000000
C:\Users\cware\Desktop\Steller20November\TagTesting20Nov2013\M10.DSG	11-1-2013	15:50:19	54207.000000	5420.700000	49462.725612	20.000000
C:\Users\cware\Desktop\Steller20November\TagTesting20Nov2013\M10.DSG	11-1-2013	15:50:19	54208.000000	5420.800000	49463.870209	20.000000
C:\Users\cware\Desktop\Steller20November\TagTesting20Nov2013\M10.DSG	11-1-2013	15:50:19	54209.000000	5420.900000	49460.510190	20.000000
C:\Users\cware\Desktop\Steller20November\TagTesting20Nov2013\M10.DSG	11-1-2013	15:50:19	54210.000000	5421.000000	49461.281925	20.000000
C:\Users\cware\Desktop\Steller20November\TagTesting20Nov2013\M10.DSG	11-1-2013	15:50:19	54211.000000	5421.100000	49460.709054	20.000000
C:\Users\cware\Desktop\Steller20November\TagTesting20Nov2013\M10.DSG	11-1-2013	15:50:19	54212.000000	5421.200000	49461.330995	20.000000
C:\Users\cware\Desktop\Steller20November\TagTesting20Nov2013\M10.DSG	11-1-2013	15:50:19	54213.000000	5421.300000	49461.703975	20.000000
C:\Users\cware\Desktop\Steller20November\TagTesting20Nov2013\M10.DSG	11-1-2013	15:50:19	54214.000000	5421.400000	49462.251334	20.000000
C:\Users\cware\Desktop\Steller20November\TagTesting20Nov2013\M10.DSG	11-1-2013	15:50:19	54215.000000	5421.500000	49463.396173	20.000000
C:\Users\cware\Desktop\Steller20November\TagTesting20Nov2013\M10.DSG	11-1-2013	15:50:19	54216.000000	5421.600000	49462.002068	20.000000
C:\Users\cware\Desktop\Steller20November\TagTesting20Nov2013\M10.DSG	11-1-2013	15:50:19	54217.000000	5421.700000	49463.470469	20.000000
C:\Users\cware\Desktop\Steller20November\TagTesting20Nov2013\M10.DSG	11-1-2013	15:50:19	54218.000000	5421.800000	49461.702916	20.000000
C:\Users\cware\Desktop\Steller20November\TagTesting20Nov2013\M10.DSG	11-1-2013	15:50:19	54219.000000	5421.900000	49462.051039	20.000000
C:\Users\cware\Desktop\Steller20November\TagTesting20Nov2013\M10.DSG	11-1-2013	15:50:19	54220.000000	5422.000000	49463.643938	20.000000
C:\Users\cware\Desktop\Steller20November\TagTesting20Nov2013\M10.DSG	11-1-2013	15:50:19	54221.000000	5422.100000	49462.648063	20.000000
C:\Users\cware\Desktop\Steller20November\TagTesting20Nov2013\M10.DSG	11-1-2013	15:50:19	54222.000000	5422.200000	49464.066461	20.000000
C:\Users\cware\Desktop\Steller20November\TagTesting20Nov2013\M10.DSG	11-1-2013	15:50:19	54223.000000	5422.300000	49461.502556	20.000000
C:\Users\cware\Desktop\Steller20November\TagTesting20Nov2013\M10.DSG	11-1-2013	15:50:19	54224.000000	5422.400000	49462.597427	20.000000
C:\Users\cware\Desktop\Steller20November\TagTesting20Nov2013\M10.DSG	11-1-2013	15:50:19	54225.000000	5422.500000	49462.024660	20.000000
C:\Users\cware\Desktop\Steller20November\TagTesting20Nov2013\M10.DSG	11-1-2013	15:50:19	54226.000000	5422.600000	49461.452015	20.000000
C:\Users\cware\Desktop\Steller20November\TagTesting20Nov2013\M10.DSG	11-1-2013	15:50:19	54227.000000	5422.700000	49466.355154	20.000000
C:\Users\cware\Desktop\Steller20November\TagTesting20Nov2013\M10.DSG	11-1-2013	15:50:19	54228.000000	5422.800000	49463.193861	20.000000
C:\Users\cware\Desktop\Steller20November\TagTesting20Nov2013\M10.DSG	11-1-2013	15:50:19	54229.000000	5422.900000	49463.242945	20.000000
C:\Users\cware\Desktop\Steller20November\TagTesting20Nov2013\M10.DSG	11-1-2013	15:50:19	54230.000000	5423.000000	49463.292822	20.000000
C:\Users\cware\Desktop\Steller20November\TagTesting20Nov2013\M10.DSG	11-1-2013	15:50:19	54231.000000	5423.100000	49463.989268	20.000000
C:\Users\cware\Desktop\Steller20November\TagTesting20Nov2013\M10.DSG	11-1-2013	15:50:19	54232.000000	5423.200000	49463.416761	20.000000
C:\Users\cware\Desktop\Steller20November\TagTesting20Nov2013\M10.DSG	11-1-2013	15:50:19	54233.000000	5423.300000	49460.553722	20.000000
C:\Users\cware\Desktop\Steller20November\TagTesting20Nov2013\M10.DSG	11-1-2013	15:50:19	54234.000000	5423.400000	49460.454002	20.000000
C:\Users\cware\Desktop\Steller20November\TagTesting20Nov2013\M10.DSG	11-1-2013	15:50:19	54235.000000	5423.500000	49463.963448	20.000000
C:\Users\cware\Desktop\Steller20November\TagTesting20Nov2013\M10.DSG	11-1-2013	15:50:19	54236.000000	5423.600000	49463.266391	20.000000
C:\Users\cware\Desktop\Steller20November\TagTesting20Nov2013\M10.DSG	11-1-2013	15:50:19	54237.000000	5423.700000	49460.328814	20.000000
C:\Users\cware\Desktop\Steller20November\TagTesting20Nov2013\M10.DSG	11-1-2013	15:50:19	54238.000000	5423.800000	49462.568584	20.000000
C:\Users\cware\Desktop\Steller20November\TagTesting20Nov2013\M10.DSG	11-1-2013	15:50:19	54239.000000	5423.900000	49463.987532	20.000000
C:\Users\cware\Desktop\Steller20November\TagTesting20Nov2013\M10.DSG	11-1-2013	15:50:19	54240.000000	5424.000000	49459.506816	20.000000
C:\Users\cware\Desktop\Steller20November\TagTesting20Nov2013\M10.DSG	11-1-2013	15:50:19	54241.000000	5424.100000	49460.776110	20.000000
C:\Users\cware\Desktop\Steller20November\TagTesting20Nov2013\M10.DSG	11-1-2013	15:50:19	54242.000000	5424.200000	49463.065459	20.000000
C:\Users\cware\Desktop\Steller20November\TagTesting20Nov2013\M10.DSG	11-1-2013	15:50:19	54243.000000	5424.300000	49462.268335	20.000000
C:\Users\cware\Desktop\Steller20November\TagTesting20Nov2013\M10.DSG	11-1-2013	15:50:19	54244.000000	5424.400000	49463.437930	20.000000
C:\Users\cware\Desktop\Steller20November\TagTesting20Nov2013\M10.DSG	11-1-2013	15:50:19	54245.000000	5424.500000	49462.043778	20.000000
C:\Users\cware\Desktop\Steller20November\TagTesting20Nov2013\M10.DSG	11-1-2013	15:50:19	54246.000000	5424.600000	49461.271732	20.000000
C:\Users\cware\Desktop\Steller20November\TagTesting20Nov2013\M10.DSG	11-1-2013	15:50:19	54247.000000	5424.700000	49461.893673	20.000000
C:\Users\cware\Desktop\Steller20November\TagTesting20Nov2013\M10.DSG	11-1-2013	15:50:19	54248.000000	5424.800000	49460.001917	20.000000
C:\Users\cware\Desktop\Steller20November\TagTesting20Nov2013\M10.DSG	11-1-2013	15:50:19	54249.000000	5424.900000	49461.868088	20.000000
C:\Users\cware\Desktop\Steller20November\TagTesting20Nov2013\M10.DSG	11-1-2013	15:50:19	54250.000000	5425.000000	49463.659998	20.000000
C:\Users\cware\Desktop\Steller20November\TagTesting20Nov2013\M10.DSG	11-1-2013	15:50:19	54251.000000	5425.100000	49462.290610	20.000000
C:\Users\cware\Desktop\Steller20November\TagTesting20Nov2013\M10.DSG	11-1-2013	15:50:19	54252.000000	5425.200000	49462.862796	20.000000
C:\Users\cware\Desktop\Steller20November\TagTesting20Nov2013\M10.DSG	11-1-2013	15:50:19	54253.000000	5425.300000	49462.738098	20.000000
C:\Users\cware\Desktop\Steller20November\TagTesting20Nov2013\M10.DSG	11-1-2013	15:50:19	54254.000000	5425.400000	49463.110960	20.000000
C:\Users\cware\Desktop\Steller20November\TagTesting20Nov2013\M10.DSG	11-1-2013	15:50:19	54255.000000	5425.500000	49464.081544	20.000000
C:\Users\cware\Desktop\Steller20November\TagTesting20Nov2013\M10.DSG	11-1-2013	15:50:19	54256.000000	5425.600000	49462.661850	20.000000
C:\Users\cware\Desktop\Steller20November\TagTesting20Nov2013\M10.DSG	11-1-2013	15:50:19	54257.000000	5425.700000	49461.093422	20.000000
C:\Users\cware\Desktop\Steller20November\TagTesting20Nov2013\M10.DSG	11-1-2013	15:50:19	54258.000000	5425.800000	49461.093235	20.000000
C:\Users\cware\Desktop\Steller20November\TagTesting20Nov2013\M10.DSG	11-1-2013	15:50:19	54259.000000	5425.900000	49460.246659	20.000000
C:\Users\cware\Desktop\Steller20November\TagTesting20Nov2013\M10.DSG	11-1-2013	15:50:19	54260.000000	5426.000000	49459.997332	20.000000
C:\Users\cware\Desktop\Steller20November\TagTesting20Nov2013\M10.DSG	11-1-2013	15:50:19	54261.000000	5426.100000	49462.062666	20.000000
C:\Users\cware\Desktop\Steller20November\TagTesting20Nov2013\M10.DSG	11-1-2013	15:50:19	54262.000000	5426.200000	49460.045978	20.000000
C:\Users\cware\Desktop\Steller20November\TagTesting20Nov2013\M10.DSG	11-1-2013	15:50:19	54263.000000	5426.300000	49459.921428	20.000000
C:\Users\cware\Desktop\Steller20November\TagTesting20Nov2013\M10.DSG	11-1-2013	15:50:19	54264.000000	5426.400000	49459.049852	20.000000
C:\Users\cware\Desktop\Steller20November\TagTesting20Nov2013\M10.DSG	11-1-2013	15:50:19	54265.000000	5426.500000	49462.086364	20.000000
C:\Users\cware\Desktop\Steller20November\TagTesting20Nov2013\M10.DSG	11-1-2013	15:50:19	54266.000000	5426.600000	49458.775205	20.000000
C:\Users\cware\Desktop\Steller20November\TagTesting20Nov2013\M10.DSG	11-1-2013	15:50:19	54267.000000	5426.700000	49457.978689	20.000000
C:\Users\cware\Desktop\Steller20November\TagTesting20Nov2013\M10.DSG	11-1-2013	15:50:19	54268.000000	5426.800000	49459.446607	20.000000
C:\Users\cware\Desktop\Steller20November\TagTesting20Nov2013\M10.DSG	11-1-2013	15:50:19	54269.000000	5426.900000	49458.749516	20.000000
C:\Users\cware\Desktop\Steller20November\TagTesting20Nov2013\M10.DSG	11-1-2013	15:50:19	54270.000000	5427.000000	49461.387520	20.000000
C:\Users\cware\Desktop\Steller20November\TagTesting20Nov2013\M10.DSG	11-1-2013	15:50:19	54271.000000	5427.100000	49460.391338	20.000000
C:\Users\cware\Desktop\Steller20November\TagTesting20Nov2013\M10.DSG	11-1-2013	15:50:19	54272.000000	5427.200000	49457.951885	20.000000
C:\Users\cware\Desktop\Steller20November\TagTesting20Nov2013\M10.DSG	11-1-2013	15:50:19	54273.000000	5427.300000	49458.698125	20.000000
C:\Users\cware\Desktop\Steller20November\TagTesting20Nov2013\M10.DSG	11-1-2013	15:50:19	54274.000000	5427.400000	49460.639324	20.000000
C:\Users\cware\Desktop\Steller20November\TagTesting20Nov2013\M10.DSG	11-1-2013	15:50:19	54275.000000	5427.500000	49462.431056	20.000000
C:\Users\cware\Desktop\Steller20November\TagTesting20Nov2013\M10.DSG	11-1-2013	15:50:19	54276.000000	5427.600000	49464.695820	20.000000
C:\Users\cware\Desktop\Steller20November\TagTesting20Nov2013\M10.DSG	11-1-2013	15:50:19	54277.000000	5427.700000	49461.410125	20.000000
C:\Users\cware\Desktop\Steller20November\TagTesting20Nov2013\M10.DSG	11-1-2013	15:50:19	54278.000000	5427.800000	49462.554634	20.000000
C:\Users\cware\Desktop\Steller20November\TagTesting20Nov2013\M10.DSG	11-1-2013	15:50:19	54279.000000	5427.900000	49458.994948	20.000000
C:\Users\cware\Desktop\Steller20November\TagTesting20Nov2013\M10.DSG	11-1-2013	15:50:19	54280.000000	5428.000000	49463.325657	20.000000
C:\Users\cware\Desktop\Steller20November\TagTesting20Nov2013\M10.DSG	11-1-2013	15:50:19	54281.000000	5428.100000	49462.330069	20.000000
C:\Users\cware\Desktop\Steller20November\TagTesting20Nov2013\M10.DSG	11-1-2013	15:50:19	54282.000000	5428.200000	49459.068896	20.000000
C:\Users\cware\Desktop\Steller20November\TagTesting20Nov2013\M10.DSG	11-1-2013	15:50:19	54283.000000	5428.300000	49461.856546	20.000000
C:\Users\cware\Desktop\Steller20November\TagTesting20Nov2013\M10.DSG	11-1-2013	15:50:19	54284.000000	5428.400000	49461.656893	20.000000
C:\Users\cware\Desktop\Steller20November\TagTesting20Nov2013\M10.DSG	11-1-2013	15:50:19	54285.000000	5428.500000	49462.926009	20.000000
C:\Users\cware\Desktop\Steller20November\TagTesting20Nov2013\M10.DSG	11-1-2013	15:50:19	54286.000000	5428.600000	49461.681107	20.000000
C:\Users\cware\Desktop\Steller20November\TagTesting20Nov2013\M10.DSG	11-1-2013	15:50:19	54287.000000	5428.700000	49462.053847	20.000000
C:\Users\cware\Desktop\Steller20November\TagTesting20Nov2013\M10.DSG	11-1-2013	15:50:19	54288.000000	5428.800000	49458.145752	20.000000
C:\Users\cware\Desktop\Steller20November\TagTesting20Nov2013\M10.DSG	11-1-2013	15:50:19	54289.000000	5428.900000	49461.157168	20.000000
C:\Users\cware\Desktop\Steller20November\TagTesting20Nov2013\M10.DSG	11-1-2013	15:50:19	54290.000000	5429.000000	49460.783400	20.000000
C:\Users\cware\Desktop\Steller20November\TagTesting20Nov2013\M10.DSG	11-1-2013	15:50:19	54291.000000	5429.100000	49457.298117	20.000000
C:\Users\cware\Desktop\Steller20November\TagTesting20Nov2013\M10.DSG	11-1-2013	15:50:19	54292.000000	5429.200000	49458.890565	20.000000
C:\Users\cware\Desktop\Steller20November\TagTesting20Nov2013\M10.DSG	11-1-2013	15:50:19	54293.000000	5429.300000	49461.429299	20.000000
C:\Users\cware\Desktop\Steller20November\TagTesting20Nov2013\M10.DSG	11-1-2013	15:50:19	54294.000000	5429.400000	49460.632666	20.000000
C:\Users\cware\Desktop\Steller20November\TagTesting20Nov2013\M10.DSG	11-1-2013	15:50:19	54295.000000	5429.500000	49460.508063	20.000000
C:\Users\cware\Desktop\Steller20November\TagTesting20Nov2013\M10.DSG	11-1-2013	15:50:19	54296.000000	5429.600000	49460.084539	20.000000
C:\Users\cware\Desktop\Steller20November\TagTesting20Nov2013\M10.DSG	11-1-2013	15:50:19	54297.000000	5429.700000	49463.892442	20.000000
C:\Users\cware\Desktop\Steller20November\TagTesting20Nov2013\M10.DSG	11-1-2013	15:50:19	54298.000000	5429.800000	49460.880054	20.000000
C:\Users\cware\Desktop\Steller20November\TagTesting20Nov2013\M10.DSG	11-1-2013	15:50:19	54299.000000	5429.900000	49460.432102	20.000000
C:\Users\cware\Desktop\Steller20November\TagTesting20Nov2013\M10.DSG	11-1-2013	15:50:19	54300.000000	5430.000000	49460.705461	20.000000
C:\Users\cware\Desktop\Steller20November\TagTesting20Nov2013\M10.DSG	11-1-2013	15:50:19	54301.000000	5430.100000	49465.110973	20.000000
C:\Users\cware\Desktop\Steller20November\TagTesting20Nov2013\M10.DSG	11-1-2013	15:50:19	54302.000000	5430.200000	49468.495728	20.000000
C:\Users\cware\Desktop\Steller20November\TagTesting20Nov2013\M10.DSG	11-1-2013	15:50:19	54303.000000	5430.300000	49471.258300	20.000000
C:\Users\cware\Desktop\Steller20November\TagTesting20Nov2013\M10.DSG	11-1-2013	15:50:19	54304.000000	5430.400000	49474.917207	20.000000
C:\Users\cware\Desktop\Steller20November\TagTesting20Nov2013\M10.DSG	11-1-2013	15:50:19	54305.000000	5430.500000	49474.120357	20.000000
C:\Users\cware\Desktop\Steller20November\TagTesting20Nov2013\M10.DSG	11-1-2013	15:50:19	54306.000000	5430.600000	49469.365659	20.000000
C:\Users\cware\Desktop\Steller20November\TagTesting20Nov2013\M10.DSG	11-1-2013	15:50:19	54307.000000	5430.700000	49470.211567	20.000000
C:\Users\cware\Desktop\Steller20November\TagTesting20Nov2013\M10.DSG	11-1-2013	15:50:19	54308.000000	5430.800000	49471.853870	20.000000
C:\Users\cware\Desktop\Steller20November\TagTesting20Nov2013\M10.DSG	11-1-2013	15:50:19	54309.000000	5430.900000	49467.895941	20.000000
C:\Users\cware\Desktop\Steller20November\TagTesting20Nov2013\M10.DSG	11-1-2013	15:50:19	54310.000000	5431.000000	49469.762597	20.000000
C:\Users\cware\Desktop\Steller20November\TagTesting20Nov2013\M10.DSG	11-1-2013	15:50:19	54311.000000	5431.100000	49473.744688	20.000000
C:\Users\cware\Desktop\Steller20November\TagTesting20Nov2013\M10.DSG	11-1-2013	15:50:19	54312.000000	5431.200000	49471.006561	20.000000
C:\Users\cware\Desktop\Steller20November\TagTesting20Nov2013\M10.DSG	11-1-2013	15:50:19	54313.000000	5431.300000	49471.205186	20.000000
C:\Users\cware\Desktop\Steller20November\TagTesting20Nov2013\M10.DSG	11-1-2013	15:50:19	54314.000000	5431.400000	49472.324868	20.000000
C:\Users\cware\Desktop\Steller20November\TagTesting20Nov2013\M10.DSG	11-1-2013	15:50:19	54315.000000	5431.500000	49471.428515	20.000000
C:\Users\cware\Desktop\Steller20November\TagTesting20Nov2013\M10.DSG	11-1-2013	15:50:19	54316.000000	5431.600000	49471.353746	20.000000
C:\Users\cware\Desktop\Steller20November\TagTesting20Nov2013\M10.DSG	11-1-2013	15:50:19	54317.000000	5431.700000	49470.034038	20.000000
C:\Users\cware\Desktop\Steller20November\TagTesting20Nov2013\M10.DSG	11-1-2013	15:50:19	54318.000000	5431.800000	49471.403051	20.000000
C:\Users\cware\Desktop\Steller20November\TagTesting20Nov2013\M10.DSG	11-1-2013	15:50:19	54319.000000	5431.900000	49472.025118	20.000000
C:\Users\cware\Desktop\Steller20November\TagTesting20Nov2013\M10.DSG	11-1-2013	15:50:19	54320.000000	5432.000000	49474.737707	20.000000
C:\Users\cware\Desktop\Steller20November\TagTesting20Nov2013\M10.DSG	11-1-2013	15:50:19	54321.000000	5432.100000	49473.492858	20.000000
C:\Users\cware\Desktop\Steller20November\TagTesting20Nov2013\M10.DSG	11-1-2013	15:50:19	54322.000000	5432.200000	49472.272930	20.000000
C:\Users\cware\Desktop\Steller20November\TagTesting20Nov2013\M10.DSG	11-1-2013	15:50:19	54323.000000	5432.300000	49472.621140	20.000000
C:\Users\cware\Desktop\Steller20November\TagTesting20Nov2013\M10.DSG	11-1-2013	15:50:19	54324.000000	5432.400000	49476.951917	20.000000
C:\Users\cware\Desktop\Steller20November\TagTesting20Nov2013\M10.DSG	11-1-2013	15:50:19	54325.000000	5432.500000	49476.727499	20.000000
C:\Users\cware\Desktop\Steller20November\TagTesting20Nov2013\M10.DSG	11-1-2013	15:50:19	54326.000000	5432.600000	49481.282139	20.000000
C:\Users\cware\Desktop\Steller20November\TagTesting20Nov2013\M10.DSG	11-1-2013	15:50:19	54327.000000	5432.700000	49481.381391	20.000000
C:\Users\cware\Desktop\Steller20November\TagTesting20Nov2013\M10.DSG	11-1-2013	15:50:19	54328.000000	5432.800000	49484.243478	20.000000
C:\Users\cware\Desktop\Steller20November\TagTesting20Nov2013\M10.DSG	11-1-2013	15:50:19	54329.000000	5432.900000	49486.383587	20.000000
C:\Users\cware\Desktop\Steller20November\TagTesting20Nov2013\M10.DSG	11-1-2013	15:50:19	54330.000000	5433.000000	49487.877095	20.000000
C:\Users\cware\Desktop\Steller20November\TagTesting20Nov2013\M10.DSG	11-1-2013	15:50:19	54331.000000	5433.100000	49486.756692	20.000000
C:\Users\cware\Desktop\Steller20November\TagTesting20Nov2013\M10.DSG	11-1-2013	15:50:19	54332.000000	5433.200000	49485.461961	20.000000
C:\Users\cware\Desktop\Steller20November\TagTesting20Nov2013\M10.DSG	11-1-2013	15:50:19	54333.000000	5433.300000	49483.146842	20.000000
C:\Users\cware\Desktop\Steller20November\TagTesting20Nov2013\M10.DSG	11-1-2013	15:50:19	54334.000000	5433.400000	49483.370531	20.000000
C:\Users\cware\Desktop\Steller20November\TagTesting20Nov2013\M10.DSG	11-1-2013	15:50:19	54335.000000	5433.500000	49478.541353	20.000000
C:\Users\cware\Desktop\Steller20November\TagTesting20Nov2013\M10.DSG	11-1-2013	15:50:19	54336.000000	5433.600000	49478.466324	20.000000
C:\Users\cware\Desktop\Steller20November\TagTesting20Nov2013\M10.DSG	11-1-2013	15:50:19	54337.000000	5433.700000	49478.740055	20.000000
C:\Users\cware\Desktop\Steller20November\TagTesting20Nov2013\M10.DSG	11-1-2013	15:50:19	54338.000000	5433.800000	49475.653051	20.000000
C:\Users\cware\Desktop\Steller20November\TagTesting20Nov2013\M10.DSG	11-1-2013	15:50:19	54339.000000	5433.900000	49473.163631	20.000000
C:\Users\cware\Desktop\Steller20November\TagTesting20Nov2013\M10.DSG	11-1-2013	15:50:19	54340.000000	5434.000000	49468.259974	20.000000
C:\Users\cware\Desktop\Steller20November\TagTesting20Nov2013\M10.DSG	11-1-2013	15:50:19	54341.000000	5434.100000	49467.712013	20.000000
C:\Users\cware\Desktop\Steller20November\TagTesting20Nov2013\M10.DSG	11-1-2013	15:50:19	54342.000000	5434.200000	49469.528869	20.000000
C:\Users\cware\Desktop\Steller20November\TagTesting20Nov2013\M10.DSG	11-1-2013	15:50:19	54343.000000	5434.300000	49467.487421	20.000000
C:\Users\cware\Desktop\Steller20November\TagTesting20Nov2013\M10.DSG	11-1-2013	15:50:19	54344.000000	5434.400000	49465.445973	20.000000
C:\Users\cware\Desktop\Steller20November\TagTesting20Nov2013\M10.DSG	11-1-2013	15:50:19	54345.000000	5434.500000	49464.499886	20.000000
C:\Users\cware\Desktop\Steller20November\TagTesting20Nov2013\M10.DSG	11-1-2013	15:50:19	54346.000000	5434.600000	49464.873029	20.000000
C:\Users\cware\Desktop\Steller20November\TagTesting20Nov2013\M10.DSG	11-1-2013	15:50:19	54347.000000	5434.700000	49466.241730	20.000000
C:\Users\cware\Desktop\Steller20November\TagTesting20Nov2013\M10.DSG	11-1-2013	15:50:19	54348.000000	5434.800000	49464.001428	20.000000
C:\Users\cware\Desktop\Steller20November\TagTesting20Nov2013\M10.DSG	11-1-2013	15:50:19	54349.000000	5434.900000	49463.279186	20.000000
C:\Users\cware\Desktop\Steller20November\TagTesting20Nov2013\M10.DSG	11-1-2013	15:50:19	54350.000000	5435.000000	49457.976919	20.000000
C:\Users\cware\Desktop\Steller20November\TagTesting20Nov2013\M10.DSG	11-1-2013	15:50:19	54351.000000	5435.100000	49458.299834	20.000000
C:\Users\cware\Desktop\Steller20November\TagTesting20Nov2013\M10.DSG	11-1-2013	15:50:19	54352.000000	5435.200000	49458.523024	20.000000
C:\Users\cware\Desktop\Steller20November\TagTesting20Nov2013\M10.DSG	11-1-2013	15:50:19	54353.000000	5435.300000	49459.742162	20.000000
C:\Users\cware\Desktop\Steller20November\TagTesting20Nov2013\M10.DSG	11-1-2013	15:50:19	54354.000000	5435.400000	49457.227912	20.000000
C:\Users\cware\Desktop\Steller20November\TagTesting20Nov2013\M10.DSG	11-1-2013	15:50:19	54355.000000	5435.500000	49455.833747	20.000000
C:\Users\cware\Desktop\Steller20November\TagTesting20Nov2013\M10.DSG	11-1-2013	15:50:19	54356.000000	5435.600000	49456.779358	20.000000
C:\Users\cware\Desktop\Steller20November\TagTesting20Nov2013\M10.DSG	11-1-2013	15:50:19	54357.000000	5435.700000	49457.326461	20.000000
C:\Users\cware\Desktop\Steller20November\TagTesting20Nov2013\M10.DSG	11-1-2013	15:50:19	54358.000000	5435.800000	49458.695244	20.000000
C:\Users\cware\Desktop\Steller20November\TagTesting20Nov2013\M10.DSG	11-1-2013	15:50:19	54359.000000	5435.900000	49459.540991	20.000000
C:\Users\cware\Desktop\Steller20November\TagTesting20Nov2013\M10.DSG	11-1-2013	15:50:19	54360.000000	5436.000000	49458.147165	20.000000
C:\Users\cware\Desktop\Steller20November\TagTesting20Nov2013\M10.DSG	11-1-2013	15:50:19	54361.000000	5436.100000	49458.096984	20.000000
C:\Users\cware\Desktop\Steller20November\TagTesting20Nov2013\M10.DSG	11-1-2013	15:50:19	54362.000000	5436.200000	49460.610896	20.000000
C:\Users\cware\Desktop\Steller20November\TagTesting20Nov2013\M10.DSG	11-1-2013	15:50:19	54363.000000	5436.300000	49459.241579	20.000000
C:\Users\cware\Desktop\Steller20November\TagTesting20Nov2013\M10.DSG	11-1-2013	15:50:19	54364.000000	5436.400000	49457.922179	20.000000
C:\Users\cware\Desktop\Steller20November\TagTesting20Nov2013\M10.DSG	11-1-2013	15:50:19	54365.000000	5436.500000	49456.254170	20.000000
C:\Users\cware\Desktop\Steller20November\TagTesting20Nov2013\M10.DSG	11-1-2013	15:50:19	54366.000000	5436.600000	49457.000844	20.000000
C:\Users\cware\Desktop\Steller20November\TagTesting20Nov2013\M10.DSG	11-1-2013	15:50:19	54367.000000	5436.700000	49459.191047	20.000000
C:\Users\cware\Desktop\Steller20November\TagTesting20Nov2013\M10.DSG	11-1-2013	15:50:19	54368.000000	5436.800000	49458.618277	20.000000
C:\Users\cware\Desktop\Steller20November\TagTesting20Nov2013\M10.DSG	11-1-2013	15:50:19	54369.000000	5436.900000	49457.024963	20.000000
C:\Users\cware\Desktop\Steller20November\TagTesting20Nov2013\M10.DSG	11-1-2013	15:50:19	54370.000000	5437.000000	49460.185663	20.000000
C:\Users\cware\Desktop\Steller20November\TagTesting20Nov2013\M10.DSG	11-1-2013	15:50:19	54371.000000	5437.100000	49460.683270	20.000000
C:\Users\cware\Desktop\Steller20November\TagTesting20Nov2013\M10.DSG	11-1-2013	15:50:19	54372.000000	5437.200000	49460.907137	20.000000
C:\Users\cware\Desktop\Steller20November\TagTesting20Nov2013\M10.DSG	11-1-2013	15:50:19	54373.000000	5437.300000	49459.413544	20.000000
C:\Users\cware\Desktop\Steller20November\TagTesting20Nov2013\M10.DSG	11-1-2013	15:50:19	54374.000000	5437.400000	49458.965215	20.000000
C:\Users\cware\Desktop\Steller20November\TagTesting20Nov2013\M10.DSG	11-1-2013	15:50:19	54375.000000	5437.500000	49458.865517	20.000000
C:\Users\cware\Desktop\Steller20November\TagTesting20Nov2013\M10.DSG	11-1-2013	15:50:19	54376.000000	5437.600000	49457.794727	20.000000
C:\Users\cware\Desktop\Steller20November\TagTesting20Nov2013\M10.DSG	11-1-2013	15:50:19	54377.000000	5437.700000	49459.462272	20.000000
C:\Users\cware\Desktop\Steller20November\TagTesting20Nov2013\M10.DSG	11-1-2013	15:50:19	54378.000000	5437.800000	49458.790254	20.000000
C:\Users\cware\Desktop\Steller20November\TagTesting20Nov2013\M10.DSG	11-1-2013	15:50:19	54379.000000	5437.900000	49458.914119	20.000000
C:\Users\cware\Desktop\Steller20November\TagTesting20Nov2013\M10.DSG	11-1-2013	15:50:19	54380.000000	5438.000000	49457.868867	20.000000
C:\Users\cware\Desktop\Steller20November\TagTesting20Nov2013\M10.DSG	11-1-2013	15:50:19	54381.000000	5438.100000	49459.810091	20.000000
C:\Users\cware\Desktop\Steller20November\TagTesting20Nov2013\M10.DSG	11-1-2013	15:50:19	54382.000000	5438.200000	49458.639923	20.000000
C:\Users\cware\Desktop\Steller20November\TagTesting20Nov2013\M10.DSG	11-1-2013	15:50:19	54383.000000	5438.300000	49458.614842	20.000000
C:\Users\cware\Desktop\Steller20November\TagTesting20Nov2013\M10.DSG	11-1-2013	15:50:19	54384.000000	5438.400000	49459.361385	20.000000
C:\Users\cware\Desktop\Steller20November\TagTesting20Nov2013\M10.DSG	11-1-2013	15:50:19	54385.000000	5438.500000	49458.763749	20.000000
C:\Users\cware\Desktop\Steller20November\TagTesting20Nov2013\M10.DSG	11-1-2013	15:50:19	54386.000000	5438.600000	49457.817463	20.000000
C:\Users\cware\Desktop\Steller20November\TagTesting20Nov2013\M10.DSG	11-1-2013	15:50:19	54387.000000	5438.700000	49459.011883	20.000000
C:\Users\cware\Desktop\Steller20November\TagTesting20Nov2013\M10.DSG	11-1-2013	15:50:19	54388.000000	5438.800000	49459.036514	20.000000
C:\Users\cware\Desktop\Steller20November\TagTesting20Nov2013\M10.DSG	11-1-2013	15:50:19	54389.000000	5438.900000	49458.139892	20.000000
C:\Users\cware\Desktop\Steller20November\TagTesting20Nov2013\M10.DSG	11-1-2013	15:50:19	54390.000000	5439.000000	49458.861570	20.000000
C:\Users\cware\Desktop\Steller20November\TagTesting20Nov2013\M10.DSG	11-1-2013	15:50:19	54391.000000	5439.100000	49461.176453	20.000000
C:\Users\cware\Desktop\Steller20November\TagTesting20Nov2013\M10.DSG	11-1-2013	15:50:19	54392.000000	5439.200000	49462.495307	20.000000
C:\Users\cware\Desktop\Steller20November\TagTesting20Nov2013\M10.DSG	11-1-2013	15:50:19	54393.000000	5439.300000	49459.159581	20.000000
C:\Users\cware\Desktop\Steller20November\TagTesting20Nov2013\M10.DSG	11-1-2013	15:50:19	54394.000000	5439.400000	49459.706896	20.000000
C:\Users\cware\Desktop\Steller20November\TagTesting20Nov2013\M10.DSG	11-1-2013	15:50:19	54395.000000	5439.500000	49462.171121	20.000000
C:\Users\cware\Desktop\Steller20November\TagTesting20Nov2013\M10.DSG	11-1-2013	15:50:19	54396.000000	5439.600000	49461.822335	20.000000
C:\Users\cware\Desktop\Steller20November\TagTesting20Nov2013\M10.DSG	11-1-2013	15:50:19	54397.000000	5439.700000	49461.174805	20.000000
C:\Users\cware\Desktop\Steller20November\TagTesting20Nov2013\M10.DSG	11-1-2013	15:50:19	54398.000000	5439.800000	49463.663891	20.000000
C:\Users\cware\Desktop\Steller20November\TagTesting20Nov2013\M10.DSG	11-1-2013	15:50:19	54399.000000	5439.900000	49460.577239	20.000000
C:\Users\cware\Desktop\Steller20November\TagTesting20Nov2013\M10.DSG	11-1-2013	15:50:19	54400.000000	5440.000000	49460.203762	20.000000
C:\Users\cware\Desktop\Steller20November\TagTesting20Nov2013\M10.DSG	11-1-2013	15:50:19	54401.000000	5440.100000	49461.000481	20.000000
C:\Users\cware\Desktop\Steller20November\TagTesting20Nov2013\M10.DSG	11-1-2013	15:50:19	54402.000000	5440.200000	49458.585670	20.000000
C:\Users\cware\Desktop\Steller20November\TagTesting20Nov2013\M10.DSG	11-1-2013	15:50:19	54403.000000	5440.300000	49461.223971	20.000000
C:\Users\cware\Desktop\Steller20November\TagTesting20Nov2013\M10.DSG	11-1-2013	15:50:19	54404.000000	5440.400000	49462.368618	20.000000
C:\Users\cware\Desktop\Steller20November\TagTesting20Nov2013\M10.DSG	11-1-2013	15:50:19	54405.000000	5440.500000	49461.497238	20.000000
C:\Users\cware\Desktop\Steller20November\TagTesting20Nov2013\M10.DSG	11-1-2013	15:50:19	54406.000000	5440.600000	49461.397596	20.000000
C:\Users\cware\Desktop\Steller20November\TagTesting20Nov2013\M10.DSG	11-1-2013	15:50:19	54407.000000	5440.700000	49463.089867	20.000000
C:\Users\cware\Desktop\Steller20November\TagTesting20Nov2013\M10.DSG	11-1-2013	15:50:19	54408.000000	5440.800000	49464.185131	20.000000
C:\Users\cware\Desktop\Steller20November\TagTesting20Nov2013\M10.DSG	11-1-2013	15:50:19	54409.000000	5440.900000	49462.193427	20.000000
C:\Users\cware\Desktop\Steller20November\TagTesting20Nov2013\M10.DSG	11-1-2013	15:50:19	54410.000000	5441.000000	49466.175768	20.000000
C:\Users\cware\Desktop\Steller20November\TagTesting20Nov2013\M10.DSG	11-1-2013	15:50:19	54411.000000	5441.100000	49465.976514	20.000000
C:\Users\cware\Desktop\Steller20November\TagTesting20Nov2013\M10.DSG	11-1-2013	15:50:19	54412.000000	5441.200000	49463.935011	20.000000
C:\Users\cware\Desktop\Steller20November\TagTesting20Nov2013\M10.DSG	11-1-2013	15:50:19	54413.000000	5441.300000	49465.328980	20.000000
C:\Users\cware\Desktop\Steller20November\TagTesting20Nov2013\M10.DSG	11-1-2013	15:50:19	54414.000000	5441.400000	49466.398893	20.000000
C:\Users\cware\Desktop\Steller20November\TagTesting20Nov2013\M10.DSG	11-1-2013	15:50:19	54415.000000	5441.500000	49464.482140	20.000000
C:\Users\cware\Desktop\Steller20November\TagTesting20Nov2013\M10.DSG	11-1-2013	15:50:19	54416.000000	5441.600000	49467.966925	20.000000
C:\Users\cware\Desktop\Steller20November\TagTesting20Nov2013\M10.DSG	11-1-2013	15:50:19	54417.000000	5441.700000	49468.713178	20.000000
C:\Users\cware\Desktop\Steller20November\TagTesting20Nov2013\M10.DSG	11-1-2013	15:50:19	54418.000000	5441.800000	49468.364652	20.000000
C:\Users\cware\Desktop\Steller20November\TagTesting20Nov2013\M10.DSG	11-1-2013	15:50:19	54419.000000	5441.900000	49471.625045	20.000000
C:\Users\cware\Desktop\Steller20November\TagTesting20Nov2013\M10.DSG	11-1-2013	15:50:19	54420.000000	5442.000000	49471.151852	20.000000
C:\Users\cware\Desktop\Steller20November\TagTesting20Nov2013\M10.DSG	11-1-2013	15:50:19	54421.000000	5442.100000	49468.762005	20.000000
C:\Users\cware\Desktop\Steller20November\TagTesting20Nov2013\M10.DSG	11-1-2013	15:50:19	54422.000000	5442.200000	49471.350806	20.000000
C:\Users\cware\Desktop\Steller20November\TagTesting20Nov2013\M10.DSG	11-1-2013	15:50:19	54423.000000	5442.300000	49478.120751	20.000000
C:\Users\cware\Desktop\Steller20November\TagTesting20Nov2013\M10.DSG	11-1-2013	15:50:19	54424.000000	5442.400000	49481.904172	20.000000
C:\Users\cware\Desktop\Steller20November\TagTesting20Nov2013\M10.DSG	11-1-2013	15:50:19	54425.000000	5442.500000	49478.195133	20.000000
C:\Users\cware\Desktop\Steller20November\TagTesting20Nov2013\M10.DSG	11-1-2013	15:50:19	54426.000000	5442.600000	49480.410470	20.000000
C:\Users\cware\Desktop\Steller20November\TagTesting20Nov2013\M10.DSG	11-1-2013	15:50:19	54427.000000	5442.700000	49484.741184	20.000000
C:\Users\cware\Desktop\Steller20November\TagTesting20Nov2013\M10.DSG	11-1-2013	15:50:19	54428.000000	5442.800000	49485.886087	20.000000
C:\Users\cware\Desktop\Steller20November\TagTesting20Nov2013\M10.DSG	11-1-2013	15:50:19	54429.000000	5442.900000	49489.993151	20.000000
C:\Users\cware\Desktop\Steller20November\TagTesting20Nov2013\M10.DSG	11-1-2013	15:50:19	54430.000000	5443.000000	49489.221240	20.000000
C:\Users\cware\Desktop\Steller20November\TagTesting20Nov2013\M10.DSG	11-1-2013	15:50:19	54431.000000	5443.100000	49488.549192	20.000000
C:\Users\cware\Desktop\Steller20November\TagTesting20Nov2013\M10.DSG	11-1-2013	15:50:19	54432.000000	5443.200000	49490.241080	20.000000
C:\Users\cware\Desktop\Steller20November\TagTesting20Nov2013\M10.DSG	11-1-2013	15:50:19	54433.000000	5443.300000	49492.804253	20.000000
C:\Users\cware\Desktop\Steller20November\TagTesting20Nov2013\M10.DSG	11-1-2013	15:50:19	54434.000000	5443.400000	49493.202678	20.000000
C:\Users\cware\Desktop\Steller20November\TagTesting20Nov2013\M10.DSG	11-1-2013	15:50:19	54435.000000	5443.500000	49493.700406	20.000000
C:\Users\cware\Desktop\Steller20November\TagTesting20Nov2013\M10.DSG	11-1-2013	15:50:19	54436.000000	5443.600000	49491.559452	20.000000
C:\Users\cware\Desktop\Steller20November\TagTesting20Nov2013\M10.DSG	11-1-2013	15:50:19	54437.000000	5443.700000	49486.108596	20.000000
C:\Users\cware\Desktop\Steller20November\TagTesting20Nov2013\M10.DSG	11-1-2013	15:50:19	54438.000000	5443.800000	49481.529089	20.000000
C:\Users\cware\Desktop\Steller20November\TagTesting20Nov2013\M10.DSG	11-1-2013	15:50:19	54439.000000	5443.900000	49478.591354	20.000000
C:\Users\cware\Desktop\Steller20November\TagTesting20Nov2013\M10.DSG	11-1-2013	15:50:19	54440.000000	5444.000000	49470.676043	20.000000
C:\Users\cware\Desktop\Steller20November\TagTesting20Nov2013\M10.DSG	11-1-2013	15:50:19	54441.000000	5444.100000	49468.908549	20.000000
C:\Users\cware\Desktop\Steller20November\TagTesting20Nov2013\M10.DSG	11-1-2013	15:50:19	54442.000000	5444.200000	49462.585545	20.000000
C:\Users\cware\Desktop\Steller20November\TagTesting20Nov2013\M10.DSG	11-1-2013	15:50:19	54443.000000	5444.300000	49461.564976	20.000000
C:\Users\cware\Desktop\Steller20November\TagTesting20Nov2013\M10.DSG	11-1-2013	15:50:19	54444.000000	5444.400000	49462.585519	20.000000
C:\Users\cware\Desktop\Steller20November\TagTesting20Nov2013\M10.DSG	11-1-2013	15:50:19	54445.000000	5444.500000	49464.825230	20.000000
C:\Users\cware\Desktop\Steller20November\TagTesting20Nov2013\M10.DSG	11-1-2013	15:50:19	54446.000000	5444.600000	49465.198673	20.000000
C:\Users\cware\Desktop\Steller20November\TagTesting20Nov2013\M10.DSG	11-1-2013	15:50:19	54447.000000	5444.700000	49463.256890	20.000000
C:\Users\cware\Desktop\Steller20November\TagTesting20Nov2013\M10.DSG	11-1-2013	15:50:19	54448.000000	5444.800000	49459.646809	20.000000
C:\Users\cware\Desktop\Steller20November\TagTesting20Nov2013\M10.DSG	11-1-2013	15:50:19	54449.000000	5444.900000	49459.522002	20.000000
C:\Users\cware\Desktop\Steller20November\TagTesting20Nov2013\M10.DSG	11-1-2013	15:50:19	54450.000000	5445.000000	49460.218564	20.000000
C:\Users\cware\Desktop\Steller20November\TagTesting20Nov2013\M10.DSG	11-1-2013	15:50:19	54451.000000	5445.100000	49460.243329	20.000000
C:\Users\cware\Desktop\Steller20November\TagTesting20Nov2013\M10.DSG	11-1-2013	15:50:19	54452.000000	5445.200000	49460.019427	20.000000
C:\Users\cware\Desktop\Steller20November\TagTesting20Nov2013\M10.DSG	11-1-2013	15:50:19	54453.000000	5445.300000	49459.372023	20.000000
C:\Users\cware\Desktop\Steller20November\TagTesting20Nov2013\M10.DSG	11-1-2013	15:50:19	54454.000000	5445.400000	49457.778588	20.000000
C:\Users\cware\Desktop\Steller20November\TagTesting20Nov2013\M10.DSG	11-1-2013	15:50:19	54455.000000	5445.500000	49461.013982	20.000000
C:\Users\cware\Desktop\Steller20November\TagTesting20Nov2013\M10.DSG	11-1-2013	15:50:19	54456.000000	5445.600000	49459.769359	20.000000
C:\Users\cware\Desktop\Steller20November\TagTesting20Nov2013\M10.DSG	11-1-2013	15:50:19	54457.000000	5445.700000	49460.441052	20.000000
C:\Users\cware\Desktop\Steller20November\TagTesting20Nov2013\M10.DSG	11-1-2013	15:50:19	54458.000000	5445.800000	49459.221459	20.000000
C:\Users\cware\Desktop\Steller20November\TagTesting20Nov2013\M10.DSG	11-1-2013	15:50:19	54459.000000	5445.900000	49459.519964	20.000000
C:\Users\cware\Desktop\Steller20November\TagTesting20Nov2013\M10.DSG	11-1-2013	15:50:19	54460.000000	5446.000000	49459.669145	20.000000
C:\Users\cware\Desktop\Steller20November\TagTesting20Nov2013\M10.DSG	11-1-2013	15:50:19	54461.000000	5446.100000	49458.175365	20.000000
C:\Users\cware\Desktop\Steller20November\TagTesting20Nov2013\M10.DSG	11-1-2013	15:50:19	54462.000000	5446.200000	49460.067132	20.000000
C:\Users\cware\Desktop\Steller20November\TagTesting20Nov2013\M10.DSG	11-1-2013	15:50:19	54463.000000	5446.300000	49461.212013	20.000000
C:\Users\cware\Desktop\Steller20November\TagTesting20Nov2013\M10.DSG	11-1-2013	15:50:19	54464.000000	5446.400000	49459.171646	20.000000
C:\Users\cware\Desktop\Steller20November\TagTesting20Nov2013\M10.DSG	11-1-2013	15:50:19	54465.000000	5446.500000	49463.901444	20.000000
C:\Users\cware\Desktop\Steller20November\TagTesting20Nov2013\M10.DSG	11-1-2013	15:50:19	54466.000000	5446.600000	49466.066266	20.000000
C:\Users\cware\Desktop\Steller20November\TagTesting20Nov2013\M10.DSG	11-1-2013	15:50:19	54467.000000	5446.700000	49464.697019	20.000000
C:\Users\cware\Desktop\Steller20November\TagTesting20Nov2013\M10.DSG	11-1-2013	15:50:19	54468.000000	5446.800000	49458.847209	20.000000
C:\Users\cware\Desktop\Steller20November\TagTesting20Nov2013\M10.DSG	11-1-2013	15:50:19	54469.000000	5446.900000	49458.140494	20.000000
C:\Users\cware\Desktop\Steller20November\TagTesting20Nov2013\M10.DSG	11-1-2013	15:50:19	54470.000000	5447.000000	49462.122668	20.000000
C:\Users\cware\Desktop\Steller20November\TagTesting20Nov2013\M10.DSG	11-1-2013	15:50:19	54471.000000	5447.100000	49461.876617	20.000000
C:\Users\cware\Desktop\Steller20November\TagTesting20Nov2013\M10.DSG	11-1-2013	15:50:19	54472.000000	5447.200000	49464.438076	20.000000
C:\Users\cware\Desktop\Steller20November\TagTesting20Nov2013\M10.DSG	11-1-2013	15:50:19	54473.000000	5447.300000	49462.992113	20.000000
C:\Users\cware\Desktop\Steller20November\TagTesting20Nov2013\M10.DSG	11-1-2013	15:50:19	54474.000000	5447.400000	49463.588724	20.000000
C:\Users\cware\Desktop\Steller20November\TagTesting20Nov2013\M10.DSG	11-1-2013	15:50:19	54475.000000	5447.500000	49471.701607	20.000000
C:\Users\cware\Desktop\Steller20November\TagTesting20Nov2013\M10.DSG	11-1-2013	15:50:19	54476.000000	5447.600000	49470.928638	20.000000
C:\Users\cware\Desktop\Steller20November\TagTesting20Nov2013\M10.DSG	11-1-2013	15:50:19	54477.000000	5447.700000	49470.330807	20.000000
C:\Users\cware\Desktop\Steller20November\TagTesting20Nov2013\M10.DSG	11-1-2013	15:50:19	54478.000000	5447.800000	49475.358285	20.000000
C:\Users\cware\Desktop\Steller20November\TagTesting20Nov2013\M10.DSG	11-1-2013	15:50:19	54479.000000	5447.900000	49475.009043	20.000000
C:\Users\cware\Desktop\Steller20November\TagTesting20Nov2013\M10.DSG	11-1-2013	15:50:19	54480.000000	5448.000000	49476.079229	20.000000
C:\Users\cware\Desktop\Steller20November\TagTesting20Nov2013\M10.DSG	11-1-2013	15:50:19	54481.000000	5448.100000	49476.179830	20.000000
C:\Users\cware\Desktop\Steller20November\TagTesting20Nov2013\M10.DSG	11-1-2013	15:50:19	54482.000000	5448.200000	49472.148577	20.000000
C:\Users\cware\Desktop\Steller20November\TagTesting20Nov2013\M10.DSG	11-1-2013	15:50:19	54483.000000	5448.300000	49473.543166	20.000000
C:\Users\cware\Desktop\Steller20November\TagTesting20Nov2013\M10.DSG	11-1-2013	15:50:19	54484.000000	5448.400000	49471.601974	20.000000
C:\Users\cware\Desktop\Steller20November\TagTesting20Nov2013\M10.DSG	11-1-2013	15:50:19	54485.000000	5448.500000	49470.332946	20.000000
C:\Users\cware\Desktop\Steller20November\TagTesting20Nov2013\M10.DSG	11-1-2013	15:50:19	54486.000000	5448.600000	49470.956292	20.000000
C:\Users\cware\Desktop\Steller20November\TagTesting20Nov2013\M10.DSG	11-1-2013	15:50:19	54487.000000	5448.700000	49469.910112	20.000000
C:\Users\cware\Desktop\Steller20November\TagTesting20Nov2013\M10.DSG	11-1-2013	15:50:19	54488.000000	5448.800000	49471.975855	20.000000
C:\Users\cware\Desktop\Steller20November\TagTesting20Nov2013\M10.DSG	11-1-2013	15:50:19	54489.000000	5448.900000	49470.756527	20.000000
C:\Users\cware\Desktop\Steller20November\TagTesting20Nov2013\M10.DSG	11-1-2013	15:50:19	54490.000000	5449.000000	49469.562658	20.000000
C:\Users\cware\Desktop\Steller20November\TagTesting20Nov2013\M10.DSG	11-1-2013	15:50:19	54491.000000	5449.100000	49469.711787	20.000000
C:\Users\cware\Desktop\Steller20November\TagTesting20Nov2013\M10.DSG	11-1-2013	15:50:19	54492.000000	5449.200000	49469.536561	20.000000
C:\Users\cware\Desktop\Steller20November\TagTesting20Nov2013\M10.DSG	11-1-2013	15:50:19	54493.000000	5449.300000	49471.901169	20.000000
C:\Users\cware\Desktop\Steller20November\TagTesting20Nov2013\M10.DSG	11-1-2013	15:50:19	54494.000000	5449.400000	49472.996163	20.000000
C:\Users\cware\Desktop\Steller20November\TagTesting20Nov2013\M10.DSG	11-1-2013	15:50:19	54495.000000	5449.500000	49469.312078	20.000000
C:\Users\cware\Desktop\Steller20November\TagTesting20Nov2013\M10.DSG	11-1-2013	15:50:19	54496.000000	5449.600000	49472.622386	20.000000
C:\Users\cware\Desktop\Steller20November\TagTesting20Nov2013\M10.DSG	11-1-2013	15:50:19	54497.000000	5449.700000	49470.131979	20.000000
C:\Users\cware\Desktop\Steller20November\TagTesting20Nov2013\M10.DSG	11-1-2013	15:50:19	54498.000000	5449.800000	49471.351611	20.000000
C:\Users\cware\Desktop\Steller20November\TagTesting20Nov2013\M10.DSG	11-1-2013	15:50:19	54499.000000	5449.900000	49472.720710	20.000000
C:\Users\cware\Desktop\Steller20November\TagTesting20Nov2013\M10.DSG	11-1-2013	15:50:19	54500.000000	5450.000000	49472.670164	20.000000
C:\Users\cware\Desktop\Steller20November\TagTesting20Nov2013\M10.DSG	11-1-2013	15:50:19	54501.000000	5450.100000	49473.516474	20.000000
C:\Users\cware\Desktop\Steller20November\TagTesting20Nov2013\M10.DSG	11-1-2013	15:50:19	54502.000000	5450.200000	49472.694092	20.000000
C:\Users\cware\Desktop\Steller20November\TagTesting20Nov2013\M10.DSG	11-1-2013	15:50:19	54503.000000	5450.300000	49473.762581	20.000000
C:\Users\cware\Desktop\Steller20November\TagTesting20Nov2013\M10.DSG	11-1-2013	15:50:19	54504.000000	5450.400000	49476.500146	20.000000
C:\Users\cware\Desktop\Steller20November\TagTesting20Nov2013\M10.DSG	11-1-2013	15:50:19	54505.000000	5450.500000	49477.021476	20.000000
C:\Users\cware\Desktop\Steller20November\TagTesting20Nov2013\M10.DSG	11-1-2013	15:50:19	54506.000000	5450.600000	49482.145588	20.000000
C:\Users\cware\Desktop\Steller20November\TagTesting20Nov2013\M10.DSG	11-1-2013	15:50:19	54507.000000	5450.700000	49494.112935	20.000000
C:\Users\cware\Desktop\Steller20November\TagTesting20Nov2013\M10.DSG	11-1-2013	15:50:19	54508.000000	5450.800000	49537.261492	20.000000
C:\Users\cware\Desktop\Steller20November\TagTesting20Nov2013\M10.DSG	11-1-2013	15:50:19	54509.000000	5450.900000	49594.296722	20.000000
C:\Users\cware\Desktop\Steller20November\TagTesting20Nov2013\M10.DSG	11-1-2013	15:50:19	54510.000000	5451.000000	49613.079101	20.000000
C:\Users\cware\Desktop\Steller20November\TagTesting20Nov2013\M10.DSG	11-1-2013	15:50:19	54511.000000	5451.100000	49619.769618	20.000000
C:\Users\cware\Desktop\Steller20November\TagTesting20Nov2013\M10.DSG	11-1-2013	15:50:19	54512.000000	5451.200000	49604.986259	20.000000
C:\Users\cware\Desktop\Steller20November\TagTesting20Nov2013\M10.DSG	11-1-2013	15:50:19	54513.000000	5451.300000	49576.804905	20.000000
C:\Users\cware\Desktop\Steller20November\TagTesting20Nov2013\M10.DSG	11-1-2013	15:50:19	54514.000000	5451.400000	49567.511390	20.000000
C:\Users\cware\Desktop\Steller20November\TagTesting20Nov2013\M10.DSG	11-1-2013	15:50:19	54515.000000	5451.500000	49549.943285	20.000000
C:\Users\cware\Desktop\Steller20November\TagTesting20Nov2013\M10.DSG	11-1-2013	15:50:19	54516.000000	5451.600000	49552.182171	20.000000
C:\Users\cware\Desktop\Steller20November\TagTesting20Nov2013\M10.DSG	11-1-2013	15:50:19	54517.000000	5451.700000	49559.326092	20.000000
C:\Users\cware\Desktop\Steller20November\TagTesting20Nov2013\M10.DSG	11-1-2013	15:50:19	54518.000000	5451.800000	49544.912413	20.000000
C:\Users\cware\Desktop\Steller20November\TagTesting20Nov2013\M10.DSG	11-1-2013	15:50:19	54519.000000	5451.900000	49518.378529	20.000000
C:\Users\cware\Desktop\Steller20November\TagTesting20Nov2013\M10.DSG	11-1-2013	15:50:19	54520.000000	5452.000000	49500.125879	20.000000
C:\Users\cware\Desktop\Steller20November\TagTesting20Nov2013\M10.DSG	11-1-2013	15:50:19	54521.000000	5452.100000	49516.355645	20.000000
C:\Users\cware\Desktop\Steller20November\TagTesting20Nov2013\M10.DSG	11-1-2013	15:50:19	54522.000000	5452.200000	49532.267762	20.000000
C:\Users\cware\Desktop\Steller20November\TagTesting20Nov2013\M10.DSG	11-1-2013	15:50:19	54523.000000	5452.300000	49467.851244	20.000000
C:\Users\cware\Desktop\Steller20November\TagTesting20Nov2013\M10.DSG	11-1-2013	15:50:19	54524.000000	5452.400000	49528.427521	20.000000
C:\Users\cware\Desktop\Steller20November\TagTesting20Nov2013\M10.DSG	11-1-2013	15:50:19	54525.000000	5452.500000	49554.203502	20.000000
C:\Users\cware\Desktop\Steller20November\TagTesting20Nov2013\M10.DSG	11-1-2013	15:50:19	54526.000000	5452.600000	49516.255017	20.000000
C:\Users\cware\Desktop\Steller20November\TagTesting20Nov2013\M10.DSG	11-1-2013	15:50:19	54527.000000	5452.700000	49509.426280	20.000000
C:\Users\cware\Desktop\Steller20November\TagTesting20Nov2013\M10.DSG	11-1-2013	15:50:19	54528.000000	5452.800000	49524.185907	20.000000
C:\Users\cware\Desktop\Steller20November\TagTesting20Nov2013\M10.DSG	11-1-2013	15:50:19	54529.000000	5452.900000	49496.882972	20.000000
C:\Users\cware\Desktop\Steller20November\TagTesting20Nov2013\M10.DSG	11-1-2013	15:50:19	54530.000000	5453.000000	49485.258847	20.000000
C:\Users\cware\Desktop\Steller20November\TagTesting20Nov2013\M10.DSG	11-1-2013	15:50:19	54531.000000	5453.100000	49483.815236	20.000000
C:\Users\cware\Desktop\Steller20November\TagTesting20Nov2013\M10.DSG	11-1-2013	15:50:19	54532.000000	5453.200000	49483.018521	20.000000
C:\Users\cware\Desktop\Steller20November\TagTesting20Nov2013\M10.DSG	11-1-2013	15:50:19	54533.000000	5453.300000	49480.678934	20.000000
C:\Users\cware\Desktop\Steller20November\TagTesting20Nov2013\M10.DSG	11-1-2013	15:50:19	54534.000000	5453.400000	49478.289792	20.000000
C:\Users\cware\Desktop\Steller20November\TagTesting20Nov2013\M10.DSG	11-1-2013	15:50:19	54535.000000	5453.500000	49479.908842	20.000000
C:\Users\cware\Desktop\Steller20November\TagTesting20Nov2013\M10.DSG	11-1-2013	15:50:19	54536.000000	5453.600000	49477.843217	20.000000
C:\Users\cware\Desktop\Steller20November\TagTesting20Nov2013\M10.DSG	11-1-2013	15:50:19	54537.000000	5453.700000	49477.170813	20.000000
C:\Users\cware\Desktop\Steller20November\TagTesting20Nov2013\M10.DSG	11-1-2013	15:50:19	54538.000000	5453.800000	49479.361084	20.000000
C:\Users\cware\Desktop\Steller20November\TagTesting20Nov2013\M10.DSG	11-1-2013	15:50:19	54539.000000	5453.900000	49479.509801	20.000000
C:\Users\cware\Desktop\Steller20November\TagTesting20Nov2013\M10.DSG	11-1-2013	15:50:19	54540.000000	5454.000000	49478.614858	20.000000
C:\Users\cware\Desktop\Steller20November\TagTesting20Nov2013\M10.DSG	11-1-2013	15:50:19	54541.000000	5454.100000	49475.304190	20.000000
C:\Users\cware\Desktop\Steller20November\TagTesting20Nov2013\M10.DSG	11-1-2013	15:50:19	54542.000000	5454.200000	49477.045951	20.000000
C:\Users\cware\Desktop\Steller20November\TagTesting20Nov2013\M10.DSG	11-1-2013	15:50:19	54543.000000	5454.300000	49477.767615	20.000000
C:\Users\cware\Desktop\Steller20November\TagTesting20Nov2013\M10.DSG	11-1-2013	15:50:19	54544.000000	5454.400000	49476.722841	20.000000
C:\Users\cware\Desktop\Steller20November\TagTesting20Nov2013\M10.DSG	11-1-2013	15:50:19	54545.000000	5454.500000	49477.121487	20.000000
C:\Users\cware\Desktop\Steller20November\TagTesting20Nov2013\M10.DSG	11-1-2013	15:50:19	54546.000000	5454.600000	49476.573873	20.000000
C:\Users\cware\Desktop\Steller20November\TagTesting20Nov2013\M10.DSG	11-1-2013	15:50:19	54547.000000	5454.700000	49479.934084	20.000000
C:\Users\cware\Desktop\Steller20November\TagTesting20Nov2013\M10.DSG	11-1-2013	15:50:19	54548.000000	5454.800000	49477.171534	20.000000
C:\Users\cware\Desktop\Steller20November\TagTesting20Nov2013\M10.DSG	11-1-2013	15:50:19	54549.000000	5454.900000	49476.075932	20.000000
C:\Users\cware\Desktop\Steller20November\TagTesting20Nov2013\M10.DSG	11-1-2013	15:50:19	54550.000000	5455.000000	49476.075984	20.000000
C:\Users\cware\Desktop\Steller20November\TagTesting20Nov2013\M10.DSG	11-1-2013	15:50:19	54551.000000	5455.100000	49476.351741	20.000000
C:\Users\cware\Desktop\Steller20November\TagTesting20Nov2013\M10.DSG	11-1-2013	15:50:19	54552.000000	5455.200000	49472.843112	20.000000
C:\Users\cware\Desktop\Steller20November\TagTesting20Nov2013\M10.DSG	11-1-2013	15:50:19	54553.000000	5455.300000	49471.101447	20.000000
C:\Users\cware\Desktop\Steller20November\TagTesting20Nov2013\M10.DSG	11-1-2013	15:50:19	54554.000000	5455.400000	49470.652807	20.000000
C:\Users\cware\Desktop\Steller20November\TagTesting20Nov2013\M10.DSG	11-1-2013	15:50:19	54555.000000	5455.500000	49471.050264	20.000000
C:\Users\cware\Desktop\Steller20November\TagTesting20Nov2013\M10.DSG	11-1-2013	15:50:19	54556.000000	5455.600000	49470.230202	20.000000
C:\Users\cware\Desktop\Steller20November\TagTesting20Nov2013\M10.DSG	11-1-2013	15:50:19	54557.000000	5455.700000	49469.781996	20.000000
C:\Users\cware\Desktop\Steller20November\TagTesting20Nov2013\M10.DSG	11-1-2013	15:50:19	54558.000000	5455.800000	49471.399627	20.000000
C:\Users\cware\Desktop\Steller20November\TagTesting20Nov2013\M10.DSG	11-1-2013	15:50:19	54559.000000	5455.900000	49471.473818	20.000000
C:\Users\cware\Desktop\Steller20November\TagTesting20Nov2013\M10.DSG	11-1-2013	15:50:19	54560.000000	5456.000000	49473.912031	20.000000
C:\Users\cware\Desktop\Steller20November\TagTesting20Nov2013\M10.DSG	11-1-2013	15:50:19	54561.000000	5456.100000	49471.498583	20.000000
C:\Users\cware\Desktop\Steller20November\TagTesting20Nov2013\M10.DSG	11-1-2013	15:50:19	54562.000000	5456.200000	49471.049821	20.000000
C:\Users\cware\Desktop\Steller20November\TagTesting20Nov2013\M10.DSG	11-1-2013	15:50:19	54563.000000	5456.300000	49471.571057	20.000000
C:\Users\cware\Desktop\Steller20November\TagTesting20Nov2013\M10.DSG	11-1-2013	15:50:19	54564.000000	5456.400000	49474.259255	20.000000
C:\Users\cware\Desktop\Steller20November\TagTesting20Nov2013\M10.DSG	11-1-2013	15:50:19	54565.000000	5456.500000	49472.964812	20.000000
C:\Users\cware\Desktop\Steller20November\TagTesting20Nov2013\M10.DSG	11-1-2013	15:50:19	54566.000000	5456.600000	49471.767911	20.000000
C:\Users\cware\Desktop\Steller20November\TagTesting20Nov2013\M10.DSG	11-1-2013	15:50:19	54567.000000	5456.700000	49478.933321	20.000000
C:\Users\cware\Desktop\Steller20November\TagTesting20Nov2013\M10.DSG	11-1-2013	15:50:19	54568.000000	5456.800000	49487.166984	20.000000
C:\Users\cware\Desktop\Steller20November\TagTesting20Nov2013\M10.DSG	11-1-2013	15:50:19	54569.000000	5456.900000	49534.372955	20.000000
C:\Users\cware\Desktop\Steller20November\TagTesting20Nov2013\M10.DSG	11-1-2013	15:50:19	54570.000000	5457.000000	49542.227128	20.000000
C:\Users\cware\Desktop\Steller20November\TagTesting20Nov2013\M10.DSG	11-1-2013	15:50:19	54571.000000	5457.100000	49523.352060	20.000000
C:\Users\cware\Desktop\Steller20November\TagTesting20Nov2013\M10.DSG	11-1-2013	15:50:19	54572.000000	5457.200000	49496.514530	20.000000
C:\Users\cware\Desktop\Steller20November\TagTesting20Nov2013\M10.DSG	11-1-2013	15:50:19	54573.000000	5457.300000	49454.474463	20.000000
C:\Users\cware\Desktop\Steller20November\TagTesting20Nov2013\M10.DSG	11-1-2013	15:50:19	54574.000000	5457.400000	49404.171783	20.000000
C:\Users\cware\Desktop\Steller20November\TagTesting20Nov2013\M10.DSG	11-1-2013	15:50:19	54575.000000	5457.500000	49316.531037	20.000000
C:\Users\cware\Desktop\Steller20November\TagTesting20Nov2013\M10.DSG	11-1-2013	15:50:19	54576.000000	5457.600000	49255.275516	20.000000
C:\Users\cware\Desktop\Steller20November\TagTesting20Nov2013\M10.DSG	11-1-2013	15:50:19	54577.000000	5457.700000	49229.731795	20.000000
C:\Users\cware\Desktop\Steller20November\TagTesting20Nov2013\M10.DSG	11-1-2013	15:50:19	54578.000000	5457.800000	49236.953749	20.000000
C:\Users\cware\Desktop\Steller20November\TagTesting20Nov2013\M10.DSG	11-1-2013	15:50:19	54579.000000	5457.900000	49259.579408	20.000000
C:\Users\cware\Desktop\Steller20November\TagTesting20Nov2013\M10.DSG	11-1-2013	15:50:19	54580.000000	5458.000000	49287.323919	20.000000
C:\Users\cware\Desktop\Steller20November\TagTesting20Nov2013\M10.DSG	11-1-2013	15:50:19	54581.000000	5458.100000	49330.625906	20.000000
C:\Users\cware\Desktop\Steller20November\TagTesting20Nov2013\M10.DSG	11-1-2013	15:50:19	54582.000000	5458.200000	49375.315320	20.000000
C:\Users\cware\Desktop\Steller20November\TagTesting20Nov2013\M10.DSG	11-1-2013	15:50:19	54583.000000	5458.300000	49413.096939	20.000000
C:\Users\cware\Desktop\Steller20November\TagTesting20Nov2013\M10.DSG	11-1-2013	15:50:19	54584.000000	5458.400000	49461.657371	20.000000
C:\Users\cware\Desktop\Steller20November\TagTesting20Nov2013\M10.DSG	11-1-2013	15:50:19	54585.000000	5458.500000	49498.766852	20.000000
C:\Users\cware\Desktop\Steller20November\TagTesting20Nov2013\M10.DSG	11-1-2013	15:50:19	54586.000000	5458.600000	49545.985400	20.000000
C:\Users\cware\Desktop\Steller20November\TagTesting20Nov2013\M10.DSG	11-1-2013	15:50:19	54587.000000	5458.700000	49553.654712	20.000000
C:\Users\cware\Desktop\Steller20November\TagTesting20Nov2013\M10.DSG	11-1-2013	15:50:19	54588.000000	5458.800000	49566.948470	20.000000
C:\Users\cware\Desktop\Steller20November\TagTesting20Nov2013\M10.DSG	11-1-2013	15:50:19	54589.000000	5458.900000	49562.317495	20.000000
C:\Users\cware\Desktop\Steller20November\TagTesting20Nov2013\M10.DSG	11-1-2013	15:50:19	54590.000000	5459.000000	49580.066562	20.000000
C:\Users\cware\Desktop\Steller20November\TagTesting20Nov2013\M10.DSG	11-1-2013	15:50:19	54591.000000	5459.100000	49571.009141	20.000000
C:\Users\cware\Desktop\Steller20November\TagTesting20Nov2013\M10.DSG	11-1-2013	15:50:19	54592.000000	5459.200000	49575.864362	20.000000
C:\Users\cware\Desktop\Steller20November\TagTesting20Nov2013\M10.DSG	11-1-2013	15:50:19	54593.000000	5459.300000	49579.426133	20.000000
C:\Users\cware\Desktop\Steller20November\TagTesting20Nov2013\M10.DSG	11-1-2013	15:50:19	54594.000000	5459.400000	49586.843887	20.000000
C:\Users\cware\Desktop\Steller20November\TagTesting20Nov2013\M10.DSG	11-1-2013	15:50:19	54595.000000	5459.500000	49595.830471	20.000000
C:\Users\cware\Desktop\Steller20November\TagTesting20Nov2013\M10.DSG	11-1-2013	15:50:19	54596.000000	5459.600000	49600.388864	20.000000
C:\Users\cware\Desktop\Steller20November\TagTesting20Nov2013\M10.DSG	11-1-2013	15:50:19	54597.000000	5459.700000	49645.469646	20.000000
C:\Users\cware\Desktop\Steller20November\TagTesting20Nov2013\M10.DSG	11-1-2013	15:50:19	54598.000000	5459.800000	49692.438707	20.000000
C:\Users\cware\Desktop\Steller20November\TagTesting20Nov2013\M10.DSG	11-1-2013	15:50:19	54599.000000	5459.900000	49684.374484	20.000000
C:\Users\cware\Desktop\Steller20November\TagTesting20Nov2013\M10.DSG	11-1-2013	15:50:19	54600.000000	5460.000000	49667.250995	20.000000
C:\Users\cware\Desktop\Steller20November\TagTesting20Nov2013\M10.DSG	11-1-2013	15:50:19	54601.000000	5460.100000	49663.540715	20.000000
C:\Users\cware\Desktop\Steller20November\TagTesting20Nov2013\M10.DSG	11-1-2013	15:50:19	54602.000000	5460.200000	49642.281728	20.000000
C:\Users\cware\Desktop\Steller20November\TagTesting20Nov2013\M10.DSG	11-1-2013	15:50:19	54603.000000	5460.300000	49611.986057	20.000000
C:\Users\cware\Desktop\Steller20November\TagTesting20Nov2013\M10.DSG	11-1-2013	15:50:19	54604.000000	5460.400000	49591.449377	20.000000
C:\Users\cware\Desktop\Steller20November\TagTesting20Nov2013\M10.DSG	11-1-2013	15:50:19	54605.000000	5460.500000	49574.520899	20.000000
C:\Users\cware\Desktop\Steller20November\TagTesting20Nov2013\M10.DSG	11-1-2013	15:50:19	54606.000000	5460.600000	49557.842905	20.000000
C:\Users\cware\Desktop\Steller20November\TagTesting20Nov2013\M10.DSG	11-1-2013	15:50:19	54607.000000	5460.700000	49549.403076	20.000000
C:\Users\cware\Desktop\Steller20November\TagTesting20Nov2013\M10.DSG	11-1-2013	15:50:19	54608.000000	5460.800000	49539.916872	20.000000
C:\Users\cware\Desktop\Steller20November\TagTesting20Nov2013\M10.DSG	11-1-2013	15:50:19	54609.000000	5460.900000	49500.041374	20.000000
C:\Users\cware\Desktop\Steller20November\TagTesting20Nov2013\M10.DSG	11-1-2013	15:50:19	54610.000000	5461.000000	49456.457320	20.000000
C:\Users\cware\Desktop\Steller20November\TagTesting20Nov2013\M10.DSG	11-1-2013	15:50:19	54611.000000	5461.100000	49401.200832	20.000000
C:\Users\cware\Desktop\Steller20November\TagTesting20Nov2013\M10.DSG	11-1-2013	15:50:19	54612.000000	5461.200000	49371.903230	20.000000
C:\Users\cware\Desktop\Steller20November\TagTesting20Nov2013\M10.DSG	11-1-2013	15:50:19	54613.000000	5461.300000	49386.540521	20.000000
C:\Users\cware\Desktop\Steller20November\TagTesting20Nov2013\M10.DSG	11-1-2013	15:50:19	54614.000000	5461.400000	49424.223727	20.000000
C:\Users\cware\Desktop\Steller20November\TagTesting20Nov2013\M10.DSG	11-1-2013	15:50:19	54615.000000	5461.500000	49447.919254	20.000000
C:\Users\cware\Desktop\Steller20November\TagTesting20Nov2013\M10.DSG	11-1-2013	15:50:19	54616.000000	5461.600000	49487.868922	20.000000
C:\Users\cware\Desktop\Steller20November\TagTesting20Nov2013\M10.DSG	11-1-2013	15:50:19	54617.000000	5461.700000	49534.366904	20.000000
C:\Users\cware\Desktop\Steller20November\TagTesting20Nov2013\M10.DSG	11-1-2013	15:50:19	54618.000000	5461.800000	49570.938498	20.000000
C:\Users\cware\Desktop\Steller20November\TagTesting20Nov2013\M10.DSG	11-1-2013	15:50:19	54619.000000	5461.900000	49629.838843	20.000000
C:\Users\cware\Desktop\Steller20November\TagTesting20Nov2013\M10.DSG	11-1-2013	15:50:19	54620.000000	5462.000000	49708.177360	20.000000
C:\Users\cware\Desktop\Steller20November\TagTesting20Nov2013\M10.DSG	11-1-2013	15:50:19	54621.000000	5462.100000	49701.235312	20.000000
C:\Users\cware\Desktop\Steller20November\TagTesting20Nov2013\M10.DSG	11-1-2013	15:50:19	54622.000000	5462.200000	49708.624564	20.000000
C:\Users\cware\Desktop\Steller20November\TagTesting20Nov2013\M10.DSG	11-1-2013	15:50:19	54623.000000	5462.300000	49717.931945	20.000000
C:\Users\cware\Desktop\Steller20November\TagTesting20Nov2013\M10.DSG	11-1-2013	15:50:19	54624.000000	5462.400000	49712.702687	20.000000
C:\Users\cware\Desktop\Steller20November\TagTesting20Nov2013\M10.DSG	11-1-2013	15:50:19	54625.000000	5462.500000	49692.659588	20.000000
C:\Users\cware\Desktop\Steller20November\TagTesting20Nov2013\M10.DSG	11-1-2013	15:50:19	54626.000000	5462.600000	49653.127977	20.000000
C:\Users\cware\Desktop\Steller20November\TagTesting20Nov2013\M10.DSG	11-1-2013	15:50:19	54627.000000	5462.700000	49610.864368	20.000000
C:\Users\cware\Desktop\Steller20November\TagTesting20Nov2013\M10.DSG	11-1-2013	15:50:19	54628.000000	5462.800000	49581.491625	20.000000
C:\Users\cware\Desktop\Steller20November\TagTesting20Nov2013\M10.DSG	11-1-2013	15:50:19	54629.000000	5462.900000	49560.905343	20.000000
C:\Users\cware\Desktop\Steller20November\TagTesting20Nov2013\M10.DSG	11-1-2013	15:50:19	54630.000000	5463.000000	49558.266677	20.000000
C:\Users\cware\Desktop\Steller20November\TagTesting20Nov2013\M10.DSG	11-1-2013	15:50:19	54631.000000	5463.100000	49551.395786	20.000000
C:\Users\cware\Desktop\Steller20November\TagTesting20Nov2013\M10.DSG	11-1-2013	15:50:19	54632.000000	5463.200000	49554.706294	20.000000
C:\Users\cware\Desktop\Steller20November\TagTesting20Nov2013\M10.DSG	11-1-2013	15:50:19	54633.000000	5463.300000	49543.155162	20.000000
C:\Users\cware\Desktop\Steller20November\TagTesting20Nov2013\M10.DSG	11-1-2013	15:50:19	54634.000000	5463.400000	49503.304501	20.000000
C:\Users\cware\Desktop\Steller20November\TagTesting20Nov2013\M10.DSG	11-1-2013	15:50:19	54635.000000	5463.500000	49461.888378	20.000000
C:\Users\cware\Desktop\Steller20November\TagTesting20Nov2013\M10.DSG	11-1-2013	15:50:19	54636.000000	5463.600000	49289.951041	20.000000
C:\Users\cware\Desktop\Steller20November\TagTesting20Nov2013\M10.DSG	11-1-2013	15:50:19	54637.000000	5463.700000	49215.107861	20.000000
C:\Users\cware\Desktop\Steller20November\TagTesting20Nov2013\M10.DSG	11-1-2013	15:50:19	54638.000000	5463.800000	49243.784768	20.000000
C:\Users\cware\Desktop\Steller20November\TagTesting20Nov2013\M10.DSG	11-1-2013	15:50:19	54639.000000	5463.900000	49283.333575	20.000000
C:\Users\cware\Desktop\Steller20November\TagTesting20Nov2013\M10.DSG	11-1-2013	15:50:19	54640.000000	5464.000000	49312.474064	20.000000
C:\Users\cware\Desktop\Steller20November\TagTesting20Nov2013\M10.DSG	11-1-2013	15:50:19	54641.000000	5464.100000	49335.776845	20.000000
C:\Users\cware\Desktop\Steller20November\TagTesting20Nov2013\M10.DSG	11-1-2013	15:50:19	54642.000000	5464.200000	49358.252542	20.000000
C:\Users\cware\Desktop\Steller20November\TagTesting20Nov2013\M10.DSG	11-1-2013	15:50:19	54643.000000	5464.300000	49363.403069	20.000000
C:\Users\cware\Desktop\Steller20November\TagTesting20Nov2013\M10.DSG	11-1-2013	15:50:19	54644.000000	5464.400000	49365.319100	20.000000
C:\Users\cware\Desktop\Steller20November\TagTesting20Nov2013\M10.DSG	11-1-2013	15:50:19	54645.000000	5464.500000	49378.143157	20.000000
C:\Users\cware\Desktop\Steller20November\TagTesting20Nov2013\M10.DSG	11-1-2013	15:50:19	54646.000000	5464.600000	49397.531947	20.000000
C:\Users\cware\Desktop\Steller20November\TagTesting20Nov2013\M10.DSG	11-1-2013	15:50:19	54647.000000	5464.700000	49350.764249	20.000000
C:\Users\cware\Desktop\Steller20November\TagTesting20Nov2013\M10.DSG	11-1-2013	15:50:19	54648.000000	5464.800000	49390.608270	20.000000
C:\Users\cware\Desktop\Steller20November\TagTesting20Nov2013\M10.DSG	11-1-2013	15:50:19	54649.000000	5464.900000	49424.707114	20.000000
C:\Users\cware\Desktop\Steller20November\TagTesting20Nov2013\M10.DSG	11-1-2013	15:50:19	54650.000000	5465.000000	49438.643699	20.000000
C:\Users\cware\Desktop\Steller20November\TagTesting20Nov2013\M10.DSG	11-1-2013	15:50:19	54651.000000	5465.100000	49455.816215	20.000000
C:\Users\cware\Desktop\Steller20November\TagTesting20Nov2013\M10.DSG	11-1-2013	15:50:19	54652.000000	5465.200000	49425.552398	20.000000
C:\Users\cware\Desktop\Steller20November\TagTesting20Nov2013\M10.DSG	11-1-2013	15:50:19	54653.000000	5465.300000	49375.459171	20.000000
C:\Users\cware\Desktop\Steller20November\TagTesting20Nov2013\M10.DSG	11-1-2013	15:50:19	54654.000000	5465.400000	49434.647082	20.000000
C:\Users\cware\Desktop\Steller20November\TagTesting20Nov2013\M10.DSG	11-1-2013	15:50:19	54655.000000	5465.500000	49520.653575	20.000000
C:\Users\cware\Desktop\Steller20November\TagTesting20Nov2013\M10.DSG	11-1-2013	15:50:19	54656.000000	5465.600000	49447.640068	20.000000
C:\Users\cware\Desktop\Steller20November\TagTesting20Nov2013\M10.DSG	11-1-2013	15:50:19	54657.000000	5465.700000	49453.393427	20.000000
C:\Users\cware\Desktop\Steller20November\TagTesting20Nov2013\M10.DSG	11-1-2013	15:50:19	54658.000000	5465.800000	49448.915469	20.000000
C:\Users\cware\Desktop\Steller20November\TagTesting20Nov2013\M10.DSG	11-1-2013	15:50:19	54659.000000	5465.900000	49431.545171	20.000000
C:\Users\cware\Desktop\Steller20November\TagTesting20Nov2013\M10.DSG	11-1-2013	15:50:19	54660.000000	5466.000000	49415.965785	20.000000
C:\Users\cware\Desktop\Steller20November\TagTesting20Nov2013\M10.DSG	11-1-2013	15:50:19	54661.000000	5466.100000	49405.586676	20.000000
C:\Users\cware\Desktop\Steller20November\TagTesting20Nov2013\M10.DSG	11-1-2013	15:50:19	54662.000000	5466.200000	49404.442165	20.000000
C:\Users\cware\Desktop\Steller20November\TagTesting20Nov2013\M10.DSG	11-1-2013	15:50:19	54663.000000	5466.300000	49418.207426	20.000000
C:\Users\cware\Desktop\Steller20November\TagTesting20Nov2013\M10.DSG	11-1-2013	15:50:19	54664.000000	5466.400000	49496.770524	20.000000
C:\Users\cware\Desktop\Steller20November\TagTesting20Nov2013\M10.DSG	11-1-2013	15:50:19	54665.000000	5466.500000	49475.787861	20.000000
C:\Users\cware\Desktop\Steller20November\TagTesting20Nov2013\M10.DSG	11-1-2013	15:50:19	54666.000000	5466.600000	49486.616475	20.000000
C:\Users\cware\Desktop\Steller20November\TagTesting20Nov2013\M10.DSG	11-1-2013	15:50:19	54667.000000	5466.700000	49472.247586	20.000000
C:\Users\cware\Desktop\Steller20November\TagTesting20Nov2013\M10.DSG	11-1-2013	15:50:19	54668.000000	5466.800000	49546.262308	20.000000
C:\Users\cware\Desktop\Steller20November\TagTesting20Nov2013\M10.DSG	11-1-2013	15:50:19	54669.000000	5466.900000	49491.281801	20.000000
C:\Users\cware\Desktop\Steller20November\TagTesting20Nov2013\M10.DSG	11-1-2013	15:50:19	54670.000000	5467.000000	49515.959760	20.000000
C:\Users\cware\Desktop\Steller20November\TagTesting20Nov2013\M10.DSG	11-1-2013	15:50:19	54671.000000	5467.100000	49422.291314	20.000000
C:\Users\cware\Desktop\Steller20November\TagTesting20Nov2013\M10.DSG	11-1-2013	15:50:19	54672.000000	5467.200000	49509.730602	20.000000
C:\Users\cware\Desktop\Steller20November\TagTesting20Nov2013\M10.DSG	11-1-2013	15:50:19	54673.000000	5467.300000	49443.986806	20.000000
C:\Users\cware\Desktop\Steller20November\TagTesting20Nov2013\M10.DSG	11-1-2013	15:50:19	54674.000000	5467.400000	49472.629203	20.000000
C:\Users\cware\Desktop\Steller20November\TagTesting20Nov2013\M10.DSG	11-1-2013	15:50:19	54675.000000	5467.500000	49480.683525	20.000000
C:\Users\cware\Desktop\Steller20November\TagTesting20Nov2013\M10.DSG	11-1-2013	15:50:19	54676.000000	5467.600000	49473.218559	20.000000
C:\Users\cware\Desktop\Steller20November\TagTesting20Nov2013\M10.DSG	11-1-2013	15:50:19	54677.000000	5467.700000	49471.968995	20.000000
C:\Users\cware\Desktop\Steller20November\TagTesting20Nov2013\M10.DSG	11-1-2013	15:50:19	54678.000000	5467.800000	49481.444193	20.000000
C:\Users\cware\Desktop\Steller20November\TagTesting20Nov2013\M10.DSG	11-1-2013	15:50:19	54679.000000	5467.900000	49479.106022	20.000000
C:\Users\cware\Desktop\Steller20November\TagTesting20Nov2013\M10.DSG	11-1-2013	15:50:19	54680.000000	5468.000000	49478.249126	20.000000
C:\Users\cware\Desktop\Steller20November\TagTesting20Nov2013\M10.DSG	11-1-2013	15:50:19	54681.000000	5468.100000	49494.793464	20.000000
C:\Users\cware\Desktop\Steller20November\TagTesting20Nov2013\M10.DSG	11-1-2013	15:50:19	54682.000000	5468.200000	49485.542446	20.000000
C:\Users\cware\Desktop\Steller20November\TagTesting20Nov2013\M10.DSG	11-1-2013	15:50:19	54683.000000	5468.300000	49491.688802	20.000000
C:\Users\cware\Desktop\Steller20November\TagTesting20Nov2013\M10.DSG	11-1-2013	15:50:19	54684.000000	5468.400000	49502.166283	20.000000
C:\Users\cware\Desktop\Steller20November\TagTesting20Nov2013\M10.DSG	11-1-2013	15:50:19	54685.000000	5468.500000	49498.817714	20.000000
C:\Users\cware\Desktop\Steller20November\TagTesting20Nov2013\M10.DSG	11-1-2013	15:50:19	54686.000000	5468.600000	49494.252008	20.000000
C:\Users\cware\Desktop\Steller20November\TagTesting20Nov2013\M10.DSG	11-1-2013	15:50:19	54687.000000	5468.700000	49480.490208	20.000000
C:\Users\cware\Desktop\Steller20November\TagTesting20Nov2013\M10.DSG	11-1-2013	15:50:19	54688.000000	5468.800000	49501.720928	20.000000
C:\Users\cware\Desktop\Steller20November\TagTesting20Nov2013\M10.DSG	11-1-2013	15:50:19	54689.000000	5468.900000	49496.843452	20.000000
C:\Users\cware\Desktop\Steller20November\TagTesting20Nov2013\M10.DSG	11-1-2013	15:50:19	54690.000000	5469.000000	49496.936626	20.000000
C:\Users\cware\Desktop\Steller20November\TagTesting20Nov2013\M10.DSG	11-1-2013	15:50:19	54691.000000	5469.100000	49494.417894	20.000000
C:\Users\cware\Desktop\Steller20November\TagTesting20Nov2013\M10.DSG	11-1-2013	15:50:19	54692.000000	5469.200000	49528.969794	20.000000
C:\Users\cware\Desktop\Steller20November\TagTesting20Nov2013\M10.DSG	11-1-2013	15:50:19	54693.000000	5469.300000	49510.668783	20.000000
C:\Users\cware\Desktop\Steller20November\TagTesting20Nov2013\M10.DSG	11-1-2013	15:50:19	54694.000000	5469.400000	49506.566089	20.000000
C:\Users\cware\Desktop\Steller20November\TagTesting20Nov2013\M10.DSG	11-1-2013	15:50:19	54695.000000	5469.500000	49523.791096	20.000000
C:\Users\cware\Desktop\Steller20November\TagTesting20Nov2013\M10.DSG	11-1-2013	15:50:19	54696.000000	5469.600000	49483.750179	20.000000
C:\Users\cware\Desktop\Steller20November\TagTesting20Nov2013\M10.DSG	11-1-2013	15:50:19	54697.000000	5469.700000	49394.212361	20.000000
C:\Users\cware\Desktop\Steller20November\TagTesting20Nov2013\M10.DSG	11-1-2013	15:50:19	54698.000000	5469.800000	49495.078704	20.000000
C:\Users\cware\Desktop\Steller20November\TagTesting20Nov2013\M10.DSG	11-1-2013	15:50:19	54699.000000	5469.900000	49500.444968	20.000000
C:\Users\cware\Desktop\Steller20November\TagTesting20Nov2013\M10.DSG	11-1-2013	15:50:19	54700.000000	5470.000000	49505.644055	20.000000
C:\Users\cware\Desktop\Steller20November\TagTesting20Nov2013\M10.DSG	11-1-2013	15:50:19	54701.000000	5470.100000	49496.166300	20.000000
C:\Users\cware\Desktop\Steller20November\TagTesting20Nov2013\M10.DSG	11-1-2013	15:50:19	54702.000000	5470.200000	49494.841101	20.000000
C:\Users\cware\Desktop\Steller20November\TagTesting20Nov2013\M10.DSG	11-1-2013	15:50:19	54703.000000	5470.300000	49502.210282	20.000000
C:\Users\cware\Desktop\Steller20November\TagTesting20Nov2013\M10.DSG	11-1-2013	15:50:19	54704.000000	5470.400000	49489.179750	20.000000
C:\Users\cware\Desktop\Steller20November\TagTesting20Nov2013\M10.DSG	11-1-2013	15:50:19	54705.000000	5470.500000	49491.636994	20.000000
C:\Users\cware\Desktop\Steller20November\TagTesting20Nov2013\M10.DSG	11-1-2013	15:50:19	54706.000000	5470.600000	49475.877832	20.000000
C:\Users\cware\Desktop\Steller20November\TagTesting20Nov2013\M10.DSG	11-1-2013	15:50:19	54707.000000	5470.700000	49416.960693	20.000000
C:\Users\cware\Desktop\Steller20November\TagTesting20Nov2013\M10.DSG	11-1-2013	15:50:19	54708.000000	5470.800000	49476.131814	20.000000
C:\Users\cware\Desktop\Steller20November\TagTesting20Nov2013\M10.DSG	11-1-2013	15:50:19	54709.000000	5470.900000	49463.857402	20.000000
C:\Users\cware\Desktop\Steller20November\TagTesting20Nov2013\M10.DSG	11-1-2013	15:50:19	54710.000000	5471.000000	49462.984887	20.000000
C:\Users\cware\Desktop\Steller20November\TagTesting20Nov2013\M10.DSG	11-1-2013	15:50:19	54711.000000	5471.100000	49468.661906	20.000000
C:\Users\cware\Desktop\Steller20November\TagTesting20Nov2013\M10.DSG	11-1-2013	15:50:19	54712.000000	5471.200000	49461.196593	20.000000
C:\Users\cware\Desktop\Steller20November\TagTesting20Nov2013\M10.DSG	11-1-2013	15:50:19	54713.000000	5471.300000	49451.314066	20.000000
C:\Users\cware\Desktop\Steller20November\TagTesting20Nov2013\M10.DSG	11-1-2013	15:50:19	54714.000000	5471.400000	49453.280860	20.000000
C:\Users\cware\Desktop\Steller20November\TagTesting20Nov2013\M10.DSG	11-1-2013	15:50:19	54715.000000	5471.500000	49445.214737	20.000000
C:\Users\cware\Desktop\Steller20November\TagTesting20Nov2013\M10.DSG	11-1-2013	15:50:19	54716.000000	5471.600000	49457.536206	20.000000
C:\Users\cware\Desktop\Steller20November\TagTesting20Nov2013\M10.DSG	11-1-2013	15:50:19	54717.000000	5471.700000	49462.966073	20.000000
C:\Users\cware\Desktop\Steller20November\TagTesting20Nov2013\M10.DSG	11-1-2013	15:50:19	54718.000000	5471.800000	49467.744085	20.000000
C:\Users\cware\Desktop\Steller20November\TagTesting20Nov2013\M10.DSG	11-1-2013	15:50:19	54719.000000	5471.900000	49467.045737	20.000000
C:\Users\cware\Desktop\Steller20November\TagTesting20Nov2013\M10.DSG	11-1-2013	15:50:19	54720.000000	5472.000000	49460.450705	20.000000
C:\Users\cware\Desktop\Steller20November\TagTesting20Nov2013\M10.DSG	11-1-2013	15:50:19	54721.000000	5472.100000	49464.507413	20.000000
C:\Users\cware\Desktop\Steller20November\TagTesting20Nov2013\M10.DSG	11-1-2013	15:50:19	54722.000000	5472.200000	49462.666370	20.000000
C:\Users\cware\Desktop\Steller20November\TagTesting20Nov2013\M10.DSG	11-1-2013	15:50:19	54723.000000	5472.300000	49456.253165	20.000000
C:\Users\cware\Desktop\Steller20November\TagTesting20Nov2013\M10.DSG	11-1-2013	15:50:19	54724.000000	5472.400000	49459.469569	20.000000
C:\Users\cware\Desktop\Steller20November\TagTesting20Nov2013\M10.DSG	11-1-2013	15:50:19	54725.000000	5472.500000	49366.409161	20.000000
C:\Users\cware\Desktop\Steller20November\TagTesting20Nov2013\M10.DSG	11-1-2013	15:50:19	54726.000000	5472.600000	49354.574131	20.000000
C:\Users\cware\Desktop\Steller20November\TagTesting20Nov2013\M10.DSG	11-1-2013	15:50:19	54727.000000	5472.700000	49487.160522	20.000000
C:\Users\cware\Desktop\Steller20November\TagTesting20Nov2013\M10.DSG	11-1-2013	15:50:19	54728.000000	5472.800000	49462.006942	20.000000
C:\Users\cware\Desktop\Steller20November\TagTesting20Nov2013\M10.DSG	11-1-2013	15:50:19	54729.000000	5472.900000	49448.095538	20.000000
C:\Users\cware\Desktop\Steller20November\TagTesting20Nov2013\M10.DSG	11-1-2013	15:50:19	54730.000000	5473.000000	49442.648627	20.000000
C:\Users\cware\Desktop\Steller20November\TagTesting20Nov2013\M10.DSG	11-1-2013	15:50:19	54731.000000	5473.100000	49440.739325	20.000000
C:\Users\cware\Desktop\Steller20November\TagTesting20Nov2013\M10.DSG	11-1-2013	15:50:19	54732.000000	5473.200000	49410.875997	20.000000
C:\Users\cware\Desktop\Steller20November\TagTesting20Nov2013\M10.DSG	11-1-2013	15:50:19	54733.000000	5473.300000	49395.141866	20.000000
C:\Users\cware\Desktop\Steller20November\TagTesting20Nov2013\M10.DSG	11-1-2013	15:50:19	54734.000000	5473.400000	49429.332825	20.000000
C:\Users\cware\Desktop\Steller20November\TagTesting20Nov2013\M10.DSG	11-1-2013	15:50:19	54735.000000	5473.500000	49441.648497	20.000000
C:\Users\cware\Desktop\Steller20November\TagTesting20Nov2013\M10.DSG	11-1-2013	15:50:19	54736.000000	5473.600000	49437.089006	20.000000
C:\Users\cware\Desktop\Steller20November\TagTesting20Nov2013\M10.DSG	11-1-2013	15:50:19	54737.000000	5473.700000	49456.449800	20.000000
C:\Users\cware\Desktop\Steller20November\TagTesting20Nov2013\M10.DSG	11-1-2013	15:50:19	54738.000000	5473.800000	49463.666923	20.000000
C:\Users\cware\Desktop\Steller20November\TagTesting20Nov2013\M10.DSG	11-1-2013	15:50:19	54739.000000	5473.900000	49470.038855	20.000000
C:\Users\cware\Desktop\Steller20November\TagTesting20Nov2013\M10.DSG	11-1-2013	15:50:19	54740.000000	5474.000000	49465.707242	20.000000
C:\Users\cware\Desktop\Steller20November\TagTesting20Nov2013\M10.DSG	11-1-2013	15:50:19	54741.000000	5474.100000	49468.941290	20.000000
C:\Users\cware\Desktop\Steller20November\TagTesting20Nov2013\M10.DSG	11-1-2013	15:50:19	54742.000000	5474.200000	49468.942717	20.000000
C:\Users\cware\Desktop\Steller20November\TagTesting20Nov2013\M10.DSG	11-1-2013	15:50:19	54743.000000	5474.300000	49462.751020	20.000000
C:\Users\cware\Desktop\Steller20November\TagTesting20Nov2013\M10.DSG	11-1-2013	15:50:19	54744.000000	5474.400000	49454.784176	20.000000
C:\Users\cware\Desktop\Steller20November\TagTesting20Nov2013\M10.DSG	11-1-2013	15:50:19	54745.000000	5474.500000	49450.505969	20.000000
C:\Users\cware\Desktop\Steller20November\TagTesting20Nov2013\M10.DSG	11-1-2013	15:50:19	54746.000000	5474.600000	49454.641942	20.000000
C:\Users\cware\Desktop\Steller20November\TagTesting20Nov2013\M10.DSG	11-1-2013	15:50:19	54747.000000	5474.700000	49448.573045	20.000000
C:\Users\cware\Desktop\Steller20November\TagTesting20Nov2013\M10.DSG	11-1-2013	15:50:19	54748.000000	5474.800000	49403.007900	20.000000
C:\Users\cware\Desktop\Steller20November\TagTesting20Nov2013\M10.DSG	11-1-2013	15:50:19	54749.000000	5474.900000	49316.472392	20.000000
C:\Users\cware\Desktop\Steller20November\TagTesting20Nov2013\M10.DSG	11-1-2013	15:50:19	54750.000000	5475.000000	49286.881541	20.000000
C:\Users\cware\Desktop\Steller20November\TagTesting20Nov2013\M10.DSG	11-1-2013	15:50:19	54751.000000	5475.100000	49340.599167	20.000000
C:\Users\cware\Desktop\Steller20November\TagTesting20Nov2013\M10.DSG	11-1-2013	15:50:19	54752.000000	5475.200000	49358.746204	20.000000
C:\Users\cware\Desktop\Steller20November\TagTesting20Nov2013\M10.DSG	11-1-2013	15:50:19	54753.000000	5475.300000	49334.379408	20.000000
C:\Users\cware\Desktop\Steller20November\TagTesting20Nov2013\M10.DSG	11-1-2013	15:50:19	54754.000000	5475.400000	49346.699213	20.000000
C:\Users\cware\Desktop\Steller20November\TagTesting20Nov2013\M10.DSG	11-1-2013	15:50:19	54755.000000	5475.500000	49321.433240	20.000000
C:\Users\cware\Desktop\Steller20November\TagTesting20Nov2013\M10.DSG	11-1-2013	15:50:19	54756.000000	5475.600000	49324.395956	20.000000
C:\Users\cware\Desktop\Steller20November\TagTesting20Nov2013\M10.DSG	11-1-2013	15:50:19	54757.000000	5475.700000	49320.489135	20.000000
C:\Users\cware\Desktop\Steller20November\TagTesting20Nov2013\M10.DSG	11-1-2013	15:50:19	54758.000000	5475.800000	49314.639695	20.000000
C:\Users\cware\Desktop\Steller20November\TagTesting20Nov2013\M10.DSG	11-1-2013	15:50:19	54759.000000	5475.900000	49331.194818	20.000000
C:\Users\cware\Desktop\Steller20November\TagTesting20Nov2013\M10.DSG	11-1-2013	15:50:19	54760.000000	5476.000000	49375.079589	20.000000
C:\Users\cware\Desktop\Steller20November\TagTesting20Nov2013\M10.DSG	11-1-2013	15:50:19	54761.000000	5476.100000	49381.800495	20.000000
C:\Users\cware\Desktop\Steller20November\TagTesting20Nov2013\M10.DSG	11-1-2013	15:50:19	54762.000000	5476.200000	49374.983056	20.000000
C:\Users\cware\Desktop\Steller20November\TagTesting20Nov2013\M10.DSG	11-1-2013	15:50:19	54763.000000	5476.300000	49381.688889	20.000000
C:\Users\cware\Desktop\Steller20November\TagTesting20Nov2013\M10.DSG	11-1-2013	15:50:19	54764.000000	5476.400000	49411.734842	20.000000
C:\Users\cware\Desktop\Steller20November\TagTesting20Nov2013\M10.DSG	11-1-2013	15:50:19	54765.000000	5476.500000	49373.380107	20.000000
C:\Users\cware\Desktop\Steller20November\TagTesting20Nov2013\M10.DSG	11-1-2013	15:50:19	54766.000000	5476.600000	49432.134375	20.000000
C:\Users\cware\Desktop\Steller20November\TagTesting20Nov2013\M10.DSG	11-1-2013	15:50:19	54767.000000	5476.700000	49443.611226	20.000000
C:\Users\cware\Desktop\Steller20November\TagTesting20Nov2013\M10.DSG	11-1-2013	15:50:19	54768.000000	5476.800000	49460.857603	20.000000
C:\Users\cware\Desktop\Steller20November\TagTesting20Nov2013\M10.DSG	11-1-2013	15:50:19	54769.000000	5476.900000	49387.790668	20.000000
C:\Users\cware\Desktop\Steller20November\TagTesting20Nov2013\M10.DSG	11-1-2013	15:50:19	54770.000000	5477.000000	49461.068152	20.000000
C:\Users\cware\Desktop\Steller20November\TagTesting20Nov2013\M10.DSG	11-1-2013	15:50:19	54771.000000	5477.100000	49456.780017	20.000000
C:\Users\cware\Desktop\Steller20November\TagTesting20Nov2013\M10.DSG	11-1-2013	15:50:19	54772.000000	5477.200000	49454.199658	20.000000
C:\Users\cware\Desktop\Steller20November\TagTesting20Nov2013\M10.DSG	11-1-2013	15:50:19	54773.000000	5477.300000	49463.833192	20.000000
C:\Users\cware\Desktop\Steller20November\TagTesting20Nov2013\M10.DSG	11-1-2013	15:50:19	54774.000000	5477.400000	49465.750860	20.000000
C:\Users\cware\Desktop\Steller20November\TagTesting20Nov2013\M10.DSG	11-1-2013	15:50:19	54775.000000	5477.500000	49463.562059	20.000000
C:\Users\cware\Desktop\Steller20November\TagTesting20Nov2013\M10.DSG	11-1-2013	15:50:19	54776.000000	5477.600000	49460.747293	20.000000
C:\Users\cware\Desktop\Steller20November\TagTesting20Nov2013\M10.DSG	11-1-2013	15:50:19	54777.000000	5477.700000	49459.697305	20.000000
C:\Users\cware\Desktop\Steller20November\TagTesting20Nov2013\M10.DSG	11-1-2013	15:50:19	54778.000000	5477.800000	49455.667657	20.000000
C:\Users\cware\Desktop\Steller20November\TagTesting20Nov2013\M10.DSG	11-1-2013	15:50:19	54779.000000	5477.900000	49461.860555	20.000000
C:\Users\cware\Desktop\Steller20November\TagTesting20Nov2013\M10.DSG	11-1-2013	15:50:19	54780.000000	5478.000000	49458.346305	20.000000
C:\Users\cware\Desktop\Steller20November\TagTesting20Nov2013\M10.DSG	11-1-2013	15:50:19	54781.000000	5478.100000	49453.100964	20.000000
C:\Users\cware\Desktop\Steller20November\TagTesting20Nov2013\M10.DSG	11-1-2013	15:50:19	54782.000000	5478.200000	49459.962704	20.000000
C:\Users\cware\Desktop\Steller20November\TagTesting20Nov2013\M10.DSG	11-1-2013	15:50:19	54783.000000	5478.300000	49445.304245	20.000000
C:\Users\cware\Desktop\Steller20November\TagTesting20Nov2013\M10.DSG	11-1-2013	15:50:19	54784.000000	5478.400000	49458.276564	20.000000
C:\Users\cware\Desktop\Steller20November\TagTesting20Nov2013\M10.DSG	11-1-2013	15:50:19	54785.000000	5478.500000	49451.508800	20.000000
C:\Users\cware\Desktop\Steller20November\TagTesting20Nov2013\M10.DSG	11-1-2013	15:50:19	54786.000000	5478.600000	49445.080730	20.000000
C:\Users\cware\Desktop\Steller20November\TagTesting20Nov2013\M10.DSG	11-1-2013	15:50:19	54787.000000	5478.700000	49446.151709	20.000000
C:\Users\cware\Desktop\Steller20November\TagTesting20Nov2013\M10.DSG	11-1-2013	15:50:19	54788.000000	5478.800000	49457.058559	20.000000
C:\Users\cware\Desktop\Steller20November\TagTesting20Nov2013\M10.DSG	11-1-2013	15:50:19	54789.000000	5478.900000	49458.698621	20.000000
C:\Users\cware\Desktop\Steller20November\TagTesting20Nov2013\M10.DSG	11-1-2013	15:50:19	54790.000000	5479.000000	49455.741076	20.000000
C:\Users\cware\Desktop\Steller20November\TagTesting20Nov2013\M10.DSG	11-1-2013	15:50:19	54791.000000	5479.100000	49455.039254	20.000000
C:\Users\cware\Desktop\Steller20November\TagTesting20Nov2013\M10.DSG	11-1-2013	15:50:19	54792.000000	5479.200000	49468.483605	20.000000
C:\Users\cware\Desktop\Steller20November\TagTesting20Nov2013\M10.DSG	11-1-2013	15:50:19	54793.000000	5479.300000	49465.821802	20.000000
C:\Users\cware\Desktop\Steller20November\TagTesting20Nov2013\M10.DSG	11-1-2013	15:50:19	54794.000000	5479.400000	49470.476327	20.000000
C:\Users\cware\Desktop\Steller20November\TagTesting20Nov2013\M10.DSG	11-1-2013	15:50:19	54795.000000	5479.500000	49476.102823	20.000000
C:\Users\cware\Desktop\Steller20November\TagTesting20Nov2013\M10.DSG	11-1-2013	15:50:19	54796.000000	5479.600000	49492.232745	20.000000
C:\Users\cware\Desktop\Steller20November\TagTesting20Nov2013\M10.DSG	11-1-2013	15:50:19	54797.000000	5479.700000	49516.428059	20.000000
C:\Users\cware\Desktop\Steller20November\TagTesting20Nov2013\M10.DSG	11-1-2013	15:50:19	54798.000000	5479.800000	49538.257867	20.000000
C:\Users\cware\Desktop\Steller20November\TagTesting20Nov2013\M10.DSG	11-1-2013	15:50:19	54799.000000	5479.900000	49556.652769	20.000000
C:\Users\cware\Desktop\Steller20November\TagTesting20Nov2013\M10.DSG	11-1-2013	15:50:19	54800.000000	5480.000000	49567.454964	20.000000
C:\Users\cware\Desktop\Steller20November\TagTesting20Nov2013\M10.DSG	11-1-2013	15:50:19	54801.000000	5480.100000	49579.776364	20.000000
C:\Users\cware\Desktop\Steller20November\TagTesting20Nov2013\M10.DSG	11-1-2013	15:50:19	54802.000000	5480.200000	49597.548010	20.000000
C:\Users\cware\Desktop\Steller20November\TagTesting20Nov2013\M10.DSG	11-1-2013	15:50:19	54803.000000	5480.300000	49612.059594	20.000000
C:\Users\cware\Desktop\Steller20November\TagTesting20Nov2013\M10.DSG	11-1-2013	15:50:19	54804.000000	5480.400000	49625.376364	20.000000
C:\Users\cware\Desktop\Steller20November\TagTesting20Nov2013\M10.DSG	11-1-2013	15:50:19	54805.000000	5480.500000	49638.293081	20.000000
C:\Users\cware\Desktop\Steller20November\TagTesting20Nov2013\M10.DSG	11-1-2013	15:50:19	54806.000000	5480.600000	49639.485427	20.000000
C:\Users\cware\Desktop\Steller20November\TagTesting20Nov2013\M10.DSG	11-1-2013	15:50:19	54807.000000	5480.700000	49658.579462	20.000000
C:\Users\cware\Desktop\Steller20November\TagTesting20Nov2013\M10.DSG	11-1-2013	15:50:19	54808.000000	5480.800000	49673.514067	20.000000
C:\Users\cware\Desktop\Steller20November\TagTesting20Nov2013\M10.DSG	11-1-2013	15:50:19	54809.000000	5480.900000	49685.536210	20.000000
C:\Users\cware\Desktop\Steller20November\TagTesting20Nov2013\M10.DSG	11-1-2013	15:50:19	54810.000000	5481.000000	49698.304737	20.000000
C:\Users\cware\Desktop\Steller20November\TagTesting20Nov2013\M10.DSG	11-1-2013	15:50:19	54811.000000	5481.100000	49714.311271	20.000000
C:\Users\cware\Desktop\Steller20November\TagTesting20Nov2013\M10.DSG	11-1-2013	15:50:19	54812.000000	5481.200000	49720.881406	20.000000
C:\Users\cware\Desktop\Steller20November\TagTesting20Nov2013\M10.DSG	11-1-2013	15:50:19	54813.000000	5481.300000	49729.319280	20.000000
C:\Users\cware\Desktop\Steller20November\TagTesting20Nov2013\M10.DSG	11-1-2013	15:50:19	54814.000000	5481.400000	49735.218619	20.000000
C:\Users\cware\Desktop\Steller20November\TagTesting20Nov2013\M10.DSG	11-1-2013	15:50:19	54815.000000	5481.500000	49748.983461	20.000000
C:\Users\cware\Desktop\Steller20November\TagTesting20Nov2013\M10.DSG	11-1-2013	15:50:19	54816.000000	5481.600000	49744.875871	20.000000
C:\Users\cware\Desktop\Steller20November\TagTesting20Nov2013\M10.DSG	11-1-2013	15:50:19	54817.000000	5481.700000	49748.508936	20.000000
C:\Users\cware\Desktop\Steller20November\TagTesting20Nov2013\M10.DSG	11-1-2013	15:50:19	54818.000000	5481.800000	49728.669908	20.000000
C:\Users\cware\Desktop\Steller20November\TagTesting20Nov2013\M10.DSG	11-1-2013	15:50:19	54819.000000	5481.900000	49707.812391	20.000000
C:\Users\cware\Desktop\Steller20November\TagTesting20Nov2013\M10.DSG	11-1-2013	15:50:19	54820.000000	5482.000000	49687.278774	20.000000
C:\Users\cware\Desktop\Steller20November\TagTesting20Nov2013\M10.DSG	11-1-2013	15:50:19	54821.000000	5482.100000	49666.942554	20.000000
C:\Users\cware\Desktop\Steller20November\TagTesting20Nov2013\M10.DSG	11-1-2013	15:50:19	54822.000000	5482.200000	49647.676833	20.000000
C:\Users\cware\Desktop\Steller20November\TagTesting20Nov2013\M10.DSG	11-1-2013	15:50:19	54823.000000	5482.300000	49626.121514	20.000000
C:\Users\cware\Desktop\Steller20November\TagTesting20Nov2013\M10.DSG	11-1-2013	15:50:19	54824.000000	5482.400000	49594.161285	20.000000
C:\Users\cware\Desktop\Steller20November\TagTesting20Nov2013\M10.DSG	11-1-2013	15:50:19	54825.000000	5482.500000	49568.100303	20.000000
C:\Users\cware\Desktop\Steller20November\TagTesting20Nov2013\M10.DSG	11-1-2013	15:50:19	54826.000000	5482.600000	49544.702282	20.000000
C:\Users\cware\Desktop\Steller20November\TagTesting20Nov2013\M10.DSG	11-1-2013	15:50:19	54827.000000	5482.700000	49527.825079	20.000000
C:\Users\cware\Desktop\Steller20November\TagTesting20Nov2013\M10.DSG	11-1-2013	15:50:19	54828.000000	5482.800000	49509.854220	20.000000
C:\Users\cware\Desktop\Steller20November\TagTesting20Nov2013\M10.DSG	11-1-2013	15:50:19	54829.000000	5482.900000	49488.495914	20.000000
C:\Users\cware\Desktop\Steller20November\TagTesting20Nov2013\M10.DSG	11-1-2013	15:50:19	54830.000000	5483.000000	49467.242128	20.000000
C:\Users\cware\Desktop\Steller20November\TagTesting20Nov2013\M10.DSG	11-1-2013	15:50:19	54831.000000	5483.100000	49445.940405	20.000000
C:\Users\cware\Desktop\Steller20November\TagTesting20Nov2013\M10.DSG	11-1-2013	15:50:19	54832.000000	5483.200000	49426.675699	20.000000
C:\Users\cware\Desktop\Steller20November\TagTesting20Nov2013\M10.DSG	11-1-2013	15:50:19	54833.000000	5483.300000	49149.193160	20.000000
C:\Users\cware\Desktop\Steller20November\TagTesting20Nov2013\M10.DSG	11-1-2013	15:50:19	54834.000000	5483.400000	49418.525554	20.000000
C:\Users\cware\Desktop\Steller20November\TagTesting20Nov2013\M10.DSG	11-1-2013	15:50:19	54835.000000	5483.500000	49425.093174	20.000000
C:\Users\cware\Desktop\Steller20November\TagTesting20Nov2013\M10.DSG	11-1-2013	15:50:19	54836.000000	5483.600000	49358.582315	20.000000
C:\Users\cware\Desktop\Steller20November\TagTesting20Nov2013\M10.DSG	11-1-2013	15:50:19	54837.000000	5483.700000	49267.851883	20.000000
C:\Users\cware\Desktop\Steller20November\TagTesting20Nov2013\M10.DSG	11-1-2013	15:50:19	54838.000000	5483.800000	49296.207544	20.000000
C:\Users\cware\Desktop\Steller20November\TagTesting20Nov2013\M10.DSG	11-1-2013	15:50:19	54839.000000	5483.900000	49300.617766	20.000000
C:\Users\cware\Desktop\Steller20November\TagTesting20Nov2013\M10.DSG	11-1-2013	15:50:19	54840.000000	5484.000000	49314.012953	20.000000
C:\Users\cware\Desktop\Steller20November\TagTesting20Nov2013\M10.DSG	11-1-2013	15:50:19	54841.000000	5484.100000	49352.272079	20.000000
C:\Users\cware\Desktop\Steller20November\TagTesting20Nov2013\M10.DSG	11-1-2013	15:50:19	54842.000000	5484.200000	49375.969883	20.000000
C:\Users\cware\Desktop\Steller20November\TagTesting20Nov2013\M10.DSG	11-1-2013	15:50:19	54843.000000	5484.300000	49396.828906	20.000000
C:\Users\cware\Desktop\Steller20November\TagTesting20Nov2013\M10.DSG	11-1-2013	15:50:19	54844.000000	5484.400000	49411.340188	20.000000
C:\Users\cware\Desktop\Steller20November\TagTesting20Nov2013\M10.DSG	11-1-2013	15:50:19	54845.000000	5484.500000	49410.966937	20.000000
C:\Users\cware\Desktop\Steller20November\TagTesting20Nov2013\M10.DSG	11-1-2013	15:50:19	54846.000000	5484.600000	49410.767861	20.000000
C:\Users\cware\Desktop\Steller20November\TagTesting20Nov2013\M10.DSG	11-1-2013	15:50:19	54847.000000	5484.700000	49414.825932	20.000000
C:\Users\cware\Desktop\Steller20November\TagTesting20Nov2013\M10.DSG	11-1-2013	15:50:19	54848.000000	5484.800000	49416.618038	20.000000
C:\Users\cware\Desktop\Steller20November\TagTesting20Nov2013\M10.DSG	11-1-2013	15:50:19	54849.000000	5484.900000	49416.294356	20.000000
C:\Users\cware\Desktop\Steller20November\TagTesting20Nov2013\M10.DSG	11-1-2013	15:50:19	54850.000000	5485.000000	49412.708862	20.000000
C:\Users\cware\Desktop\Steller20November\TagTesting20Nov2013\M10.DSG	11-1-2013	15:50:19	54851.000000	5485.100000	49421.323604	20.000000
C:\Users\cware\Desktop\Steller20November\TagTesting20Nov2013\M10.DSG	11-1-2013	15:50:19	54852.000000	5485.200000	49431.206664	20.000000
C:\Users\cware\Desktop\Steller20November\TagTesting20Nov2013\M10.DSG	11-1-2013	15:50:19	54853.000000	5485.300000	49431.156691	20.000000
C:\Users\cware\Desktop\Steller20November\TagTesting20Nov2013\M10.DSG	11-1-2013	15:50:19	54854.000000	5485.400000	49427.273836	20.000000
C:\Users\cware\Desktop\Steller20November\TagTesting20Nov2013\M10.DSG	11-1-2013	15:50:19	54855.000000	5485.500000	49424.660137	20.000000
C:\Users\cware\Desktop\Steller20November\TagTesting20Nov2013\M10.DSG	11-1-2013	15:50:19	54856.000000	5485.600000	49425.854305	20.000000
C:\Users\cware\Desktop\Steller20November\TagTesting20Nov2013\M10.DSG	11-1-2013	15:50:19	54857.000000	5485.700000	49429.961279	20.000000
C:\Users\cware\Desktop\Steller20November\TagTesting20Nov2013\M10.DSG	11-1-2013	15:50:19	54858.000000	5485.800000	49420.625743	20.000000
C:\Users\cware\Desktop\Steller20November\TagTesting20Nov2013\M10.DSG	11-1-2013	15:50:19	54859.000000	5485.900000	49404.344958	20.000000
C:\Users\cware\Desktop\Steller20November\TagTesting20Nov2013\M10.DSG	11-1-2013	15:50:19	54860.000000	5486.000000	49386.447466	20.000000
C:\Users\cware\Desktop\Steller20November\TagTesting20Nov2013\M10.DSG	11-1-2013	15:50:19	54861.000000	5486.100000	49353.343732	20.000000
C:\Users\cware\Desktop\Steller20November\TagTesting20Nov2013\M10.DSG	11-1-2013	15:50:19	54862.000000	5486.200000	49381.923235	20.000000
C:\Users\cware\Desktop\Steller20November\TagTesting20Nov2013\M10.DSG	11-1-2013	15:50:19	54863.000000	5486.300000	49420.705825	20.000000
C:\Users\cware\Desktop\Steller20November\TagTesting20Nov2013\M10.DSG	11-1-2013	15:50:19	54864.000000	5486.400000	49435.889451	20.000000
C:\Users\cware\Desktop\Steller20November\TagTesting20Nov2013\M10.DSG	11-1-2013	15:50:19	54865.000000	5486.500000	49431.160029	20.000000
C:\Users\cware\Desktop\Steller20November\TagTesting20Nov2013\M10.DSG	11-1-2013	15:50:19	54866.000000	5486.600000	49432.057166	20.000000
C:\Users\cware\Desktop\Steller20November\TagTesting20Nov2013\M10.DSG	11-1-2013	15:50:19	54867.000000	5486.700000	49437.285504	20.000000
C:\Users\cware\Desktop\Steller20November\TagTesting20Nov2013\M10.DSG	11-1-2013	15:50:19	54868.000000	5486.800000	49433.450865	20.000000
C:\Users\cware\Desktop\Steller20November\TagTesting20Nov2013\M10.DSG	11-1-2013	15:50:19	54869.000000	5486.900000	49426.057460	20.000000
C:\Users\cware\Desktop\Steller20November\TagTesting20Nov2013\M10.DSG	11-1-2013	15:50:19	54870.000000	5487.000000	49420.755737	20.000000
C:\Users\cware\Desktop\Steller20November\TagTesting20Nov2013\M10.DSG	11-1-2013	15:50:19	54871.000000	5487.100000	49423.171153	20.000000
C:\Users\cware\Desktop\Steller20November\TagTesting20Nov2013\M10.DSG	11-1-2013	15:50:19	54872.000000	5487.200000	49426.856337	20.000000
C:\Users\cware\Desktop\Steller20November\TagTesting20Nov2013\M10.DSG	11-1-2013	15:50:19	54873.000000	5487.300000	49435.620133	20.000000
C:\Users\cware\Desktop\Steller20November\TagTesting20Nov2013\M10.DSG	11-1-2013	15:50:19	54874.000000	5487.400000	49443.561665	20.000000
C:\Users\cware\Desktop\Steller20November\TagTesting20Nov2013\M10.DSG	11-1-2013	15:50:19	54875.000000	5487.500000	49453.767430	20.000000
C:\Users\cware\Desktop\Steller20November\TagTesting20Nov2013\M10.DSG	11-1-2013	15:50:19	54876.000000	5487.600000	49455.709350	20.000000
C:\Users\cware\Desktop\Steller20November\TagTesting20Nov2013\M10.DSG	11-1-2013	15:50:19	54877.000000	5487.700000	49456.033111	20.000000
C:\Users\cware\Desktop\Steller20November\TagTesting20Nov2013\M10.DSG	11-1-2013	15:50:19	54878.000000	5487.800000	49455.186709	20.000000
C:\Users\cware\Desktop\Steller20November\TagTesting20Nov2013\M10.DSG	11-1-2013	15:50:19	54879.000000	5487.900000	49456.183645	20.000000
C:\Users\cware\Desktop\Steller20November\TagTesting20Nov2013\M10.DSG	11-1-2013	15:50:19	54880.000000	5488.000000	49455.387208	20.000000
C:\Users\cware\Desktop\Steller20November\TagTesting20Nov2013\M10.DSG	11-1-2013	15:50:19	54881.000000	5488.100000	49455.337443	20.000000
C:\Users\cware\Desktop\Steller20November\TagTesting20Nov2013\M10.DSG	11-1-2013	15:50:19	54882.000000	5488.200000	49455.586496	20.000000
C:\Users\cware\Desktop\Steller20November\TagTesting20Nov2013\M10.DSG	11-1-2013	15:50:19	54883.000000	5488.300000	49458.000247	20.000000
C:\Users\cware\Desktop\Steller20November\TagTesting20Nov2013\M10.DSG	11-1-2013	15:50:19	54884.000000	5488.400000	49455.412068	20.000000
C:\Users\cware\Desktop\Steller20November\TagTesting20Nov2013\M10.DSG	11-1-2013	15:50:19	54885.000000	5488.500000	49457.726139	20.000000
C:\Users\cware\Desktop\Steller20November\TagTesting20Nov2013\M10.DSG	11-1-2013	15:50:19	54886.000000	5488.600000	49452.498177	20.000000
C:\Users\cware\Desktop\Steller20November\TagTesting20Nov2013\M10.DSG	11-1-2013	15:50:19	54887.000000	5488.700000	49449.838746	20.000000
C:\Users\cware\Desktop\Steller20November\TagTesting20Nov2013\M10.DSG	11-1-2013	15:50:19	54888.000000	5488.800000	49462.655097	20.000000
C:\Users\cware\Desktop\Steller20November\TagTesting20Nov2013\M10.DSG	11-1-2013	15:50:19	54889.000000	5488.900000	49458.450727	20.000000
C:\Users\cware\Desktop\Steller20November\TagTesting20Nov2013\M10.DSG	11-1-2013	15:50:19	54890.000000	5489.000000	49452.001884	20.000000
C:\Users\cware\Desktop\Steller20November\TagTesting20Nov2013\M10.DSG	11-1-2013	15:50:19	54891.000000	5489.100000	49463.007674	20.000000
C:\Users\cware\Desktop\Steller20November\TagTesting20Nov2013\M10.DSG	11-1-2013	15:50:19	54892.000000	5489.200000	49461.762735	20.000000
C:\Users\cware\Desktop\Steller20November\TagTesting20Nov2013\M10.DSG	11-1-2013	15:50:19	54893.000000	5489.300000	49458.255446	20.000000
C:\Users\cware\Desktop\Steller20November\TagTesting20Nov2013\M10.DSG	11-1-2013	15:50:19	54894.000000	5489.400000	49460.195458	20.000000
C:\Users\cware\Desktop\Steller20November\TagTesting20Nov2013\M10.DSG	11-1-2013	15:50:19	54895.000000	5489.500000	49459.074489	20.000000
C:\Users\cware\Desktop\Steller20November\TagTesting20Nov2013\M10.DSG	11-1-2013	15:50:19	54896.000000	5489.600000	49458.676142	20.000000
C:\Users\cware\Desktop\Steller20November\TagTesting20Nov2013\M10.DSG	11-1-2013	15:50:19	54897.000000	5489.700000	49457.879371	20.000000
C:\Users\cware\Desktop\Steller20November\TagTesting20Nov2013\M10.DSG	11-1-2013	15:50:19	54898.000000	5489.800000	49456.310975	20.000000
C:\Users\cware\Desktop\Steller20November\TagTesting20Nov2013\M10.DSG	11-1-2013	15:50:19	54899.000000	5489.900000	49455.514599	20.000000
C:\Users\cware\Desktop\Steller20November\TagTesting20Nov2013\M10.DSG	11-1-2013	15:50:19	54900.000000	5490.000000	49459.149053	20.000000
C:\Users\cware\Desktop\Steller20November\TagTesting20Nov2013\M10.DSG	11-1-2013	15:50:19	54901.000000	5490.100000	49455.015318	20.000000
C:\Users\cware\Desktop\Steller20November\TagTesting20Nov2013\M10.DSG	11-1-2013	15:50:19	54902.000000	5490.200000	49453.622351	20.000000
C:\Users\cware\Desktop\Steller20November\TagTesting20Nov2013\M10.DSG	11-1-2013	15:50:19	54903.000000	5490.300000	49457.356027	20.000000
C:\Users\cware\Desktop\Steller20November\TagTesting20Nov2013\M10.DSG	11-1-2013	15:50:19	54904.000000	5490.400000	49453.422218	20.000000
C:\Users\cware\Desktop\Steller20November\TagTesting20Nov2013\M10.DSG	11-1-2013	15:50:19	54905.000000	5490.500000	49453.198741	20.000000
C:\Users\cware\Desktop\Steller20November\TagTesting20Nov2013\M10.DSG	11-1-2013	15:50:19	54906.000000	5490.600000	49451.830726	20.000000
C:\Users\cware\Desktop\Steller20November\TagTesting20Nov2013\M10.DSG	11-1-2013	15:50:19	54907.000000	5490.700000	49456.337614	20.000000
C:\Users\cware\Desktop\Steller20November\TagTesting20Nov2013\M10.DSG	11-1-2013	15:50:19	54908.000000	5490.800000	49456.041186	20.000000
C:\Users\cware\Desktop\Steller20November\TagTesting20Nov2013\M10.DSG	11-1-2013	15:50:19	54909.000000	5490.900000	49457.261742	20.000000
C:\Users\cware\Desktop\Steller20November\TagTesting20Nov2013\M10.DSG	11-1-2013	15:50:19	54910.000000	5491.000000	49458.382781	20.000000
C:\Users\cware\Desktop\Steller20November\TagTesting20Nov2013\M10.DSG	11-1-2013	15:50:19	54911.000000	5491.100000	49459.378320	20.000000
C:\Users\cware\Desktop\Steller20November\TagTesting20Nov2013\M10.DSG	11-1-2013	15:50:19	54912.000000	5491.200000	49458.107757	20.000000
C:\Users\cware\Desktop\Steller20November\TagTesting20Nov2013\M10.DSG	11-1-2013	15:50:19	54913.000000	5491.300000	49456.936919	20.000000
C:\Users\cware\Desktop\Steller20November\TagTesting20Nov2013\M10.DSG	11-1-2013	15:50:19	54914.000000	5491.400000	49458.977792	20.000000
C:\Users\cware\Desktop\Steller20November\TagTesting20Nov2013\M10.DSG	11-1-2013	15:50:19	54915.000000	5491.500000	49455.418157	20.000000
C:\Users\cware\Desktop\Steller20November\TagTesting20Nov2013\M10.DSG	11-1-2013	15:50:19	54916.000000	5491.600000	49457.035411	20.000000
C:\Users\cware\Desktop\Steller20November\TagTesting20Nov2013\M10.DSG	11-1-2013	15:50:19	54917.000000	5491.700000	49455.839925	20.000000
C:\Users\cware\Desktop\Steller20November\TagTesting20Nov2013\M10.DSG	11-1-2013	15:50:19	54918.000000	5491.800000	49452.577815	20.000000
C:\Users\cware\Desktop\Steller20November\TagTesting20Nov2013\M10.DSG	11-1-2013	15:50:19	54919.000000	5491.900000	49448.945898	20.000000
C:\Users\cware\Desktop\Steller20November\TagTesting20Nov2013\M10.DSG	11-1-2013	15:50:19	54920.000000	5492.000000	49454.814975	20.000000
C:\Users\cware\Desktop\Steller20November\TagTesting20Nov2013\M10.DSG	11-1-2013	15:50:19	54921.000000	5492.100000	49445.874743	20.000000
C:\Users\cware\Desktop\Steller20November\TagTesting20Nov2013\M10.DSG	11-1-2013	15:50:19	54922.000000	5492.200000	49456.332570	20.000000
C:\Users\cware\Desktop\Steller20November\TagTesting20Nov2013\M10.DSG	11-1-2013	15:50:19	54923.000000	5492.300000	49455.564996	20.000000
C:\Users\cware\Desktop\Steller20November\TagTesting20Nov2013\M10.DSG	11-1-2013	15:50:19	54924.000000	5492.400000	49443.717849	20.000000
C:\Users\cware\Desktop\Steller20November\TagTesting20Nov2013\M10.DSG	11-1-2013	15:50:19	54925.000000	5492.500000	49444.190469	20.000000
C:\Users\cware\Desktop\Steller20November\TagTesting20Nov2013\M10.DSG	11-1-2013	15:50:19	54926.000000	5492.600000	49445.062716	20.000000
C:\Users\cware\Desktop\Steller20November\TagTesting20Nov2013\M10.DSG	11-1-2013	15:50:19	54927.000000	5492.700000	49449.966571	20.000000
C:\Users\cware\Desktop\Steller20November\TagTesting20Nov2013\M10.DSG	11-1-2013	15:50:19	54928.000000	5492.800000	49447.799751	20.000000
C:\Users\cware\Desktop\Steller20November\TagTesting20Nov2013\M10.DSG	11-1-2013	15:50:19	54929.000000	5492.900000	49441.998898	20.000000
C:\Users\cware\Desktop\Steller20November\TagTesting20Nov2013\M10.DSG	11-1-2013	15:50:19	54930.000000	5493.000000	49438.811427	20.000000
C:\Users\cware\Desktop\Steller20November\TagTesting20Nov2013\M10.DSG	11-1-2013	15:50:19	54931.000000	5493.100000	49437.741428	20.000000
C:\Users\cware\Desktop\Steller20November\TagTesting20Nov2013\M10.DSG	11-1-2013	15:50:19	54932.000000	5493.200000	49439.658639	20.000000
C:\Users\cware\Desktop\Steller20November\TagTesting20Nov2013\M10.DSG	11-1-2013	15:50:19	54933.000000	5493.300000	49441.626257	20.000000
C:\Users\cware\Desktop\Steller20November\TagTesting20Nov2013\M10.DSG	11-1-2013	15:50:19	54934.000000	5493.400000	49442.149418	20.000000
C:\Users\cware\Desktop\Steller20November\TagTesting20Nov2013\M10.DSG	11-1-2013	15:50:19	54935.000000	5493.500000	49446.605678	20.000000
C:\Users\cware\Desktop\Steller20November\TagTesting20Nov2013\M10.DSG	11-1-2013	15:50:19	54936.000000	5493.600000	49448.250078	20.000000
C:\Users\cware\Desktop\Steller20November\TagTesting20Nov2013\M10.DSG	11-1-2013	15:50:19	54937.000000	5493.700000	49461.693753	20.000000
C:\Users\cware\Desktop\Steller20November\TagTesting20Nov2013\M10.DSG	11-1-2013	15:50:19	54938.000000	5493.800000	49458.302300	20.000000
C:\Users\cware\Desktop\Steller20November\TagTesting20Nov2013\M10.DSG	11-1-2013	15:50:19	54939.000000	5493.900000	49463.510963	20.000000
C:\Users\cware\Desktop\Steller20November\TagTesting20Nov2013\M10.DSG	11-1-2013	15:50:19	54940.000000	5494.000000	49466.400229	20.000000
C:\Users\cware\Desktop\Steller20November\TagTesting20Nov2013\M10.DSG	11-1-2013	15:50:19	54941.000000	5494.100000	49467.446669	20.000000
C:\Users\cware\Desktop\Steller20November\TagTesting20Nov2013\M10.DSG	11-1-2013	15:50:19	54942.000000	5494.200000	49466.076121	20.000000
C:\Users\cware\Desktop\Steller20November\TagTesting20Nov2013\M10.DSG	11-1-2013	15:50:19	54943.000000	5494.300000	49472.797899	20.000000
C:\Users\cware\Desktop\Steller20November\TagTesting20Nov2013\M10.DSG	11-1-2013	15:50:19	54944.000000	5494.400000	49483.801809	20.000000
C:\Users\cware\Desktop\Steller20November\TagTesting20Nov2013\M10.DSG	11-1-2013	15:50:19	54945.000000	5494.500000	49488.980061	20.000000
C:\Users\cware\Desktop\Steller20November\TagTesting20Nov2013\M10.DSG	11-1-2013	15:50:19	54946.000000	5494.600000	49505.557507	20.000000
C:\Users\cware\Desktop\Steller20November\TagTesting20Nov2013\M10.DSG	11-1-2013	15:50:19	54947.000000	5494.700000	49530.572820	20.000000
C:\Users\cware\Desktop\Steller20November\TagTesting20Nov2013\M10.DSG	11-1-2013	15:50:19	54948.000000	5494.800000	49529.901159	20.000000
C:\Users\cware\Desktop\Steller20November\TagTesting20Nov2013\M10.DSG	11-1-2013	15:50:19	54949.000000	5494.900000	49553.870977	20.000000
C:\Users\cware\Desktop\Steller20November\TagTesting20Nov2013\M10.DSG	11-1-2013	15:50:19	54950.000000	5495.000000	49578.065535	20.000000
C:\Users\cware\Desktop\Steller20November\TagTesting20Nov2013\M10.DSG	11-1-2013	15:50:19	54951.000000	5495.100000	49592.650894	20.000000
C:\Users\cware\Desktop\Steller20November\TagTesting20Nov2013\M10.DSG	11-1-2013	15:50:19	54952.000000	5495.200000	49610.995077	20.000000
C:\Users\cware\Desktop\Steller20November\TagTesting20Nov2013\M10.DSG	11-1-2013	15:50:19	54953.000000	5495.300000	49628.767521	20.000000
C:\Users\cware\Desktop\Steller20November\TagTesting20Nov2013\M10.DSG	11-1-2013	15:50:19	54954.000000	5495.400000	49651.941315	20.000000
C:\Users\cware\Desktop\Steller20November\TagTesting20Nov2013\M10.DSG	11-1-2013	15:50:19	54955.000000	5495.500000	49667.324473	20.000000
C:\Users\cware\Desktop\Steller20November\TagTesting20Nov2013\M10.DSG	11-1-2013	15:50:19	54956.000000	5495.600000	49678.176450	20.000000
C:\Users\cware\Desktop\Steller20November\TagTesting20Nov2013\M10.DSG	11-1-2013	15:50:19	54957.000000	5495.700000	49667.199347	20.000000
C:\Users\cware\Desktop\Steller20November\TagTesting20Nov2013\M10.DSG	11-1-2013	15:50:19	54958.000000	5495.800000	49668.070980	20.000000
C:\Users\cware\Desktop\Steller20November\TagTesting20Nov2013\M10.DSG	11-1-2013	15:50:19	54959.000000	5495.900000	49688.307683	20.000000
C:\Users\cware\Desktop\Steller20November\TagTesting20Nov2013\M10.DSG	11-1-2013	15:50:19	54960.000000	5496.000000	49698.662050	20.000000
C:\Users\cware\Desktop\Steller20November\TagTesting20Nov2013\M10.DSG	11-1-2013	15:50:19	54961.000000	5496.100000	49700.155670	20.000000
C:\Users\cware\Desktop\Steller20November\TagTesting20Nov2013\M10.DSG	11-1-2013	15:50:19	54962.000000	5496.200000	49728.506491	20.000000
C:\Users\cware\Desktop\Steller20November\TagTesting20Nov2013\M10.DSG	11-1-2013	15:50:19	54963.000000	5496.300000	49741.723197	20.000000
C:\Users\cware\Desktop\Steller20November\TagTesting20Nov2013\M10.DSG	11-1-2013	15:50:19	54964.000000	5496.400000	49750.783687	20.000000
C:\Users\cware\Desktop\Steller20November\TagTesting20Nov2013\M10.DSG	11-1-2013	15:50:19	54965.000000	5496.500000	49765.394860	20.000000
C:\Users\cware\Desktop\Steller20November\TagTesting20Nov2013\M10.DSG	11-1-2013	15:50:19	54966.000000	5496.600000	49773.583781	20.000000
C:\Users\cware\Desktop\Steller20November\TagTesting20Nov2013\M10.DSG	11-1-2013	15:50:19	54967.000000	5496.700000	49783.142042	20.000000
C:\Users\cware\Desktop\Steller20November\TagTesting20Nov2013\M10.DSG	11-1-2013	15:50:19	54968.000000	5496.800000	49799.470408	20.000000
C:\Users\cware\Desktop\Steller20November\TagTesting20Nov2013\M10.DSG	11-1-2013	15:50:19	54969.000000	5496.900000	49808.928918	20.000000
C:\Users\cware\Desktop\Steller20November\TagTesting20Nov2013\M10.DSG	11-1-2013	15:50:19	54970.000000	5497.000000	49816.893960	20.000000
C:\Users\cware\Desktop\Steller20November\TagTesting20Nov2013\M10.DSG	11-1-2013	15:50:19	54971.000000	5497.100000	49828.767296	20.000000
C:\Users\cware\Desktop\Steller20November\TagTesting20Nov2013\M10.DSG	11-1-2013	15:50:19	54972.000000	5497.200000	49838.499222	20.000000
C:\Users\cware\Desktop\Steller20November\TagTesting20Nov2013\M10.DSG	11-1-2013	15:50:19	54973.000000	5497.300000	49852.562688	20.000000
C:\Users\cware\Desktop\Steller20November\TagTesting20Nov2013\M10.DSG	11-1-2013	15:50:19	54974.000000	5497.400000	49856.619567	20.000000
C:\Users\cware\Desktop\Steller20November\TagTesting20Nov2013\M10.DSG	11-1-2013	15:50:19	54975.000000	5497.500000	49865.630144	20.000000
C:\Users\cware\Desktop\Steller20November\TagTesting20Nov2013\M10.DSG	11-1-2013	15:50:19	54976.000000	5497.600000	49873.595453	20.000000
C:\Users\cware\Desktop\Steller20November\TagTesting20Nov2013\M10.DSG	11-1-2013	15:50:19	54977.000000	5497.700000	49882.257381	20.000000
C:\Users\cware\Desktop\Steller20November\TagTesting20Nov2013\M10.DSG	11-1-2013	15:50:19	54978.000000	5497.800000	49890.122850	20.000000
C:\Users\cware\Desktop\Steller20November\TagTesting20Nov2013\M10.DSG	11-1-2013	15:50:19	54979.000000	5497.900000	49898.336605	20.000000
C:\Users\cware\Desktop\Steller20November\TagTesting20Nov2013\M10.DSG	11-1-2013	15:50:19	54980.000000	5498.000000	49901.920879	20.000000
C:\Users\cware\Desktop\Steller20November\TagTesting20Nov2013\M10.DSG	11-1-2013	15:50:19	54981.000000	5498.100000	49913.544864	20.000000
C:\Users\cware\Desktop\Steller20November\TagTesting20Nov2013\M10.DSG	11-1-2013	15:50:19	54982.000000	5498.200000	49915.685659	20.000000
C:\Users\cware\Desktop\Steller20November\TagTesting20Nov2013\M10.DSG	11-1-2013	15:50:19	54983.000000	5498.300000	49923.526211	20.000000
C:\Users\cware\Desktop\Steller20November\TagTesting20Nov2013\M10.DSG	11-1-2013	15:50:19	54984.000000	5498.400000	49935.050338	20.000000
C:\Users\cware\Desktop\Steller20November\TagTesting20Nov2013\M10.DSG	11-1-2013	15:50:19	54985.000000	5498.500000	49936.121044	20.000000
C:\Users\cware\Desktop\Steller20November\TagTesting20Nov2013\M10.DSG	11-1-2013	15:50:19	54986.000000	5498.600000	49946.923749	20.000000
C:\Users\cware\Desktop\Steller20November\TagTesting20Nov2013\M10.DSG	11-1-2013	15:50:19	54987.000000	5498.700000	49954.340962	20.000000
C:\Users\cware\Desktop\Steller20November\TagTesting20Nov2013\M10.DSG	11-1-2013	15:50:19	54988.000000	5498.800000	49957.153743	20.000000
C:\Users\cware\Desktop\Steller20November\TagTesting20Nov2013\M10.DSG	11-1-2013	15:50:19	54989.000000	5498.900000	49963.650366	20.000000
C:\Users\cware\Desktop\Steller20November\TagTesting20Nov2013\M10.DSG	11-1-2013	15:50:19	54990.000000	5499.000000	49969.648964	20.000000
C:\Users\cware\Desktop\Steller20November\TagTesting20Nov2013\M10.DSG	11-1-2013	15:50:19	54991.000000	5499.100000	49979.929107	20.000000
C:\Users\cware\Desktop\Steller20November\TagTesting20Nov2013\M10.DSG	11-1-2013	15:50:19	54992.000000	5499.200000	49976.593476	20.000000
C:\Users\cware\Desktop\Steller20November\TagTesting20Nov2013\M10.DSG	11-1-2013	15:50:19	54993.000000	5499.300000	49991.652730	20.000000
C:\Users\cware\Desktop\Steller20November\TagTesting20Nov2013\M10.DSG	11-1-2013	15:50:19	54994.000000	5499.400000	49994.291090	20.000000
C:\Users\cware\Desktop\Steller20November\TagTesting20Nov2013\M10.DSG	11-1-2013	15:50:19	54995.000000	5499.500000	50000.115302	20.000000
C:\Users\cware\Desktop\Steller20November\TagTesting20Nov2013\M10.DSG	11-1-2013	15:50:19	54996.000000	5499.600000	50018.235918	20.000000
C:\Users\cware\Desktop\Steller20November\TagTesting20Nov2013\M10.DSG	11-1-2013	15:50:19	54997.000000	5499.700000	50024.334484	20.000000
C:\Users\cware\Desktop\Steller20November\TagTesting20Nov2013\M10.DSG	11-1-2013	15:50:19	54998.000000	5499.800000	50039.891303	20.000000
C:\Users\cware\Desktop\Steller20November\TagTesting20Nov2013\M10.DSG	11-1-2013	15:50:19	54999.000000	5499.900000	50051.839063	20.000000
C:\Users\cware\Desktop\Steller20November\TagTesting20Nov2013\M10.DSG	11-1-2013	15:50:19	55000.000000	5500.000000	50054.502257	20.000000
C:\Users\cware\Desktop\Steller20November\TagTesting20Nov2013\M10.DSG	11-1-2013	15:50:19	55001.000000	5500.100000	50068.889469	20.000000
C:\Users\cware\Desktop\Steller20November\TagTesting20Nov2013\M10.DSG	11-1-2013	15:50:19	55002.000000	5500.200000	50080.986641	20.000000
C:\Users\cware\Desktop\Steller20November\TagTesting20Nov2013\M10.DSG	11-1-2013	15:50:19	55003.000000	5500.300000	50085.865285	20.000000
C:\Users\cware\Desktop\Steller20November\TagTesting20Nov2013\M10.DSG	11-1-2013	15:50:19	55004.000000	5500.400000	50087.906367	20.000000
C:\Users\cware\Desktop\Steller20November\TagTesting20Nov2013\M10.DSG	11-1-2013	15:50:19	55005.000000	5500.500000	50068.765014	20.000000
C:\Users\cware\Desktop\Steller20November\TagTesting20Nov2013\M10.DSG	11-1-2013	15:50:19	55006.000000	5500.600000	50068.267269	20.000000
C:\Users\cware\Desktop\Steller20November\TagTesting20Nov2013\M10.DSG	11-1-2013	15:50:19	55007.000000	5500.700000	50073.917389	20.000000
C:\Users\cware\Desktop\Steller20November\TagTesting20Nov2013\M10.DSG	11-1-2013	15:50:19	55008.000000	5500.800000	50078.348110	20.000000
C:\Users\cware\Desktop\Steller20November\TagTesting20Nov2013\M10.DSG	11-1-2013	15:50:19	55009.000000	5500.900000	50083.127436	20.000000
C:\Users\cware\Desktop\Steller20November\TagTesting20Nov2013\M10.DSG	11-1-2013	15:50:19	55010.000000	5501.000000	50088.130513	20.000000
C:\Users\cware\Desktop\Steller20November\TagTesting20Nov2013\M10.DSG	11-1-2013	15:50:19	55011.000000	5501.100000	50094.776399	20.000000
C:\Users\cware\Desktop\Steller20November\TagTesting20Nov2013\M10.DSG	11-1-2013	15:50:19	55012.000000	5501.200000	50098.036893	20.000000
C:\Users\cware\Desktop\Steller20November\TagTesting20Nov2013\M10.DSG	11-1-2013	15:50:19	55013.000000	5501.300000	50094.427807	20.000000
C:\Users\cware\Desktop\Steller20November\TagTesting20Nov2013\M10.DSG	11-1-2013	15:50:19	55014.000000	5501.400000	50101.422030	20.000000
C:\Users\cware\Desktop\Steller20November\TagTesting20Nov2013\M10.DSG	11-1-2013	15:50:19	55015.000000	5501.500000	50094.602039	20.000000
C:\Users\cware\Desktop\Steller20November\TagTesting20Nov2013\M10.DSG	11-1-2013	15:50:19	55016.000000	5501.600000	50094.950742	20.000000
C:\Users\cware\Desktop\Steller20November\TagTesting20Nov2013\M10.DSG	11-1-2013	15:50:19	55017.000000	5501.700000	50098.236280	20.000000
C:\Users\cware\Desktop\Steller20November\TagTesting20Nov2013\M10.DSG	11-1-2013	15:50:19	55018.000000	5501.800000	50099.257254	20.000000
C:\Users\cware\Desktop\Steller20November\TagTesting20Nov2013\M10.DSG	11-1-2013	15:50:19	55019.000000	5501.900000	50101.049487	20.000000
C:\Users\cware\Desktop\Steller20November\TagTesting20Nov2013\M10.DSG	11-1-2013	15:50:19	55020.000000	5502.000000	50098.386329	20.000000
C:\Users\cware\Desktop\Steller20November\TagTesting20Nov2013\M10.DSG	11-1-2013	15:50:19	55021.000000	5502.100000	50107.197883	20.000000
C:\Users\cware\Desktop\Steller20November\TagTesting20Nov2013\M10.DSG	11-1-2013	15:50:19	55022.000000	5502.200000	50105.405452	20.000000
C:\Users\cware\Desktop\Steller20November\TagTesting20Nov2013\M10.DSG	11-1-2013	15:50:19	55023.000000	5502.300000	50103.986939	20.000000
C:\Users\cware\Desktop\Steller20November\TagTesting20Nov2013\M10.DSG	11-1-2013	15:50:19	55024.000000	5502.400000	50107.720453	20.000000
C:\Users\cware\Desktop\Steller20November\TagTesting20Nov2013\M10.DSG	11-1-2013	15:50:19	55025.000000	5502.500000	50108.268428	20.000000
C:\Users\cware\Desktop\Steller20November\TagTesting20Nov2013\M10.DSG	11-1-2013	15:50:19	55026.000000	5502.600000	50108.169343	20.000000
C:\Users\cware\Desktop\Steller20November\TagTesting20Nov2013\M10.DSG	11-1-2013	15:50:19	55027.000000	5502.700000	50108.990601	20.000000
C:\Users\cware\Desktop\Steller20November\TagTesting20Nov2013\M10.DSG	11-1-2013	15:50:19	55028.000000	5502.800000	50108.592244	20.000000
C:\Users\cware\Desktop\Steller20November\TagTesting20Nov2013\M10.DSG	11-1-2013	15:50:19	55029.000000	5502.900000	50109.214848	20.000000
C:\Users\cware\Desktop\Steller20November\TagTesting20Nov2013\M10.DSG	11-1-2013	15:50:19	55030.000000	5503.000000	50108.916332	20.000000
C:\Users\cware\Desktop\Steller20November\TagTesting20Nov2013\M10.DSG	11-1-2013	15:50:19	55031.000000	5503.100000	50108.717235	20.000000
C:\Users\cware\Desktop\Steller20November\TagTesting20Nov2013\M10.DSG	11-1-2013	15:50:19	55032.000000	5503.200000	50111.903416	20.000000
C:\Users\cware\Desktop\Steller20November\TagTesting20Nov2013\M10.DSG	11-1-2013	15:50:19	55033.000000	5503.300000	50113.371918	20.000000
C:\Users\cware\Desktop\Steller20November\TagTesting20Nov2013\M10.DSG	11-1-2013	15:50:19	55034.000000	5503.400000	50112.476475	20.000000
C:\Users\cware\Desktop\Steller20November\TagTesting20Nov2013\M10.DSG	11-1-2013	15:50:19	55035.000000	5503.500000	50114.990249	20.000000
C:\Users\cware\Desktop\Steller20November\TagTesting20Nov2013\M10.DSG	11-1-2013	15:50:19	55036.000000	5503.600000	50116.583495	20.000000
C:\Users\cware\Desktop\Steller20November\TagTesting20Nov2013\M10.DSG	11-1-2013	15:50:19	55037.000000	5503.700000	50117.031871	20.000000
C:\Users\cware\Desktop\Steller20November\TagTesting20Nov2013\M10.DSG	11-1-2013	15:50:19	55038.000000	5503.800000	50112.227992	20.000000
C:\Users\cware\Desktop\Steller20November\TagTesting20Nov2013\M10.DSG	11-1-2013	15:50:19	55039.000000	5503.900000	50116.882675	20.000000
C:\Users\cware\Desktop\Steller20November\TagTesting20Nov2013\M10.DSG	11-1-2013	15:50:19	55040.000000	5504.000000	50114.343923	20.000000
C:\Users\cware\Desktop\Steller20November\TagTesting20Nov2013\M10.DSG	11-1-2013	15:50:19	55041.000000	5504.100000	50115.663382	20.000000
C:\Users\cware\Desktop\Steller20November\TagTesting20Nov2013\M10.DSG	11-1-2013	15:50:19	55042.000000	5504.200000	50114.842023	20.000000
C:\Users\cware\Desktop\Steller20November\TagTesting20Nov2013\M10.DSG	11-1-2013	15:50:19	55043.000000	5504.300000	50117.654928	20.000000
C:\Users\cware\Desktop\Steller20November\TagTesting20Nov2013\M10.DSG	11-1-2013	15:50:19	55044.000000	5504.400000	50116.062288	20.000000
C:\Users\cware\Desktop\Steller20November\TagTesting20Nov2013\M10.DSG	11-1-2013	15:50:19	55045.000000	5504.500000	50113.772357	20.000000
C:\Users\cware\Desktop\Steller20November\TagTesting20Nov2013\M10.DSG	11-1-2013	15:50:19	55046.000000	5504.600000	50118.924869	20.000000
C:\Users\cware\Desktop\Steller20November\TagTesting20Nov2013\M10.DSG	11-1-2013	15:50:19	55047.000000	5504.700000	50118.651209	20.000000
C:\Users\cware\Desktop\Steller20November\TagTesting20Nov2013\M10.DSG	11-1-2013	15:50:19	55048.000000	5504.800000	50117.033445	20.000000
C:\Users\cware\Desktop\Steller20November\TagTesting20Nov2013\M10.DSG	11-1-2013	15:50:19	55049.000000	5504.900000	50119.348486	20.000000
C:\Users\cware\Desktop\Steller20November\TagTesting20Nov2013\M10.DSG	11-1-2013	15:50:19	55050.000000	5505.000000	50120.443821	20.000000
C:\Users\cware\Desktop\Steller20November\TagTesting20Nov2013\M10.DSG	11-1-2013	15:50:19	55051.000000	5505.100000	50124.103058	20.000000
C:\Users\cware\Desktop\Steller20November\TagTesting20Nov2013\M10.DSG	11-1-2013	15:50:19	55052.000000	5505.200000	50119.373891	20.000000
C:\Users\cware\Desktop\Steller20November\TagTesting20Nov2013\M10.DSG	11-1-2013	15:50:19	55053.000000	5505.300000	50115.416287	20.000000
C:\Users\cware\Desktop\Steller20November\TagTesting20Nov2013\M10.DSG	11-1-2013	15:50:19	55054.000000	5505.400000	50125.497111	20.000000
C:\Users\cware\Desktop\Steller20November\TagTesting20Nov2013\M10.DSG	11-1-2013	15:50:19	55055.000000	5505.500000	50128.708443	20.000000
C:\Users\cware\Desktop\Steller20November\TagTesting20Nov2013\M10.DSG	11-1-2013	15:50:19	55056.000000	5505.600000	50128.609217	20.000000
C:\Users\cware\Desktop\Steller20November\TagTesting20Nov2013\M10.DSG	11-1-2013	15:50:19	55057.000000	5505.700000	50128.783665	20.000000
C:\Users\cware\Desktop\Steller20November\TagTesting20Nov2013\M10.DSG	11-1-2013	15:50:19	55058.000000	5505.800000	50137.172149	20.000000
C:\Users\cware\Desktop\Steller20November\TagTesting20Nov2013\M10.DSG	11-1-2013	15:50:19	55059.000000	5505.900000	50134.807343	20.000000
C:\Users\cware\Desktop\Steller20November\TagTesting20Nov2013\M10.DSG	11-1-2013	15:50:19	55060.000000	5506.000000	50145.361558	20.000000
C:\Users\cware\Desktop\Steller20November\TagTesting20Nov2013\M10.DSG	11-1-2013	15:50:19	55061.000000	5506.100000	50155.790926	20.000000
C:\Users\cware\Desktop\Steller20November\TagTesting20Nov2013\M10.DSG	11-1-2013	15:50:19	55062.000000	5506.200000	50163.407975	20.000000
C:\Users\cware\Desktop\Steller20November\TagTesting20Nov2013\M10.DSG	11-1-2013	15:50:19	55063.000000	5506.300000	50166.843163	20.000000
C:\Users\cware\Desktop\Steller20November\TagTesting20Nov2013\M10.DSG	11-1-2013	15:50:19	55064.000000	5506.400000	50170.975008	20.000000
C:\Users\cware\Desktop\Steller20November\TagTesting20Nov2013\M10.DSG	11-1-2013	15:50:19	55065.000000	5506.500000	50181.877794	20.000000
C:\Users\cware\Desktop\Steller20November\TagTesting20Nov2013\M10.DSG	11-1-2013	15:50:19	55066.000000	5506.600000	50186.482106	20.000000
C:\Users\cware\Desktop\Steller20November\TagTesting20Nov2013\M10.DSG	11-1-2013	15:50:19	55067.000000	5506.700000	50193.999749	20.000000
C:\Users\cware\Desktop\Steller20November\TagTesting20Nov2013\M10.DSG	11-1-2013	15:50:19	55068.000000	5506.800000	50201.292885	20.000000
C:\Users\cware\Desktop\Steller20November\TagTesting20Nov2013\M10.DSG	11-1-2013	15:50:19	55069.000000	5506.900000	50211.025350	20.000000
C:\Users\cware\Desktop\Steller20November\TagTesting20Nov2013\M10.DSG	11-1-2013	15:50:19	55070.000000	5507.000000	50216.352416	20.000000
C:\Users\cware\Desktop\Steller20November\TagTesting20Nov2013\M10.DSG	11-1-2013	15:50:19	55071.000000	5507.100000	50203.259730	20.000000
C:\Users\cware\Desktop\Steller20November\TagTesting20Nov2013\M10.DSG	11-1-2013	15:50:19	55072.000000	5507.200000	50185.388632	20.000000
C:\Users\cware\Desktop\Steller20November\TagTesting20Nov2013\M10.DSG	11-1-2013	15:50:19	55073.000000	5507.300000	50184.567045	20.000000
C:\Users\cware\Desktop\Steller20November\TagTesting20Nov2013\M10.DSG	11-1-2013	15:50:19	55074.000000	5507.400000	50183.496984	20.000000
C:\Users\cware\Desktop\Steller20November\TagTesting20Nov2013\M10.DSG	11-1-2013	15:50:19	55075.000000	5507.500000	50189.296657	20.000000
C:\Users\cware\Desktop\Steller20November\TagTesting20Nov2013\M10.DSG	11-1-2013	15:50:19	55076.000000	5507.600000	50191.611690	20.000000
C:\Users\cware\Desktop\Steller20November\TagTesting20Nov2013\M10.DSG	11-1-2013	15:50:19	55077.000000	5507.700000	50182.377299	20.000000
C:\Users\cware\Desktop\Steller20November\TagTesting20Nov2013\M10.DSG	11-1-2013	15:50:19	55078.000000	5507.800000	50191.213870	20.000000
C:\Users\cware\Desktop\Steller20November\TagTesting20Nov2013\M10.DSG	11-1-2013	15:50:19	55079.000000	5507.900000	50192.483415	20.000000
C:\Users\cware\Desktop\Steller20November\TagTesting20Nov2013\M10.DSG	11-1-2013	15:50:19	55080.000000	5508.000000	50195.420903	20.000000
C:\Users\cware\Desktop\Steller20November\TagTesting20Nov2013\M10.DSG	11-1-2013	15:50:19	55081.000000	5508.100000	50190.318415	20.000000
C:\Users\cware\Desktop\Steller20November\TagTesting20Nov2013\M10.DSG	11-1-2013	15:50:19	55082.000000	5508.200000	50194.276314	20.000000
C:\Users\cware\Desktop\Steller20November\TagTesting20Nov2013\M10.DSG	11-1-2013	15:50:19	55083.000000	5508.300000	50199.304732	20.000000
C:\Users\cware\Desktop\Steller20November\TagTesting20Nov2013\M10.DSG	11-1-2013	15:50:19	55084.000000	5508.400000	50193.455554	20.000000
C:\Users\cware\Desktop\Steller20November\TagTesting20Nov2013\M10.DSG	11-1-2013	15:50:19	55085.000000	5508.500000	50199.429064	20.000000
C:\Users\cware\Desktop\Steller20November\TagTesting20Nov2013\M10.DSG	11-1-2013	15:50:19	55086.000000	5508.600000	50195.595963	20.000000
C:\Users\cware\Desktop\Steller20November\TagTesting20Nov2013\M10.DSG	11-1-2013	15:50:19	55087.000000	5508.700000	50200.201349	20.000000
C:\Users\cware\Desktop\Steller20November\TagTesting20Nov2013\M10.DSG	11-1-2013	15:50:19	55088.000000	5508.800000	50199.006815	20.000000
C:\Users\cware\Desktop\Steller20November\TagTesting20Nov2013\M10.DSG	11-1-2013	15:50:19	55089.000000	5508.900000	50196.840966	20.000000
C:\Users\cware\Desktop\Steller20November\TagTesting20Nov2013\M10.DSG	11-1-2013	15:50:19	55090.000000	5509.000000	50200.749096	20.000000
C:\Users\cware\Desktop\Steller20November\TagTesting20Nov2013\M10.DSG	11-1-2013	15:50:19	55091.000000	5509.100000	50201.894301	20.000000
C:\Users\cware\Desktop\Steller20November\TagTesting20Nov2013\M10.DSG	11-1-2013	15:50:19	55092.000000	5509.200000	50201.595847	20.000000
C:\Users\cware\Desktop\Steller20November\TagTesting20Nov2013\M10.DSG	11-1-2013	15:50:19	55093.000000	5509.300000	50200.874308	20.000000
C:\Users\cware\Desktop\Steller20November\TagTesting20Nov2013\M10.DSG	11-1-2013	15:50:19	55094.000000	5509.400000	50200.028380	20.000000
C:\Users\cware\Desktop\Steller20November\TagTesting20Nov2013\M10.DSG	11-1-2013	15:50:19	55095.000000	5509.500000	50196.294755	20.000000
C:\Users\cware\Desktop\Steller20November\TagTesting20Nov2013\M10.DSG	11-1-2013	15:50:19	55096.000000	5509.600000	50200.625847	20.000000
C:\Users\cware\Desktop\Steller20November\TagTesting20Nov2013\M10.DSG	11-1-2013	15:50:19	55097.000000	5509.700000	50198.808911	20.000000
C:\Users\cware\Desktop\Steller20November\TagTesting20Nov2013\M10.DSG	11-1-2013	15:50:19	55098.000000	5509.800000	50200.974871	20.000000
C:\Users\cware\Desktop\Steller20November\TagTesting20Nov2013\M10.DSG	11-1-2013	15:50:19	55099.000000	5509.900000	50197.291077	20.000000
C:\Users\cware\Desktop\Steller20November\TagTesting20Nov2013\M10.DSG	11-1-2013	15:50:19	55100.000000	5510.000000	50204.434960	20.000000
C:\Users\cware\Desktop\Steller20November\TagTesting20Nov2013\M10.DSG	11-1-2013	15:50:19	55101.000000	5510.100000	50202.145148	20.000000
C:\Users\cware\Desktop\Steller20November\TagTesting20Nov2013\M10.DSG	11-1-2013	15:50:19	55102.000000	5510.200000	50199.432300	20.000000
C:\Users\cware\Desktop\Steller20November\TagTesting20Nov2013\M10.DSG	11-1-2013	15:50:19	55103.000000	5510.300000	50196.171700	20.000000
C:\Users\cware\Desktop\Steller20November\TagTesting20Nov2013\M10.DSG	11-1-2013	15:50:19	55104.000000	5510.400000	50202.121036	20.000000
C:\Users\cware\Desktop\Steller20November\TagTesting20Nov2013\M10.DSG	11-1-2013	15:50:19	55105.000000	5510.500000	50200.204488	20.000000
C:\Users\cware\Desktop\Steller20November\TagTesting20Nov2013\M10.DSG	11-1-2013	15:50:19	55106.000000	5510.600000	50203.042236	20.000000
C:\Users\cware\Desktop\Steller20November\TagTesting20Nov2013\M10.DSG	11-1-2013	15:50:19	55107.000000	5510.700000	50200.404144	20.000000
C:\Users\cware\Desktop\Steller20November\TagTesting20Nov2013\M10.DSG	11-1-2013	15:50:19	55108.000000	5510.800000	50198.960441	20.000000
C:\Users\cware\Desktop\Steller20November\TagTesting20Nov2013\M10.DSG	11-1-2013	15:50:19	55109.000000	5510.900000	50205.084001	20.000000
C:\Users\cware\Desktop\Steller20November\TagTesting20Nov2013\M10.DSG	11-1-2013	15:50:19	55110.000000	5511.000000	50203.939016	20.000000
C:\Users\cware\Desktop\Steller20November\TagTesting20Nov2013\M10.DSG	11-1-2013	15:50:19	55111.000000	5511.100000	50200.081050	20.000000
C:\Users\cware\Desktop\Steller20November\TagTesting20Nov2013\M10.DSG	11-1-2013	15:50:19	55112.000000	5511.200000	50201.774016	20.000000
C:\Users\cware\Desktop\Steller20November\TagTesting20Nov2013\M10.DSG	11-1-2013	15:50:19	55113.000000	5511.300000	50198.214614	20.000000
C:\Users\cware\Desktop\Steller20November\TagTesting20Nov2013\M10.DSG	11-1-2013	15:50:19	55114.000000	5511.400000	50200.529638	20.000000
C:\Users\cware\Desktop\Steller20November\TagTesting20Nov2013\M10.DSG	11-1-2013	15:50:19	55115.000000	5511.500000	50199.509205	20.000000
C:\Users\cware\Desktop\Steller20November\TagTesting20Nov2013\M10.DSG	11-1-2013	15:50:19	55116.000000	5511.600000	50202.720740	20.000000
C:\Users\cware\Desktop\Steller20November\TagTesting20Nov2013\M10.DSG	11-1-2013	15:50:19	55117.000000	5511.700000	50196.050084	20.000000
C:\Users\cware\Desktop\Steller20November\TagTesting20Nov2013\M10.DSG	11-1-2013	15:50:19	55118.000000	5511.800000	50202.945160	20.000000
C:\Users\cware\Desktop\Steller20November\TagTesting20Nov2013\M10.DSG	11-1-2013	15:50:19	55119.000000	5511.900000	50199.460457	20.000000
C:\Users\cware\Desktop\Steller20November\TagTesting20Nov2013\M10.DSG	11-1-2013	15:50:19	55120.000000	5512.000000	50206.554638	20.000000
C:\Users\cware\Desktop\Steller20November\TagTesting20Nov2013\M10.DSG	11-1-2013	15:50:19	55121.000000	5512.100000	50210.188528	20.000000
C:\Users\cware\Desktop\Steller20November\TagTesting20Nov2013\M10.DSG	11-1-2013	15:50:19	55122.000000	5512.200000	50217.233148	20.000000
C:\Users\cware\Desktop\Steller20November\TagTesting20Nov2013\M10.DSG	11-1-2013	15:50:19	55123.000000	5512.300000	50221.340134	20.000000
C:\Users\cware\Desktop\Steller20November\TagTesting20Nov2013\M10.DSG	11-1-2013	15:50:19	55124.000000	5512.400000	50218.229184	20.000000
C:\Users\cware\Desktop\Steller20November\TagTesting20Nov2013\M10.DSG	11-1-2013	15:50:19	55125.000000	5512.500000	50233.885547	20.000000
C:\Users\cware\Desktop\Steller20November\TagTesting20Nov2013\M10.DSG	11-1-2013	15:50:19	55126.000000	5512.600000	50239.710425	20.000000
C:\Users\cware\Desktop\Steller20November\TagTesting20Nov2013\M10.DSG	11-1-2013	15:50:19	55127.000000	5512.700000	50248.372672	20.000000
C:\Users\cware\Desktop\Steller20November\TagTesting20Nov2013\M10.DSG	11-1-2013	15:50:19	55128.000000	5512.800000	50252.778355	20.000000
C:\Users\cware\Desktop\Steller20November\TagTesting20Nov2013\M10.DSG	11-1-2013	15:50:19	55129.000000	5512.900000	50255.790291	20.000000
C:\Users\cware\Desktop\Steller20November\TagTesting20Nov2013\M10.DSG	11-1-2013	15:50:19	55130.000000	5513.000000	50261.316681	20.000000
C:\Users\cware\Desktop\Steller20November\TagTesting20Nov2013\M10.DSG	11-1-2013	15:50:19	55131.000000	5513.100000	50267.439704	20.000000
C:\Users\cware\Desktop\Steller20November\TagTesting20Nov2013\M10.DSG	11-1-2013	15:50:19	55132.000000	5513.200000	50273.712484	20.000000
C:\Users\cware\Desktop\Steller20November\TagTesting20Nov2013\M10.DSG	11-1-2013	15:50:19	55133.000000	5513.300000	50283.743745	20.000000
C:\Users\cware\Desktop\Steller20November\TagTesting20Nov2013\M10.DSG	11-1-2013	15:50:19	55134.000000	5513.400000	50278.043621	20.000000
C:\Users\cware\Desktop\Steller20November\TagTesting20Nov2013\M10.DSG	11-1-2013	15:50:19	55135.000000	5513.500000	50260.047783	20.000000
C:\Users\cware\Desktop\Steller20November\TagTesting20Nov2013\M10.DSG	11-1-2013	15:50:19	55136.000000	5513.600000	50262.089156	20.000000
C:\Users\cware\Desktop\Steller20November\TagTesting20Nov2013\M10.DSG	11-1-2013	15:50:19	55137.000000	5513.700000	50262.462622	20.000000
C:\Users\cware\Desktop\Steller20November\TagTesting20Nov2013\M10.DSG	11-1-2013	15:50:19	55138.000000	5513.800000	50256.613580	20.000000
C:\Users\cware\Desktop\Steller20November\TagTesting20Nov2013\M10.DSG	11-1-2013	15:50:19	55139.000000	5513.900000	50250.838801	20.000000
C:\Users\cware\Desktop\Steller20November\TagTesting20Nov2013\M10.DSG	11-1-2013	15:50:19	55140.000000	5514.000000	50249.967670	20.000000
C:\Users\cware\Desktop\Steller20November\TagTesting20Nov2013\M10.DSG	11-1-2013	15:50:19	55141.000000	5514.100000	50251.909550	20.000000
C:\Users\cware\Desktop\Steller20November\TagTesting20Nov2013\M10.DSG	11-1-2013	15:50:19	55142.000000	5514.200000	50251.013488	20.000000
C:\Users\cware\Desktop\Steller20November\TagTesting20Nov2013\M10.DSG	11-1-2013	15:50:19	55143.000000	5514.300000	50253.577554	20.000000
C:\Users\cware\Desktop\Steller20November\TagTesting20Nov2013\M10.DSG	11-1-2013	15:50:19	55144.000000	5514.400000	50248.101886	20.000000
C:\Users\cware\Desktop\Steller20November\TagTesting20Nov2013\M10.DSG	11-1-2013	15:50:19	55145.000000	5514.500000	50252.383166	20.000000
C:\Users\cware\Desktop\Steller20November\TagTesting20Nov2013\M10.DSG	11-1-2013	15:50:19	55146.000000	5514.600000	50254.822597	20.000000
C:\Users\cware\Desktop\Steller20November\TagTesting20Nov2013\M10.DSG	11-1-2013	15:50:19	55147.000000	5514.700000	50253.627786	20.000000
C:\Users\cware\Desktop\Steller20November\TagTesting20Nov2013\M10.DSG	11-1-2013	15:50:19	55148.000000	5514.800000	50253.752382	20.000000
C:\Users\cware\Desktop\Steller20November\TagTesting20Nov2013\M10.DSG	11-1-2013	15:50:19	55149.000000	5514.900000	50253.180515	20.000000
C:\Users\cware\Desktop\Steller20November\TagTesting20Nov2013\M10.DSG	11-1-2013	15:50:19	55150.000000	5515.000000	50250.392821	20.000000
C:\Users\cware\Desktop\Steller20November\TagTesting20Nov2013\M10.DSG	11-1-2013	15:50:19	55151.000000	5515.100000	50251.463059	20.000000
C:\Users\cware\Desktop\Steller20November\TagTesting20Nov2013\M10.DSG	11-1-2013	15:50:19	55152.000000	5515.200000	50249.397292	20.000000
C:\Users\cware\Desktop\Steller20November\TagTesting20Nov2013\M10.DSG	11-1-2013	15:50:19	55153.000000	5515.300000	50249.322976	20.000000
C:\Users\cware\Desktop\Steller20November\TagTesting20Nov2013\M10.DSG	11-1-2013	15:50:19	55154.000000	5515.400000	50247.904036	20.000000
C:\Users\cware\Desktop\Steller20November\TagTesting20Nov2013\M10.DSG	11-1-2013	15:50:19	55155.000000	5515.500000	50243.597935	20.000000
C:\Users\cware\Desktop\Steller20November\TagTesting20Nov2013\M10.DSG	11-1-2013	15:50:19	55156.000000	5515.600000	50249.945480	20.000000
C:\Users\cware\Desktop\Steller20November\TagTesting20Nov2013\M10.DSG	11-1-2013	15:50:19	55157.000000	5515.700000	50242.527829	20.000000
C:\Users\cware\Desktop\Steller20November\TagTesting20Nov2013\M10.DSG	11-1-2013	15:50:19	55158.000000	5515.800000	50248.452519	20.000000
C:\Users\cware\Desktop\Steller20November\TagTesting20Nov2013\M10.DSG	11-1-2013	15:50:19	55159.000000	5515.900000	50244.196182	20.000000
C:\Users\cware\Desktop\Steller20November\TagTesting20Nov2013\M10.DSG	11-1-2013	15:50:19	55160.000000	5516.000000	50239.815342	20.000000
C:\Users\cware\Desktop\Steller20November\TagTesting20Nov2013\M10.DSG	11-1-2013	15:50:19	55161.000000	5516.100000	50246.386730	20.000000
C:\Users\cware\Desktop\Steller20November\TagTesting20Nov2013\M10.DSG	11-1-2013	15:50:19	55162.000000	5516.200000	50243.375220	20.000000
C:\Users\cware\Desktop\Steller20November\TagTesting20Nov2013\M10.DSG	11-1-2013	15:50:19	55163.000000	5516.300000	50243.574321	20.000000
C:\Users\cware\Desktop\Steller20November\TagTesting20Nov2013\M10.DSG	11-1-2013	15:50:19	55164.000000	5516.400000	50248.627646	20.000000
C:\Users\cware\Desktop\Steller20November\TagTesting20Nov2013\M10.DSG	11-1-2013	15:50:19	55165.000000	5516.500000	50239.243651	20.000000
C:\Users\cware\Desktop\Steller20November\TagTesting20Nov2013\M10.DSG	11-1-2013	15:50:19	55166.000000	5516.600000	50240.388945	20.000000
C:\Users\cware\Desktop\Steller20November\TagTesting20Nov2013\M10.DSG	11-1-2013	15:50:19	55167.000000	5516.700000	50240.687940	20.000000
C:\Users\cware\Desktop\Steller20November\TagTesting20Nov2013\M10.DSG	11-1-2013	15:50:19	55168.000000	5516.800000	50240.364419	20.000000
C:\Users\cware\Desktop\Steller20November\TagTesting20Nov2013\M10.DSG	11-1-2013	15:50:19	55169.000000	5516.900000	50235.933885	20.000000
C:\Users\cware\Desktop\Steller20November\TagTesting20Nov2013\M10.DSG	11-1-2013	15:50:19	55170.000000	5517.000000	50237.278210	20.000000
C:\Users\cware\Desktop\Steller20November\TagTesting20Nov2013\M10.DSG	11-1-2013	15:50:19	55171.000000	5517.100000	50230.209134	20.000000
C:\Users\cware\Desktop\Steller20November\TagTesting20Nov2013\M10.DSG	11-1-2013	15:50:19	55172.000000	5517.200000	50233.719182	20.000000
C:\Users\cware\Desktop\Steller20November\TagTesting20Nov2013\M10.DSG	11-1-2013	15:50:19	55173.000000	5517.300000	50233.146835	20.000000
C:\Users\cware\Desktop\Steller20November\TagTesting20Nov2013\M10.DSG	11-1-2013	15:50:19	55174.000000	5517.400000	50231.280015	20.000000
C:\Users\cware\Desktop\Steller20November\TagTesting20Nov2013\M10.DSG	11-1-2013	15:50:19	55175.000000	5517.500000	50229.985833	20.000000
C:\Users\cware\Desktop\Steller20November\TagTesting20Nov2013\M10.DSG	11-1-2013	15:50:19	55176.000000	5517.600000	50232.973096	20.000000
C:\Users\cware\Desktop\Steller20November\TagTesting20Nov2013\M10.DSG	11-1-2013	15:50:19	55177.000000	5517.700000	50230.782803	20.000000
C:\Users\cware\Desktop\Steller20November\TagTesting20Nov2013\M10.DSG	11-1-2013	15:50:19	55178.000000	5517.800000	50226.899941	20.000000
C:\Users\cware\Desktop\Steller20November\TagTesting20Nov2013\M10.DSG	11-1-2013	15:50:19	55179.000000	5517.900000	50227.821220	20.000000
C:\Users\cware\Desktop\Steller20November\TagTesting20Nov2013\M10.DSG	11-1-2013	15:50:19	55180.000000	5518.000000	50227.348327	20.000000
C:\Users\cware\Desktop\Steller20November\TagTesting20Nov2013\M10.DSG	11-1-2013	15:50:19	55181.000000	5518.100000	50224.834689	20.000000
C:\Users\cware\Desktop\Steller20November\TagTesting20Nov2013\M10.DSG	11-1-2013	15:50:19	55182.000000	5518.200000	50226.427765	20.000000
C:\Users\cware\Desktop\Steller20November\TagTesting20Nov2013\M10.DSG	11-1-2013	15:50:19	55183.000000	5518.300000	50224.038279	20.000000
C:\Users\cware\Desktop\Steller20November\TagTesting20Nov2013\M10.DSG	11-1-2013	15:50:19	55184.000000	5518.400000	50220.578753	20.000000
C:\Users\cware\Desktop\Steller20November\TagTesting20Nov2013\M10.DSG	11-1-2013	15:50:19	55185.000000	5518.500000	50230.161643	20.000000
C:\Users\cware\Desktop\Steller20November\TagTesting20Nov2013\M10.DSG	11-1-2013	15:50:19	55186.000000	5518.600000	50235.936484	20.000000
C:\Users\cware\Desktop\Steller20November\TagTesting20Nov2013\M10.DSG	11-1-2013	15:50:19	55187.000000	5518.700000	50236.882523	20.000000
C:\Users\cware\Desktop\Steller20November\TagTesting20Nov2013\M10.DSG	11-1-2013	15:50:19	55188.000000	5518.800000	50241.313282	20.000000
C:\Users\cware\Desktop\Steller20November\TagTesting20Nov2013\M10.DSG	11-1-2013	15:50:19	55189.000000	5518.900000	50243.653414	20.000000
C:\Users\cware\Desktop\Steller20November\TagTesting20Nov2013\M10.DSG	11-1-2013	15:50:19	55190.000000	5519.000000	50250.149949	20.000000
C:\Users\cware\Desktop\Steller20November\TagTesting20Nov2013\M10.DSG	11-1-2013	15:50:19	55191.000000	5519.100000	50253.111932	20.000000
C:\Users\cware\Desktop\Steller20November\TagTesting20Nov2013\M10.DSG	11-1-2013	15:50:19	55192.000000	5519.200000	50257.418417	20.000000
C:\Users\cware\Desktop\Steller20November\TagTesting20Nov2013\M10.DSG	11-1-2013	15:50:19	55193.000000	5519.300000	50252.614553	20.000000
C:\Users\cware\Desktop\Steller20November\TagTesting20Nov2013\M10.DSG	11-1-2013	15:50:19	55194.000000	5519.400000	50256.920633	20.000000
C:\Users\cware\Desktop\Steller20November\TagTesting20Nov2013\M10.DSG	11-1-2013	15:50:19	55195.000000	5519.500000	50272.751668	20.000000
C:\Users\cware\Desktop\Steller20November\TagTesting20Nov2013\M10.DSG	11-1-2013	15:50:19	55196.000000	5519.600000	50278.676076	20.000000
C:\Users\cware\Desktop\Steller20November\TagTesting20Nov2013\M10.DSG	11-1-2013	15:50:19	55197.000000	5519.700000	50281.613160	20.000000
C:\Users\cware\Desktop\Steller20November\TagTesting20Nov2013\M10.DSG	11-1-2013	15:50:19	55198.000000	5519.800000	50273.847352	20.000000
C:\Users\cware\Desktop\Steller20November\TagTesting20Nov2013\M10.DSG	11-1-2013	15:50:19	55199.000000	5519.900000	50265.633458	20.000000
C:\Users\cware\Desktop\Steller20November\TagTesting20Nov2013\M10.DSG	11-1-2013	15:50:19	55200.000000	5520.000000	50260.555621	20.000000
C:\Users\cware\Desktop\Steller20November\TagTesting20Nov2013\M10.DSG	11-1-2013	15:50:19	55201.000000	5520.100000	50255.726936	20.000000
C:\Users\cware\Desktop\Steller20November\TagTesting20Nov2013\M10.DSG	11-1-2013	15:50:19	55202.000000	5520.200000	50244.103121	20.000000
C:\Users\cware\Desktop\Steller20November\TagTesting20Nov2013\M10.DSG	11-1-2013	15:50:19	55203.000000	5520.300000	50250.375911	20.000000
C:\Users\cware\Desktop\Steller20November\TagTesting20Nov2013\M10.DSG	11-1-2013	15:50:19	55204.000000	5520.400000	50243.132545	20.000000
C:\Users\cware\Desktop\Steller20November\TagTesting20Nov2013\M10.DSG	11-1-2013	15:50:19	55205.000000	5520.500000	50243.431629	20.000000
C:\Users\cware\Desktop\Steller20November\TagTesting20Nov2013\M10.DSG	11-1-2013	15:50:19	55206.000000	5520.600000	50235.167956	20.000000
C:\Users\cware\Desktop\Steller20November\TagTesting20Nov2013\M10.DSG	11-1-2013	15:50:19	55207.000000	5520.700000	50234.470969	20.000000
C:\Users\cware\Desktop\Steller20November\TagTesting20Nov2013\M10.DSG	11-1-2013	15:50:19	55208.000000	5520.800000	50229.617384	20.000000
C:\Users\cware\Desktop\Steller20November\TagTesting20Nov2013\M10.DSG	11-1-2013	15:50:19	55209.000000	5520.900000	50234.073317	20.000000
C:\Users\cware\Desktop\Steller20November\TagTesting20Nov2013\M10.DSG	11-1-2013	15:50:19	55210.000000	5521.000000	50235.516730	20.000000
C:\Users\cware\Desktop\Steller20November\TagTesting20Nov2013\M10.DSG	11-1-2013	15:50:19	55211.000000	5521.100000	50229.542967	20.000000
C:\Users\cware\Desktop\Steller20November\TagTesting20Nov2013\M10.DSG	11-1-2013	15:50:19	55212.000000	5521.200000	50223.867883	20.000000
C:\Users\cware\Desktop\Steller20November\TagTesting20Nov2013\M10.DSG	11-1-2013	15:50:19	55213.000000	5521.300000	50223.693892	20.000000
C:\Users\cware\Desktop\Steller20November\TagTesting20Nov2013\M10.DSG	11-1-2013	15:50:19	55214.000000	5521.400000	50225.336922	20.000000
C:\Users\cware\Desktop\Steller20November\TagTesting20Nov2013\M10.DSG	11-1-2013	15:50:19	55215.000000	5521.500000	50217.346879	20.000000
C:\Users\cware\Desktop\Steller20November\TagTesting20Nov2013\M10.DSG	11-1-2013	15:50:19	55216.000000	5521.600000	50220.259636	20.000000
C:\Users\cware\Desktop\Steller20November\TagTesting20Nov2013\M10.DSG	11-1-2013	15:50:19	55217.000000	5521.700000	50219.438361	20.000000
C:\Users\cware\Desktop\Steller20November\TagTesting20Nov2013\M10.DSG	11-1-2013	15:50:19	55218.000000	5521.800000	50211.647494	20.000000
C:\Users\cware\Desktop\Steller20November\TagTesting20Nov2013\M10.DSG	11-1-2013	15:50:19	55219.000000	5521.900000	50212.045763	20.000000
C:\Users\cware\Desktop\Steller20November\TagTesting20Nov2013\M10.DSG	11-1-2013	15:50:19	55220.000000	5522.000000	50214.311010	20.000000
C:\Users\cware\Desktop\Steller20November\TagTesting20Nov2013\M10.DSG	11-1-2013	15:50:19	55221.000000	5522.100000	50213.116481	20.000000
C:\Users\cware\Desktop\Steller20November\TagTesting20Nov2013\M10.DSG	11-1-2013	15:50:19	55222.000000	5522.200000	50213.689185	20.000000
C:\Users\cware\Desktop\Steller20November\TagTesting20Nov2013\M10.DSG	11-1-2013	15:50:19	55223.000000	5522.300000	50209.731455	20.000000
C:\Users\cware\Desktop\Steller20November\TagTesting20Nov2013\M10.DSG	11-1-2013	15:50:19	55224.000000	5522.400000	50208.138498	20.000000
C:\Users\cware\Desktop\Steller20November\TagTesting20Nov2013\M10.DSG	11-1-2013	15:50:19	55225.000000	5522.500000	50206.022825	20.000000
C:\Users\cware\Desktop\Steller20November\TagTesting20Nov2013\M10.DSG	11-1-2013	15:50:19	55226.000000	5522.600000	50207.192905	20.000000
C:\Users\cware\Desktop\Steller20November\TagTesting20Nov2013\M10.DSG	11-1-2013	15:50:19	55227.000000	5522.700000	50198.979295	20.000000
C:\Users\cware\Desktop\Steller20November\TagTesting20Nov2013\M10.DSG	11-1-2013	15:50:19	55228.000000	5522.800000	50205.351372	20.000000
C:\Users\cware\Desktop\Steller20November\TagTesting20Nov2013\M10.DSG	11-1-2013	15:50:19	55229.000000	5522.900000	50199.054127	20.000000
C:\Users\cware\Desktop\Steller20November\TagTesting20Nov2013\M10.DSG	11-1-2013	15:50:19	55230.000000	5523.000000	50203.210764	20.000000
C:\Users\cware\Desktop\Steller20November\TagTesting20Nov2013\M10.DSG	11-1-2013	15:50:19	55231.000000	5523.100000	50199.402847	20.000000
C:\Users\cware\Desktop\Steller20November\TagTesting20Nov2013\M10.DSG	11-1-2013	15:50:19	55232.000000	5523.200000	50201.543534	20.000000
C:\Users\cware\Desktop\Steller20November\TagTesting20Nov2013\M10.DSG	11-1-2013	15:50:19	55233.000000	5523.300000	50199.552422	20.000000
C:\Users\cware\Desktop\Steller20November\TagTesting20Nov2013\M10.DSG	11-1-2013	15:50:19	55234.000000	5523.400000	50199.054439	20.000000
C:\Users\cware\Desktop\Steller20November\TagTesting20Nov2013\M10.DSG	11-1-2013	15:50:19	55235.000000	5523.500000	50196.291702	20.000000
C:\Users\cware\Desktop\Steller20November\TagTesting20Nov2013\M10.DSG	11-1-2013	15:50:19	55236.000000	5523.600000	50196.964111	20.000000
C:\Users\cware\Desktop\Steller20November\TagTesting20Nov2013\M10.DSG	11-1-2013	15:50:19	55237.000000	5523.700000	50198.432807	20.000000
C:\Users\cware\Desktop\Steller20November\TagTesting20Nov2013\M10.DSG	11-1-2013	15:50:19	55238.000000	5523.800000	50193.529374	20.000000
C:\Users\cware\Desktop\Steller20November\TagTesting20Nov2013\M10.DSG	11-1-2013	15:50:19	55239.000000	5523.900000	50191.389000	20.000000
C:\Users\cware\Desktop\Steller20November\TagTesting20Nov2013\M10.DSG	11-1-2013	15:50:19	55240.000000	5524.000000	50195.272021	20.000000
C:\Users\cware\Desktop\Steller20November\TagTesting20Nov2013\M10.DSG	11-1-2013	15:50:19	55241.000000	5524.100000	50196.715813	20.000000
C:\Users\cware\Desktop\Steller20November\TagTesting20Nov2013\M10.DSG	11-1-2013	15:50:19	55242.000000	5524.200000	50194.749526	20.000000
C:\Users\cware\Desktop\Steller20November\TagTesting20Nov2013\M10.DSG	11-1-2013	15:50:19	55243.000000	5524.300000	50192.833012	20.000000
C:\Users\cware\Desktop\Steller20November\TagTesting20Nov2013\M10.DSG	11-1-2013	15:50:19	55244.000000	5524.400000	50193.281085	20.000000
C:\Users\cware\Desktop\Steller20November\TagTesting20Nov2013\M10.DSG	11-1-2013	15:50:19	55245.000000	5524.500000	50194.998669	20.000000
C:\Users\cware\Desktop\Steller20November\TagTesting20Nov2013\M10.DSG	11-1-2013	15:50:19	55246.000000	5524.600000	50201.420880	20.000000
C:\Users\cware\Desktop\Steller20November\TagTesting20Nov2013\M10.DSG	11-1-2013	15:50:19	55247.000000	5524.700000	50205.652371	20.000000
C:\Users\cware\Desktop\Steller20November\TagTesting20Nov2013\M10.DSG	11-1-2013	15:50:19	55248.000000	5524.800000	50211.576608	20.000000
C:\Users\cware\Desktop\Steller20November\TagTesting20Nov2013\M10.DSG	11-1-2013	15:50:19	55249.000000	5524.900000	50217.425943	20.000000
C:\Users\cware\Desktop\Steller20November\TagTesting20Nov2013\M10.DSG	11-1-2013	15:50:19	55250.000000	5525.000000	50220.412994	20.000000
C:\Users\cware\Desktop\Steller20November\TagTesting20Nov2013\M10.DSG	11-1-2013	15:50:19	55251.000000	5525.100000	50231.066533	20.000000
C:\Users\cware\Desktop\Steller20November\TagTesting20Nov2013\M10.DSG	11-1-2013	15:50:19	55252.000000	5525.200000	50232.585143	20.000000
C:\Users\cware\Desktop\Steller20November\TagTesting20Nov2013\M10.DSG	11-1-2013	15:50:19	55253.000000	5525.300000	50237.090246	20.000000
C:\Users\cware\Desktop\Steller20November\TagTesting20Nov2013\M10.DSG	11-1-2013	15:50:19	55254.000000	5525.400000	50238.932668	20.000000
C:\Users\cware\Desktop\Steller20November\TagTesting20Nov2013\M10.DSG	11-1-2013	15:50:19	55255.000000	5525.500000	50250.407443	20.000000
C:\Users\cware\Desktop\Steller20November\TagTesting20Nov2013\M10.DSG	11-1-2013	15:50:19	55256.000000	5525.600000	50260.513125	20.000000
C:\Users\cware\Desktop\Steller20November\TagTesting20Nov2013\M10.DSG	11-1-2013	15:50:19	55257.000000	5525.700000	50268.603002	20.000000
C:\Users\cware\Desktop\Steller20November\TagTesting20Nov2013\M10.DSG	11-1-2013	15:50:19	55258.000000	5525.800000	50263.400788	20.000000
C:\Users\cware\Desktop\Steller20November\TagTesting20Nov2013\M10.DSG	11-1-2013	15:50:19	55259.000000	5525.900000	50261.608751	20.000000
C:\Users\cware\Desktop\Steller20November\TagTesting20Nov2013\M10.DSG	11-1-2013	15:50:19	55260.000000	5526.000000	50253.718253	20.000000
C:\Users\cware\Desktop\Steller20November\TagTesting20Nov2013\M10.DSG	11-1-2013	15:50:19	55261.000000	5526.100000	50246.400645	20.000000
C:\Users\cware\Desktop\Steller20November\TagTesting20Nov2013\M10.DSG	11-1-2013	15:50:19	55262.000000	5526.200000	50237.564457	20.000000
C:\Users\cware\Desktop\Steller20November\TagTesting20Nov2013\M10.DSG	11-1-2013	15:50:19	55263.000000	5526.300000	50229.972836	20.000000
C:\Users\cware\Desktop\Steller20November\TagTesting20Nov2013\M10.DSG	11-1-2013	15:50:19	55264.000000	5526.400000	50240.825432	20.000000
C:\Users\cware\Desktop\Steller20November\TagTesting20Nov2013\M10.DSG	11-1-2013	15:50:19	55265.000000	5526.500000	50236.195818	20.000000
C:\Users\cware\Desktop\Steller20November\TagTesting20Nov2013\M10.DSG	11-1-2013	15:50:19	55266.000000	5526.600000	50239.183173	20.000000
C:\Users\cware\Desktop\Steller20November\TagTesting20Nov2013\M10.DSG	11-1-2013	15:50:19	55267.000000	5526.700000	50234.080101	20.000000
C:\Users\cware\Desktop\Steller20November\TagTesting20Nov2013\M10.DSG	11-1-2013	15:50:19	55268.000000	5526.800000	50240.676593	20.000000
C:\Users\cware\Desktop\Steller20November\TagTesting20Nov2013\M10.DSG	11-1-2013	15:50:19	55269.000000	5526.900000	50236.943142	20.000000
C:\Users\cware\Desktop\Steller20November\TagTesting20Nov2013\M10.DSG	11-1-2013	15:50:19	55270.000000	5527.000000	50244.136935	20.000000
C:\Users\cware\Desktop\Steller20November\TagTesting20Nov2013\M10.DSG	11-1-2013	15:50:19	55271.000000	5527.100000	50242.593680	20.000000
C:\Users\cware\Desktop\Steller20November\TagTesting20Nov2013\M10.DSG	11-1-2013	15:50:19	55272.000000	5527.200000	50239.507232	20.000000
C:\Users\cware\Desktop\Steller20November\TagTesting20Nov2013\M10.DSG	11-1-2013	15:50:19	55273.000000	5527.300000	50244.386162	20.000000
C:\Users\cware\Desktop\Steller20November\TagTesting20Nov2013\M10.DSG	11-1-2013	15:50:19	55274.000000	5527.400000	50243.714317	20.000000
C:\Users\cware\Desktop\Steller20November\TagTesting20Nov2013\M10.DSG	11-1-2013	15:50:19	55275.000000	5527.500000	50245.306790	20.000000
C:\Users\cware\Desktop\Steller20November\TagTesting20Nov2013\M10.DSG	11-1-2013	15:50:19	55276.000000	5527.600000	50247.796471	20.000000
C:\Users\cware\Desktop\Steller20November\TagTesting20Nov2013\M10.DSG	11-1-2013	15:50:19	55277.000000	5527.700000	50246.850710	20.000000
C:\Users\cware\Desktop\Steller20November\TagTesting20Nov2013\M10.DSG	11-1-2013	15:50:19	55278.000000	5527.800000	50244.859113	20.000000
C:\Users\cware\Desktop\Steller20November\TagTesting20Nov2013\M10.DSG	11-1-2013	15:50:19	55279.000000	5527.900000	50251.306304	20.000000
C:\Users\cware\Desktop\Steller20November\TagTesting20Nov2013\M10.DSG	11-1-2013	15:50:19	55280.000000	5528.000000	50255.886696	20.000000
C:\Users\cware\Desktop\Steller20November\TagTesting20Nov2013\M10.DSG	11-1-2013	15:50:19	55281.000000	5528.100000	50249.091534	20.000000
C:\Users\cware\Desktop\Steller20November\TagTesting20Nov2013\M10.DSG	11-1-2013	15:50:19	55282.000000	5528.200000	50253.223351	20.000000
C:\Users\cware\Desktop\Steller20November\TagTesting20Nov2013\M10.DSG	11-1-2013	15:50:19	55283.000000	5528.300000	50253.746035	20.000000
C:\Users\cware\Desktop\Steller20November\TagTesting20Nov2013\M10.DSG	11-1-2013	15:50:19	55284.000000	5528.400000	50253.397738	20.000000
C:\Users\cware\Desktop\Steller20November\TagTesting20Nov2013\M10.DSG	11-1-2013	15:50:19	55285.000000	5528.500000	50254.791722	20.000000
C:\Users\cware\Desktop\Steller20November\TagTesting20Nov2013\M10.DSG	11-1-2013	15:50:19	55286.000000	5528.600000	50258.202114	20.000000
C:\Users\cware\Desktop\Steller20November\TagTesting20Nov2013\M10.DSG	11-1-2013	15:50:19	55287.000000	5528.700000	50258.699806	20.000000
C:\Users\cware\Desktop\Steller20November\TagTesting20Nov2013\M10.DSG	11-1-2013	15:50:19	55288.000000	5528.800000	50256.534404	20.000000
C:\Users\cware\Desktop\Steller20November\TagTesting20Nov2013\M10.DSG	11-1-2013	15:50:19	55289.000000	5528.900000	50263.827739	20.000000
C:\Users\cware\Desktop\Steller20November\TagTesting20Nov2013\M10.DSG	11-1-2013	15:50:19	55290.000000	5529.000000	50263.280151	20.000000
C:\Users\cware\Desktop\Steller20November\TagTesting20Nov2013\M10.DSG	11-1-2013	15:50:19	55291.000000	5529.100000	50265.819380	20.000000
C:\Users\cware\Desktop\Steller20November\TagTesting20Nov2013\M10.DSG	11-1-2013	15:50:19	55292.000000	5529.200000	50259.447219	20.000000
C:\Users\cware\Desktop\Steller20November\TagTesting20Nov2013\M10.DSG	11-1-2013	15:50:19	55293.000000	5529.300000	50265.769325	20.000000
C:\Users\cware\Desktop\Steller20November\TagTesting20Nov2013\M10.DSG	11-1-2013	15:50:19	55294.000000	5529.400000	50267.810880	20.000000
C:\Users\cware\Desktop\Steller20November\TagTesting20Nov2013\M10.DSG	11-1-2013	15:50:19	55295.000000	5529.500000	50271.021718	20.000000
C:\Users\cware\Desktop\Steller20November\TagTesting20Nov2013\M10.DSG	11-1-2013	15:50:19	55296.000000	5529.600000	50269.428861	20.000000
C:\Users\cware\Desktop\Steller20November\TagTesting20Nov2013\M10.DSG	11-1-2013	15:50:19	55297.000000	5529.700000	50276.099728	20.000000
C:\Users\cware\Desktop\Steller20November\TagTesting20Nov2013\M10.DSG	11-1-2013	15:50:19	55298.000000	5529.800000	50287.101632	20.000000
C:\Users\cware\Desktop\Steller20November\TagTesting20Nov2013\M10.DSG	11-1-2013	15:50:19	55299.000000	5529.900000	50289.939496	20.000000
C:\Users\cware\Desktop\Steller20November\TagTesting20Nov2013\M10.DSG	11-1-2013	15:50:19	55300.000000	5530.000000	50298.004188	20.000000
C:\Users\cware\Desktop\Steller20November\TagTesting20Nov2013\M10.DSG	11-1-2013	15:50:19	55301.000000	5530.100000	50302.410252	20.000000
C:\Users\cware\Desktop\Steller20November\TagTesting20Nov2013\M10.DSG	11-1-2013	15:50:19	55302.000000	5530.200000	50299.124468	20.000000
C:\Users\cware\Desktop\Steller20November\TagTesting20Nov2013\M10.DSG	11-1-2013	15:50:19	55303.000000	5530.300000	50306.218486	20.000000
C:\Users\cware\Desktop\Steller20November\TagTesting20Nov2013\M10.DSG	11-1-2013	15:50:19	55304.000000	5530.400000	50312.964069	20.000000
C:\Users\cware\Desktop\Steller20November\TagTesting20Nov2013\M10.DSG	11-1-2013	15:50:19	55305.000000	5530.500000	50316.025869	20.000000
C:\Users\cware\Desktop\Steller20November\TagTesting20Nov2013\M10.DSG	11-1-2013	15:50:19	55306.000000	5530.600000	50306.492728	20.000000
C:\Users\cware\Desktop\Steller20November\TagTesting20Nov2013\M10.DSG	11-1-2013	15:50:19	55307.000000	5530.700000	50301.390100	20.000000
C:\Users\cware\Desktop\Steller20November\TagTesting20Nov2013\M10.DSG	11-1-2013	15:50:19	55308.000000	5530.800000	50287.550896	20.000000
C:\Users\cware\Desktop\Steller20November\TagTesting20Nov2013\M10.DSG	11-1-2013	15:50:19	55309.000000	5530.900000	50283.618255	20.000000
C:\Users\cware\Desktop\Steller20November\TagTesting20Nov2013\M10.DSG	11-1-2013	15:50:19	55310.000000	5531.000000	50276.250484	20.000000
C:\Users\cware\Desktop\Steller20November\TagTesting20Nov2013\M10.DSG	11-1-2013	15:50:19	55311.000000	5531.100000	50270.027850	20.000000
C:\Users\cware\Desktop\Steller20November\TagTesting20Nov2013\M10.DSG	11-1-2013	15:50:19	55312.000000	5531.200000	50264.551791	20.000000
C:\Users\cware\Desktop\Steller20November\TagTesting20Nov2013\M10.DSG	11-1-2013	15:50:19	55313.000000	5531.300000	50264.228539	20.000000
C:\Users\cware\Desktop\Steller20November\TagTesting20Nov2013\M10.DSG	11-1-2013	15:50:19	55314.000000	5531.400000	50270.476249	20.000000
C:\Users\cware\Desktop\Steller20November\TagTesting20Nov2013\M10.DSG	11-1-2013	15:50:19	55315.000000	5531.500000	50254.346848	20.000000
C:\Users\cware\Desktop\Steller20November\TagTesting20Nov2013\M10.DSG	11-1-2013	15:50:19	55316.000000	5531.600000	50264.004903	20.000000
C:\Users\cware\Desktop\Steller20November\TagTesting20Nov2013\M10.DSG	11-1-2013	15:50:19	55317.000000	5531.700000	50249.891571	20.000000
C:\Users\cware\Desktop\Steller20November\TagTesting20Nov2013\M10.DSG	11-1-2013	15:50:19	55318.000000	5531.800000	50257.632909	20.000000
C:\Users\cware\Desktop\Steller20November\TagTesting20Nov2013\M10.DSG	11-1-2013	15:50:19	55319.000000	5531.900000	50258.927263	20.000000
C:\Users\cware\Desktop\Steller20November\TagTesting20Nov2013\M10.DSG	11-1-2013	15:50:19	55320.000000	5532.000000	50264.602693	20.000000
C:\Users\cware\Desktop\Steller20November\TagTesting20Nov2013\M10.DSG	11-1-2013	15:50:19	55321.000000	5532.100000	50262.885280	20.000000
C:\Users\cware\Desktop\Steller20November\TagTesting20Nov2013\M10.DSG	11-1-2013	15:50:19	55322.000000	5532.200000	50264.602723	20.000000
C:\Users\cware\Desktop\Steller20November\TagTesting20Nov2013\M10.DSG	11-1-2013	15:50:19	55323.000000	5532.300000	50258.629060	20.000000
C:\Users\cware\Desktop\Steller20November\TagTesting20Nov2013\M10.DSG	11-1-2013	15:50:19	55324.000000	5532.400000	50263.731909	20.000000
C:\Users\cware\Desktop\Steller20November\TagTesting20Nov2013\M10.DSG	11-1-2013	15:50:19	55325.000000	5532.500000	50256.712581	20.000000
C:\Users\cware\Desktop\Steller20November\TagTesting20Nov2013\M10.DSG	11-1-2013	15:50:19	55326.000000	5532.600000	50255.318853	20.000000
C:\Users\cware\Desktop\Steller20November\TagTesting20Nov2013\M10.DSG	11-1-2013	15:50:19	55327.000000	5532.700000	50253.875047	20.000000
C:\Users\cware\Desktop\Steller20November\TagTesting20Nov2013\M10.DSG	11-1-2013	15:50:19	55328.000000	5532.800000	50248.374132	20.000000
C:\Users\cware\Desktop\Steller20November\TagTesting20Nov2013\M10.DSG	11-1-2013	15:50:19	55329.000000	5532.900000	50253.004224	20.000000
C:\Users\cware\Desktop\Steller20November\TagTesting20Nov2013\M10.DSG	11-1-2013	15:50:19	55330.000000	5533.000000	50255.443749	20.000000
C:\Users\cware\Desktop\Steller20November\TagTesting20Nov2013\M10.DSG	11-1-2013	15:50:19	55331.000000	5533.100000	50250.888656	20.000000
C:\Users\cware\Desktop\Steller20November\TagTesting20Nov2013\M10.DSG	11-1-2013	15:50:19	55332.000000	5533.200000	50245.562128	20.000000
C:\Users\cware\Desktop\Steller20November\TagTesting20Nov2013\M10.DSG	11-1-2013	15:50:19	55333.000000	5533.300000	50247.404146	20.000000
C:\Users\cware\Desktop\Steller20November\TagTesting20Nov2013\M10.DSG	11-1-2013	15:50:19	55334.000000	5533.400000	50244.417041	20.000000
C:\Users\cware\Desktop\Steller20November\TagTesting20Nov2013\M10.DSG	11-1-2013	15:50:19	55335.000000	5533.500000	50238.368903	20.000000
C:\Users\cware\Desktop\Steller20November\TagTesting20Nov2013\M10.DSG	11-1-2013	15:50:19	55336.000000	5533.600000	50247.678471	20.000000
C:\Users\cware\Desktop\Steller20November\TagTesting20Nov2013\M10.DSG	11-1-2013	15:50:19	55337.000000	5533.700000	50243.048851	20.000000
C:\Users\cware\Desktop\Steller20November\TagTesting20Nov2013\M10.DSG	11-1-2013	15:50:19	55338.000000	5533.800000	50235.755710	20.000000
C:\Users\cware\Desktop\Steller20November\TagTesting20Nov2013\M10.DSG	11-1-2013	15:50:19	55339.000000	5533.900000	50245.114919	20.000000
C:\Users\cware\Desktop\Steller20November\TagTesting20Nov2013\M10.DSG	11-1-2013	15:50:19	55340.000000	5534.000000	50240.311013	20.000000
C:\Users\cware\Desktop\Steller20November\TagTesting20Nov2013\M10.DSG	11-1-2013	15:50:19	55341.000000	5534.100000	50235.034025	20.000000
C:\Users\cware\Desktop\Steller20November\TagTesting20Nov2013\M10.DSG	11-1-2013	15:50:19	55342.000000	5534.200000	50239.713744	20.000000
C:\Users\cware\Desktop\Steller20November\TagTesting20Nov2013\M10.DSG	11-1-2013	15:50:19	55343.000000	5534.300000	50239.863301	20.000000
C:\Users\cware\Desktop\Steller20November\TagTesting20Nov2013\M10.DSG	11-1-2013	15:50:19	55344.000000	5534.400000	50234.188458	20.000000
C:\Users\cware\Desktop\Steller20November\TagTesting20Nov2013\M10.DSG	11-1-2013	15:50:19	55345.000000	5534.500000	50235.432994	20.000000
C:\Users\cware\Desktop\Steller20November\TagTesting20Nov2013\M10.DSG	11-1-2013	15:50:19	55346.000000	5534.600000	50236.652490	20.000000
C:\Users\cware\Desktop\Steller20November\TagTesting20Nov2013\M10.DSG	11-1-2013	15:50:19	55347.000000	5534.700000	50235.109376	20.000000
C:\Users\cware\Desktop\Steller20November\TagTesting20Nov2013\M10.DSG	11-1-2013	15:50:19	55348.000000	5534.800000	50238.793552	20.000000
C:\Users\cware\Desktop\Steller20November\TagTesting20Nov2013\M10.DSG	11-1-2013	15:50:19	55349.000000	5534.900000	50238.743806	20.000000
C:\Users\cware\Desktop\Steller20November\TagTesting20Nov2013\M10.DSG	11-1-2013	15:50:19	55350.000000	5535.000000	50235.533299	20.000000
C:\Users\cware\Desktop\Steller20November\TagTesting20Nov2013\M10.DSG	11-1-2013	15:50:19	55351.000000	5535.100000	50236.628000	20.000000
C:\Users\cware\Desktop\Steller20November\TagTesting20Nov2013\M10.DSG	11-1-2013	15:50:19	55352.000000	5535.200000	50240.884537	20.000000
C:\Users\cware\Desktop\Steller20November\TagTesting20Nov2013\M10.DSG	11-1-2013	15:50:19	55353.000000	5535.300000	50240.387131	20.000000
C:\Users\cware\Desktop\Steller20November\TagTesting20Nov2013\M10.DSG	11-1-2013	15:50:19	55354.000000	5535.400000	50243.921711	20.000000
C:\Users\cware\Desktop\Steller20November\TagTesting20Nov2013\M10.DSG	11-1-2013	15:50:19	55355.000000	5535.500000	50241.980314	20.000000
C:\Users\cware\Desktop\Steller20November\TagTesting20Nov2013\M10.DSG	11-1-2013	15:50:19	55356.000000	5535.600000	50246.186906	20.000000
C:\Users\cware\Desktop\Steller20November\TagTesting20Nov2013\M10.DSG	11-1-2013	15:50:19	55357.000000	5535.700000	50249.547120	20.000000
C:\Users\cware\Desktop\Steller20November\TagTesting20Nov2013\M10.DSG	11-1-2013	15:50:19	55358.000000	5535.800000	50257.960459	20.000000
C:\Users\cware\Desktop\Steller20November\TagTesting20Nov2013\M10.DSG	11-1-2013	15:50:19	55359.000000	5535.900000	50262.142195	20.000000
C:\Users\cware\Desktop\Steller20November\TagTesting20Nov2013\M10.DSG	11-1-2013	15:50:19	55360.000000	5536.000000	50263.187798	20.000000
C:\Users\cware\Desktop\Steller20November\TagTesting20Nov2013\M10.DSG	11-1-2013	15:50:19	55361.000000	5536.100000	50264.308029	20.000000
C:\Users\cware\Desktop\Steller20November\TagTesting20Nov2013\M10.DSG	11-1-2013	15:50:19	55362.000000	5536.200000	50268.664166	20.000000
C:\Users\cware\Desktop\Steller20November\TagTesting20Nov2013\M10.DSG	11-1-2013	15:50:19	55363.000000	5536.300000	50275.807799	20.000000
C:\Users\cware\Desktop\Steller20November\TagTesting20Nov2013\M10.DSG	11-1-2013	15:50:19	55364.000000	5536.400000	50278.794644	20.000000
C:\Users\cware\Desktop\Steller20November\TagTesting20Nov2013\M10.DSG	11-1-2013	15:50:19	55365.000000	5536.500000	50288.278516	20.000000
C:\Users\cware\Desktop\Steller20November\TagTesting20Nov2013\M10.DSG	11-1-2013	15:50:19	55366.000000	5536.600000	50298.981646	20.000000
C:\Users\cware\Desktop\Steller20November\TagTesting20Nov2013\M10.DSG	11-1-2013	15:50:19	55367.000000	5536.700000	50306.896926	20.000000
C:\Users\cware\Desktop\Steller20November\TagTesting20Nov2013\M10.DSG	11-1-2013	15:50:19	55368.000000	5536.800000	50304.507496	20.000000
C:\Users\cware\Desktop\Steller20November\TagTesting20Nov2013\M10.DSG	11-1-2013	15:50:19	55369.000000	5536.900000	50291.862930	20.000000
C:\Users\cware\Desktop\Steller20November\TagTesting20Nov2013\M10.DSG	11-1-2013	15:50:19	55370.000000	5537.000000	50270.606061	20.000000
C:\Users\cware\Desktop\Steller20November\TagTesting20Nov2013\M10.DSG	11-1-2013	15:50:19	55371.000000	5537.100000	50270.730776	20.000000
C:\Users\cware\Desktop\Steller20November\TagTesting20Nov2013\M10.DSG	11-1-2013	15:50:19	55372.000000	5537.200000	50260.052682	20.000000
C:\Users\cware\Desktop\Steller20November\TagTesting20Nov2013\M10.DSG	11-1-2013	15:50:19	55373.000000	5537.300000	50255.895678	20.000000
C:\Users\cware\Desktop\Steller20November\TagTesting20Nov2013\M10.DSG	11-1-2013	15:50:19	55374.000000	5537.400000	50261.944434	20.000000
C:\Users\cware\Desktop\Steller20November\TagTesting20Nov2013\M10.DSG	11-1-2013	15:50:19	55375.000000	5537.500000	50260.500645	20.000000
C:\Users\cware\Desktop\Steller20November\TagTesting20Nov2013\M10.DSG	11-1-2013	15:50:19	55376.000000	5537.600000	50261.322427	20.000000
C:\Users\cware\Desktop\Steller20November\TagTesting20Nov2013\M10.DSG	11-1-2013	15:50:19	55377.000000	5537.700000	50265.379806	20.000000
C:\Users\cware\Desktop\Steller20November\TagTesting20Nov2013\M10.DSG	11-1-2013	15:50:19	55378.000000	5537.800000	50257.066137	20.000000
C:\Users\cware\Desktop\Steller20November\TagTesting20Nov2013\M10.DSG	11-1-2013	15:50:19	55379.000000	5537.900000	50257.140991	20.000000
C:\Users\cware\Desktop\Steller20November\TagTesting20Nov2013\M10.DSG	11-1-2013	15:50:19	55380.000000	5538.000000	50250.694393	20.000000
C:\Users\cware\Desktop\Steller20November\TagTesting20Nov2013\M10.DSG	11-1-2013	15:50:19	55381.000000	5538.100000	50251.192377	20.000000
C:\Users\cware\Desktop\Steller20November\TagTesting20Nov2013\M10.DSG	11-1-2013	15:50:19	55382.000000	5538.200000	50251.167543	20.000000
C:\Users\cware\Desktop\Steller20November\TagTesting20Nov2013\M10.DSG	11-1-2013	15:50:19	55383.000000	5538.300000	50255.523234	20.000000
C:\Users\cware\Desktop\Steller20November\TagTesting20Nov2013\M10.DSG	11-1-2013	15:50:19	55384.000000	5538.400000	50255.797190	20.000000
C:\Users\cware\Desktop\Steller20November\TagTesting20Nov2013\M10.DSG	11-1-2013	15:50:19	55385.000000	5538.500000	50254.129717	20.000000
C:\Users\cware\Desktop\Steller20November\TagTesting20Nov2013\M10.DSG	11-1-2013	15:50:19	55386.000000	5538.600000	50254.453314	20.000000
C:\Users\cware\Desktop\Steller20November\TagTesting20Nov2013\M10.DSG	11-1-2013	15:50:19	55387.000000	5538.700000	50253.433073	20.000000
C:\Users\cware\Desktop\Steller20November\TagTesting20Nov2013\M10.DSG	11-1-2013	15:50:19	55388.000000	5538.800000	50251.267574	20.000000
C:\Users\cware\Desktop\Steller20November\TagTesting20Nov2013\M10.DSG	11-1-2013	15:50:19	55389.000000	5538.900000	50252.536940	20.000000
C:\Users\cware\Desktop\Steller20November\TagTesting20Nov2013\M10.DSG	11-1-2013	15:50:19	55390.000000	5539.000000	50258.286858	20.000000
C:\Users\cware\Desktop\Steller20November\TagTesting20Nov2013\M10.DSG	11-1-2013	15:50:19	55391.000000	5539.100000	50255.349777	20.000000
C:\Users\cware\Desktop\Steller20November\TagTesting20Nov2013\M10.DSG	11-1-2013	15:50:19	55392.000000	5539.200000	50255.847827	20.000000
C:\Users\cware\Desktop\Steller20November\TagTesting20Nov2013\M10.DSG	11-1-2013	15:50:19	55393.000000	5539.300000	50256.445321	20.000000
C:\Users\cware\Desktop\Steller20November\TagTesting20Nov2013\M10.DSG	11-1-2013	15:50:19	55394.000000	5539.400000	50252.014634	20.000000
C:\Users\cware\Desktop\Steller20November\TagTesting20Nov2013\M10.DSG	11-1-2013	15:50:19	55395.000000	5539.500000	50255.698582	20.000000
C:\Users\cware\Desktop\Steller20November\TagTesting20Nov2013\M10.DSG	11-1-2013	15:50:19	55396.000000	5539.600000	50256.121799	20.000000
C:\Users\cware\Desktop\Steller20November\TagTesting20Nov2013\M10.DSG	11-1-2013	15:50:19	55397.000000	5539.700000	50257.764852	20.000000
C:\Users\cware\Desktop\Steller20November\TagTesting20Nov2013\M10.DSG	11-1-2013	15:50:19	55398.000000	5539.800000	50254.529194	20.000000
C:\Users\cware\Desktop\Steller20November\TagTesting20Nov2013\M10.DSG	11-1-2013	15:50:19	55399.000000	5539.900000	50257.267217	20.000000
C:\Users\cware\Desktop\Steller20November\TagTesting20Nov2013\M10.DSG	11-1-2013	15:50:19	55400.000000	5540.000000	50256.968420	20.000000
C:\Users\cware\Desktop\Steller20November\TagTesting20Nov2013\M10.DSG	11-1-2013	15:50:19	55401.000000	5540.100000	50256.545405	20.000000
C:\Users\cware\Desktop\Steller20November\TagTesting20Nov2013\M10.DSG	11-1-2013	15:50:19	55402.000000	5540.200000	50257.366781	20.000000
C:\Users\cware\Desktop\Steller20November\TagTesting20Nov2013\M10.DSG	11-1-2013	15:50:19	55403.000000	5540.300000	50259.283684	20.000000
C:\Users\cware\Desktop\Steller20November\TagTesting20Nov2013\M10.DSG	11-1-2013	15:50:19	55404.000000	5540.400000	50261.947034	20.000000
C:\Users\cware\Desktop\Steller20November\TagTesting20Nov2013\M10.DSG	11-1-2013	15:50:19	55405.000000	5540.500000	50259.233977	20.000000
C:\Users\cware\Desktop\Steller20November\TagTesting20Nov2013\M10.DSG	11-1-2013	15:50:19	55406.000000	5540.600000	50261.175448	20.000000
C:\Users\cware\Desktop\Steller20November\TagTesting20Nov2013\M10.DSG	11-1-2013	15:50:19	55407.000000	5540.700000	50254.056944	20.000000
C:\Users\cware\Desktop\Steller20November\TagTesting20Nov2013\M10.DSG	11-1-2013	15:50:19	55408.000000	5540.800000	50259.109980	20.000000
C:\Users\cware\Desktop\Steller20November\TagTesting20Nov2013\M10.DSG	11-1-2013	15:50:19	55409.000000	5540.900000	50258.811416	20.000000
C:\Users\cware\Desktop\Steller20November\TagTesting20Nov2013\M10.DSG	11-1-2013	15:50:19	55410.000000	5541.000000	50258.811306	20.000000
C:\Users\cware\Desktop\Steller20November\TagTesting20Nov2013\M10.DSG	11-1-2013	15:50:19	55411.000000	5541.100000	50263.764663	20.000000
C:\Users\cware\Desktop\Steller20November\TagTesting20Nov2013\M10.DSG	11-1-2013	15:50:19	55412.000000	5541.200000	50266.527670	20.000000
C:\Users\cware\Desktop\Steller20November\TagTesting20Nov2013\M10.DSG	11-1-2013	15:50:19	55413.000000	5541.300000	50263.117890	20.000000
C:\Users\cware\Desktop\Steller20November\TagTesting20Nov2013\M10.DSG	11-1-2013	15:50:19	55414.000000	5541.400000	50264.934743	20.000000
C:\Users\cware\Desktop\Steller20November\TagTesting20Nov2013\M10.DSG	11-1-2013	15:50:19	55415.000000	5541.500000	50271.680403	20.000000
C:\Users\cware\Desktop\Steller20November\TagTesting20Nov2013\M10.DSG	11-1-2013	15:50:19	55416.000000	5541.600000	50267.573749	20.000000
C:\Users\cware\Desktop\Steller20November\TagTesting20Nov2013\M10.DSG	11-1-2013	15:50:19	55417.000000	5541.700000	50272.725979	20.000000
C:\Users\cware\Desktop\Steller20November\TagTesting20Nov2013\M10.DSG	11-1-2013	15:50:19	55418.000000	5541.800000	50273.871111	20.000000
C:\Users\cware\Desktop\Steller20November\TagTesting20Nov2013\M10.DSG	11-1-2013	15:50:19	55419.000000	5541.900000	50270.909139	20.000000
C:\Users\cware\Desktop\Steller20November\TagTesting20Nov2013\M10.DSG	11-1-2013	15:50:19	55420.000000	5542.000000	50276.907804	20.000000
C:\Users\cware\Desktop\Steller20November\TagTesting20Nov2013\M10.DSG	11-1-2013	15:50:19	55421.000000	5542.100000	50282.010601	20.000000
C:\Users\cware\Desktop\Steller20November\TagTesting20Nov2013\M10.DSG	11-1-2013	15:50:19	55422.000000	5542.200000	50285.495394	20.000000
C:\Users\cware\Desktop\Steller20November\TagTesting20Nov2013\M10.DSG	11-1-2013	15:50:19	55423.000000	5542.300000	50291.693474	20.000000
C:\Users\cware\Desktop\Steller20November\TagTesting20Nov2013\M10.DSG	11-1-2013	15:50:19	55424.000000	5542.400000	50291.693421	20.000000
C:\Users\cware\Desktop\Steller20November\TagTesting20Nov2013\M10.DSG	11-1-2013	15:50:19	55425.000000	5542.500000	50298.090501	20.000000
C:\Users\cware\Desktop\Steller20November\TagTesting20Nov2013\M10.DSG	11-1-2013	15:50:19	55426.000000	5542.600000	50307.847761	20.000000
C:\Users\cware\Desktop\Steller20November\TagTesting20Nov2013\M10.DSG	11-1-2013	15:50:19	55427.000000	5542.700000	50311.282984	20.000000
C:\Users\cware\Desktop\Steller20November\TagTesting20Nov2013\M10.DSG	11-1-2013	15:50:19	55428.000000	5542.800000	50312.975470	20.000000
C:\Users\cware\Desktop\Steller20November\TagTesting20Nov2013\M10.DSG	11-1-2013	15:50:19	55429.000000	5542.900000	50313.249448	20.000000
C:\Users\cware\Desktop\Steller20November\TagTesting20Nov2013\M10.DSG	11-1-2013	15:50:19	55430.000000	5543.000000	50322.011209	20.000000
C:\Users\cware\Desktop\Steller20November\TagTesting20Nov2013\M10.DSG	11-1-2013	15:50:19	55431.000000	5543.100000	50335.128868	20.000000
C:\Users\cware\Desktop\Steller20November\TagTesting20Nov2013\M10.DSG	11-1-2013	15:50:19	55432.000000	5543.200000	50336.149505	20.000000
C:\Users\cware\Desktop\Steller20November\TagTesting20Nov2013\M10.DSG	11-1-2013	15:50:19	55433.000000	5543.300000	50336.871393	20.000000
C:\Users\cware\Desktop\Steller20November\TagTesting20Nov2013\M10.DSG	11-1-2013	15:50:19	55434.000000	5543.400000	50330.325267	20.000000
C:\Users\cware\Desktop\Steller20November\TagTesting20Nov2013\M10.DSG	11-1-2013	15:50:19	55435.000000	5543.500000	50326.367699	20.000000
C:\Users\cware\Desktop\Steller20November\TagTesting20Nov2013\M10.DSG	11-1-2013	15:50:19	55436.000000	5543.600000	50322.633956	20.000000
C:\Users\cware\Desktop\Steller20November\TagTesting20Nov2013\M10.DSG	11-1-2013	15:50:19	55437.000000	5543.700000	50314.370108	20.000000
C:\Users\cware\Desktop\Steller20November\TagTesting20Nov2013\M10.DSG	11-1-2013	15:50:19	55438.000000	5543.800000	50314.121237	20.000000
C:\Users\cware\Desktop\Steller20November\TagTesting20Nov2013\M10.DSG	11-1-2013	15:50:19	55439.000000	5543.900000	50311.906141	20.000000
C:\Users\cware\Desktop\Steller20November\TagTesting20Nov2013\M10.DSG	11-1-2013	15:50:19	55440.000000	5544.000000	50307.426087	20.000000
C:\Users\cware\Desktop\Steller20November\TagTesting20Nov2013\M10.DSG	11-1-2013	15:50:19	55441.000000	5544.100000	50304.986593	20.000000
C:\Users\cware\Desktop\Steller20November\TagTesting20Nov2013\M10.DSG	11-1-2013	15:50:19	55442.000000	5544.200000	50305.559249	20.000000
C:\Users\cware\Desktop\Steller20November\TagTesting20Nov2013\M10.DSG	11-1-2013	15:50:19	55443.000000	5544.300000	50296.125581	20.000000
C:\Users\cware\Desktop\Steller20November\TagTesting20Nov2013\M10.DSG	11-1-2013	15:50:19	55444.000000	5544.400000	50277.208379	20.000000
C:\Users\cware\Desktop\Steller20November\TagTesting20Nov2013\M10.DSG	11-1-2013	15:50:19	55445.000000	5544.500000	50281.539608	20.000000
C:\Users\cware\Desktop\Steller20November\TagTesting20Nov2013\M10.DSG	11-1-2013	15:50:19	55446.000000	5544.600000	50264.788205	20.000000
C:\Users\cware\Desktop\Steller20November\TagTesting20Nov2013\M10.DSG	11-1-2013	15:50:19	55447.000000	5544.700000	50240.668885	20.000000
C:\Users\cware\Desktop\Steller20November\TagTesting20Nov2013\M10.DSG	11-1-2013	15:50:19	55448.000000	5544.800000	50200.470091	20.000000
C:\Users\cware\Desktop\Steller20November\TagTesting20Nov2013\M10.DSG	11-1-2013	15:50:19	55449.000000	5544.900000	50139.313064	20.000000
C:\Users\cware\Desktop\Steller20November\TagTesting20Nov2013\M10.DSG	11-1-2013	15:50:19	55450.000000	5545.000000	50075.641861	20.000000
C:\Users\cware\Desktop\Steller20November\TagTesting20Nov2013\M10.DSG	11-1-2013	15:50:19	55451.000000	5545.100000	50054.135836	20.000000
C:\Users\cware\Desktop\Steller20November\TagTesting20Nov2013\M10.DSG	11-1-2013	15:50:19	55452.000000	5545.200000	50000.147628	20.000000
C:\Users\cware\Desktop\Steller20November\TagTesting20Nov2013\M10.DSG	11-1-2013	15:50:19	55453.000000	5545.300000	49966.171409	20.000000
C:\Users\cware\Desktop\Steller20November\TagTesting20Nov2013\M10.DSG	11-1-2013	15:50:19	55454.000000	5545.400000	49931.373712	20.000000
C:\Users\cware\Desktop\Steller20November\TagTesting20Nov2013\M10.DSG	11-1-2013	15:50:19	55455.000000	5545.500000	49895.630362	20.000000
C:\Users\cware\Desktop\Steller20November\TagTesting20Nov2013\M10.DSG	11-1-2013	15:50:19	55456.000000	5545.600000	49847.018299	20.000000
C:\Users\cware\Desktop\Steller20November\TagTesting20Nov2013\M10.DSG	11-1-2013	15:50:19	55457.000000	5545.700000	49798.032852	20.000000
C:\Users\cware\Desktop\Steller20November\TagTesting20Nov2013\M10.DSG	11-1-2013	15:50:19	55458.000000	5545.800000	49773.863998	20.000000
C:\Users\cware\Desktop\Steller20November\TagTesting20Nov2013\M10.DSG	11-1-2013	15:50:19	55459.000000	5545.900000	49740.136287	20.000000
C:\Users\cware\Desktop\Steller20November\TagTesting20Nov2013\M10.DSG	11-1-2013	15:50:19	55460.000000	5546.000000	49720.821235	20.000000
C:\Users\cware\Desktop\Steller20November\TagTesting20Nov2013\M10.DSG	11-1-2013	15:50:19	55461.000000	5546.100000	49686.744998	20.000000
C:\Users\cware\Desktop\Steller20November\TagTesting20Nov2013\M10.DSG	11-1-2013	15:50:19	55462.000000	5546.200000	49645.202280	20.000000
C:\Users\cware\Desktop\Steller20November\TagTesting20Nov2013\M10.DSG	11-1-2013	15:50:19	55463.000000	5546.300000	49632.781647	20.000000
C:\Users\cware\Desktop\Steller20November\TagTesting20Nov2013\M10.DSG	11-1-2013	15:50:19	55464.000000	5546.400000	49606.820183	20.000000
C:\Users\cware\Desktop\Steller20November\TagTesting20Nov2013\M10.DSG	11-1-2013	15:50:19	55465.000000	5546.500000	49579.887965	20.000000
C:\Users\cware\Desktop\Steller20November\TagTesting20Nov2013\M10.DSG	11-1-2013	15:50:19	55466.000000	5546.600000	49553.702447	20.000000
C:\Users\cware\Desktop\Steller20November\TagTesting20Nov2013\M10.DSG	11-1-2013	15:50:19	55467.000000	5546.700000	49535.357700	20.000000
C:\Users\cware\Desktop\Steller20November\TagTesting20Nov2013\M10.DSG	11-1-2013	15:50:19	55468.000000	5546.800000	49520.397764	20.000000
C:\Users\cware\Desktop\Steller20November\TagTesting20Nov2013\M10.DSG	11-1-2013	15:50:19	55469.000000	5546.900000	49502.077348	20.000000
C:\Users\cware\Desktop\Steller20November\TagTesting20Nov2013\M10.DSG	11-1-2013	15:50:19	55470.000000	5547.000000	49489.880374	20.000000
C:\Users\cware\Desktop\Steller20November\TagTesting20Nov2013\M10.DSG	11-1-2013	15:50:19	55471.000000	5547.100000	49479.129774	20.000000
C:\Users\cware\Desktop\Steller20November\TagTesting20Nov2013\M10.DSG	11-1-2013	15:50:19	55472.000000	5547.200000	49462.124252	20.000000
C:\Users\cware\Desktop\Steller20November\TagTesting20Nov2013\M10.DSG	11-1-2013	15:50:19	55473.000000	5547.300000	49445.617347	20.000000
C:\Users\cware\Desktop\Steller20November\TagTesting20Nov2013\M10.DSG	11-1-2013	15:50:19	55474.000000	5547.400000	49435.130572	20.000000
C:\Users\cware\Desktop\Steller20November\TagTesting20Nov2013\M10.DSG	11-1-2013	15:50:19	55475.000000	5547.500000	49414.044324	20.000000
C:\Users\cware\Desktop\Steller20November\TagTesting20Nov2013\M10.DSG	11-1-2013	15:50:19	55476.000000	5547.600000	49387.013758	20.000000
C:\Users\cware\Desktop\Steller20November\TagTesting20Nov2013\M10.DSG	11-1-2013	15:50:19	55477.000000	5547.700000	49414.172151	20.000000
C:\Users\cware\Desktop\Steller20November\TagTesting20Nov2013\M10.DSG	11-1-2013	15:50:19	55478.000000	5547.800000	49429.331395	20.000000
C:\Users\cware\Desktop\Steller20November\TagTesting20Nov2013\M10.DSG	11-1-2013	15:50:19	55479.000000	5547.900000	49436.077453	20.000000
C:\Users\cware\Desktop\Steller20November\TagTesting20Nov2013\M10.DSG	11-1-2013	15:50:19	55480.000000	5548.000000	49439.213402	20.000000
C:\Users\cware\Desktop\Steller20November\TagTesting20Nov2013\M10.DSG	11-1-2013	15:50:19	55481.000000	5548.100000	49434.408755	20.000000
C:\Users\cware\Desktop\Steller20November\TagTesting20Nov2013\M10.DSG	11-1-2013	15:50:19	55482.000000	5548.200000	49423.780837	20.000000
C:\Users\cware\Desktop\Steller20November\TagTesting20Nov2013\M10.DSG	11-1-2013	15:50:19	55483.000000	5548.300000	49424.976377	20.000000
C:\Users\cware\Desktop\Steller20November\TagTesting20Nov2013\M10.DSG	11-1-2013	15:50:19	55484.000000	5548.400000	49441.405344	20.000000
C:\Users\cware\Desktop\Steller20November\TagTesting20Nov2013\M10.DSG	11-1-2013	15:50:19	55485.000000	5548.500000	49447.554825	20.000000
C:\Users\cware\Desktop\Steller20November\TagTesting20Nov2013\M10.DSG	11-1-2013	15:50:19	55486.000000	5548.600000	49451.463675	20.000000
C:\Users\cware\Desktop\Steller20November\TagTesting20Nov2013\M10.DSG	11-1-2013	15:50:19	55487.000000	5548.700000	49455.048902	20.000000
C:\Users\cware\Desktop\Steller20November\TagTesting20Nov2013\M10.DSG	11-1-2013	15:50:19	55488.000000	5548.800000	49454.601072	20.000000
C:\Users\cware\Desktop\Steller20November\TagTesting20Nov2013\M10.DSG	11-1-2013	15:50:19	55489.000000	5548.900000	49455.645939	20.000000
C:\Users\cware\Desktop\Steller20November\TagTesting20Nov2013\M10.DSG	11-1-2013	15:50:19	55490.000000	5549.000000	49455.793541	20.000000
C:\Users\cware\Desktop\Steller20November\TagTesting20Nov2013\M10.DSG	11-1-2013	15:50:19	55491.000000	5549.100000	49459.782325	20.000000
C:\Users\cware\Desktop\Steller20November\TagTesting20Nov2013\M10.DSG	11-1-2013	15:50:19	55492.000000	5549.200000	49455.204185	20.000000
C:\Users\cware\Desktop\Steller20November\TagTesting20Nov2013\M10.DSG	11-1-2013	15:50:19	55493.000000	5549.300000	49460.184684	20.000000
C:\Users\cware\Desktop\Steller20November\TagTesting20Nov2013\M10.DSG	11-1-2013	15:50:19	55494.000000	5549.400000	49451.391114	20.000000
C:\Users\cware\Desktop\Steller20November\TagTesting20Nov2013\M10.DSG	11-1-2013	15:50:19	55495.000000	5549.500000	49466.474963	20.000000
C:\Users\cware\Desktop\Steller20November\TagTesting20Nov2013\M10.DSG	11-1-2013	15:50:19	55496.000000	5549.600000	49452.091362	20.000000
C:\Users\cware\Desktop\Steller20November\TagTesting20Nov2013\M10.DSG	11-1-2013	15:50:19	55497.000000	5549.700000	49463.165519	20.000000
C:\Users\cware\Desktop\Steller20November\TagTesting20Nov2013\M10.DSG	11-1-2013	15:50:19	55498.000000	5549.800000	49468.890657	20.000000
C:\Users\cware\Desktop\Steller20November\TagTesting20Nov2013\M10.DSG	11-1-2013	15:50:19	55499.000000	5549.900000	49458.909149	20.000000
C:\Users\cware\Desktop\Steller20November\TagTesting20Nov2013\M10.DSG	11-1-2013	15:50:19	55500.000000	5550.000000	49456.547887	20.000000
C:\Users\cware\Desktop\Steller20November\TagTesting20Nov2013\M10.DSG	11-1-2013	15:50:19	55501.000000	5550.100000	49467.774883	20.000000
C:\Users\cware\Desktop\Steller20November\TagTesting20Nov2013\M10.DSG	11-1-2013	15:50:19	55502.000000	5550.200000	49456.972895	20.000000
C:\Users\cware\Desktop\Steller20November\TagTesting20Nov2013\M10.DSG	11-1-2013	15:50:19	55503.000000	5550.300000	49462.596357	20.000000
C:\Users\cware\Desktop\Steller20November\TagTesting20Nov2013\M10.DSG	11-1-2013	15:50:19	55504.000000	5550.400000	49460.678145	20.000000
C:\Users\cware\Desktop\Steller20November\TagTesting20Nov2013\M10.DSG	11-1-2013	15:50:19	55505.000000	5550.500000	49462.624376	20.000000
C:\Users\cware\Desktop\Steller20November\TagTesting20Nov2013\M10.DSG	11-1-2013	15:50:19	55506.000000	5550.600000	49460.810139	20.000000
C:\Users\cware\Desktop\Steller20November\TagTesting20Nov2013\M10.DSG	11-1-2013	15:50:19	55507.000000	5550.700000	49463.272309	20.000000
C:\Users\cware\Desktop\Steller20November\TagTesting20Nov2013\M10.DSG	11-1-2013	15:50:19	55508.000000	5550.800000	49467.271171	20.000000
C:\Users\cware\Desktop\Steller20November\TagTesting20Nov2013\M10.DSG	11-1-2013	15:50:19	55509.000000	5550.900000	49459.286617	20.000000
C:\Users\cware\Desktop\Steller20November\TagTesting20Nov2013\M10.DSG	11-1-2013	15:50:19	55510.000000	5551.000000	49464.092732	20.000000
C:\Users\cware\Desktop\Steller20November\TagTesting20Nov2013\M10.DSG	11-1-2013	15:50:19	55511.000000	5551.100000	49461.657830	20.000000
C:\Users\cware\Desktop\Steller20November\TagTesting20Nov2013\M10.DSG	11-1-2013	15:50:19	55512.000000	5551.200000	49463.075550	20.000000
C:\Users\cware\Desktop\Steller20November\TagTesting20Nov2013\M10.DSG	11-1-2013	15:50:19	55513.000000	5551.300000	49462.154465	20.000000
C:\Users\cware\Desktop\Steller20November\TagTesting20Nov2013\M10.DSG	11-1-2013	15:50:19	55514.000000	5551.400000	49464.568702	20.000000
C:\Users\cware\Desktop\Steller20November\TagTesting20Nov2013\M10.DSG	11-1-2013	15:50:19	55515.000000	5551.500000	49472.036354	20.000000
C:\Users\cware\Desktop\Steller20November\TagTesting20Nov2013\M10.DSG	11-1-2013	15:50:19	55516.000000	5551.600000	49467.778648	20.000000
C:\Users\cware\Desktop\Steller20November\TagTesting20Nov2013\M10.DSG	11-1-2013	15:50:19	55517.000000	5551.700000	49463.994148	20.000000
C:\Users\cware\Desktop\Steller20November\TagTesting20Nov2013\M10.DSG	11-1-2013	15:50:19	55518.000000	5551.800000	49462.901872	20.000000
C:\Users\cware\Desktop\Steller20November\TagTesting20Nov2013\M10.DSG	11-1-2013	15:50:19	55519.000000	5551.900000	49463.151325	20.000000
C:\Users\cware\Desktop\Steller20November\TagTesting20Nov2013\M10.DSG	11-1-2013	15:50:19	55520.000000	5552.000000	49456.424968	20.000000
C:\Users\cware\Desktop\Steller20November\TagTesting20Nov2013\M10.DSG	11-1-2013	15:50:19	55521.000000	5552.100000	49464.668166	20.000000
C:\Users\cware\Desktop\Steller20November\TagTesting20Nov2013\M10.DSG	11-1-2013	15:50:19	55522.000000	5552.200000	49469.049608	20.000000
C:\Users\cware\Desktop\Steller20November\TagTesting20Nov2013\M10.DSG	11-1-2013	15:50:19	55523.000000	5552.300000	49463.500449	20.000000
C:\Users\cware\Desktop\Steller20November\TagTesting20Nov2013\M10.DSG	11-1-2013	15:50:19	55524.000000	5552.400000	49457.950826	20.000000
C:\Users\cware\Desktop\Steller20November\TagTesting20Nov2013\M10.DSG	11-1-2013	15:50:19	55525.000000	5552.500000	49474.452569	20.000000
C:\Users\cware\Desktop\Steller20November\TagTesting20Nov2013\M10.DSG	11-1-2013	15:50:19	55526.000000	5552.600000	49499.793040	20.000000
C:\Users\cware\Desktop\Steller20November\TagTesting20Nov2013\M10.DSG	11-1-2013	15:50:19	55527.000000	5552.700000	49516.769040	20.000000
C:\Users\cware\Desktop\Steller20November\TagTesting20Nov2013\M10.DSG	11-1-2013	15:50:19	55528.000000	5552.800000	49538.449797	20.000000
C:\Users\cware\Desktop\Steller20November\TagTesting20Nov2013\M10.DSG	11-1-2013	15:50:19	55529.000000	5552.900000	49553.358462	20.000000
C:\Users\cware\Desktop\Steller20November\TagTesting20Nov2013\M10.DSG	11-1-2013	15:50:19	55530.000000	5553.000000	49569.363961	20.000000
C:\Users\cware\Desktop\Steller20November\TagTesting20Nov2013\M10.DSG	11-1-2013	15:50:19	55531.000000	5553.100000	49596.570239	20.000000
C:\Users\cware\Desktop\Steller20November\TagTesting20Nov2013\M10.DSG	11-1-2013	15:50:19	55532.000000	5553.200000	49623.477329	20.000000
C:\Users\cware\Desktop\Steller20November\TagTesting20Nov2013\M10.DSG	11-1-2013	15:50:19	55533.000000	5553.300000	49640.328545	20.000000
C:\Users\cware\Desktop\Steller20November\TagTesting20Nov2013\M10.DSG	11-1-2013	15:50:19	55534.000000	5553.400000	49662.531365	20.000000
C:\Users\cware\Desktop\Steller20November\TagTesting20Nov2013\M10.DSG	11-1-2013	15:50:19	55535.000000	5553.500000	49681.349166	20.000000
C:\Users\cware\Desktop\Steller20November\TagTesting20Nov2013\M10.DSG	11-1-2013	15:50:19	55536.000000	5553.600000	49701.635249	20.000000
C:\Users\cware\Desktop\Steller20November\TagTesting20Nov2013\M10.DSG	11-1-2013	15:50:19	55537.000000	5553.700000	49723.489378	20.000000
C:\Users\cware\Desktop\Steller20November\TagTesting20Nov2013\M10.DSG	11-1-2013	15:50:19	55538.000000	5553.800000	49720.626886	20.000000
C:\Users\cware\Desktop\Steller20November\TagTesting20Nov2013\M10.DSG	11-1-2013	15:50:19	55539.000000	5553.900000	49727.994453	20.000000
C:\Users\cware\Desktop\Steller20November\TagTesting20Nov2013\M10.DSG	11-1-2013	15:50:19	55540.000000	5554.000000	49739.618662	20.000000
C:\Users\cware\Desktop\Steller20November\TagTesting20Nov2013\M10.DSG	11-1-2013	15:50:19	55541.000000	5554.100000	49758.236829	20.000000
C:\Users\cware\Desktop\Steller20November\TagTesting20Nov2013\M10.DSG	11-1-2013	15:50:19	55542.000000	5554.200000	49762.020349	20.000000
C:\Users\cware\Desktop\Steller20November\TagTesting20Nov2013\M10.DSG	11-1-2013	15:50:19	55543.000000	5554.300000	49765.131738	20.000000
C:\Users\cware\Desktop\Steller20November\TagTesting20Nov2013\M10.DSG	11-1-2013	15:50:19	55544.000000	5554.400000	49772.773159	20.000000
C:\Users\cware\Desktop\Steller20November\TagTesting20Nov2013\M10.DSG	11-1-2013	15:50:19	55545.000000	5554.500000	49791.764455	20.000000
C:\Users\cware\Desktop\Steller20November\TagTesting20Nov2013\M10.DSG	11-1-2013	15:50:19	55546.000000	5554.600000	49804.508877	20.000000
C:\Users\cware\Desktop\Steller20November\TagTesting20Nov2013\M10.DSG	11-1-2013	15:50:19	55547.000000	5554.700000	49826.363031	20.000000
C:\Users\cware\Desktop\Steller20November\TagTesting20Nov2013\M10.DSG	11-1-2013	15:50:19	55548.000000	5554.800000	49837.738299	20.000000
C:\Users\cware\Desktop\Steller20November\TagTesting20Nov2013\M10.DSG	11-1-2013	15:50:19	55549.000000	5554.900000	49848.217242	20.000000
C:\Users\cware\Desktop\Steller20November\TagTesting20Nov2013\M10.DSG	11-1-2013	15:50:19	55550.000000	5555.000000	49867.034566	20.000000
C:\Users\cware\Desktop\Steller20November\TagTesting20Nov2013\M10.DSG	11-1-2013	15:50:19	55551.000000	5555.100000	49873.506044	20.000000
C:\Users\cware\Desktop\Steller20November\TagTesting20Nov2013\M10.DSG	11-1-2013	15:50:19	55552.000000	5555.200000	49895.758187	20.000000
C:\Users\cware\Desktop\Steller20November\TagTesting20Nov2013\M10.DSG	11-1-2013	15:50:19	55553.000000	5555.300000	49909.622529	20.000000
C:\Users\cware\Desktop\Steller20November\TagTesting20Nov2013\M10.DSG	11-1-2013	15:50:19	55554.000000	5555.400000	49917.463196	20.000000
C:\Users\cware\Desktop\Steller20November\TagTesting20Nov2013\M10.DSG	11-1-2013	15:50:19	55555.000000	5555.500000	49935.210167	20.000000
C:\Users\cware\Desktop\Steller20November\TagTesting20Nov2013\M10.DSG	11-1-2013	15:50:19	55556.000000	5555.600000	49935.633204	20.000000
C:\Users\cware\Desktop\Steller20November\TagTesting20Nov2013\M10.DSG	11-1-2013	15:50:19	55557.000000	5555.700000	49944.121068	20.000000
C:\Users\cware\Desktop\Steller20November\TagTesting20Nov2013\M10.DSG	11-1-2013	15:50:19	55558.000000	5555.800000	49958.283532	20.000000
C:\Users\cware\Desktop\Steller20November\TagTesting20Nov2013\M10.DSG	11-1-2013	15:50:19	55559.000000	5555.900000	49966.273146	20.000000
C:\Users\cware\Desktop\Steller20November\TagTesting20Nov2013\M10.DSG	11-1-2013	15:50:19	55560.000000	5556.000000	49978.843414	20.000000
C:\Users\cware\Desktop\Steller20November\TagTesting20Nov2013\M10.DSG	11-1-2013	15:50:19	55561.000000	5556.100000	49985.040643	20.000000
C:\Users\cware\Desktop\Steller20November\TagTesting20Nov2013\M10.DSG	11-1-2013	15:50:19	55562.000000	5556.200000	50002.514032	20.000000
C:\Users\cware\Desktop\Steller20November\TagTesting20Nov2013\M10.DSG	11-1-2013	15:50:19	55563.000000	5556.300000	50016.976021	20.000000
C:\Users\cware\Desktop\Steller20November\TagTesting20Nov2013\M10.DSG	11-1-2013	15:50:19	55564.000000	5556.400000	50016.751563	20.000000
C:\Users\cware\Desktop\Steller20November\TagTesting20Nov2013\M10.DSG	11-1-2013	15:50:19	55565.000000	5556.500000	50037.112053	20.000000
C:\Users\cware\Desktop\Steller20November\TagTesting20Nov2013\M10.DSG	11-1-2013	15:50:19	55566.000000	5556.600000	50029.470410	20.000000
C:\Users\cware\Desktop\Steller20November\TagTesting20Nov2013\M10.DSG	11-1-2013	15:50:19	55567.000000	5556.700000	50055.555782	20.000000
C:\Users\cware\Desktop\Steller20November\TagTesting20Nov2013\M10.DSG	11-1-2013	15:50:19	55568.000000	5556.800000	50053.788679	20.000000
C:\Users\cware\Desktop\Steller20November\TagTesting20Nov2013\M10.DSG	11-1-2013	15:50:19	55569.000000	5556.900000	50064.317460	20.000000
C:\Users\cware\Desktop\Steller20November\TagTesting20Nov2013\M10.DSG	11-1-2013	15:50:19	55570.000000	5557.000000	50079.351380	20.000000
C:\Users\cware\Desktop\Steller20November\TagTesting20Nov2013\M10.DSG	11-1-2013	15:50:19	55571.000000	5557.100000	50085.897507	20.000000
C:\Users\cware\Desktop\Steller20November\TagTesting20Nov2013\M10.DSG	11-1-2013	15:50:19	55572.000000	5557.200000	50091.945938	20.000000
C:\Users\cware\Desktop\Steller20November\TagTesting20Nov2013\M10.DSG	11-1-2013	15:50:19	55573.000000	5557.300000	50108.000582	20.000000
C:\Users\cware\Desktop\Steller20November\TagTesting20Nov2013\M10.DSG	11-1-2013	15:50:19	55574.000000	5557.400000	50114.222977	20.000000
C:\Users\cware\Desktop\Steller20November\TagTesting20Nov2013\M10.DSG	11-1-2013	15:50:19	55575.000000	5557.500000	50119.001781	20.000000
C:\Users\cware\Desktop\Steller20November\TagTesting20Nov2013\M10.DSG	11-1-2013	15:50:19	55576.000000	5557.600000	50130.327359	20.000000
C:\Users\cware\Desktop\Steller20November\TagTesting20Nov2013\M10.DSG	11-1-2013	15:50:19	55577.000000	5557.700000	50140.134186	20.000000
C:\Users\cware\Desktop\Steller20November\TagTesting20Nov2013\M10.DSG	11-1-2013	15:50:19	55578.000000	5557.800000	50156.487104	20.000000
C:\Users\cware\Desktop\Steller20November\TagTesting20Nov2013\M10.DSG	11-1-2013	15:50:19	55579.000000	5557.900000	50157.009824	20.000000
C:\Users\cware\Desktop\Steller20November\TagTesting20Nov2013\M10.DSG	11-1-2013	15:50:19	55580.000000	5558.000000	50164.377622	20.000000
C:\Users\cware\Desktop\Steller20November\TagTesting20Nov2013\M10.DSG	11-1-2013	15:50:19	55581.000000	5558.100000	50171.844760	20.000000
C:\Users\cware\Desktop\Steller20November\TagTesting20Nov2013\M10.DSG	11-1-2013	15:50:19	55582.000000	5558.200000	50187.401443	20.000000
C:\Users\cware\Desktop\Steller20November\TagTesting20Nov2013\M10.DSG	11-1-2013	15:50:19	55583.000000	5558.300000	50205.148737	20.000000
C:\Users\cware\Desktop\Steller20November\TagTesting20Nov2013\M10.DSG	11-1-2013	15:50:19	55584.000000	5558.400000	50210.201426	20.000000
C:\Users\cware\Desktop\Steller20November\TagTesting20Nov2013\M10.DSG	11-1-2013	15:50:19	55585.000000	5558.500000	50229.068770	20.000000
C:\Users\cware\Desktop\Steller20November\TagTesting20Nov2013\M10.DSG	11-1-2013	15:50:19	55586.000000	5558.600000	50227.102121	20.000000
C:\Users\cware\Desktop\Steller20November\TagTesting20Nov2013\M10.DSG	11-1-2013	15:50:19	55587.000000	5558.700000	50244.600469	20.000000
C:\Users\cware\Desktop\Steller20November\TagTesting20Nov2013\M10.DSG	11-1-2013	15:50:19	55588.000000	5558.800000	50254.507031	20.000000
C:\Users\cware\Desktop\Steller20November\TagTesting20Nov2013\M10.DSG	11-1-2013	15:50:19	55589.000000	5558.900000	50259.808784	20.000000
C:\Users\cware\Desktop\Steller20November\TagTesting20Nov2013\M10.DSG	11-1-2013	15:50:19	55590.000000	5559.000000	50249.777793	20.000000
C:\Users\cware\Desktop\Steller20November\TagTesting20Nov2013\M10.DSG	11-1-2013	15:50:19	55591.000000	5559.100000	50249.752546	20.000000
C:\Users\cware\Desktop\Steller20November\TagTesting20Nov2013\M10.DSG	11-1-2013	15:50:19	55592.000000	5559.200000	50246.641355	20.000000
C:\Users\cware\Desktop\Steller20November\TagTesting20Nov2013\M10.DSG	11-1-2013	15:50:19	55593.000000	5559.300000	50240.741800	20.000000
C:\Users\cware\Desktop\Steller20November\TagTesting20Nov2013\M10.DSG	11-1-2013	15:50:19	55594.000000	5559.400000	50244.251339	20.000000
C:\Users\cware\Desktop\Steller20November\TagTesting20Nov2013\M10.DSG	11-1-2013	15:50:19	55595.000000	5559.500000	50232.552440	20.000000
C:\Users\cware\Desktop\Steller20November\TagTesting20Nov2013\M10.DSG	11-1-2013	15:50:19	55596.000000	5559.600000	50246.118415	20.000000
C:\Users\cware\Desktop\Steller20November\TagTesting20Nov2013\M10.DSG	11-1-2013	15:50:19	55597.000000	5559.700000	50245.968747	20.000000
C:\Users\cware\Desktop\Steller20November\TagTesting20Nov2013\M10.DSG	11-1-2013	15:50:19	55598.000000	5559.800000	50242.857240	20.000000
C:\Users\cware\Desktop\Steller20November\TagTesting20Nov2013\M10.DSG	11-1-2013	15:50:19	55599.000000	5559.900000	50239.720908	20.000000
C:\Users\cware\Desktop\Steller20November\TagTesting20Nov2013\M10.DSG	11-1-2013	15:50:19	55600.000000	5560.000000	50245.122189	20.000000
C:\Users\cware\Desktop\Steller20November\TagTesting20Nov2013\M10.DSG	11-1-2013	15:50:19	55601.000000	5560.100000	50249.129662	20.000000
C:\Users\cware\Desktop\Steller20November\TagTesting20Nov2013\M10.DSG	11-1-2013	15:50:19	55602.000000	5560.200000	50245.445807	20.000000
C:\Users\cware\Desktop\Steller20November\TagTesting20Nov2013\M10.DSG	11-1-2013	15:50:19	55603.000000	5560.300000	50253.186702	20.000000
C:\Users\cware\Desktop\Steller20November\TagTesting20Nov2013\M10.DSG	11-1-2013	15:50:19	55604.000000	5560.400000	50253.311501	20.000000
C:\Users\cware\Desktop\Steller20November\TagTesting20Nov2013\M10.DSG	11-1-2013	15:50:19	55605.000000	5560.500000	50250.797523	20.000000
C:\Users\cware\Desktop\Steller20November\TagTesting20Nov2013\M10.DSG	11-1-2013	15:50:19	55606.000000	5560.600000	50253.510470	20.000000
C:\Users\cware\Desktop\Steller20November\TagTesting20Nov2013\M10.DSG	11-1-2013	15:50:19	55607.000000	5560.700000	50253.186825	20.000000
C:\Users\cware\Desktop\Steller20November\TagTesting20Nov2013\M10.DSG	11-1-2013	15:50:19	55608.000000	5560.800000	50252.041932	20.000000
C:\Users\cware\Desktop\Steller20November\TagTesting20Nov2013\M10.DSG	11-1-2013	15:50:19	55609.000000	5560.900000	50254.232340	20.000000
C:\Users\cware\Desktop\Steller20November\TagTesting20Nov2013\M10.DSG	11-1-2013	15:50:19	55610.000000	5561.000000	50257.493057	20.000000
C:\Users\cware\Desktop\Steller20November\TagTesting20Nov2013\M10.DSG	11-1-2013	15:50:19	55611.000000	5561.100000	50264.362621	20.000000
C:\Users\cware\Desktop\Steller20November\TagTesting20Nov2013\M10.DSG	11-1-2013	15:50:19	55612.000000	5561.200000	50266.080254	20.000000
C:\Users\cware\Desktop\Steller20November\TagTesting20Nov2013\M10.DSG	11-1-2013	15:50:19	55613.000000	5561.300000	50262.097654	20.000000
C:\Users\cware\Desktop\Steller20November\TagTesting20Nov2013\M10.DSG	11-1-2013	15:50:19	55614.000000	5561.400000	50271.929789	20.000000
C:\Users\cware\Desktop\Steller20November\TagTesting20Nov2013\M10.DSG	11-1-2013	15:50:19	55615.000000	5561.500000	50269.589965	20.000000
C:\Users\cware\Desktop\Steller20November\TagTesting20Nov2013\M10.DSG	11-1-2013	15:50:19	55616.000000	5561.600000	50266.777321	20.000000
C:\Users\cware\Desktop\Steller20November\TagTesting20Nov2013\M10.DSG	11-1-2013	15:50:19	55617.000000	5561.700000	50270.461079	20.000000
C:\Users\cware\Desktop\Steller20November\TagTesting20Nov2013\M10.DSG	11-1-2013	15:50:19	55618.000000	5561.800000	50267.225403	20.000000
C:\Users\cware\Desktop\Steller20November\TagTesting20Nov2013\M10.DSG	11-1-2013	15:50:19	55619.000000	5561.900000	50271.730714	20.000000
C:\Users\cware\Desktop\Steller20November\TagTesting20Nov2013\M10.DSG	11-1-2013	15:50:19	55620.000000	5562.000000	50271.531683	20.000000
C:\Users\cware\Desktop\Steller20November\TagTesting20Nov2013\M10.DSG	11-1-2013	15:50:19	55621.000000	5562.100000	50272.253562	20.000000
C:\Users\cware\Desktop\Steller20November\TagTesting20Nov2013\M10.DSG	11-1-2013	15:50:19	55622.000000	5562.200000	50273.299006	20.000000
C:\Users\cware\Desktop\Steller20November\TagTesting20Nov2013\M10.DSG	11-1-2013	15:50:19	55623.000000	5562.300000	50274.070477	20.000000
C:\Users\cware\Desktop\Steller20November\TagTesting20Nov2013\M10.DSG	11-1-2013	15:50:19	55624.000000	5562.400000	50273.249290	20.000000
C:\Users\cware\Desktop\Steller20November\TagTesting20Nov2013\M10.DSG	11-1-2013	15:50:19	55625.000000	5562.500000	50279.546683	20.000000
C:\Users\cware\Desktop\Steller20November\TagTesting20Nov2013\M10.DSG	11-1-2013	15:50:19	55626.000000	5562.600000	50278.277378	20.000000
C:\Users\cware\Desktop\Steller20November\TagTesting20Nov2013\M10.DSG	11-1-2013	15:50:19	55627.000000	5562.700000	50280.094346	20.000000
C:\Users\cware\Desktop\Steller20November\TagTesting20Nov2013\M10.DSG	11-1-2013	15:50:19	55628.000000	5562.800000	50273.772129	20.000000
C:\Users\cware\Desktop\Steller20November\TagTesting20Nov2013\M10.DSG	11-1-2013	15:50:19	55629.000000	5562.900000	50282.558542	20.000000
C:\Users\cware\Desktop\Steller20November\TagTesting20Nov2013\M10.DSG	11-1-2013	15:50:19	55630.000000	5563.000000	50283.230789	20.000000
C:\Users\cware\Desktop\Steller20November\TagTesting20Nov2013\M10.DSG	11-1-2013	15:50:19	55631.000000	5563.100000	50284.674507	20.000000
C:\Users\cware\Desktop\Steller20November\TagTesting20Nov2013\M10.DSG	11-1-2013	15:50:19	55632.000000	5563.200000	50288.457926	20.000000
C:\Users\cware\Desktop\Steller20November\TagTesting20Nov2013\M10.DSG	11-1-2013	15:50:19	55633.000000	5563.300000	50287.960102	20.000000
C:\Users\cware\Desktop\Steller20November\TagTesting20Nov2013\M10.DSG	11-1-2013	15:50:19	55634.000000	5563.400000	50290.598371	20.000000
C:\Users\cware\Desktop\Steller20November\TagTesting20Nov2013\M10.DSG	11-1-2013	15:50:19	55635.000000	5563.500000	50285.371653	20.000000
C:\Users\cware\Desktop\Steller20November\TagTesting20Nov2013\M10.DSG	11-1-2013	15:50:19	55636.000000	5563.600000	50285.695047	20.000000
C:\Users\cware\Desktop\Steller20November\TagTesting20Nov2013\M10.DSG	11-1-2013	15:50:19	55637.000000	5563.700000	50289.105074	20.000000
C:\Users\cware\Desktop\Steller20November\TagTesting20Nov2013\M10.DSG	11-1-2013	15:50:19	55638.000000	5563.800000	50289.901719	20.000000
C:\Users\cware\Desktop\Steller20November\TagTesting20Nov2013\M10.DSG	11-1-2013	15:50:19	55639.000000	5563.900000	50288.806753	20.000000
C:\Users\cware\Desktop\Steller20November\TagTesting20Nov2013\M10.DSG	11-1-2013	15:50:19	55640.000000	5564.000000	50292.241680	20.000000
C:\Users\cware\Desktop\Steller20November\TagTesting20Nov2013\M10.DSG	11-1-2013	15:50:19	55641.000000	5564.100000	50300.779298	20.000000
C:\Users\cware\Desktop\Steller20November\TagTesting20Nov2013\M10.DSG	11-1-2013	15:50:19	55642.000000	5564.200000	50304.786706	20.000000
C:\Users\cware\Desktop\Steller20November\TagTesting20Nov2013\M10.DSG	11-1-2013	15:50:19	55643.000000	5564.300000	50306.902728	20.000000
C:\Users\cware\Desktop\Steller20November\TagTesting20Nov2013\M10.DSG	11-1-2013	15:50:19	55644.000000	5564.400000	50313.224972	20.000000
C:\Users\cware\Desktop\Steller20November\TagTesting20Nov2013\M10.DSG	11-1-2013	15:50:19	55645.000000	5564.500000	50315.166417	20.000000
C:\Users\cware\Desktop\Steller20November\TagTesting20Nov2013\M10.DSG	11-1-2013	15:50:19	55646.000000	5564.600000	50315.241421	20.000000
C:\Users\cware\Desktop\Steller20November\TagTesting20Nov2013\M10.DSG	11-1-2013	15:50:19	55647.000000	5564.700000	50328.632493	20.000000
C:\Users\cware\Desktop\Steller20November\TagTesting20Nov2013\M10.DSG	11-1-2013	15:50:19	55648.000000	5564.800000	50335.552276	20.000000
C:\Users\cware\Desktop\Steller20November\TagTesting20Nov2013\M10.DSG	11-1-2013	15:50:19	55649.000000	5564.900000	50321.712954	20.000000
C:\Users\cware\Desktop\Steller20November\TagTesting20Nov2013\M10.DSG	11-1-2013	15:50:19	55650.000000	5565.000000	50322.559345	20.000000
C:\Users\cware\Desktop\Steller20November\TagTesting20Nov2013\M10.DSG	11-1-2013	15:50:19	55651.000000	5565.100000	50310.238334	20.000000
C:\Users\cware\Desktop\Steller20November\TagTesting20Nov2013\M10.DSG	11-1-2013	15:50:19	55652.000000	5565.200000	50298.763687	20.000000
C:\Users\cware\Desktop\Steller20November\TagTesting20Nov2013\M10.DSG	11-1-2013	15:50:19	55653.000000	5565.300000	50293.561856	20.000000
C:\Users\cware\Desktop\Steller20November\TagTesting20Nov2013\M10.DSG	11-1-2013	15:50:19	55654.000000	5565.400000	50287.662292	20.000000
C:\Users\cware\Desktop\Steller20November\TagTesting20Nov2013\M10.DSG	11-1-2013	15:50:19	55655.000000	5565.500000	50274.470431	20.000000
C:\Users\cware\Desktop\Steller20November\TagTesting20Nov2013\M10.DSG	11-1-2013	15:50:19	55656.000000	5565.600000	50275.764868	20.000000
C:\Users\cware\Desktop\Steller20November\TagTesting20Nov2013\M10.DSG	11-1-2013	15:50:19	55657.000000	5565.700000	50283.804473	20.000000
C:\Users\cware\Desktop\Steller20November\TagTesting20Nov2013\M10.DSG	11-1-2013	15:50:19	55658.000000	5565.800000	50273.549728	20.000000
C:\Users\cware\Desktop\Steller20November\TagTesting20Nov2013\M10.DSG	11-1-2013	15:50:19	55659.000000	5565.900000	50266.430703	20.000000
C:\Users\cware\Desktop\Steller20November\TagTesting20Nov2013\M10.DSG	11-1-2013	15:50:19	55660.000000	5566.000000	50274.171835	20.000000
C:\Users\cware\Desktop\Steller20November\TagTesting20Nov2013\M10.DSG	11-1-2013	15:50:19	55661.000000	5566.100000	50266.405997	20.000000
C:\Users\cware\Desktop\Steller20November\TagTesting20Nov2013\M10.DSG	11-1-2013	15:50:19	55662.000000	5566.200000	50263.120574	20.000000
C:\Users\cware\Desktop\Steller20November\TagTesting20Nov2013\M10.DSG	11-1-2013	15:50:19	55663.000000	5566.300000	50259.311964	20.000000
C:\Users\cware\Desktop\Steller20November\TagTesting20Nov2013\M10.DSG	11-1-2013	15:50:19	55664.000000	5566.400000	50262.821957	20.000000
C:\Users\cware\Desktop\Steller20November\TagTesting20Nov2013\M10.DSG	11-1-2013	15:50:19	55665.000000	5566.500000	50259.859729	20.000000
C:\Users\cware\Desktop\Steller20November\TagTesting20Nov2013\M10.DSG	11-1-2013	15:50:19	55666.000000	5566.600000	50261.328620	20.000000
C:\Users\cware\Desktop\Steller20November\TagTesting20Nov2013\M10.DSG	11-1-2013	15:50:19	55667.000000	5566.700000	50253.089601	20.000000
C:\Users\cware\Desktop\Steller20November\TagTesting20Nov2013\M10.DSG	11-1-2013	15:50:19	55668.000000	5566.800000	50257.122160	20.000000
C:\Users\cware\Desktop\Steller20November\TagTesting20Nov2013\M10.DSG	11-1-2013	15:50:19	55669.000000	5566.900000	50249.132231	20.000000
C:\Users\cware\Desktop\Steller20November\TagTesting20Nov2013\M10.DSG	11-1-2013	15:50:19	55670.000000	5567.000000	50257.719958	20.000000
C:\Users\cware\Desktop\Steller20November\TagTesting20Nov2013\M10.DSG	11-1-2013	15:50:19	55671.000000	5567.100000	50253.886854	20.000000
C:\Users\cware\Desktop\Steller20November\TagTesting20Nov2013\M10.DSG	11-1-2013	15:50:19	55672.000000	5567.200000	50242.959620	20.000000
C:\Users\cware\Desktop\Steller20November\TagTesting20Nov2013\M10.DSG	11-1-2013	15:50:19	55673.000000	5567.300000	50244.477781	20.000000
C:\Users\cware\Desktop\Steller20November\TagTesting20Nov2013\M10.DSG	11-1-2013	15:50:19	55674.000000	5567.400000	50249.381256	20.000000
C:\Users\cware\Desktop\Steller20November\TagTesting20Nov2013\M10.DSG	11-1-2013	15:50:19	55675.000000	5567.500000	50248.162134	20.000000
C:\Users\cware\Desktop\Steller20November\TagTesting20Nov2013\M10.DSG	11-1-2013	15:50:19	55676.000000	5567.600000	50244.254115	20.000000
C:\Users\cware\Desktop\Steller20November\TagTesting20Nov2013\M10.DSG	11-1-2013	15:50:19	55677.000000	5567.700000	50236.040119	20.000000
C:\Users\cware\Desktop\Steller20November\TagTesting20Nov2013\M10.DSG	11-1-2013	15:50:19	55678.000000	5567.800000	50243.208750	20.000000
C:\Users\cware\Desktop\Steller20November\TagTesting20Nov2013\M10.DSG	11-1-2013	15:50:19	55679.000000	5567.900000	50244.328594	20.000000
C:\Users\cware\Desktop\Steller20November\TagTesting20Nov2013\M10.DSG	11-1-2013	15:50:19	55680.000000	5568.000000	50238.280692	20.000000
C:\Users\cware\Desktop\Steller20November\TagTesting20Nov2013\M10.DSG	11-1-2013	15:50:19	55681.000000	5568.100000	50239.226207	20.000000
C:\Users\cware\Desktop\Steller20November\TagTesting20Nov2013\M10.DSG	11-1-2013	15:50:19	55682.000000	5568.200000	50239.674479	20.000000
C:\Users\cware\Desktop\Steller20November\TagTesting20Nov2013\M10.DSG	11-1-2013	15:50:19	55683.000000	5568.300000	50236.389122	20.000000
C:\Users\cware\Desktop\Steller20November\TagTesting20Nov2013\M10.DSG	11-1-2013	15:50:19	55684.000000	5568.400000	50233.327383	20.000000
C:\Users\cware\Desktop\Steller20November\TagTesting20Nov2013\M10.DSG	11-1-2013	15:50:19	55685.000000	5568.500000	50232.605720	20.000000
C:\Users\cware\Desktop\Steller20November\TagTesting20Nov2013\M10.DSG	11-1-2013	15:50:19	55686.000000	5568.600000	50231.510423	20.000000
C:\Users\cware\Desktop\Steller20November\TagTesting20Nov2013\M10.DSG	11-1-2013	15:50:19	55687.000000	5568.700000	50243.010644	20.000000
C:\Users\cware\Desktop\Steller20November\TagTesting20Nov2013\M10.DSG	11-1-2013	15:50:19	55688.000000	5568.800000	50236.165310	20.000000
C:\Users\cware\Desktop\Steller20November\TagTesting20Nov2013\M10.DSG	11-1-2013	15:50:19	55689.000000	5568.900000	50232.581049	20.000000
C:\Users\cware\Desktop\Steller20November\TagTesting20Nov2013\M10.DSG	11-1-2013	15:50:19	55690.000000	5569.000000	50231.137767	20.000000
C:\Users\cware\Desktop\Steller20November\TagTesting20Nov2013\M10.DSG	11-1-2013	15:50:19	55691.000000	5569.100000	50230.565208	20.000000
C:\Users\cware\Desktop\Steller20November\TagTesting20Nov2013\M10.DSG	11-1-2013	15:50:19	55692.000000	5569.200000	50229.943065	20.000000
C:\Users\cware\Desktop\Steller20November\TagTesting20Nov2013\M10.DSG	11-1-2013	15:50:19	55693.000000	5569.300000	50231.162487	20.000000
C:\Users\cware\Desktop\Steller20November\TagTesting20Nov2013\M10.DSG	11-1-2013	15:50:19	55694.000000	5569.400000	50229.793922	20.000000
C:\Users\cware\Desktop\Steller20November\TagTesting20Nov2013\M10.DSG	11-1-2013	15:50:19	55695.000000	5569.500000	50233.527238	20.000000
C:\Users\cware\Desktop\Steller20November\TagTesting20Nov2013\M10.DSG	11-1-2013	15:50:19	55696.000000	5569.600000	50231.859761	20.000000
C:\Users\cware\Desktop\Steller20November\TagTesting20Nov2013\M10.DSG	11-1-2013	15:50:19	55697.000000	5569.700000	50231.013656	20.000000
C:\Users\cware\Desktop\Steller20November\TagTesting20Nov2013\M10.DSG	11-1-2013	15:50:19	55698.000000	5569.800000	50231.486647	20.000000
C:\Users\cware\Desktop\Steller20November\TagTesting20Nov2013\M10.DSG	11-1-2013	15:50:19	55699.000000	5569.900000	50231.984533	20.000000
C:\Users\cware\Desktop\Steller20November\TagTesting20Nov2013\M10.DSG	11-1-2013	15:50:19	55700.000000	5570.000000	50226.807045	20.000000
C:\Users\cware\Desktop\Steller20November\TagTesting20Nov2013\M10.DSG	11-1-2013	15:50:19	55701.000000	5570.100000	50226.633236	20.000000
C:\Users\cware\Desktop\Steller20November\TagTesting20Nov2013\M10.DSG	11-1-2013	15:50:19	55702.000000	5570.200000	50227.355070	20.000000
C:\Users\cware\Desktop\Steller20November\TagTesting20Nov2013\M10.DSG	11-1-2013	15:50:19	55703.000000	5570.300000	50230.118188	20.000000
C:\Users\cware\Desktop\Steller20November\TagTesting20Nov2013\M10.DSG	11-1-2013	15:50:19	55704.000000	5570.400000	50232.781767	20.000000
C:\Users\cware\Desktop\Steller20November\TagTesting20Nov2013\M10.DSG	11-1-2013	15:50:19	55705.000000	5570.500000	50229.869595	20.000000
C:\Users\cware\Desktop\Steller20November\TagTesting20Nov2013\M10.DSG	11-1-2013	15:50:19	55706.000000	5570.600000	50239.228626	20.000000
C:\Users\cware\Desktop\Steller20November\TagTesting20Nov2013\M10.DSG	11-1-2013	15:50:19	55707.000000	5570.700000	50230.715796	20.000000
C:\Users\cware\Desktop\Steller20November\TagTesting20Nov2013\M10.DSG	11-1-2013	15:50:19	55708.000000	5570.800000	50235.445092	20.000000
C:\Users\cware\Desktop\Steller20November\TagTesting20Nov2013\M10.DSG	11-1-2013	15:50:19	55709.000000	5570.900000	50235.744171	20.000000
C:\Users\cware\Desktop\Steller20November\TagTesting20Nov2013\M10.DSG	11-1-2013	15:50:19	55710.000000	5571.000000	50237.834981	20.000000
C:\Users\cware\Desktop\Steller20November\TagTesting20Nov2013\M10.DSG	11-1-2013	15:50:19	55711.000000	5571.100000	50236.490805	20.000000
C:\Users\cware\Desktop\Steller20November\TagTesting20Nov2013\M10.DSG	11-1-2013	15:50:19	55712.000000	5571.200000	50236.167565	20.000000
C:\Users\cware\Desktop\Steller20November\TagTesting20Nov2013\M10.DSG	11-1-2013	15:50:19	55713.000000	5571.300000	50234.474915	20.000000
C:\Users\cware\Desktop\Steller20November\TagTesting20Nov2013\M10.DSG	11-1-2013	15:50:19	55714.000000	5571.400000	50237.337663	20.000000
C:\Users\cware\Desktop\Steller20November\TagTesting20Nov2013\M10.DSG	11-1-2013	15:50:19	55715.000000	5571.500000	50239.751852	20.000000
C:\Users\cware\Desktop\Steller20November\TagTesting20Nov2013\M10.DSG	11-1-2013	15:50:19	55716.000000	5571.600000	50249.583733	20.000000
C:\Users\cware\Desktop\Steller20November\TagTesting20Nov2013\M10.DSG	11-1-2013	15:50:19	55717.000000	5571.700000	50248.090458	20.000000
C:\Users\cware\Desktop\Steller20November\TagTesting20Nov2013\M10.DSG	11-1-2013	15:50:19	55718.000000	5571.800000	50256.503926	20.000000
C:\Users\cware\Desktop\Steller20November\TagTesting20Nov2013\M10.DSG	11-1-2013	15:50:19	55719.000000	5571.900000	50261.830579	20.000000
C:\Users\cware\Desktop\Steller20November\TagTesting20Nov2013\M10.DSG	11-1-2013	15:50:19	55720.000000	5572.000000	50269.521719	20.000000
C:\Users\cware\Desktop\Steller20November\TagTesting20Nov2013\M10.DSG	11-1-2013	15:50:19	55721.000000	5572.100000	50264.518834	20.000000
C:\Users\cware\Desktop\Steller20November\TagTesting20Nov2013\M10.DSG	11-1-2013	15:50:19	55722.000000	5572.200000	50273.355379	20.000000
C:\Users\cware\Desktop\Steller20November\TagTesting20Nov2013\M10.DSG	11-1-2013	15:50:19	55723.000000	5572.300000	50283.510958	20.000000
C:\Users\cware\Desktop\Steller20November\TagTesting20Nov2013\M10.DSG	11-1-2013	15:50:19	55724.000000	5572.400000	50289.858248	20.000000
C:\Users\cware\Desktop\Steller20November\TagTesting20Nov2013\M10.DSG	11-1-2013	15:50:19	55725.000000	5572.500000	50286.224038	20.000000
C:\Users\cware\Desktop\Steller20November\TagTesting20Nov2013\M10.DSG	11-1-2013	15:50:19	55726.000000	5572.600000	50278.408518	20.000000
C:\Users\cware\Desktop\Steller20November\TagTesting20Nov2013\M10.DSG	11-1-2013	15:50:19	55727.000000	5572.700000	50265.838617	20.000000
C:\Users\cware\Desktop\Steller20November\TagTesting20Nov2013\M10.DSG	11-1-2013	15:50:19	55728.000000	5572.800000	50257.923449	20.000000
C:\Users\cware\Desktop\Steller20November\TagTesting20Nov2013\M10.DSG	11-1-2013	15:50:19	55729.000000	5572.900000	50238.657974	20.000000
C:\Users\cware\Desktop\Steller20November\TagTesting20Nov2013\M10.DSG	11-1-2013	15:50:19	55730.000000	5573.000000	50242.839694	20.000000
C:\Users\cware\Desktop\Steller20November\TagTesting20Nov2013\M10.DSG	11-1-2013	15:50:19	55731.000000	5573.100000	50243.238153	20.000000
C:\Users\cware\Desktop\Steller20November\TagTesting20Nov2013\M10.DSG	11-1-2013	15:50:19	55732.000000	5573.200000	50244.507497	20.000000
C:\Users\cware\Desktop\Steller20November\TagTesting20Nov2013\M10.DSG	11-1-2013	15:50:19	55733.000000	5573.300000	50243.835607	20.000000
C:\Users\cware\Desktop\Steller20November\TagTesting20Nov2013\M10.DSG	11-1-2013	15:50:19	55734.000000	5573.400000	50244.881065	20.000000
C:\Users\cware\Desktop\Steller20November\TagTesting20Nov2013\M10.DSG	11-1-2013	15:50:19	55735.000000	5573.500000	50237.364078	20.000000
C:\Users\cware\Desktop\Steller20November\TagTesting20Nov2013\M10.DSG	11-1-2013	15:50:19	55736.000000	5573.600000	50234.825248	20.000000
C:\Users\cware\Desktop\Steller20November\TagTesting20Nov2013\M10.DSG	11-1-2013	15:50:19	55737.000000	5573.700000	50235.895429	20.000000
C:\Users\cware\Desktop\Steller20November\TagTesting20Nov2013\M10.DSG	11-1-2013	15:50:19	55738.000000	5573.800000	50236.642257	20.000000
C:\Users\cware\Desktop\Steller20November\TagTesting20Nov2013\M10.DSG	11-1-2013	15:50:19	55739.000000	5573.900000	50232.809139	20.000000
C:\Users\cware\Desktop\Steller20November\TagTesting20Nov2013\M10.DSG	11-1-2013	15:50:19	55740.000000	5574.000000	50239.878219	20.000000
C:\Users\cware\Desktop\Steller20November\TagTesting20Nov2013\M10.DSG	11-1-2013	15:50:19	55741.000000	5574.100000	50233.381997	20.000000
C:\Users\cware\Desktop\Steller20November\TagTesting20Nov2013\M10.DSG	11-1-2013	15:50:19	55742.000000	5574.200000	50229.897230	20.000000
C:\Users\cware\Desktop\Steller20November\TagTesting20Nov2013\M10.DSG	11-1-2013	15:50:19	55743.000000	5574.300000	50238.758428	20.000000
C:\Users\cware\Desktop\Steller20November\TagTesting20Nov2013\M10.DSG	11-1-2013	15:50:19	55744.000000	5574.400000	50226.611710	20.000000
C:\Users\cware\Desktop\Steller20November\TagTesting20Nov2013\M10.DSG	11-1-2013	15:50:19	55745.000000	5574.500000	50225.790527	20.000000
C:\Users\cware\Desktop\Steller20November\TagTesting20Nov2013\M10.DSG	11-1-2013	15:50:19	55746.000000	5574.600000	50227.109693	20.000000
C:\Users\cware\Desktop\Steller20November\TagTesting20Nov2013\M10.DSG	11-1-2013	15:50:19	55747.000000	5574.700000	50221.185713	20.000000
C:\Users\cware\Desktop\Steller20November\TagTesting20Nov2013\M10.DSG	11-1-2013	15:50:19	55748.000000	5574.800000	50231.565425	20.000000
C:\Users\cware\Desktop\Steller20November\TagTesting20Nov2013\M10.DSG	11-1-2013	15:50:19	55749.000000	5574.900000	50226.935619	20.000000
C:\Users\cware\Desktop\Steller20November\TagTesting20Nov2013\M10.DSG	11-1-2013	15:50:19	55750.000000	5575.000000	50225.119029	20.000000
C:\Users\cware\Desktop\Steller20November\TagTesting20Nov2013\M10.DSG	11-1-2013	15:50:19	55751.000000	5575.100000	50227.732188	20.000000
C:\Users\cware\Desktop\Steller20November\TagTesting20Nov2013\M10.DSG	11-1-2013	15:50:19	55752.000000	5575.200000	50225.118818	20.000000
C:\Users\cware\Desktop\Steller20November\TagTesting20Nov2013\M10.DSG	11-1-2013	15:50:19	55753.000000	5575.300000	50223.202364	20.000000
C:\Users\cware\Desktop\Steller20November\TagTesting20Nov2013\M10.DSG	11-1-2013	15:50:19	55754.000000	5575.400000	50223.949257	20.000000
C:\Users\cware\Desktop\Steller20November\TagTesting20Nov2013\M10.DSG	11-1-2013	15:50:19	55755.000000	5575.500000	50222.231641	20.000000
C:\Users\cware\Desktop\Steller20November\TagTesting20Nov2013\M10.DSG	11-1-2013	15:50:19	55756.000000	5575.600000	50219.618143	20.000000
C:\Users\cware\Desktop\Steller20November\TagTesting20Nov2013\M10.DSG	11-1-2013	15:50:19	55757.000000	5575.700000	50219.195604	20.000000
C:\Users\cware\Desktop\Steller20November\TagTesting20Nov2013\M10.DSG	11-1-2013	15:50:19	55758.000000	5575.800000	50220.066837	20.000000
C:\Users\cware\Desktop\Steller20November\TagTesting20Nov2013\M10.DSG	11-1-2013	15:50:19	55759.000000	5575.900000	50226.811824	20.000000
C:\Users\cware\Desktop\Steller20November\TagTesting20Nov2013\M10.DSG	11-1-2013	15:50:19	55760.000000	5576.000000	50214.964009	20.000000
C:\Users\cware\Desktop\Steller20November\TagTesting20Nov2013\M10.DSG	11-1-2013	15:50:19	55761.000000	5576.100000	50226.264808	20.000000
C:\Users\cware\Desktop\Steller20November\TagTesting20Nov2013\M10.DSG	11-1-2013	15:50:19	55762.000000	5576.200000	50216.383105	20.000000
C:\Users\cware\Desktop\Steller20November\TagTesting20Nov2013\M10.DSG	11-1-2013	15:50:19	55763.000000	5576.300000	50226.015924	20.000000
C:\Users\cware\Desktop\Steller20November\TagTesting20Nov2013\M10.DSG	11-1-2013	15:50:19	55764.000000	5576.400000	50221.560514	20.000000
C:\Users\cware\Desktop\Steller20November\TagTesting20Nov2013\M10.DSG	11-1-2013	15:50:19	55765.000000	5576.500000	50219.344976	20.000000
C:\Users\cware\Desktop\Steller20November\TagTesting20Nov2013\M10.DSG	11-1-2013	15:50:19	55766.000000	5576.600000	50218.722974	20.000000
C:\Users\cware\Desktop\Steller20November\TagTesting20Nov2013\M10.DSG	11-1-2013	15:50:19	55767.000000	5576.700000	50222.631069	20.000000
C:\Users\cware\Desktop\Steller20November\TagTesting20Nov2013\M10.DSG	11-1-2013	15:50:19	55768.000000	5576.800000	50223.303197	20.000000
C:\Users\cware\Desktop\Steller20November\TagTesting20Nov2013\M10.DSG	11-1-2013	15:50:19	55769.000000	5576.900000	50225.020588	20.000000
C:\Users\cware\Desktop\Steller20November\TagTesting20Nov2013\M10.DSG	11-1-2013	15:50:19	55770.000000	5577.000000	50226.340120	20.000000
C:\Users\cware\Desktop\Steller20November\TagTesting20Nov2013\M10.DSG	11-1-2013	15:50:19	55771.000000	5577.100000	50229.326882	20.000000
C:\Users\cware\Desktop\Steller20November\TagTesting20Nov2013\M10.DSG	11-1-2013	15:50:19	55772.000000	5577.200000	50244.834028	20.000000
[truncated: 3,377 more rows]
