# Supplementary material for: Averaged Propulsive Body Acceleration (APBA) Can Be Calculated from Biologging Tags That Incorporate Gyroscopes and Accelerometers to Estimate Swimming Speed, Hydrodynamic Drag and Energy Expenditure for Steller Sea Lions
Source: PLoS One. 2016 Jun 10;11(6):e0157326. doi: 10.1371/journal.pone.0157326 (PMC4902303; doi:10.1371/journal.pone.0157326)
Supplement: S4 Data — Same components as S2. (ZIP) [file pone.0157326.s004.zip › SitkaNov_20/Ms11_INER_20_11_13.csv]

FileName	FileDate	FileTime	Sample	Time from Start (s)	AccelIntX	AccelIntY	AccelIntZ	MagX	MagY	MagZ	GyroX	GyroY	GyroZ
C:\Users\cware\Desktop\Steller20November\TagTesting20Nov2013\M11.DSG	11-1-2013	15:50:19	236579.000000	4731.580000	-0.054688	-0.296875	-1.085938	0.164220	0.483486	0.555046	-4.760742	-12.329102	-12.588501
C:\Users\cware\Desktop\Steller20November\TagTesting20Nov2013\M11.DSG	11-1-2013	15:50:19	236580.000000	4731.600000	-0.105469	-0.289063	-1.097656	0.167890	0.482569	0.556881	-4.989624	-9.933472	-16.342163
C:\Users\cware\Desktop\Steller20November\TagTesting20Nov2013\M11.DSG	11-1-2013	15:50:19	236581.000000	4731.620000	-0.109375	-0.281250	-1.121094	0.170642	0.485321	0.555046	-4.302979	-16.738892	-16.525269
C:\Users\cware\Desktop\Steller20November\TagTesting20Nov2013\M11.DSG	11-1-2013	15:50:19	236582.000000	4731.640000	-0.128906	-0.308594	-1.136719	0.174312	0.485321	0.555046	-2.624512	-12.847900	-12.313843
C:\Users\cware\Desktop\Steller20November\TagTesting20Nov2013\M11.DSG	11-1-2013	15:50:19	236583.000000	4731.660000	-0.066406	-0.312500	-1.125000	0.176147	0.483486	0.555963	-5.615234	-14.373779	-12.054443
C:\Users\cware\Desktop\Steller20November\TagTesting20Nov2013\M11.DSG	11-1-2013	15:50:19	236584.000000	4731.680000	-0.136719	-0.324219	-1.179688	0.180734	0.485321	0.555963	-9.353638	-23.513794	-13.122559
C:\Users\cware\Desktop\Steller20November\TagTesting20Nov2013\M11.DSG	11-1-2013	15:50:19	236585.000000	4731.700000	-0.152344	-0.300781	-1.191406	0.182569	0.485321	0.555963	-10.757446	-8.804321	-10.177612
C:\Users\cware\Desktop\Steller20November\TagTesting20Nov2013\M11.DSG	11-1-2013	15:50:19	236586.000000	4731.720000	-0.183594	-0.277344	-1.242188	0.185321	0.483486	0.558716	-16.464233	-14.465332	-9.552002
C:\Users\cware\Desktop\Steller20November\TagTesting20Nov2013\M11.DSG	11-1-2013	15:50:19	236587.000000	4731.740000	-0.113281	-0.304688	-1.246094	0.188991	0.481651	0.558716	-24.581909	-27.709961	-10.498047
C:\Users\cware\Desktop\Steller20November\TagTesting20Nov2013\M11.DSG	11-1-2013	15:50:19	236588.000000	4731.760000	-0.171875	-0.289063	-1.226563	0.190826	0.478899	0.560550	-29.830933	-21.087646	-9.933472
C:\Users\cware\Desktop\Steller20November\TagTesting20Nov2013\M11.DSG	11-1-2013	15:50:19	236589.000000	4731.780000	-0.214844	-0.269531	-1.171875	0.195413	0.473394	0.564220	-28.076172	-15.716553	-9.063721
C:\Users\cware\Desktop\Steller20November\TagTesting20Nov2013\M11.DSG	11-1-2013	15:50:19	236590.000000	4731.800000	-0.289063	-0.261719	-1.140625	0.198165	0.471560	0.566972	-21.316528	11.856079	-7.369995
C:\Users\cware\Desktop\Steller20November\TagTesting20Nov2013\M11.DSG	11-1-2013	15:50:19	236591.000000	4731.820000	-0.207031	-0.214844	-1.062500	0.196330	0.466972	0.568807	-10.711670	11.734009	-12.390137
C:\Users\cware\Desktop\Steller20November\TagTesting20Nov2013\M11.DSG	11-1-2013	15:50:19	236592.000000	4731.840000	-0.125000	-0.195313	-1.074219	0.194495	0.466972	0.569725	-3.143311	0.991821	-18.142700
C:\Users\cware\Desktop\Steller20November\TagTesting20Nov2013\M11.DSG	11-1-2013	15:50:19	236593.000000	4731.860000	-0.148438	-0.207031	-1.195313	0.196330	0.468807	0.567890	1.922607	4.165649	-18.905640
C:\Users\cware\Desktop\Steller20November\TagTesting20Nov2013\M11.DSG	11-1-2013	15:50:19	236594.000000	4731.880000	-0.050781	-0.218750	-1.210938	0.195413	0.469725	0.567890	5.081177	4.272461	-21.484375
C:\Users\cware\Desktop\Steller20November\TagTesting20Nov2013\M11.DSG	11-1-2013	15:50:19	236595.000000	4731.900000	0.011719	-0.253906	-1.218750	0.196330	0.472477	0.565138	9.368896	11.611938	-21.652222
C:\Users\cware\Desktop\Steller20November\TagTesting20Nov2013\M11.DSG	11-1-2013	15:50:19	236596.000000	4731.920000	0.156250	-0.257813	-1.183594	0.197248	0.474312	0.564220	11.779785	6.561279	-23.361206
C:\Users\cware\Desktop\Steller20November\TagTesting20Nov2013\M11.DSG	11-1-2013	15:50:19	236597.000000	4731.940000	0.242188	-0.214844	-1.214844	0.197248	0.479817	0.560550	19.989014	5.523682	-26.962280
C:\Users\cware\Desktop\Steller20November\TagTesting20Nov2013\M11.DSG	11-1-2013	15:50:19	236598.000000	4731.960000	0.296875	-0.226563	-1.257813	0.198165	0.484404	0.557798	23.117065	0.564575	-25.344849
C:\Users\cware\Desktop\Steller20November\TagTesting20Nov2013\M11.DSG	11-1-2013	15:50:19	236599.000000	4731.980000	0.367188	-0.207031	-1.304688	0.201835	0.490826	0.553211	17.150879	-5.798340	-22.644043
C:\Users\cware\Desktop\Steller20November\TagTesting20Nov2013\M11.DSG	11-1-2013	15:50:19	236600.000000	4732.000000	0.328125	-0.238281	-1.347656	0.201835	0.492661	0.552294	8.468628	21.881104	-19.119263
C:\Users\cware\Desktop\Steller20November\TagTesting20Nov2013\M11.DSG	11-1-2013	15:50:19	236601.000000	4732.020000	0.414063	-0.230469	-1.375000	0.201835	0.496330	0.550459	10.894775	6.484985	-24.993896
C:\Users\cware\Desktop\Steller20November\TagTesting20Nov2013\M11.DSG	11-1-2013	15:50:19	236602.000000	4732.040000	0.375000	-0.218750	-1.386719	0.200917	0.500000	0.546789	2.334595	15.029907	-24.063110
C:\Users\cware\Desktop\Steller20November\TagTesting20Nov2013\M11.DSG	11-1-2013	15:50:19	236603.000000	4732.060000	0.375000	-0.191406	-1.367188	0.200000	0.500917	0.545872	0.808716	19.073486	-20.812988
C:\Users\cware\Desktop\Steller20November\TagTesting20Nov2013\M11.DSG	11-1-2013	15:50:19	236604.000000	4732.080000	0.378906	-0.167969	-1.296875	0.199083	0.501835	0.544037	-2.639771	15.396118	-17.822266
C:\Users\cware\Desktop\Steller20November\TagTesting20Nov2013\M11.DSG	11-1-2013	15:50:19	236605.000000	4732.100000	0.332031	-0.195313	-1.332031	0.198165	0.502752	0.544037	-7.812500	23.559570	-13.839722
C:\Users\cware\Desktop\Steller20November\TagTesting20Nov2013\M11.DSG	11-1-2013	15:50:19	236606.000000	4732.120000	0.335938	-0.214844	-1.328125	0.196330	0.502752	0.544954	-8.636475	20.446777	-9.918213
C:\Users\cware\Desktop\Steller20November\TagTesting20Nov2013\M11.DSG	11-1-2013	15:50:19	236607.000000	4732.140000	0.234375	-0.296875	-1.257813	0.194495	0.502752	0.544954	-8.438110	20.217896	-5.966187
C:\Users\cware\Desktop\Steller20November\TagTesting20Nov2013\M11.DSG	11-1-2013	15:50:19	236608.000000	4732.160000	0.183594	-0.343750	-1.222656	0.190826	0.501835	0.544954	-6.454468	29.846191	-1.800537
C:\Users\cware\Desktop\Steller20November\TagTesting20Nov2013\M11.DSG	11-1-2013	15:50:19	236609.000000	4732.180000	0.214844	-0.371094	-1.109375	0.186239	0.500917	0.544037	-14.892578	27.313232	-0.656128
C:\Users\cware\Desktop\Steller20November\TagTesting20Nov2013\M11.DSG	11-1-2013	15:50:19	236610.000000	4732.200000	0.226563	-0.339844	-1.097656	0.181651	0.498165	0.546789	-19.348145	26.763916	-5.218506
C:\Users\cware\Desktop\Steller20November\TagTesting20Nov2013\M11.DSG	11-1-2013	15:50:19	236611.000000	4732.220000	0.117188	-0.355469	-1.101563	0.178899	0.495413	0.547706	-24.276733	21.148682	-4.577637
C:\Users\cware\Desktop\Steller20November\TagTesting20Nov2013\M11.DSG	11-1-2013	15:50:19	236612.000000	4732.240000	0.109375	-0.285156	-1.140625	0.175229	0.491743	0.548624	-21.118164	16.296387	1.602173
C:\Users\cware\Desktop\Steller20November\TagTesting20Nov2013\M11.DSG	11-1-2013	15:50:19	236613.000000	4732.260000	0.125000	-0.285156	-1.125000	0.172477	0.489908	0.550459	-17.318726	7.904053	1.876831
C:\Users\cware\Desktop\Steller20November\TagTesting20Nov2013\M11.DSG	11-1-2013	15:50:19	236614.000000	4732.280000	0.011719	-0.382813	-1.144531	0.170642	0.488073	0.552294	-14.923096	-5.172729	0.198364
C:\Users\cware\Desktop\Steller20November\TagTesting20Nov2013\M11.DSG	11-1-2013	15:50:19	236615.000000	4732.300000	-0.125000	-0.449219	-1.089844	0.172477	0.487156	0.554128	-18.920898	-5.737305	0.198364
C:\Users\cware\Desktop\Steller20November\TagTesting20Nov2013\M11.DSG	11-1-2013	15:50:19	236616.000000	4732.320000	-0.148438	-0.441406	-1.160156	0.169725	0.479817	0.555963	-30.944824	9.109497	6.240845
C:\Users\cware\Desktop\Steller20November\TagTesting20Nov2013\M11.DSG	11-1-2013	15:50:19	236617.000000	4732.340000	-0.156250	-0.324219	-1.136719	0.168807	0.477982	0.557798	-30.319214	11.688232	7.781982
C:\Users\cware\Desktop\Steller20November\TagTesting20Nov2013\M11.DSG	11-1-2013	15:50:19	236618.000000	4732.360000	-0.113281	-0.222656	-1.128906	0.165138	0.471560	0.560550	-21.392822	7.202148	6.912231
C:\Users\cware\Desktop\Steller20November\TagTesting20Nov2013\M11.DSG	11-1-2013	15:50:19	236619.000000	4732.380000	-0.050781	-0.191406	-1.011719	0.164220	0.469725	0.563303	-21.789551	7.308960	5.462646
C:\Users\cware\Desktop\Steller20November\TagTesting20Nov2013\M11.DSG	11-1-2013	15:50:19	236620.000000	4732.400000	0.000000	-0.324219	-1.027344	0.159633	0.464220	0.566055	-33.233643	3.448486	8.102417
C:\Users\cware\Desktop\Steller20November\TagTesting20Nov2013\M11.DSG	11-1-2013	15:50:19	236621.000000	4732.420000	-0.085938	-0.332031	-1.179688	0.157798	0.461468	0.566055	-29.281616	11.459351	16.983032
C:\Users\cware\Desktop\Steller20November\TagTesting20Nov2013\M11.DSG	11-1-2013	15:50:19	236622.000000	4732.440000	-0.011719	-0.187500	-1.238281	0.154128	0.457798	0.568807	-13.336182	-17.227173	9.262085
C:\Users\cware\Desktop\Steller20November\TagTesting20Nov2013\M11.DSG	11-1-2013	15:50:19	236623.000000	4732.460000	-0.148438	-0.148438	-1.191406	0.154128	0.454128	0.570642	-12.054443	4.501343	3.860474
C:\Users\cware\Desktop\Steller20November\TagTesting20Nov2013\M11.DSG	11-1-2013	15:50:19	236624.000000	4732.480000	-0.070313	-0.246094	-0.992188	0.152294	0.449541	0.572477	-33.599854	11.871338	-0.076294
C:\Users\cware\Desktop\Steller20November\TagTesting20Nov2013\M11.DSG	11-1-2013	15:50:19	236625.000000	4732.500000	-0.070313	-0.351563	-0.972656	0.147706	0.449541	0.572477	-35.980225	19.134521	1.831055
C:\Users\cware\Desktop\Steller20November\TagTesting20Nov2013\M11.DSG	11-1-2013	15:50:19	236626.000000	4732.520000	0.003906	-0.351563	-1.093750	0.145872	0.447706	0.573394	-7.629395	4.379272	0.259399
C:\Users\cware\Desktop\Steller20November\TagTesting20Nov2013\M11.DSG	11-1-2013	15:50:19	236627.000000	4732.540000	-0.058594	-0.328125	-1.230469	0.144954	0.442202	0.575229	0.885010	6.149292	-7.217407
C:\Users\cware\Desktop\Steller20November\TagTesting20Nov2013\M11.DSG	11-1-2013	15:50:19	236628.000000	4732.560000	-0.074219	-0.210938	-1.269531	0.143119	0.443119	0.576147	-23.193359	3.875732	-19.531250
C:\Users\cware\Desktop\Steller20November\TagTesting20Nov2013\M11.DSG	11-1-2013	15:50:19	236629.000000	4732.580000	-0.066406	-0.136719	-1.164063	0.142202	0.442202	0.576147	-27.511597	1.663208	-17.486572
C:\Users\cware\Desktop\Steller20November\TagTesting20Nov2013\M11.DSG	11-1-2013	15:50:19	236630.000000	4732.600000	-0.066406	-0.167969	-1.121094	0.141284	0.439450	0.577064	-31.723022	-1.419067	-2.410889
C:\Users\cware\Desktop\Steller20November\TagTesting20Nov2013\M11.DSG	11-1-2013	15:50:19	236631.000000	4732.620000	-0.097656	-0.191406	-1.093750	0.140367	0.436697	0.577064	-33.996582	3.219604	-3.692627
C:\Users\cware\Desktop\Steller20November\TagTesting20Nov2013\M11.DSG	11-1-2013	15:50:19	236632.000000	4732.640000	-0.035156	-0.167969	-1.019531	0.139450	0.436697	0.577064	-24.154663	1.892090	2.395630
C:\Users\cware\Desktop\Steller20November\TagTesting20Nov2013\M11.DSG	11-1-2013	15:50:19	236633.000000	4732.660000	-0.011719	-0.234375	-0.976563	0.137615	0.430275	0.580734	-15.548706	19.104004	7.522583
C:\Users\cware\Desktop\Steller20November\TagTesting20Nov2013\M11.DSG	11-1-2013	15:50:19	236634.000000	4732.680000	0.042969	-0.308594	-0.890625	0.136697	0.429358	0.580734	0.534058	15.304565	2.227783
C:\Users\cware\Desktop\Steller20November\TagTesting20Nov2013\M11.DSG	11-1-2013	15:50:19	236635.000000	4732.700000	0.031250	-0.378906	-0.941406	0.134862	0.424771	0.583486	1.159668	-4.653931	2.609253
C:\Users\cware\Desktop\Steller20November\TagTesting20Nov2013\M11.DSG	11-1-2013	15:50:19	236636.000000	4732.720000	0.000000	-0.335938	-1.031250	0.133945	0.422018	0.583486	-11.199951	17.028809	-5.996704
C:\Users\cware\Desktop\Steller20November\TagTesting20Nov2013\M11.DSG	11-1-2013	15:50:19	236637.000000	4732.740000	0.046875	-0.285156	-1.175781	0.130275	0.421101	0.584404	-23.773193	-7.202148	-9.857178
C:\Users\cware\Desktop\Steller20November\TagTesting20Nov2013\M11.DSG	11-1-2013	15:50:19	236638.000000	4732.760000	0.003906	-0.230469	-1.292969	0.129358	0.419266	0.584404	-36.972046	17.837524	2.258301
C:\Users\cware\Desktop\Steller20November\TagTesting20Nov2013\M11.DSG	11-1-2013	15:50:19	236639.000000	4732.780000	0.019531	-0.125000	-1.304688	0.127523	0.415596	0.585321	-34.271240	0.656128	1.647949
C:\Users\cware\Desktop\Steller20November\TagTesting20Nov2013\M11.DSG	11-1-2013	15:50:19	236640.000000	4732.800000	0.035156	-0.042969	-1.230469	0.127523	0.414679	0.586239	-23.010254	4.287720	2.532959
C:\Users\cware\Desktop\Steller20November\TagTesting20Nov2013\M11.DSG	11-1-2013	15:50:19	236641.000000	4732.820000	-0.023438	-0.058594	-1.179688	0.125688	0.412844	0.588073	-17.089844	7.583618	5.279541
C:\Users\cware\Desktop\Steller20November\TagTesting20Nov2013\M11.DSG	11-1-2013	15:50:19	236642.000000	4732.840000	0.074219	-0.109375	-1.117188	0.124771	0.409174	0.588073	-10.574341	-2.441406	-0.869751
C:\Users\cware\Desktop\Steller20November\TagTesting20Nov2013\M11.DSG	11-1-2013	15:50:19	236643.000000	4732.860000	0.000000	-0.101563	-1.105469	0.125688	0.405505	0.589908	-5.615234	2.151489	0.167847
C:\Users\cware\Desktop\Steller20November\TagTesting20Nov2013\M11.DSG	11-1-2013	15:50:19	236644.000000	4732.880000	0.000000	-0.078125	-1.089844	0.124771	0.403670	0.589908	-8.773804	8.407593	-5.081177
C:\Users\cware\Desktop\Steller20November\TagTesting20Nov2013\M11.DSG	11-1-2013	15:50:19	236645.000000	4732.900000	0.042969	-0.128906	-1.035156	0.122018	0.401835	0.590826	-4.043579	2.075195	-4.852295
C:\Users\cware\Desktop\Steller20November\TagTesting20Nov2013\M11.DSG	11-1-2013	15:50:19	236646.000000	4732.920000	0.050781	-0.179688	-1.054688	0.121101	0.400000	0.590826	-20.462036	-5.310059	-2.716064
C:\Users\cware\Desktop\Steller20November\TagTesting20Nov2013\M11.DSG	11-1-2013	15:50:19	236647.000000	4732.940000	-0.019531	-0.160156	-1.167969	0.121101	0.399083	0.591743	-21.087646	14.770508	2.182007
C:\Users\cware\Desktop\Steller20November\TagTesting20Nov2013\M11.DSG	11-1-2013	15:50:19	236648.000000	4732.960000	0.078125	-0.167969	-1.171875	0.119266	0.395413	0.593578	-18.493652	-1.647949	3.631592
C:\Users\cware\Desktop\Steller20November\TagTesting20Nov2013\M11.DSG	11-1-2013	15:50:19	236649.000000	4732.980000	0.023438	-0.164063	-1.148438	0.118349	0.395413	0.593578	-19.210815	3.723145	2.746582
C:\Users\cware\Desktop\Steller20November\TagTesting20Nov2013\M11.DSG	11-1-2013	15:50:19	236650.000000	4733.000000	0.003906	-0.171875	-1.265625	0.119266	0.390826	0.594495	-4.653931	-1.876831	4.531860
C:\Users\cware\Desktop\Steller20November\TagTesting20Nov2013\M11.DSG	11-1-2013	15:50:19	236651.000000	4733.020000	0.011719	-0.070313	-1.292969	0.118349	0.389908	0.593578	-2.014160	-2.716064	0.305176
C:\Users\cware\Desktop\Steller20November\TagTesting20Nov2013\M11.DSG	11-1-2013	15:50:19	236652.000000	4733.040000	0.035156	-0.023438	-1.265625	0.116514	0.387156	0.595413	-15.380859	-2.655029	-7.263184
C:\Users\cware\Desktop\Steller20November\TagTesting20Nov2013\M11.DSG	11-1-2013	15:50:19	236653.000000	4733.060000	0.011719	0.023438	-1.167969	0.115596	0.384404	0.596330	-18.859863	10.726929	-7.202148
C:\Users\cware\Desktop\Steller20November\TagTesting20Nov2013\M11.DSG	11-1-2013	15:50:19	236654.000000	4733.080000	0.078125	-0.031250	-1.074219	0.115596	0.383486	0.596330	-30.456543	0.473022	-2.090454
C:\Users\cware\Desktop\Steller20November\TagTesting20Nov2013\M11.DSG	11-1-2013	15:50:19	236655.000000	4733.100000	0.070313	-0.085938	-1.042969	0.113761	0.383486	0.598165	-30.914307	4.959106	-2.899170
C:\Users\cware\Desktop\Steller20November\TagTesting20Nov2013\M11.DSG	11-1-2013	15:50:19	236656.000000	4733.120000	0.054688	-0.179688	-0.976563	0.112844	0.380734	0.597248	-13.336182	6.515503	6.042480
C:\Users\cware\Desktop\Steller20November\TagTesting20Nov2013\M11.DSG	11-1-2013	15:50:19	236657.000000	4733.140000	0.132813	-0.199219	-0.992188	0.113761	0.381651	0.597248	-15.731812	-6.988525	3.158569
C:\Users\cware\Desktop\Steller20November\TagTesting20Nov2013\M11.DSG	11-1-2013	15:50:19	236658.000000	4733.160000	0.062500	-0.203125	-1.042969	0.113761	0.378899	0.598165	-1.647949	9.780884	5.554199
C:\Users\cware\Desktop\Steller20November\TagTesting20Nov2013\M11.DSG	11-1-2013	15:50:19	236659.000000	4733.180000	0.085938	-0.152344	-1.050781	0.112844	0.378899	0.599083	-9.201050	-8.605957	3.417969
C:\Users\cware\Desktop\Steller20November\TagTesting20Nov2013\M11.DSG	11-1-2013	15:50:19	236660.000000	4733.200000	0.046875	-0.203125	-0.992188	0.112844	0.377982	0.598165	5.310059	5.523682	4.821777
C:\Users\cware\Desktop\Steller20November\TagTesting20Nov2013\M11.DSG	11-1-2013	15:50:19	236661.000000	4733.220000	0.085938	-0.199219	-1.007813	0.113761	0.376147	0.599083	1.235962	-2.380371	4.974365
C:\Users\cware\Desktop\Steller20November\TagTesting20Nov2013\M11.DSG	11-1-2013	15:50:19	236662.000000	4733.240000	0.058594	-0.207031	-1.011719	0.112844	0.376147	0.598165	7.904053	5.264282	0.198364
C:\Users\cware\Desktop\Steller20November\TagTesting20Nov2013\M11.DSG	11-1-2013	15:50:19	236663.000000	4733.260000	0.078125	-0.187500	-1.007813	0.111009	0.376147	0.599083	3.158569	-0.946045	5.157471
C:\Users\cware\Desktop\Steller20November\TagTesting20Nov2013\M11.DSG	11-1-2013	15:50:19	236664.000000	4733.280000	0.082031	-0.195313	-1.011719	0.111927	0.374312	0.599083	-3.753662	-2.151489	-5.081177
C:\Users\cware\Desktop\Steller20November\TagTesting20Nov2013\M11.DSG	11-1-2013	15:50:19	236665.000000	4733.300000	0.050781	-0.167969	-1.085938	0.110092	0.373394	0.600000	-6.546021	2.273560	-5.523682
C:\Users\cware\Desktop\Steller20November\TagTesting20Nov2013\M11.DSG	11-1-2013	15:50:19	236666.000000	4733.320000	0.097656	-0.156250	-1.164063	0.109174	0.370642	0.600000	-23.483276	-4.165649	-7.995605
C:\Users\cware\Desktop\Steller20November\TagTesting20Nov2013\M11.DSG	11-1-2013	15:50:19	236667.000000	4733.340000	0.097656	-0.156250	-1.164063	0.109174	0.371560	0.600917	-19.149780	3.112793	-7.247925
C:\Users\cware\Desktop\Steller20November\TagTesting20Nov2013\M11.DSG	11-1-2013	15:50:19	236668.000000	4733.360000	0.062500	-0.125000	-1.214844	0.108257	0.369725	0.600917	-25.665283	2.655029	-4.013062
C:\Users\cware\Desktop\Steller20November\TagTesting20Nov2013\M11.DSG	11-1-2013	15:50:19	236669.000000	4733.380000	0.082031	-0.156250	-1.187500	0.107339	0.368807	0.600917	-20.553589	-6.088257	-6.713867
C:\Users\cware\Desktop\Steller20November\TagTesting20Nov2013\M11.DSG	11-1-2013	15:50:19	236670.000000	4733.400000	0.015625	-0.148438	-1.179688	0.108257	0.368807	0.600917	-15.457153	10.910034	0.686646
C:\Users\cware\Desktop\Steller20November\TagTesting20Nov2013\M11.DSG	11-1-2013	15:50:19	236671.000000	4733.420000	0.136719	-0.128906	-1.136719	0.107339	0.367890	0.601835	-14.541626	-4.638672	-2.777100
C:\Users\cware\Desktop\Steller20November\TagTesting20Nov2013\M11.DSG	11-1-2013	15:50:19	236672.000000	4733.440000	0.062500	-0.144531	-1.164063	0.107339	0.368807	0.600917	-16.067505	-7.736206	-1.281738
C:\Users\cware\Desktop\Steller20November\TagTesting20Nov2013\M11.DSG	11-1-2013	15:50:19	236673.000000	4733.460000	0.023438	-0.156250	-1.203125	0.106422	0.366055	0.602752	-20.416260	6.546021	0.061035
C:\Users\cware\Desktop\Steller20November\TagTesting20Nov2013\M11.DSG	11-1-2013	15:50:19	236674.000000	4733.480000	0.093750	-0.144531	-1.214844	0.107339	0.368807	0.602752	-9.323120	-4.104614	1.953125
C:\Users\cware\Desktop\Steller20November\TagTesting20Nov2013\M11.DSG	11-1-2013	15:50:19	236675.000000	4733.500000	0.039063	-0.136719	-1.257813	0.107339	0.364220	0.602752	-14.282227	2.624512	2.899170
C:\Users\cware\Desktop\Steller20November\TagTesting20Nov2013\M11.DSG	11-1-2013	15:50:19	236676.000000	4733.520000	0.078125	-0.152344	-1.195313	0.106422	0.366055	0.600917	1.647949	-2.090454	5.249023
C:\Users\cware\Desktop\Steller20November\TagTesting20Nov2013\M11.DSG	11-1-2013	15:50:19	236677.000000	4733.540000	0.058594	-0.167969	-1.187500	0.105505	0.366972	0.601835	-14.602661	-3.585815	4.806519
C:\Users\cware\Desktop\Steller20November\TagTesting20Nov2013\M11.DSG	11-1-2013	15:50:19	236678.000000	4733.560000	0.039063	-0.160156	-1.175781	0.106422	0.365138	0.601835	2.838135	4.318237	6.881714
C:\Users\cware\Desktop\Steller20November\TagTesting20Nov2013\M11.DSG	11-1-2013	15:50:19	236679.000000	4733.580000	0.097656	-0.152344	-1.167969	0.107339	0.366055	0.600917	-3.250122	-0.900269	4.699707
C:\Users\cware\Desktop\Steller20November\TagTesting20Nov2013\M11.DSG	11-1-2013	15:50:19	236680.000000	4733.600000	0.039063	-0.160156	-1.144531	0.105505	0.365138	0.601835	3.036499	-4.455566	5.752563
C:\Users\cware\Desktop\Steller20November\TagTesting20Nov2013\M11.DSG	11-1-2013	15:50:19	236681.000000	4733.620000	0.078125	-0.238281	-1.085938	0.105505	0.366972	0.601835	-3.692627	5.920410	8.819580
C:\Users\cware\Desktop\Steller20November\TagTesting20Nov2013\M11.DSG	11-1-2013	15:50:19	236682.000000	4733.640000	0.144531	-0.234375	-1.062500	0.106422	0.363303	0.602752	6.607056	2.151489	7.553101
C:\Users\cware\Desktop\Steller20November\TagTesting20Nov2013\M11.DSG	11-1-2013	15:50:19	236683.000000	4733.660000	0.089844	-0.218750	-1.050781	0.104587	0.364220	0.601835	-5.661011	2.990723	9.613037
C:\Users\cware\Desktop\Steller20November\TagTesting20Nov2013\M11.DSG	11-1-2013	15:50:19	236684.000000	4733.680000	0.132813	-0.191406	-1.058594	0.105505	0.363303	0.602752	4.714966	-4.959106	5.447388
C:\Users\cware\Desktop\Steller20November\TagTesting20Nov2013\M11.DSG	11-1-2013	15:50:19	236685.000000	4733.700000	0.027344	-0.164063	-1.050781	0.104587	0.366055	0.602752	-5.554199	-0.778198	4.364014
C:\Users\cware\Desktop\Steller20November\TagTesting20Nov2013\M11.DSG	11-1-2013	15:50:19	236686.000000	4733.720000	0.085938	-0.128906	-1.050781	0.105505	0.364220	0.601835	1.037598	-0.900269	3.753662
C:\Users\cware\Desktop\Steller20November\TagTesting20Nov2013\M11.DSG	11-1-2013	15:50:19	236687.000000	4733.740000	0.054688	-0.113281	-1.039063	0.105505	0.366972	0.600917	-5.981445	-0.274658	4.776001
C:\Users\cware\Desktop\Steller20November\TagTesting20Nov2013\M11.DSG	11-1-2013	15:50:19	236688.000000	4733.760000	0.078125	-0.113281	-1.070313	0.104587	0.365138	0.602752	1.953125	-0.076294	3.723145
C:\Users\cware\Desktop\Steller20November\TagTesting20Nov2013\M11.DSG	11-1-2013	15:50:19	236689.000000	4733.780000	0.046875	-0.066406	-1.062500	0.106422	0.366972	0.601835	-8.438110	0.228882	3.570557
C:\Users\cware\Desktop\Steller20November\TagTesting20Nov2013\M11.DSG	11-1-2013	15:50:19	236690.000000	4733.800000	0.050781	-0.027344	-1.050781	0.105505	0.364220	0.602752	5.142212	1.464844	7.141113
C:\Users\cware\Desktop\Steller20November\TagTesting20Nov2013\M11.DSG	11-1-2013	15:50:19	236691.000000	4733.820000	0.031250	0.003906	-1.097656	0.104587	0.366972	0.601835	-6.072998	-4.272461	4.867554
C:\Users\cware\Desktop\Steller20November\TagTesting20Nov2013\M11.DSG	11-1-2013	15:50:19	236692.000000	4733.840000	0.042969	-0.023438	-1.132813	0.103670	0.366055	0.600917	2.731323	12.298584	4.959106
C:\Users\cware\Desktop\Steller20November\TagTesting20Nov2013\M11.DSG	11-1-2013	15:50:19	236693.000000	4733.860000	0.042969	-0.023438	-1.132813	0.105505	0.366972	0.601835	-0.701904	-9.384155	0.625610
C:\Users\cware\Desktop\Steller20November\TagTesting20Nov2013\M11.DSG	11-1-2013	15:50:19	236694.000000	4733.880000	0.031250	-0.023438	-1.164063	0.103670	0.367890	0.600917	5.249023	-0.335693	0.488281
C:\Users\cware\Desktop\Steller20November\TagTesting20Nov2013\M11.DSG	11-1-2013	15:50:19	236695.000000	4733.900000	0.011719	-0.058594	-1.128906	0.104587	0.369725	0.600917	5.081177	8.026123	0.793457
C:\Users\cware\Desktop\Steller20November\TagTesting20Nov2013\M11.DSG	11-1-2013	15:50:19	236696.000000	4733.920000	0.101563	-0.078125	-1.113281	0.103670	0.370642	0.600000	0.350952	-8.850098	-4.058838
C:\Users\cware\Desktop\Steller20November\TagTesting20Nov2013\M11.DSG	11-1-2013	15:50:19	236697.000000	4733.940000	0.046875	-0.062500	-1.152344	0.102752	0.369725	0.600000	3.372192	7.354736	-0.076294
C:\Users\cware\Desktop\Steller20November\TagTesting20Nov2013\M11.DSG	11-1-2013	15:50:19	236698.000000	4733.960000	0.042969	-0.078125	-1.156250	0.102752	0.370642	0.600000	1.647949	-6.134033	-4.074097
C:\Users\cware\Desktop\Steller20November\TagTesting20Nov2013\M11.DSG	11-1-2013	15:50:19	236699.000000	4733.980000	0.062500	-0.070313	-1.156250	0.103670	0.371560	0.600000	1.861572	-1.800537	-3.158569
C:\Users\cware\Desktop\Steller20November\TagTesting20Nov2013\M11.DSG	11-1-2013	15:50:19	236700.000000	4734.000000	0.058594	-0.050781	-1.183594	0.102752	0.372477	0.599083	4.028320	-0.610352	-4.592896
C:\Users\cware\Desktop\Steller20November\TagTesting20Nov2013\M11.DSG	11-1-2013	15:50:19	236701.000000	4734.020000	0.070313	-0.058594	-1.187500	0.102752	0.373394	0.598165	1.998901	-2.578735	-5.187988
C:\Users\cware\Desktop\Steller20November\TagTesting20Nov2013\M11.DSG	11-1-2013	15:50:19	236702.000000	4734.040000	0.093750	-0.078125	-1.136719	0.102752	0.374312	0.599083	0.122070	-3.433228	-3.616333
C:\Users\cware\Desktop\Steller20November\TagTesting20Nov2013\M11.DSG	11-1-2013	15:50:19	236703.000000	4734.060000	0.046875	-0.054688	-1.156250	0.102752	0.374312	0.598165	0.305176	1.907349	-3.463745
C:\Users\cware\Desktop\Steller20November\TagTesting20Nov2013\M11.DSG	11-1-2013	15:50:19	236704.000000	4734.080000	0.050781	-0.093750	-1.148438	0.102752	0.376147	0.598165	-0.213623	-11.779785	-4.760742
C:\Users\cware\Desktop\Steller20November\TagTesting20Nov2013\M11.DSG	11-1-2013	15:50:19	236705.000000	4734.100000	0.007813	-0.097656	-1.195313	0.102752	0.376147	0.597248	2.822876	-1.373291	-3.738403
C:\Users\cware\Desktop\Steller20November\TagTesting20Nov2013\M11.DSG	11-1-2013	15:50:19	236706.000000	4734.120000	0.046875	-0.113281	-1.195313	0.100917	0.376147	0.598165	0.244141	2.624512	-4.501343
C:\Users\cware\Desktop\Steller20November\TagTesting20Nov2013\M11.DSG	11-1-2013	15:50:19	236707.000000	4734.140000	0.093750	-0.078125	-1.156250	0.101835	0.378899	0.597248	1.251221	1.358032	-3.387451
C:\Users\cware\Desktop\Steller20November\TagTesting20Nov2013\M11.DSG	11-1-2013	15:50:19	236708.000000	4734.160000	0.066406	-0.070313	-1.160156	0.100917	0.379817	0.596330	0.915527	1.953125	-4.714966
C:\Users\cware\Desktop\Steller20November\TagTesting20Nov2013\M11.DSG	11-1-2013	15:50:19	236709.000000	4734.180000	0.058594	-0.093750	-1.167969	0.100000	0.378899	0.596330	-0.579834	-6.652832	-5.889893
C:\Users\cware\Desktop\Steller20November\TagTesting20Nov2013\M11.DSG	11-1-2013	15:50:19	236710.000000	4734.200000	0.035156	-0.082031	-1.179688	0.100917	0.380734	0.596330	3.738403	1.449585	-3.509521
C:\Users\cware\Desktop\Steller20November\TagTesting20Nov2013\M11.DSG	11-1-2013	15:50:19	236711.000000	4734.220000	0.082031	-0.097656	-1.164063	0.099083	0.381651	0.595413	3.341675	-7.293701	-4.684448
C:\Users\cware\Desktop\Steller20November\TagTesting20Nov2013\M11.DSG	11-1-2013	15:50:19	236712.000000	4734.240000	0.054688	-0.125000	-1.136719	0.099083	0.383486	0.595413	-0.335693	-3.173828	-5.661011
C:\Users\cware\Desktop\Steller20November\TagTesting20Nov2013\M11.DSG	11-1-2013	15:50:19	236713.000000	4734.260000	0.042969	-0.136719	-1.167969	0.099083	0.382569	0.594495	-2.746582	10.650635	-2.487183
C:\Users\cware\Desktop\Steller20November\TagTesting20Nov2013\M11.DSG	11-1-2013	15:50:19	236714.000000	4734.280000	0.082031	-0.093750	-1.121094	0.098165	0.384404	0.593578	0.732422	-7.476807	-4.394531
C:\Users\cware\Desktop\Steller20November\TagTesting20Nov2013\M11.DSG	11-1-2013	15:50:19	236715.000000	4734.300000	0.054688	-0.125000	-1.140625	0.098165	0.384404	0.593578	-0.595093	-5.126953	-4.318237
C:\Users\cware\Desktop\Steller20November\TagTesting20Nov2013\M11.DSG	11-1-2013	15:50:19	236716.000000	4734.320000	0.117188	-0.144531	-1.140625	0.098165	0.386239	0.592661	-1.113892	0.167847	-2.471924
C:\Users\cware\Desktop\Steller20November\TagTesting20Nov2013\M11.DSG	11-1-2013	15:50:19	236717.000000	4734.340000	0.066406	-0.121094	-1.171875	0.098165	0.388073	0.593578	0.427246	-2.380371	-2.609253
C:\Users\cware\Desktop\Steller20November\TagTesting20Nov2013\M11.DSG	11-1-2013	15:50:19	236718.000000	4734.360000	0.078125	-0.128906	-1.156250	0.097248	0.388073	0.593578	-2.975464	-2.166748	-3.433228
C:\Users\cware\Desktop\Steller20November\TagTesting20Nov2013\M11.DSG	11-1-2013	15:50:19	236719.000000	4734.380000	0.078125	-0.128906	-1.156250	0.097248	0.388073	0.591743	-1.037598	-1.464844	-3.601074
C:\Users\cware\Desktop\Steller20November\TagTesting20Nov2013\M11.DSG	11-1-2013	15:50:19	236720.000000	4734.400000	0.074219	-0.125000	-1.125000	0.097248	0.389908	0.590826	-0.793457	-3.997803	-4.867554
C:\Users\cware\Desktop\Steller20November\TagTesting20Nov2013\M11.DSG	11-1-2013	15:50:19	236721.000000	4734.420000	0.062500	-0.152344	-1.136719	0.098165	0.391743	0.591743	-0.335693	3.402710	-4.974365
C:\Users\cware\Desktop\Steller20November\TagTesting20Nov2013\M11.DSG	11-1-2013	15:50:19	236722.000000	4734.440000	0.054688	-0.140625	-1.167969	0.097248	0.393578	0.590826	-0.228882	-0.411987	-3.387451
C:\Users\cware\Desktop\Steller20November\TagTesting20Nov2013\M11.DSG	11-1-2013	15:50:19	236723.000000	4734.460000	0.105469	-0.156250	-1.132813	0.098165	0.393578	0.590826	0.534058	-6.896973	-5.142212
C:\Users\cware\Desktop\Steller20November\TagTesting20Nov2013\M11.DSG	11-1-2013	15:50:19	236724.000000	4734.480000	0.093750	-0.152344	-1.148438	0.098165	0.394495	0.588991	0.701904	-4.180908	-4.272461
C:\Users\cware\Desktop\Steller20November\TagTesting20Nov2013\M11.DSG	11-1-2013	15:50:19	236725.000000	4734.500000	0.074219	-0.148438	-1.156250	0.098165	0.396330	0.589908	1.235962	0.579834	-3.936768
C:\Users\cware\Desktop\Steller20November\TagTesting20Nov2013\M11.DSG	11-1-2013	15:50:19	236726.000000	4734.520000	0.101563	-0.148438	-1.128906	0.097248	0.397248	0.587156	-0.961304	-5.584717	-3.128052
C:\Users\cware\Desktop\Steller20November\TagTesting20Nov2013\M11.DSG	11-1-2013	15:50:19	236727.000000	4734.540000	0.070313	-0.125000	-1.152344	0.098165	0.398165	0.588991	-0.259399	-9.078979	-3.265381
C:\Users\cware\Desktop\Steller20November\TagTesting20Nov2013\M11.DSG	11-1-2013	15:50:19	236728.000000	4734.560000	0.050781	-0.136719	-1.128906	0.098165	0.399083	0.588073	-1.785278	4.714966	-2.746582
C:\Users\cware\Desktop\Steller20November\TagTesting20Nov2013\M11.DSG	11-1-2013	15:50:19	236729.000000	4734.580000	0.085938	-0.144531	-1.140625	0.096330	0.399083	0.586239	-2.014160	-3.051758	-1.541138
C:\Users\cware\Desktop\Steller20November\TagTesting20Nov2013\M11.DSG	11-1-2013	15:50:19	236730.000000	4734.600000	0.078125	-0.152344	-1.164063	0.098165	0.400917	0.587156	1.083374	-7.934570	-1.922607
C:\Users\cware\Desktop\Steller20November\TagTesting20Nov2013\M11.DSG	11-1-2013	15:50:19	236731.000000	4734.620000	0.035156	-0.152344	-1.167969	0.098165	0.401835	0.587156	-0.488281	4.470825	-1.754761
C:\Users\cware\Desktop\Steller20November\TagTesting20Nov2013\M11.DSG	11-1-2013	15:50:19	236732.000000	4734.640000	0.085938	-0.128906	-1.132813	0.097248	0.401835	0.586239	-1.449585	-7.064819	-1.922607
C:\Users\cware\Desktop\Steller20November\TagTesting20Nov2013\M11.DSG	11-1-2013	15:50:19	236733.000000	4734.660000	0.027344	-0.156250	-1.128906	0.097248	0.403670	0.585321	0.549316	-2.593994	-2.166748
C:\Users\cware\Desktop\Steller20November\TagTesting20Nov2013\M11.DSG	11-1-2013	15:50:19	236734.000000	4734.680000	0.078125	-0.140625	-1.152344	0.097248	0.403670	0.585321	1.022339	-4.928589	-2.761841
C:\Users\cware\Desktop\Steller20November\TagTesting20Nov2013\M11.DSG	11-1-2013	15:50:19	236735.000000	4734.700000	0.097656	-0.136719	-1.156250	0.097248	0.405505	0.587156	1.693726	0.686646	-3.448486
C:\Users\cware\Desktop\Steller20November\TagTesting20Nov2013\M11.DSG	11-1-2013	15:50:19	236736.000000	4734.720000	0.082031	-0.144531	-1.160156	0.097248	0.406422	0.584404	1.083374	0.488281	-3.585815
C:\Users\cware\Desktop\Steller20November\TagTesting20Nov2013\M11.DSG	11-1-2013	15:50:19	236737.000000	4734.740000	0.066406	-0.156250	-1.140625	0.097248	0.406422	0.583486	1.403809	-2.853394	-4.119873
C:\Users\cware\Desktop\Steller20November\TagTesting20Nov2013\M11.DSG	11-1-2013	15:50:19	236738.000000	4734.760000	0.074219	-0.152344	-1.152344	0.097248	0.408257	0.584404	2.319336	1.922607	-2.990723
C:\Users\cware\Desktop\Steller20November\TagTesting20Nov2013\M11.DSG	11-1-2013	15:50:19	236739.000000	4734.780000	0.054688	-0.144531	-1.152344	0.097248	0.411009	0.582569	3.280640	0.183105	-3.845215
C:\Users\cware\Desktop\Steller20November\TagTesting20Nov2013\M11.DSG	11-1-2013	15:50:19	236740.000000	4734.800000	0.113281	-0.156250	-1.132813	0.097248	0.412844	0.581651	4.241943	-5.432129	-3.021240
C:\Users\cware\Desktop\Steller20November\TagTesting20Nov2013\M11.DSG	11-1-2013	15:50:19	236741.000000	4734.820000	0.027344	-0.167969	-1.160156	0.096330	0.414679	0.580734	5.599976	1.419067	-0.900269
C:\Users\cware\Desktop\Steller20November\TagTesting20Nov2013\M11.DSG	11-1-2013	15:50:19	236742.000000	4734.840000	0.121094	-0.179688	-1.128906	0.098165	0.415596	0.580734	4.486084	1.953125	-1.144409
C:\Users\cware\Desktop\Steller20November\TagTesting20Nov2013\M11.DSG	11-1-2013	15:50:19	236743.000000	4734.860000	0.089844	-0.171875	-1.132813	0.098165	0.417431	0.579817	2.899170	-8.377075	-3.402710
C:\Users\cware\Desktop\Steller20November\TagTesting20Nov2013\M11.DSG	11-1-2013	15:50:19	236744.000000	4734.880000	0.074219	-0.152344	-1.156250	0.098165	0.420183	0.579817	5.401611	-7.720947	-3.234863
C:\Users\cware\Desktop\Steller20November\TagTesting20Nov2013\M11.DSG	11-1-2013	15:50:19	236745.000000	4734.900000	0.058594	-0.203125	-1.121094	0.097248	0.422018	0.577982	4.928589	4.272461	-4.623413
C:\Users\cware\Desktop\Steller20November\TagTesting20Nov2013\M11.DSG	11-1-2013	15:50:19	236746.000000	4734.920000	0.023438	-0.195313	-1.183594	0.100000	0.422936	0.577064	6.805420	-0.564575	-4.791260
C:\Users\cware\Desktop\Steller20November\TagTesting20Nov2013\M11.DSG	11-1-2013	15:50:19	236747.000000	4734.940000	0.074219	-0.234375	-1.132813	0.097248	0.425688	0.576147	5.828857	-0.518799	-4.638672
C:\Users\cware\Desktop\Steller20November\TagTesting20Nov2013\M11.DSG	11-1-2013	15:50:19	236748.000000	4734.960000	0.082031	-0.234375	-1.101563	0.099083	0.427523	0.576147	4.241943	-16.464233	-5.264282
C:\Users\cware\Desktop\Steller20November\TagTesting20Nov2013\M11.DSG	11-1-2013	15:50:19	236749.000000	4734.980000	0.078125	-0.210938	-1.113281	0.100000	0.428440	0.574312	6.103516	-0.183105	-2.914429
C:\Users\cware\Desktop\Steller20November\TagTesting20Nov2013\M11.DSG	11-1-2013	15:50:19	236750.000000	4735.000000	0.039063	-0.195313	-1.125000	0.100000	0.431193	0.574312	6.790161	2.548218	-4.562378
C:\Users\cware\Desktop\Steller20November\TagTesting20Nov2013\M11.DSG	11-1-2013	15:50:19	236751.000000	4735.020000	0.113281	-0.218750	-1.117188	0.099083	0.432110	0.574312	7.278442	-9.033203	-7.720947
C:\Users\cware\Desktop\Steller20November\TagTesting20Nov2013\M11.DSG	11-1-2013	15:50:19	236752.000000	4735.040000	0.050781	-0.222656	-1.136719	0.100917	0.436697	0.572477	8.636475	2.029419	-4.653931
C:\Users\cware\Desktop\Steller20November\TagTesting20Nov2013\M11.DSG	11-1-2013	15:50:19	236753.000000	4735.060000	0.097656	-0.234375	-1.128906	0.100000	0.437615	0.570642	5.645752	-9.979248	-5.050659
C:\Users\cware\Desktop\Steller20November\TagTesting20Nov2013\M11.DSG	11-1-2013	15:50:19	236754.000000	4735.080000	0.066406	-0.214844	-1.109375	0.100917	0.439450	0.570642	2.395630	1.251221	-3.753662
C:\Users\cware\Desktop\Steller20November\TagTesting20Nov2013\M11.DSG	11-1-2013	15:50:19	236755.000000	4735.100000	0.089844	-0.242188	-1.089844	0.100917	0.441284	0.569725	1.495361	-6.011963	-4.943848
C:\Users\cware\Desktop\Steller20November\TagTesting20Nov2013\M11.DSG	11-1-2013	15:50:19	236756.000000	4735.120000	0.058594	-0.226563	-1.121094	0.101835	0.442202	0.568807	3.463745	-7.690430	-5.020142
C:\Users\cware\Desktop\Steller20November\TagTesting20Nov2013\M11.DSG	11-1-2013	15:50:19	236757.000000	4735.140000	0.105469	-0.226563	-1.101563	0.103670	0.442202	0.568807	1.831055	-10.925293	-3.921509
C:\Users\cware\Desktop\Steller20November\TagTesting20Nov2013\M11.DSG	11-1-2013	15:50:19	236758.000000	4735.160000	0.101563	-0.226563	-1.089844	0.105505	0.444954	0.567890	-0.091553	-11.337280	-3.631592
C:\Users\cware\Desktop\Steller20November\TagTesting20Nov2013\M11.DSG	11-1-2013	15:50:19	236759.000000	4735.180000	0.054688	-0.230469	-1.101563	0.107339	0.445872	0.567890	-1.312256	-5.493164	-1.251221
C:\Users\cware\Desktop\Steller20November\TagTesting20Nov2013\M11.DSG	11-1-2013	15:50:19	236760.000000	4735.200000	0.042969	-0.238281	-1.121094	0.107339	0.446789	0.567890	-6.439209	-8.743286	-2.456665
C:\Users\cware\Desktop\Steller20November\TagTesting20Nov2013\M11.DSG	11-1-2013	15:50:19	236761.000000	4735.220000	0.019531	-0.242188	-1.097656	0.108257	0.445872	0.567890	-4.257202	-7.415771	-2.578735
C:\Users\cware\Desktop\Steller20November\TagTesting20Nov2013\M11.DSG	11-1-2013	15:50:19	236762.000000	4735.240000	0.039063	-0.273438	-1.082031	0.109174	0.446789	0.569725	-2.792358	-3.585815	-2.868652
C:\Users\cware\Desktop\Steller20November\TagTesting20Nov2013\M11.DSG	11-1-2013	15:50:19	236763.000000	4735.260000	0.089844	-0.238281	-1.093750	0.110092	0.446789	0.568807	0.900269	-15.731812	-5.462646
C:\Users\cware\Desktop\Steller20November\TagTesting20Nov2013\M11.DSG	11-1-2013	15:50:19	236764.000000	4735.280000	0.039063	-0.261719	-1.085938	0.111009	0.448624	0.567890	5.401611	-8.987427	-5.691528
C:\Users\cware\Desktop\Steller20November\TagTesting20Nov2013\M11.DSG	11-1-2013	15:50:19	236765.000000	4735.300000	0.042969	-0.261719	-1.070313	0.112844	0.450459	0.567890	6.713867	-11.825562	-8.148193
C:\Users\cware\Desktop\Steller20November\TagTesting20Nov2013\M11.DSG	11-1-2013	15:50:19	236766.000000	4735.320000	0.019531	-0.234375	-1.062500	0.114679	0.453211	0.566055	6.561279	-13.244629	-9.765625
C:\Users\cware\Desktop\Steller20November\TagTesting20Nov2013\M11.DSG	11-1-2013	15:50:19	236767.000000	4735.340000	0.007813	-0.242188	-1.031250	0.117431	0.454128	0.566055	9.246826	-6.530762	-9.384155
C:\Users\cware\Desktop\Steller20November\TagTesting20Nov2013\M11.DSG	11-1-2013	15:50:19	236768.000000	4735.360000	0.000000	-0.265625	-1.031250	0.117431	0.457798	0.564220	5.416870	-20.126343	-10.299683
C:\Users\cware\Desktop\Steller20November\TagTesting20Nov2013\M11.DSG	11-1-2013	15:50:19	236769.000000	4735.380000	0.078125	-0.265625	-1.042969	0.121101	0.459633	0.564220	4.257202	-9.490967	-9.323120
C:\Users\cware\Desktop\Steller20November\TagTesting20Nov2013\M11.DSG	11-1-2013	15:50:19	236770.000000	4735.400000	-0.031250	-0.265625	-1.031250	0.122936	0.460550	0.562385	1.602173	1.846313	-11.245728
C:\Users\cware\Desktop\Steller20November\TagTesting20Nov2013\M11.DSG	11-1-2013	15:50:19	236771.000000	4735.420000	0.035156	-0.257813	-1.011719	0.123853	0.462385	0.563303	1.083374	-21.469116	-10.925293
C:\Users\cware\Desktop\Steller20November\TagTesting20Nov2013\M11.DSG	11-1-2013	15:50:19	236772.000000	4735.440000	-0.011719	-0.304688	-1.035156	0.126606	0.465138	0.563303	3.723145	-12.649536	-7.324219
C:\Users\cware\Desktop\Steller20November\TagTesting20Nov2013\M11.DSG	11-1-2013	15:50:19	236773.000000	4735.460000	-0.011719	-0.304688	-1.035156	0.129358	0.466055	0.562385	2.975464	-11.657715	-8.712769
C:\Users\cware\Desktop\Steller20November\TagTesting20Nov2013\M11.DSG	11-1-2013	15:50:19	236774.000000	4735.480000	-0.058594	-0.269531	-1.046875	0.130275	0.466055	0.561468	5.645752	-5.172729	-9.780884
C:\Users\cware\Desktop\Steller20November\TagTesting20Nov2013\M11.DSG	11-1-2013	15:50:19	236775.000000	4735.500000	-0.003906	-0.277344	-1.050781	0.133028	0.470642	0.559633	4.135132	-11.169434	-11.260986
C:\Users\cware\Desktop\Steller20November\TagTesting20Nov2013\M11.DSG	11-1-2013	15:50:19	236776.000000	4735.520000	0.007813	-0.269531	-1.058594	0.134862	0.471560	0.559633	4.547119	-14.495850	-14.007568
C:\Users\cware\Desktop\Steller20November\TagTesting20Nov2013\M11.DSG	11-1-2013	15:50:19	236777.000000	4735.540000	-0.011719	-0.300781	-1.085938	0.139450	0.474312	0.559633	3.448486	-13.595581	-15.609741
C:\Users\cware\Desktop\Steller20November\TagTesting20Nov2013\M11.DSG	11-1-2013	15:50:19	236778.000000	4735.560000	-0.031250	-0.296875	-1.058594	0.140367	0.476147	0.558716	-0.503540	-16.647339	-14.511108
C:\Users\cware\Desktop\Steller20November\TagTesting20Nov2013\M11.DSG	11-1-2013	15:50:19	236779.000000	4735.580000	-0.070313	-0.324219	-1.082031	0.144037	0.477064	0.558716	-3.692627	-3.082275	-10.543823
C:\Users\cware\Desktop\Steller20November\TagTesting20Nov2013\M11.DSG	11-1-2013	15:50:19	236780.000000	4735.600000	0.000000	-0.296875	-1.054688	0.144037	0.477064	0.557798	-2.044678	-6.622314	-12.435913
C:\Users\cware\Desktop\Steller20November\TagTesting20Nov2013\M11.DSG	11-1-2013	15:50:19	236781.000000	4735.620000	0.003906	-0.285156	-1.101563	0.145872	0.477064	0.557798	-3.967285	-8.041382	-12.359619
C:\Users\cware\Desktop\Steller20November\TagTesting20Nov2013\M11.DSG	11-1-2013	15:50:19	236782.000000	4735.640000	0.027344	-0.261719	-1.054688	0.148624	0.477982	0.557798	-1.174927	-12.634277	-13.381958
C:\Users\cware\Desktop\Steller20November\TagTesting20Nov2013\M11.DSG	11-1-2013	15:50:19	236783.000000	4735.660000	-0.035156	-0.253906	-1.132813	0.152294	0.479817	0.557798	1.098633	-12.542725	-11.596680
C:\Users\cware\Desktop\Steller20November\TagTesting20Nov2013\M11.DSG	11-1-2013	15:50:19	236784.000000	4735.680000	0.000000	-0.273438	-1.167969	0.154128	0.481651	0.556881	-2.166748	-21.255493	-15.319824
C:\Users\cware\Desktop\Steller20November\TagTesting20Nov2013\M11.DSG	11-1-2013	15:50:19	236785.000000	4735.700000	-0.058594	-0.289063	-1.179688	0.159633	0.481651	0.555963	-1.525879	-18.646240	-12.435913
C:\Users\cware\Desktop\Steller20November\TagTesting20Nov2013\M11.DSG	11-1-2013	15:50:19	236786.000000	4735.720000	-0.039063	-0.324219	-1.171875	0.161468	0.481651	0.556881	-1.525879	-21.667480	-11.276245
C:\Users\cware\Desktop\Steller20November\TagTesting20Nov2013\M11.DSG	11-1-2013	15:50:19	236787.000000	4735.740000	-0.089844	-0.328125	-1.191406	0.164220	0.483486	0.556881	-3.662109	-20.751953	-10.940552
C:\Users\cware\Desktop\Steller20November\TagTesting20Nov2013\M11.DSG	11-1-2013	15:50:19	236788.000000	4735.760000	-0.109375	-0.320313	-1.234375	0.170642	0.484404	0.555963	-2.197266	-12.573242	-9.704590
C:\Users\cware\Desktop\Steller20November\TagTesting20Nov2013\M11.DSG	11-1-2013	15:50:19	236789.000000	4735.780000	-0.113281	-0.335938	-1.296875	0.171560	0.484404	0.555963	-9.567261	-19.561768	-9.475708
C:\Users\cware\Desktop\Steller20November\TagTesting20Nov2013\M11.DSG	11-1-2013	15:50:19	236790.000000	4735.800000	-0.074219	-0.347656	-1.250000	0.176147	0.482569	0.558716	-26.367188	-30.273438	-6.881714
C:\Users\cware\Desktop\Steller20November\TagTesting20Nov2013\M11.DSG	11-1-2013	15:50:19	236791.000000	4735.820000	-0.066406	-0.378906	-1.277344	0.177982	0.479817	0.560550	-30.273438	-28.976440	-4.882813
C:\Users\cware\Desktop\Steller20November\TagTesting20Nov2013\M11.DSG	11-1-2013	15:50:19	236792.000000	4735.840000	-0.187500	-0.351563	-1.234375	0.183486	0.474312	0.565138	-28.320313	-2.548218	-3.494263
C:\Users\cware\Desktop\Steller20November\TagTesting20Nov2013\M11.DSG	11-1-2013	15:50:19	236793.000000	4735.860000	-0.265625	-0.335938	-1.140625	0.183486	0.470642	0.566972	-23.361206	15.029907	-4.425049
C:\Users\cware\Desktop\Steller20November\TagTesting20Nov2013\M11.DSG	11-1-2013	15:50:19	236794.000000	4735.880000	-0.207031	-0.304688	-1.042969	0.179817	0.466055	0.567890	-20.874023	12.786865	-1.770020
C:\Users\cware\Desktop\Steller20November\TagTesting20Nov2013\M11.DSG	11-1-2013	15:50:19	236795.000000	4735.900000	-0.156250	-0.257813	-1.031250	0.176147	0.464220	0.568807	-23.269653	17.333984	2.349854
C:\Users\cware\Desktop\Steller20November\TagTesting20Nov2013\M11.DSG	11-1-2013	15:50:19	236796.000000	4735.920000	-0.089844	-0.183594	-1.113281	0.172477	0.459633	0.571560	-20.996094	14.663696	-4.089355
C:\Users\cware\Desktop\Steller20November\TagTesting20Nov2013\M11.DSG	11-1-2013	15:50:19	236797.000000	4735.940000	-0.027344	-0.117188	-1.222656	0.170642	0.458716	0.573394	-7.843018	14.968872	-10.162354
C:\Users\cware\Desktop\Steller20November\TagTesting20Nov2013\M11.DSG	11-1-2013	15:50:19	236798.000000	4735.960000	0.171875	0.011719	-1.246094	0.168807	0.460550	0.569725	12.603760	8.514404	-16.204834
C:\Users\cware\Desktop\Steller20November\TagTesting20Nov2013\M11.DSG	11-1-2013	15:50:19	236799.000000	4735.980000	0.171875	0.011719	-1.246094	0.168807	0.463303	0.568807	26.977539	11.932373	-19.271851
C:\Users\cware\Desktop\Steller20November\TagTesting20Nov2013\M11.DSG	11-1-2013	15:50:19	236800.000000	4736.000000	0.312500	-0.007813	-1.320313	0.166055	0.472477	0.563303	33.569336	24.047852	-16.433716
C:\Users\cware\Desktop\Steller20November\TagTesting20Nov2013\M11.DSG	11-1-2013	15:50:19	236801.000000	4736.020000	0.363281	-0.035156	-1.402344	0.164220	0.477982	0.559633	34.622192	32.287598	-16.006470
C:\Users\cware\Desktop\Steller20November\TagTesting20Nov2013\M11.DSG	11-1-2013	15:50:19	236802.000000	4736.040000	0.406250	-0.128906	-1.460938	0.158716	0.487156	0.551376	27.587891	35.034180	-20.065308
C:\Users\cware\Desktop\Steller20November\TagTesting20Nov2013\M11.DSG	11-1-2013	15:50:19	236803.000000	4736.060000	0.394531	-0.234375	-1.476563	0.155046	0.491743	0.548624	33.828735	65.628052	-26.550293
C:\Users\cware\Desktop\Steller20November\TagTesting20Nov2013\M11.DSG	11-1-2013	15:50:19	236804.000000	4736.080000	0.554688	-0.339844	-1.441406	0.146789	0.502752	0.540367	34.301758	39.978027	-37.841797
C:\Users\cware\Desktop\Steller20November\TagTesting20Nov2013\M11.DSG	11-1-2013	15:50:19	236805.000000	4736.100000	0.535156	-0.402344	-1.343750	0.144037	0.508257	0.535780	28.228760	71.319580	-28.396606
C:\Users\cware\Desktop\Steller20November\TagTesting20Nov2013\M11.DSG	11-1-2013	15:50:19	236806.000000	4736.120000	0.691406	-0.332031	-1.226563	0.134862	0.515596	0.529358	24.322510	45.608521	-27.160645
C:\Users\cware\Desktop\Steller20November\TagTesting20Nov2013\M11.DSG	11-1-2013	15:50:19	236807.000000	4736.140000	0.703125	-0.304688	-1.214844	0.132110	0.519266	0.525688	19.958496	26.306152	-25.985718
C:\Users\cware\Desktop\Steller20November\TagTesting20Nov2013\M11.DSG	11-1-2013	15:50:19	236808.000000	4736.160000	0.574219	-0.339844	-1.246094	0.130275	0.524771	0.520183	21.377563	15.045166	-18.478394
C:\Users\cware\Desktop\Steller20November\TagTesting20Nov2013\M11.DSG	11-1-2013	15:50:19	236809.000000	4736.180000	0.492188	-0.394531	-1.203125	0.129358	0.527523	0.517431	15.792847	14.877319	-12.145996
C:\Users\cware\Desktop\Steller20November\TagTesting20Nov2013\M11.DSG	11-1-2013	15:50:19	236810.000000	4736.200000	0.437500	-0.500000	-1.089844	0.128440	0.531193	0.514679	0.778198	21.591187	-4.394531
C:\Users\cware\Desktop\Steller20November\TagTesting20Nov2013\M11.DSG	11-1-2013	15:50:19	236811.000000	4736.220000	0.367188	-0.531250	-1.125000	0.124771	0.533028	0.512844	2.883911	20.828247	-0.564575
C:\Users\cware\Desktop\Steller20November\TagTesting20Nov2013\M11.DSG	11-1-2013	15:50:19	236812.000000	4736.240000	0.359375	-0.457031	-1.156250	0.122018	0.532110	0.511927	-1.251221	12.176514	-3.921509
C:\Users\cware\Desktop\Steller20November\TagTesting20Nov2013\M11.DSG	11-1-2013	15:50:19	236813.000000	4736.260000	0.273438	-0.429688	-1.152344	0.118349	0.533028	0.511009	-6.118774	18.615723	-5.828857
C:\Users\cware\Desktop\Steller20November\TagTesting20Nov2013\M11.DSG	11-1-2013	15:50:19	236814.000000	4736.280000	0.218750	-0.359375	-1.136719	0.115596	0.532110	0.511927	-16.128540	27.999878	-2.304077
C:\Users\cware\Desktop\Steller20November\TagTesting20Nov2013\M11.DSG	11-1-2013	15:50:19	236815.000000	4736.300000	0.347656	-0.312500	-0.984375	0.111927	0.532110	0.509174	-15.228271	17.532349	1.525879
C:\Users\cware\Desktop\Steller20November\TagTesting20Nov2013\M11.DSG	11-1-2013	15:50:19	236816.000000	4736.320000	0.289063	-0.367188	-0.937500	0.108257	0.532110	0.509174	-2.319336	3.372192	4.501343
C:\Users\cware\Desktop\Steller20November\TagTesting20Nov2013\M11.DSG	11-1-2013	15:50:19	236817.000000	4736.340000	0.226563	-0.535156	-1.171875	0.107339	0.529358	0.511009	-7.598877	-12.344360	-2.120972
C:\Users\cware\Desktop\Steller20November\TagTesting20Nov2013\M11.DSG	11-1-2013	15:50:19	236818.000000	4736.360000	0.136719	-0.449219	-1.269531	0.109174	0.526606	0.511927	-18.539429	-12.207031	0.244141
C:\Users\cware\Desktop\Steller20November\TagTesting20Nov2013\M11.DSG	11-1-2013	15:50:19	236819.000000	4736.380000	-0.035156	-0.406250	-1.253906	0.107339	0.524771	0.513761	-10.070801	-16.601563	6.393433
C:\Users\cware\Desktop\Steller20November\TagTesting20Nov2013\M11.DSG	11-1-2013	15:50:19	236820.000000	4736.400000	0.042969	-0.390625	-1.066406	0.109174	0.523853	0.514679	-9.460449	-9.384155	-0.595093
C:\Users\cware\Desktop\Steller20November\TagTesting20Nov2013\M11.DSG	11-1-2013	15:50:19	236821.000000	4736.420000	0.000000	-0.375000	-1.085938	0.106422	0.523853	0.514679	-11.444092	8.148193	1.235962
C:\Users\cware\Desktop\Steller20November\TagTesting20Nov2013\M11.DSG	11-1-2013	15:50:19	236822.000000	4736.440000	0.023438	-0.304688	-1.136719	0.106422	0.522936	0.514679	0.534058	5.615234	5.416870
C:\Users\cware\Desktop\Steller20November\TagTesting20Nov2013\M11.DSG	11-1-2013	15:50:19	236823.000000	4736.460000	0.042969	-0.253906	-1.089844	0.100917	0.523853	0.513761	6.866455	11.795044	0.549316
C:\Users\cware\Desktop\Steller20November\TagTesting20Nov2013\M11.DSG	11-1-2013	15:50:19	236824.000000	4736.480000	0.097656	-0.441406	-1.121094	0.100917	0.524771	0.512844	-11.123657	-6.454468	-7.431030
C:\Users\cware\Desktop\Steller20November\TagTesting20Nov2013\M11.DSG	11-1-2013	15:50:19	236825.000000	4736.500000	0.097656	-0.441406	-1.121094	0.100917	0.522936	0.513761	-9.201050	10.208130	1.419067
C:\Users\cware\Desktop\Steller20November\TagTesting20Nov2013\M11.DSG	11-1-2013	15:50:19	236826.000000	4736.520000	-0.019531	-0.351563	-1.101563	0.101835	0.523853	0.513761	2.838135	9.735107	2.670288
C:\Users\cware\Desktop\Steller20November\TagTesting20Nov2013\M11.DSG	11-1-2013	15:50:19	236827.000000	4736.540000	0.187500	-0.410156	-0.914063	0.099083	0.523853	0.511927	-2.944946	-11.154175	-7.415771
C:\Users\cware\Desktop\Steller20November\TagTesting20Nov2013\M11.DSG	11-1-2013	15:50:19	236828.000000	4736.560000	-0.054688	-0.445313	-1.003906	0.098165	0.522936	0.513761	-22.903442	21.255493	0.076294
C:\Users\cware\Desktop\Steller20November\TagTesting20Nov2013\M11.DSG	11-1-2013	15:50:19	236829.000000	4736.580000	0.105469	-0.371094	-1.066406	0.097248	0.520183	0.515596	-19.668579	5.004883	-0.106812
C:\Users\cware\Desktop\Steller20November\TagTesting20Nov2013\M11.DSG	11-1-2013	15:50:19	236830.000000	4736.600000	0.054688	-0.316406	-1.093750	0.098165	0.519266	0.515596	2.151489	-3.189087	-5.096436
C:\Users\cware\Desktop\Steller20November\TagTesting20Nov2013\M11.DSG	11-1-2013	15:50:19	236831.000000	4736.620000	0.019531	-0.343750	-1.066406	0.097248	0.519266	0.517431	2.014160	-0.396729	-13.244629
C:\Users\cware\Desktop\Steller20November\TagTesting20Nov2013\M11.DSG	11-1-2013	15:50:19	236832.000000	4736.640000	0.066406	-0.445313	-0.960938	0.097248	0.521101	0.515596	-14.236450	3.692627	-11.169434
C:\Users\cware\Desktop\Steller20November\TagTesting20Nov2013\M11.DSG	11-1-2013	15:50:19	236833.000000	4736.660000	0.109375	-0.468750	-1.015625	0.097248	0.519266	0.514679	-14.083862	-12.008667	-5.172729
C:\Users\cware\Desktop\Steller20November\TagTesting20Nov2013\M11.DSG	11-1-2013	15:50:19	236834.000000	4736.680000	-0.003906	-0.433594	-1.121094	0.098165	0.520183	0.516514	-2.441406	-4.577637	-3.463745
C:\Users\cware\Desktop\Steller20November\TagTesting20Nov2013\M11.DSG	11-1-2013	15:50:19	236835.000000	4736.700000	0.015625	-0.292969	-1.171875	0.097248	0.518349	0.515596	-5.813599	2.517700	-1.251221
C:\Users\cware\Desktop\Steller20November\TagTesting20Nov2013\M11.DSG	11-1-2013	15:50:19	236836.000000	4736.720000	0.105469	-0.312500	-1.082031	0.094495	0.517431	0.516514	-23.681641	-8.483887	-6.713867
C:\Users\cware\Desktop\Steller20November\TagTesting20Nov2013\M11.DSG	11-1-2013	15:50:19	236837.000000	4736.740000	-0.007813	-0.296875	-1.019531	0.096330	0.516514	0.518349	-19.317627	22.216797	0.747681
C:\Users\cware\Desktop\Steller20November\TagTesting20Nov2013\M11.DSG	11-1-2013	15:50:19	236838.000000	4736.760000	0.187500	-0.398438	-1.015625	0.093578	0.515596	0.518349	-6.179810	10.604858	1.098633
C:\Users\cware\Desktop\Steller20November\TagTesting20Nov2013\M11.DSG	11-1-2013	15:50:19	236839.000000	4736.780000	0.082031	-0.421875	-1.132813	0.092661	0.512844	0.519266	-3.845215	14.633179	0.915527
C:\Users\cware\Desktop\Steller20November\TagTesting20Nov2013\M11.DSG	11-1-2013	15:50:19	236840.000000	4736.800000	0.121094	-0.324219	-1.171875	0.088991	0.512844	0.518349	-21.682739	4.257202	-4.058838
C:\Users\cware\Desktop\Steller20November\TagTesting20Nov2013\M11.DSG	11-1-2013	15:50:19	236841.000000	4736.820000	0.148438	-0.304688	-1.050781	0.088073	0.511927	0.519266	-26.046753	6.347656	0.961304
C:\Users\cware\Desktop\Steller20November\TagTesting20Nov2013\M11.DSG	11-1-2013	15:50:19	236842.000000	4736.840000	0.167969	-0.410156	-0.988281	0.086239	0.508257	0.521101	-9.185791	9.033203	7.156372
C:\Users\cware\Desktop\Steller20November\TagTesting20Nov2013\M11.DSG	11-1-2013	15:50:19	236843.000000	4736.860000	0.183594	-0.425781	-1.011719	0.086239	0.508257	0.521101	-2.120972	-10.437012	2.532959
C:\Users\cware\Desktop\Steller20November\TagTesting20Nov2013\M11.DSG	11-1-2013	15:50:19	236844.000000	4736.880000	0.031250	-0.425781	-1.132813	0.084404	0.506422	0.522018	-20.278931	-16.662598	-7.324219
C:\Users\cware\Desktop\Steller20November\TagTesting20Nov2013\M11.DSG	11-1-2013	15:50:19	236845.000000	4736.900000	0.062500	-0.316406	-1.187500	0.082569	0.505505	0.521101	-12.878418	9.811401	-1.602173
C:\Users\cware\Desktop\Steller20November\TagTesting20Nov2013\M11.DSG	11-1-2013	15:50:19	236846.000000	4736.920000	0.164063	-0.300781	-1.136719	0.081651	0.504587	0.521101	-8.651733	-6.652832	2.899170
C:\Users\cware\Desktop\Steller20November\TagTesting20Nov2013\M11.DSG	11-1-2013	15:50:19	236847.000000	4736.940000	0.210938	-0.296875	-1.046875	0.082569	0.504587	0.523853	-0.350952	-4.364014	3.906250
C:\Users\cware\Desktop\Steller20November\TagTesting20Nov2013\M11.DSG	11-1-2013	15:50:19	236848.000000	4736.960000	0.152344	-0.367188	-1.015625	0.081651	0.503670	0.523853	1.083374	-17.379761	-7.766724
C:\Users\cware\Desktop\Steller20November\TagTesting20Nov2013\M11.DSG	11-1-2013	15:50:19	236849.000000	4736.980000	0.187500	-0.398438	-1.019531	0.082569	0.504587	0.522936	-9.216309	2.120972	-5.187988
C:\Users\cware\Desktop\Steller20November\TagTesting20Nov2013\M11.DSG	11-1-2013	15:50:19	236850.000000	4737.000000	0.089844	-0.375000	-1.214844	0.081651	0.501835	0.523853	-22.949219	10.253906	-0.350952
C:\Users\cware\Desktop\Steller20November\TagTesting20Nov2013\M11.DSG	11-1-2013	15:50:19	236851.000000	4737.020000	0.089844	-0.375000	-1.214844	0.081651	0.501835	0.524771	-25.817871	-1.876831	1.266479
C:\Users\cware\Desktop\Steller20November\TagTesting20Nov2013\M11.DSG	11-1-2013	15:50:19	236852.000000	4737.040000	0.148438	-0.250000	-1.187500	0.079817	0.502752	0.523853	-7.202148	1.464844	6.591797
C:\Users\cware\Desktop\Steller20November\TagTesting20Nov2013\M11.DSG	11-1-2013	15:50:19	236853.000000	4737.060000	0.046875	-0.265625	-1.164063	0.080734	0.498165	0.526606	-5.859375	-2.990723	4.531860
C:\Users\cware\Desktop\Steller20November\TagTesting20Nov2013\M11.DSG	11-1-2013	15:50:19	236854.000000	4737.080000	0.148438	-0.312500	-1.046875	0.080734	0.499083	0.526606	-5.126953	4.592896	-1.571655
C:\Users\cware\Desktop\Steller20November\TagTesting20Nov2013\M11.DSG	11-1-2013	15:50:19	236855.000000	4737.100000	0.179688	-0.320313	-1.019531	0.078899	0.496330	0.526606	-10.192871	-3.814697	-3.921509
C:\Users\cware\Desktop\Steller20November\TagTesting20Nov2013\M11.DSG	11-1-2013	15:50:19	236856.000000	4737.120000	0.089844	-0.398438	-1.062500	0.077064	0.495413	0.527523	-26.321411	8.102417	-3.845215
C:\Users\cware\Desktop\Steller20November\TagTesting20Nov2013\M11.DSG	11-1-2013	15:50:19	236857.000000	4737.140000	0.167969	-0.406250	-1.070313	0.077064	0.494495	0.529358	-28.366089	-2.975464	-4.180908
C:\Users\cware\Desktop\Steller20November\TagTesting20Nov2013\M11.DSG	11-1-2013	15:50:19	236858.000000	4737.160000	0.101563	-0.390625	-1.160156	0.077064	0.493578	0.529358	-6.072998	14.465332	7.369995
C:\Users\cware\Desktop\Steller20November\TagTesting20Nov2013\M11.DSG	11-1-2013	15:50:19	236859.000000	4737.180000	0.191406	-0.312500	-1.214844	0.075229	0.490826	0.531193	-7.843018	-16.632080	2.395630
C:\Users\cware\Desktop\Steller20November\TagTesting20Nov2013\M11.DSG	11-1-2013	15:50:19	236860.000000	4737.200000	0.082031	-0.238281	-1.191406	0.075229	0.489908	0.532110	-4.791260	0.289917	-4.241943
C:\Users\cware\Desktop\Steller20November\TagTesting20Nov2013\M11.DSG	11-1-2013	15:50:19	236861.000000	4737.220000	0.105469	-0.250000	-1.160156	0.073394	0.488991	0.532110	-8.789063	1.327515	-4.684448
C:\Users\cware\Desktop\Steller20November\TagTesting20Nov2013\M11.DSG	11-1-2013	15:50:19	236862.000000	4737.240000	0.144531	-0.246094	-1.078125	0.072477	0.487156	0.532110	-20.889282	-2.593994	-9.109497
C:\Users\cware\Desktop\Steller20November\TagTesting20Nov2013\M11.DSG	11-1-2013	15:50:19	236863.000000	4737.260000	0.128906	-0.335938	-1.066406	0.071560	0.486239	0.533028	-22.933960	5.676270	-5.401611
C:\Users\cware\Desktop\Steller20November\TagTesting20Nov2013\M11.DSG	11-1-2013	15:50:19	236864.000000	4737.280000	0.187500	-0.406250	-1.011719	0.071560	0.484404	0.533028	-12.191772	4.287720	4.119873
C:\Users\cware\Desktop\Steller20November\TagTesting20Nov2013\M11.DSG	11-1-2013	15:50:19	236865.000000	4737.300000	0.203125	-0.359375	-1.046875	0.071560	0.484404	0.532110	-4.776001	-8.163452	0.335693
C:\Users\cware\Desktop\Steller20November\TagTesting20Nov2013\M11.DSG	11-1-2013	15:50:19	236866.000000	4737.320000	0.109375	-0.351563	-1.148438	0.070642	0.481651	0.534862	-0.457764	5.874634	-3.326416
C:\Users\cware\Desktop\Steller20November\TagTesting20Nov2013\M11.DSG	11-1-2013	15:50:19	236867.000000	4737.340000	0.160156	-0.332031	-1.183594	0.071560	0.482569	0.533945	-3.219604	-5.584717	-4.119873
C:\Users\cware\Desktop\Steller20November\TagTesting20Nov2013\M11.DSG	11-1-2013	15:50:19	236868.000000	4737.360000	0.152344	-0.292969	-1.132813	0.070642	0.481651	0.535780	-13.061523	0.274658	-6.088257
C:\Users\cware\Desktop\Steller20November\TagTesting20Nov2013\M11.DSG	11-1-2013	15:50:19	236869.000000	4737.380000	0.089844	-0.238281	-1.226563	0.069725	0.480734	0.535780	-14.404297	1.693726	-7.125854
C:\Users\cware\Desktop\Steller20November\TagTesting20Nov2013\M11.DSG	11-1-2013	15:50:19	236870.000000	4737.400000	0.128906	-0.218750	-1.171875	0.069725	0.479817	0.534862	-26.641846	-3.417969	-3.982544
C:\Users\cware\Desktop\Steller20November\TagTesting20Nov2013\M11.DSG	11-1-2013	15:50:19	236871.000000	4737.420000	0.191406	-0.171875	-1.144531	0.068807	0.479817	0.535780	-24.200439	6.088257	-3.158569
C:\Users\cware\Desktop\Steller20November\TagTesting20Nov2013\M11.DSG	11-1-2013	15:50:19	236872.000000	4737.440000	0.136719	-0.156250	-1.156250	0.067890	0.478899	0.535780	-17.669678	-8.468628	1.571655
C:\Users\cware\Desktop\Steller20November\TagTesting20Nov2013\M11.DSG	11-1-2013	15:50:19	236873.000000	4737.460000	0.136719	-0.203125	-1.093750	0.069725	0.477982	0.537615	-15.930176	-2.136230	2.685547
C:\Users\cware\Desktop\Steller20November\TagTesting20Nov2013\M11.DSG	11-1-2013	15:50:19	236874.000000	4737.480000	0.195313	-0.253906	-1.027344	0.068807	0.475229	0.535780	3.433228	-9.094238	1.556396
C:\Users\cware\Desktop\Steller20November\TagTesting20Nov2013\M11.DSG	11-1-2013	15:50:19	236875.000000	4737.500000	0.167969	-0.332031	-0.964844	0.069725	0.475229	0.538532	2.441406	-11.489868	-1.068115
C:\Users\cware\Desktop\Steller20November\TagTesting20Nov2013\M11.DSG	11-1-2013	15:50:19	236876.000000	4737.520000	0.136719	-0.375000	-0.976563	0.067890	0.475229	0.537615	-4.928589	-1.022339	-8.377075
C:\Users\cware\Desktop\Steller20November\TagTesting20Nov2013\M11.DSG	11-1-2013	15:50:19	236877.000000	4737.540000	0.207031	-0.402344	-1.023438	0.067890	0.473394	0.539450	-1.617432	5.310059	-4.547119
C:\Users\cware\Desktop\Steller20November\TagTesting20Nov2013\M11.DSG	11-1-2013	15:50:19	236878.000000	4737.560000	0.125000	-0.371094	-1.097656	0.068807	0.472477	0.537615	-8.972168	-0.701904	-5.447388
C:\Users\cware\Desktop\Steller20November\TagTesting20Nov2013\M11.DSG	11-1-2013	15:50:19	236879.000000	4737.580000	0.140625	-0.382813	-1.078125	0.066972	0.472477	0.539450	-16.021729	-4.516602	-7.263184
C:\Users\cware\Desktop\Steller20November\TagTesting20Nov2013\M11.DSG	11-1-2013	15:50:19	236880.000000	4737.600000	0.175781	-0.339844	-1.101563	0.067890	0.471560	0.540367	-20.828247	-5.020142	-5.386353
C:\Users\cware\Desktop\Steller20November\TagTesting20Nov2013\M11.DSG	11-1-2013	15:50:19	236881.000000	4737.620000	0.171875	-0.332031	-1.132813	0.067890	0.471560	0.540367	-21.224976	2.197266	-3.738403
C:\Users\cware\Desktop\Steller20November\TagTesting20Nov2013\M11.DSG	11-1-2013	15:50:19	236882.000000	4737.640000	0.136719	-0.343750	-1.136719	0.066055	0.469725	0.541284	-20.904541	7.461548	-0.091553
C:\Users\cware\Desktop\Steller20November\TagTesting20Nov2013\M11.DSG	11-1-2013	15:50:19	236883.000000	4737.660000	0.175781	-0.335938	-1.125000	0.066972	0.469725	0.541284	-21.423340	-4.272461	-1.770020
C:\Users\cware\Desktop\Steller20November\TagTesting20Nov2013\M11.DSG	11-1-2013	15:50:19	236884.000000	4737.680000	0.167969	-0.320313	-1.152344	0.065138	0.467890	0.542202	-11.688232	-4.089355	1.815796
C:\Users\cware\Desktop\Steller20November\TagTesting20Nov2013\M11.DSG	11-1-2013	15:50:19	236885.000000	4737.700000	0.117188	-0.316406	-1.171875	0.066055	0.467890	0.542202	-17.608643	13.198853	3.631592
C:\Users\cware\Desktop\Steller20November\TagTesting20Nov2013\M11.DSG	11-1-2013	15:50:19	236886.000000	4737.720000	0.222656	-0.281250	-1.210938	0.063303	0.466972	0.542202	-3.417969	-5.599976	2.517700
C:\Users\cware\Desktop\Steller20November\TagTesting20Nov2013\M11.DSG	11-1-2013	15:50:19	236887.000000	4737.740000	0.156250	-0.296875	-1.218750	0.066972	0.466055	0.543119	-1.525879	-4.669189	3.463745
C:\Users\cware\Desktop\Steller20November\TagTesting20Nov2013\M11.DSG	11-1-2013	15:50:19	236888.000000	4737.760000	0.179688	-0.281250	-1.191406	0.066972	0.467890	0.542202	2.243042	-9.597778	-1.861572
C:\Users\cware\Desktop\Steller20November\TagTesting20Nov2013\M11.DSG	11-1-2013	15:50:19	236889.000000	4737.780000	0.109375	-0.269531	-1.203125	0.066972	0.465138	0.544954	-3.173828	11.367798	2.624512
C:\Users\cware\Desktop\Steller20November\TagTesting20Nov2013\M11.DSG	11-1-2013	15:50:19	236890.000000	4737.800000	0.203125	-0.265625	-1.148438	0.066055	0.465138	0.543119	0.549316	-14.801025	-5.569458
C:\Users\cware\Desktop\Steller20November\TagTesting20Nov2013\M11.DSG	11-1-2013	15:50:19	236891.000000	4737.820000	0.074219	-0.238281	-1.238281	0.064220	0.464220	0.544037	5.920410	10.299683	-0.518799
C:\Users\cware\Desktop\Steller20November\TagTesting20Nov2013\M11.DSG	11-1-2013	15:50:19	236892.000000	4737.840000	0.203125	-0.238281	-1.191406	0.065138	0.463303	0.544037	-3.265381	-13.671875	-7.492065
C:\Users\cware\Desktop\Steller20November\TagTesting20Nov2013\M11.DSG	11-1-2013	15:50:19	236893.000000	4737.860000	0.085938	-0.183594	-1.230469	0.065138	0.462385	0.544954	3.250122	-11.077881	-3.814697
C:\Users\cware\Desktop\Steller20November\TagTesting20Nov2013\M11.DSG	11-1-2013	15:50:19	236894.000000	4737.880000	0.160156	-0.242188	-1.167969	0.066972	0.460550	0.546789	-10.101318	-8.529663	-8.010864
C:\Users\cware\Desktop\Steller20November\TagTesting20Nov2013\M11.DSG	11-1-2013	15:50:19	236895.000000	4737.900000	0.136719	-0.210938	-1.207031	0.066972	0.461468	0.544954	-7.080078	11.291504	-3.555298
C:\Users\cware\Desktop\Steller20November\TagTesting20Nov2013\M11.DSG	11-1-2013	15:50:19	236896.000000	4737.920000	0.179688	-0.257813	-1.152344	0.066972	0.459633	0.546789	-12.435913	-7.446289	-6.195068
C:\Users\cware\Desktop\Steller20November\TagTesting20Nov2013\M11.DSG	11-1-2013	15:50:19	236897.000000	4737.940000	0.121094	-0.234375	-1.171875	0.066055	0.459633	0.547706	-10.055542	-17.395020	-7.705688
C:\Users\cware\Desktop\Steller20November\TagTesting20Nov2013\M11.DSG	11-1-2013	15:50:19	236898.000000	4737.960000	0.128906	-0.246094	-1.203125	0.067890	0.458716	0.547706	-18.051147	9.811401	-4.684448
C:\Users\cware\Desktop\Steller20November\TagTesting20Nov2013\M11.DSG	11-1-2013	15:50:19	236899.000000	4737.980000	0.136719	-0.226563	-1.218750	0.066972	0.457798	0.548624	-17.333984	-20.065308	-10.375977
C:\Users\cware\Desktop\Steller20November\TagTesting20Nov2013\M11.DSG	11-1-2013	15:50:19	236900.000000	4738.000000	0.144531	-0.242188	-1.226563	0.066972	0.456881	0.549541	-15.441895	7.431030	-4.470825
C:\Users\cware\Desktop\Steller20November\TagTesting20Nov2013\M11.DSG	11-1-2013	15:50:19	236901.000000	4738.020000	0.148438	-0.289063	-1.187500	0.066055	0.454128	0.550459	-7.064819	-19.119263	-4.364014
C:\Users\cware\Desktop\Steller20November\TagTesting20Nov2013\M11.DSG	11-1-2013	15:50:19	236902.000000	4738.040000	0.160156	-0.289063	-1.105469	0.066972	0.454128	0.551376	-13.320923	3.906250	-2.166748
C:\Users\cware\Desktop\Steller20November\TagTesting20Nov2013\M11.DSG	11-1-2013	15:50:19	236903.000000	4738.060000	0.164063	-0.300781	-1.121094	0.065138	0.453211	0.551376	-11.947632	-8.483887	-3.341675
C:\Users\cware\Desktop\Steller20November\TagTesting20Nov2013\M11.DSG	11-1-2013	15:50:19	236904.000000	4738.080000	0.164063	-0.265625	-1.113281	0.065138	0.452294	0.551376	-14.602661	-1.358032	-0.198364
C:\Users\cware\Desktop\Steller20November\TagTesting20Nov2013\M11.DSG	11-1-2013	15:50:19	236905.000000	4738.100000	0.164063	-0.265625	-1.113281	0.066055	0.450459	0.552294	-10.406494	-16.921997	-2.929688
C:\Users\cware\Desktop\Steller20November\TagTesting20Nov2013\M11.DSG	11-1-2013	15:50:19	236906.000000	4738.120000	0.160156	-0.292969	-1.125000	0.066972	0.449541	0.553211	-12.329102	2.090454	-1.495361
C:\Users\cware\Desktop\Steller20November\TagTesting20Nov2013\M11.DSG	11-1-2013	15:50:19	236907.000000	4738.140000	0.167969	-0.269531	-1.097656	0.065138	0.448624	0.554128	-11.123657	-2.502441	-2.075195
C:\Users\cware\Desktop\Steller20November\TagTesting20Nov2013\M11.DSG	11-1-2013	15:50:19	236908.000000	4738.160000	0.140625	-0.253906	-1.113281	0.066972	0.447706	0.555046	-13.580322	-7.705688	-2.120972
C:\Users\cware\Desktop\Steller20November\TagTesting20Nov2013\M11.DSG	11-1-2013	15:50:19	236909.000000	4738.180000	0.175781	-0.261719	-1.085938	0.066055	0.446789	0.555046	-11.779785	-0.198364	-0.411987
C:\Users\cware\Desktop\Steller20November\TagTesting20Nov2013\M11.DSG	11-1-2013	15:50:19	236910.000000	4738.200000	0.152344	-0.257813	-1.125000	0.066972	0.444954	0.556881	-15.136719	-7.049561	0.335693
C:\Users\cware\Desktop\Steller20November\TagTesting20Nov2013\M11.DSG	11-1-2013	15:50:19	236911.000000	4738.220000	0.140625	-0.242188	-1.128906	0.066972	0.443119	0.556881	-13.183594	-0.640869	1.083374
C:\Users\cware\Desktop\Steller20November\TagTesting20Nov2013\M11.DSG	11-1-2013	15:50:19	236912.000000	4738.240000	0.132813	-0.210938	-1.121094	0.066055	0.443119	0.556881	-10.437012	2.029419	1.327515
C:\Users\cware\Desktop\Steller20November\TagTesting20Nov2013\M11.DSG	11-1-2013	15:50:19	236913.000000	4738.260000	0.152344	-0.234375	-1.093750	0.066055	0.441284	0.557798	-13.763428	0.305176	1.571655
C:\Users\cware\Desktop\Steller20November\TagTesting20Nov2013\M11.DSG	11-1-2013	15:50:19	236914.000000	4738.280000	0.199219	-0.226563	-1.132813	0.066055	0.438532	0.558716	-14.602661	-3.494263	0.213623
C:\Users\cware\Desktop\Steller20November\TagTesting20Nov2013\M11.DSG	11-1-2013	15:50:19	236915.000000	4738.300000	0.167969	-0.238281	-1.113281	0.065138	0.437615	0.558716	-13.717651	-6.286621	-0.122070
C:\Users\cware\Desktop\Steller20November\TagTesting20Nov2013\M11.DSG	11-1-2013	15:50:19	236916.000000	4738.320000	0.148438	-0.218750	-1.117188	0.063303	0.436697	0.559633	-13.809204	-1.876831	0.885010
C:\Users\cware\Desktop\Steller20November\TagTesting20Nov2013\M11.DSG	11-1-2013	15:50:19	236917.000000	4738.340000	0.152344	-0.210938	-1.101563	0.065138	0.434862	0.560550	-14.358521	2.548218	0.579834
C:\Users\cware\Desktop\Steller20November\TagTesting20Nov2013\M11.DSG	11-1-2013	15:50:19	236918.000000	4738.360000	0.175781	-0.203125	-1.105469	0.064220	0.433028	0.560550	-11.138916	-5.065918	-0.564575
C:\Users\cware\Desktop\Steller20November\TagTesting20Nov2013\M11.DSG	11-1-2013	15:50:19	236919.000000	4738.380000	0.167969	-0.179688	-1.136719	0.064220	0.432110	0.561468	-12.420654	-7.568359	-1.052856
C:\Users\cware\Desktop\Steller20November\TagTesting20Nov2013\M11.DSG	11-1-2013	15:50:19	236920.000000	4738.400000	0.148438	-0.191406	-1.125000	0.064220	0.430275	0.562385	-11.383057	0.656128	-1.419067
C:\Users\cware\Desktop\Steller20November\TagTesting20Nov2013\M11.DSG	11-1-2013	15:50:19	236921.000000	4738.420000	0.183594	-0.183594	-1.136719	0.064220	0.431193	0.563303	-11.688232	-2.243042	-2.548218
C:\Users\cware\Desktop\Steller20November\TagTesting20Nov2013\M11.DSG	11-1-2013	15:50:19	236922.000000	4738.440000	0.136719	-0.187500	-1.132813	0.065138	0.429358	0.565138	-13.854980	-7.598877	-2.380371
C:\Users\cware\Desktop\Steller20November\TagTesting20Nov2013\M11.DSG	11-1-2013	15:50:19	236923.000000	4738.460000	0.132813	-0.187500	-1.144531	0.065138	0.429358	0.563303	-9.292603	-4.867554	-1.220703
C:\Users\cware\Desktop\Steller20November\TagTesting20Nov2013\M11.DSG	11-1-2013	15:50:19	236924.000000	4738.480000	0.203125	-0.179688	-1.105469	0.066055	0.428440	0.564220	-8.499146	-0.198364	-2.639771
C:\Users\cware\Desktop\Steller20November\TagTesting20Nov2013\M11.DSG	11-1-2013	15:50:19	236925.000000	4738.500000	0.136719	-0.203125	-1.121094	0.065138	0.427523	0.565138	-7.720947	-9.368896	-1.785278
C:\Users\cware\Desktop\Steller20November\TagTesting20Nov2013\M11.DSG	11-1-2013	15:50:19	236926.000000	4738.520000	0.214844	-0.179688	-1.117188	0.066055	0.427523	0.566055	-8.621216	-0.473022	-1.235962
C:\Users\cware\Desktop\Steller20November\TagTesting20Nov2013\M11.DSG	11-1-2013	15:50:19	236927.000000	4738.540000	0.121094	-0.214844	-1.144531	0.066972	0.425688	0.565138	-7.720947	-2.380371	-2.090454
C:\Users\cware\Desktop\Steller20November\TagTesting20Nov2013\M11.DSG	11-1-2013	15:50:19	236928.000000	4738.560000	0.128906	-0.183594	-1.140625	0.067890	0.425688	0.566972	-9.750366	-12.725830	-4.135132
C:\Users\cware\Desktop\Steller20November\TagTesting20Nov2013\M11.DSG	11-1-2013	15:50:19	236929.000000	4738.580000	0.183594	-0.195313	-1.113281	0.067890	0.423853	0.568807	-8.789063	1.129150	-1.602173
C:\Users\cware\Desktop\Steller20November\TagTesting20Nov2013\M11.DSG	11-1-2013	15:50:19	236930.000000	4738.600000	0.105469	-0.187500	-1.144531	0.068807	0.424771	0.566972	-5.126953	-8.224487	-1.510620
C:\Users\cware\Desktop\Steller20November\TagTesting20Nov2013\M11.DSG	11-1-2013	15:50:19	236931.000000	4738.620000	0.105469	-0.187500	-1.144531	0.068807	0.422936	0.568807	-7.476807	-8.102417	-1.525879
C:\Users\cware\Desktop\Steller20November\TagTesting20Nov2013\M11.DSG	11-1-2013	15:50:19	236932.000000	4738.640000	0.179688	-0.214844	-1.117188	0.069725	0.423853	0.567890	-11.062622	-8.331299	-1.876831
C:\Users\cware\Desktop\Steller20November\TagTesting20Nov2013\M11.DSG	11-1-2013	15:50:19	236933.000000	4738.660000	0.117188	-0.203125	-1.144531	0.070642	0.422018	0.568807	-10.604858	-3.387451	-1.235962
C:\Users\cware\Desktop\Steller20November\TagTesting20Nov2013\M11.DSG	11-1-2013	15:50:19	236934.000000	4738.680000	0.156250	-0.199219	-1.121094	0.070642	0.421101	0.569725	-9.140015	-5.416870	-3.372192
C:\Users\cware\Desktop\Steller20November\TagTesting20Nov2013\M11.DSG	11-1-2013	15:50:19	236935.000000	4738.700000	0.125000	-0.171875	-1.121094	0.070642	0.421101	0.568807	-6.042480	-0.366211	-2.471924
C:\Users\cware\Desktop\Steller20November\TagTesting20Nov2013\M11.DSG	11-1-2013	15:50:19	236936.000000	4738.720000	0.175781	-0.175781	-1.113281	0.070642	0.421101	0.570642	-7.904053	-16.403198	-4.837036
C:\Users\cware\Desktop\Steller20November\TagTesting20Nov2013\M11.DSG	11-1-2013	15:50:19	236937.000000	4738.740000	0.101563	-0.164063	-1.132813	0.071560	0.421101	0.571560	-5.187988	-5.844116	-4.196167
C:\Users\cware\Desktop\Steller20November\TagTesting20Nov2013\M11.DSG	11-1-2013	15:50:19	236938.000000	4738.760000	0.136719	-0.179688	-1.109375	0.073394	0.420183	0.570642	-3.463745	-1.235962	-4.394531
C:\Users\cware\Desktop\Steller20November\TagTesting20Nov2013\M11.DSG	11-1-2013	15:50:19	236939.000000	4738.780000	0.160156	-0.179688	-1.148438	0.072477	0.420183	0.570642	-5.447388	-18.859863	-6.042480
C:\Users\cware\Desktop\Steller20November\TagTesting20Nov2013\M11.DSG	11-1-2013	15:50:19	236940.000000	4738.800000	0.085938	-0.195313	-1.152344	0.075229	0.421101	0.570642	-2.243042	1.144409	-2.609253
C:\Users\cware\Desktop\Steller20November\TagTesting20Nov2013\M11.DSG	11-1-2013	15:50:19	236941.000000	4738.820000	0.132813	-0.218750	-1.144531	0.073394	0.421101	0.570642	-2.960205	0.076294	-1.312256
C:\Users\cware\Desktop\Steller20November\TagTesting20Nov2013\M11.DSG	11-1-2013	15:50:19	236942.000000	4738.840000	0.164063	-0.214844	-1.132813	0.074312	0.422018	0.570642	-6.591797	-16.387939	-4.409790
C:\Users\cware\Desktop\Steller20November\TagTesting20Nov2013\M11.DSG	11-1-2013	15:50:19	236943.000000	4738.860000	0.085938	-0.183594	-1.132813	0.078899	0.419266	0.571560	-5.233765	0.213623	-2.151489
C:\Users\cware\Desktop\Steller20November\TagTesting20Nov2013\M11.DSG	11-1-2013	15:50:19	236944.000000	4738.880000	0.152344	-0.175781	-1.109375	0.077064	0.421101	0.571560	-6.149292	-1.815796	-0.900269
C:\Users\cware\Desktop\Steller20November\TagTesting20Nov2013\M11.DSG	11-1-2013	15:50:19	236945.000000	4738.900000	0.179688	-0.179688	-1.085938	0.077064	0.421101	0.571560	-7.308960	-10.223389	-2.639771
C:\Users\cware\Desktop\Steller20November\TagTesting20Nov2013\M11.DSG	11-1-2013	15:50:19	236946.000000	4738.920000	0.089844	-0.156250	-1.117188	0.077064	0.421101	0.571560	-4.684448	-11.917114	-4.028320
C:\Users\cware\Desktop\Steller20November\TagTesting20Nov2013\M11.DSG	11-1-2013	15:50:19	236947.000000	4738.940000	0.117188	-0.171875	-1.140625	0.077982	0.420183	0.572477	-4.409790	-4.135132	-2.990723
C:\Users\cware\Desktop\Steller20November\TagTesting20Nov2013\M11.DSG	11-1-2013	15:50:19	236948.000000	4738.960000	0.128906	-0.191406	-1.121094	0.079817	0.421101	0.572477	-2.838135	-6.439209	-2.685547
C:\Users\cware\Desktop\Steller20November\TagTesting20Nov2013\M11.DSG	11-1-2013	15:50:19	236949.000000	4738.980000	0.089844	-0.210938	-1.117188	0.079817	0.422018	0.572477	-4.135132	-9.231567	-1.571655
C:\Users\cware\Desktop\Steller20November\TagTesting20Nov2013\M11.DSG	11-1-2013	15:50:19	236950.000000	4739.000000	0.097656	-0.207031	-1.117188	0.080734	0.421101	0.573394	-7.324219	-6.256104	-2.105713
C:\Users\cware\Desktop\Steller20November\TagTesting20Nov2013\M11.DSG	11-1-2013	15:50:19	236951.000000	4739.020000	0.109375	-0.175781	-1.117188	0.080734	0.420183	0.572477	-6.484985	-5.676270	-1.892090
C:\Users\cware\Desktop\Steller20November\TagTesting20Nov2013\M11.DSG	11-1-2013	15:50:19	236952.000000	4739.040000	0.105469	-0.179688	-1.125000	0.080734	0.421101	0.573394	-3.829956	-13.107300	-3.814697
C:\Users\cware\Desktop\Steller20November\TagTesting20Nov2013\M11.DSG	11-1-2013	15:50:19	236953.000000	4739.060000	0.109375	-0.179688	-1.105469	0.083486	0.422018	0.571560	-5.340576	-9.323120	-4.013062
C:\Users\cware\Desktop\Steller20November\TagTesting20Nov2013\M11.DSG	11-1-2013	15:50:19	236954.000000	4739.080000	0.101563	-0.187500	-1.132813	0.083486	0.420183	0.575229	-4.180908	-5.889893	-2.548218
C:\Users\cware\Desktop\Steller20November\TagTesting20Nov2013\M11.DSG	11-1-2013	15:50:19	236955.000000	4739.100000	0.125000	-0.179688	-1.105469	0.085321	0.422018	0.574312	-5.477905	-6.027222	-2.624512
C:\Users\cware\Desktop\Steller20November\TagTesting20Nov2013\M11.DSG	11-1-2013	15:50:19	236956.000000	4739.120000	0.070313	-0.199219	-1.121094	0.084404	0.422018	0.575229	-4.669189	-7.522583	-1.022339
C:\Users\cware\Desktop\Steller20November\TagTesting20Nov2013\M11.DSG	11-1-2013	15:50:19	236957.000000	4739.140000	0.070313	-0.199219	-1.121094	0.084404	0.421101	0.573394	-7.202148	1.144409	-1.419067
C:\Users\cware\Desktop\Steller20November\TagTesting20Nov2013\M11.DSG	11-1-2013	15:50:19	236958.000000	4739.160000	0.152344	-0.156250	-1.136719	0.084404	0.421101	0.573394	-5.767822	0.793457	-3.295898
C:\Users\cware\Desktop\Steller20November\TagTesting20Nov2013\M11.DSG	11-1-2013	15:50:19	236959.000000	4739.180000	0.132813	-0.136719	-1.136719	0.083486	0.420183	0.574312	-5.081177	-9.872437	-3.799438
C:\Users\cware\Desktop\Steller20November\TagTesting20Nov2013\M11.DSG	11-1-2013	15:50:19	236960.000000	4739.200000	0.156250	-0.152344	-1.089844	0.085321	0.421101	0.574312	-0.595093	-13.381958	-4.577637
C:\Users\cware\Desktop\Steller20November\TagTesting20Nov2013\M11.DSG	11-1-2013	15:50:19	236961.000000	4739.220000	0.097656	-0.199219	-1.125000	0.087156	0.422018	0.575229	-0.671387	-3.387451	-3.143311
C:\Users\cware\Desktop\Steller20November\TagTesting20Nov2013\M11.DSG	11-1-2013	15:50:19	236962.000000	4739.240000	0.136719	-0.234375	-1.125000	0.087156	0.422018	0.574312	-8.163452	-18.417358	-3.204346
C:\Users\cware\Desktop\Steller20November\TagTesting20Nov2013\M11.DSG	11-1-2013	15:50:19	236963.000000	4739.260000	0.046875	-0.210938	-1.136719	0.088073	0.422018	0.574312	-5.981445	-2.532959	-2.243042
C:\Users\cware\Desktop\Steller20November\TagTesting20Nov2013\M11.DSG	11-1-2013	15:50:19	236964.000000	4739.280000	0.097656	-0.167969	-1.097656	0.088073	0.421101	0.574312	-4.104614	-14.175415	-3.646851
C:\Users\cware\Desktop\Steller20November\TagTesting20Nov2013\M11.DSG	11-1-2013	15:50:19	236965.000000	4739.300000	0.066406	-0.160156	-1.113281	0.090826	0.422018	0.576147	-3.448486	-11.077881	-1.831055
C:\Users\cware\Desktop\Steller20November\TagTesting20Nov2013\M11.DSG	11-1-2013	15:50:19	236966.000000	4739.320000	0.062500	-0.175781	-1.132813	0.092661	0.422018	0.576147	-1.800537	-6.698608	-2.380371
C:\Users\cware\Desktop\Steller20November\TagTesting20Nov2013\M11.DSG	11-1-2013	15:50:19	236967.000000	4739.340000	0.117188	-0.207031	-1.070313	0.094495	0.422936	0.576147	-1.083374	-13.885498	-6.240845
C:\Users\cware\Desktop\Steller20November\TagTesting20Nov2013\M11.DSG	11-1-2013	15:50:19	236968.000000	4739.360000	0.117188	-0.226563	-1.085938	0.096330	0.423853	0.576147	1.785278	-16.738892	-6.164551
C:\Users\cware\Desktop\Steller20November\TagTesting20Nov2013\M11.DSG	11-1-2013	15:50:19	236969.000000	4739.380000	0.105469	-0.214844	-1.085938	0.099083	0.426606	0.576147	2.441406	-26.809692	-7.873535
C:\Users\cware\Desktop\Steller20November\TagTesting20Nov2013\M11.DSG	11-1-2013	15:50:19	236970.000000	4739.400000	0.035156	-0.187500	-1.097656	0.101835	0.426606	0.576147	2.777100	-8.621216	-6.896973
C:\Users\cware\Desktop\Steller20November\TagTesting20Nov2013\M11.DSG	11-1-2013	15:50:19	236971.000000	4739.420000	0.109375	-0.203125	-1.035156	0.104587	0.428440	0.575229	1.464844	-15.319824	-6.652832
C:\Users\cware\Desktop\Steller20November\TagTesting20Nov2013\M11.DSG	11-1-2013	15:50:19	236972.000000	4739.440000	0.039063	-0.207031	-1.054688	0.106422	0.431193	0.576147	-0.213623	-17.349243	-4.119873
C:\Users\cware\Desktop\Steller20November\TagTesting20Nov2013\M11.DSG	11-1-2013	15:50:19	236973.000000	4739.460000	0.054688	-0.218750	-1.023438	0.109174	0.430275	0.577064	-3.692627	-11.428833	-3.616333
C:\Users\cware\Desktop\Steller20November\TagTesting20Nov2013\M11.DSG	11-1-2013	15:50:19	236974.000000	4739.480000	0.046875	-0.203125	-1.042969	0.110092	0.431193	0.577064	-4.119873	-16.601563	-4.852295
C:\Users\cware\Desktop\Steller20November\TagTesting20Nov2013\M11.DSG	11-1-2013	15:50:19	236975.000000	4739.500000	0.050781	-0.179688	-1.070313	0.112844	0.430275	0.577064	-5.645752	-14.633179	-5.798340
C:\Users\cware\Desktop\Steller20November\TagTesting20Nov2013\M11.DSG	11-1-2013	15:50:19	236976.000000	4739.520000	0.019531	-0.195313	-1.066406	0.115596	0.431193	0.577982	-6.454468	-9.735107	-5.920410
C:\Users\cware\Desktop\Steller20November\TagTesting20Nov2013\M11.DSG	11-1-2013	15:50:19	236977.000000	4739.540000	0.031250	-0.222656	-1.046875	0.117431	0.431193	0.577982	-7.644653	-7.293701	-6.729126
C:\Users\cware\Desktop\Steller20November\TagTesting20Nov2013\M11.DSG	11-1-2013	15:50:19	236978.000000	4739.560000	0.042969	-0.238281	-1.027344	0.118349	0.430275	0.579817	-9.033203	-21.484375	-8.514404
C:\Users\cware\Desktop\Steller20November\TagTesting20Nov2013\M11.DSG	11-1-2013	15:50:19	236979.000000	4739.580000	0.054688	-0.234375	-1.019531	0.120183	0.429358	0.580734	-9.048462	-17.837524	-6.423950
C:\Users\cware\Desktop\Steller20November\TagTesting20Nov2013\M11.DSG	11-1-2013	15:50:19	236980.000000	4739.600000	0.027344	-0.210938	-1.046875	0.123853	0.428440	0.581651	-8.178711	-14.144897	-3.326416
C:\Users\cware\Desktop\Steller20November\TagTesting20Nov2013\M11.DSG	11-1-2013	15:50:19	236981.000000	4739.620000	0.023438	-0.199219	-1.070313	0.124771	0.429358	0.580734	-10.086060	-20.294189	-5.889893
C:\Users\cware\Desktop\Steller20November\TagTesting20Nov2013\M11.DSG	11-1-2013	15:50:19	236982.000000	4739.640000	0.042969	-0.203125	-1.035156	0.128440	0.427523	0.582569	-10.025024	-19.744873	-5.447388
C:\Users\cware\Desktop\Steller20November\TagTesting20Nov2013\M11.DSG	11-1-2013	15:50:19	236983.000000	4739.660000	0.042969	-0.203125	-1.035156	0.129358	0.426606	0.582569	-11.871338	-11.749268	-5.554199
C:\Users\cware\Desktop\Steller20November\TagTesting20Nov2013\M11.DSG	11-1-2013	15:50:19	236984.000000	4739.680000	0.015625	-0.183594	-1.097656	0.132110	0.425688	0.582569	-7.858276	-15.350342	-10.406494
C:\Users\cware\Desktop\Steller20November\TagTesting20Nov2013\M11.DSG	11-1-2013	15:50:19	236985.000000	4739.700000	-0.039063	-0.191406	-1.121094	0.135780	0.426606	0.584404	-7.995605	-19.805908	-12.619019
C:\Users\cware\Desktop\Steller20November\TagTesting20Nov2013\M11.DSG	11-1-2013	15:50:19	236986.000000	4739.720000	-0.019531	-0.191406	-1.109375	0.137615	0.426606	0.583486	-6.286621	-9.963989	-12.496948
C:\Users\cware\Desktop\Steller20November\TagTesting20Nov2013\M11.DSG	11-1-2013	15:50:19	236987.000000	4739.740000	-0.015625	-0.187500	-1.093750	0.140367	0.426606	0.585321	-6.027222	-12.435913	-14.312744
C:\Users\cware\Desktop\Steller20November\TagTesting20Nov2013\M11.DSG	11-1-2013	15:50:19	236988.000000	4739.760000	-0.015625	-0.140625	-1.125000	0.144037	0.426606	0.586239	-2.868652	-13.702393	-15.014648
C:\Users\cware\Desktop\Steller20November\TagTesting20Nov2013\M11.DSG	11-1-2013	15:50:19	236989.000000	4739.780000	-0.007813	-0.148438	-1.109375	0.146789	0.427523	0.584404	-3.402710	-11.093140	-15.365601
C:\Users\cware\Desktop\Steller20November\TagTesting20Nov2013\M11.DSG	11-1-2013	15:50:19	236990.000000	4739.800000	-0.039063	-0.144531	-1.148438	0.149541	0.428440	0.585321	-0.808716	-13.732910	-15.518188
C:\Users\cware\Desktop\Steller20November\TagTesting20Nov2013\M11.DSG	11-1-2013	15:50:19	236991.000000	4739.820000	-0.070313	-0.203125	-1.144531	0.152294	0.429358	0.583486	-0.411987	-8.438110	-14.770508
C:\Users\cware\Desktop\Steller20November\TagTesting20Nov2013\M11.DSG	11-1-2013	15:50:19	236992.000000	4739.840000	-0.078125	-0.195313	-1.160156	0.154128	0.431193	0.582569	-0.106812	-6.591797	-12.985229
C:\Users\cware\Desktop\Steller20November\TagTesting20Nov2013\M11.DSG	11-1-2013	15:50:19	236993.000000	4739.860000	-0.039063	-0.203125	-1.191406	0.155046	0.432110	0.583486	2.670288	-10.421753	-12.588501
C:\Users\cware\Desktop\Steller20November\TagTesting20Nov2013\M11.DSG	11-1-2013	15:50:19	236994.000000	4739.880000	-0.050781	-0.187500	-1.207031	0.158716	0.435780	0.583486	-3.036499	-14.617920	-16.616821
C:\Users\cware\Desktop\Steller20November\TagTesting20Nov2013\M11.DSG	11-1-2013	15:50:19	236995.000000	4739.900000	-0.050781	-0.160156	-1.207031	0.162385	0.434862	0.582569	-2.868652	-15.701294	-15.991211
C:\Users\cware\Desktop\Steller20November\TagTesting20Nov2013\M11.DSG	11-1-2013	15:50:19	236996.000000	4739.920000	-0.074219	-0.167969	-1.230469	0.166055	0.436697	0.582569	-1.571655	-10.757446	-12.985229
C:\Users\cware\Desktop\Steller20November\TagTesting20Nov2013\M11.DSG	11-1-2013	15:50:19	236997.000000	4739.940000	-0.070313	-0.238281	-1.265625	0.167890	0.436697	0.582569	-6.576538	-18.676758	-14.297485
C:\Users\cware\Desktop\Steller20November\TagTesting20Nov2013\M11.DSG	11-1-2013	15:50:19	236998.000000	4739.960000	-0.066406	-0.285156	-1.292969	0.170642	0.435780	0.583486	-15.045166	-23.925781	-11.642456
C:\Users\cware\Desktop\Steller20November\TagTesting20Nov2013\M11.DSG	11-1-2013	15:50:19	236999.000000	4739.980000	-0.042969	-0.281250	-1.273438	0.175229	0.433028	0.585321	-27.496338	-19.180298	-8.010864
C:\Users\cware\Desktop\Steller20November\TagTesting20Nov2013\M11.DSG	11-1-2013	15:50:19	237000.000000	4740.000000	-0.183594	-0.234375	-1.230469	0.177064	0.429358	0.587156	-33.325195	-4.669189	-2.243042
C:\Users\cware\Desktop\Steller20November\TagTesting20Nov2013\M11.DSG	11-1-2013	15:50:19	237001.000000	4740.020000	-0.214844	-0.179688	-1.171875	0.177064	0.422018	0.591743	-38.513184	11.978149	-0.381470
C:\Users\cware\Desktop\Steller20November\TagTesting20Nov2013\M11.DSG	11-1-2013	15:50:19	237002.000000	4740.040000	-0.187500	-0.148438	-1.105469	0.175229	0.418349	0.593578	-32.928467	17.379761	-4.821777
C:\Users\cware\Desktop\Steller20November\TagTesting20Nov2013\M11.DSG	11-1-2013	15:50:19	237003.000000	4740.060000	-0.109375	-0.097656	-1.062500	0.170642	0.411009	0.596330	-25.039673	17.333984	-7.919312
C:\Users\cware\Desktop\Steller20November\TagTesting20Nov2013\M11.DSG	11-1-2013	15:50:19	237004.000000	4740.080000	-0.011719	-0.078125	-1.113281	0.168807	0.409174	0.595413	-17.425537	5.645752	-11.215210
C:\Users\cware\Desktop\Steller20November\TagTesting20Nov2013\M11.DSG	11-1-2013	15:50:19	237005.000000	4740.100000	0.035156	-0.074219	-1.230469	0.167890	0.406422	0.596330	-10.131836	0.976563	-11.886597
C:\Users\cware\Desktop\Steller20November\TagTesting20Nov2013\M11.DSG	11-1-2013	15:50:19	237006.000000	4740.120000	0.074219	-0.125000	-1.265625	0.168807	0.407339	0.596330	0.457764	1.770020	-12.557983
C:\Users\cware\Desktop\Steller20November\TagTesting20Nov2013\M11.DSG	11-1-2013	15:50:19	237007.000000	4740.140000	0.089844	-0.140625	-1.238281	0.167890	0.410092	0.595413	12.832642	9.384155	-14.846802
C:\Users\cware\Desktop\Steller20November\TagTesting20Nov2013\M11.DSG	11-1-2013	15:50:19	237008.000000	4740.160000	0.304688	-0.085938	-1.246094	0.167890	0.414679	0.594495	22.735596	-6.057739	-21.530151
C:\Users\cware\Desktop\Steller20November\TagTesting20Nov2013\M11.DSG	11-1-2013	15:50:19	237009.000000	4740.180000	0.304688	-0.085938	-1.246094	0.170642	0.422018	0.588991	25.314331	-2.563477	-22.369385
C:\Users\cware\Desktop\Steller20November\TagTesting20Nov2013\M11.DSG	11-1-2013	15:50:19	237010.000000	4740.200000	0.304688	-0.117188	-1.421875	0.173394	0.426606	0.587156	22.705078	-4.013062	-23.223877
C:\Users\cware\Desktop\Steller20November\TagTesting20Nov2013\M11.DSG	11-1-2013	15:50:19	237011.000000	4740.220000	0.332031	-0.101563	-1.437500	0.174312	0.433028	0.583486	18.203735	13.778687	-23.162842
C:\Users\cware\Desktop\Steller20November\TagTesting20Nov2013\M11.DSG	11-1-2013	15:50:19	237012.000000	4740.240000	0.453125	-0.050781	-1.410156	0.171560	0.437615	0.581651	17.852783	11.123657	-26.550293
C:\Users\cware\Desktop\Steller20November\TagTesting20Nov2013\M11.DSG	11-1-2013	15:50:19	237013.000000	4740.260000	0.488281	-0.050781	-1.320313	0.172477	0.440367	0.580734	16.220093	14.526367	-29.235840
C:\Users\cware\Desktop\Steller20November\TagTesting20Nov2013\M11.DSG	11-1-2013	15:50:19	237014.000000	4740.280000	0.496094	-0.105469	-1.281250	0.170642	0.446789	0.576147	12.451172	10.742188	-30.319214
C:\Users\cware\Desktop\Steller20November\TagTesting20Nov2013\M11.DSG	11-1-2013	15:50:19	237015.000000	4740.300000	0.351563	-0.164063	-1.261719	0.169725	0.450459	0.575229	5.584717	24.429321	-23.880005
C:\Users\cware\Desktop\Steller20November\TagTesting20Nov2013\M11.DSG	11-1-2013	15:50:19	237016.000000	4740.320000	0.425781	-0.187500	-1.257813	0.168807	0.452294	0.572477	-6.790161	25.665283	-17.364502
C:\Users\cware\Desktop\Steller20November\TagTesting20Nov2013\M11.DSG	11-1-2013	15:50:19	237017.000000	4740.340000	0.468750	-0.226563	-1.214844	0.166055	0.452294	0.571560	-8.224487	11.703491	-14.678955
C:\Users\cware\Desktop\Steller20November\TagTesting20Nov2013\M11.DSG	11-1-2013	15:50:19	237018.000000	4740.360000	0.355469	-0.273438	-1.218750	0.163303	0.452294	0.572477	-4.867554	24.246216	-8.453369
C:\Users\cware\Desktop\Steller20November\TagTesting20Nov2013\M11.DSG	11-1-2013	15:50:19	237019.000000	4740.380000	0.343750	-0.261719	-1.187500	0.160550	0.451376	0.571560	-9.704590	22.460938	-7.019043
C:\Users\cware\Desktop\Steller20November\TagTesting20Nov2013\M11.DSG	11-1-2013	15:50:19	237020.000000	4740.400000	0.277344	-0.242188	-1.179688	0.157798	0.450459	0.571560	-14.678955	22.216797	-6.881714
C:\Users\cware\Desktop\Steller20November\TagTesting20Nov2013\M11.DSG	11-1-2013	15:50:19	237021.000000	4740.420000	0.218750	-0.218750	-1.179688	0.155963	0.449541	0.571560	-19.332886	36.727905	-6.530762
C:\Users\cware\Desktop\Steller20November\TagTesting20Nov2013\M11.DSG	11-1-2013	15:50:19	237022.000000	4740.440000	0.250000	-0.203125	-1.187500	0.147706	0.444954	0.572477	-24.261475	18.096924	-3.921509
C:\Users\cware\Desktop\Steller20November\TagTesting20Nov2013\M11.DSG	11-1-2013	15:50:19	237023.000000	4740.460000	0.148438	-0.113281	-1.203125	0.144954	0.443119	0.573394	-29.739380	24.917603	1.312256
C:\Users\cware\Desktop\Steller20November\TagTesting20Nov2013\M11.DSG	11-1-2013	15:50:19	237024.000000	4740.480000	0.171875	-0.109375	-1.171875	0.136697	0.435780	0.575229	-39.779663	32.501221	12.863159
C:\Users\cware\Desktop\Steller20November\TagTesting20Nov2013\M11.DSG	11-1-2013	15:50:19	237025.000000	4740.500000	0.226563	-0.121094	-1.144531	0.133945	0.433028	0.576147	-38.467407	18.585205	12.664795
C:\Users\cware\Desktop\Steller20November\TagTesting20Nov2013\M11.DSG	11-1-2013	15:50:19	237026.000000	4740.520000	0.085938	-0.238281	-1.210938	0.127523	0.423853	0.579817	-31.448364	-12.329102	6.454468
C:\Users\cware\Desktop\Steller20November\TagTesting20Nov2013\M11.DSG	11-1-2013	15:50:19	237027.000000	4740.540000	0.046875	-0.238281	-1.257813	0.130275	0.420183	0.583486	-30.868530	25.650024	11.123657
C:\Users\cware\Desktop\Steller20November\TagTesting20Nov2013\M11.DSG	11-1-2013	15:50:19	237028.000000	4740.560000	-0.035156	-0.156250	-1.222656	0.122936	0.413761	0.584404	-23.696899	11.856079	9.277344
C:\Users\cware\Desktop\Steller20November\TagTesting20Nov2013\M11.DSG	11-1-2013	15:50:19	237029.000000	4740.580000	-0.007813	-0.140625	-1.058594	0.120183	0.411927	0.585321	-12.817383	22.720337	12.374878
C:\Users\cware\Desktop\Steller20November\TagTesting20Nov2013\M11.DSG	11-1-2013	15:50:19	237030.000000	4740.600000	0.109375	-0.132813	-0.992188	0.115596	0.410092	0.585321	-5.661011	5.599976	3.372192
C:\Users\cware\Desktop\Steller20November\TagTesting20Nov2013\M11.DSG	11-1-2013	15:50:19	237031.000000	4740.620000	0.125000	-0.167969	-1.097656	0.113761	0.409174	0.586239	-10.284424	19.241333	4.302979
C:\Users\cware\Desktop\Steller20November\TagTesting20Nov2013\M11.DSG	11-1-2013	15:50:19	237032.000000	4740.640000	0.125000	-0.105469	-1.191406	0.112844	0.407339	0.586239	-17.913818	-11.108398	4.241943
C:\Users\cware\Desktop\Steller20November\TagTesting20Nov2013\M11.DSG	11-1-2013	15:50:19	237033.000000	4740.660000	0.039063	-0.167969	-1.226563	0.113761	0.406422	0.586239	-15.380859	-4.791260	4.119873
C:\Users\cware\Desktop\Steller20November\TagTesting20Nov2013\M11.DSG	11-1-2013	15:50:19	237034.000000	4740.680000	-0.027344	-0.113281	-1.179688	0.114679	0.404587	0.588073	-0.732422	-14.831543	2.365112
C:\Users\cware\Desktop\Steller20November\TagTesting20Nov2013\M11.DSG	11-1-2013	15:50:19	237035.000000	4740.700000	0.003906	-0.125000	-1.035156	0.113761	0.402752	0.588991	-1.342773	4.318237	-1.388550
C:\Users\cware\Desktop\Steller20November\TagTesting20Nov2013\M11.DSG	11-1-2013	15:50:19	237036.000000	4740.720000	0.015625	-0.183594	-1.070313	0.112844	0.401835	0.589908	-17.822266	-0.976563	-10.971069
C:\Users\cware\Desktop\Steller20November\TagTesting20Nov2013\M11.DSG	11-1-2013	15:50:19	237037.000000	4740.740000	0.003906	-0.191406	-1.195313	0.113761	0.401835	0.588991	-20.385742	17.272949	-11.306763
C:\Users\cware\Desktop\Steller20November\TagTesting20Nov2013\M11.DSG	11-1-2013	15:50:19	237038.000000	4740.760000	0.058594	-0.187500	-1.242188	0.111927	0.401835	0.588991	-20.004272	-0.747681	-4.333496
C:\Users\cware\Desktop\Steller20November\TagTesting20Nov2013\M11.DSG	11-1-2013	15:50:19	237039.000000	4740.780000	0.019531	-0.164063	-1.234375	0.112844	0.401835	0.588991	-21.774292	0.885010	-5.645752
C:\Users\cware\Desktop\Steller20November\TagTesting20Nov2013\M11.DSG	11-1-2013	15:50:19	237040.000000	4740.800000	0.039063	-0.125000	-1.265625	0.112844	0.402752	0.589908	-3.616333	-6.408691	-0.427246
C:\Users\cware\Desktop\Steller20November\TagTesting20Nov2013\M11.DSG	11-1-2013	15:50:19	237041.000000	4740.820000	0.000000	-0.046875	-1.242188	0.113761	0.401835	0.588991	-0.381470	-3.875732	0.198364
C:\Users\cware\Desktop\Steller20November\TagTesting20Nov2013\M11.DSG	11-1-2013	15:50:19	237042.000000	4740.840000	-0.062500	-0.027344	-1.253906	0.114679	0.400917	0.588991	9.277344	6.668091	-2.807617
C:\Users\cware\Desktop\Steller20November\TagTesting20Nov2013\M11.DSG	11-1-2013	15:50:19	237043.000000	4740.860000	0.035156	0.003906	-1.234375	0.114679	0.399083	0.589908	6.835938	-12.939453	0.900269
C:\Users\cware\Desktop\Steller20November\TagTesting20Nov2013\M11.DSG	11-1-2013	15:50:19	237044.000000	4740.880000	0.015625	0.007813	-1.203125	0.112844	0.396330	0.591743	1.739502	-15.731812	-3.326416
C:\Users\cware\Desktop\Steller20November\TagTesting20Nov2013\M11.DSG	11-1-2013	15:50:19	237045.000000	4740.900000	-0.054688	0.003906	-1.238281	0.112844	0.397248	0.589908	2.227783	4.959106	3.326416
C:\Users\cware\Desktop\Steller20November\TagTesting20Nov2013\M11.DSG	11-1-2013	15:50:19	237046.000000	4740.920000	0.000000	-0.019531	-1.214844	0.112844	0.395413	0.592661	-5.126953	2.120972	-9.185791
C:\Users\cware\Desktop\Steller20November\TagTesting20Nov2013\M11.DSG	11-1-2013	15:50:19	237047.000000	4740.940000	0.011719	0.019531	-1.164063	0.111927	0.396330	0.590826	-8.087158	0.839233	-8.880615
C:\Users\cware\Desktop\Steller20November\TagTesting20Nov2013\M11.DSG	11-1-2013	15:50:19	237048.000000	4740.960000	0.039063	-0.027344	-1.128906	0.111009	0.393578	0.591743	-19.668579	1.861572	-7.659912
C:\Users\cware\Desktop\Steller20November\TagTesting20Nov2013\M11.DSG	11-1-2013	15:50:19	237049.000000	4740.980000	0.027344	-0.054688	-1.128906	0.110092	0.393578	0.590826	-20.767212	-10.910034	-12.969971
C:\Users\cware\Desktop\Steller20November\TagTesting20Nov2013\M11.DSG	11-1-2013	15:50:19	237050.000000	4741.000000	-0.011719	-0.070313	-1.085938	0.107339	0.393578	0.591743	-19.790649	7.949829	-3.005981
C:\Users\cware\Desktop\Steller20November\TagTesting20Nov2013\M11.DSG	11-1-2013	15:50:19	237051.000000	4741.020000	0.156250	-0.082031	-1.058594	0.107339	0.391743	0.591743	-13.519287	-5.981445	-3.265381
C:\Users\cware\Desktop\Steller20November\TagTesting20Nov2013\M11.DSG	11-1-2013	15:50:19	237052.000000	4741.040000	0.035156	-0.128906	-1.062500	0.106422	0.392661	0.591743	-4.211426	2.090454	0.747681
C:\Users\cware\Desktop\Steller20November\TagTesting20Nov2013\M11.DSG	11-1-2013	15:50:19	237053.000000	4741.060000	0.175781	-0.140625	-1.070313	0.107339	0.392661	0.590826	1.174927	4.272461	0.198364
C:\Users\cware\Desktop\Steller20November\TagTesting20Nov2013\M11.DSG	11-1-2013	15:50:19	237054.000000	4741.080000	0.070313	-0.203125	-1.117188	0.105505	0.390826	0.592661	3.601074	-1.586914	-7.064819
C:\Users\cware\Desktop\Steller20November\TagTesting20Nov2013\M11.DSG	11-1-2013	15:50:19	237055.000000	4741.100000	0.113281	-0.183594	-1.156250	0.105505	0.389908	0.592661	2.822876	-3.738403	-7.446289
C:\Users\cware\Desktop\Steller20November\TagTesting20Nov2013\M11.DSG	11-1-2013	15:50:19	237056.000000	4741.120000	0.042969	-0.148438	-1.257813	0.103670	0.390826	0.591743	-16.799927	-4.013062	-8.407593
C:\Users\cware\Desktop\Steller20November\TagTesting20Nov2013\M11.DSG	11-1-2013	15:50:19	237057.000000	4741.140000	0.058594	-0.089844	-1.250000	0.103670	0.388991	0.592661	-20.614624	0.793457	-10.223389
C:\Users\cware\Desktop\Steller20November\TagTesting20Nov2013\M11.DSG	11-1-2013	15:50:19	237058.000000	4741.160000	0.042969	-0.035156	-1.289063	0.101835	0.388991	0.591743	-23.941040	12.329102	-1.922607
C:\Users\cware\Desktop\Steller20November\TagTesting20Nov2013\M11.DSG	11-1-2013	15:50:19	237059.000000	4741.180000	0.050781	-0.031250	-1.222656	0.100917	0.388073	0.591743	-23.422241	3.097534	-2.426147
C:\Users\cware\Desktop\Steller20November\TagTesting20Nov2013\M11.DSG	11-1-2013	15:50:19	237060.000000	4741.200000	0.054688	-0.058594	-1.246094	0.099083	0.385321	0.591743	-7.904053	7.354736	5.661011
C:\Users\cware\Desktop\Steller20November\TagTesting20Nov2013\M11.DSG	11-1-2013	15:50:19	237061.000000	4741.220000	0.085938	-0.082031	-1.164063	0.099083	0.385321	0.591743	-6.057739	-2.639771	2.151489
C:\Users\cware\Desktop\Steller20November\TagTesting20Nov2013\M11.DSG	11-1-2013	15:50:19	237062.000000	4741.240000	0.160156	-0.089844	-1.121094	0.095413	0.385321	0.591743	-2.273560	-4.180908	-1.525879
C:\Users\cware\Desktop\Steller20November\TagTesting20Nov2013\M11.DSG	11-1-2013	15:50:19	237063.000000	4741.260000	0.082031	-0.109375	-1.109375	0.097248	0.383486	0.592661	-2.960205	4.455566	1.327515
C:\Users\cware\Desktop\Steller20November\TagTesting20Nov2013\M11.DSG	11-1-2013	15:50:19	237064.000000	4741.280000	0.113281	-0.121094	-1.101563	0.095413	0.383486	0.592661	-8.331299	3.540039	-3.265381
C:\Users\cware\Desktop\Steller20November\TagTesting20Nov2013\M11.DSG	11-1-2013	15:50:19	237065.000000	4741.300000	0.148438	-0.140625	-1.082031	0.094495	0.381651	0.592661	-6.042480	-3.875732	-4.821777
C:\Users\cware\Desktop\Steller20November\TagTesting20Nov2013\M11.DSG	11-1-2013	15:50:19	237066.000000	4741.320000	0.070313	-0.167969	-1.128906	0.093578	0.381651	0.592661	-17.532349	6.759644	-4.150391
C:\Users\cware\Desktop\Steller20November\TagTesting20Nov2013\M11.DSG	11-1-2013	15:50:19	237067.000000	4741.340000	0.183594	-0.199219	-1.085938	0.092661	0.382569	0.592661	-17.822266	-5.523682	-8.377075
C:\Users\cware\Desktop\Steller20November\TagTesting20Nov2013\M11.DSG	11-1-2013	15:50:19	237068.000000	4741.360000	0.152344	-0.179688	-1.097656	0.091743	0.379817	0.591743	-22.598267	-0.335693	-0.457764
C:\Users\cware\Desktop\Steller20November\TagTesting20Nov2013\M11.DSG	11-1-2013	15:50:19	237069.000000	4741.380000	0.117188	-0.191406	-1.136719	0.091743	0.381651	0.592661	-24.414063	1.510620	-2.944946
C:\Users\cware\Desktop\Steller20November\TagTesting20Nov2013\M11.DSG	11-1-2013	15:50:19	237070.000000	4741.400000	0.105469	-0.179688	-1.117188	0.090826	0.379817	0.592661	-21.224976	18.051147	3.799438
C:\Users\cware\Desktop\Steller20November\TagTesting20Nov2013\M11.DSG	11-1-2013	15:50:19	237071.000000	4741.420000	0.195313	-0.199219	-1.089844	0.088991	0.380734	0.591743	-25.711060	1.083374	-0.946045
C:\Users\cware\Desktop\Steller20November\TagTesting20Nov2013\M11.DSG	11-1-2013	15:50:19	237072.000000	4741.440000	0.148438	-0.214844	-1.085938	0.088073	0.377982	0.593578	-22.232056	1.342773	1.663208
C:\Users\cware\Desktop\Steller20November\TagTesting20Nov2013\M11.DSG	11-1-2013	15:50:19	237073.000000	4741.460000	0.140625	-0.195313	-1.078125	0.088991	0.378899	0.591743	-21.057129	-0.961304	-0.885010
C:\Users\cware\Desktop\Steller20November\TagTesting20Nov2013\M11.DSG	11-1-2013	15:50:19	237074.000000	4741.480000	0.136719	-0.171875	-1.085938	0.088073	0.378899	0.592661	-19.180298	0.793457	-0.946045
C:\Users\cware\Desktop\Steller20November\TagTesting20Nov2013\M11.DSG	11-1-2013	15:50:19	237075.000000	4741.500000	0.136719	-0.156250	-1.066406	0.086239	0.378899	0.591743	-19.515991	4.318237	-2.166748
C:\Users\cware\Desktop\Steller20November\TagTesting20Nov2013\M11.DSG	11-1-2013	15:50:19	237076.000000	4741.520000	0.156250	-0.140625	-1.039063	0.085321	0.377982	0.592661	-21.484375	7.080078	1.174927
C:\Users\cware\Desktop\Steller20November\TagTesting20Nov2013\M11.DSG	11-1-2013	15:50:19	237077.000000	4741.540000	0.164063	-0.113281	-1.027344	0.085321	0.377982	0.592661	-28.396606	-11.871338	-5.905151
C:\Users\cware\Desktop\Steller20November\TagTesting20Nov2013\M11.DSG	11-1-2013	15:50:19	237078.000000	4741.560000	0.070313	-0.105469	-1.039063	0.086239	0.377982	0.591743	-20.309448	-0.701904	2.456665
C:\Users\cware\Desktop\Steller20November\TagTesting20Nov2013\M11.DSG	11-1-2013	15:50:19	237079.000000	4741.580000	0.132813	-0.054688	-1.082031	0.085321	0.377982	0.592661	-23.864746	-4.837036	-2.517700
C:\Users\cware\Desktop\Steller20November\TagTesting20Nov2013\M11.DSG	11-1-2013	15:50:19	237080.000000	4741.600000	0.070313	-0.035156	-1.066406	0.084404	0.377982	0.591743	-19.531250	-6.591797	2.182007
C:\Users\cware\Desktop\Steller20November\TagTesting20Nov2013\M11.DSG	11-1-2013	15:50:19	237081.000000	4741.620000	0.109375	-0.007813	-1.132813	0.083486	0.377064	0.592661	-20.751953	-8.438110	-4.455566
C:\Users\cware\Desktop\Steller20November\TagTesting20Nov2013\M11.DSG	11-1-2013	15:50:19	237082.000000	4741.640000	0.121094	0.000000	-1.195313	0.082569	0.377982	0.592661	-18.341064	-2.395630	1.464844
C:\Users\cware\Desktop\Steller20November\TagTesting20Nov2013\M11.DSG	11-1-2013	15:50:19	237083.000000	4741.660000	0.105469	0.023438	-1.218750	0.084404	0.376147	0.591743	-21.301270	-0.183105	-1.022339
C:\Users\cware\Desktop\Steller20November\TagTesting20Nov2013\M11.DSG	11-1-2013	15:50:19	237084.000000	4741.680000	0.042969	0.031250	-1.214844	0.084404	0.378899	0.589908	-19.119263	8.178711	4.684448
C:\Users\cware\Desktop\Steller20November\TagTesting20Nov2013\M11.DSG	11-1-2013	15:50:19	237085.000000	4741.700000	0.070313	0.031250	-1.214844	0.082569	0.376147	0.591743	-16.784668	-7.949829	1.358032
C:\Users\cware\Desktop\Steller20November\TagTesting20Nov2013\M11.DSG	11-1-2013	15:50:19	237086.000000	4741.720000	0.121094	0.007813	-1.140625	0.083486	0.377982	0.592661	-12.878418	-1.464844	1.876831
C:\Users\cware\Desktop\Steller20November\TagTesting20Nov2013\M11.DSG	11-1-2013	15:50:19	237087.000000	4741.740000	0.070313	0.000000	-1.164063	0.082569	0.377064	0.591743	-14.282227	0.274658	2.441406
C:\Users\cware\Desktop\Steller20November\TagTesting20Nov2013\M11.DSG	11-1-2013	15:50:19	237088.000000	4741.760000	0.062500	0.007813	-1.226563	0.083486	0.376147	0.592661	-3.814697	7.995605	4.196167
C:\Users\cware\Desktop\Steller20November\TagTesting20Nov2013\M11.DSG	11-1-2013	15:50:19	237089.000000	4741.780000	0.062500	0.007813	-1.226563	0.081651	0.377064	0.592661	-10.879517	-2.166748	2.426147
C:\Users\cware\Desktop\Steller20November\TagTesting20Nov2013\M11.DSG	11-1-2013	15:50:19	237090.000000	4741.800000	0.093750	0.082031	-1.234375	0.082569	0.375229	0.592661	-1.129150	1.007080	4.486084
C:\Users\cware\Desktop\Steller20November\TagTesting20Nov2013\M11.DSG	11-1-2013	15:50:19	237091.000000	4741.820000	0.058594	0.035156	-1.261719	0.081651	0.377064	0.590826	-12.237549	9.017944	4.974365
C:\Users\cware\Desktop\Steller20November\TagTesting20Nov2013\M11.DSG	11-1-2013	15:50:19	237092.000000	4741.840000	0.074219	0.023438	-1.304688	0.081651	0.377982	0.592661	3.356934	8.789063	5.783081
C:\Users\cware\Desktop\Steller20November\TagTesting20Nov2013\M11.DSG	11-1-2013	15:50:19	237093.000000	4741.860000	0.109375	-0.082031	-1.246094	0.079817	0.377982	0.590826	-15.151978	1.205444	-0.396729
C:\Users\cware\Desktop\Steller20November\TagTesting20Nov2013\M11.DSG	11-1-2013	15:50:19	237094.000000	4741.880000	0.175781	-0.140625	-1.136719	0.080734	0.378899	0.590826	-8.895874	-8.178711	-1.388550
C:\Users\cware\Desktop\Steller20November\TagTesting20Nov2013\M11.DSG	11-1-2013	15:50:19	237095.000000	4741.900000	0.175781	-0.128906	-1.160156	0.079817	0.378899	0.590826	-12.573242	-12.573242	-2.899170
C:\Users\cware\Desktop\Steller20November\TagTesting20Nov2013\M11.DSG	11-1-2013	15:50:19	237096.000000	4741.920000	0.085938	-0.121094	-1.218750	0.079817	0.379817	0.589908	-0.610352	7.873535	1.251221
C:\Users\cware\Desktop\Steller20November\TagTesting20Nov2013\M11.DSG	11-1-2013	15:50:19	237097.000000	4741.940000	0.175781	-0.164063	-1.164063	0.078899	0.380734	0.588991	-12.924194	-6.546021	-2.975464
C:\Users\cware\Desktop\Steller20November\TagTesting20Nov2013\M11.DSG	11-1-2013	15:50:19	237098.000000	4741.960000	0.125000	-0.203125	-1.136719	0.079817	0.381651	0.589908	-6.149292	-4.821777	0.320435
C:\Users\cware\Desktop\Steller20November\TagTesting20Nov2013\M11.DSG	11-1-2013	15:50:19	237099.000000	4741.980000	0.105469	-0.195313	-1.132813	0.079817	0.382569	0.588991	-10.055542	6.576538	-1.724243
C:\Users\cware\Desktop\Steller20November\TagTesting20Nov2013\M11.DSG	11-1-2013	15:50:19	237100.000000	4742.000000	0.152344	-0.164063	-1.062500	0.079817	0.384404	0.588073	-13.977051	1.602173	-0.534058
C:\Users\cware\Desktop\Steller20November\TagTesting20Nov2013\M11.DSG	11-1-2013	15:50:19	237101.000000	4742.020000	0.156250	-0.195313	-1.058594	0.078899	0.385321	0.587156	-12.573242	-5.508423	-3.479004
C:\Users\cware\Desktop\Steller20November\TagTesting20Nov2013\M11.DSG	11-1-2013	15:50:19	237102.000000	4742.040000	0.117188	-0.140625	-1.101563	0.078899	0.386239	0.587156	-13.931274	0.106812	-2.334595
C:\Users\cware\Desktop\Steller20November\TagTesting20Nov2013\M11.DSG	11-1-2013	15:50:19	237103.000000	4742.060000	0.144531	-0.082031	-1.101563	0.077064	0.386239	0.586239	-6.027222	6.622314	-3.021240
C:\Users\cware\Desktop\Steller20November\TagTesting20Nov2013\M11.DSG	11-1-2013	15:50:19	237104.000000	4742.080000	0.167969	-0.105469	-1.117188	0.077064	0.387156	0.587156	-0.122070	-10.238647	-4.669189
C:\Users\cware\Desktop\Steller20November\TagTesting20Nov2013\M11.DSG	11-1-2013	15:50:19	237105.000000	4742.100000	0.109375	-0.070313	-1.183594	0.077982	0.389908	0.585321	4.592896	-0.411987	-5.477905
C:\Users\cware\Desktop\Steller20November\TagTesting20Nov2013\M11.DSG	11-1-2013	15:50:19	237106.000000	4742.120000	0.144531	-0.074219	-1.195313	0.078899	0.391743	0.585321	-0.640869	-3.784180	-4.470825
C:\Users\cware\Desktop\Steller20November\TagTesting20Nov2013\M11.DSG	11-1-2013	15:50:19	237107.000000	4742.140000	0.085938	-0.097656	-1.167969	0.077982	0.393578	0.584404	2.563477	-4.211426	-3.250122
C:\Users\cware\Desktop\Steller20November\TagTesting20Nov2013\M11.DSG	11-1-2013	15:50:19	237108.000000	4742.160000	0.148438	-0.109375	-1.156250	0.077982	0.394495	0.583486	0.274658	-4.577637	-1.586914
C:\Users\cware\Desktop\Steller20November\TagTesting20Nov2013\M11.DSG	11-1-2013	15:50:19	237109.000000	4742.180000	0.109375	-0.113281	-1.179688	0.077982	0.396330	0.583486	2.609253	-1.602173	-2.059937
C:\Users\cware\Desktop\Steller20November\TagTesting20Nov2013\M11.DSG	11-1-2013	15:50:19	237110.000000	4742.200000	0.144531	-0.109375	-1.140625	0.076147	0.395413	0.581651	-1.281738	2.868652	-2.227783
C:\Users\cware\Desktop\Steller20November\TagTesting20Nov2013\M11.DSG	11-1-2013	15:50:19	237111.000000	4742.220000	0.140625	-0.113281	-1.167969	0.077064	0.399083	0.581651	-0.656128	-9.567261	-4.394531
C:\Users\cware\Desktop\Steller20November\TagTesting20Nov2013\M11.DSG	11-1-2013	15:50:19	237112.000000	4742.240000	0.109375	-0.109375	-1.160156	0.076147	0.399083	0.582569	1.480103	-9.048462	-4.440308
C:\Users\cware\Desktop\Steller20November\TagTesting20Nov2013\M11.DSG	11-1-2013	15:50:19	237113.000000	4742.260000	0.183594	-0.144531	-1.121094	0.077064	0.400917	0.581651	1.525879	1.327515	-3.753662
C:\Users\cware\Desktop\Steller20November\TagTesting20Nov2013\M11.DSG	11-1-2013	15:50:19	237114.000000	4742.280000	0.156250	-0.167969	-1.121094	0.076147	0.401835	0.580734	-1.037598	-7.263184	-2.914429
C:\Users\cware\Desktop\Steller20November\TagTesting20Nov2013\M11.DSG	11-1-2013	15:50:19	237115.000000	4742.300000	0.156250	-0.167969	-1.121094	0.077982	0.403670	0.579817	4.409790	-4.898071	-3.387451
C:\Users\cware\Desktop\Steller20November\TagTesting20Nov2013\M11.DSG	11-1-2013	15:50:19	237116.000000	4742.320000	0.132813	-0.164063	-1.109375	0.077982	0.405505	0.579817	1.464844	-7.598877	-4.928589
C:\Users\cware\Desktop\Steller20November\TagTesting20Nov2013\M11.DSG	11-1-2013	15:50:19	237117.000000	4742.340000	0.113281	-0.175781	-1.128906	0.078899	0.407339	0.579817	3.005981	5.645752	-3.799438
C:\Users\cware\Desktop\Steller20November\TagTesting20Nov2013\M11.DSG	11-1-2013	15:50:19	237118.000000	4742.360000	0.109375	-0.183594	-1.132813	0.079817	0.409174	0.578899	3.250122	-7.568359	-3.982544
C:\Users\cware\Desktop\Steller20November\TagTesting20Nov2013\M11.DSG	11-1-2013	15:50:19	237119.000000	4742.380000	0.191406	-0.164063	-1.085938	0.078899	0.412844	0.577064	5.950928	-13.931274	-5.554199
C:\Users\cware\Desktop\Steller20November\TagTesting20Nov2013\M11.DSG	11-1-2013	15:50:19	237120.000000	4742.400000	0.058594	-0.175781	-1.101563	0.081651	0.413761	0.577064	4.913330	5.828857	-2.182007
C:\Users\cware\Desktop\Steller20November\TagTesting20Nov2013\M11.DSG	11-1-2013	15:50:19	237121.000000	4742.420000	0.148438	-0.203125	-1.078125	0.080734	0.414679	0.576147	2.578735	-11.474609	-5.218506
C:\Users\cware\Desktop\Steller20November\TagTesting20Nov2013\M11.DSG	11-1-2013	15:50:19	237122.000000	4742.440000	0.113281	-0.207031	-1.101563	0.082569	0.416514	0.576147	4.959106	-14.450073	-4.043579
C:\Users\cware\Desktop\Steller20November\TagTesting20Nov2013\M11.DSG	11-1-2013	15:50:19	237123.000000	4742.460000	0.089844	-0.171875	-1.132813	0.083486	0.417431	0.575229	7.263184	-8.087158	-1.800537
C:\Users\cware\Desktop\Steller20November\TagTesting20Nov2013\M11.DSG	11-1-2013	15:50:19	237124.000000	4742.480000	0.097656	-0.171875	-1.136719	0.084404	0.421101	0.574312	6.958008	-6.881714	-2.670288
C:\Users\cware\Desktop\Steller20November\TagTesting20Nov2013\M11.DSG	11-1-2013	15:50:19	237125.000000	4742.500000	0.105469	-0.210938	-1.140625	0.085321	0.422936	0.573394	6.942749	-11.184692	-3.829956
C:\Users\cware\Desktop\Steller20November\TagTesting20Nov2013\M11.DSG	11-1-2013	15:50:19	237126.000000	4742.520000	0.089844	-0.218750	-1.136719	0.086239	0.424771	0.572477	4.318237	-5.386353	-1.876831
C:\Users\cware\Desktop\Steller20November\TagTesting20Nov2013\M11.DSG	11-1-2013	15:50:19	237127.000000	4742.540000	0.113281	-0.222656	-1.105469	0.088073	0.425688	0.572477	4.989624	-11.367798	-3.280640
C:\Users\cware\Desktop\Steller20November\TagTesting20Nov2013\M11.DSG	11-1-2013	15:50:19	237128.000000	4742.560000	0.085938	-0.191406	-1.125000	0.088073	0.428440	0.571560	5.554199	-3.311157	-1.235962
C:\Users\cware\Desktop\Steller20November\TagTesting20Nov2013\M11.DSG	11-1-2013	15:50:19	237129.000000	4742.580000	0.078125	-0.203125	-1.136719	0.088073	0.430275	0.570642	7.324219	-1.632690	-3.051758
C:\Users\cware\Desktop\Steller20November\TagTesting20Nov2013\M11.DSG	11-1-2013	15:50:19	237130.000000	4742.600000	0.121094	-0.183594	-1.117188	0.088073	0.433028	0.569725	6.805420	-8.270264	-4.669189
C:\Users\cware\Desktop\Steller20November\TagTesting20Nov2013\M11.DSG	11-1-2013	15:50:19	237131.000000	4742.620000	0.136719	-0.191406	-1.109375	0.088991	0.434862	0.568807	8.163452	-0.854492	-3.265381
C:\Users\cware\Desktop\Steller20November\TagTesting20Nov2013\M11.DSG	11-1-2013	15:50:19	237132.000000	4742.640000	0.128906	-0.203125	-1.113281	0.089908	0.437615	0.567890	10.604858	-10.314941	-7.415771
C:\Users\cware\Desktop\Steller20November\TagTesting20Nov2013\M11.DSG	11-1-2013	15:50:19	237133.000000	4742.660000	0.097656	-0.207031	-1.113281	0.089908	0.440367	0.565138	10.620117	-14.968872	-7.354736
C:\Users\cware\Desktop\Steller20November\TagTesting20Nov2013\M11.DSG	11-1-2013	15:50:19	237134.000000	4742.680000	0.097656	-0.218750	-1.093750	0.092661	0.444037	0.564220	12.924194	-8.819580	-7.904053
C:\Users\cware\Desktop\Steller20November\TagTesting20Nov2013\M11.DSG	11-1-2013	15:50:19	237135.000000	4742.700000	0.117188	-0.210938	-1.085938	0.094495	0.446789	0.564220	11.581421	-9.750366	-6.484985
C:\Users\cware\Desktop\Steller20November\TagTesting20Nov2013\M11.DSG	11-1-2013	15:50:19	237136.000000	4742.720000	0.121094	-0.207031	-1.089844	0.097248	0.450459	0.563303	9.338379	-3.906250	-8.102417
C:\Users\cware\Desktop\Steller20November\TagTesting20Nov2013\M11.DSG	11-1-2013	15:50:19	237137.000000	4742.740000	0.074219	-0.214844	-1.125000	0.096330	0.452294	0.562385	7.843018	-12.954712	-6.835938
C:\Users\cware\Desktop\Steller20November\TagTesting20Nov2013\M11.DSG	11-1-2013	15:50:19	237138.000000	4742.760000	0.109375	-0.214844	-1.097656	0.100000	0.455963	0.560550	12.863159	-17.059326	-4.974365
C:\Users\cware\Desktop\Steller20November\TagTesting20Nov2013\M11.DSG	11-1-2013	15:50:19	237139.000000	4742.780000	0.101563	-0.242188	-1.089844	0.101835	0.457798	0.559633	8.605957	-4.287720	-3.555298
C:\Users\cware\Desktop\Steller20November\TagTesting20Nov2013\M11.DSG	11-1-2013	15:50:19	237140.000000	4742.800000	0.097656	-0.277344	-1.078125	0.101835	0.460550	0.558716	4.089355	-8.087158	-3.051758
C:\Users\cware\Desktop\Steller20November\TagTesting20Nov2013\M11.DSG	11-1-2013	15:50:19	237141.000000	4742.820000	0.097656	-0.277344	-1.078125	0.101835	0.461468	0.557798	3.601074	-10.696411	-1.266479
C:\Users\cware\Desktop\Steller20November\TagTesting20Nov2013\M11.DSG	11-1-2013	15:50:19	237142.000000	4742.840000	0.085938	-0.269531	-1.070313	0.103670	0.464220	0.555963	5.920410	-17.257690	-3.494263
C:\Users\cware\Desktop\Steller20November\TagTesting20Nov2013\M11.DSG	11-1-2013	15:50:19	237143.000000	4742.860000	0.058594	-0.300781	-1.089844	0.104587	0.465138	0.555963	3.341675	-14.434814	-4.348755
C:\Users\cware\Desktop\Steller20November\TagTesting20Nov2013\M11.DSG	11-1-2013	15:50:19	237144.000000	4742.880000	0.050781	-0.312500	-1.074219	0.105505	0.466972	0.555963	7.156372	-8.285522	-3.433228
C:\Users\cware\Desktop\Steller20November\TagTesting20Nov2013\M11.DSG	11-1-2013	15:50:19	237145.000000	4742.900000	0.062500	-0.316406	-1.062500	0.107339	0.468807	0.554128	6.668091	-8.895874	-2.334595
C:\Users\cware\Desktop\Steller20November\TagTesting20Nov2013\M11.DSG	11-1-2013	15:50:19	237146.000000	4742.920000	0.070313	-0.316406	-1.039063	0.108257	0.469725	0.554128	6.561279	-14.358521	-1.754761
C:\Users\cware\Desktop\Steller20November\TagTesting20Nov2013\M11.DSG	11-1-2013	15:50:19	237147.000000	4742.940000	0.019531	-0.328125	-1.066406	0.112844	0.472477	0.552294	5.432129	-5.966187	-1.510620
C:\Users\cware\Desktop\Steller20November\TagTesting20Nov2013\M11.DSG	11-1-2013	15:50:19	237148.000000	4742.960000	0.062500	-0.324219	-1.035156	0.111009	0.473394	0.552294	3.173828	-10.406494	-1.235962
C:\Users\cware\Desktop\Steller20November\TagTesting20Nov2013\M11.DSG	11-1-2013	15:50:19	237149.000000	4742.980000	0.074219	-0.343750	-1.007813	0.112844	0.475229	0.553211	0.610352	-21.377563	-1.983643
C:\Users\cware\Desktop\Steller20November\TagTesting20Nov2013\M11.DSG	11-1-2013	15:50:19	237150.000000	4743.000000	0.035156	-0.335938	-1.000000	0.114679	0.477064	0.552294	-1.205444	-11.917114	0.808716
C:\Users\cware\Desktop\Steller20November\TagTesting20Nov2013\M11.DSG	11-1-2013	15:50:19	237151.000000	4743.020000	0.144531	-0.335938	-1.046875	0.115596	0.477064	0.552294	-6.851196	-15.518188	2.868652
C:\Users\cware\Desktop\Steller20November\TagTesting20Nov2013\M11.DSG	11-1-2013	15:50:19	237152.000000	4743.040000	0.113281	-0.343750	-1.066406	0.116514	0.475229	0.552294	-11.901855	-12.542725	3.036499
C:\Users\cware\Desktop\Steller20November\TagTesting20Nov2013\M11.DSG	11-1-2013	15:50:19	237153.000000	4743.060000	0.074219	-0.300781	-0.988281	0.121101	0.474312	0.554128	-6.988525	-28.015137	1.022339
C:\Users\cware\Desktop\Steller20November\TagTesting20Nov2013\M11.DSG	11-1-2013	15:50:19	237154.000000	4743.080000	0.007813	-0.324219	-0.996094	0.122936	0.473394	0.555046	2.929688	-23.101807	4.623413
C:\Users\cware\Desktop\Steller20November\TagTesting20Nov2013\M11.DSG	11-1-2013	15:50:19	237155.000000	4743.100000	-0.027344	-0.261719	-1.046875	0.126606	0.476147	0.554128	5.187988	-21.377563	2.471924
C:\Users\cware\Desktop\Steller20November\TagTesting20Nov2013\M11.DSG	11-1-2013	15:50:19	237156.000000	4743.120000	-0.039063	-0.257813	-1.031250	0.127523	0.477064	0.555046	1.373291	-15.625000	-2.700806
C:\Users\cware\Desktop\Steller20November\TagTesting20Nov2013\M11.DSG	11-1-2013	15:50:19	237157.000000	4743.140000	-0.058594	-0.285156	-1.054688	0.131193	0.477982	0.553211	-4.272461	-13.671875	-4.470825
C:\Users\cware\Desktop\Steller20November\TagTesting20Nov2013\M11.DSG	11-1-2013	15:50:19	237158.000000	4743.160000	-0.093750	-0.343750	-1.078125	0.131193	0.477982	0.554128	-5.722046	-6.896973	-4.211426
C:\Users\cware\Desktop\Steller20November\TagTesting20Nov2013\M11.DSG	11-1-2013	15:50:19	237159.000000	4743.180000	-0.117188	-0.339844	-1.082031	0.131193	0.478899	0.554128	-3.906250	-1.159668	-3.463745
C:\Users\cware\Desktop\Steller20November\TagTesting20Nov2013\M11.DSG	11-1-2013	15:50:19	237160.000000	4743.200000	-0.050781	-0.312500	-1.089844	0.131193	0.479817	0.554128	-3.875732	-7.324219	-6.607056
C:\Users\cware\Desktop\Steller20November\TagTesting20Nov2013\M11.DSG	11-1-2013	15:50:19	237161.000000	4743.220000	-0.058594	-0.316406	-1.128906	0.132110	0.479817	0.553211	-4.058838	0.320435	-7.385254
C:\Users\cware\Desktop\Steller20November\TagTesting20Nov2013\M11.DSG	11-1-2013	15:50:19	237162.000000	4743.240000	-0.019531	-0.296875	-1.117188	0.131193	0.479817	0.552294	-1.663208	-0.137329	-7.812500
C:\Users\cware\Desktop\Steller20November\TagTesting20Nov2013\M11.DSG	11-1-2013	15:50:19	237163.000000	4743.260000	0.050781	-0.269531	-1.101563	0.131193	0.481651	0.552294	-0.579834	1.892090	-10.070801
C:\Users\cware\Desktop\Steller20November\TagTesting20Nov2013\M11.DSG	11-1-2013	15:50:19	237164.000000	4743.280000	-0.007813	-0.273438	-1.113281	0.131193	0.483486	0.550459	5.493164	5.691528	-10.955811
C:\Users\cware\Desktop\Steller20November\TagTesting20Nov2013\M11.DSG	11-1-2013	15:50:19	237165.000000	4743.300000	0.046875	-0.269531	-1.093750	0.131193	0.484404	0.549541	7.156372	-7.080078	-13.931274
C:\Users\cware\Desktop\Steller20November\TagTesting20Nov2013\M11.DSG	11-1-2013	15:50:19	237166.000000	4743.320000	0.039063	-0.273438	-1.089844	0.133945	0.488073	0.547706	9.109497	-10.330200	-17.807007
C:\Users\cware\Desktop\Steller20November\TagTesting20Nov2013\M11.DSG	11-1-2013	15:50:19	237167.000000	4743.340000	0.058594	-0.292969	-1.097656	0.134862	0.489908	0.546789	10.131836	-8.560181	-16.250610
C:\Users\cware\Desktop\Steller20November\TagTesting20Nov2013\M11.DSG	11-1-2013	15:50:19	237168.000000	4743.360000	0.003906	-0.289063	-1.113281	0.138532	0.494495	0.545872	8.865356	-13.671875	-16.098022
C:\Users\cware\Desktop\Steller20November\TagTesting20Nov2013\M11.DSG	11-1-2013	15:50:19	237169.000000	4743.380000	-0.011719	-0.316406	-1.132813	0.141284	0.496330	0.543119	6.835938	-14.068604	-15.274048
C:\Users\cware\Desktop\Steller20November\TagTesting20Nov2013\M11.DSG	11-1-2013	15:50:19	237170.000000	4743.400000	-0.039063	-0.300781	-1.140625	0.143119	0.499083	0.542202	9.368896	-9.201050	-13.412476
C:\Users\cware\Desktop\Steller20November\TagTesting20Nov2013\M11.DSG	11-1-2013	15:50:19	237171.000000	4743.420000	-0.019531	-0.328125	-1.156250	0.144954	0.501835	0.540367	7.827759	-12.268066	-13.870239
C:\Users\cware\Desktop\Steller20November\TagTesting20Nov2013\M11.DSG	11-1-2013	15:50:19	237172.000000	4743.440000	-0.031250	-0.343750	-1.152344	0.146789	0.505505	0.539450	6.408691	-11.856079	-15.579224
C:\Users\cware\Desktop\Steller20November\TagTesting20Nov2013\M11.DSG	11-1-2013	15:50:19	237173.000000	4743.460000	-0.050781	-0.386719	-1.207031	0.147706	0.506422	0.538532	-0.289917	-9.902954	-13.397217
C:\Users\cware\Desktop\Steller20November\TagTesting20Nov2013\M11.DSG	11-1-2013	15:50:19	237174.000000	4743.480000	-0.050781	-0.441406	-1.250000	0.153211	0.506422	0.538532	-5.874634	-13.290405	-11.474609
C:\Users\cware\Desktop\Steller20November\TagTesting20Nov2013\M11.DSG	11-1-2013	15:50:19	237175.000000	4743.500000	-0.019531	-0.464844	-1.257813	0.155046	0.505505	0.539450	-11.505127	-17.730713	-8.956909
C:\Users\cware\Desktop\Steller20November\TagTesting20Nov2013\M11.DSG	11-1-2013	15:50:19	237176.000000	4743.520000	-0.035156	-0.476563	-1.203125	0.158716	0.503670	0.542202	-26.138306	-21.423340	-7.476807
C:\Users\cware\Desktop\Steller20November\TagTesting20Nov2013\M11.DSG	11-1-2013	15:50:19	237177.000000	4743.540000	-0.117188	-0.453125	-1.160156	0.160550	0.500917	0.544954	-30.929565	-15.808105	-6.149292
C:\Users\cware\Desktop\Steller20November\TagTesting20Nov2013\M11.DSG	11-1-2013	15:50:19	237178.000000	4743.560000	-0.210938	-0.425781	-1.089844	0.162385	0.493578	0.548624	-27.450562	7.827759	-6.683350
C:\Users\cware\Desktop\Steller20November\TagTesting20Nov2013\M11.DSG	11-1-2013	15:50:19	237179.000000	4743.580000	-0.171875	-0.328125	-1.042969	0.161468	0.490826	0.549541	-21.011353	10.574341	-8.316040
C:\Users\cware\Desktop\Steller20November\TagTesting20Nov2013\M11.DSG	11-1-2013	15:50:19	237180.000000	4743.600000	-0.125000	-0.234375	-1.007813	0.158716	0.488991	0.551376	-17.471313	10.391235	-8.453369
C:\Users\cware\Desktop\Steller20November\TagTesting20Nov2013\M11.DSG	11-1-2013	15:50:19	237181.000000	4743.620000	0.031250	-0.195313	-1.066406	0.157798	0.488073	0.553211	-16.937256	-8.590698	-10.620117
C:\Users\cware\Desktop\Steller20November\TagTesting20Nov2013\M11.DSG	11-1-2013	15:50:19	237182.000000	4743.640000	0.035156	-0.222656	-1.183594	0.160550	0.486239	0.555046	-8.880615	-13.397217	-16.708374
C:\Users\cware\Desktop\Steller20November\TagTesting20Nov2013\M11.DSG	11-1-2013	15:50:19	237183.000000	4743.660000	0.039063	-0.253906	-1.246094	0.164220	0.487156	0.553211	-1.129150	-11.169434	-22.628784
C:\Users\cware\Desktop\Steller20November\TagTesting20Nov2013\M11.DSG	11-1-2013	15:50:19	237184.000000	4743.680000	0.066406	-0.316406	-1.222656	0.166972	0.487156	0.554128	1.617432	2.182007	-27.435303
C:\Users\cware\Desktop\Steller20November\TagTesting20Nov2013\M11.DSG	11-1-2013	15:50:19	237185.000000	4743.700000	0.218750	-0.359375	-1.207031	0.170642	0.489908	0.551376	0.518799	-13.504028	-27.816772
C:\Users\cware\Desktop\Steller20November\TagTesting20Nov2013\M11.DSG	11-1-2013	15:50:19	237186.000000	4743.720000	0.312500	-0.375000	-1.238281	0.171560	0.491743	0.550459	-0.778198	-0.823975	-18.630981
C:\Users\cware\Desktop\Steller20November\TagTesting20Nov2013\M11.DSG	11-1-2013	15:50:19	237187.000000	4743.740000	0.332031	-0.339844	-1.308594	0.176147	0.492661	0.550459	-4.989624	-7.156372	-16.769409
C:\Users\cware\Desktop\Steller20November\TagTesting20Nov2013\M11.DSG	11-1-2013	15:50:19	237188.000000	4743.760000	0.425781	-0.289063	-1.390625	0.177064	0.492661	0.550459	-12.130737	4.348755	-15.899658
C:\Users\cware\Desktop\Steller20November\TagTesting20Nov2013\M11.DSG	11-1-2013	15:50:19	237189.000000	4743.780000	0.296875	-0.203125	-1.339844	0.177064	0.491743	0.549541	-12.481689	26.519775	-11.978149
C:\Users\cware\Desktop\Steller20November\TagTesting20Nov2013\M11.DSG	11-1-2013	15:50:19	237190.000000	4743.800000	0.382813	-0.125000	-1.277344	0.174312	0.491743	0.549541	-19.760132	30.807495	-10.299683
C:\Users\cware\Desktop\Steller20November\TagTesting20Nov2013\M11.DSG	11-1-2013	15:50:19	237191.000000	4743.820000	0.425781	-0.042969	-1.289063	0.168807	0.488073	0.551376	-21.286011	31.433105	-13.412476
C:\Users\cware\Desktop\Steller20November\TagTesting20Nov2013\M11.DSG	11-1-2013	15:50:19	237192.000000	4743.840000	0.492188	-0.003906	-1.296875	0.165138	0.488991	0.551376	-15.228271	23.513794	-18.005371
C:\Users\cware\Desktop\Steller20November\TagTesting20Nov2013\M11.DSG	11-1-2013	15:50:19	237193.000000	4743.860000	0.445313	-0.050781	-1.335938	0.161468	0.487156	0.551376	-16.601563	30.059814	-13.427734
C:\Users\cware\Desktop\Steller20November\TagTesting20Nov2013\M11.DSG	11-1-2013	15:50:19	237194.000000	4743.880000	0.500000	-0.246094	-1.308594	0.159633	0.486239	0.551376	-22.140503	17.089844	-10.177612
C:\Users\cware\Desktop\Steller20November\TagTesting20Nov2013\M11.DSG	11-1-2013	15:50:19	237195.000000	4743.900000	0.500000	-0.246094	-1.308594	0.155046	0.481651	0.552294	-19.348145	14.373779	-9.567261
C:\Users\cware\Desktop\Steller20November\TagTesting20Nov2013\M11.DSG	11-1-2013	15:50:19	237196.000000	4743.920000	0.324219	-0.343750	-1.230469	0.154128	0.481651	0.553211	-17.501831	18.310547	-3.860474
C:\Users\cware\Desktop\Steller20November\TagTesting20Nov2013\M11.DSG	11-1-2013	15:50:19	237197.000000	4743.940000	0.250000	-0.320313	-1.214844	0.150459	0.479817	0.555046	-24.673462	22.201538	-3.509521
C:\Users\cware\Desktop\Steller20November\TagTesting20Nov2013\M11.DSG	11-1-2013	15:50:19	237198.000000	4743.960000	0.187500	-0.265625	-1.234375	0.146789	0.475229	0.555963	-30.105591	30.975342	-5.538940
C:\Users\cware\Desktop\Steller20November\TagTesting20Nov2013\M11.DSG	11-1-2013	15:50:19	237199.000000	4743.980000	0.273438	-0.234375	-1.167969	0.143119	0.471560	0.557798	-26.947021	25.817871	-6.851196
C:\Users\cware\Desktop\Steller20November\TagTesting20Nov2013\M11.DSG	11-1-2013	15:50:19	237200.000000	4744.000000	0.320313	-0.207031	-1.046875	0.136697	0.467890	0.559633	-23.147583	11.154175	-5.050659
C:\Users\cware\Desktop\Steller20November\TagTesting20Nov2013\M11.DSG	11-1-2013	15:50:19	237201.000000	4744.020000	0.203125	-0.234375	-1.164063	0.133945	0.464220	0.559633	-21.347046	19.866943	2.273560
C:\Users\cware\Desktop\Steller20November\TagTesting20Nov2013\M11.DSG	11-1-2013	15:50:19	237202.000000	4744.040000	0.210938	-0.285156	-1.144531	0.130275	0.460550	0.563303	-25.421143	9.765625	1.693726
C:\Users\cware\Desktop\Steller20November\TagTesting20Nov2013\M11.DSG	11-1-2013	15:50:19	237203.000000	4744.060000	0.171875	-0.261719	-1.214844	0.131193	0.458716	0.563303	-17.089844	-15.396118	-5.523682
C:\Users\cware\Desktop\Steller20November\TagTesting20Nov2013\M11.DSG	11-1-2013	15:50:19	237204.000000	4744.080000	-0.042969	-0.269531	-1.222656	0.133945	0.455046	0.566055	-8.239746	-1.708984	-3.601074
C:\Users\cware\Desktop\Steller20November\TagTesting20Nov2013\M11.DSG	11-1-2013	15:50:19	237205.000000	4744.100000	-0.023438	-0.277344	-1.167969	0.133028	0.455046	0.567890	-20.126343	-11.032104	-2.380371
C:\Users\cware\Desktop\Steller20November\TagTesting20Nov2013\M11.DSG	11-1-2013	15:50:19	237206.000000	4744.120000	-0.105469	-0.242188	-1.105469	0.133028	0.451376	0.568807	-26.428223	6.881714	1.373291
C:\Users\cware\Desktop\Steller20November\TagTesting20Nov2013\M11.DSG	11-1-2013	15:50:19	237207.000000	4744.140000	0.000000	-0.230469	-1.089844	0.132110	0.448624	0.569725	-26.412964	16.799927	4.074097
C:\Users\cware\Desktop\Steller20November\TagTesting20Nov2013\M11.DSG	11-1-2013	15:50:19	237208.000000	4744.160000	0.074219	-0.246094	-1.121094	0.129358	0.442202	0.571560	-18.173218	4.425049	-2.380371
C:\Users\cware\Desktop\Steller20November\TagTesting20Nov2013\M11.DSG	11-1-2013	15:50:19	237209.000000	4744.180000	0.003906	-0.207031	-1.273438	0.127523	0.439450	0.574312	-20.767212	-7.553101	-7.217407
C:\Users\cware\Desktop\Steller20November\TagTesting20Nov2013\M11.DSG	11-1-2013	15:50:19	237210.000000	4744.200000	0.000000	-0.191406	-1.214844	0.124771	0.433945	0.576147	-29.602051	7.995605	-2.410889
C:\Users\cware\Desktop\Steller20November\TagTesting20Nov2013\M11.DSG	11-1-2013	15:50:19	237211.000000	4744.220000	0.042969	-0.199219	-1.062500	0.124771	0.433028	0.577064	-26.992798	18.615723	-0.030518
C:\Users\cware\Desktop\Steller20November\TagTesting20Nov2013\M11.DSG	11-1-2013	15:50:19	237212.000000	4744.240000	0.031250	-0.234375	-0.992188	0.122018	0.429358	0.582569	-4.638672	10.482788	1.632690
C:\Users\cware\Desktop\Steller20November\TagTesting20Nov2013\M11.DSG	11-1-2013	15:50:19	237213.000000	4744.260000	-0.019531	-0.304688	-1.093750	0.120183	0.427523	0.578899	-4.898071	-5.844116	-5.584717
C:\Users\cware\Desktop\Steller20November\TagTesting20Nov2013\M11.DSG	11-1-2013	15:50:19	237214.000000	4744.280000	0.078125	-0.179688	-1.179688	0.118349	0.426606	0.577982	-20.217896	10.025024	-7.949829
C:\Users\cware\Desktop\Steller20November\TagTesting20Nov2013\M11.DSG	11-1-2013	15:50:19	237215.000000	4744.300000	0.035156	-0.089844	-1.226563	0.117431	0.427523	0.577064	-13.275146	14.343262	-8.575439
C:\Users\cware\Desktop\Steller20November\TagTesting20Nov2013\M11.DSG	11-1-2013	15:50:19	237216.000000	4744.320000	0.050781	-0.101563	-1.023438	0.118349	0.430275	0.587156	15.396118	-7.217407	-8.972168
C:\Users\cware\Desktop\Steller20November\TagTesting20Nov2013\M11.DSG	11-1-2013	15:50:19	237217.000000	4744.340000	0.074219	-0.238281	-0.941406	0.118349	0.428440	0.576147	12.832642	-12.878418	-12.954712
C:\Users\cware\Desktop\Steller20November\TagTesting20Nov2013\M11.DSG	11-1-2013	15:50:19	237218.000000	4744.360000	0.152344	-0.304688	-1.007813	0.122018	0.430275	0.576147	-17.501831	-17.532349	-16.906738
C:\Users\cware\Desktop\Steller20November\TagTesting20Nov2013\M11.DSG	11-1-2013	15:50:19	237219.000000	4744.380000	0.101563	-0.269531	-1.210938	0.122936	0.431193	0.576147	-25.375366	-6.637573	-10.208130
C:\Users\cware\Desktop\Steller20November\TagTesting20Nov2013\M11.DSG	11-1-2013	15:50:19	237220.000000	4744.400000	-0.113281	-0.035156	-1.332031	0.122936	0.428440	0.578899	-18.447876	10.162354	2.502441
C:\Users\cware\Desktop\Steller20November\TagTesting20Nov2013\M11.DSG	11-1-2013	15:50:19	237221.000000	4744.420000	-0.113281	-0.035156	-1.332031	0.123853	0.427523	0.578899	-14.038086	11.322021	4.074097
C:\Users\cware\Desktop\Steller20November\TagTesting20Nov2013\M11.DSG	11-1-2013	15:50:19	237222.000000	4744.440000	-0.046875	-0.046875	-1.140625	0.123853	0.428440	0.578899	2.120972	-3.173828	1.525879
C:\Users\cware\Desktop\Steller20November\TagTesting20Nov2013\M11.DSG	11-1-2013	15:50:19	237223.000000	4744.460000	-0.054688	-0.035156	-1.203125	0.122936	0.424771	0.579817	-2.182007	11.215210	8.178711
C:\Users\cware\Desktop\Steller20November\TagTesting20Nov2013\M11.DSG	11-1-2013	15:50:19	237224.000000	4744.480000	-0.066406	-0.054688	-1.269531	0.123853	0.424771	0.579817	8.834839	3.173828	5.950928
C:\Users\cware\Desktop\Steller20November\TagTesting20Nov2013\M11.DSG	11-1-2013	15:50:19	237225.000000	4744.500000	0.003906	-0.128906	-1.156250	0.119266	0.422936	0.580734	-0.762939	-8.209229	-0.473022
C:\Users\cware\Desktop\Steller20November\TagTesting20Nov2013\M11.DSG	11-1-2013	15:50:19	237226.000000	4744.520000	0.023438	-0.234375	-1.085938	0.120183	0.420183	0.581651	-19.775391	-4.776001	-6.759644
C:\Users\cware\Desktop\Steller20November\TagTesting20Nov2013\M11.DSG	11-1-2013	15:50:19	237227.000000	4744.540000	0.046875	-0.273438	-1.070313	0.116514	0.418349	0.580734	-26.199341	11.352539	-6.759644
C:\Users\cware\Desktop\Steller20November\TagTesting20Nov2013\M11.DSG	11-1-2013	15:50:19	237228.000000	4744.560000	0.121094	-0.292969	-1.062500	0.114679	0.416514	0.580734	-30.426025	12.985229	2.059937
C:\Users\cware\Desktop\Steller20November\TagTesting20Nov2013\M11.DSG	11-1-2013	15:50:19	237229.000000	4744.580000	0.062500	-0.250000	-1.132813	0.111927	0.413761	0.583486	-23.223877	22.277832	8.422852
C:\Users\cware\Desktop\Steller20November\TagTesting20Nov2013\M11.DSG	11-1-2013	15:50:19	237230.000000	4744.600000	0.070313	-0.167969	-1.207031	0.110092	0.411927	0.582569	-0.396729	0.793457	6.942749
C:\Users\cware\Desktop\Steller20November\TagTesting20Nov2013\M11.DSG	11-1-2013	15:50:19	237231.000000	4744.620000	-0.011719	-0.058594	-1.324219	0.107339	0.409174	0.583486	2.075195	13.381958	5.096436
C:\Users\cware\Desktop\Steller20November\TagTesting20Nov2013\M11.DSG	11-1-2013	15:50:19	237232.000000	4744.640000	0.035156	0.031250	-1.296875	0.105505	0.406422	0.585321	-13.549805	0.366211	-8.239746
C:\Users\cware\Desktop\Steller20November\TagTesting20Nov2013\M11.DSG	11-1-2013	15:50:19	237233.000000	4744.660000	0.046875	0.050781	-1.226563	0.105505	0.404587	0.585321	-18.188477	-3.295898	-9.674072
C:\Users\cware\Desktop\Steller20November\TagTesting20Nov2013\M11.DSG	11-1-2013	15:50:19	237234.000000	4744.680000	0.011719	-0.015625	-1.148438	0.103670	0.404587	0.585321	-32.089233	20.660400	-3.219604
C:\Users\cware\Desktop\Steller20November\TagTesting20Nov2013\M11.DSG	11-1-2013	15:50:19	237235.000000	4744.700000	0.199219	-0.085938	-1.027344	0.100917	0.400000	0.587156	-31.707764	-16.906738	-6.484985
C:\Users\cware\Desktop\Steller20November\TagTesting20Nov2013\M11.DSG	11-1-2013	15:50:19	237236.000000	4744.720000	0.035156	-0.109375	-1.046875	0.100917	0.400917	0.586239	-33.843994	6.454468	-1.495361
C:\Users\cware\Desktop\Steller20November\TagTesting20Nov2013\M11.DSG	11-1-2013	15:50:19	237237.000000	4744.740000	0.070313	-0.066406	-1.109375	0.100000	0.398165	0.588073	-32.714844	1.586914	-2.944946
C:\Users\cware\Desktop\Steller20November\TagTesting20Nov2013\M11.DSG	11-1-2013	15:50:19	237238.000000	4744.760000	0.093750	-0.066406	-1.089844	0.100000	0.397248	0.586239	-28.579712	9.933472	2.151489
C:\Users\cware\Desktop\Steller20November\TagTesting20Nov2013\M11.DSG	11-1-2013	15:50:19	237239.000000	4744.780000	0.082031	-0.078125	-1.105469	0.099083	0.394495	0.588073	-26.626587	13.687134	0.396729
C:\Users\cware\Desktop\Steller20November\TagTesting20Nov2013\M11.DSG	11-1-2013	15:50:19	237240.000000	4744.800000	0.125000	-0.046875	-1.117188	0.098165	0.392661	0.588073	-12.954712	0.930786	4.257202
C:\Users\cware\Desktop\Steller20November\TagTesting20Nov2013\M11.DSG	11-1-2013	15:50:19	237241.000000	4744.820000	0.070313	-0.097656	-1.082031	0.097248	0.394495	0.588073	-13.107300	15.151978	4.119873
C:\Users\cware\Desktop\Steller20November\TagTesting20Nov2013\M11.DSG	11-1-2013	15:50:19	237242.000000	4744.840000	0.113281	-0.136719	-1.031250	0.097248	0.390826	0.589908	7.598877	2.243042	5.691528
C:\Users\cware\Desktop\Steller20November\TagTesting20Nov2013\M11.DSG	11-1-2013	15:50:19	237243.000000	4744.860000	0.132813	-0.156250	-1.015625	0.095413	0.391743	0.588073	3.173828	15.029907	6.332397
C:\Users\cware\Desktop\Steller20November\TagTesting20Nov2013\M11.DSG	11-1-2013	15:50:19	237244.000000	4744.880000	0.183594	-0.210938	-0.968750	0.093578	0.388073	0.589908	9.689331	-1.922607	3.250122
C:\Users\cware\Desktop\Steller20November\TagTesting20Nov2013\M11.DSG	11-1-2013	15:50:19	237245.000000	4744.900000	0.140625	-0.199219	-1.003906	0.093578	0.388073	0.589908	5.783081	3.677368	4.302979
C:\Users\cware\Desktop\Steller20November\TagTesting20Nov2013\M11.DSG	11-1-2013	15:50:19	237246.000000	4744.920000	0.199219	-0.214844	-1.027344	0.091743	0.387156	0.588991	-3.448486	-16.220093	-5.126953
C:\Users\cware\Desktop\Steller20November\TagTesting20Nov2013\M11.DSG	11-1-2013	15:50:19	237247.000000	4744.940000	0.199219	-0.214844	-1.027344	0.094495	0.385321	0.590826	-2.349854	7.125854	-1.876831
C:\Users\cware\Desktop\Steller20November\TagTesting20Nov2013\M11.DSG	11-1-2013	15:50:19	237248.000000	4744.960000	0.136719	-0.187500	-1.121094	0.093578	0.386239	0.590826	-21.514893	-1.434326	-3.601074
C:\Users\cware\Desktop\Steller20November\TagTesting20Nov2013\M11.DSG	11-1-2013	15:50:19	237249.000000	4744.980000	0.105469	-0.191406	-1.140625	0.092661	0.383486	0.591743	-24.200439	-15.029907	-7.476807
C:\Users\cware\Desktop\Steller20November\TagTesting20Nov2013\M11.DSG	11-1-2013	15:50:19	237250.000000	4745.000000	0.132813	-0.105469	-1.253906	0.092661	0.381651	0.591743	-20.828247	5.950928	4.501343
C:\Users\cware\Desktop\Steller20November\TagTesting20Nov2013\M11.DSG	11-1-2013	15:50:19	237251.000000	4745.020000	0.070313	-0.054688	-1.316406	0.092661	0.382569	0.590826	-16.738892	9.201050	1.724243
C:\Users\cware\Desktop\Steller20November\TagTesting20Nov2013\M11.DSG	11-1-2013	15:50:19	237252.000000	4745.040000	0.066406	0.031250	-1.285156	0.092661	0.381651	0.591743	7.247925	1.892090	3.662109
C:\Users\cware\Desktop\Steller20November\TagTesting20Nov2013\M11.DSG	11-1-2013	15:50:19	237253.000000	4745.060000	0.070313	0.054688	-1.250000	0.092661	0.380734	0.591743	9.643555	8.148193	4.821777
C:\Users\cware\Desktop\Steller20November\TagTesting20Nov2013\M11.DSG	11-1-2013	15:50:19	237254.000000	4745.080000	0.058594	0.074219	-1.246094	0.090826	0.381651	0.590826	12.588501	-9.613037	-1.907349
C:\Users\cware\Desktop\Steller20November\TagTesting20Nov2013\M11.DSG	11-1-2013	15:50:19	237255.000000	4745.100000	0.023438	0.058594	-1.257813	0.091743	0.379817	0.592661	11.199951	0.991821	1.678467
C:\Users\cware\Desktop\Steller20November\TagTesting20Nov2013\M11.DSG	11-1-2013	15:50:19	237256.000000	4745.120000	0.039063	0.070313	-1.296875	0.090826	0.382569	0.590826	11.856079	-14.556885	-4.348755
C:\Users\cware\Desktop\Steller20November\TagTesting20Nov2013\M11.DSG	11-1-2013	15:50:19	237257.000000	4745.140000	0.054688	0.046875	-1.269531	0.091743	0.378899	0.591743	7.110596	-3.417969	1.296997
C:\Users\cware\Desktop\Steller20November\TagTesting20Nov2013\M11.DSG	11-1-2013	15:50:19	237258.000000	4745.160000	0.054688	0.011719	-1.253906	0.092661	0.379817	0.592661	7.217407	-9.628296	0.015259
C:\Users\cware\Desktop\Steller20November\TagTesting20Nov2013\M11.DSG	11-1-2013	15:50:19	237259.000000	4745.180000	0.066406	-0.054688	-1.250000	0.090826	0.377064	0.593578	5.935669	-3.402710	2.639771
C:\Users\cware\Desktop\Steller20November\TagTesting20Nov2013\M11.DSG	11-1-2013	15:50:19	237260.000000	4745.200000	0.113281	-0.074219	-1.179688	0.091743	0.377982	0.593578	3.601074	-5.828857	-2.914429
C:\Users\cware\Desktop\Steller20November\TagTesting20Nov2013\M11.DSG	11-1-2013	15:50:19	237261.000000	4745.220000	0.074219	-0.066406	-1.210938	0.090826	0.376147	0.593578	0.915527	-7.904053	0.732422
C:\Users\cware\Desktop\Steller20November\TagTesting20Nov2013\M11.DSG	11-1-2013	15:50:19	237262.000000	4745.240000	0.097656	-0.109375	-1.152344	0.091743	0.377982	0.593578	1.510620	-7.141113	-2.532959
C:\Users\cware\Desktop\Steller20November\TagTesting20Nov2013\M11.DSG	11-1-2013	15:50:19	237263.000000	4745.260000	0.089844	-0.070313	-1.222656	0.092661	0.377064	0.594495	5.325317	-5.462646	-0.778198
C:\Users\cware\Desktop\Steller20November\TagTesting20Nov2013\M11.DSG	11-1-2013	15:50:19	237264.000000	4745.280000	0.054688	-0.078125	-1.250000	0.092661	0.376147	0.593578	-8.544922	-9.857178	-7.690430
C:\Users\cware\Desktop\Steller20November\TagTesting20Nov2013\M11.DSG	11-1-2013	15:50:19	237265.000000	4745.300000	0.039063	-0.042969	-1.285156	0.091743	0.377064	0.594495	-7.797241	-0.747681	-7.110596
C:\Users\cware\Desktop\Steller20November\TagTesting20Nov2013\M11.DSG	11-1-2013	15:50:19	237266.000000	4745.320000	0.054688	-0.011719	-1.246094	0.091743	0.376147	0.593578	-23.452759	10.101318	-2.273560
C:\Users\cware\Desktop\Steller20November\TagTesting20Nov2013\M11.DSG	11-1-2013	15:50:19	237267.000000	4745.340000	0.019531	0.066406	-1.285156	0.089908	0.376147	0.594495	-20.477295	-0.488281	-7.003784
C:\Users\cware\Desktop\Steller20November\TagTesting20Nov2013\M11.DSG	11-1-2013	15:50:19	237268.000000	4745.360000	0.058594	0.035156	-1.250000	0.088991	0.377064	0.593578	-16.265869	11.444092	1.846313
C:\Users\cware\Desktop\Steller20November\TagTesting20Nov2013\M11.DSG	11-1-2013	15:50:19	237269.000000	4745.380000	0.082031	0.023438	-1.226563	0.088073	0.374312	0.592661	-12.527466	-2.914429	-1.266479
C:\Users\cware\Desktop\Steller20November\TagTesting20Nov2013\M11.DSG	11-1-2013	15:50:19	237270.000000	4745.400000	0.105469	0.011719	-1.199219	0.087156	0.376147	0.592661	-12.939453	10.009766	0.427246
C:\Users\cware\Desktop\Steller20November\TagTesting20Nov2013\M11.DSG	11-1-2013	15:50:19	237271.000000	4745.420000	0.167969	0.015625	-1.207031	0.085321	0.375229	0.593578	-16.006470	13.549805	1.190186
C:\Users\cware\Desktop\Steller20November\TagTesting20Nov2013\M11.DSG	11-1-2013	15:50:19	237272.000000	4745.440000	0.062500	-0.007813	-1.210938	0.086239	0.376147	0.592661	-6.729126	-0.457764	1.937866
C:\Users\cware\Desktop\Steller20November\TagTesting20Nov2013\M11.DSG	11-1-2013	15:50:19	237273.000000	4745.460000	0.101563	0.023438	-1.171875	0.085321	0.376147	0.591743	-11.550903	-4.196167	0.549316
C:\Users\cware\Desktop\Steller20November\TagTesting20Nov2013\M11.DSG	11-1-2013	15:50:19	237274.000000	4745.480000	0.156250	-0.074219	-1.085938	0.085321	0.374312	0.592661	-3.189087	-3.814697	-0.457764
C:\Users\cware\Desktop\Steller20November\TagTesting20Nov2013\M11.DSG	11-1-2013	15:50:19	237275.000000	4745.500000	0.101563	-0.070313	-1.132813	0.085321	0.375229	0.591743	-4.409790	-0.381470	0.518799
C:\Users\cware\Desktop\Steller20November\TagTesting20Nov2013\M11.DSG	11-1-2013	15:50:19	237276.000000	4745.520000	0.113281	-0.113281	-1.144531	0.084404	0.374312	0.592661	-6.118774	-5.950928	-2.517700
C:\Users\cware\Desktop\Steller20November\TagTesting20Nov2013\M11.DSG	11-1-2013	15:50:19	237277.000000	4745.540000	0.121094	-0.066406	-1.187500	0.085321	0.375229	0.592661	-5.035400	3.677368	-0.671387
C:\Users\cware\Desktop\Steller20November\TagTesting20Nov2013\M11.DSG	11-1-2013	15:50:19	237278.000000	4745.560000	0.113281	-0.054688	-1.175781	0.084404	0.374312	0.592661	-3.601074	-7.186890	-1.739502
C:\Users\cware\Desktop\Steller20November\TagTesting20Nov2013\M11.DSG	11-1-2013	15:50:19	237279.000000	4745.580000	0.082031	-0.078125	-1.203125	0.085321	0.375229	0.593578	-2.395630	1.907349	-0.732422
C:\Users\cware\Desktop\Steller20November\TagTesting20Nov2013\M11.DSG	11-1-2013	15:50:19	237280.000000	4745.600000	0.136719	-0.097656	-1.156250	0.084404	0.375229	0.592661	-4.302979	2.319336	-3.814697
C:\Users\cware\Desktop\Steller20November\TagTesting20Nov2013\M11.DSG	11-1-2013	15:50:19	237281.000000	4745.620000	0.175781	-0.109375	-1.144531	0.083486	0.376147	0.592661	-2.792358	-7.659912	-2.792358
C:\Users\cware\Desktop\Steller20November\TagTesting20Nov2013\M11.DSG	11-1-2013	15:50:19	237282.000000	4745.640000	0.148438	-0.082031	-1.136719	0.084404	0.377064	0.592661	-4.974365	-11.932373	-3.097534
C:\Users\cware\Desktop\Steller20November\TagTesting20Nov2013\M11.DSG	11-1-2013	15:50:19	237283.000000	4745.660000	0.093750	-0.113281	-1.121094	0.086239	0.376147	0.592661	-4.150391	-8.514404	-2.532959
C:\Users\cware\Desktop\Steller20November\TagTesting20Nov2013\M11.DSG	11-1-2013	15:50:19	237284.000000	4745.680000	0.105469	-0.105469	-1.140625	0.085321	0.376147	0.592661	-3.433228	-3.967285	-1.861572
C:\Users\cware\Desktop\Steller20November\TagTesting20Nov2013\M11.DSG	11-1-2013	15:50:19	237285.000000	4745.700000	0.113281	-0.097656	-1.136719	0.086239	0.377064	0.591743	-2.548218	-9.140015	-2.609253
C:\Users\cware\Desktop\Steller20November\TagTesting20Nov2013\M11.DSG	11-1-2013	15:50:19	237286.000000	4745.720000	0.085938	-0.105469	-1.125000	0.086239	0.377064	0.591743	-2.502441	-9.750366	-3.372192
C:\Users\cware\Desktop\Steller20November\TagTesting20Nov2013\M11.DSG	11-1-2013	15:50:19	237287.000000	4745.740000	0.097656	-0.109375	-1.132813	0.087156	0.377982	0.592661	-2.456665	1.708984	-1.342773
C:\Users\cware\Desktop\Steller20November\TagTesting20Nov2013\M11.DSG	11-1-2013	15:50:19	237288.000000	4745.760000	0.117188	-0.109375	-1.148438	0.086239	0.377982	0.591743	-4.516602	-8.422852	-1.815796
C:\Users\cware\Desktop\Steller20November\TagTesting20Nov2013\M11.DSG	11-1-2013	15:50:19	237289.000000	4745.780000	0.093750	-0.140625	-1.136719	0.087156	0.377982	0.591743	-4.196167	-3.662109	0.259399
C:\Users\cware\Desktop\Steller20November\TagTesting20Nov2013\M11.DSG	11-1-2013	15:50:19	237290.000000	4745.800000	0.117188	-0.105469	-1.152344	0.087156	0.378899	0.591743	-2.929688	-4.989624	-0.747681
C:\Users\cware\Desktop\Steller20November\TagTesting20Nov2013\M11.DSG	11-1-2013	15:50:19	237291.000000	4745.820000	0.085938	-0.109375	-1.164063	0.086239	0.379817	0.591743	-5.508423	1.098633	-0.411987
C:\Users\cware\Desktop\Steller20November\TagTesting20Nov2013\M11.DSG	11-1-2013	15:50:19	237292.000000	4745.840000	0.140625	-0.078125	-1.152344	0.085321	0.378899	0.590826	-2.807617	0.320435	0.717163
C:\Users\cware\Desktop\Steller20November\TagTesting20Nov2013\M11.DSG	11-1-2013	15:50:19	237293.000000	4745.860000	0.148438	-0.085938	-1.152344	0.085321	0.379817	0.590826	-2.685547	5.752563	-0.091553
C:\Users\cware\Desktop\Steller20November\TagTesting20Nov2013\M11.DSG	11-1-2013	15:50:19	237294.000000	4745.880000	0.125000	-0.074219	-1.175781	0.084404	0.380734	0.590826	-1.541138	0.854492	-1.190186
C:\Users\cware\Desktop\Steller20November\TagTesting20Nov2013\M11.DSG	11-1-2013	15:50:19	237295.000000	4745.900000	0.148438	-0.097656	-1.144531	0.084404	0.379817	0.590826	-1.388550	-2.395630	-1.052856
C:\Users\cware\Desktop\Steller20November\TagTesting20Nov2013\M11.DSG	11-1-2013	15:50:19	237296.000000	4745.920000	0.105469	-0.113281	-1.164063	0.083486	0.380734	0.590826	-2.517700	-8.209229	-2.441406
C:\Users\cware\Desktop\Steller20November\TagTesting20Nov2013\M11.DSG	11-1-2013	15:50:19	237297.000000	4745.940000	0.187500	-0.085938	-1.156250	0.082569	0.382569	0.589908	1.068115	-3.433228	-1.846313
C:\Users\cware\Desktop\Steller20November\TagTesting20Nov2013\M11.DSG	11-1-2013	15:50:19	237298.000000	4745.960000	0.113281	-0.125000	-1.175781	0.082569	0.382569	0.588991	0.534058	-4.333496	-2.746582
C:\Users\cware\Desktop\Steller20November\TagTesting20Nov2013\M11.DSG	11-1-2013	15:50:19	237299.000000	4745.980000	0.144531	-0.117188	-1.171875	0.081651	0.383486	0.588991	0.213623	3.433228	-0.900269
C:\Users\cware\Desktop\Steller20November\TagTesting20Nov2013\M11.DSG	11-1-2013	15:50:19	237300.000000	4746.000000	0.109375	-0.093750	-1.156250	0.081651	0.385321	0.588073	1.586914	1.312256	-1.678467
C:\Users\cware\Desktop\Steller20November\TagTesting20Nov2013\M11.DSG	11-1-2013	15:50:19	237301.000000	4746.020000	0.109375	-0.093750	-1.156250	0.081651	0.385321	0.587156	0.350952	-4.089355	-2.029419
C:\Users\cware\Desktop\Steller20November\TagTesting20Nov2013\M11.DSG	11-1-2013	15:50:19	237302.000000	4746.040000	0.074219	-0.113281	-1.144531	0.082569	0.387156	0.588991	2.548218	7.446289	-1.495361
C:\Users\cware\Desktop\Steller20November\TagTesting20Nov2013\M11.DSG	11-1-2013	15:50:19	237303.000000	4746.060000	0.152344	-0.109375	-1.160156	0.082569	0.388073	0.587156	-0.167847	-6.774902	-2.960205
C:\Users\cware\Desktop\Steller20November\TagTesting20Nov2013\M11.DSG	11-1-2013	15:50:19	237304.000000	4746.080000	0.105469	-0.097656	-1.164063	0.080734	0.389908	0.587156	2.349854	-0.854492	-1.754761
C:\Users\cware\Desktop\Steller20November\TagTesting20Nov2013\M11.DSG	11-1-2013	15:50:19	237305.000000	4746.100000	0.164063	-0.132813	-1.113281	0.082569	0.391743	0.586239	0.885010	-11.413574	-3.845215
C:\Users\cware\Desktop\Steller20November\TagTesting20Nov2013\M11.DSG	11-1-2013	15:50:19	237306.000000	4746.120000	0.144531	-0.101563	-1.156250	0.080734	0.391743	0.584404	1.632690	-12.405396	-4.013062
C:\Users\cware\Desktop\Steller20November\TagTesting20Nov2013\M11.DSG	11-1-2013	15:50:19	237307.000000	4746.140000	0.074219	-0.121094	-1.167969	0.082569	0.394495	0.584404	2.944946	-0.473022	-3.433228
C:\Users\cware\Desktop\Steller20November\TagTesting20Nov2013\M11.DSG	11-1-2013	15:50:19	237308.000000	4746.160000	0.164063	-0.128906	-1.136719	0.080734	0.396330	0.584404	3.860474	-9.567261	-4.516602
C:\Users\cware\Desktop\Steller20November\TagTesting20Nov2013\M11.DSG	11-1-2013	15:50:19	237309.000000	4746.180000	0.089844	-0.121094	-1.167969	0.082569	0.398165	0.584404	4.852295	11.596680	-2.807617
C:\Users\cware\Desktop\Steller20November\TagTesting20Nov2013\M11.DSG	11-1-2013	15:50:19	237310.000000	4746.200000	0.183594	-0.144531	-1.132813	0.081651	0.398165	0.582569	3.982544	-11.734009	-5.920410
C:\Users\cware\Desktop\Steller20November\TagTesting20Nov2013\M11.DSG	11-1-2013	15:50:19	237311.000000	4746.220000	0.101563	-0.136719	-1.128906	0.081651	0.399083	0.584404	4.898071	1.419067	-3.601074
C:\Users\cware\Desktop\Steller20November\TagTesting20Nov2013\M11.DSG	11-1-2013	15:50:19	237312.000000	4746.240000	0.156250	-0.160156	-1.136719	0.083486	0.402752	0.579817	3.524780	-10.467529	-4.638672
C:\Users\cware\Desktop\Steller20November\TagTesting20Nov2013\M11.DSG	11-1-2013	15:50:19	237313.000000	4746.260000	0.074219	-0.179688	-1.132813	0.083486	0.403670	0.580734	3.173828	-1.312256	-2.273560
C:\Users\cware\Desktop\Steller20November\TagTesting20Nov2013\M11.DSG	11-1-2013	15:50:19	237314.000000	4746.280000	0.128906	-0.132813	-1.140625	0.083486	0.405505	0.578899	2.838135	-7.141113	-3.829956
C:\Users\cware\Desktop\Steller20November\TagTesting20Nov2013\M11.DSG	11-1-2013	15:50:19	237315.000000	4746.300000	0.117188	-0.109375	-1.128906	0.083486	0.408257	0.580734	3.753662	-1.205444	-4.333496
C:\Users\cware\Desktop\Steller20November\TagTesting20Nov2013\M11.DSG	11-1-2013	15:50:19	237316.000000	4746.320000	0.136719	-0.125000	-1.117188	0.085321	0.410092	0.577982	3.356934	-12.756348	-4.470825
C:\Users\cware\Desktop\Steller20November\TagTesting20Nov2013\M11.DSG	11-1-2013	15:50:19	237317.000000	4746.340000	0.082031	-0.160156	-1.152344	0.085321	0.411009	0.582569	8.300781	-5.035400	-3.402710
C:\Users\cware\Desktop\Steller20November\TagTesting20Nov2013\M11.DSG	11-1-2013	15:50:19	237318.000000	4746.360000	0.128906	-0.164063	-1.144531	0.085321	0.414679	0.577064	6.744385	-11.962891	-4.196167
C:\Users\cware\Desktop\Steller20November\TagTesting20Nov2013\M11.DSG	11-1-2013	15:50:19	237319.000000	4746.380000	0.128906	-0.156250	-1.144531	0.087156	0.416514	0.575229	5.966187	-5.706787	-3.112793
C:\Users\cware\Desktop\Steller20November\TagTesting20Nov2013\M11.DSG	11-1-2013	15:50:19	237320.000000	4746.400000	0.113281	-0.152344	-1.132813	0.088073	0.418349	0.575229	5.111694	-7.507324	-2.746582
C:\Users\cware\Desktop\Steller20November\TagTesting20Nov2013\M11.DSG	11-1-2013	15:50:19	237321.000000	4746.420000	0.132813	-0.175781	-1.152344	0.088073	0.421101	0.577064	5.218506	-6.729126	-4.028320
C:\Users\cware\Desktop\Steller20November\TagTesting20Nov2013\M11.DSG	11-1-2013	15:50:19	237322.000000	4746.440000	0.089844	-0.179688	-1.113281	0.087156	0.422936	0.574312	6.546021	-12.893677	-5.416870
C:\Users\cware\Desktop\Steller20November\TagTesting20Nov2013\M11.DSG	11-1-2013	15:50:19	237323.000000	4746.460000	0.167969	-0.195313	-1.109375	0.089908	0.423853	0.573394	9.521484	-0.625610	-4.196167
C:\Users\cware\Desktop\Steller20November\TagTesting20Nov2013\M11.DSG	11-1-2013	15:50:19	237324.000000	4746.480000	0.062500	-0.203125	-1.140625	0.089908	0.428440	0.571560	3.570557	-9.796143	-5.020142
C:\Users\cware\Desktop\Steller20November\TagTesting20Nov2013\M11.DSG	11-1-2013	15:50:19	237325.000000	4746.500000	0.121094	-0.203125	-1.136719	0.090826	0.430275	0.571560	5.661011	-4.135132	-2.380371
C:\Users\cware\Desktop\Steller20November\TagTesting20Nov2013\M11.DSG	11-1-2013	15:50:19	237326.000000	4746.520000	0.101563	-0.203125	-1.132813	0.090826	0.432110	0.570642	9.002686	-2.044678	-3.433228
C:\Users\cware\Desktop\Steller20November\TagTesting20Nov2013\M11.DSG	11-1-2013	15:50:19	237327.000000	4746.540000	0.101563	-0.203125	-1.132813	0.091743	0.433945	0.568807	7.843018	-3.906250	-4.592896
C:\Users\cware\Desktop\Steller20November\TagTesting20Nov2013\M11.DSG	11-1-2013	15:50:19	237328.000000	4746.560000	0.164063	-0.214844	-1.085938	0.091743	0.435780	0.567890	2.960205	-17.944336	-4.486084
C:\Users\cware\Desktop\Steller20November\TagTesting20Nov2013\M11.DSG	11-1-2013	15:50:19	237329.000000	4746.580000	0.082031	-0.195313	-1.140625	0.091743	0.435780	0.567890	4.638672	1.739502	-1.419067
C:\Users\cware\Desktop\Steller20November\TagTesting20Nov2013\M11.DSG	11-1-2013	15:50:19	237330.000000	4746.600000	0.097656	-0.203125	-1.121094	0.092661	0.438532	0.566055	4.409790	-6.164551	-2.212524
C:\Users\cware\Desktop\Steller20November\TagTesting20Nov2013\M11.DSG	11-1-2013	15:50:19	237331.000000	4746.620000	0.082031	-0.210938	-1.132813	0.093578	0.440367	0.566055	7.904053	-9.033203	-1.815796
C:\Users\cware\Desktop\Steller20November\TagTesting20Nov2013\M11.DSG	11-1-2013	15:50:19	237332.000000	4746.640000	0.093750	-0.250000	-1.093750	0.095413	0.443119	0.566055	4.333496	-2.182007	-1.998901
C:\Users\cware\Desktop\Steller20November\TagTesting20Nov2013\M11.DSG	11-1-2013	15:50:19	237333.000000	4746.660000	0.121094	-0.242188	-1.093750	0.094495	0.443119	0.564220	1.693726	-5.477905	-3.295898
C:\Users\cware\Desktop\Steller20November\TagTesting20Nov2013\M11.DSG	11-1-2013	15:50:19	237334.000000	4746.680000	0.078125	-0.222656	-1.121094	0.094495	0.444954	0.564220	4.608154	-6.973267	-1.159668
C:\Users\cware\Desktop\Steller20November\TagTesting20Nov2013\M11.DSG	11-1-2013	15:50:19	237335.000000	4746.700000	0.046875	-0.207031	-1.140625	0.095413	0.446789	0.563303	5.279541	-2.304077	-1.678467
C:\Users\cware\Desktop\Steller20November\TagTesting20Nov2013\M11.DSG	11-1-2013	15:50:19	237336.000000	4746.720000	0.105469	-0.226563	-1.093750	0.095413	0.448624	0.562385	3.768921	-4.302979	-2.120972
C:\Users\cware\Desktop\Steller20November\TagTesting20Nov2013\M11.DSG	11-1-2013	15:50:19	237337.000000	4746.740000	0.074219	-0.238281	-1.113281	0.095413	0.451376	0.561468	7.461548	-1.708984	-2.822876
C:\Users\cware\Desktop\Steller20November\TagTesting20Nov2013\M11.DSG	11-1-2013	15:50:19	237338.000000	4746.760000	0.097656	-0.277344	-1.117188	0.095413	0.451376	0.560550	7.583618	-0.335693	-2.471924
C:\Users\cware\Desktop\Steller20November\TagTesting20Nov2013\M11.DSG	11-1-2013	15:50:19	237339.000000	4746.780000	0.101563	-0.246094	-1.105469	0.097248	0.455046	0.558716	4.470825	-9.658813	-2.746582
C:\Users\cware\Desktop\Steller20November\TagTesting20Nov2013\M11.DSG	11-1-2013	15:50:19	237340.000000	4746.800000	0.046875	-0.269531	-1.101563	0.097248	0.456881	0.558716	5.020142	-3.265381	-0.946045
C:\Users\cware\Desktop\Steller20November\TagTesting20Nov2013\M11.DSG	11-1-2013	15:50:19	237341.000000	4746.820000	0.109375	-0.257813	-1.097656	0.097248	0.457798	0.557798	4.562378	-5.783081	-2.746582
C:\Users\cware\Desktop\Steller20November\TagTesting20Nov2013\M11.DSG	11-1-2013	15:50:19	237342.000000	4746.840000	0.070313	-0.253906	-1.113281	0.098165	0.459633	0.555963	3.814697	-2.471924	-2.639771
C:\Users\cware\Desktop\Steller20November\TagTesting20Nov2013\M11.DSG	11-1-2013	15:50:19	237343.000000	4746.860000	0.089844	-0.277344	-1.097656	0.098165	0.462385	0.555963	2.166748	-13.519287	-2.288818
C:\Users\cware\Desktop\Steller20November\TagTesting20Nov2013\M11.DSG	11-1-2013	15:50:19	237344.000000	4746.880000	0.078125	-0.296875	-1.097656	0.098165	0.462385	0.555046	3.463745	-6.713867	-0.930786
C:\Users\cware\Desktop\Steller20November\TagTesting20Nov2013\M11.DSG	11-1-2013	15:50:19	237345.000000	4746.900000	0.050781	-0.269531	-1.082031	0.099083	0.465138	0.555963	5.538940	-8.651733	-1.419067
C:\Users\cware\Desktop\Steller20November\TagTesting20Nov2013\M11.DSG	11-1-2013	15:50:19	237346.000000	4746.920000	0.125000	-0.253906	-1.132813	0.100917	0.465138	0.555046	0.000000	-1.495361	-0.396729
C:\Users\cware\Desktop\Steller20November\TagTesting20Nov2013\M11.DSG	11-1-2013	15:50:19	237347.000000	4746.940000	0.105469	-0.250000	-1.109375	0.100917	0.467890	0.554128	0.900269	-9.979248	-0.900269
C:\Users\cware\Desktop\Steller20November\TagTesting20Nov2013\M11.DSG	11-1-2013	15:50:19	237348.000000	4746.960000	0.101563	-0.285156	-1.085938	0.101835	0.466972	0.553211	3.387451	-10.177612	-2.136230
C:\Users\cware\Desktop\Steller20November\TagTesting20Nov2013\M11.DSG	11-1-2013	15:50:19	237349.000000	4746.980000	0.082031	-0.285156	-1.074219	0.101835	0.469725	0.552294	1.510620	-10.696411	-2.593994
C:\Users\cware\Desktop\Steller20November\TagTesting20Nov2013\M11.DSG	11-1-2013	15:50:19	237350.000000	4747.000000	0.074219	-0.296875	-1.074219	0.103670	0.471560	0.553211	-0.579834	-16.113281	-5.020142
C:\Users\cware\Desktop\Steller20November\TagTesting20Nov2013\M11.DSG	11-1-2013	15:50:19	237351.000000	4747.020000	0.078125	-0.296875	-1.082031	0.106422	0.471560	0.552294	-0.839233	-10.757446	-2.731323
C:\Users\cware\Desktop\Steller20November\TagTesting20Nov2013\M11.DSG	11-1-2013	15:50:19	237352.000000	4747.040000	0.089844	-0.308594	-1.097656	0.107339	0.471560	0.553211	-0.106812	-13.061523	-3.845215
C:\Users\cware\Desktop\Steller20November\TagTesting20Nov2013\M11.DSG	11-1-2013	15:50:19	237353.000000	4747.060000	0.089844	-0.308594	-1.097656	0.107339	0.471560	0.551376	-1.617432	-12.695313	-3.707886
C:\Users\cware\Desktop\Steller20November\TagTesting20Nov2013\M11.DSG	11-1-2013	15:50:19	237354.000000	4747.080000	0.035156	-0.312500	-1.078125	0.110092	0.473394	0.552294	-0.427246	-6.607056	-1.251221
C:\Users\cware\Desktop\Steller20November\TagTesting20Nov2013\M11.DSG	11-1-2013	15:50:19	237355.000000	4747.100000	0.078125	-0.316406	-1.058594	0.110092	0.473394	0.552294	-3.662109	-8.346558	-0.793457
C:\Users\cware\Desktop\Steller20November\TagTesting20Nov2013\M11.DSG	11-1-2013	15:50:19	237356.000000	4747.120000	0.058594	-0.308594	-1.070313	0.112844	0.474312	0.552294	-1.998901	-9.597778	-2.838135
C:\Users\cware\Desktop\Steller20November\TagTesting20Nov2013\M11.DSG	11-1-2013	15:50:19	237357.000000	4747.140000	0.089844	-0.300781	-1.027344	0.111927	0.472477	0.552294	-1.419067	-9.658813	-1.358032
C:\Users\cware\Desktop\Steller20November\TagTesting20Nov2013\M11.DSG	11-1-2013	15:50:19	237358.000000	4747.160000	0.089844	-0.328125	-1.023438	0.112844	0.474312	0.551376	-3.814697	-16.601563	-1.190186
C:\Users\cware\Desktop\Steller20November\TagTesting20Nov2013\M11.DSG	11-1-2013	15:50:19	237359.000000	4747.180000	0.015625	-0.328125	-1.062500	0.115596	0.474312	0.552294	-3.402710	-13.916016	1.449585
C:\Users\cware\Desktop\Steller20November\TagTesting20Nov2013\M11.DSG	11-1-2013	15:50:19	237360.000000	4747.200000	0.031250	-0.320313	-1.031250	0.117431	0.475229	0.553211	-3.356934	-15.167236	-0.640869
C:\Users\cware\Desktop\Steller20November\TagTesting20Nov2013\M11.DSG	11-1-2013	15:50:19	237361.000000	4747.220000	-0.015625	-0.296875	-1.054688	0.117431	0.475229	0.553211	-2.593994	-9.292603	-0.473022
C:\Users\cware\Desktop\Steller20November\TagTesting20Nov2013\M11.DSG	11-1-2013	15:50:19	237362.000000	4747.240000	-0.015625	-0.328125	-1.070313	0.117431	0.476147	0.553211	-2.319336	-6.103516	0.137329
C:\Users\cware\Desktop\Steller20November\TagTesting20Nov2013\M11.DSG	11-1-2013	15:50:19	237363.000000	4747.260000	0.027344	-0.320313	-1.054688	0.119266	0.476147	0.552294	-1.907349	-11.383057	-0.091553
C:\Users\cware\Desktop\Steller20November\TagTesting20Nov2013\M11.DSG	11-1-2013	15:50:19	237364.000000	4747.280000	0.007813	-0.316406	-1.058594	0.120183	0.476147	0.553211	-7.034302	-13.244629	-3.982544
C:\Users\cware\Desktop\Steller20November\TagTesting20Nov2013\M11.DSG	11-1-2013	15:50:19	237365.000000	4747.300000	0.019531	-0.335938	-1.058594	0.121101	0.476147	0.553211	-6.423950	-6.652832	-2.807617
C:\Users\cware\Desktop\Steller20November\TagTesting20Nov2013\M11.DSG	11-1-2013	15:50:19	237366.000000	4747.320000	0.027344	-0.320313	-1.019531	0.122936	0.476147	0.554128	-6.576538	-15.594482	-2.944946
C:\Users\cware\Desktop\Steller20November\TagTesting20Nov2013\M11.DSG	11-1-2013	15:50:19	237367.000000	4747.340000	-0.007813	-0.320313	-1.046875	0.124771	0.476147	0.553211	-3.952026	-9.353638	-2.426147
C:\Users\cware\Desktop\Steller20November\TagTesting20Nov2013\M11.DSG	11-1-2013	15:50:19	237368.000000	4747.360000	0.003906	-0.304688	-1.042969	0.124771	0.476147	0.554128	-4.135132	-4.165649	-2.334595
C:\Users\cware\Desktop\Steller20November\TagTesting20Nov2013\M11.DSG	11-1-2013	15:50:19	237369.000000	4747.380000	-0.007813	-0.332031	-1.070313	0.124771	0.476147	0.553211	-7.461548	-8.865356	-3.128052
C:\Users\cware\Desktop\Steller20November\TagTesting20Nov2013\M11.DSG	11-1-2013	15:50:19	237370.000000	4747.400000	0.003906	-0.292969	-1.046875	0.127523	0.475229	0.554128	-8.697510	-10.314941	-1.785278
C:\Users\cware\Desktop\Steller20November\TagTesting20Nov2013\M11.DSG	11-1-2013	15:50:19	237371.000000	4747.420000	-0.023438	-0.281250	-1.082031	0.126606	0.475229	0.555046	-10.528564	-8.102417	-3.112793
C:\Users\cware\Desktop\Steller20November\TagTesting20Nov2013\M11.DSG	11-1-2013	15:50:19	237372.000000	4747.440000	0.007813	-0.277344	-1.093750	0.127523	0.475229	0.555046	-10.543823	-8.850098	-4.898071
C:\Users\cware\Desktop\Steller20November\TagTesting20Nov2013\M11.DSG	11-1-2013	15:50:19	237373.000000	4747.460000	0.023438	-0.277344	-1.070313	0.128440	0.475229	0.556881	-8.071899	-9.109497	-6.256104
C:\Users\cware\Desktop\Steller20November\TagTesting20Nov2013\M11.DSG	11-1-2013	15:50:19	237374.000000	4747.480000	0.000000	-0.285156	-1.089844	0.129358	0.473394	0.555963	-9.552002	-4.531860	-7.263184
C:\Users\cware\Desktop\Steller20November\TagTesting20Nov2013\M11.DSG	11-1-2013	15:50:19	237375.000000	4747.500000	0.007813	-0.269531	-1.109375	0.131193	0.472477	0.555963	-9.735107	-8.255005	-8.148193
C:\Users\cware\Desktop\Steller20November\TagTesting20Nov2013\M11.DSG	11-1-2013	15:50:19	237376.000000	4747.520000	-0.003906	-0.285156	-1.097656	0.132110	0.472477	0.557798	-10.894775	-13.046265	-8.285522
C:\Users\cware\Desktop\Steller20November\TagTesting20Nov2013\M11.DSG	11-1-2013	15:50:19	237377.000000	4747.540000	-0.007813	-0.281250	-1.089844	0.133028	0.471560	0.556881	-8.682251	7.827759	-5.050659
C:\Users\cware\Desktop\Steller20November\TagTesting20Nov2013\M11.DSG	11-1-2013	15:50:19	237378.000000	4747.560000	0.007813	-0.281250	-1.125000	0.132110	0.471560	0.558716	-15.075684	-7.934570	-9.140015
C:\Users\cware\Desktop\Steller20November\TagTesting20Nov2013\M11.DSG	11-1-2013	15:50:19	237379.000000	4747.580000	0.007813	-0.281250	-1.125000	0.134862	0.470642	0.561468	-9.841919	0.717163	-8.117676
C:\Users\cware\Desktop\Steller20November\TagTesting20Nov2013\M11.DSG	11-1-2013	15:50:19	237380.000000	4747.600000	0.015625	-0.273438	-1.121094	0.135780	0.469725	0.559633	-8.590698	-5.599976	-7.812500
C:\Users\cware\Desktop\Steller20November\TagTesting20Nov2013\M11.DSG	11-1-2013	15:50:19	237381.000000	4747.620000	-0.023438	-0.257813	-1.113281	0.136697	0.468807	0.559633	-5.935669	-6.576538	-7.019043
C:\Users\cware\Desktop\Steller20November\TagTesting20Nov2013\M11.DSG	11-1-2013	15:50:19	237382.000000	4747.640000	-0.007813	-0.257813	-1.117188	0.135780	0.468807	0.560550	-6.896973	-12.207031	-6.134033
C:\Users\cware\Desktop\Steller20November\TagTesting20Nov2013\M11.DSG	11-1-2013	15:50:19	237383.000000	4747.660000	-0.042969	-0.269531	-1.140625	0.139450	0.468807	0.558716	-6.515503	-6.942749	-4.013062
C:\Users\cware\Desktop\Steller20November\TagTesting20Nov2013\M11.DSG	11-1-2013	15:50:19	237384.000000	4747.680000	-0.039063	-0.277344	-1.152344	0.139450	0.469725	0.560550	-4.989624	-5.569458	-4.806519
C:\Users\cware\Desktop\Steller20November\TagTesting20Nov2013\M11.DSG	11-1-2013	15:50:19	237385.000000	4747.700000	0.007813	-0.277344	-1.167969	0.140367	0.468807	0.559633	-6.362915	-15.914917	-5.096436
C:\Users\cware\Desktop\Steller20November\TagTesting20Nov2013\M11.DSG	11-1-2013	15:50:19	237386.000000	4747.720000	-0.011719	-0.277344	-1.167969	0.142202	0.469725	0.560550	-3.433228	-15.609741	-5.279541
C:\Users\cware\Desktop\Steller20November\TagTesting20Nov2013\M11.DSG	11-1-2013	15:50:19	237387.000000	4747.740000	-0.031250	-0.261719	-1.164063	0.144037	0.469725	0.561468	-2.670288	-16.540527	-7.064819
C:\Users\cware\Desktop\Steller20November\TagTesting20Nov2013\M11.DSG	11-1-2013	15:50:19	237388.000000	4747.760000	-0.039063	-0.300781	-1.207031	0.146789	0.471560	0.560550	-4.837036	-11.764526	-6.042480
C:\Users\cware\Desktop\Steller20November\TagTesting20Nov2013\M11.DSG	11-1-2013	15:50:19	237389.000000	4747.780000	0.007813	-0.304688	-1.218750	0.148624	0.469725	0.560550	-12.527466	-28.808594	-4.943848
C:\Users\cware\Desktop\Steller20November\TagTesting20Nov2013\M11.DSG	11-1-2013	15:50:19	237390.000000	4747.800000	-0.046875	-0.277344	-1.234375	0.153211	0.469725	0.563303	-20.233154	-29.251099	-3.234863
C:\Users\cware\Desktop\Steller20November\TagTesting20Nov2013\M11.DSG	11-1-2013	15:50:19	237391.000000	4747.820000	-0.097656	-0.296875	-1.246094	0.157798	0.466055	0.565138	-21.118164	-23.147583	-3.372192
C:\Users\cware\Desktop\Steller20November\TagTesting20Nov2013\M11.DSG	11-1-2013	15:50:19	237392.000000	4747.840000	-0.152344	-0.335938	-1.203125	0.160550	0.462385	0.567890	-14.022827	-8.102417	-1.708984
C:\Users\cware\Desktop\Steller20November\TagTesting20Nov2013\M11.DSG	11-1-2013	15:50:19	237393.000000	4747.860000	-0.199219	-0.296875	-1.160156	0.160550	0.461468	0.567890	-9.643555	8.361816	-0.747681
C:\Users\cware\Desktop\Steller20November\TagTesting20Nov2013\M11.DSG	11-1-2013	15:50:19	237394.000000	4747.880000	-0.117188	-0.265625	-1.101563	0.159633	0.461468	0.568807	-6.149292	10.299683	-4.547119
C:\Users\cware\Desktop\Steller20November\TagTesting20Nov2013\M11.DSG	11-1-2013	15:50:19	237395.000000	4747.900000	-0.066406	-0.269531	-1.054688	0.155963	0.461468	0.569725	-4.638672	5.966187	-7.705688
C:\Users\cware\Desktop\Steller20November\TagTesting20Nov2013\M11.DSG	11-1-2013	15:50:19	237396.000000	4747.920000	0.039063	-0.234375	-1.101563	0.155963	0.461468	0.567890	-4.257202	-2.807617	-14.648438
C:\Users\cware\Desktop\Steller20November\TagTesting20Nov2013\M11.DSG	11-1-2013	15:50:19	237397.000000	4747.940000	0.027344	-0.230469	-1.175781	0.158716	0.461468	0.567890	-3.311157	-6.210327	-17.974854
C:\Users\cware\Desktop\Steller20November\TagTesting20Nov2013\M11.DSG	11-1-2013	15:50:19	237398.000000	4747.960000	0.085938	-0.230469	-1.199219	0.161468	0.462385	0.566972	0.183105	-8.636475	-21.408081
C:\Users\cware\Desktop\Steller20November\TagTesting20Nov2013\M11.DSG	11-1-2013	15:50:19	237399.000000	4747.980000	0.078125	-0.226563	-1.214844	0.163303	0.463303	0.567890	4.257202	-5.249023	-23.956299
C:\Users\cware\Desktop\Steller20November\TagTesting20Nov2013\M11.DSG	11-1-2013	15:50:19	237400.000000	4748.000000	0.082031	-0.234375	-1.238281	0.166055	0.467890	0.565138	12.817383	-4.333496	-24.917603
C:\Users\cware\Desktop\Steller20November\TagTesting20Nov2013\M11.DSG	11-1-2013	15:50:19	237401.000000	4748.020000	0.132813	-0.250000	-1.253906	0.167890	0.469725	0.563303	16.342163	0.244141	-27.877808
C:\Users\cware\Desktop\Steller20November\TagTesting20Nov2013\M11.DSG	11-1-2013	15:50:19	237402.000000	4748.040000	0.203125	-0.261719	-1.253906	0.172477	0.477064	0.559633	19.424438	0.137329	-31.753540
C:\Users\cware\Desktop\Steller20November\TagTesting20Nov2013\M11.DSG	11-1-2013	15:50:19	237403.000000	4748.060000	0.234375	-0.269531	-1.277344	0.172477	0.481651	0.556881	22.720337	-3.479004	-34.927368
C:\Users\cware\Desktop\Steller20November\TagTesting20Nov2013\M11.DSG	11-1-2013	15:50:19	237404.000000	4748.080000	0.335938	-0.285156	-1.316406	0.177982	0.489908	0.550459	16.983032	4.837036	-33.004761
C:\Users\cware\Desktop\Steller20November\TagTesting20Nov2013\M11.DSG	11-1-2013	15:50:19	237405.000000	4748.100000	0.355469	-0.335938	-1.378906	0.177982	0.492661	0.550459	0.320435	15.213013	-27.481079
C:\Users\cware\Desktop\Steller20November\TagTesting20Nov2013\M11.DSG	11-1-2013	15:50:19	237406.000000	4748.120000	0.425781	-0.281250	-1.332031	0.177064	0.492661	0.548624	-12.939453	15.731812	-23.513794
C:\Users\cware\Desktop\Steller20November\TagTesting20Nov2013\M11.DSG	11-1-2013	15:50:19	237407.000000	4748.140000	0.468750	-0.218750	-1.355469	0.175229	0.490826	0.549541	-25.207520	28.884888	-18.905640
C:\Users\cware\Desktop\Steller20November\TagTesting20Nov2013\M11.DSG	11-1-2013	15:50:19	237408.000000	4748.160000	0.425781	-0.148438	-1.328125	0.175229	0.487156	0.554128	-29.708862	8.087158	-19.165039
C:\Users\cware\Desktop\Steller20November\TagTesting20Nov2013\M11.DSG	11-1-2013	15:50:19	237409.000000	4748.180000	0.343750	-0.152344	-1.332031	0.173394	0.484404	0.553211	-25.039673	19.577026	-14.343262
C:\Users\cware\Desktop\Steller20November\TagTesting20Nov2013\M11.DSG	11-1-2013	15:50:19	237410.000000	4748.200000	0.304688	-0.187500	-1.347656	0.171560	0.481651	0.553211	-19.104004	16.830444	-7.446289
C:\Users\cware\Desktop\Steller20November\TagTesting20Nov2013\M11.DSG	11-1-2013	15:50:19	237411.000000	4748.220000	0.265625	-0.226563	-1.230469	0.166972	0.479817	0.555046	-17.303467	24.032593	-6.607056
C:\Users\cware\Desktop\Steller20November\TagTesting20Nov2013\M11.DSG	11-1-2013	15:50:19	237412.000000	4748.240000	0.230469	-0.269531	-1.234375	0.164220	0.478899	0.555046	-17.913818	29.617310	-2.029419
C:\Users\cware\Desktop\Steller20November\TagTesting20Nov2013\M11.DSG	11-1-2013	15:50:19	237413.000000	4748.260000	0.214844	-0.285156	-1.175781	0.156881	0.475229	0.557798	-21.911621	36.895752	-1.998901
C:\Users\cware\Desktop\Steller20November\TagTesting20Nov2013\M11.DSG	11-1-2013	15:50:19	237414.000000	4748.280000	0.242188	-0.300781	-1.144531	0.152294	0.473394	0.557798	-17.517090	35.095215	-0.335693
C:\Users\cware\Desktop\Steller20November\TagTesting20Nov2013\M11.DSG	11-1-2013	15:50:19	237415.000000	4748.300000	0.210938	-0.257813	-1.179688	0.144954	0.469725	0.558716	-13.031006	36.819458	-0.457764
C:\Users\cware\Desktop\Steller20November\TagTesting20Nov2013\M11.DSG	11-1-2013	15:50:19	237416.000000	4748.320000	0.234375	-0.265625	-1.132813	0.141284	0.468807	0.556881	-13.854980	24.612427	-0.915527
C:\Users\cware\Desktop\Steller20November\TagTesting20Nov2013\M11.DSG	11-1-2013	15:50:19	237417.000000	4748.340000	0.187500	-0.191406	-1.207031	0.135780	0.465138	0.559633	-14.053345	12.588501	-2.258301
C:\Users\cware\Desktop\Steller20November\TagTesting20Nov2013\M11.DSG	11-1-2013	15:50:19	237418.000000	4748.360000	0.167969	-0.250000	-1.199219	0.134862	0.464220	0.559633	-22.186279	4.180908	-4.150391
C:\Users\cware\Desktop\Steller20November\TagTesting20Nov2013\M11.DSG	11-1-2013	15:50:19	237419.000000	4748.380000	0.074219	-0.273438	-1.183594	0.134862	0.460550	0.561468	-23.437500	-2.502441	-1.998901
C:\Users\cware\Desktop\Steller20November\TagTesting20Nov2013\M11.DSG	11-1-2013	15:50:19	237420.000000	4748.400000	-0.007813	-0.300781	-1.132813	0.133945	0.458716	0.562385	-21.240234	-6.652832	-0.152588
C:\Users\cware\Desktop\Steller20November\TagTesting20Nov2013\M11.DSG	11-1-2013	15:50:19	237421.000000	4748.420000	-0.042969	-0.304688	-1.125000	0.133028	0.455046	0.566055	-15.823364	0.564575	-0.854492
C:\Users\cware\Desktop\Steller20November\TagTesting20Nov2013\M11.DSG	11-1-2013	15:50:19	237422.000000	4748.440000	-0.082031	-0.242188	-1.167969	0.131193	0.452294	0.566972	-19.912720	29.281616	0.213623
C:\Users\cware\Desktop\Steller20November\TagTesting20Nov2013\M11.DSG	11-1-2013	15:50:19	237423.000000	4748.460000	0.007813	-0.132813	-1.128906	0.128440	0.449541	0.567890	-19.897461	30.700684	3.952026
C:\Users\cware\Desktop\Steller20November\TagTesting20Nov2013\M11.DSG	11-1-2013	15:50:19	237424.000000	4748.480000	0.066406	-0.136719	-1.082031	0.122018	0.446789	0.566972	-8.041382	21.743774	6.286621
C:\Users\cware\Desktop\Steller20November\TagTesting20Nov2013\M11.DSG	11-1-2013	15:50:19	237425.000000	4748.500000	0.082031	-0.195313	-1.039063	0.119266	0.445872	0.566972	-3.341675	16.464233	4.776001
C:\Users\cware\Desktop\Steller20November\TagTesting20Nov2013\M11.DSG	11-1-2013	15:50:19	237426.000000	4748.520000	0.105469	-0.261719	-1.031250	0.116514	0.445872	0.566972	0.244141	4.333496	-3.631592
C:\Users\cware\Desktop\Steller20November\TagTesting20Nov2013\M11.DSG	11-1-2013	15:50:19	237427.000000	4748.540000	-0.031250	-0.312500	-1.136719	0.113761	0.445872	0.567890	-11.886597	6.500244	-3.890991
C:\Users\cware\Desktop\Steller20November\TagTesting20Nov2013\M11.DSG	11-1-2013	15:50:19	237428.000000	4748.560000	0.046875	-0.320313	-1.207031	0.111009	0.444954	0.567890	-24.734497	11.276245	3.341675
C:\Users\cware\Desktop\Steller20November\TagTesting20Nov2013\M11.DSG	11-1-2013	15:50:19	237429.000000	4748.580000	-0.003906	-0.195313	-1.207031	0.109174	0.444037	0.568807	-19.546509	32.363892	6.317139
C:\Users\cware\Desktop\Steller20November\TagTesting20Nov2013\M11.DSG	11-1-2013	15:50:19	237430.000000	4748.600000	0.078125	-0.109375	-1.128906	0.106422	0.441284	0.566972	5.111694	23.391724	6.256104
C:\Users\cware\Desktop\Steller20November\TagTesting20Nov2013\M11.DSG	11-1-2013	15:50:19	237431.000000	4748.620000	-0.046875	-0.136719	-1.039063	0.102752	0.442202	0.566055	6.454468	-6.912231	2.960205
C:\Users\cware\Desktop\Steller20November\TagTesting20Nov2013\M11.DSG	11-1-2013	15:50:19	237432.000000	4748.640000	0.148438	-0.253906	-0.945313	0.100000	0.439450	0.566972	4.302979	-6.286621	-5.706787
C:\Users\cware\Desktop\Steller20November\TagTesting20Nov2013\M11.DSG	11-1-2013	15:50:19	237433.000000	4748.660000	0.089844	-0.367188	-0.953125	0.102752	0.437615	0.568807	1.586914	13.122559	-1.159668
C:\Users\cware\Desktop\Steller20November\TagTesting20Nov2013\M11.DSG	11-1-2013	15:50:19	237434.000000	4748.680000	0.093750	-0.343750	-1.011719	0.097248	0.436697	0.566055	-11.962891	5.615234	-6.103516
C:\Users\cware\Desktop\Steller20November\TagTesting20Nov2013\M11.DSG	11-1-2013	15:50:19	237435.000000	4748.700000	0.121094	-0.304688	-1.062500	0.095413	0.434862	0.568807	-11.383057	3.417969	-4.165649
C:\Users\cware\Desktop\Steller20November\TagTesting20Nov2013\M11.DSG	11-1-2013	15:50:19	237436.000000	4748.720000	0.101563	-0.296875	-1.027344	0.093578	0.433945	0.568807	-24.063110	3.494263	-1.525879
C:\Users\cware\Desktop\Steller20November\TagTesting20Nov2013\M11.DSG	11-1-2013	15:50:19	237437.000000	4748.740000	0.171875	-0.292969	-0.976563	0.091743	0.433028	0.569725	-21.911621	0.030518	-6.454468
C:\Users\cware\Desktop\Steller20November\TagTesting20Nov2013\M11.DSG	11-1-2013	15:50:19	237438.000000	4748.760000	0.148438	-0.312500	-0.964844	0.090826	0.430275	0.568807	-36.651611	7.003784	-3.326416
C:\Users\cware\Desktop\Steller20November\TagTesting20Nov2013\M11.DSG	11-1-2013	15:50:19	237439.000000	4748.780000	0.187500	-0.308594	-0.953125	0.088073	0.428440	0.567890	-17.425537	-14.953613	-7.385254
C:\Users\cware\Desktop\Steller20November\TagTesting20Nov2013\M11.DSG	11-1-2013	15:50:19	237440.000000	4748.800000	0.125000	-0.246094	-1.031250	0.088073	0.427523	0.570642	-25.009155	5.844116	2.273560
C:\Users\cware\Desktop\Steller20November\TagTesting20Nov2013\M11.DSG	11-1-2013	15:50:19	237441.000000	4748.820000	0.175781	-0.246094	-0.996094	0.085321	0.428440	0.569725	-27.206421	-4.180908	-2.685547
C:\Users\cware\Desktop\Steller20November\TagTesting20Nov2013\M11.DSG	11-1-2013	15:50:19	237442.000000	4748.840000	0.128906	-0.289063	-0.996094	0.085321	0.423853	0.570642	-28.793335	-6.317139	4.287720
C:\Users\cware\Desktop\Steller20November\TagTesting20Nov2013\M11.DSG	11-1-2013	15:50:19	237443.000000	4748.860000	0.128906	-0.285156	-0.992188	0.084404	0.425688	0.570642	-33.203125	6.515503	-2.258301
C:\Users\cware\Desktop\Steller20November\TagTesting20Nov2013\M11.DSG	11-1-2013	15:50:19	237444.000000	4748.880000	0.128906	-0.304688	-1.007813	0.081651	0.421101	0.570642	-25.543213	9.414673	6.332397
C:\Users\cware\Desktop\Steller20November\TagTesting20Nov2013\M11.DSG	11-1-2013	15:50:19	237445.000000	4748.900000	0.179688	-0.281250	-0.980469	0.081651	0.422936	0.570642	-27.359009	8.483887	-2.883911
C:\Users\cware\Desktop\Steller20November\TagTesting20Nov2013\M11.DSG	11-1-2013	15:50:19	237446.000000	4748.920000	0.179688	-0.187500	-1.050781	0.079817	0.421101	0.570642	-26.885986	0.488281	-1.571655
C:\Users\cware\Desktop\Steller20November\TagTesting20Nov2013\M11.DSG	11-1-2013	15:50:19	237447.000000	4748.940000	0.121094	-0.093750	-1.117188	0.079817	0.422936	0.569725	-26.336670	-4.699707	-7.263184
C:\Users\cware\Desktop\Steller20November\TagTesting20Nov2013\M11.DSG	11-1-2013	15:50:19	237448.000000	4748.960000	0.097656	-0.066406	-1.085938	0.079817	0.421101	0.571560	-36.041260	15.380859	-3.082275
C:\Users\cware\Desktop\Steller20November\TagTesting20Nov2013\M11.DSG	11-1-2013	15:50:19	237449.000000	4748.980000	0.144531	-0.023438	-1.097656	0.078899	0.422018	0.570642	-24.139404	-10.040283	-8.743286
C:\Users\cware\Desktop\Steller20November\TagTesting20Nov2013\M11.DSG	11-1-2013	15:50:19	237450.000000	4749.000000	0.074219	-0.019531	-1.199219	0.077982	0.419266	0.570642	-21.530151	-7.904053	-6.927490
C:\Users\cware\Desktop\Steller20November\TagTesting20Nov2013\M11.DSG	11-1-2013	15:50:19	237451.000000	4749.020000	0.117188	-0.058594	-1.222656	0.078899	0.421101	0.569725	-10.253906	-8.163452	-11.947632
C:\Users\cware\Desktop\Steller20November\TagTesting20Nov2013\M11.DSG	11-1-2013	15:50:19	237452.000000	4749.040000	0.050781	-0.070313	-1.292969	0.077982	0.419266	0.571560	-18.692017	-10.681152	-12.420654
C:\Users\cware\Desktop\Steller20November\TagTesting20Nov2013\M11.DSG	11-1-2013	15:50:19	237453.000000	4749.060000	0.121094	-0.117188	-1.269531	0.077982	0.421101	0.569725	-9.338379	3.372192	-10.421753
C:\Users\cware\Desktop\Steller20November\TagTesting20Nov2013\M11.DSG	11-1-2013	15:50:19	237454.000000	4749.080000	0.085938	-0.148438	-1.253906	0.076147	0.419266	0.571560	-27.297974	-15.090942	-11.642456
C:\Users\cware\Desktop\Steller20November\TagTesting20Nov2013\M11.DSG	11-1-2013	15:50:19	237455.000000	4749.100000	0.105469	-0.164063	-1.289063	0.078899	0.419266	0.570642	-22.918701	4.547119	-11.581421
C:\Users\cware\Desktop\Steller20November\TagTesting20Nov2013\M11.DSG	11-1-2013	15:50:19	237456.000000	4749.120000	0.078125	-0.117188	-1.308594	0.077982	0.419266	0.572477	-26.641846	-1.419067	-4.592896
C:\Users\cware\Desktop\Steller20November\TagTesting20Nov2013\M11.DSG	11-1-2013	15:50:19	237457.000000	4749.140000	0.125000	-0.062500	-1.265625	0.077064	0.418349	0.572477	-28.427124	6.759644	-9.613037
C:\Users\cware\Desktop\Steller20November\TagTesting20Nov2013\M11.DSG	11-1-2013	15:50:19	237458.000000	4749.160000	0.144531	-0.179688	-1.238281	0.077064	0.419266	0.571560	-26.916504	-5.126953	-4.302979
C:\Users\cware\Desktop\Steller20November\TagTesting20Nov2013\M11.DSG	11-1-2013	15:50:19	237459.000000	4749.180000	0.144531	-0.179688	-1.238281	0.077064	0.419266	0.572477	-11.947632	-7.034302	-7.980347
C:\Users\cware\Desktop\Steller20November\TagTesting20Nov2013\M11.DSG	11-1-2013	15:50:19	237460.000000	4749.200000	0.214844	-0.289063	-1.046875	0.076147	0.419266	0.571560	-17.791748	-19.378662	-9.017944
C:\Users\cware\Desktop\Steller20November\TagTesting20Nov2013\M11.DSG	11-1-2013	15:50:19	237461.000000	4749.220000	0.093750	-0.277344	-1.042969	0.077982	0.417431	0.573394	-8.071899	2.441406	-7.873535
C:\Users\cware\Desktop\Steller20November\TagTesting20Nov2013\M11.DSG	11-1-2013	15:50:19	237462.000000	4749.240000	0.136719	-0.273438	-1.078125	0.077982	0.419266	0.570642	-18.386841	-1.708984	-6.774902
C:\Users\cware\Desktop\Steller20November\TagTesting20Nov2013\M11.DSG	11-1-2013	15:50:19	237463.000000	4749.260000	0.113281	-0.265625	-1.097656	0.077982	0.417431	0.572477	-16.067505	8.941650	-3.662109
C:\Users\cware\Desktop\Steller20November\TagTesting20Nov2013\M11.DSG	11-1-2013	15:50:19	237464.000000	4749.280000	0.187500	-0.226563	-1.097656	0.077064	0.417431	0.572477	-16.616821	-15.472412	-4.821777
C:\Users\cware\Desktop\Steller20November\TagTesting20Nov2013\M11.DSG	11-1-2013	15:50:19	237465.000000	4749.300000	0.085938	-0.246094	-1.125000	0.078899	0.416514	0.574312	-17.288208	-3.509521	-0.305176
C:\Users\cware\Desktop\Steller20November\TagTesting20Nov2013\M11.DSG	11-1-2013	15:50:19	237466.000000	4749.320000	0.109375	-0.390625	-1.042969	0.077982	0.414679	0.574312	-35.690308	-4.226685	3.448486
C:\Users\cware\Desktop\Steller20November\TagTesting20Nov2013\M11.DSG	11-1-2013	15:50:19	237467.000000	4749.340000	0.140625	-0.332031	-0.960938	0.078899	0.410092	0.576147	-38.803101	-2.105713	-0.747681
C:\Users\cware\Desktop\Steller20November\TagTesting20Nov2013\M11.DSG	11-1-2013	15:50:19	237468.000000	4749.360000	0.195313	-0.238281	-0.992188	0.080734	0.409174	0.577064	-28.991699	2.853394	1.739502
C:\Users\cware\Desktop\Steller20November\TagTesting20Nov2013\M11.DSG	11-1-2013	15:50:19	237469.000000	4749.380000	0.230469	-0.207031	-1.039063	0.078899	0.409174	0.577064	-28.060913	-5.401611	-3.814697
C:\Users\cware\Desktop\Steller20November\TagTesting20Nov2013\M11.DSG	11-1-2013	15:50:19	237470.000000	4749.400000	0.207031	-0.234375	-1.074219	0.082569	0.406422	0.578899	-24.078369	-2.929688	-0.747681
C:\Users\cware\Desktop\Steller20November\TagTesting20Nov2013\M11.DSG	11-1-2013	15:50:19	237471.000000	4749.420000	0.191406	-0.226563	-1.066406	0.082569	0.409174	0.577064	-27.786255	1.785278	-1.632690
C:\Users\cware\Desktop\Steller20November\TagTesting20Nov2013\M11.DSG	11-1-2013	15:50:19	237472.000000	4749.440000	0.152344	-0.218750	-1.019531	0.083486	0.407339	0.578899	-17.059326	12.069702	-0.930786
C:\Users\cware\Desktop\Steller20November\TagTesting20Nov2013\M11.DSG	11-1-2013	15:50:19	237473.000000	4749.460000	0.105469	-0.183594	-1.050781	0.081651	0.409174	0.578899	-21.240234	7.507324	-8.163452
C:\Users\cware\Desktop\Steller20November\TagTesting20Nov2013\M11.DSG	11-1-2013	15:50:19	237474.000000	4749.480000	0.136719	-0.183594	-1.031250	0.082569	0.405505	0.578899	-7.537842	20.874023	-1.205444
C:\Users\cware\Desktop\Steller20November\TagTesting20Nov2013\M11.DSG	11-1-2013	15:50:19	237475.000000	4749.500000	0.078125	-0.171875	-1.066406	0.079817	0.407339	0.577982	-14.846802	6.637573	-3.906250
C:\Users\cware\Desktop\Steller20November\TagTesting20Nov2013\M11.DSG	11-1-2013	15:50:19	237476.000000	4749.520000	0.132813	-0.187500	-1.054688	0.078899	0.405505	0.578899	-12.542725	11.276245	2.624512
C:\Users\cware\Desktop\Steller20November\TagTesting20Nov2013\M11.DSG	11-1-2013	15:50:19	237477.000000	4749.540000	0.097656	-0.167969	-1.062500	0.078899	0.405505	0.577064	-17.242432	16.769409	0.793457
C:\Users\cware\Desktop\Steller20November\TagTesting20Nov2013\M11.DSG	11-1-2013	15:50:19	237478.000000	4749.560000	0.179688	-0.160156	-1.050781	0.074312	0.404587	0.577982	-11.840820	14.556885	4.531860
C:\Users\cware\Desktop\Steller20November\TagTesting20Nov2013\M11.DSG	11-1-2013	15:50:19	237479.000000	4749.580000	0.183594	-0.132813	-1.062500	0.073394	0.405505	0.576147	-17.318726	2.304077	0.030518
C:\Users\cware\Desktop\Steller20November\TagTesting20Nov2013\M11.DSG	11-1-2013	15:50:19	237480.000000	4749.600000	0.179688	-0.109375	-1.113281	0.072477	0.402752	0.577982	-13.504028	5.065918	5.020142
C:\Users\cware\Desktop\Steller20November\TagTesting20Nov2013\M11.DSG	11-1-2013	15:50:19	237481.000000	4749.620000	0.125000	-0.078125	-1.136719	0.072477	0.403670	0.577982	-22.048950	6.484985	2.349854
C:\Users\cware\Desktop\Steller20November\TagTesting20Nov2013\M11.DSG	11-1-2013	15:50:19	237482.000000	4749.640000	0.132813	-0.085938	-1.156250	0.072477	0.400000	0.578899	-17.333984	3.341675	2.700806
C:\Users\cware\Desktop\Steller20November\TagTesting20Nov2013\M11.DSG	11-1-2013	15:50:19	237483.000000	4749.660000	0.082031	-0.039063	-1.214844	0.073394	0.401835	0.578899	-22.842407	-7.186890	-0.595093
C:\Users\cware\Desktop\Steller20November\TagTesting20Nov2013\M11.DSG	11-1-2013	15:50:19	237484.000000	4749.680000	0.109375	-0.011719	-1.234375	0.073394	0.400000	0.578899	-13.549805	-13.229370	1.953125
C:\Users\cware\Desktop\Steller20November\TagTesting20Nov2013\M11.DSG	11-1-2013	15:50:19	237485.000000	4749.700000	0.109375	-0.011719	-1.234375	0.074312	0.399083	0.578899	-17.150879	6.866455	1.129150
C:\Users\cware\Desktop\Steller20November\TagTesting20Nov2013\M11.DSG	11-1-2013	15:50:19	237486.000000	4749.720000	0.144531	-0.085938	-1.183594	0.074312	0.399083	0.579817	-15.167236	-10.192871	0.778198
C:\Users\cware\Desktop\Steller20November\TagTesting20Nov2013\M11.DSG	11-1-2013	15:50:19	237487.000000	4749.740000	0.078125	-0.101563	-1.218750	0.074312	0.399083	0.579817	-18.692017	5.386353	-0.610352
C:\Users\cware\Desktop\Steller20November\TagTesting20Nov2013\M11.DSG	11-1-2013	15:50:19	237488.000000	4749.760000	0.101563	-0.132813	-1.250000	0.074312	0.398165	0.579817	-11.032104	1.922607	1.007080
C:\Users\cware\Desktop\Steller20November\TagTesting20Nov2013\M11.DSG	11-1-2013	15:50:19	237489.000000	4749.780000	0.109375	-0.144531	-1.238281	0.075229	0.395413	0.579817	-19.668579	1.739502	0.823975
C:\Users\cware\Desktop\Steller20November\TagTesting20Nov2013\M11.DSG	11-1-2013	15:50:19	237490.000000	4749.800000	0.117188	-0.160156	-1.183594	0.073394	0.396330	0.581651	-11.734009	9.567261	3.128052
C:\Users\cware\Desktop\Steller20November\TagTesting20Nov2013\M11.DSG	11-1-2013	15:50:19	237491.000000	4749.820000	0.136719	-0.132813	-1.199219	0.073394	0.392661	0.584404	-19.149780	-10.864258	1.861572
C:\Users\cware\Desktop\Steller20November\TagTesting20Nov2013\M11.DSG	11-1-2013	15:50:19	237492.000000	4749.840000	0.082031	-0.140625	-1.207031	0.073394	0.392661	0.582569	-8.956909	10.147095	4.730225
C:\Users\cware\Desktop\Steller20November\TagTesting20Nov2013\M11.DSG	11-1-2013	15:50:19	237493.000000	4749.860000	0.175781	-0.144531	-1.128906	0.073394	0.390826	0.583486	-14.373779	-8.300781	3.295898
C:\Users\cware\Desktop\Steller20November\TagTesting20Nov2013\M11.DSG	11-1-2013	15:50:19	237494.000000	4749.880000	0.121094	-0.132813	-1.175781	0.075229	0.389908	0.583486	-9.841919	9.628296	2.304077
C:\Users\cware\Desktop\Steller20November\TagTesting20Nov2013\M11.DSG	11-1-2013	15:50:19	237495.000000	4749.900000	0.191406	-0.117188	-1.148438	0.071560	0.388073	0.585321	-11.672974	-10.726929	0.411987
C:\Users\cware\Desktop\Steller20November\TagTesting20Nov2013\M11.DSG	11-1-2013	15:50:19	237496.000000	4749.920000	0.148438	-0.117188	-1.136719	0.072477	0.386239	0.585321	-8.621216	-7.858276	0.106812
C:\Users\cware\Desktop\Steller20November\TagTesting20Nov2013\M11.DSG	11-1-2013	15:50:19	237497.000000	4749.940000	0.117188	-0.121094	-1.164063	0.074312	0.386239	0.585321	-9.490967	-7.888794	-2.624512
C:\Users\cware\Desktop\Steller20November\TagTesting20Nov2013\M11.DSG	11-1-2013	15:50:19	237498.000000	4749.960000	0.144531	-0.113281	-1.144531	0.076147	0.384404	0.587156	-12.435913	-0.473022	-0.808716
C:\Users\cware\Desktop\Steller20November\TagTesting20Nov2013\M11.DSG	11-1-2013	15:50:19	237499.000000	4749.980000	0.125000	-0.136719	-1.132813	0.075229	0.381651	0.587156	-12.878418	-9.643555	-1.327515
C:\Users\cware\Desktop\Steller20November\TagTesting20Nov2013\M11.DSG	11-1-2013	15:50:19	237500.000000	4750.000000	0.105469	-0.101563	-1.105469	0.076147	0.382569	0.588073	-8.239746	-7.293701	0.488281
C:\Users\cware\Desktop\Steller20November\TagTesting20Nov2013\M11.DSG	11-1-2013	15:50:19	237501.000000	4750.020000	0.117188	-0.144531	-1.121094	0.076147	0.381651	0.588073	-9.933472	2.990723	1.449585
C:\Users\cware\Desktop\Steller20November\TagTesting20Nov2013\M11.DSG	11-1-2013	15:50:19	237502.000000	4750.040000	0.148438	-0.109375	-1.117188	0.076147	0.379817	0.588991	-6.713867	-9.506226	-0.671387
C:\Users\cware\Desktop\Steller20November\TagTesting20Nov2013\M11.DSG	11-1-2013	15:50:19	237503.000000	4750.060000	0.070313	-0.109375	-1.140625	0.077982	0.381651	0.589908	-7.888794	-7.263184	-1.968384
C:\Users\cware\Desktop\Steller20November\TagTesting20Nov2013\M11.DSG	11-1-2013	15:50:19	237504.000000	4750.080000	0.136719	-0.105469	-1.156250	0.077064	0.378899	0.589908	-8.636475	-4.684448	-2.624512
C:\Users\cware\Desktop\Steller20November\TagTesting20Nov2013\M11.DSG	11-1-2013	15:50:19	237505.000000	4750.100000	0.101563	-0.101563	-1.125000	0.077982	0.378899	0.588991	-6.668091	-12.100220	-2.319336
C:\Users\cware\Desktop\Steller20November\TagTesting20Nov2013\M11.DSG	11-1-2013	15:50:19	237506.000000	4750.120000	0.136719	-0.101563	-1.121094	0.078899	0.378899	0.589908	-8.224487	-2.456665	-1.388550
C:\Users\cware\Desktop\Steller20November\TagTesting20Nov2013\M11.DSG	11-1-2013	15:50:19	237507.000000	4750.140000	0.121094	-0.113281	-1.136719	0.078899	0.377982	0.590826	-9.140015	2.410889	-2.090454
C:\Users\cware\Desktop\Steller20November\TagTesting20Nov2013\M11.DSG	11-1-2013	15:50:19	237508.000000	4750.160000	0.089844	-0.085938	-1.148438	0.078899	0.377064	0.589908	-7.614136	0.030518	-2.532959
C:\Users\cware\Desktop\Steller20November\TagTesting20Nov2013\M11.DSG	11-1-2013	15:50:19	237509.000000	4750.180000	0.070313	-0.113281	-1.160156	0.077064	0.377064	0.589908	-7.461548	-11.581421	-3.936768
C:\Users\cware\Desktop\Steller20November\TagTesting20Nov2013\M11.DSG	11-1-2013	15:50:19	237510.000000	4750.200000	0.089844	-0.113281	-1.160156	0.079817	0.377064	0.590826	-8.422852	1.068115	-2.182007
C:\Users\cware\Desktop\Steller20November\TagTesting20Nov2013\M11.DSG	11-1-2013	15:50:19	237511.000000	4750.220000	0.089844	-0.113281	-1.160156	0.078899	0.377064	0.590826	-8.575439	-9.262085	-2.166748
C:\Users\cware\Desktop\Steller20November\TagTesting20Nov2013\M11.DSG	11-1-2013	15:50:19	237512.000000	4750.240000	0.109375	-0.105469	-1.140625	0.077982	0.376147	0.591743	-7.583618	0.152588	-1.785278
C:\Users\cware\Desktop\Steller20November\TagTesting20Nov2013\M11.DSG	11-1-2013	15:50:19	237513.000000	4750.260000	0.117188	-0.105469	-1.152344	0.078899	0.374312	0.591743	-8.605957	-2.563477	-1.586914
C:\Users\cware\Desktop\Steller20November\TagTesting20Nov2013\M11.DSG	11-1-2013	15:50:19	237514.000000	4750.280000	0.136719	-0.097656	-1.128906	0.078899	0.373394	0.591743	-7.980347	-9.185791	-0.961304
C:\Users\cware\Desktop\Steller20November\TagTesting20Nov2013\M11.DSG	11-1-2013	15:50:19	237515.000000	4750.300000	0.121094	-0.082031	-1.160156	0.080734	0.373394	0.592661	-6.607056	-1.953125	-0.091553
C:\Users\cware\Desktop\Steller20November\TagTesting20Nov2013\M11.DSG	11-1-2013	15:50:19	237516.000000	4750.320000	0.132813	-0.082031	-1.128906	0.078899	0.372477	0.591743	-7.644653	-0.137329	0.885010
C:\Users\cware\Desktop\Steller20November\TagTesting20Nov2013\M11.DSG	11-1-2013	15:50:19	237517.000000	4750.340000	0.144531	-0.085938	-1.148438	0.079817	0.373394	0.592661	-8.712769	-1.449585	0.091553
C:\Users\cware\Desktop\Steller20November\TagTesting20Nov2013\M11.DSG	11-1-2013	15:50:19	237518.000000	4750.360000	0.128906	-0.066406	-1.136719	0.080734	0.371560	0.591743	-6.103516	-13.015747	-1.113892
C:\Users\cware\Desktop\Steller20November\TagTesting20Nov2013\M11.DSG	11-1-2013	15:50:19	237519.000000	4750.380000	0.097656	-0.085938	-1.148438	0.081651	0.373394	0.593578	-4.104614	-3.112793	-0.503540
C:\Users\cware\Desktop\Steller20November\TagTesting20Nov2013\M11.DSG	11-1-2013	15:50:19	237520.000000	4750.400000	0.125000	-0.093750	-1.164063	0.081651	0.373394	0.592661	-4.058838	-16.082764	-2.426147
C:\Users\cware\Desktop\Steller20November\TagTesting20Nov2013\M11.DSG	11-1-2013	15:50:19	237521.000000	4750.420000	0.062500	-0.105469	-1.140625	0.081651	0.373394	0.592661	-2.914429	-9.262085	-1.754761
C:\Users\cware\Desktop\Steller20November\TagTesting20Nov2013\M11.DSG	11-1-2013	15:50:19	237522.000000	4750.440000	0.085938	-0.113281	-1.152344	0.082569	0.373394	0.594495	-3.219604	-1.113892	-0.305176
C:\Users\cware\Desktop\Steller20November\TagTesting20Nov2013\M11.DSG	11-1-2013	15:50:19	237523.000000	4750.460000	0.125000	-0.074219	-1.152344	0.085321	0.374312	0.593578	-2.548218	-5.508423	-1.266479
C:\Users\cware\Desktop\Steller20November\TagTesting20Nov2013\M11.DSG	11-1-2013	15:50:19	237524.000000	4750.480000	0.085938	-0.105469	-1.140625	0.083486	0.374312	0.592661	-2.441406	-7.339478	-1.800537
C:\Users\cware\Desktop\Steller20November\TagTesting20Nov2013\M11.DSG	11-1-2013	15:50:19	237525.000000	4750.500000	0.082031	-0.074219	-1.175781	0.084404	0.375229	0.592661	-2.105713	-11.138916	-2.243042
C:\Users\cware\Desktop\Steller20November\TagTesting20Nov2013\M11.DSG	11-1-2013	15:50:19	237526.000000	4750.520000	0.074219	-0.093750	-1.148438	0.085321	0.374312	0.593578	-2.258301	-5.249023	-0.915527
C:\Users\cware\Desktop\Steller20November\TagTesting20Nov2013\M11.DSG	11-1-2013	15:50:19	237527.000000	4750.540000	0.117188	-0.085938	-1.121094	0.087156	0.376147	0.591743	-2.471924	-9.506226	-1.159668
C:\Users\cware\Desktop\Steller20November\TagTesting20Nov2013\M11.DSG	11-1-2013	15:50:19	237528.000000	4750.560000	0.082031	-0.109375	-1.148438	0.086239	0.376147	0.592661	-0.488281	-7.461548	-2.120972
C:\Users\cware\Desktop\Steller20November\TagTesting20Nov2013\M11.DSG	11-1-2013	15:50:19	237529.000000	4750.580000	0.078125	-0.101563	-1.136719	0.088073	0.377064	0.592661	-0.289917	-4.425049	-3.356934
C:\Users\cware\Desktop\Steller20November\TagTesting20Nov2013\M11.DSG	11-1-2013	15:50:19	237530.000000	4750.600000	0.101563	-0.074219	-1.132813	0.088073	0.377982	0.592661	-2.441406	-3.234863	-4.318237
C:\Users\cware\Desktop\Steller20November\TagTesting20Nov2013\M11.DSG	11-1-2013	15:50:19	237531.000000	4750.620000	0.105469	-0.082031	-1.125000	0.088073	0.378899	0.592661	-2.807617	0.366211	-4.028320
C:\Users\cware\Desktop\Steller20November\TagTesting20Nov2013\M11.DSG	11-1-2013	15:50:19	237532.000000	4750.640000	0.097656	-0.085938	-1.136719	0.088991	0.379817	0.593578	-3.570557	-10.894775	-5.813599
C:\Users\cware\Desktop\Steller20November\TagTesting20Nov2013\M11.DSG	11-1-2013	15:50:19	237533.000000	4750.660000	0.074219	-0.082031	-1.136719	0.090826	0.379817	0.594495	0.381470	-9.033203	-5.615234
C:\Users\cware\Desktop\Steller20November\TagTesting20Nov2013\M11.DSG	11-1-2013	15:50:19	237534.000000	4750.680000	0.074219	-0.132813	-1.128906	0.091743	0.379817	0.592661	1.495361	-8.148193	-5.905151
C:\Users\cware\Desktop\Steller20November\TagTesting20Nov2013\M11.DSG	11-1-2013	15:50:19	237535.000000	4750.700000	0.093750	-0.136719	-1.128906	0.092661	0.380734	0.592661	0.839233	0.366211	-3.829956
C:\Users\cware\Desktop\Steller20November\TagTesting20Nov2013\M11.DSG	11-1-2013	15:50:19	237536.000000	4750.720000	0.031250	-0.117188	-1.148438	0.091743	0.383486	0.591743	3.082275	1.068115	-2.456665
C:\Users\cware\Desktop\Steller20November\TagTesting20Nov2013\M11.DSG	11-1-2013	15:50:19	237537.000000	4750.740000	0.097656	-0.089844	-1.125000	0.090826	0.384404	0.592661	0.747681	-11.688232	-4.806519
C:\Users\cware\Desktop\Steller20November\TagTesting20Nov2013\M11.DSG	11-1-2013	15:50:19	237538.000000	4750.760000	0.089844	-0.132813	-1.136719	0.093578	0.385321	0.590826	-4.867554	-6.484985	-7.965088
C:\Users\cware\Desktop\Steller20November\TagTesting20Nov2013\M11.DSG	11-1-2013	15:50:19	237539.000000	4750.780000	0.078125	-0.121094	-1.152344	0.094495	0.385321	0.592661	-4.638672	-5.371094	-8.499146
C:\Users\cware\Desktop\Steller20November\TagTesting20Nov2013\M11.DSG	11-1-2013	15:50:19	237540.000000	4750.800000	0.062500	-0.097656	-1.117188	0.096330	0.386239	0.591743	-2.456665	-7.736206	-8.544922
C:\Users\cware\Desktop\Steller20November\TagTesting20Nov2013\M11.DSG	11-1-2013	15:50:19	237541.000000	4750.820000	0.070313	-0.101563	-1.136719	0.096330	0.388073	0.591743	0.259399	-15.563965	-10.406494
C:\Users\cware\Desktop\Steller20November\TagTesting20Nov2013\M11.DSG	11-1-2013	15:50:19	237542.000000	4750.840000	0.082031	-0.089844	-1.101563	0.098165	0.388073	0.591743	-0.686646	-12.847900	-11.947632
C:\Users\cware\Desktop\Steller20November\TagTesting20Nov2013\M11.DSG	11-1-2013	15:50:19	237543.000000	4750.860000	0.046875	-0.097656	-1.113281	0.101835	0.389908	0.591743	1.159668	-14.190674	-11.489868
C:\Users\cware\Desktop\Steller20November\TagTesting20Nov2013\M11.DSG	11-1-2013	15:50:19	237544.000000	4750.880000	0.074219	-0.136719	-1.125000	0.103670	0.392661	0.591743	1.998901	-10.131836	-9.460449
C:\Users\cware\Desktop\Steller20November\TagTesting20Nov2013\M11.DSG	11-1-2013	15:50:19	237545.000000	4750.900000	0.109375	-0.132813	-1.109375	0.103670	0.392661	0.591743	0.625610	-13.748169	-9.490967
C:\Users\cware\Desktop\Steller20November\TagTesting20Nov2013\M11.DSG	11-1-2013	15:50:19	237546.000000	4750.920000	0.093750	-0.132813	-1.113281	0.109174	0.395413	0.590826	-2.685547	-15.014648	-7.308960
C:\Users\cware\Desktop\Steller20November\TagTesting20Nov2013\M11.DSG	11-1-2013	15:50:19	237547.000000	4750.940000	0.066406	-0.144531	-1.089844	0.111009	0.395413	0.587156	-1.388550	-12.466431	-4.470825
C:\Users\cware\Desktop\Steller20November\TagTesting20Nov2013\M11.DSG	11-1-2013	15:50:19	237548.000000	4750.960000	0.062500	-0.148438	-1.070313	0.112844	0.397248	0.591743	-5.279541	-15.014648	-0.595093
C:\Users\cware\Desktop\Steller20November\TagTesting20Nov2013\M11.DSG	11-1-2013	15:50:19	237549.000000	4750.980000	0.023438	-0.140625	-1.089844	0.114679	0.396330	0.592661	-5.096436	-12.557983	2.685547
C:\Users\cware\Desktop\Steller20November\TagTesting20Nov2013\M11.DSG	11-1-2013	15:50:19	237550.000000	4751.000000	0.023438	-0.148438	-1.121094	0.114679	0.395413	0.593578	-10.650635	-8.224487	5.310059
C:\Users\cware\Desktop\Steller20November\TagTesting20Nov2013\M11.DSG	11-1-2013	15:50:19	237551.000000	4751.020000	0.046875	-0.144531	-1.093750	0.116514	0.394495	0.594495	-12.725830	-10.772705	6.179810
C:\Users\cware\Desktop\Steller20November\TagTesting20Nov2013\M11.DSG	11-1-2013	15:50:19	237552.000000	4751.040000	0.082031	-0.144531	-1.078125	0.118349	0.390826	0.595413	-19.210815	-12.557983	6.668091
C:\Users\cware\Desktop\Steller20November\TagTesting20Nov2013\M11.DSG	11-1-2013	15:50:19	237553.000000	4751.060000	0.046875	-0.152344	-1.082031	0.119266	0.388991	0.596330	-22.460938	-12.207031	7.797241
C:\Users\cware\Desktop\Steller20November\TagTesting20Nov2013\M11.DSG	11-1-2013	15:50:19	237554.000000	4751.080000	0.031250	-0.171875	-1.097656	0.121101	0.385321	0.598165	-14.892578	-14.633179	5.004883
C:\Users\cware\Desktop\Steller20November\TagTesting20Nov2013\M11.DSG	11-1-2013	15:50:19	237555.000000	4751.100000	0.019531	-0.144531	-1.109375	0.122936	0.384404	0.599083	-14.602661	-23.315430	0.564575
C:\Users\cware\Desktop\Steller20November\TagTesting20Nov2013\M11.DSG	11-1-2013	15:50:19	237556.000000	4751.120000	0.000000	-0.093750	-1.125000	0.126606	0.382569	0.600917	-13.656616	-9.902954	0.045776
C:\Users\cware\Desktop\Steller20November\TagTesting20Nov2013\M11.DSG	11-1-2013	15:50:19	237557.000000	4751.140000	-0.011719	-0.105469	-1.113281	0.126606	0.380734	0.600000	-10.635376	-14.450073	-2.761841
C:\Users\cware\Desktop\Steller20November\TagTesting20Nov2013\M11.DSG	11-1-2013	15:50:19	237558.000000	4751.160000	-0.003906	-0.121094	-1.097656	0.127523	0.381651	0.600917	-4.837036	-12.756348	-3.982544
C:\Users\cware\Desktop\Steller20November\TagTesting20Nov2013\M11.DSG	11-1-2013	15:50:19	237559.000000	4751.180000	-0.011719	-0.109375	-1.085938	0.131193	0.381651	0.600917	-5.142212	-16.128540	-7.781982
C:\Users\cware\Desktop\Steller20November\TagTesting20Nov2013\M11.DSG	11-1-2013	15:50:19	237560.000000	4751.200000	0.000000	-0.121094	-1.078125	0.132110	0.380734	0.601835	-3.143311	-13.595581	-5.935669
C:\Users\cware\Desktop\Steller20November\TagTesting20Nov2013\M11.DSG	11-1-2013	15:50:19	237561.000000	4751.220000	-0.003906	-0.105469	-1.089844	0.134862	0.381651	0.601835	-2.670288	-8.300781	-5.157471
C:\Users\cware\Desktop\Steller20November\TagTesting20Nov2013\M11.DSG	11-1-2013	15:50:19	237562.000000	4751.240000	-0.078125	-0.105469	-1.054688	0.135780	0.382569	0.602752	1.846313	-18.554688	-7.751465
C:\Users\cware\Desktop\Steller20November\TagTesting20Nov2013\M11.DSG	11-1-2013	15:50:19	237563.000000	4751.260000	-0.035156	-0.085938	-1.085938	0.137615	0.384404	0.601835	5.813599	-5.630493	-7.949829
C:\Users\cware\Desktop\Steller20November\TagTesting20Nov2013\M11.DSG	11-1-2013	15:50:19	237564.000000	4751.280000	-0.046875	-0.121094	-1.082031	0.138532	0.386239	0.600917	5.935669	0.823975	-6.057739
C:\Users\cware\Desktop\Steller20November\TagTesting20Nov2013\M11.DSG	11-1-2013	15:50:19	237565.000000	4751.300000	0.011719	-0.101563	-1.066406	0.139450	0.389908	0.600000	6.515503	-10.269165	-11.032104
C:\Users\cware\Desktop\Steller20November\TagTesting20Nov2013\M11.DSG	11-1-2013	15:50:19	237566.000000	4751.320000	-0.003906	-0.089844	-1.105469	0.141284	0.390826	0.599083	10.040283	-8.605957	-13.793945
C:\Users\cware\Desktop\Steller20November\TagTesting20Nov2013\M11.DSG	11-1-2013	15:50:19	237567.000000	4751.340000	0.019531	-0.074219	-1.085938	0.143119	0.397248	0.597248	13.412476	-11.428833	-13.198853
C:\Users\cware\Desktop\Steller20November\TagTesting20Nov2013\M11.DSG	11-1-2013	15:50:19	237568.000000	4751.360000	-0.015625	-0.121094	-1.093750	0.142202	0.399083	0.597248	16.571045	-2.471924	-12.908936
C:\Users\cware\Desktop\Steller20November\TagTesting20Nov2013\M11.DSG	11-1-2013	15:50:19	237569.000000	4751.380000	0.035156	-0.128906	-1.132813	0.145872	0.405505	0.594495	17.303467	-7.965088	-16.891479
C:\Users\cware\Desktop\Steller20November\TagTesting20Nov2013\M11.DSG	11-1-2013	15:50:19	237570.000000	4751.400000	0.039063	-0.167969	-1.148438	0.146789	0.408257	0.592661	21.011353	-6.774902	-17.837524
C:\Users\cware\Desktop\Steller20November\TagTesting20Nov2013\M11.DSG	11-1-2013	15:50:19	237571.000000	4751.420000	0.035156	-0.210938	-1.136719	0.147706	0.415596	0.591743	17.654419	-28.045654	-20.492554
C:\Users\cware\Desktop\Steller20November\TagTesting20Nov2013\M11.DSG	11-1-2013	15:50:19	237572.000000	4751.440000	-0.070313	-0.210938	-1.183594	0.154128	0.419266	0.589908	16.540527	-11.291504	-17.028809
C:\Users\cware\Desktop\Steller20November\TagTesting20Nov2013\M11.DSG	11-1-2013	15:50:19	237573.000000	4751.460000	-0.070313	-0.195313	-1.179688	0.155963	0.422018	0.588991	12.130737	-11.871338	-15.380859
C:\Users\cware\Desktop\Steller20November\TagTesting20Nov2013\M11.DSG	11-1-2013	15:50:19	237574.000000	4751.480000	-0.062500	-0.207031	-1.191406	0.160550	0.425688	0.586239	3.982544	-15.411377	-13.946533
C:\Users\cware\Desktop\Steller20November\TagTesting20Nov2013\M11.DSG	11-1-2013	15:50:19	237575.000000	4751.500000	-0.070313	-0.218750	-1.187500	0.164220	0.426606	0.586239	6.469727	-17.227173	-10.726929
C:\Users\cware\Desktop\Steller20November\TagTesting20Nov2013\M11.DSG	11-1-2013	15:50:19	237576.000000	4751.520000	-0.011719	-0.238281	-1.187500	0.166972	0.430275	0.586239	2.944946	-22.521973	-9.857178
C:\Users\cware\Desktop\Steller20November\TagTesting20Nov2013\M11.DSG	11-1-2013	15:50:19	237577.000000	4751.540000	-0.039063	-0.289063	-1.253906	0.168807	0.432110	0.584404	-3.509521	-24.291992	-6.668091
C:\Users\cware\Desktop\Steller20November\TagTesting20Nov2013\M11.DSG	11-1-2013	15:50:19	237578.000000	4751.560000	-0.046875	-0.300781	-1.242188	0.175229	0.432110	0.585321	-18.341064	-27.618408	0.717163
C:\Users\cware\Desktop\Steller20November\TagTesting20Nov2013\M11.DSG	11-1-2013	15:50:19	237579.000000	4751.580000	-0.101563	-0.308594	-1.230469	0.177982	0.429358	0.587156	-28.213501	-34.896851	0.747681
C:\Users\cware\Desktop\Steller20November\TagTesting20Nov2013\M11.DSG	11-1-2013	15:50:19	237580.000000	4751.600000	-0.250000	-0.285156	-1.214844	0.185321	0.422936	0.591743	-34.774780	-7.598877	9.216309
C:\Users\cware\Desktop\Steller20November\TagTesting20Nov2013\M11.DSG	11-1-2013	15:50:19	237581.000000	4751.620000	-0.304688	-0.226563	-1.164063	0.184404	0.418349	0.593578	-32.806396	1.205444	6.362915
C:\Users\cware\Desktop\Steller20November\TagTesting20Nov2013\M11.DSG	11-1-2013	15:50:19	237582.000000	4751.640000	-0.261719	-0.144531	-1.121094	0.181651	0.411009	0.594495	-17.105103	12.664795	2.578735
C:\Users\cware\Desktop\Steller20November\TagTesting20Nov2013\M11.DSG	11-1-2013	15:50:19	237583.000000	4751.660000	-0.199219	-0.078125	-1.093750	0.178899	0.411009	0.596330	-10.101318	8.285522	-5.416870
C:\Users\cware\Desktop\Steller20November\TagTesting20Nov2013\M11.DSG	11-1-2013	15:50:19	237584.000000	4751.680000	-0.058594	-0.046875	-1.148438	0.177982	0.411009	0.595413	-3.616333	-3.067017	-14.648438
C:\Users\cware\Desktop\Steller20November\TagTesting20Nov2013\M11.DSG	11-1-2013	15:50:19	237585.000000	4751.700000	-0.035156	-0.070313	-1.242188	0.178899	0.411927	0.595413	4.806519	0.457764	-20.904541
C:\Users\cware\Desktop\Steller20November\TagTesting20Nov2013\M11.DSG	11-1-2013	15:50:19	237586.000000	4751.720000	0.003906	-0.101563	-1.296875	0.179817	0.416514	0.593578	12.313843	0.549316	-27.267456
C:\Users\cware\Desktop\Steller20November\TagTesting20Nov2013\M11.DSG	11-1-2013	15:50:19	237587.000000	4751.740000	0.000000	-0.074219	-1.328125	0.180734	0.418349	0.592661	20.660400	12.893677	-25.650024
C:\Users\cware\Desktop\Steller20November\TagTesting20Nov2013\M11.DSG	11-1-2013	15:50:19	237588.000000	4751.760000	0.042969	-0.093750	-1.281250	0.177064	0.426606	0.588073	20.416260	19.012451	-22.644043
C:\Users\cware\Desktop\Steller20November\TagTesting20Nov2013\M11.DSG	11-1-2013	15:50:19	237589.000000	4751.780000	0.222656	-0.101563	-1.304688	0.177064	0.429358	0.586239	21.408081	15.655518	-25.070190
C:\Users\cware\Desktop\Steller20November\TagTesting20Nov2013\M11.DSG	11-1-2013	15:50:19	237590.000000	4751.800000	0.320313	-0.218750	-1.375000	0.174312	0.438532	0.580734	24.688721	22.979736	-30.120850
C:\Users\cware\Desktop\Steller20November\TagTesting20Nov2013\M11.DSG	11-1-2013	15:50:19	237591.000000	4751.820000	0.320313	-0.218750	-1.375000	0.173394	0.443119	0.577982	24.353027	15.975952	-30.776978
C:\Users\cware\Desktop\Steller20November\TagTesting20Nov2013\M11.DSG	11-1-2013	15:50:19	237592.000000	4751.840000	0.437500	-0.152344	-1.343750	0.171560	0.448624	0.574312	7.736206	30.105591	-20.629883
C:\Users\cware\Desktop\Steller20November\TagTesting20Nov2013\M11.DSG	11-1-2013	15:50:19	237593.000000	4751.860000	0.488281	-0.171875	-1.363281	0.168807	0.450459	0.573394	-6.317139	31.158447	-16.708374
C:\Users\cware\Desktop\Steller20November\TagTesting20Nov2013\M11.DSG	11-1-2013	15:50:19	237594.000000	4751.880000	0.519531	-0.144531	-1.359375	0.166972	0.449541	0.572477	-11.184692	22.354126	-15.258789
C:\Users\cware\Desktop\Steller20November\TagTesting20Nov2013\M11.DSG	11-1-2013	15:50:19	237595.000000	4751.900000	0.480469	-0.078125	-1.414063	0.163303	0.449541	0.572477	-15.258789	14.266968	-11.505127
C:\Users\cware\Desktop\Steller20November\TagTesting20Nov2013\M11.DSG	11-1-2013	15:50:19	237596.000000	4751.920000	0.347656	-0.042969	-1.445313	0.161468	0.448624	0.572477	-12.084961	25.177002	-6.576538
C:\Users\cware\Desktop\Steller20November\TagTesting20Nov2013\M11.DSG	11-1-2013	15:50:19	237597.000000	4751.940000	0.375000	-0.125000	-1.355469	0.155963	0.447706	0.573394	-16.067505	15.899658	-7.492065
C:\Users\cware\Desktop\Steller20November\TagTesting20Nov2013\M11.DSG	11-1-2013	15:50:19	237598.000000	4751.960000	0.320313	-0.128906	-1.367188	0.154128	0.446789	0.573394	-13.565063	29.693604	-5.722046
C:\Users\cware\Desktop\Steller20November\TagTesting20Nov2013\M11.DSG	11-1-2013	15:50:19	237599.000000	4751.980000	0.308594	-0.179688	-1.308594	0.149541	0.444037	0.574312	-14.083862	25.634766	-8.895874
C:\Users\cware\Desktop\Steller20November\TagTesting20Nov2013\M11.DSG	11-1-2013	15:50:19	237600.000000	4752.000000	0.250000	-0.214844	-1.285156	0.147706	0.442202	0.574312	-14.282227	29.632568	-8.270264
C:\Users\cware\Desktop\Steller20November\TagTesting20Nov2013\M11.DSG	11-1-2013	15:50:19	237601.000000	4752.020000	0.246094	-0.195313	-1.214844	0.141284	0.441284	0.575229	-12.664795	25.863647	-13.320923
C:\Users\cware\Desktop\Steller20November\TagTesting20Nov2013\M11.DSG	11-1-2013	15:50:19	237602.000000	4752.040000	0.171875	-0.183594	-1.195313	0.138532	0.439450	0.575229	-13.992310	21.377563	-17.028809
C:\Users\cware\Desktop\Steller20November\TagTesting20Nov2013\M11.DSG	11-1-2013	15:50:19	237603.000000	4752.060000	0.148438	-0.195313	-1.136719	0.133028	0.436697	0.575229	-16.082764	31.555176	-13.519287
C:\Users\cware\Desktop\Steller20November\TagTesting20Nov2013\M11.DSG	11-1-2013	15:50:19	237604.000000	4752.080000	0.199219	-0.261719	-1.148438	0.129358	0.437615	0.574312	-12.527466	26.123047	-6.225586
C:\Users\cware\Desktop\Steller20November\TagTesting20Nov2013\M11.DSG	11-1-2013	15:50:19	237605.000000	4752.100000	0.191406	-0.261719	-1.156250	0.122936	0.433028	0.575229	-16.601563	22.705078	-3.890991
C:\Users\cware\Desktop\Steller20November\TagTesting20Nov2013\M11.DSG	11-1-2013	15:50:19	237606.000000	4752.120000	0.191406	-0.253906	-1.101563	0.122018	0.433945	0.575229	-14.816284	9.002686	-0.350952
C:\Users\cware\Desktop\Steller20November\TagTesting20Nov2013\M11.DSG	11-1-2013	15:50:19	237607.000000	4752.140000	0.113281	-0.292969	-1.128906	0.120183	0.428440	0.575229	-17.028809	11.489868	2.563477
C:\Users\cware\Desktop\Steller20November\TagTesting20Nov2013\M11.DSG	11-1-2013	15:50:19	237608.000000	4752.160000	0.019531	-0.218750	-1.148438	0.117431	0.424771	0.577064	-35.644531	16.189575	-0.579834
C:\Users\cware\Desktop\Steller20November\TagTesting20Nov2013\M11.DSG	11-1-2013	15:50:19	237609.000000	4752.180000	0.007813	-0.156250	-1.167969	0.114679	0.421101	0.579817	-39.291382	14.282227	-0.961304
C:\Users\cware\Desktop\Steller20November\TagTesting20Nov2013\M11.DSG	11-1-2013	15:50:19	237610.000000	4752.200000	-0.046875	-0.105469	-1.152344	0.110092	0.415596	0.581651	-26.184082	27.908325	7.827759
C:\Users\cware\Desktop\Steller20November\TagTesting20Nov2013\M11.DSG	11-1-2013	15:50:19	237611.000000	4752.220000	0.136719	-0.128906	-1.007813	0.106422	0.412844	0.582569	-14.663696	14.999390	5.920410
C:\Users\cware\Desktop\Steller20November\TagTesting20Nov2013\M11.DSG	11-1-2013	15:50:19	237612.000000	4752.240000	0.160156	-0.140625	-0.996094	0.100917	0.407339	0.583486	-17.364502	7.690430	-4.455566
C:\Users\cware\Desktop\Steller20November\TagTesting20Nov2013\M11.DSG	11-1-2013	15:50:19	237613.000000	4752.260000	0.183594	-0.132813	-1.070313	0.099083	0.405505	0.583486	-24.307251	-0.350952	-3.540039
C:\Users\cware\Desktop\Steller20November\TagTesting20Nov2013\M11.DSG	11-1-2013	15:50:19	237614.000000	4752.280000	0.082031	-0.179688	-1.222656	0.098165	0.402752	0.584404	-28.686523	7.705688	8.300781
C:\Users\cware\Desktop\Steller20November\TagTesting20Nov2013\M11.DSG	11-1-2013	15:50:19	237615.000000	4752.300000	0.054688	-0.152344	-1.199219	0.097248	0.399083	0.586239	-28.030396	4.150391	9.017944
C:\Users\cware\Desktop\Steller20November\TagTesting20Nov2013\M11.DSG	11-1-2013	15:50:19	237616.000000	4752.320000	0.066406	-0.183594	-1.070313	0.092661	0.392661	0.588073	-20.401001	18.783569	4.119873
C:\Users\cware\Desktop\Steller20November\TagTesting20Nov2013\M11.DSG	11-1-2013	15:50:19	237617.000000	4752.340000	0.066406	-0.183594	-1.070313	0.089908	0.389908	0.587156	-22.796631	10.574341	-2.838135
C:\Users\cware\Desktop\Steller20November\TagTesting20Nov2013\M11.DSG	11-1-2013	15:50:19	237618.000000	4752.360000	0.101563	-0.093750	-1.191406	0.085321	0.386239	0.588991	-22.216797	7.720947	2.319336
C:\Users\cware\Desktop\Steller20November\TagTesting20Nov2013\M11.DSG	11-1-2013	15:50:19	237619.000000	4752.380000	0.042969	-0.035156	-1.199219	0.084404	0.383486	0.588073	-16.326904	10.864258	0.976563
C:\Users\cware\Desktop\Steller20November\TagTesting20Nov2013\M11.DSG	11-1-2013	15:50:19	237620.000000	4752.400000	0.101563	-0.074219	-1.117188	0.080734	0.382569	0.589908	-5.966187	0.930786	-6.317139
C:\Users\cware\Desktop\Steller20November\TagTesting20Nov2013\M11.DSG	11-1-2013	15:50:19	237621.000000	4752.420000	0.050781	-0.082031	-1.093750	0.080734	0.380734	0.588073	-4.653931	18.127441	-6.423950
C:\Users\cware\Desktop\Steller20November\TagTesting20Nov2013\M11.DSG	11-1-2013	15:50:19	237622.000000	4752.440000	0.210938	-0.128906	-0.988281	0.077982	0.378899	0.588991	-29.602051	-1.464844	-15.060425
C:\Users\cware\Desktop\Steller20November\TagTesting20Nov2013\M11.DSG	11-1-2013	15:50:19	237623.000000	4752.460000	0.160156	-0.195313	-1.050781	0.077064	0.377064	0.589908	-26.473999	17.181396	-7.369995
C:\Users\cware\Desktop\Steller20November\TagTesting20Nov2013\M11.DSG	11-1-2013	15:50:19	237624.000000	4752.480000	0.242188	-0.148438	-1.121094	0.075229	0.374312	0.589908	-22.232056	-2.227783	-2.548218
C:\Users\cware\Desktop\Steller20November\TagTesting20Nov2013\M11.DSG	11-1-2013	15:50:19	237625.000000	4752.500000	0.156250	-0.125000	-1.187500	0.076147	0.373394	0.589908	-18.707275	-0.900269	-2.532959
C:\Users\cware\Desktop\Steller20November\TagTesting20Nov2013\M11.DSG	11-1-2013	15:50:19	237626.000000	4752.520000	0.062500	-0.121094	-1.265625	0.074312	0.369725	0.590826	0.701904	11.154175	1.617432
C:\Users\cware\Desktop\Steller20November\TagTesting20Nov2013\M11.DSG	11-1-2013	15:50:19	237627.000000	4752.540000	0.105469	-0.058594	-1.324219	0.075229	0.367890	0.591743	6.286621	5.294800	3.585815
C:\Users\cware\Desktop\Steller20November\TagTesting20Nov2013\M11.DSG	11-1-2013	15:50:19	237628.000000	4752.560000	0.101563	0.039063	-1.343750	0.071560	0.367890	0.591743	0.335693	4.287720	-9.628296
C:\Users\cware\Desktop\Steller20November\TagTesting20Nov2013\M11.DSG	11-1-2013	15:50:19	237629.000000	4752.580000	0.109375	0.078125	-1.253906	0.070642	0.364220	0.592661	-7.446289	-9.353638	-9.628296
C:\Users\cware\Desktop\Steller20November\TagTesting20Nov2013\M11.DSG	11-1-2013	15:50:19	237630.000000	4752.600000	0.105469	0.066406	-1.175781	0.069725	0.362385	0.593578	-37.948608	1.815796	-9.857178
C:\Users\cware\Desktop\Steller20November\TagTesting20Nov2013\M11.DSG	11-1-2013	15:50:19	237631.000000	4752.620000	0.113281	0.089844	-1.058594	0.069725	0.361468	0.592661	-43.014526	-6.774902	-15.716553
C:\Users\cware\Desktop\Steller20November\TagTesting20Nov2013\M11.DSG	11-1-2013	15:50:19	237632.000000	4752.640000	0.093750	0.003906	-1.039063	0.069725	0.358716	0.594495	-40.588379	3.906250	-0.961304
C:\Users\cware\Desktop\Steller20November\TagTesting20Nov2013\M11.DSG	11-1-2013	15:50:19	237633.000000	4752.660000	0.140625	-0.007813	-1.019531	0.068807	0.356881	0.594495	-37.963867	3.463745	-5.645752
C:\Users\cware\Desktop\Steller20November\TagTesting20Nov2013\M11.DSG	11-1-2013	15:50:19	237634.000000	4752.680000	0.121094	0.035156	-1.117188	0.066972	0.355046	0.593578	-40.206909	14.495850	-0.427246
C:\Users\cware\Desktop\Steller20November\TagTesting20Nov2013\M11.DSG	11-1-2013	15:50:19	237635.000000	4752.700000	0.132813	0.066406	-1.113281	0.064220	0.354128	0.595413	-37.902832	-5.065918	-2.151489
C:\Users\cware\Desktop\Steller20November\TagTesting20Nov2013\M11.DSG	11-1-2013	15:50:19	237636.000000	4752.720000	0.152344	0.058594	-1.089844	0.065138	0.351376	0.595413	-24.291992	8.605957	5.661011
C:\Users\cware\Desktop\Steller20November\TagTesting20Nov2013\M11.DSG	11-1-2013	15:50:19	237637.000000	4752.740000	0.195313	0.039063	-1.066406	0.064220	0.347706	0.596330	-24.047852	-4.241943	3.631592
C:\Users\cware\Desktop\Steller20November\TagTesting20Nov2013\M11.DSG	11-1-2013	15:50:19	237638.000000	4752.760000	0.164063	-0.019531	-1.058594	0.063303	0.347706	0.596330	6.027222	6.500244	5.264282
C:\Users\cware\Desktop\Steller20November\TagTesting20Nov2013\M11.DSG	11-1-2013	15:50:19	237639.000000	4752.780000	0.125000	-0.070313	-1.031250	0.060550	0.344954	0.597248	1.541138	-0.274658	5.920410
C:\Users\cware\Desktop\Steller20November\TagTesting20Nov2013\M11.DSG	11-1-2013	15:50:19	237640.000000	4752.800000	0.203125	-0.082031	-0.984375	0.061468	0.344954	0.595413	10.269165	-6.149292	-2.838135
C:\Users\cware\Desktop\Steller20November\TagTesting20Nov2013\M11.DSG	11-1-2013	15:50:19	237641.000000	4752.820000	0.246094	-0.089844	-0.988281	0.061468	0.343119	0.596330	3.036499	-8.728027	0.350952
C:\Users\cware\Desktop\Steller20November\TagTesting20Nov2013\M11.DSG	11-1-2013	15:50:19	237642.000000	4752.840000	0.199219	-0.039063	-1.066406	0.063303	0.343119	0.597248	8.590698	2.777100	-3.738403
C:\Users\cware\Desktop\Steller20November\TagTesting20Nov2013\M11.DSG	11-1-2013	15:50:19	237643.000000	4752.860000	0.199219	-0.039063	-1.066406	0.062385	0.343119	0.597248	5.554199	-5.844116	-3.173828
C:\Users\cware\Desktop\Steller20November\TagTesting20Nov2013\M11.DSG	11-1-2013	15:50:19	237644.000000	4752.880000	0.105469	-0.023438	-1.121094	0.062385	0.342202	0.598165	2.746582	7.659912	-5.004883
C:\Users\cware\Desktop\Steller20November\TagTesting20Nov2013\M11.DSG	11-1-2013	15:50:19	237645.000000	4752.900000	0.250000	-0.058594	-1.015625	0.062385	0.343119	0.597248	-0.167847	-1.724243	-8.972168
C:\Users\cware\Desktop\Steller20November\TagTesting20Nov2013\M11.DSG	11-1-2013	15:50:19	237646.000000	4752.920000	0.171875	-0.105469	-1.062500	0.061468	0.343119	0.598165	-15.289307	3.692627	-7.904053
C:\Users\cware\Desktop\Steller20November\TagTesting20Nov2013\M11.DSG	11-1-2013	15:50:19	237647.000000	4752.940000	0.214844	-0.113281	-1.078125	0.062385	0.341284	0.598165	-19.012451	-5.859375	-10.604858
C:\Users\cware\Desktop\Steller20November\TagTesting20Nov2013\M11.DSG	11-1-2013	15:50:19	237648.000000	4752.960000	0.167969	-0.109375	-1.136719	0.063303	0.342202	0.598165	-17.089844	-5.111694	0.289917
C:\Users\cware\Desktop\Steller20November\TagTesting20Nov2013\M11.DSG	11-1-2013	15:50:19	237649.000000	4752.980000	0.128906	-0.054688	-1.250000	0.065138	0.342202	0.598165	-14.831543	3.433228	1.998901
C:\Users\cware\Desktop\Steller20November\TagTesting20Nov2013\M11.DSG	11-1-2013	15:50:19	237650.000000	4753.000000	0.160156	0.019531	-1.222656	0.061468	0.340367	0.599083	4.791260	-14.358521	0.823975
C:\Users\cware\Desktop\Steller20November\TagTesting20Nov2013\M11.DSG	11-1-2013	15:50:19	237651.000000	4753.020000	0.074219	0.058594	-1.285156	0.065138	0.339450	0.599083	5.645752	-6.103516	1.220703
C:\Users\cware\Desktop\Steller20November\TagTesting20Nov2013\M11.DSG	11-1-2013	15:50:19	237652.000000	4753.040000	0.140625	0.097656	-1.195313	0.063303	0.338532	0.599083	0.579834	-20.355225	-6.622314
C:\Users\cware\Desktop\Steller20November\TagTesting20Nov2013\M11.DSG	11-1-2013	15:50:19	237653.000000	4753.060000	0.125000	0.078125	-1.089844	0.065138	0.336697	0.600917	-3.509521	1.098633	-5.844116
C:\Users\cware\Desktop\Steller20November\TagTesting20Nov2013\M11.DSG	11-1-2013	15:50:19	237654.000000	4753.080000	0.179688	-0.011719	-1.023438	0.066055	0.339450	0.599083	-22.064209	-19.134521	-5.767822
C:\Users\cware\Desktop\Steller20November\TagTesting20Nov2013\M11.DSG	11-1-2013	15:50:19	237655.000000	4753.100000	0.074219	-0.062500	-1.042969	0.067890	0.338532	0.600000	-25.573730	4.302979	-0.732422
C:\Users\cware\Desktop\Steller20November\TagTesting20Nov2013\M11.DSG	11-1-2013	15:50:19	237656.000000	4753.120000	0.218750	-0.093750	-1.027344	0.066972	0.336697	0.600917	-9.887695	-2.517700	5.661011
C:\Users\cware\Desktop\Steller20November\TagTesting20Nov2013\M11.DSG	11-1-2013	15:50:19	237657.000000	4753.140000	0.132813	-0.121094	-1.058594	0.066055	0.337615	0.599083	-6.164551	2.609253	7.125854
C:\Users\cware\Desktop\Steller20November\TagTesting20Nov2013\M11.DSG	11-1-2013	15:50:19	237658.000000	4753.160000	0.246094	-0.089844	-1.140625	0.066972	0.335780	0.600917	1.358032	-15.945435	-0.167847
C:\Users\cware\Desktop\Steller20November\TagTesting20Nov2013\M11.DSG	11-1-2013	15:50:19	237659.000000	4753.180000	0.062500	-0.046875	-1.222656	0.066972	0.333945	0.601835	5.737305	2.258301	2.761841
C:\Users\cware\Desktop\Steller20November\TagTesting20Nov2013\M11.DSG	11-1-2013	15:50:19	237660.000000	4753.200000	0.175781	-0.019531	-1.203125	0.066055	0.334862	0.600000	-5.950928	-14.083862	-7.095337
C:\Users\cware\Desktop\Steller20November\TagTesting20Nov2013\M11.DSG	11-1-2013	15:50:19	237661.000000	4753.220000	0.109375	0.042969	-1.246094	0.066055	0.333945	0.601835	-4.226685	1.953125	-4.638672
C:\Users\cware\Desktop\Steller20November\TagTesting20Nov2013\M11.DSG	11-1-2013	15:50:19	237662.000000	4753.240000	0.136719	0.058594	-1.261719	0.066055	0.334862	0.600917	-20.248413	-4.699707	-5.828857
C:\Users\cware\Desktop\Steller20November\TagTesting20Nov2013\M11.DSG	11-1-2013	15:50:19	237663.000000	4753.260000	0.085938	0.062500	-1.234375	0.066972	0.332110	0.600917	-16.693115	1.144409	-3.219604
C:\Users\cware\Desktop\Steller20November\TagTesting20Nov2013\M11.DSG	11-1-2013	15:50:19	237664.000000	4753.280000	0.128906	0.058594	-1.226563	0.065138	0.332110	0.601835	-13.671875	-2.349854	2.334595
C:\Users\cware\Desktop\Steller20November\TagTesting20Nov2013\M11.DSG	11-1-2013	15:50:19	237665.000000	4753.300000	0.121094	0.031250	-1.203125	0.065138	0.332110	0.600000	-14.297485	-4.577637	0.091553
C:\Users\cware\Desktop\Steller20November\TagTesting20Nov2013\M11.DSG	11-1-2013	15:50:19	237666.000000	4753.320000	0.164063	0.046875	-1.179688	0.066055	0.330275	0.600917	-12.603760	-6.729126	2.655029
C:\Users\cware\Desktop\Steller20November\TagTesting20Nov2013\M11.DSG	11-1-2013	15:50:19	237667.000000	4753.340000	0.132813	0.046875	-1.203125	0.064220	0.331193	0.600917	-19.683838	-1.235962	0.427246
C:\Users\cware\Desktop\Steller20November\TagTesting20Nov2013\M11.DSG	11-1-2013	15:50:19	237668.000000	4753.360000	0.148438	0.078125	-1.226563	0.063303	0.330275	0.601835	-8.773804	-0.350952	2.441406
C:\Users\cware\Desktop\Steller20November\TagTesting20Nov2013\M11.DSG	11-1-2013	15:50:19	237669.000000	4753.380000	0.199219	0.058594	-1.195313	0.065138	0.331193	0.601835	-16.357422	-0.122070	2.273560
C:\Users\cware\Desktop\Steller20November\TagTesting20Nov2013\M11.DSG	11-1-2013	15:50:19	237670.000000	4753.400000	0.136719	0.066406	-1.195313	0.064220	0.332110	0.601835	-2.136230	-5.920410	2.792358
C:\Users\cware\Desktop\Steller20November\TagTesting20Nov2013\M11.DSG	11-1-2013	15:50:19	237671.000000	4753.420000	0.167969	0.074219	-1.167969	0.066055	0.331193	0.602752	-4.318237	-8.819580	2.578735
C:\Users\cware\Desktop\Steller20November\TagTesting20Nov2013\M11.DSG	11-1-2013	15:50:19	237672.000000	4753.440000	0.136719	0.015625	-1.167969	0.066055	0.333028	0.601835	1.785278	-0.259399	1.174927
C:\Users\cware\Desktop\Steller20November\TagTesting20Nov2013\M11.DSG	11-1-2013	15:50:19	237673.000000	4753.460000	0.132813	0.066406	-1.152344	0.066972	0.332110	0.601835	3.005981	-2.212524	0.549316
C:\Users\cware\Desktop\Steller20November\TagTesting20Nov2013\M11.DSG	11-1-2013	15:50:19	237674.000000	4753.480000	0.175781	0.042969	-1.125000	0.067890	0.332110	0.601835	6.698608	-7.827759	-2.380371
C:\Users\cware\Desktop\Steller20November\TagTesting20Nov2013\M11.DSG	11-1-2013	15:50:19	237675.000000	4753.500000	0.132813	0.046875	-1.160156	0.067890	0.332110	0.601835	6.164551	-11.474609	-1.403809
C:\Users\cware\Desktop\Steller20November\TagTesting20Nov2013\M11.DSG	11-1-2013	15:50:19	237676.000000	4753.520000	0.121094	0.046875	-1.132813	0.067890	0.332110	0.603670	3.768921	-4.592896	-3.906250
C:\Users\cware\Desktop\Steller20November\TagTesting20Nov2013\M11.DSG	11-1-2013	15:50:19	237677.000000	4753.540000	0.125000	0.015625	-1.082031	0.066972	0.333028	0.602752	4.516602	2.990723	-2.456665
C:\Users\cware\Desktop\Steller20November\TagTesting20Nov2013\M11.DSG	11-1-2013	15:50:19	237678.000000	4753.560000	0.195313	0.039063	-1.089844	0.067890	0.333028	0.601835	-6.942749	-7.980347	-5.981445
C:\Users\cware\Desktop\Steller20November\TagTesting20Nov2013\M11.DSG	11-1-2013	15:50:19	237679.000000	4753.580000	0.179688	0.003906	-1.089844	0.068807	0.335780	0.602752	1.129150	-5.050659	-6.805420
C:\Users\cware\Desktop\Steller20November\TagTesting20Nov2013\M11.DSG	11-1-2013	15:50:19	237680.000000	4753.600000	0.160156	0.054688	-1.128906	0.069725	0.334862	0.602752	-6.866455	-7.339478	-8.514404
C:\Users\cware\Desktop\Steller20November\TagTesting20Nov2013\M11.DSG	11-1-2013	15:50:19	237681.000000	4753.620000	0.125000	0.054688	-1.078125	0.071560	0.337615	0.601835	-0.976563	-15.991211	-8.148193
C:\Users\cware\Desktop\Steller20November\TagTesting20Nov2013\M11.DSG	11-1-2013	15:50:19	237682.000000	4753.640000	0.070313	0.039063	-1.144531	0.071560	0.337615	0.602752	-5.859375	-3.372192	-6.347656
C:\Users\cware\Desktop\Steller20November\TagTesting20Nov2013\M11.DSG	11-1-2013	15:50:19	237683.000000	4753.660000	0.089844	0.066406	-1.144531	0.072477	0.339450	0.600917	-4.074097	9.658813	-9.063721
C:\Users\cware\Desktop\Steller20November\TagTesting20Nov2013\M11.DSG	11-1-2013	15:50:19	237684.000000	4753.680000	0.160156	0.039063	-1.117188	0.071560	0.339450	0.600917	-14.083862	-7.125854	-11.199951
C:\Users\cware\Desktop\Steller20November\TagTesting20Nov2013\M11.DSG	11-1-2013	15:50:19	237685.000000	4753.700000	0.109375	0.089844	-1.164063	0.072477	0.337615	0.603670	-8.010864	6.439209	-11.245728
C:\Users\cware\Desktop\Steller20November\TagTesting20Nov2013\M11.DSG	11-1-2013	15:50:19	237686.000000	4753.720000	0.117188	0.078125	-1.156250	0.071560	0.342202	0.599083	-12.786865	1.098633	-6.790161
C:\Users\cware\Desktop\Steller20November\TagTesting20Nov2013\M11.DSG	11-1-2013	15:50:19	237687.000000	4753.740000	0.152344	0.046875	-1.164063	0.070642	0.342202	0.600917	-10.711670	-1.007080	-7.324219
C:\Users\cware\Desktop\Steller20November\TagTesting20Nov2013\M11.DSG	11-1-2013	15:50:19	237688.000000	4753.760000	0.113281	0.066406	-1.160156	0.070642	0.344954	0.600000	-13.442993	4.882813	-2.593994
C:\Users\cware\Desktop\Steller20November\TagTesting20Nov2013\M11.DSG	11-1-2013	15:50:19	237689.000000	4753.780000	0.148438	0.062500	-1.191406	0.070642	0.344954	0.599083	-10.101318	-7.537842	-6.179810
C:\Users\cware\Desktop\Steller20November\TagTesting20Nov2013\M11.DSG	11-1-2013	15:50:19	237690.000000	4753.800000	0.152344	0.058594	-1.164063	0.071560	0.345872	0.599083	-7.110596	-4.287720	-0.366211
C:\Users\cware\Desktop\Steller20November\TagTesting20Nov2013\M11.DSG	11-1-2013	15:50:19	237691.000000	4753.820000	0.160156	0.023438	-1.132813	0.069725	0.347706	0.599083	-1.678467	3.341675	-0.152588
C:\Users\cware\Desktop\Steller20November\TagTesting20Nov2013\M11.DSG	11-1-2013	15:50:19	237692.000000	4753.840000	0.121094	-0.046875	-1.164063	0.071560	0.349541	0.598165	-3.219604	-10.879517	-2.273560
C:\Users\cware\Desktop\Steller20November\TagTesting20Nov2013\M11.DSG	11-1-2013	15:50:19	237693.000000	4753.860000	0.117188	-0.050781	-1.179688	0.070642	0.347706	0.598165	-2.593994	-2.960205	-3.097534
C:\Users\cware\Desktop\Steller20November\TagTesting20Nov2013\M11.DSG	11-1-2013	15:50:19	237694.000000	4753.880000	0.187500	-0.046875	-1.171875	0.072477	0.351376	0.596330	-2.746582	-0.320435	-0.076294
C:\Users\cware\Desktop\Steller20November\TagTesting20Nov2013\M11.DSG	11-1-2013	15:50:19	237695.000000	4753.900000	0.132813	-0.066406	-1.167969	0.072477	0.351376	0.598165	0.213623	-2.655029	-3.021240
C:\Users\cware\Desktop\Steller20November\TagTesting20Nov2013\M11.DSG	11-1-2013	15:50:19	237696.000000	4753.920000	0.191406	-0.070313	-1.160156	0.071560	0.354128	0.597248	-1.235962	-7.705688	-4.577637
C:\Users\cware\Desktop\Steller20November\TagTesting20Nov2013\M11.DSG	11-1-2013	15:50:19	237697.000000	4753.940000	0.191406	-0.070313	-1.160156	0.072477	0.354128	0.596330	2.426147	-8.590698	-4.364014
C:\Users\cware\Desktop\Steller20November\TagTesting20Nov2013\M11.DSG	11-1-2013	15:50:19	237698.000000	4753.960000	0.152344	-0.097656	-1.136719	0.071560	0.358716	0.596330	0.625610	-3.982544	-1.113892
C:\Users\cware\Desktop\Steller20November\TagTesting20Nov2013\M11.DSG	11-1-2013	15:50:19	237699.000000	4753.980000	0.128906	-0.093750	-1.140625	0.071560	0.357798	0.594495	2.914429	-1.800537	-2.716064
C:\Users\cware\Desktop\Steller20November\TagTesting20Nov2013\M11.DSG	11-1-2013	15:50:19	237700.000000	4754.000000	0.191406	-0.066406	-1.093750	0.070642	0.359633	0.595413	-0.427246	-6.271362	-4.470825
C:\Users\cware\Desktop\Steller20November\TagTesting20Nov2013\M11.DSG	11-1-2013	15:50:19	237701.000000	4754.020000	0.136719	-0.113281	-1.082031	0.071560	0.360550	0.594495	7.110596	2.532959	-4.653931
C:\Users\cware\Desktop\Steller20November\TagTesting20Nov2013\M11.DSG	11-1-2013	15:50:19	237702.000000	4754.040000	0.179688	-0.093750	-1.066406	0.071560	0.364220	0.592661	-1.846313	-6.652832	-6.011963
C:\Users\cware\Desktop\Steller20November\TagTesting20Nov2013\M11.DSG	11-1-2013	15:50:19	237703.000000	4754.060000	0.152344	-0.105469	-1.093750	0.070642	0.365138	0.592661	0.503540	-11.856079	-7.369995
C:\Users\cware\Desktop\Steller20November\TagTesting20Nov2013\M11.DSG	11-1-2013	15:50:19	237704.000000	4754.080000	0.125000	-0.105469	-1.140625	0.072477	0.366972	0.591743	2.639771	-2.502441	-2.914429
C:\Users\cware\Desktop\Steller20November\TagTesting20Nov2013\M11.DSG	11-1-2013	15:50:19	237705.000000	4754.100000	0.144531	-0.062500	-1.136719	0.071560	0.368807	0.590826	8.438110	-5.340576	-3.585815
C:\Users\cware\Desktop\Steller20November\TagTesting20Nov2013\M11.DSG	11-1-2013	15:50:19	237706.000000	4754.120000	0.109375	-0.023438	-1.160156	0.072477	0.371560	0.590826	9.506226	2.990723	-5.783081
C:\Users\cware\Desktop\Steller20November\TagTesting20Nov2013\M11.DSG	11-1-2013	15:50:19	237707.000000	4754.140000	0.164063	-0.039063	-1.125000	0.072477	0.373394	0.589908	12.252808	-5.783081	-8.361816
C:\Users\cware\Desktop\Steller20November\TagTesting20Nov2013\M11.DSG	11-1-2013	15:50:19	237708.000000	4754.160000	0.109375	-0.066406	-1.160156	0.071560	0.374312	0.589908	3.585815	3.952026	-4.562378
C:\Users\cware\Desktop\Steller20November\TagTesting20Nov2013\M11.DSG	11-1-2013	15:50:19	237709.000000	4754.180000	0.160156	-0.062500	-1.113281	0.071560	0.378899	0.587156	6.866455	4.852295	-4.837036
C:\Users\cware\Desktop\Steller20November\TagTesting20Nov2013\M11.DSG	11-1-2013	15:50:19	237710.000000	4754.200000	0.183594	-0.109375	-1.113281	0.070642	0.379817	0.588073	10.711670	-3.982544	-4.211426
C:\Users\cware\Desktop\Steller20November\TagTesting20Nov2013\M11.DSG	11-1-2013	15:50:19	237711.000000	4754.220000	0.160156	-0.097656	-1.140625	0.071560	0.383486	0.585321	14.450073	-12.939453	-5.172729
C:\Users\cware\Desktop\Steller20November\TagTesting20Nov2013\M11.DSG	11-1-2013	15:50:19	237712.000000	4754.240000	0.156250	-0.093750	-1.164063	0.072477	0.385321	0.585321	10.375977	1.785278	-4.806519
C:\Users\cware\Desktop\Steller20November\TagTesting20Nov2013\M11.DSG	11-1-2013	15:50:19	237713.000000	4754.260000	0.125000	-0.121094	-1.148438	0.072477	0.389908	0.584404	12.512207	-1.815796	-3.997803
C:\Users\cware\Desktop\Steller20November\TagTesting20Nov2013\M11.DSG	11-1-2013	15:50:19	237714.000000	4754.280000	0.125000	-0.121094	-1.125000	0.073394	0.392661	0.583486	10.910034	-8.880615	-4.913330
C:\Users\cware\Desktop\Steller20November\TagTesting20Nov2013\M11.DSG	11-1-2013	15:50:19	237715.000000	4754.300000	0.136719	-0.113281	-1.136719	0.073394	0.396330	0.581651	13.458252	0.274658	-3.814697
C:\Users\cware\Desktop\Steller20November\TagTesting20Nov2013\M11.DSG	11-1-2013	15:50:19	237716.000000	4754.320000	0.152344	-0.144531	-1.148438	0.073394	0.399083	0.580734	11.520386	-3.967285	-3.768921
C:\Users\cware\Desktop\Steller20November\TagTesting20Nov2013\M11.DSG	11-1-2013	15:50:19	237717.000000	4754.340000	0.132813	-0.132813	-1.140625	0.073394	0.402752	0.578899	7.507324	0.518799	-4.455566
C:\Users\cware\Desktop\Steller20November\TagTesting20Nov2013\M11.DSG	11-1-2013	15:50:19	237718.000000	4754.360000	0.152344	-0.121094	-1.152344	0.074312	0.403670	0.577982	9.063721	10.208130	-3.723145
C:\Users\cware\Desktop\Steller20November\TagTesting20Nov2013\M11.DSG	11-1-2013	15:50:19	237719.000000	4754.380000	0.101563	-0.105469	-1.164063	0.073394	0.408257	0.575229	8.255005	-6.729126	-6.973267
C:\Users\cware\Desktop\Steller20November\TagTesting20Nov2013\M11.DSG	11-1-2013	15:50:19	237720.000000	4754.400000	0.144531	-0.136719	-1.156250	0.073394	0.411009	0.576147	8.865356	-0.610352	-7.736206
C:\Users\cware\Desktop\Steller20November\TagTesting20Nov2013\M11.DSG	11-1-2013	15:50:19	237721.000000	4754.420000	0.125000	-0.144531	-1.140625	0.073394	0.411009	0.574312	9.292603	1.525879	-8.682251
C:\Users\cware\Desktop\Steller20November\TagTesting20Nov2013\M11.DSG	11-1-2013	15:50:19	237722.000000	4754.440000	0.136719	-0.140625	-1.167969	0.073394	0.415596	0.572477	7.949829	3.524780	-7.461548
C:\Users\cware\Desktop\Steller20November\TagTesting20Nov2013\M11.DSG	11-1-2013	15:50:19	237723.000000	4754.460000	0.136719	-0.140625	-1.167969	0.072477	0.417431	0.571560	7.400513	-11.795044	-8.148193
C:\Users\cware\Desktop\Steller20November\TagTesting20Nov2013\M11.DSG	11-1-2013	15:50:19	237724.000000	4754.480000	0.156250	-0.156250	-1.101563	0.074312	0.422018	0.569725	8.560181	-4.760742	-7.400513
C:\Users\cware\Desktop\Steller20November\TagTesting20Nov2013\M11.DSG	11-1-2013	15:50:19	237725.000000	4754.500000	0.128906	-0.183594	-1.140625	0.074312	0.422936	0.569725	6.164551	0.808716	-5.615234
C:\Users\cware\Desktop\Steller20November\TagTesting20Nov2013\M11.DSG	11-1-2013	15:50:19	237726.000000	4754.520000	0.156250	-0.195313	-1.109375	0.074312	0.425688	0.568807	4.913330	-9.338379	-6.179810
C:\Users\cware\Desktop\Steller20November\TagTesting20Nov2013\M11.DSG	11-1-2013	15:50:19	237727.000000	4754.540000	0.125000	-0.183594	-1.132813	0.074312	0.426606	0.566972	5.630493	6.240845	-4.150391
C:\Users\cware\Desktop\Steller20November\TagTesting20Nov2013\M11.DSG	11-1-2013	15:50:19	237728.000000	4754.560000	0.183594	-0.179688	-1.113281	0.074312	0.429358	0.566972	3.845215	-7.781982	-4.119873
C:\Users\cware\Desktop\Steller20November\TagTesting20Nov2013\M11.DSG	11-1-2013	15:50:19	237729.000000	4754.580000	0.121094	-0.187500	-1.085938	0.075229	0.431193	0.566055	4.379272	1.205444	-3.204346
C:\Users\cware\Desktop\Steller20November\TagTesting20Nov2013\M11.DSG	11-1-2013	15:50:19	237730.000000	4754.600000	0.167969	-0.175781	-1.093750	0.075229	0.433945	0.565138	6.072998	-13.824463	-5.615234
C:\Users\cware\Desktop\Steller20November\TagTesting20Nov2013\M11.DSG	11-1-2013	15:50:19	237731.000000	4754.620000	0.101563	-0.164063	-1.105469	0.077064	0.434862	0.564220	6.301880	-5.233765	-4.943848
C:\Users\cware\Desktop\Steller20November\TagTesting20Nov2013\M11.DSG	11-1-2013	15:50:19	237732.000000	4754.640000	0.140625	-0.203125	-1.125000	0.078899	0.438532	0.563303	6.591797	-3.494263	-5.630493
C:\Users\cware\Desktop\Steller20November\TagTesting20Nov2013\M11.DSG	11-1-2013	15:50:19	237733.000000	4754.660000	0.125000	-0.207031	-1.113281	0.077982	0.440367	0.562385	8.560181	-6.454468	-6.515503
C:\Users\cware\Desktop\Steller20November\TagTesting20Nov2013\M11.DSG	11-1-2013	15:50:19	237734.000000	4754.680000	0.121094	-0.230469	-1.097656	0.079817	0.444037	0.561468	9.704590	-3.890991	-8.087158
C:\Users\cware\Desktop\Steller20November\TagTesting20Nov2013\M11.DSG	11-1-2013	15:50:19	237735.000000	4754.700000	0.074219	-0.222656	-1.082031	0.079817	0.446789	0.559633	12.054443	0.198364	-8.071899
C:\Users\cware\Desktop\Steller20November\TagTesting20Nov2013\M11.DSG	11-1-2013	15:50:19	237736.000000	4754.720000	0.121094	-0.257813	-1.089844	0.079817	0.450459	0.555963	16.189575	-0.885010	-7.904053
C:\Users\cware\Desktop\Steller20November\TagTesting20Nov2013\M11.DSG	11-1-2013	15:50:19	237737.000000	4754.740000	0.105469	-0.277344	-1.132813	0.080734	0.454128	0.555046	15.808105	-6.103516	-9.597778
C:\Users\cware\Desktop\Steller20November\TagTesting20Nov2013\M11.DSG	11-1-2013	15:50:19	237738.000000	4754.760000	0.097656	-0.273438	-1.105469	0.079817	0.458716	0.552294	16.159058	-1.388550	-10.299683
C:\Users\cware\Desktop\Steller20November\TagTesting20Nov2013\M11.DSG	11-1-2013	15:50:19	237739.000000	4754.780000	0.171875	-0.246094	-1.074219	0.080734	0.461468	0.552294	11.459351	-5.798340	-12.878418
C:\Users\cware\Desktop\Steller20November\TagTesting20Nov2013\M11.DSG	11-1-2013	15:50:19	237740.000000	4754.800000	0.109375	-0.269531	-1.078125	0.081651	0.464220	0.547706	15.853882	3.952026	-11.322021
C:\Users\cware\Desktop\Steller20November\TagTesting20Nov2013\M11.DSG	11-1-2013	15:50:19	237741.000000	4754.820000	0.195313	-0.250000	-1.054688	0.081651	0.468807	0.547706	15.823364	-17.288208	-14.312744
C:\Users\cware\Desktop\Steller20November\TagTesting20Nov2013\M11.DSG	11-1-2013	15:50:19	237742.000000	4754.840000	0.148438	-0.250000	-1.078125	0.086239	0.473394	0.545872	14.389038	-6.057739	-13.198853
C:\Users\cware\Desktop\Steller20November\TagTesting20Nov2013\M11.DSG	11-1-2013	15:50:19	237743.000000	4754.860000	0.117188	-0.296875	-1.125000	0.086239	0.476147	0.544037	9.582520	-2.273560	-14.953613
C:\Users\cware\Desktop\Steller20November\TagTesting20Nov2013\M11.DSG	11-1-2013	15:50:19	237744.000000	4754.880000	0.089844	-0.292969	-1.109375	0.087156	0.477982	0.543119	11.215210	-14.755249	-13.351440
C:\Users\cware\Desktop\Steller20November\TagTesting20Nov2013\M11.DSG	11-1-2013	15:50:19	237745.000000	4754.900000	0.140625	-0.273438	-1.050781	0.088991	0.482569	0.541284	13.198853	-9.918213	-10.620117
C:\Users\cware\Desktop\Steller20November\TagTesting20Nov2013\M11.DSG	11-1-2013	15:50:19	237746.000000	4754.920000	0.097656	-0.289063	-1.085938	0.090826	0.484404	0.540367	12.374878	-8.087158	-10.055542
C:\Users\cware\Desktop\Steller20November\TagTesting20Nov2013\M11.DSG	11-1-2013	15:50:19	237747.000000	4754.940000	0.148438	-0.285156	-1.078125	0.093578	0.489908	0.536697	14.801025	-7.339478	-7.980347
C:\Users\cware\Desktop\Steller20November\TagTesting20Nov2013\M11.DSG	11-1-2013	15:50:19	237748.000000	4754.960000	0.105469	-0.289063	-1.066406	0.094495	0.491743	0.535780	13.137817	-17.105103	-5.462646
C:\Users\cware\Desktop\Steller20November\TagTesting20Nov2013\M11.DSG	11-1-2013	15:50:19	237749.000000	4754.980000	0.105469	-0.289063	-1.066406	0.097248	0.494495	0.533945	6.759644	-3.295898	-2.304077
C:\Users\cware\Desktop\Steller20November\TagTesting20Nov2013\M11.DSG	11-1-2013	15:50:19	237750.000000	4755.000000	0.070313	-0.308594	-1.078125	0.096330	0.497248	0.533945	5.722046	-5.371094	-2.014160
C:\Users\cware\Desktop\Steller20November\TagTesting20Nov2013\M11.DSG	11-1-2013	15:50:19	237751.000000	4755.020000	0.093750	-0.328125	-1.078125	0.098165	0.498165	0.532110	0.961304	-9.414673	-2.670288
C:\Users\cware\Desktop\Steller20November\TagTesting20Nov2013\M11.DSG	11-1-2013	15:50:19	237752.000000	4755.040000	0.109375	-0.343750	-1.054688	0.100000	0.499083	0.532110	-2.990723	-15.075684	-3.463745
C:\Users\cware\Desktop\Steller20November\TagTesting20Nov2013\M11.DSG	11-1-2013	15:50:19	237753.000000	4755.060000	0.101563	-0.355469	-1.078125	0.101835	0.498165	0.532110	-4.806519	-3.723145	-1.861572
C:\Users\cware\Desktop\Steller20November\TagTesting20Nov2013\M11.DSG	11-1-2013	15:50:19	237754.000000	4755.080000	0.136719	-0.363281	-1.039063	0.101835	0.499083	0.533028	-4.882813	-14.694214	-3.433228
C:\Users\cware\Desktop\Steller20November\TagTesting20Nov2013\M11.DSG	11-1-2013	15:50:19	237755.000000	4755.100000	0.109375	-0.355469	-1.035156	0.103670	0.500000	0.533945	1.022339	-18.646240	-3.067017
C:\Users\cware\Desktop\Steller20November\TagTesting20Nov2013\M11.DSG	11-1-2013	15:50:19	237756.000000	4755.120000	0.074219	-0.375000	-1.031250	0.105505	0.500917	0.533028	0.747681	-13.931274	-1.525879
C:\Users\cware\Desktop\Steller20November\TagTesting20Nov2013\M11.DSG	11-1-2013	15:50:19	237757.000000	4755.140000	0.074219	-0.351563	-1.074219	0.106422	0.500917	0.532110	2.151489	-8.834839	-1.907349
C:\Users\cware\Desktop\Steller20November\TagTesting20Nov2013\M11.DSG	11-1-2013	15:50:19	237758.000000	4755.160000	0.078125	-0.367188	-1.042969	0.109174	0.502752	0.533945	2.197266	-21.804810	-5.538940
C:\Users\cware\Desktop\Steller20November\TagTesting20Nov2013\M11.DSG	11-1-2013	15:50:19	237759.000000	4755.180000	0.015625	-0.363281	-1.054688	0.110092	0.501835	0.529358	4.516602	-11.367798	-5.569458
C:\Users\cware\Desktop\Steller20November\TagTesting20Nov2013\M11.DSG	11-1-2013	15:50:19	237760.000000	4755.200000	0.066406	-0.375000	-1.042969	0.113761	0.504587	0.532110	0.976563	-13.076782	-5.279541
C:\Users\cware\Desktop\Steller20November\TagTesting20Nov2013\M11.DSG	11-1-2013	15:50:19	237761.000000	4755.220000	0.031250	-0.359375	-1.050781	0.115596	0.504587	0.532110	-1.235962	-6.164551	-4.745483
C:\Users\cware\Desktop\Steller20November\TagTesting20Nov2013\M11.DSG	11-1-2013	15:50:19	237762.000000	4755.240000	0.082031	-0.347656	-1.000000	0.117431	0.506422	0.533028	-1.022339	-12.451172	-2.609253
C:\Users\cware\Desktop\Steller20November\TagTesting20Nov2013\M11.DSG	11-1-2013	15:50:19	237763.000000	4755.260000	0.023438	-0.335938	-1.015625	0.118349	0.506422	0.533028	-0.793457	-13.504028	-4.043579
C:\Users\cware\Desktop\Steller20November\TagTesting20Nov2013\M11.DSG	11-1-2013	15:50:19	237764.000000	4755.280000	0.039063	-0.347656	-1.000000	0.118349	0.506422	0.532110	-5.310059	-20.660400	-4.013062
C:\Users\cware\Desktop\Steller20November\TagTesting20Nov2013\M11.DSG	11-1-2013	15:50:19	237765.000000	4755.300000	-0.031250	-0.386719	-1.046875	0.122018	0.506422	0.531193	-4.867554	-8.193970	-1.739502
C:\Users\cware\Desktop\Steller20November\TagTesting20Nov2013\M11.DSG	11-1-2013	15:50:19	237766.000000	4755.320000	0.000000	-0.390625	-1.003906	0.122018	0.508257	0.532110	-5.477905	-10.070801	-1.831055
C:\Users\cware\Desktop\Steller20November\TagTesting20Nov2013\M11.DSG	11-1-2013	15:50:19	237767.000000	4755.340000	0.050781	-0.378906	-1.000000	0.122936	0.507339	0.532110	-7.736206	-18.203735	-3.387451
C:\Users\cware\Desktop\Steller20November\TagTesting20Nov2013\M11.DSG	11-1-2013	15:50:19	237768.000000	4755.360000	0.031250	-0.378906	-1.007813	0.125688	0.506422	0.533028	-12.756348	-20.614624	-4.577637
C:\Users\cware\Desktop\Steller20November\TagTesting20Nov2013\M11.DSG	11-1-2013	15:50:19	237769.000000	4755.380000	0.007813	-0.363281	-1.031250	0.127523	0.505505	0.533945	-11.993408	-15.899658	-5.081177
C:\Users\cware\Desktop\Steller20November\TagTesting20Nov2013\M11.DSG	11-1-2013	15:50:19	237770.000000	4755.400000	0.046875	-0.328125	-1.023438	0.130275	0.504587	0.535780	-10.131836	-15.579224	-7.675171
C:\Users\cware\Desktop\Steller20November\TagTesting20Nov2013\M11.DSG	11-1-2013	15:50:19	237771.000000	4755.420000	0.007813	-0.320313	-1.031250	0.131193	0.504587	0.536697	-10.467529	-18.585205	-6.317139
C:\Users\cware\Desktop\Steller20November\TagTesting20Nov2013\M11.DSG	11-1-2013	15:50:19	237772.000000	4755.440000	-0.015625	-0.343750	-1.058594	0.134862	0.502752	0.537615	-12.039185	-7.583618	-7.049561
C:\Users\cware\Desktop\Steller20November\TagTesting20Nov2013\M11.DSG	11-1-2013	15:50:19	237773.000000	4755.460000	-0.007813	-0.355469	-1.066406	0.135780	0.501835	0.537615	-15.213013	-8.987427	-8.102417
C:\Users\cware\Desktop\Steller20November\TagTesting20Nov2013\M11.DSG	11-1-2013	15:50:19	237774.000000	4755.480000	0.007813	-0.343750	-1.078125	0.138532	0.500000	0.539450	-9.201050	-19.409180	-10.925293
C:\Users\cware\Desktop\Steller20November\TagTesting20Nov2013\M11.DSG	11-1-2013	15:50:19	237775.000000	4755.500000	0.000000	-0.363281	-1.097656	0.141284	0.500000	0.540367	-7.583618	-14.328003	-12.359619
C:\Users\cware\Desktop\Steller20November\TagTesting20Nov2013\M11.DSG	11-1-2013	15:50:19	237776.000000	4755.520000	-0.003906	-0.347656	-1.089844	0.145872	0.500917	0.540367	-4.974365	-21.972656	-16.571045
C:\Users\cware\Desktop\Steller20November\TagTesting20Nov2013\M11.DSG	11-1-2013	15:50:19	237777.000000	4755.540000	-0.031250	-0.351563	-1.117188	0.147706	0.501835	0.540367	-2.578735	-6.164551	-15.213013
C:\Users\cware\Desktop\Steller20November\TagTesting20Nov2013\M11.DSG	11-1-2013	15:50:19	237778.000000	4755.560000	-0.035156	-0.328125	-1.132813	0.150459	0.503670	0.539450	-3.250122	-13.504028	-15.350342
C:\Users\cware\Desktop\Steller20November\TagTesting20Nov2013\M11.DSG	11-1-2013	15:50:19	237779.000000	4755.580000	-0.039063	-0.343750	-1.128906	0.153211	0.503670	0.539450	-3.051758	-18.920898	-15.625000
C:\Users\cware\Desktop\Steller20November\TagTesting20Nov2013\M11.DSG	11-1-2013	15:50:19	237780.000000	4755.600000	-0.042969	-0.371094	-1.144531	0.157798	0.504587	0.539450	-2.273560	-18.585205	-16.937256
C:\Users\cware\Desktop\Steller20November\TagTesting20Nov2013\M11.DSG	11-1-2013	15:50:19	237781.000000	4755.620000	-0.050781	-0.375000	-1.171875	0.160550	0.505505	0.540367	2.822876	-15.121460	-15.960693
C:\Users\cware\Desktop\Steller20November\TagTesting20Nov2013\M11.DSG	11-1-2013	15:50:19	237782.000000	4755.640000	0.007813	-0.394531	-1.238281	0.163303	0.507339	0.537615	-2.761841	-13.732910	-12.603760
C:\Users\cware\Desktop\Steller20November\TagTesting20Nov2013\M11.DSG	11-1-2013	15:50:19	237783.000000	4755.660000	0.003906	-0.371094	-1.253906	0.167890	0.508257	0.538532	-18.508911	-36.376953	-7.217407
C:\Users\cware\Desktop\Steller20November\TagTesting20Nov2013\M11.DSG	11-1-2013	15:50:19	237784.000000	4755.680000	-0.089844	-0.382813	-1.285156	0.173394	0.505505	0.540367	-36.392212	-36.163330	1.220703
C:\Users\cware\Desktop\Steller20November\TagTesting20Nov2013\M11.DSG	11-1-2013	15:50:19	237785.000000	4755.700000	-0.175781	-0.367188	-1.285156	0.177982	0.496330	0.546789	-47.378540	-23.300171	6.134033
C:\Users\cware\Desktop\Steller20November\TagTesting20Nov2013\M11.DSG	11-1-2013	15:50:19	237786.000000	4755.720000	-0.273438	-0.359375	-1.199219	0.178899	0.491743	0.552294	-46.020508	4.653931	3.906250
C:\Users\cware\Desktop\Steller20November\TagTesting20Nov2013\M11.DSG	11-1-2013	15:50:19	237787.000000	4755.740000	-0.257813	-0.332031	-1.078125	0.175229	0.481651	0.556881	-35.705566	14.770508	-4.257202
C:\Users\cware\Desktop\Steller20November\TagTesting20Nov2013\M11.DSG	11-1-2013	15:50:19	237788.000000	4755.760000	-0.125000	-0.300781	-0.992188	0.172477	0.477982	0.559633	-26.855469	4.516602	-9.811401
C:\Users\cware\Desktop\Steller20November\TagTesting20Nov2013\M11.DSG	11-1-2013	15:50:19	237789.000000	4755.780000	0.003906	-0.277344	-1.058594	0.172477	0.475229	0.562385	-28.762817	-6.912231	-14.709473
C:\Users\cware\Desktop\Steller20November\TagTesting20Nov2013\M11.DSG	11-1-2013	15:50:19	237790.000000	4755.800000	0.023438	-0.261719	-1.140625	0.174312	0.470642	0.564220	-17.623901	-9.323120	-24.948120
C:\Users\cware\Desktop\Steller20November\TagTesting20Nov2013\M11.DSG	11-1-2013	15:50:19	237791.000000	4755.820000	0.085938	-0.253906	-1.195313	0.179817	0.470642	0.564220	-1.495361	-12.878418	-34.057617
C:\Users\cware\Desktop\Steller20November\TagTesting20Nov2013\M11.DSG	11-1-2013	15:50:19	237792.000000	4755.840000	0.183594	-0.277344	-1.199219	0.183486	0.471560	0.564220	16.281128	-21.194458	-45.471191
C:\Users\cware\Desktop\Steller20November\TagTesting20Nov2013\M11.DSG	11-1-2013	15:50:19	237793.000000	4755.860000	0.246094	-0.304688	-1.261719	0.192661	0.479817	0.559633	20.874023	-27.923584	-48.217773
C:\Users\cware\Desktop\Steller20November\TagTesting20Nov2013\M11.DSG	11-1-2013	15:50:19	237794.000000	4755.880000	0.359375	-0.335938	-1.312500	0.199083	0.483486	0.557798	17.044067	-40.679932	-46.249390
C:\Users\cware\Desktop\Steller20November\TagTesting20Nov2013\M11.DSG	11-1-2013	15:50:19	237795.000000	4755.900000	0.320313	-0.355469	-1.359375	0.207339	0.487156	0.555046	4.425049	-20.156860	-38.436890
C:\Users\cware\Desktop\Steller20November\TagTesting20Nov2013\M11.DSG	11-1-2013	15:50:19	237796.000000	4755.920000	0.226563	-0.335938	-1.351563	0.213761	0.488073	0.552294	-14.984131	5.462646	-26.519775
C:\Users\cware\Desktop\Steller20November\TagTesting20Nov2013\M11.DSG	11-1-2013	15:50:19	237797.000000	4755.940000	0.199219	-0.242188	-1.300781	0.216514	0.486239	0.555046	-27.725220	15.548706	-18.814087
C:\Users\cware\Desktop\Steller20November\TagTesting20Nov2013\M11.DSG	11-1-2013	15:50:19	237798.000000	4755.960000	0.285156	-0.152344	-1.265625	0.212844	0.481651	0.555963	-26.916504	47.042847	-10.345459
C:\Users\cware\Desktop\Steller20November\TagTesting20Nov2013\M11.DSG	11-1-2013	15:50:19	237799.000000	4755.980000	0.359375	-0.136719	-1.296875	0.208257	0.480734	0.557798	-22.277832	30.181885	-7.202148
C:\Users\cware\Desktop\Steller20November\TagTesting20Nov2013\M11.DSG	11-1-2013	15:50:19	237800.000000	4756.000000	0.480469	-0.152344	-1.257813	0.201835	0.476147	0.558716	-15.045166	29.632568	-1.464844
C:\Users\cware\Desktop\Steller20November\TagTesting20Nov2013\M11.DSG	11-1-2013	15:50:19	237801.000000	4756.020000	0.402344	-0.160156	-1.312500	0.198165	0.475229	0.558716	-18.798828	27.359009	3.204346
C:\Users\cware\Desktop\Steller20November\TagTesting20Nov2013\M11.DSG	11-1-2013	15:50:19	237802.000000	4756.040000	0.304688	-0.203125	-1.312500	0.190826	0.472477	0.562385	-26.641846	28.060913	11.230469
C:\Users\cware\Desktop\Steller20November\TagTesting20Nov2013\M11.DSG	11-1-2013	15:50:19	237803.000000	4756.060000	0.273438	-0.226563	-1.253906	0.186239	0.469725	0.562385	-26.992798	30.654907	11.184692
C:\Users\cware\Desktop\Steller20November\TagTesting20Nov2013\M11.DSG	11-1-2013	15:50:19	237804.000000	4756.080000	0.187500	-0.203125	-1.195313	0.177982	0.465138	0.565138	-23.757935	29.083252	9.399414
C:\Users\cware\Desktop\Steller20November\TagTesting20Nov2013\M11.DSG	11-1-2013	15:50:19	237805.000000	4756.100000	0.125000	-0.234375	-1.175781	0.173394	0.462385	0.565138	-21.606445	39.993286	7.476807
C:\Users\cware\Desktop\Steller20November\TagTesting20Nov2013\M11.DSG	11-1-2013	15:50:19	237806.000000	4756.120000	0.160156	-0.242188	-1.156250	0.164220	0.459633	0.566055	-21.621704	40.039063	6.347656
C:\Users\cware\Desktop\Steller20November\TagTesting20Nov2013\M11.DSG	11-1-2013	15:50:19	237807.000000	4756.140000	0.187500	-0.222656	-1.140625	0.155963	0.455963	0.566972	-22.308350	36.804199	10.009766
C:\Users\cware\Desktop\Steller20November\TagTesting20Nov2013\M11.DSG	11-1-2013	15:50:19	237808.000000	4756.160000	0.179688	-0.207031	-1.128906	0.144037	0.452294	0.568807	-26.458740	36.880493	16.342163
C:\Users\cware\Desktop\Steller20November\TagTesting20Nov2013\M11.DSG	11-1-2013	15:50:19	237809.000000	4756.180000	0.246094	-0.222656	-1.144531	0.140367	0.448624	0.569725	-32.699585	15.579224	13.977051
C:\Users\cware\Desktop\Steller20November\TagTesting20Nov2013\M11.DSG	11-1-2013	15:50:19	237810.000000	4756.200000	0.078125	-0.210938	-1.218750	0.133945	0.441284	0.572477	-25.894165	28.564453	13.031006
C:\Users\cware\Desktop\Steller20November\TagTesting20Nov2013\M11.DSG	11-1-2013	15:50:19	237811.000000	4756.220000	0.085938	-0.277344	-1.179688	0.129358	0.438532	0.573394	-18.096924	20.050049	11.428833
C:\Users\cware\Desktop\Steller20November\TagTesting20Nov2013\M11.DSG	11-1-2013	15:50:19	237812.000000	4756.240000	0.058594	-0.242188	-1.144531	0.125688	0.433028	0.576147	-20.980835	10.971069	4.928589
C:\Users\cware\Desktop\Steller20November\TagTesting20Nov2013\M11.DSG	11-1-2013	15:50:19	237813.000000	4756.260000	0.000000	-0.226563	-1.136719	0.122936	0.431193	0.576147	-24.826050	19.042969	8.270264
C:\Users\cware\Desktop\Steller20November\TagTesting20Nov2013\M11.DSG	11-1-2013	15:50:19	237814.000000	4756.280000	0.082031	-0.164063	-1.023438	0.117431	0.427523	0.577064	-22.094727	13.168335	10.986328
C:\Users\cware\Desktop\Steller20November\TagTesting20Nov2013\M11.DSG	11-1-2013	15:50:19	237815.000000	4756.300000	0.074219	-0.167969	-1.066406	0.114679	0.426606	0.577982	-13.946533	6.088257	14.434814
C:\Users\cware\Desktop\Steller20November\TagTesting20Nov2013\M11.DSG	11-1-2013	15:50:19	237816.000000	4756.320000	0.101563	-0.109375	-1.187500	0.111009	0.423853	0.577064	-5.554199	11.367798	12.527466
C:\Users\cware\Desktop\Steller20November\TagTesting20Nov2013\M11.DSG	11-1-2013	15:50:19	237817.000000	4756.340000	0.117188	-0.070313	-1.179688	0.110092	0.422936	0.576147	-9.063721	-3.112793	4.913330
C:\Users\cware\Desktop\Steller20November\TagTesting20Nov2013\M11.DSG	11-1-2013	15:50:19	237818.000000	4756.360000	0.066406	-0.144531	-1.132813	0.108257	0.420183	0.578899	-15.640259	-5.798340	7.766724
C:\Users\cware\Desktop\Steller20November\TagTesting20Nov2013\M11.DSG	11-1-2013	15:50:19	237819.000000	4756.380000	0.011719	-0.242188	-1.097656	0.109174	0.419266	0.578899	-14.709473	-5.477905	7.751465
C:\Users\cware\Desktop\Steller20November\TagTesting20Nov2013\M11.DSG	11-1-2013	15:50:19	237820.000000	4756.400000	0.000000	-0.289063	-1.105469	0.107339	0.418349	0.578899	-9.933472	-11.367798	-0.518799
C:\Users\cware\Desktop\Steller20November\TagTesting20Nov2013\M11.DSG	11-1-2013	15:50:19	237821.000000	4756.420000	0.050781	-0.281250	-1.175781	0.108257	0.415596	0.580734	-9.750366	-0.381470	-9.841919
C:\Users\cware\Desktop\Steller20November\TagTesting20Nov2013\M11.DSG	11-1-2013	15:50:19	237822.000000	4756.440000	0.000000	-0.179688	-1.238281	0.107339	0.412844	0.582569	-29.922485	7.690430	-13.549805
C:\Users\cware\Desktop\Steller20November\TagTesting20Nov2013\M11.DSG	11-1-2013	15:50:19	237823.000000	4756.460000	0.027344	-0.093750	-1.183594	0.108257	0.412844	0.582569	-24.093628	-1.678467	-8.529663
C:\Users\cware\Desktop\Steller20November\TagTesting20Nov2013\M11.DSG	11-1-2013	15:50:19	237824.000000	4756.480000	-0.011719	-0.078125	-1.136719	0.108257	0.413761	0.581651	-0.167847	-0.167847	-1.327515
C:\Users\cware\Desktop\Steller20November\TagTesting20Nov2013\M11.DSG	11-1-2013	15:50:19	237825.000000	4756.500000	0.031250	-0.175781	-1.035156	0.108257	0.411009	0.582569	-0.518799	-8.819580	-2.883911
C:\Users\cware\Desktop\Steller20November\TagTesting20Nov2013\M11.DSG	11-1-2013	15:50:19	237826.000000	4756.520000	0.097656	-0.246094	-1.000000	0.110092	0.411927	0.582569	-2.777100	3.509521	-7.873535
C:\Users\cware\Desktop\Steller20November\TagTesting20Nov2013\M11.DSG	11-1-2013	15:50:19	237827.000000	4756.540000	-0.007813	-0.265625	-1.074219	0.109174	0.411927	0.581651	-10.269165	-14.724731	-9.506226
C:\Users\cware\Desktop\Steller20November\TagTesting20Nov2013\M11.DSG	11-1-2013	15:50:19	237828.000000	4756.560000	0.117188	-0.210938	-1.183594	0.107339	0.410092	0.583486	-34.530640	-7.476807	-9.933472
C:\Users\cware\Desktop\Steller20November\TagTesting20Nov2013\M11.DSG	11-1-2013	15:50:19	237829.000000	4756.580000	0.117188	-0.210938	-1.183594	0.109174	0.407339	0.583486	-31.967163	-3.448486	-7.110596
C:\Users\cware\Desktop\Steller20November\TagTesting20Nov2013\M11.DSG	11-1-2013	15:50:19	237830.000000	4756.600000	0.078125	-0.152344	-1.226563	0.107339	0.406422	0.584404	-25.100708	2.929688	8.041382
C:\Users\cware\Desktop\Steller20November\TagTesting20Nov2013\M11.DSG	11-1-2013	15:50:19	237831.000000	4756.620000	0.078125	-0.078125	-1.160156	0.107339	0.402752	0.587156	-12.710571	-12.680054	6.439209
C:\Users\cware\Desktop\Steller20November\TagTesting20Nov2013\M11.DSG	11-1-2013	15:50:19	237832.000000	4756.640000	0.035156	-0.144531	-1.136719	0.105505	0.402752	0.587156	-12.466431	22.842407	6.164551
C:\Users\cware\Desktop\Steller20November\TagTesting20Nov2013\M11.DSG	11-1-2013	15:50:19	237833.000000	4756.660000	0.156250	-0.160156	-1.125000	0.102752	0.400917	0.585321	-17.517090	-18.310547	2.166748
C:\Users\cware\Desktop\Steller20November\TagTesting20Nov2013\M11.DSG	11-1-2013	15:50:19	237834.000000	4756.680000	0.027344	-0.160156	-1.195313	0.102752	0.397248	0.587156	-10.848999	3.494263	5.569458
C:\Users\cware\Desktop\Steller20November\TagTesting20Nov2013\M11.DSG	11-1-2013	15:50:19	237835.000000	4756.700000	0.070313	-0.089844	-1.144531	0.102752	0.397248	0.587156	-4.302979	1.174927	0.686646
C:\Users\cware\Desktop\Steller20November\TagTesting20Nov2013\M11.DSG	11-1-2013	15:50:19	237836.000000	4756.720000	0.117188	-0.167969	-1.097656	0.100917	0.394495	0.589908	-13.061523	3.067017	-1.571655
C:\Users\cware\Desktop\Steller20November\TagTesting20Nov2013\M11.DSG	11-1-2013	15:50:19	237837.000000	4756.740000	0.125000	-0.156250	-1.039063	0.100000	0.393578	0.588991	-17.517090	-4.501343	-2.624512
C:\Users\cware\Desktop\Steller20November\TagTesting20Nov2013\M11.DSG	11-1-2013	15:50:19	237838.000000	4756.760000	0.058594	-0.187500	-1.089844	0.100000	0.392661	0.588991	-10.467529	-12.145996	0.259399
C:\Users\cware\Desktop\Steller20November\TagTesting20Nov2013\M11.DSG	11-1-2013	15:50:19	237839.000000	4756.780000	0.039063	-0.164063	-1.164063	0.100917	0.393578	0.588991	-5.096436	5.218506	2.380371
C:\Users\cware\Desktop\Steller20November\TagTesting20Nov2013\M11.DSG	11-1-2013	15:50:19	237840.000000	4756.800000	0.125000	-0.117188	-1.230469	0.099083	0.393578	0.590826	2.304077	-16.387939	-4.776001
C:\Users\cware\Desktop\Steller20November\TagTesting20Nov2013\M11.DSG	11-1-2013	15:50:19	237841.000000	4756.820000	-0.007813	-0.074219	-1.257813	0.100917	0.392661	0.589908	1.617432	7.125854	-2.883911
C:\Users\cware\Desktop\Steller20November\TagTesting20Nov2013\M11.DSG	11-1-2013	15:50:19	237842.000000	4756.840000	0.089844	-0.054688	-1.195313	0.098165	0.391743	0.588991	-14.190674	3.372192	-6.088257
C:\Users\cware\Desktop\Steller20November\TagTesting20Nov2013\M11.DSG	11-1-2013	15:50:19	237843.000000	4756.860000	0.074219	-0.035156	-1.156250	0.098165	0.391743	0.588991	-16.677856	4.348755	-7.202148
C:\Users\cware\Desktop\Steller20November\TagTesting20Nov2013\M11.DSG	11-1-2013	15:50:19	237844.000000	4756.880000	0.070313	-0.050781	-1.132813	0.098165	0.391743	0.589908	-24.429321	12.649536	1.815796
C:\Users\cware\Desktop\Steller20November\TagTesting20Nov2013\M11.DSG	11-1-2013	15:50:19	237845.000000	4756.900000	0.050781	-0.125000	-1.042969	0.094495	0.391743	0.588991	-25.314331	12.405396	3.692627
C:\Users\cware\Desktop\Steller20November\TagTesting20Nov2013\M11.DSG	11-1-2013	15:50:19	237846.000000	4756.920000	0.156250	-0.167969	-0.992188	0.095413	0.388991	0.589908	-7.232666	7.980347	8.300781
C:\Users\cware\Desktop\Steller20November\TagTesting20Nov2013\M11.DSG	11-1-2013	15:50:19	237847.000000	4756.940000	0.046875	-0.199219	-1.058594	0.092661	0.388073	0.588991	-0.946045	-1.251221	4.455566
C:\Users\cware\Desktop\Steller20November\TagTesting20Nov2013\M11.DSG	11-1-2013	15:50:19	237848.000000	4756.960000	0.164063	-0.238281	-1.054688	0.091743	0.388073	0.588991	8.224487	-4.623413	-2.105713
C:\Users\cware\Desktop\Steller20November\TagTesting20Nov2013\M11.DSG	11-1-2013	15:50:19	237849.000000	4756.980000	0.082031	-0.234375	-1.113281	0.089908	0.386239	0.588991	11.627197	-0.549316	0.976563
C:\Users\cware\Desktop\Steller20November\TagTesting20Nov2013\M11.DSG	11-1-2013	15:50:19	237850.000000	4757.000000	0.183594	-0.242188	-1.082031	0.089908	0.388073	0.589908	3.448486	3.723145	-3.829956
C:\Users\cware\Desktop\Steller20November\TagTesting20Nov2013\M11.DSG	11-1-2013	15:50:19	237851.000000	4757.020000	0.199219	-0.214844	-1.132813	0.089908	0.387156	0.588991	4.074097	4.089355	-4.653931
C:\Users\cware\Desktop\Steller20November\TagTesting20Nov2013\M11.DSG	11-1-2013	15:50:19	237852.000000	4757.040000	0.046875	-0.199219	-1.152344	0.088991	0.387156	0.588991	-14.465332	-13.641357	-16.494751
C:\Users\cware\Desktop\Steller20November\TagTesting20Nov2013\M11.DSG	11-1-2013	15:50:19	237853.000000	4757.060000	0.171875	-0.195313	-1.171875	0.088991	0.387156	0.588991	-6.637573	3.768921	-11.947632
C:\Users\cware\Desktop\Steller20November\TagTesting20Nov2013\M11.DSG	11-1-2013	15:50:19	237854.000000	4757.080000	0.097656	-0.167969	-1.164063	0.089908	0.387156	0.588991	-13.748169	1.068115	-9.857178
C:\Users\cware\Desktop\Steller20November\TagTesting20Nov2013\M11.DSG	11-1-2013	15:50:19	237855.000000	4757.100000	0.097656	-0.167969	-1.164063	0.089908	0.388073	0.588991	-5.035400	-12.359619	-9.780884
C:\Users\cware\Desktop\Steller20November\TagTesting20Nov2013\M11.DSG	11-1-2013	15:50:19	237856.000000	4757.120000	0.066406	-0.113281	-1.167969	0.091743	0.388073	0.588073	-3.265381	-1.052856	-3.509521
C:\Users\cware\Desktop\Steller20November\TagTesting20Nov2013\M11.DSG	11-1-2013	15:50:19	237857.000000	4757.140000	0.101563	-0.140625	-1.113281	0.091743	0.390826	0.587156	-6.881714	-4.653931	-6.530762
C:\Users\cware\Desktop\Steller20November\TagTesting20Nov2013\M11.DSG	11-1-2013	15:50:19	237858.000000	4757.160000	0.066406	-0.144531	-1.203125	0.091743	0.390826	0.588991	-9.201050	-2.868652	-0.854492
C:\Users\cware\Desktop\Steller20November\TagTesting20Nov2013\M11.DSG	11-1-2013	15:50:19	237859.000000	4757.180000	0.093750	-0.132813	-1.246094	0.092661	0.391743	0.587156	-15.167236	-5.523682	-1.556396
C:\Users\cware\Desktop\Steller20November\TagTesting20Nov2013\M11.DSG	11-1-2013	15:50:19	237860.000000	4757.200000	0.027344	-0.062500	-1.265625	0.092661	0.391743	0.588073	5.523682	0.091553	1.419067
C:\Users\cware\Desktop\Steller20November\TagTesting20Nov2013\M11.DSG	11-1-2013	15:50:19	237861.000000	4757.220000	0.058594	-0.015625	-1.222656	0.094495	0.390826	0.588991	5.874634	-7.476807	1.983643
C:\Users\cware\Desktop\Steller20November\TagTesting20Nov2013\M11.DSG	11-1-2013	15:50:19	237862.000000	4757.240000	0.058594	-0.011719	-1.210938	0.092661	0.391743	0.587156	10.269165	-5.828857	-2.960205
C:\Users\cware\Desktop\Steller20November\TagTesting20Nov2013\M11.DSG	11-1-2013	15:50:19	237863.000000	4757.260000	0.054688	-0.023438	-1.175781	0.093578	0.391743	0.588073	9.948730	-2.029419	-2.655029
C:\Users\cware\Desktop\Steller20November\TagTesting20Nov2013\M11.DSG	11-1-2013	15:50:19	237864.000000	4757.280000	0.101563	-0.015625	-1.160156	0.091743	0.390826	0.587156	0.732422	-14.678955	-10.818481
C:\Users\cware\Desktop\Steller20November\TagTesting20Nov2013\M11.DSG	11-1-2013	15:50:19	237865.000000	4757.300000	0.031250	-0.019531	-1.171875	0.092661	0.392661	0.588073	7.141113	1.647949	-7.339478
C:\Users\cware\Desktop\Steller20November\TagTesting20Nov2013\M11.DSG	11-1-2013	15:50:19	237866.000000	4757.320000	0.070313	-0.042969	-1.175781	0.092661	0.391743	0.588991	-8.285522	-6.362915	-7.583618
C:\Users\cware\Desktop\Steller20November\TagTesting20Nov2013\M11.DSG	11-1-2013	15:50:19	237867.000000	4757.340000	0.078125	-0.082031	-1.121094	0.093578	0.392661	0.588073	-5.020142	0.167847	-6.881714
C:\Users\cware\Desktop\Steller20November\TagTesting20Nov2013\M11.DSG	11-1-2013	15:50:19	237868.000000	4757.360000	0.101563	-0.062500	-1.105469	0.091743	0.392661	0.587156	-16.128540	-6.408691	-7.995605
C:\Users\cware\Desktop\Steller20November\TagTesting20Nov2013\M11.DSG	11-1-2013	15:50:19	237869.000000	4757.380000	0.089844	-0.109375	-1.093750	0.093578	0.391743	0.588073	-17.349243	6.469727	-5.401611
C:\Users\cware\Desktop\Steller20November\TagTesting20Nov2013\M11.DSG	11-1-2013	15:50:19	237870.000000	4757.400000	0.136719	-0.101563	-1.039063	0.091743	0.393578	0.586239	-20.034790	-1.571655	-2.868652
C:\Users\cware\Desktop\Steller20November\TagTesting20Nov2013\M11.DSG	11-1-2013	15:50:19	237871.000000	4757.420000	0.093750	-0.101563	-1.070313	0.091743	0.392661	0.588073	-23.956299	1.510620	-5.523682
C:\Users\cware\Desktop\Steller20November\TagTesting20Nov2013\M11.DSG	11-1-2013	15:50:19	237872.000000	4757.440000	0.105469	-0.101563	-1.054688	0.093578	0.394495	0.586239	-16.311646	0.198364	-0.564575
C:\Users\cware\Desktop\Steller20November\TagTesting20Nov2013\M11.DSG	11-1-2013	15:50:19	237873.000000	4757.460000	0.097656	-0.113281	-1.082031	0.091743	0.394495	0.587156	-19.546509	-8.361816	-4.623413
C:\Users\cware\Desktop\Steller20November\TagTesting20Nov2013\M11.DSG	11-1-2013	15:50:19	237874.000000	4757.480000	0.078125	-0.093750	-1.066406	0.091743	0.394495	0.586239	-11.871338	-3.372192	1.922607
C:\Users\cware\Desktop\Steller20November\TagTesting20Nov2013\M11.DSG	11-1-2013	15:50:19	237875.000000	4757.500000	0.093750	-0.054688	-1.109375	0.092661	0.394495	0.586239	-15.365601	1.571655	-1.968384
C:\Users\cware\Desktop\Steller20November\TagTesting20Nov2013\M11.DSG	11-1-2013	15:50:19	237876.000000	4757.520000	0.121094	-0.082031	-1.121094	0.093578	0.395413	0.585321	-8.850098	4.592896	2.426147
C:\Users\cware\Desktop\Steller20November\TagTesting20Nov2013\M11.DSG	11-1-2013	15:50:19	237877.000000	4757.540000	0.082031	-0.062500	-1.132813	0.092661	0.396330	0.586239	-9.078979	-4.043579	1.495361
C:\Users\cware\Desktop\Steller20November\TagTesting20Nov2013\M11.DSG	11-1-2013	15:50:19	237878.000000	4757.560000	0.085938	-0.082031	-1.089844	0.092661	0.395413	0.586239	1.663208	-8.392334	0.823975
C:\Users\cware\Desktop\Steller20November\TagTesting20Nov2013\M11.DSG	11-1-2013	15:50:19	237879.000000	4757.580000	0.136719	-0.101563	-1.113281	0.092661	0.396330	0.586239	-4.928589	17.700195	2.258301
C:\Users\cware\Desktop\Steller20November\TagTesting20Nov2013\M11.DSG	11-1-2013	15:50:19	237880.000000	4757.600000	0.078125	-0.089844	-1.132813	0.093578	0.395413	0.586239	3.753662	-14.404297	0.671387
C:\Users\cware\Desktop\Steller20November\TagTesting20Nov2013\M11.DSG	11-1-2013	15:50:19	237881.000000	4757.620000	0.066406	-0.089844	-1.093750	0.091743	0.396330	0.585321	3.768921	-3.326416	4.302979
C:\Users\cware\Desktop\Steller20November\TagTesting20Nov2013\M11.DSG	11-1-2013	15:50:19	237882.000000	4757.640000	0.046875	-0.058594	-1.117188	0.093578	0.396330	0.587156	10.360718	6.072998	1.220703
C:\Users\cware\Desktop\Steller20November\TagTesting20Nov2013\M11.DSG	11-1-2013	15:50:19	237883.000000	4757.660000	0.046875	-0.058594	-1.117188	0.090826	0.397248	0.586239	3.112793	-9.368896	-2.182007
C:\Users\cware\Desktop\Steller20November\TagTesting20Nov2013\M11.DSG	11-1-2013	15:50:19	237884.000000	4757.680000	0.031250	-0.082031	-1.187500	0.092661	0.397248	0.585321	4.867554	1.708984	-0.534058
C:\Users\cware\Desktop\Steller20November\TagTesting20Nov2013\M11.DSG	11-1-2013	15:50:19	237885.000000	4757.700000	0.035156	-0.054688	-1.167969	0.092661	0.398165	0.586239	2.380371	9.948730	1.800537
C:\Users\cware\Desktop\Steller20November\TagTesting20Nov2013\M11.DSG	11-1-2013	15:50:19	237886.000000	4757.720000	0.109375	-0.031250	-1.214844	0.090826	0.397248	0.584404	10.620117	-6.286621	0.000000
C:\Users\cware\Desktop\Steller20November\TagTesting20Nov2013\M11.DSG	11-1-2013	15:50:19	237887.000000	4757.740000	0.066406	0.000000	-1.187500	0.091743	0.399083	0.585321	8.377075	0.335693	1.052856
C:\Users\cware\Desktop\Steller20November\TagTesting20Nov2013\M11.DSG	11-1-2013	15:50:19	237888.000000	4757.760000	0.074219	-0.050781	-1.199219	0.090826	0.400000	0.584404	8.300781	12.939453	-0.381470
C:\Users\cware\Desktop\Steller20November\TagTesting20Nov2013\M11.DSG	11-1-2013	15:50:19	237889.000000	4757.780000	0.148438	-0.062500	-1.183594	0.090826	0.399083	0.584404	7.324219	-7.675171	-1.693726
C:\Users\cware\Desktop\Steller20November\TagTesting20Nov2013\M11.DSG	11-1-2013	15:50:19	237890.000000	4757.800000	0.070313	-0.050781	-1.210938	0.088991	0.400917	0.582569	3.997803	0.488281	-5.020142
C:\Users\cware\Desktop\Steller20November\TagTesting20Nov2013\M11.DSG	11-1-2013	15:50:19	237891.000000	4757.820000	0.109375	-0.085938	-1.191406	0.089908	0.398165	0.583486	5.889893	-6.042480	-0.885010
C:\Users\cware\Desktop\Steller20November\TagTesting20Nov2013\M11.DSG	11-1-2013	15:50:19	237892.000000	4757.840000	0.089844	-0.042969	-1.203125	0.088991	0.400000	0.582569	3.204346	-5.599976	-6.393433
C:\Users\cware\Desktop\Steller20November\TagTesting20Nov2013\M11.DSG	11-1-2013	15:50:19	237893.000000	4757.860000	0.082031	-0.035156	-1.207031	0.088073	0.399083	0.583486	5.035400	-3.585815	-4.089355
C:\Users\cware\Desktop\Steller20November\TagTesting20Nov2013\M11.DSG	11-1-2013	15:50:19	237894.000000	4757.880000	0.070313	-0.062500	-1.230469	0.088991	0.400000	0.583486	-0.701904	2.502441	-6.988525
C:\Users\cware\Desktop\Steller20November\TagTesting20Nov2013\M11.DSG	11-1-2013	15:50:19	237895.000000	4757.900000	0.097656	-0.062500	-1.218750	0.088073	0.400917	0.584404	7.461548	-5.813599	-5.706787
C:\Users\cware\Desktop\Steller20November\TagTesting20Nov2013\M11.DSG	11-1-2013	15:50:19	237896.000000	4757.920000	0.066406	-0.105469	-1.230469	0.087156	0.400917	0.583486	5.172729	-7.751465	-5.828857
C:\Users\cware\Desktop\Steller20November\TagTesting20Nov2013\M11.DSG	11-1-2013	15:50:19	237897.000000	4757.940000	0.093750	-0.105469	-1.230469	0.087156	0.401835	0.582569	5.950928	-4.119873	-2.593994
C:\Users\cware\Desktop\Steller20November\TagTesting20Nov2013\M11.DSG	11-1-2013	15:50:19	237898.000000	4757.960000	0.078125	-0.140625	-1.210938	0.088991	0.400000	0.583486	4.028320	-5.844116	-2.792358
C:\Users\cware\Desktop\Steller20November\TagTesting20Nov2013\M11.DSG	11-1-2013	15:50:19	237899.000000	4757.980000	0.066406	-0.179688	-1.179688	0.087156	0.401835	0.582569	4.272461	10.864258	2.151489
C:\Users\cware\Desktop\Steller20November\TagTesting20Nov2013\M11.DSG	11-1-2013	15:50:19	237900.000000	4758.000000	0.121094	-0.203125	-1.171875	0.085321	0.401835	0.582569	1.541138	3.005981	-1.052856
C:\Users\cware\Desktop\Steller20November\TagTesting20Nov2013\M11.DSG	11-1-2013	15:50:19	237901.000000	4758.020000	0.113281	-0.167969	-1.164063	0.084404	0.400917	0.582569	0.900269	0.701904	0.198364
C:\Users\cware\Desktop\Steller20November\TagTesting20Nov2013\M11.DSG	11-1-2013	15:50:19	237902.000000	4758.040000	0.101563	-0.187500	-1.140625	0.084404	0.400917	0.581651	5.523682	-1.632690	-0.900269
C:\Users\cware\Desktop\Steller20November\TagTesting20Nov2013\M11.DSG	11-1-2013	15:50:19	237903.000000	4758.060000	0.160156	-0.195313	-1.089844	0.083486	0.401835	0.581651	3.784180	-0.183105	0.000000
C:\Users\cware\Desktop\Steller20November\TagTesting20Nov2013\M11.DSG	11-1-2013	15:50:19	237904.000000	4758.080000	0.097656	-0.234375	-1.082031	0.082569	0.401835	0.580734	5.325317	-0.045776	-1.632690
C:\Users\cware\Desktop\Steller20November\TagTesting20Nov2013\M11.DSG	11-1-2013	15:50:19	237905.000000	4758.100000	0.156250	-0.195313	-1.078125	0.083486	0.401835	0.580734	-0.030518	0.457764	-2.105713
C:\Users\cware\Desktop\Steller20November\TagTesting20Nov2013\M11.DSG	11-1-2013	15:50:19	237906.000000	4758.120000	0.101563	-0.160156	-1.109375	0.083486	0.403670	0.581651	4.302979	-16.891479	-4.287720
C:\Users\cware\Desktop\Steller20November\TagTesting20Nov2013\M11.DSG	11-1-2013	15:50:19	237907.000000	4758.140000	0.156250	-0.121094	-1.101563	0.084404	0.403670	0.580734	2.975464	-11.383057	-2.563477
C:\Users\cware\Desktop\Steller20November\TagTesting20Nov2013\M11.DSG	11-1-2013	15:50:19	237908.000000	4758.160000	0.121094	-0.160156	-1.101563	0.085321	0.405505	0.580734	1.083374	-0.228882	-2.197266
C:\Users\cware\Desktop\Steller20November\TagTesting20Nov2013\M11.DSG	11-1-2013	15:50:19	237909.000000	4758.180000	0.121094	-0.160156	-1.101563	0.085321	0.405505	0.580734	-1.403809	-15.197754	-3.005981
C:\Users\cware\Desktop\Steller20November\TagTesting20Nov2013\M11.DSG	11-1-2013	15:50:19	237910.000000	4758.200000	0.089844	-0.148438	-1.105469	0.085321	0.406422	0.581651	-2.227783	-5.126953	-3.280640
C:\Users\cware\Desktop\Steller20November\TagTesting20Nov2013\M11.DSG	11-1-2013	15:50:19	237911.000000	4758.220000	0.117188	-0.171875	-1.136719	0.086239	0.406422	0.580734	-2.136230	-10.910034	-3.051758
C:\Users\cware\Desktop\Steller20November\TagTesting20Nov2013\M11.DSG	11-1-2013	15:50:19	237912.000000	4758.240000	0.125000	-0.179688	-1.125000	0.088073	0.407339	0.580734	-5.569458	-9.445190	-3.723145
C:\Users\cware\Desktop\Steller20November\TagTesting20Nov2013\M11.DSG	11-1-2013	15:50:19	237913.000000	4758.260000	0.062500	-0.167969	-1.152344	0.087156	0.406422	0.580734	-5.157471	-4.043579	-3.448486
C:\Users\cware\Desktop\Steller20November\TagTesting20Nov2013\M11.DSG	11-1-2013	15:50:19	237914.000000	4758.280000	0.085938	-0.152344	-1.140625	0.088991	0.408257	0.580734	-2.685547	-6.500244	-4.013062
C:\Users\cware\Desktop\Steller20November\TagTesting20Nov2013\M11.DSG	11-1-2013	15:50:19	237915.000000	4758.300000	0.085938	-0.164063	-1.128906	0.088991	0.408257	0.581651	-1.159668	-5.249023	-2.380371
C:\Users\cware\Desktop\Steller20November\TagTesting20Nov2013\M11.DSG	11-1-2013	15:50:19	237916.000000	4758.320000	0.097656	-0.183594	-1.132813	0.092661	0.409174	0.581651	-4.287720	-0.640869	-1.831055
C:\Users\cware\Desktop\Steller20November\TagTesting20Nov2013\M11.DSG	11-1-2013	15:50:19	237917.000000	4758.340000	0.078125	-0.175781	-1.109375	0.091743	0.410092	0.580734	-4.821777	-0.274658	-2.655029
C:\Users\cware\Desktop\Steller20November\TagTesting20Nov2013\M11.DSG	11-1-2013	15:50:19	237918.000000	4758.360000	0.105469	-0.183594	-1.089844	0.090826	0.408257	0.580734	-7.598877	-5.310059	-1.388550
C:\Users\cware\Desktop\Steller20November\TagTesting20Nov2013\M11.DSG	11-1-2013	15:50:19	237919.000000	4758.380000	0.113281	-0.164063	-1.113281	0.091743	0.409174	0.579817	-3.433228	-10.314941	0.015259
C:\Users\cware\Desktop\Steller20November\TagTesting20Nov2013\M11.DSG	11-1-2013	15:50:19	237920.000000	4758.400000	0.093750	-0.144531	-1.132813	0.092661	0.410092	0.579817	-4.669189	-10.330200	-0.823975
C:\Users\cware\Desktop\Steller20November\TagTesting20Nov2013\M11.DSG	11-1-2013	15:50:19	237921.000000	4758.420000	0.089844	-0.144531	-1.121094	0.094495	0.409174	0.581651	-2.822876	-9.994507	-0.854492
C:\Users\cware\Desktop\Steller20November\TagTesting20Nov2013\M11.DSG	11-1-2013	15:50:19	237922.000000	4758.440000	0.082031	-0.144531	-1.089844	0.094495	0.409174	0.580734	-1.327515	-5.798340	1.968384
C:\Users\cware\Desktop\Steller20November\TagTesting20Nov2013\M11.DSG	11-1-2013	15:50:19	237923.000000	4758.460000	0.070313	-0.156250	-1.109375	0.095413	0.409174	0.580734	0.457764	-10.360718	0.564575
C:\Users\cware\Desktop\Steller20November\TagTesting20Nov2013\M11.DSG	11-1-2013	15:50:19	237924.000000	4758.480000	0.039063	-0.175781	-1.164063	0.095413	0.410092	0.582569	3.295898	-7.675171	-0.976563
C:\Users\cware\Desktop\Steller20November\TagTesting20Nov2013\M11.DSG	11-1-2013	15:50:19	237925.000000	4758.500000	0.078125	-0.167969	-1.132813	0.097248	0.411927	0.580734	7.858276	-11.505127	-3.890991
C:\Users\cware\Desktop\Steller20November\TagTesting20Nov2013\M11.DSG	11-1-2013	15:50:19	237926.000000	4758.520000	0.054688	-0.179688	-1.164063	0.099083	0.416514	0.579817	8.529663	-3.997803	-5.722046
C:\Users\cware\Desktop\Steller20November\TagTesting20Nov2013\M11.DSG	11-1-2013	15:50:19	237927.000000	4758.540000	0.062500	-0.183594	-1.167969	0.099083	0.417431	0.578899	8.743286	-8.102417	-6.271362
C:\Users\cware\Desktop\Steller20November\TagTesting20Nov2013\M11.DSG	11-1-2013	15:50:19	237928.000000	4758.560000	0.050781	-0.187500	-1.148438	0.100917	0.421101	0.577982	7.827759	-0.366211	-8.407593
C:\Users\cware\Desktop\Steller20November\TagTesting20Nov2013\M11.DSG	11-1-2013	15:50:19	237929.000000	4758.580000	0.050781	-0.187500	-1.144531	0.099083	0.422018	0.577064	9.063721	6.988525	-7.278442
C:\Users\cware\Desktop\Steller20November\TagTesting20Nov2013\M11.DSG	11-1-2013	15:50:19	237930.000000	4758.600000	0.089844	-0.171875	-1.140625	0.098165	0.426606	0.576147	5.722046	0.503540	-7.827759
C:\Users\cware\Desktop\Steller20November\TagTesting20Nov2013\M11.DSG	11-1-2013	15:50:19	237931.000000	4758.620000	0.031250	-0.167969	-1.113281	0.098165	0.427523	0.575229	2.593994	-7.369995	-8.285522
C:\Users\cware\Desktop\Steller20November\TagTesting20Nov2013\M11.DSG	11-1-2013	15:50:19	237932.000000	4758.640000	0.042969	-0.156250	-1.140625	0.100917	0.428440	0.574312	4.989624	0.442505	-5.584717
C:\Users\cware\Desktop\Steller20November\TagTesting20Nov2013\M11.DSG	11-1-2013	15:50:19	237933.000000	4758.660000	0.089844	-0.183594	-1.093750	0.100000	0.430275	0.574312	1.678467	-15.213013	-8.056641
C:\Users\cware\Desktop\Steller20November\TagTesting20Nov2013\M11.DSG	11-1-2013	15:50:19	237934.000000	4758.680000	0.097656	-0.226563	-1.125000	0.100917	0.432110	0.573394	-4.974365	-4.119873	-6.195068
C:\Users\cware\Desktop\Steller20November\TagTesting20Nov2013\M11.DSG	11-1-2013	15:50:19	237935.000000	4758.700000	0.097656	-0.226563	-1.125000	0.100917	0.431193	0.573394	-5.859375	-1.327515	-5.554199
C:\Users\cware\Desktop\Steller20November\TagTesting20Nov2013\M11.DSG	11-1-2013	15:50:19	237936.000000	4758.720000	0.164063	-0.203125	-1.082031	0.101835	0.431193	0.573394	-5.981445	-15.502930	-5.905151
C:\Users\cware\Desktop\Steller20November\TagTesting20Nov2013\M11.DSG	11-1-2013	15:50:19	237937.000000	4758.740000	0.121094	-0.207031	-1.082031	0.105505	0.431193	0.574312	-4.638672	-20.355225	-4.409790
C:\Users\cware\Desktop\Steller20November\TagTesting20Nov2013\M11.DSG	11-1-2013	15:50:19	237938.000000	4758.760000	0.109375	-0.167969	-1.054688	0.107339	0.430275	0.576147	-4.959106	-16.937256	-5.477905
C:\Users\cware\Desktop\Steller20November\TagTesting20Nov2013\M11.DSG	11-1-2013	15:50:19	237939.000000	4758.780000	0.097656	-0.179688	-1.074219	0.111009	0.431193	0.575229	-3.860474	-28.869629	-7.766724
C:\Users\cware\Desktop\Steller20November\TagTesting20Nov2013\M11.DSG	11-1-2013	15:50:19	237940.000000	4758.800000	0.003906	-0.191406	-1.074219	0.113761	0.432110	0.576147	0.686646	-6.256104	-3.646851
C:\Users\cware\Desktop\Steller20November\TagTesting20Nov2013\M11.DSG	11-1-2013	15:50:19	237941.000000	4758.820000	0.066406	-0.171875	-1.035156	0.115596	0.433945	0.576147	0.213623	-17.135620	-5.920410
C:\Users\cware\Desktop\Steller20November\TagTesting20Nov2013\M11.DSG	11-1-2013	15:50:19	237942.000000	4758.840000	-0.003906	-0.187500	-1.066406	0.117431	0.434862	0.574312	4.440308	-13.748169	-3.890991
C:\Users\cware\Desktop\Steller20November\TagTesting20Nov2013\M11.DSG	11-1-2013	15:50:19	237943.000000	4758.860000	0.039063	-0.195313	-1.066406	0.119266	0.436697	0.575229	5.493164	-14.923096	-3.997803
C:\Users\cware\Desktop\Steller20November\TagTesting20Nov2013\M11.DSG	11-1-2013	15:50:19	237944.000000	4758.880000	0.011719	-0.226563	-1.039063	0.122018	0.439450	0.574312	1.693726	-19.134521	-5.401611
C:\Users\cware\Desktop\Steller20November\TagTesting20Nov2013\M11.DSG	11-1-2013	15:50:19	237945.000000	4758.900000	0.003906	-0.250000	-1.054688	0.123853	0.438532	0.574312	6.286621	-15.594482	-7.339478
C:\Users\cware\Desktop\Steller20November\TagTesting20Nov2013\M11.DSG	11-1-2013	15:50:19	237946.000000	4758.920000	-0.019531	-0.273438	-1.105469	0.128440	0.442202	0.573394	8.209229	-13.702393	-11.260986
C:\Users\cware\Desktop\Steller20November\TagTesting20Nov2013\M11.DSG	11-1-2013	15:50:19	237947.000000	4758.940000	-0.074219	-0.277344	-1.093750	0.130275	0.444954	0.573394	8.346558	-12.298584	-14.801025
C:\Users\cware\Desktop\Steller20November\TagTesting20Nov2013\M11.DSG	11-1-2013	15:50:19	237948.000000	4758.960000	-0.074219	-0.300781	-1.050781	0.133028	0.447706	0.571560	3.784180	-1.907349	-12.725830
C:\Users\cware\Desktop\Steller20November\TagTesting20Nov2013\M11.DSG	11-1-2013	15:50:19	237949.000000	4758.980000	-0.066406	-0.320313	-1.062500	0.133028	0.449541	0.571560	0.595093	-2.410889	-9.124756
C:\Users\cware\Desktop\Steller20November\TagTesting20Nov2013\M11.DSG	11-1-2013	15:50:19	237950.000000	4759.000000	-0.015625	-0.320313	-1.078125	0.134862	0.450459	0.570642	-3.646851	-0.488281	-5.966187
C:\Users\cware\Desktop\Steller20November\TagTesting20Nov2013\M11.DSG	11-1-2013	15:50:19	237951.000000	4759.020000	0.003906	-0.277344	-1.078125	0.135780	0.451376	0.569725	-5.035400	-9.323120	-6.317139
C:\Users\cware\Desktop\Steller20November\TagTesting20Nov2013\M11.DSG	11-1-2013	15:50:19	237952.000000	4759.040000	0.046875	-0.257813	-1.093750	0.135780	0.451376	0.570642	-4.608154	-1.632690	-5.752563
C:\Users\cware\Desktop\Steller20November\TagTesting20Nov2013\M11.DSG	11-1-2013	15:50:19	237953.000000	4759.060000	0.035156	-0.242188	-1.089844	0.136697	0.451376	0.569725	-5.935669	-12.802124	-8.560181
C:\Users\cware\Desktop\Steller20November\TagTesting20Nov2013\M11.DSG	11-1-2013	15:50:19	237954.000000	4759.080000	0.023438	-0.265625	-1.113281	0.139450	0.451376	0.570642	-3.189087	-11.062622	-9.658813
C:\Users\cware\Desktop\Steller20November\TagTesting20Nov2013\M11.DSG	11-1-2013	15:50:19	237955.000000	4759.100000	0.035156	-0.261719	-1.132813	0.141284	0.452294	0.570642	-4.653931	-11.123657	-7.446289
C:\Users\cware\Desktop\Steller20November\TagTesting20Nov2013\M11.DSG	11-1-2013	15:50:19	237956.000000	4759.120000	-0.058594	-0.265625	-1.148438	0.144037	0.452294	0.570642	-5.645752	-13.336182	-6.927490
C:\Users\cware\Desktop\Steller20November\TagTesting20Nov2013\M11.DSG	11-1-2013	15:50:19	237957.000000	4759.140000	-0.085938	-0.265625	-1.171875	0.144954	0.452294	0.570642	-8.010864	-12.817383	-6.271362
C:\Users\cware\Desktop\Steller20November\TagTesting20Nov2013\M11.DSG	11-1-2013	15:50:19	237958.000000	4759.160000	-0.011719	-0.257813	-1.187500	0.148624	0.452294	0.570642	-7.598877	-15.090942	-10.055542
C:\Users\cware\Desktop\Steller20November\TagTesting20Nov2013\M11.DSG	11-1-2013	15:50:19	237959.000000	4759.180000	-0.074219	-0.265625	-1.214844	0.149541	0.452294	0.571560	-6.927490	-7.644653	-10.375977
C:\Users\cware\Desktop\Steller20November\TagTesting20Nov2013\M11.DSG	11-1-2013	15:50:19	237960.000000	4759.200000	-0.011719	-0.289063	-1.261719	0.154128	0.451376	0.572477	-16.601563	-25.970459	-9.429932
C:\Users\cware\Desktop\Steller20November\TagTesting20Nov2013\M11.DSG	11-1-2013	15:50:19	237961.000000	4759.220000	-0.007813	-0.324219	-1.332031	0.157798	0.449541	0.574312	-21.408081	-26.824951	-8.804321
C:\Users\cware\Desktop\Steller20November\TagTesting20Nov2013\M11.DSG	11-1-2013	15:50:19	237962.000000	4759.240000	-0.148438	-0.320313	-1.308594	0.164220	0.445872	0.577064	-31.311035	-31.265259	-7.064819
C:\Users\cware\Desktop\Steller20November\TagTesting20Nov2013\M11.DSG	11-1-2013	15:50:19	237963.000000	4759.260000	-0.261719	-0.335938	-1.246094	0.166055	0.441284	0.579817	-36.560059	3.387451	-2.593994
C:\Users\cware\Desktop\Steller20November\TagTesting20Nov2013\M11.DSG	11-1-2013	15:50:19	237964.000000	4759.280000	-0.187500	-0.292969	-1.082031	0.162385	0.433945	0.583486	-25.772095	18.341064	-6.072998
C:\Users\cware\Desktop\Steller20November\TagTesting20Nov2013\M11.DSG	11-1-2013	15:50:19	237965.000000	4759.300000	-0.046875	-0.187500	-1.007813	0.161468	0.430275	0.584404	-23.513794	16.662598	-10.971069
C:\Users\cware\Desktop\Steller20November\TagTesting20Nov2013\M11.DSG	11-1-2013	15:50:19	237966.000000	4759.320000	0.023438	-0.085938	-1.089844	0.159633	0.425688	0.587156	-30.227661	0.381470	-10.192871
C:\Users\cware\Desktop\Steller20November\TagTesting20Nov2013\M11.DSG	11-1-2013	15:50:19	237967.000000	4759.340000	0.035156	-0.015625	-1.226563	0.160550	0.423853	0.588073	-29.785156	-9.368896	-16.632080
C:\Users\cware\Desktop\Steller20November\TagTesting20Nov2013\M11.DSG	11-1-2013	15:50:19	237968.000000	4759.360000	-0.007813	-0.023438	-1.273438	0.161468	0.421101	0.589908	-18.341064	-3.356934	-26.138306
C:\Users\cware\Desktop\Steller20November\TagTesting20Nov2013\M11.DSG	11-1-2013	15:50:19	237969.000000	4759.380000	0.035156	-0.031250	-1.273438	0.163303	0.418349	0.589908	0.198364	7.644653	-35.156250
C:\Users\cware\Desktop\Steller20November\TagTesting20Nov2013\M11.DSG	11-1-2013	15:50:19	237970.000000	4759.400000	0.269531	-0.109375	-1.269531	0.164220	0.422018	0.588991	24.520874	-0.152588	-45.593262
C:\Users\cware\Desktop\Steller20November\TagTesting20Nov2013\M11.DSG	11-1-2013	15:50:19	237971.000000	4759.420000	0.359375	-0.183594	-1.343750	0.169725	0.431193	0.584404	31.036377	-1.739502	-42.633057
C:\Users\cware\Desktop\Steller20November\TagTesting20Nov2013\M11.DSG	11-1-2013	15:50:19	237972.000000	4759.440000	0.472656	-0.207031	-1.457031	0.171560	0.435780	0.582569	21.469116	-11.932373	-40.985107
C:\Users\cware\Desktop\Steller20November\TagTesting20Nov2013\M11.DSG	11-1-2013	15:50:19	237973.000000	4759.460000	0.488281	-0.195313	-1.472656	0.177982	0.444954	0.577982	25.100708	-18.051147	-43.685913
C:\Users\cware\Desktop\Steller20November\TagTesting20Nov2013\M11.DSG	11-1-2013	15:50:19	237974.000000	4759.480000	0.371094	-0.226563	-1.464844	0.182569	0.447706	0.576147	25.787354	17.211914	-39.978027
C:\Users\cware\Desktop\Steller20November\TagTesting20Nov2013\M11.DSG	11-1-2013	15:50:19	237975.000000	4759.500000	0.375000	-0.214844	-1.441406	0.182569	0.456881	0.570642	14.663696	20.965576	-38.253784
C:\Users\cware\Desktop\Steller20November\TagTesting20Nov2013\M11.DSG	11-1-2013	15:50:19	237976.000000	4759.520000	0.363281	-0.199219	-1.417969	0.180734	0.458716	0.567890	2.639771	40.161133	-26.748657
C:\Users\cware\Desktop\Steller20November\TagTesting20Nov2013\M11.DSG	11-1-2013	15:50:19	237977.000000	4759.540000	0.332031	-0.222656	-1.359375	0.172477	0.460550	0.566972	-7.751465	56.640625	-16.967773
C:\Users\cware\Desktop\Steller20November\TagTesting20Nov2013\M11.DSG	11-1-2013	15:50:19	237978.000000	4759.560000	0.371094	-0.234375	-1.281250	0.165138	0.459633	0.566055	-24.871826	53.924561	-2.960205
C:\Users\cware\Desktop\Steller20November\TagTesting20Nov2013\M11.DSG	11-1-2013	15:50:19	237979.000000	4759.580000	0.500000	-0.250000	-1.246094	0.156881	0.453211	0.566972	-31.890869	44.570923	4.028320
C:\Users\cware\Desktop\Steller20November\TagTesting20Nov2013\M11.DSG	11-1-2013	15:50:19	237980.000000	4759.600000	0.464844	-0.289063	-1.269531	0.150459	0.451376	0.569725	-39.138794	37.963867	12.603760
C:\Users\cware\Desktop\Steller20November\TagTesting20Nov2013\M11.DSG	11-1-2013	15:50:19	237981.000000	4759.620000	0.394531	-0.273438	-1.222656	0.144954	0.441284	0.573394	-45.547485	32.119751	15.487671
C:\Users\cware\Desktop\Steller20November\TagTesting20Nov2013\M11.DSG	11-1-2013	15:50:19	237982.000000	4759.640000	0.285156	-0.226563	-1.238281	0.133945	0.435780	0.575229	-37.475586	36.712646	22.476196
C:\Users\cware\Desktop\Steller20November\TagTesting20Nov2013\M11.DSG	11-1-2013	15:50:19	237983.000000	4759.660000	0.246094	-0.132813	-1.199219	0.128440	0.432110	0.575229	-37.826538	39.550781	20.172119
C:\Users\cware\Desktop\Steller20November\TagTesting20Nov2013\M11.DSG	11-1-2013	15:50:19	237984.000000	4759.680000	0.300781	-0.121094	-1.199219	0.114679	0.421101	0.577064	-34.851074	34.332275	19.271851
C:\Users\cware\Desktop\Steller20November\TagTesting20Nov2013\M11.DSG	11-1-2013	15:50:19	237985.000000	4759.700000	0.296875	-0.085938	-1.179688	0.110092	0.417431	0.578899	-26.947021	20.965576	18.859863
C:\Users\cware\Desktop\Steller20November\TagTesting20Nov2013\M11.DSG	11-1-2013	15:50:19	237986.000000	4759.720000	0.277344	-0.042969	-1.160156	0.101835	0.411927	0.579817	-22.598267	7.064819	19.989014
C:\Users\cware\Desktop\Steller20November\TagTesting20Nov2013\M11.DSG	11-1-2013	15:50:19	237987.000000	4759.740000	0.277344	-0.074219	-1.218750	0.100917	0.408257	0.579817	-21.804810	5.111694	15.625000
C:\Users\cware\Desktop\Steller20November\TagTesting20Nov2013\M11.DSG	11-1-2013	15:50:19	237988.000000	4759.760000	0.171875	-0.269531	-1.187500	0.096330	0.401835	0.581651	-27.664185	-4.913330	4.837036
C:\Users\cware\Desktop\Steller20November\TagTesting20Nov2013\M11.DSG	11-1-2013	15:50:19	237989.000000	4759.780000	0.171875	-0.269531	-1.187500	0.096330	0.398165	0.584404	-19.317627	4.425049	9.521484
C:\Users\cware\Desktop\Steller20November\TagTesting20Nov2013\M11.DSG	11-1-2013	15:50:19	237990.000000	4759.800000	0.117188	-0.191406	-1.089844	0.092661	0.394495	0.586239	-13.900757	8.270264	9.582520
C:\Users\cware\Desktop\Steller20November\TagTesting20Nov2013\M11.DSG	11-1-2013	15:50:19	237991.000000	4759.820000	0.039063	-0.132813	-1.101563	0.090826	0.391743	0.587156	-23.406982	21.759033	7.400513
C:\Users\cware\Desktop\Steller20November\TagTesting20Nov2013\M11.DSG	11-1-2013	15:50:19	237992.000000	4759.840000	0.148438	-0.023438	-1.183594	0.086239	0.388073	0.587156	-12.557983	18.173218	10.635376
C:\Users\cware\Desktop\Steller20November\TagTesting20Nov2013\M11.DSG	11-1-2013	15:50:19	237993.000000	4759.860000	0.121094	-0.007813	-1.195313	0.082569	0.388073	0.586239	-9.765625	18.646240	4.455566
C:\Users\cware\Desktop\Steller20November\TagTesting20Nov2013\M11.DSG	11-1-2013	15:50:19	237994.000000	4759.880000	0.175781	-0.179688	-1.019531	0.078899	0.381651	0.586239	-26.092529	6.240845	1.068115
C:\Users\cware\Desktop\Steller20November\TagTesting20Nov2013\M11.DSG	11-1-2013	15:50:19	237995.000000	4759.900000	0.171875	-0.218750	-1.046875	0.077982	0.380734	0.587156	-30.807495	-3.967285	2.349854
C:\Users\cware\Desktop\Steller20November\TagTesting20Nov2013\M11.DSG	11-1-2013	15:50:19	237996.000000	4759.920000	0.078125	-0.195313	-1.250000	0.077064	0.376147	0.588991	-5.584717	-7.400513	5.844116
C:\Users\cware\Desktop\Steller20November\TagTesting20Nov2013\M11.DSG	11-1-2013	15:50:19	237997.000000	4759.940000	0.050781	-0.109375	-1.253906	0.077064	0.374312	0.589908	-9.811401	-1.373291	1.586914
C:\Users\cware\Desktop\Steller20November\TagTesting20Nov2013\M11.DSG	11-1-2013	15:50:19	237998.000000	4759.960000	0.082031	-0.089844	-1.050781	0.074312	0.371560	0.589908	-22.537231	4.867554	-2.136230
C:\Users\cware\Desktop\Steller20November\TagTesting20Nov2013\M11.DSG	11-1-2013	15:50:19	237999.000000	4759.980000	0.132813	-0.164063	-0.988281	0.073394	0.370642	0.589908	-21.423340	3.845215	2.090454
C:\Users\cware\Desktop\Steller20November\TagTesting20Nov2013\M11.DSG	11-1-2013	15:50:19	238000.000000	4760.000000	0.105469	-0.148438	-1.109375	0.069725	0.366972	0.589908	-5.493164	-0.823975	-0.167847
C:\Users\cware\Desktop\Steller20November\TagTesting20Nov2013\M11.DSG	11-1-2013	15:50:19	238001.000000	4760.020000	0.132813	-0.058594	-1.191406	0.071560	0.366972	0.591743	-3.631592	-0.228882	-7.339478
C:\Users\cware\Desktop\Steller20November\TagTesting20Nov2013\M11.DSG	11-1-2013	15:50:19	238002.000000	4760.040000	0.066406	-0.031250	-1.125000	0.069725	0.366972	0.590826	-17.333984	-5.172729	-11.795044
C:\Users\cware\Desktop\Steller20November\TagTesting20Nov2013\M11.DSG	11-1-2013	15:50:19	238003.000000	4760.060000	0.082031	-0.140625	-1.062500	0.069725	0.366972	0.590826	-16.159058	1.388550	-0.610352
C:\Users\cware\Desktop\Steller20November\TagTesting20Nov2013\M11.DSG	11-1-2013	15:50:19	238004.000000	4760.080000	0.144531	-0.214844	-1.066406	0.069725	0.365138	0.590826	-3.005981	-5.462646	-0.228882
C:\Users\cware\Desktop\Steller20November\TagTesting20Nov2013\M11.DSG	11-1-2013	15:50:19	238005.000000	4760.100000	0.140625	-0.128906	-1.199219	0.068807	0.362385	0.590826	-10.604858	-5.554199	-3.906250
C:\Users\cware\Desktop\Steller20November\TagTesting20Nov2013\M11.DSG	11-1-2013	15:50:19	238006.000000	4760.120000	0.042969	-0.023438	-1.257813	0.067890	0.359633	0.591743	-27.679443	-3.860474	-3.402710
C:\Users\cware\Desktop\Steller20November\TagTesting20Nov2013\M11.DSG	11-1-2013	15:50:19	238007.000000	4760.140000	0.066406	0.070313	-1.199219	0.066055	0.356881	0.592661	-26.779175	4.867554	2.609253
C:\Users\cware\Desktop\Steller20November\TagTesting20Nov2013\M11.DSG	11-1-2013	15:50:19	238008.000000	4760.160000	0.148438	0.035156	-1.082031	0.065138	0.355046	0.592661	-8.682251	-9.613037	5.508423
C:\Users\cware\Desktop\Steller20November\TagTesting20Nov2013\M11.DSG	11-1-2013	15:50:19	238009.000000	4760.180000	0.074219	-0.093750	-1.082031	0.064220	0.353211	0.594495	3.952026	5.950928	4.074097
C:\Users\cware\Desktop\Steller20November\TagTesting20Nov2013\M11.DSG	11-1-2013	15:50:19	238010.000000	4760.200000	0.265625	-0.152344	-1.000000	0.063303	0.352294	0.593578	-13.656616	3.173828	-1.861572
C:\Users\cware\Desktop\Steller20November\TagTesting20Nov2013\M11.DSG	11-1-2013	15:50:19	238011.000000	4760.220000	0.230469	-0.082031	-1.179688	0.063303	0.352294	0.593578	-19.485474	-1.632690	-1.892090
C:\Users\cware\Desktop\Steller20November\TagTesting20Nov2013\M11.DSG	11-1-2013	15:50:19	238012.000000	4760.240000	0.085938	0.015625	-1.257813	0.061468	0.351376	0.593578	-9.445190	6.607056	5.447388
C:\Users\cware\Desktop\Steller20November\TagTesting20Nov2013\M11.DSG	11-1-2013	15:50:19	238013.000000	4760.260000	0.171875	0.035156	-1.191406	0.060550	0.350459	0.593578	-10.925293	0.976563	7.293701
C:\Users\cware\Desktop\Steller20November\TagTesting20Nov2013\M11.DSG	11-1-2013	15:50:19	238014.000000	4760.280000	0.265625	-0.066406	-1.007813	0.060550	0.351376	0.593578	6.011963	-30.395508	-1.220703
C:\Users\cware\Desktop\Steller20November\TagTesting20Nov2013\M11.DSG	11-1-2013	15:50:19	238015.000000	4760.300000	0.265625	-0.066406	-1.007813	0.061468	0.351376	0.594495	0.656128	5.554199	-1.892090
C:\Users\cware\Desktop\Steller20November\TagTesting20Nov2013\M11.DSG	11-1-2013	15:50:19	238016.000000	4760.320000	0.140625	-0.167969	-1.156250	0.059633	0.350459	0.593578	-19.775391	-10.330200	-4.638672
C:\Users\cware\Desktop\Steller20November\TagTesting20Nov2013\M11.DSG	11-1-2013	15:50:19	238017.000000	4760.340000	0.195313	-0.089844	-1.246094	0.058716	0.349541	0.593578	-17.883301	18.936157	-2.166748
C:\Users\cware\Desktop\Steller20November\TagTesting20Nov2013\M11.DSG	11-1-2013	15:50:19	238018.000000	4760.360000	0.117188	-0.050781	-1.230469	0.059633	0.351376	0.593578	-5.477905	-11.642456	3.082275
C:\Users\cware\Desktop\Steller20November\TagTesting20Nov2013\M11.DSG	11-1-2013	15:50:19	238019.000000	4760.380000	0.070313	0.023438	-1.148438	0.061468	0.350459	0.593578	3.234863	16.555786	1.602173
C:\Users\cware\Desktop\Steller20November\TagTesting20Nov2013\M11.DSG	11-1-2013	15:50:19	238020.000000	4760.400000	0.070313	0.007813	-1.113281	0.059633	0.348624	0.593578	4.913330	4.058838	-1.342773
C:\Users\cware\Desktop\Steller20November\TagTesting20Nov2013\M11.DSG	11-1-2013	15:50:19	238021.000000	4760.420000	0.175781	-0.070313	-1.007813	0.057798	0.349541	0.592661	-2.334595	-0.457764	-4.425049
C:\Users\cware\Desktop\Steller20November\TagTesting20Nov2013\M11.DSG	11-1-2013	15:50:19	238022.000000	4760.440000	0.085938	-0.109375	-1.042969	0.056881	0.349541	0.592661	-22.460938	6.530762	-2.258301
C:\Users\cware\Desktop\Steller20November\TagTesting20Nov2013\M11.DSG	11-1-2013	15:50:19	238023.000000	4760.460000	0.179688	-0.132813	-1.031250	0.056881	0.348624	0.593578	-23.910522	0.457764	-0.320435
C:\Users\cware\Desktop\Steller20November\TagTesting20Nov2013\M11.DSG	11-1-2013	15:50:19	238024.000000	4760.480000	0.101563	-0.179688	-1.066406	0.055046	0.347706	0.592661	-18.478394	16.921997	9.674072
C:\Users\cware\Desktop\Steller20November\TagTesting20Nov2013\M11.DSG	11-1-2013	15:50:19	238025.000000	4760.500000	0.242188	-0.101563	-1.195313	0.054128	0.346789	0.592661	-12.954712	-10.711670	2.044678
C:\Users\cware\Desktop\Steller20November\TagTesting20Nov2013\M11.DSG	11-1-2013	15:50:19	238026.000000	4760.520000	0.136719	-0.015625	-1.273438	0.053211	0.344037	0.593578	3.097534	-13.839722	-3.005981
C:\Users\cware\Desktop\Steller20November\TagTesting20Nov2013\M11.DSG	11-1-2013	15:50:19	238027.000000	4760.540000	0.097656	0.046875	-1.238281	0.055046	0.342202	0.593578	2.960205	-3.982544	-2.517700
C:\Users\cware\Desktop\Steller20November\TagTesting20Nov2013\M11.DSG	11-1-2013	15:50:19	238028.000000	4760.560000	0.132813	0.042969	-1.136719	0.054128	0.344037	0.593578	-17.379761	1.724243	-6.835938
C:\Users\cware\Desktop\Steller20November\TagTesting20Nov2013\M11.DSG	11-1-2013	15:50:19	238029.000000	4760.580000	0.167969	0.019531	-1.089844	0.054128	0.342202	0.594495	-19.409180	3.738403	-1.968384
C:\Users\cware\Desktop\Steller20November\TagTesting20Nov2013\M11.DSG	11-1-2013	15:50:19	238030.000000	4760.600000	0.175781	-0.042969	-1.054688	0.054128	0.342202	0.593578	-9.307861	-4.791260	1.800537
C:\Users\cware\Desktop\Steller20November\TagTesting20Nov2013\M11.DSG	11-1-2013	15:50:19	238031.000000	4760.620000	0.210938	-0.058594	-1.027344	0.055046	0.343119	0.594495	-10.513306	-6.790161	0.991821
C:\Users\cware\Desktop\Steller20November\TagTesting20Nov2013\M11.DSG	11-1-2013	15:50:19	238032.000000	4760.640000	0.175781	-0.097656	-1.042969	0.055046	0.341284	0.594495	4.699707	-19.760132	-4.776001
C:\Users\cware\Desktop\Steller20November\TagTesting20Nov2013\M11.DSG	11-1-2013	15:50:19	238033.000000	4760.660000	0.140625	-0.093750	-1.121094	0.055963	0.342202	0.594495	7.049561	2.807617	-3.875732
C:\Users\cware\Desktop\Steller20November\TagTesting20Nov2013\M11.DSG	11-1-2013	15:50:19	238034.000000	4760.680000	0.183594	-0.074219	-1.187500	0.056881	0.341284	0.595413	2.716064	-22.705078	-15.747070
C:\Users\cware\Desktop\Steller20November\TagTesting20Nov2013\M11.DSG	11-1-2013	15:50:19	238035.000000	4760.700000	0.191406	-0.070313	-1.171875	0.058716	0.342202	0.595413	3.585815	-11.871338	-14.892578
C:\Users\cware\Desktop\Steller20November\TagTesting20Nov2013\M11.DSG	11-1-2013	15:50:19	238036.000000	4760.720000	0.042969	-0.050781	-1.265625	0.058716	0.344037	0.594495	-9.658813	-5.767822	-11.993408
C:\Users\cware\Desktop\Steller20November\TagTesting20Nov2013\M11.DSG	11-1-2013	15:50:19	238037.000000	4760.740000	0.230469	-0.035156	-1.207031	0.060550	0.345872	0.595413	-11.886597	4.760742	-7.492065
C:\Users\cware\Desktop\Steller20November\TagTesting20Nov2013\M11.DSG	11-1-2013	15:50:19	238038.000000	4760.760000	0.140625	-0.007813	-1.191406	0.061468	0.344037	0.595413	-20.263672	-5.279541	-9.017944
C:\Users\cware\Desktop\Steller20November\TagTesting20Nov2013\M11.DSG	11-1-2013	15:50:19	238039.000000	4760.780000	0.074219	0.054688	-1.218750	0.060550	0.345872	0.596330	-17.150879	-2.822876	-5.279541
C:\Users\cware\Desktop\Steller20November\TagTesting20Nov2013\M11.DSG	11-1-2013	15:50:19	238040.000000	4760.800000	0.132813	0.089844	-1.187500	0.061468	0.344037	0.595413	-1.693726	-8.712769	-1.052856
C:\Users\cware\Desktop\Steller20November\TagTesting20Nov2013\M11.DSG	11-1-2013	15:50:19	238041.000000	4760.820000	0.109375	0.082031	-1.125000	0.062385	0.344954	0.596330	1.098633	-4.745483	-0.976563
C:\Users\cware\Desktop\Steller20November\TagTesting20Nov2013\M11.DSG	11-1-2013	15:50:19	238042.000000	4760.840000	0.132813	-0.019531	-1.019531	0.063303	0.344954	0.596330	8.331299	-14.755249	-13.076782
C:\Users\cware\Desktop\Steller20November\TagTesting20Nov2013\M11.DSG	11-1-2013	15:50:19	238043.000000	4760.860000	0.144531	-0.117188	-1.062500	0.063303	0.345872	0.596330	7.385254	10.696411	-10.299683
C:\Users\cware\Desktop\Steller20November\TagTesting20Nov2013\M11.DSG	11-1-2013	15:50:19	238044.000000	4760.880000	0.132813	-0.136719	-1.066406	0.063303	0.344954	0.596330	-10.162354	1.312256	-13.031006
C:\Users\cware\Desktop\Steller20November\TagTesting20Nov2013\M11.DSG	11-1-2013	15:50:19	238045.000000	4760.900000	0.167969	-0.152344	-1.078125	0.065138	0.346789	0.595413	-6.805420	-3.341675	-14.251709
C:\Users\cware\Desktop\Steller20November\TagTesting20Nov2013\M11.DSG	11-1-2013	15:50:19	238046.000000	4760.920000	0.097656	-0.121094	-1.117188	0.065138	0.344954	0.595413	-16.876221	5.584717	-8.010864
C:\Users\cware\Desktop\Steller20November\TagTesting20Nov2013\M11.DSG	11-1-2013	15:50:19	238047.000000	4760.940000	0.128906	-0.125000	-1.128906	0.065138	0.347706	0.595413	-11.260986	6.851196	-10.467529
C:\Users\cware\Desktop\Steller20November\TagTesting20Nov2013\M11.DSG	11-1-2013	15:50:19	238048.000000	4760.960000	0.226563	-0.105469	-1.066406	0.062385	0.346789	0.596330	-12.054443	-12.680054	-10.055542
C:\Users\cware\Desktop\Steller20November\TagTesting20Nov2013\M11.DSG	11-1-2013	15:50:19	238049.000000	4760.980000	0.171875	-0.136719	-1.062500	0.065138	0.348624	0.595413	-8.819580	-3.570557	-8.407593
C:\Users\cware\Desktop\Steller20November\TagTesting20Nov2013\M11.DSG	11-1-2013	15:50:19	238050.000000	4761.000000	0.210938	-0.132813	-1.054688	0.065138	0.349541	0.595413	-9.338379	-3.265381	-5.996704
C:\Users\cware\Desktop\Steller20November\TagTesting20Nov2013\M11.DSG	11-1-2013	15:50:19	238051.000000	4761.020000	0.175781	-0.109375	-1.085938	0.066972	0.350459	0.596330	-9.628296	-5.203247	-4.760742
C:\Users\cware\Desktop\Steller20November\TagTesting20Nov2013\M11.DSG	11-1-2013	15:50:19	238052.000000	4761.040000	0.152344	-0.132813	-1.148438	0.067890	0.351376	0.595413	-4.516602	1.815796	-2.349854
C:\Users\cware\Desktop\Steller20November\TagTesting20Nov2013\M11.DSG	11-1-2013	15:50:19	238053.000000	4761.060000	0.148438	-0.121094	-1.117188	0.066972	0.350459	0.596330	-9.658813	-8.773804	-2.288818
C:\Users\cware\Desktop\Steller20November\TagTesting20Nov2013\M11.DSG	11-1-2013	15:50:19	238054.000000	4761.080000	0.156250	-0.148438	-1.121094	0.068807	0.351376	0.594495	1.876831	-10.635376	-1.800537
C:\Users\cware\Desktop\Steller20November\TagTesting20Nov2013\M11.DSG	11-1-2013	15:50:19	238055.000000	4761.100000	0.125000	-0.167969	-1.128906	0.069725	0.352294	0.595413	-6.134033	-13.732910	-2.044678
C:\Users\cware\Desktop\Steller20November\TagTesting20Nov2013\M11.DSG	11-1-2013	15:50:19	238056.000000	4761.120000	0.121094	-0.179688	-1.101563	0.071560	0.350459	0.598165	5.645752	-17.456055	-1.129150
C:\Users\cware\Desktop\Steller20November\TagTesting20Nov2013\M11.DSG	11-1-2013	15:50:19	238057.000000	4761.140000	0.125000	-0.167969	-1.117188	0.072477	0.353211	0.595413	1.892090	5.447388	2.655029
C:\Users\cware\Desktop\Steller20November\TagTesting20Nov2013\M11.DSG	11-1-2013	15:50:19	238058.000000	4761.160000	0.195313	-0.175781	-1.054688	0.073394	0.353211	0.596330	10.009766	-6.912231	0.961304
C:\Users\cware\Desktop\Steller20November\TagTesting20Nov2013\M11.DSG	11-1-2013	15:50:19	238059.000000	4761.180000	0.128906	-0.203125	-1.042969	0.073394	0.355046	0.596330	-2.929688	6.958008	3.723145
C:\Users\cware\Desktop\Steller20November\TagTesting20Nov2013\M11.DSG	11-1-2013	15:50:19	238060.000000	4761.200000	0.218750	-0.183594	-1.011719	0.076147	0.354128	0.597248	-2.441406	-6.637573	3.585815
C:\Users\cware\Desktop\Steller20November\TagTesting20Nov2013\M11.DSG	11-1-2013	15:50:19	238061.000000	4761.220000	0.093750	-0.121094	-1.039063	0.075229	0.355963	0.596330	-18.249512	-4.180908	0.320435
C:\Users\cware\Desktop\Steller20November\TagTesting20Nov2013\M11.DSG	11-1-2013	15:50:19	238062.000000	4761.240000	0.125000	-0.074219	-1.054688	0.075229	0.354128	0.597248	-11.077881	-6.958008	1.632690
C:\Users\cware\Desktop\Steller20November\TagTesting20Nov2013\M11.DSG	11-1-2013	15:50:19	238063.000000	4761.260000	0.117188	0.035156	-1.089844	0.076147	0.355046	0.596330	-15.060425	-9.460449	1.403809
C:\Users\cware\Desktop\Steller20November\TagTesting20Nov2013\M11.DSG	11-1-2013	15:50:19	238064.000000	4761.280000	0.164063	0.042969	-1.082031	0.077982	0.354128	0.598165	-2.853394	-5.935669	1.434326
C:\Users\cware\Desktop\Steller20November\TagTesting20Nov2013\M11.DSG	11-1-2013	15:50:19	238065.000000	4761.300000	0.125000	0.000000	-1.101563	0.077982	0.355046	0.598165	-10.147095	-6.332397	-0.686646
C:\Users\cware\Desktop\Steller20November\TagTesting20Nov2013\M11.DSG	11-1-2013	15:50:19	238066.000000	4761.320000	0.078125	-0.007813	-1.171875	0.080734	0.353211	0.598165	0.732422	-13.931274	0.274658
C:\Users\cware\Desktop\Steller20November\TagTesting20Nov2013\M11.DSG	11-1-2013	15:50:19	238067.000000	4761.340000	0.078125	0.019531	-1.140625	0.079817	0.354128	0.598165	-3.540039	-1.327515	1.754761
C:\Users\cware\Desktop\Steller20November\TagTesting20Nov2013\M11.DSG	11-1-2013	15:50:19	238068.000000	4761.360000	0.070313	0.027344	-1.148438	0.080734	0.354128	0.598165	6.576538	2.090454	0.808716
C:\Users\cware\Desktop\Steller20November\TagTesting20Nov2013\M11.DSG	11-1-2013	15:50:19	238069.000000	4761.380000	0.070313	0.027344	-1.148438	0.079817	0.354128	0.597248	5.645752	-6.500244	3.128052
C:\Users\cware\Desktop\Steller20November\TagTesting20Nov2013\M11.DSG	11-1-2013	15:50:19	238070.000000	4761.400000	0.109375	0.062500	-1.140625	0.080734	0.354128	0.597248	13.412476	-0.595093	2.044678
C:\Users\cware\Desktop\Steller20November\TagTesting20Nov2013\M11.DSG	11-1-2013	15:50:19	238071.000000	4761.420000	0.105469	0.101563	-1.195313	0.081651	0.354128	0.598165	1.464844	-1.480103	3.509521
C:\Users\cware\Desktop\Steller20November\TagTesting20Nov2013\M11.DSG	11-1-2013	15:50:19	238072.000000	4761.440000	0.078125	0.074219	-1.207031	0.080734	0.355046	0.597248	4.043579	8.819580	3.967285
C:\Users\cware\Desktop\Steller20November\TagTesting20Nov2013\M11.DSG	11-1-2013	15:50:19	238073.000000	4761.460000	0.160156	0.023438	-1.191406	0.079817	0.355963	0.597248	-0.823975	-17.517090	0.015259
C:\Users\cware\Desktop\Steller20November\TagTesting20Nov2013\M11.DSG	11-1-2013	15:50:19	238074.000000	4761.480000	0.082031	-0.011719	-1.144531	0.081651	0.357798	0.597248	1.480103	3.784180	0.289917
C:\Users\cware\Desktop\Steller20November\TagTesting20Nov2013\M11.DSG	11-1-2013	15:50:19	238075.000000	4761.500000	0.148438	-0.054688	-1.132813	0.080734	0.356881	0.598165	-5.218506	-9.872437	-0.610352
C:\Users\cware\Desktop\Steller20November\TagTesting20Nov2013\M11.DSG	11-1-2013	15:50:19	238076.000000	4761.520000	0.058594	-0.050781	-1.199219	0.081651	0.357798	0.597248	3.204346	0.549316	1.281738
C:\Users\cware\Desktop\Steller20November\TagTesting20Nov2013\M11.DSG	11-1-2013	15:50:19	238077.000000	4761.540000	0.121094	-0.062500	-1.207031	0.080734	0.357798	0.597248	-1.449585	-4.943848	0.198364
C:\Users\cware\Desktop\Steller20November\TagTesting20Nov2013\M11.DSG	11-1-2013	15:50:19	238078.000000	4761.560000	0.105469	-0.015625	-1.195313	0.081651	0.358716	0.597248	6.362915	-0.900269	-3.463745
C:\Users\cware\Desktop\Steller20November\TagTesting20Nov2013\M11.DSG	11-1-2013	15:50:19	238079.000000	4761.580000	0.113281	-0.019531	-1.207031	0.081651	0.358716	0.599083	2.822876	-4.089355	-0.717163
C:\Users\cware\Desktop\Steller20November\TagTesting20Nov2013\M11.DSG	11-1-2013	15:50:19	238080.000000	4761.600000	0.097656	-0.046875	-1.175781	0.081651	0.360550	0.597248	6.286621	-9.429932	-2.365112
C:\Users\cware\Desktop\Steller20November\TagTesting20Nov2013\M11.DSG	11-1-2013	15:50:19	238081.000000	4761.620000	0.062500	-0.062500	-1.191406	0.081651	0.359633	0.596330	4.699707	-4.241943	-0.259399
C:\Users\cware\Desktop\Steller20November\TagTesting20Nov2013\M11.DSG	11-1-2013	15:50:19	238082.000000	4761.640000	0.105469	-0.109375	-1.160156	0.084404	0.360550	0.597248	5.844116	10.940552	0.137329
C:\Users\cware\Desktop\Steller20November\TagTesting20Nov2013\M11.DSG	11-1-2013	15:50:19	238083.000000	4761.660000	0.132813	-0.089844	-1.164063	0.083486	0.361468	0.597248	-1.220703	-8.392334	-0.961304
C:\Users\cware\Desktop\Steller20November\TagTesting20Nov2013\M11.DSG	11-1-2013	15:50:19	238084.000000	4761.680000	0.082031	-0.109375	-1.121094	0.084404	0.361468	0.596330	5.950928	9.750366	0.076294
C:\Users\cware\Desktop\Steller20November\TagTesting20Nov2013\M11.DSG	11-1-2013	15:50:19	238085.000000	4761.700000	0.125000	-0.128906	-1.148438	0.082569	0.363303	0.595413	2.044678	-11.032104	-0.686646
C:\Users\cware\Desktop\Steller20November\TagTesting20Nov2013\M11.DSG	11-1-2013	15:50:19	238086.000000	4761.720000	0.097656	-0.156250	-1.121094	0.082569	0.365138	0.595413	7.431030	-6.576538	1.281738
C:\Users\cware\Desktop\Steller20November\TagTesting20Nov2013\M11.DSG	11-1-2013	15:50:19	238087.000000	4761.740000	0.179688	-0.144531	-1.093750	0.083486	0.365138	0.595413	2.258301	6.652832	3.631592
C:\Users\cware\Desktop\Steller20November\TagTesting20Nov2013\M11.DSG	11-1-2013	15:50:19	238088.000000	4761.760000	0.101563	-0.136719	-1.097656	0.081651	0.366972	0.593578	5.325317	-8.117676	-1.907349
C:\Users\cware\Desktop\Steller20November\TagTesting20Nov2013\M11.DSG	11-1-2013	15:50:19	238089.000000	4761.780000	0.140625	-0.136719	-1.074219	0.083486	0.366972	0.595413	1.724243	-1.968384	-0.732422
C:\Users\cware\Desktop\Steller20November\TagTesting20Nov2013\M11.DSG	11-1-2013	15:50:19	238090.000000	4761.800000	0.105469	-0.082031	-1.117188	0.081651	0.366972	0.594495	5.996704	-4.928589	-1.815796
C:\Users\cware\Desktop\Steller20November\TagTesting20Nov2013\M11.DSG	11-1-2013	15:50:19	238091.000000	4761.820000	0.171875	-0.109375	-1.074219	0.081651	0.367890	0.594495	0.045776	4.989624	0.396729
C:\Users\cware\Desktop\Steller20November\TagTesting20Nov2013\M11.DSG	11-1-2013	15:50:19	238092.000000	4761.840000	0.125000	-0.082031	-1.144531	0.082569	0.369725	0.593578	0.808716	-1.342773	-2.258301
C:\Users\cware\Desktop\Steller20November\TagTesting20Nov2013\M11.DSG	11-1-2013	15:50:19	238093.000000	4761.860000	0.085938	-0.078125	-1.148438	0.082569	0.370642	0.592661	-4.867554	-3.982544	-1.083374
C:\Users\cware\Desktop\Steller20November\TagTesting20Nov2013\M11.DSG	11-1-2013	15:50:19	238094.000000	4761.880000	0.089844	-0.074219	-1.175781	0.083486	0.370642	0.592661	-2.990723	3.952026	0.900269
C:\Users\cware\Desktop\Steller20November\TagTesting20Nov2013\M11.DSG	11-1-2013	15:50:19	238095.000000	4761.900000	0.089844	-0.074219	-1.175781	0.082569	0.371560	0.591743	-5.996704	-11.230469	-1.892090
C:\Users\cware\Desktop\Steller20November\TagTesting20Nov2013\M11.DSG	11-1-2013	15:50:19	238096.000000	4761.920000	0.105469	-0.042969	-1.179688	0.082569	0.372477	0.593578	-2.334595	-2.914429	-1.113892
C:\Users\cware\Desktop\Steller20November\TagTesting20Nov2013\M11.DSG	11-1-2013	15:50:19	238097.000000	4761.940000	0.160156	-0.062500	-1.152344	0.082569	0.373394	0.592661	-4.119873	-10.971069	-2.029419
C:\Users\cware\Desktop\Steller20November\TagTesting20Nov2013\M11.DSG	11-1-2013	15:50:19	238098.000000	4761.960000	0.101563	-0.070313	-1.183594	0.085321	0.373394	0.592661	-0.320435	-3.952026	-2.059937
C:\Users\cware\Desktop\Steller20November\TagTesting20Nov2013\M11.DSG	11-1-2013	15:50:19	238099.000000	4761.980000	0.105469	-0.066406	-1.167969	0.083486	0.373394	0.592661	1.129150	-7.858276	-3.082275
C:\Users\cware\Desktop\Steller20November\TagTesting20Nov2013\M11.DSG	11-1-2013	15:50:19	238100.000000	4762.000000	0.109375	-0.089844	-1.164063	0.086239	0.375229	0.591743	1.235962	-6.439209	-2.746582
C:\Users\cware\Desktop\Steller20November\TagTesting20Nov2013\M11.DSG	11-1-2013	15:50:19	238101.000000	4762.020000	0.078125	-0.089844	-1.164063	0.086239	0.376147	0.592661	3.189087	-2.761841	-4.074097
C:\Users\cware\Desktop\Steller20November\TagTesting20Nov2013\M11.DSG	11-1-2013	15:50:19	238102.000000	4762.040000	0.113281	-0.101563	-1.144531	0.086239	0.378899	0.590826	1.876831	-12.832642	-5.355835
C:\Users\cware\Desktop\Steller20November\TagTesting20Nov2013\M11.DSG	11-1-2013	15:50:19	238103.000000	4762.060000	0.082031	-0.105469	-1.136719	0.088073	0.378899	0.591743	-1.098633	-2.471924	-5.477905
C:\Users\cware\Desktop\Steller20November\TagTesting20Nov2013\M11.DSG	11-1-2013	15:50:19	238104.000000	4762.080000	0.093750	-0.117188	-1.144531	0.088073	0.381651	0.591743	1.251221	-6.881714	-5.828857
C:\Users\cware\Desktop\Steller20November\TagTesting20Nov2013\M11.DSG	11-1-2013	15:50:19	238105.000000	4762.100000	0.117188	-0.121094	-1.132813	0.087156	0.381651	0.589908	0.564575	-13.778687	-4.837036
C:\Users\cware\Desktop\Steller20November\TagTesting20Nov2013\M11.DSG	11-1-2013	15:50:19	238106.000000	4762.120000	0.062500	-0.105469	-1.167969	0.088073	0.385321	0.589908	-0.061035	-9.399414	-6.866455
C:\Users\cware\Desktop\Steller20November\TagTesting20Nov2013\M11.DSG	11-1-2013	15:50:19	238107.000000	4762.140000	0.066406	-0.109375	-1.144531	0.088991	0.385321	0.589908	2.197266	3.326416	-3.372192
C:\Users\cware\Desktop\Steller20November\TagTesting20Nov2013\M11.DSG	11-1-2013	15:50:19	238108.000000	4762.160000	0.113281	-0.097656	-1.140625	0.089908	0.388073	0.588073	2.258301	-4.425049	-4.318237
C:\Users\cware\Desktop\Steller20November\TagTesting20Nov2013\M11.DSG	11-1-2013	15:50:19	238109.000000	4762.180000	0.097656	-0.109375	-1.156250	0.089908	0.387156	0.588991	-0.091553	-4.669189	-3.585815
C:\Users\cware\Desktop\Steller20November\TagTesting20Nov2013\M11.DSG	11-1-2013	15:50:19	238110.000000	4762.200000	0.097656	-0.132813	-1.136719	0.088991	0.388991	0.588073	-0.793457	-2.975464	-2.868652
C:\Users\cware\Desktop\Steller20November\TagTesting20Nov2013\M11.DSG	11-1-2013	15:50:19	238111.000000	4762.220000	0.125000	-0.132813	-1.125000	0.090826	0.389908	0.587156	-0.976563	-3.860474	-3.280640
C:\Users\cware\Desktop\Steller20November\TagTesting20Nov2013\M11.DSG	11-1-2013	15:50:19	238112.000000	4762.240000	0.109375	-0.128906	-1.140625	0.091743	0.389908	0.588073	-2.273560	-11.886597	-4.730225
C:\Users\cware\Desktop\Steller20November\TagTesting20Nov2013\M11.DSG	11-1-2013	15:50:19	238113.000000	4762.260000	0.062500	-0.113281	-1.144531	0.091743	0.390826	0.588073	-2.624512	-1.663208	-4.440308
C:\Users\cware\Desktop\Steller20November\TagTesting20Nov2013\M11.DSG	11-1-2013	15:50:19	238114.000000	4762.280000	0.070313	-0.117188	-1.140625	0.090826	0.391743	0.587156	-1.098633	-9.460449	-4.821777
C:\Users\cware\Desktop\Steller20November\TagTesting20Nov2013\M11.DSG	11-1-2013	15:50:19	238115.000000	4762.300000	0.101563	-0.121094	-1.152344	0.091743	0.393578	0.586239	-0.381470	-0.793457	-2.624512
C:\Users\cware\Desktop\Steller20November\TagTesting20Nov2013\M11.DSG	11-1-2013	15:50:19	238116.000000	4762.320000	0.109375	-0.121094	-1.105469	0.091743	0.393578	0.586239	-0.289917	1.937866	-3.601074
C:\Users\cware\Desktop\Steller20November\TagTesting20Nov2013\M11.DSG	11-1-2013	15:50:19	238117.000000	4762.340000	0.082031	-0.125000	-1.152344	0.093578	0.394495	0.587156	-3.051758	-9.918213	-6.362915
C:\Users\cware\Desktop\Steller20November\TagTesting20Nov2013\M11.DSG	11-1-2013	15:50:19	238118.000000	4762.360000	0.093750	-0.125000	-1.164063	0.092661	0.395413	0.586239	-0.381470	2.960205	-3.494263
C:\Users\cware\Desktop\Steller20November\TagTesting20Nov2013\M11.DSG	11-1-2013	15:50:19	238119.000000	4762.380000	0.074219	-0.136719	-1.148438	0.092661	0.397248	0.586239	2.014160	-3.341675	-4.684448
C:\Users\cware\Desktop\Steller20November\TagTesting20Nov2013\M11.DSG	11-1-2013	15:50:19	238120.000000	4762.400000	0.089844	-0.144531	-1.156250	0.094495	0.398165	0.585321	0.823975	0.015259	-4.592896
C:\Users\cware\Desktop\Steller20November\TagTesting20Nov2013\M11.DSG	11-1-2013	15:50:19	238121.000000	4762.420000	0.066406	-0.167969	-1.140625	0.092661	0.400000	0.585321	3.112793	-6.607056	-4.837036
C:\Users\cware\Desktop\Steller20November\TagTesting20Nov2013\M11.DSG	11-1-2013	15:50:19	238122.000000	4762.440000	0.074219	-0.136719	-1.144531	0.093578	0.400917	0.585321	3.692627	-4.516602	-4.821777
C:\Users\cware\Desktop\Steller20November\TagTesting20Nov2013\M11.DSG	11-1-2013	15:50:19	238123.000000	4762.460000	0.062500	-0.148438	-1.148438	0.095413	0.402752	0.584404	3.890991	-6.454468	-4.394531
C:\Users\cware\Desktop\Steller20November\TagTesting20Nov2013\M11.DSG	11-1-2013	15:50:19	238124.000000	4762.480000	0.101563	-0.144531	-1.152344	0.096330	0.403670	0.583486	3.082275	-9.933472	-4.730225
C:\Users\cware\Desktop\Steller20November\TagTesting20Nov2013\M11.DSG	11-1-2013	15:50:19	238125.000000	4762.500000	0.062500	-0.156250	-1.136719	0.095413	0.405505	0.582569	0.778198	0.305176	-4.302979
C:\Users\cware\Desktop\Steller20November\TagTesting20Nov2013\M11.DSG	11-1-2013	15:50:19	238126.000000	4762.520000	0.054688	-0.171875	-1.140625	0.096330	0.407339	0.582569	0.946045	-0.244141	-3.921509
C:\Users\cware\Desktop\Steller20November\TagTesting20Nov2013\M11.DSG	11-1-2013	15:50:19	238127.000000	4762.540000	0.070313	-0.171875	-1.148438	0.097248	0.408257	0.581651	1.693726	-1.190186	-4.257202
C:\Users\cware\Desktop\Steller20November\TagTesting20Nov2013\M11.DSG	11-1-2013	15:50:19	238128.000000	4762.560000	0.097656	-0.183594	-1.132813	0.097248	0.409174	0.582569	1.861572	-6.423950	-3.524780
C:\Users\cware\Desktop\Steller20November\TagTesting20Nov2013\M11.DSG	11-1-2013	15:50:19	238129.000000	4762.580000	0.085938	-0.179688	-1.156250	0.096330	0.410092	0.580734	2.182007	-2.212524	-3.555298
C:\Users\cware\Desktop\Steller20November\TagTesting20Nov2013\M11.DSG	11-1-2013	15:50:19	238130.000000	4762.600000	0.089844	-0.171875	-1.117188	0.097248	0.411927	0.579817	-1.037598	0.930786	-3.158569
C:\Users\cware\Desktop\Steller20November\TagTesting20Nov2013\M11.DSG	11-1-2013	15:50:19	238131.000000	4762.620000	0.097656	-0.167969	-1.152344	0.096330	0.411927	0.580734	0.167847	-6.683350	-4.333496
C:\Users\cware\Desktop\Steller20November\TagTesting20Nov2013\M11.DSG	11-1-2013	15:50:19	238132.000000	4762.640000	0.093750	-0.171875	-1.148438	0.096330	0.413761	0.579817	-0.335693	-12.390137	-3.570557
C:\Users\cware\Desktop\Steller20November\TagTesting20Nov2013\M11.DSG	11-1-2013	15:50:19	238133.000000	4762.660000	0.046875	-0.164063	-1.160156	0.099083	0.414679	0.579817	0.152588	6.668091	-2.227783
C:\Users\cware\Desktop\Steller20November\TagTesting20Nov2013\M11.DSG	11-1-2013	15:50:19	238134.000000	4762.680000	0.132813	-0.179688	-1.113281	0.098165	0.415596	0.578899	-2.609253	-3.662109	-3.112793
C:\Users\cware\Desktop\Steller20November\TagTesting20Nov2013\M11.DSG	11-1-2013	15:50:19	238135.000000	4762.700000	0.085938	-0.167969	-1.109375	0.097248	0.415596	0.578899	-3.143311	-5.844116	-2.395630
C:\Users\cware\Desktop\Steller20November\TagTesting20Nov2013\M11.DSG	11-1-2013	15:50:19	238136.000000	4762.720000	0.066406	-0.191406	-1.136719	0.097248	0.417431	0.578899	-0.228882	-5.538940	-2.151489
C:\Users\cware\Desktop\Steller20November\TagTesting20Nov2013\M11.DSG	11-1-2013	15:50:19	238137.000000	4762.740000	0.070313	-0.183594	-1.148438	0.098165	0.418349	0.577982	-2.487183	-10.040283	-1.464844
C:\Users\cware\Desktop\Steller20November\TagTesting20Nov2013\M11.DSG	11-1-2013	15:50:19	238138.000000	4762.760000	0.039063	-0.167969	-1.156250	0.099083	0.418349	0.577982	-3.890991	0.350952	-0.122070
C:\Users\cware\Desktop\Steller20November\TagTesting20Nov2013\M11.DSG	11-1-2013	15:50:19	238139.000000	4762.780000	0.058594	-0.164063	-1.132813	0.098165	0.418349	0.577064	-3.005981	-1.205444	-1.007080
C:\Users\cware\Desktop\Steller20November\TagTesting20Nov2013\M11.DSG	11-1-2013	15:50:19	238140.000000	4762.800000	0.089844	-0.187500	-1.132813	0.096330	0.418349	0.577064	-4.058838	-5.355835	-1.785278
C:\Users\cware\Desktop\Steller20November\TagTesting20Nov2013\M11.DSG	11-1-2013	15:50:19	238141.000000	4762.820000	0.121094	-0.187500	-1.109375	0.098165	0.419266	0.577064	-3.555298	2.197266	-1.144409
C:\Users\cware\Desktop\Steller20November\TagTesting20Nov2013\M11.DSG	11-1-2013	15:50:19	238142.000000	4762.840000	0.082031	-0.203125	-1.136719	0.099083	0.419266	0.577064	-3.662109	-9.155273	-0.427246
C:\Users\cware\Desktop\Steller20November\TagTesting20Nov2013\M11.DSG	11-1-2013	15:50:19	238143.000000	4762.860000	0.042969	-0.199219	-1.132813	0.098165	0.419266	0.577982	-3.067017	-0.411987	-0.442505
C:\Users\cware\Desktop\Steller20November\TagTesting20Nov2013\M11.DSG	11-1-2013	15:50:19	238144.000000	4762.880000	0.078125	-0.187500	-1.109375	0.098165	0.419266	0.577982	-3.158569	-6.042480	-2.532959
C:\Users\cware\Desktop\Steller20November\TagTesting20Nov2013\M11.DSG	11-1-2013	15:50:19	238145.000000	4762.900000	0.062500	-0.195313	-1.128906	0.098165	0.419266	0.577064	-2.731323	-4.104614	-2.517700
C:\Users\cware\Desktop\Steller20November\TagTesting20Nov2013\M11.DSG	11-1-2013	15:50:19	238146.000000	4762.920000	0.066406	-0.207031	-1.125000	0.096330	0.420183	0.577064	-3.341675	0.076294	-0.930786
C:\Users\cware\Desktop\Steller20November\TagTesting20Nov2013\M11.DSG	11-1-2013	15:50:19	238147.000000	4762.940000	0.085938	-0.210938	-1.144531	0.098165	0.421101	0.577064	-4.028320	-9.918213	0.045776
C:\Users\cware\Desktop\Steller20November\TagTesting20Nov2013\M11.DSG	11-1-2013	15:50:19	238148.000000	4762.960000	0.035156	-0.191406	-1.117188	0.098165	0.420183	0.577064	-3.479004	9.155273	1.281738
C:\Users\cware\Desktop\Steller20November\TagTesting20Nov2013\M11.DSG	11-1-2013	15:50:19	238149.000000	4762.980000	0.035156	-0.191406	-1.117188	0.097248	0.421101	0.576147	-6.317139	-13.137817	-2.685547
C:\Users\cware\Desktop\Steller20November\TagTesting20Nov2013\M11.DSG	11-1-2013	15:50:19	238150.000000	4763.000000	0.082031	-0.187500	-1.136719	0.097248	0.421101	0.577064	-6.591797	-1.800537	0.442505
C:\Users\cware\Desktop\Steller20November\TagTesting20Nov2013\M11.DSG	11-1-2013	15:50:19	238151.000000	4763.020000	0.093750	-0.203125	-1.128906	0.098165	0.420183	0.577064	-7.919312	-5.538940	0.732422
C:\Users\cware\Desktop\Steller20November\TagTesting20Nov2013\M11.DSG	11-1-2013	15:50:19	238152.000000	4763.040000	0.070313	-0.207031	-1.136719	0.099083	0.418349	0.577064	-10.253906	-0.457764	3.219604
C:\Users\cware\Desktop\Steller20November\TagTesting20Nov2013\M11.DSG	11-1-2013	15:50:19	238153.000000	4763.060000	0.078125	-0.195313	-1.136719	0.098165	0.416514	0.577064	-11.306763	-1.205444	4.516602
C:\Users\cware\Desktop\Steller20November\TagTesting20Nov2013\M11.DSG	11-1-2013	15:50:19	238154.000000	4763.080000	0.082031	-0.203125	-1.109375	0.098165	0.416514	0.577982	-11.734009	-0.076294	4.638672
C:\Users\cware\Desktop\Steller20November\TagTesting20Nov2013\M11.DSG	11-1-2013	15:50:19	238155.000000	4763.100000	0.101563	-0.187500	-1.113281	0.098165	0.415596	0.579817	-12.451172	-9.567261	4.531860
C:\Users\cware\Desktop\Steller20November\TagTesting20Nov2013\M11.DSG	11-1-2013	15:50:19	238156.000000	4763.120000	0.093750	-0.160156	-1.125000	0.098165	0.413761	0.579817	-15.167236	-10.986328	3.662109
C:\Users\cware\Desktop\Steller20November\TagTesting20Nov2013\M11.DSG	11-1-2013	15:50:19	238157.000000	4763.140000	0.109375	-0.156250	-1.109375	0.100000	0.410092	0.582569	-15.350342	-14.007568	3.219604
C:\Users\cware\Desktop\Steller20November\TagTesting20Nov2013\M11.DSG	11-1-2013	15:50:19	238158.000000	4763.160000	0.085938	-0.175781	-1.125000	0.100000	0.409174	0.582569	-14.938354	-15.213013	3.814697
C:\Users\cware\Desktop\Steller20November\TagTesting20Nov2013\M11.DSG	11-1-2013	15:50:19	238159.000000	4763.180000	0.070313	-0.191406	-1.117188	0.101835	0.407339	0.585321	-14.572144	-12.359619	3.509521
C:\Users\cware\Desktop\Steller20November\TagTesting20Nov2013\M11.DSG	11-1-2013	15:50:19	238160.000000	4763.200000	0.097656	-0.183594	-1.093750	0.102752	0.405505	0.585321	-14.465332	-12.634277	3.494263
C:\Users\cware\Desktop\Steller20November\TagTesting20Nov2013\M11.DSG	11-1-2013	15:50:19	238161.000000	4763.220000	0.074219	-0.175781	-1.097656	0.103670	0.402752	0.586239	-13.046265	-15.823364	3.204346
C:\Users\cware\Desktop\Steller20November\TagTesting20Nov2013\M11.DSG	11-1-2013	15:50:19	238162.000000	4763.240000	0.046875	-0.171875	-1.097656	0.105505	0.400917	0.588073	-11.825562	-21.530151	2.243042
C:\Users\cware\Desktop\Steller20November\TagTesting20Nov2013\M11.DSG	11-1-2013	15:50:19	238163.000000	4763.260000	0.031250	-0.164063	-1.121094	0.108257	0.400000	0.589908	-14.450073	-17.837524	0.793457
C:\Users\cware\Desktop\Steller20November\TagTesting20Nov2013\M11.DSG	11-1-2013	15:50:19	238164.000000	4763.280000	0.011719	-0.167969	-1.101563	0.111009	0.399083	0.589908	-11.978149	-11.962891	0.198364
C:\Users\cware\Desktop\Steller20November\TagTesting20Nov2013\M11.DSG	11-1-2013	15:50:19	238165.000000	4763.300000	0.019531	-0.167969	-1.113281	0.111927	0.396330	0.591743	-8.880615	-9.384155	-0.183105
C:\Users\cware\Desktop\Steller20November\TagTesting20Nov2013\M11.DSG	11-1-2013	15:50:19	238166.000000	4763.320000	0.050781	-0.144531	-1.101563	0.113761	0.397248	0.592661	-8.331299	-9.933472	-3.082275
C:\Users\cware\Desktop\Steller20November\TagTesting20Nov2013\M11.DSG	11-1-2013	15:50:19	238167.000000	4763.340000	-0.003906	-0.152344	-1.097656	0.114679	0.395413	0.591743	-9.735107	-13.153076	-2.792358
C:\Users\cware\Desktop\Steller20November\TagTesting20Nov2013\M11.DSG	11-1-2013	15:50:19	238168.000000	4763.360000	0.027344	-0.167969	-1.070313	0.116514	0.395413	0.592661	-6.271362	-7.904053	-2.243042
C:\Users\cware\Desktop\Steller20November\TagTesting20Nov2013\M11.DSG	11-1-2013	15:50:19	238169.000000	4763.380000	0.019531	-0.187500	-1.078125	0.117431	0.395413	0.593578	-5.111694	-15.884399	-2.822876
C:\Users\cware\Desktop\Steller20November\TagTesting20Nov2013\M11.DSG	11-1-2013	15:50:19	238170.000000	4763.400000	0.015625	-0.187500	-1.078125	0.120183	0.395413	0.594495	-4.776001	-11.123657	-4.623413
C:\Users\cware\Desktop\Steller20November\TagTesting20Nov2013\M11.DSG	11-1-2013	15:50:19	238171.000000	4763.420000	0.019531	-0.171875	-1.078125	0.121101	0.394495	0.593578	-4.257202	-8.789063	-5.233765
C:\Users\cware\Desktop\Steller20November\TagTesting20Nov2013\M11.DSG	11-1-2013	15:50:19	238172.000000	4763.440000	-0.042969	-0.167969	-1.082031	0.123853	0.394495	0.594495	-2.746582	-10.101318	-5.233765
C:\Users\cware\Desktop\Steller20November\TagTesting20Nov2013\M11.DSG	11-1-2013	15:50:19	238173.000000	4763.460000	-0.031250	-0.195313	-1.085938	0.123853	0.395413	0.594495	-1.571655	-11.474609	-5.142212
C:\Users\cware\Desktop\Steller20November\TagTesting20Nov2013\M11.DSG	11-1-2013	15:50:19	238174.000000	4763.480000	-0.015625	-0.156250	-1.074219	0.124771	0.397248	0.594495	-3.067017	-3.738403	-5.004883
C:\Users\cware\Desktop\Steller20November\TagTesting20Nov2013\M11.DSG	11-1-2013	15:50:19	238175.000000	4763.500000	-0.015625	-0.156250	-1.074219	0.126606	0.397248	0.594495	-3.341675	-22.003174	-6.774902
C:\Users\cware\Desktop\Steller20November\TagTesting20Nov2013\M11.DSG	11-1-2013	15:50:19	238176.000000	4763.520000	-0.054688	-0.171875	-1.078125	0.129358	0.397248	0.594495	-3.814697	0.595093	-1.800537
C:\Users\cware\Desktop\Steller20November\TagTesting20Nov2013\M11.DSG	11-1-2013	15:50:19	238177.000000	4763.540000	0.011719	-0.175781	-1.093750	0.129358	0.397248	0.593578	-6.805420	-10.574341	-3.509521
C:\Users\cware\Desktop\Steller20November\TagTesting20Nov2013\M11.DSG	11-1-2013	15:50:19	238178.000000	4763.560000	-0.015625	-0.152344	-1.101563	0.132110	0.397248	0.594495	-7.614136	-11.032104	-4.821777
C:\Users\cware\Desktop\Steller20November\TagTesting20Nov2013\M11.DSG	11-1-2013	15:50:19	238179.000000	4763.580000	0.007813	-0.152344	-1.089844	0.133028	0.396330	0.595413	-7.339478	-12.832642	-5.462646
C:\Users\cware\Desktop\Steller20November\TagTesting20Nov2013\M11.DSG	11-1-2013	15:50:19	238180.000000	4763.600000	-0.003906	-0.156250	-1.121094	0.133945	0.396330	0.596330	-8.468628	-5.065918	-5.142212
C:\Users\cware\Desktop\Steller20November\TagTesting20Nov2013\M11.DSG	11-1-2013	15:50:19	238181.000000	4763.620000	0.011719	-0.152344	-1.097656	0.134862	0.396330	0.596330	-9.979248	-15.625000	-5.599976
C:\Users\cware\Desktop\Steller20November\TagTesting20Nov2013\M11.DSG	11-1-2013	15:50:19	238182.000000	4763.640000	-0.035156	-0.128906	-1.125000	0.138532	0.395413	0.597248	-11.169434	-9.201050	-4.348755
C:\Users\cware\Desktop\Steller20November\TagTesting20Nov2013\M11.DSG	11-1-2013	15:50:19	238183.000000	4763.660000	-0.015625	-0.128906	-1.113281	0.139450	0.395413	0.597248	-9.048462	-6.835938	-5.676270
C:\Users\cware\Desktop\Steller20November\TagTesting20Nov2013\M11.DSG	11-1-2013	15:50:19	238184.000000	4763.680000	0.023438	-0.128906	-1.109375	0.140367	0.393578	0.597248	-11.032104	-14.511108	-6.652832
C:\Users\cware\Desktop\Steller20November\TagTesting20Nov2013\M11.DSG	11-1-2013	15:50:19	238185.000000	4763.700000	-0.003906	-0.132813	-1.113281	0.142202	0.393578	0.599083	-13.320923	-8.911133	-5.920410
C:\Users\cware\Desktop\Steller20November\TagTesting20Nov2013\M11.DSG	11-1-2013	15:50:19	238186.000000	4763.720000	0.011719	-0.113281	-1.113281	0.144037	0.390826	0.600000	-13.259888	-15.518188	-7.888794
C:\Users\cware\Desktop\Steller20November\TagTesting20Nov2013\M11.DSG	11-1-2013	15:50:19	238187.000000	4763.740000	-0.011719	-0.093750	-1.128906	0.145872	0.390826	0.600000	-12.191772	-22.018433	-8.895874
C:\Users\cware\Desktop\Steller20November\TagTesting20Nov2013\M11.DSG	11-1-2013	15:50:19	238188.000000	4763.760000	-0.035156	-0.109375	-1.187500	0.149541	0.388991	0.600917	-10.040283	-2.746582	-8.285522
C:\Users\cware\Desktop\Steller20November\TagTesting20Nov2013\M11.DSG	11-1-2013	15:50:19	238189.000000	4763.780000	0.050781	-0.171875	-1.183594	0.151376	0.388991	0.601835	-8.773804	-25.909424	-10.650635
C:\Users\cware\Desktop\Steller20November\TagTesting20Nov2013\M11.DSG	11-1-2013	15:50:19	238190.000000	4763.800000	-0.097656	-0.167969	-1.191406	0.153211	0.388991	0.601835	-5.493164	-12.832642	-10.482788
C:\Users\cware\Desktop\Steller20November\TagTesting20Nov2013\M11.DSG	11-1-2013	15:50:19	238191.000000	4763.820000	-0.105469	-0.179688	-1.121094	0.157798	0.388991	0.600917	-5.142212	-13.656616	-12.130737
C:\Users\cware\Desktop\Steller20November\TagTesting20Nov2013\M11.DSG	11-1-2013	15:50:19	238192.000000	4763.840000	-0.066406	-0.175781	-1.179688	0.160550	0.388991	0.600917	-8.529663	-20.141602	-13.092041
C:\Users\cware\Desktop\Steller20November\TagTesting20Nov2013\M11.DSG	11-1-2013	15:50:19	238193.000000	4763.860000	-0.097656	-0.164063	-1.218750	0.166055	0.389908	0.602752	-12.725830	-24.780273	-13.366699
C:\Users\cware\Desktop\Steller20November\TagTesting20Nov2013\M11.DSG	11-1-2013	15:50:19	238194.000000	4763.880000	-0.085938	-0.156250	-1.234375	0.169725	0.388073	0.603670	-20.050049	-13.961792	-9.353638
C:\Users\cware\Desktop\Steller20November\TagTesting20Nov2013\M11.DSG	11-1-2013	15:50:19	238195.000000	4763.900000	-0.042969	-0.171875	-1.285156	0.173394	0.383486	0.605505	-28.762817	-33.859253	-8.438110
C:\Users\cware\Desktop\Steller20November\TagTesting20Nov2013\M11.DSG	11-1-2013	15:50:19	238196.000000	4763.920000	-0.136719	-0.179688	-1.328125	0.177064	0.379817	0.606422	-39.749146	-28.274536	-7.339478
C:\Users\cware\Desktop\Steller20November\TagTesting20Nov2013\M11.DSG	11-1-2013	15:50:19	238197.000000	4763.940000	-0.167969	-0.175781	-1.296875	0.185321	0.371560	0.610092	-42.266846	-28.427124	-10.009766
C:\Users\cware\Desktop\Steller20November\TagTesting20Nov2013\M11.DSG	11-1-2013	15:50:19	238198.000000	4763.960000	-0.265625	-0.191406	-1.250000	0.188073	0.366055	0.612844	-34.027100	3.784180	-7.278442
C:\Users\cware\Desktop\Steller20November\TagTesting20Nov2013\M11.DSG	11-1-2013	15:50:19	238199.000000	4763.980000	-0.277344	-0.191406	-1.160156	0.185321	0.358716	0.616514	-22.171021	16.067505	-10.086060
C:\Users\cware\Desktop\Steller20November\TagTesting20Nov2013\M11.DSG	11-1-2013	15:50:19	238200.000000	4764.000000	-0.214844	-0.132813	-1.066406	0.181651	0.356881	0.616514	-14.572144	16.662598	-10.726929
C:\Users\cware\Desktop\Steller20November\TagTesting20Nov2013\M11.DSG	11-1-2013	15:50:19	238201.000000	4764.020000	-0.117188	-0.050781	-1.042969	0.180734	0.354128	0.617431	-17.898560	-5.996704	-9.643555
C:\Users\cware\Desktop\Steller20November\TagTesting20Nov2013\M11.DSG	11-1-2013	15:50:19	238202.000000	4764.040000	-0.011719	0.019531	-1.261719	0.179817	0.353211	0.617431	-20.874023	-6.057739	-10.559082
C:\Users\cware\Desktop\Steller20November\TagTesting20Nov2013\M11.DSG	11-1-2013	15:50:19	238203.000000	4764.060000	-0.046875	0.007813	-1.289063	0.182569	0.348624	0.618349	-17.623901	-2.105713	-17.044067
C:\Users\cware\Desktop\Steller20November\TagTesting20Nov2013\M11.DSG	11-1-2013	15:50:19	238204.000000	4764.080000	-0.003906	0.007813	-1.246094	0.181651	0.349541	0.619266	-6.759644	9.933472	-20.187378
C:\Users\cware\Desktop\Steller20November\TagTesting20Nov2013\M11.DSG	11-1-2013	15:50:19	238205.000000	4764.100000	0.140625	0.011719	-1.234375	0.181651	0.348624	0.618349	-0.534058	15.350342	-21.636963
C:\Users\cware\Desktop\Steller20November\TagTesting20Nov2013\M11.DSG	11-1-2013	15:50:19	238206.000000	4764.120000	0.289063	0.027344	-1.285156	0.178899	0.350459	0.618349	-3.433228	4.226685	-21.728516
C:\Users\cware\Desktop\Steller20November\TagTesting20Nov2013\M11.DSG	11-1-2013	15:50:19	238207.000000	4764.140000	0.285156	0.042969	-1.355469	0.178899	0.351376	0.615596	-4.180908	12.237549	-21.545410
C:\Users\cware\Desktop\Steller20November\TagTesting20Nov2013\M11.DSG	11-1-2013	15:50:19	238208.000000	4764.160000	0.320313	0.058594	-1.363281	0.176147	0.351376	0.615596	-5.722046	16.113281	-22.094727
C:\Users\cware\Desktop\Steller20November\TagTesting20Nov2013\M11.DSG	11-1-2013	15:50:19	238209.000000	4764.180000	0.367188	0.078125	-1.390625	0.175229	0.352294	0.615596	-8.895874	13.961792	-20.767212
C:\Users\cware\Desktop\Steller20November\TagTesting20Nov2013\M11.DSG	11-1-2013	15:50:19	238210.000000	4764.200000	0.355469	0.097656	-1.402344	0.172477	0.353211	0.613761	-2.639771	20.614624	-17.868042
C:\Users\cware\Desktop\Steller20November\TagTesting20Nov2013\M11.DSG	11-1-2013	15:50:19	238211.000000	4764.220000	0.394531	0.128906	-1.429688	0.170642	0.354128	0.613761	-0.518799	25.695801	-15.686035
C:\Users\cware\Desktop\Steller20November\TagTesting20Nov2013\M11.DSG	11-1-2013	15:50:19	238212.000000	4764.240000	0.398438	0.160156	-1.472656	0.165138	0.356881	0.611927	1.159668	26.336670	-12.908936
C:\Users\cware\Desktop\Steller20November\TagTesting20Nov2013\M11.DSG	11-1-2013	15:50:19	238213.000000	4764.260000	0.382813	0.167969	-1.472656	0.162385	0.358716	0.611009	-3.845215	34.011841	-12.725830
C:\Users\cware\Desktop\Steller20November\TagTesting20Nov2013\M11.DSG	11-1-2013	15:50:19	238214.000000	4764.280000	0.398438	0.113281	-1.429688	0.155046	0.359633	0.610092	-1.983643	20.492554	-17.028809
C:\Users\cware\Desktop\Steller20November\TagTesting20Nov2013\M11.DSG	11-1-2013	15:50:19	238215.000000	4764.300000	0.328125	0.062500	-1.371094	0.152294	0.361468	0.608257	1.861572	24.841309	-14.175415
C:\Users\cware\Desktop\Steller20November\TagTesting20Nov2013\M11.DSG	11-1-2013	15:50:19	238216.000000	4764.320000	0.300781	0.042969	-1.320313	0.145872	0.363303	0.607339	3.601074	38.116455	-11.962891
C:\Users\cware\Desktop\Steller20November\TagTesting20Nov2013\M11.DSG	11-1-2013	15:50:19	238217.000000	4764.340000	0.328125	0.011719	-1.238281	0.143119	0.364220	0.606422	1.098633	43.121338	-12.832642
C:\Users\cware\Desktop\Steller20November\TagTesting20Nov2013\M11.DSG	11-1-2013	15:50:19	238218.000000	4764.360000	0.292969	0.019531	-1.261719	0.134862	0.366972	0.604587	-2.166748	30.288696	-14.801025
C:\Users\cware\Desktop\Steller20November\TagTesting20Nov2013\M11.DSG	11-1-2013	15:50:19	238219.000000	4764.380000	0.210938	-0.031250	-1.222656	0.131193	0.366972	0.602752	1.358032	24.124146	-13.000488
C:\Users\cware\Desktop\Steller20November\TagTesting20Nov2013\M11.DSG	11-1-2013	15:50:19	238220.000000	4764.400000	0.191406	-0.128906	-1.187500	0.122936	0.369725	0.600917	4.837036	30.227661	-7.324219
C:\Users\cware\Desktop\Steller20November\TagTesting20Nov2013\M11.DSG	11-1-2013	15:50:19	238221.000000	4764.420000	0.253906	-0.097656	-1.125000	0.121101	0.371560	0.600000	-0.518799	23.468018	-7.461548
C:\Users\cware\Desktop\Steller20November\TagTesting20Nov2013\M11.DSG	11-1-2013	15:50:19	238222.000000	4764.440000	0.257813	-0.066406	-1.152344	0.114679	0.371560	0.600000	-5.096436	21.820068	-6.713867
C:\Users\cware\Desktop\Steller20November\TagTesting20Nov2013\M11.DSG	11-1-2013	15:50:19	238223.000000	4764.460000	0.242188	-0.066406	-1.199219	0.111927	0.370642	0.600000	-1.770020	9.109497	-10.971069
C:\Users\cware\Desktop\Steller20November\TagTesting20Nov2013\M11.DSG	11-1-2013	15:50:19	238224.000000	4764.480000	0.222656	-0.113281	-1.167969	0.111927	0.372477	0.598165	-0.762939	5.249023	-15.014648
C:\Users\cware\Desktop\Steller20November\TagTesting20Nov2013\M11.DSG	11-1-2013	15:50:19	238225.000000	4764.500000	0.117188	-0.125000	-1.164063	0.112844	0.374312	0.599083	2.899170	-13.336182	-17.669678
C:\Users\cware\Desktop\Steller20November\TagTesting20Nov2013\M11.DSG	11-1-2013	15:50:19	238226.000000	4764.520000	0.074219	-0.132813	-1.160156	0.113761	0.375229	0.598165	-3.524780	2.548218	-5.142212
C:\Users\cware\Desktop\Steller20November\TagTesting20Nov2013\M11.DSG	11-1-2013	15:50:19	238227.000000	4764.540000	0.078125	-0.078125	-1.183594	0.112844	0.376147	0.598165	-3.753662	-2.288818	-4.516602
C:\Users\cware\Desktop\Steller20November\TagTesting20Nov2013\M11.DSG	11-1-2013	15:50:19	238228.000000	4764.560000	0.039063	-0.027344	-1.070313	0.111927	0.377982	0.597248	8.499146	13.259888	-5.645752
C:\Users\cware\Desktop\Steller20November\TagTesting20Nov2013\M11.DSG	11-1-2013	15:50:19	238229.000000	4764.580000	0.039063	-0.027344	-1.070313	0.107339	0.379817	0.596330	11.398315	25.024414	-2.441406
C:\Users\cware\Desktop\Steller20November\TagTesting20Nov2013\M11.DSG	11-1-2013	15:50:19	238230.000000	4764.600000	0.164063	-0.101563	-1.089844	0.103670	0.379817	0.594495	-7.247925	-14.648438	-4.943848
C:\Users\cware\Desktop\Steller20November\TagTesting20Nov2013\M11.DSG	11-1-2013	15:50:19	238231.000000	4764.620000	0.054688	-0.132813	-1.195313	0.104587	0.382569	0.594495	-3.921509	6.927490	-0.061035
C:\Users\cware\Desktop\Steller20November\TagTesting20Nov2013\M11.DSG	11-1-2013	15:50:19	238232.000000	4764.640000	-0.035156	-0.128906	-1.199219	0.103670	0.383486	0.593578	12.359619	1.449585	2.532959
C:\Users\cware\Desktop\Steller20November\TagTesting20Nov2013\M11.DSG	11-1-2013	15:50:19	238233.000000	4764.660000	-0.007813	-0.121094	-1.156250	0.105505	0.385321	0.592661	14.099121	-9.826660	0.732422
C:\Users\cware\Desktop\Steller20November\TagTesting20Nov2013\M11.DSG	11-1-2013	15:50:19	238234.000000	4764.680000	-0.046875	-0.109375	-1.039063	0.103670	0.387156	0.592661	5.798340	7.705688	-5.493164
C:\Users\cware\Desktop\Steller20November\TagTesting20Nov2013\M11.DSG	11-1-2013	15:50:19	238235.000000	4764.700000	0.058594	-0.156250	-1.000000	0.103670	0.389908	0.590826	-3.067017	-4.119873	-8.178711
C:\Users\cware\Desktop\Steller20November\TagTesting20Nov2013\M11.DSG	11-1-2013	15:50:19	238236.000000	4764.720000	0.039063	-0.183594	-1.105469	0.102752	0.391743	0.590826	4.089355	8.239746	-3.189087
C:\Users\cware\Desktop\Steller20November\TagTesting20Nov2013\M11.DSG	11-1-2013	15:50:19	238237.000000	4764.740000	0.027344	-0.175781	-1.191406	0.101835	0.394495	0.588991	7.415771	12.298584	-1.235962
C:\Users\cware\Desktop\Steller20November\TagTesting20Nov2013\M11.DSG	11-1-2013	15:50:19	238238.000000	4764.760000	0.066406	-0.085938	-1.187500	0.100917	0.394495	0.588991	11.398315	1.785278	-8.392334
C:\Users\cware\Desktop\Steller20November\TagTesting20Nov2013\M11.DSG	11-1-2013	15:50:19	238239.000000	4764.780000	0.019531	-0.062500	-1.195313	0.099083	0.397248	0.587156	7.934570	0.244141	-9.521484
C:\Users\cware\Desktop\Steller20November\TagTesting20Nov2013\M11.DSG	11-1-2013	15:50:19	238240.000000	4764.800000	0.019531	-0.027344	-1.101563	0.100000	0.396330	0.587156	-18.646240	6.668091	-9.140015
C:\Users\cware\Desktop\Steller20November\TagTesting20Nov2013\M11.DSG	11-1-2013	15:50:19	238241.000000	4764.820000	0.078125	-0.074219	-1.023438	0.099083	0.396330	0.587156	-21.835327	11.642456	-6.072998
C:\Users\cware\Desktop\Steller20November\TagTesting20Nov2013\M11.DSG	11-1-2013	15:50:19	238242.000000	4764.840000	0.105469	-0.195313	-0.968750	0.098165	0.396330	0.586239	-7.904053	14.068604	7.263184
C:\Users\cware\Desktop\Steller20November\TagTesting20Nov2013\M11.DSG	11-1-2013	15:50:19	238243.000000	4764.860000	0.140625	-0.218750	-1.027344	0.095413	0.397248	0.585321	-8.438110	-4.898071	3.173828
C:\Users\cware\Desktop\Steller20November\TagTesting20Nov2013\M11.DSG	11-1-2013	15:50:19	238244.000000	4764.880000	0.070313	-0.250000	-1.085938	0.096330	0.395413	0.586239	10.192871	-0.503540	0.946045
C:\Users\cware\Desktop\Steller20November\TagTesting20Nov2013\M11.DSG	11-1-2013	15:50:19	238245.000000	4764.900000	0.093750	-0.242188	-1.144531	0.095413	0.395413	0.587156	12.634277	7.110596	0.701904
C:\Users\cware\Desktop\Steller20November\TagTesting20Nov2013\M11.DSG	11-1-2013	15:50:19	238246.000000	4764.920000	0.125000	-0.171875	-1.210938	0.094495	0.395413	0.587156	-3.158569	3.707886	-4.791260
C:\Users\cware\Desktop\Steller20November\TagTesting20Nov2013\M11.DSG	11-1-2013	15:50:19	238247.000000	4764.940000	0.085938	-0.132813	-1.210938	0.093578	0.396330	0.587156	-5.111694	9.719849	-3.982544
C:\Users\cware\Desktop\Steller20November\TagTesting20Nov2013\M11.DSG	11-1-2013	15:50:19	238248.000000	4764.960000	0.078125	-0.097656	-1.191406	0.092661	0.396330	0.585321	-16.006470	-4.013062	-2.700806
C:\Users\cware\Desktop\Steller20November\TagTesting20Nov2013\M11.DSG	11-1-2013	15:50:19	238249.000000	4764.980000	0.035156	-0.082031	-1.160156	0.091743	0.395413	0.585321	-15.365601	0.228882	-2.120972
C:\Users\cware\Desktop\Steller20November\TagTesting20Nov2013\M11.DSG	11-1-2013	15:50:19	238250.000000	4765.000000	0.105469	-0.058594	-1.148438	0.092661	0.394495	0.586239	-8.331299	3.707886	2.822876
C:\Users\cware\Desktop\Steller20November\TagTesting20Nov2013\M11.DSG	11-1-2013	15:50:19	238251.000000	4765.020000	0.097656	-0.101563	-1.089844	0.091743	0.395413	0.585321	-5.996704	0.366211	2.578735
C:\Users\cware\Desktop\Steller20November\TagTesting20Nov2013\M11.DSG	11-1-2013	15:50:19	238252.000000	4765.040000	0.097656	-0.121094	-1.093750	0.089908	0.394495	0.585321	-0.503540	3.860474	-1.815796
C:\Users\cware\Desktop\Steller20November\TagTesting20Nov2013\M11.DSG	11-1-2013	15:50:19	238253.000000	4765.060000	0.136719	-0.125000	-1.089844	0.089908	0.394495	0.585321	2.792358	-10.375977	-2.975464
C:\Users\cware\Desktop\Steller20November\TagTesting20Nov2013\M11.DSG	11-1-2013	15:50:19	238254.000000	4765.080000	0.121094	-0.199219	-1.093750	0.090826	0.395413	0.584404	-2.944946	1.007080	-5.325317
C:\Users\cware\Desktop\Steller20November\TagTesting20Nov2013\M11.DSG	11-1-2013	15:50:19	238255.000000	4765.100000	0.121094	-0.199219	-1.093750	0.090826	0.393578	0.587156	-4.989624	-5.172729	-5.966187
C:\Users\cware\Desktop\Steller20November\TagTesting20Nov2013\M11.DSG	11-1-2013	15:50:19	238256.000000	4765.120000	0.089844	-0.203125	-1.148438	0.091743	0.394495	0.587156	-19.485474	3.753662	-4.104614
C:\Users\cware\Desktop\Steller20November\TagTesting20Nov2013\M11.DSG	11-1-2013	15:50:19	238257.000000	4765.140000	0.078125	-0.226563	-1.164063	0.090826	0.392661	0.586239	-22.354126	5.935669	-7.461548
C:\Users\cware\Desktop\Steller20November\TagTesting20Nov2013\M11.DSG	11-1-2013	15:50:19	238258.000000	4765.160000	0.109375	-0.222656	-1.238281	0.089908	0.389908	0.587156	-28.594971	6.988525	0.732422
C:\Users\cware\Desktop\Steller20November\TagTesting20Nov2013\M11.DSG	11-1-2013	15:50:19	238259.000000	4765.180000	0.105469	-0.195313	-1.296875	0.089908	0.391743	0.586239	-27.008057	4.333496	2.273560
C:\Users\cware\Desktop\Steller20November\TagTesting20Nov2013\M11.DSG	11-1-2013	15:50:19	238260.000000	4765.200000	0.121094	-0.156250	-1.308594	0.088073	0.388073	0.586239	-6.454468	-3.097534	8.895874
C:\Users\cware\Desktop\Steller20November\TagTesting20Nov2013\M11.DSG	11-1-2013	15:50:19	238261.000000	4765.220000	0.101563	-0.160156	-1.265625	0.088991	0.388991	0.587156	-18.661499	-2.975464	6.515503
C:\Users\cware\Desktop\Steller20November\TagTesting20Nov2013\M11.DSG	11-1-2013	15:50:19	238262.000000	4765.240000	0.089844	-0.132813	-1.265625	0.088073	0.387156	0.588073	4.241943	-6.332397	6.774902
C:\Users\cware\Desktop\Steller20November\TagTesting20Nov2013\M11.DSG	11-1-2013	15:50:19	238263.000000	4765.260000	0.070313	-0.109375	-1.207031	0.090826	0.388073	0.587156	-4.318237	-4.302979	5.416870
C:\Users\cware\Desktop\Steller20November\TagTesting20Nov2013\M11.DSG	11-1-2013	15:50:19	238264.000000	4765.280000	0.039063	-0.105469	-1.261719	0.088991	0.387156	0.588073	7.156372	-1.190186	3.738403
C:\Users\cware\Desktop\Steller20November\TagTesting20Nov2013\M11.DSG	11-1-2013	15:50:19	238265.000000	4765.300000	0.046875	-0.085938	-1.269531	0.088073	0.386239	0.588991	0.305176	-4.623413	7.369995
C:\Users\cware\Desktop\Steller20November\TagTesting20Nov2013\M11.DSG	11-1-2013	15:50:19	238266.000000	4765.320000	0.031250	-0.117188	-1.246094	0.088073	0.387156	0.588073	4.165649	10.055542	5.096436
C:\Users\cware\Desktop\Steller20November\TagTesting20Nov2013\M11.DSG	11-1-2013	15:50:19	238267.000000	4765.340000	0.132813	-0.195313	-1.156250	0.088073	0.384404	0.588991	-8.758545	-3.952026	4.806519
C:\Users\cware\Desktop\Steller20November\TagTesting20Nov2013\M11.DSG	11-1-2013	15:50:19	238268.000000	4765.360000	0.058594	-0.167969	-1.179688	0.087156	0.384404	0.588991	-3.921509	0.076294	1.922607
C:\Users\cware\Desktop\Steller20November\TagTesting20Nov2013\M11.DSG	11-1-2013	15:50:19	238269.000000	4765.380000	0.109375	-0.175781	-1.136719	0.087156	0.383486	0.588991	-5.828857	14.297485	5.905151
C:\Users\cware\Desktop\Steller20November\TagTesting20Nov2013\M11.DSG	11-1-2013	15:50:19	238270.000000	4765.400000	0.140625	-0.167969	-1.109375	0.085321	0.383486	0.588073	3.402710	1.327515	2.120972
C:\Users\cware\Desktop\Steller20November\TagTesting20Nov2013\M11.DSG	11-1-2013	15:50:19	238271.000000	4765.420000	0.125000	-0.210938	-1.156250	0.085321	0.380734	0.589908	4.089355	-8.041382	4.257202
C:\Users\cware\Desktop\Steller20November\TagTesting20Nov2013\M11.DSG	11-1-2013	15:50:19	238272.000000	4765.440000	0.109375	-0.230469	-1.175781	0.084404	0.380734	0.588073	10.040283	-2.868652	-1.556396
C:\Users\cware\Desktop\Steller20November\TagTesting20Nov2013\M11.DSG	11-1-2013	15:50:19	238273.000000	4765.460000	0.101563	-0.250000	-1.160156	0.082569	0.379817	0.588991	6.362915	7.461548	5.020142
C:\Users\cware\Desktop\Steller20November\TagTesting20Nov2013\M11.DSG	11-1-2013	15:50:19	238274.000000	4765.480000	0.187500	-0.230469	-1.109375	0.083486	0.380734	0.589908	7.980347	6.088257	-2.059937
C:\Users\cware\Desktop\Steller20November\TagTesting20Nov2013\M11.DSG	11-1-2013	15:50:19	238275.000000	4765.500000	0.050781	-0.234375	-1.128906	0.081651	0.378899	0.589908	11.962891	-6.530762	0.015259
C:\Users\cware\Desktop\Steller20November\TagTesting20Nov2013\M11.DSG	11-1-2013	15:50:19	238276.000000	4765.520000	0.136719	-0.253906	-1.093750	0.082569	0.377064	0.589908	6.820679	-12.802124	-3.433228
C:\Users\cware\Desktop\Steller20November\TagTesting20Nov2013\M11.DSG	11-1-2013	15:50:19	238277.000000	4765.540000	0.144531	-0.218750	-1.097656	0.083486	0.377982	0.588991	9.201050	15.762329	2.517700
C:\Users\cware\Desktop\Steller20November\TagTesting20Nov2013\M11.DSG	11-1-2013	15:50:19	238278.000000	4765.560000	0.156250	-0.183594	-1.089844	0.080734	0.377064	0.588991	6.408691	-11.917114	-4.241943
C:\Users\cware\Desktop\Steller20November\TagTesting20Nov2013\M11.DSG	11-1-2013	15:50:19	238279.000000	4765.580000	0.101563	-0.210938	-1.093750	0.082569	0.377064	0.589908	7.919312	6.179810	1.113892
C:\Users\cware\Desktop\Steller20November\TagTesting20Nov2013\M11.DSG	11-1-2013	15:50:19	238280.000000	4765.600000	0.125000	-0.179688	-1.058594	0.079817	0.376147	0.588991	8.956909	-9.078979	-3.768921
C:\Users\cware\Desktop\Steller20November\TagTesting20Nov2013\M11.DSG	11-1-2013	15:50:19	238281.000000	4765.620000	0.175781	-0.164063	-1.027344	0.080734	0.377982	0.588991	8.911133	-8.499146	0.564575
C:\Users\cware\Desktop\Steller20November\TagTesting20Nov2013\M11.DSG	11-1-2013	15:50:19	238282.000000	4765.640000	0.132813	-0.078125	-1.097656	0.080734	0.376147	0.590826	13.885498	3.448486	0.885010
C:\Users\cware\Desktop\Steller20November\TagTesting20Nov2013\M11.DSG	11-1-2013	15:50:19	238283.000000	4765.660000	0.152344	-0.070313	-1.000000	0.080734	0.377064	0.589908	15.884399	-21.331787	-1.937866
C:\Users\cware\Desktop\Steller20November\TagTesting20Nov2013\M11.DSG	11-1-2013	15:50:19	238284.000000	4765.680000	0.125000	-0.015625	-1.089844	0.081651	0.376147	0.590826	17.929077	3.173828	-1.632690
C:\Users\cware\Desktop\Steller20November\TagTesting20Nov2013\M11.DSG	11-1-2013	15:50:19	238285.000000	4765.700000	0.132813	0.015625	-1.117188	0.081651	0.377982	0.589908	11.886597	-4.165649	3.524780
C:\Users\cware\Desktop\Steller20November\TagTesting20Nov2013\M11.DSG	11-1-2013	15:50:19	238286.000000	4765.720000	0.078125	-0.019531	-1.140625	0.083486	0.377064	0.590826	11.337280	4.867554	-0.015259
C:\Users\cware\Desktop\Steller20November\TagTesting20Nov2013\M11.DSG	11-1-2013	15:50:19	238287.000000	4765.740000	0.121094	0.000000	-1.207031	0.082569	0.377982	0.589908	3.723145	-9.216309	1.419067
C:\Users\cware\Desktop\Steller20November\TagTesting20Nov2013\M11.DSG	11-1-2013	15:50:19	238288.000000	4765.760000	0.066406	-0.003906	-1.238281	0.084404	0.378899	0.590826	5.813599	-10.070801	1.235962
C:\Users\cware\Desktop\Steller20November\TagTesting20Nov2013\M11.DSG	11-1-2013	15:50:19	238289.000000	4765.780000	0.082031	-0.027344	-1.242188	0.085321	0.379817	0.590826	-1.373291	-4.379272	2.014160
C:\Users\cware\Desktop\Steller20November\TagTesting20Nov2013\M11.DSG	11-1-2013	15:50:19	238290.000000	4765.800000	0.128906	-0.101563	-1.226563	0.087156	0.377982	0.590826	3.402710	-11.581421	2.212524
C:\Users\cware\Desktop\Steller20November\TagTesting20Nov2013\M11.DSG	11-1-2013	15:50:19	238291.000000	4765.820000	0.062500	-0.105469	-1.230469	0.088073	0.378899	0.592661	1.403809	-2.227783	5.493164
C:\Users\cware\Desktop\Steller20November\TagTesting20Nov2013\M11.DSG	11-1-2013	15:50:19	238292.000000	4765.840000	0.058594	-0.066406	-1.285156	0.086239	0.377982	0.591743	13.305664	-12.237549	1.693726
C:\Users\cware\Desktop\Steller20November\TagTesting20Nov2013\M11.DSG	11-1-2013	15:50:19	238293.000000	4765.860000	0.046875	-0.113281	-1.246094	0.088991	0.377982	0.591743	4.333496	2.365112	6.652832
C:\Users\cware\Desktop\Steller20November\TagTesting20Nov2013\M11.DSG	11-1-2013	15:50:19	238294.000000	4765.880000	0.066406	-0.128906	-1.203125	0.088073	0.379817	0.590826	12.054443	-2.655029	0.823975
C:\Users\cware\Desktop\Steller20November\TagTesting20Nov2013\M11.DSG	11-1-2013	15:50:19	238295.000000	4765.900000	0.089844	-0.152344	-1.187500	0.088991	0.379817	0.590826	5.645752	-8.880615	0.335693
C:\Users\cware\Desktop\Steller20November\TagTesting20Nov2013\M11.DSG	11-1-2013	15:50:19	238296.000000	4765.920000	0.058594	-0.167969	-1.152344	0.088991	0.381651	0.591743	12.741089	1.815796	-0.137329
C:\Users\cware\Desktop\Steller20November\TagTesting20Nov2013\M11.DSG	11-1-2013	15:50:19	238297.000000	4765.940000	0.109375	-0.191406	-1.152344	0.088073	0.381651	0.590826	8.865356	-2.822876	0.717163
C:\Users\cware\Desktop\Steller20November\TagTesting20Nov2013\M11.DSG	11-1-2013	15:50:19	238298.000000	4765.960000	0.082031	-0.191406	-1.113281	0.088073	0.382569	0.589908	12.527466	-2.288818	0.213623
C:\Users\cware\Desktop\Steller20November\TagTesting20Nov2013\M11.DSG	11-1-2013	15:50:19	238299.000000	4765.980000	0.109375	-0.218750	-1.078125	0.088991	0.383486	0.588991	-1.617432	6.072998	4.089355
C:\Users\cware\Desktop\Steller20November\TagTesting20Nov2013\M11.DSG	11-1-2013	15:50:19	238300.000000	4766.000000	0.132813	-0.210938	-1.035156	0.088073	0.384404	0.589908	4.272461	-2.349854	4.608154
C:\Users\cware\Desktop\Steller20November\TagTesting20Nov2013\M11.DSG	11-1-2013	15:50:19	238301.000000	4766.020000	0.152344	-0.171875	-0.992188	0.089908	0.385321	0.590826	-8.773804	-3.479004	2.761841
C:\Users\cware\Desktop\Steller20November\TagTesting20Nov2013\M11.DSG	11-1-2013	15:50:19	238302.000000	4766.040000	0.066406	-0.128906	-1.046875	0.088991	0.386239	0.588991	-3.494263	-0.961304	3.875732
C:\Users\cware\Desktop\Steller20November\TagTesting20Nov2013\M11.DSG	11-1-2013	15:50:19	238303.000000	4766.060000	0.089844	-0.070313	-1.074219	0.088991	0.388073	0.588991	-10.192871	-7.232666	-0.900269
C:\Users\cware\Desktop\Steller20November\TagTesting20Nov2013\M11.DSG	11-1-2013	15:50:19	238304.000000	4766.080000	0.082031	-0.031250	-1.128906	0.089908	0.388991	0.588073	-5.874634	-1.037598	0.625610
C:\Users\cware\Desktop\Steller20November\TagTesting20Nov2013\M11.DSG	11-1-2013	15:50:19	238305.000000	4766.100000	0.074219	-0.070313	-1.164063	0.090826	0.388991	0.588991	-7.919312	-13.366699	-3.860474
C:\Users\cware\Desktop\Steller20November\TagTesting20Nov2013\M11.DSG	11-1-2013	15:50:19	238306.000000	4766.120000	0.050781	-0.058594	-1.160156	0.089908	0.390826	0.588991	1.953125	-11.734009	-2.014160
C:\Users\cware\Desktop\Steller20November\TagTesting20Nov2013\M11.DSG	11-1-2013	15:50:19	238307.000000	4766.140000	0.085938	-0.039063	-1.160156	0.090826	0.392661	0.586239	-9.262085	-7.476807	-0.152588
C:\Users\cware\Desktop\Steller20November\TagTesting20Nov2013\M11.DSG	11-1-2013	15:50:19	238308.000000	4766.160000	0.082031	-0.078125	-1.187500	0.090826	0.394495	0.588073	1.907349	8.712769	1.113892
C:\Users\cware\Desktop\Steller20November\TagTesting20Nov2013\M11.DSG	11-1-2013	15:50:19	238309.000000	4766.180000	0.082031	-0.078125	-1.187500	0.089908	0.394495	0.585321	-0.076294	-6.668091	-1.525879
C:\Users\cware\Desktop\Steller20November\TagTesting20Nov2013\M11.DSG	11-1-2013	15:50:19	238310.000000	4766.200000	0.054688	-0.136719	-1.121094	0.091743	0.397248	0.585321	4.486084	-3.097534	-1.815796
C:\Users\cware\Desktop\Steller20November\TagTesting20Nov2013\M11.DSG	11-1-2013	15:50:19	238311.000000	4766.220000	0.117188	-0.183594	-1.113281	0.091743	0.398165	0.584404	3.204346	-9.628296	-3.112793
C:\Users\cware\Desktop\Steller20November\TagTesting20Nov2013\M11.DSG	11-1-2013	15:50:19	238312.000000	4766.240000	0.085938	-0.160156	-1.148438	0.092661	0.399083	0.584404	0.900269	-3.158569	-1.205444
C:\Users\cware\Desktop\Steller20November\TagTesting20Nov2013\M11.DSG	11-1-2013	15:50:19	238313.000000	4766.260000	0.113281	-0.156250	-1.113281	0.092661	0.400917	0.583486	0.732422	-17.181396	-1.953125
C:\Users\cware\Desktop\Steller20November\TagTesting20Nov2013\M11.DSG	11-1-2013	15:50:19	238314.000000	4766.280000	0.050781	-0.164063	-1.117188	0.093578	0.401835	0.582569	2.426147	4.821777	-0.503540
C:\Users\cware\Desktop\Steller20November\TagTesting20Nov2013\M11.DSG	11-1-2013	15:50:19	238315.000000	4766.300000	0.125000	-0.136719	-1.121094	0.092661	0.404587	0.582569	5.416870	-9.857178	-3.524780
C:\Users\cware\Desktop\Steller20November\TagTesting20Nov2013\M11.DSG	11-1-2013	15:50:19	238316.000000	4766.320000	0.132813	-0.140625	-1.117188	0.093578	0.403670	0.581651	3.829956	-13.351440	-7.324219
C:\Users\cware\Desktop\Steller20November\TagTesting20Nov2013\M11.DSG	11-1-2013	15:50:19	238317.000000	4766.340000	0.097656	-0.152344	-1.109375	0.094495	0.406422	0.581651	2.349854	-18.508911	-6.378174
C:\Users\cware\Desktop\Steller20November\TagTesting20Nov2013\M11.DSG	11-1-2013	15:50:19	238318.000000	4766.360000	0.039063	-0.167969	-1.125000	0.097248	0.408257	0.581651	2.807617	6.805420	-3.265381
C:\Users\cware\Desktop\Steller20November\TagTesting20Nov2013\M11.DSG	11-1-2013	15:50:19	238319.000000	4766.380000	0.160156	-0.156250	-1.113281	0.095413	0.409174	0.582569	5.798340	-19.897461	-6.210327
C:\Users\cware\Desktop\Steller20November\TagTesting20Nov2013\M11.DSG	11-1-2013	15:50:19	238320.000000	4766.400000	0.066406	-0.175781	-1.136719	0.100000	0.411009	0.581651	4.608154	-22.583008	-6.668091
C:\Users\cware\Desktop\Steller20November\TagTesting20Nov2013\M11.DSG	11-1-2013	15:50:19	238321.000000	4766.420000	0.046875	-0.144531	-1.140625	0.100917	0.411927	0.581651	4.104614	-6.927490	-4.959106
C:\Users\cware\Desktop\Steller20November\TagTesting20Nov2013\M11.DSG	11-1-2013	15:50:19	238322.000000	4766.440000	0.035156	-0.179688	-1.121094	0.102752	0.414679	0.580734	6.576538	-11.398315	-4.531860
C:\Users\cware\Desktop\Steller20November\TagTesting20Nov2013\M11.DSG	11-1-2013	15:50:19	238323.000000	4766.460000	0.035156	-0.179688	-1.128906	0.104587	0.415596	0.580734	6.790161	-1.953125	-1.861572
C:\Users\cware\Desktop\Steller20November\TagTesting20Nov2013\M11.DSG	11-1-2013	15:50:19	238324.000000	4766.480000	0.074219	-0.183594	-1.121094	0.105505	0.419266	0.577982	6.195068	-19.256592	-2.807617
C:\Users\cware\Desktop\Steller20November\TagTesting20Nov2013\M11.DSG	11-1-2013	15:50:19	238325.000000	4766.500000	0.058594	-0.171875	-1.148438	0.106422	0.421101	0.579817	6.301880	-7.736206	-1.556396
C:\Users\cware\Desktop\Steller20November\TagTesting20Nov2013\M11.DSG	11-1-2013	15:50:19	238326.000000	4766.520000	0.132813	-0.160156	-1.105469	0.110092	0.422018	0.577982	-0.823975	-21.240234	-4.013062
C:\Users\cware\Desktop\Steller20November\TagTesting20Nov2013\M11.DSG	11-1-2013	15:50:19	238327.000000	4766.540000	0.089844	-0.171875	-1.109375	0.111009	0.423853	0.577982	-0.961304	-17.929077	-4.241943
C:\Users\cware\Desktop\Steller20November\TagTesting20Nov2013\M11.DSG	11-1-2013	15:50:19	238328.000000	4766.560000	0.105469	-0.199219	-1.117188	0.114679	0.424771	0.578899	-1.602173	-7.705688	-1.571655
C:\Users\cware\Desktop\Steller20November\TagTesting20Nov2013\M11.DSG	11-1-2013	15:50:19	238329.000000	4766.580000	0.070313	-0.183594	-1.125000	0.116514	0.424771	0.579817	-1.815796	-17.333984	-3.280640
C:\Users\cware\Desktop\Steller20November\TagTesting20Nov2013\M11.DSG	11-1-2013	15:50:19	238330.000000	4766.600000	0.027344	-0.207031	-1.117188	0.120183	0.425688	0.578899	-2.532959	-23.269653	-2.944946
C:\Users\cware\Desktop\Steller20November\TagTesting20Nov2013\M11.DSG	11-1-2013	15:50:19	238331.000000	4766.620000	-0.046875	-0.242188	-1.097656	0.122018	0.425688	0.578899	-0.869751	-16.571045	0.762939
C:\Users\cware\Desktop\Steller20November\TagTesting20Nov2013\M11.DSG	11-1-2013	15:50:19	238332.000000	4766.640000	-0.042969	-0.246094	-1.078125	0.123853	0.426606	0.579817	-3.433228	-14.083862	1.052856
C:\Users\cware\Desktop\Steller20November\TagTesting20Nov2013\M11.DSG	11-1-2013	15:50:19	238333.000000	4766.660000	0.011719	-0.238281	-1.062500	0.124771	0.426606	0.578899	-5.691528	-12.451172	1.327515
C:\Users\cware\Desktop\Steller20November\TagTesting20Nov2013\M11.DSG	11-1-2013	15:50:19	238334.000000	4766.680000	0.023438	-0.238281	-1.074219	0.126606	0.426606	0.579817	-6.484985	-16.082764	2.563477
C:\Users\cware\Desktop\Steller20November\TagTesting20Nov2013\M11.DSG	11-1-2013	15:50:19	238335.000000	4766.700000	0.023438	-0.238281	-1.074219	0.127523	0.425688	0.581651	-7.598877	-17.959595	0.686646
C:\Users\cware\Desktop\Steller20November\TagTesting20Nov2013\M11.DSG	11-1-2013	15:50:19	238336.000000	4766.720000	-0.035156	-0.250000	-1.089844	0.130275	0.424771	0.580734	-12.680054	-13.076782	1.525879
C:\Users\cware\Desktop\Steller20November\TagTesting20Nov2013\M11.DSG	11-1-2013	15:50:19	238337.000000	4766.740000	-0.078125	-0.234375	-1.125000	0.131193	0.423853	0.581651	-15.655518	1.708984	2.197266
C:\Users\cware\Desktop\Steller20November\TagTesting20Nov2013\M11.DSG	11-1-2013	15:50:19	238338.000000	4766.760000	0.000000	-0.207031	-1.078125	0.131193	0.420183	0.583486	-16.281128	-5.111694	-0.076294
C:\Users\cware\Desktop\Steller20November\TagTesting20Nov2013\M11.DSG	11-1-2013	15:50:19	238339.000000	4766.780000	-0.039063	-0.199219	-1.062500	0.131193	0.419266	0.584404	-18.661499	-4.653931	-0.274658
C:\Users\cware\Desktop\Steller20November\TagTesting20Nov2013\M11.DSG	11-1-2013	15:50:19	238340.000000	4766.800000	-0.007813	-0.187500	-1.054688	0.130275	0.416514	0.586239	-19.454956	-6.576538	0.534058
C:\Users\cware\Desktop\Steller20November\TagTesting20Nov2013\M11.DSG	11-1-2013	15:50:19	238341.000000	4766.820000	-0.019531	-0.195313	-1.074219	0.133028	0.414679	0.586239	-18.356323	-9.185791	1.037598
C:\Users\cware\Desktop\Steller20November\TagTesting20Nov2013\M11.DSG	11-1-2013	15:50:19	238342.000000	4766.840000	-0.011719	-0.207031	-1.058594	0.133028	0.411927	0.587156	-21.347046	-3.311157	1.327515
C:\Users\cware\Desktop\Steller20November\TagTesting20Nov2013\M11.DSG	11-1-2013	15:50:19	238343.000000	4766.860000	0.031250	-0.210938	-1.062500	0.133945	0.409174	0.590826	-20.904541	-22.064209	0.198364
C:\Users\cware\Desktop\Steller20November\TagTesting20Nov2013\M11.DSG	11-1-2013	15:50:19	238344.000000	4766.880000	-0.062500	-0.230469	-1.093750	0.134862	0.406422	0.590826	-15.777588	-6.378174	2.731323
C:\Users\cware\Desktop\Steller20November\TagTesting20Nov2013\M11.DSG	11-1-2013	15:50:19	238345.000000	4766.900000	-0.003906	-0.214844	-1.074219	0.134862	0.403670	0.591743	-18.997192	-12.176514	1.953125
C:\Users\cware\Desktop\Steller20November\TagTesting20Nov2013\M11.DSG	11-1-2013	15:50:19	238346.000000	4766.920000	-0.027344	-0.187500	-1.082031	0.135780	0.400917	0.593578	-19.668579	-19.393921	0.152588
C:\Users\cware\Desktop\Steller20November\TagTesting20Nov2013\M11.DSG	11-1-2013	15:50:19	238347.000000	4766.940000	-0.054688	-0.179688	-1.078125	0.138532	0.399083	0.596330	-18.829346	-5.264282	3.967285
C:\Users\cware\Desktop\Steller20November\TagTesting20Nov2013\M11.DSG	11-1-2013	15:50:19	238348.000000	4766.960000	0.011719	-0.164063	-1.035156	0.140367	0.396330	0.596330	-21.987915	-15.167236	0.808716
C:\Users\cware\Desktop\Steller20November\TagTesting20Nov2013\M11.DSG	11-1-2013	15:50:19	238349.000000	4766.980000	-0.015625	-0.144531	-1.093750	0.139450	0.390826	0.598165	-19.729614	-9.078979	2.899170
C:\Users\cware\Desktop\Steller20November\TagTesting20Nov2013\M11.DSG	11-1-2013	15:50:19	238350.000000	4767.000000	-0.027344	-0.121094	-1.093750	0.141284	0.389908	0.600000	-19.668579	-16.067505	1.541138
C:\Users\cware\Desktop\Steller20November\TagTesting20Nov2013\M11.DSG	11-1-2013	15:50:19	238351.000000	4767.020000	-0.046875	-0.132813	-1.085938	0.142202	0.386239	0.600000	-18.646240	-6.195068	1.052856
C:\Users\cware\Desktop\Steller20November\TagTesting20Nov2013\M11.DSG	11-1-2013	15:50:19	238352.000000	4767.040000	-0.046875	-0.156250	-1.093750	0.144037	0.384404	0.600917	-16.632080	-22.476196	0.671387
C:\Users\cware\Desktop\Steller20November\TagTesting20Nov2013\M11.DSG	11-1-2013	15:50:19	238353.000000	4767.060000	-0.089844	-0.148438	-1.082031	0.145872	0.380734	0.602752	-12.878418	-8.178711	1.266479
C:\Users\cware\Desktop\Steller20November\TagTesting20Nov2013\M11.DSG	11-1-2013	15:50:19	238354.000000	4767.080000	-0.046875	-0.167969	-1.070313	0.146789	0.381651	0.602752	-13.290405	-9.429932	0.793457
C:\Users\cware\Desktop\Steller20November\TagTesting20Nov2013\M11.DSG	11-1-2013	15:50:19	238355.000000	4767.100000	-0.035156	-0.125000	-1.089844	0.147706	0.378899	0.604587	-11.825562	-19.912720	-1.464844
C:\Users\cware\Desktop\Steller20November\TagTesting20Nov2013\M11.DSG	11-1-2013	15:50:19	238356.000000	4767.120000	-0.093750	-0.097656	-1.082031	0.151376	0.378899	0.605505	-9.750366	-13.748169	-3.158569
C:\Users\cware\Desktop\Steller20November\TagTesting20Nov2013\M11.DSG	11-1-2013	15:50:19	238357.000000	4767.140000	-0.070313	-0.070313	-1.089844	0.152294	0.377982	0.605505	-7.537842	-11.642456	-6.622314
C:\Users\cware\Desktop\Steller20November\TagTesting20Nov2013\M11.DSG	11-1-2013	15:50:19	238358.000000	4767.160000	-0.093750	-0.054688	-1.113281	0.155963	0.378899	0.605505	-5.279541	-2.136230	-8.514404
C:\Users\cware\Desktop\Steller20November\TagTesting20Nov2013\M11.DSG	11-1-2013	15:50:19	238359.000000	4767.180000	-0.109375	-0.074219	-1.113281	0.155046	0.378899	0.605505	-4.440308	-13.229370	-10.299683
C:\Users\cware\Desktop\Steller20November\TagTesting20Nov2013\M11.DSG	11-1-2013	15:50:19	238360.000000	4767.200000	-0.035156	-0.105469	-1.074219	0.158716	0.379817	0.605505	0.091553	-16.387939	-12.374878
C:\Users\cware\Desktop\Steller20November\TagTesting20Nov2013\M11.DSG	11-1-2013	15:50:19	238361.000000	4767.220000	-0.082031	-0.093750	-1.089844	0.159633	0.380734	0.605505	0.885010	-14.465332	-10.986328
C:\Users\cware\Desktop\Steller20November\TagTesting20Nov2013\M11.DSG	11-1-2013	15:50:19	238362.000000	4767.240000	-0.089844	-0.097656	-1.128906	0.162385	0.381651	0.604587	1.876831	-6.729126	-10.192871
C:\Users\cware\Desktop\Steller20November\TagTesting20Nov2013\M11.DSG	11-1-2013	15:50:19	238363.000000	4767.260000	-0.039063	-0.074219	-1.105469	0.163303	0.382569	0.604587	3.341675	-15.579224	-13.336182
C:\Users\cware\Desktop\Steller20November\TagTesting20Nov2013\M11.DSG	11-1-2013	15:50:19	238364.000000	4767.280000	-0.136719	-0.082031	-1.152344	0.166972	0.387156	0.603670	2.777100	0.473022	-12.634277
C:\Users\cware\Desktop\Steller20November\TagTesting20Nov2013\M11.DSG	11-1-2013	15:50:19	238365.000000	4767.300000	-0.109375	-0.113281	-1.152344	0.166972	0.388991	0.604587	0.762939	-11.901855	-13.397217
C:\Users\cware\Desktop\Steller20November\TagTesting20Nov2013\M11.DSG	11-1-2013	15:50:19	238366.000000	4767.320000	-0.140625	-0.117188	-1.156250	0.169725	0.388991	0.602752	0.259399	-8.102417	-13.534546
C:\Users\cware\Desktop\Steller20November\TagTesting20Nov2013\M11.DSG	11-1-2013	15:50:19	238367.000000	4767.340000	-0.101563	-0.105469	-1.171875	0.169725	0.389908	0.602752	-0.030518	-6.332397	-14.724731
C:\Users\cware\Desktop\Steller20November\TagTesting20Nov2013\M11.DSG	11-1-2013	15:50:19	238368.000000	4767.360000	-0.097656	-0.148438	-1.179688	0.173394	0.391743	0.602752	-0.122070	-9.780884	-15.655518
C:\Users\cware\Desktop\Steller20November\TagTesting20Nov2013\M11.DSG	11-1-2013	15:50:19	238369.000000	4767.380000	-0.054688	-0.210938	-1.167969	0.176147	0.393578	0.601835	-0.762939	-7.171631	-15.594482
C:\Users\cware\Desktop\Steller20November\TagTesting20Nov2013\M11.DSG	11-1-2013	15:50:19	238370.000000	4767.400000	-0.027344	-0.207031	-1.226563	0.178899	0.395413	0.600917	-3.189087	-15.548706	-15.121460
C:\Users\cware\Desktop\Steller20November\TagTesting20Nov2013\M11.DSG	11-1-2013	15:50:19	238371.000000	4767.420000	-0.066406	-0.187500	-1.238281	0.180734	0.395413	0.601835	-3.616333	-16.250610	-12.344360
C:\Users\cware\Desktop\Steller20November\TagTesting20Nov2013\M11.DSG	11-1-2013	15:50:19	238372.000000	4767.440000	-0.058594	-0.175781	-1.269531	0.185321	0.395413	0.601835	-9.887695	-26.428223	-10.406494
C:\Users\cware\Desktop\Steller20November\TagTesting20Nov2013\M11.DSG	11-1-2013	15:50:19	238373.000000	4767.460000	-0.121094	-0.183594	-1.308594	0.189908	0.394495	0.602752	-19.470215	-39.291382	-5.569458
C:\Users\cware\Desktop\Steller20November\TagTesting20Nov2013\M11.DSG	11-1-2013	15:50:19	238374.000000	4767.480000	-0.203125	-0.195313	-1.320313	0.197248	0.387156	0.604587	-32.287598	-25.161743	-0.091553
C:\Users\cware\Desktop\Steller20November\TagTesting20Nov2013\M11.DSG	11-1-2013	15:50:19	238375.000000	4767.500000	-0.289063	-0.226563	-1.257813	0.199083	0.383486	0.606422	-37.933350	-5.966187	3.967285
C:\Users\cware\Desktop\Steller20November\TagTesting20Nov2013\M11.DSG	11-1-2013	15:50:19	238376.000000	4767.520000	-0.300781	-0.164063	-1.187500	0.198165	0.374312	0.611009	-39.596558	9.246826	5.798340
C:\Users\cware\Desktop\Steller20November\TagTesting20Nov2013\M11.DSG	11-1-2013	15:50:19	238377.000000	4767.540000	-0.250000	-0.085938	-1.093750	0.194495	0.369725	0.611927	-31.097412	20.233154	1.419067
C:\Users\cware\Desktop\Steller20November\TagTesting20Nov2013\M11.DSG	11-1-2013	15:50:19	238378.000000	4767.560000	-0.128906	-0.003906	-1.089844	0.192661	0.366972	0.612844	-23.239136	11.032104	-1.907349
C:\Users\cware\Desktop\Steller20November\TagTesting20Nov2013\M11.DSG	11-1-2013	15:50:19	238379.000000	4767.580000	-0.078125	-0.019531	-1.179688	0.188991	0.363303	0.614679	-18.020630	6.820679	-6.301880
C:\Users\cware\Desktop\Steller20November\TagTesting20Nov2013\M11.DSG	11-1-2013	15:50:19	238380.000000	4767.600000	-0.031250	-0.007813	-1.242188	0.188073	0.361468	0.614679	-6.576538	7.827759	-10.375977
C:\Users\cware\Desktop\Steller20November\TagTesting20Nov2013\M11.DSG	11-1-2013	15:50:19	238381.000000	4767.620000	0.007813	0.042969	-1.273438	0.187156	0.363303	0.613761	4.806519	4.364014	-17.959595
C:\Users\cware\Desktop\Steller20November\TagTesting20Nov2013\M11.DSG	11-1-2013	15:50:19	238382.000000	4767.640000	0.074219	0.082031	-1.265625	0.186239	0.365138	0.612844	15.777588	3.875732	-21.682739
C:\Users\cware\Desktop\Steller20November\TagTesting20Nov2013\M11.DSG	11-1-2013	15:50:19	238383.000000	4767.660000	0.136719	0.085938	-1.292969	0.187156	0.373394	0.611009	23.864746	5.111694	-29.220581
C:\Users\cware\Desktop\Steller20November\TagTesting20Nov2013\M11.DSG	11-1-2013	15:50:19	238384.000000	4767.680000	0.210938	0.085938	-1.312500	0.188073	0.377982	0.607339	28.594971	6.286621	-31.051636
C:\Users\cware\Desktop\Steller20November\TagTesting20Nov2013\M11.DSG	11-1-2013	15:50:19	238385.000000	4767.700000	0.285156	0.050781	-1.324219	0.188073	0.386239	0.603670	27.786255	12.542725	-30.044556
C:\Users\cware\Desktop\Steller20November\TagTesting20Nov2013\M11.DSG	11-1-2013	15:50:19	238386.000000	4767.720000	0.300781	0.085938	-1.406250	0.187156	0.391743	0.600917	20.065308	27.893066	-31.387329
C:\Users\cware\Desktop\Steller20November\TagTesting20Nov2013\M11.DSG	11-1-2013	15:50:19	238387.000000	4767.740000	0.335938	0.085938	-1.500000	0.181651	0.400000	0.597248	17.974854	26.977539	-39.184570
C:\Users\cware\Desktop\Steller20November\TagTesting20Nov2013\M11.DSG	11-1-2013	15:50:19	238388.000000	4767.760000	0.410156	-0.058594	-1.421875	0.181651	0.402752	0.596330	11.779785	39.596558	-39.810181
C:\Users\cware\Desktop\Steller20November\TagTesting20Nov2013\M11.DSG	11-1-2013	15:50:19	238389.000000	4767.780000	0.410156	-0.058594	-1.421875	0.177982	0.408257	0.592661	14.785767	44.204712	-35.293579
C:\Users\cware\Desktop\Steller20November\TagTesting20Nov2013\M11.DSG	11-1-2013	15:50:19	238390.000000	4767.800000	0.445313	0.023438	-1.398438	0.173394	0.411927	0.590826	19.561768	18.722534	-35.507202
C:\Users\cware\Desktop\Steller20November\TagTesting20Nov2013\M11.DSG	11-1-2013	15:50:19	238391.000000	4767.820000	0.414063	-0.007813	-1.417969	0.172477	0.414679	0.588991	13.717651	47.302246	-28.594971
C:\Users\cware\Desktop\Steller20November\TagTesting20Nov2013\M11.DSG	11-1-2013	15:50:19	238392.000000	4767.840000	0.386719	-0.078125	-1.367188	0.167890	0.421101	0.586239	15.808105	16.906738	-27.923584
C:\Users\cware\Desktop\Steller20November\TagTesting20Nov2013\M11.DSG	11-1-2013	15:50:19	238393.000000	4767.860000	0.375000	-0.156250	-1.265625	0.166055	0.422936	0.583486	17.089844	28.060913	-22.521973
C:\Users\cware\Desktop\Steller20November\TagTesting20Nov2013\M11.DSG	11-1-2013	15:50:19	238394.000000	4767.880000	0.316406	-0.093750	-1.218750	0.158716	0.428440	0.581651	7.202148	23.101807	-25.543213
C:\Users\cware\Desktop\Steller20November\TagTesting20Nov2013\M11.DSG	11-1-2013	15:50:19	238395.000000	4767.900000	0.261719	-0.140625	-1.125000	0.157798	0.430275	0.580734	2.197266	30.761719	-22.018433
C:\Users\cware\Desktop\Steller20November\TagTesting20Nov2013\M11.DSG	11-1-2013	15:50:19	238396.000000	4767.920000	0.277344	-0.187500	-1.027344	0.152294	0.433028	0.578899	-8.911133	22.445679	-16.540527
C:\Users\cware\Desktop\Steller20November\TagTesting20Nov2013\M11.DSG	11-1-2013	15:50:19	238397.000000	4767.940000	0.171875	-0.269531	-1.023438	0.152294	0.431193	0.578899	-7.095337	26.840210	-8.941650
C:\Users\cware\Desktop\Steller20November\TagTesting20Nov2013\M11.DSG	11-1-2013	15:50:19	238398.000000	4767.960000	0.140625	-0.242188	-1.113281	0.149541	0.432110	0.577982	11.520386	4.959106	-0.137329
C:\Users\cware\Desktop\Steller20November\TagTesting20Nov2013\M11.DSG	11-1-2013	15:50:19	238399.000000	4767.980000	0.046875	-0.136719	-1.238281	0.149541	0.433028	0.577982	10.818481	14.282227	3.234863
C:\Users\cware\Desktop\Steller20November\TagTesting20Nov2013\M11.DSG	11-1-2013	15:50:19	238400.000000	4768.000000	0.101563	-0.109375	-1.210938	0.142202	0.435780	0.576147	-7.492065	18.905640	-2.548218
C:\Users\cware\Desktop\Steller20November\TagTesting20Nov2013\M11.DSG	11-1-2013	15:50:19	238401.000000	4768.020000	0.148438	-0.195313	-1.125000	0.140367	0.435780	0.575229	-10.269165	9.338379	-3.112793
C:\Users\cware\Desktop\Steller20November\TagTesting20Nov2013\M11.DSG	11-1-2013	15:50:19	238402.000000	4768.040000	0.078125	-0.347656	-1.097656	0.140367	0.436697	0.575229	6.256104	-7.400513	-1.907349
C:\Users\cware\Desktop\Steller20November\TagTesting20Nov2013\M11.DSG	11-1-2013	15:50:19	238403.000000	4768.060000	-0.039063	-0.289063	-1.226563	0.141284	0.436697	0.576147	8.453369	-4.730225	-4.821777
C:\Users\cware\Desktop\Steller20November\TagTesting20Nov2013\M11.DSG	11-1-2013	15:50:19	238404.000000	4768.080000	-0.058594	-0.167969	-1.230469	0.140367	0.434862	0.576147	-24.383545	1.510620	-6.378174
C:\Users\cware\Desktop\Steller20November\TagTesting20Nov2013\M11.DSG	11-1-2013	15:50:19	238405.000000	4768.100000	-0.070313	-0.089844	-1.062500	0.138532	0.433945	0.577064	-13.381958	9.170532	1.739502
C:\Users\cware\Desktop\Steller20November\TagTesting20Nov2013\M11.DSG	11-1-2013	15:50:19	238406.000000	4768.120000	0.027344	-0.164063	-0.964844	0.136697	0.433945	0.577064	8.102417	5.477905	-0.213623
C:\Users\cware\Desktop\Steller20November\TagTesting20Nov2013\M11.DSG	11-1-2013	15:50:19	238407.000000	4768.140000	0.007813	-0.187500	-1.062500	0.136697	0.433028	0.577982	8.560181	8.132935	-5.264282
C:\Users\cware\Desktop\Steller20November\TagTesting20Nov2013\M11.DSG	11-1-2013	15:50:19	238408.000000	4768.160000	-0.097656	-0.250000	-1.234375	0.133028	0.434862	0.575229	-10.711670	-4.089355	2.151489
C:\Users\cware\Desktop\Steller20November\TagTesting20Nov2013\M11.DSG	11-1-2013	15:50:19	238409.000000	4768.180000	-0.058594	-0.195313	-1.179688	0.132110	0.436697	0.574312	-11.093140	12.588501	9.750366
C:\Users\cware\Desktop\Steller20November\TagTesting20Nov2013\M11.DSG	11-1-2013	15:50:19	238410.000000	4768.200000	-0.066406	-0.144531	-1.117188	0.126606	0.435780	0.573394	14.297485	8.682251	7.995605
C:\Users\cware\Desktop\Steller20November\TagTesting20Nov2013\M11.DSG	11-1-2013	15:50:19	238411.000000	4768.220000	0.062500	-0.257813	-0.945313	0.126606	0.436697	0.574312	13.519287	-4.806519	4.379272
C:\Users\cware\Desktop\Steller20November\TagTesting20Nov2013\M11.DSG	11-1-2013	15:50:19	238412.000000	4768.240000	0.054688	-0.312500	-1.003906	0.124771	0.437615	0.573394	-8.499146	1.693726	-4.653931
C:\Users\cware\Desktop\Steller20November\TagTesting20Nov2013\M11.DSG	11-1-2013	15:50:19	238413.000000	4768.260000	0.109375	-0.234375	-1.125000	0.122936	0.440367	0.571560	-16.571045	23.986816	-3.036499
C:\Users\cware\Desktop\Steller20November\TagTesting20Nov2013\M11.DSG	11-1-2013	15:50:19	238414.000000	4768.280000	0.019531	-0.097656	-1.187500	0.119266	0.438532	0.571560	3.265381	-1.342773	5.508423
C:\Users\cware\Desktop\Steller20November\TagTesting20Nov2013\M11.DSG	11-1-2013	15:50:19	238415.000000	4768.300000	0.019531	-0.097656	-1.187500	0.121101	0.439450	0.572477	11.459351	3.128052	4.180908
C:\Users\cware\Desktop\Steller20November\TagTesting20Nov2013\M11.DSG	11-1-2013	15:50:19	238416.000000	4768.320000	0.046875	-0.226563	-0.988281	0.120183	0.441284	0.569725	6.713867	3.173828	-6.103516
C:\Users\cware\Desktop\Steller20November\TagTesting20Nov2013\M11.DSG	11-1-2013	15:50:19	238417.000000	4768.340000	0.050781	-0.222656	-1.039063	0.116514	0.442202	0.569725	-0.289917	-2.426147	-5.996704
C:\Users\cware\Desktop\Steller20November\TagTesting20Nov2013\M11.DSG	11-1-2013	15:50:19	238418.000000	4768.360000	0.027344	-0.300781	-1.062500	0.118349	0.441284	0.569725	-16.571045	8.499146	-1.220703
C:\Users\cware\Desktop\Steller20November\TagTesting20Nov2013\M11.DSG	11-1-2013	15:50:19	238419.000000	4768.380000	0.093750	-0.273438	-1.128906	0.115596	0.442202	0.568807	-19.119263	4.928589	-3.372192
C:\Users\cware\Desktop\Steller20November\TagTesting20Nov2013\M11.DSG	11-1-2013	15:50:19	238420.000000	4768.400000	0.011719	-0.222656	-1.171875	0.115596	0.442202	0.568807	-9.429932	3.631592	5.325317
C:\Users\cware\Desktop\Steller20November\TagTesting20Nov2013\M11.DSG	11-1-2013	15:50:19	238421.000000	4768.420000	0.003906	-0.089844	-1.281250	0.113761	0.439450	0.568807	3.723145	11.154175	2.929688
C:\Users\cware\Desktop\Steller20November\TagTesting20Nov2013\M11.DSG	11-1-2013	15:50:19	238422.000000	4768.440000	0.062500	-0.078125	-1.214844	0.112844	0.439450	0.568807	5.737305	-6.546021	-6.698608
C:\Users\cware\Desktop\Steller20November\TagTesting20Nov2013\M11.DSG	11-1-2013	15:50:19	238423.000000	4768.460000	0.039063	-0.156250	-1.054688	0.111009	0.440367	0.567890	-3.143311	-1.205444	-7.324219
C:\Users\cware\Desktop\Steller20November\TagTesting20Nov2013\M11.DSG	11-1-2013	15:50:19	238424.000000	4768.480000	0.082031	-0.234375	-1.058594	0.108257	0.441284	0.568807	-13.977051	4.089355	-2.136230
C:\Users\cware\Desktop\Steller20November\TagTesting20Nov2013\M11.DSG	11-1-2013	15:50:19	238425.000000	4768.500000	0.089844	-0.300781	-1.062500	0.108257	0.439450	0.567890	-14.968872	17.730713	2.990723
C:\Users\cware\Desktop\Steller20November\TagTesting20Nov2013\M11.DSG	11-1-2013	15:50:19	238426.000000	4768.520000	0.105469	-0.265625	-1.132813	0.108257	0.441284	0.568807	6.408691	-7.827759	-2.746582
C:\Users\cware\Desktop\Steller20November\TagTesting20Nov2013\M11.DSG	11-1-2013	15:50:19	238427.000000	4768.540000	-0.007813	-0.210938	-1.218750	0.109174	0.440367	0.568807	5.447388	9.994507	-0.503540
C:\Users\cware\Desktop\Steller20November\TagTesting20Nov2013\M11.DSG	11-1-2013	15:50:19	238428.000000	4768.560000	0.074219	-0.140625	-1.179688	0.108257	0.440367	0.568807	-12.054443	-8.804321	-6.576538
C:\Users\cware\Desktop\Steller20November\TagTesting20Nov2013\M11.DSG	11-1-2013	15:50:19	238429.000000	4768.580000	0.023438	-0.164063	-1.167969	0.107339	0.438532	0.567890	-15.655518	-5.752563	-8.773804
C:\Users\cware\Desktop\Steller20November\TagTesting20Nov2013\M11.DSG	11-1-2013	15:50:19	238430.000000	4768.600000	0.031250	-0.183594	-1.070313	0.108257	0.440367	0.567890	-17.379761	-0.762939	-3.601074
C:\Users\cware\Desktop\Steller20November\TagTesting20Nov2013\M11.DSG	11-1-2013	15:50:19	238431.000000	4768.620000	0.101563	-0.253906	-1.054688	0.107339	0.438532	0.568807	-7.492065	20.355225	1.556396
C:\Users\cware\Desktop\Steller20November\TagTesting20Nov2013\M11.DSG	11-1-2013	15:50:19	238432.000000	4768.640000	0.203125	-0.316406	-0.980469	0.107339	0.438532	0.568807	7.629395	-3.204346	-3.814697
C:\Users\cware\Desktop\Steller20November\TagTesting20Nov2013\M11.DSG	11-1-2013	15:50:19	238433.000000	4768.660000	0.152344	-0.308594	-1.140625	0.107339	0.438532	0.568807	6.637573	-19.134521	-10.391235
C:\Users\cware\Desktop\Steller20November\TagTesting20Nov2013\M11.DSG	11-1-2013	15:50:19	238434.000000	4768.680000	-0.007813	-0.308594	-1.218750	0.106422	0.438532	0.569725	0.320435	-12.756348	-12.054443
C:\Users\cware\Desktop\Steller20November\TagTesting20Nov2013\M11.DSG	11-1-2013	15:50:19	238435.000000	4768.700000	0.128906	-0.265625	-1.195313	0.108257	0.437615	0.568807	0.885010	-11.016846	-9.109497
C:\Users\cware\Desktop\Steller20November\TagTesting20Nov2013\M11.DSG	11-1-2013	15:50:19	238436.000000	4768.720000	0.050781	-0.222656	-1.183594	0.107339	0.439450	0.568807	-14.205933	-3.479004	-8.697510
C:\Users\cware\Desktop\Steller20November\TagTesting20Nov2013\M11.DSG	11-1-2013	15:50:19	238437.000000	4768.740000	0.097656	-0.160156	-1.203125	0.108257	0.438532	0.569725	-17.227173	-1.052856	-6.713867
C:\Users\cware\Desktop\Steller20November\TagTesting20Nov2013\M11.DSG	11-1-2013	15:50:19	238438.000000	4768.760000	0.046875	-0.171875	-1.191406	0.109174	0.437615	0.568807	-6.988525	-3.906250	-1.937866
C:\Users\cware\Desktop\Steller20November\TagTesting20Nov2013\M11.DSG	11-1-2013	15:50:19	238439.000000	4768.780000	0.109375	-0.187500	-1.093750	0.109174	0.438532	0.569725	-9.094238	0.991821	0.091553
C:\Users\cware\Desktop\Steller20November\TagTesting20Nov2013\M11.DSG	11-1-2013	15:50:19	238440.000000	4768.800000	0.046875	-0.191406	-1.089844	0.110092	0.437615	0.569725	2.304077	0.274658	-6.423950
C:\Users\cware\Desktop\Steller20November\TagTesting20Nov2013\M11.DSG	11-1-2013	15:50:19	238441.000000	4768.820000	0.046875	-0.242188	-1.003906	0.109174	0.436697	0.570642	-2.334595	-19.760132	-8.819580
C:\Users\cware\Desktop\Steller20November\TagTesting20Nov2013\M11.DSG	11-1-2013	15:50:19	238442.000000	4768.840000	0.125000	-0.320313	-1.050781	0.108257	0.436697	0.569725	-22.232056	-1.815796	-9.536743
C:\Users\cware\Desktop\Steller20November\TagTesting20Nov2013\M11.DSG	11-1-2013	15:50:19	238443.000000	4768.860000	0.042969	-0.253906	-1.187500	0.111009	0.435780	0.570642	-25.482178	1.205444	-7.232666
C:\Users\cware\Desktop\Steller20November\TagTesting20Nov2013\M11.DSG	11-1-2013	15:50:19	238444.000000	4768.880000	0.066406	-0.199219	-1.226563	0.110092	0.431193	0.571560	-21.865845	-0.549316	1.968384
C:\Users\cware\Desktop\Steller20November\TagTesting20Nov2013\M11.DSG	11-1-2013	15:50:19	238445.000000	4768.900000	0.027344	-0.144531	-1.191406	0.109174	0.433028	0.573394	-17.288208	5.752563	0.717163
C:\Users\cware\Desktop\Steller20November\TagTesting20Nov2013\M11.DSG	11-1-2013	15:50:19	238446.000000	4768.920000	0.078125	-0.121094	-1.203125	0.108257	0.430275	0.573394	-6.347656	-6.759644	-0.305176
C:\Users\cware\Desktop\Steller20November\TagTesting20Nov2013\M11.DSG	11-1-2013	15:50:19	238447.000000	4768.940000	0.042969	-0.117188	-1.175781	0.109174	0.429358	0.574312	-5.691528	-4.074097	-1.098633
C:\Users\cware\Desktop\Steller20November\TagTesting20Nov2013\M11.DSG	11-1-2013	15:50:19	238448.000000	4768.960000	0.097656	-0.093750	-1.156250	0.108257	0.427523	0.575229	-6.408691	-16.632080	-6.622314
C:\Users\cware\Desktop\Steller20November\TagTesting20Nov2013\M11.DSG	11-1-2013	15:50:19	238449.000000	4768.980000	0.015625	-0.089844	-1.140625	0.110092	0.424771	0.576147	-6.958008	-2.258301	-5.874634
C:\Users\cware\Desktop\Steller20November\TagTesting20Nov2013\M11.DSG	11-1-2013	15:50:19	238450.000000	4769.000000	0.050781	-0.156250	-1.066406	0.109174	0.423853	0.576147	-22.445679	-12.176514	-10.528564
C:\Users\cware\Desktop\Steller20November\TagTesting20Nov2013\M11.DSG	11-1-2013	15:50:19	238451.000000	4769.020000	0.042969	-0.214844	-1.031250	0.108257	0.423853	0.577064	-25.665283	1.632690	-8.468628
C:\Users\cware\Desktop\Steller20November\TagTesting20Nov2013\M11.DSG	11-1-2013	15:50:19	238452.000000	4769.040000	0.078125	-0.238281	-1.070313	0.108257	0.418349	0.577064	-22.262573	2.578735	-0.610352
C:\Users\cware\Desktop\Steller20November\TagTesting20Nov2013\M11.DSG	11-1-2013	15:50:19	238453.000000	4769.060000	0.085938	-0.269531	-1.050781	0.109174	0.419266	0.578899	-21.850586	1.785278	-0.640869
C:\Users\cware\Desktop\Steller20November\TagTesting20Nov2013\M11.DSG	11-1-2013	15:50:19	238454.000000	4769.080000	0.066406	-0.253906	-1.136719	0.108257	0.418349	0.579817	-7.904053	-5.264282	-1.525879
C:\Users\cware\Desktop\Steller20November\TagTesting20Nov2013\M11.DSG	11-1-2013	15:50:19	238455.000000	4769.100000	0.074219	-0.210938	-1.164063	0.109174	0.414679	0.580734	-8.682251	5.416870	0.015259
C:\Users\cware\Desktop\Steller20November\TagTesting20Nov2013\M11.DSG	11-1-2013	15:50:19	238456.000000	4769.120000	0.132813	-0.207031	-1.152344	0.108257	0.413761	0.580734	-5.630493	-10.848999	-4.592896
C:\Users\cware\Desktop\Steller20November\TagTesting20Nov2013\M11.DSG	11-1-2013	15:50:19	238457.000000	4769.140000	0.027344	-0.179688	-1.218750	0.108257	0.411927	0.581651	-3.707886	2.105713	-3.845215
C:\Users\cware\Desktop\Steller20November\TagTesting20Nov2013\M11.DSG	11-1-2013	15:50:19	238458.000000	4769.160000	0.078125	-0.078125	-1.253906	0.108257	0.409174	0.581651	-16.372681	5.508423	-7.537842
C:\Users\cware\Desktop\Steller20November\TagTesting20Nov2013\M11.DSG	11-1-2013	15:50:19	238459.000000	4769.180000	0.062500	-0.093750	-1.281250	0.108257	0.410092	0.582569	-17.654419	0.183105	-7.369995
C:\Users\cware\Desktop\Steller20November\TagTesting20Nov2013\M11.DSG	11-1-2013	15:50:19	238460.000000	4769.200000	0.058594	-0.066406	-1.191406	0.107339	0.406422	0.583486	-25.100708	-2.731323	-2.105713
C:\Users\cware\Desktop\Steller20November\TagTesting20Nov2013\M11.DSG	11-1-2013	15:50:19	238461.000000	4769.220000	0.109375	-0.078125	-1.207031	0.109174	0.405505	0.585321	-26.367188	-3.387451	-5.599976
C:\Users\cware\Desktop\Steller20November\TagTesting20Nov2013\M11.DSG	11-1-2013	15:50:19	238462.000000	4769.240000	0.035156	-0.046875	-1.230469	0.110092	0.405505	0.585321	-29.144287	11.459351	0.320435
C:\Users\cware\Desktop\Steller20November\TagTesting20Nov2013\M11.DSG	11-1-2013	15:50:19	238463.000000	4769.260000	0.054688	-0.054688	-1.191406	0.109174	0.400000	0.587156	-28.167725	-2.059937	-1.586914
C:\Users\cware\Desktop\Steller20November\TagTesting20Nov2013\M11.DSG	11-1-2013	15:50:19	238464.000000	4769.280000	0.039063	-0.050781	-1.183594	0.107339	0.400000	0.587156	-16.769409	2.227783	3.524780
C:\Users\cware\Desktop\Steller20November\TagTesting20Nov2013\M11.DSG	11-1-2013	15:50:19	238465.000000	4769.300000	0.054688	-0.054688	-1.109375	0.106422	0.395413	0.589908	-16.632080	-3.646851	3.509521
C:\Users\cware\Desktop\Steller20November\TagTesting20Nov2013\M11.DSG	11-1-2013	15:50:19	238466.000000	4769.320000	0.007813	-0.093750	-1.132813	0.107339	0.395413	0.588073	-3.662109	-1.480103	3.158569
C:\Users\cware\Desktop\Steller20November\TagTesting20Nov2013\M11.DSG	11-1-2013	15:50:19	238467.000000	4769.340000	0.062500	-0.082031	-1.089844	0.106422	0.395413	0.588991	-7.354736	-0.152588	3.860474
C:\Users\cware\Desktop\Steller20November\TagTesting20Nov2013\M11.DSG	11-1-2013	15:50:19	238468.000000	4769.360000	0.050781	-0.117188	-1.042969	0.107339	0.390826	0.590826	-1.083374	0.762939	-0.717163
C:\Users\cware\Desktop\Steller20November\TagTesting20Nov2013\M11.DSG	11-1-2013	15:50:19	238469.000000	4769.380000	0.050781	-0.117188	-1.042969	0.106422	0.387156	0.592661	-0.061035	-3.890991	-2.105713
C:\Users\cware\Desktop\Steller20November\TagTesting20Nov2013\M11.DSG	11-1-2013	15:50:19	238470.000000	4769.400000	0.050781	-0.144531	-1.035156	0.106422	0.387156	0.592661	-5.554199	1.449585	-7.690430
C:\Users\cware\Desktop\Steller20November\TagTesting20Nov2013\M11.DSG	11-1-2013	15:50:19	238471.000000	4769.420000	0.132813	-0.175781	-1.023438	0.104587	0.386239	0.592661	-0.473022	-8.117676	-7.064819
C:\Users\cware\Desktop\Steller20November\TagTesting20Nov2013\M11.DSG	11-1-2013	15:50:19	238472.000000	4769.440000	0.058594	-0.175781	-1.019531	0.105505	0.385321	0.592661	-11.810303	1.312256	-9.872437
C:\Users\cware\Desktop\Steller20November\TagTesting20Nov2013\M11.DSG	11-1-2013	15:50:19	238473.000000	4769.460000	0.097656	-0.128906	-1.015625	0.106422	0.382569	0.593578	-3.677368	-5.371094	-9.201050
C:\Users\cware\Desktop\Steller20November\TagTesting20Nov2013\M11.DSG	11-1-2013	15:50:19	238474.000000	4769.480000	0.082031	-0.152344	-1.027344	0.103670	0.382569	0.593578	-18.692017	2.243042	-7.431030
C:\Users\cware\Desktop\Steller20November\TagTesting20Nov2013\M11.DSG	11-1-2013	15:50:19	238475.000000	4769.500000	0.117188	-0.132813	-1.015625	0.104587	0.379817	0.594495	-9.353638	-14.022827	-7.308960
C:\Users\cware\Desktop\Steller20November\TagTesting20Nov2013\M11.DSG	11-1-2013	15:50:19	238476.000000	4769.520000	0.085938	-0.105469	-1.019531	0.104587	0.380734	0.594495	-17.852783	-6.317139	-8.071899
C:\Users\cware\Desktop\Steller20November\TagTesting20Nov2013\M11.DSG	11-1-2013	15:50:19	238477.000000	4769.540000	0.093750	-0.089844	-1.078125	0.104587	0.377064	0.595413	-8.773804	-3.997803	-5.676270
C:\Users\cware\Desktop\Steller20November\TagTesting20Nov2013\M11.DSG	11-1-2013	15:50:19	238478.000000	4769.560000	0.078125	0.003906	-1.093750	0.104587	0.376147	0.596330	-16.754150	-0.289917	-9.445190
C:\Users\cware\Desktop\Steller20November\TagTesting20Nov2013\M11.DSG	11-1-2013	15:50:19	238479.000000	4769.580000	0.074219	0.046875	-1.160156	0.103670	0.373394	0.598165	-1.602173	-0.656128	-8.178711
C:\Users\cware\Desktop\Steller20November\TagTesting20Nov2013\M11.DSG	11-1-2013	15:50:19	238480.000000	4769.600000	0.078125	0.066406	-1.207031	0.102752	0.373394	0.596330	-10.025024	-16.860962	-6.652832
C:\Users\cware\Desktop\Steller20November\TagTesting20Nov2013\M11.DSG	11-1-2013	15:50:19	238481.000000	4769.620000	0.035156	0.042969	-1.234375	0.102752	0.372477	0.596330	3.555298	-4.959106	-1.312256
C:\Users\cware\Desktop\Steller20November\TagTesting20Nov2013\M11.DSG	11-1-2013	15:50:19	238482.000000	4769.640000	0.070313	0.035156	-1.257813	0.103670	0.373394	0.597248	-11.718750	-7.125854	-5.767822
C:\Users\cware\Desktop\Steller20November\TagTesting20Nov2013\M11.DSG	11-1-2013	15:50:19	238483.000000	4769.660000	0.042969	0.031250	-1.253906	0.102752	0.371560	0.598165	-7.278442	-6.011963	-4.669189
C:\Users\cware\Desktop\Steller20November\TagTesting20Nov2013\M11.DSG	11-1-2013	15:50:19	238484.000000	4769.680000	0.062500	0.039063	-1.261719	0.102752	0.369725	0.597248	-19.546509	-8.407593	-5.966187
C:\Users\cware\Desktop\Steller20November\TagTesting20Nov2013\M11.DSG	11-1-2013	15:50:19	238485.000000	4769.700000	0.089844	0.050781	-1.242188	0.102752	0.368807	0.599083	-10.314941	-6.927490	-7.583618
C:\Users\cware\Desktop\Steller20November\TagTesting20Nov2013\M11.DSG	11-1-2013	15:50:19	238486.000000	4769.720000	0.054688	0.058594	-1.292969	0.102752	0.367890	0.600000	-10.314941	-13.412476	-7.400513
C:\Users\cware\Desktop\Steller20November\TagTesting20Nov2013\M11.DSG	11-1-2013	15:50:19	238487.000000	4769.740000	0.042969	-0.039063	-1.273438	0.102752	0.366055	0.599083	-0.762939	-6.072998	-5.325317
C:\Users\cware\Desktop\Steller20November\TagTesting20Nov2013\M11.DSG	11-1-2013	15:50:19	238488.000000	4769.760000	0.121094	-0.058594	-1.210938	0.105505	0.366972	0.599083	-3.616333	6.515503	-3.692627
C:\Users\cware\Desktop\Steller20November\TagTesting20Nov2013\M11.DSG	11-1-2013	15:50:19	238489.000000	4769.780000	0.042969	-0.070313	-1.167969	0.105505	0.366972	0.599083	2.716064	-8.850098	-6.042480
C:\Users\cware\Desktop\Steller20November\TagTesting20Nov2013\M11.DSG	11-1-2013	15:50:19	238490.000000	4769.800000	0.023438	-0.121094	-1.222656	0.104587	0.364220	0.600917	-5.187988	-9.109497	-7.888794
C:\Users\cware\Desktop\Steller20November\TagTesting20Nov2013\M11.DSG	11-1-2013	15:50:19	238491.000000	4769.820000	0.054688	-0.132813	-1.191406	0.104587	0.366055	0.600917	4.531860	-4.348755	-5.554199
C:\Users\cware\Desktop\Steller20November\TagTesting20Nov2013\M11.DSG	11-1-2013	15:50:19	238492.000000	4769.840000	0.105469	-0.167969	-1.117188	0.105505	0.366055	0.608257	-1.953125	-0.350952	-3.952026
C:\Users\cware\Desktop\Steller20November\TagTesting20Nov2013\M11.DSG	11-1-2013	15:50:19	238493.000000	4769.860000	0.027344	-0.152344	-1.132813	0.105505	0.366972	0.599083	2.883911	-12.786865	-3.860474
C:\Users\cware\Desktop\Steller20November\TagTesting20Nov2013\M11.DSG	11-1-2013	15:50:19	238494.000000	4769.880000	0.097656	-0.183594	-1.082031	0.106422	0.365138	0.600917	-12.588501	-0.488281	-6.240845
C:\Users\cware\Desktop\Steller20November\TagTesting20Nov2013\M11.DSG	11-1-2013	15:50:19	238495.000000	4769.900000	0.097656	-0.183594	-1.082031	0.105505	0.366055	0.599083	-0.717163	-18.798828	-4.959106
C:\Users\cware\Desktop\Steller20November\TagTesting20Nov2013\M11.DSG	11-1-2013	15:50:19	238496.000000	4769.920000	0.093750	-0.140625	-1.058594	0.108257	0.364220	0.601835	-9.078979	-6.622314	-4.379272
C:\Users\cware\Desktop\Steller20November\TagTesting20Nov2013\M11.DSG	11-1-2013	15:50:19	238497.000000	4769.940000	0.054688	-0.132813	-1.050781	0.106422	0.366055	0.600917	2.655029	-4.547119	-3.585815
C:\Users\cware\Desktop\Steller20November\TagTesting20Nov2013\M11.DSG	11-1-2013	15:50:19	238498.000000	4769.960000	0.054688	-0.109375	-1.066406	0.107339	0.364220	0.600917	-6.118774	0.152588	-2.716064
C:\Users\cware\Desktop\Steller20November\TagTesting20Nov2013\M11.DSG	11-1-2013	15:50:19	238499.000000	4769.980000	0.066406	-0.125000	-1.121094	0.107339	0.364220	0.600000	-5.828857	-2.822876	-0.183105
C:\Users\cware\Desktop\Steller20November\TagTesting20Nov2013\M11.DSG	11-1-2013	15:50:19	238500.000000	4770.000000	0.066406	-0.066406	-1.167969	0.108257	0.364220	0.598165	-6.362915	0.732422	-0.457764
C:\Users\cware\Desktop\Steller20November\TagTesting20Nov2013\M11.DSG	11-1-2013	15:50:19	238501.000000	4770.020000	0.117188	-0.070313	-1.136719	0.106422	0.364220	0.601835	-5.462646	-12.969971	-2.380371
C:\Users\cware\Desktop\Steller20November\TagTesting20Nov2013\M11.DSG	11-1-2013	15:50:19	238502.000000	4770.040000	0.011719	-0.039063	-1.187500	0.108257	0.363303	0.601835	-4.180908	1.052856	-1.373291
C:\Users\cware\Desktop\Steller20November\TagTesting20Nov2013\M11.DSG	11-1-2013	15:50:19	238503.000000	4770.060000	0.093750	-0.011719	-1.140625	0.106422	0.363303	0.601835	2.929688	-7.873535	-3.097534
C:\Users\cware\Desktop\Steller20November\TagTesting20Nov2013\M11.DSG	11-1-2013	15:50:19	238504.000000	4770.080000	0.078125	0.035156	-1.195313	0.108257	0.362385	0.602752	1.831055	-16.586304	-5.264282
C:\Users\cware\Desktop\Steller20November\TagTesting20Nov2013\M11.DSG	11-1-2013	15:50:19	238505.000000	4770.100000	0.000000	0.039063	-1.199219	0.110092	0.363303	0.602752	4.409790	-2.639771	-1.495361
C:\Users\cware\Desktop\Steller20November\TagTesting20Nov2013\M11.DSG	11-1-2013	15:50:19	238506.000000	4770.120000	0.046875	-0.019531	-1.203125	0.110092	0.363303	0.602752	7.003784	5.416870	-2.716064
C:\Users\cware\Desktop\Steller20November\TagTesting20Nov2013\M11.DSG	11-1-2013	15:50:19	238507.000000	4770.140000	0.089844	-0.035156	-1.179688	0.109174	0.364220	0.601835	8.300781	-2.532959	-3.982544
C:\Users\cware\Desktop\Steller20November\TagTesting20Nov2013\M11.DSG	11-1-2013	15:50:19	238508.000000	4770.160000	0.066406	-0.074219	-1.167969	0.109174	0.364220	0.601835	1.815796	-3.753662	-5.584717
C:\Users\cware\Desktop\Steller20November\TagTesting20Nov2013\M11.DSG	11-1-2013	15:50:19	238509.000000	4770.180000	0.039063	-0.089844	-1.179688	0.110092	0.365138	0.600917	3.677368	-12.527466	-4.486084
C:\Users\cware\Desktop\Steller20November\TagTesting20Nov2013\M11.DSG	11-1-2013	15:50:19	238510.000000	4770.200000	0.003906	-0.097656	-1.183594	0.109174	0.366972	0.600000	1.998901	-0.091553	-4.760742
C:\Users\cware\Desktop\Steller20November\TagTesting20Nov2013\M11.DSG	11-1-2013	15:50:19	238511.000000	4770.220000	0.121094	-0.031250	-1.144531	0.110092	0.366972	0.600000	2.670288	-6.332397	-5.554199
C:\Users\cware\Desktop\Steller20November\TagTesting20Nov2013\M11.DSG	11-1-2013	15:50:19	238512.000000	4770.240000	0.015625	-0.066406	-1.160156	0.110092	0.369725	0.600000	0.839233	0.549316	-6.408691
C:\Users\cware\Desktop\Steller20November\TagTesting20Nov2013\M11.DSG	11-1-2013	15:50:19	238513.000000	4770.260000	0.078125	-0.054688	-1.132813	0.110092	0.370642	0.600000	-0.839233	-16.464233	-5.737305
C:\Users\cware\Desktop\Steller20November\TagTesting20Nov2013\M11.DSG	11-1-2013	15:50:19	238514.000000	4770.280000	0.015625	-0.074219	-1.132813	0.111927	0.371560	0.600000	5.340576	1.098633	-4.669189
C:\Users\cware\Desktop\Steller20November\TagTesting20Nov2013\M11.DSG	11-1-2013	15:50:19	238515.000000	4770.300000	0.039063	-0.058594	-1.132813	0.111009	0.373394	0.600000	2.136230	-1.892090	-6.973267
C:\Users\cware\Desktop\Steller20November\TagTesting20Nov2013\M11.DSG	11-1-2013	15:50:19	238516.000000	4770.320000	0.039063	-0.085938	-1.152344	0.112844	0.375229	0.599083	2.197266	-2.929688	-6.576538
C:\Users\cware\Desktop\Steller20November\TagTesting20Nov2013\M11.DSG	11-1-2013	15:50:19	238517.000000	4770.340000	0.050781	-0.054688	-1.164063	0.112844	0.376147	0.598165	2.304077	6.469727	-6.744385
C:\Users\cware\Desktop\Steller20November\TagTesting20Nov2013\M11.DSG	11-1-2013	15:50:19	238518.000000	4770.360000	0.054688	-0.046875	-1.179688	0.111009	0.378899	0.597248	3.097534	-10.848999	-7.125854
C:\Users\cware\Desktop\Steller20November\TagTesting20Nov2013\M11.DSG	11-1-2013	15:50:19	238519.000000	4770.380000	0.082031	-0.062500	-1.148438	0.111927	0.378899	0.597248	3.738403	6.774902	-6.988525
C:\Users\cware\Desktop\Steller20November\TagTesting20Nov2013\M11.DSG	11-1-2013	15:50:19	238520.000000	4770.400000	0.101563	-0.078125	-1.144531	0.111009	0.381651	0.596330	6.744385	-0.106812	-8.224487
C:\Users\cware\Desktop\Steller20November\TagTesting20Nov2013\M11.DSG	11-1-2013	15:50:19	238521.000000	4770.420000	0.082031	-0.074219	-1.132813	0.111009	0.382569	0.594495	8.102417	-6.500244	-10.421753
C:\Users\cware\Desktop\Steller20November\TagTesting20Nov2013\M11.DSG	11-1-2013	15:50:19	238522.000000	4770.440000	0.101563	-0.152344	-1.117188	0.111009	0.386239	0.594495	4.669189	-2.716064	-9.796143
C:\Users\cware\Desktop\Steller20November\TagTesting20Nov2013\M11.DSG	11-1-2013	15:50:19	238523.000000	4770.460000	0.082031	-0.117188	-1.109375	0.112844	0.390826	0.594495	7.843018	-15.655518	-10.406494
C:\Users\cware\Desktop\Steller20November\TagTesting20Nov2013\M11.DSG	11-1-2013	15:50:19	238524.000000	4770.480000	0.121094	-0.089844	-1.082031	0.113761	0.394495	0.592661	10.864258	-2.502441	-10.940552
C:\Users\cware\Desktop\Steller20November\TagTesting20Nov2013\M11.DSG	11-1-2013	15:50:19	238525.000000	4770.500000	0.125000	-0.132813	-1.050781	0.116514	0.396330	0.591743	12.176514	-28.930664	-12.756348
C:\Users\cware\Desktop\Steller20November\TagTesting20Nov2013\M11.DSG	11-1-2013	15:50:19	238526.000000	4770.520000	0.015625	-0.148438	-1.117188	0.119266	0.401835	0.591743	14.770508	-15.258789	-12.222290
C:\Users\cware\Desktop\Steller20November\TagTesting20Nov2013\M11.DSG	11-1-2013	15:50:19	238527.000000	4770.540000	0.058594	-0.187500	-1.078125	0.122936	0.404587	0.590826	13.015747	-17.684937	-15.731812
C:\Users\cware\Desktop\Steller20November\TagTesting20Nov2013\M11.DSG	11-1-2013	15:50:19	238528.000000	4770.560000	0.058594	-0.167969	-1.082031	0.125688	0.407339	0.589908	14.663696	-20.080566	-15.563965
C:\Users\cware\Desktop\Steller20November\TagTesting20Nov2013\M11.DSG	11-1-2013	15:50:19	238529.000000	4770.580000	-0.007813	-0.156250	-1.082031	0.131193	0.412844	0.588073	16.769409	-11.993408	-13.946533
C:\Users\cware\Desktop\Steller20November\TagTesting20Nov2013\M11.DSG	11-1-2013	15:50:19	238530.000000	4770.600000	0.046875	-0.195313	-1.027344	0.133028	0.416514	0.587156	14.755249	-16.098022	-12.588501
C:\Users\cware\Desktop\Steller20November\TagTesting20Nov2013\M11.DSG	11-1-2013	15:50:19	238531.000000	4770.620000	0.035156	-0.183594	-1.023438	0.135780	0.421101	0.584404	14.343262	-24.093628	-12.268066
C:\Users\cware\Desktop\Steller20November\TagTesting20Nov2013\M11.DSG	11-1-2013	15:50:19	238532.000000	4770.640000	0.003906	-0.210938	-1.019531	0.139450	0.423853	0.585321	8.361816	-26.321411	-13.977051
C:\Users\cware\Desktop\Steller20November\TagTesting20Nov2013\M11.DSG	11-1-2013	15:50:19	238533.000000	4770.660000	-0.046875	-0.226563	-1.039063	0.144037	0.427523	0.583486	12.481689	-17.791748	-10.238647
C:\Users\cware\Desktop\Steller20November\TagTesting20Nov2013\M11.DSG	11-1-2013	15:50:19	238534.000000	4770.680000	-0.003906	-0.226563	-1.023438	0.146789	0.431193	0.582569	7.949829	-15.991211	-8.895874
C:\Users\cware\Desktop\Steller20November\TagTesting20Nov2013\M11.DSG	11-1-2013	15:50:19	238535.000000	4770.700000	-0.011719	-0.234375	-1.042969	0.151376	0.433945	0.579817	5.661011	-17.639160	-7.690430
C:\Users\cware\Desktop\Steller20November\TagTesting20Nov2013\M11.DSG	11-1-2013	15:50:19	238536.000000	4770.720000	-0.070313	-0.222656	-1.042969	0.152294	0.434862	0.580734	0.457764	-10.284424	-4.425049
C:\Users\cware\Desktop\Steller20November\TagTesting20Nov2013\M11.DSG	11-1-2013	15:50:19	238537.000000	4770.740000	0.000000	-0.222656	-1.027344	0.155046	0.436697	0.579817	1.022339	-20.355225	-7.156372
C:\Users\cware\Desktop\Steller20November\TagTesting20Nov2013\M11.DSG	11-1-2013	15:50:19	238538.000000	4770.760000	-0.042969	-0.207031	-1.042969	0.156881	0.435780	0.579817	0.534058	-20.446777	-6.500244
C:\Users\cware\Desktop\Steller20November\TagTesting20Nov2013\M11.DSG	11-1-2013	15:50:19	238539.000000	4770.780000	-0.109375	-0.226563	-1.070313	0.158716	0.438532	0.580734	1.724243	-10.650635	-4.623413
C:\Users\cware\Desktop\Steller20November\TagTesting20Nov2013\M11.DSG	11-1-2013	15:50:19	238540.000000	4770.800000	-0.058594	-0.214844	-1.074219	0.161468	0.438532	0.578899	-4.318237	-16.159058	-6.896973
C:\Users\cware\Desktop\Steller20November\TagTesting20Nov2013\M11.DSG	11-1-2013	15:50:19	238541.000000	4770.820000	-0.113281	-0.218750	-1.089844	0.162385	0.438532	0.579817	1.052856	-3.509521	-5.813599
C:\Users\cware\Desktop\Steller20November\TagTesting20Nov2013\M11.DSG	11-1-2013	15:50:19	238542.000000	4770.840000	-0.062500	-0.253906	-1.082031	0.162385	0.440367	0.579817	-6.317139	-10.711670	-9.628296
C:\Users\cware\Desktop\Steller20November\TagTesting20Nov2013\M11.DSG	11-1-2013	15:50:19	238543.000000	4770.860000	-0.062500	-0.214844	-1.062500	0.164220	0.439450	0.579817	-7.080078	-6.958008	-9.078979
C:\Users\cware\Desktop\Steller20November\TagTesting20Nov2013\M11.DSG	11-1-2013	15:50:19	238544.000000	4770.880000	-0.078125	-0.234375	-1.062500	0.166972	0.439450	0.579817	-6.820679	-8.163452	-10.971069
C:\Users\cware\Desktop\Steller20November\TagTesting20Nov2013\M11.DSG	11-1-2013	15:50:19	238545.000000	4770.900000	-0.042969	-0.214844	-1.054688	0.166972	0.439450	0.579817	-10.589600	-14.953613	-10.223389
C:\Users\cware\Desktop\Steller20November\TagTesting20Nov2013\M11.DSG	11-1-2013	15:50:19	238546.000000	4770.920000	-0.027344	-0.191406	-1.089844	0.171560	0.438532	0.580734	-10.131836	-9.979248	-9.201050
C:\Users\cware\Desktop\Steller20November\TagTesting20Nov2013\M11.DSG	11-1-2013	15:50:19	238547.000000	4770.940000	-0.042969	-0.183594	-1.128906	0.171560	0.437615	0.580734	-5.233765	-9.826660	-8.575439
C:\Users\cware\Desktop\Steller20November\TagTesting20Nov2013\M11.DSG	11-1-2013	15:50:19	238548.000000	4770.960000	-0.046875	-0.160156	-1.144531	0.174312	0.438532	0.580734	-5.386353	-16.983032	-12.176514
C:\Users\cware\Desktop\Steller20November\TagTesting20Nov2013\M11.DSG	11-1-2013	15:50:19	238549.000000	4770.980000	-0.046875	-0.160156	-1.144531	0.177064	0.438532	0.580734	-5.081177	-9.292603	-12.771606
C:\Users\cware\Desktop\Steller20November\TagTesting20Nov2013\M11.DSG	11-1-2013	15:50:19	238550.000000	4771.000000	-0.074219	-0.179688	-1.203125	0.180734	0.437615	0.579817	-4.821777	-6.866455	-13.107300
C:\Users\cware\Desktop\Steller20November\TagTesting20Nov2013\M11.DSG	11-1-2013	15:50:19	238551.000000	4771.020000	-0.035156	-0.175781	-1.179688	0.182569	0.439450	0.581651	-3.143311	-13.717651	-12.832642
C:\Users\cware\Desktop\Steller20November\TagTesting20Nov2013\M11.DSG	11-1-2013	15:50:19	238552.000000	4771.040000	-0.027344	-0.203125	-1.179688	0.184404	0.439450	0.580734	-0.122070	-25.268555	-14.739990
C:\Users\cware\Desktop\Steller20November\TagTesting20Nov2013\M11.DSG	11-1-2013	15:50:19	238553.000000	4771.060000	-0.128906	-0.226563	-1.222656	0.188073	0.441284	0.579817	2.502441	-14.648438	-12.115479
C:\Users\cware\Desktop\Steller20November\TagTesting20Nov2013\M11.DSG	11-1-2013	15:50:19	238554.000000	4771.080000	-0.105469	-0.183594	-1.296875	0.190826	0.442202	0.579817	-2.944946	-9.521484	-12.023926
C:\Users\cware\Desktop\Steller20November\TagTesting20Nov2013\M11.DSG	11-1-2013	15:50:19	238555.000000	4771.100000	-0.113281	-0.203125	-1.332031	0.194495	0.442202	0.578899	-11.184692	-12.588501	-11.642456
C:\Users\cware\Desktop\Steller20November\TagTesting20Nov2013\M11.DSG	11-1-2013	15:50:19	238556.000000	4771.120000	-0.007813	-0.273438	-1.335938	0.198165	0.441284	0.580734	-15.777588	-29.541016	-13.763428
[truncated: 19,526 more rows]
