# Supplementary material for: Averaged Propulsive Body Acceleration (APBA) Can Be Calculated from Biologging Tags That Incorporate Gyroscopes and Accelerometers to Estimate Swimming Speed, Hydrodynamic Drag and Energy Expenditure for Steller Sea Lions
Source: PLoS One. 2016 Jun 10;11(6):e0157326. doi: 10.1371/journal.pone.0157326 (PMC4902303; doi:10.1371/journal.pone.0157326)
Supplement: S4 Data — Same components as S2. (ZIP) [file pone.0157326.s004.zip › SitkaNov_20/Ms11_PTMP_20_11_13.csv]

FileName	FileDate	FileTime	Sample	Time from Start (s)	Pressure	Temperature
C:\Users\cware\Desktop\Steller20November\TagTesting20Nov2013\M11.DSG	11-1-2013	15:50:19	59150.000000	5915.000000	50084.411709	20.000000
C:\Users\cware\Desktop\Steller20November\TagTesting20Nov2013\M11.DSG	11-1-2013	15:50:19	59151.000000	5915.100000	50093.522349	20.000000
C:\Users\cware\Desktop\Steller20November\TagTesting20Nov2013\M11.DSG	11-1-2013	15:50:19	59152.000000	5915.200000	50111.767434	20.000000
C:\Users\cware\Desktop\Steller20November\TagTesting20Nov2013\M11.DSG	11-1-2013	15:50:19	59153.000000	5915.300000	50113.061514	20.000000
C:\Users\cware\Desktop\Steller20November\TagTesting20Nov2013\M11.DSG	11-1-2013	15:50:19	59154.000000	5915.400000	50129.141411	20.000000
C:\Users\cware\Desktop\Steller20November\TagTesting20Nov2013\M11.DSG	11-1-2013	15:50:19	59155.000000	5915.500000	50133.447913	20.000000
C:\Users\cware\Desktop\Steller20November\TagTesting20Nov2013\M11.DSG	11-1-2013	15:50:19	59156.000000	5915.600000	50137.356042	20.000000
C:\Users\cware\Desktop\Steller20November\TagTesting20Nov2013\M11.DSG	11-1-2013	15:50:19	59157.000000	5915.700000	50138.874923	20.000000
C:\Users\cware\Desktop\Steller20November\TagTesting20Nov2013\M11.DSG	11-1-2013	15:50:19	59158.000000	5915.800000	50134.095523	20.000000
C:\Users\cware\Desktop\Steller20November\TagTesting20Nov2013\M11.DSG	11-1-2013	15:50:19	59159.000000	5915.900000	50133.100398	20.000000
C:\Users\cware\Desktop\Steller20November\TagTesting20Nov2013\M11.DSG	11-1-2013	15:50:19	59160.000000	5916.000000	50128.047685	20.000000
C:\Users\cware\Desktop\Steller20November\TagTesting20Nov2013\M11.DSG	11-1-2013	15:50:19	59161.000000	5916.100000	50113.735280	20.000000
C:\Users\cware\Desktop\Steller20November\TagTesting20Nov2013\M11.DSG	11-1-2013	15:50:19	59162.000000	5916.200000	50130.910758	20.000000
C:\Users\cware\Desktop\Steller20November\TagTesting20Nov2013\M11.DSG	11-1-2013	15:50:19	59163.000000	5916.300000	50138.004751	20.000000
C:\Users\cware\Desktop\Steller20November\TagTesting20Nov2013\M11.DSG	11-1-2013	15:50:19	59164.000000	5916.400000	50139.224395	20.000000
C:\Users\cware\Desktop\Steller20November\TagTesting20Nov2013\M11.DSG	11-1-2013	15:50:19	59165.000000	5916.500000	50140.768026	20.000000
C:\Users\cware\Desktop\Steller20November\TagTesting20Nov2013\M11.DSG	11-1-2013	15:50:19	59166.000000	5916.600000	50141.216301	20.000000
C:\Users\cware\Desktop\Steller20November\TagTesting20Nov2013\M11.DSG	11-1-2013	15:50:19	59167.000000	5916.700000	50149.803810	20.000000
C:\Users\cware\Desktop\Steller20November\TagTesting20Nov2013\M11.DSG	11-1-2013	15:50:19	59168.000000	5916.800000	50141.863933	20.000000
C:\Users\cware\Desktop\Steller20November\TagTesting20Nov2013\M11.DSG	11-1-2013	15:50:19	59169.000000	5916.900000	50147.489684	20.000000
C:\Users\cware\Desktop\Steller20November\TagTesting20Nov2013\M11.DSG	11-1-2013	15:50:19	59170.000000	5917.000000	50149.630329	20.000000
C:\Users\cware\Desktop\Steller20November\TagTesting20Nov2013\M11.DSG	11-1-2013	15:50:19	59171.000000	5917.100000	50149.231938	20.000000
C:\Users\cware\Desktop\Steller20November\TagTesting20Nov2013\M11.DSG	11-1-2013	15:50:19	59172.000000	5917.200000	50153.662935	20.000000
C:\Users\cware\Desktop\Steller20November\TagTesting20Nov2013\M11.DSG	11-1-2013	15:50:19	59173.000000	5917.300000	50154.484892	20.000000
C:\Users\cware\Desktop\Steller20November\TagTesting20Nov2013\M11.DSG	11-1-2013	15:50:19	59174.000000	5917.400000	50155.580006	20.000000
C:\Users\cware\Desktop\Steller20November\TagTesting20Nov2013\M11.DSG	11-1-2013	15:50:19	59175.000000	5917.500000	50152.667934	20.000000
C:\Users\cware\Desktop\Steller20November\TagTesting20Nov2013\M11.DSG	11-1-2013	15:50:19	59176.000000	5917.600000	50159.662825	20.000000
C:\Users\cware\Desktop\Steller20November\TagTesting20Nov2013\M11.DSG	11-1-2013	15:50:19	59177.000000	5917.700000	50160.608836	20.000000
C:\Users\cware\Desktop\Steller20November\TagTesting20Nov2013\M11.DSG	11-1-2013	15:50:19	59178.000000	5917.800000	50162.650098	20.000000
C:\Users\cware\Desktop\Steller20November\TagTesting20Nov2013\M11.DSG	11-1-2013	15:50:19	59179.000000	5917.900000	50155.357122	20.000000
C:\Users\cware\Desktop\Steller20November\TagTesting20Nov2013\M11.DSG	11-1-2013	15:50:19	59180.000000	5918.000000	50160.733876	20.000000
C:\Users\cware\Desktop\Steller20November\TagTesting20Nov2013\M11.DSG	11-1-2013	15:50:19	59181.000000	5918.100000	50155.556633	20.000000
C:\Users\cware\Desktop\Steller20November\TagTesting20Nov2013\M11.DSG	11-1-2013	15:50:19	59182.000000	5918.200000	50158.046100	20.000000
C:\Users\cware\Desktop\Steller20November\TagTesting20Nov2013\M11.DSG	11-1-2013	15:50:19	59183.000000	5918.300000	50164.144648	20.000000
C:\Users\cware\Desktop\Steller20November\TagTesting20Nov2013\M11.DSG	11-1-2013	15:50:19	59184.000000	5918.400000	50166.982465	20.000000
C:\Users\cware\Desktop\Steller20November\TagTesting20Nov2013\M11.DSG	11-1-2013	15:50:19	59185.000000	5918.500000	50167.131828	20.000000
C:\Users\cware\Desktop\Steller20November\TagTesting20Nov2013\M11.DSG	11-1-2013	15:50:19	59186.000000	5918.600000	50164.842374	20.000000
C:\Users\cware\Desktop\Steller20November\TagTesting20Nov2013\M11.DSG	11-1-2013	15:50:19	59187.000000	5918.700000	50166.584865	20.000000
C:\Users\cware\Desktop\Steller20November\TagTesting20Nov2013\M11.DSG	11-1-2013	15:50:19	59188.000000	5918.800000	50170.741636	20.000000
C:\Users\cware\Desktop\Steller20November\TagTesting20Nov2013\M11.DSG	11-1-2013	15:50:19	59189.000000	5918.900000	50168.352239	20.000000
C:\Users\cware\Desktop\Steller20November\TagTesting20Nov2013\M11.DSG	11-1-2013	15:50:19	59190.000000	5919.000000	50178.508156	20.000000
C:\Users\cware\Desktop\Steller20November\TagTesting20Nov2013\M11.DSG	11-1-2013	15:50:19	59191.000000	5919.100000	50172.011810	20.000000
C:\Users\cware\Desktop\Steller20November\TagTesting20Nov2013\M11.DSG	11-1-2013	15:50:19	59192.000000	5919.200000	50170.518761	20.000000
C:\Users\cware\Desktop\Steller20November\TagTesting20Nov2013\M11.DSG	11-1-2013	15:50:19	59193.000000	5919.300000	50169.199645	20.000000
C:\Users\cware\Desktop\Steller20November\TagTesting20Nov2013\M11.DSG	11-1-2013	15:50:19	59194.000000	5919.400000	50168.502768	20.000000
C:\Users\cware\Desktop\Steller20November\TagTesting20Nov2013\M11.DSG	11-1-2013	15:50:19	59195.000000	5919.500000	50165.789894	20.000000
C:\Users\cware\Desktop\Steller20November\TagTesting20Nov2013\M11.DSG	11-1-2013	15:50:19	59196.000000	5919.600000	50158.447443	20.000000
C:\Users\cware\Desktop\Steller20November\TagTesting20Nov2013\M11.DSG	11-1-2013	15:50:19	59197.000000	5919.700000	50166.288219	20.000000
C:\Users\cware\Desktop\Steller20November\TagTesting20Nov2013\M11.DSG	11-1-2013	15:50:19	59198.000000	5919.800000	50166.537226	20.000000
C:\Users\cware\Desktop\Steller20November\TagTesting20Nov2013\M11.DSG	11-1-2013	15:50:19	59199.000000	5919.900000	50173.656414	20.000000
C:\Users\cware\Desktop\Steller20November\TagTesting20Nov2013\M11.DSG	11-1-2013	15:50:19	59200.000000	5920.000000	50183.040585	20.000000
C:\Users\cware\Desktop\Steller20November\TagTesting20Nov2013\M11.DSG	11-1-2013	15:50:19	59201.000000	5920.100000	50195.809959	20.000000
C:\Users\cware\Desktop\Steller20November\TagTesting20Nov2013\M11.DSG	11-1-2013	15:50:19	59202.000000	5920.200000	50209.052077	20.000000
C:\Users\cware\Desktop\Steller20November\TagTesting20Nov2013\M11.DSG	11-1-2013	15:50:19	59203.000000	5920.300000	50215.822413	20.000000
C:\Users\cware\Desktop\Steller20November\TagTesting20Nov2013\M11.DSG	11-1-2013	15:50:19	59204.000000	5920.400000	50216.768504	20.000000
C:\Users\cware\Desktop\Steller20November\TagTesting20Nov2013\M11.DSG	11-1-2013	15:50:19	59205.000000	5920.500000	50231.429553	20.000000
C:\Users\cware\Desktop\Steller20November\TagTesting20Nov2013\M11.DSG	11-1-2013	15:50:19	59206.000000	5920.600000	50242.332236	20.000000
C:\Users\cware\Desktop\Steller20November\TagTesting20Nov2013\M11.DSG	11-1-2013	15:50:19	59207.000000	5920.700000	50229.388805	20.000000
C:\Users\cware\Desktop\Steller20November\TagTesting20Nov2013\M11.DSG	11-1-2013	15:50:19	59208.000000	5920.800000	50225.107690	20.000000
C:\Users\cware\Desktop\Steller20November\TagTesting20Nov2013\M11.DSG	11-1-2013	15:50:19	59209.000000	5920.900000	50211.716745	20.000000
C:\Users\cware\Desktop\Steller20November\TagTesting20Nov2013\M11.DSG	11-1-2013	15:50:19	59210.000000	5921.000000	50204.573136	20.000000
C:\Users\cware\Desktop\Steller20November\TagTesting20Nov2013\M11.DSG	11-1-2013	15:50:19	59211.000000	5921.100000	50196.782424	20.000000
C:\Users\cware\Desktop\Steller20November\TagTesting20Nov2013\M11.DSG	11-1-2013	15:50:19	59212.000000	5921.200000	50185.183523	20.000000
C:\Users\cware\Desktop\Steller20November\TagTesting20Nov2013\M11.DSG	11-1-2013	15:50:19	59213.000000	5921.300000	50173.833480	20.000000
C:\Users\cware\Desktop\Steller20November\TagTesting20Nov2013\M11.DSG	11-1-2013	15:50:19	59214.000000	5921.400000	50176.247922	20.000000
C:\Users\cware\Desktop\Steller20November\TagTesting20Nov2013\M11.DSG	11-1-2013	15:50:19	59215.000000	5921.500000	50166.491258	20.000000
C:\Users\cware\Desktop\Steller20November\TagTesting20Nov2013\M11.DSG	11-1-2013	15:50:19	59216.000000	5921.600000	50169.602476	20.000000
C:\Users\cware\Desktop\Steller20November\TagTesting20Nov2013\M11.DSG	11-1-2013	15:50:19	59217.000000	5921.700000	50172.191221	20.000000
C:\Users\cware\Desktop\Steller20November\TagTesting20Nov2013\M11.DSG	11-1-2013	15:50:19	59218.000000	5921.800000	50163.056453	20.000000
C:\Users\cware\Desktop\Steller20November\TagTesting20Nov2013\M11.DSG	11-1-2013	15:50:19	59219.000000	5921.900000	50162.658958	20.000000
C:\Users\cware\Desktop\Steller20November\TagTesting20Nov2013\M11.DSG	11-1-2013	15:50:19	59220.000000	5922.000000	50164.052756	20.000000
C:\Users\cware\Desktop\Steller20November\TagTesting20Nov2013\M11.DSG	11-1-2013	15:50:19	59221.000000	5922.100000	50164.102595	20.000000
C:\Users\cware\Desktop\Steller20November\TagTesting20Nov2013\M11.DSG	11-1-2013	15:50:19	59222.000000	5922.200000	50159.074613	20.000000
C:\Users\cware\Desktop\Steller20November\TagTesting20Nov2013\M11.DSG	11-1-2013	15:50:19	59223.000000	5922.300000	50159.199200	20.000000
C:\Users\cware\Desktop\Steller20November\TagTesting20Nov2013\M11.DSG	11-1-2013	15:50:19	59224.000000	5922.400000	50158.079330	20.000000
C:\Users\cware\Desktop\Steller20November\TagTesting20Nov2013\M11.DSG	11-1-2013	15:50:19	59225.000000	5922.500000	50165.049147	20.000000
C:\Users\cware\Desktop\Steller20November\TagTesting20Nov2013\M11.DSG	11-1-2013	15:50:19	59226.000000	5922.600000	50172.342349	20.000000
C:\Users\cware\Desktop\Steller20November\TagTesting20Nov2013\M11.DSG	11-1-2013	15:50:19	59227.000000	5922.700000	50168.210579	20.000000
C:\Users\cware\Desktop\Steller20November\TagTesting20Nov2013\M11.DSG	11-1-2013	15:50:19	59228.000000	5922.800000	50164.825775	20.000000
C:\Users\cware\Desktop\Steller20November\TagTesting20Nov2013\M11.DSG	11-1-2013	15:50:19	59229.000000	5922.900000	50164.950041	20.000000
C:\Users\cware\Desktop\Steller20November\TagTesting20Nov2013\M11.DSG	11-1-2013	15:50:19	59230.000000	5923.000000	50150.090699	20.000000
C:\Users\cware\Desktop\Steller20November\TagTesting20Nov2013\M11.DSG	11-1-2013	15:50:19	59231.000000	5923.100000	50158.055869	20.000000
C:\Users\cware\Desktop\Steller20November\TagTesting20Nov2013\M11.DSG	11-1-2013	15:50:19	59232.000000	5923.200000	50158.006232	20.000000
C:\Users\cware\Desktop\Steller20November\TagTesting20Nov2013\M11.DSG	11-1-2013	15:50:19	59233.000000	5923.300000	50158.504157	20.000000
C:\Users\cware\Desktop\Steller20November\TagTesting20Nov2013\M11.DSG	11-1-2013	15:50:19	59234.000000	5923.400000	50153.999005	20.000000
C:\Users\cware\Desktop\Steller20November\TagTesting20Nov2013\M11.DSG	11-1-2013	15:50:19	59235.000000	5923.500000	50156.040483	20.000000
C:\Users\cware\Desktop\Steller20November\TagTesting20Nov2013\M11.DSG	11-1-2013	15:50:19	59236.000000	5923.600000	50150.515028	20.000000
C:\Users\cware\Desktop\Steller20November\TagTesting20Nov2013\M11.DSG	11-1-2013	15:50:19	59237.000000	5923.700000	50145.636348	20.000000
C:\Users\cware\Desktop\Steller20November\TagTesting20Nov2013\M11.DSG	11-1-2013	15:50:19	59238.000000	5923.800000	50156.165567	20.000000
C:\Users\cware\Desktop\Steller20November\TagTesting20Nov2013\M11.DSG	11-1-2013	15:50:19	59239.000000	5923.900000	50151.859370	20.000000
C:\Users\cware\Desktop\Steller20November\TagTesting20Nov2013\M11.DSG	11-1-2013	15:50:19	59240.000000	5924.000000	50154.597642	20.000000
C:\Users\cware\Desktop\Steller20November\TagTesting20Nov2013\M11.DSG	11-1-2013	15:50:19	59241.000000	5924.100000	50150.217260	20.000000
C:\Users\cware\Desktop\Steller20November\TagTesting20Nov2013\M11.DSG	11-1-2013	15:50:19	59242.000000	5924.200000	50155.244803	20.000000
C:\Users\cware\Desktop\Steller20November\TagTesting20Nov2013\M11.DSG	11-1-2013	15:50:19	59243.000000	5924.300000	50146.334109	20.000000
C:\Users\cware\Desktop\Steller20November\TagTesting20Nov2013\M11.DSG	11-1-2013	15:50:19	59244.000000	5924.400000	50154.722910	20.000000
C:\Users\cware\Desktop\Steller20November\TagTesting20Nov2013\M11.DSG	11-1-2013	15:50:19	59245.000000	5924.500000	50153.503270	20.000000
C:\Users\cware\Desktop\Steller20November\TagTesting20Nov2013\M11.DSG	11-1-2013	15:50:19	59246.000000	5924.600000	50140.261357	20.000000
C:\Users\cware\Desktop\Steller20November\TagTesting20Nov2013\M11.DSG	11-1-2013	15:50:19	59247.000000	5924.700000	50144.742181	20.000000
C:\Users\cware\Desktop\Steller20November\TagTesting20Nov2013\M11.DSG	11-1-2013	15:50:19	59248.000000	5924.800000	50142.850339	20.000000
C:\Users\cware\Desktop\Steller20November\TagTesting20Nov2013\M11.DSG	11-1-2013	15:50:19	59249.000000	5924.900000	50149.322293	20.000000
C:\Users\cware\Desktop\Steller20November\TagTesting20Nov2013\M11.DSG	11-1-2013	15:50:19	59250.000000	5925.000000	50147.455342	20.000000
C:\Users\cware\Desktop\Steller20November\TagTesting20Nov2013\M11.DSG	11-1-2013	15:50:19	59251.000000	5925.100000	50151.786764	20.000000
C:\Users\cware\Desktop\Steller20November\TagTesting20Nov2013\M11.DSG	11-1-2013	15:50:19	59252.000000	5925.200000	50161.419727	20.000000
C:\Users\cware\Desktop\Steller20November\TagTesting20Nov2013\M11.DSG	11-1-2013	15:50:19	59253.000000	5925.300000	50164.556290	20.000000
C:\Users\cware\Desktop\Steller20November\TagTesting20Nov2013\M11.DSG	11-1-2013	15:50:19	59254.000000	5925.400000	50185.390247	20.000000
C:\Users\cware\Desktop\Steller20November\TagTesting20Nov2013\M11.DSG	11-1-2013	15:50:19	59255.000000	5925.500000	50185.863528	20.000000
C:\Users\cware\Desktop\Steller20November\TagTesting20Nov2013\M11.DSG	11-1-2013	15:50:19	59256.000000	5925.600000	50192.534355	20.000000
C:\Users\cware\Desktop\Steller20November\TagTesting20Nov2013\M11.DSG	11-1-2013	15:50:19	59257.000000	5925.700000	50201.992853	20.000000
C:\Users\cware\Desktop\Steller20November\TagTesting20Nov2013\M11.DSG	11-1-2013	15:50:19	59258.000000	5925.800000	50217.724084	20.000000
C:\Users\cware\Desktop\Steller20November\TagTesting20Nov2013\M11.DSG	11-1-2013	15:50:19	59259.000000	5925.900000	50200.176066	20.000000
C:\Users\cware\Desktop\Steller20November\TagTesting20Nov2013\M11.DSG	11-1-2013	15:50:19	59260.000000	5926.000000	50208.963001	20.000000
C:\Users\cware\Desktop\Steller20November\TagTesting20Nov2013\M11.DSG	11-1-2013	15:50:19	59261.000000	5926.100000	50202.566419	20.000000
C:\Users\cware\Desktop\Steller20November\TagTesting20Nov2013\M11.DSG	11-1-2013	15:50:19	59262.000000	5926.200000	50191.664174	20.000000
C:\Users\cware\Desktop\Steller20November\TagTesting20Nov2013\M11.DSG	11-1-2013	15:50:19	59263.000000	5926.300000	50180.339073	20.000000
C:\Users\cware\Desktop\Steller20November\TagTesting20Nov2013\M11.DSG	11-1-2013	15:50:19	59264.000000	5926.400000	50179.691696	20.000000
C:\Users\cware\Desktop\Steller20November\TagTesting20Nov2013\M11.DSG	11-1-2013	15:50:19	59265.000000	5926.500000	50182.106376	20.000000
C:\Users\cware\Desktop\Steller20November\TagTesting20Nov2013\M11.DSG	11-1-2013	15:50:19	59266.000000	5926.600000	50185.217696	20.000000
C:\Users\cware\Desktop\Steller20November\TagTesting20Nov2013\M11.DSG	11-1-2013	15:50:19	59267.000000	5926.700000	50191.739657	20.000000
C:\Users\cware\Desktop\Steller20November\TagTesting20Nov2013\M11.DSG	11-1-2013	15:50:19	59268.000000	5926.800000	50178.423017	20.000000
C:\Users\cware\Desktop\Steller20November\TagTesting20Nov2013\M11.DSG	11-1-2013	15:50:19	59269.000000	5926.900000	50169.412741	20.000000
C:\Users\cware\Desktop\Steller20November\TagTesting20Nov2013\M11.DSG	11-1-2013	15:50:19	59270.000000	5927.000000	50176.158193	20.000000
C:\Users\cware\Desktop\Steller20November\TagTesting20Nov2013\M11.DSG	11-1-2013	15:50:19	59271.000000	5927.100000	50176.432192	20.000000
C:\Users\cware\Desktop\Steller20November\TagTesting20Nov2013\M11.DSG	11-1-2013	15:50:19	59272.000000	5927.200000	50172.798258	20.000000
C:\Users\cware\Desktop\Steller20November\TagTesting20Nov2013\M11.DSG	11-1-2013	15:50:19	59273.000000	5927.300000	50169.065007	20.000000
C:\Users\cware\Desktop\Steller20November\TagTesting20Nov2013\M11.DSG	11-1-2013	15:50:19	59274.000000	5927.400000	50178.996517	20.000000
C:\Users\cware\Desktop\Steller20November\TagTesting20Nov2013\M11.DSG	11-1-2013	15:50:19	59275.000000	5927.500000	50186.986905	20.000000
C:\Users\cware\Desktop\Steller20November\TagTesting20Nov2013\M11.DSG	11-1-2013	15:50:19	59276.000000	5927.600000	50187.882849	20.000000
C:\Users\cware\Desktop\Steller20November\TagTesting20Nov2013\M11.DSG	11-1-2013	15:50:19	59277.000000	5927.700000	50184.050016	20.000000
C:\Users\cware\Desktop\Steller20November\TagTesting20Nov2013\M11.DSG	11-1-2013	15:50:19	59278.000000	5927.800000	50183.726389	20.000000
C:\Users\cware\Desktop\Steller20November\TagTesting20Nov2013\M11.DSG	11-1-2013	15:50:19	59279.000000	5927.900000	50182.507114	20.000000
C:\Users\cware\Desktop\Steller20November\TagTesting20Nov2013\M11.DSG	11-1-2013	15:50:19	59280.000000	5928.000000	50182.183452	20.000000
C:\Users\cware\Desktop\Steller20November\TagTesting20Nov2013\M11.DSG	11-1-2013	15:50:19	59281.000000	5928.100000	50183.328653	20.000000
C:\Users\cware\Desktop\Steller20November\TagTesting20Nov2013\M11.DSG	11-1-2013	15:50:19	59282.000000	5928.200000	50180.416478	20.000000
C:\Users\cware\Desktop\Steller20November\TagTesting20Nov2013\M11.DSG	11-1-2013	15:50:19	59283.000000	5928.300000	50185.171312	20.000000
C:\Users\cware\Desktop\Steller20November\TagTesting20Nov2013\M11.DSG	11-1-2013	15:50:19	59284.000000	5928.400000	50180.790296	20.000000
C:\Users\cware\Desktop\Steller20November\TagTesting20Nov2013\M11.DSG	11-1-2013	15:50:19	59285.000000	5928.500000	50173.721732	20.000000
C:\Users\cware\Desktop\Steller20November\TagTesting20Nov2013\M11.DSG	11-1-2013	15:50:19	59286.000000	5928.600000	50171.680531	20.000000
C:\Users\cware\Desktop\Steller20November\TagTesting20Nov2013\M11.DSG	11-1-2013	15:50:19	59287.000000	5928.700000	50173.497634	20.000000
C:\Users\cware\Desktop\Steller20November\TagTesting20Nov2013\M11.DSG	11-1-2013	15:50:19	59288.000000	5928.800000	50171.904853	20.000000
C:\Users\cware\Desktop\Steller20November\TagTesting20Nov2013\M11.DSG	11-1-2013	15:50:19	59289.000000	5928.900000	50166.130387	20.000000
C:\Users\cware\Desktop\Steller20November\TagTesting20Nov2013\M11.DSG	11-1-2013	15:50:19	59290.000000	5929.000000	50161.675108	20.000000
C:\Users\cware\Desktop\Steller20November\TagTesting20Nov2013\M11.DSG	11-1-2013	15:50:19	59291.000000	5929.100000	50166.330215	20.000000
C:\Users\cware\Desktop\Steller20November\TagTesting20Nov2013\M11.DSG	11-1-2013	15:50:19	59292.000000	5929.200000	50159.908125	20.000000
C:\Users\cware\Desktop\Steller20November\TagTesting20Nov2013\M11.DSG	11-1-2013	15:50:19	59293.000000	5929.300000	50173.274724	20.000000
C:\Users\cware\Desktop\Steller20November\TagTesting20Nov2013\M11.DSG	11-1-2013	15:50:19	59294.000000	5929.400000	50164.538081	20.000000
C:\Users\cware\Desktop\Steller20November\TagTesting20Nov2013\M11.DSG	11-1-2013	15:50:19	59295.000000	5929.500000	50175.241345	20.000000
C:\Users\cware\Desktop\Steller20November\TagTesting20Nov2013\M11.DSG	11-1-2013	15:50:19	59296.000000	5929.600000	50188.458673	20.000000
C:\Users\cware\Desktop\Steller20November\TagTesting20Nov2013\M11.DSG	11-1-2013	15:50:19	59297.000000	5929.700000	50198.664333	20.000000
C:\Users\cware\Desktop\Steller20November\TagTesting20Nov2013\M11.DSG	11-1-2013	15:50:19	59298.000000	5929.800000	50199.460827	20.000000
C:\Users\cware\Desktop\Steller20November\TagTesting20Nov2013\M11.DSG	11-1-2013	15:50:19	59299.000000	5929.900000	50209.019295	20.000000
C:\Users\cware\Desktop\Steller20November\TagTesting20Nov2013\M11.DSG	11-1-2013	15:50:19	59300.000000	5930.000000	50208.471781	20.000000
C:\Users\cware\Desktop\Steller20November\TagTesting20Nov2013\M11.DSG	11-1-2013	15:50:19	59301.000000	5930.100000	50223.132399	20.000000
C:\Users\cware\Desktop\Steller20November\TagTesting20Nov2013\M11.DSG	11-1-2013	15:50:19	59302.000000	5930.200000	50226.269099	20.000000
C:\Users\cware\Desktop\Steller20November\TagTesting20Nov2013\M11.DSG	11-1-2013	15:50:19	59303.000000	5930.300000	50224.203319	20.000000
C:\Users\cware\Desktop\Steller20November\TagTesting20Nov2013\M11.DSG	11-1-2013	15:50:19	59304.000000	5930.400000	50222.087401	20.000000
C:\Users\cware\Desktop\Steller20November\TagTesting20Nov2013\M11.DSG	11-1-2013	15:50:19	59305.000000	5930.500000	50220.694034	20.000000
C:\Users\cware\Desktop\Steller20November\TagTesting20Nov2013\M11.DSG	11-1-2013	15:50:19	59306.000000	5930.600000	50203.593963	20.000000
C:\Users\cware\Desktop\Steller20November\TagTesting20Nov2013\M11.DSG	11-1-2013	15:50:19	59307.000000	5930.700000	50209.741997	20.000000
C:\Users\cware\Desktop\Steller20November\TagTesting20Nov2013\M11.DSG	11-1-2013	15:50:19	59308.000000	5930.800000	50201.453770	20.000000
C:\Users\cware\Desktop\Steller20November\TagTesting20Nov2013\M11.DSG	11-1-2013	15:50:19	59309.000000	5930.900000	50212.380696	20.000000
C:\Users\cware\Desktop\Steller20November\TagTesting20Nov2013\M11.DSG	11-1-2013	15:50:19	59310.000000	5931.000000	50210.489149	20.000000
C:\Users\cware\Desktop\Steller20November\TagTesting20Nov2013\M11.DSG	11-1-2013	15:50:19	59311.000000	5931.100000	50202.748392	20.000000
C:\Users\cware\Desktop\Steller20November\TagTesting20Nov2013\M11.DSG	11-1-2013	15:50:19	59312.000000	5931.200000	50201.752911	20.000000
C:\Users\cware\Desktop\Steller20November\TagTesting20Nov2013\M11.DSG	11-1-2013	15:50:19	59313.000000	5931.300000	50194.758605	20.000000
C:\Users\cware\Desktop\Steller20November\TagTesting20Nov2013\M11.DSG	11-1-2013	15:50:19	59314.000000	5931.400000	50200.558099	20.000000
C:\Users\cware\Desktop\Steller20November\TagTesting20Nov2013\M11.DSG	11-1-2013	15:50:19	59315.000000	5931.500000	50192.692764	20.000000
C:\Users\cware\Desktop\Steller20November\TagTesting20Nov2013\M11.DSG	11-1-2013	15:50:19	59316.000000	5931.600000	50186.818579	20.000000
C:\Users\cware\Desktop\Steller20November\TagTesting20Nov2013\M11.DSG	11-1-2013	15:50:19	59317.000000	5931.700000	50182.562533	20.000000
C:\Users\cware\Desktop\Steller20November\TagTesting20Nov2013\M11.DSG	11-1-2013	15:50:19	59318.000000	5931.800000	50176.514050	20.000000
C:\Users\cware\Desktop\Steller20November\TagTesting20Nov2013\M11.DSG	11-1-2013	15:50:19	59319.000000	5931.900000	50169.420476	20.000000
C:\Users\cware\Desktop\Steller20November\TagTesting20Nov2013\M11.DSG	11-1-2013	15:50:19	59320.000000	5932.000000	50162.002804	20.000000
C:\Users\cware\Desktop\Steller20November\TagTesting20Nov2013\M11.DSG	11-1-2013	15:50:19	59321.000000	5932.100000	50165.338284	20.000000
C:\Users\cware\Desktop\Steller20November\TagTesting20Nov2013\M11.DSG	11-1-2013	15:50:19	59322.000000	5932.200000	50172.731210	20.000000
C:\Users\cware\Desktop\Steller20November\TagTesting20Nov2013\M11.DSG	11-1-2013	15:50:19	59323.000000	5932.300000	50172.208737	20.000000
C:\Users\cware\Desktop\Steller20November\TagTesting20Nov2013\M11.DSG	11-1-2013	15:50:19	59324.000000	5932.400000	50175.195629	20.000000
C:\Users\cware\Desktop\Steller20November\TagTesting20Nov2013\M11.DSG	11-1-2013	15:50:19	59325.000000	5932.500000	50180.497677	20.000000
C:\Users\cware\Desktop\Steller20November\TagTesting20Nov2013\M11.DSG	11-1-2013	15:50:19	59326.000000	5932.600000	50176.191766	20.000000
C:\Users\cware\Desktop\Steller20November\TagTesting20Nov2013\M11.DSG	11-1-2013	15:50:19	59327.000000	5932.700000	50176.689616	20.000000
C:\Users\cware\Desktop\Steller20November\TagTesting20Nov2013\M11.DSG	11-1-2013	15:50:19	59328.000000	5932.800000	50179.701553	20.000000
C:\Users\cware\Desktop\Steller20November\TagTesting20Nov2013\M11.DSG	11-1-2013	15:50:19	59329.000000	5932.900000	50178.855154	20.000000
C:\Users\cware\Desktop\Steller20November\TagTesting20Nov2013\M11.DSG	11-1-2013	15:50:19	59330.000000	5933.000000	50178.108556	20.000000
C:\Users\cware\Desktop\Steller20November\TagTesting20Nov2013\M11.DSG	11-1-2013	15:50:19	59331.000000	5933.100000	50177.760369	20.000000
C:\Users\cware\Desktop\Steller20November\TagTesting20Nov2013\M11.DSG	11-1-2013	15:50:19	59332.000000	5933.200000	50172.060535	20.000000
C:\Users\cware\Desktop\Steller20November\TagTesting20Nov2013\M11.DSG	11-1-2013	15:50:19	59333.000000	5933.300000	50170.318786	20.000000
C:\Users\cware\Desktop\Steller20November\TagTesting20Nov2013\M11.DSG	11-1-2013	15:50:19	59334.000000	5933.400000	50163.846826	20.000000
C:\Users\cware\Desktop\Steller20November\TagTesting20Nov2013\M11.DSG	11-1-2013	15:50:19	59335.000000	5933.500000	50168.949747	20.000000
C:\Users\cware\Desktop\Steller20November\TagTesting20Nov2013\M11.DSG	11-1-2013	15:50:19	59336.000000	5933.600000	50165.713958	20.000000
C:\Users\cware\Desktop\Steller20November\TagTesting20Nov2013\M11.DSG	11-1-2013	15:50:19	59337.000000	5933.700000	50172.583998	20.000000
C:\Users\cware\Desktop\Steller20November\TagTesting20Nov2013\M11.DSG	11-1-2013	15:50:19	59338.000000	5933.800000	50164.195793	20.000000
C:\Users\cware\Desktop\Steller20November\TagTesting20Nov2013\M11.DSG	11-1-2013	15:50:19	59339.000000	5933.900000	50167.805285	20.000000
C:\Users\cware\Desktop\Steller20November\TagTesting20Nov2013\M11.DSG	11-1-2013	15:50:19	59340.000000	5934.000000	50166.536179	20.000000
C:\Users\cware\Desktop\Steller20November\TagTesting20Nov2013\M11.DSG	11-1-2013	15:50:19	59341.000000	5934.100000	50162.727766	20.000000
C:\Users\cware\Desktop\Steller20November\TagTesting20Nov2013\M11.DSG	11-1-2013	15:50:19	59342.000000	5934.200000	50164.271359	20.000000
C:\Users\cware\Desktop\Steller20November\TagTesting20Nov2013\M11.DSG	11-1-2013	15:50:19	59343.000000	5934.300000	50164.669496	20.000000
C:\Users\cware\Desktop\Steller20November\TagTesting20Nov2013\M11.DSG	11-1-2013	15:50:19	59344.000000	5934.400000	50166.437060	20.000000
C:\Users\cware\Desktop\Steller20November\TagTesting20Nov2013\M11.DSG	11-1-2013	15:50:19	59345.000000	5934.500000	50159.019730	20.000000
C:\Users\cware\Desktop\Steller20November\TagTesting20Nov2013\M11.DSG	11-1-2013	15:50:19	59346.000000	5934.600000	50159.368213	20.000000
C:\Users\cware\Desktop\Steller20November\TagTesting20Nov2013\M11.DSG	11-1-2013	15:50:19	59347.000000	5934.700000	50166.960083	20.000000
C:\Users\cware\Desktop\Steller20November\TagTesting20Nov2013\M11.DSG	11-1-2013	15:50:19	59348.000000	5934.800000	50162.952849	20.000000
C:\Users\cware\Desktop\Steller20November\TagTesting20Nov2013\M11.DSG	11-1-2013	15:50:19	59349.000000	5934.900000	50179.978373	20.000000
C:\Users\cware\Desktop\Steller20November\TagTesting20Nov2013\M11.DSG	11-1-2013	15:50:19	59350.000000	5935.000000	50186.823447	20.000000
C:\Users\cware\Desktop\Steller20November\TagTesting20Nov2013\M11.DSG	11-1-2013	15:50:19	59351.000000	5935.100000	50198.646886	20.000000
C:\Users\cware\Desktop\Steller20November\TagTesting20Nov2013\M11.DSG	11-1-2013	15:50:19	59352.000000	5935.200000	50204.521089	20.000000
C:\Users\cware\Desktop\Steller20November\TagTesting20Nov2013\M11.DSG	11-1-2013	15:50:19	59353.000000	5935.300000	50213.432194	20.000000
C:\Users\cware\Desktop\Steller20November\TagTesting20Nov2013\M11.DSG	11-1-2013	15:50:19	59354.000000	5935.400000	50214.726693	20.000000
C:\Users\cware\Desktop\Steller20November\TagTesting20Nov2013\M11.DSG	11-1-2013	15:50:19	59355.000000	5935.500000	50223.861946	20.000000
C:\Users\cware\Desktop\Steller20November\TagTesting20Nov2013\M11.DSG	11-1-2013	15:50:19	59356.000000	5935.600000	50225.206235	20.000000
C:\Users\cware\Desktop\Steller20November\TagTesting20Nov2013\M11.DSG	11-1-2013	15:50:19	59357.000000	5935.700000	50231.876976	20.000000
C:\Users\cware\Desktop\Steller20November\TagTesting20Nov2013\M11.DSG	11-1-2013	15:50:19	59358.000000	5935.800000	50227.520969	20.000000
C:\Users\cware\Desktop\Steller20November\TagTesting20Nov2013\M11.DSG	11-1-2013	15:50:19	59359.000000	5935.900000	50217.838815	20.000000
C:\Users\cware\Desktop\Steller20November\TagTesting20Nov2013\M11.DSG	11-1-2013	15:50:19	59360.000000	5936.000000	50211.765344	20.000000
C:\Users\cware\Desktop\Steller20November\TagTesting20Nov2013\M11.DSG	11-1-2013	15:50:19	59361.000000	5936.100000	50200.589272	20.000000
C:\Users\cware\Desktop\Steller20November\TagTesting20Nov2013\M11.DSG	11-1-2013	15:50:19	59362.000000	5936.200000	50201.485586	20.000000
C:\Users\cware\Desktop\Steller20November\TagTesting20Nov2013\M11.DSG	11-1-2013	15:50:19	59363.000000	5936.300000	50193.421262	20.000000
C:\Users\cware\Desktop\Steller20November\TagTesting20Nov2013\M11.DSG	11-1-2013	15:50:19	59364.000000	5936.400000	50184.236457	20.000000
C:\Users\cware\Desktop\Steller20November\TagTesting20Nov2013\M11.DSG	11-1-2013	15:50:19	59365.000000	5936.500000	50195.387672	20.000000
C:\Users\cware\Desktop\Steller20November\TagTesting20Nov2013\M11.DSG	11-1-2013	15:50:19	59366.000000	5936.600000	50189.637990	20.000000
C:\Users\cware\Desktop\Steller20November\TagTesting20Nov2013\M11.DSG	11-1-2013	15:50:19	59367.000000	5936.700000	50188.891459	20.000000
C:\Users\cware\Desktop\Steller20November\TagTesting20Nov2013\M11.DSG	11-1-2013	15:50:19	59368.000000	5936.800000	50183.092131	20.000000
C:\Users\cware\Desktop\Steller20November\TagTesting20Nov2013\M11.DSG	11-1-2013	15:50:19	59369.000000	5936.900000	50179.756800	20.000000
C:\Users\cware\Desktop\Steller20November\TagTesting20Nov2013\M11.DSG	11-1-2013	15:50:19	59370.000000	5937.000000	50184.984199	20.000000
C:\Users\cware\Desktop\Steller20November\TagTesting20Nov2013\M11.DSG	11-1-2013	15:50:19	59371.000000	5937.100000	50189.215530	20.000000
C:\Users\cware\Desktop\Steller20November\TagTesting20Nov2013\M11.DSG	11-1-2013	15:50:19	59372.000000	5937.200000	50182.719251	20.000000
C:\Users\cware\Desktop\Steller20November\TagTesting20Nov2013\M11.DSG	11-1-2013	15:50:19	59373.000000	5937.300000	50183.042666	20.000000
C:\Users\cware\Desktop\Steller20November\TagTesting20Nov2013\M11.DSG	11-1-2013	15:50:19	59374.000000	5937.400000	50178.587430	20.000000
C:\Users\cware\Desktop\Steller20November\TagTesting20Nov2013\M11.DSG	11-1-2013	15:50:19	59375.000000	5937.500000	50169.826097	20.000000
C:\Users\cware\Desktop\Steller20November\TagTesting20Nov2013\M11.DSG	11-1-2013	15:50:19	59376.000000	5937.600000	50167.511050	20.000000
C:\Users\cware\Desktop\Steller20November\TagTesting20Nov2013\M11.DSG	11-1-2013	15:50:19	59377.000000	5937.700000	50165.271433	20.000000
C:\Users\cware\Desktop\Steller20November\TagTesting20Nov2013\M11.DSG	11-1-2013	15:50:19	59378.000000	5937.800000	50159.670793	20.000000
C:\Users\cware\Desktop\Steller20November\TagTesting20Nov2013\M11.DSG	11-1-2013	15:50:19	59379.000000	5937.900000	50163.603987	20.000000
C:\Users\cware\Desktop\Steller20November\TagTesting20Nov2013\M11.DSG	11-1-2013	15:50:19	59380.000000	5938.000000	50165.172260	20.000000
C:\Users\cware\Desktop\Steller20November\TagTesting20Nov2013\M11.DSG	11-1-2013	15:50:19	59381.000000	5938.100000	50169.851621	20.000000
C:\Users\cware\Desktop\Steller20November\TagTesting20Nov2013\M11.DSG	11-1-2013	15:50:19	59382.000000	5938.200000	50167.263064	20.000000
C:\Users\cware\Desktop\Steller20November\TagTesting20Nov2013\M11.DSG	11-1-2013	15:50:19	59383.000000	5938.300000	50168.034667	20.000000
C:\Users\cware\Desktop\Steller20November\TagTesting20Nov2013\M11.DSG	11-1-2013	15:50:19	59384.000000	5938.400000	50171.843103	20.000000
C:\Users\cware\Desktop\Steller20November\TagTesting20Nov2013\M11.DSG	11-1-2013	15:50:19	59385.000000	5938.500000	50175.676619	20.000000
C:\Users\cware\Desktop\Steller20November\TagTesting20Nov2013\M11.DSG	11-1-2013	15:50:19	59386.000000	5938.600000	50168.458478	20.000000
C:\Users\cware\Desktop\Steller20November\TagTesting20Nov2013\M11.DSG	11-1-2013	15:50:19	59387.000000	5938.700000	50170.723615	20.000000
C:\Users\cware\Desktop\Steller20November\TagTesting20Nov2013\M11.DSG	11-1-2013	15:50:19	59388.000000	5938.800000	50166.566961	20.000000
C:\Users\cware\Desktop\Steller20November\TagTesting20Nov2013\M11.DSG	11-1-2013	15:50:19	59389.000000	5938.900000	50164.003193	20.000000
C:\Users\cware\Desktop\Steller20November\TagTesting20Nov2013\M11.DSG	11-1-2013	15:50:19	59390.000000	5939.000000	50164.725067	20.000000
C:\Users\cware\Desktop\Steller20November\TagTesting20Nov2013\M11.DSG	11-1-2013	15:50:19	59391.000000	5939.100000	50165.994618	20.000000
C:\Users\cware\Desktop\Steller20November\TagTesting20Nov2013\M11.DSG	11-1-2013	15:50:19	59392.000000	5939.200000	50164.277456	20.000000
C:\Users\cware\Desktop\Steller20November\TagTesting20Nov2013\M11.DSG	11-1-2013	15:50:19	59393.000000	5939.300000	50165.970061	20.000000
C:\Users\cware\Desktop\Steller20November\TagTesting20Nov2013\M11.DSG	11-1-2013	15:50:19	59394.000000	5939.400000	50172.342313	20.000000
C:\Users\cware\Desktop\Steller20November\TagTesting20Nov2013\M11.DSG	11-1-2013	15:50:19	59395.000000	5939.500000	50168.509056	20.000000
C:\Users\cware\Desktop\Steller20November\TagTesting20Nov2013\M11.DSG	11-1-2013	15:50:19	59396.000000	5939.600000	50174.707142	20.000000
C:\Users\cware\Desktop\Steller20November\TagTesting20Nov2013\M11.DSG	11-1-2013	15:50:19	59397.000000	5939.700000	50174.707335	20.000000
C:\Users\cware\Desktop\Steller20November\TagTesting20Nov2013\M11.DSG	11-1-2013	15:50:19	59398.000000	5939.800000	50186.704832	20.000000
C:\Users\cware\Desktop\Steller20November\TagTesting20Nov2013\M11.DSG	11-1-2013	15:50:19	59399.000000	5939.900000	50194.645309	20.000000
C:\Users\cware\Desktop\Steller20November\TagTesting20Nov2013\M11.DSG	11-1-2013	15:50:19	59400.000000	5940.000000	50210.426224	20.000000
C:\Users\cware\Desktop\Steller20November\TagTesting20Nov2013\M11.DSG	11-1-2013	15:50:19	59401.000000	5940.100000	50202.386539	20.000000
C:\Users\cware\Desktop\Steller20November\TagTesting20Nov2013\M11.DSG	11-1-2013	15:50:19	59402.000000	5940.200000	50216.002079	20.000000
C:\Users\cware\Desktop\Steller20November\TagTesting20Nov2013\M11.DSG	11-1-2013	15:50:19	59403.000000	5940.300000	50217.794296	20.000000
C:\Users\cware\Desktop\Steller20November\TagTesting20Nov2013\M11.DSG	11-1-2013	15:50:19	59404.000000	5940.400000	50216.773642	20.000000
C:\Users\cware\Desktop\Steller20November\TagTesting20Nov2013\M11.DSG	11-1-2013	15:50:19	59405.000000	5940.500000	50212.194039	20.000000
C:\Users\cware\Desktop\Steller20November\TagTesting20Nov2013\M11.DSG	11-1-2013	15:50:19	59406.000000	5940.600000	50203.556759	20.000000
C:\Users\cware\Desktop\Steller20November\TagTesting20Nov2013\M11.DSG	11-1-2013	15:50:19	59407.000000	5940.700000	50195.243424	20.000000
C:\Users\cware\Desktop\Steller20November\TagTesting20Nov2013\M11.DSG	11-1-2013	15:50:19	59408.000000	5940.800000	50178.342441	20.000000
C:\Users\cware\Desktop\Steller20November\TagTesting20Nov2013\M11.DSG	11-1-2013	15:50:19	59409.000000	5940.900000	50174.111298	20.000000
C:\Users\cware\Desktop\Steller20November\TagTesting20Nov2013\M11.DSG	11-1-2013	15:50:19	59410.000000	5941.000000	50167.241112	20.000000
C:\Users\cware\Desktop\Steller20November\TagTesting20Nov2013\M11.DSG	11-1-2013	15:50:19	59411.000000	5941.100000	50175.779056	20.000000
C:\Users\cware\Desktop\Steller20November\TagTesting20Nov2013\M11.DSG	11-1-2013	15:50:19	59412.000000	5941.200000	50173.787781	20.000000
C:\Users\cware\Desktop\Steller20November\TagTesting20Nov2013\M11.DSG	11-1-2013	15:50:19	59413.000000	5941.300000	50164.254708	20.000000
C:\Users\cware\Desktop\Steller20November\TagTesting20Nov2013\M11.DSG	11-1-2013	15:50:19	59414.000000	5941.400000	50162.786253	20.000000
C:\Users\cware\Desktop\Steller20November\TagTesting20Nov2013\M11.DSG	11-1-2013	15:50:19	59415.000000	5941.500000	50150.440630	20.000000
C:\Users\cware\Desktop\Steller20November\TagTesting20Nov2013\M11.DSG	11-1-2013	15:50:19	59416.000000	5941.600000	50149.320539	20.000000
C:\Users\cware\Desktop\Steller20November\TagTesting20Nov2013\M11.DSG	11-1-2013	15:50:19	59417.000000	5941.700000	50144.790410	20.000000
C:\Users\cware\Desktop\Steller20November\TagTesting20Nov2013\M11.DSG	11-1-2013	15:50:19	59418.000000	5941.800000	50135.381615	20.000000
C:\Users\cware\Desktop\Steller20November\TagTesting20Nov2013\M11.DSG	11-1-2013	15:50:19	59419.000000	5941.900000	50127.566173	20.000000
C:\Users\cware\Desktop\Steller20November\TagTesting20Nov2013\M11.DSG	11-1-2013	15:50:19	59420.000000	5942.000000	50134.510830	20.000000
C:\Users\cware\Desktop\Steller20November\TagTesting20Nov2013\M11.DSG	11-1-2013	15:50:19	59421.000000	5942.100000	50125.674669	20.000000
C:\Users\cware\Desktop\Steller20November\TagTesting20Nov2013\M11.DSG	11-1-2013	15:50:19	59422.000000	5942.200000	50129.507833	20.000000
C:\Users\cware\Desktop\Steller20November\TagTesting20Nov2013\M11.DSG	11-1-2013	15:50:19	59423.000000	5942.300000	50126.421460	20.000000
C:\Users\cware\Desktop\Steller20November\TagTesting20Nov2013\M11.DSG	11-1-2013	15:50:19	59424.000000	5942.400000	50126.073272	20.000000
C:\Users\cware\Desktop\Steller20November\TagTesting20Nov2013\M11.DSG	11-1-2013	15:50:19	59425.000000	5942.500000	50130.503601	20.000000
C:\Users\cware\Desktop\Steller20November\TagTesting20Nov2013\M11.DSG	11-1-2013	15:50:19	59426.000000	5942.600000	50126.521288	20.000000
C:\Users\cware\Desktop\Steller20November\TagTesting20Nov2013\M11.DSG	11-1-2013	15:50:19	59427.000000	5942.700000	50130.703234	20.000000
C:\Users\cware\Desktop\Steller20November\TagTesting20Nov2013\M11.DSG	11-1-2013	15:50:19	59428.000000	5942.800000	50128.911215	20.000000
C:\Users\cware\Desktop\Steller20November\TagTesting20Nov2013\M11.DSG	11-1-2013	15:50:19	59429.000000	5942.900000	50130.279964	20.000000
C:\Users\cware\Desktop\Steller20November\TagTesting20Nov2013\M11.DSG	11-1-2013	15:50:19	59430.000000	5943.000000	50126.148675	20.000000
C:\Users\cware\Desktop\Steller20November\TagTesting20Nov2013\M11.DSG	11-1-2013	15:50:19	59431.000000	5943.100000	50121.593531	20.000000
C:\Users\cware\Desktop\Steller20November\TagTesting20Nov2013\M11.DSG	11-1-2013	15:50:19	59432.000000	5943.200000	50127.542597	20.000000
C:\Users\cware\Desktop\Steller20November\TagTesting20Nov2013\M11.DSG	11-1-2013	15:50:19	59433.000000	5943.300000	50121.668529	20.000000
C:\Users\cware\Desktop\Steller20November\TagTesting20Nov2013\M11.DSG	11-1-2013	15:50:19	59434.000000	5943.400000	50121.942669	20.000000
C:\Users\cware\Desktop\Steller20November\TagTesting20Nov2013\M11.DSG	11-1-2013	15:50:19	59435.000000	5943.500000	50119.727331	20.000000
C:\Users\cware\Desktop\Steller20November\TagTesting20Nov2013\M11.DSG	11-1-2013	15:50:19	59436.000000	5943.600000	50119.577848	20.000000
C:\Users\cware\Desktop\Steller20November\TagTesting20Nov2013\M11.DSG	11-1-2013	15:50:19	59437.000000	5943.700000	50120.872514	20.000000
C:\Users\cware\Desktop\Steller20November\TagTesting20Nov2013\M11.DSG	11-1-2013	15:50:19	59438.000000	5943.800000	50114.873750	20.000000
C:\Users\cware\Desktop\Steller20November\TagTesting20Nov2013\M11.DSG	11-1-2013	15:50:19	59439.000000	5943.900000	50118.607689	20.000000
C:\Users\cware\Desktop\Steller20November\TagTesting20Nov2013\M11.DSG	11-1-2013	15:50:19	59440.000000	5944.000000	50113.031922	20.000000
C:\Users\cware\Desktop\Steller20November\TagTesting20Nov2013\M11.DSG	11-1-2013	15:50:19	59441.000000	5944.100000	50112.061626	20.000000
C:\Users\cware\Desktop\Steller20November\TagTesting20Nov2013\M11.DSG	11-1-2013	15:50:19	59442.000000	5944.200000	50107.854784	20.000000
C:\Users\cware\Desktop\Steller20November\TagTesting20Nov2013\M11.DSG	11-1-2013	15:50:19	59443.000000	5944.300000	50107.805160	20.000000
C:\Users\cware\Desktop\Steller20November\TagTesting20Nov2013\M11.DSG	11-1-2013	15:50:19	59444.000000	5944.400000	50111.514226	20.000000
C:\Users\cware\Desktop\Steller20November\TagTesting20Nov2013\M11.DSG	11-1-2013	15:50:19	59445.000000	5944.500000	50110.145366	20.000000
C:\Users\cware\Desktop\Steller20November\TagTesting20Nov2013\M11.DSG	11-1-2013	15:50:19	59446.000000	5944.600000	50108.353167	20.000000
C:\Users\cware\Desktop\Steller20November\TagTesting20Nov2013\M11.DSG	11-1-2013	15:50:19	59447.000000	5944.700000	50113.207407	20.000000
C:\Users\cware\Desktop\Steller20November\TagTesting20Nov2013\M11.DSG	11-1-2013	15:50:19	59448.000000	5944.800000	50127.992477	20.000000
C:\Users\cware\Desktop\Steller20November\TagTesting20Nov2013\M11.DSG	11-1-2013	15:50:19	59449.000000	5944.900000	50126.299876	20.000000
C:\Users\cware\Desktop\Steller20November\TagTesting20Nov2013\M11.DSG	11-1-2013	15:50:19	59450.000000	5945.000000	50133.842234	20.000000
C:\Users\cware\Desktop\Steller20November\TagTesting20Nov2013\M11.DSG	11-1-2013	15:50:19	59451.000000	5945.100000	50150.543954	20.000000
C:\Users\cware\Desktop\Steller20November\TagTesting20Nov2013\M11.DSG	11-1-2013	15:50:19	59452.000000	5945.200000	50149.274628	20.000000
C:\Users\cware\Desktop\Steller20November\TagTesting20Nov2013\M11.DSG	11-1-2013	15:50:19	59453.000000	5945.300000	50153.929336	20.000000
C:\Users\cware\Desktop\Steller20November\TagTesting20Nov2013\M11.DSG	11-1-2013	15:50:19	59454.000000	5945.400000	50164.956230	20.000000
C:\Users\cware\Desktop\Steller20November\TagTesting20Nov2013\M11.DSG	11-1-2013	15:50:19	59455.000000	5945.500000	50159.480304	20.000000
C:\Users\cware\Desktop\Steller20November\TagTesting20Nov2013\M11.DSG	11-1-2013	15:50:19	59456.000000	5945.600000	50154.203431	20.000000
C:\Users\cware\Desktop\Steller20November\TagTesting20Nov2013\M11.DSG	11-1-2013	15:50:19	59457.000000	5945.700000	50145.641053	20.000000
C:\Users\cware\Desktop\Steller20November\TagTesting20Nov2013\M11.DSG	11-1-2013	15:50:19	59458.000000	5945.800000	50145.491733	20.000000
C:\Users\cware\Desktop\Steller20November\TagTesting20Nov2013\M11.DSG	11-1-2013	15:50:19	59459.000000	5945.900000	50127.296777	20.000000
C:\Users\cware\Desktop\Steller20November\TagTesting20Nov2013\M11.DSG	11-1-2013	15:50:19	59460.000000	5946.000000	50137.501913	20.000000
C:\Users\cware\Desktop\Steller20November\TagTesting20Nov2013\M11.DSG	11-1-2013	15:50:19	59461.000000	5946.100000	50132.847469	20.000000
C:\Users\cware\Desktop\Steller20November\TagTesting20Nov2013\M11.DSG	11-1-2013	15:50:19	59462.000000	5946.200000	50128.466632	20.000000
C:\Users\cware\Desktop\Steller20November\TagTesting20Nov2013\M11.DSG	11-1-2013	15:50:19	59463.000000	5946.300000	50137.128671	20.000000
C:\Users\cware\Desktop\Steller20November\TagTesting20Nov2013\M11.DSG	11-1-2013	15:50:19	59464.000000	5946.400000	50150.619898	20.000000
C:\Users\cware\Desktop\Steller20November\TagTesting20Nov2013\M11.DSG	11-1-2013	15:50:19	59465.000000	5946.500000	50138.796869	20.000000
C:\Users\cware\Desktop\Steller20November\TagTesting20Nov2013\M11.DSG	11-1-2013	15:50:19	59466.000000	5946.600000	50141.111886	20.000000
C:\Users\cware\Desktop\Steller20November\TagTesting20Nov2013\M11.DSG	11-1-2013	15:50:19	59467.000000	5946.700000	50141.634508	20.000000
C:\Users\cware\Desktop\Steller20November\TagTesting20Nov2013\M11.DSG	11-1-2013	15:50:19	59468.000000	5946.800000	50139.195305	20.000000
C:\Users\cware\Desktop\Steller20November\TagTesting20Nov2013\M11.DSG	11-1-2013	15:50:19	59469.000000	5946.900000	50139.593399	20.000000
C:\Users\cware\Desktop\Steller20November\TagTesting20Nov2013\M11.DSG	11-1-2013	15:50:19	59470.000000	5947.000000	50128.691442	20.000000
C:\Users\cware\Desktop\Steller20November\TagTesting20Nov2013\M11.DSG	11-1-2013	15:50:19	59471.000000	5947.100000	50127.621314	20.000000
C:\Users\cware\Desktop\Steller20November\TagTesting20Nov2013\M11.DSG	11-1-2013	15:50:19	59472.000000	5947.200000	50130.657848	20.000000
C:\Users\cware\Desktop\Steller20November\TagTesting20Nov2013\M11.DSG	11-1-2013	15:50:19	59473.000000	5947.300000	50125.754661	20.000000
C:\Users\cware\Desktop\Steller20November\TagTesting20Nov2013\M11.DSG	11-1-2013	15:50:19	59474.000000	5947.400000	50129.538022	20.000000
C:\Users\cware\Desktop\Steller20November\TagTesting20Nov2013\M11.DSG	11-1-2013	15:50:19	59475.000000	5947.500000	50127.472588	20.000000
C:\Users\cware\Desktop\Steller20November\TagTesting20Nov2013\M11.DSG	11-1-2013	15:50:19	59476.000000	5947.600000	50129.712531	20.000000
C:\Users\cware\Desktop\Steller20November\TagTesting20Nov2013\M11.DSG	11-1-2013	15:50:19	59477.000000	5947.700000	50129.463652	20.000000
C:\Users\cware\Desktop\Steller20November\TagTesting20Nov2013\M11.DSG	11-1-2013	15:50:19	59478.000000	5947.800000	50135.039560	20.000000
C:\Users\cware\Desktop\Steller20November\TagTesting20Nov2013\M11.DSG	11-1-2013	15:50:19	59479.000000	5947.900000	50134.342608	20.000000
C:\Users\cware\Desktop\Steller20November\TagTesting20Nov2013\M11.DSG	11-1-2013	15:50:19	59480.000000	5948.000000	50142.034088	20.000000
C:\Users\cware\Desktop\Steller20November\TagTesting20Nov2013\M11.DSG	11-1-2013	15:50:19	59481.000000	5948.100000	50138.674041	20.000000
C:\Users\cware\Desktop\Steller20November\TagTesting20Nov2013\M11.DSG	11-1-2013	15:50:19	59482.000000	5948.200000	50134.766155	20.000000
C:\Users\cware\Desktop\Steller20November\TagTesting20Nov2013\M11.DSG	11-1-2013	15:50:19	59483.000000	5948.300000	50138.798443	20.000000
C:\Users\cware\Desktop\Steller20November\TagTesting20Nov2013\M11.DSG	11-1-2013	15:50:19	59484.000000	5948.400000	50136.533640	20.000000
C:\Users\cware\Desktop\Steller20November\TagTesting20Nov2013\M11.DSG	11-1-2013	15:50:19	59485.000000	5948.500000	50133.621538	20.000000
C:\Users\cware\Desktop\Steller20November\TagTesting20Nov2013\M11.DSG	11-1-2013	15:50:19	59486.000000	5948.600000	50139.595544	20.000000
C:\Users\cware\Desktop\Steller20November\TagTesting20Nov2013\M11.DSG	11-1-2013	15:50:19	59487.000000	5948.700000	50140.889898	20.000000
C:\Users\cware\Desktop\Steller20November\TagTesting20Nov2013\M11.DSG	11-1-2013	15:50:19	59488.000000	5948.800000	50129.589290	20.000000
C:\Users\cware\Desktop\Steller20November\TagTesting20Nov2013\M11.DSG	11-1-2013	15:50:19	59489.000000	5948.900000	50131.979001	20.000000
C:\Users\cware\Desktop\Steller20November\TagTesting20Nov2013\M11.DSG	11-1-2013	15:50:19	59490.000000	5949.000000	50146.938326	20.000000
C:\Users\cware\Desktop\Steller20November\TagTesting20Nov2013\M11.DSG	11-1-2013	15:50:19	59491.000000	5949.100000	50142.980733	20.000000
C:\Users\cware\Desktop\Steller20November\TagTesting20Nov2013\M11.DSG	11-1-2013	15:50:19	59492.000000	5949.200000	50149.776480	20.000000
C:\Users\cware\Desktop\Steller20November\TagTesting20Nov2013\M11.DSG	11-1-2013	15:50:19	59493.000000	5949.300000	50150.124879	20.000000
C:\Users\cware\Desktop\Steller20November\TagTesting20Nov2013\M11.DSG	11-1-2013	15:50:19	59494.000000	5949.400000	50160.255620	20.000000
C:\Users\cware\Desktop\Steller20November\TagTesting20Nov2013\M11.DSG	11-1-2013	15:50:19	59495.000000	5949.500000	50171.182965	20.000000
C:\Users\cware\Desktop\Steller20November\TagTesting20Nov2013\M11.DSG	11-1-2013	15:50:19	59496.000000	5949.600000	50176.086403	20.000000
C:\Users\cware\Desktop\Steller20November\TagTesting20Nov2013\M11.DSG	11-1-2013	15:50:19	59497.000000	5949.700000	50177.629557	20.000000
C:\Users\cware\Desktop\Steller20November\TagTesting20Nov2013\M11.DSG	11-1-2013	15:50:19	59498.000000	5949.800000	50192.838369	20.000000
C:\Users\cware\Desktop\Steller20November\TagTesting20Nov2013\M11.DSG	11-1-2013	15:50:19	59499.000000	5949.900000	50188.308221	20.000000
C:\Users\cware\Desktop\Steller20November\TagTesting20Nov2013\M11.DSG	11-1-2013	15:50:19	59500.000000	5950.000000	50160.505353	20.000000
C:\Users\cware\Desktop\Steller20November\TagTesting20Nov2013\M11.DSG	11-1-2013	15:50:19	59501.000000	5950.100000	50158.563723	20.000000
C:\Users\cware\Desktop\Steller20November\TagTesting20Nov2013\M11.DSG	11-1-2013	15:50:19	59502.000000	5950.200000	50155.701166	20.000000
C:\Users\cware\Desktop\Steller20November\TagTesting20Nov2013\M11.DSG	11-1-2013	15:50:19	59503.000000	5950.300000	50144.699535	20.000000
C:\Users\cware\Desktop\Steller20November\TagTesting20Nov2013\M11.DSG	11-1-2013	15:50:19	59504.000000	5950.400000	50144.674864	20.000000
C:\Users\cware\Desktop\Steller20November\TagTesting20Nov2013\M11.DSG	11-1-2013	15:50:19	59505.000000	5950.500000	50129.491031	20.000000
C:\Users\cware\Desktop\Steller20November\TagTesting20Nov2013\M11.DSG	11-1-2013	15:50:19	59506.000000	5950.600000	50125.633384	20.000000
C:\Users\cware\Desktop\Steller20November\TagTesting20Nov2013\M11.DSG	11-1-2013	15:50:19	59507.000000	5950.700000	50125.409049	20.000000
C:\Users\cware\Desktop\Steller20November\TagTesting20Nov2013\M11.DSG	11-1-2013	15:50:19	59508.000000	5950.800000	50116.050474	20.000000
C:\Users\cware\Desktop\Steller20November\TagTesting20Nov2013\M11.DSG	11-1-2013	15:50:19	59509.000000	5950.900000	50122.447499	20.000000
C:\Users\cware\Desktop\Steller20November\TagTesting20Nov2013\M11.DSG	11-1-2013	15:50:19	59510.000000	5951.000000	50121.999475	20.000000
C:\Users\cware\Desktop\Steller20November\TagTesting20Nov2013\M11.DSG	11-1-2013	15:50:19	59511.000000	5951.100000	50111.570094	20.000000
C:\Users\cware\Desktop\Steller20November\TagTesting20Nov2013\M11.DSG	11-1-2013	15:50:19	59512.000000	5951.200000	50113.611099	20.000000
C:\Users\cware\Desktop\Steller20November\TagTesting20Nov2013\M11.DSG	11-1-2013	15:50:19	59513.000000	5951.300000	50090.811228	20.000000
C:\Users\cware\Desktop\Steller20November\TagTesting20Nov2013\M11.DSG	11-1-2013	15:50:19	59514.000000	5951.400000	50112.665588	20.000000
C:\Users\cware\Desktop\Steller20November\TagTesting20Nov2013\M11.DSG	11-1-2013	15:50:19	59515.000000	5951.500000	50104.327359	20.000000
C:\Users\cware\Desktop\Steller20November\TagTesting20Nov2013\M11.DSG	11-1-2013	15:50:19	59516.000000	5951.600000	50101.166190	20.000000
C:\Users\cware\Desktop\Steller20November\TagTesting20Nov2013\M11.DSG	11-1-2013	15:50:19	59517.000000	5951.700000	50099.125260	20.000000
C:\Users\cware\Desktop\Steller20November\TagTesting20Nov2013\M11.DSG	11-1-2013	15:50:19	59518.000000	5951.800000	50101.091706	20.000000
C:\Users\cware\Desktop\Steller20November\TagTesting20Nov2013\M11.DSG	11-1-2013	15:50:19	59519.000000	5951.900000	50093.475210	20.000000
C:\Users\cware\Desktop\Steller20November\TagTesting20Nov2013\M11.DSG	11-1-2013	15:50:19	59520.000000	5952.000000	50085.111914	20.000000
C:\Users\cware\Desktop\Steller20November\TagTesting20Nov2013\M11.DSG	11-1-2013	15:50:19	59521.000000	5952.100000	50094.744866	20.000000
C:\Users\cware\Desktop\Steller20November\TagTesting20Nov2013\M11.DSG	11-1-2013	15:50:19	59522.000000	5952.200000	50085.460652	20.000000
C:\Users\cware\Desktop\Steller20November\TagTesting20Nov2013\M11.DSG	11-1-2013	15:50:19	59523.000000	5952.300000	50083.519084	20.000000
C:\Users\cware\Desktop\Steller20November\TagTesting20Nov2013\M11.DSG	11-1-2013	15:50:19	59524.000000	5952.400000	50084.937976	20.000000
C:\Users\cware\Desktop\Steller20November\TagTesting20Nov2013\M11.DSG	11-1-2013	15:50:19	59525.000000	5952.500000	50087.477135	20.000000
C:\Users\cware\Desktop\Steller20November\TagTesting20Nov2013\M11.DSG	11-1-2013	15:50:19	59526.000000	5952.600000	50089.717421	20.000000
C:\Users\cware\Desktop\Steller20November\TagTesting20Nov2013\M11.DSG	11-1-2013	15:50:19	59527.000000	5952.700000	50081.577714	20.000000
C:\Users\cware\Desktop\Steller20November\TagTesting20Nov2013\M11.DSG	11-1-2013	15:50:19	59528.000000	5952.800000	50081.453671	20.000000
C:\Users\cware\Desktop\Steller20November\TagTesting20Nov2013\M11.DSG	11-1-2013	15:50:19	59529.000000	5952.900000	50081.080285	20.000000
C:\Users\cware\Desktop\Steller20November\TagTesting20Nov2013\M11.DSG	11-1-2013	15:50:19	59530.000000	5953.000000	50084.839089	20.000000
C:\Users\cware\Desktop\Steller20November\TagTesting20Nov2013\M11.DSG	11-1-2013	15:50:19	59531.000000	5953.100000	50076.824091	20.000000
C:\Users\cware\Desktop\Steller20November\TagTesting20Nov2013\M11.DSG	11-1-2013	15:50:19	59532.000000	5953.200000	50080.732267	20.000000
C:\Users\cware\Desktop\Steller20November\TagTesting20Nov2013\M11.DSG	11-1-2013	15:50:19	59533.000000	5953.300000	50078.242891	20.000000
C:\Users\cware\Desktop\Steller20November\TagTesting20Nov2013\M11.DSG	11-1-2013	15:50:19	59534.000000	5953.400000	50082.748504	20.000000
C:\Users\cware\Desktop\Steller20November\TagTesting20Nov2013\M11.DSG	11-1-2013	15:50:19	59535.000000	5953.500000	50086.382638	20.000000
C:\Users\cware\Desktop\Steller20November\TagTesting20Nov2013\M11.DSG	11-1-2013	15:50:19	59536.000000	5953.600000	50082.922838	20.000000
C:\Users\cware\Desktop\Steller20November\TagTesting20Nov2013\M11.DSG	11-1-2013	15:50:19	59537.000000	5953.700000	50075.879019	20.000000
C:\Users\cware\Desktop\Steller20November\TagTesting20Nov2013\M11.DSG	11-1-2013	15:50:19	59538.000000	5953.800000	50081.479296	20.000000
C:\Users\cware\Desktop\Steller20November\TagTesting20Nov2013\M11.DSG	11-1-2013	15:50:19	59539.000000	5953.900000	50082.375855	20.000000
C:\Users\cware\Desktop\Steller20November\TagTesting20Nov2013\M11.DSG	11-1-2013	15:50:19	59540.000000	5954.000000	50082.923268	20.000000
C:\Users\cware\Desktop\Steller20November\TagTesting20Nov2013\M11.DSG	11-1-2013	15:50:19	59541.000000	5954.100000	50079.737260	20.000000
C:\Users\cware\Desktop\Steller20November\TagTesting20Nov2013\M11.DSG	11-1-2013	15:50:19	59542.000000	5954.200000	50081.628984	20.000000
C:\Users\cware\Desktop\Steller20November\TagTesting20Nov2013\M11.DSG	11-1-2013	15:50:19	59543.000000	5954.300000	50081.231005	20.000000
C:\Users\cware\Desktop\Steller20November\TagTesting20Nov2013\M11.DSG	11-1-2013	15:50:19	59544.000000	5954.400000	50082.898790	20.000000
C:\Users\cware\Desktop\Steller20November\TagTesting20Nov2013\M11.DSG	11-1-2013	15:50:19	59545.000000	5954.500000	50075.058433	20.000000
C:\Users\cware\Desktop\Steller20November\TagTesting20Nov2013\M11.DSG	11-1-2013	15:50:19	59546.000000	5954.600000	50076.352422	20.000000
C:\Users\cware\Desktop\Steller20November\TagTesting20Nov2013\M11.DSG	11-1-2013	15:50:19	59547.000000	5954.700000	50076.253087	20.000000
C:\Users\cware\Desktop\Steller20November\TagTesting20Nov2013\M11.DSG	11-1-2013	15:50:19	59548.000000	5954.800000	50083.819994	20.000000
C:\Users\cware\Desktop\Steller20November\TagTesting20Nov2013\M11.DSG	11-1-2013	15:50:19	59549.000000	5954.900000	50085.637265	20.000000
C:\Users\cware\Desktop\Steller20November\TagTesting20Nov2013\M11.DSG	11-1-2013	15:50:19	59550.000000	5955.000000	50093.378493	20.000000
C:\Users\cware\Desktop\Steller20November\TagTesting20Nov2013\M11.DSG	11-1-2013	15:50:19	59551.000000	5955.100000	50103.185370	20.000000
C:\Users\cware\Desktop\Steller20November\TagTesting20Nov2013\M11.DSG	11-1-2013	15:50:19	59552.000000	5955.200000	50102.811983	20.000000
C:\Users\cware\Desktop\Steller20November\TagTesting20Nov2013\M11.DSG	11-1-2013	15:50:19	59553.000000	5955.300000	50121.430625	20.000000
C:\Users\cware\Desktop\Steller20November\TagTesting20Nov2013\M11.DSG	11-1-2013	15:50:19	59554.000000	5955.400000	50128.499946	20.000000
C:\Users\cware\Desktop\Steller20November\TagTesting20Nov2013\M11.DSG	11-1-2013	15:50:19	59555.000000	5955.500000	50128.051802	20.000000
C:\Users\cware\Desktop\Steller20November\TagTesting20Nov2013\M11.DSG	11-1-2013	15:50:19	59556.000000	5955.600000	50132.955377	20.000000
C:\Users\cware\Desktop\Steller20November\TagTesting20Nov2013\M11.DSG	11-1-2013	15:50:19	59557.000000	5955.700000	50144.455111	20.000000
C:\Users\cware\Desktop\Steller20November\TagTesting20Nov2013\M11.DSG	11-1-2013	15:50:19	59558.000000	5955.800000	50149.507917	20.000000
C:\Users\cware\Desktop\Steller20November\TagTesting20Nov2013\M11.DSG	11-1-2013	15:50:19	59559.000000	5955.900000	50142.588426	20.000000
C:\Users\cware\Desktop\Steller20November\TagTesting20Nov2013\M11.DSG	11-1-2013	15:50:19	59560.000000	5956.000000	50131.039135	20.000000
C:\Users\cware\Desktop\Steller20November\TagTesting20Nov2013\M11.DSG	11-1-2013	15:50:19	59561.000000	5956.100000	50127.405168	20.000000
C:\Users\cware\Desktop\Steller20November\TagTesting20Nov2013\M11.DSG	11-1-2013	15:50:19	59562.000000	5956.200000	50113.167654	20.000000
C:\Users\cware\Desktop\Steller20November\TagTesting20Nov2013\M11.DSG	11-1-2013	15:50:19	59563.000000	5956.300000	50110.379844	20.000000
C:\Users\cware\Desktop\Steller20November\TagTesting20Nov2013\M11.DSG	11-1-2013	15:50:19	59564.000000	5956.400000	50108.488344	20.000000
C:\Users\cware\Desktop\Steller20November\TagTesting20Nov2013\M11.DSG	11-1-2013	15:50:19	59565.000000	5956.500000	50114.960087	20.000000
C:\Users\cware\Desktop\Steller20November\TagTesting20Nov2013\M11.DSG	11-1-2013	15:50:19	59566.000000	5956.600000	50099.154391	20.000000
C:\Users\cware\Desktop\Steller20November\TagTesting20Nov2013\M11.DSG	11-1-2013	15:50:19	59567.000000	5956.700000	50093.827849	20.000000
C:\Users\cware\Desktop\Steller20November\TagTesting20Nov2013\M11.DSG	11-1-2013	15:50:19	59568.000000	5956.800000	50096.590736	20.000000
C:\Users\cware\Desktop\Steller20November\TagTesting20Nov2013\M11.DSG	11-1-2013	15:50:19	59569.000000	5956.900000	50092.284677	20.000000
C:\Users\cware\Desktop\Steller20November\TagTesting20Nov2013\M11.DSG	11-1-2013	15:50:19	59570.000000	5957.000000	50092.458831	20.000000
C:\Users\cware\Desktop\Steller20November\TagTesting20Nov2013\M11.DSG	11-1-2013	15:50:19	59571.000000	5957.100000	50096.540792	20.000000
C:\Users\cware\Desktop\Steller20November\TagTesting20Nov2013\M11.DSG	11-1-2013	15:50:19	59572.000000	5957.200000	50097.039157	20.000000
C:\Users\cware\Desktop\Steller20November\TagTesting20Nov2013\M11.DSG	11-1-2013	15:50:19	59573.000000	5957.300000	50102.639517	20.000000
C:\Users\cware\Desktop\Steller20November\TagTesting20Nov2013\M11.DSG	11-1-2013	15:50:19	59574.000000	5957.400000	50097.885016	20.000000
C:\Users\cware\Desktop\Steller20November\TagTesting20Nov2013\M11.DSG	11-1-2013	15:50:19	59575.000000	5957.500000	50096.640892	20.000000
C:\Users\cware\Desktop\Steller20November\TagTesting20Nov2013\M11.DSG	11-1-2013	15:50:19	59576.000000	5957.600000	50098.209275	20.000000
C:\Users\cware\Desktop\Steller20November\TagTesting20Nov2013\M11.DSG	11-1-2013	15:50:19	59577.000000	5957.700000	50096.616102	20.000000
C:\Users\cware\Desktop\Steller20November\TagTesting20Nov2013\M11.DSG	11-1-2013	15:50:19	59578.000000	5957.800000	50091.663206	20.000000
C:\Users\cware\Desktop\Steller20November\TagTesting20Nov2013\M11.DSG	11-1-2013	15:50:19	59579.000000	5957.900000	50093.679271	20.000000
C:\Users\cware\Desktop\Steller20November\TagTesting20Nov2013\M11.DSG	11-1-2013	15:50:19	59580.000000	5958.000000	50086.236784	20.000000
C:\Users\cware\Desktop\Steller20November\TagTesting20Nov2013\M11.DSG	11-1-2013	15:50:19	59581.000000	5958.100000	50090.692664	20.000000
C:\Users\cware\Desktop\Steller20November\TagTesting20Nov2013\M11.DSG	11-1-2013	15:50:19	59582.000000	5958.200000	50091.240340	20.000000
C:\Users\cware\Desktop\Steller20November\TagTesting20Nov2013\M11.DSG	11-1-2013	15:50:19	59583.000000	5958.300000	50088.178826	20.000000
C:\Users\cware\Desktop\Steller20November\TagTesting20Nov2013\M11.DSG	11-1-2013	15:50:19	59584.000000	5958.400000	50080.238571	20.000000
C:\Users\cware\Desktop\Steller20November\TagTesting20Nov2013\M11.DSG	11-1-2013	15:50:19	59585.000000	5958.500000	50083.051250	20.000000
C:\Users\cware\Desktop\Steller20November\TagTesting20Nov2013\M11.DSG	11-1-2013	15:50:19	59586.000000	5958.600000	50080.164078	20.000000
C:\Users\cware\Desktop\Steller20November\TagTesting20Nov2013\M11.DSG	11-1-2013	15:50:19	59587.000000	5958.700000	50080.860969	20.000000
C:\Users\cware\Desktop\Steller20November\TagTesting20Nov2013\M11.DSG	11-1-2013	15:50:19	59588.000000	5958.800000	50079.965315	20.000000
C:\Users\cware\Desktop\Steller20November\TagTesting20Nov2013\M11.DSG	11-1-2013	15:50:19	59589.000000	5958.900000	50074.240245	20.000000
C:\Users\cware\Desktop\Steller20November\TagTesting20Nov2013\M11.DSG	11-1-2013	15:50:19	59590.000000	5959.000000	50073.468518	20.000000
C:\Users\cware\Desktop\Steller20November\TagTesting20Nov2013\M11.DSG	11-1-2013	15:50:19	59591.000000	5959.100000	50080.089700	20.000000
C:\Users\cware\Desktop\Steller20November\TagTesting20Nov2013\M11.DSG	11-1-2013	15:50:19	59592.000000	5959.200000	50082.205760	20.000000
C:\Users\cware\Desktop\Steller20November\TagTesting20Nov2013\M11.DSG	11-1-2013	15:50:19	59593.000000	5959.300000	50090.594035	20.000000
C:\Users\cware\Desktop\Steller20November\TagTesting20Nov2013\M11.DSG	11-1-2013	15:50:19	59594.000000	5959.400000	50088.179542	20.000000
C:\Users\cware\Desktop\Steller20November\TagTesting20Nov2013\M11.DSG	11-1-2013	15:50:19	59595.000000	5959.500000	50103.089427	20.000000
C:\Users\cware\Desktop\Steller20November\TagTesting20Nov2013\M11.DSG	11-1-2013	15:50:19	59596.000000	5959.600000	50119.467674	20.000000
C:\Users\cware\Desktop\Steller20November\TagTesting20Nov2013\M11.DSG	11-1-2013	15:50:19	59597.000000	5959.700000	50133.556023	20.000000
C:\Users\cware\Desktop\Steller20November\TagTesting20Nov2013\M11.DSG	11-1-2013	15:50:19	59598.000000	5959.800000	50136.418563	20.000000
C:\Users\cware\Desktop\Steller20November\TagTesting20Nov2013\M11.DSG	11-1-2013	15:50:19	59599.000000	5959.900000	50152.025607	20.000000
C:\Users\cware\Desktop\Steller20November\TagTesting20Nov2013\M11.DSG	11-1-2013	15:50:19	59600.000000	5960.000000	50148.789689	20.000000
C:\Users\cware\Desktop\Steller20November\TagTesting20Nov2013\M11.DSG	11-1-2013	15:50:19	59601.000000	5960.100000	50165.242556	20.000000
C:\Users\cware\Desktop\Steller20November\TagTesting20Nov2013\M11.DSG	11-1-2013	15:50:19	59602.000000	5960.200000	50174.875338	20.000000
C:\Users\cware\Desktop\Steller20November\TagTesting20Nov2013\M11.DSG	11-1-2013	15:50:19	59603.000000	5960.300000	50167.184265	20.000000
C:\Users\cware\Desktop\Steller20November\TagTesting20Nov2013\M11.DSG	11-1-2013	15:50:19	59604.000000	5960.400000	50155.684808	20.000000
C:\Users\cware\Desktop\Steller20November\TagTesting20Nov2013\M11.DSG	11-1-2013	15:50:19	59605.000000	5960.500000	50147.396246	20.000000
C:\Users\cware\Desktop\Steller20November\TagTesting20Nov2013\M11.DSG	11-1-2013	15:50:19	59606.000000	5960.600000	50149.960133	20.000000
C:\Users\cware\Desktop\Steller20November\TagTesting20Nov2013\M11.DSG	11-1-2013	15:50:19	59607.000000	5960.700000	50133.755908	20.000000
C:\Users\cware\Desktop\Steller20November\TagTesting20Nov2013\M11.DSG	11-1-2013	15:50:19	59608.000000	5960.800000	50133.955145	20.000000
C:\Users\cware\Desktop\Steller20November\TagTesting20Nov2013\M11.DSG	11-1-2013	15:50:19	59609.000000	5960.900000	50125.865658	20.000000
C:\Users\cware\Desktop\Steller20November\TagTesting20Nov2013\M11.DSG	11-1-2013	15:50:19	59610.000000	5961.000000	50134.055000	20.000000
C:\Users\cware\Desktop\Steller20November\TagTesting20Nov2013\M11.DSG	11-1-2013	15:50:19	59611.000000	5961.100000	50125.044625	20.000000
C:\Users\cware\Desktop\Steller20November\TagTesting20Nov2013\M11.DSG	11-1-2013	15:50:19	59612.000000	5961.200000	50124.721033	20.000000
C:\Users\cware\Desktop\Steller20November\TagTesting20Nov2013\M11.DSG	11-1-2013	15:50:19	59613.000000	5961.300000	50127.160553	20.000000
C:\Users\cware\Desktop\Steller20November\TagTesting20Nov2013\M11.DSG	11-1-2013	15:50:19	59614.000000	5961.400000	50142.692440	20.000000
C:\Users\cware\Desktop\Steller20November\TagTesting20Nov2013\M11.DSG	11-1-2013	15:50:19	59615.000000	5961.500000	50139.780048	20.000000
C:\Users\cware\Desktop\Steller20November\TagTesting20Nov2013\M11.DSG	11-1-2013	15:50:19	59616.000000	5961.600000	50137.813774	20.000000
C:\Users\cware\Desktop\Steller20November\TagTesting20Nov2013\M11.DSG	11-1-2013	15:50:19	59617.000000	5961.700000	50132.910453	20.000000
C:\Users\cware\Desktop\Steller20November\TagTesting20Nov2013\M11.DSG	11-1-2013	15:50:19	59618.000000	5961.800000	50135.125585	20.000000
C:\Users\cware\Desktop\Steller20November\TagTesting20Nov2013\M11.DSG	11-1-2013	15:50:19	59619.000000	5961.900000	50136.793603	20.000000
C:\Users\cware\Desktop\Steller20November\TagTesting20Nov2013\M11.DSG	11-1-2013	15:50:19	59620.000000	5962.000000	50128.704006	20.000000
C:\Users\cware\Desktop\Steller20November\TagTesting20Nov2013\M11.DSG	11-1-2013	15:50:19	59621.000000	5962.100000	50134.628016	20.000000
C:\Users\cware\Desktop\Steller20November\TagTesting20Nov2013\M11.DSG	11-1-2013	15:50:19	59622.000000	5962.200000	50140.278620	20.000000
C:\Users\cware\Desktop\Steller20November\TagTesting20Nov2013\M11.DSG	11-1-2013	15:50:19	59623.000000	5962.300000	50131.890050	20.000000
C:\Users\cware\Desktop\Steller20November\TagTesting20Nov2013\M11.DSG	11-1-2013	15:50:19	59624.000000	5962.400000	50134.429244	20.000000
C:\Users\cware\Desktop\Steller20November\TagTesting20Nov2013\M11.DSG	11-1-2013	15:50:19	59625.000000	5962.500000	50140.776590	20.000000
C:\Users\cware\Desktop\Steller20November\TagTesting20Nov2013\M11.DSG	11-1-2013	15:50:19	59626.000000	5962.600000	50126.489257	20.000000
C:\Users\cware\Desktop\Steller20November\TagTesting20Nov2013\M11.DSG	11-1-2013	15:50:19	59627.000000	5962.700000	50133.906854	20.000000
C:\Users\cware\Desktop\Steller20November\TagTesting20Nov2013\M11.DSG	11-1-2013	15:50:19	59628.000000	5962.800000	50134.578981	20.000000
C:\Users\cware\Desktop\Steller20November\TagTesting20Nov2013\M11.DSG	11-1-2013	15:50:19	59629.000000	5962.900000	50133.359261	20.000000
C:\Users\cware\Desktop\Steller20November\TagTesting20Nov2013\M11.DSG	11-1-2013	15:50:19	59630.000000	5963.000000	50132.039844	20.000000
C:\Users\cware\Desktop\Steller20November\TagTesting20Nov2013\M11.DSG	11-1-2013	15:50:19	59631.000000	5963.100000	50140.030022	20.000000
C:\Users\cware\Desktop\Steller20November\TagTesting20Nov2013\M11.DSG	11-1-2013	15:50:19	59632.000000	5963.200000	50144.535654	20.000000
C:\Users\cware\Desktop\Steller20November\TagTesting20Nov2013\M11.DSG	11-1-2013	15:50:19	59633.000000	5963.300000	50142.718466	20.000000
C:\Users\cware\Desktop\Steller20November\TagTesting20Nov2013\M11.DSG	11-1-2013	15:50:19	59634.000000	5963.400000	50145.008456	20.000000
C:\Users\cware\Desktop\Steller20November\TagTesting20Nov2013\M11.DSG	11-1-2013	15:50:19	59635.000000	5963.500000	50141.100771	20.000000
C:\Users\cware\Desktop\Steller20November\TagTesting20Nov2013\M11.DSG	11-1-2013	15:50:19	59636.000000	5963.600000	50141.872581	20.000000
C:\Users\cware\Desktop\Steller20November\TagTesting20Nov2013\M11.DSG	11-1-2013	15:50:19	59637.000000	5963.700000	50141.075915	20.000000
C:\Users\cware\Desktop\Steller20November\TagTesting20Nov2013\M11.DSG	11-1-2013	15:50:19	59638.000000	5963.800000	50139.657313	20.000000
C:\Users\cware\Desktop\Steller20November\TagTesting20Nov2013\M11.DSG	11-1-2013	15:50:19	59639.000000	5963.900000	50145.954771	20.000000
C:\Users\cware\Desktop\Steller20November\TagTesting20Nov2013\M11.DSG	11-1-2013	15:50:19	59640.000000	5964.000000	50153.322718	20.000000
C:\Users\cware\Desktop\Steller20November\TagTesting20Nov2013\M11.DSG	11-1-2013	15:50:19	59641.000000	5964.100000	50161.362657	20.000000
C:\Users\cware\Desktop\Steller20November\TagTesting20Nov2013\M11.DSG	11-1-2013	15:50:19	59642.000000	5964.200000	50174.853575	20.000000
C:\Users\cware\Desktop\Steller20November\TagTesting20Nov2013\M11.DSG	11-1-2013	15:50:19	59643.000000	5964.300000	50186.104361	20.000000
C:\Users\cware\Desktop\Steller20November\TagTesting20Nov2013\M11.DSG	11-1-2013	15:50:19	59644.000000	5964.400000	50194.517559	20.000000
C:\Users\cware\Desktop\Steller20November\TagTesting20Nov2013\M11.DSG	11-1-2013	15:50:19	59645.000000	5964.500000	50195.239424	20.000000
C:\Users\cware\Desktop\Steller20November\TagTesting20Nov2013\M11.DSG	11-1-2013	15:50:19	59646.000000	5964.600000	50204.100620	20.000000
C:\Users\cware\Desktop\Steller20November\TagTesting20Nov2013\M11.DSG	11-1-2013	15:50:19	59647.000000	5964.700000	50216.969484	20.000000
C:\Users\cware\Desktop\Steller20November\TagTesting20Nov2013\M11.DSG	11-1-2013	15:50:19	59648.000000	5964.800000	50218.637146	20.000000
C:\Users\cware\Desktop\Steller20November\TagTesting20Nov2013\M11.DSG	11-1-2013	15:50:19	59649.000000	5964.900000	50215.077737	20.000000
C:\Users\cware\Desktop\Steller20November\TagTesting20Nov2013\M11.DSG	11-1-2013	15:50:19	59650.000000	5965.000000	50201.761166	20.000000
C:\Users\cware\Desktop\Steller20November\TagTesting20Nov2013\M11.DSG	11-1-2013	15:50:19	59651.000000	5965.100000	50196.161034	20.000000
C:\Users\cware\Desktop\Steller20November\TagTesting20Nov2013\M11.DSG	11-1-2013	15:50:19	59652.000000	5965.200000	50184.362457	20.000000
C:\Users\cware\Desktop\Steller20November\TagTesting20Nov2013\M11.DSG	11-1-2013	15:50:19	59653.000000	5965.300000	50178.812023	20.000000
C:\Users\cware\Desktop\Steller20November\TagTesting20Nov2013\M11.DSG	11-1-2013	15:50:19	59654.000000	5965.400000	50182.421298	20.000000
C:\Users\cware\Desktop\Steller20November\TagTesting20Nov2013\M11.DSG	11-1-2013	15:50:19	59655.000000	5965.500000	50160.343058	20.000000
C:\Users\cware\Desktop\Steller20November\TagTesting20Nov2013\M11.DSG	11-1-2013	15:50:19	59656.000000	5965.600000	50161.438504	20.000000
C:\Users\cware\Desktop\Steller20November\TagTesting20Nov2013\M11.DSG	11-1-2013	15:50:19	59657.000000	5965.700000	50157.555143	20.000000
C:\Users\cware\Desktop\Steller20November\TagTesting20Nov2013\M11.DSG	11-1-2013	15:50:19	59658.000000	5965.800000	50152.651787	20.000000
C:\Users\cware\Desktop\Steller20November\TagTesting20Nov2013\M11.DSG	11-1-2013	15:50:19	59659.000000	5965.900000	50163.404748	20.000000
C:\Users\cware\Desktop\Steller20November\TagTesting20Nov2013\M11.DSG	11-1-2013	15:50:19	59660.000000	5966.000000	50157.231952	20.000000
C:\Users\cware\Desktop\Steller20November\TagTesting20Nov2013\M11.DSG	11-1-2013	15:50:19	59661.000000	5966.100000	50151.357684	20.000000
C:\Users\cware\Desktop\Steller20November\TagTesting20Nov2013\M11.DSG	11-1-2013	15:50:19	59662.000000	5966.200000	50155.539284	20.000000
C:\Users\cware\Desktop\Steller20November\TagTesting20Nov2013\M11.DSG	11-1-2013	15:50:19	59663.000000	5966.300000	50150.835061	20.000000
C:\Users\cware\Desktop\Steller20November\TagTesting20Nov2013\M11.DSG	11-1-2013	15:50:19	59664.000000	5966.400000	50152.253786	20.000000
C:\Users\cware\Desktop\Steller20November\TagTesting20Nov2013\M11.DSG	11-1-2013	15:50:19	59665.000000	5966.500000	50152.453165	20.000000
C:\Users\cware\Desktop\Steller20November\TagTesting20Nov2013\M11.DSG	11-1-2013	15:50:19	59666.000000	5966.600000	50156.186983	20.000000
C:\Users\cware\Desktop\Steller20November\TagTesting20Nov2013\M11.DSG	11-1-2013	15:50:19	59667.000000	5966.700000	50148.869028	20.000000
C:\Users\cware\Desktop\Steller20November\TagTesting20Nov2013\M11.DSG	11-1-2013	15:50:19	59668.000000	5966.800000	50148.694633	20.000000
C:\Users\cware\Desktop\Steller20November\TagTesting20Nov2013\M11.DSG	11-1-2013	15:50:19	59669.000000	5966.900000	50146.778210	20.000000
C:\Users\cware\Desktop\Steller20November\TagTesting20Nov2013\M11.DSG	11-1-2013	15:50:19	59670.000000	5967.000000	50145.285106	20.000000
C:\Users\cware\Desktop\Steller20November\TagTesting20Nov2013\M11.DSG	11-1-2013	15:50:19	59671.000000	5967.100000	50142.148730	20.000000
C:\Users\cware\Desktop\Steller20November\TagTesting20Nov2013\M11.DSG	11-1-2013	15:50:19	59672.000000	5967.200000	50137.543943	20.000000
C:\Users\cware\Desktop\Steller20November\TagTesting20Nov2013\M11.DSG	11-1-2013	15:50:19	59673.000000	5967.300000	50133.138636	20.000000
C:\Users\cware\Desktop\Steller20November\TagTesting20Nov2013\M11.DSG	11-1-2013	15:50:19	59674.000000	5967.400000	50141.875162	20.000000
C:\Users\cware\Desktop\Steller20November\TagTesting20Nov2013\M11.DSG	11-1-2013	15:50:19	59675.000000	5967.500000	50140.356723	20.000000
C:\Users\cware\Desktop\Steller20November\TagTesting20Nov2013\M11.DSG	11-1-2013	15:50:19	59676.000000	5967.600000	50143.816942	20.000000
C:\Users\cware\Desktop\Steller20November\TagTesting20Nov2013\M11.DSG	11-1-2013	15:50:19	59677.000000	5967.700000	50147.376109	20.000000
C:\Users\cware\Desktop\Steller20November\TagTesting20Nov2013\M11.DSG	11-1-2013	15:50:19	59678.000000	5967.800000	50147.550412	20.000000
C:\Users\cware\Desktop\Steller20November\TagTesting20Nov2013\M11.DSG	11-1-2013	15:50:19	59679.000000	5967.900000	50148.172942	20.000000
C:\Users\cware\Desktop\Steller20November\TagTesting20Nov2013\M11.DSG	11-1-2013	15:50:19	59680.000000	5968.000000	50144.538833	20.000000
C:\Users\cware\Desktop\Steller20November\TagTesting20Nov2013\M11.DSG	11-1-2013	15:50:19	59681.000000	5968.100000	50146.729281	20.000000
C:\Users\cware\Desktop\Steller20November\TagTesting20Nov2013\M11.DSG	11-1-2013	15:50:19	59682.000000	5968.200000	50150.886299	20.000000
C:\Users\cware\Desktop\Steller20November\TagTesting20Nov2013\M11.DSG	11-1-2013	15:50:19	59683.000000	5968.300000	50150.264133	20.000000
C:\Users\cware\Desktop\Steller20November\TagTesting20Nov2013\M11.DSG	11-1-2013	15:50:19	59684.000000	5968.400000	50149.118980	20.000000
C:\Users\cware\Desktop\Steller20November\TagTesting20Nov2013\M11.DSG	11-1-2013	15:50:19	59685.000000	5968.500000	50155.067925	20.000000
C:\Users\cware\Desktop\Steller20November\TagTesting20Nov2013\M11.DSG	11-1-2013	15:50:19	59686.000000	5968.600000	50146.331206	20.000000
C:\Users\cware\Desktop\Steller20November\TagTesting20Nov2013\M11.DSG	11-1-2013	15:50:19	59687.000000	5968.700000	50159.125630	20.000000
C:\Users\cware\Desktop\Steller20November\TagTesting20Nov2013\M11.DSG	11-1-2013	15:50:19	59688.000000	5968.800000	50153.997859	20.000000
C:\Users\cware\Desktop\Steller20November\TagTesting20Nov2013\M11.DSG	11-1-2013	15:50:19	59689.000000	5968.900000	50149.368458	20.000000
C:\Users\cware\Desktop\Steller20November\TagTesting20Nov2013\M11.DSG	11-1-2013	15:50:19	59690.000000	5969.000000	50158.279349	20.000000
C:\Users\cware\Desktop\Steller20November\TagTesting20Nov2013\M11.DSG	11-1-2013	15:50:19	59691.000000	5969.100000	50155.168140	20.000000
C:\Users\cware\Desktop\Steller20November\TagTesting20Nov2013\M11.DSG	11-1-2013	15:50:19	59692.000000	5969.200000	50163.407076	20.000000
C:\Users\cware\Desktop\Steller20November\TagTesting20Nov2013\M11.DSG	11-1-2013	15:50:19	59693.000000	5969.300000	50161.764032	20.000000
C:\Users\cware\Desktop\Steller20November\TagTesting20Nov2013\M11.DSG	11-1-2013	15:50:19	59694.000000	5969.400000	50167.464366	20.000000
C:\Users\cware\Desktop\Steller20November\TagTesting20Nov2013\M11.DSG	11-1-2013	15:50:19	59695.000000	5969.500000	50174.259368	20.000000
C:\Users\cware\Desktop\Steller20November\TagTesting20Nov2013\M11.DSG	11-1-2013	15:50:19	59696.000000	5969.600000	50187.277635	20.000000
C:\Users\cware\Desktop\Steller20November\TagTesting20Nov2013\M11.DSG	11-1-2013	15:50:19	59697.000000	5969.700000	50194.396744	20.000000
C:\Users\cware\Desktop\Steller20November\TagTesting20Nov2013\M11.DSG	11-1-2013	15:50:19	59698.000000	5969.800000	50209.505490	20.000000
C:\Users\cware\Desktop\Steller20November\TagTesting20Nov2013\M11.DSG	11-1-2013	15:50:19	59699.000000	5969.900000	50206.842144	20.000000
C:\Users\cware\Desktop\Steller20November\TagTesting20Nov2013\M11.DSG	11-1-2013	15:50:19	59700.000000	5970.000000	50224.166335	20.000000
C:\Users\cware\Desktop\Steller20November\TagTesting20Nov2013\M11.DSG	11-1-2013	15:50:19	59701.000000	5970.100000	50234.197524	20.000000
C:\Users\cware\Desktop\Steller20November\TagTesting20Nov2013\M11.DSG	11-1-2013	15:50:19	59702.000000	5970.200000	50230.488901	20.000000
C:\Users\cware\Desktop\Steller20November\TagTesting20Nov2013\M11.DSG	11-1-2013	15:50:19	59703.000000	5970.300000	50220.706957	20.000000
C:\Users\cware\Desktop\Steller20November\TagTesting20Nov2013\M11.DSG	11-1-2013	15:50:19	59704.000000	5970.400000	50208.659636	20.000000
C:\Users\cware\Desktop\Steller20November\TagTesting20Nov2013\M11.DSG	11-1-2013	15:50:19	59705.000000	5970.500000	50200.993053	20.000000
C:\Users\cware\Desktop\Steller20November\TagTesting20Nov2013\M11.DSG	11-1-2013	15:50:19	59706.000000	5970.600000	50193.326800	20.000000
C:\Users\cware\Desktop\Steller20November\TagTesting20Nov2013\M11.DSG	11-1-2013	15:50:19	59707.000000	5970.700000	50188.746992	20.000000
C:\Users\cware\Desktop\Steller20November\TagTesting20Nov2013\M11.DSG	11-1-2013	15:50:19	59708.000000	5970.800000	50186.158341	20.000000
C:\Users\cware\Desktop\Steller20November\TagTesting20Nov2013\M11.DSG	11-1-2013	15:50:19	59709.000000	5970.900000	50176.923880	20.000000
C:\Users\cware\Desktop\Steller20November\TagTesting20Nov2013\M11.DSG	11-1-2013	15:50:19	59710.000000	5971.000000	50187.502671	20.000000
C:\Users\cware\Desktop\Steller20November\TagTesting20Nov2013\M11.DSG	11-1-2013	15:50:19	59711.000000	5971.100000	50180.682510	20.000000
C:\Users\cware\Desktop\Steller20November\TagTesting20Nov2013\M11.DSG	11-1-2013	15:50:19	59712.000000	5971.200000	50174.186134	20.000000
C:\Users\cware\Desktop\Steller20November\TagTesting20Nov2013\M11.DSG	11-1-2013	15:50:19	59713.000000	5971.300000	50167.764268	20.000000
C:\Users\cware\Desktop\Steller20November\TagTesting20Nov2013\M11.DSG	11-1-2013	15:50:19	59714.000000	5971.400000	50177.969522	20.000000
C:\Users\cware\Desktop\Steller20November\TagTesting20Nov2013\M11.DSG	11-1-2013	15:50:19	59715.000000	5971.500000	50170.751197	20.000000
C:\Users\cware\Desktop\Steller20November\TagTesting20Nov2013\M11.DSG	11-1-2013	15:50:19	59716.000000	5971.600000	50163.881562	20.000000
C:\Users\cware\Desktop\Steller20November\TagTesting20Nov2013\M11.DSG	11-1-2013	15:50:19	59717.000000	5971.700000	50173.539060	20.000000
C:\Users\cware\Desktop\Steller20November\TagTesting20Nov2013\M11.DSG	11-1-2013	15:50:19	59718.000000	5971.800000	50173.514380	20.000000
C:\Users\cware\Desktop\Steller20November\TagTesting20Nov2013\M11.DSG	11-1-2013	15:50:19	59719.000000	5971.900000	50166.445089	20.000000
C:\Users\cware\Desktop\Steller20November\TagTesting20Nov2013\M11.DSG	11-1-2013	15:50:19	59720.000000	5972.000000	50163.582725	20.000000
C:\Users\cware\Desktop\Steller20November\TagTesting20Nov2013\M11.DSG	11-1-2013	15:50:19	59721.000000	5972.100000	50170.751285	20.000000
C:\Users\cware\Desktop\Steller20November\TagTesting20Nov2013\M11.DSG	11-1-2013	15:50:19	59722.000000	5972.200000	50164.080571	20.000000
C:\Users\cware\Desktop\Steller20November\TagTesting20Nov2013\M11.DSG	11-1-2013	15:50:19	59723.000000	5972.300000	50164.628323	20.000000
C:\Users\cware\Desktop\Steller20November\TagTesting20Nov2013\M11.DSG	11-1-2013	15:50:19	59724.000000	5972.400000	50169.930362	20.000000
C:\Users\cware\Desktop\Steller20November\TagTesting20Nov2013\M11.DSG	11-1-2013	15:50:19	59725.000000	5972.500000	50165.474942	20.000000
C:\Users\cware\Desktop\Steller20November\TagTesting20Nov2013\M11.DSG	11-1-2013	15:50:19	59726.000000	5972.600000	50163.807377	20.000000
C:\Users\cware\Desktop\Steller20November\TagTesting20Nov2013\M11.DSG	11-1-2013	15:50:19	59727.000000	5972.700000	50164.105933	20.000000
C:\Users\cware\Desktop\Steller20November\TagTesting20Nov2013\M11.DSG	11-1-2013	15:50:19	59728.000000	5972.800000	50164.056305	20.000000
C:\Users\cware\Desktop\Steller20November\TagTesting20Nov2013\M11.DSG	11-1-2013	15:50:19	59729.000000	5972.900000	50158.655027	20.000000
C:\Users\cware\Desktop\Steller20November\TagTesting20Nov2013\M11.DSG	11-1-2013	15:50:19	59730.000000	5973.000000	50161.219157	20.000000
C:\Users\cware\Desktop\Steller20November\TagTesting20Nov2013\M11.DSG	11-1-2013	15:50:19	59731.000000	5973.100000	50161.468089	20.000000
C:\Users\cware\Desktop\Steller20November\TagTesting20Nov2013\M11.DSG	11-1-2013	15:50:19	59732.000000	5973.200000	50166.271697	20.000000
C:\Users\cware\Desktop\Steller20November\TagTesting20Nov2013\M11.DSG	11-1-2013	15:50:19	59733.000000	5973.300000	50171.573762	20.000000
C:\Users\cware\Desktop\Steller20November\TagTesting20Nov2013\M11.DSG	11-1-2013	15:50:19	59734.000000	5973.400000	50162.090448	20.000000
C:\Users\cware\Desktop\Steller20November\TagTesting20Nov2013\M11.DSG	11-1-2013	15:50:19	59735.000000	5973.500000	50169.831427	20.000000
C:\Users\cware\Desktop\Steller20November\TagTesting20Nov2013\M11.DSG	11-1-2013	15:50:19	59736.000000	5973.600000	50167.541631	20.000000
C:\Users\cware\Desktop\Steller20November\TagTesting20Nov2013\M11.DSG	11-1-2013	15:50:19	59737.000000	5973.700000	50164.778962	20.000000
C:\Users\cware\Desktop\Steller20November\TagTesting20Nov2013\M11.DSG	11-1-2013	15:50:19	59738.000000	5973.800000	50165.600304	20.000000
C:\Users\cware\Desktop\Steller20November\TagTesting20Nov2013\M11.DSG	11-1-2013	15:50:19	59739.000000	5973.900000	50173.341476	20.000000
C:\Users\cware\Desktop\Steller20November\TagTesting20Nov2013\M11.DSG	11-1-2013	15:50:19	59740.000000	5974.000000	50175.258233	20.000000
C:\Users\cware\Desktop\Steller20November\TagTesting20Nov2013\M11.DSG	11-1-2013	15:50:19	59741.000000	5974.100000	50186.135633	20.000000
C:\Users\cware\Desktop\Steller20November\TagTesting20Nov2013\M11.DSG	11-1-2013	15:50:19	59742.000000	5974.200000	50198.630807	20.000000
C:\Users\cware\Desktop\Steller20November\TagTesting20Nov2013\M11.DSG	11-1-2013	15:50:19	59743.000000	5974.300000	50205.251850	20.000000
C:\Users\cware\Desktop\Steller20November\TagTesting20Nov2013\M11.DSG	11-1-2013	15:50:19	59744.000000	5974.400000	50214.312193	20.000000
C:\Users\cware\Desktop\Steller20November\TagTesting20Nov2013\M11.DSG	11-1-2013	15:50:19	59745.000000	5974.500000	50208.164106	20.000000
C:\Users\cware\Desktop\Steller20November\TagTesting20Nov2013\M11.DSG	11-1-2013	15:50:19	59746.000000	5974.600000	50222.252930	20.000000
C:\Users\cware\Desktop\Steller20November\TagTesting20Nov2013\M11.DSG	11-1-2013	15:50:19	59747.000000	5974.700000	50231.562086	20.000000
C:\Users\cware\Desktop\Steller20November\TagTesting20Nov2013\M11.DSG	11-1-2013	15:50:19	59748.000000	5974.800000	50222.252665	20.000000
C:\Users\cware\Desktop\Steller20November\TagTesting20Nov2013\M11.DSG	11-1-2013	15:50:19	59749.000000	5974.900000	50199.751224	20.000000
C:\Users\cware\Desktop\Steller20November\TagTesting20Nov2013\M11.DSG	11-1-2013	15:50:19	59750.000000	5975.000000	50193.578281	20.000000
C:\Users\cware\Desktop\Steller20November\TagTesting20Nov2013\M11.DSG	11-1-2013	15:50:19	59751.000000	5975.100000	50180.610028	20.000000
C:\Users\cware\Desktop\Steller20November\TagTesting20Nov2013\M11.DSG	11-1-2013	15:50:19	59752.000000	5975.200000	50182.750725	20.000000
C:\Users\cware\Desktop\Steller20November\TagTesting20Nov2013\M11.DSG	11-1-2013	15:50:19	59753.000000	5975.300000	50172.570414	20.000000
C:\Users\cware\Desktop\Steller20November\TagTesting20Nov2013\M11.DSG	11-1-2013	15:50:19	59754.000000	5975.400000	50180.560594	20.000000
C:\Users\cware\Desktop\Steller20November\TagTesting20Nov2013\M11.DSG	11-1-2013	15:50:19	59755.000000	5975.500000	50174.835914	20.000000
C:\Users\cware\Desktop\Steller20November\TagTesting20Nov2013\M11.DSG	11-1-2013	15:50:19	59756.000000	5975.600000	50169.210419	20.000000
C:\Users\cware\Desktop\Steller20November\TagTesting20Nov2013\M11.DSG	11-1-2013	15:50:19	59757.000000	5975.700000	50155.645081	20.000000
C:\Users\cware\Desktop\Steller20November\TagTesting20Nov2013\M11.DSG	11-1-2013	15:50:19	59758.000000	5975.800000	50154.151374	20.000000
C:\Users\cware\Desktop\Steller20November\TagTesting20Nov2013\M11.DSG	11-1-2013	15:50:19	59759.000000	5975.900000	50141.382346	20.000000
C:\Users\cware\Desktop\Steller20November\TagTesting20Nov2013\M11.DSG	11-1-2013	15:50:19	59760.000000	5976.000000	50145.315217	20.000000
C:\Users\cware\Desktop\Steller20November\TagTesting20Nov2013\M11.DSG	11-1-2013	15:50:19	59761.000000	5976.100000	50144.593549	20.000000
C:\Users\cware\Desktop\Steller20November\TagTesting20Nov2013\M11.DSG	11-1-2013	15:50:19	59762.000000	5976.200000	50137.400194	20.000000
C:\Users\cware\Desktop\Steller20November\TagTesting20Nov2013\M11.DSG	11-1-2013	15:50:19	59763.000000	5976.300000	50141.880549	20.000000
C:\Users\cware\Desktop\Steller20November\TagTesting20Nov2013\M11.DSG	11-1-2013	15:50:19	59764.000000	5976.400000	50137.027009	20.000000
C:\Users\cware\Desktop\Steller20November\TagTesting20Nov2013\M11.DSG	11-1-2013	15:50:19	59765.000000	5976.500000	50147.755103	20.000000
C:\Users\cware\Desktop\Steller20November\TagTesting20Nov2013\M11.DSG	11-1-2013	15:50:19	59766.000000	5976.600000	50150.965915	20.000000
C:\Users\cware\Desktop\Steller20November\TagTesting20Nov2013\M11.DSG	11-1-2013	15:50:19	59767.000000	5976.700000	50148.327539	20.000000
C:\Users\cware\Desktop\Steller20November\TagTesting20Nov2013\M11.DSG	11-1-2013	15:50:19	59768.000000	5976.800000	50147.954073	20.000000
C:\Users\cware\Desktop\Steller20November\TagTesting20Nov2013\M11.DSG	11-1-2013	15:50:19	59769.000000	5976.900000	50127.718011	20.000000
C:\Users\cware\Desktop\Steller20November\TagTesting20Nov2013\M11.DSG	11-1-2013	15:50:19	59770.000000	5977.000000	50116.093749	20.000000
C:\Users\cware\Desktop\Steller20November\TagTesting20Nov2013\M11.DSG	11-1-2013	15:50:19	59771.000000	5977.100000	50120.872892	20.000000
C:\Users\cware\Desktop\Steller20November\TagTesting20Nov2013\M11.DSG	11-1-2013	15:50:19	59772.000000	5977.200000	50128.738674	20.000000
C:\Users\cware\Desktop\Steller20November\TagTesting20Nov2013\M11.DSG	11-1-2013	15:50:19	59773.000000	5977.300000	50119.454430	20.000000
C:\Users\cware\Desktop\Steller20November\TagTesting20Nov2013\M11.DSG	11-1-2013	15:50:19	59774.000000	5977.400000	50127.568858	20.000000
C:\Users\cware\Desktop\Steller20November\TagTesting20Nov2013\M11.DSG	11-1-2013	15:50:19	59775.000000	5977.500000	50125.477855	20.000000
C:\Users\cware\Desktop\Steller20November\TagTesting20Nov2013\M11.DSG	11-1-2013	15:50:19	59776.000000	5977.600000	50121.669817	20.000000
C:\Users\cware\Desktop\Steller20November\TagTesting20Nov2013\M11.DSG	11-1-2013	15:50:19	59777.000000	5977.700000	50119.180748	20.000000
C:\Users\cware\Desktop\Steller20November\TagTesting20Nov2013\M11.DSG	11-1-2013	15:50:19	59778.000000	5977.800000	50121.197038	20.000000
C:\Users\cware\Desktop\Steller20November\TagTesting20Nov2013\M11.DSG	11-1-2013	15:50:19	59779.000000	5977.900000	50121.246903	20.000000
C:\Users\cware\Desktop\Steller20November\TagTesting20Nov2013\M11.DSG	11-1-2013	15:50:19	59780.000000	5978.000000	50123.735920	20.000000
C:\Users\cware\Desktop\Steller20November\TagTesting20Nov2013\M11.DSG	11-1-2013	15:50:19	59781.000000	5978.100000	50124.930948	20.000000
C:\Users\cware\Desktop\Steller20November\TagTesting20Nov2013\M11.DSG	11-1-2013	15:50:19	59782.000000	5978.200000	50129.012849	20.000000
C:\Users\cware\Desktop\Steller20November\TagTesting20Nov2013\M11.DSG	11-1-2013	15:50:19	59783.000000	5978.300000	50122.043741	20.000000
C:\Users\cware\Desktop\Steller20November\TagTesting20Nov2013\M11.DSG	11-1-2013	15:50:19	59784.000000	5978.400000	50117.687753	20.000000
C:\Users\cware\Desktop\Steller20November\TagTesting20Nov2013\M11.DSG	11-1-2013	15:50:19	59785.000000	5978.500000	50127.146533	20.000000
C:\Users\cware\Desktop\Steller20November\TagTesting20Nov2013\M11.DSG	11-1-2013	15:50:19	59786.000000	5978.600000	50122.168257	20.000000
C:\Users\cware\Desktop\Steller20November\TagTesting20Nov2013\M11.DSG	11-1-2013	15:50:19	59787.000000	5978.700000	50135.310867	20.000000
C:\Users\cware\Desktop\Steller20November\TagTesting20Nov2013\M11.DSG	11-1-2013	15:50:19	59788.000000	5978.800000	50133.966924	20.000000
C:\Users\cware\Desktop\Steller20November\TagTesting20Nov2013\M11.DSG	11-1-2013	15:50:19	59789.000000	5978.900000	50137.476595	20.000000
C:\Users\cware\Desktop\Steller20November\TagTesting20Nov2013\M11.DSG	11-1-2013	15:50:19	59790.000000	5979.000000	50154.850412	20.000000
C:\Users\cware\Desktop\Steller20November\TagTesting20Nov2013\M11.DSG	11-1-2013	15:50:19	59791.000000	5979.100000	50155.547369	20.000000
C:\Users\cware\Desktop\Steller20November\TagTesting20Nov2013\M11.DSG	11-1-2013	15:50:19	59792.000000	5979.200000	50170.083967	20.000000
C:\Users\cware\Desktop\Steller20November\TagTesting20Nov2013\M11.DSG	11-1-2013	15:50:19	59793.000000	5979.300000	50167.544939	20.000000
C:\Users\cware\Desktop\Steller20November\TagTesting20Nov2013\M11.DSG	11-1-2013	15:50:19	59794.000000	5979.400000	50170.880298	20.000000
C:\Users\cware\Desktop\Steller20November\TagTesting20Nov2013\M11.DSG	11-1-2013	15:50:19	59795.000000	5979.500000	50180.488112	20.000000
C:\Users\cware\Desktop\Steller20November\TagTesting20Nov2013\M11.DSG	11-1-2013	15:50:19	59796.000000	5979.600000	50182.454942	20.000000
C:\Users\cware\Desktop\Steller20November\TagTesting20Nov2013\M11.DSG	11-1-2013	15:50:19	59797.000000	5979.700000	50165.354588	20.000000
C:\Users\cware\Desktop\Steller20November\TagTesting20Nov2013\M11.DSG	11-1-2013	15:50:19	59798.000000	5979.800000	50142.156377	20.000000
C:\Users\cware\Desktop\Steller20November\TagTesting20Nov2013\M11.DSG	11-1-2013	15:50:19	59799.000000	5979.900000	50142.828742	20.000000
C:\Users\cware\Desktop\Steller20November\TagTesting20Nov2013\M11.DSG	11-1-2013	15:50:19	59800.000000	5980.000000	50131.179606	20.000000
C:\Users\cware\Desktop\Steller20November\TagTesting20Nov2013\M11.DSG	11-1-2013	15:50:19	59801.000000	5980.100000	50129.088827	20.000000
C:\Users\cware\Desktop\Steller20November\TagTesting20Nov2013\M11.DSG	11-1-2013	15:50:19	59802.000000	5980.200000	50125.653833	20.000000
C:\Users\cware\Desktop\Steller20November\TagTesting20Nov2013\M11.DSG	11-1-2013	15:50:19	59803.000000	5980.300000	50115.996303	20.000000
C:\Users\cware\Desktop\Steller20November\TagTesting20Nov2013\M11.DSG	11-1-2013	15:50:19	59804.000000	5980.400000	50113.432508	20.000000
C:\Users\cware\Desktop\Steller20November\TagTesting20Nov2013\M11.DSG	11-1-2013	15:50:19	59805.000000	5980.500000	50102.679993	20.000000
C:\Users\cware\Desktop\Steller20November\TagTesting20Nov2013\M11.DSG	11-1-2013	15:50:19	59806.000000	5980.600000	50101.235844	20.000000
C:\Users\cware\Desktop\Steller20November\TagTesting20Nov2013\M11.DSG	11-1-2013	15:50:19	59807.000000	5980.700000	50099.369353	20.000000
C:\Users\cware\Desktop\Steller20November\TagTesting20Nov2013\M11.DSG	11-1-2013	15:50:19	59808.000000	5980.800000	50063.152688	20.000000
C:\Users\cware\Desktop\Steller20November\TagTesting20Nov2013\M11.DSG	11-1-2013	15:50:19	59809.000000	5980.900000	50052.748221	20.000000
C:\Users\cware\Desktop\Steller20November\TagTesting20Nov2013\M11.DSG	11-1-2013	15:50:19	59810.000000	5981.000000	50064.422555	20.000000
C:\Users\cware\Desktop\Steller20November\TagTesting20Nov2013\M11.DSG	11-1-2013	15:50:19	59811.000000	5981.100000	50059.245103	20.000000
C:\Users\cware\Desktop\Steller20November\TagTesting20Nov2013\M11.DSG	11-1-2013	15:50:19	59812.000000	5981.200000	50026.314451	20.000000
C:\Users\cware\Desktop\Steller20November\TagTesting20Nov2013\M11.DSG	11-1-2013	15:50:19	59813.000000	5981.300000	49986.513583	20.000000
C:\Users\cware\Desktop\Steller20November\TagTesting20Nov2013\M11.DSG	11-1-2013	15:50:19	59814.000000	5981.400000	49954.902114	20.000000
C:\Users\cware\Desktop\Steller20November\TagTesting20Nov2013\M11.DSG	11-1-2013	15:50:19	59815.000000	5981.500000	49906.339857	20.000000
C:\Users\cware\Desktop\Steller20November\TagTesting20Nov2013\M11.DSG	11-1-2013	15:50:19	59816.000000	5981.600000	49862.979851	20.000000
C:\Users\cware\Desktop\Steller20November\TagTesting20Nov2013\M11.DSG	11-1-2013	15:50:19	59817.000000	5981.700000	49832.089684	20.000000
C:\Users\cware\Desktop\Steller20November\TagTesting20Nov2013\M11.DSG	11-1-2013	15:50:19	59818.000000	5981.800000	49793.284644	20.000000
C:\Users\cware\Desktop\Steller20November\TagTesting20Nov2013\M11.DSG	11-1-2013	15:50:19	59819.000000	5981.900000	49766.278217	20.000000
C:\Users\cware\Desktop\Steller20November\TagTesting20Nov2013\M11.DSG	11-1-2013	15:50:19	59820.000000	5982.000000	49732.401413	20.000000
C:\Users\cware\Desktop\Steller20November\TagTesting20Nov2013\M11.DSG	11-1-2013	15:50:19	59821.000000	5982.100000	49709.103662	20.000000
C:\Users\cware\Desktop\Steller20November\TagTesting20Nov2013\M11.DSG	11-1-2013	15:50:19	59822.000000	5982.200000	49672.762575	20.000000
C:\Users\cware\Desktop\Steller20November\TagTesting20Nov2013\M11.DSG	11-1-2013	15:50:19	59823.000000	5982.300000	49645.979900	20.000000
C:\Users\cware\Desktop\Steller20November\TagTesting20Nov2013\M11.DSG	11-1-2013	15:50:19	59824.000000	5982.400000	49630.995340	20.000000
C:\Users\cware\Desktop\Steller20November\TagTesting20Nov2013\M11.DSG	11-1-2013	15:50:19	59825.000000	5982.500000	49592.016059	20.000000
C:\Users\cware\Desktop\Steller20November\TagTesting20Nov2013\M11.DSG	11-1-2013	15:50:19	59826.000000	5982.600000	49572.551192	20.000000
C:\Users\cware\Desktop\Steller20November\TagTesting20Nov2013\M11.DSG	11-1-2013	15:50:19	59827.000000	5982.700000	49547.486079	20.000000
C:\Users\cware\Desktop\Steller20November\TagTesting20Nov2013\M11.DSG	11-1-2013	15:50:19	59828.000000	5982.800000	49533.247872	20.000000
C:\Users\cware\Desktop\Steller20November\TagTesting20Nov2013\M11.DSG	11-1-2013	15:50:19	59829.000000	5982.900000	49521.399823	20.000000
C:\Users\cware\Desktop\Steller20November\TagTesting20Nov2013\M11.DSG	11-1-2013	15:50:19	59830.000000	5983.000000	49508.804500	20.000000
C:\Users\cware\Desktop\Steller20November\TagTesting20Nov2013\M11.DSG	11-1-2013	15:50:19	59831.000000	5983.100000	49495.114221	20.000000
C:\Users\cware\Desktop\Steller20November\TagTesting20Nov2013\M11.DSG	11-1-2013	15:50:19	59832.000000	5983.200000	49487.721272	20.000000
C:\Users\cware\Desktop\Steller20November\TagTesting20Nov2013\M11.DSG	11-1-2013	15:50:19	59833.000000	5983.300000	49481.124838	20.000000
C:\Users\cware\Desktop\Steller20November\TagTesting20Nov2013\M11.DSG	11-1-2013	15:50:19	59834.000000	5983.400000	49470.846640	20.000000
C:\Users\cware\Desktop\Steller20November\TagTesting20Nov2013\M11.DSG	11-1-2013	15:50:19	59835.000000	5983.500000	49467.657716	20.000000
C:\Users\cware\Desktop\Steller20November\TagTesting20Nov2013\M11.DSG	11-1-2013	15:50:19	59836.000000	5983.600000	49453.756387	20.000000
C:\Users\cware\Desktop\Steller20November\TagTesting20Nov2013\M11.DSG	11-1-2013	15:50:19	59837.000000	5983.700000	49443.586505	20.000000
C:\Users\cware\Desktop\Steller20November\TagTesting20Nov2013\M11.DSG	11-1-2013	15:50:19	59838.000000	5983.800000	49428.261585	20.000000
C:\Users\cware\Desktop\Steller20November\TagTesting20Nov2013\M11.DSG	11-1-2013	15:50:19	59839.000000	5983.900000	49445.288721	20.000000
C:\Users\cware\Desktop\Steller20November\TagTesting20Nov2013\M11.DSG	11-1-2013	15:50:19	59840.000000	5984.000000	49452.059263	20.000000
C:\Users\cware\Desktop\Steller20November\TagTesting20Nov2013\M11.DSG	11-1-2013	15:50:19	59841.000000	5984.100000	49451.089538	20.000000
C:\Users\cware\Desktop\Steller20November\TagTesting20Nov2013\M11.DSG	11-1-2013	15:50:19	59842.000000	5984.200000	49451.014492	20.000000
C:\Users\cware\Desktop\Steller20November\TagTesting20Nov2013\M11.DSG	11-1-2013	15:50:19	59843.000000	5984.300000	49443.570206	20.000000
C:\Users\cware\Desktop\Steller20November\TagTesting20Nov2013\M11.DSG	11-1-2013	15:50:19	59844.000000	5984.400000	49443.322740	20.000000
C:\Users\cware\Desktop\Steller20November\TagTesting20Nov2013\M11.DSG	11-1-2013	15:50:19	59845.000000	5984.500000	49441.355710	20.000000
C:\Users\cware\Desktop\Steller20November\TagTesting20Nov2013\M11.DSG	11-1-2013	15:50:19	59846.000000	5984.600000	49434.261754	20.000000
C:\Users\cware\Desktop\Steller20November\TagTesting20Nov2013\M11.DSG	11-1-2013	15:50:19	59847.000000	5984.700000	49416.944563	20.000000
C:\Users\cware\Desktop\Steller20November\TagTesting20Nov2013\M11.DSG	11-1-2013	15:50:19	59848.000000	5984.800000	49418.479298	20.000000
C:\Users\cware\Desktop\Steller20November\TagTesting20Nov2013\M11.DSG	11-1-2013	15:50:19	59849.000000	5984.900000	49420.915265	20.000000
C:\Users\cware\Desktop\Steller20November\TagTesting20Nov2013\M11.DSG	11-1-2013	15:50:19	59850.000000	5985.000000	49446.784943	20.000000
C:\Users\cware\Desktop\Steller20November\TagTesting20Nov2013\M11.DSG	11-1-2013	15:50:19	59851.000000	5985.100000	49435.013730	20.000000
C:\Users\cware\Desktop\Steller20November\TagTesting20Nov2013\M11.DSG	11-1-2013	15:50:19	59852.000000	5985.200000	49431.706426	20.000000
C:\Users\cware\Desktop\Steller20November\TagTesting20Nov2013\M11.DSG	11-1-2013	15:50:19	59853.000000	5985.300000	49443.232438	20.000000
C:\Users\cware\Desktop\Steller20November\TagTesting20Nov2013\M11.DSG	11-1-2013	15:50:19	59854.000000	5985.400000	49445.572816	20.000000
C:\Users\cware\Desktop\Steller20November\TagTesting20Nov2013\M11.DSG	11-1-2013	15:50:19	59855.000000	5985.500000	49446.268581	20.000000
C:\Users\cware\Desktop\Steller20November\TagTesting20Nov2013\M11.DSG	11-1-2013	15:50:19	59856.000000	5985.600000	49441.986747	20.000000
C:\Users\cware\Desktop\Steller20November\TagTesting20Nov2013\M11.DSG	11-1-2013	15:50:19	59857.000000	5985.700000	49440.169683	20.000000
C:\Users\cware\Desktop\Steller20November\TagTesting20Nov2013\M11.DSG	11-1-2013	15:50:19	59858.000000	5985.800000	49441.383896	20.000000
C:\Users\cware\Desktop\Steller20November\TagTesting20Nov2013\M11.DSG	11-1-2013	15:50:19	59859.000000	5985.900000	49439.476225	20.000000
C:\Users\cware\Desktop\Steller20November\TagTesting20Nov2013\M11.DSG	11-1-2013	15:50:19	59860.000000	5986.000000	49458.436697	20.000000
C:\Users\cware\Desktop\Steller20November\TagTesting20Nov2013\M11.DSG	11-1-2013	15:50:19	59861.000000	5986.100000	49308.544138	20.000000
C:\Users\cware\Desktop\Steller20November\TagTesting20Nov2013\M11.DSG	11-1-2013	15:50:19	59862.000000	5986.200000	49454.747165	20.000000
C:\Users\cware\Desktop\Steller20November\TagTesting20Nov2013\M11.DSG	11-1-2013	15:50:19	59863.000000	5986.300000	49464.197220	20.000000
C:\Users\cware\Desktop\Steller20November\TagTesting20Nov2013\M11.DSG	11-1-2013	15:50:19	59864.000000	5986.400000	49426.609289	20.000000
C:\Users\cware\Desktop\Steller20November\TagTesting20Nov2013\M11.DSG	11-1-2013	15:50:19	59865.000000	5986.500000	49444.025338	20.000000
C:\Users\cware\Desktop\Steller20November\TagTesting20Nov2013\M11.DSG	11-1-2013	15:50:19	59866.000000	5986.600000	49429.312659	20.000000
C:\Users\cware\Desktop\Steller20November\TagTesting20Nov2013\M11.DSG	11-1-2013	15:50:19	59867.000000	5986.700000	49433.247470	20.000000
C:\Users\cware\Desktop\Steller20November\TagTesting20Nov2013\M11.DSG	11-1-2013	15:50:19	59868.000000	5986.800000	49432.726307	20.000000
C:\Users\cware\Desktop\Steller20November\TagTesting20Nov2013\M11.DSG	11-1-2013	15:50:19	59869.000000	5986.900000	49445.769967	20.000000
C:\Users\cware\Desktop\Steller20November\TagTesting20Nov2013\M11.DSG	11-1-2013	15:50:19	59870.000000	5987.000000	49449.230193	20.000000
C:\Users\cware\Desktop\Steller20November\TagTesting20Nov2013\M11.DSG	11-1-2013	15:50:19	59871.000000	5987.100000	49447.487763	20.000000
C:\Users\cware\Desktop\Steller20November\TagTesting20Nov2013\M11.DSG	11-1-2013	15:50:19	59872.000000	5987.200000	49447.792820	20.000000
C:\Users\cware\Desktop\Steller20November\TagTesting20Nov2013\M11.DSG	11-1-2013	15:50:19	59873.000000	5987.300000	49460.738697	20.000000
C:\Users\cware\Desktop\Steller20November\TagTesting20Nov2013\M11.DSG	11-1-2013	15:50:19	59874.000000	5987.400000	49474.454300	20.000000
C:\Users\cware\Desktop\Steller20November\TagTesting20Nov2013\M11.DSG	11-1-2013	15:50:19	59875.000000	5987.500000	49464.349923	20.000000
C:\Users\cware\Desktop\Steller20November\TagTesting20Nov2013\M11.DSG	11-1-2013	15:50:19	59876.000000	5987.600000	49464.723197	20.000000
C:\Users\cware\Desktop\Steller20November\TagTesting20Nov2013\M11.DSG	11-1-2013	15:50:19	59877.000000	5987.700000	49472.388742	20.000000
C:\Users\cware\Desktop\Steller20November\TagTesting20Nov2013\M11.DSG	11-1-2013	15:50:19	59878.000000	5987.800000	49471.642697	20.000000
C:\Users\cware\Desktop\Steller20November\TagTesting20Nov2013\M11.DSG	11-1-2013	15:50:19	59879.000000	5987.900000	49454.891649	20.000000
C:\Users\cware\Desktop\Steller20November\TagTesting20Nov2013\M11.DSG	11-1-2013	15:50:19	59880.000000	5988.000000	49464.347932	20.000000
C:\Users\cware\Desktop\Steller20November\TagTesting20Nov2013\M11.DSG	11-1-2013	15:50:19	59881.000000	5988.100000	49470.436962	20.000000
C:\Users\cware\Desktop\Steller20November\TagTesting20Nov2013\M11.DSG	11-1-2013	15:50:19	59882.000000	5988.200000	49462.174793	20.000000
C:\Users\cware\Desktop\Steller20November\TagTesting20Nov2013\M11.DSG	11-1-2013	15:50:19	59883.000000	5988.300000	49460.426750	20.000000
C:\Users\cware\Desktop\Steller20November\TagTesting20Nov2013\M11.DSG	11-1-2013	15:50:19	59884.000000	5988.400000	49412.517254	20.000000
C:\Users\cware\Desktop\Steller20November\TagTesting20Nov2013\M11.DSG	11-1-2013	15:50:19	59885.000000	5988.500000	49464.924056	20.000000
C:\Users\cware\Desktop\Steller20November\TagTesting20Nov2013\M11.DSG	11-1-2013	15:50:19	59886.000000	5988.600000	49474.605438	20.000000
C:\Users\cware\Desktop\Steller20November\TagTesting20Nov2013\M11.DSG	11-1-2013	15:50:19	59887.000000	5988.700000	49461.885939	20.000000
C:\Users\cware\Desktop\Steller20November\TagTesting20Nov2013\M11.DSG	11-1-2013	15:50:19	59888.000000	5988.800000	49462.604473	20.000000
C:\Users\cware\Desktop\Steller20November\TagTesting20Nov2013\M11.DSG	11-1-2013	15:50:19	59889.000000	5988.900000	49448.990659	20.000000
C:\Users\cware\Desktop\Steller20November\TagTesting20Nov2013\M11.DSG	11-1-2013	15:50:19	59890.000000	5989.000000	49465.369630	20.000000
C:\Users\cware\Desktop\Steller20November\TagTesting20Nov2013\M11.DSG	11-1-2013	15:50:19	59891.000000	5989.100000	49470.871440	20.000000
C:\Users\cware\Desktop\Steller20November\TagTesting20Nov2013\M11.DSG	11-1-2013	15:50:19	59892.000000	5989.200000	49476.222738	20.000000
C:\Users\cware\Desktop\Steller20November\TagTesting20Nov2013\M11.DSG	11-1-2013	15:50:19	59893.000000	5989.300000	49458.698832	20.000000
C:\Users\cware\Desktop\Steller20November\TagTesting20Nov2013\M11.DSG	11-1-2013	15:50:19	59894.000000	5989.400000	49464.967652	20.000000
C:\Users\cware\Desktop\Steller20November\TagTesting20Nov2013\M11.DSG	11-1-2013	15:50:19	59895.000000	5989.500000	49454.760463	20.000000
C:\Users\cware\Desktop\Steller20November\TagTesting20Nov2013\M11.DSG	11-1-2013	15:50:19	59896.000000	5989.600000	49444.847001	20.000000
C:\Users\cware\Desktop\Steller20November\TagTesting20Nov2013\M11.DSG	11-1-2013	15:50:19	59897.000000	5989.700000	49428.939095	20.000000
C:\Users\cware\Desktop\Steller20November\TagTesting20Nov2013\M11.DSG	11-1-2013	15:50:19	59898.000000	5989.800000	49458.118480	20.000000
C:\Users\cware\Desktop\Steller20November\TagTesting20Nov2013\M11.DSG	11-1-2013	15:50:19	59899.000000	5989.900000	49463.291201	20.000000
C:\Users\cware\Desktop\Steller20November\TagTesting20Nov2013\M11.DSG	11-1-2013	15:50:19	59900.000000	5990.000000	49461.348719	20.000000
C:\Users\cware\Desktop\Steller20November\TagTesting20Nov2013\M11.DSG	11-1-2013	15:50:19	59901.000000	5990.100000	49441.810559	20.000000
C:\Users\cware\Desktop\Steller20November\TagTesting20Nov2013\M11.DSG	11-1-2013	15:50:19	59902.000000	5990.200000	49452.150997	20.000000
C:\Users\cware\Desktop\Steller20November\TagTesting20Nov2013\M11.DSG	11-1-2013	15:50:19	59903.000000	5990.300000	49465.631007	20.000000
C:\Users\cware\Desktop\Steller20November\TagTesting20Nov2013\M11.DSG	11-1-2013	15:50:19	59904.000000	5990.400000	49444.130855	20.000000
C:\Users\cware\Desktop\Steller20November\TagTesting20Nov2013\M11.DSG	11-1-2013	15:50:19	59905.000000	5990.500000	49469.972622	20.000000
C:\Users\cware\Desktop\Steller20November\TagTesting20Nov2013\M11.DSG	11-1-2013	15:50:19	59906.000000	5990.600000	49493.419159	20.000000
C:\Users\cware\Desktop\Steller20November\TagTesting20Nov2013\M11.DSG	11-1-2013	15:50:19	59907.000000	5990.700000	49503.251301	20.000000
C:\Users\cware\Desktop\Steller20November\TagTesting20Nov2013\M11.DSG	11-1-2013	15:50:19	59908.000000	5990.800000	49495.260746	20.000000
C:\Users\cware\Desktop\Steller20November\TagTesting20Nov2013\M11.DSG	11-1-2013	15:50:19	59909.000000	5990.900000	49506.460613	20.000000
C:\Users\cware\Desktop\Steller20November\TagTesting20Nov2013\M11.DSG	11-1-2013	15:50:19	59910.000000	5991.000000	49515.473622	20.000000
C:\Users\cware\Desktop\Steller20November\TagTesting20Nov2013\M11.DSG	11-1-2013	15:50:19	59911.000000	5991.100000	49529.214925	20.000000
C:\Users\cware\Desktop\Steller20November\TagTesting20Nov2013\M11.DSG	11-1-2013	15:50:19	59912.000000	5991.200000	49527.772094	20.000000
C:\Users\cware\Desktop\Steller20November\TagTesting20Nov2013\M11.DSG	11-1-2013	15:50:19	59913.000000	5991.300000	49545.170859	20.000000
C:\Users\cware\Desktop\Steller20November\TagTesting20Nov2013\M11.DSG	11-1-2013	15:50:19	59914.000000	5991.400000	49555.724624	20.000000
C:\Users\cware\Desktop\Steller20November\TagTesting20Nov2013\M11.DSG	11-1-2013	15:50:19	59915.000000	5991.500000	49564.809720	20.000000
C:\Users\cware\Desktop\Steller20November\TagTesting20Nov2013\M11.DSG	11-1-2013	15:50:19	59916.000000	5991.600000	49562.892769	20.000000
C:\Users\cware\Desktop\Steller20November\TagTesting20Nov2013\M11.DSG	11-1-2013	15:50:19	59917.000000	5991.700000	49563.888322	20.000000
C:\Users\cware\Desktop\Steller20November\TagTesting20Nov2013\M11.DSG	11-1-2013	15:50:19	59918.000000	5991.800000	49565.580619	20.000000
C:\Users\cware\Desktop\Steller20November\TagTesting20Nov2013\M11.DSG	11-1-2013	15:50:19	59919.000000	5991.900000	49561.473630	20.000000
C:\Users\cware\Desktop\Steller20November\TagTesting20Nov2013\M11.DSG	11-1-2013	15:50:19	59920.000000	5992.000000	49552.039817	20.000000
C:\Users\cware\Desktop\Steller20November\TagTesting20Nov2013\M11.DSG	11-1-2013	15:50:19	59921.000000	5992.100000	49549.973333	20.000000
C:\Users\cware\Desktop\Steller20November\TagTesting20Nov2013\M11.DSG	11-1-2013	15:50:19	59922.000000	5992.200000	49556.420125	20.000000
C:\Users\cware\Desktop\Steller20November\TagTesting20Nov2013\M11.DSG	11-1-2013	15:50:19	59923.000000	5992.300000	49549.624694	20.000000
C:\Users\cware\Desktop\Steller20November\TagTesting20Nov2013\M11.DSG	11-1-2013	15:50:19	59924.000000	5992.400000	49562.244529	20.000000
C:\Users\cware\Desktop\Steller20November\TagTesting20Nov2013\M11.DSG	11-1-2013	15:50:19	59925.000000	5992.500000	49550.993273	20.000000
C:\Users\cware\Desktop\Steller20November\TagTesting20Nov2013\M11.DSG	11-1-2013	15:50:19	59926.000000	5992.600000	49549.051471	20.000000
C:\Users\cware\Desktop\Steller20November\TagTesting20Nov2013\M11.DSG	11-1-2013	15:50:19	59927.000000	5992.700000	49552.710101	20.000000
C:\Users\cware\Desktop\Steller20November\TagTesting20Nov2013\M11.DSG	11-1-2013	15:50:19	59928.000000	5992.800000	49544.048031	20.000000
C:\Users\cware\Desktop\Steller20November\TagTesting20Nov2013\M11.DSG	11-1-2013	15:50:19	59929.000000	5992.900000	49550.071246	20.000000
C:\Users\cware\Desktop\Steller20November\TagTesting20Nov2013\M11.DSG	11-1-2013	15:50:19	59930.000000	5993.000000	49548.626855	20.000000
C:\Users\cware\Desktop\Steller20November\TagTesting20Nov2013\M11.DSG	11-1-2013	15:50:19	59931.000000	5993.100000	49559.329909	20.000000
C:\Users\cware\Desktop\Steller20November\TagTesting20Nov2013\M11.DSG	11-1-2013	15:50:19	59932.000000	5993.200000	49559.976775	20.000000
C:\Users\cware\Desktop\Steller20November\TagTesting20Nov2013\M11.DSG	11-1-2013	15:50:19	59933.000000	5993.300000	49561.146404	20.000000
C:\Users\cware\Desktop\Steller20November\TagTesting20Nov2013\M11.DSG	11-1-2013	15:50:19	59934.000000	5993.400000	49570.305868	20.000000
C:\Users\cware\Desktop\Steller20November\TagTesting20Nov2013\M11.DSG	11-1-2013	15:50:19	59935.000000	5993.500000	49577.598493	20.000000
C:\Users\cware\Desktop\Steller20November\TagTesting20Nov2013\M11.DSG	11-1-2013	15:50:19	59936.000000	5993.600000	49590.516141	20.000000
C:\Users\cware\Desktop\Steller20November\TagTesting20Nov2013\M11.DSG	11-1-2013	15:50:19	59937.000000	5993.700000	49578.717410	20.000000
C:\Users\cware\Desktop\Steller20November\TagTesting20Nov2013\M11.DSG	11-1-2013	15:50:19	59938.000000	5993.800000	49573.439813	20.000000
C:\Users\cware\Desktop\Steller20November\TagTesting20Nov2013\M11.DSG	11-1-2013	15:50:19	59939.000000	5993.900000	49573.663675	20.000000
C:\Users\cware\Desktop\Steller20November\TagTesting20Nov2013\M11.DSG	11-1-2013	15:50:19	59940.000000	5994.000000	49565.572969	20.000000
C:\Users\cware\Desktop\Steller20November\TagTesting20Nov2013\M11.DSG	11-1-2013	15:50:19	59941.000000	5994.100000	49575.027581	20.000000
C:\Users\cware\Desktop\Steller20November\TagTesting20Nov2013\M11.DSG	11-1-2013	15:50:19	59942.000000	5994.200000	49569.623243	20.000000
C:\Users\cware\Desktop\Steller20November\TagTesting20Nov2013\M11.DSG	11-1-2013	15:50:19	59943.000000	5994.300000	49563.625669	20.000000
C:\Users\cware\Desktop\Steller20November\TagTesting20Nov2013\M11.DSG	11-1-2013	15:50:19	59944.000000	5994.400000	49544.285323	20.000000
C:\Users\cware\Desktop\Steller20November\TagTesting20Nov2013\M11.DSG	11-1-2013	15:50:19	59945.000000	5994.500000	49551.304963	20.000000
C:\Users\cware\Desktop\Steller20November\TagTesting20Nov2013\M11.DSG	11-1-2013	15:50:19	59946.000000	5994.600000	49594.467904	20.000000
C:\Users\cware\Desktop\Steller20November\TagTesting20Nov2013\M11.DSG	11-1-2013	15:50:19	59947.000000	5994.700000	49607.087811	20.000000
C:\Users\cware\Desktop\Steller20November\TagTesting20Nov2013\M11.DSG	11-1-2013	15:50:19	59948.000000	5994.800000	49622.966741	20.000000
C:\Users\cware\Desktop\Steller20November\TagTesting20Nov2013\M11.DSG	11-1-2013	15:50:19	59949.000000	5994.900000	49643.102881	20.000000
C:\Users\cware\Desktop\Steller20November\TagTesting20Nov2013\M11.DSG	11-1-2013	15:50:19	59950.000000	5995.000000	49656.096797	20.000000
C:\Users\cware\Desktop\Steller20November\TagTesting20Nov2013\M11.DSG	11-1-2013	15:50:19	59951.000000	5995.100000	49662.194612	20.000000
C:\Users\cware\Desktop\Steller20November\TagTesting20Nov2013\M11.DSG	11-1-2013	15:50:19	59952.000000	5995.200000	49672.175036	20.000000
C:\Users\cware\Desktop\Steller20November\TagTesting20Nov2013\M11.DSG	11-1-2013	15:50:19	59953.000000	5995.300000	49670.108578	20.000000
C:\Users\cware\Desktop\Steller20November\TagTesting20Nov2013\M11.DSG	11-1-2013	15:50:19	59954.000000	5995.400000	49656.890543	20.000000
C:\Users\cware\Desktop\Steller20November\TagTesting20Nov2013\M11.DSG	11-1-2013	15:50:19	59955.000000	5995.500000	49647.955768	20.000000
C:\Users\cware\Desktop\Steller20November\TagTesting20Nov2013\M11.DSG	11-1-2013	15:50:19	59956.000000	5995.600000	49653.754757	20.000000
C:\Users\cware\Desktop\Steller20November\TagTesting20Nov2013\M11.DSG	11-1-2013	15:50:19	59957.000000	5995.700000	49624.010279	20.000000
C:\Users\cware\Desktop\Steller20November\TagTesting20Nov2013\M11.DSG	11-1-2013	15:50:19	59958.000000	5995.800000	49643.126296	20.000000
C:\Users\cware\Desktop\Steller20November\TagTesting20Nov2013\M11.DSG	11-1-2013	15:50:19	59959.000000	5995.900000	49628.463531	20.000000
C:\Users\cware\Desktop\Steller20November\TagTesting20Nov2013\M11.DSG	11-1-2013	15:50:19	59960.000000	5996.000000	49640.487776	20.000000
C:\Users\cware\Desktop\Steller20November\TagTesting20Nov2013\M11.DSG	11-1-2013	15:50:19	59961.000000	5996.100000	49635.508706	20.000000
C:\Users\cware\Desktop\Steller20November\TagTesting20Nov2013\M11.DSG	11-1-2013	15:50:19	59962.000000	5996.200000	49626.995867	20.000000
C:\Users\cware\Desktop\Steller20November\TagTesting20Nov2013\M11.DSG	11-1-2013	15:50:19	59963.000000	5996.300000	49618.458229	20.000000
C:\Users\cware\Desktop\Steller20November\TagTesting20Nov2013\M11.DSG	11-1-2013	15:50:19	59964.000000	5996.400000	49603.224712	20.000000
C:\Users\cware\Desktop\Steller20November\TagTesting20Nov2013\M11.DSG	11-1-2013	15:50:19	59965.000000	5996.500000	49604.195026	20.000000
C:\Users\cware\Desktop\Steller20November\TagTesting20Nov2013\M11.DSG	11-1-2013	15:50:19	59966.000000	5996.600000	49594.511741	20.000000
C:\Users\cware\Desktop\Steller20November\TagTesting20Nov2013\M11.DSG	11-1-2013	15:50:19	59967.000000	5996.700000	49610.740257	20.000000
C:\Users\cware\Desktop\Steller20November\TagTesting20Nov2013\M11.DSG	11-1-2013	15:50:19	59968.000000	5996.800000	49595.332648	20.000000
C:\Users\cware\Desktop\Steller20November\TagTesting20Nov2013\M11.DSG	11-1-2013	15:50:19	59969.000000	5996.900000	49603.845125	20.000000
C:\Users\cware\Desktop\Steller20November\TagTesting20Nov2013\M11.DSG	11-1-2013	15:50:19	59970.000000	5997.000000	49619.973847	20.000000
C:\Users\cware\Desktop\Steller20November\TagTesting20Nov2013\M11.DSG	11-1-2013	15:50:19	59971.000000	5997.100000	49622.263662	20.000000
C:\Users\cware\Desktop\Steller20November\TagTesting20Nov2013\M11.DSG	11-1-2013	15:50:19	59972.000000	5997.200000	49637.670679	20.000000
C:\Users\cware\Desktop\Steller20November\TagTesting20Nov2013\M11.DSG	11-1-2013	15:50:19	59973.000000	5997.300000	49622.512071	20.000000
C:\Users\cware\Desktop\Steller20November\TagTesting20Nov2013\M11.DSG	11-1-2013	15:50:19	59974.000000	5997.400000	49616.662226	20.000000
C:\Users\cware\Desktop\Steller20November\TagTesting20Nov2013\M11.DSG	11-1-2013	15:50:19	59975.000000	5997.500000	49614.122540	20.000000
C:\Users\cware\Desktop\Steller20November\TagTesting20Nov2013\M11.DSG	11-1-2013	15:50:19	59976.000000	5997.600000	49613.673888	20.000000
C:\Users\cware\Desktop\Steller20November\TagTesting20Nov2013\M11.DSG	11-1-2013	15:50:19	59977.000000	5997.700000	49594.034275	20.000000
C:\Users\cware\Desktop\Steller20November\TagTesting20Nov2013\M11.DSG	11-1-2013	15:50:19	59978.000000	5997.800000	49595.900052	20.000000
C:\Users\cware\Desktop\Steller20November\TagTesting20Nov2013\M11.DSG	11-1-2013	15:50:19	59979.000000	5997.900000	49596.645781	20.000000
C:\Users\cware\Desktop\Steller20November\TagTesting20Nov2013\M11.DSG	11-1-2013	15:50:19	59980.000000	5998.000000	49586.664071	20.000000
C:\Users\cware\Desktop\Steller20November\TagTesting20Nov2013\M11.DSG	11-1-2013	15:50:19	59981.000000	5998.100000	49584.747112	20.000000
C:\Users\cware\Desktop\Steller20November\TagTesting20Nov2013\M11.DSG	11-1-2013	15:50:19	59982.000000	5998.200000	49590.869818	20.000000
C:\Users\cware\Desktop\Steller20November\TagTesting20Nov2013\M11.DSG	11-1-2013	15:50:19	59983.000000	5998.300000	49585.170020	20.000000
C:\Users\cware\Desktop\Steller20November\TagTesting20Nov2013\M11.DSG	11-1-2013	15:50:19	59984.000000	5998.400000	49576.358322	20.000000
C:\Users\cware\Desktop\Steller20November\TagTesting20Nov2013\M11.DSG	11-1-2013	15:50:19	59985.000000	5998.500000	49579.245803	20.000000
C:\Users\cware\Desktop\Steller20November\TagTesting20Nov2013\M11.DSG	11-1-2013	15:50:19	59986.000000	5998.600000	49578.773348	20.000000
C:\Users\cware\Desktop\Steller20November\TagTesting20Nov2013\M11.DSG	11-1-2013	15:50:19	59987.000000	5998.700000	49585.070500	20.000000
C:\Users\cware\Desktop\Steller20November\TagTesting20Nov2013\M11.DSG	11-1-2013	15:50:19	59988.000000	5998.800000	49586.414474	20.000000
C:\Users\cware\Desktop\Steller20November\TagTesting20Nov2013\M11.DSG	11-1-2013	15:50:19	59989.000000	5998.900000	49590.620526	20.000000
C:\Users\cware\Desktop\Steller20November\TagTesting20Nov2013\M11.DSG	11-1-2013	15:50:19	59990.000000	5999.000000	49591.143002	20.000000
C:\Users\cware\Desktop\Steller20November\TagTesting20Nov2013\M11.DSG	11-1-2013	15:50:19	59991.000000	5999.100000	49593.731517	20.000000
C:\Users\cware\Desktop\Steller20November\TagTesting20Nov2013\M11.DSG	11-1-2013	15:50:19	59992.000000	5999.200000	49593.755895	20.000000
C:\Users\cware\Desktop\Steller20November\TagTesting20Nov2013\M11.DSG	11-1-2013	15:50:19	59993.000000	5999.300000	49595.248750	20.000000
C:\Users\cware\Desktop\Steller20November\TagTesting20Nov2013\M11.DSG	11-1-2013	15:50:19	59994.000000	5999.400000	49606.324806	20.000000
C:\Users\cware\Desktop\Steller20November\TagTesting20Nov2013\M11.DSG	11-1-2013	15:50:19	59995.000000	5999.500000	49611.252931	20.000000
C:\Users\cware\Desktop\Steller20November\TagTesting20Nov2013\M11.DSG	11-1-2013	15:50:19	59996.000000	5999.600000	49618.495731	20.000000
C:\Users\cware\Desktop\Steller20November\TagTesting20Nov2013\M11.DSG	11-1-2013	15:50:19	59997.000000	5999.700000	49629.373051	20.000000
C:\Users\cware\Desktop\Steller20November\TagTesting20Nov2013\M11.DSG	11-1-2013	15:50:19	59998.000000	5999.800000	49634.774031	20.000000
C:\Users\cware\Desktop\Steller20November\TagTesting20Nov2013\M11.DSG	11-1-2013	15:50:19	59999.000000	5999.900000	49631.911397	20.000000
C:\Users\cware\Desktop\Steller20November\TagTesting20Nov2013\M11.DSG	11-1-2013	15:50:19	60000.000000	6000.000000	49623.423195	20.000000
C:\Users\cware\Desktop\Steller20November\TagTesting20Nov2013\M11.DSG	11-1-2013	15:50:19	60001.000000	6000.100000	49616.901959	20.000000
C:\Users\cware\Desktop\Steller20November\TagTesting20Nov2013\M11.DSG	11-1-2013	15:50:19	60002.000000	6000.200000	49601.469345	20.000000
C:\Users\cware\Desktop\Steller20November\TagTesting20Nov2013\M11.DSG	11-1-2013	15:50:19	60003.000000	6000.300000	49585.663552	20.000000
C:\Users\cware\Desktop\Steller20November\TagTesting20Nov2013\M11.DSG	11-1-2013	15:50:19	60004.000000	6000.400000	49578.645115	20.000000
C:\Users\cware\Desktop\Steller20November\TagTesting20Nov2013\M11.DSG	11-1-2013	15:50:19	60005.000000	6000.500000	49570.979063	20.000000
C:\Users\cware\Desktop\Steller20November\TagTesting20Nov2013\M11.DSG	11-1-2013	15:50:19	60006.000000	6000.600000	49566.722734	20.000000
C:\Users\cware\Desktop\Steller20November\TagTesting20Nov2013\M11.DSG	11-1-2013	15:50:19	60007.000000	6000.700000	49555.895083	20.000000
C:\Users\cware\Desktop\Steller20November\TagTesting20Nov2013\M11.DSG	11-1-2013	15:50:19	60008.000000	6000.800000	49539.566371	20.000000
C:\Users\cware\Desktop\Steller20November\TagTesting20Nov2013\M11.DSG	11-1-2013	15:50:19	60009.000000	6000.900000	49526.448375	20.000000
C:\Users\cware\Desktop\Steller20November\TagTesting20Nov2013\M11.DSG	11-1-2013	15:50:19	60010.000000	6001.000000	49510.169749	20.000000
C:\Users\cware\Desktop\Steller20November\TagTesting20Nov2013\M11.DSG	11-1-2013	15:50:19	60011.000000	6001.100000	49495.458605	20.000000
C:\Users\cware\Desktop\Steller20November\TagTesting20Nov2013\M11.DSG	11-1-2013	15:50:19	60012.000000	6001.200000	49490.753522	20.000000
C:\Users\cware\Desktop\Steller20November\TagTesting20Nov2013\M11.DSG	11-1-2013	15:50:19	60013.000000	6001.300000	49479.356286	20.000000
C:\Users\cware\Desktop\Steller20November\TagTesting20Nov2013\M11.DSG	11-1-2013	15:50:19	60014.000000	6001.400000	49463.489966	20.000000
C:\Users\cware\Desktop\Steller20November\TagTesting20Nov2013\M11.DSG	11-1-2013	15:50:19	60015.000000	6001.500000	49271.068772	20.000000
C:\Users\cware\Desktop\Steller20November\TagTesting20Nov2013\M11.DSG	11-1-2013	15:50:19	60016.000000	6001.600000	49469.930476	20.000000
C:\Users\cware\Desktop\Steller20November\TagTesting20Nov2013\M11.DSG	11-1-2013	15:50:19	60017.000000	6001.700000	49640.390570	20.000000
C:\Users\cware\Desktop\Steller20November\TagTesting20Nov2013\M11.DSG	11-1-2013	15:50:19	60018.000000	6001.800000	49398.472906	20.000000
C:\Users\cware\Desktop\Steller20November\TagTesting20Nov2013\M11.DSG	11-1-2013	15:50:19	60019.000000	6001.900000	49396.579060	20.000000
C:\Users\cware\Desktop\Steller20November\TagTesting20Nov2013\M11.DSG	11-1-2013	15:50:19	60020.000000	6002.000000	49412.891613	20.000000
C:\Users\cware\Desktop\Steller20November\TagTesting20Nov2013\M11.DSG	11-1-2013	15:50:19	60021.000000	6002.100000	49404.004334	20.000000
C:\Users\cware\Desktop\Steller20November\TagTesting20Nov2013\M11.DSG	11-1-2013	15:50:19	60022.000000	6002.200000	49408.035684	20.000000
C:\Users\cware\Desktop\Steller20November\TagTesting20Nov2013\M11.DSG	11-1-2013	15:50:19	60023.000000	6002.300000	49413.559449	20.000000
C:\Users\cware\Desktop\Steller20November\TagTesting20Nov2013\M11.DSG	11-1-2013	15:50:19	60024.000000	6002.400000	49417.016880	20.000000
C:\Users\cware\Desktop\Steller20November\TagTesting20Nov2013\M11.DSG	11-1-2013	15:50:19	60025.000000	6002.500000	49407.331436	20.000000
C:\Users\cware\Desktop\Steller20November\TagTesting20Nov2013\M11.DSG	11-1-2013	15:50:19	60026.000000	6002.600000	49402.150986	20.000000
C:\Users\cware\Desktop\Steller20November\TagTesting20Nov2013\M11.DSG	11-1-2013	15:50:19	60027.000000	6002.700000	49402.152585	20.000000
C:\Users\cware\Desktop\Steller20November\TagTesting20Nov2013\M11.DSG	11-1-2013	15:50:19	60028.000000	6002.800000	49402.277906	20.000000
C:\Users\cware\Desktop\Steller20November\TagTesting20Nov2013\M11.DSG	11-1-2013	15:50:19	60029.000000	6002.900000	49444.556636	20.000000
C:\Users\cware\Desktop\Steller20November\TagTesting20Nov2013\M11.DSG	11-1-2013	15:50:19	60030.000000	6003.000000	49464.865295	20.000000
C:\Users\cware\Desktop\Steller20November\TagTesting20Nov2013\M11.DSG	11-1-2013	15:50:19	60031.000000	6003.100000	49461.850375	20.000000
C:\Users\cware\Desktop\Steller20November\TagTesting20Nov2013\M11.DSG	11-1-2013	15:50:19	60032.000000	6003.200000	49460.212688	20.000000
C:\Users\cware\Desktop\Steller20November\TagTesting20Nov2013\M11.DSG	11-1-2013	15:50:19	60033.000000	6003.300000	49460.061672	20.000000
C:\Users\cware\Desktop\Steller20November\TagTesting20Nov2013\M11.DSG	11-1-2013	15:50:19	60034.000000	6003.400000	49467.457329	20.000000
C:\Users\cware\Desktop\Steller20November\TagTesting20Nov2013\M11.DSG	11-1-2013	15:50:19	60035.000000	6003.500000	49470.046352	20.000000
C:\Users\cware\Desktop\Steller20November\TagTesting20Nov2013\M11.DSG	11-1-2013	15:50:19	60036.000000	6003.600000	49472.907688	20.000000
C:\Users\cware\Desktop\Steller20November\TagTesting20Nov2013\M11.DSG	11-1-2013	15:50:19	60037.000000	6003.700000	49481.196154	20.000000
C:\Users\cware\Desktop\Steller20November\TagTesting20Nov2013\M11.DSG	11-1-2013	15:50:19	60038.000000	6003.800000	49481.221348	20.000000
C:\Users\cware\Desktop\Steller20November\TagTesting20Nov2013\M11.DSG	11-1-2013	15:50:19	60039.000000	6003.900000	49480.350546	20.000000
C:\Users\cware\Desktop\Steller20November\TagTesting20Nov2013\M11.DSG	11-1-2013	15:50:19	60040.000000	6004.000000	49482.540692	20.000000
C:\Users\cware\Desktop\Steller20November\TagTesting20Nov2013\M11.DSG	11-1-2013	15:50:19	60041.000000	6004.100000	49477.188309	20.000000
C:\Users\cware\Desktop\Steller20November\TagTesting20Nov2013\M11.DSG	11-1-2013	15:50:19	60042.000000	6004.200000	49471.063225	20.000000
C:\Users\cware\Desktop\Steller20November\TagTesting20Nov2013\M11.DSG	11-1-2013	15:50:19	60043.000000	6004.300000	49470.588618	20.000000
C:\Users\cware\Desktop\Steller20November\TagTesting20Nov2013\M11.DSG	11-1-2013	15:50:19	60044.000000	6004.400000	49453.087091	20.000000
C:\Users\cware\Desktop\Steller20November\TagTesting20Nov2013\M11.DSG	11-1-2013	15:50:19	60045.000000	6004.500000	49446.412872	20.000000
C:\Users\cware\Desktop\Steller20November\TagTesting20Nov2013\M11.DSG	11-1-2013	15:50:19	60046.000000	6004.600000	49467.402545	20.000000
C:\Users\cware\Desktop\Steller20November\TagTesting20Nov2013\M11.DSG	11-1-2013	15:50:19	60047.000000	6004.700000	49458.166127	20.000000
C:\Users\cware\Desktop\Steller20November\TagTesting20Nov2013\M11.DSG	11-1-2013	15:50:19	60048.000000	6004.800000	49457.249181	20.000000
C:\Users\cware\Desktop\Steller20November\TagTesting20Nov2013\M11.DSG	11-1-2013	15:50:19	60049.000000	6004.900000	49472.657884	20.000000
C:\Users\cware\Desktop\Steller20November\TagTesting20Nov2013\M11.DSG	11-1-2013	15:50:19	60050.000000	6005.000000	49474.324787	20.000000
C:\Users\cware\Desktop\Steller20November\TagTesting20Nov2013\M11.DSG	11-1-2013	15:50:19	60051.000000	6005.100000	49474.848118	20.000000
C:\Users\cware\Desktop\Steller20November\TagTesting20Nov2013\M11.DSG	11-1-2013	15:50:19	60052.000000	6005.200000	49481.817296	20.000000
C:\Users\cware\Desktop\Steller20November\TagTesting20Nov2013\M11.DSG	11-1-2013	15:50:19	60053.000000	6005.300000	49483.758711	20.000000
C:\Users\cware\Desktop\Steller20November\TagTesting20Nov2013\M11.DSG	11-1-2013	15:50:19	60054.000000	6005.400000	49483.360720	20.000000
C:\Users\cware\Desktop\Steller20November\TagTesting20Nov2013\M11.DSG	11-1-2013	15:50:19	60055.000000	6005.500000	49482.415756	20.000000
C:\Users\cware\Desktop\Steller20November\TagTesting20Nov2013\M11.DSG	11-1-2013	15:50:19	60056.000000	6005.600000	49481.618940	20.000000
C:\Users\cware\Desktop\Steller20November\TagTesting20Nov2013\M11.DSG	11-1-2013	15:50:19	60057.000000	6005.700000	49480.673217	20.000000
C:\Users\cware\Desktop\Steller20November\TagTesting20Nov2013\M11.DSG	11-1-2013	15:50:19	60058.000000	6005.800000	49481.420164	20.000000
C:\Users\cware\Desktop\Steller20November\TagTesting20Nov2013\M11.DSG	11-1-2013	15:50:19	60059.000000	6005.900000	49481.544554	20.000000
C:\Users\cware\Desktop\Steller20November\TagTesting20Nov2013\M11.DSG	11-1-2013	15:50:19	60060.000000	6006.000000	49473.603321	20.000000
C:\Users\cware\Desktop\Steller20November\TagTesting20Nov2013\M11.DSG	11-1-2013	15:50:19	60061.000000	6006.100000	49476.440382	20.000000
C:\Users\cware\Desktop\Steller20November\TagTesting20Nov2013\M11.DSG	11-1-2013	15:50:19	60062.000000	6006.200000	49476.465091	20.000000
C:\Users\cware\Desktop\Steller20November\TagTesting20Nov2013\M11.DSG	11-1-2013	15:50:19	60063.000000	6006.300000	49473.253880	20.000000
C:\Users\cware\Desktop\Steller20November\TagTesting20Nov2013\M11.DSG	11-1-2013	15:50:19	60064.000000	6006.400000	49474.573970	20.000000
C:\Users\cware\Desktop\Steller20November\TagTesting20Nov2013\M11.DSG	11-1-2013	15:50:19	60065.000000	6006.500000	49471.934154	20.000000
C:\Users\cware\Desktop\Steller20November\TagTesting20Nov2013\M11.DSG	11-1-2013	15:50:19	60066.000000	6006.600000	49474.571514	20.000000
C:\Users\cware\Desktop\Steller20November\TagTesting20Nov2013\M11.DSG	11-1-2013	15:50:19	60067.000000	6006.700000	49471.384695	20.000000
C:\Users\cware\Desktop\Steller20November\TagTesting20Nov2013\M11.DSG	11-1-2013	15:50:19	60068.000000	6006.800000	49469.541942	20.000000
C:\Users\cware\Desktop\Steller20November\TagTesting20Nov2013\M11.DSG	11-1-2013	15:50:19	60069.000000	6006.900000	49470.563935	20.000000
C:\Users\cware\Desktop\Steller20November\TagTesting20Nov2013\M11.DSG	11-1-2013	15:50:19	60070.000000	6007.000000	49471.035618	20.000000
C:\Users\cware\Desktop\Steller20November\TagTesting20Nov2013\M11.DSG	11-1-2013	15:50:19	60071.000000	6007.100000	49468.297536	20.000000
C:\Users\cware\Desktop\Steller20November\TagTesting20Nov2013\M11.DSG	11-1-2013	15:50:19	60072.000000	6007.200000	49474.968468	20.000000
C:\Users\cware\Desktop\Steller20November\TagTesting20Nov2013\M11.DSG	11-1-2013	15:50:19	60073.000000	6007.300000	49478.153925	20.000000
C:\Users\cware\Desktop\Steller20November\TagTesting20Nov2013\M11.DSG	11-1-2013	15:50:19	60074.000000	6007.400000	49480.295118	20.000000
C:\Users\cware\Desktop\Steller20November\TagTesting20Nov2013\M11.DSG	11-1-2013	15:50:19	60075.000000	6007.500000	49482.087482	20.000000
C:\Users\cware\Desktop\Steller20November\TagTesting20Nov2013\M11.DSG	11-1-2013	15:50:19	60076.000000	6007.600000	49489.056347	20.000000
C:\Users\cware\Desktop\Steller20November\TagTesting20Nov2013\M11.DSG	11-1-2013	15:50:19	60077.000000	6007.700000	49482.162737	20.000000
C:\Users\cware\Desktop\Steller20November\TagTesting20Nov2013\M11.DSG	11-1-2013	15:50:19	60078.000000	6007.800000	49479.226090	20.000000
C:\Users\cware\Desktop\Steller20November\TagTesting20Nov2013\M11.DSG	11-1-2013	15:50:19	60079.000000	6007.900000	49480.444382	20.000000
C:\Users\cware\Desktop\Steller20November\TagTesting20Nov2013\M11.DSG	11-1-2013	15:50:19	60080.000000	6008.000000	49476.981844	20.000000
C:\Users\cware\Desktop\Steller20November\TagTesting20Nov2013\M11.DSG	11-1-2013	15:50:19	60081.000000	6008.100000	49470.611981	20.000000
C:\Users\cware\Desktop\Steller20November\TagTesting20Nov2013\M11.DSG	11-1-2013	15:50:19	60082.000000	6008.200000	49468.172513	20.000000
C:\Users\cware\Desktop\Steller20November\TagTesting20Nov2013\M11.DSG	11-1-2013	15:50:19	60083.000000	6008.300000	49468.497787	20.000000
C:\Users\cware\Desktop\Steller20November\TagTesting20Nov2013\M11.DSG	11-1-2013	15:50:19	60084.000000	6008.400000	49465.207440	20.000000
C:\Users\cware\Desktop\Steller20November\TagTesting20Nov2013\M11.DSG	11-1-2013	15:50:19	60085.000000	6008.500000	49460.344713	20.000000
C:\Users\cware\Desktop\Steller20November\TagTesting20Nov2013\M11.DSG	11-1-2013	15:50:19	60086.000000	6008.600000	49048.832374	20.000000
C:\Users\cware\Desktop\Steller20November\TagTesting20Nov2013\M11.DSG	11-1-2013	15:50:19	60087.000000	6008.700000	49371.604046	20.000000
C:\Users\cware\Desktop\Steller20November\TagTesting20Nov2013\M11.DSG	11-1-2013	15:50:19	60088.000000	6008.800000	49339.273308	20.000000
C:\Users\cware\Desktop\Steller20November\TagTesting20Nov2013\M11.DSG	11-1-2013	15:50:19	60089.000000	6008.900000	49374.418815	20.000000
C:\Users\cware\Desktop\Steller20November\TagTesting20Nov2013\M11.DSG	11-1-2013	15:50:19	60090.000000	6009.000000	49365.431660	20.000000
C:\Users\cware\Desktop\Steller20November\TagTesting20Nov2013\M11.DSG	11-1-2013	15:50:19	60091.000000	6009.100000	49387.160949	20.000000
C:\Users\cware\Desktop\Steller20November\TagTesting20Nov2013\M11.DSG	11-1-2013	15:50:19	60092.000000	6009.200000	49393.256244	20.000000
C:\Users\cware\Desktop\Steller20November\TagTesting20Nov2013\M11.DSG	11-1-2013	15:50:19	60093.000000	6009.300000	49395.593958	20.000000
C:\Users\cware\Desktop\Steller20November\TagTesting20Nov2013\M11.DSG	11-1-2013	15:50:19	60094.000000	6009.400000	49399.744881	20.000000
C:\Users\cware\Desktop\Steller20November\TagTesting20Nov2013\M11.DSG	11-1-2013	15:50:19	60095.000000	6009.500000	49398.050429	20.000000
C:\Users\cware\Desktop\Steller20November\TagTesting20Nov2013\M11.DSG	11-1-2013	15:50:19	60096.000000	6009.600000	49407.012601	20.000000
C:\Users\cware\Desktop\Steller20November\TagTesting20Nov2013\M11.DSG	11-1-2013	15:50:19	60097.000000	6009.700000	49400.392752	20.000000
C:\Users\cware\Desktop\Steller20November\TagTesting20Nov2013\M11.DSG	11-1-2013	15:50:19	60098.000000	6009.800000	49410.021017	20.000000
C:\Users\cware\Desktop\Steller20November\TagTesting20Nov2013\M11.DSG	11-1-2013	15:50:19	60099.000000	6009.900000	49399.253196	20.000000
C:\Users\cware\Desktop\Steller20November\TagTesting20Nov2013\M11.DSG	11-1-2013	15:50:19	60100.000000	6010.000000	49414.258965	20.000000
C:\Users\cware\Desktop\Steller20November\TagTesting20Nov2013\M11.DSG	11-1-2013	15:50:19	60101.000000	6010.100000	49411.845661	20.000000
C:\Users\cware\Desktop\Steller20November\TagTesting20Nov2013\M11.DSG	11-1-2013	15:50:19	60102.000000	6010.200000	49400.720389	20.000000
C:\Users\cware\Desktop\Steller20November\TagTesting20Nov2013\M11.DSG	11-1-2013	15:50:19	60103.000000	6010.300000	49415.152869	20.000000
C:\Users\cware\Desktop\Steller20November\TagTesting20Nov2013\M11.DSG	11-1-2013	15:50:19	60104.000000	6010.400000	49432.547097	20.000000
C:\Users\cware\Desktop\Steller20November\TagTesting20Nov2013\M11.DSG	11-1-2013	15:50:19	60105.000000	6010.500000	49379.853111	20.000000
C:\Users\cware\Desktop\Steller20November\TagTesting20Nov2013\M11.DSG	11-1-2013	15:50:19	60106.000000	6010.600000	49444.223042	20.000000
C:\Users\cware\Desktop\Steller20November\TagTesting20Nov2013\M11.DSG	11-1-2013	15:50:19	60107.000000	6010.700000	49470.535608	20.000000
C:\Users\cware\Desktop\Steller20November\TagTesting20Nov2013\M11.DSG	11-1-2013	15:50:19	60108.000000	6010.800000	49471.877075	20.000000
C:\Users\cware\Desktop\Steller20November\TagTesting20Nov2013\M11.DSG	11-1-2013	15:50:19	60109.000000	6010.900000	49472.025362	20.000000
C:\Users\cware\Desktop\Steller20November\TagTesting20Nov2013\M11.DSG	11-1-2013	15:50:19	60110.000000	6011.000000	49474.488871	20.000000
C:\Users\cware\Desktop\Steller20November\TagTesting20Nov2013\M11.DSG	11-1-2013	15:50:19	60111.000000	6011.100000	49477.030021	20.000000
C:\Users\cware\Desktop\Steller20November\TagTesting20Nov2013\M11.DSG	11-1-2013	15:50:19	60112.000000	6011.200000	49477.727776	20.000000
C:\Users\cware\Desktop\Steller20November\TagTesting20Nov2013\M11.DSG	11-1-2013	15:50:19	60113.000000	6011.300000	49479.967192	20.000000
C:\Users\cware\Desktop\Steller20November\TagTesting20Nov2013\M11.DSG	11-1-2013	15:50:19	60114.000000	6011.400000	49481.585011	20.000000
C:\Users\cware\Desktop\Steller20November\TagTesting20Nov2013\M11.DSG	11-1-2013	15:50:19	60115.000000	6011.500000	49484.098506	20.000000
C:\Users\cware\Desktop\Steller20November\TagTesting20Nov2013\M11.DSG	11-1-2013	15:50:19	60116.000000	6011.600000	49484.845691	20.000000
C:\Users\cware\Desktop\Steller20November\TagTesting20Nov2013\M11.DSG	11-1-2013	15:50:19	60117.000000	6011.700000	49489.922046	20.000000
C:\Users\cware\Desktop\Steller20November\TagTesting20Nov2013\M11.DSG	11-1-2013	15:50:19	60118.000000	6011.800000	49489.871756	20.000000
C:\Users\cware\Desktop\Steller20November\TagTesting20Nov2013\M11.DSG	11-1-2013	15:50:19	60119.000000	6011.900000	49493.581403	20.000000
C:\Users\cware\Desktop\Steller20November\TagTesting20Nov2013\M11.DSG	11-1-2013	15:50:19	60120.000000	6012.000000	49492.759271	20.000000
C:\Users\cware\Desktop\Steller20November\TagTesting20Nov2013\M11.DSG	11-1-2013	15:50:19	60121.000000	6012.100000	49488.204229	20.000000
C:\Users\cware\Desktop\Steller20November\TagTesting20Nov2013\M11.DSG	11-1-2013	15:50:19	60122.000000	6012.200000	49485.565047	20.000000
C:\Users\cware\Desktop\Steller20November\TagTesting20Nov2013\M11.DSG	11-1-2013	15:50:19	60123.000000	6012.300000	49483.748200	20.000000
C:\Users\cware\Desktop\Steller20November\TagTesting20Nov2013\M11.DSG	11-1-2013	15:50:19	60124.000000	6012.400000	49479.815112	20.000000
C:\Users\cware\Desktop\Steller20November\TagTesting20Nov2013\M11.DSG	11-1-2013	15:50:19	60125.000000	6012.500000	49475.355595	20.000000
C:\Users\cware\Desktop\Steller20November\TagTesting20Nov2013\M11.DSG	11-1-2013	15:50:19	60126.000000	6012.600000	49473.093848	20.000000
C:\Users\cware\Desktop\Steller20November\TagTesting20Nov2013\M11.DSG	11-1-2013	15:50:19	60127.000000	6012.700000	49474.090155	20.000000
C:\Users\cware\Desktop\Steller20November\TagTesting20Nov2013\M11.DSG	11-1-2013	15:50:19	60128.000000	6012.800000	49477.148072	20.000000
C:\Users\cware\Desktop\Steller20November\TagTesting20Nov2013\M11.DSG	11-1-2013	15:50:19	60129.000000	6012.900000	49480.536213	20.000000
C:\Users\cware\Desktop\Steller20November\TagTesting20Nov2013\M11.DSG	11-1-2013	15:50:19	60130.000000	6013.000000	49479.688267	20.000000
C:\Users\cware\Desktop\Steller20November\TagTesting20Nov2013\M11.DSG	11-1-2013	15:50:19	60131.000000	6013.100000	49475.781454	20.000000
C:\Users\cware\Desktop\Steller20November\TagTesting20Nov2013\M11.DSG	11-1-2013	15:50:19	60132.000000	6013.200000	49480.859501	20.000000
C:\Users\cware\Desktop\Steller20November\TagTesting20Nov2013\M11.DSG	11-1-2013	15:50:19	60133.000000	6013.300000	49480.608699	20.000000
C:\Users\cware\Desktop\Steller20November\TagTesting20Nov2013\M11.DSG	11-1-2013	15:50:19	60134.000000	6013.400000	49481.726177	20.000000
C:\Users\cware\Desktop\Steller20November\TagTesting20Nov2013\M11.DSG	11-1-2013	15:50:19	60135.000000	6013.500000	49483.296656	20.000000
C:\Users\cware\Desktop\Steller20November\TagTesting20Nov2013\M11.DSG	11-1-2013	15:50:19	60136.000000	6013.600000	49484.093992	20.000000
C:\Users\cware\Desktop\Steller20November\TagTesting20Nov2013\M11.DSG	11-1-2013	15:50:19	60137.000000	6013.700000	49484.092395	20.000000
C:\Users\cware\Desktop\Steller20November\TagTesting20Nov2013\M11.DSG	11-1-2013	15:50:19	60138.000000	6013.800000	49480.234254	20.000000
C:\Users\cware\Desktop\Steller20November\TagTesting20Nov2013\M11.DSG	11-1-2013	15:50:19	60139.000000	6013.900000	49476.150927	20.000000
C:\Users\cware\Desktop\Steller20November\TagTesting20Nov2013\M11.DSG	11-1-2013	15:50:19	60140.000000	6014.000000	49474.706885	20.000000
C:\Users\cware\Desktop\Steller20November\TagTesting20Nov2013\M11.DSG	11-1-2013	15:50:19	60141.000000	6014.100000	49473.709771	20.000000
C:\Users\cware\Desktop\Steller20November\TagTesting20Nov2013\M11.DSG	11-1-2013	15:50:19	60142.000000	6014.200000	49474.382526	20.000000
C:\Users\cware\Desktop\Steller20November\TagTesting20Nov2013\M11.DSG	11-1-2013	15:50:19	60143.000000	6014.300000	49473.783580	20.000000
C:\Users\cware\Desktop\Steller20November\TagTesting20Nov2013\M11.DSG	11-1-2013	15:50:19	60144.000000	6014.400000	49473.230347	20.000000
C:\Users\cware\Desktop\Steller20November\TagTesting20Nov2013\M11.DSG	11-1-2013	15:50:19	60145.000000	6014.500000	49471.793439	20.000000
C:\Users\cware\Desktop\Steller20November\TagTesting20Nov2013\M11.DSG	11-1-2013	15:50:19	60146.000000	6014.600000	49471.391513	20.000000
C:\Users\cware\Desktop\Steller20November\TagTesting20Nov2013\M11.DSG	11-1-2013	15:50:19	60147.000000	6014.700000	49470.770622	20.000000
C:\Users\cware\Desktop\Steller20November\TagTesting20Nov2013\M11.DSG	11-1-2013	15:50:19	60148.000000	6014.800000	49471.168010	20.000000
C:\Users\cware\Desktop\Steller20November\TagTesting20Nov2013\M11.DSG	11-1-2013	15:50:19	60149.000000	6014.900000	49471.692447	20.000000
C:\Users\cware\Desktop\Steller20November\TagTesting20Nov2013\M11.DSG	11-1-2013	15:50:19	60150.000000	6015.000000	49475.871329	20.000000
C:\Users\cware\Desktop\Steller20November\TagTesting20Nov2013\M11.DSG	11-1-2013	15:50:19	60151.000000	6015.100000	49472.214503	20.000000
C:\Users\cware\Desktop\Steller20November\TagTesting20Nov2013\M11.DSG	11-1-2013	15:50:19	60152.000000	6015.200000	49470.670733	20.000000
C:\Users\cware\Desktop\Steller20November\TagTesting20Nov2013\M11.DSG	11-1-2013	15:50:19	60153.000000	6015.300000	49473.360876	20.000000
C:\Users\cware\Desktop\Steller20November\TagTesting20Nov2013\M11.DSG	11-1-2013	15:50:19	60154.000000	6015.400000	49470.397387	20.000000
C:\Users\cware\Desktop\Steller20November\TagTesting20Nov2013\M11.DSG	11-1-2013	15:50:19	60155.000000	6015.500000	49471.439702	20.000000
C:\Users\cware\Desktop\Steller20November\TagTesting20Nov2013\M11.DSG	11-1-2013	15:50:19	60156.000000	6015.600000	49466.115887	20.000000
C:\Users\cware\Desktop\Steller20November\TagTesting20Nov2013\M11.DSG	11-1-2013	15:50:19	60157.000000	6015.700000	49472.139504	20.000000
C:\Users\cware\Desktop\Steller20November\TagTesting20Nov2013\M11.DSG	11-1-2013	15:50:19	60158.000000	6015.800000	49476.371323	20.000000
C:\Users\cware\Desktop\Steller20November\TagTesting20Nov2013\M11.DSG	11-1-2013	15:50:19	60159.000000	6015.900000	49480.422018	20.000000
C:\Users\cware\Desktop\Steller20November\TagTesting20Nov2013\M11.DSG	11-1-2013	15:50:19	60160.000000	6016.000000	49478.536239	20.000000
C:\Users\cware\Desktop\Steller20November\TagTesting20Nov2013\M11.DSG	11-1-2013	15:50:19	60161.000000	6016.100000	49485.332197	20.000000
C:\Users\cware\Desktop\Steller20November\TagTesting20Nov2013\M11.DSG	11-1-2013	15:50:19	60162.000000	6016.200000	49482.593404	20.000000
C:\Users\cware\Desktop\Steller20November\TagTesting20Nov2013\M11.DSG	11-1-2013	15:50:19	60163.000000	6016.300000	49484.286416	20.000000
C:\Users\cware\Desktop\Steller20November\TagTesting20Nov2013\M11.DSG	11-1-2013	15:50:19	60164.000000	6016.400000	49487.098814	20.000000
C:\Users\cware\Desktop\Steller20November\TagTesting20Nov2013\M11.DSG	11-1-2013	15:50:19	60165.000000	6016.500000	49487.644906	20.000000
C:\Users\cware\Desktop\Steller20November\TagTesting20Nov2013\M11.DSG	11-1-2013	15:50:19	60166.000000	6016.600000	49486.645864	20.000000
C:\Users\cware\Desktop\Steller20November\TagTesting20Nov2013\M11.DSG	11-1-2013	15:50:19	60167.000000	6016.700000	49481.545822	20.000000
C:\Users\cware\Desktop\Steller20November\TagTesting20Nov2013\M11.DSG	11-1-2013	15:50:19	60168.000000	6016.800000	49479.877093	20.000000
C:\Users\cware\Desktop\Steller20November\TagTesting20Nov2013\M11.DSG	11-1-2013	15:50:19	60169.000000	6016.900000	49480.600524	20.000000
C:\Users\cware\Desktop\Steller20November\TagTesting20Nov2013\M11.DSG	11-1-2013	15:50:19	60170.000000	6017.000000	49477.339511	20.000000
C:\Users\cware\Desktop\Steller20November\TagTesting20Nov2013\M11.DSG	11-1-2013	15:50:19	60171.000000	6017.100000	49474.499210	20.000000
C:\Users\cware\Desktop\Steller20November\TagTesting20Nov2013\M11.DSG	11-1-2013	15:50:19	60172.000000	6017.200000	49470.068469	20.000000
C:\Users\cware\Desktop\Steller20November\TagTesting20Nov2013\M11.DSG	11-1-2013	15:50:19	60173.000000	6017.300000	49466.535012	20.000000
C:\Users\cware\Desktop\Steller20November\TagTesting20Nov2013\M11.DSG	11-1-2013	15:50:19	60174.000000	6017.400000	49462.278195	20.000000
C:\Users\cware\Desktop\Steller20November\TagTesting20Nov2013\M11.DSG	11-1-2013	15:50:19	60175.000000	6017.500000	49459.441066	20.000000
C:\Users\cware\Desktop\Steller20November\TagTesting20Nov2013\M11.DSG	11-1-2013	15:50:19	60176.000000	6017.600000	49460.796576	20.000000
C:\Users\cware\Desktop\Steller20November\TagTesting20Nov2013\M11.DSG	11-1-2013	15:50:19	60177.000000	6017.700000	49377.065954	20.000000
C:\Users\cware\Desktop\Steller20November\TagTesting20Nov2013\M11.DSG	11-1-2013	15:50:19	60178.000000	6017.800000	49463.413821	20.000000
C:\Users\cware\Desktop\Steller20November\TagTesting20Nov2013\M11.DSG	11-1-2013	15:50:19	60179.000000	6017.900000	49417.138374	20.000000
C:\Users\cware\Desktop\Steller20November\TagTesting20Nov2013\M11.DSG	11-1-2013	15:50:19	60180.000000	6018.000000	49412.206870	20.000000
C:\Users\cware\Desktop\Steller20November\TagTesting20Nov2013\M11.DSG	11-1-2013	15:50:19	60181.000000	6018.100000	49412.776554	20.000000
C:\Users\cware\Desktop\Steller20November\TagTesting20Nov2013\M11.DSG	11-1-2013	15:50:19	60182.000000	6018.200000	49429.397328	20.000000
C:\Users\cware\Desktop\Steller20November\TagTesting20Nov2013\M11.DSG	11-1-2013	15:50:19	60183.000000	6018.300000	49433.478265	20.000000
C:\Users\cware\Desktop\Steller20November\TagTesting20Nov2013\M11.DSG	11-1-2013	15:50:19	60184.000000	6018.400000	49417.968484	20.000000
C:\Users\cware\Desktop\Steller20November\TagTesting20Nov2013\M11.DSG	11-1-2013	15:50:19	60185.000000	6018.500000	49416.502687	20.000000
C:\Users\cware\Desktop\Steller20November\TagTesting20Nov2013\M11.DSG	11-1-2013	15:50:19	60186.000000	6018.600000	49416.252044	20.000000
C:\Users\cware\Desktop\Steller20November\TagTesting20Nov2013\M11.DSG	11-1-2013	15:50:19	60187.000000	6018.700000	49418.213979	20.000000
C:\Users\cware\Desktop\Steller20November\TagTesting20Nov2013\M11.DSG	11-1-2013	15:50:19	60188.000000	6018.800000	49425.139020	20.000000
C:\Users\cware\Desktop\Steller20November\TagTesting20Nov2013\M11.DSG	11-1-2013	15:50:19	60189.000000	6018.900000	49420.560077	20.000000
C:\Users\cware\Desktop\Steller20November\TagTesting20Nov2013\M11.DSG	11-1-2013	15:50:19	60190.000000	6019.000000	49410.257294	20.000000
C:\Users\cware\Desktop\Steller20November\TagTesting20Nov2013\M11.DSG	11-1-2013	15:50:19	60191.000000	6019.100000	49417.044312	20.000000
C:\Users\cware\Desktop\Steller20November\TagTesting20Nov2013\M11.DSG	11-1-2013	15:50:19	60192.000000	6019.200000	49419.580604	20.000000
C:\Users\cware\Desktop\Steller20November\TagTesting20Nov2013\M11.DSG	11-1-2013	15:50:19	60193.000000	6019.300000	49411.200781	20.000000
C:\Users\cware\Desktop\Steller20November\TagTesting20Nov2013\M11.DSG	11-1-2013	15:50:19	60194.000000	6019.400000	49468.322309	20.000000
C:\Users\cware\Desktop\Steller20November\TagTesting20Nov2013\M11.DSG	11-1-2013	15:50:19	60195.000000	6019.500000	49465.077394	20.000000
C:\Users\cware\Desktop\Steller20November\TagTesting20Nov2013\M11.DSG	11-1-2013	15:50:19	60196.000000	6019.600000	49470.414183	20.000000
C:\Users\cware\Desktop\Steller20November\TagTesting20Nov2013\M11.DSG	11-1-2013	15:50:19	60197.000000	6019.700000	49476.558870	20.000000
C:\Users\cware\Desktop\Steller20November\TagTesting20Nov2013\M11.DSG	11-1-2013	15:50:19	60198.000000	6019.800000	49475.664053	20.000000
C:\Users\cware\Desktop\Steller20November\TagTesting20Nov2013\M11.DSG	11-1-2013	15:50:19	60199.000000	6019.900000	49479.448896	20.000000
C:\Users\cware\Desktop\Steller20November\TagTesting20Nov2013\M11.DSG	11-1-2013	15:50:19	60200.000000	6020.000000	49487.538433	20.000000
C:\Users\cware\Desktop\Steller20November\TagTesting20Nov2013\M11.DSG	11-1-2013	15:50:19	60201.000000	6020.100000	49487.909458	20.000000
C:\Users\cware\Desktop\Steller20November\TagTesting20Nov2013\M11.DSG	11-1-2013	15:50:19	60202.000000	6020.200000	49490.300650	20.000000
C:\Users\cware\Desktop\Steller20November\TagTesting20Nov2013\M11.DSG	11-1-2013	15:50:19	60203.000000	6020.300000	49493.635520	20.000000
C:\Users\cware\Desktop\Steller20November\TagTesting20Nov2013\M11.DSG	11-1-2013	15:50:19	60204.000000	6020.400000	49493.113595	20.000000
C:\Users\cware\Desktop\Steller20November\TagTesting20Nov2013\M11.DSG	11-1-2013	15:50:19	60205.000000	6020.500000	49496.125368	20.000000
C:\Users\cware\Desktop\Steller20November\TagTesting20Nov2013\M11.DSG	11-1-2013	15:50:19	60206.000000	6020.600000	49498.389561	20.000000
C:\Users\cware\Desktop\Steller20November\TagTesting20Nov2013\M11.DSG	11-1-2013	15:50:19	60207.000000	6020.700000	49498.190507	20.000000
C:\Users\cware\Desktop\Steller20November\TagTesting20Nov2013\M11.DSG	11-1-2013	15:50:19	60208.000000	6020.800000	49498.984110	20.000000
C:\Users\cware\Desktop\Steller20November\TagTesting20Nov2013\M11.DSG	11-1-2013	15:50:19	60209.000000	6020.900000	49502.346606	20.000000
C:\Users\cware\Desktop\Steller20November\TagTesting20Nov2013\M11.DSG	11-1-2013	15:50:19	60210.000000	6021.000000	49505.273052	20.000000
C:\Users\cware\Desktop\Steller20November\TagTesting20Nov2013\M11.DSG	11-1-2013	15:50:19	60211.000000	6021.100000	49502.395754	20.000000
C:\Users\cware\Desktop\Steller20November\TagTesting20Nov2013\M11.DSG	11-1-2013	15:50:19	60212.000000	6021.200000	49502.620376	20.000000
C:\Users\cware\Desktop\Steller20November\TagTesting20Nov2013\M11.DSG	11-1-2013	15:50:19	60213.000000	6021.300000	49504.212878	20.000000
C:\Users\cware\Desktop\Steller20November\TagTesting20Nov2013\M11.DSG	11-1-2013	15:50:19	60214.000000	6021.400000	49505.133075	20.000000
C:\Users\cware\Desktop\Steller20November\TagTesting20Nov2013\M11.DSG	11-1-2013	15:50:19	60215.000000	6021.500000	49502.967335	20.000000
C:\Users\cware\Desktop\Steller20November\TagTesting20Nov2013\M11.DSG	11-1-2013	15:50:19	60216.000000	6021.600000	49502.394695	20.000000
C:\Users\cware\Desktop\Steller20November\TagTesting20Nov2013\M11.DSG	11-1-2013	15:50:19	60217.000000	6021.700000	49501.847241	20.000000
C:\Users\cware\Desktop\Steller20November\TagTesting20Nov2013\M11.DSG	11-1-2013	15:50:19	60218.000000	6021.800000	49504.011349	20.000000
C:\Users\cware\Desktop\Steller20November\TagTesting20Nov2013\M11.DSG	11-1-2013	15:50:19	60219.000000	6021.900000	49502.342964	20.000000
C:\Users\cware\Desktop\Steller20November\TagTesting20Nov2013\M11.DSG	11-1-2013	15:50:19	60220.000000	6022.000000	49505.330406	20.000000
C:\Users\cware\Desktop\Steller20November\TagTesting20Nov2013\M11.DSG	11-1-2013	15:50:19	60221.000000	6022.100000	49507.720139	20.000000
C:\Users\cware\Desktop\Steller20November\TagTesting20Nov2013\M11.DSG	11-1-2013	15:50:19	60222.000000	6022.200000	49509.885410	20.000000
C:\Users\cware\Desktop\Steller20November\TagTesting20Nov2013\M11.DSG	11-1-2013	15:50:19	60223.000000	6022.300000	49513.890478	20.000000
C:\Users\cware\Desktop\Steller20November\TagTesting20Nov2013\M11.DSG	11-1-2013	15:50:19	60224.000000	6022.400000	49512.101267	20.000000
C:\Users\cware\Desktop\Steller20November\TagTesting20Nov2013\M11.DSG	11-1-2013	15:50:19	60225.000000	6022.500000	49513.320156	20.000000
C:\Users\cware\Desktop\Steller20November\TagTesting20Nov2013\M11.DSG	11-1-2013	15:50:19	60226.000000	6022.600000	49514.466031	20.000000
C:\Users\cware\Desktop\Steller20November\TagTesting20Nov2013\M11.DSG	11-1-2013	15:50:19	60227.000000	6022.700000	49513.818493	20.000000
C:\Users\cware\Desktop\Steller20November\TagTesting20Nov2013\M11.DSG	11-1-2013	15:50:19	60228.000000	6022.800000	49513.071533	20.000000
C:\Users\cware\Desktop\Steller20November\TagTesting20Nov2013\M11.DSG	11-1-2013	15:50:19	60229.000000	6022.900000	49509.835420	20.000000
C:\Users\cware\Desktop\Steller20November\TagTesting20Nov2013\M11.DSG	11-1-2013	15:50:19	60230.000000	6023.000000	49509.735722	20.000000
C:\Users\cware\Desktop\Steller20November\TagTesting20Nov2013\M11.DSG	11-1-2013	15:50:19	60231.000000	6023.100000	49509.313265	20.000000
C:\Users\cware\Desktop\Steller20November\TagTesting20Nov2013\M11.DSG	11-1-2013	15:50:19	60232.000000	6023.200000	49504.308495	20.000000
C:\Users\cware\Desktop\Steller20November\TagTesting20Nov2013\M11.DSG	11-1-2013	15:50:19	60233.000000	6023.300000	49502.143645	20.000000
C:\Users\cware\Desktop\Steller20November\TagTesting20Nov2013\M11.DSG	11-1-2013	15:50:19	60234.000000	6023.400000	49494.750527	20.000000
C:\Users\cware\Desktop\Steller20November\TagTesting20Nov2013\M11.DSG	11-1-2013	15:50:19	60235.000000	6023.500000	49492.509836	20.000000
C:\Users\cware\Desktop\Steller20November\TagTesting20Nov2013\M11.DSG	11-1-2013	15:50:19	60236.000000	6023.600000	49490.892391	20.000000
C:\Users\cware\Desktop\Steller20November\TagTesting20Nov2013\M11.DSG	11-1-2013	15:50:19	60237.000000	6023.700000	49482.628128	20.000000
C:\Users\cware\Desktop\Steller20November\TagTesting20Nov2013\M11.DSG	11-1-2013	15:50:19	60238.000000	6023.800000	49481.582208	20.000000
C:\Users\cware\Desktop\Steller20November\TagTesting20Nov2013\M11.DSG	11-1-2013	15:50:19	60239.000000	6023.900000	49480.686003	20.000000
C:\Users\cware\Desktop\Steller20November\TagTesting20Nov2013\M11.DSG	11-1-2013	15:50:19	60240.000000	6024.000000	49480.361644	20.000000
C:\Users\cware\Desktop\Steller20November\TagTesting20Nov2013\M11.DSG	11-1-2013	15:50:19	60241.000000	6024.100000	49475.133372	20.000000
C:\Users\cware\Desktop\Steller20November\TagTesting20Nov2013\M11.DSG	11-1-2013	15:50:19	60242.000000	6024.200000	49474.237584	20.000000
C:\Users\cware\Desktop\Steller20November\TagTesting20Nov2013\M11.DSG	11-1-2013	15:50:19	60243.000000	6024.300000	49469.781727	20.000000
C:\Users\cware\Desktop\Steller20November\TagTesting20Nov2013\M11.DSG	11-1-2013	15:50:19	60244.000000	6024.400000	49470.403788	20.000000
C:\Users\cware\Desktop\Steller20November\TagTesting20Nov2013\M11.DSG	11-1-2013	15:50:19	60245.000000	6024.500000	49468.884919	20.000000
C:\Users\cware\Desktop\Steller20November\TagTesting20Nov2013\M11.DSG	11-1-2013	15:50:19	60246.000000	6024.600000	49469.806514	20.000000
C:\Users\cware\Desktop\Steller20November\TagTesting20Nov2013\M11.DSG	11-1-2013	15:50:19	60247.000000	6024.700000	49473.490091	20.000000
C:\Users\cware\Desktop\Steller20November\TagTesting20Nov2013\M11.DSG	11-1-2013	15:50:19	60248.000000	6024.800000	49474.360386	20.000000
C:\Users\cware\Desktop\Steller20November\TagTesting20Nov2013\M11.DSG	11-1-2013	15:50:19	60249.000000	6024.900000	49473.092057	20.000000
C:\Users\cware\Desktop\Steller20November\TagTesting20Nov2013\M11.DSG	11-1-2013	15:50:19	60250.000000	6025.000000	49472.717981	20.000000
C:\Users\cware\Desktop\Steller20November\TagTesting20Nov2013\M11.DSG	11-1-2013	15:50:19	60251.000000	6025.100000	49471.722481	20.000000
C:\Users\cware\Desktop\Steller20November\TagTesting20Nov2013\M11.DSG	11-1-2013	15:50:19	60252.000000	6025.200000	49475.928421	20.000000
C:\Users\cware\Desktop\Steller20November\TagTesting20Nov2013\M11.DSG	11-1-2013	15:50:19	60253.000000	6025.300000	49474.310565	20.000000
C:\Users\cware\Desktop\Steller20November\TagTesting20Nov2013\M11.DSG	11-1-2013	15:50:19	60254.000000	6025.400000	49474.783575	20.000000
C:\Users\cware\Desktop\Steller20November\TagTesting20Nov2013\M11.DSG	11-1-2013	15:50:19	60255.000000	6025.500000	49477.894999	20.000000
C:\Users\cware\Desktop\Steller20November\TagTesting20Nov2013\M11.DSG	11-1-2013	15:50:19	60256.000000	6025.600000	49481.055744	20.000000
C:\Users\cware\Desktop\Steller20November\TagTesting20Nov2013\M11.DSG	11-1-2013	15:50:19	60257.000000	6025.700000	49480.134245	20.000000
C:\Users\cware\Desktop\Steller20November\TagTesting20Nov2013\M11.DSG	11-1-2013	15:50:19	60258.000000	6025.800000	49481.477897	20.000000
C:\Users\cware\Desktop\Steller20November\TagTesting20Nov2013\M11.DSG	11-1-2013	15:50:19	60259.000000	6025.900000	49480.580243	20.000000
C:\Users\cware\Desktop\Steller20November\TagTesting20Nov2013\M11.DSG	11-1-2013	15:50:19	60260.000000	6026.000000	49483.742832	20.000000
C:\Users\cware\Desktop\Steller20November\TagTesting20Nov2013\M11.DSG	11-1-2013	15:50:19	60261.000000	6026.100000	49482.247499	20.000000
C:\Users\cware\Desktop\Steller20November\TagTesting20Nov2013\M11.DSG	11-1-2013	15:50:19	60262.000000	6026.200000	49480.130053	20.000000
C:\Users\cware\Desktop\Steller20November\TagTesting20Nov2013\M11.DSG	11-1-2013	15:50:19	60263.000000	6026.300000	49483.169390	20.000000
C:\Users\cware\Desktop\Steller20November\TagTesting20Nov2013\M11.DSG	11-1-2013	15:50:19	60264.000000	6026.400000	49482.843659	20.000000
C:\Users\cware\Desktop\Steller20November\TagTesting20Nov2013\M11.DSG	11-1-2013	15:50:19	60265.000000	6026.500000	49478.389299	20.000000
C:\Users\cware\Desktop\Steller20November\TagTesting20Nov2013\M11.DSG	11-1-2013	15:50:19	60266.000000	6026.600000	49477.418829	20.000000
C:\Users\cware\Desktop\Steller20November\TagTesting20Nov2013\M11.DSG	11-1-2013	15:50:19	60267.000000	6026.700000	49476.746808	20.000000
C:\Users\cware\Desktop\Steller20November\TagTesting20Nov2013\M11.DSG	11-1-2013	15:50:19	60268.000000	6026.800000	49476.417988	20.000000
C:\Users\cware\Desktop\Steller20November\TagTesting20Nov2013\M11.DSG	11-1-2013	15:50:19	60269.000000	6026.900000	49477.515673	20.000000
C:\Users\cware\Desktop\Steller20November\TagTesting20Nov2013\M11.DSG	11-1-2013	15:50:19	60270.000000	6027.000000	49475.400838	20.000000
C:\Users\cware\Desktop\Steller20November\TagTesting20Nov2013\M11.DSG	11-1-2013	15:50:19	60271.000000	6027.100000	49475.324829	20.000000
C:\Users\cware\Desktop\Steller20November\TagTesting20Nov2013\M11.DSG	11-1-2013	15:50:19	60272.000000	6027.200000	49478.337170	20.000000
C:\Users\cware\Desktop\Steller20November\TagTesting20Nov2013\M11.DSG	11-1-2013	15:50:19	60273.000000	6027.300000	49479.135785	20.000000
C:\Users\cware\Desktop\Steller20November\TagTesting20Nov2013\M11.DSG	11-1-2013	15:50:19	60274.000000	6027.400000	49477.414017	20.000000
C:\Users\cware\Desktop\Steller20November\TagTesting20Nov2013\M11.DSG	11-1-2013	15:50:19	60275.000000	6027.500000	49477.965424	20.000000
C:\Users\cware\Desktop\Steller20November\TagTesting20Nov2013\M11.DSG	11-1-2013	15:50:19	60276.000000	6027.600000	49479.682705	20.000000
C:\Users\cware\Desktop\Steller20November\TagTesting20Nov2013\M11.DSG	11-1-2013	15:50:19	60277.000000	6027.700000	49481.075741	20.000000
C:\Users\cware\Desktop\Steller20November\TagTesting20Nov2013\M11.DSG	11-1-2013	15:50:19	60278.000000	6027.800000	49477.815892	20.000000
C:\Users\cware\Desktop\Steller20November\TagTesting20Nov2013\M11.DSG	11-1-2013	15:50:19	60279.000000	6027.900000	49474.454943	20.000000
C:\Users\cware\Desktop\Steller20November\TagTesting20Nov2013\M11.DSG	11-1-2013	15:50:19	60280.000000	6028.000000	49474.778968	20.000000
C:\Users\cware\Desktop\Steller20November\TagTesting20Nov2013\M11.DSG	11-1-2013	15:50:19	60281.000000	6028.100000	49469.974681	20.000000
C:\Users\cware\Desktop\Steller20November\TagTesting20Nov2013\M11.DSG	11-1-2013	15:50:19	60282.000000	6028.200000	49467.210816	20.000000
C:\Users\cware\Desktop\Steller20November\TagTesting20Nov2013\M11.DSG	11-1-2013	15:50:19	60283.000000	6028.300000	49462.307204	20.000000
C:\Users\cware\Desktop\Steller20November\TagTesting20Nov2013\M11.DSG	11-1-2013	15:50:19	60284.000000	6028.400000	49461.075285	20.000000
C:\Users\cware\Desktop\Steller20November\TagTesting20Nov2013\M11.DSG	11-1-2013	15:50:19	60285.000000	6028.500000	49461.296510	20.000000
C:\Users\cware\Desktop\Steller20November\TagTesting20Nov2013\M11.DSG	11-1-2013	15:50:19	60286.000000	6028.600000	49454.399069	20.000000
C:\Users\cware\Desktop\Steller20November\TagTesting20Nov2013\M11.DSG	11-1-2013	15:50:19	60287.000000	6028.700000	49453.478585	20.000000
C:\Users\cware\Desktop\Steller20November\TagTesting20Nov2013\M11.DSG	11-1-2013	15:50:19	60288.000000	6028.800000	49450.344939	20.000000
C:\Users\cware\Desktop\Steller20November\TagTesting20Nov2013\M11.DSG	11-1-2013	15:50:19	60289.000000	6028.900000	49447.978736	20.000000
C:\Users\cware\Desktop\Steller20November\TagTesting20Nov2013\M11.DSG	11-1-2013	15:50:19	60290.000000	6029.000000	49446.583975	20.000000
C:\Users\cware\Desktop\Steller20November\TagTesting20Nov2013\M11.DSG	11-1-2013	15:50:19	60291.000000	6029.100000	49445.139762	20.000000
C:\Users\cware\Desktop\Steller20November\TagTesting20Nov2013\M11.DSG	11-1-2013	15:50:19	60292.000000	6029.200000	49441.007451	20.000000
C:\Users\cware\Desktop\Steller20November\TagTesting20Nov2013\M11.DSG	11-1-2013	15:50:19	60293.000000	6029.300000	49434.808193	20.000000
C:\Users\cware\Desktop\Steller20November\TagTesting20Nov2013\M11.DSG	11-1-2013	15:50:19	60294.000000	6029.400000	49432.815764	20.000000
C:\Users\cware\Desktop\Steller20November\TagTesting20Nov2013\M11.DSG	11-1-2013	15:50:19	60295.000000	6029.500000	49433.663131	20.000000
C:\Users\cware\Desktop\Steller20November\TagTesting20Nov2013\M11.DSG	11-1-2013	15:50:19	60296.000000	6029.600000	49432.168503	20.000000
C:\Users\cware\Desktop\Steller20November\TagTesting20Nov2013\M11.DSG	11-1-2013	15:50:19	60297.000000	6029.700000	49430.251913	20.000000
C:\Users\cware\Desktop\Steller20November\TagTesting20Nov2013\M11.DSG	11-1-2013	15:50:19	60298.000000	6029.800000	49425.422924	20.000000
C:\Users\cware\Desktop\Steller20November\TagTesting20Nov2013\M11.DSG	11-1-2013	15:50:19	60299.000000	6029.900000	49426.715515	20.000000
C:\Users\cware\Desktop\Steller20November\TagTesting20Nov2013\M11.DSG	11-1-2013	15:50:19	60300.000000	6030.000000	49425.895557	20.000000
C:\Users\cware\Desktop\Steller20November\TagTesting20Nov2013\M11.DSG	11-1-2013	15:50:19	60301.000000	6030.100000	49422.385503	20.000000
C:\Users\cware\Desktop\Steller20November\TagTesting20Nov2013\M11.DSG	11-1-2013	15:50:19	60302.000000	6030.200000	49426.269489	20.000000
C:\Users\cware\Desktop\Steller20November\TagTesting20Nov2013\M11.DSG	11-1-2013	15:50:19	60303.000000	6030.300000	49427.015455	20.000000
C:\Users\cware\Desktop\Steller20November\TagTesting20Nov2013\M11.DSG	11-1-2013	15:50:19	60304.000000	6030.400000	49433.089261	20.000000
C:\Users\cware\Desktop\Steller20November\TagTesting20Nov2013\M11.DSG	11-1-2013	15:50:19	60305.000000	6030.500000	49436.523662	20.000000
C:\Users\cware\Desktop\Steller20November\TagTesting20Nov2013\M11.DSG	11-1-2013	15:50:19	60306.000000	6030.600000	49446.208061	20.000000
C:\Users\cware\Desktop\Steller20November\TagTesting20Nov2013\M11.DSG	11-1-2013	15:50:19	60307.000000	6030.700000	49450.989320	20.000000
C:\Users\cware\Desktop\Steller20November\TagTesting20Nov2013\M11.DSG	11-1-2013	15:50:19	60308.000000	6030.800000	49457.736053	20.000000
C:\Users\cware\Desktop\Steller20November\TagTesting20Nov2013\M11.DSG	11-1-2013	15:50:19	60309.000000	6030.900000	49457.190274	20.000000
C:\Users\cware\Desktop\Steller20November\TagTesting20Nov2013\M11.DSG	11-1-2013	15:50:19	60310.000000	6031.000000	49457.595430	20.000000
C:\Users\cware\Desktop\Steller20November\TagTesting20Nov2013\M11.DSG	11-1-2013	15:50:19	60311.000000	6031.100000	49464.293741	20.000000
C:\Users\cware\Desktop\Steller20November\TagTesting20Nov2013\M11.DSG	11-1-2013	15:50:19	60312.000000	6031.200000	49469.564795	20.000000
C:\Users\cware\Desktop\Steller20November\TagTesting20Nov2013\M11.DSG	11-1-2013	15:50:19	60313.000000	6031.300000	49469.943990	20.000000
C:\Users\cware\Desktop\Steller20November\TagTesting20Nov2013\M11.DSG	11-1-2013	15:50:19	60314.000000	6031.400000	49475.096767	20.000000
C:\Users\cware\Desktop\Steller20November\TagTesting20Nov2013\M11.DSG	11-1-2013	15:50:19	60315.000000	6031.500000	49477.934710	20.000000
C:\Users\cware\Desktop\Steller20November\TagTesting20Nov2013\M11.DSG	11-1-2013	15:50:19	60316.000000	6031.600000	49477.809374	20.000000
C:\Users\cware\Desktop\Steller20November\TagTesting20Nov2013\M11.DSG	11-1-2013	15:50:19	60317.000000	6031.700000	49480.846649	20.000000
C:\Users\cware\Desktop\Steller20November\TagTesting20Nov2013\M11.DSG	11-1-2013	15:50:19	60318.000000	6031.800000	49483.858556	20.000000
C:\Users\cware\Desktop\Steller20November\TagTesting20Nov2013\M11.DSG	11-1-2013	15:50:19	60319.000000	6031.900000	49483.111623	20.000000
C:\Users\cware\Desktop\Steller20November\TagTesting20Nov2013\M11.DSG	11-1-2013	15:50:19	60320.000000	6032.000000	49481.145514	20.000000
C:\Users\cware\Desktop\Steller20November\TagTesting20Nov2013\M11.DSG	11-1-2013	15:50:19	60321.000000	6032.100000	49480.721969	20.000000
C:\Users\cware\Desktop\Steller20November\TagTesting20Nov2013\M11.DSG	11-1-2013	15:50:19	60322.000000	6032.200000	49481.095446	20.000000
C:\Users\cware\Desktop\Steller20November\TagTesting20Nov2013\M11.DSG	11-1-2013	15:50:19	60323.000000	6032.300000	49479.651193	20.000000
C:\Users\cware\Desktop\Steller20November\TagTesting20Nov2013\M11.DSG	11-1-2013	15:50:19	60324.000000	6032.400000	49475.543824	20.000000
C:\Users\cware\Desktop\Steller20November\TagTesting20Nov2013\M11.DSG	11-1-2013	15:50:19	60325.000000	6032.500000	49474.747209	20.000000
C:\Users\cware\Desktop\Steller20November\TagTesting20Nov2013\M11.DSG	11-1-2013	15:50:19	60326.000000	6032.600000	49468.399744	20.000000
C:\Users\cware\Desktop\Steller20November\TagTesting20Nov2013\M11.DSG	11-1-2013	15:50:19	60327.000000	6032.700000	49468.523417	20.000000
C:\Users\cware\Desktop\Steller20November\TagTesting20Nov2013\M11.DSG	11-1-2013	15:50:19	60328.000000	6032.800000	49470.489726	20.000000
C:\Users\cware\Desktop\Steller20November\TagTesting20Nov2013\M11.DSG	11-1-2013	15:50:19	60329.000000	6032.900000	49467.177843	20.000000
C:\Users\cware\Desktop\Steller20November\TagTesting20Nov2013\M11.DSG	11-1-2013	15:50:19	60330.000000	6033.000000	49464.987912	20.000000
C:\Users\cware\Desktop\Steller20November\TagTesting20Nov2013\M11.DSG	11-1-2013	15:50:19	60331.000000	6033.100000	49464.240024	20.000000
C:\Users\cware\Desktop\Steller20November\TagTesting20Nov2013\M11.DSG	11-1-2013	15:50:19	60332.000000	6033.200000	49464.289720	20.000000
C:\Users\cware\Desktop\Steller20November\TagTesting20Nov2013\M11.DSG	11-1-2013	15:50:19	60333.000000	6033.300000	49460.157369	20.000000
C:\Users\cware\Desktop\Steller20November\TagTesting20Nov2013\M11.DSG	11-1-2013	15:50:19	60334.000000	6033.400000	49460.804308	20.000000
C:\Users\cware\Desktop\Steller20November\TagTesting20Nov2013\M11.DSG	11-1-2013	15:50:19	60335.000000	6033.500000	49461.075736	20.000000
C:\Users\cware\Desktop\Steller20November\TagTesting20Nov2013\M11.DSG	11-1-2013	15:50:19	60336.000000	6033.600000	49466.181099	20.000000
C:\Users\cware\Desktop\Steller20November\TagTesting20Nov2013\M11.DSG	11-1-2013	15:50:19	60337.000000	6033.700000	49465.435159	20.000000
C:\Users\cware\Desktop\Steller20November\TagTesting20Nov2013\M11.DSG	11-1-2013	15:50:19	60338.000000	6033.800000	49465.384718	20.000000
C:\Users\cware\Desktop\Steller20November\TagTesting20Nov2013\M11.DSG	11-1-2013	15:50:19	60339.000000	6033.900000	49468.322017	20.000000
C:\Users\cware\Desktop\Steller20November\TagTesting20Nov2013\M11.DSG	11-1-2013	15:50:19	60340.000000	6034.000000	49467.924039	20.000000
C:\Users\cware\Desktop\Steller20November\TagTesting20Nov2013\M11.DSG	11-1-2013	15:50:19	60341.000000	6034.100000	49469.068893	20.000000
C:\Users\cware\Desktop\Steller20November\TagTesting20Nov2013\M11.DSG	11-1-2013	15:50:19	60342.000000	6034.200000	49468.173213	20.000000
C:\Users\cware\Desktop\Steller20November\TagTesting20Nov2013\M11.DSG	11-1-2013	15:50:19	60343.000000	6034.300000	49466.430004	20.000000
C:\Users\cware\Desktop\Steller20November\TagTesting20Nov2013\M11.DSG	11-1-2013	15:50:19	60344.000000	6034.400000	49473.026066	20.000000
C:\Users\cware\Desktop\Steller20November\TagTesting20Nov2013\M11.DSG	11-1-2013	15:50:19	60345.000000	6034.500000	49467.525167	20.000000
C:\Users\cware\Desktop\Steller20November\TagTesting20Nov2013\M11.DSG	11-1-2013	15:50:19	60346.000000	6034.600000	49471.259306	20.000000
C:\Users\cware\Desktop\Steller20November\TagTesting20Nov2013\M11.DSG	11-1-2013	15:50:19	60347.000000	6034.700000	49470.138840	20.000000
C:\Users\cware\Desktop\Steller20November\TagTesting20Nov2013\M11.DSG	11-1-2013	15:50:19	60348.000000	6034.800000	49468.396494	20.000000
C:\Users\cware\Desktop\Steller20November\TagTesting20Nov2013\M11.DSG	11-1-2013	15:50:19	60349.000000	6034.900000	49470.163761	20.000000
C:\Users\cware\Desktop\Steller20November\TagTesting20Nov2013\M11.DSG	11-1-2013	15:50:19	60350.000000	6035.000000	49467.151469	20.000000
C:\Users\cware\Desktop\Steller20November\TagTesting20Nov2013\M11.DSG	11-1-2013	15:50:19	60351.000000	6035.100000	49467.674309	20.000000
C:\Users\cware\Desktop\Steller20November\TagTesting20Nov2013\M11.DSG	11-1-2013	15:50:19	60352.000000	6035.200000	49465.285089	20.000000
C:\Users\cware\Desktop\Steller20November\TagTesting20Nov2013\M11.DSG	11-1-2013	15:50:19	60353.000000	6035.300000	49463.616696	20.000000
C:\Users\cware\Desktop\Steller20November\TagTesting20Nov2013\M11.DSG	11-1-2013	15:50:19	60354.000000	6035.400000	49468.868837	20.000000
C:\Users\cware\Desktop\Steller20November\TagTesting20Nov2013\M11.DSG	11-1-2013	15:50:19	60355.000000	6035.500000	49467.723306	20.000000
C:\Users\cware\Desktop\Steller20November\TagTesting20Nov2013\M11.DSG	11-1-2013	15:50:19	60356.000000	6035.600000	49469.440592	20.000000
C:\Users\cware\Desktop\Steller20November\TagTesting20Nov2013\M11.DSG	11-1-2013	15:50:19	60357.000000	6035.700000	49470.137443	20.000000
C:\Users\cware\Desktop\Steller20November\TagTesting20Nov2013\M11.DSG	11-1-2013	15:50:19	60358.000000	6035.800000	49470.336471	20.000000
C:\Users\cware\Desktop\Steller20November\TagTesting20Nov2013\M11.DSG	11-1-2013	15:50:19	60359.000000	6035.900000	49469.663842	20.000000
C:\Users\cware\Desktop\Steller20November\TagTesting20Nov2013\M11.DSG	11-1-2013	15:50:19	60360.000000	6036.000000	49463.590474	20.000000
C:\Users\cware\Desktop\Steller20November\TagTesting20Nov2013\M11.DSG	11-1-2013	15:50:19	60361.000000	6036.100000	49460.055332	20.000000
C:\Users\cware\Desktop\Steller20November\TagTesting20Nov2013\M11.DSG	11-1-2013	15:50:19	60362.000000	6036.200000	49464.062474	20.000000
C:\Users\cware\Desktop\Steller20November\TagTesting20Nov2013\M11.DSG	11-1-2013	15:50:19	60363.000000	6036.300000	49460.253879	20.000000
C:\Users\cware\Desktop\Steller20November\TagTesting20Nov2013\M11.DSG	11-1-2013	15:50:19	60364.000000	6036.400000	49463.515506	20.000000
C:\Users\cware\Desktop\Steller20November\TagTesting20Nov2013\M11.DSG	11-1-2013	15:50:19	60365.000000	6036.500000	49468.493486	20.000000
C:\Users\cware\Desktop\Steller20November\TagTesting20Nov2013\M11.DSG	11-1-2013	15:50:19	60366.000000	6036.600000	49466.651220	20.000000
C:\Users\cware\Desktop\Steller20November\TagTesting20Nov2013\M11.DSG	11-1-2013	15:50:19	60367.000000	6036.700000	49468.492839	20.000000
C:\Users\cware\Desktop\Steller20November\TagTesting20Nov2013\M11.DSG	11-1-2013	15:50:19	60368.000000	6036.800000	49471.728512	20.000000
C:\Users\cware\Desktop\Steller20November\TagTesting20Nov2013\M11.DSG	11-1-2013	15:50:19	60369.000000	6036.900000	49475.412162	20.000000
C:\Users\cware\Desktop\Steller20November\TagTesting20Nov2013\M11.DSG	11-1-2013	15:50:19	60370.000000	6037.000000	49476.955150	20.000000
C:\Users\cware\Desktop\Steller20November\TagTesting20Nov2013\M11.DSG	11-1-2013	15:50:19	60371.000000	6037.100000	49475.760462	20.000000
C:\Users\cware\Desktop\Steller20November\TagTesting20Nov2013\M11.DSG	11-1-2013	15:50:19	60372.000000	6037.200000	49477.950593	20.000000
C:\Users\cware\Desktop\Steller20November\TagTesting20Nov2013\M11.DSG	11-1-2013	15:50:19	60373.000000	6037.300000	49475.660408	20.000000
C:\Users\cware\Desktop\Steller20November\TagTesting20Nov2013\M11.DSG	11-1-2013	15:50:19	60374.000000	6037.400000	49479.643005	20.000000
C:\Users\cware\Desktop\Steller20November\TagTesting20Nov2013\M11.DSG	11-1-2013	15:50:19	60375.000000	6037.500000	49480.638045	20.000000
C:\Users\cware\Desktop\Steller20November\TagTesting20Nov2013\M11.DSG	11-1-2013	15:50:19	60376.000000	6037.600000	49480.065887	20.000000
C:\Users\cware\Desktop\Steller20November\TagTesting20Nov2013\M11.DSG	11-1-2013	15:50:19	60377.000000	6037.700000	49484.147201	20.000000
C:\Users\cware\Desktop\Steller20November\TagTesting20Nov2013\M11.DSG	11-1-2013	15:50:19	60378.000000	6037.800000	49484.595530	20.000000
C:\Users\cware\Desktop\Steller20November\TagTesting20Nov2013\M11.DSG	11-1-2013	15:50:19	60379.000000	6037.900000	49482.777886	20.000000
C:\Users\cware\Desktop\Steller20November\TagTesting20Nov2013\M11.DSG	11-1-2013	15:50:19	60380.000000	6038.000000	49490.543827	20.000000
C:\Users\cware\Desktop\Steller20November\TagTesting20Nov2013\M11.DSG	11-1-2013	15:50:19	60381.000000	6038.100000	49489.747637	20.000000
C:\Users\cware\Desktop\Steller20November\TagTesting20Nov2013\M11.DSG	11-1-2013	15:50:19	60382.000000	6038.200000	49489.050052	20.000000
C:\Users\cware\Desktop\Steller20November\TagTesting20Nov2013\M11.DSG	11-1-2013	15:50:19	60383.000000	6038.300000	49498.235464	20.000000
C:\Users\cware\Desktop\Steller20November\TagTesting20Nov2013\M11.DSG	11-1-2013	15:50:19	60384.000000	6038.400000	49497.214821	20.000000
C:\Users\cware\Desktop\Steller20November\TagTesting20Nov2013\M11.DSG	11-1-2013	15:50:19	60385.000000	6038.500000	49493.431378	20.000000
C:\Users\cware\Desktop\Steller20November\TagTesting20Nov2013\M11.DSG	11-1-2013	15:50:19	60386.000000	6038.600000	49492.360025	20.000000
C:\Users\cware\Desktop\Steller20November\TagTesting20Nov2013\M11.DSG	11-1-2013	15:50:19	60387.000000	6038.700000	49492.260413	20.000000
C:\Users\cware\Desktop\Steller20November\TagTesting20Nov2013\M11.DSG	11-1-2013	15:50:19	60388.000000	6038.800000	49491.762477	20.000000
C:\Users\cware\Desktop\Steller20November\TagTesting20Nov2013\M11.DSG	11-1-2013	15:50:19	60389.000000	6038.900000	49490.692196	20.000000
C:\Users\cware\Desktop\Steller20November\TagTesting20Nov2013\M11.DSG	11-1-2013	15:50:19	60390.000000	6039.000000	49485.265524	20.000000
C:\Users\cware\Desktop\Steller20November\TagTesting20Nov2013\M11.DSG	11-1-2013	15:50:19	60391.000000	6039.100000	49486.435538	20.000000
C:\Users\cware\Desktop\Steller20November\TagTesting20Nov2013\M11.DSG	11-1-2013	15:50:19	60392.000000	6039.200000	49487.331331	20.000000
C:\Users\cware\Desktop\Steller20November\TagTesting20Nov2013\M11.DSG	11-1-2013	15:50:19	60393.000000	6039.300000	49484.120553	20.000000
C:\Users\cware\Desktop\Steller20November\TagTesting20Nov2013\M11.DSG	11-1-2013	15:50:19	60394.000000	6039.400000	49483.074786	20.000000
C:\Users\cware\Desktop\Steller20November\TagTesting20Nov2013\M11.DSG	11-1-2013	15:50:19	60395.000000	6039.500000	49484.194905	20.000000
C:\Users\cware\Desktop\Steller20November\TagTesting20Nov2013\M11.DSG	11-1-2013	15:50:19	60396.000000	6039.600000	49483.074690	20.000000
C:\Users\cware\Desktop\Steller20November\TagTesting20Nov2013\M11.DSG	11-1-2013	15:50:19	60397.000000	6039.700000	49482.028979	20.000000
C:\Users\cware\Desktop\Steller20November\TagTesting20Nov2013\M11.DSG	11-1-2013	15:50:19	60398.000000	6039.800000	49480.808515	20.000000
C:\Users\cware\Desktop\Steller20November\TagTesting20Nov2013\M11.DSG	11-1-2013	15:50:19	60399.000000	6039.900000	49478.145200	20.000000
C:\Users\cware\Desktop\Steller20November\TagTesting20Nov2013\M11.DSG	11-1-2013	15:50:19	60400.000000	6040.000000	49480.534732	20.000000
C:\Users\cware\Desktop\Steller20November\TagTesting20Nov2013\M11.DSG	11-1-2013	15:50:19	60401.000000	6040.100000	49481.181506	20.000000
C:\Users\cware\Desktop\Steller20November\TagTesting20Nov2013\M11.DSG	11-1-2013	15:50:19	60402.000000	6040.200000	49477.746745	20.000000
C:\Users\cware\Desktop\Steller20November\TagTesting20Nov2013\M11.DSG	11-1-2013	15:50:19	60403.000000	6040.300000	49475.879367	20.000000
C:\Users\cware\Desktop\Steller20November\TagTesting20Nov2013\M11.DSG	11-1-2013	15:50:19	60404.000000	6040.400000	49476.128229	20.000000
C:\Users\cware\Desktop\Steller20November\TagTesting20Nov2013\M11.DSG	11-1-2013	15:50:19	60405.000000	6040.500000	49475.804842	20.000000
C:\Users\cware\Desktop\Steller20November\TagTesting20Nov2013\M11.DSG	11-1-2013	15:50:19	60406.000000	6040.600000	49474.808653	20.000000
C:\Users\cware\Desktop\Steller20November\TagTesting20Nov2013\M11.DSG	11-1-2013	15:50:19	60407.000000	6040.700000	49475.430723	20.000000
C:\Users\cware\Desktop\Steller20November\TagTesting20Nov2013\M11.DSG	11-1-2013	15:50:19	60408.000000	6040.800000	49474.061824	20.000000
C:\Users\cware\Desktop\Steller20November\TagTesting20Nov2013\M11.DSG	11-1-2013	15:50:19	60409.000000	6040.900000	49475.480309	20.000000
C:\Users\cware\Desktop\Steller20November\TagTesting20Nov2013\M11.DSG	11-1-2013	15:50:19	60410.000000	6041.000000	49475.903187	20.000000
C:\Users\cware\Desktop\Steller20November\TagTesting20Nov2013\M11.DSG	11-1-2013	15:50:19	60411.000000	6041.100000	49476.674459	20.000000
C:\Users\cware\Desktop\Steller20November\TagTesting20Nov2013\M11.DSG	11-1-2013	15:50:19	60412.000000	6041.200000	49478.889416	20.000000
C:\Users\cware\Desktop\Steller20November\TagTesting20Nov2013\M11.DSG	11-1-2013	15:50:19	60413.000000	6041.300000	49474.483860	20.000000
C:\Users\cware\Desktop\Steller20November\TagTesting20Nov2013\M11.DSG	11-1-2013	15:50:19	60414.000000	6041.400000	49476.325565	20.000000
C:\Users\cware\Desktop\Steller20November\TagTesting20Nov2013\M11.DSG	11-1-2013	15:50:19	60415.000000	6041.500000	49475.105548	20.000000
C:\Users\cware\Desktop\Steller20November\TagTesting20Nov2013\M11.DSG	11-1-2013	15:50:19	60416.000000	6041.600000	49472.641760	20.000000
C:\Users\cware\Desktop\Steller20November\TagTesting20Nov2013\M11.DSG	11-1-2013	15:50:19	60417.000000	6041.700000	49472.317926	20.000000
C:\Users\cware\Desktop\Steller20November\TagTesting20Nov2013\M11.DSG	11-1-2013	15:50:19	60418.000000	6041.800000	49469.678920	20.000000
C:\Users\cware\Desktop\Steller20November\TagTesting20Nov2013\M11.DSG	11-1-2013	15:50:19	60419.000000	6041.900000	49469.404638	20.000000
C:\Users\cware\Desktop\Steller20November\TagTesting20Nov2013\M11.DSG	11-1-2013	15:50:19	60420.000000	6042.000000	49470.773819	20.000000
C:\Users\cware\Desktop\Steller20November\TagTesting20Nov2013\M11.DSG	11-1-2013	15:50:19	60421.000000	6042.100000	49473.860141	20.000000
C:\Users\cware\Desktop\Steller20November\TagTesting20Nov2013\M11.DSG	11-1-2013	15:50:19	60422.000000	6042.200000	49471.569926	20.000000
C:\Users\cware\Desktop\Steller20November\TagTesting20Nov2013\M11.DSG	11-1-2013	15:50:19	60423.000000	6042.300000	49471.046955	20.000000
C:\Users\cware\Desktop\Steller20November\TagTesting20Nov2013\M11.DSG	11-1-2013	15:50:19	60424.000000	6042.400000	49470.449932	20.000000
C:\Users\cware\Desktop\Steller20November\TagTesting20Nov2013\M11.DSG	11-1-2013	15:50:19	60425.000000	6042.500000	49471.544931	20.000000
C:\Users\cware\Desktop\Steller20November\TagTesting20Nov2013\M11.DSG	11-1-2013	15:50:19	60426.000000	6042.600000	49475.701399	20.000000
C:\Users\cware\Desktop\Steller20November\TagTesting20Nov2013\M11.DSG	11-1-2013	15:50:19	60427.000000	6042.700000	49476.547319	20.000000
C:\Users\cware\Desktop\Steller20November\TagTesting20Nov2013\M11.DSG	11-1-2013	15:50:19	60428.000000	6042.800000	49473.336325	20.000000
C:\Users\cware\Desktop\Steller20November\TagTesting20Nov2013\M11.DSG	11-1-2013	15:50:19	60429.000000	6042.900000	49469.054946	20.000000
C:\Users\cware\Desktop\Steller20November\TagTesting20Nov2013\M11.DSG	11-1-2013	15:50:19	60430.000000	6043.000000	49473.336576	20.000000
C:\Users\cware\Desktop\Steller20November\TagTesting20Nov2013\M11.DSG	11-1-2013	15:50:19	60431.000000	6043.100000	49471.245385	20.000000
C:\Users\cware\Desktop\Steller20November\TagTesting20Nov2013\M11.DSG	11-1-2013	15:50:19	60432.000000	6043.200000	49472.091256	20.000000
C:\Users\cware\Desktop\Steller20November\TagTesting20Nov2013\M11.DSG	11-1-2013	15:50:19	60433.000000	6043.300000	49470.821774	20.000000
C:\Users\cware\Desktop\Steller20November\TagTesting20Nov2013\M11.DSG	11-1-2013	15:50:19	60434.000000	6043.400000	49468.880188	20.000000
C:\Users\cware\Desktop\Steller20November\TagTesting20Nov2013\M11.DSG	11-1-2013	15:50:19	60435.000000	6043.500000	49466.366119	20.000000
C:\Users\cware\Desktop\Steller20November\TagTesting20Nov2013\M11.DSG	11-1-2013	15:50:19	60436.000000	6043.600000	49462.855323	20.000000
C:\Users\cware\Desktop\Steller20November\TagTesting20Nov2013\M11.DSG	11-1-2013	15:50:19	60437.000000	6043.700000	49459.095826	20.000000
C:\Users\cware\Desktop\Steller20November\TagTesting20Nov2013\M11.DSG	11-1-2013	15:50:19	60438.000000	6043.800000	49460.165838	20.000000
C:\Users\cware\Desktop\Steller20November\TagTesting20Nov2013\M11.DSG	11-1-2013	15:50:19	60439.000000	6043.900000	49463.700245	20.000000
C:\Users\cware\Desktop\Steller20November\TagTesting20Nov2013\M11.DSG	11-1-2013	15:50:19	60440.000000	6044.000000	49459.543382	20.000000
C:\Users\cware\Desktop\Steller20November\TagTesting20Nov2013\M11.DSG	11-1-2013	15:50:19	60441.000000	6044.100000	49463.326916	20.000000
C:\Users\cware\Desktop\Steller20November\TagTesting20Nov2013\M11.DSG	11-1-2013	15:50:19	60442.000000	6044.200000	49462.081583	20.000000
C:\Users\cware\Desktop\Steller20November\TagTesting20Nov2013\M11.DSG	11-1-2013	15:50:19	60443.000000	6044.300000	49458.573467	20.000000
C:\Users\cware\Desktop\Steller20November\TagTesting20Nov2013\M11.DSG	11-1-2013	15:50:19	60444.000000	6044.400000	49462.456734	20.000000
C:\Users\cware\Desktop\Steller20November\TagTesting20Nov2013\M11.DSG	11-1-2013	15:50:19	60445.000000	6044.500000	49462.431448	20.000000
C:\Users\cware\Desktop\Steller20November\TagTesting20Nov2013\M11.DSG	11-1-2013	15:50:19	60446.000000	6044.600000	49460.664303	20.000000
C:\Users\cware\Desktop\Steller20November\TagTesting20Nov2013\M11.DSG	11-1-2013	15:50:19	60447.000000	6044.700000	49459.094989	20.000000
C:\Users\cware\Desktop\Steller20November\TagTesting20Nov2013\M11.DSG	11-1-2013	15:50:19	60448.000000	6044.800000	49462.106252	20.000000
C:\Users\cware\Desktop\Steller20November\TagTesting20Nov2013\M11.DSG	11-1-2013	15:50:19	60449.000000	6044.900000	49462.031488	20.000000
C:\Users\cware\Desktop\Steller20November\TagTesting20Nov2013\M11.DSG	11-1-2013	15:50:19	60450.000000	6045.000000	49460.712307	20.000000
C:\Users\cware\Desktop\Steller20November\TagTesting20Nov2013\M11.DSG	11-1-2013	15:50:19	60451.000000	6045.100000	49460.836233	20.000000
C:\Users\cware\Desktop\Steller20November\TagTesting20Nov2013\M11.DSG	11-1-2013	15:50:19	60452.000000	6045.200000	49461.060602	20.000000
C:\Users\cware\Desktop\Steller20November\TagTesting20Nov2013\M11.DSG	11-1-2013	15:50:19	60453.000000	6045.300000	49462.255225	20.000000
C:\Users\cware\Desktop\Steller20November\TagTesting20Nov2013\M11.DSG	11-1-2013	15:50:19	60454.000000	6045.400000	49463.425226	20.000000
C:\Users\cware\Desktop\Steller20November\TagTesting20Nov2013\M11.DSG	11-1-2013	15:50:19	60455.000000	6045.500000	49460.163943	20.000000
C:\Users\cware\Desktop\Steller20November\TagTesting20Nov2013\M11.DSG	11-1-2013	15:50:19	60456.000000	6045.600000	49461.159754	20.000000
C:\Users\cware\Desktop\Steller20November\TagTesting20Nov2013\M11.DSG	11-1-2013	15:50:19	60457.000000	6045.700000	49460.238863	20.000000
C:\Users\cware\Desktop\Steller20November\TagTesting20Nov2013\M11.DSG	11-1-2013	15:50:19	60458.000000	6045.800000	49457.625417	20.000000
C:\Users\cware\Desktop\Steller20November\TagTesting20Nov2013\M11.DSG	11-1-2013	15:50:19	60459.000000	6045.900000	49462.354845	20.000000
C:\Users\cware\Desktop\Steller20November\TagTesting20Nov2013\M11.DSG	11-1-2013	15:50:19	60460.000000	6046.000000	49462.877299	20.000000
C:\Users\cware\Desktop\Steller20November\TagTesting20Nov2013\M11.DSG	11-1-2013	15:50:19	60461.000000	6046.100000	49467.780110	20.000000
C:\Users\cware\Desktop\Steller20November\TagTesting20Nov2013\M11.DSG	11-1-2013	15:50:19	60462.000000	6046.200000	49467.855087	20.000000
C:\Users\cware\Desktop\Steller20November\TagTesting20Nov2013\M11.DSG	11-1-2013	15:50:19	60463.000000	6046.300000	49472.235595	20.000000
C:\Users\cware\Desktop\Steller20November\TagTesting20Nov2013\M11.DSG	11-1-2013	15:50:19	60464.000000	6046.400000	49470.517872	20.000000
C:\Users\cware\Desktop\Steller20November\TagTesting20Nov2013\M11.DSG	11-1-2013	15:50:19	60465.000000	6046.500000	49467.730216	20.000000
C:\Users\cware\Desktop\Steller20November\TagTesting20Nov2013\M11.DSG	11-1-2013	15:50:19	60466.000000	6046.600000	49462.577862	20.000000
C:\Users\cware\Desktop\Steller20November\TagTesting20Nov2013\M11.DSG	11-1-2013	15:50:19	60467.000000	6046.700000	49460.735398	20.000000
C:\Users\cware\Desktop\Steller20November\TagTesting20Nov2013\M11.DSG	11-1-2013	15:50:19	60468.000000	6046.800000	49465.389867	20.000000
C:\Users\cware\Desktop\Steller20November\TagTesting20Nov2013\M11.DSG	11-1-2013	15:50:19	60469.000000	6046.900000	49474.226225	20.000000
C:\Users\cware\Desktop\Steller20November\TagTesting20Nov2013\M11.DSG	11-1-2013	15:50:19	60470.000000	6047.000000	49477.860278	20.000000
C:\Users\cware\Desktop\Steller20November\TagTesting20Nov2013\M11.DSG	11-1-2013	15:50:19	60471.000000	6047.100000	49474.375423	20.000000
C:\Users\cware\Desktop\Steller20November\TagTesting20Nov2013\M11.DSG	11-1-2013	15:50:19	60472.000000	6047.200000	49470.716393	20.000000
C:\Users\cware\Desktop\Steller20November\TagTesting20Nov2013\M11.DSG	11-1-2013	15:50:19	60473.000000	6047.300000	49470.492088	20.000000
C:\Users\cware\Desktop\Steller20November\TagTesting20Nov2013\M11.DSG	11-1-2013	15:50:19	60474.000000	6047.400000	49468.002541	20.000000
C:\Users\cware\Desktop\Steller20November\TagTesting20Nov2013\M11.DSG	11-1-2013	15:50:19	60475.000000	6047.500000	49469.645635	20.000000
C:\Users\cware\Desktop\Steller20November\TagTesting20Nov2013\M11.DSG	11-1-2013	15:50:19	60476.000000	6047.600000	49461.829719	20.000000
C:\Users\cware\Desktop\Steller20November\TagTesting20Nov2013\M11.DSG	11-1-2013	15:50:19	60477.000000	6047.700000	49461.431664	20.000000
C:\Users\cware\Desktop\Steller20November\TagTesting20Nov2013\M11.DSG	11-1-2013	15:50:19	60478.000000	6047.800000	49463.422454	20.000000
C:\Users\cware\Desktop\Steller20November\TagTesting20Nov2013\M11.DSG	11-1-2013	15:50:19	60479.000000	6047.900000	49466.085855	20.000000
C:\Users\cware\Desktop\Steller20November\TagTesting20Nov2013\M11.DSG	11-1-2013	15:50:19	60480.000000	6048.000000	49469.196860	20.000000
C:\Users\cware\Desktop\Steller20November\TagTesting20Nov2013\M11.DSG	11-1-2013	15:50:19	60481.000000	6048.100000	49472.706224	20.000000
C:\Users\cware\Desktop\Steller20November\TagTesting20Nov2013\M11.DSG	11-1-2013	15:50:19	60482.000000	6048.200000	49469.196778	20.000000
C:\Users\cware\Desktop\Steller20November\TagTesting20Nov2013\M11.DSG	11-1-2013	15:50:19	60483.000000	6048.300000	49468.349956	20.000000
C:\Users\cware\Desktop\Steller20November\TagTesting20Nov2013\M11.DSG	11-1-2013	15:50:19	60484.000000	6048.400000	49471.909557	20.000000
C:\Users\cware\Desktop\Steller20November\TagTesting20Nov2013\M11.DSG	11-1-2013	15:50:19	60485.000000	6048.500000	49474.149500	20.000000
C:\Users\cware\Desktop\Steller20November\TagTesting20Nov2013\M11.DSG	11-1-2013	15:50:19	60486.000000	6048.600000	49475.842094	20.000000
C:\Users\cware\Desktop\Steller20November\TagTesting20Nov2013\M11.DSG	11-1-2013	15:50:19	60487.000000	6048.700000	49477.384951	20.000000
C:\Users\cware\Desktop\Steller20November\TagTesting20Nov2013\M11.DSG	11-1-2013	15:50:19	60488.000000	6048.800000	49477.658747	20.000000
C:\Users\cware\Desktop\Steller20November\TagTesting20Nov2013\M11.DSG	11-1-2013	15:50:19	60489.000000	6048.900000	49473.427003	20.000000
C:\Users\cware\Desktop\Steller20November\TagTesting20Nov2013\M11.DSG	11-1-2013	15:50:19	60490.000000	6049.000000	49469.568932	20.000000
C:\Users\cware\Desktop\Steller20November\TagTesting20Nov2013\M11.DSG	11-1-2013	15:50:19	60491.000000	6049.100000	49465.835137	20.000000
C:\Users\cware\Desktop\Steller20November\TagTesting20Nov2013\M11.DSG	11-1-2013	15:50:19	60492.000000	6049.200000	49461.802547	20.000000
C:\Users\cware\Desktop\Steller20November\TagTesting20Nov2013\M11.DSG	11-1-2013	15:50:19	60493.000000	6049.300000	49462.599001	20.000000
C:\Users\cware\Desktop\Steller20November\TagTesting20Nov2013\M11.DSG	11-1-2013	15:50:19	60494.000000	6049.400000	49457.943803	20.000000
C:\Users\cware\Desktop\Steller20November\TagTesting20Nov2013\M11.DSG	11-1-2013	15:50:19	60495.000000	6049.500000	49458.017587	20.000000
C:\Users\cware\Desktop\Steller20November\TagTesting20Nov2013\M11.DSG	11-1-2013	15:50:19	60496.000000	6049.600000	49461.054114	20.000000
C:\Users\cware\Desktop\Steller20November\TagTesting20Nov2013\M11.DSG	11-1-2013	15:50:19	60497.000000	6049.700000	49460.829627	20.000000
C:\Users\cware\Desktop\Steller20November\TagTesting20Nov2013\M11.DSG	11-1-2013	15:50:19	60498.000000	6049.800000	49460.057868	20.000000
C:\Users\cware\Desktop\Steller20November\TagTesting20Nov2013\M11.DSG	11-1-2013	15:50:19	60499.000000	6049.900000	49459.684270	20.000000
C:\Users\cware\Desktop\Steller20November\TagTesting20Nov2013\M11.DSG	11-1-2013	15:50:19	60500.000000	6050.000000	49461.550848	20.000000
C:\Users\cware\Desktop\Steller20November\TagTesting20Nov2013\M11.DSG	11-1-2013	15:50:19	60501.000000	6050.100000	49460.481479	20.000000
C:\Users\cware\Desktop\Steller20November\TagTesting20Nov2013\M11.DSG	11-1-2013	15:50:19	60502.000000	6050.200000	49458.839296	20.000000
C:\Users\cware\Desktop\Steller20November\TagTesting20Nov2013\M11.DSG	11-1-2013	15:50:19	60503.000000	6050.300000	49462.274269	20.000000
C:\Users\cware\Desktop\Steller20November\TagTesting20Nov2013\M11.DSG	11-1-2013	15:50:19	60504.000000	6050.400000	49463.443927	20.000000
C:\Users\cware\Desktop\Steller20November\TagTesting20Nov2013\M11.DSG	11-1-2013	15:50:19	60505.000000	6050.500000	49463.368955	20.000000
C:\Users\cware\Desktop\Steller20November\TagTesting20Nov2013\M11.DSG	11-1-2013	15:50:19	60506.000000	6050.600000	49466.878449	20.000000
C:\Users\cware\Desktop\Steller20November\TagTesting20Nov2013\M11.DSG	11-1-2013	15:50:19	60507.000000	6050.700000	49467.699798	20.000000
C:\Users\cware\Desktop\Steller20November\TagTesting20Nov2013\M11.DSG	11-1-2013	15:50:19	60508.000000	6050.800000	49470.188615	20.000000
C:\Users\cware\Desktop\Steller20November\TagTesting20Nov2013\M11.DSG	11-1-2013	15:50:19	60509.000000	6050.900000	49471.184245	20.000000
C:\Users\cware\Desktop\Steller20November\TagTesting20Nov2013\M11.DSG	11-1-2013	15:50:19	60510.000000	6051.000000	49467.325627	20.000000
C:\Users\cware\Desktop\Steller20November\TagTesting20Nov2013\M11.DSG	11-1-2013	15:50:19	60511.000000	6051.100000	49467.101495	20.000000
C:\Users\cware\Desktop\Steller20November\TagTesting20Nov2013\M11.DSG	11-1-2013	15:50:19	60512.000000	6051.200000	49463.641684	20.000000
C:\Users\cware\Desktop\Steller20November\TagTesting20Nov2013\M11.DSG	11-1-2013	15:50:19	60513.000000	6051.300000	49463.168860	20.000000
C:\Users\cware\Desktop\Steller20November\TagTesting20Nov2013\M11.DSG	11-1-2013	15:50:19	60514.000000	6051.400000	49462.446797	20.000000
C:\Users\cware\Desktop\Steller20November\TagTesting20Nov2013\M11.DSG	11-1-2013	15:50:19	60515.000000	6051.500000	49459.335063	20.000000
C:\Users\cware\Desktop\Steller20November\TagTesting20Nov2013\M11.DSG	11-1-2013	15:50:19	60516.000000	6051.600000	49460.753626	20.000000
C:\Users\cware\Desktop\Steller20November\TagTesting20Nov2013\M11.DSG	11-1-2013	15:50:19	60517.000000	6051.700000	49462.595765	20.000000
C:\Users\cware\Desktop\Steller20November\TagTesting20Nov2013\M11.DSG	11-1-2013	15:50:19	60518.000000	6051.800000	49468.469708	20.000000
C:\Users\cware\Desktop\Steller20November\TagTesting20Nov2013\M11.DSG	11-1-2013	15:50:19	60519.000000	6051.900000	49469.067165	20.000000
C:\Users\cware\Desktop\Steller20November\TagTesting20Nov2013\M11.DSG	11-1-2013	15:50:19	60520.000000	6052.000000	49474.318765	20.000000
C:\Users\cware\Desktop\Steller20November\TagTesting20Nov2013\M11.DSG	11-1-2013	15:50:19	60521.000000	6052.100000	49474.493175	20.000000
C:\Users\cware\Desktop\Steller20November\TagTesting20Nov2013\M11.DSG	11-1-2013	15:50:19	60522.000000	6052.200000	49476.758208	20.000000
C:\Users\cware\Desktop\Steller20November\TagTesting20Nov2013\M11.DSG	11-1-2013	15:50:19	60523.000000	6052.300000	49478.624791	20.000000
C:\Users\cware\Desktop\Steller20November\TagTesting20Nov2013\M11.DSG	11-1-2013	15:50:19	60524.000000	6052.400000	49479.197035	20.000000
C:\Users\cware\Desktop\Steller20November\TagTesting20Nov2013\M11.DSG	11-1-2013	15:50:19	60525.000000	6052.500000	49480.192482	20.000000
C:\Users\cware\Desktop\Steller20November\TagTesting20Nov2013\M11.DSG	11-1-2013	15:50:19	60526.000000	6052.600000	49480.540916	20.000000
C:\Users\cware\Desktop\Steller20November\TagTesting20Nov2013\M11.DSG	11-1-2013	15:50:19	60527.000000	6052.700000	49480.988992	20.000000
C:\Users\cware\Desktop\Steller20November\TagTesting20Nov2013\M11.DSG	11-1-2013	15:50:19	60528.000000	6052.800000	49481.859937	20.000000
C:\Users\cware\Desktop\Steller20November\TagTesting20Nov2013\M11.DSG	11-1-2013	15:50:19	60529.000000	6052.900000	49483.477923	20.000000
C:\Users\cware\Desktop\Steller20November\TagTesting20Nov2013\M11.DSG	11-1-2013	15:50:19	60530.000000	6053.000000	49485.070735	20.000000
C:\Users\cware\Desktop\Steller20November\TagTesting20Nov2013\M11.DSG	11-1-2013	15:50:19	60531.000000	6053.100000	49481.560616	20.000000
C:\Users\cware\Desktop\Steller20November\TagTesting20Nov2013\M11.DSG	11-1-2013	15:50:19	60532.000000	6053.200000	49480.216575	20.000000
C:\Users\cware\Desktop\Steller20November\TagTesting20Nov2013\M11.DSG	11-1-2013	15:50:19	60533.000000	6053.300000	49478.448827	20.000000
C:\Users\cware\Desktop\Steller20November\TagTesting20Nov2013\M11.DSG	11-1-2013	15:50:19	60534.000000	6053.400000	49475.163413	20.000000
C:\Users\cware\Desktop\Steller20November\TagTesting20Nov2013\M11.DSG	11-1-2013	15:50:19	60535.000000	6053.500000	49473.395682	20.000000
C:\Users\cware\Desktop\Steller20November\TagTesting20Nov2013\M11.DSG	11-1-2013	15:50:19	60536.000000	6053.600000	49471.055859	20.000000
C:\Users\cware\Desktop\Steller20November\TagTesting20Nov2013\M11.DSG	11-1-2013	15:50:19	60537.000000	6053.700000	49465.255861	20.000000
C:\Users\cware\Desktop\Steller20November\TagTesting20Nov2013\M11.DSG	11-1-2013	15:50:19	60538.000000	6053.800000	49465.952794	20.000000
C:\Users\cware\Desktop\Steller20November\TagTesting20Nov2013\M11.DSG	11-1-2013	15:50:19	60539.000000	6053.900000	49462.368432	20.000000
C:\Users\cware\Desktop\Steller20November\TagTesting20Nov2013\M11.DSG	11-1-2013	15:50:19	60540.000000	6054.000000	49460.750178	20.000000
C:\Users\cware\Desktop\Steller20November\TagTesting20Nov2013\M11.DSG	11-1-2013	15:50:19	60541.000000	6054.100000	49460.127601	20.000000
C:\Users\cware\Desktop\Steller20November\TagTesting20Nov2013\M11.DSG	11-1-2013	15:50:19	60542.000000	6054.200000	49460.675011	20.000000
C:\Users\cware\Desktop\Steller20November\TagTesting20Nov2013\M11.DSG	11-1-2013	15:50:19	60543.000000	6054.300000	49461.670185	20.000000
C:\Users\cware\Desktop\Steller20November\TagTesting20Nov2013\M11.DSG	11-1-2013	15:50:19	60544.000000	6054.400000	49463.238084	20.000000
C:\Users\cware\Desktop\Steller20November\TagTesting20Nov2013\M11.DSG	11-1-2013	15:50:19	60545.000000	6054.500000	49460.973182	20.000000
C:\Users\cware\Desktop\Steller20November\TagTesting20Nov2013\M11.DSG	11-1-2013	15:50:19	60546.000000	6054.600000	49461.222152	20.000000
C:\Users\cware\Desktop\Steller20November\TagTesting20Nov2013\M11.DSG	11-1-2013	15:50:19	60547.000000	6054.700000	49457.612860	20.000000
C:\Users\cware\Desktop\Steller20November\TagTesting20Nov2013\M11.DSG	11-1-2013	15:50:19	60548.000000	6054.800000	49457.114937	20.000000
C:\Users\cware\Desktop\Steller20November\TagTesting20Nov2013\M11.DSG	11-1-2013	15:50:19	60549.000000	6054.900000	49457.637604	20.000000
C:\Users\cware\Desktop\Steller20November\TagTesting20Nov2013\M11.DSG	11-1-2013	15:50:19	60550.000000	6055.000000	49456.841072	20.000000
C:\Users\cware\Desktop\Steller20November\TagTesting20Nov2013\M11.DSG	11-1-2013	15:50:19	60551.000000	6055.100000	49458.558196	20.000000
C:\Users\cware\Desktop\Steller20November\TagTesting20Nov2013\M11.DSG	11-1-2013	15:50:19	60552.000000	6055.200000	49463.536928	20.000000
C:\Users\cware\Desktop\Steller20November\TagTesting20Nov2013\M11.DSG	11-1-2013	15:50:19	60553.000000	6055.300000	49464.581753	20.000000
C:\Users\cware\Desktop\Steller20November\TagTesting20Nov2013\M11.DSG	11-1-2013	15:50:19	60554.000000	6055.400000	49463.461444	20.000000
C:\Users\cware\Desktop\Steller20November\TagTesting20Nov2013\M11.DSG	11-1-2013	15:50:19	60555.000000	6055.500000	49463.112793	20.000000
C:\Users\cware\Desktop\Steller20November\TagTesting20Nov2013\M11.DSG	11-1-2013	15:50:19	60556.000000	6055.600000	49465.427625	20.000000
C:\Users\cware\Desktop\Steller20November\TagTesting20Nov2013\M11.DSG	11-1-2013	15:50:19	60557.000000	6055.700000	49465.576931	20.000000
C:\Users\cware\Desktop\Steller20November\TagTesting20Nov2013\M11.DSG	11-1-2013	15:50:19	60558.000000	6055.800000	49462.017196	20.000000
C:\Users\cware\Desktop\Steller20November\TagTesting20Nov2013\M11.DSG	11-1-2013	15:50:19	60559.000000	6055.900000	49460.797475	20.000000
C:\Users\cware\Desktop\Steller20November\TagTesting20Nov2013\M11.DSG	11-1-2013	15:50:19	60560.000000	6056.000000	49464.207495	20.000000
C:\Users\cware\Desktop\Steller20November\TagTesting20Nov2013\M11.DSG	11-1-2013	15:50:19	60561.000000	6056.100000	49463.635038	20.000000
C:\Users\cware\Desktop\Steller20November\TagTesting20Nov2013\M11.DSG	11-1-2013	15:50:19	60562.000000	6056.200000	49467.244121	20.000000
C:\Users\cware\Desktop\Steller20November\TagTesting20Nov2013\M11.DSG	11-1-2013	15:50:19	60563.000000	6056.300000	49467.816292	20.000000
C:\Users\cware\Desktop\Steller20November\TagTesting20Nov2013\M11.DSG	11-1-2013	15:50:19	60564.000000	6056.400000	49469.135525	20.000000
C:\Users\cware\Desktop\Steller20November\TagTesting20Nov2013\M11.DSG	11-1-2013	15:50:19	60565.000000	6056.500000	49470.504571	20.000000
C:\Users\cware\Desktop\Steller20November\TagTesting20Nov2013\M11.DSG	11-1-2013	15:50:19	60566.000000	6056.600000	49469.210181	20.000000
C:\Users\cware\Desktop\Steller20November\TagTesting20Nov2013\M11.DSG	11-1-2013	15:50:19	60567.000000	6056.700000	49472.271394	20.000000
C:\Users\cware\Desktop\Steller20November\TagTesting20Nov2013\M11.DSG	11-1-2013	15:50:19	60568.000000	6056.800000	49471.624060	20.000000
C:\Users\cware\Desktop\Steller20November\TagTesting20Nov2013\M11.DSG	11-1-2013	15:50:19	60569.000000	6056.900000	49470.877276	20.000000
C:\Users\cware\Desktop\Steller20November\TagTesting20Nov2013\M11.DSG	11-1-2013	15:50:19	60570.000000	6057.000000	49470.677918	20.000000
C:\Users\cware\Desktop\Steller20November\TagTesting20Nov2013\M11.DSG	11-1-2013	15:50:19	60571.000000	6057.100000	49469.533082	20.000000
C:\Users\cware\Desktop\Steller20November\TagTesting20Nov2013\M11.DSG	11-1-2013	15:50:19	60572.000000	6057.200000	49471.747956	20.000000
C:\Users\cware\Desktop\Steller20November\TagTesting20Nov2013\M11.DSG	11-1-2013	15:50:19	60573.000000	6057.300000	49465.450342	20.000000
C:\Users\cware\Desktop\Steller20November\TagTesting20Nov2013\M11.DSG	11-1-2013	15:50:19	60574.000000	6057.400000	49469.881195	20.000000
C:\Users\cware\Desktop\Steller20November\TagTesting20Nov2013\M11.DSG	11-1-2013	15:50:19	60575.000000	6057.500000	49466.047725	20.000000
C:\Users\cware\Desktop\Steller20November\TagTesting20Nov2013\M11.DSG	11-1-2013	15:50:19	60576.000000	6057.600000	49466.147007	20.000000
C:\Users\cware\Desktop\Steller20November\TagTesting20Nov2013\M11.DSG	11-1-2013	15:50:19	60577.000000	6057.700000	49465.425195	20.000000
C:\Users\cware\Desktop\Steller20November\TagTesting20Nov2013\M11.DSG	11-1-2013	15:50:19	60578.000000	6057.800000	49470.079585	20.000000
C:\Users\cware\Desktop\Steller20November\TagTesting20Nov2013\M11.DSG	11-1-2013	15:50:19	60579.000000	6057.900000	49467.017904	20.000000
C:\Users\cware\Desktop\Steller20November\TagTesting20Nov2013\M11.DSG	11-1-2013	15:50:19	60580.000000	6058.000000	49464.628256	20.000000
C:\Users\cware\Desktop\Steller20November\TagTesting20Nov2013\M11.DSG	11-1-2013	15:50:19	60581.000000	6058.100000	49465.997236	20.000000
C:\Users\cware\Desktop\Steller20November\TagTesting20Nov2013\M11.DSG	11-1-2013	15:50:19	60582.000000	6058.200000	49463.333866	20.000000
C:\Users\cware\Desktop\Steller20November\TagTesting20Nov2013\M11.DSG	11-1-2013	15:50:19	60583.000000	6058.300000	49457.907353	20.000000
C:\Users\cware\Desktop\Steller20November\TagTesting20Nov2013\M11.DSG	11-1-2013	15:50:19	60584.000000	6058.400000	49459.599825	20.000000
C:\Users\cware\Desktop\Steller20November\TagTesting20Nov2013\M11.DSG	11-1-2013	15:50:19	60585.000000	6058.500000	49461.740208	20.000000
C:\Users\cware\Desktop\Steller20November\TagTesting20Nov2013\M11.DSG	11-1-2013	15:50:19	60586.000000	6058.600000	49464.577598	20.000000
C:\Users\cware\Desktop\Steller20November\TagTesting20Nov2013\M11.DSG	11-1-2013	15:50:19	60587.000000	6058.700000	49466.967111	20.000000
C:\Users\cware\Desktop\Steller20November\TagTesting20Nov2013\M11.DSG	11-1-2013	15:50:19	60588.000000	6058.800000	49464.453056	20.000000
C:\Users\cware\Desktop\Steller20November\TagTesting20Nov2013\M11.DSG	11-1-2013	15:50:19	60589.000000	6058.900000	49467.987514	20.000000
C:\Users\cware\Desktop\Steller20November\TagTesting20Nov2013\M11.DSG	11-1-2013	15:50:19	60590.000000	6059.000000	49468.982800	20.000000
C:\Users\cware\Desktop\Steller20November\TagTesting20Nov2013\M11.DSG	11-1-2013	15:50:19	60591.000000	6059.100000	49467.016134	20.000000
C:\Users\cware\Desktop\Steller20November\TagTesting20Nov2013\M11.DSG	11-1-2013	15:50:19	60592.000000	6059.200000	49465.920949	20.000000
C:\Users\cware\Desktop\Steller20November\TagTesting20Nov2013\M11.DSG	11-1-2013	15:50:19	60593.000000	6059.300000	49464.153185	20.000000
C:\Users\cware\Desktop\Steller20November\TagTesting20Nov2013\M11.DSG	11-1-2013	15:50:19	60594.000000	6059.400000	49467.613360	20.000000
C:\Users\cware\Desktop\Steller20November\TagTesting20Nov2013\M11.DSG	11-1-2013	15:50:19	60595.000000	6059.500000	49462.411040	20.000000
C:\Users\cware\Desktop\Steller20November\TagTesting20Nov2013\M11.DSG	11-1-2013	15:50:19	60596.000000	6059.600000	49462.510890	20.000000
C:\Users\cware\Desktop\Steller20November\TagTesting20Nov2013\M11.DSG	11-1-2013	15:50:19	60597.000000	6059.700000	49458.727336	20.000000
C:\Users\cware\Desktop\Steller20November\TagTesting20Nov2013\M11.DSG	11-1-2013	15:50:19	60598.000000	6059.800000	49461.190837	20.000000
C:\Users\cware\Desktop\Steller20November\TagTesting20Nov2013\M11.DSG	11-1-2013	15:50:19	60599.000000	6059.900000	49465.596669	20.000000
C:\Users\cware\Desktop\Steller20November\TagTesting20Nov2013\M11.DSG	11-1-2013	15:50:19	60600.000000	6060.000000	49468.234831	20.000000
C:\Users\cware\Desktop\Steller20November\TagTesting20Nov2013\M11.DSG	11-1-2013	15:50:19	60601.000000	6060.100000	49464.874875	20.000000
C:\Users\cware\Desktop\Steller20November\TagTesting20Nov2013\M11.DSG	11-1-2013	15:50:19	60602.000000	6060.200000	49469.155449	20.000000
C:\Users\cware\Desktop\Steller20November\TagTesting20Nov2013\M11.DSG	11-1-2013	15:50:19	60603.000000	6060.300000	49470.624132	20.000000
C:\Users\cware\Desktop\Steller20November\TagTesting20Nov2013\M11.DSG	11-1-2013	15:50:19	60604.000000	6060.400000	49470.499547	20.000000
C:\Users\cware\Desktop\Steller20November\TagTesting20Nov2013\M11.DSG	11-1-2013	15:50:19	60605.000000	6060.500000	49471.047187	20.000000
C:\Users\cware\Desktop\Steller20November\TagTesting20Nov2013\M11.DSG	11-1-2013	15:50:19	60606.000000	6060.600000	49472.441106	20.000000
C:\Users\cware\Desktop\Steller20November\TagTesting20Nov2013\M11.DSG	11-1-2013	15:50:19	60607.000000	6060.700000	49474.531854	20.000000
C:\Users\cware\Desktop\Steller20November\TagTesting20Nov2013\M11.DSG	11-1-2013	15:50:19	60608.000000	6060.800000	49465.944244	20.000000
C:\Users\cware\Desktop\Steller20November\TagTesting20Nov2013\M11.DSG	11-1-2013	15:50:19	60609.000000	6060.900000	49466.815128	20.000000
C:\Users\cware\Desktop\Steller20November\TagTesting20Nov2013\M11.DSG	11-1-2013	15:50:19	60610.000000	6061.000000	49465.720026	20.000000
C:\Users\cware\Desktop\Steller20November\TagTesting20Nov2013\M11.DSG	11-1-2013	15:50:19	60611.000000	6061.100000	49465.346428	20.000000
C:\Users\cware\Desktop\Steller20November\TagTesting20Nov2013\M11.DSG	11-1-2013	15:50:19	60612.000000	6061.200000	49468.557229	20.000000
C:\Users\cware\Desktop\Steller20November\TagTesting20Nov2013\M11.DSG	11-1-2013	15:50:19	60613.000000	6061.300000	49470.846888	20.000000
C:\Users\cware\Desktop\Steller20November\TagTesting20Nov2013\M11.DSG	11-1-2013	15:50:19	60614.000000	6061.400000	49466.416526	20.000000
C:\Users\cware\Desktop\Steller20November\TagTesting20Nov2013\M11.DSG	11-1-2013	15:50:19	60615.000000	6061.500000	49465.694428	20.000000
C:\Users\cware\Desktop\Steller20November\TagTesting20Nov2013\M11.DSG	11-1-2013	15:50:19	60616.000000	6061.600000	49463.454096	20.000000
C:\Users\cware\Desktop\Steller20November\TagTesting20Nov2013\M11.DSG	11-1-2013	15:50:19	60617.000000	6061.700000	49464.449525	20.000000
C:\Users\cware\Desktop\Steller20November\TagTesting20Nov2013\M11.DSG	11-1-2013	15:50:19	60618.000000	6061.800000	49464.200512	20.000000
C:\Users\cware\Desktop\Steller20November\TagTesting20Nov2013\M11.DSG	11-1-2013	15:50:19	60619.000000	6061.900000	49463.254426	20.000000
C:\Users\cware\Desktop\Steller20November\TagTesting20Nov2013\M11.DSG	11-1-2013	15:50:19	60620.000000	6062.000000	49467.635171	20.000000
C:\Users\cware\Desktop\Steller20November\TagTesting20Nov2013\M11.DSG	11-1-2013	15:50:19	60621.000000	6062.100000	49467.909188	20.000000
C:\Users\cware\Desktop\Steller20November\TagTesting20Nov2013\M11.DSG	11-1-2013	15:50:19	60622.000000	6062.200000	49466.216248	20.000000
C:\Users\cware\Desktop\Steller20November\TagTesting20Nov2013\M11.DSG	11-1-2013	15:50:19	60623.000000	6062.300000	49462.632048	20.000000
C:\Users\cware\Desktop\Steller20November\TagTesting20Nov2013\M11.DSG	11-1-2013	15:50:19	60624.000000	6062.400000	49461.985022	20.000000
C:\Users\cware\Desktop\Steller20November\TagTesting20Nov2013\M11.DSG	11-1-2013	15:50:19	60625.000000	6062.500000	49464.697753	20.000000
C:\Users\cware\Desktop\Steller20November\TagTesting20Nov2013\M11.DSG	11-1-2013	15:50:19	60626.000000	6062.600000	49469.725516	20.000000
C:\Users\cware\Desktop\Steller20November\TagTesting20Nov2013\M11.DSG	11-1-2013	15:50:19	60627.000000	6062.700000	49467.734527	20.000000
C:\Users\cware\Desktop\Steller20November\TagTesting20Nov2013\M11.DSG	11-1-2013	15:50:19	60628.000000	6062.800000	49467.734240	20.000000
C:\Users\cware\Desktop\Steller20November\TagTesting20Nov2013\M11.DSG	11-1-2013	15:50:19	60629.000000	6062.900000	49469.625852	20.000000
C:\Users\cware\Desktop\Steller20November\TagTesting20Nov2013\M11.DSG	11-1-2013	15:50:19	60630.000000	6063.000000	49463.053984	20.000000
C:\Users\cware\Desktop\Steller20November\TagTesting20Nov2013\M11.DSG	11-1-2013	15:50:19	60631.000000	6063.100000	49467.036539	20.000000
C:\Users\cware\Desktop\Steller20November\TagTesting20Nov2013\M11.DSG	11-1-2013	15:50:19	60632.000000	6063.200000	49457.927165	20.000000
C:\Users\cware\Desktop\Steller20November\TagTesting20Nov2013\M11.DSG	11-1-2013	15:50:19	60633.000000	6063.300000	49460.440188	20.000000
C:\Users\cware\Desktop\Steller20November\TagTesting20Nov2013\M11.DSG	11-1-2013	15:50:19	60634.000000	6063.400000	49460.291063	20.000000
C:\Users\cware\Desktop\Steller20November\TagTesting20Nov2013\M11.DSG	11-1-2013	15:50:19	60635.000000	6063.500000	49464.372892	20.000000
C:\Users\cware\Desktop\Steller20November\TagTesting20Nov2013\M11.DSG	11-1-2013	15:50:19	60636.000000	6063.600000	49462.555645	20.000000
C:\Users\cware\Desktop\Steller20November\TagTesting20Nov2013\M11.DSG	11-1-2013	15:50:19	60637.000000	6063.700000	49464.522077	20.000000
C:\Users\cware\Desktop\Steller20November\TagTesting20Nov2013\M11.DSG	11-1-2013	15:50:19	60638.000000	6063.800000	49464.397535	20.000000
C:\Users\cware\Desktop\Steller20November\TagTesting20Nov2013\M11.DSG	11-1-2013	15:50:19	60639.000000	6063.900000	49464.173443	20.000000
C:\Users\cware\Desktop\Steller20November\TagTesting20Nov2013\M11.DSG	11-1-2013	15:50:19	60640.000000	6064.000000	49465.392813	20.000000
C:\Users\cware\Desktop\Steller20November\TagTesting20Nov2013\M11.DSG	11-1-2013	15:50:19	60641.000000	6064.100000	49464.073610	20.000000
C:\Users\cware\Desktop\Steller20November\TagTesting20Nov2013\M11.DSG	11-1-2013	15:50:19	60642.000000	6064.200000	49464.446992	20.000000
C:\Users\cware\Desktop\Steller20November\TagTesting20Nov2013\M11.DSG	11-1-2013	15:50:19	60643.000000	6064.300000	49464.571290	20.000000
C:\Users\cware\Desktop\Steller20November\TagTesting20Nov2013\M11.DSG	11-1-2013	15:50:19	60644.000000	6064.400000	49461.907708	20.000000
C:\Users\cware\Desktop\Steller20November\TagTesting20Nov2013\M11.DSG	11-1-2013	15:50:19	60645.000000	6064.500000	49464.222535	20.000000
C:\Users\cware\Desktop\Steller20November\TagTesting20Nov2013\M11.DSG	11-1-2013	15:50:19	60646.000000	6064.600000	49460.812515	20.000000
C:\Users\cware\Desktop\Steller20November\TagTesting20Nov2013\M11.DSG	11-1-2013	15:50:19	60647.000000	6064.700000	49460.413406	20.000000
C:\Users\cware\Desktop\Steller20November\TagTesting20Nov2013\M11.DSG	11-1-2013	15:50:19	60648.000000	6064.800000	49460.264186	20.000000
C:\Users\cware\Desktop\Steller20November\TagTesting20Nov2013\M11.DSG	11-1-2013	15:50:19	60649.000000	6064.900000	49457.774662	20.000000
C:\Users\cware\Desktop\Steller20November\TagTesting20Nov2013\M11.DSG	11-1-2013	15:50:19	60650.000000	6065.000000	49459.044191	20.000000
C:\Users\cware\Desktop\Steller20November\TagTesting20Nov2013\M11.DSG	11-1-2013	15:50:19	60651.000000	6065.100000	49458.571203	20.000000
C:\Users\cware\Desktop\Steller20November\TagTesting20Nov2013\M11.DSG	11-1-2013	15:50:19	60652.000000	6065.200000	49459.392330	20.000000
C:\Users\cware\Desktop\Steller20November\TagTesting20Nov2013\M11.DSG	11-1-2013	15:50:19	60653.000000	6065.300000	49457.649808	20.000000
C:\Users\cware\Desktop\Steller20November\TagTesting20Nov2013\M11.DSG	11-1-2013	15:50:19	60654.000000	6065.400000	49460.412568	20.000000
C:\Users\cware\Desktop\Steller20November\TagTesting20Nov2013\M11.DSG	11-1-2013	15:50:19	60655.000000	6065.500000	49458.022986	20.000000
C:\Users\cware\Desktop\Steller20November\TagTesting20Nov2013\M11.DSG	11-1-2013	15:50:19	60656.000000	6065.600000	49458.470902	20.000000
C:\Users\cware\Desktop\Steller20November\TagTesting20Nov2013\M11.DSG	11-1-2013	15:50:19	60657.000000	6065.700000	49459.988963	20.000000
C:\Users\cware\Desktop\Steller20November\TagTesting20Nov2013\M11.DSG	11-1-2013	15:50:19	60658.000000	6065.800000	49458.669422	20.000000
C:\Users\cware\Desktop\Steller20November\TagTesting20Nov2013\M11.DSG	11-1-2013	15:50:19	60659.000000	6065.900000	49459.938899	20.000000
C:\Users\cware\Desktop\Steller20November\TagTesting20Nov2013\M11.DSG	11-1-2013	15:50:19	60660.000000	6066.000000	49460.212187	20.000000
C:\Users\cware\Desktop\Steller20November\TagTesting20Nov2013\M11.DSG	11-1-2013	15:50:19	60661.000000	6066.100000	49458.320550	20.000000
C:\Users\cware\Desktop\Steller20November\TagTesting20Nov2013\M11.DSG	11-1-2013	15:50:19	60662.000000	6066.200000	49456.901766	20.000000
C:\Users\cware\Desktop\Steller20November\TagTesting20Nov2013\M11.DSG	11-1-2013	15:50:19	60663.000000	6066.300000	49460.063102	20.000000
C:\Users\cware\Desktop\Steller20November\TagTesting20Nov2013\M11.DSG	11-1-2013	15:50:19	60664.000000	6066.400000	49458.818299	20.000000
C:\Users\cware\Desktop\Steller20November\TagTesting20Nov2013\M11.DSG	11-1-2013	15:50:19	60665.000000	6066.500000	49461.332249	20.000000
C:\Users\cware\Desktop\Steller20November\TagTesting20Nov2013\M11.DSG	11-1-2013	15:50:19	60666.000000	6066.600000	49460.560322	20.000000
C:\Users\cware\Desktop\Steller20November\TagTesting20Nov2013\M11.DSG	11-1-2013	15:50:19	60667.000000	6066.700000	49459.589541	20.000000
C:\Users\cware\Desktop\Steller20November\TagTesting20Nov2013\M11.DSG	11-1-2013	15:50:19	60668.000000	6066.800000	49458.892612	20.000000
C:\Users\cware\Desktop\Steller20November\TagTesting20Nov2013\M11.DSG	11-1-2013	15:50:19	60669.000000	6066.900000	49458.768083	20.000000
C:\Users\cware\Desktop\Steller20November\TagTesting20Nov2013\M11.DSG	11-1-2013	15:50:19	60670.000000	6067.000000	49458.842518	20.000000
C:\Users\cware\Desktop\Steller20November\TagTesting20Nov2013\M11.DSG	11-1-2013	15:50:19	60671.000000	6067.100000	49463.347535	20.000000
C:\Users\cware\Desktop\Steller20November\TagTesting20Nov2013\M11.DSG	11-1-2013	15:50:19	60672.000000	6067.200000	49462.053440	20.000000
C:\Users\cware\Desktop\Steller20November\TagTesting20Nov2013\M11.DSG	11-1-2013	15:50:19	60673.000000	6067.300000	49461.256566	20.000000
C:\Users\cware\Desktop\Steller20November\TagTesting20Nov2013\M11.DSG	11-1-2013	15:50:19	60674.000000	6067.400000	49460.360227	20.000000
C:\Users\cware\Desktop\Steller20November\TagTesting20Nov2013\M11.DSG	11-1-2013	15:50:19	60675.000000	6067.500000	49459.314765	20.000000
C:\Users\cware\Desktop\Steller20November\TagTesting20Nov2013\M11.DSG	11-1-2013	15:50:19	60676.000000	6067.600000	49459.638399	20.000000
C:\Users\cware\Desktop\Steller20November\TagTesting20Nov2013\M11.DSG	11-1-2013	15:50:19	60677.000000	6067.700000	49458.443330	20.000000
C:\Users\cware\Desktop\Steller20November\TagTesting20Nov2013\M11.DSG	11-1-2013	15:50:19	60678.000000	6067.800000	49459.738114	20.000000
C:\Users\cware\Desktop\Steller20November\TagTesting20Nov2013\M11.DSG	11-1-2013	15:50:19	60679.000000	6067.900000	49459.364200	20.000000
C:\Users\cware\Desktop\Steller20November\TagTesting20Nov2013\M11.DSG	11-1-2013	15:50:19	60680.000000	6068.000000	49458.493069	20.000000
C:\Users\cware\Desktop\Steller20November\TagTesting20Nov2013\M11.DSG	11-1-2013	15:50:19	60681.000000	6068.100000	49457.547013	20.000000
C:\Users\cware\Desktop\Steller20November\TagTesting20Nov2013\M11.DSG	11-1-2013	15:50:19	60682.000000	6068.200000	49459.587815	20.000000
C:\Users\cware\Desktop\Steller20November\TagTesting20Nov2013\M11.DSG	11-1-2013	15:50:19	60683.000000	6068.300000	49459.637484	20.000000
C:\Users\cware\Desktop\Steller20November\TagTesting20Nov2013\M11.DSG	11-1-2013	15:50:19	60684.000000	6068.400000	49461.479474	20.000000
C:\Users\cware\Desktop\Steller20November\TagTesting20Nov2013\M11.DSG	11-1-2013	15:50:19	60685.000000	6068.500000	49460.633030	20.000000
C:\Users\cware\Desktop\Steller20November\TagTesting20Nov2013\M11.DSG	11-1-2013	15:50:19	60686.000000	6068.600000	49459.712074	20.000000
C:\Users\cware\Desktop\Steller20November\TagTesting20Nov2013\M11.DSG	11-1-2013	15:50:19	60687.000000	6068.700000	49458.592177	20.000000
C:\Users\cware\Desktop\Steller20November\TagTesting20Nov2013\M11.DSG	11-1-2013	15:50:19	60688.000000	6068.800000	49458.492249	20.000000
C:\Users\cware\Desktop\Steller20November\TagTesting20Nov2013\M11.DSG	11-1-2013	15:50:19	60689.000000	6068.900000	49460.011043	20.000000
C:\Users\cware\Desktop\Steller20November\TagTesting20Nov2013\M11.DSG	11-1-2013	15:50:19	60690.000000	6069.000000	49458.367890	20.000000
C:\Users\cware\Desktop\Steller20November\TagTesting20Nov2013\M11.DSG	11-1-2013	15:50:19	60691.000000	6069.100000	49458.492132	20.000000
C:\Users\cware\Desktop\Steller20November\TagTesting20Nov2013\M11.DSG	11-1-2013	15:50:19	60692.000000	6069.200000	49459.214043	20.000000
C:\Users\cware\Desktop\Steller20November\TagTesting20Nov2013\M11.DSG	11-1-2013	15:50:19	60693.000000	6069.300000	49464.017933	20.000000
C:\Users\cware\Desktop\Steller20November\TagTesting20Nov2013\M11.DSG	11-1-2013	15:50:19	60694.000000	6069.400000	49462.349820	20.000000
C:\Users\cware\Desktop\Steller20November\TagTesting20Nov2013\M11.DSG	11-1-2013	15:50:19	60695.000000	6069.500000	49462.773035	20.000000
C:\Users\cware\Desktop\Steller20November\TagTesting20Nov2013\M11.DSG	11-1-2013	15:50:19	60696.000000	6069.600000	49459.238244	20.000000
C:\Users\cware\Desktop\Steller20November\TagTesting20Nov2013\M11.DSG	11-1-2013	15:50:19	60697.000000	6069.700000	49460.507161	20.000000
C:\Users\cware\Desktop\Steller20November\TagTesting20Nov2013\M11.DSG	11-1-2013	15:50:19	60698.000000	6069.800000	49459.810224	20.000000
C:\Users\cware\Desktop\Steller20November\TagTesting20Nov2013\M11.DSG	11-1-2013	15:50:19	60699.000000	6069.900000	49459.884710	20.000000
C:\Users\cware\Desktop\Steller20November\TagTesting20Nov2013\M11.DSG	11-1-2013	15:50:19	60700.000000	6070.000000	49462.448516	20.000000
C:\Users\cware\Desktop\Steller20November\TagTesting20Nov2013\M11.DSG	11-1-2013	15:50:19	60701.000000	6070.100000	49462.323515	20.000000
C:\Users\cware\Desktop\Steller20November\TagTesting20Nov2013\M11.DSG	11-1-2013	15:50:19	60702.000000	6070.200000	49462.024997	20.000000
C:\Users\cware\Desktop\Steller20November\TagTesting20Nov2013\M11.DSG	11-1-2013	15:50:19	60703.000000	6070.300000	49458.216527	20.000000
C:\Users\cware\Desktop\Steller20November\TagTesting20Nov2013\M11.DSG	11-1-2013	15:50:19	60704.000000	6070.400000	49459.511038	20.000000
C:\Users\cware\Desktop\Steller20November\TagTesting20Nov2013\M11.DSG	11-1-2013	15:50:19	60705.000000	6070.500000	49460.407125	20.000000
C:\Users\cware\Desktop\Steller20November\TagTesting20Nov2013\M11.DSG	11-1-2013	15:50:19	60706.000000	6070.600000	49460.904610	20.000000
C:\Users\cware\Desktop\Steller20November\TagTesting20Nov2013\M11.DSG	11-1-2013	15:50:19	60707.000000	6070.700000	49457.992322	20.000000
C:\Users\cware\Desktop\Steller20November\TagTesting20Nov2013\M11.DSG	11-1-2013	15:50:19	60708.000000	6070.800000	49459.186909	20.000000
C:\Users\cware\Desktop\Steller20November\TagTesting20Nov2013\M11.DSG	11-1-2013	15:50:19	60709.000000	6070.900000	49458.689229	20.000000
C:\Users\cware\Desktop\Steller20November\TagTesting20Nov2013\M11.DSG	11-1-2013	15:50:19	60710.000000	6071.000000	49458.315904	20.000000
C:\Users\cware\Desktop\Steller20November\TagTesting20Nov2013\M11.DSG	11-1-2013	15:50:19	60711.000000	6071.100000	49460.904310	20.000000
C:\Users\cware\Desktop\Steller20November\TagTesting20Nov2013\M11.DSG	11-1-2013	15:50:19	60712.000000	6071.200000	49456.523753	20.000000
C:\Users\cware\Desktop\Steller20November\TagTesting20Nov2013\M11.DSG	11-1-2013	15:50:19	60713.000000	6071.300000	49457.668358	20.000000
C:\Users\cware\Desktop\Steller20November\TagTesting20Nov2013\M11.DSG	11-1-2013	15:50:19	60714.000000	6071.400000	49456.896505	20.000000
C:\Users\cware\Desktop\Steller20November\TagTesting20Nov2013\M11.DSG	11-1-2013	15:50:19	60715.000000	6071.500000	49457.369867	20.000000
C:\Users\cware\Desktop\Steller20November\TagTesting20Nov2013\M11.DSG	11-1-2013	15:50:19	60716.000000	6071.600000	49453.834837	20.000000
C:\Users\cware\Desktop\Steller20November\TagTesting20Nov2013\M11.DSG	11-1-2013	15:50:19	60717.000000	6071.700000	49454.009048	20.000000
C:\Users\cware\Desktop\Steller20November\TagTesting20Nov2013\M11.DSG	11-1-2013	15:50:19	60718.000000	6071.800000	49472.901261	20.000000
C:\Users\cware\Desktop\Steller20November\TagTesting20Nov2013\M11.DSG	11-1-2013	15:50:19	60719.000000	6071.900000	49486.242843	20.000000
C:\Users\cware\Desktop\Steller20November\TagTesting20Nov2013\M11.DSG	11-1-2013	15:50:19	60720.000000	6072.000000	49499.360198	20.000000
C:\Users\cware\Desktop\Steller20November\TagTesting20Nov2013\M11.DSG	11-1-2013	15:50:19	60721.000000	6072.100000	49528.208613	20.000000
C:\Users\cware\Desktop\Steller20November\TagTesting20Nov2013\M11.DSG	11-1-2013	15:50:19	60722.000000	6072.200000	49559.670549	20.000000
C:\Users\cware\Desktop\Steller20November\TagTesting20Nov2013\M11.DSG	11-1-2013	15:50:19	60723.000000	6072.300000	49567.859842	20.000000
C:\Users\cware\Desktop\Steller20November\TagTesting20Nov2013\M11.DSG	11-1-2013	15:50:19	60724.000000	6072.400000	49584.984803	20.000000
C:\Users\cware\Desktop\Steller20November\TagTesting20Nov2013\M11.DSG	11-1-2013	15:50:19	60725.000000	6072.500000	49602.632008	20.000000
C:\Users\cware\Desktop\Steller20November\TagTesting20Nov2013\M11.DSG	11-1-2013	15:50:19	60726.000000	6072.600000	49614.355839	20.000000
C:\Users\cware\Desktop\Steller20November\TagTesting20Nov2013\M11.DSG	11-1-2013	15:50:19	60727.000000	6072.700000	49638.698894	20.000000
C:\Users\cware\Desktop\Steller20November\TagTesting20Nov2013\M11.DSG	11-1-2013	15:50:19	60728.000000	6072.800000	49649.053345	20.000000
C:\Users\cware\Desktop\Steller20November\TagTesting20Nov2013\M11.DSG	11-1-2013	15:50:19	60729.000000	6072.900000	49652.786986	20.000000
C:\Users\cware\Desktop\Steller20November\TagTesting20Nov2013\M11.DSG	11-1-2013	15:50:19	60730.000000	6073.000000	49639.519859	20.000000
C:\Users\cware\Desktop\Steller20November\TagTesting20Nov2013\M11.DSG	11-1-2013	15:50:19	60731.000000	6073.100000	49647.335583	20.000000
C:\Users\cware\Desktop\Steller20November\TagTesting20Nov2013\M11.DSG	11-1-2013	15:50:19	60732.000000	6073.200000	49641.759891	20.000000
C:\Users\cware\Desktop\Steller20November\TagTesting20Nov2013\M11.DSG	11-1-2013	15:50:19	60733.000000	6073.300000	49636.930862	20.000000
C:\Users\cware\Desktop\Steller20November\TagTesting20Nov2013\M11.DSG	11-1-2013	15:50:19	60734.000000	6073.400000	49637.976356	20.000000
C:\Users\cware\Desktop\Steller20November\TagTesting20Nov2013\M11.DSG	11-1-2013	15:50:19	60735.000000	6073.500000	49636.059362	20.000000
C:\Users\cware\Desktop\Steller20November\TagTesting20Nov2013\M11.DSG	11-1-2013	15:50:19	60736.000000	6073.600000	49655.922469	20.000000
C:\Users\cware\Desktop\Steller20November\TagTesting20Nov2013\M11.DSG	11-1-2013	15:50:19	60737.000000	6073.700000	49656.345510	20.000000
C:\Users\cware\Desktop\Steller20November\TagTesting20Nov2013\M11.DSG	11-1-2013	15:50:19	60738.000000	6073.800000	49667.421642	20.000000
C:\Users\cware\Desktop\Steller20November\TagTesting20Nov2013\M11.DSG	11-1-2013	15:50:19	60739.000000	6073.900000	49671.454187	20.000000
C:\Users\cware\Desktop\Steller20November\TagTesting20Nov2013\M11.DSG	11-1-2013	15:50:19	60740.000000	6074.000000	49668.019124	20.000000
C:\Users\cware\Desktop\Steller20November\TagTesting20Nov2013\M11.DSG	11-1-2013	15:50:19	60741.000000	6074.100000	49679.617852	20.000000
C:\Users\cware\Desktop\Steller20November\TagTesting20Nov2013\M11.DSG	11-1-2013	15:50:19	60742.000000	6074.200000	49674.415612	20.000000
C:\Users\cware\Desktop\Steller20November\TagTesting20Nov2013\M11.DSG	11-1-2013	15:50:19	60743.000000	6074.300000	49679.020391	20.000000
C:\Users\cware\Desktop\Steller20November\TagTesting20Nov2013\M11.DSG	11-1-2013	15:50:19	60744.000000	6074.400000	49682.604089	20.000000
C:\Users\cware\Desktop\Steller20November\TagTesting20Nov2013\M11.DSG	11-1-2013	15:50:19	60745.000000	6074.500000	49682.305681	20.000000
C:\Users\cware\Desktop\Steller20November\TagTesting20Nov2013\M11.DSG	11-1-2013	15:50:19	60746.000000	6074.600000	49690.270868	20.000000
C:\Users\cware\Desktop\Steller20November\TagTesting20Nov2013\M11.DSG	11-1-2013	15:50:19	60747.000000	6074.700000	49698.061191	20.000000
C:\Users\cware\Desktop\Steller20November\TagTesting20Nov2013\M11.DSG	11-1-2013	15:50:19	60748.000000	6074.800000	49703.935739	20.000000
C:\Users\cware\Desktop\Steller20November\TagTesting20Nov2013\M11.DSG	11-1-2013	15:50:19	60749.000000	6074.900000	49710.233033	20.000000
C:\Users\cware\Desktop\Steller20November\TagTesting20Nov2013\M11.DSG	11-1-2013	15:50:19	60750.000000	6075.000000	49726.760388	20.000000
C:\Users\cware\Desktop\Steller20November\TagTesting20Nov2013\M11.DSG	11-1-2013	15:50:19	60751.000000	6075.100000	49749.236650	20.000000
C:\Users\cware\Desktop\Steller20November\TagTesting20Nov2013\M11.DSG	11-1-2013	15:50:19	60752.000000	6075.200000	49766.909315	20.000000
C:\Users\cware\Desktop\Steller20November\TagTesting20Nov2013\M11.DSG	11-1-2013	15:50:19	60753.000000	6075.300000	49780.076389	20.000000
C:\Users\cware\Desktop\Steller20November\TagTesting20Nov2013\M11.DSG	11-1-2013	15:50:19	60754.000000	6075.400000	49792.994776	20.000000
C:\Users\cware\Desktop\Steller20November\TagTesting20Nov2013\M11.DSG	11-1-2013	15:50:19	60755.000000	6075.500000	49803.872006	20.000000
C:\Users\cware\Desktop\Steller20November\TagTesting20Nov2013\M11.DSG	11-1-2013	15:50:19	60756.000000	6075.600000	49808.725297	20.000000
C:\Users\cware\Desktop\Steller20November\TagTesting20Nov2013\M11.DSG	11-1-2013	15:50:19	60757.000000	6075.700000	49796.528979	20.000000
C:\Users\cware\Desktop\Steller20November\TagTesting20Nov2013\M11.DSG	11-1-2013	15:50:19	60758.000000	6075.800000	49781.594177	20.000000
C:\Users\cware\Desktop\Steller20November\TagTesting20Nov2013\M11.DSG	11-1-2013	15:50:19	60759.000000	6075.900000	49777.835703	20.000000
C:\Users\cware\Desktop\Steller20November\TagTesting20Nov2013\M11.DSG	11-1-2013	15:50:19	60760.000000	6076.000000	49757.275860	20.000000
C:\Users\cware\Desktop\Steller20November\TagTesting20Nov2013\M11.DSG	11-1-2013	15:50:19	60761.000000	6076.100000	49723.249911	20.000000
C:\Users\cware\Desktop\Steller20November\TagTesting20Nov2013\M11.DSG	11-1-2013	15:50:19	60762.000000	6076.200000	49741.943013	20.000000
C:\Users\cware\Desktop\Steller20November\TagTesting20Nov2013\M11.DSG	11-1-2013	15:50:19	60763.000000	6076.300000	49730.443488	20.000000
C:\Users\cware\Desktop\Steller20November\TagTesting20Nov2013\M11.DSG	11-1-2013	15:50:19	60764.000000	6076.400000	49725.913224	20.000000
C:\Users\cware\Desktop\Steller20November\TagTesting20Nov2013\M11.DSG	11-1-2013	15:50:19	60765.000000	6076.500000	49715.682810	20.000000
C:\Users\cware\Desktop\Steller20November\TagTesting20Nov2013\M11.DSG	11-1-2013	15:50:19	60766.000000	6076.600000	49713.766543	20.000000
C:\Users\cware\Desktop\Steller20November\TagTesting20Nov2013\M11.DSG	11-1-2013	15:50:19	60767.000000	6076.700000	49718.869111	20.000000
C:\Users\cware\Desktop\Steller20November\TagTesting20Nov2013\M11.DSG	11-1-2013	15:50:19	60768.000000	6076.800000	49713.641809	20.000000
C:\Users\cware\Desktop\Steller20November\TagTesting20Nov2013\M11.DSG	11-1-2013	15:50:19	60769.000000	6076.900000	49712.770771	20.000000
C:\Users\cware\Desktop\Steller20November\TagTesting20Nov2013\M11.DSG	11-1-2013	15:50:19	60770.000000	6077.000000	49703.660531	20.000000
C:\Users\cware\Desktop\Steller20November\TagTesting20Nov2013\M11.DSG	11-1-2013	15:50:19	60771.000000	6077.100000	49703.162660	20.000000
C:\Users\cware\Desktop\Steller20November\TagTesting20Nov2013\M11.DSG	11-1-2013	15:50:19	60772.000000	6077.200000	49691.065822	20.000000
C:\Users\cware\Desktop\Steller20November\TagTesting20Nov2013\M11.DSG	11-1-2013	15:50:19	60773.000000	6077.300000	49689.995442	20.000000
C:\Users\cware\Desktop\Steller20November\TagTesting20Nov2013\M11.DSG	11-1-2013	15:50:19	60774.000000	6077.400000	49692.410159	20.000000
C:\Users\cware\Desktop\Steller20November\TagTesting20Nov2013\M11.DSG	11-1-2013	15:50:19	60775.000000	6077.500000	49683.698393	20.000000
C:\Users\cware\Desktop\Steller20November\TagTesting20Nov2013\M11.DSG	11-1-2013	15:50:19	60776.000000	6077.600000	49680.338003	20.000000
C:\Users\cware\Desktop\Steller20November\TagTesting20Nov2013\M11.DSG	11-1-2013	15:50:19	60777.000000	6077.700000	49685.888821	20.000000
C:\Users\cware\Desktop\Steller20November\TagTesting20Nov2013\M11.DSG	11-1-2013	15:50:19	60778.000000	6077.800000	49685.167080	20.000000
C:\Users\cware\Desktop\Steller20November\TagTesting20Nov2013\M11.DSG	11-1-2013	15:50:19	60779.000000	6077.900000	49675.459824	20.000000
C:\Users\cware\Desktop\Steller20November\TagTesting20Nov2013\M11.DSG	11-1-2013	15:50:19	60780.000000	6078.000000	49679.940284	20.000000
C:\Users\cware\Desktop\Steller20November\TagTesting20Nov2013\M11.DSG	11-1-2013	15:50:19	60781.000000	6078.100000	49669.560598	20.000000
C:\Users\cware\Desktop\Steller20November\TagTesting20Nov2013\M11.DSG	11-1-2013	15:50:19	60782.000000	6078.200000	49666.374876	20.000000
C:\Users\cware\Desktop\Steller20November\TagTesting20Nov2013\M11.DSG	11-1-2013	15:50:19	60783.000000	6078.300000	49663.636991	20.000000
C:\Users\cware\Desktop\Steller20November\TagTesting20Nov2013\M11.DSG	11-1-2013	15:50:19	60784.000000	6078.400000	49663.960930	20.000000
C:\Users\cware\Desktop\Steller20November\TagTesting20Nov2013\M11.DSG	11-1-2013	15:50:19	60785.000000	6078.500000	49664.309225	20.000000
C:\Users\cware\Desktop\Steller20November\TagTesting20Nov2013\M11.DSG	11-1-2013	15:50:19	60786.000000	6078.600000	49652.760270	20.000000
C:\Users\cware\Desktop\Steller20November\TagTesting20Nov2013\M11.DSG	11-1-2013	15:50:19	60787.000000	6078.700000	49652.635681	20.000000
C:\Users\cware\Desktop\Steller20November\TagTesting20Nov2013\M11.DSG	11-1-2013	15:50:19	60788.000000	6078.800000	49633.021845	20.000000
C:\Users\cware\Desktop\Steller20November\TagTesting20Nov2013\M11.DSG	11-1-2013	15:50:19	60789.000000	6078.900000	49630.583138	20.000000
C:\Users\cware\Desktop\Steller20November\TagTesting20Nov2013\M11.DSG	11-1-2013	15:50:19	60790.000000	6079.000000	49632.922790	20.000000
C:\Users\cware\Desktop\Steller20November\TagTesting20Nov2013\M11.DSG	11-1-2013	15:50:19	60791.000000	6079.100000	49643.402088	20.000000
C:\Users\cware\Desktop\Steller20November\TagTesting20Nov2013\M11.DSG	11-1-2013	15:50:19	60792.000000	6079.200000	49629.189193	20.000000
C:\Users\cware\Desktop\Steller20November\TagTesting20Nov2013\M11.DSG	11-1-2013	15:50:19	60793.000000	6079.300000	49628.741400	20.000000
C:\Users\cware\Desktop\Steller20November\TagTesting20Nov2013\M11.DSG	11-1-2013	15:50:19	60794.000000	6079.400000	49653.682310	20.000000
C:\Users\cware\Desktop\Steller20November\TagTesting20Nov2013\M11.DSG	11-1-2013	15:50:19	60795.000000	6079.500000	49655.424981	20.000000
C:\Users\cware\Desktop\Steller20November\TagTesting20Nov2013\M11.DSG	11-1-2013	15:50:19	60796.000000	6079.600000	49655.848523	20.000000
C:\Users\cware\Desktop\Steller20November\TagTesting20Nov2013\M11.DSG	11-1-2013	15:50:19	60797.000000	6079.700000	49618.736218	20.000000
C:\Users\cware\Desktop\Steller20November\TagTesting20Nov2013\M11.DSG	11-1-2013	15:50:19	60798.000000	6079.800000	49604.698182	20.000000
C:\Users\cware\Desktop\Steller20November\TagTesting20Nov2013\M11.DSG	11-1-2013	15:50:19	60799.000000	6079.900000	49600.367533	20.000000
C:\Users\cware\Desktop\Steller20November\TagTesting20Nov2013\M11.DSG	11-1-2013	15:50:19	60800.000000	6080.000000	49573.883640	20.000000
C:\Users\cware\Desktop\Steller20November\TagTesting20Nov2013\M11.DSG	11-1-2013	15:50:19	60801.000000	6080.100000	49543.143445	20.000000
C:\Users\cware\Desktop\Steller20November\TagTesting20Nov2013\M11.DSG	11-1-2013	15:50:19	60802.000000	6080.200000	49545.010534	20.000000
C:\Users\cware\Desktop\Steller20November\TagTesting20Nov2013\M11.DSG	11-1-2013	15:50:19	60803.000000	6080.300000	49517.356954	20.000000
C:\Users\cware\Desktop\Steller20November\TagTesting20Nov2013\M11.DSG	11-1-2013	15:50:19	60804.000000	6080.400000	49481.713629	20.000000
C:\Users\cware\Desktop\Steller20November\TagTesting20Nov2013\M11.DSG	11-1-2013	15:50:19	60805.000000	6080.500000	49478.502833	20.000000
C:\Users\cware\Desktop\Steller20November\TagTesting20Nov2013\M11.DSG	11-1-2013	15:50:19	60806.000000	6080.600000	49480.618671	20.000000
C:\Users\cware\Desktop\Steller20November\TagTesting20Nov2013\M11.DSG	11-1-2013	15:50:19	60807.000000	6080.700000	49480.220681	20.000000
C:\Users\cware\Desktop\Steller20November\TagTesting20Nov2013\M11.DSG	11-1-2013	15:50:19	60808.000000	6080.800000	49476.537130	20.000000
C:\Users\cware\Desktop\Steller20November\TagTesting20Nov2013\M11.DSG	11-1-2013	15:50:19	60809.000000	6080.900000	49494.857130	20.000000
C:\Users\cware\Desktop\Steller20November\TagTesting20Nov2013\M11.DSG	11-1-2013	15:50:19	60810.000000	6081.000000	49508.323493	20.000000
C:\Users\cware\Desktop\Steller20November\TagTesting20Nov2013\M11.DSG	11-1-2013	15:50:19	60811.000000	6081.100000	49514.048886	20.000000
C:\Users\cware\Desktop\Steller20November\TagTesting20Nov2013\M11.DSG	11-1-2013	15:50:19	60812.000000	6081.200000	49520.719849	20.000000
C:\Users\cware\Desktop\Steller20November\TagTesting20Nov2013\M11.DSG	11-1-2013	15:50:19	60813.000000	6081.300000	49549.494245	20.000000
C:\Users\cware\Desktop\Steller20November\TagTesting20Nov2013\M11.DSG	11-1-2013	15:50:19	60814.000000	6081.400000	49554.024552	20.000000
C:\Users\cware\Desktop\Steller20November\TagTesting20Nov2013\M11.DSG	11-1-2013	15:50:19	60815.000000	6081.500000	49582.151710	20.000000
C:\Users\cware\Desktop\Steller20November\TagTesting20Nov2013\M11.DSG	11-1-2013	15:50:19	60816.000000	6081.600000	49606.321378	20.000000
C:\Users\cware\Desktop\Steller20November\TagTesting20Nov2013\M11.DSG	11-1-2013	15:50:19	60817.000000	6081.700000	49625.587027	20.000000
C:\Users\cware\Desktop\Steller20November\TagTesting20Nov2013\M11.DSG	11-1-2013	15:50:19	60818.000000	6081.800000	49603.708260	20.000000
C:\Users\cware\Desktop\Steller20November\TagTesting20Nov2013\M11.DSG	11-1-2013	15:50:19	60819.000000	6081.900000	49597.610284	20.000000
C:\Users\cware\Desktop\Steller20November\TagTesting20Nov2013\M11.DSG	11-1-2013	15:50:19	60820.000000	6082.000000	49617.896919	20.000000
C:\Users\cware\Desktop\Steller20November\TagTesting20Nov2013\M11.DSG	11-1-2013	15:50:19	60821.000000	6082.100000	49615.283548	20.000000
C:\Users\cware\Desktop\Steller20November\TagTesting20Nov2013\M11.DSG	11-1-2013	15:50:19	60822.000000	6082.200000	49617.673274	20.000000
C:\Users\cware\Desktop\Steller20November\TagTesting20Nov2013\M11.DSG	11-1-2013	15:50:19	60823.000000	6082.300000	49616.080598	20.000000
C:\Users\cware\Desktop\Steller20November\TagTesting20Nov2013\M11.DSG	11-1-2013	15:50:19	60824.000000	6082.400000	49625.863586	20.000000
C:\Users\cware\Desktop\Steller20November\TagTesting20Nov2013\M11.DSG	11-1-2013	15:50:19	60825.000000	6082.500000	49624.868123	20.000000
C:\Users\cware\Desktop\Steller20November\TagTesting20Nov2013\M11.DSG	11-1-2013	15:50:19	60826.000000	6082.600000	49633.829232	20.000000
C:\Users\cware\Desktop\Steller20November\TagTesting20Nov2013\M11.DSG	11-1-2013	15:50:19	60827.000000	6082.700000	49644.806303	20.000000
C:\Users\cware\Desktop\Steller20November\TagTesting20Nov2013\M11.DSG	11-1-2013	15:50:19	60828.000000	6082.800000	49634.078546	20.000000
C:\Users\cware\Desktop\Steller20November\TagTesting20Nov2013\M11.DSG	11-1-2013	15:50:19	60829.000000	6082.900000	49646.051873	20.000000
C:\Users\cware\Desktop\Steller20November\TagTesting20Nov2013\M11.DSG	11-1-2013	15:50:19	60830.000000	6083.000000	49645.852693	20.000000
C:\Users\cware\Desktop\Steller20November\TagTesting20Nov2013\M11.DSG	11-1-2013	15:50:19	60831.000000	6083.100000	49657.601527	20.000000
C:\Users\cware\Desktop\Steller20November\TagTesting20Nov2013\M11.DSG	11-1-2013	15:50:19	60832.000000	6083.200000	49671.615694	20.000000
C:\Users\cware\Desktop\Steller20November\TagTesting20Nov2013\M11.DSG	11-1-2013	15:50:19	60833.000000	6083.300000	49667.708234	20.000000
C:\Users\cware\Desktop\Steller20November\TagTesting20Nov2013\M11.DSG	11-1-2013	15:50:19	60834.000000	6083.400000	49666.787548	20.000000
C:\Users\cware\Desktop\Steller20November\TagTesting20Nov2013\M11.DSG	11-1-2013	15:50:19	60835.000000	6083.500000	49652.201560	20.000000
C:\Users\cware\Desktop\Steller20November\TagTesting20Nov2013\M11.DSG	11-1-2013	15:50:19	60836.000000	6083.600000	49638.935088	20.000000
C:\Users\cware\Desktop\Steller20November\TagTesting20Nov2013\M11.DSG	11-1-2013	15:50:19	60837.000000	6083.700000	49622.482561	20.000000
C:\Users\cware\Desktop\Steller20November\TagTesting20Nov2013\M11.DSG	11-1-2013	15:50:19	60838.000000	6083.800000	49614.915714	20.000000
C:\Users\cware\Desktop\Steller20November\TagTesting20Nov2013\M11.DSG	11-1-2013	15:50:19	60839.000000	6083.900000	49615.065900	20.000000
C:\Users\cware\Desktop\Steller20November\TagTesting20Nov2013\M11.DSG	11-1-2013	15:50:19	60840.000000	6084.000000	49620.965040	20.000000
C:\Users\cware\Desktop\Steller20November\TagTesting20Nov2013\M11.DSG	11-1-2013	15:50:19	60841.000000	6084.100000	49644.437358	20.000000
C:\Users\cware\Desktop\Steller20November\TagTesting20Nov2013\M11.DSG	11-1-2013	15:50:19	60842.000000	6084.200000	49646.603314	20.000000
C:\Users\cware\Desktop\Steller20November\TagTesting20Nov2013\M11.DSG	11-1-2013	15:50:19	60843.000000	6084.300000	49659.023978	20.000000
C:\Users\cware\Desktop\Steller20November\TagTesting20Nov2013\M11.DSG	11-1-2013	15:50:19	60844.000000	6084.400000	49663.429867	20.000000
C:\Users\cware\Desktop\Steller20November\TagTesting20Nov2013\M11.DSG	11-1-2013	15:50:19	60845.000000	6084.500000	49686.927328	20.000000
C:\Users\cware\Desktop\Steller20November\TagTesting20Nov2013\M11.DSG	11-1-2013	15:50:19	60846.000000	6084.600000	49700.169986	20.000000
C:\Users\cware\Desktop\Steller20November\TagTesting20Nov2013\M11.DSG	11-1-2013	15:50:19	60847.000000	6084.700000	49718.439975	20.000000
C:\Users\cware\Desktop\Steller20November\TagTesting20Nov2013\M11.DSG	11-1-2013	15:50:19	60848.000000	6084.800000	49729.466925	20.000000
C:\Users\cware\Desktop\Steller20November\TagTesting20Nov2013\M11.DSG	11-1-2013	15:50:19	60849.000000	6084.900000	49750.724460	20.000000
C:\Users\cware\Desktop\Steller20November\TagTesting20Nov2013\M11.DSG	11-1-2013	15:50:19	60850.000000	6085.000000	49774.794079	20.000000
C:\Users\cware\Desktop\Steller20November\TagTesting20Nov2013\M11.DSG	11-1-2013	15:50:19	60851.000000	6085.100000	49792.043504	20.000000
C:\Users\cware\Desktop\Steller20November\TagTesting20Nov2013\M11.DSG	11-1-2013	15:50:19	60852.000000	6085.200000	49796.548739	20.000000
C:\Users\cware\Desktop\Steller20November\TagTesting20Nov2013\M11.DSG	11-1-2013	15:50:19	60853.000000	6085.300000	49810.189611	20.000000
C:\Users\cware\Desktop\Steller20November\TagTesting20Nov2013\M11.DSG	11-1-2013	15:50:19	60854.000000	6085.400000	49816.163967	20.000000
C:\Users\cware\Desktop\Steller20November\TagTesting20Nov2013\M11.DSG	11-1-2013	15:50:19	60855.000000	6085.500000	49825.199345	20.000000
C:\Users\cware\Desktop\Steller20November\TagTesting20Nov2013\M11.DSG	11-1-2013	15:50:19	60856.000000	6085.600000	49821.366646	20.000000
C:\Users\cware\Desktop\Steller20November\TagTesting20Nov2013\M11.DSG	11-1-2013	15:50:19	60857.000000	6085.700000	49824.154515	20.000000
C:\Users\cware\Desktop\Steller20November\TagTesting20Nov2013\M11.DSG	11-1-2013	15:50:19	60858.000000	6085.800000	49819.450476	20.000000
C:\Users\cware\Desktop\Steller20November\TagTesting20Nov2013\M11.DSG	11-1-2013	15:50:19	60859.000000	6085.900000	49814.846433	20.000000
C:\Users\cware\Desktop\Steller20November\TagTesting20Nov2013\M11.DSG	11-1-2013	15:50:19	60860.000000	6086.000000	49812.282849	20.000000
C:\Users\cware\Desktop\Steller20November\TagTesting20Nov2013\M11.DSG	11-1-2013	15:50:19	60861.000000	6086.100000	49814.623078	20.000000
C:\Users\cware\Desktop\Steller20November\TagTesting20Nov2013\M11.DSG	11-1-2013	15:50:19	60862.000000	6086.200000	49810.964013	20.000000
C:\Users\cware\Desktop\Steller20November\TagTesting20Nov2013\M11.DSG	11-1-2013	15:50:19	60863.000000	6086.300000	49824.107084	20.000000
C:\Users\cware\Desktop\Steller20November\TagTesting20Nov2013\M11.DSG	11-1-2013	15:50:19	60864.000000	6086.400000	49834.959336	20.000000
C:\Users\cware\Desktop\Steller20November\TagTesting20Nov2013\M11.DSG	11-1-2013	15:50:19	60865.000000	6086.500000	49830.479591	20.000000
C:\Users\cware\Desktop\Steller20November\TagTesting20Nov2013\M11.DSG	11-1-2013	15:50:19	60866.000000	6086.600000	49839.365869	20.000000
C:\Users\cware\Desktop\Steller20November\TagTesting20Nov2013\M11.DSG	11-1-2013	15:50:19	60867.000000	6086.700000	49837.947194	20.000000
C:\Users\cware\Desktop\Steller20November\TagTesting20Nov2013\M11.DSG	11-1-2013	15:50:19	60868.000000	6086.800000	49845.962713	20.000000
C:\Users\cware\Desktop\Steller20November\TagTesting20Nov2013\M11.DSG	11-1-2013	15:50:19	60869.000000	6086.900000	49857.363192	20.000000
C:\Users\cware\Desktop\Steller20November\TagTesting20Nov2013\M11.DSG	11-1-2013	15:50:19	60870.000000	6087.000000	49862.316298	20.000000
C:\Users\cware\Desktop\Steller20November\TagTesting20Nov2013\M11.DSG	11-1-2013	15:50:19	60871.000000	6087.100000	49869.585518	20.000000
C:\Users\cware\Desktop\Steller20November\TagTesting20Nov2013\M11.DSG	11-1-2013	15:50:19	60872.000000	6087.200000	49870.879480	20.000000
C:\Users\cware\Desktop\Steller20November\TagTesting20Nov2013\M11.DSG	11-1-2013	15:50:19	60873.000000	6087.300000	49873.592628	20.000000
C:\Users\cware\Desktop\Steller20November\TagTesting20Nov2013\M11.DSG	11-1-2013	15:50:19	60874.000000	6087.400000	49883.574695	20.000000
C:\Users\cware\Desktop\Steller20November\TagTesting20Nov2013\M11.DSG	11-1-2013	15:50:19	60875.000000	6087.500000	49888.503147	20.000000
C:\Users\cware\Desktop\Steller20November\TagTesting20Nov2013\M11.DSG	11-1-2013	15:50:19	60876.000000	6087.600000	49891.465852	20.000000
C:\Users\cware\Desktop\Steller20November\TagTesting20Nov2013\M11.DSG	11-1-2013	15:50:19	60877.000000	6087.700000	49892.635679	20.000000
C:\Users\cware\Desktop\Steller20November\TagTesting20Nov2013\M11.DSG	11-1-2013	15:50:19	60878.000000	6087.800000	49908.641229	20.000000
C:\Users\cware\Desktop\Steller20November\TagTesting20Nov2013\M11.DSG	11-1-2013	15:50:19	60879.000000	6087.900000	49903.364816	20.000000
C:\Users\cware\Desktop\Steller20November\TagTesting20Nov2013\M11.DSG	11-1-2013	15:50:19	60880.000000	6088.000000	49906.551081	20.000000
C:\Users\cware\Desktop\Steller20November\TagTesting20Nov2013\M11.DSG	11-1-2013	15:50:19	60881.000000	6088.100000	49911.579009	20.000000
C:\Users\cware\Desktop\Steller20November\TagTesting20Nov2013\M11.DSG	11-1-2013	15:50:19	60882.000000	6088.200000	49909.165344	20.000000
C:\Users\cware\Desktop\Steller20November\TagTesting20Nov2013\M11.DSG	11-1-2013	15:50:19	60883.000000	6088.300000	49927.883479	20.000000
C:\Users\cware\Desktop\Steller20November\TagTesting20Nov2013\M11.DSG	11-1-2013	15:50:19	60884.000000	6088.400000	49926.240742	20.000000
C:\Users\cware\Desktop\Steller20November\TagTesting20Nov2013\M11.DSG	11-1-2013	15:50:19	60885.000000	6088.500000	49928.630904	20.000000
C:\Users\cware\Desktop\Steller20November\TagTesting20Nov2013\M11.DSG	11-1-2013	15:50:19	60886.000000	6088.600000	49943.764541	20.000000
C:\Users\cware\Desktop\Steller20November\TagTesting20Nov2013\M11.DSG	11-1-2013	15:50:19	60887.000000	6088.700000	49948.220831	20.000000
C:\Users\cware\Desktop\Steller20November\TagTesting20Nov2013\M11.DSG	11-1-2013	15:50:19	60888.000000	6088.800000	49960.367567	20.000000
C:\Users\cware\Desktop\Steller20November\TagTesting20Nov2013\M11.DSG	11-1-2013	15:50:19	60889.000000	6088.900000	49974.082797	20.000000
C:\Users\cware\Desktop\Steller20November\TagTesting20Nov2013\M11.DSG	11-1-2013	15:50:19	60890.000000	6089.000000	49984.113794	20.000000
C:\Users\cware\Desktop\Steller20November\TagTesting20Nov2013\M11.DSG	11-1-2013	15:50:19	60891.000000	6089.100000	50000.891058	20.000000
C:\Users\cware\Desktop\Steller20November\TagTesting20Nov2013\M11.DSG	11-1-2013	15:50:19	60892.000000	6089.200000	50018.041077	20.000000
C:\Users\cware\Desktop\Steller20November\TagTesting20Nov2013\M11.DSG	11-1-2013	15:50:19	60893.000000	6089.300000	50025.309393	20.000000
C:\Users\cware\Desktop\Steller20November\TagTesting20Nov2013\M11.DSG	11-1-2013	15:50:19	60894.000000	6089.400000	50034.643544	20.000000
C:\Users\cware\Desktop\Steller20November\TagTesting20Nov2013\M11.DSG	11-1-2013	15:50:19	60895.000000	6089.500000	50045.671180	20.000000
C:\Users\cware\Desktop\Steller20November\TagTesting20Nov2013\M11.DSG	11-1-2013	15:50:19	60896.000000	6089.600000	50060.008671	20.000000
C:\Users\cware\Desktop\Steller20November\TagTesting20Nov2013\M11.DSG	11-1-2013	15:50:19	60897.000000	6089.700000	50064.389558	20.000000
C:\Users\cware\Desktop\Steller20November\TagTesting20Nov2013\M11.DSG	11-1-2013	15:50:19	60898.000000	6089.800000	50060.033970	20.000000
C:\Users\cware\Desktop\Steller20November\TagTesting20Nov2013\M11.DSG	11-1-2013	15:50:19	60899.000000	6089.900000	50050.326490	20.000000
C:\Users\cware\Desktop\Steller20November\TagTesting20Nov2013\M11.DSG	11-1-2013	15:50:19	60900.000000	6090.000000	50045.622929	20.000000
C:\Users\cware\Desktop\Steller20November\TagTesting20Nov2013\M11.DSG	11-1-2013	15:50:19	60901.000000	6090.100000	50046.046870	20.000000
C:\Users\cware\Desktop\Steller20November\TagTesting20Nov2013\M11.DSG	11-1-2013	15:50:19	60902.000000	6090.200000	50034.173889	20.000000
C:\Users\cware\Desktop\Steller20November\TagTesting20Nov2013\M11.DSG	11-1-2013	15:50:19	60903.000000	6090.300000	50028.449238	20.000000
C:\Users\cware\Desktop\Steller20November\TagTesting20Nov2013\M11.DSG	11-1-2013	15:50:19	60904.000000	6090.400000	50044.454516	20.000000
C:\Users\cware\Desktop\Steller20November\TagTesting20Nov2013\M11.DSG	11-1-2013	15:50:19	60905.000000	6090.500000	50030.217066	20.000000
C:\Users\cware\Desktop\Steller20November\TagTesting20Nov2013\M11.DSG	11-1-2013	15:50:19	60906.000000	6090.600000	50029.022475	20.000000
C:\Users\cware\Desktop\Steller20November\TagTesting20Nov2013\M11.DSG	11-1-2013	15:50:19	60907.000000	6090.700000	50028.874029	20.000000
C:\Users\cware\Desktop\Steller20November\TagTesting20Nov2013\M11.DSG	11-1-2013	15:50:19	60908.000000	6090.800000	50027.255920	20.000000
C:\Users\cware\Desktop\Steller20November\TagTesting20Nov2013\M11.DSG	11-1-2013	15:50:19	60909.000000	6090.900000	50030.442326	20.000000
C:\Users\cware\Desktop\Steller20November\TagTesting20Nov2013\M11.DSG	11-1-2013	15:50:19	60910.000000	6091.000000	50032.359175	20.000000
C:\Users\cware\Desktop\Steller20November\TagTesting20Nov2013\M11.DSG	11-1-2013	15:50:19	60911.000000	6091.100000	50043.983655	20.000000
C:\Users\cware\Desktop\Steller20November\TagTesting20Nov2013\M11.DSG	11-1-2013	15:50:19	60912.000000	6091.200000	50039.926438	20.000000
C:\Users\cware\Desktop\Steller20November\TagTesting20Nov2013\M11.DSG	11-1-2013	15:50:19	60913.000000	6091.300000	50033.579394	20.000000
C:\Users\cware\Desktop\Steller20November\TagTesting20Nov2013\M11.DSG	11-1-2013	15:50:19	60914.000000	6091.400000	50037.089295	20.000000
C:\Users\cware\Desktop\Steller20November\TagTesting20Nov2013\M11.DSG	11-1-2013	15:50:19	60915.000000	6091.500000	50041.321358	20.000000
C:\Users\cware\Desktop\Steller20November\TagTesting20Nov2013\M11.DSG	11-1-2013	15:50:19	60916.000000	6091.600000	50042.441680	20.000000
C:\Users\cware\Desktop\Steller20November\TagTesting20Nov2013\M11.DSG	11-1-2013	15:50:19	60917.000000	6091.700000	50041.047826	20.000000
C:\Users\cware\Desktop\Steller20November\TagTesting20Nov2013\M11.DSG	11-1-2013	15:50:19	60918.000000	6091.800000	50043.512372	20.000000
C:\Users\cware\Desktop\Steller20November\TagTesting20Nov2013\M11.DSG	11-1-2013	15:50:19	60919.000000	6091.900000	50047.395634	20.000000
C:\Users\cware\Desktop\Steller20November\TagTesting20Nov2013\M11.DSG	11-1-2013	15:50:19	60920.000000	6092.000000	50048.267186	20.000000
C:\Users\cware\Desktop\Steller20November\TagTesting20Nov2013\M11.DSG	11-1-2013	15:50:19	60921.000000	6092.100000	50052.324969	20.000000
C:\Users\cware\Desktop\Steller20November\TagTesting20Nov2013\M11.DSG	11-1-2013	15:50:19	60922.000000	6092.200000	50064.148727	20.000000
C:\Users\cware\Desktop\Steller20November\TagTesting20Nov2013\M11.DSG	11-1-2013	15:50:19	60923.000000	6092.300000	50063.551541	20.000000
C:\Users\cware\Desktop\Steller20November\TagTesting20Nov2013\M11.DSG	11-1-2013	15:50:19	60924.000000	6092.400000	50062.207605	20.000000
C:\Users\cware\Desktop\Steller20November\TagTesting20Nov2013\M11.DSG	11-1-2013	15:50:19	60925.000000	6092.500000	50061.013107	20.000000
C:\Users\cware\Desktop\Steller20November\TagTesting20Nov2013\M11.DSG	11-1-2013	15:50:19	60926.000000	6092.600000	50061.734888	20.000000
C:\Users\cware\Desktop\Steller20November\TagTesting20Nov2013\M11.DSG	11-1-2013	15:50:19	60927.000000	6092.700000	50052.949403	20.000000
C:\Users\cware\Desktop\Steller20November\TagTesting20Nov2013\M11.DSG	11-1-2013	15:50:19	60928.000000	6092.800000	50066.290974	20.000000
C:\Users\cware\Desktop\Steller20November\TagTesting20Nov2013\M11.DSG	11-1-2013	15:50:19	60929.000000	6092.900000	50069.626674	20.000000
C:\Users\cware\Desktop\Steller20November\TagTesting20Nov2013\M11.DSG	11-1-2013	15:50:19	60930.000000	6093.000000	50078.636954	20.000000
C:\Users\cware\Desktop\Steller20November\TagTesting20Nov2013\M11.DSG	11-1-2013	15:50:19	60931.000000	6093.100000	50085.955392	20.000000
C:\Users\cware\Desktop\Steller20November\TagTesting20Nov2013\M11.DSG	11-1-2013	15:50:19	60932.000000	6093.200000	50094.518598	20.000000
C:\Users\cware\Desktop\Steller20November\TagTesting20Nov2013\M11.DSG	11-1-2013	15:50:19	60933.000000	6093.300000	50112.240784	20.000000
C:\Users\cware\Desktop\Steller20November\TagTesting20Nov2013\M11.DSG	11-1-2013	15:50:19	60934.000000	6093.400000	50125.881680	20.000000
C:\Users\cware\Desktop\Steller20November\TagTesting20Nov2013\M11.DSG	11-1-2013	15:50:19	60935.000000	6093.500000	50134.991916	20.000000
C:\Users\cware\Desktop\Steller20November\TagTesting20Nov2013\M11.DSG	11-1-2013	15:50:19	60936.000000	6093.600000	50146.442324	20.000000
C:\Users\cware\Desktop\Steller20November\TagTesting20Nov2013\M11.DSG	11-1-2013	15:50:19	60937.000000	6093.700000	50154.532013	20.000000
C:\Users\cware\Desktop\Steller20November\TagTesting20Nov2013\M11.DSG	11-1-2013	15:50:19	60938.000000	6093.800000	50178.651586	20.000000
C:\Users\cware\Desktop\Steller20November\TagTesting20Nov2013\M11.DSG	11-1-2013	15:50:19	60939.000000	6093.900000	50167.799211	20.000000
C:\Users\cware\Desktop\Steller20November\TagTesting20Nov2013\M11.DSG	11-1-2013	15:50:19	60940.000000	6094.000000	50170.836115	20.000000
C:\Users\cware\Desktop\Steller20November\TagTesting20Nov2013\M11.DSG	11-1-2013	15:50:19	60941.000000	6094.100000	50157.868031	20.000000
C:\Users\cware\Desktop\Steller20November\TagTesting20Nov2013\M11.DSG	11-1-2013	15:50:19	60942.000000	6094.200000	50148.260947	20.000000
C:\Users\cware\Desktop\Steller20November\TagTesting20Nov2013\M11.DSG	11-1-2013	15:50:19	60943.000000	6094.300000	50146.717761	20.000000
C:\Users\cware\Desktop\Steller20November\TagTesting20Nov2013\M11.DSG	11-1-2013	15:50:19	60944.000000	6094.400000	50127.826019	20.000000
C:\Users\cware\Desktop\Steller20November\TagTesting20Nov2013\M11.DSG	11-1-2013	15:50:19	60945.000000	6094.500000	50121.628223	20.000000
C:\Users\cware\Desktop\Steller20November\TagTesting20Nov2013\M11.DSG	11-1-2013	15:50:19	60946.000000	6094.600000	50114.484970	20.000000
C:\Users\cware\Desktop\Steller20November\TagTesting20Nov2013\M11.DSG	11-1-2013	15:50:19	60947.000000	6094.700000	50113.190825	20.000000
C:\Users\cware\Desktop\Steller20November\TagTesting20Nov2013\M11.DSG	11-1-2013	15:50:19	60948.000000	6094.800000	50117.745949	20.000000
C:\Users\cware\Desktop\Steller20November\TagTesting20Nov2013\M11.DSG	11-1-2013	15:50:19	60949.000000	6094.900000	50111.723084	20.000000
C:\Users\cware\Desktop\Steller20November\TagTesting20Nov2013\M11.DSG	11-1-2013	15:50:19	60950.000000	6095.000000	50123.322127	20.000000
C:\Users\cware\Desktop\Steller20November\TagTesting20Nov2013\M11.DSG	11-1-2013	15:50:19	60951.000000	6095.100000	50107.516806	20.000000
C:\Users\cware\Desktop\Steller20November\TagTesting20Nov2013\M11.DSG	11-1-2013	15:50:19	60952.000000	6095.200000	50096.465404	20.000000
C:\Users\cware\Desktop\Steller20November\TagTesting20Nov2013\M11.DSG	11-1-2013	15:50:19	60953.000000	6095.300000	50097.734764	20.000000
C:\Users\cware\Desktop\Steller20November\TagTesting20Nov2013\M11.DSG	11-1-2013	15:50:19	60954.000000	6095.400000	50108.612892	20.000000
C:\Users\cware\Desktop\Steller20November\TagTesting20Nov2013\M11.DSG	11-1-2013	15:50:19	60955.000000	6095.500000	50095.868566	20.000000
C:\Users\cware\Desktop\Steller20November\TagTesting20Nov2013\M11.DSG	11-1-2013	15:50:19	60956.000000	6095.600000	50109.957469	20.000000
C:\Users\cware\Desktop\Steller20November\TagTesting20Nov2013\M11.DSG	11-1-2013	15:50:19	60957.000000	6095.700000	50098.856557	20.000000
C:\Users\cware\Desktop\Steller20November\TagTesting20Nov2013\M11.DSG	11-1-2013	15:50:19	60958.000000	6095.800000	50100.947385	20.000000
C:\Users\cware\Desktop\Steller20November\TagTesting20Nov2013\M11.DSG	11-1-2013	15:50:19	60959.000000	6095.900000	50111.103117	20.000000
C:\Users\cware\Desktop\Steller20November\TagTesting20Nov2013\M11.DSG	11-1-2013	15:50:19	60960.000000	6096.000000	50099.279981	20.000000
C:\Users\cware\Desktop\Steller20November\TagTesting20Nov2013\M11.DSG	11-1-2013	15:50:19	60961.000000	6096.100000	50114.339553	20.000000
C:\Users\cware\Desktop\Steller20November\TagTesting20Nov2013\M11.DSG	11-1-2013	15:50:19	60962.000000	6096.200000	50107.146346	20.000000
C:\Users\cware\Desktop\Steller20November\TagTesting20Nov2013\M11.DSG	11-1-2013	15:50:19	60963.000000	6096.300000	50103.064540	20.000000
C:\Users\cware\Desktop\Steller20November\TagTesting20Nov2013\M11.DSG	11-1-2013	15:50:19	60964.000000	6096.400000	50109.312686	20.000000
C:\Users\cware\Desktop\Steller20November\TagTesting20Nov2013\M11.DSG	11-1-2013	15:50:19	60965.000000	6096.500000	50101.322314	20.000000
C:\Users\cware\Desktop\Steller20November\TagTesting20Nov2013\M11.DSG	11-1-2013	15:50:19	60966.000000	6096.600000	50105.579182	20.000000
C:\Users\cware\Desktop\Steller20November\TagTesting20Nov2013\M11.DSG	11-1-2013	15:50:19	60967.000000	6096.700000	50094.478178	20.000000
C:\Users\cware\Desktop\Steller20November\TagTesting20Nov2013\M11.DSG	11-1-2013	15:50:19	60968.000000	6096.800000	50112.748316	20.000000
C:\Users\cware\Desktop\Steller20November\TagTesting20Nov2013\M11.DSG	11-1-2013	15:50:19	60969.000000	6096.900000	50103.190568	20.000000
C:\Users\cware\Desktop\Steller20November\TagTesting20Nov2013\M11.DSG	11-1-2013	15:50:19	60970.000000	6097.000000	50104.709365	20.000000
C:\Users\cware\Desktop\Steller20November\TagTesting20Nov2013\M11.DSG	11-1-2013	15:50:19	60971.000000	6097.100000	50106.401990	20.000000
C:\Users\cware\Desktop\Steller20November\TagTesting20Nov2013\M11.DSG	11-1-2013	15:50:19	60972.000000	6097.200000	50108.692240	20.000000
C:\Users\cware\Desktop\Steller20November\TagTesting20Nov2013\M11.DSG	11-1-2013	15:50:19	60973.000000	6097.300000	50102.668930	20.000000
C:\Users\cware\Desktop\Steller20November\TagTesting20Nov2013\M11.DSG	11-1-2013	15:50:19	60974.000000	6097.400000	50097.616174	20.000000
C:\Users\cware\Desktop\Steller20November\TagTesting20Nov2013\M11.DSG	11-1-2013	15:50:19	60975.000000	6097.500000	50093.633642	20.000000
C:\Users\cware\Desktop\Steller20November\TagTesting20Nov2013\M11.DSG	11-1-2013	15:50:19	60976.000000	6097.600000	50090.696767	20.000000
C:\Users\cware\Desktop\Steller20November\TagTesting20Nov2013\M11.DSG	11-1-2013	15:50:19	60977.000000	6097.700000	50090.772007	20.000000
C:\Users\cware\Desktop\Steller20November\TagTesting20Nov2013\M11.DSG	11-1-2013	15:50:19	60978.000000	6097.800000	50109.763909	20.000000
C:\Users\cware\Desktop\Steller20November\TagTesting20Nov2013\M11.DSG	11-1-2013	15:50:19	60979.000000	6097.900000	50119.222964	20.000000
C:\Users\cware\Desktop\Steller20November\TagTesting20Nov2013\M11.DSG	11-1-2013	15:50:19	60980.000000	6098.000000	50130.025304	20.000000
C:\Users\cware\Desktop\Steller20November\TagTesting20Nov2013\M11.DSG	11-1-2013	15:50:19	60981.000000	6098.100000	50135.128369	20.000000
C:\Users\cware\Desktop\Steller20November\TagTesting20Nov2013\M11.DSG	11-1-2013	15:50:19	60982.000000	6098.200000	50150.038541	20.000000
C:\Users\cware\Desktop\Steller20November\TagTesting20Nov2013\M11.DSG	11-1-2013	15:50:19	60983.000000	6098.300000	50154.295036	20.000000
C:\Users\cware\Desktop\Steller20November\TagTesting20Nov2013\M11.DSG	11-1-2013	15:50:19	60984.000000	6098.400000	50166.467083	20.000000
C:\Users\cware\Desktop\Steller20November\TagTesting20Nov2013\M11.DSG	11-1-2013	15:50:19	60985.000000	6098.500000	50177.642955	20.000000
C:\Users\cware\Desktop\Steller20November\TagTesting20Nov2013\M11.DSG	11-1-2013	15:50:19	60986.000000	6098.600000	50174.108931	20.000000
C:\Users\cware\Desktop\Steller20November\TagTesting20Nov2013\M11.DSG	11-1-2013	15:50:19	60987.000000	6098.700000	50176.797472	20.000000
C:\Users\cware\Desktop\Steller20November\TagTesting20Nov2013\M11.DSG	11-1-2013	15:50:19	60988.000000	6098.800000	50160.245081	20.000000
C:\Users\cware\Desktop\Steller20November\TagTesting20Nov2013\M11.DSG	11-1-2013	15:50:19	60989.000000	6098.900000	50156.436979	20.000000
C:\Users\cware\Desktop\Steller20November\TagTesting20Nov2013\M11.DSG	11-1-2013	15:50:19	60990.000000	6099.000000	50153.052164	20.000000
C:\Users\cware\Desktop\Steller20November\TagTesting20Nov2013\M11.DSG	11-1-2013	15:50:19	60991.000000	6099.100000	50139.810447	20.000000
C:\Users\cware\Desktop\Steller20November\TagTesting20Nov2013\M11.DSG	11-1-2013	15:50:19	60992.000000	6099.200000	50132.193908	20.000000
C:\Users\cware\Desktop\Steller20November\TagTesting20Nov2013\M11.DSG	11-1-2013	15:50:19	60993.000000	6099.300000	50115.069056	20.000000
C:\Users\cware\Desktop\Steller20November\TagTesting20Nov2013\M11.DSG	11-1-2013	15:50:19	60994.000000	6099.400000	50112.181871	20.000000
C:\Users\cware\Desktop\Steller20November\TagTesting20Nov2013\M11.DSG	11-1-2013	15:50:19	60995.000000	6099.500000	50115.119567	20.000000
C:\Users\cware\Desktop\Steller20November\TagTesting20Nov2013\M11.DSG	11-1-2013	15:50:19	60996.000000	6099.600000	50110.589442	20.000000
C:\Users\cware\Desktop\Steller20November\TagTesting20Nov2013\M11.DSG	11-1-2013	15:50:19	60997.000000	6099.700000	50120.745097	20.000000
C:\Users\cware\Desktop\Steller20November\TagTesting20Nov2013\M11.DSG	11-1-2013	15:50:19	60998.000000	6099.800000	50122.313324	20.000000
C:\Users\cware\Desktop\Steller20November\TagTesting20Nov2013\M11.DSG	11-1-2013	15:50:19	60999.000000	6099.900000	50120.073669	20.000000
C:\Users\cware\Desktop\Steller20November\TagTesting20Nov2013\M11.DSG	11-1-2013	15:50:19	61000.000000	6100.000000	50109.494859	20.000000
C:\Users\cware\Desktop\Steller20November\TagTesting20Nov2013\M11.DSG	11-1-2013	15:50:19	61001.000000	6100.100000	50106.782394	20.000000
C:\Users\cware\Desktop\Steller20November\TagTesting20Nov2013\M11.DSG	11-1-2013	15:50:19	61002.000000	6100.200000	50117.336428	20.000000
C:\Users\cware\Desktop\Steller20November\TagTesting20Nov2013\M11.DSG	11-1-2013	15:50:19	61003.000000	6100.300000	50116.117016	20.000000
C:\Users\cware\Desktop\Steller20November\TagTesting20Nov2013\M11.DSG	11-1-2013	15:50:19	61004.000000	6100.400000	50111.860925	20.000000
C:\Users\cware\Desktop\Steller20November\TagTesting20Nov2013\M11.DSG	11-1-2013	15:50:19	61005.000000	6100.500000	50106.310432	20.000000
C:\Users\cware\Desktop\Steller20November\TagTesting20Nov2013\M11.DSG	11-1-2013	15:50:19	61006.000000	6100.600000	50108.177224	20.000000
C:\Users\cware\Desktop\Steller20November\TagTesting20Nov2013\M11.DSG	11-1-2013	15:50:19	61007.000000	6100.700000	50103.846319	20.000000
C:\Users\cware\Desktop\Steller20November\TagTesting20Nov2013\M11.DSG	11-1-2013	15:50:19	61008.000000	6100.800000	50107.182262	20.000000
C:\Users\cware\Desktop\Steller20November\TagTesting20Nov2013\M11.DSG	11-1-2013	15:50:19	61009.000000	6100.900000	50111.612973	20.000000
C:\Users\cware\Desktop\Steller20November\TagTesting20Nov2013\M11.DSG	11-1-2013	15:50:19	61010.000000	6101.000000	50110.045106	20.000000
C:\Users\cware\Desktop\Steller20November\TagTesting20Nov2013\M11.DSG	11-1-2013	15:50:19	61011.000000	6101.100000	50119.677818	20.000000
C:\Users\cware\Desktop\Steller20November\TagTesting20Nov2013\M11.DSG	11-1-2013	15:50:19	61012.000000	6101.200000	50114.973970	20.000000
C:\Users\cware\Desktop\Steller20November\TagTesting20Nov2013\M11.DSG	11-1-2013	15:50:19	61013.000000	6101.300000	50124.432608	20.000000
C:\Users\cware\Desktop\Steller20November\TagTesting20Nov2013\M11.DSG	11-1-2013	15:50:19	61014.000000	6101.400000	50111.962479	20.000000
C:\Users\cware\Desktop\Steller20November\TagTesting20Nov2013\M11.DSG	11-1-2013	15:50:19	61015.000000	6101.500000	50112.659602	20.000000
C:\Users\cware\Desktop\Steller20November\TagTesting20Nov2013\M11.DSG	11-1-2013	15:50:19	61016.000000	6101.600000	50120.102340	20.000000
C:\Users\cware\Desktop\Steller20November\TagTesting20Nov2013\M11.DSG	11-1-2013	15:50:19	61017.000000	6101.700000	50102.529562	20.000000
C:\Users\cware\Desktop\Steller20November\TagTesting20Nov2013\M11.DSG	11-1-2013	15:50:19	61018.000000	6101.800000	50111.042450	20.000000
C:\Users\cware\Desktop\Steller20November\TagTesting20Nov2013\M11.DSG	11-1-2013	15:50:19	61019.000000	6101.900000	50119.381104	20.000000
C:\Users\cware\Desktop\Steller20November\TagTesting20Nov2013\M11.DSG	11-1-2013	15:50:19	61020.000000	6102.000000	50113.407412	20.000000
C:\Users\cware\Desktop\Steller20November\TagTesting20Nov2013\M11.DSG	11-1-2013	15:50:19	61021.000000	6102.100000	50119.008425	20.000000
C:\Users\cware\Desktop\Steller20November\TagTesting20Nov2013\M11.DSG	11-1-2013	15:50:19	61022.000000	6102.200000	50121.547515	20.000000
C:\Users\cware\Desktop\Steller20November\TagTesting20Nov2013\M11.DSG	11-1-2013	15:50:19	61023.000000	6102.300000	50131.852183	20.000000
C:\Users\cware\Desktop\Steller20November\TagTesting20Nov2013\M11.DSG	11-1-2013	15:50:19	61024.000000	6102.400000	50142.182397	20.000000
C:\Users\cware\Desktop\Steller20November\TagTesting20Nov2013\M11.DSG	11-1-2013	15:50:19	61025.000000	6102.500000	50150.321608	20.000000
C:\Users\cware\Desktop\Steller20November\TagTesting20Nov2013\M11.DSG	11-1-2013	15:50:19	61026.000000	6102.600000	50163.489454	20.000000
C:\Users\cware\Desktop\Steller20November\TagTesting20Nov2013\M11.DSG	11-1-2013	15:50:19	61027.000000	6102.700000	50174.839983	20.000000
C:\Users\cware\Desktop\Steller20November\TagTesting20Nov2013\M11.DSG	11-1-2013	15:50:19	61028.000000	6102.800000	50173.918854	20.000000
C:\Users\cware\Desktop\Steller20November\TagTesting20Nov2013\M11.DSG	11-1-2013	15:50:19	61029.000000	6102.900000	50184.672373	20.000000
C:\Users\cware\Desktop\Steller20November\TagTesting20Nov2013\M11.DSG	11-1-2013	15:50:19	61030.000000	6103.000000	50193.185182	20.000000
C:\Users\cware\Desktop\Steller20November\TagTesting20Nov2013\M11.DSG	11-1-2013	15:50:19	61031.000000	6103.100000	50188.256915	20.000000
C:\Users\cware\Desktop\Steller20November\TagTesting20Nov2013\M11.DSG	11-1-2013	15:50:19	61032.000000	6103.200000	50182.631829	20.000000
C:\Users\cware\Desktop\Steller20November\TagTesting20Nov2013\M11.DSG	11-1-2013	15:50:19	61033.000000	6103.300000	50165.730987	20.000000
C:\Users\cware\Desktop\Steller20November\TagTesting20Nov2013\M11.DSG	11-1-2013	15:50:19	61034.000000	6103.400000	50159.010553	20.000000
C:\Users\cware\Desktop\Steller20November\TagTesting20Nov2013\M11.DSG	11-1-2013	15:50:19	61035.000000	6103.500000	50150.921383	20.000000
C:\Users\cware\Desktop\Steller20November\TagTesting20Nov2013\M11.DSG	11-1-2013	15:50:19	61036.000000	6103.600000	50152.813330	20.000000
C:\Users\cware\Desktop\Steller20November\TagTesting20Nov2013\M11.DSG	11-1-2013	15:50:19	61037.000000	6103.700000	50148.333176	20.000000
C:\Users\cware\Desktop\Steller20November\TagTesting20Nov2013\M11.DSG	11-1-2013	15:50:19	61038.000000	6103.800000	50143.355201	20.000000
C:\Users\cware\Desktop\Steller20November\TagTesting20Nov2013\M11.DSG	11-1-2013	15:50:19	61039.000000	6103.900000	50141.040389	20.000000
C:\Users\cware\Desktop\Steller20November\TagTesting20Nov2013\M11.DSG	11-1-2013	15:50:19	61040.000000	6104.000000	50142.484167	20.000000
C:\Users\cware\Desktop\Steller20November\TagTesting20Nov2013\M11.DSG	11-1-2013	15:50:19	61041.000000	6104.100000	50144.127314	20.000000
C:\Users\cware\Desktop\Steller20November\TagTesting20Nov2013\M11.DSG	11-1-2013	15:50:19	61042.000000	6104.200000	50142.882827	20.000000
C:\Users\cware\Desktop\Steller20November\TagTesting20Nov2013\M11.DSG	11-1-2013	15:50:19	61043.000000	6104.300000	50140.468741	20.000000
C:\Users\cware\Desktop\Steller20November\TagTesting20Nov2013\M11.DSG	11-1-2013	15:50:19	61044.000000	6104.400000	50136.411240	20.000000
C:\Users\cware\Desktop\Steller20November\TagTesting20Nov2013\M11.DSG	11-1-2013	15:50:19	61045.000000	6104.500000	50134.669558	20.000000
C:\Users\cware\Desktop\Steller20November\TagTesting20Nov2013\M11.DSG	11-1-2013	15:50:19	61046.000000	6104.600000	50131.732670	20.000000
C:\Users\cware\Desktop\Steller20November\TagTesting20Nov2013\M11.DSG	11-1-2013	15:50:19	61047.000000	6104.700000	50131.533362	20.000000
C:\Users\cware\Desktop\Steller20November\TagTesting20Nov2013\M11.DSG	11-1-2013	15:50:19	61048.000000	6104.800000	50149.082187	20.000000
C:\Users\cware\Desktop\Steller20November\TagTesting20Nov2013\M11.DSG	11-1-2013	15:50:19	61049.000000	6104.900000	50141.913345	20.000000
C:\Users\cware\Desktop\Steller20November\TagTesting20Nov2013\M11.DSG	11-1-2013	15:50:19	61050.000000	6105.000000	50127.701044	20.000000
C:\Users\cware\Desktop\Steller20November\TagTesting20Nov2013\M11.DSG	11-1-2013	15:50:19	61051.000000	6105.100000	50134.073208	20.000000
C:\Users\cware\Desktop\Steller20November\TagTesting20Nov2013\M11.DSG	11-1-2013	15:50:19	61052.000000	6105.200000	50131.435218	20.000000
C:\Users\cware\Desktop\Steller20November\TagTesting20Nov2013\M11.DSG	11-1-2013	15:50:19	61053.000000	6105.300000	50129.667871	20.000000
C:\Users\cware\Desktop\Steller20November\TagTesting20Nov2013\M11.DSG	11-1-2013	15:50:19	61054.000000	6105.400000	50134.372216	20.000000
C:\Users\cware\Desktop\Steller20November\TagTesting20Nov2013\M11.DSG	11-1-2013	15:50:19	61055.000000	6105.500000	50134.621799	20.000000
C:\Users\cware\Desktop\Steller20November\TagTesting20Nov2013\M11.DSG	11-1-2013	15:50:19	61056.000000	6105.600000	50140.595676	20.000000
C:\Users\cware\Desktop\Steller20November\TagTesting20Nov2013\M11.DSG	11-1-2013	15:50:19	61057.000000	6105.700000	50132.929516	20.000000
C:\Users\cware\Desktop\Steller20November\TagTesting20Nov2013\M11.DSG	11-1-2013	15:50:19	61058.000000	6105.800000	50133.925243	20.000000
C:\Users\cware\Desktop\Steller20November\TagTesting20Nov2013\M11.DSG	11-1-2013	15:50:19	61059.000000	6105.900000	50127.055646	20.000000
C:\Users\cware\Desktop\Steller20November\TagTesting20Nov2013\M11.DSG	11-1-2013	15:50:19	61060.000000	6106.000000	50141.293410	20.000000
C:\Users\cware\Desktop\Steller20November\TagTesting20Nov2013\M11.DSG	11-1-2013	15:50:19	61061.000000	6106.100000	50122.700293	20.000000
C:\Users\cware\Desktop\Steller20November\TagTesting20Nov2013\M11.DSG	11-1-2013	15:50:19	61062.000000	6106.200000	50126.832045	20.000000
C:\Users\cware\Desktop\Steller20November\TagTesting20Nov2013\M11.DSG	11-1-2013	15:50:19	61063.000000	6106.300000	50138.058098	20.000000
C:\Users\cware\Desktop\Steller20November\TagTesting20Nov2013\M11.DSG	11-1-2013	15:50:19	61064.000000	6106.400000	50134.698019	20.000000
C:\Users\cware\Desktop\Steller20November\TagTesting20Nov2013\M11.DSG	11-1-2013	15:50:19	61065.000000	6106.500000	50127.629264	20.000000
C:\Users\cware\Desktop\Steller20November\TagTesting20Nov2013\M11.DSG	11-1-2013	15:50:19	61066.000000	6106.600000	50129.869570	20.000000
C:\Users\cware\Desktop\Steller20November\TagTesting20Nov2013\M11.DSG	11-1-2013	15:50:19	61067.000000	6106.700000	50127.554771	20.000000
C:\Users\cware\Desktop\Steller20November\TagTesting20Nov2013\M11.DSG	11-1-2013	15:50:19	61068.000000	6106.800000	50136.516063	20.000000
C:\Users\cware\Desktop\Steller20November\TagTesting20Nov2013\M11.DSG	11-1-2013	15:50:19	61069.000000	6106.900000	50149.235394	20.000000
C:\Users\cware\Desktop\Steller20November\TagTesting20Nov2013\M11.DSG	11-1-2013	15:50:19	61070.000000	6107.000000	50153.242881	20.000000
C:\Users\cware\Desktop\Steller20November\TagTesting20Nov2013\M11.DSG	11-1-2013	15:50:19	61071.000000	6107.100000	50157.424687	20.000000
C:\Users\cware\Desktop\Steller20November\TagTesting20Nov2013\M11.DSG	11-1-2013	15:50:19	61072.000000	6107.200000	50167.406078	20.000000
C:\Users\cware\Desktop\Steller20November\TagTesting20Nov2013\M11.DSG	11-1-2013	15:50:19	61073.000000	6107.300000	50181.419982	20.000000
C:\Users\cware\Desktop\Steller20November\TagTesting20Nov2013\M11.DSG	11-1-2013	15:50:19	61074.000000	6107.400000	50182.266368	20.000000
C:\Users\cware\Desktop\Steller20November\TagTesting20Nov2013\M11.DSG	11-1-2013	15:50:19	61075.000000	6107.500000	50195.060439	20.000000
C:\Users\cware\Desktop\Steller20November\TagTesting20Nov2013\M11.DSG	11-1-2013	15:50:19	61076.000000	6107.600000	50203.274843	20.000000
C:\Users\cware\Desktop\Steller20November\TagTesting20Nov2013\M11.DSG	11-1-2013	15:50:19	61077.000000	6107.700000	50197.649575	20.000000
C:\Users\cware\Desktop\Steller20November\TagTesting20Nov2013\M11.DSG	11-1-2013	15:50:19	61078.000000	6107.800000	50184.880805	20.000000
C:\Users\cware\Desktop\Steller20November\TagTesting20Nov2013\M11.DSG	11-1-2013	15:50:19	61079.000000	6107.900000	50166.262448	20.000000
C:\Users\cware\Desktop\Steller20November\TagTesting20Nov2013\M11.DSG	11-1-2013	15:50:19	61080.000000	6108.000000	50154.837601	20.000000
C:\Users\cware\Desktop\Steller20November\TagTesting20Nov2013\M11.DSG	11-1-2013	15:50:19	61081.000000	6108.100000	50142.939842	20.000000
C:\Users\cware\Desktop\Steller20November\TagTesting20Nov2013\M11.DSG	11-1-2013	15:50:19	61082.000000	6108.200000	50131.515250	20.000000
C:\Users\cware\Desktop\Steller20November\TagTesting20Nov2013\M11.DSG	11-1-2013	15:50:19	61083.000000	6108.300000	50129.549307	20.000000
C:\Users\cware\Desktop\Steller20November\TagTesting20Nov2013\M11.DSG	11-1-2013	15:50:19	61084.000000	6108.400000	50124.521277	20.000000
C:\Users\cware\Desktop\Steller20November\TagTesting20Nov2013\M11.DSG	11-1-2013	15:50:19	61085.000000	6108.500000	50127.956245	20.000000
C:\Users\cware\Desktop\Steller20November\TagTesting20Nov2013\M11.DSG	11-1-2013	15:50:19	61086.000000	6108.600000	50112.101098	20.000000
C:\Users\cware\Desktop\Steller20November\TagTesting20Nov2013\M11.DSG	11-1-2013	15:50:19	61087.000000	6108.700000	50107.844697	20.000000
C:\Users\cware\Desktop\Steller20November\TagTesting20Nov2013\M11.DSG	11-1-2013	15:50:19	61088.000000	6108.800000	50104.136206	20.000000
C:\Users\cware\Desktop\Steller20November\TagTesting20Nov2013\M11.DSG	11-1-2013	15:50:19	61089.000000	6108.900000	50104.310596	20.000000
C:\Users\cware\Desktop\Steller20November\TagTesting20Nov2013\M11.DSG	11-1-2013	15:50:19	61090.000000	6109.000000	50101.995911	20.000000
C:\Users\cware\Desktop\Steller20November\TagTesting20Nov2013\M11.DSG	11-1-2013	15:50:19	61091.000000	6109.100000	50101.846754	20.000000
C:\Users\cware\Desktop\Steller20November\TagTesting20Nov2013\M11.DSG	11-1-2013	15:50:19	61092.000000	6109.200000	50101.000360	20.000000
C:\Users\cware\Desktop\Steller20November\TagTesting20Nov2013\M11.DSG	11-1-2013	15:50:19	61093.000000	6109.300000	50098.860189	20.000000
C:\Users\cware\Desktop\Steller20November\TagTesting20Nov2013\M11.DSG	11-1-2013	15:50:19	61094.000000	6109.400000	50096.769241	20.000000
C:\Users\cware\Desktop\Steller20November\TagTesting20Nov2013\M11.DSG	11-1-2013	15:50:19	61095.000000	6109.500000	50098.512018	20.000000
C:\Users\cware\Desktop\Steller20November\TagTesting20Nov2013\M11.DSG	11-1-2013	15:50:19	61096.000000	6109.600000	50105.780693	20.000000
C:\Users\cware\Desktop\Steller20November\TagTesting20Nov2013\M11.DSG	11-1-2013	15:50:19	61097.000000	6109.700000	50096.222439	20.000000
C:\Users\cware\Desktop\Steller20November\TagTesting20Nov2013\M11.DSG	11-1-2013	15:50:19	61098.000000	6109.800000	50103.416173	20.000000
C:\Users\cware\Desktop\Steller20November\TagTesting20Nov2013\M11.DSG	11-1-2013	15:50:19	61099.000000	6109.900000	50100.478946	20.000000
C:\Users\cware\Desktop\Steller20November\TagTesting20Nov2013\M11.DSG	11-1-2013	15:50:19	61100.000000	6110.000000	50092.937375	20.000000
C:\Users\cware\Desktop\Steller20November\TagTesting20Nov2013\M11.DSG	11-1-2013	15:50:19	61101.000000	6110.100000	50089.875847	20.000000
C:\Users\cware\Desktop\Steller20November\TagTesting20Nov2013\M11.DSG	11-1-2013	15:50:19	61102.000000	6110.200000	50097.741632	20.000000
C:\Users\cware\Desktop\Steller20November\TagTesting20Nov2013\M11.DSG	11-1-2013	15:50:19	61103.000000	6110.300000	50083.902552	20.000000
C:\Users\cware\Desktop\Steller20November\TagTesting20Nov2013\M11.DSG	11-1-2013	15:50:19	61104.000000	6110.400000	50097.443376	20.000000
C:\Users\cware\Desktop\Steller20November\TagTesting20Nov2013\M11.DSG	11-1-2013	15:50:19	61105.000000	6110.500000	50086.964226	20.000000
C:\Users\cware\Desktop\Steller20November\TagTesting20Nov2013\M11.DSG	11-1-2013	15:50:19	61106.000000	6110.600000	50093.386230	20.000000
C:\Users\cware\Desktop\Steller20November\TagTesting20Nov2013\M11.DSG	11-1-2013	15:50:19	61107.000000	6110.700000	50094.033593	20.000000
C:\Users\cware\Desktop\Steller20November\TagTesting20Nov2013\M11.DSG	11-1-2013	15:50:19	61108.000000	6110.800000	50091.992867	20.000000
C:\Users\cware\Desktop\Steller20November\TagTesting20Nov2013\M11.DSG	11-1-2013	15:50:19	61109.000000	6110.900000	50094.830412	20.000000
C:\Users\cware\Desktop\Steller20November\TagTesting20Nov2013\M11.DSG	11-1-2013	15:50:19	61110.000000	6111.000000	50102.297753	20.000000
C:\Users\cware\Desktop\Steller20November\TagTesting20Nov2013\M11.DSG	11-1-2013	15:50:19	61111.000000	6111.100000	50110.213563	20.000000
C:\Users\cware\Desktop\Steller20November\TagTesting20Nov2013\M11.DSG	11-1-2013	15:50:19	61112.000000	6111.200000	50117.755599	20.000000
C:\Users\cware\Desktop\Steller20November\TagTesting20Nov2013\M11.DSG	11-1-2013	15:50:19	61113.000000	6111.300000	50128.906771	20.000000
C:\Users\cware\Desktop\Steller20November\TagTesting20Nov2013\M11.DSG	11-1-2013	15:50:19	61114.000000	6111.400000	50138.042058	20.000000
C:\Users\cware\Desktop\Steller20November\TagTesting20Nov2013\M11.DSG	11-1-2013	15:50:19	61115.000000	6111.500000	50149.292960	20.000000
C:\Users\cware\Desktop\Steller20November\TagTesting20Nov2013\M11.DSG	11-1-2013	15:50:19	61116.000000	6111.600000	50150.686846	20.000000
C:\Users\cware\Desktop\Steller20November\TagTesting20Nov2013\M11.DSG	11-1-2013	15:50:19	61117.000000	6111.700000	50155.291959	20.000000
C:\Users\cware\Desktop\Steller20November\TagTesting20Nov2013\M11.DSG	11-1-2013	15:50:19	61118.000000	6111.800000	50165.373034	20.000000
C:\Users\cware\Desktop\Steller20November\TagTesting20Nov2013\M11.DSG	11-1-2013	15:50:19	61119.000000	6111.900000	50177.370573	20.000000
C:\Users\cware\Desktop\Steller20November\TagTesting20Nov2013\M11.DSG	11-1-2013	15:50:19	61120.000000	6112.000000	50173.736446	20.000000
C:\Users\cware\Desktop\Steller20November\TagTesting20Nov2013\M11.DSG	11-1-2013	15:50:19	61121.000000	6112.100000	50156.910431	20.000000
C:\Users\cware\Desktop\Steller20November\TagTesting20Nov2013\M11.DSG	11-1-2013	15:50:19	61122.000000	6112.200000	50147.800482	20.000000
C:\Users\cware\Desktop\Steller20November\TagTesting20Nov2013\M11.DSG	11-1-2013	15:50:19	61123.000000	6112.300000	50133.388589	20.000000
C:\Users\cware\Desktop\Steller20November\TagTesting20Nov2013\M11.DSG	11-1-2013	15:50:19	61124.000000	6112.400000	50130.700688	20.000000
C:\Users\cware\Desktop\Steller20November\TagTesting20Nov2013\M11.DSG	11-1-2013	15:50:19	61125.000000	6112.500000	50110.389751	20.000000
C:\Users\cware\Desktop\Steller20November\TagTesting20Nov2013\M11.DSG	11-1-2013	15:50:19	61126.000000	6112.600000	50112.008038	20.000000
C:\Users\cware\Desktop\Steller20November\TagTesting20Nov2013\M11.DSG	11-1-2013	15:50:19	61127.000000	6112.700000	50105.835286	20.000000
C:\Users\cware\Desktop\Steller20November\TagTesting20Nov2013\M11.DSG	11-1-2013	15:50:19	61128.000000	6112.800000	50119.400931	20.000000
C:\Users\cware\Desktop\Steller20November\TagTesting20Nov2013\M11.DSG	11-1-2013	15:50:19	61129.000000	6112.900000	50100.757658	20.000000
C:\Users\cware\Desktop\Steller20November\TagTesting20Nov2013\M11.DSG	11-1-2013	15:50:19	61130.000000	6113.000000	50084.628599	20.000000
C:\Users\cware\Desktop\Steller20November\TagTesting20Nov2013\M11.DSG	11-1-2013	15:50:19	61131.000000	6113.100000	50096.750523	20.000000
C:\Users\cware\Desktop\Steller20November\TagTesting20Nov2013\M11.DSG	11-1-2013	15:50:19	61132.000000	6113.200000	50109.420035	20.000000
C:\Users\cware\Desktop\Steller20November\TagTesting20Nov2013\M11.DSG	11-1-2013	15:50:19	61133.000000	6113.300000	50102.674822	20.000000
C:\Users\cware\Desktop\Steller20November\TagTesting20Nov2013\M11.DSG	11-1-2013	15:50:19	61134.000000	6113.400000	50097.597102	20.000000
C:\Users\cware\Desktop\Steller20November\TagTesting20Nov2013\M11.DSG	11-1-2013	15:50:19	61135.000000	6113.500000	50102.874354	20.000000
C:\Users\cware\Desktop\Steller20November\TagTesting20Nov2013\M11.DSG	11-1-2013	15:50:19	61136.000000	6113.600000	50094.784882	20.000000
C:\Users\cware\Desktop\Steller20November\TagTesting20Nov2013\M11.DSG	11-1-2013	15:50:19	61137.000000	6113.700000	50096.303522	20.000000
C:\Users\cware\Desktop\Steller20November\TagTesting20Nov2013\M11.DSG	11-1-2013	15:50:19	61138.000000	6113.800000	50096.776521	20.000000
C:\Users\cware\Desktop\Steller20November\TagTesting20Nov2013\M11.DSG	11-1-2013	15:50:19	61139.000000	6113.900000	50075.669080	20.000000
C:\Users\cware\Desktop\Steller20November\TagTesting20Nov2013\M11.DSG	11-1-2013	15:50:19	61140.000000	6114.000000	50093.690140	20.000000
C:\Users\cware\Desktop\Steller20November\TagTesting20Nov2013\M11.DSG	11-1-2013	15:50:19	61141.000000	6114.100000	50101.531238	20.000000
C:\Users\cware\Desktop\Steller20November\TagTesting20Nov2013\M11.DSG	11-1-2013	15:50:19	61142.000000	6114.200000	50092.620426	20.000000
C:\Users\cware\Desktop\Steller20November\TagTesting20Nov2013\M11.DSG	11-1-2013	15:50:19	61143.000000	6114.300000	50103.398378	20.000000
C:\Users\cware\Desktop\Steller20November\TagTesting20Nov2013\M11.DSG	11-1-2013	15:50:19	61144.000000	6114.400000	50093.442311	20.000000
C:\Users\cware\Desktop\Steller20November\TagTesting20Nov2013\M11.DSG	11-1-2013	15:50:19	61145.000000	6114.500000	50094.014492	20.000000
C:\Users\cware\Desktop\Steller20November\TagTesting20Nov2013\M11.DSG	11-1-2013	15:50:19	61146.000000	6114.600000	50098.544787	20.000000
C:\Users\cware\Desktop\Steller20November\TagTesting20Nov2013\M11.DSG	11-1-2013	15:50:19	61147.000000	6114.700000	50103.324241	20.000000
C:\Users\cware\Desktop\Steller20November\TagTesting20Nov2013\M11.DSG	11-1-2013	15:50:19	61148.000000	6114.800000	50099.291753	20.000000
[truncated: 3,377 more rows]
