# Supplementary material for: Averaged Propulsive Body Acceleration (APBA) Can Be Calculated from Biologging Tags That Incorporate Gyroscopes and Accelerometers to Estimate Swimming Speed, Hydrodynamic Drag and Energy Expenditure for Steller Sea Lions
Source: PLoS One. 2016 Jun 10;11(6):e0157326. doi: 10.1371/journal.pone.0157326 (PMC4902303; doi:10.1371/journal.pone.0157326)
Supplement: S4 Data — Same components as S2. (ZIP) [file pone.0157326.s004.zip › SitkaNov_20/Ms12_INER_20_11_13.csv]

FileName	FileDate	FileTime	Sample	Time from Start (s)	AccelIntX	AccelIntY	AccelIntZ	MagX	MagY	MagZ	GyroX	GyroY	GyroZ
C:\Users\cware\Desktop\Steller20November\TagTesting20Nov2013\M12.DSG	11-1-2013	16:3:40	258083.000000	5161.660000	0.273438	0.042969	-1.066406	0.266972	0.023853	0.619266	-6.256104	-12.557983	-9.674072
C:\Users\cware\Desktop\Steller20November\TagTesting20Nov2013\M12.DSG	11-1-2013	16:3:40	258084.000000	5161.680000	0.289063	0.046875	-1.062500	0.264220	0.025688	0.617431	-9.979248	-10.711670	-10.253906
C:\Users\cware\Desktop\Steller20November\TagTesting20Nov2013\M12.DSG	11-1-2013	16:3:40	258085.000000	5161.700000	0.292969	0.054688	-1.078125	0.266972	0.025688	0.617431	-11.322021	-13.580322	-12.222290
C:\Users\cware\Desktop\Steller20November\TagTesting20Nov2013\M12.DSG	11-1-2013	16:3:40	258086.000000	5161.720000	0.273438	0.054688	-1.101563	0.267890	0.023853	0.617431	-14.694214	-8.377075	-12.878418
C:\Users\cware\Desktop\Steller20November\TagTesting20Nov2013\M12.DSG	11-1-2013	16:3:40	258087.000000	5161.740000	0.296875	0.070313	-1.085938	0.268807	0.021101	0.615596	-19.241333	-11.123657	-13.504028
C:\Users\cware\Desktop\Steller20November\TagTesting20Nov2013\M12.DSG	11-1-2013	16:3:40	258088.000000	5161.760000	0.285156	0.074219	-1.097656	0.270642	0.014679	0.617431	-22.171021	-10.879517	-12.298584
C:\Users\cware\Desktop\Steller20November\TagTesting20Nov2013\M12.DSG	11-1-2013	16:3:40	258089.000000	5161.780000	0.320313	0.097656	-1.105469	0.271560	0.011927	0.611927	-23.834229	-8.865356	-11.993408
C:\Users\cware\Desktop\Steller20November\TagTesting20Nov2013\M12.DSG	11-1-2013	16:3:40	258090.000000	5161.800000	0.281250	0.105469	-1.097656	0.271560	0.011927	0.612844	-24.993896	-12.695313	-11.703491
C:\Users\cware\Desktop\Steller20November\TagTesting20Nov2013\M12.DSG	11-1-2013	16:3:40	258091.000000	5161.820000	0.253906	0.097656	-1.109375	0.273394	0.006422	0.611927	-24.139404	-11.199951	-11.337280
C:\Users\cware\Desktop\Steller20November\TagTesting20Nov2013\M12.DSG	11-1-2013	16:3:40	258092.000000	5161.840000	0.242188	0.085938	-1.089844	0.274312	0.004587	0.611009	-22.583008	-9.902954	-12.069702
C:\Users\cware\Desktop\Steller20November\TagTesting20Nov2013\M12.DSG	11-1-2013	16:3:40	258093.000000	5161.860000	0.238281	0.062500	-1.109375	0.276147	0.000000	0.608257	-20.477295	-5.096436	-12.573242
C:\Users\cware\Desktop\Steller20November\TagTesting20Nov2013\M12.DSG	11-1-2013	16:3:40	258094.000000	5161.880000	0.238281	0.070313	-1.117188	0.275229	-0.002752	0.609174	-18.096924	-4.989624	-13.442993
C:\Users\cware\Desktop\Steller20November\TagTesting20Nov2013\M12.DSG	11-1-2013	16:3:40	258095.000000	5161.900000	0.242188	0.082031	-1.113281	0.275229	-0.005505	0.609174	-18.508911	-5.371094	-12.725830
C:\Users\cware\Desktop\Steller20November\TagTesting20Nov2013\M12.DSG	11-1-2013	16:3:40	258096.000000	5161.920000	0.246094	0.101563	-1.117188	0.275229	-0.006422	0.604587	-22.262573	-5.523682	-11.550903
C:\Users\cware\Desktop\Steller20November\TagTesting20Nov2013\M12.DSG	11-1-2013	16:3:40	258097.000000	5161.940000	0.257813	0.125000	-1.125000	0.275229	-0.012844	0.605505	-24.734497	-5.554199	-10.559082
C:\Users\cware\Desktop\Steller20November\TagTesting20Nov2013\M12.DSG	11-1-2013	16:3:40	258098.000000	5161.960000	0.246094	0.136719	-1.121094	0.277064	-0.014679	0.604587	-26.123047	-4.669189	-10.345459
C:\Users\cware\Desktop\Steller20November\TagTesting20Nov2013\M12.DSG	11-1-2013	16:3:40	258099.000000	5161.980000	0.242188	0.140625	-1.125000	0.275229	-0.021101	0.603670	-25.878906	-3.311157	-10.955811
C:\Users\cware\Desktop\Steller20November\TagTesting20Nov2013\M12.DSG	11-1-2013	16:3:40	258100.000000	5162.000000	0.253906	0.152344	-1.121094	0.276147	-0.023853	0.601835	-23.864746	-6.240845	-11.856079
C:\Users\cware\Desktop\Steller20November\TagTesting20Nov2013\M12.DSG	11-1-2013	16:3:40	258101.000000	5162.020000	0.234375	0.156250	-1.144531	0.276147	-0.028440	0.601835	-23.101807	-3.051758	-11.459351
C:\Users\cware\Desktop\Steller20November\TagTesting20Nov2013\M12.DSG	11-1-2013	16:3:40	258102.000000	5162.040000	0.230469	0.175781	-1.148438	0.276147	-0.030275	0.599083	-23.788452	-2.441406	-11.779785
C:\Users\cware\Desktop\Steller20November\TagTesting20Nov2013\M12.DSG	11-1-2013	16:3:40	258103.000000	5162.060000	0.238281	0.199219	-1.152344	0.275229	-0.033028	0.599083	-23.590088	0.991821	-11.520386
C:\Users\cware\Desktop\Steller20November\TagTesting20Nov2013\M12.DSG	11-1-2013	16:3:40	258104.000000	5162.080000	0.242188	0.222656	-1.144531	0.273394	-0.038532	0.597248	-23.956299	3.387451	-12.069702
C:\Users\cware\Desktop\Steller20November\TagTesting20Nov2013\M12.DSG	11-1-2013	16:3:40	258105.000000	5162.100000	0.257813	0.222656	-1.148438	0.273394	-0.040367	0.596330	-23.910522	3.723145	-11.672974
C:\Users\cware\Desktop\Steller20November\TagTesting20Nov2013\M12.DSG	11-1-2013	16:3:40	258106.000000	5162.120000	0.269531	0.230469	-1.132813	0.269725	-0.044954	0.595413	-20.904541	4.104614	-12.817383
C:\Users\cware\Desktop\Steller20November\TagTesting20Nov2013\M12.DSG	11-1-2013	16:3:40	258107.000000	5162.140000	0.285156	0.230469	-1.121094	0.268807	-0.047706	0.596330	-15.792847	5.996704	-12.817383
C:\Users\cware\Desktop\Steller20November\TagTesting20Nov2013\M12.DSG	11-1-2013	16:3:40	258108.000000	5162.160000	0.328125	0.187500	-1.074219	0.266972	-0.050459	0.593578	-10.025024	1.342773	-12.298584
C:\Users\cware\Desktop\Steller20November\TagTesting20Nov2013\M12.DSG	11-1-2013	16:3:40	258109.000000	5162.180000	0.320313	0.164063	-1.085938	0.266055	-0.051376	0.595413	-5.584717	-0.656128	-10.269165
C:\Users\cware\Desktop\Steller20November\TagTesting20Nov2013\M12.DSG	11-1-2013	16:3:40	258110.000000	5162.200000	0.316406	0.164063	-1.093750	0.265138	-0.050459	0.594495	-2.990723	-3.524780	-8.224487
C:\Users\cware\Desktop\Steller20November\TagTesting20Nov2013\M12.DSG	11-1-2013	16:3:40	258111.000000	5162.220000	0.308594	0.167969	-1.109375	0.265138	-0.050459	0.591743	-2.838135	-5.645752	-7.019043
C:\Users\cware\Desktop\Steller20November\TagTesting20Nov2013\M12.DSG	11-1-2013	16:3:40	258112.000000	5162.240000	0.296875	0.167969	-1.113281	0.266972	-0.049541	0.594495	-1.770020	-7.095337	-4.837036
C:\Users\cware\Desktop\Steller20November\TagTesting20Nov2013\M12.DSG	11-1-2013	16:3:40	258113.000000	5162.260000	0.281250	0.164063	-1.117188	0.266055	-0.048624	0.595413	-3.952026	-8.270264	-3.509521
C:\Users\cware\Desktop\Steller20November\TagTesting20Nov2013\M12.DSG	11-1-2013	16:3:40	258114.000000	5162.280000	0.261719	0.167969	-1.117188	0.267890	-0.048624	0.595413	-7.064819	-4.409790	-1.708984
C:\Users\cware\Desktop\Steller20November\TagTesting20Nov2013\M12.DSG	11-1-2013	16:3:40	258115.000000	5162.300000	0.269531	0.171875	-1.136719	0.268807	-0.049541	0.594495	-6.546021	-3.448486	-1.327515
C:\Users\cware\Desktop\Steller20November\TagTesting20Nov2013\M12.DSG	11-1-2013	16:3:40	258116.000000	5162.320000	0.265625	0.167969	-1.140625	0.267890	-0.047706	0.595413	-4.180908	0.671387	-1.937866
C:\Users\cware\Desktop\Steller20November\TagTesting20Nov2013\M12.DSG	11-1-2013	16:3:40	258117.000000	5162.340000	0.277344	0.164063	-1.121094	0.267890	-0.046789	0.594495	-4.196167	-1.739502	-2.609253
C:\Users\cware\Desktop\Steller20November\TagTesting20Nov2013\M12.DSG	11-1-2013	16:3:40	258118.000000	5162.360000	0.292969	0.171875	-1.101563	0.267890	-0.048624	0.594495	-6.454468	-1.510620	-2.609253
C:\Users\cware\Desktop\Steller20November\TagTesting20Nov2013\M12.DSG	11-1-2013	16:3:40	258119.000000	5162.380000	0.277344	0.187500	-1.125000	0.268807	-0.048624	0.593578	-7.873535	-0.045776	-2.059937
C:\Users\cware\Desktop\Steller20November\TagTesting20Nov2013\M12.DSG	11-1-2013	16:3:40	258120.000000	5162.400000	0.265625	0.203125	-1.113281	0.268807	-0.048624	0.594495	-10.284424	0.000000	-0.869751
C:\Users\cware\Desktop\Steller20November\TagTesting20Nov2013\M12.DSG	11-1-2013	16:3:40	258121.000000	5162.420000	0.246094	0.226563	-1.105469	0.266972	-0.049541	0.595413	-10.025024	0.701904	-0.015259
C:\Users\cware\Desktop\Steller20November\TagTesting20Nov2013\M12.DSG	11-1-2013	16:3:40	258122.000000	5162.440000	0.234375	0.238281	-1.121094	0.267890	-0.049541	0.593578	-9.109497	6.591797	1.327515
C:\Users\cware\Desktop\Steller20November\TagTesting20Nov2013\M12.DSG	11-1-2013	16:3:40	258123.000000	5162.460000	0.273438	0.246094	-1.132813	0.266055	-0.050459	0.595413	-8.972168	3.967285	1.205444
C:\Users\cware\Desktop\Steller20November\TagTesting20Nov2013\M12.DSG	11-1-2013	16:3:40	258124.000000	5162.480000	0.289063	0.253906	-1.109375	0.265138	-0.051376	0.595413	-9.353638	6.637573	2.777100
C:\Users\cware\Desktop\Steller20November\TagTesting20Nov2013\M12.DSG	11-1-2013	16:3:40	258125.000000	5162.500000	0.300781	0.257813	-1.101563	0.264220	-0.051376	0.592661	-9.246826	4.638672	3.890991
C:\Users\cware\Desktop\Steller20November\TagTesting20Nov2013\M12.DSG	11-1-2013	16:3:40	258126.000000	5162.520000	0.300781	0.257813	-1.105469	0.265138	-0.051376	0.594495	-5.523682	6.637573	4.455566
C:\Users\cware\Desktop\Steller20November\TagTesting20Nov2013\M12.DSG	11-1-2013	16:3:40	258127.000000	5162.540000	0.281250	0.261719	-1.105469	0.263303	-0.050459	0.594495	-1.892090	6.408691	3.463745
C:\Users\cware\Desktop\Steller20November\TagTesting20Nov2013\M12.DSG	11-1-2013	16:3:40	258128.000000	5162.560000	0.257813	0.253906	-1.105469	0.261468	-0.049541	0.596330	2.792358	8.132935	2.288818
C:\Users\cware\Desktop\Steller20November\TagTesting20Nov2013\M12.DSG	11-1-2013	16:3:40	258129.000000	5162.580000	0.269531	0.230469	-1.101563	0.261468	-0.047706	0.596330	4.028320	6.759644	1.251221
C:\Users\cware\Desktop\Steller20November\TagTesting20Nov2013\M12.DSG	11-1-2013	16:3:40	258130.000000	5162.600000	0.257813	0.203125	-1.113281	0.261468	-0.046789	0.596330	5.340576	11.840820	1.266479
C:\Users\cware\Desktop\Steller20November\TagTesting20Nov2013\M12.DSG	11-1-2013	16:3:40	258131.000000	5162.620000	0.253906	0.183594	-1.117188	0.256881	-0.042202	0.598165	5.676270	11.947632	0.823975
C:\Users\cware\Desktop\Steller20November\TagTesting20Nov2013\M12.DSG	11-1-2013	16:3:40	258132.000000	5162.640000	0.265625	0.167969	-1.113281	0.255963	-0.040367	0.598165	7.553101	9.597778	0.717163
C:\Users\cware\Desktop\Steller20November\TagTesting20Nov2013\M12.DSG	11-1-2013	16:3:40	258133.000000	5162.660000	0.277344	0.171875	-1.125000	0.253211	-0.037615	0.600000	9.246826	12.893677	1.144409
C:\Users\cware\Desktop\Steller20November\TagTesting20Nov2013\M12.DSG	11-1-2013	16:3:40	258134.000000	5162.680000	0.300781	0.175781	-1.109375	0.252294	-0.035780	0.600917	12.069702	11.367798	1.068115
C:\Users\cware\Desktop\Steller20November\TagTesting20Nov2013\M12.DSG	11-1-2013	16:3:40	258135.000000	5162.700000	0.312500	0.175781	-1.101563	0.248624	-0.029358	0.603670	12.664795	11.856079	1.159668
C:\Users\cware\Desktop\Steller20November\TagTesting20Nov2013\M12.DSG	11-1-2013	16:3:40	258136.000000	5162.720000	0.328125	0.171875	-1.101563	0.247706	-0.027523	0.603670	11.962891	8.666992	1.510620
C:\Users\cware\Desktop\Steller20November\TagTesting20Nov2013\M12.DSG	11-1-2013	16:3:40	258137.000000	5162.740000	0.320313	0.164063	-1.089844	0.248624	-0.022018	0.606422	9.246826	10.421753	2.990723
C:\Users\cware\Desktop\Steller20November\TagTesting20Nov2013\M12.DSG	11-1-2013	16:3:40	258138.000000	5162.760000	0.324219	0.152344	-1.089844	0.244037	-0.020183	0.607339	5.920410	12.313843	3.295898
C:\Users\cware\Desktop\Steller20November\TagTesting20Nov2013\M12.DSG	11-1-2013	16:3:40	258139.000000	5162.780000	0.339844	0.152344	-1.109375	0.242202	-0.019266	0.606422	5.096436	9.857178	2.777100
C:\Users\cware\Desktop\Steller20November\TagTesting20Nov2013\M12.DSG	11-1-2013	16:3:40	258140.000000	5162.800000	0.351563	0.148438	-1.113281	0.241284	-0.016514	0.609174	6.225586	7.400513	2.365112
C:\Users\cware\Desktop\Steller20November\TagTesting20Nov2013\M12.DSG	11-1-2013	16:3:40	258141.000000	5162.820000	0.347656	0.136719	-1.113281	0.239450	-0.013761	0.609174	5.218506	6.484985	1.724243
C:\Users\cware\Desktop\Steller20November\TagTesting20Nov2013\M12.DSG	11-1-2013	16:3:40	258142.000000	5162.840000	0.324219	0.144531	-1.113281	0.238532	-0.010092	0.610092	5.310059	7.858276	1.770020
C:\Users\cware\Desktop\Steller20November\TagTesting20Nov2013\M12.DSG	11-1-2013	16:3:40	258143.000000	5162.860000	0.328125	0.140625	-1.113281	0.236697	-0.010092	0.611927	4.760742	8.514404	1.968384
C:\Users\cware\Desktop\Steller20November\TagTesting20Nov2013\M12.DSG	11-1-2013	16:3:40	258144.000000	5162.880000	0.324219	0.144531	-1.082031	0.235780	-0.007339	0.611927	3.646851	9.262085	1.907349
C:\Users\cware\Desktop\Steller20November\TagTesting20Nov2013\M12.DSG	11-1-2013	16:3:40	258145.000000	5162.900000	0.332031	0.140625	-1.078125	0.234862	-0.004587	0.612844	2.990723	8.621216	1.739502
C:\Users\cware\Desktop\Steller20November\TagTesting20Nov2013\M12.DSG	11-1-2013	16:3:40	258146.000000	5162.920000	0.339844	0.140625	-1.082031	0.232110	-0.003670	0.612844	1.937866	5.935669	0.183105
C:\Users\cware\Desktop\Steller20November\TagTesting20Nov2013\M12.DSG	11-1-2013	16:3:40	258147.000000	5162.940000	0.347656	0.144531	-1.093750	0.231193	-0.003670	0.613761	2.395630	7.049561	-0.732422
C:\Users\cware\Desktop\Steller20November\TagTesting20Nov2013\M12.DSG	11-1-2013	16:3:40	258148.000000	5162.960000	0.339844	0.148438	-1.097656	0.228440	0.000000	0.614679	2.593994	4.135132	-2.120972
C:\Users\cware\Desktop\Steller20November\TagTesting20Nov2013\M12.DSG	11-1-2013	16:3:40	258149.000000	5162.980000	0.328125	0.148438	-1.097656	0.228440	0.000917	0.614679	3.738403	8.590698	-1.968384
C:\Users\cware\Desktop\Steller20November\TagTesting20Nov2013\M12.DSG	11-1-2013	16:3:40	258150.000000	5163.000000	0.351563	0.144531	-1.093750	0.227523	0.001835	0.616514	5.416870	1.037598	-2.471924
C:\Users\cware\Desktop\Steller20November\TagTesting20Nov2013\M12.DSG	11-1-2013	16:3:40	258151.000000	5163.020000	0.324219	0.136719	-1.117188	0.226606	0.004587	0.616514	6.027222	7.080078	-0.976563
C:\Users\cware\Desktop\Steller20November\TagTesting20Nov2013\M12.DSG	11-1-2013	16:3:40	258152.000000	5163.040000	0.332031	0.136719	-1.125000	0.224771	0.009174	0.617431	5.661011	5.035400	-0.442505
C:\Users\cware\Desktop\Steller20November\TagTesting20Nov2013\M12.DSG	11-1-2013	16:3:40	258153.000000	5163.060000	0.347656	0.125000	-1.105469	0.223853	0.010092	0.618349	4.348755	4.150391	0.015259
C:\Users\cware\Desktop\Steller20November\TagTesting20Nov2013\M12.DSG	11-1-2013	16:3:40	258154.000000	5163.080000	0.343750	0.121094	-1.082031	0.222018	0.012844	0.618349	6.118774	6.591797	1.480103
C:\Users\cware\Desktop\Steller20November\TagTesting20Nov2013\M12.DSG	11-1-2013	16:3:40	258155.000000	5163.100000	0.359375	0.132813	-1.050781	0.222018	0.014679	0.619266	7.369995	7.080078	2.868652
C:\Users\cware\Desktop\Steller20November\TagTesting20Nov2013\M12.DSG	11-1-2013	16:3:40	258156.000000	5163.120000	0.382813	0.136719	-1.039063	0.219266	0.018349	0.619266	2.807617	12.527466	-2.426147
C:\Users\cware\Desktop\Steller20November\TagTesting20Nov2013\M12.DSG	11-1-2013	16:3:40	258157.000000	5163.140000	0.480469	0.128906	-1.011719	0.218349	0.019266	0.620183	8.087158	-0.335693	-10.910034
C:\Users\cware\Desktop\Steller20November\TagTesting20Nov2013\M12.DSG	11-1-2013	16:3:40	258158.000000	5163.160000	0.488281	0.089844	-1.039063	0.217431	0.024771	0.622018	27.099609	-0.717163	-12.298584
C:\Users\cware\Desktop\Steller20November\TagTesting20Nov2013\M12.DSG	11-1-2013	16:3:40	258159.000000	5163.180000	0.347656	0.015625	-1.089844	0.216514	0.030275	0.622936	34.301758	1.846313	-9.094238
C:\Users\cware\Desktop\Steller20November\TagTesting20Nov2013\M12.DSG	11-1-2013	16:3:40	258160.000000	5163.200000	0.289063	-0.078125	-1.109375	0.216514	0.042202	0.626606	35.614014	-1.983643	-7.003784
C:\Users\cware\Desktop\Steller20November\TagTesting20Nov2013\M12.DSG	11-1-2013	16:3:40	258161.000000	5163.220000	0.289063	-0.078125	-1.109375	0.215596	0.046789	0.626606	25.497437	-1.739502	-6.011963
C:\Users\cware\Desktop\Steller20November\TagTesting20Nov2013\M12.DSG	11-1-2013	16:3:40	258162.000000	5163.240000	0.398438	-0.023438	-0.988281	0.216514	0.051376	0.629358	4.302979	-11.260986	-10.299683
C:\Users\cware\Desktop\Steller20November\TagTesting20Nov2013\M12.DSG	11-1-2013	16:3:40	258163.000000	5163.260000	0.378906	0.027344	-0.984375	0.217431	0.052294	0.628440	-6.454468	-10.208130	-16.845703
C:\Users\cware\Desktop\Steller20November\TagTesting20Nov2013\M12.DSG	11-1-2013	16:3:40	258164.000000	5163.280000	0.328125	0.066406	-1.074219	0.219266	0.052294	0.628440	-10.879517	-10.360718	-24.002075
C:\Users\cware\Desktop\Steller20November\TagTesting20Nov2013\M12.DSG	11-1-2013	16:3:40	258165.000000	5163.300000	0.257813	0.078125	-1.125000	0.217431	0.052294	0.627523	-10.696411	8.773804	-23.117065
C:\Users\cware\Desktop\Steller20November\TagTesting20Nov2013\M12.DSG	11-1-2013	16:3:40	258166.000000	5163.320000	0.277344	0.062500	-1.140625	0.216514	0.050459	0.628440	-3.768921	20.690918	-23.880005
C:\Users\cware\Desktop\Steller20November\TagTesting20Nov2013\M12.DSG	11-1-2013	16:3:40	258167.000000	5163.340000	0.347656	0.058594	-1.089844	0.209174	0.052294	0.629358	-3.585815	17.379761	-26.672363
C:\Users\cware\Desktop\Steller20November\TagTesting20Nov2013\M12.DSG	11-1-2013	16:3:40	258168.000000	5163.360000	0.382813	0.023438	-1.039063	0.206422	0.051376	0.628440	-12.649536	10.482788	-30.334473
C:\Users\cware\Desktop\Steller20November\TagTesting20Nov2013\M12.DSG	11-1-2013	16:3:40	258169.000000	5163.380000	0.406250	0.019531	-1.039063	0.200917	0.048624	0.629358	-24.780273	8.178711	-34.103394
C:\Users\cware\Desktop\Steller20November\TagTesting20Nov2013\M12.DSG	11-1-2013	16:3:40	258170.000000	5163.400000	0.406250	0.066406	-1.062500	0.198165	0.044037	0.627523	-30.731201	5.172729	-41.107178
C:\Users\cware\Desktop\Steller20November\TagTesting20Nov2013\M12.DSG	11-1-2013	16:3:40	258171.000000	5163.420000	0.371094	0.113281	-1.121094	0.194495	0.038532	0.625688	-31.082153	9.963989	-44.357300
C:\Users\cware\Desktop\Steller20November\TagTesting20Nov2013\M12.DSG	11-1-2013	16:3:40	258172.000000	5163.440000	0.367188	0.144531	-1.132813	0.191743	0.034862	0.624771	-31.753540	13.381958	-47.103882
C:\Users\cware\Desktop\Steller20November\TagTesting20Nov2013\M12.DSG	11-1-2013	16:3:40	258173.000000	5163.460000	0.359375	0.148438	-1.125000	0.183486	0.029358	0.622018	-31.890869	15.975952	-48.461914
C:\Users\cware\Desktop\Steller20November\TagTesting20Nov2013\M12.DSG	11-1-2013	16:3:40	258174.000000	5163.480000	0.343750	0.156250	-1.132813	0.181651	0.025688	0.622018	-31.768799	18.020630	-50.109863
C:\Users\cware\Desktop\Steller20November\TagTesting20Nov2013\M12.DSG	11-1-2013	16:3:40	258175.000000	5163.500000	0.367188	0.136719	-1.136719	0.176147	0.018349	0.619266	-33.279419	20.507813	-52.246094
C:\Users\cware\Desktop\Steller20November\TagTesting20Nov2013\M12.DSG	11-1-2013	16:3:40	258176.000000	5163.520000	0.386719	0.140625	-1.132813	0.166972	0.015596	0.618349	-36.239624	26.885986	-55.252075
C:\Users\cware\Desktop\Steller20November\TagTesting20Nov2013\M12.DSG	11-1-2013	16:3:40	258177.000000	5163.540000	0.429688	0.160156	-1.109375	0.161468	0.011009	0.617431	-37.841797	31.738281	-58.013916
C:\Users\cware\Desktop\Steller20November\TagTesting20Nov2013\M12.DSG	11-1-2013	16:3:40	258178.000000	5163.560000	0.460938	0.179688	-1.089844	0.149541	0.003670	0.613761	-37.017822	31.753540	-58.853149
C:\Users\cware\Desktop\Steller20November\TagTesting20Nov2013\M12.DSG	11-1-2013	16:3:40	258179.000000	5163.580000	0.464844	0.171875	-1.078125	0.141284	0.000000	0.611009	-36.422729	33.462524	-57.205200
C:\Users\cware\Desktop\Steller20November\TagTesting20Nov2013\M12.DSG	11-1-2013	16:3:40	258180.000000	5163.600000	0.484375	0.164063	-1.058594	0.128440	-0.005505	0.608257	-36.437988	32.165527	-57.037354
C:\Users\cware\Desktop\Steller20November\TagTesting20Nov2013\M12.DSG	11-1-2013	16:3:40	258181.000000	5163.620000	0.492188	0.140625	-1.039063	0.123853	-0.009174	0.605505	-34.774780	25.192261	-57.098389
C:\Users\cware\Desktop\Steller20November\TagTesting20Nov2013\M12.DSG	11-1-2013	16:3:40	258182.000000	5163.640000	0.515625	0.148438	-1.042969	0.113761	-0.013761	0.601835	-29.266357	21.987915	-56.518555
C:\Users\cware\Desktop\Steller20November\TagTesting20Nov2013\M12.DSG	11-1-2013	16:3:40	258183.000000	5163.660000	0.519531	0.167969	-1.062500	0.108257	-0.015596	0.600000	-28.778076	19.729614	-55.679321
C:\Users\cware\Desktop\Steller20November\TagTesting20Nov2013\M12.DSG	11-1-2013	16:3:40	258184.000000	5163.680000	0.519531	0.183594	-1.062500	0.098165	-0.019266	0.597248	-29.953003	17.944336	-52.963257
C:\Users\cware\Desktop\Steller20November\TagTesting20Nov2013\M12.DSG	11-1-2013	16:3:40	258185.000000	5163.700000	0.523438	0.179688	-1.046875	0.093578	-0.021101	0.595413	-30.059814	16.235352	-51.986694
C:\Users\cware\Desktop\Steller20November\TagTesting20Nov2013\M12.DSG	11-1-2013	16:3:40	258186.000000	5163.720000	0.527344	0.160156	-1.058594	0.085321	-0.024771	0.591743	-29.190063	17.761230	-49.957275
C:\Users\cware\Desktop\Steller20November\TagTesting20Nov2013\M12.DSG	11-1-2013	16:3:40	258187.000000	5163.740000	0.527344	0.160156	-1.058594	0.080734	-0.025688	0.589908	-28.579712	20.187378	-48.965454
C:\Users\cware\Desktop\Steller20November\TagTesting20Nov2013\M12.DSG	11-1-2013	16:3:40	258188.000000	5163.760000	0.578125	0.171875	-1.035156	0.071560	-0.029358	0.586239	-28.213501	18.127441	-48.492432
C:\Users\cware\Desktop\Steller20November\TagTesting20Nov2013\M12.DSG	11-1-2013	16:3:40	258189.000000	5163.780000	0.570313	0.175781	-1.035156	0.067890	-0.031193	0.585321	-27.206421	15.914917	-47.454834
C:\Users\cware\Desktop\Steller20November\TagTesting20Nov2013\M12.DSG	11-1-2013	16:3:40	258190.000000	5163.800000	0.589844	0.203125	-1.015625	0.059633	-0.033945	0.582569	-28.793335	17.364502	-47.424316
C:\Users\cware\Desktop\Steller20November\TagTesting20Nov2013\M12.DSG	11-1-2013	16:3:40	258191.000000	5163.820000	0.605469	0.203125	-0.996094	0.055046	-0.034862	0.580734	-30.426025	15.151978	-49.377441
C:\Users\cware\Desktop\Steller20November\TagTesting20Nov2013\M12.DSG	11-1-2013	16:3:40	258192.000000	5163.840000	0.613281	0.195313	-0.988281	0.047706	-0.038532	0.577064	-30.929565	17.852783	-51.300049
C:\Users\cware\Desktop\Steller20November\TagTesting20Nov2013\M12.DSG	11-1-2013	16:3:40	258193.000000	5163.860000	0.617188	0.171875	-0.988281	0.041284	-0.039450	0.573394	-32.546997	16.403198	-54.290771
C:\Users\cware\Desktop\Steller20November\TagTesting20Nov2013\M12.DSG	11-1-2013	16:3:40	258194.000000	5163.880000	0.636719	0.156250	-0.953125	0.034862	-0.043119	0.570642	-36.056519	2.914429	-56.671143
C:\Users\cware\Desktop\Steller20November\TagTesting20Nov2013\M12.DSG	11-1-2013	16:3:40	258195.000000	5163.900000	0.621094	0.167969	-0.949219	0.030275	-0.044954	0.569725	-38.055420	-1.480103	-57.205200
C:\Users\cware\Desktop\Steller20November\TagTesting20Nov2013\M12.DSG	11-1-2013	16:3:40	258196.000000	5163.920000	0.636719	0.167969	-0.937500	0.026606	-0.048624	0.566055	-36.758423	-7.812500	-57.647705
C:\Users\cware\Desktop\Steller20November\TagTesting20Nov2013\M12.DSG	11-1-2013	16:3:40	258197.000000	5163.940000	0.625000	0.175781	-0.968750	0.025688	-0.048624	0.566055	-31.372070	-12.191772	-57.586670
C:\Users\cware\Desktop\Steller20November\TagTesting20Nov2013\M12.DSG	11-1-2013	16:3:40	258198.000000	5163.960000	0.613281	0.148438	-0.976563	0.024771	-0.049541	0.565138	-22.827148	-17.318726	-55.267334
C:\Users\cware\Desktop\Steller20November\TagTesting20Nov2013\M12.DSG	11-1-2013	16:3:40	258199.000000	5163.980000	0.566406	0.125000	-1.003906	0.022936	-0.049541	0.565138	-18.096924	-14.282227	-52.307129
C:\Users\cware\Desktop\Steller20November\TagTesting20Nov2013\M12.DSG	11-1-2013	16:3:40	258200.000000	5164.000000	0.566406	0.105469	-1.007813	0.022936	-0.048624	0.564220	-16.220093	-12.115479	-49.377441
C:\Users\cware\Desktop\Steller20November\TagTesting20Nov2013\M12.DSG	11-1-2013	16:3:40	258201.000000	5164.020000	0.570313	0.097656	-1.011719	0.019266	-0.046789	0.564220	-15.457153	-7.019043	-45.944214
C:\Users\cware\Desktop\Steller20November\TagTesting20Nov2013\M12.DSG	11-1-2013	16:3:40	258202.000000	5164.040000	0.578125	0.109375	-1.015625	0.018349	-0.045872	0.564220	-16.998291	-1.144409	-43.365479
C:\Users\cware\Desktop\Steller20November\TagTesting20Nov2013\M12.DSG	11-1-2013	16:3:40	258203.000000	5164.060000	0.601563	0.113281	-1.003906	0.014679	-0.044954	0.562385	-15.518188	-1.342773	-42.465210
C:\Users\cware\Desktop\Steller20November\TagTesting20Nov2013\M12.DSG	11-1-2013	16:3:40	258204.000000	5164.080000	0.621094	0.132813	-1.000000	0.012844	-0.044037	0.562385	-11.947632	-1.953125	-40.985107
C:\Users\cware\Desktop\Steller20November\TagTesting20Nov2013\M12.DSG	11-1-2013	16:3:40	258205.000000	5164.100000	0.613281	0.152344	-1.011719	0.009174	-0.042202	0.562385	-9.368896	-4.470825	-40.618896
C:\Users\cware\Desktop\Steller20November\TagTesting20Nov2013\M12.DSG	11-1-2013	16:3:40	258206.000000	5164.120000	0.628906	0.164063	-0.992188	0.009174	-0.041284	0.563303	-9.658813	-9.094238	-40.328979
C:\Users\cware\Desktop\Steller20November\TagTesting20Nov2013\M12.DSG	11-1-2013	16:3:40	258207.000000	5164.140000	0.613281	0.171875	-0.960938	0.006422	-0.037615	0.563303	-11.215210	-13.824463	-41.992188
C:\Users\cware\Desktop\Steller20November\TagTesting20Nov2013\M12.DSG	11-1-2013	16:3:40	258208.000000	5164.160000	0.621094	0.156250	-0.953125	0.006422	-0.037615	0.562385	-11.230469	-24.887085	-45.196533
C:\Users\cware\Desktop\Steller20November\TagTesting20Nov2013\M12.DSG	11-1-2013	16:3:40	258209.000000	5164.180000	0.609375	0.113281	-0.957031	0.008257	-0.034862	0.565138	-8.712769	-28.961182	-45.883179
C:\Users\cware\Desktop\Steller20November\TagTesting20Nov2013\M12.DSG	11-1-2013	16:3:40	258210.000000	5164.200000	0.562500	0.074219	-1.003906	0.009174	-0.033028	0.567890	-8.331299	-28.594971	-45.715332
C:\Users\cware\Desktop\Steller20November\TagTesting20Nov2013\M12.DSG	11-1-2013	16:3:40	258211.000000	5164.220000	0.542969	0.062500	-1.070313	0.011009	-0.030275	0.570642	-10.864258	-24.261475	-44.891357
C:\Users\cware\Desktop\Steller20November\TagTesting20Nov2013\M12.DSG	11-1-2013	16:3:40	258212.000000	5164.240000	0.480469	0.019531	-1.078125	0.011927	-0.029358	0.570642	-14.541626	-14.938354	-40.664673
C:\Users\cware\Desktop\Steller20November\TagTesting20Nov2013\M12.DSG	11-1-2013	16:3:40	258213.000000	5164.260000	0.480469	0.019531	-1.078125	0.011009	-0.030275	0.570642	-15.747070	-5.981445	-37.414551
C:\Users\cware\Desktop\Steller20November\TagTesting20Nov2013\M12.DSG	11-1-2013	16:3:40	258214.000000	5164.280000	0.531250	-0.031250	-1.027344	0.010092	-0.028440	0.569725	-15.274048	-0.503540	-36.529541
C:\Users\cware\Desktop\Steller20November\TagTesting20Nov2013\M12.DSG	11-1-2013	16:3:40	258215.000000	5164.300000	0.554688	-0.023438	-1.042969	0.008257	-0.028440	0.568807	-16.998291	2.807617	-36.346436
C:\Users\cware\Desktop\Steller20November\TagTesting20Nov2013\M12.DSG	11-1-2013	16:3:40	258216.000000	5164.320000	0.562500	0.000000	-1.035156	0.004587	-0.028440	0.568807	-20.767212	3.250122	-36.193848
C:\Users\cware\Desktop\Steller20November\TagTesting20Nov2013\M12.DSG	11-1-2013	16:3:40	258217.000000	5164.340000	0.554688	0.019531	-1.035156	0.002752	-0.028440	0.567890	-24.047852	0.198364	-36.254883
C:\Users\cware\Desktop\Steller20November\TagTesting20Nov2013\M12.DSG	11-1-2013	16:3:40	258218.000000	5164.360000	0.546875	0.023438	-0.984375	-0.001835	-0.030275	0.566055	-25.268555	2.151489	-33.004761
C:\Users\cware\Desktop\Steller20November\TagTesting20Nov2013\M12.DSG	11-1-2013	16:3:40	258219.000000	5164.380000	0.562500	-0.007813	-0.929688	-0.002752	-0.030275	0.565138	-22.689819	0.427246	-31.723022
C:\Users\cware\Desktop\Steller20November\TagTesting20Nov2013\M12.DSG	11-1-2013	16:3:40	258220.000000	5164.400000	0.613281	-0.027344	-0.941406	-0.004587	-0.032110	0.563303	-16.220093	-6.500244	-31.448364
C:\Users\cware\Desktop\Steller20November\TagTesting20Nov2013\M12.DSG	11-1-2013	16:3:40	258221.000000	5164.420000	0.601563	-0.054688	-0.984375	-0.006422	-0.033028	0.564220	-11.810303	-12.145996	-29.861450
C:\Users\cware\Desktop\Steller20November\TagTesting20Nov2013\M12.DSG	11-1-2013	16:3:40	258222.000000	5164.440000	0.570313	-0.054688	-1.019531	-0.007339	-0.031193	0.563303	-6.469727	-15.304565	-24.673462
C:\Users\cware\Desktop\Steller20November\TagTesting20Nov2013\M12.DSG	11-1-2013	16:3:40	258223.000000	5164.460000	0.546875	-0.058594	-1.019531	-0.004587	-0.029358	0.565138	-3.128052	-16.616821	-19.088745
C:\Users\cware\Desktop\Steller20November\TagTesting20Nov2013\M12.DSG	11-1-2013	16:3:40	258224.000000	5164.480000	0.519531	-0.070313	-1.031250	-0.002752	-0.027523	0.566055	-5.538940	-11.138916	-12.069702
C:\Users\cware\Desktop\Steller20November\TagTesting20Nov2013\M12.DSG	11-1-2013	16:3:40	258225.000000	5164.500000	0.523438	-0.078125	-1.019531	-0.002752	-0.027523	0.566972	-11.199951	-5.310059	-9.994507
C:\Users\cware\Desktop\Steller20November\TagTesting20Nov2013\M12.DSG	11-1-2013	16:3:40	258226.000000	5164.520000	0.554688	-0.066406	-1.031250	-0.002752	-0.029358	0.565138	-17.288208	-3.936768	-10.070801
C:\Users\cware\Desktop\Steller20November\TagTesting20Nov2013\M12.DSG	11-1-2013	16:3:40	258227.000000	5164.540000	0.558594	-0.062500	-1.042969	-0.002752	-0.030275	0.565138	-17.471313	-0.885010	-8.087158
C:\Users\cware\Desktop\Steller20November\TagTesting20Nov2013\M12.DSG	11-1-2013	16:3:40	258228.000000	5164.560000	0.550781	-0.078125	-1.035156	-0.002752	-0.033028	0.563303	-14.801025	-1.495361	-5.157471
C:\Users\cware\Desktop\Steller20November\TagTesting20Nov2013\M12.DSG	11-1-2013	16:3:40	258229.000000	5164.580000	0.539063	-0.082031	-1.015625	-0.003670	-0.033945	0.564220	-14.053345	0.747681	-3.799438
C:\Users\cware\Desktop\Steller20November\TagTesting20Nov2013\M12.DSG	11-1-2013	16:3:40	258230.000000	5164.600000	0.531250	-0.097656	-1.003906	-0.003670	-0.037615	0.562385	-14.892578	4.776001	-3.753662
C:\Users\cware\Desktop\Steller20November\TagTesting20Nov2013\M12.DSG	11-1-2013	16:3:40	258231.000000	5164.620000	0.531250	-0.109375	-0.988281	-0.004587	-0.037615	0.561468	-13.671875	6.057739	-4.226685
C:\Users\cware\Desktop\Steller20November\TagTesting20Nov2013\M12.DSG	11-1-2013	16:3:40	258232.000000	5164.640000	0.539063	-0.121094	-0.992188	-0.006422	-0.039450	0.560550	-7.141113	2.624512	-3.662109
C:\Users\cware\Desktop\Steller20November\TagTesting20Nov2013\M12.DSG	11-1-2013	16:3:40	258233.000000	5164.660000	0.539063	-0.117188	-1.019531	-0.006422	-0.038532	0.559633	-3.250122	1.998901	-2.548218
C:\Users\cware\Desktop\Steller20November\TagTesting20Nov2013\M12.DSG	11-1-2013	16:3:40	258234.000000	5164.680000	0.542969	-0.101563	-1.007813	-0.007339	-0.038532	0.559633	0.671387	-5.142212	-0.762939
C:\Users\cware\Desktop\Steller20November\TagTesting20Nov2013\M12.DSG	11-1-2013	16:3:40	258235.000000	5164.700000	0.554688	-0.089844	-1.015625	-0.006422	-0.036697	0.560550	1.907349	-9.170532	2.395630
C:\Users\cware\Desktop\Steller20November\TagTesting20Nov2013\M12.DSG	11-1-2013	16:3:40	258236.000000	5164.720000	0.554688	-0.058594	-1.003906	-0.004587	-0.037615	0.561468	-1.144409	-9.262085	6.988525
C:\Users\cware\Desktop\Steller20November\TagTesting20Nov2013\M12.DSG	11-1-2013	16:3:40	258237.000000	5164.740000	0.539063	-0.035156	-0.996094	-0.001835	-0.037615	0.561468	-4.592896	-7.156372	9.246826
C:\Users\cware\Desktop\Steller20November\TagTesting20Nov2013\M12.DSG	11-1-2013	16:3:40	258238.000000	5164.760000	0.546875	-0.003906	-1.011719	-0.000917	-0.037615	0.562385	-5.569458	-3.707886	8.224487
C:\Users\cware\Desktop\Steller20November\TagTesting20Nov2013\M12.DSG	11-1-2013	16:3:40	258239.000000	5164.780000	0.546875	-0.003906	-1.011719	0.000000	-0.039450	0.561468	-5.264282	1.892090	6.195068
C:\Users\cware\Desktop\Steller20November\TagTesting20Nov2013\M12.DSG	11-1-2013	16:3:40	258240.000000	5164.800000	0.554688	-0.019531	-1.015625	0.000000	-0.040367	0.562385	-3.189087	6.530762	3.692627
C:\Users\cware\Desktop\Steller20November\TagTesting20Nov2013\M12.DSG	11-1-2013	16:3:40	258241.000000	5164.820000	0.539063	-0.031250	-0.996094	-0.000917	-0.040367	0.561468	-1.495361	9.796143	3.143311
C:\Users\cware\Desktop\Steller20November\TagTesting20Nov2013\M12.DSG	11-1-2013	16:3:40	258242.000000	5164.840000	0.539063	-0.042969	-0.992188	-0.002752	-0.040367	0.561468	-2.044678	9.292603	2.761841
C:\Users\cware\Desktop\Steller20November\TagTesting20Nov2013\M12.DSG	11-1-2013	16:3:40	258243.000000	5164.860000	0.554688	-0.035156	-0.968750	-0.003670	-0.040367	0.559633	-2.593994	4.379272	1.876831
C:\Users\cware\Desktop\Steller20November\TagTesting20Nov2013\M12.DSG	11-1-2013	16:3:40	258244.000000	5164.880000	0.546875	-0.031250	-0.945313	-0.004587	-0.040367	0.560550	-1.480103	-1.129150	0.701904
C:\Users\cware\Desktop\Steller20November\TagTesting20Nov2013\M12.DSG	11-1-2013	16:3:40	258245.000000	5164.900000	0.546875	-0.031250	-0.964844	-0.003670	-0.038532	0.560550	2.136230	-4.119873	-0.122070
C:\Users\cware\Desktop\Steller20November\TagTesting20Nov2013\M12.DSG	11-1-2013	16:3:40	258246.000000	5164.920000	0.539063	-0.031250	-0.984375	-0.002752	-0.038532	0.561468	5.737305	-6.515503	0.137329
C:\Users\cware\Desktop\Steller20November\TagTesting20Nov2013\M12.DSG	11-1-2013	16:3:40	258247.000000	5164.940000	0.531250	-0.035156	-0.996094	-0.000917	-0.036697	0.561468	5.661011	-2.990723	1.541138
C:\Users\cware\Desktop\Steller20November\TagTesting20Nov2013\M12.DSG	11-1-2013	16:3:40	258248.000000	5164.960000	0.523438	-0.039063	-1.011719	0.000000	-0.033945	0.563303	1.998901	3.372192	3.005981
C:\Users\cware\Desktop\Steller20November\TagTesting20Nov2013\M12.DSG	11-1-2013	16:3:40	258249.000000	5164.980000	0.542969	-0.042969	-1.000000	-0.001835	-0.033945	0.562385	-0.564575	4.974365	3.036499
C:\Users\cware\Desktop\Steller20November\TagTesting20Nov2013\M12.DSG	11-1-2013	16:3:40	258250.000000	5165.000000	0.542969	-0.035156	-1.003906	-0.001835	-0.034862	0.562385	-1.922607	4.821777	2.838135
C:\Users\cware\Desktop\Steller20November\TagTesting20Nov2013\M12.DSG	11-1-2013	16:3:40	258251.000000	5165.020000	0.550781	-0.046875	-1.000000	-0.000917	-0.033945	0.562385	-2.059937	2.044678	2.365112
C:\Users\cware\Desktop\Steller20November\TagTesting20Nov2013\M12.DSG	11-1-2013	16:3:40	258252.000000	5165.040000	0.542969	-0.031250	-1.003906	-0.002752	-0.033945	0.563303	-2.151489	2.365112	3.387451
C:\Users\cware\Desktop\Steller20November\TagTesting20Nov2013\M12.DSG	11-1-2013	16:3:40	258253.000000	5165.060000	0.539063	-0.007813	-1.000000	-0.002752	-0.034862	0.562385	-1.998901	1.998901	4.425049
C:\Users\cware\Desktop\Steller20November\TagTesting20Nov2013\M12.DSG	11-1-2013	16:3:40	258254.000000	5165.080000	0.546875	0.007813	-1.000000	-0.002752	-0.035780	0.562385	-4.638672	-0.686646	5.889893
C:\Users\cware\Desktop\Steller20November\TagTesting20Nov2013\M12.DSG	11-1-2013	16:3:40	258255.000000	5165.100000	0.550781	0.019531	-0.996094	-0.001835	-0.035780	0.561468	-6.042480	-3.570557	6.835938
C:\Users\cware\Desktop\Steller20November\TagTesting20Nov2013\M12.DSG	11-1-2013	16:3:40	258256.000000	5165.120000	0.535156	0.042969	-1.019531	0.000000	-0.036697	0.562385	-6.546021	-5.569458	8.331299
C:\Users\cware\Desktop\Steller20November\TagTesting20Nov2013\M12.DSG	11-1-2013	16:3:40	258257.000000	5165.140000	0.539063	0.066406	-1.039063	0.000917	-0.037615	0.563303	-8.285522	-3.128052	8.117676
C:\Users\cware\Desktop\Steller20November\TagTesting20Nov2013\M12.DSG	11-1-2013	16:3:40	258258.000000	5165.160000	0.542969	0.078125	-1.066406	0.001835	-0.040367	0.563303	-11.962891	-0.061035	6.439209
C:\Users\cware\Desktop\Steller20November\TagTesting20Nov2013\M12.DSG	11-1-2013	16:3:40	258259.000000	5165.180000	0.558594	0.082031	-1.054688	0.001835	-0.042202	0.561468	-14.068604	3.204346	5.020142
C:\Users\cware\Desktop\Steller20November\TagTesting20Nov2013\M12.DSG	11-1-2013	16:3:40	258260.000000	5165.200000	0.554688	0.074219	-1.042969	0.000917	-0.045872	0.560550	-13.137817	7.308960	4.837036
C:\Users\cware\Desktop\Steller20November\TagTesting20Nov2013\M12.DSG	11-1-2013	16:3:40	258261.000000	5165.220000	0.550781	0.054688	-1.031250	0.000917	-0.046789	0.560550	-9.262085	11.337280	5.538940
C:\Users\cware\Desktop\Steller20November\TagTesting20Nov2013\M12.DSG	11-1-2013	16:3:40	258262.000000	5165.240000	0.558594	0.031250	-1.023438	-0.000917	-0.049541	0.557798	-4.669189	10.787964	6.378174
C:\Users\cware\Desktop\Steller20November\TagTesting20Nov2013\M12.DSG	11-1-2013	16:3:40	258263.000000	5165.260000	0.570313	0.015625	-1.015625	-0.001835	-0.049541	0.558716	-2.731323	9.109497	6.820679
C:\Users\cware\Desktop\Steller20November\TagTesting20Nov2013\M12.DSG	11-1-2013	16:3:40	258264.000000	5165.280000	0.585938	-0.007813	-1.000000	-0.001835	-0.050459	0.558716	-1.678467	3.952026	6.774902
C:\Users\cware\Desktop\Steller20November\TagTesting20Nov2013\M12.DSG	11-1-2013	16:3:40	258265.000000	5165.300000	0.593750	-0.039063	-0.984375	-0.002752	-0.049541	0.557798	1.159668	0.183105	7.675171
C:\Users\cware\Desktop\Steller20November\TagTesting20Nov2013\M12.DSG	11-1-2013	16:3:40	258266.000000	5165.320000	0.589844	-0.062500	-1.000000	-0.001835	-0.050459	0.557798	6.362915	-0.534058	8.407593
C:\Users\cware\Desktop\Steller20November\TagTesting20Nov2013\M12.DSG	11-1-2013	16:3:40	258267.000000	5165.340000	0.578125	-0.058594	-1.011719	-0.001835	-0.048624	0.559633	9.841919	-4.516602	9.429932
C:\Users\cware\Desktop\Steller20November\TagTesting20Nov2013\M12.DSG	11-1-2013	16:3:40	258268.000000	5165.360000	0.574219	-0.046875	-1.031250	0.000917	-0.044954	0.561468	12.191772	-5.157471	11.779785
C:\Users\cware\Desktop\Steller20November\TagTesting20Nov2013\M12.DSG	11-1-2013	16:3:40	258269.000000	5165.380000	0.582031	-0.035156	-1.027344	0.001835	-0.044954	0.562385	10.040283	-5.722046	13.854980
C:\Users\cware\Desktop\Steller20November\TagTesting20Nov2013\M12.DSG	11-1-2013	16:3:40	258270.000000	5165.400000	0.597656	-0.035156	-1.007813	0.004587	-0.044954	0.564220	6.088257	-5.233765	14.709473
C:\Users\cware\Desktop\Steller20November\TagTesting20Nov2013\M12.DSG	11-1-2013	16:3:40	258271.000000	5165.420000	0.601563	-0.035156	-1.007813	0.005505	-0.043119	0.565138	2.960205	-4.516602	16.098022
C:\Users\cware\Desktop\Steller20November\TagTesting20Nov2013\M12.DSG	11-1-2013	16:3:40	258272.000000	5165.440000	0.593750	-0.023438	-0.996094	0.007339	-0.044037	0.566972	1.358032	-3.829956	17.501831
C:\Users\cware\Desktop\Steller20November\TagTesting20Nov2013\M12.DSG	11-1-2013	16:3:40	258273.000000	5165.460000	0.613281	-0.015625	-0.988281	0.009174	-0.045872	0.567890	0.701904	-7.766724	17.761230
C:\Users\cware\Desktop\Steller20November\TagTesting20Nov2013\M12.DSG	11-1-2013	16:3:40	258274.000000	5165.480000	0.589844	-0.023438	-0.996094	0.012844	-0.044954	0.568807	-0.900269	-8.163452	19.805908
C:\Users\cware\Desktop\Steller20November\TagTesting20Nov2013\M12.DSG	11-1-2013	16:3:40	258275.000000	5165.500000	0.582031	-0.035156	-0.980469	0.016514	-0.045872	0.567890	-2.777100	-10.894775	21.652222
C:\Users\cware\Desktop\Steller20November\TagTesting20Nov2013\M12.DSG	11-1-2013	16:3:40	258276.000000	5165.520000	0.562500	-0.050781	-0.980469	0.017431	-0.047706	0.569725	-3.829956	-12.313843	23.330688
C:\Users\cware\Desktop\Steller20November\TagTesting20Nov2013\M12.DSG	11-1-2013	16:3:40	258277.000000	5165.540000	0.550781	-0.062500	-0.996094	0.022936	-0.051376	0.571560	-3.189087	-11.199951	24.429321
C:\Users\cware\Desktop\Steller20November\TagTesting20Nov2013\M12.DSG	11-1-2013	16:3:40	258278.000000	5165.560000	0.542969	-0.062500	-0.984375	0.026606	-0.051376	0.571560	-3.173828	-11.444092	25.924683
C:\Users\cware\Desktop\Steller20November\TagTesting20Nov2013\M12.DSG	11-1-2013	16:3:40	258279.000000	5165.580000	0.546875	-0.062500	-0.980469	0.031193	-0.054128	0.571560	-5.966187	-13.854980	27.160645
C:\Users\cware\Desktop\Steller20November\TagTesting20Nov2013\M12.DSG	11-1-2013	16:3:40	258280.000000	5165.600000	0.554688	-0.050781	-0.972656	0.033945	-0.054128	0.573394	-11.672974	-15.426636	28.106689
C:\Users\cware\Desktop\Steller20November\TagTesting20Nov2013\M12.DSG	11-1-2013	16:3:40	258281.000000	5165.620000	0.542969	-0.042969	-0.972656	0.040367	-0.059633	0.573394	-14.968872	-16.403198	27.679443
C:\Users\cware\Desktop\Steller20November\TagTesting20Nov2013\M12.DSG	11-1-2013	16:3:40	258282.000000	5165.640000	0.542969	-0.031250	-0.988281	0.043119	-0.061468	0.572477	-18.417358	-19.546509	26.031494
C:\Users\cware\Desktop\Steller20November\TagTesting20Nov2013\M12.DSG	11-1-2013	16:3:40	258283.000000	5165.660000	0.562500	0.000000	-0.996094	0.051376	-0.067890	0.573394	-19.485474	-22.796631	25.070190
C:\Users\cware\Desktop\Steller20November\TagTesting20Nov2013\M12.DSG	11-1-2013	16:3:40	258284.000000	5165.680000	0.519531	0.003906	-1.011719	0.055046	-0.069725	0.571560	-21.713257	-20.950317	26.397705
C:\Users\cware\Desktop\Steller20November\TagTesting20Nov2013\M12.DSG	11-1-2013	16:3:40	258285.000000	5165.700000	0.484375	0.007813	-1.039063	0.063303	-0.077064	0.573394	-22.842407	-22.247314	26.733398
C:\Users\cware\Desktop\Steller20November\TagTesting20Nov2013\M12.DSG	11-1-2013	16:3:40	258286.000000	5165.720000	0.457031	0.011719	-1.050781	0.067890	-0.078899	0.572477	-23.757935	-19.561768	28.259277
C:\Users\cware\Desktop\Steller20November\TagTesting20Nov2013\M12.DSG	11-1-2013	16:3:40	258287.000000	5165.740000	0.449219	0.031250	-1.054688	0.071560	-0.083486	0.570642	-25.619507	-18.035889	28.671265
C:\Users\cware\Desktop\Steller20November\TagTesting20Nov2013\M12.DSG	11-1-2013	16:3:40	258288.000000	5165.760000	0.464844	0.066406	-1.062500	0.078899	-0.088991	0.570642	-28.045654	-17.364502	27.191162
C:\Users\cware\Desktop\Steller20November\TagTesting20Nov2013\M12.DSG	11-1-2013	16:3:40	258289.000000	5165.780000	0.476563	0.093750	-1.046875	0.081651	-0.093578	0.569725	-30.563354	-16.525269	25.787354
C:\Users\cware\Desktop\Steller20November\TagTesting20Nov2013\M12.DSG	11-1-2013	16:3:40	258290.000000	5165.800000	0.476563	0.113281	-1.035156	0.088991	-0.100917	0.566972	-33.004761	-12.817383	25.939941
C:\Users\cware\Desktop\Steller20November\TagTesting20Nov2013\M12.DSG	11-1-2013	16:3:40	258291.000000	5165.820000	0.445313	0.128906	-1.046875	0.091743	-0.105505	0.565138	-34.423828	-8.712769	25.665283
C:\Users\cware\Desktop\Steller20November\TagTesting20Nov2013\M12.DSG	11-1-2013	16:3:40	258292.000000	5165.840000	0.453125	0.167969	-1.039063	0.096330	-0.114679	0.561468	-32.760620	-8.255005	23.483276
C:\Users\cware\Desktop\Steller20November\TagTesting20Nov2013\M12.DSG	11-1-2013	16:3:40	258293.000000	5165.860000	0.441406	0.160156	-1.039063	0.099083	-0.117431	0.560550	-27.923584	-7.385254	20.538330
C:\Users\cware\Desktop\Steller20November\TagTesting20Nov2013\M12.DSG	11-1-2013	16:3:40	258294.000000	5165.880000	0.441406	0.164063	-1.050781	0.104587	-0.123853	0.555046	-20.736694	-7.781982	18.447876
C:\Users\cware\Desktop\Steller20November\TagTesting20Nov2013\M12.DSG	11-1-2013	16:3:40	258295.000000	5165.900000	0.445313	0.175781	-1.062500	0.106422	-0.124771	0.557798	-16.387939	-8.895874	19.058228
C:\Users\cware\Desktop\Steller20November\TagTesting20Nov2013\M12.DSG	11-1-2013	16:3:40	258296.000000	5165.920000	0.449219	0.191406	-1.058594	0.111009	-0.129358	0.555046	-15.411377	-9.719849	21.575928
C:\Users\cware\Desktop\Steller20November\TagTesting20Nov2013\M12.DSG	11-1-2013	16:3:40	258297.000000	5165.940000	0.429688	0.191406	-1.070313	0.113761	-0.131193	0.554128	-17.913818	-8.148193	24.505615
C:\Users\cware\Desktop\Steller20November\TagTesting20Nov2013\M12.DSG	11-1-2013	16:3:40	258298.000000	5165.960000	0.437500	0.199219	-1.050781	0.118349	-0.133945	0.554128	-20.019531	-5.111694	26.016235
C:\Users\cware\Desktop\Steller20November\TagTesting20Nov2013\M12.DSG	11-1-2013	16:3:40	258299.000000	5165.980000	0.441406	0.199219	-1.031250	0.122018	-0.136697	0.552294	-19.531250	-5.111694	25.344849
C:\Users\cware\Desktop\Steller20November\TagTesting20Nov2013\M12.DSG	11-1-2013	16:3:40	258300.000000	5166.000000	0.433594	0.210938	-1.023438	0.126606	-0.141284	0.549541	-18.508911	-2.655029	23.620605
C:\Users\cware\Desktop\Steller20November\TagTesting20Nov2013\M12.DSG	11-1-2013	16:3:40	258301.000000	5166.020000	0.445313	0.210938	-1.023438	0.128440	-0.143119	0.549541	-19.485474	-4.150391	22.262573
C:\Users\cware\Desktop\Steller20November\TagTesting20Nov2013\M12.DSG	11-1-2013	16:3:40	258302.000000	5166.040000	0.437500	0.218750	-1.039063	0.132110	-0.148624	0.546789	-19.317627	-5.508423	21.362305
C:\Users\cware\Desktop\Steller20November\TagTesting20Nov2013\M12.DSG	11-1-2013	16:3:40	258303.000000	5166.060000	0.429688	0.226563	-1.031250	0.133028	-0.149541	0.546789	-16.387939	-3.997803	20.980835
C:\Users\cware\Desktop\Steller20November\TagTesting20Nov2013\M12.DSG	11-1-2013	16:3:40	258304.000000	5166.080000	0.437500	0.253906	-1.050781	0.137615	-0.151376	0.544954	-11.962891	-5.523682	20.523071
C:\Users\cware\Desktop\Steller20November\TagTesting20Nov2013\M12.DSG	11-1-2013	16:3:40	258305.000000	5166.100000	0.437500	0.269531	-1.046875	0.140367	-0.152294	0.544954	-10.284424	-6.591797	21.255493
C:\Users\cware\Desktop\Steller20November\TagTesting20Nov2013\M12.DSG	11-1-2013	16:3:40	258306.000000	5166.120000	0.433594	0.289063	-1.066406	0.145872	-0.154128	0.544037	-10.513306	-5.950928	22.323608
C:\Users\cware\Desktop\Steller20November\TagTesting20Nov2013\M12.DSG	11-1-2013	16:3:40	258307.000000	5166.140000	0.421875	0.289063	-1.046875	0.147706	-0.155963	0.544954	-13.366699	-7.980347	22.201538
C:\Users\cware\Desktop\Steller20November\TagTesting20Nov2013\M12.DSG	11-1-2013	16:3:40	258308.000000	5166.160000	0.425781	0.289063	-1.031250	0.152294	-0.158716	0.541284	-18.081665	-5.462646	22.033691
C:\Users\cware\Desktop\Steller20November\TagTesting20Nov2013\M12.DSG	11-1-2013	16:3:40	258309.000000	5166.180000	0.410156	0.261719	-1.019531	0.155046	-0.160550	0.541284	-18.295288	-1.586914	20.385742
C:\Users\cware\Desktop\Steller20November\TagTesting20Nov2013\M12.DSG	11-1-2013	16:3:40	258310.000000	5166.200000	0.417969	0.246094	-1.015625	0.156881	-0.163303	0.540367	-12.680054	0.595093	18.020630
C:\Users\cware\Desktop\Steller20November\TagTesting20Nov2013\M12.DSG	11-1-2013	16:3:40	258311.000000	5166.220000	0.421875	0.257813	-1.000000	0.159633	-0.163303	0.539450	-9.506226	-1.632690	16.235352
C:\Users\cware\Desktop\Steller20November\TagTesting20Nov2013\M12.DSG	11-1-2013	16:3:40	258312.000000	5166.240000	0.441406	0.292969	-1.035156	0.162385	-0.165138	0.540367	-7.202148	-5.187988	14.846802
C:\Users\cware\Desktop\Steller20November\TagTesting20Nov2013\M12.DSG	11-1-2013	16:3:40	258313.000000	5166.260000	0.449219	0.320313	-1.062500	0.165138	-0.165138	0.538532	-5.783081	-4.699707	15.502930
C:\Users\cware\Desktop\Steller20November\TagTesting20Nov2013\M12.DSG	11-1-2013	16:3:40	258314.000000	5166.280000	0.433594	0.339844	-1.089844	0.166055	-0.166055	0.539450	-3.616333	-2.975464	17.028809
C:\Users\cware\Desktop\Steller20November\TagTesting20Nov2013\M12.DSG	11-1-2013	16:3:40	258315.000000	5166.300000	0.425781	0.328125	-1.085938	0.169725	-0.166055	0.540367	-1.281738	-1.708984	17.303467
C:\Users\cware\Desktop\Steller20November\TagTesting20Nov2013\M12.DSG	11-1-2013	16:3:40	258316.000000	5166.320000	0.410156	0.332031	-1.066406	0.171560	-0.165138	0.540367	5.126953	-2.365112	15.090942
C:\Users\cware\Desktop\Steller20November\TagTesting20Nov2013\M12.DSG	11-1-2013	16:3:40	258317.000000	5166.340000	0.382813	0.300781	-1.066406	0.174312	-0.161468	0.541284	9.628296	1.770020	13.748169
C:\Users\cware\Desktop\Steller20November\TagTesting20Nov2013\M12.DSG	11-1-2013	16:3:40	258318.000000	5166.360000	0.351563	0.269531	-1.062500	0.174312	-0.159633	0.543119	12.512207	7.690430	14.221191
C:\Users\cware\Desktop\Steller20November\TagTesting20Nov2013\M12.DSG	11-1-2013	16:3:40	258319.000000	5166.380000	0.378906	0.277344	-1.046875	0.175229	-0.155963	0.545872	13.259888	11.077881	14.617920
C:\Users\cware\Desktop\Steller20November\TagTesting20Nov2013\M12.DSG	11-1-2013	16:3:40	258320.000000	5166.400000	0.398438	0.277344	-1.039063	0.174312	-0.153211	0.546789	11.932373	10.742188	16.021729
C:\Users\cware\Desktop\Steller20November\TagTesting20Nov2013\M12.DSG	11-1-2013	16:3:40	258321.000000	5166.420000	0.410156	0.296875	-1.062500	0.176147	-0.149541	0.549541	10.406494	9.277344	16.448975
C:\Users\cware\Desktop\Steller20November\TagTesting20Nov2013\M12.DSG	11-1-2013	16:3:40	258322.000000	5166.440000	0.410156	0.304688	-1.066406	0.176147	-0.147706	0.551376	9.506226	9.735107	16.418457
C:\Users\cware\Desktop\Steller20November\TagTesting20Nov2013\M12.DSG	11-1-2013	16:3:40	258323.000000	5166.460000	0.398438	0.308594	-1.062500	0.176147	-0.145872	0.554128	11.184692	11.199951	16.036987
C:\Users\cware\Desktop\Steller20November\TagTesting20Nov2013\M12.DSG	11-1-2013	16:3:40	258324.000000	5166.480000	0.402344	0.316406	-1.046875	0.176147	-0.143119	0.554128	14.923096	13.046265	14.328003
C:\Users\cware\Desktop\Steller20November\TagTesting20Nov2013\M12.DSG	11-1-2013	16:3:40	258325.000000	5166.500000	0.410156	0.300781	-1.039063	0.175229	-0.140367	0.555046	17.410278	11.779785	12.634277
C:\Users\cware\Desktop\Steller20November\TagTesting20Nov2013\M12.DSG	11-1-2013	16:3:40	258326.000000	5166.520000	0.421875	0.289063	-1.062500	0.175229	-0.134862	0.558716	18.508911	13.366699	11.367798
C:\Users\cware\Desktop\Steller20November\TagTesting20Nov2013\M12.DSG	11-1-2013	16:3:40	258327.000000	5166.540000	0.437500	0.281250	-1.062500	0.174312	-0.133028	0.560550	19.729614	13.107300	10.650635
C:\Users\cware\Desktop\Steller20November\TagTesting20Nov2013\M12.DSG	11-1-2013	16:3:40	258328.000000	5166.560000	0.460938	0.273438	-1.042969	0.172477	-0.127523	0.564220	20.065308	8.041382	8.529663
C:\Users\cware\Desktop\Steller20November\TagTesting20Nov2013\M12.DSG	11-1-2013	16:3:40	258329.000000	5166.580000	0.457031	0.261719	-1.042969	0.173394	-0.124771	0.566055	17.089844	3.356934	6.927490
C:\Users\cware\Desktop\Steller20November\TagTesting20Nov2013\M12.DSG	11-1-2013	16:3:40	258330.000000	5166.600000	0.441406	0.253906	-1.050781	0.173394	-0.118349	0.569725	14.328003	1.602173	5.661011
C:\Users\cware\Desktop\Steller20November\TagTesting20Nov2013\M12.DSG	11-1-2013	16:3:40	258331.000000	5166.620000	0.429688	0.250000	-1.066406	0.174312	-0.116514	0.569725	13.610840	1.785278	4.455566
C:\Users\cware\Desktop\Steller20November\TagTesting20Nov2013\M12.DSG	11-1-2013	16:3:40	258332.000000	5166.640000	0.425781	0.253906	-1.054688	0.173394	-0.111009	0.572477	14.648438	6.256104	4.867554
C:\Users\cware\Desktop\Steller20November\TagTesting20Nov2013\M12.DSG	11-1-2013	16:3:40	258333.000000	5166.660000	0.402344	0.253906	-1.062500	0.174312	-0.109174	0.572477	15.396118	9.689331	6.271362
C:\Users\cware\Desktop\Steller20November\TagTesting20Nov2013\M12.DSG	11-1-2013	16:3:40	258334.000000	5166.680000	0.429688	0.250000	-1.042969	0.172477	-0.103670	0.576147	15.121460	6.393433	6.607056
C:\Users\cware\Desktop\Steller20November\TagTesting20Nov2013\M12.DSG	11-1-2013	16:3:40	258335.000000	5166.700000	0.429688	0.253906	-1.031250	0.176147	-0.102752	0.577982	15.380859	3.707886	5.950928
C:\Users\cware\Desktop\Steller20November\TagTesting20Nov2013\M12.DSG	11-1-2013	16:3:40	258336.000000	5166.720000	0.421875	0.250000	-1.042969	0.172477	-0.096330	0.580734	18.707275	3.799438	5.111694
C:\Users\cware\Desktop\Steller20November\TagTesting20Nov2013\M12.DSG	11-1-2013	16:3:40	258337.000000	5166.740000	0.437500	0.242188	-1.042969	0.172477	-0.092661	0.582569	21.026611	2.578735	4.333496
C:\Users\cware\Desktop\Steller20November\TagTesting20Nov2013\M12.DSG	11-1-2013	16:3:40	258338.000000	5166.760000	0.445313	0.238281	-1.062500	0.172477	-0.086239	0.585321	25.024414	3.524780	4.241943
C:\Users\cware\Desktop\Steller20November\TagTesting20Nov2013\M12.DSG	11-1-2013	16:3:40	258339.000000	5166.780000	0.429688	0.230469	-1.066406	0.171560	-0.082569	0.588073	26.870728	1.968384	4.089355
C:\Users\cware\Desktop\Steller20November\TagTesting20Nov2013\M12.DSG	11-1-2013	16:3:40	258340.000000	5166.800000	0.441406	0.226563	-1.050781	0.172477	-0.074312	0.590826	27.511597	0.793457	5.020142
C:\Users\cware\Desktop\Steller20November\TagTesting20Nov2013\M12.DSG	11-1-2013	16:3:40	258341.000000	5166.820000	0.425781	0.210938	-1.062500	0.173394	-0.069725	0.591743	27.053833	-0.411987	5.355835
C:\Users\cware\Desktop\Steller20November\TagTesting20Nov2013\M12.DSG	11-1-2013	16:3:40	258342.000000	5166.840000	0.414063	0.195313	-1.054688	0.173394	-0.061468	0.596330	26.931763	4.425049	6.118774
C:\Users\cware\Desktop\Steller20November\TagTesting20Nov2013\M12.DSG	11-1-2013	16:3:40	258343.000000	5166.860000	0.406250	0.183594	-1.062500	0.173394	-0.057798	0.598165	27.359009	6.256104	5.844116
C:\Users\cware\Desktop\Steller20November\TagTesting20Nov2013\M12.DSG	11-1-2013	16:3:40	258344.000000	5166.880000	0.417969	0.171875	-1.078125	0.172477	-0.050459	0.601835	26.962280	8.041382	5.264282
C:\Users\cware\Desktop\Steller20November\TagTesting20Nov2013\M12.DSG	11-1-2013	16:3:40	258345.000000	5166.900000	0.417969	0.171875	-1.078125	0.171560	-0.044954	0.602752	25.253296	8.285522	4.272461
C:\Users\cware\Desktop\Steller20November\TagTesting20Nov2013\M12.DSG	11-1-2013	16:3:40	258346.000000	5166.920000	0.457031	0.164063	-1.058594	0.169725	-0.037615	0.605505	24.093628	8.880615	1.892090
C:\Users\cware\Desktop\Steller20November\TagTesting20Nov2013\M12.DSG	11-1-2013	16:3:40	258347.000000	5166.940000	0.460938	0.148438	-1.066406	0.168807	-0.033945	0.606422	26.336670	9.048462	0.564575
C:\Users\cware\Desktop\Steller20November\TagTesting20Nov2013\M12.DSG	11-1-2013	16:3:40	258348.000000	5166.960000	0.484375	0.121094	-1.070313	0.167890	-0.023853	0.611009	29.785156	5.233765	-0.762939
C:\Users\cware\Desktop\Steller20November\TagTesting20Nov2013\M12.DSG	11-1-2013	16:3:40	258349.000000	5166.980000	0.492188	0.101563	-1.078125	0.165138	-0.020183	0.611009	32.012939	2.426147	-1.327515
C:\Users\cware\Desktop\Steller20November\TagTesting20Nov2013\M12.DSG	11-1-2013	16:3:40	258350.000000	5167.000000	0.476563	0.078125	-1.070313	0.166055	-0.013761	0.613761	30.807495	3.952026	-1.068115
C:\Users\cware\Desktop\Steller20November\TagTesting20Nov2013\M12.DSG	11-1-2013	16:3:40	258351.000000	5167.020000	0.476563	0.050781	-1.035156	0.165138	-0.004587	0.616514	26.809692	4.318237	-1.174927
C:\Users\cware\Desktop\Steller20November\TagTesting20Nov2013\M12.DSG	11-1-2013	16:3:40	258352.000000	5167.040000	0.468750	0.039063	-1.031250	0.164220	-0.000917	0.618349	22.521973	0.839233	-1.617432
C:\Users\cware\Desktop\Steller20November\TagTesting20Nov2013\M12.DSG	11-1-2013	16:3:40	258353.000000	5167.060000	0.468750	0.035156	-1.023438	0.164220	0.006422	0.619266	18.783569	-1.632690	-1.693726
C:\Users\cware\Desktop\Steller20November\TagTesting20Nov2013\M12.DSG	11-1-2013	16:3:40	258354.000000	5167.080000	0.453125	0.023438	-1.035156	0.164220	0.010092	0.621101	17.471313	-2.471924	-0.961304
C:\Users\cware\Desktop\Steller20November\TagTesting20Nov2013\M12.DSG	11-1-2013	16:3:40	258355.000000	5167.100000	0.445313	0.019531	-1.054688	0.164220	0.015596	0.622018	14.068604	-2.975464	-2.151489
C:\Users\cware\Desktop\Steller20November\TagTesting20Nov2013\M12.DSG	11-1-2013	16:3:40	258356.000000	5167.120000	0.449219	0.011719	-1.070313	0.165138	0.018349	0.622936	10.009766	-1.296997	-2.670288
C:\Users\cware\Desktop\Steller20November\TagTesting20Nov2013\M12.DSG	11-1-2013	16:3:40	258357.000000	5167.140000	0.457031	0.015625	-1.054688	0.166055	0.022018	0.624771	7.751465	0.228882	-2.456665
C:\Users\cware\Desktop\Steller20November\TagTesting20Nov2013\M12.DSG	11-1-2013	16:3:40	258358.000000	5167.160000	0.472656	0.035156	-1.046875	0.164220	0.023853	0.625688	6.225586	-1.464844	-3.417969
C:\Users\cware\Desktop\Steller20November\TagTesting20Nov2013\M12.DSG	11-1-2013	16:3:40	258359.000000	5167.180000	0.480469	0.046875	-1.027344	0.164220	0.025688	0.624771	3.829956	-2.655029	-4.547119
C:\Users\cware\Desktop\Steller20November\TagTesting20Nov2013\M12.DSG	11-1-2013	16:3:40	258360.000000	5167.200000	0.468750	0.046875	-1.035156	0.165138	0.027523	0.626606	1.663208	-2.441406	-4.837036
C:\Users\cware\Desktop\Steller20November\TagTesting20Nov2013\M12.DSG	11-1-2013	16:3:40	258361.000000	5167.220000	0.480469	0.042969	-1.035156	0.165138	0.030275	0.626606	0.732422	-0.900269	-5.752563
C:\Users\cware\Desktop\Steller20November\TagTesting20Nov2013\M12.DSG	11-1-2013	16:3:40	258362.000000	5167.240000	0.476563	0.027344	-1.035156	0.164220	0.031193	0.627523	2.044678	-3.707886	-7.400513
C:\Users\cware\Desktop\Steller20November\TagTesting20Nov2013\M12.DSG	11-1-2013	16:3:40	258363.000000	5167.260000	0.503906	0.019531	-1.019531	0.164220	0.032110	0.628440	2.563477	-7.186890	-8.560181
C:\Users\cware\Desktop\Steller20November\TagTesting20Nov2013\M12.DSG	11-1-2013	16:3:40	258364.000000	5167.280000	0.492188	0.011719	-1.000000	0.166055	0.034862	0.628440	2.334595	-12.191772	-8.163452
C:\Users\cware\Desktop\Steller20November\TagTesting20Nov2013\M12.DSG	11-1-2013	16:3:40	258365.000000	5167.300000	0.464844	0.003906	-1.015625	0.166972	0.035780	0.628440	0.900269	-10.177612	-6.347656
C:\Users\cware\Desktop\Steller20November\TagTesting20Nov2013\M12.DSG	11-1-2013	16:3:40	258366.000000	5167.320000	0.414063	-0.011719	-1.019531	0.170642	0.037615	0.629358	-3.524780	-8.422852	-3.646851
C:\Users\cware\Desktop\Steller20November\TagTesting20Nov2013\M12.DSG	11-1-2013	16:3:40	258367.000000	5167.340000	0.406250	-0.019531	-1.015625	0.170642	0.037615	0.629358	-7.385254	-3.921509	-3.387451
C:\Users\cware\Desktop\Steller20November\TagTesting20Nov2013\M12.DSG	11-1-2013	16:3:40	258368.000000	5167.360000	0.429688	-0.003906	-1.031250	0.171560	0.037615	0.628440	-6.301880	-5.706787	-5.599976
C:\Users\cware\Desktop\Steller20November\TagTesting20Nov2013\M12.DSG	11-1-2013	16:3:40	258369.000000	5167.380000	0.445313	0.019531	-1.062500	0.171560	0.036697	0.627523	-1.541138	-5.950928	-5.950928
C:\Users\cware\Desktop\Steller20November\TagTesting20Nov2013\M12.DSG	11-1-2013	16:3:40	258370.000000	5167.400000	0.429688	0.062500	-1.085938	0.173394	0.040367	0.628440	6.210327	-6.546021	-4.791260
C:\Users\cware\Desktop\Steller20November\TagTesting20Nov2013\M12.DSG	11-1-2013	16:3:40	258371.000000	5167.420000	0.429688	0.062500	-1.085938	0.172477	0.042202	0.629358	8.117676	-4.898071	-4.684448
C:\Users\cware\Desktop\Steller20November\TagTesting20Nov2013\M12.DSG	11-1-2013	16:3:40	258372.000000	5167.440000	0.394531	0.070313	-1.074219	0.173394	0.047706	0.628440	7.415771	-1.251221	-4.501343
C:\Users\cware\Desktop\Steller20November\TagTesting20Nov2013\M12.DSG	11-1-2013	16:3:40	258373.000000	5167.460000	0.402344	0.058594	-1.101563	0.174312	0.047706	0.630275	3.616333	-0.228882	-6.820679
C:\Users\cware\Desktop\Steller20November\TagTesting20Nov2013\M12.DSG	11-1-2013	16:3:40	258374.000000	5167.480000	0.429688	0.031250	-1.117188	0.173394	0.051376	0.629358	1.556396	-1.846313	-10.467529
C:\Users\cware\Desktop\Steller20November\TagTesting20Nov2013\M12.DSG	11-1-2013	16:3:40	258375.000000	5167.500000	0.441406	0.003906	-1.117188	0.173394	0.052294	0.637615	4.989624	1.373291	-12.115479
C:\Users\cware\Desktop\Steller20November\TagTesting20Nov2013\M12.DSG	11-1-2013	16:3:40	258376.000000	5167.520000	0.457031	-0.007813	-1.113281	0.171560	0.055963	0.629358	8.560181	6.942749	-13.397217
C:\Users\cware\Desktop\Steller20November\TagTesting20Nov2013\M12.DSG	11-1-2013	16:3:40	258377.000000	5167.540000	0.460938	-0.015625	-1.109375	0.169725	0.058716	0.629358	11.444092	10.559082	-13.717651
C:\Users\cware\Desktop\Steller20November\TagTesting20Nov2013\M12.DSG	11-1-2013	16:3:40	258378.000000	5167.560000	0.464844	-0.054688	-1.058594	0.166972	0.065138	0.629358	12.145996	9.902954	-12.100220
C:\Users\cware\Desktop\Steller20November\TagTesting20Nov2013\M12.DSG	11-1-2013	16:3:40	258379.000000	5167.580000	0.468750	-0.066406	-1.031250	0.165138	0.066972	0.630275	7.858276	8.270264	-11.230469
C:\Users\cware\Desktop\Steller20November\TagTesting20Nov2013\M12.DSG	11-1-2013	16:3:40	258380.000000	5167.600000	0.460938	-0.046875	-1.050781	0.163303	0.069725	0.629358	3.723145	6.210327	-12.222290
C:\Users\cware\Desktop\Steller20November\TagTesting20Nov2013\M12.DSG	11-1-2013	16:3:40	258381.000000	5167.620000	0.468750	-0.039063	-1.066406	0.161468	0.071560	0.629358	4.348755	4.333496	-13.778687
C:\Users\cware\Desktop\Steller20November\TagTesting20Nov2013\M12.DSG	11-1-2013	16:3:40	258382.000000	5167.640000	0.484375	-0.035156	-1.074219	0.160550	0.077982	0.631193	7.934570	3.173828	-15.701294
C:\Users\cware\Desktop\Steller20November\TagTesting20Nov2013\M12.DSG	11-1-2013	16:3:40	258383.000000	5167.660000	0.476563	-0.046875	-1.058594	0.159633	0.078899	0.631193	10.635376	3.433228	-15.136719
C:\Users\cware\Desktop\Steller20November\TagTesting20Nov2013\M12.DSG	11-1-2013	16:3:40	258384.000000	5167.680000	0.476563	-0.039063	-1.058594	0.156881	0.083486	0.631193	11.718750	1.998901	-13.366699
C:\Users\cware\Desktop\Steller20November\TagTesting20Nov2013\M12.DSG	11-1-2013	16:3:40	258385.000000	5167.700000	0.484375	-0.042969	-1.058594	0.156881	0.085321	0.632110	10.437012	-4.043579	-13.442993
C:\Users\cware\Desktop\Steller20November\TagTesting20Nov2013\M12.DSG	11-1-2013	16:3:40	258386.000000	5167.720000	0.464844	-0.046875	-1.066406	0.156881	0.089908	0.633028	12.802124	-6.668091	-13.656616
C:\Users\cware\Desktop\Steller20November\TagTesting20Nov2013\M12.DSG	11-1-2013	16:3:40	258387.000000	5167.740000	0.437500	-0.046875	-1.070313	0.157798	0.093578	0.633028	14.083862	-6.378174	-13.931274
C:\Users\cware\Desktop\Steller20November\TagTesting20Nov2013\M12.DSG	11-1-2013	16:3:40	258388.000000	5167.760000	0.433594	-0.054688	-1.074219	0.158716	0.096330	0.633945	15.197754	-8.682251	-14.205933
C:\Users\cware\Desktop\Steller20November\TagTesting20Nov2013\M12.DSG	11-1-2013	16:3:40	258389.000000	5167.780000	0.433594	-0.066406	-1.078125	0.158716	0.100917	0.634862	13.259888	-7.461548	-13.244629
C:\Users\cware\Desktop\Steller20November\TagTesting20Nov2013\M12.DSG	11-1-2013	16:3:40	258390.000000	5167.800000	0.417969	-0.109375	-1.082031	0.160550	0.104587	0.634862	8.636475	-3.372192	-12.802124
C:\Users\cware\Desktop\Steller20November\TagTesting20Nov2013\M12.DSG	11-1-2013	16:3:40	258391.000000	5167.820000	0.417969	-0.132813	-1.070313	0.159633	0.108257	0.635780	5.996704	2.456665	-12.054443
C:\Users\cware\Desktop\Steller20November\TagTesting20Nov2013\M12.DSG	11-1-2013	16:3:40	258392.000000	5167.840000	0.425781	-0.125000	-1.058594	0.158716	0.109174	0.635780	4.287720	2.288818	-12.176514
C:\Users\cware\Desktop\Steller20November\TagTesting20Nov2013\M12.DSG	11-1-2013	16:3:40	258393.000000	5167.860000	0.425781	-0.121094	-1.066406	0.158716	0.112844	0.636697	4.791260	2.517700	-12.237549
C:\Users\cware\Desktop\Steller20November\TagTesting20Nov2013\M12.DSG	11-1-2013	16:3:40	258394.000000	5167.880000	0.445313	-0.125000	-1.054688	0.157798	0.114679	0.635780	2.120972	1.449585	-12.191772
C:\Users\cware\Desktop\Steller20November\TagTesting20Nov2013\M12.DSG	11-1-2013	16:3:40	258395.000000	5167.900000	0.449219	-0.136719	-1.046875	0.155963	0.115596	0.637615	-0.808716	1.739502	-12.100220
C:\Users\cware\Desktop\Steller20November\TagTesting20Nov2013\M12.DSG	11-1-2013	16:3:40	258396.000000	5167.920000	0.457031	-0.160156	-1.007813	0.155963	0.116514	0.635780	-3.784180	4.592896	-10.543823
C:\Users\cware\Desktop\Steller20November\TagTesting20Nov2013\M12.DSG	11-1-2013	16:3:40	258397.000000	5167.940000	0.457031	-0.160156	-1.007813	0.154128	0.117431	0.636697	-7.431030	-0.045776	-10.665894
C:\Users\cware\Desktop\Steller20November\TagTesting20Nov2013\M12.DSG	11-1-2013	16:3:40	258398.000000	5167.960000	0.472656	-0.144531	-1.023438	0.155046	0.117431	0.636697	-10.772705	-5.508423	-10.406494
C:\Users\cware\Desktop\Steller20November\TagTesting20Nov2013\M12.DSG	11-1-2013	16:3:40	258399.000000	5167.980000	0.464844	-0.140625	-1.035156	0.154128	0.116514	0.636697	-13.320923	-9.445190	-10.528564
C:\Users\cware\Desktop\Steller20November\TagTesting20Nov2013\M12.DSG	11-1-2013	16:3:40	258400.000000	5168.000000	0.460938	-0.136719	-1.042969	0.155963	0.114679	0.636697	-14.511108	-7.766724	-10.375977
C:\Users\cware\Desktop\Steller20November\TagTesting20Nov2013\M12.DSG	11-1-2013	16:3:40	258401.000000	5168.020000	0.453125	-0.132813	-1.054688	0.155963	0.113761	0.636697	-16.525269	-10.925293	-10.299683
C:\Users\cware\Desktop\Steller20November\TagTesting20Nov2013\M12.DSG	11-1-2013	16:3:40	258402.000000	5168.040000	0.429688	-0.136719	-1.039063	0.158716	0.111009	0.636697	-18.096924	-6.286621	-8.636475
C:\Users\cware\Desktop\Steller20November\TagTesting20Nov2013\M12.DSG	11-1-2013	16:3:40	258403.000000	5168.060000	0.433594	-0.140625	-1.050781	0.158716	0.109174	0.635780	-19.042969	-9.246826	-6.790161
C:\Users\cware\Desktop\Steller20November\TagTesting20Nov2013\M12.DSG	11-1-2013	16:3:40	258404.000000	5168.080000	0.421875	-0.132813	-1.066406	0.160550	0.105505	0.633945	-24.047852	-6.072998	-4.302979
C:\Users\cware\Desktop\Steller20November\TagTesting20Nov2013\M12.DSG	11-1-2013	16:3:40	258405.000000	5168.100000	0.441406	-0.109375	-1.074219	0.160550	0.101835	0.634862	-25.054932	-7.049561	-3.890991
C:\Users\cware\Desktop\Steller20November\TagTesting20Nov2013\M12.DSG	11-1-2013	16:3:40	258406.000000	5168.120000	0.429688	-0.089844	-1.066406	0.162385	0.098165	0.634862	-26.672363	-9.155273	-4.440308
C:\Users\cware\Desktop\Steller20November\TagTesting20Nov2013\M12.DSG	11-1-2013	16:3:40	258407.000000	5168.140000	0.425781	-0.097656	-1.070313	0.164220	0.093578	0.633945	-29.479980	-12.969971	-4.287720
C:\Users\cware\Desktop\Steller20November\TagTesting20Nov2013\M12.DSG	11-1-2013	16:3:40	258408.000000	5168.160000	0.410156	-0.089844	-1.066406	0.165138	0.088073	0.633945	-29.190063	-9.033203	-2.914429
C:\Users\cware\Desktop\Steller20November\TagTesting20Nov2013\M12.DSG	11-1-2013	16:3:40	258409.000000	5168.180000	0.406250	-0.070313	-1.062500	0.166972	0.083486	0.633945	-28.366089	-7.904053	-2.105713
C:\Users\cware\Desktop\Steller20November\TagTesting20Nov2013\M12.DSG	11-1-2013	16:3:40	258410.000000	5168.200000	0.441406	-0.066406	-1.054688	0.169725	0.077982	0.633028	-28.213501	-12.023926	-3.097534
C:\Users\cware\Desktop\Steller20November\TagTesting20Nov2013\M12.DSG	11-1-2013	16:3:40	258411.000000	5168.220000	0.421875	-0.066406	-1.085938	0.169725	0.074312	0.632110	-26.809692	-11.566162	-3.280640
C:\Users\cware\Desktop\Steller20November\TagTesting20Nov2013\M12.DSG	11-1-2013	16:3:40	258412.000000	5168.240000	0.406250	-0.050781	-1.101563	0.172477	0.068807	0.632110	-23.620605	-9.460449	-4.028320
C:\Users\cware\Desktop\Steller20November\TagTesting20Nov2013\M12.DSG	11-1-2013	16:3:40	258413.000000	5168.260000	0.386719	-0.050781	-1.109375	0.173394	0.066972	0.631193	-21.896362	-9.780884	-4.577637
C:\Users\cware\Desktop\Steller20November\TagTesting20Nov2013\M12.DSG	11-1-2013	16:3:40	258414.000000	5168.280000	0.386719	-0.054688	-1.074219	0.175229	0.063303	0.629358	-21.957397	-10.589600	-4.043579
C:\Users\cware\Desktop\Steller20November\TagTesting20Nov2013\M12.DSG	11-1-2013	16:3:40	258415.000000	5168.300000	0.390625	-0.046875	-1.078125	0.177064	0.060550	0.630275	-23.696899	-9.521484	-3.494263
C:\Users\cware\Desktop\Steller20November\TagTesting20Nov2013\M12.DSG	11-1-2013	16:3:40	258416.000000	5168.320000	0.375000	-0.046875	-1.093750	0.177064	0.055046	0.628440	-23.712158	-3.356934	-2.838135
C:\Users\cware\Desktop\Steller20November\TagTesting20Nov2013\M12.DSG	11-1-2013	16:3:40	258417.000000	5168.340000	0.390625	-0.039063	-1.093750	0.177982	0.054128	0.628440	-21.133423	0.289917	-2.700806
C:\Users\cware\Desktop\Steller20November\TagTesting20Nov2013\M12.DSG	11-1-2013	16:3:40	258418.000000	5168.360000	0.394531	-0.046875	-1.109375	0.177064	0.048624	0.627523	-17.807007	0.289917	-3.509521
C:\Users\cware\Desktop\Steller20November\TagTesting20Nov2013\M12.DSG	11-1-2013	16:3:40	258419.000000	5168.380000	0.410156	-0.035156	-1.097656	0.176147	0.048624	0.628440	-16.372681	-0.137329	-4.653931
C:\Users\cware\Desktop\Steller20November\TagTesting20Nov2013\M12.DSG	11-1-2013	16:3:40	258420.000000	5168.400000	0.394531	-0.035156	-1.085938	0.177064	0.045872	0.626606	-14.907837	1.266479	-6.240845
C:\Users\cware\Desktop\Steller20November\TagTesting20Nov2013\M12.DSG	11-1-2013	16:3:40	258421.000000	5168.420000	0.394531	-0.035156	-1.082031	0.176147	0.044954	0.626606	-12.435913	-0.579834	-7.492065
C:\Users\cware\Desktop\Steller20November\TagTesting20Nov2013\M12.DSG	11-1-2013	16:3:40	258422.000000	5168.440000	0.398438	-0.023438	-1.085938	0.176147	0.043119	0.624771	-11.749268	2.853394	-4.898071
C:\Users\cware\Desktop\Steller20November\TagTesting20Nov2013\M12.DSG	11-1-2013	16:3:40	258423.000000	5168.460000	0.398438	-0.023438	-1.085938	0.175229	0.042202	0.625688	-11.978149	1.876831	-3.341675
C:\Users\cware\Desktop\Steller20November\TagTesting20Nov2013\M12.DSG	11-1-2013	16:3:40	258424.000000	5168.480000	0.425781	-0.015625	-1.085938	0.174312	0.039450	0.624771	-14.633179	-0.137329	-2.563477
C:\Users\cware\Desktop\Steller20November\TagTesting20Nov2013\M12.DSG	11-1-2013	16:3:40	258425.000000	5168.500000	0.425781	-0.007813	-1.093750	0.174312	0.038532	0.624771	-17.501831	-6.652832	-3.784180
C:\Users\cware\Desktop\Steller20November\TagTesting20Nov2013\M12.DSG	11-1-2013	16:3:40	258426.000000	5168.520000	0.394531	-0.003906	-1.101563	0.174312	0.036697	0.625688	-18.142700	-5.950928	-4.074097
C:\Users\cware\Desktop\Steller20November\TagTesting20Nov2013\M12.DSG	11-1-2013	16:3:40	258427.000000	5168.540000	0.390625	0.000000	-1.097656	0.175229	0.033028	0.623853	-15.640259	-5.142212	-4.882813
C:\Users\cware\Desktop\Steller20November\TagTesting20Nov2013\M12.DSG	11-1-2013	16:3:40	258428.000000	5168.560000	0.390625	0.003906	-1.085938	0.177064	0.033028	0.622936	-12.145996	-2.410889	-4.653931
C:\Users\cware\Desktop\Steller20November\TagTesting20Nov2013\M12.DSG	11-1-2013	16:3:40	258429.000000	5168.580000	0.402344	0.007813	-1.085938	0.176147	0.031193	0.623853	-12.802124	-0.747681	-2.914429
C:\Users\cware\Desktop\Steller20November\TagTesting20Nov2013\M12.DSG	11-1-2013	16:3:40	258430.000000	5168.600000	0.417969	0.007813	-1.093750	0.175229	0.029358	0.622936	-16.128540	-5.508423	-1.281738
C:\Users\cware\Desktop\Steller20November\TagTesting20Nov2013\M12.DSG	11-1-2013	16:3:40	258431.000000	5168.620000	0.414063	0.007813	-1.089844	0.177064	0.025688	0.621101	-19.226074	-9.780884	-1.052856
C:\Users\cware\Desktop\Steller20November\TagTesting20Nov2013\M12.DSG	11-1-2013	16:3:40	258432.000000	5168.640000	0.406250	0.019531	-1.113281	0.178899	0.024771	0.621101	-19.409180	-14.373779	-1.953125
C:\Users\cware\Desktop\Steller20November\TagTesting20Nov2013\M12.DSG	11-1-2013	16:3:40	258433.000000	5168.660000	0.394531	0.019531	-1.113281	0.181651	0.021101	0.621101	-18.218994	-12.283325	-3.173828
C:\Users\cware\Desktop\Steller20November\TagTesting20Nov2013\M12.DSG	11-1-2013	16:3:40	258434.000000	5168.680000	0.394531	0.031250	-1.136719	0.182569	0.020183	0.620183	-16.830444	-10.269165	-4.623413
C:\Users\cware\Desktop\Steller20November\TagTesting20Nov2013\M12.DSG	11-1-2013	16:3:40	258435.000000	5168.700000	0.414063	0.035156	-1.136719	0.185321	0.016514	0.619266	-16.342163	-12.054443	-5.111694
C:\Users\cware\Desktop\Steller20November\TagTesting20Nov2013\M12.DSG	11-1-2013	16:3:40	258436.000000	5168.720000	0.406250	0.050781	-1.152344	0.186239	0.015596	0.618349	-18.035889	-11.810303	-5.264282
C:\Users\cware\Desktop\Steller20November\TagTesting20Nov2013\M12.DSG	11-1-2013	16:3:40	258437.000000	5168.740000	0.417969	0.074219	-1.132813	0.188073	0.011927	0.619266	-19.226074	-12.008667	-6.271362
C:\Users\cware\Desktop\Steller20November\TagTesting20Nov2013\M12.DSG	11-1-2013	16:3:40	258438.000000	5168.760000	0.414063	0.070313	-1.109375	0.188991	0.009174	0.619266	-18.524170	-9.841919	-6.698608
C:\Users\cware\Desktop\Steller20November\TagTesting20Nov2013\M12.DSG	11-1-2013	16:3:40	258439.000000	5168.780000	0.414063	0.054688	-1.117188	0.189908	0.007339	0.617431	-15.228271	-13.504028	-9.216309
C:\Users\cware\Desktop\Steller20November\TagTesting20Nov2013\M12.DSG	11-1-2013	16:3:40	258440.000000	5168.800000	0.390625	0.050781	-1.140625	0.192661	0.006422	0.616514	-6.622314	-6.988525	-12.039185
C:\Users\cware\Desktop\Steller20November\TagTesting20Nov2013\M12.DSG	11-1-2013	16:3:40	258441.000000	5168.820000	0.382813	0.054688	-1.136719	0.193578	0.004587	0.617431	-0.259399	-2.685547	-13.107300
C:\Users\cware\Desktop\Steller20November\TagTesting20Nov2013\M12.DSG	11-1-2013	16:3:40	258442.000000	5168.840000	0.382813	0.054688	-1.140625	0.192661	0.008257	0.619266	1.998901	-4.013062	-12.619019
C:\Users\cware\Desktop\Steller20November\TagTesting20Nov2013\M12.DSG	11-1-2013	16:3:40	258443.000000	5168.860000	0.398438	0.058594	-1.140625	0.192661	0.007339	0.619266	3.143311	-6.225586	-10.757446
C:\Users\cware\Desktop\Steller20November\TagTesting20Nov2013\M12.DSG	11-1-2013	16:3:40	258444.000000	5168.880000	0.382813	0.062500	-1.128906	0.192661	0.011009	0.619266	7.583618	-0.213623	-8.163452
C:\Users\cware\Desktop\Steller20November\TagTesting20Nov2013\M12.DSG	11-1-2013	16:3:40	258445.000000	5168.900000	0.378906	0.062500	-1.105469	0.192661	0.011927	0.620183	10.681152	2.151489	-6.622314
C:\Users\cware\Desktop\Steller20November\TagTesting20Nov2013\M12.DSG	11-1-2013	16:3:40	258446.000000	5168.920000	0.398438	0.058594	-1.085938	0.190826	0.017431	0.622018	13.122559	0.488281	-6.439209
C:\Users\cware\Desktop\Steller20November\TagTesting20Nov2013\M12.DSG	11-1-2013	16:3:40	258447.000000	5168.940000	0.394531	0.042969	-1.082031	0.191743	0.015596	0.623853	15.106201	-0.793457	-6.973267
C:\Users\cware\Desktop\Steller20November\TagTesting20Nov2013\M12.DSG	11-1-2013	16:3:40	258448.000000	5168.960000	0.382813	0.035156	-1.101563	0.189908	0.026606	0.622936	14.465332	-4.531860	-8.285522
C:\Users\cware\Desktop\Steller20November\TagTesting20Nov2013\M12.DSG	11-1-2013	16:3:40	258449.000000	5168.980000	0.382813	0.035156	-1.101563	0.190826	0.028440	0.625688	12.756348	-7.873535	-8.438110
C:\Users\cware\Desktop\Steller20November\TagTesting20Nov2013\M12.DSG	11-1-2013	16:3:40	258450.000000	5169.000000	0.328125	0.015625	-1.160156	0.191743	0.033945	0.624771	9.521484	-4.196167	-6.057739
C:\Users\cware\Desktop\Steller20November\TagTesting20Nov2013\M12.DSG	11-1-2013	16:3:40	258451.000000	5169.020000	0.335938	0.003906	-1.164063	0.193578	0.035780	0.625688	4.776001	0.183105	-5.203247
C:\Users\cware\Desktop\Steller20November\TagTesting20Nov2013\M12.DSG	11-1-2013	16:3:40	258452.000000	5169.040000	0.324219	0.000000	-1.152344	0.191743	0.037615	0.626606	0.976563	4.669189	-6.256104
C:\Users\cware\Desktop\Steller20November\TagTesting20Nov2013\M12.DSG	11-1-2013	16:3:40	258453.000000	5169.060000	0.347656	-0.031250	-1.117188	0.190826	0.040367	0.625688	0.366211	7.537842	-6.774902
C:\Users\cware\Desktop\Steller20November\TagTesting20Nov2013\M12.DSG	11-1-2013	16:3:40	258454.000000	5169.080000	0.351563	-0.042969	-1.093750	0.186239	0.040367	0.625688	0.045776	9.338379	-6.500244
C:\Users\cware\Desktop\Steller20November\TagTesting20Nov2013\M12.DSG	11-1-2013	16:3:40	258455.000000	5169.100000	0.382813	0.000000	-1.066406	0.187156	0.040367	0.626606	-0.335693	4.058838	-5.996704
C:\Users\cware\Desktop\Steller20November\TagTesting20Nov2013\M12.DSG	11-1-2013	16:3:40	258456.000000	5169.120000	0.378906	0.027344	-1.062500	0.185321	0.043119	0.627523	-2.227783	3.738403	-5.889893
C:\Users\cware\Desktop\Steller20November\TagTesting20Nov2013\M12.DSG	11-1-2013	16:3:40	258457.000000	5169.140000	0.394531	0.066406	-1.062500	0.183486	0.044037	0.627523	-2.426147	3.143311	-6.423950
C:\Users\cware\Desktop\Steller20November\TagTesting20Nov2013\M12.DSG	11-1-2013	16:3:40	258458.000000	5169.160000	0.410156	0.066406	-1.050781	0.184404	0.044037	0.625688	-2.258301	-1.037598	-8.636475
C:\Users\cware\Desktop\Steller20November\TagTesting20Nov2013\M12.DSG	11-1-2013	16:3:40	258459.000000	5169.180000	0.398438	0.046875	-1.050781	0.183486	0.044954	0.628440	-0.122070	-4.272461	-9.063721
C:\Users\cware\Desktop\Steller20November\TagTesting20Nov2013\M12.DSG	11-1-2013	16:3:40	258460.000000	5169.200000	0.394531	0.007813	-1.062500	0.182569	0.046789	0.628440	0.732422	-5.111694	-6.896973
C:\Users\cware\Desktop\Steller20November\TagTesting20Nov2013\M12.DSG	11-1-2013	16:3:40	258461.000000	5169.220000	0.406250	-0.023438	-1.042969	0.184404	0.046789	0.627523	-0.259399	-5.767822	-5.661011
C:\Users\cware\Desktop\Steller20November\TagTesting20Nov2013\M12.DSG	11-1-2013	16:3:40	258462.000000	5169.240000	0.398438	-0.035156	-1.039063	0.185321	0.047706	0.629358	-1.159668	-4.623413	-6.256104
C:\Users\cware\Desktop\Steller20November\TagTesting20Nov2013\M12.DSG	11-1-2013	16:3:40	258463.000000	5169.260000	0.406250	-0.042969	-1.039063	0.184404	0.049541	0.628440	-3.601074	-0.564575	-8.911133
C:\Users\cware\Desktop\Steller20November\TagTesting20Nov2013\M12.DSG	11-1-2013	16:3:40	258464.000000	5169.280000	0.417969	-0.039063	-1.054688	0.185321	0.049541	0.628440	-4.714966	-4.699707	-12.863159
C:\Users\cware\Desktop\Steller20November\TagTesting20Nov2013\M12.DSG	11-1-2013	16:3:40	258465.000000	5169.300000	0.406250	-0.046875	-1.082031	0.184404	0.049541	0.628440	-5.172729	-3.677368	-14.099121
C:\Users\cware\Desktop\Steller20November\TagTesting20Nov2013\M12.DSG	11-1-2013	16:3:40	258466.000000	5169.320000	0.410156	-0.058594	-1.085938	0.185321	0.050459	0.627523	-3.158569	-6.668091	-14.190674
C:\Users\cware\Desktop\Steller20November\TagTesting20Nov2013\M12.DSG	11-1-2013	16:3:40	258467.000000	5169.340000	0.425781	-0.066406	-1.093750	0.187156	0.053211	0.626606	-1.358032	-13.717651	-14.801025
C:\Users\cware\Desktop\Steller20November\TagTesting20Nov2013\M12.DSG	11-1-2013	16:3:40	258468.000000	5169.360000	0.445313	-0.066406	-1.105469	0.188073	0.052294	0.628440	0.671387	-19.943237	-16.052246
C:\Users\cware\Desktop\Steller20November\TagTesting20Nov2013\M12.DSG	11-1-2013	16:3:40	258469.000000	5169.380000	0.402344	-0.054688	-1.148438	0.190826	0.055046	0.628440	3.387451	-16.952515	-17.105103
C:\Users\cware\Desktop\Steller20November\TagTesting20Nov2013\M12.DSG	11-1-2013	16:3:40	258470.000000	5169.400000	0.402344	0.000000	-1.195313	0.193578	0.056881	0.628440	8.941650	-16.906738	-22.354126
C:\Users\cware\Desktop\Steller20November\TagTesting20Nov2013\M12.DSG	11-1-2013	16:3:40	258471.000000	5169.420000	0.453125	0.070313	-1.148438	0.197248	0.061468	0.630275	10.604858	-30.090332	-23.605347
C:\Users\cware\Desktop\Steller20November\TagTesting20Nov2013\M12.DSG	11-1-2013	16:3:40	258472.000000	5169.440000	0.328125	0.046875	-1.117188	0.200000	0.062385	0.630275	6.622314	-5.920410	-16.357422
C:\Users\cware\Desktop\Steller20November\TagTesting20Nov2013\M12.DSG	11-1-2013	16:3:40	258473.000000	5169.460000	0.253906	0.000000	-1.074219	0.200917	0.066055	0.631193	6.698608	-5.065918	-15.304565
C:\Users\cware\Desktop\Steller20November\TagTesting20Nov2013\M12.DSG	11-1-2013	16:3:40	258474.000000	5169.480000	0.347656	-0.117188	-1.027344	0.200000	0.068807	0.631193	8.987427	-4.852295	-13.580322
C:\Users\cware\Desktop\Steller20November\TagTesting20Nov2013\M12.DSG	11-1-2013	16:3:40	258475.000000	5169.500000	0.347656	-0.117188	-1.027344	0.199083	0.072477	0.633028	6.973267	-9.796143	-13.626099
C:\Users\cware\Desktop\Steller20November\TagTesting20Nov2013\M12.DSG	11-1-2013	16:3:40	258476.000000	5169.520000	0.375000	-0.105469	-1.058594	0.201835	0.074312	0.632110	0.183105	-13.092041	-15.426636
C:\Users\cware\Desktop\Steller20November\TagTesting20Nov2013\M12.DSG	11-1-2013	16:3:40	258477.000000	5169.540000	0.355469	-0.078125	-1.097656	0.203670	0.074312	0.633028	-4.913330	-17.898560	-18.554688
C:\Users\cware\Desktop\Steller20November\TagTesting20Nov2013\M12.DSG	11-1-2013	16:3:40	258478.000000	5169.560000	0.300781	-0.046875	-1.136719	0.207339	0.076147	0.632110	-6.240845	-13.305664	-17.990112
C:\Users\cware\Desktop\Steller20November\TagTesting20Nov2013\M12.DSG	11-1-2013	16:3:40	258479.000000	5169.580000	0.277344	-0.058594	-1.128906	0.208257	0.076147	0.631193	-5.767822	-5.172729	-13.748169
C:\Users\cware\Desktop\Steller20November\TagTesting20Nov2013\M12.DSG	11-1-2013	16:3:40	258480.000000	5169.600000	0.312500	-0.070313	-1.113281	0.208257	0.075229	0.631193	-10.421753	-6.011963	-11.016846
C:\Users\cware\Desktop\Steller20November\TagTesting20Nov2013\M12.DSG	11-1-2013	16:3:40	258481.000000	5169.620000	0.339844	-0.066406	-1.101563	0.208257	0.075229	0.631193	-15.075684	-7.522583	-11.947632
C:\Users\cware\Desktop\Steller20November\TagTesting20Nov2013\M12.DSG	11-1-2013	16:3:40	258482.000000	5169.640000	0.343750	-0.027344	-1.136719	0.209174	0.071560	0.631193	-14.312744	-6.423950	-15.426636
C:\Users\cware\Desktop\Steller20November\TagTesting20Nov2013\M12.DSG	11-1-2013	16:3:40	258483.000000	5169.660000	0.328125	0.011719	-1.164063	0.209174	0.070642	0.631193	-10.696411	-7.202148	-18.890381
C:\Users\cware\Desktop\Steller20November\TagTesting20Nov2013\M12.DSG	11-1-2013	16:3:40	258484.000000	5169.680000	0.300781	0.031250	-1.156250	0.210092	0.069725	0.630275	-8.468628	-3.860474	-19.989014
C:\Users\cware\Desktop\Steller20November\TagTesting20Nov2013\M12.DSG	11-1-2013	16:3:40	258485.000000	5169.700000	0.289063	0.039063	-1.136719	0.210092	0.069725	0.631193	-5.752563	-1.464844	-20.889282
C:\Users\cware\Desktop\Steller20November\TagTesting20Nov2013\M12.DSG	11-1-2013	16:3:40	258486.000000	5169.720000	0.261719	0.027344	-1.113281	0.208257	0.067890	0.632110	-2.975464	5.142212	-20.553589
C:\Users\cware\Desktop\Steller20November\TagTesting20Nov2013\M12.DSG	11-1-2013	16:3:40	258487.000000	5169.740000	0.265625	0.000000	-1.113281	0.207339	0.070642	0.632110	-0.564575	11.947632	-19.485474
C:\Users\cware\Desktop\Steller20November\TagTesting20Nov2013\M12.DSG	11-1-2013	16:3:40	258488.000000	5169.760000	0.292969	-0.031250	-1.093750	0.202752	0.071560	0.632110	-2.319336	12.466431	-18.920898
C:\Users\cware\Desktop\Steller20November\TagTesting20Nov2013\M12.DSG	11-1-2013	16:3:40	258489.000000	5169.780000	0.316406	-0.050781	-1.070313	0.200000	0.069725	0.631193	-2.639771	11.047363	-19.866943
C:\Users\cware\Desktop\Steller20November\TagTesting20Nov2013\M12.DSG	11-1-2013	16:3:40	258490.000000	5169.800000	0.339844	-0.062500	-1.062500	0.197248	0.071560	0.633028	-2.471924	9.033203	-22.140503
C:\Users\cware\Desktop\Steller20November\TagTesting20Nov2013\M12.DSG	11-1-2013	16:3:40	258491.000000	5169.820000	0.339844	-0.089844	-1.054688	0.194495	0.071560	0.633028	-5.020142	10.147095	-22.964478
C:\Users\cware\Desktop\Steller20November\TagTesting20Nov2013\M12.DSG	11-1-2013	16:3:40	258492.000000	5169.840000	0.351563	-0.097656	-1.042969	0.191743	0.072477	0.631193	-8.544922	8.483887	-25.070190
C:\Users\cware\Desktop\Steller20November\TagTesting20Nov2013\M12.DSG	11-1-2013	16:3:40	258493.000000	5169.860000	0.367188	-0.097656	-1.031250	0.189908	0.072477	0.632110	-11.077881	4.394531	-26.611328
C:\Users\cware\Desktop\Steller20November\TagTesting20Nov2013\M12.DSG	11-1-2013	16:3:40	258494.000000	5169.880000	0.367188	-0.093750	-1.042969	0.187156	0.069725	0.632110	-14.648438	2.456665	-25.466919
C:\Users\cware\Desktop\Steller20November\TagTesting20Nov2013\M12.DSG	11-1-2013	16:3:40	258495.000000	5169.900000	0.343750	-0.085938	-1.058594	0.186239	0.068807	0.631193	-14.785767	0.381470	-22.766113
C:\Users\cware\Desktop\Steller20November\TagTesting20Nov2013\M12.DSG	11-1-2013	16:3:40	258496.000000	5169.920000	0.328125	-0.082031	-1.058594	0.185321	0.066972	0.631193	-12.573242	-0.030518	-18.478394
C:\Users\cware\Desktop\Steller20November\TagTesting20Nov2013\M12.DSG	11-1-2013	16:3:40	258497.000000	5169.940000	0.332031	-0.074219	-1.058594	0.184404	0.066055	0.631193	-11.764526	-2.807617	-14.999390
C:\Users\cware\Desktop\Steller20November\TagTesting20Nov2013\M12.DSG	11-1-2013	16:3:40	258498.000000	5169.960000	0.316406	-0.070313	-1.054688	0.183486	0.064220	0.632110	-15.365601	-0.839233	-13.275146
C:\Users\cware\Desktop\Steller20November\TagTesting20Nov2013\M12.DSG	11-1-2013	16:3:40	258499.000000	5169.980000	0.324219	-0.078125	-1.042969	0.183486	0.061468	0.629358	-17.028809	-2.838135	-13.824463
C:\Users\cware\Desktop\Steller20November\TagTesting20Nov2013\M12.DSG	11-1-2013	16:3:40	258500.000000	5170.000000	0.308594	-0.078125	-1.109375	0.183486	0.060550	0.630275	-19.943237	-2.059937	-12.771606
C:\Users\cware\Desktop\Steller20November\TagTesting20Nov2013\M12.DSG	11-1-2013	16:3:40	258501.000000	5170.020000	0.308594	-0.078125	-1.109375	0.183486	0.056881	0.629358	-19.760132	-2.410889	-12.130737
C:\Users\cware\Desktop\Steller20November\TagTesting20Nov2013\M12.DSG	11-1-2013	16:3:40	258502.000000	5170.040000	0.300781	-0.062500	-1.113281	0.182569	0.055963	0.628440	-16.845703	-1.647949	-11.291504
C:\Users\cware\Desktop\Steller20November\TagTesting20Nov2013\M12.DSG	11-1-2013	16:3:40	258503.000000	5170.060000	0.292969	-0.050781	-1.097656	0.183486	0.052294	0.628440	-16.311646	2.090454	-10.559082
C:\Users\cware\Desktop\Steller20November\TagTesting20Nov2013\M12.DSG	11-1-2013	16:3:40	258504.000000	5170.080000	0.281250	-0.050781	-1.085938	0.181651	0.050459	0.627523	-17.898560	5.996704	-10.406494
C:\Users\cware\Desktop\Steller20November\TagTesting20Nov2013\M12.DSG	11-1-2013	16:3:40	258505.000000	5170.100000	0.281250	-0.050781	-1.085938	0.177982	0.046789	0.626606	-18.463135	12.039185	-12.512207
C:\Users\cware\Desktop\Steller20November\TagTesting20Nov2013\M12.DSG	11-1-2013	16:3:40	258506.000000	5170.120000	0.324219	-0.042969	-1.082031	0.177064	0.045872	0.627523	-8.483887	11.001587	-19.653320
C:\Users\cware\Desktop\Steller20November\TagTesting20Nov2013\M12.DSG	11-1-2013	16:3:40	258507.000000	5170.140000	0.339844	-0.035156	-1.097656	0.173394	0.044954	0.627523	-0.061035	9.429932	-23.925781
C:\Users\cware\Desktop\Steller20November\TagTesting20Nov2013\M12.DSG	11-1-2013	16:3:40	258508.000000	5170.160000	0.324219	-0.046875	-1.105469	0.169725	0.046789	0.626606	5.065918	7.659912	-24.429321
C:\Users\cware\Desktop\Steller20November\TagTesting20Nov2013\M12.DSG	11-1-2013	16:3:40	258509.000000	5170.180000	0.332031	-0.046875	-1.117188	0.166055	0.050459	0.627523	6.195068	5.645752	-22.674561
C:\Users\cware\Desktop\Steller20November\TagTesting20Nov2013\M12.DSG	11-1-2013	16:3:40	258510.000000	5170.200000	0.351563	-0.054688	-1.136719	0.166055	0.051376	0.628440	2.990723	0.457764	-21.072388
C:\Users\cware\Desktop\Steller20November\TagTesting20Nov2013\M12.DSG	11-1-2013	16:3:40	258511.000000	5170.220000	0.335938	-0.082031	-1.136719	0.163303	0.053211	0.629358	3.051758	2.349854	-21.453857
C:\Users\cware\Desktop\Steller20November\TagTesting20Nov2013\M12.DSG	11-1-2013	16:3:40	258512.000000	5170.240000	0.324219	-0.093750	-1.117188	0.163303	0.055963	0.629358	12.176514	7.690430	-23.406982
C:\Users\cware\Desktop\Steller20November\TagTesting20Nov2013\M12.DSG	11-1-2013	16:3:40	258513.000000	5170.260000	0.347656	-0.101563	-1.105469	0.159633	0.061468	0.629358	23.117065	9.780884	-22.720337
C:\Users\cware\Desktop\Steller20November\TagTesting20Nov2013\M12.DSG	11-1-2013	16:3:40	258514.000000	5170.280000	0.378906	-0.105469	-1.121094	0.157798	0.066972	0.630275	30.029297	4.959106	-19.958496
C:\Users\cware\Desktop\Steller20November\TagTesting20Nov2013\M12.DSG	11-1-2013	16:3:40	258515.000000	5170.300000	0.386719	-0.109375	-1.097656	0.156881	0.071560	0.632110	29.830933	4.409790	-17.074585
C:\Users\cware\Desktop\Steller20November\TagTesting20Nov2013\M12.DSG	11-1-2013	16:3:40	258516.000000	5170.320000	0.367188	-0.117188	-1.101563	0.154128	0.082569	0.633028	26.184082	4.699707	-14.938354
C:\Users\cware\Desktop\Steller20November\TagTesting20Nov2013\M12.DSG	11-1-2013	16:3:40	258517.000000	5170.340000	0.382813	-0.093750	-1.113281	0.154128	0.084404	0.633945	25.024414	2.502441	-15.090942
C:\Users\cware\Desktop\Steller20November\TagTesting20Nov2013\M12.DSG	11-1-2013	16:3:40	258518.000000	5170.360000	0.382813	-0.089844	-1.121094	0.150459	0.095413	0.635780	23.651123	6.790161	-14.282227
C:\Users\cware\Desktop\Steller20November\TagTesting20Nov2013\M12.DSG	11-1-2013	16:3:40	258519.000000	5170.380000	0.386719	-0.101563	-1.109375	0.149541	0.099083	0.635780	21.270752	6.958008	-12.054443
C:\Users\cware\Desktop\Steller20November\TagTesting20Nov2013\M12.DSG	11-1-2013	16:3:40	258520.000000	5170.400000	0.390625	-0.128906	-1.101563	0.146789	0.106422	0.636697	15.762329	6.072998	-10.482788
C:\Users\cware\Desktop\Steller20November\TagTesting20Nov2013\M12.DSG	11-1-2013	16:3:40	258521.000000	5170.420000	0.402344	-0.179688	-1.105469	0.145872	0.108257	0.635780	8.895874	-0.350952	-11.047363
C:\Users\cware\Desktop\Steller20November\TagTesting20Nov2013\M12.DSG	11-1-2013	16:3:40	258522.000000	5170.440000	0.410156	-0.207031	-1.101563	0.146789	0.111927	0.636697	2.227783	-5.111694	-10.177612
C:\Users\cware\Desktop\Steller20November\TagTesting20Nov2013\M12.DSG	11-1-2013	16:3:40	258523.000000	5170.460000	0.371094	-0.210938	-1.101563	0.146789	0.113761	0.636697	-0.610352	-3.692627	-9.017944
C:\Users\cware\Desktop\Steller20November\TagTesting20Nov2013\M12.DSG	11-1-2013	16:3:40	258524.000000	5170.480000	0.347656	-0.207031	-1.054688	0.146789	0.114679	0.637615	-5.187988	-2.471924	-7.568359
C:\Users\cware\Desktop\Steller20November\TagTesting20Nov2013\M12.DSG	11-1-2013	16:3:40	258525.000000	5170.500000	0.343750	-0.191406	-1.035156	0.146789	0.114679	0.638532	-9.414673	3.479004	-5.737305
C:\Users\cware\Desktop\Steller20November\TagTesting20Nov2013\M12.DSG	11-1-2013	16:3:40	258526.000000	5170.520000	0.355469	-0.191406	-1.023438	0.144954	0.111927	0.638532	-12.649536	1.296997	-4.974365
C:\Users\cware\Desktop\Steller20November\TagTesting20Nov2013\M12.DSG	11-1-2013	16:3:40	258527.000000	5170.540000	0.406250	-0.171875	-1.039063	0.145872	0.111927	0.639450	-12.802124	-3.448486	-5.371094
C:\Users\cware\Desktop\Steller20November\TagTesting20Nov2013\M12.DSG	11-1-2013	16:3:40	258528.000000	5170.560000	0.449219	-0.171875	-1.109375	0.144954	0.109174	0.638532	-10.513306	-2.517700	-5.554199
C:\Users\cware\Desktop\Steller20November\TagTesting20Nov2013\M12.DSG	11-1-2013	16:3:40	258529.000000	5170.580000	0.453125	-0.175781	-1.113281	0.144954	0.110092	0.638532	-8.514404	-5.676270	-5.630493
C:\Users\cware\Desktop\Steller20November\TagTesting20Nov2013\M12.DSG	11-1-2013	16:3:40	258530.000000	5170.600000	0.449219	-0.183594	-1.093750	0.146789	0.108257	0.638532	-9.429932	-8.544922	-5.783081
C:\Users\cware\Desktop\Steller20November\TagTesting20Nov2013\M12.DSG	11-1-2013	16:3:40	258531.000000	5170.620000	0.421875	-0.191406	-1.089844	0.146789	0.107339	0.638532	-8.987427	-7.614136	-5.599976
C:\Users\cware\Desktop\Steller20November\TagTesting20Nov2013\M12.DSG	11-1-2013	16:3:40	258532.000000	5170.640000	0.402344	-0.203125	-1.070313	0.148624	0.107339	0.638532	-3.753662	-8.255005	-5.599976
C:\Users\cware\Desktop\Steller20November\TagTesting20Nov2013\M12.DSG	11-1-2013	16:3:40	258533.000000	5170.660000	0.359375	-0.214844	-1.078125	0.148624	0.109174	0.639450	0.167847	-2.319336	-4.806519
C:\Users\cware\Desktop\Steller20November\TagTesting20Nov2013\M12.DSG	11-1-2013	16:3:40	258534.000000	5170.680000	0.371094	-0.218750	-1.085938	0.148624	0.110092	0.638532	4.592896	5.432129	-5.523682
C:\Users\cware\Desktop\Steller20November\TagTesting20Nov2013\M12.DSG	11-1-2013	16:3:40	258535.000000	5170.700000	0.417969	-0.214844	-1.089844	0.147706	0.111927	0.639450	5.661011	4.333496	-7.431030
C:\Users\cware\Desktop\Steller20November\TagTesting20Nov2013\M12.DSG	11-1-2013	16:3:40	258536.000000	5170.720000	0.421875	-0.210938	-1.113281	0.146789	0.114679	0.639450	4.592896	4.486084	-7.644653
C:\Users\cware\Desktop\Steller20November\TagTesting20Nov2013\M12.DSG	11-1-2013	16:3:40	258537.000000	5170.740000	0.417969	-0.199219	-1.117188	0.145872	0.116514	0.639450	3.341675	5.096436	-6.607056
C:\Users\cware\Desktop\Steller20November\TagTesting20Nov2013\M12.DSG	11-1-2013	16:3:40	258538.000000	5170.760000	0.410156	-0.199219	-1.101563	0.144954	0.118349	0.639450	3.372192	7.583618	-6.301880
C:\Users\cware\Desktop\Steller20November\TagTesting20Nov2013\M12.DSG	11-1-2013	16:3:40	258539.000000	5170.780000	0.425781	-0.214844	-1.097656	0.141284	0.119266	0.639450	6.301880	7.934570	-7.598877
C:\Users\cware\Desktop\Steller20November\TagTesting20Nov2013\M12.DSG	11-1-2013	16:3:40	258540.000000	5170.800000	0.425781	-0.234375	-1.097656	0.141284	0.122936	0.639450	8.804321	10.269165	-8.651733
C:\Users\cware\Desktop\Steller20November\TagTesting20Nov2013\M12.DSG	11-1-2013	16:3:40	258541.000000	5170.820000	0.425781	-0.242188	-1.089844	0.137615	0.127523	0.638532	10.086060	11.077881	-10.040283
C:\Users\cware\Desktop\Steller20November\TagTesting20Nov2013\M12.DSG	11-1-2013	16:3:40	258542.000000	5170.840000	0.433594	-0.234375	-1.089844	0.135780	0.129358	0.638532	10.498047	13.519287	-12.695313
C:\Users\cware\Desktop\Steller20November\TagTesting20Nov2013\M12.DSG	11-1-2013	16:3:40	258543.000000	5170.860000	0.464844	-0.222656	-1.089844	0.132110	0.133945	0.637615	11.825562	13.961792	-14.541626
C:\Users\cware\Desktop\Steller20November\TagTesting20Nov2013\M12.DSG	11-1-2013	16:3:40	258544.000000	5170.880000	0.457031	-0.222656	-1.066406	0.129358	0.137615	0.637615	16.525269	16.830444	-12.557983
C:\Users\cware\Desktop\Steller20November\TagTesting20Nov2013\M12.DSG	11-1-2013	16:3:40	258545.000000	5170.900000	0.410156	-0.238281	-1.007813	0.123853	0.143119	0.637615	17.761230	20.996094	-10.818481
C:\Users\cware\Desktop\Steller20November\TagTesting20Nov2013\M12.DSG	11-1-2013	16:3:40	258546.000000	5170.920000	0.394531	-0.269531	-0.976563	0.121101	0.147706	0.636697	15.975952	15.655518	-12.969971
C:\Users\cware\Desktop\Steller20November\TagTesting20Nov2013\M12.DSG	11-1-2013	16:3:40	258547.000000	5170.940000	0.425781	-0.328125	-0.968750	0.117431	0.153211	0.636697	2.853394	14.556885	-11.444092
C:\Users\cware\Desktop\Steller20November\TagTesting20Nov2013\M12.DSG	11-1-2013	16:3:40	258548.000000	5170.960000	0.433594	-0.355469	-0.945313	0.114679	0.153211	0.635780	-18.478394	14.190674	-7.797241
C:\Users\cware\Desktop\Steller20November\TagTesting20Nov2013\M12.DSG	11-1-2013	16:3:40	258549.000000	5170.980000	0.453125	-0.316406	-1.031250	0.111927	0.146789	0.633028	-31.326294	4.577637	-3.479004
C:\Users\cware\Desktop\Steller20November\TagTesting20Nov2013\M12.DSG	11-1-2013	16:3:40	258550.000000	5171.000000	0.480469	-0.269531	-1.125000	0.110092	0.143119	0.633945	-37.002563	-4.730225	1.815796
C:\Users\cware\Desktop\Steller20November\TagTesting20Nov2013\M12.DSG	11-1-2013	16:3:40	258551.000000	5171.020000	0.457031	-0.218750	-1.175781	0.111927	0.134862	0.633028	-35.537720	-4.470825	2.258301
C:\Users\cware\Desktop\Steller20November\TagTesting20Nov2013\M12.DSG	11-1-2013	16:3:40	258552.000000	5171.040000	0.390625	-0.167969	-1.156250	0.112844	0.131193	0.633945	-35.858154	1.266479	1.312256
C:\Users\cware\Desktop\Steller20November\TagTesting20Nov2013\M12.DSG	11-1-2013	16:3:40	258553.000000	5171.060000	0.351563	-0.144531	-1.121094	0.112844	0.127523	0.633945	-37.933350	14.846802	0.152588
C:\Users\cware\Desktop\Steller20November\TagTesting20Nov2013\M12.DSG	11-1-2013	16:3:40	258554.000000	5171.080000	0.398438	-0.140625	-1.082031	0.106422	0.118349	0.631193	-30.822754	23.849487	-4.714966
C:\Users\cware\Desktop\Steller20November\TagTesting20Nov2013\M12.DSG	11-1-2013	16:3:40	258555.000000	5171.100000	0.457031	-0.136719	-1.089844	0.103670	0.113761	0.631193	-22.125244	16.952515	-10.513306
C:\Users\cware\Desktop\Steller20November\TagTesting20Nov2013\M12.DSG	11-1-2013	16:3:40	258556.000000	5171.120000	0.460938	-0.164063	-1.109375	0.099083	0.111927	0.629358	-12.603760	21.469116	-14.495850
C:\Users\cware\Desktop\Steller20November\TagTesting20Nov2013\M12.DSG	11-1-2013	16:3:40	258557.000000	5171.140000	0.472656	-0.199219	-1.101563	0.095413	0.110092	0.629358	-7.843018	23.696899	-13.626099
C:\Users\cware\Desktop\Steller20November\TagTesting20Nov2013\M12.DSG	11-1-2013	16:3:40	258558.000000	5171.160000	0.554688	-0.230469	-1.035156	0.088073	0.109174	0.627523	-4.913330	14.022827	-11.886597
C:\Users\cware\Desktop\Steller20November\TagTesting20Nov2013\M12.DSG	11-1-2013	16:3:40	258559.000000	5171.180000	0.593750	-0.289063	-1.023438	0.087156	0.110092	0.627523	-4.745483	3.814697	-9.719849
C:\Users\cware\Desktop\Steller20November\TagTesting20Nov2013\M12.DSG	11-1-2013	16:3:40	258560.000000	5171.200000	0.492188	-0.367188	-0.933594	0.086239	0.111009	0.627523	3.524780	-0.381470	-10.833740
C:\Users\cware\Desktop\Steller20November\TagTesting20Nov2013\M12.DSG	11-1-2013	16:3:40	258561.000000	5171.220000	0.414063	-0.433594	-0.855469	0.086239	0.111927	0.628440	-6.149292	-0.549316	-12.771606
C:\Users\cware\Desktop\Steller20November\TagTesting20Nov2013\M12.DSG	11-1-2013	16:3:40	258562.000000	5171.240000	0.355469	-0.414063	-0.800781	0.086239	0.111009	0.628440	-20.401001	4.043579	-17.791748
C:\Users\cware\Desktop\Steller20November\TagTesting20Nov2013\M12.DSG	11-1-2013	16:3:40	258563.000000	5171.260000	0.347656	-0.332031	-0.839844	0.084404	0.109174	0.626606	-36.026001	11.947632	-21.423340
C:\Users\cware\Desktop\Steller20November\TagTesting20Nov2013\M12.DSG	11-1-2013	16:3:40	258564.000000	5171.280000	0.355469	-0.214844	-0.960938	0.079817	0.101835	0.623853	-46.569824	16.616821	-21.881104
C:\Users\cware\Desktop\Steller20November\TagTesting20Nov2013\M12.DSG	11-1-2013	16:3:40	258565.000000	5171.300000	0.386719	-0.058594	-1.148438	0.077982	0.097248	0.622018	-39.382935	14.556885	-23.040771
C:\Users\cware\Desktop\Steller20November\TagTesting20Nov2013\M12.DSG	11-1-2013	16:3:40	258566.000000	5171.320000	0.382813	0.046875	-1.300781	0.073394	0.091743	0.618349	-24.703979	14.846802	-26.336670
C:\Users\cware\Desktop\Steller20November\TagTesting20Nov2013\M12.DSG	11-1-2013	16:3:40	258567.000000	5171.340000	0.375000	0.050781	-1.339844	0.069725	0.090826	0.619266	-10.635376	24.230957	-31.097412
C:\Users\cware\Desktop\Steller20November\TagTesting20Nov2013\M12.DSG	11-1-2013	16:3:40	258568.000000	5171.360000	0.402344	0.003906	-1.246094	0.059633	0.091743	0.614679	-8.819580	54.153442	-40.710449
C:\Users\cware\Desktop\Steller20November\TagTesting20Nov2013\M12.DSG	11-1-2013	16:3:40	258569.000000	5171.380000	0.480469	-0.011719	-1.070313	0.051376	0.093578	0.614679	-20.980835	68.847656	-49.682617
C:\Users\cware\Desktop\Steller20November\TagTesting20Nov2013\M12.DSG	11-1-2013	16:3:40	258570.000000	5171.400000	0.597656	-0.062500	-0.847656	0.032110	0.088991	0.607339	-37.277222	54.336548	-57.006836
C:\Users\cware\Desktop\Steller20November\TagTesting20Nov2013\M12.DSG	11-1-2013	16:3:40	258571.000000	5171.420000	0.632813	-0.117188	-0.832031	0.025688	0.087156	0.604587	-29.083252	42.526245	-62.408447
C:\Users\cware\Desktop\Steller20November\TagTesting20Nov2013\M12.DSG	11-1-2013	16:3:40	258572.000000	5171.440000	0.632813	-0.132813	-0.921875	0.013761	0.088991	0.600917	-18.432617	25.466919	-64.453125
C:\Users\cware\Desktop\Steller20November\TagTesting20Nov2013\M12.DSG	11-1-2013	16:3:40	258573.000000	5171.460000	0.539063	-0.105469	-0.968750	0.009174	0.089908	0.600000	-22.979736	21.301270	-63.217163
C:\Users\cware\Desktop\Steller20November\TagTesting20Nov2013\M12.DSG	11-1-2013	16:3:40	258574.000000	5171.480000	0.433594	-0.066406	-0.972656	0.005505	0.088073	0.597248	-31.692505	26.901245	-67.459106
C:\Users\cware\Desktop\Steller20November\TagTesting20Nov2013\M12.DSG	11-1-2013	16:3:40	258575.000000	5171.500000	0.347656	-0.066406	-1.042969	-0.003670	0.088991	0.593578	-29.739380	43.106079	-73.486328
C:\Users\cware\Desktop\Steller20November\TagTesting20Nov2013\M12.DSG	11-1-2013	16:3:40	258576.000000	5171.520000	0.332031	-0.082031	-1.105469	-0.010092	0.090826	0.590826	-24.185181	59.783936	-81.314087
C:\Users\cware\Desktop\Steller20November\TagTesting20Nov2013\M12.DSG	11-1-2013	16:3:40	258577.000000	5171.540000	0.433594	-0.078125	-1.128906	-0.029358	0.093578	0.581651	-26.229858	67.672729	-84.732056
C:\Users\cware\Desktop\Steller20November\TagTesting20Nov2013\M12.DSG	11-1-2013	16:3:40	258578.000000	5171.560000	0.511719	-0.105469	-1.132813	-0.039450	0.097248	0.577064	-30.410767	64.895630	-85.433960
C:\Users\cware\Desktop\Steller20November\TagTesting20Nov2013\M12.DSG	11-1-2013	16:3:40	258579.000000	5171.580000	0.570313	-0.128906	-1.167969	-0.055963	0.100000	0.567890	-32.623291	57.464600	-84.762573
C:\Users\cware\Desktop\Steller20November\TagTesting20Nov2013\M12.DSG	11-1-2013	16:3:40	258580.000000	5171.600000	0.480469	-0.152344	-1.167969	-0.065138	0.101835	0.565138	-29.251099	61.676025	-81.909180
C:\Users\cware\Desktop\Steller20November\TagTesting20Nov2013\M12.DSG	11-1-2013	16:3:40	258581.000000	5171.620000	0.468750	-0.121094	-1.132813	-0.082569	0.108257	0.553211	-26.916504	79.711914	-80.154419
C:\Users\cware\Desktop\Steller20November\TagTesting20Nov2013\M12.DSG	11-1-2013	16:3:40	258582.000000	5171.640000	0.566406	-0.074219	-1.089844	-0.093578	0.111009	0.547706	-31.860352	92.025757	-80.444336
C:\Users\cware\Desktop\Steller20November\TagTesting20Nov2013\M12.DSG	11-1-2013	16:3:40	258583.000000	5171.660000	0.667969	-0.074219	-1.066406	-0.115596	0.113761	0.531193	-40.206909	95.260620	-79.559326
C:\Users\cware\Desktop\Steller20November\TagTesting20Nov2013\M12.DSG	11-1-2013	16:3:40	258584.000000	5171.680000	0.765625	-0.113281	-1.035156	-0.126606	0.116514	0.523853	-47.500610	86.074829	-82.733154
C:\Users\cware\Desktop\Steller20November\TagTesting20Nov2013\M12.DSG	11-1-2013	16:3:40	258585.000000	5171.700000	0.777344	-0.144531	-1.074219	-0.144954	0.121101	0.509174	-45.181274	81.192017	-88.439941
C:\Users\cware\Desktop\Steller20November\TagTesting20Nov2013\M12.DSG	11-1-2013	16:3:40	258586.000000	5171.720000	0.691406	-0.183594	-1.082031	-0.154128	0.123853	0.501835	-38.085938	86.044312	-92.651367
C:\Users\cware\Desktop\Steller20November\TagTesting20Nov2013\M12.DSG	11-1-2013	16:3:40	258587.000000	5171.740000	0.617188	-0.214844	-1.050781	-0.173394	0.134862	0.483486	-32.775879	103.683472	-96.588135
C:\Users\cware\Desktop\Steller20November\TagTesting20Nov2013\M12.DSG	11-1-2013	16:3:40	258588.000000	5171.760000	0.660156	-0.230469	-1.058594	-0.186239	0.140367	0.471560	-33.355713	121.200562	-102.890015
C:\Users\cware\Desktop\Steller20November\TagTesting20Nov2013\M12.DSG	11-1-2013	16:3:40	258589.000000	5171.780000	0.718750	-0.226563	-1.000000	-0.196330	0.147706	0.460550	-32.882690	124.237061	-106.109619
C:\Users\cware\Desktop\Steller20November\TagTesting20Nov2013\M12.DSG	11-1-2013	16:3:40	258590.000000	5171.800000	0.703125	-0.230469	-0.921875	-0.218349	0.163303	0.434862	-26.351929	124.923706	-106.536865
C:\Users\cware\Desktop\Steller20November\TagTesting20Nov2013\M12.DSG	11-1-2013	16:3:40	258591.000000	5171.820000	0.691406	-0.246094	-0.839844	-0.229358	0.171560	0.421101	-21.453857	128.128052	-106.216431
C:\Users\cware\Desktop\Steller20November\TagTesting20Nov2013\M12.DSG	11-1-2013	16:3:40	258592.000000	5171.840000	0.730469	-0.277344	-0.792969	-0.246789	0.191743	0.393578	-12.771606	126.846313	-103.897095
C:\Users\cware\Desktop\Steller20November\TagTesting20Nov2013\M12.DSG	11-1-2013	16:3:40	258593.000000	5171.860000	0.757813	-0.324219	-0.789063	-0.255963	0.202752	0.376147	-5.523682	122.482300	-99.349976
C:\Users\cware\Desktop\Steller20November\TagTesting20Nov2013\M12.DSG	11-1-2013	16:3:40	258594.000000	5171.880000	0.769531	-0.320313	-0.816406	-0.270642	0.225688	0.347706	-0.869751	128.387451	-95.260620
C:\Users\cware\Desktop\Steller20November\TagTesting20Nov2013\M12.DSG	11-1-2013	16:3:40	258595.000000	5171.900000	0.773438	-0.339844	-0.789063	-0.276147	0.235780	0.332110	-8.163452	128.540039	-93.353271
C:\Users\cware\Desktop\Steller20November\TagTesting20Nov2013\M12.DSG	11-1-2013	16:3:40	258596.000000	5171.920000	0.761719	-0.359375	-0.640625	-0.287156	0.257798	0.300917	-28.320313	119.750977	-92.514038
C:\Users\cware\Desktop\Steller20November\TagTesting20Nov2013\M12.DSG	11-1-2013	16:3:40	258597.000000	5171.940000	0.742188	-0.382813	-0.519531	-0.291743	0.266972	0.287156	-40.328979	113.388062	-93.414307
C:\Users\cware\Desktop\Steller20November\TagTesting20Nov2013\M12.DSG	11-1-2013	16:3:40	258598.000000	5171.960000	0.757813	-0.433594	-0.472656	-0.298165	0.286239	0.260550	-41.778564	107.528687	-95.748901
C:\Users\cware\Desktop\Steller20November\TagTesting20Nov2013\M12.DSG	11-1-2013	16:3:40	258599.000000	5171.980000	0.777344	-0.484375	-0.496094	-0.299083	0.296330	0.248624	-33.462524	103.912354	-96.298218
C:\Users\cware\Desktop\Steller20November\TagTesting20Nov2013\M12.DSG	11-1-2013	16:3:40	258600.000000	5172.000000	0.785156	-0.546875	-0.535156	-0.300917	0.317431	0.222936	-28.640747	96.313477	-92.285156
C:\Users\cware\Desktop\Steller20November\TagTesting20Nov2013\M12.DSG	11-1-2013	16:3:40	258601.000000	5172.020000	0.792969	-0.589844	-0.523438	-0.300917	0.328440	0.211009	-32.073975	92.025757	-86.532593
C:\Users\cware\Desktop\Steller20November\TagTesting20Nov2013\M12.DSG	11-1-2013	16:3:40	258602.000000	5172.040000	0.785156	-0.625000	-0.507813	-0.300000	0.347706	0.189908	-42.663574	82.168579	-79.254150
C:\Users\cware\Desktop\Steller20November\TagTesting20Nov2013\M12.DSG	11-1-2013	16:3:40	258603.000000	5172.060000	0.777344	-0.636719	-0.464844	-0.299083	0.355963	0.182569	-52.734375	75.927734	-74.661255
C:\Users\cware\Desktop\Steller20November\TagTesting20Nov2013\M12.DSG	11-1-2013	16:3:40	258604.000000	5172.080000	0.757813	-0.640625	-0.441406	-0.297248	0.371560	0.167890	-61.065674	70.220947	-72.845459
C:\Users\cware\Desktop\Steller20November\TagTesting20Nov2013\M12.DSG	11-1-2013	16:3:40	258605.000000	5172.100000	0.738281	-0.628906	-0.449219	-0.295413	0.378899	0.161468	-66.482544	65.505981	-71.716309
C:\Users\cware\Desktop\Steller20November\TagTesting20Nov2013\M12.DSG	11-1-2013	16:3:40	258606.000000	5172.120000	0.652344	-0.644531	-0.464844	-0.290826	0.393578	0.151376	-63.796997	73.211670	-72.540283
C:\Users\cware\Desktop\Steller20November\TagTesting20Nov2013\M12.DSG	11-1-2013	16:3:40	258607.000000	5172.140000	0.605469	-0.656250	-0.484375	-0.288991	0.401835	0.144954	-57.388306	82.138062	-74.676514
C:\Users\cware\Desktop\Steller20November\TagTesting20Nov2013\M12.DSG	11-1-2013	16:3:40	258608.000000	5172.160000	0.605469	-0.628906	-0.500000	-0.282569	0.418349	0.128440	-45.562744	89.263916	-79.666138
C:\Users\cware\Desktop\Steller20November\TagTesting20Nov2013\M12.DSG	11-1-2013	16:3:40	258609.000000	5172.180000	0.542969	-0.625000	-0.570313	-0.279817	0.428440	0.116514	-26.580811	107.849121	-77.117920
C:\Users\cware\Desktop\Steller20November\TagTesting20Nov2013\M12.DSG	11-1-2013	16:3:40	258610.000000	5172.200000	0.609375	-0.605469	-0.449219	-0.272477	0.445872	0.092661	-29.861450	106.338501	-71.121216
C:\Users\cware\Desktop\Steller20November\TagTesting20Nov2013\M12.DSG	11-1-2013	16:3:40	258611.000000	5172.220000	0.687500	-0.648438	-0.316406	-0.268807	0.452294	0.082569	-50.323486	93.338013	-67.123413
C:\Users\cware\Desktop\Steller20November\TagTesting20Nov2013\M12.DSG	11-1-2013	16:3:40	258612.000000	5172.240000	0.761719	-0.738281	-0.246094	-0.265138	0.468807	0.070642	-69.839478	68.420410	-59.432983
C:\Users\cware\Desktop\Steller20November\TagTesting20Nov2013\M12.DSG	11-1-2013	16:3:40	258613.000000	5172.260000	0.769531	-0.863281	-0.195313	-0.257798	0.474312	0.067890	-81.329346	52.658081	-45.211792
C:\Users\cware\Desktop\Steller20November\TagTesting20Nov2013\M12.DSG	11-1-2013	16:3:40	258614.000000	5172.280000	0.785156	-0.988281	-0.191406	-0.255046	0.478899	0.067890	-91.476440	29.876709	-31.753540
C:\Users\cware\Desktop\Steller20November\TagTesting20Nov2013\M12.DSG	11-1-2013	16:3:40	258615.000000	5172.300000	0.746094	-1.062500	-0.339844	-0.251376	0.485321	0.075229	-84.289551	21.942139	-23.559570
C:\Users\cware\Desktop\Steller20November\TagTesting20Nov2013\M12.DSG	11-1-2013	16:3:40	258616.000000	5172.320000	0.734375	-1.105469	-0.496094	-0.250459	0.488073	0.077064	-65.429688	7.247925	-17.974854
C:\Users\cware\Desktop\Steller20November\TagTesting20Nov2013\M12.DSG	11-1-2013	16:3:40	258617.000000	5172.340000	0.617188	-1.132813	-0.515625	-0.246789	0.490826	0.083486	-65.795898	13.122559	-5.538940
C:\Users\cware\Desktop\Steller20November\TagTesting20Nov2013\M12.DSG	11-1-2013	16:3:40	258618.000000	5172.360000	0.511719	-1.132813	-0.507813	-0.247706	0.489908	0.085321	-88.302612	40.832520	6.805420
C:\Users\cware\Desktop\Steller20November\TagTesting20Nov2013\M12.DSG	11-1-2013	16:3:40	258619.000000	5172.380000	0.527344	-1.121094	-0.542969	-0.250459	0.487156	0.088073	-99.075317	53.100586	7.339478
C:\Users\cware\Desktop\Steller20November\TagTesting20Nov2013\M12.DSG	11-1-2013	16:3:40	258620.000000	5172.400000	0.675781	-1.039063	-0.531250	-0.249541	0.485321	0.088991	-120.727539	51.284790	14.602661
C:\Users\cware\Desktop\Steller20November\TagTesting20Nov2013\M12.DSG	11-1-2013	16:3:40	258621.000000	5172.420000	0.648438	-1.015625	-0.363281	-0.252294	0.479817	0.094495	-158.920288	65.643311	22.811890
C:\Users\cware\Desktop\Steller20November\TagTesting20Nov2013\M12.DSG	11-1-2013	16:3:40	258622.000000	5172.440000	0.640625	-1.160156	-0.269531	-0.254128	0.474312	0.100917	-190.795898	49.453735	24.902344
C:\Users\cware\Desktop\Steller20November\TagTesting20Nov2013\M12.DSG	11-1-2013	16:3:40	258623.000000	5172.460000	0.632813	-1.152344	-0.277344	-0.258716	0.465138	0.115596	-183.456421	29.678345	14.480591
C:\Users\cware\Desktop\Steller20November\TagTesting20Nov2013\M12.DSG	11-1-2013	16:3:40	258624.000000	5172.480000	0.785156	-0.800781	-0.277344	-0.259633	0.463303	0.125688	-151.641846	-9.994507	-6.439209
C:\Users\cware\Desktop\Steller20November\TagTesting20Nov2013\M12.DSG	11-1-2013	16:3:40	258625.000000	5172.500000	0.812500	-0.476563	-0.292969	-0.256881	0.460550	0.148624	-140.853882	-13.809204	-20.935059
C:\Users\cware\Desktop\Steller20November\TagTesting20Nov2013\M12.DSG	11-1-2013	16:3:40	258626.000000	5172.520000	0.839844	-0.437500	-0.285156	-0.255046	0.461468	0.160550	-166.870117	-25.848389	-24.902344
C:\Users\cware\Desktop\Steller20November\TagTesting20Nov2013\M12.DSG	11-1-2013	16:3:40	258627.000000	5172.540000	0.843750	-0.550781	-0.316406	-0.253211	0.460550	0.174312	-176.467896	-35.522461	-13.336182
C:\Users\cware\Desktop\Steller20November\TagTesting20Nov2013\M12.DSG	11-1-2013	16:3:40	258628.000000	5172.560000	0.789063	-0.625000	-0.468750	-0.251376	0.452294	0.206422	-164.871216	-44.677734	8.422852
C:\Users\cware\Desktop\Steller20November\TagTesting20Nov2013\M12.DSG	11-1-2013	16:3:40	258629.000000	5172.580000	0.703125	-0.667969	-0.648438	-0.250459	0.446789	0.222018	-157.135010	-42.602539	22.003174
C:\Users\cware\Desktop\Steller20November\TagTesting20Nov2013\M12.DSG	11-1-2013	16:3:40	258630.000000	5172.600000	0.574219	-0.601563	-0.726563	-0.251376	0.428440	0.251376	-166.122437	-29.190063	14.785767
C:\Users\cware\Desktop\Steller20November\TagTesting20Nov2013\M12.DSG	11-1-2013	16:3:40	258631.000000	5172.620000	0.500000	-0.476563	-0.757813	-0.248624	0.420183	0.263303	-171.218872	-25.558472	-4.364014
C:\Users\cware\Desktop\Steller20November\TagTesting20Nov2013\M12.DSG	11-1-2013	16:3:40	258632.000000	5172.640000	0.632813	-0.253906	-0.554688	-0.249541	0.405505	0.288991	-171.859741	-28.060913	-30.380249
C:\Users\cware\Desktop\Steller20November\TagTesting20Nov2013\M12.DSG	11-1-2013	16:3:40	258633.000000	5172.660000	0.632813	-0.253906	-0.554688	-0.245872	0.399083	0.302752	-156.890869	-31.127930	-66.757202
C:\Users\cware\Desktop\Steller20November\TagTesting20Nov2013\M12.DSG	11-1-2013	16:3:40	258634.000000	5172.680000	0.992188	-0.082031	-0.296875	-0.233028	0.395413	0.334862	-150.756836	-145.751953	-63.354492
C:\Users\cware\Desktop\Steller20November\TagTesting20Nov2013\M12.DSG	11-1-2013	16:3:40	258635.000000	5172.700000	0.093750	-0.195313	-0.785156	-0.222936	0.393578	0.356881	-110.916138	-44.555664	-5.233765
C:\Users\cware\Desktop\Steller20November\TagTesting20Nov2013\M12.DSG	11-1-2013	16:3:40	258636.000000	5172.720000	-0.121094	-0.257813	-1.019531	-0.219266	0.378899	0.374312	-89.721680	7.308960	-2.243042
C:\Users\cware\Desktop\Steller20November\TagTesting20Nov2013\M12.DSG	11-1-2013	16:3:40	258637.000000	5172.740000	0.152344	-0.187500	-0.808594	-0.220183	0.372477	0.375229	-57.052612	41.748047	-16.860962
C:\Users\cware\Desktop\Steller20November\TagTesting20Nov2013\M12.DSG	11-1-2013	16:3:40	258638.000000	5172.760000	0.660156	-0.140625	-0.656250	-0.220183	0.371560	0.374312	-45.486450	-18.783569	-41.671753
C:\Users\cware\Desktop\Steller20November\TagTesting20Nov2013\M12.DSG	11-1-2013	16:3:40	258639.000000	5172.780000	0.710938	-0.167969	-0.828125	-0.217431	0.372477	0.377064	-44.021606	-25.573730	-32.608032
C:\Users\cware\Desktop\Steller20November\TagTesting20Nov2013\M12.DSG	11-1-2013	16:3:40	258640.000000	5172.800000	0.625000	-0.082031	-1.156250	-0.210092	0.374312	0.387156	-14.068604	-28.594971	-19.836426
C:\Users\cware\Desktop\Steller20November\TagTesting20Nov2013\M12.DSG	11-1-2013	16:3:40	258641.000000	5172.820000	0.390625	-0.019531	-1.402344	-0.209174	0.376147	0.386239	9.872437	18.264771	-14.068604
C:\Users\cware\Desktop\Steller20November\TagTesting20Nov2013\M12.DSG	11-1-2013	16:3:40	258642.000000	5172.840000	0.457031	0.046875	-1.312500	-0.211009	0.381651	0.382569	9.689331	4.348755	-20.019531
C:\Users\cware\Desktop\Steller20November\TagTesting20Nov2013\M12.DSG	11-1-2013	16:3:40	258643.000000	5172.860000	0.445313	0.097656	-1.171875	-0.210092	0.383486	0.381651	-3.402710	18.753052	-18.356323
C:\Users\cware\Desktop\Steller20November\TagTesting20Nov2013\M12.DSG	11-1-2013	16:3:40	258644.000000	5172.880000	0.542969	0.078125	-1.046875	-0.211927	0.384404	0.377982	-22.079468	19.241333	-17.028809
C:\Users\cware\Desktop\Steller20November\TagTesting20Nov2013\M12.DSG	11-1-2013	16:3:40	258645.000000	5172.900000	0.621094	0.019531	-0.902344	-0.214679	0.384404	0.377982	-22.720337	20.004272	-13.809204
C:\Users\cware\Desktop\Steller20November\TagTesting20Nov2013\M12.DSG	11-1-2013	16:3:40	258646.000000	5172.920000	0.691406	-0.132813	-0.789063	-0.214679	0.383486	0.376147	-7.507324	0.823975	-16.479492
C:\Users\cware\Desktop\Steller20November\TagTesting20Nov2013\M12.DSG	11-1-2013	16:3:40	258647.000000	5172.940000	0.722656	-0.347656	-0.792969	-0.214679	0.384404	0.377982	8.407593	-19.638062	-19.012451
C:\Users\cware\Desktop\Steller20November\TagTesting20Nov2013\M12.DSG	11-1-2013	16:3:40	258648.000000	5172.960000	0.667969	-0.531250	-0.859375	-0.210092	0.390826	0.379817	27.099609	-24.032593	-18.569946
C:\Users\cware\Desktop\Steller20November\TagTesting20Nov2013\M12.DSG	11-1-2013	16:3:40	258649.000000	5172.980000	0.566406	-0.640625	-0.917969	-0.207339	0.395413	0.379817	27.938843	-14.343262	-20.126343
C:\Users\cware\Desktop\Steller20November\TagTesting20Nov2013\M12.DSG	11-1-2013	16:3:40	258650.000000	5173.000000	0.519531	-0.675781	-0.949219	-0.206422	0.403670	0.378899	20.889282	3.692627	-25.299072
C:\Users\cware\Desktop\Steller20November\TagTesting20Nov2013\M12.DSG	11-1-2013	16:3:40	258651.000000	5173.020000	0.515625	-0.675781	-0.945313	-0.204587	0.408257	0.372477	15.930176	16.113281	-30.853271
C:\Users\cware\Desktop\Steller20November\TagTesting20Nov2013\M12.DSG	11-1-2013	16:3:40	258652.000000	5173.040000	0.539063	-0.656250	-0.921875	-0.203670	0.412844	0.368807	11.520386	22.720337	-29.159546
C:\Users\cware\Desktop\Steller20November\TagTesting20Nov2013\M12.DSG	11-1-2013	16:3:40	258653.000000	5173.060000	0.535156	-0.621094	-0.933594	-0.204587	0.421101	0.362385	9.002686	26.809692	-23.178101
C:\Users\cware\Desktop\Steller20November\TagTesting20Nov2013\M12.DSG	11-1-2013	16:3:40	258654.000000	5173.080000	0.539063	-0.562500	-0.964844	-0.205505	0.423853	0.356881	1.312256	35.476685	-16.357422
C:\Users\cware\Desktop\Steller20November\TagTesting20Nov2013\M12.DSG	11-1-2013	16:3:40	258655.000000	5173.100000	0.574219	-0.515625	-1.007813	-0.210092	0.426606	0.348624	-6.958008	42.404175	-12.878418
C:\Users\cware\Desktop\Steller20November\TagTesting20Nov2013\M12.DSG	11-1-2013	16:3:40	258656.000000	5173.120000	0.597656	-0.457031	-0.988281	-0.211009	0.428440	0.344037	-10.589600	41.366577	-10.650635
C:\Users\cware\Desktop\Steller20November\TagTesting20Nov2013\M12.DSG	11-1-2013	16:3:40	258657.000000	5173.140000	0.628906	-0.394531	-0.976563	-0.214679	0.429358	0.335780	-14.358521	37.582397	-10.223389
C:\Users\cware\Desktop\Steller20November\TagTesting20Nov2013\M12.DSG	11-1-2013	16:3:40	258658.000000	5173.160000	0.636719	-0.296875	-0.917969	-0.218349	0.428440	0.332110	-18.478394	35.247803	-10.070801
C:\Users\cware\Desktop\Steller20November\TagTesting20Nov2013\M12.DSG	11-1-2013	16:3:40	258659.000000	5173.180000	0.636719	-0.296875	-0.917969	-0.221101	0.428440	0.325688	-21.621704	31.753540	-9.750366
C:\Users\cware\Desktop\Steller20November\TagTesting20Nov2013\M12.DSG	11-1-2013	16:3:40	258660.000000	5173.200000	0.648438	-0.273438	-0.937500	-0.222018	0.429358	0.322936	-26.092529	29.281616	-6.744385
C:\Users\cware\Desktop\Steller20November\TagTesting20Nov2013\M12.DSG	11-1-2013	16:3:40	258661.000000	5173.220000	0.632813	-0.257813	-0.925781	-0.225688	0.426606	0.319266	-28.167725	30.273438	-4.348755
C:\Users\cware\Desktop\Steller20November\TagTesting20Nov2013\M12.DSG	11-1-2013	16:3:40	258662.000000	5173.240000	0.648438	-0.253906	-0.906250	-0.227523	0.424771	0.317431	-27.786255	30.197144	-4.943848
C:\Users\cware\Desktop\Steller20November\TagTesting20Nov2013\M12.DSG	11-1-2013	16:3:40	258663.000000	5173.260000	0.656250	-0.261719	-0.894531	-0.228440	0.422936	0.311927	-24.841309	27.725220	-6.591797
C:\Users\cware\Desktop\Steller20November\TagTesting20Nov2013\M12.DSG	11-1-2013	16:3:40	258664.000000	5173.280000	0.648438	-0.277344	-0.894531	-0.232110	0.422018	0.311009	-19.454956	26.580811	-8.972168
C:\Users\cware\Desktop\Steller20November\TagTesting20Nov2013\M12.DSG	11-1-2013	16:3:40	258665.000000	5173.300000	0.652344	-0.316406	-0.886719	-0.233945	0.422936	0.307339	-16.998291	24.932861	-10.482788
C:\Users\cware\Desktop\Steller20November\TagTesting20Nov2013\M12.DSG	11-1-2013	16:3:40	258666.000000	5173.320000	0.656250	-0.355469	-0.878906	-0.236697	0.423853	0.303670	-17.486572	22.872925	-10.818481
C:\Users\cware\Desktop\Steller20November\TagTesting20Nov2013\M12.DSG	11-1-2013	16:3:40	258667.000000	5173.340000	0.656250	-0.371094	-0.871094	-0.236697	0.422018	0.301835	-19.256592	24.993896	-8.865356
C:\Users\cware\Desktop\Steller20November\TagTesting20Nov2013\M12.DSG	11-1-2013	16:3:40	258668.000000	5173.360000	0.664063	-0.382813	-0.859375	-0.239450	0.422936	0.296330	-19.927979	29.205322	-6.958008
C:\Users\cware\Desktop\Steller20November\TagTesting20Nov2013\M12.DSG	11-1-2013	16:3:40	258669.000000	5173.380000	0.687500	-0.390625	-0.847656	-0.240367	0.422018	0.294495	-17.959595	32.897949	-6.256104
C:\Users\cware\Desktop\Steller20November\TagTesting20Nov2013\M12.DSG	11-1-2013	16:3:40	258670.000000	5173.400000	0.707031	-0.402344	-0.835938	-0.244954	0.422018	0.288991	-13.168335	37.887573	-5.096436
C:\Users\cware\Desktop\Steller20November\TagTesting20Nov2013\M12.DSG	11-1-2013	16:3:40	258671.000000	5173.420000	0.730469	-0.425781	-0.796875	-0.245872	0.421101	0.284404	-7.553101	35.202026	-3.631592
C:\Users\cware\Desktop\Steller20November\TagTesting20Nov2013\M12.DSG	11-1-2013	16:3:40	258672.000000	5173.440000	0.746094	-0.437500	-0.785156	-0.249541	0.420183	0.274312	-2.838135	36.437988	0.366211
C:\Users\cware\Desktop\Steller20November\TagTesting20Nov2013\M12.DSG	11-1-2013	16:3:40	258673.000000	5173.460000	0.750000	-0.441406	-0.769531	-0.251376	0.420183	0.269725	0.030518	36.773682	3.646851
C:\Users\cware\Desktop\Steller20November\TagTesting20Nov2013\M12.DSG	11-1-2013	16:3:40	258674.000000	5173.480000	0.765625	-0.433594	-0.761719	-0.255046	0.419266	0.261468	3.753662	36.148071	7.965088
C:\Users\cware\Desktop\Steller20November\TagTesting20Nov2013\M12.DSG	11-1-2013	16:3:40	258675.000000	5173.500000	0.777344	-0.429688	-0.757813	-0.257798	0.417431	0.255963	5.035400	36.315918	12.924194
C:\Users\cware\Desktop\Steller20November\TagTesting20Nov2013\M12.DSG	11-1-2013	16:3:40	258676.000000	5173.520000	0.800781	-0.421875	-0.757813	-0.263303	0.414679	0.244037	5.508423	34.240723	16.967773
C:\Users\cware\Desktop\Steller20November\TagTesting20Nov2013\M12.DSG	11-1-2013	16:3:40	258677.000000	5173.540000	0.824219	-0.414063	-0.761719	-0.265138	0.413761	0.240367	7.202148	25.543213	18.463135
C:\Users\cware\Desktop\Steller20November\TagTesting20Nov2013\M12.DSG	11-1-2013	16:3:40	258678.000000	5173.560000	0.835938	-0.394531	-0.765625	-0.268807	0.408257	0.231193	8.026123	18.188477	19.989014
C:\Users\cware\Desktop\Steller20November\TagTesting20Nov2013\M12.DSG	11-1-2013	16:3:40	258679.000000	5173.580000	0.808594	-0.363281	-0.765625	-0.271560	0.406422	0.228440	7.232666	19.119263	21.728516
C:\Users\cware\Desktop\Steller20November\TagTesting20Nov2013\M12.DSG	11-1-2013	16:3:40	258680.000000	5173.600000	0.781250	-0.339844	-0.765625	-0.276147	0.401835	0.222018	3.234863	17.654419	21.957397
C:\Users\cware\Desktop\Steller20November\TagTesting20Nov2013\M12.DSG	11-1-2013	16:3:40	258681.000000	5173.620000	0.785156	-0.332031	-0.750000	-0.277982	0.398165	0.219266	-1.190186	18.981934	20.217896
C:\Users\cware\Desktop\Steller20November\TagTesting20Nov2013\M12.DSG	11-1-2013	16:3:40	258682.000000	5173.640000	0.777344	-0.335938	-0.753906	-0.281651	0.392661	0.213761	-5.020142	20.660400	18.814087
C:\Users\cware\Desktop\Steller20November\TagTesting20Nov2013\M12.DSG	11-1-2013	16:3:40	258683.000000	5173.660000	0.769531	-0.371094	-0.753906	-0.284404	0.390826	0.209174	-9.307861	22.155762	19.226074
C:\Users\cware\Desktop\Steller20November\TagTesting20Nov2013\M12.DSG	11-1-2013	16:3:40	258684.000000	5173.680000	0.769531	-0.363281	-0.738281	-0.288073	0.383486	0.203670	-16.387939	25.344849	21.057129
C:\Users\cware\Desktop\Steller20November\TagTesting20Nov2013\M12.DSG	11-1-2013	16:3:40	258685.000000	5173.700000	0.769531	-0.363281	-0.738281	-0.289908	0.380734	0.200917	-19.958496	30.639648	22.155762
C:\Users\cware\Desktop\Steller20November\TagTesting20Nov2013\M12.DSG	11-1-2013	16:3:40	258686.000000	5173.720000	0.804688	-0.316406	-0.742188	-0.294495	0.373394	0.193578	-19.989014	37.506104	21.835327
C:\Users\cware\Desktop\Steller20November\TagTesting20Nov2013\M12.DSG	11-1-2013	16:3:40	258687.000000	5173.740000	0.824219	-0.308594	-0.757813	-0.296330	0.369725	0.188991	-16.891479	39.703369	18.753052
C:\Users\cware\Desktop\Steller20November\TagTesting20Nov2013\M12.DSG	11-1-2013	16:3:40	258688.000000	5173.760000	0.851563	-0.332031	-0.757813	-0.299083	0.364220	0.184404	-11.734009	40.985107	15.853882
C:\Users\cware\Desktop\Steller20November\TagTesting20Nov2013\M12.DSG	11-1-2013	16:3:40	258689.000000	5173.780000	0.863281	-0.347656	-0.730469	-0.302752	0.360550	0.173394	-8.789063	40.634155	15.457153
C:\Users\cware\Desktop\Steller20November\TagTesting20Nov2013\M12.DSG	11-1-2013	16:3:40	258690.000000	5173.800000	0.882813	-0.343750	-0.714844	-0.304587	0.359633	0.167890	-5.508423	40.863037	17.883301
C:\Users\cware\Desktop\Steller20November\TagTesting20Nov2013\M12.DSG	11-1-2013	16:3:40	258691.000000	5173.820000	0.894531	-0.308594	-0.699219	-0.309174	0.353211	0.156881	-3.097534	42.831421	21.270752
C:\Users\cware\Desktop\Steller20November\TagTesting20Nov2013\M12.DSG	11-1-2013	16:3:40	258692.000000	5173.840000	0.906250	-0.265625	-0.671875	-0.310092	0.350459	0.151376	-1.388550	49.972534	25.131226
C:\Users\cware\Desktop\Steller20November\TagTesting20Nov2013\M12.DSG	11-1-2013	16:3:40	258693.000000	5173.860000	0.949219	-0.210938	-0.640625	-0.314679	0.342202	0.135780	-0.534058	55.114746	26.809692
C:\Users\cware\Desktop\Steller20November\TagTesting20Nov2013\M12.DSG	11-1-2013	16:3:40	258694.000000	5173.880000	1.007813	-0.171875	-0.585938	-0.315596	0.338532	0.129358	-1.022339	45.242310	24.932861
C:\Users\cware\Desktop\Steller20November\TagTesting20Nov2013\M12.DSG	11-1-2013	16:3:40	258695.000000	5173.900000	1.019531	-0.183594	-0.558594	-0.320183	0.330275	0.116514	-1.373291	35.430908	22.308350
C:\Users\cware\Desktop\Steller20November\TagTesting20Nov2013\M12.DSG	11-1-2013	16:3:40	258696.000000	5173.920000	1.011719	-0.210938	-0.554688	-0.322018	0.327523	0.112844	-0.030518	24.429321	17.898560
C:\Users\cware\Desktop\Steller20November\TagTesting20Nov2013\M12.DSG	11-1-2013	16:3:40	258697.000000	5173.940000	0.992188	-0.234375	-0.546875	-0.322936	0.322018	0.105505	5.569458	16.845703	13.763428
C:\Users\cware\Desktop\Steller20November\TagTesting20Nov2013\M12.DSG	11-1-2013	16:3:40	258698.000000	5173.960000	0.968750	-0.246094	-0.539063	-0.324771	0.320183	0.102752	18.066406	15.716553	12.207031
C:\Users\cware\Desktop\Steller20November\TagTesting20Nov2013\M12.DSG	11-1-2013	16:3:40	258699.000000	5173.980000	0.945313	-0.246094	-0.546875	-0.325688	0.317431	0.095413	26.199341	16.342163	13.656616
C:\Users\cware\Desktop\Steller20November\TagTesting20Nov2013\M12.DSG	11-1-2013	16:3:40	258700.000000	5174.000000	0.960938	-0.242188	-0.546875	-0.326606	0.313761	0.089908	28.778076	15.213013	18.707275
C:\Users\cware\Desktop\Steller20November\TagTesting20Nov2013\M12.DSG	11-1-2013	16:3:40	258701.000000	5174.020000	0.964844	-0.230469	-0.574219	-0.327523	0.309174	0.084404	25.909424	14.511108	22.659302
C:\Users\cware\Desktop\Steller20November\TagTesting20Nov2013\M12.DSG	11-1-2013	16:3:40	258702.000000	5174.040000	0.964844	-0.214844	-0.597656	-0.329358	0.303670	0.080734	20.828247	14.541626	26.016235
C:\Users\cware\Desktop\Steller20November\TagTesting20Nov2013\M12.DSG	11-1-2013	16:3:40	258703.000000	5174.060000	0.953125	-0.195313	-0.609375	-0.330275	0.299083	0.077064	18.386841	22.384644	27.313232
C:\Users\cware\Desktop\Steller20November\TagTesting20Nov2013\M12.DSG	11-1-2013	16:3:40	258704.000000	5174.080000	0.957031	-0.175781	-0.601563	-0.332110	0.290826	0.067890	21.499634	29.098511	23.742676
C:\Users\cware\Desktop\Steller20November\TagTesting20Nov2013\M12.DSG	11-1-2013	16:3:40	258705.000000	5174.100000	0.964844	-0.164063	-0.566406	-0.333028	0.288073	0.063303	25.772095	33.813477	19.271851
C:\Users\cware\Desktop\Steller20November\TagTesting20Nov2013\M12.DSG	11-1-2013	16:3:40	258706.000000	5174.120000	0.960938	-0.152344	-0.523438	-0.333945	0.280734	0.052294	31.021118	36.163330	16.189575
C:\Users\cware\Desktop\Steller20November\TagTesting20Nov2013\M12.DSG	11-1-2013	16:3:40	258707.000000	5174.140000	0.960938	-0.152344	-0.496094	-0.333945	0.278899	0.044954	34.179688	38.650513	15.365601
C:\Users\cware\Desktop\Steller20November\TagTesting20Nov2013\M12.DSG	11-1-2013	16:3:40	258708.000000	5174.160000	0.968750	-0.167969	-0.492188	-0.334862	0.272477	0.032110	34.637451	39.627075	17.105103
C:\Users\cware\Desktop\Steller20November\TagTesting20Nov2013\M12.DSG	11-1-2013	16:3:40	258709.000000	5174.180000	0.972656	-0.187500	-0.476563	-0.334862	0.268807	0.023853	31.799316	41.244507	20.904541
C:\Users\cware\Desktop\Steller20November\TagTesting20Nov2013\M12.DSG	11-1-2013	16:3:40	258710.000000	5174.200000	0.988281	-0.207031	-0.421875	-0.333945	0.260550	0.011009	28.869629	39.901733	23.284912
C:\Users\cware\Desktop\Steller20November\TagTesting20Nov2013\M12.DSG	11-1-2013	16:3:40	258711.000000	5174.220000	0.988281	-0.207031	-0.421875	-0.333945	0.256881	0.005505	27.481079	38.253784	23.696899
C:\Users\cware\Desktop\Steller20November\TagTesting20Nov2013\M12.DSG	11-1-2013	16:3:40	258712.000000	5174.240000	0.972656	-0.175781	-0.359375	-0.334862	0.248624	-0.008257	27.923584	34.927368	23.040771
C:\Users\cware\Desktop\Steller20November\TagTesting20Nov2013\M12.DSG	11-1-2013	16:3:40	258713.000000	5174.260000	0.980469	-0.164063	-0.343750	-0.333028	0.244037	-0.013761	28.915405	34.561157	22.109985
C:\Users\cware\Desktop\Steller20November\TagTesting20Nov2013\M12.DSG	11-1-2013	16:3:40	258714.000000	5174.280000	0.992188	-0.156250	-0.332031	-0.333945	0.233945	-0.025688	31.661987	35.232544	22.277832
C:\Users\cware\Desktop\Steller20November\TagTesting20Nov2013\M12.DSG	11-1-2013	16:3:40	258715.000000	5174.300000	1.007813	-0.152344	-0.332031	-0.333028	0.231193	-0.030275	35.171509	36.712646	23.757935
C:\Users\cware\Desktop\Steller20November\TagTesting20Nov2013\M12.DSG	11-1-2013	16:3:40	258716.000000	5174.320000	1.027344	-0.140625	-0.308594	-0.333028	0.220183	-0.043119	36.819458	30.014038	24.215698
C:\Users\cware\Desktop\Steller20November\TagTesting20Nov2013\M12.DSG	11-1-2013	16:3:40	258717.000000	5174.340000	1.035156	-0.132813	-0.296875	-0.331193	0.215596	-0.048624	36.712646	26.199341	24.963379
C:\Users\cware\Desktop\Steller20November\TagTesting20Nov2013\M12.DSG	11-1-2013	16:3:40	258718.000000	5174.360000	1.046875	-0.121094	-0.281250	-0.331193	0.206422	-0.056881	35.354614	21.286011	25.451660
C:\Users\cware\Desktop\Steller20November\TagTesting20Nov2013\M12.DSG	11-1-2013	16:3:40	258719.000000	5174.380000	1.042969	-0.121094	-0.285156	-0.330275	0.201835	-0.060550	36.911011	14.984131	26.000977
C:\Users\cware\Desktop\Steller20November\TagTesting20Nov2013\M12.DSG	11-1-2013	16:3:40	258720.000000	5174.400000	1.011719	-0.121094	-0.292969	-0.329358	0.190826	-0.064220	40.847778	15.090942	26.626587
C:\Users\cware\Desktop\Steller20November\TagTesting20Nov2013\M12.DSG	11-1-2013	16:3:40	258721.000000	5174.420000	1.003906	-0.109375	-0.308594	-0.329358	0.183486	-0.067890	44.021606	15.548706	25.390625
C:\Users\cware\Desktop\Steller20November\TagTesting20Nov2013\M12.DSG	11-1-2013	16:3:40	258722.000000	5174.440000	1.031250	-0.093750	-0.300781	-0.328440	0.173394	-0.072477	45.989990	16.159058	22.827148
C:\Users\cware\Desktop\Steller20November\TagTesting20Nov2013\M12.DSG	11-1-2013	16:3:40	258723.000000	5174.460000	1.035156	-0.078125	-0.300781	-0.327523	0.166055	-0.075229	48.080444	17.105103	19.912720
C:\Users\cware\Desktop\Steller20November\TagTesting20Nov2013\M12.DSG	11-1-2013	16:3:40	258724.000000	5174.480000	1.039063	-0.042969	-0.312500	-0.326606	0.156881	-0.081651	52.200317	20.690918	16.708374
C:\Users\cware\Desktop\Steller20November\TagTesting20Nov2013\M12.DSG	11-1-2013	16:3:40	258725.000000	5174.500000	1.042969	0.003906	-0.296875	-0.325688	0.152294	-0.086239	54.824829	23.483276	13.702393
C:\Users\cware\Desktop\Steller20November\TagTesting20Nov2013\M12.DSG	11-1-2013	16:3:40	258726.000000	5174.520000	1.050781	0.027344	-0.289063	-0.324771	0.147706	-0.088073	56.930542	24.017334	9.017944
C:\Users\cware\Desktop\Steller20November\TagTesting20Nov2013\M12.DSG	11-1-2013	16:3:40	258727.000000	5174.540000	1.058594	0.027344	-0.281250	-0.322936	0.139450	-0.096330	60.897827	18.829346	4.852295
C:\Users\cware\Desktop\Steller20November\TagTesting20Nov2013\M12.DSG	11-1-2013	16:3:40	258728.000000	5174.560000	1.054688	0.023438	-0.277344	-0.322018	0.135780	-0.097248	67.245483	14.633179	0.961304
C:\Users\cware\Desktop\Steller20November\TagTesting20Nov2013\M12.DSG	11-1-2013	16:3:40	258729.000000	5174.580000	1.042969	0.015625	-0.289063	-0.320183	0.128440	-0.100917	76.217651	13.214111	-2.441406
C:\Users\cware\Desktop\Steller20November\TagTesting20Nov2013\M12.DSG	11-1-2013	16:3:40	258730.000000	5174.600000	1.046875	0.003906	-0.296875	-0.321101	0.124771	-0.102752	91.583252	10.391235	-6.942749
C:\Users\cware\Desktop\Steller20November\TagTesting20Nov2013\M12.DSG	11-1-2013	16:3:40	258731.000000	5174.620000	1.054688	-0.003906	-0.300781	-0.319266	0.117431	-0.104587	102.523804	10.070801	-8.712769
C:\Users\cware\Desktop\Steller20November\TagTesting20Nov2013\M12.DSG	11-1-2013	16:3:40	258732.000000	5174.640000	1.066406	-0.019531	-0.277344	-0.319266	0.113761	-0.104587	112.869263	12.603760	-8.209229
C:\Users\cware\Desktop\Steller20November\TagTesting20Nov2013\M12.DSG	11-1-2013	16:3:40	258733.000000	5174.660000	1.089844	-0.003906	-0.261719	-0.318349	0.103670	-0.105505	116.409302	13.046265	-6.286621
C:\Users\cware\Desktop\Steller20November\TagTesting20Nov2013\M12.DSG	11-1-2013	16:3:40	258734.000000	5174.680000	1.109375	0.003906	-0.234375	-0.318349	0.099083	-0.105505	114.303589	11.062622	-2.014160
C:\Users\cware\Desktop\Steller20November\TagTesting20Nov2013\M12.DSG	11-1-2013	16:3:40	258735.000000	5174.700000	1.113281	0.011719	-0.199219	-0.316514	0.088991	-0.105505	107.284546	6.896973	0.625610
C:\Users\cware\Desktop\Steller20November\TagTesting20Nov2013\M12.DSG	11-1-2013	16:3:40	258736.000000	5174.720000	1.097656	-0.011719	-0.136719	-0.315596	0.082569	-0.103670	97.442627	3.112793	4.348755
C:\Users\cware\Desktop\Steller20November\TagTesting20Nov2013\M12.DSG	11-1-2013	16:3:40	258737.000000	5174.740000	1.097656	-0.011719	-0.136719	-0.315596	0.071560	-0.101835	90.454102	1.403809	8.697510
C:\Users\cware\Desktop\Steller20November\TagTesting20Nov2013\M12.DSG	11-1-2013	16:3:40	258738.000000	5174.760000	1.078125	-0.015625	-0.121094	-0.315596	0.064220	-0.100000	82.427979	-4.562378	14.266968
C:\Users\cware\Desktop\Steller20November\TagTesting20Nov2013\M12.DSG	11-1-2013	16:3:40	258739.000000	5174.780000	1.054688	-0.019531	-0.121094	-0.315596	0.052294	-0.094495	74.951172	-6.759644	18.478394
C:\Users\cware\Desktop\Steller20November\TagTesting20Nov2013\M12.DSG	11-1-2013	16:3:40	258740.000000	5174.800000	1.046875	-0.027344	-0.109375	-0.314679	0.045872	-0.090826	68.832397	-6.607056	18.203735
C:\Users\cware\Desktop\Steller20November\TagTesting20Nov2013\M12.DSG	11-1-2013	16:3:40	258741.000000	5174.820000	1.046875	-0.035156	-0.105469	-0.313761	0.040367	-0.088073	66.818237	-3.265381	14.602661
C:\Users\cware\Desktop\Steller20November\TagTesting20Nov2013\M12.DSG	11-1-2013	16:3:40	258742.000000	5174.840000	1.054688	-0.027344	-0.128906	-0.312844	0.029358	-0.084404	68.878174	-4.653931	7.553101
C:\Users\cware\Desktop\Steller20November\TagTesting20Nov2013\M12.DSG	11-1-2013	16:3:40	258743.000000	5174.860000	1.058594	-0.042969	-0.144531	-0.311927	0.023853	-0.081651	72.937012	-5.004883	1.129150
C:\Users\cware\Desktop\Steller20November\TagTesting20Nov2013\M12.DSG	11-1-2013	16:3:40	258744.000000	5174.880000	1.050781	-0.050781	-0.152344	-0.311927	0.018349	-0.074312	76.599121	-10.620117	-6.240845
C:\Users\cware\Desktop\Steller20November\TagTesting20Nov2013\M12.DSG	11-1-2013	16:3:40	258745.000000	5174.900000	1.054688	-0.082031	-0.144531	-0.312844	0.014679	-0.070642	79.452515	-17.227173	-10.086060
C:\Users\cware\Desktop\Steller20November\TagTesting20Nov2013\M12.DSG	11-1-2013	16:3:40	258746.000000	5174.920000	1.039063	-0.097656	-0.164063	-0.312844	0.010092	-0.059633	78.628540	-26.519775	-9.521484
C:\Users\cware\Desktop\Steller20November\TagTesting20Nov2013\M12.DSG	11-1-2013	16:3:40	258747.000000	5174.940000	1.023438	-0.105469	-0.167969	-0.314679	0.007339	-0.054128	74.203491	-32.287598	-7.431030
C:\Users\cware\Desktop\Steller20November\TagTesting20Nov2013\M12.DSG	11-1-2013	16:3:40	258748.000000	5174.960000	0.996094	-0.066406	-0.214844	-0.317431	0.004587	-0.039450	67.916870	-29.754639	-6.423950
C:\Users\cware\Desktop\Steller20November\TagTesting20Nov2013\M12.DSG	11-1-2013	16:3:40	258749.000000	5174.980000	0.996094	-0.074219	-0.214844	-0.317431	0.002752	-0.034862	62.316895	-25.070190	-5.859375
C:\Users\cware\Desktop\Steller20November\TagTesting20Nov2013\M12.DSG	11-1-2013	16:3:40	258750.000000	5175.000000	1.003906	-0.070313	-0.203125	-0.318349	-0.000917	-0.023853	57.601929	-19.500732	-6.637573
C:\Users\cware\Desktop\Steller20November\TagTesting20Nov2013\M12.DSG	11-1-2013	16:3:40	258751.000000	5175.020000	1.023438	-0.066406	-0.191406	-0.316514	-0.000917	-0.018349	58.120728	-16.754150	-7.034302
C:\Users\cware\Desktop\Steller20November\TagTesting20Nov2013\M12.DSG	11-1-2013	16:3:40	258752.000000	5175.040000	1.039063	-0.058594	-0.179688	-0.319266	-0.005505	-0.011009	60.379028	-20.034790	-4.699707
C:\Users\cware\Desktop\Steller20November\TagTesting20Nov2013\M12.DSG	11-1-2013	16:3:40	258753.000000	5175.060000	1.054688	-0.031250	-0.152344	-0.320183	-0.005505	-0.004587	58.319092	-23.757935	-0.198364
C:\Users\cware\Desktop\Steller20November\TagTesting20Nov2013\M12.DSG	11-1-2013	16:3:40	258754.000000	5175.080000	1.042969	-0.019531	-0.152344	-0.320183	-0.010092	0.007339	51.010132	-29.708862	7.751465
C:\Users\cware\Desktop\Steller20November\TagTesting20Nov2013\M12.DSG	11-1-2013	16:3:40	258755.000000	5175.100000	1.007813	-0.027344	-0.171875	-0.320183	-0.013761	0.012844	44.448853	-27.725220	14.343262
C:\Users\cware\Desktop\Steller20November\TagTesting20Nov2013\M12.DSG	11-1-2013	16:3:40	258756.000000	5175.120000	0.996094	-0.035156	-0.218750	-0.317431	-0.021101	0.022936	39.718628	-23.849487	17.868042
C:\Users\cware\Desktop\Steller20November\TagTesting20Nov2013\M12.DSG	11-1-2013	16:3:40	258757.000000	5175.140000	1.000000	-0.042969	-0.242188	-0.317431	-0.023853	0.027523	38.955688	-22.521973	15.762329
C:\Users\cware\Desktop\Steller20November\TagTesting20Nov2013\M12.DSG	11-1-2013	16:3:40	258758.000000	5175.160000	1.011719	-0.050781	-0.257813	-0.316514	-0.029358	0.036697	45.242310	-22.415161	9.582520
C:\Users\cware\Desktop\Steller20November\TagTesting20Nov2013\M12.DSG	11-1-2013	16:3:40	258759.000000	5175.180000	1.019531	-0.066406	-0.277344	-0.315596	-0.031193	0.041284	54.061890	-23.681641	3.799438
C:\Users\cware\Desktop\Steller20November\TagTesting20Nov2013\M12.DSG	11-1-2013	16:3:40	258760.000000	5175.200000	1.027344	-0.085938	-0.296875	-0.315596	-0.033945	0.053211	63.827515	-23.788452	-3.417969
C:\Users\cware\Desktop\Steller20November\TagTesting20Nov2013\M12.DSG	11-1-2013	16:3:40	258761.000000	5175.220000	1.035156	-0.113281	-0.312500	-0.316514	-0.033945	0.059633	71.945190	-22.338867	-7.751465
C:\Users\cware\Desktop\Steller20November\TagTesting20Nov2013\M12.DSG	11-1-2013	16:3:40	258762.000000	5175.240000	1.031250	-0.152344	-0.316406	-0.316514	-0.033945	0.071560	74.691772	-16.357422	-8.834839
C:\Users\cware\Desktop\Steller20November\TagTesting20Nov2013\M12.DSG	11-1-2013	16:3:40	258763.000000	5175.260000	1.031250	-0.152344	-0.316406	-0.316514	-0.032110	0.076147	72.967529	-12.283325	-11.016846
C:\Users\cware\Desktop\Steller20November\TagTesting20Nov2013\M12.DSG	11-1-2013	16:3:40	258764.000000	5175.280000	1.093750	-0.183594	-0.296875	-0.316514	-0.032110	0.079817	72.967529	-16.174316	-16.342163
C:\Users\cware\Desktop\Steller20November\TagTesting20Nov2013\M12.DSG	11-1-2013	16:3:40	258765.000000	5175.300000	1.093750	-0.183594	-0.296875	-0.317431	-0.026606	0.090826	72.372437	-22.399902	-17.379761
C:\Users\cware\Desktop\Steller20November\TagTesting20Nov2013\M12.DSG	11-1-2013	16:3:40	258766.000000	5175.320000	1.085938	-0.167969	-0.320313	-0.317431	-0.024771	0.096330	66.421509	-27.969360	-15.579224
C:\Users\cware\Desktop\Steller20November\TagTesting20Nov2013\M12.DSG	11-1-2013	16:3:40	258767.000000	5175.340000	1.097656	-0.140625	-0.351563	-0.318349	-0.020183	0.109174	57.098389	-33.706665	-12.451172
C:\Users\cware\Desktop\Steller20November\TagTesting20Nov2013\M12.DSG	11-1-2013	16:3:40	258768.000000	5175.360000	1.062500	-0.113281	-0.359375	-0.317431	-0.018349	0.115596	43.899536	-33.233643	-8.666992
C:\Users\cware\Desktop\Steller20November\TagTesting20Nov2013\M12.DSG	11-1-2013	16:3:40	258769.000000	5175.380000	1.058594	-0.097656	-0.347656	-0.318349	-0.015596	0.128440	38.162231	-32.257080	-6.027222
C:\Users\cware\Desktop\Steller20November\TagTesting20Nov2013\M12.DSG	11-1-2013	16:3:40	258770.000000	5175.400000	1.039063	-0.074219	-0.332031	-0.318349	-0.015596	0.133028	33.554077	-29.525757	-2.700806
C:\Users\cware\Desktop\Steller20November\TagTesting20Nov2013\M12.DSG	11-1-2013	16:3:40	258771.000000	5175.420000	1.039063	-0.074219	-0.308594	-0.315596	-0.015596	0.144037	28.030396	-26.412964	0.488281
C:\Users\cware\Desktop\Steller20November\TagTesting20Nov2013\M12.DSG	11-1-2013	16:3:40	258772.000000	5175.440000	1.050781	-0.066406	-0.324219	-0.316514	-0.015596	0.147706	25.772095	-30.258179	4.165649
C:\Users\cware\Desktop\Steller20November\TagTesting20Nov2013\M12.DSG	11-1-2013	16:3:40	258773.000000	5175.460000	1.058594	-0.078125	-0.371094	-0.313761	-0.016514	0.158716	24.429321	-32.485962	7.415771
C:\Users\cware\Desktop\Steller20November\TagTesting20Nov2013\M12.DSG	11-1-2013	16:3:40	258774.000000	5175.480000	1.039063	-0.093750	-0.390625	-0.312844	-0.018349	0.163303	26.473999	-32.363892	11.154175
C:\Users\cware\Desktop\Steller20November\TagTesting20Nov2013\M12.DSG	11-1-2013	16:3:40	258775.000000	5175.500000	1.007813	-0.125000	-0.429688	-0.310092	-0.022018	0.174312	31.860352	-26.596069	13.809204
C:\Users\cware\Desktop\Steller20November\TagTesting20Nov2013\M12.DSG	11-1-2013	16:3:40	258776.000000	5175.520000	1.015625	-0.167969	-0.457031	-0.308257	-0.022018	0.177982	40.084839	-21.850586	17.089844
C:\Users\cware\Desktop\Steller20November\TagTesting20Nov2013\M12.DSG	11-1-2013	16:3:40	258777.000000	5175.540000	0.996094	-0.195313	-0.453125	-0.307339	-0.026606	0.183486	43.426514	-14.709473	22.705078
C:\Users\cware\Desktop\Steller20November\TagTesting20Nov2013\M12.DSG	11-1-2013	16:3:40	258778.000000	5175.560000	0.988281	-0.175781	-0.425781	-0.303670	-0.028440	0.188991	42.572021	-7.812500	26.062012
C:\Users\cware\Desktop\Steller20November\TagTesting20Nov2013\M12.DSG	11-1-2013	16:3:40	258779.000000	5175.580000	1.027344	-0.140625	-0.425781	-0.301835	-0.031193	0.192661	41.549683	-8.392334	24.673462
C:\Users\cware\Desktop\Steller20November\TagTesting20Nov2013\M12.DSG	11-1-2013	16:3:40	258780.000000	5175.600000	1.046875	-0.121094	-0.433594	-0.298165	-0.035780	0.198165	42.388916	-9.902954	22.979736
C:\Users\cware\Desktop\Steller20November\TagTesting20Nov2013\M12.DSG	11-1-2013	16:3:40	258781.000000	5175.620000	1.042969	-0.105469	-0.449219	-0.296330	-0.038532	0.202752	45.700073	-8.285522	21.697998
C:\Users\cware\Desktop\Steller20November\TagTesting20Nov2013\M12.DSG	11-1-2013	16:3:40	258782.000000	5175.640000	1.031250	-0.093750	-0.453125	-0.293578	-0.040367	0.209174	51.223755	-4.013062	22.369385
C:\Users\cware\Desktop\Steller20November\TagTesting20Nov2013\M12.DSG	11-1-2013	16:3:40	258783.000000	5175.660000	1.015625	-0.082031	-0.441406	-0.292661	-0.042202	0.211927	56.213379	-3.524780	24.948120
C:\Users\cware\Desktop\Steller20November\TagTesting20Nov2013\M12.DSG	11-1-2013	16:3:40	258784.000000	5175.680000	1.027344	-0.070313	-0.414063	-0.289908	-0.044954	0.219266	55.023193	-3.173828	28.610229
C:\Users\cware\Desktop\Steller20November\TagTesting20Nov2013\M12.DSG	11-1-2013	16:3:40	258785.000000	5175.700000	1.023438	-0.050781	-0.386719	-0.287156	-0.046789	0.219266	54.153442	-6.637573	27.694702
C:\Users\cware\Desktop\Steller20November\TagTesting20Nov2013\M12.DSG	11-1-2013	16:3:40	258786.000000	5175.720000	1.050781	-0.031250	-0.363281	-0.283486	-0.049541	0.227523	59.616089	-12.527466	22.079468
C:\Users\cware\Desktop\Steller20November\TagTesting20Nov2013\M12.DSG	11-1-2013	16:3:40	258787.000000	5175.740000	1.031250	-0.031250	-0.378906	-0.281651	-0.049541	0.230275	66.909790	-15.686035	19.287109
C:\Users\cware\Desktop\Steller20November\TagTesting20Nov2013\M12.DSG	11-1-2013	16:3:40	258788.000000	5175.760000	1.011719	-0.003906	-0.421875	-0.277982	-0.049541	0.244037	73.211670	-21.133423	19.409180
C:\Users\cware\Desktop\Steller20November\TagTesting20Nov2013\M12.DSG	11-1-2013	16:3:40	258789.000000	5175.780000	1.011719	-0.003906	-0.421875	-0.276147	-0.049541	0.249541	75.119019	-25.222778	20.294189
C:\Users\cware\Desktop\Steller20November\TagTesting20Nov2013\M12.DSG	11-1-2013	16:3:40	258790.000000	5175.800000	0.980469	0.000000	-0.468750	-0.271560	-0.047706	0.262385	73.471069	-25.970459	21.087646
C:\Users\cware\Desktop\Steller20November\TagTesting20Nov2013\M12.DSG	11-1-2013	16:3:40	258791.000000	5175.820000	0.976563	0.019531	-0.437500	-0.268807	-0.046789	0.269725	70.434570	-24.765015	19.836426
C:\Users\cware\Desktop\Steller20November\TagTesting20Nov2013\M12.DSG	11-1-2013	16:3:40	258792.000000	5175.840000	0.988281	0.031250	-0.429688	-0.264220	-0.046789	0.282569	65.460205	-25.955200	15.930176
C:\Users\cware\Desktop\Steller20November\TagTesting20Nov2013\M12.DSG	11-1-2013	16:3:40	258793.000000	5175.860000	0.984375	0.039063	-0.425781	-0.262385	-0.044954	0.289908	62.622070	-20.889282	11.337280
C:\Users\cware\Desktop\Steller20November\TagTesting20Nov2013\M12.DSG	11-1-2013	16:3:40	258794.000000	5175.880000	0.976563	0.023438	-0.433594	-0.258716	-0.040367	0.300000	65.444946	-16.296387	4.562378
C:\Users\cware\Desktop\Steller20November\TagTesting20Nov2013\M12.DSG	11-1-2013	16:3:40	258795.000000	5175.900000	0.960938	0.003906	-0.449219	-0.255963	-0.037615	0.305505	67.977905	-14.053345	2.151489
C:\Users\cware\Desktop\Steller20November\TagTesting20Nov2013\M12.DSG	11-1-2013	16:3:40	258796.000000	5175.920000	0.941406	-0.007813	-0.480469	-0.255046	-0.032110	0.314679	66.024780	-11.611938	1.434326
C:\Users\cware\Desktop\Steller20November\TagTesting20Nov2013\M12.DSG	11-1-2013	16:3:40	258797.000000	5175.940000	0.945313	-0.039063	-0.507813	-0.254128	-0.028440	0.319266	63.201904	-9.552002	1.296997
C:\Users\cware\Desktop\Steller20November\TagTesting20Nov2013\M12.DSG	11-1-2013	16:3:40	258798.000000	5175.960000	0.941406	-0.074219	-0.531250	-0.252294	-0.022936	0.328440	59.127808	-7.125854	3.128052
C:\Users\cware\Desktop\Steller20November\TagTesting20Nov2013\M12.DSG	11-1-2013	16:3:40	258799.000000	5175.980000	0.917969	-0.089844	-0.519531	-0.252294	-0.019266	0.331193	54.626465	-1.495361	3.173828
C:\Users\cware\Desktop\Steller20November\TagTesting20Nov2013\M12.DSG	11-1-2013	16:3:40	258800.000000	5176.000000	0.937500	-0.101563	-0.496094	-0.251376	-0.013761	0.334862	49.774170	3.158569	0.076294
C:\Users\cware\Desktop\Steller20November\TagTesting20Nov2013\M12.DSG	11-1-2013	16:3:40	258801.000000	5176.020000	0.933594	-0.101563	-0.507813	-0.251376	-0.011927	0.335780	44.265747	10.101318	-0.762939
C:\Users\cware\Desktop\Steller20November\TagTesting20Nov2013\M12.DSG	11-1-2013	16:3:40	258802.000000	5176.040000	0.941406	-0.085938	-0.500000	-0.251376	-0.009174	0.335780	35.339355	15.136719	1.968384
C:\Users\cware\Desktop\Steller20November\TagTesting20Nov2013\M12.DSG	11-1-2013	16:3:40	258803.000000	5176.060000	0.945313	-0.066406	-0.484375	-0.254128	-0.007339	0.335780	24.063110	21.087646	8.590698
C:\Users\cware\Desktop\Steller20November\TagTesting20Nov2013\M12.DSG	11-1-2013	16:3:40	258804.000000	5176.080000	0.941406	-0.054688	-0.464844	-0.254128	-0.008257	0.333945	12.863159	26.947021	13.778687
C:\Users\cware\Desktop\Steller20November\TagTesting20Nov2013\M12.DSG	11-1-2013	16:3:40	258805.000000	5176.100000	0.957031	-0.039063	-0.421875	-0.256881	-0.011009	0.329358	7.873535	27.969360	13.824463
C:\Users\cware\Desktop\Steller20November\TagTesting20Nov2013\M12.DSG	11-1-2013	16:3:40	258806.000000	5176.120000	0.980469	-0.042969	-0.398438	-0.256881	-0.013761	0.325688	3.906250	26.641846	11.627197
C:\Users\cware\Desktop\Steller20November\TagTesting20Nov2013\M12.DSG	11-1-2013	16:3:40	258807.000000	5176.140000	0.980469	-0.046875	-0.386719	-0.258716	-0.016514	0.319266	-0.610352	27.526855	9.323120
C:\Users\cware\Desktop\Steller20November\TagTesting20Nov2013\M12.DSG	11-1-2013	16:3:40	258808.000000	5176.160000	0.972656	-0.058594	-0.406250	-0.259633	-0.019266	0.317431	-6.835938	24.581909	6.637573
C:\Users\cware\Desktop\Steller20November\TagTesting20Nov2013\M12.DSG	11-1-2013	16:3:40	258809.000000	5176.180000	1.000000	-0.074219	-0.425781	-0.261468	-0.022936	0.311927	-12.664795	17.028809	3.463745
C:\Users\cware\Desktop\Steller20November\TagTesting20Nov2013\M12.DSG	11-1-2013	16:3:40	258810.000000	5176.200000	1.015625	-0.097656	-0.449219	-0.262385	-0.023853	0.309174	-20.492554	15.441895	2.212524
C:\Users\cware\Desktop\Steller20November\TagTesting20Nov2013\M12.DSG	11-1-2013	16:3:40	258811.000000	5176.220000	1.000000	-0.109375	-0.453125	-0.265138	-0.029358	0.304587	-25.650024	14.556885	2.426147
C:\Users\cware\Desktop\Steller20November\TagTesting20Nov2013\M12.DSG	11-1-2013	16:3:40	258812.000000	5176.240000	1.019531	-0.109375	-0.457031	-0.263303	-0.033028	0.301835	-30.914307	9.368896	2.044678
C:\Users\cware\Desktop\Steller20November\TagTesting20Nov2013\M12.DSG	11-1-2013	16:3:40	258813.000000	5176.260000	1.027344	-0.113281	-0.488281	-0.265138	-0.037615	0.298165	-31.127930	4.333496	0.793457
C:\Users\cware\Desktop\Steller20November\TagTesting20Nov2013\M12.DSG	11-1-2013	16:3:40	258814.000000	5176.280000	1.015625	-0.113281	-0.492188	-0.265138	-0.039450	0.296330	-26.809692	-3.143311	-0.076294
C:\Users\cware\Desktop\Steller20November\TagTesting20Nov2013\M12.DSG	11-1-2013	16:3:40	258815.000000	5176.300000	1.015625	-0.113281	-0.492188	-0.265138	-0.043119	0.296330	-25.115967	-0.808716	1.159668
C:\Users\cware\Desktop\Steller20November\TagTesting20Nov2013\M12.DSG	11-1-2013	16:3:40	258816.000000	5176.320000	0.941406	-0.164063	-0.398438	-0.263303	-0.047706	0.293578	-25.711060	8.300781	3.250122
C:\Users\cware\Desktop\Steller20November\TagTesting20Nov2013\M12.DSG	11-1-2013	16:3:40	258817.000000	5176.340000	0.949219	-0.179688	-0.394531	-0.265138	-0.050459	0.292661	-24.856567	10.589600	4.623413
C:\Users\cware\Desktop\Steller20November\TagTesting20Nov2013\M12.DSG	11-1-2013	16:3:40	258818.000000	5176.360000	0.968750	-0.175781	-0.421875	-0.264220	-0.055963	0.287156	-21.102905	11.840820	4.638672
C:\Users\cware\Desktop\Steller20November\TagTesting20Nov2013\M12.DSG	11-1-2013	16:3:40	258819.000000	5176.380000	0.980469	-0.164063	-0.410156	-0.265138	-0.058716	0.285321	-21.499634	10.681152	4.135132
C:\Users\cware\Desktop\Steller20November\TagTesting20Nov2013\M12.DSG	11-1-2013	16:3:40	258820.000000	5176.400000	0.996094	-0.167969	-0.390625	-0.265138	-0.061468	0.280734	-28.533936	10.772705	5.187988
C:\Users\cware\Desktop\Steller20November\TagTesting20Nov2013\M12.DSG	11-1-2013	16:3:40	258821.000000	5176.420000	1.003906	-0.164063	-0.367188	-0.265138	-0.064220	0.278899	-37.918091	11.795044	5.035400
C:\Users\cware\Desktop\Steller20November\TagTesting20Nov2013\M12.DSG	11-1-2013	16:3:40	258822.000000	5176.440000	1.007813	-0.156250	-0.359375	-0.266972	-0.069725	0.270642	-47.500610	15.457153	5.432129
C:\Users\cware\Desktop\Steller20November\TagTesting20Nov2013\M12.DSG	11-1-2013	16:3:40	258823.000000	5176.460000	1.035156	-0.136719	-0.378906	-0.266972	-0.074312	0.266055	-48.095703	10.955811	5.661011
C:\Users\cware\Desktop\Steller20November\TagTesting20Nov2013\M12.DSG	11-1-2013	16:3:40	258824.000000	5176.480000	1.031250	-0.089844	-0.414063	-0.266972	-0.080734	0.258716	-41.229248	6.515503	7.141113
C:\Users\cware\Desktop\Steller20November\TagTesting20Nov2013\M12.DSG	11-1-2013	16:3:40	258825.000000	5176.500000	0.992188	-0.035156	-0.414063	-0.266055	-0.082569	0.255963	-35.644531	10.803223	10.757446
C:\Users\cware\Desktop\Steller20November\TagTesting20Nov2013\M12.DSG	11-1-2013	16:3:40	258826.000000	5176.520000	0.957031	0.003906	-0.410156	-0.265138	-0.088073	0.248624	-29.953003	19.470215	16.738892
C:\Users\cware\Desktop\Steller20November\TagTesting20Nov2013\M12.DSG	11-1-2013	16:3:40	258827.000000	5176.540000	0.949219	0.015625	-0.398438	-0.266055	-0.091743	0.244954	-24.353027	22.903442	20.416260
C:\Users\cware\Desktop\Steller20November\TagTesting20Nov2013\M12.DSG	11-1-2013	16:3:40	258828.000000	5176.560000	0.972656	0.015625	-0.367188	-0.265138	-0.100000	0.236697	-19.790649	22.430420	24.047852
C:\Users\cware\Desktop\Steller20November\TagTesting20Nov2013\M12.DSG	11-1-2013	16:3:40	258829.000000	5176.580000	1.023438	0.000000	-0.335938	-0.265138	-0.103670	0.233028	-15.029907	12.329102	22.537231
C:\Users\cware\Desktop\Steller20November\TagTesting20Nov2013\M12.DSG	11-1-2013	16:3:40	258830.000000	5176.600000	1.074219	-0.019531	-0.328125	-0.261468	-0.110092	0.229358	-11.978149	-0.534058	19.302368
C:\Users\cware\Desktop\Steller20November\TagTesting20Nov2013\M12.DSG	11-1-2013	16:3:40	258831.000000	5176.620000	1.070313	-0.015625	-0.328125	-0.260550	-0.112844	0.230275	-12.847900	-3.982544	19.256592
C:\Users\cware\Desktop\Steller20November\TagTesting20Nov2013\M12.DSG	11-1-2013	16:3:40	258832.000000	5176.640000	1.058594	0.011719	-0.355469	-0.256881	-0.119266	0.229358	-15.533447	-3.479004	21.606445
C:\Users\cware\Desktop\Steller20November\TagTesting20Nov2013\M12.DSG	11-1-2013	16:3:40	258833.000000	5176.660000	1.050781	0.062500	-0.375000	-0.256881	-0.122936	0.228440	-18.142700	-1.083374	22.842407
C:\Users\cware\Desktop\Steller20November\TagTesting20Nov2013\M12.DSG	11-1-2013	16:3:40	258834.000000	5176.680000	1.019531	0.109375	-0.382813	-0.253211	-0.129358	0.225688	-20.065308	6.423950	22.003174
C:\Users\cware\Desktop\Steller20November\TagTesting20Nov2013\M12.DSG	11-1-2013	16:3:40	258835.000000	5176.700000	1.000000	0.128906	-0.398438	-0.252294	-0.133028	0.223853	-21.621704	11.291504	19.195557
C:\Users\cware\Desktop\Steller20November\TagTesting20Nov2013\M12.DSG	11-1-2013	16:3:40	258836.000000	5176.720000	0.996094	0.140625	-0.410156	-0.250459	-0.139450	0.217431	-23.452759	13.809204	14.648438
C:\Users\cware\Desktop\Steller20November\TagTesting20Nov2013\M12.DSG	11-1-2013	16:3:40	258837.000000	5176.740000	1.000000	0.148438	-0.390625	-0.248624	-0.142202	0.214679	-25.253296	14.739990	11.337280
C:\Users\cware\Desktop\Steller20November\TagTesting20Nov2013\M12.DSG	11-1-2013	16:3:40	258838.000000	5176.760000	1.007813	0.160156	-0.386719	-0.249541	-0.144037	0.210092	-25.405884	15.518188	7.400513
C:\Users\cware\Desktop\Steller20November\TagTesting20Nov2013\M12.DSG	11-1-2013	16:3:40	258839.000000	5176.780000	1.015625	0.171875	-0.367188	-0.248624	-0.147706	0.204587	-24.429321	16.601563	6.240845
C:\Users\cware\Desktop\Steller20November\TagTesting20Nov2013\M12.DSG	11-1-2013	16:3:40	258840.000000	5176.800000	1.035156	0.222656	-0.324219	-0.248624	-0.149541	0.200917	-24.200439	17.364502	6.637573
C:\Users\cware\Desktop\Steller20November\TagTesting20Nov2013\M12.DSG	11-1-2013	16:3:40	258841.000000	5176.820000	1.035156	0.222656	-0.324219	-0.248624	-0.153211	0.188991	-23.834229	16.021729	8.224487
C:\Users\cware\Desktop\Steller20November\TagTesting20Nov2013\M12.DSG	11-1-2013	16:3:40	258842.000000	5176.840000	1.058594	0.210938	-0.269531	-0.248624	-0.155963	0.189908	-23.254395	12.542725	7.797241
C:\Users\cware\Desktop\Steller20November\TagTesting20Nov2013\M12.DSG	11-1-2013	16:3:40	258843.000000	5176.860000	1.050781	0.199219	-0.269531	-0.246789	-0.159633	0.185321	-21.530151	9.963989	6.057739
C:\Users\cware\Desktop\Steller20November\TagTesting20Nov2013\M12.DSG	11-1-2013	16:3:40	258844.000000	5176.880000	1.039063	0.179688	-0.289063	-0.245872	-0.160550	0.181651	-16.952515	11.077881	2.716064
C:\Users\cware\Desktop\Steller20November\TagTesting20Nov2013\M12.DSG	11-1-2013	16:3:40	258845.000000	5176.900000	1.039063	0.152344	-0.289063	-0.246789	-0.163303	0.177982	-11.047363	8.300781	-0.610352
C:\Users\cware\Desktop\Steller20November\TagTesting20Nov2013\M12.DSG	11-1-2013	16:3:40	258846.000000	5176.920000	1.039063	0.136719	-0.308594	-0.245872	-0.163303	0.176147	-6.423950	8.514404	-2.929688
C:\Users\cware\Desktop\Steller20November\TagTesting20Nov2013\M12.DSG	11-1-2013	16:3:40	258847.000000	5176.940000	1.039063	0.128906	-0.304688	-0.246789	-0.163303	0.172477	-4.608154	7.827759	-2.792358
C:\Users\cware\Desktop\Steller20November\TagTesting20Nov2013\M12.DSG	11-1-2013	16:3:40	258848.000000	5176.960000	1.042969	0.144531	-0.296875	-0.246789	-0.163303	0.173394	-4.287720	7.095337	-2.151489
C:\Users\cware\Desktop\Steller20November\TagTesting20Nov2013\M12.DSG	11-1-2013	16:3:40	258849.000000	5176.980000	1.035156	0.164063	-0.281250	-0.246789	-0.164220	0.170642	-3.784180	6.576538	-1.876831
C:\Users\cware\Desktop\Steller20November\TagTesting20Nov2013\M12.DSG	11-1-2013	16:3:40	258850.000000	5177.000000	1.027344	0.175781	-0.277344	-0.246789	-0.164220	0.169725	-3.326416	8.560181	-0.167847
C:\Users\cware\Desktop\Steller20November\TagTesting20Nov2013\M12.DSG	11-1-2013	16:3:40	258851.000000	5177.020000	1.023438	0.207031	-0.261719	-0.246789	-0.166055	0.167890	-4.745483	9.048462	1.724243
C:\Users\cware\Desktop\Steller20November\TagTesting20Nov2013\M12.DSG	11-1-2013	16:3:40	258852.000000	5177.040000	1.042969	0.226563	-0.261719	-0.245872	-0.166972	0.166972	-5.950928	7.537842	1.724243
C:\Users\cware\Desktop\Steller20November\TagTesting20Nov2013\M12.DSG	11-1-2013	16:3:40	258853.000000	5177.060000	1.042969	0.246094	-0.250000	-0.246789	-0.167890	0.164220	-4.394531	6.317139	0.000000
C:\Users\cware\Desktop\Steller20November\TagTesting20Nov2013\M12.DSG	11-1-2013	16:3:40	258854.000000	5177.080000	1.042969	0.246094	-0.250000	-0.245872	-0.167890	0.163303	-0.366211	4.943848	-2.716064
C:\Users\cware\Desktop\Steller20November\TagTesting20Nov2013\M12.DSG	11-1-2013	16:3:40	258855.000000	5177.100000	1.062500	0.238281	-0.253906	-0.245872	-0.167890	0.163303	3.906250	0.915527	-4.989624
C:\Users\cware\Desktop\Steller20November\TagTesting20Nov2013\M12.DSG	11-1-2013	16:3:40	258856.000000	5177.120000	1.050781	0.214844	-0.253906	-0.246789	-0.167890	0.161468	10.482788	2.426147	-6.362915
C:\Users\cware\Desktop\Steller20November\TagTesting20Nov2013\M12.DSG	11-1-2013	16:3:40	258857.000000	5177.140000	1.050781	0.218750	-0.277344	-0.245872	-0.167890	0.164220	11.672974	1.434326	-8.148193
C:\Users\cware\Desktop\Steller20November\TagTesting20Nov2013\M12.DSG	11-1-2013	16:3:40	258858.000000	5177.160000	1.019531	0.207031	-0.281250	-0.246789	-0.166055	0.166055	14.236450	6.011963	-7.080078
C:\Users\cware\Desktop\Steller20November\TagTesting20Nov2013\M12.DSG	11-1-2013	16:3:40	258859.000000	5177.180000	1.035156	0.210938	-0.292969	-0.246789	-0.165138	0.166055	15.869141	4.455566	-8.285522
C:\Users\cware\Desktop\Steller20November\TagTesting20Nov2013\M12.DSG	11-1-2013	16:3:40	258860.000000	5177.200000	1.023438	0.191406	-0.273438	-0.247706	-0.163303	0.167890	19.683838	9.643555	-9.445190
C:\Users\cware\Desktop\Steller20November\TagTesting20Nov2013\M12.DSG	11-1-2013	16:3:40	258861.000000	5177.220000	1.078125	0.167969	-0.253906	-0.248624	-0.162385	0.167890	23.406982	4.837036	-11.398315
C:\Users\cware\Desktop\Steller20November\TagTesting20Nov2013\M12.DSG	11-1-2013	16:3:40	258862.000000	5177.240000	1.082031	0.160156	-0.230469	-0.248624	-0.159633	0.171560	31.799316	0.885010	-11.596680
C:\Users\cware\Desktop\Steller20November\TagTesting20Nov2013\M12.DSG	11-1-2013	16:3:40	258863.000000	5177.260000	1.062500	0.164063	-0.242188	-0.249541	-0.157798	0.173394	42.572021	-2.182007	-12.863159
C:\Users\cware\Desktop\Steller20November\TagTesting20Nov2013\M12.DSG	11-1-2013	16:3:40	258864.000000	5177.280000	1.050781	0.175781	-0.285156	-0.250459	-0.153211	0.180734	53.253174	-3.082275	-14.297485
C:\Users\cware\Desktop\Steller20November\TagTesting20Nov2013\M12.DSG	11-1-2013	16:3:40	258865.000000	5177.300000	1.050781	0.171875	-0.289063	-0.251376	-0.148624	0.184404	55.587769	-3.082275	-14.480591
C:\Users\cware\Desktop\Steller20November\TagTesting20Nov2013\M12.DSG	11-1-2013	16:3:40	258866.000000	5177.320000	1.078125	0.179688	-0.300781	-0.252294	-0.144037	0.193578	54.473877	-4.058838	-14.160156
C:\Users\cware\Desktop\Steller20November\TagTesting20Nov2013\M12.DSG	11-1-2013	16:3:40	258867.000000	5177.340000	1.074219	0.191406	-0.289063	-0.252294	-0.141284	0.197248	54.779053	-0.320435	-14.175415
C:\Users\cware\Desktop\Steller20November\TagTesting20Nov2013\M12.DSG	11-1-2013	16:3:40	258868.000000	5177.360000	1.019531	0.160156	-0.308594	-0.252294	-0.135780	0.205505	54.656982	4.486084	-15.380859
C:\Users\cware\Desktop\Steller20November\TagTesting20Nov2013\M12.DSG	11-1-2013	16:3:40	258869.000000	5177.380000	1.015625	0.085938	-0.296875	-0.253211	-0.131193	0.210092	54.641724	9.826660	-15.136719
C:\Users\cware\Desktop\Steller20November\TagTesting20Nov2013\M12.DSG	11-1-2013	16:3:40	258870.000000	5177.400000	1.035156	0.039063	-0.316406	-0.255963	-0.125688	0.212844	55.603027	11.932373	-13.549805
C:\Users\cware\Desktop\Steller20November\TagTesting20Nov2013\M12.DSG	11-1-2013	16:3:40	258871.000000	5177.420000	1.027344	0.027344	-0.332031	-0.256881	-0.122018	0.214679	58.013916	11.535645	-13.031006
C:\Users\cware\Desktop\Steller20November\TagTesting20Nov2013\M12.DSG	11-1-2013	16:3:40	258872.000000	5177.440000	1.015625	0.074219	-0.359375	-0.257798	-0.115596	0.219266	59.448242	17.135620	-12.939453
C:\Users\cware\Desktop\Steller20November\TagTesting20Nov2013\M12.DSG	11-1-2013	16:3:40	258873.000000	5177.460000	1.039063	0.148438	-0.394531	-0.258716	-0.112844	0.220183	59.158325	21.011353	-14.007568
C:\Users\cware\Desktop\Steller20November\TagTesting20Nov2013\M12.DSG	11-1-2013	16:3:40	258874.000000	5177.480000	1.031250	0.191406	-0.378906	-0.262385	-0.106422	0.222936	55.969238	28.854370	-14.358521
C:\Users\cware\Desktop\Steller20November\TagTesting20Nov2013\M12.DSG	11-1-2013	16:3:40	258875.000000	5177.500000	1.031250	0.203125	-0.324219	-0.264220	-0.101835	0.222018	53.512573	37.109375	-15.686035
C:\Users\cware\Desktop\Steller20November\TagTesting20Nov2013\M12.DSG	11-1-2013	16:3:40	258876.000000	5177.520000	1.062500	0.187500	-0.265625	-0.266055	-0.099083	0.220183	52.398682	42.541504	-16.967773
C:\Users\cware\Desktop\Steller20November\TagTesting20Nov2013\M12.DSG	11-1-2013	16:3:40	258877.000000	5177.540000	1.082031	0.144531	-0.207031	-0.269725	-0.092661	0.217431	56.106567	44.784546	-16.891479
C:\Users\cware\Desktop\Steller20November\TagTesting20Nov2013\M12.DSG	11-1-2013	16:3:40	258878.000000	5177.560000	1.070313	0.113281	-0.167969	-0.271560	-0.088991	0.214679	63.217163	42.953491	-18.234253
C:\Users\cware\Desktop\Steller20November\TagTesting20Nov2013\M12.DSG	11-1-2013	16:3:40	258879.000000	5177.580000	1.031250	0.078125	-0.144531	-0.277064	-0.081651	0.213761	69.686890	43.136597	-18.722534
C:\Users\cware\Desktop\Steller20November\TagTesting20Nov2013\M12.DSG	11-1-2013	16:3:40	258880.000000	5177.600000	1.003906	0.054688	-0.101563	-0.277982	-0.077982	0.211009	76.080322	42.022705	-19.729614
C:\Users\cware\Desktop\Steller20November\TagTesting20Nov2013\M12.DSG	11-1-2013	16:3:40	258881.000000	5177.620000	0.968750	0.039063	-0.062500	-0.284404	-0.068807	0.209174	80.169678	41.839600	-19.271851
C:\Users\cware\Desktop\Steller20November\TagTesting20Nov2013\M12.DSG	11-1-2013	16:3:40	258882.000000	5177.640000	0.945313	0.035156	-0.035156	-0.285321	-0.063303	0.207339	85.037231	39.688110	-19.546509
C:\Users\cware\Desktop\Steller20November\TagTesting20Nov2013\M12.DSG	11-1-2013	16:3:40	258883.000000	5177.660000	0.960938	0.007813	-0.046875	-0.288073	-0.054128	0.206422	87.783813	35.079956	-22.949219
C:\Users\cware\Desktop\Steller20November\TagTesting20Nov2013\M12.DSG	11-1-2013	16:3:40	258884.000000	5177.680000	0.949219	0.000000	-0.042969	-0.290826	-0.049541	0.206422	91.827393	40.084839	-29.067993
C:\Users\cware\Desktop\Steller20November\TagTesting20Nov2013\M12.DSG	11-1-2013	16:3:40	258885.000000	5177.700000	1.007813	0.003906	-0.019531	-0.295413	-0.035780	0.205505	95.306396	38.299561	-36.346436
C:\Users\cware\Desktop\Steller20November\TagTesting20Nov2013\M12.DSG	11-1-2013	16:3:40	258886.000000	5177.720000	1.058594	-0.027344	0.015625	-0.298165	-0.028440	0.205505	92.330933	38.162231	-41.366577
C:\Users\cware\Desktop\Steller20November\TagTesting20Nov2013\M12.DSG	11-1-2013	16:3:40	258887.000000	5177.740000	1.113281	-0.093750	0.078125	-0.304587	-0.011927	0.202752	89.645386	24.932861	-43.945313
C:\Users\cware\Desktop\Steller20November\TagTesting20Nov2013\M12.DSG	11-1-2013	16:3:40	258888.000000	5177.760000	1.179688	-0.089844	0.082031	-0.305505	-0.003670	0.204587	82.351685	-7.827759	-38.619995
C:\Users\cware\Desktop\Steller20November\TagTesting20Nov2013\M12.DSG	11-1-2013	16:3:40	258889.000000	5177.780000	1.085938	-0.078125	0.058594	-0.306422	0.010092	0.212844	69.107056	-9.948730	-29.296875
C:\Users\cware\Desktop\Steller20November\TagTesting20Nov2013\M12.DSG	11-1-2013	16:3:40	258890.000000	5177.800000	0.933594	-0.125000	0.078125	-0.307339	0.013761	0.215596	47.973633	10.269165	-19.683838
C:\Users\cware\Desktop\Steller20November\TagTesting20Nov2013\M12.DSG	11-1-2013	16:3:40	258891.000000	5177.820000	0.878906	-0.187500	0.136719	-0.308257	0.018349	0.215596	32.958984	22.735596	-16.693115
C:\Users\cware\Desktop\Steller20November\TagTesting20Nov2013\M12.DSG	11-1-2013	16:3:40	258892.000000	5177.840000	0.953125	-0.210938	0.183594	-0.310092	0.023853	0.211927	25.573730	20.629883	-18.051147
C:\Users\cware\Desktop\Steller20November\TagTesting20Nov2013\M12.DSG	11-1-2013	16:3:40	258893.000000	5177.860000	1.062500	-0.187500	0.191406	-0.311927	0.027523	0.209174	26.840210	-5.722046	-22.369385
C:\Users\cware\Desktop\Steller20November\TagTesting20Nov2013\M12.DSG	11-1-2013	16:3:40	258894.000000	5177.880000	1.066406	-0.109375	0.011719	-0.311927	0.034862	0.213761	26.351929	-33.584595	-23.986816
C:\Users\cware\Desktop\Steller20November\TagTesting20Nov2013\M12.DSG	11-1-2013	16:3:40	258895.000000	5177.900000	0.964844	-0.093750	-0.058594	-0.311009	0.040367	0.218349	19.378662	-36.422729	-21.224976
C:\Users\cware\Desktop\Steller20November\TagTesting20Nov2013\M12.DSG	11-1-2013	16:3:40	258896.000000	5177.920000	0.933594	-0.050781	-0.089844	-0.310092	0.044954	0.226606	7.232666	-24.719238	-14.373779
C:\Users\cware\Desktop\Steller20November\TagTesting20Nov2013\M12.DSG	11-1-2013	16:3:40	258897.000000	5177.940000	0.937500	0.000000	-0.117188	-0.309174	0.048624	0.231193	1.602173	-15.197754	-8.193970
C:\Users\cware\Desktop\Steller20November\TagTesting20Nov2013\M12.DSG	11-1-2013	16:3:40	258898.000000	5177.960000	0.949219	0.000000	-0.101563	-0.308257	0.050459	0.233028	-2.883911	-3.540039	3.845215
C:\Users\cware\Desktop\Steller20November\TagTesting20Nov2013\M12.DSG	11-1-2013	16:3:40	258899.000000	5177.980000	0.972656	-0.058594	-0.035156	-0.307339	0.048624	0.233945	-11.413574	-5.035400	14.144897
C:\Users\cware\Desktop\Steller20November\TagTesting20Nov2013\M12.DSG	11-1-2013	16:3:40	258900.000000	5178.000000	1.000000	-0.089844	-0.015625	-0.306422	0.043119	0.233945	-21.286011	-13.809204	23.559570
C:\Users\cware\Desktop\Steller20November\TagTesting20Nov2013\M12.DSG	11-1-2013	16:3:40	258901.000000	5178.020000	1.042969	-0.105469	-0.085938	-0.304587	0.037615	0.234862	-26.977539	-19.241333	25.283813
C:\Users\cware\Desktop\Steller20November\TagTesting20Nov2013\M12.DSG	11-1-2013	16:3:40	258902.000000	5178.040000	1.085938	-0.085938	-0.121094	-0.302752	0.030275	0.237615	-31.463623	-20.736694	21.987915
C:\Users\cware\Desktop\Steller20November\TagTesting20Nov2013\M12.DSG	11-1-2013	16:3:40	258903.000000	5178.060000	1.097656	-0.054688	-0.093750	-0.300917	0.025688	0.240367	-33.218384	-21.835327	17.349243
C:\Users\cware\Desktop\Steller20November\TagTesting20Nov2013\M12.DSG	11-1-2013	16:3:40	258904.000000	5178.080000	1.085938	-0.011719	-0.066406	-0.297248	0.019266	0.242202	-35.186768	-23.071289	13.519287
C:\Users\cware\Desktop\Steller20November\TagTesting20Nov2013\M12.DSG	11-1-2013	16:3:40	258905.000000	5178.100000	1.074219	0.035156	-0.058594	-0.297248	0.014679	0.245872	-39.413452	-29.510498	12.405396
C:\Users\cware\Desktop\Steller20November\TagTesting20Nov2013\M12.DSG	11-1-2013	16:3:40	258906.000000	5178.120000	1.074219	0.066406	-0.074219	-0.292661	0.006422	0.249541	-47.836304	-39.733887	13.748169
C:\Users\cware\Desktop\Steller20November\TagTesting20Nov2013\M12.DSG	11-1-2013	16:3:40	258907.000000	5178.140000	1.074219	0.097656	-0.109375	-0.290826	0.002752	0.254128	-51.956177	-47.546387	11.749268
C:\Users\cware\Desktop\Steller20November\TagTesting20Nov2013\M12.DSG	11-1-2013	16:3:40	258908.000000	5178.160000	1.074219	0.109375	-0.152344	-0.285321	-0.004587	0.262385	-50.521851	-54.504395	7.293701
C:\Users\cware\Desktop\Steller20November\TagTesting20Nov2013\M12.DSG	11-1-2013	16:3:40	258909.000000	5178.180000	1.046875	0.109375	-0.175781	-0.281651	-0.008257	0.266972	-45.059204	-57.067871	1.403809
C:\Users\cware\Desktop\Steller20November\TagTesting20Nov2013\M12.DSG	11-1-2013	16:3:40	258910.000000	5178.200000	1.019531	0.101563	-0.207031	-0.278899	-0.011927	0.277982	-33.477783	-47.439575	-4.150391
C:\Users\cware\Desktop\Steller20November\TagTesting20Nov2013\M12.DSG	11-1-2013	16:3:40	258911.000000	5178.220000	0.996094	0.085938	-0.222656	-0.276147	-0.012844	0.281651	-23.422241	-39.566040	-7.278442
C:\Users\cware\Desktop\Steller20November\TagTesting20Nov2013\M12.DSG	11-1-2013	16:3:40	258912.000000	5178.240000	1.015625	0.089844	-0.230469	-0.273394	-0.012844	0.289908	-16.448975	-34.240723	-8.834839
C:\Users\cware\Desktop\Steller20November\TagTesting20Nov2013\M12.DSG	11-1-2013	16:3:40	258913.000000	5178.260000	1.023438	0.085938	-0.234375	-0.272477	-0.013761	0.292661	-12.054443	-31.387329	-10.101318
C:\Users\cware\Desktop\Steller20November\TagTesting20Nov2013\M12.DSG	11-1-2013	16:3:40	258914.000000	5178.280000	1.039063	0.074219	-0.234375	-0.270642	-0.013761	0.296330	-8.453369	-33.386230	-10.299683
C:\Users\cware\Desktop\Steller20November\TagTesting20Nov2013\M12.DSG	11-1-2013	16:3:40	258915.000000	5178.300000	1.039063	0.054688	-0.222656	-0.266972	-0.012844	0.304587	-7.019043	-33.462524	-8.926392
C:\Users\cware\Desktop\Steller20November\TagTesting20Nov2013\M12.DSG	11-1-2013	16:3:40	258916.000000	5178.320000	1.027344	0.027344	-0.222656	-0.265138	-0.011927	0.308257	-8.789063	-33.126831	-7.446289
C:\Users\cware\Desktop\Steller20November\TagTesting20Nov2013\M12.DSG	11-1-2013	16:3:40	258917.000000	5178.340000	1.039063	0.007813	-0.218750	-0.263303	-0.011009	0.315596	-11.306763	-37.322998	-6.301880
C:\Users\cware\Desktop\Steller20November\TagTesting20Nov2013\M12.DSG	11-1-2013	16:3:40	258918.000000	5178.360000	1.011719	-0.007813	-0.230469	-0.261468	-0.011927	0.320183	-16.052246	-34.759521	-3.799438
C:\Users\cware\Desktop\Steller20November\TagTesting20Nov2013\M12.DSG	11-1-2013	16:3:40	258919.000000	5178.380000	0.988281	-0.019531	-0.234375	-0.256881	-0.013761	0.327523	-21.102905	-32.684326	-1.480103
C:\Users\cware\Desktop\Steller20November\TagTesting20Nov2013\M12.DSG	11-1-2013	16:3:40	258920.000000	5178.400000	1.000000	-0.015625	-0.257813	-0.255963	-0.015596	0.330275	-26.336670	-30.349731	-1.098633
C:\Users\cware\Desktop\Steller20November\TagTesting20Nov2013\M12.DSG	11-1-2013	16:3:40	258921.000000	5178.420000	1.019531	-0.003906	-0.285156	-0.251376	-0.019266	0.334862	-27.862549	-29.434204	-2.380371
C:\Users\cware\Desktop\Steller20November\TagTesting20Nov2013\M12.DSG	11-1-2013	16:3:40	258922.000000	5178.440000	1.035156	0.007813	-0.281250	-0.250459	-0.021101	0.334862	-30.838013	-26.123047	-4.196167
C:\Users\cware\Desktop\Steller20November\TagTesting20Nov2013\M12.DSG	11-1-2013	16:3:40	258923.000000	5178.460000	1.031250	0.023438	-0.265625	-0.247706	-0.024771	0.340367	-32.562256	-24.581909	-5.844116
C:\Users\cware\Desktop\Steller20November\TagTesting20Nov2013\M12.DSG	11-1-2013	16:3:40	258924.000000	5178.480000	1.042969	0.027344	-0.261719	-0.245872	-0.025688	0.342202	-33.096313	-26.992798	-7.293701
C:\Users\cware\Desktop\Steller20November\TagTesting20Nov2013\M12.DSG	11-1-2013	16:3:40	258925.000000	5178.500000	1.042969	0.031250	-0.296875	-0.243119	-0.027523	0.345872	-33.828735	-29.769897	-7.751465
C:\Users\cware\Desktop\Steller20November\TagTesting20Nov2013\M12.DSG	11-1-2013	16:3:40	258926.000000	5178.520000	1.031250	0.011719	-0.312500	-0.242202	-0.031193	0.346789	-32.287598	-31.250000	-8.819580
C:\Users\cware\Desktop\Steller20November\TagTesting20Nov2013\M12.DSG	11-1-2013	16:3:40	258927.000000	5178.540000	1.039063	-0.007813	-0.347656	-0.240367	-0.032110	0.352294	-29.266357	-34.118652	-10.330200
C:\Users\cware\Desktop\Steller20November\TagTesting20Nov2013\M12.DSG	11-1-2013	16:3:40	258928.000000	5178.560000	1.023438	-0.011719	-0.386719	-0.237615	-0.033028	0.356881	-24.154663	-35.598755	-11.291504
C:\Users\cware\Desktop\Steller20November\TagTesting20Nov2013\M12.DSG	11-1-2013	16:3:40	258929.000000	5178.580000	1.007813	-0.007813	-0.398438	-0.234862	-0.033945	0.359633	-20.751953	-33.905029	-11.016846
C:\Users\cware\Desktop\Steller20November\TagTesting20Nov2013\M12.DSG	11-1-2013	16:3:40	258930.000000	5178.600000	0.984375	-0.027344	-0.421875	-0.230275	-0.033945	0.365138	-18.127441	-27.923584	-8.224487
C:\Users\cware\Desktop\Steller20November\TagTesting20Nov2013\M12.DSG	11-1-2013	16:3:40	258931.000000	5178.620000	0.972656	-0.035156	-0.449219	-0.231193	-0.035780	0.368807	-18.798828	-21.301270	-6.286621
C:\Users\cware\Desktop\Steller20November\TagTesting20Nov2013\M12.DSG	11-1-2013	16:3:40	258932.000000	5178.640000	0.980469	-0.035156	-0.488281	-0.227523	-0.035780	0.371560	-18.630981	-17.318726	-6.546021
C:\Users\cware\Desktop\Steller20November\TagTesting20Nov2013\M12.DSG	11-1-2013	16:3:40	258933.000000	5178.660000	0.949219	-0.023438	-0.476563	-0.227523	-0.036697	0.372477	-21.179199	-4.180908	-3.479004
C:\Users\cware\Desktop\Steller20November\TagTesting20Nov2013\M12.DSG	11-1-2013	16:3:40	258934.000000	5178.680000	0.929688	-0.019531	-0.437500	-0.226606	-0.039450	0.370642	-26.992798	7.736206	-1.602173
C:\Users\cware\Desktop\Steller20November\TagTesting20Nov2013\M12.DSG	11-1-2013	16:3:40	258935.000000	5178.700000	0.992188	-0.011719	-0.425781	-0.228440	-0.041284	0.368807	-27.526855	8.224487	-3.570557
C:\Users\cware\Desktop\Steller20November\TagTesting20Nov2013\M12.DSG	11-1-2013	16:3:40	258936.000000	5178.720000	1.042969	-0.007813	-0.476563	-0.229358	-0.044037	0.364220	-26.748657	4.135132	-3.707886
C:\Users\cware\Desktop\Steller20November\TagTesting20Nov2013\M12.DSG	11-1-2013	16:3:40	258937.000000	5178.740000	1.074219	-0.035156	-0.492188	-0.229358	-0.048624	0.362385	-34.027100	-2.166748	2.746582
C:\Users\cware\Desktop\Steller20November\TagTesting20Nov2013\M12.DSG	11-1-2013	16:3:40	258938.000000	5178.760000	1.011719	-0.046875	-0.500000	-0.229358	-0.053211	0.360550	-51.208496	-3.082275	15.457153
C:\Users\cware\Desktop\Steller20November\TagTesting20Nov2013\M12.DSG	11-1-2013	16:3:40	258939.000000	5178.780000	1.007813	-0.007813	-0.484375	-0.228440	-0.057798	0.358716	-67.413330	-4.516602	21.224976
C:\Users\cware\Desktop\Steller20November\TagTesting20Nov2013\M12.DSG	11-1-2013	16:3:40	258940.000000	5178.800000	1.023438	0.046875	-0.480469	-0.223853	-0.073394	0.352294	-80.642700	-2.593994	22.186279
C:\Users\cware\Desktop\Steller20November\TagTesting20Nov2013\M12.DSG	11-1-2013	16:3:40	258941.000000	5178.820000	1.003906	0.085938	-0.484375	-0.223853	-0.081651	0.348624	-80.795288	4.959106	20.568848
C:\Users\cware\Desktop\Steller20November\TagTesting20Nov2013\M12.DSG	11-1-2013	16:3:40	258942.000000	5178.840000	1.007813	0.093750	-0.484375	-0.222936	-0.095413	0.338532	-74.478149	9.735107	16.342163
C:\Users\cware\Desktop\Steller20November\TagTesting20Nov2013\M12.DSG	11-1-2013	16:3:40	258943.000000	5178.860000	1.019531	0.082031	-0.484375	-0.222936	-0.101835	0.333028	-69.396973	13.061523	16.067505
C:\Users\cware\Desktop\Steller20November\TagTesting20Nov2013\M12.DSG	11-1-2013	16:3:40	258944.000000	5178.880000	1.027344	0.085938	-0.503906	-0.222936	-0.113761	0.322018	-65.689087	14.984131	15.380859
C:\Users\cware\Desktop\Steller20November\TagTesting20Nov2013\M12.DSG	11-1-2013	16:3:40	258945.000000	5178.900000	1.054688	0.101563	-0.531250	-0.222936	-0.120183	0.316514	-65.093994	8.651733	12.161255
C:\Users\cware\Desktop\Steller20November\TagTesting20Nov2013\M12.DSG	11-1-2013	16:3:40	258946.000000	5178.920000	0.984375	0.144531	-0.574219	-0.222018	-0.129358	0.304587	-64.971924	16.937256	8.483887
C:\Users\cware\Desktop\Steller20November\TagTesting20Nov2013\M12.DSG	11-1-2013	16:3:40	258947.000000	5178.940000	0.976563	0.140625	-0.550781	-0.222936	-0.133028	0.298165	-67.764282	24.032593	5.859375
C:\Users\cware\Desktop\Steller20November\TagTesting20Nov2013\M12.DSG	11-1-2013	16:3:40	258948.000000	5178.960000	0.980469	0.136719	-0.511719	-0.224771	-0.143119	0.283486	-70.343018	34.194946	5.722046
C:\Users\cware\Desktop\Steller20November\TagTesting20Nov2013\M12.DSG	11-1-2013	16:3:40	258949.000000	5178.980000	1.035156	0.144531	-0.445313	-0.226606	-0.146789	0.274312	-77.072144	34.103394	4.776001
C:\Users\cware\Desktop\Steller20November\TagTesting20Nov2013\M12.DSG	11-1-2013	16:3:40	258950.000000	5179.000000	1.062500	0.136719	-0.359375	-0.229358	-0.155963	0.255963	-90.148926	33.782959	1.510620
C:\Users\cware\Desktop\Steller20November\TagTesting20Nov2013\M12.DSG	11-1-2013	16:3:40	258951.000000	5179.020000	1.101563	0.128906	-0.261719	-0.231193	-0.160550	0.244954	-99.411011	33.950806	-3.189087
C:\Users\cware\Desktop\Steller20November\TagTesting20Nov2013\M12.DSG	11-1-2013	16:3:40	258952.000000	5179.040000	1.140625	0.128906	-0.199219	-0.232110	-0.168807	0.233945	-101.486206	26.580811	-8.392334
C:\Users\cware\Desktop\Steller20November\TagTesting20Nov2013\M12.DSG	11-1-2013	16:3:40	258953.000000	5179.060000	1.132813	0.140625	-0.191406	-0.234862	-0.169725	0.212844	-98.861694	20.553589	-8.132935
C:\Users\cware\Desktop\Steller20November\TagTesting20Nov2013\M12.DSG	11-1-2013	16:3:40	258954.000000	5179.080000	1.093750	0.175781	-0.210938	-0.236697	-0.172477	0.204587	-94.573975	17.028809	-8.544922
C:\Users\cware\Desktop\Steller20November\TagTesting20Nov2013\M12.DSG	11-1-2013	16:3:40	258955.000000	5179.100000	1.054688	0.226563	-0.234375	-0.238532	-0.175229	0.185321	-91.415405	13.809204	-10.543823
C:\Users\cware\Desktop\Steller20November\TagTesting20Nov2013\M12.DSG	11-1-2013	16:3:40	258956.000000	5179.120000	1.007813	0.269531	-0.246094	-0.240367	-0.176147	0.177982	-88.531494	18.814087	-10.437012
C:\Users\cware\Desktop\Steller20November\TagTesting20Nov2013\M12.DSG	11-1-2013	16:3:40	258957.000000	5179.140000	1.015625	0.296875	-0.257813	-0.242202	-0.178899	0.159633	-85.037231	20.706177	-10.375977
C:\Users\cware\Desktop\Steller20November\TagTesting20Nov2013\M12.DSG	11-1-2013	16:3:40	258958.000000	5179.160000	1.023438	0.308594	-0.226563	-0.244037	-0.179817	0.150459	-79.116821	16.159058	-11.596680
C:\Users\cware\Desktop\Steller20November\TagTesting20Nov2013\M12.DSG	11-1-2013	16:3:40	258959.000000	5179.180000	1.027344	0.296875	-0.207031	-0.245872	-0.179817	0.133945	-74.066162	18.966675	-13.000488
C:\Users\cware\Desktop\Steller20November\TagTesting20Nov2013\M12.DSG	11-1-2013	16:3:40	258960.000000	5179.200000	1.027344	0.277344	-0.179688	-0.247706	-0.179817	0.126606	-67.550659	20.446777	-13.977051
C:\Users\cware\Desktop\Steller20November\TagTesting20Nov2013\M12.DSG	11-1-2013	16:3:40	258961.000000	5179.220000	1.023438	0.257813	-0.160156	-0.249541	-0.177982	0.109174	-63.812256	20.660400	-13.854980
C:\Users\cware\Desktop\Steller20November\TagTesting20Nov2013\M12.DSG	11-1-2013	16:3:40	258962.000000	5179.240000	1.031250	0.242188	-0.136719	-0.249541	-0.177982	0.105505	-59.982300	18.981934	-14.541626
C:\Users\cware\Desktop\Steller20November\TagTesting20Nov2013\M12.DSG	11-1-2013	16:3:40	258963.000000	5179.260000	1.066406	0.222656	-0.121094	-0.251376	-0.175229	0.092661	-56.655884	13.122559	-15.762329
C:\Users\cware\Desktop\Steller20November\TagTesting20Nov2013\M12.DSG	11-1-2013	16:3:40	258964.000000	5179.280000	1.078125	0.203125	-0.109375	-0.253211	-0.173394	0.088073	-52.490234	6.423950	-16.754150
C:\Users\cware\Desktop\Steller20November\TagTesting20Nov2013\M12.DSG	11-1-2013	16:3:40	258965.000000	5179.300000	1.062500	0.191406	-0.125000	-0.255046	-0.170642	0.077982	-46.905518	3.555298	-17.272949
C:\Users\cware\Desktop\Steller20November\TagTesting20Nov2013\M12.DSG	11-1-2013	16:3:40	258966.000000	5179.320000	1.035156	0.171875	-0.128906	-0.255963	-0.169725	0.076147	-40.328979	2.914429	-15.640259
C:\Users\cware\Desktop\Steller20November\TagTesting20Nov2013\M12.DSG	11-1-2013	16:3:40	258967.000000	5179.340000	1.011719	0.171875	-0.125000	-0.256881	-0.168807	0.073394	-37.826538	5.218506	-13.442993
C:\Users\cware\Desktop\Steller20November\TagTesting20Nov2013\M12.DSG	11-1-2013	16:3:40	258968.000000	5179.360000	1.015625	0.183594	-0.109375	-0.257798	-0.166055	0.066972	-40.054321	5.859375	-10.650635
C:\Users\cware\Desktop\Steller20November\TagTesting20Nov2013\M12.DSG	11-1-2013	16:3:40	258969.000000	5179.380000	1.019531	0.207031	-0.089844	-0.258716	-0.165138	0.062385	-42.953491	4.150391	-8.346558
C:\Users\cware\Desktop\Steller20November\TagTesting20Nov2013\M12.DSG	11-1-2013	16:3:40	258970.000000	5179.400000	1.023438	0.210938	-0.093750	-0.258716	-0.163303	0.055046	-43.975830	3.936768	-5.996704
C:\Users\cware\Desktop\Steller20November\TagTesting20Nov2013\M12.DSG	11-1-2013	16:3:40	258971.000000	5179.420000	1.031250	0.207031	-0.085938	-0.258716	-0.162385	0.051376	-42.388916	4.119873	-5.325317
C:\Users\cware\Desktop\Steller20November\TagTesting20Nov2013\M12.DSG	11-1-2013	16:3:40	258972.000000	5179.440000	1.007813	0.191406	-0.128906	-0.260550	-0.161468	0.044037	-36.499023	2.532959	-7.064819
C:\Users\cware\Desktop\Steller20November\TagTesting20Nov2013\M12.DSG	11-1-2013	16:3:40	258973.000000	5179.460000	0.980469	0.152344	-0.121094	-0.259633	-0.160550	0.042202	-31.600952	4.302979	-7.583618
C:\Users\cware\Desktop\Steller20November\TagTesting20Nov2013\M12.DSG	11-1-2013	16:3:40	258974.000000	5179.480000	0.972656	0.125000	-0.093750	-0.259633	-0.159633	0.037615	-27.160645	8.544922	-7.232666
C:\Users\cware\Desktop\Steller20November\TagTesting20Nov2013\M12.DSG	11-1-2013	16:3:40	258975.000000	5179.500000	0.972656	0.113281	-0.085938	-0.260550	-0.158716	0.033945	-25.939941	8.758545	-4.776001
C:\Users\cware\Desktop\Steller20November\TagTesting20Nov2013\M12.DSG	11-1-2013	16:3:40	258976.000000	5179.520000	0.984375	0.121094	-0.066406	-0.260550	-0.158716	0.028440	-27.038574	9.414673	-0.869751
C:\Users\cware\Desktop\Steller20November\TagTesting20Nov2013\M12.DSG	11-1-2013	16:3:40	258977.000000	5179.540000	0.996094	0.125000	-0.058594	-0.259633	-0.157798	0.025688	-29.983521	10.879517	1.312256
C:\Users\cware\Desktop\Steller20November\TagTesting20Nov2013\M12.DSG	11-1-2013	16:3:40	258978.000000	5179.560000	1.015625	0.128906	-0.035156	-0.258716	-0.159633	0.018349	-33.950806	12.130737	3.387451
C:\Users\cware\Desktop\Steller20November\TagTesting20Nov2013\M12.DSG	11-1-2013	16:3:40	258979.000000	5179.580000	1.062500	0.148438	-0.035156	-0.257798	-0.160550	0.014679	-36.193848	8.392334	4.440308
C:\Users\cware\Desktop\Steller20November\TagTesting20Nov2013\M12.DSG	11-1-2013	16:3:40	258980.000000	5179.600000	1.109375	0.167969	-0.035156	-0.256881	-0.160550	0.008257	-35.232544	-1.312256	3.997803
C:\Users\cware\Desktop\Steller20November\TagTesting20Nov2013\M12.DSG	11-1-2013	16:3:40	258981.000000	5179.620000	1.101563	0.179688	-0.058594	-0.255963	-0.161468	0.006422	-32.638550	-9.017944	3.417969
C:\Users\cware\Desktop\Steller20November\TagTesting20Nov2013\M12.DSG	11-1-2013	16:3:40	258982.000000	5179.640000	1.042969	0.183594	-0.082031	-0.254128	-0.160550	0.004587	-27.938843	-9.368896	2.593994
C:\Users\cware\Desktop\Steller20November\TagTesting20Nov2013\M12.DSG	11-1-2013	16:3:40	258983.000000	5179.660000	1.000000	0.187500	-0.085938	-0.255046	-0.162385	0.002752	-23.742676	-7.293701	0.823975
C:\Users\cware\Desktop\Steller20November\TagTesting20Nov2013\M12.DSG	11-1-2013	16:3:40	258984.000000	5179.680000	0.972656	0.203125	-0.089844	-0.253211	-0.161468	0.001835	-18.814087	-0.122070	0.122070
C:\Users\cware\Desktop\Steller20November\TagTesting20Nov2013\M12.DSG	11-1-2013	16:3:40	258985.000000	5179.700000	0.988281	0.214844	-0.085938	-0.253211	-0.162385	0.000917	-16.738892	-0.091553	-0.457764
C:\Users\cware\Desktop\Steller20November\TagTesting20Nov2013\M12.DSG	11-1-2013	16:3:40	258986.000000	5179.720000	0.988281	0.218750	-0.074219	-0.253211	-0.162385	-0.001835	-15.838623	1.617432	-0.915527
C:\Users\cware\Desktop\Steller20November\TagTesting20Nov2013\M12.DSG	11-1-2013	16:3:40	258987.000000	5179.740000	0.992188	0.203125	-0.066406	-0.254128	-0.162385	-0.001835	-14.663696	4.287720	-1.266479
C:\Users\cware\Desktop\Steller20November\TagTesting20Nov2013\M12.DSG	11-1-2013	16:3:40	258988.000000	5179.760000	0.992188	0.187500	-0.039063	-0.253211	-0.163303	-0.005505	-13.778687	6.637573	-3.738403
C:\Users\cware\Desktop\Steller20November\TagTesting20Nov2013\M12.DSG	11-1-2013	16:3:40	258989.000000	5179.780000	0.996094	0.171875	-0.011719	-0.253211	-0.162385	-0.007339	-12.008667	6.896973	-5.874634
C:\Users\cware\Desktop\Steller20November\TagTesting20Nov2013\M12.DSG	11-1-2013	16:3:40	258990.000000	5179.800000	1.015625	0.148438	-0.023438	-0.253211	-0.162385	-0.009174	-7.339478	3.387451	-6.774902
C:\Users\cware\Desktop\Steller20November\TagTesting20Nov2013\M12.DSG	11-1-2013	16:3:40	258991.000000	5179.820000	1.042969	0.132813	-0.031250	-0.253211	-0.160550	-0.010092	-4.760742	-1.342773	-6.378174
C:\Users\cware\Desktop\Steller20November\TagTesting20Nov2013\M12.DSG	11-1-2013	16:3:40	258992.000000	5179.840000	1.031250	0.140625	-0.039063	-0.252294	-0.161468	-0.009174	-4.623413	-3.295898	-4.074097
C:\Users\cware\Desktop\Steller20November\TagTesting20Nov2013\M12.DSG	11-1-2013	16:3:40	258993.000000	5179.860000	1.031250	0.160156	-0.035156	-0.253211	-0.161468	-0.009174	-5.157471	-3.326416	-2.532959
C:\Users\cware\Desktop\Steller20November\TagTesting20Nov2013\M12.DSG	11-1-2013	16:3:40	258994.000000	5179.880000	1.023438	0.179688	-0.019531	-0.253211	-0.162385	-0.009174	-4.516602	-0.076294	-0.778198
C:\Users\cware\Desktop\Steller20November\TagTesting20Nov2013\M12.DSG	11-1-2013	16:3:40	258995.000000	5179.900000	1.031250	0.191406	-0.023438	-0.251376	-0.162385	-0.008257	-4.119873	-0.198364	0.335693
C:\Users\cware\Desktop\Steller20November\TagTesting20Nov2013\M12.DSG	11-1-2013	16:3:40	258996.000000	5179.920000	1.046875	0.195313	-0.015625	-0.252294	-0.163303	-0.010092	-4.165649	-1.220703	1.892090
C:\Users\cware\Desktop\Steller20November\TagTesting20Nov2013\M12.DSG	11-1-2013	16:3:40	258997.000000	5179.940000	1.054688	0.210938	-0.003906	-0.251376	-0.164220	-0.008257	-2.731323	-4.364014	0.915527
C:\Users\cware\Desktop\Steller20November\TagTesting20Nov2013\M12.DSG	11-1-2013	16:3:40	258998.000000	5179.960000	1.031250	0.183594	-0.039063	-0.250459	-0.165138	-0.008257	0.442505	-4.531860	-0.946045
C:\Users\cware\Desktop\Steller20November\TagTesting20Nov2013\M12.DSG	11-1-2013	16:3:40	258999.000000	5179.980000	1.042969	0.167969	-0.050781	-0.250459	-0.165138	-0.008257	1.937866	-5.798340	-2.090454
C:\Users\cware\Desktop\Steller20November\TagTesting20Nov2013\M12.DSG	11-1-2013	16:3:40	259000.000000	5180.000000	1.039063	0.160156	-0.074219	-0.250459	-0.166055	-0.005505	2.883911	-9.933472	-3.280640
C:\Users\cware\Desktop\Steller20November\TagTesting20Nov2013\M12.DSG	11-1-2013	16:3:40	259001.000000	5180.020000	1.015625	0.183594	-0.085938	-0.250459	-0.166972	-0.001835	3.417969	-8.239746	-3.845215
C:\Users\cware\Desktop\Steller20November\TagTesting20Nov2013\M12.DSG	11-1-2013	16:3:40	259002.000000	5180.040000	1.015625	0.214844	-0.082031	-0.248624	-0.166055	-0.000917	3.631592	-5.126953	-3.479004
C:\Users\cware\Desktop\Steller20November\TagTesting20Nov2013\M12.DSG	11-1-2013	16:3:40	259003.000000	5180.060000	1.011719	0.238281	-0.082031	-0.249541	-0.166972	0.001835	3.097534	-2.960205	-2.807617
C:\Users\cware\Desktop\Steller20November\TagTesting20Nov2013\M12.DSG	11-1-2013	16:3:40	259004.000000	5180.080000	1.003906	0.238281	-0.089844	-0.250459	-0.168807	0.000917	4.135132	2.456665	-1.342773
C:\Users\cware\Desktop\Steller20November\TagTesting20Nov2013\M12.DSG	11-1-2013	16:3:40	259005.000000	5180.100000	1.015625	0.222656	-0.082031	-0.249541	-0.168807	0.000917	4.821777	5.371094	-0.900269
C:\Users\cware\Desktop\Steller20November\TagTesting20Nov2013\M12.DSG	11-1-2013	16:3:40	259006.000000	5180.120000	1.039063	0.210938	-0.058594	-0.248624	-0.170642	0.001835	8.071899	5.798340	-1.602173
C:\Users\cware\Desktop\Steller20November\TagTesting20Nov2013\M12.DSG	11-1-2013	16:3:40	259007.000000	5180.140000	1.050781	0.187500	-0.070313	-0.248624	-0.170642	0.002752	13.809204	5.905151	-4.531860
C:\Users\cware\Desktop\Steller20November\TagTesting20Nov2013\M12.DSG	11-1-2013	16:3:40	259008.000000	5180.160000	1.070313	0.164063	-0.105469	-0.247706	-0.169725	0.002752	20.263672	5.813599	-8.605957
C:\Users\cware\Desktop\Steller20November\TagTesting20Nov2013\M12.DSG	11-1-2013	16:3:40	259009.000000	5180.180000	1.070313	0.152344	-0.128906	-0.247706	-0.170642	0.003670	20.965576	6.469727	-11.505127
C:\Users\cware\Desktop\Steller20November\TagTesting20Nov2013\M12.DSG	11-1-2013	16:3:40	259010.000000	5180.200000	1.062500	0.171875	-0.117188	-0.247706	-0.168807	0.006422	16.128540	8.850098	-12.161255
C:\Users\cware\Desktop\Steller20November\TagTesting20Nov2013\M12.DSG	11-1-2013	16:3:40	259011.000000	5180.220000	1.046875	0.195313	-0.093750	-0.249541	-0.167890	0.005505	12.130737	11.154175	-11.871338
C:\Users\cware\Desktop\Steller20November\TagTesting20Nov2013\M12.DSG	11-1-2013	16:3:40	259012.000000	5180.240000	1.050781	0.203125	-0.085938	-0.249541	-0.166972	0.005505	13.778687	9.582520	-11.962891
C:\Users\cware\Desktop\Steller20November\TagTesting20Nov2013\M12.DSG	11-1-2013	16:3:40	259013.000000	5180.260000	1.031250	0.195313	-0.101563	-0.249541	-0.166972	0.005505	17.059326	9.719849	-11.871338
C:\Users\cware\Desktop\Steller20November\TagTesting20Nov2013\M12.DSG	11-1-2013	16:3:40	259014.000000	5180.280000	1.011719	0.187500	-0.113281	-0.250459	-0.164220	0.004587	16.815186	15.655518	-11.566162
C:\Users\cware\Desktop\Steller20November\TagTesting20Nov2013\M12.DSG	11-1-2013	16:3:40	259015.000000	5180.300000	1.031250	0.160156	-0.117188	-0.249541	-0.164220	0.005505	15.899658	17.379761	-12.786865
C:\Users\cware\Desktop\Steller20November\TagTesting20Nov2013\M12.DSG	11-1-2013	16:3:40	259016.000000	5180.320000	1.050781	0.144531	-0.101563	-0.250459	-0.161468	0.002752	17.333984	15.930176	-16.006470
C:\Users\cware\Desktop\Steller20November\TagTesting20Nov2013\M12.DSG	11-1-2013	16:3:40	259017.000000	5180.340000	1.058594	0.125000	-0.062500	-0.250459	-0.161468	0.002752	21.469116	15.762329	-18.295288
C:\Users\cware\Desktop\Steller20November\TagTesting20Nov2013\M12.DSG	11-1-2013	16:3:40	259018.000000	5180.360000	1.050781	0.128906	-0.046875	-0.251376	-0.157798	0.002752	27.053833	19.729614	-21.163940
C:\Users\cware\Desktop\Steller20November\TagTesting20Nov2013\M12.DSG	11-1-2013	16:3:40	259019.000000	5180.380000	1.015625	0.144531	-0.031250	-0.252294	-0.155963	0.002752	31.875610	25.375366	-24.993896
C:\Users\cware\Desktop\Steller20November\TagTesting20Nov2013\M12.DSG	11-1-2013	16:3:40	259020.000000	5180.400000	1.011719	0.144531	-0.003906	-0.256881	-0.153211	0.001835	39.871216	23.971558	-30.151367
C:\Users\cware\Desktop\Steller20November\TagTesting20Nov2013\M12.DSG	11-1-2013	16:3:40	259021.000000	5180.420000	1.015625	0.152344	0.019531	-0.256881	-0.149541	0.002752	46.829224	21.163940	-32.714844
C:\Users\cware\Desktop\Steller20November\TagTesting20Nov2013\M12.DSG	11-1-2013	16:3:40	259022.000000	5180.440000	1.015625	0.171875	0.039063	-0.260550	-0.144954	0.005505	51.071167	17.227173	-33.325195
C:\Users\cware\Desktop\Steller20November\TagTesting20Nov2013\M12.DSG	11-1-2013	16:3:40	259023.000000	5180.460000	1.015625	0.199219	0.070313	-0.261468	-0.141284	0.006422	48.355103	17.196655	-32.272339
C:\Users\cware\Desktop\Steller20November\TagTesting20Nov2013\M12.DSG	11-1-2013	16:3:40	259024.000000	5180.480000	1.085938	0.171875	0.152344	-0.264220	-0.135780	0.010092	42.480469	7.568359	-34.301758
C:\Users\cware\Desktop\Steller20November\TagTesting20Nov2013\M12.DSG	11-1-2013	16:3:40	259025.000000	5180.500000	1.132813	0.128906	0.171875	-0.266972	-0.133028	0.012844	39.352417	-8.163452	-41.046143
C:\Users\cware\Desktop\Steller20November\TagTesting20Nov2013\M12.DSG	11-1-2013	16:3:40	259026.000000	5180.520000	1.117188	0.105469	0.093750	-0.273394	-0.123853	0.023853	50.033569	-35.293579	-48.583984
C:\Users\cware\Desktop\Steller20November\TagTesting20Nov2013\M12.DSG	11-1-2013	16:3:40	259027.000000	5180.540000	1.000000	0.078125	0.058594	-0.274312	-0.118349	0.033945	56.777954	-40.054321	-48.156738
C:\Users\cware\Desktop\Steller20November\TagTesting20Nov2013\M12.DSG	11-1-2013	16:3:40	259028.000000	5180.560000	0.902344	0.031250	0.062500	-0.277982	-0.111009	0.049541	58.181763	-23.483276	-43.975830
C:\Users\cware\Desktop\Steller20November\TagTesting20Nov2013\M12.DSG	11-1-2013	16:3:40	259029.000000	5180.580000	0.894531	-0.003906	0.082031	-0.281651	-0.105505	0.055046	59.097290	-3.311157	-40.573120
C:\Users\cware\Desktop\Steller20November\TagTesting20Nov2013\M12.DSG	11-1-2013	16:3:40	259030.000000	5180.600000	0.968750	-0.003906	0.078125	-0.285321	-0.100000	0.058716	60.302734	-2.136230	-39.733887
C:\Users\cware\Desktop\Steller20November\TagTesting20Nov2013\M12.DSG	11-1-2013	16:3:40	259031.000000	5180.620000	1.011719	0.011719	0.066406	-0.288073	-0.091743	0.066972	57.723999	-9.368896	-38.940430
C:\Users\cware\Desktop\Steller20November\TagTesting20Nov2013\M12.DSG	11-1-2013	16:3:40	259032.000000	5180.640000	0.984375	0.007813	0.042969	-0.290826	-0.088073	0.071560	52.856445	-14.678955	-38.299561
C:\Users\cware\Desktop\Steller20November\TagTesting20Nov2013\M12.DSG	11-1-2013	16:3:40	259033.000000	5180.660000	0.964844	0.015625	0.000000	-0.293578	-0.077982	0.080734	48.904419	-13.687134	-36.315918
C:\Users\cware\Desktop\Steller20November\TagTesting20Nov2013\M12.DSG	11-1-2013	16:3:40	259034.000000	5180.680000	0.964844	0.019531	0.000000	-0.295413	-0.074312	0.085321	43.258667	-11.184692	-35.095215
C:\Users\cware\Desktop\Steller20November\TagTesting20Nov2013\M12.DSG	11-1-2013	16:3:40	259035.000000	5180.700000	1.007813	0.011719	0.011719	-0.298165	-0.066055	0.092661	39.657593	-16.555786	-35.400391
C:\Users\cware\Desktop\Steller20November\TagTesting20Nov2013\M12.DSG	11-1-2013	16:3:40	259036.000000	5180.720000	1.015625	0.031250	0.046875	-0.298165	-0.061468	0.096330	19.073486	-30.639648	-23.803711
C:\Users\cware\Desktop\Steller20November\TagTesting20Nov2013\M12.DSG	11-1-2013	16:3:40	259037.000000	5180.740000	1.007813	0.089844	0.046875	-0.300917	-0.055963	0.106422	-10.055542	-41.870117	-12.329102
C:\Users\cware\Desktop\Steller20November\TagTesting20Nov2013\M12.DSG	11-1-2013	16:3:40	259038.000000	5180.760000	1.078125	0.152344	-0.027344	-0.300000	-0.055963	0.111927	-29.983521	-58.639526	-6.607056
C:\Users\cware\Desktop\Steller20November\TagTesting20Nov2013\M12.DSG	11-1-2013	16:3:40	259039.000000	5180.780000	1.050781	0.144531	-0.097656	-0.298165	-0.057798	0.124771	-32.394409	-59.387207	-2.899170
C:\Users\cware\Desktop\Steller20November\TagTesting20Nov2013\M12.DSG	11-1-2013	16:3:40	259040.000000	5180.800000	0.996094	0.097656	-0.097656	-0.298165	-0.059633	0.130275	-27.160645	-54.412842	1.892090
C:\Users\cware\Desktop\Steller20November\TagTesting20Nov2013\M12.DSG	11-1-2013	16:3:40	259041.000000	5180.820000	0.992188	0.027344	-0.109375	-0.295413	-0.063303	0.140367	-14.328003	-44.479370	2.349854
C:\Users\cware\Desktop\Steller20November\TagTesting20Nov2013\M12.DSG	11-1-2013	16:3:40	259042.000000	5180.840000	1.019531	-0.035156	-0.125000	-0.295413	-0.062385	0.145872	9.109497	-37.353516	4.776001
C:\Users\cware\Desktop\Steller20November\TagTesting20Nov2013\M12.DSG	11-1-2013	16:3:40	259043.000000	5180.860000	0.972656	-0.101563	-0.097656	-0.293578	-0.065138	0.151376	9.292603	-21.255493	14.816284
C:\Users\cware\Desktop\Steller20November\TagTesting20Nov2013\M12.DSG	11-1-2013	16:3:40	259044.000000	5180.880000	0.953125	-0.140625	-0.097656	-0.288991	-0.068807	0.156881	8.895874	-8.163452	15.380859
C:\Users\cware\Desktop\Steller20November\TagTesting20Nov2013\M12.DSG	11-1-2013	16:3:40	259045.000000	5180.900000	1.066406	-0.171875	-0.113281	-0.287156	-0.069725	0.158716	5.783081	-19.668579	12.969971
C:\Users\cware\Desktop\Steller20November\TagTesting20Nov2013\M12.DSG	11-1-2013	16:3:40	259046.000000	5180.920000	1.097656	-0.218750	-0.156250	-0.286239	-0.074312	0.163303	12.573242	-20.568848	13.809204
C:\Users\cware\Desktop\Steller20November\TagTesting20Nov2013\M12.DSG	11-1-2013	16:3:40	259047.000000	5180.940000	1.046875	-0.222656	-0.195313	-0.283486	-0.076147	0.167890	20.309448	-30.090332	10.818481
C:\Users\cware\Desktop\Steller20November\TagTesting20Nov2013\M12.DSG	11-1-2013	16:3:40	259048.000000	5180.960000	1.000000	-0.195313	-0.246094	-0.282569	-0.079817	0.177064	20.324707	-29.174805	9.460449
C:\Users\cware\Desktop\Steller20November\TagTesting20Nov2013\M12.DSG	11-1-2013	16:3:40	259049.000000	5180.980000	0.949219	-0.167969	-0.269531	-0.280734	-0.079817	0.182569	14.938354	-20.126343	10.360718
C:\Users\cware\Desktop\Steller20November\TagTesting20Nov2013\M12.DSG	11-1-2013	16:3:40	259050.000000	5181.000000	0.925781	0.007813	-0.179688	-0.278899	-0.083486	0.188991	11.245728	-5.020142	11.245728
C:\Users\cware\Desktop\Steller20November\TagTesting20Nov2013\M12.DSG	11-1-2013	16:3:40	259051.000000	5181.020000	0.937500	0.097656	-0.144531	-0.276147	-0.084404	0.189908	6.164551	-3.143311	12.420654
C:\Users\cware\Desktop\Steller20November\TagTesting20Nov2013\M12.DSG	11-1-2013	16:3:40	259052.000000	5181.040000	0.964844	0.171875	-0.156250	-0.276147	-0.088073	0.190826	7.736206	-5.004883	8.911133
C:\Users\cware\Desktop\Steller20November\TagTesting20Nov2013\M12.DSG	11-1-2013	16:3:40	259053.000000	5181.060000	0.921875	0.214844	-0.187500	-0.274312	-0.088073	0.192661	9.109497	-2.944946	8.712769
C:\Users\cware\Desktop\Steller20November\TagTesting20Nov2013\M12.DSG	11-1-2013	16:3:40	259054.000000	5181.080000	0.882813	0.261719	-0.191406	-0.273394	-0.091743	0.194495	4.455566	4.959106	13.549805
C:\Users\cware\Desktop\Steller20November\TagTesting20Nov2013\M12.DSG	11-1-2013	16:3:40	259055.000000	5181.100000	0.859375	0.320313	-0.265625	-0.273394	-0.093578	0.194495	-7.644653	9.170532	16.708374
C:\Users\cware\Desktop\Steller20November\TagTesting20Nov2013\M12.DSG	11-1-2013	16:3:40	259056.000000	5181.120000	0.910156	0.281250	-0.324219	-0.271560	-0.099083	0.189908	-18.081665	9.201050	16.311646
C:\Users\cware\Desktop\Steller20November\TagTesting20Nov2013\M12.DSG	11-1-2013	16:3:40	259057.000000	5181.140000	1.128906	0.222656	-0.312500	-0.270642	-0.102752	0.188073	-6.927490	35.140991	7.507324
C:\Users\cware\Desktop\Steller20November\TagTesting20Nov2013\M12.DSG	11-1-2013	16:3:40	259058.000000	5181.160000	1.421875	0.210938	-0.222656	-0.272477	-0.103670	0.183486	18.920898	7.568359	-20.462036
C:\Users\cware\Desktop\Steller20November\TagTesting20Nov2013\M12.DSG	11-1-2013	16:3:40	259059.000000	5181.180000	1.191406	0.085938	-0.222656	-0.274312	-0.100917	0.182569	33.538818	29.647827	-6.896973
C:\Users\cware\Desktop\Steller20November\TagTesting20Nov2013\M12.DSG	11-1-2013	16:3:40	259060.000000	5181.200000	1.132813	0.058594	-0.140625	-0.272477	-0.100917	0.185321	25.833130	-10.650635	18.325806
C:\Users\cware\Desktop\Steller20November\TagTesting20Nov2013\M12.DSG	11-1-2013	16:3:40	259061.000000	5181.220000	1.046875	-0.218750	-0.187500	-0.269725	-0.103670	0.188073	0.167847	-56.854248	23.986816
C:\Users\cware\Desktop\Steller20November\TagTesting20Nov2013\M12.DSG	11-1-2013	16:3:40	259062.000000	5181.240000	0.855469	-0.453125	-0.347656	-0.262385	-0.110092	0.206422	-40.832520	-118.148804	12.802124
C:\Users\cware\Desktop\Steller20November\TagTesting20Nov2013\M12.DSG	11-1-2013	16:3:40	259063.000000	5181.260000	0.824219	-0.429688	-0.648438	-0.256881	-0.114679	0.217431	-69.229126	-107.681274	6.301880
C:\Users\cware\Desktop\Steller20November\TagTesting20Nov2013\M12.DSG	11-1-2013	16:3:40	259064.000000	5181.280000	0.632813	-0.187500	-0.890625	-0.253211	-0.123853	0.223853	-45.089722	-0.274658	24.261475
C:\Users\cware\Desktop\Steller20November\TagTesting20Nov2013\M12.DSG	11-1-2013	16:3:40	259065.000000	5181.300000	0.820313	-0.035156	-0.718750	-0.251376	-0.129358	0.219266	4.028320	52.185059	49.118042
C:\Users\cware\Desktop\Steller20November\TagTesting20Nov2013\M12.DSG	11-1-2013	16:3:40	259066.000000	5181.320000	1.019531	0.125000	-0.531250	-0.249541	-0.142202	0.208257	38.894653	83.999634	57.525635
C:\Users\cware\Desktop\Steller20November\TagTesting20Nov2013\M12.DSG	11-1-2013	16:3:40	259067.000000	5181.340000	1.289063	0.320313	-0.156250	-0.247706	-0.146789	0.206422	55.969238	21.240234	35.095215
C:\Users\cware\Desktop\Steller20November\TagTesting20Nov2013\M12.DSG	11-1-2013	16:3:40	259068.000000	5181.360000	1.363281	0.468750	0.058594	-0.244954	-0.148624	0.211927	70.922852	-50.033569	1.831055
C:\Users\cware\Desktop\Steller20November\TagTesting20Nov2013\M12.DSG	11-1-2013	16:3:40	259069.000000	5181.380000	1.234375	0.476563	0.222656	-0.241284	-0.144954	0.234862	57.815552	-62.316895	-8.407593
C:\Users\cware\Desktop\Steller20November\TagTesting20Nov2013\M12.DSG	11-1-2013	16:3:40	259070.000000	5181.400000	1.121094	0.441406	0.203125	-0.238532	-0.142202	0.245872	23.452759	-67.459106	-20.050049
C:\Users\cware\Desktop\Steller20November\TagTesting20Nov2013\M12.DSG	11-1-2013	16:3:40	259071.000000	5181.420000	1.085938	0.394531	0.093750	-0.234862	-0.134862	0.265138	12.466431	-67.214966	-30.807495
C:\Users\cware\Desktop\Steller20November\TagTesting20Nov2013\M12.DSG	11-1-2013	16:3:40	259072.000000	5181.440000	1.054688	0.351563	-0.105469	-0.233945	-0.131193	0.273394	11.520386	-64.605713	-46.829224
C:\Users\cware\Desktop\Steller20November\TagTesting20Nov2013\M12.DSG	11-1-2013	16:3:40	259073.000000	5181.460000	1.085938	0.308594	-0.269531	-0.233945	-0.119266	0.289908	15.716553	-67.276001	-56.732178
C:\Users\cware\Desktop\Steller20November\TagTesting20Nov2013\M12.DSG	11-1-2013	16:3:40	259074.000000	5181.480000	1.082031	0.246094	-0.406250	-0.233028	-0.111927	0.297248	20.126343	-62.225342	-55.953979
C:\Users\cware\Desktop\Steller20November\TagTesting20Nov2013\M12.DSG	11-1-2013	16:3:40	259075.000000	5181.500000	1.054688	0.148438	-0.468750	-0.234862	-0.096330	0.312844	19.485474	-50.964355	-48.278809
C:\Users\cware\Desktop\Steller20November\TagTesting20Nov2013\M12.DSG	11-1-2013	16:3:40	259076.000000	5181.520000	1.000000	0.031250	-0.488281	-0.234862	-0.091743	0.320183	18.539429	-33.737183	-37.551880
C:\Users\cware\Desktop\Steller20November\TagTesting20Nov2013\M12.DSG	11-1-2013	16:3:40	259077.000000	5181.540000	0.988281	-0.015625	-0.511719	-0.235780	-0.082569	0.328440	18.875122	-20.599365	-31.143188
C:\Users\cware\Desktop\Steller20November\TagTesting20Nov2013\M12.DSG	11-1-2013	16:3:40	259078.000000	5181.560000	1.007813	-0.058594	-0.523438	-0.234862	-0.078899	0.332110	17.059326	-19.363403	-24.978638
C:\Users\cware\Desktop\Steller20November\TagTesting20Nov2013\M12.DSG	11-1-2013	16:3:40	259079.000000	5181.580000	0.980469	-0.085938	-0.507813	-0.469725	-0.072477	0.336697	14.068604	-10.375977	-16.189575
C:\Users\cware\Desktop\Steller20November\TagTesting20Nov2013\M12.DSG	11-1-2013	16:3:40	259080.000000	5181.600000	1.000000	-0.062500	-0.464844	-0.235780	-0.069725	0.340367	5.447388	-17.929077	-7.919312
C:\Users\cware\Desktop\Steller20November\TagTesting20Nov2013\M12.DSG	11-1-2013	16:3:40	259081.000000	5181.620000	1.000000	-0.027344	-0.468750	-0.234862	-0.067890	0.342202	-3.448486	-23.666382	-1.098633
C:\Users\cware\Desktop\Steller20November\TagTesting20Nov2013\M12.DSG	11-1-2013	16:3:40	259082.000000	5181.640000	1.027344	0.015625	-0.445313	-0.231193	-0.068807	0.347706	-12.741089	-23.498535	5.828857
C:\Users\cware\Desktop\Steller20November\TagTesting20Nov2013\M12.DSG	11-1-2013	16:3:40	259083.000000	5181.660000	1.039063	0.035156	-0.414063	-0.229358	-0.070642	0.350459	-18.188477	-24.032593	8.224487
C:\Users\cware\Desktop\Steller20November\TagTesting20Nov2013\M12.DSG	11-1-2013	16:3:40	259084.000000	5181.680000	1.046875	0.031250	-0.417969	-0.225688	-0.077064	0.354128	-17.745972	-27.511597	6.973267
C:\Users\cware\Desktop\Steller20November\TagTesting20Nov2013\M12.DSG	11-1-2013	16:3:40	259085.000000	5181.700000	1.042969	0.023438	-0.429688	-0.223853	-0.078899	0.356881	-14.297485	-33.264160	5.355835
C:\Users\cware\Desktop\Steller20November\TagTesting20Nov2013\M12.DSG	11-1-2013	16:3:40	259086.000000	5181.720000	1.027344	0.035156	-0.449219	-0.218349	-0.081651	0.362385	-10.314941	-39.474487	5.996704
C:\Users\cware\Desktop\Steller20November\TagTesting20Nov2013\M12.DSG	11-1-2013	16:3:40	259087.000000	5181.740000	1.007813	0.062500	-0.464844	-0.214679	-0.082569	0.366972	-8.361816	-38.742065	8.300781
C:\Users\cware\Desktop\Steller20November\TagTesting20Nov2013\M12.DSG	11-1-2013	16:3:40	259088.000000	5181.760000	1.019531	0.089844	-0.488281	-0.208257	-0.085321	0.374312	-6.820679	-37.872314	10.772705
C:\Users\cware\Desktop\Steller20November\TagTesting20Nov2013\M12.DSG	11-1-2013	16:3:40	259089.000000	5181.780000	1.054688	0.093750	-0.515625	-0.204587	-0.088073	0.377064	-5.813599	-43.685913	11.535645
C:\Users\cware\Desktop\Steller20November\TagTesting20Nov2013\M12.DSG	11-1-2013	16:3:40	259090.000000	5181.800000	1.046875	0.089844	-0.550781	-0.197248	-0.091743	0.387156	-2.609253	-44.265747	12.634277
C:\Users\cware\Desktop\Steller20November\TagTesting20Nov2013\M12.DSG	11-1-2013	16:3:40	259091.000000	5181.820000	1.035156	0.078125	-0.578125	-0.192661	-0.093578	0.391743	-0.991821	-44.555664	13.244629
C:\Users\cware\Desktop\Steller20November\TagTesting20Nov2013\M12.DSG	11-1-2013	16:3:40	259092.000000	5181.840000	1.019531	0.058594	-0.605469	-0.184404	-0.095413	0.400000	-1.205444	-43.533325	12.435913
C:\Users\cware\Desktop\Steller20November\TagTesting20Nov2013\M12.DSG	11-1-2013	16:3:40	259093.000000	5181.860000	1.007813	0.042969	-0.617188	-0.181651	-0.096330	0.405505	-0.961304	-44.158936	9.979248
C:\Users\cware\Desktop\Steller20November\TagTesting20Nov2013\M12.DSG	11-1-2013	16:3:40	259094.000000	5181.880000	1.007813	0.035156	-0.609375	-0.173394	-0.098165	0.414679	-0.778198	-48.400879	8.621216
C:\Users\cware\Desktop\Steller20November\TagTesting20Nov2013\M12.DSG	11-1-2013	16:3:40	259095.000000	5181.900000	0.992188	0.027344	-0.625000	-0.168807	-0.099083	0.419266	-2.288818	-50.842285	10.726929
C:\Users\cware\Desktop\Steller20November\TagTesting20Nov2013\M12.DSG	11-1-2013	16:3:40	259096.000000	5181.920000	0.992188	0.046875	-0.632813	-0.156881	-0.101835	0.430275	-9.918213	-56.396484	17.166138
C:\Users\cware\Desktop\Steller20November\TagTesting20Nov2013\M12.DSG	11-1-2013	16:3:40	259097.000000	5181.940000	0.957031	0.085938	-0.609375	-0.152294	-0.106422	0.433945	-17.547607	-54.504395	22.949219
C:\Users\cware\Desktop\Steller20November\TagTesting20Nov2013\M12.DSG	11-1-2013	16:3:40	259098.000000	5181.960000	0.929688	0.109375	-0.585938	-0.140367	-0.114679	0.443119	-22.308350	-46.157837	23.971558
C:\Users\cware\Desktop\Steller20November\TagTesting20Nov2013\M12.DSG	11-1-2013	16:3:40	259099.000000	5181.980000	0.914063	0.117188	-0.582031	-0.134862	-0.119266	0.444954	-18.676758	-39.306641	21.301270
C:\Users\cware\Desktop\Steller20November\TagTesting20Nov2013\M12.DSG	11-1-2013	16:3:40	259100.000000	5182.000000	0.925781	0.105469	-0.582031	-0.126606	-0.124771	0.451376	-6.103516	-39.321899	15.823364
C:\Users\cware\Desktop\Steller20November\TagTesting20Nov2013\M12.DSG	11-1-2013	16:3:40	259101.000000	5182.020000	0.910156	0.078125	-0.617188	-0.122018	-0.126606	0.455046	9.323120	-43.579102	9.750366
C:\Users\cware\Desktop\Steller20November\TagTesting20Nov2013\M12.DSG	11-1-2013	16:3:40	259102.000000	5182.040000	0.863281	0.027344	-0.683594	-0.111927	-0.122936	0.466055	30.227661	-49.926758	4.821777
C:\Users\cware\Desktop\Steller20November\TagTesting20Nov2013\M12.DSG	11-1-2013	16:3:40	259103.000000	5182.060000	0.859375	0.015625	-0.671875	-0.106422	-0.119266	0.472477	39.749146	-52.062988	5.737305
C:\Users\cware\Desktop\Steller20November\TagTesting20Nov2013\M12.DSG	11-1-2013	16:3:40	259104.000000	5182.080000	0.859375	0.035156	-0.664063	-0.101835	-0.110092	0.487156	48.797607	-56.625366	5.538940
C:\Users\cware\Desktop\Steller20November\TagTesting20Nov2013\M12.DSG	11-1-2013	16:3:40	259105.000000	5182.100000	0.800781	0.062500	-0.675781	-0.089908	-0.103670	0.495413	52.658081	-51.223755	9.536743
C:\Users\cware\Desktop\Steller20November\TagTesting20Nov2013\M12.DSG	11-1-2013	16:3:40	259106.000000	5182.120000	0.781250	0.093750	-0.632813	-0.084404	-0.099083	0.501835	38.116455	-43.228149	18.325806
C:\Users\cware\Desktop\Steller20November\TagTesting20Nov2013\M12.DSG	11-1-2013	16:3:40	259107.000000	5182.140000	0.820313	0.132813	-0.656250	-0.072477	-0.094495	0.511927	19.393921	-43.869019	25.070190
C:\Users\cware\Desktop\Steller20November\TagTesting20Nov2013\M12.DSG	11-1-2013	16:3:40	259108.000000	5182.160000	0.859375	0.144531	-0.738281	-0.066055	-0.094495	0.516514	-4.104614	-46.829224	30.105591
C:\Users\cware\Desktop\Steller20November\TagTesting20Nov2013\M12.DSG	11-1-2013	16:3:40	259109.000000	5182.180000	0.843750	0.125000	-0.781250	-0.054128	-0.097248	0.521101	-21.453857	-44.174194	29.769897
C:\Users\cware\Desktop\Steller20November\TagTesting20Nov2013\M12.DSG	11-1-2013	16:3:40	259110.000000	5182.200000	0.789063	0.121094	-0.792969	-0.046789	-0.102752	0.522018	-29.785156	-31.875610	24.520874
C:\Users\cware\Desktop\Steller20November\TagTesting20Nov2013\M12.DSG	11-1-2013	16:3:40	259111.000000	5182.220000	0.777344	0.132813	-0.785156	-0.038532	-0.111927	0.523853	-28.228760	-23.529053	19.454956
C:\Users\cware\Desktop\Steller20November\TagTesting20Nov2013\M12.DSG	11-1-2013	16:3:40	259112.000000	5182.240000	0.808594	0.175781	-0.800781	-0.034862	-0.113761	0.524771	-20.263672	-23.544312	13.595581
C:\Users\cware\Desktop\Steller20November\TagTesting20Nov2013\M12.DSG	11-1-2013	16:3:40	259113.000000	5182.260000	0.851563	0.199219	-0.812500	-0.028440	-0.117431	0.525688	-12.039185	-29.449463	8.010864
C:\Users\cware\Desktop\Steller20November\TagTesting20Nov2013\M12.DSG	11-1-2013	16:3:40	259114.000000	5182.280000	0.835938	0.207031	-0.851563	-0.023853	-0.118349	0.525688	-0.717163	-35.751343	3.417969
C:\Users\cware\Desktop\Steller20November\TagTesting20Nov2013\M12.DSG	11-1-2013	16:3:40	259115.000000	5182.300000	0.812500	0.191406	-0.871094	-0.015596	-0.116514	0.531193	8.010864	-40.359497	2.182007
C:\Users\cware\Desktop\Steller20November\TagTesting20Nov2013\M12.DSG	11-1-2013	16:3:40	259116.000000	5182.320000	0.769531	0.164063	-0.890625	-0.010092	-0.113761	0.533945	17.364502	-41.107178	5.844116
C:\Users\cware\Desktop\Steller20November\TagTesting20Nov2013\M12.DSG	11-1-2013	16:3:40	259117.000000	5182.340000	0.742188	0.125000	-0.910156	-0.000917	-0.108257	0.540367	20.782471	-40.267944	11.001587
C:\Users\cware\Desktop\Steller20November\TagTesting20Nov2013\M12.DSG	11-1-2013	16:3:40	259118.000000	5182.360000	0.699219	0.113281	-0.929688	0.005505	-0.105505	0.544037	16.754150	-34.347534	15.884399
C:\Users\cware\Desktop\Steller20November\TagTesting20Nov2013\M12.DSG	11-1-2013	16:3:40	259119.000000	5182.380000	0.667969	0.093750	-0.929688	0.010092	-0.101835	0.547706	7.125854	-28.244019	15.686035
C:\Users\cware\Desktop\Steller20November\TagTesting20Nov2013\M12.DSG	11-1-2013	16:3:40	259120.000000	5182.400000	0.683594	0.082031	-0.933594	0.017431	-0.101835	0.550459	-1.327515	-24.993896	13.320923
C:\Users\cware\Desktop\Steller20November\TagTesting20Nov2013\M12.DSG	11-1-2013	16:3:40	259121.000000	5182.420000	0.679688	0.062500	-0.937500	0.022936	-0.100917	0.550459	-5.111694	-23.208618	13.687134
C:\Users\cware\Desktop\Steller20November\TagTesting20Nov2013\M12.DSG	11-1-2013	16:3:40	259122.000000	5182.440000	0.679688	0.074219	-0.906250	0.028440	-0.102752	0.553211	-6.500244	-25.695801	15.304565
C:\Users\cware\Desktop\Steller20November\TagTesting20Nov2013\M12.DSG	11-1-2013	16:3:40	259123.000000	5182.460000	0.695313	0.101563	-0.894531	0.033945	-0.103670	0.555046	-9.140015	-32.806396	15.045166
C:\Users\cware\Desktop\Steller20November\TagTesting20Nov2013\M12.DSG	11-1-2013	16:3:40	259124.000000	5182.480000	0.679688	0.132813	-0.914063	0.043119	-0.104587	0.556881	-17.105103	-29.037476	15.975952
C:\Users\cware\Desktop\Steller20November\TagTesting20Nov2013\M12.DSG	11-1-2013	16:3:40	259125.000000	5182.500000	0.625000	0.148438	-0.941406	0.046789	-0.106422	0.555046	-24.185181	-15.350342	19.714355
C:\Users\cware\Desktop\Steller20November\TagTesting20Nov2013\M12.DSG	11-1-2013	16:3:40	259126.000000	5182.520000	0.605469	0.167969	-0.937500	0.052294	-0.112844	0.554128	-27.053833	-7.049561	24.444580
C:\Users\cware\Desktop\Steller20November\TagTesting20Nov2013\M12.DSG	11-1-2013	16:3:40	259127.000000	5182.540000	0.621094	0.175781	-0.894531	0.055046	-0.115596	0.552294	-25.497437	-9.140015	26.443481
C:\Users\cware\Desktop\Steller20November\TagTesting20Nov2013\M12.DSG	11-1-2013	16:3:40	259128.000000	5182.560000	0.687500	0.226563	-0.871094	0.061468	-0.121101	0.549541	-24.108887	-23.696899	23.864746
C:\Users\cware\Desktop\Steller20November\TagTesting20Nov2013\M12.DSG	11-1-2013	16:3:40	259129.000000	5182.580000	0.671875	0.246094	-0.917969	0.065138	-0.122936	0.551376	-25.817871	-34.255981	21.148682
C:\Users\cware\Desktop\Steller20November\TagTesting20Nov2013\M12.DSG	11-1-2013	16:3:40	259130.000000	5182.600000	0.617188	0.253906	-0.941406	0.076147	-0.129358	0.548624	-32.379150	-36.437988	20.599365
C:\Users\cware\Desktop\Steller20November\TagTesting20Nov2013\M12.DSG	11-1-2013	16:3:40	259131.000000	5182.620000	0.566406	0.273438	-0.953125	0.081651	-0.133028	0.548624	-32.470703	-30.151367	21.423340
C:\Users\cware\Desktop\Steller20November\TagTesting20Nov2013\M12.DSG	11-1-2013	16:3:40	259132.000000	5182.640000	0.570313	0.277344	-0.941406	0.090826	-0.139450	0.546789	-31.753540	-30.685425	21.377563
C:\Users\cware\Desktop\Steller20November\TagTesting20Nov2013\M12.DSG	11-1-2013	16:3:40	259133.000000	5182.660000	0.554688	0.281250	-0.933594	0.096330	-0.143119	0.545872	-31.219482	-28.167725	20.828247
C:\Users\cware\Desktop\Steller20November\TagTesting20Nov2013\M12.DSG	11-1-2013	16:3:40	259134.000000	5182.680000	0.546875	0.273438	-0.957031	0.105505	-0.149541	0.542202	-25.787354	-24.551392	22.171021
C:\Users\cware\Desktop\Steller20November\TagTesting20Nov2013\M12.DSG	11-1-2013	16:3:40	259135.000000	5182.700000	0.546875	0.285156	-0.945313	0.108257	-0.151376	0.542202	-25.177002	-17.959595	22.125244
C:\Users\cware\Desktop\Steller20November\TagTesting20Nov2013\M12.DSG	11-1-2013	16:3:40	259136.000000	5182.720000	0.558594	0.292969	-0.925781	0.115596	-0.155963	0.539450	-24.337769	-16.220093	19.638062
C:\Users\cware\Desktop\Steller20November\TagTesting20Nov2013\M12.DSG	11-1-2013	16:3:40	259137.000000	5182.740000	0.570313	0.300781	-0.921875	0.119266	-0.158716	0.539450	-23.178101	-16.479492	17.944336
C:\Users\cware\Desktop\Steller20November\TagTesting20Nov2013\M12.DSG	11-1-2013	16:3:40	259138.000000	5182.760000	0.566406	0.312500	-0.910156	0.125688	-0.163303	0.536697	-21.240234	-19.500732	15.136719
C:\Users\cware\Desktop\Steller20November\TagTesting20Nov2013\M12.DSG	11-1-2013	16:3:40	259139.000000	5182.780000	0.566406	0.347656	-0.917969	0.129358	-0.165138	0.536697	-21.957397	-24.826050	11.734009
C:\Users\cware\Desktop\Steller20November\TagTesting20Nov2013\M12.DSG	11-1-2013	16:3:40	259140.000000	5182.800000	0.539063	0.371094	-0.953125	0.135780	-0.168807	0.534862	-26.885986	-26.397705	9.033203
C:\Users\cware\Desktop\Steller20November\TagTesting20Nov2013\M12.DSG	11-1-2013	16:3:40	259141.000000	5182.820000	0.519531	0.402344	-0.972656	0.140367	-0.171560	0.533028	-28.060913	-25.360107	8.621216
C:\Users\cware\Desktop\Steller20November\TagTesting20Nov2013\M12.DSG	11-1-2013	16:3:40	259142.000000	5182.840000	0.484375	0.429688	-0.980469	0.143119	-0.177064	0.529358	-25.650024	-20.629883	7.690430
C:\Users\cware\Desktop\Steller20November\TagTesting20Nov2013\M12.DSG	11-1-2013	16:3:40	259143.000000	5182.860000	0.480469	0.445313	-0.992188	0.147706	-0.177982	0.528440	-21.499634	-14.694214	7.232666
C:\Users\cware\Desktop\Steller20November\TagTesting20Nov2013\M12.DSG	11-1-2013	16:3:40	259144.000000	5182.880000	0.453125	0.445313	-0.996094	0.150459	-0.179817	0.528440	-16.326904	-13.351440	7.873535
C:\Users\cware\Desktop\Steller20November\TagTesting20Nov2013\M12.DSG	11-1-2013	16:3:40	259145.000000	5182.900000	0.464844	0.449219	-0.980469	0.154128	-0.181651	0.526606	-15.899658	-7.705688	10.635376
C:\Users\cware\Desktop\Steller20November\TagTesting20Nov2013\M12.DSG	11-1-2013	16:3:40	259146.000000	5182.920000	0.449219	0.445313	-0.988281	0.155963	-0.184404	0.525688	-18.264771	-6.881714	12.664795
C:\Users\cware\Desktop\Steller20November\TagTesting20Nov2013\M12.DSG	11-1-2013	16:3:40	259147.000000	5182.940000	0.457031	0.445313	-0.988281	0.159633	-0.185321	0.523853	-20.584106	-4.623413	12.237549
C:\Users\cware\Desktop\Steller20November\TagTesting20Nov2013\M12.DSG	11-1-2013	16:3:40	259148.000000	5182.960000	0.476563	0.441406	-0.984375	0.161468	-0.188073	0.522018	-18.249512	-6.896973	10.818481
C:\Users\cware\Desktop\Steller20November\TagTesting20Nov2013\M12.DSG	11-1-2013	16:3:40	259149.000000	5182.980000	0.464844	0.425781	-0.984375	0.164220	-0.190826	0.520183	-15.548706	-5.538940	10.223389
C:\Users\cware\Desktop\Steller20November\TagTesting20Nov2013\M12.DSG	11-1-2013	16:3:40	259150.000000	5183.000000	0.480469	0.425781	-0.968750	0.166972	-0.191743	0.520183	-14.953613	-6.988525	9.689331
C:\Users\cware\Desktop\Steller20November\TagTesting20Nov2013\M12.DSG	11-1-2013	16:3:40	259151.000000	5183.020000	0.480469	0.429688	-0.964844	0.167890	-0.193578	0.519266	-11.947632	-8.270264	9.399414
C:\Users\cware\Desktop\Steller20November\TagTesting20Nov2013\M12.DSG	11-1-2013	16:3:40	259152.000000	5183.040000	0.488281	0.433594	-0.960938	0.171560	-0.193578	0.517431	-7.400513	-12.054443	8.071899
C:\Users\cware\Desktop\Steller20November\TagTesting20Nov2013\M12.DSG	11-1-2013	16:3:40	259153.000000	5183.060000	0.480469	0.429688	-0.964844	0.175229	-0.194495	0.520183	-3.936768	-11.001587	6.561279
C:\Users\cware\Desktop\Steller20November\TagTesting20Nov2013\M12.DSG	11-1-2013	16:3:40	259154.000000	5183.080000	0.457031	0.445313	-0.972656	0.177064	-0.193578	0.519266	1.678467	-10.910034	5.142212
C:\Users\cware\Desktop\Steller20November\TagTesting20Nov2013\M12.DSG	11-1-2013	16:3:40	259155.000000	5183.100000	0.453125	0.441406	-0.960938	0.180734	-0.190826	0.520183	5.844116	-10.314941	4.257202
C:\Users\cware\Desktop\Steller20November\TagTesting20Nov2013\M12.DSG	11-1-2013	16:3:40	259156.000000	5183.120000	0.472656	0.441406	-0.957031	0.181651	-0.188991	0.522936	8.819580	-12.969971	2.090454
C:\Users\cware\Desktop\Steller20November\TagTesting20Nov2013\M12.DSG	11-1-2013	16:3:40	259157.000000	5183.140000	0.457031	0.460938	-0.984375	0.183486	-0.185321	0.523853	14.434814	-13.687134	0.747681
C:\Users\cware\Desktop\Steller20November\TagTesting20Nov2013\M12.DSG	11-1-2013	16:3:40	259158.000000	5183.160000	0.441406	0.460938	-0.992188	0.186239	-0.182569	0.528440	19.393921	-11.642456	-0.198364
C:\Users\cware\Desktop\Steller20November\TagTesting20Nov2013\M12.DSG	11-1-2013	16:3:40	259159.000000	5183.180000	0.429688	0.457031	-0.992188	0.188073	-0.178899	0.529358	20.645142	-11.138916	-0.625610
C:\Users\cware\Desktop\Steller20November\TagTesting20Nov2013\M12.DSG	11-1-2013	16:3:40	259160.000000	5183.200000	0.429688	0.449219	-0.976563	0.189908	-0.172477	0.533945	19.424438	-9.780884	-1.632690
C:\Users\cware\Desktop\Steller20November\TagTesting20Nov2013\M12.DSG	11-1-2013	16:3:40	259161.000000	5183.220000	0.460938	0.433594	-0.953125	0.190826	-0.170642	0.535780	18.127441	-8.422852	-2.426147
C:\Users\cware\Desktop\Steller20November\TagTesting20Nov2013\M12.DSG	11-1-2013	16:3:40	259162.000000	5183.240000	0.507813	0.406250	-0.937500	0.193578	-0.163303	0.541284	19.287109	-20.629883	-3.723145
C:\Users\cware\Desktop\Steller20November\TagTesting20Nov2013\M12.DSG	11-1-2013	16:3:40	259163.000000	5183.260000	0.457031	0.386719	-0.957031	0.196330	-0.161468	0.542202	23.300171	-25.939941	-1.632690
C:\Users\cware\Desktop\Steller20November\TagTesting20Nov2013\M12.DSG	11-1-2013	16:3:40	259164.000000	5183.280000	0.386719	0.355469	-0.980469	0.201835	-0.155046	0.546789	25.100708	-32.104492	-0.198364
C:\Users\cware\Desktop\Steller20November\TagTesting20Nov2013\M12.DSG	11-1-2013	16:3:40	259165.000000	5183.300000	0.335938	0.316406	-1.031250	0.205505	-0.149541	0.549541	22.308350	-27.770996	1.754761
C:\Users\cware\Desktop\Steller20November\TagTesting20Nov2013\M12.DSG	11-1-2013	16:3:40	259166.000000	5183.320000	0.316406	0.296875	-1.035156	0.212844	-0.143119	0.552294	13.992310	-17.517090	1.831055
C:\Users\cware\Desktop\Steller20November\TagTesting20Nov2013\M12.DSG	11-1-2013	16:3:40	259167.000000	5183.340000	0.367188	0.320313	-0.988281	0.214679	-0.141284	0.554128	11.199951	-11.520386	-0.671387
C:\Users\cware\Desktop\Steller20November\TagTesting20Nov2013\M12.DSG	11-1-2013	16:3:40	259168.000000	5183.360000	0.390625	0.359375	-0.964844	0.217431	-0.135780	0.556881	21.362305	-11.901855	-4.425049
C:\Users\cware\Desktop\Steller20November\TagTesting20Nov2013\M12.DSG	11-1-2013	16:3:40	259169.000000	5183.380000	0.386719	0.332031	-0.976563	0.217431	-0.132110	0.559633	24.307251	-13.854980	-5.676270
C:\Users\cware\Desktop\Steller20November\TagTesting20Nov2013\M12.DSG	11-1-2013	16:3:40	259170.000000	5183.400000	0.367188	0.289063	-0.984375	0.221101	-0.124771	0.563303	15.853882	-19.836426	-8.255005
C:\Users\cware\Desktop\Steller20November\TagTesting20Nov2013\M12.DSG	11-1-2013	16:3:40	259171.000000	5183.420000	0.359375	0.265625	-1.015625	0.222936	-0.122018	0.564220	13.214111	-20.721436	-11.993408
C:\Users\cware\Desktop\Steller20November\TagTesting20Nov2013\M12.DSG	11-1-2013	16:3:40	259172.000000	5183.440000	0.312500	0.269531	-1.015625	0.225688	-0.118349	0.566055	15.853882	-12.893677	-15.457153
C:\Users\cware\Desktop\Steller20November\TagTesting20Nov2013\M12.DSG	11-1-2013	16:3:40	259173.000000	5183.460000	0.277344	0.292969	-1.011719	0.224771	-0.114679	0.568807	18.112183	-1.144409	-16.601563
C:\Users\cware\Desktop\Steller20November\TagTesting20Nov2013\M12.DSG	11-1-2013	16:3:40	259174.000000	5183.480000	0.277344	0.308594	-1.023438	0.222018	-0.110092	0.572477	22.186279	6.942749	-17.822266
C:\Users\cware\Desktop\Steller20November\TagTesting20Nov2013\M12.DSG	11-1-2013	16:3:40	259175.000000	5183.500000	0.312500	0.335938	-1.023438	0.221101	-0.105505	0.573394	24.765015	6.790161	-21.270752
C:\Users\cware\Desktop\Steller20November\TagTesting20Nov2013\M12.DSG	11-1-2013	16:3:40	259176.000000	5183.520000	0.335938	0.339844	-1.019531	0.215596	-0.096330	0.577982	23.208618	5.828857	-23.880005
C:\Users\cware\Desktop\Steller20November\TagTesting20Nov2013\M12.DSG	11-1-2013	16:3:40	259177.000000	5183.540000	0.343750	0.308594	-1.042969	0.213761	-0.093578	0.579817	20.477295	4.318237	-24.948120
C:\Users\cware\Desktop\Steller20November\TagTesting20Nov2013\M12.DSG	11-1-2013	16:3:40	259178.000000	5183.560000	0.355469	0.257813	-1.058594	0.211009	-0.088073	0.582569	16.387939	0.610352	-28.854370
C:\Users\cware\Desktop\Steller20November\TagTesting20Nov2013\M12.DSG	11-1-2013	16:3:40	259179.000000	5183.580000	0.355469	0.257813	-1.058594	0.209174	-0.084404	0.585321	15.899658	3.128052	-31.509399
C:\Users\cware\Desktop\Steller20November\TagTesting20Nov2013\M12.DSG	11-1-2013	16:3:40	259180.000000	5183.600000	0.347656	0.250000	-1.062500	0.205505	-0.079817	0.588073	17.623901	7.415771	-34.912109
C:\Users\cware\Desktop\Steller20November\TagTesting20Nov2013\M12.DSG	11-1-2013	16:3:40	259181.000000	5183.620000	0.335938	0.257813	-1.050781	0.200000	-0.076147	0.588991	18.951416	13.137817	-37.384033
C:\Users\cware\Desktop\Steller20November\TagTesting20Nov2013\M12.DSG	11-1-2013	16:3:40	259182.000000	5183.640000	0.347656	0.238281	-1.035156	0.197248	-0.073394	0.589908	20.812988	21.850586	-38.818359
C:\Users\cware\Desktop\Steller20November\TagTesting20Nov2013\M12.DSG	11-1-2013	16:3:40	259183.000000	5183.660000	0.375000	0.218750	-1.031250	0.187156	-0.066972	0.598165	22.796631	23.925781	-39.291382
C:\Users\cware\Desktop\Steller20November\TagTesting20Nov2013\M12.DSG	11-1-2013	16:3:40	259184.000000	5183.680000	0.417969	0.191406	-1.023438	0.181651	-0.062385	0.595413	23.269653	20.263672	-40.191650
C:\Users\cware\Desktop\Steller20November\TagTesting20Nov2013\M12.DSG	11-1-2013	16:3:40	259185.000000	5183.700000	0.445313	0.140625	-1.023438	0.172477	-0.054128	0.598165	23.620605	16.067505	-40.069580
C:\Users\cware\Desktop\Steller20November\TagTesting20Nov2013\M12.DSG	11-1-2013	16:3:40	259186.000000	5183.720000	0.453125	0.101563	-1.019531	0.169725	-0.050459	0.598165	22.918701	11.947632	-39.443970
C:\Users\cware\Desktop\Steller20November\TagTesting20Nov2013\M12.DSG	11-1-2013	16:3:40	259187.000000	5183.740000	0.457031	0.089844	-1.031250	0.163303	-0.042202	0.600917	21.682739	10.040283	-39.413452
C:\Users\cware\Desktop\Steller20November\TagTesting20Nov2013\M12.DSG	11-1-2013	16:3:40	259188.000000	5183.760000	0.457031	0.105469	-1.023438	0.160550	-0.036697	0.602752	15.731812	9.750366	-38.574219
C:\Users\cware\Desktop\Steller20November\TagTesting20Nov2013\M12.DSG	11-1-2013	16:3:40	259189.000000	5183.780000	0.460938	0.125000	-1.000000	0.154128	-0.031193	0.604587	10.131836	7.705688	-37.200928
C:\Users\cware\Desktop\Steller20November\TagTesting20Nov2013\M12.DSG	11-1-2013	16:3:40	259190.000000	5183.800000	0.472656	0.128906	-1.000000	0.151376	-0.029358	0.603670	6.591797	-0.183105	-37.185669
C:\Users\cware\Desktop\Steller20November\TagTesting20Nov2013\M12.DSG	11-1-2013	16:3:40	259191.000000	5183.820000	0.472656	0.132813	-1.039063	0.148624	-0.024771	0.605505	5.493164	-5.432129	-36.285400
C:\Users\cware\Desktop\Steller20November\TagTesting20Nov2013\M12.DSG	11-1-2013	16:3:40	259192.000000	5183.840000	0.472656	0.121094	-1.074219	0.147706	-0.022018	0.606422	2.548218	-10.375977	-32.485962
C:\Users\cware\Desktop\Steller20November\TagTesting20Nov2013\M12.DSG	11-1-2013	16:3:40	259193.000000	5183.860000	0.449219	0.113281	-1.105469	0.147706	-0.020183	0.606422	-1.510620	-9.979248	-28.289795
C:\Users\cware\Desktop\Steller20November\TagTesting20Nov2013\M12.DSG	11-1-2013	16:3:40	259194.000000	5183.880000	0.445313	0.097656	-1.113281	0.145872	-0.018349	0.606422	-8.224487	-4.058838	-24.658203
C:\Users\cware\Desktop\Steller20November\TagTesting20Nov2013\M12.DSG	11-1-2013	16:3:40	259195.000000	5183.900000	0.460938	0.093750	-1.093750	0.145872	-0.019266	0.606422	-12.954712	-4.470825	-24.139404
C:\Users\cware\Desktop\Steller20November\TagTesting20Nov2013\M12.DSG	11-1-2013	16:3:40	259196.000000	5183.920000	0.460938	0.093750	-1.070313	0.145872	-0.020183	0.606422	-16.540527	-5.187988	-24.429321
C:\Users\cware\Desktop\Steller20November\TagTesting20Nov2013\M12.DSG	11-1-2013	16:3:40	259197.000000	5183.940000	0.441406	0.093750	-1.066406	0.144954	-0.022018	0.605505	-18.981934	-1.174927	-24.826050
C:\Users\cware\Desktop\Steller20November\TagTesting20Nov2013\M12.DSG	11-1-2013	16:3:40	259198.000000	5183.960000	0.421875	0.097656	-1.070313	0.143119	-0.023853	0.604587	-20.126343	3.143311	-24.307251
C:\Users\cware\Desktop\Steller20November\TagTesting20Nov2013\M12.DSG	11-1-2013	16:3:40	259199.000000	5183.980000	0.429688	0.085938	-1.074219	0.141284	-0.025688	0.603670	-20.446777	-1.434326	-23.361206
C:\Users\cware\Desktop\Steller20November\TagTesting20Nov2013\M12.DSG	11-1-2013	16:3:40	259200.000000	5184.000000	0.449219	0.074219	-1.089844	0.139450	-0.030275	0.603670	-20.538330	-1.541138	-20.797729
C:\Users\cware\Desktop\Steller20November\TagTesting20Nov2013\M12.DSG	11-1-2013	16:3:40	259201.000000	5184.020000	0.429688	0.062500	-1.097656	0.138532	-0.031193	0.602752	-22.018433	0.137329	-17.883301
C:\Users\cware\Desktop\Steller20November\TagTesting20Nov2013\M12.DSG	11-1-2013	16:3:40	259202.000000	5184.040000	0.433594	0.066406	-1.097656	0.137615	-0.033945	0.600917	-23.773193	5.157471	-15.380859
C:\Users\cware\Desktop\Steller20November\TagTesting20Nov2013\M12.DSG	11-1-2013	16:3:40	259203.000000	5184.060000	0.453125	0.074219	-1.066406	0.134862	-0.038532	0.599083	-24.902344	2.563477	-14.465332
C:\Users\cware\Desktop\Steller20November\TagTesting20Nov2013\M12.DSG	11-1-2013	16:3:40	259204.000000	5184.080000	0.472656	0.093750	-1.042969	0.133028	-0.042202	0.598165	-19.622803	4.501343	-12.664795
C:\Users\cware\Desktop\Steller20November\TagTesting20Nov2013\M12.DSG	11-1-2013	16:3:40	259205.000000	5184.100000	0.453125	0.113281	-1.042969	0.131193	-0.043119	0.598165	-17.715454	3.463745	-10.757446
C:\Users\cware\Desktop\Steller20November\TagTesting20Nov2013\M12.DSG	11-1-2013	16:3:40	259206.000000	5184.120000	0.488281	0.183594	-1.074219	0.130275	-0.045872	0.596330	-19.073486	-1.770020	-7.797241
C:\Users\cware\Desktop\Steller20November\TagTesting20Nov2013\M12.DSG	11-1-2013	16:3:40	259207.000000	5184.140000	0.484375	0.207031	-1.085938	0.130275	-0.047706	0.596330	-19.454956	-4.882813	-6.881714
C:\Users\cware\Desktop\Steller20November\TagTesting20Nov2013\M12.DSG	11-1-2013	16:3:40	259208.000000	5184.160000	0.468750	0.207031	-1.085938	0.130275	-0.051376	0.595413	-18.859863	-5.783081	-7.354736
C:\Users\cware\Desktop\Steller20November\TagTesting20Nov2013\M12.DSG	11-1-2013	16:3:40	259209.000000	5184.180000	0.457031	0.179688	-1.089844	0.131193	-0.053211	0.594495	-16.479492	-5.645752	-8.514404
C:\Users\cware\Desktop\Steller20November\TagTesting20Nov2013\M12.DSG	11-1-2013	16:3:40	259210.000000	5184.200000	0.437500	0.167969	-1.078125	0.131193	-0.056881	0.593578	-13.504028	-0.778198	-9.033203
C:\Users\cware\Desktop\Steller20November\TagTesting20Nov2013\M12.DSG	11-1-2013	16:3:40	259211.000000	5184.220000	0.425781	0.164063	-1.074219	0.130275	-0.056881	0.593578	-10.726929	4.104614	-8.056641
C:\Users\cware\Desktop\Steller20November\TagTesting20Nov2013\M12.DSG	11-1-2013	16:3:40	259212.000000	5184.240000	0.433594	0.171875	-1.089844	0.128440	-0.058716	0.593578	-8.285522	3.616333	-8.483887
C:\Users\cware\Desktop\Steller20November\TagTesting20Nov2013\M12.DSG	11-1-2013	16:3:40	259213.000000	5184.260000	0.429688	0.171875	-1.097656	0.126606	-0.059633	0.592661	-6.286621	7.568359	-8.758545
C:\Users\cware\Desktop\Steller20November\TagTesting20Nov2013\M12.DSG	11-1-2013	16:3:40	259214.000000	5184.280000	0.445313	0.144531	-1.105469	0.124771	-0.058716	0.593578	-3.509521	4.119873	-10.818481
C:\Users\cware\Desktop\Steller20November\TagTesting20Nov2013\M12.DSG	11-1-2013	16:3:40	259215.000000	5184.300000	0.433594	0.125000	-1.121094	0.122018	-0.058716	0.593578	2.471924	6.668091	-10.253906
C:\Users\cware\Desktop\Steller20November\TagTesting20Nov2013\M12.DSG	11-1-2013	16:3:40	259216.000000	5184.320000	0.437500	0.109375	-1.101563	0.120183	-0.055046	0.594495	9.033203	10.086060	-9.094238
C:\Users\cware\Desktop\Steller20November\TagTesting20Nov2013\M12.DSG	11-1-2013	16:3:40	259217.000000	5184.340000	0.441406	0.101563	-1.070313	0.118349	-0.054128	0.595413	9.765625	14.541626	-6.881714
C:\Users\cware\Desktop\Steller20November\TagTesting20Nov2013\M12.DSG	11-1-2013	16:3:40	259218.000000	5184.360000	0.445313	0.105469	-1.058594	0.113761	-0.051376	0.596330	4.791260	24.337769	-3.479004
C:\Users\cware\Desktop\Steller20November\TagTesting20Nov2013\M12.DSG	11-1-2013	16:3:40	259219.000000	5184.380000	0.492188	0.125000	-1.027344	0.110092	-0.049541	0.595413	-2.990723	25.115967	-2.731323
C:\Users\cware\Desktop\Steller20November\TagTesting20Nov2013\M12.DSG	11-1-2013	16:3:40	259220.000000	5184.400000	0.542969	0.140625	-1.027344	0.107339	-0.050459	0.595413	-8.148193	20.614624	-3.082275
C:\Users\cware\Desktop\Steller20November\TagTesting20Nov2013\M12.DSG	11-1-2013	16:3:40	259221.000000	5184.420000	0.589844	0.171875	-1.031250	0.101835	-0.050459	0.594495	-10.086060	15.121460	-4.562378
C:\Users\cware\Desktop\Steller20November\TagTesting20Nov2013\M12.DSG	11-1-2013	16:3:40	259222.000000	5184.440000	0.617188	0.179688	-1.046875	0.100917	-0.051376	0.594495	-12.481689	4.226685	-7.019043
C:\Users\cware\Desktop\Steller20November\TagTesting20Nov2013\M12.DSG	11-1-2013	16:3:40	259223.000000	5184.460000	0.605469	0.187500	-1.066406	0.098165	-0.053211	0.592661	-14.068604	-0.854492	-9.918213
C:\Users\cware\Desktop\Steller20November\TagTesting20Nov2013\M12.DSG	11-1-2013	16:3:40	259224.000000	5184.480000	0.554688	0.195313	-1.085938	0.098165	-0.055046	0.592661	-9.567261	6.317139	-13.381958
C:\Users\cware\Desktop\Steller20November\TagTesting20Nov2013\M12.DSG	11-1-2013	16:3:40	259225.000000	5184.500000	0.507813	0.183594	-1.082031	0.093578	-0.054128	0.592661	-0.595093	17.272949	-15.731812
C:\Users\cware\Desktop\Steller20November\TagTesting20Nov2013\M12.DSG	11-1-2013	16:3:40	259226.000000	5184.520000	0.511719	0.164063	-1.042969	0.090826	-0.054128	0.592661	9.872437	23.025513	-16.265869
C:\Users\cware\Desktop\Steller20November\TagTesting20Nov2013\M12.DSG	11-1-2013	16:3:40	259227.000000	5184.540000	0.539063	0.132813	-1.007813	0.083486	-0.048624	0.591743	15.243530	24.063110	-15.197754
C:\Users\cware\Desktop\Steller20November\TagTesting20Nov2013\M12.DSG	11-1-2013	16:3:40	259228.000000	5184.560000	0.578125	0.117188	-0.984375	0.080734	-0.044954	0.594495	19.348145	14.923096	-13.336182
C:\Users\cware\Desktop\Steller20November\TagTesting20Nov2013\M12.DSG	11-1-2013	16:3:40	259229.000000	5184.580000	0.621094	0.097656	-0.964844	0.075229	-0.038532	0.595413	19.760132	8.895874	-9.597778
C:\Users\cware\Desktop\Steller20November\TagTesting20Nov2013\M12.DSG	11-1-2013	16:3:40	259230.000000	5184.600000	0.605469	0.050781	-0.964844	0.075229	-0.035780	0.595413	15.090942	0.366211	-5.416870
C:\Users\cware\Desktop\Steller20November\TagTesting20Nov2013\M12.DSG	11-1-2013	16:3:40	259231.000000	5184.620000	0.605469	0.050781	-0.964844	0.075229	-0.031193	0.597248	8.758545	-0.885010	-3.601074
C:\Users\cware\Desktop\Steller20November\TagTesting20Nov2013\M12.DSG	11-1-2013	16:3:40	259232.000000	5184.640000	0.625000	-0.003906	-0.980469	0.076147	-0.029358	0.599083	0.854492	-3.799438	-3.204346
C:\Users\cware\Desktop\Steller20November\TagTesting20Nov2013\M12.DSG	11-1-2013	16:3:40	259233.000000	5184.660000	0.652344	-0.027344	-0.976563	0.075229	-0.029358	0.599083	-5.386353	-8.316040	-4.440308
C:\Users\cware\Desktop\Steller20November\TagTesting20Nov2013\M12.DSG	11-1-2013	16:3:40	259234.000000	5184.680000	0.632813	-0.042969	-0.976563	0.076147	-0.029358	0.600000	-5.294800	-12.374878	-4.714966
C:\Users\cware\Desktop\Steller20November\TagTesting20Nov2013\M12.DSG	11-1-2013	16:3:40	259235.000000	5184.700000	0.582031	-0.027344	-0.992188	0.077982	-0.030275	0.600000	-3.295898	-8.560181	-2.670288
C:\Users\cware\Desktop\Steller20November\TagTesting20Nov2013\M12.DSG	11-1-2013	16:3:40	259236.000000	5184.720000	0.566406	0.007813	-0.992188	0.079817	-0.028440	0.600917	-7.553101	-10.559082	-3.585815
C:\Users\cware\Desktop\Steller20November\TagTesting20Nov2013\M12.DSG	11-1-2013	16:3:40	259237.000000	5184.740000	0.542969	0.042969	-1.007813	0.081651	-0.028440	0.600000	-12.969971	-5.279541	-4.653931
C:\Users\cware\Desktop\Steller20November\TagTesting20Nov2013\M12.DSG	11-1-2013	16:3:40	259238.000000	5184.760000	0.550781	0.085938	-1.035156	0.081651	-0.031193	0.600000	-17.761230	-2.197266	-7.019043
C:\Users\cware\Desktop\Steller20November\TagTesting20Nov2013\M12.DSG	11-1-2013	16:3:40	259239.000000	5184.780000	0.539063	0.093750	-1.050781	0.080734	-0.032110	0.599083	-16.586304	4.074097	-8.316040
C:\Users\cware\Desktop\Steller20November\TagTesting20Nov2013\M12.DSG	11-1-2013	16:3:40	259240.000000	5184.800000	0.539063	0.089844	-1.023438	0.079817	-0.033028	0.597248	-9.475708	15.350342	-9.460449
C:\Users\cware\Desktop\Steller20November\TagTesting20Nov2013\M12.DSG	11-1-2013	16:3:40	259241.000000	5184.820000	0.589844	0.070313	-0.996094	0.077982	-0.034862	0.595413	0.335693	9.643555	-12.405396
C:\Users\cware\Desktop\Steller20November\TagTesting20Nov2013\M12.DSG	11-1-2013	16:3:40	259242.000000	5184.840000	0.601563	0.054688	-0.976563	0.073394	-0.030275	0.596330	11.398315	8.544922	-13.320923
C:\Users\cware\Desktop\Steller20November\TagTesting20Nov2013\M12.DSG	11-1-2013	16:3:40	259243.000000	5184.860000	0.597656	0.058594	-0.960938	0.072477	-0.028440	0.595413	13.412476	2.319336	-12.207031
C:\Users\cware\Desktop\Steller20November\TagTesting20Nov2013\M12.DSG	11-1-2013	16:3:40	259244.000000	5184.880000	0.625000	0.054688	-0.968750	0.072477	-0.022936	0.597248	5.157471	-4.562378	-9.460449
C:\Users\cware\Desktop\Steller20November\TagTesting20Nov2013\M12.DSG	11-1-2013	16:3:40	259245.000000	5184.900000	0.621094	0.074219	-1.007813	0.071560	-0.021101	0.598165	0.213623	-3.997803	-6.927490
C:\Users\cware\Desktop\Steller20November\TagTesting20Nov2013\M12.DSG	11-1-2013	16:3:40	259246.000000	5184.920000	0.609375	0.078125	-1.015625	0.072477	-0.019266	0.599083	0.930786	-3.646851	-3.540039
C:\Users\cware\Desktop\Steller20November\TagTesting20Nov2013\M12.DSG	11-1-2013	16:3:40	259247.000000	5184.940000	0.582031	0.070313	-1.019531	0.071560	-0.018349	0.597248	4.058838	-1.754761	-1.800537
C:\Users\cware\Desktop\Steller20November\TagTesting20Nov2013\M12.DSG	11-1-2013	16:3:40	259248.000000	5184.960000	0.562500	0.054688	-1.007813	0.072477	-0.014679	0.600000	7.553101	-0.137329	-1.754761
C:\Users\cware\Desktop\Steller20November\TagTesting20Nov2013\M12.DSG	11-1-2013	16:3:40	259249.000000	5184.980000	0.566406	0.046875	-1.007813	0.072477	-0.012844	0.600000	8.850098	3.784180	-3.738403
C:\Users\cware\Desktop\Steller20November\TagTesting20Nov2013\M12.DSG	11-1-2013	16:3:40	259250.000000	5185.000000	0.589844	0.046875	-0.992188	0.071560	-0.010092	0.600917	9.307861	2.044678	-8.956909
C:\Users\cware\Desktop\Steller20November\TagTesting20Nov2013\M12.DSG	11-1-2013	16:3:40	259251.000000	5185.020000	0.605469	0.058594	-0.980469	0.071560	-0.006422	0.601835	11.779785	1.281738	-12.680054
C:\Users\cware\Desktop\Steller20November\TagTesting20Nov2013\M12.DSG	11-1-2013	16:3:40	259252.000000	5185.040000	0.609375	0.058594	-0.968750	0.068807	0.000000	0.602752	17.929077	2.883911	-16.571045
C:\Users\cware\Desktop\Steller20November\TagTesting20Nov2013\M12.DSG	11-1-2013	16:3:40	259253.000000	5185.060000	0.613281	0.042969	-0.953125	0.067890	0.002752	0.604587	25.451660	-3.829956	-21.224976
C:\Users\cware\Desktop\Steller20November\TagTesting20Nov2013\M12.DSG	11-1-2013	16:3:40	259254.000000	5185.080000	0.605469	0.019531	-0.957031	0.067890	0.013761	0.607339	33.706665	-3.997803	-22.354126
C:\Users\cware\Desktop\Steller20November\TagTesting20Nov2013\M12.DSG	11-1-2013	16:3:40	259255.000000	5185.100000	0.582031	0.000000	-0.957031	0.066972	0.020183	0.607339	37.887573	-4.302979	-21.804810
C:\Users\cware\Desktop\Steller20November\TagTesting20Nov2013\M12.DSG	11-1-2013	16:3:40	259256.000000	5185.120000	0.593750	-0.031250	-0.964844	0.066972	0.033945	0.610092	38.604736	-7.919312	-20.874023
C:\Users\cware\Desktop\Steller20November\TagTesting20Nov2013\M12.DSG	11-1-2013	16:3:40	259257.000000	5185.140000	0.593750	-0.031250	-0.964844	0.066972	0.040367	0.611927	36.682129	-4.318237	-18.554688
C:\Users\cware\Desktop\Steller20November\TagTesting20Nov2013\M12.DSG	11-1-2013	16:3:40	259258.000000	5185.160000	0.597656	-0.074219	-0.949219	0.067890	0.047706	0.614679	31.112671	-13.916016	-18.615723
C:\Users\cware\Desktop\Steller20November\TagTesting20Nov2013\M12.DSG	11-1-2013	16:3:40	259259.000000	5185.180000	0.570313	-0.101563	-0.960938	0.069725	0.058716	0.614679	25.421143	-16.540527	-17.562866
C:\Users\cware\Desktop\Steller20November\TagTesting20Nov2013\M12.DSG	11-1-2013	16:3:40	259260.000000	5185.200000	0.546875	-0.097656	-0.988281	0.072477	0.062385	0.618349	18.234253	-18.798828	-15.579224
C:\Users\cware\Desktop\Steller20November\TagTesting20Nov2013\M12.DSG	11-1-2013	16:3:40	259261.000000	5185.220000	0.519531	-0.109375	-0.968750	0.075229	0.069725	0.618349	12.191772	-12.786865	-14.739990
C:\Users\cware\Desktop\Steller20November\TagTesting20Nov2013\M12.DSG	11-1-2013	16:3:40	259262.000000	5185.240000	0.523438	-0.101563	-0.960938	0.076147	0.072477	0.619266	3.677368	-4.425049	-15.502930
C:\Users\cware\Desktop\Steller20November\TagTesting20Nov2013\M12.DSG	11-1-2013	16:3:40	259263.000000	5185.260000	0.585938	-0.082031	-0.960938	0.076147	0.073394	0.620183	-2.914429	-12.283325	-19.531250
C:\Users\cware\Desktop\Steller20November\TagTesting20Nov2013\M12.DSG	11-1-2013	16:3:40	259264.000000	5185.280000	0.554688	-0.097656	-0.929688	0.078899	0.074312	0.621101	-0.457764	-15.182495	-20.874023
C:\Users\cware\Desktop\Steller20November\TagTesting20Nov2013\M12.DSG	11-1-2013	16:3:40	259265.000000	5185.300000	0.507813	-0.132813	-0.949219	0.079817	0.077982	0.622936	8.666992	-10.559082	-20.401001
C:\Users\cware\Desktop\Steller20November\TagTesting20Nov2013\M12.DSG	11-1-2013	16:3:40	259266.000000	5185.320000	0.519531	-0.203125	-0.988281	0.081651	0.080734	0.622936	21.011353	-16.281128	-18.249512
C:\Users\cware\Desktop\Steller20November\TagTesting20Nov2013\M12.DSG	11-1-2013	16:3:40	259267.000000	5185.340000	0.503906	-0.253906	-1.019531	0.084404	0.090826	0.625688	25.482178	-14.907837	-14.892578
C:\Users\cware\Desktop\Steller20November\TagTesting20Nov2013\M12.DSG	11-1-2013	16:3:40	259268.000000	5185.360000	0.484375	-0.269531	-1.019531	0.085321	0.094495	0.626606	20.523071	-19.790649	-10.482788
C:\Users\cware\Desktop\Steller20November\TagTesting20Nov2013\M12.DSG	11-1-2013	16:3:40	259269.000000	5185.380000	0.460938	-0.250000	-1.031250	0.088991	0.101835	0.627523	12.359619	-18.951416	-5.752563
C:\Users\cware\Desktop\Steller20November\TagTesting20Nov2013\M12.DSG	11-1-2013	16:3:40	259270.000000	5185.400000	0.453125	-0.218750	-1.039063	0.091743	0.102752	0.628440	2.288818	-18.951416	-1.586914
C:\Users\cware\Desktop\Steller20November\TagTesting20Nov2013\M12.DSG	11-1-2013	16:3:40	259271.000000	5185.420000	0.429688	-0.164063	-1.066406	0.094495	0.105505	0.630275	-2.960205	-11.779785	-1.007080
C:\Users\cware\Desktop\Steller20November\TagTesting20Nov2013\M12.DSG	11-1-2013	16:3:40	259272.000000	5185.440000	0.414063	-0.109375	-1.093750	0.096330	0.103670	0.629358	-9.185791	-0.289917	-3.585815
C:\Users\cware\Desktop\Steller20November\TagTesting20Nov2013\M12.DSG	11-1-2013	16:3:40	259273.000000	5185.460000	0.437500	-0.062500	-1.097656	0.096330	0.103670	0.630275	-12.161255	7.278442	-7.125854
C:\Users\cware\Desktop\Steller20November\TagTesting20Nov2013\M12.DSG	11-1-2013	16:3:40	259274.000000	5185.480000	0.472656	-0.035156	-1.097656	0.092661	0.101835	0.628440	-12.573242	18.478394	-10.391235
C:\Users\cware\Desktop\Steller20November\TagTesting20Nov2013\M12.DSG	11-1-2013	16:3:40	259275.000000	5185.500000	0.480469	-0.027344	-1.074219	0.090826	0.101835	0.627523	-11.138916	18.264771	-12.954712
C:\Users\cware\Desktop\Steller20November\TagTesting20Nov2013\M12.DSG	11-1-2013	16:3:40	259276.000000	5185.520000	0.515625	-0.015625	-1.062500	0.085321	0.100917	0.626606	-7.507324	19.363403	-15.411377
C:\Users\cware\Desktop\Steller20November\TagTesting20Nov2013\M12.DSG	11-1-2013	16:3:40	259277.000000	5185.540000	0.515625	-0.007813	-1.050781	0.081651	0.101835	0.624771	-4.867554	19.653320	-16.448975
C:\Users\cware\Desktop\Steller20November\TagTesting20Nov2013\M12.DSG	11-1-2013	16:3:40	259278.000000	5185.560000	0.531250	-0.019531	-1.015625	0.077064	0.102752	0.624771	-3.326416	14.419556	-17.318726
C:\Users\cware\Desktop\Steller20November\TagTesting20Nov2013\M12.DSG	11-1-2013	16:3:40	259279.000000	5185.580000	0.562500	-0.062500	-0.996094	0.074312	0.103670	0.623853	-3.860474	9.933472	-17.456055
C:\Users\cware\Desktop\Steller20November\TagTesting20Nov2013\M12.DSG	11-1-2013	16:3:40	259280.000000	5185.600000	0.574219	-0.113281	-0.980469	0.072477	0.104587	0.622936	-6.744385	5.737305	-18.890381
C:\Users\cware\Desktop\Steller20November\TagTesting20Nov2013\M12.DSG	11-1-2013	16:3:40	259281.000000	5185.620000	0.589844	-0.175781	-0.968750	0.070642	0.104587	0.622936	-10.482788	-2.807617	-20.248413
C:\Users\cware\Desktop\Steller20November\TagTesting20Nov2013\M12.DSG	11-1-2013	16:3:40	259282.000000	5185.640000	0.601563	-0.265625	-0.992188	0.072477	0.104587	0.622018	-15.380859	-14.404297	-20.629883
C:\Users\cware\Desktop\Steller20November\TagTesting20Nov2013\M12.DSG	11-1-2013	16:3:40	259283.000000	5185.660000	0.601563	-0.265625	-0.992188	0.072477	0.104587	0.622936	-16.662598	-11.932373	-19.256592
C:\Users\cware\Desktop\Steller20November\TagTesting20Nov2013\M12.DSG	11-1-2013	16:3:40	259284.000000	5185.680000	0.542969	-0.261719	-0.992188	0.075229	0.102752	0.623853	-20.568848	-10.711670	-18.005371
C:\Users\cware\Desktop\Steller20November\TagTesting20Nov2013\M12.DSG	11-1-2013	16:3:40	259285.000000	5185.700000	0.523438	-0.234375	-0.992188	0.076147	0.100917	0.622936	-24.505615	-10.513306	-19.012451
C:\Users\cware\Desktop\Steller20November\TagTesting20Nov2013\M12.DSG	11-1-2013	16:3:40	259286.000000	5185.720000	0.535156	-0.171875	-1.007813	0.078899	0.096330	0.623853	-29.281616	-14.663696	-21.774292
C:\Users\cware\Desktop\Steller20November\TagTesting20Nov2013\M12.DSG	11-1-2013	16:3:40	259287.000000	5185.740000	0.558594	-0.132813	-1.003906	0.078899	0.094495	0.622936	-32.867432	-4.058838	-23.208618
C:\Users\cware\Desktop\Steller20November\TagTesting20Nov2013\M12.DSG	11-1-2013	16:3:40	259288.000000	5185.760000	0.648438	-0.117188	-0.996094	0.079817	0.088991	0.621101	-26.031494	-17.852783	-29.815674
C:\Users\cware\Desktop\Steller20November\TagTesting20Nov2013\M12.DSG	11-1-2013	16:3:40	259289.000000	5185.780000	0.597656	-0.121094	-0.960938	0.082569	0.088073	0.622936	-18.295288	-32.318115	-29.174805
C:\Users\cware\Desktop\Steller20November\TagTesting20Nov2013\M12.DSG	11-1-2013	16:3:40	259290.000000	5185.800000	0.480469	-0.132813	-0.972656	0.088991	0.086239	0.622936	-13.610840	-33.752441	-22.186279
C:\Users\cware\Desktop\Steller20November\TagTesting20Nov2013\M12.DSG	11-1-2013	16:3:40	259291.000000	5185.820000	0.449219	-0.148438	-1.011719	0.092661	0.087156	0.624771	-12.115479	-29.998779	-18.966675
C:\Users\cware\Desktop\Steller20November\TagTesting20Nov2013\M12.DSG	11-1-2013	16:3:40	259292.000000	5185.840000	0.433594	-0.171875	-1.031250	0.100000	0.085321	0.625688	-16.296387	-20.660400	-14.556885
C:\Users\cware\Desktop\Steller20November\TagTesting20Nov2013\M12.DSG	11-1-2013	16:3:40	259293.000000	5185.860000	0.449219	-0.164063	-1.046875	0.100917	0.083486	0.624771	-19.088745	-22.140503	-14.221191
C:\Users\cware\Desktop\Steller20November\TagTesting20Nov2013\M12.DSG	11-1-2013	16:3:40	259294.000000	5185.880000	0.457031	-0.148438	-1.042969	0.105505	0.079817	0.625688	-15.380859	-22.216797	-13.229370
C:\Users\cware\Desktop\Steller20November\TagTesting20Nov2013\M12.DSG	11-1-2013	16:3:40	259295.000000	5185.900000	0.429688	-0.148438	-1.039063	0.108257	0.080734	0.625688	-10.955811	-19.683838	-13.336182
C:\Users\cware\Desktop\Steller20November\TagTesting20Nov2013\M12.DSG	11-1-2013	16:3:40	259296.000000	5185.920000	0.425781	-0.179688	-1.054688	0.110092	0.079817	0.626606	-3.753662	-23.437500	-13.168335
C:\Users\cware\Desktop\Steller20November\TagTesting20Nov2013\M12.DSG	11-1-2013	16:3:40	259297.000000	5185.940000	0.355469	-0.222656	-1.105469	0.113761	0.082569	0.627523	0.198364	-15.182495	-10.971069
C:\Users\cware\Desktop\Steller20November\TagTesting20Nov2013\M12.DSG	11-1-2013	16:3:40	259298.000000	5185.960000	0.363281	-0.261719	-1.105469	0.116514	0.082569	0.628440	-4.837036	-17.211914	-11.047363
C:\Users\cware\Desktop\Steller20November\TagTesting20Nov2013\M12.DSG	11-1-2013	16:3:40	259299.000000	5185.980000	0.355469	-0.261719	-1.070313	0.119266	0.082569	0.628440	-13.244629	-14.511108	-11.947632
C:\Users\cware\Desktop\Steller20November\TagTesting20Nov2013\M12.DSG	11-1-2013	16:3:40	259300.000000	5186.000000	0.359375	-0.246094	-1.042969	0.120183	0.080734	0.628440	-24.642944	-15.930176	-13.824463
C:\Users\cware\Desktop\Steller20November\TagTesting20Nov2013\M12.DSG	11-1-2013	16:3:40	259301.000000	5186.020000	0.355469	-0.207031	-1.046875	0.122936	0.075229	0.628440	-32.363892	-12.695313	-13.076782
C:\Users\cware\Desktop\Steller20November\TagTesting20Nov2013\M12.DSG	11-1-2013	16:3:40	259302.000000	5186.040000	0.328125	-0.140625	-1.078125	0.124771	0.071560	0.628440	-36.621094	-2.090454	-12.374878
C:\Users\cware\Desktop\Steller20November\TagTesting20Nov2013\M12.DSG	11-1-2013	16:3:40	259303.000000	5186.060000	0.339844	-0.046875	-1.117188	0.123853	0.063303	0.627523	-36.941528	9.826660	-13.015747
C:\Users\cware\Desktop\Steller20November\TagTesting20Nov2013\M12.DSG	11-1-2013	16:3:40	259304.000000	5186.080000	0.375000	0.058594	-1.125000	0.121101	0.058716	0.625688	-34.454346	14.785767	-14.114380
C:\Users\cware\Desktop\Steller20November\TagTesting20Nov2013\M12.DSG	11-1-2013	16:3:40	259305.000000	5186.100000	0.457031	0.113281	-1.105469	0.115596	0.052294	0.623853	-30.792236	14.099121	-14.755249
C:\Users\cware\Desktop\Steller20November\TagTesting20Nov2013\M12.DSG	11-1-2013	16:3:40	259306.000000	5186.120000	0.468750	0.093750	-1.113281	0.112844	0.048624	0.622018	-24.734497	11.184692	-15.121460
C:\Users\cware\Desktop\Steller20November\TagTesting20Nov2013\M12.DSG	11-1-2013	16:3:40	259307.000000	5186.140000	0.503906	0.027344	-1.089844	0.110092	0.045872	0.621101	-21.850586	2.655029	-15.960693
C:\Users\cware\Desktop\Steller20November\TagTesting20Nov2013\M12.DSG	11-1-2013	16:3:40	259308.000000	5186.160000	0.476563	-0.101563	-1.085938	0.110092	0.043119	0.620183	-17.608643	-6.301880	-15.701294
C:\Users\cware\Desktop\Steller20November\TagTesting20Nov2013\M12.DSG	11-1-2013	16:3:40	259309.000000	5186.180000	0.476563	-0.101563	-1.085938	0.110092	0.040367	0.621101	-18.493652	-5.371094	-13.977051
C:\Users\cware\Desktop\Steller20November\TagTesting20Nov2013\M12.DSG	11-1-2013	16:3:40	259310.000000	5186.200000	0.425781	-0.101563	-1.089844	0.111009	0.038532	0.620183	-19.943237	-6.500244	-11.398315
C:\Users\cware\Desktop\Steller20November\TagTesting20Nov2013\M12.DSG	11-1-2013	16:3:40	259311.000000	5186.220000	0.449219	-0.074219	-1.109375	0.111927	0.036697	0.619266	-21.560669	-9.170532	-12.268066
C:\Users\cware\Desktop\Steller20November\TagTesting20Nov2013\M12.DSG	11-1-2013	16:3:40	259312.000000	5186.240000	0.414063	-0.054688	-1.140625	0.111927	0.033028	0.618349	-24.368286	-8.895874	-14.739990
C:\Users\cware\Desktop\Steller20November\TagTesting20Nov2013\M12.DSG	11-1-2013	16:3:40	259313.000000	5186.260000	0.398438	-0.050781	-1.128906	0.113761	0.030275	0.618349	-23.376465	2.288818	-15.029907
C:\Users\cware\Desktop\Steller20November\TagTesting20Nov2013\M12.DSG	11-1-2013	16:3:40	259314.000000	5186.280000	0.429688	-0.050781	-1.101563	0.111927	0.027523	0.616514	-20.416260	7.720947	-18.569946
C:\Users\cware\Desktop\Steller20November\TagTesting20Nov2013\M12.DSG	11-1-2013	16:3:40	259315.000000	5186.300000	0.472656	-0.039063	-1.062500	0.109174	0.025688	0.616514	-19.577026	6.332397	-21.179199
C:\Users\cware\Desktop\Steller20November\TagTesting20Nov2013\M12.DSG	11-1-2013	16:3:40	259316.000000	5186.320000	0.472656	-0.039063	-1.042969	0.106422	0.022018	0.614679	-17.211914	3.479004	-22.293091
C:\Users\cware\Desktop\Steller20November\TagTesting20Nov2013\M12.DSG	11-1-2013	16:3:40	259317.000000	5186.340000	0.449219	-0.042969	-1.035156	0.104587	0.022936	0.614679	-16.220093	2.944946	-20.889282
C:\Users\cware\Desktop\Steller20November\TagTesting20Nov2013\M12.DSG	11-1-2013	16:3:40	259318.000000	5186.360000	0.437500	-0.046875	-1.031250	0.103670	0.019266	0.613761	-19.363403	-2.792358	-18.661499
C:\Users\cware\Desktop\Steller20November\TagTesting20Nov2013\M12.DSG	11-1-2013	16:3:40	259319.000000	5186.380000	0.429688	-0.039063	-1.042969	0.102752	0.018349	0.613761	-24.826050	-3.631592	-17.181396
C:\Users\cware\Desktop\Steller20November\TagTesting20Nov2013\M12.DSG	11-1-2013	16:3:40	259320.000000	5186.400000	0.406250	-0.046875	-1.066406	0.102752	0.012844	0.611009	-25.497437	-1.007080	-17.227173
C:\Users\cware\Desktop\Steller20November\TagTesting20Nov2013\M12.DSG	11-1-2013	16:3:40	259321.000000	5186.420000	0.386719	-0.035156	-1.074219	0.102752	0.011009	0.611009	-24.871826	1.037598	-17.074585
C:\Users\cware\Desktop\Steller20November\TagTesting20Nov2013\M12.DSG	11-1-2013	16:3:40	259322.000000	5186.440000	0.390625	0.007813	-1.097656	0.100917	0.007339	0.608257	-24.505615	2.471924	-17.578125
C:\Users\cware\Desktop\Steller20November\TagTesting20Nov2013\M12.DSG	11-1-2013	16:3:40	259323.000000	5186.460000	0.398438	0.039063	-1.121094	0.099083	0.004587	0.607339	-23.895264	6.835938	-18.890381
C:\Users\cware\Desktop\Steller20November\TagTesting20Nov2013\M12.DSG	11-1-2013	16:3:40	259324.000000	5186.480000	0.414063	0.070313	-1.125000	0.096330	0.001835	0.605505	-17.486572	9.597778	-21.667480
C:\Users\cware\Desktop\Steller20November\TagTesting20Nov2013\M12.DSG	11-1-2013	16:3:40	259325.000000	5186.500000	0.382813	0.066406	-1.117188	0.093578	0.000000	0.604587	-6.423950	14.541626	-22.811890
C:\Users\cware\Desktop\Steller20November\TagTesting20Nov2013\M12.DSG	11-1-2013	16:3:40	259326.000000	5186.520000	0.406250	0.054688	-1.066406	0.088073	0.000917	0.605505	-0.732422	16.616821	-23.376465
C:\Users\cware\Desktop\Steller20November\TagTesting20Nov2013\M12.DSG	11-1-2013	16:3:40	259327.000000	5186.540000	0.410156	0.031250	-1.062500	0.084404	0.002752	0.604587	0.259399	12.878418	-24.368286
C:\Users\cware\Desktop\Steller20November\TagTesting20Nov2013\M12.DSG	11-1-2013	16:3:40	259328.000000	5186.560000	0.437500	0.015625	-1.054688	0.079817	0.005505	0.604587	3.280640	6.378174	-24.353027
C:\Users\cware\Desktop\Steller20November\TagTesting20Nov2013\M12.DSG	11-1-2013	16:3:40	259329.000000	5186.580000	0.464844	-0.003906	-1.078125	0.078899	0.008257	0.605505	7.995605	1.296997	-24.002075
C:\Users\cware\Desktop\Steller20November\TagTesting20Nov2013\M12.DSG	11-1-2013	16:3:40	259330.000000	5186.600000	0.449219	-0.019531	-1.089844	0.077064	0.012844	0.607339	9.735107	-5.615234	-20.751953
C:\Users\cware\Desktop\Steller20November\TagTesting20Nov2013\M12.DSG	11-1-2013	16:3:40	259331.000000	5186.620000	0.457031	-0.039063	-1.113281	0.077982	0.015596	0.607339	6.820679	-7.339478	-17.379761
C:\Users\cware\Desktop\Steller20November\TagTesting20Nov2013\M12.DSG	11-1-2013	16:3:40	259332.000000	5186.640000	0.433594	-0.062500	-1.121094	0.077982	0.017431	0.610092	3.356934	-5.981445	-13.244629
C:\Users\cware\Desktop\Steller20November\TagTesting20Nov2013\M12.DSG	11-1-2013	16:3:40	259333.000000	5186.660000	0.433594	-0.097656	-1.093750	0.077982	0.019266	0.610092	1.312256	-4.913330	-14.038086
C:\Users\cware\Desktop\Steller20November\TagTesting20Nov2013\M12.DSG	11-1-2013	16:3:40	259334.000000	5186.680000	0.441406	-0.128906	-1.062500	0.077982	0.020183	0.610092	4.592896	1.510620	-17.135620
C:\Users\cware\Desktop\Steller20November\TagTesting20Nov2013\M12.DSG	11-1-2013	16:3:40	259335.000000	5186.700000	0.441406	-0.128906	-1.062500	0.076147	0.023853	0.609174	9.490967	1.922607	-19.775391
C:\Users\cware\Desktop\Steller20November\TagTesting20Nov2013\M12.DSG	11-1-2013	16:3:40	259336.000000	5186.720000	0.496094	-0.097656	-1.066406	0.075229	0.026606	0.611009	16.555786	0.152588	-20.324707
C:\Users\cware\Desktop\Steller20November\TagTesting20Nov2013\M12.DSG	11-1-2013	16:3:40	259337.000000	5186.740000	0.507813	-0.101563	-1.050781	0.073394	0.033945	0.612844	14.190674	-7.385254	-20.202637
C:\Users\cware\Desktop\Steller20November\TagTesting20Nov2013\M12.DSG	11-1-2013	16:3:40	259338.000000	5186.760000	0.476563	-0.132813	-1.062500	0.073394	0.036697	0.612844	6.027222	-9.185791	-15.731812
C:\Users\cware\Desktop\Steller20November\TagTesting20Nov2013\M12.DSG	11-1-2013	16:3:40	259339.000000	5186.780000	0.480469	-0.164063	-1.066406	0.075229	0.040367	0.614679	1.434326	-8.972168	-13.565063
C:\Users\cware\Desktop\Steller20November\TagTesting20Nov2013\M12.DSG	11-1-2013	16:3:40	259340.000000	5186.800000	0.496094	-0.175781	-1.019531	0.075229	0.040367	0.614679	1.342773	-5.477905	-14.648438
C:\Users\cware\Desktop\Steller20November\TagTesting20Nov2013\M12.DSG	11-1-2013	16:3:40	259341.000000	5186.820000	0.492188	-0.160156	-0.964844	0.076147	0.043119	0.615596	2.349854	-4.241943	-16.098022
C:\Users\cware\Desktop\Steller20November\TagTesting20Nov2013\M12.DSG	11-1-2013	16:3:40	259342.000000	5186.840000	0.488281	-0.117188	-0.941406	0.076147	0.044954	0.617431	-4.272461	-8.010864	-15.701294
C:\Users\cware\Desktop\Steller20November\TagTesting20Nov2013\M12.DSG	11-1-2013	16:3:40	259343.000000	5186.860000	0.460938	-0.089844	-1.000000	0.077982	0.044954	0.617431	-12.054443	-9.323120	-12.344360
C:\Users\cware\Desktop\Steller20November\TagTesting20Nov2013\M12.DSG	11-1-2013	16:3:40	259344.000000	5186.880000	0.476563	-0.074219	-1.042969	0.078899	0.044954	0.617431	-15.579224	-14.251709	-9.735107
C:\Users\cware\Desktop\Steller20November\TagTesting20Nov2013\M12.DSG	11-1-2013	16:3:40	259345.000000	5186.900000	0.488281	-0.074219	-1.093750	0.081651	0.042202	0.617431	-11.611938	-18.707275	-9.521484
C:\Users\cware\Desktop\Steller20November\TagTesting20Nov2013\M12.DSG	11-1-2013	16:3:40	259346.000000	5186.920000	0.492188	-0.082031	-1.097656	0.084404	0.042202	0.619266	-4.898071	-21.636963	-9.185791
C:\Users\cware\Desktop\Steller20November\TagTesting20Nov2013\M12.DSG	11-1-2013	16:3:40	259347.000000	5186.940000	0.457031	-0.097656	-1.097656	0.086239	0.043119	0.620183	2.609253	-12.969971	-7.156372
C:\Users\cware\Desktop\Steller20November\TagTesting20Nov2013\M12.DSG	11-1-2013	16:3:40	259348.000000	5186.960000	0.433594	-0.128906	-1.085938	0.088073	0.044954	0.619266	10.131836	-5.310059	-7.095337
C:\Users\cware\Desktop\Steller20November\TagTesting20Nov2013\M12.DSG	11-1-2013	16:3:40	259349.000000	5186.980000	0.437500	-0.132813	-1.058594	0.088073	0.047706	0.620183	15.853882	-4.699707	-9.887695
C:\Users\cware\Desktop\Steller20November\TagTesting20Nov2013\M12.DSG	11-1-2013	16:3:40	259350.000000	5187.000000	0.433594	-0.148438	-1.078125	0.088991	0.053211	0.622018	19.134521	4.959106	-11.611938
C:\Users\cware\Desktop\Steller20November\TagTesting20Nov2013\M12.DSG	11-1-2013	16:3:40	259351.000000	5187.020000	0.445313	-0.175781	-1.078125	0.087156	0.057798	0.622018	18.783569	9.689331	-13.198853
C:\Users\cware\Desktop\Steller20November\TagTesting20Nov2013\M12.DSG	11-1-2013	16:3:40	259352.000000	5187.040000	0.484375	-0.195313	-1.074219	0.085321	0.064220	0.622936	17.089844	10.726929	-15.853882
C:\Users\cware\Desktop\Steller20November\TagTesting20Nov2013\M12.DSG	11-1-2013	16:3:40	259353.000000	5187.060000	0.515625	-0.195313	-1.070313	0.082569	0.068807	0.622936	16.311646	12.527466	-16.647339
C:\Users\cware\Desktop\Steller20November\TagTesting20Nov2013\M12.DSG	11-1-2013	16:3:40	259354.000000	5187.080000	0.535156	-0.199219	-1.070313	0.079817	0.075229	0.623853	14.938354	6.484985	-16.494751
C:\Users\cware\Desktop\Steller20November\TagTesting20Nov2013\M12.DSG	11-1-2013	16:3:40	259355.000000	5187.100000	0.527344	-0.210938	-1.066406	0.076147	0.078899	0.623853	12.191772	3.738403	-16.387939
C:\Users\cware\Desktop\Steller20November\TagTesting20Nov2013\M12.DSG	11-1-2013	16:3:40	259356.000000	5187.120000	0.511719	-0.218750	-1.062500	0.076147	0.083486	0.622936	10.559082	2.044678	-15.319824
C:\Users\cware\Desktop\Steller20November\TagTesting20Nov2013\M12.DSG	11-1-2013	16:3:40	259357.000000	5187.140000	0.464844	-0.218750	-1.031250	0.076147	0.085321	0.624771	8.956909	3.707886	-15.640259
C:\Users\cware\Desktop\Steller20November\TagTesting20Nov2013\M12.DSG	11-1-2013	16:3:40	259358.000000	5187.160000	0.445313	-0.195313	-1.027344	0.073394	0.089908	0.623853	14.663696	1.373291	-20.156860
C:\Users\cware\Desktop\Steller20November\TagTesting20Nov2013\M12.DSG	11-1-2013	16:3:40	259359.000000	5187.180000	0.464844	-0.167969	-1.019531	0.072477	0.093578	0.624771	33.660889	6.851196	-20.324707
C:\Users\cware\Desktop\Steller20November\TagTesting20Nov2013\M12.DSG	11-1-2013	16:3:40	259360.000000	5187.200000	0.375000	-0.261719	-1.023438	0.069725	0.107339	0.623853	46.325684	23.040771	-16.418457
C:\Users\cware\Desktop\Steller20November\TagTesting20Nov2013\M12.DSG	11-1-2013	16:3:40	259361.000000	5187.220000	0.375000	-0.261719	-1.023438	0.065138	0.114679	0.624771	46.371460	22.994995	-20.248413
C:\Users\cware\Desktop\Steller20November\TagTesting20Nov2013\M12.DSG	11-1-2013	16:3:40	259362.000000	5187.240000	0.453125	-0.453125	-0.925781	0.060550	0.131193	0.623853	34.805298	23.300171	-25.405884
C:\Users\cware\Desktop\Steller20November\TagTesting20Nov2013\M12.DSG	11-1-2013	16:3:40	259363.000000	5187.260000	0.492188	-0.503906	-0.910156	0.055963	0.135780	0.622018	16.738892	23.651123	-25.741577
C:\Users\cware\Desktop\Steller20November\TagTesting20Nov2013\M12.DSG	11-1-2013	16:3:40	259364.000000	5187.280000	0.519531	-0.480469	-0.937500	0.051376	0.140367	0.621101	-8.117676	8.438110	-23.635864
C:\Users\cware\Desktop\Steller20November\TagTesting20Nov2013\M12.DSG	11-1-2013	16:3:40	259365.000000	5187.300000	0.476563	-0.375000	-0.984375	0.049541	0.140367	0.620183	-22.476196	13.183594	-20.294189
C:\Users\cware\Desktop\Steller20November\TagTesting20Nov2013\M12.DSG	11-1-2013	16:3:40	259366.000000	5187.320000	0.460938	-0.253906	-1.031250	0.046789	0.135780	0.618349	-30.731201	14.099121	-19.882202
C:\Users\cware\Desktop\Steller20November\TagTesting20Nov2013\M12.DSG	11-1-2013	16:3:40	259367.000000	5187.340000	0.453125	-0.187500	-1.070313	0.043119	0.133945	0.617431	-36.697388	14.801025	-19.836426
C:\Users\cware\Desktop\Steller20November\TagTesting20Nov2013\M12.DSG	11-1-2013	16:3:40	259368.000000	5187.360000	0.457031	-0.152344	-1.097656	0.040367	0.125688	0.615596	-41.839600	13.717651	-20.660400
C:\Users\cware\Desktop\Steller20November\TagTesting20Nov2013\M12.DSG	11-1-2013	16:3:40	259369.000000	5187.380000	0.445313	-0.125000	-1.101563	0.037615	0.122018	0.613761	-39.535522	18.005371	-20.446777
C:\Users\cware\Desktop\Steller20November\TagTesting20Nov2013\M12.DSG	11-1-2013	16:3:40	259370.000000	5187.400000	0.457031	-0.121094	-1.078125	0.033028	0.115596	0.611009	-31.997681	22.735596	-19.241333
C:\Users\cware\Desktop\Steller20November\TagTesting20Nov2013\M12.DSG	11-1-2013	16:3:40	259371.000000	5187.420000	0.441406	-0.121094	-1.058594	0.027523	0.113761	0.610092	-27.359009	28.274536	-18.051147
C:\Users\cware\Desktop\Steller20November\TagTesting20Nov2013\M12.DSG	11-1-2013	16:3:40	259372.000000	5187.440000	0.449219	-0.164063	-1.042969	0.023853	0.111009	0.608257	-33.660889	27.709961	-16.754150
C:\Users\cware\Desktop\Steller20November\TagTesting20Nov2013\M12.DSG	11-1-2013	16:3:40	259373.000000	5187.460000	0.453125	-0.195313	-1.035156	0.016514	0.103670	0.604587	-48.187256	18.661499	-16.494751
C:\Users\cware\Desktop\Steller20November\TagTesting20Nov2013\M12.DSG	11-1-2013	16:3:40	259374.000000	5187.480000	0.476563	-0.199219	-1.035156	0.014679	0.098165	0.603670	-56.350708	16.372681	-16.357422
C:\Users\cware\Desktop\Steller20November\TagTesting20Nov2013\M12.DSG	11-1-2013	16:3:40	259375.000000	5187.500000	0.496094	-0.167969	-1.058594	0.009174	0.086239	0.599083	-56.823730	15.106201	-16.708374
C:\Users\cware\Desktop\Steller20November\TagTesting20Nov2013\M12.DSG	11-1-2013	16:3:40	259376.000000	5187.520000	0.515625	-0.136719	-1.066406	0.008257	0.078899	0.597248	-57.403564	12.588501	-18.814087
C:\Users\cware\Desktop\Steller20November\TagTesting20Nov2013\M12.DSG	11-1-2013	16:3:40	259377.000000	5187.540000	0.515625	-0.128906	-1.058594	0.002752	0.066972	0.593578	-58.349609	9.429932	-20.523071
C:\Users\cware\Desktop\Steller20November\TagTesting20Nov2013\M12.DSG	11-1-2013	16:3:40	259378.000000	5187.560000	0.511719	-0.121094	-1.031250	0.000917	0.061468	0.591743	-61.248779	12.344360	-22.155762
C:\Users\cware\Desktop\Steller20November\TagTesting20Nov2013\M12.DSG	11-1-2013	16:3:40	259379.000000	5187.580000	0.500000	-0.093750	-1.027344	-0.003670	0.048624	0.587156	-61.767578	15.960693	-23.056030
C:\Users\cware\Desktop\Steller20November\TagTesting20Nov2013\M12.DSG	11-1-2013	16:3:40	259380.000000	5187.600000	0.492188	-0.062500	-1.046875	-0.005505	0.044037	0.583486	-55.953979	21.911621	-26.458740
C:\Users\cware\Desktop\Steller20November\TagTesting20Nov2013\M12.DSG	11-1-2013	16:3:40	259381.000000	5187.620000	0.515625	-0.011719	-1.066406	-0.014679	0.033945	0.578899	-45.745850	25.894165	-29.342651
C:\Users\cware\Desktop\Steller20November\TagTesting20Nov2013\M12.DSG	11-1-2013	16:3:40	259382.000000	5187.640000	0.539063	-0.023438	-1.046875	-0.017431	0.030275	0.576147	-36.437988	22.033691	-30.639648
C:\Users\cware\Desktop\Steller20November\TagTesting20Nov2013\M12.DSG	11-1-2013	16:3:40	259383.000000	5187.660000	0.554688	-0.035156	-1.027344	-0.024771	0.026606	0.571560	-31.784058	23.376465	-29.403687
C:\Users\cware\Desktop\Steller20November\TagTesting20Nov2013\M12.DSG	11-1-2013	16:3:40	259384.000000	5187.680000	0.558594	-0.082031	-0.984375	-0.029358	0.024771	0.569725	-31.936646	21.926880	-24.993896
C:\Users\cware\Desktop\Steller20November\TagTesting20Nov2013\M12.DSG	11-1-2013	16:3:40	259385.000000	5187.700000	0.574219	-0.121094	-0.941406	-0.031193	0.022936	0.566972	-32.196045	16.754150	-19.546509
C:\Users\cware\Desktop\Steller20November\TagTesting20Nov2013\M12.DSG	11-1-2013	16:3:40	259386.000000	5187.720000	0.636719	-0.121094	-0.929688	-0.036697	0.018349	0.563303	-29.479980	6.958008	-15.701294
C:\Users\cware\Desktop\Steller20November\TagTesting20Nov2013\M12.DSG	11-1-2013	16:3:40	259387.000000	5187.740000	0.636719	-0.121094	-0.929688	-0.036697	0.014679	0.561468	-24.230957	-0.732422	-15.838623
C:\Users\cware\Desktop\Steller20November\TagTesting20Nov2013\M12.DSG	11-1-2013	16:3:40	259388.000000	5187.760000	0.589844	-0.085938	-0.988281	-0.037615	0.013761	0.561468	-15.792847	-0.686646	-17.578125
C:\Users\cware\Desktop\Steller20November\TagTesting20Nov2013\M12.DSG	11-1-2013	16:3:40	259389.000000	5187.780000	0.562500	-0.070313	-0.976563	-0.038532	0.012844	0.560550	-9.262085	-6.805420	-18.890381
C:\Users\cware\Desktop\Steller20November\TagTesting20Nov2013\M12.DSG	11-1-2013	16:3:40	259390.000000	5187.800000	0.542969	-0.039063	-0.972656	-0.039450	0.013761	0.559633	-1.022339	-1.296997	-18.463135
C:\Users\cware\Desktop\Steller20November\TagTesting20Nov2013\M12.DSG	11-1-2013	16:3:40	259391.000000	5187.820000	0.558594	-0.023438	-1.007813	-0.039450	0.015596	0.560550	2.044678	-1.449585	-17.257690
C:\Users\cware\Desktop\Steller20November\TagTesting20Nov2013\M12.DSG	11-1-2013	16:3:40	259392.000000	5187.840000	0.554688	-0.019531	-1.027344	-0.039450	0.021101	0.561468	2.624512	-4.913330	-14.877319
C:\Users\cware\Desktop\Steller20November\TagTesting20Nov2013\M12.DSG	11-1-2013	16:3:40	259393.000000	5187.860000	0.550781	-0.050781	-1.035156	-0.039450	0.022018	0.561468	3.845215	-8.392334	-13.595581
C:\Users\cware\Desktop\Steller20November\TagTesting20Nov2013\M12.DSG	11-1-2013	16:3:40	259394.000000	5187.880000	0.523438	-0.066406	-1.031250	-0.038532	0.026606	0.560550	4.302979	4.089355	-10.635376
C:\Users\cware\Desktop\Steller20November\TagTesting20Nov2013\M12.DSG	11-1-2013	16:3:40	259395.000000	5187.900000	0.578125	-0.085938	-1.015625	-0.039450	0.026606	0.560550	2.029419	-2.548218	-11.566162
C:\Users\cware\Desktop\Steller20November\TagTesting20Nov2013\M12.DSG	11-1-2013	16:3:40	259396.000000	5187.920000	0.609375	-0.085938	-1.011719	-0.038532	0.030275	0.561468	-7.858276	-9.033203	-13.381958
C:\Users\cware\Desktop\Steller20November\TagTesting20Nov2013\M12.DSG	11-1-2013	16:3:40	259397.000000	5187.940000	0.593750	-0.101563	-1.015625	-0.037615	0.031193	0.560550	-14.389038	-9.597778	-13.290405
C:\Users\cware\Desktop\Steller20November\TagTesting20Nov2013\M12.DSG	11-1-2013	16:3:40	259398.000000	5187.960000	0.601563	-0.125000	-1.019531	-0.036697	0.030275	0.561468	-17.944336	-19.805908	-14.373779
C:\Users\cware\Desktop\Steller20November\TagTesting20Nov2013\M12.DSG	11-1-2013	16:3:40	259399.000000	5187.980000	0.566406	-0.152344	-1.003906	-0.033945	0.029358	0.561468	-16.860962	-13.076782	-13.214111
C:\Users\cware\Desktop\Steller20November\TagTesting20Nov2013\M12.DSG	11-1-2013	16:3:40	259400.000000	5188.000000	0.578125	-0.171875	-0.996094	-0.033028	0.027523	0.563303	-18.173218	-17.044067	-12.420654
C:\Users\cware\Desktop\Steller20November\TagTesting20Nov2013\M12.DSG	11-1-2013	16:3:40	259401.000000	5188.020000	0.585938	-0.171875	-0.996094	-0.030275	0.026606	0.563303	-19.989014	-22.216797	-12.710571
C:\Users\cware\Desktop\Steller20November\TagTesting20Nov2013\M12.DSG	11-1-2013	16:3:40	259402.000000	5188.040000	0.562500	-0.136719	-1.015625	-0.028440	0.022936	0.563303	-15.502930	-7.232666	-10.818481
C:\Users\cware\Desktop\Steller20November\TagTesting20Nov2013\M12.DSG	11-1-2013	16:3:40	259403.000000	5188.060000	0.582031	-0.136719	-0.996094	-0.027523	0.022018	0.565138	-12.634277	-24.734497	-12.786865
C:\Users\cware\Desktop\Steller20November\TagTesting20Nov2013\M12.DSG	11-1-2013	16:3:40	259404.000000	5188.080000	0.617188	-0.128906	-0.992188	-0.020183	0.022018	0.568807	-14.129639	-39.413452	-13.320923
C:\Users\cware\Desktop\Steller20November\TagTesting20Nov2013\M12.DSG	11-1-2013	16:3:40	259405.000000	5188.100000	0.554688	-0.132813	-1.031250	-0.016514	0.021101	0.570642	-14.907837	-30.105591	-10.452271
C:\Users\cware\Desktop\Steller20November\TagTesting20Nov2013\M12.DSG	11-1-2013	16:3:40	259406.000000	5188.120000	0.519531	-0.144531	-1.046875	-0.012844	0.018349	0.571560	-13.824463	-19.668579	-7.476807
C:\Users\cware\Desktop\Steller20November\TagTesting20Nov2013\M12.DSG	11-1-2013	16:3:40	259407.000000	5188.140000	0.535156	-0.148438	-1.011719	-0.011009	0.018349	0.574312	-12.268066	-15.747070	-6.439209
C:\Users\cware\Desktop\Steller20November\TagTesting20Nov2013\M12.DSG	11-1-2013	16:3:40	259408.000000	5188.160000	0.496094	-0.148438	-1.019531	-0.010092	0.015596	0.573394	-13.183594	-8.514404	-4.318237
C:\Users\cware\Desktop\Steller20November\TagTesting20Nov2013\M12.DSG	11-1-2013	16:3:40	259409.000000	5188.180000	0.531250	-0.113281	-1.000000	-0.007339	0.015596	0.574312	-12.115479	-18.325806	-5.691528
C:\Users\cware\Desktop\Steller20November\TagTesting20Nov2013\M12.DSG	11-1-2013	16:3:40	259410.000000	5188.200000	0.511719	-0.089844	-1.015625	-0.005505	0.016514	0.575229	-7.492065	-6.820679	-3.601074
C:\Users\cware\Desktop\Steller20November\TagTesting20Nov2013\M12.DSG	11-1-2013	16:3:40	259411.000000	5188.220000	0.484375	-0.085938	-1.046875	-0.002752	0.014679	0.575229	-2.731323	-14.801025	-5.081177
C:\Users\cware\Desktop\Steller20November\TagTesting20Nov2013\M12.DSG	11-1-2013	16:3:40	259412.000000	5188.240000	0.464844	-0.121094	-1.074219	-0.002752	0.014679	0.577982	-1.235962	-8.621216	-4.302979
C:\Users\cware\Desktop\Steller20November\TagTesting20Nov2013\M12.DSG	11-1-2013	16:3:40	259413.000000	5188.260000	0.464844	-0.121094	-1.074219	0.000000	0.016514	0.577982	-0.366211	-4.730225	-3.555298
C:\Users\cware\Desktop\Steller20November\TagTesting20Nov2013\M12.DSG	11-1-2013	16:3:40	259414.000000	5188.280000	0.488281	-0.117188	-1.042969	0.000000	0.016514	0.577982	-2.319336	-12.008667	-3.646851
C:\Users\cware\Desktop\Steller20November\TagTesting20Nov2013\M12.DSG	11-1-2013	16:3:40	259415.000000	5188.300000	0.484375	-0.121094	-1.035156	0.001835	0.018349	0.579817	-4.364014	-13.000488	-4.943848
C:\Users\cware\Desktop\Steller20November\TagTesting20Nov2013\M12.DSG	11-1-2013	16:3:40	259416.000000	5188.320000	0.457031	-0.125000	-1.042969	0.003670	0.016514	0.580734	-4.333496	-7.720947	-5.538940
C:\Users\cware\Desktop\Steller20November\TagTesting20Nov2013\M12.DSG	11-1-2013	16:3:40	259417.000000	5188.340000	0.460938	-0.113281	-1.039063	0.005505	0.016514	0.581651	-3.570557	-7.141113	-5.401611
C:\Users\cware\Desktop\Steller20November\TagTesting20Nov2013\M12.DSG	11-1-2013	16:3:40	259418.000000	5188.360000	0.453125	-0.109375	-1.078125	0.003670	0.019266	0.581651	-0.366211	-4.791260	-3.845215
C:\Users\cware\Desktop\Steller20November\TagTesting20Nov2013\M12.DSG	11-1-2013	16:3:40	259419.000000	5188.380000	0.453125	-0.109375	-1.097656	0.004587	0.019266	0.581651	1.602173	5.157471	-3.128052
C:\Users\cware\Desktop\Steller20November\TagTesting20Nov2013\M12.DSG	11-1-2013	16:3:40	259420.000000	5188.400000	0.496094	-0.132813	-1.082031	0.004587	0.020183	0.582569	1.174927	-5.523682	-2.395630
C:\Users\cware\Desktop\Steller20November\TagTesting20Nov2013\M12.DSG	11-1-2013	16:3:40	259421.000000	5188.420000	0.472656	-0.160156	-1.046875	0.003670	0.021101	0.585321	0.000000	3.372192	-0.656128
C:\Users\cware\Desktop\Steller20November\TagTesting20Nov2013\M12.DSG	11-1-2013	16:3:40	259422.000000	5188.440000	0.507813	-0.160156	-0.988281	0.003670	0.021101	0.583486	-5.371094	-5.767822	-1.464844
C:\Users\cware\Desktop\Steller20November\TagTesting20Nov2013\M12.DSG	11-1-2013	16:3:40	259423.000000	5188.460000	0.527344	-0.144531	-0.968750	0.004587	0.021101	0.582569	-12.832642	-17.608643	-0.869751
C:\Users\cware\Desktop\Steller20November\TagTesting20Nov2013\M12.DSG	11-1-2013	16:3:40	259424.000000	5188.480000	0.480469	-0.140625	-1.023438	0.007339	0.018349	0.585321	-17.089844	-16.250610	2.563477
C:\Users\cware\Desktop\Steller20November\TagTesting20Nov2013\M12.DSG	11-1-2013	16:3:40	259425.000000	5188.500000	0.460938	-0.125000	-1.035156	0.009174	0.017431	0.585321	-16.006470	-5.447388	3.921509
C:\Users\cware\Desktop\Steller20November\TagTesting20Nov2013\M12.DSG	11-1-2013	16:3:40	259426.000000	5188.520000	0.457031	-0.121094	-1.023438	0.011927	0.012844	0.583486	-16.571045	-4.699707	3.402710
C:\Users\cware\Desktop\Steller20November\TagTesting20Nov2013\M12.DSG	11-1-2013	16:3:40	259427.000000	5188.540000	0.445313	-0.125000	-1.058594	0.011009	0.011009	0.584404	-16.036987	8.010864	3.753662
C:\Users\cware\Desktop\Steller20November\TagTesting20Nov2013\M12.DSG	11-1-2013	16:3:40	259428.000000	5188.560000	0.519531	-0.132813	-1.023438	0.011009	0.007339	0.582569	-13.809204	-4.882813	-0.656128
C:\Users\cware\Desktop\Steller20November\TagTesting20Nov2013\M12.DSG	11-1-2013	16:3:40	259429.000000	5188.580000	0.496094	-0.125000	-1.035156	0.011009	0.007339	0.583486	-6.942749	-5.722046	-2.792358
C:\Users\cware\Desktop\Steller20November\TagTesting20Nov2013\M12.DSG	11-1-2013	16:3:40	259430.000000	5188.600000	0.527344	-0.148438	-1.015625	0.012844	0.008257	0.583486	-0.305176	-6.683350	-4.684448
C:\Users\cware\Desktop\Steller20November\TagTesting20Nov2013\M12.DSG	11-1-2013	16:3:40	259431.000000	5188.620000	0.480469	-0.175781	-1.035156	0.014679	0.009174	0.583486	-0.808716	-10.025024	-4.287720
C:\Users\cware\Desktop\Steller20November\TagTesting20Nov2013\M12.DSG	11-1-2013	16:3:40	259432.000000	5188.640000	0.464844	-0.210938	-1.046875	0.014679	0.010092	0.585321	-1.525879	-11.749268	-7.522583
C:\Users\cware\Desktop\Steller20November\TagTesting20Nov2013\M12.DSG	11-1-2013	16:3:40	259433.000000	5188.660000	0.449219	-0.226563	-1.054688	0.017431	0.011009	0.585321	-7.385254	-12.420654	-11.123657
C:\Users\cware\Desktop\Steller20November\TagTesting20Nov2013\M12.DSG	11-1-2013	16:3:40	259434.000000	5188.680000	0.421875	-0.214844	-1.062500	0.018349	0.011009	0.584404	-15.914917	-5.432129	-10.757446
C:\Users\cware\Desktop\Steller20November\TagTesting20Nov2013\M12.DSG	11-1-2013	16:3:40	259435.000000	5188.700000	0.417969	-0.164063	-1.070313	0.018349	0.009174	0.585321	-20.172119	5.981445	-8.850098
C:\Users\cware\Desktop\Steller20November\TagTesting20Nov2013\M12.DSG	11-1-2013	16:3:40	259436.000000	5188.720000	0.406250	-0.097656	-1.054688	0.016514	0.005505	0.583486	-20.980835	-2.090454	-11.337280
C:\Users\cware\Desktop\Steller20November\TagTesting20Nov2013\M12.DSG	11-1-2013	16:3:40	259437.000000	5188.740000	0.476563	-0.035156	-1.019531	0.016514	0.004587	0.583486	-22.369385	4.653931	-11.535645
C:\Users\cware\Desktop\Steller20November\TagTesting20Nov2013\M12.DSG	11-1-2013	16:3:40	259438.000000	5188.760000	0.476563	0.000000	-1.109375	0.013761	0.000000	0.579817	-26.245117	-6.011963	-15.716553
C:\Users\cware\Desktop\Steller20November\TagTesting20Nov2013\M12.DSG	11-1-2013	16:3:40	259439.000000	5188.780000	0.476563	0.000000	-1.109375	0.015596	-0.000917	0.580734	-28.121948	-7.934570	-19.927979
C:\Users\cware\Desktop\Steller20November\TagTesting20Nov2013\M12.DSG	11-1-2013	16:3:40	259440.000000	5188.800000	0.394531	0.011719	-1.144531	0.013761	-0.005505	0.579817	-22.079468	-0.991821	-21.621704
C:\Users\cware\Desktop\Steller20November\TagTesting20Nov2013\M12.DSG	11-1-2013	16:3:40	259441.000000	5188.820000	0.406250	0.019531	-1.136719	0.012844	-0.004587	0.578899	-17.959595	1.647949	-22.979736
C:\Users\cware\Desktop\Steller20November\TagTesting20Nov2013\M12.DSG	11-1-2013	16:3:40	259442.000000	5188.840000	0.378906	0.011719	-1.140625	0.011009	-0.006422	0.576147	-17.440796	10.238647	-21.102905
C:\Users\cware\Desktop\Steller20November\TagTesting20Nov2013\M12.DSG	11-1-2013	16:3:40	259443.000000	5188.860000	0.390625	0.023438	-1.128906	0.008257	-0.006422	0.575229	-19.958496	14.587402	-20.462036
C:\Users\cware\Desktop\Steller20November\TagTesting20Nov2013\M12.DSG	11-1-2013	16:3:40	259444.000000	5188.880000	0.410156	0.023438	-1.117188	0.002752	-0.009174	0.572477	-19.515991	14.541626	-20.080566
C:\Users\cware\Desktop\Steller20November\TagTesting20Nov2013\M12.DSG	11-1-2013	16:3:40	259445.000000	5188.900000	0.425781	0.023438	-1.136719	0.000917	-0.011009	0.571560	-16.921997	17.395020	-20.614624
C:\Users\cware\Desktop\Steller20November\TagTesting20Nov2013\M12.DSG	11-1-2013	16:3:40	259446.000000	5188.920000	0.425781	0.031250	-1.144531	-0.002752	-0.011927	0.569725	-13.793945	21.347046	-20.278931
C:\Users\cware\Desktop\Steller20November\TagTesting20Nov2013\M12.DSG	11-1-2013	16:3:40	259447.000000	5188.940000	0.445313	0.027344	-1.109375	-0.010092	-0.011927	0.566972	-11.901855	28.961182	-18.646240
C:\Users\cware\Desktop\Steller20November\TagTesting20Nov2013\M12.DSG	11-1-2013	16:3:40	259448.000000	5188.960000	0.457031	0.031250	-1.074219	-0.014679	-0.011927	0.564220	-12.771606	36.468506	-19.012451
C:\Users\cware\Desktop\Steller20November\TagTesting20Nov2013\M12.DSG	11-1-2013	16:3:40	259449.000000	5188.980000	0.515625	0.019531	-1.058594	-0.022936	-0.012844	0.561468	-8.117676	23.635864	-22.857666
C:\Users\cware\Desktop\Steller20November\TagTesting20Nov2013\M12.DSG	11-1-2013	16:3:40	259450.000000	5189.000000	0.519531	0.000000	-1.050781	-0.025688	-0.011009	0.559633	2.349854	25.863647	-24.261475
C:\Users\cware\Desktop\Steller20November\TagTesting20Nov2013\M12.DSG	11-1-2013	16:3:40	259451.000000	5189.020000	0.554688	-0.031250	-1.031250	-0.033028	-0.007339	0.556881	6.866455	8.956909	-25.054932
C:\Users\cware\Desktop\Steller20November\TagTesting20Nov2013\M12.DSG	11-1-2013	16:3:40	259452.000000	5189.040000	0.554688	-0.046875	-1.027344	-0.034862	-0.003670	0.557798	6.942749	3.494263	-22.705078
C:\Users\cware\Desktop\Steller20November\TagTesting20Nov2013\M12.DSG	11-1-2013	16:3:40	259453.000000	5189.060000	0.523438	-0.062500	-1.003906	-0.037615	0.001835	0.556881	4.302979	7.186890	-20.172119
C:\Users\cware\Desktop\Steller20November\TagTesting20Nov2013\M12.DSG	11-1-2013	16:3:40	259454.000000	5189.080000	0.519531	-0.070313	-1.015625	-0.039450	0.002752	0.556881	1.327515	8.636475	-18.554688
C:\Users\cware\Desktop\Steller20November\TagTesting20Nov2013\M12.DSG	11-1-2013	16:3:40	259455.000000	5189.100000	0.523438	-0.089844	-1.011719	-0.042202	0.005505	0.556881	0.167847	7.476807	-17.486572
C:\Users\cware\Desktop\Steller20November\TagTesting20Nov2013\M12.DSG	11-1-2013	16:3:40	259456.000000	5189.120000	0.523438	-0.109375	-1.015625	-0.044037	0.006422	0.556881	-0.350952	2.471924	-17.898560
C:\Users\cware\Desktop\Steller20November\TagTesting20Nov2013\M12.DSG	11-1-2013	16:3:40	259457.000000	5189.140000	0.515625	-0.113281	-1.031250	-0.045872	0.010092	0.556881	-0.595093	-3.143311	-18.890381
C:\Users\cware\Desktop\Steller20November\TagTesting20Nov2013\M12.DSG	11-1-2013	16:3:40	259458.000000	5189.160000	0.500000	-0.097656	-1.023438	-0.046789	0.011009	0.556881	-2.777100	2.059937	-19.577026
C:\Users\cware\Desktop\Steller20November\TagTesting20Nov2013\M12.DSG	11-1-2013	16:3:40	259459.000000	5189.180000	0.503906	-0.078125	-1.019531	-0.046789	0.012844	0.555963	-2.960205	5.828857	-20.324707
C:\Users\cware\Desktop\Steller20November\TagTesting20Nov2013\M12.DSG	11-1-2013	16:3:40	259460.000000	5189.200000	0.519531	-0.058594	-1.015625	-0.049541	0.014679	0.556881	-1.953125	2.044678	-19.836426
C:\Users\cware\Desktop\Steller20November\TagTesting20Nov2013\M12.DSG	11-1-2013	16:3:40	259461.000000	5189.220000	0.519531	-0.058594	-1.007813	-0.050459	0.016514	0.556881	-2.059937	6.027222	-16.891479
C:\Users\cware\Desktop\Steller20November\TagTesting20Nov2013\M12.DSG	11-1-2013	16:3:40	259462.000000	5189.240000	0.515625	-0.074219	-1.031250	-0.052294	0.018349	0.555046	-3.143311	2.212524	-15.426636
C:\Users\cware\Desktop\Steller20November\TagTesting20Nov2013\M12.DSG	11-1-2013	16:3:40	259463.000000	5189.260000	0.554688	-0.093750	-1.031250	-0.053211	0.018349	0.555963	-4.119873	-3.540039	-14.846802
C:\Users\cware\Desktop\Steller20November\TagTesting20Nov2013\M12.DSG	11-1-2013	16:3:40	259464.000000	5189.280000	0.570313	-0.125000	-1.015625	-0.053211	0.020183	0.555963	-4.364014	-5.020142	-15.075684
C:\Users\cware\Desktop\Steller20November\TagTesting20Nov2013\M12.DSG	11-1-2013	16:3:40	259465.000000	5189.300000	0.570313	-0.125000	-1.015625	-0.054128	0.022018	0.556881	-5.462646	-11.215210	-17.486572
C:\Users\cware\Desktop\Steller20November\TagTesting20Nov2013\M12.DSG	11-1-2013	16:3:40	259466.000000	5189.320000	0.546875	-0.152344	-0.988281	-0.052294	0.021101	0.557798	-8.071899	-5.249023	-16.387939
C:\Users\cware\Desktop\Steller20November\TagTesting20Nov2013\M12.DSG	11-1-2013	16:3:40	259467.000000	5189.340000	0.539063	-0.167969	-0.984375	-0.052294	0.022018	0.558716	-5.737305	-5.645752	-16.754150
C:\Users\cware\Desktop\Steller20November\TagTesting20Nov2013\M12.DSG	11-1-2013	16:3:40	259468.000000	5189.360000	0.523438	-0.203125	-1.007813	-0.053211	0.023853	0.559633	-0.335693	-3.585815	-17.883301
C:\Users\cware\Desktop\Steller20November\TagTesting20Nov2013\M12.DSG	11-1-2013	16:3:40	259469.000000	5189.380000	0.527344	-0.214844	-1.007813	-0.053211	0.025688	0.559633	3.387451	-4.470825	-20.263672
C:\Users\cware\Desktop\Steller20November\TagTesting20Nov2013\M12.DSG	11-1-2013	16:3:40	259470.000000	5189.400000	0.546875	-0.226563	-1.003906	-0.053211	0.031193	0.560550	6.164551	-11.322021	-23.742676
C:\Users\cware\Desktop\Steller20November\TagTesting20Nov2013\M12.DSG	11-1-2013	16:3:40	259471.000000	5189.420000	0.523438	-0.234375	-1.007813	-0.052294	0.033028	0.561468	8.666992	-12.420654	-23.086548
C:\Users\cware\Desktop\Steller20November\TagTesting20Nov2013\M12.DSG	11-1-2013	16:3:40	259472.000000	5189.440000	0.515625	-0.242188	-1.015625	-0.050459	0.040367	0.564220	11.276245	-16.204834	-19.042969
C:\Users\cware\Desktop\Steller20November\TagTesting20Nov2013\M12.DSG	11-1-2013	16:3:40	259473.000000	5189.460000	0.468750	-0.250000	-1.023438	-0.049541	0.042202	0.565138	11.306763	-14.053345	-13.259888
C:\Users\cware\Desktop\Steller20November\TagTesting20Nov2013\M12.DSG	11-1-2013	16:3:40	259474.000000	5189.480000	0.457031	-0.226563	-1.035156	-0.047706	0.047706	0.566972	9.963989	-9.368896	-11.154175
C:\Users\cware\Desktop\Steller20November\TagTesting20Nov2013\M12.DSG	11-1-2013	16:3:40	259475.000000	5189.500000	0.449219	-0.191406	-1.054688	-0.046789	0.049541	0.568807	6.759644	-7.141113	-12.298584
C:\Users\cware\Desktop\Steller20November\TagTesting20Nov2013\M12.DSG	11-1-2013	16:3:40	259476.000000	5189.520000	0.453125	-0.156250	-1.046875	-0.046789	0.055046	0.568807	0.595093	-5.920410	-13.946533
C:\Users\cware\Desktop\Steller20November\TagTesting20Nov2013\M12.DSG	11-1-2013	16:3:40	259477.000000	5189.540000	0.492188	-0.128906	-1.035156	-0.045872	0.056881	0.568807	-5.889893	-12.145996	-15.380859
C:\Users\cware\Desktop\Steller20November\TagTesting20Nov2013\M12.DSG	11-1-2013	16:3:40	259478.000000	5189.560000	0.457031	-0.101563	-1.054688	-0.045872	0.056881	0.569725	-12.023926	-2.166748	-14.480591
C:\Users\cware\Desktop\Steller20November\TagTesting20Nov2013\M12.DSG	11-1-2013	16:3:40	259479.000000	5189.580000	0.500000	-0.105469	-1.027344	-0.044954	0.055963	0.570642	-14.862061	-8.361816	-16.799927
C:\Users\cware\Desktop\Steller20November\TagTesting20Nov2013\M12.DSG	11-1-2013	16:3:40	259480.000000	5189.600000	0.515625	-0.121094	-1.027344	-0.044037	0.055046	0.571560	-12.054443	-9.719849	-17.379761
C:\Users\cware\Desktop\Steller20November\TagTesting20Nov2013\M12.DSG	11-1-2013	16:3:40	259481.000000	5189.620000	0.507813	-0.148438	-1.003906	-0.043119	0.055046	0.571560	-9.445190	-8.514404	-16.891479
C:\Users\cware\Desktop\Steller20November\TagTesting20Nov2013\M12.DSG	11-1-2013	16:3:40	259482.000000	5189.640000	0.453125	-0.171875	-0.988281	-0.043119	0.055963	0.572477	-8.026123	-5.950928	-16.830444
C:\Users\cware\Desktop\Steller20November\TagTesting20Nov2013\M12.DSG	11-1-2013	16:3:40	259483.000000	5189.660000	0.468750	-0.191406	-1.000000	-0.042202	0.055963	0.572477	-8.743286	-6.881714	-17.593384
C:\Users\cware\Desktop\Steller20November\TagTesting20Nov2013\M12.DSG	11-1-2013	16:3:40	259484.000000	5189.680000	0.476563	-0.187500	-1.007813	-0.042202	0.055963	0.572477	-9.124756	-14.602661	-18.386841
C:\Users\cware\Desktop\Steller20November\TagTesting20Nov2013\M12.DSG	11-1-2013	16:3:40	259485.000000	5189.700000	0.476563	-0.191406	-1.039063	-0.040367	0.056881	0.574312	-9.231567	-12.969971	-17.044067
C:\Users\cware\Desktop\Steller20November\TagTesting20Nov2013\M12.DSG	11-1-2013	16:3:40	259486.000000	5189.720000	0.492188	-0.171875	-1.039063	-0.038532	0.058716	0.574312	-8.392334	-9.475708	-14.907837
C:\Users\cware\Desktop\Steller20November\TagTesting20Nov2013\M12.DSG	11-1-2013	16:3:40	259487.000000	5189.740000	0.500000	-0.171875	-1.054688	-0.037615	0.059633	0.575229	-9.552002	-8.209229	-13.931274
C:\Users\cware\Desktop\Steller20November\TagTesting20Nov2013\M12.DSG	11-1-2013	16:3:40	259488.000000	5189.760000	0.496094	-0.167969	-1.042969	-0.037615	0.058716	0.576147	-10.635376	-6.011963	-13.381958
C:\Users\cware\Desktop\Steller20November\TagTesting20Nov2013\M12.DSG	11-1-2013	16:3:40	259489.000000	5189.780000	0.492188	-0.152344	-1.031250	-0.038532	0.057798	0.575229	-10.208130	-4.959106	-15.609741
C:\Users\cware\Desktop\Steller20November\TagTesting20Nov2013\M12.DSG	11-1-2013	16:3:40	259490.000000	5189.800000	0.457031	-0.183594	-1.046875	-0.035780	0.058716	0.575229	-7.034302	-3.204346	-16.769409
C:\Users\cware\Desktop\Steller20November\TagTesting20Nov2013\M12.DSG	11-1-2013	16:3:40	259491.000000	5189.820000	0.457031	-0.183594	-1.046875	-0.036697	0.060550	0.576147	-6.240845	-1.022339	-16.342163
C:\Users\cware\Desktop\Steller20November\TagTesting20Nov2013\M12.DSG	11-1-2013	16:3:40	259492.000000	5189.840000	0.507813	-0.195313	-1.027344	-0.037615	0.060550	0.575229	-4.974365	-0.701904	-14.602661
C:\Users\cware\Desktop\Steller20November\TagTesting20Nov2013\M12.DSG	11-1-2013	16:3:40	259493.000000	5189.860000	0.496094	-0.191406	-1.031250	-0.037615	0.062385	0.576147	-5.416870	-0.167847	-12.481689
C:\Users\cware\Desktop\Steller20November\TagTesting20Nov2013\M12.DSG	11-1-2013	16:3:40	259494.000000	5189.880000	0.507813	-0.171875	-1.046875	-0.038532	0.063303	0.575229	-8.499146	-8.193970	-10.284424
C:\Users\cware\Desktop\Steller20November\TagTesting20Nov2013\M12.DSG	11-1-2013	16:3:40	259495.000000	5189.900000	0.464844	-0.164063	-1.078125	-0.036697	0.061468	0.576147	-12.847900	-1.724243	-8.270264
C:\Users\cware\Desktop\Steller20November\TagTesting20Nov2013\M12.DSG	11-1-2013	16:3:40	259496.000000	5189.920000	0.464844	-0.171875	-1.054688	-0.036697	0.061468	0.575229	-19.165039	-3.280640	-8.102417
C:\Users\cware\Desktop\Steller20November\TagTesting20Nov2013\M12.DSG	11-1-2013	16:3:40	259497.000000	5189.940000	0.464844	-0.191406	-1.000000	-0.037615	0.057798	0.575229	-22.567749	2.258301	-7.369995
C:\Users\cware\Desktop\Steller20November\TagTesting20Nov2013\M12.DSG	11-1-2013	16:3:40	259498.000000	5189.960000	0.500000	-0.199219	-0.992188	-0.038532	0.056881	0.573394	-23.574829	3.601074	-5.477905
C:\Users\cware\Desktop\Steller20November\TagTesting20Nov2013\M12.DSG	11-1-2013	16:3:40	259499.000000	5189.980000	0.511719	-0.183594	-1.000000	-0.039450	0.054128	0.572477	-22.888184	3.433228	-6.225586
C:\Users\cware\Desktop\Steller20November\TagTesting20Nov2013\M12.DSG	11-1-2013	16:3:40	259500.000000	5190.000000	0.539063	-0.156250	-1.031250	-0.040367	0.051376	0.570642	-19.592285	-2.212524	-6.500244
C:\Users\cware\Desktop\Steller20November\TagTesting20Nov2013\M12.DSG	11-1-2013	16:3:40	259501.000000	5190.020000	0.562500	-0.144531	-1.089844	-0.038532	0.047706	0.570642	-19.149780	-6.423950	-6.210327
C:\Users\cware\Desktop\Steller20November\TagTesting20Nov2013\M12.DSG	11-1-2013	16:3:40	259502.000000	5190.040000	0.542969	-0.144531	-1.097656	-0.040367	0.045872	0.570642	-18.997192	-2.410889	-5.310059
C:\Users\cware\Desktop\Steller20November\TagTesting20Nov2013\M12.DSG	11-1-2013	16:3:40	259503.000000	5190.060000	0.542969	-0.140625	-1.078125	-0.038532	0.044037	0.570642	-20.401001	-12.115479	-5.569458
C:\Users\cware\Desktop\Steller20November\TagTesting20Nov2013\M12.DSG	11-1-2013	16:3:40	259504.000000	5190.080000	0.511719	-0.144531	-1.042969	-0.037615	0.039450	0.571560	-20.843506	-8.666992	-4.028320
C:\Users\cware\Desktop\Steller20November\TagTesting20Nov2013\M12.DSG	11-1-2013	16:3:40	259505.000000	5190.100000	0.484375	-0.125000	-1.046875	-0.036697	0.038532	0.570642	-14.251709	-10.635376	-5.615234
C:\Users\cware\Desktop\Steller20November\TagTesting20Nov2013\M12.DSG	11-1-2013	16:3:40	259506.000000	5190.120000	0.449219	-0.125000	-1.062500	-0.034862	0.037615	0.570642	-6.362915	-10.223389	-7.125854
C:\Users\cware\Desktop\Steller20November\TagTesting20Nov2013\M12.DSG	11-1-2013	16:3:40	259507.000000	5190.140000	0.417969	-0.132813	-1.078125	-0.033945	0.037615	0.572477	-5.249023	0.183105	-6.835938
C:\Users\cware\Desktop\Steller20November\TagTesting20Nov2013\M12.DSG	11-1-2013	16:3:40	259508.000000	5190.160000	0.398438	-0.125000	-1.085938	-0.033945	0.037615	0.572477	-3.265381	2.868652	-7.125854
C:\Users\cware\Desktop\Steller20November\TagTesting20Nov2013\M12.DSG	11-1-2013	16:3:40	259509.000000	5190.180000	0.449219	-0.121094	-1.066406	-0.034862	0.037615	0.570642	-4.623413	8.255005	-7.980347
C:\Users\cware\Desktop\Steller20November\TagTesting20Nov2013\M12.DSG	11-1-2013	16:3:40	259510.000000	5190.200000	0.457031	-0.113281	-1.058594	-0.036697	0.040367	0.569725	-1.129150	7.614136	-8.255005
C:\Users\cware\Desktop\Steller20November\TagTesting20Nov2013\M12.DSG	11-1-2013	16:3:40	259511.000000	5190.220000	0.492188	-0.132813	-1.058594	-0.039450	0.039450	0.568807	1.159668	8.285522	-8.926392
C:\Users\cware\Desktop\Steller20November\TagTesting20Nov2013\M12.DSG	11-1-2013	16:3:40	259512.000000	5190.240000	0.519531	-0.164063	-1.054688	-0.041284	0.042202	0.567890	3.555298	2.563477	-10.589600
C:\Users\cware\Desktop\Steller20November\TagTesting20Nov2013\M12.DSG	11-1-2013	16:3:40	259513.000000	5190.260000	0.507813	-0.191406	-1.039063	-0.041284	0.044037	0.569725	4.577637	0.671387	-10.925293
C:\Users\cware\Desktop\Steller20November\TagTesting20Nov2013\M12.DSG	11-1-2013	16:3:40	259514.000000	5190.280000	0.484375	-0.214844	-1.031250	-0.042202	0.046789	0.568807	6.164551	3.829956	-9.567261
C:\Users\cware\Desktop\Steller20November\TagTesting20Nov2013\M12.DSG	11-1-2013	16:3:40	259515.000000	5190.300000	0.437500	-0.203125	-1.050781	-0.042202	0.049541	0.568807	6.408691	-1.953125	-11.108398
C:\Users\cware\Desktop\Steller20November\TagTesting20Nov2013\M12.DSG	11-1-2013	16:3:40	259516.000000	5190.320000	0.441406	-0.195313	-1.050781	-0.042202	0.052294	0.570642	4.699707	0.991821	-10.848999
C:\Users\cware\Desktop\Steller20November\TagTesting20Nov2013\M12.DSG	11-1-2013	16:3:40	259517.000000	5190.340000	0.441406	-0.195313	-1.050781	-0.043119	0.055046	0.569725	3.845215	-4.760742	-12.359619
C:\Users\cware\Desktop\Steller20November\TagTesting20Nov2013\M12.DSG	11-1-2013	16:3:40	259518.000000	5190.360000	0.441406	-0.183594	-1.054688	-0.041284	0.058716	0.571560	4.241943	-8.743286	-13.107300
C:\Users\cware\Desktop\Steller20November\TagTesting20Nov2013\M12.DSG	11-1-2013	16:3:40	259519.000000	5190.380000	0.402344	-0.183594	-1.042969	-0.041284	0.061468	0.572477	8.422852	-2.532959	-12.573242
C:\Users\cware\Desktop\Steller20November\TagTesting20Nov2013\M12.DSG	11-1-2013	16:3:40	259520.000000	5190.400000	0.386719	-0.171875	-1.023438	-0.041284	0.064220	0.572477	9.262085	2.471924	-13.275146
C:\Users\cware\Desktop\Steller20November\TagTesting20Nov2013\M12.DSG	11-1-2013	16:3:40	259521.000000	5190.420000	0.410156	-0.175781	-1.023438	-0.043119	0.066972	0.573394	9.307861	4.226685	-13.137817
C:\Users\cware\Desktop\Steller20November\TagTesting20Nov2013\M12.DSG	11-1-2013	16:3:40	259522.000000	5190.440000	0.421875	-0.191406	-1.011719	-0.044037	0.069725	0.571560	9.048462	4.425049	-12.039185
C:\Users\cware\Desktop\Steller20November\TagTesting20Nov2013\M12.DSG	11-1-2013	16:3:40	259523.000000	5190.460000	0.441406	-0.207031	-1.011719	-0.046789	0.074312	0.572477	8.300781	9.979248	-11.917114
C:\Users\cware\Desktop\Steller20November\TagTesting20Nov2013\M12.DSG	11-1-2013	16:3:40	259524.000000	5190.480000	0.484375	-0.222656	-1.000000	-0.046789	0.077064	0.570642	7.476807	8.834839	-12.207031
C:\Users\cware\Desktop\Steller20November\TagTesting20Nov2013\M12.DSG	11-1-2013	16:3:40	259525.000000	5190.500000	0.500000	-0.253906	-1.027344	-0.050459	0.081651	0.570642	10.833740	8.941650	-10.528564
C:\Users\cware\Desktop\Steller20November\TagTesting20Nov2013\M12.DSG	11-1-2013	16:3:40	259526.000000	5190.520000	0.511719	-0.261719	-1.027344	-0.051376	0.083486	0.570642	12.985229	4.776001	-10.986328
C:\Users\cware\Desktop\Steller20November\TagTesting20Nov2013\M12.DSG	11-1-2013	16:3:40	259527.000000	5190.540000	0.511719	-0.261719	-1.019531	-0.051376	0.088991	0.570642	10.604858	-2.655029	-10.787964
C:\Users\cware\Desktop\Steller20November\TagTesting20Nov2013\M12.DSG	11-1-2013	16:3:40	259528.000000	5190.560000	0.503906	-0.253906	-1.003906	-0.051376	0.091743	0.569725	6.149292	-7.873535	-11.657715
C:\Users\cware\Desktop\Steller20November\TagTesting20Nov2013\M12.DSG	11-1-2013	16:3:40	259529.000000	5190.580000	0.488281	-0.253906	-1.011719	-0.050459	0.094495	0.571560	1.678467	-6.729126	-12.756348
C:\Users\cware\Desktop\Steller20November\TagTesting20Nov2013\M12.DSG	11-1-2013	16:3:40	259530.000000	5190.600000	0.472656	-0.246094	-1.011719	-0.049541	0.095413	0.572477	-2.990723	-6.576538	-13.488770
C:\Users\cware\Desktop\Steller20November\TagTesting20Nov2013\M12.DSG	11-1-2013	16:3:40	259531.000000	5190.620000	0.480469	-0.230469	-1.015625	-0.048624	0.097248	0.573394	-5.371094	-10.482788	-13.381958
C:\Users\cware\Desktop\Steller20November\TagTesting20Nov2013\M12.DSG	11-1-2013	16:3:40	259532.000000	5190.640000	0.472656	-0.214844	-1.035156	-0.047706	0.098165	0.573394	-11.367798	-8.834839	-11.352539
C:\Users\cware\Desktop\Steller20November\TagTesting20Nov2013\M12.DSG	11-1-2013	16:3:40	259533.000000	5190.660000	0.476563	-0.246094	-1.046875	-0.044954	0.098165	0.575229	-13.259888	-15.670776	-10.696411
C:\Users\cware\Desktop\Steller20November\TagTesting20Nov2013\M12.DSG	11-1-2013	16:3:40	259534.000000	5190.680000	0.425781	-0.261719	-1.027344	-0.044037	0.095413	0.575229	-16.723633	-16.250610	-7.675171
C:\Users\cware\Desktop\Steller20November\TagTesting20Nov2013\M12.DSG	11-1-2013	16:3:40	259535.000000	5190.700000	0.421875	-0.269531	-1.019531	-0.042202	0.093578	0.577064	-20.996094	-9.597778	-5.599976
C:\Users\cware\Desktop\Steller20November\TagTesting20Nov2013\M12.DSG	11-1-2013	16:3:40	259536.000000	5190.720000	0.390625	-0.261719	-1.007813	-0.040367	0.090826	0.577982	-22.109985	-9.063721	-3.829956
C:\Users\cware\Desktop\Steller20November\TagTesting20Nov2013\M12.DSG	11-1-2013	16:3:40	259537.000000	5190.740000	0.382813	-0.265625	-1.011719	-0.039450	0.089908	0.576147	-23.406982	-8.300781	-3.982544
C:\Users\cware\Desktop\Steller20November\TagTesting20Nov2013\M12.DSG	11-1-2013	16:3:40	259538.000000	5190.760000	0.402344	-0.285156	-1.035156	-0.036697	0.085321	0.577064	-21.774292	-8.255005	-5.035400
C:\Users\cware\Desktop\Steller20November\TagTesting20Nov2013\M12.DSG	11-1-2013	16:3:40	259539.000000	5190.780000	0.402344	-0.289063	-1.066406	-0.037615	0.083486	0.577064	-20.553589	-5.325317	-4.913330
C:\Users\cware\Desktop\Steller20November\TagTesting20Nov2013\M12.DSG	11-1-2013	16:3:40	259540.000000	5190.800000	0.414063	-0.261719	-1.066406	-0.035780	0.079817	0.576147	-22.583008	-7.064819	-3.662109
C:\Users\cware\Desktop\Steller20November\TagTesting20Nov2013\M12.DSG	11-1-2013	16:3:40	259541.000000	5190.820000	0.429688	-0.214844	-1.070313	-0.035780	0.077982	0.576147	-25.634766	-13.076782	-2.517700
C:\Users\cware\Desktop\Steller20November\TagTesting20Nov2013\M12.DSG	11-1-2013	16:3:40	259542.000000	5190.840000	0.421875	-0.148438	-1.054688	-0.033028	0.072477	0.576147	-29.052734	-4.837036	-0.396729
C:\Users\cware\Desktop\Steller20November\TagTesting20Nov2013\M12.DSG	11-1-2013	16:3:40	259543.000000	5190.860000	0.421875	-0.148438	-1.054688	-0.033028	0.069725	0.575229	-29.678345	-10.086060	0.061035
C:\Users\cware\Desktop\Steller20November\TagTesting20Nov2013\M12.DSG	11-1-2013	16:3:40	259544.000000	5190.880000	0.445313	-0.203125	-1.070313	-0.031193	0.065138	0.575229	-19.577026	-11.505127	1.800537
C:\Users\cware\Desktop\Steller20November\TagTesting20Nov2013\M12.DSG	11-1-2013	16:3:40	259545.000000	5190.900000	0.457031	-0.210938	-1.097656	-0.028440	0.063303	0.575229	-10.360718	-18.096924	1.556396
C:\Users\cware\Desktop\Steller20November\TagTesting20Nov2013\M12.DSG	11-1-2013	16:3:40	259546.000000	5190.920000	0.398438	-0.191406	-1.113281	-0.026606	0.061468	0.576147	-5.233765	-1.419067	2.517700
C:\Users\cware\Desktop\Steller20November\TagTesting20Nov2013\M12.DSG	11-1-2013	16:3:40	259547.000000	5190.940000	0.468750	-0.195313	-1.078125	-0.026606	0.061468	0.577064	-7.476807	-15.945435	-1.083374
C:\Users\cware\Desktop\Steller20November\TagTesting20Nov2013\M12.DSG	11-1-2013	16:3:40	259548.000000	5190.960000	0.421875	-0.187500	-1.074219	-0.022018	0.060550	0.578899	-7.659912	-10.498047	-2.624512
C:\Users\cware\Desktop\Steller20November\TagTesting20Nov2013\M12.DSG	11-1-2013	16:3:40	259549.000000	5190.980000	0.437500	-0.187500	-1.070313	-0.021101	0.060550	0.578899	-6.622314	-16.296387	-3.723145
C:\Users\cware\Desktop\Steller20November\TagTesting20Nov2013\M12.DSG	11-1-2013	16:3:40	259550.000000	5191.000000	0.417969	-0.210938	-1.082031	-0.017431	0.061468	0.580734	-3.967285	-12.405396	-3.051758
C:\Users\cware\Desktop\Steller20November\TagTesting20Nov2013\M12.DSG	11-1-2013	16:3:40	259551.000000	5191.020000	0.410156	-0.210938	-1.093750	-0.016514	0.061468	0.580734	-1.708984	-18.646240	-2.166748
C:\Users\cware\Desktop\Steller20November\TagTesting20Nov2013\M12.DSG	11-1-2013	16:3:40	259552.000000	5191.040000	0.371094	-0.199219	-1.105469	-0.012844	0.061468	0.582569	-4.074097	-11.383057	-1.220703
C:\Users\cware\Desktop\Steller20November\TagTesting20Nov2013\M12.DSG	11-1-2013	16:3:40	259553.000000	5191.060000	0.367188	-0.183594	-1.097656	-0.011927	0.060550	0.583486	-5.233765	-6.179810	-0.885010
C:\Users\cware\Desktop\Steller20November\TagTesting20Nov2013\M12.DSG	11-1-2013	16:3:40	259554.000000	5191.080000	0.363281	-0.171875	-1.082031	-0.011009	0.060550	0.583486	-5.996704	0.762939	-1.022339
C:\Users\cware\Desktop\Steller20November\TagTesting20Nov2013\M12.DSG	11-1-2013	16:3:40	259555.000000	5191.100000	0.367188	-0.160156	-1.082031	-0.011009	0.060550	0.583486	-6.698608	0.228882	-1.770020
C:\Users\cware\Desktop\Steller20November\TagTesting20Nov2013\M12.DSG	11-1-2013	16:3:40	259556.000000	5191.120000	0.378906	-0.171875	-1.074219	-0.011009	0.059633	0.584404	-5.401611	0.549316	-2.441406
C:\Users\cware\Desktop\Steller20November\TagTesting20Nov2013\M12.DSG	11-1-2013	16:3:40	259557.000000	5191.140000	0.398438	-0.191406	-1.042969	-0.011927	0.060550	0.584404	-5.157471	-5.523682	-2.960205
C:\Users\cware\Desktop\Steller20November\TagTesting20Nov2013\M12.DSG	11-1-2013	16:3:40	259558.000000	5191.160000	0.394531	-0.179688	-1.050781	-0.011009	0.059633	0.584404	-4.135132	-1.693726	-2.609253
C:\Users\cware\Desktop\Steller20November\TagTesting20Nov2013\M12.DSG	11-1-2013	16:3:40	259559.000000	5191.180000	0.410156	-0.167969	-1.070313	-0.011927	0.059633	0.584404	-4.959106	-1.235962	-3.555298
C:\Users\cware\Desktop\Steller20November\TagTesting20Nov2013\M12.DSG	11-1-2013	16:3:40	259560.000000	5191.200000	0.453125	-0.171875	-1.070313	-0.010092	0.058716	0.585321	-7.720947	-3.097534	-5.584717
C:\Users\cware\Desktop\Steller20November\TagTesting20Nov2013\M12.DSG	11-1-2013	16:3:40	259561.000000	5191.220000	0.398438	-0.164063	-1.066406	-0.010092	0.059633	0.582569	-8.178711	5.569458	-5.050659
C:\Users\cware\Desktop\Steller20November\TagTesting20Nov2013\M12.DSG	11-1-2013	16:3:40	259562.000000	5191.240000	0.453125	-0.171875	-1.066406	-0.011009	0.059633	0.584404	-8.117676	-5.493164	-6.683350
C:\Users\cware\Desktop\Steller20November\TagTesting20Nov2013\M12.DSG	11-1-2013	16:3:40	259563.000000	5191.260000	0.394531	-0.183594	-1.089844	-0.011009	0.059633	0.584404	-8.743286	3.753662	-5.432129
C:\Users\cware\Desktop\Steller20November\TagTesting20Nov2013\M12.DSG	11-1-2013	16:3:40	259564.000000	5191.280000	0.449219	-0.191406	-1.066406	-0.010092	0.057798	0.583486	-10.910034	-13.229370	-9.017944
C:\Users\cware\Desktop\Steller20November\TagTesting20Nov2013\M12.DSG	11-1-2013	16:3:40	259565.000000	5191.300000	0.429688	-0.191406	-1.066406	-0.009174	0.058716	0.585321	-11.215210	-7.064819	-8.438110
C:\Users\cware\Desktop\Steller20November\TagTesting20Nov2013\M12.DSG	11-1-2013	16:3:40	259566.000000	5191.320000	0.417969	-0.210938	-1.070313	-0.009174	0.055963	0.585321	-12.863159	-1.953125	-7.980347
C:\Users\cware\Desktop\Steller20November\TagTesting20Nov2013\M12.DSG	11-1-2013	16:3:40	259567.000000	5191.340000	0.398438	-0.191406	-1.070313	-0.007339	0.055963	0.583486	-12.283325	-13.275146	-9.292603
C:\Users\cware\Desktop\Steller20November\TagTesting20Nov2013\M12.DSG	11-1-2013	16:3:40	259568.000000	5191.360000	0.375000	-0.191406	-1.074219	-0.006422	0.055963	0.585321	-12.084961	-12.847900	-8.392334
C:\Users\cware\Desktop\Steller20November\TagTesting20Nov2013\M12.DSG	11-1-2013	16:3:40	259569.000000	5191.380000	0.375000	-0.191406	-1.074219	-0.004587	0.054128	0.586239	-12.237549	-13.946533	-8.163452
C:\Users\cware\Desktop\Steller20November\TagTesting20Nov2013\M12.DSG	11-1-2013	16:3:40	259570.000000	5191.400000	0.359375	-0.187500	-1.082031	-0.002752	0.053211	0.587156	-13.763428	-7.598877	-6.881714
C:\Users\cware\Desktop\Steller20November\TagTesting20Nov2013\M12.DSG	11-1-2013	16:3:40	259571.000000	5191.420000	0.347656	-0.191406	-1.066406	-0.001835	0.051376	0.586239	-14.099121	-5.187988	-7.461548
C:\Users\cware\Desktop\Steller20November\TagTesting20Nov2013\M12.DSG	11-1-2013	16:3:40	259572.000000	5191.440000	0.363281	-0.187500	-1.042969	-0.000917	0.050459	0.587156	-15.914917	-4.013062	-8.193970
C:\Users\cware\Desktop\Steller20November\TagTesting20Nov2013\M12.DSG	11-1-2013	16:3:40	259573.000000	5191.460000	0.378906	-0.164063	-1.046875	-0.000917	0.047706	0.586239	-18.508911	-2.197266	-8.789063
C:\Users\cware\Desktop\Steller20November\TagTesting20Nov2013\M12.DSG	11-1-2013	16:3:40	259574.000000	5191.480000	0.445313	-0.148438	-1.062500	-0.000917	0.047706	0.587156	-21.987915	-16.250610	-11.596680
C:\Users\cware\Desktop\Steller20November\TagTesting20Nov2013\M12.DSG	11-1-2013	16:3:40	259575.000000	5191.500000	0.378906	-0.136719	-1.101563	0.000000	0.044954	0.586239	-21.591187	-14.373779	-10.864258
C:\Users\cware\Desktop\Steller20November\TagTesting20Nov2013\M12.DSG	11-1-2013	16:3:40	259576.000000	5191.520000	0.335938	-0.144531	-1.109375	0.003670	0.041284	0.588073	-21.743774	-13.565063	-8.956909
C:\Users\cware\Desktop\Steller20November\TagTesting20Nov2013\M12.DSG	11-1-2013	16:3:40	259577.000000	5191.540000	0.296875	-0.164063	-1.117188	0.004587	0.038532	0.588073	-23.239136	-9.719849	-6.591797
C:\Users\cware\Desktop\Steller20November\TagTesting20Nov2013\M12.DSG	11-1-2013	16:3:40	259578.000000	5191.560000	0.292969	-0.160156	-1.101563	0.005505	0.034862	0.587156	-23.498535	-0.793457	-4.928589
C:\Users\cware\Desktop\Steller20November\TagTesting20Nov2013\M12.DSG	11-1-2013	16:3:40	259579.000000	5191.580000	0.328125	-0.144531	-1.074219	0.005505	0.033028	0.585321	-23.559570	1.815796	-4.867554
C:\Users\cware\Desktop\Steller20November\TagTesting20Nov2013\M12.DSG	11-1-2013	16:3:40	259580.000000	5191.600000	0.386719	-0.125000	-1.058594	0.004587	0.028440	0.584404	-28.305054	-8.361816	-4.608154
C:\Users\cware\Desktop\Steller20November\TagTesting20Nov2013\M12.DSG	11-1-2013	16:3:40	259581.000000	5191.620000	0.375000	-0.101563	-1.078125	0.007339	0.022018	0.586239	-30.532837	-9.033203	-3.921509
C:\Users\cware\Desktop\Steller20November\TagTesting20Nov2013\M12.DSG	11-1-2013	16:3:40	259582.000000	5191.640000	0.332031	-0.085938	-1.101563	0.007339	0.018349	0.584404	-30.014038	-4.119873	-3.677368
C:\Users\cware\Desktop\Steller20November\TagTesting20Nov2013\M12.DSG	11-1-2013	16:3:40	259583.000000	5191.660000	0.320313	-0.074219	-1.117188	0.008257	0.014679	0.582569	-28.396606	-2.731323	-5.371094
C:\Users\cware\Desktop\Steller20November\TagTesting20Nov2013\M12.DSG	11-1-2013	16:3:40	259584.000000	5191.680000	0.312500	-0.082031	-1.121094	0.007339	0.010092	0.582569	-27.557373	2.609253	-6.759644
C:\Users\cware\Desktop\Steller20November\TagTesting20Nov2013\M12.DSG	11-1-2013	16:3:40	259585.000000	5191.700000	0.289063	-0.089844	-1.117188	0.006422	0.007339	0.580734	-24.856567	8.178711	-6.469727
C:\Users\cware\Desktop\Steller20November\TagTesting20Nov2013\M12.DSG	11-1-2013	16:3:40	259586.000000	5191.720000	0.335938	-0.101563	-1.093750	0.003670	0.002752	0.578899	-22.247314	3.234863	-6.759644
C:\Users\cware\Desktop\Steller20November\TagTesting20Nov2013\M12.DSG	11-1-2013	16:3:40	259587.000000	5191.740000	0.347656	-0.101563	-1.089844	0.003670	0.000000	0.578899	-21.743774	8.209229	-4.348755
C:\Users\cware\Desktop\Steller20November\TagTesting20Nov2013\M12.DSG	11-1-2013	16:3:40	259588.000000	5191.760000	0.347656	-0.109375	-1.113281	0.001835	-0.003670	0.576147	-21.636963	7.781982	-3.448486
C:\Users\cware\Desktop\Steller20November\TagTesting20Nov2013\M12.DSG	11-1-2013	16:3:40	259589.000000	5191.780000	0.359375	-0.089844	-1.113281	0.000000	-0.005505	0.574312	-20.233154	8.132935	-4.577637
C:\Users\cware\Desktop\Steller20November\TagTesting20Nov2013\M12.DSG	11-1-2013	16:3:40	259590.000000	5191.800000	0.367188	-0.085938	-1.101563	-0.001835	-0.009174	0.573394	-15.777588	6.256104	-4.943848
C:\Users\cware\Desktop\Steller20November\TagTesting20Nov2013\M12.DSG	11-1-2013	16:3:40	259591.000000	5191.820000	0.351563	-0.078125	-1.093750	-0.003670	-0.009174	0.571560	-14.312744	13.854980	-4.455566
C:\Users\cware\Desktop\Steller20November\TagTesting20Nov2013\M12.DSG	11-1-2013	16:3:40	259592.000000	5191.840000	0.347656	-0.078125	-1.070313	-0.006422	-0.012844	0.568807	-12.176514	10.330200	-4.837036
C:\Users\cware\Desktop\Steller20November\TagTesting20Nov2013\M12.DSG	11-1-2013	16:3:40	259593.000000	5191.860000	0.394531	-0.066406	-1.050781	-0.008257	-0.011927	0.568807	-14.083862	6.896973	-5.630493
C:\Users\cware\Desktop\Steller20November\TagTesting20Nov2013\M12.DSG	11-1-2013	16:3:40	259594.000000	5191.880000	0.386719	-0.070313	-1.093750	-0.009174	-0.014679	0.566972	-17.166138	1.068115	-7.171631
C:\Users\cware\Desktop\Steller20November\TagTesting20Nov2013\M12.DSG	11-1-2013	16:3:40	259595.000000	5191.900000	0.394531	-0.050781	-1.097656	-0.010092	-0.015596	0.566972	-18.692017	-5.676270	-10.131836
C:\Users\cware\Desktop\Steller20November\TagTesting20Nov2013\M12.DSG	11-1-2013	16:3:40	259596.000000	5191.920000	0.343750	-0.031250	-1.105469	-0.009174	-0.017431	0.565138	-17.044067	-1.007080	-13.656616
C:\Users\cware\Desktop\Steller20November\TagTesting20Nov2013\M12.DSG	11-1-2013	16:3:40	259597.000000	5191.940000	0.351563	-0.011719	-1.078125	-0.009174	-0.020183	0.565138	-15.274048	-3.295898	-17.272949
C:\Users\cware\Desktop\Steller20November\TagTesting20Nov2013\M12.DSG	11-1-2013	16:3:40	259598.000000	5191.960000	0.335938	-0.011719	-1.101563	-0.010092	-0.017431	0.566055	-12.008667	2.227783	-18.493652
C:\Users\cware\Desktop\Steller20November\TagTesting20Nov2013\M12.DSG	11-1-2013	16:3:40	259599.000000	5191.980000	0.347656	-0.007813	-1.136719	-0.012844	-0.018349	0.564220	-11.047363	5.111694	-19.760132
C:\Users\cware\Desktop\Steller20November\TagTesting20Nov2013\M12.DSG	11-1-2013	16:3:40	259600.000000	5192.000000	0.386719	-0.015625	-1.128906	-0.013761	-0.016514	0.563303	-7.263184	1.083374	-25.451660
C:\Users\cware\Desktop\Steller20November\TagTesting20Nov2013\M12.DSG	11-1-2013	16:3:40	259601.000000	5192.020000	0.367188	-0.011719	-1.128906	-0.017431	-0.016514	0.562385	-2.090454	2.410889	-27.175903
C:\Users\cware\Desktop\Steller20November\TagTesting20Nov2013\M12.DSG	11-1-2013	16:3:40	259602.000000	5192.040000	0.328125	-0.019531	-1.117188	-0.018349	-0.013761	0.563303	5.798340	12.176514	-27.709961
C:\Users\cware\Desktop\Steller20November\TagTesting20Nov2013\M12.DSG	11-1-2013	16:3:40	259603.000000	5192.060000	0.339844	-0.027344	-1.105469	-0.023853	-0.008257	0.563303	13.168335	15.121460	-28.686523
C:\Users\cware\Desktop\Steller20November\TagTesting20Nov2013\M12.DSG	11-1-2013	16:3:40	259604.000000	5192.080000	0.371094	-0.042969	-1.093750	-0.026606	-0.004587	0.562385	18.234253	12.756348	-29.876709
C:\Users\cware\Desktop\Steller20November\TagTesting20Nov2013\M12.DSG	11-1-2013	16:3:40	259605.000000	5192.100000	0.394531	-0.066406	-1.058594	-0.032110	0.005505	0.563303	18.951416	7.400513	-31.066895
C:\Users\cware\Desktop\Steller20November\TagTesting20Nov2013\M12.DSG	11-1-2013	16:3:40	259606.000000	5192.120000	0.386719	-0.113281	-1.058594	-0.033028	0.009174	0.564220	12.695313	5.996704	-28.900146
C:\Users\cware\Desktop\Steller20November\TagTesting20Nov2013\M12.DSG	11-1-2013	16:3:40	259607.000000	5192.140000	0.398438	-0.136719	-1.066406	-0.035780	0.016514	0.563303	5.706787	3.158569	-28.762817
C:\Users\cware\Desktop\Steller20November\TagTesting20Nov2013\M12.DSG	11-1-2013	16:3:40	259608.000000	5192.160000	0.398438	-0.132813	-1.082031	-0.038532	0.019266	0.563303	2.349854	7.492065	-28.045654
C:\Users\cware\Desktop\Steller20November\TagTesting20Nov2013\M12.DSG	11-1-2013	16:3:40	259609.000000	5192.180000	0.414063	-0.113281	-1.097656	-0.041284	0.023853	0.562385	0.427246	6.088257	-28.579712
C:\Users\cware\Desktop\Steller20November\TagTesting20Nov2013\M12.DSG	11-1-2013	16:3:40	259610.000000	5192.200000	0.402344	-0.093750	-1.093750	-0.043119	0.025688	0.562385	-3.997803	9.552002	-25.802612
C:\Users\cware\Desktop\Steller20November\TagTesting20Nov2013\M12.DSG	11-1-2013	16:3:40	259611.000000	5192.220000	0.417969	-0.062500	-1.066406	-0.044954	0.029358	0.560550	-7.888794	9.246826	-24.337769
C:\Users\cware\Desktop\Steller20November\TagTesting20Nov2013\M12.DSG	11-1-2013	16:3:40	259612.000000	5192.240000	0.394531	-0.050781	-1.066406	-0.049541	0.030275	0.559633	-10.940552	12.344360	-24.200439
C:\Users\cware\Desktop\Steller20November\TagTesting20Nov2013\M12.DSG	11-1-2013	16:3:40	259613.000000	5192.260000	0.410156	-0.062500	-1.070313	-0.051376	0.030275	0.558716	-11.779785	9.185791	-26.062012
C:\Users\cware\Desktop\Steller20November\TagTesting20Nov2013\M12.DSG	11-1-2013	16:3:40	259614.000000	5192.280000	0.386719	-0.066406	-1.097656	-0.055963	0.032110	0.556881	-10.009766	15.289307	-25.299072
C:\Users\cware\Desktop\Steller20November\TagTesting20Nov2013\M12.DSG	11-1-2013	16:3:40	259615.000000	5192.300000	0.390625	-0.046875	-1.113281	-0.058716	0.033028	0.555963	-9.155273	10.711670	-25.909424
C:\Users\cware\Desktop\Steller20November\TagTesting20Nov2013\M12.DSG	11-1-2013	16:3:40	259616.000000	5192.320000	0.429688	-0.050781	-1.105469	-0.062385	0.034862	0.554128	-8.056641	15.731812	-22.766113
C:\Users\cware\Desktop\Steller20November\TagTesting20Nov2013\M12.DSG	11-1-2013	16:3:40	259617.000000	5192.340000	0.386719	-0.070313	-1.066406	-0.066055	0.034862	0.551376	-7.949829	27.328491	-22.613525
C:\Users\cware\Desktop\Steller20November\TagTesting20Nov2013\M12.DSG	11-1-2013	16:3:40	259618.000000	5192.360000	0.359375	-0.113281	-1.035156	-0.072477	0.036697	0.548624	-7.263184	29.266357	-31.280518
C:\Users\cware\Desktop\Steller20November\TagTesting20Nov2013\M12.DSG	11-1-2013	16:3:40	259619.000000	5192.380000	0.386719	-0.109375	-0.945313	-0.077064	0.039450	0.544954	-8.666992	28.121948	-37.109375
C:\Users\cware\Desktop\Steller20November\TagTesting20Nov2013\M12.DSG	11-1-2013	16:3:40	259620.000000	5192.400000	0.445313	-0.117188	-1.023438	-0.085321	0.043119	0.541284	-12.725830	12.252808	-40.283203
C:\Users\cware\Desktop\Steller20November\TagTesting20Nov2013\M12.DSG	11-1-2013	16:3:40	259621.000000	5192.420000	0.406250	-0.125000	-1.082031	-0.087156	0.045872	0.539450	-7.690430	21.133423	-38.726807
C:\Users\cware\Desktop\Steller20November\TagTesting20Nov2013\M12.DSG	11-1-2013	16:3:40	259622.000000	5192.440000	0.441406	-0.117188	-1.101563	-0.093578	0.052294	0.536697	1.983643	17.715454	-36.956787
C:\Users\cware\Desktop\Steller20November\TagTesting20Nov2013\M12.DSG	11-1-2013	16:3:40	259623.000000	5192.460000	0.406250	-0.117188	-1.121094	-0.096330	0.055963	0.534862	1.205444	27.801514	-33.142090
C:\Users\cware\Desktop\Steller20November\TagTesting20Nov2013\M12.DSG	11-1-2013	16:3:40	259624.000000	5192.480000	0.484375	-0.093750	-1.136719	-0.104587	0.061468	0.528440	-1.831055	35.476685	-31.906128
C:\Users\cware\Desktop\Steller20November\TagTesting20Nov2013\M12.DSG	11-1-2013	16:3:40	259625.000000	5192.500000	0.601563	-0.078125	-1.136719	-0.109174	0.065138	0.526606	-6.866455	22.811890	-36.376953
C:\Users\cware\Desktop\Steller20November\TagTesting20Nov2013\M12.DSG	11-1-2013	16:3:40	259626.000000	5192.520000	0.617188	-0.019531	-1.136719	-0.114679	0.069725	0.522936	-9.857178	16.265869	-41.061401
C:\Users\cware\Desktop\Steller20November\TagTesting20Nov2013\M12.DSG	11-1-2013	16:3:40	259627.000000	5192.540000	0.609375	0.015625	-1.121094	-0.117431	0.072477	0.521101	-15.289307	9.826660	-43.853760
C:\Users\cware\Desktop\Steller20November\TagTesting20Nov2013\M12.DSG	11-1-2013	16:3:40	259628.000000	5192.560000	0.578125	0.027344	-1.101563	-0.121101	0.075229	0.518349	-21.972656	7.049561	-46.478271
C:\Users\cware\Desktop\Steller20November\TagTesting20Nov2013\M12.DSG	11-1-2013	16:3:40	259629.000000	5192.580000	0.527344	-0.015625	-1.046875	-0.123853	0.076147	0.517431	-24.688721	7.553101	-47.164917
C:\Users\cware\Desktop\Steller20November\TagTesting20Nov2013\M12.DSG	11-1-2013	16:3:40	259630.000000	5192.600000	0.476563	-0.066406	-1.035156	-0.128440	0.079817	0.516514	-19.729614	9.841919	-47.378540
C:\Users\cware\Desktop\Steller20November\TagTesting20Nov2013\M12.DSG	11-1-2013	16:3:40	259631.000000	5192.620000	0.449219	-0.089844	-1.058594	-0.128440	0.082569	0.514679	-11.840820	15.396118	-46.447754
C:\Users\cware\Desktop\Steller20November\TagTesting20Nov2013\M12.DSG	11-1-2013	16:3:40	259632.000000	5192.640000	0.433594	-0.109375	-1.089844	-0.135780	0.088073	0.509174	-5.920410	25.405884	-42.755127
C:\Users\cware\Desktop\Steller20November\TagTesting20Nov2013\M12.DSG	11-1-2013	16:3:40	259633.000000	5192.660000	0.492188	-0.101563	-1.125000	-0.139450	0.091743	0.508257	-7.461548	27.282715	-39.916992
C:\Users\cware\Desktop\Steller20November\TagTesting20Nov2013\M12.DSG	11-1-2013	16:3:40	259634.000000	5192.680000	0.531250	-0.101563	-1.128906	-0.146789	0.095413	0.503670	-11.734009	25.619507	-36.987305
C:\Users\cware\Desktop\Steller20November\TagTesting20Nov2013\M12.DSG	11-1-2013	16:3:40	259635.000000	5192.700000	0.562500	-0.109375	-1.097656	-0.149541	0.098165	0.500917	-16.632080	25.070190	-36.605835
C:\Users\cware\Desktop\Steller20November\TagTesting20Nov2013\M12.DSG	11-1-2013	16:3:40	259636.000000	5192.720000	0.562500	-0.121094	-1.085938	-0.152294	0.099083	0.498165	-19.180298	29.617310	-38.681030
C:\Users\cware\Desktop\Steller20November\TagTesting20Nov2013\M12.DSG	11-1-2013	16:3:40	259637.000000	5192.740000	0.535156	-0.152344	-1.035156	-0.159633	0.101835	0.492661	-17.684937	34.973145	-40.832520
C:\Users\cware\Desktop\Steller20November\TagTesting20Nov2013\M12.DSG	11-1-2013	16:3:40	259638.000000	5192.760000	0.554688	-0.195313	-0.984375	-0.163303	0.104587	0.489908	-17.242432	35.980225	-41.915894
C:\Users\cware\Desktop\Steller20November\TagTesting20Nov2013\M12.DSG	11-1-2013	16:3:40	259639.000000	5192.780000	0.601563	-0.195313	-0.968750	-0.171560	0.110092	0.481651	-19.821167	27.999878	-40.161133
C:\Users\cware\Desktop\Steller20November\TagTesting20Nov2013\M12.DSG	11-1-2013	16:3:40	259640.000000	5192.800000	0.632813	-0.179688	-0.980469	-0.174312	0.110092	0.478899	-20.538330	22.293091	-37.292480
C:\Users\cware\Desktop\Steller20November\TagTesting20Nov2013\M12.DSG	11-1-2013	16:3:40	259641.000000	5192.820000	0.644531	-0.156250	-1.054688	-0.178899	0.113761	0.474312	-11.825562	17.532349	-35.949707
C:\Users\cware\Desktop\Steller20November\TagTesting20Nov2013\M12.DSG	11-1-2013	16:3:40	259642.000000	5192.840000	0.656250	-0.128906	-1.136719	-0.181651	0.117431	0.473394	2.334595	20.385742	-35.751343
C:\Users\cware\Desktop\Steller20November\TagTesting20Nov2013\M12.DSG	11-1-2013	16:3:40	259643.000000	5192.860000	0.628906	-0.136719	-1.082031	-0.185321	0.124771	0.468807	3.036499	26.184082	-36.270142
C:\Users\cware\Desktop\Steller20November\TagTesting20Nov2013\M12.DSG	11-1-2013	16:3:40	259644.000000	5192.880000	0.550781	-0.164063	-1.000000	-0.189908	0.128440	0.464220	-11.535645	42.297363	-36.468506
C:\Users\cware\Desktop\Steller20November\TagTesting20Nov2013\M12.DSG	11-1-2013	16:3:40	259645.000000	5192.900000	0.558594	-0.156250	-0.925781	-0.197248	0.133028	0.456881	-28.335571	34.698486	-42.282104
C:\Users\cware\Desktop\Steller20November\TagTesting20Nov2013\M12.DSG	11-1-2013	16:3:40	259646.000000	5192.920000	0.648438	-0.148438	-0.882813	-0.200917	0.134862	0.452294	-33.432007	26.794434	-44.372559
C:\Users\cware\Desktop\Steller20November\TagTesting20Nov2013\M12.DSG	11-1-2013	16:3:40	259647.000000	5192.940000	0.703125	-0.167969	-0.867188	-0.206422	0.134862	0.447706	-32.821655	18.295288	-43.334961
C:\Users\cware\Desktop\Steller20November\TagTesting20Nov2013\M12.DSG	11-1-2013	16:3:40	259648.000000	5192.960000	0.710938	-0.175781	-0.843750	-0.207339	0.137615	0.445872	-35.385132	10.421753	-41.000366
C:\Users\cware\Desktop\Steller20November\TagTesting20Nov2013\M12.DSG	11-1-2013	16:3:40	259649.000000	5192.980000	0.703125	-0.207031	-0.843750	-0.208257	0.138532	0.444037	-40.924072	0.823975	-35.629272
C:\Users\cware\Desktop\Steller20November\TagTesting20Nov2013\M12.DSG	11-1-2013	16:3:40	259650.000000	5193.000000	0.667969	-0.210938	-0.871094	-0.209174	0.138532	0.444037	-47.256470	-1.205444	-31.005859
C:\Users\cware\Desktop\Steller20November\TagTesting20Nov2013\M12.DSG	11-1-2013	16:3:40	259651.000000	5193.020000	0.667969	-0.191406	-0.886719	-0.209174	0.136697	0.444954	-51.040649	-8.895874	-30.410767
C:\Users\cware\Desktop\Steller20November\TagTesting20Nov2013\M12.DSG	11-1-2013	16:3:40	259652.000000	5193.040000	0.636719	-0.167969	-0.906250	-0.208257	0.134862	0.445872	-54.595947	-11.993408	-28.121948
C:\Users\cware\Desktop\Steller20November\TagTesting20Nov2013\M12.DSG	11-1-2013	16:3:40	259653.000000	5193.060000	0.593750	-0.179688	-0.914063	-0.207339	0.133028	0.445872	-56.869507	-11.779785	-26.473999
C:\Users\cware\Desktop\Steller20November\TagTesting20Nov2013\M12.DSG	11-1-2013	16:3:40	259654.000000	5193.080000	0.578125	-0.183594	-0.910156	-0.207339	0.126606	0.446789	-65.383911	-7.904053	-25.100708
C:\Users\cware\Desktop\Steller20November\TagTesting20Nov2013\M12.DSG	11-1-2013	16:3:40	259655.000000	5193.100000	0.605469	-0.171875	-0.917969	-0.206422	0.123853	0.447706	-71.426392	-6.210327	-25.924683
C:\Users\cware\Desktop\Steller20November\TagTesting20Nov2013\M12.DSG	11-1-2013	16:3:40	259656.000000	5193.120000	0.609375	-0.164063	-0.937500	-0.208257	0.117431	0.446789	-69.869995	-10.726929	-27.496338
C:\Users\cware\Desktop\Steller20November\TagTesting20Nov2013\M12.DSG	11-1-2013	16:3:40	259657.000000	5193.140000	0.542969	-0.156250	-0.953125	-0.206422	0.112844	0.446789	-63.705444	-4.577637	-27.954102
C:\Users\cware\Desktop\Steller20November\TagTesting20Nov2013\M12.DSG	11-1-2013	16:3:40	259658.000000	5193.160000	0.550781	-0.156250	-0.968750	-0.206422	0.109174	0.444954	-59.524536	-3.158569	-31.250000
C:\Users\cware\Desktop\Steller20November\TagTesting20Nov2013\M12.DSG	11-1-2013	16:3:40	259659.000000	5193.180000	0.562500	-0.128906	-0.976563	-0.207339	0.106422	0.444954	-57.067871	2.288818	-28.793335
C:\Users\cware\Desktop\Steller20November\TagTesting20Nov2013\M12.DSG	11-1-2013	16:3:40	259660.000000	5193.200000	0.613281	-0.101563	-0.988281	-0.208257	0.102752	0.441284	-59.265137	5.096436	-22.811890
C:\Users\cware\Desktop\Steller20November\TagTesting20Nov2013\M12.DSG	11-1-2013	16:3:40	259661.000000	5193.220000	0.660156	-0.074219	-0.968750	-0.209174	0.099083	0.439450	-60.867310	1.159668	-18.783569
C:\Users\cware\Desktop\Steller20November\TagTesting20Nov2013\M12.DSG	11-1-2013	16:3:40	259662.000000	5193.240000	0.691406	-0.054688	-0.968750	-0.208257	0.091743	0.437615	-58.807373	-11.444092	-18.386841
C:\Users\cware\Desktop\Steller20November\TagTesting20Nov2013\M12.DSG	11-1-2013	16:3:40	259663.000000	5193.260000	0.675781	-0.015625	-0.988281	-0.207339	0.089908	0.438532	-50.964355	-21.392822	-20.919800
C:\Users\cware\Desktop\Steller20November\TagTesting20Nov2013\M12.DSG	11-1-2013	16:3:40	259664.000000	5193.280000	0.582031	0.011719	-1.003906	-0.205505	0.086239	0.439450	-37.704468	-13.641357	-20.355225
C:\Users\cware\Desktop\Steller20November\TagTesting20Nov2013\M12.DSG	11-1-2013	16:3:40	259665.000000	5193.300000	0.507813	0.023438	-0.984375	-0.204587	0.086239	0.440367	-35.217285	-4.486084	-17.181396
C:\Users\cware\Desktop\Steller20November\TagTesting20Nov2013\M12.DSG	11-1-2013	16:3:40	259666.000000	5193.320000	0.546875	0.011719	-0.953125	-0.205505	0.082569	0.440367	-35.263062	-4.425049	-15.182495
C:\Users\cware\Desktop\Steller20November\TagTesting20Nov2013\M12.DSG	11-1-2013	16:3:40	259667.000000	5193.340000	0.570313	0.019531	-0.992188	-0.203670	0.080734	0.439450	-31.723022	-12.832642	-14.694214
C:\Users\cware\Desktop\Steller20November\TagTesting20Nov2013\M12.DSG	11-1-2013	16:3:40	259668.000000	5193.360000	0.589844	0.015625	-1.039063	-0.203670	0.078899	0.439450	-23.925781	-7.400513	-14.968872
C:\Users\cware\Desktop\Steller20November\TagTesting20Nov2013\M12.DSG	11-1-2013	16:3:40	259669.000000	5193.380000	0.585938	0.003906	-1.066406	-0.202752	0.079817	0.441284	-17.272949	-12.664795	-15.762329
C:\Users\cware\Desktop\Steller20November\TagTesting20Nov2013\M12.DSG	11-1-2013	16:3:40	259670.000000	5193.400000	0.585938	-0.035156	-1.046875	-0.202752	0.078899	0.441284	-18.920898	-2.334595	-10.055542
C:\Users\cware\Desktop\Steller20November\TagTesting20Nov2013\M12.DSG	11-1-2013	16:3:40	259671.000000	5193.420000	0.574219	-0.074219	-1.000000	-0.201835	0.077064	0.442202	-24.246216	-4.440308	-7.171631
C:\Users\cware\Desktop\Steller20November\TagTesting20Nov2013\M12.DSG	11-1-2013	16:3:40	259672.000000	5193.440000	0.570313	-0.085938	-0.964844	-0.200917	0.074312	0.441284	-27.069092	-6.362915	-8.544922
C:\Users\cware\Desktop\Steller20November\TagTesting20Nov2013\M12.DSG	11-1-2013	16:3:40	259673.000000	5193.460000	0.562500	-0.039063	-0.984375	-0.201835	0.072477	0.441284	-26.458740	-4.013062	-12.603760
C:\Users\cware\Desktop\Steller20November\TagTesting20Nov2013\M12.DSG	11-1-2013	16:3:40	259674.000000	5193.480000	0.542969	-0.023438	-1.003906	-0.200917	0.071560	0.440367	-26.840210	-6.210327	-14.999390
C:\Users\cware\Desktop\Steller20November\TagTesting20Nov2013\M12.DSG	11-1-2013	16:3:40	259675.000000	5193.500000	0.535156	-0.015625	-1.003906	-0.201835	0.069725	0.441284	-27.526855	-1.312256	-14.038086
C:\Users\cware\Desktop\Steller20November\TagTesting20Nov2013\M12.DSG	11-1-2013	16:3:40	259676.000000	5193.520000	0.511719	-0.035156	-1.019531	-0.201835	0.069725	0.440367	-29.113770	2.944946	-11.108398
C:\Users\cware\Desktop\Steller20November\TagTesting20Nov2013\M12.DSG	11-1-2013	16:3:40	259677.000000	5193.540000	0.519531	-0.039063	-1.019531	-0.202752	0.066055	0.438532	-29.815674	10.772705	-9.170532
C:\Users\cware\Desktop\Steller20November\TagTesting20Nov2013\M12.DSG	11-1-2013	16:3:40	259678.000000	5193.560000	0.546875	-0.046875	-1.011719	-0.205505	0.064220	0.436697	-27.130127	10.238647	-11.016846
C:\Users\cware\Desktop\Steller20November\TagTesting20Nov2013\M12.DSG	11-1-2013	16:3:40	259679.000000	5193.580000	0.570313	-0.039063	-1.003906	-0.206422	0.061468	0.433028	-21.041870	3.829956	-11.962891
C:\Users\cware\Desktop\Steller20November\TagTesting20Nov2013\M12.DSG	11-1-2013	16:3:40	259680.000000	5193.600000	0.546875	0.000000	-1.007813	-0.207339	0.061468	0.432110	-18.676758	13.534546	-9.277344
C:\Users\cware\Desktop\Steller20November\TagTesting20Nov2013\M12.DSG	11-1-2013	16:3:40	259681.000000	5193.620000	0.574219	0.035156	-1.003906	-0.209174	0.059633	0.428440	-18.463135	9.567261	-10.360718
C:\Users\cware\Desktop\Steller20November\TagTesting20Nov2013\M12.DSG	11-1-2013	16:3:40	259682.000000	5193.640000	0.566406	0.078125	-1.019531	-0.209174	0.059633	0.420183	-20.553589	16.433716	-11.367798
C:\Users\cware\Desktop\Steller20November\TagTesting20Nov2013\M12.DSG	11-1-2013	16:3:40	259683.000000	5193.660000	0.582031	0.121094	-1.023438	-0.212844	0.058716	0.424771	-18.859863	11.840820	-13.336182
C:\Users\cware\Desktop\Steller20November\TagTesting20Nov2013\M12.DSG	11-1-2013	16:3:40	259684.000000	5193.680000	0.535156	0.125000	-1.074219	-0.215596	0.057798	0.421101	-19.653320	10.177612	-14.556885
C:\Users\cware\Desktop\Steller20November\TagTesting20Nov2013\M12.DSG	11-1-2013	16:3:40	259685.000000	5193.700000	0.535156	0.148438	-1.074219	-0.218349	0.057798	0.416514	-16.143799	12.344360	-14.617920
C:\Users\cware\Desktop\Steller20November\TagTesting20Nov2013\M12.DSG	11-1-2013	16:3:40	259686.000000	5193.720000	0.531250	0.175781	-1.085938	-0.219266	0.057798	0.415596	-11.505127	19.927979	-13.839722
C:\Users\cware\Desktop\Steller20November\TagTesting20Nov2013\M12.DSG	11-1-2013	16:3:40	259687.000000	5193.740000	0.531250	0.179688	-1.097656	-0.221101	0.058716	0.412844	-8.605957	12.695313	-16.265869
C:\Users\cware\Desktop\Steller20November\TagTesting20Nov2013\M12.DSG	11-1-2013	16:3:40	259688.000000	5193.760000	0.515625	0.175781	-1.113281	-0.223853	0.058716	0.409174	-4.257202	27.679443	-16.159058
C:\Users\cware\Desktop\Steller20November\TagTesting20Nov2013\M12.DSG	11-1-2013	16:3:40	259689.000000	5193.780000	0.539063	0.164063	-1.097656	-0.227523	0.060550	0.407339	1.724243	21.469116	-17.593384
C:\Users\cware\Desktop\Steller20November\TagTesting20Nov2013\M12.DSG	11-1-2013	16:3:40	259690.000000	5193.800000	0.488281	0.140625	-1.085938	-0.233028	0.063303	0.401835	10.986328	42.633057	-13.031006
C:\Users\cware\Desktop\Steller20November\TagTesting20Nov2013\M12.DSG	11-1-2013	16:3:40	259691.000000	5193.820000	0.562500	0.113281	-1.070313	-0.236697	0.066055	0.397248	13.763428	40.863037	-14.282227
C:\Users\cware\Desktop\Steller20November\TagTesting20Nov2013\M12.DSG	11-1-2013	16:3:40	259692.000000	5193.840000	0.656250	0.093750	-1.019531	-0.241284	0.069725	0.388991	11.917114	39.718628	-14.816284
C:\Users\cware\Desktop\Steller20November\TagTesting20Nov2013\M12.DSG	11-1-2013	16:3:40	259693.000000	5193.860000	0.707031	0.050781	-0.976563	-0.244954	0.069725	0.384404	8.819580	38.986206	-15.121460
C:\Users\cware\Desktop\Steller20November\TagTesting20Nov2013\M12.DSG	11-1-2013	16:3:40	259694.000000	5193.880000	0.722656	0.015625	-0.976563	-0.251376	0.077064	0.377064	8.392334	31.188965	-14.678955
C:\Users\cware\Desktop\Steller20November\TagTesting20Nov2013\M12.DSG	11-1-2013	16:3:40	259695.000000	5193.900000	0.726563	-0.019531	-0.960938	-0.255046	0.078899	0.371560	5.126953	32.913208	-9.033203
C:\Users\cware\Desktop\Steller20November\TagTesting20Nov2013\M12.DSG	11-1-2013	16:3:40	259696.000000	5193.920000	0.746094	-0.050781	-0.937500	-0.258716	0.078899	0.364220	6.210327	37.124634	-3.768921
C:\Users\cware\Desktop\Steller20November\TagTesting20Nov2013\M12.DSG	11-1-2013	16:3:40	259697.000000	5193.940000	0.746094	-0.050781	-0.937500	-0.261468	0.080734	0.360550	8.712769	30.502319	-0.732422
C:\Users\cware\Desktop\Steller20November\TagTesting20Nov2013\M12.DSG	11-1-2013	16:3:40	259698.000000	5193.960000	0.738281	-0.070313	-0.906250	-0.266055	0.079817	0.353211	8.590698	29.464722	3.189087
C:\Users\cware\Desktop\Steller20November\TagTesting20Nov2013\M12.DSG	11-1-2013	16:3:40	259699.000000	5193.980000	0.714844	-0.062500	-0.894531	-0.267890	0.078899	0.351376	5.752563	33.920288	5.630493
C:\Users\cware\Desktop\Steller20November\TagTesting20Nov2013\M12.DSG	11-1-2013	16:3:40	259700.000000	5194.000000	0.707031	-0.058594	-0.937500	-0.272477	0.077064	0.341284	3.906250	39.138794	8.911133
C:\Users\cware\Desktop\Steller20November\TagTesting20Nov2013\M12.DSG	11-1-2013	16:3:40	259701.000000	5194.020000	0.753906	-0.042969	-1.175781	-0.273394	0.076147	0.338532	7.568359	48.904419	11.703491
C:\Users\cware\Desktop\Steller20November\TagTesting20Nov2013\M12.DSG	11-1-2013	16:3:40	259702.000000	5194.040000	0.636719	-0.054688	-1.031250	-0.280734	0.071560	0.324771	-11.978149	67.230225	20.706177
C:\Users\cware\Desktop\Steller20November\TagTesting20Nov2013\M12.DSG	11-1-2013	16:3:40	259703.000000	5194.060000	0.671875	0.062500	-0.824219	-0.283486	0.066972	0.316514	0.595093	61.614990	12.298584
C:\Users\cware\Desktop\Steller20November\TagTesting20Nov2013\M12.DSG	11-1-2013	16:3:40	259704.000000	5194.080000	0.441406	0.136719	-0.683594	-0.291743	0.066055	0.297248	55.175781	104.171753	14.022827
C:\Users\cware\Desktop\Steller20November\TagTesting20Nov2013\M12.DSG	11-1-2013	16:3:40	259705.000000	5194.100000	0.386719	0.214844	-0.636719	-0.295413	0.066055	0.283486	55.877686	119.445801	17.181396
C:\Users\cware\Desktop\Steller20November\TagTesting20Nov2013\M12.DSG	11-1-2013	16:3:40	259706.000000	5194.120000	0.511719	0.175781	-0.445313	-0.305505	0.066055	0.255046	15.579224	109.146118	6.042480
C:\Users\cware\Desktop\Steller20November\TagTesting20Nov2013\M12.DSG	11-1-2013	16:3:40	259707.000000	5194.140000	0.925781	0.097656	-0.328125	-0.308257	0.065138	0.244954	-14.984131	19.348145	-18.417358
C:\Users\cware\Desktop\Steller20November\TagTesting20Nov2013\M12.DSG	11-1-2013	16:3:40	259708.000000	5194.160000	1.011719	-0.121094	-0.562500	-0.308257	0.068807	0.246789	9.689331	-27.313232	-16.769409
C:\Users\cware\Desktop\Steller20November\TagTesting20Nov2013\M12.DSG	11-1-2013	16:3:40	259709.000000	5194.180000	1.023438	-0.292969	-0.847656	-0.308257	0.073394	0.249541	27.389526	-23.315430	-18.478394
C:\Users\cware\Desktop\Steller20November\TagTesting20Nov2013\M12.DSG	11-1-2013	16:3:40	259710.000000	5194.200000	1.003906	-0.378906	-0.929688	-0.307339	0.077982	0.254128	5.096436	15.502930	-18.890381
C:\Users\cware\Desktop\Steller20November\TagTesting20Nov2013\M12.DSG	11-1-2013	16:3:40	259711.000000	5194.220000	0.886719	-0.437500	-0.890625	-0.308257	0.079817	0.244037	-12.771606	56.762695	-3.921509
C:\Users\cware\Desktop\Steller20November\TagTesting20Nov2013\M12.DSG	11-1-2013	16:3:40	259712.000000	5194.240000	1.046875	-0.429688	-0.738281	-0.311009	0.077982	0.238532	-19.058228	47.424316	2.624512
C:\Users\cware\Desktop\Steller20November\TagTesting20Nov2013\M12.DSG	11-1-2013	16:3:40	259713.000000	5194.260000	1.031250	-0.406250	-0.742188	-0.314679	0.075229	0.223853	-41.580200	52.947998	1.663208
C:\Users\cware\Desktop\Steller20November\TagTesting20Nov2013\M12.DSG	11-1-2013	16:3:40	259714.000000	5194.280000	0.968750	-0.304688	-0.824219	-0.315596	0.075229	0.215596	-41.213989	70.983887	3.585815
C:\Users\cware\Desktop\Steller20November\TagTesting20Nov2013\M12.DSG	11-1-2013	16:3:40	259715.000000	5194.300000	0.933594	0.003906	-0.906250	-0.321101	0.068807	0.189908	-38.116455	122.207642	28.137207
C:\Users\cware\Desktop\Steller20November\TagTesting20Nov2013\M12.DSG	11-1-2013	16:3:40	259716.000000	5194.320000	0.667969	-0.019531	-0.769531	-0.323853	0.062385	0.171560	-2.914429	107.803345	46.142578
C:\Users\cware\Desktop\Steller20November\TagTesting20Nov2013\M12.DSG	11-1-2013	16:3:40	259717.000000	5194.340000	0.710938	-0.210938	-0.480469	-0.324771	0.049541	0.144954	5.645752	55.404663	20.416260
C:\Users\cware\Desktop\Steller20November\TagTesting20Nov2013\M12.DSG	11-1-2013	16:3:40	259718.000000	5194.360000	1.050781	-0.039063	-0.277344	-0.323853	0.050459	0.141284	-41.641235	-14.236450	-21.972656
C:\Users\cware\Desktop\Steller20November\TagTesting20Nov2013\M12.DSG	11-1-2013	16:3:40	259719.000000	5194.380000	1.113281	0.015625	-0.566406	-0.325688	0.053211	0.140367	-69.107056	13.015747	-28.869629
C:\Users\cware\Desktop\Steller20November\TagTesting20Nov2013\M12.DSG	11-1-2013	16:3:40	259720.000000	5194.400000	0.976563	-0.125000	-0.847656	-0.325688	0.055963	0.134862	-51.727295	51.910400	1.586914
C:\Users\cware\Desktop\Steller20November\TagTesting20Nov2013\M12.DSG	11-1-2013	16:3:40	259721.000000	5194.420000	0.945313	-0.156250	-0.921875	-0.327523	0.050459	0.116514	-17.669678	66.940308	32.577515
C:\Users\cware\Desktop\Steller20November\TagTesting20Nov2013\M12.DSG	11-1-2013	16:3:40	259722.000000	5194.440000	1.023438	0.000000	-0.679688	-0.326606	0.044954	0.107339	16.220093	53.558350	39.199829
C:\Users\cware\Desktop\Steller20November\TagTesting20Nov2013\M12.DSG	11-1-2013	16:3:40	259723.000000	5194.460000	1.023438	0.000000	-0.679688	-0.324771	0.034862	0.095413	30.075073	35.919189	33.966064
C:\Users\cware\Desktop\Steller20November\TagTesting20Nov2013\M12.DSG	11-1-2013	16:3:40	259724.000000	5194.480000	1.031250	0.117188	-0.328125	-0.323853	0.028440	0.092661	25.772095	29.678345	21.072388
C:\Users\cware\Desktop\Steller20November\TagTesting20Nov2013\M12.DSG	11-1-2013	16:3:40	259725.000000	5194.500000	1.050781	0.136719	-0.289063	-0.322936	0.023853	0.086239	7.675171	24.307251	10.925293
C:\Users\cware\Desktop\Steller20November\TagTesting20Nov2013\M12.DSG	11-1-2013	16:3:40	259726.000000	5194.520000	1.054688	0.152344	-0.234375	-0.322936	0.021101	0.083486	-16.174316	21.499634	1.480103
C:\Users\cware\Desktop\Steller20November\TagTesting20Nov2013\M12.DSG	11-1-2013	16:3:40	259727.000000	5194.540000	1.078125	0.140625	-0.257813	-0.322018	0.021101	0.079817	-30.807495	20.751953	-0.930786
C:\Users\cware\Desktop\Steller20November\TagTesting20Nov2013\M12.DSG	11-1-2013	16:3:40	259728.000000	5194.560000	1.113281	0.101563	-0.296875	-0.322936	0.020183	0.072477	-39.505005	3.173828	-1.068115
C:\Users\cware\Desktop\Steller20November\TagTesting20Nov2013\M12.DSG	11-1-2013	16:3:40	259729.000000	5194.580000	1.097656	0.093750	-0.328125	-0.321101	0.020183	0.071560	-39.260864	-14.053345	-1.144409
C:\Users\cware\Desktop\Steller20November\TagTesting20Nov2013\M12.DSG	11-1-2013	16:3:40	259730.000000	5194.600000	1.042969	0.078125	-0.328125	-0.320183	0.017431	0.073394	-35.858154	-30.670166	2.990723
C:\Users\cware\Desktop\Steller20November\TagTesting20Nov2013\M12.DSG	11-1-2013	16:3:40	259731.000000	5194.620000	1.003906	0.054688	-0.355469	-0.320183	0.017431	0.076147	-32.516479	-40.939331	9.353638
C:\Users\cware\Desktop\Steller20November\TagTesting20Nov2013\M12.DSG	11-1-2013	16:3:40	259732.000000	5194.640000	0.953125	0.085938	-0.421875	-0.318349	0.013761	0.085321	-23.086548	-45.120239	17.074585
C:\Users\cware\Desktop\Steller20November\TagTesting20Nov2013\M12.DSG	11-1-2013	16:3:40	259733.000000	5194.660000	0.902344	0.164063	-0.492188	-0.318349	0.010092	0.090826	-9.109497	-46.707153	22.415161
C:\Users\cware\Desktop\Steller20November\TagTesting20Nov2013\M12.DSG	11-1-2013	16:3:40	259734.000000	5194.680000	0.878906	0.226563	-0.539063	-0.315596	0.002752	0.101835	3.982544	-46.325684	26.245117
C:\Users\cware\Desktop\Steller20November\TagTesting20Nov2013\M12.DSG	11-1-2013	16:3:40	259735.000000	5194.700000	0.871094	0.273438	-0.546875	-0.313761	-0.001835	0.108257	11.032104	-47.210693	26.290894
C:\Users\cware\Desktop\Steller20November\TagTesting20Nov2013\M12.DSG	11-1-2013	16:3:40	259736.000000	5194.720000	0.871094	0.304688	-0.507813	-0.310092	-0.008257	0.122936	15.029907	-48.248291	22.598267
C:\Users\cware\Desktop\Steller20November\TagTesting20Nov2013\M12.DSG	11-1-2013	16:3:40	259737.000000	5194.740000	0.878906	0.292969	-0.484375	-0.308257	-0.012844	0.129358	19.393921	-47.698975	17.807007
C:\Users\cware\Desktop\Steller20November\TagTesting20Nov2013\M12.DSG	11-1-2013	16:3:40	259738.000000	5194.760000	0.906250	0.250000	-0.476563	-0.304587	-0.016514	0.144954	25.390625	-52.551270	12.054443
C:\Users\cware\Desktop\Steller20November\TagTesting20Nov2013\M12.DSG	11-1-2013	16:3:40	259739.000000	5194.780000	0.914063	0.175781	-0.511719	-0.303670	-0.019266	0.152294	28.488159	-61.782837	7.644653
C:\Users\cware\Desktop\Steller20November\TagTesting20Nov2013\M12.DSG	11-1-2013	16:3:40	259740.000000	5194.800000	0.914063	0.097656	-0.550781	-0.299083	-0.021101	0.172477	31.005859	-72.921753	6.774902
C:\Users\cware\Desktop\Steller20November\TagTesting20Nov2013\M12.DSG	11-1-2013	16:3:40	259741.000000	5194.820000	0.906250	0.035156	-0.593750	-0.297248	-0.021101	0.183486	35.888672	-79.132080	8.850098
C:\Users\cware\Desktop\Steller20November\TagTesting20Nov2013\M12.DSG	11-1-2013	16:3:40	259742.000000	5194.840000	0.863281	0.007813	-0.660156	-0.290826	-0.023853	0.206422	36.407471	-72.341919	16.983032
C:\Users\cware\Desktop\Steller20November\TagTesting20Nov2013\M12.DSG	11-1-2013	16:3:40	259743.000000	5194.860000	0.847656	0.000000	-0.703125	-0.288073	-0.023853	0.217431	27.786255	-62.957764	25.131226
C:\Users\cware\Desktop\Steller20November\TagTesting20Nov2013\M12.DSG	11-1-2013	16:3:40	259744.000000	5194.880000	0.839844	0.003906	-0.695313	-0.280734	-0.030275	0.233028	16.021729	-53.894043	32.180786
C:\Users\cware\Desktop\Steller20November\TagTesting20Nov2013\M12.DSG	11-1-2013	16:3:40	259745.000000	5194.900000	0.855469	0.007813	-0.687500	-0.277064	-0.034862	0.238532	11.428833	-50.277710	30.929565
C:\Users\cware\Desktop\Steller20November\TagTesting20Nov2013\M12.DSG	11-1-2013	16:3:40	259746.000000	5194.920000	0.890625	-0.003906	-0.656250	-0.270642	-0.040367	0.253211	15.045166	-63.400269	18.676758
C:\Users\cware\Desktop\Steller20November\TagTesting20Nov2013\M12.DSG	11-1-2013	16:3:40	259747.000000	5194.940000	0.859375	-0.003906	-0.625000	-0.266055	-0.041284	0.264220	18.157959	-68.954468	11.032104
C:\Users\cware\Desktop\Steller20November\TagTesting20Nov2013\M12.DSG	11-1-2013	16:3:40	259748.000000	5194.960000	0.804688	-0.011719	-0.742188	-0.258716	-0.044037	0.278899	17.181396	-54.580688	10.879517
C:\Users\cware\Desktop\Steller20November\TagTesting20Nov2013\M12.DSG	11-1-2013	16:3:40	259749.000000	5194.980000	0.804688	-0.011719	-0.742188	-0.255963	-0.044037	0.287156	16.632080	-59.875488	12.145996
C:\Users\cware\Desktop\Steller20November\TagTesting20Nov2013\M12.DSG	11-1-2013	16:3:40	259750.000000	5195.000000	0.812500	0.035156	-0.726563	-0.252294	-0.046789	0.297248	11.337280	-65.948486	17.654419
C:\Users\cware\Desktop\Steller20November\TagTesting20Nov2013\M12.DSG	11-1-2013	16:3:40	259751.000000	5195.020000	0.777344	0.085938	-0.707031	-0.243119	-0.047706	0.312844	5.722046	-68.023682	18.142700
C:\Users\cware\Desktop\Steller20November\TagTesting20Nov2013\M12.DSG	11-1-2013	16:3:40	259752.000000	5195.040000	0.753906	0.128906	-0.734375	-0.237615	-0.050459	0.322018	8.178711	-74.417114	11.001587
C:\Users\cware\Desktop\Steller20November\TagTesting20Nov2013\M12.DSG	11-1-2013	16:3:40	259753.000000	5195.060000	0.738281	0.171875	-0.750000	-0.227523	-0.051376	0.339450	16.021729	-80.444336	2.883911
C:\Users\cware\Desktop\Steller20November\TagTesting20Nov2013\M12.DSG	11-1-2013	16:3:40	259754.000000	5195.080000	0.683594	0.167969	-0.820313	-0.222936	-0.050459	0.349541	19.012451	-77.697754	-0.701904
C:\Users\cware\Desktop\Steller20November\TagTesting20Nov2013\M12.DSG	11-1-2013	16:3:40	259755.000000	5195.100000	0.664063	0.175781	-0.894531	-0.212844	-0.047706	0.369725	14.709473	-70.480347	-0.534058
C:\Users\cware\Desktop\Steller20November\TagTesting20Nov2013\M12.DSG	11-1-2013	16:3:40	259756.000000	5195.120000	0.644531	0.171875	-0.925781	-0.208257	-0.047706	0.377982	7.873535	-66.833496	2.548218
C:\Users\cware\Desktop\Steller20November\TagTesting20Nov2013\M12.DSG	11-1-2013	16:3:40	259757.000000	5195.140000	0.601563	0.136719	-0.960938	-0.198165	-0.045872	0.390826	10.589600	-59.768677	5.157471
C:\Users\cware\Desktop\Steller20November\TagTesting20Nov2013\M12.DSG	11-1-2013	16:3:40	259758.000000	5195.160000	0.566406	0.074219	-0.933594	-0.194495	-0.045872	0.399083	17.456055	-48.751831	4.760742
C:\Users\cware\Desktop\Steller20November\TagTesting20Nov2013\M12.DSG	11-1-2013	16:3:40	259759.000000	5195.180000	0.574219	0.046875	-0.933594	-0.187156	-0.044037	0.410092	26.336670	-38.146973	1.586914
C:\Users\cware\Desktop\Steller20November\TagTesting20Nov2013\M12.DSG	11-1-2013	16:3:40	259760.000000	5195.200000	0.613281	0.046875	-0.933594	-0.183486	-0.041284	0.414679	30.273438	-29.876709	-0.259399
C:\Users\cware\Desktop\Steller20November\TagTesting20Nov2013\M12.DSG	11-1-2013	16:3:40	259761.000000	5195.220000	0.656250	0.082031	-0.949219	-0.177982	-0.035780	0.422936	27.420044	-28.274536	0.610352
C:\Users\cware\Desktop\Steller20November\TagTesting20Nov2013\M12.DSG	11-1-2013	16:3:40	259762.000000	5195.240000	0.683594	0.121094	-0.937500	-0.175229	-0.032110	0.428440	29.495239	-37.002563	0.717163
C:\Users\cware\Desktop\Steller20November\TagTesting20Nov2013\M12.DSG	11-1-2013	16:3:40	259763.000000	5195.260000	0.691406	0.113281	-0.925781	-0.171560	-0.027523	0.437615	34.088135	-47.714233	-0.747681
C:\Users\cware\Desktop\Steller20November\TagTesting20Nov2013\M12.DSG	11-1-2013	16:3:40	259764.000000	5195.280000	0.664063	0.039063	-0.910156	-0.163303	-0.022018	0.445872	35.766602	-57.052612	-0.061035
C:\Users\cware\Desktop\Steller20November\TagTesting20Nov2013\M12.DSG	11-1-2013	16:3:40	259765.000000	5195.300000	0.597656	-0.050781	-0.976563	-0.158716	-0.019266	0.452294	35.675049	-47.927856	2.777100
C:\Users\cware\Desktop\Steller20November\TagTesting20Nov2013\M12.DSG	11-1-2013	16:3:40	259766.000000	5195.320000	0.550781	-0.136719	-1.019531	-0.149541	-0.012844	0.464220	27.084351	-43.533325	8.010864
C:\Users\cware\Desktop\Steller20November\TagTesting20Nov2013\M12.DSG	11-1-2013	16:3:40	259767.000000	5195.340000	0.535156	-0.140625	-1.011719	-0.144037	-0.009174	0.468807	16.403198	-44.494629	7.858276
C:\Users\cware\Desktop\Steller20November\TagTesting20Nov2013\M12.DSG	11-1-2013	16:3:40	259768.000000	5195.360000	0.523438	-0.128906	-1.066406	-0.136697	-0.009174	0.477064	2.960205	-37.185669	11.718750
C:\Users\cware\Desktop\Steller20November\TagTesting20Nov2013\M12.DSG	11-1-2013	16:3:40	259769.000000	5195.380000	0.542969	-0.089844	-1.097656	-0.132110	-0.009174	0.480734	-6.652832	-34.942627	12.283325
C:\Users\cware\Desktop\Steller20November\TagTesting20Nov2013\M12.DSG	11-1-2013	16:3:40	259770.000000	5195.400000	0.546875	-0.015625	-1.121094	-0.124771	-0.011927	0.486239	-13.977051	-28.732300	11.016846
C:\Users\cware\Desktop\Steller20November\TagTesting20Nov2013\M12.DSG	11-1-2013	16:3:40	259771.000000	5195.420000	0.570313	0.003906	-1.113281	-0.121101	-0.014679	0.488991	-15.563965	-27.740479	8.712769
C:\Users\cware\Desktop\Steller20November\TagTesting20Nov2013\M12.DSG	11-1-2013	16:3:40	259772.000000	5195.440000	0.558594	0.003906	-1.089844	-0.114679	-0.017431	0.493578	-9.780884	-25.451660	4.516602
C:\Users\cware\Desktop\Steller20November\TagTesting20Nov2013\M12.DSG	11-1-2013	16:3:40	259773.000000	5195.460000	0.550781	0.003906	-1.085938	-0.112844	-0.018349	0.495413	-8.773804	-27.969360	2.838135
C:\Users\cware\Desktop\Steller20November\TagTesting20Nov2013\M12.DSG	11-1-2013	16:3:40	259774.000000	5195.480000	0.500000	0.015625	-1.078125	-0.107339	-0.019266	0.498165	-5.416870	-26.351929	2.731323
C:\Users\cware\Desktop\Steller20November\TagTesting20Nov2013\M12.DSG	11-1-2013	16:3:40	259775.000000	5195.500000	0.500000	0.015625	-1.078125	-0.104587	-0.020183	0.500000	-0.244141	-24.856567	3.387451
C:\Users\cware\Desktop\Steller20November\TagTesting20Nov2013\M12.DSG	11-1-2013	16:3:40	259776.000000	5195.520000	0.480469	0.062500	-1.128906	-0.099083	-0.019266	0.503670	0.701904	-22.567749	7.186890
C:\Users\cware\Desktop\Steller20November\TagTesting20Nov2013\M12.DSG	11-1-2013	16:3:40	259777.000000	5195.540000	0.496094	0.066406	-1.144531	-0.097248	-0.019266	0.507339	6.683350	-30.075073	7.339478
C:\Users\cware\Desktop\Steller20November\TagTesting20Nov2013\M12.DSG	11-1-2013	16:3:40	259778.000000	5195.560000	0.468750	0.058594	-1.179688	-0.089908	-0.017431	0.511009	5.706787	-30.960083	5.508423
C:\Users\cware\Desktop\Steller20November\TagTesting20Nov2013\M12.DSG	11-1-2013	16:3:40	259779.000000	5195.580000	0.406250	0.039063	-1.191406	-0.087156	-0.016514	0.513761	6.195068	-18.615723	4.455566
C:\Users\cware\Desktop\Steller20November\TagTesting20Nov2013\M12.DSG	11-1-2013	16:3:40	259780.000000	5195.600000	0.410156	-0.007813	-1.171875	-0.082569	-0.015596	0.516514	4.653931	-7.919312	6.423950
C:\Users\cware\Desktop\Steller20November\TagTesting20Nov2013\M12.DSG	11-1-2013	16:3:40	259781.000000	5195.620000	0.429688	-0.007813	-1.113281	-0.082569	-0.015596	0.516514	6.362915	-5.584717	9.201050
C:\Users\cware\Desktop\Steller20November\TagTesting20Nov2013\M12.DSG	11-1-2013	16:3:40	259782.000000	5195.640000	0.445313	-0.019531	-1.093750	-0.079817	-0.015596	0.518349	3.356934	-9.582520	8.636475
C:\Users\cware\Desktop\Steller20November\TagTesting20Nov2013\M12.DSG	11-1-2013	16:3:40	259783.000000	5195.660000	0.417969	-0.035156	-1.097656	-0.078899	-0.013761	0.519266	-3.280640	-8.926392	4.821777
C:\Users\cware\Desktop\Steller20November\TagTesting20Nov2013\M12.DSG	11-1-2013	16:3:40	259784.000000	5195.680000	0.375000	-0.050781	-1.101563	-0.076147	-0.016514	0.521101	-7.431030	-1.968384	3.311157
C:\Users\cware\Desktop\Steller20November\TagTesting20Nov2013\M12.DSG	11-1-2013	16:3:40	259785.000000	5195.700000	0.359375	-0.046875	-1.113281	-0.076147	-0.014679	0.521101	-9.490967	-0.366211	3.768921
C:\Users\cware\Desktop\Steller20November\TagTesting20Nov2013\M12.DSG	11-1-2013	16:3:40	259786.000000	5195.720000	0.343750	-0.027344	-1.105469	-0.076147	-0.017431	0.520183	-15.762329	-1.632690	4.898071
C:\Users\cware\Desktop\Steller20November\TagTesting20Nov2013\M12.DSG	11-1-2013	16:3:40	259787.000000	5195.740000	0.394531	0.023438	-1.101563	-0.075229	-0.019266	0.520183	-24.093628	-7.202148	3.479004
C:\Users\cware\Desktop\Steller20November\TagTesting20Nov2013\M12.DSG	11-1-2013	16:3:40	259788.000000	5195.760000	0.386719	0.039063	-1.070313	-0.074312	-0.024771	0.520183	-24.749756	-3.326416	3.509521
C:\Users\cware\Desktop\Steller20November\TagTesting20Nov2013\M12.DSG	11-1-2013	16:3:40	259789.000000	5195.780000	0.402344	0.054688	-1.085938	-0.074312	-0.027523	0.519266	-24.169922	-5.767822	2.120972
C:\Users\cware\Desktop\Steller20November\TagTesting20Nov2013\M12.DSG	11-1-2013	16:3:40	259790.000000	5195.800000	0.406250	0.082031	-1.093750	-0.072477	-0.029358	0.518349	-18.356323	-9.994507	1.815796
C:\Users\cware\Desktop\Steller20November\TagTesting20Nov2013\M12.DSG	11-1-2013	16:3:40	259791.000000	5195.820000	0.429688	0.109375	-1.093750	-0.069725	-0.032110	0.517431	-14.251709	-16.830444	0.976563
C:\Users\cware\Desktop\Steller20November\TagTesting20Nov2013\M12.DSG	11-1-2013	16:3:40	259792.000000	5195.840000	0.410156	0.101563	-1.101563	-0.068807	-0.033028	0.518349	-16.647339	-19.332886	-0.259399
C:\Users\cware\Desktop\Steller20November\TagTesting20Nov2013\M12.DSG	11-1-2013	16:3:40	259793.000000	5195.860000	0.347656	0.074219	-1.101563	-0.065138	-0.035780	0.519266	-17.990112	-9.246826	-0.671387
C:\Users\cware\Desktop\Steller20November\TagTesting20Nov2013\M12.DSG	11-1-2013	16:3:40	259794.000000	5195.880000	0.351563	0.062500	-1.113281	-0.065138	-0.036697	0.520183	-19.805908	-9.277344	0.915527
C:\Users\cware\Desktop\Steller20November\TagTesting20Nov2013\M12.DSG	11-1-2013	16:3:40	259795.000000	5195.900000	0.343750	0.031250	-1.078125	-0.062385	-0.041284	0.518349	-25.497437	-8.743286	3.143311
C:\Users\cware\Desktop\Steller20November\TagTesting20Nov2013\M12.DSG	11-1-2013	16:3:40	259796.000000	5195.920000	0.335938	0.050781	-1.085938	-0.060550	-0.044037	0.519266	-28.320313	-7.812500	4.150391
C:\Users\cware\Desktop\Steller20November\TagTesting20Nov2013\M12.DSG	11-1-2013	16:3:40	259797.000000	5195.940000	0.347656	0.078125	-1.070313	-0.058716	-0.049541	0.516514	-30.410767	-6.271362	5.264282
C:\Users\cware\Desktop\Steller20November\TagTesting20Nov2013\M12.DSG	11-1-2013	16:3:40	259798.000000	5195.960000	0.351563	0.085938	-1.066406	-0.058716	-0.053211	0.515596	-30.990601	-5.432129	5.096436
C:\Users\cware\Desktop\Steller20November\TagTesting20Nov2013\M12.DSG	11-1-2013	16:3:40	259799.000000	5195.980000	0.351563	0.105469	-1.097656	-0.055963	-0.058716	0.512844	-32.012939	-12.741089	3.799438
C:\Users\cware\Desktop\Steller20November\TagTesting20Nov2013\M12.DSG	11-1-2013	16:3:40	259800.000000	5196.000000	0.367188	0.132813	-1.089844	-0.055046	-0.061468	0.511009	-35.964966	-12.145996	2.929688
C:\Users\cware\Desktop\Steller20November\TagTesting20Nov2013\M12.DSG	11-1-2013	16:3:40	259801.000000	5196.020000	0.367188	0.132813	-1.089844	-0.054128	-0.068807	0.510092	-33.584595	-8.590698	2.136230
C:\Users\cware\Desktop\Steller20November\TagTesting20Nov2013\M12.DSG	11-1-2013	16:3:40	259802.000000	5196.040000	0.351563	0.144531	-1.082031	-0.051376	-0.071560	0.510092	-25.741577	-3.936768	4.379272
C:\Users\cware\Desktop\Steller20November\TagTesting20Nov2013\M12.DSG	11-1-2013	16:3:40	259803.000000	5196.060000	0.359375	0.156250	-1.113281	-0.050459	-0.075229	0.509174	-21.484375	-5.142212	4.150391
C:\Users\cware\Desktop\Steller20November\TagTesting20Nov2013\M12.DSG	11-1-2013	16:3:40	259804.000000	5196.080000	0.351563	0.195313	-1.101563	-0.049541	-0.078899	0.505505	-23.086548	3.143311	6.286621
C:\Users\cware\Desktop\Steller20November\TagTesting20Nov2013\M12.DSG	11-1-2013	16:3:40	259805.000000	5196.100000	0.429688	0.234375	-1.097656	-0.049541	-0.080734	0.504587	-16.860962	-1.602173	3.158569
C:\Users\cware\Desktop\Steller20November\TagTesting20Nov2013\M12.DSG	11-1-2013	16:3:40	259806.000000	5196.120000	0.429688	0.273438	-1.097656	-0.049541	-0.083486	0.503670	-5.523682	-9.399414	-2.334595
C:\Users\cware\Desktop\Steller20November\TagTesting20Nov2013\M12.DSG	11-1-2013	16:3:40	259807.000000	5196.140000	0.414063	0.257813	-1.078125	-0.047706	-0.084404	0.504587	2.960205	-15.472412	-5.706787
C:\Users\cware\Desktop\Steller20November\TagTesting20Nov2013\M12.DSG	11-1-2013	16:3:40	259808.000000	5196.160000	0.367188	0.242188	-1.058594	-0.046789	-0.080734	0.507339	12.725830	-12.100220	-7.186890
C:\Users\cware\Desktop\Steller20November\TagTesting20Nov2013\M12.DSG	11-1-2013	16:3:40	259809.000000	5196.180000	0.363281	0.199219	-1.085938	-0.044954	-0.077064	0.510092	20.568848	-18.188477	-7.080078
C:\Users\cware\Desktop\Steller20November\TagTesting20Nov2013\M12.DSG	11-1-2013	16:3:40	259810.000000	5196.200000	0.296875	0.152344	-1.089844	-0.043119	-0.070642	0.513761	22.125244	-1.235962	-4.943848
C:\Users\cware\Desktop\Steller20November\TagTesting20Nov2013\M12.DSG	11-1-2013	16:3:40	259811.000000	5196.220000	0.312500	0.136719	-1.066406	-0.043119	-0.068807	0.516514	23.162842	-0.503540	-7.812500
C:\Users\cware\Desktop\Steller20November\TagTesting20Nov2013\M12.DSG	11-1-2013	16:3:40	259812.000000	5196.240000	0.378906	0.140625	-1.066406	-0.043119	-0.060550	0.520183	27.389526	-13.336182	-11.657715
C:\Users\cware\Desktop\Steller20November\TagTesting20Nov2013\M12.DSG	11-1-2013	16:3:40	259813.000000	5196.260000	0.363281	0.156250	-1.093750	-0.040367	-0.055963	0.522018	32.043457	-12.939453	-13.259888
C:\Users\cware\Desktop\Steller20November\TagTesting20Nov2013\M12.DSG	11-1-2013	16:3:40	259814.000000	5196.280000	0.320313	0.156250	-1.093750	-0.040367	-0.045872	0.527523	31.677246	-2.288818	-13.916016
C:\Users\cware\Desktop\Steller20November\TagTesting20Nov2013\M12.DSG	11-1-2013	16:3:40	259815.000000	5196.300000	0.312500	0.125000	-1.082031	-0.042202	-0.040367	0.529358	32.943726	-8.132935	-16.601563
C:\Users\cware\Desktop\Steller20November\TagTesting20Nov2013\M12.DSG	11-1-2013	16:3:40	259816.000000	5196.320000	0.312500	0.089844	-1.097656	-0.042202	-0.030275	0.533945	32.608032	0.137329	-15.426636
C:\Users\cware\Desktop\Steller20November\TagTesting20Nov2013\M12.DSG	11-1-2013	16:3:40	259817.000000	5196.340000	0.312500	0.062500	-1.097656	-0.041284	-0.025688	0.534862	31.494141	-0.305176	-15.151978
C:\Users\cware\Desktop\Steller20November\TagTesting20Nov2013\M12.DSG	11-1-2013	16:3:40	259818.000000	5196.360000	0.355469	0.062500	-1.082031	-0.042202	-0.014679	0.537615	30.715942	1.449585	-16.403198
C:\Users\cware\Desktop\Steller20November\TagTesting20Nov2013\M12.DSG	11-1-2013	16:3:40	259819.000000	5196.380000	0.347656	0.078125	-1.066406	-0.043119	-0.010092	0.539450	30.334473	-4.653931	-17.105103
C:\Users\cware\Desktop\Steller20November\TagTesting20Nov2013\M12.DSG	11-1-2013	16:3:40	259820.000000	5196.400000	0.343750	0.062500	-1.070313	-0.044037	0.000000	0.544037	28.457642	-8.193970	-17.700195
C:\Users\cware\Desktop\Steller20November\TagTesting20Nov2013\M12.DSG	11-1-2013	16:3:40	259821.000000	5196.420000	0.308594	0.042969	-1.078125	-0.044954	0.004587	0.545872	23.696899	-7.736206	-15.762329
C:\Users\cware\Desktop\Steller20November\TagTesting20Nov2013\M12.DSG	11-1-2013	16:3:40	259822.000000	5196.440000	0.277344	0.019531	-1.101563	-0.043119	0.012844	0.547706	20.614624	-5.325317	-13.412476
C:\Users\cware\Desktop\Steller20November\TagTesting20Nov2013\M12.DSG	11-1-2013	16:3:40	259823.000000	5196.460000	0.281250	-0.011719	-1.097656	-0.044037	0.015596	0.549541	19.424438	3.845215	-13.046265
C:\Users\cware\Desktop\Steller20November\TagTesting20Nov2013\M12.DSG	11-1-2013	16:3:40	259824.000000	5196.480000	0.292969	-0.015625	-1.097656	-0.046789	0.022936	0.549541	15.060425	12.954712	-14.038086
C:\Users\cware\Desktop\Steller20November\TagTesting20Nov2013\M12.DSG	11-1-2013	16:3:40	259825.000000	5196.500000	0.304688	-0.007813	-1.101563	-0.050459	0.025688	0.548624	8.300781	10.482788	-15.213013
C:\Users\cware\Desktop\Steller20November\TagTesting20Nov2013\M12.DSG	11-1-2013	16:3:40	259826.000000	5196.520000	0.312500	-0.031250	-1.078125	-0.052294	0.029358	0.549541	1.983643	11.322021	-13.168335
C:\Users\cware\Desktop\Steller20November\TagTesting20Nov2013\M12.DSG	11-1-2013	16:3:40	259827.000000	5196.540000	0.339844	-0.046875	-1.058594	-0.055963	0.030275	0.548624	-0.350952	3.326416	-11.230469
C:\Users\cware\Desktop\Steller20November\TagTesting20Nov2013\M12.DSG	11-1-2013	16:3:40	259828.000000	5196.560000	0.300781	-0.062500	-1.089844	-0.055963	0.031193	0.549541	-0.976563	1.419067	-8.743286
C:\Users\cware\Desktop\Steller20November\TagTesting20Nov2013\M12.DSG	11-1-2013	16:3:40	259829.000000	5196.580000	0.296875	-0.070313	-1.101563	-0.056881	0.033945	0.547706	-1.266479	1.510620	-8.163452
C:\Users\cware\Desktop\Steller20November\TagTesting20Nov2013\M12.DSG	11-1-2013	16:3:40	259830.000000	5196.600000	0.300781	-0.054688	-1.085938	-0.056881	0.033028	0.548624	-3.829956	4.898071	-6.927490
C:\Users\cware\Desktop\Steller20November\TagTesting20Nov2013\M12.DSG	11-1-2013	16:3:40	259831.000000	5196.620000	0.328125	-0.054688	-1.070313	-0.059633	0.034862	0.546789	-8.605957	7.598877	-5.615234
C:\Users\cware\Desktop\Steller20November\TagTesting20Nov2013\M12.DSG	11-1-2013	16:3:40	259832.000000	5196.640000	0.367188	-0.011719	-1.070313	-0.060550	0.033945	0.546789	-14.343262	-1.846313	-6.576538
C:\Users\cware\Desktop\Steller20November\TagTesting20Nov2013\M12.DSG	11-1-2013	16:3:40	259833.000000	5196.660000	0.355469	-0.015625	-1.109375	-0.059633	0.032110	0.547706	-14.709473	-3.631592	-8.346558
C:\Users\cware\Desktop\Steller20November\TagTesting20Nov2013\M12.DSG	11-1-2013	16:3:40	259834.000000	5196.680000	0.347656	-0.019531	-1.097656	-0.060550	0.032110	0.546789	-14.465332	-8.712769	-10.086060
C:\Users\cware\Desktop\Steller20November\TagTesting20Nov2013\M12.DSG	11-1-2013	16:3:40	259835.000000	5196.700000	0.328125	-0.019531	-1.105469	-0.059633	0.030275	0.546789	-14.816284	-1.251221	-9.368896
C:\Users\cware\Desktop\Steller20November\TagTesting20Nov2013\M12.DSG	11-1-2013	16:3:40	259836.000000	5196.720000	0.355469	-0.015625	-1.109375	-0.060550	0.028440	0.547706	-14.663696	-7.125854	-9.109497
C:\Users\cware\Desktop\Steller20November\TagTesting20Nov2013\M12.DSG	11-1-2013	16:3:40	259837.000000	5196.740000	0.332031	-0.003906	-1.117188	-0.059633	0.028440	0.545872	-13.992310	5.401611	-9.155273
C:\Users\cware\Desktop\Steller20November\TagTesting20Nov2013\M12.DSG	11-1-2013	16:3:40	259838.000000	5196.760000	0.382813	-0.003906	-1.078125	-0.061468	0.026606	0.545872	-16.891479	-5.035400	-9.857178
C:\Users\cware\Desktop\Steller20November\TagTesting20Nov2013\M12.DSG	11-1-2013	16:3:40	259839.000000	5196.780000	0.355469	-0.003906	-1.082031	-0.060550	0.024771	0.544954	-16.708374	-2.975464	-8.666992
C:\Users\cware\Desktop\Steller20November\TagTesting20Nov2013\M12.DSG	11-1-2013	16:3:40	259840.000000	5196.800000	0.351563	-0.015625	-1.085938	-0.060550	0.024771	0.545872	-15.777588	-8.499146	-10.635376
C:\Users\cware\Desktop\Steller20November\TagTesting20Nov2013\M12.DSG	11-1-2013	16:3:40	259841.000000	5196.820000	0.351563	-0.019531	-1.101563	-0.059633	0.022936	0.546789	-15.884399	-7.186890	-11.047363
C:\Users\cware\Desktop\Steller20November\TagTesting20Nov2013\M12.DSG	11-1-2013	16:3:40	259842.000000	5196.840000	0.343750	-0.011719	-1.097656	-0.059633	0.022936	0.545872	-14.816284	-9.750366	-12.115479
C:\Users\cware\Desktop\Steller20November\TagTesting20Nov2013\M12.DSG	11-1-2013	16:3:40	259843.000000	5196.860000	0.312500	0.003906	-1.125000	-0.059633	0.022018	0.544954	-12.619019	-2.990723	-12.466431
C:\Users\cware\Desktop\Steller20November\TagTesting20Nov2013\M12.DSG	11-1-2013	16:3:40	259844.000000	5196.880000	0.332031	0.019531	-1.128906	-0.059633	0.022018	0.546789	-8.270264	-1.953125	-12.619019
C:\Users\cware\Desktop\Steller20November\TagTesting20Nov2013\M12.DSG	11-1-2013	16:3:40	259845.000000	5196.900000	0.328125	0.011719	-1.105469	-0.059633	0.022018	0.546789	-10.208130	-3.112793	-11.245728
C:\Users\cware\Desktop\Steller20November\TagTesting20Nov2013\M12.DSG	11-1-2013	16:3:40	259846.000000	5196.920000	0.343750	0.019531	-1.101563	-0.060550	0.022018	0.545872	-13.122559	-2.502441	-11.474609
C:\Users\cware\Desktop\Steller20November\TagTesting20Nov2013\M12.DSG	11-1-2013	16:3:40	259847.000000	5196.940000	0.351563	0.039063	-1.101563	-0.060550	0.022018	0.545872	-12.756348	-6.942749	-12.451172
C:\Users\cware\Desktop\Steller20November\TagTesting20Nov2013\M12.DSG	11-1-2013	16:3:40	259848.000000	5196.960000	0.332031	0.023438	-1.132813	-0.060550	0.021101	0.546789	-13.275146	-6.988525	-13.061523
C:\Users\cware\Desktop\Steller20November\TagTesting20Nov2013\M12.DSG	11-1-2013	16:3:40	259849.000000	5196.980000	0.328125	0.000000	-1.117188	-0.059633	0.021101	0.546789	-10.589600	-9.796143	-15.106201
C:\Users\cware\Desktop\Steller20November\TagTesting20Nov2013\M12.DSG	11-1-2013	16:3:40	259850.000000	5197.000000	0.304688	-0.019531	-1.121094	-0.060550	0.021101	0.546789	-8.789063	-5.722046	-14.434814
C:\Users\cware\Desktop\Steller20November\TagTesting20Nov2013\M12.DSG	11-1-2013	16:3:40	259851.000000	5197.020000	0.328125	-0.007813	-1.125000	-0.059633	0.022936	0.547706	-6.896973	-6.118774	-14.175415
C:\Users\cware\Desktop\Steller20November\TagTesting20Nov2013\M12.DSG	11-1-2013	16:3:40	259852.000000	5197.040000	0.320313	0.011719	-1.085938	-0.059633	0.022936	0.546789	-7.461548	-5.416870	-12.710571
C:\Users\cware\Desktop\Steller20November\TagTesting20Nov2013\M12.DSG	11-1-2013	16:3:40	259853.000000	5197.060000	0.308594	0.027344	-1.089844	-0.058716	0.023853	0.548624	-10.864258	-0.946045	-12.115479
C:\Users\cware\Desktop\Steller20November\TagTesting20Nov2013\M12.DSG	11-1-2013	16:3:40	259854.000000	5197.080000	0.320313	0.031250	-1.101563	-0.059633	0.022936	0.547706	-14.297485	-5.203247	-12.252808
C:\Users\cware\Desktop\Steller20November\TagTesting20Nov2013\M12.DSG	11-1-2013	16:3:40	259855.000000	5197.100000	0.312500	0.035156	-1.128906	-0.059633	0.022936	0.546789	-12.756348	-7.095337	-13.732910
C:\Users\cware\Desktop\Steller20November\TagTesting20Nov2013\M12.DSG	11-1-2013	16:3:40	259856.000000	5197.120000	0.292969	0.042969	-1.140625	-0.059633	0.022936	0.547706	-7.797241	-4.547119	-15.975952
C:\Users\cware\Desktop\Steller20November\TagTesting20Nov2013\M12.DSG	11-1-2013	16:3:40	259857.000000	5197.140000	0.320313	0.035156	-1.160156	-0.059633	0.022936	0.548624	-6.408691	-11.550903	-17.837524
C:\Users\cware\Desktop\Steller20November\TagTesting20Nov2013\M12.DSG	11-1-2013	16:3:40	259858.000000	5197.160000	0.296875	0.031250	-1.144531	-0.057798	0.024771	0.549541	-4.684448	-6.759644	-16.448975
C:\Users\cware\Desktop\Steller20November\TagTesting20Nov2013\M12.DSG	11-1-2013	16:3:40	259859.000000	5197.180000	0.285156	0.042969	-1.109375	-0.058716	0.028440	0.548624	-3.814697	-10.299683	-15.686035
C:\Users\cware\Desktop\Steller20November\TagTesting20Nov2013\M12.DSG	11-1-2013	16:3:40	259860.000000	5197.200000	0.261719	0.027344	-1.125000	-0.058716	0.028440	0.550459	-7.232666	-0.534058	-13.977051
C:\Users\cware\Desktop\Steller20November\TagTesting20Nov2013\M12.DSG	11-1-2013	16:3:40	259861.000000	5197.220000	0.277344	0.011719	-1.136719	-0.058716	0.028440	0.550459	-10.269165	-0.152588	-14.801025
C:\Users\cware\Desktop\Steller20November\TagTesting20Nov2013\M12.DSG	11-1-2013	16:3:40	259862.000000	5197.240000	0.300781	0.003906	-1.140625	-0.059633	0.028440	0.551376	-6.683350	0.503540	-16.952515
C:\Users\cware\Desktop\Steller20November\TagTesting20Nov2013\M12.DSG	11-1-2013	16:3:40	259863.000000	5197.260000	0.308594	0.015625	-1.148438	-0.059633	0.030275	0.549541	-3.860474	-3.112793	-19.531250
C:\Users\cware\Desktop\Steller20November\TagTesting20Nov2013\M12.DSG	11-1-2013	16:3:40	259864.000000	5197.280000	0.300781	0.007813	-1.125000	-0.060550	0.031193	0.549541	-3.341675	2.822876	-18.890381
C:\Users\cware\Desktop\Steller20November\TagTesting20Nov2013\M12.DSG	11-1-2013	16:3:40	259865.000000	5197.300000	0.312500	0.007813	-1.101563	-0.063303	0.033945	0.550459	-4.470825	-1.235962	-19.699097
C:\Users\cware\Desktop\Steller20November\TagTesting20Nov2013\M12.DSG	11-1-2013	16:3:40	259866.000000	5197.320000	0.296875	0.003906	-1.109375	-0.064220	0.034862	0.550459	-4.348755	1.800537	-20.339966
C:\Users\cware\Desktop\Steller20November\TagTesting20Nov2013\M12.DSG	11-1-2013	16:3:40	259867.000000	5197.340000	0.308594	0.007813	-1.125000	-0.066055	0.037615	0.549541	-6.225586	5.096436	-20.706177
C:\Users\cware\Desktop\Steller20November\TagTesting20Nov2013\M12.DSG	11-1-2013	16:3:40	259868.000000	5197.360000	0.312500	0.015625	-1.128906	-0.066972	0.037615	0.549541	-3.997803	-1.205444	-20.553589
C:\Users\cware\Desktop\Steller20November\TagTesting20Nov2013\M12.DSG	11-1-2013	16:3:40	259869.000000	5197.380000	0.328125	0.023438	-1.167969	-0.066972	0.041284	0.548624	-3.890991	0.045776	-18.997192
C:\Users\cware\Desktop\Steller20November\TagTesting20Nov2013\M12.DSG	11-1-2013	16:3:40	259870.000000	5197.400000	0.320313	0.015625	-1.156250	-0.068807	0.043119	0.549541	-6.164551	3.051758	-18.341064
C:\Users\cware\Desktop\Steller20November\TagTesting20Nov2013\M12.DSG	11-1-2013	16:3:40	259871.000000	5197.420000	0.328125	0.015625	-1.117188	-0.069725	0.044954	0.547706	-8.636475	0.122070	-18.264771
C:\Users\cware\Desktop\Steller20November\TagTesting20Nov2013\M12.DSG	11-1-2013	16:3:40	259872.000000	5197.440000	0.320313	0.011719	-1.105469	-0.070642	0.044954	0.547706	-11.337280	-0.595093	-17.837524
C:\Users\cware\Desktop\Steller20November\TagTesting20Nov2013\M12.DSG	11-1-2013	16:3:40	259873.000000	5197.460000	0.316406	0.011719	-1.105469	-0.071560	0.045872	0.547706	-9.887695	-2.716064	-18.402100
C:\Users\cware\Desktop\Steller20November\TagTesting20Nov2013\M12.DSG	11-1-2013	16:3:40	259874.000000	5197.480000	0.304688	0.015625	-1.136719	-0.072477	0.046789	0.547706	-6.881714	1.937866	-18.920898
C:\Users\cware\Desktop\Steller20November\TagTesting20Nov2013\M12.DSG	11-1-2013	16:3:40	259875.000000	5197.500000	0.308594	0.015625	-1.148438	-0.074312	0.049541	0.546789	-8.697510	3.082275	-21.087646
C:\Users\cware\Desktop\Steller20November\TagTesting20Nov2013\M12.DSG	11-1-2013	16:3:40	259876.000000	5197.520000	0.414063	0.031250	-1.097656	-0.075229	0.048624	0.545872	-3.265381	-4.257202	-26.596069
C:\Users\cware\Desktop\Steller20November\TagTesting20Nov2013\M12.DSG	11-1-2013	16:3:40	259877.000000	5197.540000	0.414063	0.031250	-1.097656	-0.074312	0.054128	0.546789	9.948730	2.029419	-28.625488
C:\Users\cware\Desktop\Steller20November\TagTesting20Nov2013\M12.DSG	11-1-2013	16:3:40	259878.000000	5197.560000	0.269531	-0.132813	-1.144531	-0.076147	0.058716	0.546789	25.878906	13.290405	-27.343750
C:\Users\cware\Desktop\Steller20November\TagTesting20Nov2013\M12.DSG	11-1-2013	16:3:40	259879.000000	5197.580000	0.265625	-0.187500	-1.109375	-0.080734	0.064220	0.545872	27.755737	17.761230	-28.381348
C:\Users\cware\Desktop\Steller20November\TagTesting20Nov2013\M12.DSG	11-1-2013	16:3:40	259880.000000	5197.600000	0.296875	-0.171875	-1.031250	-0.084404	0.074312	0.544954	19.378662	18.951416	-31.890869
C:\Users\cware\Desktop\Steller20November\TagTesting20Nov2013\M12.DSG	11-1-2013	16:3:40	259881.000000	5197.620000	0.335938	-0.136719	-1.007813	-0.088073	0.080734	0.544037	9.902954	11.749268	-35.888672
C:\Users\cware\Desktop\Steller20November\TagTesting20Nov2013\M12.DSG	11-1-2013	16:3:40	259882.000000	5197.640000	0.335938	-0.132813	-1.027344	-0.091743	0.088991	0.544037	3.997803	11.337280	-37.826538
C:\Users\cware\Desktop\Steller20November\TagTesting20Nov2013\M12.DSG	11-1-2013	16:3:40	259883.000000	5197.660000	0.324219	-0.097656	-1.085938	-0.093578	0.092661	0.542202	-0.503540	9.826660	-37.338257
C:\Users\cware\Desktop\Steller20November\TagTesting20Nov2013\M12.DSG	11-1-2013	16:3:40	259884.000000	5197.680000	0.320313	-0.074219	-1.132813	-0.097248	0.098165	0.540367	-10.971069	9.368896	-37.658691
C:\Users\cware\Desktop\Steller20November\TagTesting20Nov2013\M12.DSG	11-1-2013	16:3:40	259885.000000	5197.700000	0.332031	-0.027344	-1.156250	-0.100000	0.100000	0.538532	-18.524170	11.108398	-39.749146
C:\Users\cware\Desktop\Steller20November\TagTesting20Nov2013\M12.DSG	11-1-2013	16:3:40	259886.000000	5197.720000	0.343750	-0.003906	-1.144531	-0.101835	0.102752	0.536697	-23.635864	7.644653	-44.845581
C:\Users\cware\Desktop\Steller20November\TagTesting20Nov2013\M12.DSG	11-1-2013	16:3:40	259887.000000	5197.740000	0.312500	0.027344	-1.160156	-0.105505	0.102752	0.534862	-20.339966	15.487671	-48.629761
C:\Users\cware\Desktop\Steller20November\TagTesting20Nov2013\M12.DSG	11-1-2013	16:3:40	259888.000000	5197.760000	0.296875	0.042969	-1.125000	-0.111009	0.108257	0.532110	-16.067505	18.875122	-52.627563
C:\Users\cware\Desktop\Steller20November\TagTesting20Nov2013\M12.DSG	11-1-2013	16:3:40	259889.000000	5197.780000	0.304688	0.054688	-1.117188	-0.112844	0.111009	0.529358	-15.319824	17.730713	-55.709839
C:\Users\cware\Desktop\Steller20November\TagTesting20Nov2013\M12.DSG	11-1-2013	16:3:40	259890.000000	5197.800000	0.324219	0.078125	-1.097656	-0.118349	0.117431	0.527523	-16.998291	8.560181	-57.220459
C:\Users\cware\Desktop\Steller20November\TagTesting20Nov2013\M12.DSG	11-1-2013	16:3:40	259891.000000	5197.820000	0.300781	0.074219	-1.128906	-0.119266	0.120183	0.526606	-21.423340	14.053345	-55.618286
C:\Users\cware\Desktop\Steller20November\TagTesting20Nov2013\M12.DSG	11-1-2013	16:3:40	259892.000000	5197.840000	0.300781	0.035156	-1.152344	-0.124771	0.124771	0.523853	-25.070190	18.020630	-51.513672
C:\Users\cware\Desktop\Steller20November\TagTesting20Nov2013\M12.DSG	11-1-2013	16:3:40	259893.000000	5197.860000	0.351563	0.000000	-1.148438	-0.127523	0.125688	0.522936	-27.587891	15.762329	-50.476074
C:\Users\cware\Desktop\Steller20November\TagTesting20Nov2013\M12.DSG	11-1-2013	16:3:40	259894.000000	5197.880000	0.375000	-0.023438	-1.140625	-0.132110	0.128440	0.519266	-24.368286	17.623901	-48.751831
C:\Users\cware\Desktop\Steller20November\TagTesting20Nov2013\M12.DSG	11-1-2013	16:3:40	259895.000000	5197.900000	0.343750	-0.031250	-1.113281	-0.134862	0.130275	0.516514	-18.051147	26.138306	-47.180176
C:\Users\cware\Desktop\Steller20November\TagTesting20Nov2013\M12.DSG	11-1-2013	16:3:40	259896.000000	5197.920000	0.378906	-0.015625	-1.078125	-0.139450	0.135780	0.512844	-16.021729	23.117065	-47.744751
C:\Users\cware\Desktop\Steller20November\TagTesting20Nov2013\M12.DSG	11-1-2013	16:3:40	259897.000000	5197.940000	0.390625	0.003906	-1.078125	-0.144037	0.137615	0.510092	-17.074585	25.985718	-46.112061
C:\Users\cware\Desktop\Steller20November\TagTesting20Nov2013\M12.DSG	11-1-2013	16:3:40	259898.000000	5197.960000	0.421875	0.000000	-1.089844	-0.148624	0.143119	0.504587	-15.716553	21.743774	-44.326782
C:\Users\cware\Desktop\Steller20November\TagTesting20Nov2013\M12.DSG	11-1-2013	16:3:40	259899.000000	5197.980000	0.433594	-0.027344	-1.101563	-0.151376	0.145872	0.503670	-14.907837	19.409180	-43.228149
C:\Users\cware\Desktop\Steller20November\TagTesting20Nov2013\M12.DSG	11-1-2013	16:3:40	259900.000000	5198.000000	0.472656	-0.046875	-1.082031	-0.155963	0.150459	0.500917	-14.083862	11.169434	-41.336060
C:\Users\cware\Desktop\Steller20November\TagTesting20Nov2013\M12.DSG	11-1-2013	16:3:40	259901.000000	5198.020000	0.472656	-0.042969	-1.062500	-0.155046	0.153211	0.500000	-12.588501	7.217407	-37.689209
C:\Users\cware\Desktop\Steller20November\TagTesting20Nov2013\M12.DSG	11-1-2013	16:3:40	259902.000000	5198.040000	0.445313	-0.015625	-1.066406	-0.157798	0.155046	0.499083	-11.703491	0.503540	-34.469604
C:\Users\cware\Desktop\Steller20November\TagTesting20Nov2013\M12.DSG	11-1-2013	16:3:40	259903.000000	5198.060000	0.445313	-0.015625	-1.066406	-0.158716	0.159633	0.498165	-8.041382	5.035400	-33.279419
C:\Users\cware\Desktop\Steller20November\TagTesting20Nov2013\M12.DSG	11-1-2013	16:3:40	259904.000000	5198.080000	0.433594	0.007813	-1.097656	-0.158716	0.161468	0.497248	-2.532959	3.005981	-35.049438
C:\Users\cware\Desktop\Steller20November\TagTesting20Nov2013\M12.DSG	11-1-2013	16:3:40	259905.000000	5198.100000	0.406250	-0.003906	-1.109375	-0.159633	0.169725	0.499083	3.036499	-0.015259	-36.239624
C:\Users\cware\Desktop\Steller20November\TagTesting20Nov2013\M12.DSG	11-1-2013	16:3:40	259906.000000	5198.120000	0.371094	-0.031250	-1.097656	-0.160550	0.171560	0.497248	4.638672	7.537842	-36.834717
C:\Users\cware\Desktop\Steller20November\TagTesting20Nov2013\M12.DSG	11-1-2013	16:3:40	259907.000000	5198.140000	0.363281	-0.054688	-1.066406	-0.163303	0.180734	0.496330	2.670288	14.373779	-35.934448
C:\Users\cware\Desktop\Steller20November\TagTesting20Nov2013\M12.DSG	11-1-2013	16:3:40	259908.000000	5198.160000	0.410156	-0.054688	-1.019531	-0.164220	0.183486	0.493578	-5.645752	15.411377	-34.606934
C:\Users\cware\Desktop\Steller20November\TagTesting20Nov2013\M12.DSG	11-1-2013	16:3:40	259909.000000	5198.180000	0.437500	-0.058594	-1.003906	-0.166055	0.188991	0.490826	-16.174316	11.520386	-32.730103
C:\Users\cware\Desktop\Steller20November\TagTesting20Nov2013\M12.DSG	11-1-2013	16:3:40	259910.000000	5198.200000	0.429688	-0.070313	-1.003906	-0.167890	0.189908	0.489908	-26.626587	11.825562	-29.815674
C:\Users\cware\Desktop\Steller20November\TagTesting20Nov2013\M12.DSG	11-1-2013	16:3:40	259911.000000	5198.220000	0.445313	-0.105469	-1.019531	-0.169725	0.189908	0.488073	-31.967163	8.926392	-29.556274
C:\Users\cware\Desktop\Steller20November\TagTesting20Nov2013\M12.DSG	11-1-2013	16:3:40	259912.000000	5198.240000	0.445313	-0.140625	-1.015625	-0.170642	0.188991	0.488073	-32.928467	8.621216	-28.656006
C:\Users\cware\Desktop\Steller20November\TagTesting20Nov2013\M12.DSG	11-1-2013	16:3:40	259913.000000	5198.260000	0.445313	-0.164063	-1.007813	-0.172477	0.188073	0.487156	-31.112671	9.185791	-28.656006
C:\Users\cware\Desktop\Steller20November\TagTesting20Nov2013\M12.DSG	11-1-2013	16:3:40	259914.000000	5198.280000	0.441406	-0.160156	-1.015625	-0.172477	0.187156	0.487156	-29.708862	8.987427	-27.374268
C:\Users\cware\Desktop\Steller20November\TagTesting20Nov2013\M12.DSG	11-1-2013	16:3:40	259915.000000	5198.300000	0.453125	-0.167969	-1.019531	-0.174312	0.187156	0.483486	-28.808594	10.284424	-24.719238
C:\Users\cware\Desktop\Steller20November\TagTesting20Nov2013\M12.DSG	11-1-2013	16:3:40	259916.000000	5198.320000	0.472656	-0.164063	-1.019531	-0.175229	0.187156	0.483486	-28.442383	8.651733	-21.163940
C:\Users\cware\Desktop\Steller20November\TagTesting20Nov2013\M12.DSG	11-1-2013	16:3:40	259917.000000	5198.340000	0.460938	-0.140625	-1.046875	-0.177064	0.187156	0.482569	-28.656006	10.772705	-18.264771
C:\Users\cware\Desktop\Steller20November\TagTesting20Nov2013\M12.DSG	11-1-2013	16:3:40	259918.000000	5198.360000	0.468750	-0.121094	-1.054688	-0.179817	0.185321	0.479817	-31.051636	9.841919	-15.533447
C:\Users\cware\Desktop\Steller20November\TagTesting20Nov2013\M12.DSG	11-1-2013	16:3:40	259919.000000	5198.380000	0.496094	-0.085938	-1.062500	-0.179817	0.181651	0.479817	-31.707764	8.804321	-14.465332
C:\Users\cware\Desktop\Steller20November\TagTesting20Nov2013\M12.DSG	11-1-2013	16:3:40	259920.000000	5198.400000	0.500000	-0.085938	-1.074219	-0.182569	0.179817	0.477064	-30.105591	7.781982	-13.061523
C:\Users\cware\Desktop\Steller20November\TagTesting20Nov2013\M12.DSG	11-1-2013	16:3:40	259921.000000	5198.420000	0.515625	-0.074219	-1.070313	-0.183486	0.178899	0.476147	-27.664185	1.144409	-11.108398
C:\Users\cware\Desktop\Steller20November\TagTesting20Nov2013\M12.DSG	11-1-2013	16:3:40	259922.000000	5198.440000	0.500000	-0.074219	-1.078125	-0.184404	0.175229	0.476147	-25.177002	-2.166748	-6.500244
C:\Users\cware\Desktop\Steller20November\TagTesting20Nov2013\M12.DSG	11-1-2013	16:3:40	259923.000000	5198.460000	0.476563	-0.062500	-1.093750	-0.183486	0.174312	0.477064	-21.713257	2.166748	-4.013062
C:\Users\cware\Desktop\Steller20November\TagTesting20Nov2013\M12.DSG	11-1-2013	16:3:40	259924.000000	5198.480000	0.449219	-0.066406	-1.101563	-0.184404	0.171560	0.475229	-18.783569	7.476807	-1.922607
C:\Users\cware\Desktop\Steller20November\TagTesting20Nov2013\M12.DSG	11-1-2013	16:3:40	259925.000000	5198.500000	0.464844	-0.074219	-1.089844	-0.186239	0.168807	0.474312	-18.890381	10.772705	-0.427246
C:\Users\cware\Desktop\Steller20November\TagTesting20Nov2013\M12.DSG	11-1-2013	16:3:40	259926.000000	5198.520000	0.457031	-0.062500	-1.066406	-0.187156	0.166055	0.470642	-21.072388	16.937256	0.503540
C:\Users\cware\Desktop\Steller20November\TagTesting20Nov2013\M12.DSG	11-1-2013	16:3:40	259927.000000	5198.540000	0.468750	-0.054688	-1.042969	-0.189908	0.163303	0.468807	-22.644043	22.293091	-1.876831
C:\Users\cware\Desktop\Steller20November\TagTesting20Nov2013\M12.DSG	11-1-2013	16:3:40	259928.000000	5198.560000	0.507813	-0.070313	-1.019531	-0.194495	0.160550	0.464220	-23.544312	26.962280	-6.729126
C:\Users\cware\Desktop\Steller20November\TagTesting20Nov2013\M12.DSG	11-1-2013	16:3:40	259929.000000	5198.580000	0.507813	-0.070313	-1.019531	-0.197248	0.159633	0.460550	-22.811890	32.272339	-12.130737
C:\Users\cware\Desktop\Steller20November\TagTesting20Nov2013\M12.DSG	11-1-2013	16:3:40	259930.000000	5198.600000	0.558594	-0.058594	-1.054688	-0.203670	0.157798	0.454128	-15.548706	31.539917	-18.859863
C:\Users\cware\Desktop\Steller20November\TagTesting20Nov2013\M12.DSG	11-1-2013	16:3:40	259931.000000	5198.620000	0.578125	-0.046875	-1.031250	-0.206422	0.159633	0.450459	-11.184692	29.617310	-21.026611
C:\Users\cware\Desktop\Steller20November\TagTesting20Nov2013\M12.DSG	11-1-2013	16:3:40	259932.000000	5198.640000	0.582031	-0.019531	-1.015625	-0.211927	0.162385	0.444037	-11.077881	22.308350	-21.530151
C:\Users\cware\Desktop\Steller20November\TagTesting20Nov2013\M12.DSG	11-1-2013	16:3:40	259933.000000	5198.660000	0.542969	-0.023438	-0.996094	-0.213761	0.163303	0.444037	-10.848999	19.729614	-18.890381
C:\Users\cware\Desktop\Steller20November\TagTesting20Nov2013\M12.DSG	11-1-2013	16:3:40	259934.000000	5198.680000	0.527344	-0.054688	-0.984375	-0.216514	0.164220	0.436697	-8.377075	23.101807	-16.632080
C:\Users\cware\Desktop\Steller20November\TagTesting20Nov2013\M12.DSG	11-1-2013	16:3:40	259935.000000	5198.700000	0.531250	-0.070313	-0.937500	-0.216514	0.166055	0.435780	-13.046265	22.399902	-19.668579
C:\Users\cware\Desktop\Steller20November\TagTesting20Nov2013\M12.DSG	11-1-2013	16:3:40	259936.000000	5198.720000	0.511719	-0.078125	-0.957031	-0.222936	0.167890	0.430275	-16.952515	23.223877	-25.329590
C:\Users\cware\Desktop\Steller20November\TagTesting20Nov2013\M12.DSG	11-1-2013	16:3:40	259937.000000	5198.740000	0.511719	-0.058594	-0.988281	-0.225688	0.170642	0.427523	-13.366699	26.367188	-31.768799
C:\Users\cware\Desktop\Steller20November\TagTesting20Nov2013\M12.DSG	11-1-2013	16:3:40	259938.000000	5198.760000	0.511719	-0.039063	-1.031250	-0.229358	0.176147	0.420183	-6.072998	29.663086	-36.544800
C:\Users\cware\Desktop\Steller20November\TagTesting20Nov2013\M12.DSG	11-1-2013	16:3:40	259939.000000	5198.780000	0.523438	-0.039063	-1.058594	-0.232110	0.179817	0.416514	-6.713867	34.606934	-39.382935
C:\Users\cware\Desktop\Steller20November\TagTesting20Nov2013\M12.DSG	11-1-2013	16:3:40	259940.000000	5198.800000	0.554688	-0.039063	-1.085938	-0.233945	0.188073	0.411927	-9.216309	33.538818	-39.367676
C:\Users\cware\Desktop\Steller20November\TagTesting20Nov2013\M12.DSG	11-1-2013	16:3:40	259941.000000	5198.820000	0.578125	-0.039063	-1.109375	-0.239450	0.190826	0.403670	-11.856079	30.273438	-39.657593
C:\Users\cware\Desktop\Steller20November\TagTesting20Nov2013\M12.DSG	11-1-2013	16:3:40	259942.000000	5198.840000	0.582031	-0.027344	-1.109375	-0.240367	0.196330	0.400000	-14.053345	35.583496	-37.567139
C:\Users\cware\Desktop\Steller20November\TagTesting20Nov2013\M12.DSG	11-1-2013	16:3:40	259943.000000	5198.860000	0.566406	-0.015625	-1.093750	-0.246789	0.201835	0.391743	-17.623901	44.311523	-35.705566
C:\Users\cware\Desktop\Steller20November\TagTesting20Nov2013\M12.DSG	11-1-2013	16:3:40	259944.000000	5198.880000	0.605469	-0.003906	-1.062500	-0.250459	0.202752	0.386239	-26.168823	54.779053	-33.401489
C:\Users\cware\Desktop\Steller20November\TagTesting20Nov2013\M12.DSG	11-1-2013	16:3:40	259945.000000	5198.900000	0.648438	0.007813	-1.015625	-0.256881	0.206422	0.373394	-34.103394	54.214478	-32.104492
C:\Users\cware\Desktop\Steller20November\TagTesting20Nov2013\M12.DSG	11-1-2013	16:3:40	259946.000000	5198.920000	0.695313	0.023438	-0.984375	-0.260550	0.208257	0.366055	-38.436890	47.927856	-33.416748
C:\Users\cware\Desktop\Steller20November\TagTesting20Nov2013\M12.DSG	11-1-2013	16:3:40	259947.000000	5198.940000	0.710938	0.003906	-0.992188	-0.266055	0.210092	0.355963	-38.101196	43.701172	-34.973145
C:\Users\cware\Desktop\Steller20November\TagTesting20Nov2013\M12.DSG	11-1-2013	16:3:40	259948.000000	5198.960000	0.703125	-0.027344	-1.015625	-0.268807	0.211927	0.352294	-34.637451	46.569824	-34.347534
C:\Users\cware\Desktop\Steller20November\TagTesting20Nov2013\M12.DSG	11-1-2013	16:3:40	259949.000000	5198.980000	0.679688	-0.062500	-1.031250	-0.274312	0.215596	0.340367	-33.599854	49.591064	-32.745361
C:\Users\cware\Desktop\Steller20November\TagTesting20Nov2013\M12.DSG	11-1-2013	16:3:40	259950.000000	5199.000000	0.671875	-0.066406	-1.015625	-0.276147	0.216514	0.335780	-34.988403	56.793213	-29.190063
C:\Users\cware\Desktop\Steller20November\TagTesting20Nov2013\M12.DSG	11-1-2013	16:3:40	259951.000000	5199.020000	0.695313	-0.074219	-0.988281	-0.283486	0.219266	0.320183	-39.779663	59.585571	-26.321411
C:\Users\cware\Desktop\Steller20November\TagTesting20Nov2013\M12.DSG	11-1-2013	16:3:40	259952.000000	5199.040000	0.730469	-0.070313	-0.957031	-0.286239	0.219266	0.312844	-49.301147	60.058594	-23.880005
C:\Users\cware\Desktop\Steller20November\TagTesting20Nov2013\M12.DSG	11-1-2013	16:3:40	259953.000000	5199.060000	0.757813	-0.058594	-0.925781	-0.289908	0.218349	0.299083	-56.091309	58.715820	-22.827148
C:\Users\cware\Desktop\Steller20November\TagTesting20Nov2013\M12.DSG	11-1-2013	16:3:40	259954.000000	5199.080000	0.785156	-0.074219	-0.886719	-0.294495	0.218349	0.293578	-59.265137	57.312012	-21.987915
C:\Users\cware\Desktop\Steller20November\TagTesting20Nov2013\M12.DSG	11-1-2013	16:3:40	259955.000000	5199.100000	0.785156	-0.074219	-0.886719	-0.298165	0.217431	0.288073	-59.982300	57.388306	-21.057129
C:\Users\cware\Desktop\Steller20November\TagTesting20Nov2013\M12.DSG	11-1-2013	16:3:40	259956.000000	5199.120000	0.789063	-0.078125	-0.839844	-0.302752	0.215596	0.272477	-61.035156	59.921265	-20.294189
C:\Users\cware\Desktop\Steller20November\TagTesting20Nov2013\M12.DSG	11-1-2013	16:3:40	259957.000000	5199.140000	0.804688	-0.089844	-0.808594	-0.305505	0.216514	0.265138	-59.249878	61.386108	-19.424438
C:\Users\cware\Desktop\Steller20November\TagTesting20Nov2013\M12.DSG	11-1-2013	16:3:40	259958.000000	5199.160000	0.816406	-0.089844	-0.785156	-0.310092	0.214679	0.250459	-57.891846	61.828613	-17.852783
C:\Users\cware\Desktop\Steller20November\TagTesting20Nov2013\M12.DSG	11-1-2013	16:3:40	259959.000000	5199.180000	0.843750	-0.074219	-0.746094	-0.312844	0.213761	0.243119	-60.882568	60.836792	-16.937256
C:\Users\cware\Desktop\Steller20November\TagTesting20Nov2013\M12.DSG	11-1-2013	16:3:40	259960.000000	5199.200000	0.886719	-0.050781	-0.707031	-0.316514	0.212844	0.227523	-69.183350	54.626465	-17.974854
C:\Users\cware\Desktop\Steller20November\TagTesting20Nov2013\M12.DSG	11-1-2013	16:3:40	259961.000000	5199.220000	0.878906	-0.015625	-0.671875	-0.319266	0.212844	0.222936	-75.759888	52.307129	-18.386841
C:\Users\cware\Desktop\Steller20November\TagTesting20Nov2013\M12.DSG	11-1-2013	16:3:40	259962.000000	5199.240000	0.890625	-0.003906	-0.671875	-0.322018	0.211009	0.210092	-79.879761	48.645020	-18.722534
C:\Users\cware\Desktop\Steller20November\TagTesting20Nov2013\M12.DSG	11-1-2013	16:3:40	259963.000000	5199.260000	0.894531	0.015625	-0.691406	-0.322936	0.210092	0.205505	-76.904297	47.119141	-19.104004
C:\Users\cware\Desktop\Steller20November\TagTesting20Nov2013\M12.DSG	11-1-2013	16:3:40	259964.000000	5199.280000	0.898438	0.035156	-0.679688	-0.324771	0.211009	0.193578	-70.327759	46.722412	-19.561768
C:\Users\cware\Desktop\Steller20November\TagTesting20Nov2013\M12.DSG	11-1-2013	16:3:40	259965.000000	5199.300000	0.921875	0.050781	-0.664063	-0.326606	0.210092	0.187156	-66.909790	46.844482	-20.843506
C:\Users\cware\Desktop\Steller20November\TagTesting20Nov2013\M12.DSG	11-1-2013	16:3:40	259966.000000	5199.320000	0.941406	0.062500	-0.652344	-0.328440	0.212844	0.177064	-65.780640	42.907715	-23.696899
C:\Users\cware\Desktop\Steller20November\TagTesting20Nov2013\M12.DSG	11-1-2013	16:3:40	259967.000000	5199.340000	0.953125	0.070313	-0.648438	-0.329358	0.212844	0.170642	-66.207886	39.978027	-25.955200
C:\Users\cware\Desktop\Steller20November\TagTesting20Nov2013\M12.DSG	11-1-2013	16:3:40	259968.000000	5199.360000	0.949219	0.070313	-0.640625	-0.330275	0.217431	0.161468	-66.345215	38.818359	-29.052734
C:\Users\cware\Desktop\Steller20November\TagTesting20Nov2013\M12.DSG	11-1-2013	16:3:40	259969.000000	5199.380000	0.941406	0.078125	-0.628906	-0.331193	0.220183	0.157798	-66.009521	40.130615	-30.303955
C:\Users\cware\Desktop\Steller20November\TagTesting20Nov2013\M12.DSG	11-1-2013	16:3:40	259970.000000	5199.400000	0.941406	0.082031	-0.613281	-0.331193	0.225688	0.148624	-65.368652	41.046143	-31.295776
C:\Users\cware\Desktop\Steller20November\TagTesting20Nov2013\M12.DSG	11-1-2013	16:3:40	259971.000000	5199.420000	0.937500	0.101563	-0.613281	-0.332110	0.229358	0.142202	-64.010620	43.563843	-32.592773
C:\Users\cware\Desktop\Steller20November\TagTesting20Nov2013\M12.DSG	11-1-2013	16:3:40	259972.000000	5199.440000	0.953125	0.105469	-0.574219	-0.332110	0.233945	0.132110	-63.201904	44.601440	-33.676147
C:\Users\cware\Desktop\Steller20November\TagTesting20Nov2013\M12.DSG	11-1-2013	16:3:40	259973.000000	5199.460000	0.957031	0.109375	-0.562500	-0.332110	0.237615	0.127523	-65.353394	42.663574	-35.934448
C:\Users\cware\Desktop\Steller20November\TagTesting20Nov2013\M12.DSG	11-1-2013	16:3:40	259974.000000	5199.480000	0.968750	0.101563	-0.531250	-0.332110	0.244954	0.118349	-69.000244	40.145874	-39.703369
C:\Users\cware\Desktop\Steller20November\TagTesting20Nov2013\M12.DSG	11-1-2013	16:3:40	259975.000000	5199.500000	0.960938	0.082031	-0.511719	-0.332110	0.251376	0.114679	-70.297241	41.473389	-42.251587
C:\Users\cware\Desktop\Steller20November\TagTesting20Nov2013\M12.DSG	11-1-2013	16:3:40	259976.000000	5199.520000	0.937500	0.066406	-0.503906	-0.330275	0.260550	0.104587	-67.626953	45.242310	-43.533325
C:\Users\cware\Desktop\Steller20November\TagTesting20Nov2013\M12.DSG	11-1-2013	16:3:40	259977.000000	5199.540000	0.949219	0.066406	-0.480469	-0.329358	0.266972	0.100917	-63.369751	45.379639	-43.777466
C:\Users\cware\Desktop\Steller20November\TagTesting20Nov2013\M12.DSG	11-1-2013	16:3:40	259978.000000	5199.560000	0.964844	0.066406	-0.464844	-0.329358	0.276147	0.089908	-58.578491	45.455933	-43.548584
C:\Users\cware\Desktop\Steller20November\TagTesting20Nov2013\M12.DSG	11-1-2013	16:3:40	259979.000000	5199.580000	0.980469	0.054688	-0.449219	-0.326606	0.281651	0.085321	-56.564331	44.998169	-42.999268
C:\Users\cware\Desktop\Steller20November\TagTesting20Nov2013\M12.DSG	11-1-2013	16:3:40	259980.000000	5199.600000	0.992188	0.031250	-0.421875	-0.326606	0.287156	0.079817	-54.870605	45.272827	-42.861938
C:\Users\cware\Desktop\Steller20November\TagTesting20Nov2013\M12.DSG	11-1-2013	16:3:40	259981.000000	5199.620000	0.988281	0.011719	-0.410156	-0.323853	0.298165	0.070642	-52.612305	45.257568	-42.449951
C:\Users\cware\Desktop\Steller20November\TagTesting20Nov2013\M12.DSG	11-1-2013	16:3:40	259982.000000	5199.640000	1.000000	0.000000	-0.394531	-0.323853	0.303670	0.066055	-48.507690	44.830322	-41.198730
C:\Users\cware\Desktop\Steller20November\TagTesting20Nov2013\M12.DSG	11-1-2013	16:3:40	259983.000000	5199.660000	1.003906	-0.011719	-0.394531	-0.320183	0.313761	0.055046	-45.959473	45.593262	-39.062500
C:\Users\cware\Desktop\Steller20November\TagTesting20Nov2013\M12.DSG	11-1-2013	16:3:40	259984.000000	5199.680000	1.003906	-0.023438	-0.382813	-0.317431	0.318349	0.050459	-45.532227	46.005249	-37.414551
C:\Users\cware\Desktop\Steller20November\TagTesting20Nov2013\M12.DSG	11-1-2013	16:3:40	259985.000000	5199.700000	1.003906	-0.042969	-0.355469	-0.315596	0.328440	0.041284	-46.615601	46.920776	-35.507202
C:\Users\cware\Desktop\Steller20November\TagTesting20Nov2013\M12.DSG	11-1-2013	16:3:40	259986.000000	5199.720000	1.019531	-0.070313	-0.324219	-0.312844	0.333028	0.035780	-48.507690	45.257568	-31.997681
C:\Users\cware\Desktop\Steller20November\TagTesting20Nov2013\M12.DSG	11-1-2013	16:3:40	259987.000000	5199.740000	1.066406	-0.078125	-0.296875	-0.309174	0.341284	0.028440	-48.965454	38.192749	-28.778076
C:\Users\cware\Desktop\Steller20November\TagTesting20Nov2013\M12.DSG	11-1-2013	16:3:40	259988.000000	5199.760000	1.097656	-0.074219	-0.285156	-0.309174	0.344954	0.025688	-47.332764	27.587891	-24.887085
C:\Users\cware\Desktop\Steller20November\TagTesting20Nov2013\M12.DSG	11-1-2013	16:3:40	259989.000000	5199.780000	1.109375	-0.078125	-0.277344	-0.306422	0.351376	0.022018	-46.981812	21.255493	-22.964478
C:\Users\cware\Desktop\Steller20November\TagTesting20Nov2013\M12.DSG	11-1-2013	16:3:40	259990.000000	5199.800000	1.085938	-0.085938	-0.261719	-0.305505	0.355046	0.022018	-49.819946	20.019531	-21.499634
C:\Users\cware\Desktop\Steller20November\TagTesting20Nov2013\M12.DSG	11-1-2013	16:3:40	259991.000000	5199.820000	1.070313	-0.105469	-0.234375	-0.305505	0.360550	0.021101	-53.527832	22.262573	-21.347046
C:\Users\cware\Desktop\Steller20November\TagTesting20Nov2013\M12.DSG	11-1-2013	16:3:40	259992.000000	5199.840000	1.062500	-0.144531	-0.242188	-0.301835	0.364220	0.019266	-57.601929	25.634766	-21.835327
C:\Users\cware\Desktop\Steller20November\TagTesting20Nov2013\M12.DSG	11-1-2013	16:3:40	259993.000000	5199.860000	1.058594	-0.156250	-0.238281	-0.300917	0.366055	0.018349	-62.728882	26.840210	-20.980835
C:\Users\cware\Desktop\Steller20November\TagTesting20Nov2013\M12.DSG	11-1-2013	16:3:40	259994.000000	5199.880000	1.085938	-0.156250	-0.218750	-0.299083	0.373394	0.018349	-71.228027	20.446777	-19.348145
C:\Users\cware\Desktop\Steller20November\TagTesting20Nov2013\M12.DSG	11-1-2013	16:3:40	259995.000000	5199.900000	1.082031	-0.167969	-0.210938	-0.297248	0.376147	0.018349	-78.552246	15.121460	-17.440796
C:\Users\cware\Desktop\Steller20November\TagTesting20Nov2013\M12.DSG	11-1-2013	16:3:40	259996.000000	5199.920000	1.066406	-0.171875	-0.199219	-0.296330	0.381651	0.021101	-81.726074	10.955811	-16.250610
C:\Users\cware\Desktop\Steller20November\TagTesting20Nov2013\M12.DSG	11-1-2013	16:3:40	259997.000000	5199.940000	1.039063	-0.175781	-0.203125	-0.295413	0.383486	0.023853	-78.399658	12.008667	-16.357422
C:\Users\cware\Desktop\Steller20November\TagTesting20Nov2013\M12.DSG	11-1-2013	16:3:40	259998.000000	5199.960000	1.019531	-0.187500	-0.210938	-0.292661	0.388991	0.027523	-71.487427	15.792847	-16.952515
C:\Users\cware\Desktop\Steller20November\TagTesting20Nov2013\M12.DSG	11-1-2013	16:3:40	259999.000000	5199.980000	1.019531	-0.195313	-0.195313	-0.292661	0.390826	0.029358	-66.329956	16.342163	-16.815186
C:\Users\cware\Desktop\Steller20November\TagTesting20Nov2013\M12.DSG	11-1-2013	16:3:40	260000.000000	5200.000000	1.007813	-0.187500	-0.187500	-0.290826	0.396330	0.031193	-65.414429	18.966675	-13.259888
C:\Users\cware\Desktop\Steller20November\TagTesting20Nov2013\M12.DSG	11-1-2013	16:3:40	260001.000000	5200.020000	1.023438	-0.175781	-0.156250	-0.290826	0.398165	0.032110	-67.901611	15.777588	-8.071899
C:\Users\cware\Desktop\Steller20November\TagTesting20Nov2013\M12.DSG	11-1-2013	16:3:40	260002.000000	5200.040000	1.058594	-0.179688	-0.148438	-0.288991	0.400000	0.035780	-71.792603	7.995605	-2.471924
C:\Users\cware\Desktop\Steller20November\TagTesting20Nov2013\M12.DSG	11-1-2013	16:3:40	260003.000000	5200.060000	1.082031	-0.164063	-0.152344	-0.289908	0.400000	0.038532	-72.906494	1.586914	0.427246
C:\Users\cware\Desktop\Steller20November\TagTesting20Nov2013\M12.DSG	11-1-2013	16:3:40	260004.000000	5200.080000	1.105469	-0.167969	-0.160156	-0.290826	0.400917	0.044954	-70.175171	-2.929688	1.281738
C:\Users\cware\Desktop\Steller20November\TagTesting20Nov2013\M12.DSG	11-1-2013	16:3:40	260005.000000	5200.100000	1.097656	-0.191406	-0.171875	-0.289908	0.400000	0.049541	-68.756104	-3.341675	2.670288
C:\Users\cware\Desktop\Steller20November\TagTesting20Nov2013\M12.DSG	11-1-2013	16:3:40	260006.000000	5200.120000	1.097656	-0.218750	-0.152344	-0.290826	0.399083	0.058716	-71.929932	-3.875732	5.783081
C:\Users\cware\Desktop\Steller20November\TagTesting20Nov2013\M12.DSG	11-1-2013	16:3:40	260007.000000	5200.140000	1.109375	-0.222656	-0.140625	-0.292661	0.398165	0.061468	-75.622559	-7.980347	7.385254
C:\Users\cware\Desktop\Steller20November\TagTesting20Nov2013\M12.DSG	11-1-2013	16:3:40	260008.000000	5200.160000	1.097656	-0.210938	-0.140625	-0.292661	0.394495	0.072477	-81.115723	-12.374878	8.743286
C:\Users\cware\Desktop\Steller20November\TagTesting20Nov2013\M12.DSG	11-1-2013	16:3:40	260009.000000	5200.180000	1.070313	-0.199219	-0.160156	-0.293578	0.394495	0.078899	-84.213257	-15.823364	7.598877
C:\Users\cware\Desktop\Steller20November\TagTesting20Nov2013\M12.DSG	11-1-2013	16:3:40	260010.000000	5200.200000	1.031250	-0.179688	-0.187500	-0.294495	0.390826	0.090826	-84.365845	-15.563965	4.837036
C:\Users\cware\Desktop\Steller20November\TagTesting20Nov2013\M12.DSG	11-1-2013	16:3:40	260011.000000	5200.220000	0.996094	-0.164063	-0.195313	-0.294495	0.390826	0.096330	-85.906982	-13.061523	3.890991
C:\Users\cware\Desktop\Steller20November\TagTesting20Nov2013\M12.DSG	11-1-2013	16:3:40	260012.000000	5200.240000	1.023438	-0.136719	-0.203125	-0.294495	0.387156	0.107339	-89.828491	-7.781982	2.716064
C:\Users\cware\Desktop\Steller20November\TagTesting20Nov2013\M12.DSG	11-1-2013	16:3:40	260013.000000	5200.260000	1.078125	-0.136719	-0.238281	-0.295413	0.385321	0.112844	-86.013794	-8.010864	3.753662
C:\Users\cware\Desktop\Steller20November\TagTesting20Nov2013\M12.DSG	11-1-2013	16:3:40	260014.000000	5200.280000	1.011719	-0.171875	-0.203125	-0.296330	0.380734	0.121101	-81.268311	2.517700	12.954712
C:\Users\cware\Desktop\Steller20November\TagTesting20Nov2013\M12.DSG	11-1-2013	16:3:40	260015.000000	5200.300000	1.027344	-0.207031	-0.121094	-0.298165	0.377982	0.123853	-84.518433	2.410889	14.724731
C:\Users\cware\Desktop\Steller20November\TagTesting20Nov2013\M12.DSG	11-1-2013	16:3:40	260016.000000	5200.320000	1.082031	-0.207031	-0.066406	-0.297248	0.375229	0.127523	-88.973999	-7.492065	11.459351
C:\Users\cware\Desktop\Steller20November\TagTesting20Nov2013\M12.DSG	11-1-2013	16:3:40	260017.000000	5200.340000	1.074219	-0.187500	-0.050781	-0.299083	0.369725	0.137615	-91.293335	-13.702393	11.032104
C:\Users\cware\Desktop\Steller20November\TagTesting20Nov2013\M12.DSG	11-1-2013	16:3:40	260018.000000	5200.360000	1.058594	-0.148438	-0.097656	-0.299083	0.366972	0.144037	-93.109131	-20.004272	13.015747
C:\Users\cware\Desktop\Steller20November\TagTesting20Nov2013\M12.DSG	11-1-2013	16:3:40	260019.000000	5200.380000	1.035156	-0.062500	-0.132813	-0.300917	0.360550	0.156881	-93.887329	-29.693604	14.175415
C:\Users\cware\Desktop\Steller20November\TagTesting20Nov2013\M12.DSG	11-1-2013	16:3:40	260020.000000	5200.400000	1.000000	0.062500	-0.187500	-0.300000	0.355963	0.164220	-95.397949	-35.156250	13.610840
C:\Users\cware\Desktop\Steller20November\TagTesting20Nov2013\M12.DSG	11-1-2013	16:3:40	260021.000000	5200.420000	0.960938	0.156250	-0.253906	-0.299083	0.348624	0.180734	-93.856812	-32.653809	10.925293
C:\Users\cware\Desktop\Steller20November\TagTesting20Nov2013\M12.DSG	11-1-2013	16:3:40	260022.000000	5200.440000	0.941406	0.234375	-0.269531	-0.300000	0.344037	0.188073	-90.881348	-32.470703	3.845215
C:\Users\cware\Desktop\Steller20November\TagTesting20Nov2013\M12.DSG	11-1-2013	16:3:40	260023.000000	5200.460000	0.925781	0.261719	-0.312500	-0.299083	0.336697	0.201835	-89.096069	-23.956299	-0.427246
C:\Users\cware\Desktop\Steller20November\TagTesting20Nov2013\M12.DSG	11-1-2013	16:3:40	260024.000000	5200.480000	0.929688	0.265625	-0.339844	-0.298165	0.335780	0.209174	-85.311890	-22.964478	-6.317139
C:\Users\cware\Desktop\Steller20November\TagTesting20Nov2013\M12.DSG	11-1-2013	16:3:40	260025.000000	5200.500000	0.960938	0.253906	-0.351563	-0.297248	0.330275	0.219266	-77.621460	-18.035889	-10.360718
C:\Users\cware\Desktop\Steller20November\TagTesting20Nov2013\M12.DSG	11-1-2013	16:3:40	260026.000000	5200.520000	0.964844	0.218750	-0.378906	-0.296330	0.329358	0.224771	-64.422607	-13.412476	-16.403198
C:\Users\cware\Desktop\Steller20November\TagTesting20Nov2013\M12.DSG	11-1-2013	16:3:40	260027.000000	5200.540000	0.968750	0.179688	-0.382813	-0.293578	0.328440	0.231193	-55.358887	-5.325317	-20.965576
C:\Users\cware\Desktop\Steller20November\TagTesting20Nov2013\M12.DSG	11-1-2013	16:3:40	260028.000000	5200.560000	0.957031	0.113281	-0.347656	-0.293578	0.329358	0.233945	-49.453735	-0.091553	-22.644043
C:\Users\cware\Desktop\Steller20November\TagTesting20Nov2013\M12.DSG	11-1-2013	16:3:40	260029.000000	5200.580000	0.972656	0.046875	-0.320313	-0.293578	0.331193	0.235780	-48.828125	4.974365	-21.026611
C:\Users\cware\Desktop\Steller20November\TagTesting20Nov2013\M12.DSG	11-1-2013	16:3:40	260030.000000	5200.600000	1.000000	0.000000	-0.289063	-0.291743	0.330275	0.236697	-51.895142	5.950928	-16.921997
C:\Users\cware\Desktop\Steller20November\TagTesting20Nov2013\M12.DSG	11-1-2013	16:3:40	260031.000000	5200.620000	1.046875	-0.027344	-0.250000	-0.292661	0.329358	0.237615	-55.435181	5.142212	-12.649536
C:\Users\cware\Desktop\Steller20November\TagTesting20Nov2013\M12.DSG	11-1-2013	16:3:40	260032.000000	5200.640000	1.121094	-0.050781	-0.195313	-0.291743	0.328440	0.240367	-59.951782	-0.640869	-7.553101
C:\Users\cware\Desktop\Steller20November\TagTesting20Nov2013\M12.DSG	11-1-2013	16:3:40	260033.000000	5200.660000	1.117188	-0.054688	-0.195313	-0.291743	0.326606	0.242202	-62.149048	-6.408691	-3.189087
C:\Users\cware\Desktop\Steller20November\TagTesting20Nov2013\M12.DSG	11-1-2013	16:3:40	260034.000000	5200.680000	1.101563	-0.027344	-0.222656	-0.289908	0.321101	0.248624	-63.720703	-11.917114	-2.105713
C:\Users\cware\Desktop\Steller20November\TagTesting20Nov2013\M12.DSG	11-1-2013	16:3:40	260035.000000	5200.700000	1.074219	-0.015625	-0.250000	-0.289908	0.319266	0.250459	-63.049316	-14.999390	-2.899170
C:\Users\cware\Desktop\Steller20November\TagTesting20Nov2013\M12.DSG	11-1-2013	16:3:40	260036.000000	5200.720000	1.058594	0.000000	-0.269531	-0.288073	0.315596	0.259633	-60.928345	-17.684937	-4.211426
C:\Users\cware\Desktop\Steller20November\TagTesting20Nov2013\M12.DSG	11-1-2013	16:3:40	260037.000000	5200.740000	1.035156	0.007813	-0.265625	-0.288073	0.312844	0.263303	-59.326172	-17.272949	-4.806519
C:\Users\cware\Desktop\Steller20November\TagTesting20Nov2013\M12.DSG	11-1-2013	16:3:40	260038.000000	5200.760000	1.011719	0.023438	-0.281250	-0.287156	0.308257	0.270642	-59.234619	-15.182495	-5.020142
C:\Users\cware\Desktop\Steller20November\TagTesting20Nov2013\M12.DSG	11-1-2013	16:3:40	260039.000000	5200.780000	1.003906	0.046875	-0.292969	-0.286239	0.306422	0.274312	-59.768677	-14.099121	-4.852295
C:\Users\cware\Desktop\Steller20November\TagTesting20Nov2013\M12.DSG	11-1-2013	16:3:40	260040.000000	5200.800000	1.007813	0.058594	-0.296875	-0.284404	0.300917	0.279817	-58.029175	-13.229370	-2.990723
C:\Users\cware\Desktop\Steller20November\TagTesting20Nov2013\M12.DSG	11-1-2013	16:3:40	260041.000000	5200.820000	1.023438	0.078125	-0.316406	-0.283486	0.296330	0.283486	-56.365967	-14.739990	-1.434326
C:\Users\cware\Desktop\Steller20November\TagTesting20Nov2013\M12.DSG	11-1-2013	16:3:40	260042.000000	5200.840000	1.015625	0.101563	-0.320313	-0.283486	0.292661	0.290826	-54.504395	-16.754150	-0.289917
C:\Users\cware\Desktop\Steller20November\TagTesting20Nov2013\M12.DSG	11-1-2013	16:3:40	260043.000000	5200.860000	1.019531	0.113281	-0.347656	-0.283486	0.288991	0.293578	-52.597046	-18.966675	0.152588
C:\Users\cware\Desktop\Steller20November\TagTesting20Nov2013\M12.DSG	11-1-2013	16:3:40	260044.000000	5200.880000	1.011719	0.125000	-0.324219	-0.279817	0.283486	0.300917	-50.735474	-19.165039	-0.427246
C:\Users\cware\Desktop\Steller20November\TagTesting20Nov2013\M12.DSG	11-1-2013	16:3:40	260045.000000	5200.900000	1.000000	0.136719	-0.324219	-0.281651	0.279817	0.304587	-47.119141	-18.966675	-2.487183
C:\Users\cware\Desktop\Steller20November\TagTesting20Nov2013\M12.DSG	11-1-2013	16:3:40	260046.000000	5200.920000	1.003906	0.132813	-0.355469	-0.278899	0.276147	0.310092	-41.595459	-19.332886	-5.859375
C:\Users\cware\Desktop\Steller20November\TagTesting20Nov2013\M12.DSG	11-1-2013	16:3:40	260047.000000	5200.940000	1.000000	0.132813	-0.371094	-0.277064	0.275229	0.312844	-36.544800	-18.432617	-9.643555
C:\Users\cware\Desktop\Steller20November\TagTesting20Nov2013\M12.DSG	11-1-2013	16:3:40	260048.000000	5200.960000	0.996094	0.128906	-0.394531	-0.276147	0.272477	0.317431	-31.967163	-14.068604	-13.595581
C:\Users\cware\Desktop\Steller20November\TagTesting20Nov2013\M12.DSG	11-1-2013	16:3:40	260049.000000	5200.980000	0.996094	0.105469	-0.378906	-0.275229	0.273394	0.320183	-28.625488	-11.352539	-15.991211
C:\Users\cware\Desktop\Steller20November\TagTesting20Nov2013\M12.DSG	11-1-2013	16:3:40	260050.000000	5201.000000	0.992188	0.089844	-0.363281	-0.273394	0.273394	0.322936	-25.192261	-9.231567	-17.669678
C:\Users\cware\Desktop\Steller20November\TagTesting20Nov2013\M12.DSG	11-1-2013	16:3:40	260051.000000	5201.020000	0.996094	0.078125	-0.351563	-0.273394	0.274312	0.325688	-23.666382	-9.292603	-17.440796
C:\Users\cware\Desktop\Steller20November\TagTesting20Nov2013\M12.DSG	11-1-2013	16:3:40	260052.000000	5201.040000	1.011719	0.062500	-0.343750	-0.270642	0.274312	0.325688	-19.363403	-8.605957	-15.869141
C:\Users\cware\Desktop\Steller20November\TagTesting20Nov2013\M12.DSG	11-1-2013	16:3:40	260053.000000	5201.060000	1.023438	0.042969	-0.351563	-0.270642	0.276147	0.327523	-15.914917	-8.697510	-14.236450
C:\Users\cware\Desktop\Steller20November\TagTesting20Nov2013\M12.DSG	11-1-2013	16:3:40	260054.000000	5201.080000	1.031250	0.046875	-0.335938	-0.269725	0.276147	0.330275	-10.986328	-6.454468	-13.122559
C:\Users\cware\Desktop\Steller20November\TagTesting20Nov2013\M12.DSG	11-1-2013	16:3:40	260055.000000	5201.100000	1.035156	0.054688	-0.324219	-0.268807	0.277982	0.330275	-5.569458	-7.202148	-14.633179
C:\Users\cware\Desktop\Steller20November\TagTesting20Nov2013\M12.DSG	11-1-2013	16:3:40	260056.000000	5201.120000	1.042969	0.039063	-0.320313	-0.267890	0.279817	0.331193	0.732422	-10.971069	-16.616821
C:\Users\cware\Desktop\Steller20November\TagTesting20Nov2013\M12.DSG	11-1-2013	16:3:40	260057.000000	5201.140000	1.042969	0.039063	-0.320313	-0.266972	0.285321	0.333028	5.661011	-16.021729	-18.676758
[truncated: 19,529 more rows]
