# Supplementary material for: Averaged Propulsive Body Acceleration (APBA) Can Be Calculated from Biologging Tags That Incorporate Gyroscopes and Accelerometers to Estimate Swimming Speed, Hydrodynamic Drag and Energy Expenditure for Steller Sea Lions
Source: PLoS One. 2016 Jun 10;11(6):e0157326. doi: 10.1371/journal.pone.0157326 (PMC4902303; doi:10.1371/journal.pone.0157326)
Supplement: S4 Data — Same components as S2. (ZIP) [file pone.0157326.s004.zip › SitkaNov_20/Ms12_PTMP_20_11_13.csv]

FileName	FileDate	FileTime	Sample	Time from Start (s)	Pressure	Temperature
C:\Users\cware\Desktop\Steller20November\TagTesting20Nov2013\M12.DSG	11-1-2013	16:3:40	64526.000000	6452.600000	49466.931156	20.000000
C:\Users\cware\Desktop\Steller20November\TagTesting20Nov2013\M12.DSG	11-1-2013	16:3:40	64527.000000	6452.700000	49465.014355	20.000000
C:\Users\cware\Desktop\Steller20November\TagTesting20Nov2013\M12.DSG	11-1-2013	16:3:40	64528.000000	6452.800000	49469.494557	20.000000
C:\Users\cware\Desktop\Steller20November\TagTesting20Nov2013\M12.DSG	11-1-2013	16:3:40	64529.000000	6452.900000	49468.623334	20.000000
C:\Users\cware\Desktop\Steller20November\TagTesting20Nov2013\M12.DSG	11-1-2013	16:3:40	64530.000000	6453.000000	49465.685804	20.000000
C:\Users\cware\Desktop\Steller20November\TagTesting20Nov2013\M12.DSG	11-1-2013	16:3:40	64531.000000	6453.100000	49466.457338	20.000000
C:\Users\cware\Desktop\Steller20November\TagTesting20Nov2013\M12.DSG	11-1-2013	16:3:40	64532.000000	6453.200000	49469.020904	20.000000
C:\Users\cware\Desktop\Steller20November\TagTesting20Nov2013\M12.DSG	11-1-2013	16:3:40	64533.000000	6453.300000	49470.713452	20.000000
C:\Users\cware\Desktop\Steller20November\TagTesting20Nov2013\M12.DSG	11-1-2013	16:3:40	64534.000000	6453.400000	49470.265353	20.000000
C:\Users\cware\Desktop\Steller20November\TagTesting20Nov2013\M12.DSG	11-1-2013	16:3:40	64535.000000	6453.500000	49469.941220	20.000000
C:\Users\cware\Desktop\Steller20November\TagTesting20Nov2013\M12.DSG	11-1-2013	16:3:40	64536.000000	6453.600000	49473.376335	20.000000
C:\Users\cware\Desktop\Steller20November\TagTesting20Nov2013\M12.DSG	11-1-2013	16:3:40	64537.000000	6453.700000	49471.832899	20.000000
C:\Users\cware\Desktop\Steller20November\TagTesting20Nov2013\M12.DSG	11-1-2013	16:3:40	64538.000000	6453.800000	49475.317502	20.000000
C:\Users\cware\Desktop\Steller20November\TagTesting20Nov2013\M12.DSG	11-1-2013	16:3:40	64539.000000	6453.900000	49478.303950	20.000000
C:\Users\cware\Desktop\Steller20November\TagTesting20Nov2013\M12.DSG	11-1-2013	16:3:40	64540.000000	6454.000000	49477.532356	20.000000
C:\Users\cware\Desktop\Steller20November\TagTesting20Nov2013\M12.DSG	11-1-2013	16:3:40	64541.000000	6454.100000	49476.860048	20.000000
C:\Users\cware\Desktop\Steller20November\TagTesting20Nov2013\M12.DSG	11-1-2013	16:3:40	64542.000000	6454.200000	49474.843805	20.000000
C:\Users\cware\Desktop\Steller20November\TagTesting20Nov2013\M12.DSG	11-1-2013	16:3:40	64543.000000	6454.300000	49478.925817	20.000000
C:\Users\cware\Desktop\Steller20November\TagTesting20Nov2013\M12.DSG	11-1-2013	16:3:40	64544.000000	6454.400000	49479.622091	20.000000
C:\Users\cware\Desktop\Steller20November\TagTesting20Nov2013\M12.DSG	11-1-2013	16:3:40	64545.000000	6454.500000	49478.029199	20.000000
C:\Users\cware\Desktop\Steller20November\TagTesting20Nov2013\M12.DSG	11-1-2013	16:3:40	64546.000000	6454.600000	49479.622373	20.000000
C:\Users\cware\Desktop\Steller20November\TagTesting20Nov2013\M12.DSG	11-1-2013	16:3:40	64547.000000	6454.700000	49480.766855	20.000000
C:\Users\cware\Desktop\Steller20November\TagTesting20Nov2013\M12.DSG	11-1-2013	16:3:40	64548.000000	6454.800000	49479.372700	20.000000
C:\Users\cware\Desktop\Steller20November\TagTesting20Nov2013\M12.DSG	11-1-2013	16:3:40	64549.000000	6454.900000	49482.608384	20.000000
C:\Users\cware\Desktop\Steller20November\TagTesting20Nov2013\M12.DSG	11-1-2013	16:3:40	64550.000000	6455.000000	49480.890646	20.000000
C:\Users\cware\Desktop\Steller20November\TagTesting20Nov2013\M12.DSG	11-1-2013	16:3:40	64551.000000	6455.100000	49483.180512	20.000000
C:\Users\cware\Desktop\Steller20November\TagTesting20Nov2013\M12.DSG	11-1-2013	16:3:40	64552.000000	6455.200000	49484.773803	20.000000
C:\Users\cware\Desktop\Steller20November\TagTesting20Nov2013\M12.DSG	11-1-2013	16:3:40	64553.000000	6455.300000	49483.279707	20.000000
C:\Users\cware\Desktop\Steller20November\TagTesting20Nov2013\M12.DSG	11-1-2013	16:3:40	64554.000000	6455.400000	49482.956354	20.000000
C:\Users\cware\Desktop\Steller20November\TagTesting20Nov2013\M12.DSG	11-1-2013	16:3:40	64555.000000	6455.500000	49480.292525	20.000000
C:\Users\cware\Desktop\Steller20November\TagTesting20Nov2013\M12.DSG	11-1-2013	16:3:40	64556.000000	6455.600000	49479.894239	20.000000
C:\Users\cware\Desktop\Steller20November\TagTesting20Nov2013\M12.DSG	11-1-2013	16:3:40	64557.000000	6455.700000	49480.167953	20.000000
C:\Users\cware\Desktop\Steller20November\TagTesting20Nov2013\M12.DSG	11-1-2013	16:3:40	64558.000000	6455.800000	49477.305178	20.000000
C:\Users\cware\Desktop\Steller20November\TagTesting20Nov2013\M12.DSG	11-1-2013	16:3:40	64559.000000	6455.900000	49476.085403	20.000000
C:\Users\cware\Desktop\Steller20November\TagTesting20Nov2013\M12.DSG	11-1-2013	16:3:40	64560.000000	6456.000000	49472.674906	20.000000
C:\Users\cware\Desktop\Steller20November\TagTesting20Nov2013\M12.DSG	11-1-2013	16:3:40	64561.000000	6456.100000	49474.566768	20.000000
C:\Users\cware\Desktop\Steller20November\TagTesting20Nov2013\M12.DSG	11-1-2013	16:3:40	64562.000000	6456.200000	49474.889864	20.000000
C:\Users\cware\Desktop\Steller20November\TagTesting20Nov2013\M12.DSG	11-1-2013	16:3:40	64563.000000	6456.300000	49474.964312	20.000000
C:\Users\cware\Desktop\Steller20November\TagTesting20Nov2013\M12.DSG	11-1-2013	16:3:40	64564.000000	6456.400000	49473.421149	20.000000
C:\Users\cware\Desktop\Steller20November\TagTesting20Nov2013\M12.DSG	11-1-2013	16:3:40	64565.000000	6456.500000	49473.669873	20.000000
C:\Users\cware\Desktop\Steller20November\TagTesting20Nov2013\M12.DSG	11-1-2013	16:3:40	64566.000000	6456.600000	49474.740267	20.000000
C:\Users\cware\Desktop\Steller20November\TagTesting20Nov2013\M12.DSG	11-1-2013	16:3:40	64567.000000	6456.700000	49476.606378	20.000000
C:\Users\cware\Desktop\Steller20November\TagTesting20Nov2013\M12.DSG	11-1-2013	16:3:40	64568.000000	6456.800000	49475.710624	20.000000
C:\Users\cware\Desktop\Steller20November\TagTesting20Nov2013\M12.DSG	11-1-2013	16:3:40	64569.000000	6456.900000	49475.361925	20.000000
C:\Users\cware\Desktop\Steller20November\TagTesting20Nov2013\M12.DSG	11-1-2013	16:3:40	64570.000000	6457.000000	49475.510867	20.000000
C:\Users\cware\Desktop\Steller20November\TagTesting20Nov2013\M12.DSG	11-1-2013	16:3:40	64571.000000	6457.100000	49479.542967	20.000000
C:\Users\cware\Desktop\Steller20November\TagTesting20Nov2013\M12.DSG	11-1-2013	16:3:40	64572.000000	6457.200000	49480.065378	20.000000
C:\Users\cware\Desktop\Steller20November\TagTesting20Nov2013\M12.DSG	11-1-2013	16:3:40	64573.000000	6457.300000	49479.866376	20.000000
C:\Users\cware\Desktop\Steller20November\TagTesting20Nov2013\M12.DSG	11-1-2013	16:3:40	64574.000000	6457.400000	49478.123617	20.000000
C:\Users\cware\Desktop\Steller20November\TagTesting20Nov2013\M12.DSG	11-1-2013	16:3:40	64575.000000	6457.500000	49477.749996	20.000000
C:\Users\cware\Desktop\Steller20November\TagTesting20Nov2013\M12.DSG	11-1-2013	16:3:40	64576.000000	6457.600000	49475.658994	20.000000
C:\Users\cware\Desktop\Steller20November\TagTesting20Nov2013\M12.DSG	11-1-2013	16:3:40	64577.000000	6457.700000	49476.082019	20.000000
C:\Users\cware\Desktop\Steller20November\TagTesting20Nov2013\M12.DSG	11-1-2013	16:3:40	64578.000000	6457.800000	49475.882904	20.000000
C:\Users\cware\Desktop\Steller20November\TagTesting20Nov2013\M12.DSG	11-1-2013	16:3:40	64579.000000	6457.900000	49477.400855	20.000000
C:\Users\cware\Desktop\Steller20November\TagTesting20Nov2013\M12.DSG	11-1-2013	16:3:40	64580.000000	6458.000000	49476.554097	20.000000
C:\Users\cware\Desktop\Steller20November\TagTesting20Nov2013\M12.DSG	11-1-2013	16:3:40	64581.000000	6458.100000	49475.932062	20.000000
C:\Users\cware\Desktop\Steller20November\TagTesting20Nov2013\M12.DSG	11-1-2013	16:3:40	64582.000000	6458.200000	49478.321452	20.000000
C:\Users\cware\Desktop\Steller20November\TagTesting20Nov2013\M12.DSG	11-1-2013	16:3:40	64583.000000	6458.300000	49479.366430	20.000000
C:\Users\cware\Desktop\Steller20November\TagTesting20Nov2013\M12.DSG	11-1-2013	16:3:40	64584.000000	6458.400000	49478.569897	20.000000
C:\Users\cware\Desktop\Steller20November\TagTesting20Nov2013\M12.DSG	11-1-2013	16:3:40	64585.000000	6458.500000	49478.022153	20.000000
C:\Users\cware\Desktop\Steller20November\TagTesting20Nov2013\M12.DSG	11-1-2013	16:3:40	64586.000000	6458.600000	49480.212298	20.000000
C:\Users\cware\Desktop\Steller20November\TagTesting20Nov2013\M12.DSG	11-1-2013	16:3:40	64587.000000	6458.700000	49478.245772	20.000000
C:\Users\cware\Desktop\Steller20November\TagTesting20Nov2013\M12.DSG	11-1-2013	16:3:40	64588.000000	6458.800000	49480.087413	20.000000
C:\Users\cware\Desktop\Steller20November\TagTesting20Nov2013\M12.DSG	11-1-2013	16:3:40	64589.000000	6458.900000	49481.929163	20.000000
C:\Users\cware\Desktop\Steller20November\TagTesting20Nov2013\M12.DSG	11-1-2013	16:3:40	64590.000000	6459.000000	49482.302259	20.000000
C:\Users\cware\Desktop\Steller20November\TagTesting20Nov2013\M12.DSG	11-1-2013	16:3:40	64591.000000	6459.100000	49484.094135	20.000000
C:\Users\cware\Desktop\Steller20November\TagTesting20Nov2013\M12.DSG	11-1-2013	16:3:40	64592.000000	6459.200000	49482.301924	20.000000
C:\Users\cware\Desktop\Steller20November\TagTesting20Nov2013\M12.DSG	11-1-2013	16:3:40	64593.000000	6459.300000	49480.858339	20.000000
C:\Users\cware\Desktop\Steller20November\TagTesting20Nov2013\M12.DSG	11-1-2013	16:3:40	64594.000000	6459.400000	49479.861954	20.000000
C:\Users\cware\Desktop\Steller20November\TagTesting20Nov2013\M12.DSG	11-1-2013	16:3:40	64595.000000	6459.500000	49477.522285	20.000000
C:\Users\cware\Desktop\Steller20November\TagTesting20Nov2013\M12.DSG	11-1-2013	16:3:40	64596.000000	6459.600000	49478.791217	20.000000
C:\Users\cware\Desktop\Steller20November\TagTesting20Nov2013\M12.DSG	11-1-2013	16:3:40	64597.000000	6459.700000	49476.177695	20.000000
C:\Users\cware\Desktop\Steller20November\TagTesting20Nov2013\M12.DSG	11-1-2013	16:3:40	64598.000000	6459.800000	49477.347393	20.000000
C:\Users\cware\Desktop\Steller20November\TagTesting20Nov2013\M12.DSG	11-1-2013	16:3:40	64599.000000	6459.900000	49479.014607	20.000000
C:\Users\cware\Desktop\Steller20November\TagTesting20Nov2013\M12.DSG	11-1-2013	16:3:40	64600.000000	6460.000000	49477.745315	20.000000
C:\Users\cware\Desktop\Steller20November\TagTesting20Nov2013\M12.DSG	11-1-2013	16:3:40	64601.000000	6460.100000	49475.505123	20.000000
C:\Users\cware\Desktop\Steller20November\TagTesting20Nov2013\M12.DSG	11-1-2013	16:3:40	64602.000000	6460.200000	49476.201701	20.000000
C:\Users\cware\Desktop\Steller20November\TagTesting20Nov2013\M12.DSG	11-1-2013	16:3:40	64603.000000	6460.300000	49476.151581	20.000000
C:\Users\cware\Desktop\Steller20November\TagTesting20Nov2013\M12.DSG	11-1-2013	16:3:40	64604.000000	6460.400000	49476.375556	20.000000
C:\Users\cware\Desktop\Steller20November\TagTesting20Nov2013\M12.DSG	11-1-2013	16:3:40	64605.000000	6460.500000	49475.329866	20.000000
C:\Users\cware\Desktop\Steller20November\TagTesting20Nov2013\M12.DSG	11-1-2013	16:3:40	64606.000000	6460.600000	49478.415414	20.000000
C:\Users\cware\Desktop\Steller20November\TagTesting20Nov2013\M12.DSG	11-1-2013	16:3:40	64607.000000	6460.700000	49474.931030	20.000000
C:\Users\cware\Desktop\Steller20November\TagTesting20Nov2013\M12.DSG	11-1-2013	16:3:40	64608.000000	6460.800000	49475.627599	20.000000
C:\Users\cware\Desktop\Steller20November\TagTesting20Nov2013\M12.DSG	11-1-2013	16:3:40	64609.000000	6460.900000	49477.419853	20.000000
C:\Users\cware\Desktop\Steller20November\TagTesting20Nov2013\M12.DSG	11-1-2013	16:3:40	64610.000000	6461.000000	49476.050481	20.000000
C:\Users\cware\Desktop\Steller20November\TagTesting20Nov2013\M12.DSG	11-1-2013	16:3:40	64611.000000	6461.100000	49477.344460	20.000000
C:\Users\cware\Desktop\Steller20November\TagTesting20Nov2013\M12.DSG	11-1-2013	16:3:40	64612.000000	6461.200000	49478.514136	20.000000
C:\Users\cware\Desktop\Steller20November\TagTesting20Nov2013\M12.DSG	11-1-2013	16:3:40	64613.000000	6461.300000	49476.498072	20.000000
C:\Users\cware\Desktop\Steller20November\TagTesting20Nov2013\M12.DSG	11-1-2013	16:3:40	64614.000000	6461.400000	49477.393708	20.000000
C:\Users\cware\Desktop\Steller20November\TagTesting20Nov2013\M12.DSG	11-1-2013	16:3:40	64615.000000	6461.500000	49481.002873	20.000000
C:\Users\cware\Desktop\Steller20November\TagTesting20Nov2013\M12.DSG	11-1-2013	16:3:40	64616.000000	6461.600000	49474.854691	20.000000
C:\Users\cware\Desktop\Steller20November\TagTesting20Nov2013\M12.DSG	11-1-2013	16:3:40	64617.000000	6461.700000	49476.074153	20.000000
C:\Users\cware\Desktop\Steller20November\TagTesting20Nov2013\M12.DSG	11-1-2013	16:3:40	64618.000000	6461.800000	49474.580387	20.000000
C:\Users\cware\Desktop\Steller20November\TagTesting20Nov2013\M12.DSG	11-1-2013	16:3:40	64619.000000	6461.900000	49472.364800	20.000000
C:\Users\cware\Desktop\Steller20November\TagTesting20Nov2013\M12.DSG	11-1-2013	16:3:40	64620.000000	6462.000000	49469.950033	20.000000
C:\Users\cware\Desktop\Steller20November\TagTesting20Nov2013\M12.DSG	11-1-2013	16:3:40	64621.000000	6462.100000	49471.244589	20.000000
C:\Users\cware\Desktop\Steller20November\TagTesting20Nov2013\M12.DSG	11-1-2013	16:3:40	64622.000000	6462.200000	49470.870517	20.000000
C:\Users\cware\Desktop\Steller20November\TagTesting20Nov2013\M12.DSG	11-1-2013	16:3:40	64623.000000	6462.300000	49468.331743	20.000000
C:\Users\cware\Desktop\Steller20November\TagTesting20Nov2013\M12.DSG	11-1-2013	16:3:40	64624.000000	6462.400000	49467.211259	20.000000
C:\Users\cware\Desktop\Steller20November\TagTesting20Nov2013\M12.DSG	11-1-2013	16:3:40	64625.000000	6462.500000	49469.451229	20.000000
C:\Users\cware\Desktop\Steller20November\TagTesting20Nov2013\M12.DSG	11-1-2013	16:3:40	64626.000000	6462.600000	49467.584315	20.000000
C:\Users\cware\Desktop\Steller20November\TagTesting20Nov2013\M12.DSG	11-1-2013	16:3:40	64627.000000	6462.700000	49468.729213	20.000000
C:\Users\cware\Desktop\Steller20November\TagTesting20Nov2013\M12.DSG	11-1-2013	16:3:40	64628.000000	6462.800000	49467.882725	20.000000
C:\Users\cware\Desktop\Steller20November\TagTesting20Nov2013\M12.DSG	11-1-2013	16:3:40	64629.000000	6462.900000	49470.271841	20.000000
C:\Users\cware\Desktop\Steller20November\TagTesting20Nov2013\M12.DSG	11-1-2013	16:3:40	64630.000000	6463.000000	49469.151379	20.000000
C:\Users\cware\Desktop\Steller20November\TagTesting20Nov2013\M12.DSG	11-1-2013	16:3:40	64631.000000	6463.100000	49470.221487	20.000000
C:\Users\cware\Desktop\Steller20November\TagTesting20Nov2013\M12.DSG	11-1-2013	16:3:40	64632.000000	6463.200000	49470.171670	20.000000
C:\Users\cware\Desktop\Steller20November\TagTesting20Nov2013\M12.DSG	11-1-2013	16:3:40	64633.000000	6463.300000	49471.017872	20.000000
C:\Users\cware\Desktop\Steller20November\TagTesting20Nov2013\M12.DSG	11-1-2013	16:3:40	64634.000000	6463.400000	49472.436349	20.000000
C:\Users\cware\Desktop\Steller20November\TagTesting20Nov2013\M12.DSG	11-1-2013	16:3:40	64635.000000	6463.500000	49472.386259	20.000000
C:\Users\cware\Desktop\Steller20November\TagTesting20Nov2013\M12.DSG	11-1-2013	16:3:40	64636.000000	6463.600000	49473.780114	20.000000
C:\Users\cware\Desktop\Steller20November\TagTesting20Nov2013\M12.DSG	11-1-2013	16:3:40	64637.000000	6463.700000	49473.804641	20.000000
C:\Users\cware\Desktop\Steller20November\TagTesting20Nov2013\M12.DSG	11-1-2013	16:3:40	64638.000000	6463.800000	49475.895182	20.000000
C:\Users\cware\Desktop\Steller20November\TagTesting20Nov2013\M12.DSG	11-1-2013	16:3:40	64639.000000	6463.900000	49472.260650	20.000000
C:\Users\cware\Desktop\Steller20November\TagTesting20Nov2013\M12.DSG	11-1-2013	16:3:40	64640.000000	6464.000000	49472.410083	20.000000
C:\Users\cware\Desktop\Steller20November\TagTesting20Nov2013\M12.DSG	11-1-2013	16:3:40	64641.000000	6464.100000	49470.990907	20.000000
C:\Users\cware\Desktop\Steller20November\TagTesting20Nov2013\M12.DSG	11-1-2013	16:3:40	64642.000000	6464.200000	49469.497562	20.000000
C:\Users\cware\Desktop\Steller20November\TagTesting20Nov2013\M12.DSG	11-1-2013	16:3:40	64643.000000	6464.300000	49475.545915	20.000000
C:\Users\cware\Desktop\Steller20November\TagTesting20Nov2013\M12.DSG	11-1-2013	16:3:40	64644.000000	6464.400000	49475.171769	20.000000
C:\Users\cware\Desktop\Steller20November\TagTesting20Nov2013\M12.DSG	11-1-2013	16:3:40	64645.000000	6464.500000	49470.940579	20.000000
C:\Users\cware\Desktop\Steller20November\TagTesting20Nov2013\M12.DSG	11-1-2013	16:3:40	64646.000000	6464.600000	49470.791419	20.000000
C:\Users\cware\Desktop\Steller20November\TagTesting20Nov2013\M12.DSG	11-1-2013	16:3:40	64647.000000	6464.700000	49478.382626	20.000000
C:\Users\cware\Desktop\Steller20November\TagTesting20Nov2013\M12.DSG	11-1-2013	16:3:40	64648.000000	6464.800000	49472.483480	20.000000
C:\Users\cware\Desktop\Steller20November\TagTesting20Nov2013\M12.DSG	11-1-2013	16:3:40	64649.000000	6464.900000	49472.831121	20.000000
C:\Users\cware\Desktop\Steller20November\TagTesting20Nov2013\M12.DSG	11-1-2013	16:3:40	64650.000000	6465.000000	49475.444954	20.000000
C:\Users\cware\Desktop\Steller20November\TagTesting20Nov2013\M12.DSG	11-1-2013	16:3:40	64651.000000	6465.100000	49474.797858	20.000000
C:\Users\cware\Desktop\Steller20November\TagTesting20Nov2013\M12.DSG	11-1-2013	16:3:40	64652.000000	6465.200000	49477.759306	20.000000
C:\Users\cware\Desktop\Steller20November\TagTesting20Nov2013\M12.DSG	11-1-2013	16:3:40	64653.000000	6465.300000	49472.059288	20.000000
C:\Users\cware\Desktop\Steller20November\TagTesting20Nov2013\M12.DSG	11-1-2013	16:3:40	64654.000000	6465.400000	49471.014076	20.000000
C:\Users\cware\Desktop\Steller20November\TagTesting20Nov2013\M12.DSG	11-1-2013	16:3:40	64655.000000	6465.500000	49472.457587	20.000000
C:\Users\cware\Desktop\Steller20November\TagTesting20Nov2013\M12.DSG	11-1-2013	16:3:40	64656.000000	6465.600000	49475.693356	20.000000
C:\Users\cware\Desktop\Steller20November\TagTesting20Nov2013\M12.DSG	11-1-2013	16:3:40	64657.000000	6465.700000	49475.294428	20.000000
C:\Users\cware\Desktop\Steller20November\TagTesting20Nov2013\M12.DSG	11-1-2013	16:3:40	64658.000000	6465.800000	49477.335700	20.000000
C:\Users\cware\Desktop\Steller20November\TagTesting20Nov2013\M12.DSG	11-1-2013	16:3:40	64659.000000	6465.900000	49480.895030	20.000000
C:\Users\cware\Desktop\Steller20November\TagTesting20Nov2013\M12.DSG	11-1-2013	16:3:40	64660.000000	6466.000000	49483.657250	20.000000
C:\Users\cware\Desktop\Steller20November\TagTesting20Nov2013\M12.DSG	11-1-2013	16:3:40	64661.000000	6466.100000	49481.167511	20.000000
C:\Users\cware\Desktop\Steller20November\TagTesting20Nov2013\M12.DSG	11-1-2013	16:3:40	64662.000000	6466.200000	49473.276859	20.000000
C:\Users\cware\Desktop\Steller20November\TagTesting20Nov2013\M12.DSG	11-1-2013	16:3:40	64663.000000	6466.300000	49468.174120	20.000000
C:\Users\cware\Desktop\Steller20November\TagTesting20Nov2013\M12.DSG	11-1-2013	16:3:40	64664.000000	6466.400000	49463.394313	20.000000
C:\Users\cware\Desktop\Steller20November\TagTesting20Nov2013\M12.DSG	11-1-2013	16:3:40	64665.000000	6466.500000	49467.003589	20.000000
C:\Users\cware\Desktop\Steller20November\TagTesting20Nov2013\M12.DSG	11-1-2013	16:3:40	64666.000000	6466.600000	49468.546742	20.000000
C:\Users\cware\Desktop\Steller20November\TagTesting20Nov2013\M12.DSG	11-1-2013	16:3:40	64667.000000	6466.700000	49464.613580	20.000000
C:\Users\cware\Desktop\Steller20November\TagTesting20Nov2013\M12.DSG	11-1-2013	16:3:40	64668.000000	6466.800000	49467.799762	20.000000
C:\Users\cware\Desktop\Steller20November\TagTesting20Nov2013\M12.DSG	11-1-2013	16:3:40	64669.000000	6466.900000	49478.104742	20.000000
C:\Users\cware\Desktop\Steller20November\TagTesting20Nov2013\M12.DSG	11-1-2013	16:3:40	64670.000000	6467.000000	49478.552276	20.000000
C:\Users\cware\Desktop\Steller20November\TagTesting20Nov2013\M12.DSG	11-1-2013	16:3:40	64671.000000	6467.100000	49483.854021	20.000000
C:\Users\cware\Desktop\Steller20November\TagTesting20Nov2013\M12.DSG	11-1-2013	16:3:40	64672.000000	6467.200000	49485.297623	20.000000
C:\Users\cware\Desktop\Steller20November\TagTesting20Nov2013\M12.DSG	11-1-2013	16:3:40	64673.000000	6467.300000	49483.480505	20.000000
C:\Users\cware\Desktop\Steller20November\TagTesting20Nov2013\M12.DSG	11-1-2013	16:3:40	64674.000000	6467.400000	49484.873965	20.000000
C:\Users\cware\Desktop\Steller20November\TagTesting20Nov2013\M12.DSG	11-1-2013	16:3:40	64675.000000	6467.500000	49488.283962	20.000000
C:\Users\cware\Desktop\Steller20November\TagTesting20Nov2013\M12.DSG	11-1-2013	16:3:40	64676.000000	6467.600000	49484.997986	20.000000
C:\Users\cware\Desktop\Steller20November\TagTesting20Nov2013\M12.DSG	11-1-2013	16:3:40	64677.000000	6467.700000	49489.303918	20.000000
C:\Users\cware\Desktop\Steller20November\TagTesting20Nov2013\M12.DSG	11-1-2013	16:3:40	64678.000000	6467.800000	49488.706635	20.000000
C:\Users\cware\Desktop\Steller20November\TagTesting20Nov2013\M12.DSG	11-1-2013	16:3:40	64679.000000	6467.900000	49489.179264	20.000000
C:\Users\cware\Desktop\Steller20November\TagTesting20Nov2013\M12.DSG	11-1-2013	16:3:40	64680.000000	6468.000000	49490.548167	20.000000
C:\Users\cware\Desktop\Steller20November\TagTesting20Nov2013\M12.DSG	11-1-2013	16:3:40	64681.000000	6468.100000	49488.034106	20.000000
C:\Users\cware\Desktop\Steller20November\TagTesting20Nov2013\M12.DSG	11-1-2013	16:3:40	64682.000000	6468.200000	49487.212218	20.000000
C:\Users\cware\Desktop\Steller20November\TagTesting20Nov2013\M12.DSG	11-1-2013	16:3:40	64683.000000	6468.300000	49486.938144	20.000000
C:\Users\cware\Desktop\Steller20November\TagTesting20Nov2013\M12.DSG	11-1-2013	16:3:40	64684.000000	6468.400000	49486.564472	20.000000
C:\Users\cware\Desktop\Steller20November\TagTesting20Nov2013\M12.DSG	11-1-2013	16:3:40	64685.000000	6468.500000	49484.722480	20.000000
C:\Users\cware\Desktop\Steller20November\TagTesting20Nov2013\M12.DSG	11-1-2013	16:3:40	64686.000000	6468.600000	49485.693409	20.000000
C:\Users\cware\Desktop\Steller20November\TagTesting20Nov2013\M12.DSG	11-1-2013	16:3:40	64687.000000	6468.700000	49481.735603	20.000000
C:\Users\cware\Desktop\Steller20November\TagTesting20Nov2013\M12.DSG	11-1-2013	16:3:40	64688.000000	6468.800000	49481.983914	20.000000
C:\Users\cware\Desktop\Steller20November\TagTesting20Nov2013\M12.DSG	11-1-2013	16:3:40	64689.000000	6468.900000	49478.872357	20.000000
C:\Users\cware\Desktop\Steller20November\TagTesting20Nov2013\M12.DSG	11-1-2013	16:3:40	64690.000000	6469.000000	49475.437509	20.000000
C:\Users\cware\Desktop\Steller20November\TagTesting20Nov2013\M12.DSG	11-1-2013	16:3:40	64691.000000	6469.100000	49475.387167	20.000000
C:\Users\cware\Desktop\Steller20November\TagTesting20Nov2013\M12.DSG	11-1-2013	16:3:40	64692.000000	6469.200000	49468.044260	20.000000
C:\Users\cware\Desktop\Steller20November\TagTesting20Nov2013\M12.DSG	11-1-2013	16:3:40	64693.000000	6469.300000	49462.417675	20.000000
C:\Users\cware\Desktop\Steller20November\TagTesting20Nov2013\M12.DSG	11-1-2013	16:3:40	64694.000000	6469.400000	49461.596251	20.000000
C:\Users\cware\Desktop\Steller20November\TagTesting20Nov2013\M12.DSG	11-1-2013	16:3:40	64695.000000	6469.500000	49463.736228	20.000000
C:\Users\cware\Desktop\Steller20November\TagTesting20Nov2013\M12.DSG	11-1-2013	16:3:40	64696.000000	6469.600000	49462.692070	20.000000
C:\Users\cware\Desktop\Steller20November\TagTesting20Nov2013\M12.DSG	11-1-2013	16:3:40	64697.000000	6469.700000	49467.272158	20.000000
C:\Users\cware\Desktop\Steller20November\TagTesting20Nov2013\M12.DSG	11-1-2013	16:3:40	64698.000000	6469.800000	49465.379703	20.000000
C:\Users\cware\Desktop\Steller20November\TagTesting20Nov2013\M12.DSG	11-1-2013	16:3:40	64699.000000	6469.900000	49465.030059	20.000000
C:\Users\cware\Desktop\Steller20November\TagTesting20Nov2013\M12.DSG	11-1-2013	16:3:40	64700.000000	6470.000000	49462.640323	20.000000
C:\Users\cware\Desktop\Steller20November\TagTesting20Nov2013\M12.DSG	11-1-2013	16:3:40	64701.000000	6470.100000	49463.710244	20.000000
C:\Users\cware\Desktop\Steller20November\TagTesting20Nov2013\M12.DSG	11-1-2013	16:3:40	64702.000000	6470.200000	49465.925027	20.000000
C:\Users\cware\Desktop\Steller20November\TagTesting20Nov2013\M12.DSG	11-1-2013	16:3:40	64703.000000	6470.300000	49464.855202	20.000000
C:\Users\cware\Desktop\Steller20November\TagTesting20Nov2013\M12.DSG	11-1-2013	16:3:40	64704.000000	6470.400000	49466.771376	20.000000
C:\Users\cware\Desktop\Steller20November\TagTesting20Nov2013\M12.DSG	11-1-2013	16:3:40	64705.000000	6470.500000	49463.535647	20.000000
C:\Users\cware\Desktop\Steller20November\TagTesting20Nov2013\M12.DSG	11-1-2013	16:3:40	64706.000000	6470.600000	49464.257888	20.000000
C:\Users\cware\Desktop\Steller20November\TagTesting20Nov2013\M12.DSG	11-1-2013	16:3:40	64707.000000	6470.700000	49464.805147	20.000000
C:\Users\cware\Desktop\Steller20November\TagTesting20Nov2013\M12.DSG	11-1-2013	16:3:40	64708.000000	6470.800000	49465.053371	20.000000
C:\Users\cware\Desktop\Steller20November\TagTesting20Nov2013\M12.DSG	11-1-2013	16:3:40	64709.000000	6470.900000	49465.351433	20.000000
C:\Users\cware\Desktop\Steller20November\TagTesting20Nov2013\M12.DSG	11-1-2013	16:3:40	64710.000000	6471.000000	49463.186319	20.000000
C:\Users\cware\Desktop\Steller20November\TagTesting20Nov2013\M12.DSG	11-1-2013	16:3:40	64711.000000	6471.100000	49463.235906	20.000000
C:\Users\cware\Desktop\Steller20November\TagTesting20Nov2013\M12.DSG	11-1-2013	16:3:40	64712.000000	6471.200000	49463.186241	20.000000
C:\Users\cware\Desktop\Steller20November\TagTesting20Nov2013\M12.DSG	11-1-2013	16:3:40	64713.000000	6471.300000	49465.201897	20.000000
C:\Users\cware\Desktop\Steller20November\TagTesting20Nov2013\M12.DSG	11-1-2013	16:3:40	64714.000000	6471.400000	49464.654079	20.000000
C:\Users\cware\Desktop\Steller20November\TagTesting20Nov2013\M12.DSG	11-1-2013	16:3:40	64715.000000	6471.500000	49466.844197	20.000000
C:\Users\cware\Desktop\Steller20November\TagTesting20Nov2013\M12.DSG	11-1-2013	16:3:40	64716.000000	6471.600000	49465.973009	20.000000
C:\Users\cware\Desktop\Steller20November\TagTesting20Nov2013\M12.DSG	11-1-2013	16:3:40	64717.000000	6471.700000	49462.338820	20.000000
C:\Users\cware\Desktop\Steller20November\TagTesting20Nov2013\M12.DSG	11-1-2013	16:3:40	64718.000000	6471.800000	49465.524759	20.000000
C:\Users\cware\Desktop\Steller20November\TagTesting20Nov2013\M12.DSG	11-1-2013	16:3:40	64719.000000	6471.900000	49462.164705	20.000000
C:\Users\cware\Desktop\Steller20November\TagTesting20Nov2013\M12.DSG	11-1-2013	16:3:40	64720.000000	6472.000000	49463.632357	20.000000
C:\Users\cware\Desktop\Steller20November\TagTesting20Nov2013\M12.DSG	11-1-2013	16:3:40	64721.000000	6472.100000	49463.856206	20.000000
C:\Users\cware\Desktop\Steller20November\TagTesting20Nov2013\M12.DSG	11-1-2013	16:3:40	64722.000000	6472.200000	49462.661401	20.000000
C:\Users\cware\Desktop\Steller20November\TagTesting20Nov2013\M12.DSG	11-1-2013	16:3:40	64723.000000	6472.300000	49464.876774	20.000000
C:\Users\cware\Desktop\Steller20November\TagTesting20Nov2013\M12.DSG	11-1-2013	16:3:40	64724.000000	6472.400000	49463.383382	20.000000
C:\Users\cware\Desktop\Steller20November\TagTesting20Nov2013\M12.DSG	11-1-2013	16:3:40	64725.000000	6472.500000	49463.109243	20.000000
C:\Users\cware\Desktop\Steller20November\TagTesting20Nov2013\M12.DSG	11-1-2013	16:3:40	64726.000000	6472.600000	49464.453194	20.000000
C:\Users\cware\Desktop\Steller20November\TagTesting20Nov2013\M12.DSG	11-1-2013	16:3:40	64727.000000	6472.700000	49461.391398	20.000000
C:\Users\cware\Desktop\Steller20November\TagTesting20Nov2013\M12.DSG	11-1-2013	16:3:40	64728.000000	6472.800000	49460.146898	20.000000
C:\Users\cware\Desktop\Steller20November\TagTesting20Nov2013\M12.DSG	11-1-2013	16:3:40	64729.000000	6472.900000	49462.586793	20.000000
C:\Users\cware\Desktop\Steller20November\TagTesting20Nov2013\M12.DSG	11-1-2013	16:3:40	64730.000000	6473.000000	49463.606806	20.000000
C:\Users\cware\Desktop\Steller20November\TagTesting20Nov2013\M12.DSG	11-1-2013	16:3:40	64731.000000	6473.100000	49463.606689	20.000000
C:\Users\cware\Desktop\Steller20November\TagTesting20Nov2013\M12.DSG	11-1-2013	16:3:40	64732.000000	6473.200000	49464.926018	20.000000
C:\Users\cware\Desktop\Steller20November\TagTesting20Nov2013\M12.DSG	11-1-2013	16:3:40	64733.000000	6473.300000	49463.332195	20.000000
C:\Users\cware\Desktop\Steller20November\TagTesting20Nov2013\M12.DSG	11-1-2013	16:3:40	64734.000000	6473.400000	49463.033377	20.000000
C:\Users\cware\Desktop\Steller20November\TagTesting20Nov2013\M12.DSG	11-1-2013	16:3:40	64735.000000	6473.500000	49463.804737	20.000000
C:\Users\cware\Desktop\Steller20November\TagTesting20Nov2013\M12.DSG	11-1-2013	16:3:40	64736.000000	6473.600000	49464.327013	20.000000
C:\Users\cware\Desktop\Steller20November\TagTesting20Nov2013\M12.DSG	11-1-2013	16:3:40	64737.000000	6473.700000	49464.924309	20.000000
C:\Users\cware\Desktop\Steller20November\TagTesting20Nov2013\M12.DSG	11-1-2013	16:3:40	64738.000000	6473.800000	49465.496636	20.000000
C:\Users\cware\Desktop\Steller20November\TagTesting20Nov2013\M12.DSG	11-1-2013	16:3:40	64739.000000	6473.900000	49464.127707	20.000000
C:\Users\cware\Desktop\Steller20November\TagTesting20Nov2013\M12.DSG	11-1-2013	16:3:40	64740.000000	6474.000000	49465.048313	20.000000
C:\Users\cware\Desktop\Steller20November\TagTesting20Nov2013\M12.DSG	11-1-2013	16:3:40	64741.000000	6474.100000	49466.218136	20.000000
C:\Users\cware\Desktop\Steller20November\TagTesting20Nov2013\M12.DSG	11-1-2013	16:3:40	64742.000000	6474.200000	49464.699722	20.000000
C:\Users\cware\Desktop\Steller20November\TagTesting20Nov2013\M12.DSG	11-1-2013	16:3:40	64743.000000	6474.300000	49464.201430	20.000000
C:\Users\cware\Desktop\Steller20November\TagTesting20Nov2013\M12.DSG	11-1-2013	16:3:40	64744.000000	6474.400000	49463.056386	20.000000
C:\Users\cware\Desktop\Steller20November\TagTesting20Nov2013\M12.DSG	11-1-2013	16:3:40	64745.000000	6474.500000	49462.931614	20.000000
C:\Users\cware\Desktop\Steller20November\TagTesting20Nov2013\M12.DSG	11-1-2013	16:3:40	64746.000000	6474.600000	49461.562434	20.000000
C:\Users\cware\Desktop\Steller20November\TagTesting20Nov2013\M12.DSG	11-1-2013	16:3:40	64747.000000	6474.700000	49464.698486	20.000000
C:\Users\cware\Desktop\Steller20November\TagTesting20Nov2013\M12.DSG	11-1-2013	16:3:40	64748.000000	6474.800000	49463.951623	20.000000
C:\Users\cware\Desktop\Steller20November\TagTesting20Nov2013\M12.DSG	11-1-2013	16:3:40	64749.000000	6474.900000	49463.055674	20.000000
C:\Users\cware\Desktop\Steller20November\TagTesting20Nov2013\M12.DSG	11-1-2013	16:3:40	64750.000000	6475.000000	49463.727500	20.000000
C:\Users\cware\Desktop\Steller20November\TagTesting20Nov2013\M12.DSG	11-1-2013	16:3:40	64751.000000	6475.100000	49461.934835	20.000000
C:\Users\cware\Desktop\Steller20November\TagTesting20Nov2013\M12.DSG	11-1-2013	16:3:40	64752.000000	6475.200000	49464.100301	20.000000
C:\Users\cware\Desktop\Steller20November\TagTesting20Nov2013\M12.DSG	11-1-2013	16:3:40	64753.000000	6475.300000	49461.611244	20.000000
C:\Users\cware\Desktop\Steller20November\TagTesting20Nov2013\M12.DSG	11-1-2013	16:3:40	64754.000000	6475.400000	49461.760451	20.000000
C:\Users\cware\Desktop\Steller20November\TagTesting20Nov2013\M12.DSG	11-1-2013	16:3:40	64755.000000	6475.500000	49462.656148	20.000000
C:\Users\cware\Desktop\Steller20November\TagTesting20Nov2013\M12.DSG	11-1-2013	16:3:40	64756.000000	6475.600000	49463.676842	20.000000
C:\Users\cware\Desktop\Steller20November\TagTesting20Nov2013\M12.DSG	11-1-2013	16:3:40	64757.000000	6475.700000	49462.506703	20.000000
C:\Users\cware\Desktop\Steller20November\TagTesting20Nov2013\M12.DSG	11-1-2013	16:3:40	64758.000000	6475.800000	49463.676430	20.000000
C:\Users\cware\Desktop\Steller20November\TagTesting20Nov2013\M12.DSG	11-1-2013	16:3:40	64759.000000	6475.900000	49463.327753	20.000000
C:\Users\cware\Desktop\Steller20November\TagTesting20Nov2013\M12.DSG	11-1-2013	16:3:40	64760.000000	6476.000000	49463.004335	20.000000
C:\Users\cware\Desktop\Steller20November\TagTesting20Nov2013\M12.DSG	11-1-2013	16:3:40	64761.000000	6476.100000	49462.655836	20.000000
C:\Users\cware\Desktop\Steller20November\TagTesting20Nov2013\M12.DSG	11-1-2013	16:3:40	64762.000000	6476.200000	49461.883952	20.000000
C:\Users\cware\Desktop\Steller20November\TagTesting20Nov2013\M12.DSG	11-1-2013	16:3:40	64763.000000	6476.300000	49462.009040	20.000000
C:\Users\cware\Desktop\Steller20November\TagTesting20Nov2013\M12.DSG	11-1-2013	16:3:40	64764.000000	6476.400000	49465.542757	20.000000
C:\Users\cware\Desktop\Steller20November\TagTesting20Nov2013\M12.DSG	11-1-2013	16:3:40	64765.000000	6476.500000	49464.397261	20.000000
C:\Users\cware\Desktop\Steller20November\TagTesting20Nov2013\M12.DSG	11-1-2013	16:3:40	64766.000000	6476.600000	49463.676022	20.000000
C:\Users\cware\Desktop\Steller20November\TagTesting20Nov2013\M12.DSG	11-1-2013	16:3:40	64767.000000	6476.700000	49463.550743	20.000000
C:\Users\cware\Desktop\Steller20November\TagTesting20Nov2013\M12.DSG	11-1-2013	16:3:40	64768.000000	6476.800000	49465.267751	20.000000
C:\Users\cware\Desktop\Steller20November\TagTesting20Nov2013\M12.DSG	11-1-2013	16:3:40	64769.000000	6476.900000	49463.724984	20.000000
C:\Users\cware\Desktop\Steller20November\TagTesting20Nov2013\M12.DSG	11-1-2013	16:3:40	64770.000000	6477.000000	49462.306347	20.000000
C:\Users\cware\Desktop\Steller20November\TagTesting20Nov2013\M12.DSG	11-1-2013	16:3:40	64771.000000	6477.100000	49462.579410	20.000000
C:\Users\cware\Desktop\Steller20November\TagTesting20Nov2013\M12.DSG	11-1-2013	16:3:40	64772.000000	6477.200000	49462.704841	20.000000
C:\Users\cware\Desktop\Steller20November\TagTesting20Nov2013\M12.DSG	11-1-2013	16:3:40	64773.000000	6477.300000	49463.177761	20.000000
C:\Users\cware\Desktop\Steller20November\TagTesting20Nov2013\M12.DSG	11-1-2013	16:3:40	64774.000000	6477.400000	49464.546390	20.000000
C:\Users\cware\Desktop\Steller20November\TagTesting20Nov2013\M12.DSG	11-1-2013	16:3:40	64775.000000	6477.500000	49463.252381	20.000000
C:\Users\cware\Desktop\Steller20November\TagTesting20Nov2013\M12.DSG	11-1-2013	16:3:40	64776.000000	6477.600000	49464.845424	20.000000
C:\Users\cware\Desktop\Steller20November\TagTesting20Nov2013\M12.DSG	11-1-2013	16:3:40	64777.000000	6477.700000	49467.134685	20.000000
C:\Users\cware\Desktop\Steller20November\TagTesting20Nov2013\M12.DSG	11-1-2013	16:3:40	64778.000000	6477.800000	49468.354537	20.000000
C:\Users\cware\Desktop\Steller20November\TagTesting20Nov2013\M12.DSG	11-1-2013	16:3:40	64779.000000	6477.900000	49470.893119	20.000000
C:\Users\cware\Desktop\Steller20November\TagTesting20Nov2013\M12.DSG	11-1-2013	16:3:40	64780.000000	6478.000000	49468.428603	20.000000
C:\Users\cware\Desktop\Steller20November\TagTesting20Nov2013\M12.DSG	11-1-2013	16:3:40	64781.000000	6478.100000	49468.229189	20.000000
C:\Users\cware\Desktop\Steller20November\TagTesting20Nov2013\M12.DSG	11-1-2013	16:3:40	64782.000000	6478.200000	49466.760909	20.000000
C:\Users\cware\Desktop\Steller20November\TagTesting20Nov2013\M12.DSG	11-1-2013	16:3:40	64783.000000	6478.300000	49467.756560	20.000000
C:\Users\cware\Desktop\Steller20November\TagTesting20Nov2013\M12.DSG	11-1-2013	16:3:40	64784.000000	6478.400000	49467.084148	20.000000
C:\Users\cware\Desktop\Steller20November\TagTesting20Nov2013\M12.DSG	11-1-2013	16:3:40	64785.000000	6478.500000	49470.917273	20.000000
C:\Users\cware\Desktop\Steller20November\TagTesting20Nov2013\M12.DSG	11-1-2013	16:3:40	64786.000000	6478.600000	49469.721978	20.000000
C:\Users\cware\Desktop\Steller20November\TagTesting20Nov2013\M12.DSG	11-1-2013	16:3:40	64787.000000	6478.700000	49468.601980	20.000000
C:\Users\cware\Desktop\Steller20November\TagTesting20Nov2013\M12.DSG	11-1-2013	16:3:40	64788.000000	6478.800000	49471.614016	20.000000
C:\Users\cware\Desktop\Steller20November\TagTesting20Nov2013\M12.DSG	11-1-2013	16:3:40	64789.000000	6478.900000	49470.418321	20.000000
C:\Users\cware\Desktop\Steller20November\TagTesting20Nov2013\M12.DSG	11-1-2013	16:3:40	64790.000000	6479.000000	49472.136019	20.000000
C:\Users\cware\Desktop\Steller20November\TagTesting20Nov2013\M12.DSG	11-1-2013	16:3:40	64791.000000	6479.100000	49474.276649	20.000000
C:\Users\cware\Desktop\Steller20November\TagTesting20Nov2013\M12.DSG	11-1-2013	16:3:40	64792.000000	6479.200000	49475.122903	20.000000
C:\Users\cware\Desktop\Steller20November\TagTesting20Nov2013\M12.DSG	11-1-2013	16:3:40	64793.000000	6479.300000	49471.762546	20.000000
C:\Users\cware\Desktop\Steller20November\TagTesting20Nov2013\M12.DSG	11-1-2013	16:3:40	64794.000000	6479.400000	49471.712625	20.000000
C:\Users\cware\Desktop\Steller20November\TagTesting20Nov2013\M12.DSG	11-1-2013	16:3:40	64795.000000	6479.500000	49471.961222	20.000000
C:\Users\cware\Desktop\Steller20November\TagTesting20Nov2013\M12.DSG	11-1-2013	16:3:40	64796.000000	6479.600000	49470.044684	20.000000
C:\Users\cware\Desktop\Steller20November\TagTesting20Nov2013\M12.DSG	11-1-2013	16:3:40	64797.000000	6479.700000	49469.297552	20.000000
C:\Users\cware\Desktop\Steller20November\TagTesting20Nov2013\M12.DSG	11-1-2013	16:3:40	64798.000000	6479.800000	49468.127720	20.000000
C:\Users\cware\Desktop\Steller20November\TagTesting20Nov2013\M12.DSG	11-1-2013	16:3:40	64799.000000	6479.900000	49468.003430	20.000000
C:\Users\cware\Desktop\Steller20November\TagTesting20Nov2013\M12.DSG	11-1-2013	16:3:40	64800.000000	6480.000000	49465.887339	20.000000
C:\Users\cware\Desktop\Steller20November\TagTesting20Nov2013\M12.DSG	11-1-2013	16:3:40	64801.000000	6480.100000	49467.281155	20.000000
C:\Users\cware\Desktop\Steller20November\TagTesting20Nov2013\M12.DSG	11-1-2013	16:3:40	64802.000000	6480.200000	49471.089219	20.000000
C:\Users\cware\Desktop\Steller20November\TagTesting20Nov2013\M12.DSG	11-1-2013	16:3:40	64803.000000	6480.300000	49470.865127	20.000000
C:\Users\cware\Desktop\Steller20November\TagTesting20Nov2013\M12.DSG	11-1-2013	16:3:40	64804.000000	6480.400000	49469.968965	20.000000
C:\Users\cware\Desktop\Steller20November\TagTesting20Nov2013\M12.DSG	11-1-2013	16:3:40	64805.000000	6480.500000	49471.586834	20.000000
C:\Users\cware\Desktop\Steller20November\TagTesting20Nov2013\M12.DSG	11-1-2013	16:3:40	64806.000000	6480.600000	49473.851889	20.000000
C:\Users\cware\Desktop\Steller20November\TagTesting20Nov2013\M12.DSG	11-1-2013	16:3:40	64807.000000	6480.700000	49473.777095	20.000000
C:\Users\cware\Desktop\Steller20November\TagTesting20Nov2013\M12.DSG	11-1-2013	16:3:40	64808.000000	6480.800000	49473.055166	20.000000
C:\Users\cware\Desktop\Steller20November\TagTesting20Nov2013\M12.DSG	11-1-2013	16:3:40	64809.000000	6480.900000	49472.781127	20.000000
C:\Users\cware\Desktop\Steller20November\TagTesting20Nov2013\M12.DSG	11-1-2013	16:3:40	64810.000000	6481.000000	49471.760394	20.000000
C:\Users\cware\Desktop\Steller20November\TagTesting20Nov2013\M12.DSG	11-1-2013	16:3:40	64811.000000	6481.100000	49476.539509	20.000000
C:\Users\cware\Desktop\Steller20November\TagTesting20Nov2013\M12.DSG	11-1-2013	16:3:40	64812.000000	6481.200000	49478.231942	20.000000
C:\Users\cware\Desktop\Steller20November\TagTesting20Nov2013\M12.DSG	11-1-2013	16:3:40	64813.000000	6481.300000	49478.231864	20.000000
C:\Users\cware\Desktop\Steller20November\TagTesting20Nov2013\M12.DSG	11-1-2013	16:3:40	64814.000000	6481.400000	49478.207398	20.000000
C:\Users\cware\Desktop\Steller20November\TagTesting20Nov2013\M12.DSG	11-1-2013	16:3:40	64815.000000	6481.500000	49478.307170	20.000000
C:\Users\cware\Desktop\Steller20November\TagTesting20Nov2013\M12.DSG	11-1-2013	16:3:40	64816.000000	6481.600000	49474.050327	20.000000
C:\Users\cware\Desktop\Steller20November\TagTesting20Nov2013\M12.DSG	11-1-2013	16:3:40	64817.000000	6481.700000	49475.842449	20.000000
C:\Users\cware\Desktop\Steller20November\TagTesting20Nov2013\M12.DSG	11-1-2013	16:3:40	64818.000000	6481.800000	49471.934145	20.000000
C:\Users\cware\Desktop\Steller20November\TagTesting20Nov2013\M12.DSG	11-1-2013	16:3:40	64819.000000	6481.900000	49472.431716	20.000000
C:\Users\cware\Desktop\Steller20November\TagTesting20Nov2013\M12.DSG	11-1-2013	16:3:40	64820.000000	6482.000000	49472.282805	20.000000
C:\Users\cware\Desktop\Steller20November\TagTesting20Nov2013\M12.DSG	11-1-2013	16:3:40	64821.000000	6482.100000	49467.677540	20.000000
C:\Users\cware\Desktop\Steller20November\TagTesting20Nov2013\M12.DSG	11-1-2013	16:3:40	64822.000000	6482.200000	49468.922105	20.000000
C:\Users\cware\Desktop\Steller20November\TagTesting20Nov2013\M12.DSG	11-1-2013	16:3:40	64823.000000	6482.300000	49469.843144	20.000000
C:\Users\cware\Desktop\Steller20November\TagTesting20Nov2013\M12.DSG	11-1-2013	16:3:40	64824.000000	6482.400000	49469.619451	20.000000
C:\Users\cware\Desktop\Steller20November\TagTesting20Nov2013\M12.DSG	11-1-2013	16:3:40	64825.000000	6482.500000	49468.000953	20.000000
C:\Users\cware\Desktop\Steller20November\TagTesting20Nov2013\M12.DSG	11-1-2013	16:3:40	64826.000000	6482.600000	49468.648235	20.000000
C:\Users\cware\Desktop\Steller20November\TagTesting20Nov2013\M12.DSG	11-1-2013	16:3:40	64827.000000	6482.700000	49466.980646	20.000000
C:\Users\cware\Desktop\Steller20November\TagTesting20Nov2013\M12.DSG	11-1-2013	16:3:40	64828.000000	6482.800000	49468.399157	20.000000
C:\Users\cware\Desktop\Steller20November\TagTesting20Nov2013\M12.DSG	11-1-2013	16:3:40	64829.000000	6482.900000	49471.261395	20.000000
C:\Users\cware\Desktop\Steller20November\TagTesting20Nov2013\M12.DSG	11-1-2013	16:3:40	64830.000000	6483.000000	49470.514749	20.000000
C:\Users\cware\Desktop\Steller20November\TagTesting20Nov2013\M12.DSG	11-1-2013	16:3:40	64831.000000	6483.100000	49472.257094	20.000000
C:\Users\cware\Desktop\Steller20November\TagTesting20Nov2013\M12.DSG	11-1-2013	16:3:40	64832.000000	6483.200000	49470.862940	20.000000
C:\Users\cware\Desktop\Steller20November\TagTesting20Nov2013\M12.DSG	11-1-2013	16:3:40	64833.000000	6483.300000	49468.149982	20.000000
C:\Users\cware\Desktop\Steller20November\TagTesting20Nov2013\M12.DSG	11-1-2013	16:3:40	64834.000000	6483.400000	49469.693213	20.000000
C:\Users\cware\Desktop\Steller20November\TagTesting20Nov2013\M12.DSG	11-1-2013	16:3:40	64835.000000	6483.500000	49470.464889	20.000000
C:\Users\cware\Desktop\Steller20November\TagTesting20Nov2013\M12.DSG	11-1-2013	16:3:40	64836.000000	6483.600000	49471.883122	20.000000
C:\Users\cware\Desktop\Steller20November\TagTesting20Nov2013\M12.DSG	11-1-2013	16:3:40	64837.000000	6483.700000	49468.996132	20.000000
C:\Users\cware\Desktop\Steller20November\TagTesting20Nov2013\M12.DSG	11-1-2013	16:3:40	64838.000000	6483.800000	49467.203632	20.000000
C:\Users\cware\Desktop\Steller20November\TagTesting20Nov2013\M12.DSG	11-1-2013	16:3:40	64839.000000	6483.900000	49467.353216	20.000000
C:\Users\cware\Desktop\Steller20November\TagTesting20Nov2013\M12.DSG	11-1-2013	16:3:40	64840.000000	6484.000000	49469.169926	20.000000
C:\Users\cware\Desktop\Steller20November\TagTesting20Nov2013\M12.DSG	11-1-2013	16:3:40	64841.000000	6484.100000	49467.053939	20.000000
C:\Users\cware\Desktop\Steller20November\TagTesting20Nov2013\M12.DSG	11-1-2013	16:3:40	64842.000000	6484.200000	49468.398254	20.000000
C:\Users\cware\Desktop\Steller20November\TagTesting20Nov2013\M12.DSG	11-1-2013	16:3:40	64843.000000	6484.300000	49468.572604	20.000000
C:\Users\cware\Desktop\Steller20November\TagTesting20Nov2013\M12.DSG	11-1-2013	16:3:40	64844.000000	6484.400000	49469.816939	20.000000
C:\Users\cware\Desktop\Steller20November\TagTesting20Nov2013\M12.DSG	11-1-2013	16:3:40	64845.000000	6484.500000	49468.497879	20.000000
C:\Users\cware\Desktop\Steller20November\TagTesting20Nov2013\M12.DSG	11-1-2013	16:3:40	64846.000000	6484.600000	49468.572439	20.000000
C:\Users\cware\Desktop\Steller20November\TagTesting20Nov2013\M12.DSG	11-1-2013	16:3:40	64847.000000	6484.700000	49470.961706	20.000000
C:\Users\cware\Desktop\Steller20November\TagTesting20Nov2013\M12.DSG	11-1-2013	16:3:40	64848.000000	6484.800000	49473.924189	20.000000
C:\Users\cware\Desktop\Steller20November\TagTesting20Nov2013\M12.DSG	11-1-2013	16:3:40	64849.000000	6484.900000	49471.982165	20.000000
C:\Users\cware\Desktop\Steller20November\TagTesting20Nov2013\M12.DSG	11-1-2013	16:3:40	64850.000000	6485.000000	49474.271842	20.000000
C:\Users\cware\Desktop\Steller20November\TagTesting20Nov2013\M12.DSG	11-1-2013	16:3:40	64851.000000	6485.100000	49468.422815	20.000000
C:\Users\cware\Desktop\Steller20November\TagTesting20Nov2013\M12.DSG	11-1-2013	16:3:40	64852.000000	6485.200000	49467.850133	20.000000
C:\Users\cware\Desktop\Steller20November\TagTesting20Nov2013\M12.DSG	11-1-2013	16:3:40	64853.000000	6485.300000	49468.298430	20.000000
C:\Users\cware\Desktop\Steller20November\TagTesting20Nov2013\M12.DSG	11-1-2013	16:3:40	64854.000000	6485.400000	49468.596562	20.000000
C:\Users\cware\Desktop\Steller20November\TagTesting20Nov2013\M12.DSG	11-1-2013	16:3:40	64855.000000	6485.500000	49467.750578	20.000000
C:\Users\cware\Desktop\Steller20November\TagTesting20Nov2013\M12.DSG	11-1-2013	16:3:40	64856.000000	6485.600000	49465.435363	20.000000
C:\Users\cware\Desktop\Steller20November\TagTesting20Nov2013\M12.DSG	11-1-2013	16:3:40	64857.000000	6485.700000	49472.728160	20.000000
C:\Users\cware\Desktop\Steller20November\TagTesting20Nov2013\M12.DSG	11-1-2013	16:3:40	64858.000000	6485.800000	49466.679807	20.000000
C:\Users\cware\Desktop\Steller20November\TagTesting20Nov2013\M12.DSG	11-1-2013	16:3:40	64859.000000	6485.900000	49467.675150	20.000000
C:\Users\cware\Desktop\Steller20November\TagTesting20Nov2013\M12.DSG	11-1-2013	16:3:40	64860.000000	6486.000000	49467.749901	20.000000
C:\Users\cware\Desktop\Steller20November\TagTesting20Nov2013\M12.DSG	11-1-2013	16:3:40	64861.000000	6486.100000	49469.417920	20.000000
C:\Users\cware\Desktop\Steller20November\TagTesting20Nov2013\M12.DSG	11-1-2013	16:3:40	64862.000000	6486.200000	49469.118573	20.000000
C:\Users\cware\Desktop\Steller20November\TagTesting20Nov2013\M12.DSG	11-1-2013	16:3:40	64863.000000	6486.300000	49466.480406	20.000000
C:\Users\cware\Desktop\Steller20November\TagTesting20Nov2013\M12.DSG	11-1-2013	16:3:40	64864.000000	6486.400000	49466.679468	20.000000
C:\Users\cware\Desktop\Steller20November\TagTesting20Nov2013\M12.DSG	11-1-2013	16:3:40	64865.000000	6486.500000	49472.404166	20.000000
C:\Users\cware\Desktop\Steller20November\TagTesting20Nov2013\M12.DSG	11-1-2013	16:3:40	64866.000000	6486.600000	49468.571055	20.000000
C:\Users\cware\Desktop\Steller20November\TagTesting20Nov2013\M12.DSG	11-1-2013	16:3:40	64867.000000	6486.700000	49469.167869	20.000000
C:\Users\cware\Desktop\Steller20November\TagTesting20Nov2013\M12.DSG	11-1-2013	16:3:40	64868.000000	6486.800000	49468.297020	20.000000
C:\Users\cware\Desktop\Steller20November\TagTesting20Nov2013\M12.DSG	11-1-2013	16:3:40	64869.000000	6486.900000	49465.683236	20.000000
C:\Users\cware\Desktop\Steller20November\TagTesting20Nov2013\M12.DSG	11-1-2013	16:3:40	64870.000000	6487.000000	49466.852981	20.000000
C:\Users\cware\Desktop\Steller20November\TagTesting20Nov2013\M12.DSG	11-1-2013	16:3:40	64871.000000	6487.100000	49466.753382	20.000000
C:\Users\cware\Desktop\Steller20November\TagTesting20Nov2013\M12.DSG	11-1-2013	16:3:40	64872.000000	6487.200000	49467.475215	20.000000
C:\Users\cware\Desktop\Steller20November\TagTesting20Nov2013\M12.DSG	11-1-2013	16:3:40	64873.000000	6487.300000	49467.350730	20.000000
C:\Users\cware\Desktop\Steller20November\TagTesting20Nov2013\M12.DSG	11-1-2013	16:3:40	64874.000000	6487.400000	49464.513171	20.000000
C:\Users\cware\Desktop\Steller20November\TagTesting20Nov2013\M12.DSG	11-1-2013	16:3:40	64875.000000	6487.500000	49465.409080	20.000000
C:\Users\cware\Desktop\Steller20November\TagTesting20Nov2013\M12.DSG	11-1-2013	16:3:40	64876.000000	6487.600000	49468.171850	20.000000
C:\Users\cware\Desktop\Steller20November\TagTesting20Nov2013\M12.DSG	11-1-2013	16:3:40	64877.000000	6487.700000	49464.612400	20.000000
C:\Users\cware\Desktop\Steller20November\TagTesting20Nov2013\M12.DSG	11-1-2013	16:3:40	64878.000000	6487.800000	49466.230043	20.000000
C:\Users\cware\Desktop\Steller20November\TagTesting20Nov2013\M12.DSG	11-1-2013	16:3:40	64879.000000	6487.900000	49464.139173	20.000000
C:\Users\cware\Desktop\Steller20November\TagTesting20Nov2013\M12.DSG	11-1-2013	16:3:40	64880.000000	6488.000000	49462.994003	20.000000
C:\Users\cware\Desktop\Steller20November\TagTesting20Nov2013\M12.DSG	11-1-2013	16:3:40	64881.000000	6488.100000	49466.528327	20.000000
C:\Users\cware\Desktop\Steller20November\TagTesting20Nov2013\M12.DSG	11-1-2013	16:3:40	64882.000000	6488.200000	49467.050889	20.000000
C:\Users\cware\Desktop\Steller20November\TagTesting20Nov2013\M12.DSG	11-1-2013	16:3:40	64883.000000	6488.300000	49465.184211	20.000000
C:\Users\cware\Desktop\Steller20November\TagTesting20Nov2013\M12.DSG	11-1-2013	16:3:40	64884.000000	6488.400000	49467.249600	20.000000
C:\Users\cware\Desktop\Steller20November\TagTesting20Nov2013\M12.DSG	11-1-2013	16:3:40	64885.000000	6488.500000	49465.930536	20.000000
C:\Users\cware\Desktop\Steller20November\TagTesting20Nov2013\M12.DSG	11-1-2013	16:3:40	64886.000000	6488.600000	49466.726830	20.000000
C:\Users\cware\Desktop\Steller20November\TagTesting20Nov2013\M12.DSG	11-1-2013	16:3:40	64887.000000	6488.700000	49462.271606	20.000000
C:\Users\cware\Desktop\Steller20November\TagTesting20Nov2013\M12.DSG	11-1-2013	16:3:40	64888.000000	6488.800000	49460.553744	20.000000
C:\Users\cware\Desktop\Steller20November\TagTesting20Nov2013\M12.DSG	11-1-2013	16:3:40	64889.000000	6488.900000	49465.308171	20.000000
C:\Users\cware\Desktop\Steller20November\TagTesting20Nov2013\M12.DSG	11-1-2013	16:3:40	64890.000000	6489.000000	49464.735372	20.000000
C:\Users\cware\Desktop\Steller20November\TagTesting20Nov2013\M12.DSG	11-1-2013	16:3:40	64891.000000	6489.100000	49462.694218	20.000000
C:\Users\cware\Desktop\Steller20November\TagTesting20Nov2013\M12.DSG	11-1-2013	16:3:40	64892.000000	6489.200000	49463.042696	20.000000
C:\Users\cware\Desktop\Steller20November\TagTesting20Nov2013\M12.DSG	11-1-2013	16:3:40	64893.000000	6489.300000	49464.112885	20.000000
C:\Users\cware\Desktop\Steller20November\TagTesting20Nov2013\M12.DSG	11-1-2013	16:3:40	64894.000000	6489.400000	49465.356964	20.000000
C:\Users\cware\Desktop\Steller20November\TagTesting20Nov2013\M12.DSG	11-1-2013	16:3:40	64895.000000	6489.500000	49467.099643	20.000000
C:\Users\cware\Desktop\Steller20November\TagTesting20Nov2013\M12.DSG	11-1-2013	16:3:40	64896.000000	6489.600000	49465.829662	20.000000
C:\Users\cware\Desktop\Steller20November\TagTesting20Nov2013\M12.DSG	11-1-2013	16:3:40	64897.000000	6489.700000	49464.809563	20.000000
C:\Users\cware\Desktop\Steller20November\TagTesting20Nov2013\M12.DSG	11-1-2013	16:3:40	64898.000000	6489.800000	49468.019858	20.000000
C:\Users\cware\Desktop\Steller20November\TagTesting20Nov2013\M12.DSG	11-1-2013	16:3:40	64899.000000	6489.900000	49465.655465	20.000000
C:\Users\cware\Desktop\Steller20November\TagTesting20Nov2013\M12.DSG	11-1-2013	16:3:40	64900.000000	6490.000000	49467.148436	20.000000
C:\Users\cware\Desktop\Steller20November\TagTesting20Nov2013\M12.DSG	11-1-2013	16:3:40	64901.000000	6490.100000	49467.447670	20.000000
C:\Users\cware\Desktop\Steller20November\TagTesting20Nov2013\M12.DSG	11-1-2013	16:3:40	64902.000000	6490.200000	49464.211460	20.000000
C:\Users\cware\Desktop\Steller20November\TagTesting20Nov2013\M12.DSG	11-1-2013	16:3:40	64903.000000	6490.300000	49463.489466	20.000000
C:\Users\cware\Desktop\Steller20November\TagTesting20Nov2013\M12.DSG	11-1-2013	16:3:40	64904.000000	6490.400000	49465.654927	20.000000
C:\Users\cware\Desktop\Steller20November\TagTesting20Nov2013\M12.DSG	11-1-2013	16:3:40	64905.000000	6490.500000	49463.290191	20.000000
C:\Users\cware\Desktop\Steller20November\TagTesting20Nov2013\M12.DSG	11-1-2013	16:3:40	64906.000000	6490.600000	49466.003348	20.000000
C:\Users\cware\Desktop\Steller20November\TagTesting20Nov2013\M12.DSG	11-1-2013	16:3:40	64907.000000	6490.700000	49465.978210	20.000000
C:\Users\cware\Desktop\Steller20November\TagTesting20Nov2013\M12.DSG	11-1-2013	16:3:40	64908.000000	6490.800000	49466.799655	20.000000
C:\Users\cware\Desktop\Steller20November\TagTesting20Nov2013\M12.DSG	11-1-2013	16:3:40	64909.000000	6490.900000	49468.466689	20.000000
C:\Users\cware\Desktop\Steller20November\TagTesting20Nov2013\M12.DSG	11-1-2013	16:3:40	64910.000000	6491.000000	49468.812728	20.000000
C:\Users\cware\Desktop\Steller20November\TagTesting20Nov2013\M12.DSG	11-1-2013	16:3:40	64911.000000	6491.100000	49475.931153	20.000000
C:\Users\cware\Desktop\Steller20November\TagTesting20Nov2013\M12.DSG	11-1-2013	16:3:40	64912.000000	6491.200000	49475.783899	20.000000
C:\Users\cware\Desktop\Steller20November\TagTesting20Nov2013\M12.DSG	11-1-2013	16:3:40	64913.000000	6491.300000	49473.320476	20.000000
C:\Users\cware\Desktop\Steller20November\TagTesting20Nov2013\M12.DSG	11-1-2013	16:3:40	64914.000000	6491.400000	49478.049717	20.000000
C:\Users\cware\Desktop\Steller20November\TagTesting20Nov2013\M12.DSG	11-1-2013	16:3:40	64915.000000	6491.500000	49472.150484	20.000000
C:\Users\cware\Desktop\Steller20November\TagTesting20Nov2013\M12.DSG	11-1-2013	16:3:40	64916.000000	6491.600000	49468.740272	20.000000
C:\Users\cware\Desktop\Steller20November\TagTesting20Nov2013\M12.DSG	11-1-2013	16:3:40	64917.000000	6491.700000	49464.657302	20.000000
C:\Users\cware\Desktop\Steller20November\TagTesting20Nov2013\M12.DSG	11-1-2013	16:3:40	64918.000000	6491.800000	49465.952104	20.000000
C:\Users\cware\Desktop\Steller20November\TagTesting20Nov2013\M12.DSG	11-1-2013	16:3:40	64919.000000	6491.900000	49464.956193	20.000000
C:\Users\cware\Desktop\Steller20November\TagTesting20Nov2013\M12.DSG	11-1-2013	16:3:40	64920.000000	6492.000000	49462.740886	20.000000
C:\Users\cware\Desktop\Steller20November\TagTesting20Nov2013\M12.DSG	11-1-2013	16:3:40	64921.000000	6492.100000	49463.512536	20.000000
C:\Users\cware\Desktop\Steller20November\TagTesting20Nov2013\M12.DSG	11-1-2013	16:3:40	64922.000000	6492.200000	49463.188116	20.000000
C:\Users\cware\Desktop\Steller20November\TagTesting20Nov2013\M12.DSG	11-1-2013	16:3:40	64923.000000	6492.300000	49463.039156	20.000000
C:\Users\cware\Desktop\Steller20November\TagTesting20Nov2013\M12.DSG	11-1-2013	16:3:40	64924.000000	6492.400000	49467.046200	20.000000
C:\Users\cware\Desktop\Steller20November\TagTesting20Nov2013\M12.DSG	11-1-2013	16:3:40	64925.000000	6492.500000	49465.452793	20.000000
C:\Users\cware\Desktop\Steller20November\TagTesting20Nov2013\M12.DSG	11-1-2013	16:3:40	64926.000000	6492.600000	49464.607113	20.000000
C:\Users\cware\Desktop\Steller20November\TagTesting20Nov2013\M12.DSG	11-1-2013	16:3:40	64927.000000	6492.700000	49460.674122	20.000000
C:\Users\cware\Desktop\Steller20November\TagTesting20Nov2013\M12.DSG	11-1-2013	16:3:40	64928.000000	6492.800000	49460.524971	20.000000
C:\Users\cware\Desktop\Steller20November\TagTesting20Nov2013\M12.DSG	11-1-2013	16:3:40	64929.000000	6492.900000	49465.378398	20.000000
C:\Users\cware\Desktop\Steller20November\TagTesting20Nov2013\M12.DSG	11-1-2013	16:3:40	64930.000000	6493.000000	49462.191836	20.000000
C:\Users\cware\Desktop\Steller20November\TagTesting20Nov2013\M12.DSG	11-1-2013	16:3:40	64931.000000	6493.100000	49464.531425	20.000000
C:\Users\cware\Desktop\Steller20November\TagTesting20Nov2013\M12.DSG	11-1-2013	16:3:40	64932.000000	6493.200000	49466.149614	20.000000
C:\Users\cware\Desktop\Steller20November\TagTesting20Nov2013\M12.DSG	11-1-2013	16:3:40	64933.000000	6493.300000	49466.098843	20.000000
C:\Users\cware\Desktop\Steller20November\TagTesting20Nov2013\M12.DSG	11-1-2013	16:3:40	64934.000000	6493.400000	49465.227439	20.000000
C:\Users\cware\Desktop\Steller20November\TagTesting20Nov2013\M12.DSG	11-1-2013	16:3:40	64935.000000	6493.500000	49464.057629	20.000000
C:\Users\cware\Desktop\Steller20November\TagTesting20Nov2013\M12.DSG	11-1-2013	16:3:40	64936.000000	6493.600000	49465.351828	20.000000
C:\Users\cware\Desktop\Steller20November\TagTesting20Nov2013\M12.DSG	11-1-2013	16:3:40	64937.000000	6493.700000	49462.065772	20.000000
C:\Users\cware\Desktop\Steller20November\TagTesting20Nov2013\M12.DSG	11-1-2013	16:3:40	64938.000000	6493.800000	49465.674873	20.000000
C:\Users\cware\Desktop\Steller20November\TagTesting20Nov2013\M12.DSG	11-1-2013	16:3:40	64939.000000	6493.900000	49463.658641	20.000000
C:\Users\cware\Desktop\Steller20November\TagTesting20Nov2013\M12.DSG	11-1-2013	16:3:40	64940.000000	6494.000000	49465.923452	20.000000
C:\Users\cware\Desktop\Steller20November\TagTesting20Nov2013\M12.DSG	11-1-2013	16:3:40	64941.000000	6494.100000	49465.873588	20.000000
C:\Users\cware\Desktop\Steller20November\TagTesting20Nov2013\M12.DSG	11-1-2013	16:3:40	64942.000000	6494.200000	49464.629266	20.000000
C:\Users\cware\Desktop\Steller20November\TagTesting20Nov2013\M12.DSG	11-1-2013	16:3:40	64943.000000	6494.300000	49464.853198	20.000000
C:\Users\cware\Desktop\Steller20November\TagTesting20Nov2013\M12.DSG	11-1-2013	16:3:40	64944.000000	6494.400000	49462.812036	20.000000
C:\Users\cware\Desktop\Steller20November\TagTesting20Nov2013\M12.DSG	11-1-2013	16:3:40	64945.000000	6494.500000	49463.757858	20.000000
C:\Users\cware\Desktop\Steller20November\TagTesting20Nov2013\M12.DSG	11-1-2013	16:3:40	64946.000000	6494.600000	49463.682421	20.000000
C:\Users\cware\Desktop\Steller20November\TagTesting20Nov2013\M12.DSG	11-1-2013	16:3:40	64947.000000	6494.700000	49464.799994	20.000000
C:\Users\cware\Desktop\Steller20November\TagTesting20Nov2013\M12.DSG	11-1-2013	16:3:40	64948.000000	6494.800000	49466.616339	20.000000
C:\Users\cware\Desktop\Steller20November\TagTesting20Nov2013\M12.DSG	11-1-2013	16:3:40	64949.000000	6494.900000	49467.338423	20.000000
C:\Users\cware\Desktop\Steller20November\TagTesting20Nov2013\M12.DSG	11-1-2013	16:3:40	64950.000000	6495.000000	49465.844294	20.000000
C:\Users\cware\Desktop\Steller20November\TagTesting20Nov2013\M12.DSG	11-1-2013	16:3:40	64951.000000	6495.100000	49468.059467	20.000000
C:\Users\cware\Desktop\Steller20November\TagTesting20Nov2013\M12.DSG	11-1-2013	16:3:40	64952.000000	6495.200000	49465.769287	20.000000
C:\Users\cware\Desktop\Steller20November\TagTesting20Nov2013\M12.DSG	11-1-2013	16:3:40	64953.000000	6495.300000	49466.291572	20.000000
C:\Users\cware\Desktop\Steller20November\TagTesting20Nov2013\M12.DSG	11-1-2013	16:3:40	64954.000000	6495.400000	49466.316376	20.000000
C:\Users\cware\Desktop\Steller20November\TagTesting20Nov2013\M12.DSG	11-1-2013	16:3:40	64955.000000	6495.500000	49466.914102	20.000000
C:\Users\cware\Desktop\Steller20November\TagTesting20Nov2013\M12.DSG	11-1-2013	16:3:40	64956.000000	6495.600000	49467.261703	20.000000
C:\Users\cware\Desktop\Steller20November\TagTesting20Nov2013\M12.DSG	11-1-2013	16:3:40	64957.000000	6495.700000	49465.568190	20.000000
C:\Users\cware\Desktop\Steller20November\TagTesting20Nov2013\M12.DSG	11-1-2013	16:3:40	64958.000000	6495.800000	49465.096325	20.000000
C:\Users\cware\Desktop\Steller20November\TagTesting20Nov2013\M12.DSG	11-1-2013	16:3:40	64959.000000	6495.900000	49468.182772	20.000000
C:\Users\cware\Desktop\Steller20November\TagTesting20Nov2013\M12.DSG	11-1-2013	16:3:40	64960.000000	6496.000000	49469.176397	20.000000
C:\Users\cware\Desktop\Steller20November\TagTesting20Nov2013\M12.DSG	11-1-2013	16:3:40	64961.000000	6496.100000	49466.042801	20.000000
C:\Users\cware\Desktop\Steller20November\TagTesting20Nov2013\M12.DSG	11-1-2013	16:3:40	64962.000000	6496.200000	49467.312200	20.000000
C:\Users\cware\Desktop\Steller20November\TagTesting20Nov2013\M12.DSG	11-1-2013	16:3:40	64963.000000	6496.300000	49467.188587	20.000000
C:\Users\cware\Desktop\Steller20November\TagTesting20Nov2013\M12.DSG	11-1-2013	16:3:40	64964.000000	6496.400000	49467.383368	20.000000
C:\Users\cware\Desktop\Steller20November\TagTesting20Nov2013\M12.DSG	11-1-2013	16:3:40	64965.000000	6496.500000	49466.364913	20.000000
C:\Users\cware\Desktop\Steller20November\TagTesting20Nov2013\M12.DSG	11-1-2013	16:3:40	64966.000000	6496.600000	49464.997803	20.000000
C:\Users\cware\Desktop\Steller20November\TagTesting20Nov2013\M12.DSG	11-1-2013	16:3:40	64967.000000	6496.700000	49463.802235	20.000000
C:\Users\cware\Desktop\Steller20November\TagTesting20Nov2013\M12.DSG	11-1-2013	16:3:40	64968.000000	6496.800000	49462.883009	20.000000
C:\Users\cware\Desktop\Steller20November\TagTesting20Nov2013\M12.DSG	11-1-2013	16:3:40	64969.000000	6496.900000	49464.596914	20.000000
C:\Users\cware\Desktop\Steller20November\TagTesting20Nov2013\M12.DSG	11-1-2013	16:3:40	64970.000000	6497.000000	49468.330916	20.000000
C:\Users\cware\Desktop\Steller20November\TagTesting20Nov2013\M12.DSG	11-1-2013	16:3:40	64971.000000	6497.100000	49472.264353	20.000000
C:\Users\cware\Desktop\Steller20November\TagTesting20Nov2013\M12.DSG	11-1-2013	16:3:40	64972.000000	6497.200000	49467.162555	20.000000
C:\Users\cware\Desktop\Steller20November\TagTesting20Nov2013\M12.DSG	11-1-2013	16:3:40	64973.000000	6497.300000	49466.191804	20.000000
C:\Users\cware\Desktop\Steller20November\TagTesting20Nov2013\M12.DSG	11-1-2013	16:3:40	64974.000000	6497.400000	49465.370095	20.000000
C:\Users\cware\Desktop\Steller20November\TagTesting20Nov2013\M12.DSG	11-1-2013	16:3:40	64975.000000	6497.500000	49470.893377	20.000000
C:\Users\cware\Desktop\Steller20November\TagTesting20Nov2013\M12.DSG	11-1-2013	16:3:40	64976.000000	6497.600000	49463.029522	20.000000
C:\Users\cware\Desktop\Steller20November\TagTesting20Nov2013\M12.DSG	11-1-2013	16:3:40	64977.000000	6497.700000	49466.040845	20.000000
C:\Users\cware\Desktop\Steller20November\TagTesting20Nov2013\M12.DSG	11-1-2013	16:3:40	64978.000000	6497.800000	49470.024923	20.000000
C:\Users\cware\Desktop\Steller20November\TagTesting20Nov2013\M12.DSG	11-1-2013	16:3:40	64979.000000	6497.900000	49475.028515	20.000000
C:\Users\cware\Desktop\Steller20November\TagTesting20Nov2013\M12.DSG	11-1-2013	16:3:40	64980.000000	6498.000000	49475.848805	20.000000
C:\Users\cware\Desktop\Steller20November\TagTesting20Nov2013\M12.DSG	11-1-2013	16:3:40	64981.000000	6498.100000	49472.191038	20.000000
C:\Users\cware\Desktop\Steller20November\TagTesting20Nov2013\M12.DSG	11-1-2013	16:3:40	64982.000000	6498.200000	49474.057425	20.000000
C:\Users\cware\Desktop\Steller20November\TagTesting20Nov2013\M12.DSG	11-1-2013	16:3:40	64983.000000	6498.300000	49472.289365	20.000000
C:\Users\cware\Desktop\Steller20November\TagTesting20Nov2013\M12.DSG	11-1-2013	16:3:40	64984.000000	6498.400000	49473.134065	20.000000
C:\Users\cware\Desktop\Steller20November\TagTesting20Nov2013\M12.DSG	11-1-2013	16:3:40	64985.000000	6498.500000	49472.935380	20.000000
C:\Users\cware\Desktop\Steller20November\TagTesting20Nov2013\M12.DSG	11-1-2013	16:3:40	64986.000000	6498.600000	49479.233830	20.000000
C:\Users\cware\Desktop\Steller20November\TagTesting20Nov2013\M12.DSG	11-1-2013	16:3:40	64987.000000	6498.700000	49477.517249	20.000000
C:\Users\cware\Desktop\Steller20November\TagTesting20Nov2013\M12.DSG	11-1-2013	16:3:40	64988.000000	6498.800000	49475.798711	20.000000
C:\Users\cware\Desktop\Steller20November\TagTesting20Nov2013\M12.DSG	11-1-2013	16:3:40	64989.000000	6498.900000	49476.196961	20.000000
C:\Users\cware\Desktop\Steller20November\TagTesting20Nov2013\M12.DSG	11-1-2013	16:3:40	64990.000000	6499.000000	49478.039121	20.000000
C:\Users\cware\Desktop\Steller20November\TagTesting20Nov2013\M12.DSG	11-1-2013	16:3:40	64991.000000	6499.100000	49479.632155	20.000000
C:\Users\cware\Desktop\Steller20November\TagTesting20Nov2013\M12.DSG	11-1-2013	16:3:40	64992.000000	6499.200000	49478.934726	20.000000
C:\Users\cware\Desktop\Steller20November\TagTesting20Nov2013\M12.DSG	11-1-2013	16:3:40	64993.000000	6499.300000	49478.760898	20.000000
C:\Users\cware\Desktop\Steller20November\TagTesting20Nov2013\M12.DSG	11-1-2013	16:3:40	64994.000000	6499.400000	49482.891913	20.000000
C:\Users\cware\Desktop\Steller20November\TagTesting20Nov2013\M12.DSG	11-1-2013	16:3:40	64995.000000	6499.500000	49481.449267	20.000000
C:\Users\cware\Desktop\Steller20November\TagTesting20Nov2013\M12.DSG	11-1-2013	16:3:40	64996.000000	6499.600000	49482.792961	20.000000
C:\Users\cware\Desktop\Steller20November\TagTesting20Nov2013\M12.DSG	11-1-2013	16:3:40	64997.000000	6499.700000	49481.921926	20.000000
C:\Users\cware\Desktop\Steller20November\TagTesting20Nov2013\M12.DSG	11-1-2013	16:3:40	64998.000000	6499.800000	49482.121336	20.000000
C:\Users\cware\Desktop\Steller20November\TagTesting20Nov2013\M12.DSG	11-1-2013	16:3:40	64999.000000	6499.900000	49479.507366	20.000000
C:\Users\cware\Desktop\Steller20November\TagTesting20Nov2013\M12.DSG	11-1-2013	16:3:40	65000.000000	6500.000000	49479.582056	20.000000
C:\Users\cware\Desktop\Steller20November\TagTesting20Nov2013\M12.DSG	11-1-2013	16:3:40	65001.000000	6500.100000	49478.312327	20.000000
C:\Users\cware\Desktop\Steller20November\TagTesting20Nov2013\M12.DSG	11-1-2013	16:3:40	65002.000000	6500.200000	49478.810129	20.000000
C:\Users\cware\Desktop\Steller20November\TagTesting20Nov2013\M12.DSG	11-1-2013	16:3:40	65003.000000	6500.300000	49477.963776	20.000000
C:\Users\cware\Desktop\Steller20November\TagTesting20Nov2013\M12.DSG	11-1-2013	16:3:40	65004.000000	6500.400000	49478.760264	20.000000
C:\Users\cware\Desktop\Steller20November\TagTesting20Nov2013\M12.DSG	11-1-2013	16:3:40	65005.000000	6500.500000	49476.071196	20.000000
C:\Users\cware\Desktop\Steller20November\TagTesting20Nov2013\M12.DSG	11-1-2013	16:3:40	65006.000000	6500.600000	49478.062606	20.000000
C:\Users\cware\Desktop\Steller20November\TagTesting20Nov2013\M12.DSG	11-1-2013	16:3:40	65007.000000	6500.700000	49471.639320	20.000000
C:\Users\cware\Desktop\Steller20November\TagTesting20Nov2013\M12.DSG	11-1-2013	16:3:40	65008.000000	6500.800000	49468.152888	20.000000
C:\Users\cware\Desktop\Steller20November\TagTesting20Nov2013\M12.DSG	11-1-2013	16:3:40	65009.000000	6500.900000	49466.758817	20.000000
C:\Users\cware\Desktop\Steller20November\TagTesting20Nov2013\M12.DSG	11-1-2013	16:3:40	65010.000000	6501.000000	49462.438986	20.000000
C:\Users\cware\Desktop\Steller20November\TagTesting20Nov2013\M12.DSG	11-1-2013	16:3:40	65011.000000	6501.100000	49424.525031	20.000000
C:\Users\cware\Desktop\Steller20November\TagTesting20Nov2013\M12.DSG	11-1-2013	16:3:40	65012.000000	6501.200000	49403.764197	20.000000
C:\Users\cware\Desktop\Steller20November\TagTesting20Nov2013\M12.DSG	11-1-2013	16:3:40	65013.000000	6501.300000	49384.271021	20.000000
C:\Users\cware\Desktop\Steller20November\TagTesting20Nov2013\M12.DSG	11-1-2013	16:3:40	65014.000000	6501.400000	49278.526625	20.000000
C:\Users\cware\Desktop\Steller20November\TagTesting20Nov2013\M12.DSG	11-1-2013	16:3:40	65015.000000	6501.500000	49178.181245	20.000000
C:\Users\cware\Desktop\Steller20November\TagTesting20Nov2013\M12.DSG	11-1-2013	16:3:40	65016.000000	6501.600000	49158.230013	20.000000
C:\Users\cware\Desktop\Steller20November\TagTesting20Nov2013\M12.DSG	11-1-2013	16:3:40	65017.000000	6501.700000	49248.697101	20.000000
C:\Users\cware\Desktop\Steller20November\TagTesting20Nov2013\M12.DSG	11-1-2013	16:3:40	65018.000000	6501.800000	49333.672425	20.000000
C:\Users\cware\Desktop\Steller20November\TagTesting20Nov2013\M12.DSG	11-1-2013	16:3:40	65019.000000	6501.900000	49375.486857	20.000000
C:\Users\cware\Desktop\Steller20November\TagTesting20Nov2013\M12.DSG	11-1-2013	16:3:40	65020.000000	6502.000000	49385.341576	20.000000
C:\Users\cware\Desktop\Steller20November\TagTesting20Nov2013\M12.DSG	11-1-2013	16:3:40	65021.000000	6502.100000	49369.094154	20.000000
C:\Users\cware\Desktop\Steller20November\TagTesting20Nov2013\M12.DSG	11-1-2013	16:3:40	65022.000000	6502.200000	49358.744428	20.000000
C:\Users\cware\Desktop\Steller20November\TagTesting20Nov2013\M12.DSG	11-1-2013	16:3:40	65023.000000	6502.300000	49372.391098	20.000000
C:\Users\cware\Desktop\Steller20November\TagTesting20Nov2013\M12.DSG	11-1-2013	16:3:40	65024.000000	6502.400000	49464.717218	20.000000
C:\Users\cware\Desktop\Steller20November\TagTesting20Nov2013\M12.DSG	11-1-2013	16:3:40	65025.000000	6502.500000	49401.475964	20.000000
C:\Users\cware\Desktop\Steller20November\TagTesting20Nov2013\M12.DSG	11-1-2013	16:3:40	65026.000000	6502.600000	49241.893290	20.000000
C:\Users\cware\Desktop\Steller20November\TagTesting20Nov2013\M12.DSG	11-1-2013	16:3:40	65027.000000	6502.700000	49425.738694	20.000000
C:\Users\cware\Desktop\Steller20November\TagTesting20Nov2013\M12.DSG	11-1-2013	16:3:40	65028.000000	6502.800000	49463.049846	20.000000
C:\Users\cware\Desktop\Steller20November\TagTesting20Nov2013\M12.DSG	11-1-2013	16:3:40	65029.000000	6502.900000	49466.434467	20.000000
C:\Users\cware\Desktop\Steller20November\TagTesting20Nov2013\M12.DSG	11-1-2013	16:3:40	65030.000000	6503.000000	49454.828211	20.000000
C:\Users\cware\Desktop\Steller20November\TagTesting20Nov2013\M12.DSG	11-1-2013	16:3:40	65031.000000	6503.100000	49444.422815	20.000000
C:\Users\cware\Desktop\Steller20November\TagTesting20Nov2013\M12.DSG	11-1-2013	16:3:40	65032.000000	6503.200000	49459.334950	20.000000
C:\Users\cware\Desktop\Steller20November\TagTesting20Nov2013\M12.DSG	11-1-2013	16:3:40	65033.000000	6503.300000	49477.262525	20.000000
C:\Users\cware\Desktop\Steller20November\TagTesting20Nov2013\M12.DSG	11-1-2013	16:3:40	65034.000000	6503.400000	49481.144596	20.000000
C:\Users\cware\Desktop\Steller20November\TagTesting20Nov2013\M12.DSG	11-1-2013	16:3:40	65035.000000	6503.500000	49473.677444	20.000000
C:\Users\cware\Desktop\Steller20November\TagTesting20Nov2013\M12.DSG	11-1-2013	16:3:40	65036.000000	6503.600000	49482.487210	20.000000
C:\Users\cware\Desktop\Steller20November\TagTesting20Nov2013\M12.DSG	11-1-2013	16:3:40	65037.000000	6503.700000	49489.630072	20.000000
C:\Users\cware\Desktop\Steller20November\TagTesting20Nov2013\M12.DSG	11-1-2013	16:3:40	65038.000000	6503.800000	49490.255535	20.000000
C:\Users\cware\Desktop\Steller20November\TagTesting20Nov2013\M12.DSG	11-1-2013	16:3:40	65039.000000	6503.900000	49489.109719	20.000000
C:\Users\cware\Desktop\Steller20November\TagTesting20Nov2013\M12.DSG	11-1-2013	16:3:40	65040.000000	6504.000000	49488.836166	20.000000
C:\Users\cware\Desktop\Steller20November\TagTesting20Nov2013\M12.DSG	11-1-2013	16:3:40	65041.000000	6504.100000	49488.786623	20.000000
C:\Users\cware\Desktop\Steller20November\TagTesting20Nov2013\M12.DSG	11-1-2013	16:3:40	65042.000000	6504.200000	49487.863853	20.000000
C:\Users\cware\Desktop\Steller20November\TagTesting20Nov2013\M12.DSG	11-1-2013	16:3:40	65043.000000	6504.300000	49486.645412	20.000000
C:\Users\cware\Desktop\Steller20November\TagTesting20Nov2013\M12.DSG	11-1-2013	16:3:40	65044.000000	6504.400000	49484.902243	20.000000
C:\Users\cware\Desktop\Steller20November\TagTesting20Nov2013\M12.DSG	11-1-2013	16:3:40	65045.000000	6504.500000	49484.629875	20.000000
C:\Users\cware\Desktop\Steller20November\TagTesting20Nov2013\M12.DSG	11-1-2013	16:3:40	65046.000000	6504.600000	49482.116172	20.000000
C:\Users\cware\Desktop\Steller20November\TagTesting20Nov2013\M12.DSG	11-1-2013	16:3:40	65047.000000	6504.700000	49481.592377	20.000000
C:\Users\cware\Desktop\Steller20November\TagTesting20Nov2013\M12.DSG	11-1-2013	16:3:40	65048.000000	6504.800000	49479.178416	20.000000
C:\Users\cware\Desktop\Steller20November\TagTesting20Nov2013\M12.DSG	11-1-2013	16:3:40	65049.000000	6504.900000	49478.631041	20.000000
C:\Users\cware\Desktop\Steller20November\TagTesting20Nov2013\M12.DSG	11-1-2013	16:3:40	65050.000000	6505.000000	49477.112637	20.000000
C:\Users\cware\Desktop\Steller20November\TagTesting20Nov2013\M12.DSG	11-1-2013	16:3:40	65051.000000	6505.100000	49474.723046	20.000000
C:\Users\cware\Desktop\Steller20November\TagTesting20Nov2013\M12.DSG	11-1-2013	16:3:40	65052.000000	6505.200000	49473.354678	20.000000
C:\Users\cware\Desktop\Steller20November\TagTesting20Nov2013\M12.DSG	11-1-2013	16:3:40	65053.000000	6505.300000	49472.011140	20.000000
C:\Users\cware\Desktop\Steller20November\TagTesting20Nov2013\M12.DSG	11-1-2013	16:3:40	65054.000000	6505.400000	49471.188776	20.000000
C:\Users\cware\Desktop\Steller20November\TagTesting20Nov2013\M12.DSG	11-1-2013	16:3:40	65055.000000	6505.500000	49473.877153	20.000000
C:\Users\cware\Desktop\Steller20November\TagTesting20Nov2013\M12.DSG	11-1-2013	16:3:40	65056.000000	6505.600000	49472.632298	20.000000
C:\Users\cware\Desktop\Steller20November\TagTesting20Nov2013\M12.DSG	11-1-2013	16:3:40	65057.000000	6505.700000	49473.528389	20.000000
C:\Users\cware\Desktop\Steller20November\TagTesting20Nov2013\M12.DSG	11-1-2013	16:3:40	65058.000000	6505.800000	49474.150316	20.000000
C:\Users\cware\Desktop\Steller20November\TagTesting20Nov2013\M12.DSG	11-1-2013	16:3:40	65059.000000	6505.900000	49474.722465	20.000000
C:\Users\cware\Desktop\Steller20November\TagTesting20Nov2013\M12.DSG	11-1-2013	16:3:40	65060.000000	6506.000000	49476.938318	20.000000
C:\Users\cware\Desktop\Steller20November\TagTesting20Nov2013\M12.DSG	11-1-2013	16:3:40	65061.000000	6506.100000	49476.166794	20.000000
C:\Users\cware\Desktop\Steller20November\TagTesting20Nov2013\M12.DSG	11-1-2013	16:3:40	65062.000000	6506.200000	49480.497701	20.000000
C:\Users\cware\Desktop\Steller20November\TagTesting20Nov2013\M12.DSG	11-1-2013	16:3:40	65063.000000	6506.300000	49479.501720	20.000000
C:\Users\cware\Desktop\Steller20November\TagTesting20Nov2013\M12.DSG	11-1-2013	16:3:40	65064.000000	6506.400000	49479.178451	20.000000
C:\Users\cware\Desktop\Steller20November\TagTesting20Nov2013\M12.DSG	11-1-2013	16:3:40	65065.000000	6506.500000	49480.223302	20.000000
C:\Users\cware\Desktop\Steller20November\TagTesting20Nov2013\M12.DSG	11-1-2013	16:3:40	65066.000000	6506.600000	49483.135837	20.000000
C:\Users\cware\Desktop\Steller20November\TagTesting20Nov2013\M12.DSG	11-1-2013	16:3:40	65067.000000	6506.700000	49480.770668	20.000000
C:\Users\cware\Desktop\Steller20November\TagTesting20Nov2013\M12.DSG	11-1-2013	16:3:40	65068.000000	6506.800000	49480.346962	20.000000
C:\Users\cware\Desktop\Steller20November\TagTesting20Nov2013\M12.DSG	11-1-2013	16:3:40	65069.000000	6506.900000	49481.293551	20.000000
C:\Users\cware\Desktop\Steller20November\TagTesting20Nov2013\M12.DSG	11-1-2013	16:3:40	65070.000000	6507.000000	49477.012206	20.000000
C:\Users\cware\Desktop\Steller20November\TagTesting20Nov2013\M12.DSG	11-1-2013	16:3:40	65071.000000	6507.100000	49474.871628	20.000000
C:\Users\cware\Desktop\Steller20November\TagTesting20Nov2013\M12.DSG	11-1-2013	16:3:40	65072.000000	6507.200000	49470.565179	20.000000
C:\Users\cware\Desktop\Steller20November\TagTesting20Nov2013\M12.DSG	11-1-2013	16:3:40	65073.000000	6507.300000	49470.340935	20.000000
C:\Users\cware\Desktop\Steller20November\TagTesting20Nov2013\M12.DSG	11-1-2013	16:3:40	65074.000000	6507.400000	49466.159274	20.000000
C:\Users\cware\Desktop\Steller20November\TagTesting20Nov2013\M12.DSG	11-1-2013	16:3:40	65075.000000	6507.500000	49462.649300	20.000000
C:\Users\cware\Desktop\Steller20November\TagTesting20Nov2013\M12.DSG	11-1-2013	16:3:40	65076.000000	6507.600000	49462.150527	20.000000
C:\Users\cware\Desktop\Steller20November\TagTesting20Nov2013\M12.DSG	11-1-2013	16:3:40	65077.000000	6507.700000	49462.025912	20.000000
C:\Users\cware\Desktop\Steller20November\TagTesting20Nov2013\M12.DSG	11-1-2013	16:3:40	65078.000000	6507.800000	49462.722663	20.000000
C:\Users\cware\Desktop\Steller20November\TagTesting20Nov2013\M12.DSG	11-1-2013	16:3:40	65079.000000	6507.900000	49464.364897	20.000000
C:\Users\cware\Desktop\Steller20November\TagTesting20Nov2013\M12.DSG	11-1-2013	16:3:40	65080.000000	6508.000000	49463.144386	20.000000
C:\Users\cware\Desktop\Steller20November\TagTesting20Nov2013\M12.DSG	11-1-2013	16:3:40	65081.000000	6508.100000	49463.666445	20.000000
C:\Users\cware\Desktop\Steller20November\TagTesting20Nov2013\M12.DSG	11-1-2013	16:3:40	65082.000000	6508.200000	49464.263715	20.000000
C:\Users\cware\Desktop\Steller20November\TagTesting20Nov2013\M12.DSG	11-1-2013	16:3:40	65083.000000	6508.300000	49465.806212	20.000000
C:\Users\cware\Desktop\Steller20November\TagTesting20Nov2013\M12.DSG	11-1-2013	16:3:40	65084.000000	6508.400000	49462.196961	20.000000
C:\Users\cware\Desktop\Steller20November\TagTesting20Nov2013\M12.DSG	11-1-2013	16:3:40	65085.000000	6508.500000	49462.370993	20.000000
C:\Users\cware\Desktop\Steller20November\TagTesting20Nov2013\M12.DSG	11-1-2013	16:3:40	65086.000000	6508.600000	49463.341488	20.000000
C:\Users\cware\Desktop\Steller20November\TagTesting20Nov2013\M12.DSG	11-1-2013	16:3:40	65087.000000	6508.700000	49465.083672	20.000000
C:\Users\cware\Desktop\Steller20November\TagTesting20Nov2013\M12.DSG	11-1-2013	16:3:40	65088.000000	6508.800000	49461.378557	20.000000
C:\Users\cware\Desktop\Steller20November\TagTesting20Nov2013\M12.DSG	11-1-2013	16:3:40	65089.000000	6508.900000	49463.743430	20.000000
C:\Users\cware\Desktop\Steller20November\TagTesting20Nov2013\M12.DSG	11-1-2013	16:3:40	65090.000000	6509.000000	49464.140761	20.000000
C:\Users\cware\Desktop\Steller20November\TagTesting20Nov2013\M12.DSG	11-1-2013	16:3:40	65091.000000	6509.100000	49462.621330	20.000000
C:\Users\cware\Desktop\Steller20November\TagTesting20Nov2013\M12.DSG	11-1-2013	16:3:40	65092.000000	6509.200000	49461.101091	20.000000
C:\Users\cware\Desktop\Steller20November\TagTesting20Nov2013\M12.DSG	11-1-2013	16:3:40	65093.000000	6509.300000	49461.946455	20.000000
C:\Users\cware\Desktop\Steller20November\TagTesting20Nov2013\M12.DSG	11-1-2013	16:3:40	65094.000000	6509.400000	49463.688569	20.000000
C:\Users\cware\Desktop\Steller20November\TagTesting20Nov2013\M12.DSG	11-1-2013	16:3:40	65095.000000	6509.500000	49460.675642	20.000000
C:\Users\cware\Desktop\Steller20November\TagTesting20Nov2013\M12.DSG	11-1-2013	16:3:40	65096.000000	6509.600000	49462.891274	20.000000
C:\Users\cware\Desktop\Steller20November\TagTesting20Nov2013\M12.DSG	11-1-2013	16:3:40	65097.000000	6509.700000	49467.346895	20.000000
C:\Users\cware\Desktop\Steller20November\TagTesting20Nov2013\M12.DSG	11-1-2013	16:3:40	65098.000000	6509.800000	49464.859193	20.000000
C:\Users\cware\Desktop\Steller20November\TagTesting20Nov2013\M12.DSG	11-1-2013	16:3:40	65099.000000	6509.900000	49460.330084	20.000000
C:\Users\cware\Desktop\Steller20November\TagTesting20Nov2013\M12.DSG	11-1-2013	16:3:40	65100.000000	6510.000000	49464.262687	20.000000
C:\Users\cware\Desktop\Steller20November\TagTesting20Nov2013\M12.DSG	11-1-2013	16:3:40	65101.000000	6510.100000	49464.586408	20.000000
C:\Users\cware\Desktop\Steller20November\TagTesting20Nov2013\M12.DSG	11-1-2013	16:3:40	65102.000000	6510.200000	49462.694380	20.000000
C:\Users\cware\Desktop\Steller20November\TagTesting20Nov2013\M12.DSG	11-1-2013	16:3:40	65103.000000	6510.300000	49463.142638	20.000000
C:\Users\cware\Desktop\Steller20November\TagTesting20Nov2013\M12.DSG	11-1-2013	16:3:40	65104.000000	6510.400000	49461.350014	20.000000
C:\Users\cware\Desktop\Steller20November\TagTesting20Nov2013\M12.DSG	11-1-2013	16:3:40	65105.000000	6510.500000	49464.510981	20.000000
C:\Users\cware\Desktop\Steller20November\TagTesting20Nov2013\M12.DSG	11-1-2013	16:3:40	65106.000000	6510.600000	49464.834806	20.000000
C:\Users\cware\Desktop\Steller20November\TagTesting20Nov2013\M12.DSG	11-1-2013	16:3:40	65107.000000	6510.700000	49461.474273	20.000000
C:\Users\cware\Desktop\Steller20November\TagTesting20Nov2013\M12.DSG	11-1-2013	16:3:40	65108.000000	6510.800000	49462.246079	20.000000
C:\Users\cware\Desktop\Steller20November\TagTesting20Nov2013\M12.DSG	11-1-2013	16:3:40	65109.000000	6510.900000	49464.735454	20.000000
C:\Users\cware\Desktop\Steller20November\TagTesting20Nov2013\M12.DSG	11-1-2013	16:3:40	65110.000000	6511.000000	49461.698669	20.000000
C:\Users\cware\Desktop\Steller20November\TagTesting20Nov2013\M12.DSG	11-1-2013	16:3:40	65111.000000	6511.100000	49463.092661	20.000000
C:\Users\cware\Desktop\Steller20November\TagTesting20Nov2013\M12.DSG	11-1-2013	16:3:40	65112.000000	6511.200000	49463.067684	20.000000
C:\Users\cware\Desktop\Steller20November\TagTesting20Nov2013\M12.DSG	11-1-2013	16:3:40	65113.000000	6511.300000	49462.993219	20.000000
C:\Users\cware\Desktop\Steller20November\TagTesting20Nov2013\M12.DSG	11-1-2013	16:3:40	65114.000000	6511.400000	49463.316918	20.000000
C:\Users\cware\Desktop\Steller20November\TagTesting20Nov2013\M12.DSG	11-1-2013	16:3:40	65115.000000	6511.500000	49463.291355	20.000000
C:\Users\cware\Desktop\Steller20November\TagTesting20Nov2013\M12.DSG	11-1-2013	16:3:40	65116.000000	6511.600000	49461.000617	20.000000
C:\Users\cware\Desktop\Steller20November\TagTesting20Nov2013\M12.DSG	11-1-2013	16:3:40	65117.000000	6511.700000	49462.842264	20.000000
C:\Users\cware\Desktop\Steller20November\TagTesting20Nov2013\M12.DSG	11-1-2013	16:3:40	65118.000000	6511.800000	49463.390342	20.000000
C:\Users\cware\Desktop\Steller20November\TagTesting20Nov2013\M12.DSG	11-1-2013	16:3:40	65119.000000	6511.900000	49463.116199	20.000000
C:\Users\cware\Desktop\Steller20November\TagTesting20Nov2013\M12.DSG	11-1-2013	16:3:40	65120.000000	6512.000000	49463.118047	20.000000
C:\Users\cware\Desktop\Steller20November\TagTesting20Nov2013\M12.DSG	11-1-2013	16:3:40	65121.000000	6512.100000	49464.237592	20.000000
C:\Users\cware\Desktop\Steller20November\TagTesting20Nov2013\M12.DSG	11-1-2013	16:3:40	65122.000000	6512.200000	49469.790059	20.000000
C:\Users\cware\Desktop\Steller20November\TagTesting20Nov2013\M12.DSG	11-1-2013	16:3:40	65123.000000	6512.300000	49471.283528	20.000000
C:\Users\cware\Desktop\Steller20November\TagTesting20Nov2013\M12.DSG	11-1-2013	16:3:40	65124.000000	6512.400000	49470.934890	20.000000
C:\Users\cware\Desktop\Steller20November\TagTesting20Nov2013\M12.DSG	11-1-2013	16:3:40	65125.000000	6512.500000	49470.138154	20.000000
C:\Users\cware\Desktop\Steller20November\TagTesting20Nov2013\M12.DSG	11-1-2013	16:3:40	65126.000000	6512.600000	49469.242228	20.000000
C:\Users\cware\Desktop\Steller20November\TagTesting20Nov2013\M12.DSG	11-1-2013	16:3:40	65127.000000	6512.700000	49469.814299	20.000000
C:\Users\cware\Desktop\Steller20November\TagTesting20Nov2013\M12.DSG	11-1-2013	16:3:40	65128.000000	6512.800000	49470.984186	20.000000
C:\Users\cware\Desktop\Steller20November\TagTesting20Nov2013\M12.DSG	11-1-2013	16:3:40	65129.000000	6512.900000	49472.203182	20.000000
C:\Users\cware\Desktop\Steller20November\TagTesting20Nov2013\M12.DSG	11-1-2013	16:3:40	65130.000000	6513.000000	49471.531201	20.000000
C:\Users\cware\Desktop\Steller20November\TagTesting20Nov2013\M12.DSG	11-1-2013	16:3:40	65131.000000	6513.100000	49473.074153	20.000000
C:\Users\cware\Desktop\Steller20November\TagTesting20Nov2013\M12.DSG	11-1-2013	16:3:40	65132.000000	6513.200000	49471.032744	20.000000
C:\Users\cware\Desktop\Steller20November\TagTesting20Nov2013\M12.DSG	11-1-2013	16:3:40	65133.000000	6513.300000	49468.443033	20.000000
C:\Users\cware\Desktop\Steller20November\TagTesting20Nov2013\M12.DSG	11-1-2013	16:3:40	65134.000000	6513.400000	49467.845581	20.000000
C:\Users\cware\Desktop\Steller20November\TagTesting20Nov2013\M12.DSG	11-1-2013	16:3:40	65135.000000	6513.500000	49465.281316	20.000000
C:\Users\cware\Desktop\Steller20November\TagTesting20Nov2013\M12.DSG	11-1-2013	16:3:40	65136.000000	6513.600000	49467.023386	20.000000
C:\Users\cware\Desktop\Steller20November\TagTesting20Nov2013\M12.DSG	11-1-2013	16:3:40	65137.000000	6513.700000	49466.426871	20.000000
C:\Users\cware\Desktop\Steller20November\TagTesting20Nov2013\M12.DSG	11-1-2013	16:3:40	65138.000000	6513.800000	49464.981492	20.000000
C:\Users\cware\Desktop\Steller20November\TagTesting20Nov2013\M12.DSG	11-1-2013	16:3:40	65139.000000	6513.900000	49464.658335	20.000000
C:\Users\cware\Desktop\Steller20November\TagTesting20Nov2013\M12.DSG	11-1-2013	16:3:40	65140.000000	6514.000000	49462.964697	20.000000
C:\Users\cware\Desktop\Steller20November\TagTesting20Nov2013\M12.DSG	11-1-2013	16:3:40	65141.000000	6514.100000	49463.736967	20.000000
C:\Users\cware\Desktop\Steller20November\TagTesting20Nov2013\M12.DSG	11-1-2013	16:3:40	65142.000000	6514.200000	49461.988924	20.000000
C:\Users\cware\Desktop\Steller20November\TagTesting20Nov2013\M12.DSG	11-1-2013	16:3:40	65143.000000	6514.300000	49465.725383	20.000000
C:\Users\cware\Desktop\Steller20November\TagTesting20Nov2013\M12.DSG	11-1-2013	16:3:40	65144.000000	6514.400000	49462.888164	20.000000
C:\Users\cware\Desktop\Steller20November\TagTesting20Nov2013\M12.DSG	11-1-2013	16:3:40	65145.000000	6514.500000	49462.964064	20.000000
C:\Users\cware\Desktop\Steller20November\TagTesting20Nov2013\M12.DSG	11-1-2013	16:3:40	65146.000000	6514.600000	49465.227456	20.000000
C:\Users\cware\Desktop\Steller20November\TagTesting20Nov2013\M12.DSG	11-1-2013	16:3:40	65147.000000	6514.700000	49466.077140	20.000000
C:\Users\cware\Desktop\Steller20November\TagTesting20Nov2013\M12.DSG	11-1-2013	16:3:40	65148.000000	6514.800000	49466.102061	20.000000
C:\Users\cware\Desktop\Steller20November\TagTesting20Nov2013\M12.DSG	11-1-2013	16:3:40	65149.000000	6514.900000	49464.531928	20.000000
C:\Users\cware\Desktop\Steller20November\TagTesting20Nov2013\M12.DSG	11-1-2013	16:3:40	65150.000000	6515.000000	49465.503842	20.000000
C:\Users\cware\Desktop\Steller20November\TagTesting20Nov2013\M12.DSG	11-1-2013	16:3:40	65151.000000	6515.100000	49466.723810	20.000000
C:\Users\cware\Desktop\Steller20November\TagTesting20Nov2013\M12.DSG	11-1-2013	16:3:40	65152.000000	6515.200000	49467.071055	20.000000
C:\Users\cware\Desktop\Steller20November\TagTesting20Nov2013\M12.DSG	11-1-2013	16:3:40	65153.000000	6515.300000	49465.577265	20.000000
C:\Users\cware\Desktop\Steller20November\TagTesting20Nov2013\M12.DSG	11-1-2013	16:3:40	65154.000000	6515.400000	49465.479827	20.000000
C:\Users\cware\Desktop\Steller20November\TagTesting20Nov2013\M12.DSG	11-1-2013	16:3:40	65155.000000	6515.500000	49466.248210	20.000000
C:\Users\cware\Desktop\Steller20November\TagTesting20Nov2013\M12.DSG	11-1-2013	16:3:40	65156.000000	6515.600000	49463.114308	20.000000
C:\Users\cware\Desktop\Steller20November\TagTesting20Nov2013\M12.DSG	11-1-2013	16:3:40	65157.000000	6515.700000	49467.243548	20.000000
C:\Users\cware\Desktop\Steller20November\TagTesting20Nov2013\M12.DSG	11-1-2013	16:3:40	65158.000000	6515.800000	49463.733427	20.000000
C:\Users\cware\Desktop\Steller20November\TagTesting20Nov2013\M12.DSG	11-1-2013	16:3:40	65159.000000	6515.900000	49464.156183	20.000000
C:\Users\cware\Desktop\Steller20November\TagTesting20Nov2013\M12.DSG	11-1-2013	16:3:40	65160.000000	6516.000000	49461.967945	20.000000
C:\Users\cware\Desktop\Steller20November\TagTesting20Nov2013\M12.DSG	11-1-2013	16:3:40	65161.000000	6516.100000	49463.286744	20.000000
C:\Users\cware\Desktop\Steller20November\TagTesting20Nov2013\M12.DSG	11-1-2013	16:3:40	65162.000000	6516.200000	49463.960678	20.000000
C:\Users\cware\Desktop\Steller20November\TagTesting20Nov2013\M12.DSG	11-1-2013	16:3:40	65163.000000	6516.300000	49466.673429	20.000000
C:\Users\cware\Desktop\Steller20November\TagTesting20Nov2013\M12.DSG	11-1-2013	16:3:40	65164.000000	6516.400000	49464.577802	20.000000
C:\Users\cware\Desktop\Steller20November\TagTesting20Nov2013\M12.DSG	11-1-2013	16:3:40	65165.000000	6516.500000	49467.767976	20.000000
C:\Users\cware\Desktop\Steller20November\TagTesting20Nov2013\M12.DSG	11-1-2013	16:3:40	65166.000000	6516.600000	49466.574434	20.000000
C:\Users\cware\Desktop\Steller20November\TagTesting20Nov2013\M12.DSG	11-1-2013	16:3:40	65167.000000	6516.700000	49470.929072	20.000000
C:\Users\cware\Desktop\Steller20November\TagTesting20Nov2013\M12.DSG	11-1-2013	16:3:40	65168.000000	6516.800000	49474.364225	20.000000
C:\Users\cware\Desktop\Steller20November\TagTesting20Nov2013\M12.DSG	11-1-2013	16:3:40	65169.000000	6516.900000	49475.460641	20.000000
C:\Users\cware\Desktop\Steller20November\TagTesting20Nov2013\M12.DSG	11-1-2013	16:3:40	65170.000000	6517.000000	49479.369386	20.000000
C:\Users\cware\Desktop\Steller20November\TagTesting20Nov2013\M12.DSG	11-1-2013	16:3:40	65171.000000	6517.100000	49483.599812	20.000000
C:\Users\cware\Desktop\Steller20November\TagTesting20Nov2013\M12.DSG	11-1-2013	16:3:40	65172.000000	6517.200000	49485.689996	20.000000
C:\Users\cware\Desktop\Steller20November\TagTesting20Nov2013\M12.DSG	11-1-2013	16:3:40	65173.000000	6517.300000	49486.811073	20.000000
C:\Users\cware\Desktop\Steller20November\TagTesting20Nov2013\M12.DSG	11-1-2013	16:3:40	65174.000000	6517.400000	49482.678466	20.000000
C:\Users\cware\Desktop\Steller20November\TagTesting20Nov2013\M12.DSG	11-1-2013	16:3:40	65175.000000	6517.500000	49477.002291	20.000000
C:\Users\cware\Desktop\Steller20November\TagTesting20Nov2013\M12.DSG	11-1-2013	16:3:40	65176.000000	6517.600000	49471.774605	20.000000
C:\Users\cware\Desktop\Steller20November\TagTesting20Nov2013\M12.DSG	11-1-2013	16:3:40	65177.000000	6517.700000	49464.803551	20.000000
C:\Users\cware\Desktop\Steller20November\TagTesting20Nov2013\M12.DSG	11-1-2013	16:3:40	65178.000000	6517.800000	49373.848613	20.000000
C:\Users\cware\Desktop\Steller20November\TagTesting20Nov2013\M12.DSG	11-1-2013	16:3:40	65179.000000	6517.900000	49298.282939	20.000000
C:\Users\cware\Desktop\Steller20November\TagTesting20Nov2013\M12.DSG	11-1-2013	16:3:40	65180.000000	6518.000000	49325.195256	20.000000
C:\Users\cware\Desktop\Steller20November\TagTesting20Nov2013\M12.DSG	11-1-2013	16:3:40	65181.000000	6518.100000	49432.511541	20.000000
C:\Users\cware\Desktop\Steller20November\TagTesting20Nov2013\M12.DSG	11-1-2013	16:3:40	65182.000000	6518.200000	49487.558989	20.000000
C:\Users\cware\Desktop\Steller20November\TagTesting20Nov2013\M12.DSG	11-1-2013	16:3:40	65183.000000	6518.300000	49484.748311	20.000000
C:\Users\cware\Desktop\Steller20November\TagTesting20Nov2013\M12.DSG	11-1-2013	16:3:40	65184.000000	6518.400000	49511.137684	20.000000
C:\Users\cware\Desktop\Steller20November\TagTesting20Nov2013\M12.DSG	11-1-2013	16:3:40	65185.000000	6518.500000	49572.817505	20.000000
C:\Users\cware\Desktop\Steller20November\TagTesting20Nov2013\M12.DSG	11-1-2013	16:3:40	65186.000000	6518.600000	49619.269849	20.000000
C:\Users\cware\Desktop\Steller20November\TagTesting20Nov2013\M12.DSG	11-1-2013	16:3:40	65187.000000	6518.700000	49609.737103	20.000000
C:\Users\cware\Desktop\Steller20November\TagTesting20Nov2013\M12.DSG	11-1-2013	16:3:40	65188.000000	6518.800000	49632.707375	20.000000
C:\Users\cware\Desktop\Steller20November\TagTesting20Nov2013\M12.DSG	11-1-2013	16:3:40	65189.000000	6518.900000	49635.894637	20.000000
C:\Users\cware\Desktop\Steller20November\TagTesting20Nov2013\M12.DSG	11-1-2013	16:3:40	65190.000000	6519.000000	49650.358601	20.000000
C:\Users\cware\Desktop\Steller20November\TagTesting20Nov2013\M12.DSG	11-1-2013	16:3:40	65191.000000	6519.100000	49614.240240	20.000000
C:\Users\cware\Desktop\Steller20November\TagTesting20Nov2013\M12.DSG	11-1-2013	16:3:40	65192.000000	6519.200000	49616.575197	20.000000
C:\Users\cware\Desktop\Steller20November\TagTesting20Nov2013\M12.DSG	11-1-2013	16:3:40	65193.000000	6519.300000	49562.763176	20.000000
C:\Users\cware\Desktop\Steller20November\TagTesting20Nov2013\M12.DSG	11-1-2013	16:3:40	65194.000000	6519.400000	49509.024793	20.000000
C:\Users\cware\Desktop\Steller20November\TagTesting20Nov2013\M12.DSG	11-1-2013	16:3:40	65195.000000	6519.500000	49475.128771	20.000000
C:\Users\cware\Desktop\Steller20November\TagTesting20Nov2013\M12.DSG	11-1-2013	16:3:40	65196.000000	6519.600000	49457.956031	20.000000
C:\Users\cware\Desktop\Steller20November\TagTesting20Nov2013\M12.DSG	11-1-2013	16:3:40	65197.000000	6519.700000	49416.021400	20.000000
C:\Users\cware\Desktop\Steller20November\TagTesting20Nov2013\M12.DSG	11-1-2013	16:3:40	65198.000000	6519.800000	49382.271056	20.000000
C:\Users\cware\Desktop\Steller20November\TagTesting20Nov2013\M12.DSG	11-1-2013	16:3:40	65199.000000	6519.900000	49329.980460	20.000000
C:\Users\cware\Desktop\Steller20November\TagTesting20Nov2013\M12.DSG	11-1-2013	16:3:40	65200.000000	6520.000000	49205.713793	20.000000
C:\Users\cware\Desktop\Steller20November\TagTesting20Nov2013\M12.DSG	11-1-2013	16:3:40	65201.000000	6520.100000	49197.498277	20.000000
C:\Users\cware\Desktop\Steller20November\TagTesting20Nov2013\M12.DSG	11-1-2013	16:3:40	65202.000000	6520.200000	49365.915670	20.000000
C:\Users\cware\Desktop\Steller20November\TagTesting20Nov2013\M12.DSG	11-1-2013	16:3:40	65203.000000	6520.300000	49407.513593	20.000000
C:\Users\cware\Desktop\Steller20November\TagTesting20Nov2013\M12.DSG	11-1-2013	16:3:40	65204.000000	6520.400000	49442.414210	20.000000
C:\Users\cware\Desktop\Steller20November\TagTesting20Nov2013\M12.DSG	11-1-2013	16:3:40	65205.000000	6520.500000	49452.745744	20.000000
C:\Users\cware\Desktop\Steller20November\TagTesting20Nov2013\M12.DSG	11-1-2013	16:3:40	65206.000000	6520.600000	49458.372439	20.000000
C:\Users\cware\Desktop\Steller20November\TagTesting20Nov2013\M12.DSG	11-1-2013	16:3:40	65207.000000	6520.700000	49461.760386	20.000000
C:\Users\cware\Desktop\Steller20November\TagTesting20Nov2013\M12.DSG	11-1-2013	16:3:40	65208.000000	6520.800000	49460.619593	20.000000
C:\Users\cware\Desktop\Steller20November\TagTesting20Nov2013\M12.DSG	11-1-2013	16:3:40	65209.000000	6520.900000	49465.998164	20.000000
C:\Users\cware\Desktop\Steller20November\TagTesting20Nov2013\M12.DSG	11-1-2013	16:3:40	65210.000000	6521.000000	49461.865987	20.000000
C:\Users\cware\Desktop\Steller20November\TagTesting20Nov2013\M12.DSG	11-1-2013	16:3:40	65211.000000	6521.100000	49461.093822	20.000000
C:\Users\cware\Desktop\Steller20November\TagTesting20Nov2013\M12.DSG	11-1-2013	16:3:40	65212.000000	6521.200000	49465.971443	20.000000
C:\Users\cware\Desktop\Steller20November\TagTesting20Nov2013\M12.DSG	11-1-2013	16:3:40	65213.000000	6521.300000	49465.795670	20.000000
C:\Users\cware\Desktop\Steller20November\TagTesting20Nov2013\M12.DSG	11-1-2013	16:3:40	65214.000000	6521.400000	49463.927727	20.000000
C:\Users\cware\Desktop\Steller20November\TagTesting20Nov2013\M12.DSG	11-1-2013	16:3:40	65215.000000	6521.500000	49464.850006	20.000000
C:\Users\cware\Desktop\Steller20November\TagTesting20Nov2013\M12.DSG	11-1-2013	16:3:40	65216.000000	6521.600000	49466.119396	20.000000
C:\Users\cware\Desktop\Steller20November\TagTesting20Nov2013\M12.DSG	11-1-2013	16:3:40	65217.000000	6521.700000	49463.703301	20.000000
C:\Users\cware\Desktop\Steller20November\TagTesting20Nov2013\M12.DSG	11-1-2013	16:3:40	65218.000000	6521.800000	49464.548378	20.000000
C:\Users\cware\Desktop\Steller20November\TagTesting20Nov2013\M12.DSG	11-1-2013	16:3:40	65219.000000	6521.900000	49464.125696	20.000000
C:\Users\cware\Desktop\Steller20November\TagTesting20Nov2013\M12.DSG	11-1-2013	16:3:40	65220.000000	6522.000000	49465.916269	20.000000
C:\Users\cware\Desktop\Steller20November\TagTesting20Nov2013\M12.DSG	11-1-2013	16:3:40	65221.000000	6522.100000	49462.056934	20.000000
C:\Users\cware\Desktop\Steller20November\TagTesting20Nov2013\M12.DSG	11-1-2013	16:3:40	65222.000000	6522.200000	49456.480646	20.000000
C:\Users\cware\Desktop\Steller20November\TagTesting20Nov2013\M12.DSG	11-1-2013	16:3:40	65223.000000	6522.300000	49459.642353	20.000000
C:\Users\cware\Desktop\Steller20November\TagTesting20Nov2013\M12.DSG	11-1-2013	16:3:40	65224.000000	6522.400000	49458.896007	20.000000
C:\Users\cware\Desktop\Steller20November\TagTesting20Nov2013\M12.DSG	11-1-2013	16:3:40	65225.000000	6522.500000	49461.760524	20.000000
C:\Users\cware\Desktop\Steller20November\TagTesting20Nov2013\M12.DSG	11-1-2013	16:3:40	65226.000000	6522.600000	49466.615809	20.000000
C:\Users\cware\Desktop\Steller20November\TagTesting20Nov2013\M12.DSG	11-1-2013	16:3:40	65227.000000	6522.700000	49467.612834	20.000000
C:\Users\cware\Desktop\Steller20November\TagTesting20Nov2013\M12.DSG	11-1-2013	16:3:40	65228.000000	6522.800000	49464.651946	20.000000
C:\Users\cware\Desktop\Steller20November\TagTesting20Nov2013\M12.DSG	11-1-2013	16:3:40	65229.000000	6522.900000	49467.242086	20.000000
C:\Users\cware\Desktop\Steller20November\TagTesting20Nov2013\M12.DSG	11-1-2013	16:3:40	65230.000000	6523.000000	49467.638688	20.000000
C:\Users\cware\Desktop\Steller20November\TagTesting20Nov2013\M12.DSG	11-1-2013	16:3:40	65231.000000	6523.100000	49465.894098	20.000000
C:\Users\cware\Desktop\Steller20November\TagTesting20Nov2013\M12.DSG	11-1-2013	16:3:40	65232.000000	6523.200000	49464.224327	20.000000
C:\Users\cware\Desktop\Steller20November\TagTesting20Nov2013\M12.DSG	11-1-2013	16:3:40	65233.000000	6523.300000	49462.730685	20.000000
C:\Users\cware\Desktop\Steller20November\TagTesting20Nov2013\M12.DSG	11-1-2013	16:3:40	65234.000000	6523.400000	49465.741655	20.000000
C:\Users\cware\Desktop\Steller20November\TagTesting20Nov2013\M12.DSG	11-1-2013	16:3:40	65235.000000	6523.500000	49465.966662	20.000000
C:\Users\cware\Desktop\Steller20November\TagTesting20Nov2013\M12.DSG	11-1-2013	16:3:40	65236.000000	6523.600000	49465.021405	20.000000
C:\Users\cware\Desktop\Steller20November\TagTesting20Nov2013\M12.DSG	11-1-2013	16:3:40	65237.000000	6523.700000	49464.672325	20.000000
C:\Users\cware\Desktop\Steller20November\TagTesting20Nov2013\M12.DSG	11-1-2013	16:3:40	65238.000000	6523.800000	49464.573173	20.000000
C:\Users\cware\Desktop\Steller20November\TagTesting20Nov2013\M12.DSG	11-1-2013	16:3:40	65239.000000	6523.900000	49465.744860	20.000000
C:\Users\cware\Desktop\Steller20November\TagTesting20Nov2013\M12.DSG	11-1-2013	16:3:40	65240.000000	6524.000000	49466.144052	20.000000
C:\Users\cware\Desktop\Steller20November\TagTesting20Nov2013\M12.DSG	11-1-2013	16:3:40	65241.000000	6524.100000	49464.227607	20.000000
C:\Users\cware\Desktop\Steller20November\TagTesting20Nov2013\M12.DSG	11-1-2013	16:3:40	65242.000000	6524.200000	49462.459813	20.000000
C:\Users\cware\Desktop\Steller20November\TagTesting20Nov2013\M12.DSG	11-1-2013	16:3:40	65243.000000	6524.300000	49464.897797	20.000000
C:\Users\cware\Desktop\Steller20November\TagTesting20Nov2013\M12.DSG	11-1-2013	16:3:40	65244.000000	6524.400000	49464.697160	20.000000
C:\Users\cware\Desktop\Steller20November\TagTesting20Nov2013\M12.DSG	11-1-2013	16:3:40	65245.000000	6524.500000	49461.509173	20.000000
C:\Users\cware\Desktop\Steller20November\TagTesting20Nov2013\M12.DSG	11-1-2013	16:3:40	65246.000000	6524.600000	49458.669807	20.000000
C:\Users\cware\Desktop\Steller20November\TagTesting20Nov2013\M12.DSG	11-1-2013	16:3:40	65247.000000	6524.700000	49460.362486	20.000000
C:\Users\cware\Desktop\Steller20November\TagTesting20Nov2013\M12.DSG	11-1-2013	16:3:40	65248.000000	6524.800000	49462.631282	20.000000
C:\Users\cware\Desktop\Steller20November\TagTesting20Nov2013\M12.DSG	11-1-2013	16:3:40	65249.000000	6524.900000	49466.135268	20.000000
C:\Users\cware\Desktop\Steller20November\TagTesting20Nov2013\M12.DSG	11-1-2013	16:3:40	65250.000000	6525.000000	49463.852360	20.000000
C:\Users\cware\Desktop\Steller20November\TagTesting20Nov2013\M12.DSG	11-1-2013	16:3:40	65251.000000	6525.100000	49467.187285	20.000000
C:\Users\cware\Desktop\Steller20November\TagTesting20Nov2013\M12.DSG	11-1-2013	16:3:40	65252.000000	6525.200000	49468.331596	20.000000
C:\Users\cware\Desktop\Steller20November\TagTesting20Nov2013\M12.DSG	11-1-2013	16:3:40	65253.000000	6525.300000	49466.140356	20.000000
C:\Users\cware\Desktop\Steller20November\TagTesting20Nov2013\M12.DSG	11-1-2013	16:3:40	65254.000000	6525.400000	49466.065488	20.000000
C:\Users\cware\Desktop\Steller20November\TagTesting20Nov2013\M12.DSG	11-1-2013	16:3:40	65255.000000	6525.500000	49465.094421	20.000000
C:\Users\cware\Desktop\Steller20November\TagTesting20Nov2013\M12.DSG	11-1-2013	16:3:40	65256.000000	6525.600000	49465.989241	20.000000
C:\Users\cware\Desktop\Steller20November\TagTesting20Nov2013\M12.DSG	11-1-2013	16:3:40	65257.000000	6525.700000	49462.851565	20.000000
C:\Users\cware\Desktop\Steller20November\TagTesting20Nov2013\M12.DSG	11-1-2013	16:3:40	65258.000000	6525.800000	49463.075775	20.000000
C:\Users\cware\Desktop\Steller20November\TagTesting20Nov2013\M12.DSG	11-1-2013	16:3:40	65259.000000	6525.900000	49464.643040	20.000000
C:\Users\cware\Desktop\Steller20November\TagTesting20Nov2013\M12.DSG	11-1-2013	16:3:40	65260.000000	6526.000000	49461.529588	20.000000
C:\Users\cware\Desktop\Steller20November\TagTesting20Nov2013\M12.DSG	11-1-2013	16:3:40	65261.000000	6526.100000	49460.063786	20.000000
C:\Users\cware\Desktop\Steller20November\TagTesting20Nov2013\M12.DSG	11-1-2013	16:3:40	65262.000000	6526.200000	49457.397711	20.000000
C:\Users\cware\Desktop\Steller20November\TagTesting20Nov2013\M12.DSG	11-1-2013	16:3:40	65263.000000	6526.300000	49458.719667	20.000000
C:\Users\cware\Desktop\Steller20November\TagTesting20Nov2013\M12.DSG	11-1-2013	16:3:40	65264.000000	6526.400000	49464.817489	20.000000
C:\Users\cware\Desktop\Steller20November\TagTesting20Nov2013\M12.DSG	11-1-2013	16:3:40	65265.000000	6526.500000	49465.492468	20.000000
C:\Users\cware\Desktop\Steller20November\TagTesting20Nov2013\M12.DSG	11-1-2013	16:3:40	65266.000000	6526.600000	49464.045770	20.000000
C:\Users\cware\Desktop\Steller20November\TagTesting20Nov2013\M12.DSG	11-1-2013	16:3:40	65267.000000	6526.700000	49460.685517	20.000000
C:\Users\cware\Desktop\Steller20November\TagTesting20Nov2013\M12.DSG	11-1-2013	16:3:40	65268.000000	6526.800000	49461.756434	20.000000
C:\Users\cware\Desktop\Steller20November\TagTesting20Nov2013\M12.DSG	11-1-2013	16:3:40	65269.000000	6526.900000	49465.616693	20.000000
C:\Users\cware\Desktop\Steller20November\TagTesting20Nov2013\M12.DSG	11-1-2013	16:3:40	65270.000000	6527.000000	49460.415850	20.000000
C:\Users\cware\Desktop\Steller20November\TagTesting20Nov2013\M12.DSG	11-1-2013	16:3:40	65271.000000	6527.100000	49463.944190	20.000000
C:\Users\cware\Desktop\Steller20November\TagTesting20Nov2013\M12.DSG	11-1-2013	16:3:40	65272.000000	6527.200000	49464.075160	20.000000
C:\Users\cware\Desktop\Steller20November\TagTesting20Nov2013\M12.DSG	11-1-2013	16:3:40	65273.000000	6527.300000	49459.420742	20.000000
C:\Users\cware\Desktop\Steller20November\TagTesting20Nov2013\M12.DSG	11-1-2013	16:3:40	65274.000000	6527.400000	49468.129696	20.000000
C:\Users\cware\Desktop\Steller20November\TagTesting20Nov2013\M12.DSG	11-1-2013	16:3:40	65275.000000	6527.500000	49458.897330	20.000000
C:\Users\cware\Desktop\Steller20November\TagTesting20Nov2013\M12.DSG	11-1-2013	16:3:40	65276.000000	6527.600000	49450.133281	20.000000
C:\Users\cware\Desktop\Steller20November\TagTesting20Nov2013\M12.DSG	11-1-2013	16:3:40	65277.000000	6527.700000	49464.643500	20.000000
C:\Users\cware\Desktop\Steller20November\TagTesting20Nov2013\M12.DSG	11-1-2013	16:3:40	65278.000000	6527.800000	49461.004627	20.000000
C:\Users\cware\Desktop\Steller20November\TagTesting20Nov2013\M12.DSG	11-1-2013	16:3:40	65279.000000	6527.900000	49456.258505	20.000000
C:\Users\cware\Desktop\Steller20November\TagTesting20Nov2013\M12.DSG	11-1-2013	16:3:40	65280.000000	6528.000000	49459.594423	20.000000
C:\Users\cware\Desktop\Steller20November\TagTesting20Nov2013\M12.DSG	11-1-2013	16:3:40	65281.000000	6528.100000	49457.604077	20.000000
C:\Users\cware\Desktop\Steller20November\TagTesting20Nov2013\M12.DSG	11-1-2013	16:3:40	65282.000000	6528.200000	49461.862344	20.000000
C:\Users\cware\Desktop\Steller20November\TagTesting20Nov2013\M12.DSG	11-1-2013	16:3:40	65283.000000	6528.300000	49459.697843	20.000000
C:\Users\cware\Desktop\Steller20November\TagTesting20Nov2013\M12.DSG	11-1-2013	16:3:40	65284.000000	6528.400000	49458.825385	20.000000
C:\Users\cware\Desktop\Steller20November\TagTesting20Nov2013\M12.DSG	11-1-2013	16:3:40	65285.000000	6528.500000	49459.596280	20.000000
C:\Users\cware\Desktop\Steller20November\TagTesting20Nov2013\M12.DSG	11-1-2013	16:3:40	65286.000000	6528.600000	49460.690848	20.000000
C:\Users\cware\Desktop\Steller20November\TagTesting20Nov2013\M12.DSG	11-1-2013	16:3:40	65287.000000	6528.700000	49460.515180	20.000000
C:\Users\cware\Desktop\Steller20November\TagTesting20Nov2013\M12.DSG	11-1-2013	16:3:40	65288.000000	6528.800000	49459.766743	20.000000
C:\Users\cware\Desktop\Steller20November\TagTesting20Nov2013\M12.DSG	11-1-2013	16:3:40	65289.000000	6528.900000	49459.690851	20.000000
C:\Users\cware\Desktop\Steller20November\TagTesting20Nov2013\M12.DSG	11-1-2013	16:3:40	65290.000000	6529.000000	49457.001351	20.000000
C:\Users\cware\Desktop\Steller20November\TagTesting20Nov2013\M12.DSG	11-1-2013	16:3:40	65291.000000	6529.100000	49453.963817	20.000000
C:\Users\cware\Desktop\Steller20November\TagTesting20Nov2013\M12.DSG	11-1-2013	16:3:40	65292.000000	6529.200000	49453.341500	20.000000
C:\Users\cware\Desktop\Steller20November\TagTesting20Nov2013\M12.DSG	11-1-2013	16:3:40	65293.000000	6529.300000	49452.719934	20.000000
C:\Users\cware\Desktop\Steller20November\TagTesting20Nov2013\M12.DSG	11-1-2013	16:3:40	65294.000000	6529.400000	49455.408475	20.000000
C:\Users\cware\Desktop\Steller20November\TagTesting20Nov2013\M12.DSG	11-1-2013	16:3:40	65295.000000	6529.500000	49458.048080	20.000000
C:\Users\cware\Desktop\Steller20November\TagTesting20Nov2013\M12.DSG	11-1-2013	16:3:40	65296.000000	6529.600000	49459.692803	20.000000
C:\Users\cware\Desktop\Steller20November\TagTesting20Nov2013\M12.DSG	11-1-2013	16:3:40	65297.000000	6529.700000	49461.909696	20.000000
C:\Users\cware\Desktop\Steller20November\TagTesting20Nov2013\M12.DSG	11-1-2013	16:3:40	65298.000000	6529.800000	49460.989209	20.000000
C:\Users\cware\Desktop\Steller20November\TagTesting20Nov2013\M12.DSG	11-1-2013	16:3:40	65299.000000	6529.900000	49463.801424	20.000000
C:\Users\cware\Desktop\Steller20November\TagTesting20Nov2013\M12.DSG	11-1-2013	16:3:40	65300.000000	6530.000000	49461.237121	20.000000
C:\Users\cware\Desktop\Steller20November\TagTesting20Nov2013\M12.DSG	11-1-2013	16:3:40	65301.000000	6530.100000	49463.726882	20.000000
C:\Users\cware\Desktop\Steller20November\TagTesting20Nov2013\M12.DSG	11-1-2013	16:3:40	65302.000000	6530.200000	49461.761101	20.000000
C:\Users\cware\Desktop\Steller20November\TagTesting20Nov2013\M12.DSG	11-1-2013	16:3:40	65303.000000	6530.300000	49462.408842	20.000000
C:\Users\cware\Desktop\Steller20November\TagTesting20Nov2013\M12.DSG	11-1-2013	16:3:40	65304.000000	6530.400000	49462.882035	20.000000
C:\Users\cware\Desktop\Steller20November\TagTesting20Nov2013\M12.DSG	11-1-2013	16:3:40	65305.000000	6530.500000	49460.492631	20.000000
C:\Users\cware\Desktop\Steller20November\TagTesting20Nov2013\M12.DSG	11-1-2013	16:3:40	65306.000000	6530.600000	49462.680825	20.000000
C:\Users\cware\Desktop\Steller20November\TagTesting20Nov2013\M12.DSG	11-1-2013	16:3:40	65307.000000	6530.700000	49460.265975	20.000000
C:\Users\cware\Desktop\Steller20November\TagTesting20Nov2013\M12.DSG	11-1-2013	16:3:40	65308.000000	6530.800000	49460.490393	20.000000
C:\Users\cware\Desktop\Steller20November\TagTesting20Nov2013\M12.DSG	11-1-2013	16:3:40	65309.000000	6530.900000	49463.255221	20.000000
C:\Users\cware\Desktop\Steller20November\TagTesting20Nov2013\M12.DSG	11-1-2013	16:3:40	65310.000000	6531.000000	49464.099669	20.000000
C:\Users\cware\Desktop\Steller20November\TagTesting20Nov2013\M12.DSG	11-1-2013	16:3:40	65311.000000	6531.100000	49464.380353	20.000000
C:\Users\cware\Desktop\Steller20November\TagTesting20Nov2013\M12.DSG	11-1-2013	16:3:40	65312.000000	6531.200000	49462.015714	20.000000
C:\Users\cware\Desktop\Steller20November\TagTesting20Nov2013\M12.DSG	11-1-2013	16:3:40	65313.000000	6531.300000	49466.720149	20.000000
C:\Users\cware\Desktop\Steller20November\TagTesting20Nov2013\M12.DSG	11-1-2013	16:3:40	65314.000000	6531.400000	49463.258903	20.000000
C:\Users\cware\Desktop\Steller20November\TagTesting20Nov2013\M12.DSG	11-1-2013	16:3:40	65315.000000	6531.500000	49465.996997	20.000000
C:\Users\cware\Desktop\Steller20November\TagTesting20Nov2013\M12.DSG	11-1-2013	16:3:40	65316.000000	6531.600000	49458.077209	20.000000
C:\Users\cware\Desktop\Steller20November\TagTesting20Nov2013\M12.DSG	11-1-2013	16:3:40	65317.000000	6531.700000	49463.256435	20.000000
C:\Users\cware\Desktop\Steller20November\TagTesting20Nov2013\M12.DSG	11-1-2013	16:3:40	65318.000000	6531.800000	49464.502678	20.000000
C:\Users\cware\Desktop\Steller20November\TagTesting20Nov2013\M12.DSG	11-1-2013	16:3:40	65319.000000	6531.900000	49455.417461	20.000000
C:\Users\cware\Desktop\Steller20November\TagTesting20Nov2013\M12.DSG	11-1-2013	16:3:40	65320.000000	6532.000000	49451.437089	20.000000
C:\Users\cware\Desktop\Steller20November\TagTesting20Nov2013\M12.DSG	11-1-2013	16:3:40	65321.000000	6532.100000	49453.500044	20.000000
C:\Users\cware\Desktop\Steller20November\TagTesting20Nov2013\M12.DSG	11-1-2013	16:3:40	65322.000000	6532.200000	49448.423105	20.000000
C:\Users\cware\Desktop\Steller20November\TagTesting20Nov2013\M12.DSG	11-1-2013	16:3:40	65323.000000	6532.300000	49462.239225	20.000000
C:\Users\cware\Desktop\Steller20November\TagTesting20Nov2013\M12.DSG	11-1-2013	16:3:40	65324.000000	6532.400000	49485.512444	20.000000
C:\Users\cware\Desktop\Steller20November\TagTesting20Nov2013\M12.DSG	11-1-2013	16:3:40	65325.000000	6532.500000	49501.741914	20.000000
C:\Users\cware\Desktop\Steller20November\TagTesting20Nov2013\M12.DSG	11-1-2013	16:3:40	65326.000000	6532.600000	49520.708867	20.000000
C:\Users\cware\Desktop\Steller20November\TagTesting20Nov2013\M12.DSG	11-1-2013	16:3:40	65327.000000	6532.700000	49549.807055	20.000000
C:\Users\cware\Desktop\Steller20November\TagTesting20Nov2013\M12.DSG	11-1-2013	16:3:40	65328.000000	6532.800000	49578.356226	20.000000
C:\Users\cware\Desktop\Steller20November\TagTesting20Nov2013\M12.DSG	11-1-2013	16:3:40	65329.000000	6532.900000	49601.504712	20.000000
C:\Users\cware\Desktop\Steller20November\TagTesting20Nov2013\M12.DSG	11-1-2013	16:3:40	65330.000000	6533.000000	49611.262037	20.000000
C:\Users\cware\Desktop\Steller20November\TagTesting20Nov2013\M12.DSG	11-1-2013	16:3:40	65331.000000	6533.100000	49644.317106	20.000000
C:\Users\cware\Desktop\Steller20November\TagTesting20Nov2013\M12.DSG	11-1-2013	16:3:40	65332.000000	6533.200000	49646.607159	20.000000
C:\Users\cware\Desktop\Steller20November\TagTesting20Nov2013\M12.DSG	11-1-2013	16:3:40	65333.000000	6533.300000	49630.452355	20.000000
C:\Users\cware\Desktop\Steller20November\TagTesting20Nov2013\M12.DSG	11-1-2013	16:3:40	65334.000000	6533.400000	49611.063135	20.000000
C:\Users\cware\Desktop\Steller20November\TagTesting20Nov2013\M12.DSG	11-1-2013	16:3:40	65335.000000	6533.500000	49632.544368	20.000000
C:\Users\cware\Desktop\Steller20November\TagTesting20Nov2013\M12.DSG	11-1-2013	16:3:40	65336.000000	6533.600000	49627.914215	20.000000
C:\Users\cware\Desktop\Steller20November\TagTesting20Nov2013\M12.DSG	11-1-2013	16:3:40	65337.000000	6533.700000	49648.275452	20.000000
C:\Users\cware\Desktop\Steller20November\TagTesting20Nov2013\M12.DSG	11-1-2013	16:3:40	65338.000000	6533.800000	49635.730016	20.000000
C:\Users\cware\Desktop\Steller20November\TagTesting20Nov2013\M12.DSG	11-1-2013	16:3:40	65339.000000	6533.900000	49607.653160	20.000000
C:\Users\cware\Desktop\Steller20November\TagTesting20Nov2013\M12.DSG	11-1-2013	16:3:40	65340.000000	6534.000000	49620.148535	20.000000
C:\Users\cware\Desktop\Steller20November\TagTesting20Nov2013\M12.DSG	11-1-2013	16:3:40	65341.000000	6534.100000	49627.590241	20.000000
C:\Users\cware\Desktop\Steller20November\TagTesting20Nov2013\M12.DSG	11-1-2013	16:3:40	65342.000000	6534.200000	49636.452189	20.000000
C:\Users\cware\Desktop\Steller20November\TagTesting20Nov2013\M12.DSG	11-1-2013	16:3:40	65343.000000	6534.300000	49639.488591	20.000000
C:\Users\cware\Desktop\Steller20November\TagTesting20Nov2013\M12.DSG	11-1-2013	16:3:40	65344.000000	6534.400000	49653.402767	20.000000
C:\Users\cware\Desktop\Steller20November\TagTesting20Nov2013\M12.DSG	11-1-2013	16:3:40	65345.000000	6534.500000	49664.329856	20.000000
C:\Users\cware\Desktop\Steller20November\TagTesting20Nov2013\M12.DSG	11-1-2013	16:3:40	65346.000000	6534.600000	49644.267877	20.000000
C:\Users\cware\Desktop\Steller20November\TagTesting20Nov2013\M12.DSG	11-1-2013	16:3:40	65347.000000	6534.700000	49656.141066	20.000000
C:\Users\cware\Desktop\Steller20November\TagTesting20Nov2013\M12.DSG	11-1-2013	16:3:40	65348.000000	6534.800000	49657.235849	20.000000
C:\Users\cware\Desktop\Steller20November\TagTesting20Nov2013\M12.DSG	11-1-2013	16:3:40	65349.000000	6534.900000	49638.318482	20.000000
C:\Users\cware\Desktop\Steller20November\TagTesting20Nov2013\M12.DSG	11-1-2013	16:3:40	65350.000000	6535.000000	49657.086420	20.000000
C:\Users\cware\Desktop\Steller20November\TagTesting20Nov2013\M12.DSG	11-1-2013	16:3:40	65351.000000	6535.100000	49658.057162	20.000000
C:\Users\cware\Desktop\Steller20November\TagTesting20Nov2013\M12.DSG	11-1-2013	16:3:40	65352.000000	6535.200000	49677.421804	20.000000
C:\Users\cware\Desktop\Steller20November\TagTesting20Nov2013\M12.DSG	11-1-2013	16:3:40	65353.000000	6535.300000	49693.252751	20.000000
C:\Users\cware\Desktop\Steller20November\TagTesting20Nov2013\M12.DSG	11-1-2013	16:3:40	65354.000000	6535.400000	49712.120127	20.000000
C:\Users\cware\Desktop\Steller20November\TagTesting20Nov2013\M12.DSG	11-1-2013	16:3:40	65355.000000	6535.500000	49733.352142	20.000000
C:\Users\cware\Desktop\Steller20November\TagTesting20Nov2013\M12.DSG	11-1-2013	16:3:40	65356.000000	6535.600000	49740.769619	20.000000
C:\Users\cware\Desktop\Steller20November\TagTesting20Nov2013\M12.DSG	11-1-2013	16:3:40	65357.000000	6535.700000	49752.642546	20.000000
C:\Users\cware\Desktop\Steller20November\TagTesting20Nov2013\M12.DSG	11-1-2013	16:3:40	65358.000000	6535.800000	49762.150529	20.000000
C:\Users\cware\Desktop\Steller20November\TagTesting20Nov2013\M12.DSG	11-1-2013	16:3:40	65359.000000	6535.900000	49774.845111	20.000000
C:\Users\cware\Desktop\Steller20November\TagTesting20Nov2013\M12.DSG	11-1-2013	16:3:40	65360.000000	6536.000000	49764.042315	20.000000
C:\Users\cware\Desktop\Steller20November\TagTesting20Nov2013\M12.DSG	11-1-2013	16:3:40	65361.000000	6536.100000	49727.851119	20.000000
C:\Users\cware\Desktop\Steller20November\TagTesting20Nov2013\M12.DSG	11-1-2013	16:3:40	65362.000000	6536.200000	49728.075002	20.000000
C:\Users\cware\Desktop\Steller20November\TagTesting20Nov2013\M12.DSG	11-1-2013	16:3:40	65363.000000	6536.300000	49711.298421	20.000000
C:\Users\cware\Desktop\Steller20November\TagTesting20Nov2013\M12.DSG	11-1-2013	16:3:40	65364.000000	6536.400000	49681.827726	20.000000
C:\Users\cware\Desktop\Steller20November\TagTesting20Nov2013\M12.DSG	11-1-2013	16:3:40	65365.000000	6536.500000	49687.029800	20.000000
C:\Users\cware\Desktop\Steller20November\TagTesting20Nov2013\M12.DSG	11-1-2013	16:3:40	65366.000000	6536.600000	49691.285806	20.000000
C:\Users\cware\Desktop\Steller20November\TagTesting20Nov2013\M12.DSG	11-1-2013	16:3:40	65367.000000	6536.700000	49672.817286	20.000000
C:\Users\cware\Desktop\Steller20November\TagTesting20Nov2013\M12.DSG	11-1-2013	16:3:40	65368.000000	6536.800000	49701.740159	20.000000
C:\Users\cware\Desktop\Steller20November\TagTesting20Nov2013\M12.DSG	11-1-2013	16:3:40	65369.000000	6536.900000	49695.343228	20.000000
C:\Users\cware\Desktop\Steller20November\TagTesting20Nov2013\M12.DSG	11-1-2013	16:3:40	65370.000000	6537.000000	49668.436381	20.000000
C:\Users\cware\Desktop\Steller20November\TagTesting20Nov2013\M12.DSG	11-1-2013	16:3:40	65371.000000	6537.100000	49680.881735	20.000000
C:\Users\cware\Desktop\Steller20November\TagTesting20Nov2013\M12.DSG	11-1-2013	16:3:40	65372.000000	6537.200000	49687.104229	20.000000
C:\Users\cware\Desktop\Steller20November\TagTesting20Nov2013\M12.DSG	11-1-2013	16:3:40	65373.000000	6537.300000	49683.570065	20.000000
C:\Users\cware\Desktop\Steller20November\TagTesting20Nov2013\M12.DSG	11-1-2013	16:3:40	65374.000000	6537.400000	49654.323379	20.000000
C:\Users\cware\Desktop\Steller20November\TagTesting20Nov2013\M12.DSG	11-1-2013	16:3:40	65375.000000	6537.500000	49650.241361	20.000000
C:\Users\cware\Desktop\Steller20November\TagTesting20Nov2013\M12.DSG	11-1-2013	16:3:40	65376.000000	6537.600000	49660.919507	20.000000
C:\Users\cware\Desktop\Steller20November\TagTesting20Nov2013\M12.DSG	11-1-2013	16:3:40	65377.000000	6537.700000	49638.492832	20.000000
C:\Users\cware\Desktop\Steller20November\TagTesting20Nov2013\M12.DSG	11-1-2013	16:3:40	65378.000000	6537.800000	49652.382173	20.000000
C:\Users\cware\Desktop\Steller20November\TagTesting20Nov2013\M12.DSG	11-1-2013	16:3:40	65379.000000	6537.900000	49628.287710	20.000000
C:\Users\cware\Desktop\Steller20November\TagTesting20Nov2013\M12.DSG	11-1-2013	16:3:40	65380.000000	6538.000000	49626.172185	20.000000
C:\Users\cware\Desktop\Steller20November\TagTesting20Nov2013\M12.DSG	11-1-2013	16:3:40	65381.000000	6538.100000	49612.158724	20.000000
C:\Users\cware\Desktop\Steller20November\TagTesting20Nov2013\M12.DSG	11-1-2013	16:3:40	65382.000000	6538.200000	49601.754165	20.000000
C:\Users\cware\Desktop\Steller20November\TagTesting20Nov2013\M12.DSG	11-1-2013	16:3:40	65383.000000	6538.300000	49602.351552	20.000000
C:\Users\cware\Desktop\Steller20November\TagTesting20Nov2013\M12.DSG	11-1-2013	16:3:40	65384.000000	6538.400000	49585.899345	20.000000
C:\Users\cware\Desktop\Steller20November\TagTesting20Nov2013\M12.DSG	11-1-2013	16:3:40	65385.000000	6538.500000	49596.229213	20.000000
C:\Users\cware\Desktop\Steller20November\TagTesting20Nov2013\M12.DSG	11-1-2013	16:3:40	65386.000000	6538.600000	49584.306486	20.000000
C:\Users\cware\Desktop\Steller20November\TagTesting20Nov2013\M12.DSG	11-1-2013	16:3:40	65387.000000	6538.700000	49573.528850	20.000000
C:\Users\cware\Desktop\Steller20November\TagTesting20Nov2013\M12.DSG	11-1-2013	16:3:40	65388.000000	6538.800000	49574.624182	20.000000
C:\Users\cware\Desktop\Steller20November\TagTesting20Nov2013\M12.DSG	11-1-2013	16:3:40	65389.000000	6538.900000	49571.338587	20.000000
C:\Users\cware\Desktop\Steller20November\TagTesting20Nov2013\M12.DSG	11-1-2013	16:3:40	65390.000000	6539.000000	49559.490932	20.000000
C:\Users\cware\Desktop\Steller20November\TagTesting20Nov2013\M12.DSG	11-1-2013	16:3:40	65391.000000	6539.100000	49555.483657	20.000000
C:\Users\cware\Desktop\Steller20November\TagTesting20Nov2013\M12.DSG	11-1-2013	16:3:40	65392.000000	6539.200000	49553.267999	20.000000
C:\Users\cware\Desktop\Steller20November\TagTesting20Nov2013\M12.DSG	11-1-2013	16:3:40	65393.000000	6539.300000	49540.150945	20.000000
C:\Users\cware\Desktop\Steller20November\TagTesting20Nov2013\M12.DSG	11-1-2013	16:3:40	65394.000000	6539.400000	49521.980745	20.000000
C:\Users\cware\Desktop\Steller20November\TagTesting20Nov2013\M12.DSG	11-1-2013	16:3:40	65395.000000	6539.500000	49524.818581	20.000000
C:\Users\cware\Desktop\Steller20November\TagTesting20Nov2013\M12.DSG	11-1-2013	16:3:40	65396.000000	6539.600000	49513.343873	20.000000
C:\Users\cware\Desktop\Steller20November\TagTesting20Nov2013\M12.DSG	11-1-2013	16:3:40	65397.000000	6539.700000	49495.746311	20.000000
C:\Users\cware\Desktop\Steller20November\TagTesting20Nov2013\M12.DSG	11-1-2013	16:3:40	65398.000000	6539.800000	49486.860412	20.000000
C:\Users\cware\Desktop\Steller20November\TagTesting20Nov2013\M12.DSG	11-1-2013	16:3:40	65399.000000	6539.900000	49471.727430	20.000000
C:\Users\cware\Desktop\Steller20November\TagTesting20Nov2013\M12.DSG	11-1-2013	16:3:40	65400.000000	6540.000000	49460.402237	20.000000
C:\Users\cware\Desktop\Steller20November\TagTesting20Nov2013\M12.DSG	11-1-2013	16:3:40	65401.000000	6540.100000	49439.742669	20.000000
C:\Users\cware\Desktop\Steller20November\TagTesting20Nov2013\M12.DSG	11-1-2013	16:3:40	65402.000000	6540.200000	49456.713273	20.000000
C:\Users\cware\Desktop\Steller20November\TagTesting20Nov2013\M12.DSG	11-1-2013	16:3:40	65403.000000	6540.300000	49465.502684	20.000000
C:\Users\cware\Desktop\Steller20November\TagTesting20Nov2013\M12.DSG	11-1-2013	16:3:40	65404.000000	6540.400000	49461.944221	20.000000
C:\Users\cware\Desktop\Steller20November\TagTesting20Nov2013\M12.DSG	11-1-2013	16:3:40	65405.000000	6540.500000	49464.184427	20.000000
C:\Users\cware\Desktop\Steller20November\TagTesting20Nov2013\M12.DSG	11-1-2013	16:3:40	65406.000000	6540.600000	49463.406787	20.000000
C:\Users\cware\Desktop\Steller20November\TagTesting20Nov2013\M12.DSG	11-1-2013	16:3:40	65407.000000	6540.700000	49462.789975	20.000000
C:\Users\cware\Desktop\Steller20November\TagTesting20Nov2013\M12.DSG	11-1-2013	16:3:40	65408.000000	6540.800000	49464.899415	20.000000
C:\Users\cware\Desktop\Steller20November\TagTesting20Nov2013\M12.DSG	11-1-2013	16:3:40	65409.000000	6540.900000	49461.943176	20.000000
C:\Users\cware\Desktop\Steller20November\TagTesting20Nov2013\M12.DSG	11-1-2013	16:3:40	65410.000000	6541.000000	49465.455730	20.000000
C:\Users\cware\Desktop\Steller20November\TagTesting20Nov2013\M12.DSG	11-1-2013	16:3:40	65411.000000	6541.100000	49465.406139	20.000000
C:\Users\cware\Desktop\Steller20November\TagTesting20Nov2013\M12.DSG	11-1-2013	16:3:40	65412.000000	6541.200000	49464.260566	20.000000
C:\Users\cware\Desktop\Steller20November\TagTesting20Nov2013\M12.DSG	11-1-2013	16:3:40	65413.000000	6541.300000	49463.737566	20.000000
C:\Users\cware\Desktop\Steller20November\TagTesting20Nov2013\M12.DSG	11-1-2013	16:3:40	65414.000000	6541.400000	49462.195473	20.000000
C:\Users\cware\Desktop\Steller20November\TagTesting20Nov2013\M12.DSG	11-1-2013	16:3:40	65415.000000	6541.500000	49464.634785	20.000000
C:\Users\cware\Desktop\Steller20November\TagTesting20Nov2013\M12.DSG	11-1-2013	16:3:40	65416.000000	6541.600000	49464.984203	20.000000
C:\Users\cware\Desktop\Steller20November\TagTesting20Nov2013\M12.DSG	11-1-2013	16:3:40	65417.000000	6541.700000	49464.885503	20.000000
C:\Users\cware\Desktop\Steller20November\TagTesting20Nov2013\M12.DSG	11-1-2013	16:3:40	65418.000000	6541.800000	49459.658115	20.000000
C:\Users\cware\Desktop\Steller20November\TagTesting20Nov2013\M12.DSG	11-1-2013	16:3:40	65419.000000	6541.900000	49467.248919	20.000000
C:\Users\cware\Desktop\Steller20November\TagTesting20Nov2013\M12.DSG	11-1-2013	16:3:40	65420.000000	6542.000000	49466.727150	20.000000
C:\Users\cware\Desktop\Steller20November\TagTesting20Nov2013\M12.DSG	11-1-2013	16:3:40	65421.000000	6542.100000	49464.240130	20.000000
C:\Users\cware\Desktop\Steller20November\TagTesting20Nov2013\M12.DSG	11-1-2013	16:3:40	65422.000000	6542.200000	49466.944852	20.000000
C:\Users\cware\Desktop\Steller20November\TagTesting20Nov2013\M12.DSG	11-1-2013	16:3:40	65423.000000	6542.300000	49466.605155	20.000000
C:\Users\cware\Desktop\Steller20November\TagTesting20Nov2013\M12.DSG	11-1-2013	16:3:40	65424.000000	6542.400000	49463.319122	20.000000
C:\Users\cware\Desktop\Steller20November\TagTesting20Nov2013\M12.DSG	11-1-2013	16:3:40	65425.000000	6542.500000	49460.406006	20.000000
C:\Users\cware\Desktop\Steller20November\TagTesting20Nov2013\M12.DSG	11-1-2013	16:3:40	65426.000000	6542.600000	49464.807950	20.000000
C:\Users\cware\Desktop\Steller20November\TagTesting20Nov2013\M12.DSG	11-1-2013	16:3:40	65427.000000	6542.700000	49464.913482	20.000000
C:\Users\cware\Desktop\Steller20November\TagTesting20Nov2013\M12.DSG	11-1-2013	16:3:40	65428.000000	6542.800000	49465.609110	20.000000
C:\Users\cware\Desktop\Steller20November\TagTesting20Nov2013\M12.DSG	11-1-2013	16:3:40	65429.000000	6542.900000	49464.864655	20.000000
C:\Users\cware\Desktop\Steller20November\TagTesting20Nov2013\M12.DSG	11-1-2013	16:3:40	65430.000000	6543.000000	49462.897789	20.000000
C:\Users\cware\Desktop\Steller20November\TagTesting20Nov2013\M12.DSG	11-1-2013	16:3:40	65431.000000	6543.100000	49463.968516	20.000000
C:\Users\cware\Desktop\Steller20November\TagTesting20Nov2013\M12.DSG	11-1-2013	16:3:40	65432.000000	6543.200000	49463.072416	20.000000
C:\Users\cware\Desktop\Steller20November\TagTesting20Nov2013\M12.DSG	11-1-2013	16:3:40	65433.000000	6543.300000	49464.194547	20.000000
C:\Users\cware\Desktop\Steller20November\TagTesting20Nov2013\M12.DSG	11-1-2013	16:3:40	65434.000000	6543.400000	49464.817176	20.000000
C:\Users\cware\Desktop\Steller20November\TagTesting20Nov2013\M12.DSG	11-1-2013	16:3:40	65435.000000	6543.500000	49463.871121	20.000000
C:\Users\cware\Desktop\Steller20November\TagTesting20Nov2013\M12.DSG	11-1-2013	16:3:40	65436.000000	6543.600000	49464.717864	20.000000
C:\Users\cware\Desktop\Steller20November\TagTesting20Nov2013\M12.DSG	11-1-2013	16:3:40	65437.000000	6543.700000	49466.610235	20.000000
C:\Users\cware\Desktop\Steller20November\TagTesting20Nov2013\M12.DSG	11-1-2013	16:3:40	65438.000000	6543.800000	49467.332523	20.000000
C:\Users\cware\Desktop\Steller20November\TagTesting20Nov2013\M12.DSG	11-1-2013	16:3:40	65439.000000	6543.900000	49464.544569	20.000000
C:\Users\cware\Desktop\Steller20November\TagTesting20Nov2013\M12.DSG	11-1-2013	16:3:40	65440.000000	6544.000000	49466.959619	20.000000
C:\Users\cware\Desktop\Steller20November\TagTesting20Nov2013\M12.DSG	11-1-2013	16:3:40	65441.000000	6544.100000	49463.624441	20.000000
C:\Users\cware\Desktop\Steller20November\TagTesting20Nov2013\M12.DSG	11-1-2013	16:3:40	65442.000000	6544.200000	49463.748020	20.000000
C:\Users\cware\Desktop\Steller20November\TagTesting20Nov2013\M12.DSG	11-1-2013	16:3:40	65443.000000	6544.300000	49466.187345	20.000000
C:\Users\cware\Desktop\Steller20November\TagTesting20Nov2013\M12.DSG	11-1-2013	16:3:40	65444.000000	6544.400000	49462.180480	20.000000
C:\Users\cware\Desktop\Steller20November\TagTesting20Nov2013\M12.DSG	11-1-2013	16:3:40	65445.000000	6544.500000	49466.038498	20.000000
C:\Users\cware\Desktop\Steller20November\TagTesting20Nov2013\M12.DSG	11-1-2013	16:3:40	65446.000000	6544.600000	49463.423900	20.000000
C:\Users\cware\Desktop\Steller20November\TagTesting20Nov2013\M12.DSG	11-1-2013	16:3:40	65447.000000	6544.700000	49462.481718	20.000000
C:\Users\cware\Desktop\Steller20November\TagTesting20Nov2013\M12.DSG	11-1-2013	16:3:40	65448.000000	6544.800000	49462.232986	20.000000
C:\Users\cware\Desktop\Steller20November\TagTesting20Nov2013\M12.DSG	11-1-2013	16:3:40	65449.000000	6544.900000	49459.966397	20.000000
C:\Users\cware\Desktop\Steller20November\TagTesting20Nov2013\M12.DSG	11-1-2013	16:3:40	65450.000000	6545.000000	49452.945585	20.000000
C:\Users\cware\Desktop\Steller20November\TagTesting20Nov2013\M12.DSG	11-1-2013	16:3:40	65451.000000	6545.100000	49478.012416	20.000000
C:\Users\cware\Desktop\Steller20November\TagTesting20Nov2013\M12.DSG	11-1-2013	16:3:40	65452.000000	6545.200000	49483.514868	20.000000
C:\Users\cware\Desktop\Steller20November\TagTesting20Nov2013\M12.DSG	11-1-2013	16:3:40	65453.000000	6545.300000	49502.707448	20.000000
C:\Users\cware\Desktop\Steller20November\TagTesting20Nov2013\M12.DSG	11-1-2013	16:3:40	65454.000000	6545.400000	49536.758663	20.000000
C:\Users\cware\Desktop\Steller20November\TagTesting20Nov2013\M12.DSG	11-1-2013	16:3:40	65455.000000	6545.500000	49560.106660	20.000000
C:\Users\cware\Desktop\Steller20November\TagTesting20Nov2013\M12.DSG	11-1-2013	16:3:40	65456.000000	6545.600000	49582.210366	20.000000
C:\Users\cware\Desktop\Steller20November\TagTesting20Nov2013\M12.DSG	11-1-2013	16:3:40	65457.000000	6545.700000	49604.711832	20.000000
C:\Users\cware\Desktop\Steller20November\TagTesting20Nov2013\M12.DSG	11-1-2013	16:3:40	65458.000000	6545.800000	49633.959141	20.000000
C:\Users\cware\Desktop\Steller20November\TagTesting20Nov2013\M12.DSG	11-1-2013	16:3:40	65459.000000	6545.900000	49646.056044	20.000000
C:\Users\cware\Desktop\Steller20November\TagTesting20Nov2013\M12.DSG	11-1-2013	16:3:40	65460.000000	6546.000000	49666.167993	20.000000
C:\Users\cware\Desktop\Steller20November\TagTesting20Nov2013\M12.DSG	11-1-2013	16:3:40	65461.000000	6546.100000	49672.664873	20.000000
C:\Users\cware\Desktop\Steller20November\TagTesting20Nov2013\M12.DSG	11-1-2013	16:3:40	65462.000000	6546.200000	49668.309524	20.000000
C:\Users\cware\Desktop\Steller20November\TagTesting20Nov2013\M12.DSG	11-1-2013	16:3:40	65463.000000	6546.300000	49647.226776	20.000000
C:\Users\cware\Desktop\Steller20November\TagTesting20Nov2013\M12.DSG	11-1-2013	16:3:40	65464.000000	6546.400000	49624.998953	20.000000
C:\Users\cware\Desktop\Steller20November\TagTesting20Nov2013\M12.DSG	11-1-2013	16:3:40	65465.000000	6546.500000	49657.083926	20.000000
C:\Users\cware\Desktop\Steller20November\TagTesting20Nov2013\M12.DSG	11-1-2013	16:3:40	65466.000000	6546.600000	49644.091174	20.000000
C:\Users\cware\Desktop\Steller20November\TagTesting20Nov2013\M12.DSG	11-1-2013	16:3:40	65467.000000	6546.700000	49629.580084	20.000000
C:\Users\cware\Desktop\Steller20November\TagTesting20Nov2013\M12.DSG	11-1-2013	16:3:40	65468.000000	6546.800000	49643.643307	20.000000
C:\Users\cware\Desktop\Steller20November\TagTesting20Nov2013\M12.DSG	11-1-2013	16:3:40	65469.000000	6546.900000	49639.860097	20.000000
C:\Users\cware\Desktop\Steller20November\TagTesting20Nov2013\M12.DSG	11-1-2013	16:3:40	65470.000000	6547.000000	49679.760657	20.000000
C:\Users\cware\Desktop\Steller20November\TagTesting20Nov2013\M12.DSG	11-1-2013	16:3:40	65471.000000	6547.100000	49683.842864	20.000000
C:\Users\cware\Desktop\Steller20November\TagTesting20Nov2013\M12.DSG	11-1-2013	16:3:40	65472.000000	6547.200000	49696.587255	20.000000
C:\Users\cware\Desktop\Steller20November\TagTesting20Nov2013\M12.DSG	11-1-2013	16:3:40	65473.000000	6547.300000	49687.252906	20.000000
C:\Users\cware\Desktop\Steller20November\TagTesting20Nov2013\M12.DSG	11-1-2013	16:3:40	65474.000000	6547.400000	49690.264915	20.000000
C:\Users\cware\Desktop\Steller20November\TagTesting20Nov2013\M12.DSG	11-1-2013	16:3:40	65475.000000	6547.500000	49704.602798	20.000000
C:\Users\cware\Desktop\Steller20November\TagTesting20Nov2013\M12.DSG	11-1-2013	16:3:40	65476.000000	6547.600000	49716.500434	20.000000
C:\Users\cware\Desktop\Steller20November\TagTesting20Nov2013\M12.DSG	11-1-2013	16:3:40	65477.000000	6547.700000	49692.655379	20.000000
C:\Users\cware\Desktop\Steller20November\TagTesting20Nov2013\M12.DSG	11-1-2013	16:3:40	65478.000000	6547.800000	49707.813560	20.000000
C:\Users\cware\Desktop\Steller20November\TagTesting20Nov2013\M12.DSG	11-1-2013	16:3:40	65479.000000	6547.900000	49710.750975	20.000000
C:\Users\cware\Desktop\Steller20November\TagTesting20Nov2013\M12.DSG	11-1-2013	16:3:40	65480.000000	6548.000000	49714.335192	20.000000
C:\Users\cware\Desktop\Steller20November\TagTesting20Nov2013\M12.DSG	11-1-2013	16:3:40	65481.000000	6548.100000	49721.902424	20.000000
C:\Users\cware\Desktop\Steller20November\TagTesting20Nov2013\M12.DSG	11-1-2013	16:3:40	65482.000000	6548.200000	49726.731403	20.000000
C:\Users\cware\Desktop\Steller20November\TagTesting20Nov2013\M12.DSG	11-1-2013	16:3:40	65483.000000	6548.300000	49726.631939	20.000000
C:\Users\cware\Desktop\Steller20November\TagTesting20Nov2013\M12.DSG	11-1-2013	16:3:40	65484.000000	6548.400000	49729.544101	20.000000
C:\Users\cware\Desktop\Steller20November\TagTesting20Nov2013\M12.DSG	11-1-2013	16:3:40	65485.000000	6548.500000	49733.601334	20.000000
C:\Users\cware\Desktop\Steller20November\TagTesting20Nov2013\M12.DSG	11-1-2013	16:3:40	65486.000000	6548.600000	49740.595704	20.000000
C:\Users\cware\Desktop\Steller20November\TagTesting20Nov2013\M12.DSG	11-1-2013	16:3:40	65487.000000	6548.700000	49734.049921	20.000000
C:\Users\cware\Desktop\Steller20November\TagTesting20Nov2013\M12.DSG	11-1-2013	16:3:40	65488.000000	6548.800000	49732.656403	20.000000
C:\Users\cware\Desktop\Steller20November\TagTesting20Nov2013\M12.DSG	11-1-2013	16:3:40	65489.000000	6548.900000	49728.698402	20.000000
C:\Users\cware\Desktop\Steller20November\TagTesting20Nov2013\M12.DSG	11-1-2013	16:3:40	65490.000000	6549.000000	49719.289550	20.000000
C:\Users\cware\Desktop\Steller20November\TagTesting20Nov2013\M12.DSG	11-1-2013	16:3:40	65491.000000	6549.100000	49735.220184	20.000000
C:\Users\cware\Desktop\Steller20November\TagTesting20Nov2013\M12.DSG	11-1-2013	16:3:40	65492.000000	6549.200000	49724.094005	20.000000
C:\Users\cware\Desktop\Steller20November\TagTesting20Nov2013\M12.DSG	11-1-2013	16:3:40	65493.000000	6549.300000	49711.922475	20.000000
C:\Users\cware\Desktop\Steller20November\TagTesting20Nov2013\M12.DSG	11-1-2013	16:3:40	65494.000000	6549.400000	49714.511526	20.000000
C:\Users\cware\Desktop\Steller20November\TagTesting20Nov2013\M12.DSG	11-1-2013	16:3:40	65495.000000	6549.500000	49711.051650	20.000000
C:\Users\cware\Desktop\Steller20November\TagTesting20Nov2013\M12.DSG	11-1-2013	16:3:40	65496.000000	6549.600000	49713.864348	20.000000
C:\Users\cware\Desktop\Steller20November\TagTesting20Nov2013\M12.DSG	11-1-2013	16:3:40	65497.000000	6549.700000	49716.478216	20.000000
C:\Users\cware\Desktop\Steller20November\TagTesting20Nov2013\M12.DSG	11-1-2013	16:3:40	65498.000000	6549.800000	49727.105997	20.000000
C:\Users\cware\Desktop\Steller20November\TagTesting20Nov2013\M12.DSG	11-1-2013	16:3:40	65499.000000	6549.900000	49745.002784	20.000000
C:\Users\cware\Desktop\Steller20November\TagTesting20Nov2013\M12.DSG	11-1-2013	16:3:40	65500.000000	6550.000000	49731.636629	20.000000
C:\Users\cware\Desktop\Steller20November\TagTesting20Nov2013\M12.DSG	11-1-2013	16:3:40	65501.000000	6550.100000	49747.865753	20.000000
C:\Users\cware\Desktop\Steller20November\TagTesting20Nov2013\M12.DSG	11-1-2013	16:3:40	65502.000000	6550.200000	49744.480864	20.000000
C:\Users\cware\Desktop\Steller20November\TagTesting20Nov2013\M12.DSG	11-1-2013	16:3:40	65503.000000	6550.300000	49725.339821	20.000000
C:\Users\cware\Desktop\Steller20November\TagTesting20Nov2013\M12.DSG	11-1-2013	16:3:40	65504.000000	6550.400000	49716.652710	20.000000
C:\Users\cware\Desktop\Steller20November\TagTesting20Nov2013\M12.DSG	11-1-2013	16:3:40	65505.000000	6550.500000	49718.046185	20.000000
C:\Users\cware\Desktop\Steller20November\TagTesting20Nov2013\M12.DSG	11-1-2013	16:3:40	65506.000000	6550.600000	49688.998872	20.000000
C:\Users\cware\Desktop\Steller20November\TagTesting20Nov2013\M12.DSG	11-1-2013	16:3:40	65507.000000	6550.700000	49686.111997	20.000000
C:\Users\cware\Desktop\Steller20November\TagTesting20Nov2013\M12.DSG	11-1-2013	16:3:40	65508.000000	6550.800000	49683.523547	20.000000
C:\Users\cware\Desktop\Steller20November\TagTesting20Nov2013\M12.DSG	11-1-2013	16:3:40	65509.000000	6550.900000	49668.066626	20.000000
C:\Users\cware\Desktop\Steller20November\TagTesting20Nov2013\M12.DSG	11-1-2013	16:3:40	65510.000000	6551.000000	49653.181921	20.000000
C:\Users\cware\Desktop\Steller20November\TagTesting20Nov2013\M12.DSG	11-1-2013	16:3:40	65511.000000	6551.100000	49641.483463	20.000000
C:\Users\cware\Desktop\Steller20November\TagTesting20Nov2013\M12.DSG	11-1-2013	16:3:40	65512.000000	6551.200000	49629.684992	20.000000
C:\Users\cware\Desktop\Steller20November\TagTesting20Nov2013\M12.DSG	11-1-2013	16:3:40	65513.000000	6551.300000	49628.291504	20.000000
C:\Users\cware\Desktop\Steller20November\TagTesting20Nov2013\M12.DSG	11-1-2013	16:3:40	65514.000000	6551.400000	49622.890103	20.000000
C:\Users\cware\Desktop\Steller20November\TagTesting20Nov2013\M12.DSG	11-1-2013	16:3:40	65515.000000	6551.500000	49601.086032	20.000000
C:\Users\cware\Desktop\Steller20November\TagTesting20Nov2013\M12.DSG	11-1-2013	16:3:40	65516.000000	6551.600000	49603.599631	20.000000
C:\Users\cware\Desktop\Steller20November\TagTesting20Nov2013\M12.DSG	11-1-2013	16:3:40	65517.000000	6551.700000	49599.294162	20.000000
C:\Users\cware\Desktop\Steller20November\TagTesting20Nov2013\M12.DSG	11-1-2013	16:3:40	65518.000000	6551.800000	49593.669025	20.000000
C:\Users\cware\Desktop\Steller20November\TagTesting20Nov2013\M12.DSG	11-1-2013	16:3:40	65519.000000	6551.900000	49580.029059	20.000000
C:\Users\cware\Desktop\Steller20November\TagTesting20Nov2013\M12.DSG	11-1-2013	16:3:40	65520.000000	6552.000000	49563.227590	20.000000
C:\Users\cware\Desktop\Steller20November\TagTesting20Nov2013\M12.DSG	11-1-2013	16:3:40	65521.000000	6552.100000	49562.879404	20.000000
C:\Users\cware\Desktop\Steller20November\TagTesting20Nov2013\M12.DSG	11-1-2013	16:3:40	65522.000000	6552.200000	49547.770176	20.000000
C:\Users\cware\Desktop\Steller20November\TagTesting20Nov2013\M12.DSG	11-1-2013	16:3:40	65523.000000	6552.300000	49540.254052	20.000000
C:\Users\cware\Desktop\Steller20November\TagTesting20Nov2013\M12.DSG	11-1-2013	16:3:40	65524.000000	6552.400000	49524.074614	20.000000
C:\Users\cware\Desktop\Steller20November\TagTesting20Nov2013\M12.DSG	11-1-2013	16:3:40	65525.000000	6552.500000	49515.263973	20.000000
C:\Users\cware\Desktop\Steller20November\TagTesting20Nov2013\M12.DSG	11-1-2013	16:3:40	65526.000000	6552.600000	49505.979363	20.000000
C:\Users\cware\Desktop\Steller20November\TagTesting20Nov2013\M12.DSG	11-1-2013	16:3:40	65527.000000	6552.700000	49498.288307	20.000000
C:\Users\cware\Desktop\Steller20November\TagTesting20Nov2013\M12.DSG	11-1-2013	16:3:40	65528.000000	6552.800000	49496.720298	20.000000
C:\Users\cware\Desktop\Steller20November\TagTesting20Nov2013\M12.DSG	11-1-2013	16:3:40	65529.000000	6552.900000	49474.443376	20.000000
C:\Users\cware\Desktop\Steller20November\TagTesting20Nov2013\M12.DSG	11-1-2013	16:3:40	65530.000000	6553.000000	49471.830286	20.000000
C:\Users\cware\Desktop\Steller20November\TagTesting20Nov2013\M12.DSG	11-1-2013	16:3:40	65531.000000	6553.100000	49456.173913	20.000000
C:\Users\cware\Desktop\Steller20November\TagTesting20Nov2013\M12.DSG	11-1-2013	16:3:40	65532.000000	6553.200000	49444.923607	20.000000
C:\Users\cware\Desktop\Steller20November\TagTesting20Nov2013\M12.DSG	11-1-2013	16:3:40	65533.000000	6553.300000	49454.450929	20.000000
C:\Users\cware\Desktop\Steller20November\TagTesting20Nov2013\M12.DSG	11-1-2013	16:3:40	65534.000000	6553.400000	49461.869950	20.000000
C:\Users\cware\Desktop\Steller20November\TagTesting20Nov2013\M12.DSG	11-1-2013	16:3:40	65535.000000	6553.500000	49464.110547	20.000000
C:\Users\cware\Desktop\Steller20November\TagTesting20Nov2013\M12.DSG	11-1-2013	16:3:40	65536.000000	6553.600000	49460.698861	20.000000
C:\Users\cware\Desktop\Steller20November\TagTesting20Nov2013\M12.DSG	11-1-2013	16:3:40	65537.000000	6553.700000	49464.432095	20.000000
C:\Users\cware\Desktop\Steller20November\TagTesting20Nov2013\M12.DSG	11-1-2013	16:3:40	65538.000000	6553.800000	49467.023508	20.000000
C:\Users\cware\Desktop\Steller20November\TagTesting20Nov2013\M12.DSG	11-1-2013	16:3:40	65539.000000	6553.900000	49465.678469	20.000000
C:\Users\cware\Desktop\Steller20November\TagTesting20Nov2013\M12.DSG	11-1-2013	16:3:40	65540.000000	6554.000000	49463.889270	20.000000
C:\Users\cware\Desktop\Steller20November\TagTesting20Nov2013\M12.DSG	11-1-2013	16:3:40	65541.000000	6554.100000	49462.595756	20.000000
C:\Users\cware\Desktop\Steller20November\TagTesting20Nov2013\M12.DSG	11-1-2013	16:3:40	65542.000000	6554.200000	49462.072634	20.000000
C:\Users\cware\Desktop\Steller20November\TagTesting20Nov2013\M12.DSG	11-1-2013	16:3:40	65543.000000	6554.300000	49465.732428	20.000000
C:\Users\cware\Desktop\Steller20November\TagTesting20Nov2013\M12.DSG	11-1-2013	16:3:40	65544.000000	6554.400000	49463.841679	20.000000
C:\Users\cware\Desktop\Steller20November\TagTesting20Nov2013\M12.DSG	11-1-2013	16:3:40	65545.000000	6554.500000	49462.844323	20.000000
C:\Users\cware\Desktop\Steller20November\TagTesting20Nov2013\M12.DSG	11-1-2013	16:3:40	65546.000000	6554.600000	49461.675203	20.000000
C:\Users\cware\Desktop\Steller20November\TagTesting20Nov2013\M12.DSG	11-1-2013	16:3:40	65547.000000	6554.700000	49460.155315	20.000000
C:\Users\cware\Desktop\Steller20November\TagTesting20Nov2013\M12.DSG	11-1-2013	16:3:40	65548.000000	6554.800000	49462.843855	20.000000
C:\Users\cware\Desktop\Steller20November\TagTesting20Nov2013\M12.DSG	11-1-2013	16:3:40	65549.000000	6554.900000	49464.761889	20.000000
C:\Users\cware\Desktop\Steller20November\TagTesting20Nov2013\M12.DSG	11-1-2013	16:3:40	65550.000000	6555.000000	49461.675524	20.000000
C:\Users\cware\Desktop\Steller20November\TagTesting20Nov2013\M12.DSG	11-1-2013	16:3:40	65551.000000	6555.100000	49469.290650	20.000000
C:\Users\cware\Desktop\Steller20November\TagTesting20Nov2013\M12.DSG	11-1-2013	16:3:40	65552.000000	6555.200000	49464.760636	20.000000
C:\Users\cware\Desktop\Steller20November\TagTesting20Nov2013\M12.DSG	11-1-2013	16:3:40	65553.000000	6555.300000	49460.582322	20.000000
C:\Users\cware\Desktop\Steller20November\TagTesting20Nov2013\M12.DSG	11-1-2013	16:3:40	65554.000000	6555.400000	49462.522281	20.000000
C:\Users\cware\Desktop\Steller20November\TagTesting20Nov2013\M12.DSG	11-1-2013	16:3:40	65555.000000	6555.500000	49463.020711	20.000000
C:\Users\cware\Desktop\Steller20November\TagTesting20Nov2013\M12.DSG	11-1-2013	16:3:40	65556.000000	6555.600000	49465.313238	20.000000
C:\Users\cware\Desktop\Steller20November\TagTesting20Nov2013\M12.DSG	11-1-2013	16:3:40	65557.000000	6555.700000	49465.886385	20.000000
C:\Users\cware\Desktop\Steller20November\TagTesting20Nov2013\M12.DSG	11-1-2013	16:3:40	65558.000000	6555.800000	49464.244385	20.000000
C:\Users\cware\Desktop\Steller20November\TagTesting20Nov2013\M12.DSG	11-1-2013	16:3:40	65559.000000	6555.900000	49466.957104	20.000000
C:\Users\cware\Desktop\Steller20November\TagTesting20Nov2013\M12.DSG	11-1-2013	16:3:40	65560.000000	6556.000000	49467.404959	20.000000
C:\Users\cware\Desktop\Steller20November\TagTesting20Nov2013\M12.DSG	11-1-2013	16:3:40	65561.000000	6556.100000	49464.916787	20.000000
C:\Users\cware\Desktop\Steller20November\TagTesting20Nov2013\M12.DSG	11-1-2013	16:3:40	65562.000000	6556.200000	49464.817696	20.000000
C:\Users\cware\Desktop\Steller20November\TagTesting20Nov2013\M12.DSG	11-1-2013	16:3:40	65563.000000	6556.300000	49466.161882	20.000000
C:\Users\cware\Desktop\Steller20November\TagTesting20Nov2013\M12.DSG	11-1-2013	16:3:40	65564.000000	6556.400000	49467.008465	20.000000
C:\Users\cware\Desktop\Steller20November\TagTesting20Nov2013\M12.DSG	11-1-2013	16:3:40	65565.000000	6556.500000	49466.982177	20.000000
C:\Users\cware\Desktop\Steller20November\TagTesting20Nov2013\M12.DSG	11-1-2013	16:3:40	65566.000000	6556.600000	49468.224438	20.000000
C:\Users\cware\Desktop\Steller20November\TagTesting20Nov2013\M12.DSG	11-1-2013	16:3:40	65567.000000	6556.700000	49464.592875	20.000000
C:\Users\cware\Desktop\Steller20November\TagTesting20Nov2013\M12.DSG	11-1-2013	16:3:40	65568.000000	6556.800000	49468.352589	20.000000
C:\Users\cware\Desktop\Steller20November\TagTesting20Nov2013\M12.DSG	11-1-2013	16:3:40	65569.000000	6556.900000	49467.033889	20.000000
C:\Users\cware\Desktop\Steller20November\TagTesting20Nov2013\M12.DSG	11-1-2013	16:3:40	65570.000000	6557.000000	49467.083393	20.000000
C:\Users\cware\Desktop\Steller20November\TagTesting20Nov2013\M12.DSG	11-1-2013	16:3:40	65571.000000	6557.100000	49467.381595	20.000000
C:\Users\cware\Desktop\Steller20November\TagTesting20Nov2013\M12.DSG	11-1-2013	16:3:40	65572.000000	6557.200000	49462.803286	20.000000
C:\Users\cware\Desktop\Steller20November\TagTesting20Nov2013\M12.DSG	11-1-2013	16:3:40	65573.000000	6557.300000	49466.511609	20.000000
C:\Users\cware\Desktop\Steller20November\TagTesting20Nov2013\M12.DSG	11-1-2013	16:3:40	65574.000000	6557.400000	49466.385879	20.000000
C:\Users\cware\Desktop\Steller20November\TagTesting20Nov2013\M12.DSG	11-1-2013	16:3:40	65575.000000	6557.500000	49463.548913	20.000000
C:\Users\cware\Desktop\Steller20November\TagTesting20Nov2013\M12.DSG	11-1-2013	16:3:40	65576.000000	6557.600000	49465.167211	20.000000
C:\Users\cware\Desktop\Steller20November\TagTesting20Nov2013\M12.DSG	11-1-2013	16:3:40	65577.000000	6557.700000	49465.442976	20.000000
C:\Users\cware\Desktop\Steller20November\TagTesting20Nov2013\M12.DSG	11-1-2013	16:3:40	65578.000000	6557.800000	49464.895419	20.000000
C:\Users\cware\Desktop\Steller20November\TagTesting20Nov2013\M12.DSG	11-1-2013	16:3:40	65579.000000	6557.900000	49464.796206	20.000000
C:\Users\cware\Desktop\Steller20November\TagTesting20Nov2013\M12.DSG	11-1-2013	16:3:40	65580.000000	6558.000000	49465.045940	20.000000
C:\Users\cware\Desktop\Steller20November\TagTesting20Nov2013\M12.DSG	11-1-2013	16:3:40	65581.000000	6558.100000	49465.468995	20.000000
C:\Users\cware\Desktop\Steller20November\TagTesting20Nov2013\M12.DSG	11-1-2013	16:3:40	65582.000000	6558.200000	49465.195893	20.000000
C:\Users\cware\Desktop\Steller20November\TagTesting20Nov2013\M12.DSG	11-1-2013	16:3:40	65583.000000	6558.300000	49467.062658	20.000000
C:\Users\cware\Desktop\Steller20November\TagTesting20Nov2013\M12.DSG	11-1-2013	16:3:40	65584.000000	6558.400000	49467.337084	20.000000
C:\Users\cware\Desktop\Steller20November\TagTesting20Nov2013\M12.DSG	11-1-2013	16:3:40	65585.000000	6558.500000	49465.047215	20.000000
C:\Users\cware\Desktop\Steller20November\TagTesting20Nov2013\M12.DSG	11-1-2013	16:3:40	65586.000000	6558.600000	49465.768559	20.000000
C:\Users\cware\Desktop\Steller20November\TagTesting20Nov2013\M12.DSG	11-1-2013	16:3:40	65587.000000	6558.700000	49466.316724	20.000000
C:\Users\cware\Desktop\Steller20November\TagTesting20Nov2013\M12.DSG	11-1-2013	16:3:40	65588.000000	6558.800000	49466.391531	20.000000
C:\Users\cware\Desktop\Steller20November\TagTesting20Nov2013\M12.DSG	11-1-2013	16:3:40	65589.000000	6558.900000	49467.187903	20.000000
C:\Users\cware\Desktop\Steller20November\TagTesting20Nov2013\M12.DSG	11-1-2013	16:3:40	65590.000000	6559.000000	49468.308521	20.000000
C:\Users\cware\Desktop\Steller20November\TagTesting20Nov2013\M12.DSG	11-1-2013	16:3:40	65591.000000	6559.100000	49469.029538	20.000000
C:\Users\cware\Desktop\Steller20November\TagTesting20Nov2013\M12.DSG	11-1-2013	16:3:40	65592.000000	6559.200000	49464.624650	20.000000
C:\Users\cware\Desktop\Steller20November\TagTesting20Nov2013\M12.DSG	11-1-2013	16:3:40	65593.000000	6559.300000	49469.301521	20.000000
C:\Users\cware\Desktop\Steller20November\TagTesting20Nov2013\M12.DSG	11-1-2013	16:3:40	65594.000000	6559.400000	49467.035976	20.000000
C:\Users\cware\Desktop\Steller20November\TagTesting20Nov2013\M12.DSG	11-1-2013	16:3:40	65595.000000	6559.500000	49468.455680	20.000000
C:\Users\cware\Desktop\Steller20November\TagTesting20Nov2013\M12.DSG	11-1-2013	16:3:40	65596.000000	6559.600000	49467.187122	20.000000
C:\Users\cware\Desktop\Steller20November\TagTesting20Nov2013\M12.DSG	11-1-2013	16:3:40	65597.000000	6559.700000	49469.551641	20.000000
C:\Users\cware\Desktop\Steller20November\TagTesting20Nov2013\M12.DSG	11-1-2013	16:3:40	65598.000000	6559.800000	49468.678631	20.000000
C:\Users\cware\Desktop\Steller20November\TagTesting20Nov2013\M12.DSG	11-1-2013	16:3:40	65599.000000	6559.900000	49463.254615	20.000000
C:\Users\cware\Desktop\Steller20November\TagTesting20Nov2013\M12.DSG	11-1-2013	16:3:40	65600.000000	6560.000000	49467.064945	20.000000
C:\Users\cware\Desktop\Steller20November\TagTesting20Nov2013\M12.DSG	11-1-2013	16:3:40	65601.000000	6560.100000	49467.438292	20.000000
C:\Users\cware\Desktop\Steller20November\TagTesting20Nov2013\M12.DSG	11-1-2013	16:3:40	65602.000000	6560.200000	49469.579573	20.000000
C:\Users\cware\Desktop\Steller20November\TagTesting20Nov2013\M12.DSG	11-1-2013	16:3:40	65603.000000	6560.300000	49466.965650	20.000000
C:\Users\cware\Desktop\Steller20November\TagTesting20Nov2013\M12.DSG	11-1-2013	16:3:40	65604.000000	6560.400000	49466.120741	20.000000
C:\Users\cware\Desktop\Steller20November\TagTesting20Nov2013\M12.DSG	11-1-2013	16:3:40	65605.000000	6560.500000	49467.663859	20.000000
C:\Users\cware\Desktop\Steller20November\TagTesting20Nov2013\M12.DSG	11-1-2013	16:3:40	65606.000000	6560.600000	49467.489926	20.000000
C:\Users\cware\Desktop\Steller20November\TagTesting20Nov2013\M12.DSG	11-1-2013	16:3:40	65607.000000	6560.700000	49465.449141	20.000000
C:\Users\cware\Desktop\Steller20November\TagTesting20Nov2013\M12.DSG	11-1-2013	16:3:40	65608.000000	6560.800000	49463.557250	20.000000
C:\Users\cware\Desktop\Steller20November\TagTesting20Nov2013\M12.DSG	11-1-2013	16:3:40	65609.000000	6560.900000	49459.848224	20.000000
C:\Users\cware\Desktop\Steller20November\TagTesting20Nov2013\M12.DSG	11-1-2013	16:3:40	65610.000000	6561.000000	49464.500946	20.000000
C:\Users\cware\Desktop\Steller20November\TagTesting20Nov2013\M12.DSG	11-1-2013	16:3:40	65611.000000	6561.100000	49465.424358	20.000000
C:\Users\cware\Desktop\Steller20November\TagTesting20Nov2013\M12.DSG	11-1-2013	16:3:40	65612.000000	6561.200000	49462.685043	20.000000
C:\Users\cware\Desktop\Steller20November\TagTesting20Nov2013\M12.DSG	11-1-2013	16:3:40	65613.000000	6561.300000	49463.604442	20.000000
C:\Users\cware\Desktop\Steller20November\TagTesting20Nov2013\M12.DSG	11-1-2013	16:3:40	65614.000000	6561.400000	49464.773276	20.000000
C:\Users\cware\Desktop\Steller20November\TagTesting20Nov2013\M12.DSG	11-1-2013	16:3:40	65615.000000	6561.500000	49465.075971	20.000000
C:\Users\cware\Desktop\Steller20November\TagTesting20Nov2013\M12.DSG	11-1-2013	16:3:40	65616.000000	6561.600000	49463.307850	20.000000
C:\Users\cware\Desktop\Steller20November\TagTesting20Nov2013\M12.DSG	11-1-2013	16:3:40	65617.000000	6561.700000	49467.117134	20.000000
C:\Users\cware\Desktop\Steller20November\TagTesting20Nov2013\M12.DSG	11-1-2013	16:3:40	65618.000000	6561.800000	49463.582510	20.000000
C:\Users\cware\Desktop\Steller20November\TagTesting20Nov2013\M12.DSG	11-1-2013	16:3:40	65619.000000	6561.900000	49468.984199	20.000000
C:\Users\cware\Desktop\Steller20November\TagTesting20Nov2013\M12.DSG	11-1-2013	16:3:40	65620.000000	6562.000000	49466.046714	20.000000
C:\Users\cware\Desktop\Steller20November\TagTesting20Nov2013\M12.DSG	11-1-2013	16:3:40	65621.000000	6562.100000	49478.766905	20.000000
C:\Users\cware\Desktop\Steller20November\TagTesting20Nov2013\M12.DSG	11-1-2013	16:3:40	65622.000000	6562.200000	49491.609286	20.000000
C:\Users\cware\Desktop\Steller20November\TagTesting20Nov2013\M12.DSG	11-1-2013	16:3:40	65623.000000	6562.300000	49508.635978	20.000000
C:\Users\cware\Desktop\Steller20November\TagTesting20Nov2013\M12.DSG	11-1-2013	16:3:40	65624.000000	6562.400000	49532.706008	20.000000
C:\Users\cware\Desktop\Steller20November\TagTesting20Nov2013\M12.DSG	11-1-2013	16:3:40	65625.000000	6562.500000	49551.523499	20.000000
C:\Users\cware\Desktop\Steller20November\TagTesting20Nov2013\M12.DSG	11-1-2013	16:3:40	65626.000000	6562.600000	49575.617504	20.000000
C:\Users\cware\Desktop\Steller20November\TagTesting20Nov2013\M12.DSG	11-1-2013	16:3:40	65627.000000	6562.700000	49592.295307	20.000000
C:\Users\cware\Desktop\Steller20November\TagTesting20Nov2013\M12.DSG	11-1-2013	16:3:40	65628.000000	6562.800000	49615.319344	20.000000
C:\Users\cware\Desktop\Steller20November\TagTesting20Nov2013\M12.DSG	11-1-2013	16:3:40	65629.000000	6562.900000	49639.712071	20.000000
C:\Users\cware\Desktop\Steller20November\TagTesting20Nov2013\M12.DSG	11-1-2013	16:3:40	65630.000000	6563.000000	49658.505324	20.000000
C:\Users\cware\Desktop\Steller20November\TagTesting20Nov2013\M12.DSG	11-1-2013	16:3:40	65631.000000	6563.100000	49674.360790	20.000000
C:\Users\cware\Desktop\Steller20November\TagTesting20Nov2013\M12.DSG	11-1-2013	16:3:40	65632.000000	6563.200000	49691.361172	20.000000
C:\Users\cware\Desktop\Steller20November\TagTesting20Nov2013\M12.DSG	11-1-2013	16:3:40	65633.000000	6563.300000	49677.696105	20.000000
C:\Users\cware\Desktop\Steller20November\TagTesting20Nov2013\M12.DSG	11-1-2013	16:3:40	65634.000000	6563.400000	49641.081282	20.000000
C:\Users\cware\Desktop\Steller20November\TagTesting20Nov2013\M12.DSG	11-1-2013	16:3:40	65635.000000	6563.500000	49646.607476	20.000000
C:\Users\cware\Desktop\Steller20November\TagTesting20Nov2013\M12.DSG	11-1-2013	16:3:40	65636.000000	6563.600000	49665.250882	20.000000
C:\Users\cware\Desktop\Steller20November\TagTesting20Nov2013\M12.DSG	11-1-2013	16:3:40	65637.000000	6563.700000	49661.069206	20.000000
C:\Users\cware\Desktop\Steller20November\TagTesting20Nov2013\M12.DSG	11-1-2013	16:3:40	65638.000000	6563.800000	49672.718270	20.000000
C:\Users\cware\Desktop\Steller20November\TagTesting20Nov2013\M12.DSG	11-1-2013	16:3:40	65639.000000	6563.900000	49658.182081	20.000000
C:\Users\cware\Desktop\Steller20November\TagTesting20Nov2013\M12.DSG	11-1-2013	16:3:40	65640.000000	6564.000000	49682.923668	20.000000
C:\Users\cware\Desktop\Steller20November\TagTesting20Nov2013\M12.DSG	11-1-2013	16:3:40	65641.000000	6564.100000	49666.893777	20.000000
C:\Users\cware\Desktop\Steller20November\TagTesting20Nov2013\M12.DSG	11-1-2013	16:3:40	65642.000000	6564.200000	49700.024040	20.000000
C:\Users\cware\Desktop\Steller20November\TagTesting20Nov2013\M12.DSG	11-1-2013	16:3:40	65643.000000	6564.300000	49688.176044	20.000000
C:\Users\cware\Desktop\Steller20November\TagTesting20Nov2013\M12.DSG	11-1-2013	16:3:40	65644.000000	6564.400000	49709.731279	20.000000
C:\Users\cware\Desktop\Steller20November\TagTesting20Nov2013\M12.DSG	11-1-2013	16:3:40	65645.000000	6564.500000	49713.639478	20.000000
C:\Users\cware\Desktop\Steller20November\TagTesting20Nov2013\M12.DSG	11-1-2013	16:3:40	65646.000000	6564.600000	49728.524294	20.000000
C:\Users\cware\Desktop\Steller20November\TagTesting20Nov2013\M12.DSG	11-1-2013	16:3:40	65647.000000	6564.700000	49725.860743	20.000000
C:\Users\cware\Desktop\Steller20November\TagTesting20Nov2013\M12.DSG	11-1-2013	16:3:40	65648.000000	6564.800000	49741.119062	20.000000
C:\Users\cware\Desktop\Steller20November\TagTesting20Nov2013\M12.DSG	11-1-2013	16:3:40	65649.000000	6564.900000	49746.246460	20.000000
C:\Users\cware\Desktop\Steller20November\TagTesting20Nov2013\M12.DSG	11-1-2013	16:3:40	65650.000000	6565.000000	49745.897861	20.000000
C:\Users\cware\Desktop\Steller20November\TagTesting20Nov2013\M12.DSG	11-1-2013	16:3:40	65651.000000	6565.100000	49760.683418	20.000000
C:\Users\cware\Desktop\Steller20November\TagTesting20Nov2013\M12.DSG	11-1-2013	16:3:40	65652.000000	6565.200000	49757.821062	20.000000
C:\Users\cware\Desktop\Steller20November\TagTesting20Nov2013\M12.DSG	11-1-2013	16:3:40	65653.000000	6565.300000	49774.174278	20.000000
C:\Users\cware\Desktop\Steller20November\TagTesting20Nov2013\M12.DSG	11-1-2013	16:3:40	65654.000000	6565.400000	49793.464366	20.000000
C:\Users\cware\Desktop\Steller20November\TagTesting20Nov2013\M12.DSG	11-1-2013	16:3:40	65655.000000	6565.500000	49804.790355	20.000000
C:\Users\cware\Desktop\Steller20November\TagTesting20Nov2013\M12.DSG	11-1-2013	16:3:40	65656.000000	6565.600000	49831.871356	20.000000
C:\Users\cware\Desktop\Steller20November\TagTesting20Nov2013\M12.DSG	11-1-2013	16:3:40	65657.000000	6565.700000	49839.761817	20.000000
C:\Users\cware\Desktop\Steller20November\TagTesting20Nov2013\M12.DSG	11-1-2013	16:3:40	65658.000000	6565.800000	49859.649894	20.000000
C:\Users\cware\Desktop\Steller20November\TagTesting20Nov2013\M12.DSG	11-1-2013	16:3:40	65659.000000	6565.900000	49872.368956	20.000000
C:\Users\cware\Desktop\Steller20November\TagTesting20Nov2013\M12.DSG	11-1-2013	16:3:40	65660.000000	6566.000000	49857.459162	20.000000
C:\Users\cware\Desktop\Steller20November\TagTesting20Nov2013\M12.DSG	11-1-2013	16:3:40	65661.000000	6566.100000	49834.111669	20.000000
C:\Users\cware\Desktop\Steller20November\TagTesting20Nov2013\M12.DSG	11-1-2013	16:3:40	65662.000000	6566.200000	49836.675408	20.000000
C:\Users\cware\Desktop\Steller20November\TagTesting20Nov2013\M12.DSG	11-1-2013	16:3:40	65663.000000	6566.300000	49842.250974	20.000000
C:\Users\cware\Desktop\Steller20November\TagTesting20Nov2013\M12.DSG	11-1-2013	16:3:40	65664.000000	6566.400000	49808.125582	20.000000
C:\Users\cware\Desktop\Steller20November\TagTesting20Nov2013\M12.DSG	11-1-2013	16:3:40	65665.000000	6566.500000	49790.676950	20.000000
C:\Users\cware\Desktop\Steller20November\TagTesting20Nov2013\M12.DSG	11-1-2013	16:3:40	65666.000000	6566.600000	49824.205220	20.000000
C:\Users\cware\Desktop\Steller20November\TagTesting20Nov2013\M12.DSG	11-1-2013	16:3:40	65667.000000	6566.700000	49835.157055	20.000000
C:\Users\cware\Desktop\Steller20November\TagTesting20Nov2013\M12.DSG	11-1-2013	16:3:40	65668.000000	6566.800000	49806.134047	20.000000
C:\Users\cware\Desktop\Steller20November\TagTesting20Nov2013\M12.DSG	11-1-2013	16:3:40	65669.000000	6566.900000	49804.143295	20.000000
C:\Users\cware\Desktop\Steller20November\TagTesting20Nov2013\M12.DSG	11-1-2013	16:3:40	65670.000000	6567.000000	49801.579644	20.000000
C:\Users\cware\Desktop\Steller20November\TagTesting20Nov2013\M12.DSG	11-1-2013	16:3:40	65671.000000	6567.100000	49798.119691	20.000000
C:\Users\cware\Desktop\Steller20November\TagTesting20Nov2013\M12.DSG	11-1-2013	16:3:40	65672.000000	6567.200000	49797.771200	20.000000
C:\Users\cware\Desktop\Steller20November\TagTesting20Nov2013\M12.DSG	11-1-2013	16:3:40	65673.000000	6567.300000	49791.722763	20.000000
C:\Users\cware\Desktop\Steller20November\TagTesting20Nov2013\M12.DSG	11-1-2013	16:3:40	65674.000000	6567.400000	49791.448744	20.000000
C:\Users\cware\Desktop\Steller20November\TagTesting20Nov2013\M12.DSG	11-1-2013	16:3:40	65675.000000	6567.500000	49797.248324	20.000000
C:\Users\cware\Desktop\Steller20November\TagTesting20Nov2013\M12.DSG	11-1-2013	16:3:40	65676.000000	6567.600000	49794.187169	20.000000
C:\Users\cware\Desktop\Steller20November\TagTesting20Nov2013\M12.DSG	11-1-2013	16:3:40	65677.000000	6567.700000	49789.234007	20.000000
C:\Users\cware\Desktop\Steller20November\TagTesting20Nov2013\M12.DSG	11-1-2013	16:3:40	65678.000000	6567.800000	49782.040555	20.000000
C:\Users\cware\Desktop\Steller20November\TagTesting20Nov2013\M12.DSG	11-1-2013	16:3:40	65679.000000	6567.900000	49783.260679	20.000000
C:\Users\cware\Desktop\Steller20November\TagTesting20Nov2013\M12.DSG	11-1-2013	16:3:40	65680.000000	6568.000000	49777.286011	20.000000
C:\Users\cware\Desktop\Steller20November\TagTesting20Nov2013\M12.DSG	11-1-2013	16:3:40	65681.000000	6568.100000	49779.949837	20.000000
C:\Users\cware\Desktop\Steller20November\TagTesting20Nov2013\M12.DSG	11-1-2013	16:3:40	65682.000000	6568.200000	49788.313531	20.000000
C:\Users\cware\Desktop\Steller20November\TagTesting20Nov2013\M12.DSG	11-1-2013	16:3:40	65683.000000	6568.300000	49793.465820	20.000000
C:\Users\cware\Desktop\Steller20November\TagTesting20Nov2013\M12.DSG	11-1-2013	16:3:40	65684.000000	6568.400000	49799.763735	20.000000
C:\Users\cware\Desktop\Steller20November\TagTesting20Nov2013\M12.DSG	11-1-2013	16:3:40	65685.000000	6568.500000	49814.374475	20.000000
C:\Users\cware\Desktop\Steller20November\TagTesting20Nov2013\M12.DSG	11-1-2013	16:3:40	65686.000000	6568.600000	49827.093721	20.000000
C:\Users\cware\Desktop\Steller20November\TagTesting20Nov2013\M12.DSG	11-1-2013	16:3:40	65687.000000	6568.700000	49838.145478	20.000000
C:\Users\cware\Desktop\Steller20November\TagTesting20Nov2013\M12.DSG	11-1-2013	16:3:40	65688.000000	6568.800000	49855.170719	20.000000
C:\Users\cware\Desktop\Steller20November\TagTesting20Nov2013\M12.DSG	11-1-2013	16:3:40	65689.000000	6568.900000	49856.042524	20.000000
C:\Users\cware\Desktop\Steller20November\TagTesting20Nov2013\M12.DSG	11-1-2013	16:3:40	65690.000000	6569.000000	49868.313829	20.000000
C:\Users\cware\Desktop\Steller20November\TagTesting20Nov2013\M12.DSG	11-1-2013	16:3:40	65691.000000	6569.100000	49874.810474	20.000000
C:\Users\cware\Desktop\Steller20November\TagTesting20Nov2013\M12.DSG	11-1-2013	16:3:40	65692.000000	6569.200000	49857.387558	20.000000
C:\Users\cware\Desktop\Steller20November\TagTesting20Nov2013\M12.DSG	11-1-2013	16:3:40	65693.000000	6569.300000	49832.496182	20.000000
C:\Users\cware\Desktop\Steller20November\TagTesting20Nov2013\M12.DSG	11-1-2013	16:3:40	65694.000000	6569.400000	49825.775715	20.000000
C:\Users\cware\Desktop\Steller20November\TagTesting20Nov2013\M12.DSG	11-1-2013	16:3:40	65695.000000	6569.500000	49800.138069	20.000000
C:\Users\cware\Desktop\Steller20November\TagTesting20Nov2013\M12.DSG	11-1-2013	16:3:40	65696.000000	6569.600000	49798.470851	20.000000
C:\Users\cware\Desktop\Steller20November\TagTesting20Nov2013\M12.DSG	11-1-2013	16:3:40	65697.000000	6569.700000	49785.428044	20.000000
C:\Users\cware\Desktop\Steller20November\TagTesting20Nov2013\M12.DSG	11-1-2013	16:3:40	65698.000000	6569.800000	49785.876081	20.000000
C:\Users\cware\Desktop\Steller20November\TagTesting20Nov2013\M12.DSG	11-1-2013	16:3:40	65699.000000	6569.900000	49766.187431	20.000000
C:\Users\cware\Desktop\Steller20November\TagTesting20Nov2013\M12.DSG	11-1-2013	16:3:40	65700.000000	6570.000000	49768.029808	20.000000
C:\Users\cware\Desktop\Steller20November\TagTesting20Nov2013\M12.DSG	11-1-2013	16:3:40	65701.000000	6570.100000	49778.608409	20.000000
C:\Users\cware\Desktop\Steller20November\TagTesting20Nov2013\M12.DSG	11-1-2013	16:3:40	65702.000000	6570.200000	49752.274122	20.000000
C:\Users\cware\Desktop\Steller20November\TagTesting20Nov2013\M12.DSG	11-1-2013	16:3:40	65703.000000	6570.300000	49753.991620	20.000000
C:\Users\cware\Desktop\Steller20November\TagTesting20Nov2013\M12.DSG	11-1-2013	16:3:40	65704.000000	6570.400000	49754.937677	20.000000
C:\Users\cware\Desktop\Steller20November\TagTesting20Nov2013\M12.DSG	11-1-2013	16:3:40	65705.000000	6570.500000	49733.058182	20.000000
C:\Users\cware\Desktop\Steller20November\TagTesting20Nov2013\M12.DSG	11-1-2013	16:3:40	65706.000000	6570.600000	49745.155542	20.000000
C:\Users\cware\Desktop\Steller20November\TagTesting20Nov2013\M12.DSG	11-1-2013	16:3:40	65707.000000	6570.700000	49742.567654	20.000000
C:\Users\cware\Desktop\Steller20November\TagTesting20Nov2013\M12.DSG	11-1-2013	16:3:40	65708.000000	6570.800000	49744.284790	20.000000
C:\Users\cware\Desktop\Steller20November\TagTesting20Nov2013\M12.DSG	11-1-2013	16:3:40	65709.000000	6570.900000	49729.350510	20.000000
C:\Users\cware\Desktop\Steller20November\TagTesting20Nov2013\M12.DSG	11-1-2013	16:3:40	65710.000000	6571.000000	49731.740291	20.000000
C:\Users\cware\Desktop\Steller20November\TagTesting20Nov2013\M12.DSG	11-1-2013	16:3:40	65711.000000	6571.100000	49735.349637	20.000000
C:\Users\cware\Desktop\Steller20November\TagTesting20Nov2013\M12.DSG	11-1-2013	16:3:40	65712.000000	6571.200000	49743.165273	20.000000
C:\Users\cware\Desktop\Steller20November\TagTesting20Nov2013\M12.DSG	11-1-2013	16:3:40	65713.000000	6571.300000	49751.205520	20.000000
C:\Users\cware\Desktop\Steller20November\TagTesting20Nov2013\M12.DSG	11-1-2013	16:3:40	65714.000000	6571.400000	49765.866149	20.000000
C:\Users\cware\Desktop\Steller20November\TagTesting20Nov2013\M12.DSG	11-1-2013	16:3:40	65715.000000	6571.500000	49779.333032	20.000000
C:\Users\cware\Desktop\Steller20November\TagTesting20Nov2013\M12.DSG	11-1-2013	16:3:40	65716.000000	6571.600000	49783.514767	20.000000
C:\Users\cware\Desktop\Steller20November\TagTesting20Nov2013\M12.DSG	11-1-2013	16:3:40	65717.000000	6571.700000	49799.569761	20.000000
C:\Users\cware\Desktop\Steller20November\TagTesting20Nov2013\M12.DSG	11-1-2013	16:3:40	65718.000000	6571.800000	49811.890888	20.000000
C:\Users\cware\Desktop\Steller20November\TagTesting20Nov2013\M12.DSG	11-1-2013	16:3:40	65719.000000	6571.900000	49814.728602	20.000000
C:\Users\cware\Desktop\Steller20November\TagTesting20Nov2013\M12.DSG	11-1-2013	16:3:40	65720.000000	6572.000000	49807.585131	20.000000
C:\Users\cware\Desktop\Steller20November\TagTesting20Nov2013\M12.DSG	11-1-2013	16:3:40	65721.000000	6572.100000	49795.687570	20.000000
C:\Users\cware\Desktop\Steller20November\TagTesting20Nov2013\M12.DSG	11-1-2013	16:3:40	65722.000000	6572.200000	49775.152748	20.000000
C:\Users\cware\Desktop\Steller20November\TagTesting20Nov2013\M12.DSG	11-1-2013	16:3:40	65723.000000	6572.300000	49780.753280	20.000000
C:\Users\cware\Desktop\Steller20November\TagTesting20Nov2013\M12.DSG	11-1-2013	16:3:40	65724.000000	6572.400000	49765.171864	20.000000
C:\Users\cware\Desktop\Steller20November\TagTesting20Nov2013\M12.DSG	11-1-2013	16:3:40	65725.000000	6572.500000	49731.693466	20.000000
C:\Users\cware\Desktop\Steller20November\TagTesting20Nov2013\M12.DSG	11-1-2013	16:3:40	65726.000000	6572.600000	49740.654535	20.000000
C:\Users\cware\Desktop\Steller20November\TagTesting20Nov2013\M12.DSG	11-1-2013	16:3:40	65727.000000	6572.700000	49741.724982	20.000000
C:\Users\cware\Desktop\Steller20November\TagTesting20Nov2013\M12.DSG	11-1-2013	16:3:40	65728.000000	6572.800000	49732.466023	20.000000
C:\Users\cware\Desktop\Steller20November\TagTesting20Nov2013\M12.DSG	11-1-2013	16:3:40	65729.000000	6572.900000	49727.388018	20.000000
C:\Users\cware\Desktop\Steller20November\TagTesting20Nov2013\M12.DSG	11-1-2013	16:3:40	65730.000000	6573.000000	49713.548865	20.000000
C:\Users\cware\Desktop\Steller20November\TagTesting20Nov2013\M12.DSG	11-1-2013	16:3:40	65731.000000	6573.100000	49724.351687	20.000000
C:\Users\cware\Desktop\Steller20November\TagTesting20Nov2013\M12.DSG	11-1-2013	16:3:40	65732.000000	6573.200000	49722.136474	20.000000
C:\Users\cware\Desktop\Steller20November\TagTesting20Nov2013\M12.DSG	11-1-2013	16:3:40	65733.000000	6573.300000	49708.172883	20.000000
C:\Users\cware\Desktop\Steller20November\TagTesting20Nov2013\M12.DSG	11-1-2013	16:3:40	65734.000000	6573.400000	49709.915494	20.000000
C:\Users\cware\Desktop\Steller20November\TagTesting20Nov2013\M12.DSG	11-1-2013	16:3:40	65735.000000	6573.500000	49703.966724	20.000000
C:\Users\cware\Desktop\Steller20November\TagTesting20Nov2013\M12.DSG	11-1-2013	16:3:40	65736.000000	6573.600000	49695.578513	20.000000
C:\Users\cware\Desktop\Steller20November\TagTesting20Nov2013\M12.DSG	11-1-2013	16:3:40	65737.000000	6573.700000	49683.133362	20.000000
C:\Users\cware\Desktop\Steller20November\TagTesting20Nov2013\M12.DSG	11-1-2013	16:3:40	65738.000000	6573.800000	49696.749094	20.000000
C:\Users\cware\Desktop\Steller20November\TagTesting20Nov2013\M12.DSG	11-1-2013	16:3:40	65739.000000	6573.900000	49694.658174	20.000000
C:\Users\cware\Desktop\Steller20November\TagTesting20Nov2013\M12.DSG	11-1-2013	16:3:40	65740.000000	6574.000000	49695.504502	20.000000
C:\Users\cware\Desktop\Steller20November\TagTesting20Nov2013\M12.DSG	11-1-2013	16:3:40	65741.000000	6574.100000	49682.312548	20.000000
C:\Users\cware\Desktop\Steller20November\TagTesting20Nov2013\M12.DSG	11-1-2013	16:3:40	65742.000000	6574.200000	49673.426473	20.000000
C:\Users\cware\Desktop\Steller20November\TagTesting20Nov2013\M12.DSG	11-1-2013	16:3:40	65743.000000	6574.300000	49675.318195	20.000000
C:\Users\cware\Desktop\Steller20November\TagTesting20Nov2013\M12.DSG	11-1-2013	16:3:40	65744.000000	6574.400000	49667.528047	20.000000
C:\Users\cware\Desktop\Steller20November\TagTesting20Nov2013\M12.DSG	11-1-2013	16:3:40	65745.000000	6574.500000	49663.694908	20.000000
C:\Users\cware\Desktop\Steller20November\TagTesting20Nov2013\M12.DSG	11-1-2013	16:3:40	65746.000000	6574.600000	49657.397223	20.000000
C:\Users\cware\Desktop\Steller20November\TagTesting20Nov2013\M12.DSG	11-1-2013	16:3:40	65747.000000	6574.700000	49648.885262	20.000000
C:\Users\cware\Desktop\Steller20November\TagTesting20Nov2013\M12.DSG	11-1-2013	16:3:40	65748.000000	6574.800000	49652.320237	20.000000
C:\Users\cware\Desktop\Steller20November\TagTesting20Nov2013\M12.DSG	11-1-2013	16:3:40	65749.000000	6574.900000	49643.882204	20.000000
C:\Users\cware\Desktop\Steller20November\TagTesting20Nov2013\M12.DSG	11-1-2013	16:3:40	65750.000000	6575.000000	49643.085924	20.000000
C:\Users\cware\Desktop\Steller20November\TagTesting20Nov2013\M12.DSG	11-1-2013	16:3:40	65751.000000	6575.100000	49629.918808	20.000000
C:\Users\cware\Desktop\Steller20November\TagTesting20Nov2013\M12.DSG	11-1-2013	16:3:40	65752.000000	6575.200000	49628.101841	20.000000
C:\Users\cware\Desktop\Steller20November\TagTesting20Nov2013\M12.DSG	11-1-2013	16:3:40	65753.000000	6575.300000	49624.418248	20.000000
C:\Users\cware\Desktop\Steller20November\TagTesting20Nov2013\M12.DSG	11-1-2013	16:3:40	65754.000000	6575.400000	49607.641720	20.000000
C:\Users\cware\Desktop\Steller20November\TagTesting20Nov2013\M12.DSG	11-1-2013	16:3:40	65755.000000	6575.500000	49598.556552	20.000000
C:\Users\cware\Desktop\Steller20November\TagTesting20Nov2013\M12.DSG	11-1-2013	16:3:40	65756.000000	6575.600000	49591.188917	20.000000
C:\Users\cware\Desktop\Steller20November\TagTesting20Nov2013\M12.DSG	11-1-2013	16:3:40	65757.000000	6575.700000	49573.716164	20.000000
C:\Users\cware\Desktop\Steller20November\TagTesting20Nov2013\M12.DSG	11-1-2013	16:3:40	65758.000000	6575.800000	49558.009512	20.000000
C:\Users\cware\Desktop\Steller20November\TagTesting20Nov2013\M12.DSG	11-1-2013	16:3:40	65759.000000	6575.900000	49543.075375	20.000000
C:\Users\cware\Desktop\Steller20November\TagTesting20Nov2013\M12.DSG	11-1-2013	16:3:40	65760.000000	6576.000000	49539.142455	20.000000
C:\Users\cware\Desktop\Steller20November\TagTesting20Nov2013\M12.DSG	11-1-2013	16:3:40	65761.000000	6576.100000	49527.120579	20.000000
C:\Users\cware\Desktop\Steller20November\TagTesting20Nov2013\M12.DSG	11-1-2013	16:3:40	65762.000000	6576.200000	49517.736155	20.000000
C:\Users\cware\Desktop\Steller20November\TagTesting20Nov2013\M12.DSG	11-1-2013	16:3:40	65763.000000	6576.300000	49499.989143	20.000000
C:\Users\cware\Desktop\Steller20November\TagTesting20Nov2013\M12.DSG	11-1-2013	16:3:40	65764.000000	6576.400000	49493.545083	20.000000
C:\Users\cware\Desktop\Steller20November\TagTesting20Nov2013\M12.DSG	11-1-2013	16:3:40	65765.000000	6576.500000	49478.035589	20.000000
C:\Users\cware\Desktop\Steller20November\TagTesting20Nov2013\M12.DSG	11-1-2013	16:3:40	65766.000000	6576.600000	49467.850142	20.000000
C:\Users\cware\Desktop\Steller20November\TagTesting20Nov2013\M12.DSG	11-1-2013	16:3:40	65767.000000	6576.700000	49464.063432	20.000000
C:\Users\cware\Desktop\Steller20November\TagTesting20Nov2013\M12.DSG	11-1-2013	16:3:40	65768.000000	6576.800000	49457.813359	20.000000
C:\Users\cware\Desktop\Steller20November\TagTesting20Nov2013\M12.DSG	11-1-2013	16:3:40	65769.000000	6576.900000	49448.524295	20.000000
C:\Users\cware\Desktop\Steller20November\TagTesting20Nov2013\M12.DSG	11-1-2013	16:3:40	65770.000000	6577.000000	49448.550942	20.000000
C:\Users\cware\Desktop\Steller20November\TagTesting20Nov2013\M12.DSG	11-1-2013	16:3:40	65771.000000	6577.100000	49450.691335	20.000000
C:\Users\cware\Desktop\Steller20November\TagTesting20Nov2013\M12.DSG	11-1-2013	16:3:40	65772.000000	6577.200000	49450.418393	20.000000
C:\Users\cware\Desktop\Steller20November\TagTesting20Nov2013\M12.DSG	11-1-2013	16:3:40	65773.000000	6577.300000	49451.189978	20.000000
C:\Users\cware\Desktop\Steller20November\TagTesting20Nov2013\M12.DSG	11-1-2013	16:3:40	65774.000000	6577.400000	49452.808476	20.000000
C:\Users\cware\Desktop\Steller20November\TagTesting20Nov2013\M12.DSG	11-1-2013	16:3:40	65775.000000	6577.500000	49453.178241	20.000000
C:\Users\cware\Desktop\Steller20November\TagTesting20Nov2013\M12.DSG	11-1-2013	16:3:40	65776.000000	6577.600000	49454.128621	20.000000
C:\Users\cware\Desktop\Steller20November\TagTesting20Nov2013\M12.DSG	11-1-2013	16:3:40	65777.000000	6577.700000	49454.651882	20.000000
C:\Users\cware\Desktop\Steller20November\TagTesting20Nov2013\M12.DSG	11-1-2013	16:3:40	65778.000000	6577.800000	49454.303395	20.000000
C:\Users\cware\Desktop\Steller20November\TagTesting20Nov2013\M12.DSG	11-1-2013	16:3:40	65779.000000	6577.900000	49455.025458	20.000000
C:\Users\cware\Desktop\Steller20November\TagTesting20Nov2013\M12.DSG	11-1-2013	16:3:40	65780.000000	6578.000000	49456.270982	20.000000
C:\Users\cware\Desktop\Steller20November\TagTesting20Nov2013\M12.DSG	11-1-2013	16:3:40	65781.000000	6578.100000	49458.860228	20.000000
C:\Users\cware\Desktop\Steller20November\TagTesting20Nov2013\M12.DSG	11-1-2013	16:3:40	65782.000000	6578.200000	49458.213592	20.000000
C:\Users\cware\Desktop\Steller20November\TagTesting20Nov2013\M12.DSG	11-1-2013	16:3:40	65783.000000	6578.300000	49456.123471	20.000000
C:\Users\cware\Desktop\Steller20November\TagTesting20Nov2013\M12.DSG	11-1-2013	16:3:40	65784.000000	6578.400000	49456.447197	20.000000
C:\Users\cware\Desktop\Steller20November\TagTesting20Nov2013\M12.DSG	11-1-2013	16:3:40	65785.000000	6578.500000	49458.961488	20.000000
C:\Users\cware\Desktop\Steller20November\TagTesting20Nov2013\M12.DSG	11-1-2013	16:3:40	65786.000000	6578.600000	49457.741640	20.000000
C:\Users\cware\Desktop\Steller20November\TagTesting20Nov2013\M12.DSG	11-1-2013	16:3:40	65787.000000	6578.700000	49457.424038	20.000000
C:\Users\cware\Desktop\Steller20November\TagTesting20Nov2013\M12.DSG	11-1-2013	16:3:40	65788.000000	6578.800000	49456.496619	20.000000
C:\Users\cware\Desktop\Steller20November\TagTesting20Nov2013\M12.DSG	11-1-2013	16:3:40	65789.000000	6578.900000	49455.028321	20.000000
C:\Users\cware\Desktop\Steller20November\TagTesting20Nov2013\M12.DSG	11-1-2013	16:3:40	65790.000000	6579.000000	49453.336577	20.000000
C:\Users\cware\Desktop\Steller20November\TagTesting20Nov2013\M12.DSG	11-1-2013	16:3:40	65791.000000	6579.100000	49456.671909	20.000000
C:\Users\cware\Desktop\Steller20November\TagTesting20Nov2013\M12.DSG	11-1-2013	16:3:40	65792.000000	6579.200000	49454.132571	20.000000
C:\Users\cware\Desktop\Steller20November\TagTesting20Nov2013\M12.DSG	11-1-2013	16:3:40	65793.000000	6579.300000	49447.192832	20.000000
C:\Users\cware\Desktop\Steller20November\TagTesting20Nov2013\M12.DSG	11-1-2013	16:3:40	65794.000000	6579.400000	49461.028826	20.000000
C:\Users\cware\Desktop\Steller20November\TagTesting20Nov2013\M12.DSG	11-1-2013	16:3:40	65795.000000	6579.500000	49461.802527	20.000000
C:\Users\cware\Desktop\Steller20November\TagTesting20Nov2013\M12.DSG	11-1-2013	16:3:40	65796.000000	6579.600000	49439.741424	20.000000
C:\Users\cware\Desktop\Steller20November\TagTesting20Nov2013\M12.DSG	11-1-2013	16:3:40	65797.000000	6579.700000	49461.531603	20.000000
C:\Users\cware\Desktop\Steller20November\TagTesting20Nov2013\M12.DSG	11-1-2013	16:3:40	65798.000000	6579.800000	49460.815408	20.000000
C:\Users\cware\Desktop\Steller20November\TagTesting20Nov2013\M12.DSG	11-1-2013	16:3:40	65799.000000	6579.900000	49456.408422	20.000000
C:\Users\cware\Desktop\Steller20November\TagTesting20Nov2013\M12.DSG	11-1-2013	16:3:40	65800.000000	6580.000000	49465.294997	20.000000
C:\Users\cware\Desktop\Steller20November\TagTesting20Nov2013\M12.DSG	11-1-2013	16:3:40	65801.000000	6580.100000	49462.352271	20.000000
C:\Users\cware\Desktop\Steller20November\TagTesting20Nov2013\M12.DSG	11-1-2013	16:3:40	65802.000000	6580.200000	49459.198605	20.000000
C:\Users\cware\Desktop\Steller20November\TagTesting20Nov2013\M12.DSG	11-1-2013	16:3:40	65803.000000	6580.300000	49460.968800	20.000000
C:\Users\cware\Desktop\Steller20November\TagTesting20Nov2013\M12.DSG	11-1-2013	16:3:40	65804.000000	6580.400000	49461.839494	20.000000
C:\Users\cware\Desktop\Steller20November\TagTesting20Nov2013\M12.DSG	11-1-2013	16:3:40	65805.000000	6580.500000	49457.476097	20.000000
C:\Users\cware\Desktop\Steller20November\TagTesting20Nov2013\M12.DSG	11-1-2013	16:3:40	65806.000000	6580.600000	49458.638946	20.000000
C:\Users\cware\Desktop\Steller20November\TagTesting20Nov2013\M12.DSG	11-1-2013	16:3:40	65807.000000	6580.700000	49460.542952	20.000000
C:\Users\cware\Desktop\Steller20November\TagTesting20Nov2013\M12.DSG	11-1-2013	16:3:40	65808.000000	6580.800000	49467.712505	20.000000
C:\Users\cware\Desktop\Steller20November\TagTesting20Nov2013\M12.DSG	11-1-2013	16:3:40	65809.000000	6580.900000	49465.322421	20.000000
C:\Users\cware\Desktop\Steller20November\TagTesting20Nov2013\M12.DSG	11-1-2013	16:3:40	65810.000000	6581.000000	49476.700887	20.000000
C:\Users\cware\Desktop\Steller20November\TagTesting20Nov2013\M12.DSG	11-1-2013	16:3:40	65811.000000	6581.100000	49477.549888	20.000000
C:\Users\cware\Desktop\Steller20November\TagTesting20Nov2013\M12.DSG	11-1-2013	16:3:40	65812.000000	6581.200000	49476.926069	20.000000
C:\Users\cware\Desktop\Steller20November\TagTesting20Nov2013\M12.DSG	11-1-2013	16:3:40	65813.000000	6581.300000	49473.441593	20.000000
C:\Users\cware\Desktop\Steller20November\TagTesting20Nov2013\M12.DSG	11-1-2013	16:3:40	65814.000000	6581.400000	49475.975504	20.000000
C:\Users\cware\Desktop\Steller20November\TagTesting20Nov2013\M12.DSG	11-1-2013	16:3:40	65815.000000	6581.500000	49466.897398	20.000000
C:\Users\cware\Desktop\Steller20November\TagTesting20Nov2013\M12.DSG	11-1-2013	16:3:40	65816.000000	6581.600000	49471.327757	20.000000
C:\Users\cware\Desktop\Steller20November\TagTesting20Nov2013\M12.DSG	11-1-2013	16:3:40	65817.000000	6581.700000	49466.071189	20.000000
C:\Users\cware\Desktop\Steller20November\TagTesting20Nov2013\M12.DSG	11-1-2013	16:3:40	65818.000000	6581.800000	49469.929619	20.000000
C:\Users\cware\Desktop\Steller20November\TagTesting20Nov2013\M12.DSG	11-1-2013	16:3:40	65819.000000	6581.900000	49470.551273	20.000000
C:\Users\cware\Desktop\Steller20November\TagTesting20Nov2013\M12.DSG	11-1-2013	16:3:40	65820.000000	6582.000000	49468.285852	20.000000
C:\Users\cware\Desktop\Steller20November\TagTesting20Nov2013\M12.DSG	11-1-2013	16:3:40	65821.000000	6582.100000	49470.380038	20.000000
C:\Users\cware\Desktop\Steller20November\TagTesting20Nov2013\M12.DSG	11-1-2013	16:3:40	65822.000000	6582.200000	49465.097899	20.000000
C:\Users\cware\Desktop\Steller20November\TagTesting20Nov2013\M12.DSG	11-1-2013	16:3:40	65823.000000	6582.300000	49467.017124	20.000000
C:\Users\cware\Desktop\Steller20November\TagTesting20Nov2013\M12.DSG	11-1-2013	16:3:40	65824.000000	6582.400000	49465.543911	20.000000
C:\Users\cware\Desktop\Steller20November\TagTesting20Nov2013\M12.DSG	11-1-2013	16:3:40	65825.000000	6582.500000	49452.284887	20.000000
C:\Users\cware\Desktop\Steller20November\TagTesting20Nov2013\M12.DSG	11-1-2013	16:3:40	65826.000000	6582.600000	49468.759679	20.000000
C:\Users\cware\Desktop\Steller20November\TagTesting20Nov2013\M12.DSG	11-1-2013	16:3:40	65827.000000	6582.700000	49468.860366	20.000000
C:\Users\cware\Desktop\Steller20November\TagTesting20Nov2013\M12.DSG	11-1-2013	16:3:40	65828.000000	6582.800000	49466.396954	20.000000
C:\Users\cware\Desktop\Steller20November\TagTesting20Nov2013\M12.DSG	11-1-2013	16:3:40	65829.000000	6582.900000	49462.958638	20.000000
C:\Users\cware\Desktop\Steller20November\TagTesting20Nov2013\M12.DSG	11-1-2013	16:3:40	65830.000000	6583.000000	49469.555200	20.000000
C:\Users\cware\Desktop\Steller20November\TagTesting20Nov2013\M12.DSG	11-1-2013	16:3:40	65831.000000	6583.100000	49466.350473	20.000000
C:\Users\cware\Desktop\Steller20November\TagTesting20Nov2013\M12.DSG	11-1-2013	16:3:40	65832.000000	6583.200000	49468.266236	20.000000
C:\Users\cware\Desktop\Steller20November\TagTesting20Nov2013\M12.DSG	11-1-2013	16:3:40	65833.000000	6583.300000	49464.734156	20.000000
C:\Users\cware\Desktop\Steller20November\TagTesting20Nov2013\M12.DSG	11-1-2013	16:3:40	65834.000000	6583.400000	49468.987684	20.000000
C:\Users\cware\Desktop\Steller20November\TagTesting20Nov2013\M12.DSG	11-1-2013	16:3:40	65835.000000	6583.500000	49463.263545	20.000000
C:\Users\cware\Desktop\Steller20November\TagTesting20Nov2013\M12.DSG	11-1-2013	16:3:40	65836.000000	6583.600000	49464.534169	20.000000
C:\Users\cware\Desktop\Steller20November\TagTesting20Nov2013\M12.DSG	11-1-2013	16:3:40	65837.000000	6583.700000	49468.090438	20.000000
C:\Users\cware\Desktop\Steller20November\TagTesting20Nov2013\M12.DSG	11-1-2013	16:3:40	65838.000000	6583.800000	49468.592244	20.000000
C:\Users\cware\Desktop\Steller20November\TagTesting20Nov2013\M12.DSG	11-1-2013	16:3:40	65839.000000	6583.900000	49471.503460	20.000000
C:\Users\cware\Desktop\Steller20November\TagTesting20Nov2013\M12.DSG	11-1-2013	16:3:40	65840.000000	6584.000000	49463.909006	20.000000
C:\Users\cware\Desktop\Steller20November\TagTesting20Nov2013\M12.DSG	11-1-2013	16:3:40	65841.000000	6584.100000	49473.096569	20.000000
C:\Users\cware\Desktop\Steller20November\TagTesting20Nov2013\M12.DSG	11-1-2013	16:3:40	65842.000000	6584.200000	49476.034541	20.000000
C:\Users\cware\Desktop\Steller20November\TagTesting20Nov2013\M12.DSG	11-1-2013	16:3:40	65843.000000	6584.300000	49475.834407	20.000000
C:\Users\cware\Desktop\Steller20November\TagTesting20Nov2013\M12.DSG	11-1-2013	16:3:40	65844.000000	6584.400000	49473.495883	20.000000
C:\Users\cware\Desktop\Steller20November\TagTesting20Nov2013\M12.DSG	11-1-2013	16:3:40	65845.000000	6584.500000	49472.400051	20.000000
C:\Users\cware\Desktop\Steller20November\TagTesting20Nov2013\M12.DSG	11-1-2013	16:3:40	65846.000000	6584.600000	49476.106645	20.000000
C:\Users\cware\Desktop\Steller20November\TagTesting20Nov2013\M12.DSG	11-1-2013	16:3:40	65847.000000	6584.700000	49475.436984	20.000000
C:\Users\cware\Desktop\Steller20November\TagTesting20Nov2013\M12.DSG	11-1-2013	16:3:40	65848.000000	6584.800000	49477.503512	20.000000
C:\Users\cware\Desktop\Steller20November\TagTesting20Nov2013\M12.DSG	11-1-2013	16:3:40	65849.000000	6584.900000	49474.787211	20.000000
C:\Users\cware\Desktop\Steller20November\TagTesting20Nov2013\M12.DSG	11-1-2013	16:3:40	65850.000000	6585.000000	49473.142485	20.000000
C:\Users\cware\Desktop\Steller20November\TagTesting20Nov2013\M12.DSG	11-1-2013	16:3:40	65851.000000	6585.100000	49472.267965	20.000000
C:\Users\cware\Desktop\Steller20November\TagTesting20Nov2013\M12.DSG	11-1-2013	16:3:40	65852.000000	6585.200000	49471.550344	20.000000
C:\Users\cware\Desktop\Steller20November\TagTesting20Nov2013\M12.DSG	11-1-2013	16:3:40	65853.000000	6585.300000	49475.637110	20.000000
C:\Users\cware\Desktop\Steller20November\TagTesting20Nov2013\M12.DSG	11-1-2013	16:3:40	65854.000000	6585.400000	49477.204573	20.000000
C:\Users\cware\Desktop\Steller20November\TagTesting20Nov2013\M12.DSG	11-1-2013	16:3:40	65855.000000	6585.500000	49470.982858	20.000000
C:\Users\cware\Desktop\Steller20November\TagTesting20Nov2013\M12.DSG	11-1-2013	16:3:40	65856.000000	6585.600000	49473.693731	20.000000
C:\Users\cware\Desktop\Steller20November\TagTesting20Nov2013\M12.DSG	11-1-2013	16:3:40	65857.000000	6585.700000	49474.315684	20.000000
C:\Users\cware\Desktop\Steller20November\TagTesting20Nov2013\M12.DSG	11-1-2013	16:3:40	65858.000000	6585.800000	49471.949593	20.000000
C:\Users\cware\Desktop\Steller20November\TagTesting20Nov2013\M12.DSG	11-1-2013	16:3:40	65859.000000	6585.900000	49475.612119	20.000000
C:\Users\cware\Desktop\Steller20November\TagTesting20Nov2013\M12.DSG	11-1-2013	16:3:40	65860.000000	6586.000000	49474.614302	20.000000
C:\Users\cware\Desktop\Steller20November\TagTesting20Nov2013\M12.DSG	11-1-2013	16:3:40	65861.000000	6586.100000	49474.864492	20.000000
C:\Users\cware\Desktop\Steller20November\TagTesting20Nov2013\M12.DSG	11-1-2013	16:3:40	65862.000000	6586.200000	49473.668397	20.000000
C:\Users\cware\Desktop\Steller20November\TagTesting20Nov2013\M12.DSG	11-1-2013	16:3:40	65863.000000	6586.300000	49470.083824	20.000000
C:\Users\cware\Desktop\Steller20November\TagTesting20Nov2013\M12.DSG	11-1-2013	16:3:40	65864.000000	6586.400000	49474.514621	20.000000
C:\Users\cware\Desktop\Steller20November\TagTesting20Nov2013\M12.DSG	11-1-2013	16:3:40	65865.000000	6586.500000	49477.377621	20.000000
C:\Users\cware\Desktop\Steller20November\TagTesting20Nov2013\M12.DSG	11-1-2013	16:3:40	65866.000000	6586.600000	49471.896895	20.000000
C:\Users\cware\Desktop\Steller20November\TagTesting20Nov2013\M12.DSG	11-1-2013	16:3:40	65867.000000	6586.700000	49473.168439	20.000000
C:\Users\cware\Desktop\Steller20November\TagTesting20Nov2013\M12.DSG	11-1-2013	16:3:40	65868.000000	6586.800000	49468.464466	20.000000
C:\Users\cware\Desktop\Steller20November\TagTesting20Nov2013\M12.DSG	11-1-2013	16:3:40	65869.000000	6586.900000	49469.434945	20.000000
C:\Users\cware\Desktop\Steller20November\TagTesting20Nov2013\M12.DSG	11-1-2013	16:3:40	65870.000000	6587.000000	49468.912330	20.000000
C:\Users\cware\Desktop\Steller20November\TagTesting20Nov2013\M12.DSG	11-1-2013	16:3:40	65871.000000	6587.100000	49470.354497	20.000000
C:\Users\cware\Desktop\Steller20November\TagTesting20Nov2013\M12.DSG	11-1-2013	16:3:40	65872.000000	6587.200000	49469.836771	20.000000
C:\Users\cware\Desktop\Steller20November\TagTesting20Nov2013\M12.DSG	11-1-2013	16:3:40	65873.000000	6587.300000	49474.638568	20.000000
C:\Users\cware\Desktop\Steller20November\TagTesting20Nov2013\M12.DSG	11-1-2013	16:3:40	65874.000000	6587.400000	49471.081242	20.000000
C:\Users\cware\Desktop\Steller20November\TagTesting20Nov2013\M12.DSG	11-1-2013	16:3:40	65875.000000	6587.500000	49477.726338	20.000000
C:\Users\cware\Desktop\Steller20November\TagTesting20Nov2013\M12.DSG	11-1-2013	16:3:40	65876.000000	6587.600000	49472.297060	20.000000
C:\Users\cware\Desktop\Steller20November\TagTesting20Nov2013\M12.DSG	11-1-2013	16:3:40	65877.000000	6587.700000	49477.102367	20.000000
C:\Users\cware\Desktop\Steller20November\TagTesting20Nov2013\M12.DSG	11-1-2013	16:3:40	65878.000000	6587.800000	49478.542915	20.000000
C:\Users\cware\Desktop\Steller20November\TagTesting20Nov2013\M12.DSG	11-1-2013	16:3:40	65879.000000	6587.900000	49476.430046	20.000000
C:\Users\cware\Desktop\Steller20November\TagTesting20Nov2013\M12.DSG	11-1-2013	16:3:40	65880.000000	6588.000000	49477.029299	20.000000
C:\Users\cware\Desktop\Steller20November\TagTesting20Nov2013\M12.DSG	11-1-2013	16:3:40	65881.000000	6588.100000	49476.152058	20.000000
C:\Users\cware\Desktop\Steller20November\TagTesting20Nov2013\M12.DSG	11-1-2013	16:3:40	65882.000000	6588.200000	49477.203128	20.000000
C:\Users\cware\Desktop\Steller20November\TagTesting20Nov2013\M12.DSG	11-1-2013	16:3:40	65883.000000	6588.300000	49474.985931	20.000000
C:\Users\cware\Desktop\Steller20November\TagTesting20Nov2013\M12.DSG	11-1-2013	16:3:40	65884.000000	6588.400000	49481.180776	20.000000
C:\Users\cware\Desktop\Steller20November\TagTesting20Nov2013\M12.DSG	11-1-2013	16:3:40	65885.000000	6588.500000	49477.152036	20.000000
C:\Users\cware\Desktop\Steller20November\TagTesting20Nov2013\M12.DSG	11-1-2013	16:3:40	65886.000000	6588.600000	49481.734327	20.000000
C:\Users\cware\Desktop\Steller20November\TagTesting20Nov2013\M12.DSG	11-1-2013	16:3:40	65887.000000	6588.700000	49484.570101	20.000000
C:\Users\cware\Desktop\Steller20November\TagTesting20Nov2013\M12.DSG	11-1-2013	16:3:40	65888.000000	6588.800000	49480.860544	20.000000
C:\Users\cware\Desktop\Steller20November\TagTesting20Nov2013\M12.DSG	11-1-2013	16:3:40	65889.000000	6588.900000	49478.841941	20.000000
C:\Users\cware\Desktop\Steller20November\TagTesting20Nov2013\M12.DSG	11-1-2013	16:3:40	65890.000000	6589.000000	49478.943895	20.000000
C:\Users\cware\Desktop\Steller20November\TagTesting20Nov2013\M12.DSG	11-1-2013	16:3:40	65891.000000	6589.100000	49472.766982	20.000000
C:\Users\cware\Desktop\Steller20November\TagTesting20Nov2013\M12.DSG	11-1-2013	16:3:40	65892.000000	6589.200000	49473.017796	20.000000
C:\Users\cware\Desktop\Steller20November\TagTesting20Nov2013\M12.DSG	11-1-2013	16:3:40	65893.000000	6589.300000	49475.884735	20.000000
C:\Users\cware\Desktop\Steller20November\TagTesting20Nov2013\M12.DSG	11-1-2013	16:3:40	65894.000000	6589.400000	49484.120510	20.000000
C:\Users\cware\Desktop\Steller20November\TagTesting20Nov2013\M12.DSG	11-1-2013	16:3:40	65895.000000	6589.500000	49480.682093	20.000000
C:\Users\cware\Desktop\Steller20November\TagTesting20Nov2013\M12.DSG	11-1-2013	16:3:40	65896.000000	6589.600000	49471.477423	20.000000
C:\Users\cware\Desktop\Steller20November\TagTesting20Nov2013\M12.DSG	11-1-2013	16:3:40	65897.000000	6589.700000	49475.059420	20.000000
C:\Users\cware\Desktop\Steller20November\TagTesting20Nov2013\M12.DSG	11-1-2013	16:3:40	65898.000000	6589.800000	49476.576797	20.000000
C:\Users\cware\Desktop\Steller20November\TagTesting20Nov2013\M12.DSG	11-1-2013	16:3:40	65899.000000	6589.900000	49468.963669	20.000000
C:\Users\cware\Desktop\Steller20November\TagTesting20Nov2013\M12.DSG	11-1-2013	16:3:40	65900.000000	6590.000000	49472.095797	20.000000
C:\Users\cware\Desktop\Steller20November\TagTesting20Nov2013\M12.DSG	11-1-2013	16:3:40	65901.000000	6590.100000	49470.700523	20.000000
C:\Users\cware\Desktop\Steller20November\TagTesting20Nov2013\M12.DSG	11-1-2013	16:3:40	65902.000000	6590.200000	49463.484658	20.000000
C:\Users\cware\Desktop\Steller20November\TagTesting20Nov2013\M12.DSG	11-1-2013	16:3:40	65903.000000	6590.300000	49367.952227	20.000000
C:\Users\cware\Desktop\Steller20November\TagTesting20Nov2013\M12.DSG	11-1-2013	16:3:40	65904.000000	6590.400000	48898.150617	20.000000
C:\Users\cware\Desktop\Steller20November\TagTesting20Nov2013\M12.DSG	11-1-2013	16:3:40	65905.000000	6590.500000	49345.859242	20.000000
C:\Users\cware\Desktop\Steller20November\TagTesting20Nov2013\M12.DSG	11-1-2013	16:3:40	65906.000000	6590.600000	49193.182401	20.000000
C:\Users\cware\Desktop\Steller20November\TagTesting20Nov2013\M12.DSG	11-1-2013	16:3:40	65907.000000	6590.700000	49203.735026	20.000000
C:\Users\cware\Desktop\Steller20November\TagTesting20Nov2013\M12.DSG	11-1-2013	16:3:40	65908.000000	6590.800000	49204.255156	20.000000
C:\Users\cware\Desktop\Steller20November\TagTesting20Nov2013\M12.DSG	11-1-2013	16:3:40	65909.000000	6590.900000	49220.063366	20.000000
C:\Users\cware\Desktop\Steller20November\TagTesting20Nov2013\M12.DSG	11-1-2013	16:3:40	65910.000000	6591.000000	49241.244190	20.000000
C:\Users\cware\Desktop\Steller20November\TagTesting20Nov2013\M12.DSG	11-1-2013	16:3:40	65911.000000	6591.100000	49225.981033	20.000000
C:\Users\cware\Desktop\Steller20November\TagTesting20Nov2013\M12.DSG	11-1-2013	16:3:40	65912.000000	6591.200000	49448.772671	20.000000
C:\Users\cware\Desktop\Steller20November\TagTesting20Nov2013\M12.DSG	11-1-2013	16:3:40	65913.000000	6591.300000	49466.995443	20.000000
C:\Users\cware\Desktop\Steller20November\TagTesting20Nov2013\M12.DSG	11-1-2013	16:3:40	65914.000000	6591.400000	49464.552003	20.000000
C:\Users\cware\Desktop\Steller20November\TagTesting20Nov2013\M12.DSG	11-1-2013	16:3:40	65915.000000	6591.500000	49467.883076	20.000000
C:\Users\cware\Desktop\Steller20November\TagTesting20Nov2013\M12.DSG	11-1-2013	16:3:40	65916.000000	6591.600000	49471.274981	20.000000
C:\Users\cware\Desktop\Steller20November\TagTesting20Nov2013\M12.DSG	11-1-2013	16:3:40	65917.000000	6591.700000	49474.686610	20.000000
C:\Users\cware\Desktop\Steller20November\TagTesting20Nov2013\M12.DSG	11-1-2013	16:3:40	65918.000000	6591.800000	49474.084650	20.000000
C:\Users\cware\Desktop\Steller20November\TagTesting20Nov2013\M12.DSG	11-1-2013	16:3:40	65919.000000	6591.900000	49464.429565	20.000000
C:\Users\cware\Desktop\Steller20November\TagTesting20Nov2013\M12.DSG	11-1-2013	16:3:40	65920.000000	6592.000000	49473.265560	20.000000
C:\Users\cware\Desktop\Steller20November\TagTesting20Nov2013\M12.DSG	11-1-2013	16:3:40	65921.000000	6592.100000	49471.348530	20.000000
C:\Users\cware\Desktop\Steller20November\TagTesting20Nov2013\M12.DSG	11-1-2013	16:3:40	65922.000000	6592.200000	49471.571976	20.000000
C:\Users\cware\Desktop\Steller20November\TagTesting20Nov2013\M12.DSG	11-1-2013	16:3:40	65923.000000	6592.300000	49472.843390	20.000000
C:\Users\cware\Desktop\Steller20November\TagTesting20Nov2013\M12.DSG	11-1-2013	16:3:40	65924.000000	6592.400000	49472.147085	20.000000
C:\Users\cware\Desktop\Steller20November\TagTesting20Nov2013\M12.DSG	11-1-2013	16:3:40	65925.000000	6592.500000	49467.817049	20.000000
C:\Users\cware\Desktop\Steller20November\TagTesting20Nov2013\M12.DSG	11-1-2013	16:3:40	65926.000000	6592.600000	49467.389330	20.000000
C:\Users\cware\Desktop\Steller20November\TagTesting20Nov2013\M12.DSG	11-1-2013	16:3:40	65927.000000	6592.700000	49466.297403	20.000000
C:\Users\cware\Desktop\Steller20November\TagTesting20Nov2013\M12.DSG	11-1-2013	16:3:40	65928.000000	6592.800000	49459.925444	20.000000
C:\Users\cware\Desktop\Steller20November\TagTesting20Nov2013\M12.DSG	11-1-2013	16:3:40	65929.000000	6592.900000	49467.915099	20.000000
C:\Users\cware\Desktop\Steller20November\TagTesting20Nov2013\M12.DSG	11-1-2013	16:3:40	65930.000000	6593.000000	49463.355475	20.000000
C:\Users\cware\Desktop\Steller20November\TagTesting20Nov2013\M12.DSG	11-1-2013	16:3:40	65931.000000	6593.100000	49458.947375	20.000000
C:\Users\cware\Desktop\Steller20November\TagTesting20Nov2013\M12.DSG	11-1-2013	16:3:40	65932.000000	6593.200000	49469.349704	20.000000
C:\Users\cware\Desktop\Steller20November\TagTesting20Nov2013\M12.DSG	11-1-2013	16:3:40	65933.000000	6593.300000	49461.934963	20.000000
C:\Users\cware\Desktop\Steller20November\TagTesting20Nov2013\M12.DSG	11-1-2013	16:3:40	65934.000000	6593.400000	49451.819655	20.000000
C:\Users\cware\Desktop\Steller20November\TagTesting20Nov2013\M12.DSG	11-1-2013	16:3:40	65935.000000	6593.500000	49425.908907	20.000000
C:\Users\cware\Desktop\Steller20November\TagTesting20Nov2013\M12.DSG	11-1-2013	16:3:40	65936.000000	6593.600000	49443.533487	20.000000
C:\Users\cware\Desktop\Steller20November\TagTesting20Nov2013\M12.DSG	11-1-2013	16:3:40	65937.000000	6593.700000	49451.400398	20.000000
C:\Users\cware\Desktop\Steller20November\TagTesting20Nov2013\M12.DSG	11-1-2013	16:3:40	65938.000000	6593.800000	49454.238840	20.000000
C:\Users\cware\Desktop\Steller20November\TagTesting20Nov2013\M12.DSG	11-1-2013	16:3:40	65939.000000	6593.900000	49460.063938	20.000000
C:\Users\cware\Desktop\Steller20November\TagTesting20Nov2013\M12.DSG	11-1-2013	16:3:40	65940.000000	6594.000000	49460.138541	20.000000
C:\Users\cware\Desktop\Steller20November\TagTesting20Nov2013\M12.DSG	11-1-2013	16:3:40	65941.000000	6594.100000	49456.552694	20.000000
C:\Users\cware\Desktop\Steller20November\TagTesting20Nov2013\M12.DSG	11-1-2013	16:3:40	65942.000000	6594.200000	49450.750306	20.000000
C:\Users\cware\Desktop\Steller20November\TagTesting20Nov2013\M12.DSG	11-1-2013	16:3:40	65943.000000	6594.300000	49433.125223	20.000000
C:\Users\cware\Desktop\Steller20November\TagTesting20Nov2013\M12.DSG	11-1-2013	16:3:40	65944.000000	6594.400000	49464.385887	20.000000
C:\Users\cware\Desktop\Steller20November\TagTesting20Nov2013\M12.DSG	11-1-2013	16:3:40	65945.000000	6594.500000	49456.782012	20.000000
C:\Users\cware\Desktop\Steller20November\TagTesting20Nov2013\M12.DSG	11-1-2013	16:3:40	65946.000000	6594.600000	49464.276970	20.000000
C:\Users\cware\Desktop\Steller20November\TagTesting20Nov2013\M12.DSG	11-1-2013	16:3:40	65947.000000	6594.700000	49460.315979	20.000000
C:\Users\cware\Desktop\Steller20November\TagTesting20Nov2013\M12.DSG	11-1-2013	16:3:40	65948.000000	6594.800000	49457.578610	20.000000
C:\Users\cware\Desktop\Steller20November\TagTesting20Nov2013\M12.DSG	11-1-2013	16:3:40	65949.000000	6594.900000	49454.810274	20.000000
C:\Users\cware\Desktop\Steller20November\TagTesting20Nov2013\M12.DSG	11-1-2013	16:3:40	65950.000000	6595.000000	49462.780103	20.000000
C:\Users\cware\Desktop\Steller20November\TagTesting20Nov2013\M12.DSG	11-1-2013	16:3:40	65951.000000	6595.100000	49451.428655	20.000000
C:\Users\cware\Desktop\Steller20November\TagTesting20Nov2013\M12.DSG	11-1-2013	16:3:40	65952.000000	6595.200000	49463.724931	20.000000
C:\Users\cware\Desktop\Steller20November\TagTesting20Nov2013\M12.DSG	11-1-2013	16:3:40	65953.000000	6595.300000	49445.681235	20.000000
C:\Users\cware\Desktop\Steller20November\TagTesting20Nov2013\M12.DSG	11-1-2013	16:3:40	65954.000000	6595.400000	49459.493358	20.000000
C:\Users\cware\Desktop\Steller20November\TagTesting20Nov2013\M12.DSG	11-1-2013	16:3:40	65955.000000	6595.500000	49459.319703	20.000000
C:\Users\cware\Desktop\Steller20November\TagTesting20Nov2013\M12.DSG	11-1-2013	16:3:40	65956.000000	6595.600000	49458.823809	20.000000
C:\Users\cware\Desktop\Steller20November\TagTesting20Nov2013\M12.DSG	11-1-2013	16:3:40	65957.000000	6595.700000	49456.973732	20.000000
C:\Users\cware\Desktop\Steller20November\TagTesting20Nov2013\M12.DSG	11-1-2013	16:3:40	65958.000000	6595.800000	49456.601517	20.000000
C:\Users\cware\Desktop\Steller20November\TagTesting20Nov2013\M12.DSG	11-1-2013	16:3:40	65959.000000	6595.900000	49467.408551	20.000000
C:\Users\cware\Desktop\Steller20November\TagTesting20Nov2013\M12.DSG	11-1-2013	16:3:40	65960.000000	6596.000000	49473.180063	20.000000
C:\Users\cware\Desktop\Steller20November\TagTesting20Nov2013\M12.DSG	11-1-2013	16:3:40	65961.000000	6596.100000	49463.048537	20.000000
C:\Users\cware\Desktop\Steller20November\TagTesting20Nov2013\M12.DSG	11-1-2013	16:3:40	65962.000000	6596.200000	49471.914298	20.000000
C:\Users\cware\Desktop\Steller20November\TagTesting20Nov2013\M12.DSG	11-1-2013	16:3:40	65963.000000	6596.300000	49478.085275	20.000000
C:\Users\cware\Desktop\Steller20November\TagTesting20Nov2013\M12.DSG	11-1-2013	16:3:40	65964.000000	6596.400000	49477.462220	20.000000
C:\Users\cware\Desktop\Steller20November\TagTesting20Nov2013\M12.DSG	11-1-2013	16:3:40	65965.000000	6596.500000	49479.430186	20.000000
C:\Users\cware\Desktop\Steller20November\TagTesting20Nov2013\M12.DSG	11-1-2013	16:3:40	65966.000000	6596.600000	49479.329828	20.000000
C:\Users\cware\Desktop\Steller20November\TagTesting20Nov2013\M12.DSG	11-1-2013	16:3:40	65967.000000	6596.700000	49478.808298	20.000000
C:\Users\cware\Desktop\Steller20November\TagTesting20Nov2013\M12.DSG	11-1-2013	16:3:40	65968.000000	6596.800000	49477.537865	20.000000
C:\Users\cware\Desktop\Steller20November\TagTesting20Nov2013\M12.DSG	11-1-2013	16:3:40	65969.000000	6596.900000	49477.687276	20.000000
C:\Users\cware\Desktop\Steller20November\TagTesting20Nov2013\M12.DSG	11-1-2013	16:3:40	65970.000000	6597.000000	49480.450177	20.000000
C:\Users\cware\Desktop\Steller20November\TagTesting20Nov2013\M12.DSG	11-1-2013	16:3:40	65971.000000	6597.100000	49473.230179	20.000000
C:\Users\cware\Desktop\Steller20November\TagTesting20Nov2013\M12.DSG	11-1-2013	16:3:40	65972.000000	6597.200000	49481.124546	20.000000
C:\Users\cware\Desktop\Steller20November\TagTesting20Nov2013\M12.DSG	11-1-2013	16:3:40	65973.000000	6597.300000	49480.526694	20.000000
C:\Users\cware\Desktop\Steller20November\TagTesting20Nov2013\M12.DSG	11-1-2013	16:3:40	65974.000000	6597.400000	49476.618674	20.000000
C:\Users\cware\Desktop\Steller20November\TagTesting20Nov2013\M12.DSG	11-1-2013	16:3:40	65975.000000	6597.500000	49478.584127	20.000000
C:\Users\cware\Desktop\Steller20November\TagTesting20Nov2013\M12.DSG	11-1-2013	16:3:40	65976.000000	6597.600000	49477.862992	20.000000
C:\Users\cware\Desktop\Steller20November\TagTesting20Nov2013\M12.DSG	11-1-2013	16:3:40	65977.000000	6597.700000	49483.613161	20.000000
C:\Users\cware\Desktop\Steller20November\TagTesting20Nov2013\M12.DSG	11-1-2013	16:3:40	65978.000000	6597.800000	49483.188644	20.000000
C:\Users\cware\Desktop\Steller20November\TagTesting20Nov2013\M12.DSG	11-1-2013	16:3:40	65979.000000	6597.900000	49481.722485	20.000000
C:\Users\cware\Desktop\Steller20November\TagTesting20Nov2013\M12.DSG	11-1-2013	16:3:40	65980.000000	6598.000000	49480.474686	20.000000
C:\Users\cware\Desktop\Steller20November\TagTesting20Nov2013\M12.DSG	11-1-2013	16:3:40	65981.000000	6598.100000	49478.110713	20.000000
C:\Users\cware\Desktop\Steller20November\TagTesting20Nov2013\M12.DSG	11-1-2013	16:3:40	65982.000000	6598.200000	49483.339313	20.000000
C:\Users\cware\Desktop\Steller20November\TagTesting20Nov2013\M12.DSG	11-1-2013	16:3:40	65983.000000	6598.300000	49482.917238	20.000000
C:\Users\cware\Desktop\Steller20November\TagTesting20Nov2013\M12.DSG	11-1-2013	16:3:40	65984.000000	6598.400000	49486.274815	20.000000
C:\Users\cware\Desktop\Steller20November\TagTesting20Nov2013\M12.DSG	11-1-2013	16:3:40	65985.000000	6598.500000	49483.138245	20.000000
C:\Users\cware\Desktop\Steller20November\TagTesting20Nov2013\M12.DSG	11-1-2013	16:3:40	65986.000000	6598.600000	49481.270473	20.000000
C:\Users\cware\Desktop\Steller20November\TagTesting20Nov2013\M12.DSG	11-1-2013	16:3:40	65987.000000	6598.700000	49478.428702	20.000000
C:\Users\cware\Desktop\Steller20November\TagTesting20Nov2013\M12.DSG	11-1-2013	16:3:40	65988.000000	6598.800000	49479.280176	20.000000
C:\Users\cware\Desktop\Steller20November\TagTesting20Nov2013\M12.DSG	11-1-2013	16:3:40	65989.000000	6598.900000	49479.030420	20.000000
C:\Users\cware\Desktop\Steller20November\TagTesting20Nov2013\M12.DSG	11-1-2013	16:3:40	65990.000000	6599.000000	49476.815510	20.000000
C:\Users\cware\Desktop\Steller20November\TagTesting20Nov2013\M12.DSG	11-1-2013	16:3:40	65991.000000	6599.100000	49473.355757	20.000000
C:\Users\cware\Desktop\Steller20November\TagTesting20Nov2013\M12.DSG	11-1-2013	16:3:40	65992.000000	6599.200000	49474.401013	20.000000
C:\Users\cware\Desktop\Steller20November\TagTesting20Nov2013\M12.DSG	11-1-2013	16:3:40	65993.000000	6599.300000	49472.455886	20.000000
C:\Users\cware\Desktop\Steller20November\TagTesting20Nov2013\M12.DSG	11-1-2013	16:3:40	65994.000000	6599.400000	49471.934087	20.000000
C:\Users\cware\Desktop\Steller20November\TagTesting20Nov2013\M12.DSG	11-1-2013	16:3:40	65995.000000	6599.500000	49462.947134	20.000000
C:\Users\cware\Desktop\Steller20November\TagTesting20Nov2013\M12.DSG	11-1-2013	16:3:40	65996.000000	6599.600000	49464.463648	20.000000
C:\Users\cware\Desktop\Steller20November\TagTesting20Nov2013\M12.DSG	11-1-2013	16:3:40	65997.000000	6599.700000	49463.490315	20.000000
C:\Users\cware\Desktop\Steller20November\TagTesting20Nov2013\M12.DSG	11-1-2013	16:3:40	65998.000000	6599.800000	49463.490328	20.000000
C:\Users\cware\Desktop\Steller20November\TagTesting20Nov2013\M12.DSG	11-1-2013	16:3:40	65999.000000	6599.900000	49462.992158	20.000000
C:\Users\cware\Desktop\Steller20November\TagTesting20Nov2013\M12.DSG	11-1-2013	16:3:40	66000.000000	6600.000000	49462.917546	20.000000
C:\Users\cware\Desktop\Steller20November\TagTesting20Nov2013\M12.DSG	11-1-2013	16:3:40	66001.000000	6600.100000	49464.237122	20.000000
C:\Users\cware\Desktop\Steller20November\TagTesting20Nov2013\M12.DSG	11-1-2013	16:3:40	66002.000000	6600.200000	49461.897350	20.000000
C:\Users\cware\Desktop\Steller20November\TagTesting20Nov2013\M12.DSG	11-1-2013	16:3:40	66003.000000	6600.300000	49465.556391	20.000000
C:\Users\cware\Desktop\Steller20November\TagTesting20Nov2013\M12.DSG	11-1-2013	16:3:40	66004.000000	6600.400000	49471.982281	20.000000
C:\Users\cware\Desktop\Steller20November\TagTesting20Nov2013\M12.DSG	11-1-2013	16:3:40	66005.000000	6600.500000	49466.578079	20.000000
C:\Users\cware\Desktop\Steller20November\TagTesting20Nov2013\M12.DSG	11-1-2013	16:3:40	66006.000000	6600.600000	49466.908767	20.000000
C:\Users\cware\Desktop\Steller20November\TagTesting20Nov2013\M12.DSG	11-1-2013	16:3:40	66007.000000	6600.700000	49470.390444	20.000000
C:\Users\cware\Desktop\Steller20November\TagTesting20Nov2013\M12.DSG	11-1-2013	16:3:40	66008.000000	6600.800000	49467.378160	20.000000
C:\Users\cware\Desktop\Steller20November\TagTesting20Nov2013\M12.DSG	11-1-2013	16:3:40	66009.000000	6600.900000	49474.150251	20.000000
C:\Users\cware\Desktop\Steller20November\TagTesting20Nov2013\M12.DSG	11-1-2013	16:3:40	66010.000000	6601.000000	49473.377681	20.000000
C:\Users\cware\Desktop\Steller20November\TagTesting20Nov2013\M12.DSG	11-1-2013	16:3:40	66011.000000	6601.100000	49471.212145	20.000000
C:\Users\cware\Desktop\Steller20November\TagTesting20Nov2013\M12.DSG	11-1-2013	16:3:40	66012.000000	6601.200000	49468.723461	20.000000
C:\Users\cware\Desktop\Steller20November\TagTesting20Nov2013\M12.DSG	11-1-2013	16:3:40	66013.000000	6601.300000	49472.506974	20.000000
C:\Users\cware\Desktop\Steller20November\TagTesting20Nov2013\M12.DSG	11-1-2013	16:3:40	66014.000000	6601.400000	49469.570591	20.000000
C:\Users\cware\Desktop\Steller20November\TagTesting20Nov2013\M12.DSG	11-1-2013	16:3:40	66015.000000	6601.500000	49468.649113	20.000000
C:\Users\cware\Desktop\Steller20November\TagTesting20Nov2013\M12.DSG	11-1-2013	16:3:40	66016.000000	6601.600000	49472.980488	20.000000
C:\Users\cware\Desktop\Steller20November\TagTesting20Nov2013\M12.DSG	11-1-2013	16:3:40	66017.000000	6601.700000	49476.490895	20.000000
C:\Users\cware\Desktop\Steller20November\TagTesting20Nov2013\M12.DSG	11-1-2013	16:3:40	66018.000000	6601.800000	49477.757939	20.000000
C:\Users\cware\Desktop\Steller20November\TagTesting20Nov2013\M12.DSG	11-1-2013	16:3:40	66019.000000	6601.900000	49474.247979	20.000000
C:\Users\cware\Desktop\Steller20November\TagTesting20Nov2013\M12.DSG	11-1-2013	16:3:40	66020.000000	6602.000000	49478.305471	20.000000
C:\Users\cware\Desktop\Steller20November\TagTesting20Nov2013\M12.DSG	11-1-2013	16:3:40	66021.000000	6602.100000	49476.812291	20.000000
C:\Users\cware\Desktop\Steller20November\TagTesting20Nov2013\M12.DSG	11-1-2013	16:3:40	66022.000000	6602.200000	49477.135305	20.000000
C:\Users\cware\Desktop\Steller20November\TagTesting20Nov2013\M12.DSG	11-1-2013	16:3:40	66023.000000	6602.300000	49480.818734	20.000000
C:\Users\cware\Desktop\Steller20November\TagTesting20Nov2013\M12.DSG	11-1-2013	16:3:40	66024.000000	6602.400000	49486.269942	20.000000
C:\Users\cware\Desktop\Steller20November\TagTesting20Nov2013\M12.DSG	11-1-2013	16:3:40	66025.000000	6602.500000	49510.663512	20.000000
C:\Users\cware\Desktop\Steller20November\TagTesting20Nov2013\M12.DSG	11-1-2013	16:3:40	66026.000000	6602.600000	49521.168832	20.000000
C:\Users\cware\Desktop\Steller20November\TagTesting20Nov2013\M12.DSG	11-1-2013	16:3:40	66027.000000	6602.700000	49535.257010	20.000000
C:\Users\cware\Desktop\Steller20November\TagTesting20Nov2013\M12.DSG	11-1-2013	16:3:40	66028.000000	6602.800000	49555.990936	20.000000
C:\Users\cware\Desktop\Steller20November\TagTesting20Nov2013\M12.DSG	11-1-2013	16:3:40	66029.000000	6602.900000	49577.770678	20.000000
C:\Users\cware\Desktop\Steller20November\TagTesting20Nov2013\M12.DSG	11-1-2013	16:3:40	66030.000000	6603.000000	49600.820016	20.000000
C:\Users\cware\Desktop\Steller20November\TagTesting20Nov2013\M12.DSG	11-1-2013	16:3:40	66031.000000	6603.100000	49617.695990	20.000000
C:\Users\cware\Desktop\Steller20November\TagTesting20Nov2013\M12.DSG	11-1-2013	16:3:40	66032.000000	6603.200000	49640.073125	20.000000
C:\Users\cware\Desktop\Steller20November\TagTesting20Nov2013\M12.DSG	11-1-2013	16:3:40	66033.000000	6603.300000	49661.827432	20.000000
C:\Users\cware\Desktop\Steller20November\TagTesting20Nov2013\M12.DSG	11-1-2013	16:3:40	66034.000000	6603.400000	49677.583813	20.000000
C:\Users\cware\Desktop\Steller20November\TagTesting20Nov2013\M12.DSG	11-1-2013	16:3:40	66035.000000	6603.500000	49693.887064	20.000000
C:\Users\cware\Desktop\Steller20November\TagTesting20Nov2013\M12.DSG	11-1-2013	16:3:40	66036.000000	6603.600000	49717.906689	20.000000
C:\Users\cware\Desktop\Steller20November\TagTesting20Nov2013\M12.DSG	11-1-2013	16:3:40	66037.000000	6603.700000	49739.761017	20.000000
C:\Users\cware\Desktop\Steller20November\TagTesting20Nov2013\M12.DSG	11-1-2013	16:3:40	66038.000000	6603.800000	49734.235026	20.000000
C:\Users\cware\Desktop\Steller20November\TagTesting20Nov2013\M12.DSG	11-1-2013	16:3:40	66039.000000	6603.900000	49743.046380	20.000000
C:\Users\cware\Desktop\Steller20November\TagTesting20Nov2013\M12.DSG	11-1-2013	16:3:40	66040.000000	6604.000000	49761.913888	20.000000
C:\Users\cware\Desktop\Steller20November\TagTesting20Nov2013\M12.DSG	11-1-2013	16:3:40	66041.000000	6604.100000	49776.001943	20.000000
C:\Users\cware\Desktop\Steller20November\TagTesting20Nov2013\M12.DSG	11-1-2013	16:3:40	66042.000000	6604.200000	49786.082640	20.000000
C:\Users\cware\Desktop\Steller20November\TagTesting20Nov2013\M12.DSG	11-1-2013	16:3:40	66043.000000	6604.300000	49806.144757	20.000000
C:\Users\cware\Desktop\Steller20November\TagTesting20Nov2013\M12.DSG	11-1-2013	16:3:40	66044.000000	6604.400000	49823.618241	20.000000
C:\Users\cware\Desktop\Steller20November\TagTesting20Nov2013\M12.DSG	11-1-2013	16:3:40	66045.000000	6604.500000	49834.644846	20.000000
C:\Users\cware\Desktop\Steller20November\TagTesting20Nov2013\M12.DSG	11-1-2013	16:3:40	66046.000000	6604.600000	49857.469870	20.000000
C:\Users\cware\Desktop\Steller20November\TagTesting20Nov2013\M12.DSG	11-1-2013	16:3:40	66047.000000	6604.700000	49870.263336	20.000000
C:\Users\cware\Desktop\Steller20November\TagTesting20Nov2013\M12.DSG	11-1-2013	16:3:40	66048.000000	6604.800000	49895.079614	20.000000
C:\Users\cware\Desktop\Steller20November\TagTesting20Nov2013\M12.DSG	11-1-2013	16:3:40	66049.000000	6604.900000	49903.293829	20.000000
C:\Users\cware\Desktop\Steller20November\TagTesting20Nov2013\M12.DSG	11-1-2013	16:3:40	66050.000000	6605.000000	49917.356970	20.000000
C:\Users\cware\Desktop\Steller20November\TagTesting20Nov2013\M12.DSG	11-1-2013	16:3:40	66051.000000	6605.100000	49930.971951	20.000000
C:\Users\cware\Desktop\Steller20November\TagTesting20Nov2013\M12.DSG	11-1-2013	16:3:40	66052.000000	6605.200000	49943.790710	20.000000
C:\Users\cware\Desktop\Steller20November\TagTesting20Nov2013\M12.DSG	11-1-2013	16:3:40	66053.000000	6605.300000	49955.763045	20.000000
C:\Users\cware\Desktop\Steller20November\TagTesting20Nov2013\M12.DSG	11-1-2013	16:3:40	66054.000000	6605.400000	49956.211143	20.000000
C:\Users\cware\Desktop\Steller20November\TagTesting20Nov2013\M12.DSG	11-1-2013	16:3:40	66055.000000	6605.500000	49969.179406	20.000000
C:\Users\cware\Desktop\Steller20November\TagTesting20Nov2013\M12.DSG	11-1-2013	16:3:40	66056.000000	6605.600000	49979.384456	20.000000
C:\Users\cware\Desktop\Steller20November\TagTesting20Nov2013\M12.DSG	11-1-2013	16:3:40	66057.000000	6605.700000	49995.538437	20.000000
C:\Users\cware\Desktop\Steller20November\TagTesting20Nov2013\M12.DSG	11-1-2013	16:3:40	66058.000000	6605.800000	50014.953248	20.000000
C:\Users\cware\Desktop\Steller20November\TagTesting20Nov2013\M12.DSG	11-1-2013	16:3:40	66059.000000	6605.900000	50029.688734	20.000000
C:\Users\cware\Desktop\Steller20November\TagTesting20Nov2013\M12.DSG	11-1-2013	16:3:40	66060.000000	6606.000000	50047.710029	20.000000
C:\Users\cware\Desktop\Steller20November\TagTesting20Nov2013\M12.DSG	11-1-2013	16:3:40	66061.000000	6606.100000	50064.959001	20.000000
C:\Users\cware\Desktop\Steller20November\TagTesting20Nov2013\M12.DSG	11-1-2013	16:3:40	66062.000000	6606.200000	50082.506863	20.000000
C:\Users\cware\Desktop\Steller20November\TagTesting20Nov2013\M12.DSG	11-1-2013	16:3:40	66063.000000	6606.300000	50092.637529	20.000000
C:\Users\cware\Desktop\Steller20November\TagTesting20Nov2013\M12.DSG	11-1-2013	16:3:40	66064.000000	6606.400000	50101.150164	20.000000
C:\Users\cware\Desktop\Steller20November\TagTesting20Nov2013\M12.DSG	11-1-2013	16:3:40	66065.000000	6606.500000	50119.992738	20.000000
C:\Users\cware\Desktop\Steller20November\TagTesting20Nov2013\M12.DSG	11-1-2013	16:3:40	66066.000000	6606.600000	50128.878346	20.000000
C:\Users\cware\Desktop\Steller20November\TagTesting20Nov2013\M12.DSG	11-1-2013	16:3:40	66067.000000	6606.700000	50124.821461	20.000000
C:\Users\cware\Desktop\Steller20November\TagTesting20Nov2013\M12.DSG	11-1-2013	16:3:40	66068.000000	6606.800000	50119.519524	20.000000
C:\Users\cware\Desktop\Steller20November\TagTesting20Nov2013\M12.DSG	11-1-2013	16:3:40	66069.000000	6606.900000	50100.925693	20.000000
C:\Users\cware\Desktop\Steller20November\TagTesting20Nov2013\M12.DSG	11-1-2013	16:3:40	66070.000000	6607.000000	50122.083200	20.000000
C:\Users\cware\Desktop\Steller20November\TagTesting20Nov2013\M12.DSG	11-1-2013	16:3:40	66071.000000	6607.100000	50119.767936	20.000000
C:\Users\cware\Desktop\Steller20November\TagTesting20Nov2013\M12.DSG	11-1-2013	16:3:40	66072.000000	6607.200000	50120.290880	20.000000
C:\Users\cware\Desktop\Steller20November\TagTesting20Nov2013\M12.DSG	11-1-2013	16:3:40	66073.000000	6607.300000	50119.195523	20.000000
C:\Users\cware\Desktop\Steller20November\TagTesting20Nov2013\M12.DSG	11-1-2013	16:3:40	66074.000000	6607.400000	50135.250023	20.000000
C:\Users\cware\Desktop\Steller20November\TagTesting20Nov2013\M12.DSG	11-1-2013	16:3:40	66075.000000	6607.500000	50132.661433	20.000000
C:\Users\cware\Desktop\Steller20November\TagTesting20Nov2013\M12.DSG	11-1-2013	16:3:40	66076.000000	6607.600000	50146.152353	20.000000
C:\Users\cware\Desktop\Steller20November\TagTesting20Nov2013\M12.DSG	11-1-2013	16:3:40	66077.000000	6607.700000	50141.323106	20.000000
C:\Users\cware\Desktop\Steller20November\TagTesting20Nov2013\M12.DSG	11-1-2013	16:3:40	66078.000000	6607.800000	50147.521110	20.000000
C:\Users\cware\Desktop\Steller20November\TagTesting20Nov2013\M12.DSG	11-1-2013	16:3:40	66079.000000	6607.900000	50147.919748	20.000000
C:\Users\cware\Desktop\Steller20November\TagTesting20Nov2013\M12.DSG	11-1-2013	16:3:40	66080.000000	6608.000000	50131.118260	20.000000
C:\Users\cware\Desktop\Steller20November\TagTesting20Nov2013\M12.DSG	11-1-2013	16:3:40	66081.000000	6608.100000	50143.936732	20.000000
C:\Users\cware\Desktop\Steller20November\TagTesting20Nov2013\M12.DSG	11-1-2013	16:3:40	66082.000000	6608.200000	50160.788385	20.000000
C:\Users\cware\Desktop\Steller20November\TagTesting20Nov2013\M12.DSG	11-1-2013	16:3:40	66083.000000	6608.300000	50163.227523	20.000000
C:\Users\cware\Desktop\Steller20November\TagTesting20Nov2013\M12.DSG	11-1-2013	16:3:40	66084.000000	6608.400000	50158.896852	20.000000
C:\Users\cware\Desktop\Steller20November\TagTesting20Nov2013\M12.DSG	11-1-2013	16:3:40	66085.000000	6608.500000	50161.410333	20.000000
C:\Users\cware\Desktop\Steller20November\TagTesting20Nov2013\M12.DSG	11-1-2013	16:3:40	66086.000000	6608.600000	50169.748977	20.000000
C:\Users\cware\Desktop\Steller20November\TagTesting20Nov2013\M12.DSG	11-1-2013	16:3:40	66087.000000	6608.700000	50177.166748	20.000000
C:\Users\cware\Desktop\Steller20November\TagTesting20Nov2013\M12.DSG	11-1-2013	16:3:40	66088.000000	6608.800000	50174.453303	20.000000
C:\Users\cware\Desktop\Steller20November\TagTesting20Nov2013\M12.DSG	11-1-2013	16:3:40	66089.000000	6608.900000	50175.573520	20.000000
C:\Users\cware\Desktop\Steller20November\TagTesting20Nov2013\M12.DSG	11-1-2013	16:3:40	66090.000000	6609.000000	50171.118381	20.000000
C:\Users\cware\Desktop\Steller20November\TagTesting20Nov2013\M12.DSG	11-1-2013	16:3:40	66091.000000	6609.100000	50170.321808	20.000000
C:\Users\cware\Desktop\Steller20November\TagTesting20Nov2013\M12.DSG	11-1-2013	16:3:40	66092.000000	6609.200000	50174.852184	20.000000
C:\Users\cware\Desktop\Steller20November\TagTesting20Nov2013\M12.DSG	11-1-2013	16:3:40	66093.000000	6609.300000	50180.502463	20.000000
C:\Users\cware\Desktop\Steller20November\TagTesting20Nov2013\M12.DSG	11-1-2013	16:3:40	66094.000000	6609.400000	50196.905498	20.000000
C:\Users\cware\Desktop\Steller20November\TagTesting20Nov2013\M12.DSG	11-1-2013	16:3:40	66095.000000	6609.500000	50212.786162	20.000000
C:\Users\cware\Desktop\Steller20November\TagTesting20Nov2013\M12.DSG	11-1-2013	16:3:40	66096.000000	6609.600000	50228.218445	20.000000
C:\Users\cware\Desktop\Steller20November\TagTesting20Nov2013\M12.DSG	11-1-2013	16:3:40	66097.000000	6609.700000	50233.296100	20.000000
C:\Users\cware\Desktop\Steller20November\TagTesting20Nov2013\M12.DSG	11-1-2013	16:3:40	66098.000000	6609.800000	50238.399254	20.000000
C:\Users\cware\Desktop\Steller20November\TagTesting20Nov2013\M12.DSG	11-1-2013	16:3:40	66099.000000	6609.900000	50246.065627	20.000000
C:\Users\cware\Desktop\Steller20November\TagTesting20Nov2013\M12.DSG	11-1-2013	16:3:40	66100.000000	6610.000000	50235.362931	20.000000
C:\Users\cware\Desktop\Steller20November\TagTesting20Nov2013\M12.DSG	11-1-2013	16:3:40	66101.000000	6610.100000	50212.239397	20.000000
C:\Users\cware\Desktop\Steller20November\TagTesting20Nov2013\M12.DSG	11-1-2013	16:3:40	66102.000000	6610.200000	50198.349869	20.000000
C:\Users\cware\Desktop\Steller20November\TagTesting20Nov2013\M12.DSG	11-1-2013	16:3:40	66103.000000	6610.300000	50206.887668	20.000000
C:\Users\cware\Desktop\Steller20November\TagTesting20Nov2013\M12.DSG	11-1-2013	16:3:40	66104.000000	6610.400000	50191.729586	20.000000
C:\Users\cware\Desktop\Steller20November\TagTesting20Nov2013\M12.DSG	11-1-2013	16:3:40	66105.000000	6610.500000	50189.539155	20.000000
C:\Users\cware\Desktop\Steller20November\TagTesting20Nov2013\M12.DSG	11-1-2013	16:3:40	66106.000000	6610.600000	50179.458116	20.000000
C:\Users\cware\Desktop\Steller20November\TagTesting20Nov2013\M12.DSG	11-1-2013	16:3:40	66107.000000	6610.700000	50174.654477	20.000000
C:\Users\cware\Desktop\Steller20November\TagTesting20Nov2013\M12.DSG	11-1-2013	16:3:40	66108.000000	6610.800000	50176.322299	20.000000
C:\Users\cware\Desktop\Steller20November\TagTesting20Nov2013\M12.DSG	11-1-2013	16:3:40	66109.000000	6610.900000	50165.320559	20.000000
C:\Users\cware\Desktop\Steller20November\TagTesting20Nov2013\M12.DSG	11-1-2013	16:3:40	66110.000000	6611.000000	50157.056922	20.000000
C:\Users\cware\Desktop\Steller20November\TagTesting20Nov2013\M12.DSG	11-1-2013	16:3:40	66111.000000	6611.100000	50154.069901	20.000000
C:\Users\cware\Desktop\Steller20November\TagTesting20Nov2013\M12.DSG	11-1-2013	16:3:40	66112.000000	6611.200000	50148.618872	20.000000
C:\Users\cware\Desktop\Steller20November\TagTesting20Nov2013\M12.DSG	11-1-2013	16:3:40	66113.000000	6611.300000	50144.885574	20.000000
C:\Users\cware\Desktop\Steller20November\TagTesting20Nov2013\M12.DSG	11-1-2013	16:3:40	66114.000000	6611.400000	50125.271450	20.000000
C:\Users\cware\Desktop\Steller20November\TagTesting20Nov2013\M12.DSG	11-1-2013	16:3:40	66115.000000	6611.500000	50134.730219	20.000000
C:\Users\cware\Desktop\Steller20November\TagTesting20Nov2013\M12.DSG	11-1-2013	16:3:40	66116.000000	6611.600000	50133.784380	20.000000
C:\Users\cware\Desktop\Steller20November\TagTesting20Nov2013\M12.DSG	11-1-2013	16:3:40	66117.000000	6611.700000	50133.734950	20.000000
C:\Users\cware\Desktop\Steller20November\TagTesting20Nov2013\M12.DSG	11-1-2013	16:3:40	66118.000000	6611.800000	50130.847321	20.000000
C:\Users\cware\Desktop\Steller20November\TagTesting20Nov2013\M12.DSG	11-1-2013	16:3:40	66119.000000	6611.900000	50122.086559	20.000000
C:\Users\cware\Desktop\Steller20November\TagTesting20Nov2013\M12.DSG	11-1-2013	16:3:40	66120.000000	6612.000000	50122.633738	20.000000
C:\Users\cware\Desktop\Steller20November\TagTesting20Nov2013\M12.DSG	11-1-2013	16:3:40	66121.000000	6612.100000	50119.647147	20.000000
C:\Users\cware\Desktop\Steller20November\TagTesting20Nov2013\M12.DSG	11-1-2013	16:3:40	66122.000000	6612.200000	50113.375002	20.000000
C:\Users\cware\Desktop\Steller20November\TagTesting20Nov2013\M12.DSG	11-1-2013	16:3:40	66123.000000	6612.300000	50107.700108	20.000000
C:\Users\cware\Desktop\Steller20November\TagTesting20Nov2013\M12.DSG	11-1-2013	16:3:40	66124.000000	6612.400000	50102.547524	20.000000
C:\Users\cware\Desktop\Steller20November\TagTesting20Nov2013\M12.DSG	11-1-2013	16:3:40	66125.000000	6612.500000	50102.920841	20.000000
C:\Users\cware\Desktop\Steller20November\TagTesting20Nov2013\M12.DSG	11-1-2013	16:3:40	66126.000000	6612.600000	50105.061929	20.000000
C:\Users\cware\Desktop\Steller20November\TagTesting20Nov2013\M12.DSG	11-1-2013	16:3:40	66127.000000	6612.700000	50108.248026	20.000000
C:\Users\cware\Desktop\Steller20November\TagTesting20Nov2013\M12.DSG	11-1-2013	16:3:40	66128.000000	6612.800000	50117.507724	20.000000
C:\Users\cware\Desktop\Steller20November\TagTesting20Nov2013\M12.DSG	11-1-2013	16:3:40	66129.000000	6612.900000	50125.870917	20.000000
C:\Users\cware\Desktop\Steller20November\TagTesting20Nov2013\M12.DSG	11-1-2013	16:3:40	66130.000000	6613.000000	50131.372251	20.000000
C:\Users\cware\Desktop\Steller20November\TagTesting20Nov2013\M12.DSG	11-1-2013	16:3:40	66131.000000	6613.100000	50151.310289	20.000000
C:\Users\cware\Desktop\Steller20November\TagTesting20Nov2013\M12.DSG	11-1-2013	16:3:40	66132.000000	6613.200000	50159.848075	20.000000
C:\Users\cware\Desktop\Steller20November\TagTesting20Nov2013\M12.DSG	11-1-2013	16:3:40	66133.000000	6613.300000	50160.520127	20.000000
C:\Users\cware\Desktop\Steller20November\TagTesting20Nov2013\M12.DSG	11-1-2013	16:3:40	66134.000000	6613.400000	50167.837939	20.000000
C:\Users\cware\Desktop\Steller20November\TagTesting20Nov2013\M12.DSG	11-1-2013	16:3:40	66135.000000	6613.500000	50182.449490	20.000000
C:\Users\cware\Desktop\Steller20November\TagTesting20Nov2013\M12.DSG	11-1-2013	16:3:40	66136.000000	6613.600000	50137.048403	20.000000
C:\Users\cware\Desktop\Steller20November\TagTesting20Nov2013\M12.DSG	11-1-2013	16:3:40	66137.000000	6613.700000	50138.940406	20.000000
C:\Users\cware\Desktop\Steller20November\TagTesting20Nov2013\M12.DSG	11-1-2013	16:3:40	66138.000000	6613.800000	50124.926687	20.000000
C:\Users\cware\Desktop\Steller20November\TagTesting20Nov2013\M12.DSG	11-1-2013	16:3:40	66139.000000	6613.900000	50115.642572	20.000000
C:\Users\cware\Desktop\Steller20November\TagTesting20Nov2013\M12.DSG	11-1-2013	16:3:40	66140.000000	6614.000000	50111.511093	20.000000
C:\Users\cware\Desktop\Steller20November\TagTesting20Nov2013\M12.DSG	11-1-2013	16:3:40	66141.000000	6614.100000	50107.429317	20.000000
C:\Users\cware\Desktop\Steller20November\TagTesting20Nov2013\M12.DSG	11-1-2013	16:3:40	66142.000000	6614.200000	50117.161611	20.000000
C:\Users\cware\Desktop\Steller20November\TagTesting20Nov2013\M12.DSG	11-1-2013	16:3:40	66143.000000	6614.300000	50094.735285	20.000000
C:\Users\cware\Desktop\Steller20November\TagTesting20Nov2013\M12.DSG	11-1-2013	16:3:40	66144.000000	6614.400000	50102.974160	20.000000
C:\Users\cware\Desktop\Steller20November\TagTesting20Nov2013\M12.DSG	11-1-2013	16:3:40	66145.000000	6614.500000	50092.644711	20.000000
C:\Users\cware\Desktop\Steller20November\TagTesting20Nov2013\M12.DSG	11-1-2013	16:3:40	66146.000000	6614.600000	50076.540704	20.000000
C:\Users\cware\Desktop\Steller20November\TagTesting20Nov2013\M12.DSG	11-1-2013	16:3:40	66147.000000	6614.700000	50078.133923	20.000000
C:\Users\cware\Desktop\Steller20November\TagTesting20Nov2013\M12.DSG	11-1-2013	16:3:40	66148.000000	6614.800000	50079.701971	20.000000
C:\Users\cware\Desktop\Steller20November\TagTesting20Nov2013\M12.DSG	11-1-2013	16:3:40	66149.000000	6614.900000	50068.974082	20.000000
C:\Users\cware\Desktop\Steller20November\TagTesting20Nov2013\M12.DSG	11-1-2013	16:3:40	66150.000000	6615.000000	50067.555539	20.000000
C:\Users\cware\Desktop\Steller20November\TagTesting20Nov2013\M12.DSG	11-1-2013	16:3:40	66151.000000	6615.100000	50083.261902	20.000000
C:\Users\cware\Desktop\Steller20November\TagTesting20Nov2013\M12.DSG	11-1-2013	16:3:40	66152.000000	6615.200000	50069.696921	20.000000
C:\Users\cware\Desktop\Steller20November\TagTesting20Nov2013\M12.DSG	11-1-2013	16:3:40	66153.000000	6615.300000	50064.618769	20.000000
C:\Users\cware\Desktop\Steller20November\TagTesting20Nov2013\M12.DSG	11-1-2013	16:3:40	66154.000000	6615.400000	50058.570663	20.000000
C:\Users\cware\Desktop\Steller20November\TagTesting20Nov2013\M12.DSG	11-1-2013	16:3:40	66155.000000	6615.500000	50050.108199	20.000000
C:\Users\cware\Desktop\Steller20November\TagTesting20Nov2013\M12.DSG	11-1-2013	16:3:40	66156.000000	6615.600000	50053.642383	20.000000
C:\Users\cware\Desktop\Steller20November\TagTesting20Nov2013\M12.DSG	11-1-2013	16:3:40	66157.000000	6615.700000	50049.610292	20.000000
C:\Users\cware\Desktop\Steller20November\TagTesting20Nov2013\M12.DSG	11-1-2013	16:3:40	66158.000000	6615.800000	50049.312373	20.000000
C:\Users\cware\Desktop\Steller20November\TagTesting20Nov2013\M12.DSG	11-1-2013	16:3:40	66159.000000	6615.900000	50043.363225	20.000000
C:\Users\cware\Desktop\Steller20November\TagTesting20Nov2013\M12.DSG	11-1-2013	16:3:40	66160.000000	6616.000000	50034.004366	20.000000
C:\Users\cware\Desktop\Steller20November\TagTesting20Nov2013\M12.DSG	11-1-2013	16:3:40	66161.000000	6616.100000	50025.765596	20.000000
C:\Users\cware\Desktop\Steller20November\TagTesting20Nov2013\M12.DSG	11-1-2013	16:3:40	66162.000000	6616.200000	50028.802417	20.000000
C:\Users\cware\Desktop\Steller20November\TagTesting20Nov2013\M12.DSG	11-1-2013	16:3:40	66163.000000	6616.300000	50033.357960	20.000000
C:\Users\cware\Desktop\Steller20November\TagTesting20Nov2013\M12.DSG	11-1-2013	16:3:40	66164.000000	6616.400000	50041.347926	20.000000
C:\Users\cware\Desktop\Steller20November\TagTesting20Nov2013\M12.DSG	11-1-2013	16:3:40	66165.000000	6616.500000	50050.956270	20.000000
C:\Users\cware\Desktop\Steller20November\TagTesting20Nov2013\M12.DSG	11-1-2013	16:3:40	66166.000000	6616.600000	50064.745998	20.000000
C:\Users\cware\Desktop\Steller20November\TagTesting20Nov2013\M12.DSG	11-1-2013	16:3:40	66167.000000	6616.700000	50075.324678	20.000000
C:\Users\cware\Desktop\Steller20November\TagTesting20Nov2013\M12.DSG	11-1-2013	16:3:40	66168.000000	6616.800000	50088.118851	20.000000
C:\Users\cware\Desktop\Steller20November\TagTesting20Nov2013\M12.DSG	11-1-2013	16:3:40	66169.000000	6616.900000	50101.833802	20.000000
C:\Users\cware\Desktop\Steller20November\TagTesting20Nov2013\M12.DSG	11-1-2013	16:3:40	66170.000000	6617.000000	50111.417071	20.000000
C:\Users\cware\Desktop\Steller20November\TagTesting20Nov2013\M12.DSG	11-1-2013	16:3:40	66171.000000	6617.100000	50125.082543	20.000000
C:\Users\cware\Desktop\Steller20November\TagTesting20Nov2013\M12.DSG	11-1-2013	16:3:40	66172.000000	6617.200000	50119.532142	20.000000
C:\Users\cware\Desktop\Steller20November\TagTesting20Nov2013\M12.DSG	11-1-2013	16:3:40	66173.000000	6617.300000	50103.328279	20.000000
C:\Users\cware\Desktop\Steller20November\TagTesting20Nov2013\M12.DSG	11-1-2013	16:3:40	66174.000000	6617.400000	50097.827687	20.000000
C:\Users\cware\Desktop\Steller20November\TagTesting20Nov2013\M12.DSG	11-1-2013	16:3:40	66175.000000	6617.500000	50090.858422	20.000000
C:\Users\cware\Desktop\Steller20November\TagTesting20Nov2013\M12.DSG	11-1-2013	16:3:40	66176.000000	6617.600000	50068.157945	20.000000
C:\Users\cware\Desktop\Steller20November\TagTesting20Nov2013\M12.DSG	11-1-2013	16:3:40	66177.000000	6617.700000	50056.484062	20.000000
C:\Users\cware\Desktop\Steller20November\TagTesting20Nov2013\M12.DSG	11-1-2013	16:3:40	66178.000000	6617.800000	50055.115256	20.000000
C:\Users\cware\Desktop\Steller20November\TagTesting20Nov2013\M12.DSG	11-1-2013	16:3:40	66179.000000	6617.900000	50037.791817	20.000000
C:\Users\cware\Desktop\Steller20November\TagTesting20Nov2013\M12.DSG	11-1-2013	16:3:40	66180.000000	6618.000000	50038.712612	20.000000
C:\Users\cware\Desktop\Steller20November\TagTesting20Nov2013\M12.DSG	11-1-2013	16:3:40	66181.000000	6618.100000	50039.086183	20.000000
C:\Users\cware\Desktop\Steller20November\TagTesting20Nov2013\M12.DSG	11-1-2013	16:3:40	66182.000000	6618.200000	50035.751113	20.000000
C:\Users\cware\Desktop\Steller20November\TagTesting20Nov2013\M12.DSG	11-1-2013	16:3:40	66183.000000	6618.300000	50023.206208	20.000000
C:\Users\cware\Desktop\Steller20November\TagTesting20Nov2013\M12.DSG	11-1-2013	16:3:40	66184.000000	6618.400000	50025.073373	20.000000
C:\Users\cware\Desktop\Steller20November\TagTesting20Nov2013\M12.DSG	11-1-2013	16:3:40	66185.000000	6618.500000	50022.808150	20.000000
C:\Users\cware\Desktop\Steller20November\TagTesting20Nov2013\M12.DSG	11-1-2013	16:3:40	66186.000000	6618.600000	50016.834607	20.000000
C:\Users\cware\Desktop\Steller20November\TagTesting20Nov2013\M12.DSG	11-1-2013	16:3:40	66187.000000	6618.700000	50019.572881	20.000000
C:\Users\cware\Desktop\Steller20November\TagTesting20Nov2013\M12.DSG	11-1-2013	16:3:40	66188.000000	6618.800000	50006.978146	20.000000
C:\Users\cware\Desktop\Steller20November\TagTesting20Nov2013\M12.DSG	11-1-2013	16:3:40	66189.000000	6618.900000	50005.683829	20.000000
C:\Users\cware\Desktop\Steller20November\TagTesting20Nov2013\M12.DSG	11-1-2013	16:3:40	66190.000000	6619.000000	50007.899901	20.000000
C:\Users\cware\Desktop\Steller20November\TagTesting20Nov2013\M12.DSG	11-1-2013	16:3:40	66191.000000	6619.100000	49998.988732	20.000000
C:\Users\cware\Desktop\Steller20November\TagTesting20Nov2013\M12.DSG	11-1-2013	16:3:40	66192.000000	6619.200000	49992.318136	20.000000
C:\Users\cware\Desktop\Steller20November\TagTesting20Nov2013\M12.DSG	11-1-2013	16:3:40	66193.000000	6619.300000	49990.550820	20.000000
C:\Users\cware\Desktop\Steller20November\TagTesting20Nov2013\M12.DSG	11-1-2013	16:3:40	66194.000000	6619.400000	50000.134445	20.000000
C:\Users\cware\Desktop\Steller20November\TagTesting20Nov2013\M12.DSG	11-1-2013	16:3:40	66195.000000	6619.500000	49981.316865	20.000000
C:\Users\cware\Desktop\Steller20November\TagTesting20Nov2013\M12.DSG	11-1-2013	16:3:40	66196.000000	6619.600000	49971.559907	20.000000
C:\Users\cware\Desktop\Steller20November\TagTesting20Nov2013\M12.DSG	11-1-2013	16:3:40	66197.000000	6619.700000	49967.452971	20.000000
C:\Users\cware\Desktop\Steller20November\TagTesting20Nov2013\M12.DSG	11-1-2013	16:3:40	66198.000000	6619.800000	49962.126491	20.000000
C:\Users\cware\Desktop\Steller20November\TagTesting20Nov2013\M12.DSG	11-1-2013	16:3:40	66199.000000	6619.900000	49961.280233	20.000000
C:\Users\cware\Desktop\Steller20November\TagTesting20Nov2013\M12.DSG	11-1-2013	16:3:40	66200.000000	6620.000000	49952.519067	20.000000
C:\Users\cware\Desktop\Steller20November\TagTesting20Nov2013\M12.DSG	11-1-2013	16:3:40	66201.000000	6620.100000	49961.505050	20.000000
C:\Users\cware\Desktop\Steller20November\TagTesting20Nov2013\M12.DSG	11-1-2013	16:3:40	66202.000000	6620.200000	49951.896867	20.000000
C:\Users\cware\Desktop\Steller20November\TagTesting20Nov2013\M12.DSG	11-1-2013	16:3:40	66203.000000	6620.300000	49949.532737	20.000000
C:\Users\cware\Desktop\Steller20November\TagTesting20Nov2013\M12.DSG	11-1-2013	16:3:40	66204.000000	6620.400000	49940.721609	20.000000
C:\Users\cware\Desktop\Steller20November\TagTesting20Nov2013\M12.DSG	11-1-2013	16:3:40	66205.000000	6620.500000	49944.405162	20.000000
C:\Users\cware\Desktop\Steller20November\TagTesting20Nov2013\M12.DSG	11-1-2013	16:3:40	66206.000000	6620.600000	49947.566968	20.000000
C:\Users\cware\Desktop\Steller20November\TagTesting20Nov2013\M12.DSG	11-1-2013	16:3:40	66207.000000	6620.700000	49952.047334	20.000000
C:\Users\cware\Desktop\Steller20November\TagTesting20Nov2013\M12.DSG	11-1-2013	16:3:40	66208.000000	6620.800000	49955.407690	20.000000
C:\Users\cware\Desktop\Steller20November\TagTesting20Nov2013\M12.DSG	11-1-2013	16:3:40	66209.000000	6620.900000	49961.581186	20.000000
C:\Users\cware\Desktop\Steller20November\TagTesting20Nov2013\M12.DSG	11-1-2013	16:3:40	66210.000000	6621.000000	49967.331097	20.000000
C:\Users\cware\Desktop\Steller20November\TagTesting20Nov2013\M12.DSG	11-1-2013	16:3:40	66211.000000	6621.100000	49972.184990	20.000000
C:\Users\cware\Desktop\Steller20November\TagTesting20Nov2013\M12.DSG	11-1-2013	16:3:40	66212.000000	6621.200000	49977.486903	20.000000
C:\Users\cware\Desktop\Steller20November\TagTesting20Nov2013\M12.DSG	11-1-2013	16:3:40	66213.000000	6621.300000	49969.870572	20.000000
C:\Users\cware\Desktop\Steller20November\TagTesting20Nov2013\M12.DSG	11-1-2013	16:3:40	66214.000000	6621.400000	49939.030963	20.000000
C:\Users\cware\Desktop\Steller20November\TagTesting20Nov2013\M12.DSG	11-1-2013	16:3:40	66215.000000	6621.500000	49939.926880	20.000000
C:\Users\cware\Desktop\Steller20November\TagTesting20Nov2013\M12.DSG	11-1-2013	16:3:40	66216.000000	6621.600000	49930.269550	20.000000
C:\Users\cware\Desktop\Steller20November\TagTesting20Nov2013\M12.DSG	11-1-2013	16:3:40	66217.000000	6621.700000	49916.878456	20.000000
C:\Users\cware\Desktop\Steller20November\TagTesting20Nov2013\M12.DSG	11-1-2013	16:3:40	66218.000000	6621.800000	49899.355534	20.000000
C:\Users\cware\Desktop\Steller20November\TagTesting20Nov2013\M12.DSG	11-1-2013	16:3:40	66219.000000	6621.900000	49883.027046	20.000000
C:\Users\cware\Desktop\Steller20November\TagTesting20Nov2013\M12.DSG	11-1-2013	16:3:40	66220.000000	6622.000000	49869.312570	20.000000
C:\Users\cware\Desktop\Steller20November\TagTesting20Nov2013\M12.DSG	11-1-2013	16:3:40	66221.000000	6622.100000	49851.664987	20.000000
C:\Users\cware\Desktop\Steller20November\TagTesting20Nov2013\M12.DSG	11-1-2013	16:3:40	66222.000000	6622.200000	49837.203571	20.000000
C:\Users\cware\Desktop\Steller20November\TagTesting20Nov2013\M12.DSG	11-1-2013	16:3:40	66223.000000	6622.300000	49834.092444	20.000000
C:\Users\cware\Desktop\Steller20November\TagTesting20Nov2013\M12.DSG	11-1-2013	16:3:40	66224.000000	6622.400000	49827.645507	20.000000
C:\Users\cware\Desktop\Steller20November\TagTesting20Nov2013\M12.DSG	11-1-2013	16:3:40	66225.000000	6622.500000	49810.072710	20.000000
C:\Users\cware\Desktop\Steller20November\TagTesting20Nov2013\M12.DSG	11-1-2013	16:3:40	66226.000000	6622.600000	49803.999644	20.000000
C:\Users\cware\Desktop\Steller20November\TagTesting20Nov2013\M12.DSG	11-1-2013	16:3:40	66227.000000	6622.700000	49799.718523	20.000000
C:\Users\cware\Desktop\Steller20November\TagTesting20Nov2013\M12.DSG	11-1-2013	16:3:40	66228.000000	6622.800000	49776.544842	20.000000
C:\Users\cware\Desktop\Steller20November\TagTesting20Nov2013\M12.DSG	11-1-2013	16:3:40	66229.000000	6622.900000	49773.533615	20.000000
C:\Users\cware\Desktop\Steller20November\TagTesting20Nov2013\M12.DSG	11-1-2013	16:3:40	66230.000000	6623.000000	49752.276696	20.000000
C:\Users\cware\Desktop\Steller20November\TagTesting20Nov2013\M12.DSG	11-1-2013	16:3:40	66231.000000	6623.100000	49749.439339	20.000000
C:\Users\cware\Desktop\Steller20November\TagTesting20Nov2013\M12.DSG	11-1-2013	16:3:40	66232.000000	6623.200000	49728.954402	20.000000
C:\Users\cware\Desktop\Steller20November\TagTesting20Nov2013\M12.DSG	11-1-2013	16:3:40	66233.000000	6623.300000	49712.401990	20.000000
C:\Users\cware\Desktop\Steller20November\TagTesting20Nov2013\M12.DSG	11-1-2013	16:3:40	66234.000000	6623.400000	49713.223719	20.000000
C:\Users\cware\Desktop\Steller20November\TagTesting20Nov2013\M12.DSG	11-1-2013	16:3:40	66235.000000	6623.500000	49702.321311	20.000000
C:\Users\cware\Desktop\Steller20November\TagTesting20Nov2013\M12.DSG	11-1-2013	16:3:40	66236.000000	6623.600000	49687.835086	20.000000
C:\Users\cware\Desktop\Steller20November\TagTesting20Nov2013\M12.DSG	11-1-2013	16:3:40	66237.000000	6623.700000	49678.003263	20.000000
C:\Users\cware\Desktop\Steller20November\TagTesting20Nov2013\M12.DSG	11-1-2013	16:3:40	66238.000000	6623.800000	49680.990477	20.000000
C:\Users\cware\Desktop\Steller20November\TagTesting20Nov2013\M12.DSG	11-1-2013	16:3:40	66239.000000	6623.900000	49678.600830	20.000000
C:\Users\cware\Desktop\Steller20November\TagTesting20Nov2013\M12.DSG	11-1-2013	16:3:40	66240.000000	6624.000000	49690.200443	20.000000
C:\Users\cware\Desktop\Steller20November\TagTesting20Nov2013\M12.DSG	11-1-2013	16:3:40	66241.000000	6624.100000	49702.546620	20.000000
C:\Users\cware\Desktop\Steller20November\TagTesting20Nov2013\M12.DSG	11-1-2013	16:3:40	66242.000000	6624.200000	49705.359313	20.000000
C:\Users\cware\Desktop\Steller20November\TagTesting20Nov2013\M12.DSG	11-1-2013	16:3:40	66243.000000	6624.300000	49717.058020	20.000000
C:\Users\cware\Desktop\Steller20November\TagTesting20Nov2013\M12.DSG	11-1-2013	16:3:40	66244.000000	6624.400000	49728.458431	20.000000
C:\Users\cware\Desktop\Steller20November\TagTesting20Nov2013\M12.DSG	11-1-2013	16:3:40	66245.000000	6624.500000	49746.952392	20.000000
C:\Users\cware\Desktop\Steller20November\TagTesting20Nov2013\M12.DSG	11-1-2013	16:3:40	66246.000000	6624.600000	49759.298857	20.000000
C:\Users\cware\Desktop\Steller20November\TagTesting20Nov2013\M12.DSG	11-1-2013	16:3:40	66247.000000	6624.700000	49769.479218	20.000000
C:\Users\cware\Desktop\Steller20November\TagTesting20Nov2013\M12.DSG	11-1-2013	16:3:40	66248.000000	6624.800000	49787.500421	20.000000
C:\Users\cware\Desktop\Steller20November\TagTesting20Nov2013\M12.DSG	11-1-2013	16:3:40	66249.000000	6624.900000	49794.893504	20.000000
C:\Users\cware\Desktop\Steller20November\TagTesting20Nov2013\M12.DSG	11-1-2013	16:3:40	66250.000000	6625.000000	49785.310639	20.000000
C:\Users\cware\Desktop\Steller20November\TagTesting20Nov2013\M12.DSG	11-1-2013	16:3:40	66251.000000	6625.100000	49761.141426	20.000000
C:\Users\cware\Desktop\Steller20November\TagTesting20Nov2013\M12.DSG	11-1-2013	16:3:40	66252.000000	6625.200000	49747.974065	20.000000
C:\Users\cware\Desktop\Steller20November\TagTesting20Nov2013\M12.DSG	11-1-2013	16:3:40	66253.000000	6625.300000	49752.156150	20.000000
C:\Users\cware\Desktop\Steller20November\TagTesting20Nov2013\M12.DSG	11-1-2013	16:3:40	66254.000000	6625.400000	49743.917590	20.000000
C:\Users\cware\Desktop\Steller20November\TagTesting20Nov2013\M12.DSG	11-1-2013	16:3:40	66255.000000	6625.500000	49739.312825	20.000000
C:\Users\cware\Desktop\Steller20November\TagTesting20Nov2013\M12.DSG	11-1-2013	16:3:40	66256.000000	6625.600000	49734.608509	20.000000
C:\Users\cware\Desktop\Steller20November\TagTesting20Nov2013\M12.DSG	11-1-2013	16:3:40	66257.000000	6625.700000	49728.759142	20.000000
C:\Users\cware\Desktop\Steller20November\TagTesting20Nov2013\M12.DSG	11-1-2013	16:3:40	66258.000000	6625.800000	49717.658124	20.000000
C:\Users\cware\Desktop\Steller20November\TagTesting20Nov2013\M12.DSG	11-1-2013	16:3:40	66259.000000	6625.900000	49720.222130	20.000000
C:\Users\cware\Desktop\Steller20November\TagTesting20Nov2013\M12.DSG	11-1-2013	16:3:40	66260.000000	6626.000000	49714.099054	20.000000
C:\Users\cware\Desktop\Steller20November\TagTesting20Nov2013\M12.DSG	11-1-2013	16:3:40	66261.000000	6626.100000	49707.826746	20.000000
C:\Users\cware\Desktop\Steller20November\TagTesting20Nov2013\M12.DSG	11-1-2013	16:3:40	66262.000000	6626.200000	49701.927514	20.000000
C:\Users\cware\Desktop\Steller20November\TagTesting20Nov2013\M12.DSG	11-1-2013	16:3:40	66263.000000	6626.300000	49690.328667	20.000000
C:\Users\cware\Desktop\Steller20November\TagTesting20Nov2013\M12.DSG	11-1-2013	16:3:40	66264.000000	6626.400000	49688.188169	20.000000
C:\Users\cware\Desktop\Steller20November\TagTesting20Nov2013\M12.DSG	11-1-2013	16:3:40	66265.000000	6626.500000	49672.208793	20.000000
C:\Users\cware\Desktop\Steller20November\TagTesting20Nov2013\M12.DSG	11-1-2013	16:3:40	66266.000000	6626.600000	49675.170624	20.000000
C:\Users\cware\Desktop\Steller20November\TagTesting20Nov2013\M12.DSG	11-1-2013	16:3:40	66267.000000	6626.700000	49674.175045	20.000000
C:\Users\cware\Desktop\Steller20November\TagTesting20Nov2013\M12.DSG	11-1-2013	16:3:40	66268.000000	6626.800000	49655.855381	20.000000
C:\Users\cware\Desktop\Steller20November\TagTesting20Nov2013\M12.DSG	11-1-2013	16:3:40	66269.000000	6626.900000	49650.056014	20.000000
C:\Users\cware\Desktop\Steller20November\TagTesting20Nov2013\M12.DSG	11-1-2013	16:3:40	66270.000000	6627.000000	49638.730649	20.000000
C:\Users\cware\Desktop\Steller20November\TagTesting20Nov2013\M12.DSG	11-1-2013	16:3:40	66271.000000	6627.100000	49641.892309	20.000000
C:\Users\cware\Desktop\Steller20November\TagTesting20Nov2013\M12.DSG	11-1-2013	16:3:40	66272.000000	6627.200000	49639.353359	20.000000
C:\Users\cware\Desktop\Steller20November\TagTesting20Nov2013\M12.DSG	11-1-2013	16:3:40	66273.000000	6627.300000	49629.944795	20.000000
C:\Users\cware\Desktop\Steller20November\TagTesting20Nov2013\M12.DSG	11-1-2013	16:3:40	66274.000000	6627.400000	49624.867105	20.000000
C:\Users\cware\Desktop\Steller20November\TagTesting20Nov2013\M12.DSG	11-1-2013	16:3:40	66275.000000	6627.500000	49618.047182	20.000000
C:\Users\cware\Desktop\Steller20November\TagTesting20Nov2013\M12.DSG	11-1-2013	16:3:40	66276.000000	6627.600000	49608.315109	20.000000
C:\Users\cware\Desktop\Steller20November\TagTesting20Nov2013\M12.DSG	11-1-2013	16:3:40	66277.000000	6627.700000	49599.254454	20.000000
C:\Users\cware\Desktop\Steller20November\TagTesting20Nov2013\M12.DSG	11-1-2013	16:3:40	66278.000000	6627.800000	49586.809099	20.000000
C:\Users\cware\Desktop\Steller20November\TagTesting20Nov2013\M12.DSG	11-1-2013	16:3:40	66279.000000	6627.900000	49577.873572	20.000000
C:\Users\cware\Desktop\Steller20November\TagTesting20Nov2013\M12.DSG	11-1-2013	16:3:40	66280.000000	6628.000000	49568.315997	20.000000
C:\Users\cware\Desktop\Steller20November\TagTesting20Nov2013\M12.DSG	11-1-2013	16:3:40	66281.000000	6628.100000	49555.995023	20.000000
C:\Users\cware\Desktop\Steller20November\TagTesting20Nov2013\M12.DSG	11-1-2013	16:3:40	66282.000000	6628.200000	49548.477834	20.000000
C:\Users\cware\Desktop\Steller20November\TagTesting20Nov2013\M12.DSG	11-1-2013	16:3:40	66283.000000	6628.300000	49530.282967	20.000000
C:\Users\cware\Desktop\Steller20November\TagTesting20Nov2013\M12.DSG	11-1-2013	16:3:40	66284.000000	6628.400000	49512.212168	20.000000
C:\Users\cware\Desktop\Steller20November\TagTesting20Nov2013\M12.DSG	11-1-2013	16:3:40	66285.000000	6628.500000	49502.753505	20.000000
C:\Users\cware\Desktop\Steller20November\TagTesting20Nov2013\M12.DSG	11-1-2013	16:3:40	66286.000000	6628.600000	49486.400491	20.000000
C:\Users\cware\Desktop\Steller20November\TagTesting20Nov2013\M12.DSG	11-1-2013	16:3:40	66287.000000	6628.700000	49478.684296	20.000000
C:\Users\cware\Desktop\Steller20November\TagTesting20Nov2013\M12.DSG	11-1-2013	16:3:40	66288.000000	6628.800000	49466.935645	20.000000
C:\Users\cware\Desktop\Steller20November\TagTesting20Nov2013\M12.DSG	11-1-2013	16:3:40	66289.000000	6628.900000	49452.798211	20.000000
C:\Users\cware\Desktop\Steller20November\TagTesting20Nov2013\M12.DSG	11-1-2013	16:3:40	66290.000000	6629.000000	49462.475788	20.000000
C:\Users\cware\Desktop\Steller20November\TagTesting20Nov2013\M12.DSG	11-1-2013	16:3:40	66291.000000	6629.100000	49470.191839	20.000000
C:\Users\cware\Desktop\Steller20November\TagTesting20Nov2013\M12.DSG	11-1-2013	16:3:40	66292.000000	6629.200000	49470.119049	20.000000
C:\Users\cware\Desktop\Steller20November\TagTesting20Nov2013\M12.DSG	11-1-2013	16:3:40	66293.000000	6629.300000	49470.418656	20.000000
C:\Users\cware\Desktop\Steller20November\TagTesting20Nov2013\M12.DSG	11-1-2013	16:3:40	66294.000000	6629.400000	49473.877101	20.000000
C:\Users\cware\Desktop\Steller20November\TagTesting20Nov2013\M12.DSG	11-1-2013	16:3:40	66295.000000	6629.500000	49473.132115	20.000000
C:\Users\cware\Desktop\Steller20November\TagTesting20Nov2013\M12.DSG	11-1-2013	16:3:40	66296.000000	6629.600000	49471.836457	20.000000
C:\Users\cware\Desktop\Steller20November\TagTesting20Nov2013\M12.DSG	11-1-2013	16:3:40	66297.000000	6629.700000	49472.785099	20.000000
C:\Users\cware\Desktop\Steller20November\TagTesting20Nov2013\M12.DSG	11-1-2013	16:3:40	66298.000000	6629.800000	49470.644510	20.000000
C:\Users\cware\Desktop\Steller20November\TagTesting20Nov2013\M12.DSG	11-1-2013	16:3:40	66299.000000	6629.900000	49470.993895	20.000000
C:\Users\cware\Desktop\Steller20November\TagTesting20Nov2013\M12.DSG	11-1-2013	16:3:40	66300.000000	6630.000000	49470.248219	20.000000
C:\Users\cware\Desktop\Steller20November\TagTesting20Nov2013\M12.DSG	11-1-2013	16:3:40	66301.000000	6630.100000	49474.056709	20.000000
C:\Users\cware\Desktop\Steller20November\TagTesting20Nov2013\M12.DSG	11-1-2013	16:3:40	66302.000000	6630.200000	49470.621150	20.000000
C:\Users\cware\Desktop\Steller20November\TagTesting20Nov2013\M12.DSG	11-1-2013	16:3:40	66303.000000	6630.300000	49474.180782	20.000000
C:\Users\cware\Desktop\Steller20November\TagTesting20Nov2013\M12.DSG	11-1-2013	16:3:40	66304.000000	6630.400000	49471.766179	20.000000
C:\Users\cware\Desktop\Steller20November\TagTesting20Nov2013\M12.DSG	11-1-2013	16:3:40	66305.000000	6630.500000	49470.719578	20.000000
C:\Users\cware\Desktop\Steller20November\TagTesting20Nov2013\M12.DSG	11-1-2013	16:3:40	66306.000000	6630.600000	49473.480828	20.000000
C:\Users\cware\Desktop\Steller20November\TagTesting20Nov2013\M12.DSG	11-1-2013	16:3:40	66307.000000	6630.700000	49468.778029	20.000000
C:\Users\cware\Desktop\Steller20November\TagTesting20Nov2013\M12.DSG	11-1-2013	16:3:40	66308.000000	6630.800000	49469.950013	20.000000
C:\Users\cware\Desktop\Steller20November\TagTesting20Nov2013\M12.DSG	11-1-2013	16:3:40	66309.000000	6630.900000	49471.070008	20.000000
C:\Users\cware\Desktop\Steller20November\TagTesting20Nov2013\M12.DSG	11-1-2013	16:3:40	66310.000000	6631.000000	49471.518549	20.000000
C:\Users\cware\Desktop\Steller20November\TagTesting20Nov2013\M12.DSG	11-1-2013	16:3:40	66311.000000	6631.100000	49472.090109	20.000000
C:\Users\cware\Desktop\Steller20November\TagTesting20Nov2013\M12.DSG	11-1-2013	16:3:40	66312.000000	6631.200000	49471.519286	20.000000
C:\Users\cware\Desktop\Steller20November\TagTesting20Nov2013\M12.DSG	11-1-2013	16:3:40	66313.000000	6631.300000	49474.456014	20.000000
C:\Users\cware\Desktop\Steller20November\TagTesting20Nov2013\M12.DSG	11-1-2013	16:3:40	66314.000000	6631.400000	49471.693653	20.000000
C:\Users\cware\Desktop\Steller20November\TagTesting20Nov2013\M12.DSG	11-1-2013	16:3:40	66315.000000	6631.500000	49470.473344	20.000000
C:\Users\cware\Desktop\Steller20November\TagTesting20Nov2013\M12.DSG	11-1-2013	16:3:40	66316.000000	6631.600000	49470.323973	20.000000
C:\Users\cware\Desktop\Steller20November\TagTesting20Nov2013\M12.DSG	11-1-2013	16:3:40	66317.000000	6631.700000	49469.254359	20.000000
C:\Users\cware\Desktop\Steller20November\TagTesting20Nov2013\M12.DSG	11-1-2013	16:3:40	66318.000000	6631.800000	49469.305850	20.000000
C:\Users\cware\Desktop\Steller20November\TagTesting20Nov2013\M12.DSG	11-1-2013	16:3:40	66319.000000	6631.900000	49470.625714	20.000000
C:\Users\cware\Desktop\Steller20November\TagTesting20Nov2013\M12.DSG	11-1-2013	16:3:40	66320.000000	6632.000000	49468.435052	20.000000
C:\Users\cware\Desktop\Steller20November\TagTesting20Nov2013\M12.DSG	11-1-2013	16:3:40	66321.000000	6632.100000	49467.339653	20.000000
C:\Users\cware\Desktop\Steller20November\TagTesting20Nov2013\M12.DSG	11-1-2013	16:3:40	66322.000000	6632.200000	49469.904826	20.000000
C:\Users\cware\Desktop\Steller20November\TagTesting20Nov2013\M12.DSG	11-1-2013	16:3:40	66323.000000	6632.300000	49469.531092	20.000000
C:\Users\cware\Desktop\Steller20November\TagTesting20Nov2013\M12.DSG	11-1-2013	16:3:40	66324.000000	6632.400000	49470.724423	20.000000
C:\Users\cware\Desktop\Steller20November\TagTesting20Nov2013\M12.DSG	11-1-2013	16:3:40	66325.000000	6632.500000	49471.371055	20.000000
C:\Users\cware\Desktop\Steller20November\TagTesting20Nov2013\M12.DSG	11-1-2013	16:3:40	66326.000000	6632.600000	49470.225272	20.000000
C:\Users\cware\Desktop\Steller20November\TagTesting20Nov2013\M12.DSG	11-1-2013	16:3:40	66327.000000	6632.700000	49471.745635	20.000000
C:\Users\cware\Desktop\Steller20November\TagTesting20Nov2013\M12.DSG	11-1-2013	16:3:40	66328.000000	6632.800000	49472.990913	20.000000
C:\Users\cware\Desktop\Steller20November\TagTesting20Nov2013\M12.DSG	11-1-2013	16:3:40	66329.000000	6632.900000	49471.397322	20.000000
C:\Users\cware\Desktop\Steller20November\TagTesting20Nov2013\M12.DSG	11-1-2013	16:3:40	66330.000000	6633.000000	49471.523490	20.000000
C:\Users\cware\Desktop\Steller20November\TagTesting20Nov2013\M12.DSG	11-1-2013	16:3:40	66331.000000	6633.100000	49470.551957	20.000000
C:\Users\cware\Desktop\Steller20November\TagTesting20Nov2013\M12.DSG	11-1-2013	16:3:40	66332.000000	6633.200000	49470.005292	20.000000
C:\Users\cware\Desktop\Steller20November\TagTesting20Nov2013\M12.DSG	11-1-2013	16:3:40	66333.000000	6633.300000	49468.959676	20.000000
C:\Users\cware\Desktop\Steller20November\TagTesting20Nov2013\M12.DSG	11-1-2013	16:3:40	66334.000000	6633.400000	49471.498369	20.000000
C:\Users\cware\Desktop\Steller20November\TagTesting20Nov2013\M12.DSG	11-1-2013	16:3:40	66335.000000	6633.500000	49468.686304	20.000000
C:\Users\cware\Desktop\Steller20November\TagTesting20Nov2013\M12.DSG	11-1-2013	16:3:40	66336.000000	6633.600000	49470.230057	20.000000
C:\Users\cware\Desktop\Steller20November\TagTesting20Nov2013\M12.DSG	11-1-2013	16:3:40	66337.000000	6633.700000	49470.080880	20.000000
C:\Users\cware\Desktop\Steller20November\TagTesting20Nov2013\M12.DSG	11-1-2013	16:3:40	66338.000000	6633.800000	49470.379225	20.000000
C:\Users\cware\Desktop\Steller20November\TagTesting20Nov2013\M12.DSG	11-1-2013	16:3:40	66339.000000	6633.900000	49470.751071	20.000000
C:\Users\cware\Desktop\Steller20November\TagTesting20Nov2013\M12.DSG	11-1-2013	16:3:40	66340.000000	6634.000000	49472.219891	20.000000
C:\Users\cware\Desktop\Steller20November\TagTesting20Nov2013\M12.DSG	11-1-2013	16:3:40	66341.000000	6634.100000	49472.293375	20.000000
C:\Users\cware\Desktop\Steller20November\TagTesting20Nov2013\M12.DSG	11-1-2013	16:3:40	66342.000000	6634.200000	49468.063461	20.000000
C:\Users\cware\Desktop\Steller20November\TagTesting20Nov2013\M12.DSG	11-1-2013	16:3:40	66343.000000	6634.300000	49470.600971	20.000000
C:\Users\cware\Desktop\Steller20November\TagTesting20Nov2013\M12.DSG	11-1-2013	16:3:40	66344.000000	6634.400000	49466.843669	20.000000
C:\Users\cware\Desktop\Steller20November\TagTesting20Nov2013\M12.DSG	11-1-2013	16:3:40	66345.000000	6634.500000	49468.015644	20.000000
C:\Users\cware\Desktop\Steller20November\TagTesting20Nov2013\M12.DSG	11-1-2013	16:3:40	66346.000000	6634.600000	49472.069916	20.000000
C:\Users\cware\Desktop\Steller20November\TagTesting20Nov2013\M12.DSG	11-1-2013	16:3:40	66347.000000	6634.700000	49468.237889	20.000000
C:\Users\cware\Desktop\Steller20November\TagTesting20Nov2013\M12.DSG	11-1-2013	16:3:40	66348.000000	6634.800000	49487.579242	20.000000
C:\Users\cware\Desktop\Steller20November\TagTesting20Nov2013\M12.DSG	11-1-2013	16:3:40	66349.000000	6634.900000	49500.449101	20.000000
C:\Users\cware\Desktop\Steller20November\TagTesting20Nov2013\M12.DSG	11-1-2013	16:3:40	66350.000000	6635.000000	49505.924766	20.000000
C:\Users\cware\Desktop\Steller20November\TagTesting20Nov2013\M12.DSG	11-1-2013	16:3:40	66351.000000	6635.100000	49532.332863	20.000000
C:\Users\cware\Desktop\Steller20November\TagTesting20Nov2013\M12.DSG	11-1-2013	16:3:40	66352.000000	6635.200000	49549.483980	20.000000
C:\Users\cware\Desktop\Steller20November\TagTesting20Nov2013\M12.DSG	11-1-2013	16:3:40	66353.000000	6635.300000	49566.236052	20.000000
C:\Users\cware\Desktop\Steller20November\TagTesting20Nov2013\M12.DSG	11-1-2013	16:3:40	66354.000000	6635.400000	49586.572065	20.000000
C:\Users\cware\Desktop\Steller20November\TagTesting20Nov2013\M12.DSG	11-1-2013	16:3:40	66355.000000	6635.500000	49614.948075	20.000000
C:\Users\cware\Desktop\Steller20November\TagTesting20Nov2013\M12.DSG	11-1-2013	16:3:40	66356.000000	6635.600000	49636.628297	20.000000
C:\Users\cware\Desktop\Steller20November\TagTesting20Nov2013\M12.DSG	11-1-2013	16:3:40	66357.000000	6635.700000	49654.101446	20.000000
C:\Users\cware\Desktop\Steller20November\TagTesting20Nov2013\M12.DSG	11-1-2013	16:3:40	66358.000000	6635.800000	49672.993325	20.000000
C:\Users\cware\Desktop\Steller20November\TagTesting20Nov2013\M12.DSG	11-1-2013	16:3:40	66359.000000	6635.900000	49683.746540	20.000000
C:\Users\cware\Desktop\Steller20November\TagTesting20Nov2013\M12.DSG	11-1-2013	16:3:40	66360.000000	6636.000000	49673.566445	20.000000
C:\Users\cware\Desktop\Steller20November\TagTesting20Nov2013\M12.DSG	11-1-2013	16:3:40	66361.000000	6636.100000	49642.079288	20.000000
C:\Users\cware\Desktop\Steller20November\TagTesting20Nov2013\M12.DSG	11-1-2013	16:3:40	66362.000000	6636.200000	49656.391343	20.000000
C:\Users\cware\Desktop\Steller20November\TagTesting20Nov2013\M12.DSG	11-1-2013	16:3:40	66363.000000	6636.300000	49677.498724	20.000000
C:\Users\cware\Desktop\Steller20November\TagTesting20Nov2013\M12.DSG	11-1-2013	16:3:40	66364.000000	6636.400000	49669.384559	20.000000
C:\Users\cware\Desktop\Steller20November\TagTesting20Nov2013\M12.DSG	11-1-2013	16:3:40	66365.000000	6636.500000	49662.514643	20.000000
C:\Users\cware\Desktop\Steller20November\TagTesting20Nov2013\M12.DSG	11-1-2013	16:3:40	66366.000000	6636.600000	49670.678529	20.000000
C:\Users\cware\Desktop\Steller20November\TagTesting20Nov2013\M12.DSG	11-1-2013	16:3:40	66367.000000	6636.700000	49675.607240	20.000000
C:\Users\cware\Desktop\Steller20November\TagTesting20Nov2013\M12.DSG	11-1-2013	16:3:40	66368.000000	6636.800000	49672.570379	20.000000
C:\Users\cware\Desktop\Steller20November\TagTesting20Nov2013\M12.DSG	11-1-2013	16:3:40	66369.000000	6636.900000	49663.982971	20.000000
C:\Users\cware\Desktop\Steller20November\TagTesting20Nov2013\M12.DSG	11-1-2013	16:3:40	66370.000000	6637.000000	49677.001057	20.000000
C:\Users\cware\Desktop\Steller20November\TagTesting20Nov2013\M12.DSG	11-1-2013	16:3:40	66371.000000	6637.100000	49686.160590	20.000000
C:\Users\cware\Desktop\Steller20November\TagTesting20Nov2013\M12.DSG	11-1-2013	16:3:40	66372.000000	6637.200000	49678.867480	20.000000
C:\Users\cware\Desktop\Steller20November\TagTesting20Nov2013\M12.DSG	11-1-2013	16:3:40	66373.000000	6637.300000	49675.258113	20.000000
C:\Users\cware\Desktop\Steller20November\TagTesting20Nov2013\M12.DSG	11-1-2013	16:3:40	66374.000000	6637.400000	49681.231871	20.000000
C:\Users\cware\Desktop\Steller20November\TagTesting20Nov2013\M12.DSG	11-1-2013	16:3:40	66375.000000	6637.500000	49676.851210	20.000000
C:\Users\cware\Desktop\Steller20November\TagTesting20Nov2013\M12.DSG	11-1-2013	16:3:40	66376.000000	6637.600000	49677.274352	20.000000
C:\Users\cware\Desktop\Steller20November\TagTesting20Nov2013\M12.DSG	11-1-2013	16:3:40	66377.000000	6637.700000	49678.120349	20.000000
C:\Users\cware\Desktop\Steller20November\TagTesting20Nov2013\M12.DSG	11-1-2013	16:3:40	66378.000000	6637.800000	49684.343296	20.000000
C:\Users\cware\Desktop\Steller20November\TagTesting20Nov2013\M12.DSG	11-1-2013	16:3:40	66379.000000	6637.900000	49680.883292	20.000000
C:\Users\cware\Desktop\Steller20November\TagTesting20Nov2013\M12.DSG	11-1-2013	16:3:40	66380.000000	6638.000000	49682.799759	20.000000
C:\Users\cware\Desktop\Steller20November\TagTesting20Nov2013\M12.DSG	11-1-2013	16:3:40	66381.000000	6638.100000	49681.853675	20.000000
C:\Users\cware\Desktop\Steller20November\TagTesting20Nov2013\M12.DSG	11-1-2013	16:3:40	66382.000000	6638.200000	49668.810868	20.000000
C:\Users\cware\Desktop\Steller20November\TagTesting20Nov2013\M12.DSG	11-1-2013	16:3:40	66383.000000	6638.300000	49672.842886	20.000000
C:\Users\cware\Desktop\Steller20November\TagTesting20Nov2013\M12.DSG	11-1-2013	16:3:40	66384.000000	6638.400000	49667.092994	20.000000
C:\Users\cware\Desktop\Steller20November\TagTesting20Nov2013\M12.DSG	11-1-2013	16:3:40	66385.000000	6638.500000	49660.347672	20.000000
C:\Users\cware\Desktop\Steller20November\TagTesting20Nov2013\M12.DSG	11-1-2013	16:3:40	66386.000000	6638.600000	49660.098558	20.000000
C:\Users\cware\Desktop\Steller20November\TagTesting20Nov2013\M12.DSG	11-1-2013	16:3:40	66387.000000	6638.700000	49662.737068	20.000000
C:\Users\cware\Desktop\Steller20November\TagTesting20Nov2013\M12.DSG	11-1-2013	16:3:40	66388.000000	6638.800000	49655.468713	20.000000
C:\Users\cware\Desktop\Steller20November\TagTesting20Nov2013\M12.DSG	11-1-2013	16:3:40	66389.000000	6638.900000	49649.469986	20.000000
C:\Users\cware\Desktop\Steller20November\TagTesting20Nov2013\M12.DSG	11-1-2013	16:3:40	66390.000000	6639.000000	49649.843046	20.000000
C:\Users\cware\Desktop\Steller20November\TagTesting20Nov2013\M12.DSG	11-1-2013	16:3:40	66391.000000	6639.100000	49643.769855	20.000000
C:\Users\cware\Desktop\Steller20November\TagTesting20Nov2013\M12.DSG	11-1-2013	16:3:40	66392.000000	6639.200000	49631.771983	20.000000
C:\Users\cware\Desktop\Steller20November\TagTesting20Nov2013\M12.DSG	11-1-2013	16:3:40	66393.000000	6639.300000	49631.224298	20.000000
C:\Users\cware\Desktop\Steller20November\TagTesting20Nov2013\M12.DSG	11-1-2013	16:3:40	66394.000000	6639.400000	49619.475497	20.000000
C:\Users\cware\Desktop\Steller20November\TagTesting20Nov2013\M12.DSG	11-1-2013	16:3:40	66395.000000	6639.500000	49617.484828	20.000000
C:\Users\cware\Desktop\Steller20November\TagTesting20Nov2013\M12.DSG	11-1-2013	16:3:40	66396.000000	6639.600000	49608.225490	20.000000
C:\Users\cware\Desktop\Steller20November\TagTesting20Nov2013\M12.DSG	11-1-2013	16:3:40	66397.000000	6639.700000	49602.998288	20.000000
C:\Users\cware\Desktop\Steller20November\TagTesting20Nov2013\M12.DSG	11-1-2013	16:3:40	66398.000000	6639.800000	49590.702081	20.000000
C:\Users\cware\Desktop\Steller20November\TagTesting20Nov2013\M12.DSG	11-1-2013	16:3:40	66399.000000	6639.900000	49576.214985	20.000000
C:\Users\cware\Desktop\Steller20November\TagTesting20Nov2013\M12.DSG	11-1-2013	16:3:40	66400.000000	6640.000000	49572.929510	20.000000
C:\Users\cware\Desktop\Steller20November\TagTesting20Nov2013\M12.DSG	11-1-2013	16:3:40	66401.000000	6640.100000	49564.740268	20.000000
C:\Users\cware\Desktop\Steller20November\TagTesting20Nov2013\M12.DSG	11-1-2013	16:3:40	66402.000000	6640.200000	49551.995754	20.000000
C:\Users\cware\Desktop\Steller20November\TagTesting20Nov2013\M12.DSG	11-1-2013	16:3:40	66403.000000	6640.300000	49542.313409	20.000000
C:\Users\cware\Desktop\Steller20November\TagTesting20Nov2013\M12.DSG	11-1-2013	16:3:40	66404.000000	6640.400000	49522.748609	20.000000
C:\Users\cware\Desktop\Steller20November\TagTesting20Nov2013\M12.DSG	11-1-2013	16:3:40	66405.000000	6640.500000	49506.469823	20.000000
C:\Users\cware\Desktop\Steller20November\TagTesting20Nov2013\M12.DSG	11-1-2013	16:3:40	66406.000000	6640.600000	49497.309968	20.000000
C:\Users\cware\Desktop\Steller20November\TagTesting20Nov2013\M12.DSG	11-1-2013	16:3:40	66407.000000	6640.700000	49492.680371	20.000000
C:\Users\cware\Desktop\Steller20November\TagTesting20Nov2013\M12.DSG	11-1-2013	16:3:40	66408.000000	6640.800000	49474.933121	20.000000
C:\Users\cware\Desktop\Steller20November\TagTesting20Nov2013\M12.DSG	11-1-2013	16:3:40	66409.000000	6640.900000	49456.314739	20.000000
C:\Users\cware\Desktop\Steller20November\TagTesting20Nov2013\M12.DSG	11-1-2013	16:3:40	66410.000000	6641.000000	49460.918925	20.000000
C:\Users\cware\Desktop\Steller20November\TagTesting20Nov2013\M12.DSG	11-1-2013	16:3:40	66411.000000	6641.100000	49468.206517	20.000000
C:\Users\cware\Desktop\Steller20November\TagTesting20Nov2013\M12.DSG	11-1-2013	16:3:40	66412.000000	6641.200000	49470.101450	20.000000
C:\Users\cware\Desktop\Steller20November\TagTesting20Nov2013\M12.DSG	11-1-2013	16:3:40	66413.000000	6641.300000	49470.547419	20.000000
C:\Users\cware\Desktop\Steller20November\TagTesting20Nov2013\M12.DSG	11-1-2013	16:3:40	66414.000000	6641.400000	49465.117879	20.000000
C:\Users\cware\Desktop\Steller20November\TagTesting20Nov2013\M12.DSG	11-1-2013	16:3:40	66415.000000	6641.500000	49467.157599	20.000000
C:\Users\cware\Desktop\Steller20November\TagTesting20Nov2013\M12.DSG	11-1-2013	16:3:40	66416.000000	6641.600000	49469.701138	20.000000
C:\Users\cware\Desktop\Steller20November\TagTesting20Nov2013\M12.DSG	11-1-2013	16:3:40	66417.000000	6641.700000	49472.963818	20.000000
C:\Users\cware\Desktop\Steller20November\TagTesting20Nov2013\M12.DSG	11-1-2013	16:3:40	66418.000000	6641.800000	49472.020178	20.000000
C:\Users\cware\Desktop\Steller20November\TagTesting20Nov2013\M12.DSG	11-1-2013	16:3:40	66419.000000	6641.900000	49469.904982	20.000000
C:\Users\cware\Desktop\Steller20November\TagTesting20Nov2013\M12.DSG	11-1-2013	16:3:40	66420.000000	6642.000000	49471.024460	20.000000
C:\Users\cware\Desktop\Steller20November\TagTesting20Nov2013\M12.DSG	11-1-2013	16:3:40	66421.000000	6642.100000	49468.708675	20.000000
C:\Users\cware\Desktop\Steller20November\TagTesting20Nov2013\M12.DSG	11-1-2013	16:3:40	66422.000000	6642.200000	49468.409380	20.000000
C:\Users\cware\Desktop\Steller20November\TagTesting20Nov2013\M12.DSG	11-1-2013	16:3:40	66423.000000	6642.300000	49469.529110	20.000000
C:\Users\cware\Desktop\Steller20November\TagTesting20Nov2013\M12.DSG	11-1-2013	16:3:40	66424.000000	6642.400000	49472.069174	20.000000
C:\Users\cware\Desktop\Steller20November\TagTesting20Nov2013\M12.DSG	11-1-2013	16:3:40	66425.000000	6642.500000	49471.770695	20.000000
C:\Users\cware\Desktop\Steller20November\TagTesting20Nov2013\M12.DSG	11-1-2013	16:3:40	66426.000000	6642.600000	49478.390937	20.000000
C:\Users\cware\Desktop\Steller20November\TagTesting20Nov2013\M12.DSG	11-1-2013	16:3:40	66427.000000	6642.700000	49470.450918	20.000000
C:\Users\cware\Desktop\Steller20November\TagTesting20Nov2013\M12.DSG	11-1-2013	16:3:40	66428.000000	6642.800000	49468.959116	20.000000
C:\Users\cware\Desktop\Steller20November\TagTesting20Nov2013\M12.DSG	11-1-2013	16:3:40	66429.000000	6642.900000	49473.438790	20.000000
C:\Users\cware\Desktop\Steller20November\TagTesting20Nov2013\M12.DSG	11-1-2013	16:3:40	66430.000000	6643.000000	49470.974544	20.000000
C:\Users\cware\Desktop\Steller20November\TagTesting20Nov2013\M12.DSG	11-1-2013	16:3:40	66431.000000	6643.100000	49472.018668	20.000000
C:\Users\cware\Desktop\Steller20November\TagTesting20Nov2013\M12.DSG	11-1-2013	16:3:40	66432.000000	6643.200000	49462.734991	20.000000
C:\Users\cware\Desktop\Steller20November\TagTesting20Nov2013\M12.DSG	11-1-2013	16:3:40	66433.000000	6643.300000	49462.658027	20.000000
C:\Users\cware\Desktop\Steller20November\TagTesting20Nov2013\M12.DSG	11-1-2013	16:3:40	66434.000000	6643.400000	49462.630842	20.000000
C:\Users\cware\Desktop\Steller20November\TagTesting20Nov2013\M12.DSG	11-1-2013	16:3:40	66435.000000	6643.500000	49465.020289	20.000000
C:\Users\cware\Desktop\Steller20November\TagTesting20Nov2013\M12.DSG	11-1-2013	16:3:40	66436.000000	6643.600000	49460.662099	20.000000
C:\Users\cware\Desktop\Steller20November\TagTesting20Nov2013\M12.DSG	11-1-2013	16:3:40	66437.000000	6643.700000	49463.752415	20.000000
C:\Users\cware\Desktop\Steller20November\TagTesting20Nov2013\M12.DSG	11-1-2013	16:3:40	66438.000000	6643.800000	49466.416444	20.000000
C:\Users\cware\Desktop\Steller20November\TagTesting20Nov2013\M12.DSG	11-1-2013	16:3:40	66439.000000	6643.900000	49466.587371	20.000000
C:\Users\cware\Desktop\Steller20November\TagTesting20Nov2013\M12.DSG	11-1-2013	16:3:40	66440.000000	6644.000000	49463.369720	20.000000
C:\Users\cware\Desktop\Steller20November\TagTesting20Nov2013\M12.DSG	11-1-2013	16:3:40	66441.000000	6644.100000	49464.390844	20.000000
C:\Users\cware\Desktop\Steller20November\TagTesting20Nov2013\M12.DSG	11-1-2013	16:3:40	66442.000000	6644.200000	49469.647712	20.000000
C:\Users\cware\Desktop\Steller20November\TagTesting20Nov2013\M12.DSG	11-1-2013	16:3:40	66443.000000	6644.300000	49467.409407	20.000000
C:\Users\cware\Desktop\Steller20November\TagTesting20Nov2013\M12.DSG	11-1-2013	16:3:40	66444.000000	6644.400000	49474.186739	20.000000
C:\Users\cware\Desktop\Steller20November\TagTesting20Nov2013\M12.DSG	11-1-2013	16:3:40	66445.000000	6644.500000	49467.659592	20.000000
C:\Users\cware\Desktop\Steller20November\TagTesting20Nov2013\M12.DSG	11-1-2013	16:3:40	66446.000000	6644.600000	49467.987851	20.000000
C:\Users\cware\Desktop\Steller20November\TagTesting20Nov2013\M12.DSG	11-1-2013	16:3:40	66447.000000	6644.700000	49469.532758	20.000000
C:\Users\cware\Desktop\Steller20November\TagTesting20Nov2013\M12.DSG	11-1-2013	16:3:40	66448.000000	6644.800000	49474.331039	20.000000
C:\Users\cware\Desktop\Steller20November\TagTesting20Nov2013\M12.DSG	11-1-2013	16:3:40	66449.000000	6644.900000	49472.095354	20.000000
C:\Users\cware\Desktop\Steller20November\TagTesting20Nov2013\M12.DSG	11-1-2013	16:3:40	66450.000000	6645.000000	49476.152176	20.000000
C:\Users\cware\Desktop\Steller20November\TagTesting20Nov2013\M12.DSG	11-1-2013	16:3:40	66451.000000	6645.100000	49469.455621	20.000000
C:\Users\cware\Desktop\Steller20November\TagTesting20Nov2013\M12.DSG	11-1-2013	16:3:40	66452.000000	6645.200000	49474.850296	20.000000
C:\Users\cware\Desktop\Steller20November\TagTesting20Nov2013\M12.DSG	11-1-2013	16:3:40	66453.000000	6645.300000	49472.467525	20.000000
C:\Users\cware\Desktop\Steller20November\TagTesting20Nov2013\M12.DSG	11-1-2013	16:3:40	66454.000000	6645.400000	49467.807715	20.000000
C:\Users\cware\Desktop\Steller20November\TagTesting20Nov2013\M12.DSG	11-1-2013	16:3:40	66455.000000	6645.500000	49471.299736	20.000000
C:\Users\cware\Desktop\Steller20November\TagTesting20Nov2013\M12.DSG	11-1-2013	16:3:40	66456.000000	6645.600000	49471.298886	20.000000
C:\Users\cware\Desktop\Steller20November\TagTesting20Nov2013\M12.DSG	11-1-2013	16:3:40	66457.000000	6645.700000	49470.500235	20.000000
C:\Users\cware\Desktop\Steller20November\TagTesting20Nov2013\M12.DSG	11-1-2013	16:3:40	66458.000000	6645.800000	49470.326094	20.000000
C:\Users\cware\Desktop\Steller20November\TagTesting20Nov2013\M12.DSG	11-1-2013	16:3:40	66459.000000	6645.900000	49471.325694	20.000000
C:\Users\cware\Desktop\Steller20November\TagTesting20Nov2013\M12.DSG	11-1-2013	16:3:40	66460.000000	6646.000000	49469.656658	20.000000
C:\Users\cware\Desktop\Steller20November\TagTesting20Nov2013\M12.DSG	11-1-2013	16:3:40	66461.000000	6646.100000	49470.105173	20.000000
C:\Users\cware\Desktop\Steller20November\TagTesting20Nov2013\M12.DSG	11-1-2013	16:3:40	66462.000000	6646.200000	49468.756964	20.000000
C:\Users\cware\Desktop\Steller20November\TagTesting20Nov2013\M12.DSG	11-1-2013	16:3:40	66463.000000	6646.300000	49470.124571	20.000000
C:\Users\cware\Desktop\Steller20November\TagTesting20Nov2013\M12.DSG	11-1-2013	16:3:40	66464.000000	6646.400000	49467.514146	20.000000
C:\Users\cware\Desktop\Steller20November\TagTesting20Nov2013\M12.DSG	11-1-2013	16:3:40	66465.000000	6646.500000	49470.053044	20.000000
C:\Users\cware\Desktop\Steller20November\TagTesting20Nov2013\M12.DSG	11-1-2013	16:3:40	66466.000000	6646.600000	49470.303329	20.000000
C:\Users\cware\Desktop\Steller20November\TagTesting20Nov2013\M12.DSG	11-1-2013	16:3:40	66467.000000	6646.700000	49470.975533	20.000000
C:\Users\cware\Desktop\Steller20November\TagTesting20Nov2013\M12.DSG	11-1-2013	16:3:40	66468.000000	6646.800000	49471.896664	20.000000
C:\Users\cware\Desktop\Steller20November\TagTesting20Nov2013\M12.DSG	11-1-2013	16:3:40	66469.000000	6646.900000	49473.462779	20.000000
C:\Users\cware\Desktop\Steller20November\TagTesting20Nov2013\M12.DSG	11-1-2013	16:3:40	66470.000000	6647.000000	49469.981620	20.000000
C:\Users\cware\Desktop\Steller20November\TagTesting20Nov2013\M12.DSG	11-1-2013	16:3:40	66471.000000	6647.100000	49468.190727	20.000000
C:\Users\cware\Desktop\Steller20November\TagTesting20Nov2013\M12.DSG	11-1-2013	16:3:40	66472.000000	6647.200000	49480.758158	20.000000
C:\Users\cware\Desktop\Steller20November\TagTesting20Nov2013\M12.DSG	11-1-2013	16:3:40	66473.000000	6647.300000	49460.147647	20.000000
C:\Users\cware\Desktop\Steller20November\TagTesting20Nov2013\M12.DSG	11-1-2013	16:3:40	66474.000000	6647.400000	49471.998271	20.000000
C:\Users\cware\Desktop\Steller20November\TagTesting20Nov2013\M12.DSG	11-1-2013	16:3:40	66475.000000	6647.500000	49479.963287	20.000000
C:\Users\cware\Desktop\Steller20November\TagTesting20Nov2013\M12.DSG	11-1-2013	16:3:40	66476.000000	6647.600000	49487.281041	20.000000
C:\Users\cware\Desktop\Steller20November\TagTesting20Nov2013\M12.DSG	11-1-2013	16:3:40	66477.000000	6647.700000	49507.344433	20.000000
C:\Users\cware\Desktop\Steller20November\TagTesting20Nov2013\M12.DSG	11-1-2013	16:3:40	66478.000000	6647.800000	49526.560204	20.000000
C:\Users\cware\Desktop\Steller20November\TagTesting20Nov2013\M12.DSG	11-1-2013	16:3:40	66479.000000	6647.900000	49539.752140	20.000000
C:\Users\cware\Desktop\Steller20November\TagTesting20Nov2013\M12.DSG	11-1-2013	16:3:40	66480.000000	6648.000000	49572.879710	20.000000
C:\Users\cware\Desktop\Steller20November\TagTesting20Nov2013\M12.DSG	11-1-2013	16:3:40	66481.000000	6648.100000	49573.876506	20.000000
C:\Users\cware\Desktop\Steller20November\TagTesting20Nov2013\M12.DSG	11-1-2013	16:3:40	66482.000000	6648.200000	49600.485412	20.000000
C:\Users\cware\Desktop\Steller20November\TagTesting20Nov2013\M12.DSG	11-1-2013	16:3:40	66483.000000	6648.300000	49625.625689	20.000000
C:\Users\cware\Desktop\Steller20November\TagTesting20Nov2013\M12.DSG	11-1-2013	16:3:40	66484.000000	6648.400000	49653.504324	20.000000
C:\Users\cware\Desktop\Steller20November\TagTesting20Nov2013\M12.DSG	11-1-2013	16:3:40	66485.000000	6648.500000	49663.062366	20.000000
C:\Users\cware\Desktop\Steller20November\TagTesting20Nov2013\M12.DSG	11-1-2013	16:3:40	66486.000000	6648.600000	49689.845101	20.000000
C:\Users\cware\Desktop\Steller20November\TagTesting20Nov2013\M12.DSG	11-1-2013	16:3:40	66487.000000	6648.700000	49705.202752	20.000000
C:\Users\cware\Desktop\Steller20November\TagTesting20Nov2013\M12.DSG	11-1-2013	16:3:40	66488.000000	6648.800000	49717.946814	20.000000
C:\Users\cware\Desktop\Steller20November\TagTesting20Nov2013\M12.DSG	11-1-2013	16:3:40	66489.000000	6648.900000	49706.795906	20.000000
C:\Users\cware\Desktop\Steller20November\TagTesting20Nov2013\M12.DSG	11-1-2013	16:3:40	66490.000000	6649.000000	49690.094037	20.000000
C:\Users\cware\Desktop\Steller20November\TagTesting20Nov2013\M12.DSG	11-1-2013	16:3:40	66491.000000	6649.100000	49716.353569	20.000000
C:\Users\cware\Desktop\Steller20November\TagTesting20Nov2013\M12.DSG	11-1-2013	16:3:40	66492.000000	6649.200000	49716.453455	20.000000
C:\Users\cware\Desktop\Steller20November\TagTesting20Nov2013\M12.DSG	11-1-2013	16:3:40	66493.000000	6649.300000	49718.618940	20.000000
C:\Users\cware\Desktop\Steller20November\TagTesting20Nov2013\M12.DSG	11-1-2013	16:3:40	66494.000000	6649.400000	49731.860670	20.000000
C:\Users\cware\Desktop\Steller20November\TagTesting20Nov2013\M12.DSG	11-1-2013	16:3:40	66495.000000	6649.500000	49726.882630	20.000000
C:\Users\cware\Desktop\Steller20November\TagTesting20Nov2013\M12.DSG	11-1-2013	16:3:40	66496.000000	6649.600000	49739.029500	20.000000
C:\Users\cware\Desktop\Steller20November\TagTesting20Nov2013\M12.DSG	11-1-2013	16:3:40	66497.000000	6649.700000	49742.240188	20.000000
C:\Users\cware\Desktop\Steller20November\TagTesting20Nov2013\M12.DSG	11-1-2013	16:3:40	66498.000000	6649.800000	49755.183618	20.000000
C:\Users\cware\Desktop\Steller20November\TagTesting20Nov2013\M12.DSG	11-1-2013	16:3:40	66499.000000	6649.900000	49748.512538	20.000000
C:\Users\cware\Desktop\Steller20November\TagTesting20Nov2013\M12.DSG	11-1-2013	16:3:40	66500.000000	6650.000000	49764.318553	20.000000
C:\Users\cware\Desktop\Steller20November\TagTesting20Nov2013\M12.DSG	11-1-2013	16:3:40	66501.000000	6650.100000	49778.630232	20.000000
C:\Users\cware\Desktop\Steller20November\TagTesting20Nov2013\M12.DSG	11-1-2013	16:3:40	66502.000000	6650.200000	49789.109481	20.000000
C:\Users\cware\Desktop\Steller20November\TagTesting20Nov2013\M12.DSG	11-1-2013	16:3:40	66503.000000	6650.300000	49811.286881	20.000000
C:\Users\cware\Desktop\Steller20November\TagTesting20Nov2013\M12.DSG	11-1-2013	16:3:40	66504.000000	6650.400000	49830.378454	20.000000
C:\Users\cware\Desktop\Steller20November\TagTesting20Nov2013\M12.DSG	11-1-2013	16:3:40	66505.000000	6650.500000	49850.390635	20.000000
C:\Users\cware\Desktop\Steller20November\TagTesting20Nov2013\M12.DSG	11-1-2013	16:3:40	66506.000000	6650.600000	49865.773333	20.000000
C:\Users\cware\Desktop\Steller20November\TagTesting20Nov2013\M12.DSG	11-1-2013	16:3:40	66507.000000	6650.700000	49872.991233	20.000000
C:\Users\cware\Desktop\Steller20November\TagTesting20Nov2013\M12.DSG	11-1-2013	16:3:40	66508.000000	6650.800000	49896.513449	20.000000
C:\Users\cware\Desktop\Steller20November\TagTesting20Nov2013\M12.DSG	11-1-2013	16:3:40	66509.000000	6650.900000	49907.017116	20.000000
C:\Users\cware\Desktop\Steller20November\TagTesting20Nov2013\M12.DSG	11-1-2013	16:3:40	66510.000000	6651.000000	49896.737153	20.000000
C:\Users\cware\Desktop\Steller20November\TagTesting20Nov2013\M12.DSG	11-1-2013	16:3:40	66511.000000	6651.100000	49871.298375	20.000000
C:\Users\cware\Desktop\Steller20November\TagTesting20Nov2013\M12.DSG	11-1-2013	16:3:40	66512.000000	6651.200000	49881.428638	20.000000
C:\Users\cware\Desktop\Steller20November\TagTesting20Nov2013\M12.DSG	11-1-2013	16:3:40	66513.000000	6651.300000	49876.002360	20.000000
C:\Users\cware\Desktop\Steller20November\TagTesting20Nov2013\M12.DSG	11-1-2013	16:3:40	66514.000000	6651.400000	49841.478639	20.000000
C:\Users\cware\Desktop\Steller20November\TagTesting20Nov2013\M12.DSG	11-1-2013	16:3:40	66515.000000	6651.500000	49833.140147	20.000000
C:\Users\cware\Desktop\Steller20November\TagTesting20Nov2013\M12.DSG	11-1-2013	16:3:40	66516.000000	6651.600000	49821.366493	20.000000
C:\Users\cware\Desktop\Steller20November\TagTesting20Nov2013\M12.DSG	11-1-2013	16:3:40	66517.000000	6651.700000	49813.028031	20.000000
C:\Users\cware\Desktop\Steller20November\TagTesting20Nov2013\M12.DSG	11-1-2013	16:3:40	66518.000000	6651.800000	49806.481370	20.000000
C:\Users\cware\Desktop\Steller20November\TagTesting20Nov2013\M12.DSG	11-1-2013	16:3:40	66519.000000	6651.900000	49822.685304	20.000000
C:\Users\cware\Desktop\Steller20November\TagTesting20Nov2013\M12.DSG	11-1-2013	16:3:40	66520.000000	6652.000000	49804.266142	20.000000
C:\Users\cware\Desktop\Steller20November\TagTesting20Nov2013\M12.DSG	11-1-2013	16:3:40	66521.000000	6652.100000	49798.864594	20.000000
C:\Users\cware\Desktop\Steller20November\TagTesting20Nov2013\M12.DSG	11-1-2013	16:3:40	66522.000000	6652.200000	49817.955725	20.000000
C:\Users\cware\Desktop\Steller20November\TagTesting20Nov2013\M12.DSG	11-1-2013	16:3:40	66523.000000	6652.300000	49812.952794	20.000000
C:\Users\cware\Desktop\Steller20November\TagTesting20Nov2013\M12.DSG	11-1-2013	16:3:40	66524.000000	6652.400000	49809.542734	20.000000
[truncated: 3,377 more rows]
