# Supplementary material for: Averaged Propulsive Body Acceleration (APBA) Can Be Calculated from Biologging Tags That Incorporate Gyroscopes and Accelerometers to Estimate Swimming Speed, Hydrodynamic Drag and Energy Expenditure for Steller Sea Lions
Source: PLoS One. 2016 Jun 10;11(6):e0157326. doi: 10.1371/journal.pone.0157326 (PMC4902303; doi:10.1371/journal.pone.0157326)
Supplement: S4 Data — Same components as S2. (ZIP) [file pone.0157326.s004.zip › SitkaNov_20/Ms8_INER_20_11_13.csv]

FileName	FileDate	FileTime	Sample	Time from Start (s)	AccelIntX	AccelIntY	AccelIntZ	MagX	MagY	MagZ	GyroX	GyroY	GyroZ
C:\Users\cware\Desktop\Steller20November\TagTesting20Nov2013\M8.DSG	11-1-2013	15:36:58	172067.000000	3441.340000	0.332031	0.960938	-0.101563	0.033945	-0.089908	0.148624	-5.783081	-2.151489	-4.440308
C:\Users\cware\Desktop\Steller20November\TagTesting20Nov2013\M8.DSG	11-1-2013	15:36:58	172068.000000	3441.360000	0.324219	0.957031	-0.085938	0.033945	-0.089908	0.145872	-5.722046	-1.678467	-4.364014
C:\Users\cware\Desktop\Steller20November\TagTesting20Nov2013\M8.DSG	11-1-2013	15:36:58	172069.000000	3441.380000	0.339844	0.949219	-0.082031	0.033945	-0.088991	0.147706	-5.508423	-1.785278	-4.226685
C:\Users\cware\Desktop\Steller20November\TagTesting20Nov2013\M8.DSG	11-1-2013	15:36:58	172070.000000	3441.400000	0.339844	0.945313	-0.082031	0.033945	-0.089908	0.147706	-5.493164	-1.342773	-4.150391
C:\Users\cware\Desktop\Steller20November\TagTesting20Nov2013\M8.DSG	11-1-2013	15:36:58	172071.000000	3441.420000	0.343750	0.953125	-0.093750	0.035780	-0.093578	0.149541	-5.599976	-1.480103	-4.013062
C:\Users\cware\Desktop\Steller20November\TagTesting20Nov2013\M8.DSG	11-1-2013	15:36:58	172072.000000	3441.440000	0.332031	0.953125	-0.089844	0.033945	-0.087156	0.146789	-5.508423	-1.007080	-4.104614
C:\Users\cware\Desktop\Steller20November\TagTesting20Nov2013\M8.DSG	11-1-2013	15:36:58	172073.000000	3441.460000	0.335938	0.949219	-0.097656	0.033028	-0.088073	0.147706	-5.371094	-1.403809	-4.165649
C:\Users\cware\Desktop\Steller20November\TagTesting20Nov2013\M8.DSG	11-1-2013	15:36:58	172074.000000	3441.480000	0.339844	0.949219	-0.085938	0.033945	-0.088073	0.147706	-5.416870	-1.052856	-4.028320
C:\Users\cware\Desktop\Steller20November\TagTesting20Nov2013\M8.DSG	11-1-2013	15:36:58	172075.000000	3441.500000	0.332031	0.953125	-0.085938	0.033028	-0.088073	0.146789	-5.432129	-1.434326	-4.074097
C:\Users\cware\Desktop\Steller20November\TagTesting20Nov2013\M8.DSG	11-1-2013	15:36:58	172076.000000	3441.520000	0.335938	0.949219	-0.085938	0.033028	-0.087156	0.147706	-5.538940	-1.159668	-4.119873
C:\Users\cware\Desktop\Steller20November\TagTesting20Nov2013\M8.DSG	11-1-2013	15:36:58	172077.000000	3441.540000	0.328125	0.945313	-0.089844	0.033945	-0.088073	0.146789	-5.523682	-1.525879	-4.226685
C:\Users\cware\Desktop\Steller20November\TagTesting20Nov2013\M8.DSG	11-1-2013	15:36:58	172078.000000	3441.560000	0.339844	0.945313	-0.085938	0.033028	-0.088073	0.146789	-5.661011	-1.205444	-4.364014
C:\Users\cware\Desktop\Steller20November\TagTesting20Nov2013\M8.DSG	11-1-2013	15:36:58	172079.000000	3441.580000	0.335938	0.941406	-0.101563	0.033028	-0.088073	0.146789	-5.599976	-1.739502	-4.257202
C:\Users\cware\Desktop\Steller20November\TagTesting20Nov2013\M8.DSG	11-1-2013	15:36:58	172080.000000	3441.600000	0.335938	0.949219	-0.085938	0.033028	-0.088991	0.146789	-5.676270	-1.449585	-4.287720
C:\Users\cware\Desktop\Steller20November\TagTesting20Nov2013\M8.DSG	11-1-2013	15:36:58	172081.000000	3441.620000	0.332031	0.945313	-0.093750	0.033028	-0.087156	0.146789	-5.798340	-1.800537	-4.440308
C:\Users\cware\Desktop\Steller20November\TagTesting20Nov2013\M8.DSG	11-1-2013	15:36:58	172082.000000	3441.640000	0.332031	0.949219	-0.093750	0.032110	-0.088073	0.147706	-5.691528	-1.800537	-4.241943
C:\Users\cware\Desktop\Steller20November\TagTesting20Nov2013\M8.DSG	11-1-2013	15:36:58	172083.000000	3441.660000	0.339844	0.945313	-0.097656	0.033028	-0.088991	0.145872	-5.783081	-1.998901	-4.409790
C:\Users\cware\Desktop\Steller20November\TagTesting20Nov2013\M8.DSG	11-1-2013	15:36:58	172084.000000	3441.680000	0.339844	0.945313	-0.089844	0.033028	-0.087156	0.146789	-5.584717	-2.029419	-4.302979
C:\Users\cware\Desktop\Steller20November\TagTesting20Nov2013\M8.DSG	11-1-2013	15:36:58	172085.000000	3441.700000	0.335938	0.949219	-0.089844	0.033028	-0.088073	0.146789	-5.950928	-2.349854	-4.364014
C:\Users\cware\Desktop\Steller20November\TagTesting20Nov2013\M8.DSG	11-1-2013	15:36:58	172086.000000	3441.720000	0.339844	0.945313	-0.089844	0.033028	-0.088073	0.147706	-5.905151	-1.983643	-4.287720
C:\Users\cware\Desktop\Steller20November\TagTesting20Nov2013\M8.DSG	11-1-2013	15:36:58	172087.000000	3441.740000	0.335938	0.949219	-0.082031	0.033945	-0.087156	0.148624	-5.798340	-2.304077	-4.318237
C:\Users\cware\Desktop\Steller20November\TagTesting20Nov2013\M8.DSG	11-1-2013	15:36:58	172088.000000	3441.760000	0.328125	0.953125	-0.101563	0.033028	-0.088073	0.147706	-5.691528	-2.044678	-4.226685
C:\Users\cware\Desktop\Steller20November\TagTesting20Nov2013\M8.DSG	11-1-2013	15:36:58	172089.000000	3441.780000	0.339844	0.945313	-0.082031	0.033028	-0.087156	0.147706	-5.615234	-2.029419	-4.165649
C:\Users\cware\Desktop\Steller20November\TagTesting20Nov2013\M8.DSG	11-1-2013	15:36:58	172090.000000	3441.800000	0.343750	0.949219	-0.089844	0.033945	-0.087156	0.147706	-5.569458	-1.663208	-4.302979
C:\Users\cware\Desktop\Steller20November\TagTesting20Nov2013\M8.DSG	11-1-2013	15:36:58	172091.000000	3441.820000	0.339844	0.945313	-0.085938	0.033945	-0.088991	0.147706	-5.599976	-1.617432	-4.302979
C:\Users\cware\Desktop\Steller20November\TagTesting20Nov2013\M8.DSG	11-1-2013	15:36:58	172092.000000	3441.840000	0.335938	0.953125	-0.097656	0.033028	-0.088073	0.146789	-5.538940	-1.480103	-4.272461
C:\Users\cware\Desktop\Steller20November\TagTesting20Nov2013\M8.DSG	11-1-2013	15:36:58	172093.000000	3441.860000	0.335938	0.949219	-0.093750	0.033028	-0.088073	0.146789	-5.432129	-1.419067	-4.211426
C:\Users\cware\Desktop\Steller20November\TagTesting20Nov2013\M8.DSG	11-1-2013	15:36:58	172094.000000	3441.880000	0.339844	0.949219	-0.085938	0.033945	-0.088991	0.147706	-5.508423	-1.419067	-4.104614
C:\Users\cware\Desktop\Steller20November\TagTesting20Nov2013\M8.DSG	11-1-2013	15:36:58	172095.000000	3441.900000	0.343750	0.945313	-0.082031	0.033028	-0.088991	0.148624	-5.493164	-1.373291	-4.211426
C:\Users\cware\Desktop\Steller20November\TagTesting20Nov2013\M8.DSG	11-1-2013	15:36:58	172096.000000	3441.920000	0.335938	0.949219	-0.093750	0.033028	-0.088073	0.147706	-5.508423	-1.251221	-3.967285
C:\Users\cware\Desktop\Steller20November\TagTesting20Nov2013\M8.DSG	11-1-2013	15:36:58	172097.000000	3441.940000	0.335938	0.949219	-0.089844	0.034862	-0.088073	0.147706	-5.416870	-1.083374	-3.952026
C:\Users\cware\Desktop\Steller20November\TagTesting20Nov2013\M8.DSG	11-1-2013	15:36:58	172098.000000	3441.960000	0.335938	0.945313	-0.089844	0.033028	-0.088073	0.147706	-5.340576	-1.281738	-4.196167
C:\Users\cware\Desktop\Steller20November\TagTesting20Nov2013\M8.DSG	11-1-2013	15:36:58	172099.000000	3441.980000	0.335938	0.945313	-0.089844	0.033945	-0.088073	0.147706	-5.630493	-1.434326	-4.013062
C:\Users\cware\Desktop\Steller20November\TagTesting20Nov2013\M8.DSG	11-1-2013	15:36:58	172100.000000	3442.000000	0.335938	0.945313	-0.089844	0.033028	-0.088073	0.147706	-5.630493	-1.403809	-4.104614
C:\Users\cware\Desktop\Steller20November\TagTesting20Nov2013\M8.DSG	11-1-2013	15:36:58	172101.000000	3442.020000	0.343750	0.953125	-0.089844	0.033945	-0.087156	0.148624	-5.752563	-1.541138	-4.043579
C:\Users\cware\Desktop\Steller20November\TagTesting20Nov2013\M8.DSG	11-1-2013	15:36:58	172102.000000	3442.040000	0.339844	0.957031	-0.089844	0.033028	-0.088991	0.147706	-5.722046	-1.525879	-4.165649
C:\Users\cware\Desktop\Steller20November\TagTesting20Nov2013\M8.DSG	11-1-2013	15:36:58	172103.000000	3442.060000	0.335938	0.949219	-0.085938	0.033028	-0.088073	0.146789	-5.767822	-1.831055	-4.119873
C:\Users\cware\Desktop\Steller20November\TagTesting20Nov2013\M8.DSG	11-1-2013	15:36:58	172104.000000	3442.080000	0.335938	0.949219	-0.089844	0.033028	-0.087156	0.146789	-5.783081	-1.556396	-4.135132
C:\Users\cware\Desktop\Steller20November\TagTesting20Nov2013\M8.DSG	11-1-2013	15:36:58	172105.000000	3442.100000	0.339844	0.949219	-0.085938	0.033028	-0.087156	0.147706	-5.767822	-1.556396	-4.241943
C:\Users\cware\Desktop\Steller20November\TagTesting20Nov2013\M8.DSG	11-1-2013	15:36:58	172106.000000	3442.120000	0.339844	0.949219	-0.093750	0.033945	-0.088073	0.146789	-5.554199	-1.495361	-4.104614
C:\Users\cware\Desktop\Steller20November\TagTesting20Nov2013\M8.DSG	11-1-2013	15:36:58	172107.000000	3442.140000	0.335938	0.945313	-0.093750	0.033028	-0.088073	0.147706	-5.752563	-1.663208	-4.241943
C:\Users\cware\Desktop\Steller20November\TagTesting20Nov2013\M8.DSG	11-1-2013	15:36:58	172108.000000	3442.160000	0.335938	0.945313	-0.089844	0.033945	-0.088991	0.147706	-5.798340	-1.831055	-4.287720
C:\Users\cware\Desktop\Steller20November\TagTesting20Nov2013\M8.DSG	11-1-2013	15:36:58	172109.000000	3442.180000	0.339844	0.949219	-0.089844	0.032110	-0.088073	0.147706	-5.798340	-1.815796	-4.150391
C:\Users\cware\Desktop\Steller20November\TagTesting20Nov2013\M8.DSG	11-1-2013	15:36:58	172110.000000	3442.200000	0.339844	0.949219	-0.089844	0.033028	-0.088073	0.146789	-5.630493	-1.724243	-4.150391
C:\Users\cware\Desktop\Steller20November\TagTesting20Nov2013\M8.DSG	11-1-2013	15:36:58	172111.000000	3442.220000	0.335938	0.953125	-0.093750	0.033028	-0.088073	0.146789	-5.813599	-1.708984	-4.089355
C:\Users\cware\Desktop\Steller20November\TagTesting20Nov2013\M8.DSG	11-1-2013	15:36:58	172112.000000	3442.240000	0.339844	0.953125	-0.082031	0.033028	-0.088991	0.147706	-5.752563	-1.541138	-4.135132
C:\Users\cware\Desktop\Steller20November\TagTesting20Nov2013\M8.DSG	11-1-2013	15:36:58	172113.000000	3442.260000	0.335938	0.953125	-0.085938	0.033945	-0.088073	0.147706	-5.844116	-1.770020	-4.272461
C:\Users\cware\Desktop\Steller20November\TagTesting20Nov2013\M8.DSG	11-1-2013	15:36:58	172114.000000	3442.280000	0.335938	0.949219	-0.089844	0.033028	-0.088073	0.147706	-5.813599	-1.556396	-4.150391
C:\Users\cware\Desktop\Steller20November\TagTesting20Nov2013\M8.DSG	11-1-2013	15:36:58	172115.000000	3442.300000	0.335938	0.945313	-0.093750	0.033945	-0.087156	0.148624	-5.706787	-1.770020	-4.150391
C:\Users\cware\Desktop\Steller20November\TagTesting20Nov2013\M8.DSG	11-1-2013	15:36:58	172116.000000	3442.320000	0.335938	0.949219	-0.082031	0.033028	-0.088073	0.147706	-5.645752	-1.876831	-4.196167
C:\Users\cware\Desktop\Steller20November\TagTesting20Nov2013\M8.DSG	11-1-2013	15:36:58	172117.000000	3442.340000	0.339844	0.949219	-0.085938	0.033945	-0.088073	0.146789	-5.722046	-2.273560	-4.318237
C:\Users\cware\Desktop\Steller20November\TagTesting20Nov2013\M8.DSG	11-1-2013	15:36:58	172118.000000	3442.360000	0.339844	0.945313	-0.085938	0.034862	-0.088073	0.147706	-5.798340	-2.044678	-4.165649
C:\Users\cware\Desktop\Steller20November\TagTesting20Nov2013\M8.DSG	11-1-2013	15:36:58	172119.000000	3442.380000	0.339844	0.945313	-0.085938	0.033945	-0.088073	0.146789	-5.798340	-2.197266	-4.379272
C:\Users\cware\Desktop\Steller20November\TagTesting20Nov2013\M8.DSG	11-1-2013	15:36:58	172120.000000	3442.400000	0.332031	0.941406	-0.082031	0.034862	-0.088073	0.146789	-5.981445	-2.563477	-4.318237
C:\Users\cware\Desktop\Steller20November\TagTesting20Nov2013\M8.DSG	11-1-2013	15:36:58	172121.000000	3442.420000	0.335938	0.945313	-0.089844	0.033028	-0.088991	0.147706	-6.118774	-2.609253	-4.272461
C:\Users\cware\Desktop\Steller20November\TagTesting20Nov2013\M8.DSG	11-1-2013	15:36:58	172122.000000	3442.440000	0.332031	0.945313	-0.082031	0.033945	-0.088073	0.146789	-6.042480	-2.578735	-4.333496
C:\Users\cware\Desktop\Steller20November\TagTesting20Nov2013\M8.DSG	11-1-2013	15:36:58	172123.000000	3442.460000	0.335938	0.949219	-0.089844	0.033945	-0.088991	0.148624	-6.164551	-2.792358	-4.394531
C:\Users\cware\Desktop\Steller20November\TagTesting20Nov2013\M8.DSG	11-1-2013	15:36:58	172124.000000	3442.480000	0.332031	0.945313	-0.093750	0.033945	-0.088991	0.146789	-6.256104	-2.731323	-4.608154
C:\Users\cware\Desktop\Steller20November\TagTesting20Nov2013\M8.DSG	11-1-2013	15:36:58	172125.000000	3442.500000	0.335938	0.945313	-0.085938	0.034862	-0.088991	0.147706	-6.256104	-3.112793	-4.455566
C:\Users\cware\Desktop\Steller20November\TagTesting20Nov2013\M8.DSG	11-1-2013	15:36:58	172126.000000	3442.520000	0.328125	0.949219	-0.085938	0.034862	-0.089908	0.145872	-6.195068	-3.173828	-4.531860
C:\Users\cware\Desktop\Steller20November\TagTesting20Nov2013\M8.DSG	11-1-2013	15:36:58	172127.000000	3442.540000	0.335938	0.949219	-0.089844	0.033945	-0.088991	0.146789	-6.057739	-2.700806	-4.455566
C:\Users\cware\Desktop\Steller20November\TagTesting20Nov2013\M8.DSG	11-1-2013	15:36:58	172128.000000	3442.560000	0.339844	0.945313	-0.089844	0.033945	-0.088073	0.146789	-6.118774	-3.036499	-4.531860
C:\Users\cware\Desktop\Steller20November\TagTesting20Nov2013\M8.DSG	11-1-2013	15:36:58	172129.000000	3442.580000	0.335938	0.945313	-0.089844	0.034862	-0.089908	0.145872	-6.134033	-2.075195	-4.150391
C:\Users\cware\Desktop\Steller20November\TagTesting20Nov2013\M8.DSG	11-1-2013	15:36:58	172130.000000	3442.600000	0.335938	0.945313	-0.093750	0.033945	-0.089908	0.146789	-6.332397	-2.197266	-4.333496
C:\Users\cware\Desktop\Steller20November\TagTesting20Nov2013\M8.DSG	11-1-2013	15:36:58	172131.000000	3442.620000	0.335938	0.953125	-0.093750	0.034862	-0.091743	0.145872	-6.118774	-1.922607	-4.272461
C:\Users\cware\Desktop\Steller20November\TagTesting20Nov2013\M8.DSG	11-1-2013	15:36:58	172132.000000	3442.640000	0.339844	0.953125	-0.093750	0.034862	-0.088991	0.147706	-6.011963	-2.059937	-4.302979
C:\Users\cware\Desktop\Steller20November\TagTesting20Nov2013\M8.DSG	11-1-2013	15:36:58	172133.000000	3442.660000	0.332031	0.953125	-0.082031	0.033945	-0.088073	0.147706	-5.752563	-1.449585	-4.028320
C:\Users\cware\Desktop\Steller20November\TagTesting20Nov2013\M8.DSG	11-1-2013	15:36:58	172134.000000	3442.680000	0.335938	0.949219	-0.089844	0.034862	-0.088073	0.146789	-5.645752	-1.296997	-4.043579
C:\Users\cware\Desktop\Steller20November\TagTesting20Nov2013\M8.DSG	11-1-2013	15:36:58	172135.000000	3442.700000	0.339844	0.949219	-0.093750	0.034862	-0.089908	0.147706	-5.584717	-0.808716	-4.089355
C:\Users\cware\Desktop\Steller20November\TagTesting20Nov2013\M8.DSG	11-1-2013	15:36:58	172136.000000	3442.720000	0.339844	0.945313	-0.089844	0.033945	-0.088991	0.146789	-5.294800	-0.976563	-3.921509
C:\Users\cware\Desktop\Steller20November\TagTesting20Nov2013\M8.DSG	11-1-2013	15:36:58	172137.000000	3442.740000	0.335938	0.949219	-0.093750	0.034862	-0.089908	0.145872	-5.371094	-0.503540	-3.875732
C:\Users\cware\Desktop\Steller20November\TagTesting20Nov2013\M8.DSG	11-1-2013	15:36:58	172138.000000	3442.760000	0.332031	0.941406	-0.085938	0.033945	-0.088991	0.147706	-5.493164	-0.717163	-3.952026
C:\Users\cware\Desktop\Steller20November\TagTesting20Nov2013\M8.DSG	11-1-2013	15:36:58	172139.000000	3442.780000	0.332031	0.941406	-0.089844	0.035780	-0.088991	0.146789	-5.386353	-0.320435	-3.967285
C:\Users\cware\Desktop\Steller20November\TagTesting20Nov2013\M8.DSG	11-1-2013	15:36:58	172140.000000	3442.800000	0.335938	0.945313	-0.085938	0.033945	-0.088991	0.146789	-5.569458	-1.113892	-4.165649
C:\Users\cware\Desktop\Steller20November\TagTesting20Nov2013\M8.DSG	11-1-2013	15:36:58	172141.000000	3442.820000	0.332031	0.945313	-0.089844	0.034862	-0.088073	0.147706	-5.477905	-0.579834	-4.013062
C:\Users\cware\Desktop\Steller20November\TagTesting20Nov2013\M8.DSG	11-1-2013	15:36:58	172142.000000	3442.840000	0.335938	0.949219	-0.089844	0.033945	-0.089908	0.146789	-5.279541	-1.052856	-4.211426
C:\Users\cware\Desktop\Steller20November\TagTesting20Nov2013\M8.DSG	11-1-2013	15:36:58	172143.000000	3442.860000	0.332031	0.945313	-0.089844	0.033945	-0.088073	0.147706	-5.416870	-1.037598	-4.058838
C:\Users\cware\Desktop\Steller20November\TagTesting20Nov2013\M8.DSG	11-1-2013	15:36:58	172144.000000	3442.880000	0.328125	0.945313	-0.089844	0.034862	-0.088991	0.146789	-5.462646	-1.373291	-4.302979
C:\Users\cware\Desktop\Steller20November\TagTesting20Nov2013\M8.DSG	11-1-2013	15:36:58	172145.000000	3442.900000	0.328125	0.941406	-0.085938	0.033945	-0.087156	0.147706	-5.661011	-1.434326	-4.348755
C:\Users\cware\Desktop\Steller20November\TagTesting20Nov2013\M8.DSG	11-1-2013	15:36:58	172146.000000	3442.920000	0.332031	0.937500	-0.085938	0.033945	-0.089908	0.146789	-5.752563	-1.724243	-4.104614
C:\Users\cware\Desktop\Steller20November\TagTesting20Nov2013\M8.DSG	11-1-2013	15:36:58	172147.000000	3442.940000	0.332031	0.941406	-0.097656	0.033945	-0.088073	0.146789	-5.737305	-1.785278	-4.394531
C:\Users\cware\Desktop\Steller20November\TagTesting20Nov2013\M8.DSG	11-1-2013	15:36:58	172148.000000	3442.960000	0.332031	0.941406	-0.089844	0.033945	-0.088991	0.145872	-5.905151	-1.800537	-4.348755
C:\Users\cware\Desktop\Steller20November\TagTesting20Nov2013\M8.DSG	11-1-2013	15:36:58	172149.000000	3442.980000	0.335938	0.937500	-0.097656	0.033945	-0.088991	0.146789	-5.813599	-1.800537	-4.348755
C:\Users\cware\Desktop\Steller20November\TagTesting20Nov2013\M8.DSG	11-1-2013	15:36:58	172150.000000	3443.000000	0.332031	0.945313	-0.085938	0.033945	-0.088991	0.145872	-5.767822	-1.693726	-4.287720
C:\Users\cware\Desktop\Steller20November\TagTesting20Nov2013\M8.DSG	11-1-2013	15:36:58	172151.000000	3443.020000	0.339844	0.945313	-0.093750	0.033945	-0.088073	0.145872	-5.752563	-1.815796	-4.318237
C:\Users\cware\Desktop\Steller20November\TagTesting20Nov2013\M8.DSG	11-1-2013	15:36:58	172152.000000	3443.040000	0.339844	0.945313	-0.089844	0.033945	-0.089908	0.145872	-5.844116	-1.693726	-4.287720
C:\Users\cware\Desktop\Steller20November\TagTesting20Nov2013\M8.DSG	11-1-2013	15:36:58	172153.000000	3443.060000	0.335938	0.941406	-0.093750	0.034862	-0.088991	0.144954	-5.554199	-1.892090	-4.272461
C:\Users\cware\Desktop\Steller20November\TagTesting20Nov2013\M8.DSG	11-1-2013	15:36:58	172154.000000	3443.080000	0.332031	0.941406	-0.085938	0.033945	-0.088073	0.146789	-5.630493	-1.602173	-4.211426
C:\Users\cware\Desktop\Steller20November\TagTesting20Nov2013\M8.DSG	11-1-2013	15:36:58	172155.000000	3443.100000	0.339844	0.945313	-0.082031	0.033945	-0.088991	0.146789	-5.676270	-1.434326	-4.089355
C:\Users\cware\Desktop\Steller20November\TagTesting20Nov2013\M8.DSG	11-1-2013	15:36:58	172156.000000	3443.120000	0.335938	0.949219	-0.093750	0.033945	-0.088991	0.146789	-5.523682	-1.617432	-4.180908
C:\Users\cware\Desktop\Steller20November\TagTesting20Nov2013\M8.DSG	11-1-2013	15:36:58	172157.000000	3443.140000	0.347656	0.945313	-0.082031	0.033945	-0.088073	0.146789	-5.584717	-1.434326	-4.287720
C:\Users\cware\Desktop\Steller20November\TagTesting20Nov2013\M8.DSG	11-1-2013	15:36:58	172158.000000	3443.160000	0.339844	0.945313	-0.089844	0.033945	-0.088991	0.146789	-5.493164	-1.434326	-4.196167
C:\Users\cware\Desktop\Steller20November\TagTesting20Nov2013\M8.DSG	11-1-2013	15:36:58	172159.000000	3443.180000	0.335938	0.937500	-0.089844	0.033028	-0.088073	0.146789	-5.523682	-1.190186	-4.241943
C:\Users\cware\Desktop\Steller20November\TagTesting20Nov2013\M8.DSG	11-1-2013	15:36:58	172160.000000	3443.200000	0.332031	0.945313	-0.089844	0.033945	-0.088991	0.146789	-5.447388	-1.602173	-4.440308
C:\Users\cware\Desktop\Steller20November\TagTesting20Nov2013\M8.DSG	11-1-2013	15:36:58	172161.000000	3443.220000	0.332031	0.945313	-0.089844	0.033028	-0.088991	0.145872	-5.615234	-1.556396	-4.272461
C:\Users\cware\Desktop\Steller20November\TagTesting20Nov2013\M8.DSG	11-1-2013	15:36:58	172162.000000	3443.240000	0.335938	0.945313	-0.089844	0.033945	-0.088073	0.146789	-5.661011	-1.983643	-4.180908
C:\Users\cware\Desktop\Steller20November\TagTesting20Nov2013\M8.DSG	11-1-2013	15:36:58	172163.000000	3443.260000	0.335938	0.937500	-0.089844	0.032110	-0.088991	0.146789	-5.645752	-1.800537	-4.226685
C:\Users\cware\Desktop\Steller20November\TagTesting20Nov2013\M8.DSG	11-1-2013	15:36:58	172164.000000	3443.280000	0.332031	0.941406	-0.093750	0.033945	-0.088991	0.146789	-5.661011	-2.319336	-4.348755
C:\Users\cware\Desktop\Steller20November\TagTesting20Nov2013\M8.DSG	11-1-2013	15:36:58	172165.000000	3443.300000	0.332031	0.945313	-0.085938	0.033945	-0.088991	0.146789	-5.661011	-2.258301	-4.318237
C:\Users\cware\Desktop\Steller20November\TagTesting20Nov2013\M8.DSG	11-1-2013	15:36:58	172166.000000	3443.320000	0.332031	0.945313	-0.085938	0.033028	-0.088073	0.147706	-5.783081	-2.380371	-4.333496
C:\Users\cware\Desktop\Steller20November\TagTesting20Nov2013\M8.DSG	11-1-2013	15:36:58	172167.000000	3443.340000	0.335938	0.941406	-0.082031	0.033945	-0.088991	0.146789	-5.783081	-2.487183	-4.348755
C:\Users\cware\Desktop\Steller20November\TagTesting20Nov2013\M8.DSG	11-1-2013	15:36:58	172168.000000	3443.360000	0.335938	0.941406	-0.093750	0.033945	-0.088991	0.147706	-5.920410	-2.716064	-4.531860
C:\Users\cware\Desktop\Steller20November\TagTesting20Nov2013\M8.DSG	11-1-2013	15:36:58	172169.000000	3443.380000	0.332031	0.941406	-0.097656	0.033945	-0.088073	0.147706	-5.981445	-2.304077	-4.608154
C:\Users\cware\Desktop\Steller20November\TagTesting20Nov2013\M8.DSG	11-1-2013	15:36:58	172170.000000	3443.400000	0.335938	0.945313	-0.082031	0.033945	-0.088991	0.145872	-5.813599	-2.639771	-4.699707
C:\Users\cware\Desktop\Steller20November\TagTesting20Nov2013\M8.DSG	11-1-2013	15:36:58	172171.000000	3443.420000	0.335938	0.941406	-0.082031	0.034862	-0.088073	0.146789	-6.057739	-2.624512	-4.486084
C:\Users\cware\Desktop\Steller20November\TagTesting20Nov2013\M8.DSG	11-1-2013	15:36:58	172172.000000	3443.440000	0.335938	0.945313	-0.089844	0.034862	-0.088991	0.146789	-6.042480	-2.731323	-4.348755
C:\Users\cware\Desktop\Steller20November\TagTesting20Nov2013\M8.DSG	11-1-2013	15:36:58	172173.000000	3443.460000	0.339844	0.949219	-0.089844	0.033945	-0.088991	0.146789	-5.767822	-2.731323	-4.165649
C:\Users\cware\Desktop\Steller20November\TagTesting20Nov2013\M8.DSG	11-1-2013	15:36:58	172174.000000	3443.480000	0.332031	0.945313	-0.089844	0.034862	-0.088991	0.147706	-5.767822	-2.456665	-4.287720
C:\Users\cware\Desktop\Steller20November\TagTesting20Nov2013\M8.DSG	11-1-2013	15:36:58	172175.000000	3443.500000	0.339844	0.941406	-0.093750	0.033945	-0.088073	0.145872	-5.599976	-2.136230	-4.287720
C:\Users\cware\Desktop\Steller20November\TagTesting20Nov2013\M8.DSG	11-1-2013	15:36:58	172176.000000	3443.520000	0.335938	0.945313	-0.089844	0.033945	-0.088991	0.146789	-5.722046	-2.471924	-4.318237
C:\Users\cware\Desktop\Steller20November\TagTesting20Nov2013\M8.DSG	11-1-2013	15:36:58	172177.000000	3443.540000	0.335938	0.949219	-0.101563	0.033945	-0.088073	0.146789	-5.554199	-1.770020	-4.211426
C:\Users\cware\Desktop\Steller20November\TagTesting20Nov2013\M8.DSG	11-1-2013	15:36:58	172178.000000	3443.560000	0.332031	0.937500	-0.089844	0.034862	-0.088073	0.147706	-5.645752	-1.480103	-4.150391
C:\Users\cware\Desktop\Steller20November\TagTesting20Nov2013\M8.DSG	11-1-2013	15:36:58	172179.000000	3443.580000	0.332031	0.949219	-0.089844	0.033945	-0.088991	0.146789	-5.599976	-1.525879	-3.967285
C:\Users\cware\Desktop\Steller20November\TagTesting20Nov2013\M8.DSG	11-1-2013	15:36:58	172180.000000	3443.600000	0.332031	0.941406	-0.093750	0.034862	-0.088991	0.147706	-5.447388	-1.434326	-4.150391
C:\Users\cware\Desktop\Steller20November\TagTesting20Nov2013\M8.DSG	11-1-2013	15:36:58	172181.000000	3443.620000	0.335938	0.945313	-0.085938	0.034862	-0.088991	0.147706	-5.355835	-1.174927	-4.104614
C:\Users\cware\Desktop\Steller20November\TagTesting20Nov2013\M8.DSG	11-1-2013	15:36:58	172182.000000	3443.640000	0.339844	0.949219	-0.082031	0.033945	-0.088073	0.145872	-5.294800	-1.525879	-3.952026
C:\Users\cware\Desktop\Steller20November\TagTesting20Nov2013\M8.DSG	11-1-2013	15:36:58	172183.000000	3443.660000	0.328125	0.949219	-0.097656	0.033945	-0.088991	0.146789	-5.325317	-1.281738	-3.952026
C:\Users\cware\Desktop\Steller20November\TagTesting20Nov2013\M8.DSG	11-1-2013	15:36:58	172184.000000	3443.680000	0.335938	0.945313	-0.097656	0.033945	-0.088991	0.146789	-5.371094	-1.541138	-4.058838
C:\Users\cware\Desktop\Steller20November\TagTesting20Nov2013\M8.DSG	11-1-2013	15:36:58	172185.000000	3443.700000	0.335938	0.945313	-0.097656	0.033945	-0.088073	0.145872	-5.264282	-0.930786	-4.104614
C:\Users\cware\Desktop\Steller20November\TagTesting20Nov2013\M8.DSG	11-1-2013	15:36:58	172186.000000	3443.720000	0.332031	0.949219	-0.093750	0.033945	-0.088991	0.147706	-5.142212	-1.266479	-4.379272
C:\Users\cware\Desktop\Steller20November\TagTesting20Nov2013\M8.DSG	11-1-2013	15:36:58	172187.000000	3443.740000	0.332031	0.949219	-0.093750	0.033028	-0.088073	0.147706	-4.821777	-0.900269	-4.379272
C:\Users\cware\Desktop\Steller20November\TagTesting20Nov2013\M8.DSG	11-1-2013	15:36:58	172188.000000	3443.760000	0.339844	0.941406	-0.093750	0.033945	-0.088991	0.146789	-4.806519	-0.839233	-4.608154
C:\Users\cware\Desktop\Steller20November\TagTesting20Nov2013\M8.DSG	11-1-2013	15:36:58	172189.000000	3443.780000	0.335938	0.945313	-0.089844	0.033945	-0.088991	0.147706	-4.913330	-0.518799	-4.409790
C:\Users\cware\Desktop\Steller20November\TagTesting20Nov2013\M8.DSG	11-1-2013	15:36:58	172190.000000	3443.800000	0.335938	0.941406	-0.078125	0.034862	-0.088073	0.147706	-5.020142	-0.839233	-4.623413
C:\Users\cware\Desktop\Steller20November\TagTesting20Nov2013\M8.DSG	11-1-2013	15:36:58	172191.000000	3443.820000	0.328125	0.949219	-0.082031	0.033028	-0.088991	0.146789	-5.111694	-0.640869	-4.440308
C:\Users\cware\Desktop\Steller20November\TagTesting20Nov2013\M8.DSG	11-1-2013	15:36:58	172192.000000	3443.840000	0.328125	0.941406	-0.078125	0.033945	-0.088073	0.147706	-5.996704	-1.098633	-4.272461
C:\Users\cware\Desktop\Steller20November\TagTesting20Nov2013\M8.DSG	11-1-2013	15:36:58	172193.000000	3443.860000	0.332031	0.945313	-0.078125	0.032110	-0.088073	0.147706	-6.042480	-1.373291	-3.997803
C:\Users\cware\Desktop\Steller20November\TagTesting20Nov2013\M8.DSG	11-1-2013	15:36:58	172194.000000	3443.880000	0.332031	0.945313	-0.085938	0.034862	-0.088073	0.146789	-6.439209	-1.998901	-3.890991
C:\Users\cware\Desktop\Steller20November\TagTesting20Nov2013\M8.DSG	11-1-2013	15:36:58	172195.000000	3443.900000	0.339844	0.949219	-0.082031	0.033028	-0.088073	0.147706	-6.286621	-2.426147	-3.707886
C:\Users\cware\Desktop\Steller20November\TagTesting20Nov2013\M8.DSG	11-1-2013	15:36:58	172196.000000	3443.920000	0.343750	0.953125	-0.097656	0.033945	-0.088991	0.147706	-6.088257	-2.655029	-3.814697
C:\Users\cware\Desktop\Steller20November\TagTesting20Nov2013\M8.DSG	11-1-2013	15:36:58	172197.000000	3443.940000	0.339844	0.953125	-0.093750	0.033028	-0.088073	0.146789	-5.722046	-2.517700	-3.768921
C:\Users\cware\Desktop\Steller20November\TagTesting20Nov2013\M8.DSG	11-1-2013	15:36:58	172198.000000	3443.960000	0.343750	0.949219	-0.089844	0.033945	-0.089908	0.146789	-5.432129	-2.670288	-4.013062
C:\Users\cware\Desktop\Steller20November\TagTesting20Nov2013\M8.DSG	11-1-2013	15:36:58	172199.000000	3443.980000	0.335938	0.957031	-0.101563	0.033945	-0.088991	0.147706	-5.218506	-2.349854	-4.165649
C:\Users\cware\Desktop\Steller20November\TagTesting20Nov2013\M8.DSG	11-1-2013	15:36:58	172200.000000	3444.000000	0.343750	0.945313	-0.093750	0.033945	-0.088073	0.148624	-4.959106	-1.922607	-4.348755
C:\Users\cware\Desktop\Steller20November\TagTesting20Nov2013\M8.DSG	11-1-2013	15:36:58	172201.000000	3444.020000	0.335938	0.945313	-0.093750	0.033945	-0.088073	0.147706	-5.081177	-1.403809	-4.379272
C:\Users\cware\Desktop\Steller20November\TagTesting20Nov2013\M8.DSG	11-1-2013	15:36:58	172202.000000	3444.040000	0.335938	0.945313	-0.089844	0.033028	-0.088991	0.148624	-5.325317	-1.129150	-4.425049
C:\Users\cware\Desktop\Steller20November\TagTesting20Nov2013\M8.DSG	11-1-2013	15:36:58	172203.000000	3444.060000	0.339844	0.949219	-0.089844	0.033028	-0.088991	0.147706	-5.279541	-0.946045	-4.669189
C:\Users\cware\Desktop\Steller20November\TagTesting20Nov2013\M8.DSG	11-1-2013	15:36:58	172204.000000	3444.080000	0.335938	0.941406	-0.089844	0.033945	-0.088073	0.147706	-5.432129	-1.419067	-4.577637
C:\Users\cware\Desktop\Steller20November\TagTesting20Nov2013\M8.DSG	11-1-2013	15:36:58	172205.000000	3444.100000	0.332031	0.945313	-0.085938	0.034862	-0.088073	0.147706	-5.401611	-1.678467	-4.364014
C:\Users\cware\Desktop\Steller20November\TagTesting20Nov2013\M8.DSG	11-1-2013	15:36:58	172206.000000	3444.120000	0.332031	0.949219	-0.085938	0.033945	-0.088073	0.147706	-5.722046	-2.365112	-4.318237
C:\Users\cware\Desktop\Steller20November\TagTesting20Nov2013\M8.DSG	11-1-2013	15:36:58	172207.000000	3444.140000	0.328125	0.953125	-0.093750	0.033945	-0.088991	0.147706	-5.874634	-2.548218	-4.226685
C:\Users\cware\Desktop\Steller20November\TagTesting20Nov2013\M8.DSG	11-1-2013	15:36:58	172208.000000	3444.160000	0.332031	0.941406	-0.085938	0.034862	-0.088991	0.146789	-6.027222	-3.158569	-4.318237
C:\Users\cware\Desktop\Steller20November\TagTesting20Nov2013\M8.DSG	11-1-2013	15:36:58	172209.000000	3444.180000	0.339844	0.949219	-0.089844	0.034862	-0.088073	0.148624	-6.103516	-3.295898	-4.241943
C:\Users\cware\Desktop\Steller20November\TagTesting20Nov2013\M8.DSG	11-1-2013	15:36:58	172210.000000	3444.200000	0.335938	0.945313	-0.097656	0.034862	-0.089908	0.147706	-6.149292	-3.509521	-4.394531
C:\Users\cware\Desktop\Steller20November\TagTesting20Nov2013\M8.DSG	11-1-2013	15:36:58	172211.000000	3444.220000	0.335938	0.945313	-0.097656	0.034862	-0.088991	0.147706	-6.195068	-3.540039	-4.135132
C:\Users\cware\Desktop\Steller20November\TagTesting20Nov2013\M8.DSG	11-1-2013	15:36:58	172212.000000	3444.240000	0.335938	0.953125	-0.093750	0.033945	-0.088991	0.148624	-6.011963	-3.295898	-4.196167
C:\Users\cware\Desktop\Steller20November\TagTesting20Nov2013\M8.DSG	11-1-2013	15:36:58	172213.000000	3444.260000	0.339844	0.949219	-0.093750	0.034862	-0.088991	0.146789	-5.859375	-3.204346	-4.196167
C:\Users\cware\Desktop\Steller20November\TagTesting20Nov2013\M8.DSG	11-1-2013	15:36:58	172214.000000	3444.280000	0.335938	0.953125	-0.097656	0.034862	-0.088991	0.147706	-5.554199	-2.120972	-4.425049
C:\Users\cware\Desktop\Steller20November\TagTesting20Nov2013\M8.DSG	11-1-2013	15:36:58	172215.000000	3444.300000	0.332031	0.957031	-0.097656	0.033945	-0.088991	0.147706	-5.416870	-1.907349	-4.379272
C:\Users\cware\Desktop\Steller20November\TagTesting20Nov2013\M8.DSG	11-1-2013	15:36:58	172216.000000	3444.320000	0.335938	0.953125	-0.093750	0.034862	-0.088991	0.148624	-5.432129	-1.449585	-4.257202
C:\Users\cware\Desktop\Steller20November\TagTesting20Nov2013\M8.DSG	11-1-2013	15:36:58	172217.000000	3444.340000	0.335938	0.953125	-0.085938	0.034862	-0.088991	0.147706	-5.294800	-1.358032	-4.409790
C:\Users\cware\Desktop\Steller20November\TagTesting20Nov2013\M8.DSG	11-1-2013	15:36:58	172218.000000	3444.360000	0.335938	0.953125	-0.093750	0.034862	-0.088991	0.148624	-5.401611	-0.900269	-4.226685
C:\Users\cware\Desktop\Steller20November\TagTesting20Nov2013\M8.DSG	11-1-2013	15:36:58	172219.000000	3444.380000	0.335938	0.949219	-0.093750	0.034862	-0.088991	0.148624	-5.477905	-0.335693	-4.180908
C:\Users\cware\Desktop\Steller20November\TagTesting20Nov2013\M8.DSG	11-1-2013	15:36:58	172220.000000	3444.400000	0.339844	0.949219	-0.089844	0.035780	-0.088073	0.147706	-5.416870	-0.534058	-4.226685
C:\Users\cware\Desktop\Steller20November\TagTesting20Nov2013\M8.DSG	11-1-2013	15:36:58	172221.000000	3444.420000	0.339844	0.949219	-0.085938	0.033945	-0.088991	0.148624	-5.584717	-0.625610	-4.058838
C:\Users\cware\Desktop\Steller20November\TagTesting20Nov2013\M8.DSG	11-1-2013	15:36:58	172222.000000	3444.440000	0.335938	0.953125	-0.093750	0.033945	-0.088991	0.148624	-5.294800	-1.266479	-4.211426
C:\Users\cware\Desktop\Steller20November\TagTesting20Nov2013\M8.DSG	11-1-2013	15:36:58	172223.000000	3444.460000	0.332031	0.953125	-0.085938	0.034862	-0.088073	0.148624	-5.508423	-1.342773	-3.967285
C:\Users\cware\Desktop\Steller20November\TagTesting20Nov2013\M8.DSG	11-1-2013	15:36:58	172224.000000	3444.480000	0.332031	0.949219	-0.093750	0.033945	-0.088991	0.147706	-5.401611	-1.571655	-4.104614
C:\Users\cware\Desktop\Steller20November\TagTesting20Nov2013\M8.DSG	11-1-2013	15:36:58	172225.000000	3444.500000	0.339844	0.949219	-0.097656	0.034862	-0.088991	0.147706	-5.523682	-2.136230	-4.089355
C:\Users\cware\Desktop\Steller20November\TagTesting20Nov2013\M8.DSG	11-1-2013	15:36:58	172226.000000	3444.520000	0.332031	0.949219	-0.085938	0.033945	-0.088991	0.148624	-5.813599	-2.212524	-4.257202
C:\Users\cware\Desktop\Steller20November\TagTesting20Nov2013\M8.DSG	11-1-2013	15:36:58	172227.000000	3444.540000	0.335938	0.945313	-0.085938	0.033028	-0.088991	0.148624	-5.554199	-2.059937	-4.089355
C:\Users\cware\Desktop\Steller20November\TagTesting20Nov2013\M8.DSG	11-1-2013	15:36:58	172228.000000	3444.560000	0.328125	0.957031	-0.074219	0.033945	-0.088073	0.148624	-5.630493	-1.922607	-4.241943
C:\Users\cware\Desktop\Steller20November\TagTesting20Nov2013\M8.DSG	11-1-2013	15:36:58	172229.000000	3444.580000	0.332031	0.945313	-0.082031	0.033945	-0.088991	0.148624	-5.905151	-1.953125	-4.364014
C:\Users\cware\Desktop\Steller20November\TagTesting20Nov2013\M8.DSG	11-1-2013	15:36:58	172230.000000	3444.600000	0.332031	0.949219	-0.089844	0.033945	-0.088073	0.147706	-5.889893	-2.014160	-4.348755
C:\Users\cware\Desktop\Steller20November\TagTesting20Nov2013\M8.DSG	11-1-2013	15:36:58	172231.000000	3444.620000	0.335938	0.945313	-0.093750	0.033945	-0.088991	0.147706	-5.813599	-1.480103	-4.455566
C:\Users\cware\Desktop\Steller20November\TagTesting20Nov2013\M8.DSG	11-1-2013	15:36:58	172232.000000	3444.640000	0.335938	0.945313	-0.089844	0.035780	-0.088991	0.147706	-5.950928	-1.754761	-4.440308
C:\Users\cware\Desktop\Steller20November\TagTesting20Nov2013\M8.DSG	11-1-2013	15:36:58	172233.000000	3444.660000	0.324219	0.953125	-0.097656	0.034862	-0.088073	0.148624	-5.874634	-1.892090	-4.562378
C:\Users\cware\Desktop\Steller20November\TagTesting20Nov2013\M8.DSG	11-1-2013	15:36:58	172234.000000	3444.680000	0.335938	0.949219	-0.085938	0.033945	-0.087156	0.148624	-5.920410	-2.044678	-4.653931
C:\Users\cware\Desktop\Steller20November\TagTesting20Nov2013\M8.DSG	11-1-2013	15:36:58	172235.000000	3444.700000	0.335938	0.949219	-0.093750	0.034862	-0.088073	0.147706	-5.981445	-1.846313	-4.577637
C:\Users\cware\Desktop\Steller20November\TagTesting20Nov2013\M8.DSG	11-1-2013	15:36:58	172236.000000	3444.720000	0.335938	0.949219	-0.089844	0.034862	-0.088991	0.148624	-5.905151	-2.319336	-4.272461
C:\Users\cware\Desktop\Steller20November\TagTesting20Nov2013\M8.DSG	11-1-2013	15:36:58	172237.000000	3444.740000	0.335938	0.953125	-0.085938	0.034862	-0.088073	0.147706	-5.935669	-2.304077	-4.379272
C:\Users\cware\Desktop\Steller20November\TagTesting20Nov2013\M8.DSG	11-1-2013	15:36:58	172238.000000	3444.760000	0.335938	0.941406	-0.085938	0.033945	-0.088991	0.148624	-5.889893	-2.517700	-4.241943
C:\Users\cware\Desktop\Steller20November\TagTesting20Nov2013\M8.DSG	11-1-2013	15:36:58	172239.000000	3444.780000	0.335938	0.949219	-0.085938	0.034862	-0.088991	0.148624	-5.813599	-2.685547	-4.165649
C:\Users\cware\Desktop\Steller20November\TagTesting20Nov2013\M8.DSG	11-1-2013	15:36:58	172240.000000	3444.800000	0.335938	0.949219	-0.089844	0.034862	-0.089908	0.146789	-5.798340	-2.670288	-4.226685
C:\Users\cware\Desktop\Steller20November\TagTesting20Nov2013\M8.DSG	11-1-2013	15:36:58	172241.000000	3444.820000	0.339844	0.949219	-0.093750	0.033945	-0.088991	0.148624	-5.599976	-2.410889	-4.043579
C:\Users\cware\Desktop\Steller20November\TagTesting20Nov2013\M8.DSG	11-1-2013	15:36:58	172242.000000	3444.840000	0.332031	0.945313	-0.089844	0.034862	-0.088073	0.148624	-5.767822	-2.258301	-4.348755
C:\Users\cware\Desktop\Steller20November\TagTesting20Nov2013\M8.DSG	11-1-2013	15:36:58	172243.000000	3444.860000	0.332031	0.949219	-0.089844	0.034862	-0.088991	0.148624	-5.523682	-2.029419	-4.287720
C:\Users\cware\Desktop\Steller20November\TagTesting20Nov2013\M8.DSG	11-1-2013	15:36:58	172244.000000	3444.880000	0.332031	0.945313	-0.089844	0.034862	-0.088073	0.147706	-5.645752	-1.403809	-4.180908
C:\Users\cware\Desktop\Steller20November\TagTesting20Nov2013\M8.DSG	11-1-2013	15:36:58	172245.000000	3444.900000	0.339844	0.941406	-0.082031	0.033945	-0.088991	0.147706	-5.508423	-1.174927	-4.196167
C:\Users\cware\Desktop\Steller20November\TagTesting20Nov2013\M8.DSG	11-1-2013	15:36:58	172246.000000	3444.920000	0.328125	0.941406	-0.093750	0.034862	-0.088991	0.147706	-5.661011	-1.022339	-4.302979
C:\Users\cware\Desktop\Steller20November\TagTesting20Nov2013\M8.DSG	11-1-2013	15:36:58	172247.000000	3444.940000	0.332031	0.941406	-0.089844	0.033945	-0.088073	0.147706	-5.523682	-0.381470	-4.379272
C:\Users\cware\Desktop\Steller20November\TagTesting20Nov2013\M8.DSG	11-1-2013	15:36:58	172248.000000	3444.960000	0.335938	0.945313	-0.093750	0.033945	-0.088991	0.147706	-5.844116	-0.549316	-4.455566
C:\Users\cware\Desktop\Steller20November\TagTesting20Nov2013\M8.DSG	11-1-2013	15:36:58	172249.000000	3444.980000	0.328125	0.957031	-0.101563	0.035780	-0.092661	0.149541	-5.676270	-0.747681	-4.440308
C:\Users\cware\Desktop\Steller20November\TagTesting20Nov2013\M8.DSG	11-1-2013	15:36:58	172250.000000	3445.000000	0.335938	0.941406	-0.085938	0.034862	-0.088073	0.147706	-5.599976	-1.037598	-4.470825
C:\Users\cware\Desktop\Steller20November\TagTesting20Nov2013\M8.DSG	11-1-2013	15:36:58	172251.000000	3445.020000	0.332031	0.941406	-0.089844	0.034862	-0.088073	0.148624	-5.676270	-1.312256	-4.302979
C:\Users\cware\Desktop\Steller20November\TagTesting20Nov2013\M8.DSG	11-1-2013	15:36:58	172252.000000	3445.040000	0.332031	0.945313	-0.085938	0.034862	-0.089908	0.147706	-5.722046	-1.495361	-4.425049
C:\Users\cware\Desktop\Steller20November\TagTesting20Nov2013\M8.DSG	11-1-2013	15:36:58	172253.000000	3445.060000	0.332031	0.945313	-0.093750	0.033945	-0.088991	0.147706	-5.737305	-1.663208	-4.196167
C:\Users\cware\Desktop\Steller20November\TagTesting20Nov2013\M8.DSG	11-1-2013	15:36:58	172254.000000	3445.080000	0.332031	0.945313	-0.085938	0.033028	-0.088073	0.148624	-5.706787	-1.632690	-4.119873
C:\Users\cware\Desktop\Steller20November\TagTesting20Nov2013\M8.DSG	11-1-2013	15:36:58	172255.000000	3445.100000	0.339844	0.949219	-0.089844	0.033945	-0.088073	0.147706	-5.767822	-2.227783	-4.272461
C:\Users\cware\Desktop\Steller20November\TagTesting20Nov2013\M8.DSG	11-1-2013	15:36:58	172256.000000	3445.120000	0.332031	0.949219	-0.097656	0.033945	-0.089908	0.146789	-5.828857	-1.831055	-4.196167
C:\Users\cware\Desktop\Steller20November\TagTesting20Nov2013\M8.DSG	11-1-2013	15:36:58	172257.000000	3445.140000	0.339844	0.949219	-0.089844	0.033028	-0.089908	0.148624	-5.676270	-1.724243	-4.302979
C:\Users\cware\Desktop\Steller20November\TagTesting20Nov2013\M8.DSG	11-1-2013	15:36:58	172258.000000	3445.160000	0.335938	0.949219	-0.089844	0.034862	-0.088991	0.147706	-5.645752	-1.708984	-4.257202
C:\Users\cware\Desktop\Steller20November\TagTesting20Nov2013\M8.DSG	11-1-2013	15:36:58	172259.000000	3445.180000	0.335938	0.945313	-0.089844	0.034862	-0.088991	0.147706	-5.630493	-1.632690	-4.241943
C:\Users\cware\Desktop\Steller20November\TagTesting20Nov2013\M8.DSG	11-1-2013	15:36:58	172260.000000	3445.200000	0.335938	0.945313	-0.089844	0.033945	-0.088991	0.147706	-5.569458	-1.083374	-4.272461
C:\Users\cware\Desktop\Steller20November\TagTesting20Nov2013\M8.DSG	11-1-2013	15:36:58	172261.000000	3445.220000	0.335938	0.953125	-0.085938	0.034862	-0.088991	0.147706	-5.538940	-1.281738	-4.180908
C:\Users\cware\Desktop\Steller20November\TagTesting20Nov2013\M8.DSG	11-1-2013	15:36:58	172262.000000	3445.240000	0.332031	0.949219	-0.097656	0.033945	-0.088073	0.146789	-5.645752	-0.854492	-4.333496
C:\Users\cware\Desktop\Steller20November\TagTesting20Nov2013\M8.DSG	11-1-2013	15:36:58	172263.000000	3445.260000	0.335938	0.937500	-0.089844	0.034862	-0.088073	0.146789	-5.645752	-1.083374	-4.440308
C:\Users\cware\Desktop\Steller20November\TagTesting20Nov2013\M8.DSG	11-1-2013	15:36:58	172264.000000	3445.280000	0.332031	0.941406	-0.093750	0.034862	-0.088073	0.147706	-5.691528	-1.159668	-4.287720
C:\Users\cware\Desktop\Steller20November\TagTesting20Nov2013\M8.DSG	11-1-2013	15:36:58	172265.000000	3445.300000	0.335938	0.945313	-0.101563	0.034862	-0.088991	0.146789	-5.584717	-1.296997	-4.486084
C:\Users\cware\Desktop\Steller20November\TagTesting20Nov2013\M8.DSG	11-1-2013	15:36:58	172266.000000	3445.320000	0.332031	0.945313	-0.097656	0.033945	-0.088991	0.147706	-5.584717	-1.342773	-4.180908
C:\Users\cware\Desktop\Steller20November\TagTesting20Nov2013\M8.DSG	11-1-2013	15:36:58	172267.000000	3445.340000	0.328125	0.945313	-0.097656	0.033945	-0.088073	0.146789	-5.722046	-1.388550	-4.211426
C:\Users\cware\Desktop\Steller20November\TagTesting20Nov2013\M8.DSG	11-1-2013	15:36:58	172268.000000	3445.360000	0.328125	0.941406	-0.085938	0.033945	-0.088073	0.147706	-5.615234	-1.541138	-4.180908
C:\Users\cware\Desktop\Steller20November\TagTesting20Nov2013\M8.DSG	11-1-2013	15:36:58	172269.000000	3445.380000	0.335938	0.945313	-0.097656	0.033945	-0.088073	0.146789	-5.691528	-1.785278	-3.997803
C:\Users\cware\Desktop\Steller20November\TagTesting20Nov2013\M8.DSG	11-1-2013	15:36:58	172270.000000	3445.400000	0.332031	0.949219	-0.101563	0.033028	-0.088073	0.146789	-5.554199	-1.678467	-4.043579
C:\Users\cware\Desktop\Steller20November\TagTesting20Nov2013\M8.DSG	11-1-2013	15:36:58	172271.000000	3445.420000	0.335938	0.941406	-0.085938	0.033028	-0.088991	0.147706	-5.676270	-1.739502	-4.226685
C:\Users\cware\Desktop\Steller20November\TagTesting20Nov2013\M8.DSG	11-1-2013	15:36:58	172272.000000	3445.440000	0.335938	0.941406	-0.093750	0.033945	-0.088073	0.146789	-5.569458	-1.892090	-4.257202
C:\Users\cware\Desktop\Steller20November\TagTesting20Nov2013\M8.DSG	11-1-2013	15:36:58	172273.000000	3445.460000	0.339844	0.945313	-0.082031	0.033945	-0.088073	0.146789	-5.737305	-1.358032	-4.364014
C:\Users\cware\Desktop\Steller20November\TagTesting20Nov2013\M8.DSG	11-1-2013	15:36:58	172274.000000	3445.480000	0.339844	0.941406	-0.089844	0.033028	-0.088073	0.147706	-5.645752	-1.617432	-4.165649
C:\Users\cware\Desktop\Steller20November\TagTesting20Nov2013\M8.DSG	11-1-2013	15:36:58	172275.000000	3445.500000	0.335938	0.941406	-0.089844	0.033945	-0.088991	0.147706	-5.676270	-1.296997	-4.302979
C:\Users\cware\Desktop\Steller20November\TagTesting20Nov2013\M8.DSG	11-1-2013	15:36:58	172276.000000	3445.520000	0.335938	0.941406	-0.085938	0.033028	-0.088073	0.147706	-5.691528	-1.144409	-4.150391
C:\Users\cware\Desktop\Steller20November\TagTesting20Nov2013\M8.DSG	11-1-2013	15:36:58	172277.000000	3445.540000	0.339844	0.941406	-0.085938	0.033945	-0.088073	0.147706	-5.828857	-1.571655	-4.318237
C:\Users\cware\Desktop\Steller20November\TagTesting20Nov2013\M8.DSG	11-1-2013	15:36:58	172278.000000	3445.560000	0.332031	0.941406	-0.097656	0.033028	-0.088991	0.146789	-5.722046	-1.373291	-4.425049
C:\Users\cware\Desktop\Steller20November\TagTesting20Nov2013\M8.DSG	11-1-2013	15:36:58	172279.000000	3445.580000	0.335938	0.941406	-0.093750	0.033945	-0.088991	0.147706	-5.676270	-1.266479	-4.364014
C:\Users\cware\Desktop\Steller20November\TagTesting20Nov2013\M8.DSG	11-1-2013	15:36:58	172280.000000	3445.600000	0.335938	0.937500	-0.101563	0.033028	-0.087156	0.146789	-5.661011	-1.724243	-4.409790
C:\Users\cware\Desktop\Steller20November\TagTesting20Nov2013\M8.DSG	11-1-2013	15:36:58	172281.000000	3445.620000	0.339844	0.941406	-0.082031	0.033945	-0.088073	0.146789	-5.737305	-1.907349	-4.409790
C:\Users\cware\Desktop\Steller20November\TagTesting20Nov2013\M8.DSG	11-1-2013	15:36:58	172282.000000	3445.640000	0.335938	0.937500	-0.093750	0.033028	-0.088991	0.147706	-5.691528	-2.044678	-4.287720
C:\Users\cware\Desktop\Steller20November\TagTesting20Nov2013\M8.DSG	11-1-2013	15:36:58	172283.000000	3445.660000	0.332031	0.937500	-0.089844	0.033945	-0.088073	0.147706	-6.057739	-2.456665	-4.318237
C:\Users\cware\Desktop\Steller20November\TagTesting20Nov2013\M8.DSG	11-1-2013	15:36:58	172284.000000	3445.680000	0.332031	0.945313	-0.085938	0.033945	-0.088073	0.146789	-5.966187	-2.151489	-4.379272
C:\Users\cware\Desktop\Steller20November\TagTesting20Nov2013\M8.DSG	11-1-2013	15:36:58	172285.000000	3445.700000	0.332031	0.949219	-0.089844	0.033945	-0.088073	0.146789	-5.676270	-2.502441	-4.302979
C:\Users\cware\Desktop\Steller20November\TagTesting20Nov2013\M8.DSG	11-1-2013	15:36:58	172286.000000	3445.720000	0.335938	0.937500	-0.093750	0.033945	-0.088991	0.146789	-5.874634	-2.334595	-4.470825
C:\Users\cware\Desktop\Steller20November\TagTesting20Nov2013\M8.DSG	11-1-2013	15:36:58	172287.000000	3445.740000	0.335938	0.937500	-0.097656	0.033945	-0.088073	0.146789	-5.737305	-2.136230	-4.440308
C:\Users\cware\Desktop\Steller20November\TagTesting20Nov2013\M8.DSG	11-1-2013	15:36:58	172288.000000	3445.760000	0.332031	0.937500	-0.093750	0.033945	-0.088073	0.148624	-5.615234	-1.968384	-4.440308
C:\Users\cware\Desktop\Steller20November\TagTesting20Nov2013\M8.DSG	11-1-2013	15:36:58	172289.000000	3445.780000	0.335938	0.941406	-0.089844	0.034862	-0.088073	0.147706	-5.722046	-1.953125	-4.623413
C:\Users\cware\Desktop\Steller20November\TagTesting20Nov2013\M8.DSG	11-1-2013	15:36:58	172290.000000	3445.800000	0.332031	0.933594	-0.093750	0.033945	-0.088991	0.147706	-5.889893	-1.556396	-4.531860
C:\Users\cware\Desktop\Steller20November\TagTesting20Nov2013\M8.DSG	11-1-2013	15:36:58	172291.000000	3445.820000	0.335938	0.941406	-0.097656	0.033028	-0.088991	0.146789	-5.950928	-1.876831	-4.425049
C:\Users\cware\Desktop\Steller20November\TagTesting20Nov2013\M8.DSG	11-1-2013	15:36:58	172292.000000	3445.840000	0.335938	0.945313	-0.085938	0.034862	-0.088991	0.147706	-5.752563	-1.724243	-4.394531
C:\Users\cware\Desktop\Steller20November\TagTesting20Nov2013\M8.DSG	11-1-2013	15:36:58	172293.000000	3445.860000	0.332031	0.949219	-0.093750	0.033028	-0.088073	0.147706	-5.966187	-1.831055	-4.425049
C:\Users\cware\Desktop\Steller20November\TagTesting20Nov2013\M8.DSG	11-1-2013	15:36:58	172294.000000	3445.880000	0.335938	0.945313	-0.089844	0.033028	-0.088073	0.146789	-5.691528	-1.815796	-4.211426
C:\Users\cware\Desktop\Steller20November\TagTesting20Nov2013\M8.DSG	11-1-2013	15:36:58	172295.000000	3445.900000	0.339844	0.941406	-0.085938	0.033945	-0.088073	0.146789	-5.477905	-1.815796	-4.409790
C:\Users\cware\Desktop\Steller20November\TagTesting20Nov2013\M8.DSG	11-1-2013	15:36:58	172296.000000	3445.920000	0.332031	0.949219	-0.089844	0.033945	-0.088073	0.146789	-5.340576	-1.388550	-4.150391
C:\Users\cware\Desktop\Steller20November\TagTesting20Nov2013\M8.DSG	11-1-2013	15:36:58	172297.000000	3445.940000	0.335938	0.941406	-0.089844	0.033945	-0.088991	0.147706	-5.126953	-1.647949	-4.379272
C:\Users\cware\Desktop\Steller20November\TagTesting20Nov2013\M8.DSG	11-1-2013	15:36:58	172298.000000	3445.960000	0.335938	0.945313	-0.089844	0.033945	-0.088073	0.147706	-5.340576	-1.205444	-4.226685
C:\Users\cware\Desktop\Steller20November\TagTesting20Nov2013\M8.DSG	11-1-2013	15:36:58	172299.000000	3445.980000	0.335938	0.945313	-0.078125	0.032110	-0.088073	0.147706	-5.249023	-1.419067	-4.257202
C:\Users\cware\Desktop\Steller20November\TagTesting20Nov2013\M8.DSG	11-1-2013	15:36:58	172300.000000	3446.000000	0.335938	0.945313	-0.085938	0.033945	-0.088991	0.147706	-5.325317	-0.946045	-4.180908
C:\Users\cware\Desktop\Steller20November\TagTesting20Nov2013\M8.DSG	11-1-2013	15:36:58	172301.000000	3446.020000	0.339844	0.945313	-0.082031	0.033028	-0.088073	0.148624	-5.310059	-0.869751	-4.287720
C:\Users\cware\Desktop\Steller20November\TagTesting20Nov2013\M8.DSG	11-1-2013	15:36:58	172302.000000	3446.040000	0.332031	0.945313	-0.089844	0.033028	-0.088073	0.147706	-5.386353	-0.808716	-4.394531
C:\Users\cware\Desktop\Steller20November\TagTesting20Nov2013\M8.DSG	11-1-2013	15:36:58	172303.000000	3446.060000	0.335938	0.945313	-0.085938	0.033028	-0.088991	0.146789	-5.584717	-1.235962	-4.104614
C:\Users\cware\Desktop\Steller20November\TagTesting20Nov2013\M8.DSG	11-1-2013	15:36:58	172304.000000	3446.080000	0.335938	0.945313	-0.085938	0.033945	-0.088991	0.147706	-5.386353	-1.144409	-4.287720
C:\Users\cware\Desktop\Steller20November\TagTesting20Nov2013\M8.DSG	11-1-2013	15:36:58	172305.000000	3446.100000	0.339844	0.945313	-0.082031	0.033028	-0.088073	0.147706	-5.279541	-1.480103	-4.135132
C:\Users\cware\Desktop\Steller20November\TagTesting20Nov2013\M8.DSG	11-1-2013	15:36:58	172306.000000	3446.120000	0.332031	0.949219	-0.089844	0.032110	-0.088073	0.147706	-5.447388	-1.220703	-4.241943
C:\Users\cware\Desktop\Steller20November\TagTesting20Nov2013\M8.DSG	11-1-2013	15:36:58	172307.000000	3446.140000	0.339844	0.949219	-0.093750	0.032110	-0.088073	0.147706	-5.477905	-1.525879	-3.952026
C:\Users\cware\Desktop\Steller20November\TagTesting20Nov2013\M8.DSG	11-1-2013	15:36:58	172308.000000	3446.160000	0.339844	0.941406	-0.085938	0.033028	-0.088073	0.147706	-5.630493	-1.907349	-4.272461
C:\Users\cware\Desktop\Steller20November\TagTesting20Nov2013\M8.DSG	11-1-2013	15:36:58	172309.000000	3446.180000	0.335938	0.945313	-0.082031	0.033945	-0.088073	0.147706	-5.538940	-1.647949	-4.531860
C:\Users\cware\Desktop\Steller20November\TagTesting20Nov2013\M8.DSG	11-1-2013	15:36:58	172310.000000	3446.200000	0.339844	0.941406	-0.085938	0.033028	-0.088073	0.147706	-5.508423	-1.892090	-4.180908
C:\Users\cware\Desktop\Steller20November\TagTesting20Nov2013\M8.DSG	11-1-2013	15:36:58	172311.000000	3446.220000	0.339844	0.953125	-0.093750	0.033028	-0.088073	0.148624	-5.722046	-1.937866	-4.302979
C:\Users\cware\Desktop\Steller20November\TagTesting20Nov2013\M8.DSG	11-1-2013	15:36:58	172312.000000	3446.240000	0.339844	0.945313	-0.082031	0.033028	-0.088991	0.147706	-5.752563	-1.998901	-4.455566
C:\Users\cware\Desktop\Steller20November\TagTesting20Nov2013\M8.DSG	11-1-2013	15:36:58	172313.000000	3446.260000	0.339844	0.949219	-0.085938	0.032110	-0.088073	0.147706	-5.737305	-2.227783	-4.425049
C:\Users\cware\Desktop\Steller20November\TagTesting20Nov2013\M8.DSG	11-1-2013	15:36:58	172314.000000	3446.280000	0.339844	0.945313	-0.089844	0.033028	-0.088073	0.148624	-5.706787	-2.136230	-4.364014
C:\Users\cware\Desktop\Steller20November\TagTesting20Nov2013\M8.DSG	11-1-2013	15:36:58	172315.000000	3446.300000	0.339844	0.945313	-0.089844	0.033028	-0.088991	0.146789	-5.615234	-1.998901	-4.379272
C:\Users\cware\Desktop\Steller20November\TagTesting20Nov2013\M8.DSG	11-1-2013	15:36:58	172316.000000	3446.320000	0.339844	0.945313	-0.089844	0.033945	-0.088991	0.148624	-5.493164	-2.197266	-4.348755
C:\Users\cware\Desktop\Steller20November\TagTesting20Nov2013\M8.DSG	11-1-2013	15:36:58	172317.000000	3446.340000	0.332031	0.953125	-0.089844	0.033945	-0.088073	0.149541	-5.844116	-2.334595	-4.379272
C:\Users\cware\Desktop\Steller20November\TagTesting20Nov2013\M8.DSG	11-1-2013	15:36:58	172318.000000	3446.360000	0.335938	0.953125	-0.085938	0.033945	-0.088073	0.147706	-5.584717	-2.410889	-4.470825
C:\Users\cware\Desktop\Steller20November\TagTesting20Nov2013\M8.DSG	11-1-2013	15:36:58	172319.000000	3446.380000	0.335938	0.949219	-0.093750	0.033028	-0.088991	0.148624	-5.752563	-2.639771	-4.516602
C:\Users\cware\Desktop\Steller20November\TagTesting20Nov2013\M8.DSG	11-1-2013	15:36:58	172320.000000	3446.400000	0.335938	0.949219	-0.089844	0.033028	-0.088073	0.146789	-5.676270	-2.716064	-4.531860
C:\Users\cware\Desktop\Steller20November\TagTesting20Nov2013\M8.DSG	11-1-2013	15:36:58	172321.000000	3446.420000	0.335938	0.953125	-0.085938	0.033945	-0.088991	0.147706	-5.752563	-2.761841	-4.547119
C:\Users\cware\Desktop\Steller20November\TagTesting20Nov2013\M8.DSG	11-1-2013	15:36:58	172322.000000	3446.440000	0.335938	0.953125	-0.082031	0.033945	-0.088073	0.147706	-5.905151	-2.868652	-4.547119
C:\Users\cware\Desktop\Steller20November\TagTesting20Nov2013\M8.DSG	11-1-2013	15:36:58	172323.000000	3446.460000	0.335938	0.949219	-0.097656	0.033945	-0.088073	0.147706	-5.966187	-2.822876	-4.714966
C:\Users\cware\Desktop\Steller20November\TagTesting20Nov2013\M8.DSG	11-1-2013	15:36:58	172324.000000	3446.480000	0.339844	0.953125	-0.097656	0.033028	-0.088073	0.147706	-6.042480	-2.838135	-4.470825
C:\Users\cware\Desktop\Steller20November\TagTesting20Nov2013\M8.DSG	11-1-2013	15:36:58	172325.000000	3446.500000	0.339844	0.953125	-0.089844	0.033945	-0.088073	0.148624	-5.844116	-3.158569	-4.653931
C:\Users\cware\Desktop\Steller20November\TagTesting20Nov2013\M8.DSG	11-1-2013	15:36:58	172326.000000	3446.520000	0.335938	0.949219	-0.097656	0.033028	-0.088991	0.148624	-5.798340	-2.655029	-4.547119
C:\Users\cware\Desktop\Steller20November\TagTesting20Nov2013\M8.DSG	11-1-2013	15:36:58	172327.000000	3446.540000	0.328125	0.957031	-0.089844	0.033028	-0.088073	0.147706	-5.722046	-2.441406	-4.470825
C:\Users\cware\Desktop\Steller20November\TagTesting20Nov2013\M8.DSG	11-1-2013	15:36:58	172328.000000	3446.560000	0.335938	0.949219	-0.093750	0.033028	-0.088991	0.147706	-5.798340	-2.349854	-4.333496
C:\Users\cware\Desktop\Steller20November\TagTesting20Nov2013\M8.DSG	11-1-2013	15:36:58	172329.000000	3446.580000	0.335938	0.945313	-0.085938	0.033945	-0.088991	0.147706	-5.874634	-2.578735	-4.470825
C:\Users\cware\Desktop\Steller20November\TagTesting20Nov2013\M8.DSG	11-1-2013	15:36:58	172330.000000	3446.600000	0.335938	0.949219	-0.093750	0.033945	-0.088991	0.149541	-6.027222	-2.334595	-4.364014
C:\Users\cware\Desktop\Steller20November\TagTesting20Nov2013\M8.DSG	11-1-2013	15:36:58	172331.000000	3446.620000	0.335938	0.953125	-0.085938	0.033945	-0.088991	0.148624	-5.920410	-2.319336	-4.333496
C:\Users\cware\Desktop\Steller20November\TagTesting20Nov2013\M8.DSG	11-1-2013	15:36:58	172332.000000	3446.640000	0.335938	0.957031	-0.097656	0.033945	-0.088073	0.148624	-5.722046	-1.892090	-4.333496
C:\Users\cware\Desktop\Steller20November\TagTesting20Nov2013\M8.DSG	11-1-2013	15:36:58	172333.000000	3446.660000	0.332031	0.949219	-0.089844	0.033028	-0.088073	0.149541	-5.752563	-1.831055	-4.272461
C:\Users\cware\Desktop\Steller20November\TagTesting20Nov2013\M8.DSG	11-1-2013	15:36:58	172334.000000	3446.680000	0.339844	0.960938	-0.093750	0.033945	-0.088073	0.147706	-5.630493	-1.525879	-4.089355
C:\Users\cware\Desktop\Steller20November\TagTesting20Nov2013\M8.DSG	11-1-2013	15:36:58	172335.000000	3446.700000	0.343750	0.953125	-0.078125	0.033028	-0.088073	0.146789	-5.661011	-1.205444	-4.211426
C:\Users\cware\Desktop\Steller20November\TagTesting20Nov2013\M8.DSG	11-1-2013	15:36:58	172336.000000	3446.720000	0.339844	0.957031	-0.085938	0.033945	-0.088073	0.147706	-5.340576	-0.839233	-4.150391
C:\Users\cware\Desktop\Steller20November\TagTesting20Nov2013\M8.DSG	11-1-2013	15:36:58	172337.000000	3446.740000	0.343750	0.953125	-0.093750	0.033945	-0.088991	0.148624	-5.279541	-1.007080	-3.967285
C:\Users\cware\Desktop\Steller20November\TagTesting20Nov2013\M8.DSG	11-1-2013	15:36:58	172338.000000	3446.760000	0.343750	0.953125	-0.089844	0.033028	-0.088991	0.147706	-5.020142	-0.381470	-4.074097
C:\Users\cware\Desktop\Steller20November\TagTesting20Nov2013\M8.DSG	11-1-2013	15:36:58	172339.000000	3446.780000	0.339844	0.949219	-0.085938	0.033028	-0.088073	0.147706	-5.172729	-0.717163	-4.104614
C:\Users\cware\Desktop\Steller20November\TagTesting20Nov2013\M8.DSG	11-1-2013	15:36:58	172340.000000	3446.800000	0.335938	0.949219	-0.078125	0.033028	-0.088991	0.148624	-5.218506	-0.137329	-4.089355
C:\Users\cware\Desktop\Steller20November\TagTesting20Nov2013\M8.DSG	11-1-2013	15:36:58	172341.000000	3446.820000	0.335938	0.949219	-0.078125	0.033945	-0.088073	0.148624	-5.203247	-0.579834	-4.089355
C:\Users\cware\Desktop\Steller20November\TagTesting20Nov2013\M8.DSG	11-1-2013	15:36:58	172342.000000	3446.840000	0.335938	0.941406	-0.085938	0.033028	-0.088073	0.148624	-5.310059	-0.045776	-4.043579
C:\Users\cware\Desktop\Steller20November\TagTesting20Nov2013\M8.DSG	11-1-2013	15:36:58	172343.000000	3446.860000	0.335938	0.953125	-0.085938	0.033028	-0.088991	0.146789	-5.340576	-0.534058	-3.936768
C:\Users\cware\Desktop\Steller20November\TagTesting20Nov2013\M8.DSG	11-1-2013	15:36:58	172344.000000	3446.880000	0.339844	0.949219	-0.093750	0.033945	-0.088073	0.147706	-5.264282	-0.320435	-3.952026
C:\Users\cware\Desktop\Steller20November\TagTesting20Nov2013\M8.DSG	11-1-2013	15:36:58	172345.000000	3446.900000	0.335938	0.945313	-0.093750	0.033945	-0.087156	0.147706	-5.249023	-0.625610	-3.768921
C:\Users\cware\Desktop\Steller20November\TagTesting20Nov2013\M8.DSG	11-1-2013	15:36:58	172346.000000	3446.920000	0.343750	0.945313	-0.082031	0.033028	-0.088073	0.149541	-5.386353	-0.473022	-3.677368
C:\Users\cware\Desktop\Steller20November\TagTesting20Nov2013\M8.DSG	11-1-2013	15:36:58	172347.000000	3446.940000	0.339844	0.949219	-0.093750	0.033028	-0.088073	0.147706	-5.264282	-0.885010	-3.921509
C:\Users\cware\Desktop\Steller20November\TagTesting20Nov2013\M8.DSG	11-1-2013	15:36:58	172348.000000	3446.960000	0.339844	0.949219	-0.097656	0.033028	-0.088073	0.147706	-5.279541	-0.610352	-3.723145
C:\Users\cware\Desktop\Steller20November\TagTesting20Nov2013\M8.DSG	11-1-2013	15:36:58	172349.000000	3446.980000	0.339844	0.953125	-0.093750	0.033945	-0.087156	0.147706	-5.203247	-0.595093	-3.921509
C:\Users\cware\Desktop\Steller20November\TagTesting20Nov2013\M8.DSG	11-1-2013	15:36:58	172350.000000	3447.000000	0.339844	0.949219	-0.089844	0.033028	-0.088073	0.148624	-5.096436	-0.442505	-4.028320
C:\Users\cware\Desktop\Steller20November\TagTesting20Nov2013\M8.DSG	11-1-2013	15:36:58	172351.000000	3447.020000	0.343750	0.949219	-0.093750	0.033028	-0.087156	0.147706	-5.233765	-0.518799	-3.952026
C:\Users\cware\Desktop\Steller20November\TagTesting20Nov2013\M8.DSG	11-1-2013	15:36:58	172352.000000	3447.040000	0.339844	0.953125	-0.089844	0.032110	-0.088073	0.148624	-5.249023	-0.381470	-4.089355
C:\Users\cware\Desktop\Steller20November\TagTesting20Nov2013\M8.DSG	11-1-2013	15:36:58	172353.000000	3447.060000	0.339844	0.953125	-0.089844	0.031193	-0.088073	0.148624	-5.279541	-0.640869	-4.211426
C:\Users\cware\Desktop\Steller20November\TagTesting20Nov2013\M8.DSG	11-1-2013	15:36:58	172354.000000	3447.080000	0.339844	0.949219	-0.093750	0.032110	-0.088073	0.147706	-5.462646	-0.823975	-4.257202
C:\Users\cware\Desktop\Steller20November\TagTesting20Nov2013\M8.DSG	11-1-2013	15:36:58	172355.000000	3447.100000	0.332031	0.949219	-0.085938	0.032110	-0.087156	0.148624	-5.523682	-1.098633	-4.394531
C:\Users\cware\Desktop\Steller20November\TagTesting20Nov2013\M8.DSG	11-1-2013	15:36:58	172356.000000	3447.120000	0.339844	0.945313	-0.082031	0.033028	-0.087156	0.148624	-5.508423	-1.296997	-4.272461
C:\Users\cware\Desktop\Steller20November\TagTesting20Nov2013\M8.DSG	11-1-2013	15:36:58	172357.000000	3447.140000	0.335938	0.949219	-0.085938	0.032110	-0.087156	0.147706	-5.737305	-1.464844	-4.348755
C:\Users\cware\Desktop\Steller20November\TagTesting20Nov2013\M8.DSG	11-1-2013	15:36:58	172358.000000	3447.160000	0.335938	0.949219	-0.093750	0.033028	-0.087156	0.144954	-5.767822	-1.693726	-4.272461
C:\Users\cware\Desktop\Steller20November\TagTesting20Nov2013\M8.DSG	11-1-2013	15:36:58	172359.000000	3447.180000	0.335938	0.945313	-0.093750	0.032110	-0.088073	0.147706	-5.767822	-2.014160	-4.272461
C:\Users\cware\Desktop\Steller20November\TagTesting20Nov2013\M8.DSG	11-1-2013	15:36:58	172360.000000	3447.200000	0.332031	0.949219	-0.097656	0.033028	-0.088073	0.147706	-5.920410	-2.655029	-4.318237
C:\Users\cware\Desktop\Steller20November\TagTesting20Nov2013\M8.DSG	11-1-2013	15:36:58	172361.000000	3447.220000	0.332031	0.953125	-0.089844	0.032110	-0.087156	0.147706	-5.905151	-2.502441	-4.394531
C:\Users\cware\Desktop\Steller20November\TagTesting20Nov2013\M8.DSG	11-1-2013	15:36:58	172362.000000	3447.240000	0.335938	0.949219	-0.093750	0.032110	-0.087156	0.147706	-6.240845	-2.502441	-4.333496
C:\Users\cware\Desktop\Steller20November\TagTesting20Nov2013\M8.DSG	11-1-2013	15:36:58	172363.000000	3447.260000	0.339844	0.953125	-0.089844	0.032110	-0.088991	0.149541	-6.362915	-2.304077	-4.135132
C:\Users\cware\Desktop\Steller20November\TagTesting20Nov2013\M8.DSG	11-1-2013	15:36:58	172364.000000	3447.280000	0.343750	0.953125	-0.089844	0.032110	-0.088073	0.148624	-6.332397	-2.578735	-4.318237
C:\Users\cware\Desktop\Steller20November\TagTesting20Nov2013\M8.DSG	11-1-2013	15:36:58	172365.000000	3447.300000	0.343750	0.953125	-0.097656	0.031193	-0.088073	0.148624	-5.966187	-2.273560	-4.333496
C:\Users\cware\Desktop\Steller20November\TagTesting20Nov2013\M8.DSG	11-1-2013	15:36:58	172366.000000	3447.320000	0.335938	0.949219	-0.085938	0.033028	-0.088073	0.147706	-6.027222	-2.212524	-4.394531
C:\Users\cware\Desktop\Steller20November\TagTesting20Nov2013\M8.DSG	11-1-2013	15:36:58	172367.000000	3447.340000	0.335938	0.949219	-0.085938	0.032110	-0.088073	0.147706	-5.874634	-1.800537	-4.302979
C:\Users\cware\Desktop\Steller20November\TagTesting20Nov2013\M8.DSG	11-1-2013	15:36:58	172368.000000	3447.360000	0.339844	0.945313	-0.093750	0.032110	-0.087156	0.148624	-5.661011	-2.014160	-4.486084
C:\Users\cware\Desktop\Steller20November\TagTesting20Nov2013\M8.DSG	11-1-2013	15:36:58	172369.000000	3447.380000	0.339844	0.949219	-0.085938	0.033028	-0.087156	0.148624	-5.615234	-1.617432	-4.226685
C:\Users\cware\Desktop\Steller20November\TagTesting20Nov2013\M8.DSG	11-1-2013	15:36:58	172370.000000	3447.400000	0.328125	0.949219	-0.089844	0.032110	-0.088073	0.147706	-5.737305	-1.617432	-4.287720
C:\Users\cware\Desktop\Steller20November\TagTesting20Nov2013\M8.DSG	11-1-2013	15:36:58	172371.000000	3447.420000	0.335938	0.945313	-0.085938	0.033028	-0.088073	0.147706	-5.996704	-1.968384	-4.379272
C:\Users\cware\Desktop\Steller20November\TagTesting20Nov2013\M8.DSG	11-1-2013	15:36:58	172372.000000	3447.440000	0.335938	0.945313	-0.085938	0.033945	-0.087156	0.149541	-6.057739	-2.059937	-4.348755
C:\Users\cware\Desktop\Steller20November\TagTesting20Nov2013\M8.DSG	11-1-2013	15:36:58	172373.000000	3447.460000	0.335938	0.937500	-0.093750	0.032110	-0.088073	0.148624	-6.027222	-2.456665	-4.318237
C:\Users\cware\Desktop\Steller20November\TagTesting20Nov2013\M8.DSG	11-1-2013	15:36:58	172374.000000	3447.480000	0.332031	0.937500	-0.089844	0.032110	-0.087156	0.147706	-6.057739	-2.685547	-4.364014
C:\Users\cware\Desktop\Steller20November\TagTesting20Nov2013\M8.DSG	11-1-2013	15:36:58	172375.000000	3447.500000	0.332031	0.941406	-0.089844	0.033945	-0.088073	0.147706	-5.966187	-2.838135	-4.379272
C:\Users\cware\Desktop\Steller20November\TagTesting20Nov2013\M8.DSG	11-1-2013	15:36:58	172376.000000	3447.520000	0.332031	0.933594	-0.093750	0.033028	-0.087156	0.148624	-5.752563	-2.410889	-4.333496
C:\Users\cware\Desktop\Steller20November\TagTesting20Nov2013\M8.DSG	11-1-2013	15:36:58	172377.000000	3447.540000	0.332031	0.937500	-0.089844	0.032110	-0.087156	0.153211	-5.905151	-2.975464	-4.562378
C:\Users\cware\Desktop\Steller20November\TagTesting20Nov2013\M8.DSG	11-1-2013	15:36:58	172378.000000	3447.560000	0.335938	0.937500	-0.093750	0.033028	-0.087156	0.148624	-5.905151	-2.532959	-4.455566
C:\Users\cware\Desktop\Steller20November\TagTesting20Nov2013\M8.DSG	11-1-2013	15:36:58	172379.000000	3447.580000	0.328125	0.945313	-0.085938	0.033028	-0.088073	0.148624	-6.271362	-3.402710	-4.302979
C:\Users\cware\Desktop\Steller20November\TagTesting20Nov2013\M8.DSG	11-1-2013	15:36:58	172380.000000	3447.600000	0.324219	0.937500	-0.089844	0.034862	-0.088073	0.147706	-6.027222	-1.770020	-4.287720
C:\Users\cware\Desktop\Steller20November\TagTesting20Nov2013\M8.DSG	11-1-2013	15:36:58	172381.000000	3447.620000	0.332031	0.941406	-0.093750	0.034862	-0.088991	0.147706	-6.088257	-3.005981	-4.394531
C:\Users\cware\Desktop\Steller20November\TagTesting20Nov2013\M8.DSG	11-1-2013	15:36:58	172382.000000	3447.640000	0.335938	0.941406	-0.101563	0.034862	-0.087156	0.147706	-5.813599	-1.113892	-4.013062
C:\Users\cware\Desktop\Steller20November\TagTesting20Nov2013\M8.DSG	11-1-2013	15:36:58	172383.000000	3447.660000	0.335938	0.941406	-0.101563	0.033028	-0.088991	0.146789	-5.706787	-2.349854	-4.226685
C:\Users\cware\Desktop\Steller20November\TagTesting20Nov2013\M8.DSG	11-1-2013	15:36:58	172384.000000	3447.680000	0.335938	0.941406	-0.097656	0.033945	-0.088991	0.148624	-5.447388	-0.335693	-3.952026
C:\Users\cware\Desktop\Steller20November\TagTesting20Nov2013\M8.DSG	11-1-2013	15:36:58	172385.000000	3447.700000	0.343750	0.937500	-0.089844	0.033945	-0.088073	0.148624	-5.676270	-1.403809	-4.104614
C:\Users\cware\Desktop\Steller20November\TagTesting20Nov2013\M8.DSG	11-1-2013	15:36:58	172386.000000	3447.720000	0.335938	0.941406	-0.093750	0.034862	-0.088073	0.148624	-5.218506	-0.045776	-3.875732
C:\Users\cware\Desktop\Steller20November\TagTesting20Nov2013\M8.DSG	11-1-2013	15:36:58	172387.000000	3447.740000	0.335938	0.941406	-0.089844	0.033945	-0.088073	0.148624	-5.279541	-0.671387	-4.074097
C:\Users\cware\Desktop\Steller20November\TagTesting20Nov2013\M8.DSG	11-1-2013	15:36:58	172388.000000	3447.760000	0.335938	0.937500	-0.097656	0.033028	-0.088073	0.146789	-4.943848	0.350952	-3.982544
C:\Users\cware\Desktop\Steller20November\TagTesting20Nov2013\M8.DSG	11-1-2013	15:36:58	172389.000000	3447.780000	0.332031	0.941406	-0.093750	0.033945	-0.088073	0.148624	-5.096436	-0.579834	-4.043579
C:\Users\cware\Desktop\Steller20November\TagTesting20Nov2013\M8.DSG	11-1-2013	15:36:58	172390.000000	3447.800000	0.335938	0.941406	-0.089844	0.034862	-0.088073	0.148624	-4.913330	0.381470	-3.723145
C:\Users\cware\Desktop\Steller20November\TagTesting20Nov2013\M8.DSG	11-1-2013	15:36:58	172391.000000	3447.820000	0.335938	0.941406	-0.082031	0.033028	-0.087156	0.147706	-5.279541	-0.747681	-3.967285
C:\Users\cware\Desktop\Steller20November\TagTesting20Nov2013\M8.DSG	11-1-2013	15:36:58	172392.000000	3447.840000	0.328125	0.941406	-0.085938	0.033945	-0.087156	0.148624	-5.172729	-0.122070	-3.967285
C:\Users\cware\Desktop\Steller20November\TagTesting20Nov2013\M8.DSG	11-1-2013	15:36:58	172393.000000	3447.860000	0.328125	0.941406	-0.085938	0.033028	-0.088073	0.148624	-5.416870	-1.052856	-3.860474
C:\Users\cware\Desktop\Steller20November\TagTesting20Nov2013\M8.DSG	11-1-2013	15:36:58	172394.000000	3447.880000	0.328125	0.933594	-0.093750	0.033945	-0.088073	0.147706	-5.325317	-0.610352	-3.952026
C:\Users\cware\Desktop\Steller20November\TagTesting20Nov2013\M8.DSG	11-1-2013	15:36:58	172395.000000	3447.900000	0.335938	0.941406	-0.097656	0.033028	-0.088073	0.148624	-5.523682	-1.510620	-3.845215
C:\Users\cware\Desktop\Steller20November\TagTesting20Nov2013\M8.DSG	11-1-2013	15:36:58	172396.000000	3447.920000	0.332031	0.937500	-0.085938	0.032110	-0.088073	0.147706	-5.691528	-1.434326	-3.982544
C:\Users\cware\Desktop\Steller20November\TagTesting20Nov2013\M8.DSG	11-1-2013	15:36:58	172397.000000	3447.940000	0.328125	0.945313	-0.093750	0.033028	-0.087156	0.148624	-5.737305	-2.578735	-4.013062
C:\Users\cware\Desktop\Steller20November\TagTesting20Nov2013\M8.DSG	11-1-2013	15:36:58	172398.000000	3447.960000	0.332031	0.941406	-0.093750	0.032110	-0.088073	0.146789	-5.844116	-2.029419	-4.364014
C:\Users\cware\Desktop\Steller20November\TagTesting20Nov2013\M8.DSG	11-1-2013	15:36:58	172399.000000	3447.980000	0.332031	0.945313	-0.105469	0.032110	-0.088073	0.146789	-5.767822	-2.593994	-4.486084
C:\Users\cware\Desktop\Steller20November\TagTesting20Nov2013\M8.DSG	11-1-2013	15:36:58	172400.000000	3448.000000	0.324219	0.937500	-0.097656	0.033028	-0.088991	0.144954	-5.783081	-2.578735	-4.379272
C:\Users\cware\Desktop\Steller20November\TagTesting20Nov2013\M8.DSG	11-1-2013	15:36:58	172401.000000	3448.020000	0.332031	0.941406	-0.097656	0.033945	-0.088073	0.147706	-5.691528	-2.471924	-4.608154
C:\Users\cware\Desktop\Steller20November\TagTesting20Nov2013\M8.DSG	11-1-2013	15:36:58	172402.000000	3448.040000	0.335938	0.941406	-0.093750	0.033028	-0.088073	0.148624	-5.859375	-2.807617	-4.684448
C:\Users\cware\Desktop\Steller20November\TagTesting20Nov2013\M8.DSG	11-1-2013	15:36:58	172403.000000	3448.060000	0.328125	0.941406	-0.093750	0.033028	-0.088991	0.146789	-6.072998	-3.036499	-4.684448
C:\Users\cware\Desktop\Steller20November\TagTesting20Nov2013\M8.DSG	11-1-2013	15:36:58	172404.000000	3448.080000	0.332031	0.941406	-0.089844	0.033945	-0.087156	0.145872	-6.088257	-2.899170	-4.699707
C:\Users\cware\Desktop\Steller20November\TagTesting20Nov2013\M8.DSG	11-1-2013	15:36:58	172405.000000	3448.100000	0.332031	0.941406	-0.093750	0.033028	-0.087156	0.146789	-6.286621	-2.960205	-4.470825
C:\Users\cware\Desktop\Steller20November\TagTesting20Nov2013\M8.DSG	11-1-2013	15:36:58	172406.000000	3448.120000	0.332031	0.941406	-0.093750	0.033945	-0.087156	0.147706	-6.332397	-3.494263	-4.562378
C:\Users\cware\Desktop\Steller20November\TagTesting20Nov2013\M8.DSG	11-1-2013	15:36:58	172407.000000	3448.140000	0.332031	0.941406	-0.097656	0.033028	-0.088991	0.148624	-6.271362	-2.990723	-4.486084
C:\Users\cware\Desktop\Steller20November\TagTesting20Nov2013\M8.DSG	11-1-2013	15:36:58	172408.000000	3448.160000	0.328125	0.945313	-0.097656	0.033028	-0.088991	0.146789	-6.179810	-3.265381	-4.333496
C:\Users\cware\Desktop\Steller20November\TagTesting20Nov2013\M8.DSG	11-1-2013	15:36:58	172409.000000	3448.180000	0.328125	0.941406	-0.097656	0.033028	-0.088073	0.147706	-6.072998	-3.204346	-4.394531
C:\Users\cware\Desktop\Steller20November\TagTesting20Nov2013\M8.DSG	11-1-2013	15:36:58	172410.000000	3448.200000	0.335938	0.941406	-0.093750	0.033945	-0.088073	0.147706	-6.088257	-2.944946	-4.318237
C:\Users\cware\Desktop\Steller20November\TagTesting20Nov2013\M8.DSG	11-1-2013	15:36:58	172411.000000	3448.220000	0.332031	0.941406	-0.101563	0.034862	-0.088991	0.148624	-5.752563	-2.639771	-4.287720
C:\Users\cware\Desktop\Steller20November\TagTesting20Nov2013\M8.DSG	11-1-2013	15:36:58	172412.000000	3448.240000	0.339844	0.949219	-0.097656	0.034862	-0.088073	0.147706	-5.798340	-2.502441	-4.272461
C:\Users\cware\Desktop\Steller20November\TagTesting20Nov2013\M8.DSG	11-1-2013	15:36:58	172413.000000	3448.260000	0.335938	0.949219	-0.089844	0.034862	-0.088991	0.147706	-5.615234	-2.136230	-4.318237
C:\Users\cware\Desktop\Steller20November\TagTesting20Nov2013\M8.DSG	11-1-2013	15:36:58	172414.000000	3448.280000	0.328125	0.945313	-0.097656	0.033945	-0.088073	0.147706	-5.477905	-1.754761	-4.440308
C:\Users\cware\Desktop\Steller20November\TagTesting20Nov2013\M8.DSG	11-1-2013	15:36:58	172415.000000	3448.300000	0.335938	0.945313	-0.089844	0.033945	-0.088073	0.148624	-5.569458	-1.754761	-4.516602
C:\Users\cware\Desktop\Steller20November\TagTesting20Nov2013\M8.DSG	11-1-2013	15:36:58	172416.000000	3448.320000	0.335938	0.941406	-0.093750	0.033945	-0.088073	0.148624	-5.462646	-1.647949	-4.501343
C:\Users\cware\Desktop\Steller20November\TagTesting20Nov2013\M8.DSG	11-1-2013	15:36:58	172417.000000	3448.340000	0.328125	0.945313	-0.085938	0.035780	-0.088073	0.148624	-5.599976	-1.449585	-4.577637
C:\Users\cware\Desktop\Steller20November\TagTesting20Nov2013\M8.DSG	11-1-2013	15:36:58	172418.000000	3448.360000	0.335938	0.937500	-0.093750	0.033945	-0.088073	0.149541	-5.477905	-1.663208	-4.516602
C:\Users\cware\Desktop\Steller20November\TagTesting20Nov2013\M8.DSG	11-1-2013	15:36:58	172419.000000	3448.380000	0.335938	0.937500	-0.093750	0.033945	-0.088073	0.148624	-5.676270	-1.800537	-4.577637
C:\Users\cware\Desktop\Steller20November\TagTesting20Nov2013\M8.DSG	11-1-2013	15:36:58	172420.000000	3448.400000	0.332031	0.941406	-0.089844	0.033945	-0.088991	0.148624	-5.630493	-1.647949	-4.318237
C:\Users\cware\Desktop\Steller20November\TagTesting20Nov2013\M8.DSG	11-1-2013	15:36:58	172421.000000	3448.420000	0.328125	0.941406	-0.093750	0.033945	-0.088073	0.148624	-5.737305	-1.831055	-4.287720
C:\Users\cware\Desktop\Steller20November\TagTesting20Nov2013\M8.DSG	11-1-2013	15:36:58	172422.000000	3448.440000	0.328125	0.941406	-0.085938	0.034862	-0.088073	0.148624	-5.783081	-1.831055	-4.425049
C:\Users\cware\Desktop\Steller20November\TagTesting20Nov2013\M8.DSG	11-1-2013	15:36:58	172423.000000	3448.460000	0.332031	0.945313	-0.093750	0.033945	-0.088073	0.148624	-5.889893	-1.739502	-4.150391
C:\Users\cware\Desktop\Steller20November\TagTesting20Nov2013\M8.DSG	11-1-2013	15:36:58	172424.000000	3448.480000	0.335938	0.949219	-0.089844	0.034862	-0.088073	0.147706	-5.950928	-1.434326	-4.028320
C:\Users\cware\Desktop\Steller20November\TagTesting20Nov2013\M8.DSG	11-1-2013	15:36:58	172425.000000	3448.500000	0.339844	0.949219	-0.089844	0.033945	-0.088991	0.148624	-5.798340	-1.602173	-4.165649
C:\Users\cware\Desktop\Steller20November\TagTesting20Nov2013\M8.DSG	11-1-2013	15:36:58	172426.000000	3448.520000	0.335938	0.949219	-0.089844	0.033945	-0.088073	0.147706	-5.462646	-1.251221	-4.379272
C:\Users\cware\Desktop\Steller20November\TagTesting20Nov2013\M8.DSG	11-1-2013	15:36:58	172427.000000	3448.540000	0.339844	0.949219	-0.097656	0.034862	-0.088073	0.148624	-5.401611	-1.083374	-4.257202
C:\Users\cware\Desktop\Steller20November\TagTesting20Nov2013\M8.DSG	11-1-2013	15:36:58	172428.000000	3448.560000	0.339844	0.941406	-0.093750	0.034862	-0.088991	0.147706	-5.126953	-0.930786	-4.119873
C:\Users\cware\Desktop\Steller20November\TagTesting20Nov2013\M8.DSG	11-1-2013	15:36:58	172429.000000	3448.580000	0.339844	0.945313	-0.085938	0.034862	-0.088073	0.148624	-5.081177	-0.640869	-4.150391
C:\Users\cware\Desktop\Steller20November\TagTesting20Nov2013\M8.DSG	11-1-2013	15:36:58	172430.000000	3448.600000	0.335938	0.945313	-0.101563	0.033028	-0.088073	0.147706	-4.852295	-0.518799	-4.241943
C:\Users\cware\Desktop\Steller20November\TagTesting20Nov2013\M8.DSG	11-1-2013	15:36:58	172431.000000	3448.620000	0.332031	0.941406	-0.074219	0.034862	-0.088073	0.148624	-4.867554	-0.213623	-4.272461
C:\Users\cware\Desktop\Steller20November\TagTesting20Nov2013\M8.DSG	11-1-2013	15:36:58	172432.000000	3448.640000	0.335938	0.953125	-0.093750	0.033945	-0.087156	0.148624	-5.035400	-0.366211	-4.211426
C:\Users\cware\Desktop\Steller20November\TagTesting20Nov2013\M8.DSG	11-1-2013	15:36:58	172433.000000	3448.660000	0.332031	0.945313	-0.085938	0.033028	-0.087156	0.147706	-4.959106	-0.015259	-4.241943
C:\Users\cware\Desktop\Steller20November\TagTesting20Nov2013\M8.DSG	11-1-2013	15:36:58	172434.000000	3448.680000	0.328125	0.949219	-0.093750	0.033945	-0.088073	0.148624	-5.004883	-0.274658	-4.165649
C:\Users\cware\Desktop\Steller20November\TagTesting20Nov2013\M8.DSG	11-1-2013	15:36:58	172435.000000	3448.700000	0.332031	0.949219	-0.093750	0.033945	-0.088073	0.148624	-5.157471	-0.411987	-4.058838
C:\Users\cware\Desktop\Steller20November\TagTesting20Nov2013\M8.DSG	11-1-2013	15:36:58	172436.000000	3448.720000	0.335938	0.953125	-0.097656	0.033028	-0.088073	0.147706	-5.065918	-0.762939	-4.074097
C:\Users\cware\Desktop\Steller20November\TagTesting20Nov2013\M8.DSG	11-1-2013	15:36:58	172437.000000	3448.740000	0.335938	0.945313	-0.082031	0.033028	-0.087156	0.148624	-5.279541	-0.549316	-3.952026
C:\Users\cware\Desktop\Steller20November\TagTesting20Nov2013\M8.DSG	11-1-2013	15:36:58	172438.000000	3448.760000	0.332031	0.945313	-0.085938	0.033028	-0.088073	0.148624	-5.233765	-0.869751	-4.211426
C:\Users\cware\Desktop\Steller20November\TagTesting20Nov2013\M8.DSG	11-1-2013	15:36:58	172439.000000	3448.780000	0.335938	0.949219	-0.082031	0.033028	-0.086239	0.147706	-5.325317	-1.159668	-4.257202
C:\Users\cware\Desktop\Steller20November\TagTesting20Nov2013\M8.DSG	11-1-2013	15:36:58	172440.000000	3448.800000	0.332031	0.949219	-0.093750	0.033028	-0.088073	0.147706	-5.584717	-1.434326	-4.287720
C:\Users\cware\Desktop\Steller20November\TagTesting20Nov2013\M8.DSG	11-1-2013	15:36:58	172441.000000	3448.820000	0.332031	0.953125	-0.085938	0.033028	-0.088073	0.147706	-5.599976	-1.495361	-4.333496
C:\Users\cware\Desktop\Steller20November\TagTesting20Nov2013\M8.DSG	11-1-2013	15:36:58	172442.000000	3448.840000	0.335938	0.953125	-0.082031	0.032110	-0.088073	0.148624	-5.752563	-1.434326	-4.394531
C:\Users\cware\Desktop\Steller20November\TagTesting20Nov2013\M8.DSG	11-1-2013	15:36:58	172443.000000	3448.860000	0.332031	0.949219	-0.085938	0.033028	-0.086239	0.148624	-5.798340	-1.617432	-4.440308
C:\Users\cware\Desktop\Steller20November\TagTesting20Nov2013\M8.DSG	11-1-2013	15:36:58	172444.000000	3448.880000	0.335938	0.949219	-0.089844	0.033028	-0.087156	0.148624	-5.798340	-1.571655	-4.425049
C:\Users\cware\Desktop\Steller20November\TagTesting20Nov2013\M8.DSG	11-1-2013	15:36:58	172445.000000	3448.900000	0.335938	0.949219	-0.089844	0.033028	-0.086239	0.147706	-5.752563	-1.663208	-4.394531
C:\Users\cware\Desktop\Steller20November\TagTesting20Nov2013\M8.DSG	11-1-2013	15:36:58	172446.000000	3448.920000	0.332031	0.949219	-0.089844	0.032110	-0.087156	0.147706	-5.874634	-1.571655	-4.302979
C:\Users\cware\Desktop\Steller20November\TagTesting20Nov2013\M8.DSG	11-1-2013	15:36:58	172447.000000	3448.940000	0.343750	0.949219	-0.085938	0.032110	-0.088073	0.148624	-5.950928	-1.586914	-4.287720
C:\Users\cware\Desktop\Steller20November\TagTesting20Nov2013\M8.DSG	11-1-2013	15:36:58	172448.000000	3448.960000	0.339844	0.953125	-0.089844	0.033028	-0.087156	0.148624	-5.798340	-1.831055	-4.333496
C:\Users\cware\Desktop\Steller20November\TagTesting20Nov2013\M8.DSG	11-1-2013	15:36:58	172449.000000	3448.980000	0.347656	0.949219	-0.093750	0.033028	-0.088073	0.147706	-5.767822	-1.296997	-4.302979
C:\Users\cware\Desktop\Steller20November\TagTesting20Nov2013\M8.DSG	11-1-2013	15:36:58	172450.000000	3449.000000	0.343750	0.949219	-0.089844	0.032110	-0.088073	0.147706	-5.676270	-1.480103	-4.333496
C:\Users\cware\Desktop\Steller20November\TagTesting20Nov2013\M8.DSG	11-1-2013	15:36:58	172451.000000	3449.020000	0.343750	0.953125	-0.097656	0.032110	-0.087156	0.146789	-5.676270	-1.831055	-4.257202
C:\Users\cware\Desktop\Steller20November\TagTesting20Nov2013\M8.DSG	11-1-2013	15:36:58	172452.000000	3449.040000	0.335938	0.949219	-0.089844	0.032110	-0.088073	0.146789	-5.706787	-1.800537	-4.272461
C:\Users\cware\Desktop\Steller20November\TagTesting20Nov2013\M8.DSG	11-1-2013	15:36:58	172453.000000	3449.060000	0.339844	0.949219	-0.093750	0.031193	-0.088073	0.148624	-5.599976	-1.693726	-4.287720
C:\Users\cware\Desktop\Steller20November\TagTesting20Nov2013\M8.DSG	11-1-2013	15:36:58	172454.000000	3449.080000	0.339844	0.949219	-0.089844	0.033028	-0.088073	0.149541	-5.722046	-1.861572	-4.348755
C:\Users\cware\Desktop\Steller20November\TagTesting20Nov2013\M8.DSG	11-1-2013	15:36:58	172455.000000	3449.100000	0.339844	0.945313	-0.101563	0.033028	-0.086239	0.148624	-5.645752	-1.876831	-4.348755
C:\Users\cware\Desktop\Steller20November\TagTesting20Nov2013\M8.DSG	11-1-2013	15:36:58	172456.000000	3449.120000	0.339844	0.949219	-0.089844	0.033028	-0.087156	0.146789	-5.737305	-2.075195	-4.608154
C:\Users\cware\Desktop\Steller20November\TagTesting20Nov2013\M8.DSG	11-1-2013	15:36:58	172457.000000	3449.140000	0.332031	0.953125	-0.093750	0.032110	-0.088073	0.147706	-5.844116	-2.273560	-4.531860
C:\Users\cware\Desktop\Steller20November\TagTesting20Nov2013\M8.DSG	11-1-2013	15:36:58	172458.000000	3449.160000	0.335938	0.949219	-0.093750	0.033028	-0.087156	0.146789	-5.874634	-2.471924	-4.592896
C:\Users\cware\Desktop\Steller20November\TagTesting20Nov2013\M8.DSG	11-1-2013	15:36:58	172459.000000	3449.180000	0.328125	0.953125	-0.085938	0.032110	-0.088073	0.148624	-5.966187	-2.365112	-4.394531
C:\Users\cware\Desktop\Steller20November\TagTesting20Nov2013\M8.DSG	11-1-2013	15:36:58	172460.000000	3449.200000	0.339844	0.953125	-0.082031	0.033028	-0.088073	0.148624	-5.905151	-2.548218	-4.455566
C:\Users\cware\Desktop\Steller20November\TagTesting20Nov2013\M8.DSG	11-1-2013	15:36:58	172461.000000	3449.220000	0.335938	0.949219	-0.093750	0.033028	-0.087156	0.148624	-5.981445	-2.426147	-4.364014
C:\Users\cware\Desktop\Steller20November\TagTesting20Nov2013\M8.DSG	11-1-2013	15:36:58	172462.000000	3449.240000	0.339844	0.945313	-0.089844	0.033945	-0.087156	0.148624	-5.981445	-2.273560	-4.653931
C:\Users\cware\Desktop\Steller20November\TagTesting20Nov2013\M8.DSG	11-1-2013	15:36:58	172463.000000	3449.260000	0.335938	0.949219	-0.101563	0.032110	-0.087156	0.147706	-5.950928	-2.243042	-4.577637
C:\Users\cware\Desktop\Steller20November\TagTesting20Nov2013\M8.DSG	11-1-2013	15:36:58	172464.000000	3449.280000	0.335938	0.953125	-0.089844	0.033028	-0.088073	0.148624	-5.981445	-1.937866	-4.364014
C:\Users\cware\Desktop\Steller20November\TagTesting20Nov2013\M8.DSG	11-1-2013	15:36:58	172465.000000	3449.300000	0.335938	0.949219	-0.093750	0.033028	-0.087156	0.148624	-5.935669	-2.014160	-4.547119
C:\Users\cware\Desktop\Steller20November\TagTesting20Nov2013\M8.DSG	11-1-2013	15:36:58	172466.000000	3449.320000	0.339844	0.957031	-0.093750	0.033028	-0.087156	0.148624	-5.935669	-1.693726	-4.425049
C:\Users\cware\Desktop\Steller20November\TagTesting20Nov2013\M8.DSG	11-1-2013	15:36:58	172467.000000	3449.340000	0.339844	0.949219	-0.085938	0.033028	-0.088073	0.147706	-5.844116	-1.419067	-4.470825
C:\Users\cware\Desktop\Steller20November\TagTesting20Nov2013\M8.DSG	11-1-2013	15:36:58	172468.000000	3449.360000	0.339844	0.953125	-0.089844	0.032110	-0.087156	0.147706	-5.554199	-1.129150	-4.440308
C:\Users\cware\Desktop\Steller20November\TagTesting20Nov2013\M8.DSG	11-1-2013	15:36:58	172469.000000	3449.380000	0.335938	0.957031	-0.089844	0.033028	-0.087156	0.147706	-5.493164	-1.190186	-4.211426
C:\Users\cware\Desktop\Steller20November\TagTesting20Nov2013\M8.DSG	11-1-2013	15:36:58	172470.000000	3449.400000	0.339844	0.949219	-0.085938	0.033028	-0.087156	0.147706	-5.355835	-0.885010	-4.348755
C:\Users\cware\Desktop\Steller20November\TagTesting20Nov2013\M8.DSG	11-1-2013	15:36:58	172471.000000	3449.420000	0.339844	0.949219	-0.085938	0.033028	-0.087156	0.148624	-5.279541	-0.900269	-4.180908
C:\Users\cware\Desktop\Steller20November\TagTesting20Nov2013\M8.DSG	11-1-2013	15:36:58	172472.000000	3449.440000	0.339844	0.945313	-0.082031	0.032110	-0.087156	0.148624	-5.325317	-0.396729	-3.997803
C:\Users\cware\Desktop\Steller20November\TagTesting20Nov2013\M8.DSG	11-1-2013	15:36:58	172473.000000	3449.460000	0.339844	0.945313	-0.089844	0.032110	-0.087156	0.148624	-5.172729	-0.350952	-4.180908
C:\Users\cware\Desktop\Steller20November\TagTesting20Nov2013\M8.DSG	11-1-2013	15:36:58	172474.000000	3449.480000	0.335938	0.949219	-0.089844	0.032110	-0.087156	0.147706	-5.187988	-0.183105	-3.997803
C:\Users\cware\Desktop\Steller20November\TagTesting20Nov2013\M8.DSG	11-1-2013	15:36:58	172475.000000	3449.500000	0.339844	0.945313	-0.089844	0.032110	-0.088073	0.147706	-5.432129	-0.289917	-3.890991
C:\Users\cware\Desktop\Steller20November\TagTesting20Nov2013\M8.DSG	11-1-2013	15:36:58	172476.000000	3449.520000	0.335938	0.949219	-0.089844	0.031193	-0.088073	0.148624	-5.294800	0.000000	-3.845215
C:\Users\cware\Desktop\Steller20November\TagTesting20Nov2013\M8.DSG	11-1-2013	15:36:58	172477.000000	3449.540000	0.335938	0.949219	-0.093750	0.033028	-0.088073	0.147706	-5.371094	0.015259	-3.936768
C:\Users\cware\Desktop\Steller20November\TagTesting20Nov2013\M8.DSG	11-1-2013	15:36:58	172478.000000	3449.560000	0.339844	0.949219	-0.093750	0.031193	-0.088073	0.150459	-5.371094	-0.213623	-3.921509
C:\Users\cware\Desktop\Steller20November\TagTesting20Nov2013\M8.DSG	11-1-2013	15:36:58	172479.000000	3449.580000	0.343750	0.949219	-0.085938	0.032110	-0.088073	0.149541	-5.340576	-0.625610	-4.058838
C:\Users\cware\Desktop\Steller20November\TagTesting20Nov2013\M8.DSG	11-1-2013	15:36:58	172480.000000	3449.600000	0.335938	0.941406	-0.085938	0.031193	-0.087156	0.146789	-5.554199	-0.869751	-4.119873
C:\Users\cware\Desktop\Steller20November\TagTesting20Nov2013\M8.DSG	11-1-2013	15:36:58	172481.000000	3449.620000	0.339844	0.945313	-0.089844	0.031193	-0.087156	0.147706	-5.493164	-0.946045	-4.058838
C:\Users\cware\Desktop\Steller20November\TagTesting20Nov2013\M8.DSG	11-1-2013	15:36:58	172482.000000	3449.640000	0.335938	0.945313	-0.082031	0.032110	-0.087156	0.147706	-5.508423	-1.281738	-4.196167
C:\Users\cware\Desktop\Steller20November\TagTesting20Nov2013\M8.DSG	11-1-2013	15:36:58	172483.000000	3449.660000	0.339844	0.941406	-0.089844	0.031193	-0.087156	0.148624	-5.630493	-1.525879	-4.165649
C:\Users\cware\Desktop\Steller20November\TagTesting20Nov2013\M8.DSG	11-1-2013	15:36:58	172484.000000	3449.680000	0.339844	0.949219	-0.085938	0.031193	-0.087156	0.146789	-5.752563	-1.831055	-4.165649
C:\Users\cware\Desktop\Steller20November\TagTesting20Nov2013\M8.DSG	11-1-2013	15:36:58	172485.000000	3449.700000	0.335938	0.941406	-0.082031	0.031193	-0.087156	0.147706	-5.844116	-1.754761	-4.318237
C:\Users\cware\Desktop\Steller20November\TagTesting20Nov2013\M8.DSG	11-1-2013	15:36:58	172486.000000	3449.720000	0.335938	0.949219	-0.085938	0.031193	-0.087156	0.147706	-5.950928	-2.059937	-4.287720
C:\Users\cware\Desktop\Steller20November\TagTesting20Nov2013\M8.DSG	11-1-2013	15:36:58	172487.000000	3449.740000	0.343750	0.941406	-0.089844	0.031193	-0.088073	0.146789	-6.057739	-2.029419	-4.348755
C:\Users\cware\Desktop\Steller20November\TagTesting20Nov2013\M8.DSG	11-1-2013	15:36:58	172488.000000	3449.760000	0.347656	0.949219	-0.089844	0.032110	-0.087156	0.146789	-5.996704	-2.243042	-4.074097
C:\Users\cware\Desktop\Steller20November\TagTesting20Nov2013\M8.DSG	11-1-2013	15:36:58	172489.000000	3449.780000	0.343750	0.949219	-0.085938	0.031193	-0.088073	0.148624	-5.889893	-2.166748	-4.257202
C:\Users\cware\Desktop\Steller20November\TagTesting20Nov2013\M8.DSG	11-1-2013	15:36:58	172490.000000	3449.800000	0.335938	0.949219	-0.085938	0.031193	-0.088073	0.147706	-6.042480	-2.120972	-4.104614
C:\Users\cware\Desktop\Steller20November\TagTesting20Nov2013\M8.DSG	11-1-2013	15:36:58	172491.000000	3449.820000	0.335938	0.941406	-0.082031	0.032110	-0.086239	0.146789	-5.783081	-1.785278	-4.364014
C:\Users\cware\Desktop\Steller20November\TagTesting20Nov2013\M8.DSG	11-1-2013	15:36:58	172492.000000	3449.840000	0.335938	0.941406	-0.089844	0.031193	-0.087156	0.147706	-5.737305	-1.922607	-4.135132
C:\Users\cware\Desktop\Steller20November\TagTesting20Nov2013\M8.DSG	11-1-2013	15:36:58	172493.000000	3449.860000	0.343750	0.949219	-0.097656	0.031193	-0.087156	0.147706	-5.599976	-1.602173	-4.425049
C:\Users\cware\Desktop\Steller20November\TagTesting20Nov2013\M8.DSG	11-1-2013	15:36:58	172494.000000	3449.880000	0.339844	0.949219	-0.093750	0.032110	-0.087156	0.147706	-5.645752	-1.663208	-4.180908
C:\Users\cware\Desktop\Steller20November\TagTesting20Nov2013\M8.DSG	11-1-2013	15:36:58	172495.000000	3449.900000	0.343750	0.945313	-0.093750	0.032110	-0.087156	0.147706	-5.523682	-1.312256	-4.364014
C:\Users\cware\Desktop\Steller20November\TagTesting20Nov2013\M8.DSG	11-1-2013	15:36:58	172496.000000	3449.920000	0.339844	0.941406	-0.097656	0.032110	-0.087156	0.146789	-5.691528	-1.617432	-4.257202
C:\Users\cware\Desktop\Steller20November\TagTesting20Nov2013\M8.DSG	11-1-2013	15:36:58	172497.000000	3449.940000	0.335938	0.941406	-0.089844	0.030275	-0.088073	0.147706	-5.767822	-1.327515	-4.333496
C:\Users\cware\Desktop\Steller20November\TagTesting20Nov2013\M8.DSG	11-1-2013	15:36:58	172498.000000	3449.960000	0.335938	0.949219	-0.085938	0.032110	-0.087156	0.147706	-5.661011	-1.770020	-4.302979
C:\Users\cware\Desktop\Steller20November\TagTesting20Nov2013\M8.DSG	11-1-2013	15:36:58	172499.000000	3449.980000	0.332031	0.941406	-0.089844	0.032110	-0.087156	0.148624	-5.661011	-1.541138	-4.302979
C:\Users\cware\Desktop\Steller20November\TagTesting20Nov2013\M8.DSG	11-1-2013	15:36:58	172500.000000	3450.000000	0.335938	0.941406	-0.093750	0.031193	-0.087156	0.147706	-5.889893	-2.105713	-4.302979
C:\Users\cware\Desktop\Steller20November\TagTesting20Nov2013\M8.DSG	11-1-2013	15:36:58	172501.000000	3450.020000	0.335938	0.941406	-0.093750	0.032110	-0.087156	0.147706	-5.844116	-2.044678	-4.333496
C:\Users\cware\Desktop\Steller20November\TagTesting20Nov2013\M8.DSG	11-1-2013	15:36:58	172502.000000	3450.040000	0.332031	0.941406	-0.089844	0.031193	-0.087156	0.147706	-5.966187	-2.548218	-4.333496
C:\Users\cware\Desktop\Steller20November\TagTesting20Nov2013\M8.DSG	11-1-2013	15:36:58	172503.000000	3450.060000	0.332031	0.941406	-0.089844	0.032110	-0.087156	0.146789	-6.011963	-2.670288	-4.409790
C:\Users\cware\Desktop\Steller20November\TagTesting20Nov2013\M8.DSG	11-1-2013	15:36:58	172504.000000	3450.080000	0.335938	0.945313	-0.089844	0.031193	-0.087156	0.147706	-6.103516	-2.853394	-4.562378
C:\Users\cware\Desktop\Steller20November\TagTesting20Nov2013\M8.DSG	11-1-2013	15:36:58	172505.000000	3450.100000	0.339844	0.945313	-0.089844	0.033028	-0.087156	0.147706	-6.042480	-2.578735	-4.425049
C:\Users\cware\Desktop\Steller20November\TagTesting20Nov2013\M8.DSG	11-1-2013	15:36:58	172506.000000	3450.120000	0.335938	0.945313	-0.097656	0.032110	-0.087156	0.147706	-6.134033	-2.792358	-4.730225
C:\Users\cware\Desktop\Steller20November\TagTesting20Nov2013\M8.DSG	11-1-2013	15:36:58	172507.000000	3450.140000	0.339844	0.941406	-0.093750	0.032110	-0.088073	0.146789	-6.011963	-2.899170	-4.653931
C:\Users\cware\Desktop\Steller20November\TagTesting20Nov2013\M8.DSG	11-1-2013	15:36:58	172508.000000	3450.160000	0.335938	0.941406	-0.085938	0.032110	-0.087156	0.148624	-6.118774	-2.899170	-4.577637
C:\Users\cware\Desktop\Steller20November\TagTesting20Nov2013\M8.DSG	11-1-2013	15:36:58	172509.000000	3450.180000	0.335938	0.941406	-0.089844	0.033028	-0.088073	0.148624	-6.072998	-3.082275	-4.425049
C:\Users\cware\Desktop\Steller20November\TagTesting20Nov2013\M8.DSG	11-1-2013	15:36:58	172510.000000	3450.200000	0.332031	0.945313	-0.097656	0.033028	-0.088073	0.147706	-6.149292	-2.792358	-4.608154
C:\Users\cware\Desktop\Steller20November\TagTesting20Nov2013\M8.DSG	11-1-2013	15:36:58	172511.000000	3450.220000	0.332031	0.945313	-0.093750	0.033028	-0.087156	0.147706	-5.905151	-2.838135	-4.364014
C:\Users\cware\Desktop\Steller20November\TagTesting20Nov2013\M8.DSG	11-1-2013	15:36:58	172512.000000	3450.240000	0.335938	0.945313	-0.085938	0.033028	-0.088073	0.146789	-5.966187	-2.960205	-4.318237
C:\Users\cware\Desktop\Steller20November\TagTesting20Nov2013\M8.DSG	11-1-2013	15:36:58	172513.000000	3450.260000	0.324219	0.949219	-0.093750	0.033028	-0.087156	0.147706	-5.920410	-2.990723	-4.333496
C:\Users\cware\Desktop\Steller20November\TagTesting20Nov2013\M8.DSG	11-1-2013	15:36:58	172514.000000	3450.280000	0.335938	0.945313	-0.085938	0.033028	-0.088073	0.146789	-5.676270	-2.822876	-4.241943
C:\Users\cware\Desktop\Steller20November\TagTesting20Nov2013\M8.DSG	11-1-2013	15:36:58	172515.000000	3450.300000	0.339844	0.941406	-0.089844	0.033945	-0.088073	0.147706	-5.737305	-2.334595	-4.440308
C:\Users\cware\Desktop\Steller20November\TagTesting20Nov2013\M8.DSG	11-1-2013	15:36:58	172516.000000	3450.320000	0.332031	0.941406	-0.089844	0.033945	-0.088073	0.148624	-5.569458	-2.365112	-4.272461
C:\Users\cware\Desktop\Steller20November\TagTesting20Nov2013\M8.DSG	11-1-2013	15:36:58	172517.000000	3450.340000	0.332031	0.941406	-0.097656	0.033028	-0.088073	0.148624	-5.630493	-2.059937	-4.211426
C:\Users\cware\Desktop\Steller20November\TagTesting20Nov2013\M8.DSG	11-1-2013	15:36:58	172518.000000	3450.360000	0.332031	0.941406	-0.089844	0.033028	-0.088991	0.147706	-5.615234	-2.182007	-4.425049
C:\Users\cware\Desktop\Steller20November\TagTesting20Nov2013\M8.DSG	11-1-2013	15:36:58	172519.000000	3450.380000	0.332031	0.945313	-0.082031	0.033945	-0.088073	0.145872	-5.615234	-2.059937	-4.150391
C:\Users\cware\Desktop\Steller20November\TagTesting20Nov2013\M8.DSG	11-1-2013	15:36:58	172520.000000	3450.400000	0.335938	0.941406	-0.093750	0.033945	-0.088073	0.147706	-5.416870	-1.831055	-4.364014
C:\Users\cware\Desktop\Steller20November\TagTesting20Nov2013\M8.DSG	11-1-2013	15:36:58	172521.000000	3450.420000	0.324219	0.941406	-0.093750	0.033945	-0.088073	0.146789	-5.630493	-1.785278	-4.211426
C:\Users\cware\Desktop\Steller20November\TagTesting20Nov2013\M8.DSG	11-1-2013	15:36:58	172522.000000	3450.440000	0.328125	0.937500	-0.089844	0.033028	-0.088073	0.147706	-5.477905	-1.449585	-4.074097
C:\Users\cware\Desktop\Steller20November\TagTesting20Nov2013\M8.DSG	11-1-2013	15:36:58	172523.000000	3450.460000	0.328125	0.937500	-0.089844	0.033028	-0.088073	0.148624	-5.554199	-1.449585	-4.211426
C:\Users\cware\Desktop\Steller20November\TagTesting20Nov2013\M8.DSG	11-1-2013	15:36:58	172524.000000	3450.480000	0.335938	0.941406	-0.085938	0.033028	-0.088991	0.146789	-5.386353	-1.251221	-4.119873
C:\Users\cware\Desktop\Steller20November\TagTesting20Nov2013\M8.DSG	11-1-2013	15:36:58	172525.000000	3450.500000	0.335938	0.941406	-0.089844	0.033028	-0.088991	0.147706	-5.462646	-1.220703	-3.982544
C:\Users\cware\Desktop\Steller20November\TagTesting20Nov2013\M8.DSG	11-1-2013	15:36:58	172526.000000	3450.520000	0.328125	0.945313	-0.093750	0.033028	-0.088073	0.147706	-5.477905	-1.007080	-4.104614
C:\Users\cware\Desktop\Steller20November\TagTesting20Nov2013\M8.DSG	11-1-2013	15:36:58	172527.000000	3450.540000	0.332031	0.941406	-0.085938	0.033028	-0.088991	0.147706	-5.401611	-0.961304	-3.952026
C:\Users\cware\Desktop\Steller20November\TagTesting20Nov2013\M8.DSG	11-1-2013	15:36:58	172528.000000	3450.560000	0.328125	0.941406	-0.097656	0.033945	-0.087156	0.148624	-5.386353	-0.823975	-3.967285
C:\Users\cware\Desktop\Steller20November\TagTesting20Nov2013\M8.DSG	11-1-2013	15:36:58	172529.000000	3450.580000	0.339844	0.945313	-0.097656	0.033945	-0.088991	0.147706	-5.233765	-0.762939	-3.906250
C:\Users\cware\Desktop\Steller20November\TagTesting20Nov2013\M8.DSG	11-1-2013	15:36:58	172530.000000	3450.600000	0.335938	0.941406	-0.093750	0.033028	-0.088991	0.148624	-5.249023	-0.534058	-3.967285
C:\Users\cware\Desktop\Steller20November\TagTesting20Nov2013\M8.DSG	11-1-2013	15:36:58	172531.000000	3450.620000	0.335938	0.941406	-0.093750	0.033028	-0.088073	0.148624	-5.187988	-0.488281	-4.043579
C:\Users\cware\Desktop\Steller20November\TagTesting20Nov2013\M8.DSG	11-1-2013	15:36:58	172532.000000	3450.640000	0.332031	0.945313	-0.097656	0.033028	-0.088073	0.146789	-5.004883	-0.442505	-3.906250
C:\Users\cware\Desktop\Steller20November\TagTesting20Nov2013\M8.DSG	11-1-2013	15:36:58	172533.000000	3450.660000	0.335938	0.949219	-0.097656	0.033028	-0.088073	0.147706	-5.218506	-0.671387	-4.028320
C:\Users\cware\Desktop\Steller20November\TagTesting20Nov2013\M8.DSG	11-1-2013	15:36:58	172534.000000	3450.680000	0.332031	0.945313	-0.101563	0.032110	-0.087156	0.146789	-5.126953	-0.381470	-3.936768
C:\Users\cware\Desktop\Steller20November\TagTesting20Nov2013\M8.DSG	11-1-2013	15:36:58	172535.000000	3450.700000	0.335938	0.949219	-0.097656	0.032110	-0.088073	0.147706	-5.172729	-0.625610	-4.104614
C:\Users\cware\Desktop\Steller20November\TagTesting20Nov2013\M8.DSG	11-1-2013	15:36:58	172536.000000	3450.720000	0.335938	0.945313	-0.089844	0.032110	-0.088073	0.148624	-5.035400	-0.823975	-3.921509
C:\Users\cware\Desktop\Steller20November\TagTesting20Nov2013\M8.DSG	11-1-2013	15:36:58	172537.000000	3450.740000	0.335938	0.941406	-0.085938	0.032110	-0.088073	0.146789	-5.233765	-1.312256	-4.028320
C:\Users\cware\Desktop\Steller20November\TagTesting20Nov2013\M8.DSG	11-1-2013	15:36:58	172538.000000	3450.760000	0.335938	0.945313	-0.085938	0.031193	-0.086239	0.146789	-5.218506	-1.296997	-4.348755
C:\Users\cware\Desktop\Steller20November\TagTesting20Nov2013\M8.DSG	11-1-2013	15:36:58	172539.000000	3450.780000	0.332031	0.945313	-0.093750	0.032110	-0.087156	0.147706	-5.401611	-1.480103	-4.013062
C:\Users\cware\Desktop\Steller20November\TagTesting20Nov2013\M8.DSG	11-1-2013	15:36:58	172540.000000	3450.800000	0.328125	0.941406	-0.093750	0.031193	-0.088073	0.147706	-5.569458	-1.434326	-4.348755
C:\Users\cware\Desktop\Steller20November\TagTesting20Nov2013\M8.DSG	11-1-2013	15:36:58	172541.000000	3450.820000	0.335938	0.949219	-0.093750	0.033028	-0.086239	0.147706	-5.477905	-1.937866	-4.333496
C:\Users\cware\Desktop\Steller20November\TagTesting20Nov2013\M8.DSG	11-1-2013	15:36:58	172542.000000	3450.840000	0.335938	0.941406	-0.093750	0.033028	-0.088073	0.146789	-5.569458	-1.968384	-4.440308
C:\Users\cware\Desktop\Steller20November\TagTesting20Nov2013\M8.DSG	11-1-2013	15:36:58	172543.000000	3450.860000	0.332031	0.941406	-0.097656	0.031193	-0.088073	0.149541	-5.661011	-2.258301	-4.348755
C:\Users\cware\Desktop\Steller20November\TagTesting20Nov2013\M8.DSG	11-1-2013	15:36:58	172544.000000	3450.880000	0.332031	0.945313	-0.085938	0.033028	-0.087156	0.148624	-5.798340	-2.410889	-4.455566
C:\Users\cware\Desktop\Steller20November\TagTesting20Nov2013\M8.DSG	11-1-2013	15:36:58	172545.000000	3450.900000	0.335938	0.945313	-0.093750	0.033028	-0.088073	0.148624	-5.645752	-2.304077	-4.348755
C:\Users\cware\Desktop\Steller20November\TagTesting20Nov2013\M8.DSG	11-1-2013	15:36:58	172546.000000	3450.920000	0.339844	0.941406	-0.093750	0.033028	-0.087156	0.147706	-5.828857	-2.441406	-4.302979
C:\Users\cware\Desktop\Steller20November\TagTesting20Nov2013\M8.DSG	11-1-2013	15:36:58	172547.000000	3450.940000	0.332031	0.945313	-0.097656	0.033028	-0.088073	0.148624	-5.859375	-2.243042	-4.455566
C:\Users\cware\Desktop\Steller20November\TagTesting20Nov2013\M8.DSG	11-1-2013	15:36:58	172548.000000	3450.960000	0.335938	0.945313	-0.089844	0.032110	-0.087156	0.148624	-5.783081	-2.563477	-4.379272
C:\Users\cware\Desktop\Steller20November\TagTesting20Nov2013\M8.DSG	11-1-2013	15:36:58	172549.000000	3450.980000	0.332031	0.945313	-0.093750	0.033028	-0.087156	0.147706	-5.905151	-2.151489	-4.257202
C:\Users\cware\Desktop\Steller20November\TagTesting20Nov2013\M8.DSG	11-1-2013	15:36:58	172550.000000	3451.000000	0.332031	0.945313	-0.093750	0.033945	-0.088073	0.147706	-5.752563	-1.861572	-4.226685
C:\Users\cware\Desktop\Steller20November\TagTesting20Nov2013\M8.DSG	11-1-2013	15:36:58	172551.000000	3451.020000	0.335938	0.941406	-0.085938	0.033028	-0.088073	0.148624	-5.798340	-1.617432	-4.379272
C:\Users\cware\Desktop\Steller20November\TagTesting20Nov2013\M8.DSG	11-1-2013	15:36:58	172552.000000	3451.040000	0.332031	0.949219	-0.085938	0.033028	-0.087156	0.147706	-5.538940	-1.388550	-4.226685
C:\Users\cware\Desktop\Steller20November\TagTesting20Nov2013\M8.DSG	11-1-2013	15:36:58	172553.000000	3451.060000	0.335938	0.949219	-0.097656	0.032110	-0.088073	0.148624	-5.569458	-1.358032	-4.180908
C:\Users\cware\Desktop\Steller20November\TagTesting20Nov2013\M8.DSG	11-1-2013	15:36:58	172554.000000	3451.080000	0.343750	0.945313	-0.085938	0.033028	-0.088073	0.148624	-5.584717	-1.266479	-4.104614
C:\Users\cware\Desktop\Steller20November\TagTesting20Nov2013\M8.DSG	11-1-2013	15:36:58	172555.000000	3451.100000	0.335938	0.949219	-0.089844	0.033028	-0.088073	0.148624	-5.371094	-1.159668	-4.257202
C:\Users\cware\Desktop\Steller20November\TagTesting20Nov2013\M8.DSG	11-1-2013	15:36:58	172556.000000	3451.120000	0.339844	0.949219	-0.085938	0.032110	-0.087156	0.148624	-5.401611	-1.312256	-4.089355
C:\Users\cware\Desktop\Steller20November\TagTesting20Nov2013\M8.DSG	11-1-2013	15:36:58	172557.000000	3451.140000	0.339844	0.949219	-0.089844	0.032110	-0.088073	0.148624	-5.432129	-1.251221	-4.043579
C:\Users\cware\Desktop\Steller20November\TagTesting20Nov2013\M8.DSG	11-1-2013	15:36:58	172558.000000	3451.160000	0.335938	0.949219	-0.093750	0.033028	-0.086239	0.148624	-5.264282	-1.052856	-4.089355
C:\Users\cware\Desktop\Steller20November\TagTesting20Nov2013\M8.DSG	11-1-2013	15:36:58	172559.000000	3451.180000	0.335938	0.949219	-0.093750	0.032110	-0.088073	0.148624	-5.493164	-1.342773	-4.119873
C:\Users\cware\Desktop\Steller20November\TagTesting20Nov2013\M8.DSG	11-1-2013	15:36:58	172560.000000	3451.200000	0.335938	0.949219	-0.089844	0.033028	-0.088073	0.147706	-5.432129	-1.098633	-4.241943
C:\Users\cware\Desktop\Steller20November\TagTesting20Nov2013\M8.DSG	11-1-2013	15:36:58	172561.000000	3451.220000	0.339844	0.953125	-0.085938	0.033028	-0.087156	0.147706	-5.584717	-1.663208	-4.165649
C:\Users\cware\Desktop\Steller20November\TagTesting20Nov2013\M8.DSG	11-1-2013	15:36:58	172562.000000	3451.240000	0.335938	0.949219	-0.085938	0.032110	-0.087156	0.147706	-5.340576	-1.235962	-4.241943
C:\Users\cware\Desktop\Steller20November\TagTesting20Nov2013\M8.DSG	11-1-2013	15:36:58	172563.000000	3451.260000	0.343750	0.949219	-0.078125	0.033028	-0.088073	0.147706	-5.661011	-1.800537	-4.516602
C:\Users\cware\Desktop\Steller20November\TagTesting20Nov2013\M8.DSG	11-1-2013	15:36:58	172564.000000	3451.280000	0.335938	0.949219	-0.085938	0.032110	-0.088073	0.148624	-5.676270	-1.861572	-4.516602
C:\Users\cware\Desktop\Steller20November\TagTesting20Nov2013\M8.DSG	11-1-2013	15:36:58	172565.000000	3451.300000	0.339844	0.949219	-0.082031	0.032110	-0.087156	0.149541	-5.676270	-1.754761	-4.516602
C:\Users\cware\Desktop\Steller20November\TagTesting20Nov2013\M8.DSG	11-1-2013	15:36:58	172566.000000	3451.320000	0.332031	0.949219	-0.089844	0.032110	-0.088073	0.150459	-5.661011	-2.014160	-4.394531
C:\Users\cware\Desktop\Steller20November\TagTesting20Nov2013\M8.DSG	11-1-2013	15:36:58	172567.000000	3451.340000	0.343750	0.945313	-0.093750	0.032110	-0.086239	0.148624	-5.798340	-1.876831	-4.364014
C:\Users\cware\Desktop\Steller20November\TagTesting20Nov2013\M8.DSG	11-1-2013	15:36:58	172568.000000	3451.360000	0.335938	0.953125	-0.085938	0.032110	-0.087156	0.148624	-5.630493	-2.014160	-4.333496
C:\Users\cware\Desktop\Steller20November\TagTesting20Nov2013\M8.DSG	11-1-2013	15:36:58	172569.000000	3451.380000	0.343750	0.949219	-0.093750	0.033028	-0.088073	0.149541	-5.722046	-1.846313	-4.348755
C:\Users\cware\Desktop\Steller20November\TagTesting20Nov2013\M8.DSG	11-1-2013	15:36:58	172570.000000	3451.400000	0.335938	0.953125	-0.089844	0.031193	-0.087156	0.147706	-5.752563	-2.349854	-4.272461
C:\Users\cware\Desktop\Steller20November\TagTesting20Nov2013\M8.DSG	11-1-2013	15:36:58	172571.000000	3451.420000	0.335938	0.949219	-0.097656	0.032110	-0.087156	0.149541	-5.691528	-1.907349	-4.425049
C:\Users\cware\Desktop\Steller20November\TagTesting20Nov2013\M8.DSG	11-1-2013	15:36:58	172572.000000	3451.440000	0.332031	0.949219	-0.085938	0.032110	-0.088073	0.148624	-5.676270	-1.831055	-4.409790
C:\Users\cware\Desktop\Steller20November\TagTesting20Nov2013\M8.DSG	11-1-2013	15:36:58	172573.000000	3451.460000	0.332031	0.949219	-0.085938	0.032110	-0.088073	0.148624	-5.661011	-1.739502	-4.318237
C:\Users\cware\Desktop\Steller20November\TagTesting20Nov2013\M8.DSG	11-1-2013	15:36:58	172574.000000	3451.480000	0.335938	0.953125	-0.089844	0.032110	-0.087156	0.148624	-5.767822	-1.663208	-4.196167
C:\Users\cware\Desktop\Steller20November\TagTesting20Nov2013\M8.DSG	11-1-2013	15:36:58	172575.000000	3451.500000	0.335938	0.949219	-0.085938	0.031193	-0.087156	0.148624	-5.630493	-1.571655	-4.226685
C:\Users\cware\Desktop\Steller20November\TagTesting20Nov2013\M8.DSG	11-1-2013	15:36:58	172576.000000	3451.520000	0.339844	0.945313	-0.085938	0.033028	-0.087156	0.147706	-5.569458	-1.327515	-4.241943
C:\Users\cware\Desktop\Steller20November\TagTesting20Nov2013\M8.DSG	11-1-2013	15:36:58	172577.000000	3451.540000	0.339844	0.949219	-0.097656	0.031193	-0.087156	0.147706	-5.767822	-1.296997	-4.165649
C:\Users\cware\Desktop\Steller20November\TagTesting20Nov2013\M8.DSG	11-1-2013	15:36:58	172578.000000	3451.560000	0.339844	0.953125	-0.089844	0.031193	-0.087156	0.147706	-5.401611	-1.190186	-4.318237
C:\Users\cware\Desktop\Steller20November\TagTesting20Nov2013\M8.DSG	11-1-2013	15:36:58	172579.000000	3451.580000	0.335938	0.953125	-0.089844	0.031193	-0.087156	0.148624	-5.508423	-1.220703	-4.119873
C:\Users\cware\Desktop\Steller20November\TagTesting20Nov2013\M8.DSG	11-1-2013	15:36:58	172580.000000	3451.600000	0.332031	0.957031	-0.085938	0.032110	-0.087156	0.148624	-5.584717	-0.900269	-4.165649
C:\Users\cware\Desktop\Steller20November\TagTesting20Nov2013\M8.DSG	11-1-2013	15:36:58	172581.000000	3451.620000	0.335938	0.945313	-0.093750	0.032110	-0.087156	0.147706	-5.661011	-1.663208	-4.013062
C:\Users\cware\Desktop\Steller20November\TagTesting20Nov2013\M8.DSG	11-1-2013	15:36:58	172582.000000	3451.640000	0.332031	0.949219	-0.101563	0.032110	-0.088073	0.147706	-5.691528	-1.388550	-4.196167
C:\Users\cware\Desktop\Steller20November\TagTesting20Nov2013\M8.DSG	11-1-2013	15:36:58	172583.000000	3451.660000	0.335938	0.945313	-0.085938	0.032110	-0.088073	0.149541	-5.828857	-1.785278	-4.394531
C:\Users\cware\Desktop\Steller20November\TagTesting20Nov2013\M8.DSG	11-1-2013	15:36:58	172584.000000	3451.680000	0.335938	0.945313	-0.085938	0.031193	-0.088073	0.148624	-5.935669	-1.541138	-4.257202
C:\Users\cware\Desktop\Steller20November\TagTesting20Nov2013\M8.DSG	11-1-2013	15:36:58	172585.000000	3451.700000	0.339844	0.953125	-0.093750	0.032110	-0.087156	0.148624	-5.828857	-2.243042	-4.364014
C:\Users\cware\Desktop\Steller20November\TagTesting20Nov2013\M8.DSG	11-1-2013	15:36:58	172586.000000	3451.720000	0.335938	0.949219	-0.085938	0.032110	-0.087156	0.147706	-5.996704	-2.136230	-4.379272
C:\Users\cware\Desktop\Steller20November\TagTesting20Nov2013\M8.DSG	11-1-2013	15:36:58	172587.000000	3451.740000	0.339844	0.949219	-0.070313	0.033028	-0.086239	0.147706	-6.011963	-2.365112	-4.394531
C:\Users\cware\Desktop\Steller20November\TagTesting20Nov2013\M8.DSG	11-1-2013	15:36:58	172588.000000	3451.760000	0.335938	0.949219	-0.089844	0.032110	-0.087156	0.148624	-6.088257	-2.548218	-4.257202
C:\Users\cware\Desktop\Steller20November\TagTesting20Nov2013\M8.DSG	11-1-2013	15:36:58	172589.000000	3451.780000	0.335938	0.945313	-0.085938	0.032110	-0.088073	0.147706	-6.134033	-2.731323	-4.501343
C:\Users\cware\Desktop\Steller20November\TagTesting20Nov2013\M8.DSG	11-1-2013	15:36:58	172590.000000	3451.800000	0.335938	0.953125	-0.093750	0.032110	-0.088073	0.148624	-6.164551	-2.822876	-4.486084
C:\Users\cware\Desktop\Steller20November\TagTesting20Nov2013\M8.DSG	11-1-2013	15:36:58	172591.000000	3451.820000	0.332031	0.949219	-0.085938	0.033028	-0.088073	0.147706	-6.164551	-2.777100	-4.348755
C:\Users\cware\Desktop\Steller20November\TagTesting20Nov2013\M8.DSG	11-1-2013	15:36:58	172592.000000	3451.840000	0.335938	0.949219	-0.085938	0.033028	-0.088073	0.147706	-6.210327	-2.593994	-4.287720
C:\Users\cware\Desktop\Steller20November\TagTesting20Nov2013\M8.DSG	11-1-2013	15:36:58	172593.000000	3451.860000	0.335938	0.949219	-0.085938	0.033028	-0.088073	0.147706	-6.072998	-2.319336	-4.348755
C:\Users\cware\Desktop\Steller20November\TagTesting20Nov2013\M8.DSG	11-1-2013	15:36:58	172594.000000	3451.880000	0.343750	0.953125	-0.089844	0.032110	-0.088073	0.147706	-6.118774	-2.471924	-4.379272
C:\Users\cware\Desktop\Steller20November\TagTesting20Nov2013\M8.DSG	11-1-2013	15:36:58	172595.000000	3451.900000	0.343750	0.953125	-0.097656	0.032110	-0.087156	0.148624	-5.996704	-2.197266	-4.577637
C:\Users\cware\Desktop\Steller20November\TagTesting20Nov2013\M8.DSG	11-1-2013	15:36:58	172596.000000	3451.920000	0.343750	0.949219	-0.085938	0.033945	-0.088073	0.147706	-5.828857	-1.937866	-4.562378
C:\Users\cware\Desktop\Steller20November\TagTesting20Nov2013\M8.DSG	11-1-2013	15:36:58	172597.000000	3451.940000	0.339844	0.953125	-0.089844	0.032110	-0.088073	0.148624	-5.737305	-2.136230	-4.470825
C:\Users\cware\Desktop\Steller20November\TagTesting20Nov2013\M8.DSG	11-1-2013	15:36:58	172598.000000	3451.960000	0.335938	0.949219	-0.085938	0.033028	-0.088073	0.147706	-5.752563	-1.647949	-4.440308
C:\Users\cware\Desktop\Steller20November\TagTesting20Nov2013\M8.DSG	11-1-2013	15:36:58	172599.000000	3451.980000	0.335938	0.949219	-0.085938	0.033028	-0.088073	0.147706	-5.752563	-2.044678	-4.409790
C:\Users\cware\Desktop\Steller20November\TagTesting20Nov2013\M8.DSG	11-1-2013	15:36:58	172600.000000	3452.000000	0.335938	0.945313	-0.085938	0.032110	-0.088073	0.147706	-5.722046	-1.724243	-4.425049
C:\Users\cware\Desktop\Steller20November\TagTesting20Nov2013\M8.DSG	11-1-2013	15:36:58	172601.000000	3452.020000	0.332031	0.945313	-0.093750	0.033028	-0.087156	0.148624	-5.737305	-1.541138	-4.104614
C:\Users\cware\Desktop\Steller20November\TagTesting20Nov2013\M8.DSG	11-1-2013	15:36:58	172602.000000	3452.040000	0.332031	0.945313	-0.089844	0.032110	-0.088073	0.147706	-5.844116	-2.014160	-4.028320
C:\Users\cware\Desktop\Steller20November\TagTesting20Nov2013\M8.DSG	11-1-2013	15:36:58	172603.000000	3452.060000	0.335938	0.945313	-0.085938	0.034862	-0.088073	0.147706	-5.783081	-1.464844	-4.226685
C:\Users\cware\Desktop\Steller20November\TagTesting20Nov2013\M8.DSG	11-1-2013	15:36:58	172604.000000	3452.080000	0.335938	0.941406	-0.089844	0.033028	-0.088991	0.148624	-5.599976	-1.754761	-4.302979
C:\Users\cware\Desktop\Steller20November\TagTesting20Nov2013\M8.DSG	11-1-2013	15:36:58	172605.000000	3452.100000	0.335938	0.937500	-0.089844	0.032110	-0.088073	0.148624	-5.737305	-1.190186	-4.135132
C:\Users\cware\Desktop\Steller20November\TagTesting20Nov2013\M8.DSG	11-1-2013	15:36:58	172606.000000	3452.120000	0.332031	0.949219	-0.089844	0.033028	-0.087156	0.148624	-5.844116	-1.327515	-4.287720
C:\Users\cware\Desktop\Steller20November\TagTesting20Nov2013\M8.DSG	11-1-2013	15:36:58	172607.000000	3452.140000	0.335938	0.945313	-0.093750	0.032110	-0.088073	0.146789	-5.676270	-1.083374	-4.211426
C:\Users\cware\Desktop\Steller20November\TagTesting20Nov2013\M8.DSG	11-1-2013	15:36:58	172608.000000	3452.160000	0.335938	0.945313	-0.093750	0.033028	-0.088991	0.146789	-5.554199	-1.052856	-4.241943
C:\Users\cware\Desktop\Steller20November\TagTesting20Nov2013\M8.DSG	11-1-2013	15:36:58	172609.000000	3452.180000	0.335938	0.949219	-0.089844	0.033945	-0.088073	0.147706	-5.599976	-1.296997	-4.150391
C:\Users\cware\Desktop\Steller20November\TagTesting20Nov2013\M8.DSG	11-1-2013	15:36:58	172610.000000	3452.200000	0.335938	0.945313	-0.089844	0.033028	-0.088073	0.146789	-5.554199	-1.220703	-4.135132
C:\Users\cware\Desktop\Steller20November\TagTesting20Nov2013\M8.DSG	11-1-2013	15:36:58	172611.000000	3452.220000	0.335938	0.945313	-0.101563	0.033945	-0.088073	0.148624	-5.676270	-0.961304	-4.379272
C:\Users\cware\Desktop\Steller20November\TagTesting20Nov2013\M8.DSG	11-1-2013	15:36:58	172612.000000	3452.240000	0.335938	0.949219	-0.093750	0.033945	-0.086239	0.146789	-5.523682	-1.022339	-4.287720
C:\Users\cware\Desktop\Steller20November\TagTesting20Nov2013\M8.DSG	11-1-2013	15:36:58	172613.000000	3452.260000	0.332031	0.945313	-0.093750	0.032110	-0.088073	0.148624	-5.477905	-0.915527	-4.135132
C:\Users\cware\Desktop\Steller20November\TagTesting20Nov2013\M8.DSG	11-1-2013	15:36:58	172614.000000	3452.280000	0.335938	0.945313	-0.093750	0.033028	-0.087156	0.147706	-5.477905	-1.052856	-4.150391
C:\Users\cware\Desktop\Steller20November\TagTesting20Nov2013\M8.DSG	11-1-2013	15:36:58	172615.000000	3452.300000	0.339844	0.949219	-0.089844	0.032110	-0.088073	0.146789	-5.462646	-1.266479	-4.135132
C:\Users\cware\Desktop\Steller20November\TagTesting20Nov2013\M8.DSG	11-1-2013	15:36:58	172616.000000	3452.320000	0.335938	0.945313	-0.085938	0.033028	-0.087156	0.145872	-5.325317	-1.266479	-4.241943
C:\Users\cware\Desktop\Steller20November\TagTesting20Nov2013\M8.DSG	11-1-2013	15:36:58	172617.000000	3452.340000	0.335938	0.945313	-0.089844	0.033028	-0.088073	0.147706	-5.615234	-1.190186	-4.104614
C:\Users\cware\Desktop\Steller20November\TagTesting20Nov2013\M8.DSG	11-1-2013	15:36:58	172618.000000	3452.360000	0.335938	0.945313	-0.085938	0.033028	-0.087156	0.146789	-5.599976	-1.281738	-4.241943
C:\Users\cware\Desktop\Steller20November\TagTesting20Nov2013\M8.DSG	11-1-2013	15:36:58	172619.000000	3452.380000	0.335938	0.949219	-0.093750	0.032110	-0.088073	0.147706	-5.508423	-1.358032	-4.104614
C:\Users\cware\Desktop\Steller20November\TagTesting20Nov2013\M8.DSG	11-1-2013	15:36:58	172620.000000	3452.400000	0.335938	0.941406	-0.093750	0.033028	-0.088073	0.146789	-5.661011	-1.373291	-4.211426
C:\Users\cware\Desktop\Steller20November\TagTesting20Nov2013\M8.DSG	11-1-2013	15:36:58	172621.000000	3452.420000	0.335938	0.945313	-0.085938	0.033028	-0.088991	0.147706	-5.538940	-1.495361	-4.226685
C:\Users\cware\Desktop\Steller20November\TagTesting20Nov2013\M8.DSG	11-1-2013	15:36:58	172622.000000	3452.440000	0.339844	0.945313	-0.097656	0.032110	-0.088073	0.147706	-5.508423	-1.403809	-4.318237
C:\Users\cware\Desktop\Steller20November\TagTesting20Nov2013\M8.DSG	11-1-2013	15:36:58	172623.000000	3452.460000	0.332031	0.941406	-0.097656	0.032110	-0.088073	0.146789	-5.584717	-1.403809	-4.150391
C:\Users\cware\Desktop\Steller20November\TagTesting20Nov2013\M8.DSG	11-1-2013	15:36:58	172624.000000	3452.480000	0.335938	0.941406	-0.101563	0.032110	-0.087156	0.147706	-5.508423	-1.266479	-4.318237
C:\Users\cware\Desktop\Steller20November\TagTesting20Nov2013\M8.DSG	11-1-2013	15:36:58	172625.000000	3452.500000	0.335938	0.941406	-0.101563	0.033945	-0.088073	0.147706	-5.706787	-1.632690	-4.409790
C:\Users\cware\Desktop\Steller20November\TagTesting20Nov2013\M8.DSG	11-1-2013	15:36:58	172626.000000	3452.520000	0.332031	0.941406	-0.097656	0.031193	-0.087156	0.145872	-5.706787	-1.495361	-4.364014
C:\Users\cware\Desktop\Steller20November\TagTesting20Nov2013\M8.DSG	11-1-2013	15:36:58	172627.000000	3452.540000	0.335938	0.937500	-0.097656	0.031193	-0.088073	0.147706	-5.569458	-1.937866	-4.394531
C:\Users\cware\Desktop\Steller20November\TagTesting20Nov2013\M8.DSG	11-1-2013	15:36:58	172628.000000	3452.560000	0.335938	0.937500	-0.089844	0.031193	-0.087156	0.146789	-5.706787	-1.785278	-4.516602
C:\Users\cware\Desktop\Steller20November\TagTesting20Nov2013\M8.DSG	11-1-2013	15:36:58	172629.000000	3452.580000	0.335938	0.941406	-0.097656	0.033028	-0.087156	0.146789	-5.828857	-2.151489	-4.470825
C:\Users\cware\Desktop\Steller20November\TagTesting20Nov2013\M8.DSG	11-1-2013	15:36:58	172630.000000	3452.600000	0.328125	0.941406	-0.089844	0.033028	-0.088991	0.147706	-5.813599	-1.983643	-4.272461
C:\Users\cware\Desktop\Steller20November\TagTesting20Nov2013\M8.DSG	11-1-2013	15:36:58	172631.000000	3452.620000	0.332031	0.945313	-0.093750	0.032110	-0.088991	0.146789	-5.844116	-2.105713	-4.425049
C:\Users\cware\Desktop\Steller20November\TagTesting20Nov2013\M8.DSG	11-1-2013	15:36:58	172632.000000	3452.640000	0.335938	0.949219	-0.085938	0.033028	-0.087156	0.145872	-5.813599	-2.029419	-4.272461
C:\Users\cware\Desktop\Steller20November\TagTesting20Nov2013\M8.DSG	11-1-2013	15:36:58	172633.000000	3452.660000	0.335938	0.945313	-0.089844	0.032110	-0.087156	0.146789	-5.966187	-1.861572	-4.379272
C:\Users\cware\Desktop\Steller20November\TagTesting20Nov2013\M8.DSG	11-1-2013	15:36:58	172634.000000	3452.680000	0.332031	0.941406	-0.085938	0.031193	-0.088073	0.148624	-5.661011	-1.937866	-4.333496
C:\Users\cware\Desktop\Steller20November\TagTesting20Nov2013\M8.DSG	11-1-2013	15:36:58	172635.000000	3452.700000	0.335938	0.941406	-0.089844	0.033028	-0.088073	0.147706	-5.676270	-1.876831	-4.150391
C:\Users\cware\Desktop\Steller20November\TagTesting20Nov2013\M8.DSG	11-1-2013	15:36:58	172636.000000	3452.720000	0.332031	0.941406	-0.093750	0.032110	-0.088073	0.146789	-5.569458	-1.708984	-4.196167
C:\Users\cware\Desktop\Steller20November\TagTesting20Nov2013\M8.DSG	11-1-2013	15:36:58	172637.000000	3452.740000	0.332031	0.945313	-0.093750	0.033028	-0.088073	0.147706	-5.615234	-1.235962	-4.364014
C:\Users\cware\Desktop\Steller20November\TagTesting20Nov2013\M8.DSG	11-1-2013	15:36:58	172638.000000	3452.760000	0.335938	0.941406	-0.097656	0.032110	-0.088073	0.146789	-5.554199	-1.541138	-4.226685
C:\Users\cware\Desktop\Steller20November\TagTesting20Nov2013\M8.DSG	11-1-2013	15:36:58	172639.000000	3452.780000	0.335938	0.945313	-0.089844	0.033028	-0.088073	0.147706	-5.447388	-1.419067	-4.196167
C:\Users\cware\Desktop\Steller20November\TagTesting20Nov2013\M8.DSG	11-1-2013	15:36:58	172640.000000	3452.800000	0.343750	0.941406	-0.093750	0.032110	-0.088073	0.146789	-5.493164	-1.251221	-4.394531
C:\Users\cware\Desktop\Steller20November\TagTesting20Nov2013\M8.DSG	11-1-2013	15:36:58	172641.000000	3452.820000	0.343750	0.945313	-0.093750	0.032110	-0.087156	0.148624	-5.462646	-1.693726	-4.287720
C:\Users\cware\Desktop\Steller20November\TagTesting20Nov2013\M8.DSG	11-1-2013	15:36:58	172642.000000	3452.840000	0.332031	0.949219	-0.093750	0.033028	-0.088073	0.147706	-5.416870	-1.647949	-4.318237
C:\Users\cware\Desktop\Steller20November\TagTesting20Nov2013\M8.DSG	11-1-2013	15:36:58	172643.000000	3452.860000	0.332031	0.937500	-0.089844	0.032110	-0.087156	0.147706	-5.661011	-1.800537	-4.257202
C:\Users\cware\Desktop\Steller20November\TagTesting20Nov2013\M8.DSG	11-1-2013	15:36:58	172644.000000	3452.880000	0.332031	0.945313	-0.093750	0.033028	-0.088073	0.147706	-5.554199	-1.922607	-4.440308
C:\Users\cware\Desktop\Steller20November\TagTesting20Nov2013\M8.DSG	11-1-2013	15:36:58	172645.000000	3452.900000	0.332031	0.945313	-0.089844	0.032110	-0.088073	0.148624	-5.538940	-1.922607	-4.180908
C:\Users\cware\Desktop\Steller20November\TagTesting20Nov2013\M8.DSG	11-1-2013	15:36:58	172646.000000	3452.920000	0.339844	0.945313	-0.089844	0.032110	-0.088073	0.147706	-5.279541	-1.739502	-4.379272
C:\Users\cware\Desktop\Steller20November\TagTesting20Nov2013\M8.DSG	11-1-2013	15:36:58	172647.000000	3452.940000	0.339844	0.937500	-0.093750	0.032110	-0.087156	0.147706	-5.401611	-1.754761	-4.501343
C:\Users\cware\Desktop\Steller20November\TagTesting20Nov2013\M8.DSG	11-1-2013	15:36:58	172648.000000	3452.960000	0.343750	0.937500	-0.089844	0.033028	-0.088073	0.147706	-5.432129	-1.953125	-4.516602
C:\Users\cware\Desktop\Steller20November\TagTesting20Nov2013\M8.DSG	11-1-2013	15:36:58	172649.000000	3452.980000	0.332031	0.937500	-0.085938	0.032110	-0.087156	0.147706	-5.737305	-1.800537	-4.333496
C:\Users\cware\Desktop\Steller20November\TagTesting20Nov2013\M8.DSG	11-1-2013	15:36:58	172650.000000	3453.000000	0.328125	0.945313	-0.085938	0.033028	-0.088073	0.148624	-5.661011	-2.212524	-4.425049
C:\Users\cware\Desktop\Steller20November\TagTesting20Nov2013\M8.DSG	11-1-2013	15:36:58	172651.000000	3453.020000	0.328125	0.945313	-0.085938	0.032110	-0.087156	0.147706	-5.798340	-1.861572	-4.241943
C:\Users\cware\Desktop\Steller20November\TagTesting20Nov2013\M8.DSG	11-1-2013	15:36:58	172652.000000	3453.040000	0.328125	0.945313	-0.101563	0.032110	-0.088073	0.146789	-5.767822	-1.907349	-4.211426
C:\Users\cware\Desktop\Steller20November\TagTesting20Nov2013\M8.DSG	11-1-2013	15:36:58	172653.000000	3453.060000	0.332031	0.941406	-0.097656	0.032110	-0.087156	0.147706	-5.645752	-2.563477	-4.226685
C:\Users\cware\Desktop\Steller20November\TagTesting20Nov2013\M8.DSG	11-1-2013	15:36:58	172654.000000	3453.080000	0.339844	0.937500	-0.085938	0.032110	-0.088073	0.147706	-5.630493	-2.075195	-4.226685
C:\Users\cware\Desktop\Steller20November\TagTesting20Nov2013\M8.DSG	11-1-2013	15:36:58	172655.000000	3453.100000	0.332031	0.937500	-0.097656	0.032110	-0.088073	0.147706	-5.661011	-1.785278	-4.180908
C:\Users\cware\Desktop\Steller20November\TagTesting20Nov2013\M8.DSG	11-1-2013	15:36:58	172656.000000	3453.120000	0.335938	0.945313	-0.085938	0.032110	-0.088073	0.146789	-5.523682	-1.892090	-4.257202
C:\Users\cware\Desktop\Steller20November\TagTesting20Nov2013\M8.DSG	11-1-2013	15:36:58	172657.000000	3453.140000	0.335938	0.945313	-0.089844	0.033028	-0.087156	0.147706	-5.462646	-1.541138	-4.104614
C:\Users\cware\Desktop\Steller20November\TagTesting20Nov2013\M8.DSG	11-1-2013	15:36:58	172658.000000	3453.160000	0.332031	0.945313	-0.089844	0.033028	-0.088073	0.147706	-5.493164	-1.480103	-4.180908
C:\Users\cware\Desktop\Steller20November\TagTesting20Nov2013\M8.DSG	11-1-2013	15:36:58	172659.000000	3453.180000	0.335938	0.945313	-0.093750	0.033028	-0.087156	0.147706	-5.325317	-1.098633	-4.302979
C:\Users\cware\Desktop\Steller20November\TagTesting20Nov2013\M8.DSG	11-1-2013	15:36:58	172660.000000	3453.200000	0.335938	0.945313	-0.093750	0.031193	-0.088073	0.147706	-5.416870	-0.686646	-4.211426
C:\Users\cware\Desktop\Steller20November\TagTesting20Nov2013\M8.DSG	11-1-2013	15:36:58	172661.000000	3453.220000	0.332031	0.949219	-0.093750	0.032110	-0.087156	0.148624	-5.203247	-0.671387	-4.211426
C:\Users\cware\Desktop\Steller20November\TagTesting20Nov2013\M8.DSG	11-1-2013	15:36:58	172662.000000	3453.240000	0.328125	0.945313	-0.089844	0.032110	-0.087156	0.147706	-5.172729	-0.732422	-4.287720
C:\Users\cware\Desktop\Steller20November\TagTesting20Nov2013\M8.DSG	11-1-2013	15:36:58	172663.000000	3453.260000	0.335938	0.945313	-0.097656	0.033028	-0.087156	0.149541	-5.111694	-0.793457	-4.150391
C:\Users\cware\Desktop\Steller20November\TagTesting20Nov2013\M8.DSG	11-1-2013	15:36:58	172664.000000	3453.280000	0.332031	0.949219	-0.085938	0.031193	-0.087156	0.148624	-5.310059	-0.579834	-4.074097
C:\Users\cware\Desktop\Steller20November\TagTesting20Nov2013\M8.DSG	11-1-2013	15:36:58	172665.000000	3453.300000	0.339844	0.945313	-0.089844	0.031193	-0.087156	0.148624	-5.264282	-0.946045	-4.211426
C:\Users\cware\Desktop\Steller20November\TagTesting20Nov2013\M8.DSG	11-1-2013	15:36:58	172666.000000	3453.320000	0.339844	0.941406	-0.085938	0.031193	-0.087156	0.148624	-5.493164	-0.915527	-4.119873
C:\Users\cware\Desktop\Steller20November\TagTesting20Nov2013\M8.DSG	11-1-2013	15:36:58	172667.000000	3453.340000	0.335938	0.941406	-0.093750	0.031193	-0.087156	0.148624	-5.401611	-1.678467	-4.089355
C:\Users\cware\Desktop\Steller20November\TagTesting20Nov2013\M8.DSG	11-1-2013	15:36:58	172668.000000	3453.360000	0.339844	0.945313	-0.089844	0.032110	-0.086239	0.147706	-5.630493	-1.525879	-4.150391
C:\Users\cware\Desktop\Steller20November\TagTesting20Nov2013\M8.DSG	11-1-2013	15:36:58	172669.000000	3453.380000	0.339844	0.953125	-0.082031	0.032110	-0.088073	0.147706	-5.706787	-1.861572	-4.165649
C:\Users\cware\Desktop\Steller20November\TagTesting20Nov2013\M8.DSG	11-1-2013	15:36:58	172670.000000	3453.400000	0.335938	0.945313	-0.085938	0.031193	-0.087156	0.148624	-5.752563	-2.075195	-3.997803
C:\Users\cware\Desktop\Steller20November\TagTesting20Nov2013\M8.DSG	11-1-2013	15:36:58	172671.000000	3453.420000	0.339844	0.945313	-0.089844	0.032110	-0.087156	0.147706	-5.645752	-2.090454	-4.089355
C:\Users\cware\Desktop\Steller20November\TagTesting20Nov2013\M8.DSG	11-1-2013	15:36:58	172672.000000	3453.440000	0.332031	0.945313	-0.089844	0.031193	-0.087156	0.147706	-5.554199	-1.647949	-4.272461
C:\Users\cware\Desktop\Steller20November\TagTesting20Nov2013\M8.DSG	11-1-2013	15:36:58	172673.000000	3453.460000	0.332031	0.941406	-0.089844	0.032110	-0.087156	0.147706	-5.493164	-2.334595	-4.333496
C:\Users\cware\Desktop\Steller20November\TagTesting20Nov2013\M8.DSG	11-1-2013	15:36:58	172674.000000	3453.480000	0.343750	0.945313	-0.089844	0.030275	-0.087156	0.148624	-5.798340	-1.876831	-4.272461
C:\Users\cware\Desktop\Steller20November\TagTesting20Nov2013\M8.DSG	11-1-2013	15:36:58	172675.000000	3453.500000	0.339844	0.945313	-0.089844	0.031193	-0.087156	0.147706	-5.722046	-1.876831	-4.272461
C:\Users\cware\Desktop\Steller20November\TagTesting20Nov2013\M8.DSG	11-1-2013	15:36:58	172676.000000	3453.520000	0.339844	0.945313	-0.085938	0.032110	-0.087156	0.148624	-5.722046	-1.831055	-4.241943
C:\Users\cware\Desktop\Steller20November\TagTesting20Nov2013\M8.DSG	11-1-2013	15:36:58	172677.000000	3453.540000	0.339844	0.945313	-0.085938	0.033028	-0.088073	0.148624	-5.661011	-1.800537	-4.379272
C:\Users\cware\Desktop\Steller20November\TagTesting20Nov2013\M8.DSG	11-1-2013	15:36:58	172678.000000	3453.560000	0.335938	0.949219	-0.089844	0.031193	-0.087156	0.148624	-5.584717	-1.785278	-4.241943
C:\Users\cware\Desktop\Steller20November\TagTesting20Nov2013\M8.DSG	11-1-2013	15:36:58	172679.000000	3453.580000	0.339844	0.949219	-0.093750	0.032110	-0.088073	0.147706	-5.691528	-1.876831	-4.287720
C:\Users\cware\Desktop\Steller20November\TagTesting20Nov2013\M8.DSG	11-1-2013	15:36:58	172680.000000	3453.600000	0.335938	0.945313	-0.089844	0.031193	-0.087156	0.147706	-5.508423	-1.708984	-4.348755
C:\Users\cware\Desktop\Steller20November\TagTesting20Nov2013\M8.DSG	11-1-2013	15:36:58	172681.000000	3453.620000	0.335938	0.945313	-0.085938	0.031193	-0.086239	0.146789	-5.783081	-2.059937	-4.196167
C:\Users\cware\Desktop\Steller20November\TagTesting20Nov2013\M8.DSG	11-1-2013	15:36:58	172682.000000	3453.640000	0.343750	0.949219	-0.089844	0.031193	-0.086239	0.148624	-5.706787	-1.754761	-4.211426
C:\Users\cware\Desktop\Steller20November\TagTesting20Nov2013\M8.DSG	11-1-2013	15:36:58	172683.000000	3453.660000	0.339844	0.949219	-0.093750	0.032110	-0.087156	0.147706	-5.538940	-1.571655	-4.211426
C:\Users\cware\Desktop\Steller20November\TagTesting20Nov2013\M8.DSG	11-1-2013	15:36:58	172684.000000	3453.680000	0.332031	0.945313	-0.089844	0.032110	-0.087156	0.147706	-5.523682	-1.586914	-4.150391
C:\Users\cware\Desktop\Steller20November\TagTesting20Nov2013\M8.DSG	11-1-2013	15:36:58	172685.000000	3453.700000	0.339844	0.945313	-0.089844	0.031193	-0.088073	0.147706	-5.584717	-1.785278	-4.135132
C:\Users\cware\Desktop\Steller20November\TagTesting20Nov2013\M8.DSG	11-1-2013	15:36:58	172686.000000	3453.720000	0.335938	0.945313	-0.101563	0.033028	-0.087156	0.149541	-5.554199	-1.449585	-4.318237
C:\Users\cware\Desktop\Steller20November\TagTesting20Nov2013\M8.DSG	11-1-2013	15:36:58	172687.000000	3453.740000	0.339844	0.953125	-0.093750	0.033028	-0.087156	0.147706	-5.554199	-1.388550	-4.440308
C:\Users\cware\Desktop\Steller20November\TagTesting20Nov2013\M8.DSG	11-1-2013	15:36:58	172688.000000	3453.760000	0.335938	0.953125	-0.089844	0.032110	-0.087156	0.149541	-5.569458	-1.174927	-4.089355
C:\Users\cware\Desktop\Steller20November\TagTesting20Nov2013\M8.DSG	11-1-2013	15:36:58	172689.000000	3453.780000	0.339844	0.949219	-0.085938	0.031193	-0.087156	0.147706	-5.523682	-1.327515	-4.333496
C:\Users\cware\Desktop\Steller20November\TagTesting20Nov2013\M8.DSG	11-1-2013	15:36:58	172690.000000	3453.800000	0.332031	0.960938	-0.082031	0.032110	-0.086239	0.147706	-5.493164	-1.449585	-4.226685
C:\Users\cware\Desktop\Steller20November\TagTesting20Nov2013\M8.DSG	11-1-2013	15:36:58	172691.000000	3453.820000	0.332031	0.941406	-0.082031	0.032110	-0.087156	0.148624	-5.630493	-1.449585	-4.409790
C:\Users\cware\Desktop\Steller20November\TagTesting20Nov2013\M8.DSG	11-1-2013	15:36:58	172692.000000	3453.840000	0.335938	0.949219	-0.093750	0.031193	-0.088073	0.148624	-5.722046	-1.373291	-4.150391
C:\Users\cware\Desktop\Steller20November\TagTesting20Nov2013\M8.DSG	11-1-2013	15:36:58	172693.000000	3453.860000	0.335938	0.949219	-0.093750	0.032110	-0.087156	0.147706	-5.844116	-1.495361	-4.211426
C:\Users\cware\Desktop\Steller20November\TagTesting20Nov2013\M8.DSG	11-1-2013	15:36:58	172694.000000	3453.880000	0.335938	0.941406	-0.097656	0.031193	-0.087156	0.147706	-5.737305	-1.373291	-4.180908
C:\Users\cware\Desktop\Steller20November\TagTesting20Nov2013\M8.DSG	11-1-2013	15:36:58	172695.000000	3453.900000	0.335938	0.945313	-0.097656	0.032110	-0.087156	0.148624	-5.752563	-1.983643	-4.318237
C:\Users\cware\Desktop\Steller20November\TagTesting20Nov2013\M8.DSG	11-1-2013	15:36:58	172696.000000	3453.920000	0.335938	0.945313	-0.089844	0.032110	-0.085321	0.147706	-5.813599	-1.831055	-4.333496
C:\Users\cware\Desktop\Steller20November\TagTesting20Nov2013\M8.DSG	11-1-2013	15:36:58	172697.000000	3453.940000	0.332031	0.953125	-0.097656	0.031193	-0.086239	0.147706	-5.645752	-1.892090	-4.394531
C:\Users\cware\Desktop\Steller20November\TagTesting20Nov2013\M8.DSG	11-1-2013	15:36:58	172698.000000	3453.960000	0.339844	0.949219	-0.089844	0.031193	-0.087156	0.148624	-5.859375	-2.014160	-4.180908
C:\Users\cware\Desktop\Steller20November\TagTesting20Nov2013\M8.DSG	11-1-2013	15:36:58	172699.000000	3453.980000	0.339844	0.945313	-0.082031	0.032110	-0.088073	0.147706	-5.798340	-2.044678	-4.455566
C:\Users\cware\Desktop\Steller20November\TagTesting20Nov2013\M8.DSG	11-1-2013	15:36:58	172700.000000	3454.000000	0.339844	0.953125	-0.089844	0.031193	-0.088073	0.147706	-5.935669	-2.227783	-4.348755
C:\Users\cware\Desktop\Steller20November\TagTesting20Nov2013\M8.DSG	11-1-2013	15:36:58	172701.000000	3454.020000	0.339844	0.949219	-0.089844	0.033028	-0.088073	0.147706	-5.767822	-1.907349	-4.257202
C:\Users\cware\Desktop\Steller20November\TagTesting20Nov2013\M8.DSG	11-1-2013	15:36:58	172702.000000	3454.040000	0.339844	0.949219	-0.097656	0.031193	-0.087156	0.148624	-5.798340	-1.998901	-4.302979
C:\Users\cware\Desktop\Steller20November\TagTesting20Nov2013\M8.DSG	11-1-2013	15:36:58	172703.000000	3454.060000	0.335938	0.949219	-0.093750	0.031193	-0.087156	0.148624	-5.813599	-1.815796	-4.257202
C:\Users\cware\Desktop\Steller20November\TagTesting20Nov2013\M8.DSG	11-1-2013	15:36:58	172704.000000	3454.080000	0.339844	0.953125	-0.097656	0.033028	-0.088073	0.148624	-5.844116	-2.075195	-4.409790
C:\Users\cware\Desktop\Steller20November\TagTesting20Nov2013\M8.DSG	11-1-2013	15:36:58	172705.000000	3454.100000	0.339844	0.949219	-0.085938	0.031193	-0.087156	0.148624	-5.722046	-2.029419	-4.394531
C:\Users\cware\Desktop\Steller20November\TagTesting20Nov2013\M8.DSG	11-1-2013	15:36:58	172706.000000	3454.120000	0.335938	0.949219	-0.082031	0.032110	-0.087156	0.148624	-5.950928	-1.861572	-4.287720
C:\Users\cware\Desktop\Steller20November\TagTesting20Nov2013\M8.DSG	11-1-2013	15:36:58	172707.000000	3454.140000	0.339844	0.945313	-0.085938	0.032110	-0.086239	0.147706	-5.752563	-1.754761	-4.272461
C:\Users\cware\Desktop\Steller20November\TagTesting20Nov2013\M8.DSG	11-1-2013	15:36:58	172708.000000	3454.160000	0.339844	0.945313	-0.097656	0.032110	-0.088073	0.146789	-5.767822	-1.876831	-4.287720
C:\Users\cware\Desktop\Steller20November\TagTesting20Nov2013\M8.DSG	11-1-2013	15:36:58	172709.000000	3454.180000	0.335938	0.945313	-0.089844	0.032110	-0.088073	0.147706	-5.844116	-2.029419	-4.226685
C:\Users\cware\Desktop\Steller20November\TagTesting20Nov2013\M8.DSG	11-1-2013	15:36:58	172710.000000	3454.200000	0.335938	0.949219	-0.089844	0.032110	-0.087156	0.147706	-5.783081	-1.983643	-4.257202
C:\Users\cware\Desktop\Steller20November\TagTesting20Nov2013\M8.DSG	11-1-2013	15:36:58	172711.000000	3454.220000	0.335938	0.925781	-0.078125	0.032110	-0.087156	0.148624	-5.722046	-2.090454	-4.348755
C:\Users\cware\Desktop\Steller20November\TagTesting20Nov2013\M8.DSG	11-1-2013	15:36:58	172712.000000	3454.240000	0.335938	0.941406	-0.097656	0.032110	-0.087156	0.148624	-5.798340	-2.288818	-4.302979
C:\Users\cware\Desktop\Steller20November\TagTesting20Nov2013\M8.DSG	11-1-2013	15:36:58	172713.000000	3454.260000	0.335938	0.949219	-0.097656	0.032110	-0.087156	0.148624	-5.950928	-2.044678	-4.196167
C:\Users\cware\Desktop\Steller20November\TagTesting20Nov2013\M8.DSG	11-1-2013	15:36:58	172714.000000	3454.280000	0.332031	0.941406	-0.089844	0.033028	-0.088073	0.146789	-5.844116	-2.212524	-4.165649
C:\Users\cware\Desktop\Steller20November\TagTesting20Nov2013\M8.DSG	11-1-2013	15:36:58	172715.000000	3454.300000	0.332031	0.945313	-0.093750	0.032110	-0.087156	0.146789	-5.889893	-1.678467	-4.119873
C:\Users\cware\Desktop\Steller20November\TagTesting20Nov2013\M8.DSG	11-1-2013	15:36:58	172716.000000	3454.320000	0.335938	0.949219	-0.097656	0.032110	-0.087156	0.149541	-5.828857	-2.105713	-4.318237
C:\Users\cware\Desktop\Steller20November\TagTesting20Nov2013\M8.DSG	11-1-2013	15:36:58	172717.000000	3454.340000	0.332031	0.953125	-0.085938	0.032110	-0.088073	0.148624	-5.859375	-1.754761	-4.318237
C:\Users\cware\Desktop\Steller20November\TagTesting20Nov2013\M8.DSG	11-1-2013	15:36:58	172718.000000	3454.360000	0.339844	0.949219	-0.089844	0.032110	-0.087156	0.148624	-5.752563	-1.846313	-4.226685
C:\Users\cware\Desktop\Steller20November\TagTesting20Nov2013\M8.DSG	11-1-2013	15:36:58	172719.000000	3454.380000	0.332031	0.949219	-0.085938	0.032110	-0.087156	0.147706	-5.889893	-1.632690	-4.119873
C:\Users\cware\Desktop\Steller20November\TagTesting20Nov2013\M8.DSG	11-1-2013	15:36:58	172720.000000	3454.400000	0.335938	0.945313	-0.085938	0.032110	-0.088073	0.148624	-5.813599	-1.724243	-4.364014
C:\Users\cware\Desktop\Steller20November\TagTesting20Nov2013\M8.DSG	11-1-2013	15:36:58	172721.000000	3454.420000	0.335938	0.949219	-0.085938	0.032110	-0.088073	0.148624	-5.706787	-1.449585	-4.211426
C:\Users\cware\Desktop\Steller20November\TagTesting20Nov2013\M8.DSG	11-1-2013	15:36:58	172722.000000	3454.440000	0.335938	0.945313	-0.085938	0.033028	-0.087156	0.147706	-5.676270	-1.449585	-4.165649
C:\Users\cware\Desktop\Steller20November\TagTesting20Nov2013\M8.DSG	11-1-2013	15:36:58	172723.000000	3454.460000	0.335938	0.945313	-0.085938	0.033028	-0.087156	0.148624	-5.706787	-1.617432	-4.241943
C:\Users\cware\Desktop\Steller20November\TagTesting20Nov2013\M8.DSG	11-1-2013	15:36:58	172724.000000	3454.480000	0.335938	0.949219	-0.097656	0.033028	-0.088073	0.148624	-5.706787	-1.693726	-4.135132
C:\Users\cware\Desktop\Steller20November\TagTesting20Nov2013\M8.DSG	11-1-2013	15:36:58	172725.000000	3454.500000	0.335938	0.949219	-0.085938	0.032110	-0.088073	0.147706	-5.828857	-1.617432	-4.241943
C:\Users\cware\Desktop\Steller20November\TagTesting20Nov2013\M8.DSG	11-1-2013	15:36:58	172726.000000	3454.520000	0.332031	0.941406	-0.093750	0.032110	-0.088073	0.147706	-5.691528	-1.617432	-4.287720
C:\Users\cware\Desktop\Steller20November\TagTesting20Nov2013\M8.DSG	11-1-2013	15:36:58	172727.000000	3454.540000	0.335938	0.945313	-0.089844	0.032110	-0.088073	0.147706	-5.783081	-1.541138	-4.089355
C:\Users\cware\Desktop\Steller20November\TagTesting20Nov2013\M8.DSG	11-1-2013	15:36:58	172728.000000	3454.560000	0.332031	0.945313	-0.089844	0.033028	-0.087156	0.146789	-5.645752	-2.014160	-4.089355
C:\Users\cware\Desktop\Steller20November\TagTesting20Nov2013\M8.DSG	11-1-2013	15:36:58	172729.000000	3454.580000	0.335938	0.945313	-0.089844	0.033028	-0.088991	0.144954	-5.752563	-1.892090	-4.196167
C:\Users\cware\Desktop\Steller20November\TagTesting20Nov2013\M8.DSG	11-1-2013	15:36:58	172730.000000	3454.600000	0.335938	0.941406	-0.089844	0.032110	-0.088073	0.147706	-5.813599	-1.815796	-4.180908
C:\Users\cware\Desktop\Steller20November\TagTesting20Nov2013\M8.DSG	11-1-2013	15:36:58	172731.000000	3454.620000	0.335938	0.949219	-0.105469	0.032110	-0.087156	0.146789	-5.645752	-1.800537	-4.165649
C:\Users\cware\Desktop\Steller20November\TagTesting20Nov2013\M8.DSG	11-1-2013	15:36:58	172732.000000	3454.640000	0.335938	0.941406	-0.093750	0.033028	-0.087156	0.147706	-5.615234	-2.029419	-4.241943
C:\Users\cware\Desktop\Steller20November\TagTesting20Nov2013\M8.DSG	11-1-2013	15:36:58	172733.000000	3454.660000	0.335938	0.941406	-0.097656	0.033028	-0.088073	0.147706	-5.599976	-1.693726	-4.333496
C:\Users\cware\Desktop\Steller20November\TagTesting20Nov2013\M8.DSG	11-1-2013	15:36:58	172734.000000	3454.680000	0.335938	0.949219	-0.093750	0.033028	-0.087156	0.148624	-5.828857	-1.739502	-4.364014
C:\Users\cware\Desktop\Steller20November\TagTesting20Nov2013\M8.DSG	11-1-2013	15:36:58	172735.000000	3454.700000	0.324219	0.945313	-0.093750	0.033028	-0.087156	0.148624	-5.828857	-1.754761	-4.318237
C:\Users\cware\Desktop\Steller20November\TagTesting20Nov2013\M8.DSG	11-1-2013	15:36:58	172736.000000	3454.720000	0.328125	0.949219	-0.089844	0.032110	-0.088073	0.148624	-5.691528	-1.953125	-4.425049
C:\Users\cware\Desktop\Steller20November\TagTesting20Nov2013\M8.DSG	11-1-2013	15:36:58	172737.000000	3454.740000	0.335938	0.945313	-0.089844	0.032110	-0.087156	0.147706	-5.813599	-1.724243	-4.287720
C:\Users\cware\Desktop\Steller20November\TagTesting20Nov2013\M8.DSG	11-1-2013	15:36:58	172738.000000	3454.760000	0.332031	0.945313	-0.089844	0.032110	-0.087156	0.147706	-5.798340	-1.556396	-4.257202
C:\Users\cware\Desktop\Steller20November\TagTesting20Nov2013\M8.DSG	11-1-2013	15:36:58	172739.000000	3454.780000	0.335938	0.945313	-0.085938	0.032110	-0.088991	0.147706	-5.661011	-1.632690	-4.348755
C:\Users\cware\Desktop\Steller20November\TagTesting20Nov2013\M8.DSG	11-1-2013	15:36:58	172740.000000	3454.800000	0.335938	0.945313	-0.089844	0.033028	-0.088073	0.146789	-5.828857	-1.754761	-4.425049
C:\Users\cware\Desktop\Steller20November\TagTesting20Nov2013\M8.DSG	11-1-2013	15:36:58	172741.000000	3454.820000	0.335938	0.941406	-0.089844	0.032110	-0.087156	0.147706	-5.706787	-1.693726	-4.226685
C:\Users\cware\Desktop\Steller20November\TagTesting20Nov2013\M8.DSG	11-1-2013	15:36:58	172742.000000	3454.840000	0.328125	0.941406	-0.089844	0.032110	-0.087156	0.147706	-5.706787	-1.617432	-4.302979
C:\Users\cware\Desktop\Steller20November\TagTesting20Nov2013\M8.DSG	11-1-2013	15:36:58	172743.000000	3454.860000	0.335938	0.941406	-0.089844	0.033028	-0.087156	0.147706	-5.569458	-1.571655	-4.257202
C:\Users\cware\Desktop\Steller20November\TagTesting20Nov2013\M8.DSG	11-1-2013	15:36:58	172744.000000	3454.880000	0.335938	0.945313	-0.089844	0.033028	-0.088073	0.147706	-5.767822	-1.693726	-4.348755
C:\Users\cware\Desktop\Steller20November\TagTesting20Nov2013\M8.DSG	11-1-2013	15:36:58	172745.000000	3454.900000	0.332031	0.945313	-0.089844	0.032110	-0.087156	0.147706	-5.783081	-1.464844	-4.272461
C:\Users\cware\Desktop\Steller20November\TagTesting20Nov2013\M8.DSG	11-1-2013	15:36:58	172746.000000	3454.920000	0.335938	0.945313	-0.085938	0.032110	-0.087156	0.147706	-5.691528	-1.556396	-4.241943
C:\Users\cware\Desktop\Steller20November\TagTesting20Nov2013\M8.DSG	11-1-2013	15:36:58	172747.000000	3454.940000	0.339844	0.949219	-0.082031	0.032110	-0.087156	0.147706	-5.737305	-1.708984	-4.333496
C:\Users\cware\Desktop\Steller20November\TagTesting20Nov2013\M8.DSG	11-1-2013	15:36:58	172748.000000	3454.960000	0.332031	0.941406	-0.078125	0.032110	-0.088073	0.146789	-5.722046	-1.663208	-4.150391
C:\Users\cware\Desktop\Steller20November\TagTesting20Nov2013\M8.DSG	11-1-2013	15:36:58	172749.000000	3454.980000	0.339844	0.945313	-0.089844	0.033028	-0.088991	0.148624	-5.584717	-1.846313	-4.318237
C:\Users\cware\Desktop\Steller20November\TagTesting20Nov2013\M8.DSG	11-1-2013	15:36:58	172750.000000	3455.000000	0.339844	0.949219	-0.089844	0.033028	-0.088073	0.146789	-5.645752	-1.617432	-4.196167
C:\Users\cware\Desktop\Steller20November\TagTesting20Nov2013\M8.DSG	11-1-2013	15:36:58	172751.000000	3455.020000	0.335938	0.945313	-0.101563	0.033028	-0.088073	0.146789	-5.538940	-1.602173	-4.211426
C:\Users\cware\Desktop\Steller20November\TagTesting20Nov2013\M8.DSG	11-1-2013	15:36:58	172752.000000	3455.040000	0.332031	0.941406	-0.093750	0.032110	-0.088073	0.147706	-5.584717	-1.632690	-4.196167
C:\Users\cware\Desktop\Steller20November\TagTesting20Nov2013\M8.DSG	11-1-2013	15:36:58	172753.000000	3455.060000	0.335938	0.941406	-0.097656	0.032110	-0.087156	0.147706	-5.508423	-1.251221	-4.211426
C:\Users\cware\Desktop\Steller20November\TagTesting20Nov2013\M8.DSG	11-1-2013	15:36:58	172754.000000	3455.080000	0.335938	0.945313	-0.085938	0.033028	-0.087156	0.149541	-5.722046	-1.770020	-4.241943
C:\Users\cware\Desktop\Steller20November\TagTesting20Nov2013\M8.DSG	11-1-2013	15:36:58	172755.000000	3455.100000	0.335938	0.941406	-0.085938	0.032110	-0.087156	0.147706	-5.676270	-1.510620	-4.211426
C:\Users\cware\Desktop\Steller20November\TagTesting20Nov2013\M8.DSG	11-1-2013	15:36:58	172756.000000	3455.120000	0.332031	0.937500	-0.101563	0.033945	-0.087156	0.147706	-5.645752	-1.922607	-4.272461
C:\Users\cware\Desktop\Steller20November\TagTesting20Nov2013\M8.DSG	11-1-2013	15:36:58	172757.000000	3455.140000	0.332031	0.945313	-0.093750	0.031193	-0.088073	0.147706	-5.447388	-1.953125	-4.409790
C:\Users\cware\Desktop\Steller20November\TagTesting20Nov2013\M8.DSG	11-1-2013	15:36:58	172758.000000	3455.160000	0.332031	0.941406	-0.093750	0.032110	-0.087156	0.146789	-5.706787	-1.892090	-4.348755
C:\Users\cware\Desktop\Steller20November\TagTesting20Nov2013\M8.DSG	11-1-2013	15:36:58	172759.000000	3455.180000	0.332031	0.945313	-0.089844	0.032110	-0.087156	0.149541	-5.676270	-1.708984	-4.302979
C:\Users\cware\Desktop\Steller20November\TagTesting20Nov2013\M8.DSG	11-1-2013	15:36:58	172760.000000	3455.200000	0.335938	0.941406	-0.097656	0.033028	-0.087156	0.147706	-5.645752	-2.044678	-4.379272
C:\Users\cware\Desktop\Steller20November\TagTesting20Nov2013\M8.DSG	11-1-2013	15:36:58	172761.000000	3455.220000	0.335938	0.937500	-0.093750	0.031193	-0.088073	0.146789	-5.737305	-1.739502	-4.226685
C:\Users\cware\Desktop\Steller20November\TagTesting20Nov2013\M8.DSG	11-1-2013	15:36:58	172762.000000	3455.240000	0.343750	0.945313	-0.085938	0.032110	-0.088073	0.147706	-5.752563	-1.876831	-4.364014
C:\Users\cware\Desktop\Steller20November\TagTesting20Nov2013\M8.DSG	11-1-2013	15:36:58	172763.000000	3455.260000	0.339844	0.949219	-0.093750	0.032110	-0.087156	0.147706	-5.676270	-1.266479	-4.119873
C:\Users\cware\Desktop\Steller20November\TagTesting20Nov2013\M8.DSG	11-1-2013	15:36:58	172764.000000	3455.280000	0.335938	0.937500	-0.093750	0.033028	-0.088073	0.148624	-5.508423	-1.724243	-4.196167
C:\Users\cware\Desktop\Steller20November\TagTesting20Nov2013\M8.DSG	11-1-2013	15:36:58	172765.000000	3455.300000	0.335938	0.941406	-0.085938	0.033028	-0.088073	0.147706	-5.569458	-1.266479	-4.104614
C:\Users\cware\Desktop\Steller20November\TagTesting20Nov2013\M8.DSG	11-1-2013	15:36:58	172766.000000	3455.320000	0.335938	0.941406	-0.089844	0.033028	-0.087156	0.147706	-5.432129	-1.296997	-4.348755
C:\Users\cware\Desktop\Steller20November\TagTesting20Nov2013\M8.DSG	11-1-2013	15:36:58	172767.000000	3455.340000	0.335938	0.945313	-0.093750	0.032110	-0.086239	0.148624	-5.340576	-1.632690	-4.196167
C:\Users\cware\Desktop\Steller20November\TagTesting20Nov2013\M8.DSG	11-1-2013	15:36:58	172768.000000	3455.360000	0.335938	0.945313	-0.085938	0.033028	-0.088991	0.147706	-5.462646	-1.327515	-4.333496
C:\Users\cware\Desktop\Steller20November\TagTesting20Nov2013\M8.DSG	11-1-2013	15:36:58	172769.000000	3455.380000	0.339844	0.941406	-0.093750	0.032110	-0.088073	0.146789	-5.325317	-1.190186	-4.211426
C:\Users\cware\Desktop\Steller20November\TagTesting20Nov2013\M8.DSG	11-1-2013	15:36:58	172770.000000	3455.400000	0.332031	0.945313	-0.093750	0.032110	-0.088073	0.148624	-5.371094	-1.144409	-4.226685
C:\Users\cware\Desktop\Steller20November\TagTesting20Nov2013\M8.DSG	11-1-2013	15:36:58	172771.000000	3455.420000	0.339844	0.941406	-0.093750	0.032110	-0.088073	0.147706	-5.371094	-1.174927	-4.104614
C:\Users\cware\Desktop\Steller20November\TagTesting20Nov2013\M8.DSG	11-1-2013	15:36:58	172772.000000	3455.440000	0.328125	0.941406	-0.097656	0.033028	-0.088073	0.147706	-5.447388	-1.068115	-4.119873
C:\Users\cware\Desktop\Steller20November\TagTesting20Nov2013\M8.DSG	11-1-2013	15:36:58	172773.000000	3455.460000	0.332031	0.945313	-0.093750	0.032110	-0.087156	0.147706	-5.264282	-1.205444	-4.180908
C:\Users\cware\Desktop\Steller20November\TagTesting20Nov2013\M8.DSG	11-1-2013	15:36:58	172774.000000	3455.480000	0.335938	0.945313	-0.082031	0.032110	-0.088073	0.147706	-5.386353	-1.235962	-4.379272
C:\Users\cware\Desktop\Steller20November\TagTesting20Nov2013\M8.DSG	11-1-2013	15:36:58	172775.000000	3455.500000	0.332031	0.945313	-0.097656	0.032110	-0.087156	0.148624	-5.294800	-1.113892	-4.119873
C:\Users\cware\Desktop\Steller20November\TagTesting20Nov2013\M8.DSG	11-1-2013	15:36:58	172776.000000	3455.520000	0.335938	0.949219	-0.089844	0.032110	-0.088073	0.147706	-5.691528	-1.312256	-4.302979
C:\Users\cware\Desktop\Steller20November\TagTesting20Nov2013\M8.DSG	11-1-2013	15:36:58	172777.000000	3455.540000	0.335938	0.941406	-0.093750	0.033028	-0.087156	0.147706	-5.477905	-1.785278	-4.196167
C:\Users\cware\Desktop\Steller20November\TagTesting20Nov2013\M8.DSG	11-1-2013	15:36:58	172778.000000	3455.560000	0.339844	0.945313	-0.089844	0.032110	-0.087156	0.148624	-5.447388	-1.754761	-4.455566
C:\Users\cware\Desktop\Steller20November\TagTesting20Nov2013\M8.DSG	11-1-2013	15:36:58	172779.000000	3455.580000	0.339844	0.945313	-0.089844	0.031193	-0.087156	0.147706	-5.661011	-1.800537	-4.455566
C:\Users\cware\Desktop\Steller20November\TagTesting20Nov2013\M8.DSG	11-1-2013	15:36:58	172780.000000	3455.600000	0.335938	0.945313	-0.089844	0.033028	-0.087156	0.147706	-5.447388	-2.120972	-4.241943
C:\Users\cware\Desktop\Steller20November\TagTesting20Nov2013\M8.DSG	11-1-2013	15:36:58	172781.000000	3455.620000	0.332031	0.937500	-0.093750	0.031193	-0.088073	0.146789	-5.920410	-1.983643	-4.394531
C:\Users\cware\Desktop\Steller20November\TagTesting20Nov2013\M8.DSG	11-1-2013	15:36:58	172782.000000	3455.640000	0.339844	0.941406	-0.089844	0.032110	-0.087156	0.147706	-5.676270	-2.166748	-4.302979
C:\Users\cware\Desktop\Steller20November\TagTesting20Nov2013\M8.DSG	11-1-2013	15:36:58	172783.000000	3455.660000	0.332031	0.945313	-0.093750	0.032110	-0.088073	0.148624	-5.661011	-2.212524	-4.379272
C:\Users\cware\Desktop\Steller20November\TagTesting20Nov2013\M8.DSG	11-1-2013	15:36:58	172784.000000	3455.680000	0.335938	0.945313	-0.089844	0.033028	-0.087156	0.147706	-5.798340	-2.426147	-4.440308
C:\Users\cware\Desktop\Steller20November\TagTesting20Nov2013\M8.DSG	11-1-2013	15:36:58	172785.000000	3455.700000	0.335938	0.945313	-0.093750	0.032110	-0.087156	0.146789	-5.905151	-2.319336	-4.455566
C:\Users\cware\Desktop\Steller20November\TagTesting20Nov2013\M8.DSG	11-1-2013	15:36:58	172786.000000	3455.720000	0.335938	0.945313	-0.097656	0.032110	-0.088073	0.147706	-5.783081	-2.197266	-4.364014
C:\Users\cware\Desktop\Steller20November\TagTesting20Nov2013\M8.DSG	11-1-2013	15:36:58	172787.000000	3455.740000	0.332031	0.945313	-0.097656	0.032110	-0.088073	0.146789	-5.722046	-1.968384	-4.302979
C:\Users\cware\Desktop\Steller20November\TagTesting20Nov2013\M8.DSG	11-1-2013	15:36:58	172788.000000	3455.760000	0.332031	0.957031	-0.097656	0.033028	-0.087156	0.148624	-5.752563	-2.075195	-4.409790
C:\Users\cware\Desktop\Steller20November\TagTesting20Nov2013\M8.DSG	11-1-2013	15:36:58	172789.000000	3455.780000	0.335938	0.945313	-0.093750	0.032110	-0.088073	0.147706	-5.752563	-2.166748	-4.379272
C:\Users\cware\Desktop\Steller20November\TagTesting20Nov2013\M8.DSG	11-1-2013	15:36:58	172790.000000	3455.800000	0.335938	0.945313	-0.097656	0.031193	-0.087156	0.148624	-5.554199	-1.998901	-4.379272
C:\Users\cware\Desktop\Steller20November\TagTesting20Nov2013\M8.DSG	11-1-2013	15:36:58	172791.000000	3455.820000	0.339844	0.945313	-0.093750	0.033028	-0.087156	0.147706	-5.493164	-2.197266	-4.394531
C:\Users\cware\Desktop\Steller20November\TagTesting20Nov2013\M8.DSG	11-1-2013	15:36:58	172792.000000	3455.840000	0.339844	0.945313	-0.093750	0.032110	-0.087156	0.147706	-5.645752	-1.998901	-4.302979
C:\Users\cware\Desktop\Steller20November\TagTesting20Nov2013\M8.DSG	11-1-2013	15:36:58	172793.000000	3455.860000	0.339844	0.949219	-0.085938	0.032110	-0.087156	0.147706	-5.355835	-1.678467	-4.119873
C:\Users\cware\Desktop\Steller20November\TagTesting20Nov2013\M8.DSG	11-1-2013	15:36:58	172794.000000	3455.880000	0.332031	0.945313	-0.093750	0.032110	-0.088073	0.147706	-5.538940	-1.541138	-4.211426
C:\Users\cware\Desktop\Steller20November\TagTesting20Nov2013\M8.DSG	11-1-2013	15:36:58	172795.000000	3455.900000	0.335938	0.945313	-0.101563	0.031193	-0.087156	0.148624	-5.661011	-1.647949	-4.119873
C:\Users\cware\Desktop\Steller20November\TagTesting20Nov2013\M8.DSG	11-1-2013	15:36:58	172796.000000	3455.920000	0.339844	0.945313	-0.082031	0.032110	-0.088073	0.147706	-5.447388	-1.449585	-4.257202
C:\Users\cware\Desktop\Steller20November\TagTesting20Nov2013\M8.DSG	11-1-2013	15:36:58	172797.000000	3455.940000	0.332031	0.949219	-0.093750	0.031193	-0.087156	0.148624	-5.706787	-1.632690	-4.257202
C:\Users\cware\Desktop\Steller20November\TagTesting20Nov2013\M8.DSG	11-1-2013	15:36:58	172798.000000	3455.960000	0.335938	0.949219	-0.089844	0.031193	-0.087156	0.148624	-5.523682	-1.739502	-4.180908
C:\Users\cware\Desktop\Steller20November\TagTesting20Nov2013\M8.DSG	11-1-2013	15:36:58	172799.000000	3455.980000	0.339844	0.941406	-0.089844	0.032110	-0.088073	0.145872	-5.554199	-1.541138	-4.287720
C:\Users\cware\Desktop\Steller20November\TagTesting20Nov2013\M8.DSG	11-1-2013	15:36:58	172800.000000	3456.000000	0.343750	0.941406	-0.093750	0.031193	-0.087156	0.147706	-5.615234	-1.510620	-4.470825
C:\Users\cware\Desktop\Steller20November\TagTesting20Nov2013\M8.DSG	11-1-2013	15:36:58	172801.000000	3456.020000	0.328125	0.945313	-0.085938	0.033028	-0.086239	0.148624	-5.523682	-1.358032	-4.257202
C:\Users\cware\Desktop\Steller20November\TagTesting20Nov2013\M8.DSG	11-1-2013	15:36:58	172802.000000	3456.040000	0.332031	0.953125	-0.089844	0.032110	-0.087156	0.147706	-5.554199	-1.388550	-4.226685
C:\Users\cware\Desktop\Steller20November\TagTesting20Nov2013\M8.DSG	11-1-2013	15:36:58	172803.000000	3456.060000	0.335938	0.949219	-0.089844	0.032110	-0.087156	0.147706	-5.599976	-1.251221	-4.180908
C:\Users\cware\Desktop\Steller20November\TagTesting20Nov2013\M8.DSG	11-1-2013	15:36:58	172804.000000	3456.080000	0.339844	0.949219	-0.093750	0.031193	-0.088073	0.148624	-5.676270	-1.266479	-4.135132
C:\Users\cware\Desktop\Steller20November\TagTesting20Nov2013\M8.DSG	11-1-2013	15:36:58	172805.000000	3456.100000	0.339844	0.949219	-0.093750	0.032110	-0.087156	0.148624	-5.737305	-1.495361	-4.150391
C:\Users\cware\Desktop\Steller20November\TagTesting20Nov2013\M8.DSG	11-1-2013	15:36:58	172806.000000	3456.120000	0.339844	0.949219	-0.097656	0.031193	-0.088073	0.148624	-5.584717	-1.968384	-4.119873
C:\Users\cware\Desktop\Steller20November\TagTesting20Nov2013\M8.DSG	11-1-2013	15:36:58	172807.000000	3456.140000	0.339844	0.949219	-0.093750	0.032110	-0.087156	0.148624	-5.706787	-1.708984	-4.257202
C:\Users\cware\Desktop\Steller20November\TagTesting20Nov2013\M8.DSG	11-1-2013	15:36:58	172808.000000	3456.160000	0.335938	0.949219	-0.089844	0.031193	-0.087156	0.148624	-5.538940	-1.861572	-4.074097
C:\Users\cware\Desktop\Steller20November\TagTesting20Nov2013\M8.DSG	11-1-2013	15:36:58	172809.000000	3456.180000	0.339844	0.949219	-0.093750	0.031193	-0.087156	0.147706	-5.645752	-1.953125	-4.302979
C:\Users\cware\Desktop\Steller20November\TagTesting20Nov2013\M8.DSG	11-1-2013	15:36:58	172810.000000	3456.200000	0.339844	0.949219	-0.085938	0.033028	-0.087156	0.147706	-5.355835	-1.541138	-4.226685
C:\Users\cware\Desktop\Steller20November\TagTesting20Nov2013\M8.DSG	11-1-2013	15:36:58	172811.000000	3456.220000	0.335938	0.949219	-0.089844	0.032110	-0.087156	0.147706	-5.569458	-2.014160	-4.226685
C:\Users\cware\Desktop\Steller20November\TagTesting20Nov2013\M8.DSG	11-1-2013	15:36:58	172812.000000	3456.240000	0.332031	0.949219	-0.093750	0.032110	-0.087156	0.148624	-5.538940	-2.090454	-4.333496
C:\Users\cware\Desktop\Steller20November\TagTesting20Nov2013\M8.DSG	11-1-2013	15:36:58	172813.000000	3456.260000	0.335938	0.941406	-0.097656	0.032110	-0.088073	0.148624	-5.599976	-2.044678	-4.409790
C:\Users\cware\Desktop\Steller20November\TagTesting20Nov2013\M8.DSG	11-1-2013	15:36:58	172814.000000	3456.280000	0.332031	0.941406	-0.082031	0.032110	-0.087156	0.148624	-5.752563	-1.876831	-4.165649
C:\Users\cware\Desktop\Steller20November\TagTesting20Nov2013\M8.DSG	11-1-2013	15:36:58	172815.000000	3456.300000	0.332031	0.949219	-0.085938	0.032110	-0.088073	0.147706	-5.722046	-1.861572	-4.531860
C:\Users\cware\Desktop\Steller20November\TagTesting20Nov2013\M8.DSG	11-1-2013	15:36:58	172816.000000	3456.320000	0.328125	0.949219	-0.085938	0.033028	-0.087156	0.149541	-5.798340	-2.273560	-4.501343
C:\Users\cware\Desktop\Steller20November\TagTesting20Nov2013\M8.DSG	11-1-2013	15:36:58	172817.000000	3456.340000	0.332031	0.949219	-0.089844	0.032110	-0.087156	0.148624	-5.828857	-2.197266	-4.272461
C:\Users\cware\Desktop\Steller20November\TagTesting20Nov2013\M8.DSG	11-1-2013	15:36:58	172818.000000	3456.360000	0.332031	0.949219	-0.085938	0.033028	-0.088073	0.148624	-5.950928	-2.288818	-4.302979
C:\Users\cware\Desktop\Steller20November\TagTesting20Nov2013\M8.DSG	11-1-2013	15:36:58	172819.000000	3456.380000	0.332031	0.953125	-0.093750	0.032110	-0.087156	0.148624	-5.783081	-2.532959	-4.104614
C:\Users\cware\Desktop\Steller20November\TagTesting20Nov2013\M8.DSG	11-1-2013	15:36:58	172820.000000	3456.400000	0.332031	0.945313	-0.093750	0.033028	-0.087156	0.148624	-6.042480	-2.349854	-4.409790
C:\Users\cware\Desktop\Steller20November\TagTesting20Nov2013\M8.DSG	11-1-2013	15:36:58	172821.000000	3456.420000	0.332031	0.945313	-0.105469	0.033945	-0.088073	0.148624	-5.935669	-2.258301	-4.257202
C:\Users\cware\Desktop\Steller20November\TagTesting20Nov2013\M8.DSG	11-1-2013	15:36:58	172822.000000	3456.440000	0.335938	0.945313	-0.089844	0.033028	-0.088073	0.148624	-5.950928	-2.304077	-4.257202
C:\Users\cware\Desktop\Steller20November\TagTesting20Nov2013\M8.DSG	11-1-2013	15:36:58	172823.000000	3456.460000	0.335938	0.953125	-0.093750	0.032110	-0.086239	0.148624	-5.798340	-2.578735	-4.440308
C:\Users\cware\Desktop\Steller20November\TagTesting20Nov2013\M8.DSG	11-1-2013	15:36:58	172824.000000	3456.480000	0.332031	0.953125	-0.097656	0.032110	-0.087156	0.147706	-5.905151	-2.380371	-4.119873
C:\Users\cware\Desktop\Steller20November\TagTesting20Nov2013\M8.DSG	11-1-2013	15:36:58	172825.000000	3456.500000	0.332031	0.949219	-0.093750	0.033945	-0.088073	0.148624	-5.737305	-2.227783	-4.257202
C:\Users\cware\Desktop\Steller20November\TagTesting20Nov2013\M8.DSG	11-1-2013	15:36:58	172826.000000	3456.520000	0.339844	0.945313	-0.089844	0.032110	-0.087156	0.148624	-5.874634	-2.075195	-4.150391
C:\Users\cware\Desktop\Steller20November\TagTesting20Nov2013\M8.DSG	11-1-2013	15:36:58	172827.000000	3456.540000	0.335938	0.945313	-0.089844	0.033028	-0.087156	0.148624	-5.661011	-2.044678	-4.226685
C:\Users\cware\Desktop\Steller20November\TagTesting20Nov2013\M8.DSG	11-1-2013	15:36:58	172828.000000	3456.560000	0.335938	0.949219	-0.097656	0.033028	-0.088073	0.149541	-5.508423	-1.632690	-4.241943
C:\Users\cware\Desktop\Steller20November\TagTesting20Nov2013\M8.DSG	11-1-2013	15:36:58	172829.000000	3456.580000	0.339844	0.953125	-0.089844	0.032110	-0.088073	0.149541	-5.645752	-1.556396	-4.119873
C:\Users\cware\Desktop\Steller20November\TagTesting20Nov2013\M8.DSG	11-1-2013	15:36:58	172830.000000	3456.600000	0.335938	0.949219	-0.093750	0.033028	-0.088073	0.148624	-5.706787	-1.800537	-4.257202
C:\Users\cware\Desktop\Steller20November\TagTesting20Nov2013\M8.DSG	11-1-2013	15:36:58	172831.000000	3456.620000	0.335938	0.949219	-0.093750	0.033028	-0.088073	0.147706	-5.538940	-1.434326	-4.348755
C:\Users\cware\Desktop\Steller20November\TagTesting20Nov2013\M8.DSG	11-1-2013	15:36:58	172832.000000	3456.640000	0.332031	0.945313	-0.085938	0.033028	-0.088991	0.148624	-5.477905	-1.281738	-4.028320
C:\Users\cware\Desktop\Steller20November\TagTesting20Nov2013\M8.DSG	11-1-2013	15:36:58	172833.000000	3456.660000	0.332031	0.941406	-0.089844	0.032110	-0.087156	0.148624	-5.676270	-1.449585	-4.165649
C:\Users\cware\Desktop\Steller20November\TagTesting20Nov2013\M8.DSG	11-1-2013	15:36:58	172834.000000	3456.680000	0.339844	0.949219	-0.093750	0.033028	-0.087156	0.149541	-5.722046	-1.449585	-4.241943
C:\Users\cware\Desktop\Steller20November\TagTesting20Nov2013\M8.DSG	11-1-2013	15:36:58	172835.000000	3456.700000	0.335938	0.945313	-0.085938	0.033028	-0.088073	0.148624	-5.676270	-1.770020	-4.119873
C:\Users\cware\Desktop\Steller20November\TagTesting20Nov2013\M8.DSG	11-1-2013	15:36:58	172836.000000	3456.720000	0.335938	0.945313	-0.089844	0.033028	-0.087156	0.147706	-5.645752	-1.678467	-4.013062
C:\Users\cware\Desktop\Steller20November\TagTesting20Nov2013\M8.DSG	11-1-2013	15:36:58	172837.000000	3456.740000	0.332031	0.941406	-0.089844	0.033028	-0.087156	0.150459	-5.691528	-1.846313	-3.997803
C:\Users\cware\Desktop\Steller20November\TagTesting20Nov2013\M8.DSG	11-1-2013	15:36:58	172838.000000	3456.760000	0.332031	0.941406	-0.093750	0.033028	-0.087156	0.148624	-5.783081	-2.044678	-4.028320
C:\Users\cware\Desktop\Steller20November\TagTesting20Nov2013\M8.DSG	11-1-2013	15:36:58	172839.000000	3456.780000	0.332031	0.945313	-0.101563	0.033028	-0.087156	0.147706	-5.691528	-1.800537	-4.211426
C:\Users\cware\Desktop\Steller20November\TagTesting20Nov2013\M8.DSG	11-1-2013	15:36:58	172840.000000	3456.800000	0.335938	0.945313	-0.093750	0.033028	-0.087156	0.148624	-5.615234	-1.831055	-4.196167
C:\Users\cware\Desktop\Steller20November\TagTesting20Nov2013\M8.DSG	11-1-2013	15:36:58	172841.000000	3456.820000	0.335938	0.949219	-0.093750	0.033028	-0.087156	0.149541	-5.691528	-1.632690	-4.043579
C:\Users\cware\Desktop\Steller20November\TagTesting20Nov2013\M8.DSG	11-1-2013	15:36:58	172842.000000	3456.840000	0.335938	0.949219	-0.097656	0.033028	-0.087156	0.148624	-5.462646	-1.434326	-4.089355
C:\Users\cware\Desktop\Steller20November\TagTesting20Nov2013\M8.DSG	11-1-2013	15:36:58	172843.000000	3456.860000	0.328125	0.949219	-0.089844	0.033028	-0.087156	0.149541	-5.599976	-1.312256	-4.104614
C:\Users\cware\Desktop\Steller20November\TagTesting20Nov2013\M8.DSG	11-1-2013	15:36:58	172844.000000	3456.880000	0.335938	0.949219	-0.089844	0.033028	-0.088073	0.148624	-5.661011	-1.358032	-4.150391
C:\Users\cware\Desktop\Steller20November\TagTesting20Nov2013\M8.DSG	11-1-2013	15:36:58	172845.000000	3456.900000	0.335938	0.949219	-0.093750	0.033028	-0.088073	0.148624	-5.630493	-1.266479	-4.272461
C:\Users\cware\Desktop\Steller20November\TagTesting20Nov2013\M8.DSG	11-1-2013	15:36:58	172846.000000	3456.920000	0.332031	0.941406	-0.093750	0.032110	-0.088073	0.148624	-5.584717	-1.251221	-4.257202
C:\Users\cware\Desktop\Steller20November\TagTesting20Nov2013\M8.DSG	11-1-2013	15:36:58	172847.000000	3456.940000	0.332031	0.945313	-0.097656	0.033028	-0.088073	0.148624	-5.691528	-1.205444	-4.165649
C:\Users\cware\Desktop\Steller20November\TagTesting20Nov2013\M8.DSG	11-1-2013	15:36:58	172848.000000	3456.960000	0.335938	0.949219	-0.097656	0.033028	-0.087156	0.148624	-5.661011	-1.464844	-4.180908
C:\Users\cware\Desktop\Steller20November\TagTesting20Nov2013\M8.DSG	11-1-2013	15:36:58	172849.000000	3456.980000	0.335938	0.945313	-0.089844	0.033945	-0.088073	0.148624	-5.676270	-1.907349	-4.241943
C:\Users\cware\Desktop\Steller20November\TagTesting20Nov2013\M8.DSG	11-1-2013	15:36:58	172850.000000	3457.000000	0.335938	0.945313	-0.089844	0.033028	-0.086239	0.148624	-5.599976	-1.327515	-4.028320
C:\Users\cware\Desktop\Steller20November\TagTesting20Nov2013\M8.DSG	11-1-2013	15:36:58	172851.000000	3457.020000	0.339844	0.945313	-0.093750	0.033028	-0.088991	0.149541	-5.676270	-1.922607	-4.043579
C:\Users\cware\Desktop\Steller20November\TagTesting20Nov2013\M8.DSG	11-1-2013	15:36:58	172852.000000	3457.040000	0.332031	0.945313	-0.093750	0.033028	-0.088073	0.149541	-5.630493	-1.770020	-4.058838
C:\Users\cware\Desktop\Steller20November\TagTesting20Nov2013\M8.DSG	11-1-2013	15:36:58	172853.000000	3457.060000	0.335938	0.941406	-0.089844	0.033945	-0.088073	0.148624	-5.630493	-1.770020	-4.180908
C:\Users\cware\Desktop\Steller20November\TagTesting20Nov2013\M8.DSG	11-1-2013	15:36:58	172854.000000	3457.080000	0.332031	0.949219	-0.082031	0.032110	-0.088073	0.148624	-5.615234	-1.617432	-4.104614
C:\Users\cware\Desktop\Steller20November\TagTesting20Nov2013\M8.DSG	11-1-2013	15:36:58	172855.000000	3457.100000	0.335938	0.945313	-0.097656	0.033028	-0.088073	0.148624	-5.722046	-1.785278	-4.013062
C:\Users\cware\Desktop\Steller20November\TagTesting20Nov2013\M8.DSG	11-1-2013	15:36:58	172856.000000	3457.120000	0.335938	0.937500	-0.085938	0.033028	-0.088073	0.148624	-5.722046	-1.602173	-4.165649
C:\Users\cware\Desktop\Steller20November\TagTesting20Nov2013\M8.DSG	11-1-2013	15:36:58	172857.000000	3457.140000	0.335938	0.937500	-0.085938	0.033028	-0.088073	0.147706	-5.599976	-1.602173	-3.997803
C:\Users\cware\Desktop\Steller20November\TagTesting20Nov2013\M8.DSG	11-1-2013	15:36:58	172858.000000	3457.160000	0.343750	0.941406	-0.093750	0.034862	-0.088073	0.148624	-5.722046	-1.327515	-4.089355
C:\Users\cware\Desktop\Steller20November\TagTesting20Nov2013\M8.DSG	11-1-2013	15:36:58	172859.000000	3457.180000	0.335938	0.945313	-0.093750	0.033028	-0.088073	0.147706	-5.722046	-1.342773	-4.150391
C:\Users\cware\Desktop\Steller20November\TagTesting20Nov2013\M8.DSG	11-1-2013	15:36:58	172860.000000	3457.200000	0.335938	0.941406	-0.093750	0.033945	-0.088073	0.148624	-5.615234	-1.831055	-4.043579
C:\Users\cware\Desktop\Steller20November\TagTesting20Nov2013\M8.DSG	11-1-2013	15:36:58	172861.000000	3457.220000	0.332031	0.937500	-0.097656	0.033028	-0.087156	0.148624	-5.554199	-1.770020	-4.364014
C:\Users\cware\Desktop\Steller20November\TagTesting20Nov2013\M8.DSG	11-1-2013	15:36:58	172862.000000	3457.240000	0.335938	0.941406	-0.089844	0.032110	-0.088073	0.148624	-5.645752	-2.243042	-4.440308
C:\Users\cware\Desktop\Steller20November\TagTesting20Nov2013\M8.DSG	11-1-2013	15:36:58	172863.000000	3457.260000	0.332031	0.945313	-0.093750	0.033945	-0.088073	0.147706	-5.828857	-2.059937	-4.257202
C:\Users\cware\Desktop\Steller20November\TagTesting20Nov2013\M8.DSG	11-1-2013	15:36:58	172864.000000	3457.280000	0.335938	0.941406	-0.089844	0.033028	-0.088073	0.148624	-5.828857	-2.105713	-4.241943
C:\Users\cware\Desktop\Steller20November\TagTesting20Nov2013\M8.DSG	11-1-2013	15:36:58	172865.000000	3457.300000	0.332031	0.941406	-0.093750	0.033945	-0.087156	0.147706	-5.706787	-2.151489	-4.043579
C:\Users\cware\Desktop\Steller20November\TagTesting20Nov2013\M8.DSG	11-1-2013	15:36:58	172866.000000	3457.320000	0.332031	0.945313	-0.093750	0.033945	-0.088073	0.148624	-5.981445	-2.609253	-4.257202
C:\Users\cware\Desktop\Steller20November\TagTesting20Nov2013\M8.DSG	11-1-2013	15:36:58	172867.000000	3457.340000	0.328125	0.945313	-0.097656	0.033945	-0.087156	0.148624	-5.950928	-1.983643	-4.211426
C:\Users\cware\Desktop\Steller20November\TagTesting20Nov2013\M8.DSG	11-1-2013	15:36:58	172868.000000	3457.360000	0.339844	0.941406	-0.089844	0.033945	-0.088073	0.148624	-5.905151	-2.182007	-4.135132
C:\Users\cware\Desktop\Steller20November\TagTesting20Nov2013\M8.DSG	11-1-2013	15:36:58	172869.000000	3457.380000	0.332031	0.941406	-0.093750	0.033028	-0.088073	0.147706	-5.645752	-1.922607	-4.272461
C:\Users\cware\Desktop\Steller20November\TagTesting20Nov2013\M8.DSG	11-1-2013	15:36:58	172870.000000	3457.400000	0.339844	0.941406	-0.082031	0.033028	-0.088073	0.148624	-5.783081	-2.029419	-4.318237
C:\Users\cware\Desktop\Steller20November\TagTesting20Nov2013\M8.DSG	11-1-2013	15:36:58	172871.000000	3457.420000	0.332031	0.945313	-0.093750	0.033028	-0.087156	0.148624	-5.630493	-1.937866	-4.272461
C:\Users\cware\Desktop\Steller20November\TagTesting20Nov2013\M8.DSG	11-1-2013	15:36:58	172872.000000	3457.440000	0.339844	0.945313	-0.078125	0.033945	-0.088073	0.149541	-5.752563	-2.151489	-4.287720
C:\Users\cware\Desktop\Steller20November\TagTesting20Nov2013\M8.DSG	11-1-2013	15:36:58	172873.000000	3457.460000	0.332031	0.945313	-0.089844	0.033028	-0.088073	0.149541	-5.706787	-2.014160	-4.348755
C:\Users\cware\Desktop\Steller20November\TagTesting20Nov2013\M8.DSG	11-1-2013	15:36:58	172874.000000	3457.480000	0.332031	0.949219	-0.097656	0.033945	-0.088991	0.148624	-5.645752	-1.785278	-4.272461
C:\Users\cware\Desktop\Steller20November\TagTesting20Nov2013\M8.DSG	11-1-2013	15:36:58	172875.000000	3457.500000	0.332031	0.945313	-0.089844	0.033028	-0.088073	0.149541	-5.523682	-1.678467	-4.257202
C:\Users\cware\Desktop\Steller20November\TagTesting20Nov2013\M8.DSG	11-1-2013	15:36:58	172876.000000	3457.520000	0.335938	0.941406	-0.089844	0.033945	-0.088073	0.147706	-5.615234	-1.739502	-4.058838
C:\Users\cware\Desktop\Steller20November\TagTesting20Nov2013\M8.DSG	11-1-2013	15:36:58	172877.000000	3457.540000	0.339844	0.945313	-0.093750	0.033945	-0.088073	0.148624	-5.447388	-1.190186	-4.058838
C:\Users\cware\Desktop\Steller20November\TagTesting20Nov2013\M8.DSG	11-1-2013	15:36:58	172878.000000	3457.560000	0.332031	0.945313	-0.093750	0.033945	-0.088073	0.148624	-5.447388	-1.586914	-4.074097
C:\Users\cware\Desktop\Steller20November\TagTesting20Nov2013\M8.DSG	11-1-2013	15:36:58	172879.000000	3457.580000	0.335938	0.945313	-0.085938	0.033945	-0.088073	0.148624	-5.584717	-1.022339	-4.119873
C:\Users\cware\Desktop\Steller20November\TagTesting20Nov2013\M8.DSG	11-1-2013	15:36:58	172880.000000	3457.600000	0.332031	0.941406	-0.089844	0.033945	-0.088991	0.148624	-5.538940	-1.510620	-4.150391
C:\Users\cware\Desktop\Steller20November\TagTesting20Nov2013\M8.DSG	11-1-2013	15:36:58	172881.000000	3457.620000	0.339844	0.941406	-0.097656	0.033945	-0.088073	0.147706	-5.401611	-1.052856	-4.104614
C:\Users\cware\Desktop\Steller20November\TagTesting20Nov2013\M8.DSG	11-1-2013	15:36:58	172882.000000	3457.640000	0.339844	0.941406	-0.093750	0.033028	-0.087156	0.149541	-5.599976	-1.586914	-4.241943
C:\Users\cware\Desktop\Steller20November\TagTesting20Nov2013\M8.DSG	11-1-2013	15:36:58	172883.000000	3457.660000	0.335938	0.945313	-0.089844	0.034862	-0.088073	0.148624	-5.416870	-1.022339	-4.135132
C:\Users\cware\Desktop\Steller20November\TagTesting20Nov2013\M8.DSG	11-1-2013	15:36:58	172884.000000	3457.680000	0.332031	0.945313	-0.089844	0.033945	-0.087156	0.148624	-5.538940	-1.586914	-4.318237
C:\Users\cware\Desktop\Steller20November\TagTesting20Nov2013\M8.DSG	11-1-2013	15:36:58	172885.000000	3457.700000	0.332031	0.941406	-0.097656	0.033028	-0.088073	0.147706	-5.523682	-0.976563	-4.241943
C:\Users\cware\Desktop\Steller20November\TagTesting20Nov2013\M8.DSG	11-1-2013	15:36:58	172886.000000	3457.720000	0.339844	0.945313	-0.089844	0.033945	-0.087156	0.148624	-5.630493	-1.602173	-4.302979
C:\Users\cware\Desktop\Steller20November\TagTesting20Nov2013\M8.DSG	11-1-2013	15:36:58	172887.000000	3457.740000	0.335938	0.949219	-0.089844	0.033028	-0.088073	0.149541	-5.523682	-1.571655	-4.150391
C:\Users\cware\Desktop\Steller20November\TagTesting20Nov2013\M8.DSG	11-1-2013	15:36:58	172888.000000	3457.760000	0.335938	0.949219	-0.093750	0.033028	-0.088073	0.148624	-5.691528	-1.998901	-4.165649
C:\Users\cware\Desktop\Steller20November\TagTesting20Nov2013\M8.DSG	11-1-2013	15:36:58	172889.000000	3457.780000	0.335938	0.945313	-0.093750	0.033945	-0.088073	0.149541	-5.645752	-1.770020	-4.226685
C:\Users\cware\Desktop\Steller20November\TagTesting20Nov2013\M8.DSG	11-1-2013	15:36:58	172890.000000	3457.800000	0.335938	0.941406	-0.093750	0.032110	-0.088073	0.147706	-5.569458	-1.831055	-4.211426
C:\Users\cware\Desktop\Steller20November\TagTesting20Nov2013\M8.DSG	11-1-2013	15:36:58	172891.000000	3457.820000	0.335938	0.949219	-0.097656	0.033028	-0.088073	0.148624	-5.661011	-1.815796	-4.074097
C:\Users\cware\Desktop\Steller20November\TagTesting20Nov2013\M8.DSG	11-1-2013	15:36:58	172892.000000	3457.840000	0.339844	0.941406	-0.089844	0.033945	-0.088073	0.149541	-5.676270	-1.831055	-4.364014
C:\Users\cware\Desktop\Steller20November\TagTesting20Nov2013\M8.DSG	11-1-2013	15:36:58	172893.000000	3457.860000	0.328125	0.945313	-0.085938	0.033028	-0.088073	0.148624	-5.706787	-2.136230	-4.455566
C:\Users\cware\Desktop\Steller20November\TagTesting20Nov2013\M8.DSG	11-1-2013	15:36:58	172894.000000	3457.880000	0.335938	0.953125	-0.093750	0.033945	-0.088073	0.147706	-5.752563	-2.029419	-4.257202
C:\Users\cware\Desktop\Steller20November\TagTesting20Nov2013\M8.DSG	11-1-2013	15:36:58	172895.000000	3457.900000	0.332031	0.941406	-0.101563	0.033945	-0.088991	0.148624	-5.844116	-2.471924	-4.379272
C:\Users\cware\Desktop\Steller20November\TagTesting20Nov2013\M8.DSG	11-1-2013	15:36:58	172896.000000	3457.920000	0.335938	0.945313	-0.097656	0.033028	-0.088073	0.148624	-5.767822	-2.151489	-4.257202
C:\Users\cware\Desktop\Steller20November\TagTesting20Nov2013\M8.DSG	11-1-2013	15:36:58	172897.000000	3457.940000	0.335938	0.945313	-0.097656	0.033028	-0.088073	0.147706	-5.798340	-2.288818	-4.608154
C:\Users\cware\Desktop\Steller20November\TagTesting20Nov2013\M8.DSG	11-1-2013	15:36:58	172898.000000	3457.960000	0.335938	0.949219	-0.089844	0.033028	-0.088073	0.147706	-5.935669	-2.624512	-4.394531
C:\Users\cware\Desktop\Steller20November\TagTesting20Nov2013\M8.DSG	11-1-2013	15:36:58	172899.000000	3457.980000	0.328125	0.949219	-0.089844	0.033945	-0.086239	0.148624	-5.783081	-2.212524	-4.211426
C:\Users\cware\Desktop\Steller20November\TagTesting20Nov2013\M8.DSG	11-1-2013	15:36:58	172900.000000	3458.000000	0.328125	0.945313	-0.093750	0.033945	-0.088073	0.148624	-5.844116	-2.838135	-4.440308
C:\Users\cware\Desktop\Steller20November\TagTesting20Nov2013\M8.DSG	11-1-2013	15:36:58	172901.000000	3458.020000	0.332031	0.949219	-0.093750	0.033945	-0.088073	0.149541	-6.027222	-2.487183	-4.531860
C:\Users\cware\Desktop\Steller20November\TagTesting20Nov2013\M8.DSG	11-1-2013	15:36:58	172902.000000	3458.040000	0.332031	0.945313	-0.082031	0.033945	-0.088991	0.148624	-6.088257	-2.960205	-4.364014
C:\Users\cware\Desktop\Steller20November\TagTesting20Nov2013\M8.DSG	11-1-2013	15:36:58	172903.000000	3458.060000	0.335938	0.941406	-0.089844	0.033945	-0.088073	0.148624	-6.057739	-2.563477	-4.486084
C:\Users\cware\Desktop\Steller20November\TagTesting20Nov2013\M8.DSG	11-1-2013	15:36:58	172904.000000	3458.080000	0.332031	0.945313	-0.085938	0.033945	-0.088991	0.148624	-5.935669	-2.532959	-4.577637
C:\Users\cware\Desktop\Steller20November\TagTesting20Nov2013\M8.DSG	11-1-2013	15:36:58	172905.000000	3458.100000	0.339844	0.949219	-0.089844	0.034862	-0.087156	0.148624	-5.905151	-2.166748	-4.440308
C:\Users\cware\Desktop\Steller20November\TagTesting20Nov2013\M8.DSG	11-1-2013	15:36:58	172906.000000	3458.120000	0.332031	0.949219	-0.093750	0.034862	-0.088073	0.147706	-5.813599	-2.670288	-4.516602
C:\Users\cware\Desktop\Steller20November\TagTesting20Nov2013\M8.DSG	11-1-2013	15:36:58	172907.000000	3458.140000	0.332031	0.949219	-0.093750	0.033945	-0.087156	0.149541	-5.905151	-2.441406	-4.425049
C:\Users\cware\Desktop\Steller20November\TagTesting20Nov2013\M8.DSG	11-1-2013	15:36:58	172908.000000	3458.160000	0.339844	0.949219	-0.089844	0.033945	-0.088991	0.149541	-5.950928	-2.319336	-4.516602
C:\Users\cware\Desktop\Steller20November\TagTesting20Nov2013\M8.DSG	11-1-2013	15:36:58	172909.000000	3458.180000	0.332031	0.949219	-0.093750	0.034862	-0.088991	0.149541	-5.706787	-2.243042	-4.440308
C:\Users\cware\Desktop\Steller20November\TagTesting20Nov2013\M8.DSG	11-1-2013	15:36:58	172910.000000	3458.200000	0.332031	0.949219	-0.093750	0.033945	-0.088991	0.148624	-5.828857	-2.304077	-4.409790
C:\Users\cware\Desktop\Steller20November\TagTesting20Nov2013\M8.DSG	11-1-2013	15:36:58	172911.000000	3458.220000	0.339844	0.945313	-0.089844	0.033945	-0.087156	0.148624	-5.630493	-2.044678	-4.486084
C:\Users\cware\Desktop\Steller20November\TagTesting20Nov2013\M8.DSG	11-1-2013	15:36:58	172912.000000	3458.240000	0.335938	0.945313	-0.093750	0.033945	-0.088073	0.148624	-5.569458	-2.197266	-4.455566
C:\Users\cware\Desktop\Steller20November\TagTesting20Nov2013\M8.DSG	11-1-2013	15:36:58	172913.000000	3458.260000	0.328125	0.949219	-0.101563	0.033945	-0.088991	0.148624	-5.722046	-1.861572	-4.318237
C:\Users\cware\Desktop\Steller20November\TagTesting20Nov2013\M8.DSG	11-1-2013	15:36:58	172914.000000	3458.280000	0.335938	0.953125	-0.093750	0.033945	-0.088073	0.148624	-5.569458	-1.708984	-4.196167
C:\Users\cware\Desktop\Steller20November\TagTesting20Nov2013\M8.DSG	11-1-2013	15:36:58	172915.000000	3458.300000	0.339844	0.949219	-0.089844	0.033945	-0.088073	0.149541	-5.645752	-1.586914	-4.302979
C:\Users\cware\Desktop\Steller20November\TagTesting20Nov2013\M8.DSG	11-1-2013	15:36:58	172916.000000	3458.320000	0.335938	0.945313	-0.093750	0.033945	-0.088073	0.148624	-5.569458	-1.556396	-4.257202
C:\Users\cware\Desktop\Steller20November\TagTesting20Nov2013\M8.DSG	11-1-2013	15:36:58	172917.000000	3458.340000	0.335938	0.953125	-0.082031	0.033945	-0.087156	0.149541	-5.645752	-1.220703	-4.364014
C:\Users\cware\Desktop\Steller20November\TagTesting20Nov2013\M8.DSG	11-1-2013	15:36:58	172918.000000	3458.360000	0.335938	0.949219	-0.089844	0.033028	-0.088073	0.147706	-5.630493	-1.663208	-4.257202
C:\Users\cware\Desktop\Steller20November\TagTesting20Nov2013\M8.DSG	11-1-2013	15:36:58	172919.000000	3458.380000	0.332031	0.945313	-0.093750	0.033945	-0.088073	0.149541	-5.569458	-1.281738	-4.165649
C:\Users\cware\Desktop\Steller20November\TagTesting20Nov2013\M8.DSG	11-1-2013	15:36:58	172920.000000	3458.400000	0.335938	0.945313	-0.085938	0.034862	-0.088991	0.149541	-5.508423	-1.571655	-4.104614
C:\Users\cware\Desktop\Steller20November\TagTesting20Nov2013\M8.DSG	11-1-2013	15:36:58	172921.000000	3458.420000	0.343750	0.957031	-0.082031	0.033945	-0.090826	0.150459	-5.569458	-1.205444	-4.241943
C:\Users\cware\Desktop\Steller20November\TagTesting20Nov2013\M8.DSG	11-1-2013	15:36:58	172922.000000	3458.440000	0.335938	0.949219	-0.085938	0.034862	-0.088073	0.148624	-5.325317	-1.373291	-4.272461
C:\Users\cware\Desktop\Steller20November\TagTesting20Nov2013\M8.DSG	11-1-2013	15:36:58	172923.000000	3458.460000	0.332031	0.945313	-0.089844	0.033945	-0.088073	0.149541	-5.477905	-1.235962	-4.333496
C:\Users\cware\Desktop\Steller20November\TagTesting20Nov2013\M8.DSG	11-1-2013	15:36:58	172924.000000	3458.480000	0.332031	0.953125	-0.089844	0.033945	-0.088991	0.149541	-5.447388	-1.373291	-4.211426
C:\Users\cware\Desktop\Steller20November\TagTesting20Nov2013\M8.DSG	11-1-2013	15:36:58	172925.000000	3458.500000	0.335938	0.953125	-0.082031	0.033945	-0.089908	0.148624	-5.279541	-1.159668	-4.180908
C:\Users\cware\Desktop\Steller20November\TagTesting20Nov2013\M8.DSG	11-1-2013	15:36:58	172926.000000	3458.520000	0.332031	0.949219	-0.089844	0.033945	-0.088073	0.148624	-5.447388	-1.113892	-3.967285
C:\Users\cware\Desktop\Steller20November\TagTesting20Nov2013\M8.DSG	11-1-2013	15:36:58	172927.000000	3458.540000	0.335938	0.953125	-0.085938	0.033028	-0.088073	0.148624	-5.538940	-1.083374	-4.089355
C:\Users\cware\Desktop\Steller20November\TagTesting20Nov2013\M8.DSG	11-1-2013	15:36:58	172928.000000	3458.560000	0.335938	0.949219	-0.093750	0.033945	-0.088073	0.148624	-5.447388	-1.052856	-3.906250
C:\Users\cware\Desktop\Steller20November\TagTesting20Nov2013\M8.DSG	11-1-2013	15:36:58	172929.000000	3458.580000	0.335938	0.953125	-0.089844	0.033028	-0.087156	0.148624	-5.523682	-0.701904	-4.135132
C:\Users\cware\Desktop\Steller20November\TagTesting20Nov2013\M8.DSG	11-1-2013	15:36:58	172930.000000	3458.600000	0.339844	0.949219	-0.093750	0.033945	-0.088073	0.149541	-5.462646	-0.854492	-3.982544
C:\Users\cware\Desktop\Steller20November\TagTesting20Nov2013\M8.DSG	11-1-2013	15:36:58	172931.000000	3458.620000	0.339844	0.949219	-0.101563	0.033028	-0.088073	0.148624	-5.416870	-0.839233	-4.089355
C:\Users\cware\Desktop\Steller20November\TagTesting20Nov2013\M8.DSG	11-1-2013	15:36:58	172932.000000	3458.640000	0.339844	0.949219	-0.085938	0.032110	-0.087156	0.148624	-5.477905	-0.808716	-4.135132
C:\Users\cware\Desktop\Steller20November\TagTesting20Nov2013\M8.DSG	11-1-2013	15:36:58	172933.000000	3458.660000	0.339844	0.949219	-0.085938	0.033028	-0.087156	0.148624	-5.477905	-0.839233	-4.165649
C:\Users\cware\Desktop\Steller20November\TagTesting20Nov2013\M8.DSG	11-1-2013	15:36:58	172934.000000	3458.680000	0.335938	0.953125	-0.093750	0.033028	-0.088073	0.150459	-5.416870	-0.900269	-4.058838
C:\Users\cware\Desktop\Steller20November\TagTesting20Nov2013\M8.DSG	11-1-2013	15:36:58	172935.000000	3458.700000	0.339844	0.949219	-0.093750	0.033028	-0.087156	0.148624	-5.340576	-0.991821	-4.058838
C:\Users\cware\Desktop\Steller20November\TagTesting20Nov2013\M8.DSG	11-1-2013	15:36:58	172936.000000	3458.720000	0.343750	0.945313	-0.101563	0.033028	-0.088073	0.148624	-5.401611	-1.098633	-3.967285
C:\Users\cware\Desktop\Steller20November\TagTesting20Nov2013\M8.DSG	11-1-2013	15:36:58	172937.000000	3458.740000	0.335938	0.953125	-0.085938	0.033028	-0.087156	0.148624	-5.523682	-1.052856	-4.226685
C:\Users\cware\Desktop\Steller20November\TagTesting20Nov2013\M8.DSG	11-1-2013	15:36:58	172938.000000	3458.760000	0.332031	0.949219	-0.093750	0.033945	-0.088073	0.147706	-5.508423	-1.403809	-4.058838
C:\Users\cware\Desktop\Steller20November\TagTesting20Nov2013\M8.DSG	11-1-2013	15:36:58	172939.000000	3458.780000	0.335938	0.953125	-0.097656	0.031193	-0.088073	0.149541	-5.554199	-1.663208	-4.135132
C:\Users\cware\Desktop\Steller20November\TagTesting20Nov2013\M8.DSG	11-1-2013	15:36:58	172940.000000	3458.800000	0.339844	0.949219	-0.093750	0.032110	-0.087156	0.148624	-5.615234	-1.083374	-4.394531
C:\Users\cware\Desktop\Steller20November\TagTesting20Nov2013\M8.DSG	11-1-2013	15:36:58	172941.000000	3458.820000	0.335938	0.945313	-0.097656	0.033028	-0.087156	0.148624	-5.767822	-1.647949	-4.425049
C:\Users\cware\Desktop\Steller20November\TagTesting20Nov2013\M8.DSG	11-1-2013	15:36:58	172942.000000	3458.840000	0.332031	0.953125	-0.082031	0.033028	-0.088073	0.148624	-5.752563	-1.770020	-4.302979
C:\Users\cware\Desktop\Steller20November\TagTesting20Nov2013\M8.DSG	11-1-2013	15:36:58	172943.000000	3458.860000	0.339844	0.953125	-0.093750	0.033028	-0.087156	0.148624	-5.859375	-1.907349	-4.241943
C:\Users\cware\Desktop\Steller20November\TagTesting20Nov2013\M8.DSG	11-1-2013	15:36:58	172944.000000	3458.880000	0.335938	0.941406	-0.097656	0.033028	-0.086239	0.149541	-5.889893	-2.197266	-4.379272
C:\Users\cware\Desktop\Steller20November\TagTesting20Nov2013\M8.DSG	11-1-2013	15:36:58	172945.000000	3458.900000	0.335938	0.949219	-0.089844	0.033945	-0.088073	0.149541	-5.935669	-2.166748	-4.333496
C:\Users\cware\Desktop\Steller20November\TagTesting20Nov2013\M8.DSG	11-1-2013	15:36:58	172946.000000	3458.920000	0.335938	0.941406	-0.093750	0.033028	-0.088073	0.148624	-6.088257	-2.136230	-4.653931
C:\Users\cware\Desktop\Steller20November\TagTesting20Nov2013\M8.DSG	11-1-2013	15:36:58	172947.000000	3458.940000	0.332031	0.949219	-0.097656	0.032110	-0.087156	0.149541	-5.935669	-2.426147	-4.348755
C:\Users\cware\Desktop\Steller20November\TagTesting20Nov2013\M8.DSG	11-1-2013	15:36:58	172948.000000	3458.960000	0.335938	0.953125	-0.093750	0.033028	-0.087156	0.148624	-5.966187	-2.075195	-4.318237
C:\Users\cware\Desktop\Steller20November\TagTesting20Nov2013\M8.DSG	11-1-2013	15:36:58	172949.000000	3458.980000	0.335938	0.949219	-0.097656	0.033028	-0.087156	0.148624	-6.042480	-2.395630	-4.318237
C:\Users\cware\Desktop\Steller20November\TagTesting20Nov2013\M8.DSG	11-1-2013	15:36:58	172950.000000	3459.000000	0.339844	0.949219	-0.093750	0.033945	-0.088073	0.149541	-5.950928	-2.227783	-4.379272
C:\Users\cware\Desktop\Steller20November\TagTesting20Nov2013\M8.DSG	11-1-2013	15:36:58	172951.000000	3459.020000	0.335938	0.953125	-0.093750	0.033028	-0.088073	0.148624	-5.935669	-2.395630	-4.455566
C:\Users\cware\Desktop\Steller20November\TagTesting20Nov2013\M8.DSG	11-1-2013	15:36:58	172952.000000	3459.040000	0.335938	0.949219	-0.089844	0.033945	-0.088073	0.148624	-5.920410	-2.410889	-4.394531
C:\Users\cware\Desktop\Steller20November\TagTesting20Nov2013\M8.DSG	11-1-2013	15:36:58	172953.000000	3459.060000	0.328125	0.949219	-0.101563	0.033028	-0.088073	0.147706	-5.935669	-2.380371	-4.272461
C:\Users\cware\Desktop\Steller20November\TagTesting20Nov2013\M8.DSG	11-1-2013	15:36:58	172954.000000	3459.080000	0.335938	0.941406	-0.093750	0.033028	-0.088073	0.148624	-6.042480	-2.182007	-4.409790
C:\Users\cware\Desktop\Steller20November\TagTesting20Nov2013\M8.DSG	11-1-2013	15:36:58	172955.000000	3459.100000	0.339844	0.941406	-0.085938	0.033945	-0.087156	0.150459	-5.920410	-2.349854	-4.318237
C:\Users\cware\Desktop\Steller20November\TagTesting20Nov2013\M8.DSG	11-1-2013	15:36:58	172956.000000	3459.120000	0.332031	0.949219	-0.085938	0.033945	-0.088073	0.147706	-5.828857	-2.105713	-4.501343
C:\Users\cware\Desktop\Steller20November\TagTesting20Nov2013\M8.DSG	11-1-2013	15:36:58	172957.000000	3459.140000	0.332031	0.945313	-0.089844	0.033028	-0.088073	0.149541	-5.920410	-2.197266	-4.455566
C:\Users\cware\Desktop\Steller20November\TagTesting20Nov2013\M8.DSG	11-1-2013	15:36:58	172958.000000	3459.160000	0.335938	0.945313	-0.097656	0.033945	-0.088073	0.148624	-5.981445	-2.105713	-4.180908
C:\Users\cware\Desktop\Steller20November\TagTesting20Nov2013\M8.DSG	11-1-2013	15:36:58	172959.000000	3459.180000	0.335938	0.945313	-0.097656	0.033945	-0.087156	0.149541	-5.767822	-2.059937	-4.272461
C:\Users\cware\Desktop\Steller20November\TagTesting20Nov2013\M8.DSG	11-1-2013	15:36:58	172960.000000	3459.200000	0.343750	0.945313	-0.089844	0.033945	-0.088073	0.148624	-5.996704	-2.151489	-4.394531
C:\Users\cware\Desktop\Steller20November\TagTesting20Nov2013\M8.DSG	11-1-2013	15:36:58	172961.000000	3459.220000	0.332031	0.945313	-0.093750	0.033945	-0.088073	0.148624	-5.859375	-1.953125	-4.379272
C:\Users\cware\Desktop\Steller20November\TagTesting20Nov2013\M8.DSG	11-1-2013	15:36:58	172962.000000	3459.240000	0.335938	0.945313	-0.085938	0.033028	-0.088073	0.148624	-5.905151	-2.014160	-4.135132
C:\Users\cware\Desktop\Steller20November\TagTesting20Nov2013\M8.DSG	11-1-2013	15:36:58	172963.000000	3459.260000	0.339844	0.945313	-0.093750	0.033028	-0.088073	0.148624	-5.767822	-1.892090	-4.394531
C:\Users\cware\Desktop\Steller20November\TagTesting20Nov2013\M8.DSG	11-1-2013	15:36:58	172964.000000	3459.280000	0.328125	0.949219	-0.089844	0.033028	-0.088073	0.149541	-5.874634	-2.014160	-4.180908
C:\Users\cware\Desktop\Steller20November\TagTesting20Nov2013\M8.DSG	11-1-2013	15:36:58	172965.000000	3459.300000	0.339844	0.941406	-0.089844	0.033028	-0.088073	0.148624	-5.905151	-1.754761	-4.241943
C:\Users\cware\Desktop\Steller20November\TagTesting20Nov2013\M8.DSG	11-1-2013	15:36:58	172966.000000	3459.320000	0.335938	0.949219	-0.093750	0.033028	-0.087156	0.149541	-5.889893	-1.937866	-4.318237
C:\Users\cware\Desktop\Steller20November\TagTesting20Nov2013\M8.DSG	11-1-2013	15:36:58	172967.000000	3459.340000	0.335938	0.945313	-0.089844	0.033945	-0.087156	0.149541	-5.645752	-1.785278	-4.165649
C:\Users\cware\Desktop\Steller20November\TagTesting20Nov2013\M8.DSG	11-1-2013	15:36:58	172968.000000	3459.360000	0.332031	0.949219	-0.097656	0.033945	-0.088073	0.148624	-5.767822	-1.770020	-4.241943
C:\Users\cware\Desktop\Steller20November\TagTesting20Nov2013\M8.DSG	11-1-2013	15:36:58	172969.000000	3459.380000	0.339844	0.945313	-0.089844	0.033945	-0.087156	0.149541	-5.767822	-1.724243	-4.058838
C:\Users\cware\Desktop\Steller20November\TagTesting20Nov2013\M8.DSG	11-1-2013	15:36:58	172970.000000	3459.400000	0.328125	0.945313	-0.089844	0.033945	-0.088073	0.148624	-5.737305	-1.525879	-4.287720
C:\Users\cware\Desktop\Steller20November\TagTesting20Nov2013\M8.DSG	11-1-2013	15:36:58	172971.000000	3459.420000	0.335938	0.945313	-0.093750	0.033945	-0.088073	0.147706	-5.615234	-1.602173	-4.089355
C:\Users\cware\Desktop\Steller20November\TagTesting20Nov2013\M8.DSG	11-1-2013	15:36:58	172972.000000	3459.440000	0.335938	0.945313	-0.089844	0.033945	-0.088073	0.149541	-5.630493	-1.571655	-4.180908
C:\Users\cware\Desktop\Steller20November\TagTesting20Nov2013\M8.DSG	11-1-2013	15:36:58	172973.000000	3459.460000	0.339844	0.945313	-0.085938	0.033028	-0.088073	0.148624	-5.676270	-1.434326	-4.241943
C:\Users\cware\Desktop\Steller20November\TagTesting20Nov2013\M8.DSG	11-1-2013	15:36:58	172974.000000	3459.480000	0.335938	0.949219	-0.085938	0.033028	-0.088073	0.149541	-5.599976	-1.708984	-4.211426
C:\Users\cware\Desktop\Steller20November\TagTesting20Nov2013\M8.DSG	11-1-2013	15:36:58	172975.000000	3459.500000	0.335938	0.945313	-0.089844	0.033945	-0.088073	0.148624	-5.615234	-1.510620	-4.165649
C:\Users\cware\Desktop\Steller20November\TagTesting20Nov2013\M8.DSG	11-1-2013	15:36:58	172976.000000	3459.520000	0.339844	0.941406	-0.089844	0.033028	-0.088073	0.147706	-5.554199	-1.434326	-4.180908
C:\Users\cware\Desktop\Steller20November\TagTesting20Nov2013\M8.DSG	11-1-2013	15:36:58	172977.000000	3459.540000	0.335938	0.945313	-0.085938	0.033028	-0.088073	0.149541	-5.538940	-1.678467	-4.241943
C:\Users\cware\Desktop\Steller20November\TagTesting20Nov2013\M8.DSG	11-1-2013	15:36:58	172978.000000	3459.560000	0.332031	0.945313	-0.101563	0.032110	-0.088073	0.148624	-5.447388	-1.373291	-4.318237
C:\Users\cware\Desktop\Steller20November\TagTesting20Nov2013\M8.DSG	11-1-2013	15:36:58	172979.000000	3459.580000	0.328125	0.949219	-0.082031	0.033945	-0.088073	0.148624	-5.538940	-1.312256	-4.089355
C:\Users\cware\Desktop\Steller20November\TagTesting20Nov2013\M8.DSG	11-1-2013	15:36:58	172980.000000	3459.600000	0.339844	0.953125	-0.093750	0.033028	-0.088073	0.149541	-5.661011	-1.541138	-4.272461
C:\Users\cware\Desktop\Steller20November\TagTesting20Nov2013\M8.DSG	11-1-2013	15:36:58	172981.000000	3459.620000	0.332031	0.949219	-0.093750	0.032110	-0.088073	0.148624	-5.584717	-1.235962	-4.104614
C:\Users\cware\Desktop\Steller20November\TagTesting20Nov2013\M8.DSG	11-1-2013	15:36:58	172982.000000	3459.640000	0.339844	0.945313	-0.093750	0.033028	-0.088073	0.147706	-5.432129	-1.403809	-4.119873
C:\Users\cware\Desktop\Steller20November\TagTesting20Nov2013\M8.DSG	11-1-2013	15:36:58	172983.000000	3459.660000	0.332031	0.941406	-0.089844	0.033028	-0.088073	0.147706	-5.615234	-1.296997	-4.257202
C:\Users\cware\Desktop\Steller20November\TagTesting20Nov2013\M8.DSG	11-1-2013	15:36:58	172984.000000	3459.680000	0.335938	0.949219	-0.093750	0.033945	-0.088073	0.148624	-5.584717	-1.403809	-4.211426
C:\Users\cware\Desktop\Steller20November\TagTesting20Nov2013\M8.DSG	11-1-2013	15:36:58	172985.000000	3459.700000	0.335938	0.949219	-0.093750	0.033945	-0.088991	0.148624	-5.630493	-1.312256	-4.348755
C:\Users\cware\Desktop\Steller20November\TagTesting20Nov2013\M8.DSG	11-1-2013	15:36:58	172986.000000	3459.720000	0.335938	0.941406	-0.097656	0.033028	-0.088073	0.148624	-5.706787	-1.388550	-4.104614
C:\Users\cware\Desktop\Steller20November\TagTesting20Nov2013\M8.DSG	11-1-2013	15:36:58	172987.000000	3459.740000	0.332031	0.941406	-0.097656	0.033028	-0.088991	0.147706	-5.661011	-1.632690	-4.119873
C:\Users\cware\Desktop\Steller20November\TagTesting20Nov2013\M8.DSG	11-1-2013	15:36:58	172988.000000	3459.760000	0.335938	0.941406	-0.089844	0.033028	-0.087156	0.149541	-5.706787	-1.586914	-4.180908
C:\Users\cware\Desktop\Steller20November\TagTesting20Nov2013\M8.DSG	11-1-2013	15:36:58	172989.000000	3459.780000	0.335938	0.945313	-0.093750	0.033945	-0.088073	0.148624	-5.599976	-1.571655	-4.074097
C:\Users\cware\Desktop\Steller20November\TagTesting20Nov2013\M8.DSG	11-1-2013	15:36:58	172990.000000	3459.800000	0.335938	0.949219	-0.085938	0.032110	-0.087156	0.148624	-5.706787	-1.632690	-4.272461
C:\Users\cware\Desktop\Steller20November\TagTesting20Nov2013\M8.DSG	11-1-2013	15:36:58	172991.000000	3459.820000	0.332031	0.941406	-0.097656	0.033028	-0.088073	0.148624	-5.508423	-1.846313	-4.302979
C:\Users\cware\Desktop\Steller20November\TagTesting20Nov2013\M8.DSG	11-1-2013	15:36:58	172992.000000	3459.840000	0.335938	0.941406	-0.093750	0.032110	-0.088073	0.147706	-5.737305	-1.632690	-4.226685
C:\Users\cware\Desktop\Steller20November\TagTesting20Nov2013\M8.DSG	11-1-2013	15:36:58	172993.000000	3459.860000	0.335938	0.949219	-0.097656	0.033945	-0.088073	0.149541	-5.737305	-2.334595	-4.302979
C:\Users\cware\Desktop\Steller20November\TagTesting20Nov2013\M8.DSG	11-1-2013	15:36:58	172994.000000	3459.880000	0.332031	0.945313	-0.089844	0.033028	-0.087156	0.148624	-5.630493	-1.892090	-4.455566
C:\Users\cware\Desktop\Steller20November\TagTesting20Nov2013\M8.DSG	11-1-2013	15:36:58	172995.000000	3459.900000	0.335938	0.945313	-0.085938	0.033028	-0.088073	0.147706	-5.783081	-2.197266	-4.440308
C:\Users\cware\Desktop\Steller20November\TagTesting20Nov2013\M8.DSG	11-1-2013	15:36:58	172996.000000	3459.920000	0.335938	0.949219	-0.093750	0.034862	-0.088073	0.147706	-5.661011	-1.998901	-4.272461
C:\Users\cware\Desktop\Steller20November\TagTesting20Nov2013\M8.DSG	11-1-2013	15:36:58	172997.000000	3459.940000	0.335938	0.941406	-0.093750	0.033028	-0.088073	0.148624	-5.783081	-2.349854	-4.302979
C:\Users\cware\Desktop\Steller20November\TagTesting20Nov2013\M8.DSG	11-1-2013	15:36:58	172998.000000	3459.960000	0.339844	0.945313	-0.097656	0.033945	-0.088073	0.147706	-5.661011	-2.182007	-4.257202
C:\Users\cware\Desktop\Steller20November\TagTesting20Nov2013\M8.DSG	11-1-2013	15:36:58	172999.000000	3459.980000	0.335938	0.945313	-0.082031	0.032110	-0.088073	0.148624	-5.706787	-2.243042	-4.348755
C:\Users\cware\Desktop\Steller20November\TagTesting20Nov2013\M8.DSG	11-1-2013	15:36:58	173000.000000	3460.000000	0.339844	0.945313	-0.085938	0.033945	-0.088073	0.148624	-5.813599	-2.151489	-4.287720
C:\Users\cware\Desktop\Steller20November\TagTesting20Nov2013\M8.DSG	11-1-2013	15:36:58	173001.000000	3460.020000	0.328125	0.945313	-0.097656	0.033028	-0.088073	0.149541	-5.828857	-2.166748	-4.318237
C:\Users\cware\Desktop\Steller20November\TagTesting20Nov2013\M8.DSG	11-1-2013	15:36:58	173002.000000	3460.040000	0.339844	0.941406	-0.093750	0.033945	-0.088073	0.147706	-5.767822	-2.182007	-4.455566
C:\Users\cware\Desktop\Steller20November\TagTesting20Nov2013\M8.DSG	11-1-2013	15:36:58	173003.000000	3460.060000	0.339844	0.945313	-0.085938	0.032110	-0.088991	0.148624	-5.752563	-2.212524	-4.425049
C:\Users\cware\Desktop\Steller20November\TagTesting20Nov2013\M8.DSG	11-1-2013	15:36:58	173004.000000	3460.080000	0.335938	0.941406	-0.089844	0.033945	-0.087156	0.147706	-5.798340	-2.105713	-4.333496
C:\Users\cware\Desktop\Steller20November\TagTesting20Nov2013\M8.DSG	11-1-2013	15:36:58	173005.000000	3460.100000	0.335938	0.953125	-0.097656	0.033945	-0.087156	0.148624	-5.752563	-2.182007	-4.379272
C:\Users\cware\Desktop\Steller20November\TagTesting20Nov2013\M8.DSG	11-1-2013	15:36:58	173006.000000	3460.120000	0.324219	0.953125	-0.089844	0.033945	-0.087156	0.147706	-5.874634	-2.273560	-4.241943
C:\Users\cware\Desktop\Steller20November\TagTesting20Nov2013\M8.DSG	11-1-2013	15:36:58	173007.000000	3460.140000	0.332031	0.945313	-0.093750	0.033028	-0.087156	0.149541	-5.889893	-1.876831	-4.272461
C:\Users\cware\Desktop\Steller20November\TagTesting20Nov2013\M8.DSG	11-1-2013	15:36:58	173008.000000	3460.160000	0.332031	0.941406	-0.093750	0.034862	-0.087156	0.148624	-5.767822	-2.288818	-4.409790
C:\Users\cware\Desktop\Steller20November\TagTesting20Nov2013\M8.DSG	11-1-2013	15:36:58	173009.000000	3460.180000	0.332031	0.949219	-0.089844	0.033028	-0.088073	0.148624	-5.661011	-1.983643	-4.196167
C:\Users\cware\Desktop\Steller20November\TagTesting20Nov2013\M8.DSG	11-1-2013	15:36:58	173010.000000	3460.200000	0.328125	0.941406	-0.097656	0.033028	-0.088991	0.147706	-5.722046	-2.044678	-4.302979
C:\Users\cware\Desktop\Steller20November\TagTesting20Nov2013\M8.DSG	11-1-2013	15:36:58	173011.000000	3460.220000	0.328125	0.941406	-0.097656	0.033028	-0.088073	0.147706	-5.691528	-1.708984	-4.211426
C:\Users\cware\Desktop\Steller20November\TagTesting20Nov2013\M8.DSG	11-1-2013	15:36:58	173012.000000	3460.240000	0.339844	0.941406	-0.085938	0.033945	-0.088073	0.148624	-5.508423	-1.312256	-4.241943
C:\Users\cware\Desktop\Steller20November\TagTesting20Nov2013\M8.DSG	11-1-2013	15:36:58	173013.000000	3460.260000	0.339844	0.945313	-0.093750	0.033028	-0.088991	0.148624	-5.447388	-1.495361	-4.165649
C:\Users\cware\Desktop\Steller20November\TagTesting20Nov2013\M8.DSG	11-1-2013	15:36:58	173014.000000	3460.280000	0.332031	0.937500	-0.097656	0.033028	-0.088073	0.147706	-5.554199	-1.632690	-4.180908
C:\Users\cware\Desktop\Steller20November\TagTesting20Nov2013\M8.DSG	11-1-2013	15:36:58	173015.000000	3460.300000	0.335938	0.945313	-0.097656	0.033028	-0.087156	0.149541	-5.294800	-1.327515	-4.211426
C:\Users\cware\Desktop\Steller20November\TagTesting20Nov2013\M8.DSG	11-1-2013	15:36:58	173016.000000	3460.320000	0.335938	0.945313	-0.097656	0.033028	-0.088991	0.148624	-5.554199	-1.678467	-4.074097
C:\Users\cware\Desktop\Steller20November\TagTesting20Nov2013\M8.DSG	11-1-2013	15:36:58	173017.000000	3460.340000	0.335938	0.945313	-0.093750	0.033028	-0.088073	0.148624	-5.264282	-1.174927	-4.135132
C:\Users\cware\Desktop\Steller20November\TagTesting20Nov2013\M8.DSG	11-1-2013	15:36:58	173018.000000	3460.360000	0.335938	0.945313	-0.089844	0.033945	-0.088991	0.148624	-5.416870	-1.480103	-4.272461
C:\Users\cware\Desktop\Steller20November\TagTesting20Nov2013\M8.DSG	11-1-2013	15:36:58	173019.000000	3460.380000	0.332031	0.953125	-0.089844	0.034862	-0.088073	0.147706	-5.386353	-1.235962	-4.302979
C:\Users\cware\Desktop\Steller20November\TagTesting20Nov2013\M8.DSG	11-1-2013	15:36:58	173020.000000	3460.400000	0.335938	0.945313	-0.097656	0.033945	-0.088073	0.149541	-5.401611	-1.312256	-4.089355
C:\Users\cware\Desktop\Steller20November\TagTesting20Nov2013\M8.DSG	11-1-2013	15:36:58	173021.000000	3460.420000	0.335938	0.945313	-0.105469	0.033945	-0.088991	0.148624	-5.508423	-1.434326	-4.013062
C:\Users\cware\Desktop\Steller20November\TagTesting20Nov2013\M8.DSG	11-1-2013	15:36:58	173022.000000	3460.440000	0.335938	0.949219	-0.097656	0.033028	-0.088073	0.151376	-5.493164	-1.541138	-4.058838
C:\Users\cware\Desktop\Steller20November\TagTesting20Nov2013\M8.DSG	11-1-2013	15:36:58	173023.000000	3460.460000	0.332031	0.945313	-0.093750	0.033028	-0.088073	0.149541	-5.493164	-1.205444	-4.257202
C:\Users\cware\Desktop\Steller20November\TagTesting20Nov2013\M8.DSG	11-1-2013	15:36:58	173024.000000	3460.480000	0.335938	0.941406	-0.089844	0.033945	-0.088073	0.148624	-5.523682	-1.281738	-4.180908
C:\Users\cware\Desktop\Steller20November\TagTesting20Nov2013\M8.DSG	11-1-2013	15:36:58	173025.000000	3460.500000	0.335938	0.945313	-0.089844	0.033028	-0.088991	0.148624	-5.615234	-1.739502	-4.226685
C:\Users\cware\Desktop\Steller20November\TagTesting20Nov2013\M8.DSG	11-1-2013	15:36:58	173026.000000	3460.520000	0.339844	0.945313	-0.097656	0.033028	-0.088991	0.150459	-5.462646	-1.617432	-4.043579
C:\Users\cware\Desktop\Steller20November\TagTesting20Nov2013\M8.DSG	11-1-2013	15:36:58	173027.000000	3460.540000	0.335938	0.953125	-0.093750	0.033945	-0.087156	0.149541	-5.645752	-1.693726	-4.180908
C:\Users\cware\Desktop\Steller20November\TagTesting20Nov2013\M8.DSG	11-1-2013	15:36:58	173028.000000	3460.560000	0.335938	0.949219	-0.085938	0.033028	-0.088073	0.148624	-5.599976	-1.724243	-4.119873
C:\Users\cware\Desktop\Steller20November\TagTesting20Nov2013\M8.DSG	11-1-2013	15:36:58	173029.000000	3460.580000	0.332031	0.945313	-0.097656	0.033945	-0.088073	0.147706	-5.584717	-1.831055	-4.379272
C:\Users\cware\Desktop\Steller20November\TagTesting20Nov2013\M8.DSG	11-1-2013	15:36:58	173030.000000	3460.600000	0.335938	0.949219	-0.089844	0.033945	-0.087156	0.148624	-5.523682	-1.296997	-4.211426
C:\Users\cware\Desktop\Steller20November\TagTesting20Nov2013\M8.DSG	11-1-2013	15:36:58	173031.000000	3460.620000	0.339844	0.945313	-0.089844	0.033945	-0.087156	0.149541	-5.661011	-2.090454	-4.272461
C:\Users\cware\Desktop\Steller20November\TagTesting20Nov2013\M8.DSG	11-1-2013	15:36:58	173032.000000	3460.640000	0.339844	0.945313	-0.093750	0.033028	-0.088073	0.148624	-5.508423	-1.663208	-4.165649
C:\Users\cware\Desktop\Steller20November\TagTesting20Nov2013\M8.DSG	11-1-2013	15:36:58	173033.000000	3460.660000	0.343750	0.953125	-0.074219	0.033028	-0.088073	0.149541	-5.554199	-2.075195	-4.241943
C:\Users\cware\Desktop\Steller20November\TagTesting20Nov2013\M8.DSG	11-1-2013	15:36:58	173034.000000	3460.680000	0.335938	0.949219	-0.093750	0.033028	-0.088073	0.149541	-5.706787	-1.815796	-4.226685
C:\Users\cware\Desktop\Steller20November\TagTesting20Nov2013\M8.DSG	11-1-2013	15:36:58	173035.000000	3460.700000	0.335938	0.945313	-0.093750	0.033945	-0.088073	0.148624	-5.691528	-2.029419	-4.364014
C:\Users\cware\Desktop\Steller20November\TagTesting20Nov2013\M8.DSG	11-1-2013	15:36:58	173036.000000	3460.720000	0.335938	0.945313	-0.097656	0.033945	-0.086239	0.149541	-5.722046	-2.044678	-4.364014
C:\Users\cware\Desktop\Steller20November\TagTesting20Nov2013\M8.DSG	11-1-2013	15:36:58	173037.000000	3460.740000	0.335938	0.945313	-0.097656	0.033945	-0.088073	0.149541	-5.645752	-2.151489	-4.226685
C:\Users\cware\Desktop\Steller20November\TagTesting20Nov2013\M8.DSG	11-1-2013	15:36:58	173038.000000	3460.760000	0.335938	0.949219	-0.089844	0.033945	-0.088073	0.149541	-5.874634	-2.258301	-4.348755
C:\Users\cware\Desktop\Steller20November\TagTesting20Nov2013\M8.DSG	11-1-2013	15:36:58	173039.000000	3460.780000	0.335938	0.945313	-0.089844	0.033945	-0.087156	0.149541	-5.538940	-2.044678	-4.364014
C:\Users\cware\Desktop\Steller20November\TagTesting20Nov2013\M8.DSG	11-1-2013	15:36:58	173040.000000	3460.800000	0.332031	0.949219	-0.097656	0.033945	-0.087156	0.148624	-5.767822	-2.212524	-4.394531
C:\Users\cware\Desktop\Steller20November\TagTesting20Nov2013\M8.DSG	11-1-2013	15:36:58	173041.000000	3460.820000	0.335938	0.945313	-0.097656	0.033945	-0.088073	0.148624	-5.661011	-1.785278	-4.409790
C:\Users\cware\Desktop\Steller20November\TagTesting20Nov2013\M8.DSG	11-1-2013	15:36:58	173042.000000	3460.840000	0.328125	0.953125	-0.097656	0.033945	-0.088073	0.150459	-5.844116	-2.410889	-4.455566
C:\Users\cware\Desktop\Steller20November\TagTesting20Nov2013\M8.DSG	11-1-2013	15:36:58	173043.000000	3460.860000	0.328125	0.945313	-0.101563	0.032110	-0.088991	0.144954	-5.783081	-2.090454	-4.302979
C:\Users\cware\Desktop\Steller20November\TagTesting20Nov2013\M8.DSG	11-1-2013	15:36:58	173044.000000	3460.880000	0.332031	0.949219	-0.097656	0.033028	-0.088073	0.149541	-5.722046	-2.319336	-4.531860
C:\Users\cware\Desktop\Steller20November\TagTesting20Nov2013\M8.DSG	11-1-2013	15:36:58	173045.000000	3460.900000	0.332031	0.949219	-0.093750	0.033945	-0.087156	0.145872	-5.706787	-2.334595	-4.333496
C:\Users\cware\Desktop\Steller20November\TagTesting20Nov2013\M8.DSG	11-1-2013	15:36:58	173046.000000	3460.920000	0.335938	0.945313	-0.085938	0.033945	-0.088073	0.148624	-5.783081	-2.548218	-4.440308
C:\Users\cware\Desktop\Steller20November\TagTesting20Nov2013\M8.DSG	11-1-2013	15:36:58	173047.000000	3460.940000	0.335938	0.945313	-0.089844	0.033945	-0.088073	0.149541	-5.828857	-2.426147	-4.364014
C:\Users\cware\Desktop\Steller20November\TagTesting20Nov2013\M8.DSG	11-1-2013	15:36:58	173048.000000	3460.960000	0.335938	0.945313	-0.082031	0.033945	-0.088073	0.148624	-5.889893	-2.426147	-4.272461
C:\Users\cware\Desktop\Steller20November\TagTesting20Nov2013\M8.DSG	11-1-2013	15:36:58	173049.000000	3460.980000	0.332031	0.953125	-0.093750	0.034862	-0.088073	0.149541	-5.752563	-2.059937	-4.302979
C:\Users\cware\Desktop\Steller20November\TagTesting20Nov2013\M8.DSG	11-1-2013	15:36:58	173050.000000	3461.000000	0.328125	0.945313	-0.093750	0.033945	-0.088073	0.149541	-5.661011	-2.426147	-4.272461
C:\Users\cware\Desktop\Steller20November\TagTesting20Nov2013\M8.DSG	11-1-2013	15:36:58	173051.000000	3461.020000	0.335938	0.945313	-0.082031	0.033945	-0.088991	0.148624	-5.798340	-2.182007	-4.257202
C:\Users\cware\Desktop\Steller20November\TagTesting20Nov2013\M8.DSG	11-1-2013	15:36:58	173052.000000	3461.040000	0.339844	0.941406	-0.085938	0.034862	-0.087156	0.149541	-5.828857	-1.861572	-4.348755
C:\Users\cware\Desktop\Steller20November\TagTesting20Nov2013\M8.DSG	11-1-2013	15:36:58	173053.000000	3461.060000	0.335938	0.949219	-0.093750	0.033945	-0.087156	0.148624	-5.859375	-2.014160	-4.287720
C:\Users\cware\Desktop\Steller20November\TagTesting20Nov2013\M8.DSG	11-1-2013	15:36:58	173054.000000	3461.080000	0.335938	0.949219	-0.097656	0.034862	-0.088073	0.149541	-5.722046	-1.968384	-4.364014
C:\Users\cware\Desktop\Steller20November\TagTesting20Nov2013\M8.DSG	11-1-2013	15:36:58	173055.000000	3461.100000	0.332031	0.953125	-0.085938	0.033945	-0.088073	0.148624	-5.737305	-2.151489	-4.241943
C:\Users\cware\Desktop\Steller20November\TagTesting20Nov2013\M8.DSG	11-1-2013	15:36:58	173056.000000	3461.120000	0.335938	0.949219	-0.093750	0.034862	-0.088073	0.149541	-5.676270	-1.876831	-4.379272
C:\Users\cware\Desktop\Steller20November\TagTesting20Nov2013\M8.DSG	11-1-2013	15:36:58	173057.000000	3461.140000	0.328125	0.953125	-0.097656	0.033945	-0.088073	0.149541	-5.615234	-1.968384	-4.287720
C:\Users\cware\Desktop\Steller20November\TagTesting20Nov2013\M8.DSG	11-1-2013	15:36:58	173058.000000	3461.160000	0.328125	0.953125	-0.089844	0.033945	-0.088073	0.149541	-5.676270	-1.739502	-4.318237
C:\Users\cware\Desktop\Steller20November\TagTesting20Nov2013\M8.DSG	11-1-2013	15:36:58	173059.000000	3461.180000	0.332031	0.949219	-0.093750	0.033945	-0.088991	0.149541	-5.599976	-2.105713	-4.302979
C:\Users\cware\Desktop\Steller20November\TagTesting20Nov2013\M8.DSG	11-1-2013	15:36:58	173060.000000	3461.200000	0.332031	0.949219	-0.093750	0.034862	-0.088991	0.148624	-5.691528	-1.846313	-4.302979
C:\Users\cware\Desktop\Steller20November\TagTesting20Nov2013\M8.DSG	11-1-2013	15:36:58	173061.000000	3461.220000	0.332031	0.945313	-0.089844	0.033945	-0.088991	0.148624	-5.661011	-1.876831	-4.379272
C:\Users\cware\Desktop\Steller20November\TagTesting20Nov2013\M8.DSG	11-1-2013	15:36:58	173062.000000	3461.240000	0.335938	0.949219	-0.082031	0.034862	-0.088073	0.149541	-5.645752	-1.678467	-4.135132
C:\Users\cware\Desktop\Steller20November\TagTesting20Nov2013\M8.DSG	11-1-2013	15:36:58	173063.000000	3461.260000	0.332031	0.953125	-0.089844	0.033945	-0.088991	0.150459	-5.508423	-1.495361	-4.180908
C:\Users\cware\Desktop\Steller20November\TagTesting20Nov2013\M8.DSG	11-1-2013	15:36:58	173064.000000	3461.280000	0.335938	0.949219	-0.078125	0.033945	-0.088073	0.148624	-5.599976	-1.251221	-4.226685
C:\Users\cware\Desktop\Steller20November\TagTesting20Nov2013\M8.DSG	11-1-2013	15:36:58	173065.000000	3461.300000	0.328125	0.949219	-0.085938	0.033945	-0.088991	0.149541	-5.569458	-1.495361	-4.150391
C:\Users\cware\Desktop\Steller20November\TagTesting20Nov2013\M8.DSG	11-1-2013	15:36:58	173066.000000	3461.320000	0.328125	0.949219	-0.089844	0.033945	-0.087156	0.148624	-5.599976	-1.541138	-4.257202
C:\Users\cware\Desktop\Steller20November\TagTesting20Nov2013\M8.DSG	11-1-2013	15:36:58	173067.000000	3461.340000	0.332031	0.953125	-0.089844	0.034862	-0.088073	0.148624	-5.615234	-1.510620	-4.211426
C:\Users\cware\Desktop\Steller20November\TagTesting20Nov2013\M8.DSG	11-1-2013	15:36:58	173068.000000	3461.360000	0.335938	0.953125	-0.089844	0.033945	-0.088073	0.148624	-5.538940	-1.464844	-4.089355
C:\Users\cware\Desktop\Steller20November\TagTesting20Nov2013\M8.DSG	11-1-2013	15:36:58	173069.000000	3461.380000	0.335938	0.949219	-0.093750	0.033945	-0.088073	0.149541	-5.554199	-1.205444	-4.165649
C:\Users\cware\Desktop\Steller20November\TagTesting20Nov2013\M8.DSG	11-1-2013	15:36:58	173070.000000	3461.400000	0.332031	0.945313	-0.093750	0.033945	-0.088073	0.149541	-5.691528	-1.419067	-4.409790
C:\Users\cware\Desktop\Steller20November\TagTesting20Nov2013\M8.DSG	11-1-2013	15:36:58	173071.000000	3461.420000	0.335938	0.949219	-0.093750	0.033945	-0.088073	0.148624	-5.523682	-1.205444	-4.150391
C:\Users\cware\Desktop\Steller20November\TagTesting20Nov2013\M8.DSG	11-1-2013	15:36:58	173072.000000	3461.440000	0.332031	0.953125	-0.097656	0.035780	-0.088073	0.148624	-5.676270	-1.358032	-4.043579
C:\Users\cware\Desktop\Steller20November\TagTesting20Nov2013\M8.DSG	11-1-2013	15:36:58	173073.000000	3461.460000	0.335938	0.953125	-0.097656	0.033945	-0.088991	0.149541	-5.508423	-0.854492	-4.135132
C:\Users\cware\Desktop\Steller20November\TagTesting20Nov2013\M8.DSG	11-1-2013	15:36:58	173074.000000	3461.480000	0.335938	0.953125	-0.089844	0.033945	-0.088073	0.149541	-5.645752	-1.159668	-4.257202
C:\Users\cware\Desktop\Steller20November\TagTesting20Nov2013\M8.DSG	11-1-2013	15:36:58	173075.000000	3461.500000	0.332031	0.953125	-0.093750	0.033945	-0.088073	0.149541	-5.615234	-1.419067	-4.119873
C:\Users\cware\Desktop\Steller20November\TagTesting20Nov2013\M8.DSG	11-1-2013	15:36:58	173076.000000	3461.520000	0.339844	0.953125	-0.093750	0.033945	-0.088991	0.149541	-5.508423	-1.052856	-4.150391
C:\Users\cware\Desktop\Steller20November\TagTesting20Nov2013\M8.DSG	11-1-2013	15:36:58	173077.000000	3461.540000	0.335938	0.949219	-0.085938	0.033945	-0.088991	0.149541	-5.523682	-1.007080	-4.180908
C:\Users\cware\Desktop\Steller20November\TagTesting20Nov2013\M8.DSG	11-1-2013	15:36:58	173078.000000	3461.560000	0.339844	0.949219	-0.089844	0.033028	-0.088073	0.147706	-5.676270	-1.113892	-4.364014
C:\Users\cware\Desktop\Steller20November\TagTesting20Nov2013\M8.DSG	11-1-2013	15:36:58	173079.000000	3461.580000	0.332031	0.953125	-0.097656	0.033945	-0.087156	0.148624	-5.447388	-1.037598	-4.241943
C:\Users\cware\Desktop\Steller20November\TagTesting20Nov2013\M8.DSG	11-1-2013	15:36:58	173080.000000	3461.600000	0.339844	0.953125	-0.089844	0.033028	-0.088073	0.148624	-5.554199	-0.900269	-4.074097
C:\Users\cware\Desktop\Steller20November\TagTesting20Nov2013\M8.DSG	11-1-2013	15:36:58	173081.000000	3461.620000	0.339844	0.953125	-0.101563	0.033028	-0.086239	0.148624	-5.493164	-1.052856	-4.272461
C:\Users\cware\Desktop\Steller20November\TagTesting20Nov2013\M8.DSG	11-1-2013	15:36:58	173082.000000	3461.640000	0.335938	0.945313	-0.089844	0.033945	-0.088073	0.147706	-5.477905	-1.190186	-4.058838
C:\Users\cware\Desktop\Steller20November\TagTesting20Nov2013\M8.DSG	11-1-2013	15:36:58	173083.000000	3461.660000	0.335938	0.953125	-0.101563	0.033028	-0.087156	0.148624	-5.538940	-1.327515	-4.272461
C:\Users\cware\Desktop\Steller20November\TagTesting20Nov2013\M8.DSG	11-1-2013	15:36:58	173084.000000	3461.680000	0.339844	0.945313	-0.097656	0.033028	-0.088991	0.148624	-5.477905	-1.480103	-4.135132
C:\Users\cware\Desktop\Steller20November\TagTesting20Nov2013\M8.DSG	11-1-2013	15:36:58	173085.000000	3461.700000	0.332031	0.941406	-0.089844	0.033945	-0.088073	0.148624	-5.661011	-1.388550	-4.074097
C:\Users\cware\Desktop\Steller20November\TagTesting20Nov2013\M8.DSG	11-1-2013	15:36:58	173086.000000	3461.720000	0.335938	0.953125	-0.085938	0.033028	-0.088073	0.149541	-5.676270	-1.525879	-4.257202
C:\Users\cware\Desktop\Steller20November\TagTesting20Nov2013\M8.DSG	11-1-2013	15:36:58	173087.000000	3461.740000	0.339844	0.949219	-0.085938	0.033028	-0.088073	0.149541	-5.599976	-1.358032	-4.211426
C:\Users\cware\Desktop\Steller20November\TagTesting20Nov2013\M8.DSG	11-1-2013	15:36:58	173088.000000	3461.760000	0.335938	0.945313	-0.089844	0.033028	-0.088073	0.149541	-5.584717	-1.678467	-4.257202
C:\Users\cware\Desktop\Steller20November\TagTesting20Nov2013\M8.DSG	11-1-2013	15:36:58	173089.000000	3461.780000	0.335938	0.941406	-0.101563	0.033945	-0.087156	0.149541	-5.569458	-1.571655	-4.272461
C:\Users\cware\Desktop\Steller20November\TagTesting20Nov2013\M8.DSG	11-1-2013	15:36:58	173090.000000	3461.800000	0.339844	0.945313	-0.089844	0.033945	-0.087156	0.147706	-5.645752	-1.266479	-4.196167
C:\Users\cware\Desktop\Steller20November\TagTesting20Nov2013\M8.DSG	11-1-2013	15:36:58	173091.000000	3461.820000	0.332031	0.949219	-0.093750	0.033028	-0.088073	0.148624	-5.722046	-1.510620	-4.135132
C:\Users\cware\Desktop\Steller20November\TagTesting20Nov2013\M8.DSG	11-1-2013	15:36:58	173092.000000	3461.840000	0.335938	0.949219	-0.097656	0.032110	-0.088991	0.149541	-5.737305	-1.586914	-4.364014
C:\Users\cware\Desktop\Steller20November\TagTesting20Nov2013\M8.DSG	11-1-2013	15:36:58	173093.000000	3461.860000	0.335938	0.945313	-0.097656	0.032110	-0.087156	0.149541	-5.599976	-1.159668	-4.364014
C:\Users\cware\Desktop\Steller20November\TagTesting20Nov2013\M8.DSG	11-1-2013	15:36:58	173094.000000	3461.880000	0.328125	0.941406	-0.089844	0.033028	-0.088073	0.147706	-5.523682	-1.510620	-4.409790
C:\Users\cware\Desktop\Steller20November\TagTesting20Nov2013\M8.DSG	11-1-2013	15:36:58	173095.000000	3461.900000	0.335938	0.949219	-0.082031	0.033028	-0.087156	0.148624	-5.752563	-1.358032	-4.272461
C:\Users\cware\Desktop\Steller20November\TagTesting20Nov2013\M8.DSG	11-1-2013	15:36:58	173096.000000	3461.920000	0.339844	0.941406	-0.085938	0.033028	-0.088073	0.148624	-5.691528	-1.815796	-4.302979
C:\Users\cware\Desktop\Steller20November\TagTesting20Nov2013\M8.DSG	11-1-2013	15:36:58	173097.000000	3461.940000	0.335938	0.945313	-0.093750	0.033028	-0.087156	0.148624	-5.737305	-1.907349	-4.272461
C:\Users\cware\Desktop\Steller20November\TagTesting20Nov2013\M8.DSG	11-1-2013	15:36:58	173098.000000	3461.960000	0.335938	0.945313	-0.093750	0.033028	-0.088991	0.147706	-5.737305	-1.403809	-4.226685
C:\Users\cware\Desktop\Steller20November\TagTesting20Nov2013\M8.DSG	11-1-2013	15:36:58	173099.000000	3461.980000	0.332031	0.949219	-0.097656	0.033028	-0.087156	0.149541	-5.691528	-1.815796	-4.196167
C:\Users\cware\Desktop\Steller20November\TagTesting20Nov2013\M8.DSG	11-1-2013	15:36:58	173100.000000	3462.000000	0.339844	0.945313	-0.093750	0.033028	-0.087156	0.148624	-5.844116	-2.151489	-4.455566
C:\Users\cware\Desktop\Steller20November\TagTesting20Nov2013\M8.DSG	11-1-2013	15:36:58	173101.000000	3462.020000	0.343750	0.945313	-0.085938	0.033028	-0.087156	0.148624	-5.935669	-2.105713	-4.531860
C:\Users\cware\Desktop\Steller20November\TagTesting20Nov2013\M8.DSG	11-1-2013	15:36:58	173102.000000	3462.040000	0.332031	0.937500	-0.097656	0.033028	-0.086239	0.148624	-6.072998	-2.639771	-4.547119
C:\Users\cware\Desktop\Steller20November\TagTesting20Nov2013\M8.DSG	11-1-2013	15:36:58	173103.000000	3462.060000	0.332031	0.945313	-0.089844	0.034862	-0.090826	0.150459	-6.072998	-2.670288	-4.653931
C:\Users\cware\Desktop\Steller20November\TagTesting20Nov2013\M8.DSG	11-1-2013	15:36:58	173104.000000	3462.080000	0.347656	0.945313	-0.101563	0.033945	-0.087156	0.148624	-6.149292	-3.173828	-4.531860
C:\Users\cware\Desktop\Steller20November\TagTesting20Nov2013\M8.DSG	11-1-2013	15:36:58	173105.000000	3462.100000	0.335938	0.949219	-0.093750	0.033028	-0.088073	0.149541	-5.996704	-3.112793	-4.623413
C:\Users\cware\Desktop\Steller20November\TagTesting20Nov2013\M8.DSG	11-1-2013	15:36:58	173106.000000	3462.120000	0.332031	0.945313	-0.097656	0.033028	-0.088991	0.147706	-6.027222	-3.128052	-4.669189
C:\Users\cware\Desktop\Steller20November\TagTesting20Nov2013\M8.DSG	11-1-2013	15:36:58	173107.000000	3462.140000	0.332031	0.945313	-0.085938	0.033028	-0.087156	0.150459	-6.042480	-2.777100	-4.608154
C:\Users\cware\Desktop\Steller20November\TagTesting20Nov2013\M8.DSG	11-1-2013	15:36:58	173108.000000	3462.160000	0.332031	0.949219	-0.082031	0.033028	-0.088073	0.148624	-6.057739	-2.761841	-4.470825
C:\Users\cware\Desktop\Steller20November\TagTesting20Nov2013\M8.DSG	11-1-2013	15:36:58	173109.000000	3462.180000	0.339844	0.945313	-0.093750	0.033945	-0.088073	0.147706	-5.920410	-2.532959	-4.653931
C:\Users\cware\Desktop\Steller20November\TagTesting20Nov2013\M8.DSG	11-1-2013	15:36:58	173110.000000	3462.200000	0.335938	0.949219	-0.093750	0.033028	-0.088073	0.148624	-5.935669	-2.761841	-4.547119
C:\Users\cware\Desktop\Steller20November\TagTesting20Nov2013\M8.DSG	11-1-2013	15:36:58	173111.000000	3462.220000	0.335938	0.949219	-0.089844	0.034862	-0.087156	0.148624	-5.920410	-2.044678	-4.547119
C:\Users\cware\Desktop\Steller20November\TagTesting20Nov2013\M8.DSG	11-1-2013	15:36:58	173112.000000	3462.240000	0.332031	0.941406	-0.085938	0.033945	-0.087156	0.148624	-5.798340	-2.365112	-4.608154
C:\Users\cware\Desktop\Steller20November\TagTesting20Nov2013\M8.DSG	11-1-2013	15:36:58	173113.000000	3462.260000	0.335938	0.957031	-0.105469	0.033945	-0.088073	0.149541	-5.737305	-1.785278	-4.470825
C:\Users\cware\Desktop\Steller20November\TagTesting20Nov2013\M8.DSG	11-1-2013	15:36:58	173114.000000	3462.280000	0.324219	0.941406	-0.089844	0.033945	-0.088073	0.148624	-6.011963	-1.647949	-4.501343
C:\Users\cware\Desktop\Steller20November\TagTesting20Nov2013\M8.DSG	11-1-2013	15:36:58	173115.000000	3462.300000	0.335938	0.945313	-0.093750	0.033945	-0.087156	0.148624	-5.783081	-1.617432	-4.272461
C:\Users\cware\Desktop\Steller20November\TagTesting20Nov2013\M8.DSG	11-1-2013	15:36:58	173116.000000	3462.320000	0.328125	0.945313	-0.097656	0.034862	-0.088073	0.147706	-5.828857	-1.892090	-4.211426
C:\Users\cware\Desktop\Steller20November\TagTesting20Nov2013\M8.DSG	11-1-2013	15:36:58	173117.000000	3462.340000	0.335938	0.953125	-0.093750	0.034862	-0.088073	0.149541	-5.508423	-1.617432	-4.089355
C:\Users\cware\Desktop\Steller20November\TagTesting20Nov2013\M8.DSG	11-1-2013	15:36:58	173118.000000	3462.360000	0.339844	0.941406	-0.089844	0.033945	-0.088073	0.149541	-5.523682	-1.693726	-4.226685
C:\Users\cware\Desktop\Steller20November\TagTesting20Nov2013\M8.DSG	11-1-2013	15:36:58	173119.000000	3462.380000	0.335938	0.937500	-0.093750	0.033945	-0.088073	0.148624	-5.630493	-1.831055	-4.074097
C:\Users\cware\Desktop\Steller20November\TagTesting20Nov2013\M8.DSG	11-1-2013	15:36:58	173120.000000	3462.400000	0.335938	0.941406	-0.097656	0.033945	-0.088073	0.149541	-5.508423	-1.480103	-4.150391
C:\Users\cware\Desktop\Steller20November\TagTesting20Nov2013\M8.DSG	11-1-2013	15:36:58	173121.000000	3462.420000	0.332031	0.941406	-0.089844	0.033945	-0.088073	0.149541	-5.523682	-1.083374	-4.318237
C:\Users\cware\Desktop\Steller20November\TagTesting20Nov2013\M8.DSG	11-1-2013	15:36:58	173122.000000	3462.440000	0.335938	0.937500	-0.089844	0.034862	-0.088073	0.148624	-5.477905	-1.098633	-4.287720
C:\Users\cware\Desktop\Steller20November\TagTesting20Nov2013\M8.DSG	11-1-2013	15:36:58	173123.000000	3462.460000	0.332031	0.949219	-0.097656	0.033945	-0.087156	0.148624	-5.508423	-1.617432	-4.333496
C:\Users\cware\Desktop\Steller20November\TagTesting20Nov2013\M8.DSG	11-1-2013	15:36:58	173124.000000	3462.480000	0.335938	0.949219	-0.105469	0.033028	-0.087156	0.148624	-5.493164	-1.113892	-4.394531
C:\Users\cware\Desktop\Steller20November\TagTesting20Nov2013\M8.DSG	11-1-2013	15:36:58	173125.000000	3462.500000	0.332031	0.945313	-0.093750	0.034862	-0.088991	0.148624	-5.676270	-1.266479	-4.425049
C:\Users\cware\Desktop\Steller20November\TagTesting20Nov2013\M8.DSG	11-1-2013	15:36:58	173126.000000	3462.520000	0.328125	0.949219	-0.101563	0.033945	-0.088073	0.149541	-5.477905	-0.900269	-4.455566
C:\Users\cware\Desktop\Steller20November\TagTesting20Nov2013\M8.DSG	11-1-2013	15:36:58	173127.000000	3462.540000	0.335938	0.945313	-0.089844	0.033028	-0.087156	0.148624	-5.569458	-1.373291	-4.196167
C:\Users\cware\Desktop\Steller20November\TagTesting20Nov2013\M8.DSG	11-1-2013	15:36:58	173128.000000	3462.560000	0.328125	0.945313	-0.093750	0.033945	-0.088073	0.148624	-5.340576	-1.022339	-4.150391
C:\Users\cware\Desktop\Steller20November\TagTesting20Nov2013\M8.DSG	11-1-2013	15:36:58	173129.000000	3462.580000	0.332031	0.941406	-0.093750	0.033945	-0.088073	0.148624	-5.630493	-1.724243	-4.257202
C:\Users\cware\Desktop\Steller20November\TagTesting20Nov2013\M8.DSG	11-1-2013	15:36:58	173130.000000	3462.600000	0.328125	0.945313	-0.093750	0.033945	-0.088073	0.148624	-5.584717	-0.778198	-4.180908
C:\Users\cware\Desktop\Steller20November\TagTesting20Nov2013\M8.DSG	11-1-2013	15:36:58	173131.000000	3462.620000	0.335938	0.945313	-0.085938	0.033945	-0.088073	0.149541	-5.538940	-1.861572	-4.104614
C:\Users\cware\Desktop\Steller20November\TagTesting20Nov2013\M8.DSG	11-1-2013	15:36:58	173132.000000	3462.640000	0.335938	0.945313	-0.085938	0.033028	-0.087156	0.147706	-5.462646	-0.854492	-4.135132
C:\Users\cware\Desktop\Steller20November\TagTesting20Nov2013\M8.DSG	11-1-2013	15:36:58	173133.000000	3462.660000	0.335938	0.941406	-0.097656	0.033945	-0.087156	0.148624	-5.584717	-1.510620	-4.165649
C:\Users\cware\Desktop\Steller20November\TagTesting20Nov2013\M8.DSG	11-1-2013	15:36:58	173134.000000	3462.680000	0.335938	0.949219	-0.093750	0.033945	-0.086239	0.148624	-5.432129	-1.190186	-4.287720
C:\Users\cware\Desktop\Steller20November\TagTesting20Nov2013\M8.DSG	11-1-2013	15:36:58	173135.000000	3462.700000	0.332031	0.953125	-0.089844	0.033028	-0.087156	0.148624	-5.630493	-1.403809	-4.150391
C:\Users\cware\Desktop\Steller20November\TagTesting20Nov2013\M8.DSG	11-1-2013	15:36:58	173136.000000	3462.720000	0.335938	0.945313	-0.089844	0.033945	-0.087156	0.149541	-5.401611	-1.281738	-4.150391
C:\Users\cware\Desktop\Steller20November\TagTesting20Nov2013\M8.DSG	11-1-2013	15:36:58	173137.000000	3462.740000	0.339844	0.945313	-0.093750	0.033028	-0.087156	0.149541	-5.447388	-0.976563	-4.287720
C:\Users\cware\Desktop\Steller20November\TagTesting20Nov2013\M8.DSG	11-1-2013	15:36:58	173138.000000	3462.760000	0.339844	0.945313	-0.085938	0.032110	-0.088073	0.148624	-5.462646	-0.900269	-4.333496
C:\Users\cware\Desktop\Steller20November\TagTesting20Nov2013\M8.DSG	11-1-2013	15:36:58	173139.000000	3462.780000	0.339844	0.945313	-0.085938	0.033945	-0.088073	0.149541	-5.310059	-1.113892	-4.333496
C:\Users\cware\Desktop\Steller20November\TagTesting20Nov2013\M8.DSG	11-1-2013	15:36:58	173140.000000	3462.800000	0.339844	0.945313	-0.085938	0.032110	-0.088073	0.148624	-5.401611	-0.976563	-3.921509
C:\Users\cware\Desktop\Steller20November\TagTesting20Nov2013\M8.DSG	11-1-2013	15:36:58	173141.000000	3462.820000	0.335938	0.945313	-0.093750	0.033028	-0.088073	0.148624	-5.538940	-1.449585	-4.150391
C:\Users\cware\Desktop\Steller20November\TagTesting20Nov2013\M8.DSG	11-1-2013	15:36:58	173142.000000	3462.840000	0.335938	0.941406	-0.097656	0.032110	-0.088073	0.148624	-5.462646	-1.403809	-4.211426
C:\Users\cware\Desktop\Steller20November\TagTesting20Nov2013\M8.DSG	11-1-2013	15:36:58	173143.000000	3462.860000	0.332031	0.949219	-0.093750	0.033028	-0.087156	0.149541	-5.599976	-1.831055	-4.150391
C:\Users\cware\Desktop\Steller20November\TagTesting20Nov2013\M8.DSG	11-1-2013	15:36:58	173144.000000	3462.880000	0.328125	0.941406	-0.085938	0.033028	-0.087156	0.149541	-5.645752	-1.571655	-4.180908
C:\Users\cware\Desktop\Steller20November\TagTesting20Nov2013\M8.DSG	11-1-2013	15:36:58	173145.000000	3462.900000	0.335938	0.945313	-0.093750	0.032110	-0.088073	0.149541	-5.706787	-1.647949	-4.211426
C:\Users\cware\Desktop\Steller20November\TagTesting20Nov2013\M8.DSG	11-1-2013	15:36:58	173146.000000	3462.920000	0.332031	0.937500	-0.089844	0.032110	-0.087156	0.149541	-5.920410	-2.059937	-4.577637
C:\Users\cware\Desktop\Steller20November\TagTesting20Nov2013\M8.DSG	11-1-2013	15:36:58	173147.000000	3462.940000	0.335938	0.949219	-0.093750	0.033028	-0.087156	0.148624	-5.706787	-2.059937	-4.364014
C:\Users\cware\Desktop\Steller20November\TagTesting20Nov2013\M8.DSG	11-1-2013	15:36:58	173148.000000	3462.960000	0.343750	0.945313	-0.085938	0.033945	-0.087156	0.148624	-5.813599	-2.044678	-4.547119
C:\Users\cware\Desktop\Steller20November\TagTesting20Nov2013\M8.DSG	11-1-2013	15:36:58	173149.000000	3462.980000	0.332031	0.949219	-0.089844	0.033028	-0.088073	0.148624	-5.798340	-2.075195	-4.501343
C:\Users\cware\Desktop\Steller20November\TagTesting20Nov2013\M8.DSG	11-1-2013	15:36:58	173150.000000	3463.000000	0.332031	0.941406	-0.085938	0.033028	-0.087156	0.148624	-5.722046	-2.441406	-4.577637
C:\Users\cware\Desktop\Steller20November\TagTesting20Nov2013\M8.DSG	11-1-2013	15:36:58	173151.000000	3463.020000	0.335938	0.941406	-0.089844	0.033028	-0.087156	0.149541	-5.767822	-2.212524	-4.516602
C:\Users\cware\Desktop\Steller20November\TagTesting20Nov2013\M8.DSG	11-1-2013	15:36:58	173152.000000	3463.040000	0.339844	0.941406	-0.089844	0.033945	-0.087156	0.147706	-5.798340	-2.227783	-4.440308
C:\Users\cware\Desktop\Steller20November\TagTesting20Nov2013\M8.DSG	11-1-2013	15:36:58	173153.000000	3463.060000	0.339844	0.945313	-0.097656	0.033945	-0.087156	0.148624	-5.783081	-2.212524	-4.272461
C:\Users\cware\Desktop\Steller20November\TagTesting20Nov2013\M8.DSG	11-1-2013	15:36:58	173154.000000	3463.080000	0.332031	0.945313	-0.097656	0.033028	-0.088073	0.149541	-5.798340	-1.998901	-4.287720
C:\Users\cware\Desktop\Steller20November\TagTesting20Nov2013\M8.DSG	11-1-2013	15:36:58	173155.000000	3463.100000	0.332031	0.949219	-0.105469	0.033945	-0.088073	0.148624	-5.859375	-1.861572	-4.455566
C:\Users\cware\Desktop\Steller20November\TagTesting20Nov2013\M8.DSG	11-1-2013	15:36:58	173156.000000	3463.120000	0.339844	0.949219	-0.089844	0.033028	-0.087156	0.147706	-5.737305	-1.678467	-4.165649
C:\Users\cware\Desktop\Steller20November\TagTesting20Nov2013\M8.DSG	11-1-2013	15:36:58	173157.000000	3463.140000	0.339844	0.945313	-0.085938	0.032110	-0.087156	0.149541	-5.615234	-1.571655	-4.180908
C:\Users\cware\Desktop\Steller20November\TagTesting20Nov2013\M8.DSG	11-1-2013	15:36:58	173158.000000	3463.160000	0.339844	0.949219	-0.089844	0.032110	-0.088073	0.148624	-5.691528	-1.922607	-4.348755
C:\Users\cware\Desktop\Steller20November\TagTesting20Nov2013\M8.DSG	11-1-2013	15:36:58	173159.000000	3463.180000	0.339844	0.953125	-0.097656	0.033028	-0.087156	0.148624	-5.706787	-1.251221	-4.089355
C:\Users\cware\Desktop\Steller20November\TagTesting20Nov2013\M8.DSG	11-1-2013	15:36:58	173160.000000	3463.200000	0.343750	0.953125	-0.093750	0.032110	-0.087156	0.149541	-5.477905	-1.480103	-4.089355
C:\Users\cware\Desktop\Steller20November\TagTesting20Nov2013\M8.DSG	11-1-2013	15:36:58	173161.000000	3463.220000	0.339844	0.953125	-0.093750	0.033028	-0.087156	0.148624	-5.538940	-1.327515	-4.028320
C:\Users\cware\Desktop\Steller20November\TagTesting20Nov2013\M8.DSG	11-1-2013	15:36:58	173162.000000	3463.240000	0.343750	0.949219	-0.085938	0.033028	-0.087156	0.148624	-5.447388	-1.296997	-4.165649
C:\Users\cware\Desktop\Steller20November\TagTesting20Nov2013\M8.DSG	11-1-2013	15:36:58	173163.000000	3463.260000	0.343750	0.945313	-0.093750	0.033945	-0.087156	0.148624	-5.508423	-1.052856	-4.211426
C:\Users\cware\Desktop\Steller20November\TagTesting20Nov2013\M8.DSG	11-1-2013	15:36:58	173164.000000	3463.280000	0.335938	0.945313	-0.089844	0.033028	-0.088073	0.148624	-5.340576	-1.190186	-4.302979
C:\Users\cware\Desktop\Steller20November\TagTesting20Nov2013\M8.DSG	11-1-2013	15:36:58	173165.000000	3463.300000	0.335938	0.945313	-0.089844	0.032110	-0.087156	0.148624	-5.233765	-0.976563	-4.257202
C:\Users\cware\Desktop\Steller20November\TagTesting20Nov2013\M8.DSG	11-1-2013	15:36:58	173166.000000	3463.320000	0.335938	0.945313	-0.085938	0.033028	-0.087156	0.146789	-5.355835	-1.220703	-4.287720
C:\Users\cware\Desktop\Steller20November\TagTesting20Nov2013\M8.DSG	11-1-2013	15:36:58	173167.000000	3463.340000	0.332031	0.945313	-0.093750	0.033028	-0.087156	0.148624	-5.538940	-1.281738	-4.455566
C:\Users\cware\Desktop\Steller20November\TagTesting20Nov2013\M8.DSG	11-1-2013	15:36:58	173168.000000	3463.360000	0.335938	0.945313	-0.089844	0.033028	-0.088073	0.149541	-5.722046	-1.434326	-4.364014
C:\Users\cware\Desktop\Steller20November\TagTesting20Nov2013\M8.DSG	11-1-2013	15:36:58	173169.000000	3463.380000	0.335938	0.949219	-0.093750	0.032110	-0.087156	0.149541	-5.722046	-1.876831	-4.486084
C:\Users\cware\Desktop\Steller20November\TagTesting20Nov2013\M8.DSG	11-1-2013	15:36:58	173170.000000	3463.400000	0.332031	0.949219	-0.085938	0.033028	-0.087156	0.149541	-5.844116	-2.029419	-4.348755
C:\Users\cware\Desktop\Steller20November\TagTesting20Nov2013\M8.DSG	11-1-2013	15:36:58	173171.000000	3463.420000	0.332031	0.945313	-0.089844	0.032110	-0.087156	0.148624	-5.889893	-1.892090	-4.302979
C:\Users\cware\Desktop\Steller20November\TagTesting20Nov2013\M8.DSG	11-1-2013	15:36:58	173172.000000	3463.440000	0.339844	0.945313	-0.089844	0.033028	-0.087156	0.150459	-5.813599	-2.166748	-4.272461
C:\Users\cware\Desktop\Steller20November\TagTesting20Nov2013\M8.DSG	11-1-2013	15:36:58	173173.000000	3463.460000	0.343750	0.949219	-0.109375	0.033028	-0.088073	0.148624	-5.966187	-2.136230	-4.302979
C:\Users\cware\Desktop\Steller20November\TagTesting20Nov2013\M8.DSG	11-1-2013	15:36:58	173174.000000	3463.480000	0.332031	0.949219	-0.093750	0.032110	-0.087156	0.148624	-5.889893	-2.212524	-4.241943
C:\Users\cware\Desktop\Steller20November\TagTesting20Nov2013\M8.DSG	11-1-2013	15:36:58	173175.000000	3463.500000	0.339844	0.957031	-0.089844	0.032110	-0.088073	0.148624	-5.722046	-2.212524	-4.333496
C:\Users\cware\Desktop\Steller20November\TagTesting20Nov2013\M8.DSG	11-1-2013	15:36:58	173176.000000	3463.520000	0.339844	0.945313	-0.089844	0.033028	-0.087156	0.147706	-5.676270	-1.815796	-4.150391
C:\Users\cware\Desktop\Steller20November\TagTesting20Nov2013\M8.DSG	11-1-2013	15:36:58	173177.000000	3463.540000	0.343750	0.953125	-0.089844	0.032110	-0.086239	0.147706	-5.630493	-1.739502	-4.272461
C:\Users\cware\Desktop\Steller20November\TagTesting20Nov2013\M8.DSG	11-1-2013	15:36:58	173178.000000	3463.560000	0.339844	0.949219	-0.093750	0.032110	-0.088073	0.154128	-5.462646	-1.739502	-4.516602
C:\Users\cware\Desktop\Steller20November\TagTesting20Nov2013\M8.DSG	11-1-2013	15:36:58	173179.000000	3463.580000	0.339844	0.945313	-0.093750	0.033028	-0.088073	0.149541	-5.615234	-1.388550	-4.318237
C:\Users\cware\Desktop\Steller20November\TagTesting20Nov2013\M8.DSG	11-1-2013	15:36:58	173180.000000	3463.600000	0.335938	0.945313	-0.097656	0.032110	-0.088073	0.148624	-5.386353	-0.869751	-4.257202
C:\Users\cware\Desktop\Steller20November\TagTesting20Nov2013\M8.DSG	11-1-2013	15:36:58	173181.000000	3463.620000	0.339844	0.945313	-0.085938	0.033028	-0.087156	0.147706	-5.599976	-1.251221	-4.257202
C:\Users\cware\Desktop\Steller20November\TagTesting20Nov2013\M8.DSG	11-1-2013	15:36:58	173182.000000	3463.640000	0.332031	0.949219	-0.093750	0.033028	-0.087156	0.149541	-5.325317	-1.434326	-4.211426
C:\Users\cware\Desktop\Steller20November\TagTesting20Nov2013\M8.DSG	11-1-2013	15:36:58	173183.000000	3463.660000	0.339844	0.945313	-0.089844	0.032110	-0.087156	0.149541	-5.340576	-1.525879	-4.226685
C:\Users\cware\Desktop\Steller20November\TagTesting20Nov2013\M8.DSG	11-1-2013	15:36:58	173184.000000	3463.680000	0.332031	0.945313	-0.097656	0.033028	-0.088073	0.148624	-5.722046	-1.449585	-4.196167
C:\Users\cware\Desktop\Steller20November\TagTesting20Nov2013\M8.DSG	11-1-2013	15:36:58	173185.000000	3463.700000	0.335938	0.945313	-0.085938	0.033028	-0.087156	0.148624	-5.798340	-1.632690	-4.348755
C:\Users\cware\Desktop\Steller20November\TagTesting20Nov2013\M8.DSG	11-1-2013	15:36:58	173186.000000	3463.720000	0.335938	0.945313	-0.093750	0.032110	-0.087156	0.148624	-5.828857	-2.059937	-4.318237
C:\Users\cware\Desktop\Steller20November\TagTesting20Nov2013\M8.DSG	11-1-2013	15:36:58	173187.000000	3463.740000	0.335938	0.945313	-0.089844	0.032110	-0.088073	0.149541	-5.783081	-2.304077	-4.455566
C:\Users\cware\Desktop\Steller20November\TagTesting20Nov2013\M8.DSG	11-1-2013	15:36:58	173188.000000	3463.760000	0.335938	0.941406	-0.093750	0.032110	-0.087156	0.149541	-5.996704	-2.365112	-4.226685
C:\Users\cware\Desktop\Steller20November\TagTesting20Nov2013\M8.DSG	11-1-2013	15:36:58	173189.000000	3463.780000	0.332031	0.945313	-0.082031	0.033028	-0.087156	0.148624	-5.981445	-2.716064	-4.653931
C:\Users\cware\Desktop\Steller20November\TagTesting20Nov2013\M8.DSG	11-1-2013	15:36:58	173190.000000	3463.800000	0.332031	0.945313	-0.085938	0.033028	-0.087156	0.148624	-5.950928	-2.532959	-4.608154
C:\Users\cware\Desktop\Steller20November\TagTesting20Nov2013\M8.DSG	11-1-2013	15:36:58	173191.000000	3463.820000	0.332031	0.945313	-0.085938	0.032110	-0.088073	0.149541	-6.103516	-2.731323	-4.409790
C:\Users\cware\Desktop\Steller20November\TagTesting20Nov2013\M8.DSG	11-1-2013	15:36:58	173192.000000	3463.840000	0.332031	0.945313	-0.093750	0.033028	-0.087156	0.147706	-6.103516	-2.838135	-4.516602
C:\Users\cware\Desktop\Steller20November\TagTesting20Nov2013\M8.DSG	11-1-2013	15:36:58	173193.000000	3463.860000	0.335938	0.949219	-0.093750	0.033028	-0.088073	0.149541	-6.072998	-2.685547	-4.364014
C:\Users\cware\Desktop\Steller20November\TagTesting20Nov2013\M8.DSG	11-1-2013	15:36:58	173194.000000	3463.880000	0.335938	0.945313	-0.093750	0.033945	-0.088073	0.147706	-5.874634	-2.410889	-4.455566
C:\Users\cware\Desktop\Steller20November\TagTesting20Nov2013\M8.DSG	11-1-2013	15:36:58	173195.000000	3463.900000	0.335938	0.945313	-0.093750	0.033945	-0.087156	0.147706	-5.874634	-1.998901	-4.592896
C:\Users\cware\Desktop\Steller20November\TagTesting20Nov2013\M8.DSG	11-1-2013	15:36:58	173196.000000	3463.920000	0.335938	0.945313	-0.093750	0.033945	-0.088073	0.148624	-5.813599	-1.739502	-4.318237
C:\Users\cware\Desktop\Steller20November\TagTesting20Nov2013\M8.DSG	11-1-2013	15:36:58	173197.000000	3463.940000	0.335938	0.949219	-0.089844	0.033945	-0.088073	0.148624	-5.783081	-1.495361	-4.364014
C:\Users\cware\Desktop\Steller20November\TagTesting20Nov2013\M8.DSG	11-1-2013	15:36:58	173198.000000	3463.960000	0.339844	0.945313	-0.093750	0.033945	-0.088073	0.149541	-5.737305	-1.632690	-4.287720
C:\Users\cware\Desktop\Steller20November\TagTesting20Nov2013\M8.DSG	11-1-2013	15:36:58	173199.000000	3463.980000	0.335938	0.949219	-0.097656	0.033945	-0.087156	0.148624	-5.722046	-1.068115	-4.104614
C:\Users\cware\Desktop\Steller20November\TagTesting20Nov2013\M8.DSG	11-1-2013	15:36:58	173200.000000	3464.000000	0.332031	0.953125	-0.089844	0.033028	-0.088073	0.148624	-5.630493	-1.312256	-4.043579
C:\Users\cware\Desktop\Steller20November\TagTesting20Nov2013\M8.DSG	11-1-2013	15:36:58	173201.000000	3464.020000	0.339844	0.945313	-0.097656	0.033028	-0.088073	0.148624	-5.569458	-1.037598	-4.058838
C:\Users\cware\Desktop\Steller20November\TagTesting20Nov2013\M8.DSG	11-1-2013	15:36:58	173202.000000	3464.040000	0.335938	0.945313	-0.097656	0.033028	-0.088073	0.147706	-5.355835	-1.144409	-3.967285
C:\Users\cware\Desktop\Steller20November\TagTesting20Nov2013\M8.DSG	11-1-2013	15:36:58	173203.000000	3464.060000	0.335938	0.949219	-0.093750	0.033028	-0.087156	0.147706	-5.325317	-1.144409	-4.028320
C:\Users\cware\Desktop\Steller20November\TagTesting20Nov2013\M8.DSG	11-1-2013	15:36:58	173204.000000	3464.080000	0.335938	0.953125	-0.093750	0.033028	-0.087156	0.148624	-5.355835	-1.205444	-3.936768
C:\Users\cware\Desktop\Steller20November\TagTesting20Nov2013\M8.DSG	11-1-2013	15:36:58	173205.000000	3464.100000	0.335938	0.945313	-0.093750	0.033028	-0.087156	0.147706	-5.310059	-1.403809	-4.241943
C:\Users\cware\Desktop\Steller20November\TagTesting20Nov2013\M8.DSG	11-1-2013	15:36:58	173206.000000	3464.120000	0.335938	0.949219	-0.101563	0.033028	-0.088073	0.149541	-5.432129	-1.495361	-4.257202
C:\Users\cware\Desktop\Steller20November\TagTesting20Nov2013\M8.DSG	11-1-2013	15:36:58	173207.000000	3464.140000	0.332031	0.949219	-0.097656	0.033028	-0.087156	0.148624	-5.310059	-1.251221	-4.287720
C:\Users\cware\Desktop\Steller20November\TagTesting20Nov2013\M8.DSG	11-1-2013	15:36:58	173208.000000	3464.160000	0.335938	0.949219	-0.093750	0.033028	-0.088073	0.148624	-5.538940	-1.342773	-4.348755
C:\Users\cware\Desktop\Steller20November\TagTesting20Nov2013\M8.DSG	11-1-2013	15:36:58	173209.000000	3464.180000	0.332031	0.945313	-0.097656	0.033028	-0.088073	0.148624	-5.508423	-1.373291	-4.409790
C:\Users\cware\Desktop\Steller20November\TagTesting20Nov2013\M8.DSG	11-1-2013	15:36:58	173210.000000	3464.200000	0.335938	0.945313	-0.089844	0.032110	-0.087156	0.147706	-5.691528	-1.510620	-4.455566
C:\Users\cware\Desktop\Steller20November\TagTesting20Nov2013\M8.DSG	11-1-2013	15:36:58	173211.000000	3464.220000	0.324219	0.945313	-0.093750	0.032110	-0.087156	0.148624	-5.828857	-1.464844	-4.455566
C:\Users\cware\Desktop\Steller20November\TagTesting20Nov2013\M8.DSG	11-1-2013	15:36:58	173212.000000	3464.240000	0.332031	0.945313	-0.093750	0.032110	-0.087156	0.147706	-5.889893	-1.937866	-4.409790
C:\Users\cware\Desktop\Steller20November\TagTesting20Nov2013\M8.DSG	11-1-2013	15:36:58	173213.000000	3464.260000	0.332031	0.941406	-0.093750	0.032110	-0.087156	0.149541	-5.935669	-1.922607	-4.257202
C:\Users\cware\Desktop\Steller20November\TagTesting20Nov2013\M8.DSG	11-1-2013	15:36:58	173214.000000	3464.280000	0.332031	0.953125	-0.093750	0.032110	-0.088073	0.146789	-5.798340	-1.739502	-4.211426
C:\Users\cware\Desktop\Steller20November\TagTesting20Nov2013\M8.DSG	11-1-2013	15:36:58	173215.000000	3464.300000	0.335938	0.945313	-0.093750	0.033028	-0.088073	0.149541	-5.844116	-2.059937	-4.150391
C:\Users\cware\Desktop\Steller20November\TagTesting20Nov2013\M8.DSG	11-1-2013	15:36:58	173216.000000	3464.320000	0.335938	0.953125	-0.097656	0.032110	-0.088073	0.148624	-5.722046	-1.831055	-4.272461
C:\Users\cware\Desktop\Steller20November\TagTesting20Nov2013\M8.DSG	11-1-2013	15:36:58	173217.000000	3464.340000	0.335938	0.953125	-0.097656	0.032110	-0.086239	0.148624	-5.630493	-2.059937	-4.211426
C:\Users\cware\Desktop\Steller20November\TagTesting20Nov2013\M8.DSG	11-1-2013	15:36:58	173218.000000	3464.360000	0.343750	0.953125	-0.097656	0.033028	-0.088073	0.148624	-5.538940	-1.754761	-4.165649
C:\Users\cware\Desktop\Steller20November\TagTesting20Nov2013\M8.DSG	11-1-2013	15:36:58	173219.000000	3464.380000	0.343750	0.949219	-0.089844	0.032110	-0.088073	0.147706	-5.630493	-1.449585	-4.180908
C:\Users\cware\Desktop\Steller20November\TagTesting20Nov2013\M8.DSG	11-1-2013	15:36:58	173220.000000	3464.400000	0.339844	0.945313	-0.089844	0.032110	-0.087156	0.149541	-5.386353	-1.159668	-4.226685
C:\Users\cware\Desktop\Steller20November\TagTesting20Nov2013\M8.DSG	11-1-2013	15:36:58	173221.000000	3464.420000	0.339844	0.949219	-0.089844	0.032110	-0.087156	0.147706	-5.294800	-0.823975	-3.997803
C:\Users\cware\Desktop\Steller20November\TagTesting20Nov2013\M8.DSG	11-1-2013	15:36:58	173222.000000	3464.440000	0.335938	0.941406	-0.089844	0.033028	-0.087156	0.149541	-5.187988	-0.793457	-4.135132
C:\Users\cware\Desktop\Steller20November\TagTesting20Nov2013\M8.DSG	11-1-2013	15:36:58	173223.000000	3464.460000	0.335938	0.941406	-0.093750	0.033028	-0.088073	0.147706	-5.233765	-0.946045	-4.241943
C:\Users\cware\Desktop\Steller20November\TagTesting20Nov2013\M8.DSG	11-1-2013	15:36:58	173224.000000	3464.480000	0.332031	0.945313	-0.089844	0.033028	-0.088073	0.148624	-5.264282	-0.930786	-4.302979
C:\Users\cware\Desktop\Steller20November\TagTesting20Nov2013\M8.DSG	11-1-2013	15:36:58	173225.000000	3464.500000	0.332031	0.941406	-0.093750	0.032110	-0.087156	0.149541	-5.477905	-1.235962	-4.257202
C:\Users\cware\Desktop\Steller20November\TagTesting20Nov2013\M8.DSG	11-1-2013	15:36:58	173226.000000	3464.520000	0.332031	0.941406	-0.101563	0.032110	-0.087156	0.148624	-5.462646	-1.480103	-4.364014
C:\Users\cware\Desktop\Steller20November\TagTesting20Nov2013\M8.DSG	11-1-2013	15:36:58	173227.000000	3464.540000	0.328125	0.945313	-0.085938	0.032110	-0.087156	0.148624	-5.645752	-1.724243	-4.348755
C:\Users\cware\Desktop\Steller20November\TagTesting20Nov2013\M8.DSG	11-1-2013	15:36:58	173228.000000	3464.560000	0.332031	0.945313	-0.089844	0.031193	-0.088073	0.149541	-5.844116	-2.197266	-4.287720
C:\Users\cware\Desktop\Steller20November\TagTesting20Nov2013\M8.DSG	11-1-2013	15:36:58	173229.000000	3464.580000	0.332031	0.945313	-0.089844	0.033028	-0.087156	0.148624	-5.950928	-2.182007	-4.394531
C:\Users\cware\Desktop\Steller20November\TagTesting20Nov2013\M8.DSG	11-1-2013	15:36:58	173230.000000	3464.600000	0.332031	0.949219	-0.093750	0.033028	-0.088991	0.148624	-6.210327	-3.036499	-4.425049
C:\Users\cware\Desktop\Steller20November\TagTesting20Nov2013\M8.DSG	11-1-2013	15:36:58	173231.000000	3464.620000	0.332031	0.941406	-0.085938	0.033028	-0.087156	0.149541	-6.042480	-2.792358	-4.409790
C:\Users\cware\Desktop\Steller20November\TagTesting20Nov2013\M8.DSG	11-1-2013	15:36:58	173232.000000	3464.640000	0.328125	0.941406	-0.089844	0.033945	-0.088073	0.148624	-6.362915	-3.067017	-4.440308
C:\Users\cware\Desktop\Steller20November\TagTesting20Nov2013\M8.DSG	11-1-2013	15:36:58	173233.000000	3464.660000	0.332031	0.941406	-0.097656	0.033028	-0.087156	0.147706	-5.996704	-2.899170	-4.379272
C:\Users\cware\Desktop\Steller20November\TagTesting20Nov2013\M8.DSG	11-1-2013	15:36:58	173234.000000	3464.680000	0.335938	0.945313	-0.089844	0.032110	-0.088073	0.148624	-6.149292	-2.960205	-4.379272
C:\Users\cware\Desktop\Steller20November\TagTesting20Nov2013\M8.DSG	11-1-2013	15:36:58	173235.000000	3464.700000	0.335938	0.941406	-0.093750	0.033028	-0.088073	0.149541	-5.935669	-2.639771	-4.470825
C:\Users\cware\Desktop\Steller20November\TagTesting20Nov2013\M8.DSG	11-1-2013	15:36:58	173236.000000	3464.720000	0.339844	0.949219	-0.097656	0.033028	-0.087156	0.145872	-5.813599	-2.609253	-4.531860
C:\Users\cware\Desktop\Steller20November\TagTesting20Nov2013\M8.DSG	11-1-2013	15:36:58	173237.000000	3464.740000	0.339844	0.953125	-0.085938	0.033028	-0.088073	0.148624	-5.798340	-1.937866	-4.455566
C:\Users\cware\Desktop\Steller20November\TagTesting20Nov2013\M8.DSG	11-1-2013	15:36:58	173238.000000	3464.760000	0.335938	0.953125	-0.097656	0.033028	-0.087156	0.148624	-5.523682	-1.770020	-4.486084
C:\Users\cware\Desktop\Steller20November\TagTesting20Nov2013\M8.DSG	11-1-2013	15:36:58	173239.000000	3464.780000	0.339844	0.949219	-0.085938	0.033945	-0.087156	0.148624	-5.813599	-1.327515	-4.501343
C:\Users\cware\Desktop\Steller20November\TagTesting20Nov2013\M8.DSG	11-1-2013	15:36:58	173240.000000	3464.800000	0.335938	0.945313	-0.097656	0.033028	-0.087156	0.147706	-5.584717	-1.434326	-4.547119
C:\Users\cware\Desktop\Steller20November\TagTesting20Nov2013\M8.DSG	11-1-2013	15:36:58	173241.000000	3464.820000	0.339844	0.941406	-0.097656	0.032110	-0.087156	0.148624	-5.538940	-1.464844	-4.425049
C:\Users\cware\Desktop\Steller20November\TagTesting20Nov2013\M8.DSG	11-1-2013	15:36:58	173242.000000	3464.840000	0.335938	0.945313	-0.093750	0.033028	-0.088991	0.147706	-5.615234	-1.312256	-4.150391
C:\Users\cware\Desktop\Steller20November\TagTesting20Nov2013\M8.DSG	11-1-2013	15:36:58	173243.000000	3464.860000	0.335938	0.945313	-0.093750	0.033028	-0.087156	0.146789	-5.386353	-1.342773	-3.982544
C:\Users\cware\Desktop\Steller20November\TagTesting20Nov2013\M8.DSG	11-1-2013	15:36:58	173244.000000	3464.880000	0.335938	0.941406	-0.089844	0.033028	-0.088991	0.148624	-5.493164	-1.449585	-4.089355
C:\Users\cware\Desktop\Steller20November\TagTesting20Nov2013\M8.DSG	11-1-2013	15:36:58	173245.000000	3464.900000	0.332031	0.945313	-0.093750	0.033028	-0.087156	0.149541	-5.340576	-1.342773	-4.150391
C:\Users\cware\Desktop\Steller20November\TagTesting20Nov2013\M8.DSG	11-1-2013	15:36:58	173246.000000	3464.920000	0.335938	0.941406	-0.085938	0.032110	-0.087156	0.147706	-5.310059	-1.510620	-4.318237
C:\Users\cware\Desktop\Steller20November\TagTesting20Nov2013\M8.DSG	11-1-2013	15:36:58	173247.000000	3464.940000	0.332031	0.941406	-0.093750	0.033945	-0.087156	0.149541	-5.508423	-1.388550	-4.211426
C:\Users\cware\Desktop\Steller20November\TagTesting20Nov2013\M8.DSG	11-1-2013	15:36:58	173248.000000	3464.960000	0.332031	0.945313	-0.097656	0.033028	-0.088073	0.148624	-5.416870	-1.602173	-4.333496
C:\Users\cware\Desktop\Steller20November\TagTesting20Nov2013\M8.DSG	11-1-2013	15:36:58	173249.000000	3464.980000	0.328125	0.941406	-0.097656	0.033028	-0.088073	0.148624	-5.584717	-1.556396	-4.135132
C:\Users\cware\Desktop\Steller20November\TagTesting20Nov2013\M8.DSG	11-1-2013	15:36:58	173250.000000	3465.000000	0.328125	0.945313	-0.082031	0.033028	-0.088073	0.148624	-5.569458	-1.678467	-4.318237
C:\Users\cware\Desktop\Steller20November\TagTesting20Nov2013\M8.DSG	11-1-2013	15:36:58	173251.000000	3465.020000	0.328125	0.949219	-0.093750	0.032110	-0.088073	0.147706	-5.676270	-1.480103	-4.211426
C:\Users\cware\Desktop\Steller20November\TagTesting20Nov2013\M8.DSG	11-1-2013	15:36:58	173252.000000	3465.040000	0.335938	0.945313	-0.093750	0.033028	-0.087156	0.148624	-5.630493	-1.678467	-4.196167
C:\Users\cware\Desktop\Steller20November\TagTesting20Nov2013\M8.DSG	11-1-2013	15:36:58	173253.000000	3465.060000	0.335938	0.941406	-0.097656	0.032110	-0.088073	0.147706	-5.645752	-1.403809	-4.364014
C:\Users\cware\Desktop\Steller20November\TagTesting20Nov2013\M8.DSG	11-1-2013	15:36:58	173254.000000	3465.080000	0.332031	0.945313	-0.093750	0.033028	-0.087156	0.148624	-5.645752	-1.617432	-4.364014
C:\Users\cware\Desktop\Steller20November\TagTesting20Nov2013\M8.DSG	11-1-2013	15:36:58	173255.000000	3465.100000	0.335938	0.949219	-0.089844	0.033028	-0.088073	0.147706	-5.706787	-1.281738	-4.196167
C:\Users\cware\Desktop\Steller20November\TagTesting20Nov2013\M8.DSG	11-1-2013	15:36:58	173256.000000	3465.120000	0.339844	0.937500	-0.097656	0.033028	-0.087156	0.147706	-5.554199	-1.571655	-4.257202
C:\Users\cware\Desktop\Steller20November\TagTesting20Nov2013\M8.DSG	11-1-2013	15:36:58	173257.000000	3465.140000	0.339844	0.949219	-0.093750	0.032110	-0.087156	0.148624	-5.599976	-1.342773	-4.104614
C:\Users\cware\Desktop\Steller20November\TagTesting20Nov2013\M8.DSG	11-1-2013	15:36:58	173258.000000	3465.160000	0.332031	0.945313	-0.089844	0.033028	-0.088073	0.149541	-5.645752	-1.617432	-4.272461
C:\Users\cware\Desktop\Steller20November\TagTesting20Nov2013\M8.DSG	11-1-2013	15:36:58	173259.000000	3465.180000	0.343750	0.945313	-0.097656	0.033028	-0.088073	0.148624	-5.569458	-1.266479	-4.119873
C:\Users\cware\Desktop\Steller20November\TagTesting20Nov2013\M8.DSG	11-1-2013	15:36:58	173260.000000	3465.200000	0.343750	0.949219	-0.093750	0.032110	-0.087156	0.148624	-5.462646	-1.235962	-4.150391
C:\Users\cware\Desktop\Steller20November\TagTesting20Nov2013\M8.DSG	11-1-2013	15:36:58	173261.000000	3465.220000	0.332031	0.949219	-0.101563	0.033028	-0.088073	0.146789	-5.538940	-1.419067	-4.165649
C:\Users\cware\Desktop\Steller20November\TagTesting20Nov2013\M8.DSG	11-1-2013	15:36:58	173262.000000	3465.240000	0.343750	0.945313	-0.093750	0.032110	-0.087156	0.148624	-5.493164	-0.869751	-4.180908
C:\Users\cware\Desktop\Steller20November\TagTesting20Nov2013\M8.DSG	11-1-2013	15:36:58	173263.000000	3465.260000	0.339844	0.945313	-0.097656	0.032110	-0.088073	0.147706	-5.432129	-1.464844	-4.013062
C:\Users\cware\Desktop\Steller20November\TagTesting20Nov2013\M8.DSG	11-1-2013	15:36:58	173264.000000	3465.280000	0.335938	0.941406	-0.097656	0.033028	-0.087156	0.148624	-5.310059	-1.220703	-4.211426
C:\Users\cware\Desktop\Steller20November\TagTesting20Nov2013\M8.DSG	11-1-2013	15:36:58	173265.000000	3465.300000	0.335938	0.945313	-0.097656	0.033028	-0.087156	0.149541	-5.401611	-1.434326	-3.967285
C:\Users\cware\Desktop\Steller20November\TagTesting20Nov2013\M8.DSG	11-1-2013	15:36:58	173266.000000	3465.320000	0.335938	0.949219	-0.089844	0.032110	-0.088991	0.147706	-5.371094	-1.617432	-4.074097
C:\Users\cware\Desktop\Steller20November\TagTesting20Nov2013\M8.DSG	11-1-2013	15:36:58	173267.000000	3465.340000	0.343750	0.941406	-0.089844	0.033028	-0.088073	0.148624	-5.523682	-1.358032	-4.180908
C:\Users\cware\Desktop\Steller20November\TagTesting20Nov2013\M8.DSG	11-1-2013	15:36:58	173268.000000	3465.360000	0.339844	0.941406	-0.085938	0.032110	-0.087156	0.148624	-5.477905	-1.205444	-4.196167
C:\Users\cware\Desktop\Steller20November\TagTesting20Nov2013\M8.DSG	11-1-2013	15:36:58	173269.000000	3465.380000	0.335938	0.945313	-0.101563	0.032110	-0.087156	0.148624	-5.447388	-1.205444	-4.333496
C:\Users\cware\Desktop\Steller20November\TagTesting20Nov2013\M8.DSG	11-1-2013	15:36:58	173270.000000	3465.400000	0.332031	0.949219	-0.085938	0.032110	-0.086239	0.147706	-5.615234	-1.510620	-4.364014
C:\Users\cware\Desktop\Steller20November\TagTesting20Nov2013\M8.DSG	11-1-2013	15:36:58	173271.000000	3465.420000	0.332031	0.945313	-0.093750	0.032110	-0.087156	0.147706	-5.798340	-1.480103	-4.211426
C:\Users\cware\Desktop\Steller20November\TagTesting20Nov2013\M8.DSG	11-1-2013	15:36:58	173272.000000	3465.440000	0.335938	0.949219	-0.085938	0.032110	-0.087156	0.149541	-5.737305	-1.831055	-4.180908
C:\Users\cware\Desktop\Steller20November\TagTesting20Nov2013\M8.DSG	11-1-2013	15:36:58	173273.000000	3465.460000	0.335938	0.941406	-0.089844	0.032110	-0.087156	0.147706	-5.783081	-1.693726	-4.272461
C:\Users\cware\Desktop\Steller20November\TagTesting20Nov2013\M8.DSG	11-1-2013	15:36:58	173274.000000	3465.480000	0.339844	0.945313	-0.089844	0.033028	-0.087156	0.147706	-5.828857	-1.647949	-4.302979
C:\Users\cware\Desktop\Steller20November\TagTesting20Nov2013\M8.DSG	11-1-2013	15:36:58	173275.000000	3465.500000	0.339844	0.945313	-0.085938	0.033028	-0.087156	0.148624	-5.844116	-2.075195	-4.409790
C:\Users\cware\Desktop\Steller20November\TagTesting20Nov2013\M8.DSG	11-1-2013	15:36:58	173276.000000	3465.520000	0.335938	0.945313	-0.089844	0.032110	-0.088073	0.148624	-5.828857	-2.075195	-4.302979
C:\Users\cware\Desktop\Steller20November\TagTesting20Nov2013\M8.DSG	11-1-2013	15:36:58	173277.000000	3465.540000	0.339844	0.945313	-0.085938	0.032110	-0.087156	0.148624	-5.828857	-2.227783	-4.211426
C:\Users\cware\Desktop\Steller20November\TagTesting20Nov2013\M8.DSG	11-1-2013	15:36:58	173278.000000	3465.560000	0.339844	0.953125	-0.097656	0.032110	-0.087156	0.148624	-5.767822	-1.831055	-4.318237
C:\Users\cware\Desktop\Steller20November\TagTesting20Nov2013\M8.DSG	11-1-2013	15:36:58	173279.000000	3465.580000	0.339844	0.953125	-0.085938	0.032110	-0.088073	0.147706	-5.661011	-1.968384	-4.257202
C:\Users\cware\Desktop\Steller20November\TagTesting20Nov2013\M8.DSG	11-1-2013	15:36:58	173280.000000	3465.600000	0.335938	0.945313	-0.101563	0.033028	-0.087156	0.148624	-5.661011	-1.922607	-4.226685
C:\Users\cware\Desktop\Steller20November\TagTesting20Nov2013\M8.DSG	11-1-2013	15:36:58	173281.000000	3465.620000	0.335938	0.949219	-0.089844	0.032110	-0.087156	0.148624	-5.554199	-2.014160	-4.272461
C:\Users\cware\Desktop\Steller20November\TagTesting20Nov2013\M8.DSG	11-1-2013	15:36:58	173282.000000	3465.640000	0.335938	0.949219	-0.093750	0.032110	-0.087156	0.148624	-5.661011	-1.922607	-4.257202
C:\Users\cware\Desktop\Steller20November\TagTesting20Nov2013\M8.DSG	11-1-2013	15:36:58	173283.000000	3465.660000	0.339844	0.945313	-0.089844	0.032110	-0.087156	0.149541	-5.523682	-1.754761	-4.348755
C:\Users\cware\Desktop\Steller20November\TagTesting20Nov2013\M8.DSG	11-1-2013	15:36:58	173284.000000	3465.680000	0.339844	0.949219	-0.085938	0.032110	-0.087156	0.148624	-5.493164	-1.678467	-4.272461
C:\Users\cware\Desktop\Steller20November\TagTesting20Nov2013\M8.DSG	11-1-2013	15:36:58	173285.000000	3465.700000	0.343750	0.945313	-0.089844	0.033028	-0.087156	0.149541	-5.508423	-1.831055	-4.409790
C:\Users\cware\Desktop\Steller20November\TagTesting20Nov2013\M8.DSG	11-1-2013	15:36:58	173286.000000	3465.720000	0.339844	0.945313	-0.089844	0.032110	-0.087156	0.149541	-5.401611	-1.739502	-4.180908
C:\Users\cware\Desktop\Steller20November\TagTesting20Nov2013\M8.DSG	11-1-2013	15:36:58	173287.000000	3465.740000	0.339844	0.945313	-0.089844	0.033028	-0.087156	0.148624	-5.538940	-1.663208	-4.180908
C:\Users\cware\Desktop\Steller20November\TagTesting20Nov2013\M8.DSG	11-1-2013	15:36:58	173288.000000	3465.760000	0.339844	0.941406	-0.101563	0.032110	-0.087156	0.149541	-5.447388	-1.892090	-4.348755
C:\Users\cware\Desktop\Steller20November\TagTesting20Nov2013\M8.DSG	11-1-2013	15:36:58	173289.000000	3465.780000	0.335938	0.949219	-0.093750	0.033028	-0.087156	0.149541	-5.783081	-1.693726	-4.211426
C:\Users\cware\Desktop\Steller20November\TagTesting20Nov2013\M8.DSG	11-1-2013	15:36:58	173290.000000	3465.800000	0.335938	0.949219	-0.089844	0.032110	-0.086239	0.148624	-5.661011	-1.846313	-4.226685
C:\Users\cware\Desktop\Steller20November\TagTesting20Nov2013\M8.DSG	11-1-2013	15:36:58	173291.000000	3465.820000	0.343750	0.945313	-0.085938	0.033945	-0.087156	0.148624	-5.767822	-1.541138	-4.364014
C:\Users\cware\Desktop\Steller20November\TagTesting20Nov2013\M8.DSG	11-1-2013	15:36:58	173292.000000	3465.840000	0.335938	0.945313	-0.093750	0.033028	-0.087156	0.148624	-5.752563	-1.861572	-4.165649
C:\Users\cware\Desktop\Steller20November\TagTesting20Nov2013\M8.DSG	11-1-2013	15:36:58	173293.000000	3465.860000	0.335938	0.941406	-0.093750	0.032110	-0.088073	0.147706	-5.722046	-1.861572	-4.211426
C:\Users\cware\Desktop\Steller20November\TagTesting20Nov2013\M8.DSG	11-1-2013	15:36:58	173294.000000	3465.880000	0.332031	0.949219	-0.093750	0.033028	-0.087156	0.147706	-5.767822	-1.892090	-4.089355
C:\Users\cware\Desktop\Steller20November\TagTesting20Nov2013\M8.DSG	11-1-2013	15:36:58	173295.000000	3465.900000	0.339844	0.949219	-0.089844	0.033028	-0.087156	0.149541	-5.889893	-1.800537	-4.119873
C:\Users\cware\Desktop\Steller20November\TagTesting20Nov2013\M8.DSG	11-1-2013	15:36:58	173296.000000	3465.920000	0.339844	0.953125	-0.093750	0.032110	-0.087156	0.148624	-5.569458	-1.647949	-4.211426
C:\Users\cware\Desktop\Steller20November\TagTesting20Nov2013\M8.DSG	11-1-2013	15:36:58	173297.000000	3465.940000	0.335938	0.949219	-0.085938	0.032110	-0.087156	0.148624	-5.706787	-1.388550	-4.165649
C:\Users\cware\Desktop\Steller20November\TagTesting20Nov2013\M8.DSG	11-1-2013	15:36:58	173298.000000	3465.960000	0.339844	0.949219	-0.089844	0.032110	-0.087156	0.148624	-5.493164	-1.571655	-4.119873
C:\Users\cware\Desktop\Steller20November\TagTesting20Nov2013\M8.DSG	11-1-2013	15:36:58	173299.000000	3465.980000	0.343750	0.949219	-0.085938	0.033028	-0.087156	0.148624	-5.508423	-1.373291	-4.241943
C:\Users\cware\Desktop\Steller20November\TagTesting20Nov2013\M8.DSG	11-1-2013	15:36:58	173300.000000	3466.000000	0.335938	0.949219	-0.082031	0.033028	-0.086239	0.149541	-5.599976	-1.266479	-4.135132
C:\Users\cware\Desktop\Steller20November\TagTesting20Nov2013\M8.DSG	11-1-2013	15:36:58	173301.000000	3466.020000	0.335938	0.949219	-0.089844	0.031193	-0.087156	0.147706	-5.615234	-1.235962	-4.211426
C:\Users\cware\Desktop\Steller20November\TagTesting20Nov2013\M8.DSG	11-1-2013	15:36:58	173302.000000	3466.040000	0.335938	0.941406	-0.093750	0.032110	-0.087156	0.148624	-5.447388	-1.464844	-4.257202
C:\Users\cware\Desktop\Steller20November\TagTesting20Nov2013\M8.DSG	11-1-2013	15:36:58	173303.000000	3466.060000	0.339844	0.957031	-0.093750	0.032110	-0.087156	0.148624	-5.554199	-1.342773	-4.287720
C:\Users\cware\Desktop\Steller20November\TagTesting20Nov2013\M8.DSG	11-1-2013	15:36:58	173304.000000	3466.080000	0.335938	0.949219	-0.093750	0.033028	-0.087156	0.148624	-5.523682	-1.754761	-4.333496
C:\Users\cware\Desktop\Steller20November\TagTesting20Nov2013\M8.DSG	11-1-2013	15:36:58	173305.000000	3466.100000	0.335938	0.949219	-0.085938	0.032110	-0.087156	0.146789	-5.645752	-1.617432	-4.379272
C:\Users\cware\Desktop\Steller20November\TagTesting20Nov2013\M8.DSG	11-1-2013	15:36:58	173306.000000	3466.120000	0.332031	0.945313	-0.093750	0.032110	-0.087156	0.147706	-5.645752	-1.815796	-4.135132
C:\Users\cware\Desktop\Steller20November\TagTesting20Nov2013\M8.DSG	11-1-2013	15:36:58	173307.000000	3466.140000	0.339844	0.949219	-0.089844	0.032110	-0.088073	0.146789	-5.828857	-1.861572	-4.241943
C:\Users\cware\Desktop\Steller20November\TagTesting20Nov2013\M8.DSG	11-1-2013	15:36:58	173308.000000	3466.160000	0.332031	0.949219	-0.082031	0.032110	-0.087156	0.148624	-5.752563	-2.029419	-4.180908
C:\Users\cware\Desktop\Steller20November\TagTesting20Nov2013\M8.DSG	11-1-2013	15:36:58	173309.000000	3466.180000	0.335938	0.945313	-0.085938	0.032110	-0.088073	0.148624	-5.783081	-2.243042	-4.241943
C:\Users\cware\Desktop\Steller20November\TagTesting20Nov2013\M8.DSG	11-1-2013	15:36:58	173310.000000	3466.200000	0.332031	0.945313	-0.097656	0.032110	-0.088073	0.148624	-5.874634	-2.655029	-4.226685
C:\Users\cware\Desktop\Steller20November\TagTesting20Nov2013\M8.DSG	11-1-2013	15:36:58	173311.000000	3466.220000	0.328125	0.945313	-0.089844	0.032110	-0.087156	0.147706	-5.950928	-2.349854	-4.287720
C:\Users\cware\Desktop\Steller20November\TagTesting20Nov2013\M8.DSG	11-1-2013	15:36:58	173312.000000	3466.240000	0.335938	0.941406	-0.085938	0.033028	-0.088073	0.149541	-5.996704	-2.395630	-4.470825
C:\Users\cware\Desktop\Steller20November\TagTesting20Nov2013\M8.DSG	11-1-2013	15:36:58	173313.000000	3466.260000	0.332031	0.945313	-0.089844	0.033028	-0.086239	0.148624	-5.920410	-2.853394	-4.440308
C:\Users\cware\Desktop\Steller20November\TagTesting20Nov2013\M8.DSG	11-1-2013	15:36:58	173314.000000	3466.280000	0.328125	0.949219	-0.093750	0.032110	-0.087156	0.148624	-6.027222	-2.670288	-4.425049
C:\Users\cware\Desktop\Steller20November\TagTesting20Nov2013\M8.DSG	11-1-2013	15:36:58	173315.000000	3466.300000	0.335938	0.945313	-0.093750	0.032110	-0.087156	0.149541	-5.844116	-2.609253	-4.318237
C:\Users\cware\Desktop\Steller20November\TagTesting20Nov2013\M8.DSG	11-1-2013	15:36:58	173316.000000	3466.320000	0.335938	0.953125	-0.093750	0.033028	-0.087156	0.148624	-5.996704	-2.975464	-4.501343
C:\Users\cware\Desktop\Steller20November\TagTesting20Nov2013\M8.DSG	11-1-2013	15:36:58	173317.000000	3466.340000	0.335938	0.953125	-0.089844	0.033945	-0.088073	0.147706	-5.920410	-2.655029	-4.287720
C:\Users\cware\Desktop\Steller20November\TagTesting20Nov2013\M8.DSG	11-1-2013	15:36:58	173318.000000	3466.360000	0.332031	0.941406	-0.097656	0.033028	-0.088073	0.149541	-6.057739	-2.410889	-4.379272
C:\Users\cware\Desktop\Steller20November\TagTesting20Nov2013\M8.DSG	11-1-2013	15:36:58	173319.000000	3466.380000	0.332031	0.941406	-0.097656	0.033028	-0.087156	0.148624	-6.042480	-2.563477	-4.318237
C:\Users\cware\Desktop\Steller20November\TagTesting20Nov2013\M8.DSG	11-1-2013	15:36:58	173320.000000	3466.400000	0.335938	0.945313	-0.097656	0.033945	-0.087156	0.148624	-6.027222	-2.227783	-4.150391
C:\Users\cware\Desktop\Steller20November\TagTesting20Nov2013\M8.DSG	11-1-2013	15:36:58	173321.000000	3466.420000	0.332031	0.945313	-0.093750	0.033945	-0.087156	0.147706	-5.874634	-2.105713	-4.165649
C:\Users\cware\Desktop\Steller20November\TagTesting20Nov2013\M8.DSG	11-1-2013	15:36:58	173322.000000	3466.440000	0.335938	0.941406	-0.089844	0.033945	-0.088073	0.147706	-5.859375	-1.800537	-4.241943
C:\Users\cware\Desktop\Steller20November\TagTesting20Nov2013\M8.DSG	11-1-2013	15:36:58	173323.000000	3466.460000	0.332031	0.945313	-0.093750	0.033028	-0.088073	0.149541	-5.783081	-1.815796	-4.470825
C:\Users\cware\Desktop\Steller20November\TagTesting20Nov2013\M8.DSG	11-1-2013	15:36:58	173324.000000	3466.480000	0.339844	0.945313	-0.093750	0.033028	-0.087156	0.148624	-5.706787	-1.358032	-4.043579
C:\Users\cware\Desktop\Steller20November\TagTesting20Nov2013\M8.DSG	11-1-2013	15:36:58	173325.000000	3466.500000	0.335938	0.949219	-0.097656	0.033945	-0.088073	0.148624	-5.661011	-1.708984	-4.364014
C:\Users\cware\Desktop\Steller20November\TagTesting20Nov2013\M8.DSG	11-1-2013	15:36:58	173326.000000	3466.520000	0.332031	0.945313	-0.097656	0.033028	-0.088073	0.147706	-5.538940	-1.449585	-4.180908
C:\Users\cware\Desktop\Steller20November\TagTesting20Nov2013\M8.DSG	11-1-2013	15:36:58	173327.000000	3466.540000	0.335938	0.949219	-0.089844	0.034862	-0.087156	0.147706	-5.538940	-1.052856	-4.165649
C:\Users\cware\Desktop\Steller20November\TagTesting20Nov2013\M8.DSG	11-1-2013	15:36:58	173328.000000	3466.560000	0.332031	0.945313	-0.085938	0.033945	-0.088073	0.148624	-5.401611	-1.113892	-4.318237
C:\Users\cware\Desktop\Steller20November\TagTesting20Nov2013\M8.DSG	11-1-2013	15:36:58	173329.000000	3466.580000	0.335938	0.941406	-0.089844	0.032110	-0.088073	0.148624	-5.599976	-1.220703	-4.318237
C:\Users\cware\Desktop\Steller20November\TagTesting20Nov2013\M8.DSG	11-1-2013	15:36:58	173330.000000	3466.600000	0.332031	0.945313	-0.093750	0.033028	-0.087156	0.148624	-5.508423	-1.144409	-4.150391
C:\Users\cware\Desktop\Steller20November\TagTesting20Nov2013\M8.DSG	11-1-2013	15:36:58	173331.000000	3466.620000	0.328125	0.941406	-0.097656	0.033945	-0.087156	0.147706	-5.767822	-1.220703	-4.089355
C:\Users\cware\Desktop\Steller20November\TagTesting20Nov2013\M8.DSG	11-1-2013	15:36:58	173332.000000	3466.640000	0.332031	0.941406	-0.093750	0.033028	-0.088073	0.149541	-5.645752	-1.251221	-4.180908
C:\Users\cware\Desktop\Steller20November\TagTesting20Nov2013\M8.DSG	11-1-2013	15:36:58	173333.000000	3466.660000	0.332031	0.937500	-0.093750	0.033028	-0.088073	0.147706	-5.630493	-1.647949	-3.967285
C:\Users\cware\Desktop\Steller20November\TagTesting20Nov2013\M8.DSG	11-1-2013	15:36:58	173334.000000	3466.680000	0.335938	0.941406	-0.082031	0.033028	-0.087156	0.149541	-5.569458	-1.251221	-4.119873
C:\Users\cware\Desktop\Steller20November\TagTesting20Nov2013\M8.DSG	11-1-2013	15:36:58	173335.000000	3466.700000	0.335938	0.945313	-0.089844	0.033028	-0.088073	0.148624	-5.752563	-1.510620	-4.150391
C:\Users\cware\Desktop\Steller20November\TagTesting20Nov2013\M8.DSG	11-1-2013	15:36:58	173336.000000	3466.720000	0.335938	0.949219	-0.089844	0.033028	-0.087156	0.148624	-5.645752	-1.205444	-4.272461
C:\Users\cware\Desktop\Steller20November\TagTesting20Nov2013\M8.DSG	11-1-2013	15:36:58	173337.000000	3466.740000	0.335938	0.953125	-0.093750	0.033028	-0.088073	0.149541	-5.569458	-1.434326	-4.180908
C:\Users\cware\Desktop\Steller20November\TagTesting20Nov2013\M8.DSG	11-1-2013	15:36:58	173338.000000	3466.760000	0.335938	0.945313	-0.085938	0.032110	-0.087156	0.148624	-5.599976	-1.113892	-4.272461
C:\Users\cware\Desktop\Steller20November\TagTesting20Nov2013\M8.DSG	11-1-2013	15:36:58	173339.000000	3466.780000	0.335938	0.949219	-0.097656	0.033028	-0.087156	0.148624	-5.447388	-1.068115	-4.150391
C:\Users\cware\Desktop\Steller20November\TagTesting20Nov2013\M8.DSG	11-1-2013	15:36:58	173340.000000	3466.800000	0.335938	0.949219	-0.089844	0.033028	-0.087156	0.148624	-5.477905	-0.915527	-4.241943
C:\Users\cware\Desktop\Steller20November\TagTesting20Nov2013\M8.DSG	11-1-2013	15:36:58	173341.000000	3466.820000	0.339844	0.945313	-0.093750	0.033028	-0.087156	0.148624	-5.294800	-1.464844	-4.165649
C:\Users\cware\Desktop\Steller20November\TagTesting20Nov2013\M8.DSG	11-1-2013	15:36:58	173342.000000	3466.840000	0.335938	0.941406	-0.097656	0.033028	-0.088073	0.148624	-5.325317	-1.373291	-4.104614
C:\Users\cware\Desktop\Steller20November\TagTesting20Nov2013\M8.DSG	11-1-2013	15:36:58	173343.000000	3466.860000	0.343750	0.941406	-0.093750	0.033028	-0.087156	0.148624	-5.386353	-1.052856	-4.211426
C:\Users\cware\Desktop\Steller20November\TagTesting20Nov2013\M8.DSG	11-1-2013	15:36:58	173344.000000	3466.880000	0.332031	0.941406	-0.093750	0.032110	-0.086239	0.147706	-5.462646	-1.144409	-4.135132
C:\Users\cware\Desktop\Steller20November\TagTesting20Nov2013\M8.DSG	11-1-2013	15:36:58	173345.000000	3466.900000	0.332031	0.941406	-0.093750	0.033028	-0.087156	0.147706	-5.462646	-0.915527	-4.165649
C:\Users\cware\Desktop\Steller20November\TagTesting20Nov2013\M8.DSG	11-1-2013	15:36:58	173346.000000	3466.920000	0.335938	0.945313	-0.097656	0.032110	-0.088073	0.148624	-5.569458	-1.068115	-4.104614
C:\Users\cware\Desktop\Steller20November\TagTesting20Nov2013\M8.DSG	11-1-2013	15:36:58	173347.000000	3466.940000	0.332031	0.941406	-0.089844	0.032110	-0.087156	0.150459	-5.416870	-1.251221	-4.074097
C:\Users\cware\Desktop\Steller20November\TagTesting20Nov2013\M8.DSG	11-1-2013	15:36:58	173348.000000	3466.960000	0.335938	0.941406	-0.085938	0.032110	-0.086239	0.147706	-5.386353	-1.281738	-4.180908
C:\Users\cware\Desktop\Steller20November\TagTesting20Nov2013\M8.DSG	11-1-2013	15:36:58	173349.000000	3466.980000	0.339844	0.941406	-0.085938	0.032110	-0.087156	0.147706	-5.386353	-1.220703	-4.165649
C:\Users\cware\Desktop\Steller20November\TagTesting20Nov2013\M8.DSG	11-1-2013	15:36:58	173350.000000	3467.000000	0.332031	0.945313	-0.093750	0.033028	-0.087156	0.148624	-5.432129	-1.586914	-4.333496
C:\Users\cware\Desktop\Steller20November\TagTesting20Nov2013\M8.DSG	11-1-2013	15:36:58	173351.000000	3467.020000	0.335938	0.945313	-0.093750	0.032110	-0.086239	0.147706	-5.569458	-1.586914	-4.302979
C:\Users\cware\Desktop\Steller20November\TagTesting20Nov2013\M8.DSG	11-1-2013	15:36:58	173352.000000	3467.040000	0.339844	0.945313	-0.093750	0.032110	-0.087156	0.148624	-5.691528	-1.571655	-4.165649
C:\Users\cware\Desktop\Steller20November\TagTesting20Nov2013\M8.DSG	11-1-2013	15:36:58	173353.000000	3467.060000	0.335938	0.941406	-0.093750	0.032110	-0.086239	0.148624	-5.630493	-1.708984	-4.302979
C:\Users\cware\Desktop\Steller20November\TagTesting20Nov2013\M8.DSG	11-1-2013	15:36:58	173354.000000	3467.080000	0.335938	0.945313	-0.093750	0.032110	-0.087156	0.147706	-5.737305	-1.876831	-4.425049
C:\Users\cware\Desktop\Steller20November\TagTesting20Nov2013\M8.DSG	11-1-2013	15:36:58	173355.000000	3467.100000	0.343750	0.949219	-0.093750	0.033028	-0.087156	0.147706	-5.645752	-2.151489	-4.486084
C:\Users\cware\Desktop\Steller20November\TagTesting20Nov2013\M8.DSG	11-1-2013	15:36:58	173356.000000	3467.120000	0.347656	0.941406	-0.089844	0.032110	-0.087156	0.149541	-5.920410	-2.044678	-4.287720
C:\Users\cware\Desktop\Steller20November\TagTesting20Nov2013\M8.DSG	11-1-2013	15:36:58	173357.000000	3467.140000	0.332031	0.945313	-0.089844	0.032110	-0.087156	0.148624	-5.737305	-2.075195	-4.486084
C:\Users\cware\Desktop\Steller20November\TagTesting20Nov2013\M8.DSG	11-1-2013	15:36:58	173358.000000	3467.160000	0.335938	0.945313	-0.093750	0.032110	-0.088073	0.147706	-5.783081	-1.800537	-4.440308
C:\Users\cware\Desktop\Steller20November\TagTesting20Nov2013\M8.DSG	11-1-2013	15:36:58	173359.000000	3467.180000	0.339844	0.941406	-0.089844	0.033028	-0.087156	0.148624	-5.859375	-2.105713	-4.150391
C:\Users\cware\Desktop\Steller20November\TagTesting20Nov2013\M8.DSG	11-1-2013	15:36:58	173360.000000	3467.200000	0.339844	0.949219	-0.089844	0.032110	-0.086239	0.148624	-5.859375	-2.273560	-4.562378
C:\Users\cware\Desktop\Steller20November\TagTesting20Nov2013\M8.DSG	11-1-2013	15:36:58	173361.000000	3467.220000	0.339844	0.945313	-0.085938	0.032110	-0.087156	0.148624	-5.752563	-2.120972	-4.501343
C:\Users\cware\Desktop\Steller20November\TagTesting20Nov2013\M8.DSG	11-1-2013	15:36:58	173362.000000	3467.240000	0.332031	0.949219	-0.089844	0.032110	-0.087156	0.148624	-5.844116	-2.075195	-4.425049
C:\Users\cware\Desktop\Steller20November\TagTesting20Nov2013\M8.DSG	11-1-2013	15:36:58	173363.000000	3467.260000	0.339844	0.945313	-0.085938	0.032110	-0.087156	0.147706	-5.828857	-2.380371	-4.425049
C:\Users\cware\Desktop\Steller20November\TagTesting20Nov2013\M8.DSG	11-1-2013	15:36:58	173364.000000	3467.280000	0.335938	0.949219	-0.093750	0.031193	-0.087156	0.148624	-5.691528	-2.182007	-4.348755
C:\Users\cware\Desktop\Steller20November\TagTesting20Nov2013\M8.DSG	11-1-2013	15:36:58	173365.000000	3467.300000	0.335938	0.949219	-0.089844	0.033028	-0.087156	0.148624	-5.737305	-2.120972	-4.516602
C:\Users\cware\Desktop\Steller20November\TagTesting20Nov2013\M8.DSG	11-1-2013	15:36:58	173366.000000	3467.320000	0.339844	0.941406	-0.097656	0.033028	-0.087156	0.148624	-5.661011	-2.151489	-4.318237
C:\Users\cware\Desktop\Steller20November\TagTesting20Nov2013\M8.DSG	11-1-2013	15:36:58	173367.000000	3467.340000	0.335938	0.941406	-0.085938	0.032110	-0.087156	0.149541	-5.661011	-2.197266	-4.425049
C:\Users\cware\Desktop\Steller20November\TagTesting20Nov2013\M8.DSG	11-1-2013	15:36:58	173368.000000	3467.360000	0.335938	0.945313	-0.089844	0.033028	-0.087156	0.150459	-5.554199	-2.105713	-4.379272
C:\Users\cware\Desktop\Steller20November\TagTesting20Nov2013\M8.DSG	11-1-2013	15:36:58	173369.000000	3467.380000	0.339844	0.949219	-0.089844	0.032110	-0.087156	0.149541	-5.813599	-1.831055	-4.333496
C:\Users\cware\Desktop\Steller20November\TagTesting20Nov2013\M8.DSG	11-1-2013	15:36:58	173370.000000	3467.400000	0.335938	0.945313	-0.097656	0.033028	-0.087156	0.148624	-5.569458	-1.922607	-4.333496
C:\Users\cware\Desktop\Steller20November\TagTesting20Nov2013\M8.DSG	11-1-2013	15:36:58	173371.000000	3467.420000	0.335938	0.945313	-0.097656	0.032110	-0.087156	0.149541	-5.416870	-1.678467	-4.211426
C:\Users\cware\Desktop\Steller20November\TagTesting20Nov2013\M8.DSG	11-1-2013	15:36:58	173372.000000	3467.440000	0.339844	0.941406	-0.085938	0.032110	-0.087156	0.148624	-5.676270	-1.739502	-4.333496
C:\Users\cware\Desktop\Steller20November\TagTesting20Nov2013\M8.DSG	11-1-2013	15:36:58	173373.000000	3467.460000	0.332031	0.945313	-0.085938	0.033028	-0.088073	0.148624	-5.630493	-1.770020	-4.226685
C:\Users\cware\Desktop\Steller20November\TagTesting20Nov2013\M8.DSG	11-1-2013	15:36:58	173374.000000	3467.480000	0.335938	0.941406	-0.097656	0.033028	-0.087156	0.148624	-5.676270	-1.373291	-4.302979
C:\Users\cware\Desktop\Steller20November\TagTesting20Nov2013\M8.DSG	11-1-2013	15:36:58	173375.000000	3467.500000	0.335938	0.945313	-0.097656	0.032110	-0.087156	0.149541	-5.508423	-1.541138	-4.196167
C:\Users\cware\Desktop\Steller20November\TagTesting20Nov2013\M8.DSG	11-1-2013	15:36:58	173376.000000	3467.520000	0.332031	0.949219	-0.101563	0.032110	-0.087156	0.148624	-5.508423	-1.571655	-4.257202
C:\Users\cware\Desktop\Steller20November\TagTesting20Nov2013\M8.DSG	11-1-2013	15:36:58	173377.000000	3467.540000	0.339844	0.949219	-0.085938	0.032110	-0.088073	0.148624	-5.599976	-1.358032	-4.104614
C:\Users\cware\Desktop\Steller20November\TagTesting20Nov2013\M8.DSG	11-1-2013	15:36:58	173378.000000	3467.560000	0.339844	0.945313	-0.093750	0.033028	-0.086239	0.148624	-5.538940	-1.388550	-4.226685
C:\Users\cware\Desktop\Steller20November\TagTesting20Nov2013\M8.DSG	11-1-2013	15:36:58	173379.000000	3467.580000	0.332031	0.949219	-0.093750	0.032110	-0.090826	0.148624	-5.508423	-1.373291	-3.936768
C:\Users\cware\Desktop\Steller20November\TagTesting20Nov2013\M8.DSG	11-1-2013	15:36:58	173380.000000	3467.600000	0.335938	0.941406	-0.097656	0.032110	-0.087156	0.148624	-5.462646	-1.373291	-4.135132
C:\Users\cware\Desktop\Steller20November\TagTesting20Nov2013\M8.DSG	11-1-2013	15:36:58	173381.000000	3467.620000	0.343750	0.949219	-0.085938	0.032110	-0.088073	0.149541	-5.477905	-1.327515	-4.043579
C:\Users\cware\Desktop\Steller20November\TagTesting20Nov2013\M8.DSG	11-1-2013	15:36:58	173382.000000	3467.640000	0.339844	0.945313	-0.085938	0.032110	-0.088073	0.149541	-5.355835	-1.113892	-4.119873
C:\Users\cware\Desktop\Steller20November\TagTesting20Nov2013\M8.DSG	11-1-2013	15:36:58	173383.000000	3467.660000	0.335938	0.949219	-0.097656	0.033028	-0.088073	0.148624	-5.493164	-1.068115	-4.150391
C:\Users\cware\Desktop\Steller20November\TagTesting20Nov2013\M8.DSG	11-1-2013	15:36:58	173384.000000	3467.680000	0.343750	0.949219	-0.089844	0.032110	-0.086239	0.147706	-5.233765	-0.991821	-4.028320
C:\Users\cware\Desktop\Steller20November\TagTesting20Nov2013\M8.DSG	11-1-2013	15:36:58	173385.000000	3467.700000	0.339844	0.949219	-0.085938	0.031193	-0.087156	0.147706	-5.264282	-1.190186	-4.241943
C:\Users\cware\Desktop\Steller20November\TagTesting20Nov2013\M8.DSG	11-1-2013	15:36:58	173386.000000	3467.720000	0.339844	0.949219	-0.093750	0.032110	-0.087156	0.147706	-5.432129	-1.190186	-4.104614
C:\Users\cware\Desktop\Steller20November\TagTesting20Nov2013\M8.DSG	11-1-2013	15:36:58	173387.000000	3467.740000	0.339844	0.949219	-0.101563	0.032110	-0.088073	0.148624	-5.401611	-1.358032	-4.150391
C:\Users\cware\Desktop\Steller20November\TagTesting20Nov2013\M8.DSG	11-1-2013	15:36:58	173388.000000	3467.760000	0.339844	0.945313	-0.093750	0.031193	-0.088073	0.147706	-5.523682	-1.678467	-4.119873
C:\Users\cware\Desktop\Steller20November\TagTesting20Nov2013\M8.DSG	11-1-2013	15:36:58	173389.000000	3467.780000	0.335938	0.949219	-0.085938	0.032110	-0.086239	0.148624	-5.584717	-1.480103	-4.226685
C:\Users\cware\Desktop\Steller20November\TagTesting20Nov2013\M8.DSG	11-1-2013	15:36:58	173390.000000	3467.800000	0.335938	0.953125	-0.093750	0.031193	-0.086239	0.148624	-5.630493	-1.678467	-4.272461
C:\Users\cware\Desktop\Steller20November\TagTesting20Nov2013\M8.DSG	11-1-2013	15:36:58	173391.000000	3467.820000	0.335938	0.953125	-0.093750	0.032110	-0.087156	0.149541	-5.615234	-1.815796	-4.302979
C:\Users\cware\Desktop\Steller20November\TagTesting20Nov2013\M8.DSG	11-1-2013	15:36:58	173392.000000	3467.840000	0.335938	0.949219	-0.085938	0.031193	-0.086239	0.149541	-5.661011	-1.892090	-4.348755
C:\Users\cware\Desktop\Steller20November\TagTesting20Nov2013\M8.DSG	11-1-2013	15:36:58	173393.000000	3467.860000	0.339844	0.949219	-0.093750	0.032110	-0.087156	0.148624	-5.584717	-1.724243	-4.241943
C:\Users\cware\Desktop\Steller20November\TagTesting20Nov2013\M8.DSG	11-1-2013	15:36:58	173394.000000	3467.880000	0.339844	0.949219	-0.097656	0.032110	-0.088073	0.149541	-5.752563	-1.754761	-4.379272
C:\Users\cware\Desktop\Steller20November\TagTesting20Nov2013\M8.DSG	11-1-2013	15:36:58	173395.000000	3467.900000	0.335938	0.949219	-0.089844	0.031193	-0.087156	0.148624	-5.706787	-2.182007	-4.440308
C:\Users\cware\Desktop\Steller20November\TagTesting20Nov2013\M8.DSG	11-1-2013	15:36:58	173396.000000	3467.920000	0.335938	0.945313	-0.093750	0.032110	-0.086239	0.148624	-5.630493	-2.319336	-4.226685
C:\Users\cware\Desktop\Steller20November\TagTesting20Nov2013\M8.DSG	11-1-2013	15:36:58	173397.000000	3467.940000	0.335938	0.945313	-0.093750	0.033028	-0.087156	0.148624	-5.813599	-1.937866	-4.348755
C:\Users\cware\Desktop\Steller20November\TagTesting20Nov2013\M8.DSG	11-1-2013	15:36:58	173398.000000	3467.960000	0.339844	0.949219	-0.093750	0.032110	-0.087156	0.148624	-5.889893	-2.090454	-4.409790
C:\Users\cware\Desktop\Steller20November\TagTesting20Nov2013\M8.DSG	11-1-2013	15:36:58	173399.000000	3467.980000	0.339844	0.945313	-0.097656	0.032110	-0.087156	0.148624	-5.722046	-2.044678	-4.333496
C:\Users\cware\Desktop\Steller20November\TagTesting20Nov2013\M8.DSG	11-1-2013	15:36:58	173400.000000	3468.000000	0.335938	0.949219	-0.097656	0.033028	-0.087156	0.148624	-5.813599	-2.044678	-4.257202
C:\Users\cware\Desktop\Steller20November\TagTesting20Nov2013\M8.DSG	11-1-2013	15:36:58	173401.000000	3468.020000	0.339844	0.949219	-0.085938	0.032110	-0.087156	0.148624	-5.752563	-2.197266	-4.455566
C:\Users\cware\Desktop\Steller20November\TagTesting20Nov2013\M8.DSG	11-1-2013	15:36:58	173402.000000	3468.040000	0.335938	0.953125	-0.101563	0.032110	-0.087156	0.148624	-5.844116	-2.182007	-4.379272
C:\Users\cware\Desktop\Steller20November\TagTesting20Nov2013\M8.DSG	11-1-2013	15:36:58	173403.000000	3468.060000	0.335938	0.949219	-0.097656	0.032110	-0.086239	0.147706	-5.874634	-2.182007	-4.150391
C:\Users\cware\Desktop\Steller20November\TagTesting20Nov2013\M8.DSG	11-1-2013	15:36:58	173404.000000	3468.080000	0.339844	0.949219	-0.093750	0.032110	-0.087156	0.149541	-5.767822	-1.739502	-4.196167
C:\Users\cware\Desktop\Steller20November\TagTesting20Nov2013\M8.DSG	11-1-2013	15:36:58	173405.000000	3468.100000	0.335938	0.953125	-0.089844	0.032110	-0.086239	0.149541	-5.722046	-2.166748	-4.287720
C:\Users\cware\Desktop\Steller20November\TagTesting20Nov2013\M8.DSG	11-1-2013	15:36:58	173406.000000	3468.120000	0.339844	0.953125	-0.089844	0.032110	-0.087156	0.148624	-5.630493	-1.876831	-4.257202
C:\Users\cware\Desktop\Steller20November\TagTesting20Nov2013\M8.DSG	11-1-2013	15:36:58	173407.000000	3468.140000	0.339844	0.949219	-0.093750	0.033028	-0.086239	0.149541	-5.691528	-1.937866	-4.211426
C:\Users\cware\Desktop\Steller20November\TagTesting20Nov2013\M8.DSG	11-1-2013	15:36:58	173408.000000	3468.160000	0.343750	0.953125	-0.085938	0.032110	-0.087156	0.148624	-5.767822	-1.922607	-4.226685
C:\Users\cware\Desktop\Steller20November\TagTesting20Nov2013\M8.DSG	11-1-2013	15:36:58	173409.000000	3468.180000	0.343750	0.949219	-0.093750	0.033028	-0.087156	0.148624	-5.722046	-1.968384	-4.180908
C:\Users\cware\Desktop\Steller20November\TagTesting20Nov2013\M8.DSG	11-1-2013	15:36:58	173410.000000	3468.200000	0.339844	0.941406	-0.093750	0.032110	-0.088073	0.149541	-5.691528	-1.937866	-4.302979
C:\Users\cware\Desktop\Steller20November\TagTesting20Nov2013\M8.DSG	11-1-2013	15:36:58	173411.000000	3468.220000	0.335938	0.953125	-0.093750	0.031193	-0.087156	0.148624	-5.874634	-1.846313	-3.997803
C:\Users\cware\Desktop\Steller20November\TagTesting20Nov2013\M8.DSG	11-1-2013	15:36:58	173412.000000	3468.240000	0.335938	0.949219	-0.089844	0.033028	-0.087156	0.149541	-5.706787	-1.861572	-4.272461
C:\Users\cware\Desktop\Steller20November\TagTesting20Nov2013\M8.DSG	11-1-2013	15:36:58	173413.000000	3468.260000	0.335938	0.945313	-0.093750	0.033028	-0.087156	0.148624	-5.752563	-1.495361	-4.318237
C:\Users\cware\Desktop\Steller20November\TagTesting20Nov2013\M8.DSG	11-1-2013	15:36:58	173414.000000	3468.280000	0.335938	0.941406	-0.101563	0.031193	-0.088073	0.149541	-5.737305	-1.663208	-4.302979
C:\Users\cware\Desktop\Steller20November\TagTesting20Nov2013\M8.DSG	11-1-2013	15:36:58	173415.000000	3468.300000	0.339844	0.945313	-0.089844	0.032110	-0.088073	0.147706	-5.722046	-1.739502	-4.180908
C:\Users\cware\Desktop\Steller20November\TagTesting20Nov2013\M8.DSG	11-1-2013	15:36:58	173416.000000	3468.320000	0.339844	0.949219	-0.093750	0.033945	-0.088073	0.149541	-5.752563	-1.663208	-4.409790
C:\Users\cware\Desktop\Steller20November\TagTesting20Nov2013\M8.DSG	11-1-2013	15:36:58	173417.000000	3468.340000	0.335938	0.945313	-0.093750	0.033028	-0.088073	0.148624	-5.645752	-1.480103	-4.333496
C:\Users\cware\Desktop\Steller20November\TagTesting20Nov2013\M8.DSG	11-1-2013	15:36:58	173418.000000	3468.360000	0.332031	0.941406	-0.097656	0.032110	-0.088073	0.147706	-5.752563	-1.602173	-4.135132
C:\Users\cware\Desktop\Steller20November\TagTesting20Nov2013\M8.DSG	11-1-2013	15:36:58	173419.000000	3468.380000	0.332031	0.945313	-0.097656	0.033028	-0.086239	0.147706	-5.676270	-1.632690	-4.226685
C:\Users\cware\Desktop\Steller20November\TagTesting20Nov2013\M8.DSG	11-1-2013	15:36:58	173420.000000	3468.400000	0.332031	0.945313	-0.093750	0.032110	-0.087156	0.149541	-5.523682	-1.556396	-4.211426
C:\Users\cware\Desktop\Steller20November\TagTesting20Nov2013\M8.DSG	11-1-2013	15:36:58	173421.000000	3468.420000	0.339844	0.941406	-0.089844	0.033028	-0.087156	0.148624	-5.676270	-1.358032	-4.196167
C:\Users\cware\Desktop\Steller20November\TagTesting20Nov2013\M8.DSG	11-1-2013	15:36:58	173422.000000	3468.440000	0.332031	0.945313	-0.089844	0.033028	-0.088073	0.148624	-5.615234	-1.434326	-4.089355
C:\Users\cware\Desktop\Steller20November\TagTesting20Nov2013\M8.DSG	11-1-2013	15:36:58	173423.000000	3468.460000	0.332031	0.945313	-0.089844	0.032110	-0.087156	0.147706	-5.706787	-1.358032	-4.135132
C:\Users\cware\Desktop\Steller20November\TagTesting20Nov2013\M8.DSG	11-1-2013	15:36:58	173424.000000	3468.480000	0.335938	0.945313	-0.089844	0.032110	-0.087156	0.148624	-5.447388	-1.464844	-4.196167
C:\Users\cware\Desktop\Steller20November\TagTesting20Nov2013\M8.DSG	11-1-2013	15:36:58	173425.000000	3468.500000	0.332031	0.941406	-0.097656	0.032110	-0.087156	0.148624	-5.508423	-1.266479	-4.058838
C:\Users\cware\Desktop\Steller20November\TagTesting20Nov2013\M8.DSG	11-1-2013	15:36:58	173426.000000	3468.520000	0.339844	0.945313	-0.101563	0.033028	-0.087156	0.148624	-5.676270	-1.419067	-4.180908
C:\Users\cware\Desktop\Steller20November\TagTesting20Nov2013\M8.DSG	11-1-2013	15:36:58	173427.000000	3468.540000	0.335938	0.945313	-0.089844	0.033028	-0.086239	0.147706	-5.599976	-1.174927	-4.119873
C:\Users\cware\Desktop\Steller20November\TagTesting20Nov2013\M8.DSG	11-1-2013	15:36:58	173428.000000	3468.560000	0.339844	0.941406	-0.097656	0.032110	-0.086239	0.148624	-5.508423	-1.403809	-4.180908
C:\Users\cware\Desktop\Steller20November\TagTesting20Nov2013\M8.DSG	11-1-2013	15:36:58	173429.000000	3468.580000	0.335938	0.941406	-0.093750	0.033028	-0.087156	0.149541	-5.584717	-1.327515	-4.272461
C:\Users\cware\Desktop\Steller20November\TagTesting20Nov2013\M8.DSG	11-1-2013	15:36:58	173430.000000	3468.600000	0.343750	0.945313	-0.082031	0.033028	-0.087156	0.148624	-5.554199	-1.403809	-4.302979
C:\Users\cware\Desktop\Steller20November\TagTesting20Nov2013\M8.DSG	11-1-2013	15:36:58	173431.000000	3468.620000	0.339844	0.945313	-0.089844	0.032110	-0.087156	0.149541	-5.508423	-1.708984	-4.104614
C:\Users\cware\Desktop\Steller20November\TagTesting20Nov2013\M8.DSG	11-1-2013	15:36:58	173432.000000	3468.640000	0.335938	0.949219	-0.089844	0.033028	-0.088073	0.149541	-5.767822	-1.419067	-4.165649
C:\Users\cware\Desktop\Steller20November\TagTesting20Nov2013\M8.DSG	11-1-2013	15:36:58	173433.000000	3468.660000	0.332031	0.941406	-0.089844	0.033945	-0.087156	0.148624	-5.645752	-1.678467	-4.241943
C:\Users\cware\Desktop\Steller20November\TagTesting20Nov2013\M8.DSG	11-1-2013	15:36:58	173434.000000	3468.680000	0.335938	0.941406	-0.093750	0.032110	-0.088073	0.148624	-5.798340	-1.525879	-4.333496
C:\Users\cware\Desktop\Steller20November\TagTesting20Nov2013\M8.DSG	11-1-2013	15:36:58	173435.000000	3468.700000	0.335938	0.941406	-0.089844	0.033028	-0.087156	0.138532	-5.737305	-2.075195	-4.425049
C:\Users\cware\Desktop\Steller20November\TagTesting20Nov2013\M8.DSG	11-1-2013	15:36:58	173436.000000	3468.720000	0.332031	0.949219	-0.097656	0.033028	-0.087156	0.147706	-5.844116	-2.044678	-4.486084
C:\Users\cware\Desktop\Steller20November\TagTesting20Nov2013\M8.DSG	11-1-2013	15:36:58	173437.000000	3468.740000	0.335938	0.945313	-0.093750	0.032110	-0.087156	0.148624	-5.783081	-2.136230	-4.409790
C:\Users\cware\Desktop\Steller20November\TagTesting20Nov2013\M8.DSG	11-1-2013	15:36:58	173438.000000	3468.760000	0.335938	0.945313	-0.097656	0.031193	-0.087156	0.147706	-5.935669	-2.059937	-4.501343
C:\Users\cware\Desktop\Steller20November\TagTesting20Nov2013\M8.DSG	11-1-2013	15:36:58	173439.000000	3468.780000	0.335938	0.949219	-0.085938	0.033028	-0.088073	0.148624	-5.996704	-2.105713	-4.364014
C:\Users\cware\Desktop\Steller20November\TagTesting20Nov2013\M8.DSG	11-1-2013	15:36:58	173440.000000	3468.800000	0.335938	0.949219	-0.093750	0.033028	-0.088073	0.148624	-5.828857	-1.846313	-4.455566
C:\Users\cware\Desktop\Steller20November\TagTesting20Nov2013\M8.DSG	11-1-2013	15:36:58	173441.000000	3468.820000	0.328125	0.945313	-0.093750	0.032110	-0.087156	0.148624	-5.844116	-2.105713	-4.531860
C:\Users\cware\Desktop\Steller20November\TagTesting20Nov2013\M8.DSG	11-1-2013	15:36:58	173442.000000	3468.840000	0.332031	0.945313	-0.089844	0.032110	-0.088073	0.147706	-5.874634	-2.319336	-4.425049
C:\Users\cware\Desktop\Steller20November\TagTesting20Nov2013\M8.DSG	11-1-2013	15:36:58	173443.000000	3468.860000	0.335938	0.953125	-0.093750	0.033028	-0.088073	0.148624	-5.966187	-2.243042	-4.516602
C:\Users\cware\Desktop\Steller20November\TagTesting20Nov2013\M8.DSG	11-1-2013	15:36:58	173444.000000	3468.880000	0.339844	0.945313	-0.085938	0.032110	-0.087156	0.148624	-5.737305	-2.197266	-4.257202
C:\Users\cware\Desktop\Steller20November\TagTesting20Nov2013\M8.DSG	11-1-2013	15:36:58	173445.000000	3468.900000	0.339844	0.945313	-0.085938	0.033028	-0.088073	0.148624	-5.889893	-2.014160	-4.531860
C:\Users\cware\Desktop\Steller20November\TagTesting20Nov2013\M8.DSG	11-1-2013	15:36:58	173446.000000	3468.920000	0.339844	0.949219	-0.097656	0.032110	-0.088073	0.147706	-5.691528	-1.785278	-4.470825
C:\Users\cware\Desktop\Steller20November\TagTesting20Nov2013\M8.DSG	11-1-2013	15:36:58	173447.000000	3468.940000	0.335938	0.949219	-0.093750	0.033028	-0.087156	0.148624	-5.752563	-2.166748	-4.379272
C:\Users\cware\Desktop\Steller20November\TagTesting20Nov2013\M8.DSG	11-1-2013	15:36:58	173448.000000	3468.960000	0.328125	0.945313	-0.101563	0.033028	-0.087156	0.148624	-5.798340	-1.998901	-4.364014
C:\Users\cware\Desktop\Steller20November\TagTesting20Nov2013\M8.DSG	11-1-2013	15:36:58	173449.000000	3468.980000	0.339844	0.949219	-0.097656	0.033028	-0.087156	0.148624	-5.645752	-1.739502	-4.379272
C:\Users\cware\Desktop\Steller20November\TagTesting20Nov2013\M8.DSG	11-1-2013	15:36:58	173450.000000	3469.000000	0.339844	0.945313	-0.089844	0.033945	-0.088073	0.147706	-5.813599	-2.029419	-4.287720
C:\Users\cware\Desktop\Steller20November\TagTesting20Nov2013\M8.DSG	11-1-2013	15:36:58	173451.000000	3469.020000	0.335938	0.941406	-0.089844	0.033028	-0.088073	0.148624	-5.661011	-1.937866	-4.104614
C:\Users\cware\Desktop\Steller20November\TagTesting20Nov2013\M8.DSG	11-1-2013	15:36:58	173452.000000	3469.040000	0.332031	0.945313	-0.097656	0.032110	-0.087156	0.148624	-5.828857	-1.861572	-4.440308
C:\Users\cware\Desktop\Steller20November\TagTesting20Nov2013\M8.DSG	11-1-2013	15:36:58	173453.000000	3469.060000	0.332031	0.945313	-0.089844	0.033028	-0.087156	0.148624	-5.706787	-1.693726	-4.531860
C:\Users\cware\Desktop\Steller20November\TagTesting20Nov2013\M8.DSG	11-1-2013	15:36:58	173454.000000	3469.080000	0.339844	0.945313	-0.093750	0.033945	-0.088073	0.148624	-5.737305	-1.708984	-4.104614
C:\Users\cware\Desktop\Steller20November\TagTesting20Nov2013\M8.DSG	11-1-2013	15:36:58	173455.000000	3469.100000	0.332031	0.941406	-0.097656	0.033028	-0.088073	0.148624	-5.752563	-1.800537	-4.211426
C:\Users\cware\Desktop\Steller20November\TagTesting20Nov2013\M8.DSG	11-1-2013	15:36:58	173456.000000	3469.120000	0.339844	0.945313	-0.085938	0.033028	-0.088073	0.148624	-5.584717	-1.571655	-4.180908
C:\Users\cware\Desktop\Steller20November\TagTesting20Nov2013\M8.DSG	11-1-2013	15:36:58	173457.000000	3469.140000	0.335938	0.945313	-0.089844	0.033028	-0.087156	0.149541	-5.523682	-1.556396	-4.180908
C:\Users\cware\Desktop\Steller20November\TagTesting20Nov2013\M8.DSG	11-1-2013	15:36:58	173458.000000	3469.160000	0.332031	0.949219	-0.089844	0.033945	-0.088073	0.147706	-5.569458	-1.480103	-4.226685
C:\Users\cware\Desktop\Steller20November\TagTesting20Nov2013\M8.DSG	11-1-2013	15:36:58	173459.000000	3469.180000	0.332031	0.945313	-0.093750	0.032110	-0.087156	0.148624	-5.416870	-1.373291	-4.394531
C:\Users\cware\Desktop\Steller20November\TagTesting20Nov2013\M8.DSG	11-1-2013	15:36:58	173460.000000	3469.200000	0.332031	0.945313	-0.085938	0.033945	-0.087156	0.148624	-5.584717	-1.556396	-4.211426
C:\Users\cware\Desktop\Steller20November\TagTesting20Nov2013\M8.DSG	11-1-2013	15:36:58	173461.000000	3469.220000	0.332031	0.945313	-0.093750	0.032110	-0.087156	0.149541	-5.508423	-1.296997	-4.302979
C:\Users\cware\Desktop\Steller20November\TagTesting20Nov2013\M8.DSG	11-1-2013	15:36:58	173462.000000	3469.240000	0.332031	0.945313	-0.093750	0.032110	-0.087156	0.147706	-5.401611	-1.358032	-4.241943
C:\Users\cware\Desktop\Steller20November\TagTesting20Nov2013\M8.DSG	11-1-2013	15:36:58	173463.000000	3469.260000	0.332031	0.949219	-0.089844	0.033028	-0.088073	0.148624	-5.538940	-1.220703	-4.348755
C:\Users\cware\Desktop\Steller20November\TagTesting20Nov2013\M8.DSG	11-1-2013	15:36:58	173464.000000	3469.280000	0.339844	0.945313	-0.093750	0.033028	-0.087156	0.147706	-5.447388	-0.961304	-4.180908
C:\Users\cware\Desktop\Steller20November\TagTesting20Nov2013\M8.DSG	11-1-2013	15:36:58	173465.000000	3469.300000	0.335938	0.941406	-0.093750	0.033028	-0.088073	0.148624	-5.462646	-0.854492	-4.196167
C:\Users\cware\Desktop\Steller20November\TagTesting20Nov2013\M8.DSG	11-1-2013	15:36:58	173466.000000	3469.320000	0.328125	0.941406	-0.085938	0.032110	-0.087156	0.148624	-5.447388	-1.205444	-4.180908
C:\Users\cware\Desktop\Steller20November\TagTesting20Nov2013\M8.DSG	11-1-2013	15:36:58	173467.000000	3469.340000	0.328125	0.941406	-0.082031	0.032110	-0.087156	0.147706	-5.508423	-1.220703	-4.165649
C:\Users\cware\Desktop\Steller20November\TagTesting20Nov2013\M8.DSG	11-1-2013	15:36:58	173468.000000	3469.360000	0.339844	0.945313	-0.085938	0.033028	-0.087156	0.149541	-5.325317	-0.808716	-4.318237
C:\Users\cware\Desktop\Steller20November\TagTesting20Nov2013\M8.DSG	11-1-2013	15:36:58	173469.000000	3469.380000	0.339844	0.945313	-0.093750	0.032110	-0.088073	0.148624	-5.432129	-0.976563	-4.241943
C:\Users\cware\Desktop\Steller20November\TagTesting20Nov2013\M8.DSG	11-1-2013	15:36:58	173470.000000	3469.400000	0.332031	0.945313	-0.093750	0.032110	-0.086239	0.148624	-5.447388	-1.129150	-4.135132
C:\Users\cware\Desktop\Steller20November\TagTesting20Nov2013\M8.DSG	11-1-2013	15:36:58	173471.000000	3469.420000	0.335938	0.945313	-0.085938	0.033028	-0.086239	0.148624	-5.416870	-1.098633	-4.104614
C:\Users\cware\Desktop\Steller20November\TagTesting20Nov2013\M8.DSG	11-1-2013	15:36:58	173472.000000	3469.440000	0.328125	0.945313	-0.093750	0.033028	-0.087156	0.147706	-5.447388	-1.327515	-4.089355
C:\Users\cware\Desktop\Steller20November\TagTesting20Nov2013\M8.DSG	11-1-2013	15:36:58	173473.000000	3469.460000	0.332031	0.945313	-0.089844	0.032110	-0.087156	0.148624	-5.630493	-1.510620	-4.180908
C:\Users\cware\Desktop\Steller20November\TagTesting20Nov2013\M8.DSG	11-1-2013	15:36:58	173474.000000	3469.480000	0.332031	0.945313	-0.089844	0.032110	-0.087156	0.149541	-5.569458	-1.434326	-4.058838
C:\Users\cware\Desktop\Steller20November\TagTesting20Nov2013\M8.DSG	11-1-2013	15:36:58	173475.000000	3469.500000	0.328125	0.945313	-0.089844	0.031193	-0.088073	0.148624	-5.508423	-1.663208	-4.180908
C:\Users\cware\Desktop\Steller20November\TagTesting20Nov2013\M8.DSG	11-1-2013	15:36:58	173476.000000	3469.520000	0.332031	0.945313	-0.093750	0.032110	-0.087156	0.148624	-5.523682	-1.693726	-4.302979
C:\Users\cware\Desktop\Steller20November\TagTesting20Nov2013\M8.DSG	11-1-2013	15:36:58	173477.000000	3469.540000	0.343750	0.941406	-0.085938	0.032110	-0.087156	0.147706	-5.661011	-1.556396	-4.226685
C:\Users\cware\Desktop\Steller20November\TagTesting20Nov2013\M8.DSG	11-1-2013	15:36:58	173478.000000	3469.560000	0.335938	0.945313	-0.093750	0.031193	-0.086239	0.148624	-5.432129	-1.632690	-4.257202
C:\Users\cware\Desktop\Steller20November\TagTesting20Nov2013\M8.DSG	11-1-2013	15:36:58	173479.000000	3469.580000	0.335938	0.949219	-0.089844	0.033028	-0.086239	0.149541	-5.706787	-1.434326	-4.119873
C:\Users\cware\Desktop\Steller20November\TagTesting20Nov2013\M8.DSG	11-1-2013	15:36:58	173480.000000	3469.600000	0.339844	0.945313	-0.085938	0.031193	-0.087156	0.147706	-5.813599	-1.815796	-4.440308
C:\Users\cware\Desktop\Steller20November\TagTesting20Nov2013\M8.DSG	11-1-2013	15:36:58	173481.000000	3469.620000	0.339844	0.949219	-0.089844	0.032110	-0.087156	0.147706	-5.630493	-1.754761	-4.135132
C:\Users\cware\Desktop\Steller20November\TagTesting20Nov2013\M8.DSG	11-1-2013	15:36:58	173482.000000	3469.640000	0.339844	0.941406	-0.085938	0.032110	-0.087156	0.148624	-5.767822	-1.785278	-4.394531
C:\Users\cware\Desktop\Steller20November\TagTesting20Nov2013\M8.DSG	11-1-2013	15:36:58	173483.000000	3469.660000	0.335938	0.945313	-0.097656	0.033028	-0.088073	0.149541	-5.599976	-1.831055	-4.394531
C:\Users\cware\Desktop\Steller20November\TagTesting20Nov2013\M8.DSG	11-1-2013	15:36:58	173484.000000	3469.680000	0.335938	0.945313	-0.089844	0.032110	-0.087156	0.148624	-5.691528	-1.708984	-4.211426
C:\Users\cware\Desktop\Steller20November\TagTesting20Nov2013\M8.DSG	11-1-2013	15:36:58	173485.000000	3469.700000	0.339844	0.949219	-0.085938	0.032110	-0.088073	0.148624	-5.676270	-1.907349	-4.333496
C:\Users\cware\Desktop\Steller20November\TagTesting20Nov2013\M8.DSG	11-1-2013	15:36:58	173486.000000	3469.720000	0.339844	0.941406	-0.089844	0.032110	-0.086239	0.148624	-5.676270	-1.647949	-4.257202
C:\Users\cware\Desktop\Steller20November\TagTesting20Nov2013\M8.DSG	11-1-2013	15:36:58	173487.000000	3469.740000	0.339844	0.945313	-0.089844	0.033028	-0.087156	0.148624	-5.645752	-1.892090	-4.257202
C:\Users\cware\Desktop\Steller20November\TagTesting20Nov2013\M8.DSG	11-1-2013	15:36:58	173488.000000	3469.760000	0.339844	0.945313	-0.093750	0.032110	-0.087156	0.147706	-5.645752	-1.800537	-4.318237
C:\Users\cware\Desktop\Steller20November\TagTesting20Nov2013\M8.DSG	11-1-2013	15:36:58	173489.000000	3469.780000	0.335938	0.945313	-0.085938	0.032110	-0.087156	0.147706	-5.645752	-1.861572	-4.302979
C:\Users\cware\Desktop\Steller20November\TagTesting20Nov2013\M8.DSG	11-1-2013	15:36:58	173490.000000	3469.800000	0.335938	0.945313	-0.093750	0.033028	-0.088073	0.148624	-5.630493	-1.846313	-4.272461
C:\Users\cware\Desktop\Steller20November\TagTesting20Nov2013\M8.DSG	11-1-2013	15:36:58	173491.000000	3469.820000	0.335938	0.949219	-0.093750	0.032110	-0.087156	0.148624	-5.615234	-1.861572	-4.272461
C:\Users\cware\Desktop\Steller20November\TagTesting20Nov2013\M8.DSG	11-1-2013	15:36:58	173492.000000	3469.840000	0.332031	0.945313	-0.085938	0.032110	-0.088073	0.148624	-5.645752	-2.014160	-4.348755
C:\Users\cware\Desktop\Steller20November\TagTesting20Nov2013\M8.DSG	11-1-2013	15:36:58	173493.000000	3469.860000	0.332031	0.945313	-0.089844	0.033028	-0.087156	0.147706	-5.676270	-1.953125	-4.226685
C:\Users\cware\Desktop\Steller20November\TagTesting20Nov2013\M8.DSG	11-1-2013	15:36:58	173494.000000	3469.880000	0.339844	0.945313	-0.089844	0.032110	-0.087156	0.148624	-5.661011	-1.983643	-4.302979
C:\Users\cware\Desktop\Steller20November\TagTesting20Nov2013\M8.DSG	11-1-2013	15:36:58	173495.000000	3469.900000	0.339844	0.949219	-0.085938	0.032110	-0.087156	0.148624	-5.676270	-2.090454	-4.425049
C:\Users\cware\Desktop\Steller20November\TagTesting20Nov2013\M8.DSG	11-1-2013	15:36:58	173496.000000	3469.920000	0.332031	0.945313	-0.097656	0.031193	-0.086239	0.148624	-5.752563	-1.815796	-4.272461
C:\Users\cware\Desktop\Steller20November\TagTesting20Nov2013\M8.DSG	11-1-2013	15:36:58	173497.000000	3469.940000	0.335938	0.945313	-0.089844	0.032110	-0.087156	0.148624	-5.706787	-1.953125	-4.302979
C:\Users\cware\Desktop\Steller20November\TagTesting20Nov2013\M8.DSG	11-1-2013	15:36:58	173498.000000	3469.960000	0.332031	0.945313	-0.089844	0.032110	-0.087156	0.148624	-5.645752	-1.800537	-4.257202
C:\Users\cware\Desktop\Steller20November\TagTesting20Nov2013\M8.DSG	11-1-2013	15:36:58	173499.000000	3469.980000	0.332031	0.945313	-0.089844	0.032110	-0.087156	0.148624	-5.691528	-1.937866	-4.348755
C:\Users\cware\Desktop\Steller20November\TagTesting20Nov2013\M8.DSG	11-1-2013	15:36:58	173500.000000	3470.000000	0.343750	0.949219	-0.089844	0.033028	-0.087156	0.149541	-5.752563	-1.907349	-4.333496
C:\Users\cware\Desktop\Steller20November\TagTesting20Nov2013\M8.DSG	11-1-2013	15:36:58	173501.000000	3470.020000	0.343750	0.949219	-0.093750	0.031193	-0.086239	0.148624	-5.538940	-1.892090	-4.302979
C:\Users\cware\Desktop\Steller20November\TagTesting20Nov2013\M8.DSG	11-1-2013	15:36:58	173502.000000	3470.040000	0.332031	0.937500	-0.093750	0.032110	-0.087156	0.147706	-5.737305	-1.876831	-4.272461
C:\Users\cware\Desktop\Steller20November\TagTesting20Nov2013\M8.DSG	11-1-2013	15:36:58	173503.000000	3470.060000	0.335938	0.945313	-0.093750	0.032110	-0.088073	0.148624	-5.615234	-1.739502	-4.257202
C:\Users\cware\Desktop\Steller20November\TagTesting20Nov2013\M8.DSG	11-1-2013	15:36:58	173504.000000	3470.080000	0.335938	0.945313	-0.101563	0.032110	-0.087156	0.148624	-5.462646	-1.785278	-4.287720
C:\Users\cware\Desktop\Steller20November\TagTesting20Nov2013\M8.DSG	11-1-2013	15:36:58	173505.000000	3470.100000	0.339844	0.949219	-0.085938	0.032110	-0.087156	0.148624	-5.493164	-1.724243	-4.165649
C:\Users\cware\Desktop\Steller20November\TagTesting20Nov2013\M8.DSG	11-1-2013	15:36:58	173506.000000	3470.120000	0.335938	0.945313	-0.089844	0.033028	-0.087156	0.149541	-5.630493	-1.495361	-4.211426
C:\Users\cware\Desktop\Steller20November\TagTesting20Nov2013\M8.DSG	11-1-2013	15:36:58	173507.000000	3470.140000	0.335938	0.949219	-0.093750	0.032110	-0.087156	0.148624	-5.630493	-1.525879	-4.302979
C:\Users\cware\Desktop\Steller20November\TagTesting20Nov2013\M8.DSG	11-1-2013	15:36:58	173508.000000	3470.160000	0.335938	0.945313	-0.093750	0.032110	-0.087156	0.149541	-5.706787	-1.419067	-4.196167
C:\Users\cware\Desktop\Steller20November\TagTesting20Nov2013\M8.DSG	11-1-2013	15:36:58	173509.000000	3470.180000	0.332031	0.949219	-0.089844	0.033028	-0.086239	0.148624	-5.493164	-1.571655	-4.180908
C:\Users\cware\Desktop\Steller20November\TagTesting20Nov2013\M8.DSG	11-1-2013	15:36:58	173510.000000	3470.200000	0.332031	0.949219	-0.093750	0.032110	-0.086239	0.148624	-5.538940	-1.708984	-4.104614
C:\Users\cware\Desktop\Steller20November\TagTesting20Nov2013\M8.DSG	11-1-2013	15:36:58	173511.000000	3470.220000	0.343750	0.945313	-0.089844	0.032110	-0.088073	0.147706	-5.355835	-1.480103	-4.058838
C:\Users\cware\Desktop\Steller20November\TagTesting20Nov2013\M8.DSG	11-1-2013	15:36:58	173512.000000	3470.240000	0.332031	0.949219	-0.093750	0.032110	-0.086239	0.149541	-5.554199	-1.800537	-4.226685
C:\Users\cware\Desktop\Steller20November\TagTesting20Nov2013\M8.DSG	11-1-2013	15:36:58	173513.000000	3470.260000	0.335938	0.949219	-0.085938	0.032110	-0.086239	0.148624	-5.599976	-1.602173	-4.226685
C:\Users\cware\Desktop\Steller20November\TagTesting20Nov2013\M8.DSG	11-1-2013	15:36:58	173514.000000	3470.280000	0.335938	0.949219	-0.097656	0.031193	-0.087156	0.147706	-5.493164	-1.541138	-4.287720
C:\Users\cware\Desktop\Steller20November\TagTesting20Nov2013\M8.DSG	11-1-2013	15:36:58	173515.000000	3470.300000	0.343750	0.945313	-0.085938	0.032110	-0.087156	0.147706	-5.508423	-1.693726	-4.150391
C:\Users\cware\Desktop\Steller20November\TagTesting20Nov2013\M8.DSG	11-1-2013	15:36:58	173516.000000	3470.320000	0.320313	0.949219	-0.085938	0.033028	-0.088073	0.149541	-5.813599	-1.632690	-4.302979
C:\Users\cware\Desktop\Steller20November\TagTesting20Nov2013\M8.DSG	11-1-2013	15:36:58	173517.000000	3470.340000	0.339844	0.945313	-0.093750	0.033028	-0.087156	0.147706	-5.706787	-1.647949	-4.272461
C:\Users\cware\Desktop\Steller20November\TagTesting20Nov2013\M8.DSG	11-1-2013	15:36:58	173518.000000	3470.360000	0.335938	0.953125	-0.089844	0.032110	-0.087156	0.147706	-5.645752	-1.586914	-4.165649
C:\Users\cware\Desktop\Steller20November\TagTesting20Nov2013\M8.DSG	11-1-2013	15:36:58	173519.000000	3470.380000	0.335938	0.945313	-0.089844	0.032110	-0.088073	0.149541	-5.661011	-2.014160	-4.196167
C:\Users\cware\Desktop\Steller20November\TagTesting20Nov2013\M8.DSG	11-1-2013	15:36:58	173520.000000	3470.400000	0.335938	0.949219	-0.097656	0.032110	-0.088073	0.149541	-5.767822	-1.785278	-4.318237
C:\Users\cware\Desktop\Steller20November\TagTesting20Nov2013\M8.DSG	11-1-2013	15:36:58	173521.000000	3470.420000	0.335938	0.953125	-0.101563	0.032110	-0.087156	0.148624	-5.706787	-1.693726	-4.440308
C:\Users\cware\Desktop\Steller20November\TagTesting20Nov2013\M8.DSG	11-1-2013	15:36:58	173522.000000	3470.440000	0.332031	0.949219	-0.089844	0.033028	-0.088073	0.148624	-5.767822	-1.831055	-4.333496
C:\Users\cware\Desktop\Steller20November\TagTesting20Nov2013\M8.DSG	11-1-2013	15:36:58	173523.000000	3470.460000	0.339844	0.945313	-0.093750	0.032110	-0.087156	0.147706	-5.722046	-1.983643	-4.287720
C:\Users\cware\Desktop\Steller20November\TagTesting20Nov2013\M8.DSG	11-1-2013	15:36:58	173524.000000	3470.480000	0.332031	0.941406	-0.089844	0.032110	-0.087156	0.148624	-5.737305	-2.136230	-4.241943
C:\Users\cware\Desktop\Steller20November\TagTesting20Nov2013\M8.DSG	11-1-2013	15:36:58	173525.000000	3470.500000	0.332031	0.941406	-0.089844	0.031193	-0.087156	0.149541	-5.722046	-1.602173	-4.241943
C:\Users\cware\Desktop\Steller20November\TagTesting20Nov2013\M8.DSG	11-1-2013	15:36:58	173526.000000	3470.520000	0.339844	0.941406	-0.085938	0.031193	-0.087156	0.147706	-5.584717	-1.907349	-4.272461
C:\Users\cware\Desktop\Steller20November\TagTesting20Nov2013\M8.DSG	11-1-2013	15:36:58	173527.000000	3470.540000	0.335938	0.949219	-0.101563	0.033028	-0.088073	0.148624	-5.630493	-1.831055	-4.165649
C:\Users\cware\Desktop\Steller20November\TagTesting20Nov2013\M8.DSG	11-1-2013	15:36:58	173528.000000	3470.560000	0.339844	0.949219	-0.097656	0.032110	-0.088073	0.148624	-5.645752	-1.770020	-4.348755
C:\Users\cware\Desktop\Steller20November\TagTesting20Nov2013\M8.DSG	11-1-2013	15:36:58	173529.000000	3470.580000	0.335938	0.949219	-0.093750	0.032110	-0.088073	0.148624	-5.569458	-1.922607	-4.364014
C:\Users\cware\Desktop\Steller20November\TagTesting20Nov2013\M8.DSG	11-1-2013	15:36:58	173530.000000	3470.600000	0.332031	0.945313	-0.085938	0.032110	-0.087156	0.147706	-5.722046	-1.861572	-4.287720
C:\Users\cware\Desktop\Steller20November\TagTesting20Nov2013\M8.DSG	11-1-2013	15:36:58	173531.000000	3470.620000	0.335938	0.949219	-0.093750	0.033028	-0.087156	0.148624	-5.645752	-2.014160	-4.302979
C:\Users\cware\Desktop\Steller20November\TagTesting20Nov2013\M8.DSG	11-1-2013	15:36:58	173532.000000	3470.640000	0.335938	0.945313	-0.085938	0.033028	-0.087156	0.148624	-5.828857	-1.998901	-4.165649
C:\Users\cware\Desktop\Steller20November\TagTesting20Nov2013\M8.DSG	11-1-2013	15:36:58	173533.000000	3470.660000	0.335938	0.949219	-0.097656	0.032110	-0.086239	0.147706	-5.950928	-2.014160	-4.516602
C:\Users\cware\Desktop\Steller20November\TagTesting20Nov2013\M8.DSG	11-1-2013	15:36:58	173534.000000	3470.680000	0.335938	0.945313	-0.101563	0.032110	-0.087156	0.148624	-5.706787	-1.876831	-4.272461
C:\Users\cware\Desktop\Steller20November\TagTesting20Nov2013\M8.DSG	11-1-2013	15:36:58	173535.000000	3470.700000	0.339844	0.949219	-0.093750	0.032110	-0.087156	0.148624	-5.661011	-1.785278	-4.379272
C:\Users\cware\Desktop\Steller20November\TagTesting20Nov2013\M8.DSG	11-1-2013	15:36:58	173536.000000	3470.720000	0.335938	0.949219	-0.085938	0.032110	-0.087156	0.149541	-5.767822	-2.151489	-4.455566
C:\Users\cware\Desktop\Steller20November\TagTesting20Nov2013\M8.DSG	11-1-2013	15:36:58	173537.000000	3470.740000	0.335938	0.945313	-0.085938	0.032110	-0.087156	0.149541	-5.752563	-1.937866	-4.348755
C:\Users\cware\Desktop\Steller20November\TagTesting20Nov2013\M8.DSG	11-1-2013	15:36:58	173538.000000	3470.760000	0.339844	0.945313	-0.082031	0.033028	-0.087156	0.147706	-5.645752	-2.014160	-4.394531
C:\Users\cware\Desktop\Steller20November\TagTesting20Nov2013\M8.DSG	11-1-2013	15:36:58	173539.000000	3470.780000	0.332031	0.941406	-0.093750	0.032110	-0.087156	0.149541	-5.859375	-1.663208	-4.119873
C:\Users\cware\Desktop\Steller20November\TagTesting20Nov2013\M8.DSG	11-1-2013	15:36:58	173540.000000	3470.800000	0.332031	0.945313	-0.089844	0.033028	-0.087156	0.148624	-5.722046	-1.907349	-4.226685
C:\Users\cware\Desktop\Steller20November\TagTesting20Nov2013\M8.DSG	11-1-2013	15:36:58	173541.000000	3470.820000	0.339844	0.945313	-0.089844	0.033028	-0.086239	0.150459	-5.767822	-1.907349	-4.348755
C:\Users\cware\Desktop\Steller20November\TagTesting20Nov2013\M8.DSG	11-1-2013	15:36:58	173542.000000	3470.840000	0.332031	0.945313	-0.093750	0.033028	-0.088073	0.148624	-5.767822	-1.892090	-4.241943
C:\Users\cware\Desktop\Steller20November\TagTesting20Nov2013\M8.DSG	11-1-2013	15:36:58	173543.000000	3470.860000	0.332031	0.945313	-0.089844	0.033028	-0.088073	0.148624	-5.767822	-1.861572	-4.318237
C:\Users\cware\Desktop\Steller20November\TagTesting20Nov2013\M8.DSG	11-1-2013	15:36:58	173544.000000	3470.880000	0.335938	0.945313	-0.097656	0.032110	-0.088073	0.148624	-5.676270	-1.922607	-4.180908
C:\Users\cware\Desktop\Steller20November\TagTesting20Nov2013\M8.DSG	11-1-2013	15:36:58	173545.000000	3470.900000	0.332031	0.953125	-0.085938	0.032110	-0.087156	0.148624	-5.584717	-1.708984	-4.165649
C:\Users\cware\Desktop\Steller20November\TagTesting20Nov2013\M8.DSG	11-1-2013	15:36:58	173546.000000	3470.920000	0.339844	0.949219	-0.089844	0.033945	-0.088073	0.148624	-5.752563	-1.586914	-4.211426
C:\Users\cware\Desktop\Steller20November\TagTesting20Nov2013\M8.DSG	11-1-2013	15:36:58	173547.000000	3470.940000	0.339844	0.949219	-0.089844	0.032110	-0.086239	0.149541	-5.783081	-1.678467	-4.333496
C:\Users\cware\Desktop\Steller20November\TagTesting20Nov2013\M8.DSG	11-1-2013	15:36:58	173548.000000	3470.960000	0.328125	0.957031	-0.089844	0.032110	-0.088073	0.148624	-5.630493	-1.647949	-4.135132
C:\Users\cware\Desktop\Steller20November\TagTesting20Nov2013\M8.DSG	11-1-2013	15:36:58	173549.000000	3470.980000	0.343750	0.941406	-0.093750	0.033028	-0.087156	0.148624	-5.661011	-1.785278	-4.074097
C:\Users\cware\Desktop\Steller20November\TagTesting20Nov2013\M8.DSG	11-1-2013	15:36:58	173550.000000	3471.000000	0.328125	0.945313	-0.085938	0.032110	-0.087156	0.148624	-5.523682	-1.235962	-4.119873
C:\Users\cware\Desktop\Steller20November\TagTesting20Nov2013\M8.DSG	11-1-2013	15:36:58	173551.000000	3471.020000	0.328125	0.945313	-0.085938	0.033028	-0.087156	0.149541	-5.645752	-1.464844	-4.318237
C:\Users\cware\Desktop\Steller20November\TagTesting20Nov2013\M8.DSG	11-1-2013	15:36:58	173552.000000	3471.040000	0.335938	0.949219	-0.093750	0.031193	-0.088073	0.148624	-5.554199	-1.358032	-4.302979
C:\Users\cware\Desktop\Steller20November\TagTesting20Nov2013\M8.DSG	11-1-2013	15:36:58	173553.000000	3471.060000	0.335938	0.953125	-0.089844	0.033028	-0.088073	0.147706	-5.783081	-1.373291	-4.196167
C:\Users\cware\Desktop\Steller20November\TagTesting20Nov2013\M8.DSG	11-1-2013	15:36:58	173554.000000	3471.080000	0.332031	0.949219	-0.085938	0.032110	-0.086239	0.150459	-5.706787	-1.480103	-4.302979
C:\Users\cware\Desktop\Steller20November\TagTesting20Nov2013\M8.DSG	11-1-2013	15:36:58	173555.000000	3471.100000	0.335938	0.945313	-0.097656	0.032110	-0.087156	0.148624	-5.584717	-1.632690	-4.150391
C:\Users\cware\Desktop\Steller20November\TagTesting20Nov2013\M8.DSG	11-1-2013	15:36:58	173556.000000	3471.120000	0.328125	0.949219	-0.093750	0.033028	-0.087156	0.149541	-5.783081	-1.693726	-4.501343
C:\Users\cware\Desktop\Steller20November\TagTesting20Nov2013\M8.DSG	11-1-2013	15:36:58	173557.000000	3471.140000	0.332031	0.941406	-0.097656	0.032110	-0.088073	0.150459	-5.630493	-1.739502	-4.302979
C:\Users\cware\Desktop\Steller20November\TagTesting20Nov2013\M8.DSG	11-1-2013	15:36:58	173558.000000	3471.160000	0.332031	0.937500	-0.093750	0.032110	-0.087156	0.148624	-5.752563	-1.937866	-4.104614
C:\Users\cware\Desktop\Steller20November\TagTesting20Nov2013\M8.DSG	11-1-2013	15:36:58	173559.000000	3471.180000	0.335938	0.945313	-0.089844	0.033028	-0.087156	0.148624	-5.722046	-1.876831	-4.165649
C:\Users\cware\Desktop\Steller20November\TagTesting20Nov2013\M8.DSG	11-1-2013	15:36:58	173560.000000	3471.200000	0.335938	0.949219	-0.093750	0.032110	-0.088073	0.149541	-5.676270	-1.602173	-4.318237
C:\Users\cware\Desktop\Steller20November\TagTesting20Nov2013\M8.DSG	11-1-2013	15:36:58	173561.000000	3471.220000	0.332031	0.945313	-0.085938	0.033028	-0.087156	0.148624	-5.737305	-1.586914	-4.180908
C:\Users\cware\Desktop\Steller20November\TagTesting20Nov2013\M8.DSG	11-1-2013	15:36:58	173562.000000	3471.240000	0.332031	0.949219	-0.089844	0.033028	-0.087156	0.148624	-5.737305	-1.754761	-4.135132
C:\Users\cware\Desktop\Steller20November\TagTesting20Nov2013\M8.DSG	11-1-2013	15:36:58	173563.000000	3471.260000	0.332031	0.945313	-0.093750	0.032110	-0.087156	0.148624	-5.661011	-1.480103	-4.165649
C:\Users\cware\Desktop\Steller20November\TagTesting20Nov2013\M8.DSG	11-1-2013	15:36:58	173564.000000	3471.280000	0.332031	0.945313	-0.093750	0.032110	-0.088073	0.147706	-5.767822	-1.449585	-4.318237
C:\Users\cware\Desktop\Steller20November\TagTesting20Nov2013\M8.DSG	11-1-2013	15:36:58	173565.000000	3471.300000	0.343750	0.949219	-0.085938	0.033028	-0.090826	0.148624	-5.767822	-1.327515	-4.272461
C:\Users\cware\Desktop\Steller20November\TagTesting20Nov2013\M8.DSG	11-1-2013	15:36:58	173566.000000	3471.320000	0.332031	0.945313	-0.093750	0.031193	-0.086239	0.148624	-5.767822	-1.632690	-4.272461
C:\Users\cware\Desktop\Steller20November\TagTesting20Nov2013\M8.DSG	11-1-2013	15:36:58	173567.000000	3471.340000	0.343750	0.941406	-0.101563	0.033028	-0.088073	0.148624	-5.584717	-1.678467	-4.379272
C:\Users\cware\Desktop\Steller20November\TagTesting20Nov2013\M8.DSG	11-1-2013	15:36:58	173568.000000	3471.360000	0.332031	0.945313	-0.089844	0.032110	-0.086239	0.149541	-5.584717	-1.663208	-4.318237
C:\Users\cware\Desktop\Steller20November\TagTesting20Nov2013\M8.DSG	11-1-2013	15:36:58	173569.000000	3471.380000	0.339844	0.941406	-0.085938	0.033028	-0.087156	0.147706	-5.706787	-1.754761	-4.318237
C:\Users\cware\Desktop\Steller20November\TagTesting20Nov2013\M8.DSG	11-1-2013	15:36:58	173570.000000	3471.400000	0.335938	0.945313	-0.089844	0.033028	-0.087156	0.148624	-5.615234	-1.495361	-4.272461
C:\Users\cware\Desktop\Steller20November\TagTesting20Nov2013\M8.DSG	11-1-2013	15:36:58	173571.000000	3471.420000	0.332031	0.945313	-0.089844	0.032110	-0.086239	0.148624	-5.722046	-1.586914	-4.226685
C:\Users\cware\Desktop\Steller20November\TagTesting20Nov2013\M8.DSG	11-1-2013	15:36:58	173572.000000	3471.440000	0.339844	0.945313	-0.085938	0.032110	-0.088073	0.147706	-5.844116	-1.754761	-4.302979
C:\Users\cware\Desktop\Steller20November\TagTesting20Nov2013\M8.DSG	11-1-2013	15:36:58	173573.000000	3471.460000	0.332031	0.941406	-0.089844	0.032110	-0.088073	0.148624	-5.599976	-1.876831	-4.379272
C:\Users\cware\Desktop\Steller20November\TagTesting20Nov2013\M8.DSG	11-1-2013	15:36:58	173574.000000	3471.480000	0.332031	0.945313	-0.089844	0.032110	-0.087156	0.147706	-5.676270	-1.556396	-4.287720
C:\Users\cware\Desktop\Steller20November\TagTesting20Nov2013\M8.DSG	11-1-2013	15:36:58	173575.000000	3471.500000	0.339844	0.941406	-0.093750	0.033028	-0.087156	0.147706	-5.691528	-1.510620	-4.241943
C:\Users\cware\Desktop\Steller20November\TagTesting20Nov2013\M8.DSG	11-1-2013	15:36:58	173576.000000	3471.520000	0.332031	0.949219	-0.089844	0.032110	-0.087156	0.147706	-5.767822	-1.831055	-4.226685
C:\Users\cware\Desktop\Steller20November\TagTesting20Nov2013\M8.DSG	11-1-2013	15:36:58	173577.000000	3471.540000	0.332031	0.949219	-0.089844	0.031193	-0.087156	0.148624	-5.630493	-1.724243	-4.272461
C:\Users\cware\Desktop\Steller20November\TagTesting20Nov2013\M8.DSG	11-1-2013	15:36:58	173578.000000	3471.560000	0.332031	0.953125	-0.089844	0.033028	-0.088073	0.147706	-5.752563	-1.266479	-4.180908
C:\Users\cware\Desktop\Steller20November\TagTesting20Nov2013\M8.DSG	11-1-2013	15:36:58	173579.000000	3471.580000	0.332031	0.945313	-0.089844	0.031193	-0.086239	0.148624	-5.691528	-1.647949	-4.272461
C:\Users\cware\Desktop\Steller20November\TagTesting20Nov2013\M8.DSG	11-1-2013	15:36:58	173580.000000	3471.600000	0.332031	0.945313	-0.097656	0.032110	-0.087156	0.148624	-5.828857	-1.983643	-4.150391
C:\Users\cware\Desktop\Steller20November\TagTesting20Nov2013\M8.DSG	11-1-2013	15:36:58	173581.000000	3471.620000	0.335938	0.937500	-0.089844	0.032110	-0.087156	0.147706	-5.783081	-1.510620	-4.150391
C:\Users\cware\Desktop\Steller20November\TagTesting20Nov2013\M8.DSG	11-1-2013	15:36:58	173582.000000	3471.640000	0.335938	0.945313	-0.097656	0.032110	-0.087156	0.148624	-5.691528	-1.251221	-4.287720
C:\Users\cware\Desktop\Steller20November\TagTesting20Nov2013\M8.DSG	11-1-2013	15:36:58	173583.000000	3471.660000	0.328125	0.945313	-0.093750	0.032110	-0.087156	0.147706	-5.554199	-1.708984	-4.104614
C:\Users\cware\Desktop\Steller20November\TagTesting20Nov2013\M8.DSG	11-1-2013	15:36:58	173584.000000	3471.680000	0.332031	0.941406	-0.089844	0.032110	-0.087156	0.147706	-5.706787	-1.571655	-4.272461
C:\Users\cware\Desktop\Steller20November\TagTesting20Nov2013\M8.DSG	11-1-2013	15:36:58	173585.000000	3471.700000	0.335938	0.945313	-0.089844	0.031193	-0.088073	0.148624	-5.554199	-1.541138	-4.013062
C:\Users\cware\Desktop\Steller20November\TagTesting20Nov2013\M8.DSG	11-1-2013	15:36:58	173586.000000	3471.720000	0.343750	0.937500	-0.089844	0.033028	-0.087156	0.148624	-5.630493	-1.739502	-4.165649
C:\Users\cware\Desktop\Steller20November\TagTesting20Nov2013\M8.DSG	11-1-2013	15:36:58	173587.000000	3471.740000	0.339844	0.945313	-0.097656	0.032110	-0.088073	0.147706	-5.767822	-1.419067	-4.104614
C:\Users\cware\Desktop\Steller20November\TagTesting20Nov2013\M8.DSG	11-1-2013	15:36:58	173588.000000	3471.760000	0.335938	0.945313	-0.093750	0.032110	-0.087156	0.147706	-5.569458	-1.678467	-4.074097
C:\Users\cware\Desktop\Steller20November\TagTesting20Nov2013\M8.DSG	11-1-2013	15:36:58	173589.000000	3471.780000	0.339844	0.945313	-0.093750	0.031193	-0.087156	0.148624	-5.615234	-1.785278	-4.058838
C:\Users\cware\Desktop\Steller20November\TagTesting20Nov2013\M8.DSG	11-1-2013	15:36:58	173590.000000	3471.800000	0.335938	0.941406	-0.097656	0.032110	-0.087156	0.148624	-5.538940	-1.556396	-4.440308
C:\Users\cware\Desktop\Steller20November\TagTesting20Nov2013\M8.DSG	11-1-2013	15:36:58	173591.000000	3471.820000	0.339844	0.945313	-0.089844	0.032110	-0.087156	0.148624	-5.584717	-1.403809	-4.180908
C:\Users\cware\Desktop\Steller20November\TagTesting20Nov2013\M8.DSG	11-1-2013	15:36:58	173592.000000	3471.840000	0.335938	0.949219	-0.101563	0.032110	-0.087156	0.149541	-5.615234	-1.602173	-4.241943
C:\Users\cware\Desktop\Steller20November\TagTesting20Nov2013\M8.DSG	11-1-2013	15:36:58	173593.000000	3471.860000	0.335938	0.949219	-0.089844	0.033028	-0.087156	0.148624	-5.813599	-1.525879	-4.257202
C:\Users\cware\Desktop\Steller20November\TagTesting20Nov2013\M8.DSG	11-1-2013	15:36:58	173594.000000	3471.880000	0.335938	0.945313	-0.097656	0.032110	-0.086239	0.149541	-5.676270	-1.495361	-4.196167
C:\Users\cware\Desktop\Steller20November\TagTesting20Nov2013\M8.DSG	11-1-2013	15:36:58	173595.000000	3471.900000	0.339844	0.945313	-0.093750	0.032110	-0.088073	0.148624	-5.508423	-1.983643	-4.287720
C:\Users\cware\Desktop\Steller20November\TagTesting20Nov2013\M8.DSG	11-1-2013	15:36:58	173596.000000	3471.920000	0.339844	0.941406	-0.093750	0.033028	-0.087156	0.148624	-5.584717	-1.922607	-4.257202
C:\Users\cware\Desktop\Steller20November\TagTesting20Nov2013\M8.DSG	11-1-2013	15:36:58	173597.000000	3471.940000	0.339844	0.945313	-0.085938	0.032110	-0.088073	0.149541	-5.630493	-1.693726	-4.379272
C:\Users\cware\Desktop\Steller20November\TagTesting20Nov2013\M8.DSG	11-1-2013	15:36:58	173598.000000	3471.960000	0.335938	0.949219	-0.089844	0.031193	-0.087156	0.146789	-5.767822	-1.876831	-4.180908
C:\Users\cware\Desktop\Steller20November\TagTesting20Nov2013\M8.DSG	11-1-2013	15:36:58	173599.000000	3471.980000	0.332031	0.937500	-0.101563	0.032110	-0.087156	0.148624	-5.615234	-1.815796	-4.287720
C:\Users\cware\Desktop\Steller20November\TagTesting20Nov2013\M8.DSG	11-1-2013	15:36:58	173600.000000	3472.000000	0.335938	0.941406	-0.082031	0.032110	-0.086239	0.148624	-5.645752	-1.739502	-4.302979
C:\Users\cware\Desktop\Steller20November\TagTesting20Nov2013\M8.DSG	11-1-2013	15:36:58	173601.000000	3472.020000	0.328125	0.953125	-0.093750	0.032110	-0.087156	0.148624	-5.615234	-1.937866	-4.104614
C:\Users\cware\Desktop\Steller20November\TagTesting20Nov2013\M8.DSG	11-1-2013	15:36:58	173602.000000	3472.040000	0.328125	0.949219	-0.089844	0.031193	-0.086239	0.147706	-5.676270	-1.876831	-4.394531
C:\Users\cware\Desktop\Steller20November\TagTesting20Nov2013\M8.DSG	11-1-2013	15:36:58	173603.000000	3472.060000	0.328125	0.949219	-0.089844	0.031193	-0.087156	0.147706	-5.722046	-1.907349	-4.455566
C:\Users\cware\Desktop\Steller20November\TagTesting20Nov2013\M8.DSG	11-1-2013	15:36:58	173604.000000	3472.080000	0.339844	0.945313	-0.085938	0.031193	-0.087156	0.148624	-5.615234	-1.876831	-4.394531
C:\Users\cware\Desktop\Steller20November\TagTesting20Nov2013\M8.DSG	11-1-2013	15:36:58	173605.000000	3472.100000	0.339844	0.937500	-0.093750	0.032110	-0.087156	0.147706	-5.722046	-1.907349	-4.211426
C:\Users\cware\Desktop\Steller20November\TagTesting20Nov2013\M8.DSG	11-1-2013	15:36:58	173606.000000	3472.120000	0.332031	0.945313	-0.085938	0.033028	-0.086239	0.147706	-5.676270	-1.602173	-4.302979
C:\Users\cware\Desktop\Steller20November\TagTesting20Nov2013\M8.DSG	11-1-2013	15:36:58	173607.000000	3472.140000	0.335938	0.945313	-0.089844	0.033028	-0.087156	0.147706	-5.523682	-1.739502	-4.180908
C:\Users\cware\Desktop\Steller20November\TagTesting20Nov2013\M8.DSG	11-1-2013	15:36:58	173608.000000	3472.160000	0.332031	0.949219	-0.085938	0.031193	-0.087156	0.148624	-5.676270	-2.059937	-4.180908
C:\Users\cware\Desktop\Steller20November\TagTesting20Nov2013\M8.DSG	11-1-2013	15:36:58	173609.000000	3472.180000	0.335938	0.949219	-0.082031	0.032110	-0.086239	0.148624	-5.630493	-1.861572	-4.180908
C:\Users\cware\Desktop\Steller20November\TagTesting20Nov2013\M8.DSG	11-1-2013	15:36:58	173610.000000	3472.200000	0.335938	0.945313	-0.093750	0.031193	-0.087156	0.147706	-5.661011	-1.800537	-4.470825
C:\Users\cware\Desktop\Steller20November\TagTesting20Nov2013\M8.DSG	11-1-2013	15:36:58	173611.000000	3472.220000	0.335938	0.933594	-0.089844	0.032110	-0.088073	0.148624	-5.630493	-1.922607	-4.318237
C:\Users\cware\Desktop\Steller20November\TagTesting20Nov2013\M8.DSG	11-1-2013	15:36:58	173612.000000	3472.240000	0.332031	0.949219	-0.089844	0.033028	-0.087156	0.148624	-5.737305	-1.968384	-4.302979
C:\Users\cware\Desktop\Steller20November\TagTesting20Nov2013\M8.DSG	11-1-2013	15:36:58	173613.000000	3472.260000	0.339844	0.945313	-0.085938	0.032110	-0.087156	0.149541	-5.599976	-1.983643	-4.180908
C:\Users\cware\Desktop\Steller20November\TagTesting20Nov2013\M8.DSG	11-1-2013	15:36:58	173614.000000	3472.280000	0.335938	0.941406	-0.089844	0.032110	-0.086239	0.147706	-5.676270	-1.968384	-4.211426
C:\Users\cware\Desktop\Steller20November\TagTesting20Nov2013\M8.DSG	11-1-2013	15:36:58	173615.000000	3472.300000	0.335938	0.949219	-0.089844	0.032110	-0.088073	0.148624	-5.630493	-2.029419	-4.257202
C:\Users\cware\Desktop\Steller20November\TagTesting20Nov2013\M8.DSG	11-1-2013	15:36:58	173616.000000	3472.320000	0.339844	0.945313	-0.089844	0.033028	-0.087156	0.148624	-5.615234	-2.136230	-4.196167
C:\Users\cware\Desktop\Steller20November\TagTesting20Nov2013\M8.DSG	11-1-2013	15:36:58	173617.000000	3472.340000	0.339844	0.945313	-0.085938	0.033028	-0.087156	0.148624	-5.645752	-1.998901	-4.394531
C:\Users\cware\Desktop\Steller20November\TagTesting20Nov2013\M8.DSG	11-1-2013	15:36:58	173618.000000	3472.360000	0.335938	0.945313	-0.089844	0.033028	-0.086239	0.146789	-5.706787	-2.014160	-4.333496
C:\Users\cware\Desktop\Steller20November\TagTesting20Nov2013\M8.DSG	11-1-2013	15:36:58	173619.000000	3472.380000	0.332031	0.949219	-0.085938	0.032110	-0.087156	0.147706	-5.737305	-2.029419	-4.272461
C:\Users\cware\Desktop\Steller20November\TagTesting20Nov2013\M8.DSG	11-1-2013	15:36:58	173620.000000	3472.400000	0.335938	0.945313	-0.093750	0.032110	-0.088073	0.147706	-5.828857	-1.632690	-4.211426
C:\Users\cware\Desktop\Steller20November\TagTesting20Nov2013\M8.DSG	11-1-2013	15:36:58	173621.000000	3472.420000	0.335938	0.941406	-0.089844	0.032110	-0.086239	0.148624	-5.767822	-2.197266	-4.287720
C:\Users\cware\Desktop\Steller20November\TagTesting20Nov2013\M8.DSG	11-1-2013	15:36:58	173622.000000	3472.440000	0.335938	0.941406	-0.089844	0.032110	-0.087156	0.149541	-5.813599	-1.907349	-4.302979
C:\Users\cware\Desktop\Steller20November\TagTesting20Nov2013\M8.DSG	11-1-2013	15:36:58	173623.000000	3472.460000	0.339844	0.945313	-0.089844	0.033028	-0.086239	0.148624	-5.569458	-1.998901	-4.241943
C:\Users\cware\Desktop\Steller20November\TagTesting20Nov2013\M8.DSG	11-1-2013	15:36:58	173624.000000	3472.480000	0.335938	0.945313	-0.089844	0.032110	-0.088073	0.149541	-5.599976	-2.120972	-4.348755
C:\Users\cware\Desktop\Steller20November\TagTesting20Nov2013\M8.DSG	11-1-2013	15:36:58	173625.000000	3472.500000	0.343750	0.949219	-0.085938	0.032110	-0.087156	0.149541	-5.798340	-1.632690	-4.257202
C:\Users\cware\Desktop\Steller20November\TagTesting20Nov2013\M8.DSG	11-1-2013	15:36:58	173626.000000	3472.520000	0.343750	0.945313	-0.089844	0.032110	-0.087156	0.148624	-5.615234	-1.953125	-4.104614
C:\Users\cware\Desktop\Steller20November\TagTesting20Nov2013\M8.DSG	11-1-2013	15:36:58	173627.000000	3472.540000	0.335938	0.949219	-0.085938	0.032110	-0.086239	0.148624	-5.722046	-1.815796	-4.241943
C:\Users\cware\Desktop\Steller20November\TagTesting20Nov2013\M8.DSG	11-1-2013	15:36:58	173628.000000	3472.560000	0.339844	0.941406	-0.093750	0.033028	-0.087156	0.149541	-5.813599	-1.937866	-4.287720
C:\Users\cware\Desktop\Steller20November\TagTesting20Nov2013\M8.DSG	11-1-2013	15:36:58	173629.000000	3472.580000	0.339844	0.945313	-0.093750	0.033028	-0.087156	0.148624	-5.645752	-1.480103	-4.196167
C:\Users\cware\Desktop\Steller20November\TagTesting20Nov2013\M8.DSG	11-1-2013	15:36:58	173630.000000	3472.600000	0.332031	0.945313	-0.093750	0.033028	-0.087156	0.148624	-5.661011	-1.785278	-4.287720
C:\Users\cware\Desktop\Steller20November\TagTesting20Nov2013\M8.DSG	11-1-2013	15:36:58	173631.000000	3472.620000	0.332031	0.945313	-0.089844	0.032110	-0.087156	0.148624	-5.538940	-1.434326	-4.226685
C:\Users\cware\Desktop\Steller20November\TagTesting20Nov2013\M8.DSG	11-1-2013	15:36:58	173632.000000	3472.640000	0.335938	0.945313	-0.093750	0.033028	-0.087156	0.148624	-5.691528	-1.800537	-4.119873
C:\Users\cware\Desktop\Steller20November\TagTesting20Nov2013\M8.DSG	11-1-2013	15:36:58	173633.000000	3472.660000	0.332031	0.945313	-0.101563	0.032110	-0.087156	0.148624	-5.645752	-1.785278	-4.211426
C:\Users\cware\Desktop\Steller20November\TagTesting20Nov2013\M8.DSG	11-1-2013	15:36:58	173634.000000	3472.680000	0.335938	0.945313	-0.089844	0.033028	-0.087156	0.147706	-5.447388	-1.754761	-4.135132
C:\Users\cware\Desktop\Steller20November\TagTesting20Nov2013\M8.DSG	11-1-2013	15:36:58	173635.000000	3472.700000	0.324219	0.953125	-0.089844	0.032110	-0.087156	0.149541	-5.523682	-1.434326	-4.074097
C:\Users\cware\Desktop\Steller20November\TagTesting20Nov2013\M8.DSG	11-1-2013	15:36:58	173636.000000	3472.720000	0.339844	0.945313	-0.089844	0.032110	-0.087156	0.147706	-5.645752	-1.770020	-4.257202
C:\Users\cware\Desktop\Steller20November\TagTesting20Nov2013\M8.DSG	11-1-2013	15:36:58	173637.000000	3472.740000	0.332031	0.945313	-0.097656	0.032110	-0.087156	0.148624	-5.691528	-1.861572	-4.150391
C:\Users\cware\Desktop\Steller20November\TagTesting20Nov2013\M8.DSG	11-1-2013	15:36:58	173638.000000	3472.760000	0.339844	0.945313	-0.097656	0.033028	-0.087156	0.147706	-5.676270	-1.632690	-4.272461
C:\Users\cware\Desktop\Steller20November\TagTesting20Nov2013\M8.DSG	11-1-2013	15:36:58	173639.000000	3472.780000	0.339844	0.937500	-0.097656	0.032110	-0.087156	0.148624	-5.691528	-1.434326	-4.226685
C:\Users\cware\Desktop\Steller20November\TagTesting20Nov2013\M8.DSG	11-1-2013	15:36:58	173640.000000	3472.800000	0.332031	0.949219	-0.089844	0.032110	-0.086239	0.148624	-5.615234	-1.663208	-4.226685
C:\Users\cware\Desktop\Steller20November\TagTesting20Nov2013\M8.DSG	11-1-2013	15:36:58	173641.000000	3472.820000	0.332031	0.949219	-0.089844	0.033028	-0.086239	0.148624	-5.661011	-1.678467	-4.241943
C:\Users\cware\Desktop\Steller20November\TagTesting20Nov2013\M8.DSG	11-1-2013	15:36:58	173642.000000	3472.840000	0.332031	0.949219	-0.093750	0.033028	-0.087156	0.147706	-5.554199	-1.708984	-4.302979
C:\Users\cware\Desktop\Steller20November\TagTesting20Nov2013\M8.DSG	11-1-2013	15:36:58	173643.000000	3472.860000	0.335938	0.949219	-0.089844	0.032110	-0.087156	0.149541	-5.661011	-1.724243	-4.348755
C:\Users\cware\Desktop\Steller20November\TagTesting20Nov2013\M8.DSG	11-1-2013	15:36:58	173644.000000	3472.880000	0.335938	0.949219	-0.093750	0.032110	-0.086239	0.148624	-5.584717	-1.846313	-4.028320
C:\Users\cware\Desktop\Steller20November\TagTesting20Nov2013\M8.DSG	11-1-2013	15:36:58	173645.000000	3472.900000	0.339844	0.945313	-0.089844	0.032110	-0.088073	0.148624	-5.752563	-1.617432	-4.257202
C:\Users\cware\Desktop\Steller20November\TagTesting20Nov2013\M8.DSG	11-1-2013	15:36:58	173646.000000	3472.920000	0.339844	0.957031	-0.101563	0.032110	-0.087156	0.148624	-5.538940	-1.754761	-4.409790
C:\Users\cware\Desktop\Steller20November\TagTesting20Nov2013\M8.DSG	11-1-2013	15:36:58	173647.000000	3472.940000	0.339844	0.953125	-0.101563	0.033028	-0.087156	0.148624	-5.584717	-1.754761	-4.257202
C:\Users\cware\Desktop\Steller20November\TagTesting20Nov2013\M8.DSG	11-1-2013	15:36:58	173648.000000	3472.960000	0.339844	0.945313	-0.085938	0.032110	-0.088073	0.148624	-5.844116	-1.861572	-4.074097
C:\Users\cware\Desktop\Steller20November\TagTesting20Nov2013\M8.DSG	11-1-2013	15:36:58	173649.000000	3472.980000	0.343750	0.953125	-0.089844	0.033028	-0.086239	0.149541	-5.554199	-1.876831	-4.119873
C:\Users\cware\Desktop\Steller20November\TagTesting20Nov2013\M8.DSG	11-1-2013	15:36:58	173650.000000	3473.000000	0.339844	0.949219	-0.097656	0.033028	-0.087156	0.148624	-5.737305	-1.510620	-4.196167
C:\Users\cware\Desktop\Steller20November\TagTesting20Nov2013\M8.DSG	11-1-2013	15:36:58	173651.000000	3473.020000	0.339844	0.953125	-0.093750	0.032110	-0.087156	0.148624	-5.737305	-1.708984	-4.333496
C:\Users\cware\Desktop\Steller20November\TagTesting20Nov2013\M8.DSG	11-1-2013	15:36:58	173652.000000	3473.040000	0.335938	0.945313	-0.082031	0.033028	-0.087156	0.148624	-5.661011	-1.434326	-4.119873
C:\Users\cware\Desktop\Steller20November\TagTesting20Nov2013\M8.DSG	11-1-2013	15:36:58	173653.000000	3473.060000	0.335938	0.953125	-0.089844	0.032110	-0.087156	0.148624	-5.630493	-1.998901	-4.119873
C:\Users\cware\Desktop\Steller20November\TagTesting20Nov2013\M8.DSG	11-1-2013	15:36:58	173654.000000	3473.080000	0.332031	0.949219	-0.082031	0.032110	-0.088073	0.147706	-5.706787	-1.708984	-4.180908
C:\Users\cware\Desktop\Steller20November\TagTesting20Nov2013\M8.DSG	11-1-2013	15:36:58	173655.000000	3473.100000	0.335938	0.949219	-0.093750	0.033028	-0.088073	0.148624	-5.722046	-1.754761	-4.165649
C:\Users\cware\Desktop\Steller20November\TagTesting20Nov2013\M8.DSG	11-1-2013	15:36:58	173656.000000	3473.120000	0.328125	0.953125	-0.093750	0.032110	-0.087156	0.148624	-5.844116	-1.831055	-4.241943
C:\Users\cware\Desktop\Steller20November\TagTesting20Nov2013\M8.DSG	11-1-2013	15:36:58	173657.000000	3473.140000	0.335938	0.949219	-0.093750	0.032110	-0.087156	0.147706	-5.752563	-1.770020	-4.257202
C:\Users\cware\Desktop\Steller20November\TagTesting20Nov2013\M8.DSG	11-1-2013	15:36:58	173658.000000	3473.160000	0.335938	0.949219	-0.089844	0.031193	-0.087156	0.147706	-5.706787	-1.815796	-4.318237
C:\Users\cware\Desktop\Steller20November\TagTesting20Nov2013\M8.DSG	11-1-2013	15:36:58	173659.000000	3473.180000	0.335938	0.949219	-0.093750	0.032110	-0.086239	0.144954	-5.630493	-1.907349	-4.272461
C:\Users\cware\Desktop\Steller20November\TagTesting20Nov2013\M8.DSG	11-1-2013	15:36:58	173660.000000	3473.200000	0.335938	0.945313	-0.093750	0.032110	-0.087156	0.148624	-5.737305	-1.586914	-4.425049
C:\Users\cware\Desktop\Steller20November\TagTesting20Nov2013\M8.DSG	11-1-2013	15:36:58	173661.000000	3473.220000	0.335938	0.945313	-0.089844	0.032110	-0.087156	0.149541	-5.783081	-1.770020	-4.333496
C:\Users\cware\Desktop\Steller20November\TagTesting20Nov2013\M8.DSG	11-1-2013	15:36:58	173662.000000	3473.240000	0.332031	0.945313	-0.097656	0.033028	-0.087156	0.148624	-5.859375	-1.846313	-4.180908
C:\Users\cware\Desktop\Steller20November\TagTesting20Nov2013\M8.DSG	11-1-2013	15:36:58	173663.000000	3473.260000	0.328125	0.945313	-0.093750	0.033028	-0.087156	0.148624	-5.844116	-1.892090	-4.302979
C:\Users\cware\Desktop\Steller20November\TagTesting20Nov2013\M8.DSG	11-1-2013	15:36:58	173664.000000	3473.280000	0.335938	0.949219	-0.089844	0.032110	-0.087156	0.149541	-5.599976	-1.754761	-4.287720
C:\Users\cware\Desktop\Steller20November\TagTesting20Nov2013\M8.DSG	11-1-2013	15:36:58	173665.000000	3473.300000	0.332031	0.949219	-0.101563	0.032110	-0.087156	0.148624	-5.706787	-1.693726	-4.150391
C:\Users\cware\Desktop\Steller20November\TagTesting20Nov2013\M8.DSG	11-1-2013	15:36:58	173666.000000	3473.320000	0.339844	0.945313	-0.085938	0.032110	-0.087156	0.148624	-5.630493	-1.876831	-4.302979
C:\Users\cware\Desktop\Steller20November\TagTesting20Nov2013\M8.DSG	11-1-2013	15:36:58	173667.000000	3473.340000	0.335938	0.941406	-0.105469	0.033028	-0.087156	0.147706	-5.783081	-1.739502	-4.287720
C:\Users\cware\Desktop\Steller20November\TagTesting20Nov2013\M8.DSG	11-1-2013	15:36:58	173668.000000	3473.360000	0.335938	0.941406	-0.089844	0.033028	-0.087156	0.148624	-5.645752	-1.632690	-4.302979
C:\Users\cware\Desktop\Steller20November\TagTesting20Nov2013\M8.DSG	11-1-2013	15:36:58	173669.000000	3473.380000	0.335938	0.949219	-0.093750	0.032110	-0.087156	0.149541	-5.752563	-1.495361	-4.379272
C:\Users\cware\Desktop\Steller20November\TagTesting20Nov2013\M8.DSG	11-1-2013	15:36:58	173670.000000	3473.400000	0.335938	0.953125	-0.089844	0.033945	-0.087156	0.146789	-5.706787	-1.831055	-4.287720
C:\Users\cware\Desktop\Steller20November\TagTesting20Nov2013\M8.DSG	11-1-2013	15:36:58	173671.000000	3473.420000	0.335938	0.953125	-0.082031	0.032110	-0.087156	0.148624	-5.645752	-1.754761	-4.287720
C:\Users\cware\Desktop\Steller20November\TagTesting20Nov2013\M8.DSG	11-1-2013	15:36:58	173672.000000	3473.440000	0.339844	0.945313	-0.085938	0.033028	-0.087156	0.149541	-5.706787	-1.571655	-4.348755
C:\Users\cware\Desktop\Steller20November\TagTesting20Nov2013\M8.DSG	11-1-2013	15:36:58	173673.000000	3473.460000	0.335938	0.949219	-0.089844	0.032110	-0.087156	0.149541	-5.645752	-1.754761	-4.165649
C:\Users\cware\Desktop\Steller20November\TagTesting20Nov2013\M8.DSG	11-1-2013	15:36:58	173674.000000	3473.480000	0.335938	0.941406	-0.089844	0.032110	-0.087156	0.148624	-5.615234	-1.663208	-4.318237
C:\Users\cware\Desktop\Steller20November\TagTesting20Nov2013\M8.DSG	11-1-2013	15:36:58	173675.000000	3473.500000	0.339844	0.953125	-0.085938	0.032110	-0.087156	0.147706	-5.676270	-1.724243	-4.318237
C:\Users\cware\Desktop\Steller20November\TagTesting20Nov2013\M8.DSG	11-1-2013	15:36:58	173676.000000	3473.520000	0.332031	0.945313	-0.093750	0.033028	-0.087156	0.149541	-5.661011	-1.449585	-4.333496
C:\Users\cware\Desktop\Steller20November\TagTesting20Nov2013\M8.DSG	11-1-2013	15:36:58	173677.000000	3473.540000	0.343750	0.941406	-0.085938	0.032110	-0.087156	0.148624	-5.752563	-1.525879	-4.150391
C:\Users\cware\Desktop\Steller20November\TagTesting20Nov2013\M8.DSG	11-1-2013	15:36:58	173678.000000	3473.560000	0.339844	0.945313	-0.082031	0.032110	-0.087156	0.147706	-5.645752	-1.693726	-4.394531
C:\Users\cware\Desktop\Steller20November\TagTesting20Nov2013\M8.DSG	11-1-2013	15:36:58	173679.000000	3473.580000	0.335938	0.945313	-0.097656	0.032110	-0.086239	0.148624	-5.554199	-1.403809	-4.287720
C:\Users\cware\Desktop\Steller20November\TagTesting20Nov2013\M8.DSG	11-1-2013	15:36:58	173680.000000	3473.600000	0.335938	0.953125	-0.093750	0.032110	-0.087156	0.149541	-5.706787	-1.708984	-4.379272
C:\Users\cware\Desktop\Steller20November\TagTesting20Nov2013\M8.DSG	11-1-2013	15:36:58	173681.000000	3473.620000	0.332031	0.941406	-0.093750	0.032110	-0.088073	0.146789	-5.554199	-1.724243	-4.150391
C:\Users\cware\Desktop\Steller20November\TagTesting20Nov2013\M8.DSG	11-1-2013	15:36:58	173682.000000	3473.640000	0.335938	0.945313	-0.097656	0.033028	-0.087156	0.148624	-5.630493	-1.541138	-4.135132
C:\Users\cware\Desktop\Steller20November\TagTesting20Nov2013\M8.DSG	11-1-2013	15:36:58	173683.000000	3473.660000	0.339844	0.941406	-0.089844	0.031193	-0.087156	0.147706	-5.615234	-1.647949	-4.165649
C:\Users\cware\Desktop\Steller20November\TagTesting20Nov2013\M8.DSG	11-1-2013	15:36:58	173684.000000	3473.680000	0.332031	0.949219	-0.093750	0.032110	-0.087156	0.149541	-5.737305	-1.281738	-4.318237
C:\Users\cware\Desktop\Steller20November\TagTesting20Nov2013\M8.DSG	11-1-2013	15:36:58	173685.000000	3473.700000	0.335938	0.945313	-0.089844	0.032110	-0.088073	0.149541	-5.676270	-1.403809	-4.119873
C:\Users\cware\Desktop\Steller20November\TagTesting20Nov2013\M8.DSG	11-1-2013	15:36:58	173686.000000	3473.720000	0.339844	0.949219	-0.093750	0.032110	-0.087156	0.148624	-5.554199	-1.327515	-4.302979
C:\Users\cware\Desktop\Steller20November\TagTesting20Nov2013\M8.DSG	11-1-2013	15:36:58	173687.000000	3473.740000	0.335938	0.949219	-0.097656	0.032110	-0.087156	0.147706	-5.661011	-1.617432	-4.348755
C:\Users\cware\Desktop\Steller20November\TagTesting20Nov2013\M8.DSG	11-1-2013	15:36:58	173688.000000	3473.760000	0.335938	0.945313	-0.085938	0.032110	-0.087156	0.148624	-5.661011	-1.525879	-4.165649
C:\Users\cware\Desktop\Steller20November\TagTesting20Nov2013\M8.DSG	11-1-2013	15:36:58	173689.000000	3473.780000	0.339844	0.941406	-0.085938	0.033028	-0.088073	0.147706	-5.691528	-1.495361	-4.409790
C:\Users\cware\Desktop\Steller20November\TagTesting20Nov2013\M8.DSG	11-1-2013	15:36:58	173690.000000	3473.800000	0.335938	0.949219	-0.093750	0.031193	-0.087156	0.147706	-5.661011	-1.586914	-4.364014
C:\Users\cware\Desktop\Steller20November\TagTesting20Nov2013\M8.DSG	11-1-2013	15:36:58	173691.000000	3473.820000	0.343750	0.945313	-0.089844	0.033028	-0.088073	0.149541	-5.722046	-1.724243	-4.226685
C:\Users\cware\Desktop\Steller20November\TagTesting20Nov2013\M8.DSG	11-1-2013	15:36:58	173692.000000	3473.840000	0.332031	0.941406	-0.093750	0.032110	-0.087156	0.148624	-5.661011	-1.602173	-4.150391
C:\Users\cware\Desktop\Steller20November\TagTesting20Nov2013\M8.DSG	11-1-2013	15:36:58	173693.000000	3473.860000	0.339844	0.949219	-0.089844	0.032110	-0.087156	0.148624	-5.676270	-1.541138	-4.302979
C:\Users\cware\Desktop\Steller20November\TagTesting20Nov2013\M8.DSG	11-1-2013	15:36:58	173694.000000	3473.880000	0.335938	0.949219	-0.093750	0.032110	-0.087156	0.148624	-5.584717	-1.922607	-4.119873
C:\Users\cware\Desktop\Steller20November\TagTesting20Nov2013\M8.DSG	11-1-2013	15:36:58	173695.000000	3473.900000	0.335938	0.949219	-0.089844	0.032110	-0.087156	0.148624	-5.767822	-1.754761	-4.150391
C:\Users\cware\Desktop\Steller20November\TagTesting20Nov2013\M8.DSG	11-1-2013	15:36:58	173696.000000	3473.920000	0.335938	0.949219	-0.089844	0.032110	-0.087156	0.147706	-5.584717	-1.617432	-4.196167
C:\Users\cware\Desktop\Steller20November\TagTesting20Nov2013\M8.DSG	11-1-2013	15:36:58	173697.000000	3473.940000	0.335938	0.949219	-0.089844	0.033028	-0.087156	0.149541	-5.752563	-1.998901	-4.364014
C:\Users\cware\Desktop\Steller20November\TagTesting20Nov2013\M8.DSG	11-1-2013	15:36:58	173698.000000	3473.960000	0.343750	0.945313	-0.089844	0.033028	-0.087156	0.148624	-5.722046	-1.739502	-4.241943
C:\Users\cware\Desktop\Steller20November\TagTesting20Nov2013\M8.DSG	11-1-2013	15:36:58	173699.000000	3473.980000	0.332031	0.941406	-0.093750	0.032110	-0.087156	0.148624	-5.767822	-1.678467	-4.501343
C:\Users\cware\Desktop\Steller20November\TagTesting20Nov2013\M8.DSG	11-1-2013	15:36:58	173700.000000	3474.000000	0.332031	0.945313	-0.101563	0.033028	-0.087156	0.149541	-5.706787	-1.846313	-4.318237
C:\Users\cware\Desktop\Steller20November\TagTesting20Nov2013\M8.DSG	11-1-2013	15:36:58	173701.000000	3474.020000	0.339844	0.945313	-0.093750	0.032110	-0.087156	0.148624	-5.905151	-1.968384	-4.379272
C:\Users\cware\Desktop\Steller20November\TagTesting20Nov2013\M8.DSG	11-1-2013	15:36:58	173702.000000	3474.040000	0.335938	0.945313	-0.089844	0.031193	-0.087156	0.148624	-5.767822	-1.785278	-4.394531
C:\Users\cware\Desktop\Steller20November\TagTesting20Nov2013\M8.DSG	11-1-2013	15:36:58	173703.000000	3474.060000	0.339844	0.945313	-0.089844	0.032110	-0.087156	0.148624	-5.722046	-1.983643	-4.180908
C:\Users\cware\Desktop\Steller20November\TagTesting20Nov2013\M8.DSG	11-1-2013	15:36:58	173704.000000	3474.080000	0.335938	0.949219	-0.097656	0.032110	-0.087156	0.148624	-5.813599	-1.754761	-4.257202
C:\Users\cware\Desktop\Steller20November\TagTesting20Nov2013\M8.DSG	11-1-2013	15:36:58	173705.000000	3474.100000	0.335938	0.949219	-0.097656	0.032110	-0.086239	0.146789	-5.676270	-2.120972	-4.196167
C:\Users\cware\Desktop\Steller20November\TagTesting20Nov2013\M8.DSG	11-1-2013	15:36:58	173706.000000	3474.120000	0.335938	0.945313	-0.082031	0.033028	-0.087156	0.148624	-5.722046	-1.678467	-4.348755
C:\Users\cware\Desktop\Steller20November\TagTesting20Nov2013\M8.DSG	11-1-2013	15:36:58	173707.000000	3474.140000	0.332031	0.949219	-0.089844	0.033028	-0.088073	0.148624	-5.706787	-1.937866	-4.287720
C:\Users\cware\Desktop\Steller20November\TagTesting20Nov2013\M8.DSG	11-1-2013	15:36:58	173708.000000	3474.160000	0.335938	0.945313	-0.089844	0.032110	-0.087156	0.146789	-5.767822	-1.739502	-4.302979
C:\Users\cware\Desktop\Steller20November\TagTesting20Nov2013\M8.DSG	11-1-2013	15:36:58	173709.000000	3474.180000	0.332031	0.945313	-0.097656	0.032110	-0.087156	0.149541	-5.645752	-1.815796	-4.394531
C:\Users\cware\Desktop\Steller20November\TagTesting20Nov2013\M8.DSG	11-1-2013	15:36:58	173710.000000	3474.200000	0.339844	0.945313	-0.093750	0.032110	-0.087156	0.150459	-5.798340	-1.968384	-4.379272
C:\Users\cware\Desktop\Steller20November\TagTesting20Nov2013\M8.DSG	11-1-2013	15:36:58	173711.000000	3474.220000	0.332031	0.945313	-0.093750	0.031193	-0.087156	0.147706	-5.767822	-2.014160	-4.241943
C:\Users\cware\Desktop\Steller20November\TagTesting20Nov2013\M8.DSG	11-1-2013	15:36:58	173712.000000	3474.240000	0.335938	0.945313	-0.085938	0.032110	-0.088073	0.147706	-5.798340	-1.617432	-4.196167
C:\Users\cware\Desktop\Steller20November\TagTesting20Nov2013\M8.DSG	11-1-2013	15:36:58	173713.000000	3474.260000	0.332031	0.949219	-0.089844	0.032110	-0.088073	0.147706	-5.630493	-1.892090	-4.180908
C:\Users\cware\Desktop\Steller20November\TagTesting20Nov2013\M8.DSG	11-1-2013	15:36:58	173714.000000	3474.280000	0.339844	0.949219	-0.097656	0.033028	-0.087156	0.149541	-5.737305	-1.831055	-4.455566
C:\Users\cware\Desktop\Steller20November\TagTesting20Nov2013\M8.DSG	11-1-2013	15:36:58	173715.000000	3474.300000	0.335938	0.945313	-0.089844	0.031193	-0.087156	0.148624	-5.798340	-2.044678	-4.272461
C:\Users\cware\Desktop\Steller20November\TagTesting20Nov2013\M8.DSG	11-1-2013	15:36:58	173716.000000	3474.320000	0.339844	0.949219	-0.093750	0.032110	-0.088073	0.147706	-5.645752	-1.892090	-4.379272
C:\Users\cware\Desktop\Steller20November\TagTesting20Nov2013\M8.DSG	11-1-2013	15:36:58	173717.000000	3474.340000	0.335938	0.941406	-0.093750	0.032110	-0.087156	0.148624	-5.630493	-1.907349	-4.226685
C:\Users\cware\Desktop\Steller20November\TagTesting20Nov2013\M8.DSG	11-1-2013	15:36:58	173718.000000	3474.360000	0.332031	0.945313	-0.082031	0.032110	-0.086239	0.149541	-5.706787	-1.693726	-4.226685
C:\Users\cware\Desktop\Steller20November\TagTesting20Nov2013\M8.DSG	11-1-2013	15:36:58	173719.000000	3474.380000	0.332031	0.945313	-0.093750	0.033028	-0.087156	0.149541	-5.661011	-2.136230	-4.287720
C:\Users\cware\Desktop\Steller20November\TagTesting20Nov2013\M8.DSG	11-1-2013	15:36:58	173720.000000	3474.400000	0.339844	0.949219	-0.097656	0.031193	-0.087156	0.147706	-5.645752	-1.815796	-4.318237
C:\Users\cware\Desktop\Steller20November\TagTesting20Nov2013\M8.DSG	11-1-2013	15:36:58	173721.000000	3474.420000	0.335938	0.945313	-0.089844	0.033028	-0.087156	0.147706	-5.813599	-1.846313	-4.394531
C:\Users\cware\Desktop\Steller20November\TagTesting20Nov2013\M8.DSG	11-1-2013	15:36:58	173722.000000	3474.440000	0.335938	0.945313	-0.089844	0.032110	-0.086239	0.148624	-5.554199	-1.739502	-4.287720
C:\Users\cware\Desktop\Steller20November\TagTesting20Nov2013\M8.DSG	11-1-2013	15:36:58	173723.000000	3474.460000	0.332031	0.945313	-0.089844	0.033028	-0.087156	0.148624	-5.783081	-1.724243	-4.180908
C:\Users\cware\Desktop\Steller20November\TagTesting20Nov2013\M8.DSG	11-1-2013	15:36:58	173724.000000	3474.480000	0.332031	0.941406	-0.085938	0.032110	-0.087156	0.148624	-5.767822	-1.922607	-4.150391
C:\Users\cware\Desktop\Steller20November\TagTesting20Nov2013\M8.DSG	11-1-2013	15:36:58	173725.000000	3474.500000	0.335938	0.945313	-0.085938	0.031193	-0.087156	0.148624	-5.706787	-1.846313	-4.089355
C:\Users\cware\Desktop\Steller20November\TagTesting20Nov2013\M8.DSG	11-1-2013	15:36:58	173726.000000	3474.520000	0.335938	0.953125	-0.089844	0.032110	-0.088073	0.148624	-5.615234	-1.754761	-4.165649
C:\Users\cware\Desktop\Steller20November\TagTesting20Nov2013\M8.DSG	11-1-2013	15:36:58	173727.000000	3474.540000	0.339844	0.945313	-0.093750	0.033028	-0.086239	0.148624	-5.569458	-1.754761	-4.272461
C:\Users\cware\Desktop\Steller20November\TagTesting20Nov2013\M8.DSG	11-1-2013	15:36:58	173728.000000	3474.560000	0.343750	0.945313	-0.093750	0.031193	-0.087156	0.149541	-5.691528	-1.815796	-4.180908
C:\Users\cware\Desktop\Steller20November\TagTesting20Nov2013\M8.DSG	11-1-2013	15:36:58	173729.000000	3474.580000	0.335938	0.949219	-0.082031	0.033028	-0.086239	0.148624	-5.615234	-1.632690	-4.302979
C:\Users\cware\Desktop\Steller20November\TagTesting20Nov2013\M8.DSG	11-1-2013	15:36:58	173730.000000	3474.600000	0.335938	0.949219	-0.093750	0.033028	-0.088073	0.148624	-5.813599	-1.541138	-4.302979
C:\Users\cware\Desktop\Steller20November\TagTesting20Nov2013\M8.DSG	11-1-2013	15:36:58	173731.000000	3474.620000	0.335938	0.949219	-0.093750	0.032110	-0.088073	0.148624	-5.355835	-1.571655	-4.165649
C:\Users\cware\Desktop\Steller20November\TagTesting20Nov2013\M8.DSG	11-1-2013	15:36:58	173732.000000	3474.640000	0.332031	0.953125	-0.089844	0.032110	-0.086239	0.147706	-5.722046	-1.831055	-4.150391
C:\Users\cware\Desktop\Steller20November\TagTesting20Nov2013\M8.DSG	11-1-2013	15:36:58	173733.000000	3474.660000	0.332031	0.945313	-0.097656	0.032110	-0.087156	0.148624	-5.599976	-1.571655	-4.287720
C:\Users\cware\Desktop\Steller20November\TagTesting20Nov2013\M8.DSG	11-1-2013	15:36:58	173734.000000	3474.680000	0.335938	0.945313	-0.089844	0.033028	-0.087156	0.149541	-5.630493	-1.647949	-4.287720
C:\Users\cware\Desktop\Steller20November\TagTesting20Nov2013\M8.DSG	11-1-2013	15:36:58	173735.000000	3474.700000	0.332031	0.949219	-0.085938	0.033028	-0.087156	0.147706	-5.584717	-1.312256	-4.257202
C:\Users\cware\Desktop\Steller20November\TagTesting20Nov2013\M8.DSG	11-1-2013	15:36:58	173736.000000	3474.720000	0.335938	0.945313	-0.085938	0.032110	-0.086239	0.148624	-5.752563	-1.861572	-4.196167
C:\Users\cware\Desktop\Steller20November\TagTesting20Nov2013\M8.DSG	11-1-2013	15:36:58	173737.000000	3474.740000	0.335938	0.949219	-0.089844	0.032110	-0.087156	0.148624	-5.645752	-1.907349	-4.272461
C:\Users\cware\Desktop\Steller20November\TagTesting20Nov2013\M8.DSG	11-1-2013	15:36:58	173738.000000	3474.760000	0.335938	0.949219	-0.097656	0.032110	-0.087156	0.148624	-5.798340	-1.617432	-4.425049
C:\Users\cware\Desktop\Steller20November\TagTesting20Nov2013\M8.DSG	11-1-2013	15:36:58	173739.000000	3474.780000	0.335938	0.941406	-0.085938	0.032110	-0.087156	0.147706	-5.661011	-1.800537	-4.287720
C:\Users\cware\Desktop\Steller20November\TagTesting20Nov2013\M8.DSG	11-1-2013	15:36:58	173740.000000	3474.800000	0.332031	0.945313	-0.089844	0.031193	-0.087156	0.148624	-5.813599	-1.693726	-4.180908
C:\Users\cware\Desktop\Steller20November\TagTesting20Nov2013\M8.DSG	11-1-2013	15:36:58	173741.000000	3474.820000	0.335938	0.945313	-0.093750	0.033028	-0.087156	0.147706	-5.584717	-2.243042	-4.272461
C:\Users\cware\Desktop\Steller20November\TagTesting20Nov2013\M8.DSG	11-1-2013	15:36:58	173742.000000	3474.840000	0.335938	0.941406	-0.093750	0.031193	-0.088073	0.148624	-5.569458	-1.953125	-4.196167
C:\Users\cware\Desktop\Steller20November\TagTesting20Nov2013\M8.DSG	11-1-2013	15:36:58	173743.000000	3474.860000	0.335938	0.945313	-0.093750	0.032110	-0.087156	0.147706	-5.767822	-1.876831	-4.226685
C:\Users\cware\Desktop\Steller20November\TagTesting20Nov2013\M8.DSG	11-1-2013	15:36:58	173744.000000	3474.880000	0.335938	0.945313	-0.093750	0.032110	-0.087156	0.148624	-5.767822	-1.831055	-4.333496
C:\Users\cware\Desktop\Steller20November\TagTesting20Nov2013\M8.DSG	11-1-2013	15:36:58	173745.000000	3474.900000	0.332031	0.949219	-0.089844	0.032110	-0.087156	0.150459	-5.767822	-1.998901	-4.394531
C:\Users\cware\Desktop\Steller20November\TagTesting20Nov2013\M8.DSG	11-1-2013	15:36:58	173746.000000	3474.920000	0.339844	0.945313	-0.089844	0.033028	-0.086239	0.148624	-5.676270	-1.861572	-4.226685
C:\Users\cware\Desktop\Steller20November\TagTesting20Nov2013\M8.DSG	11-1-2013	15:36:58	173747.000000	3474.940000	0.339844	0.945313	-0.093750	0.032110	-0.088073	0.149541	-5.615234	-1.998901	-4.318237
C:\Users\cware\Desktop\Steller20November\TagTesting20Nov2013\M8.DSG	11-1-2013	15:36:58	173748.000000	3474.960000	0.332031	0.941406	-0.105469	0.032110	-0.086239	0.147706	-5.645752	-1.815796	-4.348755
C:\Users\cware\Desktop\Steller20November\TagTesting20Nov2013\M8.DSG	11-1-2013	15:36:58	173749.000000	3474.980000	0.332031	0.945313	-0.093750	0.033028	-0.088073	0.148624	-5.630493	-1.754761	-4.333496
C:\Users\cware\Desktop\Steller20November\TagTesting20Nov2013\M8.DSG	11-1-2013	15:36:58	173750.000000	3475.000000	0.335938	0.949219	-0.085938	0.032110	-0.086239	0.147706	-5.599976	-1.770020	-4.394531
C:\Users\cware\Desktop\Steller20November\TagTesting20Nov2013\M8.DSG	11-1-2013	15:36:58	173751.000000	3475.020000	0.343750	0.945313	-0.085938	0.032110	-0.086239	0.147706	-5.706787	-1.495361	-4.272461
C:\Users\cware\Desktop\Steller20November\TagTesting20Nov2013\M8.DSG	11-1-2013	15:36:58	173752.000000	3475.040000	0.335938	0.945313	-0.089844	0.032110	-0.086239	0.149541	-5.645752	-1.724243	-4.364014
C:\Users\cware\Desktop\Steller20November\TagTesting20Nov2013\M8.DSG	11-1-2013	15:36:58	173753.000000	3475.060000	0.339844	0.949219	-0.089844	0.032110	-0.087156	0.148624	-5.630493	-1.586914	-4.333496
C:\Users\cware\Desktop\Steller20November\TagTesting20Nov2013\M8.DSG	11-1-2013	15:36:58	173754.000000	3475.080000	0.335938	0.949219	-0.085938	0.033028	-0.088073	0.148624	-5.645752	-1.800537	-4.104614
C:\Users\cware\Desktop\Steller20November\TagTesting20Nov2013\M8.DSG	11-1-2013	15:36:58	173755.000000	3475.100000	0.332031	0.949219	-0.089844	0.032110	-0.088073	0.148624	-5.722046	-1.846313	-4.318237
C:\Users\cware\Desktop\Steller20November\TagTesting20Nov2013\M8.DSG	11-1-2013	15:36:58	173756.000000	3475.120000	0.328125	0.949219	-0.089844	0.032110	-0.087156	0.147706	-5.706787	-1.800537	-4.394531
C:\Users\cware\Desktop\Steller20November\TagTesting20Nov2013\M8.DSG	11-1-2013	15:36:58	173757.000000	3475.140000	0.328125	0.949219	-0.089844	0.032110	-0.086239	0.148624	-5.676270	-1.831055	-4.257202
C:\Users\cware\Desktop\Steller20November\TagTesting20Nov2013\M8.DSG	11-1-2013	15:36:58	173758.000000	3475.160000	0.339844	0.949219	-0.101563	0.032110	-0.087156	0.148624	-5.722046	-1.678467	-4.165649
C:\Users\cware\Desktop\Steller20November\TagTesting20Nov2013\M8.DSG	11-1-2013	15:36:58	173759.000000	3475.180000	0.339844	0.941406	-0.089844	0.033028	-0.086239	0.148624	-5.584717	-1.556396	-4.302979
C:\Users\cware\Desktop\Steller20November\TagTesting20Nov2013\M8.DSG	11-1-2013	15:36:58	173760.000000	3475.200000	0.332031	0.945313	-0.093750	0.032110	-0.087156	0.148624	-5.676270	-1.892090	-4.043579
C:\Users\cware\Desktop\Steller20November\TagTesting20Nov2013\M8.DSG	11-1-2013	15:36:58	173761.000000	3475.220000	0.328125	0.949219	-0.097656	0.033028	-0.087156	0.148624	-5.569458	-1.708984	-4.119873
C:\Users\cware\Desktop\Steller20November\TagTesting20Nov2013\M8.DSG	11-1-2013	15:36:58	173762.000000	3475.240000	0.328125	0.941406	-0.097656	0.032110	-0.087156	0.148624	-5.508423	-1.754761	-4.226685
C:\Users\cware\Desktop\Steller20November\TagTesting20Nov2013\M8.DSG	11-1-2013	15:36:58	173763.000000	3475.260000	0.335938	0.949219	-0.089844	0.033028	-0.087156	0.148624	-5.615234	-1.571655	-4.150391
C:\Users\cware\Desktop\Steller20November\TagTesting20Nov2013\M8.DSG	11-1-2013	15:36:58	173764.000000	3475.280000	0.343750	0.949219	-0.093750	0.032110	-0.087156	0.148624	-5.416870	-1.678467	-4.287720
C:\Users\cware\Desktop\Steller20November\TagTesting20Nov2013\M8.DSG	11-1-2013	15:36:58	173765.000000	3475.300000	0.339844	0.941406	-0.089844	0.032110	-0.087156	0.149541	-5.569458	-1.571655	-4.333496
C:\Users\cware\Desktop\Steller20November\TagTesting20Nov2013\M8.DSG	11-1-2013	15:36:58	173766.000000	3475.320000	0.335938	0.953125	-0.089844	0.032110	-0.088073	0.148624	-5.661011	-1.739502	-4.104614
C:\Users\cware\Desktop\Steller20November\TagTesting20Nov2013\M8.DSG	11-1-2013	15:36:58	173767.000000	3475.340000	0.343750	0.941406	-0.089844	0.033028	-0.086239	0.149541	-5.691528	-1.617432	-4.241943
C:\Users\cware\Desktop\Steller20November\TagTesting20Nov2013\M8.DSG	11-1-2013	15:36:58	173768.000000	3475.360000	0.335938	0.949219	-0.093750	0.031193	-0.088073	0.148624	-5.645752	-1.541138	-4.440308
C:\Users\cware\Desktop\Steller20November\TagTesting20Nov2013\M8.DSG	11-1-2013	15:36:58	173769.000000	3475.380000	0.335938	0.945313	-0.093750	0.032110	-0.087156	0.148624	-5.523682	-1.480103	-4.150391
C:\Users\cware\Desktop\Steller20November\TagTesting20Nov2013\M8.DSG	11-1-2013	15:36:58	173770.000000	3475.400000	0.339844	0.945313	-0.101563	0.032110	-0.087156	0.149541	-5.538940	-1.495361	-4.089355
C:\Users\cware\Desktop\Steller20November\TagTesting20Nov2013\M8.DSG	11-1-2013	15:36:58	173771.000000	3475.420000	0.335938	0.949219	-0.085938	0.032110	-0.086239	0.148624	-5.584717	-1.815796	-4.287720
C:\Users\cware\Desktop\Steller20November\TagTesting20Nov2013\M8.DSG	11-1-2013	15:36:58	173772.000000	3475.440000	0.335938	0.953125	-0.093750	0.032110	-0.086239	0.147706	-5.554199	-1.235962	-4.196167
C:\Users\cware\Desktop\Steller20November\TagTesting20Nov2013\M8.DSG	11-1-2013	15:36:58	173773.000000	3475.460000	0.335938	0.945313	-0.093750	0.032110	-0.087156	0.148624	-5.569458	-1.464844	-4.119873
C:\Users\cware\Desktop\Steller20November\TagTesting20Nov2013\M8.DSG	11-1-2013	15:36:58	173774.000000	3475.480000	0.332031	0.945313	-0.093750	0.032110	-0.086239	0.148624	-5.584717	-1.541138	-4.135132
C:\Users\cware\Desktop\Steller20November\TagTesting20Nov2013\M8.DSG	11-1-2013	15:36:58	173775.000000	3475.500000	0.339844	0.945313	-0.093750	0.032110	-0.087156	0.148624	-5.523682	-1.373291	-4.272461
C:\Users\cware\Desktop\Steller20November\TagTesting20Nov2013\M8.DSG	11-1-2013	15:36:58	173776.000000	3475.520000	0.332031	0.945313	-0.089844	0.032110	-0.087156	0.148624	-5.554199	-1.556396	-4.379272
C:\Users\cware\Desktop\Steller20November\TagTesting20Nov2013\M8.DSG	11-1-2013	15:36:58	173777.000000	3475.540000	0.339844	0.949219	-0.082031	0.033028	-0.087156	0.147706	-5.615234	-1.525879	-4.119873
C:\Users\cware\Desktop\Steller20November\TagTesting20Nov2013\M8.DSG	11-1-2013	15:36:58	173778.000000	3475.560000	0.335938	0.949219	-0.089844	0.033028	-0.086239	0.148624	-5.722046	-1.739502	-4.226685
C:\Users\cware\Desktop\Steller20November\TagTesting20Nov2013\M8.DSG	11-1-2013	15:36:58	173779.000000	3475.580000	0.335938	0.949219	-0.089844	0.032110	-0.088073	0.148624	-5.645752	-1.403809	-4.196167
C:\Users\cware\Desktop\Steller20November\TagTesting20Nov2013\M8.DSG	11-1-2013	15:36:58	173780.000000	3475.600000	0.339844	0.945313	-0.097656	0.032110	-0.086239	0.149541	-5.676270	-2.044678	-4.211426
C:\Users\cware\Desktop\Steller20November\TagTesting20Nov2013\M8.DSG	11-1-2013	15:36:58	173781.000000	3475.620000	0.335938	0.949219	-0.085938	0.033028	-0.087156	0.148624	-5.569458	-1.831055	-4.272461
C:\Users\cware\Desktop\Steller20November\TagTesting20Nov2013\M8.DSG	11-1-2013	15:36:58	173782.000000	3475.640000	0.339844	0.941406	-0.089844	0.033028	-0.086239	0.148624	-5.828857	-1.907349	-4.364014
C:\Users\cware\Desktop\Steller20November\TagTesting20Nov2013\M8.DSG	11-1-2013	15:36:58	173783.000000	3475.660000	0.339844	0.941406	-0.089844	0.032110	-0.088073	0.147706	-5.828857	-1.861572	-4.348755
C:\Users\cware\Desktop\Steller20November\TagTesting20Nov2013\M8.DSG	11-1-2013	15:36:58	173784.000000	3475.680000	0.335938	0.941406	-0.093750	0.031193	-0.086239	0.148624	-5.783081	-2.166748	-4.409790
C:\Users\cware\Desktop\Steller20November\TagTesting20Nov2013\M8.DSG	11-1-2013	15:36:58	173785.000000	3475.700000	0.332031	0.945313	-0.093750	0.032110	-0.087156	0.147706	-5.813599	-1.876831	-4.287720
C:\Users\cware\Desktop\Steller20November\TagTesting20Nov2013\M8.DSG	11-1-2013	15:36:58	173786.000000	3475.720000	0.335938	0.945313	-0.085938	0.031193	-0.087156	0.147706	-5.661011	-1.815796	-4.425049
C:\Users\cware\Desktop\Steller20November\TagTesting20Nov2013\M8.DSG	11-1-2013	15:36:58	173787.000000	3475.740000	0.335938	0.945313	-0.097656	0.032110	-0.087156	0.142202	-5.798340	-1.876831	-4.364014
C:\Users\cware\Desktop\Steller20November\TagTesting20Nov2013\M8.DSG	11-1-2013	15:36:58	173788.000000	3475.760000	0.339844	0.953125	-0.097656	0.032110	-0.087156	0.148624	-5.722046	-2.059937	-4.302979
C:\Users\cware\Desktop\Steller20November\TagTesting20Nov2013\M8.DSG	11-1-2013	15:36:58	173789.000000	3475.780000	0.332031	0.945313	-0.085938	0.031193	-0.088073	0.147706	-5.645752	-2.212524	-4.180908
C:\Users\cware\Desktop\Steller20November\TagTesting20Nov2013\M8.DSG	11-1-2013	15:36:58	173790.000000	3475.800000	0.332031	0.945313	-0.089844	0.032110	-0.087156	0.148624	-5.615234	-1.663208	-4.318237
C:\Users\cware\Desktop\Steller20November\TagTesting20Nov2013\M8.DSG	11-1-2013	15:36:58	173791.000000	3475.820000	0.335938	0.945313	-0.082031	0.032110	-0.087156	0.147706	-5.813599	-2.197266	-4.318237
C:\Users\cware\Desktop\Steller20November\TagTesting20Nov2013\M8.DSG	11-1-2013	15:36:58	173792.000000	3475.840000	0.335938	0.953125	-0.085938	0.032110	-0.086239	0.147706	-5.706787	-2.136230	-4.287720
C:\Users\cware\Desktop\Steller20November\TagTesting20Nov2013\M8.DSG	11-1-2013	15:36:58	173793.000000	3475.860000	0.335938	0.945313	-0.093750	0.031193	-0.087156	0.148624	-5.889893	-2.120972	-4.486084
C:\Users\cware\Desktop\Steller20November\TagTesting20Nov2013\M8.DSG	11-1-2013	15:36:58	173794.000000	3475.880000	0.332031	0.949219	-0.089844	0.032110	-0.087156	0.148624	-5.599976	-1.754761	-4.257202
C:\Users\cware\Desktop\Steller20November\TagTesting20Nov2013\M8.DSG	11-1-2013	15:36:58	173795.000000	3475.900000	0.335938	0.949219	-0.097656	0.031193	-0.087156	0.147706	-5.538940	-1.815796	-4.150391
C:\Users\cware\Desktop\Steller20November\TagTesting20Nov2013\M8.DSG	11-1-2013	15:36:58	173796.000000	3475.920000	0.328125	0.960938	-0.093750	0.033028	-0.088073	0.148624	-5.691528	-1.846313	-4.333496
C:\Users\cware\Desktop\Steller20November\TagTesting20Nov2013\M8.DSG	11-1-2013	15:36:58	173797.000000	3475.940000	0.332031	0.945313	-0.093750	0.032110	-0.086239	0.148624	-5.569458	-1.632690	-4.272461
C:\Users\cware\Desktop\Steller20November\TagTesting20Nov2013\M8.DSG	11-1-2013	15:36:58	173798.000000	3475.960000	0.335938	0.945313	-0.097656	0.031193	-0.086239	0.148624	-5.783081	-1.571655	-4.135132
C:\Users\cware\Desktop\Steller20November\TagTesting20Nov2013\M8.DSG	11-1-2013	15:36:58	173799.000000	3475.980000	0.339844	0.945313	-0.093750	0.033028	-0.088073	0.148624	-5.722046	-1.495361	-4.211426
C:\Users\cware\Desktop\Steller20November\TagTesting20Nov2013\M8.DSG	11-1-2013	15:36:58	173800.000000	3476.000000	0.339844	0.949219	-0.089844	0.031193	-0.087156	0.148624	-5.767822	-1.464844	-4.348755
C:\Users\cware\Desktop\Steller20November\TagTesting20Nov2013\M8.DSG	11-1-2013	15:36:58	173801.000000	3476.020000	0.339844	0.945313	-0.093750	0.032110	-0.087156	0.148624	-5.615234	-1.678467	-4.150391
C:\Users\cware\Desktop\Steller20November\TagTesting20Nov2013\M8.DSG	11-1-2013	15:36:58	173802.000000	3476.040000	0.339844	0.945313	-0.085938	0.032110	-0.088073	0.148624	-5.722046	-1.678467	-4.150391
C:\Users\cware\Desktop\Steller20November\TagTesting20Nov2013\M8.DSG	11-1-2013	15:36:58	173803.000000	3476.060000	0.335938	0.949219	-0.085938	0.031193	-0.086239	0.148624	-5.737305	-1.556396	-4.150391
C:\Users\cware\Desktop\Steller20November\TagTesting20Nov2013\M8.DSG	11-1-2013	15:36:58	173804.000000	3476.080000	0.335938	0.945313	-0.093750	0.032110	-0.088073	0.147706	-5.691528	-1.693726	-4.089355
C:\Users\cware\Desktop\Steller20November\TagTesting20Nov2013\M8.DSG	11-1-2013	15:36:58	173805.000000	3476.100000	0.332031	0.949219	-0.097656	0.031193	-0.086239	0.148624	-5.554199	-1.937866	-4.089355
C:\Users\cware\Desktop\Steller20November\TagTesting20Nov2013\M8.DSG	11-1-2013	15:36:58	173806.000000	3476.120000	0.335938	0.953125	-0.082031	0.032110	-0.087156	0.148624	-5.615234	-2.059937	-4.058838
C:\Users\cware\Desktop\Steller20November\TagTesting20Nov2013\M8.DSG	11-1-2013	15:36:58	173807.000000	3476.140000	0.335938	0.949219	-0.082031	0.032110	-0.087156	0.148624	-5.676270	-1.419067	-4.241943
C:\Users\cware\Desktop\Steller20November\TagTesting20Nov2013\M8.DSG	11-1-2013	15:36:58	173808.000000	3476.160000	0.339844	0.949219	-0.089844	0.032110	-0.088073	0.147706	-5.722046	-2.059937	-4.348755
C:\Users\cware\Desktop\Steller20November\TagTesting20Nov2013\M8.DSG	11-1-2013	15:36:58	173809.000000	3476.180000	0.339844	0.949219	-0.089844	0.032110	-0.087156	0.147706	-5.676270	-1.647949	-4.287720
C:\Users\cware\Desktop\Steller20November\TagTesting20Nov2013\M8.DSG	11-1-2013	15:36:58	173810.000000	3476.200000	0.332031	0.945313	-0.101563	0.032110	-0.087156	0.149541	-5.783081	-1.937866	-4.196167
C:\Users\cware\Desktop\Steller20November\TagTesting20Nov2013\M8.DSG	11-1-2013	15:36:58	173811.000000	3476.220000	0.335938	0.945313	-0.089844	0.032110	-0.088073	0.149541	-5.630493	-1.541138	-4.272461
C:\Users\cware\Desktop\Steller20November\TagTesting20Nov2013\M8.DSG	11-1-2013	15:36:58	173812.000000	3476.240000	0.335938	0.945313	-0.093750	0.032110	-0.088073	0.147706	-5.737305	-1.998901	-4.455566
C:\Users\cware\Desktop\Steller20November\TagTesting20Nov2013\M8.DSG	11-1-2013	15:36:58	173813.000000	3476.260000	0.335938	0.945313	-0.097656	0.032110	-0.087156	0.148624	-5.752563	-1.785278	-4.287720
C:\Users\cware\Desktop\Steller20November\TagTesting20Nov2013\M8.DSG	11-1-2013	15:36:58	173814.000000	3476.280000	0.335938	0.957031	-0.089844	0.032110	-0.087156	0.147706	-5.752563	-2.090454	-4.165649
C:\Users\cware\Desktop\Steller20November\TagTesting20Nov2013\M8.DSG	11-1-2013	15:36:58	173815.000000	3476.300000	0.335938	0.945313	-0.089844	0.031193	-0.086239	0.148624	-5.844116	-2.029419	-4.165649
C:\Users\cware\Desktop\Steller20November\TagTesting20Nov2013\M8.DSG	11-1-2013	15:36:58	173816.000000	3476.320000	0.339844	0.945313	-0.093750	0.031193	-0.087156	0.148624	-5.722046	-2.075195	-4.257202
C:\Users\cware\Desktop\Steller20November\TagTesting20Nov2013\M8.DSG	11-1-2013	15:36:58	173817.000000	3476.340000	0.328125	0.945313	-0.066406	0.032110	-0.088073	0.147706	-5.874634	-2.182007	-4.302979
C:\Users\cware\Desktop\Steller20November\TagTesting20Nov2013\M8.DSG	11-1-2013	15:36:58	173818.000000	3476.360000	0.332031	0.949219	-0.089844	0.031193	-0.087156	0.148624	-5.844116	-2.105713	-4.211426
C:\Users\cware\Desktop\Steller20November\TagTesting20Nov2013\M8.DSG	11-1-2013	15:36:58	173819.000000	3476.380000	0.335938	0.945313	-0.097656	0.032110	-0.087156	0.149541	-5.859375	-2.182007	-4.241943
C:\Users\cware\Desktop\Steller20November\TagTesting20Nov2013\M8.DSG	11-1-2013	15:36:58	173820.000000	3476.400000	0.332031	0.941406	-0.085938	0.033028	-0.088073	0.148624	-5.752563	-2.258301	-4.287720
C:\Users\cware\Desktop\Steller20November\TagTesting20Nov2013\M8.DSG	11-1-2013	15:36:58	173821.000000	3476.420000	0.335938	0.949219	-0.097656	0.032110	-0.087156	0.148624	-5.783081	-1.754761	-4.196167
C:\Users\cware\Desktop\Steller20November\TagTesting20Nov2013\M8.DSG	11-1-2013	15:36:58	173822.000000	3476.440000	0.332031	0.945313	-0.089844	0.033945	-0.087156	0.147706	-5.737305	-1.846313	-4.211426
C:\Users\cware\Desktop\Steller20November\TagTesting20Nov2013\M8.DSG	11-1-2013	15:36:58	173823.000000	3476.460000	0.335938	0.945313	-0.093750	0.032110	-0.087156	0.148624	-5.661011	-1.571655	-4.211426
C:\Users\cware\Desktop\Steller20November\TagTesting20Nov2013\M8.DSG	11-1-2013	15:36:58	173824.000000	3476.480000	0.332031	0.949219	-0.089844	0.033028	-0.088073	0.147706	-5.584717	-1.663208	-4.364014
C:\Users\cware\Desktop\Steller20November\TagTesting20Nov2013\M8.DSG	11-1-2013	15:36:58	173825.000000	3476.500000	0.332031	0.945313	-0.093750	0.032110	-0.087156	0.148624	-5.645752	-1.464844	-4.241943
C:\Users\cware\Desktop\Steller20November\TagTesting20Nov2013\M8.DSG	11-1-2013	15:36:58	173826.000000	3476.520000	0.332031	0.945313	-0.089844	0.032110	-0.088073	0.148624	-5.828857	-1.815796	-4.348755
C:\Users\cware\Desktop\Steller20November\TagTesting20Nov2013\M8.DSG	11-1-2013	15:36:58	173827.000000	3476.540000	0.332031	0.941406	-0.089844	0.033028	-0.088073	0.148624	-5.599976	-1.556396	-4.257202
C:\Users\cware\Desktop\Steller20November\TagTesting20Nov2013\M8.DSG	11-1-2013	15:36:58	173828.000000	3476.560000	0.335938	0.941406	-0.093750	0.032110	-0.088073	0.148624	-5.661011	-2.029419	-4.318237
C:\Users\cware\Desktop\Steller20November\TagTesting20Nov2013\M8.DSG	11-1-2013	15:36:58	173829.000000	3476.580000	0.335938	0.941406	-0.089844	0.033028	-0.088073	0.148624	-5.630493	-1.876831	-4.257202
C:\Users\cware\Desktop\Steller20November\TagTesting20Nov2013\M8.DSG	11-1-2013	15:36:58	173830.000000	3476.600000	0.335938	0.941406	-0.093750	0.032110	-0.088073	0.147706	-5.752563	-2.349854	-4.272461
C:\Users\cware\Desktop\Steller20November\TagTesting20Nov2013\M8.DSG	11-1-2013	15:36:58	173831.000000	3476.620000	0.343750	0.945313	-0.089844	0.033028	-0.087156	0.148624	-5.859375	-1.693726	-4.364014
C:\Users\cware\Desktop\Steller20November\TagTesting20Nov2013\M8.DSG	11-1-2013	15:36:58	173832.000000	3476.640000	0.339844	0.945313	-0.089844	0.033028	-0.087156	0.147706	-5.676270	-2.319336	-4.440308
C:\Users\cware\Desktop\Steller20November\TagTesting20Nov2013\M8.DSG	11-1-2013	15:36:58	173833.000000	3476.660000	0.335938	0.941406	-0.085938	0.032110	-0.088073	0.148624	-5.737305	-2.288818	-4.226685
C:\Users\cware\Desktop\Steller20November\TagTesting20Nov2013\M8.DSG	11-1-2013	15:36:58	173834.000000	3476.680000	0.332031	0.945313	-0.097656	0.032110	-0.087156	0.146789	-5.798340	-2.304077	-4.241943
C:\Users\cware\Desktop\Steller20November\TagTesting20Nov2013\M8.DSG	11-1-2013	15:36:58	173835.000000	3476.700000	0.335938	0.945313	-0.097656	0.033028	-0.088073	0.147706	-5.859375	-2.212524	-4.211426
C:\Users\cware\Desktop\Steller20November\TagTesting20Nov2013\M8.DSG	11-1-2013	15:36:58	173836.000000	3476.720000	0.339844	0.941406	-0.097656	0.032110	-0.087156	0.148624	-5.691528	-2.044678	-4.150391
C:\Users\cware\Desktop\Steller20November\TagTesting20Nov2013\M8.DSG	11-1-2013	15:36:58	173837.000000	3476.740000	0.332031	0.945313	-0.093750	0.032110	-0.088073	0.148624	-5.828857	-1.754761	-4.043579
C:\Users\cware\Desktop\Steller20November\TagTesting20Nov2013\M8.DSG	11-1-2013	15:36:58	173838.000000	3476.760000	0.335938	0.945313	-0.101563	0.033028	-0.088073	0.148624	-5.615234	-1.419067	-4.180908
C:\Users\cware\Desktop\Steller20November\TagTesting20Nov2013\M8.DSG	11-1-2013	15:36:58	173839.000000	3476.780000	0.335938	0.945313	-0.089844	0.033028	-0.087156	0.147706	-5.554199	-1.144409	-4.196167
C:\Users\cware\Desktop\Steller20November\TagTesting20Nov2013\M8.DSG	11-1-2013	15:36:58	173840.000000	3476.800000	0.335938	0.949219	-0.093750	0.032110	-0.087156	0.148624	-5.325317	-0.915527	-4.089355
C:\Users\cware\Desktop\Steller20November\TagTesting20Nov2013\M8.DSG	11-1-2013	15:36:58	173841.000000	3476.820000	0.339844	0.949219	-0.093750	0.032110	-0.087156	0.147706	-5.401611	-0.915527	-3.982544
C:\Users\cware\Desktop\Steller20November\TagTesting20Nov2013\M8.DSG	11-1-2013	15:36:58	173842.000000	3476.840000	0.343750	0.945313	-0.093750	0.032110	-0.087156	0.149541	-5.264282	-0.686646	-4.287720
C:\Users\cware\Desktop\Steller20November\TagTesting20Nov2013\M8.DSG	11-1-2013	15:36:58	173843.000000	3476.860000	0.339844	0.968750	-0.082031	0.033028	-0.088073	0.147706	-5.386353	-1.266479	-4.165649
C:\Users\cware\Desktop\Steller20November\TagTesting20Nov2013\M8.DSG	11-1-2013	15:36:58	173844.000000	3476.880000	0.335938	0.941406	-0.089844	0.032110	-0.087156	0.148624	-5.249023	-1.296997	-4.165649
C:\Users\cware\Desktop\Steller20November\TagTesting20Nov2013\M8.DSG	11-1-2013	15:36:58	173845.000000	3476.900000	0.339844	0.941406	-0.089844	0.032110	-0.087156	0.148624	-5.416870	-1.190186	-4.440308
C:\Users\cware\Desktop\Steller20November\TagTesting20Nov2013\M8.DSG	11-1-2013	15:36:58	173846.000000	3476.920000	0.328125	0.941406	-0.089844	0.032110	-0.086239	0.148624	-5.416870	-1.464844	-4.302979
C:\Users\cware\Desktop\Steller20November\TagTesting20Nov2013\M8.DSG	11-1-2013	15:36:58	173847.000000	3476.940000	0.335938	0.945313	-0.082031	0.033945	-0.087156	0.149541	-5.462646	-1.724243	-4.119873
C:\Users\cware\Desktop\Steller20November\TagTesting20Nov2013\M8.DSG	11-1-2013	15:36:58	173848.000000	3476.960000	0.328125	0.945313	-0.097656	0.033028	-0.087156	0.148624	-5.493164	-1.541138	-4.211426
C:\Users\cware\Desktop\Steller20November\TagTesting20Nov2013\M8.DSG	11-1-2013	15:36:58	173849.000000	3476.980000	0.335938	0.949219	-0.082031	0.033028	-0.087156	0.148624	-5.706787	-1.983643	-4.058838
C:\Users\cware\Desktop\Steller20November\TagTesting20Nov2013\M8.DSG	11-1-2013	15:36:58	173850.000000	3477.000000	0.335938	0.945313	-0.089844	0.031193	-0.086239	0.147706	-5.828857	-2.014160	-4.119873
C:\Users\cware\Desktop\Steller20November\TagTesting20Nov2013\M8.DSG	11-1-2013	15:36:58	173851.000000	3477.020000	0.332031	0.949219	-0.085938	0.032110	-0.087156	0.148624	-5.783081	-2.075195	-3.997803
C:\Users\cware\Desktop\Steller20November\TagTesting20Nov2013\M8.DSG	11-1-2013	15:36:58	173852.000000	3477.040000	0.339844	0.949219	-0.093750	0.031193	-0.087156	0.149541	-5.767822	-1.571655	-4.257202
C:\Users\cware\Desktop\Steller20November\TagTesting20Nov2013\M8.DSG	11-1-2013	15:36:58	173853.000000	3477.060000	0.343750	0.953125	-0.089844	0.032110	-0.088073	0.148624	-5.798340	-1.876831	-4.318237
C:\Users\cware\Desktop\Steller20November\TagTesting20Nov2013\M8.DSG	11-1-2013	15:36:58	173854.000000	3477.080000	0.343750	0.949219	-0.085938	0.031193	-0.087156	0.146789	-5.615234	-1.296997	-4.226685
C:\Users\cware\Desktop\Steller20November\TagTesting20Nov2013\M8.DSG	11-1-2013	15:36:58	173855.000000	3477.100000	0.343750	0.949219	-0.082031	0.031193	-0.087156	0.148624	-5.508423	-1.785278	-4.302979
C:\Users\cware\Desktop\Steller20November\TagTesting20Nov2013\M8.DSG	11-1-2013	15:36:58	173856.000000	3477.120000	0.335938	0.953125	-0.097656	0.033028	-0.086239	0.148624	-5.599976	-1.281738	-4.302979
C:\Users\cware\Desktop\Steller20November\TagTesting20Nov2013\M8.DSG	11-1-2013	15:36:58	173857.000000	3477.140000	0.343750	0.949219	-0.085938	0.032110	-0.086239	0.148624	-5.569458	-1.358032	-4.241943
C:\Users\cware\Desktop\Steller20November\TagTesting20Nov2013\M8.DSG	11-1-2013	15:36:58	173858.000000	3477.160000	0.343750	0.949219	-0.085938	0.031193	-0.087156	0.148624	-5.310059	-1.251221	-4.379272
C:\Users\cware\Desktop\Steller20November\TagTesting20Nov2013\M8.DSG	11-1-2013	15:36:58	173859.000000	3477.180000	0.335938	0.945313	-0.089844	0.033028	-0.088073	0.149541	-5.432129	-1.892090	-4.501343
C:\Users\cware\Desktop\Steller20November\TagTesting20Nov2013\M8.DSG	11-1-2013	15:36:58	173860.000000	3477.200000	0.332031	0.945313	-0.082031	0.033945	-0.088073	0.148624	-5.401611	-2.014160	-4.394531
C:\Users\cware\Desktop\Steller20November\TagTesting20Nov2013\M8.DSG	11-1-2013	15:36:58	173861.000000	3477.220000	0.335938	0.937500	-0.089844	0.032110	-0.087156	0.148624	-5.691528	-2.792358	-4.348755
C:\Users\cware\Desktop\Steller20November\TagTesting20Nov2013\M8.DSG	11-1-2013	15:36:58	173862.000000	3477.240000	0.332031	0.941406	-0.089844	0.032110	-0.087156	0.150459	-5.783081	-2.288818	-4.241943
C:\Users\cware\Desktop\Steller20November\TagTesting20Nov2013\M8.DSG	11-1-2013	15:36:58	173863.000000	3477.260000	0.332031	0.949219	-0.097656	0.032110	-0.086239	0.147706	-6.042480	-2.853394	-4.211426
C:\Users\cware\Desktop\Steller20November\TagTesting20Nov2013\M8.DSG	11-1-2013	15:36:58	173864.000000	3477.280000	0.328125	0.945313	-0.093750	0.033028	-0.087156	0.148624	-6.164551	-2.700806	-4.180908
C:\Users\cware\Desktop\Steller20November\TagTesting20Nov2013\M8.DSG	11-1-2013	15:36:58	173865.000000	3477.300000	0.332031	0.949219	-0.093750	0.032110	-0.087156	0.147706	-6.164551	-3.341675	-4.104614
C:\Users\cware\Desktop\Steller20November\TagTesting20Nov2013\M8.DSG	11-1-2013	15:36:58	173866.000000	3477.320000	0.339844	0.945313	-0.097656	0.033028	-0.087156	0.148624	-6.149292	-3.067017	-4.241943
C:\Users\cware\Desktop\Steller20November\TagTesting20Nov2013\M8.DSG	11-1-2013	15:36:58	173867.000000	3477.340000	0.332031	0.949219	-0.093750	0.033028	-0.088073	0.148624	-6.103516	-2.807617	-4.302979
C:\Users\cware\Desktop\Steller20November\TagTesting20Nov2013\M8.DSG	11-1-2013	15:36:58	173868.000000	3477.360000	0.335938	0.949219	-0.097656	0.033028	-0.087156	0.148624	-5.935669	-2.914429	-4.348755
C:\Users\cware\Desktop\Steller20November\TagTesting20Nov2013\M8.DSG	11-1-2013	15:36:58	173869.000000	3477.380000	0.332031	0.941406	-0.093750	0.033028	-0.088073	0.148624	-5.828857	-2.166748	-4.165649
C:\Users\cware\Desktop\Steller20November\TagTesting20Nov2013\M8.DSG	11-1-2013	15:36:58	173870.000000	3477.400000	0.332031	0.945313	-0.093750	0.033028	-0.088073	0.148624	-5.630493	-2.059937	-4.394531
C:\Users\cware\Desktop\Steller20November\TagTesting20Nov2013\M8.DSG	11-1-2013	15:36:58	173871.000000	3477.420000	0.343750	0.945313	-0.101563	0.033028	-0.088073	0.148624	-5.569458	-1.785278	-4.409790
C:\Users\cware\Desktop\Steller20November\TagTesting20Nov2013\M8.DSG	11-1-2013	15:36:58	173872.000000	3477.440000	0.332031	0.949219	-0.089844	0.033028	-0.087156	0.148624	-5.554199	-1.800537	-4.394531
C:\Users\cware\Desktop\Steller20November\TagTesting20Nov2013\M8.DSG	11-1-2013	15:36:58	173873.000000	3477.460000	0.335938	0.945313	-0.089844	0.033028	-0.087156	0.148624	-5.416870	-1.037598	-4.516602
C:\Users\cware\Desktop\Steller20November\TagTesting20Nov2013\M8.DSG	11-1-2013	15:36:58	173874.000000	3477.480000	0.332031	0.941406	-0.085938	0.033028	-0.088073	0.148624	-5.706787	-1.586914	-4.196167
C:\Users\cware\Desktop\Steller20November\TagTesting20Nov2013\M8.DSG	11-1-2013	15:36:58	173875.000000	3477.500000	0.339844	0.945313	-0.082031	0.033028	-0.088073	0.148624	-5.661011	-1.235962	-4.333496
C:\Users\cware\Desktop\Steller20November\TagTesting20Nov2013\M8.DSG	11-1-2013	15:36:58	173876.000000	3477.520000	0.339844	0.945313	-0.085938	0.033028	-0.088073	0.147706	-5.645752	-1.907349	-4.318237
C:\Users\cware\Desktop\Steller20November\TagTesting20Nov2013\M8.DSG	11-1-2013	15:36:58	173877.000000	3477.540000	0.328125	0.945313	-0.085938	0.033028	-0.087156	0.148624	-5.752563	-1.205444	-3.997803
C:\Users\cware\Desktop\Steller20November\TagTesting20Nov2013\M8.DSG	11-1-2013	15:36:58	173878.000000	3477.560000	0.335938	0.945313	-0.093750	0.032110	-0.087156	0.148624	-5.584717	-1.632690	-4.013062
C:\Users\cware\Desktop\Steller20November\TagTesting20Nov2013\M8.DSG	11-1-2013	15:36:58	173879.000000	3477.580000	0.335938	0.945313	-0.089844	0.033028	-0.087156	0.148624	-5.645752	-1.327515	-3.952026
C:\Users\cware\Desktop\Steller20November\TagTesting20Nov2013\M8.DSG	11-1-2013	15:36:58	173880.000000	3477.600000	0.339844	0.945313	-0.085938	0.033945	-0.088991	0.149541	-5.554199	-1.617432	-3.952026
C:\Users\cware\Desktop\Steller20November\TagTesting20Nov2013\M8.DSG	11-1-2013	15:36:58	173881.000000	3477.620000	0.343750	0.941406	-0.097656	0.033028	-0.087156	0.147706	-5.401611	-1.296997	-4.150391
C:\Users\cware\Desktop\Steller20November\TagTesting20Nov2013\M8.DSG	11-1-2013	15:36:58	173882.000000	3477.640000	0.339844	0.949219	-0.093750	0.033028	-0.088073	0.147706	-5.386353	-1.495361	-4.150391
C:\Users\cware\Desktop\Steller20November\TagTesting20Nov2013\M8.DSG	11-1-2013	15:36:58	173883.000000	3477.660000	0.339844	0.949219	-0.093750	0.032110	-0.087156	0.147706	-5.416870	-1.022339	-4.302979
C:\Users\cware\Desktop\Steller20November\TagTesting20Nov2013\M8.DSG	11-1-2013	15:36:58	173884.000000	3477.680000	0.335938	0.949219	-0.089844	0.033028	-0.088073	0.148624	-5.447388	-1.342773	-4.379272
C:\Users\cware\Desktop\Steller20November\TagTesting20Nov2013\M8.DSG	11-1-2013	15:36:58	173885.000000	3477.700000	0.335938	0.949219	-0.089844	0.032110	-0.087156	0.148624	-5.401611	-1.037598	-4.394531
C:\Users\cware\Desktop\Steller20November\TagTesting20Nov2013\M8.DSG	11-1-2013	15:36:58	173886.000000	3477.720000	0.332031	0.949219	-0.089844	0.033028	-0.087156	0.148624	-5.615234	-1.373291	-4.196167
C:\Users\cware\Desktop\Steller20November\TagTesting20Nov2013\M8.DSG	11-1-2013	15:36:58	173887.000000	3477.740000	0.335938	0.949219	-0.093750	0.033028	-0.088073	0.148624	-5.599976	-1.098633	-4.379272
C:\Users\cware\Desktop\Steller20November\TagTesting20Nov2013\M8.DSG	11-1-2013	15:36:58	173888.000000	3477.760000	0.335938	0.941406	-0.093750	0.033028	-0.088073	0.148624	-5.432129	-1.296997	-4.013062
C:\Users\cware\Desktop\Steller20November\TagTesting20Nov2013\M8.DSG	11-1-2013	15:36:58	173889.000000	3477.780000	0.339844	0.949219	-0.085938	0.033028	-0.087156	0.147706	-5.569458	-1.281738	-4.013062
C:\Users\cware\Desktop\Steller20November\TagTesting20Nov2013\M8.DSG	11-1-2013	15:36:58	173890.000000	3477.800000	0.339844	0.949219	-0.089844	0.033945	-0.088073	0.147706	-5.477905	-1.846313	-4.074097
C:\Users\cware\Desktop\Steller20November\TagTesting20Nov2013\M8.DSG	11-1-2013	15:36:58	173891.000000	3477.820000	0.339844	0.949219	-0.085938	0.032110	-0.086239	0.148624	-5.737305	-1.739502	-4.089355
C:\Users\cware\Desktop\Steller20November\TagTesting20Nov2013\M8.DSG	11-1-2013	15:36:58	173892.000000	3477.840000	0.343750	0.941406	-0.093750	0.033028	-0.087156	0.148624	-5.737305	-1.434326	-4.028320
C:\Users\cware\Desktop\Steller20November\TagTesting20Nov2013\M8.DSG	11-1-2013	15:36:58	173893.000000	3477.860000	0.335938	0.945313	-0.097656	0.033028	-0.088073	0.148624	-5.691528	-1.770020	-4.028320
C:\Users\cware\Desktop\Steller20November\TagTesting20Nov2013\M8.DSG	11-1-2013	15:36:58	173894.000000	3477.880000	0.339844	0.945313	-0.097656	0.032110	-0.088073	0.146789	-5.523682	-1.266479	-4.074097
C:\Users\cware\Desktop\Steller20November\TagTesting20Nov2013\M8.DSG	11-1-2013	15:36:58	173895.000000	3477.900000	0.339844	0.949219	-0.089844	0.033028	-0.087156	0.146789	-5.508423	-1.358032	-4.211426
C:\Users\cware\Desktop\Steller20November\TagTesting20Nov2013\M8.DSG	11-1-2013	15:36:58	173896.000000	3477.920000	0.339844	0.945313	-0.089844	0.033028	-0.088073	0.148624	-5.538940	-1.571655	-4.257202
C:\Users\cware\Desktop\Steller20November\TagTesting20Nov2013\M8.DSG	11-1-2013	15:36:58	173897.000000	3477.940000	0.339844	0.945313	-0.093750	0.033028	-0.087156	0.149541	-5.538940	-1.495361	-4.333496
C:\Users\cware\Desktop\Steller20November\TagTesting20Nov2013\M8.DSG	11-1-2013	15:36:58	173898.000000	3477.960000	0.335938	0.945313	-0.089844	0.031193	-0.087156	0.148624	-5.477905	-1.586914	-4.272461
C:\Users\cware\Desktop\Steller20November\TagTesting20Nov2013\M8.DSG	11-1-2013	15:36:58	173899.000000	3477.980000	0.332031	0.945313	-0.093750	0.033028	-0.087156	0.148624	-5.523682	-1.617432	-4.318237
C:\Users\cware\Desktop\Steller20November\TagTesting20Nov2013\M8.DSG	11-1-2013	15:36:58	173900.000000	3478.000000	0.328125	0.941406	-0.089844	0.033028	-0.087156	0.148624	-5.798340	-1.892090	-4.150391
C:\Users\cware\Desktop\Steller20November\TagTesting20Nov2013\M8.DSG	11-1-2013	15:36:58	173901.000000	3478.020000	0.335938	0.945313	-0.093750	0.033028	-0.088073	0.147706	-5.615234	-1.922607	-4.257202
C:\Users\cware\Desktop\Steller20November\TagTesting20Nov2013\M8.DSG	11-1-2013	15:36:58	173902.000000	3478.040000	0.332031	0.945313	-0.097656	0.032110	-0.087156	0.148624	-5.752563	-1.876831	-4.180908
C:\Users\cware\Desktop\Steller20November\TagTesting20Nov2013\M8.DSG	11-1-2013	15:36:58	173903.000000	3478.060000	0.332031	0.945313	-0.093750	0.033945	-0.088073	0.146789	-6.011963	-1.815796	-4.348755
C:\Users\cware\Desktop\Steller20November\TagTesting20Nov2013\M8.DSG	11-1-2013	15:36:58	173904.000000	3478.080000	0.335938	0.945313	-0.089844	0.033945	-0.088073	0.148624	-5.920410	-1.861572	-4.257202
C:\Users\cware\Desktop\Steller20November\TagTesting20Nov2013\M8.DSG	11-1-2013	15:36:58	173905.000000	3478.100000	0.335938	0.945313	-0.089844	0.032110	-0.087156	0.148624	-5.905151	-1.922607	-4.119873
C:\Users\cware\Desktop\Steller20November\TagTesting20Nov2013\M8.DSG	11-1-2013	15:36:58	173906.000000	3478.120000	0.335938	0.945313	-0.085938	0.033028	-0.087156	0.146789	-5.950928	-1.998901	-4.333496
C:\Users\cware\Desktop\Steller20November\TagTesting20Nov2013\M8.DSG	11-1-2013	15:36:58	173907.000000	3478.140000	0.332031	0.949219	-0.093750	0.033028	-0.088073	0.147706	-5.737305	-1.983643	-4.272461
C:\Users\cware\Desktop\Steller20November\TagTesting20Nov2013\M8.DSG	11-1-2013	15:36:58	173908.000000	3478.160000	0.339844	0.945313	-0.089844	0.033028	-0.088073	0.147706	-5.783081	-1.647949	-4.364014
C:\Users\cware\Desktop\Steller20November\TagTesting20Nov2013\M8.DSG	11-1-2013	15:36:58	173909.000000	3478.180000	0.339844	0.945313	-0.089844	0.033028	-0.087156	0.147706	-5.645752	-1.800537	-4.241943
C:\Users\cware\Desktop\Steller20November\TagTesting20Nov2013\M8.DSG	11-1-2013	15:36:58	173910.000000	3478.200000	0.339844	0.949219	-0.093750	0.032110	-0.088073	0.148624	-5.645752	-1.861572	-4.226685
C:\Users\cware\Desktop\Steller20November\TagTesting20Nov2013\M8.DSG	11-1-2013	15:36:58	173911.000000	3478.220000	0.339844	0.949219	-0.093750	0.033028	-0.088073	0.147706	-5.538940	-1.815796	-4.364014
C:\Users\cware\Desktop\Steller20November\TagTesting20Nov2013\M8.DSG	11-1-2013	15:36:58	173912.000000	3478.240000	0.343750	0.945313	-0.093750	0.033028	-0.088073	0.148624	-5.691528	-1.480103	-4.226685
C:\Users\cware\Desktop\Steller20November\TagTesting20Nov2013\M8.DSG	11-1-2013	15:36:58	173913.000000	3478.260000	0.335938	0.945313	-0.093750	0.032110	-0.087156	0.147706	-5.798340	-1.892090	-4.135132
C:\Users\cware\Desktop\Steller20November\TagTesting20Nov2013\M8.DSG	11-1-2013	15:36:58	173914.000000	3478.280000	0.332031	0.949219	-0.093750	0.032110	-0.088073	0.148624	-5.752563	-1.983643	-4.241943
C:\Users\cware\Desktop\Steller20November\TagTesting20Nov2013\M8.DSG	11-1-2013	15:36:58	173915.000000	3478.300000	0.339844	0.945313	-0.101563	0.032110	-0.087156	0.149541	-5.767822	-1.861572	-4.241943
C:\Users\cware\Desktop\Steller20November\TagTesting20Nov2013\M8.DSG	11-1-2013	15:36:58	173916.000000	3478.320000	0.332031	0.945313	-0.097656	0.033028	-0.088073	0.147706	-5.844116	-1.907349	-4.135132
C:\Users\cware\Desktop\Steller20November\TagTesting20Nov2013\M8.DSG	11-1-2013	15:36:58	173917.000000	3478.340000	0.335938	0.945313	-0.093750	0.033028	-0.088073	0.148624	-5.630493	-2.014160	-4.089355
C:\Users\cware\Desktop\Steller20November\TagTesting20Nov2013\M8.DSG	11-1-2013	15:36:58	173918.000000	3478.360000	0.335938	0.945313	-0.097656	0.032110	-0.087156	0.147706	-5.630493	-1.998901	-4.226685
C:\Users\cware\Desktop\Steller20November\TagTesting20Nov2013\M8.DSG	11-1-2013	15:36:58	173919.000000	3478.380000	0.335938	0.941406	-0.085938	0.032110	-0.087156	0.147706	-5.706787	-2.014160	-4.226685
C:\Users\cware\Desktop\Steller20November\TagTesting20Nov2013\M8.DSG	11-1-2013	15:36:58	173920.000000	3478.400000	0.339844	0.941406	-0.093750	0.032110	-0.088991	0.149541	-5.691528	-2.044678	-4.211426
C:\Users\cware\Desktop\Steller20November\TagTesting20Nov2013\M8.DSG	11-1-2013	15:36:58	173921.000000	3478.420000	0.339844	0.949219	-0.093750	0.033945	-0.088073	0.148624	-5.737305	-1.785278	-4.379272
C:\Users\cware\Desktop\Steller20November\TagTesting20Nov2013\M8.DSG	11-1-2013	15:36:58	173922.000000	3478.440000	0.332031	0.949219	-0.097656	0.033028	-0.087156	0.148624	-5.615234	-1.983643	-4.440308
C:\Users\cware\Desktop\Steller20November\TagTesting20Nov2013\M8.DSG	11-1-2013	15:36:58	173923.000000	3478.460000	0.335938	0.945313	-0.089844	0.033028	-0.088991	0.148624	-5.706787	-1.754761	-4.577637
C:\Users\cware\Desktop\Steller20November\TagTesting20Nov2013\M8.DSG	11-1-2013	15:36:58	173924.000000	3478.480000	0.335938	0.945313	-0.093750	0.033028	-0.088991	0.149541	-5.783081	-1.907349	-4.531860
C:\Users\cware\Desktop\Steller20November\TagTesting20Nov2013\M8.DSG	11-1-2013	15:36:58	173925.000000	3478.500000	0.335938	0.949219	-0.082031	0.033028	-0.087156	0.148624	-5.798340	-1.968384	-4.409790
C:\Users\cware\Desktop\Steller20November\TagTesting20Nov2013\M8.DSG	11-1-2013	15:36:58	173926.000000	3478.520000	0.328125	0.941406	-0.093750	0.032110	-0.088073	0.148624	-5.935669	-2.120972	-4.302979
C:\Users\cware\Desktop\Steller20November\TagTesting20Nov2013\M8.DSG	11-1-2013	15:36:58	173927.000000	3478.540000	0.332031	0.941406	-0.089844	0.033028	-0.088073	0.147706	-5.859375	-2.273560	-4.318237
C:\Users\cware\Desktop\Steller20November\TagTesting20Nov2013\M8.DSG	11-1-2013	15:36:58	173928.000000	3478.560000	0.332031	0.949219	-0.082031	0.033028	-0.088073	0.148624	-5.783081	-2.243042	-4.058838
C:\Users\cware\Desktop\Steller20November\TagTesting20Nov2013\M8.DSG	11-1-2013	15:36:58	173929.000000	3478.580000	0.335938	0.949219	-0.082031	0.033028	-0.088073	0.148624	-5.996704	-2.578735	-4.150391
C:\Users\cware\Desktop\Steller20November\TagTesting20Nov2013\M8.DSG	11-1-2013	15:36:58	173930.000000	3478.600000	0.335938	0.953125	-0.097656	0.033945	-0.088073	0.147706	-5.996704	-2.349854	-4.409790
C:\Users\cware\Desktop\Steller20November\TagTesting20Nov2013\M8.DSG	11-1-2013	15:36:58	173931.000000	3478.620000	0.335938	0.945313	-0.085938	0.033028	-0.088073	0.149541	-5.798340	-2.471924	-4.287720
C:\Users\cware\Desktop\Steller20November\TagTesting20Nov2013\M8.DSG	11-1-2013	15:36:58	173932.000000	3478.640000	0.335938	0.949219	-0.089844	0.033945	-0.088073	0.148624	-5.920410	-2.288818	-4.165649
C:\Users\cware\Desktop\Steller20November\TagTesting20Nov2013\M8.DSG	11-1-2013	15:36:58	173933.000000	3478.660000	0.335938	0.945313	-0.089844	0.033028	-0.088991	0.147706	-5.935669	-2.304077	-4.302979
C:\Users\cware\Desktop\Steller20November\TagTesting20Nov2013\M8.DSG	11-1-2013	15:36:58	173934.000000	3478.680000	0.332031	0.941406	-0.089844	0.033945	-0.088073	0.148624	-5.630493	-1.998901	-4.257202
C:\Users\cware\Desktop\Steller20November\TagTesting20Nov2013\M8.DSG	11-1-2013	15:36:58	173935.000000	3478.700000	0.335938	0.949219	-0.082031	0.033028	-0.088073	0.149541	-5.722046	-2.136230	-4.501343
C:\Users\cware\Desktop\Steller20November\TagTesting20Nov2013\M8.DSG	11-1-2013	15:36:58	173936.000000	3478.720000	0.335938	0.945313	-0.089844	0.033945	-0.088073	0.148624	-5.661011	-1.968384	-4.211426
C:\Users\cware\Desktop\Steller20November\TagTesting20Nov2013\M8.DSG	11-1-2013	15:36:58	173937.000000	3478.740000	0.335938	0.945313	-0.089844	0.034862	-0.088073	0.148624	-5.844116	-1.846313	-4.547119
C:\Users\cware\Desktop\Steller20November\TagTesting20Nov2013\M8.DSG	11-1-2013	15:36:58	173938.000000	3478.760000	0.332031	0.941406	-0.082031	0.033945	-0.088073	0.149541	-5.737305	-1.739502	-4.226685
C:\Users\cware\Desktop\Steller20November\TagTesting20Nov2013\M8.DSG	11-1-2013	15:36:58	173939.000000	3478.780000	0.332031	0.941406	-0.085938	0.033028	-0.088073	0.148624	-5.828857	-1.968384	-4.333496
C:\Users\cware\Desktop\Steller20November\TagTesting20Nov2013\M8.DSG	11-1-2013	15:36:58	173940.000000	3478.800000	0.332031	0.937500	-0.097656	0.034862	-0.088073	0.148624	-5.722046	-1.907349	-4.440308
C:\Users\cware\Desktop\Steller20November\TagTesting20Nov2013\M8.DSG	11-1-2013	15:36:58	173941.000000	3478.820000	0.332031	0.941406	-0.093750	0.033945	-0.087156	0.147706	-5.813599	-2.075195	-4.272461
C:\Users\cware\Desktop\Steller20November\TagTesting20Nov2013\M8.DSG	11-1-2013	15:36:58	173942.000000	3478.840000	0.335938	0.945313	-0.089844	0.033028	-0.088073	0.148624	-5.676270	-2.120972	-4.196167
C:\Users\cware\Desktop\Steller20November\TagTesting20Nov2013\M8.DSG	11-1-2013	15:36:58	173943.000000	3478.860000	0.328125	0.941406	-0.097656	0.033945	-0.088073	0.148624	-5.813599	-2.151489	-4.119873
C:\Users\cware\Desktop\Steller20November\TagTesting20Nov2013\M8.DSG	11-1-2013	15:36:58	173944.000000	3478.880000	0.335938	0.941406	-0.089844	0.033028	-0.088073	0.148624	-5.691528	-2.182007	-4.287720
C:\Users\cware\Desktop\Steller20November\TagTesting20Nov2013\M8.DSG	11-1-2013	15:36:58	173945.000000	3478.900000	0.332031	0.949219	-0.089844	0.032110	-0.088073	0.147706	-5.752563	-1.724243	-4.226685
C:\Users\cware\Desktop\Steller20November\TagTesting20Nov2013\M8.DSG	11-1-2013	15:36:58	173946.000000	3478.920000	0.335938	0.941406	-0.085938	0.033945	-0.088073	0.147706	-5.584717	-1.831055	-4.272461
C:\Users\cware\Desktop\Steller20November\TagTesting20Nov2013\M8.DSG	11-1-2013	15:36:58	173947.000000	3478.940000	0.328125	0.949219	-0.093750	0.033028	-0.088073	0.148624	-5.630493	-1.419067	-4.241943
C:\Users\cware\Desktop\Steller20November\TagTesting20Nov2013\M8.DSG	11-1-2013	15:36:58	173948.000000	3478.960000	0.332031	0.941406	-0.089844	0.033028	-0.088073	0.147706	-5.493164	-1.235962	-4.287720
C:\Users\cware\Desktop\Steller20November\TagTesting20Nov2013\M8.DSG	11-1-2013	15:36:58	173949.000000	3478.980000	0.332031	0.945313	-0.089844	0.034862	-0.088073	0.149541	-5.493164	-1.144409	-4.287720
C:\Users\cware\Desktop\Steller20November\TagTesting20Nov2013\M8.DSG	11-1-2013	15:36:58	173950.000000	3479.000000	0.339844	0.945313	-0.093750	0.033028	-0.088073	0.148624	-5.493164	-1.495361	-4.074097
C:\Users\cware\Desktop\Steller20November\TagTesting20Nov2013\M8.DSG	11-1-2013	15:36:58	173951.000000	3479.020000	0.339844	0.941406	-0.089844	0.033028	-0.088073	0.149541	-5.325317	-0.961304	-4.287720
C:\Users\cware\Desktop\Steller20November\TagTesting20Nov2013\M8.DSG	11-1-2013	15:36:58	173952.000000	3479.040000	0.339844	0.945313	-0.085938	0.033945	-0.088073	0.148624	-5.416870	-0.946045	-4.119873
C:\Users\cware\Desktop\Steller20November\TagTesting20Nov2013\M8.DSG	11-1-2013	15:36:58	173953.000000	3479.060000	0.332031	0.949219	-0.089844	0.033028	-0.087156	0.148624	-5.416870	-0.823975	-4.074097
C:\Users\cware\Desktop\Steller20November\TagTesting20Nov2013\M8.DSG	11-1-2013	15:36:58	173954.000000	3479.080000	0.335938	0.949219	-0.085938	0.033028	-0.088073	0.148624	-5.203247	-0.717163	-4.028320
C:\Users\cware\Desktop\Steller20November\TagTesting20Nov2013\M8.DSG	11-1-2013	15:36:58	173955.000000	3479.100000	0.335938	0.941406	-0.085938	0.033028	-0.088073	0.149541	-5.187988	-0.167847	-4.104614
C:\Users\cware\Desktop\Steller20November\TagTesting20Nov2013\M8.DSG	11-1-2013	15:36:58	173956.000000	3479.120000	0.335938	0.941406	-0.093750	0.033028	-0.087156	0.147706	-5.065918	-0.701904	-3.890991
C:\Users\cware\Desktop\Steller20November\TagTesting20Nov2013\M8.DSG	11-1-2013	15:36:58	173957.000000	3479.140000	0.332031	0.949219	-0.097656	0.033028	-0.088073	0.148624	-5.157471	-0.381470	-3.814697
C:\Users\cware\Desktop\Steller20November\TagTesting20Nov2013\M8.DSG	11-1-2013	15:36:58	173958.000000	3479.160000	0.335938	0.945313	-0.097656	0.032110	-0.087156	0.149541	-5.203247	-0.549316	-4.119873
C:\Users\cware\Desktop\Steller20November\TagTesting20Nov2013\M8.DSG	11-1-2013	15:36:58	173959.000000	3479.180000	0.335938	0.945313	-0.097656	0.033028	-0.088073	0.148624	-5.111694	-0.442505	-4.013062
C:\Users\cware\Desktop\Steller20November\TagTesting20Nov2013\M8.DSG	11-1-2013	15:36:58	173960.000000	3479.200000	0.335938	0.945313	-0.097656	0.033028	-0.088073	0.149541	-5.355835	-1.068115	-3.936768
C:\Users\cware\Desktop\Steller20November\TagTesting20Nov2013\M8.DSG	11-1-2013	15:36:58	173961.000000	3479.220000	0.339844	0.945313	-0.089844	0.033028	-0.088073	0.148624	-5.294800	-0.808716	-4.211426
C:\Users\cware\Desktop\Steller20November\TagTesting20Nov2013\M8.DSG	11-1-2013	15:36:58	173962.000000	3479.240000	0.335938	0.941406	-0.089844	0.033028	-0.087156	0.155963	-5.157471	-0.778198	-4.058838
C:\Users\cware\Desktop\Steller20November\TagTesting20Nov2013\M8.DSG	11-1-2013	15:36:58	173963.000000	3479.260000	0.335938	0.941406	-0.089844	0.032110	-0.087156	0.147706	-5.340576	-0.885010	-3.982544
C:\Users\cware\Desktop\Steller20November\TagTesting20Nov2013\M8.DSG	11-1-2013	15:36:58	173964.000000	3479.280000	0.335938	0.941406	-0.089844	0.032110	-0.088073	0.148624	-5.401611	-1.251221	-4.089355
C:\Users\cware\Desktop\Steller20November\TagTesting20Nov2013\M8.DSG	11-1-2013	15:36:58	173965.000000	3479.300000	0.332031	0.945313	-0.089844	0.032110	-0.087156	0.148624	-5.554199	-1.052856	-4.135132
C:\Users\cware\Desktop\Steller20November\TagTesting20Nov2013\M8.DSG	11-1-2013	15:36:58	173966.000000	3479.320000	0.335938	0.941406	-0.093750	0.033028	-0.087156	0.147706	-5.355835	-1.235962	-4.058838
C:\Users\cware\Desktop\Steller20November\TagTesting20Nov2013\M8.DSG	11-1-2013	15:36:58	173967.000000	3479.340000	0.332031	0.941406	-0.093750	0.032110	-0.087156	0.147706	-5.737305	-1.342773	-4.348755
C:\Users\cware\Desktop\Steller20November\TagTesting20Nov2013\M8.DSG	11-1-2013	15:36:58	173968.000000	3479.360000	0.332031	0.949219	-0.093750	0.032110	-0.087156	0.147706	-5.630493	-1.495361	-4.531860
C:\Users\cware\Desktop\Steller20November\TagTesting20Nov2013\M8.DSG	11-1-2013	15:36:58	173969.000000	3479.380000	0.335938	0.945313	-0.093750	0.031193	-0.086239	0.149541	-5.737305	-1.678467	-4.394531
C:\Users\cware\Desktop\Steller20November\TagTesting20Nov2013\M8.DSG	11-1-2013	15:36:58	173970.000000	3479.400000	0.332031	0.945313	-0.089844	0.032110	-0.087156	0.149541	-5.706787	-2.075195	-4.562378
C:\Users\cware\Desktop\Steller20November\TagTesting20Nov2013\M8.DSG	11-1-2013	15:36:58	173971.000000	3479.420000	0.339844	0.945313	-0.085938	0.031193	-0.088073	0.146789	-5.859375	-2.151489	-4.394531
C:\Users\cware\Desktop\Steller20November\TagTesting20Nov2013\M8.DSG	11-1-2013	15:36:58	173972.000000	3479.440000	0.339844	0.941406	-0.089844	0.032110	-0.087156	0.146789	-5.935669	-2.502441	-4.516602
C:\Users\cware\Desktop\Steller20November\TagTesting20Nov2013\M8.DSG	11-1-2013	15:36:58	173973.000000	3479.460000	0.335938	0.945313	-0.089844	0.032110	-0.088073	0.148624	-5.828857	-2.487183	-4.486084
C:\Users\cware\Desktop\Steller20November\TagTesting20Nov2013\M8.DSG	11-1-2013	15:36:58	173974.000000	3479.480000	0.335938	0.941406	-0.093750	0.032110	-0.087156	0.149541	-6.011963	-2.746582	-4.592896
C:\Users\cware\Desktop\Steller20November\TagTesting20Nov2013\M8.DSG	11-1-2013	15:36:58	173975.000000	3479.500000	0.335938	0.941406	-0.093750	0.032110	-0.088073	0.147706	-5.950928	-3.036499	-4.409790
C:\Users\cware\Desktop\Steller20November\TagTesting20Nov2013\M8.DSG	11-1-2013	15:36:58	173976.000000	3479.520000	0.335938	0.949219	-0.101563	0.033028	-0.088073	0.145872	-5.935669	-2.929688	-4.455566
C:\Users\cware\Desktop\Steller20November\TagTesting20Nov2013\M8.DSG	11-1-2013	15:36:58	173977.000000	3479.540000	0.332031	0.949219	-0.093750	0.033028	-0.087156	0.147706	-6.042480	-3.295898	-4.501343
C:\Users\cware\Desktop\Steller20November\TagTesting20Nov2013\M8.DSG	11-1-2013	15:36:58	173978.000000	3479.560000	0.308594	0.957031	-0.093750	0.033028	-0.088073	0.147706	-6.027222	-2.960205	-4.486084
C:\Users\cware\Desktop\Steller20November\TagTesting20Nov2013\M8.DSG	11-1-2013	15:36:58	173979.000000	3479.580000	0.332031	0.945313	-0.093750	0.033028	-0.088991	0.147706	-6.149292	-3.128052	-4.440308
C:\Users\cware\Desktop\Steller20November\TagTesting20Nov2013\M8.DSG	11-1-2013	15:36:58	173980.000000	3479.600000	0.335938	0.945313	-0.097656	0.032110	-0.088073	0.147706	-5.935669	-2.792358	-4.470825
C:\Users\cware\Desktop\Steller20November\TagTesting20Nov2013\M8.DSG	11-1-2013	15:36:58	173981.000000	3479.620000	0.335938	0.945313	-0.101563	0.033945	-0.088073	0.148624	-5.813599	-2.853394	-4.592896
C:\Users\cware\Desktop\Steller20November\TagTesting20Nov2013\M8.DSG	11-1-2013	15:36:58	173982.000000	3479.640000	0.335938	0.945313	-0.097656	0.033945	-0.088073	0.150459	-6.027222	-2.685547	-4.364014
C:\Users\cware\Desktop\Steller20November\TagTesting20Nov2013\M8.DSG	11-1-2013	15:36:58	173983.000000	3479.660000	0.335938	0.949219	-0.093750	0.033945	-0.087156	0.148624	-5.935669	-2.563477	-4.470825
C:\Users\cware\Desktop\Steller20November\TagTesting20Nov2013\M8.DSG	11-1-2013	15:36:58	173984.000000	3479.680000	0.339844	0.949219	-0.085938	0.033028	-0.087156	0.147706	-5.859375	-2.655029	-4.653931
C:\Users\cware\Desktop\Steller20November\TagTesting20Nov2013\M8.DSG	11-1-2013	15:36:58	173985.000000	3479.700000	0.339844	0.941406	-0.093750	0.033945	-0.088073	0.147706	-5.950928	-2.517700	-4.470825
C:\Users\cware\Desktop\Steller20November\TagTesting20Nov2013\M8.DSG	11-1-2013	15:36:58	173986.000000	3479.720000	0.324219	0.945313	-0.089844	0.033028	-0.088991	0.148624	-5.996704	-2.426147	-4.531860
C:\Users\cware\Desktop\Steller20November\TagTesting20Nov2013\M8.DSG	11-1-2013	15:36:58	173987.000000	3479.740000	0.332031	0.945313	-0.097656	0.033945	-0.088073	0.149541	-5.935669	-2.365112	-4.394531
C:\Users\cware\Desktop\Steller20November\TagTesting20Nov2013\M8.DSG	11-1-2013	15:36:58	173988.000000	3479.760000	0.339844	0.941406	-0.097656	0.033945	-0.087156	0.148624	-5.661011	-2.182007	-4.348755
C:\Users\cware\Desktop\Steller20November\TagTesting20Nov2013\M8.DSG	11-1-2013	15:36:58	173989.000000	3479.780000	0.339844	0.941406	-0.097656	0.033028	-0.087156	0.148624	-5.767822	-1.846313	-4.348755
C:\Users\cware\Desktop\Steller20November\TagTesting20Nov2013\M8.DSG	11-1-2013	15:36:58	173990.000000	3479.800000	0.328125	0.949219	-0.097656	0.033945	-0.088073	0.147706	-5.783081	-2.059937	-4.180908
C:\Users\cware\Desktop\Steller20November\TagTesting20Nov2013\M8.DSG	11-1-2013	15:36:58	173991.000000	3479.820000	0.339844	0.949219	-0.093750	0.033028	-0.088073	0.148624	-5.752563	-2.136230	-4.089355
C:\Users\cware\Desktop\Steller20November\TagTesting20Nov2013\M8.DSG	11-1-2013	15:36:58	173992.000000	3479.840000	0.335938	0.945313	-0.089844	0.033945	-0.088073	0.148624	-5.630493	-1.571655	-4.257202
C:\Users\cware\Desktop\Steller20November\TagTesting20Nov2013\M8.DSG	11-1-2013	15:36:58	173993.000000	3479.860000	0.335938	0.945313	-0.093750	0.033028	-0.088991	0.148624	-5.447388	-1.266479	-4.211426
C:\Users\cware\Desktop\Steller20November\TagTesting20Nov2013\M8.DSG	11-1-2013	15:36:58	173994.000000	3479.880000	0.332031	0.945313	-0.093750	0.033945	-0.088073	0.148624	-5.508423	-1.159668	-4.119873
C:\Users\cware\Desktop\Steller20November\TagTesting20Nov2013\M8.DSG	11-1-2013	15:36:58	173995.000000	3479.900000	0.339844	0.945313	-0.097656	0.033945	-0.088073	0.147706	-5.355835	-1.037598	-4.211426
C:\Users\cware\Desktop\Steller20November\TagTesting20Nov2013\M8.DSG	11-1-2013	15:36:58	173996.000000	3479.920000	0.332031	0.949219	-0.097656	0.033945	-0.088991	0.148624	-5.340576	-1.144409	-4.226685
C:\Users\cware\Desktop\Steller20November\TagTesting20Nov2013\M8.DSG	11-1-2013	15:36:58	173997.000000	3479.940000	0.335938	0.941406	-0.097656	0.033028	-0.088073	0.148624	-5.340576	-0.640869	-4.074097
C:\Users\cware\Desktop\Steller20November\TagTesting20Nov2013\M8.DSG	11-1-2013	15:36:58	173998.000000	3479.960000	0.335938	0.941406	-0.093750	0.033945	-0.088991	0.147706	-5.264282	-1.068115	-4.074097
C:\Users\cware\Desktop\Steller20November\TagTesting20Nov2013\M8.DSG	11-1-2013	15:36:58	173999.000000	3479.980000	0.335938	0.945313	-0.085938	0.033028	-0.087156	0.149541	-5.264282	-0.610352	-4.028320
C:\Users\cware\Desktop\Steller20November\TagTesting20Nov2013\M8.DSG	11-1-2013	15:36:58	174000.000000	3480.000000	0.339844	0.945313	-0.082031	0.033945	-0.088073	0.149541	-5.310059	-0.869751	-4.135132
C:\Users\cware\Desktop\Steller20November\TagTesting20Nov2013\M8.DSG	11-1-2013	15:36:58	174001.000000	3480.020000	0.339844	0.949219	-0.082031	0.032110	-0.087156	0.148624	-5.462646	-1.098633	-4.272461
C:\Users\cware\Desktop\Steller20November\TagTesting20Nov2013\M8.DSG	11-1-2013	15:36:58	174002.000000	3480.040000	0.332031	0.945313	-0.089844	0.033028	-0.088073	0.150459	-5.279541	-1.129150	-4.180908
C:\Users\cware\Desktop\Steller20November\TagTesting20Nov2013\M8.DSG	11-1-2013	15:36:58	174003.000000	3480.060000	0.335938	0.953125	-0.097656	0.033028	-0.088073	0.147706	-5.462646	-1.144409	-3.952026
C:\Users\cware\Desktop\Steller20November\TagTesting20Nov2013\M8.DSG	11-1-2013	15:36:58	174004.000000	3480.080000	0.335938	0.945313	-0.089844	0.033028	-0.087156	0.147706	-5.462646	-1.190186	-3.936768
C:\Users\cware\Desktop\Steller20November\TagTesting20Nov2013\M8.DSG	11-1-2013	15:36:58	174005.000000	3480.100000	0.343750	0.941406	-0.089844	0.032110	-0.088073	0.148624	-5.386353	-1.449585	-4.272461
C:\Users\cware\Desktop\Steller20November\TagTesting20Nov2013\M8.DSG	11-1-2013	15:36:58	174006.000000	3480.120000	0.339844	0.949219	-0.089844	0.033028	-0.088991	0.148624	-5.401611	-1.358032	-4.211426
C:\Users\cware\Desktop\Steller20November\TagTesting20Nov2013\M8.DSG	11-1-2013	15:36:58	174007.000000	3480.140000	0.335938	0.945313	-0.089844	0.032110	-0.088073	0.147706	-5.569458	-1.266479	-4.211426
C:\Users\cware\Desktop\Steller20November\TagTesting20Nov2013\M8.DSG	11-1-2013	15:36:58	174008.000000	3480.160000	0.335938	0.945313	-0.085938	0.033028	-0.088073	0.147706	-5.554199	-1.296997	-4.180908
C:\Users\cware\Desktop\Steller20November\TagTesting20Nov2013\M8.DSG	11-1-2013	15:36:58	174009.000000	3480.180000	0.335938	0.953125	-0.093750	0.032110	-0.087156	0.148624	-5.676270	-1.113892	-4.440308
C:\Users\cware\Desktop\Steller20November\TagTesting20Nov2013\M8.DSG	11-1-2013	15:36:58	174010.000000	3480.200000	0.332031	0.949219	-0.089844	0.032110	-0.088073	0.148624	-5.676270	-1.434326	-4.394531
C:\Users\cware\Desktop\Steller20November\TagTesting20Nov2013\M8.DSG	11-1-2013	15:36:58	174011.000000	3480.220000	0.335938	0.941406	-0.097656	0.033028	-0.087156	0.147706	-5.584717	-1.586914	-4.425049
C:\Users\cware\Desktop\Steller20November\TagTesting20Nov2013\M8.DSG	11-1-2013	15:36:58	174012.000000	3480.240000	0.339844	0.945313	-0.093750	0.033028	-0.087156	0.147706	-5.569458	-1.403809	-4.409790
C:\Users\cware\Desktop\Steller20November\TagTesting20Nov2013\M8.DSG	11-1-2013	15:36:58	174013.000000	3480.260000	0.335938	0.945313	-0.089844	0.033945	-0.088073	0.147706	-5.691528	-1.724243	-4.211426
C:\Users\cware\Desktop\Steller20November\TagTesting20Nov2013\M8.DSG	11-1-2013	15:36:58	174014.000000	3480.280000	0.335938	0.949219	-0.097656	0.033028	-0.088073	0.148624	-5.767822	-1.785278	-4.257202
C:\Users\cware\Desktop\Steller20November\TagTesting20Nov2013\M8.DSG	11-1-2013	15:36:58	174015.000000	3480.300000	0.335938	0.949219	-0.097656	0.033028	-0.088073	0.147706	-5.767822	-1.907349	-4.257202
C:\Users\cware\Desktop\Steller20November\TagTesting20Nov2013\M8.DSG	11-1-2013	15:36:58	174016.000000	3480.320000	0.332031	0.945313	-0.093750	0.033028	-0.088073	0.148624	-5.722046	-1.831055	-4.302979
C:\Users\cware\Desktop\Steller20November\TagTesting20Nov2013\M8.DSG	11-1-2013	15:36:58	174017.000000	3480.340000	0.339844	0.945313	-0.089844	0.033945	-0.088073	0.149541	-5.874634	-2.182007	-4.287720
C:\Users\cware\Desktop\Steller20November\TagTesting20Nov2013\M8.DSG	11-1-2013	15:36:58	174018.000000	3480.360000	0.335938	0.949219	-0.085938	0.033028	-0.088073	0.148624	-6.027222	-1.876831	-4.272461
C:\Users\cware\Desktop\Steller20November\TagTesting20Nov2013\M8.DSG	11-1-2013	15:36:58	174019.000000	3480.380000	0.339844	0.941406	-0.093750	0.033028	-0.087156	0.149541	-5.767822	-2.151489	-4.409790
C:\Users\cware\Desktop\Steller20November\TagTesting20Nov2013\M8.DSG	11-1-2013	15:36:58	174020.000000	3480.400000	0.335938	0.945313	-0.093750	0.033028	-0.088073	0.148624	-5.935669	-1.892090	-4.455566
C:\Users\cware\Desktop\Steller20November\TagTesting20Nov2013\M8.DSG	11-1-2013	15:36:58	174021.000000	3480.420000	0.339844	0.945313	-0.093750	0.032110	-0.088073	0.147706	-5.920410	-2.258301	-4.287720
C:\Users\cware\Desktop\Steller20November\TagTesting20Nov2013\M8.DSG	11-1-2013	15:36:58	174022.000000	3480.440000	0.332031	0.949219	-0.097656	0.033028	-0.088073	0.147706	-5.767822	-1.754761	-4.470825
C:\Users\cware\Desktop\Steller20November\TagTesting20Nov2013\M8.DSG	11-1-2013	15:36:58	174023.000000	3480.460000	0.339844	0.945313	-0.093750	0.033028	-0.088073	0.147706	-5.798340	-2.166748	-4.379272
C:\Users\cware\Desktop\Steller20November\TagTesting20Nov2013\M8.DSG	11-1-2013	15:36:58	174024.000000	3480.480000	0.339844	0.941406	-0.093750	0.033028	-0.088073	0.149541	-5.767822	-2.014160	-4.302979
C:\Users\cware\Desktop\Steller20November\TagTesting20Nov2013\M8.DSG	11-1-2013	15:36:58	174025.000000	3480.500000	0.339844	0.941406	-0.093750	0.032110	-0.088073	0.148624	-5.783081	-2.059937	-4.531860
C:\Users\cware\Desktop\Steller20November\TagTesting20Nov2013\M8.DSG	11-1-2013	15:36:58	174026.000000	3480.520000	0.339844	0.945313	-0.085938	0.032110	-0.088073	0.148624	-5.798340	-2.059937	-4.486084
C:\Users\cware\Desktop\Steller20November\TagTesting20Nov2013\M8.DSG	11-1-2013	15:36:58	174027.000000	3480.540000	0.339844	0.925781	-0.074219	0.033028	-0.087156	0.148624	-5.813599	-2.059937	-4.440308
C:\Users\cware\Desktop\Steller20November\TagTesting20Nov2013\M8.DSG	11-1-2013	15:36:58	174028.000000	3480.560000	0.335938	0.945313	-0.097656	0.033028	-0.088073	0.149541	-5.859375	-1.937866	-4.302979
C:\Users\cware\Desktop\Steller20November\TagTesting20Nov2013\M8.DSG	11-1-2013	15:36:58	174029.000000	3480.580000	0.332031	0.945313	-0.093750	0.033945	-0.088073	0.148624	-5.813599	-2.105713	-4.394531
C:\Users\cware\Desktop\Steller20November\TagTesting20Nov2013\M8.DSG	11-1-2013	15:36:58	174030.000000	3480.600000	0.332031	0.945313	-0.085938	0.033028	-0.087156	0.147706	-5.798340	-1.617432	-4.074097
C:\Users\cware\Desktop\Steller20November\TagTesting20Nov2013\M8.DSG	11-1-2013	15:36:58	174031.000000	3480.620000	0.335938	0.949219	-0.093750	0.033945	-0.088073	0.149541	-5.844116	-2.029419	-4.135132
C:\Users\cware\Desktop\Steller20November\TagTesting20Nov2013\M8.DSG	11-1-2013	15:36:58	174032.000000	3480.640000	0.332031	0.941406	-0.085938	0.033945	-0.088073	0.147706	-5.691528	-1.846313	-4.272461
C:\Users\cware\Desktop\Steller20November\TagTesting20Nov2013\M8.DSG	11-1-2013	15:36:58	174033.000000	3480.660000	0.335938	0.949219	-0.085938	0.033945	-0.088073	0.148624	-5.706787	-1.464844	-4.257202
C:\Users\cware\Desktop\Steller20November\TagTesting20Nov2013\M8.DSG	11-1-2013	15:36:58	174034.000000	3480.680000	0.339844	0.949219	-0.097656	0.033028	-0.088991	0.147706	-5.599976	-1.632690	-4.135132
C:\Users\cware\Desktop\Steller20November\TagTesting20Nov2013\M8.DSG	11-1-2013	15:36:58	174035.000000	3480.700000	0.339844	0.945313	-0.089844	0.032110	-0.087156	0.148624	-5.584717	-1.449585	-4.241943
C:\Users\cware\Desktop\Steller20November\TagTesting20Nov2013\M8.DSG	11-1-2013	15:36:58	174036.000000	3480.720000	0.335938	0.949219	-0.089844	0.033945	-0.088073	0.148624	-5.508423	-1.129150	-4.165649
C:\Users\cware\Desktop\Steller20November\TagTesting20Nov2013\M8.DSG	11-1-2013	15:36:58	174037.000000	3480.740000	0.339844	0.949219	-0.089844	0.033028	-0.088073	0.148624	-5.462646	-1.281738	-4.180908
C:\Users\cware\Desktop\Steller20November\TagTesting20Nov2013\M8.DSG	11-1-2013	15:36:58	174038.000000	3480.760000	0.335938	0.945313	-0.093750	0.033028	-0.088073	0.148624	-5.386353	-1.190186	-4.196167
C:\Users\cware\Desktop\Steller20November\TagTesting20Nov2013\M8.DSG	11-1-2013	15:36:58	174039.000000	3480.780000	0.339844	0.949219	-0.089844	0.033028	-0.088073	0.147706	-5.386353	-0.976563	-4.119873
C:\Users\cware\Desktop\Steller20November\TagTesting20Nov2013\M8.DSG	11-1-2013	15:36:58	174040.000000	3480.800000	0.332031	0.945313	-0.093750	0.033028	-0.088991	0.149541	-5.386353	-1.007080	-4.089355
C:\Users\cware\Desktop\Steller20November\TagTesting20Nov2013\M8.DSG	11-1-2013	15:36:58	174041.000000	3480.820000	0.332031	0.949219	-0.085938	0.033028	-0.088991	0.147706	-5.493164	-0.976563	-3.967285
C:\Users\cware\Desktop\Steller20November\TagTesting20Nov2013\M8.DSG	11-1-2013	15:36:58	174042.000000	3480.840000	0.335938	0.949219	-0.093750	0.033028	-0.088073	0.147706	-5.401611	-0.808716	-4.226685
C:\Users\cware\Desktop\Steller20November\TagTesting20Nov2013\M8.DSG	11-1-2013	15:36:58	174043.000000	3480.860000	0.332031	0.941406	-0.085938	0.033028	-0.087156	0.149541	-5.432129	-0.930786	-4.150391
C:\Users\cware\Desktop\Steller20November\TagTesting20Nov2013\M8.DSG	11-1-2013	15:36:58	174044.000000	3480.880000	0.335938	0.949219	-0.093750	0.033028	-0.087156	0.148624	-5.523682	-1.098633	-4.165649
C:\Users\cware\Desktop\Steller20November\TagTesting20Nov2013\M8.DSG	11-1-2013	15:36:58	174045.000000	3480.900000	0.339844	0.945313	-0.085938	0.032110	-0.088073	0.147706	-5.523682	-1.220703	-4.119873
C:\Users\cware\Desktop\Steller20November\TagTesting20Nov2013\M8.DSG	11-1-2013	15:36:58	174046.000000	3480.920000	0.332031	0.941406	-0.089844	0.032110	-0.087156	0.146789	-5.432129	-1.068115	-4.104614
C:\Users\cware\Desktop\Steller20November\TagTesting20Nov2013\M8.DSG	11-1-2013	15:36:58	174047.000000	3480.940000	0.332031	0.945313	-0.097656	0.032110	-0.087156	0.147706	-5.386353	-1.251221	-4.013062
C:\Users\cware\Desktop\Steller20November\TagTesting20Nov2013\M8.DSG	11-1-2013	15:36:58	174048.000000	3480.960000	0.347656	0.945313	-0.097656	0.032110	-0.087156	0.147706	-5.752563	-1.098633	-4.257202
C:\Users\cware\Desktop\Steller20November\TagTesting20Nov2013\M8.DSG	11-1-2013	15:36:58	174049.000000	3480.980000	0.339844	0.953125	-0.089844	0.033028	-0.087156	0.147706	-5.798340	-1.602173	-4.180908
C:\Users\cware\Desktop\Steller20November\TagTesting20Nov2013\M8.DSG	11-1-2013	15:36:58	174050.000000	3481.000000	0.332031	0.945313	-0.097656	0.032110	-0.086239	0.147706	-5.798340	-1.724243	-4.257202
C:\Users\cware\Desktop\Steller20November\TagTesting20Nov2013\M8.DSG	11-1-2013	15:36:58	174051.000000	3481.020000	0.339844	0.945313	-0.101563	0.032110	-0.088073	0.147706	-5.737305	-1.968384	-4.241943
C:\Users\cware\Desktop\Steller20November\TagTesting20Nov2013\M8.DSG	11-1-2013	15:36:58	174052.000000	3481.040000	0.335938	0.949219	-0.093750	0.033028	-0.088073	0.148624	-5.722046	-1.968384	-4.287720
C:\Users\cware\Desktop\Steller20November\TagTesting20Nov2013\M8.DSG	11-1-2013	15:36:58	174053.000000	3481.060000	0.332031	0.949219	-0.089844	0.032110	-0.088073	0.148624	-5.630493	-1.983643	-4.211426
C:\Users\cware\Desktop\Steller20November\TagTesting20Nov2013\M8.DSG	11-1-2013	15:36:58	174054.000000	3481.080000	0.328125	0.937500	-0.089844	0.033028	-0.088073	0.148624	-5.813599	-2.380371	-4.364014
[truncated: 19,516 more rows]
