# Supplementary material for: Averaged Propulsive Body Acceleration (APBA) Can Be Calculated from Biologging Tags That Incorporate Gyroscopes and Accelerometers to Estimate Swimming Speed, Hydrodynamic Drag and Energy Expenditure for Steller Sea Lions
Source: PLoS One. 2016 Jun 10;11(6):e0157326. doi: 10.1371/journal.pone.0157326 (PMC4902303; doi:10.1371/journal.pone.0157326)
Supplement: S4 Data — Same components as S2. (ZIP) [file pone.0157326.s004.zip › SitkaNov_20/Ms8_PTMP_20_11_13.csv]

FileName	FileDate	FileTime	Sample	Time from Start (s)	Pressure	Temperature
C:\Users\cware\Desktop\Steller20November\TagTesting20Nov2013\M8.DSG	11-1-2013	15:36:58	43022.000000	4302.200000	49447.617310	20.000000
C:\Users\cware\Desktop\Steller20November\TagTesting20Nov2013\M8.DSG	11-1-2013	15:36:58	43023.000000	4302.300000	49446.223317	20.000000
C:\Users\cware\Desktop\Steller20November\TagTesting20Nov2013\M8.DSG	11-1-2013	15:36:58	43024.000000	4302.400000	49446.447340	20.000000
C:\Users\cware\Desktop\Steller20November\TagTesting20Nov2013\M8.DSG	11-1-2013	15:36:58	43025.000000	4302.500000	49447.791361	20.000000
C:\Users\cware\Desktop\Steller20November\TagTesting20Nov2013\M8.DSG	11-1-2013	15:36:58	43026.000000	4302.600000	49448.787172	20.000000
C:\Users\cware\Desktop\Steller20November\TagTesting20Nov2013\M8.DSG	11-1-2013	15:36:58	43027.000000	4302.700000	49446.422722	20.000000
C:\Users\cware\Desktop\Steller20November\TagTesting20Nov2013\M8.DSG	11-1-2013	15:36:58	43028.000000	4302.800000	49446.223239	20.000000
C:\Users\cware\Desktop\Steller20November\TagTesting20Nov2013\M8.DSG	11-1-2013	15:36:58	43029.000000	4302.900000	49447.667235	20.000000
C:\Users\cware\Desktop\Steller20November\TagTesting20Nov2013\M8.DSG	11-1-2013	15:36:58	43030.000000	4303.000000	49444.854571	20.000000
C:\Users\cware\Desktop\Steller20November\TagTesting20Nov2013\M8.DSG	11-1-2013	15:36:58	43031.000000	4303.100000	49446.397602	20.000000
C:\Users\cware\Desktop\Steller20November\TagTesting20Nov2013\M8.DSG	11-1-2013	15:36:58	43032.000000	4303.200000	49445.178114	20.000000
C:\Users\cware\Desktop\Steller20November\TagTesting20Nov2013\M8.DSG	11-1-2013	15:36:58	43033.000000	4303.300000	49444.829112	20.000000
C:\Users\cware\Desktop\Steller20November\TagTesting20Nov2013\M8.DSG	11-1-2013	15:36:58	43034.000000	4303.400000	49446.720989	20.000000
C:\Users\cware\Desktop\Steller20November\TagTesting20Nov2013\M8.DSG	11-1-2013	15:36:58	43035.000000	4303.500000	49449.558610	20.000000
C:\Users\cware\Desktop\Steller20November\TagTesting20Nov2013\M8.DSG	11-1-2013	15:36:58	43036.000000	4303.600000	49450.205987	20.000000
C:\Users\cware\Desktop\Steller20November\TagTesting20Nov2013\M8.DSG	11-1-2013	15:36:58	43037.000000	4303.700000	49445.700642	20.000000
C:\Users\cware\Desktop\Steller20November\TagTesting20Nov2013\M8.DSG	11-1-2013	15:36:58	43038.000000	4303.800000	49446.472019	20.000000
C:\Users\cware\Desktop\Steller20November\TagTesting20Nov2013\M8.DSG	11-1-2013	15:36:58	43039.000000	4303.900000	49445.824910	20.000000
C:\Users\cware\Desktop\Steller20November\TagTesting20Nov2013\M8.DSG	11-1-2013	15:36:58	43040.000000	4304.000000	49445.825201	20.000000
C:\Users\cware\Desktop\Steller20November\TagTesting20Nov2013\M8.DSG	11-1-2013	15:36:58	43041.000000	4304.100000	49447.940463	20.000000
C:\Users\cware\Desktop\Steller20November\TagTesting20Nov2013\M8.DSG	11-1-2013	15:36:58	43042.000000	4304.200000	49447.318476	20.000000
C:\Users\cware\Desktop\Steller20November\TagTesting20Nov2013\M8.DSG	11-1-2013	15:36:58	43043.000000	4304.300000	49444.579985	20.000000
C:\Users\cware\Desktop\Steller20November\TagTesting20Nov2013\M8.DSG	11-1-2013	15:36:58	43044.000000	4304.400000	49444.555519	20.000000
C:\Users\cware\Desktop\Steller20November\TagTesting20Nov2013\M8.DSG	11-1-2013	15:36:58	43045.000000	4304.500000	49448.015266	20.000000
C:\Users\cware\Desktop\Steller20November\TagTesting20Nov2013\M8.DSG	11-1-2013	15:36:58	43046.000000	4304.600000	49446.621282	20.000000
C:\Users\cware\Desktop\Steller20November\TagTesting20Nov2013\M8.DSG	11-1-2013	15:36:58	43047.000000	4304.700000	49447.243482	20.000000
C:\Users\cware\Desktop\Steller20November\TagTesting20Nov2013\M8.DSG	11-1-2013	15:36:58	43048.000000	4304.800000	49446.322456	20.000000
C:\Users\cware\Desktop\Steller20November\TagTesting20Nov2013\M8.DSG	11-1-2013	15:36:58	43049.000000	4304.900000	49445.675296	20.000000
C:\Users\cware\Desktop\Steller20November\TagTesting20Nov2013\M8.DSG	11-1-2013	15:36:58	43050.000000	4305.000000	49446.222892	20.000000
C:\Users\cware\Desktop\Steller20November\TagTesting20Nov2013\M8.DSG	11-1-2013	15:36:58	43051.000000	4305.100000	49443.385458	20.000000
C:\Users\cware\Desktop\Steller20November\TagTesting20Nov2013\M8.DSG	11-1-2013	15:36:58	43052.000000	4305.200000	49445.874228	20.000000
C:\Users\cware\Desktop\Steller20November\TagTesting20Nov2013\M8.DSG	11-1-2013	15:36:58	43053.000000	4305.300000	49445.998887	20.000000
C:\Users\cware\Desktop\Steller20November\TagTesting20Nov2013\M8.DSG	11-1-2013	15:36:58	43054.000000	4305.400000	49444.306076	20.000000
C:\Users\cware\Desktop\Steller20November\TagTesting20Nov2013\M8.DSG	11-1-2013	15:36:58	43055.000000	4305.500000	49447.194147	20.000000
C:\Users\cware\Desktop\Steller20November\TagTesting20Nov2013\M8.DSG	11-1-2013	15:36:58	43056.000000	4305.600000	49447.691185	20.000000
C:\Users\cware\Desktop\Steller20November\TagTesting20Nov2013\M8.DSG	11-1-2013	15:36:58	43057.000000	4305.700000	49445.998765	20.000000
C:\Users\cware\Desktop\Steller20November\TagTesting20Nov2013\M8.DSG	11-1-2013	15:36:58	43058.000000	4305.800000	49447.119162	20.000000
C:\Users\cware\Desktop\Steller20November\TagTesting20Nov2013\M8.DSG	11-1-2013	15:36:58	43059.000000	4305.900000	49446.670791	20.000000
C:\Users\cware\Desktop\Steller20November\TagTesting20Nov2013\M8.DSG	11-1-2013	15:36:58	43060.000000	4306.000000	49446.347308	20.000000
C:\Users\cware\Desktop\Steller20November\TagTesting20Nov2013\M8.DSG	11-1-2013	15:36:58	43061.000000	4306.100000	49444.182281	20.000000
C:\Users\cware\Desktop\Steller20November\TagTesting20Nov2013\M8.DSG	11-1-2013	15:36:58	43062.000000	4306.200000	49446.297578	20.000000
C:\Users\cware\Desktop\Steller20November\TagTesting20Nov2013\M8.DSG	11-1-2013	15:36:58	43063.000000	4306.300000	49448.064333	20.000000
C:\Users\cware\Desktop\Steller20November\TagTesting20Nov2013\M8.DSG	11-1-2013	15:36:58	43064.000000	4306.400000	49447.716558	20.000000
C:\Users\cware\Desktop\Steller20November\TagTesting20Nov2013\M8.DSG	11-1-2013	15:36:58	43065.000000	4306.500000	49446.671016	20.000000
C:\Users\cware\Desktop\Steller20November\TagTesting20Nov2013\M8.DSG	11-1-2013	15:36:58	43066.000000	4306.600000	49445.152759	20.000000
C:\Users\cware\Desktop\Steller20November\TagTesting20Nov2013\M8.DSG	11-1-2013	15:36:58	43067.000000	4306.700000	49447.342690	20.000000
C:\Users\cware\Desktop\Steller20November\TagTesting20Nov2013\M8.DSG	11-1-2013	15:36:58	43068.000000	4306.800000	49446.073221	20.000000
C:\Users\cware\Desktop\Steller20November\TagTesting20Nov2013\M8.DSG	11-1-2013	15:36:58	43069.000000	4306.900000	49447.143485	20.000000
C:\Users\cware\Desktop\Steller20November\TagTesting20Nov2013\M8.DSG	11-1-2013	15:36:58	43070.000000	4307.000000	49446.944461	20.000000
C:\Users\cware\Desktop\Steller20November\TagTesting20Nov2013\M8.DSG	11-1-2013	15:36:58	43071.000000	4307.100000	49445.277014	20.000000
C:\Users\cware\Desktop\Steller20November\TagTesting20Nov2013\M8.DSG	11-1-2013	15:36:58	43072.000000	4307.200000	49449.383766	20.000000
C:\Users\cware\Desktop\Steller20November\TagTesting20Nov2013\M8.DSG	11-1-2013	15:36:58	43073.000000	4307.300000	49446.247662	20.000000
C:\Users\cware\Desktop\Steller20November\TagTesting20Nov2013\M8.DSG	11-1-2013	15:36:58	43074.000000	4307.400000	49446.148137	20.000000
C:\Users\cware\Desktop\Steller20November\TagTesting20Nov2013\M8.DSG	11-1-2013	15:36:58	43075.000000	4307.500000	49445.675096	20.000000
C:\Users\cware\Desktop\Steller20November\TagTesting20Nov2013\M8.DSG	11-1-2013	15:36:58	43076.000000	4307.600000	49447.218439	20.000000
C:\Users\cware\Desktop\Steller20November\TagTesting20Nov2013\M8.DSG	11-1-2013	15:36:58	43077.000000	4307.700000	49446.944548	20.000000
C:\Users\cware\Desktop\Steller20November\TagTesting20Nov2013\M8.DSG	11-1-2013	15:36:58	43078.000000	4307.800000	49446.147404	20.000000
C:\Users\cware\Desktop\Steller20November\TagTesting20Nov2013\M8.DSG	11-1-2013	15:36:58	43079.000000	4307.900000	49448.711307	20.000000
C:\Users\cware\Desktop\Steller20November\TagTesting20Nov2013\M8.DSG	11-1-2013	15:36:58	43080.000000	4308.000000	49444.654424	20.000000
C:\Users\cware\Desktop\Steller20November\TagTesting20Nov2013\M8.DSG	11-1-2013	15:36:58	43081.000000	4308.100000	49448.288507	20.000000
C:\Users\cware\Desktop\Steller20November\TagTesting20Nov2013\M8.DSG	11-1-2013	15:36:58	43082.000000	4308.200000	49446.969291	20.000000
C:\Users\cware\Desktop\Steller20November\TagTesting20Nov2013\M8.DSG	11-1-2013	15:36:58	43083.000000	4308.300000	49446.321944	20.000000
C:\Users\cware\Desktop\Steller20November\TagTesting20Nov2013\M8.DSG	11-1-2013	15:36:58	43084.000000	4308.400000	49447.367260	20.000000
C:\Users\cware\Desktop\Steller20November\TagTesting20Nov2013\M8.DSG	11-1-2013	15:36:58	43085.000000	4308.500000	49446.770177	20.000000
C:\Users\cware\Desktop\Steller20November\TagTesting20Nov2013\M8.DSG	11-1-2013	15:36:58	43086.000000	4308.600000	49447.815436	20.000000
C:\Users\cware\Desktop\Steller20November\TagTesting20Nov2013\M8.DSG	11-1-2013	15:36:58	43087.000000	4308.700000	49447.840210	20.000000
C:\Users\cware\Desktop\Steller20November\TagTesting20Nov2013\M8.DSG	11-1-2013	15:36:58	43088.000000	4308.800000	49446.720560	20.000000
C:\Users\cware\Desktop\Steller20November\TagTesting20Nov2013\M8.DSG	11-1-2013	15:36:58	43089.000000	4308.900000	49443.160776	20.000000
C:\Users\cware\Desktop\Steller20November\TagTesting20Nov2013\M8.DSG	11-1-2013	15:36:58	43090.000000	4309.000000	49448.736566	20.000000
C:\Users\cware\Desktop\Steller20November\TagTesting20Nov2013\M8.DSG	11-1-2013	15:36:58	43091.000000	4309.100000	49446.844915	20.000000
C:\Users\cware\Desktop\Steller20November\TagTesting20Nov2013\M8.DSG	11-1-2013	15:36:58	43092.000000	4309.200000	49445.824160	20.000000
C:\Users\cware\Desktop\Steller20November\TagTesting20Nov2013\M8.DSG	11-1-2013	15:36:58	43093.000000	4309.300000	49447.665956	20.000000
C:\Users\cware\Desktop\Steller20November\TagTesting20Nov2013\M8.DSG	11-1-2013	15:36:58	43094.000000	4309.400000	49446.969187	20.000000
C:\Users\cware\Desktop\Steller20November\TagTesting20Nov2013\M8.DSG	11-1-2013	15:36:58	43095.000000	4309.500000	49447.865201	20.000000
C:\Users\cware\Desktop\Steller20November\TagTesting20Nov2013\M8.DSG	11-1-2013	15:36:58	43096.000000	4309.600000	49447.516168	20.000000
C:\Users\cware\Desktop\Steller20November\TagTesting20Nov2013\M8.DSG	11-1-2013	15:36:58	43097.000000	4309.700000	49445.176575	20.000000
C:\Users\cware\Desktop\Steller20November\TagTesting20Nov2013\M8.DSG	11-1-2013	15:36:58	43098.000000	4309.800000	49444.853274	20.000000
C:\Users\cware\Desktop\Steller20November\TagTesting20Nov2013\M8.DSG	11-1-2013	15:36:58	43099.000000	4309.900000	49446.869259	20.000000
C:\Users\cware\Desktop\Steller20November\TagTesting20Nov2013\M8.DSG	11-1-2013	15:36:58	43100.000000	4310.000000	49448.636760	20.000000
C:\Users\cware\Desktop\Steller20November\TagTesting20Nov2013\M8.DSG	11-1-2013	15:36:58	43101.000000	4310.100000	49446.097835	20.000000
C:\Users\cware\Desktop\Steller20November\TagTesting20Nov2013\M8.DSG	11-1-2013	15:36:58	43102.000000	4310.200000	49445.674220	20.000000
C:\Users\cware\Desktop\Steller20November\TagTesting20Nov2013\M8.DSG	11-1-2013	15:36:58	43103.000000	4310.300000	49446.197420	20.000000
C:\Users\cware\Desktop\Steller20November\TagTesting20Nov2013\M8.DSG	11-1-2013	15:36:58	43104.000000	4310.400000	49446.147794	20.000000
C:\Users\cware\Desktop\Steller20November\TagTesting20Nov2013\M8.DSG	11-1-2013	15:36:58	43105.000000	4310.500000	49447.441946	20.000000
C:\Users\cware\Desktop\Steller20November\TagTesting20Nov2013\M8.DSG	11-1-2013	15:36:58	43106.000000	4310.600000	49448.661468	20.000000
C:\Users\cware\Desktop\Steller20November\TagTesting20Nov2013\M8.DSG	11-1-2013	15:36:58	43107.000000	4310.700000	49445.848648	20.000000
C:\Users\cware\Desktop\Steller20November\TagTesting20Nov2013\M8.DSG	11-1-2013	15:36:58	43108.000000	4310.800000	49446.745273	20.000000
C:\Users\cware\Desktop\Steller20November\TagTesting20Nov2013\M8.DSG	11-1-2013	15:36:58	43109.000000	4310.900000	49448.238704	20.000000
C:\Users\cware\Desktop\Steller20November\TagTesting20Nov2013\M8.DSG	11-1-2013	15:36:58	43110.000000	4311.000000	49447.367044	20.000000
C:\Users\cware\Desktop\Steller20November\TagTesting20Nov2013\M8.DSG	11-1-2013	15:36:58	43111.000000	4311.100000	49444.529306	20.000000
C:\Users\cware\Desktop\Steller20November\TagTesting20Nov2013\M8.DSG	11-1-2013	15:36:58	43112.000000	4311.200000	49446.869394	20.000000
C:\Users\cware\Desktop\Steller20November\TagTesting20Nov2013\M8.DSG	11-1-2013	15:36:58	43113.000000	4311.300000	49447.093256	20.000000
C:\Users\cware\Desktop\Steller20November\TagTesting20Nov2013\M8.DSG	11-1-2013	15:36:58	43114.000000	4311.400000	49446.495583	20.000000
C:\Users\cware\Desktop\Steller20November\TagTesting20Nov2013\M8.DSG	11-1-2013	15:36:58	43115.000000	4311.500000	49445.400454	20.000000
C:\Users\cware\Desktop\Steller20November\TagTesting20Nov2013\M8.DSG	11-1-2013	15:36:58	43116.000000	4311.600000	49446.968658	20.000000
C:\Users\cware\Desktop\Steller20November\TagTesting20Nov2013\M8.DSG	11-1-2013	15:36:58	43117.000000	4311.700000	49445.798818	20.000000
C:\Users\cware\Desktop\Steller20November\TagTesting20Nov2013\M8.DSG	11-1-2013	15:36:58	43118.000000	4311.800000	49447.565664	20.000000
C:\Users\cware\Desktop\Steller20November\TagTesting20Nov2013\M8.DSG	11-1-2013	15:36:58	43119.000000	4311.900000	49446.246560	20.000000
C:\Users\cware\Desktop\Steller20November\TagTesting20Nov2013\M8.DSG	11-1-2013	15:36:58	43120.000000	4312.000000	49448.835948	20.000000
C:\Users\cware\Desktop\Steller20November\TagTesting20Nov2013\M8.DSG	11-1-2013	15:36:58	43121.000000	4312.100000	49447.566136	20.000000
C:\Users\cware\Desktop\Steller20November\TagTesting20Nov2013\M8.DSG	11-1-2013	15:36:58	43122.000000	4312.200000	49446.844719	20.000000
C:\Users\cware\Desktop\Steller20November\TagTesting20Nov2013\M8.DSG	11-1-2013	15:36:58	43123.000000	4312.300000	49446.520049	20.000000
C:\Users\cware\Desktop\Steller20November\TagTesting20Nov2013\M8.DSG	11-1-2013	15:36:58	43124.000000	4312.400000	49445.997803	20.000000
C:\Users\cware\Desktop\Steller20November\TagTesting20Nov2013\M8.DSG	11-1-2013	15:36:58	43125.000000	4312.500000	49443.583320	20.000000
C:\Users\cware\Desktop\Steller20November\TagTesting20Nov2013\M8.DSG	11-1-2013	15:36:58	43126.000000	4312.600000	49445.450510	20.000000
C:\Users\cware\Desktop\Steller20November\TagTesting20Nov2013\M8.DSG	11-1-2013	15:36:58	43127.000000	4312.700000	49447.640662	20.000000
C:\Users\cware\Desktop\Steller20November\TagTesting20Nov2013\M8.DSG	11-1-2013	15:36:58	43128.000000	4312.800000	49446.968181	20.000000
C:\Users\cware\Desktop\Steller20November\TagTesting20Nov2013\M8.DSG	11-1-2013	15:36:58	43129.000000	4312.900000	49447.864724	20.000000
C:\Users\cware\Desktop\Steller20November\TagTesting20Nov2013\M8.DSG	11-1-2013	15:36:58	43130.000000	4313.000000	49447.342209	20.000000
C:\Users\cware\Desktop\Steller20November\TagTesting20Nov2013\M8.DSG	11-1-2013	15:36:58	43131.000000	4313.100000	49447.167543	20.000000
C:\Users\cware\Desktop\Steller20November\TagTesting20Nov2013\M8.DSG	11-1-2013	15:36:58	43132.000000	4313.200000	49445.350902	20.000000
C:\Users\cware\Desktop\Steller20November\TagTesting20Nov2013\M8.DSG	11-1-2013	15:36:58	43133.000000	4313.300000	49447.043465	20.000000
C:\Users\cware\Desktop\Steller20November\TagTesting20Nov2013\M8.DSG	11-1-2013	15:36:58	43134.000000	4313.400000	49445.898378	20.000000
C:\Users\cware\Desktop\Steller20November\TagTesting20Nov2013\M8.DSG	11-1-2013	15:36:58	43135.000000	4313.500000	49447.092497	20.000000
C:\Users\cware\Desktop\Steller20November\TagTesting20Nov2013\M8.DSG	11-1-2013	15:36:58	43136.000000	4313.600000	49449.607147	20.000000
C:\Users\cware\Desktop\Steller20November\TagTesting20Nov2013\M8.DSG	11-1-2013	15:36:58	43137.000000	4313.700000	49446.918781	20.000000
C:\Users\cware\Desktop\Steller20November\TagTesting20Nov2013\M8.DSG	11-1-2013	15:36:58	43138.000000	4313.800000	49448.959787	20.000000
C:\Users\cware\Desktop\Steller20November\TagTesting20Nov2013\M8.DSG	11-1-2013	15:36:58	43139.000000	4313.900000	49446.794456	20.000000
C:\Users\cware\Desktop\Steller20November\TagTesting20Nov2013\M8.DSG	11-1-2013	15:36:58	43140.000000	4314.000000	49449.332965	20.000000
C:\Users\cware\Desktop\Steller20November\TagTesting20Nov2013\M8.DSG	11-1-2013	15:36:58	43141.000000	4314.100000	49447.216896	20.000000
C:\Users\cware\Desktop\Steller20November\TagTesting20Nov2013\M8.DSG	11-1-2013	15:36:58	43142.000000	4314.200000	49444.877081	20.000000
C:\Users\cware\Desktop\Steller20November\TagTesting20Nov2013\M8.DSG	11-1-2013	15:36:58	43143.000000	4314.300000	49444.305014	20.000000
C:\Users\cware\Desktop\Steller20November\TagTesting20Nov2013\M8.DSG	11-1-2013	15:36:58	43144.000000	4314.400000	49447.540959	20.000000
C:\Users\cware\Desktop\Steller20November\TagTesting20Nov2013\M8.DSG	11-1-2013	15:36:58	43145.000000	4314.500000	49450.303742	20.000000
C:\Users\cware\Desktop\Steller20November\TagTesting20Nov2013\M8.DSG	11-1-2013	15:36:58	43146.000000	4314.600000	49447.914220	20.000000
C:\Users\cware\Desktop\Steller20November\TagTesting20Nov2013\M8.DSG	11-1-2013	15:36:58	43147.000000	4314.700000	49445.524385	20.000000
C:\Users\cware\Desktop\Steller20November\TagTesting20Nov2013\M8.DSG	11-1-2013	15:36:58	43148.000000	4314.800000	49446.519819	20.000000
C:\Users\cware\Desktop\Steller20November\TagTesting20Nov2013\M8.DSG	11-1-2013	15:36:58	43149.000000	4314.900000	49447.490679	20.000000
C:\Users\cware\Desktop\Steller20November\TagTesting20Nov2013\M8.DSG	11-1-2013	15:36:58	43150.000000	4315.000000	49445.798705	20.000000
C:\Users\cware\Desktop\Steller20November\TagTesting20Nov2013\M8.DSG	11-1-2013	15:36:58	43151.000000	4315.100000	49449.083739	20.000000
C:\Users\cware\Desktop\Steller20November\TagTesting20Nov2013\M8.DSG	11-1-2013	15:36:58	43152.000000	4315.200000	49447.117583	20.000000
C:\Users\cware\Desktop\Steller20November\TagTesting20Nov2013\M8.DSG	11-1-2013	15:36:58	43153.000000	4315.300000	49449.631496	20.000000
C:\Users\cware\Desktop\Steller20November\TagTesting20Nov2013\M8.DSG	11-1-2013	15:36:58	43154.000000	4315.400000	49450.825923	20.000000
C:\Users\cware\Desktop\Steller20November\TagTesting20Nov2013\M8.DSG	11-1-2013	15:36:58	43155.000000	4315.500000	49448.187573	20.000000
C:\Users\cware\Desktop\Steller20November\TagTesting20Nov2013\M8.DSG	11-1-2013	15:36:58	43156.000000	4315.600000	49445.723209	20.000000
C:\Users\cware\Desktop\Steller20November\TagTesting20Nov2013\M8.DSG	11-1-2013	15:36:58	43157.000000	4315.700000	49447.913751	20.000000
C:\Users\cware\Desktop\Steller20November\TagTesting20Nov2013\M8.DSG	11-1-2013	15:36:58	43158.000000	4315.800000	49445.076083	20.000000
C:\Users\cware\Desktop\Steller20November\TagTesting20Nov2013\M8.DSG	11-1-2013	15:36:58	43159.000000	4315.900000	49446.445181	20.000000
C:\Users\cware\Desktop\Steller20November\TagTesting20Nov2013\M8.DSG	11-1-2013	15:36:58	43160.000000	4316.000000	49445.375087	20.000000
C:\Users\cware\Desktop\Steller20November\TagTesting20Nov2013\M8.DSG	11-1-2013	15:36:58	43161.000000	4316.100000	49447.640133	20.000000
C:\Users\cware\Desktop\Steller20November\TagTesting20Nov2013\M8.DSG	11-1-2013	15:36:58	43162.000000	4316.200000	49445.474490	20.000000
C:\Users\cware\Desktop\Steller20November\TagTesting20Nov2013\M8.DSG	11-1-2013	15:36:58	43163.000000	4316.300000	49444.927015	20.000000
C:\Users\cware\Desktop\Steller20November\TagTesting20Nov2013\M8.DSG	11-1-2013	15:36:58	43164.000000	4316.400000	49447.490865	20.000000
C:\Users\cware\Desktop\Steller20November\TagTesting20Nov2013\M8.DSG	11-1-2013	15:36:58	43165.000000	4316.500000	49446.719068	20.000000
C:\Users\cware\Desktop\Steller20November\TagTesting20Nov2013\M8.DSG	11-1-2013	15:36:58	43166.000000	4316.600000	49445.822929	20.000000
C:\Users\cware\Desktop\Steller20November\TagTesting20Nov2013\M8.DSG	11-1-2013	15:36:58	43167.000000	4316.700000	49450.104051	20.000000
C:\Users\cware\Desktop\Steller20November\TagTesting20Nov2013\M8.DSG	11-1-2013	15:36:58	43168.000000	4316.800000	49447.813814	20.000000
C:\Users\cware\Desktop\Steller20November\TagTesting20Nov2013\M8.DSG	11-1-2013	15:36:58	43169.000000	4316.900000	49448.013267	20.000000
C:\Users\cware\Desktop\Steller20November\TagTesting20Nov2013\M8.DSG	11-1-2013	15:36:58	43170.000000	4317.000000	49446.245936	20.000000
C:\Users\cware\Desktop\Steller20November\TagTesting20Nov2013\M8.DSG	11-1-2013	15:36:58	43171.000000	4317.100000	49447.266257	20.000000
C:\Users\cware\Desktop\Steller20November\TagTesting20Nov2013\M8.DSG	11-1-2013	15:36:58	43172.000000	4317.200000	49448.461096	20.000000
C:\Users\cware\Desktop\Steller20November\TagTesting20Nov2013\M8.DSG	11-1-2013	15:36:58	43173.000000	4317.300000	49450.153599	20.000000
C:\Users\cware\Desktop\Steller20November\TagTesting20Nov2013\M8.DSG	11-1-2013	15:36:58	43174.000000	4317.400000	49447.266799	20.000000
C:\Users\cware\Desktop\Steller20November\TagTesting20Nov2013\M8.DSG	11-1-2013	15:36:58	43175.000000	4317.500000	49446.021748	20.000000
C:\Users\cware\Desktop\Steller20November\TagTesting20Nov2013\M8.DSG	11-1-2013	15:36:58	43176.000000	4317.600000	49446.071582	20.000000
C:\Users\cware\Desktop\Steller20November\TagTesting20Nov2013\M8.DSG	11-1-2013	15:36:58	43177.000000	4317.700000	49445.274699	20.000000
C:\Users\cware\Desktop\Steller20November\TagTesting20Nov2013\M8.DSG	11-1-2013	15:36:58	43178.000000	4317.800000	49448.610555	20.000000
C:\Users\cware\Desktop\Steller20November\TagTesting20Nov2013\M8.DSG	11-1-2013	15:36:58	43179.000000	4317.900000	49449.606011	20.000000
C:\Users\cware\Desktop\Steller20November\TagTesting20Nov2013\M8.DSG	11-1-2013	15:36:58	43180.000000	4318.000000	49445.947275	20.000000
C:\Users\cware\Desktop\Steller20November\TagTesting20Nov2013\M8.DSG	11-1-2013	15:36:58	43181.000000	4318.100000	49445.723018	20.000000
C:\Users\cware\Desktop\Steller20November\TagTesting20Nov2013\M8.DSG	11-1-2013	15:36:58	43182.000000	4318.200000	49448.934072	20.000000
C:\Users\cware\Desktop\Steller20November\TagTesting20Nov2013\M8.DSG	11-1-2013	15:36:58	43183.000000	4318.300000	49445.747670	20.000000
C:\Users\cware\Desktop\Steller20November\TagTesting20Nov2013\M8.DSG	11-1-2013	15:36:58	43184.000000	4318.400000	49446.694082	20.000000
C:\Users\cware\Desktop\Steller20November\TagTesting20Nov2013\M8.DSG	11-1-2013	15:36:58	43185.000000	4318.500000	49448.038106	20.000000
C:\Users\cware\Desktop\Steller20November\TagTesting20Nov2013\M8.DSG	11-1-2013	15:36:58	43186.000000	4318.600000	49445.747891	20.000000
C:\Users\cware\Desktop\Steller20November\TagTesting20Nov2013\M8.DSG	11-1-2013	15:36:58	43187.000000	4318.700000	49446.146377	20.000000
C:\Users\cware\Desktop\Steller20November\TagTesting20Nov2013\M8.DSG	11-1-2013	15:36:58	43188.000000	4318.800000	49447.390373	20.000000
C:\Users\cware\Desktop\Steller20November\TagTesting20Nov2013\M8.DSG	11-1-2013	15:36:58	43189.000000	4318.900000	49445.100549	20.000000
C:\Users\cware\Desktop\Steller20November\TagTesting20Nov2013\M8.DSG	11-1-2013	15:36:58	43190.000000	4319.000000	49447.290827	20.000000
C:\Users\cware\Desktop\Steller20November\TagTesting20Nov2013\M8.DSG	11-1-2013	15:36:58	43191.000000	4319.100000	49447.564731	20.000000
C:\Users\cware\Desktop\Steller20November\TagTesting20Nov2013\M8.DSG	11-1-2013	15:36:58	43192.000000	4319.200000	49445.200147	20.000000
C:\Users\cware\Desktop\Steller20November\TagTesting20Nov2013\M8.DSG	11-1-2013	15:36:58	43193.000000	4319.300000	49446.120679	20.000000
C:\Users\cware\Desktop\Steller20November\TagTesting20Nov2013\M8.DSG	11-1-2013	15:36:58	43194.000000	4319.400000	49446.544098	20.000000
C:\Users\cware\Desktop\Steller20November\TagTesting20Nov2013\M8.DSG	11-1-2013	15:36:58	43195.000000	4319.500000	49447.888244	20.000000
C:\Users\cware\Desktop\Steller20November\TagTesting20Nov2013\M8.DSG	11-1-2013	15:36:58	43196.000000	4319.600000	49449.157696	20.000000
C:\Users\cware\Desktop\Steller20November\TagTesting20Nov2013\M8.DSG	11-1-2013	15:36:58	43197.000000	4319.700000	49445.000712	20.000000
C:\Users\cware\Desktop\Steller20November\TagTesting20Nov2013\M8.DSG	11-1-2013	15:36:58	43198.000000	4319.800000	49447.539598	20.000000
C:\Users\cware\Desktop\Steller20November\TagTesting20Nov2013\M8.DSG	11-1-2013	15:36:58	43199.000000	4319.900000	49448.510275	20.000000
C:\Users\cware\Desktop\Steller20November\TagTesting20Nov2013\M8.DSG	11-1-2013	15:36:58	43200.000000	4320.000000	49448.659747	20.000000
C:\Users\cware\Desktop\Steller20November\TagTesting20Nov2013\M8.DSG	11-1-2013	15:36:58	43201.000000	4320.100000	49448.435754	20.000000
C:\Users\cware\Desktop\Steller20November\TagTesting20Nov2013\M8.DSG	11-1-2013	15:36:58	43202.000000	4320.200000	49445.374176	20.000000
C:\Users\cware\Desktop\Steller20November\TagTesting20Nov2013\M8.DSG	11-1-2013	15:36:58	43203.000000	4320.300000	49447.340548	20.000000
C:\Users\cware\Desktop\Steller20November\TagTesting20Nov2013\M8.DSG	11-1-2013	15:36:58	43204.000000	4320.400000	49447.290784	20.000000
C:\Users\cware\Desktop\Steller20November\TagTesting20Nov2013\M8.DSG	11-1-2013	15:36:58	43205.000000	4320.500000	49447.041922	20.000000
C:\Users\cware\Desktop\Steller20November\TagTesting20Nov2013\M8.DSG	11-1-2013	15:36:58	43206.000000	4320.600000	49446.643424	20.000000
C:\Users\cware\Desktop\Steller20November\TagTesting20Nov2013\M8.DSG	11-1-2013	15:36:58	43207.000000	4320.700000	49448.883692	20.000000
C:\Users\cware\Desktop\Steller20November\TagTesting20Nov2013\M8.DSG	11-1-2013	15:36:58	43208.000000	4320.800000	49449.082980	20.000000
C:\Users\cware\Desktop\Steller20November\TagTesting20Nov2013\M8.DSG	11-1-2013	15:36:58	43209.000000	4320.900000	49446.319932	20.000000
C:\Users\cware\Desktop\Steller20November\TagTesting20Nov2013\M8.DSG	11-1-2013	15:36:58	43210.000000	4321.000000	49447.713925	20.000000
C:\Users\cware\Desktop\Steller20November\TagTesting20Nov2013\M8.DSG	11-1-2013	15:36:58	43211.000000	4321.100000	49445.150222	20.000000
C:\Users\cware\Desktop\Steller20November\TagTesting20Nov2013\M8.DSG	11-1-2013	15:36:58	43212.000000	4321.200000	49446.568621	20.000000
C:\Users\cware\Desktop\Steller20November\TagTesting20Nov2013\M8.DSG	11-1-2013	15:36:58	43213.000000	4321.300000	49447.190925	20.000000
C:\Users\cware\Desktop\Steller20November\TagTesting20Nov2013\M8.DSG	11-1-2013	15:36:58	43214.000000	4321.400000	49447.937666	20.000000
C:\Users\cware\Desktop\Steller20November\TagTesting20Nov2013\M8.DSG	11-1-2013	15:36:58	43215.000000	4321.500000	49444.776663	20.000000
C:\Users\cware\Desktop\Steller20November\TagTesting20Nov2013\M8.DSG	11-1-2013	15:36:58	43216.000000	4321.600000	49445.672833	20.000000
C:\Users\cware\Desktop\Steller20November\TagTesting20Nov2013\M8.DSG	11-1-2013	15:36:58	43217.000000	4321.700000	49444.975548	20.000000
C:\Users\cware\Desktop\Steller20November\TagTesting20Nov2013\M8.DSG	11-1-2013	15:36:58	43218.000000	4321.800000	49446.917168	20.000000
C:\Users\cware\Desktop\Steller20November\TagTesting20Nov2013\M8.DSG	11-1-2013	15:36:58	43219.000000	4321.900000	49446.021033	20.000000
C:\Users\cware\Desktop\Steller20November\TagTesting20Nov2013\M8.DSG	11-1-2013	15:36:58	43220.000000	4322.000000	49447.091374	20.000000
C:\Users\cware\Desktop\Steller20November\TagTesting20Nov2013\M8.DSG	11-1-2013	15:36:58	43221.000000	4322.100000	49447.066540	20.000000
C:\Users\cware\Desktop\Steller20November\TagTesting20Nov2013\M8.DSG	11-1-2013	15:36:58	43222.000000	4322.200000	49446.245394	20.000000
C:\Users\cware\Desktop\Steller20November\TagTesting20Nov2013\M8.DSG	11-1-2013	15:36:58	43223.000000	4322.300000	49450.625798	20.000000
C:\Users\cware\Desktop\Steller20November\TagTesting20Nov2013\M8.DSG	11-1-2013	15:36:58	43224.000000	4322.400000	49447.489881	20.000000
C:\Users\cware\Desktop\Steller20November\TagTesting20Nov2013\M8.DSG	11-1-2013	15:36:58	43225.000000	4322.500000	49446.444222	20.000000
C:\Users\cware\Desktop\Steller20November\TagTesting20Nov2013\M8.DSG	11-1-2013	15:36:58	43226.000000	4322.600000	49444.776134	20.000000
C:\Users\cware\Desktop\Steller20November\TagTesting20Nov2013\M8.DSG	11-1-2013	15:36:58	43227.000000	4322.700000	49446.344659	20.000000
C:\Users\cware\Desktop\Steller20November\TagTesting20Nov2013\M8.DSG	11-1-2013	15:36:58	43228.000000	4322.800000	49445.896582	20.000000
C:\Users\cware\Desktop\Steller20November\TagTesting20Nov2013\M8.DSG	11-1-2013	15:36:58	43229.000000	4322.900000	49444.428038	20.000000
C:\Users\cware\Desktop\Steller20November\TagTesting20Nov2013\M8.DSG	11-1-2013	15:36:58	43230.000000	4323.000000	49445.000447	20.000000
C:\Users\cware\Desktop\Steller20November\TagTesting20Nov2013\M8.DSG	11-1-2013	15:36:58	43231.000000	4323.100000	49447.887715	20.000000
C:\Users\cware\Desktop\Steller20November\TagTesting20Nov2013\M8.DSG	11-1-2013	15:36:58	43232.000000	4323.200000	49446.444105	20.000000
C:\Users\cware\Desktop\Steller20November\TagTesting20Nov2013\M8.DSG	11-1-2013	15:36:58	43233.000000	4323.300000	49450.302047	20.000000
C:\Users\cware\Desktop\Steller20November\TagTesting20Nov2013\M8.DSG	11-1-2013	15:36:58	43234.000000	4323.400000	49445.821753	20.000000
C:\Users\cware\Desktop\Steller20November\TagTesting20Nov2013\M8.DSG	11-1-2013	15:36:58	43235.000000	4323.500000	49449.629874	20.000000
C:\Users\cware\Desktop\Steller20November\TagTesting20Nov2013\M8.DSG	11-1-2013	15:36:58	43236.000000	4323.600000	49447.788104	20.000000
C:\Users\cware\Desktop\Steller20November\TagTesting20Nov2013\M8.DSG	11-1-2013	15:36:58	43237.000000	4323.700000	49448.410122	20.000000
C:\Users\cware\Desktop\Steller20November\TagTesting20Nov2013\M8.DSG	11-1-2013	15:36:58	43238.000000	4323.800000	49447.638667	20.000000
C:\Users\cware\Desktop\Steller20November\TagTesting20Nov2013\M8.DSG	11-1-2013	15:36:58	43239.000000	4323.900000	49448.335904	20.000000
C:\Users\cware\Desktop\Steller20November\TagTesting20Nov2013\M8.DSG	11-1-2013	15:36:58	43240.000000	4324.000000	49445.771963	20.000000
C:\Users\cware\Desktop\Steller20November\TagTesting20Nov2013\M8.DSG	11-1-2013	15:36:58	43241.000000	4324.100000	49445.547849	20.000000
C:\Users\cware\Desktop\Steller20November\TagTesting20Nov2013\M8.DSG	11-1-2013	15:36:58	43242.000000	4324.200000	49448.933066	20.000000
C:\Users\cware\Desktop\Steller20November\TagTesting20Nov2013\M8.DSG	11-1-2013	15:36:58	43243.000000	4324.300000	49448.061835	20.000000
C:\Users\cware\Desktop\Steller20November\TagTesting20Nov2013\M8.DSG	11-1-2013	15:36:58	43244.000000	4324.400000	49446.418798	20.000000
C:\Users\cware\Desktop\Steller20November\TagTesting20Nov2013\M8.DSG	11-1-2013	15:36:58	43245.000000	4324.500000	49447.837782	20.000000
C:\Users\cware\Desktop\Steller20November\TagTesting20Nov2013\M8.DSG	11-1-2013	15:36:58	43246.000000	4324.600000	49446.393712	20.000000
C:\Users\cware\Desktop\Steller20November\TagTesting20Nov2013\M8.DSG	11-1-2013	15:36:58	43247.000000	4324.700000	49446.045612	20.000000
C:\Users\cware\Desktop\Steller20November\TagTesting20Nov2013\M8.DSG	11-1-2013	15:36:58	43248.000000	4324.800000	49446.817088	20.000000
C:\Users\cware\Desktop\Steller20November\TagTesting20Nov2013\M8.DSG	11-1-2013	15:36:58	43249.000000	4324.900000	49446.518639	20.000000
C:\Users\cware\Desktop\Steller20November\TagTesting20Nov2013\M8.DSG	11-1-2013	15:36:58	43250.000000	4325.000000	49445.199488	20.000000
C:\Users\cware\Desktop\Steller20November\TagTesting20Nov2013\M8.DSG	11-1-2013	15:36:58	43251.000000	4325.100000	49450.426115	20.000000
C:\Users\cware\Desktop\Steller20November\TagTesting20Nov2013\M8.DSG	11-1-2013	15:36:58	43252.000000	4325.200000	49445.547623	20.000000
C:\Users\cware\Desktop\Steller20November\TagTesting20Nov2013\M8.DSG	11-1-2013	15:36:58	43253.000000	4325.300000	49445.348916	20.000000
C:\Users\cware\Desktop\Steller20November\TagTesting20Nov2013\M8.DSG	11-1-2013	15:36:58	43254.000000	4325.400000	49447.265338	20.000000
C:\Users\cware\Desktop\Steller20November\TagTesting20Nov2013\M8.DSG	11-1-2013	15:36:58	43255.000000	4325.500000	49446.742437	20.000000
C:\Users\cware\Desktop\Steller20November\TagTesting20Nov2013\M8.DSG	11-1-2013	15:36:58	43256.000000	4325.600000	49446.120029	20.000000
C:\Users\cware\Desktop\Steller20November\TagTesting20Nov2013\M8.DSG	11-1-2013	15:36:58	43257.000000	4325.700000	49446.692668	20.000000
C:\Users\cware\Desktop\Steller20November\TagTesting20Nov2013\M8.DSG	11-1-2013	15:36:58	43258.000000	4325.800000	49447.563366	20.000000
C:\Users\cware\Desktop\Steller20November\TagTesting20Nov2013\M8.DSG	11-1-2013	15:36:58	43259.000000	4325.900000	49447.414245	20.000000
C:\Users\cware\Desktop\Steller20November\TagTesting20Nov2013\M8.DSG	11-1-2013	15:36:58	43260.000000	4326.000000	49449.380830	20.000000
C:\Users\cware\Desktop\Steller20November\TagTesting20Nov2013\M8.DSG	11-1-2013	15:36:58	43261.000000	4326.100000	49445.622236	20.000000
C:\Users\cware\Desktop\Steller20November\TagTesting20Nov2013\M8.DSG	11-1-2013	15:36:58	43262.000000	4326.200000	49447.588768	20.000000
C:\Users\cware\Desktop\Steller20November\TagTesting20Nov2013\M8.DSG	11-1-2013	15:36:58	43263.000000	4326.300000	49447.737884	20.000000
C:\Users\cware\Desktop\Steller20November\TagTesting20Nov2013\M8.DSG	11-1-2013	15:36:58	43264.000000	4326.400000	49447.663124	20.000000
C:\Users\cware\Desktop\Steller20November\TagTesting20Nov2013\M8.DSG	11-1-2013	15:36:58	43265.000000	4326.500000	49446.492938	20.000000
C:\Users\cware\Desktop\Steller20November\TagTesting20Nov2013\M8.DSG	11-1-2013	15:36:58	43266.000000	4326.600000	49446.617670	20.000000
C:\Users\cware\Desktop\Steller20November\TagTesting20Nov2013\M8.DSG	11-1-2013	15:36:58	43267.000000	4326.700000	49448.683255	20.000000
C:\Users\cware\Desktop\Steller20November\TagTesting20Nov2013\M8.DSG	11-1-2013	15:36:58	43268.000000	4326.800000	49445.174155	20.000000
C:\Users\cware\Desktop\Steller20November\TagTesting20Nov2013\M8.DSG	11-1-2013	15:36:58	43269.000000	4326.900000	49445.671931	20.000000
C:\Users\cware\Desktop\Steller20November\TagTesting20Nov2013\M8.DSG	11-1-2013	15:36:58	43270.000000	4327.000000	49448.235768	20.000000
C:\Users\cware\Desktop\Steller20November\TagTesting20Nov2013\M8.DSG	11-1-2013	15:36:58	43271.000000	4327.100000	49447.041037	20.000000
C:\Users\cware\Desktop\Steller20November\TagTesting20Nov2013\M8.DSG	11-1-2013	15:36:58	43272.000000	4327.200000	49448.310645	20.000000
C:\Users\cware\Desktop\Steller20November\TagTesting20Nov2013\M8.DSG	11-1-2013	15:36:58	43273.000000	4327.300000	49448.459540	20.000000
C:\Users\cware\Desktop\Steller20November\TagTesting20Nov2013\M8.DSG	11-1-2013	15:36:58	43274.000000	4327.400000	49448.683411	20.000000
C:\Users\cware\Desktop\Steller20November\TagTesting20Nov2013\M8.DSG	11-1-2013	15:36:58	43275.000000	4327.500000	49446.368994	20.000000
C:\Users\cware\Desktop\Steller20November\TagTesting20Nov2013\M8.DSG	11-1-2013	15:36:58	43276.000000	4327.600000	49448.832956	20.000000
C:\Users\cware\Desktop\Steller20November\TagTesting20Nov2013\M8.DSG	11-1-2013	15:36:58	43277.000000	4327.700000	49446.966043	20.000000
C:\Users\cware\Desktop\Steller20November\TagTesting20Nov2013\M8.DSG	11-1-2013	15:36:58	43278.000000	4327.800000	49444.825747	20.000000
C:\Users\cware\Desktop\Steller20November\TagTesting20Nov2013\M8.DSG	11-1-2013	15:36:58	43279.000000	4327.900000	49447.886722	20.000000
C:\Users\cware\Desktop\Steller20November\TagTesting20Nov2013\M8.DSG	11-1-2013	15:36:58	43280.000000	4328.000000	49446.493328	20.000000
C:\Users\cware\Desktop\Steller20November\TagTesting20Nov2013\M8.DSG	11-1-2013	15:36:58	43281.000000	4328.100000	49442.958978	20.000000
C:\Users\cware\Desktop\Steller20November\TagTesting20Nov2013\M8.DSG	11-1-2013	15:36:58	43282.000000	4328.200000	49447.811967	20.000000
C:\Users\cware\Desktop\Steller20November\TagTesting20Nov2013\M8.DSG	11-1-2013	15:36:58	43283.000000	4328.300000	49448.135909	20.000000
C:\Users\cware\Desktop\Steller20November\TagTesting20Nov2013\M8.DSG	11-1-2013	15:36:58	43284.000000	4328.400000	49447.886939	20.000000
C:\Users\cware\Desktop\Steller20November\TagTesting20Nov2013\M8.DSG	11-1-2013	15:36:58	43285.000000	4328.500000	49447.015609	20.000000
C:\Users\cware\Desktop\Steller20November\TagTesting20Nov2013\M8.DSG	11-1-2013	15:36:58	43286.000000	4328.600000	49447.389294	20.000000
C:\Users\cware\Desktop\Steller20November\TagTesting20Nov2013\M8.DSG	11-1-2013	15:36:58	43287.000000	4328.700000	49446.667577	20.000000
C:\Users\cware\Desktop\Steller20November\TagTesting20Nov2013\M8.DSG	11-1-2013	15:36:58	43288.000000	4328.800000	49445.198660	20.000000
C:\Users\cware\Desktop\Steller20November\TagTesting20Nov2013\M8.DSG	11-1-2013	15:36:58	43289.000000	4328.900000	49447.115415	20.000000
C:\Users\cware\Desktop\Steller20November\TagTesting20Nov2013\M8.DSG	11-1-2013	15:36:58	43290.000000	4329.000000	49448.135844	20.000000
C:\Users\cware\Desktop\Steller20November\TagTesting20Nov2013\M8.DSG	11-1-2013	15:36:58	43291.000000	4329.100000	49442.211568	20.000000
C:\Users\cware\Desktop\Steller20November\TagTesting20Nov2013\M8.DSG	11-1-2013	15:36:58	43292.000000	4329.200000	49444.277760	20.000000
C:\Users\cware\Desktop\Steller20November\TagTesting20Nov2013\M8.DSG	11-1-2013	15:36:58	43293.000000	4329.300000	49448.011377	20.000000
C:\Users\cware\Desktop\Steller20November\TagTesting20Nov2013\M8.DSG	11-1-2013	15:36:58	43294.000000	4329.400000	49446.891032	20.000000
C:\Users\cware\Desktop\Steller20November\TagTesting20Nov2013\M8.DSG	11-1-2013	15:36:58	43295.000000	4329.500000	49446.418234	20.000000
C:\Users\cware\Desktop\Steller20November\TagTesting20Nov2013\M8.DSG	11-1-2013	15:36:58	43296.000000	4329.600000	49445.994824	20.000000
C:\Users\cware\Desktop\Steller20November\TagTesting20Nov2013\M8.DSG	11-1-2013	15:36:58	43297.000000	4329.700000	49448.508953	20.000000
C:\Users\cware\Desktop\Steller20November\TagTesting20Nov2013\M8.DSG	11-1-2013	15:36:58	43298.000000	4329.800000	49443.928589	20.000000
C:\Users\cware\Desktop\Steller20November\TagTesting20Nov2013\M8.DSG	11-1-2013	15:36:58	43299.000000	4329.900000	49446.393274	20.000000
C:\Users\cware\Desktop\Steller20November\TagTesting20Nov2013\M8.DSG	11-1-2013	15:36:58	43300.000000	4330.000000	49444.202974	20.000000
C:\Users\cware\Desktop\Steller20November\TagTesting20Nov2013\M8.DSG	11-1-2013	15:36:58	43301.000000	4330.100000	49447.364216	20.000000
C:\Users\cware\Desktop\Steller20November\TagTesting20Nov2013\M8.DSG	11-1-2013	15:36:58	43302.000000	4330.200000	49447.737797	20.000000
C:\Users\cware\Desktop\Steller20November\TagTesting20Nov2013\M8.DSG	11-1-2013	15:36:58	43303.000000	4330.300000	49445.920034	20.000000
C:\Users\cware\Desktop\Steller20November\TagTesting20Nov2013\M8.DSG	11-1-2013	15:36:58	43304.000000	4330.400000	49445.795809	20.000000
C:\Users\cware\Desktop\Steller20November\TagTesting20Nov2013\M8.DSG	11-1-2013	15:36:58	43305.000000	4330.500000	49446.891102	20.000000
C:\Users\cware\Desktop\Steller20November\TagTesting20Nov2013\M8.DSG	11-1-2013	15:36:58	43306.000000	4330.600000	49445.646181	20.000000
C:\Users\cware\Desktop\Steller20November\TagTesting20Nov2013\M8.DSG	11-1-2013	15:36:58	43307.000000	4330.700000	49445.671740	20.000000
C:\Users\cware\Desktop\Steller20November\TagTesting20Nov2013\M8.DSG	11-1-2013	15:36:58	43308.000000	4330.800000	49447.538188	20.000000
C:\Users\cware\Desktop\Steller20November\TagTesting20Nov2013\M8.DSG	11-1-2013	15:36:58	43309.000000	4330.900000	49445.522256	20.000000
C:\Users\cware\Desktop\Steller20November\TagTesting20Nov2013\M8.DSG	11-1-2013	15:36:58	43310.000000	4331.000000	49447.786885	20.000000
C:\Users\cware\Desktop\Steller20November\TagTesting20Nov2013\M8.DSG	11-1-2013	15:36:58	43311.000000	4331.100000	49447.836663	20.000000
C:\Users\cware\Desktop\Steller20November\TagTesting20Nov2013\M8.DSG	11-1-2013	15:36:58	43312.000000	4331.200000	49447.189897	20.000000
C:\Users\cware\Desktop\Steller20November\TagTesting20Nov2013\M8.DSG	11-1-2013	15:36:58	43313.000000	4331.300000	49446.069709	20.000000
C:\Users\cware\Desktop\Steller20November\TagTesting20Nov2013\M8.DSG	11-1-2013	15:36:58	43314.000000	4331.400000	49444.177589	20.000000
C:\Users\cware\Desktop\Steller20November\TagTesting20Nov2013\M8.DSG	11-1-2013	15:36:58	43315.000000	4331.500000	49448.060460	20.000000
C:\Users\cware\Desktop\Steller20November\TagTesting20Nov2013\M8.DSG	11-1-2013	15:36:58	43316.000000	4331.600000	49448.633308	20.000000
C:\Users\cware\Desktop\Steller20November\TagTesting20Nov2013\M8.DSG	11-1-2013	15:36:58	43317.000000	4331.700000	49447.736861	20.000000
C:\Users\cware\Desktop\Steller20November\TagTesting20Nov2013\M8.DSG	11-1-2013	15:36:58	43318.000000	4331.800000	49448.359481	20.000000
C:\Users\cware\Desktop\Steller20November\TagTesting20Nov2013\M8.DSG	11-1-2013	15:36:58	43319.000000	4331.900000	49445.547146	20.000000
C:\Users\cware\Desktop\Steller20November\TagTesting20Nov2013\M8.DSG	11-1-2013	15:36:58	43320.000000	4332.000000	49449.728709	20.000000
C:\Users\cware\Desktop\Steller20November\TagTesting20Nov2013\M8.DSG	11-1-2013	15:36:58	43321.000000	4332.100000	49447.762281	20.000000
C:\Users\cware\Desktop\Steller20November\TagTesting20Nov2013\M8.DSG	11-1-2013	15:36:58	43322.000000	4332.200000	49448.135641	20.000000
C:\Users\cware\Desktop\Steller20November\TagTesting20Nov2013\M8.DSG	11-1-2013	15:36:58	43323.000000	4332.300000	49447.040478	20.000000
C:\Users\cware\Desktop\Steller20November\TagTesting20Nov2013\M8.DSG	11-1-2013	15:36:58	43324.000000	4332.400000	49446.194307	20.000000
C:\Users\cware\Desktop\Steller20November\TagTesting20Nov2013\M8.DSG	11-1-2013	15:36:58	43325.000000	4332.500000	49447.239211	20.000000
C:\Users\cware\Desktop\Steller20November\TagTesting20Nov2013\M8.DSG	11-1-2013	15:36:58	43326.000000	4332.600000	49447.189741	20.000000
C:\Users\cware\Desktop\Steller20November\TagTesting20Nov2013\M8.DSG	11-1-2013	15:36:58	43327.000000	4332.700000	49447.413404	20.000000
C:\Users\cware\Desktop\Steller20November\TagTesting20Nov2013\M8.DSG	11-1-2013	15:36:58	43328.000000	4332.800000	49448.384286	20.000000
C:\Users\cware\Desktop\Steller20November\TagTesting20Nov2013\M8.DSG	11-1-2013	15:36:58	43329.000000	4332.900000	49445.098589	20.000000
C:\Users\cware\Desktop\Steller20November\TagTesting20Nov2013\M8.DSG	11-1-2013	15:36:58	43330.000000	4333.000000	49447.339104	20.000000
C:\Users\cware\Desktop\Steller20November\TagTesting20Nov2013\M8.DSG	11-1-2013	15:36:58	43331.000000	4333.100000	49446.492807	20.000000
C:\Users\cware\Desktop\Steller20November\TagTesting20Nov2013\M8.DSG	11-1-2013	15:36:58	43332.000000	4333.200000	49448.433981	20.000000
C:\Users\cware\Desktop\Steller20November\TagTesting20Nov2013\M8.DSG	11-1-2013	15:36:58	43333.000000	4333.300000	49445.795761	20.000000
C:\Users\cware\Desktop\Steller20November\TagTesting20Nov2013\M8.DSG	11-1-2013	15:36:58	43334.000000	4333.400000	49449.628495	20.000000
C:\Users\cware\Desktop\Steller20November\TagTesting20Nov2013\M8.DSG	11-1-2013	15:36:58	43335.000000	4333.500000	49447.363427	20.000000
C:\Users\cware\Desktop\Steller20November\TagTesting20Nov2013\M8.DSG	11-1-2013	15:36:58	43336.000000	4333.600000	49445.571712	20.000000
C:\Users\cware\Desktop\Steller20November\TagTesting20Nov2013\M8.DSG	11-1-2013	15:36:58	43337.000000	4333.700000	49448.359013	20.000000
C:\Users\cware\Desktop\Steller20November\TagTesting20Nov2013\M8.DSG	11-1-2013	15:36:58	43338.000000	4333.800000	49447.562468	20.000000
C:\Users\cware\Desktop\Steller20November\TagTesting20Nov2013\M8.DSG	11-1-2013	15:36:58	43339.000000	4333.900000	49445.222844	20.000000
C:\Users\cware\Desktop\Steller20November\TagTesting20Nov2013\M8.DSG	11-1-2013	15:36:58	43340.000000	4334.000000	49448.309556	20.000000
C:\Users\cware\Desktop\Steller20November\TagTesting20Nov2013\M8.DSG	11-1-2013	15:36:58	43341.000000	4334.100000	49446.865773	20.000000
C:\Users\cware\Desktop\Steller20November\TagTesting20Nov2013\M8.DSG	11-1-2013	15:36:58	43342.000000	4334.200000	49445.272713	20.000000
C:\Users\cware\Desktop\Steller20November\TagTesting20Nov2013\M8.DSG	11-1-2013	15:36:58	43343.000000	4334.300000	49446.642014	20.000000
C:\Users\cware\Desktop\Steller20November\TagTesting20Nov2013\M8.DSG	11-1-2013	15:36:58	43344.000000	4334.400000	49443.680035	20.000000
C:\Users\cware\Desktop\Steller20November\TagTesting20Nov2013\M8.DSG	11-1-2013	15:36:58	43345.000000	4334.500000	49445.422150	20.000000
C:\Users\cware\Desktop\Steller20November\TagTesting20Nov2013\M8.DSG	11-1-2013	15:36:58	43346.000000	4334.600000	49448.010241	20.000000
C:\Users\cware\Desktop\Steller20November\TagTesting20Nov2013\M8.DSG	11-1-2013	15:36:58	43347.000000	4334.700000	49447.612553	20.000000
C:\Users\cware\Desktop\Steller20November\TagTesting20Nov2013\M8.DSG	11-1-2013	15:36:58	43348.000000	4334.800000	49446.293038	20.000000
C:\Users\cware\Desktop\Steller20November\TagTesting20Nov2013\M8.DSG	11-1-2013	15:36:58	43349.000000	4334.900000	49444.973865	20.000000
C:\Users\cware\Desktop\Steller20November\TagTesting20Nov2013\M8.DSG	11-1-2013	15:36:58	43350.000000	4335.000000	49444.973718	20.000000
C:\Users\cware\Desktop\Steller20November\TagTesting20Nov2013\M8.DSG	11-1-2013	15:36:58	43351.000000	4335.100000	49447.960671	20.000000
C:\Users\cware\Desktop\Steller20November\TagTesting20Nov2013\M8.DSG	11-1-2013	15:36:58	43352.000000	4335.200000	49444.948931	20.000000
C:\Users\cware\Desktop\Steller20November\TagTesting20Nov2013\M8.DSG	11-1-2013	15:36:58	43353.000000	4335.300000	49446.292982	20.000000
C:\Users\cware\Desktop\Steller20November\TagTesting20Nov2013\M8.DSG	11-1-2013	15:36:58	43354.000000	4335.400000	49448.010345	20.000000
C:\Users\cware\Desktop\Steller20November\TagTesting20Nov2013\M8.DSG	11-1-2013	15:36:58	43355.000000	4335.500000	49446.541991	20.000000
C:\Users\cware\Desktop\Steller20November\TagTesting20Nov2013\M8.DSG	11-1-2013	15:36:58	43356.000000	4335.600000	49446.093911	20.000000
C:\Users\cware\Desktop\Steller20November\TagTesting20Nov2013\M8.DSG	11-1-2013	15:36:58	43357.000000	4335.700000	49445.546132	20.000000
C:\Users\cware\Desktop\Steller20November\TagTesting20Nov2013\M8.DSG	11-1-2013	15:36:58	43358.000000	4335.800000	49445.670335	20.000000
C:\Users\cware\Desktop\Steller20November\TagTesting20Nov2013\M8.DSG	11-1-2013	15:36:58	43359.000000	4335.900000	49446.791113	20.000000
C:\Users\cware\Desktop\Steller20November\TagTesting20Nov2013\M8.DSG	11-1-2013	15:36:58	43360.000000	4336.000000	49448.731844	20.000000
C:\Users\cware\Desktop\Steller20November\TagTesting20Nov2013\M8.DSG	11-1-2013	15:36:58	43361.000000	4336.100000	49447.288524	20.000000
C:\Users\cware\Desktop\Steller20November\TagTesting20Nov2013\M8.DSG	11-1-2013	15:36:58	43362.000000	4336.200000	49445.745220	20.000000
C:\Users\cware\Desktop\Steller20November\TagTesting20Nov2013\M8.DSG	11-1-2013	15:36:58	43363.000000	4336.300000	49446.342577	20.000000
C:\Users\cware\Desktop\Steller20November\TagTesting20Nov2013\M8.DSG	11-1-2013	15:36:58	43364.000000	4336.400000	49447.935728	20.000000
C:\Users\cware\Desktop\Steller20November\TagTesting20Nov2013\M8.DSG	11-1-2013	15:36:58	43365.000000	4336.500000	49447.213531	20.000000
C:\Users\cware\Desktop\Steller20November\TagTesting20Nov2013\M8.DSG	11-1-2013	15:36:58	43366.000000	4336.600000	49447.761066	20.000000
C:\Users\cware\Desktop\Steller20November\TagTesting20Nov2013\M8.DSG	11-1-2013	15:36:58	43367.000000	4336.700000	49445.297357	20.000000
C:\Users\cware\Desktop\Steller20November\TagTesting20Nov2013\M8.DSG	11-1-2013	15:36:58	43368.000000	4336.800000	49447.213565	20.000000
C:\Users\cware\Desktop\Steller20November\TagTesting20Nov2013\M8.DSG	11-1-2013	15:36:58	43369.000000	4336.900000	49446.665899	20.000000
C:\Users\cware\Desktop\Steller20November\TagTesting20Nov2013\M8.DSG	11-1-2013	15:36:58	43370.000000	4337.000000	49447.288234	20.000000
C:\Users\cware\Desktop\Steller20November\TagTesting20Nov2013\M8.DSG	11-1-2013	15:36:58	43371.000000	4337.100000	49446.118576	20.000000
C:\Users\cware\Desktop\Steller20November\TagTesting20Nov2013\M8.DSG	11-1-2013	15:36:58	43372.000000	4337.200000	49448.209585	20.000000
C:\Users\cware\Desktop\Steller20November\TagTesting20Nov2013\M8.DSG	11-1-2013	15:36:58	43373.000000	4337.300000	49444.625353	20.000000
C:\Users\cware\Desktop\Steller20November\TagTesting20Nov2013\M8.DSG	11-1-2013	15:36:58	43374.000000	4337.400000	49446.790155	20.000000
C:\Users\cware\Desktop\Steller20November\TagTesting20Nov2013\M8.DSG	11-1-2013	15:36:58	43375.000000	4337.500000	49447.736267	20.000000
C:\Users\cware\Desktop\Steller20November\TagTesting20Nov2013\M8.DSG	11-1-2013	15:36:58	43376.000000	4337.600000	49447.412650	20.000000
C:\Users\cware\Desktop\Steller20November\TagTesting20Nov2013\M8.DSG	11-1-2013	15:36:58	43377.000000	4337.700000	49443.779026	20.000000
C:\Users\cware\Desktop\Steller20November\TagTesting20Nov2013\M8.DSG	11-1-2013	15:36:58	43378.000000	4337.800000	49447.412611	20.000000
C:\Users\cware\Desktop\Steller20November\TagTesting20Nov2013\M8.DSG	11-1-2013	15:36:58	43379.000000	4337.900000	49447.387403	20.000000
C:\Users\cware\Desktop\Steller20November\TagTesting20Nov2013\M8.DSG	11-1-2013	15:36:58	43380.000000	4338.000000	49446.566310	20.000000
C:\Users\cware\Desktop\Steller20November\TagTesting20Nov2013\M8.DSG	11-1-2013	15:36:58	43381.000000	4338.100000	49447.163770	20.000000
C:\Users\cware\Desktop\Steller20November\TagTesting20Nov2013\M8.DSG	11-1-2013	15:36:58	43382.000000	4338.200000	49450.076211	20.000000
C:\Users\cware\Desktop\Steller20November\TagTesting20Nov2013\M8.DSG	11-1-2013	15:36:58	43383.000000	4338.300000	49447.985176	20.000000
C:\Users\cware\Desktop\Steller20November\TagTesting20Nov2013\M8.DSG	11-1-2013	15:36:58	43384.000000	4338.400000	49446.591326	20.000000
C:\Users\cware\Desktop\Steller20November\TagTesting20Nov2013\M8.DSG	11-1-2013	15:36:58	43385.000000	4338.500000	49447.760975	20.000000
C:\Users\cware\Desktop\Steller20November\TagTesting20Nov2013\M8.DSG	11-1-2013	15:36:58	43386.000000	4338.600000	49446.616039	20.000000
C:\Users\cware\Desktop\Steller20November\TagTesting20Nov2013\M8.DSG	11-1-2013	15:36:58	43387.000000	4338.700000	49447.611599	20.000000
C:\Users\cware\Desktop\Steller20November\TagTesting20Nov2013\M8.DSG	11-1-2013	15:36:58	43388.000000	4338.800000	49445.819360	20.000000
C:\Users\cware\Desktop\Steller20November\TagTesting20Nov2013\M8.DSG	11-1-2013	15:36:58	43389.000000	4338.900000	49447.636503	20.000000
C:\Users\cware\Desktop\Steller20November\TagTesting20Nov2013\M8.DSG	11-1-2013	15:36:58	43390.000000	4339.000000	49446.914544	20.000000
C:\Users\cware\Desktop\Steller20November\TagTesting20Nov2013\M8.DSG	11-1-2013	15:36:58	43391.000000	4339.100000	49447.611782	20.000000
C:\Users\cware\Desktop\Steller20November\TagTesting20Nov2013\M8.DSG	11-1-2013	15:36:58	43392.000000	4339.200000	49446.292574	20.000000
C:\Users\cware\Desktop\Steller20November\TagTesting20Nov2013\M8.DSG	11-1-2013	15:36:58	43393.000000	4339.300000	49444.052003	20.000000
C:\Users\cware\Desktop\Steller20November\TagTesting20Nov2013\M8.DSG	11-1-2013	15:36:58	43394.000000	4339.400000	49448.183974	20.000000
C:\Users\cware\Desktop\Steller20November\TagTesting20Nov2013\M8.DSG	11-1-2013	15:36:58	43395.000000	4339.500000	49448.880678	20.000000
C:\Users\cware\Desktop\Steller20November\TagTesting20Nov2013\M8.DSG	11-1-2013	15:36:58	43396.000000	4339.600000	49446.864771	20.000000
C:\Users\cware\Desktop\Steller20November\TagTesting20Nov2013\M8.DSG	11-1-2013	15:36:58	43397.000000	4339.700000	49447.262883	20.000000
C:\Users\cware\Desktop\Steller20November\TagTesting20Nov2013\M8.DSG	11-1-2013	15:36:58	43398.000000	4339.800000	49447.710782	20.000000
C:\Users\cware\Desktop\Steller20November\TagTesting20Nov2013\M8.DSG	11-1-2013	15:36:58	43399.000000	4339.900000	49445.371592	20.000000
C:\Users\cware\Desktop\Steller20November\TagTesting20Nov2013\M8.DSG	11-1-2013	15:36:58	43400.000000	4340.000000	49445.072618	20.000000
C:\Users\cware\Desktop\Steller20November\TagTesting20Nov2013\M8.DSG	11-1-2013	15:36:58	43401.000000	4340.100000	49447.487084	20.000000
C:\Users\cware\Desktop\Steller20November\TagTesting20Nov2013\M8.DSG	11-1-2013	15:36:58	43402.000000	4340.200000	49447.387178	20.000000
C:\Users\cware\Desktop\Steller20November\TagTesting20Nov2013\M8.DSG	11-1-2013	15:36:58	43403.000000	4340.300000	49445.769374	20.000000
C:\Users\cware\Desktop\Steller20November\TagTesting20Nov2013\M8.DSG	11-1-2013	15:36:58	43404.000000	4340.400000	49448.383375	20.000000
C:\Users\cware\Desktop\Steller20November\TagTesting20Nov2013\M8.DSG	11-1-2013	15:36:58	43405.000000	4340.500000	49446.416552	20.000000
C:\Users\cware\Desktop\Steller20November\TagTesting20Nov2013\M8.DSG	11-1-2013	15:36:58	43406.000000	4340.600000	49448.034542	20.000000
C:\Users\cware\Desktop\Steller20November\TagTesting20Nov2013\M8.DSG	11-1-2013	15:36:58	43407.000000	4340.700000	49445.644833	20.000000
C:\Users\cware\Desktop\Steller20November\TagTesting20Nov2013\M8.DSG	11-1-2013	15:36:58	43408.000000	4340.800000	49449.951249	20.000000
C:\Users\cware\Desktop\Steller20November\TagTesting20Nov2013\M8.DSG	11-1-2013	15:36:58	43409.000000	4340.900000	49446.043222	20.000000
C:\Users\cware\Desktop\Steller20November\TagTesting20Nov2013\M8.DSG	11-1-2013	15:36:58	43410.000000	4341.000000	49447.014234	20.000000
C:\Users\cware\Desktop\Steller20November\TagTesting20Nov2013\M8.DSG	11-1-2013	15:36:58	43411.000000	4341.100000	49449.378805	20.000000
C:\Users\cware\Desktop\Steller20November\TagTesting20Nov2013\M8.DSG	11-1-2013	15:36:58	43412.000000	4341.200000	49446.068269	20.000000
C:\Users\cware\Desktop\Steller20November\TagTesting20Nov2013\M8.DSG	11-1-2013	15:36:58	43413.000000	4341.300000	49448.109024	20.000000
C:\Users\cware\Desktop\Steller20November\TagTesting20Nov2013\M8.DSG	11-1-2013	15:36:58	43414.000000	4341.400000	49444.923268	20.000000
C:\Users\cware\Desktop\Steller20November\TagTesting20Nov2013\M8.DSG	11-1-2013	15:36:58	43415.000000	4341.500000	49448.657006	20.000000
C:\Users\cware\Desktop\Steller20November\TagTesting20Nov2013\M8.DSG	11-1-2013	15:36:58	43416.000000	4341.600000	49444.375216	20.000000
C:\Users\cware\Desktop\Steller20November\TagTesting20Nov2013\M8.DSG	11-1-2013	15:36:58	43417.000000	4341.700000	49446.740087	20.000000
C:\Users\cware\Desktop\Steller20November\TagTesting20Nov2013\M8.DSG	11-1-2013	15:36:58	43418.000000	4341.800000	49448.208830	20.000000
C:\Users\cware\Desktop\Steller20November\TagTesting20Nov2013\M8.DSG	11-1-2013	15:36:58	43419.000000	4341.900000	49448.432649	20.000000
C:\Users\cware\Desktop\Steller20November\TagTesting20Nov2013\M8.DSG	11-1-2013	15:36:58	43420.000000	4342.000000	49446.092991	20.000000
C:\Users\cware\Desktop\Steller20November\TagTesting20Nov2013\M8.DSG	11-1-2013	15:36:58	43421.000000	4342.100000	49447.436773	20.000000
C:\Users\cware\Desktop\Steller20November\TagTesting20Nov2013\M8.DSG	11-1-2013	15:36:58	43422.000000	4342.200000	49446.690075	20.000000
C:\Users\cware\Desktop\Steller20November\TagTesting20Nov2013\M8.DSG	11-1-2013	15:36:58	43423.000000	4342.300000	49446.341476	20.000000
C:\Users\cware\Desktop\Steller20November\TagTesting20Nov2013\M8.DSG	11-1-2013	15:36:58	43424.000000	4342.400000	49445.545291	20.000000
C:\Users\cware\Desktop\Steller20November\TagTesting20Nov2013\M8.DSG	11-1-2013	15:36:58	43425.000000	4342.500000	49446.889705	20.000000
C:\Users\cware\Desktop\Steller20November\TagTesting20Nov2013\M8.DSG	11-1-2013	15:36:58	43426.000000	4342.600000	49445.320808	20.000000
C:\Users\cware\Desktop\Steller20November\TagTesting20Nov2013\M8.DSG	11-1-2013	15:36:58	43427.000000	4342.700000	49445.594830	20.000000
C:\Users\cware\Desktop\Steller20November\TagTesting20Nov2013\M8.DSG	11-1-2013	15:36:58	43428.000000	4342.800000	49445.022390	20.000000
C:\Users\cware\Desktop\Steller20November\TagTesting20Nov2013\M8.DSG	11-1-2013	15:36:58	43429.000000	4342.900000	49446.814850	20.000000
C:\Users\cware\Desktop\Steller20November\TagTesting20Nov2013\M8.DSG	11-1-2013	15:36:58	43430.000000	4343.000000	49445.171514	20.000000
C:\Users\cware\Desktop\Steller20November\TagTesting20Nov2013\M8.DSG	11-1-2013	15:36:58	43431.000000	4343.100000	49446.814157	20.000000
C:\Users\cware\Desktop\Steller20November\TagTesting20Nov2013\M8.DSG	11-1-2013	15:36:58	43432.000000	4343.200000	49447.734931	20.000000
C:\Users\cware\Desktop\Steller20November\TagTesting20Nov2013\M8.DSG	11-1-2013	15:36:58	43433.000000	4343.300000	49444.624122	20.000000
C:\Users\cware\Desktop\Steller20November\TagTesting20Nov2013\M8.DSG	11-1-2013	15:36:58	43434.000000	4343.400000	49445.868543	20.000000
C:\Users\cware\Desktop\Steller20November\TagTesting20Nov2013\M8.DSG	11-1-2013	15:36:58	43435.000000	4343.500000	49448.233383	20.000000
C:\Users\cware\Desktop\Steller20November\TagTesting20Nov2013\M8.DSG	11-1-2013	15:36:58	43436.000000	4343.600000	49445.047346	20.000000
C:\Users\cware\Desktop\Steller20November\TagTesting20Nov2013\M8.DSG	11-1-2013	15:36:58	43437.000000	4343.700000	49447.336884	20.000000
C:\Users\cware\Desktop\Steller20November\TagTesting20Nov2013\M8.DSG	11-1-2013	15:36:58	43438.000000	4343.800000	49446.938772	20.000000
C:\Users\cware\Desktop\Steller20November\TagTesting20Nov2013\M8.DSG	11-1-2013	15:36:58	43439.000000	4343.900000	49449.502639	20.000000
C:\Users\cware\Desktop\Steller20November\TagTesting20Nov2013\M8.DSG	11-1-2013	15:36:58	43440.000000	4344.000000	49445.570112	20.000000
C:\Users\cware\Desktop\Steller20November\TagTesting20Nov2013\M8.DSG	11-1-2013	15:36:58	43441.000000	4344.100000	49446.217121	20.000000
C:\Users\cware\Desktop\Steller20November\TagTesting20Nov2013\M8.DSG	11-1-2013	15:36:58	43442.000000	4344.200000	49445.594292	20.000000
C:\Users\cware\Desktop\Steller20November\TagTesting20Nov2013\M8.DSG	11-1-2013	15:36:58	43443.000000	4344.300000	49444.673622	20.000000
C:\Users\cware\Desktop\Steller20November\TagTesting20Nov2013\M8.DSG	11-1-2013	15:36:58	43444.000000	4344.400000	49447.237741	20.000000
C:\Users\cware\Desktop\Steller20November\TagTesting20Nov2013\M8.DSG	11-1-2013	15:36:58	43445.000000	4344.500000	49444.922592	20.000000
C:\Users\cware\Desktop\Steller20November\TagTesting20Nov2013\M8.DSG	11-1-2013	15:36:58	43446.000000	4344.600000	49445.918516	20.000000
C:\Users\cware\Desktop\Steller20November\TagTesting20Nov2013\M8.DSG	11-1-2013	15:36:58	43447.000000	4344.700000	49446.839152	20.000000
C:\Users\cware\Desktop\Steller20November\TagTesting20Nov2013\M8.DSG	11-1-2013	15:36:58	43448.000000	4344.800000	49448.606483	20.000000
C:\Users\cware\Desktop\Steller20November\TagTesting20Nov2013\M8.DSG	11-1-2013	15:36:58	43449.000000	4344.900000	49446.166832	20.000000
C:\Users\cware\Desktop\Steller20November\TagTesting20Nov2013\M8.DSG	11-1-2013	15:36:58	43450.000000	4345.000000	49448.606578	20.000000
C:\Users\cware\Desktop\Steller20November\TagTesting20Nov2013\M8.DSG	11-1-2013	15:36:58	43451.000000	4345.100000	49448.083717	20.000000
C:\Users\cware\Desktop\Steller20November\TagTesting20Nov2013\M8.DSG	11-1-2013	15:36:58	43452.000000	4345.200000	49446.590355	20.000000
C:\Users\cware\Desktop\Steller20November\TagTesting20Nov2013\M8.DSG	11-1-2013	15:36:58	43453.000000	4345.300000	49447.610303	20.000000
C:\Users\cware\Desktop\Steller20November\TagTesting20Nov2013\M8.DSG	11-1-2013	15:36:58	43454.000000	4345.400000	49446.216908	20.000000
C:\Users\cware\Desktop\Steller20November\TagTesting20Nov2013\M8.DSG	11-1-2013	15:36:58	43455.000000	4345.500000	49445.146888	20.000000
C:\Users\cware\Desktop\Steller20November\TagTesting20Nov2013\M8.DSG	11-1-2013	15:36:58	43456.000000	4345.600000	49446.540694	20.000000
C:\Users\cware\Desktop\Steller20November\TagTesting20Nov2013\M8.DSG	11-1-2013	15:36:58	43457.000000	4345.700000	49448.407529	20.000000
C:\Users\cware\Desktop\Steller20November\TagTesting20Nov2013\M8.DSG	11-1-2013	15:36:58	43458.000000	4345.800000	49447.934202	20.000000
C:\Users\cware\Desktop\Steller20November\TagTesting20Nov2013\M8.DSG	11-1-2013	15:36:58	43459.000000	4345.900000	49446.391206	20.000000
C:\Users\cware\Desktop\Steller20November\TagTesting20Nov2013\M8.DSG	11-1-2013	15:36:58	43460.000000	4346.000000	49445.793658	20.000000
C:\Users\cware\Desktop\Steller20November\TagTesting20Nov2013\M8.DSG	11-1-2013	15:36:58	43461.000000	4346.100000	49445.967609	20.000000
C:\Users\cware\Desktop\Steller20November\TagTesting20Nov2013\M8.DSG	11-1-2013	15:36:58	43462.000000	4346.200000	49447.486425	20.000000
C:\Users\cware\Desktop\Steller20November\TagTesting20Nov2013\M8.DSG	11-1-2013	15:36:58	43463.000000	4346.300000	49445.968107	20.000000
C:\Users\cware\Desktop\Steller20November\TagTesting20Nov2013\M8.DSG	11-1-2013	15:36:58	43464.000000	4346.400000	49444.698907	20.000000
C:\Users\cware\Desktop\Steller20November\TagTesting20Nov2013\M8.DSG	11-1-2013	15:36:58	43465.000000	4346.500000	49446.390560	20.000000
C:\Users\cware\Desktop\Steller20November\TagTesting20Nov2013\M8.DSG	11-1-2013	15:36:58	43466.000000	4346.600000	49445.744006	20.000000
C:\Users\cware\Desktop\Steller20November\TagTesting20Nov2013\M8.DSG	11-1-2013	15:36:58	43467.000000	4346.700000	49447.336810	20.000000
C:\Users\cware\Desktop\Steller20November\TagTesting20Nov2013\M8.DSG	11-1-2013	15:36:58	43468.000000	4346.800000	49447.237285	20.000000
C:\Users\cware\Desktop\Steller20November\TagTesting20Nov2013\M8.DSG	11-1-2013	15:36:58	43469.000000	4346.900000	49448.232585	20.000000
C:\Users\cware\Desktop\Steller20November\TagTesting20Nov2013\M8.DSG	11-1-2013	15:36:58	43470.000000	4347.000000	49447.162565	20.000000
C:\Users\cware\Desktop\Steller20November\TagTesting20Nov2013\M8.DSG	11-1-2013	15:36:58	43471.000000	4347.100000	49448.332552	20.000000
C:\Users\cware\Desktop\Steller20November\TagTesting20Nov2013\M8.DSG	11-1-2013	15:36:58	43472.000000	4347.200000	49446.490531	20.000000
C:\Users\cware\Desktop\Steller20November\TagTesting20Nov2013\M8.DSG	11-1-2013	15:36:58	43473.000000	4347.300000	49445.519307	20.000000
C:\Users\cware\Desktop\Steller20November\TagTesting20Nov2013\M8.DSG	11-1-2013	15:36:58	43474.000000	4347.400000	49448.083131	20.000000
C:\Users\cware\Desktop\Steller20November\TagTesting20Nov2013\M8.DSG	11-1-2013	15:36:58	43475.000000	4347.500000	49444.274668	20.000000
C:\Users\cware\Desktop\Steller20November\TagTesting20Nov2013\M8.DSG	11-1-2013	15:36:58	43476.000000	4347.600000	49449.078960	20.000000
C:\Users\cware\Desktop\Steller20November\TagTesting20Nov2013\M8.DSG	11-1-2013	15:36:58	43477.000000	4347.700000	49445.320674	20.000000
C:\Users\cware\Desktop\Steller20November\TagTesting20Nov2013\M8.DSG	11-1-2013	15:36:58	43478.000000	4347.800000	49449.402603	20.000000
C:\Users\cware\Desktop\Steller20November\TagTesting20Nov2013\M8.DSG	11-1-2013	15:36:58	43479.000000	4347.900000	49445.295622	20.000000
C:\Users\cware\Desktop\Steller20November\TagTesting20Nov2013\M8.DSG	11-1-2013	15:36:58	43480.000000	4348.000000	49445.818128	20.000000
C:\Users\cware\Desktop\Steller20November\TagTesting20Nov2013\M8.DSG	11-1-2013	15:36:58	43481.000000	4348.100000	49445.096300	20.000000
C:\Users\cware\Desktop\Steller20November\TagTesting20Nov2013\M8.DSG	11-1-2013	15:36:58	43482.000000	4348.200000	49445.892827	20.000000
C:\Users\cware\Desktop\Steller20November\TagTesting20Nov2013\M8.DSG	11-1-2013	15:36:58	43483.000000	4348.300000	49448.456487	20.000000
C:\Users\cware\Desktop\Steller20November\TagTesting20Nov2013\M8.DSG	11-1-2013	15:36:58	43484.000000	4348.400000	49446.913491	20.000000
C:\Users\cware\Desktop\Steller20November\TagTesting20Nov2013\M8.DSG	11-1-2013	15:36:58	43485.000000	4348.500000	49446.888578	20.000000
C:\Users\cware\Desktop\Steller20November\TagTesting20Nov2013\M8.DSG	11-1-2013	15:36:58	43486.000000	4348.600000	49447.161941	20.000000
C:\Users\cware\Desktop\Steller20November\TagTesting20Nov2013\M8.DSG	11-1-2013	15:36:58	43487.000000	4348.700000	49446.316056	20.000000
C:\Users\cware\Desktop\Steller20November\TagTesting20Nov2013\M8.DSG	11-1-2013	15:36:58	43488.000000	4348.800000	49445.170769	20.000000
C:\Users\cware\Desktop\Steller20November\TagTesting20Nov2013\M8.DSG	11-1-2013	15:36:58	43489.000000	4348.900000	49445.245376	20.000000
C:\Users\cware\Desktop\Steller20November\TagTesting20Nov2013\M8.DSG	11-1-2013	15:36:58	43490.000000	4349.000000	49447.560174	20.000000
C:\Users\cware\Desktop\Steller20November\TagTesting20Nov2013\M8.DSG	11-1-2013	15:36:58	43491.000000	4349.100000	49446.689212	20.000000
C:\Users\cware\Desktop\Steller20November\TagTesting20Nov2013\M8.DSG	11-1-2013	15:36:58	43492.000000	4349.200000	49447.485683	20.000000
C:\Users\cware\Desktop\Steller20November\TagTesting20Nov2013\M8.DSG	11-1-2013	15:36:58	43493.000000	4349.300000	49447.187057	20.000000
C:\Users\cware\Desktop\Steller20November\TagTesting20Nov2013\M8.DSG	11-1-2013	15:36:58	43494.000000	4349.400000	49446.316021	20.000000
C:\Users\cware\Desktop\Steller20November\TagTesting20Nov2013\M8.DSG	11-1-2013	15:36:58	43495.000000	4349.500000	49447.784652	20.000000
C:\Users\cware\Desktop\Steller20November\TagTesting20Nov2013\M8.DSG	11-1-2013	15:36:58	43496.000000	4349.600000	49447.460771	20.000000
C:\Users\cware\Desktop\Steller20November\TagTesting20Nov2013\M8.DSG	11-1-2013	15:36:58	43497.000000	4349.700000	49445.444283	20.000000
C:\Users\cware\Desktop\Steller20November\TagTesting20Nov2013\M8.DSG	11-1-2013	15:36:58	43498.000000	4349.800000	49445.270593	20.000000
C:\Users\cware\Desktop\Steller20November\TagTesting20Nov2013\M8.DSG	11-1-2013	15:36:58	43499.000000	4349.900000	49445.743243	20.000000
C:\Users\cware\Desktop\Steller20November\TagTesting20Nov2013\M8.DSG	11-1-2013	15:36:58	43500.000000	4350.000000	49446.514763	20.000000
C:\Users\cware\Desktop\Steller20November\TagTesting20Nov2013\M8.DSG	11-1-2013	15:36:58	43501.000000	4350.100000	49445.344932	20.000000
C:\Users\cware\Desktop\Steller20November\TagTesting20Nov2013\M8.DSG	11-1-2013	15:36:58	43502.000000	4350.200000	49446.415017	20.000000
C:\Users\cware\Desktop\Steller20November\TagTesting20Nov2013\M8.DSG	11-1-2013	15:36:58	43503.000000	4350.300000	49447.908851	20.000000
C:\Users\cware\Desktop\Steller20November\TagTesting20Nov2013\M8.DSG	11-1-2013	15:36:58	43504.000000	4350.400000	49447.684529	20.000000
C:\Users\cware\Desktop\Steller20November\TagTesting20Nov2013\M8.DSG	11-1-2013	15:36:58	43505.000000	4350.500000	49445.320006	20.000000
C:\Users\cware\Desktop\Steller20November\TagTesting20Nov2013\M8.DSG	11-1-2013	15:36:58	43506.000000	4350.600000	49445.494299	20.000000
C:\Users\cware\Desktop\Steller20November\TagTesting20Nov2013\M8.DSG	11-1-2013	15:36:58	43507.000000	4350.700000	49449.376719	20.000000
C:\Users\cware\Desktop\Steller20November\TagTesting20Nov2013\M8.DSG	11-1-2013	15:36:58	43508.000000	4350.800000	49446.415377	20.000000
C:\Users\cware\Desktop\Steller20November\TagTesting20Nov2013\M8.DSG	11-1-2013	15:36:58	43509.000000	4350.900000	49445.718448	20.000000
C:\Users\cware\Desktop\Steller20November\TagTesting20Nov2013\M8.DSG	11-1-2013	15:36:58	43510.000000	4351.000000	49445.916994	20.000000
C:\Users\cware\Desktop\Steller20November\TagTesting20Nov2013\M8.DSG	11-1-2013	15:36:58	43511.000000	4351.100000	49447.062212	20.000000
C:\Users\cware\Desktop\Steller20November\TagTesting20Nov2013\M8.DSG	11-1-2013	15:36:58	43512.000000	4351.200000	49446.365083	20.000000
C:\Users\cware\Desktop\Steller20November\TagTesting20Nov2013\M8.DSG	11-1-2013	15:36:58	43513.000000	4351.300000	49445.518726	20.000000
C:\Users\cware\Desktop\Steller20November\TagTesting20Nov2013\M8.DSG	11-1-2013	15:36:58	43514.000000	4351.400000	49444.946733	20.000000
C:\Users\cware\Desktop\Steller20November\TagTesting20Nov2013\M8.DSG	11-1-2013	15:36:58	43515.000000	4351.500000	49447.759128	20.000000
C:\Users\cware\Desktop\Steller20November\TagTesting20Nov2013\M8.DSG	11-1-2013	15:36:58	43516.000000	4351.600000	49446.165930	20.000000
C:\Users\cware\Desktop\Steller20November\TagTesting20Nov2013\M8.DSG	11-1-2013	15:36:58	43517.000000	4351.700000	49446.564276	20.000000
C:\Users\cware\Desktop\Steller20November\TagTesting20Nov2013\M8.DSG	11-1-2013	15:36:58	43518.000000	4351.800000	49447.983238	20.000000
C:\Users\cware\Desktop\Steller20November\TagTesting20Nov2013\M8.DSG	11-1-2013	15:36:58	43519.000000	4351.900000	49445.992057	20.000000
C:\Users\cware\Desktop\Steller20November\TagTesting20Nov2013\M8.DSG	11-1-2013	15:36:58	43520.000000	4352.000000	49444.523244	20.000000
C:\Users\cware\Desktop\Steller20November\TagTesting20Nov2013\M8.DSG	11-1-2013	15:36:58	43521.000000	4352.100000	49445.593616	20.000000
C:\Users\cware\Desktop\Steller20November\TagTesting20Nov2013\M8.DSG	11-1-2013	15:36:58	43522.000000	4352.200000	49446.365014	20.000000
C:\Users\cware\Desktop\Steller20November\TagTesting20Nov2013\M8.DSG	11-1-2013	15:36:58	43523.000000	4352.300000	49447.086873	20.000000
C:\Users\cware\Desktop\Steller20November\TagTesting20Nov2013\M8.DSG	11-1-2013	15:36:58	43524.000000	4352.400000	49446.315930	20.000000
C:\Users\cware\Desktop\Steller20November\TagTesting20Nov2013\M8.DSG	11-1-2013	15:36:58	43525.000000	4352.500000	49445.693166	20.000000
C:\Users\cware\Desktop\Steller20November\TagTesting20Nov2013\M8.DSG	11-1-2013	15:36:58	43526.000000	4352.600000	49446.589280	20.000000
C:\Users\cware\Desktop\Steller20November\TagTesting20Nov2013\M8.DSG	11-1-2013	15:36:58	43527.000000	4352.700000	49446.290961	20.000000
C:\Users\cware\Desktop\Steller20November\TagTesting20Nov2013\M8.DSG	11-1-2013	15:36:58	43528.000000	4352.800000	49448.928873	20.000000
C:\Users\cware\Desktop\Steller20November\TagTesting20Nov2013\M8.DSG	11-1-2013	15:36:58	43529.000000	4352.900000	49444.149624	20.000000
C:\Users\cware\Desktop\Steller20November\TagTesting20Nov2013\M8.DSG	11-1-2013	15:36:58	43530.000000	4353.000000	49444.797105	20.000000
C:\Users\cware\Desktop\Steller20November\TagTesting20Nov2013\M8.DSG	11-1-2013	15:36:58	43531.000000	4353.100000	49442.979884	20.000000
C:\Users\cware\Desktop\Steller20November\TagTesting20Nov2013\M8.DSG	11-1-2013	15:36:58	43532.000000	4353.200000	49447.584753	20.000000
C:\Users\cware\Desktop\Steller20November\TagTesting20Nov2013\M8.DSG	11-1-2013	15:36:58	43533.000000	4353.300000	49447.012153	20.000000
C:\Users\cware\Desktop\Steller20November\TagTesting20Nov2013\M8.DSG	11-1-2013	15:36:58	43534.000000	4353.400000	49447.260962	20.000000
C:\Users\cware\Desktop\Steller20November\TagTesting20Nov2013\M8.DSG	11-1-2013	15:36:58	43535.000000	4353.500000	49446.414865	20.000000
C:\Users\cware\Desktop\Steller20November\TagTesting20Nov2013\M8.DSG	11-1-2013	15:36:58	43536.000000	4353.600000	49446.041601	20.000000
C:\Users\cware\Desktop\Steller20November\TagTesting20Nov2013\M8.DSG	11-1-2013	15:36:58	43537.000000	4353.700000	49444.572800	20.000000
C:\Users\cware\Desktop\Steller20November\TagTesting20Nov2013\M8.DSG	11-1-2013	15:36:58	43538.000000	4353.800000	49445.021349	20.000000
C:\Users\cware\Desktop\Steller20November\TagTesting20Nov2013\M8.DSG	11-1-2013	15:36:58	43539.000000	4353.900000	49444.149672	20.000000
C:\Users\cware\Desktop\Steller20November\TagTesting20Nov2013\M8.DSG	11-1-2013	15:36:58	43540.000000	4354.000000	49447.659486	20.000000
C:\Users\cware\Desktop\Steller20November\TagTesting20Nov2013\M8.DSG	11-1-2013	15:36:58	43541.000000	4354.100000	49444.174740	20.000000
C:\Users\cware\Desktop\Steller20November\TagTesting20Nov2013\M8.DSG	11-1-2013	15:36:58	43542.000000	4354.200000	49448.206823	20.000000
C:\Users\cware\Desktop\Steller20November\TagTesting20Nov2013\M8.DSG	11-1-2013	15:36:58	43543.000000	4354.300000	49447.012335	20.000000
C:\Users\cware\Desktop\Steller20November\TagTesting20Nov2013\M8.DSG	11-1-2013	15:36:58	43544.000000	4354.400000	49446.663610	20.000000
C:\Users\cware\Desktop\Steller20November\TagTesting20Nov2013\M8.DSG	11-1-2013	15:36:58	43545.000000	4354.500000	49446.638697	20.000000
C:\Users\cware\Desktop\Steller20November\TagTesting20Nov2013\M8.DSG	11-1-2013	15:36:58	43546.000000	4354.600000	49446.787878	20.000000
C:\Users\cware\Desktop\Steller20November\TagTesting20Nov2013\M8.DSG	11-1-2013	15:36:58	43547.000000	4354.700000	49448.480567	20.000000
C:\Users\cware\Desktop\Steller20November\TagTesting20Nov2013\M8.DSG	11-1-2013	15:36:58	43548.000000	4354.800000	49446.912589	20.000000
C:\Users\cware\Desktop\Steller20November\TagTesting20Nov2013\M8.DSG	11-1-2013	15:36:58	43549.000000	4354.900000	49447.236457	20.000000
C:\Users\cware\Desktop\Steller20November\TagTesting20Nov2013\M8.DSG	11-1-2013	15:36:58	43550.000000	4355.000000	49446.016554	20.000000
C:\Users\cware\Desktop\Steller20November\TagTesting20Nov2013\M8.DSG	11-1-2013	15:36:58	43551.000000	4355.100000	49445.966915	20.000000
C:\Users\cware\Desktop\Steller20November\TagTesting20Nov2013\M8.DSG	11-1-2013	15:36:58	43552.000000	4355.200000	49446.190404	20.000000
C:\Users\cware\Desktop\Steller20November\TagTesting20Nov2013\M8.DSG	11-1-2013	15:36:58	43553.000000	4355.300000	49445.966663	20.000000
C:\Users\cware\Desktop\Steller20November\TagTesting20Nov2013\M8.DSG	11-1-2013	15:36:58	43554.000000	4355.400000	49445.145565	20.000000
C:\Users\cware\Desktop\Steller20November\TagTesting20Nov2013\M8.DSG	11-1-2013	15:36:58	43555.000000	4355.500000	49447.958026	20.000000
C:\Users\cware\Desktop\Steller20November\TagTesting20Nov2013\M8.DSG	11-1-2013	15:36:58	43556.000000	4355.600000	49446.763304	20.000000
C:\Users\cware\Desktop\Steller20November\TagTesting20Nov2013\M8.DSG	11-1-2013	15:36:58	43557.000000	4355.700000	49447.111612	20.000000
C:\Users\cware\Desktop\Steller20November\TagTesting20Nov2013\M8.DSG	11-1-2013	15:36:58	43558.000000	4355.800000	49447.111630	20.000000
C:\Users\cware\Desktop\Steller20November\TagTesting20Nov2013\M8.DSG	11-1-2013	15:36:58	43559.000000	4355.900000	49445.418741	20.000000
C:\Users\cware\Desktop\Steller20November\TagTesting20Nov2013\M8.DSG	11-1-2013	15:36:58	43560.000000	4356.000000	49446.489460	20.000000
C:\Users\cware\Desktop\Steller20November\TagTesting20Nov2013\M8.DSG	11-1-2013	15:36:58	43561.000000	4356.100000	49449.152367	20.000000
C:\Users\cware\Desktop\Steller20November\TagTesting20Nov2013\M8.DSG	11-1-2013	15:36:58	43562.000000	4356.200000	49447.858141	20.000000
C:\Users\cware\Desktop\Steller20November\TagTesting20Nov2013\M8.DSG	11-1-2013	15:36:58	43563.000000	4356.300000	49446.514138	20.000000
C:\Users\cware\Desktop\Steller20November\TagTesting20Nov2013\M8.DSG	11-1-2013	15:36:58	43564.000000	4356.400000	49447.285701	20.000000
C:\Users\cware\Desktop\Steller20November\TagTesting20Nov2013\M8.DSG	11-1-2013	15:36:58	43565.000000	4356.500000	49447.758495	20.000000
C:\Users\cware\Desktop\Steller20November\TagTesting20Nov2013\M8.DSG	11-1-2013	15:36:58	43566.000000	4356.600000	49446.290068	20.000000
C:\Users\cware\Desktop\Steller20November\TagTesting20Nov2013\M8.DSG	11-1-2013	15:36:58	43567.000000	4356.700000	49444.373434	20.000000
C:\Users\cware\Desktop\Steller20November\TagTesting20Nov2013\M8.DSG	11-1-2013	15:36:58	43568.000000	4356.800000	49450.546732	20.000000
C:\Users\cware\Desktop\Steller20November\TagTesting20Nov2013\M8.DSG	11-1-2013	15:36:58	43569.000000	4356.900000	49447.186077	20.000000
C:\Users\cware\Desktop\Steller20November\TagTesting20Nov2013\M8.DSG	11-1-2013	15:36:58	43570.000000	4357.000000	49447.683987	20.000000
C:\Users\cware\Desktop\Steller20November\TagTesting20Nov2013\M8.DSG	11-1-2013	15:36:58	43571.000000	4357.100000	49445.742424	20.000000
C:\Users\cware\Desktop\Steller20November\TagTesting20Nov2013\M8.DSG	11-1-2013	15:36:58	43572.000000	4357.200000	49446.589058	20.000000
C:\Users\cware\Desktop\Steller20November\TagTesting20Nov2013\M8.DSG	11-1-2013	15:36:58	43573.000000	4357.300000	49446.340309	20.000000
C:\Users\cware\Desktop\Steller20November\TagTesting20Nov2013\M8.DSG	11-1-2013	15:36:58	43574.000000	4357.400000	49446.514195	20.000000
C:\Users\cware\Desktop\Steller20November\TagTesting20Nov2013\M8.DSG	11-1-2013	15:36:58	43575.000000	4357.500000	49446.787830	20.000000
C:\Users\cware\Desktop\Steller20November\TagTesting20Nov2013\M8.DSG	11-1-2013	15:36:58	43576.000000	4357.600000	49446.463979	20.000000
C:\Users\cware\Desktop\Steller20November\TagTesting20Nov2013\M8.DSG	11-1-2013	15:36:58	43577.000000	4357.700000	49446.090884	20.000000
C:\Users\cware\Desktop\Steller20November\TagTesting20Nov2013\M8.DSG	11-1-2013	15:36:58	43578.000000	4357.800000	49448.903552	20.000000
C:\Users\cware\Desktop\Steller20November\TagTesting20Nov2013\M8.DSG	11-1-2013	15:36:58	43579.000000	4357.900000	49447.608880	20.000000
C:\Users\cware\Desktop\Steller20November\TagTesting20Nov2013\M8.DSG	11-1-2013	15:36:58	43580.000000	4358.000000	49447.882984	20.000000
C:\Users\cware\Desktop\Steller20November\TagTesting20Nov2013\M8.DSG	11-1-2013	15:36:58	43581.000000	4358.100000	49447.833181	20.000000
C:\Users\cware\Desktop\Steller20November\TagTesting20Nov2013\M8.DSG	11-1-2013	15:36:58	43582.000000	4358.200000	49447.783017	20.000000
C:\Users\cware\Desktop\Steller20November\TagTesting20Nov2013\M8.DSG	11-1-2013	15:36:58	43583.000000	4358.300000	49446.837608	20.000000
C:\Users\cware\Desktop\Steller20November\TagTesting20Nov2013\M8.DSG	11-1-2013	15:36:58	43584.000000	4358.400000	49448.903483	20.000000
C:\Users\cware\Desktop\Steller20November\TagTesting20Nov2013\M8.DSG	11-1-2013	15:36:58	43585.000000	4358.500000	49444.896266	20.000000
C:\Users\cware\Desktop\Steller20November\TagTesting20Nov2013\M8.DSG	11-1-2013	15:36:58	43586.000000	4358.600000	49445.841640	20.000000
C:\Users\cware\Desktop\Steller20November\TagTesting20Nov2013\M8.DSG	11-1-2013	15:36:58	43587.000000	4358.700000	49446.688288	20.000000
C:\Users\cware\Desktop\Steller20November\TagTesting20Nov2013\M8.DSG	11-1-2013	15:36:58	43588.000000	4358.800000	49448.505007	20.000000
C:\Users\cware\Desktop\Steller20November\TagTesting20Nov2013\M8.DSG	11-1-2013	15:36:58	43589.000000	4358.900000	49445.990973	20.000000
C:\Users\cware\Desktop\Steller20November\TagTesting20Nov2013\M8.DSG	11-1-2013	15:36:58	43590.000000	4359.000000	49447.857868	20.000000
C:\Users\cware\Desktop\Steller20November\TagTesting20Nov2013\M8.DSG	11-1-2013	15:36:58	43591.000000	4359.100000	49446.165140	20.000000
C:\Users\cware\Desktop\Steller20November\TagTesting20Nov2013\M8.DSG	11-1-2013	15:36:58	43592.000000	4359.200000	49446.737866	20.000000
C:\Users\cware\Desktop\Steller20November\TagTesting20Nov2013\M8.DSG	11-1-2013	15:36:58	43593.000000	4359.300000	49449.450993	20.000000
C:\Users\cware\Desktop\Steller20November\TagTesting20Nov2013\M8.DSG	11-1-2013	15:36:58	43594.000000	4359.400000	49444.796485	20.000000
C:\Users\cware\Desktop\Steller20November\TagTesting20Nov2013\M8.DSG	11-1-2013	15:36:58	43595.000000	4359.500000	49446.538826	20.000000
C:\Users\cware\Desktop\Steller20November\TagTesting20Nov2013\M8.DSG	11-1-2013	15:36:58	43596.000000	4359.600000	49446.264752	20.000000
C:\Users\cware\Desktop\Steller20November\TagTesting20Nov2013\M8.DSG	11-1-2013	15:36:58	43597.000000	4359.700000	49448.056948	20.000000
C:\Users\cware\Desktop\Steller20November\TagTesting20Nov2013\M8.DSG	11-1-2013	15:36:58	43598.000000	4359.800000	49447.061488	20.000000
C:\Users\cware\Desktop\Steller20November\TagTesting20Nov2013\M8.DSG	11-1-2013	15:36:58	43599.000000	4359.900000	49446.961698	20.000000
C:\Users\cware\Desktop\Steller20November\TagTesting20Nov2013\M8.DSG	11-1-2013	15:36:58	43600.000000	4360.000000	49447.857547	20.000000
C:\Users\cware\Desktop\Steller20November\TagTesting20Nov2013\M8.DSG	11-1-2013	15:36:58	43601.000000	4360.100000	49447.185982	20.000000
C:\Users\cware\Desktop\Steller20November\TagTesting20Nov2013\M8.DSG	11-1-2013	15:36:58	43602.000000	4360.200000	49446.961577	20.000000
C:\Users\cware\Desktop\Steller20November\TagTesting20Nov2013\M8.DSG	11-1-2013	15:36:58	43603.000000	4360.300000	49446.239913	20.000000
C:\Users\cware\Desktop\Steller20November\TagTesting20Nov2013\M8.DSG	11-1-2013	15:36:58	43604.000000	4360.400000	49445.045039	20.000000
C:\Users\cware\Desktop\Steller20November\TagTesting20Nov2013\M8.DSG	11-1-2013	15:36:58	43605.000000	4360.500000	49448.256080	20.000000
C:\Users\cware\Desktop\Steller20November\TagTesting20Nov2013\M8.DSG	11-1-2013	15:36:58	43606.000000	4360.600000	49448.256171	20.000000
C:\Users\cware\Desktop\Steller20November\TagTesting20Nov2013\M8.DSG	11-1-2013	15:36:58	43607.000000	4360.700000	49447.210781	20.000000
C:\Users\cware\Desktop\Steller20November\TagTesting20Nov2013\M8.DSG	11-1-2013	15:36:58	43608.000000	4360.800000	49446.439396	20.000000
C:\Users\cware\Desktop\Steller20November\TagTesting20Nov2013\M8.DSG	11-1-2013	15:36:58	43609.000000	4360.900000	49446.140262	20.000000
C:\Users\cware\Desktop\Steller20November\TagTesting20Nov2013\M8.DSG	11-1-2013	15:36:58	43610.000000	4361.000000	49446.862031	20.000000
C:\Users\cware\Desktop\Steller20November\TagTesting20Nov2013\M8.DSG	11-1-2013	15:36:58	43611.000000	4361.100000	49446.662955	20.000000
C:\Users\cware\Desktop\Steller20November\TagTesting20Nov2013\M8.DSG	11-1-2013	15:36:58	43612.000000	4361.200000	49448.031879	20.000000
C:\Users\cware\Desktop\Steller20November\TagTesting20Nov2013\M8.DSG	11-1-2013	15:36:58	43613.000000	4361.300000	49446.239913	20.000000
C:\Users\cware\Desktop\Steller20November\TagTesting20Nov2013\M8.DSG	11-1-2013	15:36:58	43614.000000	4361.400000	49447.509178	20.000000
C:\Users\cware\Desktop\Steller20November\TagTesting20Nov2013\M8.DSG	11-1-2013	15:36:58	43615.000000	4361.500000	49446.339325	20.000000
C:\Users\cware\Desktop\Steller20November\TagTesting20Nov2013\M8.DSG	11-1-2013	15:36:58	43616.000000	4361.600000	49447.210469	20.000000
C:\Users\cware\Desktop\Steller20November\TagTesting20Nov2013\M8.DSG	11-1-2013	15:36:58	43617.000000	4361.700000	49443.651198	20.000000
C:\Users\cware\Desktop\Steller20November\TagTesting20Nov2013\M8.DSG	11-1-2013	15:36:58	43618.000000	4361.800000	49449.027617	20.000000
C:\Users\cware\Desktop\Steller20November\TagTesting20Nov2013\M8.DSG	11-1-2013	15:36:58	43619.000000	4361.900000	49445.841150	20.000000
C:\Users\cware\Desktop\Steller20November\TagTesting20Nov2013\M8.DSG	11-1-2013	15:36:58	43620.000000	4362.000000	49446.737541	20.000000
C:\Users\cware\Desktop\Steller20November\TagTesting20Nov2013\M8.DSG	11-1-2013	15:36:58	43621.000000	4362.100000	49446.140063	20.000000
C:\Users\cware\Desktop\Steller20November\TagTesting20Nov2013\M8.DSG	11-1-2013	15:36:58	43622.000000	4362.200000	49447.011233	20.000000
C:\Users\cware\Desktop\Steller20November\TagTesting20Nov2013\M8.DSG	11-1-2013	15:36:58	43623.000000	4362.300000	49444.970262	20.000000
C:\Users\cware\Desktop\Steller20November\TagTesting20Nov2013\M8.DSG	11-1-2013	15:36:58	43624.000000	4362.400000	49446.811919	20.000000
C:\Users\cware\Desktop\Steller20November\TagTesting20Nov2013\M8.DSG	11-1-2013	15:36:58	43625.000000	4362.500000	49448.977466	20.000000
C:\Users\cware\Desktop\Steller20November\TagTesting20Nov2013\M8.DSG	11-1-2013	15:36:58	43626.000000	4362.600000	49446.712412	20.000000
C:\Users\cware\Desktop\Steller20November\TagTesting20Nov2013\M8.DSG	11-1-2013	15:36:58	43627.000000	4362.700000	49448.405352	20.000000
C:\Users\cware\Desktop\Steller20November\TagTesting20Nov2013\M8.DSG	11-1-2013	15:36:58	43628.000000	4362.800000	49446.339026	20.000000
C:\Users\cware\Desktop\Steller20November\TagTesting20Nov2013\M8.DSG	11-1-2013	15:36:58	43629.000000	4362.900000	49446.115263	20.000000
C:\Users\cware\Desktop\Steller20November\TagTesting20Nov2013\M8.DSG	11-1-2013	15:36:58	43630.000000	4363.000000	49447.285263	20.000000
C:\Users\cware\Desktop\Steller20November\TagTesting20Nov2013\M8.DSG	11-1-2013	15:36:58	43631.000000	4363.100000	49446.537785	20.000000
C:\Users\cware\Desktop\Steller20November\TagTesting20Nov2013\M8.DSG	11-1-2013	15:36:58	43632.000000	4363.200000	49443.352051	20.000000
C:\Users\cware\Desktop\Steller20November\TagTesting20Nov2013\M8.DSG	11-1-2013	15:36:58	43633.000000	4363.300000	49445.766707	20.000000
C:\Users\cware\Desktop\Steller20November\TagTesting20Nov2013\M8.DSG	11-1-2013	15:36:58	43634.000000	4363.400000	49446.911457	20.000000
C:\Users\cware\Desktop\Steller20November\TagTesting20Nov2013\M8.DSG	11-1-2013	15:36:58	43635.000000	4363.500000	49447.732993	20.000000
C:\Users\cware\Desktop\Steller20November\TagTesting20Nov2013\M8.DSG	11-1-2013	15:36:58	43636.000000	4363.600000	49447.558752	20.000000
C:\Users\cware\Desktop\Steller20November\TagTesting20Nov2013\M8.DSG	11-1-2013	15:36:58	43637.000000	4363.700000	49449.002232	20.000000
C:\Users\cware\Desktop\Steller20November\TagTesting20Nov2013\M8.DSG	11-1-2013	15:36:58	43638.000000	4363.800000	49446.538279	20.000000
C:\Users\cware\Desktop\Steller20November\TagTesting20Nov2013\M8.DSG	11-1-2013	15:36:58	43639.000000	4363.900000	49447.135588	20.000000
C:\Users\cware\Desktop\Steller20November\TagTesting20Nov2013\M8.DSG	11-1-2013	15:36:58	43640.000000	4364.000000	49443.426754	20.000000
C:\Users\cware\Desktop\Steller20November\TagTesting20Nov2013\M8.DSG	11-1-2013	15:36:58	43641.000000	4364.100000	49445.766556	20.000000
C:\Users\cware\Desktop\Steller20November\TagTesting20Nov2013\M8.DSG	11-1-2013	15:36:58	43642.000000	4364.200000	49448.753153	20.000000
C:\Users\cware\Desktop\Steller20November\TagTesting20Nov2013\M8.DSG	11-1-2013	15:36:58	43643.000000	4364.300000	49446.662864	20.000000
C:\Users\cware\Desktop\Steller20November\TagTesting20Nov2013\M8.DSG	11-1-2013	15:36:58	43644.000000	4364.400000	49447.583851	20.000000
C:\Users\cware\Desktop\Steller20November\TagTesting20Nov2013\M8.DSG	11-1-2013	15:36:58	43645.000000	4364.500000	49447.384190	20.000000
C:\Users\cware\Desktop\Steller20November\TagTesting20Nov2013\M8.DSG	11-1-2013	15:36:58	43646.000000	4364.600000	49445.542515	20.000000
C:\Users\cware\Desktop\Steller20November\TagTesting20Nov2013\M8.DSG	11-1-2013	15:36:58	43647.000000	4364.700000	49447.558990	20.000000
C:\Users\cware\Desktop\Steller20November\TagTesting20Nov2013\M8.DSG	11-1-2013	15:36:58	43648.000000	4364.800000	49446.612479	20.000000
C:\Users\cware\Desktop\Steller20November\TagTesting20Nov2013\M8.DSG	11-1-2013	15:36:58	43649.000000	4364.900000	49448.603946	20.000000
C:\Users\cware\Desktop\Steller20November\TagTesting20Nov2013\M8.DSG	11-1-2013	15:36:58	43650.000000	4365.000000	49443.850104	20.000000
C:\Users\cware\Desktop\Steller20November\TagTesting20Nov2013\M8.DSG	11-1-2013	15:36:58	43651.000000	4365.100000	49446.338462	20.000000
C:\Users\cware\Desktop\Steller20November\TagTesting20Nov2013\M8.DSG	11-1-2013	15:36:58	43652.000000	4365.200000	49451.093418	20.000000
C:\Users\cware\Desktop\Steller20November\TagTesting20Nov2013\M8.DSG	11-1-2013	15:36:58	43653.000000	4365.300000	49446.563027	20.000000
C:\Users\cware\Desktop\Steller20November\TagTesting20Nov2013\M8.DSG	11-1-2013	15:36:58	43654.000000	4365.400000	49447.633221	20.000000
C:\Users\cware\Desktop\Steller20November\TagTesting20Nov2013\M8.DSG	11-1-2013	15:36:58	43655.000000	4365.500000	49446.114704	20.000000
C:\Users\cware\Desktop\Steller20November\TagTesting20Nov2013\M8.DSG	11-1-2013	15:36:58	43656.000000	4365.600000	49444.024410	20.000000
C:\Users\cware\Desktop\Steller20November\TagTesting20Nov2013\M8.DSG	11-1-2013	15:36:58	43657.000000	4365.700000	49448.006529	20.000000
C:\Users\cware\Desktop\Steller20November\TagTesting20Nov2013\M8.DSG	11-1-2013	15:36:58	43658.000000	4365.800000	49446.139525	20.000000
C:\Users\cware\Desktop\Steller20November\TagTesting20Nov2013\M8.DSG	11-1-2013	15:36:58	43659.000000	4365.900000	49445.915429	20.000000
C:\Users\cware\Desktop\Steller20November\TagTesting20Nov2013\M8.DSG	11-1-2013	15:36:58	43660.000000	4366.000000	49443.849606	20.000000
C:\Users\cware\Desktop\Steller20November\TagTesting20Nov2013\M8.DSG	11-1-2013	15:36:58	43661.000000	4366.100000	49443.998943	20.000000
C:\Users\cware\Desktop\Steller20November\TagTesting20Nov2013\M8.DSG	11-1-2013	15:36:58	43662.000000	4366.200000	49448.255451	20.000000
C:\Users\cware\Desktop\Steller20November\TagTesting20Nov2013\M8.DSG	11-1-2013	15:36:58	43663.000000	4366.300000	49447.832045	20.000000
C:\Users\cware\Desktop\Steller20November\TagTesting20Nov2013\M8.DSG	11-1-2013	15:36:58	43664.000000	4366.400000	49447.384194	20.000000
C:\Users\cware\Desktop\Steller20November\TagTesting20Nov2013\M8.DSG	11-1-2013	15:36:58	43665.000000	4366.500000	49446.189342	20.000000
C:\Users\cware\Desktop\Steller20November\TagTesting20Nov2013\M8.DSG	11-1-2013	15:36:58	43666.000000	4366.600000	49446.761886	20.000000
C:\Users\cware\Desktop\Steller20November\TagTesting20Nov2013\M8.DSG	11-1-2013	15:36:58	43667.000000	4366.700000	49446.836398	20.000000
C:\Users\cware\Desktop\Steller20November\TagTesting20Nov2013\M8.DSG	11-1-2013	15:36:58	43668.000000	4366.800000	49447.334668	20.000000
C:\Users\cware\Desktop\Steller20November\TagTesting20Nov2013\M8.DSG	11-1-2013	15:36:58	43669.000000	4366.900000	49447.135064	20.000000
C:\Users\cware\Desktop\Steller20November\TagTesting20Nov2013\M8.DSG	11-1-2013	15:36:58	43670.000000	4367.000000	49445.168869	20.000000
C:\Users\cware\Desktop\Steller20November\TagTesting20Nov2013\M8.DSG	11-1-2013	15:36:58	43671.000000	4367.100000	49449.649244	20.000000
C:\Users\cware\Desktop\Steller20November\TagTesting20Nov2013\M8.DSG	11-1-2013	15:36:58	43672.000000	4367.200000	49448.379715	20.000000
C:\Users\cware\Desktop\Steller20November\TagTesting20Nov2013\M8.DSG	11-1-2013	15:36:58	43673.000000	4367.300000	49447.807297	20.000000
C:\Users\cware\Desktop\Steller20November\TagTesting20Nov2013\M8.DSG	11-1-2013	15:36:58	43674.000000	4367.400000	49445.293302	20.000000
C:\Users\cware\Desktop\Steller20November\TagTesting20Nov2013\M8.DSG	11-1-2013	15:36:58	43675.000000	4367.500000	49446.836663	20.000000
C:\Users\cware\Desktop\Steller20November\TagTesting20Nov2013\M8.DSG	11-1-2013	15:36:58	43676.000000	4367.600000	49446.836693	20.000000
C:\Users\cware\Desktop\Steller20November\TagTesting20Nov2013\M8.DSG	11-1-2013	15:36:58	43677.000000	4367.700000	49447.359177	20.000000
C:\Users\cware\Desktop\Steller20November\TagTesting20Nov2013\M8.DSG	11-1-2013	15:36:58	43678.000000	4367.800000	49445.144000	20.000000
C:\Users\cware\Desktop\Steller20November\TagTesting20Nov2013\M8.DSG	11-1-2013	15:36:58	43679.000000	4367.900000	49445.940194	20.000000
C:\Users\cware\Desktop\Steller20November\TagTesting20Nov2013\M8.DSG	11-1-2013	15:36:58	43680.000000	4368.000000	49448.280121	20.000000
C:\Users\cware\Desktop\Steller20November\TagTesting20Nov2013\M8.DSG	11-1-2013	15:36:58	43681.000000	4368.100000	49446.114409	20.000000
C:\Users\cware\Desktop\Steller20November\TagTesting20Nov2013\M8.DSG	11-1-2013	15:36:58	43682.000000	4368.200000	49447.433699	20.000000
C:\Users\cware\Desktop\Steller20November\TagTesting20Nov2013\M8.DSG	11-1-2013	15:36:58	43683.000000	4368.300000	49445.442271	20.000000
C:\Users\cware\Desktop\Steller20November\TagTesting20Nov2013\M8.DSG	11-1-2013	15:36:58	43684.000000	4368.400000	49448.927004	20.000000
C:\Users\cware\Desktop\Steller20November\TagTesting20Nov2013\M8.DSG	11-1-2013	15:36:58	43685.000000	4368.500000	49447.209680	20.000000
C:\Users\cware\Desktop\Steller20November\TagTesting20Nov2013\M8.DSG	11-1-2013	15:36:58	43686.000000	4368.600000	49447.334265	20.000000
C:\Users\cware\Desktop\Steller20November\TagTesting20Nov2013\M8.DSG	11-1-2013	15:36:58	43687.000000	4368.700000	49445.592016	20.000000
C:\Users\cware\Desktop\Steller20November\TagTesting20Nov2013\M8.DSG	11-1-2013	15:36:58	43688.000000	4368.800000	49445.342972	20.000000
C:\Users\cware\Desktop\Steller20November\TagTesting20Nov2013\M8.DSG	11-1-2013	15:36:58	43689.000000	4368.900000	49445.666528	20.000000
C:\Users\cware\Desktop\Steller20November\TagTesting20Nov2013\M8.DSG	11-1-2013	15:36:58	43690.000000	4369.000000	49445.591608	20.000000
C:\Users\cware\Desktop\Steller20November\TagTesting20Nov2013\M8.DSG	11-1-2013	15:36:58	43691.000000	4369.100000	49446.487960	20.000000
C:\Users\cware\Desktop\Steller20November\TagTesting20Nov2013\M8.DSG	11-1-2013	15:36:58	43692.000000	4369.200000	49445.442193	20.000000
C:\Users\cware\Desktop\Steller20November\TagTesting20Nov2013\M8.DSG	11-1-2013	15:36:58	43693.000000	4369.300000	49445.940263	20.000000
C:\Users\cware\Desktop\Steller20November\TagTesting20Nov2013\M8.DSG	11-1-2013	15:36:58	43694.000000	4369.400000	49447.856645	20.000000
C:\Users\cware\Desktop\Steller20November\TagTesting20Nov2013\M8.DSG	11-1-2013	15:36:58	43695.000000	4369.500000	49447.906666	20.000000
C:\Users\cware\Desktop\Steller20November\TagTesting20Nov2013\M8.DSG	11-1-2013	15:36:58	43696.000000	4369.600000	49446.636733	20.000000
C:\Users\cware\Desktop\Steller20November\TagTesting20Nov2013\M8.DSG	11-1-2013	15:36:58	43697.000000	4369.700000	49444.546336	20.000000
C:\Users\cware\Desktop\Steller20November\TagTesting20Nov2013\M8.DSG	11-1-2013	15:36:58	43698.000000	4369.800000	49445.143302	20.000000
C:\Users\cware\Desktop\Steller20November\TagTesting20Nov2013\M8.DSG	11-1-2013	15:36:58	43699.000000	4369.900000	49447.109826	20.000000
C:\Users\cware\Desktop\Steller20November\TagTesting20Nov2013\M8.DSG	11-1-2013	15:36:58	43700.000000	4370.000000	49446.736674	20.000000
C:\Users\cware\Desktop\Steller20November\TagTesting20Nov2013\M8.DSG	11-1-2013	15:36:58	43701.000000	4370.100000	49444.695660	20.000000
C:\Users\cware\Desktop\Steller20November\TagTesting20Nov2013\M8.DSG	11-1-2013	15:36:58	43702.000000	4370.200000	49447.980979	20.000000
C:\Users\cware\Desktop\Steller20November\TagTesting20Nov2013\M8.DSG	11-1-2013	15:36:58	43703.000000	4370.300000	49447.757094	20.000000
C:\Users\cware\Desktop\Steller20November\TagTesting20Nov2013\M8.DSG	11-1-2013	15:36:58	43704.000000	4370.400000	49446.935511	20.000000
C:\Users\cware\Desktop\Steller20November\TagTesting20Nov2013\M8.DSG	11-1-2013	15:36:58	43705.000000	4370.500000	49445.765576	20.000000
C:\Users\cware\Desktop\Steller20November\TagTesting20Nov2013\M8.DSG	11-1-2013	15:36:58	43706.000000	4370.600000	49444.322243	20.000000
C:\Users\cware\Desktop\Steller20November\TagTesting20Nov2013\M8.DSG	11-1-2013	15:36:58	43707.000000	4370.700000	49445.690799	20.000000
C:\Users\cware\Desktop\Steller20November\TagTesting20Nov2013\M8.DSG	11-1-2013	15:36:58	43708.000000	4370.800000	49445.466806	20.000000
C:\Users\cware\Desktop\Steller20November\TagTesting20Nov2013\M8.DSG	11-1-2013	15:36:58	43709.000000	4370.900000	49445.740741	20.000000
C:\Users\cware\Desktop\Steller20November\TagTesting20Nov2013\M8.DSG	11-1-2013	15:36:58	43710.000000	4371.000000	49446.835873	20.000000
C:\Users\cware\Desktop\Steller20November\TagTesting20Nov2013\M8.DSG	11-1-2013	15:36:58	43711.000000	4371.100000	49447.085100	20.000000
C:\Users\cware\Desktop\Steller20November\TagTesting20Nov2013\M8.DSG	11-1-2013	15:36:58	43712.000000	4371.200000	49447.781816	20.000000
C:\Users\cware\Desktop\Steller20November\TagTesting20Nov2013\M8.DSG	11-1-2013	15:36:58	43713.000000	4371.300000	49448.055912	20.000000
C:\Users\cware\Desktop\Steller20November\TagTesting20Nov2013\M8.DSG	11-1-2013	15:36:58	43714.000000	4371.400000	49447.881623	20.000000
C:\Users\cware\Desktop\Steller20November\TagTesting20Nov2013\M8.DSG	11-1-2013	15:36:58	43715.000000	4371.500000	49445.988992	20.000000
C:\Users\cware\Desktop\Steller20November\TagTesting20Nov2013\M8.DSG	11-1-2013	15:36:58	43716.000000	4371.600000	49449.648486	20.000000
C:\Users\cware\Desktop\Steller20November\TagTesting20Nov2013\M8.DSG	11-1-2013	15:36:58	43717.000000	4371.700000	49447.482995	20.000000
C:\Users\cware\Desktop\Steller20November\TagTesting20Nov2013\M8.DSG	11-1-2013	15:36:58	43718.000000	4371.800000	49446.188687	20.000000
C:\Users\cware\Desktop\Steller20November\TagTesting20Nov2013\M8.DSG	11-1-2013	15:36:58	43719.000000	4371.900000	49447.980684	20.000000
C:\Users\cware\Desktop\Steller20November\TagTesting20Nov2013\M8.DSG	11-1-2013	15:36:58	43720.000000	4372.000000	49446.238222	20.000000
C:\Users\cware\Desktop\Steller20November\TagTesting20Nov2013\M8.DSG	11-1-2013	15:36:58	43721.000000	4372.100000	49448.453798	20.000000
C:\Users\cware\Desktop\Steller20November\TagTesting20Nov2013\M8.DSG	11-1-2013	15:36:58	43722.000000	4372.200000	49445.018531	20.000000
C:\Users\cware\Desktop\Steller20November\TagTesting20Nov2013\M8.DSG	11-1-2013	15:36:58	43723.000000	4372.300000	49446.686467	20.000000
C:\Users\cware\Desktop\Steller20November\TagTesting20Nov2013\M8.DSG	11-1-2013	15:36:58	43724.000000	4372.400000	49448.104922	20.000000
C:\Users\cware\Desktop\Steller20November\TagTesting20Nov2013\M8.DSG	11-1-2013	15:36:58	43725.000000	4372.500000	49445.193158	20.000000
C:\Users\cware\Desktop\Steller20November\TagTesting20Nov2013\M8.DSG	11-1-2013	15:36:58	43726.000000	4372.600000	49447.507760	20.000000
C:\Users\cware\Desktop\Steller20November\TagTesting20Nov2013\M8.DSG	11-1-2013	15:36:58	43727.000000	4372.700000	49448.777224	20.000000
C:\Users\cware\Desktop\Steller20November\TagTesting20Nov2013\M8.DSG	11-1-2013	15:36:58	43728.000000	4372.800000	49447.731640	20.000000
C:\Users\cware\Desktop\Steller20November\TagTesting20Nov2013\M8.DSG	11-1-2013	15:36:58	43729.000000	4372.900000	49445.914882	20.000000
C:\Users\cware\Desktop\Steller20November\TagTesting20Nov2013\M8.DSG	11-1-2013	15:36:58	43730.000000	4373.000000	49446.711623	20.000000
C:\Users\cware\Desktop\Steller20November\TagTesting20Nov2013\M8.DSG	11-1-2013	15:36:58	43731.000000	4373.100000	49444.744713	20.000000
C:\Users\cware\Desktop\Steller20November\TagTesting20Nov2013\M8.DSG	11-1-2013	15:36:58	43732.000000	4373.200000	49445.616217	20.000000
C:\Users\cware\Desktop\Steller20November\TagTesting20Nov2013\M8.DSG	11-1-2013	15:36:58	43733.000000	4373.300000	49449.001134	20.000000
C:\Users\cware\Desktop\Steller20November\TagTesting20Nov2013\M8.DSG	11-1-2013	15:36:58	43734.000000	4373.400000	49446.138797	20.000000
C:\Users\cware\Desktop\Steller20November\TagTesting20Nov2013\M8.DSG	11-1-2013	15:36:58	43735.000000	4373.500000	49447.507413	20.000000
C:\Users\cware\Desktop\Steller20November\TagTesting20Nov2013\M8.DSG	11-1-2013	15:36:58	43736.000000	4373.600000	49446.487431	20.000000
C:\Users\cware\Desktop\Steller20November\TagTesting20Nov2013\M8.DSG	11-1-2013	15:36:58	43737.000000	4373.700000	49447.880964	20.000000
C:\Users\cware\Desktop\Steller20November\TagTesting20Nov2013\M8.DSG	11-1-2013	15:36:58	43738.000000	4373.800000	49448.154682	20.000000
C:\Users\cware\Desktop\Steller20November\TagTesting20Nov2013\M8.DSG	11-1-2013	15:36:58	43739.000000	4373.900000	49446.014177	20.000000
C:\Users\cware\Desktop\Steller20November\TagTesting20Nov2013\M8.DSG	11-1-2013	15:36:58	43740.000000	4374.000000	49446.661641	20.000000
C:\Users\cware\Desktop\Steller20November\TagTesting20Nov2013\M8.DSG	11-1-2013	15:36:58	43741.000000	4374.100000	49446.860405	20.000000
C:\Users\cware\Desktop\Steller20November\TagTesting20Nov2013\M8.DSG	11-1-2013	15:36:58	43742.000000	4374.200000	49445.516237	20.000000
C:\Users\cware\Desktop\Steller20November\TagTesting20Nov2013\M8.DSG	11-1-2013	15:36:58	43743.000000	4374.300000	49446.910126	20.000000
C:\Users\cware\Desktop\Steller20November\TagTesting20Nov2013\M8.DSG	11-1-2013	15:36:58	43744.000000	4374.400000	49445.715326	20.000000
C:\Users\cware\Desktop\Steller20November\TagTesting20Nov2013\M8.DSG	11-1-2013	15:36:58	43745.000000	4374.500000	49444.246894	20.000000
C:\Users\cware\Desktop\Steller20November\TagTesting20Nov2013\M8.DSG	11-1-2013	15:36:58	43746.000000	4374.600000	49444.868999	20.000000
C:\Users\cware\Desktop\Steller20November\TagTesting20Nov2013\M8.DSG	11-1-2013	15:36:58	43747.000000	4374.700000	49450.021373	20.000000
C:\Users\cware\Desktop\Steller20November\TagTesting20Nov2013\M8.DSG	11-1-2013	15:36:58	43748.000000	4374.800000	49444.470518	20.000000
C:\Users\cware\Desktop\Steller20November\TagTesting20Nov2013\M8.DSG	11-1-2013	15:36:58	43749.000000	4374.900000	49446.909718	20.000000
C:\Users\cware\Desktop\Steller20November\TagTesting20Nov2013\M8.DSG	11-1-2013	15:36:58	43750.000000	4375.000000	49445.590719	20.000000
C:\Users\cware\Desktop\Steller20November\TagTesting20Nov2013\M8.DSG	11-1-2013	15:36:58	43751.000000	4375.100000	49446.985041	20.000000
C:\Users\cware\Desktop\Steller20November\TagTesting20Nov2013\M8.DSG	11-1-2013	15:36:58	43752.000000	4375.200000	49445.516185	20.000000
C:\Users\cware\Desktop\Steller20November\TagTesting20Nov2013\M8.DSG	11-1-2013	15:36:58	43753.000000	4375.300000	49444.893959	20.000000
C:\Users\cware\Desktop\Steller20November\TagTesting20Nov2013\M8.DSG	11-1-2013	15:36:58	43754.000000	4375.400000	49446.785584	20.000000
C:\Users\cware\Desktop\Steller20November\TagTesting20Nov2013\M8.DSG	11-1-2013	15:36:58	43755.000000	4375.500000	49447.183952	20.000000
C:\Users\cware\Desktop\Steller20November\TagTesting20Nov2013\M8.DSG	11-1-2013	15:36:58	43756.000000	4375.600000	49445.889345	20.000000
C:\Users\cware\Desktop\Steller20November\TagTesting20Nov2013\M8.DSG	11-1-2013	15:36:58	43757.000000	4375.700000	49446.885196	20.000000
C:\Users\cware\Desktop\Steller20November\TagTesting20Nov2013\M8.DSG	11-1-2013	15:36:58	43758.000000	4375.800000	49445.491164	20.000000
C:\Users\cware\Desktop\Steller20November\TagTesting20Nov2013\M8.DSG	11-1-2013	15:36:58	43759.000000	4375.900000	49449.124696	20.000000
C:\Users\cware\Desktop\Steller20November\TagTesting20Nov2013\M8.DSG	11-1-2013	15:36:58	43760.000000	4376.000000	49446.636282	20.000000
C:\Users\cware\Desktop\Steller20November\TagTesting20Nov2013\M8.DSG	11-1-2013	15:36:58	43761.000000	4376.100000	49450.220847	20.000000
C:\Users\cware\Desktop\Steller20November\TagTesting20Nov2013\M8.DSG	11-1-2013	15:36:58	43762.000000	4376.200000	49445.565876	20.000000
C:\Users\cware\Desktop\Steller20November\TagTesting20Nov2013\M8.DSG	11-1-2013	15:36:58	43763.000000	4376.300000	49445.714797	20.000000
C:\Users\cware\Desktop\Steller20November\TagTesting20Nov2013\M8.DSG	11-1-2013	15:36:58	43764.000000	4376.400000	49444.694536	20.000000
C:\Users\cware\Desktop\Steller20November\TagTesting20Nov2013\M8.DSG	11-1-2013	15:36:58	43765.000000	4376.500000	49448.079705	20.000000
C:\Users\cware\Desktop\Steller20November\TagTesting20Nov2013\M8.DSG	11-1-2013	15:36:58	43766.000000	4376.600000	49446.785077	20.000000
C:\Users\cware\Desktop\Steller20November\TagTesting20Nov2013\M8.DSG	11-1-2013	15:36:58	43767.000000	4376.700000	49446.038648	20.000000
C:\Users\cware\Desktop\Steller20November\TagTesting20Nov2013\M8.DSG	11-1-2013	15:36:58	43768.000000	4376.800000	49446.934336	20.000000
C:\Users\cware\Desktop\Steller20November\TagTesting20Nov2013\M8.DSG	11-1-2013	15:36:58	43769.000000	4376.900000	49444.371028	20.000000
C:\Users\cware\Desktop\Steller20November\TagTesting20Nov2013\M8.DSG	11-1-2013	15:36:58	43770.000000	4377.000000	49445.491229	20.000000
C:\Users\cware\Desktop\Steller20November\TagTesting20Nov2013\M8.DSG	11-1-2013	15:36:58	43771.000000	4377.100000	49446.561466	20.000000
C:\Users\cware\Desktop\Steller20November\TagTesting20Nov2013\M8.DSG	11-1-2013	15:36:58	43772.000000	4377.200000	49447.308060	20.000000
C:\Users\cware\Desktop\Steller20November\TagTesting20Nov2013\M8.DSG	11-1-2013	15:36:58	43773.000000	4377.300000	49446.511459	20.000000
C:\Users\cware\Desktop\Steller20November\TagTesting20Nov2013\M8.DSG	11-1-2013	15:36:58	43774.000000	4377.400000	49443.449820	20.000000
C:\Users\cware\Desktop\Steller20November\TagTesting20Nov2013\M8.DSG	11-1-2013	15:36:58	43775.000000	4377.500000	49449.598136	20.000000
C:\Users\cware\Desktop\Steller20November\TagTesting20Nov2013\M8.DSG	11-1-2013	15:36:58	43776.000000	4377.600000	49447.183315	20.000000
C:\Users\cware\Desktop\Steller20November\TagTesting20Nov2013\M8.DSG	11-1-2013	15:36:58	43777.000000	4377.700000	49446.163081	20.000000
C:\Users\cware\Desktop\Steller20November\TagTesting20Nov2013\M8.DSG	11-1-2013	15:36:58	43778.000000	4377.800000	49447.557438	20.000000
C:\Users\cware\Desktop\Steller20November\TagTesting20Nov2013\M8.DSG	11-1-2013	15:36:58	43779.000000	4377.900000	49447.332877	20.000000
C:\Users\cware\Desktop\Steller20November\TagTesting20Nov2013\M8.DSG	11-1-2013	15:36:58	43780.000000	4378.000000	49446.262445	20.000000
C:\Users\cware\Desktop\Steller20November\TagTesting20Nov2013\M8.DSG	11-1-2013	15:36:58	43781.000000	4378.100000	49446.162868	20.000000
C:\Users\cware\Desktop\Steller20November\TagTesting20Nov2013\M8.DSG	11-1-2013	15:36:58	43782.000000	4378.200000	49447.332942	20.000000
C:\Users\cware\Desktop\Steller20November\TagTesting20Nov2013\M8.DSG	11-1-2013	15:36:58	43783.000000	4378.300000	49446.386536	20.000000
C:\Users\cware\Desktop\Steller20November\TagTesting20Nov2013\M8.DSG	11-1-2013	15:36:58	43784.000000	4378.400000	49446.611031	20.000000
C:\Users\cware\Desktop\Steller20November\TagTesting20Nov2013\M8.DSG	11-1-2013	15:36:58	43785.000000	4378.500000	49447.731193	20.000000
C:\Users\cware\Desktop\Steller20November\TagTesting20Nov2013\M8.DSG	11-1-2013	15:36:58	43786.000000	4378.600000	49446.710439	20.000000
C:\Users\cware\Desktop\Steller20November\TagTesting20Nov2013\M8.DSG	11-1-2013	15:36:58	43787.000000	4378.700000	49448.527521	20.000000
C:\Users\cware\Desktop\Steller20November\TagTesting20Nov2013\M8.DSG	11-1-2013	15:36:58	43788.000000	4378.800000	49446.337391	20.000000
C:\Users\cware\Desktop\Steller20November\TagTesting20Nov2013\M8.DSG	11-1-2013	15:36:58	43789.000000	4378.900000	49447.034216	20.000000
C:\Users\cware\Desktop\Steller20November\TagTesting20Nov2013\M8.DSG	11-1-2013	15:36:58	43790.000000	4379.000000	49447.930212	20.000000
C:\Users\cware\Desktop\Steller20November\TagTesting20Nov2013\M8.DSG	11-1-2013	15:36:58	43791.000000	4379.100000	49448.029941	20.000000
C:\Users\cware\Desktop\Steller20November\TagTesting20Nov2013\M8.DSG	11-1-2013	15:36:58	43792.000000	4379.200000	49444.694237	20.000000
C:\Users\cware\Desktop\Steller20November\TagTesting20Nov2013\M8.DSG	11-1-2013	15:36:58	43793.000000	4379.300000	49448.154196	20.000000
C:\Users\cware\Desktop\Steller20November\TagTesting20Nov2013\M8.DSG	11-1-2013	15:36:58	43794.000000	4379.400000	49449.896346	20.000000
C:\Users\cware\Desktop\Steller20November\TagTesting20Nov2013\M8.DSG	11-1-2013	15:36:58	43795.000000	4379.500000	49448.900656	20.000000
C:\Users\cware\Desktop\Steller20November\TagTesting20Nov2013\M8.DSG	11-1-2013	15:36:58	43796.000000	4379.600000	49448.004798	20.000000
C:\Users\cware\Desktop\Steller20November\TagTesting20Nov2013\M8.DSG	11-1-2013	15:36:58	43797.000000	4379.700000	49445.714653	20.000000
C:\Users\cware\Desktop\Steller20November\TagTesting20Nov2013\M8.DSG	11-1-2013	15:36:58	43798.000000	4379.800000	49444.768542	20.000000
C:\Users\cware\Desktop\Steller20November\TagTesting20Nov2013\M8.DSG	11-1-2013	15:36:58	43799.000000	4379.900000	49445.589999	20.000000
C:\Users\cware\Desktop\Steller20November\TagTesting20Nov2013\M8.DSG	11-1-2013	15:36:58	43800.000000	4380.000000	49445.042502	20.000000
C:\Users\cware\Desktop\Steller20November\TagTesting20Nov2013\M8.DSG	11-1-2013	15:36:58	43801.000000	4380.100000	49446.734957	20.000000
C:\Users\cware\Desktop\Steller20November\TagTesting20Nov2013\M8.DSG	11-1-2013	15:36:58	43802.000000	4380.200000	49445.664919	20.000000
C:\Users\cware\Desktop\Steller20November\TagTesting20Nov2013\M8.DSG	11-1-2013	15:36:58	43803.000000	4380.300000	49445.490314	20.000000
C:\Users\cware\Desktop\Steller20November\TagTesting20Nov2013\M8.DSG	11-1-2013	15:36:58	43804.000000	4380.400000	49444.444703	20.000000
C:\Users\cware\Desktop\Steller20November\TagTesting20Nov2013\M8.DSG	11-1-2013	15:36:58	43805.000000	4380.500000	49443.996874	20.000000
C:\Users\cware\Desktop\Steller20November\TagTesting20Nov2013\M8.DSG	11-1-2013	15:36:58	43806.000000	4380.600000	49448.452554	20.000000
C:\Users\cware\Desktop\Steller20November\TagTesting20Nov2013\M8.DSG	11-1-2013	15:36:58	43807.000000	4380.700000	49445.515396	20.000000
C:\Users\cware\Desktop\Steller20November\TagTesting20Nov2013\M8.DSG	11-1-2013	15:36:58	43808.000000	4380.800000	49446.710153	20.000000
C:\Users\cware\Desktop\Steller20November\TagTesting20Nov2013\M8.DSG	11-1-2013	15:36:58	43809.000000	4380.900000	49447.880118	20.000000
C:\Users\cware\Desktop\Steller20November\TagTesting20Nov2013\M8.DSG	11-1-2013	15:36:58	43810.000000	4381.000000	49446.237207	20.000000
C:\Users\cware\Desktop\Steller20November\TagTesting20Nov2013\M8.DSG	11-1-2013	15:36:58	43811.000000	4381.100000	49446.834521	20.000000
C:\Users\cware\Desktop\Steller20November\TagTesting20Nov2013\M8.DSG	11-1-2013	15:36:58	43812.000000	4381.200000	49446.162279	20.000000
C:\Users\cware\Desktop\Steller20November\TagTesting20Nov2013\M8.DSG	11-1-2013	15:36:58	43813.000000	4381.300000	49446.585785	20.000000
C:\Users\cware\Desktop\Steller20November\TagTesting20Nov2013\M8.DSG	11-1-2013	15:36:58	43814.000000	4381.400000	49446.087892	20.000000
C:\Users\cware\Desktop\Steller20November\TagTesting20Nov2013\M8.DSG	11-1-2013	15:36:58	43815.000000	4381.500000	49447.332413	20.000000
C:\Users\cware\Desktop\Steller20November\TagTesting20Nov2013\M8.DSG	11-1-2013	15:36:58	43816.000000	4381.600000	49447.431582	20.000000
C:\Users\cware\Desktop\Steller20November\TagTesting20Nov2013\M8.DSG	11-1-2013	15:36:58	43817.000000	4381.700000	49445.490310	20.000000
C:\Users\cware\Desktop\Steller20November\TagTesting20Nov2013\M8.DSG	11-1-2013	15:36:58	43818.000000	4381.800000	49446.436300	20.000000
C:\Users\cware\Desktop\Steller20November\TagTesting20Nov2013\M8.DSG	11-1-2013	15:36:58	43819.000000	4381.900000	49446.211740	20.000000
C:\Users\cware\Desktop\Steller20November\TagTesting20Nov2013\M8.DSG	11-1-2013	15:36:58	43820.000000	4382.000000	49446.834638	20.000000
C:\Users\cware\Desktop\Steller20November\TagTesting20Nov2013\M8.DSG	11-1-2013	15:36:58	43821.000000	4382.100000	49445.091950	20.000000
C:\Users\cware\Desktop\Steller20November\TagTesting20Nov2013\M8.DSG	11-1-2013	15:36:58	43822.000000	4382.200000	49445.316051	20.000000
C:\Users\cware\Desktop\Steller20November\TagTesting20Nov2013\M8.DSG	11-1-2013	15:36:58	43823.000000	4382.300000	49446.909211	20.000000
C:\Users\cware\Desktop\Steller20November\TagTesting20Nov2013\M8.DSG	11-1-2013	15:36:58	43824.000000	4382.400000	49447.033674	20.000000
C:\Users\cware\Desktop\Steller20November\TagTesting20Nov2013\M8.DSG	11-1-2013	15:36:58	43825.000000	4382.500000	49446.211965	20.000000
C:\Users\cware\Desktop\Steller20November\TagTesting20Nov2013\M8.DSG	11-1-2013	15:36:58	43826.000000	4382.600000	49445.764240	20.000000
C:\Users\cware\Desktop\Steller20November\TagTesting20Nov2013\M8.DSG	11-1-2013	15:36:58	43827.000000	4382.700000	49446.933642	20.000000
C:\Users\cware\Desktop\Steller20November\TagTesting20Nov2013\M8.DSG	11-1-2013	15:36:58	43828.000000	4382.800000	49445.764119	20.000000
C:\Users\cware\Desktop\Steller20November\TagTesting20Nov2013\M8.DSG	11-1-2013	15:36:58	43829.000000	4382.900000	49444.519459	20.000000
C:\Users\cware\Desktop\Steller20November\TagTesting20Nov2013\M8.DSG	11-1-2013	15:36:58	43830.000000	4383.000000	49446.236266	20.000000
C:\Users\cware\Desktop\Steller20November\TagTesting20Nov2013\M8.DSG	11-1-2013	15:36:58	43831.000000	4383.100000	49446.162118	20.000000
C:\Users\cware\Desktop\Steller20November\TagTesting20Nov2013\M8.DSG	11-1-2013	15:36:58	43832.000000	4383.200000	49446.236678	20.000000
C:\Users\cware\Desktop\Steller20November\TagTesting20Nov2013\M8.DSG	11-1-2013	15:36:58	43833.000000	4383.300000	49447.630550	20.000000
C:\Users\cware\Desktop\Steller20November\TagTesting20Nov2013\M8.DSG	11-1-2013	15:36:58	43834.000000	4383.400000	49445.863526	20.000000
C:\Users\cware\Desktop\Steller20November\TagTesting20Nov2013\M8.DSG	11-1-2013	15:36:58	43835.000000	4383.500000	49446.560148	20.000000
C:\Users\cware\Desktop\Steller20November\TagTesting20Nov2013\M8.DSG	11-1-2013	15:36:58	43836.000000	4383.600000	49446.510505	20.000000
C:\Users\cware\Desktop\Steller20November\TagTesting20Nov2013\M8.DSG	11-1-2013	15:36:58	43837.000000	4383.700000	49448.476794	20.000000
C:\Users\cware\Desktop\Steller20November\TagTesting20Nov2013\M8.DSG	11-1-2013	15:36:58	43838.000000	4383.800000	49445.290649	20.000000
C:\Users\cware\Desktop\Steller20November\TagTesting20Nov2013\M8.DSG	11-1-2013	15:36:58	43839.000000	4383.900000	49446.112440	20.000000
C:\Users\cware\Desktop\Steller20November\TagTesting20Nov2013\M8.DSG	11-1-2013	15:36:58	43840.000000	4384.000000	49448.452012	20.000000
C:\Users\cware\Desktop\Steller20November\TagTesting20Nov2013\M8.DSG	11-1-2013	15:36:58	43841.000000	4384.100000	49447.282345	20.000000
C:\Users\cware\Desktop\Steller20November\TagTesting20Nov2013\M8.DSG	11-1-2013	15:36:58	43842.000000	4384.200000	49449.074450	20.000000
C:\Users\cware\Desktop\Steller20November\TagTesting20Nov2013\M8.DSG	11-1-2013	15:36:58	43843.000000	4384.300000	49446.236739	20.000000
C:\Users\cware\Desktop\Steller20November\TagTesting20Nov2013\M8.DSG	11-1-2013	15:36:58	43844.000000	4384.400000	49444.793216	20.000000
C:\Users\cware\Desktop\Steller20November\TagTesting20Nov2013\M8.DSG	11-1-2013	15:36:58	43845.000000	4384.500000	49445.913269	20.000000
C:\Users\cware\Desktop\Steller20November\TagTesting20Nov2013\M8.DSG	11-1-2013	15:36:58	43846.000000	4384.600000	49446.087372	20.000000
C:\Users\cware\Desktop\Steller20November\TagTesting20Nov2013\M8.DSG	11-1-2013	15:36:58	43847.000000	4384.700000	49447.282228	20.000000
C:\Users\cware\Desktop\Steller20November\TagTesting20Nov2013\M8.DSG	11-1-2013	15:36:58	43848.000000	4384.800000	49442.901564	20.000000
C:\Users\cware\Desktop\Steller20November\TagTesting20Nov2013\M8.DSG	11-1-2013	15:36:58	43849.000000	4384.900000	49449.522127	20.000000
C:\Users\cware\Desktop\Steller20November\TagTesting20Nov2013\M8.DSG	11-1-2013	15:36:58	43850.000000	4385.000000	49449.148915	20.000000
C:\Users\cware\Desktop\Steller20November\TagTesting20Nov2013\M8.DSG	11-1-2013	15:36:58	43851.000000	4385.100000	49446.336025	20.000000
C:\Users\cware\Desktop\Steller20November\TagTesting20Nov2013\M8.DSG	11-1-2013	15:36:58	43852.000000	4385.200000	49444.941920	20.000000
C:\Users\cware\Desktop\Steller20November\TagTesting20Nov2013\M8.DSG	11-1-2013	15:36:58	43853.000000	4385.300000	49446.634777	20.000000
C:\Users\cware\Desktop\Steller20November\TagTesting20Nov2013\M8.DSG	11-1-2013	15:36:58	43854.000000	4385.400000	49444.842828	20.000000
C:\Users\cware\Desktop\Steller20November\TagTesting20Nov2013\M8.DSG	11-1-2013	15:36:58	43855.000000	4385.500000	49447.008020	20.000000
C:\Users\cware\Desktop\Steller20November\TagTesting20Nov2013\M8.DSG	11-1-2013	15:36:58	43856.000000	4385.600000	49446.361241	20.000000
C:\Users\cware\Desktop\Steller20November\TagTesting20Nov2013\M8.DSG	11-1-2013	15:36:58	43857.000000	4385.700000	49446.087077	20.000000
C:\Users\cware\Desktop\Steller20November\TagTesting20Nov2013\M8.DSG	11-1-2013	15:36:58	43858.000000	4385.800000	49446.833666	20.000000
C:\Users\cware\Desktop\Steller20November\TagTesting20Nov2013\M8.DSG	11-1-2013	15:36:58	43859.000000	4385.900000	49446.086986	20.000000
C:\Users\cware\Desktop\Steller20November\TagTesting20Nov2013\M8.DSG	11-1-2013	15:36:58	43860.000000	4386.000000	49448.874793	20.000000
C:\Users\cware\Desktop\Steller20November\TagTesting20Nov2013\M8.DSG	11-1-2013	15:36:58	43861.000000	4386.100000	49447.431105	20.000000
C:\Users\cware\Desktop\Steller20November\TagTesting20Nov2013\M8.DSG	11-1-2013	15:36:58	43862.000000	4386.200000	49447.132319	20.000000
C:\Users\cware\Desktop\Steller20November\TagTesting20Nov2013\M8.DSG	11-1-2013	15:36:58	43863.000000	4386.300000	49447.431426	20.000000
C:\Users\cware\Desktop\Steller20November\TagTesting20Nov2013\M8.DSG	11-1-2013	15:36:58	43864.000000	4386.400000	49445.688835	20.000000
C:\Users\cware\Desktop\Steller20November\TagTesting20Nov2013\M8.DSG	11-1-2013	15:36:58	43865.000000	4386.500000	49447.306763	20.000000
C:\Users\cware\Desktop\Steller20November\TagTesting20Nov2013\M8.DSG	11-1-2013	15:36:58	43866.000000	4386.600000	49446.310965	20.000000
C:\Users\cware\Desktop\Steller20November\TagTesting20Nov2013\M8.DSG	11-1-2013	15:36:58	43867.000000	4386.700000	49446.609626	20.000000
C:\Users\cware\Desktop\Steller20November\TagTesting20Nov2013\M8.DSG	11-1-2013	15:36:58	43868.000000	4386.800000	49446.560044	20.000000
C:\Users\cware\Desktop\Steller20November\TagTesting20Nov2013\M8.DSG	11-1-2013	15:36:58	43869.000000	4386.900000	49445.539372	20.000000
C:\Users\cware\Desktop\Steller20November\TagTesting20Nov2013\M8.DSG	11-1-2013	15:36:58	43870.000000	4387.000000	49446.534884	20.000000
C:\Users\cware\Desktop\Steller20November\TagTesting20Nov2013\M8.DSG	11-1-2013	15:36:58	43871.000000	4387.100000	49446.883028	20.000000
C:\Users\cware\Desktop\Steller20November\TagTesting20Nov2013\M8.DSG	11-1-2013	15:36:58	43872.000000	4387.200000	49447.754740	20.000000
C:\Users\cware\Desktop\Steller20November\TagTesting20Nov2013\M8.DSG	11-1-2013	15:36:58	43873.000000	4387.300000	49445.464538	20.000000
C:\Users\cware\Desktop\Steller20November\TagTesting20Nov2013\M8.DSG	11-1-2013	15:36:58	43874.000000	4387.400000	49446.908304	20.000000
C:\Users\cware\Desktop\Steller20November\TagTesting20Nov2013\M8.DSG	11-1-2013	15:36:58	43875.000000	4387.500000	49446.037074	20.000000
C:\Users\cware\Desktop\Steller20November\TagTesting20Nov2013\M8.DSG	11-1-2013	15:36:58	43876.000000	4387.600000	49447.057355	20.000000
C:\Users\cware\Desktop\Steller20November\TagTesting20Nov2013\M8.DSG	11-1-2013	15:36:58	43877.000000	4387.700000	49444.568555	20.000000
C:\Users\cware\Desktop\Steller20November\TagTesting20Nov2013\M8.DSG	11-1-2013	15:36:58	43878.000000	4387.800000	49445.588854	20.000000
C:\Users\cware\Desktop\Steller20November\TagTesting20Nov2013\M8.DSG	11-1-2013	15:36:58	43879.000000	4387.900000	49444.717806	20.000000
C:\Users\cware\Desktop\Steller20November\TagTesting20Nov2013\M8.DSG	11-1-2013	15:36:58	43880.000000	4388.000000	49445.364827	20.000000
C:\Users\cware\Desktop\Steller20November\TagTesting20Nov2013\M8.DSG	11-1-2013	15:36:58	43881.000000	4388.100000	49446.634049	20.000000
C:\Users\cware\Desktop\Steller20November\TagTesting20Nov2013\M8.DSG	11-1-2013	15:36:58	43882.000000	4388.200000	49446.684290	20.000000
C:\Users\cware\Desktop\Steller20November\TagTesting20Nov2013\M8.DSG	11-1-2013	15:36:58	43883.000000	4388.300000	49448.575373	20.000000
C:\Users\cware\Desktop\Steller20November\TagTesting20Nov2013\M8.DSG	11-1-2013	15:36:58	43884.000000	4388.400000	49445.315006	20.000000
C:\Users\cware\Desktop\Steller20November\TagTesting20Nov2013\M8.DSG	11-1-2013	15:36:58	43885.000000	4388.500000	49444.219878	20.000000
C:\Users\cware\Desktop\Steller20November\TagTesting20Nov2013\M8.DSG	11-1-2013	15:36:58	43886.000000	4388.600000	49448.401800	20.000000
C:\Users\cware\Desktop\Steller20November\TagTesting20Nov2013\M8.DSG	11-1-2013	15:36:58	43887.000000	4388.700000	49447.903847	20.000000
C:\Users\cware\Desktop\Steller20November\TagTesting20Nov2013\M8.DSG	11-1-2013	15:36:58	43888.000000	4388.800000	49445.812778	20.000000
C:\Users\cware\Desktop\Steller20November\TagTesting20Nov2013\M8.DSG	11-1-2013	15:36:58	43889.000000	4388.900000	49447.530032	20.000000
C:\Users\cware\Desktop\Steller20November\TagTesting20Nov2013\M8.DSG	11-1-2013	15:36:58	43890.000000	4389.000000	49449.223219	20.000000
C:\Users\cware\Desktop\Steller20November\TagTesting20Nov2013\M8.DSG	11-1-2013	15:36:58	43891.000000	4389.100000	49447.779522	20.000000
C:\Users\cware\Desktop\Steller20November\TagTesting20Nov2013\M8.DSG	11-1-2013	15:36:58	43892.000000	4389.200000	49446.708765	20.000000
C:\Users\cware\Desktop\Steller20November\TagTesting20Nov2013\M8.DSG	11-1-2013	15:36:58	43893.000000	4389.300000	49447.057420	20.000000
C:\Users\cware\Desktop\Steller20November\TagTesting20Nov2013\M8.DSG	11-1-2013	15:36:58	43894.000000	4389.400000	49446.683263	20.000000
C:\Users\cware\Desktop\Steller20November\TagTesting20Nov2013\M8.DSG	11-1-2013	15:36:58	43895.000000	4389.500000	49448.028063	20.000000
C:\Users\cware\Desktop\Steller20November\TagTesting20Nov2013\M8.DSG	11-1-2013	15:36:58	43896.000000	4389.600000	49447.928352	20.000000
C:\Users\cware\Desktop\Steller20November\TagTesting20Nov2013\M8.DSG	11-1-2013	15:36:58	43897.000000	4389.700000	49445.364485	20.000000
C:\Users\cware\Desktop\Steller20November\TagTesting20Nov2013\M8.DSG	11-1-2013	15:36:58	43898.000000	4389.800000	49447.082008	20.000000
C:\Users\cware\Desktop\Steller20November\TagTesting20Nov2013\M8.DSG	11-1-2013	15:36:58	43899.000000	4389.900000	49446.633958	20.000000
C:\Users\cware\Desktop\Steller20November\TagTesting20Nov2013\M8.DSG	11-1-2013	15:36:58	43900.000000	4390.000000	49447.007513	20.000000
C:\Users\cware\Desktop\Steller20November\TagTesting20Nov2013\M8.DSG	11-1-2013	15:36:58	43901.000000	4390.100000	49446.160956	20.000000
C:\Users\cware\Desktop\Steller20November\TagTesting20Nov2013\M8.DSG	11-1-2013	15:36:58	43902.000000	4390.200000	49444.791815	20.000000
C:\Users\cware\Desktop\Steller20November\TagTesting20Nov2013\M8.DSG	11-1-2013	15:36:58	43903.000000	4390.300000	49444.667933	20.000000
C:\Users\cware\Desktop\Steller20November\TagTesting20Nov2013\M8.DSG	11-1-2013	15:36:58	43904.000000	4390.400000	49445.762731	20.000000
C:\Users\cware\Desktop\Steller20November\TagTesting20Nov2013\M8.DSG	11-1-2013	15:36:58	43905.000000	4390.500000	49445.613719	20.000000
C:\Users\cware\Desktop\Steller20November\TagTesting20Nov2013\M8.DSG	11-1-2013	15:36:58	43906.000000	4390.600000	49445.713006	20.000000
C:\Users\cware\Desktop\Steller20November\TagTesting20Nov2013\M8.DSG	11-1-2013	15:36:58	43907.000000	4390.700000	49447.181528	20.000000
C:\Users\cware\Desktop\Steller20November\TagTesting20Nov2013\M8.DSG	11-1-2013	15:36:58	43908.000000	4390.800000	49446.733587	20.000000
C:\Users\cware\Desktop\Steller20November\TagTesting20Nov2013\M8.DSG	11-1-2013	15:36:58	43909.000000	4390.900000	49446.036662	20.000000
C:\Users\cware\Desktop\Steller20November\TagTesting20Nov2013\M8.DSG	11-1-2013	15:36:58	43910.000000	4391.000000	49447.505158	20.000000
C:\Users\cware\Desktop\Steller20November\TagTesting20Nov2013\M8.DSG	11-1-2013	15:36:58	43911.000000	4391.100000	49447.330605	20.000000
C:\Users\cware\Desktop\Steller20November\TagTesting20Nov2013\M8.DSG	11-1-2013	15:36:58	43912.000000	4391.200000	49446.534268	20.000000
C:\Users\cware\Desktop\Steller20November\TagTesting20Nov2013\M8.DSG	11-1-2013	15:36:58	43913.000000	4391.300000	49444.841731	20.000000
C:\Users\cware\Desktop\Steller20November\TagTesting20Nov2013\M8.DSG	11-1-2013	15:36:58	43914.000000	4391.400000	49446.583959	20.000000
C:\Users\cware\Desktop\Steller20November\TagTesting20Nov2013\M8.DSG	11-1-2013	15:36:58	43915.000000	4391.500000	49446.708618	20.000000
C:\Users\cware\Desktop\Steller20November\TagTesting20Nov2013\M8.DSG	11-1-2013	15:36:58	43916.000000	4391.600000	49447.281049	20.000000
C:\Users\cware\Desktop\Steller20November\TagTesting20Nov2013\M8.DSG	11-1-2013	15:36:58	43917.000000	4391.700000	49445.688093	20.000000
C:\Users\cware\Desktop\Steller20November\TagTesting20Nov2013\M8.DSG	11-1-2013	15:36:58	43918.000000	4391.800000	49444.468341	20.000000
C:\Users\cware\Desktop\Steller20November\TagTesting20Nov2013\M8.DSG	11-1-2013	15:36:58	43919.000000	4391.900000	49446.036245	20.000000
C:\Users\cware\Desktop\Steller20November\TagTesting20Nov2013\M8.DSG	11-1-2013	15:36:58	43920.000000	4392.000000	49448.525344	20.000000
C:\Users\cware\Desktop\Steller20November\TagTesting20Nov2013\M8.DSG	11-1-2013	15:36:58	43921.000000	4392.100000	49446.509711	20.000000
C:\Users\cware\Desktop\Steller20November\TagTesting20Nov2013\M8.DSG	11-1-2013	15:36:58	43922.000000	4392.200000	49445.737888	20.000000
C:\Users\cware\Desktop\Steller20November\TagTesting20Nov2013\M8.DSG	11-1-2013	15:36:58	43923.000000	4392.300000	49447.356025	20.000000
C:\Users\cware\Desktop\Steller20November\TagTesting20Nov2013\M8.DSG	11-1-2013	15:36:58	43924.000000	4392.400000	49447.206241	20.000000
C:\Users\cware\Desktop\Steller20November\TagTesting20Nov2013\M8.DSG	11-1-2013	15:36:58	43925.000000	4392.500000	49445.463996	20.000000
C:\Users\cware\Desktop\Steller20November\TagTesting20Nov2013\M8.DSG	11-1-2013	15:36:58	43926.000000	4392.600000	49446.683636	20.000000
C:\Users\cware\Desktop\Steller20November\TagTesting20Nov2013\M8.DSG	11-1-2013	15:36:58	43927.000000	4392.700000	49448.127046	20.000000
C:\Users\cware\Desktop\Steller20November\TagTesting20Nov2013\M8.DSG	11-1-2013	15:36:58	43928.000000	4392.800000	49447.654465	20.000000
C:\Users\cware\Desktop\Steller20November\TagTesting20Nov2013\M8.DSG	11-1-2013	15:36:58	43929.000000	4392.900000	49446.708383	20.000000
C:\Users\cware\Desktop\Steller20November\TagTesting20Nov2013\M8.DSG	11-1-2013	15:36:58	43930.000000	4393.000000	49445.538383	20.000000
C:\Users\cware\Desktop\Steller20November\TagTesting20Nov2013\M8.DSG	11-1-2013	15:36:58	43931.000000	4393.100000	49446.832986	20.000000
C:\Users\cware\Desktop\Steller20November\TagTesting20Nov2013\M8.DSG	11-1-2013	15:36:58	43932.000000	4393.200000	49446.111100	20.000000
C:\Users\cware\Desktop\Steller20November\TagTesting20Nov2013\M8.DSG	11-1-2013	15:36:58	43933.000000	4393.300000	49444.617583	20.000000
C:\Users\cware\Desktop\Steller20November\TagTesting20Nov2013\M8.DSG	11-1-2013	15:36:58	43934.000000	4393.400000	49445.836944	20.000000
C:\Users\cware\Desktop\Steller20November\TagTesting20Nov2013\M8.DSG	11-1-2013	15:36:58	43935.000000	4393.500000	49445.165184	20.000000
C:\Users\cware\Desktop\Steller20November\TagTesting20Nov2013\M8.DSG	11-1-2013	15:36:58	43936.000000	4393.600000	49448.948265	20.000000
C:\Users\cware\Desktop\Steller20November\TagTesting20Nov2013\M8.DSG	11-1-2013	15:36:58	43937.000000	4393.700000	49443.521978	20.000000
C:\Users\cware\Desktop\Steller20November\TagTesting20Nov2013\M8.DSG	11-1-2013	15:36:58	43938.000000	4393.800000	49443.497495	20.000000
C:\Users\cware\Desktop\Steller20November\TagTesting20Nov2013\M8.DSG	11-1-2013	15:36:58	43939.000000	4393.900000	49445.015886	20.000000
C:\Users\cware\Desktop\Steller20November\TagTesting20Nov2013\M8.DSG	11-1-2013	15:36:58	43940.000000	4394.000000	49444.766551	20.000000
C:\Users\cware\Desktop\Steller20November\TagTesting20Nov2013\M8.DSG	11-1-2013	15:36:58	43941.000000	4394.100000	49443.970414	20.000000
C:\Users\cware\Desktop\Steller20November\TagTesting20Nov2013\M8.DSG	11-1-2013	15:36:58	43942.000000	4394.200000	49447.928005	20.000000
C:\Users\cware\Desktop\Steller20November\TagTesting20Nov2013\M8.DSG	11-1-2013	15:36:58	43943.000000	4394.300000	49449.272038	20.000000
C:\Users\cware\Desktop\Steller20November\TagTesting20Nov2013\M8.DSG	11-1-2013	15:36:58	43944.000000	4394.400000	49446.260017	20.000000
C:\Users\cware\Desktop\Steller20November\TagTesting20Nov2013\M8.DSG	11-1-2013	15:36:58	43945.000000	4394.500000	49444.343544	20.000000
C:\Users\cware\Desktop\Steller20November\TagTesting20Nov2013\M8.DSG	11-1-2013	15:36:58	43946.000000	4394.600000	49446.335097	20.000000
C:\Users\cware\Desktop\Steller20November\TagTesting20Nov2013\M8.DSG	11-1-2013	15:36:58	43947.000000	4394.700000	49446.036072	20.000000
C:\Users\cware\Desktop\Steller20November\TagTesting20Nov2013\M8.DSG	11-1-2013	15:36:58	43948.000000	4394.800000	49445.936500	20.000000
C:\Users\cware\Desktop\Steller20November\TagTesting20Nov2013\M8.DSG	11-1-2013	15:36:58	43949.000000	4394.900000	49444.791685	20.000000
C:\Users\cware\Desktop\Steller20November\TagTesting20Nov2013\M8.DSG	11-1-2013	15:36:58	43950.000000	4395.000000	49447.081500	20.000000
C:\Users\cware\Desktop\Steller20November\TagTesting20Nov2013\M8.DSG	11-1-2013	15:36:58	43951.000000	4395.100000	49447.055989	20.000000
C:\Users\cware\Desktop\Steller20November\TagTesting20Nov2013\M8.DSG	11-1-2013	15:36:58	43952.000000	4395.200000	49449.246922	20.000000
C:\Users\cware\Desktop\Steller20November\TagTesting20Nov2013\M8.DSG	11-1-2013	15:36:58	43953.000000	4395.300000	49448.376246	20.000000
C:\Users\cware\Desktop\Steller20November\TagTesting20Nov2013\M8.DSG	11-1-2013	15:36:58	43954.000000	4395.400000	49449.297159	20.000000
C:\Users\cware\Desktop\Steller20November\TagTesting20Nov2013\M8.DSG	11-1-2013	15:36:58	43955.000000	4395.500000	49447.853007	20.000000
C:\Users\cware\Desktop\Steller20November\TagTesting20Nov2013\M8.DSG	11-1-2013	15:36:58	43956.000000	4395.600000	49445.438637	20.000000
C:\Users\cware\Desktop\Steller20November\TagTesting20Nov2013\M8.DSG	11-1-2013	15:36:58	43957.000000	4395.700000	49447.679035	20.000000
C:\Users\cware\Desktop\Steller20November\TagTesting20Nov2013\M8.DSG	11-1-2013	15:36:58	43958.000000	4395.800000	49445.438850	20.000000
C:\Users\cware\Desktop\Steller20November\TagTesting20Nov2013\M8.DSG	11-1-2013	15:36:58	43959.000000	4395.900000	49447.927649	20.000000
C:\Users\cware\Desktop\Steller20November\TagTesting20Nov2013\M8.DSG	11-1-2013	15:36:58	43960.000000	4396.000000	49444.891396	20.000000
C:\Users\cware\Desktop\Steller20November\TagTesting20Nov2013\M8.DSG	11-1-2013	15:36:58	43961.000000	4396.100000	49448.052078	20.000000
C:\Users\cware\Desktop\Steller20November\TagTesting20Nov2013\M8.DSG	11-1-2013	15:36:58	43962.000000	4396.200000	49446.160371	20.000000
C:\Users\cware\Desktop\Steller20November\TagTesting20Nov2013\M8.DSG	11-1-2013	15:36:58	43963.000000	4396.300000	49447.952705	20.000000
C:\Users\cware\Desktop\Steller20November\TagTesting20Nov2013\M8.DSG	11-1-2013	15:36:58	43964.000000	4396.400000	49444.916053	20.000000
C:\Users\cware\Desktop\Steller20November\TagTesting20Nov2013\M8.DSG	11-1-2013	15:36:58	43965.000000	4396.500000	49446.111105	20.000000
C:\Users\cware\Desktop\Steller20November\TagTesting20Nov2013\M8.DSG	11-1-2013	15:36:58	43966.000000	4396.600000	49446.035755	20.000000
C:\Users\cware\Desktop\Steller20November\TagTesting20Nov2013\M8.DSG	11-1-2013	15:36:58	43967.000000	4396.700000	49444.492907	20.000000
C:\Users\cware\Desktop\Steller20November\TagTesting20Nov2013\M8.DSG	11-1-2013	15:36:58	43968.000000	4396.800000	49444.492742	20.000000
C:\Users\cware\Desktop\Steller20November\TagTesting20Nov2013\M8.DSG	11-1-2013	15:36:58	43969.000000	4396.900000	49444.666836	20.000000
C:\Users\cware\Desktop\Steller20November\TagTesting20Nov2013\M8.DSG	11-1-2013	15:36:58	43970.000000	4397.000000	49443.024237	20.000000
C:\Users\cware\Desktop\Steller20November\TagTesting20Nov2013\M8.DSG	11-1-2013	15:36:58	43971.000000	4397.100000	49445.986364	20.000000
C:\Users\cware\Desktop\Steller20November\TagTesting20Nov2013\M8.DSG	11-1-2013	15:36:58	43972.000000	4397.200000	49447.280060	20.000000
C:\Users\cware\Desktop\Steller20November\TagTesting20Nov2013\M8.DSG	11-1-2013	15:36:58	43973.000000	4397.300000	49448.176750	20.000000
C:\Users\cware\Desktop\Steller20November\TagTesting20Nov2013\M8.DSG	11-1-2013	15:36:58	43974.000000	4397.400000	49446.035938	20.000000
C:\Users\cware\Desktop\Steller20November\TagTesting20Nov2013\M8.DSG	11-1-2013	15:36:58	43975.000000	4397.500000	49446.334599	20.000000
C:\Users\cware\Desktop\Steller20November\TagTesting20Nov2013\M8.DSG	11-1-2013	15:36:58	43976.000000	4397.600000	49448.002604	20.000000
C:\Users\cware\Desktop\Steller20November\TagTesting20Nov2013\M8.DSG	11-1-2013	15:36:58	43977.000000	4397.700000	49447.031242	20.000000
C:\Users\cware\Desktop\Steller20November\TagTesting20Nov2013\M8.DSG	11-1-2013	15:36:58	43978.000000	4397.800000	49448.201571	20.000000
C:\Users\cware\Desktop\Steller20November\TagTesting20Nov2013\M8.DSG	11-1-2013	15:36:58	43979.000000	4397.900000	49444.766655	20.000000
C:\Users\cware\Desktop\Steller20November\TagTesting20Nov2013\M8.DSG	11-1-2013	15:36:58	43980.000000	4398.000000	49448.151260	20.000000
C:\Users\cware\Desktop\Steller20November\TagTesting20Nov2013\M8.DSG	11-1-2013	15:36:58	43981.000000	4398.100000	49451.063640	20.000000
C:\Users\cware\Desktop\Steller20November\TagTesting20Nov2013\M8.DSG	11-1-2013	15:36:58	43982.000000	4398.200000	49447.603946	20.000000
C:\Users\cware\Desktop\Steller20November\TagTesting20Nov2013\M8.DSG	11-1-2013	15:36:58	43983.000000	4398.300000	49446.832439	20.000000
C:\Users\cware\Desktop\Steller20November\TagTesting20Nov2013\M8.DSG	11-1-2013	15:36:58	43984.000000	4398.400000	49448.375660	20.000000
C:\Users\cware\Desktop\Steller20November\TagTesting20Nov2013\M8.DSG	11-1-2013	15:36:58	43985.000000	4398.500000	49447.827847	20.000000
C:\Users\cware\Desktop\Steller20November\TagTesting20Nov2013\M8.DSG	11-1-2013	15:36:58	43986.000000	4398.600000	49445.836702	20.000000
C:\Users\cware\Desktop\Steller20November\TagTesting20Nov2013\M8.DSG	11-1-2013	15:36:58	43987.000000	4398.700000	49448.350358	20.000000
C:\Users\cware\Desktop\Steller20November\TagTesting20Nov2013\M8.DSG	11-1-2013	15:36:58	43988.000000	4398.800000	49445.015400	20.000000
C:\Users\cware\Desktop\Steller20November\TagTesting20Nov2013\M8.DSG	11-1-2013	15:36:58	43989.000000	4398.900000	49447.653563	20.000000
C:\Users\cware\Desktop\Steller20November\TagTesting20Nov2013\M8.DSG	11-1-2013	15:36:58	43990.000000	4399.000000	49447.404857	20.000000
C:\Users\cware\Desktop\Steller20November\TagTesting20Nov2013\M8.DSG	11-1-2013	15:36:58	43991.000000	4399.100000	49445.961031	20.000000
C:\Users\cware\Desktop\Steller20November\TagTesting20Nov2013\M8.DSG	11-1-2013	15:36:58	43992.000000	4399.200000	49446.632874	20.000000
C:\Users\cware\Desktop\Steller20November\TagTesting20Nov2013\M8.DSG	11-1-2013	15:36:58	43993.000000	4399.300000	49445.538110	20.000000
C:\Users\cware\Desktop\Steller20November\TagTesting20Nov2013\M8.DSG	11-1-2013	15:36:58	43994.000000	4399.400000	49445.687187	20.000000
C:\Users\cware\Desktop\Steller20November\TagTesting20Nov2013\M8.DSG	11-1-2013	15:36:58	43995.000000	4399.500000	49444.517234	20.000000
C:\Users\cware\Desktop\Steller20November\TagTesting20Nov2013\M8.DSG	11-1-2013	15:36:58	43996.000000	4399.600000	49445.214202	20.000000
C:\Users\cware\Desktop\Steller20November\TagTesting20Nov2013\M8.DSG	11-1-2013	15:36:58	43997.000000	4399.700000	49446.060495	20.000000
C:\Users\cware\Desktop\Steller20November\TagTesting20Nov2013\M8.DSG	11-1-2013	15:36:58	43998.000000	4399.800000	49444.567419	20.000000
C:\Users\cware\Desktop\Steller20November\TagTesting20Nov2013\M8.DSG	11-1-2013	15:36:58	43999.000000	4399.900000	49446.607731	20.000000
C:\Users\cware\Desktop\Steller20November\TagTesting20Nov2013\M8.DSG	11-1-2013	15:36:58	44000.000000	4400.000000	49447.280138	20.000000
C:\Users\cware\Desktop\Steller20November\TagTesting20Nov2013\M8.DSG	11-1-2013	15:36:58	44001.000000	4400.100000	49447.778139	20.000000
C:\Users\cware\Desktop\Steller20November\TagTesting20Nov2013\M8.DSG	11-1-2013	15:36:58	44002.000000	4400.200000	49446.807461	20.000000
C:\Users\cware\Desktop\Steller20November\TagTesting20Nov2013\M8.DSG	11-1-2013	15:36:58	44003.000000	4400.300000	49447.180843	20.000000
C:\Users\cware\Desktop\Steller20November\TagTesting20Nov2013\M8.DSG	11-1-2013	15:36:58	44004.000000	4400.400000	49445.139837	20.000000
C:\Users\cware\Desktop\Steller20November\TagTesting20Nov2013\M8.DSG	11-1-2013	15:36:58	44005.000000	4400.500000	49444.990331	20.000000
C:\Users\cware\Desktop\Steller20November\TagTesting20Nov2013\M8.DSG	11-1-2013	15:36:58	44006.000000	4400.600000	49447.727793	20.000000
C:\Users\cware\Desktop\Steller20November\TagTesting20Nov2013\M8.DSG	11-1-2013	15:36:58	44007.000000	4400.700000	49444.716527	20.000000
C:\Users\cware\Desktop\Steller20November\TagTesting20Nov2013\M8.DSG	11-1-2013	15:36:58	44008.000000	4400.800000	49446.782523	20.000000
C:\Users\cware\Desktop\Steller20November\TagTesting20Nov2013\M8.DSG	11-1-2013	15:36:58	44009.000000	4400.900000	49447.155714	20.000000
C:\Users\cware\Desktop\Steller20November\TagTesting20Nov2013\M8.DSG	11-1-2013	15:36:58	44010.000000	4401.000000	49446.134894	20.000000
C:\Users\cware\Desktop\Steller20November\TagTesting20Nov2013\M8.DSG	11-1-2013	15:36:58	44011.000000	4401.100000	49446.010609	20.000000
C:\Users\cware\Desktop\Steller20November\TagTesting20Nov2013\M8.DSG	11-1-2013	15:36:58	44012.000000	4401.200000	49446.782501	20.000000
C:\Users\cware\Desktop\Steller20November\TagTesting20Nov2013\M8.DSG	11-1-2013	15:36:58	44013.000000	4401.300000	49445.288619	20.000000
C:\Users\cware\Desktop\Steller20November\TagTesting20Nov2013\M8.DSG	11-1-2013	15:36:58	44014.000000	4401.400000	49446.259436	20.000000
C:\Users\cware\Desktop\Steller20November\TagTesting20Nov2013\M8.DSG	11-1-2013	15:36:58	44015.000000	4401.500000	49446.408894	20.000000
C:\Users\cware\Desktop\Steller20November\TagTesting20Nov2013\M8.DSG	11-1-2013	15:36:58	44016.000000	4401.600000	49445.587411	20.000000
C:\Users\cware\Desktop\Steller20November\TagTesting20Nov2013\M8.DSG	11-1-2013	15:36:58	44017.000000	4401.700000	49448.350436	20.000000
C:\Users\cware\Desktop\Steller20November\TagTesting20Nov2013\M8.DSG	11-1-2013	15:36:58	44018.000000	4401.800000	49447.653637	20.000000
C:\Users\cware\Desktop\Steller20November\TagTesting20Nov2013\M8.DSG	11-1-2013	15:36:58	44019.000000	4401.900000	49445.811572	20.000000
C:\Users\cware\Desktop\Steller20November\TagTesting20Nov2013\M8.DSG	11-1-2013	15:36:58	44020.000000	4402.000000	49447.528609	20.000000
C:\Users\cware\Desktop\Steller20November\TagTesting20Nov2013\M8.DSG	11-1-2013	15:36:58	44021.000000	4402.100000	49445.139300	20.000000
C:\Users\cware\Desktop\Steller20November\TagTesting20Nov2013\M8.DSG	11-1-2013	15:36:58	44022.000000	4402.200000	49445.089631	20.000000
C:\Users\cware\Desktop\Steller20November\TagTesting20Nov2013\M8.DSG	11-1-2013	15:36:58	44023.000000	4402.300000	49445.039970	20.000000
C:\Users\cware\Desktop\Steller20November\TagTesting20Nov2013\M8.DSG	11-1-2013	15:36:58	44024.000000	4402.400000	49444.118680	20.000000
C:\Users\cware\Desktop\Steller20November\TagTesting20Nov2013\M8.DSG	11-1-2013	15:36:58	44025.000000	4402.500000	49445.986017	20.000000
C:\Users\cware\Desktop\Steller20November\TagTesting20Nov2013\M8.DSG	11-1-2013	15:36:58	44026.000000	4402.600000	49445.811199	20.000000
C:\Users\cware\Desktop\Steller20November\TagTesting20Nov2013\M8.DSG	11-1-2013	15:36:58	44027.000000	4402.700000	49446.682794	20.000000
C:\Users\cware\Desktop\Steller20November\TagTesting20Nov2013\M8.DSG	11-1-2013	15:36:58	44028.000000	4402.800000	49445.885868	20.000000
C:\Users\cware\Desktop\Steller20November\TagTesting20Nov2013\M8.DSG	11-1-2013	15:36:58	44029.000000	4402.900000	49446.209420	20.000000
C:\Users\cware\Desktop\Steller20November\TagTesting20Nov2013\M8.DSG	11-1-2013	15:36:58	44030.000000	4403.000000	49444.392229	20.000000
C:\Users\cware\Desktop\Steller20November\TagTesting20Nov2013\M8.DSG	11-1-2013	15:36:58	44031.000000	4403.100000	49446.557772	20.000000
C:\Users\cware\Desktop\Steller20November\TagTesting20Nov2013\M8.DSG	11-1-2013	15:36:58	44032.000000	4403.200000	49444.865543	20.000000
C:\Users\cware\Desktop\Steller20November\TagTesting20Nov2013\M8.DSG	11-1-2013	15:36:58	44033.000000	4403.300000	49443.795210	20.000000
C:\Users\cware\Desktop\Steller20November\TagTesting20Nov2013\M8.DSG	11-1-2013	15:36:58	44034.000000	4403.400000	49444.964851	20.000000
C:\Users\cware\Desktop\Steller20November\TagTesting20Nov2013\M8.DSG	11-1-2013	15:36:58	44035.000000	4403.500000	49445.338315	20.000000
C:\Users\cware\Desktop\Steller20November\TagTesting20Nov2013\M8.DSG	11-1-2013	15:36:58	44036.000000	4403.600000	49448.449644	20.000000
C:\Users\cware\Desktop\Steller20November\TagTesting20Nov2013\M8.DSG	11-1-2013	15:36:58	44037.000000	4403.700000	49445.388001	20.000000
C:\Users\cware\Desktop\Steller20November\TagTesting20Nov2013\M8.DSG	11-1-2013	15:36:58	44038.000000	4403.800000	49446.732242	20.000000
C:\Users\cware\Desktop\Steller20November\TagTesting20Nov2013\M8.DSG	11-1-2013	15:36:58	44039.000000	4403.900000	49447.105663	20.000000
C:\Users\cware\Desktop\Steller20November\TagTesting20Nov2013\M8.DSG	11-1-2013	15:36:58	44040.000000	4404.000000	49447.852270	20.000000
C:\Users\cware\Desktop\Steller20November\TagTesting20Nov2013\M8.DSG	11-1-2013	15:36:58	44041.000000	4404.100000	49446.707056	20.000000
C:\Users\cware\Desktop\Steller20November\TagTesting20Nov2013\M8.DSG	11-1-2013	15:36:58	44042.000000	4404.200000	49446.682213	20.000000
C:\Users\cware\Desktop\Steller20November\TagTesting20Nov2013\M8.DSG	11-1-2013	15:36:58	44043.000000	4404.300000	49445.014823	20.000000
C:\Users\cware\Desktop\Steller20November\TagTesting20Nov2013\M8.DSG	11-1-2013	15:36:58	44044.000000	4404.400000	49447.379476	20.000000
C:\Users\cware\Desktop\Steller20November\TagTesting20Nov2013\M8.DSG	11-1-2013	15:36:58	44045.000000	4404.500000	49447.006030	20.000000
C:\Users\cware\Desktop\Steller20November\TagTesting20Nov2013\M8.DSG	11-1-2013	15:36:58	44046.000000	4404.600000	49445.711414	20.000000
C:\Users\cware\Desktop\Steller20November\TagTesting20Nov2013\M8.DSG	11-1-2013	15:36:58	44047.000000	4404.700000	49448.250347	20.000000
C:\Users\cware\Desktop\Steller20November\TagTesting20Nov2013\M8.DSG	11-1-2013	15:36:58	44048.000000	4404.800000	49447.902221	20.000000
C:\Users\cware\Desktop\Steller20November\TagTesting20Nov2013\M8.DSG	11-1-2013	15:36:58	44049.000000	4404.900000	49446.060347	20.000000
C:\Users\cware\Desktop\Steller20November\TagTesting20Nov2013\M8.DSG	11-1-2013	15:36:58	44050.000000	4405.000000	49448.150926	20.000000
C:\Users\cware\Desktop\Steller20November\TagTesting20Nov2013\M8.DSG	11-1-2013	15:36:58	44051.000000	4405.100000	49444.716019	20.000000
C:\Users\cware\Desktop\Steller20November\TagTesting20Nov2013\M8.DSG	11-1-2013	15:36:58	44052.000000	4405.200000	49445.114452	20.000000
C:\Users\cware\Desktop\Steller20November\TagTesting20Nov2013\M8.DSG	11-1-2013	15:36:58	44053.000000	4405.300000	49446.583022	20.000000
C:\Users\cware\Desktop\Steller20November\TagTesting20Nov2013\M8.DSG	11-1-2013	15:36:58	44054.000000	4405.400000	49445.239046	20.000000
C:\Users\cware\Desktop\Steller20November\TagTesting20Nov2013\M8.DSG	11-1-2013	15:36:58	44055.000000	4405.500000	49446.010630	20.000000
C:\Users\cware\Desktop\Steller20November\TagTesting20Nov2013\M8.DSG	11-1-2013	15:36:58	44056.000000	4405.600000	49448.723184	20.000000
C:\Users\cware\Desktop\Steller20November\TagTesting20Nov2013\M8.DSG	11-1-2013	15:36:58	44057.000000	4405.700000	49448.897902	20.000000
C:\Users\cware\Desktop\Steller20November\TagTesting20Nov2013\M8.DSG	11-1-2013	15:36:58	44058.000000	4405.800000	49447.379242	20.000000
C:\Users\cware\Desktop\Steller20November\TagTesting20Nov2013\M8.DSG	11-1-2013	15:36:58	44059.000000	4405.900000	49447.503983	20.000000
C:\Users\cware\Desktop\Steller20November\TagTesting20Nov2013\M8.DSG	11-1-2013	15:36:58	44060.000000	4406.000000	49448.001243	20.000000
C:\Users\cware\Desktop\Steller20November\TagTesting20Nov2013\M8.DSG	11-1-2013	15:36:58	44061.000000	4406.100000	49444.715620	20.000000
C:\Users\cware\Desktop\Steller20November\TagTesting20Nov2013\M8.DSG	11-1-2013	15:36:58	44062.000000	4406.200000	49446.930906	20.000000
C:\Users\cware\Desktop\Steller20November\TagTesting20Nov2013\M8.DSG	11-1-2013	15:36:58	44063.000000	4406.300000	49446.980185	20.000000
C:\Users\cware\Desktop\Steller20November\TagTesting20Nov2013\M8.DSG	11-1-2013	15:36:58	44064.000000	4406.400000	49446.681836	20.000000
C:\Users\cware\Desktop\Steller20November\TagTesting20Nov2013\M8.DSG	11-1-2013	15:36:58	44065.000000	4406.500000	49448.822427	20.000000
C:\Users\cware\Desktop\Steller20November\TagTesting20Nov2013\M8.DSG	11-1-2013	15:36:58	44066.000000	4406.600000	49449.469683	20.000000
C:\Users\cware\Desktop\Steller20November\TagTesting20Nov2013\M8.DSG	11-1-2013	15:36:58	44067.000000	4406.700000	49445.411739	20.000000
C:\Users\cware\Desktop\Steller20November\TagTesting20Nov2013\M8.DSG	11-1-2013	15:36:58	44068.000000	4406.800000	49445.835882	20.000000
C:\Users\cware\Desktop\Steller20November\TagTesting20Nov2013\M8.DSG	11-1-2013	15:36:58	44069.000000	4406.900000	49447.204416	20.000000
C:\Users\cware\Desktop\Steller20November\TagTesting20Nov2013\M8.DSG	11-1-2013	15:36:58	44070.000000	4407.000000	49445.785268	20.000000
C:\Users\cware\Desktop\Steller20November\TagTesting20Nov2013\M8.DSG	11-1-2013	15:36:58	44071.000000	4407.100000	49444.515591	20.000000
C:\Users\cware\Desktop\Steller20November\TagTesting20Nov2013\M8.DSG	11-1-2013	15:36:58	44072.000000	4407.200000	49447.651724	20.000000
C:\Users\cware\Desktop\Steller20November\TagTesting20Nov2013\M8.DSG	11-1-2013	15:36:58	44073.000000	4407.300000	49446.457037	20.000000
C:\Users\cware\Desktop\Steller20November\TagTesting20Nov2013\M8.DSG	11-1-2013	15:36:58	44074.000000	4407.400000	49446.830653	20.000000
C:\Users\cware\Desktop\Steller20November\TagTesting20Nov2013\M8.DSG	11-1-2013	15:36:58	44075.000000	4407.500000	49445.710608	20.000000
C:\Users\cware\Desktop\Steller20November\TagTesting20Nov2013\M8.DSG	11-1-2013	15:36:58	44076.000000	4407.600000	49447.951296	20.000000
C:\Users\cware\Desktop\Steller20November\TagTesting20Nov2013\M8.DSG	11-1-2013	15:36:58	44077.000000	4407.700000	49445.363418	20.000000
C:\Users\cware\Desktop\Steller20November\TagTesting20Nov2013\M8.DSG	11-1-2013	15:36:58	44078.000000	4407.800000	49448.897026	20.000000
C:\Users\cware\Desktop\Steller20November\TagTesting20Nov2013\M8.DSG	11-1-2013	15:36:58	44079.000000	4407.900000	49448.424432	20.000000
C:\Users\cware\Desktop\Steller20November\TagTesting20Nov2013\M8.DSG	11-1-2013	15:36:58	44080.000000	4408.000000	49448.747672	20.000000
C:\Users\cware\Desktop\Steller20November\TagTesting20Nov2013\M8.DSG	11-1-2013	15:36:58	44081.000000	4408.100000	49446.282536	20.000000
C:\Users\cware\Desktop\Steller20November\TagTesting20Nov2013\M8.DSG	11-1-2013	15:36:58	44082.000000	4408.200000	49448.174330	20.000000
C:\Users\cware\Desktop\Steller20November\TagTesting20Nov2013\M8.DSG	11-1-2013	15:36:58	44083.000000	4408.300000	49447.427918	20.000000
C:\Users\cware\Desktop\Steller20November\TagTesting20Nov2013\M8.DSG	11-1-2013	15:36:58	44084.000000	4408.400000	49445.586162	20.000000
C:\Users\cware\Desktop\Steller20November\TagTesting20Nov2013\M8.DSG	11-1-2013	15:36:58	44085.000000	4408.500000	49446.930216	20.000000
C:\Users\cware\Desktop\Steller20November\TagTesting20Nov2013\M8.DSG	11-1-2013	15:36:58	44086.000000	4408.600000	49447.950273	20.000000
C:\Users\cware\Desktop\Steller20November\TagTesting20Nov2013\M8.DSG	11-1-2013	15:36:58	44087.000000	4408.700000	49447.650822	20.000000
C:\Users\cware\Desktop\Steller20November\TagTesting20Nov2013\M8.DSG	11-1-2013	15:36:58	44088.000000	4408.800000	49444.191428	20.000000
C:\Users\cware\Desktop\Steller20November\TagTesting20Nov2013\M8.DSG	11-1-2013	15:36:58	44089.000000	4408.900000	49445.958472	20.000000
C:\Users\cware\Desktop\Steller20November\TagTesting20Nov2013\M8.DSG	11-1-2013	15:36:58	44090.000000	4409.000000	49447.999439	20.000000
C:\Users\cware\Desktop\Steller20November\TagTesting20Nov2013\M8.DSG	11-1-2013	15:36:58	44091.000000	4409.100000	49444.166441	20.000000
C:\Users\cware\Desktop\Steller20November\TagTesting20Nov2013\M8.DSG	11-1-2013	15:36:58	44092.000000	4409.200000	49446.232004	20.000000
C:\Users\cware\Desktop\Steller20November\TagTesting20Nov2013\M8.DSG	11-1-2013	15:36:58	44093.000000	4409.300000	49447.675921	20.000000
C:\Users\cware\Desktop\Steller20November\TagTesting20Nov2013\M8.DSG	11-1-2013	15:36:58	44094.000000	4409.400000	49447.102762	20.000000
C:\Users\cware\Desktop\Steller20November\TagTesting20Nov2013\M8.DSG	11-1-2013	15:36:58	44095.000000	4409.500000	49448.347140	20.000000
C:\Users\cware\Desktop\Steller20November\TagTesting20Nov2013\M8.DSG	11-1-2013	15:36:58	44096.000000	4409.600000	49447.998567	20.000000
C:\Users\cware\Desktop\Steller20November\TagTesting20Nov2013\M8.DSG	11-1-2013	15:36:58	44097.000000	4409.700000	49448.098252	20.000000
C:\Users\cware\Desktop\Steller20November\TagTesting20Nov2013\M8.DSG	11-1-2013	15:36:58	44098.000000	4409.800000	49446.455736	20.000000
C:\Users\cware\Desktop\Steller20November\TagTesting20Nov2013\M8.DSG	11-1-2013	15:36:58	44099.000000	4409.900000	49448.894819	20.000000
C:\Users\cware\Desktop\Steller20November\TagTesting20Nov2013\M8.DSG	11-1-2013	15:36:58	44100.000000	4410.000000	49448.571718	20.000000
C:\Users\cware\Desktop\Steller20November\TagTesting20Nov2013\M8.DSG	11-1-2013	15:36:58	44101.000000	4410.100000	49446.008024	20.000000
C:\Users\cware\Desktop\Steller20November\TagTesting20Nov2013\M8.DSG	11-1-2013	15:36:58	44102.000000	4410.200000	49447.451365	20.000000
C:\Users\cware\Desktop\Steller20November\TagTesting20Nov2013\M8.DSG	11-1-2013	15:36:58	44103.000000	4410.300000	49450.936132	20.000000
C:\Users\cware\Desktop\Steller20November\TagTesting20Nov2013\M8.DSG	11-1-2013	15:36:58	44104.000000	4410.400000	49447.475853	20.000000
C:\Users\cware\Desktop\Steller20November\TagTesting20Nov2013\M8.DSG	11-1-2013	15:36:58	44105.000000	4410.500000	49447.102732	20.000000
C:\Users\cware\Desktop\Steller20November\TagTesting20Nov2013\M8.DSG	11-1-2013	15:36:58	44106.000000	4410.600000	49446.605212	20.000000
C:\Users\cware\Desktop\Steller20November\TagTesting20Nov2013\M8.DSG	11-1-2013	15:36:58	44107.000000	4410.700000	49446.654894	20.000000
C:\Users\cware\Desktop\Steller20November\TagTesting20Nov2013\M8.DSG	11-1-2013	15:36:58	44108.000000	4410.800000	49447.252671	20.000000
C:\Users\cware\Desktop\Steller20November\TagTesting20Nov2013\M8.DSG	11-1-2013	15:36:58	44109.000000	4410.900000	49447.452007	20.000000
C:\Users\cware\Desktop\Steller20November\TagTesting20Nov2013\M8.DSG	11-1-2013	15:36:58	44110.000000	4411.000000	49448.621500	20.000000
C:\Users\cware\Desktop\Steller20November\TagTesting20Nov2013\M8.DSG	11-1-2013	15:36:58	44111.000000	4411.100000	49449.343233	20.000000
C:\Users\cware\Desktop\Steller20November\TagTesting20Nov2013\M8.DSG	11-1-2013	15:36:58	44112.000000	4411.200000	49448.396996	20.000000
C:\Users\cware\Desktop\Steller20November\TagTesting20Nov2013\M8.DSG	11-1-2013	15:36:58	44113.000000	4411.300000	49447.376658	20.000000
C:\Users\cware\Desktop\Steller20November\TagTesting20Nov2013\M8.DSG	11-1-2013	15:36:58	44114.000000	4411.400000	49448.148069	20.000000
C:\Users\cware\Desktop\Steller20November\TagTesting20Nov2013\M8.DSG	11-1-2013	15:36:58	44115.000000	4411.500000	49448.620685	20.000000
C:\Users\cware\Desktop\Steller20November\TagTesting20Nov2013\M8.DSG	11-1-2013	15:36:58	44116.000000	4411.600000	49446.380768	20.000000
C:\Users\cware\Desktop\Steller20November\TagTesting20Nov2013\M8.DSG	11-1-2013	15:36:58	44117.000000	4411.700000	49447.550266	20.000000
C:\Users\cware\Desktop\Steller20November\TagTesting20Nov2013\M8.DSG	11-1-2013	15:36:58	44118.000000	4411.800000	49448.820480	20.000000
C:\Users\cware\Desktop\Steller20November\TagTesting20Nov2013\M8.DSG	11-1-2013	15:36:58	44119.000000	4411.900000	49446.630051	20.000000
C:\Users\cware\Desktop\Steller20November\TagTesting20Nov2013\M8.DSG	11-1-2013	15:36:58	44120.000000	4412.000000	49445.758855	20.000000
C:\Users\cware\Desktop\Steller20November\TagTesting20Nov2013\M8.DSG	11-1-2013	15:36:58	44121.000000	4412.100000	49446.878566	20.000000
C:\Users\cware\Desktop\Steller20November\TagTesting20Nov2013\M8.DSG	11-1-2013	15:36:58	44122.000000	4412.200000	49447.699620	20.000000
C:\Users\cware\Desktop\Steller20November\TagTesting20Nov2013\M8.DSG	11-1-2013	15:36:58	44123.000000	4412.300000	49445.161103	20.000000
C:\Users\cware\Desktop\Steller20November\TagTesting20Nov2013\M8.DSG	11-1-2013	15:36:58	44124.000000	4412.400000	49446.928131	20.000000
C:\Users\cware\Desktop\Steller20November\TagTesting20Nov2013\M8.DSG	11-1-2013	15:36:58	44125.000000	4412.500000	49445.559259	20.000000
C:\Users\cware\Desktop\Steller20November\TagTesting20Nov2013\M8.DSG	11-1-2013	15:36:58	44126.000000	4412.600000	49450.562777	20.000000
C:\Users\cware\Desktop\Steller20November\TagTesting20Nov2013\M8.DSG	11-1-2013	15:36:58	44127.000000	4412.700000	49447.874125	20.000000
C:\Users\cware\Desktop\Steller20November\TagTesting20Nov2013\M8.DSG	11-1-2013	15:36:58	44128.000000	4412.800000	49446.555517	20.000000
C:\Users\cware\Desktop\Steller20November\TagTesting20Nov2013\M8.DSG	11-1-2013	15:36:58	44129.000000	4412.900000	49448.098929	20.000000
C:\Users\cware\Desktop\Steller20November\TagTesting20Nov2013\M8.DSG	11-1-2013	15:36:58	44130.000000	4413.000000	49449.667067	20.000000
C:\Users\cware\Desktop\Steller20November\TagTesting20Nov2013\M8.DSG	11-1-2013	15:36:58	44131.000000	4413.100000	49447.252615	20.000000
C:\Users\cware\Desktop\Steller20November\TagTesting20Nov2013\M8.DSG	11-1-2013	15:36:58	44132.000000	4413.200000	49446.107480	20.000000
C:\Users\cware\Desktop\Steller20November\TagTesting20Nov2013\M8.DSG	11-1-2013	15:36:58	44133.000000	4413.300000	49446.082597	20.000000
C:\Users\cware\Desktop\Steller20November\TagTesting20Nov2013\M8.DSG	11-1-2013	15:36:58	44134.000000	4413.400000	49447.401640	20.000000
C:\Users\cware\Desktop\Steller20November\TagTesting20Nov2013\M8.DSG	11-1-2013	15:36:58	44135.000000	4413.500000	49447.526012	20.000000
C:\Users\cware\Desktop\Steller20November\TagTesting20Nov2013\M8.DSG	11-1-2013	15:36:58	44136.000000	4413.600000	49446.630528	20.000000
C:\Users\cware\Desktop\Steller20November\TagTesting20Nov2013\M8.DSG	11-1-2013	15:36:58	44137.000000	4413.700000	49446.829911	20.000000
C:\Users\cware\Desktop\Steller20November\TagTesting20Nov2013\M8.DSG	11-1-2013	15:36:58	44138.000000	4413.800000	49450.613144	20.000000
C:\Users\cware\Desktop\Steller20November\TagTesting20Nov2013\M8.DSG	11-1-2013	15:36:58	44139.000000	4413.900000	49449.617740	20.000000
C:\Users\cware\Desktop\Steller20November\TagTesting20Nov2013\M8.DSG	11-1-2013	15:36:58	44140.000000	4414.000000	49448.846104	20.000000
C:\Users\cware\Desktop\Steller20November\TagTesting20Nov2013\M8.DSG	11-1-2013	15:36:58	44141.000000	4414.100000	49446.506446	20.000000
C:\Users\cware\Desktop\Steller20November\TagTesting20Nov2013\M8.DSG	11-1-2013	15:36:58	44142.000000	4414.200000	49449.391528	20.000000
C:\Users\cware\Desktop\Steller20November\TagTesting20Nov2013\M8.DSG	11-1-2013	15:36:58	44143.000000	4414.300000	49449.813646	20.000000
C:\Users\cware\Desktop\Steller20November\TagTesting20Nov2013\M8.DSG	11-1-2013	15:36:58	44144.000000	4414.400000	49450.285897	20.000000
C:\Users\cware\Desktop\Steller20November\TagTesting20Nov2013\M8.DSG	11-1-2013	15:36:58	44145.000000	4414.500000	49451.878601	20.000000
C:\Users\cware\Desktop\Steller20November\TagTesting20Nov2013\M8.DSG	11-1-2013	15:36:58	44146.000000	4414.600000	49449.613521	20.000000
C:\Users\cware\Desktop\Steller20November\TagTesting20Nov2013\M8.DSG	11-1-2013	15:36:58	44147.000000	4414.700000	49447.572112	20.000000
C:\Users\cware\Desktop\Steller20November\TagTesting20Nov2013\M8.DSG	11-1-2013	15:36:58	44148.000000	4414.800000	49448.120272	20.000000
C:\Users\cware\Desktop\Steller20November\TagTesting20Nov2013\M8.DSG	11-1-2013	15:36:58	44149.000000	4414.900000	49446.801291	20.000000
C:\Users\cware\Desktop\Steller20November\TagTesting20Nov2013\M8.DSG	11-1-2013	15:36:58	44150.000000	4415.000000	49448.694065	20.000000
C:\Users\cware\Desktop\Steller20November\TagTesting20Nov2013\M8.DSG	11-1-2013	15:36:58	44151.000000	4415.100000	49447.548570	20.000000
C:\Users\cware\Desktop\Steller20November\TagTesting20Nov2013\M8.DSG	11-1-2013	15:36:58	44152.000000	4415.200000	49447.698085	20.000000
C:\Users\cware\Desktop\Steller20November\TagTesting20Nov2013\M8.DSG	11-1-2013	15:36:58	44153.000000	4415.300000	49446.279206	20.000000
C:\Users\cware\Desktop\Steller20November\TagTesting20Nov2013\M8.DSG	11-1-2013	15:36:58	44154.000000	4415.400000	49446.453347	20.000000
C:\Users\cware\Desktop\Steller20November\TagTesting20Nov2013\M8.DSG	11-1-2013	15:36:58	44155.000000	4415.500000	49447.300563	20.000000
C:\Users\cware\Desktop\Steller20November\TagTesting20Nov2013\M8.DSG	11-1-2013	15:36:58	44156.000000	4415.600000	49444.911500	20.000000
C:\Users\cware\Desktop\Steller20November\TagTesting20Nov2013\M8.DSG	11-1-2013	15:36:58	44157.000000	4415.700000	49446.205322	20.000000
C:\Users\cware\Desktop\Steller20November\TagTesting20Nov2013\M8.DSG	11-1-2013	15:36:58	44158.000000	4415.800000	49444.363336	20.000000
C:\Users\cware\Desktop\Steller20November\TagTesting20Nov2013\M8.DSG	11-1-2013	15:36:58	44159.000000	4415.900000	49444.936118	20.000000
C:\Users\cware\Desktop\Steller20November\TagTesting20Nov2013\M8.DSG	11-1-2013	15:36:58	44160.000000	4416.000000	49445.658163	20.000000
C:\Users\cware\Desktop\Steller20November\TagTesting20Nov2013\M8.DSG	11-1-2013	15:36:58	44161.000000	4416.100000	49445.633077	20.000000
C:\Users\cware\Desktop\Steller20November\TagTesting20Nov2013\M8.DSG	11-1-2013	15:36:58	44162.000000	4416.200000	49449.067230	20.000000
C:\Users\cware\Desktop\Steller20November\TagTesting20Nov2013\M8.DSG	11-1-2013	15:36:58	44163.000000	4416.300000	49443.118264	20.000000
C:\Users\cware\Desktop\Steller20November\TagTesting20Nov2013\M8.DSG	11-1-2013	15:36:58	44164.000000	4416.400000	49444.761747	20.000000
C:\Users\cware\Desktop\Steller20November\TagTesting20Nov2013\M8.DSG	11-1-2013	15:36:58	44165.000000	4416.500000	49445.284626	20.000000
C:\Users\cware\Desktop\Steller20November\TagTesting20Nov2013\M8.DSG	11-1-2013	15:36:58	44166.000000	4416.600000	49447.028267	20.000000
C:\Users\cware\Desktop\Steller20November\TagTesting20Nov2013\M8.DSG	11-1-2013	15:36:58	44167.000000	4416.700000	49453.293408	20.000000
C:\Users\cware\Desktop\Steller20November\TagTesting20Nov2013\M8.DSG	11-1-2013	15:36:58	44168.000000	4416.800000	49452.198900	20.000000
C:\Users\cware\Desktop\Steller20November\TagTesting20Nov2013\M8.DSG	11-1-2013	15:36:58	44169.000000	4416.900000	49453.517001	20.000000
C:\Users\cware\Desktop\Steller20November\TagTesting20Nov2013\M8.DSG	11-1-2013	15:36:58	44170.000000	4417.000000	49453.591765	20.000000
C:\Users\cware\Desktop\Steller20November\TagTesting20Nov2013\M8.DSG	11-1-2013	15:36:58	44171.000000	4417.100000	49454.613105	20.000000
C:\Users\cware\Desktop\Steller20November\TagTesting20Nov2013\M8.DSG	11-1-2013	15:36:58	44172.000000	4417.200000	49453.444970	20.000000
C:\Users\cware\Desktop\Steller20November\TagTesting20Nov2013\M8.DSG	11-1-2013	15:36:58	44173.000000	4417.300000	49448.125181	20.000000
C:\Users\cware\Desktop\Steller20November\TagTesting20Nov2013\M8.DSG	11-1-2013	15:36:58	44174.000000	4417.400000	49449.120793	20.000000
C:\Users\cware\Desktop\Steller20November\TagTesting20Nov2013\M8.DSG	11-1-2013	15:36:58	44175.000000	4417.500000	49448.374312	20.000000
C:\Users\cware\Desktop\Steller20November\TagTesting20Nov2013\M8.DSG	11-1-2013	15:36:58	44176.000000	4417.600000	49448.349018	20.000000
C:\Users\cware\Desktop\Steller20November\TagTesting20Nov2013\M8.DSG	11-1-2013	15:36:58	44177.000000	4417.700000	49448.772493	20.000000
C:\Users\cware\Desktop\Steller20November\TagTesting20Nov2013\M8.DSG	11-1-2013	15:36:58	44178.000000	4417.800000	49449.220639	20.000000
C:\Users\cware\Desktop\Steller20November\TagTesting20Nov2013\M8.DSG	11-1-2013	15:36:58	44179.000000	4417.900000	49449.120797	20.000000
C:\Users\cware\Desktop\Steller20November\TagTesting20Nov2013\M8.DSG	11-1-2013	15:36:58	44180.000000	4418.000000	49448.100034	20.000000
C:\Users\cware\Desktop\Steller20November\TagTesting20Nov2013\M8.DSG	11-1-2013	15:36:58	44181.000000	4418.100000	49447.676611	20.000000
C:\Users\cware\Desktop\Steller20November\TagTesting20Nov2013\M8.DSG	11-1-2013	15:36:58	44182.000000	4418.200000	49447.552160	20.000000
C:\Users\cware\Desktop\Steller20November\TagTesting20Nov2013\M8.DSG	11-1-2013	15:36:58	44183.000000	4418.300000	49449.118729	20.000000
C:\Users\cware\Desktop\Steller20November\TagTesting20Nov2013\M8.DSG	11-1-2013	15:36:58	44184.000000	4418.400000	49449.492705	20.000000
C:\Users\cware\Desktop\Steller20November\TagTesting20Nov2013\M8.DSG	11-1-2013	15:36:58	44185.000000	4418.500000	49448.594558	20.000000
C:\Users\cware\Desktop\Steller20November\TagTesting20Nov2013\M8.DSG	11-1-2013	15:36:58	44186.000000	4418.600000	49450.210661	20.000000
C:\Users\cware\Desktop\Steller20November\TagTesting20Nov2013\M8.DSG	11-1-2013	15:36:58	44187.000000	4418.700000	49450.182604	20.000000
C:\Users\cware\Desktop\Steller20November\TagTesting20Nov2013\M8.DSG	11-1-2013	15:36:58	44188.000000	4418.800000	49450.627319	20.000000
C:\Users\cware\Desktop\Steller20November\TagTesting20Nov2013\M8.DSG	11-1-2013	15:36:58	44189.000000	4418.900000	49455.205300	20.000000
C:\Users\cware\Desktop\Steller20November\TagTesting20Nov2013\M8.DSG	11-1-2013	15:36:58	44190.000000	4419.000000	49455.702534	20.000000
C:\Users\cware\Desktop\Steller20November\TagTesting20Nov2013\M8.DSG	11-1-2013	15:36:58	44191.000000	4419.100000	49454.931487	20.000000
C:\Users\cware\Desktop\Steller20November\TagTesting20Nov2013\M8.DSG	11-1-2013	15:36:58	44192.000000	4419.200000	49453.191173	20.000000
C:\Users\cware\Desktop\Steller20November\TagTesting20Nov2013\M8.DSG	11-1-2013	15:36:58	44193.000000	4419.300000	49452.244554	20.000000
C:\Users\cware\Desktop\Steller20November\TagTesting20Nov2013\M8.DSG	11-1-2013	15:36:58	44194.000000	4419.400000	49453.688736	20.000000
C:\Users\cware\Desktop\Steller20November\TagTesting20Nov2013\M8.DSG	11-1-2013	15:36:58	44195.000000	4419.500000	49453.640506	20.000000
C:\Users\cware\Desktop\Steller20November\TagTesting20Nov2013\M8.DSG	11-1-2013	15:36:58	44196.000000	4419.600000	49451.176056	20.000000
C:\Users\cware\Desktop\Steller20November\TagTesting20Nov2013\M8.DSG	11-1-2013	15:36:58	44197.000000	4419.700000	49453.042773	20.000000
C:\Users\cware\Desktop\Steller20November\TagTesting20Nov2013\M8.DSG	11-1-2013	15:36:58	44198.000000	4419.800000	49450.704225	20.000000
C:\Users\cware\Desktop\Steller20November\TagTesting20Nov2013\M8.DSG	11-1-2013	15:36:58	44199.000000	4419.900000	49453.567937	20.000000
C:\Users\cware\Desktop\Steller20November\TagTesting20Nov2013\M8.DSG	11-1-2013	15:36:58	44200.000000	4420.000000	49452.098734	20.000000
C:\Users\cware\Desktop\Steller20November\TagTesting20Nov2013\M8.DSG	11-1-2013	15:36:58	44201.000000	4420.100000	49452.246297	20.000000
C:\Users\cware\Desktop\Steller20November\TagTesting20Nov2013\M8.DSG	11-1-2013	15:36:58	44202.000000	4420.200000	49451.895781	20.000000
C:\Users\cware\Desktop\Steller20November\TagTesting20Nov2013\M8.DSG	11-1-2013	15:36:58	44203.000000	4420.300000	49454.757133	20.000000
C:\Users\cware\Desktop\Steller20November\TagTesting20Nov2013\M8.DSG	11-1-2013	15:36:58	44204.000000	4420.400000	49456.448945	20.000000
C:\Users\cware\Desktop\Steller20November\TagTesting20Nov2013\M8.DSG	11-1-2013	15:36:58	44205.000000	4420.500000	49454.085972	20.000000
C:\Users\cware\Desktop\Steller20November\TagTesting20Nov2013\M8.DSG	11-1-2013	15:36:58	44206.000000	4420.600000	49453.791188	20.000000
C:\Users\cware\Desktop\Steller20November\TagTesting20Nov2013\M8.DSG	11-1-2013	15:36:58	44207.000000	4420.700000	49449.565925	20.000000
C:\Users\cware\Desktop\Steller20November\TagTesting20Nov2013\M8.DSG	11-1-2013	15:36:58	44208.000000	4420.800000	49450.340471	20.000000
C:\Users\cware\Desktop\Steller20November\TagTesting20Nov2013\M8.DSG	11-1-2013	15:36:58	44209.000000	4420.900000	49449.045938	20.000000
C:\Users\cware\Desktop\Steller20November\TagTesting20Nov2013\M8.DSG	11-1-2013	15:36:58	44210.000000	4421.000000	49448.100325	20.000000
C:\Users\cware\Desktop\Steller20November\TagTesting20Nov2013\M8.DSG	11-1-2013	15:36:58	44211.000000	4421.100000	49448.996486	20.000000
C:\Users\cware\Desktop\Steller20November\TagTesting20Nov2013\M8.DSG	11-1-2013	15:36:58	44212.000000	4421.200000	49449.442862	20.000000
C:\Users\cware\Desktop\Steller20November\TagTesting20Nov2013\M8.DSG	11-1-2013	15:36:58	44213.000000	4421.300000	49447.276673	20.000000
C:\Users\cware\Desktop\Steller20November\TagTesting20Nov2013\M8.DSG	11-1-2013	15:36:58	44214.000000	4421.400000	49449.865045	20.000000
C:\Users\cware\Desktop\Steller20November\TagTesting20Nov2013\M8.DSG	11-1-2013	15:36:58	44215.000000	4421.500000	49446.902936	20.000000
C:\Users\cware\Desktop\Steller20November\TagTesting20Nov2013\M8.DSG	11-1-2013	15:36:58	44216.000000	4421.600000	49448.196905	20.000000
C:\Users\cware\Desktop\Steller20November\TagTesting20Nov2013\M8.DSG	11-1-2013	15:36:58	44217.000000	4421.700000	49448.148134	20.000000
C:\Users\cware\Desktop\Steller20November\TagTesting20Nov2013\M8.DSG	11-1-2013	15:36:58	44218.000000	4421.800000	49447.576089	20.000000
C:\Users\cware\Desktop\Steller20November\TagTesting20Nov2013\M8.DSG	11-1-2013	15:36:58	44219.000000	4421.900000	49446.556562	20.000000
C:\Users\cware\Desktop\Steller20November\TagTesting20Nov2013\M8.DSG	11-1-2013	15:36:58	44220.000000	4422.000000	49450.290785	20.000000
C:\Users\cware\Desktop\Steller20November\TagTesting20Nov2013\M8.DSG	11-1-2013	15:36:58	44221.000000	4422.100000	49445.759774	20.000000
C:\Users\cware\Desktop\Steller20November\TagTesting20Nov2013\M8.DSG	11-1-2013	15:36:58	44222.000000	4422.200000	49450.959674	20.000000
C:\Users\cware\Desktop\Steller20November\TagTesting20Nov2013\M8.DSG	11-1-2013	15:36:58	44223.000000	4422.300000	49450.649500	20.000000
C:\Users\cware\Desktop\Steller20November\TagTesting20Nov2013\M8.DSG	11-1-2013	15:36:58	44224.000000	4422.400000	49467.728977	20.000000
C:\Users\cware\Desktop\Steller20November\TagTesting20Nov2013\M8.DSG	11-1-2013	15:36:58	44225.000000	4422.500000	49504.261128	20.000000
C:\Users\cware\Desktop\Steller20November\TagTesting20Nov2013\M8.DSG	11-1-2013	15:36:58	44226.000000	4422.600000	49513.320017	20.000000
C:\Users\cware\Desktop\Steller20November\TagTesting20Nov2013\M8.DSG	11-1-2013	15:36:58	44227.000000	4422.700000	49517.897381	20.000000
C:\Users\cware\Desktop\Steller20November\TagTesting20Nov2013\M8.DSG	11-1-2013	15:36:58	44228.000000	4422.800000	49525.289489	20.000000
C:\Users\cware\Desktop\Steller20November\TagTesting20Nov2013\M8.DSG	11-1-2013	15:36:58	44229.000000	4422.900000	49539.949738	20.000000
C:\Users\cware\Desktop\Steller20November\TagTesting20Nov2013\M8.DSG	11-1-2013	15:36:58	44230.000000	4423.000000	49540.025997	20.000000
C:\Users\cware\Desktop\Steller20November\TagTesting20Nov2013\M8.DSG	11-1-2013	15:36:58	44231.000000	4423.100000	49536.542293	20.000000
C:\Users\cware\Desktop\Steller20November\TagTesting20Nov2013\M8.DSG	11-1-2013	15:36:58	44232.000000	4423.200000	49525.790087	20.000000
C:\Users\cware\Desktop\Steller20November\TagTesting20Nov2013\M8.DSG	11-1-2013	15:36:58	44233.000000	4423.300000	49525.416268	20.000000
C:\Users\cware\Desktop\Steller20November\TagTesting20Nov2013\M8.DSG	11-1-2013	15:36:58	44234.000000	4423.400000	49527.456837	20.000000
C:\Users\cware\Desktop\Steller20November\TagTesting20Nov2013\M8.DSG	11-1-2013	15:36:58	44235.000000	4423.500000	49521.084787	20.000000
C:\Users\cware\Desktop\Steller20November\TagTesting20Nov2013\M8.DSG	11-1-2013	15:36:58	44236.000000	4423.600000	49515.932648	20.000000
C:\Users\cware\Desktop\Steller20November\TagTesting20Nov2013\M8.DSG	11-1-2013	15:36:58	44237.000000	4423.700000	49513.132118	20.000000
C:\Users\cware\Desktop\Steller20November\TagTesting20Nov2013\M8.DSG	11-1-2013	15:36:58	44238.000000	4423.800000	49446.906813	20.000000
C:\Users\cware\Desktop\Steller20November\TagTesting20Nov2013\M8.DSG	11-1-2013	15:36:58	44239.000000	4423.900000	49446.882386	20.000000
C:\Users\cware\Desktop\Steller20November\TagTesting20Nov2013\M8.DSG	11-1-2013	15:36:58	44240.000000	4424.000000	49447.734840	20.000000
C:\Users\cware\Desktop\Steller20November\TagTesting20Nov2013\M8.DSG	11-1-2013	15:36:58	44241.000000	4424.100000	49465.599219	20.000000
C:\Users\cware\Desktop\Steller20November\TagTesting20Nov2013\M8.DSG	11-1-2013	15:36:58	44242.000000	4424.200000	49465.074124	20.000000
C:\Users\cware\Desktop\Steller20November\TagTesting20Nov2013\M8.DSG	11-1-2013	15:36:58	44243.000000	4424.300000	49467.287977	20.000000
C:\Users\cware\Desktop\Steller20November\TagTesting20Nov2013\M8.DSG	11-1-2013	15:36:58	44244.000000	4424.400000	49460.746600	20.000000
C:\Users\cware\Desktop\Steller20November\TagTesting20Nov2013\M8.DSG	11-1-2013	15:36:58	44245.000000	4424.500000	49447.106756	20.000000
C:\Users\cware\Desktop\Steller20November\TagTesting20Nov2013\M8.DSG	11-1-2013	15:36:58	44246.000000	4424.600000	49446.185348	20.000000
C:\Users\cware\Desktop\Steller20November\TagTesting20Nov2013\M8.DSG	11-1-2013	15:36:58	44247.000000	4424.700000	49445.563213	20.000000
C:\Users\cware\Desktop\Steller20November\TagTesting20Nov2013\M8.DSG	11-1-2013	15:36:58	44248.000000	4424.800000	49449.296652	20.000000
C:\Users\cware\Desktop\Steller20November\TagTesting20Nov2013\M8.DSG	11-1-2013	15:36:58	44249.000000	4424.900000	49447.902910	20.000000
C:\Users\cware\Desktop\Steller20November\TagTesting20Nov2013\M8.DSG	11-1-2013	15:36:58	44250.000000	4425.000000	49447.977744	20.000000
C:\Users\cware\Desktop\Steller20November\TagTesting20Nov2013\M8.DSG	11-1-2013	15:36:58	44251.000000	4425.100000	49447.852955	20.000000
C:\Users\cware\Desktop\Steller20November\TagTesting20Nov2013\M8.DSG	11-1-2013	15:36:58	44252.000000	4425.200000	49445.859897	20.000000
C:\Users\cware\Desktop\Steller20November\TagTesting20Nov2013\M8.DSG	11-1-2013	15:36:58	44253.000000	4425.300000	49441.987704	20.000000
C:\Users\cware\Desktop\Steller20November\TagTesting20Nov2013\M8.DSG	11-1-2013	15:36:58	44254.000000	4425.400000	49431.713486	20.000000
C:\Users\cware\Desktop\Steller20November\TagTesting20Nov2013\M8.DSG	11-1-2013	15:36:58	44255.000000	4425.500000	49437.890408	20.000000
C:\Users\cware\Desktop\Steller20November\TagTesting20Nov2013\M8.DSG	11-1-2013	15:36:58	44256.000000	4425.600000	49430.274299	20.000000
C:\Users\cware\Desktop\Steller20November\TagTesting20Nov2013\M8.DSG	11-1-2013	15:36:58	44257.000000	4425.700000	49431.993633	20.000000
C:\Users\cware\Desktop\Steller20November\TagTesting20Nov2013\M8.DSG	11-1-2013	15:36:58	44258.000000	4425.800000	49429.905517	20.000000
C:\Users\cware\Desktop\Steller20November\TagTesting20Nov2013\M8.DSG	11-1-2013	15:36:58	44259.000000	4425.900000	49428.344839	20.000000
C:\Users\cware\Desktop\Steller20November\TagTesting20Nov2013\M8.DSG	11-1-2013	15:36:58	44260.000000	4426.000000	49415.726075	20.000000
C:\Users\cware\Desktop\Steller20November\TagTesting20Nov2013\M8.DSG	11-1-2013	15:36:58	44261.000000	4426.100000	49417.020395	20.000000
C:\Users\cware\Desktop\Steller20November\TagTesting20Nov2013\M8.DSG	11-1-2013	15:36:58	44262.000000	4426.200000	49414.548582	20.000000
C:\Users\cware\Desktop\Steller20November\TagTesting20Nov2013\M8.DSG	11-1-2013	15:36:58	44263.000000	4426.300000	49422.886521	20.000000
C:\Users\cware\Desktop\Steller20November\TagTesting20Nov2013\M8.DSG	11-1-2013	15:36:58	44264.000000	4426.400000	49417.610865	20.000000
C:\Users\cware\Desktop\Steller20November\TagTesting20Nov2013\M8.DSG	11-1-2013	15:36:58	44265.000000	4426.500000	49419.772996	20.000000
C:\Users\cware\Desktop\Steller20November\TagTesting20Nov2013\M8.DSG	11-1-2013	15:36:58	44266.000000	4426.600000	49422.882785	20.000000
C:\Users\cware\Desktop\Steller20November\TagTesting20Nov2013\M8.DSG	11-1-2013	15:36:58	44267.000000	4426.700000	49418.155458	20.000000
C:\Users\cware\Desktop\Steller20November\TagTesting20Nov2013\M8.DSG	11-1-2013	15:36:58	44268.000000	4426.800000	49402.528891	20.000000
C:\Users\cware\Desktop\Steller20November\TagTesting20Nov2013\M8.DSG	11-1-2013	15:36:58	44269.000000	4426.900000	49400.914390	20.000000
C:\Users\cware\Desktop\Steller20November\TagTesting20Nov2013\M8.DSG	11-1-2013	15:36:58	44270.000000	4427.000000	49425.980668	20.000000
C:\Users\cware\Desktop\Steller20November\TagTesting20Nov2013\M8.DSG	11-1-2013	15:36:58	44271.000000	4427.100000	49429.344625	20.000000
C:\Users\cware\Desktop\Steller20November\TagTesting20Nov2013\M8.DSG	11-1-2013	15:36:58	44272.000000	4427.200000	49430.490822	20.000000
C:\Users\cware\Desktop\Steller20November\TagTesting20Nov2013\M8.DSG	11-1-2013	15:36:58	44273.000000	4427.300000	49436.488893	20.000000
C:\Users\cware\Desktop\Steller20November\TagTesting20Nov2013\M8.DSG	11-1-2013	15:36:58	44274.000000	4427.400000	49440.793989	20.000000
C:\Users\cware\Desktop\Steller20November\TagTesting20Nov2013\M8.DSG	11-1-2013	15:36:58	44275.000000	4427.500000	49446.096193	20.000000
C:\Users\cware\Desktop\Steller20November\TagTesting20Nov2013\M8.DSG	11-1-2013	15:36:58	44276.000000	4427.600000	49444.700453	20.000000
C:\Users\cware\Desktop\Steller20November\TagTesting20Nov2013\M8.DSG	11-1-2013	15:36:58	44277.000000	4427.700000	49444.974856	20.000000
C:\Users\cware\Desktop\Steller20November\TagTesting20Nov2013\M8.DSG	11-1-2013	15:36:58	44278.000000	4427.800000	49448.410525	20.000000
C:\Users\cware\Desktop\Steller20November\TagTesting20Nov2013\M8.DSG	11-1-2013	15:36:58	44279.000000	4427.900000	49447.340766	20.000000
C:\Users\cware\Desktop\Steller20November\TagTesting20Nov2013\M8.DSG	11-1-2013	15:36:58	44280.000000	4428.000000	49447.863545	20.000000
C:\Users\cware\Desktop\Steller20November\TagTesting20Nov2013\M8.DSG	11-1-2013	15:36:58	44281.000000	4428.100000	49450.303152	20.000000
C:\Users\cware\Desktop\Steller20November\TagTesting20Nov2013\M8.DSG	11-1-2013	15:36:58	44282.000000	4428.200000	49448.387061	20.000000
C:\Users\cware\Desktop\Steller20November\TagTesting20Nov2013\M8.DSG	11-1-2013	15:36:58	44283.000000	4428.300000	49450.628625	20.000000
C:\Users\cware\Desktop\Steller20November\TagTesting20Nov2013\M8.DSG	11-1-2013	15:36:58	44284.000000	4428.400000	49454.163992	20.000000
C:\Users\cware\Desktop\Steller20November\TagTesting20Nov2013\M8.DSG	11-1-2013	15:36:58	44285.000000	4428.500000	49450.281175	20.000000
C:\Users\cware\Desktop\Steller20November\TagTesting20Nov2013\M8.DSG	11-1-2013	15:36:58	44286.000000	4428.600000	49450.954809	20.000000
C:\Users\cware\Desktop\Steller20November\TagTesting20Nov2013\M8.DSG	11-1-2013	15:36:58	44287.000000	4428.700000	49449.609835	20.000000
C:\Users\cware\Desktop\Steller20November\TagTesting20Nov2013\M8.DSG	11-1-2013	15:36:58	44288.000000	4428.800000	49449.884281	20.000000
C:\Users\cware\Desktop\Steller20November\TagTesting20Nov2013\M8.DSG	11-1-2013	15:36:58	44289.000000	4428.900000	49448.219294	20.000000
C:\Users\cware\Desktop\Steller20November\TagTesting20Nov2013\M8.DSG	11-1-2013	15:36:58	44290.000000	4429.000000	49450.958382	20.000000
C:\Users\cware\Desktop\Steller20November\TagTesting20Nov2013\M8.DSG	11-1-2013	15:36:58	44291.000000	4429.100000	49450.408773	20.000000
C:\Users\cware\Desktop\Steller20November\TagTesting20Nov2013\M8.DSG	11-1-2013	15:36:58	44292.000000	4429.200000	49449.635381	20.000000
C:\Users\cware\Desktop\Steller20November\TagTesting20Nov2013\M8.DSG	11-1-2013	15:36:58	44293.000000	4429.300000	49451.949609	20.000000
C:\Users\cware\Desktop\Steller20November\TagTesting20Nov2013\M8.DSG	11-1-2013	15:36:58	44294.000000	4429.400000	49453.869642	20.000000
C:\Users\cware\Desktop\Steller20November\TagTesting20Nov2013\M8.DSG	11-1-2013	15:36:58	44295.000000	4429.500000	49448.891762	20.000000
C:\Users\cware\Desktop\Steller20November\TagTesting20Nov2013\M8.DSG	11-1-2013	15:36:58	44296.000000	4429.600000	49449.439154	20.000000
C:\Users\cware\Desktop\Steller20November\TagTesting20Nov2013\M8.DSG	11-1-2013	15:36:58	44297.000000	4429.700000	49444.807427	20.000000
C:\Users\cware\Desktop\Steller20November\TagTesting20Nov2013\M8.DSG	11-1-2013	15:36:58	44298.000000	4429.800000	49445.924076	20.000000
C:\Users\cware\Desktop\Steller20November\TagTesting20Nov2013\M8.DSG	11-1-2013	15:36:58	44299.000000	4429.900000	49450.007184	20.000000
C:\Users\cware\Desktop\Steller20November\TagTesting20Nov2013\M8.DSG	11-1-2013	15:36:58	44300.000000	4430.000000	49449.261509	20.000000
C:\Users\cware\Desktop\Steller20November\TagTesting20Nov2013\M8.DSG	11-1-2013	15:36:58	44301.000000	4430.100000	49452.249788	20.000000
C:\Users\cware\Desktop\Steller20November\TagTesting20Nov2013\M8.DSG	11-1-2013	15:36:58	44302.000000	4430.200000	49451.952155	20.000000
C:\Users\cware\Desktop\Steller20November\TagTesting20Nov2013\M8.DSG	11-1-2013	15:36:58	44303.000000	4430.300000	49454.490849	20.000000
C:\Users\cware\Desktop\Steller20November\TagTesting20Nov2013\M8.DSG	11-1-2013	15:36:58	44304.000000	4430.400000	49453.418214	20.000000
C:\Users\cware\Desktop\Steller20November\TagTesting20Nov2013\M8.DSG	11-1-2013	15:36:58	44305.000000	4430.500000	49453.617415	20.000000
C:\Users\cware\Desktop\Steller20November\TagTesting20Nov2013\M8.DSG	11-1-2013	15:36:58	44306.000000	4430.600000	49453.145411	20.000000
C:\Users\cware\Desktop\Steller20November\TagTesting20Nov2013\M8.DSG	11-1-2013	15:36:58	44307.000000	4430.700000	49451.679187	20.000000
C:\Users\cware\Desktop\Steller20November\TagTesting20Nov2013\M8.DSG	11-1-2013	15:36:58	44308.000000	4430.800000	49449.589406	20.000000
C:\Users\cware\Desktop\Steller20November\TagTesting20Nov2013\M8.DSG	11-1-2013	15:36:58	44309.000000	4430.900000	49451.381320	20.000000
C:\Users\cware\Desktop\Steller20November\TagTesting20Nov2013\M8.DSG	11-1-2013	15:36:58	44310.000000	4431.000000	49452.749363	20.000000
C:\Users\cware\Desktop\Steller20November\TagTesting20Nov2013\M8.DSG	11-1-2013	15:36:58	44311.000000	4431.100000	49455.410508	20.000000
C:\Users\cware\Desktop\Steller20November\TagTesting20Nov2013\M8.DSG	11-1-2013	15:36:58	44312.000000	4431.200000	49456.308374	20.000000
C:\Users\cware\Desktop\Steller20November\TagTesting20Nov2013\M8.DSG	11-1-2013	15:36:58	44313.000000	4431.300000	49452.825476	20.000000
C:\Users\cware\Desktop\Steller20November\TagTesting20Nov2013\M8.DSG	11-1-2013	15:36:58	44314.000000	4431.400000	49451.135385	20.000000
C:\Users\cware\Desktop\Steller20November\TagTesting20Nov2013\M8.DSG	11-1-2013	15:36:58	44315.000000	4431.500000	49448.773270	20.000000
C:\Users\cware\Desktop\Steller20November\TagTesting20Nov2013\M8.DSG	11-1-2013	15:36:58	44316.000000	4431.600000	49448.130402	20.000000
C:\Users\cware\Desktop\Steller20November\TagTesting20Nov2013\M8.DSG	11-1-2013	15:36:58	44317.000000	4431.700000	49447.634092	20.000000
C:\Users\cware\Desktop\Steller20November\TagTesting20Nov2013\M8.DSG	11-1-2013	15:36:58	44318.000000	4431.800000	49445.518284	20.000000
C:\Users\cware\Desktop\Steller20November\TagTesting20Nov2013\M8.DSG	11-1-2013	15:36:58	44319.000000	4431.900000	49449.824214	20.000000
C:\Users\cware\Desktop\Steller20November\TagTesting20Nov2013\M8.DSG	11-1-2013	15:36:58	44320.000000	4432.000000	49447.185678	20.000000
C:\Users\cware\Desktop\Steller20November\TagTesting20Nov2013\M8.DSG	11-1-2013	15:36:58	44321.000000	4432.100000	49449.027387	20.000000
C:\Users\cware\Desktop\Steller20November\TagTesting20Nov2013\M8.DSG	11-1-2013	15:36:58	44322.000000	4432.200000	49446.164950	20.000000
C:\Users\cware\Desktop\Steller20November\TagTesting20Nov2013\M8.DSG	11-1-2013	15:36:58	44323.000000	4432.300000	49448.181190	20.000000
C:\Users\cware\Desktop\Steller20November\TagTesting20Nov2013\M8.DSG	11-1-2013	15:36:58	44324.000000	4432.400000	49446.289621	20.000000
C:\Users\cware\Desktop\Steller20November\TagTesting20Nov2013\M8.DSG	11-1-2013	15:36:58	44325.000000	4432.500000	49445.368526	20.000000
C:\Users\cware\Desktop\Steller20November\TagTesting20Nov2013\M8.DSG	11-1-2013	15:36:58	44326.000000	4432.600000	49445.891474	20.000000
C:\Users\cware\Desktop\Steller20November\TagTesting20Nov2013\M8.DSG	11-1-2013	15:36:58	44327.000000	4432.700000	49448.005115	20.000000
C:\Users\cware\Desktop\Steller20November\TagTesting20Nov2013\M8.DSG	11-1-2013	15:36:58	44328.000000	4432.800000	49448.520518	20.000000
C:\Users\cware\Desktop\Steller20November\TagTesting20Nov2013\M8.DSG	11-1-2013	15:36:58	44329.000000	4432.900000	49458.226629	20.000000
C:\Users\cware\Desktop\Steller20November\TagTesting20Nov2013\M8.DSG	11-1-2013	15:36:58	44330.000000	4433.000000	49462.702600	20.000000
C:\Users\cware\Desktop\Steller20November\TagTesting20Nov2013\M8.DSG	11-1-2013	15:36:58	44331.000000	4433.100000	49466.938255	20.000000
C:\Users\cware\Desktop\Steller20November\TagTesting20Nov2013\M8.DSG	11-1-2013	15:36:58	44332.000000	4433.200000	49479.527219	20.000000
C:\Users\cware\Desktop\Steller20November\TagTesting20Nov2013\M8.DSG	11-1-2013	15:36:58	44333.000000	4433.300000	49473.731981	20.000000
C:\Users\cware\Desktop\Steller20November\TagTesting20Nov2013\M8.DSG	11-1-2013	15:36:58	44334.000000	4433.400000	49464.970960	20.000000
C:\Users\cware\Desktop\Steller20November\TagTesting20Nov2013\M8.DSG	11-1-2013	15:36:58	44335.000000	4433.500000	49451.933977	20.000000
C:\Users\cware\Desktop\Steller20November\TagTesting20Nov2013\M8.DSG	11-1-2013	15:36:58	44336.000000	4433.600000	49452.533667	20.000000
C:\Users\cware\Desktop\Steller20November\TagTesting20Nov2013\M8.DSG	11-1-2013	15:36:58	44337.000000	4433.700000	49447.928760	20.000000
C:\Users\cware\Desktop\Steller20November\TagTesting20Nov2013\M8.DSG	11-1-2013	15:36:58	44338.000000	4433.800000	49450.493004	20.000000
C:\Users\cware\Desktop\Steller20November\TagTesting20Nov2013\M8.DSG	11-1-2013	15:36:58	44339.000000	4433.900000	49452.060110	20.000000
C:\Users\cware\Desktop\Steller20November\TagTesting20Nov2013\M8.DSG	11-1-2013	15:36:58	44340.000000	4434.000000	49449.793842	20.000000
C:\Users\cware\Desktop\Steller20November\TagTesting20Nov2013\M8.DSG	11-1-2013	15:36:58	44341.000000	4434.100000	49452.753028	20.000000
C:\Users\cware\Desktop\Steller20November\TagTesting20Nov2013\M8.DSG	11-1-2013	15:36:58	44342.000000	4434.200000	49456.435873	20.000000
C:\Users\cware\Desktop\Steller20November\TagTesting20Nov2013\M8.DSG	11-1-2013	15:36:58	44343.000000	4434.300000	49455.818132	20.000000
C:\Users\cware\Desktop\Steller20November\TagTesting20Nov2013\M8.DSG	11-1-2013	15:36:58	44344.000000	4434.400000	49452.034504	20.000000
C:\Users\cware\Desktop\Steller20November\TagTesting20Nov2013\M8.DSG	11-1-2013	15:36:58	44345.000000	4434.500000	49452.506976	20.000000
C:\Users\cware\Desktop\Steller20November\TagTesting20Nov2013\M8.DSG	11-1-2013	15:36:58	44346.000000	4434.600000	49450.093669	20.000000
C:\Users\cware\Desktop\Steller20November\TagTesting20Nov2013\M8.DSG	11-1-2013	15:36:58	44347.000000	4434.700000	49450.866251	20.000000
C:\Users\cware\Desktop\Steller20November\TagTesting20Nov2013\M8.DSG	11-1-2013	15:36:58	44348.000000	4434.800000	49452.484202	20.000000
C:\Users\cware\Desktop\Steller20November\TagTesting20Nov2013\M8.DSG	11-1-2013	15:36:58	44349.000000	4434.900000	49447.384025	20.000000
C:\Users\cware\Desktop\Steller20November\TagTesting20Nov2013\M8.DSG	11-1-2013	15:36:58	44350.000000	4435.000000	49448.904285	20.000000
C:\Users\cware\Desktop\Steller20November\TagTesting20Nov2013\M8.DSG	11-1-2013	15:36:58	44351.000000	4435.100000	49447.460471	20.000000
C:\Users\cware\Desktop\Steller20November\TagTesting20Nov2013\M8.DSG	11-1-2013	15:36:58	44352.000000	4435.200000	49449.103500	20.000000
C:\Users\cware\Desktop\Steller20November\TagTesting20Nov2013\M8.DSG	11-1-2013	15:36:58	44353.000000	4435.300000	49445.593741	20.000000
C:\Users\cware\Desktop\Steller20November\TagTesting20Nov2013\M8.DSG	11-1-2013	15:36:58	44354.000000	4435.400000	49446.340305	20.000000
C:\Users\cware\Desktop\Steller20November\TagTesting20Nov2013\M8.DSG	11-1-2013	15:36:58	44355.000000	4435.500000	49447.434496	20.000000
C:\Users\cware\Desktop\Steller20November\TagTesting20Nov2013\M8.DSG	11-1-2013	15:36:58	44356.000000	4435.600000	49448.854035	20.000000
C:\Users\cware\Desktop\Steller20November\TagTesting20Nov2013\M8.DSG	11-1-2013	15:36:58	44357.000000	4435.700000	49448.755612	20.000000
C:\Users\cware\Desktop\Steller20November\TagTesting20Nov2013\M8.DSG	11-1-2013	15:36:58	44358.000000	4435.800000	49446.714480	20.000000
C:\Users\cware\Desktop\Steller20November\TagTesting20Nov2013\M8.DSG	11-1-2013	15:36:58	44359.000000	4435.900000	49449.054216	20.000000
C:\Users\cware\Desktop\Steller20November\TagTesting20Nov2013\M8.DSG	11-1-2013	15:36:58	44360.000000	4436.000000	49447.585828	20.000000
C:\Users\cware\Desktop\Steller20November\TagTesting20Nov2013\M8.DSG	11-1-2013	15:36:58	44361.000000	4436.100000	49447.735100	20.000000
C:\Users\cware\Desktop\Steller20November\TagTesting20Nov2013\M8.DSG	11-1-2013	15:36:58	44362.000000	4436.200000	49449.502232	20.000000
C:\Users\cware\Desktop\Steller20November\TagTesting20Nov2013\M8.DSG	11-1-2013	15:36:58	44363.000000	4436.300000	49445.693782	20.000000
C:\Users\cware\Desktop\Steller20November\TagTesting20Nov2013\M8.DSG	11-1-2013	15:36:58	44364.000000	4436.400000	49449.950642	20.000000
C:\Users\cware\Desktop\Steller20November\TagTesting20Nov2013\M8.DSG	11-1-2013	15:36:58	44365.000000	4436.500000	49448.855006	20.000000
C:\Users\cware\Desktop\Steller20November\TagTesting20Nov2013\M8.DSG	11-1-2013	15:36:58	44366.000000	4436.600000	49446.963190	20.000000
C:\Users\cware\Desktop\Steller20November\TagTesting20Nov2013\M8.DSG	11-1-2013	15:36:58	44367.000000	4436.700000	49446.788858	20.000000
C:\Users\cware\Desktop\Steller20November\TagTesting20Nov2013\M8.DSG	11-1-2013	15:36:58	44368.000000	4436.800000	49445.967661	20.000000
C:\Users\cware\Desktop\Steller20November\TagTesting20Nov2013\M8.DSG	11-1-2013	15:36:58	44369.000000	4436.900000	49446.539992	20.000000
C:\Users\cware\Desktop\Steller20November\TagTesting20Nov2013\M8.DSG	11-1-2013	15:36:58	44370.000000	4437.000000	49447.336576	20.000000
C:\Users\cware\Desktop\Steller20November\TagTesting20Nov2013\M8.DSG	11-1-2013	15:36:58	44371.000000	4437.100000	49446.863947	20.000000
C:\Users\cware\Desktop\Steller20November\TagTesting20Nov2013\M8.DSG	11-1-2013	15:36:58	44372.000000	4437.200000	49443.803180	20.000000
C:\Users\cware\Desktop\Steller20November\TagTesting20Nov2013\M8.DSG	11-1-2013	15:36:58	44373.000000	4437.300000	49448.482336	20.000000
C:\Users\cware\Desktop\Steller20November\TagTesting20Nov2013\M8.DSG	11-1-2013	15:36:58	44374.000000	4437.400000	49449.303364	20.000000
C:\Users\cware\Desktop\Steller20November\TagTesting20Nov2013\M8.DSG	11-1-2013	15:36:58	44375.000000	4437.500000	49449.452398	20.000000
C:\Users\cware\Desktop\Steller20November\TagTesting20Nov2013\M8.DSG	11-1-2013	15:36:58	44376.000000	4437.600000	49448.108269	20.000000
C:\Users\cware\Desktop\Steller20November\TagTesting20Nov2013\M8.DSG	11-1-2013	15:36:58	44377.000000	4437.700000	49444.972075	20.000000
C:\Users\cware\Desktop\Steller20November\TagTesting20Nov2013\M8.DSG	11-1-2013	15:36:58	44378.000000	4437.800000	49446.415702	20.000000
C:\Users\cware\Desktop\Steller20November\TagTesting20Nov2013\M8.DSG	11-1-2013	15:36:58	44379.000000	4437.900000	49447.137479	20.000000
C:\Users\cware\Desktop\Steller20November\TagTesting20Nov2013\M8.DSG	11-1-2013	15:36:58	44380.000000	4438.000000	49446.639682	20.000000
C:\Users\cware\Desktop\Steller20November\TagTesting20Nov2013\M8.DSG	11-1-2013	15:36:58	44381.000000	4438.100000	49445.270822	20.000000
C:\Users\cware\Desktop\Steller20November\TagTesting20Nov2013\M8.DSG	11-1-2013	15:36:58	44382.000000	4438.200000	49445.818718	20.000000
C:\Users\cware\Desktop\Steller20November\TagTesting20Nov2013\M8.DSG	11-1-2013	15:36:58	44383.000000	4438.300000	49442.980820	20.000000
C:\Users\cware\Desktop\Steller20November\TagTesting20Nov2013\M8.DSG	11-1-2013	15:36:58	44384.000000	4438.400000	49446.266703	20.000000
C:\Users\cware\Desktop\Steller20November\TagTesting20Nov2013\M8.DSG	11-1-2013	15:36:58	44385.000000	4438.500000	49449.253266	20.000000
C:\Users\cware\Desktop\Steller20November\TagTesting20Nov2013\M8.DSG	11-1-2013	15:36:58	44386.000000	4438.600000	49445.769366	20.000000
C:\Users\cware\Desktop\Steller20November\TagTesting20Nov2013\M8.DSG	11-1-2013	15:36:58	44387.000000	4438.700000	49445.545234	20.000000
C:\Users\cware\Desktop\Steller20November\TagTesting20Nov2013\M8.DSG	11-1-2013	15:36:58	44388.000000	4438.800000	49444.923069	20.000000
C:\Users\cware\Desktop\Steller20November\TagTesting20Nov2013\M8.DSG	11-1-2013	15:36:58	44389.000000	4438.900000	49446.963767	20.000000
C:\Users\cware\Desktop\Steller20November\TagTesting20Nov2013\M8.DSG	11-1-2013	15:36:58	44390.000000	4439.000000	49445.072094	20.000000
C:\Users\cware\Desktop\Steller20November\TagTesting20Nov2013\M8.DSG	11-1-2013	15:36:58	44391.000000	4439.100000	49446.789170	20.000000
C:\Users\cware\Desktop\Steller20November\TagTesting20Nov2013\M8.DSG	11-1-2013	15:36:58	44392.000000	4439.200000	49444.673708	20.000000
C:\Users\cware\Desktop\Steller20November\TagTesting20Nov2013\M8.DSG	11-1-2013	15:36:58	44393.000000	4439.300000	49444.623536	20.000000
C:\Users\cware\Desktop\Steller20November\TagTesting20Nov2013\M8.DSG	11-1-2013	15:36:58	44394.000000	4439.400000	49446.366458	20.000000
C:\Users\cware\Desktop\Steller20November\TagTesting20Nov2013\M8.DSG	11-1-2013	15:36:58	44395.000000	4439.500000	49444.101537	20.000000
C:\Users\cware\Desktop\Steller20November\TagTesting20Nov2013\M8.DSG	11-1-2013	15:36:58	44396.000000	4439.600000	49446.441196	20.000000
C:\Users\cware\Desktop\Steller20November\TagTesting20Nov2013\M8.DSG	11-1-2013	15:36:58	44397.000000	4439.700000	49445.769209	20.000000
C:\Users\cware\Desktop\Steller20November\TagTesting20Nov2013\M8.DSG	11-1-2013	15:36:58	44398.000000	4439.800000	49446.391422	20.000000
C:\Users\cware\Desktop\Steller20November\TagTesting20Nov2013\M8.DSG	11-1-2013	15:36:58	44399.000000	4439.900000	49446.117787	20.000000
C:\Users\cware\Desktop\Steller20November\TagTesting20Nov2013\M8.DSG	11-1-2013	15:36:58	44400.000000	4440.000000	49444.997425	20.000000
C:\Users\cware\Desktop\Steller20November\TagTesting20Nov2013\M8.DSG	11-1-2013	15:36:58	44401.000000	4440.100000	49443.902267	20.000000
C:\Users\cware\Desktop\Steller20November\TagTesting20Nov2013\M8.DSG	11-1-2013	15:36:58	44402.000000	4440.200000	49449.328858	20.000000
C:\Users\cware\Desktop\Steller20November\TagTesting20Nov2013\M8.DSG	11-1-2013	15:36:58	44403.000000	4440.300000	49449.627289	20.000000
C:\Users\cware\Desktop\Steller20November\TagTesting20Nov2013\M8.DSG	11-1-2013	15:36:58	44404.000000	4440.400000	49451.146288	20.000000
C:\Users\cware\Desktop\Steller20November\TagTesting20Nov2013\M8.DSG	11-1-2013	15:36:58	44405.000000	4440.500000	49446.590741	20.000000
C:\Users\cware\Desktop\Steller20November\TagTesting20Nov2013\M8.DSG	11-1-2013	15:36:58	44406.000000	4440.600000	49446.466525	20.000000
C:\Users\cware\Desktop\Steller20November\TagTesting20Nov2013\M8.DSG	11-1-2013	15:36:58	44407.000000	4440.700000	49446.739878	20.000000
C:\Users\cware\Desktop\Steller20November\TagTesting20Nov2013\M8.DSG	11-1-2013	15:36:58	44408.000000	4440.800000	49444.749357	20.000000
C:\Users\cware\Desktop\Steller20November\TagTesting20Nov2013\M8.DSG	11-1-2013	15:36:58	44409.000000	4440.900000	49448.084198	20.000000
C:\Users\cware\Desktop\Steller20November\TagTesting20Nov2013\M8.DSG	11-1-2013	15:36:58	44410.000000	4441.000000	49444.475387	20.000000
C:\Users\cware\Desktop\Steller20November\TagTesting20Nov2013\M8.DSG	11-1-2013	15:36:58	44411.000000	4441.100000	49446.541267	20.000000
C:\Users\cware\Desktop\Steller20November\TagTesting20Nov2013\M8.DSG	11-1-2013	15:36:58	44412.000000	4441.200000	49448.532634	20.000000
C:\Users\cware\Desktop\Steller20November\TagTesting20Nov2013\M8.DSG	11-1-2013	15:36:58	44413.000000	4441.300000	49446.043721	20.000000
C:\Users\cware\Desktop\Steller20November\TagTesting20Nov2013\M8.DSG	11-1-2013	15:36:58	44414.000000	4441.400000	49443.355477	20.000000
C:\Users\cware\Desktop\Steller20November\TagTesting20Nov2013\M8.DSG	11-1-2013	15:36:58	44415.000000	4441.500000	49447.238179	20.000000
C:\Users\cware\Desktop\Steller20November\TagTesting20Nov2013\M8.DSG	11-1-2013	15:36:58	44416.000000	4441.600000	49444.625162	20.000000
C:\Users\cware\Desktop\Steller20November\TagTesting20Nov2013\M8.DSG	11-1-2013	15:36:58	44417.000000	4441.700000	49443.529908	20.000000
C:\Users\cware\Desktop\Steller20November\TagTesting20Nov2013\M8.DSG	11-1-2013	15:36:58	44418.000000	4441.800000	49445.496294	20.000000
C:\Users\cware\Desktop\Steller20November\TagTesting20Nov2013\M8.DSG	11-1-2013	15:36:58	44419.000000	4441.900000	49444.176436	20.000000
C:\Users\cware\Desktop\Steller20November\TagTesting20Nov2013\M8.DSG	11-1-2013	15:36:58	44420.000000	4442.000000	49445.719931	20.000000
C:\Users\cware\Desktop\Steller20November\TagTesting20Nov2013\M8.DSG	11-1-2013	15:36:58	44421.000000	4442.100000	49447.188883	20.000000
C:\Users\cware\Desktop\Steller20November\TagTesting20Nov2013\M8.DSG	11-1-2013	15:36:58	44422.000000	4442.200000	49449.478729	20.000000
C:\Users\cware\Desktop\Steller20November\TagTesting20Nov2013\M8.DSG	11-1-2013	15:36:58	44423.000000	4442.300000	49445.072922	20.000000
C:\Users\cware\Desktop\Steller20November\TagTesting20Nov2013\M8.DSG	11-1-2013	15:36:58	44424.000000	4442.400000	49444.799564	20.000000
C:\Users\cware\Desktop\Steller20November\TagTesting20Nov2013\M8.DSG	11-1-2013	15:36:58	44425.000000	4442.500000	49446.342543	20.000000
C:\Users\cware\Desktop\Steller20November\TagTesting20Nov2013\M8.DSG	11-1-2013	15:36:58	44426.000000	4442.600000	49445.994108	20.000000
C:\Users\cware\Desktop\Steller20November\TagTesting20Nov2013\M8.DSG	11-1-2013	15:36:58	44427.000000	4442.700000	49443.679532	20.000000
C:\Users\cware\Desktop\Steller20November\TagTesting20Nov2013\M8.DSG	11-1-2013	15:36:58	44428.000000	4442.800000	49445.446668	20.000000
C:\Users\cware\Desktop\Steller20November\TagTesting20Nov2013\M8.DSG	11-1-2013	15:36:58	44429.000000	4442.900000	49444.102639	20.000000
C:\Users\cware\Desktop\Steller20November\TagTesting20Nov2013\M8.DSG	11-1-2013	15:36:58	44430.000000	4443.000000	49446.865213	20.000000
C:\Users\cware\Desktop\Steller20November\TagTesting20Nov2013\M8.DSG	11-1-2013	15:36:58	44431.000000	4443.100000	49448.085000	20.000000
C:\Users\cware\Desktop\Steller20November\TagTesting20Nov2013\M8.DSG	11-1-2013	15:36:58	44432.000000	4443.200000	49446.442384	20.000000
C:\Users\cware\Desktop\Steller20November\TagTesting20Nov2013\M8.DSG	11-1-2013	15:36:58	44433.000000	4443.300000	49444.426286	20.000000
C:\Users\cware\Desktop\Steller20November\TagTesting20Nov2013\M8.DSG	11-1-2013	15:36:58	44434.000000	4443.400000	49444.351232	20.000000
C:\Users\cware\Desktop\Steller20November\TagTesting20Nov2013\M8.DSG	11-1-2013	15:36:58	44435.000000	4443.500000	49446.193444	20.000000
C:\Users\cware\Desktop\Steller20November\TagTesting20Nov2013\M8.DSG	11-1-2013	15:36:58	44436.000000	4443.600000	49445.471637	20.000000
C:\Users\cware\Desktop\Steller20November\TagTesting20Nov2013\M8.DSG	11-1-2013	15:36:58	44437.000000	4443.700000	49445.571088	20.000000
C:\Users\cware\Desktop\Steller20November\TagTesting20Nov2013\M8.DSG	11-1-2013	15:36:58	44438.000000	4443.800000	49447.911119	20.000000
C:\Users\cware\Desktop\Steller20November\TagTesting20Nov2013\M8.DSG	11-1-2013	15:36:58	44439.000000	4443.900000	49445.197632	20.000000
C:\Users\cware\Desktop\Steller20November\TagTesting20Nov2013\M8.DSG	11-1-2013	15:36:58	44440.000000	4444.000000	49444.774751	20.000000
C:\Users\cware\Desktop\Steller20November\TagTesting20Nov2013\M8.DSG	11-1-2013	15:36:58	44441.000000	4444.100000	49448.408847	20.000000
C:\Users\cware\Desktop\Steller20November\TagTesting20Nov2013\M8.DSG	11-1-2013	15:36:58	44442.000000	4444.200000	49444.600536	20.000000
C:\Users\cware\Desktop\Steller20November\TagTesting20Nov2013\M8.DSG	11-1-2013	15:36:58	44443.000000	4444.300000	49446.865599	20.000000
C:\Users\cware\Desktop\Steller20November\TagTesting20Nov2013\M8.DSG	11-1-2013	15:36:58	44444.000000	4444.400000	49445.695430	20.000000
C:\Users\cware\Desktop\Steller20November\TagTesting20Nov2013\M8.DSG	11-1-2013	15:36:58	44445.000000	4444.500000	49445.148163	20.000000
C:\Users\cware\Desktop\Steller20November\TagTesting20Nov2013\M8.DSG	11-1-2013	15:36:58	44446.000000	4444.600000	49445.919977	20.000000
C:\Users\cware\Desktop\Steller20November\TagTesting20Nov2013\M8.DSG	11-1-2013	15:36:58	44447.000000	4444.700000	49446.617189	20.000000
C:\Users\cware\Desktop\Steller20November\TagTesting20Nov2013\M8.DSG	11-1-2013	15:36:58	44448.000000	4444.800000	49445.496554	20.000000
C:\Users\cware\Desktop\Steller20November\TagTesting20Nov2013\M8.DSG	11-1-2013	15:36:58	44449.000000	4444.900000	49447.538110	20.000000
C:\Users\cware\Desktop\Steller20November\TagTesting20Nov2013\M8.DSG	11-1-2013	15:36:58	44450.000000	4445.000000	49447.936253	20.000000
C:\Users\cware\Desktop\Steller20November\TagTesting20Nov2013\M8.DSG	11-1-2013	15:36:58	44451.000000	4445.100000	49445.098420	20.000000
C:\Users\cware\Desktop\Steller20November\TagTesting20Nov2013\M8.DSG	11-1-2013	15:36:58	44452.000000	4445.200000	49445.471858	20.000000
C:\Users\cware\Desktop\Steller20November\TagTesting20Nov2013\M8.DSG	11-1-2013	15:36:58	44453.000000	4445.300000	49446.144286	20.000000
C:\Users\cware\Desktop\Steller20November\TagTesting20Nov2013\M8.DSG	11-1-2013	15:36:58	44454.000000	4445.400000	49447.140328	20.000000
C:\Users\cware\Desktop\Steller20November\TagTesting20Nov2013\M8.DSG	11-1-2013	15:36:58	44455.000000	4445.500000	49446.489672	20.000000
C:\Users\cware\Desktop\Steller20November\TagTesting20Nov2013\M8.DSG	11-1-2013	15:36:58	44456.000000	4445.600000	49450.094818	20.000000
C:\Users\cware\Desktop\Steller20November\TagTesting20Nov2013\M8.DSG	11-1-2013	15:36:58	44457.000000	4445.700000	49455.942742	20.000000
C:\Users\cware\Desktop\Steller20November\TagTesting20Nov2013\M8.DSG	11-1-2013	15:36:58	44458.000000	4445.800000	49457.660135	20.000000
C:\Users\cware\Desktop\Steller20November\TagTesting20Nov2013\M8.DSG	11-1-2013	15:36:58	44459.000000	4445.900000	49457.487399	20.000000
C:\Users\cware\Desktop\Steller20November\TagTesting20Nov2013\M8.DSG	11-1-2013	15:36:58	44460.000000	4446.000000	49455.769534	20.000000
C:\Users\cware\Desktop\Steller20November\TagTesting20Nov2013\M8.DSG	11-1-2013	15:36:58	44461.000000	4446.100000	49452.510697	20.000000
C:\Users\cware\Desktop\Steller20November\TagTesting20Nov2013\M8.DSG	11-1-2013	15:36:58	44462.000000	4446.200000	49455.868260	20.000000
C:\Users\cware\Desktop\Steller20November\TagTesting20Nov2013\M8.DSG	11-1-2013	15:36:58	44463.000000	4446.300000	49458.082115	20.000000
C:\Users\cware\Desktop\Steller20November\TagTesting20Nov2013\M8.DSG	11-1-2013	15:36:58	44464.000000	4446.400000	49460.120882	20.000000
C:\Users\cware\Desktop\Steller20November\TagTesting20Nov2013\M8.DSG	11-1-2013	15:36:58	44465.000000	4446.500000	49461.738143	20.000000
C:\Users\cware\Desktop\Steller20November\TagTesting20Nov2013\M8.DSG	11-1-2013	15:36:58	44466.000000	4446.600000	49461.051932	20.000000
C:\Users\cware\Desktop\Steller20November\TagTesting20Nov2013\M8.DSG	11-1-2013	15:36:58	44467.000000	4446.700000	49448.261518	20.000000
C:\Users\cware\Desktop\Steller20November\TagTesting20Nov2013\M8.DSG	11-1-2013	15:36:58	44468.000000	4446.800000	49450.725570	20.000000
C:\Users\cware\Desktop\Steller20November\TagTesting20Nov2013\M8.DSG	11-1-2013	15:36:58	44469.000000	4446.900000	49453.709063	20.000000
C:\Users\cware\Desktop\Steller20November\TagTesting20Nov2013\M8.DSG	11-1-2013	15:36:58	44470.000000	4447.000000	49453.581177	20.000000
C:\Users\cware\Desktop\Steller20November\TagTesting20Nov2013\M8.DSG	11-1-2013	15:36:58	44471.000000	4447.100000	49459.627444	20.000000
C:\Users\cware\Desktop\Steller20November\TagTesting20Nov2013\M8.DSG	11-1-2013	15:36:58	44472.000000	4447.200000	49455.072539	20.000000
C:\Users\cware\Desktop\Steller20November\TagTesting20Nov2013\M8.DSG	11-1-2013	15:36:58	44473.000000	4447.300000	49456.344506	20.000000
C:\Users\cware\Desktop\Steller20November\TagTesting20Nov2013\M8.DSG	11-1-2013	15:36:58	44474.000000	4447.400000	49461.044541	20.000000
C:\Users\cware\Desktop\Steller20November\TagTesting20Nov2013\M8.DSG	11-1-2013	15:36:58	44475.000000	4447.500000	49453.637638	20.000000
C:\Users\cware\Desktop\Steller20November\TagTesting20Nov2013\M8.DSG	11-1-2013	15:36:58	44476.000000	4447.600000	49448.685115	20.000000
C:\Users\cware\Desktop\Steller20November\TagTesting20Nov2013\M8.DSG	11-1-2013	15:36:58	44477.000000	4447.700000	49447.664529	20.000000
C:\Users\cware\Desktop\Steller20November\TagTesting20Nov2013\M8.DSG	11-1-2013	15:36:58	44478.000000	4447.800000	49450.029495	20.000000
C:\Users\cware\Desktop\Steller20November\TagTesting20Nov2013\M8.DSG	11-1-2013	15:36:58	44479.000000	4447.900000	49449.755101	20.000000
C:\Users\cware\Desktop\Steller20November\TagTesting20Nov2013\M8.DSG	11-1-2013	15:36:58	44480.000000	4448.000000	49447.266188	20.000000
C:\Users\cware\Desktop\Steller20November\TagTesting20Nov2013\M8.DSG	11-1-2013	15:36:58	44481.000000	4448.100000	49448.137627	20.000000
C:\Users\cware\Desktop\Steller20November\TagTesting20Nov2013\M8.DSG	11-1-2013	15:36:58	44482.000000	4448.200000	49449.382265	20.000000
C:\Users\cware\Desktop\Steller20November\TagTesting20Nov2013\M8.DSG	11-1-2013	15:36:58	44483.000000	4448.300000	49448.461409	20.000000
C:\Users\cware\Desktop\Steller20November\TagTesting20Nov2013\M8.DSG	11-1-2013	15:36:58	44484.000000	4448.400000	49446.569393	20.000000
C:\Users\cware\Desktop\Steller20November\TagTesting20Nov2013\M8.DSG	11-1-2013	15:36:58	44485.000000	4448.500000	49448.535904	20.000000
C:\Users\cware\Desktop\Steller20November\TagTesting20Nov2013\M8.DSG	11-1-2013	15:36:58	44486.000000	4448.600000	49450.054434	20.000000
C:\Users\cware\Desktop\Steller20November\TagTesting20Nov2013\M8.DSG	11-1-2013	15:36:58	44487.000000	4448.700000	49450.775825	20.000000
C:\Users\cware\Desktop\Steller20November\TagTesting20Nov2013\M8.DSG	11-1-2013	15:36:58	44488.000000	4448.800000	49451.696703	20.000000
C:\Users\cware\Desktop\Steller20November\TagTesting20Nov2013\M8.DSG	11-1-2013	15:36:58	44489.000000	4448.900000	49447.241531	20.000000
C:\Users\cware\Desktop\Steller20November\TagTesting20Nov2013\M8.DSG	11-1-2013	15:36:58	44490.000000	4449.000000	49451.921207	20.000000
C:\Users\cware\Desktop\Steller20November\TagTesting20Nov2013\M8.DSG	11-1-2013	15:36:58	44491.000000	4449.100000	49447.963351	20.000000
C:\Users\cware\Desktop\Steller20November\TagTesting20Nov2013\M8.DSG	11-1-2013	15:36:58	44492.000000	4449.200000	49447.241336	20.000000
C:\Users\cware\Desktop\Steller20November\TagTesting20Nov2013\M8.DSG	11-1-2013	15:36:58	44493.000000	4449.300000	49448.261648	20.000000
C:\Users\cware\Desktop\Steller20November\TagTesting20Nov2013\M8.DSG	11-1-2013	15:36:58	44494.000000	4449.400000	49449.082967	20.000000
C:\Users\cware\Desktop\Steller20November\TagTesting20Nov2013\M8.DSG	11-1-2013	15:36:58	44495.000000	4449.500000	49446.171120	20.000000
C:\Users\cware\Desktop\Steller20November\TagTesting20Nov2013\M8.DSG	11-1-2013	15:36:58	44496.000000	4449.600000	49448.958681	20.000000
C:\Users\cware\Desktop\Steller20November\TagTesting20Nov2013\M8.DSG	11-1-2013	15:36:58	44497.000000	4449.700000	49450.850511	20.000000
C:\Users\cware\Desktop\Steller20November\TagTesting20Nov2013\M8.DSG	11-1-2013	15:36:58	44498.000000	4449.800000	49450.475707	20.000000
C:\Users\cware\Desktop\Steller20November\TagTesting20Nov2013\M8.DSG	11-1-2013	15:36:58	44499.000000	4449.900000	49448.706142	20.000000
C:\Users\cware\Desktop\Steller20November\TagTesting20Nov2013\M8.DSG	11-1-2013	15:36:58	44500.000000	4450.000000	49448.607918	20.000000
C:\Users\cware\Desktop\Steller20November\TagTesting20Nov2013\M8.DSG	11-1-2013	15:36:58	44501.000000	4450.100000	49449.926037	20.000000
C:\Users\cware\Desktop\Steller20November\TagTesting20Nov2013\M8.DSG	11-1-2013	15:36:58	44502.000000	4450.200000	49449.378428	20.000000
C:\Users\cware\Desktop\Steller20November\TagTesting20Nov2013\M8.DSG	11-1-2013	15:36:58	44503.000000	4450.300000	49452.040606	20.000000
C:\Users\cware\Desktop\Steller20November\TagTesting20Nov2013\M8.DSG	11-1-2013	15:36:58	44504.000000	4450.400000	49453.806085	20.000000
C:\Users\cware\Desktop\Steller20November\TagTesting20Nov2013\M8.DSG	11-1-2013	15:36:58	44505.000000	4450.500000	49455.722471	20.000000
C:\Users\cware\Desktop\Steller20November\TagTesting20Nov2013\M8.DSG	11-1-2013	15:36:58	44506.000000	4450.600000	49453.511175	20.000000
C:\Users\cware\Desktop\Steller20November\TagTesting20Nov2013\M8.DSG	11-1-2013	15:36:58	44507.000000	4450.700000	49449.926701	20.000000
C:\Users\cware\Desktop\Steller20November\TagTesting20Nov2013\M8.DSG	11-1-2013	15:36:58	44508.000000	4450.800000	49450.724373	20.000000
C:\Users\cware\Desktop\Steller20November\TagTesting20Nov2013\M8.DSG	11-1-2013	15:36:58	44509.000000	4450.900000	49449.903583	20.000000
C:\Users\cware\Desktop\Steller20November\TagTesting20Nov2013\M8.DSG	11-1-2013	15:36:58	44510.000000	4451.000000	49448.535366	20.000000
C:\Users\cware\Desktop\Steller20November\TagTesting20Nov2013\M8.DSG	11-1-2013	15:36:58	44511.000000	4451.100000	49448.261041	20.000000
C:\Users\cware\Desktop\Steller20November\TagTesting20Nov2013\M8.DSG	11-1-2013	15:36:58	44512.000000	4451.200000	49447.789010	20.000000
C:\Users\cware\Desktop\Steller20November\TagTesting20Nov2013\M8.DSG	11-1-2013	15:36:58	44513.000000	4451.300000	49449.059112	20.000000
C:\Users\cware\Desktop\Steller20November\TagTesting20Nov2013\M8.DSG	11-1-2013	15:36:58	44514.000000	4451.400000	49451.075366	20.000000
C:\Users\cware\Desktop\Steller20November\TagTesting20Nov2013\M8.DSG	11-1-2013	15:36:58	44515.000000	4451.500000	49450.303703	20.000000
C:\Users\cware\Desktop\Steller20November\TagTesting20Nov2013\M8.DSG	11-1-2013	15:36:58	44516.000000	4451.600000	49452.295014	20.000000
C:\Users\cware\Desktop\Steller20November\TagTesting20Nov2013\M8.DSG	11-1-2013	15:36:58	44517.000000	4451.700000	49448.785212	20.000000
C:\Users\cware\Desktop\Steller20November\TagTesting20Nov2013\M8.DSG	11-1-2013	15:36:58	44518.000000	4451.800000	49448.709893	20.000000
C:\Users\cware\Desktop\Steller20November\TagTesting20Nov2013\M8.DSG	11-1-2013	15:36:58	44519.000000	4451.900000	49450.773639	20.000000
C:\Users\cware\Desktop\Steller20November\TagTesting20Nov2013\M8.DSG	11-1-2013	15:36:58	44520.000000	4452.000000	49450.974363	20.000000
C:\Users\cware\Desktop\Steller20November\TagTesting20Nov2013\M8.DSG	11-1-2013	15:36:58	44521.000000	4452.100000	49448.834682	20.000000
C:\Users\cware\Desktop\Steller20November\TagTesting20Nov2013\M8.DSG	11-1-2013	15:36:58	44522.000000	4452.200000	49448.909649	20.000000
C:\Users\cware\Desktop\Steller20November\TagTesting20Nov2013\M8.DSG	11-1-2013	15:36:58	44523.000000	4452.300000	49446.346415	20.000000
C:\Users\cware\Desktop\Steller20November\TagTesting20Nov2013\M8.DSG	11-1-2013	15:36:58	44524.000000	4452.400000	49447.913734	20.000000
C:\Users\cware\Desktop\Steller20November\TagTesting20Nov2013\M8.DSG	11-1-2013	15:36:58	44525.000000	4452.500000	49449.579901	20.000000
C:\Users\cware\Desktop\Steller20November\TagTesting20Nov2013\M8.DSG	11-1-2013	15:36:58	44526.000000	4452.600000	49446.569904	20.000000
C:\Users\cware\Desktop\Steller20November\TagTesting20Nov2013\M8.DSG	11-1-2013	15:36:58	44527.000000	4452.700000	49449.656322	20.000000
C:\Users\cware\Desktop\Steller20November\TagTesting20Nov2013\M8.DSG	11-1-2013	15:36:58	44528.000000	4452.800000	49448.610980	20.000000
C:\Users\cware\Desktop\Steller20November\TagTesting20Nov2013\M8.DSG	11-1-2013	15:36:58	44529.000000	4452.900000	49449.406740	20.000000
C:\Users\cware\Desktop\Steller20November\TagTesting20Nov2013\M8.DSG	11-1-2013	15:36:58	44530.000000	4453.000000	49449.181997	20.000000
C:\Users\cware\Desktop\Steller20November\TagTesting20Nov2013\M8.DSG	11-1-2013	15:36:58	44531.000000	4453.100000	49448.212924	20.000000
C:\Users\cware\Desktop\Steller20November\TagTesting20Nov2013\M8.DSG	11-1-2013	15:36:58	44532.000000	4453.200000	49445.475075	20.000000
C:\Users\cware\Desktop\Steller20November\TagTesting20Nov2013\M8.DSG	11-1-2013	15:36:58	44533.000000	4453.300000	49449.507236	20.000000
C:\Users\cware\Desktop\Steller20November\TagTesting20Nov2013\M8.DSG	11-1-2013	15:36:58	44534.000000	4453.400000	49453.689085	20.000000
C:\Users\cware\Desktop\Steller20November\TagTesting20Nov2013\M8.DSG	11-1-2013	15:36:58	44535.000000	4453.500000	49449.656725	20.000000
C:\Users\cware\Desktop\Steller20November\TagTesting20Nov2013\M8.DSG	11-1-2013	15:36:58	44536.000000	4453.600000	49448.362127	20.000000
C:\Users\cware\Desktop\Steller20November\TagTesting20Nov2013\M8.DSG	11-1-2013	15:36:58	44537.000000	4453.700000	49447.316546	20.000000
C:\Users\cware\Desktop\Steller20November\TagTesting20Nov2013\M8.DSG	11-1-2013	15:36:58	44538.000000	4453.800000	49447.787358	20.000000
C:\Users\cware\Desktop\Steller20November\TagTesting20Nov2013\M8.DSG	11-1-2013	15:36:58	44539.000000	4453.900000	49452.189314	20.000000
C:\Users\cware\Desktop\Steller20November\TagTesting20Nov2013\M8.DSG	11-1-2013	15:36:58	44540.000000	4454.000000	49450.250942	20.000000
C:\Users\cware\Desktop\Steller20November\TagTesting20Nov2013\M8.DSG	11-1-2013	15:36:58	44541.000000	4454.100000	49445.422106	20.000000
C:\Users\cware\Desktop\Steller20November\TagTesting20Nov2013\M8.DSG	11-1-2013	15:36:58	44542.000000	4454.200000	49445.644937	20.000000
C:\Users\cware\Desktop\Steller20November\TagTesting20Nov2013\M8.DSG	11-1-2013	15:36:58	44543.000000	4454.300000	49454.754387	20.000000
C:\Users\cware\Desktop\Steller20November\TagTesting20Nov2013\M8.DSG	11-1-2013	15:36:58	44544.000000	4454.400000	49451.843356	20.000000
C:\Users\cware\Desktop\Steller20November\TagTesting20Nov2013\M8.DSG	11-1-2013	15:36:58	44545.000000	4454.500000	49448.482280	20.000000
C:\Users\cware\Desktop\Steller20November\TagTesting20Nov2013\M8.DSG	11-1-2013	15:36:58	44546.000000	4454.600000	49449.255759	20.000000
C:\Users\cware\Desktop\Steller20November\TagTesting20Nov2013\M8.DSG	11-1-2013	15:36:58	44547.000000	4454.700000	49447.263117	20.000000
C:\Users\cware\Desktop\Steller20November\TagTesting20Nov2013\M8.DSG	11-1-2013	15:36:58	44548.000000	4454.800000	49449.057720	20.000000
C:\Users\cware\Desktop\Steller20November\TagTesting20Nov2013\M8.DSG	11-1-2013	15:36:58	44549.000000	4454.900000	49451.098340	20.000000
C:\Users\cware\Desktop\Steller20November\TagTesting20Nov2013\M8.DSG	11-1-2013	15:36:58	44550.000000	4455.000000	49448.509347	20.000000
C:\Users\cware\Desktop\Steller20November\TagTesting20Nov2013\M8.DSG	11-1-2013	15:36:58	44551.000000	4455.100000	49450.475858	20.000000
C:\Users\cware\Desktop\Steller20November\TagTesting20Nov2013\M8.DSG	11-1-2013	15:36:58	44552.000000	4455.200000	49451.273301	20.000000
C:\Users\cware\Desktop\Steller20November\TagTesting20Nov2013\M8.DSG	11-1-2013	15:36:58	44553.000000	4455.300000	49452.219361	20.000000
C:\Users\cware\Desktop\Steller20November\TagTesting20Nov2013\M8.DSG	11-1-2013	15:36:58	44554.000000	4455.400000	49450.327445	20.000000
C:\Users\cware\Desktop\Steller20November\TagTesting20Nov2013\M8.DSG	11-1-2013	15:36:58	44555.000000	4455.500000	49449.605703	20.000000
C:\Users\cware\Desktop\Steller20November\TagTesting20Nov2013\M8.DSG	11-1-2013	15:36:58	44556.000000	4455.600000	49451.299129	20.000000
C:\Users\cware\Desktop\Steller20November\TagTesting20Nov2013\M8.DSG	11-1-2013	15:36:58	44557.000000	4455.700000	49449.481539	20.000000
C:\Users\cware\Desktop\Steller20November\TagTesting20Nov2013\M8.DSG	11-1-2013	15:36:58	44558.000000	4455.800000	49449.208267	20.000000
C:\Users\cware\Desktop\Steller20November\TagTesting20Nov2013\M8.DSG	11-1-2013	15:36:58	44559.000000	4455.900000	49451.895939	20.000000
C:\Users\cware\Desktop\Steller20November\TagTesting20Nov2013\M8.DSG	11-1-2013	15:36:58	44560.000000	4456.000000	49450.850823	20.000000
C:\Users\cware\Desktop\Steller20November\TagTesting20Nov2013\M8.DSG	11-1-2013	15:36:58	44561.000000	4456.100000	49450.352340	20.000000
C:\Users\cware\Desktop\Steller20November\TagTesting20Nov2013\M8.DSG	11-1-2013	15:36:58	44562.000000	4456.200000	49448.785372	20.000000
C:\Users\cware\Desktop\Steller20November\TagTesting20Nov2013\M8.DSG	11-1-2013	15:36:58	44563.000000	4456.300000	49451.846977	20.000000
C:\Users\cware\Desktop\Steller20November\TagTesting20Nov2013\M8.DSG	11-1-2013	15:36:58	44564.000000	4456.400000	49448.959713	20.000000
C:\Users\cware\Desktop\Steller20November\TagTesting20Nov2013\M8.DSG	11-1-2013	15:36:58	44565.000000	4456.500000	49448.212920	20.000000
C:\Users\cware\Desktop\Steller20November\TagTesting20Nov2013\M8.DSG	11-1-2013	15:36:58	44566.000000	4456.600000	49450.403137	20.000000
C:\Users\cware\Desktop\Steller20November\TagTesting20Nov2013\M8.DSG	11-1-2013	15:36:58	44567.000000	4456.700000	49447.590143	20.000000
C:\Users\cware\Desktop\Steller20November\TagTesting20Nov2013\M8.DSG	11-1-2013	15:36:58	44568.000000	4456.800000	49448.585755	20.000000
C:\Users\cware\Desktop\Steller20November\TagTesting20Nov2013\M8.DSG	11-1-2013	15:36:58	44569.000000	4456.900000	49449.631396	20.000000
C:\Users\cware\Desktop\Steller20November\TagTesting20Nov2013\M8.DSG	11-1-2013	15:36:58	44570.000000	4457.000000	49450.377426	20.000000
C:\Users\cware\Desktop\Steller20November\TagTesting20Nov2013\M8.DSG	11-1-2013	15:36:58	44571.000000	4457.100000	49448.660419	20.000000
C:\Users\cware\Desktop\Steller20November\TagTesting20Nov2013\M8.DSG	11-1-2013	15:36:58	44572.000000	4457.200000	49449.556701	20.000000
C:\Users\cware\Desktop\Steller20November\TagTesting20Nov2013\M8.DSG	11-1-2013	15:36:58	44573.000000	4457.300000	49448.859750	20.000000
C:\Users\cware\Desktop\Steller20November\TagTesting20Nov2013\M8.DSG	11-1-2013	15:36:58	44574.000000	4457.400000	49452.145360	20.000000
C:\Users\cware\Desktop\Steller20November\TagTesting20Nov2013\M8.DSG	11-1-2013	15:36:58	44575.000000	4457.500000	49450.826548	20.000000
C:\Users\cware\Desktop\Steller20November\TagTesting20Nov2013\M8.DSG	11-1-2013	15:36:58	44576.000000	4457.600000	49453.863161	20.000000
C:\Users\cware\Desktop\Steller20November\TagTesting20Nov2013\M8.DSG	11-1-2013	15:36:58	44577.000000	4457.700000	49449.133781	20.000000
C:\Users\cware\Desktop\Steller20November\TagTesting20Nov2013\M8.DSG	11-1-2013	15:36:58	44578.000000	4457.800000	49450.303729	20.000000
C:\Users\cware\Desktop\Steller20November\TagTesting20Nov2013\M8.DSG	11-1-2013	15:36:58	44579.000000	4457.900000	49445.325153	20.000000
C:\Users\cware\Desktop\Steller20November\TagTesting20Nov2013\M8.DSG	11-1-2013	15:36:58	44580.000000	4458.000000	49450.501990	20.000000
C:\Users\cware\Desktop\Steller20November\TagTesting20Nov2013\M8.DSG	11-1-2013	15:36:58	44581.000000	4458.100000	49448.112436	20.000000
C:\Users\cware\Desktop\Steller20November\TagTesting20Nov2013\M8.DSG	11-1-2013	15:36:58	44582.000000	4458.200000	49447.689954	20.000000
C:\Users\cware\Desktop\Steller20November\TagTesting20Nov2013\M8.DSG	11-1-2013	15:36:58	44583.000000	4458.300000	49450.104224	20.000000
C:\Users\cware\Desktop\Steller20November\TagTesting20Nov2013\M8.DSG	11-1-2013	15:36:58	44584.000000	4458.400000	49448.983685	20.000000
C:\Users\cware\Desktop\Steller20November\TagTesting20Nov2013\M8.DSG	11-1-2013	15:36:58	44585.000000	4458.500000	49451.523030	20.000000
C:\Users\cware\Desktop\Steller20November\TagTesting20Nov2013\M8.DSG	11-1-2013	15:36:58	44586.000000	4458.600000	49450.876091	20.000000
C:\Users\cware\Desktop\Steller20November\TagTesting20Nov2013\M8.DSG	11-1-2013	15:36:58	44587.000000	4458.700000	49447.590394	20.000000
C:\Users\cware\Desktop\Steller20November\TagTesting20Nov2013\M8.DSG	11-1-2013	15:36:58	44588.000000	4458.800000	49447.341051	20.000000
C:\Users\cware\Desktop\Steller20November\TagTesting20Nov2013\M8.DSG	11-1-2013	15:36:58	44589.000000	4458.900000	49450.005012	20.000000
C:\Users\cware\Desktop\Steller20November\TagTesting20Nov2013\M8.DSG	11-1-2013	15:36:58	44590.000000	4459.000000	49451.672580	20.000000
C:\Users\cware\Desktop\Steller20November\TagTesting20Nov2013\M8.DSG	11-1-2013	15:36:58	44591.000000	4459.100000	49448.959154	20.000000
C:\Users\cware\Desktop\Steller20November\TagTesting20Nov2013\M8.DSG	11-1-2013	15:36:58	44592.000000	4459.200000	49448.635632	20.000000
C:\Users\cware\Desktop\Steller20November\TagTesting20Nov2013\M8.DSG	11-1-2013	15:36:58	44593.000000	4459.300000	49446.893040	20.000000
C:\Users\cware\Desktop\Steller20November\TagTesting20Nov2013\M8.DSG	11-1-2013	15:36:58	44594.000000	4459.400000	49450.527791	20.000000
C:\Users\cware\Desktop\Steller20November\TagTesting20Nov2013\M8.DSG	11-1-2013	15:36:58	44595.000000	4459.500000	49450.303543	20.000000
C:\Users\cware\Desktop\Steller20November\TagTesting20Nov2013\M8.DSG	11-1-2013	15:36:58	44596.000000	4459.600000	49447.889675	20.000000
C:\Users\cware\Desktop\Steller20November\TagTesting20Nov2013\M8.DSG	11-1-2013	15:36:58	44597.000000	4459.700000	49446.968359	20.000000
C:\Users\cware\Desktop\Steller20November\TagTesting20Nov2013\M8.DSG	11-1-2013	15:36:58	44598.000000	4459.800000	49448.237893	20.000000
C:\Users\cware\Desktop\Steller20November\TagTesting20Nov2013\M8.DSG	11-1-2013	15:36:58	44599.000000	4459.900000	49449.109172	20.000000
C:\Users\cware\Desktop\Steller20November\TagTesting20Nov2013\M8.DSG	11-1-2013	15:36:58	44600.000000	4460.000000	49448.088669	20.000000
C:\Users\cware\Desktop\Steller20November\TagTesting20Nov2013\M8.DSG	11-1-2013	15:36:58	44601.000000	4460.100000	49449.457381	20.000000
C:\Users\cware\Desktop\Steller20November\TagTesting20Nov2013\M8.DSG	11-1-2013	15:36:58	44602.000000	4460.200000	49446.918599	20.000000
C:\Users\cware\Desktop\Steller20November\TagTesting20Nov2013\M8.DSG	11-1-2013	15:36:58	44603.000000	4460.300000	49451.100036	20.000000
C:\Users\cware\Desktop\Steller20November\TagTesting20Nov2013\M8.DSG	11-1-2013	15:36:58	44604.000000	4460.400000	49451.125144	20.000000
C:\Users\cware\Desktop\Steller20November\TagTesting20Nov2013\M8.DSG	11-1-2013	15:36:58	44605.000000	4460.500000	49452.340954	20.000000
C:\Users\cware\Desktop\Steller20November\TagTesting20Nov2013\M8.DSG	11-1-2013	15:36:58	44606.000000	4460.600000	49453.137282	20.000000
C:\Users\cware\Desktop\Steller20November\TagTesting20Nov2013\M8.DSG	11-1-2013	15:36:58	44607.000000	4460.700000	49453.238229	20.000000
C:\Users\cware\Desktop\Steller20November\TagTesting20Nov2013\M8.DSG	11-1-2013	15:36:58	44608.000000	4460.800000	49451.719283	20.000000
C:\Users\cware\Desktop\Steller20November\TagTesting20Nov2013\M8.DSG	11-1-2013	15:36:58	44609.000000	4460.900000	49452.839627	20.000000
C:\Users\cware\Desktop\Steller20November\TagTesting20Nov2013\M8.DSG	11-1-2013	15:36:58	44610.000000	4461.000000	49453.510928	20.000000
C:\Users\cware\Desktop\Steller20November\TagTesting20Nov2013\M8.DSG	11-1-2013	15:36:58	44611.000000	4461.100000	49453.909157	20.000000
C:\Users\cware\Desktop\Steller20November\TagTesting20Nov2013\M8.DSG	11-1-2013	15:36:58	44612.000000	4461.200000	49449.450290	20.000000
C:\Users\cware\Desktop\Steller20November\TagTesting20Nov2013\M8.DSG	11-1-2013	15:36:58	44613.000000	4461.300000	49449.724936	20.000000
C:\Users\cware\Desktop\Steller20November\TagTesting20Nov2013\M8.DSG	11-1-2013	15:36:58	44614.000000	4461.400000	49453.659792	20.000000
C:\Users\cware\Desktop\Steller20November\TagTesting20Nov2013\M8.DSG	11-1-2013	15:36:58	44615.000000	4461.500000	49454.556669	20.000000
C:\Users\cware\Desktop\Steller20November\TagTesting20Nov2013\M8.DSG	11-1-2013	15:36:58	44616.000000	4461.600000	49452.590414	20.000000
C:\Users\cware\Desktop\Steller20November\TagTesting20Nov2013\M8.DSG	11-1-2013	15:36:58	44617.000000	4461.700000	49453.737484	20.000000
C:\Users\cware\Desktop\Steller20November\TagTesting20Nov2013\M8.DSG	11-1-2013	15:36:58	44618.000000	4461.800000	49451.323916	20.000000
C:\Users\cware\Desktop\Steller20November\TagTesting20Nov2013\M8.DSG	11-1-2013	15:36:58	44619.000000	4461.900000	49448.436617	20.000000
C:\Users\cware\Desktop\Steller20November\TagTesting20Nov2013\M8.DSG	11-1-2013	15:36:58	44620.000000	4462.000000	49448.137917	20.000000
C:\Users\cware\Desktop\Steller20November\TagTesting20Nov2013\M8.DSG	11-1-2013	15:36:58	44621.000000	4462.100000	49447.515214	20.000000
C:\Users\cware\Desktop\Steller20November\TagTesting20Nov2013\M8.DSG	11-1-2013	15:36:58	44622.000000	4462.200000	49451.398233	20.000000
C:\Users\cware\Desktop\Steller20November\TagTesting20Nov2013\M8.DSG	11-1-2013	15:36:58	44623.000000	4462.300000	49449.581020	20.000000
C:\Users\cware\Desktop\Steller20November\TagTesting20Nov2013\M8.DSG	11-1-2013	15:36:58	44624.000000	4462.400000	49448.734398	20.000000
C:\Users\cware\Desktop\Steller20November\TagTesting20Nov2013\M8.DSG	11-1-2013	15:36:58	44625.000000	4462.500000	49452.468305	20.000000
C:\Users\cware\Desktop\Steller20November\TagTesting20Nov2013\M8.DSG	11-1-2013	15:36:58	44626.000000	4462.600000	49448.286691	20.000000
C:\Users\cware\Desktop\Steller20November\TagTesting20Nov2013\M8.DSG	11-1-2013	15:36:58	44627.000000	4462.700000	49449.505649	20.000000
C:\Users\cware\Desktop\Steller20November\TagTesting20Nov2013\M8.DSG	11-1-2013	15:36:58	44628.000000	4462.800000	49451.795608	20.000000
C:\Users\cware\Desktop\Steller20November\TagTesting20Nov2013\M8.DSG	11-1-2013	15:36:58	44629.000000	4462.900000	49451.670143	20.000000
C:\Users\cware\Desktop\Steller20November\TagTesting20Nov2013\M8.DSG	11-1-2013	15:36:58	44630.000000	4463.000000	49451.370545	20.000000
C:\Users\cware\Desktop\Steller20November\TagTesting20Nov2013\M8.DSG	11-1-2013	15:36:58	44631.000000	4463.100000	49452.043550	20.000000
C:\Users\cware\Desktop\Steller20November\TagTesting20Nov2013\M8.DSG	11-1-2013	15:36:58	44632.000000	4463.200000	49453.933198	20.000000
C:\Users\cware\Desktop\Steller20November\TagTesting20Nov2013\M8.DSG	11-1-2013	15:36:58	44633.000000	4463.300000	49450.972736	20.000000
C:\Users\cware\Desktop\Steller20November\TagTesting20Nov2013\M8.DSG	11-1-2013	15:36:58	44634.000000	4463.400000	49452.986340	20.000000
C:\Users\cware\Desktop\Steller20November\TagTesting20Nov2013\M8.DSG	11-1-2013	15:36:58	44635.000000	4463.500000	49452.290170	20.000000
C:\Users\cware\Desktop\Steller20November\TagTesting20Nov2013\M8.DSG	11-1-2013	15:36:58	44636.000000	4463.600000	49452.340312	20.000000
C:\Users\cware\Desktop\Steller20November\TagTesting20Nov2013\M8.DSG	11-1-2013	15:36:58	44637.000000	4463.700000	49453.810838	20.000000
C:\Users\cware\Desktop\Steller20November\TagTesting20Nov2013\M8.DSG	11-1-2013	15:36:58	44638.000000	4463.800000	49452.665108	20.000000
C:\Users\cware\Desktop\Steller20November\TagTesting20Nov2013\M8.DSG	11-1-2013	15:36:58	44639.000000	4463.900000	49448.982319	20.000000
C:\Users\cware\Desktop\Steller20November\TagTesting20Nov2013\M8.DSG	11-1-2013	15:36:58	44640.000000	4464.000000	49450.427169	20.000000
C:\Users\cware\Desktop\Steller20November\TagTesting20Nov2013\M8.DSG	11-1-2013	15:36:58	44641.000000	4464.100000	49448.609796	20.000000
C:\Users\cware\Desktop\Steller20November\TagTesting20Nov2013\M8.DSG	11-1-2013	15:36:58	44642.000000	4464.200000	49448.833823	20.000000
C:\Users\cware\Desktop\Steller20November\TagTesting20Nov2013\M8.DSG	11-1-2013	15:36:58	44643.000000	4464.300000	49448.485081	20.000000
C:\Users\cware\Desktop\Steller20November\TagTesting20Nov2013\M8.DSG	11-1-2013	15:36:58	44644.000000	4464.400000	49449.231476	20.000000
C:\Users\cware\Desktop\Steller20November\TagTesting20Nov2013\M8.DSG	11-1-2013	15:36:58	44645.000000	4464.500000	49448.734394	20.000000
C:\Users\cware\Desktop\Steller20November\TagTesting20Nov2013\M8.DSG	11-1-2013	15:36:58	44646.000000	4464.600000	49450.650949	20.000000
C:\Users\cware\Desktop\Steller20November\TagTesting20Nov2013\M8.DSG	11-1-2013	15:36:58	44647.000000	4464.700000	49450.202292	20.000000
C:\Users\cware\Desktop\Steller20November\TagTesting20Nov2013\M8.DSG	11-1-2013	15:36:58	44648.000000	4464.800000	49449.729477	20.000000
C:\Users\cware\Desktop\Steller20November\TagTesting20Nov2013\M8.DSG	11-1-2013	15:36:58	44649.000000	4464.900000	49450.426675	20.000000
C:\Users\cware\Desktop\Steller20November\TagTesting20Nov2013\M8.DSG	11-1-2013	15:36:58	44650.000000	4465.000000	49449.405838	20.000000
C:\Users\cware\Desktop\Steller20November\TagTesting20Nov2013\M8.DSG	11-1-2013	15:36:58	44651.000000	4465.100000	49445.572618	20.000000
C:\Users\cware\Desktop\Steller20November\TagTesting20Nov2013\M8.DSG	11-1-2013	15:36:58	44652.000000	4465.200000	49446.841871	20.000000
C:\Users\cware\Desktop\Steller20November\TagTesting20Nov2013\M8.DSG	11-1-2013	15:36:58	44653.000000	4465.300000	49448.484769	20.000000
C:\Users\cware\Desktop\Steller20November\TagTesting20Nov2013\M8.DSG	11-1-2013	15:36:58	44654.000000	4465.400000	49450.998616	20.000000
C:\Users\cware\Desktop\Steller20November\TagTesting20Nov2013\M8.DSG	11-1-2013	15:36:58	44655.000000	4465.500000	49449.331343	20.000000
C:\Users\cware\Desktop\Steller20November\TagTesting20Nov2013\M8.DSG	11-1-2013	15:36:58	44656.000000	4465.600000	49449.007353	20.000000
C:\Users\cware\Desktop\Steller20November\TagTesting20Nov2013\M8.DSG	11-1-2013	15:36:58	44657.000000	4465.700000	49448.533944	20.000000
C:\Users\cware\Desktop\Steller20November\TagTesting20Nov2013\M8.DSG	11-1-2013	15:36:58	44658.000000	4465.800000	49448.908019	20.000000
C:\Users\cware\Desktop\Steller20November\TagTesting20Nov2013\M8.DSG	11-1-2013	15:36:58	44659.000000	4465.900000	49448.310545	20.000000
C:\Users\cware\Desktop\Steller20November\TagTesting20Nov2013\M8.DSG	11-1-2013	15:36:58	44660.000000	4466.000000	49447.663159	20.000000
C:\Users\cware\Desktop\Steller20November\TagTesting20Nov2013\M8.DSG	11-1-2013	15:36:58	44661.000000	4466.100000	49447.613325	20.000000
C:\Users\cware\Desktop\Steller20November\TagTesting20Nov2013\M8.DSG	11-1-2013	15:36:58	44662.000000	4466.200000	49447.762268	20.000000
C:\Users\cware\Desktop\Steller20November\TagTesting20Nov2013\M8.DSG	11-1-2013	15:36:58	44663.000000	4466.300000	49449.330493	20.000000
C:\Users\cware\Desktop\Steller20November\TagTesting20Nov2013\M8.DSG	11-1-2013	15:36:58	44664.000000	4466.400000	49449.679161	20.000000
C:\Users\cware\Desktop\Steller20November\TagTesting20Nov2013\M8.DSG	11-1-2013	15:36:58	44665.000000	4466.500000	49449.305450	20.000000
C:\Users\cware\Desktop\Steller20November\TagTesting20Nov2013\M8.DSG	11-1-2013	15:36:58	44666.000000	4466.600000	49451.719977	20.000000
C:\Users\cware\Desktop\Steller20November\TagTesting20Nov2013\M8.DSG	11-1-2013	15:36:58	44667.000000	4466.700000	49449.703801	20.000000
C:\Users\cware\Desktop\Steller20November\TagTesting20Nov2013\M8.DSG	11-1-2013	15:36:58	44668.000000	4466.800000	49450.127220	20.000000
C:\Users\cware\Desktop\Steller20November\TagTesting20Nov2013\M8.DSG	11-1-2013	15:36:58	44669.000000	4466.900000	49446.666905	20.000000
C:\Users\cware\Desktop\Steller20November\TagTesting20Nov2013\M8.DSG	11-1-2013	15:36:58	44670.000000	4467.000000	49449.776917	20.000000
C:\Users\cware\Desktop\Steller20November\TagTesting20Nov2013\M8.DSG	11-1-2013	15:36:58	44671.000000	4467.100000	49453.010858	20.000000
C:\Users\cware\Desktop\Steller20November\TagTesting20Nov2013\M8.DSG	11-1-2013	15:36:58	44672.000000	4467.200000	49451.492506	20.000000
C:\Users\cware\Desktop\Steller20November\TagTesting20Nov2013\M8.DSG	11-1-2013	15:36:58	44673.000000	4467.300000	49452.935244	20.000000
C:\Users\cware\Desktop\Steller20November\TagTesting20Nov2013\M8.DSG	11-1-2013	15:36:58	44674.000000	4467.400000	49451.516230	20.000000
C:\Users\cware\Desktop\Steller20November\TagTesting20Nov2013\M8.DSG	11-1-2013	15:36:58	44675.000000	4467.500000	49449.525028	20.000000
C:\Users\cware\Desktop\Steller20November\TagTesting20Nov2013\M8.DSG	11-1-2013	15:36:58	44676.000000	4467.600000	49453.233957	20.000000
C:\Users\cware\Desktop\Steller20November\TagTesting20Nov2013\M8.DSG	11-1-2013	15:36:58	44677.000000	4467.700000	49451.716464	20.000000
C:\Users\cware\Desktop\Steller20November\TagTesting20Nov2013\M8.DSG	11-1-2013	15:36:58	44678.000000	4467.800000	49450.149132	20.000000
C:\Users\cware\Desktop\Steller20November\TagTesting20Nov2013\M8.DSG	11-1-2013	15:36:58	44679.000000	4467.900000	49451.792672	20.000000
C:\Users\cware\Desktop\Steller20November\TagTesting20Nov2013\M8.DSG	11-1-2013	15:36:58	44680.000000	4468.000000	49450.823226	20.000000
C:\Users\cware\Desktop\Steller20November\TagTesting20Nov2013\M8.DSG	11-1-2013	15:36:58	44681.000000	4468.100000	49451.071741	20.000000
C:\Users\cware\Desktop\Steller20November\TagTesting20Nov2013\M8.DSG	11-1-2013	15:36:58	44682.000000	4468.200000	49452.415041	20.000000
C:\Users\cware\Desktop\Steller20November\TagTesting20Nov2013\M8.DSG	11-1-2013	15:36:58	44683.000000	4468.300000	49450.347839	20.000000
C:\Users\cware\Desktop\Steller20November\TagTesting20Nov2013\M8.DSG	11-1-2013	15:36:58	44684.000000	4468.400000	49449.130676	20.000000
C:\Users\cware\Desktop\Steller20November\TagTesting20Nov2013\M8.DSG	11-1-2013	15:36:58	44685.000000	4468.500000	49448.432641	20.000000
C:\Users\cware\Desktop\Steller20November\TagTesting20Nov2013\M8.DSG	11-1-2013	15:36:58	44686.000000	4468.600000	49446.567151	20.000000
C:\Users\cware\Desktop\Steller20November\TagTesting20Nov2013\M8.DSG	11-1-2013	15:36:58	44687.000000	4468.700000	49450.275395	20.000000
C:\Users\cware\Desktop\Steller20November\TagTesting20Nov2013\M8.DSG	11-1-2013	15:36:58	44688.000000	4468.800000	49452.117872	20.000000
C:\Users\cware\Desktop\Steller20November\TagTesting20Nov2013\M8.DSG	11-1-2013	15:36:58	44689.000000	4468.900000	49449.852223	20.000000
C:\Users\cware\Desktop\Steller20November\TagTesting20Nov2013\M8.DSG	11-1-2013	15:36:58	44690.000000	4469.000000	49448.732121	20.000000
C:\Users\cware\Desktop\Steller20November\TagTesting20Nov2013\M8.DSG	11-1-2013	15:36:58	44691.000000	4469.100000	49446.317244	20.000000
C:\Users\cware\Desktop\Steller20November\TagTesting20Nov2013\M8.DSG	11-1-2013	15:36:58	44692.000000	4469.200000	49449.766895	20.000000
C:\Users\cware\Desktop\Steller20November\TagTesting20Nov2013\M8.DSG	11-1-2013	15:36:58	44693.000000	4469.300000	49448.272012	20.000000
C:\Users\cware\Desktop\Steller20November\TagTesting20Nov2013\M8.DSG	11-1-2013	15:36:58	44694.000000	4469.400000	49450.393609	20.000000
C:\Users\cware\Desktop\Steller20November\TagTesting20Nov2013\M8.DSG	11-1-2013	15:36:58	44695.000000	4469.500000	49449.643338	20.000000
C:\Users\cware\Desktop\Steller20November\TagTesting20Nov2013\M8.DSG	11-1-2013	15:36:58	44696.000000	4469.600000	49449.697864	20.000000
C:\Users\cware\Desktop\Steller20November\TagTesting20Nov2013\M8.DSG	11-1-2013	15:36:58	44697.000000	4469.700000	49447.879563	20.000000
C:\Users\cware\Desktop\Steller20November\TagTesting20Nov2013\M8.DSG	11-1-2013	15:36:58	44698.000000	4469.800000	49449.391961	20.000000
C:\Users\cware\Desktop\Steller20November\TagTesting20Nov2013\M8.DSG	11-1-2013	15:36:58	44699.000000	4469.900000	49449.492349	20.000000
C:\Users\cware\Desktop\Steller20November\TagTesting20Nov2013\M8.DSG	11-1-2013	15:36:58	44700.000000	4470.000000	49449.324101	20.000000
C:\Users\cware\Desktop\Steller20November\TagTesting20Nov2013\M8.DSG	11-1-2013	15:36:58	44701.000000	4470.100000	49449.277259	20.000000
C:\Users\cware\Desktop\Steller20November\TagTesting20Nov2013\M8.DSG	11-1-2013	15:36:58	44702.000000	4470.200000	49451.541915	20.000000
C:\Users\cware\Desktop\Steller20November\TagTesting20Nov2013\M8.DSG	11-1-2013	15:36:58	44703.000000	4470.300000	49448.830523	20.000000
C:\Users\cware\Desktop\Steller20November\TagTesting20Nov2013\M8.DSG	11-1-2013	15:36:58	44704.000000	4470.400000	49449.129431	20.000000
C:\Users\cware\Desktop\Steller20November\TagTesting20Nov2013\M8.DSG	11-1-2013	15:36:58	44705.000000	4470.500000	49448.880661	20.000000
C:\Users\cware\Desktop\Steller20November\TagTesting20Nov2013\M8.DSG	11-1-2013	15:36:58	44706.000000	4470.600000	49447.934293	20.000000
C:\Users\cware\Desktop\Steller20November\TagTesting20Nov2013\M8.DSG	11-1-2013	15:36:58	44707.000000	4470.700000	49448.232611	20.000000
C:\Users\cware\Desktop\Steller20November\TagTesting20Nov2013\M8.DSG	11-1-2013	15:36:58	44708.000000	4470.800000	49452.514110	20.000000
C:\Users\cware\Desktop\Steller20November\TagTesting20Nov2013\M8.DSG	11-1-2013	15:36:58	44709.000000	4470.900000	49449.850857	20.000000
C:\Users\cware\Desktop\Steller20November\TagTesting20Nov2013\M8.DSG	11-1-2013	15:36:58	44710.000000	4471.000000	49449.403058	20.000000
C:\Users\cware\Desktop\Steller20November\TagTesting20Nov2013\M8.DSG	11-1-2013	15:36:58	44711.000000	4471.100000	49447.535881	20.000000
C:\Users\cware\Desktop\Steller20November\TagTesting20Nov2013\M8.DSG	11-1-2013	15:36:58	44712.000000	4471.200000	49447.187655	20.000000
C:\Users\cware\Desktop\Steller20November\TagTesting20Nov2013\M8.DSG	11-1-2013	15:36:58	44713.000000	4471.300000	49448.506477	20.000000
C:\Users\cware\Desktop\Steller20November\TagTesting20Nov2013\M8.DSG	11-1-2013	15:36:58	44714.000000	4471.400000	49448.955286	20.000000
C:\Users\cware\Desktop\Steller20November\TagTesting20Nov2013\M8.DSG	11-1-2013	15:36:58	44715.000000	4471.500000	49448.905144	20.000000
C:\Users\cware\Desktop\Steller20November\TagTesting20Nov2013\M8.DSG	11-1-2013	15:36:58	44716.000000	4471.600000	49447.809751	20.000000
C:\Users\cware\Desktop\Steller20November\TagTesting20Nov2013\M8.DSG	11-1-2013	15:36:58	44717.000000	4471.700000	49452.906923	20.000000
C:\Users\cware\Desktop\Steller20November\TagTesting20Nov2013\M8.DSG	11-1-2013	15:36:58	44718.000000	4471.800000	49452.035358	20.000000
C:\Users\cware\Desktop\Steller20November\TagTesting20Nov2013\M8.DSG	11-1-2013	15:36:58	44719.000000	4471.900000	49454.250986	20.000000
C:\Users\cware\Desktop\Steller20November\TagTesting20Nov2013\M8.DSG	11-1-2013	15:36:58	44720.000000	4472.000000	49450.443231	20.000000
C:\Users\cware\Desktop\Steller20November\TagTesting20Nov2013\M8.DSG	11-1-2013	15:36:58	44721.000000	4472.100000	49452.683611	20.000000
C:\Users\cware\Desktop\Steller20November\TagTesting20Nov2013\M8.DSG	11-1-2013	15:36:58	44722.000000	4472.200000	49451.762998	20.000000
C:\Users\cware\Desktop\Steller20November\TagTesting20Nov2013\M8.DSG	11-1-2013	15:36:58	44723.000000	4472.300000	49451.364781	20.000000
C:\Users\cware\Desktop\Steller20November\TagTesting20Nov2013\M8.DSG	11-1-2013	15:36:58	44724.000000	4472.400000	49452.858451	20.000000
C:\Users\cware\Desktop\Steller20November\TagTesting20Nov2013\M8.DSG	11-1-2013	15:36:58	44725.000000	4472.500000	49451.291084	20.000000
C:\Users\cware\Desktop\Steller20November\TagTesting20Nov2013\M8.DSG	11-1-2013	15:36:58	44726.000000	4472.600000	49451.790916	20.000000
C:\Users\cware\Desktop\Steller20November\TagTesting20Nov2013\M8.DSG	11-1-2013	15:36:58	44727.000000	4472.700000	49448.157275	20.000000
C:\Users\cware\Desktop\Steller20November\TagTesting20Nov2013\M8.DSG	11-1-2013	15:36:58	44728.000000	4472.800000	49449.675506	20.000000
C:\Users\cware\Desktop\Steller20November\TagTesting20Nov2013\M8.DSG	11-1-2013	15:36:58	44729.000000	4472.900000	49448.629947	20.000000
C:\Users\cware\Desktop\Steller20November\TagTesting20Nov2013\M8.DSG	11-1-2013	15:36:58	44730.000000	4473.000000	49450.496994	20.000000
C:\Users\cware\Desktop\Steller20November\TagTesting20Nov2013\M8.DSG	11-1-2013	15:36:58	44731.000000	4473.100000	49450.397053	20.000000
C:\Users\cware\Desktop\Steller20November\TagTesting20Nov2013\M8.DSG	11-1-2013	15:36:58	44732.000000	4473.200000	49447.435073	20.000000
C:\Users\cware\Desktop\Steller20November\TagTesting20Nov2013\M8.DSG	11-1-2013	15:36:58	44733.000000	4473.300000	49452.612148	20.000000
C:\Users\cware\Desktop\Steller20November\TagTesting20Nov2013\M8.DSG	11-1-2013	15:36:58	44734.000000	4473.400000	49448.456140	20.000000
C:\Users\cware\Desktop\Steller20November\TagTesting20Nov2013\M8.DSG	11-1-2013	15:36:58	44735.000000	4473.500000	49449.025973	20.000000
C:\Users\cware\Desktop\Steller20November\TagTesting20Nov2013\M8.DSG	11-1-2013	15:36:58	44736.000000	4473.600000	49451.837696	20.000000
C:\Users\cware\Desktop\Steller20November\TagTesting20Nov2013\M8.DSG	11-1-2013	15:36:58	44737.000000	4473.700000	49452.282654	20.000000
C:\Users\cware\Desktop\Steller20November\TagTesting20Nov2013\M8.DSG	11-1-2013	15:36:58	44738.000000	4473.800000	49453.972142	20.000000
C:\Users\cware\Desktop\Steller20November\TagTesting20Nov2013\M8.DSG	11-1-2013	15:36:58	44739.000000	4473.900000	49452.700336	20.000000
C:\Users\cware\Desktop\Steller20November\TagTesting20Nov2013\M8.DSG	11-1-2013	15:36:58	44740.000000	4474.000000	49451.880093	20.000000
C:\Users\cware\Desktop\Steller20November\TagTesting20Nov2013\M8.DSG	11-1-2013	15:36:58	44741.000000	4474.100000	49452.682046	20.000000
C:\Users\cware\Desktop\Steller20November\TagTesting20Nov2013\M8.DSG	11-1-2013	15:36:58	44742.000000	4474.200000	49452.707804	20.000000
C:\Users\cware\Desktop\Steller20November\TagTesting20Nov2013\M8.DSG	11-1-2013	15:36:58	44743.000000	4474.300000	49451.737903	20.000000
C:\Users\cware\Desktop\Steller20November\TagTesting20Nov2013\M8.DSG	11-1-2013	15:36:58	44744.000000	4474.400000	49450.193779	20.000000
C:\Users\cware\Desktop\Steller20November\TagTesting20Nov2013\M8.DSG	11-1-2013	15:36:58	44745.000000	4474.500000	49454.245635	20.000000
C:\Users\cware\Desktop\Steller20November\TagTesting20Nov2013\M8.DSG	11-1-2013	15:36:58	44746.000000	4474.600000	49455.755950	20.000000
C:\Users\cware\Desktop\Steller20November\TagTesting20Nov2013\M8.DSG	11-1-2013	15:36:58	44747.000000	4474.700000	49407.944781	20.000000
C:\Users\cware\Desktop\Steller20November\TagTesting20Nov2013\M8.DSG	11-1-2013	15:36:58	44748.000000	4474.800000	49540.844177	20.000000
C:\Users\cware\Desktop\Steller20November\TagTesting20Nov2013\M8.DSG	11-1-2013	15:36:58	44749.000000	4474.900000	49498.829388	20.000000
C:\Users\cware\Desktop\Steller20November\TagTesting20Nov2013\M8.DSG	11-1-2013	15:36:58	44750.000000	4475.000000	49489.793072	20.000000
C:\Users\cware\Desktop\Steller20November\TagTesting20Nov2013\M8.DSG	11-1-2013	15:36:58	44751.000000	4475.100000	49503.672074	20.000000
C:\Users\cware\Desktop\Steller20November\TagTesting20Nov2013\M8.DSG	11-1-2013	15:36:58	44752.000000	4475.200000	49454.604855	20.000000
C:\Users\cware\Desktop\Steller20November\TagTesting20Nov2013\M8.DSG	11-1-2013	15:36:58	44753.000000	4475.300000	49449.378818	20.000000
C:\Users\cware\Desktop\Steller20November\TagTesting20Nov2013\M8.DSG	11-1-2013	15:36:58	44754.000000	4475.400000	49446.067294	20.000000
C:\Users\cware\Desktop\Steller20November\TagTesting20Nov2013\M8.DSG	11-1-2013	15:36:58	44755.000000	4475.500000	49496.546470	20.000000
C:\Users\cware\Desktop\Steller20November\TagTesting20Nov2013\M8.DSG	11-1-2013	15:36:58	44756.000000	4475.600000	49542.071817	20.000000
C:\Users\cware\Desktop\Steller20November\TagTesting20Nov2013\M8.DSG	11-1-2013	15:36:58	44757.000000	4475.700000	49615.300517	20.000000
C:\Users\cware\Desktop\Steller20November\TagTesting20Nov2013\M8.DSG	11-1-2013	15:36:58	44758.000000	4475.800000	49715.288020	20.000000
C:\Users\cware\Desktop\Steller20November\TagTesting20Nov2013\M8.DSG	11-1-2013	15:36:58	44759.000000	4475.900000	49774.926784	20.000000
C:\Users\cware\Desktop\Steller20November\TagTesting20Nov2013\M8.DSG	11-1-2013	15:36:58	44760.000000	4476.000000	49826.649911	20.000000
C:\Users\cware\Desktop\Steller20November\TagTesting20Nov2013\M8.DSG	11-1-2013	15:36:58	44761.000000	4476.100000	49868.342107	20.000000
C:\Users\cware\Desktop\Steller20November\TagTesting20Nov2013\M8.DSG	11-1-2013	15:36:58	44762.000000	4476.200000	49902.592483	20.000000
C:\Users\cware\Desktop\Steller20November\TagTesting20Nov2013\M8.DSG	11-1-2013	15:36:58	44763.000000	4476.300000	49952.597775	20.000000
C:\Users\cware\Desktop\Steller20November\TagTesting20Nov2013\M8.DSG	11-1-2013	15:36:58	44764.000000	4476.400000	49979.554827	20.000000
C:\Users\cware\Desktop\Steller20November\TagTesting20Nov2013\M8.DSG	11-1-2013	15:36:58	44765.000000	4476.500000	49998.546279	20.000000
C:\Users\cware\Desktop\Steller20November\TagTesting20Nov2013\M8.DSG	11-1-2013	15:36:58	44766.000000	4476.600000	50022.690540	20.000000
C:\Users\cware\Desktop\Steller20November\TagTesting20Nov2013\M8.DSG	11-1-2013	15:36:58	44767.000000	4476.700000	50037.226832	20.000000
C:\Users\cware\Desktop\Steller20November\TagTesting20Nov2013\M8.DSG	11-1-2013	15:36:58	44768.000000	4476.800000	50046.337275	20.000000
C:\Users\cware\Desktop\Steller20November\TagTesting20Nov2013\M8.DSG	11-1-2013	15:36:58	44769.000000	4476.900000	50041.358879	20.000000
C:\Users\cware\Desktop\Steller20November\TagTesting20Nov2013\M8.DSG	11-1-2013	15:36:58	44770.000000	4477.000000	50044.071874	20.000000
C:\Users\cware\Desktop\Steller20November\TagTesting20Nov2013\M8.DSG	11-1-2013	15:36:58	44771.000000	4477.100000	50039.964126	20.000000
C:\Users\cware\Desktop\Steller20November\TagTesting20Nov2013\M8.DSG	11-1-2013	15:36:58	44772.000000	4477.200000	50030.082744	20.000000
C:\Users\cware\Desktop\Steller20November\TagTesting20Nov2013\M8.DSG	11-1-2013	15:36:58	44773.000000	4477.300000	50012.236122	20.000000
C:\Users\cware\Desktop\Steller20November\TagTesting20Nov2013\M8.DSG	11-1-2013	15:36:58	44774.000000	4477.400000	49995.509101	20.000000
C:\Users\cware\Desktop\Steller20November\TagTesting20Nov2013\M8.DSG	11-1-2013	15:36:58	44775.000000	4477.500000	49977.288865	20.000000
C:\Users\cware\Desktop\Steller20November\TagTesting20Nov2013\M8.DSG	11-1-2013	15:36:58	44776.000000	4477.600000	49948.888651	20.000000
C:\Users\cware\Desktop\Steller20November\TagTesting20Nov2013\M8.DSG	11-1-2013	15:36:58	44777.000000	4477.700000	49925.516137	20.000000
C:\Users\cware\Desktop\Steller20November\TagTesting20Nov2013\M8.DSG	11-1-2013	15:36:58	44778.000000	4477.800000	49902.192749	20.000000
C:\Users\cware\Desktop\Steller20November\TagTesting20Nov2013\M8.DSG	11-1-2013	15:36:58	44779.000000	4477.900000	49877.127607	20.000000
C:\Users\cware\Desktop\Steller20November\TagTesting20Nov2013\M8.DSG	11-1-2013	15:36:58	44780.000000	4478.000000	49857.613483	20.000000
C:\Users\cware\Desktop\Steller20November\TagTesting20Nov2013\M8.DSG	11-1-2013	15:36:58	44781.000000	4478.100000	49832.423803	20.000000
C:\Users\cware\Desktop\Steller20November\TagTesting20Nov2013\M8.DSG	11-1-2013	15:36:58	44782.000000	4478.200000	49813.257601	20.000000
C:\Users\cware\Desktop\Steller20November\TagTesting20Nov2013\M8.DSG	11-1-2013	15:36:58	44783.000000	4478.300000	49783.861622	20.000000
C:\Users\cware\Desktop\Steller20November\TagTesting20Nov2013\M8.DSG	11-1-2013	15:36:58	44784.000000	4478.400000	49754.191623	20.000000
C:\Users\cware\Desktop\Steller20November\TagTesting20Nov2013\M8.DSG	11-1-2013	15:36:58	44785.000000	4478.500000	49728.702955	20.000000
C:\Users\cware\Desktop\Steller20November\TagTesting20Nov2013\M8.DSG	11-1-2013	15:36:58	44786.000000	4478.600000	49712.175025	20.000000
C:\Users\cware\Desktop\Steller20November\TagTesting20Nov2013\M8.DSG	11-1-2013	15:36:58	44787.000000	4478.700000	49675.137484	20.000000
C:\Users\cware\Desktop\Steller20November\TagTesting20Nov2013\M8.DSG	11-1-2013	15:36:58	44788.000000	4478.800000	49642.704782	20.000000
C:\Users\cware\Desktop\Steller20November\TagTesting20Nov2013\M8.DSG	11-1-2013	15:36:58	44789.000000	4478.900000	49617.316079	20.000000
C:\Users\cware\Desktop\Steller20November\TagTesting20Nov2013\M8.DSG	11-1-2013	15:36:58	44790.000000	4479.000000	49591.230295	20.000000
C:\Users\cware\Desktop\Steller20November\TagTesting20Nov2013\M8.DSG	11-1-2013	15:36:58	44791.000000	4479.100000	49568.380469	20.000000
C:\Users\cware\Desktop\Steller20November\TagTesting20Nov2013\M8.DSG	11-1-2013	15:36:58	44792.000000	4479.200000	49545.456035	20.000000
C:\Users\cware\Desktop\Steller20November\TagTesting20Nov2013\M8.DSG	11-1-2013	15:36:58	44793.000000	4479.300000	49517.926358	20.000000
C:\Users\cware\Desktop\Steller20November\TagTesting20Nov2013\M8.DSG	11-1-2013	15:36:58	44794.000000	4479.400000	49496.396061	20.000000
C:\Users\cware\Desktop\Steller20November\TagTesting20Nov2013\M8.DSG	11-1-2013	15:36:58	44795.000000	4479.500000	49472.201268	20.000000
C:\Users\cware\Desktop\Steller20November\TagTesting20Nov2013\M8.DSG	11-1-2013	15:36:58	44796.000000	4479.600000	49445.294287	20.000000
C:\Users\cware\Desktop\Steller20November\TagTesting20Nov2013\M8.DSG	11-1-2013	15:36:58	44797.000000	4479.700000	49444.144655	20.000000
C:\Users\cware\Desktop\Steller20November\TagTesting20Nov2013\M8.DSG	11-1-2013	15:36:58	44798.000000	4479.800000	49448.327019	20.000000
C:\Users\cware\Desktop\Steller20November\TagTesting20Nov2013\M8.DSG	11-1-2013	15:36:58	44799.000000	4479.900000	49447.657934	20.000000
C:\Users\cware\Desktop\Steller20November\TagTesting20Nov2013\M8.DSG	11-1-2013	15:36:58	44800.000000	4480.000000	49450.644735	20.000000
C:\Users\cware\Desktop\Steller20November\TagTesting20Nov2013\M8.DSG	11-1-2013	15:36:58	44801.000000	4480.100000	49451.516799	20.000000
C:\Users\cware\Desktop\Steller20November\TagTesting20Nov2013\M8.DSG	11-1-2013	15:36:58	44802.000000	4480.200000	49447.483641	20.000000
C:\Users\cware\Desktop\Steller20November\TagTesting20Nov2013\M8.DSG	11-1-2013	15:36:58	44803.000000	4480.300000	49447.658038	20.000000
C:\Users\cware\Desktop\Steller20November\TagTesting20Nov2013\M8.DSG	11-1-2013	15:36:58	44804.000000	4480.400000	49449.649418	20.000000
C:\Users\cware\Desktop\Steller20November\TagTesting20Nov2013\M8.DSG	11-1-2013	15:36:58	44805.000000	4480.500000	49447.980757	20.000000
C:\Users\cware\Desktop\Steller20November\TagTesting20Nov2013\M8.DSG	11-1-2013	15:36:58	44806.000000	4480.600000	49449.722920	20.000000
C:\Users\cware\Desktop\Steller20November\TagTesting20Nov2013\M8.DSG	11-1-2013	15:36:58	44807.000000	4480.700000	49453.157498	20.000000
C:\Users\cware\Desktop\Steller20November\TagTesting20Nov2013\M8.DSG	11-1-2013	15:36:58	44808.000000	4480.800000	49451.987320	20.000000
C:\Users\cware\Desktop\Steller20November\TagTesting20Nov2013\M8.DSG	11-1-2013	15:36:58	44809.000000	4480.900000	49451.439623	20.000000
C:\Users\cware\Desktop\Steller20November\TagTesting20Nov2013\M8.DSG	11-1-2013	15:36:58	44810.000000	4481.000000	49451.514674	20.000000
C:\Users\cware\Desktop\Steller20November\TagTesting20Nov2013\M8.DSG	11-1-2013	15:36:58	44811.000000	4481.100000	49452.288340	20.000000
C:\Users\cware\Desktop\Steller20November\TagTesting20Nov2013\M8.DSG	11-1-2013	15:36:58	44812.000000	4481.200000	49449.972766	20.000000
C:\Users\cware\Desktop\Steller20November\TagTesting20Nov2013\M8.DSG	11-1-2013	15:36:58	44813.000000	4481.300000	49455.797790	20.000000
C:\Users\cware\Desktop\Steller20November\TagTesting20Nov2013\M8.DSG	11-1-2013	15:36:58	44814.000000	4481.400000	49449.102814	20.000000
C:\Users\cware\Desktop\Steller20November\TagTesting20Nov2013\M8.DSG	11-1-2013	15:36:58	44815.000000	4481.500000	49453.931229	20.000000
C:\Users\cware\Desktop\Steller20November\TagTesting20Nov2013\M8.DSG	11-1-2013	15:36:58	44816.000000	4481.600000	49475.188711	20.000000
C:\Users\cware\Desktop\Steller20November\TagTesting20Nov2013\M8.DSG	11-1-2013	15:36:58	44817.000000	4481.700000	49494.828278	20.000000
C:\Users\cware\Desktop\Steller20November\TagTesting20Nov2013\M8.DSG	11-1-2013	15:36:58	44818.000000	4481.800000	49514.691707	20.000000
C:\Users\cware\Desktop\Steller20November\TagTesting20Nov2013\M8.DSG	11-1-2013	15:36:58	44819.000000	4481.900000	49543.267604	20.000000
C:\Users\cware\Desktop\Steller20November\TagTesting20Nov2013\M8.DSG	11-1-2013	15:36:58	44820.000000	4482.000000	49574.655123	20.000000
C:\Users\cware\Desktop\Steller20November\TagTesting20Nov2013\M8.DSG	11-1-2013	15:36:58	44821.000000	4482.100000	49598.401511	20.000000
C:\Users\cware\Desktop\Steller20November\TagTesting20Nov2013\M8.DSG	11-1-2013	15:36:58	44822.000000	4482.200000	49623.541624	20.000000
C:\Users\cware\Desktop\Steller20November\TagTesting20Nov2013\M8.DSG	11-1-2013	15:36:58	44823.000000	4482.300000	49634.867071	20.000000
C:\Users\cware\Desktop\Steller20November\TagTesting20Nov2013\M8.DSG	11-1-2013	15:36:58	44824.000000	4482.400000	49649.403186	20.000000
C:\Users\cware\Desktop\Steller20November\TagTesting20Nov2013\M8.DSG	11-1-2013	15:36:58	44825.000000	4482.500000	49665.309571	20.000000
C:\Users\cware\Desktop\Steller20November\TagTesting20Nov2013\M8.DSG	11-1-2013	15:36:58	44826.000000	4482.600000	49665.358713	20.000000
C:\Users\cware\Desktop\Steller20November\TagTesting20Nov2013\M8.DSG	11-1-2013	15:36:58	44827.000000	4482.700000	49670.461784	20.000000
C:\Users\cware\Desktop\Steller20November\TagTesting20Nov2013\M8.DSG	11-1-2013	15:36:58	44828.000000	4482.800000	49681.364548	20.000000
C:\Users\cware\Desktop\Steller20November\TagTesting20Nov2013\M8.DSG	11-1-2013	15:36:58	44829.000000	4482.900000	49683.405728	20.000000
C:\Users\cware\Desktop\Steller20November\TagTesting20Nov2013\M8.DSG	11-1-2013	15:36:58	44830.000000	4483.000000	49687.512844	20.000000
C:\Users\cware\Desktop\Steller20November\TagTesting20Nov2013\M8.DSG	11-1-2013	15:36:58	44831.000000	4483.100000	49688.383971	20.000000
C:\Users\cware\Desktop\Steller20November\TagTesting20Nov2013\M8.DSG	11-1-2013	15:36:58	44832.000000	4483.200000	49693.237763	20.000000
C:\Users\cware\Desktop\Steller20November\TagTesting20Nov2013\M8.DSG	11-1-2013	15:36:58	44833.000000	4483.300000	49691.420976	20.000000
C:\Users\cware\Desktop\Steller20November\TagTesting20Nov2013\M8.DSG	11-1-2013	15:36:58	44834.000000	4483.400000	49690.998253	20.000000
C:\Users\cware\Desktop\Steller20November\TagTesting20Nov2013\M8.DSG	11-1-2013	15:36:58	44835.000000	4483.500000	49698.838576	20.000000
C:\Users\cware\Desktop\Steller20November\TagTesting20Nov2013\M8.DSG	11-1-2013	15:36:58	44836.000000	4483.600000	49697.619642	20.000000
C:\Users\cware\Desktop\Steller20November\TagTesting20Nov2013\M8.DSG	11-1-2013	15:36:58	44837.000000	4483.700000	49694.931755	20.000000
C:\Users\cware\Desktop\Steller20November\TagTesting20Nov2013\M8.DSG	11-1-2013	15:36:58	44838.000000	4483.800000	49700.606387	20.000000
C:\Users\cware\Desktop\Steller20November\TagTesting20Nov2013\M8.DSG	11-1-2013	15:36:58	44839.000000	4483.900000	49692.019305	20.000000
C:\Users\cware\Desktop\Steller20November\TagTesting20Nov2013\M8.DSG	11-1-2013	15:36:58	44840.000000	4484.000000	49689.779528	20.000000
C:\Users\cware\Desktop\Steller20November\TagTesting20Nov2013\M8.DSG	11-1-2013	15:36:58	44841.000000	4484.100000	49687.738897	20.000000
C:\Users\cware\Desktop\Steller20November\TagTesting20Nov2013\M8.DSG	11-1-2013	15:36:58	44842.000000	4484.200000	49682.387251	20.000000
C:\Users\cware\Desktop\Steller20November\TagTesting20Nov2013\M8.DSG	11-1-2013	15:36:58	44843.000000	4484.300000	49691.422632	20.000000
C:\Users\cware\Desktop\Steller20November\TagTesting20Nov2013\M8.DSG	11-1-2013	15:36:58	44844.000000	4484.400000	49683.458033	20.000000
C:\Users\cware\Desktop\Steller20November\TagTesting20Nov2013\M8.DSG	11-1-2013	15:36:58	44845.000000	4484.500000	49674.846116	20.000000
C:\Users\cware\Desktop\Steller20November\TagTesting20Nov2013\M8.DSG	11-1-2013	15:36:58	44846.000000	4484.600000	49674.870911	20.000000
C:\Users\cware\Desktop\Steller20November\TagTesting20Nov2013\M8.DSG	11-1-2013	15:36:58	44847.000000	4484.700000	49670.689375	20.000000
C:\Users\cware\Desktop\Steller20November\TagTesting20Nov2013\M8.DSG	11-1-2013	15:36:58	44848.000000	4484.800000	49666.184030	20.000000
C:\Users\cware\Desktop\Steller20November\TagTesting20Nov2013\M8.DSG	11-1-2013	15:36:58	44849.000000	4484.900000	49651.498977	20.000000
C:\Users\cware\Desktop\Steller20November\TagTesting20Nov2013\M8.DSG	11-1-2013	15:36:58	44850.000000	4485.000000	49658.418719	20.000000
C:\Users\cware\Desktop\Steller20November\TagTesting20Nov2013\M8.DSG	11-1-2013	15:36:58	44851.000000	4485.100000	49649.308721	20.000000
C:\Users\cware\Desktop\Steller20November\TagTesting20Nov2013\M8.DSG	11-1-2013	15:36:58	44852.000000	4485.200000	49639.103792	20.000000
C:\Users\cware\Desktop\Steller20November\TagTesting20Nov2013\M8.DSG	11-1-2013	15:36:58	44853.000000	4485.300000	49630.641346	20.000000
C:\Users\cware\Desktop\Steller20November\TagTesting20Nov2013\M8.DSG	11-1-2013	15:36:58	44854.000000	4485.400000	49615.308010	20.000000
C:\Users\cware\Desktop\Steller20November\TagTesting20Nov2013\M8.DSG	11-1-2013	15:36:58	44855.000000	4485.500000	49593.154122	20.000000
C:\Users\cware\Desktop\Steller20November\TagTesting20Nov2013\M8.DSG	11-1-2013	15:36:58	44856.000000	4485.600000	49587.379960	20.000000
C:\Users\cware\Desktop\Steller20November\TagTesting20Nov2013\M8.DSG	11-1-2013	15:36:58	44857.000000	4485.700000	49574.735330	20.000000
C:\Users\cware\Desktop\Steller20November\TagTesting20Nov2013\M8.DSG	11-1-2013	15:36:58	44858.000000	4485.800000	49566.595823	20.000000
C:\Users\cware\Desktop\Steller20November\TagTesting20Nov2013\M8.DSG	11-1-2013	15:36:58	44859.000000	4485.900000	49553.553481	20.000000
C:\Users\cware\Desktop\Steller20November\TagTesting20Nov2013\M8.DSG	11-1-2013	15:36:58	44860.000000	4486.000000	49540.959327	20.000000
C:\Users\cware\Desktop\Steller20November\TagTesting20Nov2013\M8.DSG	11-1-2013	15:36:58	44861.000000	4486.100000	49528.762200	20.000000
C:\Users\cware\Desktop\Steller20November\TagTesting20Nov2013\M8.DSG	11-1-2013	15:36:58	44862.000000	4486.200000	49513.031517	20.000000
C:\Users\cware\Desktop\Steller20November\TagTesting20Nov2013\M8.DSG	11-1-2013	15:36:58	44863.000000	4486.300000	49498.121523	20.000000
C:\Users\cware\Desktop\Steller20November\TagTesting20Nov2013\M8.DSG	11-1-2013	15:36:58	44864.000000	4486.400000	49487.169577	20.000000
C:\Users\cware\Desktop\Steller20November\TagTesting20Nov2013\M8.DSG	11-1-2013	15:36:58	44865.000000	4486.500000	49475.719574	20.000000
C:\Users\cware\Desktop\Steller20November\TagTesting20Nov2013\M8.DSG	11-1-2013	15:36:58	44866.000000	4486.600000	49463.698046	20.000000
C:\Users\cware\Desktop\Steller20November\TagTesting20Nov2013\M8.DSG	11-1-2013	15:36:58	44867.000000	4486.700000	49448.310341	20.000000
C:\Users\cware\Desktop\Steller20November\TagTesting20Nov2013\M8.DSG	11-1-2013	15:36:58	44868.000000	4486.800000	49412.931208	20.000000
C:\Users\cware\Desktop\Steller20November\TagTesting20Nov2013\M8.DSG	11-1-2013	15:36:58	44869.000000	4486.900000	49382.933330	20.000000
C:\Users\cware\Desktop\Steller20November\TagTesting20Nov2013\M8.DSG	11-1-2013	15:36:58	44870.000000	4487.000000	49367.854128	20.000000
C:\Users\cware\Desktop\Steller20November\TagTesting20Nov2013\M8.DSG	11-1-2013	15:36:58	44871.000000	4487.100000	49418.442487	20.000000
C:\Users\cware\Desktop\Steller20November\TagTesting20Nov2013\M8.DSG	11-1-2013	15:36:58	44872.000000	4487.200000	49407.885365	20.000000
C:\Users\cware\Desktop\Steller20November\TagTesting20Nov2013\M8.DSG	11-1-2013	15:36:58	44873.000000	4487.300000	49384.311405	20.000000
C:\Users\cware\Desktop\Steller20November\TagTesting20Nov2013\M8.DSG	11-1-2013	15:36:58	44874.000000	4487.400000	49374.306997	20.000000
C:\Users\cware\Desktop\Steller20November\TagTesting20Nov2013\M8.DSG	11-1-2013	15:36:58	44875.000000	4487.500000	49388.249035	20.000000
C:\Users\cware\Desktop\Steller20November\TagTesting20Nov2013\M8.DSG	11-1-2013	15:36:58	44876.000000	4487.600000	49407.939922	20.000000
C:\Users\cware\Desktop\Steller20November\TagTesting20Nov2013\M8.DSG	11-1-2013	15:36:58	44877.000000	4487.700000	49422.227585	20.000000
C:\Users\cware\Desktop\Steller20November\TagTesting20Nov2013\M8.DSG	11-1-2013	15:36:58	44878.000000	4487.800000	49405.171511	20.000000
C:\Users\cware\Desktop\Steller20November\TagTesting20Nov2013\M8.DSG	11-1-2013	15:36:58	44879.000000	4487.900000	49378.855853	20.000000
C:\Users\cware\Desktop\Steller20November\TagTesting20Nov2013\M8.DSG	11-1-2013	15:36:58	44880.000000	4488.000000	49365.363917	20.000000
C:\Users\cware\Desktop\Steller20November\TagTesting20Nov2013\M8.DSG	11-1-2013	15:36:58	44881.000000	4488.100000	49363.361659	20.000000
C:\Users\cware\Desktop\Steller20November\TagTesting20Nov2013\M8.DSG	11-1-2013	15:36:58	44882.000000	4488.200000	49446.897862	20.000000
C:\Users\cware\Desktop\Steller20November\TagTesting20Nov2013\M8.DSG	11-1-2013	15:36:58	44883.000000	4488.300000	49448.766648	20.000000
C:\Users\cware\Desktop\Steller20November\TagTesting20Nov2013\M8.DSG	11-1-2013	15:36:58	44884.000000	4488.400000	49477.860352	20.000000
C:\Users\cware\Desktop\Steller20November\TagTesting20Nov2013\M8.DSG	11-1-2013	15:36:58	44885.000000	4488.500000	49485.355055	20.000000
C:\Users\cware\Desktop\Steller20November\TagTesting20Nov2013\M8.DSG	11-1-2013	15:36:58	44886.000000	4488.600000	49496.980459	20.000000
C:\Users\cware\Desktop\Steller20November\TagTesting20Nov2013\M8.DSG	11-1-2013	15:36:58	44887.000000	4488.700000	49507.834509	20.000000
C:\Users\cware\Desktop\Steller20November\TagTesting20Nov2013\M8.DSG	11-1-2013	15:36:58	44888.000000	4488.800000	49519.855216	20.000000
C:\Users\cware\Desktop\Steller20November\TagTesting20Nov2013\M8.DSG	11-1-2013	15:36:58	44889.000000	4488.900000	49522.666274	20.000000
C:\Users\cware\Desktop\Steller20November\TagTesting20Nov2013\M8.DSG	11-1-2013	15:36:58	44890.000000	4489.000000	49526.002700	20.000000
C:\Users\cware\Desktop\Steller20November\TagTesting20Nov2013\M8.DSG	11-1-2013	15:36:58	44891.000000	4489.100000	49531.253736	20.000000
C:\Users\cware\Desktop\Steller20November\TagTesting20Nov2013\M8.DSG	11-1-2013	15:36:58	44892.000000	4489.200000	49543.428142	20.000000
C:\Users\cware\Desktop\Steller20November\TagTesting20Nov2013\M8.DSG	11-1-2013	15:36:58	44893.000000	4489.300000	49566.728702	20.000000
C:\Users\cware\Desktop\Steller20November\TagTesting20Nov2013\M8.DSG	11-1-2013	15:36:58	44894.000000	4489.400000	49591.322111	20.000000
C:\Users\cware\Desktop\Steller20November\TagTesting20Nov2013\M8.DSG	11-1-2013	15:36:58	44895.000000	4489.500000	49623.058252	20.000000
C:\Users\cware\Desktop\Steller20November\TagTesting20Nov2013\M8.DSG	11-1-2013	15:36:58	44896.000000	4489.600000	49657.955815	20.000000
C:\Users\cware\Desktop\Steller20November\TagTesting20Nov2013\M8.DSG	11-1-2013	15:36:58	44897.000000	4489.700000	49679.486703	20.000000
C:\Users\cware\Desktop\Steller20November\TagTesting20Nov2013\M8.DSG	11-1-2013	15:36:58	44898.000000	4489.800000	49697.209109	20.000000
C:\Users\cware\Desktop\Steller20November\TagTesting20Nov2013\M8.DSG	11-1-2013	15:36:58	44899.000000	4489.900000	49717.993137	20.000000
C:\Users\cware\Desktop\Steller20November\TagTesting20Nov2013\M8.DSG	11-1-2013	15:36:58	44900.000000	4490.000000	49735.566747	20.000000
C:\Users\cware\Desktop\Steller20November\TagTesting20Nov2013\M8.DSG	11-1-2013	15:36:58	44901.000000	4490.100000	49743.507186	20.000000
C:\Users\cware\Desktop\Steller20November\TagTesting20Nov2013\M8.DSG	11-1-2013	15:36:58	44902.000000	4490.200000	49763.918086	20.000000
C:\Users\cware\Desktop\Steller20November\TagTesting20Nov2013\M8.DSG	11-1-2013	15:36:58	44903.000000	4490.300000	49773.077976	20.000000
C:\Users\cware\Desktop\Steller20November\TagTesting20Nov2013\M8.DSG	11-1-2013	15:36:58	44904.000000	4490.400000	49780.421342	20.000000
C:\Users\cware\Desktop\Steller20November\TagTesting20Nov2013\M8.DSG	11-1-2013	15:36:58	44905.000000	4490.500000	49793.016093	20.000000
C:\Users\cware\Desktop\Steller20November\TagTesting20Nov2013\M8.DSG	11-1-2013	15:36:58	44906.000000	4490.600000	49806.357905	20.000000
C:\Users\cware\Desktop\Steller20November\TagTesting20Nov2013\M8.DSG	11-1-2013	15:36:58	44907.000000	4490.700000	49823.084891	20.000000
C:\Users\cware\Desktop\Steller20November\TagTesting20Nov2013\M8.DSG	11-1-2013	15:36:58	44908.000000	4490.800000	49832.518836	20.000000
C:\Users\cware\Desktop\Steller20November\TagTesting20Nov2013\M8.DSG	11-1-2013	15:36:58	44909.000000	4490.900000	49838.741672	20.000000
C:\Users\cware\Desktop\Steller20November\TagTesting20Nov2013\M8.DSG	11-1-2013	15:36:58	44910.000000	4491.000000	49856.563818	20.000000
C:\Users\cware\Desktop\Steller20November\TagTesting20Nov2013\M8.DSG	11-1-2013	15:36:58	44911.000000	4491.100000	49859.974010	20.000000
C:\Users\cware\Desktop\Steller20November\TagTesting20Nov2013\M8.DSG	11-1-2013	15:36:58	44912.000000	4491.200000	49866.371284	20.000000
C:\Users\cware\Desktop\Steller20November\TagTesting20Nov2013\M8.DSG	11-1-2013	15:36:58	44913.000000	4491.300000	49868.611825	20.000000
C:\Users\cware\Desktop\Steller20November\TagTesting20Nov2013\M8.DSG	11-1-2013	15:36:58	44914.000000	4491.400000	49862.264394	20.000000
C:\Users\cware\Desktop\Steller20November\TagTesting20Nov2013\M8.DSG	11-1-2013	15:36:58	44915.000000	4491.500000	49860.049300	20.000000
C:\Users\cware\Desktop\Steller20November\TagTesting20Nov2013\M8.DSG	11-1-2013	15:36:58	44916.000000	4491.600000	49854.474061	20.000000
C:\Users\cware\Desktop\Steller20November\TagTesting20Nov2013\M8.DSG	11-1-2013	15:36:58	44917.000000	4491.700000	49842.526540	20.000000
C:\Users\cware\Desktop\Steller20November\TagTesting20Nov2013\M8.DSG	11-1-2013	15:36:58	44918.000000	4491.800000	49825.526040	20.000000
C:\Users\cware\Desktop\Steller20November\TagTesting20Nov2013\M8.DSG	11-1-2013	15:36:58	44919.000000	4491.900000	49806.957865	20.000000
C:\Users\cware\Desktop\Steller20November\TagTesting20Nov2013\M8.DSG	11-1-2013	15:36:58	44920.000000	4492.000000	49791.002894	20.000000
C:\Users\cware\Desktop\Steller20November\TagTesting20Nov2013\M8.DSG	11-1-2013	15:36:58	44921.000000	4492.100000	49774.799246	20.000000
C:\Users\cware\Desktop\Steller20November\TagTesting20Nov2013\M8.DSG	11-1-2013	15:36:58	44922.000000	4492.200000	49754.339220	20.000000
C:\Users\cware\Desktop\Steller20November\TagTesting20Nov2013\M8.DSG	11-1-2013	15:36:58	44923.000000	4492.300000	49728.054505	20.000000
C:\Users\cware\Desktop\Steller20November\TagTesting20Nov2013\M8.DSG	11-1-2013	15:36:58	44924.000000	4492.400000	49704.259152	20.000000
C:\Users\cware\Desktop\Steller20November\TagTesting20Nov2013\M8.DSG	11-1-2013	15:36:58	44925.000000	4492.500000	49681.359716	20.000000
C:\Users\cware\Desktop\Steller20November\TagTesting20Nov2013\M8.DSG	11-1-2013	15:36:58	44926.000000	4492.600000	49659.754470	20.000000
C:\Users\cware\Desktop\Steller20November\TagTesting20Nov2013\M8.DSG	11-1-2013	15:36:58	44927.000000	4492.700000	49638.174259	20.000000
C:\Users\cware\Desktop\Steller20November\TagTesting20Nov2013\M8.DSG	11-1-2013	15:36:58	44928.000000	4492.800000	49620.352400	20.000000
C:\Users\cware\Desktop\Steller20November\TagTesting20Nov2013\M8.DSG	11-1-2013	15:36:58	44929.000000	4492.900000	49601.435696	20.000000
C:\Users\cware\Desktop\Steller20November\TagTesting20Nov2013\M8.DSG	11-1-2013	15:36:58	44930.000000	4493.000000	49580.502275	20.000000
C:\Users\cware\Desktop\Steller20November\TagTesting20Nov2013\M8.DSG	11-1-2013	15:36:58	44931.000000	4493.100000	49556.706612	20.000000
C:\Users\cware\Desktop\Steller20November\TagTesting20Nov2013\M8.DSG	11-1-2013	15:36:58	44932.000000	4493.200000	49531.467541	20.000000
C:\Users\cware\Desktop\Steller20November\TagTesting20Nov2013\M8.DSG	11-1-2013	15:36:58	44933.000000	4493.300000	49519.245962	20.000000
C:\Users\cware\Desktop\Steller20November\TagTesting20Nov2013\M8.DSG	11-1-2013	15:36:58	44934.000000	4493.400000	49520.341594	20.000000
C:\Users\cware\Desktop\Steller20November\TagTesting20Nov2013\M8.DSG	11-1-2013	15:36:58	44935.000000	4493.500000	49494.355655	20.000000
C:\Users\cware\Desktop\Steller20November\TagTesting20Nov2013\M8.DSG	11-1-2013	15:36:58	44936.000000	4493.600000	49495.873995	20.000000
C:\Users\cware\Desktop\Steller20November\TagTesting20Nov2013\M8.DSG	11-1-2013	15:36:58	44937.000000	4493.700000	49459.906802	20.000000
C:\Users\cware\Desktop\Steller20November\TagTesting20Nov2013\M8.DSG	11-1-2013	15:36:58	44938.000000	4493.800000	49433.197980	20.000000
C:\Users\cware\Desktop\Steller20November\TagTesting20Nov2013\M8.DSG	11-1-2013	15:36:58	44939.000000	4493.900000	49451.591677	20.000000
C:\Users\cware\Desktop\Steller20November\TagTesting20Nov2013\M8.DSG	11-1-2013	15:36:58	44940.000000	4494.000000	49452.488116	20.000000
C:\Users\cware\Desktop\Steller20November\TagTesting20Nov2013\M8.DSG	11-1-2013	15:36:58	44941.000000	4494.100000	49453.334747	20.000000
C:\Users\cware\Desktop\Steller20November\TagTesting20Nov2013\M8.DSG	11-1-2013	15:36:58	44942.000000	4494.200000	49450.199014	20.000000
C:\Users\cware\Desktop\Steller20November\TagTesting20Nov2013\M8.DSG	11-1-2013	15:36:58	44943.000000	4494.300000	49452.066231	20.000000
C:\Users\cware\Desktop\Steller20November\TagTesting20Nov2013\M8.DSG	11-1-2013	15:36:58	44944.000000	4494.400000	49450.074837	20.000000
C:\Users\cware\Desktop\Steller20November\TagTesting20Nov2013\M8.DSG	11-1-2013	15:36:58	44945.000000	4494.500000	49453.858450	20.000000
C:\Users\cware\Desktop\Steller20November\TagTesting20Nov2013\M8.DSG	11-1-2013	15:36:58	44946.000000	4494.600000	49450.547765	20.000000
C:\Users\cware\Desktop\Steller20November\TagTesting20Nov2013\M8.DSG	11-1-2013	15:36:58	44947.000000	4494.700000	49450.847272	20.000000
C:\Users\cware\Desktop\Steller20November\TagTesting20Nov2013\M8.DSG	11-1-2013	15:36:58	44948.000000	4494.800000	49450.026118	20.000000
C:\Users\cware\Desktop\Steller20November\TagTesting20Nov2013\M8.DSG	11-1-2013	15:36:58	44949.000000	4494.900000	49454.157992	20.000000
C:\Users\cware\Desktop\Steller20November\TagTesting20Nov2013\M8.DSG	11-1-2013	15:36:58	44950.000000	4495.000000	49452.042719	20.000000
C:\Users\cware\Desktop\Steller20November\TagTesting20Nov2013\M8.DSG	11-1-2013	15:36:58	44951.000000	4495.100000	49450.076338	20.000000
C:\Users\cware\Desktop\Steller20November\TagTesting20Nov2013\M8.DSG	11-1-2013	15:36:58	44952.000000	4495.200000	49453.088495	20.000000
C:\Users\cware\Desktop\Steller20November\TagTesting20Nov2013\M8.DSG	11-1-2013	15:36:58	44953.000000	4495.300000	49451.296667	20.000000
C:\Users\cware\Desktop\Steller20November\TagTesting20Nov2013\M8.DSG	11-1-2013	15:36:58	44954.000000	4495.400000	49452.442011	20.000000
C:\Users\cware\Desktop\Steller20November\TagTesting20Nov2013\M8.DSG	11-1-2013	15:36:58	44955.000000	4495.500000	49452.591470	20.000000
C:\Users\cware\Desktop\Steller20November\TagTesting20Nov2013\M8.DSG	11-1-2013	15:36:58	44956.000000	4495.600000	49452.093859	20.000000
C:\Users\cware\Desktop\Steller20November\TagTesting20Nov2013\M8.DSG	11-1-2013	15:36:58	44957.000000	4495.700000	49450.849523	20.000000
C:\Users\cware\Desktop\Steller20November\TagTesting20Nov2013\M8.DSG	11-1-2013	15:36:58	44958.000000	4495.800000	49451.198222	20.000000
C:\Users\cware\Desktop\Steller20November\TagTesting20Nov2013\M8.DSG	11-1-2013	15:36:58	44959.000000	4495.900000	49449.903966	20.000000
C:\Users\cware\Desktop\Steller20November\TagTesting20Nov2013\M8.DSG	11-1-2013	15:36:58	44960.000000	4496.000000	49452.741822	20.000000
C:\Users\cware\Desktop\Steller20November\TagTesting20Nov2013\M8.DSG	11-1-2013	15:36:58	44961.000000	4496.100000	49453.464050	20.000000
C:\Users\cware\Desktop\Steller20November\TagTesting20Nov2013\M8.DSG	11-1-2013	15:36:58	44962.000000	4496.200000	49451.224154	20.000000
C:\Users\cware\Desktop\Steller20November\TagTesting20Nov2013\M8.DSG	11-1-2013	15:36:58	44963.000000	4496.300000	49452.568569	20.000000
C:\Users\cware\Desktop\Steller20November\TagTesting20Nov2013\M8.DSG	11-1-2013	15:36:58	44964.000000	4496.400000	49456.277419	20.000000
C:\Users\cware\Desktop\Steller20November\TagTesting20Nov2013\M8.DSG	11-1-2013	15:36:58	44965.000000	4496.500000	49451.921734	20.000000
C:\Users\cware\Desktop\Steller20November\TagTesting20Nov2013\M8.DSG	11-1-2013	15:36:58	44966.000000	4496.600000	49454.859241	20.000000
C:\Users\cware\Desktop\Steller20November\TagTesting20Nov2013\M8.DSG	11-1-2013	15:36:58	44967.000000	4496.700000	49455.481701	20.000000
C:\Users\cware\Desktop\Steller20November\TagTesting20Nov2013\M8.DSG	11-1-2013	15:36:58	44968.000000	4496.800000	49452.469847	20.000000
C:\Users\cware\Desktop\Steller20November\TagTesting20Nov2013\M8.DSG	11-1-2013	15:36:58	44969.000000	4496.900000	49452.644218	20.000000
C:\Users\cware\Desktop\Steller20November\TagTesting20Nov2013\M8.DSG	11-1-2013	15:36:58	44970.000000	4497.000000	49449.757144	20.000000
C:\Users\cware\Desktop\Steller20November\TagTesting20Nov2013\M8.DSG	11-1-2013	15:36:58	44971.000000	4497.100000	49453.889217	20.000000
C:\Users\cware\Desktop\Steller20November\TagTesting20Nov2013\M8.DSG	11-1-2013	15:36:58	44972.000000	4497.200000	49450.280496	20.000000
C:\Users\cware\Desktop\Steller20November\TagTesting20Nov2013\M8.DSG	11-1-2013	15:36:58	44973.000000	4497.300000	49451.774058	20.000000
C:\Users\cware\Desktop\Steller20November\TagTesting20Nov2013\M8.DSG	11-1-2013	15:36:58	44974.000000	4497.400000	49451.998423	20.000000
C:\Users\cware\Desktop\Steller20November\TagTesting20Nov2013\M8.DSG	11-1-2013	15:36:58	44975.000000	4497.500000	49451.575095	20.000000
C:\Users\cware\Desktop\Steller20November\TagTesting20Nov2013\M8.DSG	11-1-2013	15:36:58	44976.000000	4497.600000	49453.740882	20.000000
C:\Users\cware\Desktop\Steller20November\TagTesting20Nov2013\M8.DSG	11-1-2013	15:36:58	44977.000000	4497.700000	49450.082127	20.000000
C:\Users\cware\Desktop\Steller20November\TagTesting20Nov2013\M8.DSG	11-1-2013	15:36:58	44978.000000	4497.800000	49453.641722	20.000000
C:\Users\cware\Desktop\Steller20November\TagTesting20Nov2013\M8.DSG	11-1-2013	15:36:58	44979.000000	4497.900000	49453.691972	20.000000
C:\Users\cware\Desktop\Steller20November\TagTesting20Nov2013\M8.DSG	11-1-2013	15:36:58	44980.000000	4498.000000	49453.169465	20.000000
C:\Users\cware\Desktop\Steller20November\TagTesting20Nov2013\M8.DSG	11-1-2013	15:36:58	44981.000000	4498.100000	49451.925138	20.000000
C:\Users\cware\Desktop\Steller20November\TagTesting20Nov2013\M8.DSG	11-1-2013	15:36:58	44982.000000	4498.200000	49452.348146	20.000000
C:\Users\cware\Desktop\Steller20November\TagTesting20Nov2013\M8.DSG	11-1-2013	15:36:58	44983.000000	4498.300000	49452.547712	20.000000
C:\Users\cware\Desktop\Steller20November\TagTesting20Nov2013\M8.DSG	11-1-2013	15:36:58	44984.000000	4498.400000	49454.364848	20.000000
C:\Users\cware\Desktop\Steller20November\TagTesting20Nov2013\M8.DSG	11-1-2013	15:36:58	44985.000000	4498.500000	49453.692909	20.000000
C:\Users\cware\Desktop\Steller20November\TagTesting20Nov2013\M8.DSG	11-1-2013	15:36:58	44986.000000	4498.600000	49453.568705	20.000000
C:\Users\cware\Desktop\Steller20November\TagTesting20Nov2013\M8.DSG	11-1-2013	15:36:58	44987.000000	4498.700000	49452.299340	20.000000
C:\Users\cware\Desktop\Steller20November\TagTesting20Nov2013\M8.DSG	11-1-2013	15:36:58	44988.000000	4498.800000	49452.000757	20.000000
C:\Users\cware\Desktop\Steller20November\TagTesting20Nov2013\M8.DSG	11-1-2013	15:36:58	44989.000000	4498.900000	49452.996465	20.000000
C:\Users\cware\Desktop\Steller20November\TagTesting20Nov2013\M8.DSG	11-1-2013	15:36:58	44990.000000	4499.000000	49451.603065	20.000000
C:\Users\cware\Desktop\Steller20November\TagTesting20Nov2013\M8.DSG	11-1-2013	15:36:58	44991.000000	4499.100000	49453.270716	20.000000
C:\Users\cware\Desktop\Steller20November\TagTesting20Nov2013\M8.DSG	11-1-2013	15:36:58	44992.000000	4499.200000	49451.627895	20.000000
C:\Users\cware\Desktop\Steller20November\TagTesting20Nov2013\M8.DSG	11-1-2013	15:36:58	44993.000000	4499.300000	49454.067683	20.000000
C:\Users\cware\Desktop\Steller20November\TagTesting20Nov2013\M8.DSG	11-1-2013	15:36:58	44994.000000	4499.400000	49453.071970	20.000000
C:\Users\cware\Desktop\Steller20November\TagTesting20Nov2013\M8.DSG	11-1-2013	15:36:58	44995.000000	4499.500000	49451.504013	20.000000
C:\Users\cware\Desktop\Steller20November\TagTesting20Nov2013\M8.DSG	11-1-2013	15:36:58	44996.000000	4499.600000	49453.694622	20.000000
C:\Users\cware\Desktop\Steller20November\TagTesting20Nov2013\M8.DSG	11-1-2013	15:36:58	44997.000000	4499.700000	49450.832199	20.000000
C:\Users\cware\Desktop\Steller20November\TagTesting20Nov2013\M8.DSG	11-1-2013	15:36:58	44998.000000	4499.800000	49454.938992	20.000000
C:\Users\cware\Desktop\Steller20November\TagTesting20Nov2013\M8.DSG	11-1-2013	15:36:58	44999.000000	4499.900000	49455.287869	20.000000
C:\Users\cware\Desktop\Steller20November\TagTesting20Nov2013\M8.DSG	11-1-2013	15:36:58	45000.000000	4500.000000	49449.861660	20.000000
C:\Users\cware\Desktop\Steller20November\TagTesting20Nov2013\M8.DSG	11-1-2013	15:36:58	45001.000000	4500.100000	49453.769455	20.000000
C:\Users\cware\Desktop\Steller20November\TagTesting20Nov2013\M8.DSG	11-1-2013	15:36:58	45002.000000	4500.200000	49449.189959	20.000000
C:\Users\cware\Desktop\Steller20November\TagTesting20Nov2013\M8.DSG	11-1-2013	15:36:58	45003.000000	4500.300000	49452.425633	20.000000
C:\Users\cware\Desktop\Steller20November\TagTesting20Nov2013\M8.DSG	11-1-2013	15:36:58	45004.000000	4500.400000	49453.595882	20.000000
C:\Users\cware\Desktop\Steller20November\TagTesting20Nov2013\M8.DSG	11-1-2013	15:36:58	45005.000000	4500.500000	49452.202235	20.000000
C:\Users\cware\Desktop\Steller20November\TagTesting20Nov2013\M8.DSG	11-1-2013	15:36:58	45006.000000	4500.600000	49452.998694	20.000000
C:\Users\cware\Desktop\Steller20November\TagTesting20Nov2013\M8.DSG	11-1-2013	15:36:58	45007.000000	4500.700000	49453.173321	20.000000
C:\Users\cware\Desktop\Steller20November\TagTesting20Nov2013\M8.DSG	11-1-2013	15:36:58	45008.000000	4500.800000	49453.621367	20.000000
C:\Users\cware\Desktop\Steller20November\TagTesting20Nov2013\M8.DSG	11-1-2013	15:36:58	45009.000000	4500.900000	49454.641970	20.000000
C:\Users\cware\Desktop\Steller20November\TagTesting20Nov2013\M8.DSG	11-1-2013	15:36:58	45010.000000	4501.000000	49453.123621	20.000000
C:\Users\cware\Desktop\Steller20November\TagTesting20Nov2013\M8.DSG	11-1-2013	15:36:58	45011.000000	4501.100000	49452.501416	20.000000
C:\Users\cware\Desktop\Steller20November\TagTesting20Nov2013\M8.DSG	11-1-2013	15:36:58	45012.000000	4501.200000	49452.899971	20.000000
C:\Users\cware\Desktop\Steller20November\TagTesting20Nov2013\M8.DSG	11-1-2013	15:36:58	45013.000000	4501.300000	49452.128464	20.000000
C:\Users\cware\Desktop\Steller20November\TagTesting20Nov2013\M8.DSG	11-1-2013	15:36:58	45014.000000	4501.400000	49453.049222	20.000000
C:\Users\cware\Desktop\Steller20November\TagTesting20Nov2013\M8.DSG	11-1-2013	15:36:58	45015.000000	4501.500000	49452.551819	20.000000
C:\Users\cware\Desktop\Steller20November\TagTesting20Nov2013\M8.DSG	11-1-2013	15:36:58	45016.000000	4501.600000	49453.273388	20.000000
C:\Users\cware\Desktop\Steller20November\TagTesting20Nov2013\M8.DSG	11-1-2013	15:36:58	45017.000000	4501.700000	49450.560554	20.000000
C:\Users\cware\Desktop\Steller20November\TagTesting20Nov2013\M8.DSG	11-1-2013	15:36:58	45018.000000	4501.800000	49454.319268	20.000000
C:\Users\cware\Desktop\Steller20November\TagTesting20Nov2013\M8.DSG	11-1-2013	15:36:58	45019.000000	4501.900000	49451.332538	20.000000
C:\Users\cware\Desktop\Steller20November\TagTesting20Nov2013\M8.DSG	11-1-2013	15:36:58	45020.000000	4502.000000	49453.249338	20.000000
[truncated: 3,377 more rows]
