# Supplementary material for: Averaged Propulsive Body Acceleration (APBA) Can Be Calculated from Biologging Tags That Incorporate Gyroscopes and Accelerometers to Estimate Swimming Speed, Hydrodynamic Drag and Energy Expenditure for Steller Sea Lions
Source: PLoS One. 2016 Jun 10;11(6):e0157326. doi: 10.1371/journal.pone.0157326 (PMC4902303; doi:10.1371/journal.pone.0157326)
Supplement: S4 Data — Same components as S2. (ZIP) [file pone.0157326.s004.zip › SitkaNov_20/Ms9_INER_20_11_13.csv]

FileName	FileDate	FileTime	Sample	Time from Start (s)	AccelIntX	AccelIntY	AccelIntZ	MagX	MagY	MagZ	GyroX	GyroY	GyroZ
C:\Users\cware\Desktop\Steller20November\TagTesting20Nov2013\M9.DSG	11-1-2013	15:36:58	193571.000000	3871.420000	0.152344	0.109375	-1.148438	0.088073	0.275229	0.623853	-25.848389	1.724243	-0.183105
C:\Users\cware\Desktop\Steller20November\TagTesting20Nov2013\M9.DSG	11-1-2013	15:36:58	193572.000000	3871.440000	0.132813	0.128906	-1.132813	0.086239	0.270642	0.623853	-22.781372	4.348755	0.686646
C:\Users\cware\Desktop\Steller20November\TagTesting20Nov2013\M9.DSG	11-1-2013	15:36:58	193573.000000	3871.460000	0.136719	0.125000	-1.152344	0.085321	0.268807	0.622936	-21.392822	3.372192	0.366211
C:\Users\cware\Desktop\Steller20November\TagTesting20Nov2013\M9.DSG	11-1-2013	15:36:58	193574.000000	3871.480000	0.148438	0.132813	-1.148438	0.085321	0.265138	0.623853	-20.339966	1.235962	-0.320435
C:\Users\cware\Desktop\Steller20November\TagTesting20Nov2013\M9.DSG	11-1-2013	15:36:58	193575.000000	3871.500000	0.125000	0.152344	-1.156250	0.084404	0.261468	0.624771	-16.479492	-3.707886	-1.403809
C:\Users\cware\Desktop\Steller20November\TagTesting20Nov2013\M9.DSG	11-1-2013	15:36:58	193576.000000	3871.520000	0.117188	0.160156	-1.152344	0.083486	0.257798	0.626606	-12.847900	6.835938	-1.174927
C:\Users\cware\Desktop\Steller20November\TagTesting20Nov2013\M9.DSG	11-1-2013	15:36:58	193577.000000	3871.540000	0.113281	0.167969	-1.152344	0.083486	0.259633	0.623853	-11.276245	6.271362	-2.487183
C:\Users\cware\Desktop\Steller20November\TagTesting20Nov2013\M9.DSG	11-1-2013	15:36:58	193578.000000	3871.560000	0.121094	0.152344	-1.152344	0.080734	0.256881	0.622936	-7.324219	1.754761	-2.502441
C:\Users\cware\Desktop\Steller20November\TagTesting20Nov2013\M9.DSG	11-1-2013	15:36:58	193579.000000	3871.580000	0.144531	0.136719	-1.121094	0.080734	0.257798	0.625688	-8.132935	2.105713	-2.182007
C:\Users\cware\Desktop\Steller20November\TagTesting20Nov2013\M9.DSG	11-1-2013	15:36:58	193580.000000	3871.600000	0.140625	0.121094	-1.140625	0.077982	0.257798	0.623853	-7.736206	3.936768	-2.304077
C:\Users\cware\Desktop\Steller20November\TagTesting20Nov2013\M9.DSG	11-1-2013	15:36:58	193581.000000	3871.620000	0.140625	0.121094	-1.140625	0.077982	0.256881	0.623853	-5.508423	5.950928	-1.068115
C:\Users\cware\Desktop\Steller20November\TagTesting20Nov2013\M9.DSG	11-1-2013	15:36:58	193582.000000	3871.640000	0.156250	0.152344	-1.136719	0.076147	0.257798	0.622936	-3.219604	-0.732422	-2.426147
C:\Users\cware\Desktop\Steller20November\TagTesting20Nov2013\M9.DSG	11-1-2013	15:36:58	193583.000000	3871.660000	0.148438	0.148438	-1.132813	0.075229	0.256881	0.622936	-1.266479	3.952026	-2.441406
C:\Users\cware\Desktop\Steller20November\TagTesting20Nov2013\M9.DSG	11-1-2013	15:36:58	193584.000000	3871.680000	0.171875	0.132813	-1.101563	0.074312	0.258716	0.622936	1.358032	-1.296997	-3.326416
C:\Users\cware\Desktop\Steller20November\TagTesting20Nov2013\M9.DSG	11-1-2013	15:36:58	193585.000000	3871.700000	0.152344	0.136719	-1.109375	0.075229	0.259633	0.623853	2.441406	1.022339	-3.326416
C:\Users\cware\Desktop\Steller20November\TagTesting20Nov2013\M9.DSG	11-1-2013	15:36:58	193586.000000	3871.720000	0.160156	0.128906	-1.128906	0.073394	0.261468	0.622936	3.677368	-0.640869	-3.433228
C:\Users\cware\Desktop\Steller20November\TagTesting20Nov2013\M9.DSG	11-1-2013	15:36:58	193587.000000	3871.740000	0.152344	0.132813	-1.136719	0.073394	0.263303	0.622018	4.333496	0.045776	-3.494263
C:\Users\cware\Desktop\Steller20November\TagTesting20Nov2013\M9.DSG	11-1-2013	15:36:58	193588.000000	3871.760000	0.140625	0.105469	-1.121094	0.074312	0.266972	0.621101	4.562378	0.396729	-4.074097
C:\Users\cware\Desktop\Steller20November\TagTesting20Nov2013\M9.DSG	11-1-2013	15:36:58	193589.000000	3871.780000	0.167969	0.101563	-1.117188	0.074312	0.267890	0.622018	5.477905	-3.784180	-4.562378
C:\Users\cware\Desktop\Steller20November\TagTesting20Nov2013\M9.DSG	11-1-2013	15:36:58	193590.000000	3871.800000	0.156250	0.093750	-1.136719	0.074312	0.269725	0.620183	6.744385	-4.562378	-3.875732
C:\Users\cware\Desktop\Steller20November\TagTesting20Nov2013\M9.DSG	11-1-2013	15:36:58	193591.000000	3871.820000	0.148438	0.113281	-1.148438	0.074312	0.272477	0.621101	8.163452	-3.936768	-3.875732
C:\Users\cware\Desktop\Steller20November\TagTesting20Nov2013\M9.DSG	11-1-2013	15:36:58	193592.000000	3871.840000	0.148438	0.109375	-1.136719	0.072477	0.272477	0.620183	8.850098	-3.707886	-4.058838
C:\Users\cware\Desktop\Steller20November\TagTesting20Nov2013\M9.DSG	11-1-2013	15:36:58	193593.000000	3871.860000	0.152344	0.093750	-1.132813	0.075229	0.277982	0.619266	9.246826	-4.058838	-3.463745
C:\Users\cware\Desktop\Steller20November\TagTesting20Nov2013\M9.DSG	11-1-2013	15:36:58	193594.000000	3871.880000	0.152344	0.093750	-1.148438	0.076147	0.279817	0.619266	6.896973	-5.462646	-3.906250
C:\Users\cware\Desktop\Steller20November\TagTesting20Nov2013\M9.DSG	11-1-2013	15:36:58	193595.000000	3871.900000	0.128906	0.089844	-1.136719	0.073394	0.284404	0.619266	7.690430	-2.838135	-3.875732
C:\Users\cware\Desktop\Steller20November\TagTesting20Nov2013\M9.DSG	11-1-2013	15:36:58	193596.000000	3871.920000	0.132813	0.089844	-1.136719	0.077064	0.286239	0.619266	7.247925	-0.671387	-3.814697
C:\Users\cware\Desktop\Steller20November\TagTesting20Nov2013\M9.DSG	11-1-2013	15:36:58	193597.000000	3871.940000	0.144531	0.070313	-1.128906	0.075229	0.288991	0.618349	7.156372	-6.851196	-4.501343
C:\Users\cware\Desktop\Steller20November\TagTesting20Nov2013\M9.DSG	11-1-2013	15:36:58	193598.000000	3871.960000	0.121094	0.062500	-1.148438	0.076147	0.289908	0.618349	7.064819	-6.088257	-3.372192
C:\Users\cware\Desktop\Steller20November\TagTesting20Nov2013\M9.DSG	11-1-2013	15:36:58	193599.000000	3871.980000	0.148438	0.046875	-1.140625	0.077064	0.293578	0.617431	5.859375	-7.064819	-2.868652
C:\Users\cware\Desktop\Steller20November\TagTesting20Nov2013\M9.DSG	11-1-2013	15:36:58	193600.000000	3872.000000	0.128906	0.082031	-1.171875	0.077982	0.295413	0.617431	6.912231	-2.014160	-3.494263
C:\Users\cware\Desktop\Steller20November\TagTesting20Nov2013\M9.DSG	11-1-2013	15:36:58	193601.000000	3872.020000	0.144531	0.082031	-1.160156	0.079817	0.299083	0.615596	7.278442	-3.631592	-4.425049
C:\Users\cware\Desktop\Steller20November\TagTesting20Nov2013\M9.DSG	11-1-2013	15:36:58	193602.000000	3872.040000	0.113281	0.066406	-1.152344	0.079817	0.300000	0.615596	9.170532	-4.150391	-5.767822
C:\Users\cware\Desktop\Steller20November\TagTesting20Nov2013\M9.DSG	11-1-2013	15:36:58	193603.000000	3872.060000	0.140625	0.058594	-1.140625	0.077064	0.304587	0.615596	9.643555	-4.852295	-6.378174
C:\Users\cware\Desktop\Steller20November\TagTesting20Nov2013\M9.DSG	11-1-2013	15:36:58	193604.000000	3872.080000	0.136719	0.035156	-1.148438	0.078899	0.305505	0.614679	9.948730	-0.885010	-5.203247
C:\Users\cware\Desktop\Steller20November\TagTesting20Nov2013\M9.DSG	11-1-2013	15:36:58	193605.000000	3872.100000	0.136719	0.039063	-1.148438	0.079817	0.308257	0.613761	10.437012	-0.717163	-5.340576
C:\Users\cware\Desktop\Steller20November\TagTesting20Nov2013\M9.DSG	11-1-2013	15:36:58	193606.000000	3872.120000	0.121094	0.042969	-1.167969	0.078899	0.313761	0.612844	10.833740	-0.198364	-6.149292
C:\Users\cware\Desktop\Steller20November\TagTesting20Nov2013\M9.DSG	11-1-2013	15:36:58	193607.000000	3872.140000	0.128906	0.035156	-1.156250	0.077982	0.314679	0.611927	11.459351	-0.213623	-6.332397
C:\Users\cware\Desktop\Steller20November\TagTesting20Nov2013\M9.DSG	11-1-2013	15:36:58	193608.000000	3872.160000	0.136719	0.031250	-1.140625	0.077982	0.321101	0.611927	12.847900	-0.305176	-7.278442
C:\Users\cware\Desktop\Steller20November\TagTesting20Nov2013\M9.DSG	11-1-2013	15:36:58	193609.000000	3872.180000	0.152344	0.015625	-1.156250	0.077982	0.322936	0.611009	12.908936	0.442505	-8.087158
C:\Users\cware\Desktop\Steller20November\TagTesting20Nov2013\M9.DSG	11-1-2013	15:36:58	193610.000000	3872.200000	0.140625	-0.003906	-1.156250	0.077064	0.327523	0.609174	12.451172	0.488281	-7.171631
C:\Users\cware\Desktop\Steller20November\TagTesting20Nov2013\M9.DSG	11-1-2013	15:36:58	193611.000000	3872.220000	0.148438	-0.007813	-1.144531	0.077064	0.330275	0.608257	12.145996	-1.129150	-6.637573
C:\Users\cware\Desktop\Steller20November\TagTesting20Nov2013\M9.DSG	11-1-2013	15:36:58	193612.000000	3872.240000	0.136719	-0.003906	-1.152344	0.077982	0.334862	0.607339	11.367798	-2.960205	-5.783081
C:\Users\cware\Desktop\Steller20November\TagTesting20Nov2013\M9.DSG	11-1-2013	15:36:58	193613.000000	3872.260000	0.125000	-0.007813	-1.167969	0.078899	0.335780	0.606422	9.353638	-1.861572	-5.966187
C:\Users\cware\Desktop\Steller20November\TagTesting20Nov2013\M9.DSG	11-1-2013	15:36:58	193614.000000	3872.280000	0.121094	-0.003906	-1.171875	0.078899	0.341284	0.604587	9.948730	-0.244141	-6.271362
C:\Users\cware\Desktop\Steller20November\TagTesting20Nov2013\M9.DSG	11-1-2013	15:36:58	193615.000000	3872.300000	0.144531	-0.027344	-1.160156	0.077982	0.344037	0.604587	7.888794	-2.746582	-6.240845
C:\Users\cware\Desktop\Steller20November\TagTesting20Nov2013\M9.DSG	11-1-2013	15:36:58	193616.000000	3872.320000	0.132813	-0.019531	-1.152344	0.077064	0.347706	0.603670	8.712769	0.885010	-6.423950
C:\Users\cware\Desktop\Steller20November\TagTesting20Nov2013\M9.DSG	11-1-2013	15:36:58	193617.000000	3872.340000	0.156250	-0.035156	-1.148438	0.077982	0.349541	0.602752	9.780884	-1.953125	-6.408691
C:\Users\cware\Desktop\Steller20November\TagTesting20Nov2013\M9.DSG	11-1-2013	15:36:58	193618.000000	3872.360000	0.152344	-0.042969	-1.140625	0.077982	0.353211	0.600917	9.002686	-0.030518	-6.530762
C:\Users\cware\Desktop\Steller20November\TagTesting20Nov2013\M9.DSG	11-1-2013	15:36:58	193619.000000	3872.380000	0.152344	-0.046875	-1.152344	0.077982	0.355963	0.600917	9.460449	-0.427246	-6.301880
C:\Users\cware\Desktop\Steller20November\TagTesting20Nov2013\M9.DSG	11-1-2013	15:36:58	193620.000000	3872.400000	0.136719	-0.062500	-1.156250	0.077982	0.359633	0.598165	8.804321	-3.021240	-6.546021
C:\Users\cware\Desktop\Steller20November\TagTesting20Nov2013\M9.DSG	11-1-2013	15:36:58	193621.000000	3872.420000	0.125000	-0.058594	-1.164063	0.077982	0.360550	0.598165	9.292603	-0.381470	-6.546021
C:\Users\cware\Desktop\Steller20November\TagTesting20Nov2013\M9.DSG	11-1-2013	15:36:58	193622.000000	3872.440000	0.144531	-0.078125	-1.160156	0.077064	0.365138	0.598165	8.209229	0.320435	-5.722046
C:\Users\cware\Desktop\Steller20November\TagTesting20Nov2013\M9.DSG	11-1-2013	15:36:58	193623.000000	3872.460000	0.148438	-0.062500	-1.156250	0.077982	0.366972	0.597248	8.804321	0.885010	-6.301880
C:\Users\cware\Desktop\Steller20November\TagTesting20Nov2013\M9.DSG	11-1-2013	15:36:58	193624.000000	3872.480000	0.152344	-0.074219	-1.148438	0.077064	0.369725	0.594495	7.766724	-2.288818	-7.308960
C:\Users\cware\Desktop\Steller20November\TagTesting20Nov2013\M9.DSG	11-1-2013	15:36:58	193625.000000	3872.500000	0.140625	-0.070313	-1.160156	0.077064	0.372477	0.594495	8.850098	0.106812	-6.607056
C:\Users\cware\Desktop\Steller20November\TagTesting20Nov2013\M9.DSG	11-1-2013	15:36:58	193626.000000	3872.520000	0.148438	-0.085938	-1.156250	0.077064	0.375229	0.593578	7.461548	-1.251221	-6.790161
C:\Users\cware\Desktop\Steller20November\TagTesting20Nov2013\M9.DSG	11-1-2013	15:36:58	193627.000000	3872.540000	0.136719	-0.082031	-1.152344	0.077064	0.377982	0.592661	7.110596	-1.449585	-6.713867
C:\Users\cware\Desktop\Steller20November\TagTesting20Nov2013\M9.DSG	11-1-2013	15:36:58	193628.000000	3872.560000	0.148438	-0.082031	-1.148438	0.077064	0.377982	0.591743	7.354736	1.068115	-6.805420
C:\Users\cware\Desktop\Steller20November\TagTesting20Nov2013\M9.DSG	11-1-2013	15:36:58	193629.000000	3872.580000	0.148438	-0.097656	-1.152344	0.076147	0.382569	0.589908	6.652832	0.656128	-7.125854
C:\Users\cware\Desktop\Steller20November\TagTesting20Nov2013\M9.DSG	11-1-2013	15:36:58	193630.000000	3872.600000	0.144531	-0.113281	-1.152344	0.077982	0.384404	0.589908	5.966187	-0.991821	-6.912231
C:\Users\cware\Desktop\Steller20November\TagTesting20Nov2013\M9.DSG	11-1-2013	15:36:58	193631.000000	3872.620000	0.148438	-0.105469	-1.152344	0.077064	0.386239	0.588073	5.432129	-0.289917	-6.805420
C:\Users\cware\Desktop\Steller20November\TagTesting20Nov2013\M9.DSG	11-1-2013	15:36:58	193632.000000	3872.640000	0.148438	-0.113281	-1.156250	0.077064	0.389908	0.587156	4.699707	-1.434326	-6.958008
C:\Users\cware\Desktop\Steller20November\TagTesting20Nov2013\M9.DSG	11-1-2013	15:36:58	193633.000000	3872.660000	0.160156	-0.117188	-1.156250	0.077064	0.390826	0.586239	3.463745	-2.716064	-7.431030
C:\Users\cware\Desktop\Steller20November\TagTesting20Nov2013\M9.DSG	11-1-2013	15:36:58	193634.000000	3872.680000	0.140625	-0.121094	-1.148438	0.076147	0.393578	0.586239	3.005981	0.411987	-6.896973
C:\Users\cware\Desktop\Steller20November\TagTesting20Nov2013\M9.DSG	11-1-2013	15:36:58	193635.000000	3872.700000	0.140625	-0.121094	-1.148438	0.077064	0.395413	0.585321	2.120972	-1.663208	-7.339478
C:\Users\cware\Desktop\Steller20November\TagTesting20Nov2013\M9.DSG	11-1-2013	15:36:58	193636.000000	3872.720000	0.136719	-0.117188	-1.144531	0.077064	0.395413	0.584404	2.029419	-1.373291	-7.064819
C:\Users\cware\Desktop\Steller20November\TagTesting20Nov2013\M9.DSG	11-1-2013	15:36:58	193637.000000	3872.740000	0.140625	-0.117188	-1.156250	0.077982	0.397248	0.583486	1.861572	0.015259	-7.003784
C:\Users\cware\Desktop\Steller20November\TagTesting20Nov2013\M9.DSG	11-1-2013	15:36:58	193638.000000	3872.760000	0.156250	-0.132813	-1.148438	0.077064	0.399083	0.583486	2.273560	-2.136230	-7.385254
C:\Users\cware\Desktop\Steller20November\TagTesting20Nov2013\M9.DSG	11-1-2013	15:36:58	193639.000000	3872.780000	0.132813	-0.140625	-1.148438	0.077064	0.400000	0.581651	1.266479	-0.213623	-6.881714
C:\Users\cware\Desktop\Steller20November\TagTesting20Nov2013\M9.DSG	11-1-2013	15:36:58	193640.000000	3872.800000	0.136719	-0.156250	-1.140625	0.077064	0.401835	0.581651	-0.106812	1.083374	-7.049561
C:\Users\cware\Desktop\Steller20November\TagTesting20Nov2013\M9.DSG	11-1-2013	15:36:58	193641.000000	3872.820000	0.136719	-0.152344	-1.144531	0.077982	0.401835	0.581651	-0.152588	-0.152588	-6.973267
C:\Users\cware\Desktop\Steller20November\TagTesting20Nov2013\M9.DSG	11-1-2013	15:36:58	193642.000000	3872.840000	0.125000	-0.156250	-1.144531	0.077064	0.403670	0.580734	-0.244141	4.104614	-6.027222
C:\Users\cware\Desktop\Steller20November\TagTesting20Nov2013\M9.DSG	11-1-2013	15:36:58	193643.000000	3872.860000	0.156250	-0.140625	-1.140625	0.074312	0.405505	0.580734	0.976563	-0.320435	-6.698608
C:\Users\cware\Desktop\Steller20November\TagTesting20Nov2013\M9.DSG	11-1-2013	15:36:58	193644.000000	3872.880000	0.152344	-0.140625	-1.148438	0.075229	0.406422	0.578899	0.534058	0.488281	-6.668091
C:\Users\cware\Desktop\Steller20November\TagTesting20Nov2013\M9.DSG	11-1-2013	15:36:58	193645.000000	3872.900000	0.167969	-0.148438	-1.140625	0.077064	0.407339	0.579817	1.922607	-2.182007	-7.049561
C:\Users\cware\Desktop\Steller20November\TagTesting20Nov2013\M9.DSG	11-1-2013	15:36:58	193646.000000	3872.920000	0.167969	-0.144531	-1.152344	0.075229	0.410092	0.577982	0.717163	-1.586914	-7.156372
C:\Users\cware\Desktop\Steller20November\TagTesting20Nov2013\M9.DSG	11-1-2013	15:36:58	193647.000000	3872.940000	0.175781	-0.156250	-1.144531	0.076147	0.411927	0.577982	0.473022	-2.441406	-7.095337
C:\Users\cware\Desktop\Steller20November\TagTesting20Nov2013\M9.DSG	11-1-2013	15:36:58	193648.000000	3872.960000	0.152344	-0.152344	-1.156250	0.077064	0.412844	0.577064	-1.449585	-0.503540	-6.027222
C:\Users\cware\Desktop\Steller20November\TagTesting20Nov2013\M9.DSG	11-1-2013	15:36:58	193649.000000	3872.980000	0.152344	-0.156250	-1.136719	0.077064	0.411927	0.577064	-2.593994	-0.289917	-5.676270
C:\Users\cware\Desktop\Steller20November\TagTesting20Nov2013\M9.DSG	11-1-2013	15:36:58	193650.000000	3873.000000	0.156250	-0.148438	-1.152344	0.077064	0.412844	0.576147	-2.227783	-2.273560	-6.347656
C:\Users\cware\Desktop\Steller20November\TagTesting20Nov2013\M9.DSG	11-1-2013	15:36:58	193651.000000	3873.020000	0.152344	-0.152344	-1.144531	0.077064	0.412844	0.576147	-3.051758	1.113892	-5.935669
C:\Users\cware\Desktop\Steller20November\TagTesting20Nov2013\M9.DSG	11-1-2013	15:36:58	193652.000000	3873.040000	0.160156	-0.148438	-1.140625	0.077064	0.414679	0.576147	-4.669189	-0.106812	-6.546021
C:\Users\cware\Desktop\Steller20November\TagTesting20Nov2013\M9.DSG	11-1-2013	15:36:58	193653.000000	3873.060000	0.140625	-0.160156	-1.164063	0.076147	0.413761	0.576147	-4.699707	-1.159668	-6.423950
C:\Users\cware\Desktop\Steller20November\TagTesting20Nov2013\M9.DSG	11-1-2013	15:36:58	193654.000000	3873.080000	0.175781	-0.156250	-1.152344	0.076147	0.413761	0.577064	-5.569458	-1.617432	-6.866455
C:\Users\cware\Desktop\Steller20November\TagTesting20Nov2013\M9.DSG	11-1-2013	15:36:58	193655.000000	3873.100000	0.160156	-0.152344	-1.160156	0.076147	0.414679	0.576147	-4.455566	-0.381470	-6.225586
C:\Users\cware\Desktop\Steller20November\TagTesting20Nov2013\M9.DSG	11-1-2013	15:36:58	193656.000000	3873.120000	0.164063	-0.171875	-1.152344	0.077064	0.415596	0.575229	-5.645752	-2.746582	-6.622314
C:\Users\cware\Desktop\Steller20November\TagTesting20Nov2013\M9.DSG	11-1-2013	15:36:58	193657.000000	3873.140000	0.152344	-0.152344	-1.144531	0.077064	0.415596	0.575229	-4.745483	-0.289917	-5.935669
C:\Users\cware\Desktop\Steller20November\TagTesting20Nov2013\M9.DSG	11-1-2013	15:36:58	193658.000000	3873.160000	0.140625	-0.175781	-1.140625	0.077064	0.415596	0.576147	-6.835938	-0.076294	-5.447388
C:\Users\cware\Desktop\Steller20November\TagTesting20Nov2013\M9.DSG	11-1-2013	15:36:58	193659.000000	3873.180000	0.144531	-0.160156	-1.148438	0.077064	0.415596	0.576147	-5.218506	-0.335693	-5.447388
C:\Users\cware\Desktop\Steller20November\TagTesting20Nov2013\M9.DSG	11-1-2013	15:36:58	193660.000000	3873.200000	0.164063	-0.164063	-1.144531	0.076147	0.415596	0.575229	-5.996704	-2.593994	-6.149292
C:\Users\cware\Desktop\Steller20November\TagTesting20Nov2013\M9.DSG	11-1-2013	15:36:58	193661.000000	3873.220000	0.164063	-0.164063	-1.144531	0.076147	0.416514	0.575229	-4.394531	-1.312256	-6.011963
C:\Users\cware\Desktop\Steller20November\TagTesting20Nov2013\M9.DSG	11-1-2013	15:36:58	193662.000000	3873.240000	0.148438	-0.171875	-1.140625	0.077064	0.416514	0.575229	-4.257202	0.366211	-6.546021
C:\Users\cware\Desktop\Steller20November\TagTesting20Nov2013\M9.DSG	11-1-2013	15:36:58	193663.000000	3873.260000	0.164063	-0.164063	-1.152344	0.077064	0.417431	0.575229	-3.692627	0.122070	-5.981445
C:\Users\cware\Desktop\Steller20November\TagTesting20Nov2013\M9.DSG	11-1-2013	15:36:58	193664.000000	3873.280000	0.160156	-0.171875	-1.140625	0.077982	0.417431	0.575229	-4.623413	-0.045776	-5.722046
C:\Users\cware\Desktop\Steller20November\TagTesting20Nov2013\M9.DSG	11-1-2013	15:36:58	193665.000000	3873.300000	0.160156	-0.160156	-1.148438	0.076147	0.417431	0.574312	-4.287720	0.808716	-5.416870
C:\Users\cware\Desktop\Steller20November\TagTesting20Nov2013\M9.DSG	11-1-2013	15:36:58	193666.000000	3873.320000	0.179688	-0.167969	-1.140625	0.077064	0.417431	0.575229	-6.149292	-6.118774	-5.905151
C:\Users\cware\Desktop\Steller20November\TagTesting20Nov2013\M9.DSG	11-1-2013	15:36:58	193667.000000	3873.340000	0.136719	-0.164063	-1.152344	0.076147	0.418349	0.575229	-5.828857	1.129150	-4.745483
C:\Users\cware\Desktop\Steller20November\TagTesting20Nov2013\M9.DSG	11-1-2013	15:36:58	193668.000000	3873.360000	0.167969	-0.171875	-1.136719	0.076147	0.417431	0.574312	-7.278442	-2.349854	-5.126953
C:\Users\cware\Desktop\Steller20November\TagTesting20Nov2013\M9.DSG	11-1-2013	15:36:58	193669.000000	3873.380000	0.156250	-0.167969	-1.144531	0.076147	0.417431	0.575229	-7.186890	-1.693726	-4.684448
C:\Users\cware\Desktop\Steller20November\TagTesting20Nov2013\M9.DSG	11-1-2013	15:36:58	193670.000000	3873.400000	0.167969	-0.164063	-1.144531	0.076147	0.417431	0.575229	-8.178711	-1.846313	-4.852295
C:\Users\cware\Desktop\Steller20November\TagTesting20Nov2013\M9.DSG	11-1-2013	15:36:58	193671.000000	3873.420000	0.160156	-0.152344	-1.140625	0.077064	0.416514	0.576147	-7.003784	-3.341675	-5.111694
C:\Users\cware\Desktop\Steller20November\TagTesting20Nov2013\M9.DSG	11-1-2013	15:36:58	193672.000000	3873.440000	0.156250	-0.156250	-1.148438	0.076147	0.416514	0.576147	-8.682251	-2.258301	-4.684448
C:\Users\cware\Desktop\Steller20November\TagTesting20Nov2013\M9.DSG	11-1-2013	15:36:58	193673.000000	3873.460000	0.156250	-0.160156	-1.128906	0.077064	0.416514	0.577064	-7.949829	-2.456665	-4.791260
C:\Users\cware\Desktop\Steller20November\TagTesting20Nov2013\M9.DSG	11-1-2013	15:36:58	193674.000000	3873.480000	0.164063	-0.152344	-1.144531	0.078899	0.414679	0.575229	-7.308960	-4.379272	-4.760742
C:\Users\cware\Desktop\Steller20November\TagTesting20Nov2013\M9.DSG	11-1-2013	15:36:58	193675.000000	3873.500000	0.156250	-0.152344	-1.148438	0.077064	0.415596	0.577064	-6.851196	-1.022339	-4.425049
C:\Users\cware\Desktop\Steller20November\TagTesting20Nov2013\M9.DSG	11-1-2013	15:36:58	193676.000000	3873.520000	0.167969	-0.160156	-1.140625	0.077064	0.414679	0.575229	-7.034302	-2.273560	-4.669189
C:\Users\cware\Desktop\Steller20November\TagTesting20Nov2013\M9.DSG	11-1-2013	15:36:58	193677.000000	3873.540000	0.148438	-0.160156	-1.152344	0.077982	0.413761	0.576147	-6.454468	-3.051758	-4.837036
C:\Users\cware\Desktop\Steller20November\TagTesting20Nov2013\M9.DSG	11-1-2013	15:36:58	193678.000000	3873.560000	0.164063	-0.164063	-1.140625	0.078899	0.413761	0.577064	-7.934570	-4.104614	-4.592896
C:\Users\cware\Desktop\Steller20November\TagTesting20Nov2013\M9.DSG	11-1-2013	15:36:58	193679.000000	3873.580000	0.152344	-0.152344	-1.152344	0.077982	0.411927	0.576147	-7.125854	-2.685547	-3.616333
C:\Users\cware\Desktop\Steller20November\TagTesting20Nov2013\M9.DSG	11-1-2013	15:36:58	193680.000000	3873.600000	0.164063	-0.156250	-1.144531	0.078899	0.412844	0.576147	-7.141113	-2.975464	-3.890991
C:\Users\cware\Desktop\Steller20November\TagTesting20Nov2013\M9.DSG	11-1-2013	15:36:58	193681.000000	3873.620000	0.144531	-0.148438	-1.140625	0.078899	0.413761	0.577064	-6.790161	-3.189087	-3.799438
C:\Users\cware\Desktop\Steller20November\TagTesting20Nov2013\M9.DSG	11-1-2013	15:36:58	193682.000000	3873.640000	0.132813	-0.152344	-1.156250	0.078899	0.413761	0.577064	-6.851196	-2.609253	-4.211426
C:\Users\cware\Desktop\Steller20November\TagTesting20Nov2013\M9.DSG	11-1-2013	15:36:58	193683.000000	3873.660000	0.136719	-0.148438	-1.156250	0.079817	0.409174	0.577982	-6.912231	-0.030518	-4.211426
C:\Users\cware\Desktop\Steller20November\TagTesting20Nov2013\M9.DSG	11-1-2013	15:36:58	193684.000000	3873.680000	0.156250	-0.152344	-1.136719	0.077982	0.413761	0.577982	-7.308960	-3.265381	-4.699707
C:\Users\cware\Desktop\Steller20November\TagTesting20Nov2013\M9.DSG	11-1-2013	15:36:58	193685.000000	3873.700000	0.156250	-0.144531	-1.140625	0.079817	0.412844	0.577982	-6.332397	-0.076294	-4.806519
C:\Users\cware\Desktop\Steller20November\TagTesting20Nov2013\M9.DSG	11-1-2013	15:36:58	193686.000000	3873.720000	0.164063	-0.164063	-1.148438	0.079817	0.412844	0.576147	-6.866455	-1.068115	-5.065918
C:\Users\cware\Desktop\Steller20November\TagTesting20Nov2013\M9.DSG	11-1-2013	15:36:58	193687.000000	3873.740000	0.164063	-0.164063	-1.148438	0.078899	0.412844	0.577982	-7.263184	-3.326416	-4.501343
C:\Users\cware\Desktop\Steller20November\TagTesting20Nov2013\M9.DSG	11-1-2013	15:36:58	193688.000000	3873.760000	0.156250	-0.160156	-1.140625	0.078899	0.411927	0.577064	-7.781982	-1.571655	-3.097534
C:\Users\cware\Desktop\Steller20November\TagTesting20Nov2013\M9.DSG	11-1-2013	15:36:58	193689.000000	3873.780000	0.167969	-0.148438	-1.136719	0.078899	0.411009	0.577982	-8.590698	-4.714966	-2.517700
C:\Users\cware\Desktop\Steller20November\TagTesting20Nov2013\M9.DSG	11-1-2013	15:36:58	193690.000000	3873.800000	0.140625	-0.144531	-1.144531	0.078899	0.410092	0.578899	-8.331299	-0.152588	-2.136230
C:\Users\cware\Desktop\Steller20November\TagTesting20Nov2013\M9.DSG	11-1-2013	15:36:58	193691.000000	3873.820000	0.152344	-0.156250	-1.160156	0.078899	0.410092	0.577982	-9.124756	-2.655029	-2.639771
C:\Users\cware\Desktop\Steller20November\TagTesting20Nov2013\M9.DSG	11-1-2013	15:36:58	193692.000000	3873.840000	0.152344	-0.148438	-1.152344	0.078899	0.410092	0.578899	-8.758545	-2.090454	-2.960205
C:\Users\cware\Desktop\Steller20November\TagTesting20Nov2013\M9.DSG	11-1-2013	15:36:58	193693.000000	3873.860000	0.167969	-0.148438	-1.140625	0.079817	0.409174	0.578899	-8.468628	-5.126953	-3.402710
C:\Users\cware\Desktop\Steller20November\TagTesting20Nov2013\M9.DSG	11-1-2013	15:36:58	193694.000000	3873.880000	0.140625	-0.140625	-1.140625	0.078899	0.409174	0.578899	-5.950928	0.701904	-2.349854
C:\Users\cware\Desktop\Steller20November\TagTesting20Nov2013\M9.DSG	11-1-2013	15:36:58	193695.000000	3873.900000	0.171875	-0.148438	-1.125000	0.078899	0.409174	0.579817	-5.874634	-7.141113	-3.234863
C:\Users\cware\Desktop\Steller20November\TagTesting20Nov2013\M9.DSG	11-1-2013	15:36:58	193696.000000	3873.920000	0.160156	-0.148438	-1.128906	0.079817	0.408257	0.578899	-4.852295	-4.257202	-2.853394
C:\Users\cware\Desktop\Steller20November\TagTesting20Nov2013\M9.DSG	11-1-2013	15:36:58	193697.000000	3873.940000	0.156250	-0.152344	-1.140625	0.078899	0.407339	0.579817	-6.042480	-4.974365	-3.173828
C:\Users\cware\Desktop\Steller20November\TagTesting20Nov2013\M9.DSG	11-1-2013	15:36:58	193698.000000	3873.960000	0.152344	-0.148438	-1.136719	0.081651	0.409174	0.578899	-5.157471	-3.967285	-3.356934
C:\Users\cware\Desktop\Steller20November\TagTesting20Nov2013\M9.DSG	11-1-2013	15:36:58	193699.000000	3873.980000	0.156250	-0.164063	-1.125000	0.081651	0.409174	0.579817	-6.454468	-7.980347	-3.738403
C:\Users\cware\Desktop\Steller20November\TagTesting20Nov2013\M9.DSG	11-1-2013	15:36:58	193700.000000	3874.000000	0.160156	-0.132813	-1.128906	0.082569	0.408257	0.579817	-5.706787	-6.408691	-3.463745
C:\Users\cware\Desktop\Steller20November\TagTesting20Nov2013\M9.DSG	11-1-2013	15:36:58	193701.000000	3874.020000	0.140625	-0.152344	-1.132813	0.083486	0.407339	0.579817	-5.310059	-8.483887	-3.509521
C:\Users\cware\Desktop\Steller20November\TagTesting20Nov2013\M9.DSG	11-1-2013	15:36:58	193702.000000	3874.040000	0.140625	-0.148438	-1.148438	0.082569	0.407339	0.578899	-4.379272	-7.507324	-4.837036
C:\Users\cware\Desktop\Steller20November\TagTesting20Nov2013\M9.DSG	11-1-2013	15:36:58	193703.000000	3874.060000	0.148438	-0.175781	-1.136719	0.085321	0.409174	0.581651	-3.250122	-8.926392	-6.118774
C:\Users\cware\Desktop\Steller20November\TagTesting20Nov2013\M9.DSG	11-1-2013	15:36:58	193704.000000	3874.080000	0.144531	-0.179688	-1.136719	0.085321	0.410092	0.580734	-2.975464	-11.276245	-5.111694
C:\Users\cware\Desktop\Steller20November\TagTesting20Nov2013\M9.DSG	11-1-2013	15:36:58	193705.000000	3874.100000	0.121094	-0.148438	-1.132813	0.088073	0.410092	0.580734	-3.005981	-8.666992	-3.524780
C:\Users\cware\Desktop\Steller20November\TagTesting20Nov2013\M9.DSG	11-1-2013	15:36:58	193706.000000	3874.120000	0.121094	-0.132813	-1.117188	0.088991	0.411009	0.580734	-5.203247	-5.905151	-2.822876
C:\Users\cware\Desktop\Steller20November\TagTesting20Nov2013\M9.DSG	11-1-2013	15:36:58	193707.000000	3874.140000	0.128906	-0.125000	-1.128906	0.089908	0.410092	0.582569	-5.981445	-8.651733	-2.395630
C:\Users\cware\Desktop\Steller20November\TagTesting20Nov2013\M9.DSG	11-1-2013	15:36:58	193708.000000	3874.160000	0.132813	-0.132813	-1.136719	0.088991	0.410092	0.582569	-4.928589	-6.027222	-2.960205
C:\Users\cware\Desktop\Steller20November\TagTesting20Nov2013\M9.DSG	11-1-2013	15:36:58	193709.000000	3874.180000	0.140625	-0.144531	-1.140625	0.090826	0.410092	0.582569	-4.364014	-7.904053	-3.616333
C:\Users\cware\Desktop\Steller20November\TagTesting20Nov2013\M9.DSG	11-1-2013	15:36:58	193710.000000	3874.200000	0.152344	-0.128906	-1.132813	0.091743	0.411927	0.582569	-4.547119	-7.476807	-3.204346
C:\Users\cware\Desktop\Steller20November\TagTesting20Nov2013\M9.DSG	11-1-2013	15:36:58	193711.000000	3874.220000	0.117188	-0.144531	-1.148438	0.092661	0.410092	0.582569	-4.241943	-6.927490	-2.868652
C:\Users\cware\Desktop\Steller20November\TagTesting20Nov2013\M9.DSG	11-1-2013	15:36:58	193712.000000	3874.240000	0.113281	-0.144531	-1.132813	0.092661	0.411009	0.582569	-2.746582	-6.057739	-3.952026
C:\Users\cware\Desktop\Steller20November\TagTesting20Nov2013\M9.DSG	11-1-2013	15:36:58	193713.000000	3874.260000	0.113281	-0.144531	-1.132813	0.094495	0.411009	0.582569	-2.868652	-3.204346	-4.425049
C:\Users\cware\Desktop\Steller20November\TagTesting20Nov2013\M9.DSG	11-1-2013	15:36:58	193714.000000	3874.280000	0.105469	-0.148438	-1.140625	0.094495	0.411927	0.583486	-1.129150	-5.966187	-5.447388
C:\Users\cware\Desktop\Steller20November\TagTesting20Nov2013\M9.DSG	11-1-2013	15:36:58	193715.000000	3874.300000	0.101563	-0.144531	-1.144531	0.095413	0.412844	0.582569	-0.610352	-1.602173	-4.440308
C:\Users\cware\Desktop\Steller20November\TagTesting20Nov2013\M9.DSG	11-1-2013	15:36:58	193716.000000	3874.320000	0.109375	-0.152344	-1.128906	0.095413	0.413761	0.581651	0.259399	-3.875732	-4.165649
C:\Users\cware\Desktop\Steller20November\TagTesting20Nov2013\M9.DSG	11-1-2013	15:36:58	193717.000000	3874.340000	0.117188	-0.160156	-1.136719	0.095413	0.414679	0.579817	-1.647949	-4.531860	-3.921509
C:\Users\cware\Desktop\Steller20November\TagTesting20Nov2013\M9.DSG	11-1-2013	15:36:58	193718.000000	3874.360000	0.117188	-0.164063	-1.132813	0.095413	0.416514	0.580734	-1.510620	-4.455566	-3.784180
C:\Users\cware\Desktop\Steller20November\TagTesting20Nov2013\M9.DSG	11-1-2013	15:36:58	193719.000000	3874.380000	0.101563	-0.171875	-1.144531	0.096330	0.415596	0.581651	-0.473022	-5.096436	-4.791260
C:\Users\cware\Desktop\Steller20November\TagTesting20Nov2013\M9.DSG	11-1-2013	15:36:58	193720.000000	3874.400000	0.097656	-0.187500	-1.125000	0.097248	0.416514	0.579817	-0.228882	-2.410889	-5.233765
C:\Users\cware\Desktop\Steller20November\TagTesting20Nov2013\M9.DSG	11-1-2013	15:36:58	193721.000000	3874.420000	0.101563	-0.191406	-1.125000	0.096330	0.419266	0.579817	-0.152588	-1.144409	-4.867554
C:\Users\cware\Desktop\Steller20November\TagTesting20Nov2013\M9.DSG	11-1-2013	15:36:58	193722.000000	3874.440000	0.121094	-0.179688	-1.128906	0.097248	0.420183	0.578899	-0.564575	-3.845215	-5.218506
C:\Users\cware\Desktop\Steller20November\TagTesting20Nov2013\M9.DSG	11-1-2013	15:36:58	193723.000000	3874.460000	0.125000	-0.171875	-1.113281	0.098165	0.421101	0.579817	0.091553	-4.318237	-5.706787
C:\Users\cware\Desktop\Steller20November\TagTesting20Nov2013\M9.DSG	11-1-2013	15:36:58	193724.000000	3874.480000	0.105469	-0.175781	-1.148438	0.098165	0.421101	0.577982	1.205444	-4.302979	-5.737305
C:\Users\cware\Desktop\Steller20November\TagTesting20Nov2013\M9.DSG	11-1-2013	15:36:58	193725.000000	3874.500000	0.109375	-0.167969	-1.140625	0.098165	0.422936	0.577064	1.403809	-4.348755	-5.844116
C:\Users\cware\Desktop\Steller20November\TagTesting20Nov2013\M9.DSG	11-1-2013	15:36:58	193726.000000	3874.520000	0.117188	-0.171875	-1.136719	0.100000	0.425688	0.577064	0.549316	-2.944946	-5.432129
C:\Users\cware\Desktop\Steller20November\TagTesting20Nov2013\M9.DSG	11-1-2013	15:36:58	193727.000000	3874.540000	0.117188	-0.183594	-1.128906	0.100000	0.425688	0.577064	-0.198364	-4.089355	-5.294800
C:\Users\cware\Desktop\Steller20November\TagTesting20Nov2013\M9.DSG	11-1-2013	15:36:58	193728.000000	3874.560000	0.105469	-0.191406	-1.152344	0.100000	0.426606	0.577064	-1.647949	-5.905151	-4.501343
C:\Users\cware\Desktop\Steller20November\TagTesting20Nov2013\M9.DSG	11-1-2013	15:36:58	193729.000000	3874.580000	0.113281	-0.187500	-1.128906	0.100000	0.428440	0.576147	-2.532959	-2.655029	-3.997803
C:\Users\cware\Desktop\Steller20November\TagTesting20Nov2013\M9.DSG	11-1-2013	15:36:58	193730.000000	3874.600000	0.113281	-0.179688	-1.136719	0.100917	0.429358	0.576147	-3.723145	-3.219604	-4.241943
C:\Users\cware\Desktop\Steller20November\TagTesting20Nov2013\M9.DSG	11-1-2013	15:36:58	193731.000000	3874.620000	0.113281	-0.175781	-1.140625	0.101835	0.428440	0.576147	-4.821777	-6.011963	-4.455566
C:\Users\cware\Desktop\Steller20November\TagTesting20Nov2013\M9.DSG	11-1-2013	15:36:58	193732.000000	3874.640000	0.105469	-0.167969	-1.144531	0.100917	0.429358	0.576147	-4.882813	-3.890991	-4.241943
C:\Users\cware\Desktop\Steller20November\TagTesting20Nov2013\M9.DSG	11-1-2013	15:36:58	193733.000000	3874.660000	0.101563	-0.187500	-1.144531	0.102752	0.429358	0.576147	-6.225586	-3.524780	-4.516602
C:\Users\cware\Desktop\Steller20November\TagTesting20Nov2013\M9.DSG	11-1-2013	15:36:58	193734.000000	3874.680000	0.105469	-0.191406	-1.144531	0.101835	0.428440	0.576147	-5.783081	-4.287720	-4.776001
C:\Users\cware\Desktop\Steller20November\TagTesting20Nov2013\M9.DSG	11-1-2013	15:36:58	193735.000000	3874.700000	0.093750	-0.199219	-1.136719	0.102752	0.428440	0.577064	-6.729126	-3.021240	-4.516602
C:\Users\cware\Desktop\Steller20November\TagTesting20Nov2013\M9.DSG	11-1-2013	15:36:58	193736.000000	3874.720000	0.101563	-0.203125	-1.136719	0.102752	0.427523	0.576147	-7.690430	-3.158569	-3.860474
C:\Users\cware\Desktop\Steller20November\TagTesting20Nov2013\M9.DSG	11-1-2013	15:36:58	193737.000000	3874.740000	0.101563	-0.183594	-1.132813	0.102752	0.428440	0.576147	-7.919312	-4.104614	-3.417969
C:\Users\cware\Desktop\Steller20November\TagTesting20Nov2013\M9.DSG	11-1-2013	15:36:58	193738.000000	3874.760000	0.093750	-0.179688	-1.136719	0.102752	0.427523	0.577064	-7.751465	-3.997803	-3.005981
C:\Users\cware\Desktop\Steller20November\TagTesting20Nov2013\M9.DSG	11-1-2013	15:36:58	193739.000000	3874.780000	0.109375	-0.167969	-1.125000	0.102752	0.428440	0.577064	-7.156372	-2.441406	-3.601074
C:\Users\cware\Desktop\Steller20November\TagTesting20Nov2013\M9.DSG	11-1-2013	15:36:58	193740.000000	3874.800000	0.097656	-0.187500	-1.125000	0.103670	0.426606	0.577982	-6.591797	-3.463745	-4.592896
C:\Users\cware\Desktop\Steller20November\TagTesting20Nov2013\M9.DSG	11-1-2013	15:36:58	193741.000000	3874.820000	0.097656	-0.191406	-1.128906	0.104587	0.427523	0.577064	-6.439209	-2.319336	-4.928589
C:\Users\cware\Desktop\Steller20November\TagTesting20Nov2013\M9.DSG	11-1-2013	15:36:58	193742.000000	3874.840000	0.105469	-0.175781	-1.144531	0.104587	0.426606	0.577064	-6.072998	-4.379272	-4.745483
C:\Users\cware\Desktop\Steller20November\TagTesting20Nov2013\M9.DSG	11-1-2013	15:36:58	193743.000000	3874.860000	0.097656	-0.183594	-1.140625	0.102752	0.427523	0.577982	-6.149292	-3.570557	-4.623413
C:\Users\cware\Desktop\Steller20November\TagTesting20Nov2013\M9.DSG	11-1-2013	15:36:58	193744.000000	3874.880000	0.082031	-0.191406	-1.132813	0.104587	0.426606	0.577064	-6.759644	-3.723145	-4.119873
C:\Users\cware\Desktop\Steller20November\TagTesting20Nov2013\M9.DSG	11-1-2013	15:36:58	193745.000000	3874.900000	0.085938	-0.195313	-1.132813	0.105505	0.426606	0.577982	-6.118774	-2.883911	-4.241943
C:\Users\cware\Desktop\Steller20November\TagTesting20Nov2013\M9.DSG	11-1-2013	15:36:58	193746.000000	3874.920000	0.078125	-0.191406	-1.132813	0.104587	0.426606	0.577982	-5.264282	-2.914429	-5.096436
C:\Users\cware\Desktop\Steller20November\TagTesting20Nov2013\M9.DSG	11-1-2013	15:36:58	193747.000000	3874.940000	0.093750	-0.179688	-1.128906	0.105505	0.426606	0.577982	-5.722046	-3.295898	-5.325317
C:\Users\cware\Desktop\Steller20November\TagTesting20Nov2013\M9.DSG	11-1-2013	15:36:58	193748.000000	3874.960000	0.093750	-0.179688	-1.136719	0.105505	0.427523	0.577982	-5.432129	-1.846313	-5.325317
C:\Users\cware\Desktop\Steller20November\TagTesting20Nov2013\M9.DSG	11-1-2013	15:36:58	193749.000000	3874.980000	0.097656	-0.175781	-1.125000	0.105505	0.426606	0.577982	-5.996704	-2.502441	-5.691528
C:\Users\cware\Desktop\Steller20November\TagTesting20Nov2013\M9.DSG	11-1-2013	15:36:58	193750.000000	3875.000000	0.101563	-0.183594	-1.121094	0.106422	0.427523	0.577982	-6.652832	-3.204346	-5.493164
C:\Users\cware\Desktop\Steller20November\TagTesting20Nov2013\M9.DSG	11-1-2013	15:36:58	193751.000000	3875.020000	0.097656	-0.187500	-1.117188	0.105505	0.427523	0.578899	-8.621216	-1.327515	-4.150391
C:\Users\cware\Desktop\Steller20November\TagTesting20Nov2013\M9.DSG	11-1-2013	15:36:58	193752.000000	3875.040000	0.105469	-0.187500	-1.132813	0.106422	0.425688	0.577982	-10.559082	-3.067017	-3.814697
C:\Users\cware\Desktop\Steller20November\TagTesting20Nov2013\M9.DSG	11-1-2013	15:36:58	193753.000000	3875.060000	0.101563	-0.167969	-1.125000	0.107339	0.425688	0.578899	-10.070801	-5.844116	-4.776001
C:\Users\cware\Desktop\Steller20November\TagTesting20Nov2013\M9.DSG	11-1-2013	15:36:58	193754.000000	3875.080000	0.097656	-0.164063	-1.132813	0.108257	0.424771	0.579817	-9.231567	-2.960205	-5.126953
C:\Users\cware\Desktop\Steller20November\TagTesting20Nov2013\M9.DSG	11-1-2013	15:36:58	193755.000000	3875.100000	0.078125	-0.152344	-1.152344	0.108257	0.423853	0.579817	-8.514404	-2.624512	-5.569458
C:\Users\cware\Desktop\Steller20November\TagTesting20Nov2013\M9.DSG	11-1-2013	15:36:58	193756.000000	3875.120000	0.082031	-0.156250	-1.128906	0.107339	0.423853	0.579817	-8.361816	-1.602173	-6.286621
C:\Users\cware\Desktop\Steller20November\TagTesting20Nov2013\M9.DSG	11-1-2013	15:36:58	193757.000000	3875.140000	0.089844	-0.160156	-1.136719	0.107339	0.422936	0.580734	-8.331299	-3.250122	-6.134033
C:\Users\cware\Desktop\Steller20November\TagTesting20Nov2013\M9.DSG	11-1-2013	15:36:58	193758.000000	3875.160000	0.089844	-0.175781	-1.121094	0.108257	0.423853	0.579817	-8.666992	-2.075195	-5.386353
C:\Users\cware\Desktop\Steller20November\TagTesting20Nov2013\M9.DSG	11-1-2013	15:36:58	193759.000000	3875.180000	0.089844	-0.187500	-1.121094	0.108257	0.422936	0.579817	-8.468628	-3.234863	-5.340576
C:\Users\cware\Desktop\Steller20November\TagTesting20Nov2013\M9.DSG	11-1-2013	15:36:58	193760.000000	3875.200000	0.089844	-0.183594	-1.121094	0.110092	0.422018	0.580734	-8.132935	-3.921509	-5.889893
C:\Users\cware\Desktop\Steller20November\TagTesting20Nov2013\M9.DSG	11-1-2013	15:36:58	193761.000000	3875.220000	0.089844	-0.175781	-1.125000	0.110092	0.422018	0.580734	-8.026123	-3.829956	-6.011963
C:\Users\cware\Desktop\Steller20November\TagTesting20Nov2013\M9.DSG	11-1-2013	15:36:58	193762.000000	3875.240000	0.078125	-0.171875	-1.132813	0.109174	0.422018	0.581651	-8.331299	-2.517700	-6.179810
C:\Users\cware\Desktop\Steller20November\TagTesting20Nov2013\M9.DSG	11-1-2013	15:36:58	193763.000000	3875.260000	0.085938	-0.152344	-1.144531	0.109174	0.422018	0.581651	-8.956909	-1.449585	-5.676270
C:\Users\cware\Desktop\Steller20November\TagTesting20Nov2013\M9.DSG	11-1-2013	15:36:58	193764.000000	3875.280000	0.093750	-0.144531	-1.132813	0.110092	0.420183	0.582569	-9.918213	-3.799438	-5.432129
C:\Users\cware\Desktop\Steller20November\TagTesting20Nov2013\M9.DSG	11-1-2013	15:36:58	193765.000000	3875.300000	0.097656	-0.144531	-1.132813	0.111009	0.419266	0.581651	-9.963989	-3.753662	-5.859375
C:\Users\cware\Desktop\Steller20November\TagTesting20Nov2013\M9.DSG	11-1-2013	15:36:58	193766.000000	3875.320000	0.082031	-0.164063	-1.136719	0.111009	0.418349	0.581651	-8.041382	-4.501343	-6.271362
C:\Users\cware\Desktop\Steller20November\TagTesting20Nov2013\M9.DSG	11-1-2013	15:36:58	193767.000000	3875.340000	0.082031	-0.164063	-1.136719	0.111009	0.418349	0.582569	-6.973267	-3.982544	-6.011963
C:\Users\cware\Desktop\Steller20November\TagTesting20Nov2013\M9.DSG	11-1-2013	15:36:58	193768.000000	3875.360000	0.078125	-0.160156	-1.144531	0.111927	0.419266	0.582569	-6.607056	-4.531860	-6.347656
C:\Users\cware\Desktop\Steller20November\TagTesting20Nov2013\M9.DSG	11-1-2013	15:36:58	193769.000000	3875.380000	0.085938	-0.160156	-1.132813	0.112844	0.419266	0.582569	-7.476807	-5.462646	-6.454468
C:\Users\cware\Desktop\Steller20November\TagTesting20Nov2013\M9.DSG	11-1-2013	15:36:58	193770.000000	3875.400000	0.082031	-0.160156	-1.140625	0.113761	0.417431	0.583486	-8.728027	-6.591797	-5.859375
C:\Users\cware\Desktop\Steller20November\TagTesting20Nov2013\M9.DSG	11-1-2013	15:36:58	193771.000000	3875.420000	0.078125	-0.156250	-1.144531	0.114679	0.418349	0.584404	-9.872437	-5.752563	-6.225586
C:\Users\cware\Desktop\Steller20November\TagTesting20Nov2013\M9.DSG	11-1-2013	15:36:58	193772.000000	3875.440000	0.070313	-0.156250	-1.148438	0.115596	0.417431	0.584404	-9.719849	-6.698608	-7.598877
C:\Users\cware\Desktop\Steller20November\TagTesting20Nov2013\M9.DSG	11-1-2013	15:36:58	193773.000000	3875.460000	0.066406	-0.148438	-1.140625	0.116514	0.417431	0.585321	-8.239746	-7.629395	-8.834839
C:\Users\cware\Desktop\Steller20November\TagTesting20Nov2013\M9.DSG	11-1-2013	15:36:58	193774.000000	3875.480000	0.050781	-0.164063	-1.156250	0.119266	0.416514	0.585321	-5.645752	-4.043579	-9.216309
C:\Users\cware\Desktop\Steller20November\TagTesting20Nov2013\M9.DSG	11-1-2013	15:36:58	193775.000000	3875.500000	0.058594	-0.156250	-1.152344	0.119266	0.416514	0.585321	-3.890991	-5.889893	-9.231567
C:\Users\cware\Desktop\Steller20November\TagTesting20Nov2013\M9.DSG	11-1-2013	15:36:58	193776.000000	3875.520000	0.062500	-0.160156	-1.148438	0.120183	0.417431	0.585321	-2.502441	-6.988525	-9.307861
C:\Users\cware\Desktop\Steller20November\TagTesting20Nov2013\M9.DSG	11-1-2013	15:36:58	193777.000000	3875.540000	0.066406	-0.175781	-1.144531	0.121101	0.418349	0.596330	-2.777100	-8.026123	-8.758545
C:\Users\cware\Desktop\Steller20November\TagTesting20Nov2013\M9.DSG	11-1-2013	15:36:58	193778.000000	3875.560000	0.078125	-0.175781	-1.136719	0.122018	0.419266	0.585321	-4.913330	-10.955811	-7.873535
C:\Users\cware\Desktop\Steller20November\TagTesting20Nov2013\M9.DSG	11-1-2013	15:36:58	193779.000000	3875.580000	0.062500	-0.171875	-1.160156	0.124771	0.419266	0.586239	-6.744385	-10.330200	-7.324219
C:\Users\cware\Desktop\Steller20November\TagTesting20Nov2013\M9.DSG	11-1-2013	15:36:58	193780.000000	3875.600000	0.042969	-0.164063	-1.164063	0.126606	0.419266	0.585321	-7.736206	-7.568359	-7.690430
C:\Users\cware\Desktop\Steller20November\TagTesting20Nov2013\M9.DSG	11-1-2013	15:36:58	193781.000000	3875.620000	0.050781	-0.148438	-1.164063	0.127523	0.420183	0.585321	-6.576538	-9.033203	-8.956909
C:\Users\cware\Desktop\Steller20November\TagTesting20Nov2013\M9.DSG	11-1-2013	15:36:58	193782.000000	3875.640000	0.058594	-0.148438	-1.187500	0.128440	0.418349	0.585321	-5.462646	-8.636475	-10.070801
C:\Users\cware\Desktop\Steller20November\TagTesting20Nov2013\M9.DSG	11-1-2013	15:36:58	193783.000000	3875.660000	0.066406	-0.156250	-1.164063	0.131193	0.420183	0.587156	-5.065918	-9.338379	-9.597778
C:\Users\cware\Desktop\Steller20November\TagTesting20Nov2013\M9.DSG	11-1-2013	15:36:58	193784.000000	3875.680000	0.062500	-0.156250	-1.152344	0.133028	0.419266	0.585321	-7.278442	-10.391235	-7.476807
C:\Users\cware\Desktop\Steller20November\TagTesting20Nov2013\M9.DSG	11-1-2013	15:36:58	193785.000000	3875.700000	0.078125	-0.144531	-1.140625	0.133945	0.418349	0.587156	-9.750366	-14.801025	-7.080078
C:\Users\cware\Desktop\Steller20November\TagTesting20Nov2013\M9.DSG	11-1-2013	15:36:58	193786.000000	3875.720000	0.082031	-0.156250	-1.148438	0.135780	0.419266	0.587156	-9.094238	-19.271851	-10.330200
C:\Users\cware\Desktop\Steller20November\TagTesting20Nov2013\M9.DSG	11-1-2013	15:36:58	193787.000000	3875.740000	0.089844	-0.187500	-1.156250	0.141284	0.418349	0.588991	-8.193970	-25.039673	-14.312744
C:\Users\cware\Desktop\Steller20November\TagTesting20Nov2013\M9.DSG	11-1-2013	15:36:58	193788.000000	3875.760000	0.074219	-0.191406	-1.187500	0.144954	0.418349	0.588991	-7.675171	-26.336670	-14.663696
C:\Users\cware\Desktop\Steller20November\TagTesting20Nov2013\M9.DSG	11-1-2013	15:36:58	193789.000000	3875.780000	0.046875	-0.183594	-1.183594	0.150459	0.417431	0.589908	-8.468628	-21.377563	-11.764526
C:\Users\cware\Desktop\Steller20November\TagTesting20Nov2013\M9.DSG	11-1-2013	15:36:58	193790.000000	3875.800000	0.015625	-0.144531	-1.140625	0.154128	0.417431	0.589908	-13.748169	-21.316528	-7.431030
C:\Users\cware\Desktop\Steller20November\TagTesting20Nov2013\M9.DSG	11-1-2013	15:36:58	193791.000000	3875.820000	0.011719	-0.128906	-1.105469	0.158716	0.414679	0.592661	-18.142700	-20.919800	-4.791260
C:\Users\cware\Desktop\Steller20November\TagTesting20Nov2013\M9.DSG	11-1-2013	15:36:58	193792.000000	3875.840000	0.011719	-0.101563	-1.085938	0.160550	0.413761	0.592661	-20.248413	-21.759033	-4.852295
C:\Users\cware\Desktop\Steller20November\TagTesting20Nov2013\M9.DSG	11-1-2013	15:36:58	193793.000000	3875.860000	0.011719	-0.101563	-1.085938	0.162385	0.411009	0.594495	-22.842407	-24.261475	-7.339478
C:\Users\cware\Desktop\Steller20November\TagTesting20Nov2013\M9.DSG	11-1-2013	15:36:58	193794.000000	3875.880000	0.046875	-0.132813	-1.117188	0.167890	0.407339	0.597248	-21.270752	-24.734497	-12.130737
C:\Users\cware\Desktop\Steller20November\TagTesting20Nov2013\M9.DSG	11-1-2013	15:36:58	193795.000000	3875.900000	0.074219	-0.160156	-1.136719	0.171560	0.404587	0.598165	-16.952515	-26.596069	-14.251709
C:\Users\cware\Desktop\Steller20November\TagTesting20Nov2013\M9.DSG	11-1-2013	15:36:58	193796.000000	3875.920000	0.062500	-0.167969	-1.183594	0.177064	0.403670	0.600000	-12.893677	-26.199341	-12.023926
C:\Users\cware\Desktop\Steller20November\TagTesting20Nov2013\M9.DSG	11-1-2013	15:36:58	193797.000000	3875.940000	0.054688	-0.156250	-1.226563	0.180734	0.401835	0.599083	-14.022827	-24.139404	-6.118774
C:\Users\cware\Desktop\Steller20November\TagTesting20Nov2013\M9.DSG	11-1-2013	15:36:58	193798.000000	3875.960000	0.046875	-0.128906	-1.253906	0.185321	0.399083	0.600917	-22.674561	-19.027710	2.624512
C:\Users\cware\Desktop\Steller20November\TagTesting20Nov2013\M9.DSG	11-1-2013	15:36:58	193799.000000	3875.980000	0.058594	-0.109375	-1.273438	0.188991	0.396330	0.601835	-31.234741	-19.683838	7.507324
C:\Users\cware\Desktop\Steller20November\TagTesting20Nov2013\M9.DSG	11-1-2013	15:36:58	193800.000000	3876.000000	0.007813	-0.097656	-1.289063	0.190826	0.388991	0.605505	-37.139893	-10.299683	10.055542
C:\Users\cware\Desktop\Steller20November\TagTesting20Nov2013\M9.DSG	11-1-2013	15:36:58	193801.000000	3876.020000	0.011719	-0.093750	-1.285156	0.191743	0.384404	0.606422	-32.394409	-3.967285	7.568359
C:\Users\cware\Desktop\Steller20November\TagTesting20Nov2013\M9.DSG	11-1-2013	15:36:58	193802.000000	3876.040000	0.058594	-0.089844	-1.285156	0.191743	0.378899	0.609174	-15.274048	-3.387451	4.196167
C:\Users\cware\Desktop\Steller20November\TagTesting20Nov2013\M9.DSG	11-1-2013	15:36:58	193803.000000	3876.060000	0.089844	-0.062500	-1.273438	0.191743	0.378899	0.609174	-1.831055	-2.456665	1.388550
C:\Users\cware\Desktop\Steller20November\TagTesting20Nov2013\M9.DSG	11-1-2013	15:36:58	193804.000000	3876.080000	0.121094	-0.070313	-1.238281	0.190826	0.379817	0.608257	9.307861	0.106812	-4.455566
C:\Users\cware\Desktop\Steller20November\TagTesting20Nov2013\M9.DSG	11-1-2013	15:36:58	193805.000000	3876.100000	0.132813	-0.078125	-1.222656	0.189908	0.382569	0.608257	9.063721	-0.823975	-6.774902
C:\Users\cware\Desktop\Steller20November\TagTesting20Nov2013\M9.DSG	11-1-2013	15:36:58	193806.000000	3876.120000	0.101563	-0.082031	-1.218750	0.190826	0.385321	0.606422	7.873535	3.952026	-7.003784
C:\Users\cware\Desktop\Steller20November\TagTesting20Nov2013\M9.DSG	11-1-2013	15:36:58	193807.000000	3876.140000	0.066406	-0.089844	-1.242188	0.189908	0.388073	0.605505	6.744385	10.711670	-6.790161
C:\Users\cware\Desktop\Steller20November\TagTesting20Nov2013\M9.DSG	11-1-2013	15:36:58	193808.000000	3876.160000	0.074219	-0.097656	-1.218750	0.187156	0.391743	0.602752	12.557983	9.796143	-8.880615
C:\Users\cware\Desktop\Steller20November\TagTesting20Nov2013\M9.DSG	11-1-2013	15:36:58	193809.000000	3876.180000	0.066406	-0.078125	-1.238281	0.186239	0.394495	0.601835	18.554688	11.199951	-10.467529
C:\Users\cware\Desktop\Steller20November\TagTesting20Nov2013\M9.DSG	11-1-2013	15:36:58	193810.000000	3876.200000	0.054688	-0.105469	-1.210938	0.184404	0.402752	0.598165	26.245117	6.484985	-12.619019
C:\Users\cware\Desktop\Steller20November\TagTesting20Nov2013\M9.DSG	11-1-2013	15:36:58	193811.000000	3876.220000	0.054688	-0.109375	-1.199219	0.184404	0.408257	0.597248	30.853271	5.157471	-12.588501
C:\Users\cware\Desktop\Steller20November\TagTesting20Nov2013\M9.DSG	11-1-2013	15:36:58	193812.000000	3876.240000	0.007813	-0.136719	-1.179688	0.183486	0.415596	0.593578	32.958984	6.927490	-13.610840
C:\Users\cware\Desktop\Steller20November\TagTesting20Nov2013\M9.DSG	11-1-2013	15:36:58	193813.000000	3876.260000	0.019531	-0.160156	-1.183594	0.181651	0.422018	0.590826	29.251099	12.786865	-12.771606
C:\Users\cware\Desktop\Steller20November\TagTesting20Nov2013\M9.DSG	11-1-2013	15:36:58	193814.000000	3876.280000	0.031250	-0.171875	-1.179688	0.180734	0.429358	0.585321	26.947021	11.077881	-13.336182
C:\Users\cware\Desktop\Steller20November\TagTesting20Nov2013\M9.DSG	11-1-2013	15:36:58	193815.000000	3876.300000	0.000000	-0.210938	-1.156250	0.179817	0.433945	0.583486	19.836426	16.876221	-11.489868
C:\Users\cware\Desktop\Steller20November\TagTesting20Nov2013\M9.DSG	11-1-2013	15:36:58	193816.000000	3876.320000	0.042969	-0.195313	-1.171875	0.177064	0.439450	0.582569	16.479492	2.716064	-12.191772
C:\Users\cware\Desktop\Steller20November\TagTesting20Nov2013\M9.DSG	11-1-2013	15:36:58	193817.000000	3876.340000	0.019531	-0.207031	-1.152344	0.177982	0.443119	0.579817	10.330200	12.252808	-10.116577
C:\Users\cware\Desktop\Steller20November\TagTesting20Nov2013\M9.DSG	11-1-2013	15:36:58	193818.000000	3876.360000	-0.015625	-0.222656	-1.164063	0.176147	0.443119	0.577982	6.729126	14.022827	-9.490967
C:\Users\cware\Desktop\Steller20November\TagTesting20Nov2013\M9.DSG	11-1-2013	15:36:58	193819.000000	3876.380000	-0.015625	-0.222656	-1.164063	0.171560	0.446789	0.577064	3.616333	12.725830	-9.170532
C:\Users\cware\Desktop\Steller20November\TagTesting20Nov2013\M9.DSG	11-1-2013	15:36:58	193820.000000	3876.400000	-0.011719	-0.195313	-1.148438	0.171560	0.447706	0.576147	-1.586914	9.368896	-9.033203
C:\Users\cware\Desktop\Steller20November\TagTesting20Nov2013\M9.DSG	11-1-2013	15:36:58	193821.000000	3876.420000	0.003906	-0.171875	-1.128906	0.168807	0.448624	0.575229	-0.335693	10.498047	-9.628296
C:\Users\cware\Desktop\Steller20November\TagTesting20Nov2013\M9.DSG	11-1-2013	15:36:58	193822.000000	3876.440000	-0.011719	-0.183594	-1.136719	0.167890	0.449541	0.575229	-2.624512	17.807007	-10.040283
C:\Users\cware\Desktop\Steller20November\TagTesting20Nov2013\M9.DSG	11-1-2013	15:36:58	193823.000000	3876.460000	-0.003906	-0.203125	-1.093750	0.164220	0.450459	0.574312	0.045776	15.960693	-10.772705
C:\Users\cware\Desktop\Steller20November\TagTesting20Nov2013\M9.DSG	11-1-2013	15:36:58	193824.000000	3876.480000	0.007813	-0.183594	-1.113281	0.163303	0.451376	0.573394	-0.473022	11.199951	-9.811401
C:\Users\cware\Desktop\Steller20November\TagTesting20Nov2013\M9.DSG	11-1-2013	15:36:58	193825.000000	3876.500000	-0.031250	-0.203125	-1.125000	0.160550	0.452294	0.572477	2.990723	20.858765	-7.598877
C:\Users\cware\Desktop\Steller20November\TagTesting20Nov2013\M9.DSG	11-1-2013	15:36:58	193826.000000	3876.520000	0.015625	-0.207031	-1.132813	0.157798	0.455046	0.570642	3.341675	6.164551	-8.300781
C:\Users\cware\Desktop\Steller20November\TagTesting20Nov2013\M9.DSG	11-1-2013	15:36:58	193827.000000	3876.540000	-0.035156	-0.210938	-1.132813	0.155046	0.455963	0.569725	3.189087	14.709473	-5.538940
C:\Users\cware\Desktop\Steller20November\TagTesting20Nov2013\M9.DSG	11-1-2013	15:36:58	193828.000000	3876.560000	0.023438	-0.210938	-1.136719	0.154128	0.457798	0.568807	2.990723	4.409790	-4.684448
C:\Users\cware\Desktop\Steller20November\TagTesting20Nov2013\M9.DSG	11-1-2013	15:36:58	193829.000000	3876.580000	-0.003906	-0.222656	-1.140625	0.155046	0.458716	0.568807	2.578735	11.337280	-3.494263
C:\Users\cware\Desktop\Steller20November\TagTesting20Nov2013\M9.DSG	11-1-2013	15:36:58	193830.000000	3876.600000	0.003906	-0.218750	-1.121094	0.150459	0.459633	0.566972	3.479004	11.108398	-6.103516
C:\Users\cware\Desktop\Steller20November\TagTesting20Nov2013\M9.DSG	11-1-2013	15:36:58	193831.000000	3876.620000	0.023438	-0.226563	-1.125000	0.149541	0.460550	0.566972	5.264282	9.170532	-7.949829
C:\Users\cware\Desktop\Steller20November\TagTesting20Nov2013\M9.DSG	11-1-2013	15:36:58	193832.000000	3876.640000	0.019531	-0.234375	-1.117188	0.146789	0.464220	0.564220	4.089355	12.222290	-7.263184
C:\Users\cware\Desktop\Steller20November\TagTesting20Nov2013\M9.DSG	11-1-2013	15:36:58	193833.000000	3876.660000	0.027344	-0.230469	-1.117188	0.145872	0.466055	0.563303	7.034302	8.544922	-7.217407
C:\Users\cware\Desktop\Steller20November\TagTesting20Nov2013\M9.DSG	11-1-2013	15:36:58	193834.000000	3876.680000	0.039063	-0.238281	-1.136719	0.143119	0.467890	0.561468	4.379272	10.604858	-5.325317
C:\Users\cware\Desktop\Steller20November\TagTesting20Nov2013\M9.DSG	11-1-2013	15:36:58	193835.000000	3876.700000	0.050781	-0.230469	-1.132813	0.141284	0.470642	0.560550	2.502441	9.552002	-5.325317
C:\Users\cware\Desktop\Steller20November\TagTesting20Nov2013\M9.DSG	11-1-2013	15:36:58	193836.000000	3876.720000	0.054688	-0.253906	-1.132813	0.140367	0.471560	0.558716	-1.663208	6.546021	-3.768921
C:\Users\cware\Desktop\Steller20November\TagTesting20Nov2013\M9.DSG	11-1-2013	15:36:58	193837.000000	3876.740000	0.058594	-0.238281	-1.152344	0.138532	0.471560	0.558716	-3.463745	3.341675	-3.479004
C:\Users\cware\Desktop\Steller20November\TagTesting20Nov2013\M9.DSG	11-1-2013	15:36:58	193838.000000	3876.760000	0.054688	-0.238281	-1.152344	0.136697	0.472477	0.557798	-5.874634	4.959106	-3.509521
C:\Users\cware\Desktop\Steller20November\TagTesting20Nov2013\M9.DSG	11-1-2013	15:36:58	193839.000000	3876.780000	0.058594	-0.234375	-1.148438	0.136697	0.472477	0.558716	-7.934570	3.341675	-3.631592
C:\Users\cware\Desktop\Steller20November\TagTesting20Nov2013\M9.DSG	11-1-2013	15:36:58	193840.000000	3876.800000	0.046875	-0.214844	-1.144531	0.136697	0.471560	0.557798	-9.002686	7.919312	-3.082275
C:\Users\cware\Desktop\Steller20November\TagTesting20Nov2013\M9.DSG	11-1-2013	15:36:58	193841.000000	3876.820000	0.070313	-0.226563	-1.148438	0.133945	0.470642	0.557798	-8.163452	1.235962	-4.241943
C:\Users\cware\Desktop\Steller20November\TagTesting20Nov2013\M9.DSG	11-1-2013	15:36:58	193842.000000	3876.840000	0.074219	-0.246094	-1.121094	0.133028	0.469725	0.559633	-7.934570	5.981445	-3.768921
C:\Users\cware\Desktop\Steller20November\TagTesting20Nov2013\M9.DSG	11-1-2013	15:36:58	193843.000000	3876.860000	0.089844	-0.230469	-1.128906	0.133028	0.469725	0.558716	-6.118774	2.670288	-5.157471
C:\Users\cware\Desktop\Steller20November\TagTesting20Nov2013\M9.DSG	11-1-2013	15:36:58	193844.000000	3876.880000	0.089844	-0.242188	-1.132813	0.132110	0.469725	0.575229	-4.257202	1.754761	-6.271362
C:\Users\cware\Desktop\Steller20November\TagTesting20Nov2013\M9.DSG	11-1-2013	15:36:58	193845.000000	3876.900000	0.089844	-0.242188	-1.132813	0.131193	0.471560	0.557798	-3.967285	-0.823975	-7.232666
C:\Users\cware\Desktop\Steller20November\TagTesting20Nov2013\M9.DSG	11-1-2013	15:36:58	193846.000000	3876.920000	0.070313	-0.265625	-1.128906	0.132110	0.472477	0.557798	-0.823975	-3.463745	-7.476807
C:\Users\cware\Desktop\Steller20November\TagTesting20Nov2013\M9.DSG	11-1-2013	15:36:58	193847.000000	3876.940000	0.078125	-0.253906	-1.121094	0.132110	0.471560	0.557798	-1.541138	3.555298	-6.607056
C:\Users\cware\Desktop\Steller20November\TagTesting20Nov2013\M9.DSG	11-1-2013	15:36:58	193848.000000	3876.960000	0.078125	-0.265625	-1.117188	0.131193	0.473394	0.556881	-0.640869	3.936768	-6.835938
C:\Users\cware\Desktop\Steller20November\TagTesting20Nov2013\M9.DSG	11-1-2013	15:36:58	193849.000000	3876.980000	0.097656	-0.261719	-1.132813	0.130275	0.474312	0.555963	0.595093	-4.531860	-6.851196
C:\Users\cware\Desktop\Steller20November\TagTesting20Nov2013\M9.DSG	11-1-2013	15:36:58	193850.000000	3877.000000	0.050781	-0.273438	-1.128906	0.131193	0.476147	0.555963	-1.571655	5.340576	-5.706787
C:\Users\cware\Desktop\Steller20November\TagTesting20Nov2013\M9.DSG	11-1-2013	15:36:58	193851.000000	3877.020000	0.105469	-0.269531	-1.125000	0.130275	0.476147	0.555046	-1.083374	-1.800537	-6.256104
C:\Users\cware\Desktop\Steller20November\TagTesting20Nov2013\M9.DSG	11-1-2013	15:36:58	193852.000000	3877.040000	0.074219	-0.273438	-1.136719	0.130275	0.477064	0.555046	-2.151489	-2.685547	-5.218506
C:\Users\cware\Desktop\Steller20November\TagTesting20Nov2013\M9.DSG	11-1-2013	15:36:58	193853.000000	3877.060000	0.082031	-0.277344	-1.117188	0.131193	0.477982	0.554128	-3.601074	-4.348755	-5.325317
C:\Users\cware\Desktop\Steller20November\TagTesting20Nov2013\M9.DSG	11-1-2013	15:36:58	193854.000000	3877.080000	0.070313	-0.261719	-1.121094	0.131193	0.477064	0.554128	-3.372192	0.946045	-3.890991
C:\Users\cware\Desktop\Steller20November\TagTesting20Nov2013\M9.DSG	11-1-2013	15:36:58	193855.000000	3877.100000	0.089844	-0.261719	-1.117188	0.132110	0.477982	0.553211	-3.341675	-1.281738	-3.524780
C:\Users\cware\Desktop\Steller20November\TagTesting20Nov2013\M9.DSG	11-1-2013	15:36:58	193856.000000	3877.120000	0.066406	-0.269531	-1.140625	0.131193	0.478899	0.554128	-3.662109	-3.387451	-4.013062
C:\Users\cware\Desktop\Steller20November\TagTesting20Nov2013\M9.DSG	11-1-2013	15:36:58	193857.000000	3877.140000	0.066406	-0.265625	-1.132813	0.131193	0.479817	0.553211	-3.738403	-0.534058	-3.860474
C:\Users\cware\Desktop\Steller20November\TagTesting20Nov2013\M9.DSG	11-1-2013	15:36:58	193858.000000	3877.160000	0.089844	-0.265625	-1.125000	0.131193	0.478899	0.553211	-4.425049	-1.388550	-3.509521
C:\Users\cware\Desktop\Steller20November\TagTesting20Nov2013\M9.DSG	11-1-2013	15:36:58	193859.000000	3877.180000	0.078125	-0.261719	-1.121094	0.130275	0.478899	0.553211	-3.646851	-3.158569	-3.814697
C:\Users\cware\Desktop\Steller20November\TagTesting20Nov2013\M9.DSG	11-1-2013	15:36:58	193860.000000	3877.200000	0.078125	-0.273438	-1.132813	0.130275	0.477982	0.553211	-4.745483	-0.579834	-4.196167
C:\Users\cware\Desktop\Steller20November\TagTesting20Nov2013\M9.DSG	11-1-2013	15:36:58	193861.000000	3877.220000	0.074219	-0.277344	-1.113281	0.131193	0.479817	0.552294	-5.325317	-2.288818	-4.211426
C:\Users\cware\Desktop\Steller20November\TagTesting20Nov2013\M9.DSG	11-1-2013	15:36:58	193862.000000	3877.240000	0.070313	-0.289063	-1.117188	0.130275	0.479817	0.551376	-5.508423	-0.915527	-3.265381
C:\Users\cware\Desktop\Steller20November\TagTesting20Nov2013\M9.DSG	11-1-2013	15:36:58	193863.000000	3877.260000	0.070313	-0.261719	-1.136719	0.131193	0.478899	0.552294	-4.547119	-2.426147	-2.731323
C:\Users\cware\Desktop\Steller20November\TagTesting20Nov2013\M9.DSG	11-1-2013	15:36:58	193864.000000	3877.280000	0.078125	-0.261719	-1.105469	0.131193	0.479817	0.551376	-2.563477	-1.861572	-4.028320
C:\Users\cware\Desktop\Steller20November\TagTesting20Nov2013\M9.DSG	11-1-2013	15:36:58	193865.000000	3877.300000	0.082031	-0.261719	-1.109375	0.131193	0.480734	0.551376	-3.479004	-3.540039	-5.020142
C:\Users\cware\Desktop\Steller20November\TagTesting20Nov2013\M9.DSG	11-1-2013	15:36:58	193866.000000	3877.320000	0.066406	-0.261719	-1.136719	0.131193	0.479817	0.551376	-1.022339	-4.547119	-4.974365
C:\Users\cware\Desktop\Steller20November\TagTesting20Nov2013\M9.DSG	11-1-2013	15:36:58	193867.000000	3877.340000	0.093750	-0.277344	-1.097656	0.130275	0.481651	0.551376	-3.326416	-1.586914	-4.318237
C:\Users\cware\Desktop\Steller20November\TagTesting20Nov2013\M9.DSG	11-1-2013	15:36:58	193868.000000	3877.360000	0.058594	-0.277344	-1.128906	0.130275	0.483486	0.551376	-2.990723	-5.096436	-5.035400
C:\Users\cware\Desktop\Steller20November\TagTesting20Nov2013\M9.DSG	11-1-2013	15:36:58	193869.000000	3877.380000	0.070313	-0.281250	-1.117188	0.131193	0.482569	0.549541	-3.860474	2.059937	-4.074097
C:\Users\cware\Desktop\Steller20November\TagTesting20Nov2013\M9.DSG	11-1-2013	15:36:58	193870.000000	3877.400000	0.066406	-0.273438	-1.117188	0.130275	0.482569	0.551376	-1.434326	-2.655029	-4.638672
C:\Users\cware\Desktop\Steller20November\TagTesting20Nov2013\M9.DSG	11-1-2013	15:36:58	193871.000000	3877.420000	0.054688	-0.273438	-1.125000	0.131193	0.483486	0.550459	-2.731323	-3.326416	-4.623413
C:\Users\cware\Desktop\Steller20November\TagTesting20Nov2013\M9.DSG	11-1-2013	15:36:58	193872.000000	3877.440000	0.058594	-0.285156	-1.125000	0.130275	0.484404	0.550459	-3.646851	2.792358	-4.241943
C:\Users\cware\Desktop\Steller20November\TagTesting20Nov2013\M9.DSG	11-1-2013	15:36:58	193873.000000	3877.460000	0.105469	-0.273438	-1.121094	0.131193	0.484404	0.548624	-4.714966	-5.783081	-4.440308
C:\Users\cware\Desktop\Steller20November\TagTesting20Nov2013\M9.DSG	11-1-2013	15:36:58	193874.000000	3877.480000	0.066406	-0.277344	-1.144531	0.132110	0.485321	0.548624	-6.011963	-3.051758	-5.096436
C:\Users\cware\Desktop\Steller20November\TagTesting20Nov2013\M9.DSG	11-1-2013	15:36:58	193875.000000	3877.500000	0.070313	-0.281250	-1.125000	0.132110	0.485321	0.549541	-4.257202	0.213623	-4.684448
C:\Users\cware\Desktop\Steller20November\TagTesting20Nov2013\M9.DSG	11-1-2013	15:36:58	193876.000000	3877.520000	0.097656	-0.292969	-1.117188	0.133028	0.485321	0.550459	-5.508423	-2.548218	-5.203247
C:\Users\cware\Desktop\Steller20November\TagTesting20Nov2013\M9.DSG	11-1-2013	15:36:58	193877.000000	3877.540000	0.066406	-0.277344	-1.117188	0.133028	0.483486	0.549541	-3.936768	2.334595	-4.959106
C:\Users\cware\Desktop\Steller20November\TagTesting20Nov2013\M9.DSG	11-1-2013	15:36:58	193878.000000	3877.560000	0.093750	-0.281250	-1.117188	0.131193	0.484404	0.548624	-4.135132	-3.585815	-5.386353
C:\Users\cware\Desktop\Steller20November\TagTesting20Nov2013\M9.DSG	11-1-2013	15:36:58	193879.000000	3877.580000	0.074219	-0.277344	-1.117188	0.132110	0.484404	0.548624	-4.379272	-1.373291	-5.157471
C:\Users\cware\Desktop\Steller20November\TagTesting20Nov2013\M9.DSG	11-1-2013	15:36:58	193880.000000	3877.600000	0.074219	-0.273438	-1.128906	0.132110	0.485321	0.547706	-4.913330	-2.578735	-5.706787
C:\Users\cware\Desktop\Steller20November\TagTesting20Nov2013\M9.DSG	11-1-2013	15:36:58	193881.000000	3877.620000	0.078125	-0.285156	-1.113281	0.132110	0.487156	0.548624	-3.662109	0.122070	-5.218506
C:\Users\cware\Desktop\Steller20November\TagTesting20Nov2013\M9.DSG	11-1-2013	15:36:58	193882.000000	3877.640000	0.074219	-0.273438	-1.128906	0.132110	0.486239	0.548624	-4.699707	-2.700806	-5.813599
C:\Users\cware\Desktop\Steller20November\TagTesting20Nov2013\M9.DSG	11-1-2013	15:36:58	193883.000000	3877.660000	0.070313	-0.273438	-1.117188	0.132110	0.487156	0.547706	-2.731323	1.174927	-4.943848
C:\Users\cware\Desktop\Steller20November\TagTesting20Nov2013\M9.DSG	11-1-2013	15:36:58	193884.000000	3877.680000	0.097656	-0.281250	-1.101563	0.131193	0.486239	0.547706	-2.166748	-3.326416	-5.371094
C:\Users\cware\Desktop\Steller20November\TagTesting20Nov2013\M9.DSG	11-1-2013	15:36:58	193885.000000	3877.700000	0.070313	-0.273438	-1.121094	0.132110	0.488073	0.547706	-1.968384	-0.701904	-5.371094
C:\Users\cware\Desktop\Steller20November\TagTesting20Nov2013\M9.DSG	11-1-2013	15:36:58	193886.000000	3877.720000	0.082031	-0.281250	-1.105469	0.132110	0.488991	0.546789	-1.358032	-5.813599	-5.737305
C:\Users\cware\Desktop\Steller20November\TagTesting20Nov2013\M9.DSG	11-1-2013	15:36:58	193887.000000	3877.740000	0.062500	-0.269531	-1.136719	0.132110	0.489908	0.545872	-1.007080	-1.113892	-5.004883
C:\Users\cware\Desktop\Steller20November\TagTesting20Nov2013\M9.DSG	11-1-2013	15:36:58	193888.000000	3877.760000	0.070313	-0.289063	-1.121094	0.132110	0.489908	0.544954	-2.655029	2.044678	-5.050659
C:\Users\cware\Desktop\Steller20November\TagTesting20Nov2013\M9.DSG	11-1-2013	15:36:58	193889.000000	3877.780000	0.074219	-0.281250	-1.128906	0.132110	0.491743	0.545872	-1.205444	-5.096436	-4.898071
C:\Users\cware\Desktop\Steller20November\TagTesting20Nov2013\M9.DSG	11-1-2013	15:36:58	193890.000000	3877.800000	0.074219	-0.281250	-1.136719	0.132110	0.490826	0.544037	-1.403809	-0.610352	-5.310059
C:\Users\cware\Desktop\Steller20November\TagTesting20Nov2013\M9.DSG	11-1-2013	15:36:58	193891.000000	3877.820000	0.078125	-0.281250	-1.128906	0.133028	0.492661	0.544954	0.061035	-1.815796	-5.935669
C:\Users\cware\Desktop\Steller20November\TagTesting20Nov2013\M9.DSG	11-1-2013	15:36:58	193892.000000	3877.840000	0.070313	-0.289063	-1.125000	0.133028	0.494495	0.544037	-0.900269	-0.747681	-6.149292
C:\Users\cware\Desktop\Steller20November\TagTesting20Nov2013\M9.DSG	11-1-2013	15:36:58	193893.000000	3877.860000	0.070313	-0.296875	-1.121094	0.132110	0.494495	0.543119	-2.487183	-0.823975	-5.859375
C:\Users\cware\Desktop\Steller20November\TagTesting20Nov2013\M9.DSG	11-1-2013	15:36:58	193894.000000	3877.880000	0.062500	-0.292969	-1.128906	0.133028	0.495413	0.543119	-2.670288	-0.381470	-4.776001
C:\Users\cware\Desktop\Steller20November\TagTesting20Nov2013\M9.DSG	11-1-2013	15:36:58	193895.000000	3877.900000	0.074219	-0.296875	-1.113281	0.131193	0.495413	0.542202	-3.967285	-0.640869	-4.318237
C:\Users\cware\Desktop\Steller20November\TagTesting20Nov2013\M9.DSG	11-1-2013	15:36:58	193896.000000	3877.920000	0.085938	-0.292969	-1.113281	0.132110	0.495413	0.543119	-3.936768	-0.518799	-4.180908
C:\Users\cware\Desktop\Steller20November\TagTesting20Nov2013\M9.DSG	11-1-2013	15:36:58	193897.000000	3877.940000	0.082031	-0.292969	-1.125000	0.132110	0.496330	0.541284	-3.341675	-0.015259	-4.638672
C:\Users\cware\Desktop\Steller20November\TagTesting20Nov2013\M9.DSG	11-1-2013	15:36:58	193898.000000	3877.960000	0.085938	-0.312500	-1.113281	0.131193	0.496330	0.542202	-5.050659	-1.647949	-5.203247
C:\Users\cware\Desktop\Steller20November\TagTesting20Nov2013\M9.DSG	11-1-2013	15:36:58	193899.000000	3877.980000	0.085938	-0.292969	-1.121094	0.131193	0.497248	0.541284	-4.348755	-0.167847	-4.760742
C:\Users\cware\Desktop\Steller20November\TagTesting20Nov2013\M9.DSG	11-1-2013	15:36:58	193900.000000	3878.000000	0.066406	-0.308594	-1.121094	0.131193	0.497248	0.541284	-4.486084	-1.235962	-5.065918
C:\Users\cware\Desktop\Steller20November\TagTesting20Nov2013\M9.DSG	11-1-2013	15:36:58	193901.000000	3878.020000	0.070313	-0.300781	-1.105469	0.132110	0.496330	0.541284	-4.745483	-1.815796	-5.432129
C:\Users\cware\Desktop\Steller20November\TagTesting20Nov2013\M9.DSG	11-1-2013	15:36:58	193902.000000	3878.040000	0.089844	-0.308594	-1.113281	0.131193	0.498165	0.541284	-4.882813	-4.440308	-4.898071
C:\Users\cware\Desktop\Steller20November\TagTesting20Nov2013\M9.DSG	11-1-2013	15:36:58	193903.000000	3878.060000	0.074219	-0.304688	-1.125000	0.131193	0.497248	0.541284	-5.004883	1.098633	-3.402710
C:\Users\cware\Desktop\Steller20November\TagTesting20Nov2013\M9.DSG	11-1-2013	15:36:58	193904.000000	3878.080000	0.085938	-0.292969	-1.113281	0.132110	0.496330	0.541284	-5.355835	-2.975464	-4.074097
C:\Users\cware\Desktop\Steller20November\TagTesting20Nov2013\M9.DSG	11-1-2013	15:36:58	193905.000000	3878.100000	0.074219	-0.292969	-1.128906	0.131193	0.498165	0.541284	-5.035400	0.289917	-3.601074
C:\Users\cware\Desktop\Steller20November\TagTesting20Nov2013\M9.DSG	11-1-2013	15:36:58	193906.000000	3878.120000	0.085938	-0.304688	-1.109375	0.132110	0.497248	0.540367	-5.233765	-2.090454	-4.409790
C:\Users\cware\Desktop\Steller20November\TagTesting20Nov2013\M9.DSG	11-1-2013	15:36:58	193907.000000	3878.140000	0.070313	-0.296875	-1.125000	0.131193	0.497248	0.540367	-4.989624	-0.976563	-4.211426
C:\Users\cware\Desktop\Steller20November\TagTesting20Nov2013\M9.DSG	11-1-2013	15:36:58	193908.000000	3878.160000	0.085938	-0.300781	-1.117188	0.131193	0.497248	0.541284	-5.920410	-1.632690	-4.348755
C:\Users\cware\Desktop\Steller20November\TagTesting20Nov2013\M9.DSG	11-1-2013	15:36:58	193909.000000	3878.180000	0.082031	-0.300781	-1.105469	0.131193	0.497248	0.539450	-5.615234	-2.899170	-4.547119
C:\Users\cware\Desktop\Steller20November\TagTesting20Nov2013\M9.DSG	11-1-2013	15:36:58	193910.000000	3878.200000	0.074219	-0.304688	-1.117188	0.131193	0.497248	0.540367	-5.783081	-2.670288	-4.714966
C:\Users\cware\Desktop\Steller20November\TagTesting20Nov2013\M9.DSG	11-1-2013	15:36:58	193911.000000	3878.220000	0.082031	-0.300781	-1.117188	0.131193	0.497248	0.541284	-6.484985	-1.083374	-3.890991
C:\Users\cware\Desktop\Steller20November\TagTesting20Nov2013\M9.DSG	11-1-2013	15:36:58	193912.000000	3878.240000	0.078125	-0.308594	-1.125000	0.131193	0.497248	0.540367	-6.271362	-0.747681	-2.593994
C:\Users\cware\Desktop\Steller20November\TagTesting20Nov2013\M9.DSG	11-1-2013	15:36:58	193913.000000	3878.260000	0.082031	-0.300781	-1.121094	0.130275	0.496330	0.542202	-5.035400	-2.853394	-3.387451
C:\Users\cware\Desktop\Steller20November\TagTesting20Nov2013\M9.DSG	11-1-2013	15:36:58	193914.000000	3878.280000	0.046875	-0.285156	-1.136719	0.131193	0.497248	0.541284	-5.950928	-0.595093	-3.906250
C:\Users\cware\Desktop\Steller20November\TagTesting20Nov2013\M9.DSG	11-1-2013	15:36:58	193915.000000	3878.300000	0.078125	-0.304688	-1.105469	0.130275	0.496330	0.541284	-6.027222	-1.281738	-4.074097
C:\Users\cware\Desktop\Steller20November\TagTesting20Nov2013\M9.DSG	11-1-2013	15:36:58	193916.000000	3878.320000	0.054688	-0.308594	-1.128906	0.130275	0.497248	0.541284	-5.798340	-1.495361	-4.577637
C:\Users\cware\Desktop\Steller20November\TagTesting20Nov2013\M9.DSG	11-1-2013	15:36:58	193917.000000	3878.340000	0.097656	-0.304688	-1.113281	0.130275	0.497248	0.541284	-5.416870	-0.183105	-3.982544
C:\Users\cware\Desktop\Steller20November\TagTesting20Nov2013\M9.DSG	11-1-2013	15:36:58	193918.000000	3878.360000	0.089844	-0.320313	-1.105469	0.130275	0.497248	0.540367	-6.912231	-1.464844	-3.448486
C:\Users\cware\Desktop\Steller20November\TagTesting20Nov2013\M9.DSG	11-1-2013	15:36:58	193919.000000	3878.380000	0.082031	-0.312500	-1.121094	0.131193	0.497248	0.541284	-7.095337	-1.907349	-3.143311
C:\Users\cware\Desktop\Steller20November\TagTesting20Nov2013\M9.DSG	11-1-2013	15:36:58	193920.000000	3878.400000	0.093750	-0.308594	-1.097656	0.130275	0.497248	0.541284	-6.805420	-0.518799	-3.112793
C:\Users\cware\Desktop\Steller20November\TagTesting20Nov2013\M9.DSG	11-1-2013	15:36:58	193921.000000	3878.420000	0.078125	-0.308594	-1.113281	0.129358	0.496330	0.540367	-6.454468	-1.800537	-3.082275
C:\Users\cware\Desktop\Steller20November\TagTesting20Nov2013\M9.DSG	11-1-2013	15:36:58	193922.000000	3878.440000	0.089844	-0.292969	-1.121094	0.129358	0.495413	0.541284	-6.790161	-2.273560	-3.372192
C:\Users\cware\Desktop\Steller20November\TagTesting20Nov2013\M9.DSG	11-1-2013	15:36:58	193923.000000	3878.460000	0.085938	-0.304688	-1.117188	0.129358	0.496330	0.542202	-7.110596	-1.678467	-3.204346
C:\Users\cware\Desktop\Steller20November\TagTesting20Nov2013\M9.DSG	11-1-2013	15:36:58	193924.000000	3878.480000	0.082031	-0.304688	-1.113281	0.130275	0.495413	0.541284	-7.278442	-3.692627	-3.479004
C:\Users\cware\Desktop\Steller20November\TagTesting20Nov2013\M9.DSG	11-1-2013	15:36:58	193925.000000	3878.500000	0.082031	-0.304688	-1.113281	0.129358	0.495413	0.541284	-6.912231	-3.051758	-3.250122
C:\Users\cware\Desktop\Steller20November\TagTesting20Nov2013\M9.DSG	11-1-2013	15:36:58	193926.000000	3878.520000	0.070313	-0.312500	-1.113281	0.129358	0.495413	0.542202	-7.919312	0.656128	-2.944946
C:\Users\cware\Desktop\Steller20November\TagTesting20Nov2013\M9.DSG	11-1-2013	15:36:58	193927.000000	3878.540000	0.082031	-0.308594	-1.121094	0.129358	0.494495	0.542202	-8.834839	-1.007080	-2.365112
C:\Users\cware\Desktop\Steller20November\TagTesting20Nov2013\M9.DSG	11-1-2013	15:36:58	193928.000000	3878.560000	0.089844	-0.304688	-1.125000	0.128440	0.494495	0.542202	-7.064819	-3.723145	-3.112793
C:\Users\cware\Desktop\Steller20November\TagTesting20Nov2013\M9.DSG	11-1-2013	15:36:58	193929.000000	3878.580000	0.074219	-0.300781	-1.121094	0.129358	0.494495	0.543119	-7.675171	-1.037598	-2.761841
C:\Users\cware\Desktop\Steller20November\TagTesting20Nov2013\M9.DSG	11-1-2013	15:36:58	193930.000000	3878.600000	0.093750	-0.300781	-1.105469	0.128440	0.493578	0.543119	-8.789063	-4.257202	-2.914429
C:\Users\cware\Desktop\Steller20November\TagTesting20Nov2013\M9.DSG	11-1-2013	15:36:58	193931.000000	3878.620000	0.082031	-0.304688	-1.117188	0.129358	0.493578	0.543119	-8.865356	-0.854492	-1.953125
C:\Users\cware\Desktop\Steller20November\TagTesting20Nov2013\M9.DSG	11-1-2013	15:36:58	193932.000000	3878.640000	0.085938	-0.296875	-1.128906	0.128440	0.492661	0.543119	-9.170532	-2.716064	-2.868652
C:\Users\cware\Desktop\Steller20November\TagTesting20Nov2013\M9.DSG	11-1-2013	15:36:58	193933.000000	3878.660000	0.078125	-0.292969	-1.125000	0.127523	0.492661	0.544954	-8.544922	-2.441406	-2.655029
C:\Users\cware\Desktop\Steller20November\TagTesting20Nov2013\M9.DSG	11-1-2013	15:36:58	193934.000000	3878.680000	0.082031	-0.296875	-1.121094	0.127523	0.492661	0.544037	-9.765625	-1.220703	-2.319336
C:\Users\cware\Desktop\Steller20November\TagTesting20Nov2013\M9.DSG	11-1-2013	15:36:58	193935.000000	3878.700000	0.097656	-0.292969	-1.117188	0.127523	0.490826	0.544037	-9.521484	-2.746582	-1.800537
C:\Users\cware\Desktop\Steller20November\TagTesting20Nov2013\M9.DSG	11-1-2013	15:36:58	193936.000000	3878.720000	0.082031	-0.296875	-1.121094	0.127523	0.490826	0.544954	-10.223389	-0.991821	-1.663208
C:\Users\cware\Desktop\Steller20November\TagTesting20Nov2013\M9.DSG	11-1-2013	15:36:58	193937.000000	3878.740000	0.078125	-0.285156	-1.121094	0.127523	0.489908	0.545872	-10.635376	-1.052856	-1.556396
C:\Users\cware\Desktop\Steller20November\TagTesting20Nov2013\M9.DSG	11-1-2013	15:36:58	193938.000000	3878.760000	0.089844	-0.285156	-1.132813	0.127523	0.488991	0.547706	-10.681152	-2.792358	-1.876831
C:\Users\cware\Desktop\Steller20November\TagTesting20Nov2013\M9.DSG	11-1-2013	15:36:58	193939.000000	3878.780000	0.082031	-0.289063	-1.140625	0.128440	0.487156	0.546789	-10.360718	-3.219604	-2.166748
C:\Users\cware\Desktop\Steller20November\TagTesting20Nov2013\M9.DSG	11-1-2013	15:36:58	193940.000000	3878.800000	0.089844	-0.285156	-1.121094	0.126606	0.485321	0.548624	-10.284424	-2.426147	-2.349854
C:\Users\cware\Desktop\Steller20November\TagTesting20Nov2013\M9.DSG	11-1-2013	15:36:58	193941.000000	3878.820000	0.082031	-0.281250	-1.132813	0.126606	0.485321	0.547706	-9.292603	-1.464844	-2.273560
C:\Users\cware\Desktop\Steller20November\TagTesting20Nov2013\M9.DSG	11-1-2013	15:36:58	193942.000000	3878.840000	0.070313	-0.289063	-1.121094	0.126606	0.485321	0.547706	-8.743286	-0.930786	-2.731323
C:\Users\cware\Desktop\Steller20November\TagTesting20Nov2013\M9.DSG	11-1-2013	15:36:58	193943.000000	3878.860000	0.085938	-0.281250	-1.125000	0.126606	0.484404	0.547706	-8.422852	0.701904	-2.365112
C:\Users\cware\Desktop\Steller20November\TagTesting20Nov2013\M9.DSG	11-1-2013	15:36:58	193944.000000	3878.880000	0.089844	-0.289063	-1.128906	0.125688	0.484404	0.547706	-9.475708	-1.342773	-1.815796
C:\Users\cware\Desktop\Steller20November\TagTesting20Nov2013\M9.DSG	11-1-2013	15:36:58	193945.000000	3878.900000	0.085938	-0.285156	-1.125000	0.124771	0.483486	0.549541	-9.872437	-1.785278	-1.358032
C:\Users\cware\Desktop\Steller20November\TagTesting20Nov2013\M9.DSG	11-1-2013	15:36:58	193946.000000	3878.920000	0.089844	-0.285156	-1.121094	0.125688	0.482569	0.549541	-10.269165	-1.846313	-1.449585
C:\Users\cware\Desktop\Steller20November\TagTesting20Nov2013\M9.DSG	11-1-2013	15:36:58	193947.000000	3878.940000	0.085938	-0.281250	-1.128906	0.124771	0.482569	0.550459	-10.269165	-1.754761	-1.434326
C:\Users\cware\Desktop\Steller20November\TagTesting20Nov2013\M9.DSG	11-1-2013	15:36:58	193948.000000	3878.960000	0.082031	-0.273438	-1.132813	0.123853	0.480734	0.550459	-10.955811	-1.312256	-1.251221
C:\Users\cware\Desktop\Steller20November\TagTesting20Nov2013\M9.DSG	11-1-2013	15:36:58	193949.000000	3878.980000	0.089844	-0.273438	-1.136719	0.123853	0.479817	0.551376	-9.811401	-2.853394	-1.342773
C:\Users\cware\Desktop\Steller20November\TagTesting20Nov2013\M9.DSG	11-1-2013	15:36:58	193950.000000	3879.000000	0.085938	-0.273438	-1.113281	0.123853	0.478899	0.551376	-10.513306	-2.838135	-1.571655
C:\Users\cware\Desktop\Steller20November\TagTesting20Nov2013\M9.DSG	11-1-2013	15:36:58	193951.000000	3879.020000	0.085938	-0.273438	-1.113281	0.123853	0.477982	0.551376	-10.437012	-0.869751	-0.991821
C:\Users\cware\Desktop\Steller20November\TagTesting20Nov2013\M9.DSG	11-1-2013	15:36:58	193952.000000	3879.040000	0.085938	-0.265625	-1.128906	0.122936	0.477064	0.553211	-10.391235	-1.373291	-1.419067
C:\Users\cware\Desktop\Steller20November\TagTesting20Nov2013\M9.DSG	11-1-2013	15:36:58	193953.000000	3879.060000	0.085938	-0.269531	-1.125000	0.123853	0.476147	0.552294	-10.116577	-3.829956	-1.525879
C:\Users\cware\Desktop\Steller20November\TagTesting20Nov2013\M9.DSG	11-1-2013	15:36:58	193954.000000	3879.080000	0.082031	-0.261719	-1.109375	0.123853	0.475229	0.553211	-10.040283	-1.342773	-1.159668
C:\Users\cware\Desktop\Steller20November\TagTesting20Nov2013\M9.DSG	11-1-2013	15:36:58	193955.000000	3879.100000	0.082031	-0.257813	-1.125000	0.122936	0.474312	0.553211	-10.040283	-1.007080	-1.358032
C:\Users\cware\Desktop\Steller20November\TagTesting20Nov2013\M9.DSG	11-1-2013	15:36:58	193956.000000	3879.120000	0.085938	-0.261719	-1.128906	0.122018	0.473394	0.555046	-9.948730	-1.571655	-1.861572
C:\Users\cware\Desktop\Steller20November\TagTesting20Nov2013\M9.DSG	11-1-2013	15:36:58	193957.000000	3879.140000	0.101563	-0.261719	-1.128906	0.121101	0.472477	0.554128	-9.857178	-2.288818	-1.678467
C:\Users\cware\Desktop\Steller20November\TagTesting20Nov2013\M9.DSG	11-1-2013	15:36:58	193958.000000	3879.160000	0.093750	-0.250000	-1.128906	0.121101	0.472477	0.554128	-8.697510	-3.097534	-1.953125
C:\Users\cware\Desktop\Steller20November\TagTesting20Nov2013\M9.DSG	11-1-2013	15:36:58	193959.000000	3879.180000	0.093750	-0.253906	-1.128906	0.122018	0.471560	0.556881	-9.384155	-0.747681	-1.739502
C:\Users\cware\Desktop\Steller20November\TagTesting20Nov2013\M9.DSG	11-1-2013	15:36:58	193960.000000	3879.200000	0.101563	-0.250000	-1.132813	0.122018	0.470642	0.556881	-8.712769	-3.295898	-1.937866
C:\Users\cware\Desktop\Steller20November\TagTesting20Nov2013\M9.DSG	11-1-2013	15:36:58	193961.000000	3879.220000	0.093750	-0.257813	-1.132813	0.122018	0.469725	0.557798	-9.002686	-2.227783	-1.480103
C:\Users\cware\Desktop\Steller20November\TagTesting20Nov2013\M9.DSG	11-1-2013	15:36:58	193962.000000	3879.240000	0.085938	-0.250000	-1.121094	0.121101	0.469725	0.555963	-8.178711	-1.586914	-2.105713
C:\Users\cware\Desktop\Steller20November\TagTesting20Nov2013\M9.DSG	11-1-2013	15:36:58	193963.000000	3879.260000	0.093750	-0.269531	-1.132813	0.119266	0.470642	0.555963	-7.934570	0.030518	-1.617432
C:\Users\cware\Desktop\Steller20November\TagTesting20Nov2013\M9.DSG	11-1-2013	15:36:58	193964.000000	3879.280000	0.105469	-0.257813	-1.117188	0.121101	0.467890	0.557798	-7.293701	-0.869751	-1.586914
C:\Users\cware\Desktop\Steller20November\TagTesting20Nov2013\M9.DSG	11-1-2013	15:36:58	193965.000000	3879.300000	0.082031	-0.253906	-1.132813	0.119266	0.468807	0.557798	-8.300781	-0.076294	-1.495361
C:\Users\cware\Desktop\Steller20November\TagTesting20Nov2013\M9.DSG	11-1-2013	15:36:58	193966.000000	3879.320000	0.089844	-0.253906	-1.136719	0.119266	0.466972	0.558716	-9.201050	-0.808716	-0.854492
C:\Users\cware\Desktop\Steller20November\TagTesting20Nov2013\M9.DSG	11-1-2013	15:36:58	193967.000000	3879.340000	0.101563	-0.253906	-1.125000	0.118349	0.467890	0.557798	-10.162354	-1.663208	-1.083374
C:\Users\cware\Desktop\Steller20November\TagTesting20Nov2013\M9.DSG	11-1-2013	15:36:58	193968.000000	3879.360000	0.089844	-0.246094	-1.132813	0.119266	0.466055	0.558716	-9.277344	-1.144409	-1.068115
C:\Users\cware\Desktop\Steller20November\TagTesting20Nov2013\M9.DSG	11-1-2013	15:36:58	193969.000000	3879.380000	0.105469	-0.246094	-1.113281	0.118349	0.465138	0.558716	-8.712769	-0.381470	-1.358032
C:\Users\cware\Desktop\Steller20November\TagTesting20Nov2013\M9.DSG	11-1-2013	15:36:58	193970.000000	3879.400000	0.113281	-0.250000	-1.117188	0.118349	0.466055	0.558716	-8.560181	-3.646851	-1.953125
C:\Users\cware\Desktop\Steller20November\TagTesting20Nov2013\M9.DSG	11-1-2013	15:36:58	193971.000000	3879.420000	0.089844	-0.257813	-1.136719	0.117431	0.465138	0.559633	-8.392334	-1.892090	-1.663208
C:\Users\cware\Desktop\Steller20November\TagTesting20Nov2013\M9.DSG	11-1-2013	15:36:58	193972.000000	3879.440000	0.093750	-0.250000	-1.128906	0.117431	0.464220	0.560550	-8.804321	-1.327515	-1.892090
C:\Users\cware\Desktop\Steller20November\TagTesting20Nov2013\M9.DSG	11-1-2013	15:36:58	193973.000000	3879.460000	0.085938	-0.246094	-1.136719	0.116514	0.463303	0.558716	-8.255005	0.015259	-2.105713
C:\Users\cware\Desktop\Steller20November\TagTesting20Nov2013\M9.DSG	11-1-2013	15:36:58	193974.000000	3879.480000	0.082031	-0.250000	-1.132813	0.116514	0.463303	0.560550	-8.392334	-0.656128	-2.014160
C:\Users\cware\Desktop\Steller20November\TagTesting20Nov2013\M9.DSG	11-1-2013	15:36:58	193975.000000	3879.500000	0.101563	-0.246094	-1.140625	0.116514	0.461468	0.560550	-8.544922	-0.518799	-1.632690
C:\Users\cware\Desktop\Steller20November\TagTesting20Nov2013\M9.DSG	11-1-2013	15:36:58	193976.000000	3879.520000	0.089844	-0.238281	-1.148438	0.116514	0.461468	0.561468	-8.285522	-1.647949	-1.251221
C:\Users\cware\Desktop\Steller20November\TagTesting20Nov2013\M9.DSG	11-1-2013	15:36:58	193977.000000	3879.540000	0.089844	-0.238281	-1.148438	0.115596	0.460550	0.561468	-8.712769	-1.586914	-0.549316
C:\Users\cware\Desktop\Steller20November\TagTesting20Nov2013\M9.DSG	11-1-2013	15:36:58	193978.000000	3879.560000	0.097656	-0.234375	-1.140625	0.115596	0.459633	0.560550	-7.705688	-0.488281	-0.488281
C:\Users\cware\Desktop\Steller20November\TagTesting20Nov2013\M9.DSG	11-1-2013	15:36:58	193979.000000	3879.580000	0.105469	-0.238281	-1.136719	0.114679	0.459633	0.561468	-8.972168	-1.525879	-0.503540
C:\Users\cware\Desktop\Steller20November\TagTesting20Nov2013\M9.DSG	11-1-2013	15:36:58	193980.000000	3879.600000	0.097656	-0.238281	-1.144531	0.113761	0.458716	0.561468	-9.338379	-1.129150	-0.411987
C:\Users\cware\Desktop\Steller20November\TagTesting20Nov2013\M9.DSG	11-1-2013	15:36:58	193981.000000	3879.620000	0.097656	-0.238281	-1.132813	0.113761	0.457798	0.561468	-9.368896	-1.449585	-0.808716
C:\Users\cware\Desktop\Steller20November\TagTesting20Nov2013\M9.DSG	11-1-2013	15:36:58	193982.000000	3879.640000	0.105469	-0.242188	-1.140625	0.112844	0.456881	0.563303	-9.017944	-2.243042	-1.235962
C:\Users\cware\Desktop\Steller20November\TagTesting20Nov2013\M9.DSG	11-1-2013	15:36:58	193983.000000	3879.660000	0.101563	-0.242188	-1.136719	0.113761	0.457798	0.562385	-8.300781	-0.518799	-1.281738
C:\Users\cware\Desktop\Steller20November\TagTesting20Nov2013\M9.DSG	11-1-2013	15:36:58	193984.000000	3879.680000	0.109375	-0.246094	-1.121094	0.111927	0.455963	0.563303	-8.285522	-1.831055	-1.586914
C:\Users\cware\Desktop\Steller20November\TagTesting20Nov2013\M9.DSG	11-1-2013	15:36:58	193985.000000	3879.700000	0.101563	-0.234375	-1.132813	0.111927	0.455046	0.563303	-7.720947	-2.990723	-1.495361
C:\Users\cware\Desktop\Steller20November\TagTesting20Nov2013\M9.DSG	11-1-2013	15:36:58	193986.000000	3879.720000	0.097656	-0.230469	-1.125000	0.111927	0.454128	0.562385	-8.255005	-1.937866	-1.358032
C:\Users\cware\Desktop\Steller20November\TagTesting20Nov2013\M9.DSG	11-1-2013	15:36:58	193987.000000	3879.740000	0.093750	-0.222656	-1.132813	0.112844	0.454128	0.564220	-7.431030	-0.701904	-1.251221
C:\Users\cware\Desktop\Steller20November\TagTesting20Nov2013\M9.DSG	11-1-2013	15:36:58	193988.000000	3879.760000	0.097656	-0.218750	-1.144531	0.111927	0.454128	0.564220	-6.927490	-0.976563	-1.312256
C:\Users\cware\Desktop\Steller20November\TagTesting20Nov2013\M9.DSG	11-1-2013	15:36:58	193989.000000	3879.780000	0.097656	-0.226563	-1.140625	0.111009	0.452294	0.564220	-6.866455	-1.663208	-1.831055
C:\Users\cware\Desktop\Steller20November\TagTesting20Nov2013\M9.DSG	11-1-2013	15:36:58	193990.000000	3879.800000	0.097656	-0.234375	-1.128906	0.111009	0.453211	0.563303	-6.103516	-1.708984	-1.815796
C:\Users\cware\Desktop\Steller20November\TagTesting20Nov2013\M9.DSG	11-1-2013	15:36:58	193991.000000	3879.820000	0.105469	-0.230469	-1.148438	0.111009	0.454128	0.565138	-5.813599	-0.488281	-2.136230
C:\Users\cware\Desktop\Steller20November\TagTesting20Nov2013\M9.DSG	11-1-2013	15:36:58	193992.000000	3879.840000	0.113281	-0.226563	-1.132813	0.110092	0.452294	0.564220	-5.187988	-2.532959	-2.212524
C:\Users\cware\Desktop\Steller20November\TagTesting20Nov2013\M9.DSG	11-1-2013	15:36:58	193993.000000	3879.860000	0.093750	-0.222656	-1.144531	0.110092	0.453211	0.563303	-5.233765	0.808716	-1.937866
C:\Users\cware\Desktop\Steller20November\TagTesting20Nov2013\M9.DSG	11-1-2013	15:36:58	193994.000000	3879.880000	0.117188	-0.234375	-1.136719	0.110092	0.453211	0.562385	-6.164551	-1.266479	-1.983643
C:\Users\cware\Desktop\Steller20November\TagTesting20Nov2013\M9.DSG	11-1-2013	15:36:58	193995.000000	3879.900000	0.097656	-0.238281	-1.140625	0.108257	0.454128	0.564220	-6.759644	-0.595093	-1.052856
C:\Users\cware\Desktop\Steller20November\TagTesting20Nov2013\M9.DSG	11-1-2013	15:36:58	193996.000000	3879.920000	0.097656	-0.234375	-1.136719	0.108257	0.453211	0.564220	-7.293701	-2.349854	-0.930786
C:\Users\cware\Desktop\Steller20November\TagTesting20Nov2013\M9.DSG	11-1-2013	15:36:58	193997.000000	3879.940000	0.109375	-0.230469	-1.144531	0.108257	0.453211	0.563303	-7.476807	-0.488281	-0.595093
C:\Users\cware\Desktop\Steller20November\TagTesting20Nov2013\M9.DSG	11-1-2013	15:36:58	193998.000000	3879.960000	0.089844	-0.226563	-1.156250	0.107339	0.452294	0.564220	-7.003784	-0.976563	-0.198364
C:\Users\cware\Desktop\Steller20November\TagTesting20Nov2013\M9.DSG	11-1-2013	15:36:58	193999.000000	3879.980000	0.113281	-0.230469	-1.140625	0.107339	0.450459	0.564220	-7.278442	-1.541138	-0.289917
C:\Users\cware\Desktop\Steller20November\TagTesting20Nov2013\M9.DSG	11-1-2013	15:36:58	194000.000000	3880.000000	0.113281	-0.226563	-1.128906	0.106422	0.451376	0.563303	-8.178711	-2.349854	-0.564575
C:\Users\cware\Desktop\Steller20November\TagTesting20Nov2013\M9.DSG	11-1-2013	15:36:58	194001.000000	3880.020000	0.105469	-0.238281	-1.140625	0.105505	0.451376	0.564220	-7.568359	-3.814697	-0.534058
C:\Users\cware\Desktop\Steller20November\TagTesting20Nov2013\M9.DSG	11-1-2013	15:36:58	194002.000000	3880.040000	0.109375	-0.238281	-1.128906	0.106422	0.449541	0.564220	-8.071899	-1.647949	-0.152588
C:\Users\cware\Desktop\Steller20November\TagTesting20Nov2013\M9.DSG	11-1-2013	15:36:58	194003.000000	3880.060000	0.109375	-0.238281	-1.128906	0.104587	0.449541	0.566055	-6.927490	-3.005981	-0.152588
C:\Users\cware\Desktop\Steller20November\TagTesting20Nov2013\M9.DSG	11-1-2013	15:36:58	194004.000000	3880.080000	0.113281	-0.226563	-1.128906	0.105505	0.448624	0.566972	-7.278442	-4.089355	0.320435
C:\Users\cware\Desktop\Steller20November\TagTesting20Nov2013\M9.DSG	11-1-2013	15:36:58	194005.000000	3880.100000	0.101563	-0.230469	-1.128906	0.104587	0.448624	0.565138	-6.500244	-3.143311	0.717163
C:\Users\cware\Desktop\Steller20November\TagTesting20Nov2013\M9.DSG	11-1-2013	15:36:58	194006.000000	3880.120000	0.113281	-0.218750	-1.128906	0.105505	0.449541	0.565138	-5.676270	-4.592896	1.159668
C:\Users\cware\Desktop\Steller20November\TagTesting20Nov2013\M9.DSG	11-1-2013	15:36:58	194007.000000	3880.140000	0.109375	-0.222656	-1.128906	0.105505	0.446789	0.565138	-5.767822	-1.892090	1.541138
C:\Users\cware\Desktop\Steller20November\TagTesting20Nov2013\M9.DSG	11-1-2013	15:36:58	194008.000000	3880.160000	0.113281	-0.234375	-1.128906	0.102752	0.447706	0.566055	-6.179810	-4.119873	1.419067
C:\Users\cware\Desktop\Steller20November\TagTesting20Nov2013\M9.DSG	11-1-2013	15:36:58	194009.000000	3880.180000	0.105469	-0.230469	-1.132813	0.103670	0.446789	0.566055	-5.783081	-4.196167	1.388550
C:\Users\cware\Desktop\Steller20November\TagTesting20Nov2013\M9.DSG	11-1-2013	15:36:58	194010.000000	3880.200000	0.117188	-0.238281	-1.136719	0.104587	0.446789	0.565138	-7.049561	-4.547119	0.701904
C:\Users\cware\Desktop\Steller20November\TagTesting20Nov2013\M9.DSG	11-1-2013	15:36:58	194011.000000	3880.220000	0.105469	-0.234375	-1.121094	0.103670	0.446789	0.566055	-6.271362	-4.684448	0.579834
C:\Users\cware\Desktop\Steller20November\TagTesting20Nov2013\M9.DSG	11-1-2013	15:36:58	194012.000000	3880.240000	0.105469	-0.242188	-1.136719	0.103670	0.446789	0.566972	-6.240845	-4.272461	1.296997
C:\Users\cware\Desktop\Steller20November\TagTesting20Nov2013\M9.DSG	11-1-2013	15:36:58	194013.000000	3880.260000	0.093750	-0.230469	-1.128906	0.102752	0.446789	0.566055	-6.088257	-2.944946	1.129150
C:\Users\cware\Desktop\Steller20November\TagTesting20Nov2013\M9.DSG	11-1-2013	15:36:58	194014.000000	3880.280000	0.105469	-0.226563	-1.132813	0.103670	0.446789	0.566972	-5.798340	-3.524780	1.083374
C:\Users\cware\Desktop\Steller20November\TagTesting20Nov2013\M9.DSG	11-1-2013	15:36:58	194015.000000	3880.300000	0.101563	-0.238281	-1.132813	0.102752	0.446789	0.566972	-6.210327	-2.853394	1.098633
C:\Users\cware\Desktop\Steller20November\TagTesting20Nov2013\M9.DSG	11-1-2013	15:36:58	194016.000000	3880.320000	0.109375	-0.230469	-1.140625	0.104587	0.445872	0.566972	-7.156372	-3.005981	1.159668
C:\Users\cware\Desktop\Steller20November\TagTesting20Nov2013\M9.DSG	11-1-2013	15:36:58	194017.000000	3880.340000	0.101563	-0.230469	-1.136719	0.102752	0.444954	0.566972	-7.720947	-2.853394	1.388550
C:\Users\cware\Desktop\Steller20November\TagTesting20Nov2013\M9.DSG	11-1-2013	15:36:58	194018.000000	3880.360000	0.109375	-0.218750	-1.144531	0.101835	0.444954	0.566972	-8.117676	-3.753662	0.335693
C:\Users\cware\Desktop\Steller20November\TagTesting20Nov2013\M9.DSG	11-1-2013	15:36:58	194019.000000	3880.380000	0.101563	-0.214844	-1.160156	0.102752	0.443119	0.566972	-8.178711	-2.090454	0.259399
C:\Users\cware\Desktop\Steller20November\TagTesting20Nov2013\M9.DSG	11-1-2013	15:36:58	194020.000000	3880.400000	0.109375	-0.214844	-1.128906	0.101835	0.443119	0.567890	-7.308960	-2.563477	0.289917
C:\Users\cware\Desktop\Steller20November\TagTesting20Nov2013\M9.DSG	11-1-2013	15:36:58	194021.000000	3880.420000	0.109375	-0.210938	-1.132813	0.100000	0.443119	0.566972	-7.019043	-4.608154	-0.457764
C:\Users\cware\Desktop\Steller20November\TagTesting20Nov2013\M9.DSG	11-1-2013	15:36:58	194022.000000	3880.440000	0.109375	-0.218750	-1.136719	0.101835	0.442202	0.566972	-7.278442	-1.708984	-0.640869
C:\Users\cware\Desktop\Steller20November\TagTesting20Nov2013\M9.DSG	11-1-2013	15:36:58	194023.000000	3880.460000	0.097656	-0.207031	-1.148438	0.100917	0.442202	0.567890	-6.881714	-1.434326	-1.068115
C:\Users\cware\Desktop\Steller20November\TagTesting20Nov2013\M9.DSG	11-1-2013	15:36:58	194024.000000	3880.480000	0.109375	-0.210938	-1.144531	0.100917	0.441284	0.567890	-6.698608	-2.899170	-1.358032
C:\Users\cware\Desktop\Steller20November\TagTesting20Nov2013\M9.DSG	11-1-2013	15:36:58	194025.000000	3880.500000	0.113281	-0.207031	-1.136719	0.100917	0.440367	0.567890	-7.385254	-1.541138	-1.373291
C:\Users\cware\Desktop\Steller20November\TagTesting20Nov2013\M9.DSG	11-1-2013	15:36:58	194026.000000	3880.520000	0.093750	-0.210938	-1.144531	0.100917	0.440367	0.568807	-7.812500	-2.288818	-1.251221
C:\Users\cware\Desktop\Steller20November\TagTesting20Nov2013\M9.DSG	11-1-2013	15:36:58	194027.000000	3880.540000	0.105469	-0.203125	-1.140625	0.100000	0.438532	0.569725	-7.308960	-1.937866	-1.800537
C:\Users\cware\Desktop\Steller20November\TagTesting20Nov2013\M9.DSG	11-1-2013	15:36:58	194028.000000	3880.560000	0.117188	-0.203125	-1.140625	0.100917	0.440367	0.569725	-7.385254	-1.525879	-2.365112
C:\Users\cware\Desktop\Steller20November\TagTesting20Nov2013\M9.DSG	11-1-2013	15:36:58	194029.000000	3880.580000	0.101563	-0.199219	-1.148438	0.100000	0.440367	0.569725	-7.141113	-1.876831	-2.792358
C:\Users\cware\Desktop\Steller20November\TagTesting20Nov2013\M9.DSG	11-1-2013	15:36:58	194030.000000	3880.600000	0.109375	-0.203125	-1.148438	0.100000	0.440367	0.569725	-5.752563	-2.014160	-2.929688
C:\Users\cware\Desktop\Steller20November\TagTesting20Nov2013\M9.DSG	11-1-2013	15:36:58	194031.000000	3880.620000	0.113281	-0.203125	-1.140625	0.099083	0.440367	0.568807	-5.279541	-0.183105	-3.112793
C:\Users\cware\Desktop\Steller20November\TagTesting20Nov2013\M9.DSG	11-1-2013	15:36:58	194032.000000	3880.640000	0.093750	-0.207031	-1.152344	0.099083	0.439450	0.569725	-4.470825	0.198364	-3.082275
C:\Users\cware\Desktop\Steller20November\TagTesting20Nov2013\M9.DSG	11-1-2013	15:36:58	194033.000000	3880.660000	0.109375	-0.203125	-1.140625	0.099083	0.439450	0.569725	-4.043579	-0.228882	-3.250122
C:\Users\cware\Desktop\Steller20November\TagTesting20Nov2013\M9.DSG	11-1-2013	15:36:58	194034.000000	3880.680000	0.105469	-0.199219	-1.136719	0.098165	0.441284	0.568807	-3.524780	-0.259399	-3.646851
C:\Users\cware\Desktop\Steller20November\TagTesting20Nov2013\M9.DSG	11-1-2013	15:36:58	194035.000000	3880.700000	0.105469	-0.203125	-1.144531	0.098165	0.440367	0.568807	-3.234863	0.030518	-3.997803
C:\Users\cware\Desktop\Steller20November\TagTesting20Nov2013\M9.DSG	11-1-2013	15:36:58	194036.000000	3880.720000	0.109375	-0.207031	-1.144531	0.098165	0.442202	0.568807	-3.128052	-0.228882	-4.791260
C:\Users\cware\Desktop\Steller20November\TagTesting20Nov2013\M9.DSG	11-1-2013	15:36:58	194037.000000	3880.740000	0.109375	-0.207031	-1.148438	0.097248	0.441284	0.566972	-2.700806	1.831055	-4.943848
C:\Users\cware\Desktop\Steller20November\TagTesting20Nov2013\M9.DSG	11-1-2013	15:36:58	194038.000000	3880.760000	0.109375	-0.218750	-1.144531	0.097248	0.443119	0.567890	-3.662109	0.823975	-4.837036
C:\Users\cware\Desktop\Steller20November\TagTesting20Nov2013\M9.DSG	11-1-2013	15:36:58	194039.000000	3880.780000	0.109375	-0.226563	-1.136719	0.096330	0.442202	0.566055	-3.799438	2.990723	-4.135132
C:\Users\cware\Desktop\Steller20November\TagTesting20Nov2013\M9.DSG	11-1-2013	15:36:58	194040.000000	3880.800000	0.121094	-0.222656	-1.128906	0.095413	0.442202	0.566972	-3.829956	0.564575	-4.409790
C:\Users\cware\Desktop\Steller20November\TagTesting20Nov2013\M9.DSG	11-1-2013	15:36:58	194041.000000	3880.820000	0.113281	-0.210938	-1.136719	0.095413	0.443119	0.566055	-3.433228	0.961304	-4.119873
C:\Users\cware\Desktop\Steller20November\TagTesting20Nov2013\M9.DSG	11-1-2013	15:36:58	194042.000000	3880.840000	0.113281	-0.214844	-1.140625	0.094495	0.444037	0.566972	-2.349854	2.243042	-4.425049
C:\Users\cware\Desktop\Steller20November\TagTesting20Nov2013\M9.DSG	11-1-2013	15:36:58	194043.000000	3880.860000	0.117188	-0.214844	-1.144531	0.093578	0.443119	0.565138	-2.502441	0.534058	-4.623413
C:\Users\cware\Desktop\Steller20November\TagTesting20Nov2013\M9.DSG	11-1-2013	15:36:58	194044.000000	3880.880000	0.121094	-0.218750	-1.132813	0.094495	0.444954	0.564220	-2.441406	-0.289917	-4.348755
C:\Users\cware\Desktop\Steller20November\TagTesting20Nov2013\M9.DSG	11-1-2013	15:36:58	194045.000000	3880.900000	0.125000	-0.226563	-1.136719	0.093578	0.444954	0.564220	-3.295898	-0.411987	-3.707886
C:\Users\cware\Desktop\Steller20November\TagTesting20Nov2013\M9.DSG	11-1-2013	15:36:58	194046.000000	3880.920000	0.121094	-0.222656	-1.136719	0.092661	0.445872	0.563303	-3.128052	0.534058	-3.005981
C:\Users\cware\Desktop\Steller20November\TagTesting20Nov2013\M9.DSG	11-1-2013	15:36:58	194047.000000	3880.940000	0.128906	-0.222656	-1.136719	0.092661	0.445872	0.562385	-4.043579	0.427246	-2.792358
C:\Users\cware\Desktop\Steller20November\TagTesting20Nov2013\M9.DSG	11-1-2013	15:36:58	194048.000000	3880.960000	0.117188	-0.218750	-1.136719	0.092661	0.444954	0.565138	-4.562378	-2.059937	-3.067017
C:\Users\cware\Desktop\Steller20November\TagTesting20Nov2013\M9.DSG	11-1-2013	15:36:58	194049.000000	3880.980000	0.128906	-0.218750	-1.140625	0.093578	0.445872	0.563303	-4.730225	0.793457	-2.914429
C:\Users\cware\Desktop\Steller20November\TagTesting20Nov2013\M9.DSG	11-1-2013	15:36:58	194050.000000	3881.000000	0.136719	-0.222656	-1.140625	0.090826	0.446789	0.563303	-4.348755	-0.289917	-3.250122
C:\Users\cware\Desktop\Steller20November\TagTesting20Nov2013\M9.DSG	11-1-2013	15:36:58	194051.000000	3881.020000	0.140625	-0.230469	-1.132813	0.091743	0.446789	0.563303	-4.867554	-1.754761	-3.601074
C:\Users\cware\Desktop\Steller20November\TagTesting20Nov2013\M9.DSG	11-1-2013	15:36:58	194052.000000	3881.040000	0.125000	-0.226563	-1.140625	0.090826	0.446789	0.562385	-4.562378	-1.022339	-3.143311
C:\Users\cware\Desktop\Steller20November\TagTesting20Nov2013\M9.DSG	11-1-2013	15:36:58	194053.000000	3881.060000	0.128906	-0.226563	-1.132813	0.090826	0.446789	0.563303	-4.043579	-0.152588	-2.990723
C:\Users\cware\Desktop\Steller20November\TagTesting20Nov2013\M9.DSG	11-1-2013	15:36:58	194054.000000	3881.080000	0.128906	-0.226563	-1.136719	0.089908	0.447706	0.563303	-3.601074	-0.427246	-2.914429
C:\Users\cware\Desktop\Steller20November\TagTesting20Nov2013\M9.DSG	11-1-2013	15:36:58	194055.000000	3881.100000	0.125000	-0.226563	-1.136719	0.088991	0.447706	0.562385	-3.112793	0.488281	-2.609253
C:\Users\cware\Desktop\Steller20November\TagTesting20Nov2013\M9.DSG	11-1-2013	15:36:58	194056.000000	3881.120000	0.125000	-0.230469	-1.132813	0.088991	0.447706	0.563303	-2.899170	-2.075195	-2.700806
C:\Users\cware\Desktop\Steller20November\TagTesting20Nov2013\M9.DSG	11-1-2013	15:36:58	194057.000000	3881.140000	0.125000	-0.238281	-1.132813	0.089908	0.448624	0.562385	-3.097534	-1.296997	-2.700806
C:\Users\cware\Desktop\Steller20November\TagTesting20Nov2013\M9.DSG	11-1-2013	15:36:58	194058.000000	3881.160000	0.125000	-0.238281	-1.128906	0.088991	0.448624	0.561468	-2.899170	-1.998901	-2.624512
C:\Users\cware\Desktop\Steller20November\TagTesting20Nov2013\M9.DSG	11-1-2013	15:36:58	194059.000000	3881.180000	0.117188	-0.234375	-1.132813	0.088991	0.447706	0.561468	-2.777100	0.274658	-1.739502
C:\Users\cware\Desktop\Steller20November\TagTesting20Nov2013\M9.DSG	11-1-2013	15:36:58	194060.000000	3881.200000	0.121094	-0.234375	-1.128906	0.088991	0.450459	0.561468	-2.227783	-1.098633	-1.968384
C:\Users\cware\Desktop\Steller20November\TagTesting20Nov2013\M9.DSG	11-1-2013	15:36:58	194061.000000	3881.220000	0.121094	-0.234375	-1.136719	0.088991	0.450459	0.560550	-2.624512	-1.312256	-1.937866
C:\Users\cware\Desktop\Steller20November\TagTesting20Nov2013\M9.DSG	11-1-2013	15:36:58	194062.000000	3881.240000	0.121094	-0.234375	-1.140625	0.088073	0.449541	0.560550	-3.005981	0.442505	-2.197266
C:\Users\cware\Desktop\Steller20November\TagTesting20Nov2013\M9.DSG	11-1-2013	15:36:58	194063.000000	3881.260000	0.128906	-0.238281	-1.128906	0.088073	0.449541	0.558716	-2.944946	-0.915527	-2.273560
C:\Users\cware\Desktop\Steller20November\TagTesting20Nov2013\M9.DSG	11-1-2013	15:36:58	194064.000000	3881.280000	0.125000	-0.238281	-1.144531	0.086239	0.451376	0.560550	-3.662109	0.137329	-2.395630
C:\Users\cware\Desktop\Steller20November\TagTesting20Nov2013\M9.DSG	11-1-2013	15:36:58	194065.000000	3881.300000	0.132813	-0.238281	-1.128906	0.087156	0.451376	0.559633	-2.838135	-0.503540	-2.899170
C:\Users\cware\Desktop\Steller20November\TagTesting20Nov2013\M9.DSG	11-1-2013	15:36:58	194066.000000	3881.320000	0.136719	-0.234375	-1.136719	0.086239	0.451376	0.558716	-3.204346	-2.471924	-2.944946
C:\Users\cware\Desktop\Steller20November\TagTesting20Nov2013\M9.DSG	11-1-2013	15:36:58	194067.000000	3881.340000	0.132813	-0.242188	-1.132813	0.086239	0.452294	0.559633	-3.219604	0.000000	-2.487183
C:\Users\cware\Desktop\Steller20November\TagTesting20Nov2013\M9.DSG	11-1-2013	15:36:58	194068.000000	3881.360000	0.140625	-0.238281	-1.132813	0.086239	0.451376	0.557798	-3.295898	-1.205444	-2.716064
C:\Users\cware\Desktop\Steller20November\TagTesting20Nov2013\M9.DSG	11-1-2013	15:36:58	194069.000000	3881.380000	0.140625	-0.242188	-1.125000	0.086239	0.453211	0.558716	-3.845215	0.503540	-2.243042
C:\Users\cware\Desktop\Steller20November\TagTesting20Nov2013\M9.DSG	11-1-2013	15:36:58	194070.000000	3881.400000	0.144531	-0.238281	-1.128906	0.085321	0.451376	0.557798	-3.677368	-1.708984	-2.059937
C:\Users\cware\Desktop\Steller20November\TagTesting20Nov2013\M9.DSG	11-1-2013	15:36:58	194071.000000	3881.420000	0.140625	-0.242188	-1.132813	0.084404	0.454128	0.558716	-3.555298	-2.792358	-1.846313
C:\Users\cware\Desktop\Steller20November\TagTesting20Nov2013\M9.DSG	11-1-2013	15:36:58	194072.000000	3881.440000	0.132813	-0.238281	-1.132813	0.085321	0.453211	0.556881	-3.417969	-0.762939	-1.663208
C:\Users\cware\Desktop\Steller20November\TagTesting20Nov2013\M9.DSG	11-1-2013	15:36:58	194073.000000	3881.460000	0.136719	-0.226563	-1.136719	0.085321	0.453211	0.556881	-3.143311	-1.174927	-2.105713
C:\Users\cware\Desktop\Steller20November\TagTesting20Nov2013\M9.DSG	11-1-2013	15:36:58	194074.000000	3881.480000	0.136719	-0.226563	-1.128906	0.084404	0.454128	0.556881	-2.273560	-1.632690	-2.838135
C:\Users\cware\Desktop\Steller20November\TagTesting20Nov2013\M9.DSG	11-1-2013	15:36:58	194075.000000	3881.500000	0.136719	-0.234375	-1.136719	0.083486	0.455046	0.556881	-1.861572	-0.839233	-3.005981
C:\Users\cware\Desktop\Steller20November\TagTesting20Nov2013\M9.DSG	11-1-2013	15:36:58	194076.000000	3881.520000	0.144531	-0.242188	-1.132813	0.084404	0.454128	0.555046	-1.617432	-0.228882	-2.975464
C:\Users\cware\Desktop\Steller20November\TagTesting20Nov2013\M9.DSG	11-1-2013	15:36:58	194077.000000	3881.540000	0.132813	-0.246094	-1.128906	0.083486	0.455963	0.556881	-1.724243	-0.411987	-3.112793
C:\Users\cware\Desktop\Steller20November\TagTesting20Nov2013\M9.DSG	11-1-2013	15:36:58	194078.000000	3881.560000	0.132813	-0.250000	-1.136719	0.083486	0.455963	0.555046	-1.693726	-1.342773	-2.899170
C:\Users\cware\Desktop\Steller20November\TagTesting20Nov2013\M9.DSG	11-1-2013	15:36:58	194079.000000	3881.580000	0.140625	-0.250000	-1.136719	0.083486	0.456881	0.554128	-1.617432	-1.251221	-2.853394
C:\Users\cware\Desktop\Steller20November\TagTesting20Nov2013\M9.DSG	11-1-2013	15:36:58	194080.000000	3881.600000	0.144531	-0.253906	-1.128906	0.082569	0.457798	0.555046	-1.068115	-1.129150	-2.914429
C:\Users\cware\Desktop\Steller20November\TagTesting20Nov2013\M9.DSG	11-1-2013	15:36:58	194081.000000	3881.620000	0.136719	-0.257813	-1.121094	0.081651	0.458716	0.553211	-1.144409	-0.381470	-2.792358
C:\Users\cware\Desktop\Steller20November\TagTesting20Nov2013\M9.DSG	11-1-2013	15:36:58	194082.000000	3881.640000	0.140625	-0.257813	-1.132813	0.082569	0.457798	0.554128	-1.785278	-1.541138	-3.005981
C:\Users\cware\Desktop\Steller20November\TagTesting20Nov2013\M9.DSG	11-1-2013	15:36:58	194083.000000	3881.660000	0.140625	-0.257813	-1.132813	0.081651	0.460550	0.553211	-1.998901	-2.136230	-2.639771
C:\Users\cware\Desktop\Steller20November\TagTesting20Nov2013\M9.DSG	11-1-2013	15:36:58	194084.000000	3881.680000	0.144531	-0.253906	-1.132813	0.081651	0.459633	0.553211	-1.983643	-0.915527	-1.831055
C:\Users\cware\Desktop\Steller20November\TagTesting20Nov2013\M9.DSG	11-1-2013	15:36:58	194085.000000	3881.700000	0.136719	-0.253906	-1.125000	0.080734	0.461468	0.552294	-1.403809	-1.373291	-1.907349
C:\Users\cware\Desktop\Steller20November\TagTesting20Nov2013\M9.DSG	11-1-2013	15:36:58	194086.000000	3881.720000	0.132813	-0.257813	-1.136719	0.079817	0.461468	0.552294	-1.892090	-2.609253	-2.365112
C:\Users\cware\Desktop\Steller20November\TagTesting20Nov2013\M9.DSG	11-1-2013	15:36:58	194087.000000	3881.740000	0.136719	-0.253906	-1.125000	0.080734	0.462385	0.552294	-1.846313	-2.883911	-2.487183
C:\Users\cware\Desktop\Steller20November\TagTesting20Nov2013\M9.DSG	11-1-2013	15:36:58	194088.000000	3881.760000	0.136719	-0.269531	-1.128906	0.081651	0.461468	0.551376	-2.426147	-1.098633	-2.655029
C:\Users\cware\Desktop\Steller20November\TagTesting20Nov2013\M9.DSG	11-1-2013	15:36:58	194089.000000	3881.780000	0.136719	-0.253906	-1.128906	0.079817	0.464220	0.551376	-2.075195	-1.953125	-2.761841
C:\Users\cware\Desktop\Steller20November\TagTesting20Nov2013\M9.DSG	11-1-2013	15:36:58	194090.000000	3881.800000	0.144531	-0.261719	-1.125000	0.080734	0.463303	0.550459	-2.059937	-3.082275	-2.639771
C:\Users\cware\Desktop\Steller20November\TagTesting20Nov2013\M9.DSG	11-1-2013	15:36:58	194091.000000	3881.820000	0.132813	-0.257813	-1.132813	0.080734	0.463303	0.550459	-2.227783	-1.007080	-2.609253
C:\Users\cware\Desktop\Steller20November\TagTesting20Nov2013\M9.DSG	11-1-2013	15:36:58	194092.000000	3881.840000	0.140625	-0.261719	-1.132813	0.079817	0.464220	0.550459	-2.334595	-1.663208	-2.792358
C:\Users\cware\Desktop\Steller20November\TagTesting20Nov2013\M9.DSG	11-1-2013	15:36:58	194093.000000	3881.860000	0.140625	-0.261719	-1.132813	0.077982	0.464220	0.550459	-1.922607	-1.144409	-2.838135
C:\Users\cware\Desktop\Steller20November\TagTesting20Nov2013\M9.DSG	11-1-2013	15:36:58	194094.000000	3881.880000	0.148438	-0.269531	-1.117188	0.079817	0.466055	0.548624	-2.334595	-0.869751	-2.853394
C:\Users\cware\Desktop\Steller20November\TagTesting20Nov2013\M9.DSG	11-1-2013	15:36:58	194095.000000	3881.900000	0.152344	-0.269531	-1.113281	0.078899	0.466055	0.548624	-2.166748	-0.625610	-2.929688
C:\Users\cware\Desktop\Steller20November\TagTesting20Nov2013\M9.DSG	11-1-2013	15:36:58	194096.000000	3881.920000	0.148438	-0.277344	-1.128906	0.078899	0.466055	0.548624	-1.403809	-1.708984	-3.295898
C:\Users\cware\Desktop\Steller20November\TagTesting20Nov2013\M9.DSG	11-1-2013	15:36:58	194097.000000	3881.940000	0.148438	-0.277344	-1.125000	0.077982	0.467890	0.547706	-1.998901	-2.502441	-2.944946
C:\Users\cware\Desktop\Steller20November\TagTesting20Nov2013\M9.DSG	11-1-2013	15:36:58	194098.000000	3881.960000	0.136719	-0.265625	-1.125000	0.078899	0.466055	0.548624	-1.754761	-1.525879	-2.639771
C:\Users\cware\Desktop\Steller20November\TagTesting20Nov2013\M9.DSG	11-1-2013	15:36:58	194099.000000	3881.980000	0.144531	-0.273438	-1.121094	0.077982	0.467890	0.547706	-2.792358	-0.762939	-2.563477
C:\Users\cware\Desktop\Steller20November\TagTesting20Nov2013\M9.DSG	11-1-2013	15:36:58	194100.000000	3882.000000	0.148438	-0.269531	-1.125000	0.077982	0.468807	0.546789	-2.319336	-0.717163	-2.502441
C:\Users\cware\Desktop\Steller20November\TagTesting20Nov2013\M9.DSG	11-1-2013	15:36:58	194101.000000	3882.020000	0.140625	-0.273438	-1.117188	0.077064	0.469725	0.546789	-2.014160	-1.892090	-2.746582
C:\Users\cware\Desktop\Steller20November\TagTesting20Nov2013\M9.DSG	11-1-2013	15:36:58	194102.000000	3882.040000	0.140625	-0.273438	-1.113281	0.077064	0.469725	0.545872	-2.151489	-1.159668	-2.441406
C:\Users\cware\Desktop\Steller20November\TagTesting20Nov2013\M9.DSG	11-1-2013	15:36:58	194103.000000	3882.060000	0.148438	-0.277344	-1.128906	0.077982	0.469725	0.545872	-2.365112	-1.724243	-2.212524
C:\Users\cware\Desktop\Steller20November\TagTesting20Nov2013\M9.DSG	11-1-2013	15:36:58	194104.000000	3882.080000	0.140625	-0.269531	-1.128906	0.077064	0.471560	0.544954	-2.853394	-3.082275	-2.593994
C:\Users\cware\Desktop\Steller20November\TagTesting20Nov2013\M9.DSG	11-1-2013	15:36:58	194105.000000	3882.100000	0.140625	-0.269531	-1.136719	0.076147	0.470642	0.544954	-2.700806	-0.030518	-2.578735
C:\Users\cware\Desktop\Steller20November\TagTesting20Nov2013\M9.DSG	11-1-2013	15:36:58	194106.000000	3882.120000	0.144531	-0.273438	-1.128906	0.076147	0.470642	0.544037	-2.914429	-0.961304	-2.899170
C:\Users\cware\Desktop\Steller20November\TagTesting20Nov2013\M9.DSG	11-1-2013	15:36:58	194107.000000	3882.140000	0.144531	-0.285156	-1.128906	0.076147	0.471560	0.544954	-3.433228	-1.113892	-3.005981
C:\Users\cware\Desktop\Steller20November\TagTesting20Nov2013\M9.DSG	11-1-2013	15:36:58	194108.000000	3882.160000	0.136719	-0.289063	-1.125000	0.077064	0.471560	0.544037	-3.021240	-0.793457	-3.021240
C:\Users\cware\Desktop\Steller20November\TagTesting20Nov2013\M9.DSG	11-1-2013	15:36:58	194109.000000	3882.180000	0.136719	-0.289063	-1.125000	0.076147	0.473394	0.544037	-3.295898	-1.342773	-2.456665
C:\Users\cware\Desktop\Steller20November\TagTesting20Nov2013\M9.DSG	11-1-2013	15:36:58	194110.000000	3882.200000	0.148438	-0.281250	-1.109375	0.076147	0.472477	0.544037	-3.799438	-0.915527	-2.273560
C:\Users\cware\Desktop\Steller20November\TagTesting20Nov2013\M9.DSG	11-1-2013	15:36:58	194111.000000	3882.220000	0.152344	-0.277344	-1.113281	0.075229	0.473394	0.543119	-3.677368	-1.068115	-2.166748
C:\Users\cware\Desktop\Steller20November\TagTesting20Nov2013\M9.DSG	11-1-2013	15:36:58	194112.000000	3882.240000	0.148438	-0.273438	-1.125000	0.075229	0.474312	0.544037	-4.074097	-0.625610	-1.800537
C:\Users\cware\Desktop\Steller20November\TagTesting20Nov2013\M9.DSG	11-1-2013	15:36:58	194113.000000	3882.260000	0.156250	-0.273438	-1.125000	0.075229	0.472477	0.543119	-3.692627	-3.845215	-1.983643
C:\Users\cware\Desktop\Steller20November\TagTesting20Nov2013\M9.DSG	11-1-2013	15:36:58	194114.000000	3882.280000	0.144531	-0.281250	-1.121094	0.074312	0.473394	0.543119	-4.333496	-1.235962	-1.983643
C:\Users\cware\Desktop\Steller20November\TagTesting20Nov2013\M9.DSG	11-1-2013	15:36:58	194115.000000	3882.300000	0.152344	-0.281250	-1.125000	0.074312	0.474312	0.549541	-4.318237	-3.509521	-2.456665
C:\Users\cware\Desktop\Steller20November\TagTesting20Nov2013\M9.DSG	11-1-2013	15:36:58	194116.000000	3882.320000	0.148438	-0.292969	-1.113281	0.074312	0.473394	0.543119	-3.738403	-2.807617	-2.639771
C:\Users\cware\Desktop\Steller20November\TagTesting20Nov2013\M9.DSG	11-1-2013	15:36:58	194117.000000	3882.340000	0.144531	-0.292969	-1.105469	0.074312	0.474312	0.542202	-3.845215	-2.731323	-2.655029
C:\Users\cware\Desktop\Steller20November\TagTesting20Nov2013\M9.DSG	11-1-2013	15:36:58	194118.000000	3882.360000	0.144531	-0.285156	-1.109375	0.074312	0.473394	0.542202	-3.265381	-1.251221	-2.716064
C:\Users\cware\Desktop\Steller20November\TagTesting20Nov2013\M9.DSG	11-1-2013	15:36:58	194119.000000	3882.380000	0.148438	-0.285156	-1.105469	0.074312	0.475229	0.542202	-2.975464	-1.968384	-2.731323
C:\Users\cware\Desktop\Steller20November\TagTesting20Nov2013\M9.DSG	11-1-2013	15:36:58	194120.000000	3882.400000	0.148438	-0.285156	-1.109375	0.074312	0.474312	0.541284	-3.143311	-2.319336	-2.517700
C:\Users\cware\Desktop\Steller20November\TagTesting20Nov2013\M9.DSG	11-1-2013	15:36:58	194121.000000	3882.420000	0.152344	-0.281250	-1.117188	0.074312	0.474312	0.542202	-2.593994	-1.678467	-2.456665
C:\Users\cware\Desktop\Steller20November\TagTesting20Nov2013\M9.DSG	11-1-2013	15:36:58	194122.000000	3882.440000	0.156250	-0.289063	-1.117188	0.073394	0.475229	0.541284	-2.929688	-4.013062	-2.670288
C:\Users\cware\Desktop\Steller20November\TagTesting20Nov2013\M9.DSG	11-1-2013	15:36:58	194123.000000	3882.460000	0.152344	-0.289063	-1.113281	0.075229	0.476147	0.541284	-3.265381	-3.234863	-1.937866
C:\Users\cware\Desktop\Steller20November\TagTesting20Nov2013\M9.DSG	11-1-2013	15:36:58	194124.000000	3882.480000	0.152344	-0.292969	-1.105469	0.074312	0.476147	0.542202	-3.356934	-3.814697	-2.029419
C:\Users\cware\Desktop\Steller20November\TagTesting20Nov2013\M9.DSG	11-1-2013	15:36:58	194125.000000	3882.500000	0.140625	-0.285156	-1.109375	0.073394	0.476147	0.539450	-3.036499	-2.914429	-2.059937
C:\Users\cware\Desktop\Steller20November\TagTesting20Nov2013\M9.DSG	11-1-2013	15:36:58	194126.000000	3882.520000	0.136719	-0.292969	-1.113281	0.073394	0.477064	0.540367	-2.090454	-1.998901	-2.899170
C:\Users\cware\Desktop\Steller20November\TagTesting20Nov2013\M9.DSG	11-1-2013	15:36:58	194127.000000	3882.540000	0.148438	-0.296875	-1.117188	0.074312	0.477064	0.540367	-0.671387	-2.426147	-3.814697
C:\Users\cware\Desktop\Steller20November\TagTesting20Nov2013\M9.DSG	11-1-2013	15:36:58	194128.000000	3882.560000	0.144531	-0.300781	-1.109375	0.073394	0.477064	0.539450	-0.564575	-2.395630	-3.799438
C:\Users\cware\Desktop\Steller20November\TagTesting20Nov2013\M9.DSG	11-1-2013	15:36:58	194129.000000	3882.580000	0.148438	-0.304688	-1.101563	0.073394	0.479817	0.539450	-1.388550	-5.691528	-3.128052
C:\Users\cware\Desktop\Steller20November\TagTesting20Nov2013\M9.DSG	11-1-2013	15:36:58	194130.000000	3882.600000	0.156250	-0.300781	-1.101563	0.073394	0.478899	0.539450	-3.234863	-4.364014	-1.617432
C:\Users\cware\Desktop\Steller20November\TagTesting20Nov2013\M9.DSG	11-1-2013	15:36:58	194131.000000	3882.620000	0.152344	-0.296875	-1.109375	0.074312	0.480734	0.538532	-3.906250	-5.630493	-1.647949
C:\Users\cware\Desktop\Steller20November\TagTesting20Nov2013\M9.DSG	11-1-2013	15:36:58	194132.000000	3882.640000	0.144531	-0.292969	-1.117188	0.075229	0.479817	0.538532	-4.318237	-5.706787	-1.846313
C:\Users\cware\Desktop\Steller20November\TagTesting20Nov2013\M9.DSG	11-1-2013	15:36:58	194133.000000	3882.660000	0.132813	-0.289063	-1.109375	0.075229	0.479817	0.539450	-3.967285	-4.699707	-2.227783
C:\Users\cware\Desktop\Steller20November\TagTesting20Nov2013\M9.DSG	11-1-2013	15:36:58	194134.000000	3882.680000	0.132813	-0.308594	-1.101563	0.075229	0.479817	0.538532	-3.265381	-3.662109	-2.105713
C:\Users\cware\Desktop\Steller20November\TagTesting20Nov2013\M9.DSG	11-1-2013	15:36:58	194135.000000	3882.700000	0.132813	-0.308594	-1.101563	0.076147	0.479817	0.539450	-3.280640	-3.341675	-1.861572
C:\Users\cware\Desktop\Steller20November\TagTesting20Nov2013\M9.DSG	11-1-2013	15:36:58	194136.000000	3882.720000	0.148438	-0.308594	-1.101563	0.076147	0.479817	0.538532	-4.180908	-6.088257	-1.846313
C:\Users\cware\Desktop\Steller20November\TagTesting20Nov2013\M9.DSG	11-1-2013	15:36:58	194137.000000	3882.740000	0.136719	-0.296875	-1.105469	0.075229	0.480734	0.539450	-4.196167	-6.423950	-2.243042
C:\Users\cware\Desktop\Steller20November\TagTesting20Nov2013\M9.DSG	11-1-2013	15:36:58	194138.000000	3882.760000	0.128906	-0.292969	-1.101563	0.077064	0.481651	0.538532	-3.906250	-6.866455	-2.593994
C:\Users\cware\Desktop\Steller20November\TagTesting20Nov2013\M9.DSG	11-1-2013	15:36:58	194139.000000	3882.780000	0.121094	-0.304688	-1.101563	0.077064	0.479817	0.537615	-4.119873	-5.752563	-2.136230
C:\Users\cware\Desktop\Steller20November\TagTesting20Nov2013\M9.DSG	11-1-2013	15:36:58	194140.000000	3882.800000	0.121094	-0.308594	-1.097656	0.076147	0.481651	0.538532	-4.318237	-4.928589	-2.227783
C:\Users\cware\Desktop\Steller20November\TagTesting20Nov2013\M9.DSG	11-1-2013	15:36:58	194141.000000	3882.820000	0.125000	-0.312500	-1.093750	0.077064	0.481651	0.538532	-4.150391	-2.426147	-2.166748
C:\Users\cware\Desktop\Steller20November\TagTesting20Nov2013\M9.DSG	11-1-2013	15:36:58	194142.000000	3882.840000	0.152344	-0.316406	-1.093750	0.077982	0.481651	0.538532	-3.295898	-3.738403	-2.914429
C:\Users\cware\Desktop\Steller20November\TagTesting20Nov2013\M9.DSG	11-1-2013	15:36:58	194143.000000	3882.860000	0.152344	-0.316406	-1.093750	0.077064	0.481651	0.538532	-2.731323	-6.484985	-3.860474
C:\Users\cware\Desktop\Steller20November\TagTesting20Nov2013\M9.DSG	11-1-2013	15:36:58	194144.000000	3882.880000	0.136719	-0.312500	-1.105469	0.078899	0.482569	0.538532	-1.647949	-5.050659	-4.241943
C:\Users\cware\Desktop\Steller20November\TagTesting20Nov2013\M9.DSG	11-1-2013	15:36:58	194145.000000	3882.900000	0.125000	-0.312500	-1.101563	0.078899	0.483486	0.538532	-1.235962	-4.180908	-3.417969
C:\Users\cware\Desktop\Steller20November\TagTesting20Nov2013\M9.DSG	11-1-2013	15:36:58	194146.000000	3882.920000	0.132813	-0.300781	-1.105469	0.078899	0.484404	0.536697	-1.388550	-6.240845	-2.700806
C:\Users\cware\Desktop\Steller20November\TagTesting20Nov2013\M9.DSG	11-1-2013	15:36:58	194147.000000	3882.940000	0.128906	-0.304688	-1.085938	0.078899	0.484404	0.537615	-1.037598	-5.355835	-2.532959
C:\Users\cware\Desktop\Steller20November\TagTesting20Nov2013\M9.DSG	11-1-2013	15:36:58	194148.000000	3882.960000	0.132813	-0.304688	-1.093750	0.078899	0.484404	0.536697	-1.861572	-6.942749	-2.822876
C:\Users\cware\Desktop\Steller20November\TagTesting20Nov2013\M9.DSG	11-1-2013	15:36:58	194149.000000	3882.980000	0.136719	-0.316406	-1.089844	0.080734	0.486239	0.536697	-1.388550	-5.935669	-3.097534
C:\Users\cware\Desktop\Steller20November\TagTesting20Nov2013\M9.DSG	11-1-2013	15:36:58	194150.000000	3883.000000	0.136719	-0.320313	-1.097656	0.080734	0.487156	0.536697	-0.152588	-5.126953	-4.257202
C:\Users\cware\Desktop\Steller20November\TagTesting20Nov2013\M9.DSG	11-1-2013	15:36:58	194151.000000	3883.020000	0.136719	-0.308594	-1.093750	0.080734	0.488073	0.535780	0.549316	-5.035400	-5.065918
C:\Users\cware\Desktop\Steller20November\TagTesting20Nov2013\M9.DSG	11-1-2013	15:36:58	194152.000000	3883.040000	0.144531	-0.312500	-1.097656	0.082569	0.488991	0.534862	0.381470	-5.737305	-5.035400
C:\Users\cware\Desktop\Steller20November\TagTesting20Nov2013\M9.DSG	11-1-2013	15:36:58	194153.000000	3883.060000	0.140625	-0.320313	-1.093750	0.082569	0.489908	0.534862	-0.610352	-7.369995	-4.516602
C:\Users\cware\Desktop\Steller20November\TagTesting20Nov2013\M9.DSG	11-1-2013	15:36:58	194154.000000	3883.080000	0.136719	-0.328125	-1.082031	0.082569	0.489908	0.534862	-1.739502	-6.347656	-3.280640
C:\Users\cware\Desktop\Steller20November\TagTesting20Nov2013\M9.DSG	11-1-2013	15:36:58	194155.000000	3883.100000	0.121094	-0.332031	-1.082031	0.083486	0.491743	0.534862	-2.487183	-6.195068	-3.005981
C:\Users\cware\Desktop\Steller20November\TagTesting20Nov2013\M9.DSG	11-1-2013	15:36:58	194156.000000	3883.120000	0.117188	-0.328125	-1.082031	0.085321	0.491743	0.533945	-2.410889	-6.149292	-4.241943
C:\Users\cware\Desktop\Steller20November\TagTesting20Nov2013\M9.DSG	11-1-2013	15:36:58	194157.000000	3883.140000	0.125000	-0.332031	-1.082031	0.084404	0.493578	0.533028	-2.319336	-8.834839	-5.401611
C:\Users\cware\Desktop\Steller20November\TagTesting20Nov2013\M9.DSG	11-1-2013	15:36:58	194158.000000	3883.160000	0.132813	-0.324219	-1.089844	0.086239	0.492661	0.533945	-1.525879	-5.462646	-5.691528
C:\Users\cware\Desktop\Steller20November\TagTesting20Nov2013\M9.DSG	11-1-2013	15:36:58	194159.000000	3883.180000	0.125000	-0.312500	-1.109375	0.088073	0.493578	0.533945	-1.541138	-10.147095	-6.561279
C:\Users\cware\Desktop\Steller20November\TagTesting20Nov2013\M9.DSG	11-1-2013	15:36:58	194160.000000	3883.200000	0.113281	-0.332031	-1.089844	0.088073	0.494495	0.533945	-1.953125	-7.461548	-6.011963
C:\Users\cware\Desktop\Steller20November\TagTesting20Nov2013\M9.DSG	11-1-2013	15:36:58	194161.000000	3883.220000	0.113281	-0.332031	-1.089844	0.089908	0.495413	0.533028	-2.334595	-8.377075	-6.225586
C:\Users\cware\Desktop\Steller20November\TagTesting20Nov2013\M9.DSG	11-1-2013	15:36:58	194162.000000	3883.240000	0.105469	-0.355469	-1.085938	0.089908	0.496330	0.533028	-1.800537	-7.675171	-6.790161
C:\Users\cware\Desktop\Steller20November\TagTesting20Nov2013\M9.DSG	11-1-2013	15:36:58	194163.000000	3883.260000	0.101563	-0.355469	-1.078125	0.092661	0.497248	0.533028	-1.647949	-8.163452	-6.896973
C:\Users\cware\Desktop\Steller20November\TagTesting20Nov2013\M9.DSG	11-1-2013	15:36:58	194164.000000	3883.280000	0.109375	-0.332031	-1.074219	0.093578	0.497248	0.532110	-2.548218	-10.406494	-6.668091
C:\Users\cware\Desktop\Steller20November\TagTesting20Nov2013\M9.DSG	11-1-2013	15:36:58	194165.000000	3883.300000	0.105469	-0.332031	-1.074219	0.096330	0.498165	0.532110	-3.143311	-9.765625	-6.271362
C:\Users\cware\Desktop\Steller20November\TagTesting20Nov2013\M9.DSG	11-1-2013	15:36:58	194166.000000	3883.320000	0.089844	-0.328125	-1.078125	0.095413	0.498165	0.533028	-5.065918	-8.255005	-5.874634
C:\Users\cware\Desktop\Steller20November\TagTesting20Nov2013\M9.DSG	11-1-2013	15:36:58	194167.000000	3883.340000	0.089844	-0.343750	-1.078125	0.097248	0.499083	0.533028	-6.881714	-9.307861	-5.905151
C:\Users\cware\Desktop\Steller20November\TagTesting20Nov2013\M9.DSG	11-1-2013	15:36:58	194168.000000	3883.360000	0.101563	-0.351563	-1.074219	0.098165	0.499083	0.533028	-9.155273	-10.330200	-6.423950
C:\Users\cware\Desktop\Steller20November\TagTesting20Nov2013\M9.DSG	11-1-2013	15:36:58	194169.000000	3883.380000	0.085938	-0.363281	-1.089844	0.100000	0.497248	0.533945	-10.971069	-9.109497	-6.530762
C:\Users\cware\Desktop\Steller20November\TagTesting20Nov2013\M9.DSG	11-1-2013	15:36:58	194170.000000	3883.400000	0.085938	-0.351563	-1.097656	0.100917	0.498165	0.534862	-12.695313	-8.316040	-6.347656
C:\Users\cware\Desktop\Steller20November\TagTesting20Nov2013\M9.DSG	11-1-2013	15:36:58	194171.000000	3883.420000	0.078125	-0.347656	-1.089844	0.101835	0.496330	0.535780	-14.556885	-8.773804	-5.661011
C:\Users\cware\Desktop\Steller20November\TagTesting20Nov2013\M9.DSG	11-1-2013	15:36:58	194172.000000	3883.440000	0.082031	-0.328125	-1.109375	0.103670	0.494495	0.537615	-17.135620	-8.865356	-4.882813
C:\Users\cware\Desktop\Steller20November\TagTesting20Nov2013\M9.DSG	11-1-2013	15:36:58	194173.000000	3883.460000	0.085938	-0.324219	-1.093750	0.104587	0.492661	0.538532	-18.264771	-8.361816	-4.791260
C:\Users\cware\Desktop\Steller20November\TagTesting20Nov2013\M9.DSG	11-1-2013	15:36:58	194174.000000	3883.480000	0.078125	-0.324219	-1.097656	0.104587	0.490826	0.541284	-20.385742	-7.049561	-5.096436
C:\Users\cware\Desktop\Steller20November\TagTesting20Nov2013\M9.DSG	11-1-2013	15:36:58	194175.000000	3883.500000	0.085938	-0.328125	-1.093750	0.106422	0.488991	0.542202	-21.224976	-9.414673	-5.249023
C:\Users\cware\Desktop\Steller20November\TagTesting20Nov2013\M9.DSG	11-1-2013	15:36:58	194176.000000	3883.520000	0.082031	-0.324219	-1.105469	0.108257	0.485321	0.544037	-22.216797	-10.070801	-4.486084
C:\Users\cware\Desktop\Steller20November\TagTesting20Nov2013\M9.DSG	11-1-2013	15:36:58	194177.000000	3883.540000	0.074219	-0.320313	-1.105469	0.109174	0.483486	0.546789	-23.773193	-10.345459	-3.509521
C:\Users\cware\Desktop\Steller20November\TagTesting20Nov2013\M9.DSG	11-1-2013	15:36:58	194178.000000	3883.560000	0.062500	-0.308594	-1.117188	0.111009	0.477982	0.548624	-25.482178	-10.620117	-2.517700
C:\Users\cware\Desktop\Steller20November\TagTesting20Nov2013\M9.DSG	11-1-2013	15:36:58	194179.000000	3883.580000	0.062500	-0.289063	-1.113281	0.111927	0.477064	0.551376	-26.733398	-9.140015	-3.128052
C:\Users\cware\Desktop\Steller20November\TagTesting20Nov2013\M9.DSG	11-1-2013	15:36:58	194180.000000	3883.600000	0.054688	-0.292969	-1.109375	0.113761	0.471560	0.554128	-26.138306	-6.652832	-3.982544
C:\Users\cware\Desktop\Steller20November\TagTesting20Nov2013\M9.DSG	11-1-2013	15:36:58	194181.000000	3883.620000	0.050781	-0.277344	-1.113281	0.113761	0.469725	0.555963	-25.436401	-7.064819	-5.218506
C:\Users\cware\Desktop\Steller20November\TagTesting20Nov2013\M9.DSG	11-1-2013	15:36:58	194182.000000	3883.640000	0.058594	-0.281250	-1.113281	0.114679	0.465138	0.559633	-24.734497	-6.057739	-5.767822
C:\Users\cware\Desktop\Steller20November\TagTesting20Nov2013\M9.DSG	11-1-2013	15:36:58	194183.000000	3883.660000	0.050781	-0.289063	-1.121094	0.114679	0.463303	0.560550	-24.139404	-5.706787	-5.447388
C:\Users\cware\Desktop\Steller20November\TagTesting20Nov2013\M9.DSG	11-1-2013	15:36:58	194184.000000	3883.680000	0.042969	-0.277344	-1.113281	0.116514	0.457798	0.562385	-24.261475	-5.905151	-4.272461
C:\Users\cware\Desktop\Steller20November\TagTesting20Nov2013\M9.DSG	11-1-2013	15:36:58	194185.000000	3883.700000	0.054688	-0.257813	-1.105469	0.117431	0.457798	0.564220	-23.971558	-5.050659	-3.982544
C:\Users\cware\Desktop\Steller20November\TagTesting20Nov2013\M9.DSG	11-1-2013	15:36:58	194186.000000	3883.720000	0.046875	-0.246094	-1.105469	0.116514	0.452294	0.566055	-22.811890	-5.233765	-4.333496
C:\Users\cware\Desktop\Steller20November\TagTesting20Nov2013\M9.DSG	11-1-2013	15:36:58	194187.000000	3883.740000	0.054688	-0.238281	-1.101563	0.118349	0.451376	0.566972	-22.171021	-5.706787	-5.035400
C:\Users\cware\Desktop\Steller20November\TagTesting20Nov2013\M9.DSG	11-1-2013	15:36:58	194188.000000	3883.760000	0.058594	-0.230469	-1.117188	0.119266	0.445872	0.568807	-20.339966	-6.332397	-5.828857
C:\Users\cware\Desktop\Steller20November\TagTesting20Nov2013\M9.DSG	11-1-2013	15:36:58	194189.000000	3883.780000	0.035156	-0.234375	-1.109375	0.119266	0.445872	0.571560	-19.500732	-4.745483	-5.981445
C:\Users\cware\Desktop\Steller20November\TagTesting20Nov2013\M9.DSG	11-1-2013	15:36:58	194190.000000	3883.800000	0.035156	-0.230469	-1.121094	0.120183	0.441284	0.572477	-18.768311	-3.204346	-4.943848
C:\Users\cware\Desktop\Steller20November\TagTesting20Nov2013\M9.DSG	11-1-2013	15:36:58	194191.000000	3883.820000	0.042969	-0.218750	-1.109375	0.120183	0.439450	0.572477	-19.012451	-3.845215	-4.684448
C:\Users\cware\Desktop\Steller20November\TagTesting20Nov2013\M9.DSG	11-1-2013	15:36:58	194192.000000	3883.840000	0.046875	-0.210938	-1.117188	0.120183	0.438532	0.574312	-19.332886	-4.196167	-5.004883
C:\Users\cware\Desktop\Steller20November\TagTesting20Nov2013\M9.DSG	11-1-2013	15:36:58	194193.000000	3883.860000	0.054688	-0.218750	-1.121094	0.121101	0.435780	0.576147	-18.234253	-5.172729	-5.096436
C:\Users\cware\Desktop\Steller20November\TagTesting20Nov2013\M9.DSG	11-1-2013	15:36:58	194194.000000	3883.880000	0.050781	-0.203125	-1.128906	0.121101	0.433945	0.577064	-17.791748	-5.203247	-4.791260
C:\Users\cware\Desktop\Steller20November\TagTesting20Nov2013\M9.DSG	11-1-2013	15:36:58	194195.000000	3883.900000	0.050781	-0.207031	-1.121094	0.122018	0.432110	0.577982	-17.456055	-5.783081	-5.004883
C:\Users\cware\Desktop\Steller20November\TagTesting20Nov2013\M9.DSG	11-1-2013	15:36:58	194196.000000	3883.920000	0.050781	-0.195313	-1.128906	0.122018	0.431193	0.578899	-17.349243	-5.676270	-4.699707
C:\Users\cware\Desktop\Steller20November\TagTesting20Nov2013\M9.DSG	11-1-2013	15:36:58	194197.000000	3883.940000	0.039063	-0.191406	-1.132813	0.123853	0.427523	0.579817	-17.333984	-6.195068	-5.065918
C:\Users\cware\Desktop\Steller20November\TagTesting20Nov2013\M9.DSG	11-1-2013	15:36:58	194198.000000	3883.960000	0.031250	-0.191406	-1.132813	0.123853	0.426606	0.580734	-16.967773	-5.111694	-4.776001
C:\Users\cware\Desktop\Steller20November\TagTesting20Nov2013\M9.DSG	11-1-2013	15:36:58	194199.000000	3883.980000	0.039063	-0.195313	-1.132813	0.125688	0.422936	0.581651	-17.181396	-5.371094	-4.943848
C:\Users\cware\Desktop\Steller20November\TagTesting20Nov2013\M9.DSG	11-1-2013	15:36:58	194200.000000	3884.000000	0.042969	-0.179688	-1.128906	0.125688	0.422018	0.584404	-16.998291	-5.859375	-4.409790
C:\Users\cware\Desktop\Steller20November\TagTesting20Nov2013\M9.DSG	11-1-2013	15:36:58	194201.000000	3884.020000	0.042969	-0.183594	-1.144531	0.126606	0.419266	0.583486	-17.608643	-7.278442	-3.952026
C:\Users\cware\Desktop\Steller20November\TagTesting20Nov2013\M9.DSG	11-1-2013	15:36:58	194202.000000	3884.040000	0.039063	-0.171875	-1.140625	0.128440	0.418349	0.584404	-18.676758	-6.744385	-4.180908
C:\Users\cware\Desktop\Steller20November\TagTesting20Nov2013\M9.DSG	11-1-2013	15:36:58	194203.000000	3884.060000	0.042969	-0.160156	-1.125000	0.128440	0.413761	0.586239	-18.295288	-7.354736	-4.531860
C:\Users\cware\Desktop\Steller20November\TagTesting20Nov2013\M9.DSG	11-1-2013	15:36:58	194204.000000	3884.080000	0.031250	-0.160156	-1.140625	0.129358	0.412844	0.588073	-18.280029	-7.095337	-4.272461
C:\Users\cware\Desktop\Steller20November\TagTesting20Nov2013\M9.DSG	11-1-2013	15:36:58	194205.000000	3884.100000	0.027344	-0.160156	-1.148438	0.128440	0.411009	0.588991	-18.295288	-7.904053	-3.738403
C:\Users\cware\Desktop\Steller20November\TagTesting20Nov2013\M9.DSG	11-1-2013	15:36:58	194206.000000	3884.120000	0.015625	-0.156250	-1.136719	0.131193	0.408257	0.589908	-18.249512	-7.354736	-2.624512
C:\Users\cware\Desktop\Steller20November\TagTesting20Nov2013\M9.DSG	11-1-2013	15:36:58	194207.000000	3884.140000	0.019531	-0.160156	-1.128906	0.131193	0.405505	0.591743	-18.844604	-7.492065	-2.334595
C:\Users\cware\Desktop\Steller20November\TagTesting20Nov2013\M9.DSG	11-1-2013	15:36:58	194208.000000	3884.160000	0.011719	-0.160156	-1.132813	0.133028	0.403670	0.592661	-18.768311	-7.827759	-2.746582
C:\Users\cware\Desktop\Steller20November\TagTesting20Nov2013\M9.DSG	11-1-2013	15:36:58	194209.000000	3884.180000	0.011719	-0.144531	-1.144531	0.133945	0.401835	0.592661	-19.119263	-7.858276	-2.563477
C:\Users\cware\Desktop\Steller20November\TagTesting20Nov2013\M9.DSG	11-1-2013	15:36:58	194210.000000	3884.200000	0.007813	-0.140625	-1.132813	0.133945	0.399083	0.594495	-20.736694	-8.178711	-2.166748
C:\Users\cware\Desktop\Steller20November\TagTesting20Nov2013\M9.DSG	11-1-2013	15:36:58	194211.000000	3884.220000	0.007813	-0.132813	-1.140625	0.135780	0.396330	0.596330	-20.553589	-9.002686	-2.670288
C:\Users\cware\Desktop\Steller20November\TagTesting20Nov2013\M9.DSG	11-1-2013	15:36:58	194212.000000	3884.240000	0.003906	-0.136719	-1.144531	0.136697	0.392661	0.598165	-19.622803	-7.873535	-3.158569
C:\Users\cware\Desktop\Steller20November\TagTesting20Nov2013\M9.DSG	11-1-2013	15:36:58	194213.000000	3884.260000	-0.007813	-0.128906	-1.148438	0.137615	0.390826	0.599083	-18.417358	-8.331299	-3.158569
C:\Users\cware\Desktop\Steller20November\TagTesting20Nov2013\M9.DSG	11-1-2013	15:36:58	194214.000000	3884.280000	-0.011719	-0.125000	-1.171875	0.138532	0.388073	0.599083	-16.693115	-8.926392	-2.761841
C:\Users\cware\Desktop\Steller20November\TagTesting20Nov2013\M9.DSG	11-1-2013	15:36:58	194215.000000	3884.300000	-0.011719	-0.117188	-1.167969	0.142202	0.387156	0.600917	-14.739990	-8.392334	-2.471924
C:\Users\cware\Desktop\Steller20November\TagTesting20Nov2013\M9.DSG	11-1-2013	15:36:58	194216.000000	3884.320000	-0.011719	-0.105469	-1.140625	0.140367	0.384404	0.601835	-12.344360	-7.171631	-2.975464
C:\Users\cware\Desktop\Steller20November\TagTesting20Nov2013\M9.DSG	11-1-2013	15:36:58	194217.000000	3884.340000	-0.007813	-0.121094	-1.136719	0.142202	0.382569	0.601835	-10.955811	-5.416870	-2.975464
C:\Users\cware\Desktop\Steller20November\TagTesting20Nov2013\M9.DSG	11-1-2013	15:36:58	194218.000000	3884.360000	-0.011719	-0.109375	-1.136719	0.141284	0.381651	0.602752	-10.055542	-7.080078	-2.868652
C:\Users\cware\Desktop\Steller20November\TagTesting20Nov2013\M9.DSG	11-1-2013	15:36:58	194219.000000	3884.380000	0.000000	-0.101563	-1.148438	0.142202	0.382569	0.602752	-10.513306	-7.476807	-1.922607
C:\Users\cware\Desktop\Steller20November\TagTesting20Nov2013\M9.DSG	11-1-2013	15:36:58	194220.000000	3884.400000	0.000000	-0.093750	-1.164063	0.144037	0.380734	0.603670	-11.978149	-9.918213	-1.358032
C:\Users\cware\Desktop\Steller20November\TagTesting20Nov2013\M9.DSG	11-1-2013	15:36:58	194221.000000	3884.420000	-0.003906	-0.074219	-1.164063	0.144954	0.378899	0.604587	-13.626099	-10.452271	-0.366211
C:\Users\cware\Desktop\Steller20November\TagTesting20Nov2013\M9.DSG	11-1-2013	15:36:58	194222.000000	3884.440000	-0.007813	-0.070313	-1.167969	0.145872	0.377064	0.605505	-15.563965	-11.260986	0.106812
C:\Users\cware\Desktop\Steller20November\TagTesting20Nov2013\M9.DSG	11-1-2013	15:36:58	194223.000000	3884.460000	-0.015625	-0.058594	-1.167969	0.148624	0.375229	0.607339	-15.838623	-11.276245	0.015259
C:\Users\cware\Desktop\Steller20November\TagTesting20Nov2013\M9.DSG	11-1-2013	15:36:58	194224.000000	3884.480000	-0.023438	-0.070313	-1.164063	0.150459	0.372477	0.607339	-15.502930	-10.772705	-0.930786
C:\Users\cware\Desktop\Steller20November\TagTesting20Nov2013\M9.DSG	11-1-2013	15:36:58	194225.000000	3884.500000	-0.015625	-0.078125	-1.164063	0.150459	0.371560	0.607339	-13.626099	-11.230469	-3.189087
C:\Users\cware\Desktop\Steller20November\TagTesting20Nov2013\M9.DSG	11-1-2013	15:36:58	194226.000000	3884.520000	-0.027344	-0.089844	-1.152344	0.152294	0.368807	0.609174	-10.391235	-8.453369	-5.065918
C:\Users\cware\Desktop\Steller20November\TagTesting20Nov2013\M9.DSG	11-1-2013	15:36:58	194227.000000	3884.540000	-0.027344	-0.089844	-1.144531	0.152294	0.369725	0.608257	-8.377075	-7.659912	-6.408691
C:\Users\cware\Desktop\Steller20November\TagTesting20Nov2013\M9.DSG	11-1-2013	15:36:58	194228.000000	3884.560000	-0.019531	-0.093750	-1.132813	0.154128	0.368807	0.611009	-7.629395	-9.124756	-8.056641
C:\Users\cware\Desktop\Steller20November\TagTesting20Nov2013\M9.DSG	11-1-2013	15:36:58	194229.000000	3884.580000	-0.015625	-0.097656	-1.140625	0.155963	0.369725	0.609174	-7.247925	-11.047363	-9.780884
C:\Users\cware\Desktop\Steller20November\TagTesting20Nov2013\M9.DSG	11-1-2013	15:36:58	194230.000000	3884.600000	-0.015625	-0.097656	-1.167969	0.157798	0.368807	0.610092	-5.432129	-14.373779	-12.603760
C:\Users\cware\Desktop\Steller20November\TagTesting20Nov2013\M9.DSG	11-1-2013	15:36:58	194231.000000	3884.620000	-0.011719	-0.089844	-1.175781	0.162385	0.369725	0.610092	-4.440308	-17.150879	-14.770508
C:\Users\cware\Desktop\Steller20November\TagTesting20Nov2013\M9.DSG	11-1-2013	15:36:58	194232.000000	3884.640000	-0.015625	-0.082031	-1.199219	0.164220	0.370642	0.610092	-4.196167	-19.271851	-15.731812
C:\Users\cware\Desktop\Steller20November\TagTesting20Nov2013\M9.DSG	11-1-2013	15:36:58	194233.000000	3884.660000	-0.015625	-0.070313	-1.187500	0.169725	0.370642	0.609174	-5.630493	-20.446777	-15.625000
C:\Users\cware\Desktop\Steller20November\TagTesting20Nov2013\M9.DSG	11-1-2013	15:36:58	194234.000000	3884.680000	-0.019531	-0.074219	-1.167969	0.172477	0.371560	0.609174	-8.605957	-20.080566	-13.504028
C:\Users\cware\Desktop\Steller20November\TagTesting20Nov2013\M9.DSG	11-1-2013	15:36:58	194235.000000	3884.700000	-0.027344	-0.066406	-1.121094	0.177064	0.369725	0.610092	-12.313843	-17.410278	-11.581421
C:\Users\cware\Desktop\Steller20November\TagTesting20Nov2013\M9.DSG	11-1-2013	15:36:58	194236.000000	3884.720000	-0.042969	-0.050781	-1.082031	0.178899	0.368807	0.611927	-15.350342	-16.571045	-11.657715
C:\Users\cware\Desktop\Steller20November\TagTesting20Nov2013\M9.DSG	11-1-2013	15:36:58	194237.000000	3884.740000	-0.046875	-0.039063	-1.089844	0.181651	0.366972	0.612844	-16.845703	-16.555786	-13.183594
C:\Users\cware\Desktop\Steller20November\TagTesting20Nov2013\M9.DSG	11-1-2013	15:36:58	194238.000000	3884.760000	-0.046875	-0.039063	-1.101563	0.186239	0.366055	0.612844	-17.227173	-17.944336	-16.311646
C:\Users\cware\Desktop\Steller20November\TagTesting20Nov2013\M9.DSG	11-1-2013	15:36:58	194239.000000	3884.780000	-0.019531	-0.054688	-1.128906	0.190826	0.362385	0.614679	-16.601563	-20.858765	-19.256592
C:\Users\cware\Desktop\Steller20November\TagTesting20Nov2013\M9.DSG	11-1-2013	15:36:58	194240.000000	3884.800000	0.003906	-0.105469	-1.167969	0.192661	0.361468	0.613761	-14.739990	-20.904541	-21.667480
C:\Users\cware\Desktop\Steller20November\TagTesting20Nov2013\M9.DSG	11-1-2013	15:36:58	194241.000000	3884.820000	0.003906	-0.105469	-1.167969	0.197248	0.357798	0.616514	-15.563965	-19.393921	-19.470215
C:\Users\cware\Desktop\Steller20November\TagTesting20Nov2013\M9.DSG	11-1-2013	15:36:58	194242.000000	3884.840000	-0.035156	-0.097656	-1.175781	0.202752	0.356881	0.617431	-22.491455	-12.878418	-10.543823
C:\Users\cware\Desktop\Steller20November\TagTesting20Nov2013\M9.DSG	11-1-2013	15:36:58	194243.000000	3884.860000	-0.035156	-0.074219	-1.210938	0.203670	0.354128	0.617431	-29.785156	-7.934570	-2.197266
C:\Users\cware\Desktop\Steller20November\TagTesting20Nov2013\M9.DSG	11-1-2013	15:36:58	194244.000000	3884.880000	0.011719	-0.058594	-1.269531	0.205505	0.347706	0.619266	-34.912109	-11.169434	0.091553
C:\Users\cware\Desktop\Steller20November\TagTesting20Nov2013\M9.DSG	11-1-2013	15:36:58	194245.000000	3884.900000	0.031250	-0.070313	-1.316406	0.206422	0.344037	0.619266	-37.689209	-13.046265	1.785278
C:\Users\cware\Desktop\Steller20November\TagTesting20Nov2013\M9.DSG	11-1-2013	15:36:58	194246.000000	3884.920000	0.039063	-0.062500	-1.316406	0.209174	0.336697	0.622936	-42.053223	-7.446289	5.920410
C:\Users\cware\Desktop\Steller20November\TagTesting20Nov2013\M9.DSG	11-1-2013	15:36:58	194247.000000	3884.940000	0.031250	-0.046875	-1.281250	0.209174	0.330275	0.623853	-40.451050	-0.244141	7.308960
C:\Users\cware\Desktop\Steller20November\TagTesting20Nov2013\M9.DSG	11-1-2013	15:36:58	194248.000000	3884.960000	0.050781	-0.019531	-1.265625	0.209174	0.322018	0.626606	-36.163330	-0.320435	6.439209
C:\Users\cware\Desktop\Steller20November\TagTesting20Nov2013\M9.DSG	11-1-2013	15:36:58	194249.000000	3884.980000	0.054688	0.003906	-1.269531	0.209174	0.318349	0.627523	-30.136108	0.656128	5.340576
C:\Users\cware\Desktop\Steller20November\TagTesting20Nov2013\M9.DSG	11-1-2013	15:36:58	194250.000000	3885.000000	0.046875	0.011719	-1.250000	0.207339	0.311009	0.629358	-25.466919	6.469727	5.630493
C:\Users\cware\Desktop\Steller20November\TagTesting20Nov2013\M9.DSG	11-1-2013	15:36:58	194251.000000	3885.020000	0.042969	0.011719	-1.242188	0.206422	0.309174	0.628440	-22.506714	7.705688	4.638672
C:\Users\cware\Desktop\Steller20November\TagTesting20Nov2013\M9.DSG	11-1-2013	15:36:58	194252.000000	3885.040000	0.042969	0.019531	-1.218750	0.202752	0.304587	0.630275	-19.653320	9.796143	4.058838
C:\Users\cware\Desktop\Steller20November\TagTesting20Nov2013\M9.DSG	11-1-2013	15:36:58	194253.000000	3885.060000	0.015625	0.046875	-1.210938	0.200917	0.302752	0.630275	-17.532349	8.819580	2.609253
C:\Users\cware\Desktop\Steller20November\TagTesting20Nov2013\M9.DSG	11-1-2013	15:36:58	194254.000000	3885.080000	-0.007813	0.062500	-1.207031	0.198165	0.299083	0.630275	-12.130737	8.041382	1.129150
C:\Users\cware\Desktop\Steller20November\TagTesting20Nov2013\M9.DSG	11-1-2013	15:36:58	194255.000000	3885.100000	-0.031250	0.054688	-1.203125	0.197248	0.299083	0.630275	-8.102417	12.420654	-0.900269
C:\Users\cware\Desktop\Steller20November\TagTesting20Nov2013\M9.DSG	11-1-2013	15:36:58	194256.000000	3885.120000	-0.007813	0.062500	-1.199219	0.194495	0.299083	0.631193	-1.495361	6.820679	-2.639771
C:\Users\cware\Desktop\Steller20November\TagTesting20Nov2013\M9.DSG	11-1-2013	15:36:58	194257.000000	3885.140000	-0.003906	0.062500	-1.179688	0.193578	0.300000	0.630275	2.670288	6.622314	-3.112793
C:\Users\cware\Desktop\Steller20November\TagTesting20Nov2013\M9.DSG	11-1-2013	15:36:58	194258.000000	3885.160000	-0.007813	0.058594	-1.164063	0.190826	0.302752	0.631193	6.607056	7.614136	-1.342773
C:\Users\cware\Desktop\Steller20November\TagTesting20Nov2013\M9.DSG	11-1-2013	15:36:58	194259.000000	3885.180000	-0.023438	0.062500	-1.160156	0.189908	0.303670	0.629358	7.446289	2.670288	-0.686646
C:\Users\cware\Desktop\Steller20November\TagTesting20Nov2013\M9.DSG	11-1-2013	15:36:58	194260.000000	3885.200000	-0.031250	0.046875	-1.160156	0.188073	0.307339	0.628440	4.104614	9.643555	4.455566
C:\Users\cware\Desktop\Steller20November\TagTesting20Nov2013\M9.DSG	11-1-2013	15:36:58	194261.000000	3885.220000	-0.023438	0.066406	-1.152344	0.186239	0.308257	0.627523	2.777100	6.332397	8.590698
C:\Users\cware\Desktop\Steller20November\TagTesting20Nov2013\M9.DSG	11-1-2013	15:36:58	194262.000000	3885.240000	-0.023438	0.066406	-1.132813	0.184404	0.310092	0.628440	-2.914429	-3.204346	11.856079
C:\Users\cware\Desktop\Steller20November\TagTesting20Nov2013\M9.DSG	11-1-2013	15:36:58	194263.000000	3885.260000	-0.050781	0.089844	-1.121094	0.183486	0.309174	0.628440	-9.933472	7.781982	14.892578
C:\Users\cware\Desktop\Steller20November\TagTesting20Nov2013\M9.DSG	11-1-2013	15:36:58	194264.000000	3885.280000	-0.050781	0.101563	-1.125000	0.181651	0.306422	0.628440	-13.412476	1.617432	11.413574
C:\Users\cware\Desktop\Steller20November\TagTesting20Nov2013\M9.DSG	11-1-2013	15:36:58	194265.000000	3885.300000	-0.066406	0.105469	-1.109375	0.179817	0.304587	0.629358	-14.541626	9.872437	8.087158
C:\Users\cware\Desktop\Steller20November\TagTesting20Nov2013\M9.DSG	11-1-2013	15:36:58	194266.000000	3885.320000	-0.074219	0.062500	-1.105469	0.177982	0.304587	0.631193	-10.971069	0.518799	0.244141
C:\Users\cware\Desktop\Steller20November\TagTesting20Nov2013\M9.DSG	11-1-2013	15:36:58	194267.000000	3885.340000	-0.074219	0.062500	-1.105469	0.177064	0.303670	0.631193	-3.280640	7.522583	-4.577637
C:\Users\cware\Desktop\Steller20November\TagTesting20Nov2013\M9.DSG	11-1-2013	15:36:58	194268.000000	3885.360000	-0.113281	0.035156	-1.117188	0.175229	0.303670	0.630275	5.554199	0.778198	-7.553101
C:\Users\cware\Desktop\Steller20November\TagTesting20Nov2013\M9.DSG	11-1-2013	15:36:58	194269.000000	3885.380000	-0.109375	0.015625	-1.109375	0.174312	0.306422	0.630275	10.040283	7.507324	-7.949829
C:\Users\cware\Desktop\Steller20November\TagTesting20Nov2013\M9.DSG	11-1-2013	15:36:58	194270.000000	3885.400000	-0.117188	0.000000	-1.125000	0.173394	0.309174	0.628440	14.694214	3.768921	-8.239746
C:\Users\cware\Desktop\Steller20November\TagTesting20Nov2013\M9.DSG	11-1-2013	15:36:58	194271.000000	3885.420000	-0.132813	-0.011719	-1.132813	0.171560	0.313761	0.628440	17.486572	2.487183	-7.034302
C:\Users\cware\Desktop\Steller20November\TagTesting20Nov2013\M9.DSG	11-1-2013	15:36:58	194272.000000	3885.440000	-0.152344	-0.035156	-1.125000	0.171560	0.318349	0.627523	16.052246	12.954712	-5.126953
C:\Users\cware\Desktop\Steller20November\TagTesting20Nov2013\M9.DSG	11-1-2013	15:36:58	194273.000000	3885.460000	-0.109375	-0.058594	-1.125000	0.167890	0.323853	0.625688	17.456055	6.118774	-4.516602
C:\Users\cware\Desktop\Steller20November\TagTesting20Nov2013\M9.DSG	11-1-2013	15:36:58	194274.000000	3885.480000	-0.109375	-0.089844	-1.128906	0.166972	0.327523	0.623853	12.985229	8.438110	-2.532959
C:\Users\cware\Desktop\Steller20November\TagTesting20Nov2013\M9.DSG	11-1-2013	15:36:58	194275.000000	3885.500000	-0.109375	-0.085938	-1.132813	0.164220	0.332110	0.622018	12.573242	14.022827	0.411987
C:\Users\cware\Desktop\Steller20November\TagTesting20Nov2013\M9.DSG	11-1-2013	15:36:58	194276.000000	3885.520000	-0.089844	-0.066406	-1.125000	0.161468	0.334862	0.622018	7.141113	12.405396	2.365112
C:\Users\cware\Desktop\Steller20November\TagTesting20Nov2013\M9.DSG	11-1-2013	15:36:58	194277.000000	3885.540000	-0.066406	-0.050781	-1.121094	0.157798	0.337615	0.620183	8.590698	12.130737	5.065918
C:\Users\cware\Desktop\Steller20November\TagTesting20Nov2013\M9.DSG	11-1-2013	15:36:58	194278.000000	3885.560000	-0.035156	-0.019531	-1.128906	0.155963	0.339450	0.619266	7.873535	5.905151	7.064819
C:\Users\cware\Desktop\Steller20November\TagTesting20Nov2013\M9.DSG	11-1-2013	15:36:58	194279.000000	3885.580000	-0.019531	-0.023438	-1.109375	0.155046	0.342202	0.618349	9.475708	2.548218	7.583618
C:\Users\cware\Desktop\Steller20November\TagTesting20Nov2013\M9.DSG	11-1-2013	15:36:58	194280.000000	3885.600000	-0.015625	-0.015625	-1.105469	0.152294	0.344037	0.617431	11.550903	2.929688	8.987427
C:\Users\cware\Desktop\Steller20November\TagTesting20Nov2013\M9.DSG	11-1-2013	15:36:58	194281.000000	3885.620000	0.007813	-0.027344	-1.113281	0.151376	0.345872	0.617431	9.750366	-0.823975	8.834839
C:\Users\cware\Desktop\Steller20November\TagTesting20Nov2013\M9.DSG	11-1-2013	15:36:58	194282.000000	3885.640000	0.000000	-0.042969	-1.109375	0.151376	0.350459	0.616514	7.843018	-8.712769	9.323120
C:\Users\cware\Desktop\Steller20November\TagTesting20Nov2013\M9.DSG	11-1-2013	15:36:58	194283.000000	3885.660000	0.011719	-0.042969	-1.125000	0.150459	0.351376	0.614679	5.096436	-8.422852	9.384155
C:\Users\cware\Desktop\Steller20November\TagTesting20Nov2013\M9.DSG	11-1-2013	15:36:58	194284.000000	3885.680000	-0.007813	-0.078125	-1.128906	0.151376	0.353211	0.614679	3.387451	-9.963989	9.201050
C:\Users\cware\Desktop\Steller20November\TagTesting20Nov2013\M9.DSG	11-1-2013	15:36:58	194285.000000	3885.700000	-0.007813	-0.070313	-1.156250	0.150459	0.353211	0.615596	3.051758	-8.895874	9.506226
C:\Users\cware\Desktop\Steller20November\TagTesting20Nov2013\M9.DSG	11-1-2013	15:36:58	194286.000000	3885.720000	-0.003906	-0.097656	-1.125000	0.153211	0.356881	0.613761	2.853394	-15.853882	7.995605
C:\Users\cware\Desktop\Steller20November\TagTesting20Nov2013\M9.DSG	11-1-2013	15:36:58	194287.000000	3885.740000	-0.019531	-0.085938	-1.152344	0.154128	0.357798	0.613761	4.592896	-11.184692	9.094238
C:\Users\cware\Desktop\Steller20November\TagTesting20Nov2013\M9.DSG	11-1-2013	15:36:58	194288.000000	3885.760000	-0.054688	-0.097656	-1.136719	0.154128	0.361468	0.613761	6.668091	-11.337280	9.155273
C:\Users\cware\Desktop\Steller20November\TagTesting20Nov2013\M9.DSG	11-1-2013	15:36:58	194289.000000	3885.780000	-0.039063	-0.109375	-1.117188	0.155046	0.361468	0.613761	6.057739	-12.954712	9.094238
C:\Users\cware\Desktop\Steller20November\TagTesting20Nov2013\M9.DSG	11-1-2013	15:36:58	194290.000000	3885.800000	-0.070313	-0.125000	-1.128906	0.155046	0.364220	0.611927	6.805420	-13.275146	9.338379
C:\Users\cware\Desktop\Steller20November\TagTesting20Nov2013\M9.DSG	11-1-2013	15:36:58	194291.000000	3885.820000	-0.039063	-0.132813	-1.113281	0.157798	0.365138	0.612844	6.347656	-14.099121	9.353638
C:\Users\cware\Desktop\Steller20November\TagTesting20Nov2013\M9.DSG	11-1-2013	15:36:58	194292.000000	3885.840000	-0.070313	-0.164063	-1.117188	0.157798	0.368807	0.610092	5.233765	-10.574341	9.643555
C:\Users\cware\Desktop\Steller20November\TagTesting20Nov2013\M9.DSG	11-1-2013	15:36:58	194293.000000	3885.860000	-0.070313	-0.164063	-1.117188	0.159633	0.369725	0.611009	6.027222	-9.140015	9.231567
C:\Users\cware\Desktop\Steller20November\TagTesting20Nov2013\M9.DSG	11-1-2013	15:36:58	194294.000000	3885.880000	-0.062500	-0.187500	-1.113281	0.158716	0.372477	0.609174	9.704590	-3.631592	8.819580
C:\Users\cware\Desktop\Steller20November\TagTesting20Nov2013\M9.DSG	11-1-2013	15:36:58	194295.000000	3885.900000	-0.015625	-0.187500	-1.089844	0.158716	0.374312	0.609174	11.779785	-8.422852	4.348755
C:\Users\cware\Desktop\Steller20November\TagTesting20Nov2013\M9.DSG	11-1-2013	15:36:58	194296.000000	3885.920000	-0.015625	-0.195313	-1.101563	0.160550	0.380734	0.607339	24.185181	-14.358521	1.022339
C:\Users\cware\Desktop\Steller20November\TagTesting20Nov2013\M9.DSG	11-1-2013	15:36:58	194297.000000	3885.940000	-0.078125	-0.171875	-1.066406	0.161468	0.382569	0.605505	28.640747	-13.732910	3.555298
C:\Users\cware\Desktop\Steller20November\TagTesting20Nov2013\M9.DSG	11-1-2013	15:36:58	194298.000000	3885.960000	-0.113281	-0.191406	-1.074219	0.163303	0.394495	0.601835	26.062012	-15.823364	4.623413
C:\Users\cware\Desktop\Steller20November\TagTesting20Nov2013\M9.DSG	11-1-2013	15:36:58	194299.000000	3885.980000	-0.144531	-0.195313	-1.105469	0.165138	0.398165	0.599083	22.109985	-9.872437	6.011963
C:\Users\cware\Desktop\Steller20November\TagTesting20Nov2013\M9.DSG	11-1-2013	15:36:58	194300.000000	3886.000000	-0.070313	-0.203125	-1.128906	0.166972	0.403670	0.597248	13.946533	-16.128540	3.601074
C:\Users\cware\Desktop\Steller20November\TagTesting20Nov2013\M9.DSG	11-1-2013	15:36:58	194301.000000	3886.020000	-0.050781	-0.183594	-1.148438	0.167890	0.406422	0.596330	12.207031	-16.464233	1.678467
C:\Users\cware\Desktop\Steller20November\TagTesting20Nov2013\M9.DSG	11-1-2013	15:36:58	194302.000000	3886.040000	-0.089844	-0.203125	-1.156250	0.169725	0.409174	0.594495	9.063721	-10.482788	0.839233
C:\Users\cware\Desktop\Steller20November\TagTesting20Nov2013\M9.DSG	11-1-2013	15:36:58	194303.000000	3886.060000	-0.125000	-0.203125	-1.175781	0.170642	0.412844	0.593578	6.317139	-10.513306	1.235962
C:\Users\cware\Desktop\Steller20November\TagTesting20Nov2013\M9.DSG	11-1-2013	15:36:58	194304.000000	3886.080000	-0.175781	-0.222656	-1.164063	0.172477	0.413761	0.592661	-2.761841	-1.586914	4.364014
C:\Users\cware\Desktop\Steller20November\TagTesting20Nov2013\M9.DSG	11-1-2013	15:36:58	194305.000000	3886.100000	-0.179688	-0.199219	-1.199219	0.170642	0.413761	0.592661	-6.637573	1.129150	4.989624
C:\Users\cware\Desktop\Steller20November\TagTesting20Nov2013\M9.DSG	11-1-2013	15:36:58	194306.000000	3886.120000	-0.179688	-0.183594	-1.152344	0.170642	0.411927	0.594495	-7.553101	4.852295	5.569458
C:\Users\cware\Desktop\Steller20November\TagTesting20Nov2013\M9.DSG	11-1-2013	15:36:58	194307.000000	3886.140000	-0.160156	-0.195313	-1.156250	0.166055	0.412844	0.592661	-6.576538	7.766724	4.653931
C:\Users\cware\Desktop\Steller20November\TagTesting20Nov2013\M9.DSG	11-1-2013	15:36:58	194308.000000	3886.160000	-0.128906	-0.203125	-1.128906	0.166055	0.412844	0.592661	-8.880615	10.147095	2.868652
C:\Users\cware\Desktop\Steller20November\TagTesting20Nov2013\M9.DSG	11-1-2013	15:36:58	194309.000000	3886.180000	-0.097656	-0.191406	-1.128906	0.160550	0.411009	0.592661	-8.956909	7.385254	0.915527
C:\Users\cware\Desktop\Steller20November\TagTesting20Nov2013\M9.DSG	11-1-2013	15:36:58	194310.000000	3886.200000	-0.082031	-0.199219	-1.101563	0.160550	0.411927	0.592661	-10.635376	6.851196	-1.586914
C:\Users\cware\Desktop\Steller20November\TagTesting20Nov2013\M9.DSG	11-1-2013	15:36:58	194311.000000	3886.220000	-0.070313	-0.187500	-1.144531	0.156881	0.410092	0.592661	-11.383057	7.736206	-3.158569
C:\Users\cware\Desktop\Steller20November\TagTesting20Nov2013\M9.DSG	11-1-2013	15:36:58	194312.000000	3886.240000	-0.070313	-0.199219	-1.125000	0.156881	0.409174	0.592661	-12.741089	8.300781	-3.784180
C:\Users\cware\Desktop\Steller20November\TagTesting20Nov2013\M9.DSG	11-1-2013	15:36:58	194313.000000	3886.260000	-0.097656	-0.199219	-1.144531	0.154128	0.407339	0.594495	-12.771606	9.521484	-3.997803
C:\Users\cware\Desktop\Steller20November\TagTesting20Nov2013\M9.DSG	11-1-2013	15:36:58	194314.000000	3886.280000	-0.109375	-0.191406	-1.152344	0.153211	0.405505	0.595413	-11.520386	8.270264	-6.439209
C:\Users\cware\Desktop\Steller20November\TagTesting20Nov2013\M9.DSG	11-1-2013	15:36:58	194315.000000	3886.300000	-0.089844	-0.160156	-1.171875	0.149541	0.405505	0.594495	-10.345459	10.589600	-7.110596
C:\Users\cware\Desktop\Steller20November\TagTesting20Nov2013\M9.DSG	11-1-2013	15:36:58	194316.000000	3886.320000	-0.085938	-0.148438	-1.175781	0.148624	0.404587	0.594495	-12.527466	12.298584	-6.866455
C:\Users\cware\Desktop\Steller20November\TagTesting20Nov2013\M9.DSG	11-1-2013	15:36:58	194317.000000	3886.340000	-0.066406	-0.128906	-1.167969	0.145872	0.402752	0.594495	-12.054443	10.925293	-8.056641
C:\Users\cware\Desktop\Steller20November\TagTesting20Nov2013\M9.DSG	11-1-2013	15:36:58	194318.000000	3886.360000	-0.070313	-0.164063	-1.179688	0.144037	0.403670	0.594495	-13.809204	14.556885	-6.622314
C:\Users\cware\Desktop\Steller20November\TagTesting20Nov2013\M9.DSG	11-1-2013	15:36:58	194319.000000	3886.380000	-0.070313	-0.164063	-1.179688	0.142202	0.401835	0.594495	-15.884399	13.305664	-6.072998
C:\Users\cware\Desktop\Steller20November\TagTesting20Nov2013\M9.DSG	11-1-2013	15:36:58	194320.000000	3886.400000	-0.046875	-0.175781	-1.179688	0.139450	0.398165	0.595413	-17.898560	11.474609	-6.744385
C:\Users\cware\Desktop\Steller20November\TagTesting20Nov2013\M9.DSG	11-1-2013	15:36:58	194321.000000	3886.420000	-0.054688	-0.144531	-1.179688	0.136697	0.395413	0.596330	-17.684937	16.891479	-7.141113
C:\Users\cware\Desktop\Steller20November\TagTesting20Nov2013\M9.DSG	11-1-2013	15:36:58	194322.000000	3886.440000	-0.027344	-0.132813	-1.164063	0.134862	0.393578	0.597248	-16.159058	15.014648	-9.475708
C:\Users\cware\Desktop\Steller20November\TagTesting20Nov2013\M9.DSG	11-1-2013	15:36:58	194323.000000	3886.460000	-0.015625	-0.128906	-1.183594	0.132110	0.393578	0.598165	-16.601563	16.708374	-9.613037
C:\Users\cware\Desktop\Steller20November\TagTesting20Nov2013\M9.DSG	11-1-2013	15:36:58	194324.000000	3886.480000	0.000000	-0.140625	-1.148438	0.127523	0.389908	0.596330	-17.059326	16.860962	-10.223389
C:\Users\cware\Desktop\Steller20November\TagTesting20Nov2013\M9.DSG	11-1-2013	15:36:58	194325.000000	3886.500000	0.003906	-0.152344	-1.136719	0.127523	0.388991	0.598165	-18.966675	15.747070	-9.933472
C:\Users\cware\Desktop\Steller20November\TagTesting20Nov2013\M9.DSG	11-1-2013	15:36:58	194326.000000	3886.520000	0.003906	-0.160156	-1.136719	0.122936	0.385321	0.598165	-18.295288	8.239746	-10.086060
C:\Users\cware\Desktop\Steller20November\TagTesting20Nov2013\M9.DSG	11-1-2013	15:36:58	194327.000000	3886.540000	-0.023438	-0.140625	-1.140625	0.119266	0.380734	0.600917	-19.027710	12.649536	-8.865356
C:\Users\cware\Desktop\Steller20November\TagTesting20Nov2013\M9.DSG	11-1-2013	15:36:58	194328.000000	3886.560000	0.000000	-0.136719	-1.140625	0.119266	0.380734	0.599083	-17.059326	12.725830	-8.621216
C:\Users\cware\Desktop\Steller20November\TagTesting20Nov2013\M9.DSG	11-1-2013	15:36:58	194329.000000	3886.580000	0.019531	-0.128906	-1.140625	0.116514	0.379817	0.600000	-17.715454	8.987427	-8.361816
C:\Users\cware\Desktop\Steller20November\TagTesting20Nov2013\M9.DSG	11-1-2013	15:36:58	194330.000000	3886.600000	0.031250	-0.125000	-1.144531	0.116514	0.377064	0.600917	-16.143799	4.226685	-8.041382
C:\Users\cware\Desktop\Steller20November\TagTesting20Nov2013\M9.DSG	11-1-2013	15:36:58	194331.000000	3886.620000	0.042969	-0.128906	-1.152344	0.114679	0.375229	0.600917	-14.587402	3.494263	-7.781982
C:\Users\cware\Desktop\Steller20November\TagTesting20Nov2013\M9.DSG	11-1-2013	15:36:58	194332.000000	3886.640000	0.039063	-0.105469	-1.164063	0.115596	0.373394	0.601835	-13.671875	-0.473022	-7.843018
C:\Users\cware\Desktop\Steller20November\TagTesting20Nov2013\M9.DSG	11-1-2013	15:36:58	194333.000000	3886.660000	0.050781	-0.085938	-1.167969	0.114679	0.373394	0.602752	-14.938354	-3.097534	-7.171631
C:\Users\cware\Desktop\Steller20November\TagTesting20Nov2013\M9.DSG	11-1-2013	15:36:58	194334.000000	3886.680000	0.062500	-0.085938	-1.175781	0.115596	0.370642	0.603670	-15.808105	-9.979248	-7.705688
C:\Users\cware\Desktop\Steller20November\TagTesting20Nov2013\M9.DSG	11-1-2013	15:36:58	194335.000000	3886.700000	0.054688	-0.078125	-1.203125	0.116514	0.369725	0.604587	-14.892578	-7.186890	-9.841919
C:\Users\cware\Desktop\Steller20November\TagTesting20Nov2013\M9.DSG	11-1-2013	15:36:58	194336.000000	3886.720000	0.046875	-0.082031	-1.195313	0.119266	0.366972	0.603670	-10.925293	-9.414673	-13.198853
C:\Users\cware\Desktop\Steller20November\TagTesting20Nov2013\M9.DSG	11-1-2013	15:36:58	194337.000000	3886.740000	0.031250	-0.105469	-1.195313	0.120183	0.366972	0.606422	-9.506226	-8.560181	-16.159058
C:\Users\cware\Desktop\Steller20November\TagTesting20Nov2013\M9.DSG	11-1-2013	15:36:58	194338.000000	3886.760000	0.015625	-0.117188	-1.175781	0.122936	0.366972	0.605505	-7.034302	-8.682251	-17.868042
C:\Users\cware\Desktop\Steller20November\TagTesting20Nov2013\M9.DSG	11-1-2013	15:36:58	194339.000000	3886.780000	0.003906	-0.136719	-1.164063	0.124771	0.366972	0.606422	-12.283325	-6.942749	-17.044067
C:\Users\cware\Desktop\Steller20November\TagTesting20Nov2013\M9.DSG	11-1-2013	15:36:58	194340.000000	3886.800000	-0.007813	-0.109375	-1.175781	0.126606	0.365138	0.607339	-17.822266	-5.691528	-13.839722
C:\Users\cware\Desktop\Steller20November\TagTesting20Nov2013\M9.DSG	11-1-2013	15:36:58	194341.000000	3886.820000	-0.007813	-0.105469	-1.152344	0.126606	0.363303	0.607339	-19.531250	-6.088257	-11.337280
C:\Users\cware\Desktop\Steller20November\TagTesting20Nov2013\M9.DSG	11-1-2013	15:36:58	194342.000000	3886.840000	-0.023438	-0.093750	-1.101563	0.128440	0.360550	0.608257	-20.462036	-3.463745	-8.728027
C:\Users\cware\Desktop\Steller20November\TagTesting20Nov2013\M9.DSG	11-1-2013	15:36:58	194343.000000	3886.860000	-0.019531	-0.078125	-1.109375	0.127523	0.357798	0.608257	-21.377563	-2.655029	-7.339478
C:\Users\cware\Desktop\Steller20November\TagTesting20Nov2013\M9.DSG	11-1-2013	15:36:58	194344.000000	3886.880000	-0.019531	-0.078125	-1.128906	0.128440	0.356881	0.610092	-22.155762	-3.112793	-7.034302
C:\Users\cware\Desktop\Steller20November\TagTesting20Nov2013\M9.DSG	11-1-2013	15:36:58	194345.000000	3886.900000	-0.015625	-0.085938	-1.160156	0.128440	0.351376	0.611009	-21.636963	-5.142212	-7.400513
C:\Users\cware\Desktop\Steller20November\TagTesting20Nov2013\M9.DSG	11-1-2013	15:36:58	194346.000000	3886.920000	0.011719	-0.078125	-1.195313	0.130275	0.349541	0.612844	-18.920898	-0.061035	-4.791260
C:\Users\cware\Desktop\Steller20November\TagTesting20Nov2013\M9.DSG	11-1-2013	15:36:58	194347.000000	3886.940000	0.027344	-0.066406	-1.187500	0.130275	0.345872	0.613761	-17.120361	-2.044678	-3.631592
C:\Users\cware\Desktop\Steller20November\TagTesting20Nov2013\M9.DSG	11-1-2013	15:36:58	194348.000000	3886.960000	0.031250	-0.058594	-1.187500	0.129358	0.344037	0.613761	-13.732910	-1.602173	-1.861572
C:\Users\cware\Desktop\Steller20November\TagTesting20Nov2013\M9.DSG	11-1-2013	15:36:58	194349.000000	3886.980000	0.027344	-0.039063	-1.187500	0.129358	0.342202	0.613761	-11.566162	-0.427246	-1.007080
C:\Users\cware\Desktop\Steller20November\TagTesting20Nov2013\M9.DSG	11-1-2013	15:36:58	194350.000000	3887.000000	0.039063	-0.031250	-1.191406	0.128440	0.342202	0.614679	-8.300781	2.639771	-0.793457
C:\Users\cware\Desktop\Steller20November\TagTesting20Nov2013\M9.DSG	11-1-2013	15:36:58	194351.000000	3887.020000	0.062500	-0.031250	-1.199219	0.127523	0.344037	0.614679	-5.065918	-1.647949	-2.395630
C:\Users\cware\Desktop\Steller20November\TagTesting20Nov2013\M9.DSG	11-1-2013	15:36:58	194352.000000	3887.040000	0.046875	-0.042969	-1.199219	0.127523	0.342202	0.614679	-4.196167	0.274658	-3.646851
C:\Users\cware\Desktop\Steller20November\TagTesting20Nov2013\M9.DSG	11-1-2013	15:36:58	194353.000000	3887.060000	0.066406	-0.042969	-1.187500	0.127523	0.344037	0.613761	-3.082275	0.808716	-4.364014
C:\Users\cware\Desktop\Steller20November\TagTesting20Nov2013\M9.DSG	11-1-2013	15:36:58	194354.000000	3887.080000	0.046875	-0.046875	-1.183594	0.127523	0.344037	0.613761	-4.760742	3.158569	-5.859375
C:\Users\cware\Desktop\Steller20November\TagTesting20Nov2013\M9.DSG	11-1-2013	15:36:58	194355.000000	3887.100000	0.031250	-0.058594	-1.171875	0.127523	0.343119	0.613761	-5.584717	1.663208	-6.225586
C:\Users\cware\Desktop\Steller20November\TagTesting20Nov2013\M9.DSG	11-1-2013	15:36:58	194356.000000	3887.120000	0.023438	-0.066406	-1.167969	0.126606	0.343119	0.614679	-9.689331	1.846313	-6.546021
C:\Users\cware\Desktop\Steller20November\TagTesting20Nov2013\M9.DSG	11-1-2013	15:36:58	194357.000000	3887.140000	0.019531	-0.085938	-1.156250	0.126606	0.343119	0.613761	-12.237549	3.265381	-4.806519
C:\Users\cware\Desktop\Steller20November\TagTesting20Nov2013\M9.DSG	11-1-2013	15:36:58	194358.000000	3887.160000	0.023438	-0.074219	-1.160156	0.123853	0.340367	0.614679	-16.983032	4.028320	-4.379272
C:\Users\cware\Desktop\Steller20November\TagTesting20Nov2013\M9.DSG	11-1-2013	15:36:58	194359.000000	3887.180000	0.031250	-0.058594	-1.160156	0.123853	0.340367	0.615596	-20.248413	0.503540	-3.509521
C:\Users\cware\Desktop\Steller20November\TagTesting20Nov2013\M9.DSG	11-1-2013	15:36:58	194360.000000	3887.200000	0.019531	-0.054688	-1.167969	0.122018	0.335780	0.614679	-23.559570	1.190186	-3.433228
C:\Users\cware\Desktop\Steller20November\TagTesting20Nov2013\M9.DSG	11-1-2013	15:36:58	194361.000000	3887.220000	0.015625	-0.058594	-1.144531	0.122018	0.332110	0.616514	-23.895264	-2.090454	-3.341675
C:\Users\cware\Desktop\Steller20November\TagTesting20Nov2013\M9.DSG	11-1-2013	15:36:58	194362.000000	3887.240000	0.023438	-0.046875	-1.156250	0.121101	0.328440	0.619266	-25.207520	-2.792358	-3.463745
C:\Users\cware\Desktop\Steller20November\TagTesting20Nov2013\M9.DSG	11-1-2013	15:36:58	194363.000000	3887.260000	0.011719	-0.027344	-1.148438	0.122018	0.325688	0.617431	-23.315430	-2.487183	-3.860474
C:\Users\cware\Desktop\Steller20November\TagTesting20Nov2013\M9.DSG	11-1-2013	15:36:58	194364.000000	3887.280000	0.007813	-0.023438	-1.144531	0.122018	0.321101	0.620183	-22.415161	-3.128052	-4.348755
C:\Users\cware\Desktop\Steller20November\TagTesting20Nov2013\M9.DSG	11-1-2013	15:36:58	194365.000000	3887.300000	0.011719	0.007813	-1.144531	0.122018	0.318349	0.620183	-20.095825	-0.854492	-3.707886
C:\Users\cware\Desktop\Steller20November\TagTesting20Nov2013\M9.DSG	11-1-2013	15:36:58	194366.000000	3887.320000	0.007813	0.000000	-1.144531	0.122018	0.314679	0.622018	-18.371582	-0.732422	-3.784180
C:\Users\cware\Desktop\Steller20November\TagTesting20Nov2013\M9.DSG	11-1-2013	15:36:58	194367.000000	3887.340000	0.019531	0.015625	-1.128906	0.121101	0.312844	0.621101	-15.899658	-1.907349	-2.731323
C:\Users\cware\Desktop\Steller20November\TagTesting20Nov2013\M9.DSG	11-1-2013	15:36:58	194368.000000	3887.360000	0.011719	0.019531	-1.117188	0.121101	0.311009	0.622018	-16.677856	-1.327515	-1.281738
C:\Users\cware\Desktop\Steller20November\TagTesting20Nov2013\M9.DSG	11-1-2013	15:36:58	194369.000000	3887.380000	0.019531	0.031250	-1.148438	0.121101	0.308257	0.622936	-14.984131	-2.929688	-0.976563
C:\Users\cware\Desktop\Steller20November\TagTesting20Nov2013\M9.DSG	11-1-2013	15:36:58	194370.000000	3887.400000	0.015625	0.031250	-1.148438	0.122018	0.305505	0.622936	-15.304565	-5.645752	-3.051758
C:\Users\cware\Desktop\Steller20November\TagTesting20Nov2013\M9.DSG	11-1-2013	15:36:58	194371.000000	3887.420000	0.011719	0.023438	-1.144531	0.122936	0.303670	0.623853	-12.329102	-2.944946	-3.555298
C:\Users\cware\Desktop\Steller20November\TagTesting20Nov2013\M9.DSG	11-1-2013	15:36:58	194372.000000	3887.440000	-0.019531	0.023438	-1.164063	0.122936	0.302752	0.622936	-12.329102	-2.578735	-3.921509
C:\Users\cware\Desktop\Steller20November\TagTesting20Nov2013\M9.DSG	11-1-2013	15:36:58	194373.000000	3887.460000	-0.031250	0.031250	-1.160156	0.123853	0.301835	0.624771	-10.437012	1.892090	-3.005981
C:\Users\cware\Desktop\Steller20November\TagTesting20Nov2013\M9.DSG	11-1-2013	15:36:58	194374.000000	3887.480000	0.000000	0.035156	-1.148438	0.121101	0.301835	0.624771	-10.894775	3.173828	-3.082275
C:\Users\cware\Desktop\Steller20November\TagTesting20Nov2013\M9.DSG	11-1-2013	15:36:58	194375.000000	3887.500000	-0.003906	0.046875	-1.171875	0.121101	0.300000	0.624771	-8.880615	3.890991	-2.426147
C:\Users\cware\Desktop\Steller20November\TagTesting20Nov2013\M9.DSG	11-1-2013	15:36:58	194376.000000	3887.520000	0.003906	0.050781	-1.148438	0.119266	0.300000	0.623853	-8.331299	3.097534	-3.143311
C:\Users\cware\Desktop\Steller20November\TagTesting20Nov2013\M9.DSG	11-1-2013	15:36:58	194377.000000	3887.540000	0.007813	0.039063	-1.156250	0.120183	0.299083	0.624771	-7.141113	3.356934	-2.182007
C:\Users\cware\Desktop\Steller20November\TagTesting20Nov2013\M9.DSG	11-1-2013	15:36:58	194378.000000	3887.560000	0.023438	0.042969	-1.160156	0.118349	0.298165	0.625688	-7.171631	1.327515	-3.112793
C:\Users\cware\Desktop\Steller20November\TagTesting20Nov2013\M9.DSG	11-1-2013	15:36:58	194379.000000	3887.580000	0.015625	0.031250	-1.152344	0.117431	0.300000	0.624771	-6.942749	1.342773	-2.746582
C:\Users\cware\Desktop\Steller20November\TagTesting20Nov2013\M9.DSG	11-1-2013	15:36:58	194380.000000	3887.600000	0.015625	0.031250	-1.164063	0.117431	0.299083	0.623853	-6.958008	1.876831	-3.509521
C:\Users\cware\Desktop\Steller20November\TagTesting20Nov2013\M9.DSG	11-1-2013	15:36:58	194381.000000	3887.620000	0.031250	0.031250	-1.140625	0.115596	0.297248	0.623853	-6.958008	-1.525879	-3.753662
C:\Users\cware\Desktop\Steller20November\TagTesting20Nov2013\M9.DSG	11-1-2013	15:36:58	194382.000000	3887.640000	0.011719	0.039063	-1.164063	0.116514	0.297248	0.624771	-5.508423	0.015259	-3.555298
C:\Users\cware\Desktop\Steller20November\TagTesting20Nov2013\M9.DSG	11-1-2013	15:36:58	194383.000000	3887.660000	0.019531	0.042969	-1.148438	0.116514	0.299083	0.624771	-5.035400	-2.120972	-4.562378
C:\Users\cware\Desktop\Steller20November\TagTesting20Nov2013\M9.DSG	11-1-2013	15:36:58	194384.000000	3887.680000	0.011719	0.027344	-1.152344	0.115596	0.297248	0.624771	-3.967285	-2.578735	-4.638672
C:\Users\cware\Desktop\Steller20November\TagTesting20Nov2013\M9.DSG	11-1-2013	15:36:58	194385.000000	3887.700000	0.015625	0.042969	-1.156250	0.116514	0.299083	0.623853	-3.448486	-0.579834	-4.211426
C:\Users\cware\Desktop\Steller20November\TagTesting20Nov2013\M9.DSG	11-1-2013	15:36:58	194386.000000	3887.720000	0.019531	0.023438	-1.152344	0.115596	0.299083	0.624771	0.671387	-0.396729	-3.921509
C:\Users\cware\Desktop\Steller20November\TagTesting20Nov2013\M9.DSG	11-1-2013	15:36:58	194387.000000	3887.740000	0.019531	0.023438	-1.144531	0.116514	0.300000	0.622936	1.449585	-1.525879	-3.677368
C:\Users\cware\Desktop\Steller20November\TagTesting20Nov2013\M9.DSG	11-1-2013	15:36:58	194388.000000	3887.760000	0.019531	0.035156	-1.136719	0.115596	0.302752	0.623853	4.730225	-2.273560	-3.341675
C:\Users\cware\Desktop\Steller20November\TagTesting20Nov2013\M9.DSG	11-1-2013	15:36:58	194389.000000	3887.780000	0.035156	0.031250	-1.156250	0.115596	0.305505	0.622936	5.416870	-4.119873	-3.570557
C:\Users\cware\Desktop\Steller20November\TagTesting20Nov2013\M9.DSG	11-1-2013	15:36:58	194390.000000	3887.800000	0.023438	0.027344	-1.152344	0.115596	0.306422	0.622936	6.912231	-2.243042	-2.624512
C:\Users\cware\Desktop\Steller20November\TagTesting20Nov2013\M9.DSG	11-1-2013	15:36:58	194391.000000	3887.820000	0.015625	0.011719	-1.156250	0.115596	0.309174	0.622018	6.347656	-3.005981	-3.143311
C:\Users\cware\Desktop\Steller20November\TagTesting20Nov2013\M9.DSG	11-1-2013	15:36:58	194392.000000	3887.840000	0.019531	0.011719	-1.156250	0.116514	0.311009	0.621101	6.607056	-4.882813	-3.036499
C:\Users\cware\Desktop\Steller20November\TagTesting20Nov2013\M9.DSG	11-1-2013	15:36:58	194393.000000	3887.860000	0.019531	0.007813	-1.140625	0.116514	0.311927	0.622018	8.193970	-2.120972	-3.555298
C:\Users\cware\Desktop\Steller20November\TagTesting20Nov2013\M9.DSG	11-1-2013	15:36:58	194394.000000	3887.880000	0.027344	-0.003906	-1.140625	0.116514	0.316514	0.619266	7.095337	-3.067017	-4.714966
C:\Users\cware\Desktop\Steller20November\TagTesting20Nov2013\M9.DSG	11-1-2013	15:36:58	194395.000000	3887.900000	0.015625	-0.007813	-1.152344	0.116514	0.318349	0.620183	7.324219	-4.226685	-4.165649
C:\Users\cware\Desktop\Steller20November\TagTesting20Nov2013\M9.DSG	11-1-2013	15:36:58	194396.000000	3887.920000	0.027344	-0.011719	-1.148438	0.117431	0.322018	0.620183	7.415771	-3.509521	-3.997803
C:\Users\cware\Desktop\Steller20November\TagTesting20Nov2013\M9.DSG	11-1-2013	15:36:58	194397.000000	3887.940000	0.015625	-0.007813	-1.152344	0.118349	0.319266	0.621101	6.301880	-2.410889	-3.768921
C:\Users\cware\Desktop\Steller20November\TagTesting20Nov2013\M9.DSG	11-1-2013	15:36:58	194398.000000	3887.960000	0.015625	-0.031250	-1.148438	0.117431	0.325688	0.617431	5.416870	-2.532959	-2.761841
C:\Users\cware\Desktop\Steller20November\TagTesting20Nov2013\M9.DSG	11-1-2013	15:36:58	194399.000000	3887.980000	0.015625	-0.031250	-1.148438	0.117431	0.327523	0.617431	3.936768	-5.172729	-3.295898
C:\Users\cware\Desktop\Steller20November\TagTesting20Nov2013\M9.DSG	11-1-2013	15:36:58	194400.000000	3888.000000	0.011719	-0.046875	-1.152344	0.117431	0.330275	0.616514	3.524780	-5.508423	-3.540039
C:\Users\cware\Desktop\Steller20November\TagTesting20Nov2013\M9.DSG	11-1-2013	15:36:58	194401.000000	3888.020000	0.007813	-0.042969	-1.152344	0.118349	0.331193	0.617431	4.928589	-2.838135	-3.173828
C:\Users\cware\Desktop\Steller20November\TagTesting20Nov2013\M9.DSG	11-1-2013	15:36:58	194402.000000	3888.040000	0.011719	-0.042969	-1.132813	0.119266	0.333945	0.616514	3.509521	-4.302979	-3.173828
C:\Users\cware\Desktop\Steller20November\TagTesting20Nov2013\M9.DSG	11-1-2013	15:36:58	194403.000000	3888.060000	0.007813	-0.050781	-1.125000	0.118349	0.335780	0.615596	3.555298	-6.118774	-2.685547
C:\Users\cware\Desktop\Steller20November\TagTesting20Nov2013\M9.DSG	11-1-2013	15:36:58	194404.000000	3888.080000	-0.007813	-0.046875	-1.148438	0.121101	0.336697	0.615596	1.403809	-3.433228	-1.937866
C:\Users\cware\Desktop\Steller20November\TagTesting20Nov2013\M9.DSG	11-1-2013	15:36:58	194405.000000	3888.100000	0.003906	-0.050781	-1.136719	0.119266	0.338532	0.614679	1.220703	-3.372192	-1.831055
C:\Users\cware\Desktop\Steller20November\TagTesting20Nov2013\M9.DSG	11-1-2013	15:36:58	194406.000000	3888.120000	0.007813	-0.058594	-1.148438	0.121101	0.340367	0.614679	0.762939	-6.317139	-2.136230
C:\Users\cware\Desktop\Steller20November\TagTesting20Nov2013\M9.DSG	11-1-2013	15:36:58	194407.000000	3888.140000	0.007813	-0.058594	-1.136719	0.121101	0.340367	0.613761	0.717163	-5.584717	-1.617432
C:\Users\cware\Desktop\Steller20November\TagTesting20Nov2013\M9.DSG	11-1-2013	15:36:58	194408.000000	3888.160000	0.003906	-0.054688	-1.148438	0.121101	0.343119	0.613761	2.014160	-3.234863	-1.663208
C:\Users\cware\Desktop\Steller20November\TagTesting20Nov2013\M9.DSG	11-1-2013	15:36:58	194409.000000	3888.180000	0.000000	-0.058594	-1.152344	0.122018	0.343119	0.613761	1.876831	-3.265381	-2.517700
C:\Users\cware\Desktop\Steller20November\TagTesting20Nov2013\M9.DSG	11-1-2013	15:36:58	194410.000000	3888.200000	0.003906	-0.062500	-1.148438	0.122018	0.345872	0.613761	2.380371	-4.638672	-2.639771
C:\Users\cware\Desktop\Steller20November\TagTesting20Nov2013\M9.DSG	11-1-2013	15:36:58	194411.000000	3888.220000	-0.003906	-0.066406	-1.160156	0.122936	0.346789	0.612844	1.739502	-7.827759	-3.601074
C:\Users\cware\Desktop\Steller20November\TagTesting20Nov2013\M9.DSG	11-1-2013	15:36:58	194412.000000	3888.240000	-0.015625	-0.074219	-1.144531	0.122936	0.348624	0.612844	1.892090	-2.075195	-3.738403
C:\Users\cware\Desktop\Steller20November\TagTesting20Nov2013\M9.DSG	11-1-2013	15:36:58	194413.000000	3888.260000	-0.007813	-0.082031	-1.136719	0.123853	0.349541	0.611927	2.853394	-2.243042	-4.196167
C:\Users\cware\Desktop\Steller20November\TagTesting20Nov2013\M9.DSG	11-1-2013	15:36:58	194414.000000	3888.280000	0.007813	-0.078125	-1.136719	0.124771	0.351376	0.611009	2.243042	-4.486084	-4.348755
C:\Users\cware\Desktop\Steller20November\TagTesting20Nov2013\M9.DSG	11-1-2013	15:36:58	194415.000000	3888.300000	0.003906	-0.082031	-1.136719	0.123853	0.353211	0.611009	3.723145	-5.157471	-3.875732
C:\Users\cware\Desktop\Steller20November\TagTesting20Nov2013\M9.DSG	11-1-2013	15:36:58	194416.000000	3888.320000	0.000000	-0.078125	-1.144531	0.124771	0.355046	0.610092	2.960205	-4.302979	-3.585815
C:\Users\cware\Desktop\Steller20November\TagTesting20Nov2013\M9.DSG	11-1-2013	15:36:58	194417.000000	3888.340000	0.011719	-0.078125	-1.132813	0.124771	0.355963	0.611009	1.708984	-5.111694	-3.265381
C:\Users\cware\Desktop\Steller20November\TagTesting20Nov2013\M9.DSG	11-1-2013	15:36:58	194418.000000	3888.360000	-0.011719	-0.093750	-1.148438	0.124771	0.356881	0.610092	0.350952	-5.386353	-3.479004
C:\Users\cware\Desktop\Steller20November\TagTesting20Nov2013\M9.DSG	11-1-2013	15:36:58	194419.000000	3888.380000	0.000000	-0.082031	-1.148438	0.125688	0.359633	0.609174	0.259399	-4.898071	-3.784180
C:\Users\cware\Desktop\Steller20November\TagTesting20Nov2013\M9.DSG	11-1-2013	15:36:58	194420.000000	3888.400000	-0.007813	-0.097656	-1.148438	0.125688	0.358716	0.609174	-0.915527	-8.529663	-4.455566
C:\Users\cware\Desktop\Steller20November\TagTesting20Nov2013\M9.DSG	11-1-2013	15:36:58	194421.000000	3888.420000	0.003906	-0.105469	-1.144531	0.127523	0.360550	0.608257	-0.473022	-4.226685	-3.799438
C:\Users\cware\Desktop\Steller20November\TagTesting20Nov2013\M9.DSG	11-1-2013	15:36:58	194422.000000	3888.440000	-0.003906	-0.101563	-1.144531	0.128440	0.361468	0.608257	-0.534058	-4.714966	-4.119873
C:\Users\cware\Desktop\Steller20November\TagTesting20Nov2013\M9.DSG	11-1-2013	15:36:58	194423.000000	3888.460000	-0.003906	-0.093750	-1.140625	0.128440	0.363303	0.608257	-0.198364	-4.867554	-4.028320
C:\Users\cware\Desktop\Steller20November\TagTesting20Nov2013\M9.DSG	11-1-2013	15:36:58	194424.000000	3888.480000	-0.019531	-0.097656	-1.152344	0.129358	0.363303	0.608257	-0.274658	-1.174927	-3.601074
C:\Users\cware\Desktop\Steller20November\TagTesting20Nov2013\M9.DSG	11-1-2013	15:36:58	194425.000000	3888.500000	-0.019531	-0.097656	-1.152344	0.129358	0.365138	0.608257	-0.015259	-5.416870	-4.318237
C:\Users\cware\Desktop\Steller20November\TagTesting20Nov2013\M9.DSG	11-1-2013	15:36:58	194426.000000	3888.520000	-0.003906	-0.109375	-1.144531	0.129358	0.366055	0.607339	-0.106812	-2.761841	-3.479004
C:\Users\cware\Desktop\Steller20November\TagTesting20Nov2013\M9.DSG	11-1-2013	15:36:58	194427.000000	3888.540000	-0.011719	-0.105469	-1.156250	0.129358	0.366972	0.607339	-1.083374	-5.218506	-2.792358
C:\Users\cware\Desktop\Steller20November\TagTesting20Nov2013\M9.DSG	11-1-2013	15:36:58	194428.000000	3888.560000	-0.011719	-0.105469	-1.152344	0.129358	0.366972	0.607339	-1.800537	-5.447388	-2.471924
C:\Users\cware\Desktop\Steller20November\TagTesting20Nov2013\M9.DSG	11-1-2013	15:36:58	194429.000000	3888.580000	-0.011719	-0.101563	-1.160156	0.129358	0.368807	0.607339	-2.960205	-7.095337	-2.700806
C:\Users\cware\Desktop\Steller20November\TagTesting20Nov2013\M9.DSG	11-1-2013	15:36:58	194430.000000	3888.600000	-0.015625	-0.113281	-1.144531	0.131193	0.367890	0.607339	-2.593994	-5.554199	-3.097534
C:\Users\cware\Desktop\Steller20November\TagTesting20Nov2013\M9.DSG	11-1-2013	15:36:58	194431.000000	3888.620000	-0.015625	-0.109375	-1.152344	0.131193	0.369725	0.606422	-3.646851	-6.362915	-3.601074
C:\Users\cware\Desktop\Steller20November\TagTesting20Nov2013\M9.DSG	11-1-2013	15:36:58	194432.000000	3888.640000	-0.023438	-0.128906	-1.144531	0.132110	0.369725	0.606422	-3.387451	-5.294800	-3.967285
C:\Users\cware\Desktop\Steller20November\TagTesting20Nov2013\M9.DSG	11-1-2013	15:36:58	194433.000000	3888.660000	-0.031250	-0.117188	-1.152344	0.133028	0.370642	0.606422	-2.883911	-3.250122	-3.845215
C:\Users\cware\Desktop\Steller20November\TagTesting20Nov2013\M9.DSG	11-1-2013	15:36:58	194434.000000	3888.680000	-0.019531	-0.132813	-1.160156	0.133945	0.372477	0.607339	-3.616333	-3.067017	-4.043579
C:\Users\cware\Desktop\Steller20November\TagTesting20Nov2013\M9.DSG	11-1-2013	15:36:58	194435.000000	3888.700000	-0.011719	-0.125000	-1.148438	0.133028	0.370642	0.606422	-3.265381	-2.349854	-3.860474
C:\Users\cware\Desktop\Steller20November\TagTesting20Nov2013\M9.DSG	11-1-2013	15:36:58	194436.000000	3888.720000	-0.007813	-0.132813	-1.144531	0.133945	0.372477	0.606422	-3.768921	-3.707886	-2.502441
C:\Users\cware\Desktop\Steller20November\TagTesting20Nov2013\M9.DSG	11-1-2013	15:36:58	194437.000000	3888.740000	-0.015625	-0.121094	-1.148438	0.133028	0.372477	0.605505	-3.509521	-4.058838	-1.953125
C:\Users\cware\Desktop\Steller20November\TagTesting20Nov2013\M9.DSG	11-1-2013	15:36:58	194438.000000	3888.760000	-0.015625	-0.117188	-1.160156	0.133945	0.371560	0.605505	-4.547119	-6.164551	-1.983643
C:\Users\cware\Desktop\Steller20November\TagTesting20Nov2013\M9.DSG	11-1-2013	15:36:58	194439.000000	3888.780000	-0.007813	-0.117188	-1.136719	0.133945	0.373394	0.606422	-3.921509	-4.882813	-2.182007
C:\Users\cware\Desktop\Steller20November\TagTesting20Nov2013\M9.DSG	11-1-2013	15:36:58	194440.000000	3888.800000	-0.023438	-0.117188	-1.140625	0.134862	0.373394	0.604587	-4.119873	-2.090454	-2.120972
C:\Users\cware\Desktop\Steller20November\TagTesting20Nov2013\M9.DSG	11-1-2013	15:36:58	194441.000000	3888.820000	-0.019531	-0.125000	-1.144531	0.134862	0.373394	0.605505	-4.760742	-5.065918	-1.922607
C:\Users\cware\Desktop\Steller20November\TagTesting20Nov2013\M9.DSG	11-1-2013	15:36:58	194442.000000	3888.840000	-0.019531	-0.125000	-1.144531	0.133945	0.372477	0.605505	-6.088257	-7.415771	-2.014160
C:\Users\cware\Desktop\Steller20November\TagTesting20Nov2013\M9.DSG	11-1-2013	15:36:58	194443.000000	3888.860000	-0.039063	-0.117188	-1.156250	0.135780	0.373394	0.604587	-6.042480	-4.287720	-1.083374
C:\Users\cware\Desktop\Steller20November\TagTesting20Nov2013\M9.DSG	11-1-2013	15:36:58	194444.000000	3888.880000	-0.015625	-0.128906	-1.152344	0.136697	0.373394	0.604587	-6.530762	-7.843018	-1.312256
C:\Users\cware\Desktop\Steller20November\TagTesting20Nov2013\M9.DSG	11-1-2013	15:36:58	194445.000000	3888.900000	-0.031250	-0.121094	-1.144531	0.137615	0.373394	0.606422	-6.896973	-5.599976	-0.427246
C:\Users\cware\Desktop\Steller20November\TagTesting20Nov2013\M9.DSG	11-1-2013	15:36:58	194446.000000	3888.920000	-0.031250	-0.125000	-1.140625	0.136697	0.371560	0.606422	-6.820679	-3.890991	-0.274658
C:\Users\cware\Desktop\Steller20November\TagTesting20Nov2013\M9.DSG	11-1-2013	15:36:58	194447.000000	3888.940000	-0.027344	-0.117188	-1.136719	0.137615	0.372477	0.607339	-6.256104	-5.996704	-1.312256
C:\Users\cware\Desktop\Steller20November\TagTesting20Nov2013\M9.DSG	11-1-2013	15:36:58	194448.000000	3888.960000	-0.031250	-0.125000	-1.140625	0.136697	0.371560	0.606422	-6.027222	-2.914429	-1.342773
C:\Users\cware\Desktop\Steller20November\TagTesting20Nov2013\M9.DSG	11-1-2013	15:36:58	194449.000000	3888.980000	-0.039063	-0.113281	-1.140625	0.137615	0.371560	0.606422	-5.294800	-5.126953	-1.541138
C:\Users\cware\Desktop\Steller20November\TagTesting20Nov2013\M9.DSG	11-1-2013	15:36:58	194450.000000	3889.000000	-0.023438	-0.121094	-1.148438	0.137615	0.372477	0.605505	-5.065918	-6.027222	-1.495361
C:\Users\cware\Desktop\Steller20November\TagTesting20Nov2013\M9.DSG	11-1-2013	15:36:58	194451.000000	3889.020000	-0.023438	-0.121094	-1.148438	0.138532	0.372477	0.606422	-4.501343	-5.462646	-1.083374
C:\Users\cware\Desktop\Steller20November\TagTesting20Nov2013\M9.DSG	11-1-2013	15:36:58	194452.000000	3889.040000	-0.039063	-0.121094	-1.152344	0.139450	0.372477	0.608257	-5.233765	-6.134033	-0.717163
C:\Users\cware\Desktop\Steller20November\TagTesting20Nov2013\M9.DSG	11-1-2013	15:36:58	194453.000000	3889.060000	-0.031250	-0.125000	-1.140625	0.138532	0.371560	0.606422	-5.844116	-6.637573	-0.701904
C:\Users\cware\Desktop\Steller20November\TagTesting20Nov2013\M9.DSG	11-1-2013	15:36:58	194454.000000	3889.080000	-0.039063	-0.117188	-1.136719	0.139450	0.373394	0.606422	-6.164551	-5.798340	-0.427246
C:\Users\cware\Desktop\Steller20November\TagTesting20Nov2013\M9.DSG	11-1-2013	15:36:58	194455.000000	3889.100000	-0.058594	-0.121094	-1.136719	0.141284	0.372477	0.607339	-7.217407	-1.617432	-0.030518
C:\Users\cware\Desktop\Steller20November\TagTesting20Nov2013\M9.DSG	11-1-2013	15:36:58	194456.000000	3889.120000	-0.031250	-0.117188	-1.156250	0.140367	0.371560	0.607339	-7.293701	-6.011963	-0.839233
C:\Users\cware\Desktop\Steller20November\TagTesting20Nov2013\M9.DSG	11-1-2013	15:36:58	194457.000000	3889.140000	-0.039063	-0.121094	-1.152344	0.140367	0.372477	0.607339	-6.332397	-6.713867	-1.312256
C:\Users\cware\Desktop\Steller20November\TagTesting20Nov2013\M9.DSG	11-1-2013	15:36:58	194458.000000	3889.160000	-0.042969	-0.125000	-1.152344	0.140367	0.371560	0.607339	-4.928589	-5.615234	-1.174927
C:\Users\cware\Desktop\Steller20November\TagTesting20Nov2013\M9.DSG	11-1-2013	15:36:58	194459.000000	3889.180000	-0.039063	-0.128906	-1.140625	0.143119	0.370642	0.608257	-4.867554	-5.081177	-1.007080
C:\Users\cware\Desktop\Steller20November\TagTesting20Nov2013\M9.DSG	11-1-2013	15:36:58	194460.000000	3889.200000	-0.054688	-0.121094	-1.140625	0.143119	0.371560	0.606422	-5.004883	-4.455566	-1.190186
C:\Users\cware\Desktop\Steller20November\TagTesting20Nov2013\M9.DSG	11-1-2013	15:36:58	194461.000000	3889.220000	-0.042969	-0.125000	-1.128906	0.142202	0.371560	0.606422	-5.874634	-6.225586	-1.663208
C:\Users\cware\Desktop\Steller20November\TagTesting20Nov2013\M9.DSG	11-1-2013	15:36:58	194462.000000	3889.240000	-0.050781	-0.121094	-1.132813	0.143119	0.371560	0.606422	-6.118774	-4.196167	-1.525879
C:\Users\cware\Desktop\Steller20November\TagTesting20Nov2013\M9.DSG	11-1-2013	15:36:58	194463.000000	3889.260000	-0.046875	-0.125000	-1.144531	0.144037	0.370642	0.607339	-5.767822	-5.111694	-1.495361
C:\Users\cware\Desktop\Steller20November\TagTesting20Nov2013\M9.DSG	11-1-2013	15:36:58	194464.000000	3889.280000	-0.039063	-0.125000	-1.144531	0.142202	0.371560	0.607339	-6.393433	-6.240845	-1.281738
C:\Users\cware\Desktop\Steller20November\TagTesting20Nov2013\M9.DSG	11-1-2013	15:36:58	194465.000000	3889.300000	-0.046875	-0.125000	-1.144531	0.145872	0.371560	0.607339	-5.310059	-5.920410	-1.098633
C:\Users\cware\Desktop\Steller20November\TagTesting20Nov2013\M9.DSG	11-1-2013	15:36:58	194466.000000	3889.320000	-0.058594	-0.128906	-1.152344	0.145872	0.370642	0.606422	-5.004883	-6.225586	-1.800537
C:\Users\cware\Desktop\Steller20November\TagTesting20Nov2013\M9.DSG	11-1-2013	15:36:58	194467.000000	3889.340000	-0.054688	-0.109375	-1.156250	0.145872	0.370642	0.607339	-4.211426	-6.164551	-2.136230
C:\Users\cware\Desktop\Steller20November\TagTesting20Nov2013\M9.DSG	11-1-2013	15:36:58	194468.000000	3889.360000	-0.062500	-0.125000	-1.132813	0.145872	0.371560	0.609174	-4.562378	-3.494263	-1.358032
C:\Users\cware\Desktop\Steller20November\TagTesting20Nov2013\M9.DSG	11-1-2013	15:36:58	194469.000000	3889.380000	-0.070313	-0.121094	-1.132813	0.146789	0.371560	0.607339	-6.149292	-3.845215	-1.296997
C:\Users\cware\Desktop\Steller20November\TagTesting20Nov2013\M9.DSG	11-1-2013	15:36:58	194470.000000	3889.400000	-0.050781	-0.109375	-1.148438	0.147706	0.371560	0.609174	-7.476807	-4.318237	-1.495361
C:\Users\cware\Desktop\Steller20November\TagTesting20Nov2013\M9.DSG	11-1-2013	15:36:58	194471.000000	3889.420000	-0.058594	-0.144531	-1.152344	0.145872	0.370642	0.607339	-7.797241	-3.005981	-1.541138
C:\Users\cware\Desktop\Steller20November\TagTesting20Nov2013\M9.DSG	11-1-2013	15:36:58	194472.000000	3889.440000	-0.062500	-0.140625	-1.156250	0.146789	0.371560	0.608257	-5.676270	-3.112793	-2.014160
C:\Users\cware\Desktop\Steller20November\TagTesting20Nov2013\M9.DSG	11-1-2013	15:36:58	194473.000000	3889.460000	-0.066406	-0.128906	-1.148438	0.147706	0.370642	0.608257	-3.341675	-1.403809	-2.014160
C:\Users\cware\Desktop\Steller20November\TagTesting20Nov2013\M9.DSG	11-1-2013	15:36:58	194474.000000	3889.480000	-0.058594	-0.121094	-1.132813	0.145872	0.371560	0.608257	-1.922607	-2.395630	-2.243042
C:\Users\cware\Desktop\Steller20November\TagTesting20Nov2013\M9.DSG	11-1-2013	15:36:58	194475.000000	3889.500000	-0.066406	-0.113281	-1.152344	0.145872	0.371560	0.607339	-1.708984	-3.036499	-2.487183
C:\Users\cware\Desktop\Steller20November\TagTesting20Nov2013\M9.DSG	11-1-2013	15:36:58	194476.000000	3889.520000	-0.054688	-0.121094	-1.144531	0.146789	0.373394	0.606422	-3.952026	-4.119873	-2.349854
C:\Users\cware\Desktop\Steller20November\TagTesting20Nov2013\M9.DSG	11-1-2013	15:36:58	194477.000000	3889.540000	-0.039063	-0.117188	-1.140625	0.147706	0.373394	0.607339	-4.989624	-4.089355	-2.334595
C:\Users\cware\Desktop\Steller20November\TagTesting20Nov2013\M9.DSG	11-1-2013	15:36:58	194478.000000	3889.560000	-0.054688	-0.117188	-1.144531	0.147706	0.372477	0.606422	-6.011963	-4.791260	-1.892090
C:\Users\cware\Desktop\Steller20November\TagTesting20Nov2013\M9.DSG	11-1-2013	15:36:58	194479.000000	3889.580000	-0.066406	-0.121094	-1.148438	0.147706	0.373394	0.607339	-6.423950	-6.210327	-2.410889
C:\Users\cware\Desktop\Steller20November\TagTesting20Nov2013\M9.DSG	11-1-2013	15:36:58	194480.000000	3889.600000	-0.078125	-0.132813	-1.144531	0.147706	0.373394	0.608257	-6.515503	-1.586914	-2.517700
C:\Users\cware\Desktop\Steller20November\TagTesting20Nov2013\M9.DSG	11-1-2013	15:36:58	194481.000000	3889.620000	-0.074219	-0.136719	-1.148438	0.148624	0.372477	0.607339	-6.713867	-0.823975	-3.540039
C:\Users\cware\Desktop\Steller20November\TagTesting20Nov2013\M9.DSG	11-1-2013	15:36:58	194482.000000	3889.640000	-0.058594	-0.136719	-1.144531	0.146789	0.372477	0.608257	-6.530762	-2.441406	-4.333496
C:\Users\cware\Desktop\Steller20November\TagTesting20Nov2013\M9.DSG	11-1-2013	15:36:58	194483.000000	3889.660000	-0.062500	-0.136719	-1.156250	0.147706	0.373394	0.607339	-5.798340	-1.953125	-4.043579
C:\Users\cware\Desktop\Steller20November\TagTesting20Nov2013\M9.DSG	11-1-2013	15:36:58	194484.000000	3889.680000	-0.066406	-0.121094	-1.156250	0.148624	0.372477	0.608257	-5.493164	-1.037598	-3.692627
C:\Users\cware\Desktop\Steller20November\TagTesting20Nov2013\M9.DSG	11-1-2013	15:36:58	194485.000000	3889.700000	-0.066406	-0.113281	-1.160156	0.147706	0.372477	0.607339	-5.111694	-1.098633	-3.585815
C:\Users\cware\Desktop\Steller20November\TagTesting20Nov2013\M9.DSG	11-1-2013	15:36:58	194486.000000	3889.720000	-0.062500	-0.109375	-1.144531	0.146789	0.372477	0.607339	-5.004883	-1.983643	-4.486084
C:\Users\cware\Desktop\Steller20November\TagTesting20Nov2013\M9.DSG	11-1-2013	15:36:58	194487.000000	3889.740000	-0.062500	-0.121094	-1.152344	0.148624	0.372477	0.608257	-5.950928	-0.335693	-3.982544
C:\Users\cware\Desktop\Steller20November\TagTesting20Nov2013\M9.DSG	11-1-2013	15:36:58	194488.000000	3889.760000	-0.042969	-0.117188	-1.167969	0.146789	0.373394	0.607339	-8.285522	4.928589	-5.172729
C:\Users\cware\Desktop\Steller20November\TagTesting20Nov2013\M9.DSG	11-1-2013	15:36:58	194489.000000	3889.780000	0.023438	-0.121094	-1.167969	0.145872	0.372477	0.607339	-11.947632	7.247925	-11.749268
C:\Users\cware\Desktop\Steller20November\TagTesting20Nov2013\M9.DSG	11-1-2013	15:36:58	194490.000000	3889.800000	0.128906	-0.109375	-1.183594	0.144037	0.371560	0.607339	-14.770508	3.784180	-23.437500
C:\Users\cware\Desktop\Steller20November\TagTesting20Nov2013\M9.DSG	11-1-2013	15:36:58	194491.000000	3889.820000	0.246094	-0.035156	-1.230469	0.146789	0.370642	0.608257	4.486084	-27.969360	-26.687622
C:\Users\cware\Desktop\Steller20November\TagTesting20Nov2013\M9.DSG	11-1-2013	15:36:58	194492.000000	3889.840000	-0.085938	-0.113281	-1.218750	0.150459	0.373394	0.607339	40.161133	-22.445679	-19.561768
C:\Users\cware\Desktop\Steller20November\TagTesting20Nov2013\M9.DSG	11-1-2013	15:36:58	194493.000000	3889.860000	-0.363281	-0.109375	-1.222656	0.156881	0.384404	0.604587	33.248901	-7.339478	-15.884399
C:\Users\cware\Desktop\Steller20November\TagTesting20Nov2013\M9.DSG	11-1-2013	15:36:58	194494.000000	3889.880000	-0.414063	-0.039063	-1.281250	0.156881	0.388991	0.602752	14.465332	15.213013	-27.740479
C:\Users\cware\Desktop\Steller20November\TagTesting20Nov2013\M9.DSG	11-1-2013	15:36:58	194495.000000	3889.900000	-0.113281	-0.023438	-1.554688	0.158716	0.395413	0.600917	40.527344	-12.023926	-56.289673
C:\Users\cware\Desktop\Steller20November\TagTesting20Nov2013\M9.DSG	11-1-2013	15:36:58	194496.000000	3889.920000	-0.214844	-0.273438	-1.648438	0.162385	0.404587	0.597248	76.309204	26.367188	-59.707642
C:\Users\cware\Desktop\Steller20November\TagTesting20Nov2013\M9.DSG	11-1-2013	15:36:58	194497.000000	3889.940000	-0.527344	-0.496094	-1.687500	0.157798	0.425688	0.587156	75.698853	66.406250	-46.859741
C:\Users\cware\Desktop\Steller20November\TagTesting20Nov2013\M9.DSG	11-1-2013	15:36:58	194498.000000	3889.960000	-0.605469	-0.527344	-1.550781	0.151376	0.435780	0.581651	37.048340	90.225220	-16.677856
C:\Users\cware\Desktop\Steller20November\TagTesting20Nov2013\M9.DSG	11-1-2013	15:36:58	194499.000000	3889.980000	-0.742188	-0.449219	-1.292969	0.131193	0.442202	0.575229	-4.226685	98.861694	15.731812
C:\Users\cware\Desktop\Steller20November\TagTesting20Nov2013\M9.DSG	11-1-2013	15:36:58	194500.000000	3890.000000	-0.683594	-0.167969	-1.320313	0.116514	0.438532	0.573394	-36.697388	110.443115	34.317017
C:\Users\cware\Desktop\Steller20November\TagTesting20Nov2013\M9.DSG	11-1-2013	15:36:58	194501.000000	3890.020000	-0.503906	-0.125000	-1.363281	0.086239	0.424771	0.573394	-64.620972	113.723755	34.637451
C:\Users\cware\Desktop\Steller20November\TagTesting20Nov2013\M9.DSG	11-1-2013	15:36:58	194502.000000	3890.040000	-0.187500	-0.175781	-1.589844	0.070642	0.416514	0.573394	-78.750610	114.990234	25.161743
C:\Users\cware\Desktop\Steller20November\TagTesting20Nov2013\M9.DSG	11-1-2013	15:36:58	194503.000000	3890.060000	0.101563	-0.144531	-1.902344	0.055963	0.394495	0.573394	-76.446533	125.167847	16.281128
C:\Users\cware\Desktop\Steller20November\TagTesting20Nov2013\M9.DSG	11-1-2013	15:36:58	194504.000000	3890.080000	0.421875	0.082031	-1.625000	0.023853	0.385321	0.570642	-55.007935	162.246704	7.461548
C:\Users\cware\Desktop\Steller20November\TagTesting20Nov2013\M9.DSG	11-1-2013	15:36:58	194505.000000	3890.100000	0.421875	0.082031	-1.625000	0.003670	0.378899	0.565138	-29.876709	160.461426	-11.077881
C:\Users\cware\Desktop\Steller20November\TagTesting20Nov2013\M9.DSG	11-1-2013	15:36:58	194506.000000	3890.120000	0.601563	0.171875	-1.570313	-0.031193	0.375229	0.548624	-16.510010	160.095215	-19.851685
C:\Users\cware\Desktop\Steller20November\TagTesting20Nov2013\M9.DSG	11-1-2013	15:36:58	194507.000000	3890.140000	0.648438	0.101563	-1.671875	-0.046789	0.373394	0.539450	-27.664185	157.821655	-21.636963
C:\Users\cware\Desktop\Steller20November\TagTesting20Nov2013\M9.DSG	11-1-2013	15:36:58	194508.000000	3890.160000	0.601563	0.023438	-1.742188	-0.077982	0.368807	0.520183	-43.670654	150.680542	-23.391724
C:\Users\cware\Desktop\Steller20November\TagTesting20Nov2013\M9.DSG	11-1-2013	15:36:58	194509.000000	3890.180000	0.503906	0.074219	-1.746094	-0.091743	0.366972	0.510092	-33.294678	158.218384	-21.942139
C:\Users\cware\Desktop\Steller20November\TagTesting20Nov2013\M9.DSG	11-1-2013	15:36:58	194510.000000	3890.200000	0.527344	0.101563	-1.578125	-0.121101	0.364220	0.488073	-28.701782	170.608521	-26.611328
C:\Users\cware\Desktop\Steller20November\TagTesting20Nov2013\M9.DSG	11-1-2013	15:36:58	194511.000000	3890.220000	0.554688	0.050781	-1.433594	-0.135780	0.363303	0.474312	-39.505005	177.032471	-37.246704
C:\Users\cware\Desktop\Steller20November\TagTesting20Nov2013\M9.DSG	11-1-2013	15:36:58	194512.000000	3890.240000	0.710938	-0.007813	-1.285156	-0.164220	0.363303	0.444954	-43.075562	188.644409	-50.079346
C:\Users\cware\Desktop\Steller20November\TagTesting20Nov2013\M9.DSG	11-1-2013	15:36:58	194513.000000	3890.260000	0.839844	-0.027344	-1.144531	-0.178899	0.365138	0.428440	-36.178589	189.270020	-54.901123
C:\Users\cware\Desktop\Steller20November\TagTesting20Nov2013\M9.DSG	11-1-2013	15:36:58	194514.000000	3890.280000	1.039063	-0.039063	-1.000000	-0.201835	0.370642	0.392661	-41.549683	172.866821	-65.261841
C:\Users\cware\Desktop\Steller20November\TagTesting20Nov2013\M9.DSG	11-1-2013	15:36:58	194515.000000	3890.300000	1.132813	-0.007813	-0.882813	-0.211927	0.374312	0.377982	-52.185059	157.089233	-76.034546
C:\Users\cware\Desktop\Steller20November\TagTesting20Nov2013\M9.DSG	11-1-2013	15:36:58	194516.000000	3890.320000	1.097656	-0.031250	-0.753906	-0.223853	0.381651	0.351376	-60.424805	122.940063	-80.932617
C:\Users\cware\Desktop\Steller20November\TagTesting20Nov2013\M9.DSG	11-1-2013	15:36:58	194517.000000	3890.340000	1.054688	-0.023438	-0.726563	-0.228440	0.386239	0.341284	-52.261353	100.967407	-73.242188
C:\Users\cware\Desktop\Steller20November\TagTesting20Nov2013\M9.DSG	11-1-2013	15:36:58	194518.000000	3890.360000	1.035156	-0.046875	-0.699219	-0.232110	0.397248	0.323853	-42.785645	79.132080	-70.266724
C:\Users\cware\Desktop\Steller20November\TagTesting20Nov2013\M9.DSG	11-1-2013	15:36:58	194519.000000	3890.380000	1.000000	-0.089844	-0.738281	-0.232110	0.400917	0.318349	-41.961670	73.837280	-68.954468
C:\Users\cware\Desktop\Steller20November\TagTesting20Nov2013\M9.DSG	11-1-2013	15:36:58	194520.000000	3890.400000	0.964844	-0.125000	-0.753906	-0.233945	0.411927	0.305505	-47.882080	65.811157	-62.942505
C:\Users\cware\Desktop\Steller20November\TagTesting20Nov2013\M9.DSG	11-1-2013	15:36:58	194521.000000	3890.420000	0.937500	-0.179688	-0.691406	-0.232110	0.415596	0.302752	-57.983398	49.835205	-57.388306
C:\Users\cware\Desktop\Steller20November\TagTesting20Nov2013\M9.DSG	11-1-2013	15:36:58	194522.000000	3890.440000	0.855469	-0.214844	-0.671875	-0.232110	0.420183	0.297248	-69.488525	56.457520	-48.599243
C:\Users\cware\Desktop\Steller20November\TagTesting20Nov2013\M9.DSG	11-1-2013	15:36:58	194523.000000	3890.460000	0.875000	-0.191406	-0.664063	-0.232110	0.420183	0.295413	-71.914673	45.715332	-47.927856
C:\Users\cware\Desktop\Steller20November\TagTesting20Nov2013\M9.DSG	11-1-2013	15:36:58	194524.000000	3890.480000	0.894531	-0.175781	-0.691406	-0.231193	0.423853	0.292661	-63.552856	36.209106	-46.279907
C:\Users\cware\Desktop\Steller20November\TagTesting20Nov2013\M9.DSG	11-1-2013	15:36:58	194525.000000	3890.500000	0.921875	-0.175781	-0.675781	-0.230275	0.425688	0.292661	-62.438965	34.362793	-42.739868
C:\Users\cware\Desktop\Steller20November\TagTesting20Nov2013\M9.DSG	11-1-2013	15:36:58	194526.000000	3890.520000	0.945313	-0.195313	-0.628906	-0.229358	0.427523	0.294495	-69.183350	20.568848	-37.963867
C:\Users\cware\Desktop\Steller20November\TagTesting20Nov2013\M9.DSG	11-1-2013	15:36:58	194527.000000	3890.540000	0.890625	-0.210938	-0.535156	-0.227523	0.426606	0.297248	-73.669434	15.747070	-28.305054
C:\Users\cware\Desktop\Steller20November\TagTesting20Nov2013\M9.DSG	11-1-2013	15:36:58	194528.000000	3890.560000	0.917969	-0.171875	-0.492188	-0.225688	0.425688	0.300000	-77.239990	12.115479	-23.162842
C:\Users\cware\Desktop\Steller20November\TagTesting20Nov2013\M9.DSG	11-1-2013	15:36:58	194529.000000	3890.580000	0.925781	-0.160156	-0.484375	-0.224771	0.422018	0.305505	-75.500488	2.304077	-26.123047
C:\Users\cware\Desktop\Steller20November\TagTesting20Nov2013\M9.DSG	11-1-2013	15:36:58	194530.000000	3890.600000	0.871094	-0.226563	-0.484375	-0.223853	0.421101	0.309174	-70.800781	0.930786	-23.315430
C:\Users\cware\Desktop\Steller20November\TagTesting20Nov2013\M9.DSG	11-1-2013	15:36:58	194531.000000	3890.620000	0.871094	-0.226563	-0.484375	-0.222936	0.417431	0.315596	-60.775757	-4.867554	-24.261475
C:\Users\cware\Desktop\Steller20November\TagTesting20Nov2013\M9.DSG	11-1-2013	15:36:58	194532.000000	3890.640000	0.937500	-0.175781	-0.468750	-0.222018	0.415596	0.318349	-59.448242	-3.143311	-22.567749
C:\Users\cware\Desktop\Steller20November\TagTesting20Nov2013\M9.DSG	11-1-2013	15:36:58	194533.000000	3890.660000	0.878906	-0.113281	-0.550781	-0.220183	0.415596	0.325688	-57.800293	1.419067	-22.659302
C:\Users\cware\Desktop\Steller20November\TagTesting20Nov2013\M9.DSG	11-1-2013	15:36:58	194534.000000	3890.680000	0.847656	-0.082031	-0.550781	-0.218349	0.413761	0.330275	-61.965942	9.979248	-22.994995
C:\Users\cware\Desktop\Steller20November\TagTesting20Nov2013\M9.DSG	11-1-2013	15:36:58	194535.000000	3890.700000	0.894531	-0.085938	-0.578125	-0.216514	0.411009	0.334862	-65.048218	12.115479	-22.583008
C:\Users\cware\Desktop\Steller20November\TagTesting20Nov2013\M9.DSG	11-1-2013	15:36:58	194536.000000	3890.720000	0.875000	-0.082031	-0.558594	-0.215596	0.410092	0.337615	-69.244385	9.887695	-24.765015
C:\Users\cware\Desktop\Steller20November\TagTesting20Nov2013\M9.DSG	11-1-2013	15:36:58	194537.000000	3890.740000	0.906250	-0.113281	-0.558594	-0.214679	0.407339	0.342202	-73.364258	17.501831	-27.877808
C:\Users\cware\Desktop\Steller20November\TagTesting20Nov2013\M9.DSG	11-1-2013	15:36:58	194538.000000	3890.760000	0.972656	-0.050781	-0.554688	-0.214679	0.405505	0.344037	-68.984985	-4.547119	-27.557373
C:\Users\cware\Desktop\Steller20November\TagTesting20Nov2013\M9.DSG	11-1-2013	15:36:58	194539.000000	3890.780000	0.867188	-0.089844	-0.582031	-0.213761	0.402752	0.352294	-70.358276	14.633179	-21.209717
C:\Users\cware\Desktop\Steller20November\TagTesting20Nov2013\M9.DSG	11-1-2013	15:36:58	194540.000000	3890.800000	0.933594	-0.039063	-0.535156	-0.211009	0.401835	0.353211	-65.567017	-6.912231	-19.332886
C:\Users\cware\Desktop\Steller20November\TagTesting20Nov2013\M9.DSG	11-1-2013	15:36:58	194541.000000	3890.820000	0.871094	-0.027344	-0.562500	-0.210092	0.397248	0.356881	-62.957764	4.272461	-15.472412
C:\Users\cware\Desktop\Steller20November\TagTesting20Nov2013\M9.DSG	11-1-2013	15:36:58	194542.000000	3890.840000	0.964844	-0.050781	-0.500000	-0.209174	0.394495	0.364220	-59.463501	-2.975464	-19.210815
C:\Users\cware\Desktop\Steller20November\TagTesting20Nov2013\M9.DSG	11-1-2013	15:36:58	194543.000000	3890.860000	0.781250	-0.097656	-0.582031	-0.207339	0.390826	0.367890	-53.924561	10.894775	-15.747070
C:\Users\cware\Desktop\Steller20November\TagTesting20Nov2013\M9.DSG	11-1-2013	15:36:58	194544.000000	3890.880000	0.964844	-0.074219	-0.535156	-0.207339	0.388073	0.368807	-46.646118	-11.260986	-21.087646
C:\Users\cware\Desktop\Steller20November\TagTesting20Nov2013\M9.DSG	11-1-2013	15:36:58	194545.000000	3890.900000	0.988281	-0.074219	-0.550781	-0.205505	0.386239	0.372477	-41.351318	-0.213623	-17.059326
C:\Users\cware\Desktop\Steller20November\TagTesting20Nov2013\M9.DSG	11-1-2013	15:36:58	194546.000000	3890.920000	0.863281	-0.062500	-0.593750	-0.205505	0.383486	0.375229	-40.679932	-2.853394	-16.983032
C:\Users\cware\Desktop\Steller20November\TagTesting20Nov2013\M9.DSG	11-1-2013	15:36:58	194547.000000	3890.940000	0.937500	-0.039063	-0.562500	-0.203670	0.382569	0.377064	-34.454346	-4.791260	-16.143799
C:\Users\cware\Desktop\Steller20November\TagTesting20Nov2013\M9.DSG	11-1-2013	15:36:58	194548.000000	3890.960000	0.898438	-0.035156	-0.507813	-0.203670	0.381651	0.379817	-30.929565	-7.186890	-16.662598
C:\Users\cware\Desktop\Steller20November\TagTesting20Nov2013\M9.DSG	11-1-2013	15:36:58	194549.000000	3890.980000	0.933594	-0.031250	-0.527344	-0.201835	0.380734	0.381651	-22.842407	-20.629883	-16.174316
C:\Users\cware\Desktop\Steller20November\TagTesting20Nov2013\M9.DSG	11-1-2013	15:36:58	194550.000000	3891.000000	0.914063	-0.039063	-0.496094	-0.199083	0.380734	0.387156	-18.356323	-11.169434	-16.189575
C:\Users\cware\Desktop\Steller20November\TagTesting20Nov2013\M9.DSG	11-1-2013	15:36:58	194551.000000	3891.020000	0.882813	-0.062500	-0.515625	-0.198165	0.380734	0.388073	-13.153076	-16.387939	-15.045166
C:\Users\cware\Desktop\Steller20November\TagTesting20Nov2013\M9.DSG	11-1-2013	15:36:58	194552.000000	3891.040000	0.992188	-0.050781	-0.476563	-0.194495	0.381651	0.392661	-10.726929	-20.278931	-15.686035
C:\Users\cware\Desktop\Steller20November\TagTesting20Nov2013\M9.DSG	11-1-2013	15:36:58	194553.000000	3891.060000	0.839844	-0.015625	-0.542969	-0.191743	0.383486	0.393578	-5.737305	-4.867554	-14.053345
C:\Users\cware\Desktop\Steller20November\TagTesting20Nov2013\M9.DSG	11-1-2013	15:36:58	194554.000000	3891.080000	0.835938	-0.011719	-0.550781	-0.190826	0.385321	0.395413	-2.487183	-9.292603	-13.397217
C:\Users\cware\Desktop\Steller20November\TagTesting20Nov2013\M9.DSG	11-1-2013	15:36:58	194555.000000	3891.100000	0.953125	-0.050781	-0.550781	-0.189908	0.386239	0.394495	-0.381470	-20.736694	-14.831543
C:\Users\cware\Desktop\Steller20November\TagTesting20Nov2013\M9.DSG	11-1-2013	15:36:58	194556.000000	3891.120000	0.894531	-0.101563	-0.507813	-0.185321	0.390826	0.397248	-3.189087	-22.994995	-15.380859
C:\Users\cware\Desktop\Steller20November\TagTesting20Nov2013\M9.DSG	11-1-2013	15:36:58	194557.000000	3891.140000	0.894531	-0.101563	-0.507813	-0.183486	0.391743	0.399083	1.541138	-23.193359	-14.312744
C:\Users\cware\Desktop\Steller20November\TagTesting20Nov2013\M9.DSG	11-1-2013	15:36:58	194558.000000	3891.160000	0.835938	-0.101563	-0.570313	-0.180734	0.394495	0.400917	4.882813	-20.584106	-13.671875
C:\Users\cware\Desktop\Steller20November\TagTesting20Nov2013\M9.DSG	11-1-2013	15:36:58	194559.000000	3891.180000	0.835938	-0.113281	-0.570313	-0.178899	0.396330	0.400917	3.295898	-9.887695	-10.833740
C:\Users\cware\Desktop\Steller20November\TagTesting20Nov2013\M9.DSG	11-1-2013	15:36:58	194560.000000	3891.200000	0.812500	-0.117188	-0.585938	-0.177064	0.399083	0.402752	-0.671387	-6.469727	-10.604858
C:\Users\cware\Desktop\Steller20November\TagTesting20Nov2013\M9.DSG	11-1-2013	15:36:58	194561.000000	3891.220000	0.851563	-0.070313	-0.527344	-0.176147	0.400917	0.401835	4.684448	-7.507324	-8.041382
C:\Users\cware\Desktop\Steller20November\TagTesting20Nov2013\M9.DSG	11-1-2013	15:36:58	194562.000000	3891.240000	0.871094	-0.093750	-0.574219	-0.172477	0.402752	0.406422	-1.388550	-9.201050	-11.718750
C:\Users\cware\Desktop\Steller20November\TagTesting20Nov2013\M9.DSG	11-1-2013	15:36:58	194563.000000	3891.260000	0.832031	-0.093750	-0.585938	-0.170642	0.405505	0.405505	3.417969	-33.966064	-15.075684
C:\Users\cware\Desktop\Steller20November\TagTesting20Nov2013\M9.DSG	11-1-2013	15:36:58	194564.000000	3891.280000	0.765625	-0.105469	-0.570313	-0.167890	0.407339	0.407339	8.575439	8.178711	-7.812500
C:\Users\cware\Desktop\Steller20November\TagTesting20Nov2013\M9.DSG	11-1-2013	15:36:58	194565.000000	3891.300000	0.867188	-0.089844	-0.566406	-0.167890	0.409174	0.406422	2.975464	-39.688110	-11.550903
C:\Users\cware\Desktop\Steller20November\TagTesting20Nov2013\M9.DSG	11-1-2013	15:36:58	194566.000000	3891.320000	0.761719	-0.125000	-0.644531	-0.163303	0.412844	0.411927	5.584717	-0.106812	-4.653931
C:\Users\cware\Desktop\Steller20November\TagTesting20Nov2013\M9.DSG	11-1-2013	15:36:58	194567.000000	3891.340000	0.894531	-0.125000	-0.613281	-0.159633	0.414679	0.412844	3.906250	-47.729492	-11.352539
C:\Users\cware\Desktop\Steller20November\TagTesting20Nov2013\M9.DSG	11-1-2013	15:36:58	194568.000000	3891.360000	0.761719	-0.144531	-0.652344	-0.155963	0.415596	0.415596	0.411987	-29.083252	-11.718750
C:\Users\cware\Desktop\Steller20November\TagTesting20Nov2013\M9.DSG	11-1-2013	15:36:58	194569.000000	3891.380000	0.695313	-0.140625	-0.722656	-0.153211	0.418349	0.417431	-0.091553	-2.746582	-11.322021
C:\Users\cware\Desktop\Steller20November\TagTesting20Nov2013\M9.DSG	11-1-2013	15:36:58	194570.000000	3891.400000	0.769531	-0.132813	-0.695313	-0.151376	0.419266	0.417431	2.807617	-8.209229	-12.924194
C:\Users\cware\Desktop\Steller20November\TagTesting20Nov2013\M9.DSG	11-1-2013	15:36:58	194571.000000	3891.420000	0.750000	-0.160156	-0.664063	-0.150459	0.422018	0.418349	0.274658	-12.924194	-10.208130
C:\Users\cware\Desktop\Steller20November\TagTesting20Nov2013\M9.DSG	11-1-2013	15:36:58	194572.000000	3891.440000	0.757813	-0.105469	-0.687500	-0.150459	0.422936	0.418349	3.051758	0.534058	-10.330200
C:\Users\cware\Desktop\Steller20November\TagTesting20Nov2013\M9.DSG	11-1-2013	15:36:58	194573.000000	3891.460000	0.812500	-0.109375	-0.652344	-0.148624	0.424771	0.417431	0.869751	-3.753662	-7.171631
C:\Users\cware\Desktop\Steller20November\TagTesting20Nov2013\M9.DSG	11-1-2013	15:36:58	194574.000000	3891.480000	0.730469	-0.160156	-0.660156	-0.149541	0.424771	0.415596	-2.410889	-0.396729	-2.410889
C:\Users\cware\Desktop\Steller20November\TagTesting20Nov2013\M9.DSG	11-1-2013	15:36:58	194575.000000	3891.500000	0.863281	-0.156250	-0.601563	-0.147706	0.424771	0.418349	-6.118774	-13.900757	-3.997803
C:\Users\cware\Desktop\Steller20November\TagTesting20Nov2013\M9.DSG	11-1-2013	15:36:58	194576.000000	3891.520000	0.785156	-0.187500	-0.609375	-0.147706	0.423853	0.419266	-6.591797	-22.399902	-7.522583
C:\Users\cware\Desktop\Steller20November\TagTesting20Nov2013\M9.DSG	11-1-2013	15:36:58	194577.000000	3891.540000	0.902344	-0.164063	-0.644531	-0.145872	0.424771	0.419266	-10.162354	-30.960083	-10.681152
C:\Users\cware\Desktop\Steller20November\TagTesting20Nov2013\M9.DSG	11-1-2013	15:36:58	194578.000000	3891.560000	0.691406	-0.207031	-0.730469	-0.142202	0.424771	0.423853	-7.598877	-9.277344	-4.989624
C:\Users\cware\Desktop\Steller20November\TagTesting20Nov2013\M9.DSG	11-1-2013	15:36:58	194579.000000	3891.580000	0.679688	-0.171875	-0.710938	-0.142202	0.424771	0.424771	-10.223389	-29.876709	-6.668091
C:\Users\cware\Desktop\Steller20November\TagTesting20Nov2013\M9.DSG	11-1-2013	15:36:58	194580.000000	3891.600000	0.769531	-0.179688	-0.656250	-0.139450	0.424771	0.429358	-9.170532	9.033203	-3.173828
C:\Users\cware\Desktop\Steller20November\TagTesting20Nov2013\M9.DSG	11-1-2013	15:36:58	194581.000000	3891.620000	0.718750	-0.199219	-0.707031	-0.138532	0.423853	0.426606	2.807617	10.070801	-2.288818
C:\Users\cware\Desktop\Steller20November\TagTesting20Nov2013\M9.DSG	11-1-2013	15:36:58	194582.000000	3891.640000	0.769531	-0.183594	-0.691406	-0.141284	0.422936	0.424771	-8.941650	-2.380371	-7.125854
C:\Users\cware\Desktop\Steller20November\TagTesting20Nov2013\M9.DSG	11-1-2013	15:36:58	194583.000000	3891.660000	0.769531	-0.183594	-0.691406	-0.141284	0.423853	0.423853	-15.075684	-1.892090	-5.523682
C:\Users\cware\Desktop\Steller20November\TagTesting20Nov2013\M9.DSG	11-1-2013	15:36:58	194584.000000	3891.680000	0.664063	-0.199219	-0.757813	-0.139450	0.422936	0.425688	-8.789063	13.275146	1.556396
C:\Users\cware\Desktop\Steller20November\TagTesting20Nov2013\M9.DSG	11-1-2013	15:36:58	194585.000000	3891.700000	0.703125	-0.242188	-0.734375	-0.142202	0.422018	0.423853	-6.973267	9.445190	7.904053
C:\Users\cware\Desktop\Steller20November\TagTesting20Nov2013\M9.DSG	11-1-2013	15:36:58	194586.000000	3891.720000	0.757813	-0.222656	-0.710938	-0.144954	0.418349	0.422018	-12.359619	8.560181	13.900757
C:\Users\cware\Desktop\Steller20November\TagTesting20Nov2013\M9.DSG	11-1-2013	15:36:58	194587.000000	3891.740000	0.769531	-0.167969	-0.765625	-0.146789	0.417431	0.421101	-23.208618	12.634277	11.260986
C:\Users\cware\Desktop\Steller20November\TagTesting20Nov2013\M9.DSG	11-1-2013	15:36:58	194588.000000	3891.760000	0.804688	-0.132813	-0.730469	-0.149541	0.410092	0.422936	-34.133911	-10.009766	6.683350
C:\Users\cware\Desktop\Steller20November\TagTesting20Nov2013\M9.DSG	11-1-2013	15:36:58	194589.000000	3891.780000	0.773438	-0.132813	-0.765625	-0.150459	0.406422	0.424771	-30.090332	-7.492065	7.812500
C:\Users\cware\Desktop\Steller20November\TagTesting20Nov2013\M9.DSG	11-1-2013	15:36:58	194590.000000	3891.800000	0.730469	-0.128906	-0.761719	-0.152294	0.400000	0.425688	-32.119751	4.425049	6.286621
C:\Users\cware\Desktop\Steller20November\TagTesting20Nov2013\M9.DSG	11-1-2013	15:36:58	194591.000000	3891.820000	0.718750	-0.160156	-0.769531	-0.153211	0.396330	0.427523	-25.360107	9.902954	8.514404
C:\Users\cware\Desktop\Steller20November\TagTesting20Nov2013\M9.DSG	11-1-2013	15:36:58	194592.000000	3891.840000	0.789063	-0.140625	-0.609375	-0.155046	0.389908	0.428440	-25.009155	8.743286	12.649536
C:\Users\cware\Desktop\Steller20November\TagTesting20Nov2013\M9.DSG	11-1-2013	15:36:58	194593.000000	3891.860000	0.914063	-0.117188	-0.617188	-0.157798	0.386239	0.427523	-30.334473	-4.913330	12.420654
C:\Users\cware\Desktop\Steller20November\TagTesting20Nov2013\M9.DSG	11-1-2013	15:36:58	194594.000000	3891.880000	0.824219	-0.101563	-0.718750	-0.158716	0.377982	0.431193	-31.265259	-25.146484	8.300781
C:\Users\cware\Desktop\Steller20November\TagTesting20Nov2013\M9.DSG	11-1-2013	15:36:58	194595.000000	3891.900000	0.707031	-0.144531	-0.750000	-0.155963	0.374312	0.434862	-30.609131	-14.770508	9.277344
C:\Users\cware\Desktop\Steller20November\TagTesting20Nov2013\M9.DSG	11-1-2013	15:36:58	194596.000000	3891.920000	0.664063	-0.121094	-0.792969	-0.156881	0.367890	0.438532	-18.569946	-7.461548	12.603760
C:\Users\cware\Desktop\Steller20November\TagTesting20Nov2013\M9.DSG	11-1-2013	15:36:58	194597.000000	3891.940000	0.738281	-0.062500	-0.789063	-0.155963	0.366055	0.438532	-16.662598	-13.626099	7.202148
C:\Users\cware\Desktop\Steller20November\TagTesting20Nov2013\M9.DSG	11-1-2013	15:36:58	194598.000000	3891.960000	0.710938	-0.007813	-0.746094	-0.155046	0.362385	0.442202	-11.306763	-16.204834	3.509521
C:\Users\cware\Desktop\Steller20November\TagTesting20Nov2013\M9.DSG	11-1-2013	15:36:58	194599.000000	3891.980000	0.738281	-0.007813	-0.726563	-0.155046	0.360550	0.443119	-8.590698	-17.517090	3.219604
C:\Users\cware\Desktop\Steller20November\TagTesting20Nov2013\M9.DSG	11-1-2013	15:36:58	194600.000000	3892.000000	0.718750	-0.035156	-0.714844	-0.153211	0.358716	0.444037	-8.621216	-9.170532	6.011963
C:\Users\cware\Desktop\Steller20November\TagTesting20Nov2013\M9.DSG	11-1-2013	15:36:58	194601.000000	3892.020000	0.769531	-0.054688	-0.687500	-0.151376	0.357798	0.446789	-10.910034	-22.369385	5.065918
C:\Users\cware\Desktop\Steller20November\TagTesting20Nov2013\M9.DSG	11-1-2013	15:36:58	194602.000000	3892.040000	0.687500	-0.070313	-0.738281	-0.151376	0.355963	0.449541	-7.034302	-19.226074	9.643555
C:\Users\cware\Desktop\Steller20November\TagTesting20Nov2013\M9.DSG	11-1-2013	15:36:58	194603.000000	3892.060000	0.730469	-0.066406	-0.750000	-0.148624	0.353211	0.453211	-7.202148	-34.423828	8.651733
C:\Users\cware\Desktop\Steller20November\TagTesting20Nov2013\M9.DSG	11-1-2013	15:36:58	194604.000000	3892.080000	0.703125	-0.105469	-0.773438	-0.146789	0.351376	0.455046	-6.851196	-31.005859	8.468628
C:\Users\cware\Desktop\Steller20November\TagTesting20Nov2013\M9.DSG	11-1-2013	15:36:58	194605.000000	3892.100000	0.699219	-0.132813	-0.765625	-0.142202	0.349541	0.458716	-4.470825	-35.720825	8.621216
C:\Users\cware\Desktop\Steller20November\TagTesting20Nov2013\M9.DSG	11-1-2013	15:36:58	194606.000000	3892.120000	0.703125	-0.160156	-0.746094	-0.139450	0.347706	0.463303	5.004883	-31.463623	20.614624
C:\Users\cware\Desktop\Steller20November\TagTesting20Nov2013\M9.DSG	11-1-2013	15:36:58	194607.000000	3892.140000	0.707031	-0.156250	-0.746094	-0.137615	0.345872	0.466972	9.078979	-45.852661	23.849487
C:\Users\cware\Desktop\Steller20November\TagTesting20Nov2013\M9.DSG	11-1-2013	15:36:58	194608.000000	3892.160000	0.742188	-0.117188	-0.753906	-0.134862	0.344037	0.469725	14.862061	-59.082031	27.084351
C:\Users\cware\Desktop\Steller20November\TagTesting20Nov2013\M9.DSG	11-1-2013	15:36:58	194609.000000	3892.180000	0.683594	-0.105469	-0.769531	-0.127523	0.343119	0.477064	15.960693	-57.708740	28.869629
C:\Users\cware\Desktop\Steller20November\TagTesting20Nov2013\M9.DSG	11-1-2013	15:36:58	194610.000000	3892.200000	0.621094	-0.097656	-0.828125	-0.123853	0.342202	0.480734	11.672974	-55.770874	26.168823
C:\Users\cware\Desktop\Steller20November\TagTesting20Nov2013\M9.DSG	11-1-2013	15:36:58	194611.000000	3892.220000	0.542969	-0.097656	-0.941406	-0.118349	0.340367	0.484404	5.798340	-30.731201	25.360107
C:\Users\cware\Desktop\Steller20November\TagTesting20Nov2013\M9.DSG	11-1-2013	15:36:58	194612.000000	3892.240000	0.531250	-0.085938	-0.949219	-0.119266	0.338532	0.485321	16.738892	-10.864258	24.246216
C:\Users\cware\Desktop\Steller20November\TagTesting20Nov2013\M9.DSG	11-1-2013	15:36:58	194613.000000	3892.260000	0.554688	-0.050781	-0.917969	-0.121101	0.337615	0.484404	26.824951	5.905151	27.816772
C:\Users\cware\Desktop\Steller20November\TagTesting20Nov2013\M9.DSG	11-1-2013	15:36:58	194614.000000	3892.280000	0.667969	-0.019531	-0.859375	-0.122936	0.338532	0.481651	26.824951	10.162354	25.161743
C:\Users\cware\Desktop\Steller20November\TagTesting20Nov2013\M9.DSG	11-1-2013	15:36:58	194615.000000	3892.300000	0.656250	-0.050781	-0.851563	-0.124771	0.338532	0.479817	22.796631	14.297485	20.385742
C:\Users\cware\Desktop\Steller20November\TagTesting20Nov2013\M9.DSG	11-1-2013	15:36:58	194616.000000	3892.320000	0.613281	-0.074219	-0.839844	-0.131193	0.339450	0.472477	23.437500	32.302856	18.173218
C:\Users\cware\Desktop\Steller20November\TagTesting20Nov2013\M9.DSG	11-1-2013	15:36:58	194617.000000	3892.340000	0.667969	-0.085938	-0.777344	-0.134862	0.340367	0.470642	23.788452	21.713257	12.115479
C:\Users\cware\Desktop\Steller20November\TagTesting20Nov2013\M9.DSG	11-1-2013	15:36:58	194618.000000	3892.360000	0.656250	-0.101563	-0.804688	-0.138532	0.343119	0.463303	26.443481	15.991211	10.192871
C:\Users\cware\Desktop\Steller20November\TagTesting20Nov2013\M9.DSG	11-1-2013	15:36:58	194619.000000	3892.380000	0.703125	-0.093750	-0.871094	-0.140367	0.344954	0.460550	30.120850	3.677368	6.378174
C:\Users\cware\Desktop\Steller20November\TagTesting20Nov2013\M9.DSG	11-1-2013	15:36:58	194620.000000	3892.400000	0.660156	-0.070313	-0.867188	-0.142202	0.349541	0.455963	33.538818	8.895874	5.371094
C:\Users\cware\Desktop\Steller20November\TagTesting20Nov2013\M9.DSG	11-1-2013	15:36:58	194621.000000	3892.420000	0.605469	-0.031250	-0.859375	-0.144954	0.351376	0.454128	33.767700	17.517090	8.438110
C:\Users\cware\Desktop\Steller20November\TagTesting20Nov2013\M9.DSG	11-1-2013	15:36:58	194622.000000	3892.440000	0.648438	0.007813	-0.890625	-0.149541	0.355963	0.446789	30.136108	16.830444	13.183594
C:\Users\cware\Desktop\Steller20November\TagTesting20Nov2013\M9.DSG	11-1-2013	15:36:58	194623.000000	3892.460000	0.679688	0.003906	-0.882813	-0.152294	0.355963	0.442202	28.869629	13.137817	15.533447
C:\Users\cware\Desktop\Steller20November\TagTesting20Nov2013\M9.DSG	11-1-2013	15:36:58	194624.000000	3892.480000	0.664063	0.003906	-0.847656	-0.155963	0.358716	0.436697	24.002075	23.727417	15.823364
C:\Users\cware\Desktop\Steller20November\TagTesting20Nov2013\M9.DSG	11-1-2013	15:36:58	194625.000000	3892.500000	0.714844	-0.039063	-0.835938	-0.158716	0.358716	0.433945	21.987915	18.081665	12.237549
C:\Users\cware\Desktop\Steller20November\TagTesting20Nov2013\M9.DSG	11-1-2013	15:36:58	194626.000000	3892.520000	0.730469	-0.078125	-0.867188	-0.165138	0.359633	0.425688	22.354126	23.315430	10.543823
C:\Users\cware\Desktop\Steller20November\TagTesting20Nov2013\M9.DSG	11-1-2013	15:36:58	194627.000000	3892.540000	0.750000	-0.101563	-0.867188	-0.166972	0.361468	0.422018	21.545410	23.315430	9.201050
C:\Users\cware\Desktop\Steller20November\TagTesting20Nov2013\M9.DSG	11-1-2013	15:36:58	194628.000000	3892.560000	0.726563	-0.121094	-0.859375	-0.174312	0.361468	0.413761	16.555786	26.077271	8.544922
C:\Users\cware\Desktop\Steller20November\TagTesting20Nov2013\M9.DSG	11-1-2013	15:36:58	194629.000000	3892.580000	0.710938	-0.136719	-0.828125	-0.176147	0.361468	0.409174	18.722534	33.691406	6.820679
C:\Users\cware\Desktop\Steller20November\TagTesting20Nov2013\M9.DSG	11-1-2013	15:36:58	194630.000000	3892.600000	0.726563	-0.160156	-0.781250	-0.183486	0.363303	0.400000	24.307251	34.606934	1.876831
C:\Users\cware\Desktop\Steller20November\TagTesting20Nov2013\M9.DSG	11-1-2013	15:36:58	194631.000000	3892.620000	0.761719	-0.179688	-0.761719	-0.185321	0.365138	0.395413	26.596069	34.652710	-0.747681
C:\Users\cware\Desktop\Steller20November\TagTesting20Nov2013\M9.DSG	11-1-2013	15:36:58	194632.000000	3892.640000	0.785156	-0.222656	-0.765625	-0.190826	0.367890	0.385321	30.441284	35.400391	2.075195
C:\Users\cware\Desktop\Steller20November\TagTesting20Nov2013\M9.DSG	11-1-2013	15:36:58	194633.000000	3892.660000	0.792969	-0.253906	-0.765625	-0.192661	0.371560	0.379817	33.966064	34.255981	7.797241
C:\Users\cware\Desktop\Steller20November\TagTesting20Nov2013\M9.DSG	11-1-2013	15:36:58	194634.000000	3892.680000	0.839844	-0.269531	-0.699219	-0.200000	0.372477	0.367890	27.282715	24.475098	14.648438
C:\Users\cware\Desktop\Steller20November\TagTesting20Nov2013\M9.DSG	11-1-2013	15:36:58	194635.000000	3892.700000	0.839844	-0.253906	-0.644531	-0.201835	0.373394	0.365138	17.669678	19.317627	17.944336
C:\Users\cware\Desktop\Steller20November\TagTesting20Nov2013\M9.DSG	11-1-2013	15:36:58	194636.000000	3892.720000	0.816406	-0.199219	-0.687500	-0.206422	0.370642	0.357798	13.565063	10.635376	15.579224
C:\Users\cware\Desktop\Steller20November\TagTesting20Nov2013\M9.DSG	11-1-2013	15:36:58	194637.000000	3892.740000	0.816406	-0.199219	-0.687500	-0.207339	0.368807	0.356881	12.405396	5.126953	13.107300
C:\Users\cware\Desktop\Steller20November\TagTesting20Nov2013\M9.DSG	11-1-2013	15:36:58	194638.000000	3892.760000	0.843750	-0.164063	-0.617188	-0.208257	0.367890	0.355963	10.147095	-3.128052	10.284424
C:\Users\cware\Desktop\Steller20November\TagTesting20Nov2013\M9.DSG	11-1-2013	15:36:58	194639.000000	3892.780000	0.851563	-0.128906	-0.617188	-0.210092	0.367890	0.355046	4.150391	-8.209229	9.872437
C:\Users\cware\Desktop\Steller20November\TagTesting20Nov2013\M9.DSG	11-1-2013	15:36:58	194640.000000	3892.800000	0.902344	-0.074219	-0.597656	-0.211009	0.366055	0.354128	-8.132935	-24.536133	9.689331
C:\Users\cware\Desktop\Steller20November\TagTesting20Nov2013\M9.DSG	11-1-2013	15:36:58	194641.000000	3892.820000	0.863281	-0.035156	-0.707031	-0.208257	0.362385	0.360550	-18.707275	-32.211304	9.063721
C:\Users\cware\Desktop\Steller20November\TagTesting20Nov2013\M9.DSG	11-1-2013	15:36:58	194642.000000	3892.840000	0.835938	0.160156	-0.996094	-0.206422	0.359633	0.364220	-25.711060	-5.554199	5.630493
C:\Users\cware\Desktop\Steller20November\TagTesting20Nov2013\M9.DSG	11-1-2013	15:36:58	194643.000000	3892.860000	0.890625	0.238281	-1.042969	-0.209174	0.355046	0.366055	-16.189575	12.344360	-4.837036
C:\Users\cware\Desktop\Steller20November\TagTesting20Nov2013\M9.DSG	11-1-2013	15:36:58	194644.000000	3892.880000	0.753906	0.269531	-0.917969	-0.208257	0.353211	0.366972	-16.921997	8.300781	5.142212
C:\Users\cware\Desktop\Steller20November\TagTesting20Nov2013\M9.DSG	11-1-2013	15:36:58	194645.000000	3892.900000	0.519531	0.074219	-0.917969	-0.212844	0.348624	0.361468	-6.210327	38.848877	22.903442
C:\Users\cware\Desktop\Steller20November\TagTesting20Nov2013\M9.DSG	11-1-2013	15:36:58	194646.000000	3892.920000	0.804688	-0.339844	-0.492188	-0.213761	0.345872	0.359633	-11.184692	-49.179077	15.411377
C:\Users\cware\Desktop\Steller20November\TagTesting20Nov2013\M9.DSG	11-1-2013	15:36:58	194647.000000	3892.940000	0.765625	-0.242188	-0.617188	-0.210092	0.342202	0.368807	2.777100	-33.798218	-4.806519
C:\Users\cware\Desktop\Steller20November\TagTesting20Nov2013\M9.DSG	11-1-2013	15:36:58	194648.000000	3892.960000	0.871094	-0.109375	-0.703125	-0.207339	0.344954	0.371560	20.706177	-41.793823	-25.527954
C:\Users\cware\Desktop\Steller20November\TagTesting20Nov2013\M9.DSG	11-1-2013	15:36:58	194649.000000	3892.980000	0.878906	-0.273438	-0.757813	-0.201835	0.352294	0.375229	36.544800	-21.926880	-11.795044
C:\Users\cware\Desktop\Steller20November\TagTesting20Nov2013\M9.DSG	11-1-2013	15:36:58	194650.000000	3893.000000	0.972656	-0.355469	-0.769531	-0.201835	0.355963	0.372477	51.010132	2.624512	13.198853
C:\Users\cware\Desktop\Steller20November\TagTesting20Nov2013\M9.DSG	11-1-2013	15:36:58	194651.000000	3893.020000	1.085938	-0.277344	-0.628906	-0.202752	0.359633	0.367890	49.392700	-6.637573	19.317627
C:\Users\cware\Desktop\Steller20November\TagTesting20Nov2013\M9.DSG	11-1-2013	15:36:58	194652.000000	3893.040000	1.136719	-0.277344	-0.496094	-0.203670	0.359633	0.366972	24.917603	-40.298462	17.852783
C:\Users\cware\Desktop\Steller20November\TagTesting20Nov2013\M9.DSG	11-1-2013	15:36:58	194653.000000	3893.060000	1.000000	-0.316406	-0.464844	-0.201835	0.359633	0.370642	21.743774	-44.876099	28.427124
C:\Users\cware\Desktop\Steller20November\TagTesting20Nov2013\M9.DSG	11-1-2013	15:36:58	194654.000000	3893.080000	0.796875	-0.332031	-0.632813	-0.198165	0.357798	0.375229	14.282227	-39.581299	47.256470
C:\Users\cware\Desktop\Steller20November\TagTesting20Nov2013\M9.DSG	11-1-2013	15:36:58	194655.000000	3893.100000	0.753906	-0.308594	-0.781250	-0.197248	0.352294	0.379817	-8.300781	-57.571411	56.076050
C:\Users\cware\Desktop\Steller20November\TagTesting20Nov2013\M9.DSG	11-1-2013	15:36:58	194656.000000	3893.120000	0.765625	-0.246094	-0.808594	-0.196330	0.340367	0.391743	-2.700806	-78.338623	56.320190
C:\Users\cware\Desktop\Steller20November\TagTesting20Nov2013\M9.DSG	11-1-2013	15:36:58	194657.000000	3893.140000	0.628906	-0.156250	-0.867188	-0.191743	0.333945	0.399083	12.359619	-66.497803	50.064087
C:\Users\cware\Desktop\Steller20November\TagTesting20Nov2013\M9.DSG	11-1-2013	15:36:58	194658.000000	3893.160000	0.511719	-0.101563	-0.914063	-0.187156	0.326606	0.408257	13.549805	-37.231445	38.864136
C:\Users\cware\Desktop\Steller20November\TagTesting20Nov2013\M9.DSG	11-1-2013	15:36:58	194659.000000	3893.180000	0.589844	0.003906	-0.945313	-0.187156	0.324771	0.410092	11.276245	-35.446167	28.198242
C:\Users\cware\Desktop\Steller20November\TagTesting20Nov2013\M9.DSG	11-1-2013	15:36:58	194660.000000	3893.200000	0.683594	0.109375	-0.957031	-0.182569	0.321101	0.416514	7.064819	-42.510986	20.767212
C:\Users\cware\Desktop\Steller20November\TagTesting20Nov2013\M9.DSG	11-1-2013	15:36:58	194661.000000	3893.220000	0.761719	0.160156	-0.917969	-0.180734	0.319266	0.419266	4.043579	-44.265747	20.599365
C:\Users\cware\Desktop\Steller20November\TagTesting20Nov2013\M9.DSG	11-1-2013	15:36:58	194662.000000	3893.240000	0.800781	0.148438	-0.933594	-0.176147	0.315596	0.427523	3.890991	-39.901733	19.714355
C:\Users\cware\Desktop\Steller20November\TagTesting20Nov2013\M9.DSG	11-1-2013	15:36:58	194663.000000	3893.260000	0.800781	0.148438	-0.933594	-0.173394	0.313761	0.430275	11.215210	-30.624390	12.924194
C:\Users\cware\Desktop\Steller20November\TagTesting20Nov2013\M9.DSG	11-1-2013	15:36:58	194664.000000	3893.280000	0.738281	0.070313	-0.972656	-0.171560	0.316514	0.433028	22.308350	-17.776489	6.958008
C:\Users\cware\Desktop\Steller20November\TagTesting20Nov2013\M9.DSG	11-1-2013	15:36:58	194665.000000	3893.300000	0.742188	0.046875	-1.015625	-0.169725	0.318349	0.433945	31.066895	-11.459351	5.905151
C:\Users\cware\Desktop\Steller20November\TagTesting20Nov2013\M9.DSG	11-1-2013	15:36:58	194666.000000	3893.320000	0.726563	0.023438	-1.027344	-0.169725	0.322018	0.433028	33.462524	-6.042480	6.805420
C:\Users\cware\Desktop\Steller20November\TagTesting20Nov2013\M9.DSG	11-1-2013	15:36:58	194667.000000	3893.340000	0.687500	0.023438	-1.011719	-0.169725	0.324771	0.429358	36.743164	12.084961	8.529663
C:\Users\cware\Desktop\Steller20November\TagTesting20Nov2013\M9.DSG	11-1-2013	15:36:58	194668.000000	3893.360000	0.691406	0.039063	-1.074219	-0.174312	0.328440	0.422018	38.742065	29.953003	13.778687
C:\Users\cware\Desktop\Steller20November\TagTesting20Nov2013\M9.DSG	11-1-2013	15:36:58	194669.000000	3893.380000	0.679688	0.078125	-1.070313	-0.177982	0.330275	0.416514	42.297363	45.089722	18.661499
C:\Users\cware\Desktop\Steller20November\TagTesting20Nov2013\M9.DSG	11-1-2013	15:36:58	194670.000000	3893.400000	0.757813	0.093750	-0.953125	-0.187156	0.333945	0.403670	49.865723	42.190552	13.504028
C:\Users\cware\Desktop\Steller20November\TagTesting20Nov2013\M9.DSG	11-1-2013	15:36:58	194671.000000	3893.420000	0.824219	0.046875	-0.882813	-0.191743	0.335780	0.397248	49.057007	41.244507	10.452271
C:\Users\cware\Desktop\Steller20November\TagTesting20Nov2013\M9.DSG	11-1-2013	15:36:58	194672.000000	3893.440000	0.886719	0.000000	-0.824219	-0.197248	0.342202	0.384404	39.474487	34.698486	7.827759
C:\Users\cware\Desktop\Steller20November\TagTesting20Nov2013\M9.DSG	11-1-2013	15:36:58	194673.000000	3893.460000	0.878906	-0.019531	-0.792969	-0.200000	0.342202	0.379817	36.010742	30.441284	0.152588
C:\Users\cware\Desktop\Steller20November\TagTesting20Nov2013\M9.DSG	11-1-2013	15:36:58	194674.000000	3893.480000	0.835938	-0.027344	-0.753906	-0.201835	0.347706	0.369725	35.217285	30.883789	-8.438110
C:\Users\cware\Desktop\Steller20November\TagTesting20Nov2013\M9.DSG	11-1-2013	15:36:58	194675.000000	3893.500000	0.781250	-0.074219	-0.691406	-0.206422	0.351376	0.363303	29.754639	30.319214	-12.741089
C:\Users\cware\Desktop\Steller20November\TagTesting20Nov2013\M9.DSG	11-1-2013	15:36:58	194676.000000	3893.520000	0.765625	-0.128906	-0.601563	-0.206422	0.355046	0.359633	24.551392	29.632568	-10.482788
C:\Users\cware\Desktop\Steller20November\TagTesting20Nov2013\M9.DSG	11-1-2013	15:36:58	194677.000000	3893.540000	0.785156	-0.195313	-0.714844	-0.211927	0.358716	0.350459	34.103394	32.485962	-7.888794
C:\Users\cware\Desktop\Steller20November\TagTesting20Nov2013\M9.DSG	11-1-2013	15:36:58	194678.000000	3893.560000	0.835938	-0.218750	-0.796875	-0.212844	0.362385	0.344954	48.019409	9.567261	-11.474609
C:\Users\cware\Desktop\Steller20November\TagTesting20Nov2013\M9.DSG	11-1-2013	15:36:58	194679.000000	3893.580000	0.929688	-0.230469	-0.675781	-0.213761	0.369725	0.338532	40.863037	-22.308350	-12.191772
C:\Users\cware\Desktop\Steller20November\TagTesting20Nov2013\M9.DSG	11-1-2013	15:36:58	194680.000000	3893.600000	0.835938	-0.222656	-0.667969	-0.211927	0.373394	0.337615	35.629272	21.270752	13.946533
C:\Users\cware\Desktop\Steller20November\TagTesting20Nov2013\M9.DSG	11-1-2013	15:36:58	194681.000000	3893.620000	0.707031	-0.082031	-1.148438	-0.217431	0.374312	0.326606	26.687622	26.046753	9.155273
C:\Users\cware\Desktop\Steller20November\TagTesting20Nov2013\M9.DSG	11-1-2013	15:36:58	194682.000000	3893.640000	1.105469	0.031250	-0.792969	-0.218349	0.374312	0.328440	-0.411987	-27.893066	11.932373
C:\Users\cware\Desktop\Steller20November\TagTesting20Nov2013\M9.DSG	11-1-2013	15:36:58	194683.000000	3893.660000	0.765625	0.128906	-0.480469	-0.215596	0.370642	0.333945	8.224487	-59.555054	19.378662
C:\Users\cware\Desktop\Steller20November\TagTesting20Nov2013\M9.DSG	11-1-2013	15:36:58	194684.000000	3893.680000	0.789063	-0.093750	-0.128906	-0.211927	0.367890	0.344037	-5.813599	-106.246948	11.642456
C:\Users\cware\Desktop\Steller20November\TagTesting20Nov2013\M9.DSG	11-1-2013	15:36:58	194685.000000	3893.700000	0.667969	-0.242188	-0.457031	-0.198165	0.366055	0.366055	-7.064819	-112.777710	-20.080566
C:\Users\cware\Desktop\Steller20November\TagTesting20Nov2013\M9.DSG	11-1-2013	15:36:58	194686.000000	3893.720000	0.613281	-0.359375	-0.800781	-0.191743	0.367890	0.375229	-1.586914	-45.852661	-23.193359
C:\Users\cware\Desktop\Steller20November\TagTesting20Nov2013\M9.DSG	11-1-2013	15:36:58	194687.000000	3893.740000	0.527344	-0.421875	-0.972656	-0.185321	0.372477	0.381651	9.658813	-44.311523	-4.455566
C:\Users\cware\Desktop\Steller20November\TagTesting20Nov2013\M9.DSG	11-1-2013	15:36:58	194688.000000	3893.760000	0.746094	-0.480469	-0.906250	-0.181651	0.372477	0.383486	9.338379	-43.243408	20.004272
C:\Users\cware\Desktop\Steller20November\TagTesting20Nov2013\M9.DSG	11-1-2013	15:36:58	194689.000000	3893.780000	0.722656	-0.386719	-0.925781	-0.180734	0.369725	0.388073	-1.434326	-17.974854	24.017334
C:\Users\cware\Desktop\Steller20November\TagTesting20Nov2013\M9.DSG	11-1-2013	15:36:58	194690.000000	3893.800000	0.761719	-0.128906	-0.863281	-0.180734	0.365138	0.390826	-15.853882	14.709473	23.101807
C:\Users\cware\Desktop\Steller20November\TagTesting20Nov2013\M9.DSG	11-1-2013	15:36:58	194691.000000	3893.820000	0.855469	-0.066406	-0.710938	-0.183486	0.361468	0.389908	-6.301880	-2.578735	18.905640
C:\Users\cware\Desktop\Steller20November\TagTesting20Nov2013\M9.DSG	11-1-2013	15:36:58	194692.000000	3893.840000	0.843750	-0.039063	-0.589844	-0.185321	0.357798	0.391743	4.852295	-42.739868	5.599976
C:\Users\cware\Desktop\Steller20November\TagTesting20Nov2013\M9.DSG	11-1-2013	15:36:58	194693.000000	3893.860000	0.738281	-0.070313	-0.660156	-0.181651	0.357798	0.395413	0.762939	-68.527222	-5.447388
C:\Users\cware\Desktop\Steller20November\TagTesting20Nov2013\M9.DSG	11-1-2013	15:36:58	194694.000000	3893.880000	0.601563	-0.101563	-0.847656	-0.171560	0.360550	0.407339	5.111694	-80.703735	-11.413574
C:\Users\cware\Desktop\Steller20November\TagTesting20Nov2013\M9.DSG	11-1-2013	15:36:58	194695.000000	3893.900000	0.507813	-0.164063	-1.039063	-0.165138	0.362385	0.415596	15.731812	-84.777832	-15.243530
C:\Users\cware\Desktop\Steller20November\TagTesting20Nov2013\M9.DSG	11-1-2013	15:36:58	194696.000000	3893.920000	0.378906	-0.203125	-1.207031	-0.151376	0.367890	0.427523	23.986816	-64.514160	-17.471313
C:\Users\cware\Desktop\Steller20November\TagTesting20Nov2013\M9.DSG	11-1-2013	15:36:58	194697.000000	3893.940000	0.308594	-0.269531	-1.250000	-0.147706	0.372477	0.430275	19.134521	-23.391724	-16.586304
C:\Users\cware\Desktop\Steller20November\TagTesting20Nov2013\M9.DSG	11-1-2013	15:36:58	194698.000000	3893.960000	0.414063	-0.339844	-1.097656	-0.144037	0.377982	0.429358	20.446777	7.705688	-12.100220
C:\Users\cware\Desktop\Steller20November\TagTesting20Nov2013\M9.DSG	11-1-2013	15:36:58	194699.000000	3893.980000	0.609375	-0.359375	-0.871094	-0.146789	0.379817	0.429358	32.485962	6.210327	-14.053345
C:\Users\cware\Desktop\Steller20November\TagTesting20Nov2013\M9.DSG	11-1-2013	15:36:58	194700.000000	3894.000000	0.742188	-0.347656	-0.722656	-0.146789	0.388073	0.424771	35.064697	-5.401611	-13.168335
C:\Users\cware\Desktop\Steller20November\TagTesting20Nov2013\M9.DSG	11-1-2013	15:36:58	194701.000000	3894.020000	0.855469	-0.304688	-0.742188	-0.145872	0.392661	0.424771	33.462524	-30.410767	-10.772705
C:\Users\cware\Desktop\Steller20November\TagTesting20Nov2013\M9.DSG	11-1-2013	15:36:58	194702.000000	3894.040000	0.906250	-0.238281	-0.714844	-0.137615	0.400917	0.425688	43.319702	-57.815552	-14.328003
C:\Users\cware\Desktop\Steller20November\TagTesting20Nov2013\M9.DSG	11-1-2013	15:36:58	194703.000000	3894.060000	0.933594	-0.199219	-0.683594	-0.132110	0.406422	0.429358	46.798706	-95.336914	-19.180298
C:\Users\cware\Desktop\Steller20November\TagTesting20Nov2013\M9.DSG	11-1-2013	15:36:58	194704.000000	3894.080000	0.816406	-0.210938	-0.816406	-0.114679	0.418349	0.439450	43.106079	-124.206543	-15.777588
C:\Users\cware\Desktop\Steller20November\TagTesting20Nov2013\M9.DSG	11-1-2013	15:36:58	194705.000000	3894.100000	0.648438	-0.308594	-0.851563	-0.103670	0.422936	0.446789	33.599854	-123.291016	-8.819580
C:\Users\cware\Desktop\Steller20November\TagTesting20Nov2013\M9.DSG	11-1-2013	15:36:58	194706.000000	3894.120000	0.417969	-0.390625	-0.812500	-0.084404	0.431193	0.459633	12.619019	-92.453003	0.762939
C:\Users\cware\Desktop\Steller20November\TagTesting20Nov2013\M9.DSG	11-1-2013	15:36:58	194707.000000	3894.140000	0.363281	-0.546875	-0.968750	-0.078899	0.432110	0.465138	-0.564575	-61.752319	9.109497
C:\Users\cware\Desktop\Steller20November\TagTesting20Nov2013\M9.DSG	11-1-2013	15:36:58	194708.000000	3894.160000	0.527344	-0.613281	-1.070313	-0.067890	0.431193	0.472477	-11.001587	-73.532104	4.348755
C:\Users\cware\Desktop\Steller20November\TagTesting20Nov2013\M9.DSG	11-1-2013	15:36:58	194709.000000	3894.180000	0.500000	-0.601563	-1.156250	-0.062385	0.429358	0.477982	-17.776489	-50.170898	2.197266
C:\Users\cware\Desktop\Steller20November\TagTesting20Nov2013\M9.DSG	11-1-2013	15:36:58	194710.000000	3894.200000	0.433594	-0.527344	-1.210938	-0.055963	0.426606	0.484404	-19.073486	-27.740479	1.678467
C:\Users\cware\Desktop\Steller20November\TagTesting20Nov2013\M9.DSG	11-1-2013	15:36:58	194711.000000	3894.220000	0.445313	-0.441406	-1.191406	-0.055963	0.424771	0.485321	-21.575928	-25.680542	-0.595093
C:\Users\cware\Desktop\Steller20November\TagTesting20Nov2013\M9.DSG	11-1-2013	15:36:58	194712.000000	3894.240000	0.503906	-0.363281	-1.152344	-0.053211	0.423853	0.488073	-17.944336	-26.214600	-1.495361
C:\Users\cware\Desktop\Steller20November\TagTesting20Nov2013\M9.DSG	11-1-2013	15:36:58	194713.000000	3894.260000	0.542969	-0.292969	-1.132813	-0.047706	0.422018	0.492661	-15.365601	-26.138306	2.258301
C:\Users\cware\Desktop\Steller20November\TagTesting20Nov2013\M9.DSG	11-1-2013	15:36:58	194714.000000	3894.280000	0.476563	-0.261719	-1.195313	-0.045872	0.421101	0.494495	-16.128540	-26.535034	6.164551
C:\Users\cware\Desktop\Steller20November\TagTesting20Nov2013\M9.DSG	11-1-2013	15:36:58	194715.000000	3894.300000	0.484375	-0.250000	-1.203125	-0.044037	0.418349	0.498165	-10.589600	-10.971069	10.025024
C:\Users\cware\Desktop\Steller20November\TagTesting20Nov2013\M9.DSG	11-1-2013	15:36:58	194716.000000	3894.320000	0.398438	-0.296875	-1.214844	-0.043119	0.417431	0.500000	-10.879517	-6.057739	12.115479
C:\Users\cware\Desktop\Steller20November\TagTesting20Nov2013\M9.DSG	11-1-2013	15:36:58	194717.000000	3894.340000	0.398438	-0.296875	-1.214844	-0.044954	0.414679	0.499083	-9.963989	3.097534	14.297485
C:\Users\cware\Desktop\Steller20November\TagTesting20Nov2013\M9.DSG	11-1-2013	15:36:58	194718.000000	3894.360000	0.414063	-0.289063	-1.089844	-0.045872	0.412844	0.501835	-9.658813	4.730225	11.688232
C:\Users\cware\Desktop\Steller20November\TagTesting20Nov2013\M9.DSG	11-1-2013	15:36:58	194719.000000	3894.380000	0.410156	-0.257813	-1.039063	-0.049541	0.409174	0.499083	-6.057739	10.971069	9.170532
C:\Users\cware\Desktop\Steller20November\TagTesting20Nov2013\M9.DSG	11-1-2013	15:36:58	194720.000000	3894.400000	0.472656	-0.257813	-1.019531	-0.052294	0.411009	0.498165	-5.325317	2.883911	2.700806
C:\Users\cware\Desktop\Steller20November\TagTesting20Nov2013\M9.DSG	11-1-2013	15:36:58	194721.000000	3894.420000	0.449219	-0.257813	-1.078125	-0.053211	0.410092	0.497248	-0.717163	4.776001	4.669189
C:\Users\cware\Desktop\Steller20November\TagTesting20Nov2013\M9.DSG	11-1-2013	15:36:58	194722.000000	3894.440000	0.480469	-0.246094	-1.031250	-0.055046	0.409174	0.495413	-8.666992	-9.384155	1.998901
C:\Users\cware\Desktop\Steller20November\TagTesting20Nov2013\M9.DSG	11-1-2013	15:36:58	194723.000000	3894.460000	0.406250	-0.238281	-1.011719	-0.054128	0.409174	0.495413	-5.874634	-12.191772	4.470825
C:\Users\cware\Desktop\Steller20November\TagTesting20Nov2013\M9.DSG	11-1-2013	15:36:58	194724.000000	3894.480000	0.359375	-0.226563	-1.007813	-0.052294	0.409174	0.497248	-9.338379	-26.702881	6.881714
C:\Users\cware\Desktop\Steller20November\TagTesting20Nov2013\M9.DSG	11-1-2013	15:36:58	194725.000000	3894.500000	0.265625	-0.218750	-1.011719	-0.050459	0.405505	0.500917	-19.027710	-16.494751	12.207031
C:\Users\cware\Desktop\Steller20November\TagTesting20Nov2013\M9.DSG	11-1-2013	15:36:58	194726.000000	3894.520000	0.320313	-0.199219	-1.003906	-0.049541	0.402752	0.501835	-27.633667	-12.527466	19.424438
C:\Users\cware\Desktop\Steller20November\TagTesting20Nov2013\M9.DSG	11-1-2013	15:36:58	194727.000000	3894.540000	0.410156	-0.128906	-1.042969	-0.050459	0.397248	0.503670	-34.896851	-21.453857	16.784668
C:\Users\cware\Desktop\Steller20November\TagTesting20Nov2013\M9.DSG	11-1-2013	15:36:58	194728.000000	3894.560000	0.410156	-0.082031	-1.078125	-0.048624	0.388991	0.510092	-28.350830	-21.774292	15.029907
C:\Users\cware\Desktop\Steller20November\TagTesting20Nov2013\M9.DSG	11-1-2013	15:36:58	194729.000000	3894.580000	0.394531	-0.058594	-1.101563	-0.046789	0.386239	0.513761	-20.919800	-29.083252	15.396118
C:\Users\cware\Desktop\Steller20November\TagTesting20Nov2013\M9.DSG	11-1-2013	15:36:58	194730.000000	3894.600000	0.363281	-0.062500	-1.125000	-0.044037	0.380734	0.517431	-14.816284	-28.945923	14.709473
C:\Users\cware\Desktop\Steller20November\TagTesting20Nov2013\M9.DSG	11-1-2013	15:36:58	194731.000000	3894.620000	0.355469	-0.093750	-1.136719	-0.042202	0.378899	0.521101	-10.253906	-33.493042	11.886597
C:\Users\cware\Desktop\Steller20November\TagTesting20Nov2013\M9.DSG	11-1-2013	15:36:58	194732.000000	3894.640000	0.316406	-0.128906	-1.097656	-0.036697	0.375229	0.524771	-9.277344	-34.942627	8.209229
C:\Users\cware\Desktop\Steller20November\TagTesting20Nov2013\M9.DSG	11-1-2013	15:36:58	194733.000000	3894.660000	0.269531	-0.167969	-1.105469	-0.033945	0.374312	0.527523	-8.346558	-24.124146	2.380371
C:\Users\cware\Desktop\Steller20November\TagTesting20Nov2013\M9.DSG	11-1-2013	15:36:58	194734.000000	3894.680000	0.277344	-0.210938	-1.042969	-0.031193	0.373394	0.531193	-0.991821	-20.492554	-5.905151
C:\Users\cware\Desktop\Steller20November\TagTesting20Nov2013\M9.DSG	11-1-2013	15:36:58	194735.000000	3894.700000	0.253906	-0.191406	-1.054688	-0.028440	0.374312	0.531193	11.199951	-10.070801	-10.391235
C:\Users\cware\Desktop\Steller20November\TagTesting20Nov2013\M9.DSG	11-1-2013	15:36:58	194736.000000	3894.720000	0.292969	-0.160156	-1.058594	-0.025688	0.378899	0.530275	29.953003	-6.149292	-13.488770
C:\Users\cware\Desktop\Steller20November\TagTesting20Nov2013\M9.DSG	11-1-2013	15:36:58	194737.000000	3894.740000	0.281250	-0.269531	-1.011719	-0.024771	0.384404	0.528440	33.020020	-5.798340	-12.634277
C:\Users\cware\Desktop\Steller20November\TagTesting20Nov2013\M9.DSG	11-1-2013	15:36:58	194738.000000	3894.760000	0.292969	-0.285156	-1.007813	-0.022936	0.393578	0.525688	28.396606	-9.918213	-11.535645
C:\Users\cware\Desktop\Steller20November\TagTesting20Nov2013\M9.DSG	11-1-2013	15:36:58	194739.000000	3894.780000	0.281250	-0.289063	-1.015625	-0.022936	0.397248	0.525688	17.654419	-8.895874	-12.207031
C:\Users\cware\Desktop\Steller20November\TagTesting20Nov2013\M9.DSG	11-1-2013	15:36:58	194740.000000	3894.800000	0.308594	-0.281250	-1.023438	-0.019266	0.402752	0.522018	19.393921	-6.378174	-9.460449
C:\Users\cware\Desktop\Steller20November\TagTesting20Nov2013\M9.DSG	11-1-2013	15:36:58	194741.000000	3894.820000	0.261719	-0.257813	-1.074219	-0.020183	0.406422	0.520183	28.442383	-0.762939	-9.613037
C:\Users\cware\Desktop\Steller20November\TagTesting20Nov2013\M9.DSG	11-1-2013	15:36:58	194742.000000	3894.840000	0.207031	-0.261719	-1.097656	-0.020183	0.416514	0.515596	34.423828	14.511108	-8.468628
C:\Users\cware\Desktop\Steller20November\TagTesting20Nov2013\M9.DSG	11-1-2013	15:36:58	194743.000000	3894.860000	0.207031	-0.261719	-1.097656	-0.021101	0.420183	0.511927	34.759521	16.265869	-9.750366
C:\Users\cware\Desktop\Steller20November\TagTesting20Nov2013\M9.DSG	11-1-2013	15:36:58	194744.000000	3894.880000	0.253906	-0.281250	-1.160156	-0.024771	0.429358	0.504587	33.172607	14.007568	-10.757446
C:\Users\cware\Desktop\Steller20November\TagTesting20Nov2013\M9.DSG	11-1-2013	15:36:58	194745.000000	3894.900000	0.265625	-0.289063	-1.156250	-0.025688	0.435780	0.500917	31.402588	15.533447	-14.160156
C:\Users\cware\Desktop\Steller20November\TagTesting20Nov2013\M9.DSG	11-1-2013	15:36:58	194746.000000	3894.920000	0.285156	-0.316406	-1.152344	-0.026606	0.444037	0.495413	29.373169	0.991821	-17.044067
C:\Users\cware\Desktop\Steller20November\TagTesting20Nov2013\M9.DSG	11-1-2013	15:36:58	194747.000000	3894.940000	0.253906	-0.324219	-1.117188	-0.026606	0.448624	0.493578	27.816772	9.201050	-13.046265
C:\Users\cware\Desktop\Steller20November\TagTesting20Nov2013\M9.DSG	11-1-2013	15:36:58	194748.000000	3894.960000	0.265625	-0.371094	-1.085938	-0.026606	0.455046	0.488073	17.013550	13.275146	-10.009766
C:\Users\cware\Desktop\Steller20November\TagTesting20Nov2013\M9.DSG	11-1-2013	15:36:58	194749.000000	3894.980000	0.304688	-0.421875	-1.070313	-0.028440	0.457798	0.486239	9.460449	6.286621	-7.629395
C:\Users\cware\Desktop\Steller20November\TagTesting20Nov2013\M9.DSG	11-1-2013	15:36:58	194750.000000	3895.000000	0.257813	-0.417969	-1.121094	-0.029358	0.458716	0.483486	4.791260	17.120361	-4.425049
C:\Users\cware\Desktop\Steller20November\TagTesting20Nov2013\M9.DSG	11-1-2013	15:36:58	194751.000000	3895.020000	0.328125	-0.429688	-1.082031	-0.033028	0.460550	0.480734	1.327515	9.704590	-4.211426
C:\Users\cware\Desktop\Steller20November\TagTesting20Nov2013\M9.DSG	11-1-2013	15:36:58	194752.000000	3895.040000	0.363281	-0.437500	-1.050781	-0.033945	0.461468	0.479817	-5.447388	-2.792358	-2.105713
C:\Users\cware\Desktop\Steller20November\TagTesting20Nov2013\M9.DSG	11-1-2013	15:36:58	194753.000000	3895.060000	0.367188	-0.437500	-1.011719	-0.034862	0.461468	0.480734	-4.684448	-0.030518	-1.419067
C:\Users\cware\Desktop\Steller20November\TagTesting20Nov2013\M9.DSG	11-1-2013	15:36:58	194754.000000	3895.080000	0.375000	-0.449219	-1.000000	-0.034862	0.461468	0.479817	-1.022339	-2.487183	-0.579834
C:\Users\cware\Desktop\Steller20November\TagTesting20Nov2013\M9.DSG	11-1-2013	15:36:58	194755.000000	3895.100000	0.375000	-0.417969	-0.953125	-0.034862	0.462385	0.479817	0.793457	-1.403809	-0.320435
C:\Users\cware\Desktop\Steller20November\TagTesting20Nov2013\M9.DSG	11-1-2013	15:36:58	194756.000000	3895.120000	0.371094	-0.394531	-0.992188	-0.035780	0.462385	0.478899	0.549316	0.564575	-1.846313
C:\Users\cware\Desktop\Steller20November\TagTesting20Nov2013\M9.DSG	11-1-2013	15:36:58	194757.000000	3895.140000	0.421875	-0.351563	-1.003906	-0.036697	0.463303	0.478899	-3.219604	-11.993408	-2.105713
C:\Users\cware\Desktop\Steller20November\TagTesting20Nov2013\M9.DSG	11-1-2013	15:36:58	194758.000000	3895.160000	0.375000	-0.328125	-1.046875	-0.035780	0.464220	0.477064	-0.396729	-2.044678	-0.396729
C:\Users\cware\Desktop\Steller20November\TagTesting20Nov2013\M9.DSG	11-1-2013	15:36:58	194759.000000	3895.180000	0.378906	-0.332031	-1.058594	-0.033028	0.465138	0.477982	2.792358	-16.540527	-1.617432
C:\Users\cware\Desktop\Steller20November\TagTesting20Nov2013\M9.DSG	11-1-2013	15:36:58	194760.000000	3895.200000	0.300781	-0.347656	-1.117188	-0.034862	0.465138	0.477982	7.980347	-2.151489	1.373291
C:\Users\cware\Desktop\Steller20November\TagTesting20Nov2013\M9.DSG	11-1-2013	15:36:58	194761.000000	3895.220000	0.296875	-0.328125	-1.097656	-0.036697	0.467890	0.475229	13.168335	10.543823	2.349854
C:\Users\cware\Desktop\Steller20November\TagTesting20Nov2013\M9.DSG	11-1-2013	15:36:58	194762.000000	3895.240000	0.320313	-0.359375	-1.074219	-0.038532	0.469725	0.471560	16.738892	21.209717	3.097534
C:\Users\cware\Desktop\Steller20November\TagTesting20Nov2013\M9.DSG	11-1-2013	15:36:58	194763.000000	3895.260000	0.421875	-0.421875	-1.050781	-0.042202	0.470642	0.468807	17.517090	7.354736	-1.495361
C:\Users\cware\Desktop\Steller20November\TagTesting20Nov2013\M9.DSG	11-1-2013	15:36:58	194764.000000	3895.280000	0.425781	-0.449219	-1.093750	-0.044037	0.476147	0.464220	18.386841	-4.852295	-2.349854
C:\Users\cware\Desktop\Steller20November\TagTesting20Nov2013\M9.DSG	11-1-2013	15:36:58	194765.000000	3895.300000	0.421875	-0.425781	-1.054688	-0.043119	0.478899	0.462385	20.904541	11.199951	-0.534058
C:\Users\cware\Desktop\Steller20November\TagTesting20Nov2013\M9.DSG	11-1-2013	15:36:58	194766.000000	3895.320000	0.328125	-0.425781	-1.082031	-0.046789	0.483486	0.456881	26.718140	7.949829	-0.900269
C:\Users\cware\Desktop\Steller20November\TagTesting20Nov2013\M9.DSG	11-1-2013	15:36:58	194767.000000	3895.340000	0.398438	-0.445313	-1.058594	-0.047706	0.485321	0.453211	22.384644	12.237549	0.030518
C:\Users\cware\Desktop\Steller20November\TagTesting20Nov2013\M9.DSG	11-1-2013	15:36:58	194768.000000	3895.360000	0.386719	-0.476563	-0.964844	-0.052294	0.489908	0.445872	9.399414	18.432617	3.204346
C:\Users\cware\Desktop\Steller20November\TagTesting20Nov2013\M9.DSG	11-1-2013	15:36:58	194769.000000	3895.380000	0.386719	-0.476563	-0.964844	-0.053211	0.490826	0.444037	0.015259	14.709473	4.425049
C:\Users\cware\Desktop\Steller20November\TagTesting20Nov2013\M9.DSG	11-1-2013	15:36:58	194770.000000	3895.400000	0.410156	-0.425781	-0.972656	-0.057798	0.489908	0.442202	-0.686646	5.355835	4.272461
C:\Users\cware\Desktop\Steller20November\TagTesting20Nov2013\M9.DSG	11-1-2013	15:36:58	194771.000000	3895.420000	0.390625	-0.445313	-1.007813	-0.059633	0.489908	0.440367	1.434326	7.171631	3.829956
C:\Users\cware\Desktop\Steller20November\TagTesting20Nov2013\M9.DSG	11-1-2013	15:36:58	194772.000000	3895.440000	0.371094	-0.417969	-1.035156	-0.060550	0.490826	0.438532	3.326416	5.828857	3.585815
C:\Users\cware\Desktop\Steller20November\TagTesting20Nov2013\M9.DSG	11-1-2013	15:36:58	194773.000000	3895.460000	0.382813	-0.417969	-1.023438	-0.061468	0.491743	0.436697	2.426147	5.691528	2.609253
C:\Users\cware\Desktop\Steller20November\TagTesting20Nov2013\M9.DSG	11-1-2013	15:36:58	194774.000000	3895.480000	0.359375	-0.460938	-1.000000	-0.063303	0.490826	0.434862	0.885010	12.603760	2.227783
C:\Users\cware\Desktop\Steller20November\TagTesting20Nov2013\M9.DSG	11-1-2013	15:36:58	194775.000000	3895.500000	0.402344	-0.457031	-0.980469	-0.066055	0.492661	0.433028	-1.754761	2.365112	1.998901
C:\Users\cware\Desktop\Steller20November\TagTesting20Nov2013\M9.DSG	11-1-2013	15:36:58	194776.000000	3895.520000	0.394531	-0.441406	-0.984375	-0.067890	0.491743	0.430275	-6.958008	10.192871	2.532959
C:\Users\cware\Desktop\Steller20November\TagTesting20Nov2013\M9.DSG	11-1-2013	15:36:58	194777.000000	3895.540000	0.433594	-0.402344	-0.960938	-0.070642	0.491743	0.432110	-13.122559	6.393433	1.159668
C:\Users\cware\Desktop\Steller20November\TagTesting20Nov2013\M9.DSG	11-1-2013	15:36:58	194778.000000	3895.560000	0.460938	-0.410156	-0.960938	-0.070642	0.488991	0.432110	-19.424438	-0.503540	-0.030518
C:\Users\cware\Desktop\Steller20November\TagTesting20Nov2013\M9.DSG	11-1-2013	15:36:58	194779.000000	3895.580000	0.433594	-0.402344	-0.960938	-0.072477	0.488073	0.432110	-19.561768	3.219604	-2.044678
C:\Users\cware\Desktop\Steller20November\TagTesting20Nov2013\M9.DSG	11-1-2013	15:36:58	194780.000000	3895.600000	0.421875	-0.382813	-0.976563	-0.072477	0.485321	0.433945	-19.729614	-3.387451	-2.044678
C:\Users\cware\Desktop\Steller20November\TagTesting20Nov2013\M9.DSG	11-1-2013	15:36:58	194781.000000	3895.620000	0.402344	-0.390625	-0.980469	-0.073394	0.484404	0.434862	-22.094727	0.534058	-1.647949
C:\Users\cware\Desktop\Steller20November\TagTesting20Nov2013\M9.DSG	11-1-2013	15:36:58	194782.000000	3895.640000	0.460938	-0.425781	-0.957031	-0.073394	0.481651	0.436697	-31.127930	-5.966187	-1.037598
C:\Users\cware\Desktop\Steller20November\TagTesting20Nov2013\M9.DSG	11-1-2013	15:36:58	194783.000000	3895.660000	0.460938	-0.414063	-1.019531	-0.071560	0.480734	0.438532	-33.523560	-6.698608	-0.564575
C:\Users\cware\Desktop\Steller20November\TagTesting20Nov2013\M9.DSG	11-1-2013	15:36:58	194784.000000	3895.680000	0.468750	-0.402344	-1.035156	-0.071560	0.473394	0.444954	-35.232544	-5.020142	-1.968384
C:\Users\cware\Desktop\Steller20November\TagTesting20Nov2013\M9.DSG	11-1-2013	15:36:58	194785.000000	3895.700000	0.496094	-0.414063	-1.000000	-0.070642	0.470642	0.444954	-33.462524	-8.209229	-3.860474
C:\Users\cware\Desktop\Steller20November\TagTesting20Nov2013\M9.DSG	11-1-2013	15:36:58	194786.000000	3895.720000	0.515625	-0.382813	-0.992188	-0.070642	0.468807	0.448624	-30.105591	-22.949219	-9.399414
C:\Users\cware\Desktop\Steller20November\TagTesting20Nov2013\M9.DSG	11-1-2013	15:36:58	194787.000000	3895.740000	0.515625	-0.351563	-0.996094	-0.066055	0.466972	0.454128	-22.705078	-36.239624	-10.360718
C:\Users\cware\Desktop\Steller20November\TagTesting20Nov2013\M9.DSG	11-1-2013	15:36:58	194788.000000	3895.760000	0.453125	-0.351563	-1.023438	-0.062385	0.466055	0.456881	-16.021729	-56.030273	-10.650635
C:\Users\cware\Desktop\Steller20November\TagTesting20Nov2013\M9.DSG	11-1-2013	15:36:58	194789.000000	3895.780000	0.425781	-0.339844	-1.078125	-0.051376	0.465138	0.464220	-12.344360	-63.140869	-6.561279
C:\Users\cware\Desktop\Steller20November\TagTesting20Nov2013\M9.DSG	11-1-2013	15:36:58	194790.000000	3895.800000	0.324219	-0.335938	-1.148438	-0.046789	0.465138	0.468807	-4.226685	-41.885376	-5.355835
C:\Users\cware\Desktop\Steller20November\TagTesting20Nov2013\M9.DSG	11-1-2013	15:36:58	194791.000000	3895.820000	0.316406	-0.308594	-1.125000	-0.039450	0.467890	0.473394	-0.656128	-26.824951	-6.927490
C:\Users\cware\Desktop\Steller20November\TagTesting20Nov2013\M9.DSG	11-1-2013	15:36:58	194792.000000	3895.840000	0.332031	-0.296875	-1.050781	-0.038532	0.466972	0.474312	2.395630	-21.667480	-10.177612
C:\Users\cware\Desktop\Steller20November\TagTesting20Nov2013\M9.DSG	11-1-2013	15:36:58	194793.000000	3895.860000	0.382813	-0.296875	-0.968750	-0.033028	0.470642	0.476147	7.766724	-22.949219	-12.893677
C:\Users\cware\Desktop\Steller20November\TagTesting20Nov2013\M9.DSG	11-1-2013	15:36:58	194794.000000	3895.880000	0.335938	-0.289063	-0.945313	-0.030275	0.470642	0.475229	13.992310	-30.166626	-16.967773
C:\Users\cware\Desktop\Steller20November\TagTesting20Nov2013\M9.DSG	11-1-2013	15:36:58	194795.000000	3895.900000	0.343750	-0.339844	-0.886719	-0.022936	0.476147	0.476147	7.446289	-36.285400	-19.210815
C:\Users\cware\Desktop\Steller20November\TagTesting20Nov2013\M9.DSG	11-1-2013	15:36:58	194796.000000	3895.920000	0.273438	-0.367188	-0.996094	-0.019266	0.478899	0.477982	0.152588	-42.678833	-18.081665
C:\Users\cware\Desktop\Steller20November\TagTesting20Nov2013\M9.DSG	11-1-2013	15:36:58	194797.000000	3895.940000	0.179688	-0.347656	-1.023438	-0.011927	0.481651	0.478899	5.905151	-9.796143	-17.425537
C:\Users\cware\Desktop\Steller20November\TagTesting20Nov2013\M9.DSG	11-1-2013	15:36:58	194798.000000	3895.960000	0.277344	-0.335938	-0.937500	-0.008257	0.483486	0.479817	4.364014	-39.886475	-22.583008
C:\Users\cware\Desktop\Steller20November\TagTesting20Nov2013\M9.DSG	11-1-2013	15:36:58	194799.000000	3895.980000	0.242188	-0.367188	-0.945313	-0.004587	0.488073	0.481651	10.589600	-36.285400	-21.530151
C:\Users\cware\Desktop\Steller20November\TagTesting20Nov2013\M9.DSG	11-1-2013	15:36:58	194800.000000	3896.000000	0.195313	-0.378906	-1.023438	0.003670	0.491743	0.482569	11.871338	-19.393921	-18.356323
C:\Users\cware\Desktop\Steller20November\TagTesting20Nov2013\M9.DSG	11-1-2013	15:36:58	194801.000000	3896.020000	0.308594	-0.386719	-0.992188	0.007339	0.493578	0.481651	12.725830	-33.752441	-22.659302
C:\Users\cware\Desktop\Steller20November\TagTesting20Nov2013\M9.DSG	11-1-2013	15:36:58	194802.000000	3896.040000	0.292969	-0.386719	-0.949219	0.013761	0.500917	0.481651	10.726929	-29.479980	-22.247314
C:\Users\cware\Desktop\Steller20November\TagTesting20Nov2013\M9.DSG	11-1-2013	15:36:58	194803.000000	3896.060000	0.265625	-0.367188	-0.949219	0.018349	0.501835	0.482569	7.995605	-27.084351	-22.613525
C:\Users\cware\Desktop\Steller20November\TagTesting20Nov2013\M9.DSG	11-1-2013	15:36:58	194804.000000	3896.080000	0.289063	-0.378906	-0.937500	0.025688	0.506422	0.483486	4.180908	-30.471802	-23.635864
C:\Users\cware\Desktop\Steller20November\TagTesting20Nov2013\M9.DSG	11-1-2013	15:36:58	194805.000000	3896.100000	0.265625	-0.394531	-0.921875	0.030275	0.509174	0.482569	-5.828857	-31.906128	-24.581909
C:\Users\cware\Desktop\Steller20November\TagTesting20Nov2013\M9.DSG	11-1-2013	15:36:58	194806.000000	3896.120000	0.261719	-0.394531	-0.921875	0.038532	0.511009	0.486239	-15.335083	-38.375854	-26.168823
C:\Users\cware\Desktop\Steller20November\TagTesting20Nov2013\M9.DSG	11-1-2013	15:36:58	194807.000000	3896.140000	0.218750	-0.378906	-0.925781	0.044037	0.509174	0.489908	-16.387939	-28.823853	-21.911621
C:\Users\cware\Desktop\Steller20November\TagTesting20Nov2013\M9.DSG	11-1-2013	15:36:58	194808.000000	3896.160000	0.195313	-0.371094	-0.929688	0.049541	0.510092	0.492661	-17.242432	-29.922485	-18.997192
C:\Users\cware\Desktop\Steller20November\TagTesting20Nov2013\M9.DSG	11-1-2013	15:36:58	194809.000000	3896.180000	0.308594	-0.378906	-0.878906	0.055046	0.510092	0.494495	-20.416260	-55.587769	-24.597168
C:\Users\cware\Desktop\Steller20November\TagTesting20Nov2013\M9.DSG	11-1-2013	15:36:58	194810.000000	3896.200000	0.167969	-0.394531	-0.917969	0.066972	0.507339	0.500917	-17.364502	-35.507202	-17.730713
C:\Users\cware\Desktop\Steller20November\TagTesting20Nov2013\M9.DSG	11-1-2013	15:36:58	194811.000000	3896.220000	0.160156	-0.421875	-0.906250	0.070642	0.508257	0.504587	-21.270752	-51.406860	-18.218994
C:\Users\cware\Desktop\Steller20November\TagTesting20Nov2013\M9.DSG	11-1-2013	15:36:58	194812.000000	3896.240000	0.160156	-0.402344	-0.910156	0.084404	0.504587	0.511009	-30.532837	-52.947998	-20.553589
C:\Users\cware\Desktop\Steller20November\TagTesting20Nov2013\M9.DSG	11-1-2013	15:36:58	194813.000000	3896.260000	0.140625	-0.351563	-0.933594	0.089908	0.503670	0.515596	-32.669067	-69.961548	-23.330688
C:\Users\cware\Desktop\Steller20November\TagTesting20Nov2013\M9.DSG	11-1-2013	15:36:58	194814.000000	3896.280000	0.058594	-0.375000	-0.933594	0.105505	0.498165	0.522018	-30.914307	-62.911987	-18.386841
C:\Users\cware\Desktop\Steller20November\TagTesting20Nov2013\M9.DSG	11-1-2013	15:36:58	194815.000000	3896.300000	0.007813	-0.347656	-0.945313	0.112844	0.496330	0.527523	-37.078857	-75.164795	-20.355225
C:\Users\cware\Desktop\Steller20November\TagTesting20Nov2013\M9.DSG	11-1-2013	15:36:58	194816.000000	3896.320000	0.019531	-0.359375	-0.925781	0.130275	0.489908	0.533945	-37.475586	-67.153931	-17.700195
C:\Users\cware\Desktop\Steller20November\TagTesting20Nov2013\M9.DSG	11-1-2013	15:36:58	194817.000000	3896.340000	-0.011719	-0.355469	-0.925781	0.139450	0.488073	0.537615	-38.970947	-80.673218	-17.623901
C:\Users\cware\Desktop\Steller20November\TagTesting20Nov2013\M9.DSG	11-1-2013	15:36:58	194818.000000	3896.360000	-0.078125	-0.378906	-0.964844	0.156881	0.481651	0.544954	-35.186768	-70.541382	-13.946533
C:\Users\cware\Desktop\Steller20November\TagTesting20Nov2013\M9.DSG	11-1-2013	15:36:58	194819.000000	3896.380000	-0.089844	-0.351563	-0.945313	0.165138	0.477064	0.549541	-39.916992	-70.022583	-11.962891
C:\Users\cware\Desktop\Steller20November\TagTesting20Nov2013\M9.DSG	11-1-2013	15:36:58	194820.000000	3896.400000	-0.121094	-0.332031	-0.976563	0.179817	0.470642	0.555046	-42.694092	-60.424805	-10.009766
C:\Users\cware\Desktop\Steller20November\TagTesting20Nov2013\M9.DSG	11-1-2013	15:36:58	194821.000000	3896.420000	-0.148438	-0.292969	-0.980469	0.187156	0.466972	0.557798	-42.907715	-66.635132	-10.787964
C:\Users\cware\Desktop\Steller20November\TagTesting20Nov2013\M9.DSG	11-1-2013	15:36:58	194822.000000	3896.440000	-0.210938	-0.269531	-0.976563	0.200917	0.458716	0.563303	-41.778564	-53.466797	-11.764526
C:\Users\cware\Desktop\Steller20November\TagTesting20Nov2013\M9.DSG	11-1-2013	15:36:58	194823.000000	3896.460000	-0.210938	-0.269531	-0.976563	0.207339	0.454128	0.566972	-39.947510	-58.792114	-13.000488
C:\Users\cware\Desktop\Steller20November\TagTesting20Nov2013\M9.DSG	11-1-2013	15:36:58	194824.000000	3896.480000	-0.226563	-0.277344	-0.976563	0.214679	0.450459	0.568807	-38.803101	-62.164307	-12.161255
C:\Users\cware\Desktop\Steller20November\TagTesting20Nov2013\M9.DSG	11-1-2013	15:36:58	194825.000000	3896.500000	-0.253906	-0.273438	-0.996094	0.230275	0.443119	0.572477	-37.429810	-58.486938	-12.557983
C:\Users\cware\Desktop\Steller20November\TagTesting20Nov2013\M9.DSG	11-1-2013	15:36:58	194826.000000	3896.520000	-0.273438	-0.265625	-1.015625	0.236697	0.440367	0.574312	-32.104492	-57.800293	-12.710571
C:\Users\cware\Desktop\Steller20November\TagTesting20Nov2013\M9.DSG	11-1-2013	15:36:58	194827.000000	3896.540000	-0.308594	-0.242188	-0.988281	0.249541	0.433945	0.577064	-34.652710	-63.964844	-14.419556
C:\Users\cware\Desktop\Steller20November\TagTesting20Nov2013\M9.DSG	11-1-2013	15:36:58	194828.000000	3896.560000	-0.378906	-0.203125	-1.003906	0.256881	0.430275	0.577064	-30.654907	-41.320801	-11.962891
C:\Users\cware\Desktop\Steller20November\TagTesting20Nov2013\M9.DSG	11-1-2013	15:36:58	194829.000000	3896.580000	-0.292969	-0.160156	-1.000000	0.266972	0.424771	0.577982	-29.846191	-49.041748	-14.480591
C:\Users\cware\Desktop\Steller20November\TagTesting20Nov2013\M9.DSG	11-1-2013	15:36:58	194830.000000	3896.600000	-0.316406	-0.152344	-1.000000	0.274312	0.422936	0.579817	-26.336670	-64.056396	-17.395020
C:\Users\cware\Desktop\Steller20November\TagTesting20Nov2013\M9.DSG	11-1-2013	15:36:58	194831.000000	3896.620000	-0.382813	-0.164063	-1.015625	0.289908	0.417431	0.579817	-24.353027	-49.285889	-15.792847
C:\Users\cware\Desktop\Steller20November\TagTesting20Nov2013\M9.DSG	11-1-2013	15:36:58	194832.000000	3896.640000	-0.375000	-0.160156	-1.015625	0.296330	0.415596	0.580734	-23.132324	-50.674438	-14.404297
C:\Users\cware\Desktop\Steller20November\TagTesting20Nov2013\M9.DSG	11-1-2013	15:36:58	194833.000000	3896.660000	-0.425781	-0.164063	-1.015625	0.307339	0.411927	0.579817	-19.805908	-45.028687	-13.046265
C:\Users\cware\Desktop\Steller20November\TagTesting20Nov2013\M9.DSG	11-1-2013	15:36:58	194834.000000	3896.680000	-0.441406	-0.148438	-1.031250	0.311927	0.409174	0.579817	-17.913818	-39.688110	-15.090942
C:\Users\cware\Desktop\Steller20November\TagTesting20Nov2013\M9.DSG	11-1-2013	15:36:58	194835.000000	3896.700000	-0.460938	-0.152344	-1.027344	0.322018	0.407339	0.577982	-14.678955	-33.447266	-15.029907
C:\Users\cware\Desktop\Steller20November\TagTesting20Nov2013\M9.DSG	11-1-2013	15:36:58	194836.000000	3896.720000	-0.406250	-0.121094	-1.007813	0.326606	0.406422	0.577982	-14.175415	-36.087036	-15.441895
C:\Users\cware\Desktop\Steller20November\TagTesting20Nov2013\M9.DSG	11-1-2013	15:36:58	194837.000000	3896.740000	-0.437500	-0.125000	-1.027344	0.330275	0.403670	0.577982	-10.772705	-27.908325	-14.343262
C:\Users\cware\Desktop\Steller20November\TagTesting20Nov2013\M9.DSG	11-1-2013	15:36:58	194838.000000	3896.760000	-0.417969	-0.101563	-1.011719	0.337615	0.403670	0.576147	-8.560181	-32.180786	-16.647339
C:\Users\cware\Desktop\Steller20November\TagTesting20Nov2013\M9.DSG	11-1-2013	15:36:58	194839.000000	3896.780000	-0.445313	-0.128906	-0.992188	0.342202	0.402752	0.575229	-7.858276	-30.105591	-18.722534
C:\Users\cware\Desktop\Steller20November\TagTesting20Nov2013\M9.DSG	11-1-2013	15:36:58	194840.000000	3896.800000	-0.457031	-0.132813	-1.023438	0.349541	0.400917	0.573394	-8.651733	-29.144287	-16.998291
C:\Users\cware\Desktop\Steller20November\TagTesting20Nov2013\M9.DSG	11-1-2013	15:36:58	194841.000000	3896.820000	-0.476563	-0.144531	-1.003906	0.353211	0.400917	0.573394	-6.729126	-22.796631	-14.755249
C:\Users\cware\Desktop\Steller20November\TagTesting20Nov2013\M9.DSG	11-1-2013	15:36:58	194842.000000	3896.840000	-0.453125	-0.128906	-1.023438	0.358716	0.399083	0.572477	-5.920410	-26.809692	-14.999390
C:\Users\cware\Desktop\Steller20November\TagTesting20Nov2013\M9.DSG	11-1-2013	15:36:58	194843.000000	3896.860000	-0.453125	-0.132813	-0.996094	0.363303	0.399083	0.570642	-4.272461	-24.597168	-14.022827
C:\Users\cware\Desktop\Steller20November\TagTesting20Nov2013\M9.DSG	11-1-2013	15:36:58	194844.000000	3896.880000	-0.460938	-0.113281	-0.992188	0.368807	0.400000	0.567890	-3.311157	-28.396606	-16.433716
C:\Users\cware\Desktop\Steller20November\TagTesting20Nov2013\M9.DSG	11-1-2013	15:36:58	194845.000000	3896.900000	-0.445313	-0.121094	-0.984375	0.371560	0.399083	0.567890	-2.731323	-23.345947	-15.182495
C:\Users\cware\Desktop\Steller20November\TagTesting20Nov2013\M9.DSG	11-1-2013	15:36:58	194846.000000	3896.920000	-0.488281	-0.144531	-0.984375	0.377064	0.400000	0.566055	-3.021240	-16.464233	-12.222290
C:\Users\cware\Desktop\Steller20November\TagTesting20Nov2013\M9.DSG	11-1-2013	15:36:58	194847.000000	3896.940000	-0.539063	-0.156250	-1.003906	0.379817	0.400000	0.564220	-0.274658	-15.014648	-12.496948
C:\Users\cware\Desktop\Steller20November\TagTesting20Nov2013\M9.DSG	11-1-2013	15:36:58	194848.000000	3896.960000	-0.523438	-0.148438	-1.015625	0.385321	0.400917	0.562385	2.685547	-18.112183	-15.121460
C:\Users\cware\Desktop\Steller20November\TagTesting20Nov2013\M9.DSG	11-1-2013	15:36:58	194849.000000	3896.980000	-0.523438	-0.148438	-1.015625	0.386239	0.401835	0.561468	5.661011	-18.463135	-16.159058
C:\Users\cware\Desktop\Steller20November\TagTesting20Nov2013\M9.DSG	11-1-2013	15:36:58	194850.000000	3897.000000	-0.546875	-0.164063	-1.042969	0.391743	0.404587	0.557798	8.270264	-14.160156	-16.784668
C:\Users\cware\Desktop\Steller20November\TagTesting20Nov2013\M9.DSG	11-1-2013	15:36:58	194851.000000	3897.020000	-0.515625	-0.152344	-1.070313	0.393578	0.406422	0.556881	9.628296	-15.640259	-17.562866
C:\Users\cware\Desktop\Steller20November\TagTesting20Nov2013\M9.DSG	11-1-2013	15:36:58	194852.000000	3897.040000	-0.519531	-0.164063	-1.054688	0.398165	0.407339	0.554128	11.703491	-18.142700	-17.181396
C:\Users\cware\Desktop\Steller20November\TagTesting20Nov2013\M9.DSG	11-1-2013	15:36:58	194853.000000	3897.060000	-0.527344	-0.152344	-1.070313	0.400000	0.410092	0.552294	13.809204	-16.662598	-17.105103
C:\Users\cware\Desktop\Steller20November\TagTesting20Nov2013\M9.DSG	11-1-2013	15:36:58	194854.000000	3897.080000	-0.542969	-0.140625	-1.046875	0.404587	0.413761	0.548624	18.295288	-16.372681	-17.593384
C:\Users\cware\Desktop\Steller20November\TagTesting20Nov2013\M9.DSG	11-1-2013	15:36:58	194855.000000	3897.100000	-0.570313	-0.140625	-1.046875	0.406422	0.415596	0.545872	21.728516	-13.992310	-17.822266
C:\Users\cware\Desktop\Steller20November\TagTesting20Nov2013\M9.DSG	11-1-2013	15:36:58	194856.000000	3897.120000	-0.589844	-0.152344	-1.050781	0.410092	0.421101	0.542202	27.130127	-15.975952	-24.719238
C:\Users\cware\Desktop\Steller20November\TagTesting20Nov2013\M9.DSG	11-1-2013	15:36:58	194857.000000	3897.140000	-0.636719	-0.175781	-1.050781	0.412844	0.424771	0.538532	33.905029	-13.809204	-29.037476
C:\Users\cware\Desktop\Steller20November\TagTesting20Nov2013\M9.DSG	11-1-2013	15:36:58	194858.000000	3897.160000	-0.683594	-0.199219	-1.039063	0.419266	0.431193	0.533028	39.184570	-3.280640	-30.380249
C:\Users\cware\Desktop\Steller20November\TagTesting20Nov2013\M9.DSG	11-1-2013	15:36:58	194859.000000	3897.180000	-0.691406	-0.179688	-0.996094	0.419266	0.435780	0.530275	42.190552	1.647949	-29.724121
C:\Users\cware\Desktop\Steller20November\TagTesting20Nov2013\M9.DSG	11-1-2013	15:36:58	194860.000000	3897.200000	-0.644531	-0.183594	-0.941406	0.420183	0.444954	0.524771	39.520264	2.502441	-26.809692
C:\Users\cware\Desktop\Steller20November\TagTesting20Nov2013\M9.DSG	11-1-2013	15:36:58	194861.000000	3897.220000	-0.585938	-0.191406	-0.894531	0.422018	0.446789	0.522936	32.470703	2.029419	-22.598267
C:\Users\cware\Desktop\Steller20November\TagTesting20Nov2013\M9.DSG	11-1-2013	15:36:58	194862.000000	3897.240000	-0.542969	-0.179688	-0.875000	0.422018	0.450459	0.520183	25.970459	2.151489	-20.095825
C:\Users\cware\Desktop\Steller20November\TagTesting20Nov2013\M9.DSG	11-1-2013	15:36:58	194863.000000	3897.260000	-0.492188	-0.187500	-0.894531	0.422936	0.455046	0.517431	20.217896	2.380371	-21.682739
C:\Users\cware\Desktop\Steller20November\TagTesting20Nov2013\M9.DSG	11-1-2013	15:36:58	194864.000000	3897.280000	-0.503906	-0.230469	-0.914063	0.423853	0.456881	0.515596	15.243530	9.002686	-20.736694
C:\Users\cware\Desktop\Steller20November\TagTesting20Nov2013\M9.DSG	11-1-2013	15:36:58	194865.000000	3897.300000	-0.500000	-0.300781	-0.941406	0.423853	0.459633	0.514679	12.176514	14.434814	-18.615723
C:\Users\cware\Desktop\Steller20November\TagTesting20Nov2013\M9.DSG	11-1-2013	15:36:58	194866.000000	3897.320000	-0.460938	-0.335938	-0.964844	0.423853	0.459633	0.515596	6.225586	10.864258	-14.984131
C:\Users\cware\Desktop\Steller20November\TagTesting20Nov2013\M9.DSG	11-1-2013	15:36:58	194867.000000	3897.340000	-0.453125	-0.359375	-1.027344	0.422936	0.461468	0.514679	-2.838135	10.299683	-8.010864
C:\Users\cware\Desktop\Steller20November\TagTesting20Nov2013\M9.DSG	11-1-2013	15:36:58	194868.000000	3897.360000	-0.425781	-0.355469	-1.082031	0.421101	0.462385	0.514679	-12.649536	11.077881	-0.732422
C:\Users\cware\Desktop\Steller20November\TagTesting20Nov2013\M9.DSG	11-1-2013	15:36:58	194869.000000	3897.380000	-0.375000	-0.308594	-1.109375	0.418349	0.459633	0.516514	-20.629883	15.945435	5.523682
C:\Users\cware\Desktop\Steller20November\TagTesting20Nov2013\M9.DSG	11-1-2013	15:36:58	194870.000000	3897.400000	-0.304688	-0.261719	-1.082031	0.416514	0.458716	0.519266	-29.388428	10.787964	10.848999
C:\Users\cware\Desktop\Steller20November\TagTesting20Nov2013\M9.DSG	11-1-2013	15:36:58	194871.000000	3897.420000	-0.261719	-0.214844	-1.101563	0.411009	0.455963	0.522936	-30.853271	18.020630	12.695313
C:\Users\cware\Desktop\Steller20November\TagTesting20Nov2013\M9.DSG	11-1-2013	15:36:58	194872.000000	3897.440000	-0.261719	-0.191406	-1.164063	0.409174	0.454128	0.524771	-24.475098	3.784180	10.681152
C:\Users\cware\Desktop\Steller20November\TagTesting20Nov2013\M9.DSG	11-1-2013	15:36:58	194873.000000	3897.460000	-0.238281	-0.199219	-1.207031	0.406422	0.451376	0.527523	-19.790649	17.456055	12.924194
C:\Users\cware\Desktop\Steller20November\TagTesting20Nov2013\M9.DSG	11-1-2013	15:36:58	194874.000000	3897.480000	-0.253906	-0.230469	-1.199219	0.403670	0.450459	0.530275	-22.384644	20.523071	11.413574
C:\Users\cware\Desktop\Steller20November\TagTesting20Nov2013\M9.DSG	11-1-2013	15:36:58	194875.000000	3897.500000	-0.246094	-0.246094	-1.210938	0.400000	0.449541	0.533028	-19.622803	35.354614	10.620117
C:\Users\cware\Desktop\Steller20November\TagTesting20Nov2013\M9.DSG	11-1-2013	15:36:58	194876.000000	3897.520000	-0.210938	-0.199219	-1.164063	0.390826	0.448624	0.537615	-13.702393	35.858154	7.537842
C:\Users\cware\Desktop\Steller20November\TagTesting20Nov2013\M9.DSG	11-1-2013	15:36:58	194877.000000	3897.540000	-0.207031	-0.187500	-1.160156	0.386239	0.447706	0.540367	-11.840820	35.705566	4.302979
C:\Users\cware\Desktop\Steller20November\TagTesting20Nov2013\M9.DSG	11-1-2013	15:36:58	194878.000000	3897.560000	-0.199219	-0.191406	-1.125000	0.377982	0.446789	0.544037	-10.391235	26.275635	0.656128
C:\Users\cware\Desktop\Steller20November\TagTesting20Nov2013\M9.DSG	11-1-2013	15:36:58	194879.000000	3897.580000	-0.265625	-0.187500	-1.136719	0.374312	0.445872	0.544954	-9.613037	34.530640	-1.098633
C:\Users\cware\Desktop\Steller20November\TagTesting20Nov2013\M9.DSG	11-1-2013	15:36:58	194880.000000	3897.600000	-0.281250	-0.183594	-1.105469	0.366972	0.445872	0.549541	-2.502441	32.546997	-4.226685
C:\Users\cware\Desktop\Steller20November\TagTesting20Nov2013\M9.DSG	11-1-2013	15:36:58	194881.000000	3897.620000	-0.261719	-0.191406	-1.089844	0.362385	0.445872	0.549541	2.639771	18.661499	-8.377075
C:\Users\cware\Desktop\Steller20November\TagTesting20Nov2013\M9.DSG	11-1-2013	15:36:58	194882.000000	3897.640000	-0.292969	-0.214844	-1.078125	0.358716	0.447706	0.551376	6.240845	18.127441	-9.033203
C:\Users\cware\Desktop\Steller20November\TagTesting20Nov2013\M9.DSG	11-1-2013	15:36:58	194883.000000	3897.660000	-0.304688	-0.226563	-1.085938	0.357798	0.448624	0.552294	8.407593	25.451660	-8.239746
C:\Users\cware\Desktop\Steller20November\TagTesting20Nov2013\M9.DSG	11-1-2013	15:36:58	194884.000000	3897.680000	-0.234375	-0.234375	-1.054688	0.353211	0.452294	0.549541	7.278442	-8.697510	-13.671875
C:\Users\cware\Desktop\Steller20November\TagTesting20Nov2013\M9.DSG	11-1-2013	15:36:58	194885.000000	3897.700000	-0.421875	-0.242188	-1.089844	0.355046	0.454128	0.550459	8.392334	34.393311	-7.232666
C:\Users\cware\Desktop\Steller20November\TagTesting20Nov2013\M9.DSG	11-1-2013	15:36:58	194886.000000	3897.720000	-0.273438	-0.273438	-1.031250	0.351376	0.455046	0.549541	-0.396729	11.444092	-7.812500
C:\Users\cware\Desktop\Steller20November\TagTesting20Nov2013\M9.DSG	11-1-2013	15:36:58	194887.000000	3897.740000	-0.367188	-0.296875	-1.031250	0.348624	0.456881	0.549541	1.098633	9.399414	-5.920410
C:\Users\cware\Desktop\Steller20November\TagTesting20Nov2013\M9.DSG	11-1-2013	15:36:58	194888.000000	3897.760000	-0.339844	-0.261719	-1.054688	0.347706	0.456881	0.550459	-0.167847	13.092041	-3.005981
C:\Users\cware\Desktop\Steller20November\TagTesting20Nov2013\M9.DSG	11-1-2013	15:36:58	194889.000000	3897.780000	-0.375000	-0.261719	-1.039063	0.344954	0.458716	0.550459	-0.183105	5.111694	-2.380371
C:\Users\cware\Desktop\Steller20November\TagTesting20Nov2013\M9.DSG	11-1-2013	15:36:58	194890.000000	3897.800000	-0.375000	-0.242188	-1.031250	0.343119	0.459633	0.549541	-1.022339	15.731812	-2.639771
C:\Users\cware\Desktop\Steller20November\TagTesting20Nov2013\M9.DSG	11-1-2013	15:36:58	194891.000000	3897.820000	-0.382813	-0.234375	-1.039063	0.341284	0.458716	0.550459	-3.158569	-0.274658	-3.906250
C:\Users\cware\Desktop\Steller20November\TagTesting20Nov2013\M9.DSG	11-1-2013	15:36:58	194892.000000	3897.840000	-0.386719	-0.257813	-1.031250	0.340367	0.461468	0.551376	-4.272461	18.066406	-2.151489
C:\Users\cware\Desktop\Steller20November\TagTesting20Nov2013\M9.DSG	11-1-2013	15:36:58	194893.000000	3897.860000	-0.402344	-0.214844	-1.050781	0.337615	0.460550	0.551376	-5.371094	1.541138	-2.975464
C:\Users\cware\Desktop\Steller20November\TagTesting20Nov2013\M9.DSG	11-1-2013	15:36:58	194894.000000	3897.880000	-0.382813	-0.234375	-1.023438	0.336697	0.460550	0.551376	-0.869751	15.045166	-0.259399
C:\Users\cware\Desktop\Steller20November\TagTesting20Nov2013\M9.DSG	11-1-2013	15:36:58	194895.000000	3897.900000	-0.437500	-0.238281	-1.058594	0.334862	0.461468	0.551376	-1.052856	8.499146	-2.349854
C:\Users\cware\Desktop\Steller20November\TagTesting20Nov2013\M9.DSG	11-1-2013	15:36:58	194896.000000	3897.920000	-0.398438	-0.238281	-1.023438	0.332110	0.462385	0.552294	-0.671387	1.556396	-3.829956
C:\Users\cware\Desktop\Steller20November\TagTesting20Nov2013\M9.DSG	11-1-2013	15:36:58	194897.000000	3897.940000	-0.425781	-0.261719	-1.082031	0.331193	0.463303	0.551376	4.241943	18.234253	0.137329
C:\Users\cware\Desktop\Steller20November\TagTesting20Nov2013\M9.DSG	11-1-2013	15:36:58	194898.000000	3897.960000	-0.355469	-0.250000	-1.042969	0.329358	0.466055	0.551376	5.386353	15.151978	0.839233
C:\Users\cware\Desktop\Steller20November\TagTesting20Nov2013\M9.DSG	11-1-2013	15:36:58	194899.000000	3897.980000	-0.398438	-0.261719	-1.035156	0.324771	0.467890	0.550459	4.074097	3.219604	1.037598
C:\Users\cware\Desktop\Steller20November\TagTesting20Nov2013\M9.DSG	11-1-2013	15:36:58	194900.000000	3898.000000	-0.363281	-0.234375	-1.035156	0.323853	0.469725	0.549541	7.644653	16.418457	3.692627
C:\Users\cware\Desktop\Steller20November\TagTesting20Nov2013\M9.DSG	11-1-2013	15:36:58	194901.000000	3898.020000	-0.386719	-0.203125	-1.046875	0.319266	0.472477	0.548624	7.186890	6.912231	-0.183105
C:\Users\cware\Desktop\Steller20November\TagTesting20Nov2013\M9.DSG	11-1-2013	15:36:58	194902.000000	3898.040000	-0.335938	-0.246094	-1.031250	0.319266	0.475229	0.548624	7.736206	4.150391	-3.753662
C:\Users\cware\Desktop\Steller20November\TagTesting20Nov2013\M9.DSG	11-1-2013	15:36:58	194903.000000	3898.060000	-0.335938	-0.246094	-1.031250	0.316514	0.477064	0.546789	6.103516	10.604858	-6.561279
C:\Users\cware\Desktop\Steller20November\TagTesting20Nov2013\M9.DSG	11-1-2013	15:36:58	194904.000000	3898.080000	-0.332031	-0.257813	-1.035156	0.314679	0.477982	0.546789	4.257202	16.387939	-9.109497
C:\Users\cware\Desktop\Steller20November\TagTesting20Nov2013\M9.DSG	11-1-2013	15:36:58	194905.000000	3898.100000	-0.316406	-0.300781	-1.042969	0.313761	0.480734	0.546789	1.632690	-1.586914	-10.162354
C:\Users\cware\Desktop\Steller20November\TagTesting20Nov2013\M9.DSG	11-1-2013	15:36:58	194906.000000	3898.120000	-0.359375	-0.308594	-1.050781	0.311927	0.481651	0.545872	-0.045776	10.253906	-7.965088
C:\Users\cware\Desktop\Steller20November\TagTesting20Nov2013\M9.DSG	11-1-2013	15:36:58	194907.000000	3898.140000	-0.324219	-0.292969	-1.042969	0.311009	0.482569	0.545872	-0.671387	-0.350952	-8.392334
C:\Users\cware\Desktop\Steller20November\TagTesting20Nov2013\M9.DSG	11-1-2013	15:36:58	194908.000000	3898.160000	-0.367188	-0.269531	-1.054688	0.311927	0.482569	0.545872	-4.470825	3.952026	-6.210327
C:\Users\cware\Desktop\Steller20November\TagTesting20Nov2013\M9.DSG	11-1-2013	15:36:58	194909.000000	3898.180000	-0.359375	-0.289063	-1.078125	0.309174	0.483486	0.545872	-3.585815	10.025024	-3.860474
C:\Users\cware\Desktop\Steller20November\TagTesting20Nov2013\M9.DSG	11-1-2013	15:36:58	194910.000000	3898.200000	-0.324219	-0.289063	-1.074219	0.310092	0.482569	0.544954	-5.416870	5.432129	-3.845215
C:\Users\cware\Desktop\Steller20November\TagTesting20Nov2013\M9.DSG	11-1-2013	15:36:58	194911.000000	3898.220000	-0.320313	-0.296875	-1.074219	0.309174	0.483486	0.546789	-7.110596	9.155273	-3.341675
C:\Users\cware\Desktop\Steller20November\TagTesting20Nov2013\M9.DSG	11-1-2013	15:36:58	194912.000000	3898.240000	-0.308594	-0.289063	-1.082031	0.305505	0.483486	0.546789	-5.081177	0.411987	-4.241943
C:\Users\cware\Desktop\Steller20November\TagTesting20Nov2013\M9.DSG	11-1-2013	15:36:58	194913.000000	3898.260000	-0.320313	-0.257813	-1.082031	0.304587	0.483486	0.547706	-5.813599	5.050659	-3.753662
C:\Users\cware\Desktop\Steller20November\TagTesting20Nov2013\M9.DSG	11-1-2013	15:36:58	194914.000000	3898.280000	-0.296875	-0.285156	-1.058594	0.303670	0.484404	0.546789	-3.692627	1.434326	-2.075195
C:\Users\cware\Desktop\Steller20November\TagTesting20Nov2013\M9.DSG	11-1-2013	15:36:58	194915.000000	3898.300000	-0.285156	-0.273438	-1.042969	0.302752	0.482569	0.546789	-5.615234	0.808716	-3.112793
C:\Users\cware\Desktop\Steller20November\TagTesting20Nov2013\M9.DSG	11-1-2013	15:36:58	194916.000000	3898.320000	-0.320313	-0.285156	-1.054688	0.300917	0.484404	0.548624	-6.607056	-2.182007	-2.365112
C:\Users\cware\Desktop\Steller20November\TagTesting20Nov2013\M9.DSG	11-1-2013	15:36:58	194917.000000	3898.340000	-0.277344	-0.292969	-1.035156	0.300917	0.482569	0.546789	-4.531860	3.509521	-2.731323
C:\Users\cware\Desktop\Steller20November\TagTesting20Nov2013\M9.DSG	11-1-2013	15:36:58	194918.000000	3898.360000	-0.316406	-0.281250	-1.089844	0.300917	0.483486	0.546789	-8.499146	-6.637573	-5.004883
C:\Users\cware\Desktop\Steller20November\TagTesting20Nov2013\M9.DSG	11-1-2013	15:36:58	194919.000000	3898.380000	-0.300781	-0.289063	-1.058594	0.300000	0.484404	0.546789	-5.172729	4.531860	-3.372192
C:\Users\cware\Desktop\Steller20November\TagTesting20Nov2013\M9.DSG	11-1-2013	15:36:58	194920.000000	3898.400000	-0.335938	-0.281250	-1.074219	0.299083	0.484404	0.546789	-2.502441	-4.135132	-6.927490
C:\Users\cware\Desktop\Steller20November\TagTesting20Nov2013\M9.DSG	11-1-2013	15:36:58	194921.000000	3898.420000	-0.300781	-0.273438	-1.054688	0.298165	0.484404	0.547706	-2.578735	1.037598	-5.737305
C:\Users\cware\Desktop\Steller20November\TagTesting20Nov2013\M9.DSG	11-1-2013	15:36:58	194922.000000	3898.440000	-0.308594	-0.300781	-1.039063	0.300000	0.483486	0.546789	-3.082275	0.244141	-4.394531
C:\Users\cware\Desktop\Steller20November\TagTesting20Nov2013\M9.DSG	11-1-2013	15:36:58	194923.000000	3898.460000	-0.312500	-0.300781	-1.058594	0.298165	0.485321	0.546789	-3.997803	1.937866	-4.882813
C:\Users\cware\Desktop\Steller20November\TagTesting20Nov2013\M9.DSG	11-1-2013	15:36:58	194924.000000	3898.480000	-0.312500	-0.296875	-1.070313	0.299083	0.485321	0.546789	-5.996704	2.227783	-4.486084
C:\Users\cware\Desktop\Steller20November\TagTesting20Nov2013\M9.DSG	11-1-2013	15:36:58	194925.000000	3898.500000	-0.312500	-0.292969	-1.070313	0.298165	0.485321	0.546789	-6.042480	1.159668	-4.028320
C:\Users\cware\Desktop\Steller20November\TagTesting20Nov2013\M9.DSG	11-1-2013	15:36:58	194926.000000	3898.520000	-0.328125	-0.292969	-1.058594	0.298165	0.485321	0.547706	-6.378174	3.112793	-4.714966
C:\Users\cware\Desktop\Steller20November\TagTesting20Nov2013\M9.DSG	11-1-2013	15:36:58	194927.000000	3898.540000	-0.316406	-0.308594	-1.078125	0.297248	0.484404	0.546789	-7.186890	1.174927	-3.784180
C:\Users\cware\Desktop\Steller20November\TagTesting20Nov2013\M9.DSG	11-1-2013	15:36:58	194928.000000	3898.560000	-0.296875	-0.316406	-1.039063	0.297248	0.485321	0.546789	-7.400513	-0.686646	-3.738403
C:\Users\cware\Desktop\Steller20November\TagTesting20Nov2013\M9.DSG	11-1-2013	15:36:58	194929.000000	3898.580000	-0.296875	-0.316406	-1.039063	0.297248	0.486239	0.546789	-9.094238	8.193970	-1.022339
C:\Users\cware\Desktop\Steller20November\TagTesting20Nov2013\M9.DSG	11-1-2013	15:36:58	194930.000000	3898.600000	-0.296875	-0.308594	-1.058594	0.294495	0.483486	0.549541	-8.132935	-3.295898	-1.998901
C:\Users\cware\Desktop\Steller20November\TagTesting20Nov2013\M9.DSG	11-1-2013	15:36:58	194931.000000	3898.620000	-0.300781	-0.292969	-1.054688	0.294495	0.484404	0.548624	-8.529663	-2.014160	-2.441406
C:\Users\cware\Desktop\Steller20November\TagTesting20Nov2013\M9.DSG	11-1-2013	15:36:58	194932.000000	3898.640000	-0.308594	-0.289063	-1.082031	0.294495	0.484404	0.546789	-7.553101	0.488281	-2.838135
C:\Users\cware\Desktop\Steller20November\TagTesting20Nov2013\M9.DSG	11-1-2013	15:36:58	194933.000000	3898.660000	-0.289063	-0.308594	-1.058594	0.293578	0.483486	0.549541	-9.231567	-2.593994	-2.197266
C:\Users\cware\Desktop\Steller20November\TagTesting20Nov2013\M9.DSG	11-1-2013	15:36:58	194934.000000	3898.680000	-0.300781	-0.292969	-1.074219	0.292661	0.482569	0.548624	-8.209229	5.157471	-0.823975
C:\Users\cware\Desktop\Steller20November\TagTesting20Nov2013\M9.DSG	11-1-2013	15:36:58	194935.000000	3898.700000	-0.292969	-0.292969	-1.082031	0.291743	0.483486	0.550459	-9.506226	3.646851	-1.373291
C:\Users\cware\Desktop\Steller20November\TagTesting20Nov2013\M9.DSG	11-1-2013	15:36:58	194936.000000	3898.720000	-0.281250	-0.269531	-1.070313	0.290826	0.481651	0.550459	-8.544922	-8.316040	-2.792358
C:\Users\cware\Desktop\Steller20November\TagTesting20Nov2013\M9.DSG	11-1-2013	15:36:58	194937.000000	3898.740000	-0.316406	-0.269531	-1.101563	0.292661	0.481651	0.549541	-8.804321	3.784180	-2.075195
C:\Users\cware\Desktop\Steller20November\TagTesting20Nov2013\M9.DSG	11-1-2013	15:36:58	194938.000000	3898.760000	-0.273438	-0.281250	-1.046875	0.289908	0.481651	0.552294	-11.291504	0.274658	-2.136230
C:\Users\cware\Desktop\Steller20November\TagTesting20Nov2013\M9.DSG	11-1-2013	15:36:58	194939.000000	3898.780000	-0.277344	-0.289063	-1.085938	0.290826	0.479817	0.551376	-9.445190	1.937866	-1.724243
C:\Users\cware\Desktop\Steller20November\TagTesting20Nov2013\M9.DSG	11-1-2013	15:36:58	194940.000000	3898.800000	-0.269531	-0.292969	-1.078125	0.288991	0.478899	0.552294	-10.040283	-5.172729	-3.265381
C:\Users\cware\Desktop\Steller20November\TagTesting20Nov2013\M9.DSG	11-1-2013	15:36:58	194941.000000	3898.820000	-0.296875	-0.289063	-1.078125	0.288991	0.477982	0.552294	-11.856079	1.113892	-2.304077
C:\Users\cware\Desktop\Steller20November\TagTesting20Nov2013\M9.DSG	11-1-2013	15:36:58	194942.000000	3898.840000	-0.289063	-0.292969	-1.074219	0.288073	0.477982	0.553211	-10.513306	6.698608	-1.480103
C:\Users\cware\Desktop\Steller20November\TagTesting20Nov2013\M9.DSG	11-1-2013	15:36:58	194943.000000	3898.860000	-0.269531	-0.265625	-1.066406	0.287156	0.476147	0.553211	-11.581421	-4.699707	-2.441406
C:\Users\cware\Desktop\Steller20November\TagTesting20Nov2013\M9.DSG	11-1-2013	15:36:58	194944.000000	3898.880000	-0.296875	-0.285156	-1.082031	0.288073	0.476147	0.555046	-10.406494	-0.320435	-1.312256
C:\Users\cware\Desktop\Steller20November\TagTesting20Nov2013\M9.DSG	11-1-2013	15:36:58	194945.000000	3898.900000	-0.285156	-0.273438	-1.085938	0.286239	0.476147	0.554128	-10.421753	1.068115	-1.144409
C:\Users\cware\Desktop\Steller20November\TagTesting20Nov2013\M9.DSG	11-1-2013	15:36:58	194946.000000	3898.920000	-0.281250	-0.265625	-1.078125	0.286239	0.475229	0.555046	-10.131836	-6.088257	-3.295898
C:\Users\cware\Desktop\Steller20November\TagTesting20Nov2013\M9.DSG	11-1-2013	15:36:58	194947.000000	3898.940000	-0.308594	-0.289063	-1.070313	0.285321	0.473394	0.555963	-10.147095	1.785278	-2.075195
C:\Users\cware\Desktop\Steller20November\TagTesting20Nov2013\M9.DSG	11-1-2013	15:36:58	194948.000000	3898.960000	-0.289063	-0.273438	-1.105469	0.285321	0.472477	0.557798	-11.962891	4.562378	-1.693726
C:\Users\cware\Desktop\Steller20November\TagTesting20Nov2013\M9.DSG	11-1-2013	15:36:58	194949.000000	3898.980000	-0.281250	-0.269531	-1.089844	0.285321	0.472477	0.556881	-11.611938	-4.653931	-2.746582
C:\Users\cware\Desktop\Steller20November\TagTesting20Nov2013\M9.DSG	11-1-2013	15:36:58	194950.000000	3899.000000	-0.285156	-0.304688	-1.058594	0.285321	0.471560	0.557798	-14.999390	0.091553	-2.273560
C:\Users\cware\Desktop\Steller20November\TagTesting20Nov2013\M9.DSG	11-1-2013	15:36:58	194951.000000	3899.020000	-0.292969	-0.261719	-1.113281	0.284404	0.469725	0.558716	-14.419556	5.126953	-2.120972
C:\Users\cware\Desktop\Steller20November\TagTesting20Nov2013\M9.DSG	11-1-2013	15:36:58	194952.000000	3899.040000	-0.285156	-0.257813	-1.113281	0.283486	0.468807	0.559633	-13.320923	-2.853394	-3.601074
C:\Users\cware\Desktop\Steller20November\TagTesting20Nov2013\M9.DSG	11-1-2013	15:36:58	194953.000000	3899.060000	-0.285156	-0.261719	-1.070313	0.282569	0.467890	0.560550	-14.022827	3.570557	-1.739502
C:\Users\cware\Desktop\Steller20November\TagTesting20Nov2013\M9.DSG	11-1-2013	15:36:58	194954.000000	3899.080000	-0.253906	-0.250000	-1.085938	0.282569	0.466055	0.555963	-11.734009	-0.305176	-2.746582
C:\Users\cware\Desktop\Steller20November\TagTesting20Nov2013\M9.DSG	11-1-2013	15:36:58	194955.000000	3899.100000	-0.253906	-0.250000	-1.085938	0.281651	0.464220	0.561468	-11.795044	4.837036	-2.960205
C:\Users\cware\Desktop\Steller20November\TagTesting20Nov2013\M9.DSG	11-1-2013	15:36:58	194956.000000	3899.120000	-0.234375	-0.250000	-1.066406	0.280734	0.464220	0.564220	-9.521484	-4.684448	-5.157471
C:\Users\cware\Desktop\Steller20November\TagTesting20Nov2013\M9.DSG	11-1-2013	15:36:58	194957.000000	3899.140000	-0.269531	-0.234375	-1.082031	0.281651	0.463303	0.564220	-8.285522	5.081177	-4.364014
C:\Users\cware\Desktop\Steller20November\TagTesting20Nov2013\M9.DSG	11-1-2013	15:36:58	194958.000000	3899.160000	-0.269531	-0.226563	-1.070313	0.279817	0.462385	0.562385	-8.087158	0.900269	-5.783081
C:\Users\cware\Desktop\Steller20November\TagTesting20Nov2013\M9.DSG	11-1-2013	15:36:58	194959.000000	3899.180000	-0.234375	-0.246094	-1.050781	0.279817	0.462385	0.564220	-8.056641	-7.659912	-8.102417
C:\Users\cware\Desktop\Steller20November\TagTesting20Nov2013\M9.DSG	11-1-2013	15:36:58	194960.000000	3899.200000	-0.265625	-0.230469	-1.078125	0.281651	0.461468	0.565138	-6.912231	-1.235962	-6.820679
C:\Users\cware\Desktop\Steller20November\TagTesting20Nov2013\M9.DSG	11-1-2013	15:36:58	194961.000000	3899.220000	-0.261719	-0.246094	-1.078125	0.280734	0.462385	0.564220	-8.682251	-3.692627	-7.705688
C:\Users\cware\Desktop\Steller20November\TagTesting20Nov2013\M9.DSG	11-1-2013	15:36:58	194962.000000	3899.240000	-0.292969	-0.246094	-1.089844	0.280734	0.461468	0.564220	-9.750366	0.335693	-7.553101
C:\Users\cware\Desktop\Steller20November\TagTesting20Nov2013\M9.DSG	11-1-2013	15:36:58	194963.000000	3899.260000	-0.281250	-0.250000	-1.089844	0.280734	0.460550	0.564220	-9.414673	-1.724243	-7.492065
C:\Users\cware\Desktop\Steller20November\TagTesting20Nov2013\M9.DSG	11-1-2013	15:36:58	194964.000000	3899.280000	-0.265625	-0.261719	-1.097656	0.281651	0.459633	0.564220	-9.262085	-7.827759	-6.591797
C:\Users\cware\Desktop\Steller20November\TagTesting20Nov2013\M9.DSG	11-1-2013	15:36:58	194965.000000	3899.300000	-0.289063	-0.246094	-1.070313	0.282569	0.458716	0.564220	-10.803223	-0.152588	-4.608154
C:\Users\cware\Desktop\Steller20November\TagTesting20Nov2013\M9.DSG	11-1-2013	15:36:58	194966.000000	3899.320000	-0.273438	-0.261719	-1.074219	0.281651	0.455963	0.566972	-11.764526	-1.312256	-3.631592
C:\Users\cware\Desktop\Steller20November\TagTesting20Nov2013\M9.DSG	11-1-2013	15:36:58	194967.000000	3899.340000	-0.253906	-0.253906	-1.097656	0.281651	0.457798	0.566972	-11.978149	-8.255005	-3.219604
C:\Users\cware\Desktop\Steller20November\TagTesting20Nov2013\M9.DSG	11-1-2013	15:36:58	194968.000000	3899.360000	-0.296875	-0.230469	-1.085938	0.280734	0.455046	0.566972	-12.496948	4.257202	-1.663208
C:\Users\cware\Desktop\Steller20November\TagTesting20Nov2013\M9.DSG	11-1-2013	15:36:58	194969.000000	3899.380000	-0.253906	-0.226563	-1.082031	0.281651	0.455046	0.568807	-11.047363	-5.950928	-3.021240
C:\Users\cware\Desktop\Steller20November\TagTesting20Nov2013\M9.DSG	11-1-2013	15:36:58	194970.000000	3899.400000	-0.277344	-0.234375	-1.093750	0.280734	0.454128	0.568807	-12.878418	2.716064	-2.349854
C:\Users\cware\Desktop\Steller20November\TagTesting20Nov2013\M9.DSG	11-1-2013	15:36:58	194971.000000	3899.420000	-0.277344	-0.226563	-1.058594	0.280734	0.452294	0.569725	-11.520386	-5.447388	-2.166748
C:\Users\cware\Desktop\Steller20November\TagTesting20Nov2013\M9.DSG	11-1-2013	15:36:58	194972.000000	3899.440000	-0.269531	-0.222656	-1.093750	0.281651	0.450459	0.569725	-10.299683	-2.380371	-2.014160
C:\Users\cware\Desktop\Steller20November\TagTesting20Nov2013\M9.DSG	11-1-2013	15:36:58	194973.000000	3899.460000	-0.281250	-0.230469	-1.085938	0.281651	0.450459	0.570642	-13.092041	-4.852295	-1.815796
C:\Users\cware\Desktop\Steller20November\TagTesting20Nov2013\M9.DSG	11-1-2013	15:36:58	194974.000000	3899.480000	-0.265625	-0.222656	-1.078125	0.281651	0.450459	0.569725	-10.894775	0.106812	-0.976563
C:\Users\cware\Desktop\Steller20November\TagTesting20Nov2013\M9.DSG	11-1-2013	15:36:58	194975.000000	3899.500000	-0.265625	-0.226563	-1.078125	0.281651	0.448624	0.571560	-10.559082	-2.456665	-1.922607
C:\Users\cware\Desktop\Steller20November\TagTesting20Nov2013\M9.DSG	11-1-2013	15:36:58	194976.000000	3899.520000	-0.265625	-0.238281	-1.093750	0.281651	0.448624	0.572477	-10.650635	-2.395630	-1.266479
C:\Users\cware\Desktop\Steller20November\TagTesting20Nov2013\M9.DSG	11-1-2013	15:36:58	194977.000000	3899.540000	-0.265625	-0.230469	-1.074219	0.280734	0.448624	0.572477	-8.117676	-4.150391	-2.532959
C:\Users\cware\Desktop\Steller20November\TagTesting20Nov2013\M9.DSG	11-1-2013	15:36:58	194978.000000	3899.560000	-0.265625	-0.234375	-1.074219	0.281651	0.446789	0.572477	-9.674072	-2.868652	-2.136230
C:\Users\cware\Desktop\Steller20November\TagTesting20Nov2013\M9.DSG	11-1-2013	15:36:58	194979.000000	3899.580000	-0.265625	-0.226563	-1.074219	0.282569	0.445872	0.572477	-10.803223	-6.835938	-2.120972
C:\Users\cware\Desktop\Steller20November\TagTesting20Nov2013\M9.DSG	11-1-2013	15:36:58	194980.000000	3899.600000	-0.277344	-0.226563	-1.078125	0.280734	0.445872	0.572477	-9.887695	-1.739502	-2.166748
C:\Users\cware\Desktop\Steller20November\TagTesting20Nov2013\M9.DSG	11-1-2013	15:36:58	194981.000000	3899.620000	-0.277344	-0.230469	-1.085938	0.281651	0.444954	0.573394	-10.879517	-2.395630	-2.136230
C:\Users\cware\Desktop\Steller20November\TagTesting20Nov2013\M9.DSG	11-1-2013	15:36:58	194982.000000	3899.640000	-0.261719	-0.222656	-1.101563	0.280734	0.444954	0.574312	-9.963989	-4.684448	-2.944946
C:\Users\cware\Desktop\Steller20November\TagTesting20Nov2013\M9.DSG	11-1-2013	15:36:58	194983.000000	3899.660000	-0.257813	-0.214844	-1.070313	0.282569	0.443119	0.573394	-7.232666	-8.331299	-4.730225
C:\Users\cware\Desktop\Steller20November\TagTesting20Nov2013\M9.DSG	11-1-2013	15:36:58	194984.000000	3899.680000	-0.304688	-0.214844	-1.101563	0.281651	0.443119	0.575229	-6.790161	-0.488281	-3.173828
C:\Users\cware\Desktop\Steller20November\TagTesting20Nov2013\M9.DSG	11-1-2013	15:36:58	194985.000000	3899.700000	-0.269531	-0.226563	-1.070313	0.281651	0.441284	0.575229	-9.170532	0.411987	-3.295898
C:\Users\cware\Desktop\Steller20November\TagTesting20Nov2013\M9.DSG	11-1-2013	15:36:58	194986.000000	3899.720000	-0.269531	-0.214844	-1.093750	0.281651	0.443119	0.574312	-6.881714	-7.507324	-3.952026
C:\Users\cware\Desktop\Steller20November\TagTesting20Nov2013\M9.DSG	11-1-2013	15:36:58	194987.000000	3899.740000	-0.308594	-0.222656	-1.105469	0.282569	0.443119	0.575229	-8.911133	-0.457764	-2.990723
C:\Users\cware\Desktop\Steller20November\TagTesting20Nov2013\M9.DSG	11-1-2013	15:36:58	194988.000000	3899.760000	-0.281250	-0.234375	-1.078125	0.282569	0.442202	0.575229	-8.605957	-2.059937	-3.906250
C:\Users\cware\Desktop\Steller20November\TagTesting20Nov2013\M9.DSG	11-1-2013	15:36:58	194989.000000	3899.780000	-0.273438	-0.203125	-1.074219	0.283486	0.440367	0.575229	-8.941650	-5.096436	-4.821777
C:\Users\cware\Desktop\Steller20November\TagTesting20Nov2013\M9.DSG	11-1-2013	15:36:58	194990.000000	3899.800000	-0.277344	-0.207031	-1.085938	0.282569	0.441284	0.575229	-8.728027	0.091553	-4.013062
C:\Users\cware\Desktop\Steller20November\TagTesting20Nov2013\M9.DSG	11-1-2013	15:36:58	194991.000000	3899.820000	-0.265625	-0.218750	-1.085938	0.282569	0.441284	0.576147	-8.560181	-6.530762	-4.684448
C:\Users\cware\Desktop\Steller20November\TagTesting20Nov2013\M9.DSG	11-1-2013	15:36:58	194992.000000	3899.840000	-0.285156	-0.210938	-1.078125	0.283486	0.439450	0.576147	-8.453369	-0.656128	-3.448486
C:\Users\cware\Desktop\Steller20November\TagTesting20Nov2013\M9.DSG	11-1-2013	15:36:58	194993.000000	3899.860000	-0.273438	-0.199219	-1.085938	0.283486	0.439450	0.577064	-10.681152	-4.547119	-3.265381
C:\Users\cware\Desktop\Steller20November\TagTesting20Nov2013\M9.DSG	11-1-2013	15:36:58	194994.000000	3899.880000	-0.277344	-0.210938	-1.089844	0.283486	0.438532	0.576147	-9.796143	3.158569	-2.868652
C:\Users\cware\Desktop\Steller20November\TagTesting20Nov2013\M9.DSG	11-1-2013	15:36:58	194995.000000	3899.900000	-0.253906	-0.199219	-1.085938	0.283486	0.437615	0.577064	-10.787964	-6.408691	-4.501343
C:\Users\cware\Desktop\Steller20November\TagTesting20Nov2013\M9.DSG	11-1-2013	15:36:58	194996.000000	3899.920000	-0.281250	-0.203125	-1.085938	0.283486	0.437615	0.577982	-8.544922	-2.334595	-4.348755
C:\Users\cware\Desktop\Steller20November\TagTesting20Nov2013\M9.DSG	11-1-2013	15:36:58	194997.000000	3899.940000	-0.277344	-0.199219	-1.070313	0.283486	0.437615	0.577064	-7.995605	-1.937866	-3.829956
C:\Users\cware\Desktop\Steller20November\TagTesting20Nov2013\M9.DSG	11-1-2013	15:36:58	194998.000000	3899.960000	-0.285156	-0.199219	-1.078125	0.284404	0.436697	0.577064	-7.980347	-3.219604	-3.921509
C:\Users\cware\Desktop\Steller20November\TagTesting20Nov2013\M9.DSG	11-1-2013	15:36:58	194999.000000	3899.980000	-0.285156	-0.195313	-1.078125	0.285321	0.434862	0.577982	-7.110596	-3.433228	-4.776001
C:\Users\cware\Desktop\Steller20November\TagTesting20Nov2013\M9.DSG	11-1-2013	15:36:58	195000.000000	3900.000000	-0.292969	-0.199219	-1.074219	0.284404	0.436697	0.579817	-6.469727	-8.529663	-5.966187
C:\Users\cware\Desktop\Steller20November\TagTesting20Nov2013\M9.DSG	11-1-2013	15:36:58	195001.000000	3900.020000	-0.277344	-0.187500	-1.093750	0.285321	0.435780	0.577064	-5.874634	-2.059937	-5.767822
C:\Users\cware\Desktop\Steller20November\TagTesting20Nov2013\M9.DSG	11-1-2013	15:36:58	195002.000000	3900.040000	-0.289063	-0.210938	-1.089844	0.286239	0.434862	0.577064	-6.683350	-6.439209	-6.683350
C:\Users\cware\Desktop\Steller20November\TagTesting20Nov2013\M9.DSG	11-1-2013	15:36:58	195003.000000	3900.060000	-0.300781	-0.207031	-1.093750	0.286239	0.434862	0.577982	-8.163452	-1.052856	-7.049561
C:\Users\cware\Desktop\Steller20November\TagTesting20Nov2013\M9.DSG	11-1-2013	15:36:58	195004.000000	3900.080000	-0.300781	-0.191406	-1.105469	0.287156	0.434862	0.577064	-8.087158	-2.227783	-7.476807
C:\Users\cware\Desktop\Steller20November\TagTesting20Nov2013\M9.DSG	11-1-2013	15:36:58	195005.000000	3900.100000	-0.296875	-0.191406	-1.097656	0.288991	0.434862	0.577982	-8.163452	-0.244141	-6.591797
C:\Users\cware\Desktop\Steller20November\TagTesting20Nov2013\M9.DSG	11-1-2013	15:36:58	195006.000000	3900.120000	-0.304688	-0.171875	-1.105469	0.287156	0.433945	0.577982	-9.368896	1.586914	-5.737305
C:\Users\cware\Desktop\Steller20November\TagTesting20Nov2013\M9.DSG	11-1-2013	15:36:58	195007.000000	3900.140000	-0.285156	-0.171875	-1.097656	0.287156	0.433028	0.577982	-10.757446	-1.495361	-5.767822
C:\Users\cware\Desktop\Steller20November\TagTesting20Nov2013\M9.DSG	11-1-2013	15:36:58	195008.000000	3900.160000	-0.273438	-0.175781	-1.109375	0.286239	0.432110	0.579817	-12.619019	-1.754761	-5.859375
C:\Users\cware\Desktop\Steller20November\TagTesting20Nov2013\M9.DSG	11-1-2013	15:36:58	195009.000000	3900.180000	-0.273438	-0.175781	-1.109375	0.286239	0.430275	0.579817	-13.015747	2.578735	-6.057739
C:\Users\cware\Desktop\Steller20November\TagTesting20Nov2013\M9.DSG	11-1-2013	15:36:58	195010.000000	3900.200000	-0.300781	-0.160156	-1.125000	0.286239	0.431193	0.580734	-12.298584	2.456665	-6.042480
C:\Users\cware\Desktop\Steller20November\TagTesting20Nov2013\M9.DSG	11-1-2013	15:36:58	195011.000000	3900.220000	-0.285156	-0.167969	-1.105469	0.285321	0.427523	0.580734	-13.702393	-0.656128	-7.354736
C:\Users\cware\Desktop\Steller20November\TagTesting20Nov2013\M9.DSG	11-1-2013	15:36:58	195012.000000	3900.240000	-0.289063	-0.160156	-1.125000	0.286239	0.426606	0.581651	-13.610840	6.271362	-6.484985
C:\Users\cware\Desktop\Steller20November\TagTesting20Nov2013\M9.DSG	11-1-2013	15:36:58	195013.000000	3900.260000	-0.289063	-0.160156	-1.125000	0.283486	0.423853	0.582569	-13.351440	6.805420	-6.576538
C:\Users\cware\Desktop\Steller20November\TagTesting20Nov2013\M9.DSG	11-1-2013	15:36:58	195014.000000	3900.280000	-0.281250	-0.156250	-1.121094	0.282569	0.423853	0.583486	-12.649536	7.369995	-7.171631
C:\Users\cware\Desktop\Steller20November\TagTesting20Nov2013\M9.DSG	11-1-2013	15:36:58	195015.000000	3900.300000	-0.273438	-0.167969	-1.125000	0.282569	0.422018	0.585321	-12.512207	4.150391	-7.522583
C:\Users\cware\Desktop\Steller20November\TagTesting20Nov2013\M9.DSG	11-1-2013	15:36:58	195016.000000	3900.320000	-0.269531	-0.164063	-1.117188	0.282569	0.421101	0.584404	-12.023926	5.172729	-6.530762
C:\Users\cware\Desktop\Steller20November\TagTesting20Nov2013\M9.DSG	11-1-2013	15:36:58	195017.000000	3900.340000	-0.273438	-0.164063	-1.136719	0.279817	0.419266	0.585321	-12.191772	8.468628	-5.538940
C:\Users\cware\Desktop\Steller20November\TagTesting20Nov2013\M9.DSG	11-1-2013	15:36:58	195018.000000	3900.360000	-0.261719	-0.171875	-1.117188	0.277982	0.418349	0.585321	-12.329102	8.346558	-4.913330
C:\Users\cware\Desktop\Steller20November\TagTesting20Nov2013\M9.DSG	11-1-2013	15:36:58	195019.000000	3900.380000	-0.269531	-0.160156	-1.125000	0.276147	0.416514	0.587156	-13.565063	10.452271	-3.585815
C:\Users\cware\Desktop\Steller20November\TagTesting20Nov2013\M9.DSG	11-1-2013	15:36:58	195020.000000	3900.400000	-0.257813	-0.175781	-1.085938	0.274312	0.411927	0.590826	-11.642456	8.270264	-3.509521
C:\Users\cware\Desktop\Steller20November\TagTesting20Nov2013\M9.DSG	11-1-2013	15:36:58	195021.000000	3900.420000	-0.242188	-0.160156	-1.117188	0.273394	0.414679	0.589908	-11.367798	5.203247	-4.074097
C:\Users\cware\Desktop\Steller20November\TagTesting20Nov2013\M9.DSG	11-1-2013	15:36:58	195022.000000	3900.440000	-0.238281	-0.164063	-1.113281	0.271560	0.411927	0.589908	-11.505127	6.851196	-3.219604
C:\Users\cware\Desktop\Steller20November\TagTesting20Nov2013\M9.DSG	11-1-2013	15:36:58	195023.000000	3900.460000	-0.226563	-0.175781	-1.101563	0.270642	0.412844	0.589908	-12.145996	0.503540	-3.570557
C:\Users\cware\Desktop\Steller20November\TagTesting20Nov2013\M9.DSG	11-1-2013	15:36:58	195024.000000	3900.480000	-0.253906	-0.175781	-1.128906	0.269725	0.411009	0.591743	-11.245728	4.058838	-2.044678
C:\Users\cware\Desktop\Steller20November\TagTesting20Nov2013\M9.DSG	11-1-2013	15:36:58	195025.000000	3900.500000	-0.226563	-0.160156	-1.109375	0.268807	0.410092	0.590826	-12.451172	4.821777	-2.075195
C:\Users\cware\Desktop\Steller20November\TagTesting20Nov2013\M9.DSG	11-1-2013	15:36:58	195026.000000	3900.520000	-0.230469	-0.148438	-1.117188	0.266972	0.409174	0.593578	-11.505127	-0.381470	-2.502441
C:\Users\cware\Desktop\Steller20November\TagTesting20Nov2013\M9.DSG	11-1-2013	15:36:58	195027.000000	3900.540000	-0.242188	-0.152344	-1.117188	0.266972	0.408257	0.592661	-12.268066	1.281738	-2.120972
C:\Users\cware\Desktop\Steller20November\TagTesting20Nov2013\M9.DSG	11-1-2013	15:36:58	195028.000000	3900.560000	-0.230469	-0.164063	-1.109375	0.266055	0.406422	0.592661	-12.420654	3.036499	-2.700806
C:\Users\cware\Desktop\Steller20November\TagTesting20Nov2013\M9.DSG	11-1-2013	15:36:58	195029.000000	3900.580000	-0.246094	-0.156250	-1.132813	0.265138	0.404587	0.593578	-12.741089	-0.061035	-2.548218
C:\Users\cware\Desktop\Steller20November\TagTesting20Nov2013\M9.DSG	11-1-2013	15:36:58	195030.000000	3900.600000	-0.222656	-0.152344	-1.097656	0.265138	0.403670	0.595413	-12.237549	3.753662	-2.471924
C:\Users\cware\Desktop\Steller20November\TagTesting20Nov2013\M9.DSG	11-1-2013	15:36:58	195031.000000	3900.620000	-0.257813	-0.140625	-1.132813	0.265138	0.402752	0.595413	-12.100220	0.228882	-2.838135
C:\Users\cware\Desktop\Steller20November\TagTesting20Nov2013\M9.DSG	11-1-2013	15:36:58	195032.000000	3900.640000	-0.238281	-0.140625	-1.132813	0.262385	0.400917	0.596330	-12.268066	0.686646	-1.083374
C:\Users\cware\Desktop\Steller20November\TagTesting20Nov2013\M9.DSG	11-1-2013	15:36:58	195033.000000	3900.660000	-0.222656	-0.144531	-1.109375	0.263303	0.400000	0.597248	-12.176514	2.670288	-0.564575
C:\Users\cware\Desktop\Steller20November\TagTesting20Nov2013\M9.DSG	11-1-2013	15:36:58	195034.000000	3900.680000	-0.230469	-0.121094	-1.117188	0.261468	0.399083	0.596330	-12.145996	1.770020	-0.564575
C:\Users\cware\Desktop\Steller20November\TagTesting20Nov2013\M9.DSG	11-1-2013	15:36:58	195035.000000	3900.700000	-0.230469	-0.121094	-1.117188	0.260550	0.399083	0.597248	-11.871338	-1.403809	-1.998901
C:\Users\cware\Desktop\Steller20November\TagTesting20Nov2013\M9.DSG	11-1-2013	15:36:58	195036.000000	3900.720000	-0.230469	-0.132813	-1.117188	0.259633	0.397248	0.597248	-11.749268	2.410889	-2.044678
C:\Users\cware\Desktop\Steller20November\TagTesting20Nov2013\M9.DSG	11-1-2013	15:36:58	195037.000000	3900.740000	-0.234375	-0.136719	-1.125000	0.257798	0.395413	0.598165	-12.191772	2.212524	-2.838135
C:\Users\cware\Desktop\Steller20November\TagTesting20Nov2013\M9.DSG	11-1-2013	15:36:58	195038.000000	3900.760000	-0.234375	-0.132813	-1.125000	0.257798	0.393578	0.599083	-11.383057	0.396729	-2.883911
C:\Users\cware\Desktop\Steller20November\TagTesting20Nov2013\M9.DSG	11-1-2013	15:36:58	195039.000000	3900.780000	-0.230469	-0.128906	-1.109375	0.259633	0.393578	0.599083	-11.093140	2.212524	-1.892090
C:\Users\cware\Desktop\Steller20November\TagTesting20Nov2013\M9.DSG	11-1-2013	15:36:58	195040.000000	3900.800000	-0.230469	-0.125000	-1.109375	0.256881	0.391743	0.600917	-12.039185	1.892090	-0.946045
C:\Users\cware\Desktop\Steller20November\TagTesting20Nov2013\M9.DSG	11-1-2013	15:36:58	195041.000000	3900.820000	-0.210938	-0.117188	-1.117188	0.256881	0.391743	0.601835	-12.557983	-2.670288	-1.800537
C:\Users\cware\Desktop\Steller20November\TagTesting20Nov2013\M9.DSG	11-1-2013	15:36:58	195042.000000	3900.840000	-0.234375	-0.125000	-1.121094	0.256881	0.389908	0.600917	-12.374878	-0.656128	-1.937866
C:\Users\cware\Desktop\Steller20November\TagTesting20Nov2013\M9.DSG	11-1-2013	15:36:58	195043.000000	3900.860000	-0.222656	-0.113281	-1.136719	0.256881	0.388073	0.601835	-12.741089	-1.953125	-2.243042
C:\Users\cware\Desktop\Steller20November\TagTesting20Nov2013\M9.DSG	11-1-2013	15:36:58	195044.000000	3900.880000	-0.222656	-0.117188	-1.125000	0.256881	0.386239	0.601835	-12.741089	2.044678	-2.227783
C:\Users\cware\Desktop\Steller20November\TagTesting20Nov2013\M9.DSG	11-1-2013	15:36:58	195045.000000	3900.900000	-0.214844	-0.109375	-1.113281	0.255046	0.386239	0.603670	-12.222290	-3.234863	-3.005981
C:\Users\cware\Desktop\Steller20November\TagTesting20Nov2013\M9.DSG	11-1-2013	15:36:58	195046.000000	3900.920000	-0.226563	-0.125000	-1.093750	0.255963	0.386239	0.603670	-11.825562	-2.731323	-1.846313
C:\Users\cware\Desktop\Steller20November\TagTesting20Nov2013\M9.DSG	11-1-2013	15:36:58	195047.000000	3900.940000	-0.238281	-0.105469	-1.128906	0.255963	0.383486	0.603670	-11.611938	-0.976563	-0.747681
C:\Users\cware\Desktop\Steller20November\TagTesting20Nov2013\M9.DSG	11-1-2013	15:36:58	195048.000000	3900.960000	-0.207031	-0.105469	-1.132813	0.254128	0.380734	0.604587	-11.459351	-2.838135	-1.464844
C:\Users\cware\Desktop\Steller20November\TagTesting20Nov2013\M9.DSG	11-1-2013	15:36:58	195049.000000	3900.980000	-0.226563	-0.101563	-1.113281	0.255046	0.382569	0.604587	-10.681152	0.595093	-0.411987
C:\Users\cware\Desktop\Steller20November\TagTesting20Nov2013\M9.DSG	11-1-2013	15:36:58	195050.000000	3901.000000	-0.218750	-0.097656	-1.125000	0.255963	0.379817	0.605505	-11.627197	2.334595	-0.671387
C:\Users\cware\Desktop\Steller20November\TagTesting20Nov2013\M9.DSG	11-1-2013	15:36:58	195051.000000	3901.020000	-0.210938	-0.101563	-1.109375	0.254128	0.379817	0.606422	-11.184692	-6.912231	-1.617432
C:\Users\cware\Desktop\Steller20November\TagTesting20Nov2013\M9.DSG	11-1-2013	15:36:58	195052.000000	3901.040000	-0.234375	-0.117188	-1.128906	0.255046	0.378899	0.604587	-11.291504	-4.135132	-0.427246
C:\Users\cware\Desktop\Steller20November\TagTesting20Nov2013\M9.DSG	11-1-2013	15:36:58	195053.000000	3901.060000	-0.218750	-0.117188	-1.113281	0.255046	0.377982	0.606422	-11.764526	-1.831055	-0.640869
C:\Users\cware\Desktop\Steller20November\TagTesting20Nov2013\M9.DSG	11-1-2013	15:36:58	195054.000000	3901.080000	-0.226563	-0.089844	-1.125000	0.255046	0.376147	0.606422	-10.147095	-5.584717	-0.839233
C:\Users\cware\Desktop\Steller20November\TagTesting20Nov2013\M9.DSG	11-1-2013	15:36:58	195055.000000	3901.100000	-0.222656	-0.101563	-1.105469	0.255963	0.376147	0.606422	-10.513306	-5.676270	-0.762939
C:\Users\cware\Desktop\Steller20November\TagTesting20Nov2013\M9.DSG	11-1-2013	15:36:58	195056.000000	3901.120000	-0.214844	-0.097656	-1.097656	0.255963	0.375229	0.606422	-9.643555	-4.074097	-0.076294
C:\Users\cware\Desktop\Steller20November\TagTesting20Nov2013\M9.DSG	11-1-2013	15:36:58	195057.000000	3901.140000	-0.226563	-0.089844	-1.105469	0.255046	0.373394	0.607339	-10.986328	-1.281738	0.717163
C:\Users\cware\Desktop\Steller20November\TagTesting20Nov2013\M9.DSG	11-1-2013	15:36:58	195058.000000	3901.160000	-0.214844	-0.082031	-1.101563	0.255046	0.373394	0.608257	-10.864258	-5.691528	-0.259399
C:\Users\cware\Desktop\Steller20November\TagTesting20Nov2013\M9.DSG	11-1-2013	15:36:58	195059.000000	3901.180000	-0.222656	-0.089844	-1.117188	0.254128	0.373394	0.607339	-10.070801	-5.996704	-0.015259
C:\Users\cware\Desktop\Steller20November\TagTesting20Nov2013\M9.DSG	11-1-2013	15:36:58	195060.000000	3901.200000	-0.234375	-0.097656	-1.117188	0.255963	0.372477	0.608257	-11.047363	-5.401611	-0.396729
C:\Users\cware\Desktop\Steller20November\TagTesting20Nov2013\M9.DSG	11-1-2013	15:36:58	195061.000000	3901.220000	-0.234375	-0.097656	-1.117188	0.256881	0.370642	0.608257	-10.894775	-4.440308	-0.976563
C:\Users\cware\Desktop\Steller20November\TagTesting20Nov2013\M9.DSG	11-1-2013	15:36:58	195062.000000	3901.240000	-0.242188	-0.109375	-1.117188	0.255963	0.370642	0.609174	-11.688232	-4.562378	-0.671387
C:\Users\cware\Desktop\Steller20November\TagTesting20Nov2013\M9.DSG	11-1-2013	15:36:58	195063.000000	3901.260000	-0.234375	-0.097656	-1.121094	0.256881	0.369725	0.609174	-12.512207	-5.661011	-0.259399
C:\Users\cware\Desktop\Steller20November\TagTesting20Nov2013\M9.DSG	11-1-2013	15:36:58	195064.000000	3901.280000	-0.242188	-0.093750	-1.117188	0.257798	0.367890	0.609174	-12.191772	-7.095337	0.335693
C:\Users\cware\Desktop\Steller20November\TagTesting20Nov2013\M9.DSG	11-1-2013	15:36:58	195065.000000	3901.300000	-0.238281	-0.085938	-1.113281	0.258716	0.366972	0.608257	-11.871338	-5.630493	1.510620
C:\Users\cware\Desktop\Steller20November\TagTesting20Nov2013\M9.DSG	11-1-2013	15:36:58	195066.000000	3901.320000	-0.234375	-0.078125	-1.093750	0.258716	0.366055	0.610092	-12.329102	-2.853394	1.937866
C:\Users\cware\Desktop\Steller20November\TagTesting20Nov2013\M9.DSG	11-1-2013	15:36:58	195067.000000	3901.340000	-0.226563	-0.070313	-1.117188	0.257798	0.365138	0.611009	-12.512207	-6.591797	1.129150
C:\Users\cware\Desktop\Steller20November\TagTesting20Nov2013\M9.DSG	11-1-2013	15:36:58	195068.000000	3901.360000	-0.246094	-0.078125	-1.113281	0.259633	0.362385	0.610092	-11.703491	-3.021240	2.059937
C:\Users\cware\Desktop\Steller20November\TagTesting20Nov2013\M9.DSG	11-1-2013	15:36:58	195069.000000	3901.380000	-0.242188	-0.066406	-1.109375	0.259633	0.359633	0.614679	-12.252808	-4.272461	0.823975
C:\Users\cware\Desktop\Steller20November\TagTesting20Nov2013\M9.DSG	11-1-2013	15:36:58	195070.000000	3901.400000	-0.230469	-0.078125	-1.113281	0.260550	0.360550	0.611927	-11.520386	-6.469727	0.656128
C:\Users\cware\Desktop\Steller20November\TagTesting20Nov2013\M9.DSG	11-1-2013	15:36:58	195071.000000	3901.420000	-0.242188	-0.074219	-1.109375	0.258716	0.359633	0.611927	-10.147095	-6.240845	0.717163
C:\Users\cware\Desktop\Steller20November\TagTesting20Nov2013\M9.DSG	11-1-2013	15:36:58	195072.000000	3901.440000	-0.238281	-0.074219	-1.125000	0.260550	0.359633	0.611927	-11.489868	-7.156372	-0.778198
C:\Users\cware\Desktop\Steller20November\TagTesting20Nov2013\M9.DSG	11-1-2013	15:36:58	195073.000000	3901.460000	-0.242188	-0.085938	-1.105469	0.260550	0.358716	0.612844	-9.887695	-5.432129	-0.366211
C:\Users\cware\Desktop\Steller20November\TagTesting20Nov2013\M9.DSG	11-1-2013	15:36:58	195074.000000	3901.480000	-0.250000	-0.082031	-1.117188	0.260550	0.357798	0.611927	-10.360718	-7.202148	-0.625610
C:\Users\cware\Desktop\Steller20November\TagTesting20Nov2013\M9.DSG	11-1-2013	15:36:58	195075.000000	3901.500000	-0.246094	-0.082031	-1.117188	0.261468	0.356881	0.612844	-9.811401	-3.952026	-0.076294
C:\Users\cware\Desktop\Steller20November\TagTesting20Nov2013\M9.DSG	11-1-2013	15:36:58	195076.000000	3901.520000	-0.253906	-0.066406	-1.121094	0.262385	0.355046	0.612844	-10.894775	-6.652832	-0.244141
C:\Users\cware\Desktop\Steller20November\TagTesting20Nov2013\M9.DSG	11-1-2013	15:36:58	195077.000000	3901.540000	-0.250000	-0.070313	-1.109375	0.263303	0.355046	0.612844	-12.023926	-4.165649	0.213623
C:\Users\cware\Desktop\Steller20November\TagTesting20Nov2013\M9.DSG	11-1-2013	15:36:58	195078.000000	3901.560000	-0.253906	-0.058594	-1.128906	0.263303	0.354128	0.613761	-11.428833	-6.622314	0.076294
C:\Users\cware\Desktop\Steller20November\TagTesting20Nov2013\M9.DSG	11-1-2013	15:36:58	195079.000000	3901.580000	-0.261719	-0.058594	-1.125000	0.263303	0.353211	0.612844	-11.672974	-2.853394	0.961304
C:\Users\cware\Desktop\Steller20November\TagTesting20Nov2013\M9.DSG	11-1-2013	15:36:58	195080.000000	3901.600000	-0.253906	-0.042969	-1.101563	0.263303	0.351376	0.613761	-9.277344	-2.273560	0.457764
C:\Users\cware\Desktop\Steller20November\TagTesting20Nov2013\M9.DSG	11-1-2013	15:36:58	195081.000000	3901.620000	-0.253906	-0.050781	-1.101563	0.263303	0.352294	0.614679	-9.826660	-7.278442	-0.350952
C:\Users\cware\Desktop\Steller20November\TagTesting20Nov2013\M9.DSG	11-1-2013	15:36:58	195082.000000	3901.640000	-0.246094	-0.054688	-1.113281	0.263303	0.350459	0.614679	-9.613037	-3.295898	-0.061035
C:\Users\cware\Desktop\Steller20November\TagTesting20Nov2013\M9.DSG	11-1-2013	15:36:58	195083.000000	3901.660000	-0.257813	-0.062500	-1.117188	0.262385	0.349541	0.613761	-9.201050	-3.875732	-0.122070
C:\Users\cware\Desktop\Steller20November\TagTesting20Nov2013\M9.DSG	11-1-2013	15:36:58	195084.000000	3901.680000	-0.261719	-0.054688	-1.113281	0.264220	0.349541	0.614679	-9.719849	-4.852295	-0.091553
C:\Users\cware\Desktop\Steller20November\TagTesting20Nov2013\M9.DSG	11-1-2013	15:36:58	195085.000000	3901.700000	-0.250000	-0.046875	-1.101563	0.264220	0.349541	0.615596	-9.597778	-2.609253	0.381470
C:\Users\cware\Desktop\Steller20November\TagTesting20Nov2013\M9.DSG	11-1-2013	15:36:58	195086.000000	3901.720000	-0.257813	-0.050781	-1.109375	0.264220	0.347706	0.614679	-10.086060	-0.915527	0.213623
C:\Users\cware\Desktop\Steller20November\TagTesting20Nov2013\M9.DSG	11-1-2013	15:36:58	195087.000000	3901.740000	-0.257813	-0.042969	-1.125000	0.263303	0.347706	0.615596	-9.277344	-3.341675	0.259399
C:\Users\cware\Desktop\Steller20November\TagTesting20Nov2013\M9.DSG	11-1-2013	15:36:58	195088.000000	3901.760000	-0.265625	-0.039063	-1.121094	0.262385	0.347706	0.615596	-8.926392	0.625610	0.808716
C:\Users\cware\Desktop\Steller20November\TagTesting20Nov2013\M9.DSG	11-1-2013	15:36:58	195089.000000	3901.780000	-0.250000	-0.042969	-1.109375	0.262385	0.346789	0.615596	-7.858276	-1.358032	0.488281
C:\Users\cware\Desktop\Steller20November\TagTesting20Nov2013\M9.DSG	11-1-2013	15:36:58	195090.000000	3901.800000	-0.246094	-0.042969	-1.121094	0.262385	0.345872	0.614679	-7.827759	-1.953125	0.534058
C:\Users\cware\Desktop\Steller20November\TagTesting20Nov2013\M9.DSG	11-1-2013	15:36:58	195091.000000	3901.820000	-0.257813	-0.039063	-1.121094	0.262385	0.345872	0.615596	-6.469727	-0.244141	0.732422
C:\Users\cware\Desktop\Steller20November\TagTesting20Nov2013\M9.DSG	11-1-2013	15:36:58	195092.000000	3901.840000	-0.242188	-0.039063	-1.121094	0.262385	0.345872	0.614679	-6.942749	-6.408691	0.015259
C:\Users\cware\Desktop\Steller20November\TagTesting20Nov2013\M9.DSG	11-1-2013	15:36:58	195093.000000	3901.860000	-0.265625	-0.042969	-1.117188	0.260550	0.345872	0.616514	-6.912231	1.235962	0.259399
C:\Users\cware\Desktop\Steller20November\TagTesting20Nov2013\M9.DSG	11-1-2013	15:36:58	195094.000000	3901.880000	-0.253906	-0.062500	-1.113281	0.260550	0.344954	0.615596	-7.949829	-1.678467	-0.228882
C:\Users\cware\Desktop\Steller20November\TagTesting20Nov2013\M9.DSG	11-1-2013	15:36:58	195095.000000	3901.900000	-0.253906	-0.062500	-1.117188	0.261468	0.344954	0.615596	-8.499146	-1.403809	0.701904
C:\Users\cware\Desktop\Steller20November\TagTesting20Nov2013\M9.DSG	11-1-2013	15:36:58	195096.000000	3901.920000	-0.257813	-0.058594	-1.109375	0.260550	0.344037	0.616514	-8.514404	-1.464844	1.068115
C:\Users\cware\Desktop\Steller20November\TagTesting20Nov2013\M9.DSG	11-1-2013	15:36:58	195097.000000	3901.940000	-0.250000	-0.046875	-1.121094	0.258716	0.343119	0.616514	-9.841919	-0.808716	1.190186
C:\Users\cware\Desktop\Steller20November\TagTesting20Nov2013\M9.DSG	11-1-2013	15:36:58	195098.000000	3901.960000	-0.250000	-0.050781	-1.125000	0.259633	0.343119	0.617431	-8.514404	-2.578735	1.510620
C:\Users\cware\Desktop\Steller20November\TagTesting20Nov2013\M9.DSG	11-1-2013	15:36:58	195099.000000	3901.980000	-0.250000	-0.039063	-1.121094	0.259633	0.342202	0.617431	-9.246826	-2.883911	1.403809
C:\Users\cware\Desktop\Steller20November\TagTesting20Nov2013\M9.DSG	11-1-2013	15:36:58	195100.000000	3902.000000	-0.253906	-0.054688	-1.113281	0.258716	0.342202	0.618349	-8.651733	1.007080	1.586914
C:\Users\cware\Desktop\Steller20November\TagTesting20Nov2013\M9.DSG	11-1-2013	15:36:58	195101.000000	3902.020000	-0.250000	-0.046875	-1.113281	0.257798	0.343119	0.619266	-8.850098	-1.968384	0.778198
C:\Users\cware\Desktop\Steller20November\TagTesting20Nov2013\M9.DSG	11-1-2013	15:36:58	195102.000000	3902.040000	-0.246094	-0.050781	-1.113281	0.256881	0.340367	0.618349	-8.590698	0.122070	0.885010
C:\Users\cware\Desktop\Steller20November\TagTesting20Nov2013\M9.DSG	11-1-2013	15:36:58	195103.000000	3902.060000	-0.246094	-0.050781	-1.117188	0.256881	0.339450	0.618349	-9.933472	-1.052856	0.778198
C:\Users\cware\Desktop\Steller20November\TagTesting20Nov2013\M9.DSG	11-1-2013	15:36:58	195104.000000	3902.080000	-0.253906	-0.050781	-1.113281	0.255963	0.340367	0.618349	-8.285522	-0.762939	0.961304
C:\Users\cware\Desktop\Steller20November\TagTesting20Nov2013\M9.DSG	11-1-2013	15:36:58	195105.000000	3902.100000	-0.253906	-0.050781	-1.113281	0.256881	0.338532	0.618349	-8.590698	-2.136230	1.190186
C:\Users\cware\Desktop\Steller20November\TagTesting20Nov2013\M9.DSG	11-1-2013	15:36:58	195106.000000	3902.120000	-0.253906	-0.046875	-1.109375	0.256881	0.338532	0.619266	-7.202148	-1.266479	1.174927
C:\Users\cware\Desktop\Steller20November\TagTesting20Nov2013\M9.DSG	11-1-2013	15:36:58	195107.000000	3902.140000	-0.253906	-0.027344	-1.125000	0.255046	0.338532	0.619266	-6.347656	-0.854492	0.915527
C:\Users\cware\Desktop\Steller20November\TagTesting20Nov2013\M9.DSG	11-1-2013	15:36:58	195108.000000	3902.160000	-0.265625	-0.039063	-1.125000	0.255046	0.338532	0.620183	-6.088257	-2.548218	-0.549316
C:\Users\cware\Desktop\Steller20November\TagTesting20Nov2013\M9.DSG	11-1-2013	15:36:58	195109.000000	3902.180000	-0.250000	-0.054688	-1.105469	0.255046	0.338532	0.619266	-7.843018	2.593994	-0.030518
C:\Users\cware\Desktop\Steller20November\TagTesting20Nov2013\M9.DSG	11-1-2013	15:36:58	195110.000000	3902.200000	-0.253906	-0.046875	-1.121094	0.253211	0.338532	0.620183	-7.354736	-0.473022	-0.549316
C:\Users\cware\Desktop\Steller20November\TagTesting20Nov2013\M9.DSG	11-1-2013	15:36:58	195111.000000	3902.220000	-0.238281	-0.054688	-1.105469	0.253211	0.338532	0.620183	-8.621216	1.281738	-0.427246
C:\Users\cware\Desktop\Steller20November\TagTesting20Nov2013\M9.DSG	11-1-2013	15:36:58	195112.000000	3902.240000	-0.238281	-0.039063	-1.109375	0.252294	0.337615	0.619266	-7.537842	-0.518799	-0.427246
C:\Users\cware\Desktop\Steller20November\TagTesting20Nov2013\M9.DSG	11-1-2013	15:36:58	195113.000000	3902.260000	-0.246094	-0.042969	-1.113281	0.251376	0.335780	0.620183	-7.690430	-0.671387	-0.915527
C:\Users\cware\Desktop\Steller20November\TagTesting20Nov2013\M9.DSG	11-1-2013	15:36:58	195114.000000	3902.280000	-0.261719	-0.054688	-1.113281	0.251376	0.337615	0.620183	-5.538940	1.892090	-1.113892
C:\Users\cware\Desktop\Steller20November\TagTesting20Nov2013\M9.DSG	11-1-2013	15:36:58	195115.000000	3902.300000	-0.261719	-0.054688	-1.113281	0.250459	0.336697	0.621101	-6.072998	0.106812	-1.358032
C:\Users\cware\Desktop\Steller20November\TagTesting20Nov2013\M9.DSG	11-1-2013	15:36:58	195116.000000	3902.320000	-0.253906	-0.062500	-1.121094	0.250459	0.336697	0.621101	-5.599976	-0.198364	-0.991821
C:\Users\cware\Desktop\Steller20November\TagTesting20Nov2013\M9.DSG	11-1-2013	15:36:58	195117.000000	3902.340000	-0.246094	-0.042969	-1.109375	0.249541	0.336697	0.620183	-5.081177	0.350952	-0.976563
C:\Users\cware\Desktop\Steller20November\TagTesting20Nov2013\M9.DSG	11-1-2013	15:36:58	195118.000000	3902.360000	-0.250000	-0.035156	-1.121094	0.247706	0.336697	0.620183	-5.584717	2.822876	-0.732422
C:\Users\cware\Desktop\Steller20November\TagTesting20Nov2013\M9.DSG	11-1-2013	15:36:58	195119.000000	3902.380000	-0.250000	-0.023438	-1.128906	0.247706	0.336697	0.621101	-5.310059	1.617432	-1.312256
C:\Users\cware\Desktop\Steller20November\TagTesting20Nov2013\M9.DSG	11-1-2013	15:36:58	195120.000000	3902.400000	-0.250000	-0.031250	-1.136719	0.246789	0.337615	0.621101	-4.760742	2.593994	-1.968384
C:\Users\cware\Desktop\Steller20November\TagTesting20Nov2013\M9.DSG	11-1-2013	15:36:58	195121.000000	3902.420000	-0.234375	-0.027344	-1.128906	0.245872	0.337615	0.620183	-4.776001	2.593994	-2.655029
C:\Users\cware\Desktop\Steller20November\TagTesting20Nov2013\M9.DSG	11-1-2013	15:36:58	195122.000000	3902.440000	-0.242188	-0.023438	-1.128906	0.244954	0.337615	0.620183	-3.646851	4.135132	-3.173828
C:\Users\cware\Desktop\Steller20November\TagTesting20Nov2013\M9.DSG	11-1-2013	15:36:58	195123.000000	3902.460000	-0.234375	-0.011719	-1.136719	0.244037	0.339450	0.620183	-2.319336	3.295898	-4.287720
C:\Users\cware\Desktop\Steller20November\TagTesting20Nov2013\M9.DSG	11-1-2013	15:36:58	195124.000000	3902.480000	-0.246094	-0.015625	-1.132813	0.243119	0.338532	0.620183	-1.403809	5.493164	-5.172729
C:\Users\cware\Desktop\Steller20November\TagTesting20Nov2013\M9.DSG	11-1-2013	15:36:58	195125.000000	3902.500000	-0.242188	-0.027344	-1.140625	0.242202	0.340367	0.620183	-1.495361	4.898071	-6.317139
C:\Users\cware\Desktop\Steller20November\TagTesting20Nov2013\M9.DSG	11-1-2013	15:36:58	195126.000000	3902.520000	-0.250000	-0.031250	-1.140625	0.242202	0.339450	0.620183	-1.434326	4.928589	-7.247925
C:\Users\cware\Desktop\Steller20November\TagTesting20Nov2013\M9.DSG	11-1-2013	15:36:58	195127.000000	3902.540000	-0.242188	-0.039063	-1.144531	0.239450	0.341284	0.619266	-1.480103	6.652832	-7.995605
C:\Users\cware\Desktop\Steller20November\TagTesting20Nov2013\M9.DSG	11-1-2013	15:36:58	195128.000000	3902.560000	-0.246094	-0.035156	-1.144531	0.238532	0.343119	0.619266	-0.396729	6.774902	-8.865356
C:\Users\cware\Desktop\Steller20November\TagTesting20Nov2013\M9.DSG	11-1-2013	15:36:58	195129.000000	3902.580000	-0.238281	-0.031250	-1.144531	0.236697	0.343119	0.619266	-0.289917	7.431030	-9.124756
C:\Users\cware\Desktop\Steller20November\TagTesting20Nov2013\M9.DSG	11-1-2013	15:36:58	195130.000000	3902.600000	-0.230469	-0.035156	-1.144531	0.234862	0.344037	0.618349	0.442505	7.110596	-9.536743
C:\Users\cware\Desktop\Steller20November\TagTesting20Nov2013\M9.DSG	11-1-2013	15:36:58	195131.000000	3902.620000	-0.207031	-0.027344	-1.144531	0.233945	0.345872	0.618349	0.442505	7.354736	-10.025024
C:\Users\cware\Desktop\Steller20November\TagTesting20Nov2013\M9.DSG	11-1-2013	15:36:58	195132.000000	3902.640000	-0.234375	-0.031250	-1.148438	0.233028	0.345872	0.619266	1.052856	6.805420	-10.925293
C:\Users\cware\Desktop\Steller20November\TagTesting20Nov2013\M9.DSG	11-1-2013	15:36:58	195133.000000	3902.660000	-0.218750	-0.031250	-1.144531	0.232110	0.348624	0.618349	1.510620	10.574341	-10.848999
C:\Users\cware\Desktop\Steller20November\TagTesting20Nov2013\M9.DSG	11-1-2013	15:36:58	195134.000000	3902.680000	-0.218750	-0.046875	-1.136719	0.228440	0.350459	0.619266	1.693726	6.576538	-11.734009
C:\Users\cware\Desktop\Steller20November\TagTesting20Nov2013\M9.DSG	11-1-2013	15:36:58	195135.000000	3902.700000	-0.218750	-0.054688	-1.152344	0.228440	0.350459	0.617431	1.876831	13.381958	-10.940552
C:\Users\cware\Desktop\Steller20November\TagTesting20Nov2013\M9.DSG	11-1-2013	15:36:58	195136.000000	3902.720000	-0.218750	-0.070313	-1.140625	0.226606	0.352294	0.617431	-0.564575	12.512207	-11.428833
C:\Users\cware\Desktop\Steller20November\TagTesting20Nov2013\M9.DSG	11-1-2013	15:36:58	195137.000000	3902.740000	-0.210938	-0.074219	-1.136719	0.222936	0.352294	0.616514	-0.991821	14.251709	-11.138916
C:\Users\cware\Desktop\Steller20November\TagTesting20Nov2013\M9.DSG	11-1-2013	15:36:58	195138.000000	3902.760000	-0.191406	-0.074219	-1.144531	0.221101	0.354128	0.616514	-2.624512	11.749268	-10.818481
C:\Users\cware\Desktop\Steller20November\TagTesting20Nov2013\M9.DSG	11-1-2013	15:36:58	195139.000000	3902.780000	-0.175781	-0.066406	-1.148438	0.221101	0.353211	0.617431	-3.051758	11.215210	-10.772705
C:\Users\cware\Desktop\Steller20November\TagTesting20Nov2013\M9.DSG	11-1-2013	15:36:58	195140.000000	3902.800000	-0.167969	-0.074219	-1.152344	0.216514	0.355046	0.616514	-3.677368	10.604858	-10.467529
C:\Users\cware\Desktop\Steller20November\TagTesting20Nov2013\M9.DSG	11-1-2013	15:36:58	195141.000000	3902.820000	-0.167969	-0.074219	-1.152344	0.215596	0.355046	0.617431	-4.013062	5.355835	-10.742188
C:\Users\cware\Desktop\Steller20November\TagTesting20Nov2013\M9.DSG	11-1-2013	15:36:58	195142.000000	3902.840000	-0.175781	-0.074219	-1.140625	0.213761	0.355963	0.616514	-5.645752	7.644653	-10.375977
C:\Users\cware\Desktop\Steller20November\TagTesting20Nov2013\M9.DSG	11-1-2013	15:36:58	195143.000000	3902.860000	-0.171875	-0.085938	-1.136719	0.212844	0.354128	0.617431	-6.393433	8.758545	-10.055542
C:\Users\cware\Desktop\Steller20November\TagTesting20Nov2013\M9.DSG	11-1-2013	15:36:58	195144.000000	3902.880000	-0.167969	-0.097656	-1.144531	0.211927	0.355046	0.616514	-8.590698	6.515503	-9.963989
C:\Users\cware\Desktop\Steller20November\TagTesting20Nov2013\M9.DSG	11-1-2013	15:36:58	195145.000000	3902.900000	-0.167969	-0.085938	-1.160156	0.211009	0.355046	0.617431	-8.026123	8.895874	-9.292603
C:\Users\cware\Desktop\Steller20November\TagTesting20Nov2013\M9.DSG	11-1-2013	15:36:58	195146.000000	3902.920000	-0.156250	-0.089844	-1.156250	0.208257	0.354128	0.617431	-8.895874	9.399414	-8.941650
C:\Users\cware\Desktop\Steller20November\TagTesting20Nov2013\M9.DSG	11-1-2013	15:36:58	195147.000000	3902.940000	-0.148438	-0.074219	-1.152344	0.207339	0.354128	0.618349	-8.193970	10.009766	-7.217407
C:\Users\cware\Desktop\Steller20November\TagTesting20Nov2013\M9.DSG	11-1-2013	15:36:58	195148.000000	3902.960000	-0.140625	-0.074219	-1.156250	0.205505	0.352294	0.617431	-9.857178	6.790161	-5.584717
C:\Users\cware\Desktop\Steller20November\TagTesting20Nov2013\M9.DSG	11-1-2013	15:36:58	195149.000000	3902.980000	-0.152344	-0.066406	-1.164063	0.203670	0.352294	0.617431	-10.604858	7.614136	-4.058838
C:\Users\cware\Desktop\Steller20November\TagTesting20Nov2013\M9.DSG	11-1-2013	15:36:58	195150.000000	3903.000000	-0.164063	-0.062500	-1.179688	0.200000	0.350459	0.618349	-13.442993	6.988525	-3.158569
C:\Users\cware\Desktop\Steller20November\TagTesting20Nov2013\M9.DSG	11-1-2013	15:36:58	195151.000000	3903.020000	-0.160156	-0.074219	-1.160156	0.200000	0.349541	0.618349	-15.258789	10.330200	-3.387451
C:\Users\cware\Desktop\Steller20November\TagTesting20Nov2013\M9.DSG	11-1-2013	15:36:58	195152.000000	3903.040000	-0.132813	-0.070313	-1.160156	0.197248	0.344954	0.619266	-16.983032	9.506226	-3.570557
C:\Users\cware\Desktop\Steller20November\TagTesting20Nov2013\M9.DSG	11-1-2013	15:36:58	195153.000000	3903.060000	-0.128906	-0.058594	-1.152344	0.195413	0.345872	0.620183	-16.235352	10.482788	-2.990723
C:\Users\cware\Desktop\Steller20November\TagTesting20Nov2013\M9.DSG	11-1-2013	15:36:58	195154.000000	3903.080000	-0.136719	-0.050781	-1.156250	0.190826	0.341284	0.621101	-15.579224	10.818481	-2.838135
C:\Users\cware\Desktop\Steller20November\TagTesting20Nov2013\M9.DSG	11-1-2013	15:36:58	195155.000000	3903.100000	-0.132813	-0.050781	-1.152344	0.189908	0.340367	0.622018	-16.357422	12.771606	-3.097534
C:\Users\cware\Desktop\Steller20November\TagTesting20Nov2013\M9.DSG	11-1-2013	15:36:58	195156.000000	3903.120000	-0.144531	-0.058594	-1.156250	0.188991	0.335780	0.622018	-19.866943	14.404297	-2.075195
C:\Users\cware\Desktop\Steller20November\TagTesting20Nov2013\M9.DSG	11-1-2013	15:36:58	195157.000000	3903.140000	-0.152344	-0.058594	-1.144531	0.184404	0.333945	0.623853	-20.904541	12.893677	-0.579834
C:\Users\cware\Desktop\Steller20November\TagTesting20Nov2013\M9.DSG	11-1-2013	15:36:58	195158.000000	3903.160000	-0.152344	-0.066406	-1.156250	0.182569	0.331193	0.622936	-22.430420	15.243530	2.502441
C:\Users\cware\Desktop\Steller20November\TagTesting20Nov2013\M9.DSG	11-1-2013	15:36:58	195159.000000	3903.180000	-0.171875	-0.046875	-1.179688	0.177064	0.327523	0.623853	-24.169922	16.525269	5.447388
C:\Users\cware\Desktop\Steller20November\TagTesting20Nov2013\M9.DSG	11-1-2013	15:36:58	195160.000000	3903.200000	-0.132813	-0.023438	-1.167969	0.175229	0.323853	0.624771	-26.199341	21.057129	7.415771
C:\Users\cware\Desktop\Steller20November\TagTesting20Nov2013\M9.DSG	11-1-2013	15:36:58	195161.000000	3903.220000	-0.132813	-0.011719	-1.160156	0.168807	0.319266	0.625688	-27.725220	18.508911	7.507324
C:\Users\cware\Desktop\Steller20November\TagTesting20Nov2013\M9.DSG	11-1-2013	15:36:58	195162.000000	3903.240000	-0.109375	0.000000	-1.156250	0.165138	0.314679	0.626606	-27.938843	23.117065	6.942749
C:\Users\cware\Desktop\Steller20November\TagTesting20Nov2013\M9.DSG	11-1-2013	15:36:58	195163.000000	3903.260000	-0.089844	-0.019531	-1.148438	0.157798	0.310092	0.627523	-27.160645	20.736694	5.126953
C:\Users\cware\Desktop\Steller20November\TagTesting20Nov2013\M9.DSG	11-1-2013	15:36:58	195164.000000	3903.280000	-0.078125	-0.015625	-1.152344	0.155046	0.306422	0.627523	-26.412964	24.475098	3.906250
C:\Users\cware\Desktop\Steller20November\TagTesting20Nov2013\M9.DSG	11-1-2013	15:36:58	195165.000000	3903.300000	-0.062500	-0.023438	-1.167969	0.147706	0.300000	0.627523	-22.994995	24.200439	3.051758
C:\Users\cware\Desktop\Steller20November\TagTesting20Nov2013\M9.DSG	11-1-2013	15:36:58	195166.000000	3903.320000	-0.042969	-0.019531	-1.171875	0.144954	0.297248	0.627523	-23.086548	25.955200	5.828857
C:\Users\cware\Desktop\Steller20November\TagTesting20Nov2013\M9.DSG	11-1-2013	15:36:58	195167.000000	3903.340000	-0.042969	-0.019531	-1.171875	0.137615	0.293578	0.627523	-22.949219	20.904541	7.827759
C:\Users\cware\Desktop\Steller20November\TagTesting20Nov2013\M9.DSG	11-1-2013	15:36:58	195168.000000	3903.360000	-0.019531	-0.003906	-1.183594	0.134862	0.289908	0.631193	-25.588989	22.155762	11.138916
C:\Users\cware\Desktop\Steller20November\TagTesting20Nov2013\M9.DSG	11-1-2013	15:36:58	195169.000000	3903.380000	0.003906	0.015625	-1.179688	0.130275	0.284404	0.629358	-27.404785	17.150879	12.100220
C:\Users\cware\Desktop\Steller20November\TagTesting20Nov2013\M9.DSG	11-1-2013	15:36:58	195170.000000	3903.400000	0.000000	0.019531	-1.187500	0.123853	0.278899	0.629358	-28.320313	18.920898	13.153076
C:\Users\cware\Desktop\Steller20November\TagTesting20Nov2013\M9.DSG	11-1-2013	15:36:58	195171.000000	3903.420000	0.011719	0.015625	-1.187500	0.121101	0.277064	0.628440	-29.556274	14.465332	12.695313
C:\Users\cware\Desktop\Steller20November\TagTesting20Nov2013\M9.DSG	11-1-2013	15:36:58	195172.000000	3903.440000	0.039063	0.019531	-1.160156	0.116514	0.268807	0.629358	-29.327393	11.840820	12.313843
C:\Users\cware\Desktop\Steller20November\TagTesting20Nov2013\M9.DSG	11-1-2013	15:36:58	195173.000000	3903.460000	0.039063	0.019531	-1.164063	0.114679	0.265138	0.630275	-29.922485	14.892578	12.420654
C:\Users\cware\Desktop\Steller20November\TagTesting20Nov2013\M9.DSG	11-1-2013	15:36:58	195174.000000	3903.480000	0.054688	0.039063	-1.167969	0.110092	0.256881	0.631193	-29.357910	10.711670	11.169434
C:\Users\cware\Desktop\Steller20November\TagTesting20Nov2013\M9.DSG	11-1-2013	15:36:58	195175.000000	3903.500000	0.058594	0.054688	-1.179688	0.108257	0.255046	0.630275	-28.930664	4.989624	9.414673
C:\Users\cware\Desktop\Steller20November\TagTesting20Nov2013\M9.DSG	11-1-2013	15:36:58	195176.000000	3903.520000	0.042969	0.058594	-1.183594	0.105505	0.247706	0.632110	-27.801514	4.730225	9.552002
C:\Users\cware\Desktop\Steller20November\TagTesting20Nov2013\M9.DSG	11-1-2013	15:36:58	195177.000000	3903.540000	0.050781	0.066406	-1.183594	0.104587	0.243119	0.632110	-28.472900	0.671387	9.262085
C:\Users\cware\Desktop\Steller20November\TagTesting20Nov2013\M9.DSG	11-1-2013	15:36:58	195178.000000	3903.560000	0.050781	0.078125	-1.164063	0.102752	0.235780	0.632110	-32.135010	-0.762939	9.201050
C:\Users\cware\Desktop\Steller20November\TagTesting20Nov2013\M9.DSG	11-1-2013	15:36:58	195179.000000	3903.580000	0.031250	0.097656	-1.160156	0.103670	0.233028	0.633028	-35.568237	2.334595	9.933472
C:\Users\cware\Desktop\Steller20November\TagTesting20Nov2013\M9.DSG	11-1-2013	15:36:58	195180.000000	3903.600000	0.027344	0.109375	-1.144531	0.100917	0.222018	0.633028	-36.621094	1.480103	9.353638
C:\Users\cware\Desktop\Steller20November\TagTesting20Nov2013\M9.DSG	11-1-2013	15:36:58	195181.000000	3903.620000	0.042969	0.113281	-1.160156	0.100917	0.217431	0.633028	-37.368774	1.556396	9.155273
C:\Users\cware\Desktop\Steller20November\TagTesting20Nov2013\M9.DSG	11-1-2013	15:36:58	195182.000000	3903.640000	0.050781	0.140625	-1.152344	0.099083	0.209174	0.633945	-37.033081	0.610352	8.392334
C:\Users\cware\Desktop\Steller20November\TagTesting20Nov2013\M9.DSG	11-1-2013	15:36:58	195183.000000	3903.660000	0.035156	0.148438	-1.144531	0.100000	0.204587	0.633945	-36.911011	-0.671387	6.317139
C:\Users\cware\Desktop\Steller20November\TagTesting20Nov2013\M9.DSG	11-1-2013	15:36:58	195184.000000	3903.680000	0.031250	0.160156	-1.144531	0.099083	0.195413	0.634862	-36.453247	1.647949	4.806519
C:\Users\cware\Desktop\Steller20November\TagTesting20Nov2013\M9.DSG	11-1-2013	15:36:58	195185.000000	3903.700000	0.039063	0.183594	-1.136719	0.098165	0.190826	0.634862	-36.117554	-0.183105	3.005981
C:\Users\cware\Desktop\Steller20November\TagTesting20Nov2013\M9.DSG	11-1-2013	15:36:58	195186.000000	3903.720000	0.046875	0.195313	-1.152344	0.099083	0.182569	0.634862	-35.690308	-3.524780	1.434326
C:\Users\cware\Desktop\Steller20November\TagTesting20Nov2013\M9.DSG	11-1-2013	15:36:58	195187.000000	3903.740000	0.046875	0.210938	-1.167969	0.098165	0.177064	0.634862	-34.683228	-3.860474	-0.015259
C:\Users\cware\Desktop\Steller20November\TagTesting20Nov2013\M9.DSG	11-1-2013	15:36:58	195188.000000	3903.760000	0.046875	0.203125	-1.164063	0.097248	0.169725	0.635780	-34.179688	0.457764	0.259399
C:\Users\cware\Desktop\Steller20November\TagTesting20Nov2013\M9.DSG	11-1-2013	15:36:58	195189.000000	3903.780000	0.074219	0.207031	-1.156250	0.098165	0.164220	0.634862	-34.164429	1.281738	0.564575
C:\Users\cware\Desktop\Steller20November\TagTesting20Nov2013\M9.DSG	11-1-2013	15:36:58	195190.000000	3903.800000	0.066406	0.218750	-1.156250	0.096330	0.157798	0.633945	-34.912109	1.754761	0.732422
C:\Users\cware\Desktop\Steller20November\TagTesting20Nov2013\M9.DSG	11-1-2013	15:36:58	195191.000000	3903.820000	0.062500	0.246094	-1.148438	0.096330	0.153211	0.634862	-35.812378	1.373291	1.068115
C:\Users\cware\Desktop\Steller20November\TagTesting20Nov2013\M9.DSG	11-1-2013	15:36:58	195192.000000	3903.840000	0.058594	0.257813	-1.140625	0.095413	0.144037	0.634862	-37.002563	4.318237	4.104614
C:\Users\cware\Desktop\Steller20November\TagTesting20Nov2013\M9.DSG	11-1-2013	15:36:58	195193.000000	3903.860000	0.050781	0.265625	-1.144531	0.094495	0.140367	0.633945	-38.635254	2.380371	6.088257
C:\Users\cware\Desktop\Steller20November\TagTesting20Nov2013\M9.DSG	11-1-2013	15:36:58	195194.000000	3903.880000	0.085938	0.300781	-1.183594	0.094495	0.134862	0.633945	-41.366577	2.502441	7.171631
C:\Users\cware\Desktop\Steller20November\TagTesting20Nov2013\M9.DSG	11-1-2013	15:36:58	195195.000000	3903.900000	0.085938	0.304688	-1.183594	0.092661	0.123853	0.632110	-43.411255	6.622314	8.056641
C:\Users\cware\Desktop\Steller20November\TagTesting20Nov2013\M9.DSG	11-1-2013	15:36:58	195196.000000	3903.920000	0.089844	0.308594	-1.156250	0.091743	0.120183	0.632110	-42.953491	9.262085	7.019043
C:\Users\cware\Desktop\Steller20November\TagTesting20Nov2013\M9.DSG	11-1-2013	15:36:58	195197.000000	3903.940000	0.101563	0.308594	-1.132813	0.089908	0.108257	0.632110	-39.810181	10.284424	6.469727
C:\Users\cware\Desktop\Steller20November\TagTesting20Nov2013\M9.DSG	11-1-2013	15:36:58	195198.000000	3903.960000	0.105469	0.320313	-1.132813	0.088991	0.102752	0.628440	-34.301758	10.162354	7.171631
C:\Users\cware\Desktop\Steller20November\TagTesting20Nov2013\M9.DSG	11-1-2013	15:36:58	195199.000000	3903.980000	0.109375	0.339844	-1.136719	0.086239	0.095413	0.629358	-28.137207	9.323120	6.469727
C:\Users\cware\Desktop\Steller20November\TagTesting20Nov2013\M9.DSG	11-1-2013	15:36:58	195200.000000	3904.000000	0.105469	0.355469	-1.128906	0.084404	0.092661	0.625688	-21.301270	9.780884	5.340576
C:\Users\cware\Desktop\Steller20November\TagTesting20Nov2013\M9.DSG	11-1-2013	15:36:58	195201.000000	3904.020000	0.113281	0.355469	-1.113281	0.081651	0.087156	0.625688	-19.287109	10.177612	3.692627
C:\Users\cware\Desktop\Steller20November\TagTesting20Nov2013\M9.DSG	11-1-2013	15:36:58	195202.000000	3904.040000	0.117188	0.375000	-1.125000	0.080734	0.085321	0.624771	-16.159058	8.636475	1.235962
C:\Users\cware\Desktop\Steller20November\TagTesting20Nov2013\M9.DSG	11-1-2013	15:36:58	195203.000000	3904.060000	0.101563	0.378906	-1.117188	0.078899	0.082569	0.624771	-16.296387	7.797241	-0.411987
C:\Users\cware\Desktop\Steller20November\TagTesting20Nov2013\M9.DSG	11-1-2013	15:36:58	195204.000000	3904.080000	0.101563	0.386719	-1.097656	0.077982	0.081651	0.622936	-15.365601	10.040283	0.366211
C:\Users\cware\Desktop\Steller20November\TagTesting20Nov2013\M9.DSG	11-1-2013	15:36:58	195205.000000	3904.100000	0.097656	0.390625	-1.105469	0.075229	0.078899	0.621101	-17.364502	9.368896	1.373291
C:\Users\cware\Desktop\Steller20November\TagTesting20Nov2013\M9.DSG	11-1-2013	15:36:58	195206.000000	3904.120000	0.113281	0.406250	-1.093750	0.074312	0.076147	0.621101	-18.081665	3.524780	2.059937
C:\Users\cware\Desktop\Steller20November\TagTesting20Nov2013\M9.DSG	11-1-2013	15:36:58	195207.000000	3904.140000	0.089844	0.402344	-1.097656	0.073394	0.072477	0.619266	-19.241333	2.822876	1.342773
C:\Users\cware\Desktop\Steller20November\TagTesting20Nov2013\M9.DSG	11-1-2013	15:36:58	195208.000000	3904.160000	0.109375	0.414063	-1.101563	0.073394	0.068807	0.620183	-16.174316	1.632690	-0.198364
C:\Users\cware\Desktop\Steller20November\TagTesting20Nov2013\M9.DSG	11-1-2013	15:36:58	195209.000000	3904.180000	0.093750	0.406250	-1.089844	0.071560	0.066972	0.621101	-15.335083	1.266479	-2.456665
C:\Users\cware\Desktop\Steller20November\TagTesting20Nov2013\M9.DSG	11-1-2013	15:36:58	195210.000000	3904.200000	0.089844	0.410156	-1.089844	0.071560	0.066055	0.619266	-13.076782	2.593994	-3.143311
C:\Users\cware\Desktop\Steller20November\TagTesting20Nov2013\M9.DSG	11-1-2013	15:36:58	195211.000000	3904.220000	0.093750	0.398438	-1.062500	0.069725	0.066055	0.620183	-12.557983	-1.007080	-3.570557
C:\Users\cware\Desktop\Steller20November\TagTesting20Nov2013\M9.DSG	11-1-2013	15:36:58	195212.000000	3904.240000	0.078125	0.410156	-1.050781	0.072477	0.063303	0.619266	-12.481689	0.167847	-2.868652
C:\Users\cware\Desktop\Steller20November\TagTesting20Nov2013\M9.DSG	11-1-2013	15:36:58	195213.000000	3904.260000	0.066406	0.410156	-1.031250	0.069725	0.063303	0.618349	-11.444092	-4.943848	-3.524780
C:\Users\cware\Desktop\Steller20November\TagTesting20Nov2013\M9.DSG	11-1-2013	15:36:58	195214.000000	3904.280000	0.070313	0.394531	-1.023438	0.070642	0.060550	0.619266	-13.870239	-1.846313	-2.502441
C:\Users\cware\Desktop\Steller20November\TagTesting20Nov2013\M9.DSG	11-1-2013	15:36:58	195215.000000	3904.300000	0.042969	0.414063	-1.023438	0.071560	0.058716	0.618349	-12.252808	-5.493164	-2.227783
C:\Users\cware\Desktop\Steller20November\TagTesting20Nov2013\M9.DSG	11-1-2013	15:36:58	195216.000000	3904.320000	0.062500	0.398438	-1.023438	0.070642	0.057798	0.618349	-14.999390	-3.463745	-2.243042
C:\Users\cware\Desktop\Steller20November\TagTesting20Nov2013\M9.DSG	11-1-2013	15:36:58	195217.000000	3904.340000	0.054688	0.417969	-1.054688	0.071560	0.055963	0.618349	-12.619019	-5.294800	-3.265381
C:\Users\cware\Desktop\Steller20November\TagTesting20Nov2013\M9.DSG	11-1-2013	15:36:58	195218.000000	3904.360000	0.042969	0.402344	-1.050781	0.073394	0.053211	0.617431	-13.504028	-7.019043	-3.967285
C:\Users\cware\Desktop\Steller20November\TagTesting20Nov2013\M9.DSG	11-1-2013	15:36:58	195219.000000	3904.380000	0.054688	0.406250	-1.042969	0.073394	0.052294	0.617431	-12.817383	-3.479004	-4.058838
C:\Users\cware\Desktop\Steller20November\TagTesting20Nov2013\M9.DSG	11-1-2013	15:36:58	195220.000000	3904.400000	0.031250	0.406250	-1.042969	0.074312	0.050459	0.618349	-10.894775	-3.585815	-3.799438
C:\Users\cware\Desktop\Steller20November\TagTesting20Nov2013\M9.DSG	11-1-2013	15:36:58	195221.000000	3904.420000	0.031250	0.406250	-1.042969	0.074312	0.050459	0.618349	-9.643555	-2.441406	-3.982544
C:\Users\cware\Desktop\Steller20November\TagTesting20Nov2013\M9.DSG	11-1-2013	15:36:58	195222.000000	3904.440000	0.015625	0.410156	-1.035156	0.074312	0.048624	0.617431	-4.806519	-1.617432	-4.058838
C:\Users\cware\Desktop\Steller20November\TagTesting20Nov2013\M9.DSG	11-1-2013	15:36:58	195223.000000	3904.460000	0.023438	0.410156	-1.035156	0.074312	0.050459	0.618349	-4.104614	1.708984	-4.043579
C:\Users\cware\Desktop\Steller20November\TagTesting20Nov2013\M9.DSG	11-1-2013	15:36:58	195224.000000	3904.480000	0.046875	0.410156	-1.039063	0.074312	0.051376	0.617431	-0.442505	0.976563	-3.555298
C:\Users\cware\Desktop\Steller20November\TagTesting20Nov2013\M9.DSG	11-1-2013	15:36:58	195225.000000	3904.500000	0.062500	0.402344	-1.046875	0.073394	0.051376	0.617431	-2.258301	-2.380371	-3.662109
C:\Users\cware\Desktop\Steller20November\TagTesting20Nov2013\M9.DSG	11-1-2013	15:36:58	195226.000000	3904.520000	0.054688	0.398438	-1.062500	0.073394	0.052294	0.618349	-2.227783	-4.364014	-2.914429
C:\Users\cware\Desktop\Steller20November\TagTesting20Nov2013\M9.DSG	11-1-2013	15:36:58	195227.000000	3904.540000	0.039063	0.410156	-1.062500	0.074312	0.053211	0.618349	-2.822876	-2.624512	-2.197266
C:\Users\cware\Desktop\Steller20November\TagTesting20Nov2013\M9.DSG	11-1-2013	15:36:58	195228.000000	3904.560000	0.046875	0.421875	-1.058594	0.074312	0.053211	0.618349	-3.585815	-2.609253	-0.869751
C:\Users\cware\Desktop\Steller20November\TagTesting20Nov2013\M9.DSG	11-1-2013	15:36:58	195229.000000	3904.580000	0.042969	0.421875	-1.050781	0.074312	0.053211	0.618349	-4.776001	-2.044678	0.213623
C:\Users\cware\Desktop\Steller20November\TagTesting20Nov2013\M9.DSG	11-1-2013	15:36:58	195230.000000	3904.600000	0.042969	0.425781	-1.054688	0.075229	0.052294	0.618349	-6.179810	-3.829956	0.503540
C:\Users\cware\Desktop\Steller20November\TagTesting20Nov2013\M9.DSG	11-1-2013	15:36:58	195231.000000	3904.620000	0.054688	0.433594	-1.058594	0.075229	0.053211	0.618349	-7.293701	-6.698608	0.122070
C:\Users\cware\Desktop\Steller20November\TagTesting20Nov2013\M9.DSG	11-1-2013	15:36:58	195232.000000	3904.640000	0.058594	0.433594	-1.070313	0.077064	0.052294	0.618349	-6.698608	-6.530762	-1.434326
C:\Users\cware\Desktop\Steller20November\TagTesting20Nov2013\M9.DSG	11-1-2013	15:36:58	195233.000000	3904.660000	0.050781	0.449219	-1.066406	0.077982	0.051376	0.618349	-5.264282	-7.446289	-2.761841
C:\Users\cware\Desktop\Steller20November\TagTesting20Nov2013\M9.DSG	11-1-2013	15:36:58	195234.000000	3904.680000	0.050781	0.433594	-1.062500	0.078899	0.052294	0.617431	-3.372192	-9.262085	-3.326416
C:\Users\cware\Desktop\Steller20November\TagTesting20Nov2013\M9.DSG	11-1-2013	15:36:58	195235.000000	3904.700000	0.031250	0.429688	-1.062500	0.078899	0.053211	0.620183	-1.266479	-7.202148	-3.189087
C:\Users\cware\Desktop\Steller20November\TagTesting20Nov2013\M9.DSG	11-1-2013	15:36:58	195236.000000	3904.720000	0.031250	0.410156	-1.054688	0.081651	0.054128	0.619266	-0.915527	-6.790161	-2.807617
C:\Users\cware\Desktop\Steller20November\TagTesting20Nov2013\M9.DSG	11-1-2013	15:36:58	195237.000000	3904.740000	0.011719	0.398438	-1.062500	0.082569	0.055046	0.620183	0.534058	-4.882813	-2.151489
C:\Users\cware\Desktop\Steller20November\TagTesting20Nov2013\M9.DSG	11-1-2013	15:36:58	195238.000000	3904.760000	0.019531	0.394531	-1.062500	0.083486	0.055963	0.621101	0.411987	-2.685547	-2.258301
C:\Users\cware\Desktop\Steller20November\TagTesting20Nov2013\M9.DSG	11-1-2013	15:36:58	195239.000000	3904.780000	0.042969	0.414063	-1.062500	0.083486	0.056881	0.621101	3.021240	-3.417969	-2.105713
C:\Users\cware\Desktop\Steller20November\TagTesting20Nov2013\M9.DSG	11-1-2013	15:36:58	195240.000000	3904.800000	0.035156	0.414063	-1.046875	0.083486	0.058716	0.622018	5.676270	-6.851196	-2.960205
C:\Users\cware\Desktop\Steller20November\TagTesting20Nov2013\M9.DSG	11-1-2013	15:36:58	195241.000000	3904.820000	0.035156	0.410156	-1.062500	0.084404	0.062385	0.622936	8.316040	-6.378174	-3.555298
C:\Users\cware\Desktop\Steller20November\TagTesting20Nov2013\M9.DSG	11-1-2013	15:36:58	195242.000000	3904.840000	0.023438	0.386719	-1.066406	0.085321	0.064220	0.622936	9.124756	-5.477905	-4.135132
C:\Users\cware\Desktop\Steller20November\TagTesting20Nov2013\M9.DSG	11-1-2013	15:36:58	195243.000000	3904.860000	0.023438	0.375000	-1.078125	0.086239	0.067890	0.624771	9.872437	-4.135132	-3.753662
C:\Users\cware\Desktop\Steller20November\TagTesting20Nov2013\M9.DSG	11-1-2013	15:36:58	195244.000000	3904.880000	0.023438	0.375000	-1.066406	0.086239	0.069725	0.625688	10.253906	-0.381470	-3.707886
C:\Users\cware\Desktop\Steller20November\TagTesting20Nov2013\M9.DSG	11-1-2013	15:36:58	195245.000000	3904.900000	0.007813	0.375000	-1.085938	0.085321	0.072477	0.624771	10.513306	-2.334595	-3.829956
C:\Users\cware\Desktop\Steller20November\TagTesting20Nov2013\M9.DSG	11-1-2013	15:36:58	195246.000000	3904.920000	0.023438	0.371094	-1.082031	0.086239	0.077064	0.624771	10.543823	-5.020142	-4.501343
C:\Users\cware\Desktop\Steller20November\TagTesting20Nov2013\M9.DSG	11-1-2013	15:36:58	195247.000000	3904.940000	0.023438	0.371094	-1.082031	0.086239	0.078899	0.625688	10.848999	-4.440308	-5.111694
C:\Users\cware\Desktop\Steller20November\TagTesting20Nov2013\M9.DSG	11-1-2013	15:36:58	195248.000000	3904.960000	0.019531	0.363281	-1.097656	0.087156	0.084404	0.626606	11.413574	-3.784180	-5.996704
C:\Users\cware\Desktop\Steller20November\TagTesting20Nov2013\M9.DSG	11-1-2013	15:36:58	195249.000000	3904.980000	0.011719	0.367188	-1.109375	0.088073	0.086239	0.626606	11.627197	-2.593994	-7.476807
C:\Users\cware\Desktop\Steller20November\TagTesting20Nov2013\M9.DSG	11-1-2013	15:36:58	195250.000000	3905.000000	0.023438	0.351563	-1.097656	0.088991	0.090826	0.627523	12.481689	-3.631592	-9.307861
C:\Users\cware\Desktop\Steller20November\TagTesting20Nov2013\M9.DSG	11-1-2013	15:36:58	195251.000000	3905.020000	0.015625	0.339844	-1.101563	0.087156	0.091743	0.627523	12.420654	-2.273560	-10.543823
C:\Users\cware\Desktop\Steller20November\TagTesting20Nov2013\M9.DSG	11-1-2013	15:36:58	195252.000000	3905.040000	0.015625	0.320313	-1.085938	0.088073	0.100000	0.629358	12.466431	-0.167847	-10.543823
C:\Users\cware\Desktop\Steller20November\TagTesting20Nov2013\M9.DSG	11-1-2013	15:36:58	195253.000000	3905.060000	0.011719	0.328125	-1.089844	0.087156	0.101835	0.629358	11.703491	-1.754761	-11.260986
C:\Users\cware\Desktop\Steller20November\TagTesting20Nov2013\M9.DSG	11-1-2013	15:36:58	195254.000000	3905.080000	0.011719	0.335938	-1.093750	0.087156	0.107339	0.629358	12.298584	0.915527	-12.710571
C:\Users\cware\Desktop\Steller20November\TagTesting20Nov2013\M9.DSG	11-1-2013	15:36:58	195255.000000	3905.100000	0.031250	0.351563	-1.101563	0.086239	0.109174	0.630275	12.405396	-2.502441	-14.862061
C:\Users\cware\Desktop\Steller20November\TagTesting20Nov2013\M9.DSG	11-1-2013	15:36:58	195256.000000	3905.120000	0.035156	0.363281	-1.101563	0.087156	0.117431	0.630275	14.617920	-1.403809	-16.891479
C:\Users\cware\Desktop\Steller20November\TagTesting20Nov2013\M9.DSG	11-1-2013	15:36:58	195257.000000	3905.140000	0.046875	0.351563	-1.097656	0.085321	0.118349	0.630275	14.785767	-1.770020	-18.295288
C:\Users\cware\Desktop\Steller20November\TagTesting20Nov2013\M9.DSG	11-1-2013	15:36:58	195258.000000	3905.160000	0.039063	0.339844	-1.105469	0.086239	0.124771	0.631193	14.328003	-2.868652	-17.166138
C:\Users\cware\Desktop\Steller20November\TagTesting20Nov2013\M9.DSG	11-1-2013	15:36:58	195259.000000	3905.180000	0.023438	0.335938	-1.128906	0.087156	0.129358	0.631193	12.451172	-5.355835	-17.547607
C:\Users\cware\Desktop\Steller20November\TagTesting20Nov2013\M9.DSG	11-1-2013	15:36:58	195260.000000	3905.200000	0.007813	0.304688	-1.101563	0.087156	0.133945	0.631193	9.124756	-4.653931	-17.852783
C:\Users\cware\Desktop\Steller20November\TagTesting20Nov2013\M9.DSG	11-1-2013	15:36:58	195261.000000	3905.220000	-0.007813	0.281250	-1.101563	0.087156	0.135780	0.632110	5.477905	-5.584717	-18.325806
C:\Users\cware\Desktop\Steller20November\TagTesting20Nov2013\M9.DSG	11-1-2013	15:36:58	195262.000000	3905.240000	-0.019531	0.257813	-1.132813	0.087156	0.138532	0.632110	1.968384	-3.097534	-17.791748
C:\Users\cware\Desktop\Steller20November\TagTesting20Nov2013\M9.DSG	11-1-2013	15:36:58	195263.000000	3905.260000	-0.007813	0.238281	-1.140625	0.087156	0.141284	0.631193	1.510620	3.799438	-16.525269
C:\Users\cware\Desktop\Steller20November\TagTesting20Nov2013\M9.DSG	11-1-2013	15:36:58	195264.000000	3905.280000	0.003906	0.242188	-1.148438	0.086239	0.144037	0.631193	1.373291	2.593994	-16.098022
C:\Users\cware\Desktop\Steller20November\TagTesting20Nov2013\M9.DSG	11-1-2013	15:36:58	195265.000000	3905.300000	0.023438	0.238281	-1.160156	0.084404	0.144954	0.632110	1.129150	3.097534	-16.113281
C:\Users\cware\Desktop\Steller20November\TagTesting20Nov2013\M9.DSG	11-1-2013	15:36:58	195266.000000	3905.320000	0.042969	0.238281	-1.144531	0.084404	0.146789	0.631193	1.251221	5.050659	-15.090942
C:\Users\cware\Desktop\Steller20November\TagTesting20Nov2013\M9.DSG	11-1-2013	15:36:58	195267.000000	3905.340000	0.054688	0.242188	-1.140625	0.082569	0.148624	0.630275	1.953125	7.141113	-14.587402
C:\Users\cware\Desktop\Steller20November\TagTesting20Nov2013\M9.DSG	11-1-2013	15:36:58	195268.000000	3905.360000	0.046875	0.246094	-1.144531	0.080734	0.149541	0.630275	3.158569	5.584717	-14.144897
C:\Users\cware\Desktop\Steller20November\TagTesting20Nov2013\M9.DSG	11-1-2013	15:36:58	195269.000000	3905.380000	0.039063	0.257813	-1.144531	0.079817	0.154128	0.630275	3.387451	3.646851	-14.221191
C:\Users\cware\Desktop\Steller20November\TagTesting20Nov2013\M9.DSG	11-1-2013	15:36:58	195270.000000	3905.400000	0.039063	0.265625	-1.140625	0.077982	0.155046	0.630275	3.890991	9.567261	-14.129639
C:\Users\cware\Desktop\Steller20November\TagTesting20Nov2013\M9.DSG	11-1-2013	15:36:58	195271.000000	3905.420000	0.035156	0.261719	-1.132813	0.077064	0.157798	0.630275	2.319336	7.293701	-15.365601
C:\Users\cware\Desktop\Steller20November\TagTesting20Nov2013\M9.DSG	11-1-2013	15:36:58	195272.000000	3905.440000	0.066406	0.257813	-1.144531	0.075229	0.158716	0.629358	1.373291	6.713867	-15.625000
C:\Users\cware\Desktop\Steller20November\TagTesting20Nov2013\M9.DSG	11-1-2013	15:36:58	195273.000000	3905.460000	0.066406	0.257813	-1.144531	0.073394	0.161468	0.628440	-0.350952	4.547119	-16.479492
C:\Users\cware\Desktop\Steller20November\TagTesting20Nov2013\M9.DSG	11-1-2013	15:36:58	195274.000000	3905.480000	0.078125	0.257813	-1.136719	0.071560	0.163303	0.628440	-3.295898	7.080078	-17.242432
C:\Users\cware\Desktop\Steller20November\TagTesting20Nov2013\M9.DSG	11-1-2013	15:36:58	195275.000000	3905.500000	0.082031	0.250000	-1.140625	0.070642	0.164220	0.628440	-5.584717	3.265381	-18.188477
C:\Users\cware\Desktop\Steller20November\TagTesting20Nov2013\M9.DSG	11-1-2013	15:36:58	195276.000000	3905.520000	0.074219	0.257813	-1.136719	0.068807	0.165138	0.627523	-6.835938	6.500244	-17.776489
C:\Users\cware\Desktop\Steller20November\TagTesting20Nov2013\M9.DSG	11-1-2013	15:36:58	195277.000000	3905.540000	0.070313	0.261719	-1.140625	0.066055	0.165138	0.626606	-7.843018	8.987427	-17.929077
C:\Users\cware\Desktop\Steller20November\TagTesting20Nov2013\M9.DSG	11-1-2013	15:36:58	195278.000000	3905.560000	0.089844	0.261719	-1.144531	0.064220	0.165138	0.627523	-8.453369	7.217407	-18.463135
C:\Users\cware\Desktop\Steller20November\TagTesting20Nov2013\M9.DSG	11-1-2013	15:36:58	195279.000000	3905.580000	0.093750	0.261719	-1.156250	0.063303	0.166055	0.625688	-8.377075	4.760742	-18.905640
C:\Users\cware\Desktop\Steller20November\TagTesting20Nov2013\M9.DSG	11-1-2013	15:36:58	195280.000000	3905.600000	0.082031	0.257813	-1.144531	0.062385	0.166055	0.625688	-8.453369	9.048462	-17.654419
C:\Users\cware\Desktop\Steller20November\TagTesting20Nov2013\M9.DSG	11-1-2013	15:36:58	195281.000000	3905.620000	0.089844	0.261719	-1.148438	0.060550	0.165138	0.625688	-9.109497	8.575439	-17.944336
C:\Users\cware\Desktop\Steller20November\TagTesting20Nov2013\M9.DSG	11-1-2013	15:36:58	195282.000000	3905.640000	0.085938	0.265625	-1.140625	0.057798	0.166055	0.624771	-7.949829	9.628296	-19.424438
C:\Users\cware\Desktop\Steller20November\TagTesting20Nov2013\M9.DSG	11-1-2013	15:36:58	195283.000000	3905.660000	0.101563	0.261719	-1.136719	0.055963	0.166055	0.623853	-6.225586	11.718750	-20.080566
C:\Users\cware\Desktop\Steller20November\TagTesting20Nov2013\M9.DSG	11-1-2013	15:36:58	195284.000000	3905.680000	0.097656	0.250000	-1.132813	0.052294	0.166972	0.622018	-5.508423	14.129639	-19.973755
C:\Users\cware\Desktop\Steller20November\TagTesting20Nov2013\M9.DSG	11-1-2013	15:36:58	195285.000000	3905.700000	0.117188	0.246094	-1.121094	0.049541	0.166972	0.622018	-5.538940	11.398315	-20.187378
C:\Users\cware\Desktop\Steller20November\TagTesting20Nov2013\M9.DSG	11-1-2013	15:36:58	195286.000000	3905.720000	0.121094	0.246094	-1.148438	0.046789	0.169725	0.620183	-7.080078	12.756348	-19.836426
C:\Users\cware\Desktop\Steller20November\TagTesting20Nov2013\M9.DSG	11-1-2013	15:36:58	195287.000000	3905.740000	0.132813	0.246094	-1.132813	0.044037	0.169725	0.620183	-8.178711	13.778687	-19.714355
C:\Users\cware\Desktop\Steller20November\TagTesting20Nov2013\M9.DSG	11-1-2013	15:36:58	195288.000000	3905.760000	0.140625	0.250000	-1.132813	0.040367	0.170642	0.620183	-7.888794	15.747070	-19.393921
C:\Users\cware\Desktop\Steller20November\TagTesting20Nov2013\M9.DSG	11-1-2013	15:36:58	195289.000000	3905.780000	0.148438	0.242188	-1.121094	0.038532	0.170642	0.618349	-6.027222	18.905640	-19.470215
C:\Users\cware\Desktop\Steller20November\TagTesting20Nov2013\M9.DSG	11-1-2013	15:36:58	195290.000000	3905.800000	0.164063	0.234375	-1.113281	0.034862	0.171560	0.616514	-5.218506	18.630981	-19.653320
C:\Users\cware\Desktop\Steller20November\TagTesting20Nov2013\M9.DSG	11-1-2013	15:36:58	195291.000000	3905.820000	0.183594	0.242188	-1.105469	0.032110	0.171560	0.615596	-5.752563	16.387939	-20.019531
C:\Users\cware\Desktop\Steller20November\TagTesting20Nov2013\M9.DSG	11-1-2013	15:36:58	195292.000000	3905.840000	0.199219	0.250000	-1.128906	0.027523	0.173394	0.612844	-8.102417	12.619019	-19.226074
C:\Users\cware\Desktop\Steller20November\TagTesting20Nov2013\M9.DSG	11-1-2013	15:36:58	195293.000000	3905.860000	0.214844	0.242188	-1.128906	0.026606	0.173394	0.620183	-10.910034	11.215210	-18.157959
C:\Users\cware\Desktop\Steller20November\TagTesting20Nov2013\M9.DSG	11-1-2013	15:36:58	195294.000000	3905.880000	0.207031	0.246094	-1.136719	0.022936	0.173394	0.611927	-14.129639	8.132935	-16.815186
C:\Users\cware\Desktop\Steller20November\TagTesting20Nov2013\M9.DSG	11-1-2013	15:36:58	195295.000000	3905.900000	0.210938	0.257813	-1.128906	0.021101	0.172477	0.611927	-15.823364	10.772705	-15.411377
C:\Users\cware\Desktop\Steller20November\TagTesting20Nov2013\M9.DSG	11-1-2013	15:36:58	195296.000000	3905.920000	0.199219	0.257813	-1.128906	0.018349	0.170642	0.611009	-18.066406	9.674072	-14.221191
C:\Users\cware\Desktop\Steller20November\TagTesting20Nov2013\M9.DSG	11-1-2013	15:36:58	195297.000000	3905.940000	0.214844	0.265625	-1.121094	0.017431	0.168807	0.611009	-19.500732	7.919312	-14.053345
C:\Users\cware\Desktop\Steller20November\TagTesting20Nov2013\M9.DSG	11-1-2013	15:36:58	195298.000000	3905.960000	0.218750	0.269531	-1.128906	0.014679	0.166972	0.610092	-20.904541	9.338379	-14.083862
C:\Users\cware\Desktop\Steller20November\TagTesting20Nov2013\M9.DSG	11-1-2013	15:36:58	195299.000000	3905.980000	0.218750	0.269531	-1.128906	0.012844	0.164220	0.609174	-21.331787	8.316040	-13.900757
C:\Users\cware\Desktop\Steller20November\TagTesting20Nov2013\M9.DSG	11-1-2013	15:36:58	195300.000000	3906.000000	0.230469	0.269531	-1.121094	0.010092	0.160550	0.608257	-22.476196	8.041382	-12.329102
C:\Users\cware\Desktop\Steller20November\TagTesting20Nov2013\M9.DSG	11-1-2013	15:36:58	195301.000000	3906.020000	0.234375	0.265625	-1.109375	0.010092	0.158716	0.606422	-22.460938	6.027222	-10.589600
C:\Users\cware\Desktop\Steller20November\TagTesting20Nov2013\M9.DSG	11-1-2013	15:36:58	195302.000000	3906.040000	0.226563	0.269531	-1.101563	0.006422	0.155046	0.606422	-21.881104	6.820679	-8.163452
C:\Users\cware\Desktop\Steller20November\TagTesting20Nov2013\M9.DSG	11-1-2013	15:36:58	195303.000000	3906.060000	0.238281	0.281250	-1.093750	0.006422	0.152294	0.605505	-19.760132	5.889893	-7.110596
C:\Users\cware\Desktop\Steller20November\TagTesting20Nov2013\M9.DSG	11-1-2013	15:36:58	195304.000000	3906.080000	0.234375	0.296875	-1.101563	0.004587	0.150459	0.606422	-16.235352	5.722046	-6.515503
C:\Users\cware\Desktop\Steller20November\TagTesting20Nov2013\M9.DSG	11-1-2013	15:36:58	195305.000000	3906.100000	0.242188	0.304688	-1.082031	0.004587	0.148624	0.605505	-13.305664	4.959106	-6.851196
C:\Users\cware\Desktop\Steller20November\TagTesting20Nov2013\M9.DSG	11-1-2013	15:36:58	195306.000000	3906.120000	0.246094	0.292969	-1.089844	0.002752	0.148624	0.604587	-9.658813	5.828857	-6.271362
C:\Users\cware\Desktop\Steller20November\TagTesting20Nov2013\M9.DSG	11-1-2013	15:36:58	195307.000000	3906.140000	0.250000	0.285156	-1.074219	0.000917	0.148624	0.603670	-8.026123	2.960205	-6.988525
C:\Users\cware\Desktop\Steller20November\TagTesting20Nov2013\M9.DSG	11-1-2013	15:36:58	195308.000000	3906.160000	0.250000	0.296875	-1.078125	0.000917	0.146789	0.602752	-6.988525	3.097534	-7.293701
C:\Users\cware\Desktop\Steller20November\TagTesting20Nov2013\M9.DSG	11-1-2013	15:36:58	195309.000000	3906.180000	0.246094	0.300781	-1.074219	-0.000917	0.146789	0.602752	-6.912231	4.959106	-7.614136
C:\Users\cware\Desktop\Steller20November\TagTesting20Nov2013\M9.DSG	11-1-2013	15:36:58	195310.000000	3906.200000	0.257813	0.289063	-1.070313	-0.001835	0.147706	0.602752	-6.011963	2.944946	-7.415771
C:\Users\cware\Desktop\Steller20November\TagTesting20Nov2013\M9.DSG	11-1-2013	15:36:58	195311.000000	3906.220000	0.253906	0.296875	-1.070313	-0.001835	0.148624	0.601835	-5.355835	-0.442505	-7.461548
C:\Users\cware\Desktop\Steller20November\TagTesting20Nov2013\M9.DSG	11-1-2013	15:36:58	195312.000000	3906.240000	0.250000	0.296875	-1.074219	-0.002752	0.148624	0.602752	-5.752563	3.097534	-6.103516
C:\Users\cware\Desktop\Steller20November\TagTesting20Nov2013\M9.DSG	11-1-2013	15:36:58	195313.000000	3906.260000	0.250000	0.296875	-1.082031	-0.003670	0.148624	0.601835	-6.378174	1.937866	-4.959106
C:\Users\cware\Desktop\Steller20November\TagTesting20Nov2013\M9.DSG	11-1-2013	15:36:58	195314.000000	3906.280000	0.273438	0.304688	-1.078125	-0.002752	0.147706	0.601835	-7.003784	-2.716064	-4.547119
C:\Users\cware\Desktop\Steller20November\TagTesting20Nov2013\M9.DSG	11-1-2013	15:36:58	195315.000000	3906.300000	0.261719	0.300781	-1.062500	-0.002752	0.146789	0.601835	-7.827759	-2.899170	-3.204346
C:\Users\cware\Desktop\Steller20November\TagTesting20Nov2013\M9.DSG	11-1-2013	15:36:58	195316.000000	3906.320000	0.261719	0.308594	-1.074219	-0.002752	0.146789	0.601835	-8.987427	-5.172729	-2.319336
C:\Users\cware\Desktop\Steller20November\TagTesting20Nov2013\M9.DSG	11-1-2013	15:36:58	195317.000000	3906.340000	0.250000	0.304688	-1.074219	-0.002752	0.145872	0.601835	-9.536743	-1.708984	-1.785278
C:\Users\cware\Desktop\Steller20November\TagTesting20Nov2013\M9.DSG	11-1-2013	15:36:58	195318.000000	3906.360000	0.265625	0.312500	-1.074219	-0.001835	0.145872	0.600917	-9.811401	-4.211426	-2.227783
C:\Users\cware\Desktop\Steller20November\TagTesting20Nov2013\M9.DSG	11-1-2013	15:36:58	195319.000000	3906.380000	0.265625	0.320313	-1.070313	-0.003670	0.144037	0.601835	-8.468628	-6.576538	-2.822876
C:\Users\cware\Desktop\Steller20November\TagTesting20Nov2013\M9.DSG	11-1-2013	15:36:58	195320.000000	3906.400000	0.269531	0.320313	-1.066406	-0.000917	0.143119	0.602752	-7.629395	-5.218506	-2.838135
C:\Users\cware\Desktop\Steller20November\TagTesting20Nov2013\M9.DSG	11-1-2013	15:36:58	195321.000000	3906.420000	0.265625	0.312500	-1.074219	-0.000917	0.143119	0.603670	-6.835938	-10.284424	-3.845215
C:\Users\cware\Desktop\Steller20November\TagTesting20Nov2013\M9.DSG	11-1-2013	15:36:58	195322.000000	3906.440000	0.246094	0.312500	-1.082031	0.000917	0.144037	0.602752	-7.247925	-4.928589	-3.234863
C:\Users\cware\Desktop\Steller20November\TagTesting20Nov2013\M9.DSG	11-1-2013	15:36:58	195323.000000	3906.460000	0.238281	0.304688	-1.078125	0.001835	0.143119	0.604587	-6.454468	-4.669189	-3.784180
C:\Users\cware\Desktop\Steller20November\TagTesting20Nov2013\M9.DSG	11-1-2013	15:36:58	195324.000000	3906.480000	0.226563	0.320313	-1.070313	0.001835	0.143119	0.603670	-5.691528	-3.738403	-3.829956
C:\Users\cware\Desktop\Steller20November\TagTesting20Nov2013\M9.DSG	11-1-2013	15:36:58	195325.000000	3906.500000	0.230469	0.324219	-1.085938	0.001835	0.143119	0.604587	-4.150391	-0.778198	-3.707886
C:\Users\cware\Desktop\Steller20November\TagTesting20Nov2013\M9.DSG	11-1-2013	15:36:58	195326.000000	3906.520000	0.246094	0.335938	-1.082031	0.001835	0.143119	0.604587	-1.052856	-5.187988	-3.768921
C:\Users\cware\Desktop\Steller20November\TagTesting20Nov2013\M9.DSG	11-1-2013	15:36:58	195327.000000	3906.540000	0.246094	0.316406	-1.078125	0.003670	0.144037	0.604587	1.022339	-4.669189	-3.845215
C:\Users\cware\Desktop\Steller20November\TagTesting20Nov2013\M9.DSG	11-1-2013	15:36:58	195328.000000	3906.560000	0.250000	0.296875	-1.074219	0.003670	0.146789	0.605505	2.960205	-4.974365	-3.112793
C:\Users\cware\Desktop\Steller20November\TagTesting20Nov2013\M9.DSG	11-1-2013	15:36:58	195329.000000	3906.580000	0.250000	0.273438	-1.074219	0.003670	0.147706	0.605505	2.868652	-4.592896	-1.586914
C:\Users\cware\Desktop\Steller20November\TagTesting20Nov2013\M9.DSG	11-1-2013	15:36:58	195330.000000	3906.600000	0.242188	0.285156	-1.078125	0.004587	0.148624	0.605505	2.105713	-2.655029	-0.106812
C:\Users\cware\Desktop\Steller20November\TagTesting20Nov2013\M9.DSG	11-1-2013	15:36:58	195331.000000	3906.620000	0.230469	0.289063	-1.082031	0.003670	0.149541	0.605505	2.517700	-2.716064	-0.137329
C:\Users\cware\Desktop\Steller20November\TagTesting20Nov2013\M9.DSG	11-1-2013	15:36:58	195332.000000	3906.640000	0.246094	0.289063	-1.085938	0.003670	0.151376	0.606422	3.479004	-3.234863	-0.137329
C:\Users\cware\Desktop\Steller20November\TagTesting20Nov2013\M9.DSG	11-1-2013	15:36:58	195333.000000	3906.660000	0.253906	0.289063	-1.074219	0.005505	0.153211	0.606422	5.172729	-5.661011	0.610352
C:\Users\cware\Desktop\Steller20November\TagTesting20Nov2013\M9.DSG	11-1-2013	15:36:58	195334.000000	3906.680000	0.261719	0.292969	-1.058594	0.005505	0.155046	0.606422	8.728027	-8.850098	2.441406
C:\Users\cware\Desktop\Steller20November\TagTesting20Nov2013\M9.DSG	11-1-2013	15:36:58	195335.000000	3906.700000	0.265625	0.277344	-1.042969	0.006422	0.155963	0.606422	9.689331	-9.918213	3.372192
C:\Users\cware\Desktop\Steller20November\TagTesting20Nov2013\M9.DSG	11-1-2013	15:36:58	195336.000000	3906.720000	0.257813	0.257813	-1.058594	0.010092	0.159633	0.607339	9.780884	-15.411377	3.677368
C:\Users\cware\Desktop\Steller20November\TagTesting20Nov2013\M9.DSG	11-1-2013	15:36:58	195337.000000	3906.740000	0.234375	0.253906	-1.058594	0.011009	0.161468	0.609174	9.597778	-17.745972	3.540039
C:\Users\cware\Desktop\Steller20November\TagTesting20Nov2013\M9.DSG	11-1-2013	15:36:58	195338.000000	3906.760000	0.230469	0.273438	-1.070313	0.016514	0.165138	0.610092	9.933472	-19.958496	2.700806
C:\Users\cware\Desktop\Steller20November\TagTesting20Nov2013\M9.DSG	11-1-2013	15:36:58	195339.000000	3906.780000	0.207031	0.261719	-1.078125	0.017431	0.166055	0.612844	10.314941	-17.242432	1.785278
C:\Users\cware\Desktop\Steller20November\TagTesting20Nov2013\M9.DSG	11-1-2013	15:36:58	195340.000000	3906.800000	0.199219	0.250000	-1.082031	0.021101	0.169725	0.612844	9.963989	-14.251709	0.534058
C:\Users\cware\Desktop\Steller20November\TagTesting20Nov2013\M9.DSG	11-1-2013	15:36:58	195341.000000	3906.820000	0.183594	0.246094	-1.085938	0.022936	0.171560	0.613761	9.979248	-14.862061	-0.106812
C:\Users\cware\Desktop\Steller20November\TagTesting20Nov2013\M9.DSG	11-1-2013	15:36:58	195342.000000	3906.840000	0.183594	0.226563	-1.093750	0.023853	0.174312	0.614679	10.986328	-11.779785	-0.183105
C:\Users\cware\Desktop\Steller20November\TagTesting20Nov2013\M9.DSG	11-1-2013	15:36:58	195343.000000	3906.860000	0.183594	0.238281	-1.093750	0.027523	0.177982	0.615596	10.864258	-14.205933	-1.220703
C:\Users\cware\Desktop\Steller20November\TagTesting20Nov2013\M9.DSG	11-1-2013	15:36:58	195344.000000	3906.880000	0.175781	0.234375	-1.105469	0.028440	0.180734	0.615596	11.306763	-11.566162	-0.946045
C:\Users\cware\Desktop\Steller20November\TagTesting20Nov2013\M9.DSG	11-1-2013	15:36:58	195345.000000	3906.900000	0.171875	0.238281	-1.101563	0.030275	0.184404	0.614679	13.275146	-12.374878	-1.037598
C:\Users\cware\Desktop\Steller20November\TagTesting20Nov2013\M9.DSG	11-1-2013	15:36:58	195346.000000	3906.920000	0.164063	0.230469	-1.105469	0.032110	0.186239	0.616514	14.617920	-8.041382	-1.083374
C:\Users\cware\Desktop\Steller20November\TagTesting20Nov2013\M9.DSG	11-1-2013	15:36:58	195347.000000	3906.940000	0.148438	0.226563	-1.121094	0.033028	0.191743	0.616514	15.335083	-9.216309	-1.617432
C:\Users\cware\Desktop\Steller20November\TagTesting20Nov2013\M9.DSG	11-1-2013	15:36:58	195348.000000	3906.960000	0.171875	0.222656	-1.105469	0.033945	0.195413	0.616514	15.060425	-7.965088	-1.846313
C:\Users\cware\Desktop\Steller20November\TagTesting20Nov2013\M9.DSG	11-1-2013	15:36:58	195349.000000	3906.980000	0.167969	0.214844	-1.117188	0.036697	0.199083	0.616514	13.946533	-10.513306	-2.395630
C:\Users\cware\Desktop\Steller20November\TagTesting20Nov2013\M9.DSG	11-1-2013	15:36:58	195350.000000	3907.000000	0.179688	0.207031	-1.109375	0.036697	0.203670	0.617431	13.748169	-10.528564	-3.356934
C:\Users\cware\Desktop\Steller20November\TagTesting20Nov2013\M9.DSG	11-1-2013	15:36:58	195351.000000	3907.020000	0.167969	0.191406	-1.109375	0.039450	0.208257	0.617431	12.557983	-10.528564	-3.463745
C:\Users\cware\Desktop\Steller20November\TagTesting20Nov2013\M9.DSG	11-1-2013	15:36:58	195352.000000	3907.040000	0.160156	0.175781	-1.121094	0.040367	0.210092	0.618349	12.207031	-6.103516	-3.036499
C:\Users\cware\Desktop\Steller20November\TagTesting20Nov2013\M9.DSG	11-1-2013	15:36:58	195353.000000	3907.060000	0.160156	0.179688	-1.121094	0.041284	0.213761	0.617431	11.718750	-8.773804	-3.723145
C:\Users\cware\Desktop\Steller20November\TagTesting20Nov2013\M9.DSG	11-1-2013	15:36:58	195354.000000	3907.080000	0.152344	0.183594	-1.121094	0.042202	0.218349	0.618349	11.398315	-8.316040	-3.875732
C:\Users\cware\Desktop\Steller20November\TagTesting20Nov2013\M9.DSG	11-1-2013	15:36:58	195355.000000	3907.100000	0.167969	0.175781	-1.113281	0.043119	0.222018	0.618349	11.215210	-10.620117	-4.089355
C:\Users\cware\Desktop\Steller20November\TagTesting20Nov2013\M9.DSG	11-1-2013	15:36:58	195356.000000	3907.120000	0.160156	0.175781	-1.132813	0.044954	0.223853	0.618349	10.879517	-9.033203	-3.784180
C:\Users\cware\Desktop\Steller20November\TagTesting20Nov2013\M9.DSG	11-1-2013	15:36:58	195357.000000	3907.140000	0.164063	0.160156	-1.117188	0.045872	0.225688	0.618349	10.620117	-7.827759	-3.570557
C:\Users\cware\Desktop\Steller20November\TagTesting20Nov2013\M9.DSG	11-1-2013	15:36:58	195358.000000	3907.160000	0.164063	0.140625	-1.140625	0.047706	0.230275	0.619266	10.803223	-12.512207	-4.547119
C:\Users\cware\Desktop\Steller20November\TagTesting20Nov2013\M9.DSG	11-1-2013	15:36:58	195359.000000	3907.180000	0.140625	0.128906	-1.132813	0.048624	0.233028	0.618349	10.604858	-10.467529	-5.020142
C:\Users\cware\Desktop\Steller20November\TagTesting20Nov2013\M9.DSG	11-1-2013	15:36:58	195360.000000	3907.200000	0.125000	0.117188	-1.132813	0.052294	0.237615	0.618349	10.528564	-7.247925	-5.249023
C:\Users\cware\Desktop\Steller20November\TagTesting20Nov2013\M9.DSG	11-1-2013	15:36:58	195361.000000	3907.220000	0.128906	0.105469	-1.132813	0.051376	0.239450	0.618349	10.665894	-5.813599	-5.706787
C:\Users\cware\Desktop\Steller20November\TagTesting20Nov2013\M9.DSG	11-1-2013	15:36:58	195362.000000	3907.240000	0.144531	0.105469	-1.132813	0.054128	0.243119	0.619266	9.811401	-9.246826	-5.935669
C:\Users\cware\Desktop\Steller20November\TagTesting20Nov2013\M9.DSG	11-1-2013	15:36:58	195363.000000	3907.260000	0.132813	0.113281	-1.136719	0.054128	0.246789	0.619266	9.063721	-8.789063	-5.142212
C:\Users\cware\Desktop\Steller20November\TagTesting20Nov2013\M9.DSG	11-1-2013	15:36:58	195364.000000	3907.280000	0.128906	0.117188	-1.148438	0.056881	0.250459	0.618349	8.972168	-7.675171	-4.226685
C:\Users\cware\Desktop\Steller20November\TagTesting20Nov2013\M9.DSG	11-1-2013	15:36:58	195365.000000	3907.300000	0.132813	0.113281	-1.152344	0.055963	0.252294	0.618349	8.834839	-7.247925	-4.638672
C:\Users\cware\Desktop\Steller20November\TagTesting20Nov2013\M9.DSG	11-1-2013	15:36:58	195366.000000	3907.320000	0.132813	0.105469	-1.156250	0.057798	0.255963	0.618349	8.850098	-6.011963	-5.630493
C:\Users\cware\Desktop\Steller20November\TagTesting20Nov2013\M9.DSG	11-1-2013	15:36:58	195367.000000	3907.340000	0.117188	0.101563	-1.160156	0.057798	0.257798	0.617431	8.544922	-8.163452	-6.011963
C:\Users\cware\Desktop\Steller20November\TagTesting20Nov2013\M9.DSG	11-1-2013	15:36:58	195368.000000	3907.360000	0.132813	0.089844	-1.132813	0.060550	0.261468	0.618349	7.156372	-7.385254	-5.920410
C:\Users\cware\Desktop\Steller20November\TagTesting20Nov2013\M9.DSG	11-1-2013	15:36:58	195369.000000	3907.380000	0.117188	0.074219	-1.136719	0.059633	0.264220	0.618349	6.652832	-5.584717	-5.355835
C:\Users\cware\Desktop\Steller20November\TagTesting20Nov2013\M9.DSG	11-1-2013	15:36:58	195370.000000	3907.400000	0.140625	0.062500	-1.136719	0.062385	0.266972	0.618349	5.050659	-10.574341	-5.249023
C:\Users\cware\Desktop\Steller20November\TagTesting20Nov2013\M9.DSG	11-1-2013	15:36:58	195371.000000	3907.420000	0.109375	0.058594	-1.144531	0.064220	0.268807	0.618349	4.074097	-8.850098	-4.302979
C:\Users\cware\Desktop\Steller20November\TagTesting20Nov2013\M9.DSG	11-1-2013	15:36:58	195372.000000	3907.440000	0.125000	0.046875	-1.144531	0.066055	0.270642	0.618349	2.502441	-11.306763	-4.730225
C:\Users\cware\Desktop\Steller20November\TagTesting20Nov2013\M9.DSG	11-1-2013	15:36:58	195373.000000	3907.460000	0.109375	0.062500	-1.148438	0.066055	0.272477	0.618349	3.005981	-6.820679	-4.516602
C:\Users\cware\Desktop\Steller20November\TagTesting20Nov2013\M9.DSG	11-1-2013	15:36:58	195374.000000	3907.480000	0.105469	0.054688	-1.132813	0.068807	0.275229	0.619266	2.685547	-11.276245	-5.065918
C:\Users\cware\Desktop\Steller20November\TagTesting20Nov2013\M9.DSG	11-1-2013	15:36:58	195375.000000	3907.500000	0.125000	0.058594	-1.128906	0.067890	0.276147	0.618349	2.548218	-7.171631	-4.653931
C:\Users\cware\Desktop\Steller20November\TagTesting20Nov2013\M9.DSG	11-1-2013	15:36:58	195376.000000	3907.520000	0.113281	0.074219	-1.136719	0.071560	0.277982	0.619266	2.288818	-11.764526	-5.096436
C:\Users\cware\Desktop\Steller20November\TagTesting20Nov2013\M9.DSG	11-1-2013	15:36:58	195377.000000	3907.540000	0.117188	0.054688	-1.128906	0.072477	0.277982	0.618349	1.464844	-12.313843	-4.913330
C:\Users\cware\Desktop\Steller20November\TagTesting20Nov2013\M9.DSG	11-1-2013	15:36:58	195378.000000	3907.560000	0.109375	0.035156	-1.136719	0.075229	0.280734	0.619266	-0.427246	-10.864258	-4.241943
C:\Users\cware\Desktop\Steller20November\TagTesting20Nov2013\M9.DSG	11-1-2013	15:36:58	195379.000000	3907.580000	0.109375	0.035156	-1.136719	0.076147	0.280734	0.619266	-1.495361	-11.291504	-4.623413
C:\Users\cware\Desktop\Steller20November\TagTesting20Nov2013\M9.DSG	11-1-2013	15:36:58	195380.000000	3907.600000	0.101563	0.042969	-1.128906	0.077982	0.282569	0.619266	-2.441406	-13.839722	-4.592896
C:\Users\cware\Desktop\Steller20November\TagTesting20Nov2013\M9.DSG	11-1-2013	15:36:58	195381.000000	3907.620000	0.101563	0.046875	-1.125000	0.079817	0.283486	0.620183	-2.426147	-17.547607	-5.233765
C:\Users\cware\Desktop\Steller20November\TagTesting20Nov2013\M9.DSG	11-1-2013	15:36:58	195382.000000	3907.640000	0.078125	0.046875	-1.125000	0.082569	0.283486	0.620183	-2.151489	-14.450073	-5.340576
C:\Users\cware\Desktop\Steller20November\TagTesting20Nov2013\M9.DSG	11-1-2013	15:36:58	195383.000000	3907.660000	0.070313	0.039063	-1.125000	0.086239	0.284404	0.620183	-1.434326	-16.952515	-5.203247
C:\Users\cware\Desktop\Steller20November\TagTesting20Nov2013\M9.DSG	11-1-2013	15:36:58	195384.000000	3907.680000	0.066406	0.035156	-1.125000	0.087156	0.285321	0.621101	-0.076294	-16.921997	-5.538940
C:\Users\cware\Desktop\Steller20November\TagTesting20Nov2013\M9.DSG	11-1-2013	15:36:58	195385.000000	3907.700000	0.062500	0.031250	-1.128906	0.092661	0.286239	0.621101	1.068115	-17.257690	-5.325317
C:\Users\cware\Desktop\Steller20November\TagTesting20Nov2013\M9.DSG	11-1-2013	15:36:58	195386.000000	3907.720000	0.054688	0.031250	-1.121094	0.093578	0.288073	0.622018	0.305176	-17.150879	-4.989624
C:\Users\cware\Desktop\Steller20November\TagTesting20Nov2013\M9.DSG	11-1-2013	15:36:58	195387.000000	3907.740000	0.046875	0.035156	-1.136719	0.097248	0.288991	0.622936	-1.434326	-13.366699	-4.165649
C:\Users\cware\Desktop\Steller20November\TagTesting20Nov2013\M9.DSG	11-1-2013	15:36:58	195388.000000	3907.760000	0.058594	0.054688	-1.144531	0.099083	0.289908	0.622018	-1.922607	-20.019531	-5.691528
C:\Users\cware\Desktop\Steller20November\TagTesting20Nov2013\M9.DSG	11-1-2013	15:36:58	195389.000000	3907.780000	0.042969	0.054688	-1.140625	0.102752	0.291743	0.622018	-2.258301	-15.243530	-5.950928
C:\Users\cware\Desktop\Steller20November\TagTesting20Nov2013\M9.DSG	11-1-2013	15:36:58	195390.000000	3907.800000	0.035156	0.042969	-1.140625	0.104587	0.292661	0.622936	-0.198364	-16.494751	-7.141113
C:\Users\cware\Desktop\Steller20November\TagTesting20Nov2013\M9.DSG	11-1-2013	15:36:58	195391.000000	3907.820000	0.023438	0.031250	-1.125000	0.108257	0.293578	0.622936	1.434326	-18.249512	-8.377075
C:\Users\cware\Desktop\Steller20November\TagTesting20Nov2013\M9.DSG	11-1-2013	15:36:58	195392.000000	3907.840000	0.015625	0.023438	-1.132813	0.110092	0.295413	0.623853	3.143311	-14.129639	-8.560181
C:\Users\cware\Desktop\Steller20November\TagTesting20Nov2013\M9.DSG	11-1-2013	15:36:58	195393.000000	3907.860000	0.011719	0.027344	-1.125000	0.111009	0.297248	0.624771	3.097534	-15.182495	-8.132935
C:\Users\cware\Desktop\Steller20November\TagTesting20Nov2013\M9.DSG	11-1-2013	15:36:58	195394.000000	3907.880000	0.007813	0.031250	-1.132813	0.115596	0.298165	0.624771	2.853394	-15.625000	-6.896973
C:\Users\cware\Desktop\Steller20November\TagTesting20Nov2013\M9.DSG	11-1-2013	15:36:58	195395.000000	3907.900000	0.003906	0.031250	-1.152344	0.116514	0.300000	0.622936	1.403809	-14.465332	-6.576538
C:\Users\cware\Desktop\Steller20November\TagTesting20Nov2013\M9.DSG	11-1-2013	15:36:58	195396.000000	3907.920000	0.011719	0.031250	-1.148438	0.120183	0.303670	0.623853	0.549316	-13.000488	-6.866455
C:\Users\cware\Desktop\Steller20November\TagTesting20Nov2013\M9.DSG	11-1-2013	15:36:58	195397.000000	3907.940000	0.000000	0.035156	-1.152344	0.122018	0.302752	0.623853	-0.717163	-13.000488	-7.110596
C:\Users\cware\Desktop\Steller20November\TagTesting20Nov2013\M9.DSG	11-1-2013	15:36:58	195398.000000	3907.960000	0.000000	0.023438	-1.140625	0.125688	0.304587	0.623853	0.122070	-11.703491	-8.071899
C:\Users\cware\Desktop\Steller20November\TagTesting20Nov2013\M9.DSG	11-1-2013	15:36:58	195399.000000	3907.980000	-0.003906	0.023438	-1.140625	0.126606	0.305505	0.623853	0.228882	-12.527466	-9.063721
C:\Users\cware\Desktop\Steller20November\TagTesting20Nov2013\M9.DSG	11-1-2013	15:36:58	195400.000000	3908.000000	-0.011719	0.011719	-1.140625	0.129358	0.307339	0.625688	1.266479	-10.498047	-9.140015
C:\Users\cware\Desktop\Steller20November\TagTesting20Nov2013\M9.DSG	11-1-2013	15:36:58	195401.000000	3908.020000	-0.011719	0.023438	-1.136719	0.129358	0.310092	0.624771	3.936768	-10.238647	-9.765625
C:\Users\cware\Desktop\Steller20November\TagTesting20Nov2013\M9.DSG	11-1-2013	15:36:58	195402.000000	3908.040000	-0.007813	0.031250	-1.140625	0.133028	0.311927	0.624771	5.569458	-10.986328	-10.070801
C:\Users\cware\Desktop\Steller20November\TagTesting20Nov2013\M9.DSG	11-1-2013	15:36:58	195403.000000	3908.060000	-0.007813	0.042969	-1.136719	0.134862	0.313761	0.623853	6.515503	-12.420654	-10.620117
C:\Users\cware\Desktop\Steller20November\TagTesting20Nov2013\M9.DSG	11-1-2013	15:36:58	195404.000000	3908.080000	-0.015625	0.031250	-1.132813	0.136697	0.317431	0.622936	9.262085	-11.734009	-11.444092
C:\Users\cware\Desktop\Steller20November\TagTesting20Nov2013\M9.DSG	11-1-2013	15:36:58	195405.000000	3908.100000	-0.015625	0.031250	-1.132813	0.138532	0.320183	0.622018	10.467529	-10.543823	-11.657715
C:\Users\cware\Desktop\Steller20November\TagTesting20Nov2013\M9.DSG	11-1-2013	15:36:58	195406.000000	3908.120000	-0.031250	0.007813	-1.128906	0.141284	0.324771	0.621101	11.489868	-11.413574	-12.054443
C:\Users\cware\Desktop\Steller20November\TagTesting20Nov2013\M9.DSG	11-1-2013	15:36:58	195407.000000	3908.140000	-0.046875	-0.003906	-1.136719	0.142202	0.326606	0.621101	13.290405	-8.270264	-11.688232
C:\Users\cware\Desktop\Steller20November\TagTesting20Nov2013\M9.DSG	11-1-2013	15:36:58	195408.000000	3908.160000	-0.039063	-0.011719	-1.125000	0.144954	0.332110	0.620183	14.419556	-8.560181	-11.856079
C:\Users\cware\Desktop\Steller20November\TagTesting20Nov2013\M9.DSG	11-1-2013	15:36:58	195409.000000	3908.180000	-0.031250	-0.019531	-1.128906	0.145872	0.335780	0.619266	14.114380	-9.429932	-11.840820
C:\Users\cware\Desktop\Steller20November\TagTesting20Nov2013\M9.DSG	11-1-2013	15:36:58	195410.000000	3908.200000	-0.035156	-0.027344	-1.125000	0.147706	0.340367	0.618349	13.732910	-8.453369	-11.199951
C:\Users\cware\Desktop\Steller20November\TagTesting20Nov2013\M9.DSG	11-1-2013	15:36:58	195411.000000	3908.220000	-0.046875	-0.042969	-1.140625	0.149541	0.343119	0.617431	13.565063	-7.354736	-11.154175
C:\Users\cware\Desktop\Steller20November\TagTesting20Nov2013\M9.DSG	11-1-2013	15:36:58	195412.000000	3908.240000	-0.058594	-0.054688	-1.140625	0.149541	0.350459	0.613761	13.885498	-4.333496	-12.222290
C:\Users\cware\Desktop\Steller20November\TagTesting20Nov2013\M9.DSG	11-1-2013	15:36:58	195413.000000	3908.260000	-0.050781	-0.078125	-1.132813	0.151376	0.352294	0.614679	14.175415	-6.393433	-12.420654
C:\Users\cware\Desktop\Steller20November\TagTesting20Nov2013\M9.DSG	11-1-2013	15:36:58	195414.000000	3908.280000	-0.054688	-0.085938	-1.121094	0.154128	0.357798	0.612844	12.619019	-6.317139	-12.435913
C:\Users\cware\Desktop\Steller20November\TagTesting20Nov2013\M9.DSG	11-1-2013	15:36:58	195415.000000	3908.300000	-0.054688	-0.089844	-1.128906	0.154128	0.359633	0.612844	12.161255	-5.142212	-11.749268
C:\Users\cware\Desktop\Steller20November\TagTesting20Nov2013\M9.DSG	11-1-2013	15:36:58	195416.000000	3908.320000	-0.066406	-0.074219	-1.152344	0.154128	0.364220	0.610092	9.597778	-5.020142	-11.642456
C:\Users\cware\Desktop\Steller20November\TagTesting20Nov2013\M9.DSG	11-1-2013	15:36:58	195417.000000	3908.340000	-0.039063	-0.074219	-1.132813	0.156881	0.366972	0.610092	7.263184	-4.699707	-13.183594
C:\Users\cware\Desktop\Steller20November\TagTesting20Nov2013\M9.DSG	11-1-2013	15:36:58	195418.000000	3908.360000	-0.027344	-0.074219	-1.132813	0.156881	0.368807	0.609174	5.981445	-6.317139	-15.655518
C:\Users\cware\Desktop\Steller20November\TagTesting20Nov2013\M9.DSG	11-1-2013	15:36:58	195419.000000	3908.380000	-0.031250	-0.070313	-1.140625	0.158716	0.372477	0.608257	7.965088	-6.439209	-16.555786
C:\Users\cware\Desktop\Steller20November\TagTesting20Nov2013\M9.DSG	11-1-2013	15:36:58	195420.000000	3908.400000	-0.074219	-0.082031	-1.160156	0.159633	0.374312	0.608257	10.086060	-3.906250	-16.555786
C:\Users\cware\Desktop\Steller20November\TagTesting20Nov2013\M9.DSG	11-1-2013	15:36:58	195421.000000	3908.420000	-0.082031	-0.089844	-1.148438	0.160550	0.378899	0.606422	10.848999	-2.075195	-16.082764
C:\Users\cware\Desktop\Steller20November\TagTesting20Nov2013\M9.DSG	11-1-2013	15:36:58	195422.000000	3908.440000	-0.097656	-0.093750	-1.152344	0.162385	0.379817	0.606422	10.086060	2.487183	-16.311646
C:\Users\cware\Desktop\Steller20November\TagTesting20Nov2013\M9.DSG	11-1-2013	15:36:58	195423.000000	3908.460000	-0.074219	-0.105469	-1.148438	0.161468	0.384404	0.604587	8.575439	5.264282	-17.898560
C:\Users\cware\Desktop\Steller20November\TagTesting20Nov2013\M9.DSG	11-1-2013	15:36:58	195424.000000	3908.480000	-0.054688	-0.109375	-1.136719	0.161468	0.385321	0.604587	6.439209	4.699707	-18.829346
C:\Users\cware\Desktop\Steller20November\TagTesting20Nov2013\M9.DSG	11-1-2013	15:36:58	195425.000000	3908.500000	-0.046875	-0.105469	-1.148438	0.161468	0.389908	0.602752	5.249023	3.067017	-19.378662
C:\Users\cware\Desktop\Steller20November\TagTesting20Nov2013\M9.DSG	11-1-2013	15:36:58	195426.000000	3908.520000	-0.058594	-0.109375	-1.140625	0.161468	0.392661	0.601835	4.501343	1.022339	-18.630981
C:\Users\cware\Desktop\Steller20November\TagTesting20Nov2013\M9.DSG	11-1-2013	15:36:58	195427.000000	3908.540000	-0.078125	-0.128906	-1.152344	0.162385	0.395413	0.600000	3.860474	1.312256	-18.646240
C:\Users\cware\Desktop\Steller20November\TagTesting20Nov2013\M9.DSG	11-1-2013	15:36:58	195428.000000	3908.560000	-0.074219	-0.125000	-1.156250	0.162385	0.396330	0.598165	4.470825	3.524780	-20.050049
C:\Users\cware\Desktop\Steller20November\TagTesting20Nov2013\M9.DSG	11-1-2013	15:36:58	195429.000000	3908.580000	-0.070313	-0.125000	-1.148438	0.163303	0.398165	0.598165	5.599976	5.142212	-20.111084
C:\Users\cware\Desktop\Steller20November\TagTesting20Nov2013\M9.DSG	11-1-2013	15:36:58	195430.000000	3908.600000	-0.070313	-0.148438	-1.164063	0.162385	0.400917	0.597248	5.645752	5.523682	-20.187378
C:\Users\cware\Desktop\Steller20November\TagTesting20Nov2013\M9.DSG	11-1-2013	15:36:58	195431.000000	3908.620000	-0.070313	-0.148438	-1.164063	0.163303	0.402752	0.596330	5.691528	6.668091	-19.851685
C:\Users\cware\Desktop\Steller20November\TagTesting20Nov2013\M9.DSG	11-1-2013	15:36:58	195432.000000	3908.640000	-0.074219	-0.160156	-1.164063	0.162385	0.406422	0.595413	4.119873	6.759644	-21.011353
C:\Users\cware\Desktop\Steller20November\TagTesting20Nov2013\M9.DSG	11-1-2013	15:36:58	195433.000000	3908.660000	-0.085938	-0.156250	-1.167969	0.162385	0.407339	0.595413	3.814697	9.887695	-20.675659
C:\Users\cware\Desktop\Steller20November\TagTesting20Nov2013\M9.DSG	11-1-2013	15:36:58	195434.000000	3908.680000	-0.070313	-0.156250	-1.167969	0.161468	0.409174	0.592661	2.624512	9.719849	-21.392822
C:\Users\cware\Desktop\Steller20November\TagTesting20Nov2013\M9.DSG	11-1-2013	15:36:58	195435.000000	3908.700000	-0.062500	-0.152344	-1.183594	0.159633	0.411009	0.592661	2.304077	11.642456	-22.018433
C:\Users\cware\Desktop\Steller20November\TagTesting20Nov2013\M9.DSG	11-1-2013	15:36:58	195436.000000	3908.720000	-0.031250	-0.144531	-1.179688	0.159633	0.413761	0.591743	2.685547	9.185791	-22.674561
C:\Users\cware\Desktop\Steller20November\TagTesting20Nov2013\M9.DSG	11-1-2013	15:36:58	195437.000000	3908.740000	-0.019531	-0.144531	-1.187500	0.157798	0.414679	0.590826	4.058838	8.331299	-23.132324
C:\Users\cware\Desktop\Steller20November\TagTesting20Nov2013\M9.DSG	11-1-2013	15:36:58	195438.000000	3908.760000	-0.015625	-0.167969	-1.179688	0.159633	0.418349	0.588991	6.134033	6.805420	-24.627686
C:\Users\cware\Desktop\Steller20November\TagTesting20Nov2013\M9.DSG	11-1-2013	15:36:58	195439.000000	3908.780000	-0.011719	-0.183594	-1.179688	0.159633	0.419266	0.588991	7.720947	4.180908	-25.558472
C:\Users\cware\Desktop\Steller20November\TagTesting20Nov2013\M9.DSG	11-1-2013	15:36:58	195440.000000	3908.800000	-0.023438	-0.187500	-1.179688	0.160550	0.423853	0.587156	9.719849	6.484985	-25.817871
C:\Users\cware\Desktop\Steller20November\TagTesting20Nov2013\M9.DSG	11-1-2013	15:36:58	195441.000000	3908.820000	-0.019531	-0.199219	-1.171875	0.159633	0.425688	0.586239	9.613037	7.965088	-26.397705
C:\Users\cware\Desktop\Steller20November\TagTesting20Nov2013\M9.DSG	11-1-2013	15:36:58	195442.000000	3908.840000	-0.011719	-0.183594	-1.179688	0.161468	0.430275	0.584404	8.941650	9.201050	-27.618408
C:\Users\cware\Desktop\Steller20November\TagTesting20Nov2013\M9.DSG	11-1-2013	15:36:58	195443.000000	3908.860000	0.003906	-0.160156	-1.187500	0.160550	0.432110	0.581651	9.628296	9.597778	-29.190063
C:\Users\cware\Desktop\Steller20November\TagTesting20Nov2013\M9.DSG	11-1-2013	15:36:58	195444.000000	3908.880000	0.019531	-0.164063	-1.199219	0.161468	0.436697	0.579817	8.026123	8.331299	-29.342651
C:\Users\cware\Desktop\Steller20November\TagTesting20Nov2013\M9.DSG	11-1-2013	15:36:58	195445.000000	3908.900000	-0.003906	-0.187500	-1.191406	0.160550	0.438532	0.579817	3.692627	9.933472	-25.527954
C:\Users\cware\Desktop\Steller20November\TagTesting20Nov2013\M9.DSG	11-1-2013	15:36:58	195446.000000	3908.920000	0.003906	-0.207031	-1.136719	0.159633	0.440367	0.577982	-3.387451	7.324219	-20.034790
C:\Users\cware\Desktop\Steller20November\TagTesting20Nov2013\M9.DSG	11-1-2013	15:36:58	195447.000000	3908.940000	0.015625	-0.222656	-1.125000	0.159633	0.440367	0.578899	-10.620117	4.531860	-15.411377
C:\Users\cware\Desktop\Steller20November\TagTesting20Nov2013\M9.DSG	11-1-2013	15:36:58	195448.000000	3908.960000	0.023438	-0.218750	-1.132813	0.159633	0.439450	0.577982	-19.729614	3.753662	-12.313843
C:\Users\cware\Desktop\Steller20November\TagTesting20Nov2013\M9.DSG	11-1-2013	15:36:58	195449.000000	3908.980000	0.062500	-0.203125	-1.136719	0.159633	0.436697	0.580734	-26.565552	2.700806	-12.222290
C:\Users\cware\Desktop\Steller20November\TagTesting20Nov2013\M9.DSG	11-1-2013	15:36:58	195450.000000	3909.000000	0.093750	-0.214844	-1.167969	0.159633	0.430275	0.583486	-32.669067	-0.503540	-11.962891
C:\Users\cware\Desktop\Steller20November\TagTesting20Nov2013\M9.DSG	11-1-2013	15:36:58	195451.000000	3909.020000	0.097656	-0.230469	-1.179688	0.160550	0.426606	0.584404	-39.794922	-1.632690	-6.774902
C:\Users\cware\Desktop\Steller20November\TagTesting20Nov2013\M9.DSG	11-1-2013	15:36:58	195452.000000	3909.040000	0.089844	-0.242188	-1.187500	0.160550	0.416514	0.589908	-49.758911	-1.220703	0.625610
C:\Users\cware\Desktop\Steller20November\TagTesting20Nov2013\M9.DSG	11-1-2013	15:36:58	195453.000000	3909.060000	0.109375	-0.230469	-1.207031	0.159633	0.411009	0.592661	-54.412842	-2.044678	4.364014
C:\Users\cware\Desktop\Steller20November\TagTesting20Nov2013\M9.DSG	11-1-2013	15:36:58	195454.000000	3909.080000	0.128906	-0.191406	-1.222656	0.159633	0.398165	0.596330	-55.023193	-2.059937	5.340576
C:\Users\cware\Desktop\Steller20November\TagTesting20Nov2013\M9.DSG	11-1-2013	15:36:58	195455.000000	3909.100000	0.132813	-0.128906	-1.246094	0.159633	0.392661	0.600000	-53.543091	-0.473022	6.896973
C:\Users\cware\Desktop\Steller20November\TagTesting20Nov2013\M9.DSG	11-1-2013	15:36:58	195456.000000	3909.120000	0.140625	-0.070313	-1.253906	0.158716	0.385321	0.601835	-51.681519	1.907349	8.605957
C:\Users\cware\Desktop\Steller20November\TagTesting20Nov2013\M9.DSG	11-1-2013	15:36:58	195457.000000	3909.140000	0.167969	-0.050781	-1.273438	0.155963	0.373394	0.605505	-47.790527	3.250122	8.102417
C:\Users\cware\Desktop\Steller20November\TagTesting20Nov2013\M9.DSG	11-1-2013	15:36:58	195458.000000	3909.160000	0.183594	-0.003906	-1.308594	0.155046	0.366972	0.609174	-37.734985	5.264282	8.209229
C:\Users\cware\Desktop\Steller20November\TagTesting20Nov2013\M9.DSG	11-1-2013	15:36:58	195459.000000	3909.180000	0.191406	0.000000	-1.300781	0.153211	0.359633	0.610092	-29.510498	8.972168	8.377075
C:\Users\cware\Desktop\Steller20November\TagTesting20Nov2013\M9.DSG	11-1-2013	15:36:58	195460.000000	3909.200000	0.191406	0.003906	-1.296875	0.152294	0.357798	0.611009	-22.491455	12.649536	6.835938
C:\Users\cware\Desktop\Steller20November\TagTesting20Nov2013\M9.DSG	11-1-2013	15:36:58	195461.000000	3909.220000	0.195313	-0.011719	-1.292969	0.145872	0.352294	0.611927	-18.569946	13.031006	4.318237
C:\Users\cware\Desktop\Steller20November\TagTesting20Nov2013\M9.DSG	11-1-2013	15:36:58	195462.000000	3909.240000	0.148438	-0.011719	-1.292969	0.146789	0.350459	0.612844	-17.517090	13.839722	2.243042
C:\Users\cware\Desktop\Steller20November\TagTesting20Nov2013\M9.DSG	11-1-2013	15:36:58	195463.000000	3909.260000	0.125000	-0.019531	-1.292969	0.140367	0.347706	0.611927	-16.204834	18.692017	0.320435
C:\Users\cware\Desktop\Steller20November\TagTesting20Nov2013\M9.DSG	11-1-2013	15:36:58	195464.000000	3909.280000	0.117188	-0.035156	-1.292969	0.137615	0.344954	0.611927	-15.930176	28.228760	-0.259399
C:\Users\cware\Desktop\Steller20November\TagTesting20Nov2013\M9.DSG	11-1-2013	15:36:58	195465.000000	3909.300000	0.164063	-0.035156	-1.238281	0.130275	0.343119	0.612844	-15.396118	25.497437	-2.151489
C:\Users\cware\Desktop\Steller20November\TagTesting20Nov2013\M9.DSG	11-1-2013	15:36:58	195466.000000	3909.320000	0.171875	-0.054688	-1.203125	0.128440	0.341284	0.612844	-17.105103	25.802612	-3.128052
C:\Users\cware\Desktop\Steller20November\TagTesting20Nov2013\M9.DSG	11-1-2013	15:36:58	195467.000000	3909.340000	0.183594	-0.042969	-1.183594	0.124771	0.337615	0.612844	-16.510010	23.223877	-2.716064
C:\Users\cware\Desktop\Steller20November\TagTesting20Nov2013\M9.DSG	11-1-2013	15:36:58	195468.000000	3909.360000	0.191406	-0.023438	-1.167969	0.120183	0.335780	0.611927	-16.387939	12.512207	-3.799438
C:\Users\cware\Desktop\Steller20November\TagTesting20Nov2013\M9.DSG	11-1-2013	15:36:58	195469.000000	3909.380000	0.156250	-0.007813	-1.183594	0.116514	0.334862	0.612844	-14.633179	11.245728	-3.738403
C:\Users\cware\Desktop\Steller20November\TagTesting20Nov2013\M9.DSG	11-1-2013	15:36:58	195470.000000	3909.400000	0.144531	-0.007813	-1.179688	0.112844	0.333028	0.611927	-16.799927	15.426636	-2.578735
C:\Users\cware\Desktop\Steller20November\TagTesting20Nov2013\M9.DSG	11-1-2013	15:36:58	195471.000000	3909.420000	0.136719	0.003906	-1.171875	0.111009	0.330275	0.612844	-16.845703	17.135620	-1.129150
C:\Users\cware\Desktop\Steller20November\TagTesting20Nov2013\M9.DSG	11-1-2013	15:36:58	195472.000000	3909.440000	0.156250	0.003906	-1.179688	0.107339	0.326606	0.612844	-17.074585	17.135620	-1.785278
C:\Users\cware\Desktop\Steller20November\TagTesting20Nov2013\M9.DSG	11-1-2013	15:36:58	195473.000000	3909.460000	0.140625	0.000000	-1.152344	0.102752	0.325688	0.612844	-13.854980	7.995605	-1.693726
C:\Users\cware\Desktop\Steller20November\TagTesting20Nov2013\M9.DSG	11-1-2013	15:36:58	195474.000000	3909.480000	0.148438	0.000000	-1.156250	0.101835	0.323853	0.611927	-10.314941	14.007568	0.381470
C:\Users\cware\Desktop\Steller20November\TagTesting20Nov2013\M9.DSG	11-1-2013	15:36:58	195475.000000	3909.500000	0.117188	0.000000	-1.152344	0.099083	0.322018	0.612844	-8.804321	16.708374	0.579834
C:\Users\cware\Desktop\Steller20November\TagTesting20Nov2013\M9.DSG	11-1-2013	15:36:58	195476.000000	3909.520000	0.132813	0.027344	-1.156250	0.094495	0.321101	0.611927	-7.598877	6.927490	-1.708984
C:\Users\cware\Desktop\Steller20November\TagTesting20Nov2013\M9.DSG	11-1-2013	15:36:58	195477.000000	3909.540000	0.132813	0.027344	-1.156250	0.093578	0.321101	0.611927	-7.308960	15.594482	-1.785278
C:\Users\cware\Desktop\Steller20November\TagTesting20Nov2013\M9.DSG	11-1-2013	15:36:58	195478.000000	3909.560000	0.113281	0.042969	-1.144531	0.089908	0.321101	0.611927	-7.644653	8.575439	-4.196167
C:\Users\cware\Desktop\Steller20November\TagTesting20Nov2013\M9.DSG	11-1-2013	15:36:58	195479.000000	3909.580000	0.140625	0.023438	-1.117188	0.088073	0.320183	0.611927	-9.841919	16.754150	-4.455566
C:\Users\cware\Desktop\Steller20November\TagTesting20Nov2013\M9.DSG	11-1-2013	15:36:58	195480.000000	3909.600000	0.136719	0.039063	-1.132813	0.083486	0.319266	0.611009	-8.316040	11.825562	-5.569458
C:\Users\cware\Desktop\Steller20November\TagTesting20Nov2013\M9.DSG	11-1-2013	15:36:58	195481.000000	3909.620000	0.156250	0.019531	-1.125000	0.081651	0.318349	0.610092	-9.384155	15.197754	-4.486084
C:\Users\cware\Desktop\Steller20November\TagTesting20Nov2013\M9.DSG	11-1-2013	15:36:58	195482.000000	3909.640000	0.144531	0.019531	-1.144531	0.078899	0.317431	0.608257	-8.514404	8.682251	-4.043579
C:\Users\cware\Desktop\Steller20November\TagTesting20Nov2013\M9.DSG	11-1-2013	15:36:58	195483.000000	3909.660000	0.179688	0.015625	-1.128906	0.077982	0.316514	0.608257	-8.285522	9.078979	-1.846313
C:\Users\cware\Desktop\Steller20November\TagTesting20Nov2013\M9.DSG	11-1-2013	15:36:58	195484.000000	3909.680000	0.156250	0.015625	-1.121094	0.075229	0.317431	0.608257	-7.675171	5.661011	-0.045776
C:\Users\cware\Desktop\Steller20November\TagTesting20Nov2013\M9.DSG	11-1-2013	15:36:58	195485.000000	3909.700000	0.156250	0.015625	-1.121094	0.073394	0.316514	0.609174	-11.383057	9.643555	1.251221
C:\Users\cware\Desktop\Steller20November\TagTesting20Nov2013\M9.DSG	11-1-2013	15:36:58	195486.000000	3909.720000	0.179688	0.031250	-1.121094	0.071560	0.312844	0.607339	-11.108398	-0.457764	0.991821
C:\Users\cware\Desktop\Steller20November\TagTesting20Nov2013\M9.DSG	11-1-2013	15:36:58	195487.000000	3909.740000	0.140625	0.042969	-1.144531	0.069725	0.312844	0.608257	-9.765625	7.095337	2.578735
C:\Users\cware\Desktop\Steller20November\TagTesting20Nov2013\M9.DSG	11-1-2013	15:36:58	195488.000000	3909.760000	0.171875	0.054688	-1.117188	0.068807	0.311009	0.609174	-10.955811	-1.266479	1.480103
C:\Users\cware\Desktop\Steller20November\TagTesting20Nov2013\M9.DSG	11-1-2013	15:36:58	195489.000000	3909.780000	0.148438	0.074219	-1.132813	0.067890	0.310092	0.608257	-10.375977	0.732422	1.144409
C:\Users\cware\Desktop\Steller20November\TagTesting20Nov2013\M9.DSG	11-1-2013	15:36:58	195490.000000	3909.800000	0.160156	0.035156	-1.117188	0.067890	0.309174	0.609174	-11.306763	0.839233	-0.289917
C:\Users\cware\Desktop\Steller20November\TagTesting20Nov2013\M9.DSG	11-1-2013	15:36:58	195491.000000	3909.820000	0.171875	0.046875	-1.121094	0.066055	0.307339	0.610092	-10.955811	1.281738	-0.198364
C:\Users\cware\Desktop\Steller20November\TagTesting20Nov2013\M9.DSG	11-1-2013	15:36:58	195492.000000	3909.840000	0.164063	0.023438	-1.121094	0.066055	0.306422	0.608257	-11.657715	3.204346	0.595093
C:\Users\cware\Desktop\Steller20November\TagTesting20Nov2013\M9.DSG	11-1-2013	15:36:58	195493.000000	3909.860000	0.183594	0.035156	-1.093750	0.065138	0.304587	0.609174	-7.812500	-1.083374	-0.488281
C:\Users\cware\Desktop\Steller20November\TagTesting20Nov2013\M9.DSG	11-1-2013	15:36:58	195494.000000	3909.880000	0.152344	0.039063	-1.132813	0.065138	0.305505	0.610092	-8.758545	1.983643	-0.640869
C:\Users\cware\Desktop\Steller20November\TagTesting20Nov2013\M9.DSG	11-1-2013	15:36:58	195495.000000	3909.900000	0.171875	0.042969	-1.109375	0.064220	0.303670	0.610092	-4.119873	-3.524780	-1.831055
C:\Users\cware\Desktop\Steller20November\TagTesting20Nov2013\M9.DSG	11-1-2013	15:36:58	195496.000000	3909.920000	0.160156	0.027344	-1.113281	0.064220	0.305505	0.609174	-5.294800	-1.052856	-1.281738
C:\Users\cware\Desktop\Steller20November\TagTesting20Nov2013\M9.DSG	11-1-2013	15:36:58	195497.000000	3909.940000	0.171875	0.042969	-1.121094	0.064220	0.304587	0.609174	-4.257202	-3.295898	-2.059937
C:\Users\cware\Desktop\Steller20November\TagTesting20Nov2013\M9.DSG	11-1-2013	15:36:58	195498.000000	3909.960000	0.171875	0.031250	-1.097656	0.063303	0.304587	0.609174	-4.592896	-1.312256	-2.120972
C:\Users\cware\Desktop\Steller20November\TagTesting20Nov2013\M9.DSG	11-1-2013	15:36:58	195499.000000	3909.980000	0.195313	0.050781	-1.121094	0.065138	0.304587	0.609174	-2.822876	-5.508423	-4.425049
C:\Users\cware\Desktop\Steller20November\TagTesting20Nov2013\M9.DSG	11-1-2013	15:36:58	195500.000000	3910.000000	0.171875	0.035156	-1.132813	0.064220	0.304587	0.609174	-4.135132	-4.531860	-5.081177
C:\Users\cware\Desktop\Steller20November\TagTesting20Nov2013\M9.DSG	11-1-2013	15:36:58	195501.000000	3910.020000	0.167969	0.042969	-1.113281	0.065138	0.306422	0.609174	-2.990723	-4.302979	-4.440308
C:\Users\cware\Desktop\Steller20November\TagTesting20Nov2013\M9.DSG	11-1-2013	15:36:58	195502.000000	3910.040000	0.164063	0.046875	-1.132813	0.065138	0.305505	0.610092	-4.043579	-3.829956	-3.250122
C:\Users\cware\Desktop\Steller20November\TagTesting20Nov2013\M9.DSG	11-1-2013	15:36:58	195503.000000	3910.060000	0.164063	0.042969	-1.128906	0.066055	0.306422	0.610092	-4.928589	-4.409790	-3.417969
C:\Users\cware\Desktop\Steller20November\TagTesting20Nov2013\M9.DSG	11-1-2013	15:36:58	195504.000000	3910.080000	0.171875	0.039063	-1.140625	0.066972	0.305505	0.609174	-5.462646	-4.028320	-3.082275
C:\Users\cware\Desktop\Steller20November\TagTesting20Nov2013\M9.DSG	11-1-2013	15:36:58	195505.000000	3910.100000	0.167969	0.035156	-1.132813	0.066055	0.306422	0.609174	-5.630493	-6.591797	-2.960205
C:\Users\cware\Desktop\Steller20November\TagTesting20Nov2013\M9.DSG	11-1-2013	15:36:58	195506.000000	3910.120000	0.171875	0.046875	-1.125000	0.067890	0.306422	0.610092	-5.615234	-4.531860	-3.036499
C:\Users\cware\Desktop\Steller20November\TagTesting20Nov2013\M9.DSG	11-1-2013	15:36:58	195507.000000	3910.140000	0.167969	0.046875	-1.132813	0.066972	0.306422	0.609174	-5.203247	-2.929688	-2.792358
C:\Users\cware\Desktop\Steller20November\TagTesting20Nov2013\M9.DSG	11-1-2013	15:36:58	195508.000000	3910.160000	0.183594	0.039063	-1.125000	0.068807	0.306422	0.609174	-5.630493	-4.348755	-3.021240
C:\Users\cware\Desktop\Steller20November\TagTesting20Nov2013\M9.DSG	11-1-2013	15:36:58	195509.000000	3910.180000	0.152344	0.042969	-1.144531	0.067890	0.305505	0.610092	-4.592896	-5.340576	-2.426147
C:\Users\cware\Desktop\Steller20November\TagTesting20Nov2013\M9.DSG	11-1-2013	15:36:58	195510.000000	3910.200000	0.156250	0.042969	-1.156250	0.070642	0.306422	0.609174	-4.898071	-2.716064	-2.700806
C:\Users\cware\Desktop\Steller20November\TagTesting20Nov2013\M9.DSG	11-1-2013	15:36:58	195511.000000	3910.220000	0.156250	0.042969	-1.156250	0.069725	0.305505	0.610092	-6.118774	-10.604858	-3.448486
C:\Users\cware\Desktop\Steller20November\TagTesting20Nov2013\M9.DSG	11-1-2013	15:36:58	195512.000000	3910.240000	0.140625	0.035156	-1.132813	0.070642	0.306422	0.610092	-6.088257	-3.173828	-2.914429
C:\Users\cware\Desktop\Steller20November\TagTesting20Nov2013\M9.DSG	11-1-2013	15:36:58	195513.000000	3910.260000	0.160156	0.035156	-1.156250	0.071560	0.306422	0.611927	-7.873535	-7.568359	-2.838135
C:\Users\cware\Desktop\Steller20November\TagTesting20Nov2013\M9.DSG	11-1-2013	15:36:58	195514.000000	3910.280000	0.140625	0.042969	-1.152344	0.072477	0.306422	0.611009	-6.774902	-1.800537	-2.212524
C:\Users\cware\Desktop\Steller20November\TagTesting20Nov2013\M9.DSG	11-1-2013	15:36:58	195515.000000	3910.300000	0.167969	0.066406	-1.152344	0.072477	0.307339	0.611009	-6.515503	-6.698608	-2.914429
C:\Users\cware\Desktop\Steller20November\TagTesting20Nov2013\M9.DSG	11-1-2013	15:36:58	195516.000000	3910.320000	0.156250	0.058594	-1.144531	0.074312	0.306422	0.610092	-4.913330	-5.935669	-2.929688
C:\Users\cware\Desktop\Steller20November\TagTesting20Nov2013\M9.DSG	11-1-2013	15:36:58	195517.000000	3910.340000	0.148438	0.062500	-1.136719	0.074312	0.306422	0.611009	-4.241943	-4.821777	-3.540039
C:\Users\cware\Desktop\Steller20November\TagTesting20Nov2013\M9.DSG	11-1-2013	15:36:58	195518.000000	3910.360000	0.148438	0.042969	-1.144531	0.074312	0.305505	0.611009	-5.233765	-6.210327	-3.784180
C:\Users\cware\Desktop\Steller20November\TagTesting20Nov2013\M9.DSG	11-1-2013	15:36:58	195519.000000	3910.380000	0.140625	0.035156	-1.148438	0.075229	0.306422	0.611927	-3.845215	-3.845215	-3.479004
C:\Users\cware\Desktop\Steller20November\TagTesting20Nov2013\M9.DSG	11-1-2013	15:36:58	195520.000000	3910.400000	0.148438	0.039063	-1.148438	0.076147	0.306422	0.611927	-5.905151	-6.286621	-3.555298
C:\Users\cware\Desktop\Steller20November\TagTesting20Nov2013\M9.DSG	11-1-2013	15:36:58	195521.000000	3910.420000	0.136719	0.031250	-1.148438	0.076147	0.306422	0.611927	-3.814697	-4.333496	-3.143311
C:\Users\cware\Desktop\Steller20November\TagTesting20Nov2013\M9.DSG	11-1-2013	15:36:58	195522.000000	3910.440000	0.140625	0.031250	-1.160156	0.077064	0.305505	0.611927	-4.318237	-2.563477	-3.128052
C:\Users\cware\Desktop\Steller20November\TagTesting20Nov2013\M9.DSG	11-1-2013	15:36:58	195523.000000	3910.460000	0.148438	0.039063	-1.136719	0.077064	0.306422	0.612844	-2.197266	-5.676270	-3.479004
C:\Users\cware\Desktop\Steller20November\TagTesting20Nov2013\M9.DSG	11-1-2013	15:36:58	195524.000000	3910.480000	0.152344	0.042969	-1.132813	0.078899	0.307339	0.611927	-0.686646	-6.576538	-2.899170
C:\Users\cware\Desktop\Steller20November\TagTesting20Nov2013\M9.DSG	11-1-2013	15:36:58	195525.000000	3910.500000	0.136719	0.039063	-1.140625	0.078899	0.308257	0.613761	-0.686646	-5.569458	-3.082275
C:\Users\cware\Desktop\Steller20November\TagTesting20Nov2013\M9.DSG	11-1-2013	15:36:58	195526.000000	3910.520000	0.128906	0.039063	-1.140625	0.078899	0.310092	0.611927	0.976563	-8.392334	-2.899170
C:\Users\cware\Desktop\Steller20November\TagTesting20Nov2013\M9.DSG	11-1-2013	15:36:58	195527.000000	3910.540000	0.140625	0.023438	-1.144531	0.080734	0.310092	0.611927	-0.335693	-4.852295	-2.304077
C:\Users\cware\Desktop\Steller20November\TagTesting20Nov2013\M9.DSG	11-1-2013	15:36:58	195528.000000	3910.560000	0.140625	0.039063	-1.132813	0.080734	0.312844	0.611009	1.586914	-6.378174	-2.670288
C:\Users\cware\Desktop\Steller20November\TagTesting20Nov2013\M9.DSG	11-1-2013	15:36:58	195529.000000	3910.580000	0.148438	0.015625	-1.144531	0.082569	0.313761	0.611927	0.122070	-5.050659	-2.365112
C:\Users\cware\Desktop\Steller20November\TagTesting20Nov2013\M9.DSG	11-1-2013	15:36:58	195530.000000	3910.600000	0.136719	0.019531	-1.125000	0.081651	0.313761	0.611927	-0.534058	-5.157471	-1.922607
C:\Users\cware\Desktop\Steller20November\TagTesting20Nov2013\M9.DSG	11-1-2013	15:36:58	195531.000000	3910.620000	0.132813	0.007813	-1.140625	0.081651	0.315596	0.611927	-0.991821	-8.819580	-1.586914
C:\Users\cware\Desktop\Steller20November\TagTesting20Nov2013\M9.DSG	11-1-2013	15:36:58	195532.000000	3910.640000	0.125000	0.003906	-1.125000	0.083486	0.314679	0.611927	-1.937866	-7.888794	-1.907349
C:\Users\cware\Desktop\Steller20November\TagTesting20Nov2013\M9.DSG	11-1-2013	15:36:58	195533.000000	3910.660000	0.132813	0.023438	-1.144531	0.084404	0.316514	0.611927	-0.610352	-4.089355	-0.778198
C:\Users\cware\Desktop\Steller20November\TagTesting20Nov2013\M9.DSG	11-1-2013	15:36:58	195534.000000	3910.680000	0.125000	0.023438	-1.132813	0.086239	0.316514	0.611009	-0.427246	-6.027222	-1.358032
C:\Users\cware\Desktop\Steller20November\TagTesting20Nov2013\M9.DSG	11-1-2013	15:36:58	195535.000000	3910.700000	0.132813	0.019531	-1.136719	0.086239	0.319266	0.611009	0.167847	-10.467529	-1.800537
C:\Users\cware\Desktop\Steller20November\TagTesting20Nov2013\M9.DSG	11-1-2013	15:36:58	195536.000000	3910.720000	0.128906	0.023438	-1.152344	0.085321	0.319266	0.611009	-0.946045	-8.316040	-1.037598
C:\Users\cware\Desktop\Steller20November\TagTesting20Nov2013\M9.DSG	11-1-2013	15:36:58	195537.000000	3910.740000	0.128906	0.023438	-1.152344	0.087156	0.320183	0.611927	0.198364	-6.759644	-1.220703
C:\Users\cware\Desktop\Steller20November\TagTesting20Nov2013\M9.DSG	11-1-2013	15:36:58	195538.000000	3910.760000	0.121094	0.023438	-1.156250	0.088991	0.320183	0.611927	0.091553	-9.094238	-1.892090
C:\Users\cware\Desktop\Steller20November\TagTesting20Nov2013\M9.DSG	11-1-2013	15:36:58	195539.000000	3910.780000	0.117188	0.023438	-1.144531	0.089908	0.322936	0.611009	1.190186	-8.743286	-2.471924
C:\Users\cware\Desktop\Steller20November\TagTesting20Nov2013\M9.DSG	11-1-2013	15:36:58	195540.000000	3910.800000	0.105469	0.011719	-1.148438	0.090826	0.323853	0.611927	1.846313	-5.310059	-2.517700
C:\Users\cware\Desktop\Steller20November\TagTesting20Nov2013\M9.DSG	11-1-2013	15:36:58	195541.000000	3910.820000	0.113281	0.003906	-1.140625	0.091743	0.324771	0.611009	2.456665	-9.002686	-3.875732
C:\Users\cware\Desktop\Steller20November\TagTesting20Nov2013\M9.DSG	11-1-2013	15:36:58	195542.000000	3910.840000	0.101563	-0.003906	-1.152344	0.092661	0.325688	0.611009	1.525879	-5.706787	-3.433228
C:\Users\cware\Desktop\Steller20November\TagTesting20Nov2013\M9.DSG	11-1-2013	15:36:58	195543.000000	3910.860000	0.109375	-0.003906	-1.132813	0.092661	0.326606	0.611009	1.693726	-7.568359	-3.341675
C:\Users\cware\Desktop\Steller20November\TagTesting20Nov2013\M9.DSG	11-1-2013	15:36:58	195544.000000	3910.880000	0.085938	0.003906	-1.171875	0.092661	0.329358	0.611009	1.037598	-2.532959	-2.670288
C:\Users\cware\Desktop\Steller20November\TagTesting20Nov2013\M9.DSG	11-1-2013	15:36:58	195545.000000	3910.900000	0.117188	-0.003906	-1.136719	0.093578	0.329358	0.609174	1.205444	-7.522583	-2.944946
C:\Users\cware\Desktop\Steller20November\TagTesting20Nov2013\M9.DSG	11-1-2013	15:36:58	195546.000000	3910.920000	0.109375	0.003906	-1.152344	0.094495	0.331193	0.610092	1.190186	-8.392334	-2.288818
C:\Users\cware\Desktop\Steller20November\TagTesting20Nov2013\M9.DSG	11-1-2013	15:36:58	195547.000000	3910.940000	0.109375	0.000000	-1.148438	0.094495	0.332110	0.610092	2.120972	-9.109497	-2.563477
C:\Users\cware\Desktop\Steller20November\TagTesting20Nov2013\M9.DSG	11-1-2013	15:36:58	195548.000000	3910.960000	0.101563	0.007813	-1.152344	0.097248	0.333945	0.610092	3.387451	-10.620117	-3.036499
C:\Users\cware\Desktop\Steller20November\TagTesting20Nov2013\M9.DSG	11-1-2013	15:36:58	195549.000000	3910.980000	0.109375	0.003906	-1.136719	0.099083	0.335780	0.609174	3.417969	-9.796143	-3.540039
C:\Users\cware\Desktop\Steller20November\TagTesting20Nov2013\M9.DSG	11-1-2013	15:36:58	195550.000000	3911.000000	0.082031	-0.015625	-1.144531	0.099083	0.338532	0.609174	3.707886	-9.277344	-3.509521
C:\Users\cware\Desktop\Steller20November\TagTesting20Nov2013\M9.DSG	11-1-2013	15:36:58	195551.000000	3911.020000	0.093750	-0.031250	-1.152344	0.100000	0.339450	0.609174	3.540039	-5.340576	-3.433228
C:\Users\cware\Desktop\Steller20November\TagTesting20Nov2013\M9.DSG	11-1-2013	15:36:58	195552.000000	3911.040000	0.105469	-0.039063	-1.121094	0.101835	0.342202	0.608257	3.402710	-12.207031	-4.333496
C:\Users\cware\Desktop\Steller20November\TagTesting20Nov2013\M9.DSG	11-1-2013	15:36:58	195553.000000	3911.060000	0.078125	-0.039063	-1.132813	0.102752	0.343119	0.609174	3.662109	-8.361816	-3.295898
C:\Users\cware\Desktop\Steller20November\TagTesting20Nov2013\M9.DSG	11-1-2013	15:36:58	195554.000000	3911.080000	0.089844	-0.054688	-1.132813	0.104587	0.345872	0.607339	3.219604	-6.973267	-2.441406
C:\Users\cware\Desktop\Steller20November\TagTesting20Nov2013\M9.DSG	11-1-2013	15:36:58	195555.000000	3911.100000	0.089844	-0.046875	-1.136719	0.104587	0.345872	0.607339	3.738403	-8.666992	-2.258301
[truncated: 19,519 more rows]
