# Supplementary material for: Averaged Propulsive Body Acceleration (APBA) Can Be Calculated from Biologging Tags That Incorporate Gyroscopes and Accelerometers to Estimate Swimming Speed, Hydrodynamic Drag and Energy Expenditure for Steller Sea Lions
Source: PLoS One. 2016 Jun 10;11(6):e0157326. doi: 10.1371/journal.pone.0157326 (PMC4902303; doi:10.1371/journal.pone.0157326)
Supplement: S4 Data — Same components as S2. (ZIP) [file pone.0157326.s004.zip › SitkaNov_20/Ms9_PTMP_20_11_13.csv]

FileName	FileDate	FileTime	Sample	Time from Start (s)	Pressure	Temperature
C:\Users\cware\Desktop\Steller20November\TagTesting20Nov2013\M9.DSG	11-1-2013	15:36:58	48398.000000	4839.800000	50109.167521	20.000000
C:\Users\cware\Desktop\Steller20November\TagTesting20Nov2013\M9.DSG	11-1-2013	15:36:58	48399.000000	4839.900000	50108.445621	20.000000
C:\Users\cware\Desktop\Steller20November\TagTesting20Nov2013\M9.DSG	11-1-2013	15:36:58	48400.000000	4840.000000	50105.732705	20.000000
C:\Users\cware\Desktop\Steller20November\TagTesting20Nov2013\M9.DSG	11-1-2013	15:36:58	48401.000000	4840.100000	50103.741610	20.000000
C:\Users\cware\Desktop\Steller20November\TagTesting20Nov2013\M9.DSG	11-1-2013	15:36:58	48402.000000	4840.200000	50100.480882	20.000000
C:\Users\cware\Desktop\Steller20November\TagTesting20Nov2013\M9.DSG	11-1-2013	15:36:58	48403.000000	4840.300000	50099.560135	20.000000
C:\Users\cware\Desktop\Steller20November\TagTesting20Nov2013\M9.DSG	11-1-2013	15:36:58	48404.000000	4840.400000	50096.498394	20.000000
C:\Users\cware\Desktop\Steller20November\TagTesting20Nov2013\M9.DSG	11-1-2013	15:36:58	48405.000000	4840.500000	50097.594129	20.000000
C:\Users\cware\Desktop\Steller20November\TagTesting20Nov2013\M9.DSG	11-1-2013	15:36:58	48406.000000	4840.600000	50095.179861	20.000000
C:\Users\cware\Desktop\Steller20November\TagTesting20Nov2013\M9.DSG	11-1-2013	15:36:58	48407.000000	4840.700000	50091.968897	20.000000
C:\Users\cware\Desktop\Steller20November\TagTesting20Nov2013\M9.DSG	11-1-2013	15:36:58	48408.000000	4840.800000	50091.272481	20.000000
C:\Users\cware\Desktop\Steller20November\TagTesting20Nov2013\M9.DSG	11-1-2013	15:36:58	48409.000000	4840.900000	50091.023654	20.000000
C:\Users\cware\Desktop\Steller20November\TagTesting20Nov2013\M9.DSG	11-1-2013	15:36:58	48410.000000	4841.000000	50089.132115	20.000000
C:\Users\cware\Desktop\Steller20November\TagTesting20Nov2013\M9.DSG	11-1-2013	15:36:58	48411.000000	4841.100000	50088.161349	20.000000
C:\Users\cware\Desktop\Steller20November\TagTesting20Nov2013\M9.DSG	11-1-2013	15:36:58	48412.000000	4841.200000	50086.046102	20.000000
C:\Users\cware\Desktop\Steller20November\TagTesting20Nov2013\M9.DSG	11-1-2013	15:36:58	48413.000000	4841.300000	50085.150009	20.000000
C:\Users\cware\Desktop\Steller20November\TagTesting20Nov2013\M9.DSG	11-1-2013	15:36:58	48414.000000	4841.400000	50085.249472	20.000000
C:\Users\cware\Desktop\Steller20November\TagTesting20Nov2013\M9.DSG	11-1-2013	15:36:58	48415.000000	4841.500000	50084.079793	20.000000
C:\Users\cware\Desktop\Steller20November\TagTesting20Nov2013\M9.DSG	11-1-2013	15:36:58	48416.000000	4841.600000	50083.009533	20.000000
C:\Users\cware\Desktop\Steller20November\TagTesting20Nov2013\M9.DSG	11-1-2013	15:36:58	48417.000000	4841.700000	50076.214433	20.000000
C:\Users\cware\Desktop\Steller20November\TagTesting20Nov2013\M9.DSG	11-1-2013	15:36:58	48418.000000	4841.800000	50078.454666	20.000000
C:\Users\cware\Desktop\Steller20November\TagTesting20Nov2013\M9.DSG	11-1-2013	15:36:58	48419.000000	4841.900000	50077.807852	20.000000
C:\Users\cware\Desktop\Steller20November\TagTesting20Nov2013\M9.DSG	11-1-2013	15:36:58	48420.000000	4842.000000	50076.389074	20.000000
C:\Users\cware\Desktop\Steller20November\TagTesting20Nov2013\M9.DSG	11-1-2013	15:36:58	48421.000000	4842.100000	50072.431437	20.000000
C:\Users\cware\Desktop\Steller20November\TagTesting20Nov2013\M9.DSG	11-1-2013	15:36:58	48422.000000	4842.200000	50073.626345	20.000000
C:\Users\cware\Desktop\Steller20November\TagTesting20Nov2013\M9.DSG	11-1-2013	15:36:58	48423.000000	4842.300000	50071.958961	20.000000
C:\Users\cware\Desktop\Steller20November\TagTesting20Nov2013\M9.DSG	11-1-2013	15:36:58	48424.000000	4842.400000	50071.809536	20.000000
C:\Users\cware\Desktop\Steller20November\TagTesting20Nov2013\M9.DSG	11-1-2013	15:36:58	48425.000000	4842.500000	50070.092395	20.000000
C:\Users\cware\Desktop\Steller20November\TagTesting20Nov2013\M9.DSG	11-1-2013	15:36:58	48426.000000	4842.600000	50065.388112	20.000000
C:\Users\cware\Desktop\Steller20November\TagTesting20Nov2013\M9.DSG	11-1-2013	15:36:58	48427.000000	4842.700000	50065.263723	20.000000
C:\Users\cware\Desktop\Steller20November\TagTesting20Nov2013\M9.DSG	11-1-2013	15:36:58	48428.000000	4842.800000	50064.218626	20.000000
C:\Users\cware\Desktop\Steller20November\TagTesting20Nov2013\M9.DSG	11-1-2013	15:36:58	48429.000000	4842.900000	50058.717625	20.000000
C:\Users\cware\Desktop\Steller20November\TagTesting20Nov2013\M9.DSG	11-1-2013	15:36:58	48430.000000	4843.000000	50060.509746	20.000000
C:\Users\cware\Desktop\Steller20November\TagTesting20Nov2013\M9.DSG	11-1-2013	15:36:58	48431.000000	4843.100000	50060.285929	20.000000
C:\Users\cware\Desktop\Steller20November\TagTesting20Nov2013\M9.DSG	11-1-2013	15:36:58	48432.000000	4843.200000	50057.871871	20.000000
C:\Users\cware\Desktop\Steller20November\TagTesting20Nov2013\M9.DSG	11-1-2013	15:36:58	48433.000000	4843.300000	50055.233356	20.000000
C:\Users\cware\Desktop\Steller20November\TagTesting20Nov2013\M9.DSG	11-1-2013	15:36:58	48434.000000	4843.400000	50058.370025	20.000000
C:\Users\cware\Desktop\Steller20November\TagTesting20Nov2013\M9.DSG	11-1-2013	15:36:58	48435.000000	4843.500000	50058.394793	20.000000
C:\Users\cware\Desktop\Steller20November\TagTesting20Nov2013\M9.DSG	11-1-2013	15:36:58	48436.000000	4843.600000	50054.785862	20.000000
C:\Users\cware\Desktop\Steller20November\TagTesting20Nov2013\M9.DSG	11-1-2013	15:36:58	48437.000000	4843.700000	50054.586589	20.000000
C:\Users\cware\Desktop\Steller20November\TagTesting20Nov2013\M9.DSG	11-1-2013	15:36:58	48438.000000	4843.800000	50056.179841	20.000000
C:\Users\cware\Desktop\Steller20November\TagTesting20Nov2013\M9.DSG	11-1-2013	15:36:58	48439.000000	4843.900000	50055.433190	20.000000
C:\Users\cware\Desktop\Steller20November\TagTesting20Nov2013\M9.DSG	11-1-2013	15:36:58	48440.000000	4844.000000	50050.654238	20.000000
C:\Users\cware\Desktop\Steller20November\TagTesting20Nov2013\M9.DSG	11-1-2013	15:36:58	48441.000000	4844.100000	50055.135030	20.000000
C:\Users\cware\Desktop\Steller20November\TagTesting20Nov2013\M9.DSG	11-1-2013	15:36:58	48442.000000	4844.200000	50056.031158	20.000000
C:\Users\cware\Desktop\Steller20November\TagTesting20Nov2013\M9.DSG	11-1-2013	15:36:58	48443.000000	4844.300000	50056.155841	20.000000
C:\Users\cware\Desktop\Steller20November\TagTesting20Nov2013\M9.DSG	11-1-2013	15:36:58	48444.000000	4844.400000	50058.420614	20.000000
C:\Users\cware\Desktop\Steller20November\TagTesting20Nov2013\M9.DSG	11-1-2013	15:36:58	48445.000000	4844.500000	50057.176398	20.000000
C:\Users\cware\Desktop\Steller20November\TagTesting20Nov2013\M9.DSG	11-1-2013	15:36:58	48446.000000	4844.600000	50059.167656	20.000000
C:\Users\cware\Desktop\Steller20November\TagTesting20Nov2013\M9.DSG	11-1-2013	15:36:58	48447.000000	4844.700000	50064.668921	20.000000
C:\Users\cware\Desktop\Steller20November\TagTesting20Nov2013\M9.DSG	11-1-2013	15:36:58	48448.000000	4844.800000	50061.358502	20.000000
C:\Users\cware\Desktop\Steller20November\TagTesting20Nov2013\M9.DSG	11-1-2013	15:36:58	48449.000000	4844.900000	50063.773122	20.000000
C:\Users\cware\Desktop\Steller20November\TagTesting20Nov2013\M9.DSG	11-1-2013	15:36:58	48450.000000	4845.000000	50065.366180	20.000000
C:\Users\cware\Desktop\Steller20November\TagTesting20Nov2013\M9.DSG	11-1-2013	15:36:58	48451.000000	4845.100000	50070.867344	20.000000
C:\Users\cware\Desktop\Steller20November\TagTesting20Nov2013\M9.DSG	11-1-2013	15:36:58	48452.000000	4845.200000	50071.091306	20.000000
C:\Users\cware\Desktop\Steller20November\TagTesting20Nov2013\M9.DSG	11-1-2013	15:36:58	48453.000000	4845.300000	50069.398675	20.000000
C:\Users\cware\Desktop\Steller20November\TagTesting20Nov2013\M9.DSG	11-1-2013	15:36:58	48454.000000	4845.400000	50072.734459	20.000000
C:\Users\cware\Desktop\Steller20November\TagTesting20Nov2013\M9.DSG	11-1-2013	15:36:58	48455.000000	4845.500000	50082.740774	20.000000
C:\Users\cware\Desktop\Steller20November\TagTesting20Nov2013\M9.DSG	11-1-2013	15:36:58	48456.000000	4845.600000	50081.645452	20.000000
C:\Users\cware\Desktop\Steller20November\TagTesting20Nov2013\M9.DSG	11-1-2013	15:36:58	48457.000000	4845.700000	50074.999561	20.000000
C:\Users\cware\Desktop\Steller20November\TagTesting20Nov2013\M9.DSG	11-1-2013	15:36:58	48458.000000	4845.800000	50072.336580	20.000000
C:\Users\cware\Desktop\Steller20November\TagTesting20Nov2013\M9.DSG	11-1-2013	15:36:58	48459.000000	4845.900000	50066.462266	20.000000
C:\Users\cware\Desktop\Steller20November\TagTesting20Nov2013\M9.DSG	11-1-2013	15:36:58	48460.000000	4846.000000	50066.288354	20.000000
C:\Users\cware\Desktop\Steller20November\TagTesting20Nov2013\M9.DSG	11-1-2013	15:36:58	48461.000000	4846.100000	50060.439195	20.000000
C:\Users\cware\Desktop\Steller20November\TagTesting20Nov2013\M9.DSG	11-1-2013	15:36:58	48462.000000	4846.200000	50055.610246	20.000000
C:\Users\cware\Desktop\Steller20November\TagTesting20Nov2013\M9.DSG	11-1-2013	15:36:58	48463.000000	4846.300000	50054.589987	20.000000
C:\Users\cware\Desktop\Steller20November\TagTesting20Nov2013\M9.DSG	11-1-2013	15:36:58	48464.000000	4846.400000	50053.942962	20.000000
C:\Users\cware\Desktop\Steller20November\TagTesting20Nov2013\M9.DSG	11-1-2013	15:36:58	48465.000000	4846.500000	50051.678013	20.000000
C:\Users\cware\Desktop\Steller20November\TagTesting20Nov2013\M9.DSG	11-1-2013	15:36:58	48466.000000	4846.600000	50050.010413	20.000000
C:\Users\cware\Desktop\Steller20November\TagTesting20Nov2013\M9.DSG	11-1-2013	15:36:58	48467.000000	4846.700000	50050.607524	20.000000
C:\Users\cware\Desktop\Steller20November\TagTesting20Nov2013\M9.DSG	11-1-2013	15:36:58	48468.000000	4846.800000	50051.703369	20.000000
C:\Users\cware\Desktop\Steller20November\TagTesting20Nov2013\M9.DSG	11-1-2013	15:36:58	48469.000000	4846.900000	50051.778055	20.000000
C:\Users\cware\Desktop\Steller20November\TagTesting20Nov2013\M9.DSG	11-1-2013	15:36:58	48470.000000	4847.000000	50046.476475	20.000000
C:\Users\cware\Desktop\Steller20November\TagTesting20Nov2013\M9.DSG	11-1-2013	15:36:58	48471.000000	4847.100000	50051.180764	20.000000
C:\Users\cware\Desktop\Steller20November\TagTesting20Nov2013\M9.DSG	11-1-2013	15:36:58	48472.000000	4847.200000	50044.460507	20.000000
C:\Users\cware\Desktop\Steller20November\TagTesting20Nov2013\M9.DSG	11-1-2013	15:36:58	48473.000000	4847.300000	50041.846821	20.000000
C:\Users\cware\Desktop\Steller20November\TagTesting20Nov2013\M9.DSG	11-1-2013	15:36:58	48474.000000	4847.400000	50044.236878	20.000000
C:\Users\cware\Desktop\Steller20November\TagTesting20Nov2013\M9.DSG	11-1-2013	15:36:58	48475.000000	4847.500000	50043.315991	20.000000
C:\Users\cware\Desktop\Steller20November\TagTesting20Nov2013\M9.DSG	11-1-2013	15:36:58	48476.000000	4847.600000	50042.071344	20.000000
C:\Users\cware\Desktop\Steller20November\TagTesting20Nov2013\M9.DSG	11-1-2013	15:36:58	48477.000000	4847.700000	50038.487098	20.000000
C:\Users\cware\Desktop\Steller20November\TagTesting20Nov2013\M9.DSG	11-1-2013	15:36:58	48478.000000	4847.800000	50039.458150	20.000000
C:\Users\cware\Desktop\Steller20November\TagTesting20Nov2013\M9.DSG	11-1-2013	15:36:58	48479.000000	4847.900000	50037.267733	20.000000
C:\Users\cware\Desktop\Steller20November\TagTesting20Nov2013\M9.DSG	11-1-2013	15:36:58	48480.000000	4848.000000	50037.740833	20.000000
C:\Users\cware\Desktop\Steller20November\TagTesting20Nov2013\M9.DSG	11-1-2013	15:36:58	48481.000000	4848.100000	50036.720289	20.000000
C:\Users\cware\Desktop\Steller20November\TagTesting20Nov2013\M9.DSG	11-1-2013	15:36:58	48482.000000	4848.200000	50036.147858	20.000000
C:\Users\cware\Desktop\Steller20November\TagTesting20Nov2013\M9.DSG	11-1-2013	15:36:58	48483.000000	4848.300000	50033.210901	20.000000
C:\Users\cware\Desktop\Steller20November\TagTesting20Nov2013\M9.DSG	11-1-2013	15:36:58	48484.000000	4848.400000	50032.165448	20.000000
C:\Users\cware\Desktop\Steller20November\TagTesting20Nov2013\M9.DSG	11-1-2013	15:36:58	48485.000000	4848.500000	50031.418907	20.000000
C:\Users\cware\Desktop\Steller20November\TagTesting20Nov2013\M9.DSG	11-1-2013	15:36:58	48486.000000	4848.600000	50031.270004	20.000000
C:\Users\cware\Desktop\Steller20November\TagTesting20Nov2013\M9.DSG	11-1-2013	15:36:58	48487.000000	4848.700000	50030.373880	20.000000
C:\Users\cware\Desktop\Steller20November\TagTesting20Nov2013\M9.DSG	11-1-2013	15:36:58	48488.000000	4848.800000	50028.805831	20.000000
C:\Users\cware\Desktop\Steller20November\TagTesting20Nov2013\M9.DSG	11-1-2013	15:36:58	48489.000000	4848.900000	50027.262628	20.000000
C:\Users\cware\Desktop\Steller20November\TagTesting20Nov2013\M9.DSG	11-1-2013	15:36:58	48490.000000	4849.000000	50028.133901	20.000000
C:\Users\cware\Desktop\Steller20November\TagTesting20Nov2013\M9.DSG	11-1-2013	15:36:58	48491.000000	4849.100000	50023.728234	20.000000
C:\Users\cware\Desktop\Steller20November\TagTesting20Nov2013\M9.DSG	11-1-2013	15:36:58	48492.000000	4849.200000	50021.488233	20.000000
C:\Users\cware\Desktop\Steller20November\TagTesting20Nov2013\M9.DSG	11-1-2013	15:36:58	48493.000000	4849.300000	50026.641249	20.000000
C:\Users\cware\Desktop\Steller20November\TagTesting20Nov2013\M9.DSG	11-1-2013	15:36:58	48494.000000	4849.400000	50023.803491	20.000000
C:\Users\cware\Desktop\Steller20November\TagTesting20Nov2013\M9.DSG	11-1-2013	15:36:58	48495.000000	4849.500000	50020.841432	20.000000
C:\Users\cware\Desktop\Steller20November\TagTesting20Nov2013\M9.DSG	11-1-2013	15:36:58	48496.000000	4849.600000	50021.339330	20.000000
C:\Users\cware\Desktop\Steller20November\TagTesting20Nov2013\M9.DSG	11-1-2013	15:36:58	48497.000000	4849.700000	50020.119492	20.000000
C:\Users\cware\Desktop\Steller20November\TagTesting20Nov2013\M9.DSG	11-1-2013	15:36:58	48498.000000	4849.800000	50020.518331	20.000000
C:\Users\cware\Desktop\Steller20November\TagTesting20Nov2013\M9.DSG	11-1-2013	15:36:58	48499.000000	4849.900000	50016.386597	20.000000
C:\Users\cware\Desktop\Steller20November\TagTesting20Nov2013\M9.DSG	11-1-2013	15:36:58	48500.000000	4850.000000	50013.772906	20.000000
C:\Users\cware\Desktop\Steller20November\TagTesting20Nov2013\M9.DSG	11-1-2013	15:36:58	48501.000000	4850.100000	50015.465608	20.000000
C:\Users\cware\Desktop\Steller20November\TagTesting20Nov2013\M9.DSG	11-1-2013	15:36:58	48502.000000	4850.200000	50013.598823	20.000000
C:\Users\cware\Desktop\Steller20November\TagTesting20Nov2013\M9.DSG	11-1-2013	15:36:58	48503.000000	4850.300000	50011.632640	20.000000
C:\Users\cware\Desktop\Steller20November\TagTesting20Nov2013\M9.DSG	11-1-2013	15:36:58	48504.000000	4850.400000	50014.818635	20.000000
C:\Users\cware\Desktop\Steller20November\TagTesting20Nov2013\M9.DSG	11-1-2013	15:36:58	48505.000000	4850.500000	50014.470477	20.000000
C:\Users\cware\Desktop\Steller20November\TagTesting20Nov2013\M9.DSG	11-1-2013	15:36:58	48506.000000	4850.600000	50010.089693	20.000000
C:\Users\cware\Desktop\Steller20November\TagTesting20Nov2013\M9.DSG	11-1-2013	15:36:58	48507.000000	4850.700000	50009.243653	20.000000
C:\Users\cware\Desktop\Steller20November\TagTesting20Nov2013\M9.DSG	11-1-2013	15:36:58	48508.000000	4850.800000	50007.899368	20.000000
C:\Users\cware\Desktop\Steller20November\TagTesting20Nov2013\M9.DSG	11-1-2013	15:36:58	48509.000000	4850.900000	50004.564277	20.000000
C:\Users\cware\Desktop\Steller20November\TagTesting20Nov2013\M9.DSG	11-1-2013	15:36:58	48510.000000	4851.000000	50007.899482	20.000000
C:\Users\cware\Desktop\Steller20November\TagTesting20Nov2013\M9.DSG	11-1-2013	15:36:58	48511.000000	4851.100000	50007.252558	20.000000
C:\Users\cware\Desktop\Steller20November\TagTesting20Nov2013\M9.DSG	11-1-2013	15:36:58	48512.000000	4851.200000	50002.075682	20.000000
C:\Users\cware\Desktop\Steller20November\TagTesting20Nov2013\M9.DSG	11-1-2013	15:36:58	48513.000000	4851.300000	50000.731182	20.000000
C:\Users\cware\Desktop\Steller20November\TagTesting20Nov2013\M9.DSG	11-1-2013	15:36:58	48514.000000	4851.400000	50002.921836	20.000000
C:\Users\cware\Desktop\Steller20November\TagTesting20Nov2013\M9.DSG	11-1-2013	15:36:58	48515.000000	4851.500000	50001.005325	20.000000
C:\Users\cware\Desktop\Steller20November\TagTesting20Nov2013\M9.DSG	11-1-2013	15:36:58	48516.000000	4851.600000	50001.826899	20.000000
C:\Users\cware\Desktop\Steller20November\TagTesting20Nov2013\M9.DSG	11-1-2013	15:36:58	48517.000000	4851.700000	49997.396482	20.000000
C:\Users\cware\Desktop\Steller20November\TagTesting20Nov2013\M9.DSG	11-1-2013	15:36:58	48518.000000	4851.800000	49995.480112	20.000000
C:\Users\cware\Desktop\Steller20November\TagTesting20Nov2013\M9.DSG	11-1-2013	15:36:58	48519.000000	4851.900000	49993.712732	20.000000
C:\Users\cware\Desktop\Steller20November\TagTesting20Nov2013\M9.DSG	11-1-2013	15:36:58	48520.000000	4852.000000	49995.504959	20.000000
C:\Users\cware\Desktop\Steller20November\TagTesting20Nov2013\M9.DSG	11-1-2013	15:36:58	48521.000000	4852.100000	49989.332211	20.000000
C:\Users\cware\Desktop\Steller20November\TagTesting20Nov2013\M9.DSG	11-1-2013	15:36:58	48522.000000	4852.200000	49989.979324	20.000000
C:\Users\cware\Desktop\Steller20November\TagTesting20Nov2013\M9.DSG	11-1-2013	15:36:58	48523.000000	4852.300000	49990.825973	20.000000
C:\Users\cware\Desktop\Steller20November\TagTesting20Nov2013\M9.DSG	11-1-2013	15:36:58	48524.000000	4852.400000	49988.535971	20.000000
C:\Users\cware\Desktop\Steller20November\TagTesting20Nov2013\M9.DSG	11-1-2013	15:36:58	48525.000000	4852.500000	49989.631635	20.000000
C:\Users\cware\Desktop\Steller20November\TagTesting20Nov2013\M9.DSG	11-1-2013	15:36:58	48526.000000	4852.600000	49987.615416	20.000000
C:\Users\cware\Desktop\Steller20November\TagTesting20Nov2013\M9.DSG	11-1-2013	15:36:58	48527.000000	4852.700000	49984.553687	20.000000
C:\Users\cware\Desktop\Steller20November\TagTesting20Nov2013\M9.DSG	11-1-2013	15:36:58	48528.000000	4852.800000	49981.666428	20.000000
C:\Users\cware\Desktop\Steller20November\TagTesting20Nov2013\M9.DSG	11-1-2013	15:36:58	48529.000000	4852.900000	49981.940330	20.000000
C:\Users\cware\Desktop\Steller20November\TagTesting20Nov2013\M9.DSG	11-1-2013	15:36:58	48530.000000	4853.000000	49981.193753	20.000000
C:\Users\cware\Desktop\Steller20November\TagTesting20Nov2013\M9.DSG	11-1-2013	15:36:58	48531.000000	4853.100000	49979.277309	20.000000
C:\Users\cware\Desktop\Steller20November\TagTesting20Nov2013\M9.DSG	11-1-2013	15:36:58	48532.000000	4853.200000	49973.129513	20.000000
C:\Users\cware\Desktop\Steller20November\TagTesting20Nov2013\M9.DSG	11-1-2013	15:36:58	48533.000000	4853.300000	49975.942073	20.000000
C:\Users\cware\Desktop\Steller20November\TagTesting20Nov2013\M9.DSG	11-1-2013	15:36:58	48534.000000	4853.400000	49974.448468	20.000000
C:\Users\cware\Desktop\Steller20November\TagTesting20Nov2013\M9.DSG	11-1-2013	15:36:58	48535.000000	4853.500000	49977.709562	20.000000
C:\Users\cware\Desktop\Steller20November\TagTesting20Nov2013\M9.DSG	11-1-2013	15:36:58	48536.000000	4853.600000	49972.855843	20.000000
C:\Users\cware\Desktop\Steller20November\TagTesting20Nov2013\M9.DSG	11-1-2013	15:36:58	48537.000000	4853.700000	49971.536905	20.000000
C:\Users\cware\Desktop\Steller20November\TagTesting20Nov2013\M9.DSG	11-1-2013	15:36:58	48538.000000	4853.800000	49967.977111	20.000000
C:\Users\cware\Desktop\Steller20November\TagTesting20Nov2013\M9.DSG	11-1-2013	15:36:58	48539.000000	4853.900000	49970.342238	20.000000
C:\Users\cware\Desktop\Steller20November\TagTesting20Nov2013\M9.DSG	11-1-2013	15:36:58	48540.000000	4854.000000	49966.658467	20.000000
C:\Users\cware\Desktop\Steller20November\TagTesting20Nov2013\M9.DSG	11-1-2013	15:36:58	48541.000000	4854.100000	49965.613124	20.000000
C:\Users\cware\Desktop\Steller20November\TagTesting20Nov2013\M9.DSG	11-1-2013	15:36:58	48542.000000	4854.200000	49965.339354	20.000000
C:\Users\cware\Desktop\Steller20November\TagTesting20Nov2013\M9.DSG	11-1-2013	15:36:58	48543.000000	4854.300000	49962.701184	20.000000
C:\Users\cware\Desktop\Steller20November\TagTesting20Nov2013\M9.DSG	11-1-2013	15:36:58	48544.000000	4854.400000	49963.099453	20.000000
C:\Users\cware\Desktop\Steller20November\TagTesting20Nov2013\M9.DSG	11-1-2013	15:36:58	48545.000000	4854.500000	49963.473054	20.000000
C:\Users\cware\Desktop\Steller20November\TagTesting20Nov2013\M9.DSG	11-1-2013	15:36:58	48546.000000	4854.600000	49962.153740	20.000000
C:\Users\cware\Desktop\Steller20November\TagTesting20Nov2013\M9.DSG	11-1-2013	15:36:58	48547.000000	4854.700000	49961.182934	20.000000
C:\Users\cware\Desktop\Steller20November\TagTesting20Nov2013\M9.DSG	11-1-2013	15:36:58	48548.000000	4854.800000	49962.975419	20.000000
C:\Users\cware\Desktop\Steller20November\TagTesting20Nov2013\M9.DSG	11-1-2013	15:36:58	48549.000000	4854.900000	49965.912837	20.000000
C:\Users\cware\Desktop\Steller20November\TagTesting20Nov2013\M9.DSG	11-1-2013	15:36:58	48550.000000	4855.000000	49964.120527	20.000000
C:\Users\cware\Desktop\Steller20November\TagTesting20Nov2013\M9.DSG	11-1-2013	15:36:58	48551.000000	4855.100000	49966.634430	20.000000
C:\Users\cware\Desktop\Steller20November\TagTesting20Nov2013\M9.DSG	11-1-2013	15:36:58	48552.000000	4855.200000	49966.485382	20.000000
C:\Users\cware\Desktop\Steller20November\TagTesting20Nov2013\M9.DSG	11-1-2013	15:36:58	48553.000000	4855.300000	49966.709432	20.000000
C:\Users\cware\Desktop\Steller20November\TagTesting20Nov2013\M9.DSG	11-1-2013	15:36:58	48554.000000	4855.400000	49970.094590	20.000000
C:\Users\cware\Desktop\Steller20November\TagTesting20Nov2013\M9.DSG	11-1-2013	15:36:58	48555.000000	4855.500000	49974.226798	20.000000
C:\Users\cware\Desktop\Steller20November\TagTesting20Nov2013\M9.DSG	11-1-2013	15:36:58	48556.000000	4855.600000	49972.160657	20.000000
C:\Users\cware\Desktop\Steller20November\TagTesting20Nov2013\M9.DSG	11-1-2013	15:36:58	48557.000000	4855.700000	49978.010309	20.000000
C:\Users\cware\Desktop\Steller20November\TagTesting20Nov2013\M9.DSG	11-1-2013	15:36:58	48558.000000	4855.800000	49980.997089	20.000000
C:\Users\cware\Desktop\Steller20November\TagTesting20Nov2013\M9.DSG	11-1-2013	15:36:58	48559.000000	4855.900000	49981.320878	20.000000
C:\Users\cware\Desktop\Steller20November\TagTesting20Nov2013\M9.DSG	11-1-2013	15:36:58	48560.000000	4856.000000	49985.253712	20.000000
C:\Users\cware\Desktop\Steller20November\TagTesting20Nov2013\M9.DSG	11-1-2013	15:36:58	48561.000000	4856.100000	49987.618603	20.000000
C:\Users\cware\Desktop\Steller20November\TagTesting20Nov2013\M9.DSG	11-1-2013	15:36:58	48562.000000	4856.200000	49989.908724	20.000000
C:\Users\cware\Desktop\Steller20November\TagTesting20Nov2013\M9.DSG	11-1-2013	15:36:58	48563.000000	4856.300000	49994.040489	20.000000
C:\Users\cware\Desktop\Steller20November\TagTesting20Nov2013\M9.DSG	11-1-2013	15:36:58	48564.000000	4856.400000	49995.085977	20.000000
C:\Users\cware\Desktop\Steller20November\TagTesting20Nov2013\M9.DSG	11-1-2013	15:36:58	48565.000000	4856.500000	49997.176908	20.000000
C:\Users\cware\Desktop\Steller20November\TagTesting20Nov2013\M9.DSG	11-1-2013	15:36:58	48566.000000	4856.600000	50002.727733	20.000000
C:\Users\cware\Desktop\Steller20November\TagTesting20Nov2013\M9.DSG	11-1-2013	15:36:58	48567.000000	4856.700000	50009.050318	20.000000
C:\Users\cware\Desktop\Steller20November\TagTesting20Nov2013\M9.DSG	11-1-2013	15:36:58	48568.000000	4856.800000	50005.714657	20.000000
C:\Users\cware\Desktop\Steller20November\TagTesting20Nov2013\M9.DSG	11-1-2013	15:36:58	48569.000000	4856.900000	50004.271124	20.000000
C:\Users\cware\Desktop\Steller20November\TagTesting20Nov2013\M9.DSG	11-1-2013	15:36:58	48570.000000	4857.000000	49996.181470	20.000000
C:\Users\cware\Desktop\Steller20November\TagTesting20Nov2013\M9.DSG	11-1-2013	15:36:58	48571.000000	4857.100000	49994.464491	20.000000
C:\Users\cware\Desktop\Steller20November\TagTesting20Nov2013\M9.DSG	11-1-2013	15:36:58	48572.000000	4857.200000	49990.855125	20.000000
C:\Users\cware\Desktop\Steller20November\TagTesting20Nov2013\M9.DSG	11-1-2013	15:36:58	48573.000000	4857.300000	49991.477431	20.000000
C:\Users\cware\Desktop\Steller20November\TagTesting20Nov2013\M9.DSG	11-1-2013	15:36:58	48574.000000	4857.400000	49991.428179	20.000000
C:\Users\cware\Desktop\Steller20November\TagTesting20Nov2013\M9.DSG	11-1-2013	15:36:58	48575.000000	4857.500000	49989.685761	20.000000
C:\Users\cware\Desktop\Steller20November\TagTesting20Nov2013\M9.DSG	11-1-2013	15:36:58	48576.000000	4857.600000	49992.946381	20.000000
C:\Users\cware\Desktop\Steller20November\TagTesting20Nov2013\M9.DSG	11-1-2013	15:36:58	48577.000000	4857.700000	49994.788526	20.000000
C:\Users\cware\Desktop\Steller20November\TagTesting20Nov2013\M9.DSG	11-1-2013	15:36:58	48578.000000	4857.800000	49993.967250	20.000000
C:\Users\cware\Desktop\Steller20November\TagTesting20Nov2013\M9.DSG	11-1-2013	15:36:58	48579.000000	4857.900000	49996.456486	20.000000
C:\Users\cware\Desktop\Steller20November\TagTesting20Nov2013\M9.DSG	11-1-2013	15:36:58	48580.000000	4858.000000	49993.345269	20.000000
C:\Users\cware\Desktop\Steller20November\TagTesting20Nov2013\M9.DSG	11-1-2013	15:36:58	48581.000000	4858.100000	49998.199057	20.000000
C:\Users\cware\Desktop\Steller20November\TagTesting20Nov2013\M9.DSG	11-1-2013	15:36:58	48582.000000	4858.200000	50002.928549	20.000000
C:\Users\cware\Desktop\Steller20November\TagTesting20Nov2013\M9.DSG	11-1-2013	15:36:58	48583.000000	4858.300000	50000.987261	20.000000
C:\Users\cware\Desktop\Steller20November\TagTesting20Nov2013\M9.DSG	11-1-2013	15:36:58	48584.000000	4858.400000	50005.069276	20.000000
C:\Users\cware\Desktop\Steller20November\TagTesting20Nov2013\M9.DSG	11-1-2013	15:36:58	48585.000000	4858.500000	50008.778175	20.000000
C:\Users\cware\Desktop\Steller20November\TagTesting20Nov2013\M9.DSG	11-1-2013	15:36:58	48586.000000	4858.600000	50008.777969	20.000000
C:\Users\cware\Desktop\Steller20November\TagTesting20Nov2013\M9.DSG	11-1-2013	15:36:58	48587.000000	4858.700000	50008.255622	20.000000
C:\Users\cware\Desktop\Steller20November\TagTesting20Nov2013\M9.DSG	11-1-2013	15:36:58	48588.000000	4858.800000	50016.171043	20.000000
C:\Users\cware\Desktop\Steller20November\TagTesting20Nov2013\M9.DSG	11-1-2013	15:36:58	48589.000000	4858.900000	50014.354031	20.000000
C:\Users\cware\Desktop\Steller20November\TagTesting20Nov2013\M9.DSG	11-1-2013	15:36:58	48590.000000	4859.000000	50013.557620	20.000000
C:\Users\cware\Desktop\Steller20November\TagTesting20Nov2013\M9.DSG	11-1-2013	15:36:58	48591.000000	4859.100000	50013.906164	20.000000
C:\Users\cware\Desktop\Steller20November\TagTesting20Nov2013\M9.DSG	11-1-2013	15:36:58	48592.000000	4859.200000	50016.196127	20.000000
C:\Users\cware\Desktop\Steller20November\TagTesting20Nov2013\M9.DSG	11-1-2013	15:36:58	48593.000000	4859.300000	50022.344253	20.000000
C:\Users\cware\Desktop\Steller20November\TagTesting20Nov2013\M9.DSG	11-1-2013	15:36:58	48594.000000	4859.400000	50017.490740	20.000000
C:\Users\cware\Desktop\Steller20November\TagTesting20Nov2013\M9.DSG	11-1-2013	15:36:58	48595.000000	4859.500000	50018.461550	20.000000
C:\Users\cware\Desktop\Steller20November\TagTesting20Nov2013\M9.DSG	11-1-2013	15:36:58	48596.000000	4859.600000	50013.134876	20.000000
C:\Users\cware\Desktop\Steller20November\TagTesting20Nov2013\M9.DSG	11-1-2013	15:36:58	48597.000000	4859.700000	50019.108879	20.000000
C:\Users\cware\Desktop\Steller20November\TagTesting20Nov2013\M9.DSG	11-1-2013	15:36:58	48598.000000	4859.800000	50017.266818	20.000000
C:\Users\cware\Desktop\Steller20November\TagTesting20Nov2013\M9.DSG	11-1-2013	15:36:58	48599.000000	4859.900000	50020.950602	20.000000
C:\Users\cware\Desktop\Steller20November\TagTesting20Nov2013\M9.DSG	11-1-2013	15:36:58	48600.000000	4860.000000	50018.785274	20.000000
C:\Users\cware\Desktop\Steller20November\TagTesting20Nov2013\M9.DSG	11-1-2013	15:36:58	48601.000000	4860.100000	50020.054772	20.000000
C:\Users\cware\Desktop\Steller20November\TagTesting20Nov2013\M9.DSG	11-1-2013	15:36:58	48602.000000	4860.200000	50020.104944	20.000000
C:\Users\cware\Desktop\Steller20November\TagTesting20Nov2013\M9.DSG	11-1-2013	15:36:58	48603.000000	4860.300000	50021.075474	20.000000
C:\Users\cware\Desktop\Steller20November\TagTesting20Nov2013\M9.DSG	11-1-2013	15:36:58	48604.000000	4860.400000	50019.731549	20.000000
C:\Users\cware\Desktop\Steller20November\TagTesting20Nov2013\M9.DSG	11-1-2013	15:36:58	48605.000000	4860.500000	50020.279072	20.000000
C:\Users\cware\Desktop\Steller20November\TagTesting20Nov2013\M9.DSG	11-1-2013	15:36:58	48606.000000	4860.600000	50022.494673	20.000000
C:\Users\cware\Desktop\Steller20November\TagTesting20Nov2013\M9.DSG	11-1-2013	15:36:58	48607.000000	4860.700000	50024.187454	20.000000
C:\Users\cware\Desktop\Steller20November\TagTesting20Nov2013\M9.DSG	11-1-2013	15:36:58	48608.000000	4860.800000	50023.615198	20.000000
C:\Users\cware\Desktop\Steller20November\TagTesting20Nov2013\M9.DSG	11-1-2013	15:36:58	48609.000000	4860.900000	50026.950544	20.000000
C:\Users\cware\Desktop\Steller20November\TagTesting20Nov2013\M9.DSG	11-1-2013	15:36:58	48610.000000	4861.000000	50027.124913	20.000000
C:\Users\cware\Desktop\Steller20November\TagTesting20Nov2013\M9.DSG	11-1-2013	15:36:58	48611.000000	4861.100000	50029.564441	20.000000
C:\Users\cware\Desktop\Steller20November\TagTesting20Nov2013\M9.DSG	11-1-2013	15:36:58	48612.000000	4861.200000	50029.937565	20.000000
C:\Users\cware\Desktop\Steller20November\TagTesting20Nov2013\M9.DSG	11-1-2013	15:36:58	48613.000000	4861.300000	50035.015553	20.000000
C:\Users\cware\Desktop\Steller20November\TagTesting20Nov2013\M9.DSG	11-1-2013	15:36:58	48614.000000	4861.400000	50034.169285	20.000000
C:\Users\cware\Desktop\Steller20November\TagTesting20Nov2013\M9.DSG	11-1-2013	15:36:58	48615.000000	4861.500000	50037.703825	20.000000
C:\Users\cware\Desktop\Steller20November\TagTesting20Nov2013\M9.DSG	11-1-2013	15:36:58	48616.000000	4861.600000	50038.624976	20.000000
C:\Users\cware\Desktop\Steller20November\TagTesting20Nov2013\M9.DSG	11-1-2013	15:36:58	48617.000000	4861.700000	50041.686767	20.000000
C:\Users\cware\Desktop\Steller20November\TagTesting20Nov2013\M9.DSG	11-1-2013	15:36:58	48618.000000	4861.800000	50043.503854	20.000000
C:\Users\cware\Desktop\Steller20November\TagTesting20Nov2013\M9.DSG	11-1-2013	15:36:58	48619.000000	4861.900000	50043.877158	20.000000
C:\Users\cware\Desktop\Steller20November\TagTesting20Nov2013\M9.DSG	11-1-2013	15:36:58	48620.000000	4862.000000	50049.328625	20.000000
C:\Users\cware\Desktop\Steller20November\TagTesting20Nov2013\M9.DSG	11-1-2013	15:36:58	48621.000000	4862.100000	50052.365270	20.000000
C:\Users\cware\Desktop\Steller20November\TagTesting20Nov2013\M9.DSG	11-1-2013	15:36:58	48622.000000	4862.200000	50051.320089	20.000000
C:\Users\cware\Desktop\Steller20November\TagTesting20Nov2013\M9.DSG	11-1-2013	15:36:58	48623.000000	4862.300000	50056.796110	20.000000
C:\Users\cware\Desktop\Steller20November\TagTesting20Nov2013\M9.DSG	11-1-2013	15:36:58	48624.000000	4862.400000	50057.866453	20.000000
C:\Users\cware\Desktop\Steller20November\TagTesting20Nov2013\M9.DSG	11-1-2013	15:36:58	48625.000000	4862.500000	50056.870928	20.000000
C:\Users\cware\Desktop\Steller20November\TagTesting20Nov2013\M9.DSG	11-1-2013	15:36:58	48626.000000	4862.600000	50064.313447	20.000000
C:\Users\cware\Desktop\Steller20November\TagTesting20Nov2013\M9.DSG	11-1-2013	15:36:58	48627.000000	4862.700000	50067.449608	20.000000
C:\Users\cware\Desktop\Steller20November\TagTesting20Nov2013\M9.DSG	11-1-2013	15:36:58	48628.000000	4862.800000	50067.823236	20.000000
C:\Users\cware\Desktop\Steller20November\TagTesting20Nov2013\M9.DSG	11-1-2013	15:36:58	48629.000000	4862.900000	50080.094636	20.000000
C:\Users\cware\Desktop\Steller20November\TagTesting20Nov2013\M9.DSG	11-1-2013	15:36:58	48630.000000	4863.000000	50068.744423	20.000000
C:\Users\cware\Desktop\Steller20November\TagTesting20Nov2013\M9.DSG	11-1-2013	15:36:58	48631.000000	4863.100000	50076.186762	20.000000
C:\Users\cware\Desktop\Steller20November\TagTesting20Nov2013\M9.DSG	11-1-2013	15:36:58	48632.000000	4863.200000	50050.972427	20.000000
C:\Users\cware\Desktop\Steller20November\TagTesting20Nov2013\M9.DSG	11-1-2013	15:36:58	48633.000000	4863.300000	50020.630305	20.000000
C:\Users\cware\Desktop\Steller20November\TagTesting20Nov2013\M9.DSG	11-1-2013	15:36:58	48634.000000	4863.400000	49979.933622	20.000000
C:\Users\cware\Desktop\Steller20November\TagTesting20Nov2013\M9.DSG	11-1-2013	15:36:58	48635.000000	4863.500000	49954.843593	20.000000
C:\Users\cware\Desktop\Steller20November\TagTesting20Nov2013\M9.DSG	11-1-2013	15:36:58	48636.000000	4863.600000	49927.463867	20.000000
C:\Users\cware\Desktop\Steller20November\TagTesting20Nov2013\M9.DSG	11-1-2013	15:36:58	48637.000000	4863.700000	49893.910696	20.000000
C:\Users\cware\Desktop\Steller20November\TagTesting20Nov2013\M9.DSG	11-1-2013	15:36:58	48638.000000	4863.800000	49860.879920	20.000000
C:\Users\cware\Desktop\Steller20November\TagTesting20Nov2013\M9.DSG	11-1-2013	15:36:58	48639.000000	4863.900000	49827.700451	20.000000
C:\Users\cware\Desktop\Steller20November\TagTesting20Nov2013\M9.DSG	11-1-2013	15:36:58	48640.000000	4864.000000	49786.655402	20.000000
C:\Users\cware\Desktop\Steller20November\TagTesting20Nov2013\M9.DSG	11-1-2013	15:36:58	48641.000000	4864.100000	49761.241654	20.000000
C:\Users\cware\Desktop\Steller20November\TagTesting20Nov2013\M9.DSG	11-1-2013	15:36:58	48642.000000	4864.200000	49727.016286	20.000000
C:\Users\cware\Desktop\Steller20November\TagTesting20Nov2013\M9.DSG	11-1-2013	15:36:58	48643.000000	4864.300000	49704.589428	20.000000
C:\Users\cware\Desktop\Steller20November\TagTesting20Nov2013\M9.DSG	11-1-2013	15:36:58	48644.000000	4864.400000	49665.012822	20.000000
C:\Users\cware\Desktop\Steller20November\TagTesting20Nov2013\M9.DSG	11-1-2013	15:36:58	48645.000000	4864.500000	49646.593011	20.000000
C:\Users\cware\Desktop\Steller20November\TagTesting20Nov2013\M9.DSG	11-1-2013	15:36:58	48646.000000	4864.600000	49624.689086	20.000000
C:\Users\cware\Desktop\Steller20November\TagTesting20Nov2013\M9.DSG	11-1-2013	15:36:58	48647.000000	4864.700000	49602.336857	20.000000
C:\Users\cware\Desktop\Steller20November\TagTesting20Nov2013\M9.DSG	11-1-2013	15:36:58	48648.000000	4864.800000	49578.242098	20.000000
C:\Users\cware\Desktop\Steller20November\TagTesting20Nov2013\M9.DSG	11-1-2013	15:36:58	48649.000000	4864.900000	49548.870994	20.000000
C:\Users\cware\Desktop\Steller20November\TagTesting20Nov2013\M9.DSG	11-1-2013	15:36:58	48650.000000	4865.000000	49535.454045	20.000000
C:\Users\cware\Desktop\Steller20November\TagTesting20Nov2013\M9.DSG	11-1-2013	15:36:58	48651.000000	4865.100000	49521.016973	20.000000
C:\Users\cware\Desktop\Steller20November\TagTesting20Nov2013\M9.DSG	11-1-2013	15:36:58	48652.000000	4865.200000	49500.904610	20.000000
C:\Users\cware\Desktop\Steller20November\TagTesting20Nov2013\M9.DSG	11-1-2013	15:36:58	48653.000000	4865.300000	49482.708772	20.000000
C:\Users\cware\Desktop\Steller20November\TagTesting20Nov2013\M9.DSG	11-1-2013	15:36:58	48654.000000	4865.400000	49461.101813	20.000000
C:\Users\cware\Desktop\Steller20November\TagTesting20Nov2013\M9.DSG	11-1-2013	15:36:58	48655.000000	4865.500000	49439.744411	20.000000
C:\Users\cware\Desktop\Steller20November\TagTesting20Nov2013\M9.DSG	11-1-2013	15:36:58	48656.000000	4865.600000	49432.230672	20.000000
C:\Users\cware\Desktop\Steller20November\TagTesting20Nov2013\M9.DSG	11-1-2013	15:36:58	48657.000000	4865.700000	49452.239663	20.000000
C:\Users\cware\Desktop\Steller20November\TagTesting20Nov2013\M9.DSG	11-1-2013	15:36:58	48658.000000	4865.800000	49447.090500	20.000000
C:\Users\cware\Desktop\Steller20November\TagTesting20Nov2013\M9.DSG	11-1-2013	15:36:58	48659.000000	4865.900000	49437.410885	20.000000
C:\Users\cware\Desktop\Steller20November\TagTesting20Nov2013\M9.DSG	11-1-2013	15:36:58	48660.000000	4866.000000	49451.237730	20.000000
C:\Users\cware\Desktop\Steller20November\TagTesting20Nov2013\M9.DSG	11-1-2013	15:36:58	48661.000000	4866.100000	49433.508188	20.000000
C:\Users\cware\Desktop\Steller20November\TagTesting20Nov2013\M9.DSG	11-1-2013	15:36:58	48662.000000	4866.200000	49432.040976	20.000000
C:\Users\cware\Desktop\Steller20November\TagTesting20Nov2013\M9.DSG	11-1-2013	15:36:58	48663.000000	4866.300000	49424.026696	20.000000
C:\Users\cware\Desktop\Steller20November\TagTesting20Nov2013\M9.DSG	11-1-2013	15:36:58	48664.000000	4866.400000	49435.129653	20.000000
C:\Users\cware\Desktop\Steller20November\TagTesting20Nov2013\M9.DSG	11-1-2013	15:36:58	48665.000000	4866.500000	49438.117231	20.000000
C:\Users\cware\Desktop\Steller20November\TagTesting20Nov2013\M9.DSG	11-1-2013	15:36:58	48666.000000	4866.600000	49441.352857	20.000000
C:\Users\cware\Desktop\Steller20November\TagTesting20Nov2013\M9.DSG	11-1-2013	15:36:58	48667.000000	4866.700000	49436.349251	20.000000
C:\Users\cware\Desktop\Steller20November\TagTesting20Nov2013\M9.DSG	11-1-2013	15:36:58	48668.000000	4866.800000	49441.428813	20.000000
C:\Users\cware\Desktop\Steller20November\TagTesting20Nov2013\M9.DSG	11-1-2013	15:36:58	48669.000000	4866.900000	49449.120703	20.000000
C:\Users\cware\Desktop\Steller20November\TagTesting20Nov2013\M9.DSG	11-1-2013	15:36:58	48670.000000	4867.000000	49447.602530	20.000000
C:\Users\cware\Desktop\Steller20November\TagTesting20Nov2013\M9.DSG	11-1-2013	15:36:58	48671.000000	4867.100000	49448.101252	20.000000
C:\Users\cware\Desktop\Steller20November\TagTesting20Nov2013\M9.DSG	11-1-2013	15:36:58	48672.000000	4867.200000	49453.055948	20.000000
C:\Users\cware\Desktop\Steller20November\TagTesting20Nov2013\M9.DSG	11-1-2013	15:36:58	48673.000000	4867.300000	49452.585886	20.000000
C:\Users\cware\Desktop\Steller20November\TagTesting20Nov2013\M9.DSG	11-1-2013	15:36:58	48674.000000	4867.400000	49455.823437	20.000000
C:\Users\cware\Desktop\Steller20November\TagTesting20Nov2013\M9.DSG	11-1-2013	15:36:58	48675.000000	4867.500000	49457.942161	20.000000
C:\Users\cware\Desktop\Steller20November\TagTesting20Nov2013\M9.DSG	11-1-2013	15:36:58	48676.000000	4867.600000	49459.709769	20.000000
C:\Users\cware\Desktop\Steller20November\TagTesting20Nov2013\M9.DSG	11-1-2013	15:36:58	48677.000000	4867.700000	49459.933384	20.000000
C:\Users\cware\Desktop\Steller20November\TagTesting20Nov2013\M9.DSG	11-1-2013	15:36:58	48678.000000	4867.800000	49461.525944	20.000000
C:\Users\cware\Desktop\Steller20November\TagTesting20Nov2013\M9.DSG	11-1-2013	15:36:58	48679.000000	4867.900000	49458.987349	20.000000
C:\Users\cware\Desktop\Steller20November\TagTesting20Nov2013\M9.DSG	11-1-2013	15:36:58	48680.000000	4868.000000	49459.437716	20.000000
C:\Users\cware\Desktop\Steller20November\TagTesting20Nov2013\M9.DSG	11-1-2013	15:36:58	48681.000000	4868.100000	49460.833147	20.000000
C:\Users\cware\Desktop\Steller20November\TagTesting20Nov2013\M9.DSG	11-1-2013	15:36:58	48682.000000	4868.200000	49463.147572	20.000000
C:\Users\cware\Desktop\Steller20November\TagTesting20Nov2013\M9.DSG	11-1-2013	15:36:58	48683.000000	4868.300000	49459.536816	20.000000
C:\Users\cware\Desktop\Steller20November\TagTesting20Nov2013\M9.DSG	11-1-2013	15:36:58	48684.000000	4868.400000	49461.396783	20.000000
C:\Users\cware\Desktop\Steller20November\TagTesting20Nov2013\M9.DSG	11-1-2013	15:36:58	48685.000000	4868.500000	49458.143427	20.000000
C:\Users\cware\Desktop\Steller20November\TagTesting20Nov2013\M9.DSG	11-1-2013	15:36:58	48686.000000	4868.600000	49461.302628	20.000000
C:\Users\cware\Desktop\Steller20November\TagTesting20Nov2013\M9.DSG	11-1-2013	15:36:58	48687.000000	4868.700000	49458.263510	20.000000
C:\Users\cware\Desktop\Steller20November\TagTesting20Nov2013\M9.DSG	11-1-2013	15:36:58	48688.000000	4868.800000	49458.689984	20.000000
C:\Users\cware\Desktop\Steller20November\TagTesting20Nov2013\M9.DSG	11-1-2013	15:36:58	48689.000000	4868.900000	49461.925380	20.000000
C:\Users\cware\Desktop\Steller20November\TagTesting20Nov2013\M9.DSG	11-1-2013	15:36:58	48690.000000	4869.000000	49467.352191	20.000000
C:\Users\cware\Desktop\Steller20November\TagTesting20Nov2013\M9.DSG	11-1-2013	15:36:58	48691.000000	4869.100000	49465.115120	20.000000
C:\Users\cware\Desktop\Steller20November\TagTesting20Nov2013\M9.DSG	11-1-2013	15:36:58	48692.000000	4869.200000	49459.041771	20.000000
C:\Users\cware\Desktop\Steller20November\TagTesting20Nov2013\M9.DSG	11-1-2013	15:36:58	48693.000000	4869.300000	49459.763559	20.000000
C:\Users\cware\Desktop\Steller20November\TagTesting20Nov2013\M9.DSG	11-1-2013	15:36:58	48694.000000	4869.400000	49455.682792	20.000000
C:\Users\cware\Desktop\Steller20November\TagTesting20Nov2013\M9.DSG	11-1-2013	15:36:58	48695.000000	4869.500000	49457.375323	20.000000
C:\Users\cware\Desktop\Steller20November\TagTesting20Nov2013\M9.DSG	11-1-2013	15:36:58	48696.000000	4869.600000	49456.303900	20.000000
C:\Users\cware\Desktop\Steller20November\TagTesting20Nov2013\M9.DSG	11-1-2013	15:36:58	48697.000000	4869.700000	49456.553131	20.000000
C:\Users\cware\Desktop\Steller20November\TagTesting20Nov2013\M9.DSG	11-1-2013	15:36:58	48698.000000	4869.800000	49451.475826	20.000000
C:\Users\cware\Desktop\Steller20November\TagTesting20Nov2013\M9.DSG	11-1-2013	15:36:58	48699.000000	4869.900000	49456.130990	20.000000
C:\Users\cware\Desktop\Steller20November\TagTesting20Nov2013\M9.DSG	11-1-2013	15:36:58	48700.000000	4870.000000	49457.398900	20.000000
C:\Users\cware\Desktop\Steller20November\TagTesting20Nov2013\M9.DSG	11-1-2013	15:36:58	48701.000000	4870.100000	49457.026446	20.000000
C:\Users\cware\Desktop\Steller20November\TagTesting20Nov2013\M9.DSG	11-1-2013	15:36:58	48702.000000	4870.200000	49455.429202	20.000000
C:\Users\cware\Desktop\Steller20November\TagTesting20Nov2013\M9.DSG	11-1-2013	15:36:58	48703.000000	4870.300000	49458.940373	20.000000
C:\Users\cware\Desktop\Steller20November\TagTesting20Nov2013\M9.DSG	11-1-2013	15:36:58	48704.000000	4870.400000	49455.729989	20.000000
C:\Users\cware\Desktop\Steller20November\TagTesting20Nov2013\M9.DSG	11-1-2013	15:36:58	48705.000000	4870.500000	49461.307681	20.000000
C:\Users\cware\Desktop\Steller20November\TagTesting20Nov2013\M9.DSG	11-1-2013	15:36:58	48706.000000	4870.600000	49454.861388	20.000000
C:\Users\cware\Desktop\Steller20November\TagTesting20Nov2013\M9.DSG	11-1-2013	15:36:58	48707.000000	4870.700000	49450.803348	20.000000
C:\Users\cware\Desktop\Steller20November\TagTesting20Nov2013\M9.DSG	11-1-2013	15:36:58	48708.000000	4870.800000	49463.124104	20.000000
C:\Users\cware\Desktop\Steller20November\TagTesting20Nov2013\M9.DSG	11-1-2013	15:36:58	48709.000000	4870.900000	49465.513914	20.000000
C:\Users\cware\Desktop\Steller20November\TagTesting20Nov2013\M9.DSG	11-1-2013	15:36:58	48710.000000	4871.000000	49479.229980	20.000000
C:\Users\cware\Desktop\Steller20November\TagTesting20Nov2013\M9.DSG	11-1-2013	15:36:58	48711.000000	4871.100000	49498.917488	20.000000
C:\Users\cware\Desktop\Steller20November\TagTesting20Nov2013\M9.DSG	11-1-2013	15:36:58	48712.000000	4871.200000	49502.900730	20.000000
C:\Users\cware\Desktop\Steller20November\TagTesting20Nov2013\M9.DSG	11-1-2013	15:36:58	48713.000000	4871.300000	49521.993177	20.000000
C:\Users\cware\Desktop\Steller20November\TagTesting20Nov2013\M9.DSG	11-1-2013	15:36:58	48714.000000	4871.400000	49535.931035	20.000000
C:\Users\cware\Desktop\Steller20November\TagTesting20Nov2013\M9.DSG	11-1-2013	15:36:58	48715.000000	4871.500000	49557.188535	20.000000
C:\Users\cware\Desktop\Steller20November\TagTesting20Nov2013\M9.DSG	11-1-2013	15:36:58	48716.000000	4871.600000	49562.116880	20.000000
C:\Users\cware\Desktop\Steller20November\TagTesting20Nov2013\M9.DSG	11-1-2013	15:36:58	48717.000000	4871.700000	49589.920013	20.000000
C:\Users\cware\Desktop\Steller20November\TagTesting20Nov2013\M9.DSG	11-1-2013	15:36:58	48718.000000	4871.800000	49606.845761	20.000000
C:\Users\cware\Desktop\Steller20November\TagTesting20Nov2013\M9.DSG	11-1-2013	15:36:58	48719.000000	4871.900000	49617.773360	20.000000
C:\Users\cware\Desktop\Steller20November\TagTesting20Nov2013\M9.DSG	11-1-2013	15:36:58	48720.000000	4872.000000	49630.219145	20.000000
C:\Users\cware\Desktop\Steller20November\TagTesting20Nov2013\M9.DSG	11-1-2013	15:36:58	48721.000000	4872.100000	49643.610426	20.000000
C:\Users\cware\Desktop\Steller20November\TagTesting20Nov2013\M9.DSG	11-1-2013	15:36:58	48722.000000	4872.200000	49660.038084	20.000000
C:\Users\cware\Desktop\Steller20November\TagTesting20Nov2013\M9.DSG	11-1-2013	15:36:58	48723.000000	4872.300000	49672.682640	20.000000
C:\Users\cware\Desktop\Steller20November\TagTesting20Nov2013\M9.DSG	11-1-2013	15:36:58	48724.000000	4872.400000	49686.895303	20.000000
C:\Users\cware\Desktop\Steller20November\TagTesting20Nov2013\M9.DSG	11-1-2013	15:36:58	48725.000000	4872.500000	49698.594397	20.000000
C:\Users\cware\Desktop\Steller20November\TagTesting20Nov2013\M9.DSG	11-1-2013	15:36:58	48726.000000	4872.600000	49712.333721	20.000000
C:\Users\cware\Desktop\Steller20November\TagTesting20Nov2013\M9.DSG	11-1-2013	15:36:58	48727.000000	4872.700000	49720.473114	20.000000
C:\Users\cware\Desktop\Steller20November\TagTesting20Nov2013\M9.DSG	11-1-2013	15:36:58	48728.000000	4872.800000	49732.221568	20.000000
C:\Users\cware\Desktop\Steller20November\TagTesting20Nov2013\M9.DSG	11-1-2013	15:36:58	48729.000000	4872.900000	49741.704800	20.000000
C:\Users\cware\Desktop\Steller20November\TagTesting20Nov2013\M9.DSG	11-1-2013	15:36:58	48730.000000	4873.000000	49747.927402	20.000000
C:\Users\cware\Desktop\Steller20November\TagTesting20Nov2013\M9.DSG	11-1-2013	15:36:58	48731.000000	4873.100000	49761.094861	20.000000
C:\Users\cware\Desktop\Steller20November\TagTesting20Nov2013\M9.DSG	11-1-2013	15:36:58	48732.000000	4873.200000	49775.655740	20.000000
C:\Users\cware\Desktop\Steller20November\TagTesting20Nov2013\M9.DSG	11-1-2013	15:36:58	48733.000000	4873.300000	49782.674719	20.000000
C:\Users\cware\Desktop\Steller20November\TagTesting20Nov2013\M9.DSG	11-1-2013	15:36:58	48734.000000	4873.400000	49793.900553	20.000000
C:\Users\cware\Desktop\Steller20November\TagTesting20Nov2013\M9.DSG	11-1-2013	15:36:58	48735.000000	4873.500000	49800.098347	20.000000
C:\Users\cware\Desktop\Steller20November\TagTesting20Nov2013\M9.DSG	11-1-2013	15:36:58	48736.000000	4873.600000	49814.086720	20.000000
C:\Users\cware\Desktop\Steller20November\TagTesting20Nov2013\M9.DSG	11-1-2013	15:36:58	48737.000000	4873.700000	49820.408755	20.000000
C:\Users\cware\Desktop\Steller20November\TagTesting20Nov2013\M9.DSG	11-1-2013	15:36:58	48738.000000	4873.800000	49829.568381	20.000000
C:\Users\cware\Desktop\Steller20November\TagTesting20Nov2013\M9.DSG	11-1-2013	15:36:58	48739.000000	4873.900000	49843.158956	20.000000
C:\Users\cware\Desktop\Steller20November\TagTesting20Nov2013\M9.DSG	11-1-2013	15:36:58	48740.000000	4874.000000	49852.293504	20.000000
C:\Users\cware\Desktop\Steller20November\TagTesting20Nov2013\M9.DSG	11-1-2013	15:36:58	48741.000000	4874.100000	49861.502895	20.000000
C:\Users\cware\Desktop\Steller20November\TagTesting20Nov2013\M9.DSG	11-1-2013	15:36:58	48742.000000	4874.200000	49867.451810	20.000000
C:\Users\cware\Desktop\Steller20November\TagTesting20Nov2013\M9.DSG	11-1-2013	15:36:58	48743.000000	4874.300000	49879.797029	20.000000
C:\Users\cware\Desktop\Steller20November\TagTesting20Nov2013\M9.DSG	11-1-2013	15:36:58	48744.000000	4874.400000	49883.655305	20.000000
C:\Users\cware\Desktop\Steller20November\TagTesting20Nov2013\M9.DSG	11-1-2013	15:36:58	48745.000000	4874.500000	49893.412210	20.000000
C:\Users\cware\Desktop\Steller20November\TagTesting20Nov2013\M9.DSG	11-1-2013	15:36:58	48746.000000	4874.600000	49903.119679	20.000000
C:\Users\cware\Desktop\Steller20November\TagTesting20Nov2013\M9.DSG	11-1-2013	15:36:58	48747.000000	4874.700000	49912.005487	20.000000
C:\Users\cware\Desktop\Steller20November\TagTesting20Nov2013\M9.DSG	11-1-2013	15:36:58	48748.000000	4874.800000	49919.646713	20.000000
C:\Users\cware\Desktop\Steller20November\TagTesting20Nov2013\M9.DSG	11-1-2013	15:36:58	48749.000000	4874.900000	49928.458110	20.000000
C:\Users\cware\Desktop\Steller20November\TagTesting20Nov2013\M9.DSG	11-1-2013	15:36:58	48750.000000	4875.000000	49931.196016	20.000000
C:\Users\cware\Desktop\Steller20November\TagTesting20Nov2013\M9.DSG	11-1-2013	15:36:58	48751.000000	4875.100000	49939.509133	20.000000
C:\Users\cware\Desktop\Steller20November\TagTesting20Nov2013\M9.DSG	11-1-2013	15:36:58	48752.000000	4875.200000	49951.083207	20.000000
C:\Users\cware\Desktop\Steller20November\TagTesting20Nov2013\M9.DSG	11-1-2013	15:36:58	48753.000000	4875.300000	49959.496269	20.000000
C:\Users\cware\Desktop\Steller20November\TagTesting20Nov2013\M9.DSG	11-1-2013	15:36:58	48754.000000	4875.400000	49963.627851	20.000000
C:\Users\cware\Desktop\Steller20November\TagTesting20Nov2013\M9.DSG	11-1-2013	15:36:58	48755.000000	4875.500000	49977.392654	20.000000
C:\Users\cware\Desktop\Steller20November\TagTesting20Nov2013\M9.DSG	11-1-2013	15:36:58	48756.000000	4875.600000	49981.872648	20.000000
C:\Users\cware\Desktop\Steller20November\TagTesting20Nov2013\M9.DSG	11-1-2013	15:36:58	48757.000000	4875.700000	49990.758481	20.000000
C:\Users\cware\Desktop\Steller20November\TagTesting20Nov2013\M9.DSG	11-1-2013	15:36:58	48758.000000	4875.800000	50003.054486	20.000000
C:\Users\cware\Desktop\Steller20November\TagTesting20Nov2013\M9.DSG	11-1-2013	15:36:58	48759.000000	4875.900000	50009.899432	20.000000
C:\Users\cware\Desktop\Steller20November\TagTesting20Nov2013\M9.DSG	11-1-2013	15:36:58	48760.000000	4876.000000	50020.254023	20.000000
C:\Users\cware\Desktop\Steller20November\TagTesting20Nov2013\M9.DSG	11-1-2013	15:36:58	48761.000000	4876.100000	50025.679897	20.000000
C:\Users\cware\Desktop\Steller20November\TagTesting20Nov2013\M9.DSG	11-1-2013	15:36:58	48762.000000	4876.200000	50031.827741	20.000000
C:\Users\cware\Desktop\Steller20November\TagTesting20Nov2013\M9.DSG	11-1-2013	15:36:58	48763.000000	4876.300000	50038.448932	20.000000
C:\Users\cware\Desktop\Steller20November\TagTesting20Nov2013\M9.DSG	11-1-2013	15:36:58	48764.000000	4876.400000	50039.593584	20.000000
C:\Users\cware\Desktop\Steller20November\TagTesting20Nov2013\M9.DSG	11-1-2013	15:36:58	48765.000000	4876.500000	50048.753174	20.000000
C:\Users\cware\Desktop\Steller20November\TagTesting20Nov2013\M9.DSG	11-1-2013	15:36:58	48766.000000	4876.600000	50054.129401	20.000000
C:\Users\cware\Desktop\Steller20November\TagTesting20Nov2013\M9.DSG	11-1-2013	15:36:58	48767.000000	4876.700000	50063.811983	20.000000
C:\Users\cware\Desktop\Steller20November\TagTesting20Nov2013\M9.DSG	11-1-2013	15:36:58	48768.000000	4876.800000	50067.171837	20.000000
C:\Users\cware\Desktop\Steller20November\TagTesting20Nov2013\M9.DSG	11-1-2013	15:36:58	48769.000000	4876.900000	50073.593869	20.000000
C:\Users\cware\Desktop\Steller20November\TagTesting20Nov2013\M9.DSG	11-1-2013	15:36:58	48770.000000	4877.000000	50080.936393	20.000000
C:\Users\cware\Desktop\Steller20November\TagTesting20Nov2013\M9.DSG	11-1-2013	15:36:58	48771.000000	4877.100000	50085.715531	20.000000
C:\Users\cware\Desktop\Steller20November\TagTesting20Nov2013\M9.DSG	11-1-2013	15:36:58	48772.000000	4877.200000	50090.145944	20.000000
C:\Users\cware\Desktop\Steller20November\TagTesting20Nov2013\M9.DSG	11-1-2013	15:36:58	48773.000000	4877.300000	50095.522339	20.000000
C:\Users\cware\Desktop\Steller20November\TagTesting20Nov2013\M9.DSG	11-1-2013	15:36:58	48774.000000	4877.400000	50105.428878	20.000000
C:\Users\cware\Desktop\Steller20November\TagTesting20Nov2013\M9.DSG	11-1-2013	15:36:58	48775.000000	4877.500000	50105.577947	20.000000
C:\Users\cware\Desktop\Steller20November\TagTesting20Nov2013\M9.DSG	11-1-2013	15:36:58	48776.000000	4877.600000	50110.904568	20.000000
C:\Users\cware\Desktop\Steller20November\TagTesting20Nov2013\M9.DSG	11-1-2013	15:36:58	48777.000000	4877.700000	50115.833082	20.000000
C:\Users\cware\Desktop\Steller20November\TagTesting20Nov2013\M9.DSG	11-1-2013	15:36:58	48778.000000	4877.800000	50125.639811	20.000000
C:\Users\cware\Desktop\Steller20November\TagTesting20Nov2013\M9.DSG	11-1-2013	15:36:58	48779.000000	4877.900000	50131.588931	20.000000
C:\Users\cware\Desktop\Steller20November\TagTesting20Nov2013\M9.DSG	11-1-2013	15:36:58	48780.000000	4878.000000	50135.122846	20.000000
C:\Users\cware\Desktop\Steller20November\TagTesting20Nov2013\M9.DSG	11-1-2013	15:36:58	48781.000000	4878.100000	50140.424822	20.000000
C:\Users\cware\Desktop\Steller20November\TagTesting20Nov2013\M9.DSG	11-1-2013	15:36:58	48782.000000	4878.200000	50143.585720	20.000000
C:\Users\cware\Desktop\Steller20November\TagTesting20Nov2013\M9.DSG	11-1-2013	15:36:58	48783.000000	4878.300000	50149.982843	20.000000
C:\Users\cware\Desktop\Steller20November\TagTesting20Nov2013\M9.DSG	11-1-2013	15:36:58	48784.000000	4878.400000	50151.302167	20.000000
C:\Users\cware\Desktop\Steller20November\TagTesting20Nov2013\M9.DSG	11-1-2013	15:36:58	48785.000000	4878.500000	50158.869000	20.000000
C:\Users\cware\Desktop\Steller20November\TagTesting20Nov2013\M9.DSG	11-1-2013	15:36:58	48786.000000	4878.600000	50163.224656	20.000000
C:\Users\cware\Desktop\Steller20November\TagTesting20Nov2013\M9.DSG	11-1-2013	15:36:58	48787.000000	4878.700000	50170.617257	20.000000
C:\Users\cware\Desktop\Steller20November\TagTesting20Nov2013\M9.DSG	11-1-2013	15:36:58	48788.000000	4878.800000	50172.235141	20.000000
C:\Users\cware\Desktop\Steller20November\TagTesting20Nov2013\M9.DSG	11-1-2013	15:36:58	48789.000000	4878.900000	50177.810610	20.000000
C:\Users\cware\Desktop\Steller20November\TagTesting20Nov2013\M9.DSG	11-1-2013	15:36:58	48790.000000	4879.000000	50182.067173	20.000000
C:\Users\cware\Desktop\Steller20November\TagTesting20Nov2013\M9.DSG	11-1-2013	15:36:58	48791.000000	4879.100000	50189.434957	20.000000
C:\Users\cware\Desktop\Steller20November\TagTesting20Nov2013\M9.DSG	11-1-2013	15:36:58	48792.000000	4879.200000	50191.102223	20.000000
C:\Users\cware\Desktop\Steller20November\TagTesting20Nov2013\M9.DSG	11-1-2013	15:36:58	48793.000000	4879.300000	50193.666123	20.000000
C:\Users\cware\Desktop\Steller20November\TagTesting20Nov2013\M9.DSG	11-1-2013	15:36:58	48794.000000	4879.400000	50197.101072	20.000000
C:\Users\cware\Desktop\Steller20November\TagTesting20Nov2013\M9.DSG	11-1-2013	15:36:58	48795.000000	4879.500000	50201.307567	20.000000
C:\Users\cware\Desktop\Steller20November\TagTesting20Nov2013\M9.DSG	11-1-2013	15:36:58	48796.000000	4879.600000	50200.585645	20.000000
C:\Users\cware\Desktop\Steller20November\TagTesting20Nov2013\M9.DSG	11-1-2013	15:36:58	48797.000000	4879.700000	50201.382223	20.000000
C:\Users\cware\Desktop\Steller20November\TagTesting20Nov2013\M9.DSG	11-1-2013	15:36:58	48798.000000	4879.800000	50205.339561	20.000000
C:\Users\cware\Desktop\Steller20November\TagTesting20Nov2013\M9.DSG	11-1-2013	15:36:58	48799.000000	4879.900000	50206.310592	20.000000
C:\Users\cware\Desktop\Steller20November\TagTesting20Nov2013\M9.DSG	11-1-2013	15:36:58	48800.000000	4880.000000	50208.600542	20.000000
C:\Users\cware\Desktop\Steller20November\TagTesting20Nov2013\M9.DSG	11-1-2013	15:36:58	48801.000000	4880.100000	50211.761769	20.000000
C:\Users\cware\Desktop\Steller20November\TagTesting20Nov2013\M9.DSG	11-1-2013	15:36:58	48802.000000	4880.200000	50213.578381	20.000000
C:\Users\cware\Desktop\Steller20November\TagTesting20Nov2013\M9.DSG	11-1-2013	15:36:58	48803.000000	4880.300000	50217.835006	20.000000
C:\Users\cware\Desktop\Steller20November\TagTesting20Nov2013\M9.DSG	11-1-2013	15:36:58	48804.000000	4880.400000	50219.178930	20.000000
C:\Users\cware\Desktop\Steller20November\TagTesting20Nov2013\M9.DSG	11-1-2013	15:36:58	48805.000000	4880.500000	50217.536278	20.000000
C:\Users\cware\Desktop\Steller20November\TagTesting20Nov2013\M9.DSG	11-1-2013	15:36:58	48806.000000	4880.600000	50218.905037	20.000000
C:\Users\cware\Desktop\Steller20November\TagTesting20Nov2013\M9.DSG	11-1-2013	15:36:58	48807.000000	4880.700000	50212.284264	20.000000
C:\Users\cware\Desktop\Steller20November\TagTesting20Nov2013\M9.DSG	11-1-2013	15:36:58	48808.000000	4880.800000	50211.860981	20.000000
C:\Users\cware\Desktop\Steller20November\TagTesting20Nov2013\M9.DSG	11-1-2013	15:36:58	48809.000000	4880.900000	50212.508477	20.000000
C:\Users\cware\Desktop\Steller20November\TagTesting20Nov2013\M9.DSG	11-1-2013	15:36:58	48810.000000	4881.000000	50211.263826	20.000000
C:\Users\cware\Desktop\Steller20November\TagTesting20Nov2013\M9.DSG	11-1-2013	15:36:58	48811.000000	4881.100000	50213.031122	20.000000
C:\Users\cware\Desktop\Steller20November\TagTesting20Nov2013\M9.DSG	11-1-2013	15:36:58	48812.000000	4881.200000	50211.612291	20.000000
C:\Users\cware\Desktop\Steller20November\TagTesting20Nov2013\M9.DSG	11-1-2013	15:36:58	48813.000000	4881.300000	50210.865504	20.000000
C:\Users\cware\Desktop\Steller20November\TagTesting20Nov2013\M9.DSG	11-1-2013	15:36:58	48814.000000	4881.400000	50212.607909	20.000000
C:\Users\cware\Desktop\Steller20November\TagTesting20Nov2013\M9.DSG	11-1-2013	15:36:58	48815.000000	4881.500000	50209.546488	20.000000
C:\Users\cware\Desktop\Steller20November\TagTesting20Nov2013\M9.DSG	11-1-2013	15:36:58	48816.000000	4881.600000	50210.815960	20.000000
C:\Users\cware\Desktop\Steller20November\TagTesting20Nov2013\M9.DSG	11-1-2013	15:36:58	48817.000000	4881.700000	50208.974004	20.000000
C:\Users\cware\Desktop\Steller20November\TagTesting20Nov2013\M9.DSG	11-1-2013	15:36:58	48818.000000	4881.800000	50208.725138	20.000000
C:\Users\cware\Desktop\Steller20November\TagTesting20Nov2013\M9.DSG	11-1-2013	15:36:58	48819.000000	4881.900000	50211.538041	20.000000
C:\Users\cware\Desktop\Steller20November\TagTesting20Nov2013\M9.DSG	11-1-2013	15:36:58	48820.000000	4882.000000	50210.144039	20.000000
C:\Users\cware\Desktop\Steller20November\TagTesting20Nov2013\M9.DSG	11-1-2013	15:36:58	48821.000000	4882.100000	50209.023649	20.000000
C:\Users\cware\Desktop\Steller20November\TagTesting20Nov2013\M9.DSG	11-1-2013	15:36:58	48822.000000	4882.200000	50207.704911	20.000000
C:\Users\cware\Desktop\Steller20November\TagTesting20Nov2013\M9.DSG	11-1-2013	15:36:58	48823.000000	4882.300000	50209.770547	20.000000
C:\Users\cware\Desktop\Steller20November\TagTesting20Nov2013\M9.DSG	11-1-2013	15:36:58	48824.000000	4882.400000	50207.157278	20.000000
C:\Users\cware\Desktop\Steller20November\TagTesting20Nov2013\M9.DSG	11-1-2013	15:36:58	48825.000000	4882.500000	50207.431141	20.000000
C:\Users\cware\Desktop\Steller20November\TagTesting20Nov2013\M9.DSG	11-1-2013	15:36:58	48826.000000	4882.600000	50202.403049	20.000000
C:\Users\cware\Desktop\Steller20November\TagTesting20Nov2013\M9.DSG	11-1-2013	15:36:58	48827.000000	4882.700000	50202.826508	20.000000
C:\Users\cware\Desktop\Steller20November\TagTesting20Nov2013\M9.DSG	11-1-2013	15:36:58	48828.000000	4882.800000	50200.163312	20.000000
C:\Users\cware\Desktop\Steller20November\TagTesting20Nov2013\M9.DSG	11-1-2013	15:36:58	48829.000000	4882.900000	50199.018256	20.000000
C:\Users\cware\Desktop\Steller20November\TagTesting20Nov2013\M9.DSG	11-1-2013	15:36:58	48830.000000	4883.000000	50194.911267	20.000000
C:\Users\cware\Desktop\Steller20November\TagTesting20Nov2013\M9.DSG	11-1-2013	15:36:58	48831.000000	4883.100000	50195.732670	20.000000
C:\Users\cware\Desktop\Steller20November\TagTesting20Nov2013\M9.DSG	11-1-2013	15:36:58	48832.000000	4883.200000	50192.820679	20.000000
C:\Users\cware\Desktop\Steller20November\TagTesting20Nov2013\M9.DSG	11-1-2013	15:36:58	48833.000000	4883.300000	50189.808820	20.000000
C:\Users\cware\Desktop\Steller20November\TagTesting20Nov2013\M9.DSG	11-1-2013	15:36:58	48834.000000	4883.400000	50184.905280	20.000000
C:\Users\cware\Desktop\Steller20November\TagTesting20Nov2013\M9.DSG	11-1-2013	15:36:58	48835.000000	4883.500000	50185.552635	20.000000
C:\Users\cware\Desktop\Steller20November\TagTesting20Nov2013\M9.DSG	11-1-2013	15:36:58	48836.000000	4883.600000	50182.266983	20.000000
C:\Users\cware\Desktop\Steller20November\TagTesting20Nov2013\M9.DSG	11-1-2013	15:36:58	48837.000000	4883.700000	50181.893825	20.000000
C:\Users\cware\Desktop\Steller20November\TagTesting20Nov2013\M9.DSG	11-1-2013	15:36:58	48838.000000	4883.800000	50178.732884	20.000000
C:\Users\cware\Desktop\Steller20November\TagTesting20Nov2013\M9.DSG	11-1-2013	15:36:58	48839.000000	4883.900000	50175.073731	20.000000
C:\Users\cware\Desktop\Steller20November\TagTesting20Nov2013\M9.DSG	11-1-2013	15:36:58	48840.000000	4884.000000	50172.310940	20.000000
C:\Users\cware\Desktop\Steller20November\TagTesting20Nov2013\M9.DSG	11-1-2013	15:36:58	48841.000000	4884.100000	50173.530608	20.000000
C:\Users\cware\Desktop\Steller20November\TagTesting20Nov2013\M9.DSG	11-1-2013	15:36:58	48842.000000	4884.200000	50174.551486	20.000000
C:\Users\cware\Desktop\Steller20November\TagTesting20Nov2013\M9.DSG	11-1-2013	15:36:58	48843.000000	4884.300000	50168.901181	20.000000
C:\Users\cware\Desktop\Steller20November\TagTesting20Nov2013\M9.DSG	11-1-2013	15:36:58	48844.000000	4884.400000	50167.183614	20.000000
C:\Users\cware\Desktop\Steller20November\TagTesting20Nov2013\M9.DSG	11-1-2013	15:36:58	48845.000000	4884.500000	50166.611561	20.000000
C:\Users\cware\Desktop\Steller20November\TagTesting20Nov2013\M9.DSG	11-1-2013	15:36:58	48846.000000	4884.600000	50166.960171	20.000000
C:\Users\cware\Desktop\Steller20November\TagTesting20Nov2013\M9.DSG	11-1-2013	15:36:58	48847.000000	4884.700000	50169.772758	20.000000
C:\Users\cware\Desktop\Steller20November\TagTesting20Nov2013\M9.DSG	11-1-2013	15:36:58	48848.000000	4884.800000	50166.263228	20.000000
C:\Users\cware\Desktop\Steller20November\TagTesting20Nov2013\M9.DSG	11-1-2013	15:36:58	48849.000000	4884.900000	50166.636734	20.000000
C:\Users\cware\Desktop\Steller20November\TagTesting20Nov2013\M9.DSG	11-1-2013	15:36:58	48850.000000	4885.000000	50165.093694	20.000000
C:\Users\cware\Desktop\Steller20November\TagTesting20Nov2013\M9.DSG	11-1-2013	15:36:58	48851.000000	4885.100000	50166.064359	20.000000
C:\Users\cware\Desktop\Steller20November\TagTesting20Nov2013\M9.DSG	11-1-2013	15:36:58	48852.000000	4885.200000	50165.367447	20.000000
C:\Users\cware\Desktop\Steller20November\TagTesting20Nov2013\M9.DSG	11-1-2013	15:36:58	48853.000000	4885.300000	50162.604471	20.000000
C:\Users\cware\Desktop\Steller20November\TagTesting20Nov2013\M9.DSG	11-1-2013	15:36:58	48854.000000	4885.400000	50167.532972	20.000000
C:\Users\cware\Desktop\Steller20November\TagTesting20Nov2013\M9.DSG	11-1-2013	15:36:58	48855.000000	4885.500000	50166.438015	20.000000
C:\Users\cware\Desktop\Steller20November\TagTesting20Nov2013\M9.DSG	11-1-2013	15:36:58	48856.000000	4885.600000	50171.715202	20.000000
C:\Users\cware\Desktop\Steller20November\TagTesting20Nov2013\M9.DSG	11-1-2013	15:36:58	48857.000000	4885.700000	50169.076540	20.000000
C:\Users\cware\Desktop\Steller20November\TagTesting20Nov2013\M9.DSG	11-1-2013	15:36:58	48858.000000	4885.800000	50173.731399	20.000000
C:\Users\cware\Desktop\Steller20November\TagTesting20Nov2013\M9.DSG	11-1-2013	15:36:58	48859.000000	4885.900000	50176.619160	20.000000
C:\Users\cware\Desktop\Steller20November\TagTesting20Nov2013\M9.DSG	11-1-2013	15:36:58	48860.000000	4886.000000	50180.875230	20.000000
C:\Users\cware\Desktop\Steller20November\TagTesting20Nov2013\M9.DSG	11-1-2013	15:36:58	48861.000000	4886.100000	50180.825919	20.000000
C:\Users\cware\Desktop\Steller20November\TagTesting20Nov2013\M9.DSG	11-1-2013	15:36:58	48862.000000	4886.200000	50186.699883	20.000000
C:\Users\cware\Desktop\Steller20November\TagTesting20Nov2013\M9.DSG	11-1-2013	15:36:58	48863.000000	4886.300000	50187.720920	20.000000
C:\Users\cware\Desktop\Steller20November\TagTesting20Nov2013\M9.DSG	11-1-2013	15:36:58	48864.000000	4886.400000	50190.384226	20.000000
C:\Users\cware\Desktop\Steller20November\TagTesting20Nov2013\M9.DSG	11-1-2013	15:36:58	48865.000000	4886.500000	50194.092977	20.000000
C:\Users\cware\Desktop\Steller20November\TagTesting20Nov2013\M9.DSG	11-1-2013	15:36:58	48866.000000	4886.600000	50193.818942	20.000000
C:\Users\cware\Desktop\Steller20November\TagTesting20Nov2013\M9.DSG	11-1-2013	15:36:58	48867.000000	4886.700000	50194.640728	20.000000
C:\Users\cware\Desktop\Steller20November\TagTesting20Nov2013\M9.DSG	11-1-2013	15:36:58	48868.000000	4886.800000	50198.449100	20.000000
C:\Users\cware\Desktop\Steller20November\TagTesting20Nov2013\M9.DSG	11-1-2013	15:36:58	48869.000000	4886.900000	50200.440640	20.000000
C:\Users\cware\Desktop\Steller20November\TagTesting20Nov2013\M9.DSG	11-1-2013	15:36:58	48870.000000	4887.000000	50204.447893	20.000000
C:\Users\cware\Desktop\Steller20November\TagTesting20Nov2013\M9.DSG	11-1-2013	15:36:58	48871.000000	4887.100000	50202.680667	20.000000
C:\Users\cware\Desktop\Steller20November\TagTesting20Nov2013\M9.DSG	11-1-2013	15:36:58	48872.000000	4887.200000	50195.163642	20.000000
C:\Users\cware\Desktop\Steller20November\TagTesting20Nov2013\M9.DSG	11-1-2013	15:36:58	48873.000000	4887.300000	50185.605762	20.000000
C:\Users\cware\Desktop\Steller20November\TagTesting20Nov2013\M9.DSG	11-1-2013	15:36:58	48874.000000	4887.400000	50178.013777	20.000000
C:\Users\cware\Desktop\Steller20November\TagTesting20Nov2013\M9.DSG	11-1-2013	15:36:58	48875.000000	4887.500000	50173.459332	20.000000
C:\Users\cware\Desktop\Steller20November\TagTesting20Nov2013\M9.DSG	11-1-2013	15:36:58	48876.000000	4887.600000	50168.008009	20.000000
C:\Users\cware\Desktop\Steller20November\TagTesting20Nov2013\M9.DSG	11-1-2013	15:36:58	48877.000000	4887.700000	50162.681568	20.000000
C:\Users\cware\Desktop\Steller20November\TagTesting20Nov2013\M9.DSG	11-1-2013	15:36:58	48878.000000	4887.800000	50160.740048	20.000000
C:\Users\cware\Desktop\Steller20November\TagTesting20Nov2013\M9.DSG	11-1-2013	15:36:58	48879.000000	4887.900000	50155.189719	20.000000
C:\Users\cware\Desktop\Steller20November\TagTesting20Nov2013\M9.DSG	11-1-2013	15:36:58	48880.000000	4888.000000	50153.720917	20.000000
C:\Users\cware\Desktop\Steller20November\TagTesting20Nov2013\M9.DSG	11-1-2013	15:36:58	48881.000000	4888.100000	50150.534830	20.000000
C:\Users\cware\Desktop\Steller20November\TagTesting20Nov2013\M9.DSG	11-1-2013	15:36:58	48882.000000	4888.200000	50151.058086	20.000000
C:\Users\cware\Desktop\Steller20November\TagTesting20Nov2013\M9.DSG	11-1-2013	15:36:58	48883.000000	4888.300000	50144.984387	20.000000
C:\Users\cware\Desktop\Steller20November\TagTesting20Nov2013\M9.DSG	11-1-2013	15:36:58	48884.000000	4888.400000	50141.624097	20.000000
C:\Users\cware\Desktop\Steller20November\TagTesting20Nov2013\M9.DSG	11-1-2013	15:36:58	48885.000000	4888.500000	50138.537934	20.000000
C:\Users\cware\Desktop\Steller20November\TagTesting20Nov2013\M9.DSG	11-1-2013	15:36:58	48886.000000	4888.600000	50136.347794	20.000000
C:\Users\cware\Desktop\Steller20November\TagTesting20Nov2013\M9.DSG	11-1-2013	15:36:58	48887.000000	4888.700000	50133.659593	20.000000
C:\Users\cware\Desktop\Steller20November\TagTesting20Nov2013\M9.DSG	11-1-2013	15:36:58	48888.000000	4888.800000	50133.335834	20.000000
C:\Users\cware\Desktop\Steller20November\TagTesting20Nov2013\M9.DSG	11-1-2013	15:36:58	48889.000000	4888.900000	50132.191081	20.000000
C:\Users\cware\Desktop\Steller20November\TagTesting20Nov2013\M9.DSG	11-1-2013	15:36:58	48890.000000	4889.000000	50128.905328	20.000000
C:\Users\cware\Desktop\Steller20November\TagTesting20Nov2013\M9.DSG	11-1-2013	15:36:58	48891.000000	4889.100000	50130.075486	20.000000
C:\Users\cware\Desktop\Steller20November\TagTesting20Nov2013\M9.DSG	11-1-2013	15:36:58	48892.000000	4889.200000	50127.237969	20.000000
C:\Users\cware\Desktop\Steller20November\TagTesting20Nov2013\M9.DSG	11-1-2013	15:36:58	48893.000000	4889.300000	50125.197338	20.000000
C:\Users\cware\Desktop\Steller20November\TagTesting20Nov2013\M9.DSG	11-1-2013	15:36:58	48894.000000	4889.400000	50125.271778	20.000000
C:\Users\cware\Desktop\Steller20November\TagTesting20Nov2013\M9.DSG	11-1-2013	15:36:58	48895.000000	4889.500000	50123.604270	20.000000
C:\Users\cware\Desktop\Steller20November\TagTesting20Nov2013\M9.DSG	11-1-2013	15:36:58	48896.000000	4889.600000	50121.314451	20.000000
C:\Users\cware\Desktop\Steller20November\TagTesting20Nov2013\M9.DSG	11-1-2013	15:36:58	48897.000000	4889.700000	50122.135832	20.000000
C:\Users\cware\Desktop\Steller20November\TagTesting20Nov2013\M9.DSG	11-1-2013	15:36:58	48898.000000	4889.800000	50121.787147	20.000000
C:\Users\cware\Desktop\Steller20November\TagTesting20Nov2013\M9.DSG	11-1-2013	15:36:58	48899.000000	4889.900000	50121.887085	20.000000
C:\Users\cware\Desktop\Steller20November\TagTesting20Nov2013\M9.DSG	11-1-2013	15:36:58	48900.000000	4890.000000	50121.090797	20.000000
C:\Users\cware\Desktop\Steller20November\TagTesting20Nov2013\M9.DSG	11-1-2013	15:36:58	48901.000000	4890.100000	50120.543147	20.000000
C:\Users\cware\Desktop\Steller20November\TagTesting20Nov2013\M9.DSG	11-1-2013	15:36:58	48902.000000	4890.200000	50120.916714	20.000000
C:\Users\cware\Desktop\Steller20November\TagTesting20Nov2013\M9.DSG	11-1-2013	15:36:58	48903.000000	4890.300000	50114.892924	20.000000
C:\Users\cware\Desktop\Steller20November\TagTesting20Nov2013\M9.DSG	11-1-2013	15:36:58	48904.000000	4890.400000	50114.893131	20.000000
C:\Users\cware\Desktop\Steller20November\TagTesting20Nov2013\M9.DSG	11-1-2013	15:36:58	48905.000000	4890.500000	50114.793813	20.000000
C:\Users\cware\Desktop\Steller20November\TagTesting20Nov2013\M9.DSG	11-1-2013	15:36:58	48906.000000	4890.600000	50111.608068	20.000000
C:\Users\cware\Desktop\Steller20November\TagTesting20Nov2013\M9.DSG	11-1-2013	15:36:58	48907.000000	4890.700000	50108.521461	20.000000
C:\Users\cware\Desktop\Steller20November\TagTesting20Nov2013\M9.DSG	11-1-2013	15:36:58	48908.000000	4890.800000	50104.314894	20.000000
C:\Users\cware\Desktop\Steller20November\TagTesting20Nov2013\M9.DSG	11-1-2013	15:36:58	48909.000000	4890.900000	50102.895848	20.000000
C:\Users\cware\Desktop\Steller20November\TagTesting20Nov2013\M9.DSG	11-1-2013	15:36:58	48910.000000	4891.000000	50103.095508	20.000000
C:\Users\cware\Desktop\Steller20November\TagTesting20Nov2013\M9.DSG	11-1-2013	15:36:58	48911.000000	4891.100000	50099.785220	20.000000
C:\Users\cware\Desktop\Steller20November\TagTesting20Nov2013\M9.DSG	11-1-2013	15:36:58	48912.000000	4891.200000	50096.225552	20.000000
C:\Users\cware\Desktop\Steller20November\TagTesting20Nov2013\M9.DSG	11-1-2013	15:36:58	48913.000000	4891.300000	50096.424961	20.000000
C:\Users\cware\Desktop\Steller20November\TagTesting20Nov2013\M9.DSG	11-1-2013	15:36:58	48914.000000	4891.400000	50091.969449	20.000000
C:\Users\cware\Desktop\Steller20November\TagTesting20Nov2013\M9.DSG	11-1-2013	15:36:58	48915.000000	4891.500000	50087.588554	20.000000
C:\Users\cware\Desktop\Steller20November\TagTesting20Nov2013\M9.DSG	11-1-2013	15:36:58	48916.000000	4891.600000	50085.572980	20.000000
C:\Users\cware\Desktop\Steller20November\TagTesting20Nov2013\M9.DSG	11-1-2013	15:36:58	48917.000000	4891.700000	50088.907895	20.000000
C:\Users\cware\Desktop\Steller20November\TagTesting20Nov2013\M9.DSG	11-1-2013	15:36:58	48918.000000	4891.800000	50083.755906	20.000000
C:\Users\cware\Desktop\Steller20November\TagTesting20Nov2013\M9.DSG	11-1-2013	15:36:58	48919.000000	4891.900000	50086.020820	20.000000
C:\Users\cware\Desktop\Steller20November\TagTesting20Nov2013\M9.DSG	11-1-2013	15:36:58	48920.000000	4892.000000	50082.287429	20.000000
C:\Users\cware\Desktop\Steller20November\TagTesting20Nov2013\M9.DSG	11-1-2013	15:36:58	48921.000000	4892.100000	50081.490860	20.000000
C:\Users\cware\Desktop\Steller20November\TagTesting20Nov2013\M9.DSG	11-1-2013	15:36:58	48922.000000	4892.200000	50083.855610	20.000000
C:\Users\cware\Desktop\Steller20November\TagTesting20Nov2013\M9.DSG	11-1-2013	15:36:58	48923.000000	4892.300000	50082.163281	20.000000
C:\Users\cware\Desktop\Steller20November\TagTesting20Nov2013\M9.DSG	11-1-2013	15:36:58	48924.000000	4892.400000	50082.536774	20.000000
C:\Users\cware\Desktop\Steller20November\TagTesting20Nov2013\M9.DSG	11-1-2013	15:36:58	48925.000000	4892.500000	50079.201573	20.000000
C:\Users\cware\Desktop\Steller20November\TagTesting20Nov2013\M9.DSG	11-1-2013	15:36:58	48926.000000	4892.600000	50080.669795	20.000000
C:\Users\cware\Desktop\Steller20November\TagTesting20Nov2013\M9.DSG	11-1-2013	15:36:58	48927.000000	4892.700000	50079.500120	20.000000
C:\Users\cware\Desktop\Steller20November\TagTesting20Nov2013\M9.DSG	11-1-2013	15:36:58	48928.000000	4892.800000	50082.860489	20.000000
C:\Users\cware\Desktop\Steller20November\TagTesting20Nov2013\M9.DSG	11-1-2013	15:36:58	48929.000000	4892.900000	50080.321497	20.000000
C:\Users\cware\Desktop\Steller20November\TagTesting20Nov2013\M9.DSG	11-1-2013	15:36:58	48930.000000	4893.000000	50083.283662	20.000000
C:\Users\cware\Desktop\Steller20November\TagTesting20Nov2013\M9.DSG	11-1-2013	15:36:58	48931.000000	4893.100000	50087.888739	20.000000
C:\Users\cware\Desktop\Steller20November\TagTesting20Nov2013\M9.DSG	11-1-2013	15:36:58	48932.000000	4893.200000	50085.648856	20.000000
C:\Users\cware\Desktop\Steller20November\TagTesting20Nov2013\M9.DSG	11-1-2013	15:36:58	48933.000000	4893.300000	50087.291395	20.000000
C:\Users\cware\Desktop\Steller20November\TagTesting20Nov2013\M9.DSG	11-1-2013	15:36:58	48934.000000	4893.400000	50087.888836	20.000000
C:\Users\cware\Desktop\Steller20November\TagTesting20Nov2013\M9.DSG	11-1-2013	15:36:58	48935.000000	4893.500000	50089.855177	20.000000
C:\Users\cware\Desktop\Steller20November\TagTesting20Nov2013\M9.DSG	11-1-2013	15:36:58	48936.000000	4893.600000	50091.647369	20.000000
C:\Users\cware\Desktop\Steller20November\TagTesting20Nov2013\M9.DSG	11-1-2013	15:36:58	48937.000000	4893.700000	50093.912801	20.000000
C:\Users\cware\Desktop\Steller20November\TagTesting20Nov2013\M9.DSG	11-1-2013	15:36:58	48938.000000	4893.800000	50094.933293	20.000000
C:\Users\cware\Desktop\Steller20November\TagTesting20Nov2013\M9.DSG	11-1-2013	15:36:58	48939.000000	4893.900000	50097.322987	20.000000
C:\Users\cware\Desktop\Steller20November\TagTesting20Nov2013\M9.DSG	11-1-2013	15:36:58	48940.000000	4894.000000	50096.949618	20.000000
C:\Users\cware\Desktop\Steller20November\TagTesting20Nov2013\M9.DSG	11-1-2013	15:36:58	48941.000000	4894.100000	50101.977785	20.000000
C:\Users\cware\Desktop\Steller20November\TagTesting20Nov2013\M9.DSG	11-1-2013	15:36:58	48942.000000	4894.200000	50103.720142	20.000000
C:\Users\cware\Desktop\Steller20November\TagTesting20Nov2013\M9.DSG	11-1-2013	15:36:58	48943.000000	4894.300000	50105.836194	20.000000
C:\Users\cware\Desktop\Steller20November\TagTesting20Nov2013\M9.DSG	11-1-2013	15:36:58	48944.000000	4894.400000	50107.454158	20.000000
C:\Users\cware\Desktop\Steller20November\TagTesting20Nov2013\M9.DSG	11-1-2013	15:36:58	48945.000000	4894.500000	50110.441197	20.000000
C:\Users\cware\Desktop\Steller20November\TagTesting20Nov2013\M9.DSG	11-1-2013	15:36:58	48946.000000	4894.600000	50110.590503	20.000000
C:\Users\cware\Desktop\Steller20November\TagTesting20Nov2013\M9.DSG	11-1-2013	15:36:58	48947.000000	4894.700000	50116.514545	20.000000
C:\Users\cware\Desktop\Steller20November\TagTesting20Nov2013\M9.DSG	11-1-2013	15:36:58	48948.000000	4894.800000	50115.991957	20.000000
C:\Users\cware\Desktop\Steller20November\TagTesting20Nov2013\M9.DSG	11-1-2013	15:36:58	48949.000000	4894.900000	50099.937523	20.000000
C:\Users\cware\Desktop\Steller20November\TagTesting20Nov2013\M9.DSG	11-1-2013	15:36:58	48950.000000	4895.000000	50091.922975	20.000000
C:\Users\cware\Desktop\Steller20November\TagTesting20Nov2013\M9.DSG	11-1-2013	15:36:58	48951.000000	4895.100000	50075.196119	20.000000
C:\Users\cware\Desktop\Steller20November\TagTesting20Nov2013\M9.DSG	11-1-2013	15:36:58	48952.000000	4895.200000	50052.694796	20.000000
C:\Users\cware\Desktop\Steller20November\TagTesting20Nov2013\M9.DSG	11-1-2013	15:36:58	48953.000000	4895.300000	50031.711969	20.000000
C:\Users\cware\Desktop\Steller20November\TagTesting20Nov2013\M9.DSG	11-1-2013	15:36:58	48954.000000	4895.400000	50003.958394	20.000000
C:\Users\cware\Desktop\Steller20November\TagTesting20Nov2013\M9.DSG	11-1-2013	15:36:58	48955.000000	4895.500000	49970.753645	20.000000
C:\Users\cware\Desktop\Steller20November\TagTesting20Nov2013\M9.DSG	11-1-2013	15:36:58	48956.000000	4895.600000	49938.744313	20.000000
C:\Users\cware\Desktop\Steller20November\TagTesting20Nov2013\M9.DSG	11-1-2013	15:36:58	48957.000000	4895.700000	49915.570626	20.000000
C:\Users\cware\Desktop\Steller20November\TagTesting20Nov2013\M9.DSG	11-1-2013	15:36:58	48958.000000	4895.800000	49885.502362	20.000000
C:\Users\cware\Desktop\Steller20November\TagTesting20Nov2013\M9.DSG	11-1-2013	15:36:58	48959.000000	4895.900000	49854.612949	20.000000
C:\Users\cware\Desktop\Steller20November\TagTesting20Nov2013\M9.DSG	11-1-2013	15:36:58	48960.000000	4896.000000	49810.580504	20.000000
C:\Users\cware\Desktop\Steller20November\TagTesting20Nov2013\M9.DSG	11-1-2013	15:36:58	48961.000000	4896.100000	49783.673446	20.000000
C:\Users\cware\Desktop\Steller20November\TagTesting20Nov2013\M9.DSG	11-1-2013	15:36:58	48962.000000	4896.200000	49747.357518	20.000000
C:\Users\cware\Desktop\Steller20November\TagTesting20Nov2013\M9.DSG	11-1-2013	15:36:58	48963.000000	4896.300000	49724.582293	20.000000
C:\Users\cware\Desktop\Steller20November\TagTesting20Nov2013\M9.DSG	11-1-2013	15:36:58	48964.000000	4896.400000	49692.074532	20.000000
C:\Users\cware\Desktop\Steller20November\TagTesting20Nov2013\M9.DSG	11-1-2013	15:36:58	48965.000000	4896.500000	49653.767441	20.000000
C:\Users\cware\Desktop\Steller20November\TagTesting20Nov2013\M9.DSG	11-1-2013	15:36:58	48966.000000	4896.600000	49650.481942	20.000000
C:\Users\cware\Desktop\Steller20November\TagTesting20Nov2013\M9.DSG	11-1-2013	15:36:58	48967.000000	4896.700000	49624.072603	20.000000
C:\Users\cware\Desktop\Steller20November\TagTesting20Nov2013\M9.DSG	11-1-2013	15:36:58	48968.000000	4896.800000	49601.421715	20.000000
C:\Users\cware\Desktop\Steller20November\TagTesting20Nov2013\M9.DSG	11-1-2013	15:36:58	48969.000000	4896.900000	49578.198381	20.000000
C:\Users\cware\Desktop\Steller20November\TagTesting20Nov2013\M9.DSG	11-1-2013	15:36:58	48970.000000	4897.000000	49569.013400	20.000000
C:\Users\cware\Desktop\Steller20November\TagTesting20Nov2013\M9.DSG	11-1-2013	15:36:58	48971.000000	4897.100000	49546.736377	20.000000
C:\Users\cware\Desktop\Steller20November\TagTesting20Nov2013\M9.DSG	11-1-2013	15:36:58	48972.000000	4897.200000	49532.623151	20.000000
C:\Users\cware\Desktop\Steller20November\TagTesting20Nov2013\M9.DSG	11-1-2013	15:36:58	48973.000000	4897.300000	49523.562634	20.000000
C:\Users\cware\Desktop\Steller20November\TagTesting20Nov2013\M9.DSG	11-1-2013	15:36:58	48974.000000	4897.400000	49506.412767	20.000000
C:\Users\cware\Desktop\Steller20November\TagTesting20Nov2013\M9.DSG	11-1-2013	15:36:58	48975.000000	4897.500000	49488.018150	20.000000
C:\Users\cware\Desktop\Steller20November\TagTesting20Nov2013\M9.DSG	11-1-2013	15:36:58	48976.000000	4897.600000	49483.512565	20.000000
C:\Users\cware\Desktop\Steller20November\TagTesting20Nov2013\M9.DSG	11-1-2013	15:36:58	48977.000000	4897.700000	49475.273369	20.000000
C:\Users\cware\Desktop\Steller20November\TagTesting20Nov2013\M9.DSG	11-1-2013	15:36:58	48978.000000	4897.800000	49470.469111	20.000000
C:\Users\cware\Desktop\Steller20November\TagTesting20Nov2013\M9.DSG	11-1-2013	15:36:58	48979.000000	4897.900000	49451.552182	20.000000
C:\Users\cware\Desktop\Steller20November\TagTesting20Nov2013\M9.DSG	11-1-2013	15:36:58	48980.000000	4898.000000	49459.690365	20.000000
C:\Users\cware\Desktop\Steller20November\TagTesting20Nov2013\M9.DSG	11-1-2013	15:36:58	48981.000000	4898.100000	49450.604389	20.000000
C:\Users\cware\Desktop\Steller20November\TagTesting20Nov2013\M9.DSG	11-1-2013	15:36:58	48982.000000	4898.200000	49457.968353	20.000000
C:\Users\cware\Desktop\Steller20November\TagTesting20Nov2013\M9.DSG	11-1-2013	15:36:58	48983.000000	4898.300000	49457.819527	20.000000
C:\Users\cware\Desktop\Steller20November\TagTesting20Nov2013\M9.DSG	11-1-2013	15:36:58	48984.000000	4898.400000	49459.238462	20.000000
C:\Users\cware\Desktop\Steller20November\TagTesting20Nov2013\M9.DSG	11-1-2013	15:36:58	48985.000000	4898.500000	49457.446761	20.000000
C:\Users\cware\Desktop\Steller20November\TagTesting20Nov2013\M9.DSG	11-1-2013	15:36:58	48986.000000	4898.600000	49460.658494	20.000000
C:\Users\cware\Desktop\Steller20November\TagTesting20Nov2013\M9.DSG	11-1-2013	15:36:58	48987.000000	4898.700000	49462.998534	20.000000
C:\Users\cware\Desktop\Steller20November\TagTesting20Nov2013\M9.DSG	11-1-2013	15:36:58	48988.000000	4898.800000	49462.326547	20.000000
C:\Users\cware\Desktop\Steller20November\TagTesting20Nov2013\M9.DSG	11-1-2013	15:36:58	48989.000000	4898.900000	49460.533575	20.000000
C:\Users\cware\Desktop\Steller20November\TagTesting20Nov2013\M9.DSG	11-1-2013	15:36:58	48990.000000	4899.000000	49463.325588	20.000000
C:\Users\cware\Desktop\Steller20November\TagTesting20Nov2013\M9.DSG	11-1-2013	15:36:58	48991.000000	4899.100000	49458.097496	20.000000
C:\Users\cware\Desktop\Steller20November\TagTesting20Nov2013\M9.DSG	11-1-2013	15:36:58	48992.000000	4899.200000	49459.592592	20.000000
C:\Users\cware\Desktop\Steller20November\TagTesting20Nov2013\M9.DSG	11-1-2013	15:36:58	48993.000000	4899.300000	49463.446902	20.000000
C:\Users\cware\Desktop\Steller20November\TagTesting20Nov2013\M9.DSG	11-1-2013	15:36:58	48994.000000	4899.400000	49462.605041	20.000000
C:\Users\cware\Desktop\Steller20November\TagTesting20Nov2013\M9.DSG	11-1-2013	15:36:58	48995.000000	4899.500000	49457.572530	20.000000
C:\Users\cware\Desktop\Steller20November\TagTesting20Nov2013\M9.DSG	11-1-2013	15:36:58	48996.000000	4899.600000	49460.986072	20.000000
C:\Users\cware\Desktop\Steller20November\TagTesting20Nov2013\M9.DSG	11-1-2013	15:36:58	48997.000000	4899.700000	49461.757983	20.000000
C:\Users\cware\Desktop\Steller20November\TagTesting20Nov2013\M9.DSG	11-1-2013	15:36:58	48998.000000	4899.800000	49461.581716	20.000000
C:\Users\cware\Desktop\Steller20November\TagTesting20Nov2013\M9.DSG	11-1-2013	15:36:58	48999.000000	4899.900000	49461.385399	20.000000
C:\Users\cware\Desktop\Steller20November\TagTesting20Nov2013\M9.DSG	11-1-2013	15:36:58	49000.000000	4900.000000	49462.331565	20.000000
C:\Users\cware\Desktop\Steller20November\TagTesting20Nov2013\M9.DSG	11-1-2013	15:36:58	49001.000000	4900.100000	49463.800000	20.000000
C:\Users\cware\Desktop\Steller20November\TagTesting20Nov2013\M9.DSG	11-1-2013	15:36:58	49002.000000	4900.200000	49461.384415	20.000000
C:\Users\cware\Desktop\Steller20November\TagTesting20Nov2013\M9.DSG	11-1-2013	15:36:58	49003.000000	4900.300000	49458.248955	20.000000
C:\Users\cware\Desktop\Steller20November\TagTesting20Nov2013\M9.DSG	11-1-2013	15:36:58	49004.000000	4900.400000	49458.373922	20.000000
C:\Users\cware\Desktop\Steller20November\TagTesting20Nov2013\M9.DSG	11-1-2013	15:36:58	49005.000000	4900.500000	49461.759701	20.000000
C:\Users\cware\Desktop\Steller20November\TagTesting20Nov2013\M9.DSG	11-1-2013	15:36:58	49006.000000	4900.600000	49461.959142	20.000000
C:\Users\cware\Desktop\Steller20November\TagTesting20Nov2013\M9.DSG	11-1-2013	15:36:58	49007.000000	4900.700000	49464.173860	20.000000
C:\Users\cware\Desktop\Steller20November\TagTesting20Nov2013\M9.DSG	11-1-2013	15:36:58	49008.000000	4900.800000	49461.810073	20.000000
C:\Users\cware\Desktop\Steller20November\TagTesting20Nov2013\M9.DSG	11-1-2013	15:36:58	49009.000000	4900.900000	49460.067256	20.000000
C:\Users\cware\Desktop\Steller20November\TagTesting20Nov2013\M9.DSG	11-1-2013	15:36:58	49010.000000	4901.000000	49460.440131	20.000000
C:\Users\cware\Desktop\Steller20November\TagTesting20Nov2013\M9.DSG	11-1-2013	15:36:58	49011.000000	4901.100000	49459.668748	20.000000
C:\Users\cware\Desktop\Steller20November\TagTesting20Nov2013\M9.DSG	11-1-2013	15:36:58	49012.000000	4901.200000	49459.942862	20.000000
C:\Users\cware\Desktop\Steller20November\TagTesting20Nov2013\M9.DSG	11-1-2013	15:36:58	49013.000000	4901.300000	49458.598912	20.000000
C:\Users\cware\Desktop\Steller20November\TagTesting20Nov2013\M9.DSG	11-1-2013	15:36:58	49014.000000	4901.400000	49461.537018	20.000000
C:\Users\cware\Desktop\Steller20November\TagTesting20Nov2013\M9.DSG	11-1-2013	15:36:58	49015.000000	4901.500000	49461.381981	20.000000
C:\Users\cware\Desktop\Steller20November\TagTesting20Nov2013\M9.DSG	11-1-2013	15:36:58	49016.000000	4901.600000	49460.540762	20.000000
C:\Users\cware\Desktop\Steller20November\TagTesting20Nov2013\M9.DSG	11-1-2013	15:36:58	49017.000000	4901.700000	49457.826350	20.000000
C:\Users\cware\Desktop\Steller20November\TagTesting20Nov2013\M9.DSG	11-1-2013	15:36:58	49018.000000	4901.800000	49461.429829	20.000000
C:\Users\cware\Desktop\Steller20November\TagTesting20Nov2013\M9.DSG	11-1-2013	15:36:58	49019.000000	4901.900000	49461.107859	20.000000
C:\Users\cware\Desktop\Steller20November\TagTesting20Nov2013\M9.DSG	11-1-2013	15:36:58	49020.000000	4902.000000	49459.536963	20.000000
C:\Users\cware\Desktop\Steller20November\TagTesting20Nov2013\M9.DSG	11-1-2013	15:36:58	49021.000000	4902.100000	49455.484557	20.000000
C:\Users\cware\Desktop\Steller20November\TagTesting20Nov2013\M9.DSG	11-1-2013	15:36:58	49022.000000	4902.200000	49461.061525	20.000000
C:\Users\cware\Desktop\Steller20November\TagTesting20Nov2013\M9.DSG	11-1-2013	15:36:58	49023.000000	4902.300000	49458.497904	20.000000
C:\Users\cware\Desktop\Steller20November\TagTesting20Nov2013\M9.DSG	11-1-2013	15:36:58	49024.000000	4902.400000	49459.519892	20.000000
C:\Users\cware\Desktop\Steller20November\TagTesting20Nov2013\M9.DSG	11-1-2013	15:36:58	49025.000000	4902.500000	49457.204964	20.000000
C:\Users\cware\Desktop\Steller20November\TagTesting20Nov2013\M9.DSG	11-1-2013	15:36:58	49026.000000	4902.600000	49457.628714	20.000000
C:\Users\cware\Desktop\Steller20November\TagTesting20Nov2013\M9.DSG	11-1-2013	15:36:58	49027.000000	4902.700000	49451.554758	20.000000
C:\Users\cware\Desktop\Steller20November\TagTesting20Nov2013\M9.DSG	11-1-2013	15:36:58	49028.000000	4902.800000	49455.661869	20.000000
C:\Users\cware\Desktop\Steller20November\TagTesting20Nov2013\M9.DSG	11-1-2013	15:36:58	49029.000000	4902.900000	49458.125189	20.000000
C:\Users\cware\Desktop\Steller20November\TagTesting20Nov2013\M9.DSG	11-1-2013	15:36:58	49030.000000	4903.000000	49453.521078	20.000000
C:\Users\cware\Desktop\Steller20November\TagTesting20Nov2013\M9.DSG	11-1-2013	15:36:58	49031.000000	4903.100000	49459.843979	20.000000
C:\Users\cware\Desktop\Steller20November\TagTesting20Nov2013\M9.DSG	11-1-2013	15:36:58	49032.000000	4903.200000	49458.971470	20.000000
C:\Users\cware\Desktop\Steller20November\TagTesting20Nov2013\M9.DSG	11-1-2013	15:36:58	49033.000000	4903.300000	49457.551733	20.000000
C:\Users\cware\Desktop\Steller20November\TagTesting20Nov2013\M9.DSG	11-1-2013	15:36:58	49034.000000	4903.400000	49457.255275	20.000000
C:\Users\cware\Desktop\Steller20November\TagTesting20Nov2013\M9.DSG	11-1-2013	15:36:58	49035.000000	4903.500000	49463.179143	20.000000
C:\Users\cware\Desktop\Steller20November\TagTesting20Nov2013\M9.DSG	11-1-2013	15:36:58	49036.000000	4903.600000	49463.202642	20.000000
C:\Users\cware\Desktop\Steller20November\TagTesting20Nov2013\M9.DSG	11-1-2013	15:36:58	49037.000000	4903.700000	49462.628804	20.000000
C:\Users\cware\Desktop\Steller20November\TagTesting20Nov2013\M9.DSG	11-1-2013	15:36:58	49038.000000	4903.800000	49469.822769	20.000000
C:\Users\cware\Desktop\Steller20November\TagTesting20Nov2013\M9.DSG	11-1-2013	15:36:58	49039.000000	4903.900000	49478.037282	20.000000
C:\Users\cware\Desktop\Steller20November\TagTesting20Nov2013\M9.DSG	11-1-2013	15:36:58	49040.000000	4904.000000	49490.110218	20.000000
C:\Users\cware\Desktop\Steller20November\TagTesting20Nov2013\M9.DSG	11-1-2013	15:36:58	49041.000000	4904.100000	49503.998943	20.000000
C:\Users\cware\Desktop\Steller20November\TagTesting20Nov2013\M9.DSG	11-1-2013	15:36:58	49042.000000	4904.200000	49520.079418	20.000000
C:\Users\cware\Desktop\Steller20November\TagTesting20Nov2013\M9.DSG	11-1-2013	15:36:58	49043.000000	4904.300000	49533.943726	20.000000
C:\Users\cware\Desktop\Steller20November\TagTesting20Nov2013\M9.DSG	11-1-2013	15:36:58	49044.000000	4904.400000	49547.757773	20.000000
C:\Users\cware\Desktop\Steller20November\TagTesting20Nov2013\M9.DSG	11-1-2013	15:36:58	49045.000000	4904.500000	49562.667459	20.000000
C:\Users\cware\Desktop\Steller20November\TagTesting20Nov2013\M9.DSG	11-1-2013	15:36:58	49046.000000	4904.600000	49578.074978	20.000000
C:\Users\cware\Desktop\Steller20November\TagTesting20Nov2013\M9.DSG	11-1-2013	15:36:58	49047.000000	4904.700000	49593.855423	20.000000
C:\Users\cware\Desktop\Steller20November\TagTesting20Nov2013\M9.DSG	11-1-2013	15:36:58	49048.000000	4904.800000	49609.013845	20.000000
C:\Users\cware\Desktop\Steller20November\TagTesting20Nov2013\M9.DSG	11-1-2013	15:36:58	49049.000000	4904.900000	49625.043544	20.000000
C:\Users\cware\Desktop\Steller20November\TagTesting20Nov2013\M9.DSG	11-1-2013	15:36:58	49050.000000	4905.000000	49641.621057	20.000000
C:\Users\cware\Desktop\Steller20November\TagTesting20Nov2013\M9.DSG	11-1-2013	15:36:58	49051.000000	4905.100000	49656.804440	20.000000
C:\Users\cware\Desktop\Steller20November\TagTesting20Nov2013\M9.DSG	11-1-2013	15:36:58	49052.000000	4905.200000	49670.942469	20.000000
C:\Users\cware\Desktop\Steller20November\TagTesting20Nov2013\M9.DSG	11-1-2013	15:36:58	49053.000000	4905.300000	49685.801946	20.000000
C:\Users\cware\Desktop\Steller20November\TagTesting20Nov2013\M9.DSG	11-1-2013	15:36:58	49054.000000	4905.400000	49704.395091	20.000000
C:\Users\cware\Desktop\Steller20November\TagTesting20Nov2013\M9.DSG	11-1-2013	15:36:58	49055.000000	4905.500000	49714.650211	20.000000
C:\Users\cware\Desktop\Steller20November\TagTesting20Nov2013\M9.DSG	11-1-2013	15:36:58	49056.000000	4905.600000	49725.851097	20.000000
C:\Users\cware\Desktop\Steller20November\TagTesting20Nov2013\M9.DSG	11-1-2013	15:36:58	49057.000000	4905.700000	49743.996247	20.000000
C:\Users\cware\Desktop\Steller20November\TagTesting20Nov2013\M9.DSG	11-1-2013	15:36:58	49058.000000	4905.800000	49761.519378	20.000000
C:\Users\cware\Desktop\Steller20November\TagTesting20Nov2013\M9.DSG	11-1-2013	15:36:58	49059.000000	4905.900000	49769.882241	20.000000
C:\Users\cware\Desktop\Steller20November\TagTesting20Nov2013\M9.DSG	11-1-2013	15:36:58	49060.000000	4906.000000	49777.872327	20.000000
C:\Users\cware\Desktop\Steller20November\TagTesting20Nov2013\M9.DSG	11-1-2013	15:36:58	49061.000000	4906.100000	49790.441930	20.000000
C:\Users\cware\Desktop\Steller20November\TagTesting20Nov2013\M9.DSG	11-1-2013	15:36:58	49062.000000	4906.200000	49802.065715	20.000000
C:\Users\cware\Desktop\Steller20November\TagTesting20Nov2013\M9.DSG	11-1-2013	15:36:58	49063.000000	4906.300000	49810.404039	20.000000
C:\Users\cware\Desktop\Steller20November\TagTesting20Nov2013\M9.DSG	11-1-2013	15:36:58	49064.000000	4906.400000	49827.055714	20.000000
C:\Users\cware\Desktop\Steller20November\TagTesting20Nov2013\M9.DSG	11-1-2013	15:36:58	49065.000000	4906.500000	49838.928356	20.000000
C:\Users\cware\Desktop\Steller20November\TagTesting20Nov2013\M9.DSG	11-1-2013	15:36:58	49066.000000	4906.600000	49852.767762	20.000000
C:\Users\cware\Desktop\Steller20November\TagTesting20Nov2013\M9.DSG	11-1-2013	15:36:58	49067.000000	4906.700000	49866.955301	20.000000
C:\Users\cware\Desktop\Steller20November\TagTesting20Nov2013\M9.DSG	11-1-2013	15:36:58	49068.000000	4906.800000	49875.418098	20.000000
C:\Users\cware\Desktop\Steller20November\TagTesting20Nov2013\M9.DSG	11-1-2013	15:36:58	49069.000000	4906.900000	49890.277489	20.000000
C:\Users\cware\Desktop\Steller20November\TagTesting20Nov2013\M9.DSG	11-1-2013	15:36:58	49070.000000	4907.000000	49901.279150	20.000000
C:\Users\cware\Desktop\Steller20November\TagTesting20Nov2013\M9.DSG	11-1-2013	15:36:58	49071.000000	4907.100000	49920.046795	20.000000
C:\Users\cware\Desktop\Steller20November\TagTesting20Nov2013\M9.DSG	11-1-2013	15:36:58	49072.000000	4907.200000	49933.562333	20.000000
C:\Users\cware\Desktop\Steller20November\TagTesting20Nov2013\M9.DSG	11-1-2013	15:36:58	49073.000000	4907.300000	49937.668968	20.000000
C:\Users\cware\Desktop\Steller20November\TagTesting20Nov2013\M9.DSG	11-1-2013	15:36:58	49074.000000	4907.400000	49949.292781	20.000000
C:\Users\cware\Desktop\Steller20November\TagTesting20Nov2013\M9.DSG	11-1-2013	15:36:58	49075.000000	4907.500000	49960.817118	20.000000
C:\Users\cware\Desktop\Steller20November\TagTesting20Nov2013\M9.DSG	11-1-2013	15:36:58	49076.000000	4907.600000	49974.656234	20.000000
C:\Users\cware\Desktop\Steller20November\TagTesting20Nov2013\M9.DSG	11-1-2013	15:36:58	49077.000000	4907.700000	49979.734034	20.000000
C:\Users\cware\Desktop\Steller20November\TagTesting20Nov2013\M9.DSG	11-1-2013	15:36:58	49078.000000	4907.800000	49987.723602	20.000000
C:\Users\cware\Desktop\Steller20November\TagTesting20Nov2013\M9.DSG	11-1-2013	15:36:58	49079.000000	4907.900000	49999.994533	20.000000
C:\Users\cware\Desktop\Steller20November\TagTesting20Nov2013\M9.DSG	11-1-2013	15:36:58	49080.000000	4908.000000	50009.876054	20.000000
C:\Users\cware\Desktop\Steller20November\TagTesting20Nov2013\M9.DSG	11-1-2013	15:36:58	49081.000000	4908.100000	50018.836753	20.000000
C:\Users\cware\Desktop\Steller20November\TagTesting20Nov2013\M9.DSG	11-1-2013	15:36:58	49082.000000	4908.200000	50025.581789	20.000000
C:\Users\cware\Desktop\Steller20November\TagTesting20Nov2013\M9.DSG	11-1-2013	15:36:58	49083.000000	4908.300000	50032.800000	20.000000
C:\Users\cware\Desktop\Steller20November\TagTesting20Nov2013\M9.DSG	11-1-2013	15:36:58	49084.000000	4908.400000	50041.138217	20.000000
C:\Users\cware\Desktop\Steller20November\TagTesting20Nov2013\M9.DSG	11-1-2013	15:36:58	49085.000000	4908.500000	50050.272723	20.000000
C:\Users\cware\Desktop\Steller20November\TagTesting20Nov2013\M9.DSG	11-1-2013	15:36:58	49086.000000	4908.600000	50057.117774	20.000000
C:\Users\cware\Desktop\Steller20November\TagTesting20Nov2013\M9.DSG	11-1-2013	15:36:58	49087.000000	4908.700000	50063.041459	20.000000
C:\Users\cware\Desktop\Steller20November\TagTesting20Nov2013\M9.DSG	11-1-2013	15:36:58	49088.000000	4908.800000	50067.471833	20.000000
C:\Users\cware\Desktop\Steller20November\TagTesting20Nov2013\M9.DSG	11-1-2013	15:36:58	49089.000000	4908.900000	50073.868452	20.000000
C:\Users\cware\Desktop\Steller20November\TagTesting20Nov2013\M9.DSG	11-1-2013	15:36:58	49090.000000	4909.000000	50081.733788	20.000000
C:\Users\cware\Desktop\Steller20November\TagTesting20Nov2013\M9.DSG	11-1-2013	15:36:58	49091.000000	4909.100000	50091.018214	20.000000
C:\Users\cware\Desktop\Steller20November\TagTesting20Nov2013\M9.DSG	11-1-2013	15:36:58	49092.000000	4909.200000	50093.830493	20.000000
C:\Users\cware\Desktop\Steller20November\TagTesting20Nov2013\M9.DSG	11-1-2013	15:36:58	49093.000000	4909.300000	50099.181830	20.000000
C:\Users\cware\Desktop\Steller20November\TagTesting20Nov2013\M9.DSG	11-1-2013	15:36:58	49094.000000	4909.400000	50105.702898	20.000000
C:\Users\cware\Desktop\Steller20November\TagTesting20Nov2013\M9.DSG	11-1-2013	15:36:58	49095.000000	4909.500000	50112.075319	20.000000
C:\Users\cware\Desktop\Steller20November\TagTesting20Nov2013\M9.DSG	11-1-2013	15:36:58	49096.000000	4909.600000	50119.318363	20.000000
C:\Users\cware\Desktop\Steller20November\TagTesting20Nov2013\M9.DSG	11-1-2013	15:36:58	49097.000000	4909.700000	50124.246372	20.000000
C:\Users\cware\Desktop\Steller20November\TagTesting20Nov2013\M9.DSG	11-1-2013	15:36:58	49098.000000	4909.800000	50131.041606	20.000000
C:\Users\cware\Desktop\Steller20November\TagTesting20Nov2013\M9.DSG	11-1-2013	15:36:58	49099.000000	4909.900000	50133.057711	20.000000
C:\Users\cware\Desktop\Steller20November\TagTesting20Nov2013\M9.DSG	11-1-2013	15:36:58	49100.000000	4910.000000	50140.649329	20.000000
C:\Users\cware\Desktop\Steller20November\TagTesting20Nov2013\M9.DSG	11-1-2013	15:36:58	49101.000000	4910.100000	50144.059058	20.000000
C:\Users\cware\Desktop\Steller20November\TagTesting20Nov2013\M9.DSG	11-1-2013	15:36:58	49102.000000	4910.200000	50149.883679	20.000000
C:\Users\cware\Desktop\Steller20November\TagTesting20Nov2013\M9.DSG	11-1-2013	15:36:58	49103.000000	4910.300000	50153.542502	20.000000
C:\Users\cware\Desktop\Steller20November\TagTesting20Nov2013\M9.DSG	11-1-2013	15:36:58	49104.000000	4910.400000	50153.368027	20.000000
C:\Users\cware\Desktop\Steller20November\TagTesting20Nov2013\M9.DSG	11-1-2013	15:36:58	49105.000000	4910.500000	50160.063433	20.000000
C:\Users\cware\Desktop\Steller20November\TagTesting20Nov2013\M9.DSG	11-1-2013	15:36:58	49106.000000	4910.600000	50166.410950	20.000000
C:\Users\cware\Desktop\Steller20November\TagTesting20Nov2013\M9.DSG	11-1-2013	15:36:58	49107.000000	4910.700000	50167.704882	20.000000
C:\Users\cware\Desktop\Steller20November\TagTesting20Nov2013\M9.DSG	11-1-2013	15:36:58	49108.000000	4910.800000	50173.653778	20.000000
C:\Users\cware\Desktop\Steller20November\TagTesting20Nov2013\M9.DSG	11-1-2013	15:36:58	49109.000000	4910.900000	50179.129573	20.000000
C:\Users\cware\Desktop\Steller20November\TagTesting20Nov2013\M9.DSG	11-1-2013	15:36:58	49110.000000	4911.000000	50186.074254	20.000000
C:\Users\cware\Desktop\Steller20November\TagTesting20Nov2013\M9.DSG	11-1-2013	15:36:58	49111.000000	4911.100000	50187.468045	20.000000
C:\Users\cware\Desktop\Steller20November\TagTesting20Nov2013\M9.DSG	11-1-2013	15:36:58	49112.000000	4911.200000	50187.915999	20.000000
C:\Users\cware\Desktop\Steller20November\TagTesting20Nov2013\M9.DSG	11-1-2013	15:36:58	49113.000000	4911.300000	50188.065178	20.000000
C:\Users\cware\Desktop\Steller20November\TagTesting20Nov2013\M9.DSG	11-1-2013	15:36:58	49114.000000	4911.400000	50181.643309	20.000000
C:\Users\cware\Desktop\Steller20November\TagTesting20Nov2013\M9.DSG	11-1-2013	15:36:58	49115.000000	4911.500000	50185.576056	20.000000
C:\Users\cware\Desktop\Steller20November\TagTesting20Nov2013\M9.DSG	11-1-2013	15:36:58	49116.000000	4911.600000	50184.928775	20.000000
C:\Users\cware\Desktop\Steller20November\TagTesting20Nov2013\M9.DSG	11-1-2013	15:36:58	49117.000000	4911.700000	50189.956559	20.000000
C:\Users\cware\Desktop\Steller20November\TagTesting20Nov2013\M9.DSG	11-1-2013	15:36:58	49118.000000	4911.800000	50194.138278	20.000000
C:\Users\cware\Desktop\Steller20November\TagTesting20Nov2013\M9.DSG	11-1-2013	15:36:58	49119.000000	4911.900000	50194.636291	20.000000
C:\Users\cware\Desktop\Steller20November\TagTesting20Nov2013\M9.DSG	11-1-2013	15:36:58	49120.000000	4912.000000	50204.293800	20.000000
C:\Users\cware\Desktop\Steller20November\TagTesting20Nov2013\M9.DSG	11-1-2013	15:36:58	49121.000000	4912.100000	50201.804657	20.000000
C:\Users\cware\Desktop\Steller20November\TagTesting20Nov2013\M9.DSG	11-1-2013	15:36:58	49122.000000	4912.200000	50204.941156	20.000000
C:\Users\cware\Desktop\Steller20November\TagTesting20Nov2013\M9.DSG	11-1-2013	15:36:58	49123.000000	4912.300000	50211.362936	20.000000
C:\Users\cware\Desktop\Steller20November\TagTesting20Nov2013\M9.DSG	11-1-2013	15:36:58	49124.000000	4912.400000	50216.639612	20.000000
C:\Users\cware\Desktop\Steller20November\TagTesting20Nov2013\M9.DSG	11-1-2013	15:36:58	49125.000000	4912.500000	50217.460998	20.000000
C:\Users\cware\Desktop\Steller20November\TagTesting20Nov2013\M9.DSG	11-1-2013	15:36:58	49126.000000	4912.600000	50220.199100	20.000000
C:\Users\cware\Desktop\Steller20November\TagTesting20Nov2013\M9.DSG	11-1-2013	15:36:58	49127.000000	4912.700000	50227.666298	20.000000
C:\Users\cware\Desktop\Steller20November\TagTesting20Nov2013\M9.DSG	11-1-2013	15:36:58	49128.000000	4912.800000	50227.069112	20.000000
C:\Users\cware\Desktop\Steller20November\TagTesting20Nov2013\M9.DSG	11-1-2013	15:36:58	49129.000000	4912.900000	50232.246370	20.000000
C:\Users\cware\Desktop\Steller20November\TagTesting20Nov2013\M9.DSG	11-1-2013	15:36:58	49130.000000	4913.000000	50233.639957	20.000000
C:\Users\cware\Desktop\Steller20November\TagTesting20Nov2013\M9.DSG	11-1-2013	15:36:58	49131.000000	4913.100000	50239.514374	20.000000
C:\Users\cware\Desktop\Steller20November\TagTesting20Nov2013\M9.DSG	11-1-2013	15:36:58	49132.000000	4913.200000	50242.277341	20.000000
C:\Users\cware\Desktop\Steller20November\TagTesting20Nov2013\M9.DSG	11-1-2013	15:36:58	49133.000000	4913.300000	50243.546662	20.000000
C:\Users\cware\Desktop\Steller20November\TagTesting20Nov2013\M9.DSG	11-1-2013	15:36:58	49134.000000	4913.400000	50247.006586	20.000000
C:\Users\cware\Desktop\Steller20November\TagTesting20Nov2013\M9.DSG	11-1-2013	15:36:58	49135.000000	4913.500000	50248.226364	20.000000
C:\Users\cware\Desktop\Steller20November\TagTesting20Nov2013\M9.DSG	11-1-2013	15:36:58	49136.000000	4913.600000	50250.964317	20.000000
C:\Users\cware\Desktop\Steller20November\TagTesting20Nov2013\M9.DSG	11-1-2013	15:36:58	49137.000000	4913.700000	50256.539918	20.000000
C:\Users\cware\Desktop\Steller20November\TagTesting20Nov2013\M9.DSG	11-1-2013	15:36:58	49138.000000	4913.800000	50254.598314	20.000000
C:\Users\cware\Desktop\Steller20November\TagTesting20Nov2013\M9.DSG	11-1-2013	15:36:58	49139.000000	4913.900000	50249.097615	20.000000
C:\Users\cware\Desktop\Steller20November\TagTesting20Nov2013\M9.DSG	11-1-2013	15:36:58	49140.000000	4914.000000	50247.330306	20.000000
C:\Users\cware\Desktop\Steller20November\TagTesting20Nov2013\M9.DSG	11-1-2013	15:36:58	49141.000000	4914.100000	50247.504525	20.000000
C:\Users\cware\Desktop\Steller20November\TagTesting20Nov2013\M9.DSG	11-1-2013	15:36:58	49142.000000	4914.200000	50240.585118	20.000000
C:\Users\cware\Desktop\Steller20November\TagTesting20Nov2013\M9.DSG	11-1-2013	15:36:58	49143.000000	4914.300000	50246.135542	20.000000
C:\Users\cware\Desktop\Steller20November\TagTesting20Nov2013\M9.DSG	11-1-2013	15:36:58	49144.000000	4914.400000	50241.680375	20.000000
C:\Users\cware\Desktop\Steller20November\TagTesting20Nov2013\M9.DSG	11-1-2013	15:36:58	49145.000000	4914.500000	50248.127201	20.000000
C:\Users\cware\Desktop\Steller20November\TagTesting20Nov2013\M9.DSG	11-1-2013	15:36:58	49146.000000	4914.600000	50249.072742	20.000000
C:\Users\cware\Desktop\Steller20November\TagTesting20Nov2013\M9.DSG	11-1-2013	15:36:58	49147.000000	4914.700000	50247.330530	20.000000
C:\Users\cware\Desktop\Steller20November\TagTesting20Nov2013\M9.DSG	11-1-2013	15:36:58	49148.000000	4914.800000	50244.244122	20.000000
C:\Users\cware\Desktop\Steller20November\TagTesting20Nov2013\M9.DSG	11-1-2013	15:36:58	49149.000000	4914.900000	50242.924877	20.000000
C:\Users\cware\Desktop\Steller20November\TagTesting20Nov2013\M9.DSG	11-1-2013	15:36:58	49150.000000	4915.000000	50247.778776	20.000000
C:\Users\cware\Desktop\Steller20November\TagTesting20Nov2013\M9.DSG	11-1-2013	15:36:58	49151.000000	4915.100000	50245.762649	20.000000
C:\Users\cware\Desktop\Steller20November\TagTesting20Nov2013\M9.DSG	11-1-2013	15:36:58	49152.000000	4915.200000	50242.626559	20.000000
C:\Users\cware\Desktop\Steller20November\TagTesting20Nov2013\M9.DSG	11-1-2013	15:36:58	49153.000000	4915.300000	50243.647147	20.000000
C:\Users\cware\Desktop\Steller20November\TagTesting20Nov2013\M9.DSG	11-1-2013	15:36:58	49154.000000	4915.400000	50245.389530	20.000000
C:\Users\cware\Desktop\Steller20November\TagTesting20Nov2013\M9.DSG	11-1-2013	15:36:58	49155.000000	4915.500000	50241.880296	20.000000
C:\Users\cware\Desktop\Steller20November\TagTesting20Nov2013\M9.DSG	11-1-2013	15:36:58	49156.000000	4915.600000	50243.273879	20.000000
C:\Users\cware\Desktop\Steller20November\TagTesting20Nov2013\M9.DSG	11-1-2013	15:36:58	49157.000000	4915.700000	50242.328013	20.000000
C:\Users\cware\Desktop\Steller20November\TagTesting20Nov2013\M9.DSG	11-1-2013	15:36:58	49158.000000	4915.800000	50241.905143	20.000000
C:\Users\cware\Desktop\Steller20November\TagTesting20Nov2013\M9.DSG	11-1-2013	15:36:58	49159.000000	4915.900000	50242.054286	20.000000
C:\Users\cware\Desktop\Steller20November\TagTesting20Nov2013\M9.DSG	11-1-2013	15:36:58	49160.000000	4916.000000	50242.801294	20.000000
C:\Users\cware\Desktop\Steller20November\TagTesting20Nov2013\M9.DSG	11-1-2013	15:36:58	49161.000000	4916.100000	50237.325230	20.000000
C:\Users\cware\Desktop\Steller20November\TagTesting20Nov2013\M9.DSG	11-1-2013	15:36:58	49162.000000	4916.200000	50236.877020	20.000000
C:\Users\cware\Desktop\Steller20November\TagTesting20Nov2013\M9.DSG	11-1-2013	15:36:58	49163.000000	4916.300000	50235.383957	20.000000
C:\Users\cware\Desktop\Steller20November\TagTesting20Nov2013\M9.DSG	11-1-2013	15:36:58	49164.000000	4916.400000	50232.845027	20.000000
C:\Users\cware\Desktop\Steller20November\TagTesting20Nov2013\M9.DSG	11-1-2013	15:36:58	49165.000000	4916.500000	50233.517203	20.000000
C:\Users\cware\Desktop\Steller20November\TagTesting20Nov2013\M9.DSG	11-1-2013	15:36:58	49166.000000	4916.600000	50227.294501	20.000000
C:\Users\cware\Desktop\Steller20November\TagTesting20Nov2013\M9.DSG	11-1-2013	15:36:58	49167.000000	4916.700000	50227.518639	20.000000
C:\Users\cware\Desktop\Steller20November\TagTesting20Nov2013\M9.DSG	11-1-2013	15:36:58	49168.000000	4916.800000	50227.369399	20.000000
C:\Users\cware\Desktop\Steller20November\TagTesting20Nov2013\M9.DSG	11-1-2013	15:36:58	49169.000000	4916.900000	50232.297997	20.000000
C:\Users\cware\Desktop\Steller20November\TagTesting20Nov2013\M9.DSG	11-1-2013	15:36:58	49170.000000	4917.000000	50225.950885	20.000000
C:\Users\cware\Desktop\Steller20November\TagTesting20Nov2013\M9.DSG	11-1-2013	15:36:58	49171.000000	4917.100000	50232.572115	20.000000
C:\Users\cware\Desktop\Steller20November\TagTesting20Nov2013\M9.DSG	11-1-2013	15:36:58	49172.000000	4917.200000	50232.298231	20.000000
C:\Users\cware\Desktop\Steller20November\TagTesting20Nov2013\M9.DSG	11-1-2013	15:36:58	49173.000000	4917.300000	50229.809215	20.000000
C:\Users\cware\Desktop\Steller20November\TagTesting20Nov2013\M9.DSG	11-1-2013	15:36:58	49174.000000	4917.400000	50234.737712	20.000000
C:\Users\cware\Desktop\Steller20November\TagTesting20Nov2013\M9.DSG	11-1-2013	15:36:58	49175.000000	4917.500000	50231.999913	20.000000
C:\Users\cware\Desktop\Steller20November\TagTesting20Nov2013\M9.DSG	11-1-2013	15:36:58	49176.000000	4917.600000	50235.708862	20.000000
C:\Users\cware\Desktop\Steller20November\TagTesting20Nov2013\M9.DSG	11-1-2013	15:36:58	49177.000000	4917.700000	50237.749968	20.000000
C:\Users\cware\Desktop\Steller20November\TagTesting20Nov2013\M9.DSG	11-1-2013	15:36:58	49178.000000	4917.800000	50237.525900	20.000000
C:\Users\cware\Desktop\Steller20November\TagTesting20Nov2013\M9.DSG	11-1-2013	15:36:58	49179.000000	4917.900000	50237.177765	20.000000
C:\Users\cware\Desktop\Steller20November\TagTesting20Nov2013\M9.DSG	11-1-2013	15:36:58	49180.000000	4918.000000	50239.019726	20.000000
C:\Users\cware\Desktop\Steller20November\TagTesting20Nov2013\M9.DSG	11-1-2013	15:36:58	49181.000000	4918.100000	50245.366953	20.000000
C:\Users\cware\Desktop\Steller20November\TagTesting20Nov2013\M9.DSG	11-1-2013	15:36:58	49182.000000	4918.200000	50249.947113	20.000000
C:\Users\cware\Desktop\Steller20November\TagTesting20Nov2013\M9.DSG	11-1-2013	15:36:58	49183.000000	4918.300000	50249.598753	20.000000
C:\Users\cware\Desktop\Steller20November\TagTesting20Nov2013\M9.DSG	11-1-2013	15:36:58	49184.000000	4918.400000	50249.548724	20.000000
C:\Users\cware\Desktop\Steller20November\TagTesting20Nov2013\M9.DSG	11-1-2013	15:36:58	49185.000000	4918.500000	50254.925401	20.000000
C:\Users\cware\Desktop\Steller20November\TagTesting20Nov2013\M9.DSG	11-1-2013	15:36:58	49186.000000	4918.600000	50257.140753	20.000000
C:\Users\cware\Desktop\Steller20November\TagTesting20Nov2013\M9.DSG	11-1-2013	15:36:58	49187.000000	4918.700000	50259.455902	20.000000
C:\Users\cware\Desktop\Steller20November\TagTesting20Nov2013\M9.DSG	11-1-2013	15:36:58	49188.000000	4918.800000	50262.243602	20.000000
C:\Users\cware\Desktop\Steller20November\TagTesting20Nov2013\M9.DSG	11-1-2013	15:36:58	49189.000000	4918.900000	50261.347865	20.000000
C:\Users\cware\Desktop\Steller20November\TagTesting20Nov2013\M9.DSG	11-1-2013	15:36:58	49190.000000	4919.000000	50266.201473	20.000000
C:\Users\cware\Desktop\Steller20November\TagTesting20Nov2013\M9.DSG	11-1-2013	15:36:58	49191.000000	4919.100000	50268.466629	20.000000
C:\Users\cware\Desktop\Steller20November\TagTesting20Nov2013\M9.DSG	11-1-2013	15:36:58	49192.000000	4919.200000	50271.179867	20.000000
C:\Users\cware\Desktop\Steller20November\TagTesting20Nov2013\M9.DSG	11-1-2013	15:36:58	49193.000000	4919.300000	50278.099583	20.000000
C:\Users\cware\Desktop\Steller20November\TagTesting20Nov2013\M9.DSG	11-1-2013	15:36:58	49194.000000	4919.400000	50278.647379	20.000000
C:\Users\cware\Desktop\Steller20November\TagTesting20Nov2013\M9.DSG	11-1-2013	15:36:58	49195.000000	4919.500000	50278.025117	20.000000
C:\Users\cware\Desktop\Steller20November\TagTesting20Nov2013\M9.DSG	11-1-2013	15:36:58	49196.000000	4919.600000	50285.542468	20.000000
C:\Users\cware\Desktop\Steller20November\TagTesting20Nov2013\M9.DSG	11-1-2013	15:36:58	49197.000000	4919.700000	50285.716838	20.000000
C:\Users\cware\Desktop\Steller20November\TagTesting20Nov2013\M9.DSG	11-1-2013	15:36:58	49198.000000	4919.800000	50288.430045	20.000000
C:\Users\cware\Desktop\Steller20November\TagTesting20Nov2013\M9.DSG	11-1-2013	15:36:58	49199.000000	4919.900000	50289.849013	20.000000
C:\Users\cware\Desktop\Steller20November\TagTesting20Nov2013\M9.DSG	11-1-2013	15:36:58	49200.000000	4920.000000	50293.731943	20.000000
C:\Users\cware\Desktop\Steller20November\TagTesting20Nov2013\M9.DSG	11-1-2013	15:36:58	49201.000000	4920.100000	50296.893228	20.000000
C:\Users\cware\Desktop\Steller20November\TagTesting20Nov2013\M9.DSG	11-1-2013	15:36:58	49202.000000	4920.200000	50299.830286	20.000000
C:\Users\cware\Desktop\Steller20November\TagTesting20Nov2013\M9.DSG	11-1-2013	15:36:58	49203.000000	4920.300000	50304.161537	20.000000
C:\Users\cware\Desktop\Steller20November\TagTesting20Nov2013\M9.DSG	11-1-2013	15:36:58	49204.000000	4920.400000	50302.195329	20.000000
C:\Users\cware\Desktop\Steller20November\TagTesting20Nov2013\M9.DSG	11-1-2013	15:36:58	49205.000000	4920.500000	50304.958481	20.000000
C:\Users\cware\Desktop\Steller20November\TagTesting20Nov2013\M9.DSG	11-1-2013	15:36:58	49206.000000	4920.600000	50307.696377	20.000000
C:\Users\cware\Desktop\Steller20November\TagTesting20Nov2013\M9.DSG	11-1-2013	15:36:58	49207.000000	4920.700000	50312.052496	20.000000
C:\Users\cware\Desktop\Steller20November\TagTesting20Nov2013\M9.DSG	11-1-2013	15:36:58	49208.000000	4920.800000	50311.081884	20.000000
C:\Users\cware\Desktop\Steller20November\TagTesting20Nov2013\M9.DSG	11-1-2013	15:36:58	49209.000000	4920.900000	50331.069229	20.000000
C:\Users\cware\Desktop\Steller20November\TagTesting20Nov2013\M9.DSG	11-1-2013	15:36:58	49210.000000	4921.000000	50307.970539	20.000000
C:\Users\cware\Desktop\Steller20November\TagTesting20Nov2013\M9.DSG	11-1-2013	15:36:58	49211.000000	4921.100000	50319.569980	20.000000
C:\Users\cware\Desktop\Steller20November\TagTesting20Nov2013\M9.DSG	11-1-2013	15:36:58	49212.000000	4921.200000	50291.020222	20.000000
C:\Users\cware\Desktop\Steller20November\TagTesting20Nov2013\M9.DSG	11-1-2013	15:36:58	49213.000000	4921.300000	50254.057098	20.000000
C:\Users\cware\Desktop\Steller20November\TagTesting20Nov2013\M9.DSG	11-1-2013	15:36:58	49214.000000	4921.400000	50216.820420	20.000000
C:\Users\cware\Desktop\Steller20November\TagTesting20Nov2013\M9.DSG	11-1-2013	15:36:58	49215.000000	4921.500000	50182.869107	20.000000
C:\Users\cware\Desktop\Steller20November\TagTesting20Nov2013\M9.DSG	11-1-2013	15:36:58	49216.000000	4921.600000	50149.490472	20.000000
C:\Users\cware\Desktop\Steller20November\TagTesting20Nov2013\M9.DSG	11-1-2013	15:36:58	49217.000000	4921.700000	50114.219997	20.000000
C:\Users\cware\Desktop\Steller20November\TagTesting20Nov2013\M9.DSG	11-1-2013	15:36:58	49218.000000	4921.800000	50080.019844	20.000000
C:\Users\cware\Desktop\Steller20November\TagTesting20Nov2013\M9.DSG	11-1-2013	15:36:58	49219.000000	4921.900000	50031.905692	20.000000
C:\Users\cware\Desktop\Steller20November\TagTesting20Nov2013\M9.DSG	11-1-2013	15:36:58	49220.000000	4922.000000	49988.844399	20.000000
C:\Users\cware\Desktop\Steller20November\TagTesting20Nov2013\M9.DSG	11-1-2013	15:36:58	49221.000000	4922.100000	49952.528278	20.000000
C:\Users\cware\Desktop\Steller20November\TagTesting20Nov2013\M9.DSG	11-1-2013	15:36:58	49222.000000	4922.200000	49911.383531	20.000000
C:\Users\cware\Desktop\Steller20November\TagTesting20Nov2013\M9.DSG	11-1-2013	15:36:58	49223.000000	4922.300000	49879.597858	20.000000
C:\Users\cware\Desktop\Steller20November\TagTesting20Nov2013\M9.DSG	11-1-2013	15:36:58	49224.000000	4922.400000	49846.915640	20.000000
C:\Users\cware\Desktop\Steller20November\TagTesting20Nov2013\M9.DSG	11-1-2013	15:36:58	49225.000000	4922.500000	49814.756444	20.000000
C:\Users\cware\Desktop\Steller20November\TagTesting20Nov2013\M9.DSG	11-1-2013	15:36:58	49226.000000	4922.600000	49774.109434	20.000000
C:\Users\cware\Desktop\Steller20November\TagTesting20Nov2013\M9.DSG	11-1-2013	15:36:58	49227.000000	4922.700000	49744.887376	20.000000
C:\Users\cware\Desktop\Steller20November\TagTesting20Nov2013\M9.DSG	11-1-2013	15:36:58	49228.000000	4922.800000	49712.205478	20.000000
C:\Users\cware\Desktop\Steller20November\TagTesting20Nov2013\M9.DSG	11-1-2013	15:36:58	49229.000000	4922.900000	49694.034951	20.000000
C:\Users\cware\Desktop\Steller20November\TagTesting20Nov2013\M9.DSG	11-1-2013	15:36:58	49230.000000	4923.000000	49670.488102	20.000000
C:\Users\cware\Desktop\Steller20November\TagTesting20Nov2013\M9.DSG	11-1-2013	15:36:58	49231.000000	4923.100000	49645.970209	20.000000
C:\Users\cware\Desktop\Steller20November\TagTesting20Nov2013\M9.DSG	11-1-2013	15:36:58	49232.000000	4923.200000	49625.907861	20.000000
C:\Users\cware\Desktop\Steller20November\TagTesting20Nov2013\M9.DSG	11-1-2013	15:36:58	49233.000000	4923.300000	49591.308895	20.000000
C:\Users\cware\Desktop\Steller20November\TagTesting20Nov2013\M9.DSG	11-1-2013	15:36:58	49234.000000	4923.400000	49569.156352	20.000000
C:\Users\cware\Desktop\Steller20November\TagTesting20Nov2013\M9.DSG	11-1-2013	15:36:58	49235.000000	4923.500000	49537.072125	20.000000
C:\Users\cware\Desktop\Steller20November\TagTesting20Nov2013\M9.DSG	11-1-2013	15:36:58	49236.000000	4923.600000	49527.862202	20.000000
C:\Users\cware\Desktop\Steller20November\TagTesting20Nov2013\M9.DSG	11-1-2013	15:36:58	49237.000000	4923.700000	49505.584261	20.000000
C:\Users\cware\Desktop\Steller20November\TagTesting20Nov2013\M9.DSG	11-1-2013	15:36:58	49238.000000	4923.800000	49489.229797	20.000000
C:\Users\cware\Desktop\Steller20November\TagTesting20Nov2013\M9.DSG	11-1-2013	15:36:58	49239.000000	4923.900000	49467.648861	20.000000
C:\Users\cware\Desktop\Steller20November\TagTesting20Nov2013\M9.DSG	11-1-2013	15:36:58	49240.000000	4924.000000	49457.397521	20.000000
C:\Users\cware\Desktop\Steller20November\TagTesting20Nov2013\M9.DSG	11-1-2013	15:36:58	49241.000000	4924.100000	49450.771519	20.000000
C:\Users\cware\Desktop\Steller20November\TagTesting20Nov2013\M9.DSG	11-1-2013	15:36:58	49242.000000	4924.200000	49427.747001	20.000000
C:\Users\cware\Desktop\Steller20November\TagTesting20Nov2013\M9.DSG	11-1-2013	15:36:58	49243.000000	4924.300000	49414.428596	20.000000
C:\Users\cware\Desktop\Steller20November\TagTesting20Nov2013\M9.DSG	11-1-2013	15:36:58	49244.000000	4924.400000	49434.015817	20.000000
C:\Users\cware\Desktop\Steller20November\TagTesting20Nov2013\M9.DSG	11-1-2013	15:36:58	49245.000000	4924.500000	49364.998232	20.000000
C:\Users\cware\Desktop\Steller20November\TagTesting20Nov2013\M9.DSG	11-1-2013	15:36:58	49246.000000	4924.600000	49374.836844	20.000000
C:\Users\cware\Desktop\Steller20November\TagTesting20Nov2013\M9.DSG	11-1-2013	15:36:58	49247.000000	4924.700000	49371.032411	20.000000
C:\Users\cware\Desktop\Steller20November\TagTesting20Nov2013\M9.DSG	11-1-2013	15:36:58	49248.000000	4924.800000	49414.369372	20.000000
C:\Users\cware\Desktop\Steller20November\TagTesting20Nov2013\M9.DSG	11-1-2013	15:36:58	49249.000000	4924.900000	49433.908720	20.000000
C:\Users\cware\Desktop\Steller20November\TagTesting20Nov2013\M9.DSG	11-1-2013	15:36:58	49250.000000	4925.000000	49432.166541	20.000000
C:\Users\cware\Desktop\Steller20November\TagTesting20Nov2013\M9.DSG	11-1-2013	15:36:58	49251.000000	4925.100000	49443.318595	20.000000
C:\Users\cware\Desktop\Steller20November\TagTesting20Nov2013\M9.DSG	11-1-2013	15:36:58	49252.000000	4925.200000	49457.133114	20.000000
C:\Users\cware\Desktop\Steller20November\TagTesting20Nov2013\M9.DSG	11-1-2013	15:36:58	49253.000000	4925.300000	49453.548824	20.000000
C:\Users\cware\Desktop\Steller20November\TagTesting20Nov2013\M9.DSG	11-1-2013	15:36:58	49254.000000	4925.400000	49453.849056	20.000000
C:\Users\cware\Desktop\Steller20November\TagTesting20Nov2013\M9.DSG	11-1-2013	15:36:58	49255.000000	4925.500000	49452.334244	20.000000
C:\Users\cware\Desktop\Steller20November\TagTesting20Nov2013\M9.DSG	11-1-2013	15:36:58	49256.000000	4925.600000	49457.394351	20.000000
C:\Users\cware\Desktop\Steller20November\TagTesting20Nov2013\M9.DSG	11-1-2013	15:36:58	49257.000000	4925.700000	49454.081072	20.000000
C:\Users\cware\Desktop\Steller20November\TagTesting20Nov2013\M9.DSG	11-1-2013	15:36:58	49258.000000	4925.800000	49441.961783	20.000000
C:\Users\cware\Desktop\Steller20November\TagTesting20Nov2013\M9.DSG	11-1-2013	15:36:58	49259.000000	4925.900000	49437.945691	20.000000
C:\Users\cware\Desktop\Steller20November\TagTesting20Nov2013\M9.DSG	11-1-2013	15:36:58	49260.000000	4926.000000	49461.472627	20.000000
C:\Users\cware\Desktop\Steller20November\TagTesting20Nov2013\M9.DSG	11-1-2013	15:36:58	49261.000000	4926.100000	49444.579062	20.000000
C:\Users\cware\Desktop\Steller20November\TagTesting20Nov2013\M9.DSG	11-1-2013	15:36:58	49262.000000	4926.200000	49461.207866	20.000000
C:\Users\cware\Desktop\Steller20November\TagTesting20Nov2013\M9.DSG	11-1-2013	15:36:58	49263.000000	4926.300000	49457.501166	20.000000
C:\Users\cware\Desktop\Steller20November\TagTesting20Nov2013\M9.DSG	11-1-2013	15:36:58	49264.000000	4926.400000	49464.367271	20.000000
C:\Users\cware\Desktop\Steller20November\TagTesting20Nov2013\M9.DSG	11-1-2013	15:36:58	49265.000000	4926.500000	49451.346713	20.000000
C:\Users\cware\Desktop\Steller20November\TagTesting20Nov2013\M9.DSG	11-1-2013	15:36:58	49266.000000	4926.600000	49464.799944	20.000000
C:\Users\cware\Desktop\Steller20November\TagTesting20Nov2013\M9.DSG	11-1-2013	15:36:58	49267.000000	4926.700000	49459.480103	20.000000
C:\Users\cware\Desktop\Steller20November\TagTesting20Nov2013\M9.DSG	11-1-2013	15:36:58	49268.000000	4926.800000	49460.184428	20.000000
C:\Users\cware\Desktop\Steller20November\TagTesting20Nov2013\M9.DSG	11-1-2013	15:36:58	49269.000000	4926.900000	49456.446610	20.000000
C:\Users\cware\Desktop\Steller20November\TagTesting20Nov2013\M9.DSG	11-1-2013	15:36:58	49270.000000	4927.000000	49451.870816	20.000000
C:\Users\cware\Desktop\Steller20November\TagTesting20Nov2013\M9.DSG	11-1-2013	15:36:58	49271.000000	4927.100000	49455.720122	20.000000
C:\Users\cware\Desktop\Steller20November\TagTesting20Nov2013\M9.DSG	11-1-2013	15:36:58	49272.000000	4927.200000	49453.389168	20.000000
C:\Users\cware\Desktop\Steller20November\TagTesting20Nov2013\M9.DSG	11-1-2013	15:36:58	49273.000000	4927.300000	49458.938928	20.000000
C:\Users\cware\Desktop\Steller20November\TagTesting20Nov2013\M9.DSG	11-1-2013	15:36:58	49274.000000	4927.400000	49458.567077	20.000000
C:\Users\cware\Desktop\Steller20November\TagTesting20Nov2013\M9.DSG	11-1-2013	15:36:58	49275.000000	4927.500000	49456.822512	20.000000
C:\Users\cware\Desktop\Steller20November\TagTesting20Nov2013\M9.DSG	11-1-2013	15:36:58	49276.000000	4927.600000	49459.761988	20.000000
C:\Users\cware\Desktop\Steller20November\TagTesting20Nov2013\M9.DSG	11-1-2013	15:36:58	49277.000000	4927.700000	49457.445967	20.000000
C:\Users\cware\Desktop\Steller20November\TagTesting20Nov2013\M9.DSG	11-1-2013	15:36:58	49278.000000	4927.800000	49462.912059	20.000000
C:\Users\cware\Desktop\Steller20November\TagTesting20Nov2013\M9.DSG	11-1-2013	15:36:58	49279.000000	4927.900000	49458.017788	20.000000
C:\Users\cware\Desktop\Steller20November\TagTesting20Nov2013\M9.DSG	11-1-2013	15:36:58	49280.000000	4928.000000	49451.697811	20.000000
C:\Users\cware\Desktop\Steller20November\TagTesting20Nov2013\M9.DSG	11-1-2013	15:36:58	49281.000000	4928.100000	49454.109961	20.000000
C:\Users\cware\Desktop\Steller20November\TagTesting20Nov2013\M9.DSG	11-1-2013	15:36:58	49282.000000	4928.200000	49449.454659	20.000000
C:\Users\cware\Desktop\Steller20November\TagTesting20Nov2013\M9.DSG	11-1-2013	15:36:58	49283.000000	4928.300000	49454.433883	20.000000
C:\Users\cware\Desktop\Steller20November\TagTesting20Nov2013\M9.DSG	11-1-2013	15:36:58	49284.000000	4928.400000	49451.795484	20.000000
C:\Users\cware\Desktop\Steller20November\TagTesting20Nov2013\M9.DSG	11-1-2013	15:36:58	49285.000000	4928.500000	49453.588725	20.000000
C:\Users\cware\Desktop\Steller20November\TagTesting20Nov2013\M9.DSG	11-1-2013	15:36:58	49286.000000	4928.600000	49457.421527	20.000000
C:\Users\cware\Desktop\Steller20November\TagTesting20Nov2013\M9.DSG	11-1-2013	15:36:58	49287.000000	4928.700000	49456.051789	20.000000
C:\Users\cware\Desktop\Steller20November\TagTesting20Nov2013\M9.DSG	11-1-2013	15:36:58	49288.000000	4928.800000	49452.068357	20.000000
C:\Users\cware\Desktop\Steller20November\TagTesting20Nov2013\M9.DSG	11-1-2013	15:36:58	49289.000000	4928.900000	49450.151056	20.000000
C:\Users\cware\Desktop\Steller20November\TagTesting20Nov2013\M9.DSG	11-1-2013	15:36:58	49290.000000	4929.000000	49449.278844	20.000000
C:\Users\cware\Desktop\Steller20November\TagTesting20Nov2013\M9.DSG	11-1-2013	15:36:58	49291.000000	4929.100000	49446.838762	20.000000
C:\Users\cware\Desktop\Steller20November\TagTesting20Nov2013\M9.DSG	11-1-2013	15:36:58	49292.000000	4929.200000	49443.951935	20.000000
C:\Users\cware\Desktop\Steller20November\TagTesting20Nov2013\M9.DSG	11-1-2013	15:36:58	49293.000000	4929.300000	49448.508051	20.000000
C:\Users\cware\Desktop\Steller20November\TagTesting20Nov2013\M9.DSG	11-1-2013	15:36:58	49294.000000	4929.400000	49449.229274	20.000000
C:\Users\cware\Desktop\Steller20November\TagTesting20Nov2013\M9.DSG	11-1-2013	15:36:58	49295.000000	4929.500000	49449.626706	20.000000
C:\Users\cware\Desktop\Steller20November\TagTesting20Nov2013\M9.DSG	11-1-2013	15:36:58	49296.000000	4929.600000	49447.585544	20.000000
C:\Users\cware\Desktop\Steller20November\TagTesting20Nov2013\M9.DSG	11-1-2013	15:36:58	49297.000000	4929.700000	49445.071909	20.000000
C:\Users\cware\Desktop\Steller20November\TagTesting20Nov2013\M9.DSG	11-1-2013	15:36:58	49298.000000	4929.800000	49454.433024	20.000000
C:\Users\cware\Desktop\Steller20November\TagTesting20Nov2013\M9.DSG	11-1-2013	15:36:58	49299.000000	4929.900000	49457.171455	20.000000
C:\Users\cware\Desktop\Steller20November\TagTesting20Nov2013\M9.DSG	11-1-2013	15:36:58	49300.000000	4930.000000	49454.109428	20.000000
C:\Users\cware\Desktop\Steller20November\TagTesting20Nov2013\M9.DSG	11-1-2013	15:36:58	49301.000000	4930.100000	49454.507667	20.000000
C:\Users\cware\Desktop\Steller20November\TagTesting20Nov2013\M9.DSG	11-1-2013	15:36:58	49302.000000	4930.200000	49454.607400	20.000000
C:\Users\cware\Desktop\Steller20November\TagTesting20Nov2013\M9.DSG	11-1-2013	15:36:58	49303.000000	4930.300000	49454.382093	20.000000
C:\Users\cware\Desktop\Steller20November\TagTesting20Nov2013\M9.DSG	11-1-2013	15:36:58	49304.000000	4930.400000	49450.473494	20.000000
C:\Users\cware\Desktop\Steller20November\TagTesting20Nov2013\M9.DSG	11-1-2013	15:36:58	49305.000000	4930.500000	49448.482431	20.000000
C:\Users\cware\Desktop\Steller20November\TagTesting20Nov2013\M9.DSG	11-1-2013	15:36:58	49306.000000	4930.600000	49452.639606	20.000000
C:\Users\cware\Desktop\Steller20November\TagTesting20Nov2013\M9.DSG	11-1-2013	15:36:58	49307.000000	4930.700000	49454.781312	20.000000
C:\Users\cware\Desktop\Steller20November\TagTesting20Nov2013\M9.DSG	11-1-2013	15:36:58	49308.000000	4930.800000	49454.732740	20.000000
C:\Users\cware\Desktop\Steller20November\TagTesting20Nov2013\M9.DSG	11-1-2013	15:36:58	49309.000000	4930.900000	49456.028156	20.000000
C:\Users\cware\Desktop\Steller20November\TagTesting20Nov2013\M9.DSG	11-1-2013	15:36:58	49310.000000	4931.000000	49458.791998	20.000000
C:\Users\cware\Desktop\Steller20November\TagTesting20Nov2013\M9.DSG	11-1-2013	15:36:58	49311.000000	4931.100000	49459.663248	20.000000
C:\Users\cware\Desktop\Steller20November\TagTesting20Nov2013\M9.DSG	11-1-2013	15:36:58	49312.000000	4931.200000	49458.666064	20.000000
C:\Users\cware\Desktop\Steller20November\TagTesting20Nov2013\M9.DSG	11-1-2013	15:36:58	49313.000000	4931.300000	49457.145931	20.000000
C:\Users\cware\Desktop\Steller20November\TagTesting20Nov2013\M9.DSG	11-1-2013	15:36:58	49314.000000	4931.400000	49451.991871	20.000000
C:\Users\cware\Desktop\Steller20November\TagTesting20Nov2013\M9.DSG	11-1-2013	15:36:58	49315.000000	4931.500000	49448.979527	20.000000
C:\Users\cware\Desktop\Steller20November\TagTesting20Nov2013\M9.DSG	11-1-2013	15:36:58	49316.000000	4931.600000	49449.950983	20.000000
C:\Users\cware\Desktop\Steller20November\TagTesting20Nov2013\M9.DSG	11-1-2013	15:36:58	49317.000000	4931.700000	49449.851059	20.000000
C:\Users\cware\Desktop\Steller20November\TagTesting20Nov2013\M9.DSG	11-1-2013	15:36:58	49318.000000	4931.800000	49448.779319	20.000000
C:\Users\cware\Desktop\Steller20November\TagTesting20Nov2013\M9.DSG	11-1-2013	15:36:58	49319.000000	4931.900000	49445.218918	20.000000
C:\Users\cware\Desktop\Steller20November\TagTesting20Nov2013\M9.DSG	11-1-2013	15:36:58	49320.000000	4932.000000	49443.400682	20.000000
C:\Users\cware\Desktop\Steller20November\TagTesting20Nov2013\M9.DSG	11-1-2013	15:36:58	49321.000000	4932.100000	49439.143125	20.000000
C:\Users\cware\Desktop\Steller20November\TagTesting20Nov2013\M9.DSG	11-1-2013	15:36:58	49322.000000	4932.200000	49435.757473	20.000000
C:\Users\cware\Desktop\Steller20November\TagTesting20Nov2013\M9.DSG	11-1-2013	15:36:58	49323.000000	4932.300000	49434.510746	20.000000
C:\Users\cware\Desktop\Steller20November\TagTesting20Nov2013\M9.DSG	11-1-2013	15:36:58	49324.000000	4932.400000	49448.076981	20.000000
C:\Users\cware\Desktop\Steller20November\TagTesting20Nov2013\M9.DSG	11-1-2013	15:36:58	49325.000000	4932.500000	49437.969689	20.000000
C:\Users\cware\Desktop\Steller20November\TagTesting20Nov2013\M9.DSG	11-1-2013	15:36:58	49326.000000	4932.600000	49442.801820	20.000000
C:\Users\cware\Desktop\Steller20November\TagTesting20Nov2013\M9.DSG	11-1-2013	15:36:58	49327.000000	4932.700000	49446.212212	20.000000
C:\Users\cware\Desktop\Steller20November\TagTesting20Nov2013\M9.DSG	11-1-2013	15:36:58	49328.000000	4932.800000	49446.087258	20.000000
C:\Users\cware\Desktop\Steller20November\TagTesting20Nov2013\M9.DSG	11-1-2013	15:36:58	49329.000000	4932.900000	49445.738307	20.000000
C:\Users\cware\Desktop\Steller20November\TagTesting20Nov2013\M9.DSG	11-1-2013	15:36:58	49330.000000	4933.000000	49444.890639	20.000000
C:\Users\cware\Desktop\Steller20November\TagTesting20Nov2013\M9.DSG	11-1-2013	15:36:58	49331.000000	4933.100000	49430.650674	20.000000
C:\Users\cware\Desktop\Steller20November\TagTesting20Nov2013\M9.DSG	11-1-2013	15:36:58	49332.000000	4933.200000	49416.113033	20.000000
C:\Users\cware\Desktop\Steller20November\TagTesting20Nov2013\M9.DSG	11-1-2013	15:36:58	49333.000000	4933.300000	49424.178872	20.000000
C:\Users\cware\Desktop\Steller20November\TagTesting20Nov2013\M9.DSG	11-1-2013	15:36:58	49334.000000	4933.400000	49422.535421	20.000000
C:\Users\cware\Desktop\Steller20November\TagTesting20Nov2013\M9.DSG	11-1-2013	15:36:58	49335.000000	4933.500000	49421.589355	20.000000
C:\Users\cware\Desktop\Steller20November\TagTesting20Nov2013\M9.DSG	11-1-2013	15:36:58	49336.000000	4933.600000	49423.805044	20.000000
C:\Users\cware\Desktop\Steller20November\TagTesting20Nov2013\M9.DSG	11-1-2013	15:36:58	49337.000000	4933.700000	49422.660470	20.000000
C:\Users\cware\Desktop\Steller20November\TagTesting20Nov2013\M9.DSG	11-1-2013	15:36:58	49338.000000	4933.800000	49437.621406	20.000000
C:\Users\cware\Desktop\Steller20November\TagTesting20Nov2013\M9.DSG	11-1-2013	15:36:58	49339.000000	4933.900000	49452.634310	20.000000
C:\Users\cware\Desktop\Steller20November\TagTesting20Nov2013\M9.DSG	11-1-2013	15:36:58	49340.000000	4934.000000	49455.200377	20.000000
C:\Users\cware\Desktop\Steller20November\TagTesting20Nov2013\M9.DSG	11-1-2013	15:36:58	49341.000000	4934.100000	49456.645083	20.000000
C:\Users\cware\Desktop\Steller20November\TagTesting20Nov2013\M9.DSG	11-1-2013	15:36:58	49342.000000	4934.200000	49456.720389	20.000000
C:\Users\cware\Desktop\Steller20November\TagTesting20Nov2013\M9.DSG	11-1-2013	15:36:58	49343.000000	4934.300000	49458.911357	20.000000
C:\Users\cware\Desktop\Steller20November\TagTesting20Nov2013\M9.DSG	11-1-2013	15:36:58	49344.000000	4934.400000	49457.318168	20.000000
C:\Users\cware\Desktop\Steller20November\TagTesting20Nov2013\M9.DSG	11-1-2013	15:36:58	49345.000000	4934.500000	49458.536431	20.000000
C:\Users\cware\Desktop\Steller20November\TagTesting20Nov2013\M9.DSG	11-1-2013	15:36:58	49346.000000	4934.600000	49458.759183	20.000000
C:\Users\cware\Desktop\Steller20November\TagTesting20Nov2013\M9.DSG	11-1-2013	15:36:58	49347.000000	4934.700000	49459.728054	20.000000
C:\Users\cware\Desktop\Steller20November\TagTesting20Nov2013\M9.DSG	11-1-2013	15:36:58	49348.000000	4934.800000	49454.848482	20.000000
C:\Users\cware\Desktop\Steller20November\TagTesting20Nov2013\M9.DSG	11-1-2013	15:36:58	49349.000000	4934.900000	49453.180199	20.000000
C:\Users\cware\Desktop\Steller20November\TagTesting20Nov2013\M9.DSG	11-1-2013	15:36:58	49350.000000	4935.000000	49451.635904	20.000000
C:\Users\cware\Desktop\Steller20November\TagTesting20Nov2013\M9.DSG	11-1-2013	15:36:58	49351.000000	4935.100000	49452.580543	20.000000
C:\Users\cware\Desktop\Steller20November\TagTesting20Nov2013\M9.DSG	11-1-2013	15:36:58	49352.000000	4935.200000	49451.756954	20.000000
C:\Users\cware\Desktop\Steller20November\TagTesting20Nov2013\M9.DSG	11-1-2013	15:36:58	49353.000000	4935.300000	49451.709931	20.000000
C:\Users\cware\Desktop\Steller20November\TagTesting20Nov2013\M9.DSG	11-1-2013	15:36:58	49354.000000	4935.400000	49461.293498	20.000000
C:\Users\cware\Desktop\Steller20November\TagTesting20Nov2013\M9.DSG	11-1-2013	15:36:58	49355.000000	4935.500000	49451.807283	20.000000
C:\Users\cware\Desktop\Steller20November\TagTesting20Nov2013\M9.DSG	11-1-2013	15:36:58	49356.000000	4935.600000	49445.939404	20.000000
C:\Users\cware\Desktop\Steller20November\TagTesting20Nov2013\M9.DSG	11-1-2013	15:36:58	49357.000000	4935.700000	49455.820172	20.000000
C:\Users\cware\Desktop\Steller20November\TagTesting20Nov2013\M9.DSG	11-1-2013	15:36:58	49358.000000	4935.800000	49455.712749	20.000000
C:\Users\cware\Desktop\Steller20November\TagTesting20Nov2013\M9.DSG	11-1-2013	15:36:58	49359.000000	4935.900000	49449.970150	20.000000
C:\Users\cware\Desktop\Steller20November\TagTesting20Nov2013\M9.DSG	11-1-2013	15:36:58	49360.000000	4936.000000	49455.609134	20.000000
C:\Users\cware\Desktop\Steller20November\TagTesting20Nov2013\M9.DSG	11-1-2013	15:36:58	49361.000000	4936.100000	49457.454572	20.000000
C:\Users\cware\Desktop\Steller20November\TagTesting20Nov2013\M9.DSG	11-1-2013	15:36:58	49362.000000	4936.200000	49454.872544	20.000000
C:\Users\cware\Desktop\Steller20November\TagTesting20Nov2013\M9.DSG	11-1-2013	15:36:58	49363.000000	4936.300000	49450.620009	20.000000
C:\Users\cware\Desktop\Steller20November\TagTesting20Nov2013\M9.DSG	11-1-2013	15:36:58	49364.000000	4936.400000	49453.259010	20.000000
C:\Users\cware\Desktop\Steller20November\TagTesting20Nov2013\M9.DSG	11-1-2013	15:36:58	49365.000000	4936.500000	49461.045581	20.000000
C:\Users\cware\Desktop\Steller20November\TagTesting20Nov2013\M9.DSG	11-1-2013	15:36:58	49366.000000	4936.600000	49461.218304	20.000000
C:\Users\cware\Desktop\Steller20November\TagTesting20Nov2013\M9.DSG	11-1-2013	15:36:58	49367.000000	4936.700000	49447.897601	20.000000
C:\Users\cware\Desktop\Steller20November\TagTesting20Nov2013\M9.DSG	11-1-2013	15:36:58	49368.000000	4936.800000	49457.235445	20.000000
C:\Users\cware\Desktop\Steller20November\TagTesting20Nov2013\M9.DSG	11-1-2013	15:36:58	49369.000000	4936.900000	49453.479707	20.000000
C:\Users\cware\Desktop\Steller20November\TagTesting20Nov2013\M9.DSG	11-1-2013	15:36:58	49370.000000	4937.000000	49460.026334	20.000000
C:\Users\cware\Desktop\Steller20November\TagTesting20Nov2013\M9.DSG	11-1-2013	15:36:58	49371.000000	4937.100000	49454.224155	20.000000
C:\Users\cware\Desktop\Steller20November\TagTesting20Nov2013\M9.DSG	11-1-2013	15:36:58	49372.000000	4937.200000	49460.599937	20.000000
C:\Users\cware\Desktop\Steller20November\TagTesting20Nov2013\M9.DSG	11-1-2013	15:36:58	49373.000000	4937.300000	49454.922417	20.000000
C:\Users\cware\Desktop\Steller20November\TagTesting20Nov2013\M9.DSG	11-1-2013	15:36:58	49374.000000	4937.400000	49457.362047	20.000000
C:\Users\cware\Desktop\Steller20November\TagTesting20Nov2013\M9.DSG	11-1-2013	15:36:58	49375.000000	4937.500000	49457.634096	20.000000
C:\Users\cware\Desktop\Steller20November\TagTesting20Nov2013\M9.DSG	11-1-2013	15:36:58	49376.000000	4937.600000	49460.322293	20.000000
C:\Users\cware\Desktop\Steller20November\TagTesting20Nov2013\M9.DSG	11-1-2013	15:36:58	49377.000000	4937.700000	49459.874711	20.000000
C:\Users\cware\Desktop\Steller20November\TagTesting20Nov2013\M9.DSG	11-1-2013	15:36:58	49378.000000	4937.800000	49457.509385	20.000000
C:\Users\cware\Desktop\Steller20November\TagTesting20Nov2013\M9.DSG	11-1-2013	15:36:58	49379.000000	4937.900000	49458.657659	20.000000
C:\Users\cware\Desktop\Steller20November\TagTesting20Nov2013\M9.DSG	11-1-2013	15:36:58	49380.000000	4938.000000	49455.830564	20.000000
C:\Users\cware\Desktop\Steller20November\TagTesting20Nov2013\M9.DSG	11-1-2013	15:36:58	49381.000000	4938.100000	49460.845186	20.000000
C:\Users\cware\Desktop\Steller20November\TagTesting20Nov2013\M9.DSG	11-1-2013	15:36:58	49382.000000	4938.200000	49460.569204	20.000000
C:\Users\cware\Desktop\Steller20November\TagTesting20Nov2013\M9.DSG	11-1-2013	15:36:58	49383.000000	4938.300000	49463.657734	20.000000
C:\Users\cware\Desktop\Steller20November\TagTesting20Nov2013\M9.DSG	11-1-2013	15:36:58	49384.000000	4938.400000	49460.146772	20.000000
C:\Users\cware\Desktop\Steller20November\TagTesting20Nov2013\M9.DSG	11-1-2013	15:36:58	49385.000000	4938.500000	49459.399500	20.000000
C:\Users\cware\Desktop\Steller20November\TagTesting20Nov2013\M9.DSG	11-1-2013	15:36:58	49386.000000	4938.600000	49447.925658	20.000000
C:\Users\cware\Desktop\Steller20November\TagTesting20Nov2013\M9.DSG	11-1-2013	15:36:58	49387.000000	4938.700000	49460.119040	20.000000
C:\Users\cware\Desktop\Steller20November\TagTesting20Nov2013\M9.DSG	11-1-2013	15:36:58	49388.000000	4938.800000	49454.648621	20.000000
C:\Users\cware\Desktop\Steller20November\TagTesting20Nov2013\M9.DSG	11-1-2013	15:36:58	49389.000000	4938.900000	49455.470514	20.000000
C:\Users\cware\Desktop\Steller20November\TagTesting20Nov2013\M9.DSG	11-1-2013	15:36:58	49390.000000	4939.000000	49460.868082	20.000000
C:\Users\cware\Desktop\Steller20November\TagTesting20Nov2013\M9.DSG	11-1-2013	15:36:58	49391.000000	4939.100000	49465.000395	20.000000
C:\Users\cware\Desktop\Steller20November\TagTesting20Nov2013\M9.DSG	11-1-2013	15:36:58	49392.000000	4939.200000	49450.861082	20.000000
C:\Users\cware\Desktop\Steller20November\TagTesting20Nov2013\M9.DSG	11-1-2013	15:36:58	49393.000000	4939.300000	49461.613741	20.000000
C:\Users\cware\Desktop\Steller20November\TagTesting20Nov2013\M9.DSG	11-1-2013	15:36:58	49394.000000	4939.400000	49462.707036	20.000000
C:\Users\cware\Desktop\Steller20November\TagTesting20Nov2013\M9.DSG	11-1-2013	15:36:58	49395.000000	4939.500000	49468.411876	20.000000
C:\Users\cware\Desktop\Steller20November\TagTesting20Nov2013\M9.DSG	11-1-2013	15:36:58	49396.000000	4939.600000	49460.919157	20.000000
C:\Users\cware\Desktop\Steller20November\TagTesting20Nov2013\M9.DSG	11-1-2013	15:36:58	49397.000000	4939.700000	49464.749602	20.000000
C:\Users\cware\Desktop\Steller20November\TagTesting20Nov2013\M9.DSG	11-1-2013	15:36:58	49398.000000	4939.800000	49467.289499	20.000000
C:\Users\cware\Desktop\Steller20November\TagTesting20Nov2013\M9.DSG	11-1-2013	15:36:58	49399.000000	4939.900000	49469.355434	20.000000
C:\Users\cware\Desktop\Steller20November\TagTesting20Nov2013\M9.DSG	11-1-2013	15:36:58	49400.000000	4940.000000	49467.340175	20.000000
C:\Users\cware\Desktop\Steller20November\TagTesting20Nov2013\M9.DSG	11-1-2013	15:36:58	49401.000000	4940.100000	49470.075130	20.000000
C:\Users\cware\Desktop\Steller20November\TagTesting20Nov2013\M9.DSG	11-1-2013	15:36:58	49402.000000	4940.200000	49467.139602	20.000000
C:\Users\cware\Desktop\Steller20November\TagTesting20Nov2013\M9.DSG	11-1-2013	15:36:58	49403.000000	4940.300000	49469.629886	20.000000
C:\Users\cware\Desktop\Steller20November\TagTesting20Nov2013\M9.DSG	11-1-2013	15:36:58	49404.000000	4940.400000	49469.478562	20.000000
C:\Users\cware\Desktop\Steller20November\TagTesting20Nov2013\M9.DSG	11-1-2013	15:36:58	49405.000000	4940.500000	49471.667477	20.000000
C:\Users\cware\Desktop\Steller20November\TagTesting20Nov2013\M9.DSG	11-1-2013	15:36:58	49406.000000	4940.600000	49466.810640	20.000000
C:\Users\cware\Desktop\Steller20November\TagTesting20Nov2013\M9.DSG	11-1-2013	15:36:58	49407.000000	4940.700000	49466.763070	20.000000
C:\Users\cware\Desktop\Steller20November\TagTesting20Nov2013\M9.DSG	11-1-2013	15:36:58	49408.000000	4940.800000	49469.577358	20.000000
C:\Users\cware\Desktop\Steller20November\TagTesting20Nov2013\M9.DSG	11-1-2013	15:36:58	49409.000000	4940.900000	49473.136913	20.000000
C:\Users\cware\Desktop\Steller20November\TagTesting20Nov2013\M9.DSG	11-1-2013	15:36:58	49410.000000	4941.000000	49474.156654	20.000000
C:\Users\cware\Desktop\Steller20November\TagTesting20Nov2013\M9.DSG	11-1-2013	15:36:58	49411.000000	4941.100000	49476.024524	20.000000
C:\Users\cware\Desktop\Steller20November\TagTesting20Nov2013\M9.DSG	11-1-2013	15:36:58	49412.000000	4941.200000	49476.269690	20.000000
C:\Users\cware\Desktop\Steller20November\TagTesting20Nov2013\M9.DSG	11-1-2013	15:36:58	49413.000000	4941.300000	49474.950394	20.000000
C:\Users\cware\Desktop\Steller20November\TagTesting20Nov2013\M9.DSG	11-1-2013	15:36:58	49414.000000	4941.400000	49474.754910	20.000000
C:\Users\cware\Desktop\Steller20November\TagTesting20Nov2013\M9.DSG	11-1-2013	15:36:58	49415.000000	4941.500000	49473.533481	20.000000
C:\Users\cware\Desktop\Steller20November\TagTesting20Nov2013\M9.DSG	11-1-2013	15:36:58	49416.000000	4941.600000	49474.478905	20.000000
C:\Users\cware\Desktop\Steller20November\TagTesting20Nov2013\M9.DSG	11-1-2013	15:36:58	49417.000000	4941.700000	49475.875213	20.000000
C:\Users\cware\Desktop\Steller20November\TagTesting20Nov2013\M9.DSG	11-1-2013	15:36:58	49418.000000	4941.800000	49472.116799	20.000000
C:\Users\cware\Desktop\Steller20November\TagTesting20Nov2013\M9.DSG	11-1-2013	15:36:58	49419.000000	4941.900000	49468.678263	20.000000
C:\Users\cware\Desktop\Steller20November\TagTesting20Nov2013\M9.DSG	11-1-2013	15:36:58	49420.000000	4942.000000	49463.030159	20.000000
C:\Users\cware\Desktop\Steller20November\TagTesting20Nov2013\M9.DSG	11-1-2013	15:36:58	49421.000000	4942.100000	49470.595129	20.000000
C:\Users\cware\Desktop\Steller20November\TagTesting20Nov2013\M9.DSG	11-1-2013	15:36:58	49422.000000	4942.200000	49461.934101	20.000000
C:\Users\cware\Desktop\Steller20November\TagTesting20Nov2013\M9.DSG	11-1-2013	15:36:58	49423.000000	4942.300000	49464.594817	20.000000
C:\Users\cware\Desktop\Steller20November\TagTesting20Nov2013\M9.DSG	11-1-2013	15:36:58	49424.000000	4942.400000	49459.563102	20.000000
C:\Users\cware\Desktop\Steller20November\TagTesting20Nov2013\M9.DSG	11-1-2013	15:36:58	49425.000000	4942.500000	49455.405049	20.000000
C:\Users\cware\Desktop\Steller20November\TagTesting20Nov2013\M9.DSG	11-1-2013	15:36:58	49426.000000	4942.600000	49427.356246	20.000000
C:\Users\cware\Desktop\Steller20November\TagTesting20Nov2013\M9.DSG	11-1-2013	15:36:58	49427.000000	4942.700000	49421.469486	20.000000
C:\Users\cware\Desktop\Steller20November\TagTesting20Nov2013\M9.DSG	11-1-2013	15:36:58	49428.000000	4942.800000	49360.178190	20.000000
C:\Users\cware\Desktop\Steller20November\TagTesting20Nov2013\M9.DSG	11-1-2013	15:36:58	49429.000000	4942.900000	49338.872109	20.000000
C:\Users\cware\Desktop\Steller20November\TagTesting20Nov2013\M9.DSG	11-1-2013	15:36:58	49430.000000	4943.000000	49340.986215	20.000000
C:\Users\cware\Desktop\Steller20November\TagTesting20Nov2013\M9.DSG	11-1-2013	15:36:58	49431.000000	4943.100000	49343.003864	20.000000
C:\Users\cware\Desktop\Steller20November\TagTesting20Nov2013\M9.DSG	11-1-2013	15:36:58	49432.000000	4943.200000	49351.391969	20.000000
C:\Users\cware\Desktop\Steller20November\TagTesting20Nov2013\M9.DSG	11-1-2013	15:36:58	49433.000000	4943.300000	49346.511675	20.000000
C:\Users\cware\Desktop\Steller20November\TagTesting20Nov2013\M9.DSG	11-1-2013	15:36:58	49434.000000	4943.400000	49336.057226	20.000000
C:\Users\cware\Desktop\Steller20November\TagTesting20Nov2013\M9.DSG	11-1-2013	15:36:58	49435.000000	4943.500000	49352.958482	20.000000
C:\Users\cware\Desktop\Steller20November\TagTesting20Nov2013\M9.DSG	11-1-2013	15:36:58	49436.000000	4943.600000	49375.312655	20.000000
C:\Users\cware\Desktop\Steller20November\TagTesting20Nov2013\M9.DSG	11-1-2013	15:36:58	49437.000000	4943.700000	49455.006034	20.000000
C:\Users\cware\Desktop\Steller20November\TagTesting20Nov2013\M9.DSG	11-1-2013	15:36:58	49438.000000	4943.800000	49454.757961	20.000000
C:\Users\cware\Desktop\Steller20November\TagTesting20Nov2013\M9.DSG	11-1-2013	15:36:58	49439.000000	4943.900000	49449.549617	20.000000
C:\Users\cware\Desktop\Steller20November\TagTesting20Nov2013\M9.DSG	11-1-2013	15:36:58	49440.000000	4944.000000	49428.085403	20.000000
C:\Users\cware\Desktop\Steller20November\TagTesting20Nov2013\M9.DSG	11-1-2013	15:36:58	49441.000000	4944.100000	49422.087219	20.000000
C:\Users\cware\Desktop\Steller20November\TagTesting20Nov2013\M9.DSG	11-1-2013	15:36:58	49442.000000	4944.200000	49427.712650	20.000000
C:\Users\cware\Desktop\Steller20November\TagTesting20Nov2013\M9.DSG	11-1-2013	15:36:58	49443.000000	4944.300000	49423.031962	20.000000
C:\Users\cware\Desktop\Steller20November\TagTesting20Nov2013\M9.DSG	11-1-2013	15:36:58	49444.000000	4944.400000	49412.153065	20.000000
C:\Users\cware\Desktop\Steller20November\TagTesting20Nov2013\M9.DSG	11-1-2013	15:36:58	49445.000000	4944.500000	49394.105046	20.000000
C:\Users\cware\Desktop\Steller20November\TagTesting20Nov2013\M9.DSG	11-1-2013	15:36:58	49446.000000	4944.600000	49390.248373	20.000000
C:\Users\cware\Desktop\Steller20November\TagTesting20Nov2013\M9.DSG	11-1-2013	15:36:58	49447.000000	4944.700000	49426.169101	20.000000
C:\Users\cware\Desktop\Steller20November\TagTesting20Nov2013\M9.DSG	11-1-2013	15:36:58	49448.000000	4944.800000	49429.305482	20.000000
C:\Users\cware\Desktop\Steller20November\TagTesting20Nov2013\M9.DSG	11-1-2013	15:36:58	49449.000000	4944.900000	49434.532671	20.000000
C:\Users\cware\Desktop\Steller20November\TagTesting20Nov2013\M9.DSG	11-1-2013	15:36:58	49450.000000	4945.000000	49435.404835	20.000000
C:\Users\cware\Desktop\Steller20November\TagTesting20Nov2013\M9.DSG	11-1-2013	15:36:58	49451.000000	4945.100000	49442.151115	20.000000
C:\Users\cware\Desktop\Steller20November\TagTesting20Nov2013\M9.DSG	11-1-2013	15:36:58	49452.000000	4945.200000	49449.221975	20.000000
C:\Users\cware\Desktop\Steller20November\TagTesting20Nov2013\M9.DSG	11-1-2013	15:36:58	49453.000000	4945.300000	49451.736316	20.000000
C:\Users\cware\Desktop\Steller20November\TagTesting20Nov2013\M9.DSG	11-1-2013	15:36:58	49454.000000	4945.400000	49452.010039	20.000000
C:\Users\cware\Desktop\Steller20November\TagTesting20Nov2013\M9.DSG	11-1-2013	15:36:58	49455.000000	4945.500000	49455.196701	20.000000
C:\Users\cware\Desktop\Steller20November\TagTesting20Nov2013\M9.DSG	11-1-2013	15:36:58	49456.000000	4945.600000	49455.520236	20.000000
C:\Users\cware\Desktop\Steller20November\TagTesting20Nov2013\M9.DSG	11-1-2013	15:36:58	49457.000000	4945.700000	49456.863252	20.000000
C:\Users\cware\Desktop\Steller20November\TagTesting20Nov2013\M9.DSG	11-1-2013	15:36:58	49458.000000	4945.800000	49450.589778	20.000000
C:\Users\cware\Desktop\Steller20November\TagTesting20Nov2013\M9.DSG	11-1-2013	15:36:58	49459.000000	4945.900000	49452.505903	20.000000
C:\Users\cware\Desktop\Steller20November\TagTesting20Nov2013\M9.DSG	11-1-2013	15:36:58	49460.000000	4946.000000	49451.326304	20.000000
C:\Users\cware\Desktop\Steller20November\TagTesting20Nov2013\M9.DSG	11-1-2013	15:36:58	49461.000000	4946.100000	49458.910233	20.000000
C:\Users\cware\Desktop\Steller20November\TagTesting20Nov2013\M9.DSG	11-1-2013	15:36:58	49462.000000	4946.200000	49459.311343	20.000000
C:\Users\cware\Desktop\Steller20November\TagTesting20Nov2013\M9.DSG	11-1-2013	15:36:58	49463.000000	4946.300000	49463.712614	20.000000
C:\Users\cware\Desktop\Steller20November\TagTesting20Nov2013\M9.DSG	11-1-2013	15:36:58	49464.000000	4946.400000	49462.916137	20.000000
C:\Users\cware\Desktop\Steller20November\TagTesting20Nov2013\M9.DSG	11-1-2013	15:36:58	49465.000000	4946.500000	49459.879680	20.000000
C:\Users\cware\Desktop\Steller20November\TagTesting20Nov2013\M9.DSG	11-1-2013	15:36:58	49466.000000	4946.600000	49463.888213	20.000000
C:\Users\cware\Desktop\Steller20November\TagTesting20Nov2013\M9.DSG	11-1-2013	15:36:58	49467.000000	4946.700000	49461.747129	20.000000
C:\Users\cware\Desktop\Steller20November\TagTesting20Nov2013\M9.DSG	11-1-2013	15:36:58	49468.000000	4946.800000	49467.446249	20.000000
C:\Users\cware\Desktop\Steller20November\TagTesting20Nov2013\M9.DSG	11-1-2013	15:36:58	49469.000000	4946.900000	49464.483628	20.000000
C:\Users\cware\Desktop\Steller20November\TagTesting20Nov2013\M9.DSG	11-1-2013	15:36:58	49470.000000	4947.000000	49464.557975	20.000000
C:\Users\cware\Desktop\Steller20November\TagTesting20Nov2013\M9.DSG	11-1-2013	15:36:58	49471.000000	4947.100000	49467.146573	20.000000
C:\Users\cware\Desktop\Steller20November\TagTesting20Nov2013\M9.DSG	11-1-2013	15:36:58	49472.000000	4947.200000	49471.205014	20.000000
C:\Users\cware\Desktop\Steller20November\TagTesting20Nov2013\M9.DSG	11-1-2013	15:36:58	49473.000000	4947.300000	49469.063764	20.000000
C:\Users\cware\Desktop\Steller20November\TagTesting20Nov2013\M9.DSG	11-1-2013	15:36:58	49474.000000	4947.400000	49468.940793	20.000000
C:\Users\cware\Desktop\Steller20November\TagTesting20Nov2013\M9.DSG	11-1-2013	15:36:58	49475.000000	4947.500000	49472.997889	20.000000
C:\Users\cware\Desktop\Steller20November\TagTesting20Nov2013\M9.DSG	11-1-2013	15:36:58	49476.000000	4947.600000	49471.802649	20.000000
C:\Users\cware\Desktop\Steller20November\TagTesting20Nov2013\M9.DSG	11-1-2013	15:36:58	49477.000000	4947.700000	49473.569354	20.000000
C:\Users\cware\Desktop\Steller20November\TagTesting20Nov2013\M9.DSG	11-1-2013	15:36:58	49478.000000	4947.800000	49474.340228	20.000000
C:\Users\cware\Desktop\Steller20November\TagTesting20Nov2013\M9.DSG	11-1-2013	15:36:58	49479.000000	4947.900000	49474.513918	20.000000
C:\Users\cware\Desktop\Steller20November\TagTesting20Nov2013\M9.DSG	11-1-2013	15:36:58	49480.000000	4948.000000	49472.623401	20.000000
C:\Users\cware\Desktop\Steller20November\TagTesting20Nov2013\M9.DSG	11-1-2013	15:36:58	49481.000000	4948.100000	49471.702295	20.000000
C:\Users\cware\Desktop\Steller20November\TagTesting20Nov2013\M9.DSG	11-1-2013	15:36:58	49482.000000	4948.200000	49471.901762	20.000000
C:\Users\cware\Desktop\Steller20November\TagTesting20Nov2013\M9.DSG	11-1-2013	15:36:58	49483.000000	4948.300000	49467.968773	20.000000
C:\Users\cware\Desktop\Steller20November\TagTesting20Nov2013\M9.DSG	11-1-2013	15:36:58	49484.000000	4948.400000	49469.560864	20.000000
C:\Users\cware\Desktop\Steller20November\TagTesting20Nov2013\M9.DSG	11-1-2013	15:36:58	49485.000000	4948.500000	49471.477687	20.000000
C:\Users\cware\Desktop\Steller20November\TagTesting20Nov2013\M9.DSG	11-1-2013	15:36:58	49486.000000	4948.600000	49469.162391	20.000000
C:\Users\cware\Desktop\Steller20November\TagTesting20Nov2013\M9.DSG	11-1-2013	15:36:58	49487.000000	4948.700000	49468.265014	20.000000
C:\Users\cware\Desktop\Steller20November\TagTesting20Nov2013\M9.DSG	11-1-2013	15:36:58	49488.000000	4948.800000	49468.166327	20.000000
C:\Users\cware\Desktop\Steller20November\TagTesting20Nov2013\M9.DSG	11-1-2013	15:36:58	49489.000000	4948.900000	49470.231858	20.000000
C:\Users\cware\Desktop\Steller20November\TagTesting20Nov2013\M9.DSG	11-1-2013	15:36:58	49490.000000	4949.000000	49472.397139	20.000000
C:\Users\cware\Desktop\Steller20November\TagTesting20Nov2013\M9.DSG	11-1-2013	15:36:58	49491.000000	4949.100000	49469.460020	20.000000
C:\Users\cware\Desktop\Steller20November\TagTesting20Nov2013\M9.DSG	11-1-2013	15:36:58	49492.000000	4949.200000	49469.807826	20.000000
C:\Users\cware\Desktop\Steller20November\TagTesting20Nov2013\M9.DSG	11-1-2013	15:36:58	49493.000000	4949.300000	49467.217632	20.000000
C:\Users\cware\Desktop\Steller20November\TagTesting20Nov2013\M9.DSG	11-1-2013	15:36:58	49494.000000	4949.400000	49463.653511	20.000000
C:\Users\cware\Desktop\Steller20November\TagTesting20Nov2013\M9.DSG	11-1-2013	15:36:58	49495.000000	4949.500000	49466.545142	20.000000
C:\Users\cware\Desktop\Steller20November\TagTesting20Nov2013\M9.DSG	11-1-2013	15:36:58	49496.000000	4949.600000	49465.176610	20.000000
C:\Users\cware\Desktop\Steller20November\TagTesting20Nov2013\M9.DSG	11-1-2013	15:36:58	49497.000000	4949.700000	49463.207277	20.000000
C:\Users\cware\Desktop\Steller20November\TagTesting20Nov2013\M9.DSG	11-1-2013	15:36:58	49498.000000	4949.800000	49459.769693	20.000000
C:\Users\cware\Desktop\Steller20November\TagTesting20Nov2013\M9.DSG	11-1-2013	15:36:58	49499.000000	4949.900000	49458.301954	20.000000
C:\Users\cware\Desktop\Steller20November\TagTesting20Nov2013\M9.DSG	11-1-2013	15:36:58	49500.000000	4950.000000	49457.405445	20.000000
C:\Users\cware\Desktop\Steller20November\TagTesting20Nov2013\M9.DSG	11-1-2013	15:36:58	49501.000000	4950.100000	49459.178039	20.000000
C:\Users\cware\Desktop\Steller20November\TagTesting20Nov2013\M9.DSG	11-1-2013	15:36:58	49502.000000	4950.200000	49460.271425	20.000000
C:\Users\cware\Desktop\Steller20November\TagTesting20Nov2013\M9.DSG	11-1-2013	15:36:58	49503.000000	4950.300000	49451.157744	20.000000
C:\Users\cware\Desktop\Steller20November\TagTesting20Nov2013\M9.DSG	11-1-2013	15:36:58	49504.000000	4950.400000	49457.031733	20.000000
C:\Users\cware\Desktop\Steller20November\TagTesting20Nov2013\M9.DSG	11-1-2013	15:36:58	49505.000000	4950.500000	49459.096969	20.000000
C:\Users\cware\Desktop\Steller20November\TagTesting20Nov2013\M9.DSG	11-1-2013	15:36:58	49506.000000	4950.600000	49456.630246	20.000000
C:\Users\cware\Desktop\Steller20November\TagTesting20Nov2013\M9.DSG	11-1-2013	15:36:58	49507.000000	4950.700000	49456.701341	20.000000
C:\Users\cware\Desktop\Steller20November\TagTesting20Nov2013\M9.DSG	11-1-2013	15:36:58	49508.000000	4950.800000	49456.959541	20.000000
C:\Users\cware\Desktop\Steller20November\TagTesting20Nov2013\M9.DSG	11-1-2013	15:36:58	49509.000000	4950.900000	49459.670524	20.000000
C:\Users\cware\Desktop\Steller20November\TagTesting20Nov2013\M9.DSG	11-1-2013	15:36:58	49510.000000	4951.000000	49460.417032	20.000000
C:\Users\cware\Desktop\Steller20November\TagTesting20Nov2013\M9.DSG	11-1-2013	15:36:58	49511.000000	4951.100000	49460.937023	20.000000
C:\Users\cware\Desktop\Steller20November\TagTesting20Nov2013\M9.DSG	11-1-2013	15:36:58	49512.000000	4951.200000	49461.261591	20.000000
C:\Users\cware\Desktop\Steller20November\TagTesting20Nov2013\M9.DSG	11-1-2013	15:36:58	49513.000000	4951.300000	49457.727696	20.000000
C:\Users\cware\Desktop\Steller20November\TagTesting20Nov2013\M9.DSG	11-1-2013	15:36:58	49514.000000	4951.400000	49446.818118	20.000000
C:\Users\cware\Desktop\Steller20November\TagTesting20Nov2013\M9.DSG	11-1-2013	15:36:58	49515.000000	4951.500000	49448.166975	20.000000
C:\Users\cware\Desktop\Steller20November\TagTesting20Nov2013\M9.DSG	11-1-2013	15:36:58	49516.000000	4951.600000	49458.662246	20.000000
C:\Users\cware\Desktop\Steller20November\TagTesting20Nov2013\M9.DSG	11-1-2013	15:36:58	49517.000000	4951.700000	49455.061169	20.000000
C:\Users\cware\Desktop\Steller20November\TagTesting20Nov2013\M9.DSG	11-1-2013	15:36:58	49518.000000	4951.800000	49448.865969	20.000000
C:\Users\cware\Desktop\Steller20November\TagTesting20Nov2013\M9.DSG	11-1-2013	15:36:58	49519.000000	4951.900000	49462.954242	20.000000
C:\Users\cware\Desktop\Steller20November\TagTesting20Nov2013\M9.DSG	11-1-2013	15:36:58	49520.000000	4952.000000	49455.958615	20.000000
C:\Users\cware\Desktop\Steller20November\TagTesting20Nov2013\M9.DSG	11-1-2013	15:36:58	49521.000000	4952.100000	49461.110145	20.000000
C:\Users\cware\Desktop\Steller20November\TagTesting20Nov2013\M9.DSG	11-1-2013	15:36:58	49522.000000	4952.200000	49453.813584	20.000000
C:\Users\cware\Desktop\Steller20November\TagTesting20Nov2013\M9.DSG	11-1-2013	15:36:58	49523.000000	4952.300000	49461.285393	20.000000
C:\Users\cware\Desktop\Steller20November\TagTesting20Nov2013\M9.DSG	11-1-2013	15:36:58	49524.000000	4952.400000	49466.387328	20.000000
C:\Users\cware\Desktop\Steller20November\TagTesting20Nov2013\M9.DSG	11-1-2013	15:36:58	49525.000000	4952.500000	49468.254217	20.000000
C:\Users\cware\Desktop\Steller20November\TagTesting20Nov2013\M9.DSG	11-1-2013	15:36:58	49526.000000	4952.600000	49469.299325	20.000000
C:\Users\cware\Desktop\Steller20November\TagTesting20Nov2013\M9.DSG	11-1-2013	15:36:58	49527.000000	4952.700000	49470.843247	20.000000
C:\Users\cware\Desktop\Steller20November\TagTesting20Nov2013\M9.DSG	11-1-2013	15:36:58	49528.000000	4952.800000	49473.530254	20.000000
C:\Users\cware\Desktop\Steller20November\TagTesting20Nov2013\M9.DSG	11-1-2013	15:36:58	49529.000000	4952.900000	49471.139210	20.000000
C:\Users\cware\Desktop\Steller20November\TagTesting20Nov2013\M9.DSG	11-1-2013	15:36:58	49530.000000	4953.000000	49472.980787	20.000000
C:\Users\cware\Desktop\Steller20November\TagTesting20Nov2013\M9.DSG	11-1-2013	15:36:58	49531.000000	4953.100000	49473.380227	20.000000
C:\Users\cware\Desktop\Steller20November\TagTesting20Nov2013\M9.DSG	11-1-2013	15:36:58	49532.000000	4953.200000	49473.853902	20.000000
C:\Users\cware\Desktop\Steller20November\TagTesting20Nov2013\M9.DSG	11-1-2013	15:36:58	49533.000000	4953.300000	49474.774781	20.000000
C:\Users\cware\Desktop\Steller20November\TagTesting20Nov2013\M9.DSG	11-1-2013	15:36:58	49534.000000	4953.400000	49471.091892	20.000000
C:\Users\cware\Desktop\Steller20November\TagTesting20Nov2013\M9.DSG	11-1-2013	15:36:58	49535.000000	4953.500000	49473.132423	20.000000
C:\Users\cware\Desktop\Steller20November\TagTesting20Nov2013\M9.DSG	11-1-2013	15:36:58	49536.000000	4953.600000	49478.457058	20.000000
C:\Users\cware\Desktop\Steller20November\TagTesting20Nov2013\M9.DSG	11-1-2013	15:36:58	49537.000000	4953.700000	49479.330681	20.000000
C:\Users\cware\Desktop\Steller20November\TagTesting20Nov2013\M9.DSG	11-1-2013	15:36:58	49538.000000	4953.800000	49481.172552	20.000000
C:\Users\cware\Desktop\Steller20November\TagTesting20Nov2013\M9.DSG	11-1-2013	15:36:58	49539.000000	4953.900000	49486.897447	20.000000
C:\Users\cware\Desktop\Steller20November\TagTesting20Nov2013\M9.DSG	11-1-2013	15:36:58	49540.000000	4954.000000	49496.652615	20.000000
C:\Users\cware\Desktop\Steller20November\TagTesting20Nov2013\M9.DSG	11-1-2013	15:36:58	49541.000000	4954.100000	49500.261550	20.000000
C:\Users\cware\Desktop\Steller20November\TagTesting20Nov2013\M9.DSG	11-1-2013	15:36:58	49542.000000	4954.200000	49513.802203	20.000000
C:\Users\cware\Desktop\Steller20November\TagTesting20Nov2013\M9.DSG	11-1-2013	15:36:58	49543.000000	4954.300000	49514.748477	20.000000
C:\Users\cware\Desktop\Steller20November\TagTesting20Nov2013\M9.DSG	11-1-2013	15:36:58	49544.000000	4954.400000	49532.819171	20.000000
C:\Users\cware\Desktop\Steller20November\TagTesting20Nov2013\M9.DSG	11-1-2013	15:36:58	49545.000000	4954.500000	49549.570791	20.000000
C:\Users\cware\Desktop\Steller20November\TagTesting20Nov2013\M9.DSG	11-1-2013	15:36:58	49546.000000	4954.600000	49565.625142	20.000000
C:\Users\cware\Desktop\Steller20November\TagTesting20Nov2013\M9.DSG	11-1-2013	15:36:58	49547.000000	4954.700000	49580.908206	20.000000
C:\Users\cware\Desktop\Steller20November\TagTesting20Nov2013\M9.DSG	11-1-2013	15:36:58	49548.000000	4954.800000	49601.318630	20.000000
C:\Users\cware\Desktop\Steller20November\TagTesting20Nov2013\M9.DSG	11-1-2013	15:36:58	49549.000000	4954.900000	49618.841809	20.000000
C:\Users\cware\Desktop\Steller20November\TagTesting20Nov2013\M9.DSG	11-1-2013	15:36:58	49550.000000	4955.000000	49633.402826	20.000000
C:\Users\cware\Desktop\Steller20November\TagTesting20Nov2013\M9.DSG	11-1-2013	15:36:58	49551.000000	4955.100000	49648.511611	20.000000
C:\Users\cware\Desktop\Steller20November\TagTesting20Nov2013\M9.DSG	11-1-2013	15:36:58	49552.000000	4955.200000	49662.201675	20.000000
C:\Users\cware\Desktop\Steller20November\TagTesting20Nov2013\M9.DSG	11-1-2013	15:36:58	49553.000000	4955.300000	49674.895795	20.000000
C:\Users\cware\Desktop\Steller20November\TagTesting20Nov2013\M9.DSG	11-1-2013	15:36:58	49554.000000	4955.400000	49688.012974	20.000000
C:\Users\cware\Desktop\Steller20November\TagTesting20Nov2013\M9.DSG	11-1-2013	15:36:58	49555.000000	4955.500000	49701.628099	20.000000
C:\Users\cware\Desktop\Steller20November\TagTesting20Nov2013\M9.DSG	11-1-2013	15:36:58	49556.000000	4955.600000	49712.978816	20.000000
C:\Users\cware\Desktop\Steller20November\TagTesting20Nov2013\M9.DSG	11-1-2013	15:36:58	49557.000000	4955.700000	49723.033868	20.000000
C:\Users\cware\Desktop\Steller20November\TagTesting20Nov2013\M9.DSG	11-1-2013	15:36:58	49558.000000	4955.800000	49734.757719	20.000000
C:\Users\cware\Desktop\Steller20November\TagTesting20Nov2013\M9.DSG	11-1-2013	15:36:58	49559.000000	4955.900000	49746.207067	20.000000
C:\Users\cware\Desktop\Steller20November\TagTesting20Nov2013\M9.DSG	11-1-2013	15:36:58	49560.000000	4956.000000	49758.328807	20.000000
C:\Users\cware\Desktop\Steller20November\TagTesting20Nov2013\M9.DSG	11-1-2013	15:36:58	49561.000000	4956.100000	49766.866059	20.000000
C:\Users\cware\Desktop\Steller20November\TagTesting20Nov2013\M9.DSG	11-1-2013	15:36:58	49562.000000	4956.200000	49780.182762	20.000000
C:\Users\cware\Desktop\Steller20November\TagTesting20Nov2013\M9.DSG	11-1-2013	15:36:58	49563.000000	4956.300000	49790.711195	20.000000
C:\Users\cware\Desktop\Steller20November\TagTesting20Nov2013\M9.DSG	11-1-2013	15:36:58	49564.000000	4956.400000	49799.397919	20.000000
C:\Users\cware\Desktop\Steller20November\TagTesting20Nov2013\M9.DSG	11-1-2013	15:36:58	49565.000000	4956.500000	49807.014545	20.000000
C:\Users\cware\Desktop\Steller20November\TagTesting20Nov2013\M9.DSG	11-1-2013	15:36:58	49566.000000	4956.600000	49816.472797	20.000000
C:\Users\cware\Desktop\Steller20November\TagTesting20Nov2013\M9.DSG	11-1-2013	15:36:58	49567.000000	4956.700000	49825.034982	20.000000
C:\Users\cware\Desktop\Steller20November\TagTesting20Nov2013\M9.DSG	11-1-2013	15:36:58	49568.000000	4956.800000	49837.405754	20.000000
C:\Users\cware\Desktop\Steller20November\TagTesting20Nov2013\M9.DSG	11-1-2013	15:36:58	49569.000000	4956.900000	49844.997073	20.000000
C:\Users\cware\Desktop\Steller20November\TagTesting20Nov2013\M9.DSG	11-1-2013	15:36:58	49570.000000	4957.000000	49852.962199	20.000000
C:\Users\cware\Desktop\Steller20November\TagTesting20Nov2013\M9.DSG	11-1-2013	15:36:58	49571.000000	4957.100000	49861.474851	20.000000
C:\Users\cware\Desktop\Steller20November\TagTesting20Nov2013\M9.DSG	11-1-2013	15:36:58	49572.000000	4957.200000	49866.577059	20.000000
C:\Users\cware\Desktop\Steller20November\TagTesting20Nov2013\M9.DSG	11-1-2013	15:36:58	49573.000000	4957.300000	49875.811537	20.000000
C:\Users\cware\Desktop\Steller20November\TagTesting20Nov2013\M9.DSG	11-1-2013	15:36:58	49574.000000	4957.400000	49885.543777	20.000000
C:\Users\cware\Desktop\Steller20November\TagTesting20Nov2013\M9.DSG	11-1-2013	15:36:58	49575.000000	4957.500000	49890.919664	20.000000
C:\Users\cware\Desktop\Steller20November\TagTesting20Nov2013\M9.DSG	11-1-2013	15:36:58	49576.000000	4957.600000	49900.253876	20.000000
C:\Users\cware\Desktop\Steller20November\TagTesting20Nov2013\M9.DSG	11-1-2013	15:36:58	49577.000000	4957.700000	49905.281297	20.000000
C:\Users\cware\Desktop\Steller20November\TagTesting20Nov2013\M9.DSG	11-1-2013	15:36:58	49578.000000	4957.800000	49911.952157	20.000000
C:\Users\cware\Desktop\Steller20November\TagTesting20Nov2013\M9.DSG	11-1-2013	15:36:58	49579.000000	4957.900000	49923.103055	20.000000
C:\Users\cware\Desktop\Steller20November\TagTesting20Nov2013\M9.DSG	11-1-2013	15:36:58	49580.000000	4958.000000	49931.341753	20.000000
C:\Users\cware\Desktop\Steller20November\TagTesting20Nov2013\M9.DSG	11-1-2013	15:36:58	49581.000000	4958.100000	49940.824654	20.000000
C:\Users\cware\Desktop\Steller20November\TagTesting20Nov2013\M9.DSG	11-1-2013	15:36:58	49582.000000	4958.200000	49949.213070	20.000000
C:\Users\cware\Desktop\Steller20November\TagTesting20Nov2013\M9.DSG	11-1-2013	15:36:58	49583.000000	4958.300000	49958.248275	20.000000
C:\Users\cware\Desktop\Steller20November\TagTesting20Nov2013\M9.DSG	11-1-2013	15:36:58	49584.000000	4958.400000	49966.163710	20.000000
C:\Users\cware\Desktop\Steller20November\TagTesting20Nov2013\M9.DSG	11-1-2013	15:36:58	49585.000000	4958.500000	49974.426957	20.000000
C:\Users\cware\Desktop\Steller20November\TagTesting20Nov2013\M9.DSG	11-1-2013	15:36:58	49586.000000	4958.600000	49984.457687	20.000000
C:\Users\cware\Desktop\Steller20November\TagTesting20Nov2013\M9.DSG	11-1-2013	15:36:58	49587.000000	4958.700000	49990.531312	20.000000
C:\Users\cware\Desktop\Steller20November\TagTesting20Nov2013\M9.DSG	11-1-2013	15:36:58	49588.000000	4958.800000	50002.055540	20.000000
C:\Users\cware\Desktop\Steller20November\TagTesting20Nov2013\M9.DSG	11-1-2013	15:36:58	49589.000000	4958.900000	50009.547854	20.000000
C:\Users\cware\Desktop\Steller20November\TagTesting20Nov2013\M9.DSG	11-1-2013	15:36:58	49590.000000	4959.000000	50017.562340	20.000000
C:\Users\cware\Desktop\Steller20November\TagTesting20Nov2013\M9.DSG	11-1-2013	15:36:58	49591.000000	4959.100000	50026.622777	20.000000
C:\Users\cware\Desktop\Steller20November\TagTesting20Nov2013\M9.DSG	11-1-2013	15:36:58	49592.000000	4959.200000	50037.624175	20.000000
C:\Users\cware\Desktop\Steller20November\TagTesting20Nov2013\M9.DSG	11-1-2013	15:36:58	49593.000000	4959.300000	50044.842474	20.000000
C:\Users\cware\Desktop\Steller20November\TagTesting20Nov2013\M9.DSG	11-1-2013	15:36:58	49594.000000	4959.400000	50052.807314	20.000000
C:\Users\cware\Desktop\Steller20November\TagTesting20Nov2013\M9.DSG	11-1-2013	15:36:58	49595.000000	4959.500000	50061.942547	20.000000
C:\Users\cware\Desktop\Steller20November\TagTesting20Nov2013\M9.DSG	11-1-2013	15:36:58	49596.000000	4959.600000	50070.006955	20.000000
C:\Users\cware\Desktop\Steller20November\TagTesting20Nov2013\M9.DSG	11-1-2013	15:36:58	49597.000000	4959.700000	50080.834858	20.000000
C:\Users\cware\Desktop\Steller20November\TagTesting20Nov2013\M9.DSG	11-1-2013	15:36:58	49598.000000	4959.800000	50090.666533	20.000000
C:\Users\cware\Desktop\Steller20November\TagTesting20Nov2013\M9.DSG	11-1-2013	15:36:58	49599.000000	4959.900000	50095.346186	20.000000
C:\Users\cware\Desktop\Steller20November\TagTesting20Nov2013\M9.DSG	11-1-2013	15:36:58	49600.000000	4960.000000	50104.605289	20.000000
C:\Users\cware\Desktop\Steller20November\TagTesting20Nov2013\M9.DSG	11-1-2013	15:36:58	49601.000000	4960.100000	50112.495416	20.000000
C:\Users\cware\Desktop\Steller20November\TagTesting20Nov2013\M9.DSG	11-1-2013	15:36:58	49602.000000	4960.200000	50120.734926	20.000000
C:\Users\cware\Desktop\Steller20November\TagTesting20Nov2013\M9.DSG	11-1-2013	15:36:58	49603.000000	4960.300000	50126.658806	20.000000
C:\Users\cware\Desktop\Steller20November\TagTesting20Nov2013\M9.DSG	11-1-2013	15:36:58	49604.000000	4960.400000	50131.487281	20.000000
C:\Users\cware\Desktop\Steller20November\TagTesting20Nov2013\M9.DSG	11-1-2013	15:36:58	49605.000000	4960.500000	50141.319401	20.000000
C:\Users\cware\Desktop\Steller20November\TagTesting20Nov2013\M9.DSG	11-1-2013	15:36:58	49606.000000	4960.600000	50144.082307	20.000000
C:\Users\cware\Desktop\Steller20November\TagTesting20Nov2013\M9.DSG	11-1-2013	15:36:58	49607.000000	4960.700000	50152.993100	20.000000
C:\Users\cware\Desktop\Steller20November\TagTesting20Nov2013\M9.DSG	11-1-2013	15:36:58	49608.000000	4960.800000	50160.908588	20.000000
C:\Users\cware\Desktop\Steller20November\TagTesting20Nov2013\M9.DSG	11-1-2013	15:36:58	49609.000000	4960.900000	50168.076907	20.000000
C:\Users\cware\Desktop\Steller20November\TagTesting20Nov2013\M9.DSG	11-1-2013	15:36:58	49610.000000	4961.000000	50174.374613	20.000000
C:\Users\cware\Desktop\Steller20November\TagTesting20Nov2013\M9.DSG	11-1-2013	15:36:58	49611.000000	4961.100000	50177.585465	20.000000
C:\Users\cware\Desktop\Steller20November\TagTesting20Nov2013\M9.DSG	11-1-2013	15:36:58	49612.000000	4961.200000	50184.953075	20.000000
C:\Users\cware\Desktop\Steller20November\TagTesting20Nov2013\M9.DSG	11-1-2013	15:36:58	49613.000000	4961.300000	50193.465550	20.000000
C:\Users\cware\Desktop\Steller20November\TagTesting20Nov2013\M9.DSG	11-1-2013	15:36:58	49614.000000	4961.400000	50198.991720	20.000000
C:\Users\cware\Desktop\Steller20November\TagTesting20Nov2013\M9.DSG	11-1-2013	15:36:58	49615.000000	4961.500000	50203.123455	20.000000
C:\Users\cware\Desktop\Steller20November\TagTesting20Nov2013\M9.DSG	11-1-2013	15:36:58	49616.000000	4961.600000	50207.927558	20.000000
C:\Users\cware\Desktop\Steller20November\TagTesting20Nov2013\M9.DSG	11-1-2013	15:36:58	49617.000000	4961.700000	50214.871985	20.000000
C:\Users\cware\Desktop\Steller20November\TagTesting20Nov2013\M9.DSG	11-1-2013	15:36:58	49618.000000	4961.800000	50221.443519	20.000000
C:\Users\cware\Desktop\Steller20November\TagTesting20Nov2013\M9.DSG	11-1-2013	15:36:58	49619.000000	4961.900000	50226.172491	20.000000
C:\Users\cware\Desktop\Steller20November\TagTesting20Nov2013\M9.DSG	11-1-2013	15:36:58	49620.000000	4962.000000	50232.420350	20.000000
C:\Users\cware\Desktop\Steller20November\TagTesting20Nov2013\M9.DSG	11-1-2013	15:36:58	49621.000000	4962.100000	50237.548010	20.000000
C:\Users\cware\Desktop\Steller20November\TagTesting20Nov2013\M9.DSG	11-1-2013	15:36:58	49622.000000	4962.200000	50246.011192	20.000000
C:\Users\cware\Desktop\Steller20November\TagTesting20Nov2013\M9.DSG	11-1-2013	15:36:58	49623.000000	4962.300000	50247.902933	20.000000
C:\Users\cware\Desktop\Steller20November\TagTesting20Nov2013\M9.DSG	11-1-2013	15:36:58	49624.000000	4962.400000	50254.747977	20.000000
C:\Users\cware\Desktop\Steller20November\TagTesting20Nov2013\M9.DSG	11-1-2013	15:36:58	49625.000000	4962.500000	50259.999955	20.000000
C:\Users\cware\Desktop\Steller20November\TagTesting20Nov2013\M9.DSG	11-1-2013	15:36:58	49626.000000	4962.600000	50261.643217	20.000000
C:\Users\cware\Desktop\Steller20November\TagTesting20Nov2013\M9.DSG	11-1-2013	15:36:58	49627.000000	4962.700000	50267.417619	20.000000
C:\Users\cware\Desktop\Steller20November\TagTesting20Nov2013\M9.DSG	11-1-2013	15:36:58	49628.000000	4962.800000	50275.158919	20.000000
C:\Users\cware\Desktop\Steller20November\TagTesting20Nov2013\M9.DSG	11-1-2013	15:36:58	49629.000000	4962.900000	50277.847510	20.000000
C:\Users\cware\Desktop\Steller20November\TagTesting20Nov2013\M9.DSG	11-1-2013	15:36:58	49630.000000	4963.000000	50284.045610	20.000000
C:\Users\cware\Desktop\Steller20November\TagTesting20Nov2013\M9.DSG	11-1-2013	15:36:58	49631.000000	4963.100000	50284.045716	20.000000
C:\Users\cware\Desktop\Steller20November\TagTesting20Nov2013\M9.DSG	11-1-2013	15:36:58	49632.000000	4963.200000	50286.409939	20.000000
C:\Users\cware\Desktop\Steller20November\TagTesting20Nov2013\M9.DSG	11-1-2013	15:36:58	49633.000000	4963.300000	50283.995722	20.000000
C:\Users\cware\Desktop\Steller20November\TagTesting20Nov2013\M9.DSG	11-1-2013	15:36:58	49634.000000	4963.400000	50283.224428	20.000000
C:\Users\cware\Desktop\Steller20November\TagTesting20Nov2013\M9.DSG	11-1-2013	15:36:58	49635.000000	4963.500000	50282.353610	20.000000
C:\Users\cware\Desktop\Steller20November\TagTesting20Nov2013\M9.DSG	11-1-2013	15:36:58	49636.000000	4963.600000	50285.017002	20.000000
C:\Users\cware\Desktop\Steller20November\TagTesting20Nov2013\M9.DSG	11-1-2013	15:36:58	49637.000000	4963.700000	50280.910207	20.000000
C:\Users\cware\Desktop\Steller20November\TagTesting20Nov2013\M9.DSG	11-1-2013	15:36:58	49638.000000	4963.800000	50280.711269	20.000000
C:\Users\cware\Desktop\Steller20November\TagTesting20Nov2013\M9.DSG	11-1-2013	15:36:58	49639.000000	4963.900000	50278.222330	20.000000
C:\Users\cware\Desktop\Steller20November\TagTesting20Nov2013\M9.DSG	11-1-2013	15:36:58	49640.000000	4964.000000	50279.865108	20.000000
C:\Users\cware\Desktop\Steller20November\TagTesting20Nov2013\M9.DSG	11-1-2013	15:36:58	49641.000000	4964.100000	50276.654141	20.000000
C:\Users\cware\Desktop\Steller20November\TagTesting20Nov2013\M9.DSG	11-1-2013	15:36:58	49642.000000	4964.200000	50278.446587	20.000000
C:\Users\cware\Desktop\Steller20November\TagTesting20Nov2013\M9.DSG	11-1-2013	15:36:58	49643.000000	4964.300000	50274.961766	20.000000
C:\Users\cware\Desktop\Steller20November\TagTesting20Nov2013\M9.DSG	11-1-2013	15:36:58	49644.000000	4964.400000	50257.314409	20.000000
C:\Users\cware\Desktop\Steller20November\TagTesting20Nov2013\M9.DSG	11-1-2013	15:36:58	49645.000000	4964.500000	50260.774554	20.000000
C:\Users\cware\Desktop\Steller20November\TagTesting20Nov2013\M9.DSG	11-1-2013	15:36:58	49646.000000	4964.600000	50239.119631	20.000000
C:\Users\cware\Desktop\Steller20November\TagTesting20Nov2013\M9.DSG	11-1-2013	15:36:58	49647.000000	4964.700000	50202.181692	20.000000
C:\Users\cware\Desktop\Steller20November\TagTesting20Nov2013\M9.DSG	11-1-2013	15:36:58	49648.000000	4964.800000	50165.218721	20.000000
C:\Users\cware\Desktop\Steller20November\TagTesting20Nov2013\M9.DSG	11-1-2013	15:36:58	49649.000000	4964.900000	50126.189865	20.000000
C:\Users\cware\Desktop\Steller20November\TagTesting20Nov2013\M9.DSG	11-1-2013	15:36:58	49650.000000	4965.000000	50080.938339	20.000000
C:\Users\cware\Desktop\Steller20November\TagTesting20Nov2013\M9.DSG	11-1-2013	15:36:58	49651.000000	4965.100000	50034.516634	20.000000
C:\Users\cware\Desktop\Steller20November\TagTesting20Nov2013\M9.DSG	11-1-2013	15:36:58	49652.000000	4965.200000	49997.802515	20.000000
C:\Users\cware\Desktop\Steller20November\TagTesting20Nov2013\M9.DSG	11-1-2013	15:36:58	49653.000000	4965.300000	49951.580127	20.000000
C:\Users\cware\Desktop\Steller20November\TagTesting20Nov2013\M9.DSG	11-1-2013	15:36:58	49654.000000	4965.400000	49898.139429	20.000000
C:\Users\cware\Desktop\Steller20November\TagTesting20Nov2013\M9.DSG	11-1-2013	15:36:58	49655.000000	4965.500000	49860.429408	20.000000
C:\Users\cware\Desktop\Steller20November\TagTesting20Nov2013\M9.DSG	11-1-2013	15:36:58	49656.000000	4965.600000	49833.397516	20.000000
C:\Users\cware\Desktop\Steller20November\TagTesting20Nov2013\M9.DSG	11-1-2013	15:36:58	49657.000000	4965.700000	49794.916460	20.000000
C:\Users\cware\Desktop\Steller20November\TagTesting20Nov2013\M9.DSG	11-1-2013	15:36:58	49658.000000	4965.800000	49766.217139	20.000000
C:\Users\cware\Desktop\Steller20November\TagTesting20Nov2013\M9.DSG	11-1-2013	15:36:58	49659.000000	4965.900000	49739.160125	20.000000
C:\Users\cware\Desktop\Steller20November\TagTesting20Nov2013\M9.DSG	11-1-2013	15:36:58	49660.000000	4966.000000	49718.251884	20.000000
C:\Users\cware\Desktop\Steller20November\TagTesting20Nov2013\M9.DSG	11-1-2013	15:36:58	49661.000000	4966.100000	49677.032498	20.000000
C:\Users\cware\Desktop\Steller20November\TagTesting20Nov2013\M9.DSG	11-1-2013	15:36:58	49662.000000	4966.200000	49663.242118	20.000000
C:\Users\cware\Desktop\Steller20November\TagTesting20Nov2013\M9.DSG	11-1-2013	15:36:58	49663.000000	4966.300000	49646.091435	20.000000
C:\Users\cware\Desktop\Steller20November\TagTesting20Nov2013\M9.DSG	11-1-2013	15:36:58	49664.000000	4966.400000	49629.713574	20.000000
C:\Users\cware\Desktop\Steller20November\TagTesting20Nov2013\M9.DSG	11-1-2013	15:36:58	49665.000000	4966.500000	49605.319931	20.000000
C:\Users\cware\Desktop\Steller20November\TagTesting20Nov2013\M9.DSG	11-1-2013	15:36:58	49666.000000	4966.600000	49585.405803	20.000000
C:\Users\cware\Desktop\Steller20November\TagTesting20Nov2013\M9.DSG	11-1-2013	15:36:58	49667.000000	4966.700000	49568.703985	20.000000
C:\Users\cware\Desktop\Steller20November\TagTesting20Nov2013\M9.DSG	11-1-2013	15:36:58	49668.000000	4966.800000	49547.546383	20.000000
C:\Users\cware\Desktop\Steller20November\TagTesting20Nov2013\M9.DSG	11-1-2013	15:36:58	49669.000000	4966.900000	49539.181991	20.000000
C:\Users\cware\Desktop\Steller20November\TagTesting20Nov2013\M9.DSG	11-1-2013	15:36:58	49670.000000	4967.000000	49523.673933	20.000000
C:\Users\cware\Desktop\Steller20November\TagTesting20Nov2013\M9.DSG	11-1-2013	15:36:58	49671.000000	4967.100000	49508.937747	20.000000
C:\Users\cware\Desktop\Steller20November\TagTesting20Nov2013\M9.DSG	11-1-2013	15:36:58	49672.000000	4967.200000	49496.540949	20.000000
C:\Users\cware\Desktop\Steller20November\TagTesting20Nov2013\M9.DSG	11-1-2013	15:36:58	49673.000000	4967.300000	49474.810467	20.000000
C:\Users\cware\Desktop\Steller20November\TagTesting20Nov2013\M9.DSG	11-1-2013	15:36:58	49674.000000	4967.400000	49445.525119	20.000000
C:\Users\cware\Desktop\Steller20November\TagTesting20Nov2013\M9.DSG	11-1-2013	15:36:58	49675.000000	4967.500000	49383.661490	20.000000
C:\Users\cware\Desktop\Steller20November\TagTesting20Nov2013\M9.DSG	11-1-2013	15:36:58	49676.000000	4967.600000	49462.107873	20.000000
C:\Users\cware\Desktop\Steller20November\TagTesting20Nov2013\M9.DSG	11-1-2013	15:36:58	49677.000000	4967.700000	49454.287846	20.000000
C:\Users\cware\Desktop\Steller20November\TagTesting20Nov2013\M9.DSG	11-1-2013	15:36:58	49678.000000	4967.800000	49419.938670	20.000000
C:\Users\cware\Desktop\Steller20November\TagTesting20Nov2013\M9.DSG	11-1-2013	15:36:58	49679.000000	4967.900000	49503.471168	20.000000
C:\Users\cware\Desktop\Steller20November\TagTesting20Nov2013\M9.DSG	11-1-2013	15:36:58	49680.000000	4968.000000	49426.153884	20.000000
C:\Users\cware\Desktop\Steller20November\TagTesting20Nov2013\M9.DSG	11-1-2013	15:36:58	49681.000000	4968.100000	49431.158295	20.000000
C:\Users\cware\Desktop\Steller20November\TagTesting20Nov2013\M9.DSG	11-1-2013	15:36:58	49682.000000	4968.200000	49436.581540	20.000000
C:\Users\cware\Desktop\Steller20November\TagTesting20Nov2013\M9.DSG	11-1-2013	15:36:58	49683.000000	4968.300000	49444.766877	20.000000
C:\Users\cware\Desktop\Steller20November\TagTesting20Nov2013\M9.DSG	11-1-2013	15:36:58	49684.000000	4968.400000	49442.723191	20.000000
C:\Users\cware\Desktop\Steller20November\TagTesting20Nov2013\M9.DSG	11-1-2013	15:36:58	49685.000000	4968.500000	49444.883262	20.000000
C:\Users\cware\Desktop\Steller20November\TagTesting20Nov2013\M9.DSG	11-1-2013	15:36:58	49686.000000	4968.600000	49448.319339	20.000000
C:\Users\cware\Desktop\Steller20November\TagTesting20Nov2013\M9.DSG	11-1-2013	15:36:58	49687.000000	4968.700000	49452.725019	20.000000
C:\Users\cware\Desktop\Steller20November\TagTesting20Nov2013\M9.DSG	11-1-2013	15:36:58	49688.000000	4968.800000	49460.814497	20.000000
C:\Users\cware\Desktop\Steller20November\TagTesting20Nov2013\M9.DSG	11-1-2013	15:36:58	49689.000000	4968.900000	49462.880884	20.000000
C:\Users\cware\Desktop\Steller20November\TagTesting20Nov2013\M9.DSG	11-1-2013	15:36:58	49690.000000	4969.000000	49460.792617	20.000000
C:\Users\cware\Desktop\Steller20November\TagTesting20Nov2013\M9.DSG	11-1-2013	15:36:58	49691.000000	4969.100000	49453.976431	20.000000
C:\Users\cware\Desktop\Steller20November\TagTesting20Nov2013\M9.DSG	11-1-2013	15:36:58	49692.000000	4969.200000	49443.397068	20.000000
C:\Users\cware\Desktop\Steller20November\TagTesting20Nov2013\M9.DSG	11-1-2013	15:36:58	49693.000000	4969.300000	49457.460878	20.000000
C:\Users\cware\Desktop\Steller20November\TagTesting20Nov2013\M9.DSG	11-1-2013	15:36:58	49694.000000	4969.400000	49461.985044	20.000000
C:\Users\cware\Desktop\Steller20November\TagTesting20Nov2013\M9.DSG	11-1-2013	15:36:58	49695.000000	4969.500000	49471.121526	20.000000
C:\Users\cware\Desktop\Steller20November\TagTesting20Nov2013\M9.DSG	11-1-2013	15:36:58	49696.000000	4969.600000	49463.257931	20.000000
C:\Users\cware\Desktop\Steller20November\TagTesting20Nov2013\M9.DSG	11-1-2013	15:36:58	49697.000000	4969.700000	49460.449396	20.000000
C:\Users\cware\Desktop\Steller20November\TagTesting20Nov2013\M9.DSG	11-1-2013	15:36:58	49698.000000	4969.800000	49465.055323	20.000000
C:\Users\cware\Desktop\Steller20November\TagTesting20Nov2013\M9.DSG	11-1-2013	15:36:58	49699.000000	4969.900000	49476.653615	20.000000
C:\Users\cware\Desktop\Steller20November\TagTesting20Nov2013\M9.DSG	11-1-2013	15:36:58	49700.000000	4970.000000	49472.671220	20.000000
C:\Users\cware\Desktop\Steller20November\TagTesting20Nov2013\M9.DSG	11-1-2013	15:36:58	49701.000000	4970.100000	49448.750898	20.000000
C:\Users\cware\Desktop\Steller20November\TagTesting20Nov2013\M9.DSG	11-1-2013	15:36:58	49702.000000	4970.200000	49426.340797	20.000000
C:\Users\cware\Desktop\Steller20November\TagTesting20Nov2013\M9.DSG	11-1-2013	15:36:58	49703.000000	4970.300000	49392.325745	20.000000
C:\Users\cware\Desktop\Steller20November\TagTesting20Nov2013\M9.DSG	11-1-2013	15:36:58	49704.000000	4970.400000	49366.019969	20.000000
C:\Users\cware\Desktop\Steller20November\TagTesting20Nov2013\M9.DSG	11-1-2013	15:36:58	49705.000000	4970.500000	49348.947971	20.000000
C:\Users\cware\Desktop\Steller20November\TagTesting20Nov2013\M9.DSG	11-1-2013	15:36:58	49706.000000	4970.600000	49325.353031	20.000000
C:\Users\cware\Desktop\Steller20November\TagTesting20Nov2013\M9.DSG	11-1-2013	15:36:58	49707.000000	4970.700000	49287.623710	20.000000
C:\Users\cware\Desktop\Steller20November\TagTesting20Nov2013\M9.DSG	11-1-2013	15:36:58	49708.000000	4970.800000	49272.665403	20.000000
C:\Users\cware\Desktop\Steller20November\TagTesting20Nov2013\M9.DSG	11-1-2013	15:36:58	49709.000000	4970.900000	49256.314667	20.000000
C:\Users\cware\Desktop\Steller20November\TagTesting20Nov2013\M9.DSG	11-1-2013	15:36:58	49710.000000	4971.000000	49254.280683	20.000000
C:\Users\cware\Desktop\Steller20November\TagTesting20Nov2013\M9.DSG	11-1-2013	15:36:58	49711.000000	4971.100000	49249.932198	20.000000
C:\Users\cware\Desktop\Steller20November\TagTesting20Nov2013\M9.DSG	11-1-2013	15:36:58	49712.000000	4971.200000	49274.976541	20.000000
C:\Users\cware\Desktop\Steller20November\TagTesting20Nov2013\M9.DSG	11-1-2013	15:36:58	49713.000000	4971.300000	49312.614273	20.000000
C:\Users\cware\Desktop\Steller20November\TagTesting20Nov2013\M9.DSG	11-1-2013	15:36:58	49714.000000	4971.400000	49330.711457	20.000000
C:\Users\cware\Desktop\Steller20November\TagTesting20Nov2013\M9.DSG	11-1-2013	15:36:58	49715.000000	4971.500000	49327.050429	20.000000
C:\Users\cware\Desktop\Steller20November\TagTesting20Nov2013\M9.DSG	11-1-2013	15:36:58	49716.000000	4971.600000	49308.702279	20.000000
C:\Users\cware\Desktop\Steller20November\TagTesting20Nov2013\M9.DSG	11-1-2013	15:36:58	49717.000000	4971.700000	49298.266315	20.000000
C:\Users\cware\Desktop\Steller20November\TagTesting20Nov2013\M9.DSG	11-1-2013	15:36:58	49718.000000	4971.800000	49343.086134	20.000000
C:\Users\cware\Desktop\Steller20November\TagTesting20Nov2013\M9.DSG	11-1-2013	15:36:58	49719.000000	4971.900000	49391.121876	20.000000
C:\Users\cware\Desktop\Steller20November\TagTesting20Nov2013\M9.DSG	11-1-2013	15:36:58	49720.000000	4972.000000	49418.048574	20.000000
C:\Users\cware\Desktop\Steller20November\TagTesting20Nov2013\M9.DSG	11-1-2013	15:36:58	49721.000000	4972.100000	49431.286474	20.000000
C:\Users\cware\Desktop\Steller20November\TagTesting20Nov2013\M9.DSG	11-1-2013	15:36:58	49722.000000	4972.200000	49444.825018	20.000000
C:\Users\cware\Desktop\Steller20November\TagTesting20Nov2013\M9.DSG	11-1-2013	15:36:58	49723.000000	4972.300000	49448.208484	20.000000
C:\Users\cware\Desktop\Steller20November\TagTesting20Nov2013\M9.DSG	11-1-2013	15:36:58	49724.000000	4972.400000	49445.745689	20.000000
C:\Users\cware\Desktop\Steller20November\TagTesting20Nov2013\M9.DSG	11-1-2013	15:36:58	49725.000000	4972.500000	49447.486798	20.000000
C:\Users\cware\Desktop\Steller20November\TagTesting20Nov2013\M9.DSG	11-1-2013	15:36:58	49726.000000	4972.600000	49450.274554	20.000000
C:\Users\cware\Desktop\Steller20November\TagTesting20Nov2013\M9.DSG	11-1-2013	15:36:58	49727.000000	4972.700000	49454.183192	20.000000
C:\Users\cware\Desktop\Steller20November\TagTesting20Nov2013\M9.DSG	11-1-2013	15:36:58	49728.000000	4972.800000	49450.749368	20.000000
C:\Users\cware\Desktop\Steller20November\TagTesting20Nov2013\M9.DSG	11-1-2013	15:36:58	49729.000000	4972.900000	49448.013510	20.000000
C:\Users\cware\Desktop\Steller20November\TagTesting20Nov2013\M9.DSG	11-1-2013	15:36:58	49730.000000	4973.000000	49439.672925	20.000000
C:\Users\cware\Desktop\Steller20November\TagTesting20Nov2013\M9.DSG	11-1-2013	15:36:58	49731.000000	4973.100000	49446.342339	20.000000
C:\Users\cware\Desktop\Steller20November\TagTesting20Nov2013\M9.DSG	11-1-2013	15:36:58	49732.000000	4973.200000	49429.451501	20.000000
C:\Users\cware\Desktop\Steller20November\TagTesting20Nov2013\M9.DSG	11-1-2013	15:36:58	49733.000000	4973.300000	49304.297482	20.000000
C:\Users\cware\Desktop\Steller20November\TagTesting20Nov2013\M9.DSG	11-1-2013	15:36:58	49734.000000	4973.400000	49308.341096	20.000000
C:\Users\cware\Desktop\Steller20November\TagTesting20Nov2013\M9.DSG	11-1-2013	15:36:58	49735.000000	4973.500000	49386.453078	20.000000
C:\Users\cware\Desktop\Steller20November\TagTesting20Nov2013\M9.DSG	11-1-2013	15:36:58	49736.000000	4973.600000	49416.522922	20.000000
C:\Users\cware\Desktop\Steller20November\TagTesting20Nov2013\M9.DSG	11-1-2013	15:36:58	49737.000000	4973.700000	49434.944602	20.000000
C:\Users\cware\Desktop\Steller20November\TagTesting20Nov2013\M9.DSG	11-1-2013	15:36:58	49738.000000	4973.800000	49444.581776	20.000000
C:\Users\cware\Desktop\Steller20November\TagTesting20Nov2013\M9.DSG	11-1-2013	15:36:58	49739.000000	4973.900000	49450.905902	20.000000
C:\Users\cware\Desktop\Steller20November\TagTesting20Nov2013\M9.DSG	11-1-2013	15:36:58	49740.000000	4974.000000	49450.980549	20.000000
C:\Users\cware\Desktop\Steller20November\TagTesting20Nov2013\M9.DSG	11-1-2013	15:36:58	49741.000000	4974.100000	49448.961396	20.000000
C:\Users\cware\Desktop\Steller20November\TagTesting20Nov2013\M9.DSG	11-1-2013	15:36:58	49742.000000	4974.200000	49440.694392	20.000000
C:\Users\cware\Desktop\Steller20November\TagTesting20Nov2013\M9.DSG	11-1-2013	15:36:58	49743.000000	4974.300000	49421.550136	20.000000
C:\Users\cware\Desktop\Steller20November\TagTesting20Nov2013\M9.DSG	11-1-2013	15:36:58	49744.000000	4974.400000	49404.548054	20.000000
C:\Users\cware\Desktop\Steller20November\TagTesting20Nov2013\M9.DSG	11-1-2013	15:36:58	49745.000000	4974.500000	49366.136769	20.000000
C:\Users\cware\Desktop\Steller20November\TagTesting20Nov2013\M9.DSG	11-1-2013	15:36:58	49746.000000	4974.600000	49321.281499	20.000000
C:\Users\cware\Desktop\Steller20November\TagTesting20Nov2013\M9.DSG	11-1-2013	15:36:58	49747.000000	4974.700000	49368.876201	20.000000
C:\Users\cware\Desktop\Steller20November\TagTesting20Nov2013\M9.DSG	11-1-2013	15:36:58	49748.000000	4974.800000	49381.945763	20.000000
C:\Users\cware\Desktop\Steller20November\TagTesting20Nov2013\M9.DSG	11-1-2013	15:36:58	49749.000000	4974.900000	49387.473391	20.000000
C:\Users\cware\Desktop\Steller20November\TagTesting20Nov2013\M9.DSG	11-1-2013	15:36:58	49750.000000	4975.000000	49402.685602	20.000000
C:\Users\cware\Desktop\Steller20November\TagTesting20Nov2013\M9.DSG	11-1-2013	15:36:58	49751.000000	4975.100000	49429.445114	20.000000
C:\Users\cware\Desktop\Steller20November\TagTesting20Nov2013\M9.DSG	11-1-2013	15:36:58	49752.000000	4975.200000	49437.038613	20.000000
C:\Users\cware\Desktop\Steller20November\TagTesting20Nov2013\M9.DSG	11-1-2013	15:36:58	49753.000000	4975.300000	49447.816979	20.000000
C:\Users\cware\Desktop\Steller20November\TagTesting20Nov2013\M9.DSG	11-1-2013	15:36:58	49754.000000	4975.400000	49449.834263	20.000000
C:\Users\cware\Desktop\Steller20November\TagTesting20Nov2013\M9.DSG	11-1-2013	15:36:58	49755.000000	4975.500000	49445.751908	20.000000
C:\Users\cware\Desktop\Steller20November\TagTesting20Nov2013\M9.DSG	11-1-2013	15:36:58	49756.000000	4975.600000	49438.931602	20.000000
C:\Users\cware\Desktop\Steller20November\TagTesting20Nov2013\M9.DSG	11-1-2013	15:36:58	49757.000000	4975.700000	49438.383667	20.000000
C:\Users\cware\Desktop\Steller20November\TagTesting20Nov2013\M9.DSG	11-1-2013	15:36:58	49758.000000	4975.800000	49433.479186	20.000000
C:\Users\cware\Desktop\Steller20November\TagTesting20Nov2013\M9.DSG	11-1-2013	15:36:58	49759.000000	4975.900000	49422.601283	20.000000
C:\Users\cware\Desktop\Steller20November\TagTesting20Nov2013\M9.DSG	11-1-2013	15:36:58	49760.000000	4976.000000	49406.696177	20.000000
C:\Users\cware\Desktop\Steller20November\TagTesting20Nov2013\M9.DSG	11-1-2013	15:36:58	49761.000000	4976.100000	49453.074137	20.000000
C:\Users\cware\Desktop\Steller20November\TagTesting20Nov2013\M9.DSG	11-1-2013	15:36:58	49762.000000	4976.200000	49450.196982	20.000000
C:\Users\cware\Desktop\Steller20November\TagTesting20Nov2013\M9.DSG	11-1-2013	15:36:58	49763.000000	4976.300000	49454.833212	20.000000
C:\Users\cware\Desktop\Steller20November\TagTesting20Nov2013\M9.DSG	11-1-2013	15:36:58	49764.000000	4976.400000	49314.465600	20.000000
C:\Users\cware\Desktop\Steller20November\TagTesting20Nov2013\M9.DSG	11-1-2013	15:36:58	49765.000000	4976.500000	49425.430607	20.000000
C:\Users\cware\Desktop\Steller20November\TagTesting20Nov2013\M9.DSG	11-1-2013	15:36:58	49766.000000	4976.600000	49437.250622	20.000000
C:\Users\cware\Desktop\Steller20November\TagTesting20Nov2013\M9.DSG	11-1-2013	15:36:58	49767.000000	4976.700000	49439.491279	20.000000
C:\Users\cware\Desktop\Steller20November\TagTesting20Nov2013\M9.DSG	11-1-2013	15:36:58	49768.000000	4976.800000	49449.239078	20.000000
C:\Users\cware\Desktop\Steller20November\TagTesting20Nov2013\M9.DSG	11-1-2013	15:36:58	49769.000000	4976.900000	49460.252091	20.000000
C:\Users\cware\Desktop\Steller20November\TagTesting20Nov2013\M9.DSG	11-1-2013	15:36:58	49770.000000	4977.000000	49446.139986	20.000000
C:\Users\cware\Desktop\Steller20November\TagTesting20Nov2013\M9.DSG	11-1-2013	15:36:58	49771.000000	4977.100000	49438.197945	20.000000
C:\Users\cware\Desktop\Steller20November\TagTesting20Nov2013\M9.DSG	11-1-2013	15:36:58	49772.000000	4977.200000	49457.289877	20.000000
C:\Users\cware\Desktop\Steller20November\TagTesting20Nov2013\M9.DSG	11-1-2013	15:36:58	49773.000000	4977.300000	49449.077621	20.000000
C:\Users\cware\Desktop\Steller20November\TagTesting20Nov2013\M9.DSG	11-1-2013	15:36:58	49774.000000	4977.400000	49452.606833	20.000000
C:\Users\cware\Desktop\Steller20November\TagTesting20Nov2013\M9.DSG	11-1-2013	15:36:58	49775.000000	4977.500000	49461.721327	20.000000
C:\Users\cware\Desktop\Steller20November\TagTesting20Nov2013\M9.DSG	11-1-2013	15:36:58	49776.000000	4977.600000	49453.856963	20.000000
C:\Users\cware\Desktop\Steller20November\TagTesting20Nov2013\M9.DSG	11-1-2013	15:36:58	49777.000000	4977.700000	49468.964764	20.000000
C:\Users\cware\Desktop\Steller20November\TagTesting20Nov2013\M9.DSG	11-1-2013	15:36:58	49778.000000	4977.800000	49460.923930	20.000000
C:\Users\cware\Desktop\Steller20November\TagTesting20Nov2013\M9.DSG	11-1-2013	15:36:58	49779.000000	4977.900000	49441.907261	20.000000
C:\Users\cware\Desktop\Steller20November\TagTesting20Nov2013\M9.DSG	11-1-2013	15:36:58	49780.000000	4978.000000	49454.750606	20.000000
C:\Users\cware\Desktop\Steller20November\TagTesting20Nov2013\M9.DSG	11-1-2013	15:36:58	49781.000000	4978.100000	49464.509677	20.000000
C:\Users\cware\Desktop\Steller20November\TagTesting20Nov2013\M9.DSG	11-1-2013	15:36:58	49782.000000	4978.200000	49451.590348	20.000000
C:\Users\cware\Desktop\Steller20November\TagTesting20Nov2013\M9.DSG	11-1-2013	15:36:58	49783.000000	4978.300000	49417.859180	20.000000
C:\Users\cware\Desktop\Steller20November\TagTesting20Nov2013\M9.DSG	11-1-2013	15:36:58	49784.000000	4978.400000	49455.897690	20.000000
C:\Users\cware\Desktop\Steller20November\TagTesting20Nov2013\M9.DSG	11-1-2013	15:36:58	49785.000000	4978.500000	49461.858337	20.000000
C:\Users\cware\Desktop\Steller20November\TagTesting20Nov2013\M9.DSG	11-1-2013	15:36:58	49786.000000	4978.600000	49437.772951	20.000000
C:\Users\cware\Desktop\Steller20November\TagTesting20Nov2013\M9.DSG	11-1-2013	15:36:58	49787.000000	4978.700000	49457.658878	20.000000
C:\Users\cware\Desktop\Steller20November\TagTesting20Nov2013\M9.DSG	11-1-2013	15:36:58	49788.000000	4978.800000	49434.741084	20.000000
C:\Users\cware\Desktop\Steller20November\TagTesting20Nov2013\M9.DSG	11-1-2013	15:36:58	49789.000000	4978.900000	49456.016217	20.000000
C:\Users\cware\Desktop\Steller20November\TagTesting20Nov2013\M9.DSG	11-1-2013	15:36:58	49790.000000	4979.000000	49444.919001	20.000000
C:\Users\cware\Desktop\Steller20November\TagTesting20Nov2013\M9.DSG	11-1-2013	15:36:58	49791.000000	4979.100000	49437.079420	20.000000
C:\Users\cware\Desktop\Steller20November\TagTesting20Nov2013\M9.DSG	11-1-2013	15:36:58	49792.000000	4979.200000	49424.453960	20.000000
C:\Users\cware\Desktop\Steller20November\TagTesting20Nov2013\M9.DSG	11-1-2013	15:36:58	49793.000000	4979.300000	49445.118579	20.000000
C:\Users\cware\Desktop\Steller20November\TagTesting20Nov2013\M9.DSG	11-1-2013	15:36:58	49794.000000	4979.400000	49424.769459	20.000000
C:\Users\cware\Desktop\Steller20November\TagTesting20Nov2013\M9.DSG	11-1-2013	15:36:58	49795.000000	4979.500000	49459.627122	20.000000
C:\Users\cware\Desktop\Steller20November\TagTesting20Nov2013\M9.DSG	11-1-2013	15:36:58	49796.000000	4979.600000	49457.736037	20.000000
C:\Users\cware\Desktop\Steller20November\TagTesting20Nov2013\M9.DSG	11-1-2013	15:36:58	49797.000000	4979.700000	49438.839782	20.000000
C:\Users\cware\Desktop\Steller20November\TagTesting20Nov2013\M9.DSG	11-1-2013	15:36:58	49798.000000	4979.800000	49457.965030	20.000000
C:\Users\cware\Desktop\Steller20November\TagTesting20Nov2013\M9.DSG	11-1-2013	15:36:58	49799.000000	4979.900000	49461.570207	20.000000
C:\Users\cware\Desktop\Steller20November\TagTesting20Nov2013\M9.DSG	11-1-2013	15:36:58	49800.000000	4980.000000	49448.357087	20.000000
C:\Users\cware\Desktop\Steller20November\TagTesting20Nov2013\M9.DSG	11-1-2013	15:36:58	49801.000000	4980.100000	49462.320224	20.000000
C:\Users\cware\Desktop\Steller20November\TagTesting20Nov2013\M9.DSG	11-1-2013	15:36:58	49802.000000	4980.200000	49464.411445	20.000000
C:\Users\cware\Desktop\Steller20November\TagTesting20Nov2013\M9.DSG	11-1-2013	15:36:58	49803.000000	4980.300000	49453.516306	20.000000
C:\Users\cware\Desktop\Steller20November\TagTesting20Nov2013\M9.DSG	11-1-2013	15:36:58	49804.000000	4980.400000	49651.599964	20.000000
C:\Users\cware\Desktop\Steller20November\TagTesting20Nov2013\M9.DSG	11-1-2013	15:36:58	49805.000000	4980.500000	49492.454334	20.000000
C:\Users\cware\Desktop\Steller20November\TagTesting20Nov2013\M9.DSG	11-1-2013	15:36:58	49806.000000	4980.600000	49477.097010	20.000000
C:\Users\cware\Desktop\Steller20November\TagTesting20Nov2013\M9.DSG	11-1-2013	15:36:58	49807.000000	4980.700000	49489.866470	20.000000
C:\Users\cware\Desktop\Steller20November\TagTesting20Nov2013\M9.DSG	11-1-2013	15:36:58	49808.000000	4980.800000	49464.376347	20.000000
C:\Users\cware\Desktop\Steller20November\TagTesting20Nov2013\M9.DSG	11-1-2013	15:36:58	49809.000000	4980.900000	49403.304006	20.000000
C:\Users\cware\Desktop\Steller20November\TagTesting20Nov2013\M9.DSG	11-1-2013	15:36:58	49810.000000	4981.000000	49465.504653	20.000000
C:\Users\cware\Desktop\Steller20November\TagTesting20Nov2013\M9.DSG	11-1-2013	15:36:58	49811.000000	4981.100000	49472.921294	20.000000
C:\Users\cware\Desktop\Steller20November\TagTesting20Nov2013\M9.DSG	11-1-2013	15:36:58	49812.000000	4981.200000	49465.258636	20.000000
C:\Users\cware\Desktop\Steller20November\TagTesting20Nov2013\M9.DSG	11-1-2013	15:36:58	49813.000000	4981.300000	49461.473211	20.000000
C:\Users\cware\Desktop\Steller20November\TagTesting20Nov2013\M9.DSG	11-1-2013	15:36:58	49814.000000	4981.400000	49497.392151	20.000000
C:\Users\cware\Desktop\Steller20November\TagTesting20Nov2013\M9.DSG	11-1-2013	15:36:58	49815.000000	4981.500000	49464.453874	20.000000
C:\Users\cware\Desktop\Steller20November\TagTesting20Nov2013\M9.DSG	11-1-2013	15:36:58	49816.000000	4981.600000	49473.121559	20.000000
C:\Users\cware\Desktop\Steller20November\TagTesting20Nov2013\M9.DSG	11-1-2013	15:36:58	49817.000000	4981.700000	49476.877711	20.000000
C:\Users\cware\Desktop\Steller20November\TagTesting20Nov2013\M9.DSG	11-1-2013	15:36:58	49818.000000	4981.800000	49457.351217	20.000000
C:\Users\cware\Desktop\Steller20November\TagTesting20Nov2013\M9.DSG	11-1-2013	15:36:58	49819.000000	4981.900000	49453.237974	20.000000
C:\Users\cware\Desktop\Steller20November\TagTesting20Nov2013\M9.DSG	11-1-2013	15:36:58	49820.000000	4982.000000	49495.771909	20.000000
C:\Users\cware\Desktop\Steller20November\TagTesting20Nov2013\M9.DSG	11-1-2013	15:36:58	49821.000000	4982.100000	49464.908540	20.000000
C:\Users\cware\Desktop\Steller20November\TagTesting20Nov2013\M9.DSG	11-1-2013	15:36:58	49822.000000	4982.200000	49467.273088	20.000000
C:\Users\cware\Desktop\Steller20November\TagTesting20Nov2013\M9.DSG	11-1-2013	15:36:58	49823.000000	4982.300000	49464.652238	20.000000
C:\Users\cware\Desktop\Steller20November\TagTesting20Nov2013\M9.DSG	11-1-2013	15:36:58	49824.000000	4982.400000	49489.020524	20.000000
C:\Users\cware\Desktop\Steller20November\TagTesting20Nov2013\M9.DSG	11-1-2013	15:36:58	49825.000000	4982.500000	49464.053089	20.000000
C:\Users\cware\Desktop\Steller20November\TagTesting20Nov2013\M9.DSG	11-1-2013	15:36:58	49826.000000	4982.600000	49463.839780	20.000000
C:\Users\cware\Desktop\Steller20November\TagTesting20Nov2013\M9.DSG	11-1-2013	15:36:58	49827.000000	4982.700000	49474.186196	20.000000
C:\Users\cware\Desktop\Steller20November\TagTesting20Nov2013\M9.DSG	11-1-2013	15:36:58	49828.000000	4982.800000	49466.689820	20.000000
C:\Users\cware\Desktop\Steller20November\TagTesting20Nov2013\M9.DSG	11-1-2013	15:36:58	49829.000000	4982.900000	49476.975605	20.000000
C:\Users\cware\Desktop\Steller20November\TagTesting20Nov2013\M9.DSG	11-1-2013	15:36:58	49830.000000	4983.000000	49462.733117	20.000000
C:\Users\cware\Desktop\Steller20November\TagTesting20Nov2013\M9.DSG	11-1-2013	15:36:58	49831.000000	4983.100000	49466.001908	20.000000
C:\Users\cware\Desktop\Steller20November\TagTesting20Nov2013\M9.DSG	11-1-2013	15:36:58	49832.000000	4983.200000	49467.395352	20.000000
C:\Users\cware\Desktop\Steller20November\TagTesting20Nov2013\M9.DSG	11-1-2013	15:36:58	49833.000000	4983.300000	49490.795023	20.000000
C:\Users\cware\Desktop\Steller20November\TagTesting20Nov2013\M9.DSG	11-1-2013	15:36:58	49834.000000	4983.400000	49476.322994	20.000000
C:\Users\cware\Desktop\Steller20November\TagTesting20Nov2013\M9.DSG	11-1-2013	15:36:58	49835.000000	4983.500000	49498.754344	20.000000
C:\Users\cware\Desktop\Steller20November\TagTesting20Nov2013\M9.DSG	11-1-2013	15:36:58	49836.000000	4983.600000	49465.552656	20.000000
C:\Users\cware\Desktop\Steller20November\TagTesting20Nov2013\M9.DSG	11-1-2013	15:36:58	49837.000000	4983.700000	49474.901149	20.000000
C:\Users\cware\Desktop\Steller20November\TagTesting20Nov2013\M9.DSG	11-1-2013	15:36:58	49838.000000	4983.800000	49463.484336	20.000000
C:\Users\cware\Desktop\Steller20November\TagTesting20Nov2013\M9.DSG	11-1-2013	15:36:58	49839.000000	4983.900000	49560.303857	20.000000
C:\Users\cware\Desktop\Steller20November\TagTesting20Nov2013\M9.DSG	11-1-2013	15:36:58	49840.000000	4984.000000	49467.783010	20.000000
C:\Users\cware\Desktop\Steller20November\TagTesting20Nov2013\M9.DSG	11-1-2013	15:36:58	49841.000000	4984.100000	49521.100471	20.000000
C:\Users\cware\Desktop\Steller20November\TagTesting20Nov2013\M9.DSG	11-1-2013	15:36:58	49842.000000	4984.200000	49476.972589	20.000000
C:\Users\cware\Desktop\Steller20November\TagTesting20Nov2013\M9.DSG	11-1-2013	15:36:58	49843.000000	4984.300000	49497.522419	20.000000
C:\Users\cware\Desktop\Steller20November\TagTesting20Nov2013\M9.DSG	11-1-2013	15:36:58	49844.000000	4984.400000	49470.524315	20.000000
C:\Users\cware\Desktop\Steller20November\TagTesting20Nov2013\M9.DSG	11-1-2013	15:36:58	49845.000000	4984.500000	49502.964258	20.000000
C:\Users\cware\Desktop\Steller20November\TagTesting20Nov2013\M9.DSG	11-1-2013	15:36:58	49846.000000	4984.600000	49480.225029	20.000000
C:\Users\cware\Desktop\Steller20November\TagTesting20Nov2013\M9.DSG	11-1-2013	15:36:58	49847.000000	4984.700000	49480.382168	20.000000
C:\Users\cware\Desktop\Steller20November\TagTesting20Nov2013\M9.DSG	11-1-2013	15:36:58	49848.000000	4984.800000	49515.445113	20.000000
C:\Users\cware\Desktop\Steller20November\TagTesting20Nov2013\M9.DSG	11-1-2013	15:36:58	49849.000000	4984.900000	49475.675972	20.000000
C:\Users\cware\Desktop\Steller20November\TagTesting20Nov2013\M9.DSG	11-1-2013	15:36:58	49850.000000	4985.000000	49478.989041	20.000000
C:\Users\cware\Desktop\Steller20November\TagTesting20Nov2013\M9.DSG	11-1-2013	15:36:58	49851.000000	4985.100000	49469.355168	20.000000
C:\Users\cware\Desktop\Steller20November\TagTesting20Nov2013\M9.DSG	11-1-2013	15:36:58	49852.000000	4985.200000	49474.498208	20.000000
C:\Users\cware\Desktop\Steller20November\TagTesting20Nov2013\M9.DSG	11-1-2013	15:36:58	49853.000000	4985.300000	49477.354873	20.000000
C:\Users\cware\Desktop\Steller20November\TagTesting20Nov2013\M9.DSG	11-1-2013	15:36:58	49854.000000	4985.400000	49475.428285	20.000000
C:\Users\cware\Desktop\Steller20November\TagTesting20Nov2013\M9.DSG	11-1-2013	15:36:58	49855.000000	4985.500000	49487.778151	20.000000
C:\Users\cware\Desktop\Steller20November\TagTesting20Nov2013\M9.DSG	11-1-2013	15:36:58	49856.000000	4985.600000	49465.425525	20.000000
C:\Users\cware\Desktop\Steller20November\TagTesting20Nov2013\M9.DSG	11-1-2013	15:36:58	49857.000000	4985.700000	49473.084858	20.000000
C:\Users\cware\Desktop\Steller20November\TagTesting20Nov2013\M9.DSG	11-1-2013	15:36:58	49858.000000	4985.800000	49467.762531	20.000000
C:\Users\cware\Desktop\Steller20November\TagTesting20Nov2013\M9.DSG	11-1-2013	15:36:58	49859.000000	4985.900000	49472.764378	20.000000
C:\Users\cware\Desktop\Steller20November\TagTesting20Nov2013\M9.DSG	11-1-2013	15:36:58	49860.000000	4986.000000	49504.070100	20.000000
C:\Users\cware\Desktop\Steller20November\TagTesting20Nov2013\M9.DSG	11-1-2013	15:36:58	49861.000000	4986.100000	49518.552646	20.000000
C:\Users\cware\Desktop\Steller20November\TagTesting20Nov2013\M9.DSG	11-1-2013	15:36:58	49862.000000	4986.200000	49478.263254	20.000000
C:\Users\cware\Desktop\Steller20November\TagTesting20Nov2013\M9.DSG	11-1-2013	15:36:58	49863.000000	4986.300000	49480.078703	20.000000
C:\Users\cware\Desktop\Steller20November\TagTesting20Nov2013\M9.DSG	11-1-2013	15:36:58	49864.000000	4986.400000	49483.965376	20.000000
C:\Users\cware\Desktop\Steller20November\TagTesting20Nov2013\M9.DSG	11-1-2013	15:36:58	49865.000000	4986.500000	49526.976037	20.000000
C:\Users\cware\Desktop\Steller20November\TagTesting20Nov2013\M9.DSG	11-1-2013	15:36:58	49866.000000	4986.600000	49508.209097	20.000000
C:\Users\cware\Desktop\Steller20November\TagTesting20Nov2013\M9.DSG	11-1-2013	15:36:58	49867.000000	4986.700000	49487.054514	20.000000
C:\Users\cware\Desktop\Steller20November\TagTesting20Nov2013\M9.DSG	11-1-2013	15:36:58	49868.000000	4986.800000	49496.907584	20.000000
C:\Users\cware\Desktop\Steller20November\TagTesting20Nov2013\M9.DSG	11-1-2013	15:36:58	49869.000000	4986.900000	49495.044428	20.000000
C:\Users\cware\Desktop\Steller20November\TagTesting20Nov2013\M9.DSG	11-1-2013	15:36:58	49870.000000	4987.000000	49503.556632	20.000000
C:\Users\cware\Desktop\Steller20November\TagTesting20Nov2013\M9.DSG	11-1-2013	15:36:58	49871.000000	4987.100000	49503.408315	20.000000
C:\Users\cware\Desktop\Steller20November\TagTesting20Nov2013\M9.DSG	11-1-2013	15:36:58	49872.000000	4987.200000	49507.190064	20.000000
C:\Users\cware\Desktop\Steller20November\TagTesting20Nov2013\M9.DSG	11-1-2013	15:36:58	49873.000000	4987.300000	49517.592910	20.000000
C:\Users\cware\Desktop\Steller20November\TagTesting20Nov2013\M9.DSG	11-1-2013	15:36:58	49874.000000	4987.400000	49536.360185	20.000000
C:\Users\cware\Desktop\Steller20November\TagTesting20Nov2013\M9.DSG	11-1-2013	15:36:58	49875.000000	4987.500000	49528.894059	20.000000
C:\Users\cware\Desktop\Steller20November\TagTesting20Nov2013\M9.DSG	11-1-2013	15:36:58	49876.000000	4987.600000	49547.705458	20.000000
C:\Users\cware\Desktop\Steller20November\TagTesting20Nov2013\M9.DSG	11-1-2013	15:36:58	49877.000000	4987.700000	49516.624420	20.000000
C:\Users\cware\Desktop\Steller20November\TagTesting20Nov2013\M9.DSG	11-1-2013	15:36:58	49878.000000	4987.800000	49511.447191	20.000000
C:\Users\cware\Desktop\Steller20November\TagTesting20Nov2013\M9.DSG	11-1-2013	15:36:58	49879.000000	4987.900000	49493.898640	20.000000
C:\Users\cware\Desktop\Steller20November\TagTesting20Nov2013\M9.DSG	11-1-2013	15:36:58	49880.000000	4988.000000	49484.415228	20.000000
C:\Users\cware\Desktop\Steller20November\TagTesting20Nov2013\M9.DSG	11-1-2013	15:36:58	49881.000000	4988.100000	49475.277221	20.000000
C:\Users\cware\Desktop\Steller20November\TagTesting20Nov2013\M9.DSG	11-1-2013	15:36:58	49882.000000	4988.200000	49469.525813	20.000000
C:\Users\cware\Desktop\Steller20November\TagTesting20Nov2013\M9.DSG	11-1-2013	15:36:58	49883.000000	4988.300000	49460.365806	20.000000
C:\Users\cware\Desktop\Steller20November\TagTesting20Nov2013\M9.DSG	11-1-2013	15:36:58	49884.000000	4988.400000	49457.054417	20.000000
C:\Users\cware\Desktop\Steller20November\TagTesting20Nov2013\M9.DSG	11-1-2013	15:36:58	49885.000000	4988.500000	49463.850435	20.000000
C:\Users\cware\Desktop\Steller20November\TagTesting20Nov2013\M9.DSG	11-1-2013	15:36:58	49886.000000	4988.600000	49455.776311	20.000000
C:\Users\cware\Desktop\Steller20November\TagTesting20Nov2013\M9.DSG	11-1-2013	15:36:58	49887.000000	4988.700000	49468.706020	20.000000
C:\Users\cware\Desktop\Steller20November\TagTesting20Nov2013\M9.DSG	11-1-2013	15:36:58	49888.000000	4988.800000	49456.459536	20.000000
C:\Users\cware\Desktop\Steller20November\TagTesting20Nov2013\M9.DSG	11-1-2013	15:36:58	49889.000000	4988.900000	49460.864489	20.000000
C:\Users\cware\Desktop\Steller20November\TagTesting20Nov2013\M9.DSG	11-1-2013	15:36:58	49890.000000	4989.000000	49460.939487	20.000000
C:\Users\cware\Desktop\Steller20November\TagTesting20Nov2013\M9.DSG	11-1-2013	15:36:58	49891.000000	4989.100000	49459.196941	20.000000
C:\Users\cware\Desktop\Steller20November\TagTesting20Nov2013\M9.DSG	11-1-2013	15:36:58	49892.000000	4989.200000	49458.325414	20.000000
C:\Users\cware\Desktop\Steller20November\TagTesting20Nov2013\M9.DSG	11-1-2013	15:36:58	49893.000000	4989.300000	49457.976857	20.000000
C:\Users\cware\Desktop\Steller20November\TagTesting20Nov2013\M9.DSG	11-1-2013	15:36:58	49894.000000	4989.400000	49460.664407	20.000000
C:\Users\cware\Desktop\Steller20November\TagTesting20Nov2013\M9.DSG	11-1-2013	15:36:58	49895.000000	4989.500000	49459.519534	20.000000
C:\Users\cware\Desktop\Steller20November\TagTesting20Nov2013\M9.DSG	11-1-2013	15:36:58	49896.000000	4989.600000	49460.838999	20.000000
C:\Users\cware\Desktop\Steller20November\TagTesting20Nov2013\M9.DSG	11-1-2013	15:36:58	49897.000000	4989.700000	49458.324030	20.000000
C:\Users\cware\Desktop\Steller20November\TagTesting20Nov2013\M9.DSG	11-1-2013	15:36:58	49898.000000	4989.800000	49460.912770	20.000000
C:\Users\cware\Desktop\Steller20November\TagTesting20Nov2013\M9.DSG	11-1-2013	15:36:58	49899.000000	4989.900000	49457.178377	20.000000
C:\Users\cware\Desktop\Steller20November\TagTesting20Nov2013\M9.DSG	11-1-2013	15:36:58	49900.000000	4990.000000	49457.178442	20.000000
C:\Users\cware\Desktop\Steller20November\TagTesting20Nov2013\M9.DSG	11-1-2013	15:36:58	49901.000000	4990.100000	49455.310690	20.000000
C:\Users\cware\Desktop\Steller20November\TagTesting20Nov2013\M9.DSG	11-1-2013	15:36:58	49902.000000	4990.200000	49457.501292	20.000000
C:\Users\cware\Desktop\Steller20November\TagTesting20Nov2013\M9.DSG	11-1-2013	15:36:58	49903.000000	4990.300000	49458.073589	20.000000
C:\Users\cware\Desktop\Steller20November\TagTesting20Nov2013\M9.DSG	11-1-2013	15:36:58	49904.000000	4990.400000	49458.422011	20.000000
C:\Users\cware\Desktop\Steller20November\TagTesting20Nov2013\M9.DSG	11-1-2013	15:36:58	49905.000000	4990.500000	49457.276861	20.000000
C:\Users\cware\Desktop\Steller20November\TagTesting20Nov2013\M9.DSG	11-1-2013	15:36:58	49906.000000	4990.600000	49460.786394	20.000000
C:\Users\cware\Desktop\Steller20November\TagTesting20Nov2013\M9.DSG	11-1-2013	15:36:58	49907.000000	4990.700000	49465.739347	20.000000
C:\Users\cware\Desktop\Steller20November\TagTesting20Nov2013\M9.DSG	11-1-2013	15:36:58	49908.000000	4990.800000	49464.594115	20.000000
C:\Users\cware\Desktop\Steller20November\TagTesting20Nov2013\M9.DSG	11-1-2013	15:36:58	49909.000000	4990.900000	49465.688715	20.000000
C:\Users\cware\Desktop\Steller20November\TagTesting20Nov2013\M9.DSG	11-1-2013	15:36:58	49910.000000	4991.000000	49467.256799	20.000000
C:\Users\cware\Desktop\Steller20November\TagTesting20Nov2013\M9.DSG	11-1-2013	15:36:58	49911.000000	4991.100000	49471.960565	20.000000
C:\Users\cware\Desktop\Steller20November\TagTesting20Nov2013\M9.DSG	11-1-2013	15:36:58	49912.000000	4991.200000	49473.827488	20.000000
C:\Users\cware\Desktop\Steller20November\TagTesting20Nov2013\M9.DSG	11-1-2013	15:36:58	49913.000000	4991.300000	49474.349556	20.000000
C:\Users\cware\Desktop\Steller20November\TagTesting20Nov2013\M9.DSG	11-1-2013	15:36:58	49914.000000	4991.400000	49471.487141	20.000000
C:\Users\cware\Desktop\Steller20November\TagTesting20Nov2013\M9.DSG	11-1-2013	15:36:58	49915.000000	4991.500000	49471.163216	20.000000
C:\Users\cware\Desktop\Steller20November\TagTesting20Nov2013\M9.DSG	11-1-2013	15:36:58	49916.000000	4991.600000	49471.884755	20.000000
C:\Users\cware\Desktop\Steller20November\TagTesting20Nov2013\M9.DSG	11-1-2013	15:36:58	49917.000000	4991.700000	49471.784484	20.000000
C:\Users\cware\Desktop\Steller20November\TagTesting20Nov2013\M9.DSG	11-1-2013	15:36:58	49918.000000	4991.800000	49470.789036	20.000000
C:\Users\cware\Desktop\Steller20November\TagTesting20Nov2013\M9.DSG	11-1-2013	15:36:58	49919.000000	4991.900000	49471.585135	20.000000
C:\Users\cware\Desktop\Steller20November\TagTesting20Nov2013\M9.DSG	11-1-2013	15:36:58	49920.000000	4992.000000	49471.709542	20.000000
C:\Users\cware\Desktop\Steller20November\TagTesting20Nov2013\M9.DSG	11-1-2013	15:36:58	49921.000000	4992.100000	49470.215376	20.000000
C:\Users\cware\Desktop\Steller20November\TagTesting20Nov2013\M9.DSG	11-1-2013	15:36:58	49922.000000	4992.200000	49465.660267	20.000000
C:\Users\cware\Desktop\Steller20November\TagTesting20Nov2013\M9.DSG	11-1-2013	15:36:58	49923.000000	4992.300000	49469.020054	20.000000
C:\Users\cware\Desktop\Steller20November\TagTesting20Nov2013\M9.DSG	11-1-2013	15:36:58	49924.000000	4992.400000	49466.555696	20.000000
C:\Users\cware\Desktop\Steller20November\TagTesting20Nov2013\M9.DSG	11-1-2013	15:36:58	49925.000000	4992.500000	49464.414712	20.000000
C:\Users\cware\Desktop\Steller20November\TagTesting20Nov2013\M9.DSG	11-1-2013	15:36:58	49926.000000	4992.600000	49462.597349	20.000000
C:\Users\cware\Desktop\Steller20November\TagTesting20Nov2013\M9.DSG	11-1-2013	15:36:58	49927.000000	4992.700000	49468.396994	20.000000
C:\Users\cware\Desktop\Steller20November\TagTesting20Nov2013\M9.DSG	11-1-2013	15:36:58	49928.000000	4992.800000	49466.230759	20.000000
C:\Users\cware\Desktop\Steller20November\TagTesting20Nov2013\M9.DSG	11-1-2013	15:36:58	49929.000000	4992.900000	49463.691871	20.000000
C:\Users\cware\Desktop\Steller20November\TagTesting20Nov2013\M9.DSG	11-1-2013	15:36:58	49930.000000	4993.000000	49466.629028	20.000000
C:\Users\cware\Desktop\Steller20November\TagTesting20Nov2013\M9.DSG	11-1-2013	15:36:58	49931.000000	4993.100000	49468.296541	20.000000
C:\Users\cware\Desktop\Steller20November\TagTesting20Nov2013\M9.DSG	11-1-2013	15:36:58	49932.000000	4993.200000	49471.382458	20.000000
C:\Users\cware\Desktop\Steller20November\TagTesting20Nov2013\M9.DSG	11-1-2013	15:36:58	49933.000000	4993.300000	49472.800897	20.000000
C:\Users\cware\Desktop\Steller20November\TagTesting20Nov2013\M9.DSG	11-1-2013	15:36:58	49934.000000	4993.400000	49473.124679	20.000000
C:\Users\cware\Desktop\Steller20November\TagTesting20Nov2013\M9.DSG	11-1-2013	15:36:58	49935.000000	4993.500000	49472.352634	20.000000
C:\Users\cware\Desktop\Steller20November\TagTesting20Nov2013\M9.DSG	11-1-2013	15:36:58	49936.000000	4993.600000	49471.331986	20.000000
C:\Users\cware\Desktop\Steller20November\TagTesting20Nov2013\M9.DSG	11-1-2013	15:36:58	49937.000000	4993.700000	49471.456185	20.000000
C:\Users\cware\Desktop\Steller20November\TagTesting20Nov2013\M9.DSG	11-1-2013	15:36:58	49938.000000	4993.800000	49472.352117	20.000000
C:\Users\cware\Desktop\Steller20November\TagTesting20Nov2013\M9.DSG	11-1-2013	15:36:58	49939.000000	4993.900000	49468.891912	20.000000
C:\Users\cware\Desktop\Steller20November\TagTesting20Nov2013\M9.DSG	11-1-2013	15:36:58	49940.000000	4994.000000	49466.551822	20.000000
C:\Users\cware\Desktop\Steller20November\TagTesting20Nov2013\M9.DSG	11-1-2013	15:36:58	49941.000000	4994.100000	49464.659947	20.000000
C:\Users\cware\Desktop\Steller20November\TagTesting20Nov2013\M9.DSG	11-1-2013	15:36:58	49942.000000	4994.200000	49456.395840	20.000000
C:\Users\cware\Desktop\Steller20November\TagTesting20Nov2013\M9.DSG	11-1-2013	15:36:58	49943.000000	4994.300000	49454.901193	20.000000
C:\Users\cware\Desktop\Steller20November\TagTesting20Nov2013\M9.DSG	11-1-2013	15:36:58	49944.000000	4994.400000	49455.274107	20.000000
C:\Users\cware\Desktop\Steller20November\TagTesting20Nov2013\M9.DSG	11-1-2013	15:36:58	49945.000000	4994.500000	49452.336816	20.000000
C:\Users\cware\Desktop\Steller20November\TagTesting20Nov2013\M9.DSG	11-1-2013	15:36:58	49946.000000	4994.600000	49454.551878	20.000000
C:\Users\cware\Desktop\Steller20November\TagTesting20Nov2013\M9.DSG	11-1-2013	15:36:58	49947.000000	4994.700000	49455.571753	20.000000
C:\Users\cware\Desktop\Steller20November\TagTesting20Nov2013\M9.DSG	11-1-2013	15:36:58	49948.000000	4994.800000	49453.679666	20.000000
C:\Users\cware\Desktop\Steller20November\TagTesting20Nov2013\M9.DSG	11-1-2013	15:36:58	49949.000000	4994.900000	49453.779152	20.000000
C:\Users\cware\Desktop\Steller20November\TagTesting20Nov2013\M9.DSG	11-1-2013	15:36:58	49950.000000	4995.000000	49454.575277	20.000000
C:\Users\cware\Desktop\Steller20November\TagTesting20Nov2013\M9.DSG	11-1-2013	15:36:58	49951.000000	4995.100000	49455.446071	20.000000
C:\Users\cware\Desktop\Steller20November\TagTesting20Nov2013\M9.DSG	11-1-2013	15:36:58	49952.000000	4995.200000	49453.230658	20.000000
C:\Users\cware\Desktop\Steller20November\TagTesting20Nov2013\M9.DSG	11-1-2013	15:36:58	49953.000000	4995.300000	49453.131141	20.000000
C:\Users\cware\Desktop\Steller20November\TagTesting20Nov2013\M9.DSG	11-1-2013	15:36:58	49954.000000	4995.400000	49456.067738	20.000000
C:\Users\cware\Desktop\Steller20November\TagTesting20Nov2013\M9.DSG	11-1-2013	15:36:58	49955.000000	4995.500000	49454.300007	20.000000
C:\Users\cware\Desktop\Steller20November\TagTesting20Nov2013\M9.DSG	11-1-2013	15:36:58	49956.000000	4995.600000	49455.594315	20.000000
C:\Users\cware\Desktop\Steller20November\TagTesting20Nov2013\M9.DSG	11-1-2013	15:36:58	49957.000000	4995.700000	49456.266081	20.000000
C:\Users\cware\Desktop\Steller20November\TagTesting20Nov2013\M9.DSG	11-1-2013	15:36:58	49958.000000	4995.800000	49454.647847	20.000000
C:\Users\cware\Desktop\Steller20November\TagTesting20Nov2013\M9.DSG	11-1-2013	15:36:58	49959.000000	4995.900000	49458.929064	20.000000
C:\Users\cware\Desktop\Steller20November\TagTesting20Nov2013\M9.DSG	11-1-2013	15:36:58	49960.000000	4996.000000	49454.946027	20.000000
C:\Users\cware\Desktop\Steller20November\TagTesting20Nov2013\M9.DSG	11-1-2013	15:36:58	49961.000000	4996.100000	49456.240518	20.000000
C:\Users\cware\Desktop\Steller20November\TagTesting20Nov2013\M9.DSG	11-1-2013	15:36:58	49962.000000	4996.200000	49454.373383	20.000000
C:\Users\cware\Desktop\Steller20November\TagTesting20Nov2013\M9.DSG	11-1-2013	15:36:58	49963.000000	4996.300000	49453.053927	20.000000
C:\Users\cware\Desktop\Steller20November\TagTesting20Nov2013\M9.DSG	11-1-2013	15:36:58	49964.000000	4996.400000	49454.447652	20.000000
C:\Users\cware\Desktop\Steller20November\TagTesting20Nov2013\M9.DSG	11-1-2013	15:36:58	49965.000000	4996.500000	49454.944891	20.000000
C:\Users\cware\Desktop\Steller20November\TagTesting20Nov2013\M9.DSG	11-1-2013	15:36:58	49966.000000	4996.600000	49455.019156	20.000000
C:\Users\cware\Desktop\Steller20November\TagTesting20Nov2013\M9.DSG	11-1-2013	15:36:58	49967.000000	4996.700000	49454.869697	20.000000
C:\Users\cware\Desktop\Steller20November\TagTesting20Nov2013\M9.DSG	11-1-2013	15:36:58	49968.000000	4996.800000	49455.242810	20.000000
C:\Users\cware\Desktop\Steller20November\TagTesting20Nov2013\M9.DSG	11-1-2013	15:36:58	49969.000000	4996.900000	49456.561529	20.000000
C:\Users\cware\Desktop\Steller20November\TagTesting20Nov2013\M9.DSG	11-1-2013	15:36:58	49970.000000	4997.000000	49454.719566	20.000000
C:\Users\cware\Desktop\Steller20November\TagTesting20Nov2013\M9.DSG	11-1-2013	15:36:58	49971.000000	4997.100000	49454.943303	20.000000
C:\Users\cware\Desktop\Steller20November\TagTesting20Nov2013\M9.DSG	11-1-2013	15:36:58	49972.000000	4997.200000	49454.071859	20.000000
C:\Users\cware\Desktop\Steller20November\TagTesting20Nov2013\M9.DSG	11-1-2013	15:36:58	49973.000000	4997.300000	49454.942661	20.000000
C:\Users\cware\Desktop\Steller20November\TagTesting20Nov2013\M9.DSG	11-1-2013	15:36:58	49974.000000	4997.400000	49454.842694	20.000000
C:\Users\cware\Desktop\Steller20November\TagTesting20Nov2013\M9.DSG	11-1-2013	15:36:58	49975.000000	4997.500000	49453.249438	20.000000
C:\Users\cware\Desktop\Steller20November\TagTesting20Nov2013\M9.DSG	11-1-2013	15:36:58	49976.000000	4997.600000	49456.186321	20.000000
C:\Users\cware\Desktop\Steller20November\TagTesting20Nov2013\M9.DSG	11-1-2013	15:36:58	49977.000000	4997.700000	49456.235873	20.000000
C:\Users\cware\Desktop\Steller20November\TagTesting20Nov2013\M9.DSG	11-1-2013	15:36:58	49978.000000	4997.800000	49454.443337	20.000000
C:\Users\cware\Desktop\Steller20November\TagTesting20Nov2013\M9.DSG	11-1-2013	15:36:58	49979.000000	4997.900000	49453.422590	20.000000
C:\Users\cware\Desktop\Steller20November\TagTesting20Nov2013\M9.DSG	11-1-2013	15:36:58	49980.000000	4998.000000	49455.040269	20.000000
C:\Users\cware\Desktop\Steller20November\TagTesting20Nov2013\M9.DSG	11-1-2013	15:36:58	49981.000000	4998.100000	49453.521547	20.000000
C:\Users\cware\Desktop\Steller20November\TagTesting20Nov2013\M9.DSG	11-1-2013	15:36:58	49982.000000	4998.200000	49455.885552	20.000000
C:\Users\cware\Desktop\Steller20November\TagTesting20Nov2013\M9.DSG	11-1-2013	15:36:58	49983.000000	4998.300000	49452.948773	20.000000
C:\Users\cware\Desktop\Steller20November\TagTesting20Nov2013\M9.DSG	11-1-2013	15:36:58	49984.000000	4998.400000	49456.806556	20.000000
C:\Users\cware\Desktop\Steller20November\TagTesting20Nov2013\M9.DSG	11-1-2013	15:36:58	49985.000000	4998.500000	49454.117521	20.000000
C:\Users\cware\Desktop\Steller20November\TagTesting20Nov2013\M9.DSG	11-1-2013	15:36:58	49986.000000	4998.600000	49454.142082	20.000000
C:\Users\cware\Desktop\Steller20November\TagTesting20Nov2013\M9.DSG	11-1-2013	15:36:58	49987.000000	4998.700000	49453.495277	20.000000
C:\Users\cware\Desktop\Steller20November\TagTesting20Nov2013\M9.DSG	11-1-2013	15:36:58	49988.000000	4998.800000	49452.673277	20.000000
C:\Users\cware\Desktop\Steller20November\TagTesting20Nov2013\M9.DSG	11-1-2013	15:36:58	49989.000000	4998.900000	49454.091524	20.000000
C:\Users\cware\Desktop\Steller20November\TagTesting20Nov2013\M9.DSG	11-1-2013	15:36:58	49990.000000	4999.000000	49453.618461	20.000000
C:\Users\cware\Desktop\Steller20November\TagTesting20Nov2013\M9.DSG	11-1-2013	15:36:58	49991.000000	4999.100000	49452.871563	20.000000
C:\Users\cware\Desktop\Steller20November\TagTesting20Nov2013\M9.DSG	11-1-2013	15:36:58	49992.000000	4999.200000	49454.414877	20.000000
C:\Users\cware\Desktop\Steller20November\TagTesting20Nov2013\M9.DSG	11-1-2013	15:36:58	49993.000000	4999.300000	49455.161163	20.000000
C:\Users\cware\Desktop\Steller20November\TagTesting20Nov2013\M9.DSG	11-1-2013	15:36:58	49994.000000	4999.400000	49455.832777	20.000000
C:\Users\cware\Desktop\Steller20November\TagTesting20Nov2013\M9.DSG	11-1-2013	15:36:58	49995.000000	4999.500000	49456.006866	20.000000
C:\Users\cware\Desktop\Steller20November\TagTesting20Nov2013\M9.DSG	11-1-2013	15:36:58	49996.000000	4999.600000	49455.433980	20.000000
C:\Users\cware\Desktop\Steller20November\TagTesting20Nov2013\M9.DSG	11-1-2013	15:36:58	49997.000000	4999.700000	49453.368003	20.000000
C:\Users\cware\Desktop\Steller20November\TagTesting20Nov2013\M9.DSG	11-1-2013	15:36:58	49998.000000	4999.800000	49455.109955	20.000000
C:\Users\cware\Desktop\Steller20November\TagTesting20Nov2013\M9.DSG	11-1-2013	15:36:58	49999.000000	4999.900000	49455.109751	20.000000
C:\Users\cware\Desktop\Steller20November\TagTesting20Nov2013\M9.DSG	11-1-2013	15:36:58	50000.000000	5000.000000	49455.582749	20.000000
C:\Users\cware\Desktop\Steller20November\TagTesting20Nov2013\M9.DSG	11-1-2013	15:36:58	50001.000000	5000.100000	49457.573583	20.000000
C:\Users\cware\Desktop\Steller20November\TagTesting20Nov2013\M9.DSG	11-1-2013	15:36:58	50002.000000	5000.200000	49457.672874	20.000000
C:\Users\cware\Desktop\Steller20November\TagTesting20Nov2013\M9.DSG	11-1-2013	15:36:58	50003.000000	5000.300000	49460.012135	20.000000
C:\Users\cware\Desktop\Steller20November\TagTesting20Nov2013\M9.DSG	11-1-2013	15:36:58	50004.000000	5000.400000	49463.023759	20.000000
C:\Users\cware\Desktop\Steller20November\TagTesting20Nov2013\M9.DSG	11-1-2013	15:36:58	50005.000000	5000.500000	49466.359062	20.000000
C:\Users\cware\Desktop\Steller20November\TagTesting20Nov2013\M9.DSG	11-1-2013	15:36:58	50006.000000	5000.600000	49465.138780	20.000000
C:\Users\cware\Desktop\Steller20November\TagTesting20Nov2013\M9.DSG	11-1-2013	15:36:58	50007.000000	5000.700000	49467.702697	20.000000
C:\Users\cware\Desktop\Steller20November\TagTesting20Nov2013\M9.DSG	11-1-2013	15:36:58	50008.000000	5000.800000	49467.353724	20.000000
C:\Users\cware\Desktop\Steller20November\TagTesting20Nov2013\M9.DSG	11-1-2013	15:36:58	50009.000000	5000.900000	49469.444249	20.000000
C:\Users\cware\Desktop\Steller20November\TagTesting20Nov2013\M9.DSG	11-1-2013	15:36:58	50010.000000	5001.000000	49468.224453	20.000000
C:\Users\cware\Desktop\Steller20November\TagTesting20Nov2013\M9.DSG	11-1-2013	15:36:58	50011.000000	5001.100000	49464.789148	20.000000
C:\Users\cware\Desktop\Steller20November\TagTesting20Nov2013\M9.DSG	11-1-2013	15:36:58	50012.000000	5001.200000	49469.418503	20.000000
C:\Users\cware\Desktop\Steller20November\TagTesting20Nov2013\M9.DSG	11-1-2013	15:36:58	50013.000000	5001.300000	49467.800452	20.000000
C:\Users\cware\Desktop\Steller20November\TagTesting20Nov2013\M9.DSG	11-1-2013	15:36:58	50014.000000	5001.400000	49467.750340	20.000000
C:\Users\cware\Desktop\Steller20November\TagTesting20Nov2013\M9.DSG	11-1-2013	15:36:58	50015.000000	5001.500000	49470.761943	20.000000
C:\Users\cware\Desktop\Steller20November\TagTesting20Nov2013\M9.DSG	11-1-2013	15:36:58	50016.000000	5001.600000	49473.424812	20.000000
C:\Users\cware\Desktop\Steller20November\TagTesting20Nov2013\M9.DSG	11-1-2013	15:36:58	50017.000000	5001.700000	49473.623328	20.000000
C:\Users\cware\Desktop\Steller20November\TagTesting20Nov2013\M9.DSG	11-1-2013	15:36:58	50018.000000	5001.800000	49474.121585	20.000000
C:\Users\cware\Desktop\Steller20November\TagTesting20Nov2013\M9.DSG	11-1-2013	15:36:58	50019.000000	5001.900000	49481.538567	20.000000
C:\Users\cware\Desktop\Steller20November\TagTesting20Nov2013\M9.DSG	11-1-2013	15:36:58	50020.000000	5002.000000	49478.974685	20.000000
C:\Users\cware\Desktop\Steller20November\TagTesting20Nov2013\M9.DSG	11-1-2013	15:36:58	50021.000000	5002.100000	49489.105008	20.000000
C:\Users\cware\Desktop\Steller20November\TagTesting20Nov2013\M9.DSG	11-1-2013	15:36:58	50022.000000	5002.200000	49494.555990	20.000000
C:\Users\cware\Desktop\Steller20November\TagTesting20Nov2013\M9.DSG	11-1-2013	15:36:58	50023.000000	5002.300000	49501.500182	20.000000
C:\Users\cware\Desktop\Steller20November\TagTesting20Nov2013\M9.DSG	11-1-2013	15:36:58	50024.000000	5002.400000	49511.182067	20.000000
C:\Users\cware\Desktop\Steller20November\TagTesting20Nov2013\M9.DSG	11-1-2013	15:36:58	50025.000000	5002.500000	49525.021512	20.000000
C:\Users\cware\Desktop\Steller20November\TagTesting20Nov2013\M9.DSG	11-1-2013	15:36:58	50026.000000	5002.600000	49541.722922	20.000000
C:\Users\cware\Desktop\Steller20November\TagTesting20Nov2013\M9.DSG	11-1-2013	15:36:58	50027.000000	5002.700000	49560.888767	20.000000
C:\Users\cware\Desktop\Steller20November\TagTesting20Nov2013\M9.DSG	11-1-2013	15:36:58	50028.000000	5002.800000	49581.747232	20.000000
C:\Users\cware\Desktop\Steller20November\TagTesting20Nov2013\M9.DSG	11-1-2013	15:36:58	50029.000000	5002.900000	49598.324817	20.000000
C:\Users\cware\Desktop\Steller20November\TagTesting20Nov2013\M9.DSG	11-1-2013	15:36:58	50030.000000	5003.000000	49618.709932	20.000000
C:\Users\cware\Desktop\Steller20November\TagTesting20Nov2013\M9.DSG	11-1-2013	15:36:58	50031.000000	5003.100000	49639.867480	20.000000
C:\Users\cware\Desktop\Steller20November\TagTesting20Nov2013\M9.DSG	11-1-2013	15:36:58	50032.000000	5003.200000	49657.837997	20.000000
C:\Users\cware\Desktop\Steller20November\TagTesting20Nov2013\M9.DSG	11-1-2013	15:36:58	50033.000000	5003.300000	49673.818216	20.000000
C:\Users\cware\Desktop\Steller20November\TagTesting20Nov2013\M9.DSG	11-1-2013	15:36:58	50034.000000	5003.400000	49692.908987	20.000000
C:\Users\cware\Desktop\Steller20November\TagTesting20Nov2013\M9.DSG	11-1-2013	15:36:58	50035.000000	5003.500000	49704.582639	20.000000
C:\Users\cware\Desktop\Steller20November\TagTesting20Nov2013\M9.DSG	11-1-2013	15:36:58	50036.000000	5003.600000	49722.055361	20.000000
C:\Users\cware\Desktop\Steller20November\TagTesting20Nov2013\M9.DSG	11-1-2013	15:36:58	50037.000000	5003.700000	49734.650169	20.000000
C:\Users\cware\Desktop\Steller20November\TagTesting20Nov2013\M9.DSG	11-1-2013	15:36:58	50038.000000	5003.800000	49751.949335	20.000000
C:\Users\cware\Desktop\Steller20November\TagTesting20Nov2013\M9.DSG	11-1-2013	15:36:58	50039.000000	5003.900000	49763.274779	20.000000
C:\Users\cware\Desktop\Steller20November\TagTesting20Nov2013\M9.DSG	11-1-2013	15:36:58	50040.000000	5004.000000	49779.079976	20.000000
C:\Users\cware\Desktop\Steller20November\TagTesting20Nov2013\M9.DSG	11-1-2013	15:36:58	50041.000000	5004.100000	49801.655269	20.000000
C:\Users\cware\Desktop\Steller20November\TagTesting20Nov2013\M9.DSG	11-1-2013	15:36:58	50042.000000	5004.200000	49816.366434	20.000000
C:\Users\cware\Desktop\Steller20November\TagTesting20Nov2013\M9.DSG	11-1-2013	15:36:58	50043.000000	5004.300000	49826.969284	20.000000
C:\Users\cware\Desktop\Steller20November\TagTesting20Nov2013\M9.DSG	11-1-2013	15:36:58	50044.000000	5004.400000	49843.322260	20.000000
C:\Users\cware\Desktop\Steller20November\TagTesting20Nov2013\M9.DSG	11-1-2013	15:36:58	50045.000000	5004.500000	49855.792910	20.000000
C:\Users\cware\Desktop\Steller20November\TagTesting20Nov2013\M9.DSG	11-1-2013	15:36:58	50046.000000	5004.600000	49868.362054	20.000000
C:\Users\cware\Desktop\Steller20November\TagTesting20Nov2013\M9.DSG	11-1-2013	15:36:58	50047.000000	5004.700000	49886.681940	20.000000
C:\Users\cware\Desktop\Steller20November\TagTesting20Nov2013\M9.DSG	11-1-2013	15:36:58	50048.000000	5004.800000	49902.760756	20.000000
C:\Users\cware\Desktop\Steller20November\TagTesting20Nov2013\M9.DSG	11-1-2013	15:36:58	50049.000000	5004.900000	49921.602941	20.000000
C:\Users\cware\Desktop\Steller20November\TagTesting20Nov2013\M9.DSG	11-1-2013	15:36:58	50050.000000	5005.000000	49937.458048	20.000000
C:\Users\cware\Desktop\Steller20November\TagTesting20Nov2013\M9.DSG	11-1-2013	15:36:58	50051.000000	5005.100000	49953.512782	20.000000
C:\Users\cware\Desktop\Steller20November\TagTesting20Nov2013\M9.DSG	11-1-2013	15:36:58	50052.000000	5005.200000	49967.451325	20.000000
C:\Users\cware\Desktop\Steller20November\TagTesting20Nov2013\M9.DSG	11-1-2013	15:36:58	50053.000000	5005.300000	49982.310851	20.000000
C:\Users\cware\Desktop\Steller20November\TagTesting20Nov2013\M9.DSG	11-1-2013	15:36:58	50054.000000	5005.400000	49994.358066	20.000000
C:\Users\cware\Desktop\Steller20November\TagTesting20Nov2013\M9.DSG	11-1-2013	15:36:58	50055.000000	5005.500000	50007.649373	20.000000
C:\Users\cware\Desktop\Steller20November\TagTesting20Nov2013\M9.DSG	11-1-2013	15:36:58	50056.000000	5005.600000	50024.102024	20.000000
C:\Users\cware\Desktop\Steller20November\TagTesting20Nov2013\M9.DSG	11-1-2013	15:36:58	50057.000000	5005.700000	50038.861880	20.000000
C:\Users\cware\Desktop\Steller20November\TagTesting20Nov2013\M9.DSG	11-1-2013	15:36:58	50058.000000	5005.800000	50048.992908	20.000000
C:\Users\cware\Desktop\Steller20November\TagTesting20Nov2013\M9.DSG	11-1-2013	15:36:58	50059.000000	5005.900000	50065.370842	20.000000
C:\Users\cware\Desktop\Steller20November\TagTesting20Nov2013\M9.DSG	11-1-2013	15:36:58	50060.000000	5006.000000	50078.687246	20.000000
C:\Users\cware\Desktop\Steller20November\TagTesting20Nov2013\M9.DSG	11-1-2013	15:36:58	50061.000000	5006.100000	50089.962481	20.000000
C:\Users\cware\Desktop\Steller20November\TagTesting20Nov2013\M9.DSG	11-1-2013	15:36:58	50062.000000	5006.200000	50100.540971	20.000000
C:\Users\cware\Desktop\Steller20November\TagTesting20Nov2013\M9.DSG	11-1-2013	15:36:58	50063.000000	5006.300000	50116.197814	20.000000
C:\Users\cware\Desktop\Steller20November\TagTesting20Nov2013\M9.DSG	11-1-2013	15:36:58	50064.000000	5006.400000	50128.095054	20.000000
C:\Users\cware\Desktop\Steller20November\TagTesting20Nov2013\M9.DSG	11-1-2013	15:36:58	50065.000000	5006.500000	50139.619436	20.000000
C:\Users\cware\Desktop\Steller20November\TagTesting20Nov2013\M9.DSG	11-1-2013	15:36:58	50066.000000	5006.600000	50150.471317	20.000000
C:\Users\cware\Desktop\Steller20November\TagTesting20Nov2013\M9.DSG	11-1-2013	15:36:58	50067.000000	5006.700000	50160.005064	20.000000
C:\Users\cware\Desktop\Steller20November\TagTesting20Nov2013\M9.DSG	11-1-2013	15:36:58	50068.000000	5006.800000	50170.010274	20.000000
C:\Users\cware\Desktop\Steller20November\TagTesting20Nov2013\M9.DSG	11-1-2013	15:36:58	50069.000000	5006.900000	50177.602368	20.000000
C:\Users\cware\Desktop\Steller20November\TagTesting20Nov2013\M9.DSG	11-1-2013	15:36:58	50070.000000	5007.000000	50190.047935	20.000000
C:\Users\cware\Desktop\Steller20November\TagTesting20Nov2013\M9.DSG	11-1-2013	15:36:58	50071.000000	5007.100000	50197.539897	20.000000
C:\Users\cware\Desktop\Steller20November\TagTesting20Nov2013\M9.DSG	11-1-2013	15:36:58	50072.000000	5007.200000	50204.185470	20.000000
C:\Users\cware\Desktop\Steller20November\TagTesting20Nov2013\M9.DSG	11-1-2013	15:36:58	50073.000000	5007.300000	50210.881137	20.000000
C:\Users\cware\Desktop\Steller20November\TagTesting20Nov2013\M9.DSG	11-1-2013	15:36:58	50074.000000	5007.400000	50223.127656	20.000000
C:\Users\cware\Desktop\Steller20November\TagTesting20Nov2013\M9.DSG	11-1-2013	15:36:58	50075.000000	5007.500000	50225.168459	20.000000
C:\Users\cware\Desktop\Steller20November\TagTesting20Nov2013\M9.DSG	11-1-2013	15:36:58	50076.000000	5007.600000	50240.625434	20.000000
C:\Users\cware\Desktop\Steller20November\TagTesting20Nov2013\M9.DSG	11-1-2013	15:36:58	50077.000000	5007.700000	50247.395854	20.000000
C:\Users\cware\Desktop\Steller20November\TagTesting20Nov2013\M9.DSG	11-1-2013	15:36:58	50078.000000	5007.800000	50251.029599	20.000000
C:\Users\cware\Desktop\Steller20November\TagTesting20Nov2013\M9.DSG	11-1-2013	15:36:58	50079.000000	5007.900000	50263.599801	20.000000
C:\Users\cware\Desktop\Steller20November\TagTesting20Nov2013\M9.DSG	11-1-2013	15:36:58	50080.000000	5008.000000	50273.804886	20.000000
C:\Users\cware\Desktop\Steller20November\TagTesting20Nov2013\M9.DSG	11-1-2013	15:36:58	50081.000000	5008.100000	50280.375838	20.000000
C:\Users\cware\Desktop\Steller20November\TagTesting20Nov2013\M9.DSG	11-1-2013	15:36:58	50082.000000	5008.200000	50289.859553	20.000000
C:\Users\cware\Desktop\Steller20November\TagTesting20Nov2013\M9.DSG	11-1-2013	15:36:58	50083.000000	5008.300000	50298.347316	20.000000
C:\Users\cware\Desktop\Steller20November\TagTesting20Nov2013\M9.DSG	11-1-2013	15:36:58	50084.000000	5008.400000	50305.988315	20.000000
C:\Users\cware\Desktop\Steller20November\TagTesting20Nov2013\M9.DSG	11-1-2013	15:36:58	50085.000000	5008.500000	50312.958184	20.000000
C:\Users\cware\Desktop\Steller20November\TagTesting20Nov2013\M9.DSG	11-1-2013	15:36:58	50086.000000	5008.600000	50318.707717	20.000000
C:\Users\cware\Desktop\Steller20November\TagTesting20Nov2013\M9.DSG	11-1-2013	15:36:58	50087.000000	5008.700000	50322.341920	20.000000
C:\Users\cware\Desktop\Steller20November\TagTesting20Nov2013\M9.DSG	11-1-2013	15:36:58	50088.000000	5008.800000	50326.896961	20.000000
C:\Users\cware\Desktop\Steller20November\TagTesting20Nov2013\M9.DSG	11-1-2013	15:36:58	50089.000000	5008.900000	50330.730561	20.000000
C:\Users\cware\Desktop\Steller20November\TagTesting20Nov2013\M9.DSG	11-1-2013	15:36:58	50090.000000	5009.000000	50335.459688	20.000000
C:\Users\cware\Desktop\Steller20November\TagTesting20Nov2013\M9.DSG	11-1-2013	15:36:58	50091.000000	5009.100000	50338.570983	20.000000
C:\Users\cware\Desktop\Steller20November\TagTesting20Nov2013\M9.DSG	11-1-2013	15:36:58	50092.000000	5009.200000	50340.487688	20.000000
C:\Users\cware\Desktop\Steller20November\TagTesting20Nov2013\M9.DSG	11-1-2013	15:36:58	50093.000000	5009.300000	50343.848108	20.000000
C:\Users\cware\Desktop\Steller20November\TagTesting20Nov2013\M9.DSG	11-1-2013	15:36:58	50094.000000	5009.400000	50344.345795	20.000000
C:\Users\cware\Desktop\Steller20November\TagTesting20Nov2013\M9.DSG	11-1-2013	15:36:58	50095.000000	5009.500000	50350.817563	20.000000
C:\Users\cware\Desktop\Steller20November\TagTesting20Nov2013\M9.DSG	11-1-2013	15:36:58	50096.000000	5009.600000	50352.460512	20.000000
C:\Users\cware\Desktop\Steller20November\TagTesting20Nov2013\M9.DSG	11-1-2013	15:36:58	50097.000000	5009.700000	50356.193815	20.000000
C:\Users\cware\Desktop\Steller20November\TagTesting20Nov2013\M9.DSG	11-1-2013	15:36:58	50098.000000	5009.800000	50358.060876	20.000000
C:\Users\cware\Desktop\Steller20November\TagTesting20Nov2013\M9.DSG	11-1-2013	15:36:58	50099.000000	5009.900000	50361.346791	20.000000
C:\Users\cware\Desktop\Steller20November\TagTesting20Nov2013\M9.DSG	11-1-2013	15:36:58	50100.000000	5010.000000	50367.594598	20.000000
C:\Users\cware\Desktop\Steller20November\TagTesting20Nov2013\M9.DSG	11-1-2013	15:36:58	50101.000000	5010.100000	50368.963958	20.000000
C:\Users\cware\Desktop\Steller20November\TagTesting20Nov2013\M9.DSG	11-1-2013	15:36:58	50102.000000	5010.200000	50372.672623	20.000000
C:\Users\cware\Desktop\Steller20November\TagTesting20Nov2013\M9.DSG	11-1-2013	15:36:58	50103.000000	5010.300000	50372.398963	20.000000
C:\Users\cware\Desktop\Steller20November\TagTesting20Nov2013\M9.DSG	11-1-2013	15:36:58	50104.000000	5010.400000	50375.410566	20.000000
C:\Users\cware\Desktop\Steller20November\TagTesting20Nov2013\M9.DSG	11-1-2013	15:36:58	50105.000000	5010.500000	50379.468221	20.000000
C:\Users\cware\Desktop\Steller20November\TagTesting20Nov2013\M9.DSG	11-1-2013	15:36:58	50106.000000	5010.600000	50377.402435	20.000000
C:\Users\cware\Desktop\Steller20November\TagTesting20Nov2013\M9.DSG	11-1-2013	15:36:58	50107.000000	5010.700000	50384.197701	20.000000
C:\Users\cware\Desktop\Steller20November\TagTesting20Nov2013\M9.DSG	11-1-2013	15:36:58	50108.000000	5010.800000	50386.985599	20.000000
C:\Users\cware\Desktop\Steller20November\TagTesting20Nov2013\M9.DSG	11-1-2013	15:36:58	50109.000000	5010.900000	50386.089529	20.000000
C:\Users\cware\Desktop\Steller20November\TagTesting20Nov2013\M9.DSG	11-1-2013	15:36:58	50110.000000	5011.000000	50389.798485	20.000000
C:\Users\cware\Desktop\Steller20November\TagTesting20Nov2013\M9.DSG	11-1-2013	15:36:58	50111.000000	5011.100000	50391.591071	20.000000
C:\Users\cware\Desktop\Steller20November\TagTesting20Nov2013\M9.DSG	11-1-2013	15:36:58	50112.000000	5011.200000	50392.786138	20.000000
C:\Users\cware\Desktop\Steller20November\TagTesting20Nov2013\M9.DSG	11-1-2013	15:36:58	50113.000000	5011.300000	50394.727230	20.000000
C:\Users\cware\Desktop\Steller20November\TagTesting20Nov2013\M9.DSG	11-1-2013	15:36:58	50114.000000	5011.400000	50395.648951	20.000000
C:\Users\cware\Desktop\Steller20November\TagTesting20Nov2013\M9.DSG	11-1-2013	15:36:58	50115.000000	5011.500000	50396.245671	20.000000
C:\Users\cware\Desktop\Steller20November\TagTesting20Nov2013\M9.DSG	11-1-2013	15:36:58	50116.000000	5011.600000	50398.286902	20.000000
C:\Users\cware\Desktop\Steller20November\TagTesting20Nov2013\M9.DSG	11-1-2013	15:36:58	50117.000000	5011.700000	50399.905650	20.000000
C:\Users\cware\Desktop\Steller20November\TagTesting20Nov2013\M9.DSG	11-1-2013	15:36:58	50118.000000	5011.800000	50395.972724	20.000000
C:\Users\cware\Desktop\Steller20November\TagTesting20Nov2013\M9.DSG	11-1-2013	15:36:58	50119.000000	5011.900000	50399.233709	20.000000
C:\Users\cware\Desktop\Steller20November\TagTesting20Nov2013\M9.DSG	11-1-2013	15:36:58	50120.000000	5012.000000	50396.172240	20.000000
C:\Users\cware\Desktop\Steller20November\TagTesting20Nov2013\M9.DSG	11-1-2013	15:36:58	50121.000000	5012.100000	50398.462571	20.000000
C:\Users\cware\Desktop\Steller20November\TagTesting20Nov2013\M9.DSG	11-1-2013	15:36:58	50122.000000	5012.200000	50399.831759	20.000000
C:\Users\cware\Desktop\Steller20November\TagTesting20Nov2013\M9.DSG	11-1-2013	15:36:58	50123.000000	5012.300000	50390.298885	20.000000
C:\Users\cware\Desktop\Steller20November\TagTesting20Nov2013\M9.DSG	11-1-2013	15:36:58	50124.000000	5012.400000	50383.578622	20.000000
C:\Users\cware\Desktop\Steller20November\TagTesting20Nov2013\M9.DSG	11-1-2013	15:36:58	50125.000000	5012.500000	50376.932979	20.000000
C:\Users\cware\Desktop\Steller20November\TagTesting20Nov2013\M9.DSG	11-1-2013	15:36:58	50126.000000	5012.600000	50366.753027	20.000000
C:\Users\cware\Desktop\Steller20November\TagTesting20Nov2013\M9.DSG	11-1-2013	15:36:58	50127.000000	5012.700000	50353.461630	20.000000
C:\Users\cware\Desktop\Steller20November\TagTesting20Nov2013\M9.DSG	11-1-2013	15:36:58	50128.000000	5012.800000	50341.936763	20.000000
C:\Users\cware\Desktop\Steller20November\TagTesting20Nov2013\M9.DSG	11-1-2013	15:36:58	50129.000000	5012.900000	50328.944397	20.000000
C:\Users\cware\Desktop\Steller20November\TagTesting20Nov2013\M9.DSG	11-1-2013	15:36:58	50130.000000	5013.000000	50313.586948	20.000000
C:\Users\cware\Desktop\Steller20November\TagTesting20Nov2013\M9.DSG	11-1-2013	15:36:58	50131.000000	5013.100000	50299.299771	20.000000
C:\Users\cware\Desktop\Steller20November\TagTesting20Nov2013\M9.DSG	11-1-2013	15:36:58	50132.000000	5013.200000	50286.729603	20.000000
C:\Users\cware\Desktop\Steller20November\TagTesting20Nov2013\M9.DSG	11-1-2013	15:36:58	50133.000000	5013.300000	50273.189075	20.000000
C:\Users\cware\Desktop\Steller20November\TagTesting20Nov2013\M9.DSG	11-1-2013	15:36:58	50134.000000	5013.400000	50264.826290	20.000000
C:\Users\cware\Desktop\Steller20November\TagTesting20Nov2013\M9.DSG	11-1-2013	15:36:58	50135.000000	5013.500000	50255.293030	20.000000
C:\Users\cware\Desktop\Steller20November\TagTesting20Nov2013\M9.DSG	11-1-2013	15:36:58	50136.000000	5013.600000	50247.751153	20.000000
C:\Users\cware\Desktop\Steller20November\TagTesting20Nov2013\M9.DSG	11-1-2013	15:36:58	50137.000000	5013.700000	50241.180385	20.000000
C:\Users\cware\Desktop\Steller20November\TagTesting20Nov2013\M9.DSG	11-1-2013	15:36:58	50138.000000	5013.800000	50235.007492	20.000000
C:\Users\cware\Desktop\Steller20November\TagTesting20Nov2013\M9.DSG	11-1-2013	15:36:58	50139.000000	5013.900000	50232.220264	20.000000
C:\Users\cware\Desktop\Steller20November\TagTesting20Nov2013\M9.DSG	11-1-2013	15:36:58	50140.000000	5014.000000	50229.233345	20.000000
C:\Users\cware\Desktop\Steller20November\TagTesting20Nov2013\M9.DSG	11-1-2013	15:36:58	50141.000000	5014.100000	50225.276180	20.000000
C:\Users\cware\Desktop\Steller20November\TagTesting20Nov2013\M9.DSG	11-1-2013	15:36:58	50142.000000	5014.200000	50221.268775	20.000000
C:\Users\cware\Desktop\Steller20November\TagTesting20Nov2013\M9.DSG	11-1-2013	15:36:58	50143.000000	5014.300000	50212.009363	20.000000
C:\Users\cware\Desktop\Steller20November\TagTesting20Nov2013\M9.DSG	11-1-2013	15:36:58	50144.000000	5014.400000	50210.392103	20.000000
C:\Users\cware\Desktop\Steller20November\TagTesting20Nov2013\M9.DSG	11-1-2013	15:36:58	50145.000000	5014.500000	50205.638158	20.000000
C:\Users\cware\Desktop\Steller20November\TagTesting20Nov2013\M9.DSG	11-1-2013	15:36:58	50146.000000	5014.600000	50195.706739	20.000000
C:\Users\cware\Desktop\Steller20November\TagTesting20Nov2013\M9.DSG	11-1-2013	15:36:58	50147.000000	5014.700000	50182.763959	20.000000
C:\Users\cware\Desktop\Steller20November\TagTesting20Nov2013\M9.DSG	11-1-2013	15:36:58	50148.000000	5014.800000	50168.775221	20.000000
C:\Users\cware\Desktop\Steller20November\TagTesting20Nov2013\M9.DSG	11-1-2013	15:36:58	50149.000000	5014.900000	50150.431263	20.000000
C:\Users\cware\Desktop\Steller20November\TagTesting20Nov2013\M9.DSG	11-1-2013	15:36:58	50150.000000	5015.000000	50124.097478	20.000000
C:\Users\cware\Desktop\Steller20November\TagTesting20Nov2013\M9.DSG	11-1-2013	15:36:58	50151.000000	5015.100000	50089.871526	20.000000
C:\Users\cware\Desktop\Steller20November\TagTesting20Nov2013\M9.DSG	11-1-2013	15:36:58	50152.000000	5015.200000	50046.711564	20.000000
C:\Users\cware\Desktop\Steller20November\TagTesting20Nov2013\M9.DSG	11-1-2013	15:36:58	50153.000000	5015.300000	50008.927324	20.000000
C:\Users\cware\Desktop\Steller20November\TagTesting20Nov2013\M9.DSG	11-1-2013	15:36:58	50154.000000	5015.400000	49968.429776	20.000000
C:\Users\cware\Desktop\Steller20November\TagTesting20Nov2013\M9.DSG	11-1-2013	15:36:58	50155.000000	5015.500000	49933.209830	20.000000
C:\Users\cware\Desktop\Steller20November\TagTesting20Nov2013\M9.DSG	11-1-2013	15:36:58	50156.000000	5015.600000	49887.933567	20.000000
C:\Users\cware\Desktop\Steller20November\TagTesting20Nov2013\M9.DSG	11-1-2013	15:36:58	50157.000000	5015.700000	49847.062452	20.000000
C:\Users\cware\Desktop\Steller20November\TagTesting20Nov2013\M9.DSG	11-1-2013	15:36:58	50158.000000	5015.800000	49802.433138	20.000000
C:\Users\cware\Desktop\Steller20November\TagTesting20Nov2013\M9.DSG	11-1-2013	15:36:58	50159.000000	5015.900000	49758.102756	20.000000
C:\Users\cware\Desktop\Steller20November\TagTesting20Nov2013\M9.DSG	11-1-2013	15:36:58	50160.000000	5016.000000	49735.153776	20.000000
C:\Users\cware\Desktop\Steller20November\TagTesting20Nov2013\M9.DSG	11-1-2013	15:36:58	50161.000000	5016.100000	49704.762110	20.000000
C:\Users\cware\Desktop\Steller20November\TagTesting20Nov2013\M9.DSG	11-1-2013	15:36:58	50162.000000	5016.200000	49675.540746	20.000000
C:\Users\cware\Desktop\Steller20November\TagTesting20Nov2013\M9.DSG	11-1-2013	15:36:58	50163.000000	5016.300000	49642.485498	20.000000
C:\Users\cware\Desktop\Steller20November\TagTesting20Nov2013\M9.DSG	11-1-2013	15:36:58	50164.000000	5016.400000	49615.454163	20.000000
C:\Users\cware\Desktop\Steller20November\TagTesting20Nov2013\M9.DSG	11-1-2013	15:36:58	50165.000000	5016.500000	49595.516627	20.000000
C:\Users\cware\Desktop\Steller20November\TagTesting20Nov2013\M9.DSG	11-1-2013	15:36:58	50166.000000	5016.600000	49571.596680	20.000000
C:\Users\cware\Desktop\Steller20November\TagTesting20Nov2013\M9.DSG	11-1-2013	15:36:58	50167.000000	5016.700000	49542.325006	20.000000
C:\Users\cware\Desktop\Steller20November\TagTesting20Nov2013\M9.DSG	11-1-2013	15:36:58	50168.000000	5016.800000	49514.149155	20.000000
C:\Users\cware\Desktop\Steller20November\TagTesting20Nov2013\M9.DSG	11-1-2013	15:36:58	50169.000000	5016.900000	49494.510348	20.000000
C:\Users\cware\Desktop\Steller20November\TagTesting20Nov2013\M9.DSG	11-1-2013	15:36:58	50170.000000	5017.000000	49468.549315	20.000000
C:\Users\cware\Desktop\Steller20November\TagTesting20Nov2013\M9.DSG	11-1-2013	15:36:58	50171.000000	5017.100000	49453.365709	20.000000
C:\Users\cware\Desktop\Steller20November\TagTesting20Nov2013\M9.DSG	11-1-2013	15:36:58	50172.000000	5017.200000	49455.207497	20.000000
C:\Users\cware\Desktop\Steller20November\TagTesting20Nov2013\M9.DSG	11-1-2013	15:36:58	50173.000000	5017.300000	49453.589030	20.000000
C:\Users\cware\Desktop\Steller20November\TagTesting20Nov2013\M9.DSG	11-1-2013	15:36:58	50174.000000	5017.400000	49453.340645	20.000000
C:\Users\cware\Desktop\Steller20November\TagTesting20Nov2013\M9.DSG	11-1-2013	15:36:58	50175.000000	5017.500000	49455.779382	20.000000
C:\Users\cware\Desktop\Steller20November\TagTesting20Nov2013\M9.DSG	11-1-2013	15:36:58	50176.000000	5017.600000	49457.199009	20.000000
C:\Users\cware\Desktop\Steller20November\TagTesting20Nov2013\M9.DSG	11-1-2013	15:36:58	50177.000000	5017.700000	49455.880295	20.000000
C:\Users\cware\Desktop\Steller20November\TagTesting20Nov2013\M9.DSG	11-1-2013	15:36:58	50178.000000	5017.800000	49455.855638	20.000000
C:\Users\cware\Desktop\Steller20November\TagTesting20Nov2013\M9.DSG	11-1-2013	15:36:58	50179.000000	5017.900000	49456.702291	20.000000
C:\Users\cware\Desktop\Steller20November\TagTesting20Nov2013\M9.DSG	11-1-2013	15:36:58	50180.000000	5018.000000	49455.706908	20.000000
C:\Users\cware\Desktop\Steller20November\TagTesting20Nov2013\M9.DSG	11-1-2013	15:36:58	50181.000000	5018.100000	49456.429041	20.000000
C:\Users\cware\Desktop\Steller20November\TagTesting20Nov2013\M9.DSG	11-1-2013	15:36:58	50182.000000	5018.200000	49456.279943	20.000000
C:\Users\cware\Desktop\Steller20November\TagTesting20Nov2013\M9.DSG	11-1-2013	15:36:58	50183.000000	5018.300000	49458.197423	20.000000
C:\Users\cware\Desktop\Steller20November\TagTesting20Nov2013\M9.DSG	11-1-2013	15:36:58	50184.000000	5018.400000	49455.185846	20.000000
C:\Users\cware\Desktop\Steller20November\TagTesting20Nov2013\M9.DSG	11-1-2013	15:36:58	50185.000000	5018.500000	49457.301891	20.000000
C:\Users\cware\Desktop\Steller20November\TagTesting20Nov2013\M9.DSG	11-1-2013	15:36:58	50186.000000	5018.600000	49456.182062	20.000000
C:\Users\cware\Desktop\Steller20November\TagTesting20Nov2013\M9.DSG	11-1-2013	15:36:58	50187.000000	5018.700000	49455.187108	20.000000
C:\Users\cware\Desktop\Steller20November\TagTesting20Nov2013\M9.DSG	11-1-2013	15:36:58	50188.000000	5018.800000	49456.954376	20.000000
C:\Users\cware\Desktop\Steller20November\TagTesting20Nov2013\M9.DSG	11-1-2013	15:36:58	50189.000000	5018.900000	49454.913364	20.000000
C:\Users\cware\Desktop\Steller20November\TagTesting20Nov2013\M9.DSG	11-1-2013	15:36:58	50190.000000	5019.000000	49456.357387	20.000000
C:\Users\cware\Desktop\Steller20November\TagTesting20Nov2013\M9.DSG	11-1-2013	15:36:58	50191.000000	5019.100000	49453.296314	20.000000
C:\Users\cware\Desktop\Steller20November\TagTesting20Nov2013\M9.DSG	11-1-2013	15:36:58	50192.000000	5019.200000	49457.055150	20.000000
C:\Users\cware\Desktop\Steller20November\TagTesting20Nov2013\M9.DSG	11-1-2013	15:36:58	50193.000000	5019.300000	49454.118202	20.000000
C:\Users\cware\Desktop\Steller20November\TagTesting20Nov2013\M9.DSG	11-1-2013	15:36:58	50194.000000	5019.400000	49453.421654	20.000000
C:\Users\cware\Desktop\Steller20November\TagTesting20Nov2013\M9.DSG	11-1-2013	15:36:58	50195.000000	5019.500000	49454.243229	20.000000
C:\Users\cware\Desktop\Steller20November\TagTesting20Nov2013\M9.DSG	11-1-2013	15:36:58	50196.000000	5019.600000	49456.284662	20.000000
C:\Users\cware\Desktop\Steller20November\TagTesting20Nov2013\M9.DSG	11-1-2013	15:36:58	50197.000000	5019.700000	49455.762021	20.000000
C:\Users\cware\Desktop\Steller20November\TagTesting20Nov2013\M9.DSG	11-1-2013	15:36:58	50198.000000	5019.800000	49456.135767	20.000000
C:\Users\cware\Desktop\Steller20November\TagTesting20Nov2013\M9.DSG	11-1-2013	15:36:58	50199.000000	5019.900000	49455.513952	20.000000
C:\Users\cware\Desktop\Steller20November\TagTesting20Nov2013\M9.DSG	11-1-2013	15:36:58	50200.000000	5020.000000	49456.161360	20.000000
C:\Users\cware\Desktop\Steller20November\TagTesting20Nov2013\M9.DSG	11-1-2013	15:36:58	50201.000000	5020.100000	49456.211355	20.000000
C:\Users\cware\Desktop\Steller20November\TagTesting20Nov2013\M9.DSG	11-1-2013	15:36:58	50202.000000	5020.200000	49454.643627	20.000000
C:\Users\cware\Desktop\Steller20November\TagTesting20Nov2013\M9.DSG	11-1-2013	15:36:58	50203.000000	5020.300000	49456.609879	20.000000
C:\Users\cware\Desktop\Steller20November\TagTesting20Nov2013\M9.DSG	11-1-2013	15:36:58	50204.000000	5020.400000	49454.743312	20.000000
C:\Users\cware\Desktop\Steller20November\TagTesting20Nov2013\M9.DSG	11-1-2013	15:36:58	50205.000000	5020.500000	49456.336681	20.000000
C:\Users\cware\Desktop\Steller20November\TagTesting20Nov2013\M9.DSG	11-1-2013	15:36:58	50206.000000	5020.600000	49454.594613	20.000000
C:\Users\cware\Desktop\Steller20November\TagTesting20Nov2013\M9.DSG	11-1-2013	15:36:58	50207.000000	5020.700000	49456.884755	20.000000
C:\Users\cware\Desktop\Steller20November\TagTesting20Nov2013\M9.DSG	11-1-2013	15:36:58	50208.000000	5020.800000	49456.635959	20.000000
C:\Users\cware\Desktop\Steller20November\TagTesting20Nov2013\M9.DSG	11-1-2013	15:36:58	50209.000000	5020.900000	49453.923636	20.000000
C:\Users\cware\Desktop\Steller20November\TagTesting20Nov2013\M9.DSG	11-1-2013	15:36:58	50210.000000	5021.000000	49456.088847	20.000000
C:\Users\cware\Desktop\Steller20November\TagTesting20Nov2013\M9.DSG	11-1-2013	15:36:58	50211.000000	5021.100000	49457.059929	20.000000
C:\Users\cware\Desktop\Steller20November\TagTesting20Nov2013\M9.DSG	11-1-2013	15:36:58	50212.000000	5021.200000	49456.114311	20.000000
C:\Users\cware\Desktop\Steller20November\TagTesting20Nov2013\M9.DSG	11-1-2013	15:36:58	50213.000000	5021.300000	49455.940096	20.000000
C:\Users\cware\Desktop\Steller20November\TagTesting20Nov2013\M9.DSG	11-1-2013	15:36:58	50214.000000	5021.400000	49456.239347	20.000000
C:\Users\cware\Desktop\Steller20November\TagTesting20Nov2013\M9.DSG	11-1-2013	15:36:58	50215.000000	5021.500000	49458.205733	20.000000
C:\Users\cware\Desktop\Steller20November\TagTesting20Nov2013\M9.DSG	11-1-2013	15:36:58	50216.000000	5021.600000	49456.961176	20.000000
C:\Users\cware\Desktop\Steller20November\TagTesting20Nov2013\M9.DSG	11-1-2013	15:36:58	50217.000000	5021.700000	49457.732879	20.000000
C:\Users\cware\Desktop\Steller20November\TagTesting20Nov2013\M9.DSG	11-1-2013	15:36:58	50218.000000	5021.800000	49454.895217	20.000000
C:\Users\cware\Desktop\Steller20November\TagTesting20Nov2013\M9.DSG	11-1-2013	15:36:58	50219.000000	5021.900000	49458.579393	20.000000
C:\Users\cware\Desktop\Steller20November\TagTesting20Nov2013\M9.DSG	11-1-2013	15:36:58	50220.000000	5022.000000	49455.891424	20.000000
C:\Users\cware\Desktop\Steller20November\TagTesting20Nov2013\M9.DSG	11-1-2013	15:36:58	50221.000000	5022.100000	49457.185789	20.000000
C:\Users\cware\Desktop\Steller20November\TagTesting20Nov2013\M9.DSG	11-1-2013	15:36:58	50222.000000	5022.200000	49454.722277	20.000000
C:\Users\cware\Desktop\Steller20November\TagTesting20Nov2013\M9.DSG	11-1-2013	15:36:58	50223.000000	5022.300000	49453.651696	20.000000
C:\Users\cware\Desktop\Steller20November\TagTesting20Nov2013\M9.DSG	11-1-2013	15:36:58	50224.000000	5022.400000	49455.668056	20.000000
C:\Users\cware\Desktop\Steller20November\TagTesting20Nov2013\M9.DSG	11-1-2013	15:36:58	50225.000000	5022.500000	49455.917195	20.000000
C:\Users\cware\Desktop\Steller20November\TagTesting20Nov2013\M9.DSG	11-1-2013	15:36:58	50226.000000	5022.600000	49454.896934	20.000000
C:\Users\cware\Desktop\Steller20November\TagTesting20Nov2013\M9.DSG	11-1-2013	15:36:58	50227.000000	5022.700000	49455.967376	20.000000
C:\Users\cware\Desktop\Steller20November\TagTesting20Nov2013\M9.DSG	11-1-2013	15:36:58	50228.000000	5022.800000	49458.033405	20.000000
C:\Users\cware\Desktop\Steller20November\TagTesting20Nov2013\M9.DSG	11-1-2013	15:36:58	50229.000000	5022.900000	49457.261781	20.000000
C:\Users\cware\Desktop\Steller20November\TagTesting20Nov2013\M9.DSG	11-1-2013	15:36:58	50230.000000	5023.000000	49458.183293	20.000000
C:\Users\cware\Desktop\Steller20November\TagTesting20Nov2013\M9.DSG	11-1-2013	15:36:58	50231.000000	5023.100000	49455.718944	20.000000
C:\Users\cware\Desktop\Steller20November\TagTesting20Nov2013\M9.DSG	11-1-2013	15:36:58	50232.000000	5023.200000	49457.187767	20.000000
C:\Users\cware\Desktop\Steller20November\TagTesting20Nov2013\M9.DSG	11-1-2013	15:36:58	50233.000000	5023.300000	49457.710339	20.000000
C:\Users\cware\Desktop\Steller20November\TagTesting20Nov2013\M9.DSG	11-1-2013	15:36:58	50234.000000	5023.400000	49456.789759	20.000000
C:\Users\cware\Desktop\Steller20November\TagTesting20Nov2013\M9.DSG	11-1-2013	15:36:58	50235.000000	5023.500000	49457.785723	20.000000
C:\Users\cware\Desktop\Steller20November\TagTesting20Nov2013\M9.DSG	11-1-2013	15:36:58	50236.000000	5023.600000	49459.926268	20.000000
C:\Users\cware\Desktop\Steller20November\TagTesting20Nov2013\M9.DSG	11-1-2013	15:36:58	50237.000000	5023.700000	49460.946894	20.000000
C:\Users\cware\Desktop\Steller20November\TagTesting20Nov2013\M9.DSG	11-1-2013	15:36:58	50238.000000	5023.800000	49461.867998	20.000000
C:\Users\cware\Desktop\Steller20November\TagTesting20Nov2013\M9.DSG	11-1-2013	15:36:58	50239.000000	5023.900000	49458.930734	20.000000
C:\Users\cware\Desktop\Steller20November\TagTesting20Nov2013\M9.DSG	11-1-2013	15:36:58	50240.000000	5024.000000	49460.274980	20.000000
C:\Users\cware\Desktop\Steller20November\TagTesting20Nov2013\M9.DSG	11-1-2013	15:36:58	50241.000000	5024.100000	49457.114165	20.000000
C:\Users\cware\Desktop\Steller20November\TagTesting20Nov2013\M9.DSG	11-1-2013	15:36:58	50242.000000	5024.200000	49455.993620	20.000000
C:\Users\cware\Desktop\Steller20November\TagTesting20Nov2013\M9.DSG	11-1-2013	15:36:58	50243.000000	5024.300000	49455.570326	20.000000
C:\Users\cware\Desktop\Steller20November\TagTesting20Nov2013\M9.DSG	11-1-2013	15:36:58	50244.000000	5024.400000	49459.154895	20.000000
C:\Users\cware\Desktop\Steller20November\TagTesting20Nov2013\M9.DSG	11-1-2013	15:36:58	50245.000000	5024.500000	49455.520588	20.000000
C:\Users\cware\Desktop\Steller20November\TagTesting20Nov2013\M9.DSG	11-1-2013	15:36:58	50246.000000	5024.600000	49456.989376	20.000000
C:\Users\cware\Desktop\Steller20November\TagTesting20Nov2013\M9.DSG	11-1-2013	15:36:58	50247.000000	5024.700000	49456.616337	20.000000
C:\Users\cware\Desktop\Steller20November\TagTesting20Nov2013\M9.DSG	11-1-2013	15:36:58	50248.000000	5024.800000	49457.562060	20.000000
C:\Users\cware\Desktop\Steller20November\TagTesting20Nov2013\M9.DSG	11-1-2013	15:36:58	50249.000000	5024.900000	49455.770074	20.000000
C:\Users\cware\Desktop\Steller20November\TagTesting20Nov2013\M9.DSG	11-1-2013	15:36:58	50250.000000	5025.000000	49454.426218	20.000000
C:\Users\cware\Desktop\Steller20November\TagTesting20Nov2013\M9.DSG	11-1-2013	15:36:58	50251.000000	5025.100000	49457.537386	20.000000
C:\Users\cware\Desktop\Steller20November\TagTesting20Nov2013\M9.DSG	11-1-2013	15:36:58	50252.000000	5025.200000	49455.222616	20.000000
C:\Users\cware\Desktop\Steller20November\TagTesting20Nov2013\M9.DSG	11-1-2013	15:36:58	50253.000000	5025.300000	49456.441983	20.000000
C:\Users\cware\Desktop\Steller20November\TagTesting20Nov2013\M9.DSG	11-1-2013	15:36:58	50254.000000	5025.400000	49455.944251	20.000000
C:\Users\cware\Desktop\Steller20November\TagTesting20Nov2013\M9.DSG	11-1-2013	15:36:58	50255.000000	5025.500000	49457.636919	20.000000
C:\Users\cware\Desktop\Steller20November\TagTesting20Nov2013\M9.DSG	11-1-2013	15:36:58	50256.000000	5025.600000	49456.168430	20.000000
C:\Users\cware\Desktop\Steller20November\TagTesting20Nov2013\M9.DSG	11-1-2013	15:36:58	50257.000000	5025.700000	49457.014627	20.000000
C:\Users\cware\Desktop\Steller20November\TagTesting20Nov2013\M9.DSG	11-1-2013	15:36:58	50258.000000	5025.800000	49456.915189	20.000000
C:\Users\cware\Desktop\Steller20November\TagTesting20Nov2013\M9.DSG	11-1-2013	15:36:58	50259.000000	5025.900000	49458.358801	20.000000
C:\Users\cware\Desktop\Steller20November\TagTesting20Nov2013\M9.DSG	11-1-2013	15:36:58	50260.000000	5026.000000	49455.745340	20.000000
C:\Users\cware\Desktop\Steller20November\TagTesting20Nov2013\M9.DSG	11-1-2013	15:36:58	50261.000000	5026.100000	49457.189077	20.000000
C:\Users\cware\Desktop\Steller20November\TagTesting20Nov2013\M9.DSG	11-1-2013	15:36:58	50262.000000	5026.200000	49456.516860	20.000000
C:\Users\cware\Desktop\Steller20November\TagTesting20Nov2013\M9.DSG	11-1-2013	15:36:58	50263.000000	5026.300000	49456.940037	20.000000
C:\Users\cware\Desktop\Steller20November\TagTesting20Nov2013\M9.DSG	11-1-2013	15:36:58	50264.000000	5026.400000	49457.363084	20.000000
C:\Users\cware\Desktop\Steller20November\TagTesting20Nov2013\M9.DSG	11-1-2013	15:36:58	50265.000000	5026.500000	49458.060278	20.000000
C:\Users\cware\Desktop\Steller20November\TagTesting20Nov2013\M9.DSG	11-1-2013	15:36:58	50266.000000	5026.600000	49466.448180	20.000000
C:\Users\cware\Desktop\Steller20November\TagTesting20Nov2013\M9.DSG	11-1-2013	15:36:58	50267.000000	5026.700000	49470.630137	20.000000
C:\Users\cware\Desktop\Steller20November\TagTesting20Nov2013\M9.DSG	11-1-2013	15:36:58	50268.000000	5026.800000	49466.224309	20.000000
C:\Users\cware\Desktop\Steller20November\TagTesting20Nov2013\M9.DSG	11-1-2013	15:36:58	50269.000000	5026.900000	49482.104302	20.000000
C:\Users\cware\Desktop\Steller20November\TagTesting20Nov2013\M9.DSG	11-1-2013	15:36:58	50270.000000	5027.000000	49494.948344	20.000000
C:\Users\cware\Desktop\Steller20November\TagTesting20Nov2013\M9.DSG	11-1-2013	15:36:58	50271.000000	5027.100000	49517.275268	20.000000
C:\Users\cware\Desktop\Steller20November\TagTesting20Nov2013\M9.DSG	11-1-2013	15:36:58	50272.000000	5027.200000	49536.093034	20.000000
C:\Users\cware\Desktop\Steller20November\TagTesting20Nov2013\M9.DSG	11-1-2013	15:36:58	50273.000000	5027.300000	49551.600010	20.000000
C:\Users\cware\Desktop\Steller20November\TagTesting20Nov2013\M9.DSG	11-1-2013	15:36:58	50274.000000	5027.400000	49568.948878	20.000000
C:\Users\cware\Desktop\Steller20November\TagTesting20Nov2013\M9.DSG	11-1-2013	15:36:58	50275.000000	5027.500000	49588.512756	20.000000
C:\Users\cware\Desktop\Steller20November\TagTesting20Nov2013\M9.DSG	11-1-2013	15:36:58	50276.000000	5027.600000	49605.862147	20.000000
C:\Users\cware\Desktop\Steller20November\TagTesting20Nov2013\M9.DSG	11-1-2013	15:36:58	50277.000000	5027.700000	49620.000188	20.000000
C:\Users\cware\Desktop\Steller20November\TagTesting20Nov2013\M9.DSG	11-1-2013	15:36:58	50278.000000	5027.800000	49642.451480	20.000000
C:\Users\cware\Desktop\Steller20November\TagTesting20Nov2013\M9.DSG	11-1-2013	15:36:58	50279.000000	5027.900000	49660.995350	20.000000
C:\Users\cware\Desktop\Steller20November\TagTesting20Nov2013\M9.DSG	11-1-2013	15:36:58	50280.000000	5028.000000	49674.211998	20.000000
C:\Users\cware\Desktop\Steller20November\TagTesting20Nov2013\M9.DSG	11-1-2013	15:36:58	50281.000000	5028.100000	49688.425009	20.000000
C:\Users\cware\Desktop\Steller20November\TagTesting20Nov2013\M9.DSG	11-1-2013	15:36:58	50282.000000	5028.200000	49713.390384	20.000000
C:\Users\cware\Desktop\Steller20November\TagTesting20Nov2013\M9.DSG	11-1-2013	15:36:58	50283.000000	5028.300000	49728.150909	20.000000
C:\Users\cware\Desktop\Steller20November\TagTesting20Nov2013\M9.DSG	11-1-2013	15:36:58	50284.000000	5028.400000	49737.957655	20.000000
C:\Users\cware\Desktop\Steller20November\TagTesting20Nov2013\M9.DSG	11-1-2013	15:36:58	50285.000000	5028.500000	49738.604397	20.000000
C:\Users\cware\Desktop\Steller20November\TagTesting20Nov2013\M9.DSG	11-1-2013	15:36:58	50286.000000	5028.600000	49748.038032	20.000000
C:\Users\cware\Desktop\Steller20November\TagTesting20Nov2013\M9.DSG	11-1-2013	15:36:58	50287.000000	5028.700000	49764.839293	20.000000
C:\Users\cware\Desktop\Steller20November\TagTesting20Nov2013\M9.DSG	11-1-2013	15:36:58	50288.000000	5028.800000	49783.656920	20.000000
C:\Users\cware\Desktop\Steller20November\TagTesting20Nov2013\M9.DSG	11-1-2013	15:36:58	50289.000000	5028.900000	49799.960061	20.000000
C:\Users\cware\Desktop\Steller20November\TagTesting20Nov2013\M9.DSG	11-1-2013	15:36:58	50290.000000	5029.000000	49812.703893	20.000000
C:\Users\cware\Desktop\Steller20November\TagTesting20Nov2013\M9.DSG	11-1-2013	15:36:58	50291.000000	5029.100000	49830.824350	20.000000
C:\Users\cware\Desktop\Steller20November\TagTesting20Nov2013\M9.DSG	11-1-2013	15:36:58	50292.000000	5029.200000	49848.049081	20.000000
C:\Users\cware\Desktop\Steller20November\TagTesting20Nov2013\M9.DSG	11-1-2013	15:36:58	50293.000000	5029.300000	49860.693100	20.000000
C:\Users\cware\Desktop\Steller20November\TagTesting20Nov2013\M9.DSG	11-1-2013	15:36:58	50294.000000	5029.400000	49875.851753	20.000000
C:\Users\cware\Desktop\Steller20November\TagTesting20Nov2013\M9.DSG	11-1-2013	15:36:58	50295.000000	5029.500000	49885.907841	20.000000
C:\Users\cware\Desktop\Steller20November\TagTesting20Nov2013\M9.DSG	11-1-2013	15:36:58	50296.000000	5029.600000	49896.411415	20.000000
C:\Users\cware\Desktop\Steller20November\TagTesting20Nov2013\M9.DSG	11-1-2013	15:36:58	50297.000000	5029.700000	49902.758298	20.000000
C:\Users\cware\Desktop\Steller20November\TagTesting20Nov2013\M9.DSG	11-1-2013	15:36:58	50298.000000	5029.800000	49922.596440	20.000000
C:\Users\cware\Desktop\Steller20November\TagTesting20Nov2013\M9.DSG	11-1-2013	15:36:58	50299.000000	5029.900000	49934.270030	20.000000
C:\Users\cware\Desktop\Steller20November\TagTesting20Nov2013\M9.DSG	11-1-2013	15:36:58	50300.000000	5030.000000	49950.946638	20.000000
C:\Users\cware\Desktop\Steller20November\TagTesting20Nov2013\M9.DSG	11-1-2013	15:36:58	50301.000000	5030.100000	49960.106445	20.000000
C:\Users\cware\Desktop\Steller20November\TagTesting20Nov2013\M9.DSG	11-1-2013	15:36:58	50302.000000	5030.200000	49978.575396	20.000000
C:\Users\cware\Desktop\Steller20November\TagTesting20Nov2013\M9.DSG	11-1-2013	15:36:58	50303.000000	5030.300000	49982.856643	20.000000
C:\Users\cware\Desktop\Steller20November\TagTesting20Nov2013\M9.DSG	11-1-2013	15:36:58	50304.000000	5030.400000	49998.213863	20.000000
C:\Users\cware\Desktop\Steller20November\TagTesting20Nov2013\M9.DSG	11-1-2013	15:36:58	50305.000000	5030.500000	50009.986936	20.000000
C:\Users\cware\Desktop\Steller20November\TagTesting20Nov2013\M9.DSG	11-1-2013	15:36:58	50306.000000	5030.600000	50015.712017	20.000000
C:\Users\cware\Desktop\Steller20November\TagTesting20Nov2013\M9.DSG	11-1-2013	15:36:58	50307.000000	5030.700000	50028.754706	20.000000
C:\Users\cware\Desktop\Steller20November\TagTesting20Nov2013\M9.DSG	11-1-2013	15:36:58	50308.000000	5030.800000	50037.217499	20.000000
C:\Users\cware\Desktop\Steller20November\TagTesting20Nov2013\M9.DSG	11-1-2013	15:36:58	50309.000000	5030.900000	50044.734370	20.000000
C:\Users\cware\Desktop\Steller20November\TagTesting20Nov2013\M9.DSG	11-1-2013	15:36:58	50310.000000	5031.000000	50059.892835	20.000000
C:\Users\cware\Desktop\Steller20November\TagTesting20Nov2013\M9.DSG	11-1-2013	15:36:58	50311.000000	5031.100000	50068.007031	20.000000
C:\Users\cware\Desktop\Steller20November\TagTesting20Nov2013\M9.DSG	11-1-2013	15:36:58	50312.000000	5031.200000	50071.068256	20.000000
C:\Users\cware\Desktop\Steller20November\TagTesting20Nov2013\M9.DSG	11-1-2013	15:36:58	50313.000000	5031.300000	50088.168466	20.000000
C:\Users\cware\Desktop\Steller20November\TagTesting20Nov2013\M9.DSG	11-1-2013	15:36:58	50314.000000	5031.400000	50093.569662	20.000000
C:\Users\cware\Desktop\Steller20November\TagTesting20Nov2013\M9.DSG	11-1-2013	15:36:58	50315.000000	5031.500000	50100.439512	20.000000
C:\Users\cware\Desktop\Steller20November\TagTesting20Nov2013\M9.DSG	11-1-2013	15:36:58	50316.000000	5031.600000	50114.452903	20.000000
C:\Users\cware\Desktop\Steller20November\TagTesting20Nov2013\M9.DSG	11-1-2013	15:36:58	50317.000000	5031.700000	50119.281659	20.000000
C:\Users\cware\Desktop\Steller20November\TagTesting20Nov2013\M9.DSG	11-1-2013	15:36:58	50318.000000	5031.800000	50124.857263	20.000000
C:\Users\cware\Desktop\Steller20November\TagTesting20Nov2013\M9.DSG	11-1-2013	15:36:58	50319.000000	5031.900000	50135.585248	20.000000
C:\Users\cware\Desktop\Steller20November\TagTesting20Nov2013\M9.DSG	11-1-2013	15:36:58	50320.000000	5032.000000	50141.857720	20.000000
C:\Users\cware\Desktop\Steller20November\TagTesting20Nov2013\M9.DSG	11-1-2013	15:36:58	50321.000000	5032.100000	50149.548422	20.000000
C:\Users\cware\Desktop\Steller20November\TagTesting20Nov2013\M9.DSG	11-1-2013	15:36:58	50322.000000	5032.200000	50162.343009	20.000000
C:\Users\cware\Desktop\Steller20November\TagTesting20Nov2013\M9.DSG	11-1-2013	15:36:58	50323.000000	5032.300000	50165.802291	20.000000
C:\Users\cware\Desktop\Steller20November\TagTesting20Nov2013\M9.DSG	11-1-2013	15:36:58	50324.000000	5032.400000	50174.613777	20.000000
C:\Users\cware\Desktop\Steller20November\TagTesting20Nov2013\M9.DSG	11-1-2013	15:36:58	50325.000000	5032.500000	50177.351493	20.000000
C:\Users\cware\Desktop\Steller20November\TagTesting20Nov2013\M9.DSG	11-1-2013	15:36:58	50326.000000	5032.600000	50186.337221	20.000000
C:\Users\cware\Desktop\Steller20November\TagTesting20Nov2013\M9.DSG	11-1-2013	15:36:58	50327.000000	5032.700000	50193.082915	20.000000
C:\Users\cware\Desktop\Steller20November\TagTesting20Nov2013\M9.DSG	11-1-2013	15:36:58	50328.000000	5032.800000	50202.740312	20.000000
C:\Users\cware\Desktop\Steller20November\TagTesting20Nov2013\M9.DSG	11-1-2013	15:36:58	50329.000000	5032.900000	50204.656894	20.000000
C:\Users\cware\Desktop\Steller20November\TagTesting20Nov2013\M9.DSG	11-1-2013	15:36:58	50330.000000	5033.000000	50212.895713	20.000000
C:\Users\cware\Desktop\Steller20November\TagTesting20Nov2013\M9.DSG	11-1-2013	15:36:58	50331.000000	5033.100000	50220.388365	20.000000
C:\Users\cware\Desktop\Steller20November\TagTesting20Nov2013\M9.DSG	11-1-2013	15:36:58	50332.000000	5033.200000	50222.130328	20.000000
C:\Users\cware\Desktop\Steller20November\TagTesting20Nov2013\M9.DSG	11-1-2013	15:36:58	50333.000000	5033.300000	50229.224060	20.000000
C:\Users\cware\Desktop\Steller20November\TagTesting20Nov2013\M9.DSG	11-1-2013	15:36:58	50334.000000	5033.400000	50235.870200	20.000000
C:\Users\cware\Desktop\Steller20November\TagTesting20Nov2013\M9.DSG	11-1-2013	15:36:58	50335.000000	5033.500000	50244.433059	20.000000
C:\Users\cware\Desktop\Steller20November\TagTesting20Nov2013\M9.DSG	11-1-2013	15:36:58	50336.000000	5033.600000	50249.908768	20.000000
C:\Users\cware\Desktop\Steller20November\TagTesting20Nov2013\M9.DSG	11-1-2013	15:36:58	50337.000000	5033.700000	50254.638039	20.000000
C:\Users\cware\Desktop\Steller20November\TagTesting20Nov2013\M9.DSG	11-1-2013	15:36:58	50338.000000	5033.800000	50257.301619	20.000000
C:\Users\cware\Desktop\Steller20November\TagTesting20Nov2013\M9.DSG	11-1-2013	15:36:58	50339.000000	5033.900000	50262.329136	20.000000
C:\Users\cware\Desktop\Steller20November\TagTesting20Nov2013\M9.DSG	11-1-2013	15:36:58	50340.000000	5034.000000	50268.950429	20.000000
C:\Users\cware\Desktop\Steller20November\TagTesting20Nov2013\M9.DSG	11-1-2013	15:36:58	50341.000000	5034.100000	50276.566722	20.000000
C:\Users\cware\Desktop\Steller20November\TagTesting20Nov2013\M9.DSG	11-1-2013	15:36:58	50342.000000	5034.200000	50278.981393	20.000000
C:\Users\cware\Desktop\Steller20November\TagTesting20Nov2013\M9.DSG	11-1-2013	15:36:58	50343.000000	5034.300000	50284.656507	20.000000
C:\Users\cware\Desktop\Steller20November\TagTesting20Nov2013\M9.DSG	11-1-2013	15:36:58	50344.000000	5034.400000	50289.012890	20.000000
C:\Users\cware\Desktop\Steller20November\TagTesting20Nov2013\M9.DSG	11-1-2013	15:36:58	50345.000000	5034.500000	50290.505977	20.000000
C:\Users\cware\Desktop\Steller20November\TagTesting20Nov2013\M9.DSG	11-1-2013	15:36:58	50346.000000	5034.600000	50300.985150	20.000000
C:\Users\cware\Desktop\Steller20November\TagTesting20Nov2013\M9.DSG	11-1-2013	15:36:58	50347.000000	5034.700000	50304.096539	20.000000
C:\Users\cware\Desktop\Steller20November\TagTesting20Nov2013\M9.DSG	11-1-2013	15:36:58	50348.000000	5034.800000	50307.457309	20.000000
C:\Users\cware\Desktop\Steller20November\TagTesting20Nov2013\M9.DSG	11-1-2013	15:36:58	50349.000000	5034.900000	50316.467955	20.000000
C:\Users\cware\Desktop\Steller20November\TagTesting20Nov2013\M9.DSG	11-1-2013	15:36:58	50350.000000	5035.000000	50323.736056	20.000000
C:\Users\cware\Desktop\Steller20November\TagTesting20Nov2013\M9.DSG	11-1-2013	15:36:58	50351.000000	5035.100000	50326.076067	20.000000
C:\Users\cware\Desktop\Steller20November\TagTesting20Nov2013\M9.DSG	11-1-2013	15:36:58	50352.000000	5035.200000	50328.639930	20.000000
C:\Users\cware\Desktop\Steller20November\TagTesting20Nov2013\M9.DSG	11-1-2013	15:36:58	50353.000000	5035.300000	50332.547768	20.000000
C:\Users\cware\Desktop\Steller20November\TagTesting20Nov2013\M9.DSG	11-1-2013	15:36:58	50354.000000	5035.400000	50338.347341	20.000000
C:\Users\cware\Desktop\Steller20November\TagTesting20Nov2013\M9.DSG	11-1-2013	15:36:58	50355.000000	5035.500000	50343.226431	20.000000
C:\Users\cware\Desktop\Steller20November\TagTesting20Nov2013\M9.DSG	11-1-2013	15:36:58	50356.000000	5035.600000	50344.396059	20.000000
C:\Users\cware\Desktop\Steller20November\TagTesting20Nov2013\M9.DSG	11-1-2013	15:36:58	50357.000000	5035.700000	50348.328633	20.000000
C:\Users\cware\Desktop\Steller20November\TagTesting20Nov2013\M9.DSG	11-1-2013	15:36:58	50358.000000	5035.800000	50340.712518	20.000000
C:\Users\cware\Desktop\Steller20November\TagTesting20Nov2013\M9.DSG	11-1-2013	15:36:58	50359.000000	5035.900000	50333.145725	20.000000
C:\Users\cware\Desktop\Steller20November\TagTesting20Nov2013\M9.DSG	11-1-2013	15:36:58	50360.000000	5036.000000	50332.847219	20.000000
C:\Users\cware\Desktop\Steller20November\TagTesting20Nov2013\M9.DSG	11-1-2013	15:36:58	50361.000000	5036.100000	50328.790083	20.000000
C:\Users\cware\Desktop\Steller20November\TagTesting20Nov2013\M9.DSG	11-1-2013	15:36:58	50362.000000	5036.200000	50327.993956	20.000000
C:\Users\cware\Desktop\Steller20November\TagTesting20Nov2013\M9.DSG	11-1-2013	15:36:58	50363.000000	5036.300000	50323.214939	20.000000
C:\Users\cware\Desktop\Steller20November\TagTesting20Nov2013\M9.DSG	11-1-2013	15:36:58	50364.000000	5036.400000	50323.738077	20.000000
C:\Users\cware\Desktop\Steller20November\TagTesting20Nov2013\M9.DSG	11-1-2013	15:36:58	50365.000000	5036.500000	50323.314727	20.000000
C:\Users\cware\Desktop\Steller20November\TagTesting20Nov2013\M9.DSG	11-1-2013	15:36:58	50366.000000	5036.600000	50321.945892	20.000000
C:\Users\cware\Desktop\Steller20November\TagTesting20Nov2013\M9.DSG	11-1-2013	15:36:58	50367.000000	5036.700000	50317.963394	20.000000
C:\Users\cware\Desktop\Steller20November\TagTesting20Nov2013\M9.DSG	11-1-2013	15:36:58	50368.000000	5036.800000	50315.300338	20.000000
C:\Users\cware\Desktop\Steller20November\TagTesting20Nov2013\M9.DSG	11-1-2013	15:36:58	50369.000000	5036.900000	50316.470377	20.000000
C:\Users\cware\Desktop\Steller20November\TagTesting20Nov2013\M9.DSG	11-1-2013	15:36:58	50370.000000	5037.000000	50313.185109	20.000000
C:\Users\cware\Desktop\Steller20November\TagTesting20Nov2013\M9.DSG	11-1-2013	15:36:58	50371.000000	5037.100000	50320.478159	20.000000
C:\Users\cware\Desktop\Steller20November\TagTesting20Nov2013\M9.DSG	11-1-2013	15:36:58	50372.000000	5037.200000	50316.147134	20.000000
C:\Users\cware\Desktop\Steller20November\TagTesting20Nov2013\M9.DSG	11-1-2013	15:36:58	50373.000000	5037.300000	50316.744398	20.000000
C:\Users\cware\Desktop\Steller20November\TagTesting20Nov2013\M9.DSG	11-1-2013	15:36:58	50374.000000	5037.400000	50315.400740	20.000000
C:\Users\cware\Desktop\Steller20November\TagTesting20Nov2013\M9.DSG	11-1-2013	15:36:58	50375.000000	5037.500000	50317.043836	20.000000
C:\Users\cware\Desktop\Steller20November\TagTesting20Nov2013\M9.DSG	11-1-2013	15:36:58	50376.000000	5037.600000	50314.131888	20.000000
C:\Users\cware\Desktop\Steller20November\TagTesting20Nov2013\M9.DSG	11-1-2013	15:36:58	50377.000000	5037.700000	50314.331117	20.000000
C:\Users\cware\Desktop\Steller20November\TagTesting20Nov2013\M9.DSG	11-1-2013	15:36:58	50378.000000	5037.800000	50312.613556	20.000000
C:\Users\cware\Desktop\Steller20November\TagTesting20Nov2013\M9.DSG	11-1-2013	15:36:58	50379.000000	5037.900000	50311.344536	20.000000
C:\Users\cware\Desktop\Steller20November\TagTesting20Nov2013\M9.DSG	11-1-2013	15:36:58	50380.000000	5038.000000	50314.008148	20.000000
C:\Users\cware\Desktop\Steller20November\TagTesting20Nov2013\M9.DSG	11-1-2013	15:36:58	50381.000000	5038.100000	50308.333064	20.000000
C:\Users\cware\Desktop\Steller20November\TagTesting20Nov2013\M9.DSG	11-1-2013	15:36:58	50382.000000	5038.200000	50305.918578	20.000000
C:\Users\cware\Desktop\Steller20November\TagTesting20Nov2013\M9.DSG	11-1-2013	15:36:58	50383.000000	5038.300000	50307.288049	20.000000
C:\Users\cware\Desktop\Steller20November\TagTesting20Nov2013\M9.DSG	11-1-2013	15:36:58	50384.000000	5038.400000	50304.574959	20.000000
C:\Users\cware\Desktop\Steller20November\TagTesting20Nov2013\M9.DSG	11-1-2013	15:36:58	50385.000000	5038.500000	50304.127187	20.000000
C:\Users\cware\Desktop\Steller20November\TagTesting20Nov2013\M9.DSG	11-1-2013	15:36:58	50386.000000	5038.600000	50301.165359	20.000000
C:\Users\cware\Desktop\Steller20November\TagTesting20Nov2013\M9.DSG	11-1-2013	15:36:58	50387.000000	5038.700000	50299.473245	20.000000
C:\Users\cware\Desktop\Steller20November\TagTesting20Nov2013\M9.DSG	11-1-2013	15:36:58	50388.000000	5038.800000	50299.398608	20.000000
C:\Users\cware\Desktop\Steller20November\TagTesting20Nov2013\M9.DSG	11-1-2013	15:36:58	50389.000000	5038.900000	50300.245311	20.000000
C:\Users\cware\Desktop\Steller20November\TagTesting20Nov2013\M9.DSG	11-1-2013	15:36:58	50390.000000	5039.000000	50295.764746	20.000000
C:\Users\cware\Desktop\Steller20November\TagTesting20Nov2013\M9.DSG	11-1-2013	15:36:58	50391.000000	5039.100000	50294.321313	20.000000
C:\Users\cware\Desktop\Steller20November\TagTesting20Nov2013\M9.DSG	11-1-2013	15:36:58	50392.000000	5039.200000	50292.255569	20.000000
C:\Users\cware\Desktop\Steller20November\TagTesting20Nov2013\M9.DSG	11-1-2013	15:36:58	50393.000000	5039.300000	50290.313796	20.000000
C:\Users\cware\Desktop\Steller20November\TagTesting20Nov2013\M9.DSG	11-1-2013	15:36:58	50394.000000	5039.400000	50288.671962	20.000000
C:\Users\cware\Desktop\Steller20November\TagTesting20Nov2013\M9.DSG	11-1-2013	15:36:58	50395.000000	5039.500000	50287.277723	20.000000
C:\Users\cware\Desktop\Steller20November\TagTesting20Nov2013\M9.DSG	11-1-2013	15:36:58	50396.000000	5039.600000	50286.232783	20.000000
[truncated: 3,377 more rows]
