# Supplementary material for: Averaged Propulsive Body Acceleration (APBA) Can Be Calculated from Biologging Tags That Incorporate Gyroscopes and Accelerometers to Estimate Swimming Speed, Hydrodynamic Drag and Energy Expenditure for Steller Sea Lions
Source: PLoS One. 2016 Jun 10;11(6):e0157326. doi: 10.1371/journal.pone.0157326 (PMC4902303; doi:10.1371/journal.pone.0157326)
Supplement: S4 Data — Same components as S2. (ZIP) [file pone.0157326.s004.zip › SitkaNov_20/s6_5376.txt]

cal_gyr_plus 4.9705 1.0205 3.430333333
cal_acc_plus -0.03399 0.02934 0.1698
cal_acc_mult 0.9847 0.9892 1.00887
cal_mag_plus -0.33 -0.164 -0.162
cal_mag_mult 2.1 1.9 1.95
cal_depth_mult 0.01
cal_depth_plus -1000	
speed 6.4
xsign 1.0
	
opent_pt_fn Ms9_PTMP_20_11_13.csv
opent_amg_fn Ms9_INER_20_11_13.csv
opent_pt_fn Ms10_PTMP_20_11_13.csv
opent_amg_fn Ms10_INER_20_11_13.csv
sample_out_fn sitka6_5376_4.csv
dma_out_fn sitka_20_11_DMA.txt
clip_start_end 5376 5686

end

November 20

opent_pt_fn Ms8_PTMP_20_11_13.csv
opent_amg_fn Ms8_INER_20_11_13.csv


Sitka run 2.

This generates the speed files using tag1
0.9847 0.9892 1.00887
