# Supplementary material for: Averaged Propulsive Body Acceleration (APBA) Can Be Calculated from Biologging Tags That Incorporate Gyroscopes and Accelerometers to Estimate Swimming Speed, Hydrodynamic Drag and Energy Expenditure for Steller Sea Lions
Source: PLoS One. 2016 Jun 10;11(6):e0157326. doi: 10.1371/journal.pone.0157326 (PMC4902303; doi:10.1371/journal.pone.0157326)
Supplement: S4 Data — Same components as S2. (ZIP) [file pone.0157326.s004.zip › SitkaNov_20/sitka10_3010_4.csv]

rawAx	rawAy	rawAz	gravX	gravY	gravZ	gyrX	gyrY	gyrZ	estAx	estAy	estAz	odbX	odbY	odbZ	spk
-0.187	-0.075	-1.208	-0.169	-0.179	-0.969	-0.970	-0.349	0.002	-0.060	0.133	-0.268	0.108	0.315	0.387	0.108
0.051	-0.249	-0.948	-0.164	-0.199	-0.966	-1.008	-0.250	0.075	0.173	-0.021	-0.011	0.132	0.143	0.128	0.060
0.009	-0.257	-0.747	-0.173	-0.218	-0.960	-1.003	0.476	-0.081	0.140	-0.010	0.184	0.091	0.139	0.072	0.024
-0.080	-0.296	-0.747	-0.181	-0.230	-0.956	-0.617	0.359	-0.318	0.060	-0.038	0.180	0.004	0.104	0.073	0.004
-0.337	-0.095	-1.046	-0.184	-0.241	-0.953	-0.649	0.117	-0.168	-0.195	0.174	-0.123	0.254	0.309	0.226	-0.049
-0.191	-0.156	-0.845	-0.186	-0.254	-0.949	-0.718	0.082	-0.043	-0.047	0.126	0.074	0.106	0.251	0.023	-0.080
-0.245	-0.203	-0.905	-0.182	-0.271	-0.945	-0.871	-0.191	0.031	-0.104	0.096	0.011	0.159	0.210	0.081	-0.100
-0.191	-0.303	-0.782	-0.183	-0.287	-0.940	-0.858	0.021	-0.083	-0.050	0.011	0.128	0.105	0.114	0.041	-0.127
-0.287	-0.241	-0.983	-0.185	-0.302	-0.935	-0.825	0.064	-0.092	-0.144	0.088	-0.078	0.202	0.179	0.159	-0.139
-0.457	-0.288	-0.944	-0.184	-0.317	-0.930	-0.811	-0.088	0.086	-0.314	0.057	-0.043	0.372	0.136	0.120	-0.156
-0.295	-0.245	-0.952	-0.181	-0.330	-0.926	-0.745	-0.187	-0.023	-0.156	0.113	-0.055	0.212	0.180	0.129	-0.152
-0.314	-0.265	-0.834	-0.179	-0.341	-0.923	-0.609	-0.179	-0.059	-0.178	0.105	0.059	0.233	0.163	0.012	-0.148
-0.222	-0.427	-0.905	-0.181	-0.354	-0.917	-0.721	0.074	-0.131	-0.083	-0.044	-0.017	0.141	0.003	0.084	-0.128
-0.280	-0.400	-1.031	-0.178	-0.362	-0.915	-0.471	-0.241	-0.137	-0.144	-0.009	-0.146	0.199	0.033	0.211	-0.117
-0.314	-0.415	-0.869	-0.167	-0.372	-0.913	-0.516	-0.612	0.025	-0.189	-0.015	0.014	0.233	0.020	0.050	-0.080
-0.180	-0.396	-0.830	-0.166	-0.380	-0.910	-0.465	-0.099	-0.090	-0.056	0.013	0.050	0.097	0.044	0.012	-0.089
-0.130	-0.373	-0.897	-0.164	-0.386	-0.908	-0.311	-0.097	-0.051	-0.007	0.041	-0.019	0.046	0.071	0.080	-0.091
-0.218	-0.469	-0.794	-0.165	-0.397	-0.903	-0.628	0.024	-0.065	-0.095	-0.044	0.079	0.133	0.022	0.022	-0.076
-0.245	-0.458	-0.924	-0.164	-0.404	-0.900	-0.416	-0.130	-0.083	-0.123	-0.025	-0.054	0.158	0.006	0.109	-0.077
-0.268	-0.415	-0.964	-0.163	-0.414	-0.896	-0.539	-0.097	-0.061	-0.147	0.027	-0.098	0.179	0.040	0.148	-0.085
-0.187	-0.481	-0.834	-0.162	-0.423	-0.891	-0.529	-0.073	-0.044	-0.067	-0.029	0.028	0.097	0.022	0.019	-0.062
-0.149	-0.500	-0.830	-0.156	-0.432	-0.888	-0.478	-0.327	-0.010	-0.035	-0.040	0.029	0.057	0.039	0.016	-0.054
-0.099	-0.411	-0.822	-0.155	-0.441	-0.884	-0.494	-0.059	0.033	0.014	0.058	0.032	0.005	0.052	0.009	-0.033
-0.172	-0.466	-0.849	-0.154	-0.447	-0.881	-0.353	-0.019	0.055	-0.061	0.010	0.002	0.075	0.001	0.038	-0.027
-0.118	-0.446	-0.861	-0.158	-0.455	-0.876	-0.441	0.232	0.036	-0.003	0.037	-0.015	0.019	0.023	0.051	-0.027
-0.172	-0.489	-0.869	-0.159	-0.461	-0.873	-0.332	0.062	-0.063	-0.056	-0.000	-0.026	0.069	0.017	0.059	-0.057
-0.172	-0.489	-0.869	-0.159	-0.468	-0.869	-0.405	-0.040	-0.005	-0.056	0.007	-0.030	0.068	0.014	0.061	-0.061
-0.253	-0.554	-0.778	-0.159	-0.476	-0.865	-0.455	-0.041	-0.077	-0.137	-0.051	0.056	0.147	0.076	0.028	-0.094
-0.218	-0.516	-0.885	-0.156	-0.483	-0.862	-0.409	-0.221	-0.075	-0.105	-0.005	-0.053	0.109	0.034	0.080	-0.091
-0.283	-0.554	-0.826	-0.153	-0.492	-0.857	-0.508	-0.177	0.046	-0.174	-0.034	0.001	0.172	0.069	0.022	-0.092
-0.114	-0.539	-0.751	-0.154	-0.499	-0.853	-0.402	0.027	-0.089	-0.003	-0.012	0.072	0.001	0.052	0.052	-0.062
-0.168	-0.601	-0.838	-0.150	-0.507	-0.849	-0.482	-0.302	-0.036	-0.062	-0.065	-0.019	0.053	0.111	0.035	-0.065
-0.118	-0.504	-0.861	-0.153	-0.515	-0.843	-0.505	0.192	-0.046	-0.008	0.040	-0.048	0.001	0.011	0.059	-0.048
-0.222	-0.520	-0.826	-0.155	-0.520	-0.840	-0.284	0.030	-0.066	-0.110	0.029	-0.016	0.104	0.024	0.024	-0.044
-0.207	-0.585	-0.857	-0.150	-0.527	-0.836	-0.412	-0.247	0.088	-0.100	-0.030	-0.051	0.086	0.087	0.055	-0.057
-0.137	-0.535	-0.853	-0.153	-0.533	-0.832	-0.380	0.142	-0.062	-0.028	0.026	-0.052	0.016	0.034	0.051	-0.065
-0.222	-0.597	-0.763	-0.151	-0.538	-0.830	-0.240	-0.088	0.008	-0.114	-0.032	0.036	0.098	0.094	0.040	-0.052
-0.137	-0.570	-0.794	-0.149	-0.544	-0.826	-0.366	-0.117	0.006	-0.032	0.001	0.001	0.012	0.065	0.009	-0.076
-0.187	-0.562	-0.901	-0.157	-0.548	-0.822	-0.266	0.392	-0.120	-0.074	0.013	-0.110	0.061	0.055	0.097	-0.078
-0.299	-0.558	-0.727	-0.157	-0.553	-0.818	-0.319	0.022	0.095	-0.186	0.022	0.060	0.172	0.050	0.077	-0.058
-0.157	-0.643	-0.849	-0.156	-0.560	-0.813	-0.413	-0.012	0.091	-0.045	-0.055	-0.067	0.028	0.133	0.045	-0.062
-0.164	-0.581	-0.881	-0.153	-0.562	-0.813	-0.112	-0.178	-0.042	-0.055	0.008	-0.099	0.034	0.069	0.076	-0.052
-0.187	-0.543	-0.834	-0.155	-0.564	-0.811	-0.156	0.070	-0.020	-0.076	0.050	-0.054	0.057	0.028	0.029	-0.014
-0.064	-0.647	-0.700	-0.158	-0.572	-0.805	-0.449	0.175	-0.023	0.049	-0.047	0.075	0.068	0.130	0.106	-0.011
-0.122	-0.643	-0.778	-0.159	-0.577	-0.801	-0.332	0.059	-0.068	-0.007	-0.037	-0.008	0.011	0.124	0.028	-0.012
-0.164	-0.554	-0.901	-0.158	-0.578	-0.800	-0.082	-0.085	-0.027	-0.050	0.052	-0.131	0.031	0.033	0.094	-0.013
-0.145	-0.566	-0.782	-0.159	-0.583	-0.796	-0.316	0.092	0.042	-0.030	0.046	-0.016	0.011	0.043	0.025	-0.037
-0.149	-0.612	-0.684	-0.157	-0.588	-0.794	-0.277	-0.193	-0.047	-0.036	0.004	0.079	0.014	0.088	0.126	-0.026
-0.214	-0.682	-0.743	-0.159	-0.590	-0.792	-0.118	0.045	-0.129	-0.099	-0.064	0.019	0.080	0.156	0.067	-0.027
-0.072	-0.585	-0.802	-0.157	-0.596	-0.788	-0.389	-0.114	-0.001	0.041	0.038	-0.045	0.062	0.058	0.008	-0.025
-0.130	-0.616	-0.771	-0.159	-0.604	-0.781	-0.532	0.114	-0.055	-0.014	0.016	-0.020	0.003	0.088	0.040	-0.016
-0.107	-0.721	-0.676	-0.162	-0.604	-0.781	0.019	0.111	-0.127	0.011	-0.089	0.074	0.024	0.191	0.136	-0.007
-0.107	-0.721	-0.676	-0.162	-0.604	-0.780	-0.011	0.027	0.058	0.011	-0.088	0.073	0.023	0.190	0.136	-0.023
-0.195	-0.562	-0.806	-0.162	-0.609	-0.776	-0.303	0.038	0.047	-0.078	0.075	-0.061	0.067	0.030	0.007	-0.028
-0.133	-0.632	-0.692	-0.166	-0.613	-0.772	-0.281	0.195	-0.107	-0.012	0.010	0.049	0.008	0.098	0.121	-0.038
-0.133	-0.701	-0.660	-0.170	-0.614	-0.771	-0.053	0.161	-0.096	-0.008	-0.059	0.079	0.011	0.166	0.153	-0.047
-0.203	-0.663	-0.755	-0.171	-0.616	-0.769	-0.088	0.067	0.006	-0.077	-0.019	-0.017	0.081	0.126	0.059	-0.039
-0.210	-0.605	-0.802	-0.169	-0.622	-0.764	-0.425	-0.064	0.057	-0.086	0.046	-0.069	0.091	0.066	0.012	-0.052
-0.133	-0.609	-0.700	-0.175	-0.625	-0.761	-0.216	0.262	-0.172	-0.003	0.045	0.030	0.017	0.068	0.115	-0.057
-0.226	-0.589	-0.715	-0.175	-0.627	-0.759	-0.168	-0.092	-0.052	-0.096	0.066	0.012	0.112	0.047	0.099	-0.040
-0.203	-0.678	-0.743	-0.174	-0.632	-0.755	-0.319	-0.055	-0.010	-0.073	-0.018	-0.019	0.093	0.134	0.073	-0.035
-0.118	-0.632	-0.747	-0.176	-0.636	-0.751	-0.271	0.125	0.015	0.013	0.033	-0.027	0.010	0.087	0.069	-0.035
-0.153	-0.601	-0.672	-0.180	-0.639	-0.748	-0.158	0.260	-0.053	-0.017	0.066	0.044	0.048	0.054	0.144	-0.003
-0.133	-0.674	-0.672	-0.181	-0.641	-0.746	-0.156	0.112	0.066	0.003	-0.005	0.042	0.032	0.125	0.145	0.007
-0.053	-0.682	-0.664	-0.184	-0.646	-0.741	-0.285	0.279	0.066	0.087	-0.008	0.045	0.046	0.131	0.154	-0.004
-0.195	-0.628	-0.810	-0.190	-0.647	-0.738	-0.119	0.329	-0.054	-0.050	0.047	-0.104	0.100	0.074	0.008	-0.004
-0.207	-0.616	-0.763	-0.193	-0.649	-0.736	-0.124	0.161	-0.052	-0.058	0.060	-0.059	0.115	0.061	0.056	0.001
-0.157	-0.697	-0.625	-0.194	-0.654	-0.732	-0.296	0.115	0.022	-0.007	-0.016	0.074	0.069	0.140	0.194	-0.019
-0.118	-0.678	-0.644	-0.197	-0.659	-0.726	-0.349	0.222	-0.023	0.035	0.008	0.049	0.034	0.119	0.174	-0.011
-0.214	-0.705	-0.739	-0.201	-0.660	-0.724	-0.115	0.155	-0.139	-0.057	-0.018	-0.048	0.134	0.144	0.080	-0.015
-0.145	-0.585	-0.743	-0.203	-0.662	-0.722	-0.166	0.051	-0.074	0.014	0.103	-0.054	0.068	0.022	0.076	-0.018
-0.199	-0.667	-0.637	-0.202	-0.670	-0.714	-0.551	-0.029	0.048	-0.041	0.030	0.045	0.126	0.102	0.182	-0.029
-0.160	-0.717	-0.530	-0.207	-0.678	-0.706	-0.521	0.295	-0.074	0.002	-0.013	0.142	0.091	0.150	0.288	-0.029
-0.172	-0.775	-0.558	-0.212	-0.680	-0.702	-0.204	0.205	-0.148	-0.005	-0.068	0.111	0.107	0.207	0.260	-0.046
-0.210	-0.686	-0.672	-0.215	-0.682	-0.699	-0.129	0.106	-0.138	-0.040	0.022	-0.006	0.149	0.116	0.145	-0.041
-0.226	-0.624	-0.637	-0.219	-0.688	-0.692	-0.494	0.237	-0.033	-0.052	0.090	0.021	0.168	0.053	0.179	-0.052
-0.157	-0.736	-0.499	-0.227	-0.693	-0.685	-0.366	0.375	-0.202	0.025	-0.017	0.152	0.104	0.164	0.315	-0.064
-0.268	-0.740	-0.562	-0.232	-0.693	-0.682	-0.067	0.265	-0.132	-0.081	-0.021	0.087	0.220	0.167	0.251	-0.086
-0.268	-0.740	-0.562	-0.234	-0.694	-0.681	-0.071	0.061	-0.076	-0.079	-0.020	0.085	0.226	0.166	0.251	-0.104
-0.341	-0.616	-0.625	-0.236	-0.699	-0.675	-0.378	0.036	-0.049	-0.150	0.108	0.017	0.304	0.041	0.188	-0.118
-0.307	-0.647	-0.510	-0.241	-0.703	-0.669	-0.378	0.198	-0.151	-0.111	0.082	0.125	0.273	0.069	0.302	-0.115
-0.253	-0.763	-0.475	-0.245	-0.705	-0.665	-0.192	0.050	-0.253	-0.052	-0.032	0.157	0.222	0.183	0.337	-0.102
-0.253	-0.825	-0.514	-0.248	-0.704	-0.666	0.034	-0.040	-0.226	-0.050	-0.095	0.118	0.226	0.242	0.296	-0.075
-0.218	-0.802	-0.562	-0.248	-0.701	-0.669	0.192	-0.108	-0.086	-0.015	-0.074	0.074	0.194	0.217	0.247	-0.039
-0.218	-0.694	-0.652	-0.247	-0.700	-0.671	0.105	-0.099	-0.057	-0.016	0.032	-0.015	0.195	0.107	0.155	-0.023
-0.176	-0.639	-0.660	-0.252	-0.700	-0.669	-0.060	0.217	-0.142	0.031	0.087	-0.025	0.153	0.052	0.146	-0.000
-0.272	-0.659	-0.747	-0.254	-0.700	-0.667	-0.113	0.041	-0.119	-0.063	0.068	-0.113	0.250	0.071	0.057	0.007
-0.218	-0.636	-0.731	-0.260	-0.699	-0.667	0.044	0.208	-0.209	-0.003	0.090	-0.097	0.196	0.047	0.070	0.012
-0.253	-0.705	-0.708	-0.267	-0.697	-0.666	0.026	0.242	-0.286	-0.031	0.019	-0.074	0.230	0.115	0.090	0.004
-0.260	-0.697	-0.767	-0.273	-0.693	-0.667	0.135	0.212	-0.270	-0.032	0.023	-0.132	0.238	0.106	0.028	0.006
-0.280	-0.736	-0.755	-0.278	-0.692	-0.666	0.005	0.141	-0.232	-0.046	-0.017	-0.121	0.256	0.144	0.038	0.002
-0.307	-0.817	-0.790	-0.281	-0.696	-0.661	-0.334	0.078	-0.119	-0.070	-0.094	-0.162	0.282	0.225	0.000	0.011
-0.341	-0.840	-0.928	-0.287	-0.702	-0.652	-0.612	0.141	-0.302	-0.099	-0.111	-0.308	0.314	0.247	0.140	0.001
-0.326	-0.906	-0.936	-0.296	-0.708	-0.642	-0.706	0.096	-0.545	-0.076	-0.171	-0.326	0.296	0.311	0.151	-0.036
-0.391	-0.945	-0.881	-0.299	-0.713	-0.634	-0.646	-0.201	-0.422	-0.138	-0.204	-0.279	0.359	0.348	0.097	-0.055
-0.514	-0.976	-0.763	-0.298	-0.715	-0.633	-0.205	-0.387	-0.225	-0.263	-0.233	-0.161	0.479	0.377	0.021	-0.048
-0.395	-0.860	-0.684	-0.297	-0.715	-0.633	-0.060	-0.211	-0.143	-0.145	-0.117	-0.082	0.357	0.259	0.099	-0.049
-0.291	-0.732	-0.877	-0.295	-0.711	-0.639	0.258	-0.216	-0.066	-0.044	0.007	-0.269	0.253	0.128	0.096	-0.040
-0.303	-0.686	-0.905	-0.284	-0.706	-0.648	0.323	-0.803	0.027	-0.067	0.049	-0.287	0.264	0.078	0.125	0.041
-0.291	-0.674	-0.857	-0.268	-0.705	-0.657	0.148	-1.124	0.113	-0.073	0.059	-0.231	0.254	0.065	0.079	0.138
-0.033	-0.721	-0.826	-0.252	-0.702	-0.666	0.233	-1.114	0.073	0.168	0.010	-0.190	0.003	0.109	0.049	0.207
0.136	-0.790	-0.905	-0.231	-0.697	-0.679	0.398	-1.327	0.138	0.315	-0.064	-0.256	0.172	0.177	0.129	0.312
0.174	-0.910	-0.956	-0.200	-0.690	-0.695	0.593	-1.840	0.322	0.322	-0.190	-0.291	0.210	0.294	0.181	0.448
0.336	-0.848	-1.109	-0.171	-0.681	-0.712	0.772	-1.548	0.411	0.454	-0.137	-0.428	0.371	0.231	0.334	0.538
0.532	-0.763	-1.062	-0.139	-0.671	-0.728	0.805	-1.580	0.505	0.618	-0.062	-0.364	0.565	0.144	0.288	0.603
0.532	-0.771	-1.094	-0.108	-0.659	-0.744	0.857	-1.469	0.514	0.587	-0.081	-0.381	0.564	0.149	0.320	0.675
0.624	-0.891	-1.042	-0.075	-0.649	-0.757	0.774	-1.724	0.431	0.645	-0.211	-0.316	0.655	0.267	0.270	0.708
0.732	-0.802	-0.987	-0.048	-0.644	-0.764	0.362	-1.271	0.382	0.726	-0.127	-0.254	0.761	0.177	0.215	0.712
0.751	-0.794	-0.936	-0.021	-0.639	-0.769	0.333	-1.276	0.391	0.718	-0.124	-0.198	0.778	0.167	0.165	0.708
0.759	-0.794	-0.936	0.005	-0.640	-0.768	-0.067	-1.161	0.443	0.700	-0.123	-0.199	0.783	0.166	0.165	0.662
0.736	-0.643	-0.861	0.022	-0.641	-0.767	-0.101	-0.842	0.201	0.659	0.029	-0.125	0.759	0.014	0.091	0.593
0.620	-0.670	-0.688	0.036	-0.637	-0.770	0.289	-0.665	0.113	0.530	-0.002	0.051	0.642	0.040	0.082	0.513
0.559	-0.690	-0.676	0.039	-0.637	-0.770	0.021	-0.047	0.096	0.465	-0.022	0.062	0.579	0.058	0.093	0.402
0.405	-0.535	-0.869	0.047	-0.641	-0.766	-0.307	-0.307	0.113	0.304	0.138	-0.135	0.423	0.097	0.102	0.275
0.247	-0.717	-0.798	0.045	-0.646	-0.762	-0.301	0.144	-0.006	0.148	-0.039	-0.068	0.264	0.084	0.032	0.195
0.113	-0.755	-0.751	0.051	-0.648	-0.760	-0.147	-0.242	0.171	0.007	-0.076	-0.023	0.128	0.121	0.014	0.130
0.190	-0.724	-0.711	0.053	-0.648	-0.760	0.018	0.038	0.165	0.082	-0.045	0.017	0.203	0.089	0.053	0.059
0.193	-0.632	-0.731	0.052	-0.646	-0.762	0.121	0.177	0.098	0.087	0.045	-0.001	0.206	0.005	0.033	0.019
0.070	-0.891	-0.727	0.047	-0.644	-0.763	0.136	0.294	0.003	-0.031	-0.215	0.005	0.081	0.254	0.036	0.012
0.028	-0.740	-0.830	0.054	-0.644	-0.763	-0.029	-0.280	0.207	-0.080	-0.064	-0.099	0.037	0.102	0.069	-0.024
0.120	-0.667	-0.672	0.065	-0.643	-0.763	0.106	-0.508	0.239	0.001	0.008	0.060	0.128	0.028	0.088	-0.051
0.032	-0.605	-0.648	0.068	-0.642	-0.764	0.026	-0.027	0.198	-0.090	0.069	0.084	0.038	0.035	0.111	-0.080
0.124	-0.481	-0.577	0.074	-0.645	-0.760	-0.226	-0.249	0.110	-0.003	0.196	0.151	0.129	0.160	0.181	-0.105
-0.030	-0.651	-0.601	0.064	-0.651	-0.756	-0.377	0.577	-0.077	-0.147	0.032	0.123	0.025	0.010	0.156	-0.176
-0.010	-0.655	-0.609	0.076	-0.653	-0.754	-0.093	-0.713	0.126	-0.140	0.030	0.113	0.007	0.013	0.148	-0.171
-0.314	-0.570	-0.845	0.082	-0.657	-0.750	-0.286	-0.272	0.236	-0.450	0.118	-0.128	0.312	0.073	0.090	-0.186
0.078	-0.674	-0.605	0.078	-0.660	-0.747	-0.202	0.316	0.063	-0.054	0.017	0.110	0.080	0.031	0.149	-0.179
0.009	-0.647	-0.684	0.082	-0.662	-0.745	-0.151	-0.083	0.263	-0.128	0.046	0.029	0.010	0.003	0.069	-0.172
0.020	-0.682	-0.609	0.084	-0.662	-0.744	-0.030	-0.069	0.058	-0.118	0.012	0.103	0.020	0.037	0.142	-0.102
0.013	-0.663	-0.664	0.082	-0.661	-0.746	0.120	0.206	0.068	-0.123	0.030	0.050	0.011	0.017	0.086	-0.111
0.105	-0.601	-0.727	0.081	-0.658	-0.748	0.132	0.221	0.186	-0.030	0.089	-0.011	0.103	0.045	0.022	-0.113
0.013	-0.697	-0.668	0.080	-0.653	-0.753	0.353	0.064	0.018	-0.122	-0.012	0.052	0.011	0.051	0.080	-0.114
-0.033	-0.752	-0.771	0.078	-0.649	-0.757	0.289	0.211	0.158	-0.166	-0.071	-0.046	0.036	0.105	0.024	-0.126
-0.026	-0.771	-0.711	0.076	-0.646	-0.760	0.185	0.271	0.127	-0.156	-0.093	0.015	0.029	0.123	0.034	-0.137
-0.099	-0.752	-0.790	0.078	-0.642	-0.763	0.272	-0.130	0.084	-0.231	-0.077	-0.060	0.102	0.103	0.047	-0.128
0.040	-0.724	-0.771	0.082	-0.642	-0.762	-0.019	-0.108	0.144	-0.096	-0.050	-0.041	0.036	0.075	0.029	-0.105
0.059	-0.690	-0.688	0.082	-0.641	-0.763	0.089	-0.000	0.066	-0.078	-0.016	0.042	0.054	0.040	0.053	-0.074
0.128	-0.697	-0.700	0.086	-0.636	-0.767	0.294	-0.058	0.177	-0.012	-0.029	0.034	0.123	0.047	0.041	-0.043
0.155	-0.690	-0.715	0.088	-0.632	-0.770	0.255	0.011	0.151	0.013	-0.025	0.021	0.150	0.038	0.023	-0.051
0.128	-0.578	-0.684	0.091	-0.628	-0.773	0.249	-0.081	0.159	-0.018	0.083	0.055	0.123	0.074	0.054	-0.046
0.040	-0.717	-0.696	0.093	-0.624	-0.776	0.301	-0.048	0.125	-0.108	-0.061	0.046	0.034	0.064	0.041	-0.066
0.067	-0.616	-0.771	0.092	-0.618	-0.780	0.325	0.101	0.018	-0.080	0.035	-0.025	0.061	0.036	0.035	-0.078
0.043	-0.701	-0.676	0.092	-0.616	-0.782	0.151	0.101	0.158	-0.103	-0.053	0.072	0.037	0.048	0.058	-0.108
0.059	-0.686	-0.826	0.092	-0.612	-0.786	0.279	0.095	0.151	-0.088	-0.042	-0.075	0.052	0.032	0.092	-0.089
-0.030	-0.663	-0.700	0.095	-0.607	-0.789	0.251	0.022	0.273	-0.179	-0.023	0.054	0.036	0.009	0.033	-0.098
0.147	-0.667	-0.719	0.101	-0.604	-0.790	0.182	-0.209	0.229	-0.009	-0.030	0.036	0.140	0.012	0.011	-0.092
0.013	-0.624	-0.802	0.093	-0.599	-0.796	0.336	0.559	0.054	-0.135	0.007	-0.042	0.005	0.031	0.073	-0.080
0.024	-0.589	-0.842	0.098	-0.595	-0.798	0.225	-0.229	0.161	-0.129	0.038	-0.079	0.017	0.066	0.112	-0.054
0.190	-0.609	-0.664	0.095	-0.592	-0.800	0.189	0.252	0.050	0.040	0.016	0.100	0.182	0.047	0.065	-0.055
0.113	-0.574	-0.743	0.104	-0.588	-0.802	0.240	-0.389	0.222	-0.046	0.047	0.023	0.105	0.082	0.014	-0.054
0.132	-0.670	-0.759	0.104	-0.584	-0.805	0.248	0.086	0.107	-0.027	-0.054	0.010	0.125	0.014	0.030	-0.049
0.036	-0.663	-0.802	0.102	-0.580	-0.808	0.206	0.166	0.075	-0.121	-0.049	-0.031	0.030	0.006	0.073	-0.059
0.082	-0.574	-0.782	0.103	-0.577	-0.810	0.191	0.002	0.163	-0.077	0.036	-0.009	0.077	0.083	0.052	-0.059
0.128	-0.605	-0.708	0.103	-0.575	-0.812	0.162	0.060	0.066	-0.030	0.003	0.067	0.124	0.053	0.023	-0.034
0.128	-0.605	-0.708	0.102	-0.571	-0.814	0.212	0.117	0.085	-0.030	-0.001	0.069	0.125	0.054	0.024	-0.070
0.282	-0.562	-0.708	0.090	-0.569	-0.817	0.134	0.747	-0.057	0.136	0.040	0.072	0.280	0.097	0.024	-0.073
-0.157	-0.639	-0.810	0.105	-0.566	-0.817	0.169	-0.882	0.121	-0.317	-0.040	-0.031	0.158	0.021	0.078	-0.076
0.067	-0.593	-0.802	0.111	-0.565	-0.817	0.061	-0.309	0.098	-0.100	0.005	-0.023	0.065	0.068	0.072	-0.062
0.113	-0.605	-0.727	0.107	-0.564	-0.819	0.071	0.259	-0.010	-0.050	-0.008	0.053	0.112	0.057	0.003	-0.088
0.193	-0.605	-0.755	0.106	-0.562	-0.820	0.127	0.081	0.035	0.032	-0.010	0.027	0.193	0.057	0.024	-0.057
0.105	-0.566	-0.834	0.103	-0.563	-0.820	-0.045	0.231	0.077	-0.054	0.029	-0.052	0.105	0.096	0.103	-0.047
0.009	-0.547	-0.830	0.106	-0.562	-0.820	0.063	-0.162	0.057	-0.153	0.048	-0.048	0.009	0.116	0.099	-0.039
0.151	-0.578	-0.711	0.109	-0.560	-0.821	0.106	-0.155	0.039	-0.014	0.015	0.071	0.150	0.086	0.020	-0.063
0.120	-0.597	-0.830	0.106	-0.561	-0.821	-0.035	0.218	0.000	-0.041	-0.004	-0.048	0.119	0.069	0.098	-0.075
0.013	-0.589	-0.877	0.103	-0.561	-0.822	0.013	0.119	-0.026	-0.146	0.004	-0.095	0.009	0.078	0.144	-0.062
0.097	-0.628	-0.684	0.103	-0.560	-0.822	0.077	0.070	0.044	-0.061	-0.036	0.099	0.091	0.041	0.050	-0.059
0.086	-0.597	-0.794	0.101	-0.560	-0.822	-0.033	0.157	0.040	-0.070	-0.004	-0.012	0.077	0.073	0.059	-0.060
0.124	-0.554	-0.794	0.098	-0.559	-0.823	0.078	0.166	-0.002	-0.029	0.037	-0.011	0.112	0.116	0.057	-0.049
0.143	-0.566	-0.735	0.098	-0.558	-0.824	0.053	0.043	0.023	-0.010	0.025	0.048	0.127	0.105	0.003	-0.043
0.101	-0.585	-0.775	0.094	-0.559	-0.824	-0.027	0.188	-0.037	-0.049	0.006	0.009	0.081	0.086	0.035	-0.033
0.074	-0.558	-0.818	0.094	-0.559	-0.824	0.010	0.009	-0.035	-0.075	0.033	-0.035	0.049	0.115	0.079	-0.055
0.124	-0.516	-0.802	0.087	-0.560	-0.824	-0.063	0.387	0.009	-0.019	0.076	-0.019	0.094	0.158	0.062	-0.059
0.024	-0.647	-0.708	0.087	-0.564	-0.821	-0.225	0.032	0.031	-0.118	-0.051	0.072	0.009	0.027	0.034	-0.064
0.082	-0.647	-0.798	0.085	-0.562	-0.823	0.111	0.057	-0.055	-0.059	-0.052	-0.017	0.045	0.027	0.056	-0.057
0.051	-0.562	-0.814	0.083	-0.560	-0.824	0.124	0.159	-0.011	-0.087	0.031	-0.031	0.012	0.112	0.071	-0.061
0.105	-0.539	-0.790	0.080	-0.561	-0.824	-0.081	0.164	0.015	-0.030	0.055	-0.008	0.064	0.136	0.046	-0.043
0.132	-0.643	-0.700	0.080	-0.563	-0.823	-0.065	0.049	0.011	-0.003	-0.048	0.081	0.090	0.031	0.046	-0.037
0.055	-0.612	-0.842	0.069	-0.563	-0.824	0.018	0.589	-0.066	-0.070	-0.017	-0.060	0.011	0.062	0.095	-0.038
0.113	-0.558	-0.778	0.073	-0.564	-0.822	-0.120	-0.133	0.103	-0.015	0.039	0.001	0.067	0.116	0.032	-0.049
0.047	-0.612	-0.771	0.073	-0.565	-0.822	0.002	0.005	0.011	-0.081	-0.016	0.009	0.001	0.063	0.024	-0.065
0.047	-0.612	-0.771	0.073	-0.562	-0.824	0.165	-0.016	0.006	-0.081	-0.018	0.011	0.004	0.064	0.023	-0.043
-0.049	-0.527	-0.944	0.076	-0.563	-0.823	-0.081	-0.136	0.081	-0.180	0.068	-0.164	0.101	0.150	0.196	-0.042
0.220	-0.562	-0.700	0.066	-0.566	-0.822	-0.151	0.572	-0.088	0.099	0.036	0.080	0.168	0.115	0.049	-0.042
0.136	-0.581	-0.704	0.062	-0.565	-0.823	0.054	0.213	-0.038	0.018	0.016	0.076	0.081	0.095	0.045	-0.038
0.032	-0.616	-0.794	0.064	-0.564	-0.823	0.062	-0.090	0.053	-0.088	-0.020	-0.014	0.024	0.060	0.046	-0.019
0.009	-0.547	-0.905	0.065	-0.567	-0.821	-0.155	-0.024	0.072	-0.112	0.052	-0.126	0.048	0.130	0.157	-0.043
0.097	-0.554	-0.786	0.060	-0.569	-0.820	-0.132	0.299	-0.024	-0.018	0.047	-0.009	0.040	0.123	0.040	-0.049
0.059	-0.578	-0.763	0.056	-0.566	-0.823	0.174	0.225	-0.037	-0.053	0.021	0.017	0.000	0.100	0.017	-0.042
0.078	-0.651	-0.755	0.056	-0.564	-0.824	0.135	-0.009	-0.026	-0.033	-0.054	0.026	0.018	0.027	0.010	-0.028
0.047	-0.597	-0.842	0.057	-0.564	-0.824	-0.019	-0.038	0.040	-0.065	0.000	-0.060	0.014	0.081	0.097	-0.023
0.082	-0.535	-0.889	0.057	-0.564	-0.824	0.009	0.007	0.024	-0.030	0.062	-0.107	0.020	0.143	0.145	-0.022
0.132	-0.566	-0.759	0.054	-0.562	-0.825	0.140	0.175	0.009	0.022	0.029	0.025	0.069	0.112	0.016	-0.023
0.063	-0.663	-0.759	0.054	-0.561	-0.826	0.063	0.075	0.079	-0.047	-0.068	0.026	0.002	0.015	0.018	-0.016
0.043	-0.632	-0.822	0.052	-0.563	-0.825	-0.127	0.123	-0.007	-0.063	-0.034	-0.038	0.023	0.045	0.082	-0.026
0.086	-0.543	-0.826	0.049	-0.564	-0.825	-0.024	0.131	-0.088	-0.018	0.055	-0.042	0.018	0.134	0.088	-0.032
0.051	-0.539	-0.794	0.047	-0.562	-0.826	0.092	0.098	-0.019	-0.051	0.057	-0.009	0.019	0.136	0.057	-0.021
0.097	-0.624	-0.743	0.046	-0.563	-0.825	-0.052	0.097	-0.006	-0.003	-0.026	0.041	0.024	0.051	0.006	-0.015
0.124	-0.616	-0.723	0.044	-0.565	-0.824	-0.066	0.110	-0.043	0.025	-0.017	0.060	0.050	0.059	0.012	-0.024
0.074	-0.593	-0.806	0.045	-0.564	-0.824	0.043	-0.125	-0.029	-0.027	0.006	-0.022	0.002	0.082	0.072	-0.025
0.017	-0.512	-0.889	0.046	-0.563	-0.825	0.076	-0.026	0.054	-0.086	0.086	-0.103	0.060	0.164	0.156	-0.025
0.036	-0.531	-0.814	0.042	-0.562	-0.826	0.045	0.293	0.032	-0.063	0.066	-0.027	0.041	0.145	0.082	-0.027
0.109	-0.554	-0.708	0.043	-0.566	-0.824	-0.222	-0.044	0.039	0.008	0.047	0.077	0.032	0.122	0.023	-0.039
0.109	-0.647	-0.727	0.038	-0.568	-0.822	-0.153	0.301	-0.062	0.013	-0.043	0.056	0.033	0.028	0.002	-0.027
0.017	-0.616	-0.763	0.034	-0.568	-0.823	0.065	0.165	-0.055	-0.077	-0.013	0.022	0.058	0.059	0.036	-0.030
0.117	-0.520	-0.782	0.038	-0.567	-0.823	0.031	-0.168	0.027	0.019	0.084	0.002	0.044	0.155	0.058	-0.039
0.032	-0.605	-0.775	0.037	-0.571	-0.820	-0.221	0.058	-0.011	-0.066	0.003	0.008	0.038	0.070	0.052	-0.037
0.032	-0.605	-0.775	0.038	-0.576	-0.817	-0.313	-0.051	0.066	-0.068	0.008	0.004	0.035	0.069	0.054	-0.019
0.117	-0.593	-0.743	0.037	-0.578	-0.816	-0.090	0.067	-0.064	0.018	0.021	0.035	0.053	0.081	0.025	-0.030
0.117	-0.628	-0.751	0.033	-0.577	-0.816	0.041	0.161	-0.094	0.020	-0.014	0.027	0.057	0.046	0.035	-0.033
0.047	-0.578	-0.810	0.036	-0.578	-0.815	-0.052	-0.178	0.013	-0.052	0.038	-0.033	0.009	0.096	0.095	-0.035
-0.007	-0.516	-0.842	0.038	-0.581	-0.813	-0.223	-0.130	-0.006	-0.108	0.103	-0.067	0.059	0.159	0.128	-0.058
-0.007	-0.512	-0.830	0.035	-0.588	-0.808	-0.423	0.109	-0.121	-0.105	0.114	-0.059	0.056	0.163	0.116	-0.072
-0.014	-0.527	-0.743	0.033	-0.595	-0.803	-0.411	0.030	-0.150	-0.110	0.105	0.023	0.061	0.148	0.030	-0.069
0.082	-0.593	-0.621	0.033	-0.596	-0.802	-0.053	-0.096	-0.137	-0.014	0.041	0.144	0.037	0.083	0.091	-0.057
0.117	-0.597	-0.641	0.030	-0.599	-0.800	-0.149	0.074	-0.132	0.023	0.040	0.123	0.073	0.079	0.070	-0.036
0.117	-0.632	-0.637	0.030	-0.602	-0.798	-0.202	0.014	-0.025	0.023	0.009	0.124	0.073	0.045	0.073	-0.026
0.140	-0.624	-0.711	0.025	-0.606	-0.795	-0.233	0.266	-0.071	0.051	0.020	0.046	0.097	0.053	0.002	-0.011
0.024	-0.589	-0.743	0.025	-0.612	-0.790	-0.376	-0.062	-0.053	-0.064	0.061	0.010	0.018	0.088	0.034	-0.015
0.120	-0.581	-0.696	0.022	-0.616	-0.787	-0.248	0.132	-0.168	0.036	0.073	0.055	0.078	0.095	0.013	-0.025
0.082	-0.609	-0.629	0.019	-0.620	-0.784	-0.222	0.086	-0.135	0.000	0.050	0.119	0.040	0.068	0.079	-0.036
0.043	-0.636	-0.629	0.014	-0.624	-0.781	-0.267	0.214	-0.092	-0.034	0.027	0.115	0.002	0.042	0.079	-0.017
0.090	-0.670	-0.629	0.011	-0.632	-0.775	-0.475	0.238	-0.030	0.016	0.000	0.109	0.048	0.007	0.079	-0.030
0.143	-0.643	-0.593	-0.001	-0.640	-0.769	-0.457	0.649	-0.153	0.082	0.035	0.139	0.102	0.036	0.115	-0.034
0.005	-0.620	-0.715	-0.011	-0.644	-0.765	-0.273	0.499	-0.188	-0.047	0.062	0.013	0.037	0.059	0.007	-0.021
-0.022	-0.562	-0.723	-0.020	-0.647	-0.762	-0.255	0.360	-0.229	-0.065	0.124	0.002	0.064	0.118	0.015	-0.038
0.055	-0.593	-0.664	-0.027	-0.652	-0.757	-0.322	0.337	-0.179	0.019	0.098	0.057	0.011	0.088	0.043	-0.054
-0.037	-0.628	-0.577	-0.035	-0.658	-0.753	-0.349	0.356	-0.205	-0.065	0.069	0.139	0.081	0.054	0.130	-0.067
0.009	-0.651	-0.581	-0.039	-0.669	-0.742	-0.736	0.130	-0.156	-0.015	0.057	0.125	0.035	0.032	0.125	-0.070
-0.033	-0.724	-0.510	-0.046	-0.678	-0.733	-0.646	0.276	-0.228	-0.050	-0.007	0.186	0.078	0.041	0.197	-0.094
-0.022	-0.697	-0.538	-0.055	-0.683	-0.728	-0.328	0.402	-0.262	-0.030	0.025	0.153	0.067	0.014	0.169	-0.088
-0.107	-0.659	-0.617	-0.065	-0.685	-0.726	-0.135	0.391	-0.296	-0.104	0.065	0.072	0.151	0.026	0.090	-0.090
-0.064	-0.620	-0.605	-0.074	-0.690	-0.720	-0.342	0.444	-0.161	-0.054	0.109	0.079	0.109	0.065	0.101	-0.084
-0.064	-0.620	-0.605	-0.083	-0.695	-0.715	-0.341	0.475	-0.165	-0.045	0.114	0.073	0.109	0.065	0.100	-0.093
-0.060	-0.709	-0.514	-0.093	-0.698	-0.710	-0.269	0.527	-0.225	-0.030	0.029	0.159	0.106	0.024	0.191	-0.081
-0.122	-0.721	-0.526	-0.103	-0.701	-0.706	-0.189	0.437	-0.245	-0.082	0.020	0.143	0.168	0.036	0.178	-0.081
-0.060	-0.736	-0.518	-0.113	-0.700	-0.705	0.057	0.462	-0.274	-0.011	0.003	0.150	0.107	0.051	0.186	-0.082
-0.114	-0.744	-0.609	-0.118	-0.699	-0.705	0.009	0.178	-0.192	-0.059	-0.005	0.059	0.160	0.058	0.095	-0.090
-0.122	-0.721	-0.621	-0.124	-0.700	-0.703	-0.056	0.245	-0.172	-0.061	0.019	0.046	0.167	0.035	0.083	-0.079
-0.168	-0.678	-0.589	-0.130	-0.699	-0.703	0.011	0.246	-0.154	-0.102	0.061	0.076	0.213	0.008	0.114	-0.070
-0.145	-0.678	-0.652	-0.138	-0.700	-0.701	-0.064	0.387	-0.184	-0.070	0.062	0.011	0.190	0.010	0.051	-0.065
-0.087	-0.697	-0.617	-0.147	-0.700	-0.698	-0.054	0.510	-0.162	-0.004	0.043	0.044	0.132	0.010	0.086	-0.059
-0.130	-0.667	-0.637	-0.153	-0.698	-0.699	0.115	0.193	-0.242	-0.040	0.072	0.026	0.175	0.022	0.066	-0.031
-0.083	-0.705	-0.503	-0.159	-0.695	-0.701	0.176	0.203	-0.240	0.012	0.030	0.161	0.128	0.017	0.200	-0.027
-0.041	-0.686	-0.550	-0.168	-0.692	-0.702	0.171	0.376	-0.289	0.064	0.047	0.115	0.086	0.003	0.151	-0.018
-0.118	-0.713	-0.546	-0.174	-0.691	-0.702	0.062	0.202	-0.205	-0.008	0.018	0.119	0.163	0.023	0.155	-0.010
-0.053	-0.697	-0.558	-0.182	-0.692	-0.699	-0.120	0.369	-0.209	0.065	0.035	0.104	0.097	0.007	0.143	0.001
-0.099	-0.670	-0.570	-0.189	-0.693	-0.696	-0.120	0.349	-0.193	0.026	0.063	0.089	0.143	0.021	0.131	-0.006
-0.114	-0.674	-0.637	-0.200	-0.696	-0.690	-0.248	0.483	-0.286	0.021	0.062	0.016	0.159	0.017	0.063	0.006
-0.172	-0.678	-0.660	-0.211	-0.699	-0.684	-0.318	0.520	-0.328	-0.025	0.061	-0.014	0.216	0.014	0.039	-0.002
-0.191	-0.705	-0.778	-0.222	-0.699	-0.680	-0.168	0.400	-0.385	-0.034	0.035	-0.137	0.235	0.012	0.080	-0.008
-0.249	-0.663	-0.806	-0.234	-0.699	-0.676	-0.147	0.474	-0.434	-0.079	0.077	-0.168	0.293	0.031	0.108	-0.029
-0.268	-0.709	-0.771	-0.245	-0.701	-0.670	-0.279	0.435	-0.369	-0.087	0.033	-0.139	0.312	0.015	0.073	-0.034
-0.349	-0.782	-0.814	-0.248	-0.703	-0.667	-0.255	-0.057	-0.233	-0.165	-0.038	-0.185	0.393	0.088	0.116	-0.046
-0.326	-0.798	-0.869	-0.254	-0.706	-0.661	-0.370	0.137	-0.302	-0.136	-0.051	-0.246	0.369	0.103	0.171	-0.052
-0.337	-0.775	-0.865	-0.260	-0.710	-0.654	-0.494	-0.029	-0.442	-0.142	-0.023	-0.249	0.380	0.079	0.167	-0.073
-0.318	-0.837	-0.798	-0.265	-0.717	-0.645	-0.737	-0.184	-0.530	-0.118	-0.079	-0.192	0.359	0.140	0.101	-0.055
-0.376	-0.856	-0.660	-0.266	-0.722	-0.638	-0.605	-0.442	-0.456	-0.174	-0.092	-0.061	0.418	0.159	0.036	-0.046
-0.210	-0.732	-0.597	-0.271	-0.725	-0.633	-0.422	-0.090	-0.402	-0.005	0.035	-0.003	0.253	0.034	0.098	-0.032
-0.210	-0.732	-0.597	-0.280	-0.726	-0.628	-0.262	0.181	-0.457	0.004	0.036	-0.008	0.253	0.034	0.098	-0.018
-0.283	-0.639	-0.838	-0.281	-0.724	-0.629	-0.014	-0.221	-0.296	-0.068	0.126	-0.247	0.325	0.059	0.142	0.026
-0.249	-0.667	-0.771	-0.278	-0.722	-0.634	0.045	-0.576	-0.311	-0.036	0.097	-0.176	0.290	0.033	0.076	0.073
-0.191	-0.806	-0.806	-0.268	-0.723	-0.637	-0.175	-0.965	-0.187	0.012	-0.041	-0.209	0.233	0.105	0.113	0.133
0.020	-0.894	-0.704	-0.256	-0.725	-0.640	-0.147	-0.982	-0.099	0.211	-0.128	-0.103	0.021	0.193	0.010	0.218
0.090	-0.987	-0.814	-0.238	-0.724	-0.648	0.172	-1.134	0.186	0.262	-0.222	-0.206	0.048	0.285	0.121	0.321
0.228	-0.976	-0.909	-0.217	-0.720	-0.659	0.364	-1.234	0.201	0.380	-0.214	-0.289	0.187	0.273	0.216	0.428
0.336	-0.937	-0.975	-0.192	-0.714	-0.674	0.569	-1.478	0.271	0.462	-0.182	-0.342	0.295	0.235	0.283	0.517
0.432	-0.902	-1.015	-0.165	-0.708	-0.687	0.531	-1.508	0.298	0.532	-0.153	-0.368	0.391	0.200	0.322	0.597
0.540	-0.837	-0.991	-0.140	-0.703	-0.697	0.404	-1.169	0.472	0.614	-0.091	-0.334	0.499	0.134	0.299	0.645
0.620	-0.821	-0.940	-0.117	-0.699	-0.705	0.416	-0.985	0.513	0.672	-0.080	-0.275	0.580	0.117	0.248	0.683
0.651	-0.767	-0.845	-0.097	-0.694	-0.713	0.408	-0.879	0.390	0.682	-0.031	-0.172	0.611	0.063	0.155	0.701
0.736	-0.840	-0.798	-0.077	-0.688	-0.721	0.470	-0.850	0.345	0.748	-0.110	-0.117	0.695	0.135	0.108	0.684
0.744	-0.898	-0.735	-0.070	-0.688	-0.722	0.056	-0.032	0.328	0.748	-0.168	-0.053	0.703	0.192	0.046	0.632
0.574	-0.736	-0.873	-0.062	-0.689	-0.722	-0.037	-0.201	0.214	0.571	-0.005	-0.191	0.534	0.030	0.185	0.558
0.467	-0.682	-0.767	-0.058	-0.691	-0.720	-0.153	-0.014	0.151	0.459	0.052	-0.087	0.426	0.025	0.079	0.438
0.328	-0.721	-0.747	-0.056	-0.695	-0.717	-0.208	0.054	0.145	0.318	0.016	-0.070	0.288	0.013	0.060	0.320
0.086	-0.744	-0.845	-0.054	-0.698	-0.714	-0.256	0.051	0.200	0.073	-0.003	-0.172	0.045	0.036	0.158	0.204
0.105	-0.748	-0.759	-0.055	-0.705	-0.707	-0.450	0.309	0.183	0.094	-0.001	-0.092	0.065	0.040	0.071	0.154
0.013	-0.752	-0.711	-0.046	-0.708	-0.705	-0.188	-0.279	0.300	-0.007	-0.001	-0.048	0.027	0.044	0.025	0.124
0.236	-0.705	-0.680	-0.043	-0.708	-0.705	0.005	0.083	0.249	0.213	0.045	-0.016	0.196	0.003	0.006	0.123
0.193	-0.740	-0.672	-0.050	-0.706	-0.706	0.147	0.476	-0.030	0.177	0.008	-0.007	0.153	0.031	0.013	0.087
0.151	-0.871	-0.656	-0.048	-0.707	-0.706	-0.004	-0.027	0.050	0.133	-0.123	0.008	0.111	0.162	0.028	0.046
-0.026	-0.910	-0.605	-0.045	-0.709	-0.704	-0.108	0.094	0.267	-0.048	-0.159	0.057	0.067	0.199	0.077	0.019
-0.176	-0.771	-0.633	-0.042	-0.710	-0.703	-0.010	0.031	0.322	-0.202	-0.019	0.029	0.216	0.059	0.049	-0.002
0.151	-0.670	-0.499	-0.051	-0.709	-0.703	0.068	0.790	0.109	0.134	0.081	0.162	0.112	0.042	0.183	-0.049
0.151	-0.670	-0.499	-0.040	-0.710	-0.703	-0.036	-0.522	0.226	0.123	0.082	0.161	0.111	0.043	0.182	-0.064
-0.091	-0.732	-0.644	-0.037	-0.714	-0.699	-0.268	-0.069	0.132	-0.123	0.024	0.011	0.131	0.019	0.035	-0.040
-0.072	-0.809	-0.546	-0.033	-0.719	-0.695	-0.300	-0.211	0.073	-0.108	-0.048	0.105	0.111	0.095	0.133	-0.069
-0.007	-0.755	-0.538	-0.030	-0.722	-0.692	-0.195	-0.047	0.156	-0.046	0.009	0.109	0.045	0.041	0.140	-0.098
-0.014	-0.740	-0.585	-0.028	-0.724	-0.689	-0.151	-0.010	0.164	-0.057	0.027	0.060	0.053	0.026	0.092	-0.112
-0.022	-0.674	-0.577	-0.023	-0.724	-0.689	0.006	-0.183	0.108	-0.069	0.093	0.067	0.061	0.040	0.098	-0.096
-0.172	-0.767	-0.692	-0.019	-0.726	-0.687	-0.141	-0.239	0.143	-0.224	0.002	-0.050	0.211	0.052	0.018	-0.098
0.017	-0.786	-0.577	-0.019	-0.725	-0.688	0.089	0.045	0.037	-0.036	-0.018	0.065	0.022	0.071	0.094	-0.101
-0.007	-0.790	-0.546	-0.018	-0.725	-0.689	0.067	0.025	0.059	-0.059	-0.023	0.097	0.045	0.074	0.124	-0.116
-0.060	-0.775	-0.688	-0.021	-0.721	-0.693	0.257	0.305	0.071	-0.110	-0.011	-0.042	0.099	0.058	0.019	-0.090
-0.099	-0.837	-0.593	-0.015	-0.720	-0.694	0.111	-0.238	0.223	-0.155	-0.073	0.054	0.137	0.118	0.074	-0.072
-0.003	-0.755	-0.648	-0.008	-0.718	-0.696	0.171	-0.317	0.214	-0.066	0.006	0.001	0.040	0.036	0.017	-0.082
0.140	-0.771	-0.562	-0.004	-0.715	-0.699	0.191	-0.018	0.228	0.072	-0.012	0.089	0.103	0.051	0.103	-0.073
-0.068	-0.755	-0.633	0.001	-0.715	-0.699	0.054	-0.198	0.133	-0.140	0.003	0.019	0.104	0.035	0.032	-0.072
0.032	-0.713	-0.629	0.002	-0.715	-0.699	-0.029	0.069	0.134	-0.041	0.046	0.022	0.003	0.008	0.034	-0.083
-0.057	-0.825	-0.550	0.004	-0.714	-0.700	0.095	-0.130	0.047	-0.132	-0.067	0.101	0.091	0.103	0.111	-0.093
-0.053	-0.763	-0.664	0.007	-0.715	-0.699	-0.027	-0.132	0.072	-0.131	-0.004	-0.014	0.086	0.040	0.005	-0.068
0.074	-0.817	-0.629	0.006	-0.715	-0.699	0.015	0.130	0.046	-0.003	-0.058	0.021	0.042	0.093	0.029	-0.060
0.078	-0.721	-0.637	0.013	-0.715	-0.699	0.032	-0.376	0.132	-0.007	0.038	0.014	0.046	0.004	0.019	-0.047
0.082	-0.775	-0.641	0.015	-0.716	-0.698	-0.112	0.089	0.185	-0.005	-0.014	0.008	0.051	0.049	0.014	-0.033
-0.007	-0.779	-0.637	0.015	-0.715	-0.698	0.065	0.048	0.038	-0.093	-0.018	0.012	0.037	0.052	0.016	-0.051
0.036	-0.775	-0.648	0.017	-0.714	-0.700	0.092	-0.001	0.132	-0.053	-0.016	0.001	0.006	0.047	0.003	-0.059
-0.007	-0.717	-0.637	0.021	-0.715	-0.699	-0.022	-0.167	0.156	-0.100	0.043	0.012	0.036	0.012	0.014	-0.073
0.078	-0.755	-0.538	0.023	-0.715	-0.698	-0.024	-0.059	0.049	-0.017	0.005	0.110	0.050	0.026	0.111	-0.074
0.043	-0.782	-0.566	0.029	-0.715	-0.699	0.042	-0.277	0.141	-0.057	-0.022	0.082	0.016	0.053	0.083	-0.089
0.017	-0.779	-0.601	0.029	-0.716	-0.698	-0.049	0.049	0.068	-0.085	-0.018	0.046	0.010	0.049	0.047	-0.082
-0.030	-0.782	-0.641	0.029	-0.716	-0.698	0.023	0.052	0.078	-0.131	-0.021	0.006	0.056	0.052	0.007	-0.089
0.043	-0.732	-0.637	0.032	-0.716	-0.697	-0.043	-0.138	0.070	-0.061	0.030	0.009	0.018	0.000	0.010	-0.087
0.017	-0.767	-0.617	0.033	-0.716	-0.697	0.025	0.012	0.045	-0.089	-0.005	0.029	0.008	0.034	0.029	-0.086
0.028	-0.732	-0.648	0.034	-0.716	-0.697	0.005	0.008	0.090	-0.078	0.030	-0.003	0.006	0.003	0.002	-0.061
0.020	-0.771	-0.625	0.036	-0.717	-0.696	-0.086	0.002	0.130	-0.088	-0.007	0.019	0.000	0.034	0.022	-0.062
0.140	-0.752	-0.574	0.036	-0.716	-0.697	0.099	0.015	0.040	0.030	0.011	0.072	0.121	0.013	0.073	-0.062
0.051	-0.790	-0.613	0.037	-0.714	-0.699	0.157	-0.025	0.046	-0.059	-0.030	0.034	0.034	0.050	0.033	-0.055
0.005	-0.744	-0.668	0.040	-0.715	-0.698	-0.030	-0.158	0.040	-0.108	0.017	-0.022	0.011	0.002	0.023	-0.058
0.074	-0.767	-0.644	0.036	-0.715	-0.698	0.007	0.260	-0.025	-0.035	-0.006	0.002	0.061	0.023	0.000	-0.068
0.017	-0.748	-0.601	0.036	-0.714	-0.699	0.050	0.105	0.077	-0.093	0.013	0.046	0.005	0.002	0.044	-0.065
0.047	-0.759	-0.684	0.038	-0.714	-0.699	-0.012	-0.063	0.129	-0.065	0.001	-0.038	0.037	0.013	0.038	-0.054
0.055	-0.740	-0.648	0.036	-0.713	-0.700	0.098	0.152	-0.022	-0.055	0.019	-0.001	0.047	0.007	0.002	-0.068
0.074	-0.744	-0.629	0.036	-0.712	-0.701	0.096	-0.003	0.007	-0.036	0.014	0.020	0.067	0.004	0.018	-0.064
0.001	-0.744	-0.641	0.033	-0.713	-0.701	-0.047	0.154	-0.109	-0.106	0.015	0.008	0.007	0.005	0.006	-0.051
0.024	-0.817	-0.641	0.035	-0.713	-0.700	-0.015	-0.193	-0.023	-0.085	-0.058	0.007	0.015	0.066	0.006	-0.068
0.143	-0.763	-0.597	0.035	-0.711	-0.702	0.156	0.072	0.060	0.034	-0.006	0.052	0.133	0.010	0.050	-0.065
-0.033	-0.748	-0.652	0.034	-0.710	-0.703	0.074	0.121	0.076	-0.143	0.009	-0.002	0.046	0.007	0.004	-0.035
0.101	-0.817	-0.593	0.033	-0.712	-0.702	-0.074	0.104	0.014	-0.007	-0.059	0.056	0.087	0.061	0.057	-0.025
0.163	-0.767	-0.644	0.034	-0.710	-0.704	0.151	0.007	0.017	0.054	-0.011	0.006	0.145	0.009	0.008	-0.049
0.070	-0.717	-0.668	0.032	-0.710	-0.703	-0.022	0.162	0.063	-0.038	0.039	-0.018	0.049	0.042	0.014	-0.033
0.017	-0.817	-0.585	0.034	-0.712	-0.702	-0.101	-0.018	0.072	-0.093	-0.060	0.063	0.009	0.056	0.070	-0.052
0.093	-0.794	-0.550	0.035	-0.710	-0.703	0.113	-0.086	0.021	-0.018	-0.038	0.100	0.064	0.031	0.107	-0.069
-0.030	-0.837	-0.684	0.037	-0.707	-0.706	0.228	-0.036	0.066	-0.142	-0.083	-0.031	0.064	0.072	0.026	-0.072
0.047	-0.752	-0.719	0.038	-0.708	-0.706	-0.007	-0.003	0.095	-0.067	0.002	-0.067	0.009	0.015	0.062	-0.049
0.067	-0.728	-0.648	0.033	-0.708	-0.705	-0.031	0.387	0.040	-0.043	0.025	0.004	0.023	0.039	0.009	-0.062
0.109	-0.802	-0.676	0.033	-0.706	-0.708	0.189	0.070	0.061	-0.001	-0.051	-0.021	0.062	0.034	0.019	-0.051
-0.041	-0.755	-0.735	0.035	-0.704	-0.710	0.138	-0.038	0.089	-0.153	-0.007	-0.078	0.090	0.013	0.078	-0.057
0.040	-0.705	-0.648	0.033	-0.704	-0.709	-0.050	0.189	0.034	-0.070	0.044	0.008	0.010	0.064	0.009	-0.064
0.067	-0.786	-0.570	0.031	-0.704	-0.710	0.051	0.098	-0.043	-0.041	-0.037	0.087	0.016	0.016	0.088	-0.070
0.040	-0.844	-0.625	0.036	-0.702	-0.711	0.160	-0.226	0.110	-0.073	-0.097	0.033	0.013	0.074	0.032	-0.048
0.086	-0.752	-0.664	0.035	-0.701	-0.713	0.102	0.158	0.101	-0.027	-0.006	-0.005	0.032	0.019	0.008	-0.055
0.090	-0.744	-0.700	0.029	-0.701	-0.712	-0.049	0.418	0.007	-0.017	0.003	-0.041	0.034	0.029	0.043	-0.065
-0.003	-0.724	-0.641	0.028	-0.702	-0.712	-0.004	0.099	0.004	-0.108	0.022	0.018	0.058	0.049	0.016	-0.070
0.013	-0.837	-0.577	0.029	-0.699	-0.715	0.238	0.043	0.105	-0.094	-0.093	0.084	0.043	0.062	0.079	-0.069
0.020	-0.813	-0.597	0.033	-0.697	-0.717	0.147	-0.181	0.116	-0.090	-0.071	0.066	0.036	0.038	0.060	-0.076
0.078	-0.744	-0.704	0.033	-0.697	-0.716	-0.035	0.033	0.060	-0.033	-0.001	-0.041	0.021	0.032	0.047	-0.065
0.043	-0.728	-0.743	0.033	-0.697	-0.716	-0.019	0.090	0.096	-0.068	0.015	-0.080	0.015	0.048	0.087	-0.061
0.055	-0.678	-0.660	0.033	-0.693	-0.720	0.285	0.081	0.030	-0.056	0.061	0.006	0.003	0.099	0.005	-0.050
0.032	-0.748	-0.617	0.034	-0.689	-0.724	0.292	0.005	0.114	-0.081	-0.012	0.054	0.026	0.031	0.038	-0.045
0.097	-0.825	-0.574	0.037	-0.691	-0.722	-0.065	-0.062	0.125	-0.019	-0.088	0.096	0.038	0.046	0.079	-0.042
0.120	-0.794	-0.672	0.035	-0.692	-0.721	-0.098	0.151	0.016	0.006	-0.055	-0.004	0.059	0.014	0.020	-0.035
0.059	-0.744	-0.747	0.031	-0.690	-0.723	0.172	0.231	-0.046	-0.052	-0.007	-0.077	0.004	0.037	0.097	-0.027
0.028	-0.667	-0.830	0.027	-0.686	-0.727	0.240	0.256	-0.064	-0.079	0.067	-0.156	0.036	0.115	0.181	-0.019
0.017	-0.632	-0.771	0.026	-0.682	-0.731	0.294	0.095	0.081	-0.090	0.097	-0.092	0.049	0.149	0.124	-0.056
0.109	-0.655	-0.652	0.028	-0.679	-0.733	0.171	0.030	0.138	0.000	0.072	0.029	0.041	0.127	0.007	-0.069
-0.053	-0.767	-0.589	0.025	-0.680	-0.732	-0.054	0.210	0.043	-0.159	-0.039	0.091	0.123	0.015	0.054	-0.073
0.032	-0.809	-0.609	0.023	-0.681	-0.732	-0.028	0.201	0.023	-0.071	-0.081	0.071	0.041	0.028	0.033	-0.060
0.090	-0.786	-0.617	0.024	-0.678	-0.735	0.244	-0.035	0.030	-0.014	-0.061	0.066	0.016	0.004	0.025	-0.066
0.109	-0.697	-0.711	0.024	-0.674	-0.739	0.302	0.057	0.039	0.005	0.023	-0.024	0.034	0.086	0.070	-0.039
0.028	-0.659	-0.767	0.023	-0.672	-0.740	0.065	0.181	0.144	-0.076	0.061	-0.078	0.047	0.126	0.127	-0.034
0.055	-0.667	-0.708	0.024	-0.674	-0.739	-0.080	0.036	0.121	-0.050	0.054	-0.019	0.021	0.119	0.069	-0.028
0.074	-0.802	-0.581	0.023	-0.672	-0.740	0.121	0.074	-0.022	-0.030	-0.082	0.108	0.003	0.016	0.056	-0.027
0.113	-0.782	-0.652	0.022	-0.670	-0.742	0.160	0.066	-0.012	0.009	-0.065	0.039	0.035	0.003	0.016	-0.024
0.109	-0.732	-0.727	0.022	-0.667	-0.745	0.239	0.082	0.068	0.005	-0.018	-0.032	0.030	0.053	0.093	-0.024
0.043	-0.632	-0.794	0.025	-0.664	-0.747	0.166	-0.064	0.139	-0.064	0.080	-0.096	0.034	0.152	0.162	-0.018
0.040	-0.566	-0.771	0.024	-0.666	-0.745	-0.163	0.143	0.073	-0.068	0.148	-0.074	0.037	0.217	0.140	-0.032
0.051	-0.616	-0.735	0.021	-0.668	-0.744	-0.091	0.260	0.052	-0.054	0.099	-0.040	0.024	0.167	0.107	-0.038
0.013	-0.667	-0.719	0.020	-0.668	-0.744	-0.002	0.073	-0.014	-0.092	0.050	-0.024	0.061	0.117	0.094	-0.043
0.113	-0.717	-0.637	0.018	-0.667	-0.745	0.061	0.062	-0.033	0.008	-0.001	0.060	0.042	0.066	0.013	-0.043
0.078	-0.709	-0.609	0.018	-0.665	-0.747	0.163	0.067	-0.004	-0.027	0.005	0.090	0.009	0.075	0.012	-0.039
0.101	-0.701	-0.609	0.020	-0.662	-0.749	0.202	-0.122	-0.008	-0.006	0.009	0.092	0.035	0.083	0.010	-0.033
0.132	-0.744	-0.585	0.018	-0.662	-0.749	0.022	0.139	0.026	0.025	-0.033	0.116	0.069	0.040	0.033	-0.037
0.078	-0.748	-0.644	0.019	-0.664	-0.747	-0.110	-0.003	0.029	-0.030	-0.035	0.055	0.018	0.037	0.028	-0.041
0.070	-0.724	-0.692	0.016	-0.668	-0.744	-0.273	0.154	-0.072	-0.035	-0.008	0.004	0.012	0.061	0.077	-0.034
0.017	-0.709	-0.723	0.017	-0.673	-0.740	-0.291	-0.118	-0.029	-0.091	0.012	-0.031	0.041	0.077	0.109	-0.039
0.082	-0.562	-0.747	0.014	-0.673	-0.739	-0.062	0.100	-0.118	-0.023	0.159	-0.056	0.024	0.224	0.135	-0.045
0.032	-0.593	-0.771	0.011	-0.672	-0.740	0.066	0.103	-0.100	-0.071	0.127	-0.078	0.026	0.194	0.159	-0.044
0.040	-0.624	-0.637	0.010	-0.671	-0.741	0.096	0.074	0.008	-0.062	0.095	0.057	0.019	0.163	0.027	-0.032
0.093	-0.701	-0.637	0.010	-0.671	-0.742	0.027	0.073	0.022	-0.008	0.017	0.057	0.035	0.087	0.028	-0.029
0.120	-0.721	-0.589	0.007	-0.674	-0.738	-0.227	0.258	0.015	0.022	0.001	0.101	0.063	0.069	0.019	-0.028
0.147	-0.701	-0.581	0.004	-0.680	-0.734	-0.335	0.218	0.010	0.051	0.026	0.105	0.089	0.088	0.026	-0.027
0.101	-0.771	-0.558	0.001	-0.684	-0.730	-0.256	0.094	-0.108	0.008	-0.040	0.125	0.042	0.018	0.049	-0.043
0.017	-0.767	-0.660	-0.002	-0.689	-0.724	-0.370	0.132	-0.137	-0.073	-0.030	0.017	0.044	0.022	0.054	-0.047
-0.014	-0.721	-0.629	-0.005	-0.692	-0.721	-0.201	0.023	-0.205	-0.100	0.019	0.045	0.075	0.070	0.023	-0.062
0.070	-0.763	-0.609	-0.007	-0.696	-0.718	-0.200	0.029	-0.118	-0.014	-0.020	0.062	0.010	0.028	0.003	-0.067
0.020	-0.667	-0.664	-0.007	-0.696	-0.718	-0.052	-0.126	-0.116	-0.064	0.077	0.007	0.041	0.126	0.058	-0.076
0.020	-0.667	-0.664	-0.010	-0.699	-0.715	-0.201	0.173	-0.076	-0.061	0.080	0.004	0.042	0.126	0.059	-0.064
-0.041	-0.593	-0.633	-0.013	-0.706	-0.708	-0.461	0.093	-0.097	-0.120	0.159	0.029	0.104	0.200	0.028	-0.072
0.063	-0.601	-0.546	-0.017	-0.712	-0.702	-0.428	0.158	-0.126	-0.013	0.157	0.109	0.001	0.193	0.059	-0.057
0.032	-0.639	-0.538	-0.023	-0.720	-0.694	-0.579	0.244	-0.178	-0.038	0.127	0.108	0.033	0.155	0.066	-0.060
0.124	-0.678	-0.495	-0.032	-0.727	-0.686	-0.484	0.439	-0.248	0.064	0.095	0.144	0.058	0.117	0.108	-0.039
0.047	-0.728	-0.443	-0.040	-0.729	-0.683	-0.184	0.362	-0.217	-0.005	0.047	0.192	0.020	0.067	0.159	-0.047
0.090	-0.767	-0.447	-0.049	-0.731	-0.680	-0.122	0.513	-0.189	0.046	0.011	0.186	0.022	0.028	0.155	-0.043
0.005	-0.802	-0.455	-0.057	-0.733	-0.678	-0.062	0.546	-0.053	-0.030	-0.022	0.176	0.063	0.006	0.146	-0.067
0.013	-0.782	-0.522	-0.066	-0.734	-0.676	-0.083	0.605	-0.083	-0.014	-0.001	0.107	0.057	0.013	0.078	-0.068
-0.072	-0.771	-0.534	-0.076	-0.738	-0.670	-0.320	0.604	-0.070	-0.089	0.015	0.089	0.143	0.025	0.065	-0.090
-0.060	-0.771	-0.581	-0.085	-0.743	-0.664	-0.313	0.664	-0.062	-0.068	0.020	0.036	0.131	0.026	0.017	-0.089
-0.133	-0.686	-0.593	-0.095	-0.745	-0.660	-0.209	0.533	-0.162	-0.131	0.107	0.020	0.205	0.111	0.005	-0.101
-0.076	-0.667	-0.522	-0.106	-0.747	-0.656	-0.184	0.664	-0.153	-0.062	0.128	0.086	0.148	0.131	0.076	-0.099
-0.095	-0.686	-0.503	-0.112	-0.746	-0.657	0.116	0.314	-0.131	-0.075	0.107	0.107	0.169	0.112	0.094	-0.103
-0.072	-0.709	-0.436	-0.118	-0.746	-0.656	-0.010	0.292	-0.147	-0.046	0.084	0.173	0.147	0.089	0.160	-0.097
-0.068	-0.782	-0.428	-0.120	-0.747	-0.654	-0.095	0.121	-0.035	-0.041	0.011	0.178	0.143	0.016	0.168	-0.097
-0.072	-0.767	-0.420	-0.125	-0.749	-0.651	-0.084	0.234	-0.112	-0.040	0.028	0.183	0.148	0.032	0.175	-0.096
-0.068	-0.817	-0.428	-0.132	-0.753	-0.645	-0.329	0.428	-0.165	-0.028	-0.018	0.169	0.144	0.018	0.166	-0.079
-0.110	-0.829	-0.463	-0.138	-0.758	-0.638	-0.409	0.236	-0.181	-0.064	-0.025	0.126	0.187	0.029	0.130	-0.063
-0.045	-0.744	-0.510	-0.146	-0.761	-0.632	-0.331	0.319	-0.298	0.010	0.064	0.073	0.122	0.056	0.083	-0.038
-0.080	-0.748	-0.570	-0.156	-0.763	-0.627	-0.235	0.374	-0.348	-0.015	0.062	0.009	0.158	0.053	0.023	-0.010
-0.037	-0.732	-0.566	-0.163	-0.763	-0.626	-0.038	0.179	-0.317	0.035	0.077	0.012	0.116	0.069	0.027	0.010
-0.033	-0.663	-0.609	-0.171	-0.762	-0.625	-0.005	0.203	-0.386	0.047	0.146	-0.033	0.113	0.139	0.017	0.014
-0.126	-0.612	-0.684	-0.180	-0.760	-0.625	0.024	0.259	-0.396	-0.036	0.194	-0.108	0.206	0.190	0.092	0.007
-0.122	-0.651	-0.633	-0.192	-0.758	-0.623	-0.015	0.364	-0.470	-0.021	0.153	-0.058	0.204	0.151	0.042	-0.007
-0.191	-0.856	-0.629	-0.205	-0.760	-0.616	-0.301	0.558	-0.402	-0.077	-0.050	-0.061	0.274	0.053	0.038	-0.054
-0.191	-0.856	-0.629	-0.215	-0.763	-0.609	-0.358	0.403	-0.347	-0.067	-0.047	-0.068	0.275	0.053	0.039	-0.067
-0.384	-0.968	-0.696	-0.220	-0.770	-0.599	-0.674	-0.002	-0.286	-0.255	-0.152	-0.146	0.468	0.164	0.107	-0.064
-0.283	-0.941	-0.775	-0.221	-0.780	-0.585	-0.956	-0.268	-0.285	-0.154	-0.115	-0.238	0.369	0.137	0.186	-0.058
-0.164	-0.983	-0.648	-0.228	-0.792	-0.567	-1.203	-0.114	-0.542	-0.027	-0.146	-0.131	0.250	0.180	0.060	-0.069
-0.222	-0.918	-0.641	-0.236	-0.803	-0.547	-1.257	-0.022	-0.578	-0.076	-0.068	-0.143	0.308	0.114	0.053	-0.056
-0.272	-0.922	-0.534	-0.244	-0.809	-0.535	-0.761	-0.160	-0.579	-0.119	-0.067	-0.048	0.359	0.117	0.053	-0.042
-0.326	-0.956	-0.589	-0.248	-0.809	-0.532	-0.289	-0.365	-0.471	-0.169	-0.101	-0.106	0.413	0.152	0.002	-0.052
-0.237	-0.918	-0.704	-0.254	-0.807	-0.534	0.053	-0.063	-0.424	-0.074	-0.065	-0.219	0.326	0.113	0.116	-0.045
-0.299	-0.875	-0.767	-0.255	-0.803	-0.539	0.179	-0.321	-0.270	-0.135	-0.026	-0.277	0.388	0.071	0.180	0.010
-0.214	-0.809	-0.708	-0.246	-0.801	-0.546	0.175	-0.781	0.009	-0.059	0.038	-0.211	0.304	0.004	0.122	0.079
0.001	-0.794	-0.637	-0.234	-0.800	-0.552	0.108	-0.927	0.057	0.144	0.053	-0.134	0.089	0.012	0.051	0.140
0.063	-0.848	-0.664	-0.220	-0.799	-0.560	0.144	-1.174	0.010	0.192	-0.003	-0.153	0.029	0.042	0.079	0.247
0.132	-0.929	-0.767	-0.204	-0.796	-0.570	0.256	-1.367	-0.015	0.245	-0.087	-0.246	0.040	0.124	0.181	0.358
0.343	-0.991	-0.834	-0.184	-0.792	-0.582	0.290	-1.633	-0.040	0.437	-0.152	-0.301	0.252	0.186	0.249	0.431
0.424	-1.003	-0.889	-0.166	-0.787	-0.594	0.411	-1.486	-0.075	0.499	-0.168	-0.345	0.331	0.197	0.305	0.541
0.397	-0.972	-0.952	-0.138	-0.783	-0.606	0.367	-2.075	0.073	0.444	-0.142	-0.395	0.304	0.166	0.368	0.618
0.678	-0.949	-0.968	-0.111	-0.779	-0.617	0.366	-1.730	0.249	0.698	-0.122	-0.400	0.584	0.143	0.384	0.661
0.655	-1.003	-0.857	-0.086	-0.777	-0.624	0.234	-1.354	0.360	0.650	-0.178	-0.283	0.561	0.197	0.274	0.690
0.720	-1.037	-0.838	-0.060	-0.776	-0.628	0.154	-1.268	0.481	0.690	-0.214	-0.259	0.626	0.232	0.254	0.734
0.740	-1.014	-0.849	-0.034	-0.775	-0.631	0.139	-1.298	0.451	0.683	-0.192	-0.268	0.645	0.209	0.266	0.715
0.851	-0.979	-0.723	-0.018	-0.772	-0.636	0.264	-0.724	0.309	0.778	-0.160	-0.137	0.755	0.175	0.140	0.700
0.851	-1.068	-0.518	-0.006	-0.767	-0.641	0.378	-0.466	0.245	0.766	-0.253	0.073	0.754	0.264	0.064	0.642
0.786	-0.856	-0.534	0.000	-0.763	-0.647	0.393	0.025	0.238	0.695	-0.045	0.063	0.688	0.051	0.047	0.541
0.613	-0.914	-0.471	0.004	-0.760	-0.649	0.211	0.237	0.359	0.517	-0.106	0.129	0.515	0.109	0.110	0.379
0.336	-0.829	-0.570	0.007	-0.762	-0.648	-0.084	0.337	0.391	0.238	-0.020	0.029	0.237	0.024	0.010	0.233
0.043	-0.829	-0.641	0.017	-0.767	-0.641	-0.419	-0.166	0.525	-0.065	-0.014	-0.048	0.056	0.024	0.060	0.122
0.043	-0.829	-0.641	0.032	-0.773	-0.633	-0.496	-0.487	0.527	-0.079	-0.008	-0.056	0.057	0.024	0.060	0.048
0.197	-0.837	-0.597	0.043	-0.775	-0.630	-0.205	-0.362	0.444	0.063	-0.014	-0.016	0.096	0.033	0.016	0.004
0.224	-0.782	-0.522	0.041	-0.776	-0.629	-0.044	0.495	0.230	0.092	0.041	0.058	0.123	0.021	0.058	-0.026
0.117	-0.949	-0.577	0.038	-0.776	-0.629	0.008	0.408	0.091	-0.012	-0.125	0.004	0.015	0.145	0.002	-0.041
-0.080	-0.964	-0.593	0.047	-0.780	-0.624	-0.333	-0.348	0.304	-0.217	-0.136	-0.018	0.182	0.160	0.015	-0.079
0.032	-0.925	-0.487	0.049	-0.782	-0.621	-0.144	0.098	0.257	-0.108	-0.096	0.086	0.072	0.122	0.092	-0.103
0.005	-0.837	-0.585	0.056	-0.784	-0.618	-0.159	-0.097	0.352	-0.141	-0.005	-0.015	0.099	0.033	0.006	-0.117
0.124	-0.667	-0.475	0.058	-0.784	-0.617	-0.053	0.062	0.196	-0.025	0.166	0.095	0.019	0.136	0.104	-0.136
0.070	-0.837	-0.503	0.046	-0.786	-0.617	-0.088	0.956	-0.072	-0.066	-0.003	0.067	0.035	0.034	0.076	-0.149
-0.176	-0.894	-0.558	0.048	-0.790	-0.611	-0.360	-0.119	0.126	-0.315	-0.056	0.006	0.282	0.092	0.022	-0.149
-0.030	-0.902	-0.471	0.054	-0.795	-0.605	-0.343	-0.301	0.156	-0.174	-0.059	0.087	0.136	0.101	0.108	-0.142
0.051	-0.848	-0.440	0.060	-0.800	-0.597	-0.423	-0.198	0.188	-0.099	-0.000	0.111	0.056	0.048	0.140	-0.168
0.124	-0.821	-0.558	0.056	-0.802	-0.594	-0.216	0.539	0.172	-0.022	0.029	-0.010	0.016	0.021	0.021	-0.140
-0.049	-0.871	-0.451	0.061	-0.804	-0.591	-0.180	-0.162	0.181	-0.200	-0.019	0.093	0.158	0.071	0.126	-0.134
0.001	-0.837	-0.510	0.060	-0.805	-0.590	-0.067	0.143	0.072	-0.150	0.017	0.033	0.109	0.036	0.065	-0.115
-0.018	-0.802	-0.534	0.063	-0.805	-0.590	0.019	-0.192	0.085	-0.172	0.051	0.010	0.129	0.000	0.040	-0.138
0.143	-0.871	-0.479	0.066	-0.805	-0.590	0.015	0.080	0.187	-0.013	-0.019	0.065	0.032	0.070	0.095	-0.100
0.059	-0.898	-0.443	0.072	-0.804	-0.590	0.042	-0.236	0.247	-0.105	-0.046	0.100	0.053	0.097	0.131	-0.108
0.174	-0.856	-0.447	0.076	-0.803	-0.591	0.071	0.002	0.219	0.007	-0.004	0.097	0.062	0.056	0.127	-0.120
-0.045	-0.891	-0.558	0.074	-0.803	-0.592	0.072	0.260	0.111	-0.211	-0.040	-0.012	0.158	0.091	0.017	-0.167
-0.076	-0.844	-0.562	0.077	-0.802	-0.592	0.023	0.128	0.290	-0.244	0.006	-0.015	0.188	0.045	0.012	-0.183
-0.087	-0.933	-0.455	0.082	-0.802	-0.591	-0.027	-0.195	0.174	-0.261	-0.083	0.090	0.200	0.134	0.117	-0.206
-0.041	-0.833	-0.526	0.088	-0.802	-0.591	0.037	-0.216	0.271	-0.221	0.017	0.019	0.154	0.033	0.044	-0.182
0.043	-0.856	-0.510	0.091	-0.802	-0.590	-0.057	-0.080	0.134	-0.139	-0.005	0.034	0.069	0.056	0.059	-0.148
0.124	-0.902	-0.499	0.093	-0.802	-0.590	0.016	0.169	0.223	-0.060	-0.052	0.046	0.012	0.102	0.069	-0.104
0.143	-0.790	-0.514	0.096	-0.802	-0.590	0.004	-0.077	0.150	-0.045	0.060	0.030	0.031	0.011	0.051	-0.073
0.143	-0.790	-0.514	0.095	-0.802	-0.590	0.009	0.190	0.061	-0.044	0.060	0.030	0.031	0.012	0.049	-0.060
0.128	-0.802	-0.558	0.097	-0.802	-0.590	-0.038	0.031	0.146	-0.061	0.049	-0.014	0.015	0.001	0.004	-0.048
0.124	-0.833	-0.503	0.102	-0.803	-0.587	-0.147	-0.145	0.158	-0.070	0.019	0.038	0.011	0.029	0.057	-0.059
0.209	-0.902	-0.475	0.105	-0.803	-0.587	0.019	-0.111	0.081	0.012	-0.050	0.066	0.095	0.098	0.083	-0.058
0.070	-0.825	-0.574	0.104	-0.805	-0.585	-0.137	0.097	0.064	-0.126	0.028	-0.035	0.043	0.021	0.016	-0.055
0.224	-0.902	-0.337	0.108	-0.806	-0.582	-0.123	-0.118	0.102	0.024	-0.047	0.198	0.111	0.098	0.220	-0.063
0.190	-0.894	-0.443	0.107	-0.808	-0.580	-0.092	0.147	0.040	-0.010	-0.038	0.090	0.077	0.090	0.112	-0.086
0.070	-0.852	-0.546	0.107	-0.809	-0.578	-0.128	0.086	0.074	-0.129	0.006	-0.015	0.042	0.047	0.008	-0.076
0.090	-0.856	-0.463	0.111	-0.810	-0.576	-0.108	-0.192	0.090	-0.114	0.003	0.065	0.023	0.051	0.090	-0.080
0.140	-0.806	-0.542	0.109	-0.810	-0.576	-0.004	0.110	-0.010	-0.063	0.053	-0.013	0.028	0.000	0.009	-0.076
0.113	-0.840	-0.585	0.113	-0.811	-0.574	-0.041	-0.274	0.028	-0.094	0.019	-0.058	0.000	0.034	0.036	-0.066
0.213	-0.867	-0.463	0.115	-0.812	-0.572	-0.122	-0.082	0.037	0.004	-0.007	0.061	0.101	0.059	0.084	-0.057
0.136	-0.864	-0.522	0.117	-0.814	-0.569	-0.137	-0.049	0.075	-0.074	-0.002	-0.001	0.024	0.054	0.023	-0.057
0.151	-0.864	-0.443	0.118	-0.815	-0.568	-0.072	-0.035	0.078	-0.061	-0.001	0.076	0.039	0.053	0.102	-0.078
0.167	-0.937	-0.479	0.113	-0.815	-0.569	-0.010	0.545	0.041	-0.041	-0.074	0.041	0.055	0.126	0.065	-0.079
0.005	-0.898	-0.562	0.115	-0.814	-0.569	0.035	-0.109	0.048	-0.204	-0.035	-0.041	0.106	0.087	0.018	-0.079
0.217	-0.848	-0.436	0.113	-0.814	-0.570	0.078	0.159	-0.018	0.009	0.014	0.086	0.107	0.036	0.109	-0.081
0.132	-0.821	-0.526	0.113	-0.814	-0.570	0.007	0.091	0.060	-0.075	0.042	-0.004	0.023	0.008	0.018	-0.082
0.105	-0.840	-0.530	0.113	-0.814	-0.570	-0.027	0.060	0.040	-0.102	0.023	-0.009	0.003	0.027	0.013	-0.064
0.170	-0.879	-0.451	0.113	-0.816	-0.568	-0.124	0.011	0.001	-0.037	-0.014	0.068	0.064	0.064	0.092	-0.086
0.101	-0.925	-0.554	0.114	-0.815	-0.568	0.024	-0.062	0.016	-0.107	-0.061	-0.035	0.004	0.110	0.011	-0.091
0.063	-0.829	-0.526	0.111	-0.816	-0.567	-0.071	0.221	-0.030	-0.141	0.037	-0.008	0.042	0.011	0.016	-0.076
0.136	-0.891	-0.428	0.114	-0.816	-0.567	0.073	-0.227	0.023	-0.071	-0.026	0.090	0.032	0.071	0.114	-0.081
0.193	-0.918	-0.518	0.115	-0.815	-0.567	0.025	-0.007	0.079	-0.015	-0.053	-0.001	0.091	0.096	0.023	-0.075
0.136	-0.840	-0.471	0.116	-0.815	-0.567	0.009	0.046	0.086	-0.073	0.024	0.046	0.035	0.017	0.070	-0.061
0.182	-0.871	-0.428	0.118	-0.815	-0.567	-0.000	-0.106	0.047	-0.029	-0.007	0.089	0.082	0.046	0.113	-0.062
0.182	-0.871	-0.428	0.116	-0.815	-0.568	0.054	0.209	-0.007	-0.027	-0.008	0.090	0.084	0.045	0.113	-0.074
0.093	-0.779	-0.538	0.117	-0.815	-0.567	-0.004	-0.088	0.011	-0.117	0.085	-0.021	0.003	0.049	0.004	-0.079
0.140	-0.806	-0.483	0.116	-0.815	-0.568	0.047	0.035	-0.041	-0.070	0.057	0.035	0.043	0.023	0.060	-0.080
0.093	-0.829	-0.526	0.119	-0.814	-0.569	0.075	-0.167	0.084	-0.119	0.033	-0.008	0.004	0.001	0.017	-0.082
0.151	-0.802	-0.487	0.115	-0.814	-0.569	-0.008	0.351	-0.017	-0.057	0.060	0.032	0.052	0.029	0.057	-0.079
0.190	-0.894	-0.384	0.117	-0.812	-0.572	0.210	-0.129	-0.017	-0.020	-0.034	0.137	0.087	0.062	0.161	-0.068
0.155	-0.891	-0.424	0.115	-0.811	-0.574	0.146	0.087	-0.037	-0.053	-0.032	0.100	0.049	0.057	0.123	-0.058
0.170	-0.844	-0.558	0.115	-0.810	-0.575	0.046	0.017	-0.022	-0.038	0.015	-0.033	0.061	0.009	0.010	-0.053
0.140	-0.798	-0.558	0.116	-0.809	-0.576	0.083	-0.077	0.024	-0.070	0.061	-0.032	0.027	0.040	0.009	-0.060
0.228	-0.837	-0.361	0.116	-0.806	-0.580	0.261	0.115	0.030	0.018	0.019	0.169	0.111	0.004	0.189	-0.048
0.128	-0.906	-0.475	0.121	-0.804	-0.582	0.209	-0.246	0.140	-0.087	-0.052	0.057	0.006	0.064	0.075	-0.055
0.201	-0.809	-0.499	0.119	-0.804	-0.583	0.031	0.205	0.045	-0.012	0.044	0.034	0.075	0.034	0.052	-0.063
0.140	-0.782	-0.554	0.119	-0.803	-0.584	0.075	0.065	-0.003	-0.073	0.070	-0.020	0.009	0.063	0.003	-0.056
0.128	-0.864	-0.499	0.120	-0.802	-0.586	0.090	0.025	0.084	-0.086	-0.012	0.036	0.006	0.017	0.052	-0.057
0.220	-0.864	-0.510	0.119	-0.800	-0.588	0.150	0.093	0.033	0.006	-0.014	0.027	0.083	0.015	0.040	-0.057
0.090	-0.922	-0.562	0.120	-0.798	-0.591	0.163	0.027	0.039	-0.125	-0.073	-0.022	0.050	0.073	0.012	-0.057
0.197	-0.844	-0.522	0.121	-0.796	-0.593	0.185	0.025	0.066	-0.018	0.002	0.020	0.056	0.005	0.027	-0.047
0.170	-0.813	-0.499	0.123	-0.795	-0.595	0.101	0.002	0.129	-0.048	0.032	0.045	0.028	0.037	0.050	-0.054
0.201	-0.883	-0.471	0.123	-0.793	-0.596	0.116	0.087	0.086	-0.017	-0.039	0.074	0.057	0.032	0.077	-0.037
0.190	-0.852	-0.518	0.123	-0.790	-0.601	0.269	0.074	0.047	-0.029	-0.012	0.031	0.043	0.000	0.029	-0.039
0.205	-0.829	-0.534	0.128	-0.786	-0.605	0.312	-0.202	0.101	-0.018	0.008	0.019	0.058	0.025	0.012	-0.032
0.197	-0.809	-0.522	0.126	-0.784	-0.608	0.192	0.233	0.045	-0.024	0.025	0.035	0.048	0.045	0.023	-0.025
0.240	-0.833	-0.428	0.126	-0.782	-0.611	0.167	0.120	0.087	0.018	-0.000	0.131	0.090	0.022	0.116	-0.029
0.205	-0.837	-0.597	0.129	-0.778	-0.616	0.321	0.029	0.168	-0.019	-0.008	-0.033	0.052	0.019	0.054	-0.036
0.159	-0.759	-0.585	0.130	-0.774	-0.620	0.241	0.148	0.177	-0.066	0.065	-0.017	0.003	0.096	0.044	-0.040
0.190	-0.798	-0.495	0.127	-0.772	-0.623	0.160	0.329	0.053	-0.032	0.025	0.076	0.033	0.055	0.046	-0.032
0.190	-0.798	-0.495	0.123	-0.770	-0.627	0.226	0.354	0.031	-0.029	0.022	0.080	0.031	0.054	0.046	-0.049
0.224	-0.825	-0.589	0.123	-0.765	-0.632	0.312	0.133	0.116	0.005	-0.009	-0.009	0.066	0.026	0.048	-0.037
0.113	-0.821	-0.617	0.127	-0.762	-0.635	0.271	-0.082	0.177	-0.110	-0.009	-0.033	0.047	0.029	0.075	-0.037
0.240	-0.755	-0.550	0.125	-0.760	-0.637	0.092	0.286	0.101	0.019	0.056	0.035	0.078	0.094	0.009	-0.034
0.197	-0.782	-0.487	0.125	-0.759	-0.639	0.120	0.133	0.085	-0.024	0.027	0.100	0.034	0.067	0.053	-0.052
0.220	-0.871	-0.475	0.123	-0.754	-0.645	0.386	0.254	0.067	0.001	-0.066	0.118	0.057	0.022	0.064	-0.035
0.136	-0.891	-0.593	0.126	-0.749	-0.650	0.352	-0.096	0.115	-0.086	-0.090	0.005	0.028	0.041	0.054	-0.051
0.201	-0.779	-0.629	0.122	-0.748	-0.652	0.100	0.410	0.048	-0.016	0.021	-0.029	0.038	0.071	0.090	-0.052
0.117	-0.717	-0.656	0.121	-0.747	-0.654	0.100	0.108	0.064	-0.101	0.081	-0.054	0.047	0.132	0.119	-0.051
0.170	-0.697	-0.566	0.123	-0.742	-0.659	0.373	-0.111	0.033	-0.049	0.095	0.041	0.006	0.150	0.031	-0.052
0.232	-0.755	-0.475	0.124	-0.736	-0.666	0.462	-0.002	0.028	0.012	0.032	0.138	0.068	0.091	0.058	-0.063
0.170	-0.837	-0.491	0.121	-0.732	-0.671	0.299	0.356	0.110	-0.047	-0.053	0.127	0.007	0.009	0.039	-0.062
0.174	-0.840	-0.550	0.118	-0.730	-0.674	0.181	0.339	0.075	-0.040	-0.059	0.071	0.013	0.005	0.021	-0.065
0.128	-0.794	-0.648	0.114	-0.728	-0.676	0.116	0.287	-0.026	-0.082	-0.014	-0.025	0.030	0.050	0.121	-0.059
0.120	-0.713	-0.648	0.112	-0.726	-0.679	0.190	0.102	-0.037	-0.088	0.064	-0.022	0.036	0.130	0.123	-0.050
0.205	-0.705	-0.617	0.113	-0.720	-0.685	0.419	0.001	0.059	-0.005	0.066	0.015	0.052	0.136	0.093	-0.049
0.197	-0.724	-0.554	0.114	-0.714	-0.691	0.423	0.018	0.049	-0.013	0.041	0.084	0.048	0.116	0.031	-0.042
0.190	-0.709	-0.530	0.114	-0.713	-0.692	0.115	0.106	0.124	-0.021	0.055	0.109	0.043	0.130	0.007	-0.033
0.228	-0.790	-0.499	0.112	-0.712	-0.693	0.040	0.265	0.057	0.019	-0.026	0.141	0.085	0.048	0.024	-0.041
0.217	-0.825	-0.518	0.109	-0.712	-0.693	0.037	0.103	-0.080	0.010	-0.061	0.122	0.075	0.013	0.005	-0.034
0.163	-0.802	-0.625	0.109	-0.711	-0.695	0.109	0.020	-0.011	-0.044	-0.039	0.017	0.021	0.037	0.102	-0.034
0.186	-0.728	-0.684	0.110	-0.706	-0.699	0.331	0.014	0.032	-0.021	0.030	-0.038	0.043	0.109	0.162	-0.035
0.136	-0.643	-0.668	0.106	-0.703	-0.704	0.264	0.251	0.003	-0.068	0.111	-0.018	0.008	0.194	0.146	-0.044
0.174	-0.674	-0.621	0.106	-0.703	-0.703	-0.059	0.104	0.051	-0.029	0.081	0.029	0.031	0.162	0.100	-0.047
0.151	-0.763	-0.558	0.102	-0.705	-0.702	-0.091	0.256	-0.016	-0.049	-0.006	0.091	0.007	0.072	0.037	-0.056
0.182	-0.771	-0.522	0.102	-0.707	-0.700	-0.132	0.007	-0.021	-0.018	-0.012	0.124	0.038	0.063	0.001	-0.044
0.182	-0.771	-0.522	0.100	-0.709	-0.698	-0.089	0.132	-0.047	-0.016	-0.010	0.122	0.037	0.061	0.001	-0.052
0.224	-0.724	-0.589	0.097	-0.706	-0.701	0.215	0.076	-0.125	0.029	0.034	0.058	0.078	0.106	0.067	-0.028
0.105	-0.779	-0.668	0.099	-0.704	-0.704	0.221	-0.225	-0.110	-0.092	-0.023	-0.018	0.042	0.051	0.147	-0.025
0.220	-0.690	-0.711	0.099	-0.704	-0.703	-0.037	0.064	0.029	0.024	0.066	-0.062	0.073	0.140	0.190	-0.010
0.128	-0.659	-0.719	0.100	-0.706	-0.701	-0.150	-0.014	0.069	-0.070	0.099	-0.072	0.020	0.169	0.198	-0.013
0.186	-0.605	-0.735	0.099	-0.711	-0.697	-0.367	0.164	0.048	-0.011	0.158	-0.092	0.036	0.222	0.213	-0.003
0.186	-0.620	-0.637	0.096	-0.716	-0.692	-0.353	0.215	-0.014	-0.008	0.148	0.002	0.036	0.205	0.114	-0.010
0.186	-0.612	-0.562	0.091	-0.717	-0.691	-0.109	0.227	-0.102	-0.004	0.157	0.075	0.035	0.212	0.039	0.004
0.251	-0.697	-0.483	0.089	-0.718	-0.691	0.012	0.151	-0.094	0.064	0.072	0.154	0.100	0.126	0.040	-0.001
0.278	-0.717	-0.471	0.085	-0.718	-0.691	0.015	0.264	-0.009	0.094	0.053	0.166	0.126	0.105	0.053	0.002
0.224	-0.790	-0.503	0.086	-0.719	-0.690	-0.066	0.035	0.024	0.040	-0.019	0.133	0.072	0.030	0.021	0.018
0.201	-0.779	-0.597	0.081	-0.727	-0.682	-0.560	0.334	-0.012	0.021	0.000	0.031	0.048	0.041	0.073	0.009
0.228	-0.694	-0.609	0.073	-0.736	-0.674	-0.634	0.521	-0.088	0.056	0.094	0.011	0.075	0.124	0.085	-0.005
0.120	-0.686	-0.629	0.063	-0.743	-0.667	-0.524	0.554	-0.188	-0.042	0.109	-0.016	0.033	0.130	0.104	-0.012
0.105	-0.647	-0.605	0.053	-0.750	-0.659	-0.536	0.517	-0.219	-0.047	0.155	0.000	0.048	0.167	0.080	-0.032
0.109	-0.674	-0.577	0.045	-0.754	-0.655	-0.281	0.373	-0.284	-0.035	0.132	0.024	0.045	0.139	0.052	-0.069
0.063	-0.651	-0.518	0.037	-0.759	-0.650	-0.374	0.294	-0.252	-0.073	0.161	0.077	0.091	0.160	0.007	-0.080
0.028	-0.674	-0.475	0.033	-0.765	-0.643	-0.416	0.150	-0.151	-0.104	0.143	0.114	0.127	0.135	0.051	-0.097
0.074	-0.740	-0.455	0.028	-0.770	-0.637	-0.411	0.184	-0.159	-0.053	0.083	0.127	0.080	0.068	0.071	-0.107
0.047	-0.790	-0.400	0.024	-0.778	-0.627	-0.595	0.213	-0.123	-0.076	0.041	0.173	0.107	0.017	0.126	-0.102
0.105	-0.840	-0.325	0.016	-0.785	-0.619	-0.495	0.486	-0.126	-0.010	-0.003	0.240	0.048	0.036	0.202	-0.089
0.140	-0.856	-0.266	0.008	-0.792	-0.611	-0.477	0.406	-0.188	0.032	-0.012	0.291	0.013	0.052	0.261	-0.082
0.109	-0.837	-0.321	0.001	-0.798	-0.603	-0.490	0.495	-0.121	0.009	0.014	0.227	0.043	0.034	0.206	-0.059
0.105	-0.771	-0.349	-0.008	-0.800	-0.600	-0.110	0.460	-0.197	0.013	0.082	0.197	0.046	0.031	0.178	-0.052
0.124	-0.763	-0.396	-0.013	-0.803	-0.596	-0.247	0.275	-0.162	0.038	0.093	0.146	0.026	0.037	0.131	-0.047
0.040	-0.717	-0.487	-0.019	-0.806	-0.592	-0.263	0.385	-0.090	-0.041	0.142	0.051	0.110	0.082	0.041	-0.055
0.040	-0.717	-0.487	-0.027	-0.808	-0.589	-0.149	0.504	-0.164	-0.033	0.144	0.048	0.109	0.080	0.041	-0.049
-0.014	-0.732	-0.424	-0.036	-0.813	-0.581	-0.454	0.463	-0.174	-0.078	0.134	0.103	0.162	0.063	0.105	-0.060
0.093	-0.786	-0.341	-0.047	-0.818	-0.574	-0.404	0.692	-0.235	0.041	0.085	0.178	0.052	0.007	0.189	-0.056
0.024	-0.817	-0.353	-0.056	-0.822	-0.567	-0.368	0.426	-0.230	-0.020	0.058	0.159	0.121	0.026	0.177	-0.059
0.067	-0.860	-0.321	-0.066	-0.825	-0.562	-0.232	0.495	-0.314	0.032	0.018	0.186	0.077	0.069	0.209	-0.040
0.028	-0.879	-0.317	-0.075	-0.826	-0.559	-0.107	0.321	-0.346	0.003	-0.000	0.187	0.114	0.090	0.214	-0.031
0.047	-0.829	-0.384	-0.083	-0.827	-0.556	-0.114	0.164	-0.389	0.030	0.051	0.118	0.093	0.041	0.147	-0.012
0.067	-0.837	-0.396	-0.093	-0.828	-0.553	-0.152	0.385	-0.363	0.059	0.045	0.102	0.072	0.050	0.136	-0.002
0.047	-0.817	-0.436	-0.103	-0.829	-0.550	-0.116	0.378	-0.403	0.050	0.065	0.060	0.090	0.033	0.097	0.024
0.001	-0.844	-0.503	-0.114	-0.831	-0.545	-0.278	0.391	-0.435	0.015	0.040	-0.012	0.134	0.062	0.031	0.029
0.040	-0.825	-0.514	-0.126	-0.833	-0.539	-0.287	0.452	-0.432	0.065	0.062	-0.030	0.095	0.044	0.020	0.028
-0.045	-0.813	-0.530	-0.140	-0.836	-0.531	-0.399	0.462	-0.547	-0.006	0.076	-0.054	0.178	0.035	0.005	0.019
-0.087	-0.817	-0.601	-0.156	-0.839	-0.521	-0.481	0.519	-0.655	-0.033	0.075	-0.134	0.218	0.040	0.065	0.000
-0.114	-0.902	-0.522	-0.171	-0.840	-0.515	-0.316	0.406	-0.658	-0.045	-0.009	-0.062	0.244	0.127	0.014	-0.031
-0.187	-0.945	-0.514	-0.184	-0.841	-0.508	-0.340	0.243	-0.647	-0.104	-0.050	-0.060	0.316	0.171	0.023	-0.040
-0.230	-0.968	-0.558	-0.195	-0.844	-0.500	-0.475	0.038	-0.618	-0.136	-0.071	-0.112	0.357	0.196	0.019	-0.039
-0.199	-0.945	-0.601	-0.206	-0.849	-0.487	-0.771	0.004	-0.633	-0.095	-0.042	-0.168	0.325	0.175	0.062	-0.030
-0.141	-1.037	-0.538	-0.218	-0.854	-0.472	-0.868	0.046	-0.724	-0.025	-0.130	-0.120	0.266	0.268	0.002	-0.034
-0.141	-1.092	-0.538	-0.226	-0.858	-0.460	-0.702	-0.105	-0.539	-0.017	-0.179	-0.132	0.264	0.323	0.003	-0.030
-0.272	-1.034	-0.499	-0.231	-0.860	-0.455	-0.363	-0.128	-0.356	-0.143	-0.120	-0.098	0.393	0.266	0.044	-0.037
-0.237	-0.976	-0.467	-0.238	-0.861	-0.450	-0.241	-0.038	-0.408	-0.102	-0.061	-0.071	0.355	0.208	0.076	-0.045
-0.260	-0.949	-0.542	-0.242	-0.861	-0.448	-0.192	-0.204	-0.364	-0.120	-0.034	-0.148	0.374	0.182	0.004	-0.046
-0.230	-0.925	-0.577	-0.240	-0.859	-0.451	-0.033	-0.730	-0.303	-0.091	-0.012	-0.181	0.341	0.158	0.030	0.011
-0.183	-0.968	-0.613	-0.234	-0.859	-0.455	-0.129	-1.065	-0.193	-0.052	-0.055	-0.213	0.292	0.199	0.064	0.122
0.009	-1.026	-0.601	-0.222	-0.859	-0.460	0.003	-1.232	-0.018	0.129	-0.113	-0.196	0.097	0.256	0.050	0.228
0.351	-0.976	-0.625	-0.203	-0.859	-0.470	0.119	-1.616	0.120	0.452	-0.063	-0.211	0.248	0.205	0.072	0.371
0.351	-0.976	-0.625	-0.187	-0.858	-0.478	0.108	-1.404	0.072	0.436	-0.064	-0.203	0.251	0.206	0.070	0.495
0.540	-1.041	-0.822	-0.169	-0.857	-0.486	0.100	-1.693	-0.049	0.606	-0.131	-0.392	0.442	0.273	0.266	0.586
0.536	-1.068	-0.767	-0.149	-0.855	-0.497	0.265	-1.860	-0.012	0.582	-0.161	-0.326	0.440	0.301	0.210	0.625
0.547	-1.111	-0.810	-0.123	-0.852	-0.508	0.345	-1.819	0.343	0.567	-0.206	-0.358	0.452	0.342	0.253	0.684
0.647	-1.130	-0.735	-0.093	-0.851	-0.517	0.256	-1.673	0.636	0.637	-0.226	-0.276	0.552	0.361	0.177	0.697
0.805	-1.134	-0.656	-0.064	-0.850	-0.523	0.228	-1.293	0.711	0.766	-0.231	-0.191	0.708	0.364	0.095	0.715
0.847	-1.061	-0.562	-0.042	-0.848	-0.528	0.275	-1.000	0.557	0.786	-0.160	-0.091	0.748	0.291	0.002	0.704
0.878	-1.068	-0.475	-0.023	-0.842	-0.539	0.642	-0.730	0.489	0.798	-0.174	0.006	0.777	0.299	0.091	0.645
0.724	-1.130	-0.538	-0.002	-0.835	-0.551	0.719	-0.798	0.587	0.623	-0.243	-0.046	0.621	0.361	0.030	0.564
0.586	-1.080	-0.345	0.012	-0.829	-0.559	0.543	-0.424	0.487	0.471	-0.198	0.155	0.479	0.310	0.225	0.456
0.540	-1.126	-0.463	0.027	-0.826	-0.563	0.290	-0.261	0.648	0.410	-0.248	0.041	0.430	0.356	0.108	0.331
0.409	-0.902	-0.412	0.039	-0.824	-0.566	0.183	0.031	0.657	0.268	-0.026	0.094	0.295	0.132	0.160	0.212
0.263	-0.837	-0.503	0.048	-0.823	-0.566	0.027	0.200	0.625	0.114	0.038	0.003	0.147	0.066	0.070	0.157
0.190	-0.883	-0.408	0.054	-0.821	-0.568	0.129	0.299	0.589	0.035	-0.010	0.100	0.072	0.113	0.165	0.116
0.282	-0.794	-0.507	0.064	-0.816	-0.574	0.379	-0.018	0.533	0.118	0.074	0.007	0.162	0.024	0.066	0.057
0.367	-0.902	-0.432	0.062	-0.809	-0.585	0.628	0.537	0.198	0.205	-0.042	0.092	0.246	0.132	0.141	0.030
0.082	-0.941	-0.495	0.058	-0.805	-0.590	0.349	0.373	0.043	-0.075	-0.084	0.034	0.037	0.171	0.079	-0.004
0.159	-1.018	-0.440	0.060	-0.800	-0.597	0.440	0.160	0.184	0.001	-0.166	0.096	0.041	0.248	0.136	-0.035
0.043	-0.945	-0.357	0.070	-0.798	-0.598	0.140	-0.329	0.428	-0.125	-0.095	0.180	0.073	0.174	0.220	-0.040
0.140	-0.991	-0.479	0.072	-0.798	-0.598	-0.028	0.456	0.460	-0.030	-0.141	0.057	0.024	0.221	0.098	-0.037
0.336	-0.979	-0.467	0.070	-0.797	-0.600	0.089	0.668	0.293	0.169	-0.131	0.070	0.220	0.209	0.109	-0.052
0.093	-0.612	-0.538	0.065	-0.799	-0.598	-0.109	0.345	-0.069	-0.069	0.238	-0.002	0.020	0.159	0.039	-0.067
0.017	-0.597	-0.609	0.058	-0.795	-0.604	0.298	0.405	-0.124	-0.139	0.250	-0.067	0.094	0.174	0.032	-0.105
-0.180	-0.705	-0.723	0.065	-0.793	-0.606	0.159	-0.671	-0.019	-0.342	0.139	-0.180	0.289	0.066	0.147	-0.148
-0.095	-0.790	-0.601	0.083	-0.792	-0.606	0.096	-1.436	0.070	-0.275	0.053	-0.058	0.202	0.019	0.025	-0.155
0.086	-0.864	-0.574	0.095	-0.793	-0.602	-0.097	-0.828	0.115	-0.106	-0.020	-0.034	0.020	0.092	0.003	-0.192
0.086	-0.864	-0.574	0.103	-0.793	-0.601	-0.039	-0.447	0.163	-0.114	-0.019	-0.035	0.017	0.092	0.003	-0.192
-0.133	-0.794	-0.585	0.106	-0.793	-0.600	-0.047	-0.169	0.102	-0.337	0.051	-0.048	0.235	0.023	0.008	-0.177
-0.099	-0.806	-0.629	0.111	-0.789	-0.605	0.336	-0.213	0.206	-0.307	0.035	-0.087	0.199	0.034	0.051	-0.170
0.036	-0.848	-0.585	0.124	-0.780	-0.614	0.704	-0.730	0.272	-0.186	-0.017	-0.034	0.062	0.077	0.009	-0.139
0.255	-0.752	-0.357	0.137	-0.769	-0.624	0.822	-0.667	0.282	0.020	0.069	0.205	0.158	0.021	0.219	-0.058
0.386	-0.802	-0.384	0.152	-0.759	-0.634	0.802	-0.789	0.284	0.135	0.008	0.187	0.291	0.028	0.192	-0.018
0.424	-0.775	-0.463	0.159	-0.751	-0.641	0.536	-0.244	0.212	0.166	0.028	0.115	0.331	0.001	0.113	0.010
0.240	-0.798	-0.495	0.168	-0.746	-0.644	0.351	-0.351	0.272	-0.027	-0.000	0.088	0.148	0.024	0.081	-0.003
0.240	-0.809	-0.605	0.173	-0.742	-0.648	0.294	-0.206	0.174	-0.033	-0.016	-0.019	0.150	0.035	0.029	-0.015
0.140	-0.786	-0.629	0.180	-0.739	-0.649	0.162	-0.346	0.153	-0.139	0.005	-0.041	0.051	0.012	0.054	-0.080
0.293	-0.740	-0.554	0.177	-0.737	-0.652	0.219	0.098	-0.090	0.017	0.049	0.037	0.206	0.035	0.021	-0.096
0.097	-0.759	-0.475	0.180	-0.732	-0.657	0.381	-0.182	0.032	-0.182	0.025	0.121	0.011	0.016	0.099	-0.114
0.151	-0.844	-0.550	0.180	-0.727	-0.662	0.365	0.098	0.116	-0.129	-0.064	0.051	0.067	0.068	0.024	-0.116
0.182	-0.759	-0.542	0.184	-0.719	-0.671	0.627	-0.081	0.186	-0.102	0.012	0.068	0.099	0.018	0.031	-0.129
0.193	-0.802	-0.510	0.190	-0.709	-0.679	0.625	-0.145	0.282	-0.097	-0.040	0.107	0.112	0.024	0.063	-0.101
0.274	-0.867	-0.499	0.191	-0.699	-0.689	0.744	0.234	0.299	-0.017	-0.116	0.130	0.193	0.090	0.074	-0.091
0.270	-0.833	-0.487	0.190	-0.688	-0.701	0.725	0.430	0.277	-0.019	-0.092	0.153	0.190	0.055	0.086	-0.082
0.251	-0.678	-0.495	0.184	-0.677	-0.713	0.781	0.505	0.086	-0.033	0.051	0.157	0.173	0.101	0.077	-0.076
0.236	-0.690	-0.574	0.182	-0.668	-0.721	0.564	0.271	0.161	-0.047	0.032	0.087	0.158	0.090	0.003	-0.072
0.259	-0.744	-0.428	0.175	-0.662	-0.729	0.496	0.582	0.068	-0.018	-0.029	0.241	0.183	0.037	0.143	-0.071
0.301	-0.597	-0.483	0.167	-0.653	-0.738	0.584	0.536	-0.053	0.032	0.110	0.196	0.227	0.184	0.087	-0.093
0.182	-0.578	-0.692	0.156	-0.649	-0.745	0.341	0.663	-0.090	-0.077	0.124	-0.006	0.109	0.204	0.121	-0.098
0.097	-0.620	-0.550	0.152	-0.646	-0.748	0.207	0.314	0.006	-0.158	0.079	0.139	0.026	0.163	0.021	-0.092
0.170	-0.709	-0.629	0.144	-0.640	-0.755	0.409	0.409	-0.087	-0.078	-0.015	0.067	0.101	0.075	0.059	-0.105
0.243	-0.547	-0.491	0.136	-0.634	-0.761	0.434	0.513	-0.092	0.002	0.141	0.212	0.175	0.238	0.079	-0.118
0.193	-0.639	-0.522	0.130	-0.629	-0.767	0.379	0.394	-0.039	-0.042	0.043	0.186	0.127	0.145	0.046	-0.108
0.163	-0.616	-0.503	0.123	-0.625	-0.771	0.310	0.313	-0.148	-0.067	0.062	0.210	0.097	0.170	0.065	-0.113
0.109	-0.632	-0.613	0.119	-0.619	-0.776	0.380	0.207	-0.097	-0.117	0.041	0.104	0.044	0.155	0.047	-0.113
0.151	-0.616	-0.566	0.115	-0.617	-0.779	0.189	0.216	-0.035	-0.072	0.054	0.155	0.087	0.172	0.000	-0.126
0.224	-0.589	-0.495	0.106	-0.609	-0.786	0.514	0.504	-0.140	0.010	0.074	0.233	0.161	0.200	0.071	-0.122
0.063	-0.628	-0.629	0.099	-0.603	-0.792	0.439	0.395	-0.076	-0.145	0.029	0.105	0.001	0.162	0.064	-0.111
0.136	-0.562	-0.574	0.087	-0.598	-0.797	0.345	0.673	-0.129	-0.060	0.090	0.165	0.076	0.228	0.008	-0.106
0.140	-0.547	-0.601	0.076	-0.593	-0.801	0.328	0.494	-0.211	-0.046	0.101	0.142	0.081	0.244	0.035	-0.116
0.159	-0.609	-0.510	0.067	-0.590	-0.804	0.220	0.487	-0.169	-0.018	0.036	0.236	0.102	0.183	0.055	-0.117
0.120	-0.593	-0.534	0.060	-0.588	-0.807	0.172	0.419	-0.071	-0.049	0.049	0.214	0.064	0.199	0.031	-0.097
0.063	-0.558	-0.507	0.052	-0.585	-0.809	0.188	0.396	-0.110	-0.099	0.082	0.244	0.007	0.234	0.058	-0.116
0.220	-0.554	-0.514	0.033	-0.585	-0.811	0.076	1.043	-0.197	0.077	0.085	0.238	0.166	0.238	0.050	-0.124
-0.041	-0.527	-0.688	0.026	-0.582	-0.813	0.183	0.397	-0.029	-0.178	0.109	0.067	0.095	0.266	0.123	-0.126
0.063	-0.551	-0.514	0.015	-0.581	-0.814	0.086	0.591	-0.185	-0.062	0.085	0.241	0.010	0.244	0.051	-0.137
0.051	-0.539	-0.546	-0.002	-0.580	-0.815	0.093	0.852	-0.286	-0.057	0.096	0.210	0.002	0.256	0.020	-0.168
-0.083	-0.601	-0.570	-0.013	-0.579	-0.815	0.083	0.493	-0.201	-0.181	0.033	0.187	0.136	0.194	0.004	-0.163
-0.037	-0.543	-0.613	-0.021	-0.577	-0.817	0.148	0.385	-0.170	-0.127	0.089	0.145	0.090	0.252	0.046	-0.165
-0.064	-0.485	-0.660	-0.036	-0.572	-0.819	0.271	0.730	-0.228	-0.139	0.142	0.100	0.116	0.310	0.092	-0.169
0.001	-0.593	-0.487	-0.048	-0.574	-0.818	-0.069	0.672	-0.097	-0.061	0.036	0.272	0.049	0.202	0.083	-0.134
-0.022	-0.670	-0.534	-0.062	-0.575	-0.816	-0.034	0.734	-0.155	-0.071	-0.041	0.223	0.072	0.125	0.037	-0.127
0.051	-0.539	-0.558	-0.070	-0.571	-0.818	0.230	0.508	-0.039	0.011	0.087	0.201	0.002	0.256	0.015	-0.111
-0.049	-0.539	-0.581	-0.084	-0.571	-0.817	0.010	0.740	-0.143	-0.076	0.087	0.176	0.097	0.256	0.008	-0.109
0.028	-0.539	-0.479	-0.095	-0.570	-0.816	0.047	0.555	-0.223	0.013	0.086	0.278	0.020	0.257	0.095	-0.094
-0.083	-0.493	-0.589	-0.107	-0.570	-0.814	-0.027	0.565	-0.229	-0.087	0.133	0.166	0.131	0.303	0.014	-0.118
-0.022	-0.516	-0.589	-0.119	-0.573	-0.811	-0.155	0.574	-0.259	-0.014	0.112	0.163	0.069	0.280	0.013	-0.114
-0.160	-0.531	-0.597	-0.134	-0.572	-0.810	0.029	0.743	-0.250	-0.137	0.096	0.153	0.207	0.264	0.019	-0.129
-0.103	-0.566	-0.613	-0.145	-0.572	-0.807	-0.049	0.563	-0.190	-0.068	0.061	0.135	0.149	0.229	0.033	-0.123
-0.149	-0.616	-0.546	-0.160	-0.573	-0.804	-0.054	0.723	-0.271	-0.100	0.012	0.199	0.195	0.179	0.035	-0.148
-0.133	-0.616	-0.625	-0.175	-0.572	-0.801	0.005	0.712	-0.303	-0.070	0.011	0.117	0.180	0.178	0.041	-0.144
-0.245	-0.585	-0.652	-0.182	-0.568	-0.803	0.200	0.264	-0.207	-0.174	0.038	0.091	0.290	0.209	0.067	-0.143
-0.237	-0.512	-0.708	-0.187	-0.570	-0.800	-0.165	0.251	-0.137	-0.161	0.114	0.032	0.283	0.282	0.121	-0.129
-0.137	-0.481	-0.566	-0.195	-0.573	-0.796	-0.185	0.372	-0.174	-0.053	0.147	0.171	0.182	0.312	0.022	-0.108
-0.126	-0.512	-0.581	-0.200	-0.574	-0.794	-0.114	0.161	-0.214	-0.037	0.117	0.153	0.171	0.280	0.007	-0.105
-0.064	-0.535	-0.625	-0.214	-0.576	-0.789	-0.218	0.637	-0.307	0.038	0.096	0.104	0.109	0.257	0.036	-0.084
-0.314	-0.477	-0.763	-0.222	-0.581	-0.783	-0.426	0.240	-0.351	-0.204	0.159	-0.040	0.359	0.314	0.173	-0.055
-0.153	-0.500	-0.644	-0.229	-0.584	-0.779	-0.258	0.168	-0.375	-0.035	0.139	0.075	0.197	0.291	0.054	-0.039
-0.041	-0.562	-0.601	-0.238	-0.589	-0.772	-0.451	0.341	-0.381	0.085	0.082	0.111	0.086	0.228	0.010	-0.032
-0.141	-0.504	-0.696	-0.249	-0.597	-0.762	-0.681	0.371	-0.441	-0.004	0.149	0.007	0.187	0.285	0.104	0.005
-0.103	-0.535	-0.668	-0.262	-0.605	-0.752	-0.691	0.532	-0.513	0.048	0.126	0.023	0.150	0.253	0.075	0.014
-0.164	-0.493	-0.715	-0.272	-0.615	-0.740	-0.813	0.276	-0.467	-0.004	0.178	-0.035	0.212	0.294	0.122	0.004
-0.180	-0.655	-0.633	-0.290	-0.625	-0.725	-0.929	0.700	-0.602	-0.002	0.026	0.032	0.228	0.130	0.038	-0.003
-0.226	-0.748	-0.711	-0.305	-0.638	-0.707	-1.088	0.625	-0.521	-0.033	-0.054	-0.065	0.275	0.035	0.116	-0.051
-0.287	-0.767	-0.727	-0.321	-0.648	-0.691	-0.931	0.683	-0.508	-0.079	-0.063	-0.097	0.338	0.014	0.131	-0.096
-0.484	-0.779	-0.727	-0.333	-0.660	-0.674	-1.093	0.385	-0.487	-0.263	-0.063	-0.114	0.536	0.001	0.129	-0.106
-0.553	-0.809	-0.838	-0.345	-0.671	-0.657	-1.182	0.231	-0.690	-0.320	-0.083	-0.242	0.606	0.031	0.239	-0.098
-0.407	-0.879	-0.822	-0.361	-0.681	-0.637	-1.271	0.325	-0.906	-0.157	-0.142	-0.245	0.460	0.102	0.222	-0.086
-0.357	-1.076	-0.889	-0.377	-0.690	-0.618	-1.186	0.421	-0.775	-0.092	-0.330	-0.332	0.411	0.300	0.288	-0.081
-0.384	-1.068	-0.940	-0.377	-0.696	-0.611	-0.643	-0.241	-0.287	-0.118	-0.316	-0.390	0.438	0.295	0.339	-0.063
-0.553	-0.929	-0.810	-0.375	-0.701	-0.607	-0.391	-0.173	0.039	-0.290	-0.172	-0.264	0.605	0.157	0.208	-0.061
-0.468	-0.686	-0.763	-0.367	-0.704	-0.608	-0.167	-0.486	0.140	-0.213	0.074	-0.215	0.519	0.084	0.160	-0.050
-0.333	-0.636	-0.644	-0.359	-0.703	-0.614	-0.008	-0.740	-0.079	-0.087	0.123	-0.092	0.382	0.133	0.043	0.004
-0.187	-0.744	-0.660	-0.347	-0.706	-0.618	-0.193	-1.011	-0.021	0.047	0.018	-0.103	0.233	0.023	0.059	0.115
0.067	-1.026	-0.656	-0.333	-0.704	-0.627	0.287	-0.792	0.157	0.287	-0.266	-0.090	0.023	0.262	0.055	0.305
0.151	-0.995	-0.767	-0.304	-0.699	-0.647	0.684	-1.495	0.599	0.343	-0.240	-0.181	0.111	0.234	0.164	0.474
0.644	-0.972	-0.849	-0.277	-0.695	-0.664	0.659	-1.260	0.540	0.808	-0.221	-0.247	0.608	0.213	0.247	0.613
0.597	-0.813	-0.979	-0.247	-0.692	-0.678	0.490	-1.265	0.744	0.732	-0.065	-0.363	0.566	0.057	0.376	0.703
0.586	-0.667	-1.011	-0.225	-0.697	-0.681	-0.148	-0.936	0.544	0.698	0.086	-0.391	0.559	0.088	0.406	0.790
0.605	-0.829	-0.940	-0.198	-0.702	-0.684	-0.241	-1.358	0.387	0.691	-0.071	-0.317	0.581	0.077	0.334	0.808
0.740	-0.979	-0.834	-0.178	-0.706	-0.686	-0.197	-1.070	0.195	0.805	-0.218	-0.209	0.719	0.231	0.225	0.805
0.851	-0.910	-0.873	-0.167	-0.709	-0.685	-0.197	-0.512	0.059	0.906	-0.145	-0.249	0.833	0.164	0.263	0.781
0.782	-0.875	-0.692	-0.158	-0.710	-0.686	-0.016	-0.472	-0.031	0.827	-0.109	-0.067	0.766	0.130	0.080	0.751
0.640	-0.856	-0.715	-0.147	-0.713	-0.686	-0.197	-0.680	-0.011	0.674	-0.087	-0.091	0.625	0.112	0.102	0.679
0.628	-0.837	-0.585	-0.144	-0.713	-0.686	-0.003	-0.156	-0.130	0.659	-0.067	0.039	0.614	0.095	0.030	0.553
0.544	-0.856	-0.380	-0.145	-0.714	-0.685	-0.035	0.101	-0.107	0.576	-0.085	0.243	0.531	0.115	0.237	0.412
0.301	-0.864	-0.550	-0.151	-0.720	-0.678	-0.346	0.645	0.120	0.339	-0.088	0.066	0.291	0.124	0.069	0.278
0.009	-0.844	-0.719	-0.151	-0.725	-0.672	-0.323	0.402	0.324	0.047	-0.063	-0.109	0.001	0.107	0.099	0.173
-0.153	-0.867	-0.905	-0.136	-0.731	-0.669	-0.299	-0.464	0.597	-0.130	-0.080	-0.297	0.162	0.132	0.283	0.101
0.067	-0.817	-0.585	-0.129	-0.734	-0.667	-0.166	-0.133	0.316	0.082	-0.026	0.020	0.057	0.083	0.037	0.052
0.078	-0.794	-0.581	-0.137	-0.738	-0.661	-0.260	0.560	-0.080	0.102	0.000	0.018	0.069	0.062	0.043	0.016
0.020	-0.906	-0.577	-0.144	-0.742	-0.655	-0.289	0.455	-0.115	0.051	-0.108	0.016	0.013	0.176	0.049	-0.038
-0.153	-0.848	-0.613	-0.150	-0.746	-0.649	-0.308	0.362	-0.060	-0.116	-0.046	-0.025	0.159	0.119	0.015	-0.088
-0.330	-0.840	-0.522	-0.150	-0.749	-0.646	-0.193	0.110	0.102	-0.293	-0.035	0.062	0.335	0.111	0.106	-0.145
-0.183	-0.864	-0.447	-0.148	-0.752	-0.642	-0.241	-0.093	0.067	-0.149	-0.054	0.133	0.190	0.135	0.181	-0.168
-0.249	-0.833	-0.570	-0.153	-0.757	-0.635	-0.384	0.248	-0.062	-0.210	-0.019	0.004	0.256	0.105	0.060	-0.190
-0.118	-0.825	-0.562	-0.151	-0.763	-0.629	-0.437	-0.146	-0.005	-0.081	-0.005	0.006	0.125	0.099	0.068	-0.146
-0.268	-0.786	-0.577	-0.151	-0.769	-0.621	-0.477	-0.045	-0.029	-0.231	0.040	-0.017	0.274	0.061	0.054	-0.133
-0.103	-0.771	-0.530	-0.150	-0.772	-0.617	-0.295	-0.137	-0.046	-0.067	0.059	0.026	0.109	0.047	0.102	-0.116
-0.187	-0.825	-0.613	-0.151	-0.776	-0.612	-0.333	-0.030	-0.079	-0.150	0.008	-0.062	0.194	0.103	0.020	-0.120
-0.157	-0.837	-0.546	-0.150	-0.780	-0.607	-0.300	0.070	0.093	-0.120	0.001	-0.000	0.163	0.116	0.088	-0.115
-0.141	-0.856	-0.538	-0.152	-0.783	-0.603	-0.234	0.038	-0.067	-0.103	-0.015	0.004	0.146	0.136	0.098	-0.116
-0.241	-0.925	-0.566	-0.149	-0.787	-0.599	-0.292	-0.242	0.006	-0.206	-0.081	-0.028	0.245	0.206	0.071	-0.113
-0.099	-0.860	-0.467	-0.153	-0.789	-0.595	-0.149	0.299	-0.051	-0.060	-0.013	0.067	0.100	0.141	0.171	-0.103
-0.118	-0.821	-0.463	-0.151	-0.791	-0.593	-0.157	-0.126	0.045	-0.081	0.028	0.069	0.118	0.103	0.177	-0.108
-0.118	-0.906	-0.574	-0.149	-0.792	-0.593	-0.018	-0.092	0.069	-0.084	-0.057	-0.042	0.117	0.190	0.067	-0.096
-0.126	-0.833	-0.432	-0.143	-0.793	-0.593	-0.038	-0.392	0.065	-0.097	0.017	0.100	0.124	0.118	0.209	-0.093
-0.160	-0.844	-0.526	-0.148	-0.793	-0.591	-0.023	0.434	-0.001	-0.127	0.006	0.004	0.157	0.130	0.115	-0.080
-0.083	-0.856	-0.499	-0.142	-0.793	-0.592	0.040	-0.363	0.089	-0.056	-0.005	0.033	0.079	0.142	0.144	-0.082
-0.076	-0.887	-0.577	-0.139	-0.795	-0.591	-0.096	-0.128	0.082	-0.051	-0.034	-0.047	0.071	0.174	0.066	-0.073
-0.057	-0.771	-0.408	-0.135	-0.795	-0.591	-0.031	-0.306	0.042	-0.037	0.082	0.123	0.050	0.059	0.236	-0.035
-0.083	-0.894	-0.479	-0.131	-0.797	-0.590	-0.078	-0.219	0.062	-0.067	-0.040	0.051	0.076	0.184	0.166	-0.041
0.090	-0.902	-0.467	-0.126	-0.795	-0.593	0.157	-0.202	0.108	0.101	-0.049	0.065	0.099	0.193	0.178	-0.058
-0.091	-0.825	-0.487	-0.124	-0.795	-0.594	0.063	-0.098	0.038	-0.082	0.028	0.047	0.080	0.117	0.160	-0.049
-0.114	-0.910	-0.475	-0.123	-0.795	-0.594	0.074	0.056	0.130	-0.106	-0.057	0.059	0.101	0.203	0.172	-0.059
-0.060	-0.887	-0.574	-0.128	-0.794	-0.594	0.026	0.357	-0.040	-0.048	-0.034	-0.040	0.046	0.180	0.074	-0.092
-0.176	-0.852	-0.597	-0.129	-0.794	-0.594	0.073	0.212	0.084	-0.162	-0.000	-0.063	0.159	0.146	0.050	-0.104
-0.087	-0.875	-0.443	-0.134	-0.791	-0.597	0.255	0.402	-0.028	-0.069	-0.026	0.093	0.069	0.169	0.205	-0.100
-0.183	-0.902	-0.542	-0.137	-0.790	-0.597	0.087	0.386	0.090	-0.162	-0.054	-0.005	0.163	0.195	0.106	-0.109
-0.126	-0.922	-0.554	-0.130	-0.790	-0.599	0.076	-0.340	0.225	-0.112	-0.073	-0.015	0.104	0.214	0.095	-0.095
-0.083	-0.933	-0.499	-0.127	-0.790	-0.600	0.084	0.054	0.183	-0.072	-0.085	0.041	0.060	0.226	0.151	-0.099
-0.064	-0.883	-0.538	-0.123	-0.787	-0.604	0.283	-0.178	0.103	-0.056	-0.038	0.006	0.039	0.176	0.113	-0.076
-0.145	-0.794	-0.581	-0.121	-0.785	-0.608	0.259	0.048	0.179	-0.139	0.049	-0.033	0.118	0.087	0.070	-0.066
-0.022	-0.864	-0.491	-0.126	-0.781	-0.612	0.337	0.479	0.046	-0.012	-0.025	0.061	0.006	0.157	0.161	-0.052
-0.033	-0.809	-0.483	-0.125	-0.779	-0.615	0.209	0.078	0.097	-0.024	0.028	0.072	0.005	0.103	0.170	-0.060
0.013	-0.879	-0.451	-0.128	-0.775	-0.619	0.335	0.299	0.052	0.025	-0.045	0.107	0.042	0.172	0.202	-0.054
-0.095	-0.809	-0.542	-0.121	-0.772	-0.623	0.276	-0.267	0.219	-0.090	0.021	0.021	0.063	0.102	0.112	-0.044
-0.053	-0.852	-0.416	-0.127	-0.768	-0.628	0.381	0.477	-0.022	-0.042	-0.025	0.151	0.020	0.144	0.239	-0.037
-0.010	-0.817	-0.629	-0.125	-0.766	-0.631	0.231	-0.019	0.091	-0.002	0.007	-0.058	0.024	0.108	0.027	-0.050
-0.014	-0.860	-0.550	-0.126	-0.763	-0.634	0.209	0.208	0.104	-0.005	-0.038	0.023	0.023	0.149	0.108	-0.038
-0.068	-0.837	-0.518	-0.122	-0.761	-0.637	0.239	-0.054	0.182	-0.063	-0.017	0.057	0.030	0.125	0.142	-0.023
-0.018	-0.798	-0.522	-0.125	-0.759	-0.640	0.229	0.321	0.067	-0.010	0.019	0.055	0.022	0.086	0.140	-0.029
-0.007	-0.837	-0.530	-0.125	-0.755	-0.643	0.306	0.175	0.094	0.002	-0.023	0.051	0.035	0.123	0.133	-0.029
-0.022	-0.713	-0.577	-0.127	-0.751	-0.648	0.363	0.162	-0.002	-0.012	0.096	0.009	0.024	0.001	0.087	-0.036
-0.010	-0.794	-0.550	-0.131	-0.746	-0.653	0.366	0.294	-0.016	0.003	0.010	0.041	0.037	0.080	0.115	-0.032
-0.149	-0.867	-0.641	-0.127	-0.744	-0.656	0.212	-0.177	0.109	-0.139	-0.066	-0.047	0.099	0.153	0.027	-0.033
-0.010	-0.748	-0.581	-0.125	-0.741	-0.660	0.226	-0.074	0.069	-0.003	0.052	0.015	0.041	0.033	0.089	-0.029
0.005	-0.817	-0.526	-0.120	-0.736	-0.666	0.400	-0.163	0.134	0.008	-0.023	0.076	0.056	0.102	0.146	-0.044
0.005	-0.817	-0.597	-0.121	-0.734	-0.668	0.215	0.170	0.041	0.009	-0.025	0.008	0.056	0.101	0.077	-0.038
-0.095	-0.821	-0.593	-0.123	-0.731	-0.671	0.272	0.202	0.104	-0.090	-0.032	0.014	0.046	0.103	0.082	-0.029
-0.057	-0.883	-0.526	-0.118	-0.728	-0.675	0.258	-0.171	0.156	-0.056	-0.097	0.085	0.008	0.164	0.152	-0.038
0.036	-0.767	-0.625	-0.118	-0.723	-0.681	0.421	0.071	0.039	0.037	0.014	-0.008	0.082	0.048	0.056	-0.061
-0.087	-0.724	-0.664	-0.117	-0.718	-0.686	0.399	0.139	0.144	-0.086	0.051	-0.043	0.043	0.003	0.018	-0.043
-0.091	-0.844	-0.550	-0.114	-0.716	-0.689	0.165	-0.080	0.148	-0.093	-0.070	0.073	0.051	0.122	0.134	-0.032
-0.010	-0.794	-0.672	-0.116	-0.709	-0.695	0.521	0.250	0.087	-0.009	-0.027	-0.042	0.025	0.070	0.014	-0.048
-0.037	-0.767	-0.664	-0.112	-0.705	-0.700	0.362	-0.097	0.167	-0.040	-0.005	-0.030	0.006	0.042	0.024	-0.031
-0.026	-0.744	-0.613	-0.104	-0.699	-0.707	0.443	-0.373	0.218	-0.036	0.013	0.028	0.002	0.018	0.078	-0.014
0.013	-0.763	-0.688	-0.103	-0.694	-0.712	0.385	0.139	0.136	0.003	-0.011	-0.042	0.036	0.037	0.005	-0.017
-0.037	-0.728	-0.700	-0.105	-0.690	-0.717	0.346	0.198	0.094	-0.045	0.019	-0.050	0.018	0.003	0.005	-0.007
-0.003	-0.809	-0.672	-0.100	-0.684	-0.723	0.430	-0.202	0.090	-0.014	-0.068	-0.016	0.012	0.084	0.024	-0.018
0.020	-0.794	-0.711	-0.097	-0.680	-0.727	0.331	-0.045	0.137	0.006	-0.057	-0.051	0.031	0.069	0.015	-0.019
-0.118	-0.686	-0.739	-0.098	-0.676	-0.730	0.271	0.160	0.139	-0.132	0.048	-0.075	0.110	0.039	0.042	-0.019
0.043	-0.786	-0.609	-0.099	-0.670	-0.736	0.439	0.162	0.080	0.031	-0.059	0.060	0.048	0.061	0.088	-0.026
-0.026	-0.728	-0.715	-0.097	-0.665	-0.740	0.354	0.039	0.137	-0.040	-0.006	-0.042	0.023	0.002	0.017	-0.039
-0.033	-0.682	-0.672	-0.099	-0.661	-0.744	0.323	0.245	0.113	-0.045	0.036	0.006	0.033	0.044	0.026	-0.026
-0.010	-0.755	-0.625	-0.099	-0.655	-0.749	0.425	0.065	0.072	-0.022	-0.043	0.058	0.012	0.029	0.073	-0.045
-0.041	-0.709	-0.731	-0.100	-0.650	-0.753	0.348	0.190	0.125	-0.052	-0.001	-0.044	0.044	0.018	0.032	-0.046
-0.103	-0.694	-0.751	-0.098	-0.646	-0.757	0.264	-0.066	0.067	-0.115	0.010	-0.060	0.107	0.034	0.051	-0.043
-0.007	-0.705	-0.672	-0.097	-0.640	-0.762	0.423	0.001	0.040	-0.019	-0.007	0.024	0.011	0.023	0.029	-0.028
0.001	-0.779	-0.656	-0.094	-0.633	-0.768	0.505	-0.109	0.124	-0.015	-0.088	0.046	0.004	0.051	0.045	-0.024
0.051	-0.755	-0.708	-0.097	-0.629	-0.771	0.311	0.302	0.098	0.038	-0.069	-0.001	0.046	0.027	0.006	-0.018
-0.030	-0.643	-0.782	-0.097	-0.627	-0.773	0.141	0.139	0.099	-0.042	0.042	-0.074	0.037	0.085	0.081	-0.018
-0.041	-0.632	-0.696	-0.095	-0.620	-0.778	0.448	-0.064	0.102	-0.057	0.047	0.018	0.049	0.097	0.006	-0.007
0.028	-0.728	-0.629	-0.093	-0.614	-0.784	0.439	-0.036	0.091	0.010	-0.056	0.091	0.018	0.000	0.072	-0.019
0.040	-0.744	-0.731	-0.095	-0.611	-0.786	0.233	0.242	0.093	0.023	-0.075	-0.009	0.028	0.016	0.031	-0.019
-0.033	-0.651	-0.786	-0.097	-0.607	-0.789	0.297	0.151	0.068	-0.049	0.014	-0.061	0.047	0.076	0.086	-0.031
-0.014	-0.632	-0.751	-0.102	-0.601	-0.793	0.375	0.449	0.088	-0.025	0.028	-0.021	0.031	0.094	0.051	-0.026
-0.122	-0.732	-0.747	-0.102	-0.598	-0.795	0.218	0.066	0.129	-0.134	-0.075	-0.015	0.141	0.007	0.048	-0.042
0.005	-0.709	-0.771	-0.102	-0.593	-0.799	0.339	0.049	0.059	-0.008	-0.057	-0.034	0.016	0.014	0.073	-0.047
-0.068	-0.616	-0.806	-0.102	-0.587	-0.803	0.409	0.076	0.030	-0.081	0.029	-0.065	0.091	0.105	0.110	-0.046
-0.033	-0.616	-0.723	-0.102	-0.582	-0.807	0.306	0.023	0.090	-0.048	0.025	0.022	0.059	0.104	0.027	-0.019
0.032	-0.647	-0.672	-0.100	-0.580	-0.808	0.138	-0.020	0.085	0.014	-0.008	0.075	0.004	0.073	0.024	-0.021
0.067	-0.748	-0.656	-0.104	-0.577	-0.810	0.226	0.269	-0.010	0.052	-0.112	0.092	0.037	0.027	0.040	-0.007
0.001	-0.670	-0.778	-0.102	-0.572	-0.814	0.360	-0.056	0.040	-0.015	-0.040	-0.026	0.030	0.050	0.082	-0.001
0.013	-0.589	-0.838	-0.097	-0.565	-0.819	0.435	-0.165	0.171	-0.009	0.034	-0.079	0.019	0.130	0.141	-0.007
-0.057	-0.558	-0.905	-0.097	-0.562	-0.821	0.173	0.084	0.109	-0.079	0.063	-0.144	0.087	0.159	0.209	-0.009
0.005	-0.551	-0.692	-0.098	-0.561	-0.822	0.106	0.057	0.006	-0.017	0.069	0.069	0.022	0.165	0.003	-0.014
0.047	-0.667	-0.711	-0.097	-0.558	-0.824	0.220	-0.040	-0.008	0.024	-0.050	0.052	0.022	0.048	0.018	-0.013
-0.030	-0.651	-0.834	-0.096	-0.550	-0.829	0.452	-0.028	0.037	-0.054	-0.042	-0.065	0.052	0.063	0.142	-0.009
0.043	-0.593	-0.786	-0.098	-0.545	-0.833	0.346	0.164	0.052	0.020	0.010	-0.015	0.023	0.120	0.096	0.003
-0.010	-0.535	-0.842	-0.099	-0.545	-0.833	0.027	0.163	0.056	-0.032	0.068	-0.069	0.027	0.176	0.151	-0.009
0.063	-0.593	-0.711	-0.104	-0.544	-0.833	0.059	0.295	0.023	0.046	0.010	0.060	0.051	0.117	0.021	-0.001
-0.030	-0.636	-0.747	-0.102	-0.538	-0.837	0.374	-0.024	0.073	-0.048	-0.039	0.029	0.038	0.074	0.057	-0.007
0.013	-0.581	-0.826	-0.100	-0.533	-0.840	0.313	-0.114	0.019	-0.009	0.010	-0.047	0.007	0.127	0.136	-0.020
-0.007	-0.551	-0.834	-0.103	-0.533	-0.840	0.001	0.201	-0.056	-0.024	0.041	-0.055	0.009	0.157	0.143	-0.029
-0.080	-0.543	-0.818	-0.107	-0.536	-0.838	-0.154	0.211	-0.042	-0.093	0.051	-0.041	0.080	0.164	0.125	-0.028
-0.030	-0.570	-0.826	-0.110	-0.534	-0.838	0.109	0.118	-0.087	-0.041	0.022	-0.048	0.029	0.135	0.133	-0.023
-0.003	-0.647	-0.672	-0.109	-0.532	-0.840	0.144	-0.064	-0.018	-0.015	-0.057	0.107	0.002	0.057	0.021	-0.019
0.086	-0.616	-0.676	-0.110	-0.530	-0.841	0.135	0.099	0.019	0.074	-0.028	0.104	0.085	0.087	0.017	-0.003
0.059	-0.612	-0.688	-0.113	-0.530	-0.841	0.047	0.200	-0.006	0.050	-0.024	0.092	0.058	0.090	0.006	-0.000
0.001	-0.539	-0.818	-0.114	-0.532	-0.839	-0.117	0.094	-0.041	-0.006	0.051	-0.039	0.000	0.162	0.124	0.007
-0.033	-0.558	-0.853	-0.118	-0.533	-0.838	-0.118	0.170	-0.080	-0.037	0.034	-0.076	0.035	0.141	0.158	-0.017
-0.041	-0.527	-0.849	-0.119	-0.531	-0.839	0.109	0.005	-0.136	-0.043	0.062	-0.071	0.044	0.171	0.154	-0.024
-0.087	-0.562	-0.767	-0.119	-0.529	-0.840	0.141	-0.031	-0.049	-0.089	0.025	0.013	0.092	0.135	0.070	-0.022
0.005	-0.578	-0.715	-0.119	-0.531	-0.839	-0.075	0.030	0.052	0.002	0.012	0.063	0.000	0.119	0.017	-0.024
0.051	-0.601	-0.708	-0.119	-0.533	-0.838	-0.106	0.046	0.002	0.049	-0.010	0.070	0.044	0.095	0.008	-0.027
-0.010	-0.616	-0.743	-0.121	-0.533	-0.837	-0.014	0.090	-0.098	-0.011	-0.025	0.034	0.019	0.078	0.043	-0.012
-0.041	-0.628	-0.798	-0.124	-0.534	-0.837	-0.037	0.140	-0.121	-0.038	-0.036	-0.022	0.051	0.066	0.098	-0.012
-0.041	-0.562	-0.838	-0.124	-0.534	-0.836	-0.038	-0.013	-0.009	-0.038	0.031	-0.062	0.052	0.131	0.136	-0.026
-0.018	-0.520	-0.763	-0.127	-0.534	-0.836	0.020	0.126	-0.061	-0.013	0.073	0.013	0.030	0.172	0.060	-0.032
-0.068	-0.543	-0.786	-0.130	-0.539	-0.832	-0.321	0.170	-0.037	-0.060	0.055	-0.015	0.081	0.148	0.083	-0.020
-0.037	-0.612	-0.684	-0.132	-0.545	-0.828	-0.346	0.191	0.003	-0.026	-0.008	0.083	0.052	0.078	0.020	-0.012
0.063	-0.659	-0.656	-0.137	-0.547	-0.826	-0.062	0.260	-0.050	0.078	-0.053	0.109	0.047	0.030	0.049	-0.010
0.024	-0.667	-0.727	-0.137	-0.546	-0.826	0.047	0.056	0.011	0.039	-0.061	0.038	0.008	0.020	0.021	-0.010
-0.033	-0.578	-0.786	-0.140	-0.547	-0.825	-0.028	0.218	0.035	-0.015	0.028	-0.022	0.051	0.109	0.078	0.006
-0.076	-0.535	-0.771	-0.142	-0.550	-0.823	-0.136	0.153	0.040	-0.056	0.073	-0.008	0.095	0.149	0.062	-0.006
0.036	-0.527	-0.664	-0.150	-0.553	-0.820	-0.212	0.459	-0.111	0.064	0.084	0.095	0.016	0.156	0.046	-0.011
-0.033	-0.551	-0.680	-0.155	-0.559	-0.815	-0.356	0.293	-0.067	0.000	0.067	0.074	0.054	0.132	0.031	-0.015
0.005	-0.643	-0.621	-0.161	-0.562	-0.811	-0.208	0.301	-0.098	0.044	-0.023	0.130	0.016	0.038	0.091	-0.012
-0.057	-0.605	-0.708	-0.164	-0.567	-0.808	-0.253	0.154	-0.036	-0.015	0.020	0.039	0.078	0.075	0.005	-0.034
-0.045	-0.632	-0.633	-0.170	-0.570	-0.804	-0.194	0.347	-0.088	0.003	-0.003	0.110	0.067	0.047	0.081	-0.044
-0.126	-0.581	-0.704	-0.175	-0.574	-0.800	-0.268	0.280	-0.054	-0.073	0.051	0.035	0.149	0.096	0.012	-0.052
-0.126	-0.527	-0.684	-0.182	-0.579	-0.794	-0.362	0.335	-0.127	-0.067	0.110	0.050	0.148	0.149	0.033	-0.054
-0.095	-0.524	-0.688	-0.188	-0.585	-0.789	-0.355	0.311	-0.123	-0.030	0.120	0.040	0.118	0.151	0.030	-0.059
-0.080	-0.543	-0.644	-0.191	-0.587	-0.787	-0.151	0.092	-0.168	-0.011	0.102	0.082	0.104	0.130	0.074	-0.053
-0.076	-0.597	-0.554	-0.194	-0.587	-0.786	-0.071	0.095	-0.152	-0.004	0.049	0.171	0.100	0.075	0.165	-0.047
-0.064	-0.659	-0.546	-0.198	-0.591	-0.782	-0.250	0.146	-0.127	0.011	-0.009	0.175	0.090	0.012	0.173	-0.058
-0.103	-0.701	-0.641	-0.203	-0.593	-0.779	-0.112	0.240	-0.130	-0.023	-0.050	0.078	0.129	0.032	0.080	-0.066
-0.164	-0.713	-0.641	-0.209	-0.599	-0.773	-0.381	0.342	-0.143	-0.078	-0.056	0.072	0.191	0.045	0.081	-0.062
-0.180	-0.628	-0.723	-0.214	-0.603	-0.768	-0.303	0.186	-0.160	-0.088	0.034	-0.016	0.207	0.039	0.002	-0.058
-0.149	-0.632	-0.727	-0.220	-0.602	-0.767	-0.027	0.217	-0.238	-0.052	0.029	-0.021	0.177	0.034	0.005	-0.049
-0.141	-0.605	-0.731	-0.224	-0.602	-0.767	-0.005	0.095	-0.234	-0.040	0.055	-0.025	0.170	0.059	0.008	-0.028
-0.099	-0.566	-0.676	-0.229	-0.598	-0.768	0.159	0.178	-0.187	0.007	0.091	0.031	0.128	0.097	0.047	-0.001
-0.083	-0.609	-0.648	-0.236	-0.597	-0.767	0.077	0.306	-0.208	0.029	0.046	0.058	0.114	0.054	0.075	0.015
-0.053	-0.643	-0.704	-0.244	-0.595	-0.766	0.012	0.376	-0.257	0.068	0.010	0.001	0.083	0.019	0.020	0.011
-0.080	-0.674	-0.688	-0.251	-0.595	-0.764	-0.006	0.340	-0.234	0.048	-0.021	0.015	0.110	0.013	0.037	0.016
-0.199	-0.744	-0.715	-0.262	-0.594	-0.761	-0.028	0.462	-0.278	-0.061	-0.091	-0.015	0.229	0.083	0.010	0.015
-0.137	-0.744	-0.731	-0.272	-0.593	-0.758	-0.039	0.419	-0.351	0.011	-0.092	-0.034	0.168	0.084	0.005	-0.021
-0.180	-0.782	-0.782	-0.277	-0.591	-0.757	0.068	0.206	-0.245	-0.026	-0.133	-0.086	0.210	0.122	0.057	-0.006
-0.360	-0.798	-0.889	-0.283	-0.587	-0.758	0.206	0.228	-0.151	-0.202	-0.152	-0.192	0.391	0.139	0.164	0.021
-0.160	-0.717	-1.027	-0.290	-0.587	-0.756	-0.036	0.345	-0.224	0.005	-0.072	-0.332	0.191	0.058	0.301	0.008
-0.168	-0.786	-0.920	-0.299	-0.593	-0.748	-0.546	0.378	-0.348	0.007	-0.135	-0.234	0.198	0.128	0.195	-0.063
-0.291	-0.809	-0.845	-0.305	-0.603	-0.737	-0.785	0.182	-0.249	-0.111	-0.148	-0.169	0.320	0.151	0.120	-0.090
-0.553	-0.705	-0.664	-0.299	-0.609	-0.735	-0.309	-0.300	0.121	-0.378	-0.038	0.009	0.581	0.047	0.061	-0.117
-0.468	-0.558	-0.751	-0.292	-0.604	-0.741	0.345	-0.431	0.140	-0.301	0.104	-0.071	0.496	0.100	0.027	-0.110
-0.330	-0.578	-1.090	-0.285	-0.598	-0.749	0.411	-0.443	-0.014	-0.169	0.078	-0.401	0.357	0.081	0.367	-0.077
-0.187	-0.593	-1.165	-0.273	-0.593	-0.758	0.298	-0.769	0.019	-0.039	0.058	-0.468	0.214	0.065	0.443	0.029
-0.099	-0.643	-0.968	-0.257	-0.588	-0.767	0.327	-0.917	0.104	0.034	0.003	-0.262	0.125	0.015	0.246	0.146
0.020	-0.752	-0.901	-0.235	-0.583	-0.778	0.423	-1.271	0.179	0.130	-0.110	-0.184	0.005	0.093	0.179	0.210
0.190	-0.802	-0.940	-0.215	-0.576	-0.789	0.547	-0.989	0.225	0.280	-0.168	-0.212	0.165	0.144	0.220	0.278
0.163	-0.794	-1.023	-0.186	-0.567	-0.802	0.631	-1.506	0.310	0.224	-0.169	-0.282	0.138	0.136	0.303	0.370
0.386	-0.844	-0.991	-0.156	-0.556	-0.817	0.828	-1.529	0.363	0.417	-0.230	-0.236	0.362	0.186	0.272	0.477
0.559	-0.871	-0.956	-0.126	-0.544	-0.830	0.820	-1.431	0.357	0.560	-0.269	-0.187	0.536	0.212	0.238	0.584
0.747	-0.829	-0.940	-0.095	-0.534	-0.840	0.680	-1.480	0.382	0.717	-0.236	-0.161	0.725	0.170	0.223	0.657
0.932	-0.825	-0.928	-0.079	-0.529	-0.845	0.369	-0.563	0.263	0.886	-0.237	-0.145	0.910	0.166	0.211	0.712
0.709	-0.759	-1.027	-0.055	-0.524	-0.850	0.338	-1.135	0.307	0.638	-0.177	-0.238	0.688	0.101	0.311	0.709
0.801	-0.605	-1.058	-0.033	-0.517	-0.855	0.394	-0.998	0.234	0.708	-0.029	-0.264	0.781	0.054	0.343	0.684
0.640	-0.539	-1.035	-0.007	-0.514	-0.858	0.158	-1.256	0.258	0.521	0.034	-0.238	0.620	0.120	0.321	0.616
0.740	-0.539	-0.912	0.012	-0.513	-0.858	0.099	-0.850	0.176	0.602	0.032	-0.115	0.720	0.120	0.200	0.567
0.709	-0.489	-0.810	0.019	-0.515	-0.857	-0.125	-0.252	0.084	0.564	0.085	-0.014	0.690	0.170	0.099	0.472
0.651	-0.605	-0.672	0.022	-0.517	-0.856	-0.110	-0.110	-0.085	0.503	-0.029	0.123	0.633	0.054	0.039	0.399
0.409	-0.551	-0.869	0.027	-0.521	-0.853	-0.198	-0.197	-0.011	0.256	0.029	-0.077	0.392	0.108	0.159	0.286
0.390	-0.539	-0.715	0.025	-0.526	-0.850	-0.324	0.086	-0.104	0.238	0.046	0.074	0.374	0.120	0.005	0.203
0.224	-0.659	-0.692	0.033	-0.531	-0.847	-0.234	-0.389	0.036	0.065	-0.069	0.094	0.210	0.001	0.018	0.136
0.340	-0.489	-0.601	0.031	-0.535	-0.844	-0.265	0.128	-0.062	0.182	0.106	0.182	0.327	0.172	0.108	0.071
0.309	-0.605	-0.629	0.031	-0.538	-0.843	-0.096	0.004	-0.020	0.151	-0.008	0.153	0.298	0.057	0.081	0.020
0.040	-0.663	-0.897	0.025	-0.543	-0.839	-0.332	0.249	-0.182	-0.112	-0.060	-0.118	0.031	0.000	0.187	-0.004
0.040	-0.663	-0.897	0.021	-0.550	-0.835	-0.387	0.170	-0.164	-0.108	-0.054	-0.123	0.031	0.002	0.187	-0.067
0.017	-0.639	-0.845	0.019	-0.559	-0.829	-0.540	0.110	-0.006	-0.129	-0.021	-0.077	0.010	0.026	0.136	-0.117
-0.072	-0.477	-0.751	0.026	-0.569	-0.822	-0.604	-0.365	0.099	-0.224	0.151	0.010	0.076	0.189	0.041	-0.103
0.013	-0.609	-0.684	0.034	-0.576	-0.817	-0.403	-0.452	0.114	-0.148	0.026	0.072	0.010	0.058	0.026	-0.145
0.220	-0.570	-0.617	0.035	-0.579	-0.814	-0.209	-0.002	0.034	0.058	0.068	0.137	0.218	0.097	0.093	-0.115
-0.091	-0.632	-0.660	0.044	-0.588	-0.808	-0.522	-0.478	0.101	-0.262	0.015	0.087	0.092	0.036	0.050	-0.113
0.251	-0.609	-0.660	0.032	-0.594	-0.804	-0.358	0.729	-0.066	0.092	0.045	0.083	0.251	0.060	0.051	-0.115
-0.010	-0.632	-0.613	0.030	-0.599	-0.800	-0.297	0.199	0.133	-0.168	0.027	0.126	0.011	0.037	0.098	-0.130
-0.030	-0.686	-0.735	0.028	-0.602	-0.798	-0.137	0.163	0.077	-0.185	-0.025	0.003	0.031	0.016	0.024	-0.110
0.109	-0.643	-0.641	0.021	-0.603	-0.797	-0.078	0.613	0.133	-0.039	0.019	0.096	0.105	0.028	0.072	-0.137
-0.026	-0.690	-0.688	0.017	-0.603	-0.797	-0.002	0.254	0.075	-0.170	-0.027	0.049	0.032	0.018	0.025	-0.138
0.086	-0.697	-0.676	0.017	-0.603	-0.797	0.036	0.065	0.090	-0.059	-0.035	0.061	0.076	0.025	0.038	-0.133
-0.037	-0.663	-0.641	0.019	-0.605	-0.796	-0.099	0.023	0.133	-0.183	0.002	0.095	0.051	0.011	0.074	-0.147
-0.022	-0.728	-0.755	0.020	-0.606	-0.795	-0.031	-0.061	0.045	-0.169	-0.063	-0.019	0.039	0.054	0.039	-0.132
-0.007	-0.670	-0.771	0.027	-0.601	-0.798	0.282	-0.342	0.117	-0.161	-0.010	-0.032	0.028	0.005	0.053	-0.137
0.105	-0.771	-0.597	0.031	-0.599	-0.800	0.170	-0.143	0.145	-0.054	-0.112	0.143	0.081	0.095	0.121	-0.117
0.051	-0.705	-0.743	0.033	-0.596	-0.803	0.237	-0.019	0.117	-0.109	-0.050	-0.000	0.023	0.029	0.025	-0.117
0.086	-0.694	-0.637	0.029	-0.594	-0.804	0.145	0.296	0.076	-0.071	-0.040	0.108	0.054	0.016	0.082	-0.123
0.009	-0.578	-0.715	0.031	-0.592	-0.805	0.081	-0.046	0.076	-0.150	0.075	0.030	0.026	0.102	0.001	-0.108
-0.007	-0.651	-0.708	0.031	-0.592	-0.805	0.041	0.040	0.073	-0.166	0.001	0.038	0.043	0.030	0.010	-0.102
0.147	-0.624	-0.708	0.033	-0.592	-0.806	0.038	-0.030	0.099	-0.014	0.027	0.038	0.111	0.058	0.011	-0.089
0.113	-0.690	-0.668	0.033	-0.592	-0.805	-0.005	-0.045	-0.019	-0.049	-0.038	0.078	0.076	0.008	0.050	-0.101
0.167	-0.651	-0.637	0.035	-0.590	-0.807	0.175	-0.009	0.065	0.003	-0.002	0.111	0.129	0.031	0.080	-0.095
-0.114	-0.585	-0.901	0.037	-0.589	-0.807	0.033	-0.062	0.112	-0.280	0.063	-0.152	0.154	0.098	0.185	-0.107
0.028	-0.721	-0.711	0.036	-0.587	-0.809	0.108	0.126	0.083	-0.136	-0.074	0.038	0.012	0.037	0.004	-0.110
0.097	-0.655	-0.680	0.033	-0.586	-0.810	0.099	0.205	0.073	-0.065	-0.009	0.070	0.057	0.030	0.035	-0.137
0.097	-0.655	-0.680	0.035	-0.584	-0.811	0.133	-0.044	0.088	-0.067	-0.011	0.072	0.057	0.031	0.035	-0.109
-0.026	-0.705	-0.759	0.037	-0.583	-0.812	0.099	-0.061	0.069	-0.192	-0.063	-0.006	0.065	0.019	0.046	-0.090
0.109	-0.589	-0.711	0.034	-0.581	-0.813	0.108	0.191	-0.022	-0.054	0.052	0.042	0.069	0.098	0.000	-0.097
0.143	-0.612	-0.668	0.029	-0.579	-0.814	0.125	0.324	-0.026	-0.014	0.027	0.087	0.105	0.075	0.043	-0.093
0.013	-0.620	-0.806	0.033	-0.578	-0.815	0.069	-0.117	0.186	-0.149	0.018	-0.051	0.025	0.067	0.095	-0.077
0.082	-0.624	-0.767	0.029	-0.578	-0.816	0.050	0.272	0.035	-0.076	0.014	-0.011	0.045	0.064	0.056	-0.059
0.070	-0.624	-0.711	0.025	-0.577	-0.817	0.082	0.235	0.030	-0.084	0.012	0.045	0.034	0.064	0.001	-0.072
0.201	-0.647	-0.684	0.019	-0.576	-0.817	0.060	0.475	0.089	0.052	-0.012	0.073	0.165	0.041	0.025	-0.072
0.009	-0.574	-0.814	0.014	-0.576	-0.817	0.001	0.386	0.070	-0.135	0.062	-0.057	0.027	0.115	0.106	-0.076
0.020	-0.639	-0.735	0.011	-0.572	-0.820	0.219	0.172	0.058	-0.121	-0.008	0.024	0.015	0.051	0.028	-0.077
0.070	-0.678	-0.688	0.011	-0.571	-0.821	0.127	0.099	0.125	-0.071	-0.048	0.072	0.034	0.013	0.019	-0.084
0.024	-0.639	-0.798	0.013	-0.571	-0.821	-0.015	-0.025	0.085	-0.119	-0.009	-0.039	0.012	0.052	0.092	-0.085
0.132	-0.593	-0.751	0.009	-0.568	-0.823	0.192	0.259	-0.022	-0.007	0.034	0.010	0.096	0.100	0.045	-0.070
0.036	-0.659	-0.715	0.008	-0.569	-0.823	-0.009	0.075	0.064	-0.103	-0.031	0.045	0.000	0.035	0.010	-0.069
0.097	-0.632	-0.727	0.003	-0.570	-0.822	-0.071	0.306	-0.015	-0.037	-0.003	0.032	0.061	0.063	0.022	-0.059
0.024	-0.570	-0.814	0.004	-0.569	-0.822	0.076	-0.003	0.020	-0.110	0.058	-0.054	0.012	0.125	0.110	-0.074
0.105	-0.682	-0.692	0.001	-0.569	-0.822	0.014	0.231	0.033	-0.026	-0.054	0.068	0.069	0.015	0.012	-0.060
0.055	-0.701	-0.704	0.000	-0.571	-0.821	-0.101	0.018	-0.023	-0.076	-0.071	0.054	0.019	0.004	0.001	-0.071
0.105	-0.624	-0.708	-0.002	-0.572	-0.821	-0.018	0.115	-0.008	-0.024	0.007	0.050	0.069	0.074	0.005	-0.060
-0.003	-0.551	-0.818	-0.003	-0.574	-0.819	-0.149	0.099	0.015	-0.129	0.082	-0.063	0.039	0.148	0.115	-0.055
0.109	-0.585	-0.704	-0.004	-0.577	-0.816	-0.192	0.082	-0.004	-0.016	0.051	0.049	0.073	0.114	0.001	-0.038
0.105	-0.659	-0.727	-0.010	-0.578	-0.816	-0.030	0.343	-0.091	-0.014	-0.022	0.024	0.069	0.042	0.026	-0.046
0.140	-0.597	-0.692	-0.011	-0.579	-0.815	-0.032	0.057	-0.014	0.022	0.040	0.059	0.103	0.104	0.010	-0.049
0.020	-0.639	-0.771	-0.012	-0.583	-0.813	-0.228	0.051	-0.011	-0.096	0.001	-0.023	0.017	0.063	0.070	-0.060
0.005	-0.643	-0.708	-0.012	-0.586	-0.810	-0.181	0.067	0.038	-0.110	0.000	0.037	0.033	0.060	0.007	-0.072
0.043	-0.612	-0.676	-0.016	-0.588	-0.809	-0.105	0.171	-0.058	-0.068	0.033	0.067	0.006	0.091	0.025	-0.085
0.043	-0.612	-0.676	-0.015	-0.589	-0.808	-0.053	-0.063	-0.033	-0.068	0.034	0.066	0.005	0.092	0.025	-0.082
0.043	-0.531	-0.719	-0.021	-0.594	-0.804	-0.294	0.358	-0.084	-0.060	0.119	0.019	0.005	0.174	0.018	-0.068
0.047	-0.651	-0.704	-0.019	-0.596	-0.803	-0.149	-0.142	-0.011	-0.058	0.002	0.033	0.008	0.055	0.002	-0.071
0.040	-0.639	-0.767	-0.022	-0.601	-0.799	-0.263	0.224	0.002	-0.062	0.018	-0.033	0.000	0.068	0.065	-0.063
0.005	-0.527	-0.704	-0.024	-0.605	-0.796	-0.265	0.108	-0.020	-0.094	0.134	0.028	0.035	0.181	0.002	-0.068
0.070	-0.551	-0.652	-0.033	-0.608	-0.793	-0.183	0.399	-0.179	-0.021	0.114	0.077	0.029	0.159	0.049	-0.056
0.043	-0.632	-0.589	-0.035	-0.611	-0.791	-0.166	0.050	-0.149	-0.045	0.036	0.137	0.001	0.078	0.113	-0.067
0.101	-0.639	-0.648	-0.042	-0.616	-0.786	-0.358	0.416	-0.098	0.020	0.035	0.073	0.058	0.071	0.054	-0.062
-0.030	-0.624	-0.700	-0.050	-0.624	-0.780	-0.494	0.368	-0.157	-0.103	0.058	0.016	0.073	0.086	0.003	-0.074
-0.010	-0.624	-0.715	-0.056	-0.629	-0.775	-0.351	0.208	-0.205	-0.078	0.063	-0.005	0.055	0.086	0.012	-0.066
-0.010	-0.694	-0.601	-0.060	-0.635	-0.770	-0.339	0.172	-0.146	-0.074	-0.001	0.105	0.056	0.017	0.102	-0.064
-0.007	-0.612	-0.731	-0.064	-0.643	-0.764	-0.512	0.130	-0.147	-0.067	0.087	-0.031	0.053	0.098	0.029	-0.059
0.070	-0.639	-0.656	-0.071	-0.649	-0.757	-0.451	0.352	-0.206	0.017	0.067	0.037	0.023	0.072	0.046	-0.042
-0.003	-0.678	-0.613	-0.076	-0.657	-0.750	-0.532	0.177	-0.149	-0.052	0.037	0.074	0.051	0.034	0.089	-0.029
0.109	-0.728	-0.522	-0.086	-0.666	-0.741	-0.572	0.501	-0.216	0.069	-0.005	0.156	0.060	0.016	0.180	-0.029
0.017	-0.732	-0.585	-0.098	-0.675	-0.731	-0.646	0.642	-0.288	-0.011	0.001	0.083	0.033	0.019	0.117	-0.036
-0.022	-0.709	-0.625	-0.109	-0.684	-0.721	-0.643	0.486	-0.245	-0.040	0.033	0.034	0.072	0.005	0.078	-0.037
-0.018	-0.682	-0.625	-0.119	-0.692	-0.712	-0.571	0.547	-0.236	-0.026	0.068	0.026	0.069	0.031	0.078	-0.050
-0.045	-0.721	-0.518	-0.130	-0.703	-0.700	-0.744	0.572	-0.179	-0.043	0.040	0.120	0.097	0.007	0.184	-0.054
-0.033	-0.748	-0.530	-0.143	-0.711	-0.689	-0.647	0.649	-0.294	-0.020	0.021	0.097	0.087	0.035	0.171	-0.056
-0.049	-0.744	-0.514	-0.154	-0.719	-0.678	-0.623	0.627	-0.235	-0.025	0.034	0.102	0.104	0.032	0.186	-0.071
-0.110	-0.709	-0.641	-0.165	-0.726	-0.667	-0.594	0.593	-0.203	-0.077	0.076	-0.034	0.167	0.003	0.058	-0.084
-0.110	-0.744	-0.467	-0.174	-0.735	-0.656	-0.651	0.440	-0.211	-0.069	0.049	0.128	0.168	0.032	0.230	-0.098
-0.164	-0.790	-0.479	-0.179	-0.742	-0.646	-0.598	0.165	-0.207	-0.118	0.010	0.107	0.224	0.079	0.218	-0.108
-0.180	-0.782	-0.562	-0.188	-0.747	-0.638	-0.458	0.358	-0.272	-0.125	0.023	0.016	0.242	0.071	0.135	-0.116
-0.126	-0.790	-0.420	-0.194	-0.754	-0.628	-0.544	0.300	-0.170	-0.066	0.022	0.148	0.191	0.077	0.276	-0.118
-0.126	-0.790	-0.420	-0.202	-0.759	-0.619	-0.482	0.378	-0.222	-0.058	0.027	0.139	0.192	0.077	0.274	-0.113
-0.118	-0.825	-0.333	-0.211	-0.760	-0.614	-0.157	0.406	-0.290	-0.042	-0.006	0.221	0.186	0.111	0.359	-0.109
-0.180	-0.809	-0.459	-0.217	-0.762	-0.611	-0.129	0.260	-0.164	-0.098	0.011	0.091	0.248	0.095	0.231	-0.106
-0.180	-0.821	-0.503	-0.222	-0.764	-0.606	-0.215	0.251	-0.158	-0.093	0.001	0.043	0.249	0.107	0.187	-0.102
-0.160	-0.763	-0.432	-0.229	-0.766	-0.601	-0.188	0.396	-0.178	-0.067	0.061	0.109	0.229	0.050	0.257	-0.100
-0.137	-0.794	-0.416	-0.236	-0.765	-0.599	-0.031	0.304	-0.177	-0.038	0.030	0.123	0.205	0.081	0.271	-0.093
-0.180	-0.837	-0.436	-0.240	-0.765	-0.598	0.033	0.135	-0.177	-0.076	-0.014	0.103	0.246	0.125	0.249	-0.085
-0.157	-0.871	-0.404	-0.245	-0.762	-0.599	0.169	0.266	-0.169	-0.047	-0.051	0.135	0.220	0.160	0.279	-0.078
-0.153	-0.840	-0.475	-0.251	-0.760	-0.600	0.180	0.301	-0.135	-0.038	-0.022	0.065	0.212	0.130	0.208	-0.071
-0.203	-0.775	-0.574	-0.256	-0.760	-0.598	-0.060	0.268	-0.144	-0.083	0.043	-0.036	0.258	0.065	0.108	-0.060
-0.164	-0.713	-0.514	-0.264	-0.758	-0.596	0.039	0.386	-0.222	-0.037	0.103	0.022	0.216	0.003	0.165	-0.050
-0.137	-0.740	-0.412	-0.267	-0.755	-0.599	0.251	0.138	-0.149	-0.006	0.073	0.127	0.185	0.030	0.265	-0.035
-0.133	-0.806	-0.412	-0.273	-0.751	-0.601	0.278	0.296	-0.171	0.004	0.003	0.129	0.178	0.094	0.264	-0.020
-0.076	-0.794	-0.408	-0.282	-0.748	-0.601	0.171	0.459	-0.271	0.071	0.012	0.133	0.117	0.082	0.267	-0.020
-0.133	-0.798	-0.495	-0.293	-0.745	-0.599	0.083	0.508	-0.353	0.024	0.005	0.044	0.171	0.085	0.180	-0.023
-0.245	-0.736	-0.629	-0.305	-0.739	-0.600	0.299	0.533	-0.404	-0.075	0.061	-0.088	0.280	0.023	0.046	-0.019
-0.291	-0.724	-0.660	-0.315	-0.733	-0.603	0.287	0.362	-0.376	-0.112	0.067	-0.118	0.324	0.010	0.013	-0.042
-0.226	-0.779	-0.597	-0.323	-0.727	-0.606	0.363	0.305	-0.337	-0.038	0.006	-0.051	0.257	0.063	0.076	-0.071
-0.310	-0.840	-0.585	-0.329	-0.722	-0.609	0.274	0.164	-0.221	-0.118	-0.060	-0.037	0.340	0.125	0.089	-0.087
-0.368	-0.875	-0.601	-0.332	-0.723	-0.606	-0.096	0.169	-0.106	-0.172	-0.094	-0.055	0.397	0.159	0.073	-0.094
-0.364	-0.991	-0.648	-0.332	-0.726	-0.603	-0.223	-0.063	-0.054	-0.168	-0.207	-0.106	0.391	0.274	0.026	-0.083
-0.387	-0.968	-0.767	-0.337	-0.727	-0.599	-0.267	-0.017	-0.336	-0.187	-0.183	-0.228	0.414	0.251	0.093	-0.084
-0.241	-0.960	-0.751	-0.340	-0.727	-0.597	-0.175	-0.056	-0.291	-0.038	-0.175	-0.214	0.268	0.243	0.079	-0.096
-0.364	-0.979	-0.700	-0.333	-0.723	-0.606	0.357	-0.553	-0.023	-0.167	-0.199	-0.154	0.391	0.262	0.028	-0.056
-0.422	-0.894	-0.605	-0.325	-0.717	-0.617	0.462	-0.733	-0.062	-0.233	-0.119	-0.049	0.449	0.177	0.067	-0.021
-0.191	-0.817	-0.810	-0.325	-0.711	-0.624	0.332	-0.303	-0.270	-0.003	-0.048	-0.246	0.219	0.099	0.138	-0.037
-0.191	-0.817	-0.810	-0.325	-0.707	-0.629	0.196	-0.276	-0.314	-0.002	-0.052	-0.242	0.218	0.098	0.138	0.004
-0.295	-0.821	-0.755	-0.316	-0.706	-0.634	-0.007	-0.788	-0.080	-0.115	-0.057	-0.182	0.322	0.102	0.083	0.095
-0.118	-0.809	-0.767	-0.301	-0.707	-0.640	-0.022	-1.018	0.077	0.047	-0.044	-0.187	0.144	0.090	0.094	0.158
0.067	-0.833	-0.759	-0.283	-0.705	-0.651	0.271	-1.149	0.146	0.213	-0.070	-0.168	0.040	0.113	0.086	0.251
0.228	-0.883	-0.826	-0.259	-0.700	-0.666	0.488	-1.498	0.257	0.350	-0.125	-0.220	0.202	0.164	0.153	0.373
0.405	-0.875	-0.869	-0.233	-0.694	-0.681	0.551	-1.416	0.292	0.502	-0.123	-0.248	0.379	0.156	0.196	0.507
0.443	-0.821	-0.924	-0.203	-0.689	-0.696	0.539	-1.678	0.377	0.510	-0.074	-0.288	0.418	0.102	0.251	0.600
0.694	-0.771	-0.944	-0.178	-0.684	-0.707	0.407	-1.320	0.320	0.734	-0.028	-0.297	0.668	0.052	0.271	0.676
0.636	-0.848	-1.023	-0.150	-0.680	-0.717	0.371	-1.412	0.387	0.649	-0.109	-0.366	0.610	0.130	0.349	0.721
0.751	-0.898	-0.948	-0.126	-0.679	-0.723	0.175	-1.164	0.328	0.740	-0.161	-0.285	0.725	0.180	0.274	0.745
0.770	-0.802	-0.928	-0.108	-0.677	-0.728	0.212	-0.763	0.297	0.741	-0.066	-0.260	0.744	0.084	0.255	0.727
0.717	-0.798	-0.869	-0.091	-0.674	-0.733	0.226	-0.765	0.263	0.670	-0.065	-0.196	0.691	0.080	0.196	0.697
0.763	-0.825	-0.790	-0.078	-0.671	-0.737	0.249	-0.502	0.202	0.704	-0.095	-0.113	0.737	0.108	0.117	0.631
0.663	-0.813	-0.767	-0.063	-0.668	-0.742	0.259	-0.634	0.293	0.588	-0.087	-0.085	0.638	0.096	0.093	0.521
0.582	-0.925	-0.644	-0.056	-0.665	-0.744	0.247	-0.051	0.330	0.500	-0.201	0.040	0.557	0.208	0.029	0.400
0.286	-0.894	-0.806	-0.047	-0.663	-0.747	0.193	-0.066	0.528	0.195	-0.172	-0.119	0.261	0.177	0.133	0.269
0.124	-0.821	-0.842	-0.040	-0.665	-0.746	-0.052	0.058	0.492	0.027	-0.098	-0.156	0.100	0.104	0.168	0.170
0.101	-0.651	-0.782	-0.037	-0.664	-0.747	0.052	0.101	0.369	0.000	0.072	-0.096	0.077	0.066	0.110	0.105
0.201	-0.678	-0.641	-0.037	-0.659	-0.752	0.394	0.247	0.221	0.100	0.039	0.051	0.178	0.039	0.032	0.085
0.286	-0.663	-0.534	-0.039	-0.651	-0.758	0.519	0.250	-0.004	0.188	0.047	0.164	0.262	0.054	0.138	0.037
0.236	-0.740	-0.660	-0.050	-0.647	-0.761	0.271	0.515	-0.280	0.148	-0.034	0.040	0.212	0.023	0.012	0.019
-0.110	-0.775	-0.727	-0.058	-0.650	-0.758	-0.203	0.355	-0.180	-0.190	-0.066	-0.030	0.133	0.058	0.056	-0.037
0.013	-0.775	-0.688	-0.065	-0.652	-0.755	-0.119	0.368	-0.168	-0.060	-0.064	0.007	0.009	0.058	0.017	-0.108
-0.060	-0.728	-0.463	-0.061	-0.655	-0.753	-0.136	-0.222	0.104	-0.137	-0.014	0.230	0.083	0.012	0.206	-0.181
-0.118	-0.632	-0.530	-0.058	-0.658	-0.751	-0.157	-0.145	0.094	-0.198	0.085	0.161	0.140	0.085	0.139	-0.195
-0.195	-0.612	-0.723	-0.056	-0.662	-0.748	-0.288	-0.215	-0.059	-0.277	0.108	-0.036	0.215	0.105	0.055	-0.224
-0.195	-0.612	-0.723	-0.062	-0.666	-0.744	-0.261	0.342	-0.059	-0.271	0.112	-0.040	0.215	0.105	0.056	-0.202
-0.110	-0.767	-0.605	-0.058	-0.667	-0.742	-0.093	-0.181	0.093	-0.190	-0.040	0.077	0.130	0.049	0.061	-0.187
-0.010	-0.636	-0.644	-0.057	-0.669	-0.741	-0.104	0.004	0.061	-0.091	0.093	0.036	0.028	0.082	0.021	-0.174
-0.033	-0.694	-0.522	-0.054	-0.670	-0.740	-0.041	-0.185	0.008	-0.117	0.036	0.158	0.050	0.025	0.142	-0.156
-0.122	-0.667	-0.731	-0.050	-0.673	-0.738	-0.187	-0.206	0.104	-0.210	0.066	-0.053	0.138	0.052	0.068	-0.113
-0.064	-0.744	-0.664	-0.047	-0.671	-0.740	0.143	-0.158	0.088	-0.156	-0.013	0.015	0.079	0.025	0.001	-0.122
0.140	-0.732	-0.585	-0.048	-0.671	-0.740	0.069	0.191	0.038	0.050	-0.002	0.095	0.126	0.013	0.077	-0.105
-0.053	-0.771	-0.656	-0.046	-0.670	-0.741	0.046	-0.112	0.084	-0.145	-0.041	0.024	0.065	0.051	0.005	-0.112
0.032	-0.794	-0.629	-0.048	-0.667	-0.744	0.263	0.244	0.072	-0.058	-0.068	0.055	0.021	0.074	0.032	-0.095
-0.141	-0.806	-0.688	-0.045	-0.668	-0.743	-0.054	-0.067	0.189	-0.235	-0.078	-0.005	0.152	0.085	0.027	-0.107
0.036	-0.724	-0.660	-0.044	-0.665	-0.745	0.219	0.110	0.129	-0.058	0.000	0.025	0.026	0.004	0.000	-0.123
0.047	-0.759	-0.664	-0.046	-0.667	-0.744	-0.085	0.194	0.078	-0.045	-0.033	0.019	0.038	0.039	0.005	-0.132
-0.137	-0.786	-0.652	-0.046	-0.668	-0.743	-0.050	0.068	0.121	-0.230	-0.059	0.030	0.146	0.066	0.007	-0.112
-0.018	-0.724	-0.644	-0.043	-0.668	-0.743	0.008	-0.089	0.102	-0.113	0.003	0.038	0.025	0.005	0.015	-0.114
-0.018	-0.782	-0.664	-0.043	-0.670	-0.741	-0.082	0.085	0.067	-0.113	-0.053	0.017	0.024	0.063	0.004	-0.133
0.009	-0.752	-0.723	-0.035	-0.668	-0.743	0.132	-0.431	0.155	-0.095	-0.024	-0.040	0.003	0.032	0.064	-0.089
-0.030	-0.809	-0.609	-0.037	-0.668	-0.743	0.042	0.278	0.102	-0.131	-0.082	0.074	0.034	0.089	0.050	-0.082
0.120	-0.786	-0.637	-0.038	-0.666	-0.745	0.150	0.144	0.071	0.020	-0.061	0.048	0.117	0.066	0.023	-0.063
0.005	-0.690	-0.715	-0.030	-0.666	-0.745	0.005	-0.378	0.211	-0.104	0.036	-0.031	0.004	0.032	0.055	-0.066
0.120	-0.717	-0.605	-0.033	-0.665	-0.746	0.078	0.267	0.025	0.015	0.008	0.080	0.121	0.006	0.056	-0.047
0.017	-0.786	-0.676	-0.032	-0.664	-0.747	0.123	0.046	0.083	-0.090	-0.063	0.011	0.019	0.062	0.015	-0.067
0.059	-0.686	-0.676	-0.030	-0.664	-0.747	0.025	0.019	0.145	-0.050	0.038	0.011	0.063	0.040	0.014	-0.070
0.001	-0.829	-0.696	-0.027	-0.663	-0.748	0.108	-0.131	0.123	-0.111	-0.106	-0.008	0.007	0.102	0.034	-0.087
-0.010	-0.775	-0.719	-0.029	-0.660	-0.751	0.193	0.260	0.097	-0.120	-0.055	-0.029	0.003	0.046	0.058	-0.092
0.017	-0.759	-0.644	-0.030	-0.660	-0.751	0.044	0.071	0.027	-0.093	-0.040	0.046	0.025	0.030	0.017	-0.103
-0.007	-0.763	-0.704	-0.024	-0.658	-0.753	0.135	-0.313	0.083	-0.122	-0.045	-0.011	0.003	0.034	0.042	-0.075
-0.007	-0.763	-0.704	-0.026	-0.658	-0.753	0.037	0.213	0.042	-0.119	-0.046	-0.011	0.005	0.033	0.041	-0.059
0.151	-0.643	-0.700	-0.028	-0.659	-0.752	-0.046	0.159	0.022	0.040	0.075	-0.008	0.163	0.088	0.037	-0.044
0.113	-0.721	-0.621	-0.028	-0.658	-0.753	0.072	0.092	0.041	0.002	-0.003	0.072	0.124	0.012	0.043	-0.027
0.120	-0.713	-0.593	-0.031	-0.659	-0.752	-0.041	0.234	0.035	0.012	0.006	0.098	0.131	0.020	0.072	-0.013
0.051	-0.632	-0.767	-0.034	-0.659	-0.752	0.002	0.220	0.014	-0.054	0.087	-0.075	0.059	0.102	0.101	-0.047
0.067	-0.721	-0.684	-0.035	-0.658	-0.752	0.080	0.140	0.060	-0.038	-0.003	0.009	0.072	0.014	0.016	-0.060
-0.037	-0.744	-0.696	-0.035	-0.659	-0.751	-0.055	0.084	0.110	-0.142	-0.025	-0.004	0.036	0.008	0.026	-0.072
0.040	-0.709	-0.609	-0.035	-0.657	-0.753	0.113	0.041	0.012	-0.065	0.009	0.084	0.038	0.028	0.061	-0.078
0.032	-0.779	-0.656	-0.031	-0.655	-0.755	0.174	-0.111	0.128	-0.076	-0.063	0.039	0.027	0.041	0.016	-0.068
0.036	-0.667	-0.731	-0.031	-0.655	-0.755	0.002	0.042	0.077	-0.073	0.049	-0.036	0.028	0.071	0.058	-0.063
0.124	-0.682	-0.692	-0.032	-0.655	-0.755	0.058	0.119	-0.015	0.017	0.033	0.004	0.113	0.055	0.018	-0.052
0.024	-0.755	-0.617	-0.033	-0.656	-0.754	-0.069	0.100	0.072	-0.083	-0.039	0.077	0.011	0.018	0.059	-0.051
0.047	-0.752	-0.743	-0.034	-0.656	-0.754	0.032	0.144	0.040	-0.058	-0.035	-0.049	0.031	0.014	0.066	-0.058
0.009	-0.709	-0.727	-0.036	-0.655	-0.755	0.096	0.162	0.028	-0.095	0.006	-0.032	0.008	0.029	0.049	-0.067
0.013	-0.713	-0.680	-0.037	-0.653	-0.757	0.128	0.179	0.115	-0.090	0.001	0.016	0.006	0.025	0.000	-0.055
0.093	-0.728	-0.625	-0.040	-0.652	-0.757	0.071	0.191	-0.017	-0.006	-0.015	0.072	0.074	0.009	0.056	-0.060
0.024	-0.628	-0.775	-0.041	-0.651	-0.758	0.040	0.082	-0.037	-0.074	0.084	-0.077	0.003	0.110	0.093	-0.058
0.070	-0.697	-0.585	-0.043	-0.653	-0.756	-0.071	0.117	-0.014	-0.026	0.016	0.111	0.047	0.041	0.096	-0.043
0.040	-0.755	-0.648	-0.044	-0.654	-0.755	-0.069	0.066	-0.009	-0.056	-0.040	0.047	0.015	0.017	0.035	-0.052
0.086	-0.748	-0.680	-0.043	-0.653	-0.756	0.111	-0.025	0.050	-0.011	-0.034	0.017	0.060	0.008	0.004	-0.051
0.005	-0.736	-0.727	-0.042	-0.653	-0.756	-0.007	0.006	0.066	-0.093	-0.022	-0.031	0.021	0.004	0.042	-0.054
0.086	-0.759	-0.605	-0.049	-0.654	-0.755	-0.012	0.468	-0.086	-0.005	-0.044	0.090	0.059	0.020	0.081	-0.045
0.001	-0.752	-0.700	-0.053	-0.652	-0.756	0.123	0.162	-0.068	-0.086	-0.038	-0.003	0.026	0.013	0.013	-0.042
0.051	-0.663	-0.735	-0.052	-0.653	-0.756	-0.032	0.002	0.008	-0.037	0.051	-0.039	0.023	0.075	0.047	-0.029
0.082	-0.655	-0.696	-0.055	-0.653	-0.755	-0.012	0.143	-0.049	-0.004	0.059	0.000	0.053	0.082	0.007	-0.024
0.074	-0.713	-0.700	-0.055	-0.651	-0.757	0.134	0.042	-0.033	-0.011	-0.000	-0.002	0.044	0.024	0.011	-0.018
0.074	-0.713	-0.700	-0.057	-0.649	-0.759	0.159	0.047	-0.077	-0.010	-0.003	-0.000	0.044	0.024	0.010	-0.017
0.009	-0.636	-0.747	-0.061	-0.650	-0.758	-0.064	0.267	-0.065	-0.070	0.076	-0.049	0.022	0.101	0.056	-0.034
0.097	-0.663	-0.601	-0.063	-0.651	-0.757	-0.055	0.086	-0.075	0.020	0.050	0.096	0.066	0.074	0.091	-0.051
-0.003	-0.748	-0.656	-0.063	-0.648	-0.759	0.211	-0.065	-0.058	-0.081	-0.038	0.044	0.035	0.012	0.036	-0.059
-0.041	-0.740	-0.755	-0.061	-0.646	-0.761	0.140	-0.108	0.012	-0.121	-0.033	-0.053	0.074	0.004	0.061	-0.058
0.001	-0.674	-0.759	-0.062	-0.647	-0.760	-0.105	0.117	0.001	-0.077	0.035	-0.058	0.033	0.061	0.066	-0.068
0.078	-0.755	-0.570	-0.065	-0.647	-0.760	0.041	0.103	-0.088	0.002	-0.046	0.131	0.044	0.019	0.124	-0.057
0.028	-0.724	-0.644	-0.065	-0.645	-0.762	0.184	0.063	0.002	-0.048	-0.018	0.058	0.007	0.012	0.050	-0.045
0.040	-0.744	-0.692	-0.067	-0.643	-0.763	0.132	0.169	0.028	-0.034	-0.039	0.012	0.004	0.008	0.004	-0.046
0.001	-0.682	-0.790	-0.070	-0.643	-0.763	0.012	0.165	-0.014	-0.070	0.023	-0.087	0.035	0.054	0.093	-0.046
0.017	-0.624	-0.684	-0.072	-0.641	-0.764	0.120	0.102	-0.064	-0.052	0.079	0.021	0.021	0.111	0.013	-0.041
0.036	-0.705	-0.684	-0.071	-0.638	-0.767	0.210	0.000	0.011	-0.034	-0.005	0.024	0.002	0.030	0.013	-0.042
0.055	-0.744	-0.621	-0.075	-0.638	-0.767	0.046	0.236	-0.008	-0.011	-0.044	0.087	0.015	0.008	0.076	-0.041
-0.007	-0.736	-0.778	-0.077	-0.639	-0.765	-0.092	0.139	0.002	-0.071	-0.035	-0.072	0.047	0.000	0.082	-0.029
0.017	-0.663	-0.743	-0.076	-0.637	-0.767	0.135	-0.025	-0.042	-0.048	0.037	-0.035	0.026	0.073	0.047	-0.033
0.086	-0.670	-0.664	-0.077	-0.636	-0.768	0.136	0.099	0.012	0.022	0.027	0.045	0.042	0.064	0.032	-0.033
0.013	-0.709	-0.668	-0.081	-0.635	-0.768	0.025	0.252	0.007	-0.047	-0.012	0.041	0.034	0.024	0.028	-0.024
0.024	-0.701	-0.672	-0.083	-0.634	-0.769	0.092	0.143	-0.031	-0.033	-0.005	0.037	0.024	0.031	0.024	-0.019
0.067	-0.682	-0.704	-0.086	-0.632	-0.770	0.140	0.179	-0.028	0.011	0.013	0.007	0.017	0.050	0.009	-0.031
0.017	-0.647	-0.790	-0.087	-0.628	-0.773	0.274	0.155	0.067	-0.037	0.043	-0.077	0.035	0.084	0.096	-0.028
-0.003	-0.639	-0.696	-0.089	-0.626	-0.775	0.172	0.150	-0.015	-0.054	0.049	0.020	0.057	0.091	0.001	-0.026
0.028	-0.678	-0.656	-0.090	-0.626	-0.775	-0.000	0.087	0.026	-0.023	0.010	0.059	0.027	0.052	0.037	-0.034
0.043	-0.748	-0.641	-0.092	-0.625	-0.775	0.083	0.136	-0.043	-0.005	-0.060	0.075	0.013	0.018	0.052	-0.031
0.017	-0.659	-0.696	-0.097	-0.623	-0.776	0.160	0.288	-0.044	-0.027	0.026	0.022	0.042	0.071	0.004	-0.031
0.051	-0.620	-0.723	-0.095	-0.622	-0.778	0.092	-0.068	0.062	0.005	0.064	-0.005	0.008	0.109	0.033	-0.035
-0.026	-0.628	-0.735	-0.095	-0.623	-0.777	-0.061	0.052	0.035	-0.072	0.057	-0.017	0.085	0.102	0.046	-0.033
-0.026	-0.628	-0.735	-0.096	-0.623	-0.776	-0.017	0.071	0.020	-0.071	0.058	-0.018	0.084	0.101	0.046	-0.032
0.043	-0.748	-0.656	-0.098	-0.621	-0.778	0.173	0.174	-0.042	0.001	-0.064	0.063	0.013	0.019	0.031	-0.035
0.020	-0.682	-0.708	-0.098	-0.617	-0.780	0.224	0.007	-0.021	-0.022	-0.002	0.014	0.034	0.046	0.022	-0.036
0.028	-0.616	-0.723	-0.104	-0.616	-0.781	0.061	0.301	-0.067	-0.010	0.063	-0.002	0.023	0.112	0.040	-0.021
-0.064	-0.570	-0.806	-0.101	-0.617	-0.781	-0.010	-0.108	0.034	-0.104	0.109	-0.084	0.112	0.158	0.125	-0.023
0.074	-0.585	-0.660	-0.106	-0.616	-0.781	0.040	0.282	-0.058	0.039	0.093	0.062	0.030	0.142	0.019	-0.030
0.032	-0.659	-0.633	-0.110	-0.616	-0.780	0.023	0.196	-0.142	0.001	0.019	0.089	0.009	0.068	0.045	-0.037
0.005	-0.701	-0.621	-0.110	-0.615	-0.781	0.087	0.001	-0.028	-0.026	-0.024	0.102	0.033	0.025	0.056	-0.023
-0.022	-0.655	-0.743	-0.108	-0.615	-0.781	-0.029	-0.124	0.007	-0.055	0.023	-0.021	0.056	0.071	0.067	-0.033
0.040	-0.694	-0.684	-0.115	-0.620	-0.776	-0.297	0.427	-0.088	0.013	-0.011	0.033	0.009	0.032	0.009	-0.022
-0.030	-0.639	-0.751	-0.120	-0.623	-0.773	-0.208	0.267	-0.086	-0.051	0.046	-0.037	0.058	0.085	0.076	-0.014
0.051	-0.605	-0.692	-0.125	-0.622	-0.773	0.081	0.231	-0.120	0.034	0.079	0.023	0.024	0.120	0.018	-0.007
0.024	-0.589	-0.641	-0.128	-0.622	-0.772	-0.037	0.139	-0.126	0.010	0.095	0.073	0.002	0.135	0.033	-0.017
0.032	-0.639	-0.617	-0.133	-0.626	-0.769	-0.230	0.267	-0.096	0.023	0.049	0.093	0.006	0.085	0.055	-0.015
-0.026	-0.643	-0.648	-0.137	-0.630	-0.764	-0.290	0.221	-0.104	-0.030	0.049	0.057	0.052	0.081	0.023	-0.022
-0.037	-0.632	-0.719	-0.145	-0.634	-0.760	-0.264	0.365	-0.149	-0.035	0.064	-0.018	0.062	0.093	0.047	-0.024
-0.022	-0.609	-0.704	-0.150	-0.635	-0.757	-0.142	0.249	-0.172	-0.014	0.089	-0.005	0.045	0.116	0.031	-0.037
-0.007	-0.601	-0.597	-0.156	-0.638	-0.754	-0.182	0.295	-0.137	0.007	0.099	0.098	0.031	0.124	0.075	-0.034
-0.045	-0.686	-0.534	-0.162	-0.643	-0.749	-0.302	0.283	-0.126	-0.025	0.019	0.156	0.069	0.039	0.137	-0.038
-0.007	-0.659	-0.522	-0.172	-0.647	-0.743	-0.302	0.521	-0.238	0.023	0.050	0.162	0.031	0.067	0.150	-0.045
-0.045	-0.724	-0.570	-0.179	-0.648	-0.740	-0.134	0.320	-0.228	-0.008	-0.014	0.112	0.070	0.002	0.103	-0.053
-0.057	-0.663	-0.574	-0.187	-0.650	-0.737	-0.110	0.359	-0.176	-0.012	0.049	0.105	0.083	0.065	0.099	-0.053
-0.087	-0.690	-0.581	-0.192	-0.653	-0.733	-0.214	0.252	-0.123	-0.038	0.024	0.093	0.115	0.038	0.090	-0.070
-0.091	-0.690	-0.538	-0.201	-0.656	-0.727	-0.290	0.463	-0.206	-0.033	0.028	0.131	0.120	0.038	0.133	-0.073
-0.137	-0.667	-0.503	-0.209	-0.660	-0.722	-0.270	0.361	-0.230	-0.071	0.055	0.161	0.166	0.062	0.169	-0.075
-0.107	-0.694	-0.574	-0.215	-0.660	-0.720	-0.079	0.217	-0.193	-0.035	0.028	0.088	0.136	0.035	0.099	-0.085
-0.107	-0.694	-0.574	-0.219	-0.661	-0.718	-0.076	0.199	-0.131	-0.030	0.029	0.086	0.136	0.035	0.099	-0.084
-0.199	-0.686	-0.641	-0.223	-0.663	-0.715	-0.127	0.280	-0.033	-0.118	0.038	0.016	0.229	0.043	0.031	-0.079
-0.164	-0.678	-0.668	-0.229	-0.664	-0.712	-0.079	0.339	-0.098	-0.077	0.047	-0.014	0.195	0.051	0.004	-0.082
-0.176	-0.697	-0.589	-0.234	-0.664	-0.710	-0.052	0.275	-0.103	-0.084	0.029	0.062	0.206	0.032	0.082	-0.076
-0.168	-0.752	-0.629	-0.237	-0.664	-0.709	0.019	0.136	-0.050	-0.074	-0.026	0.022	0.199	0.023	0.043	-0.048
-0.110	-0.717	-0.621	-0.237	-0.660	-0.713	0.290	-0.023	-0.042	-0.017	0.005	0.034	0.142	0.012	0.050	-0.026
-0.041	-0.639	-0.593	-0.239	-0.656	-0.716	0.288	0.111	-0.088	0.055	0.078	0.064	0.072	0.089	0.078	-0.010
-0.045	-0.620	-0.625	-0.244	-0.652	-0.718	0.251	0.297	-0.118	0.056	0.093	0.034	0.076	0.109	0.047	0.005
-0.133	-0.601	-0.684	-0.250	-0.650	-0.718	0.113	0.296	-0.116	-0.027	0.111	-0.025	0.165	0.128	0.012	0.016
-0.157	-0.585	-0.778	-0.258	-0.648	-0.716	-0.006	0.359	-0.265	-0.042	0.125	-0.121	0.189	0.143	0.107	0.035
-0.160	-0.539	-0.834	-0.266	-0.648	-0.714	-0.120	0.258	-0.347	-0.038	0.171	-0.179	0.193	0.189	0.163	0.042
-0.018	-0.651	-0.708	-0.277	-0.644	-0.713	0.051	0.304	-0.555	0.115	0.055	-0.053	0.051	0.077	0.038	0.041
-0.087	-0.694	-0.715	-0.291	-0.643	-0.708	-0.177	0.508	-0.610	0.061	0.012	-0.066	0.121	0.034	0.045	0.023
-0.210	-0.721	-0.715	-0.302	-0.643	-0.704	-0.175	0.341	-0.500	-0.051	-0.016	-0.070	0.243	0.007	0.045	0.003
-0.330	-0.755	-0.830	-0.309	-0.644	-0.699	-0.335	0.042	-0.533	-0.163	-0.049	-0.189	0.362	0.028	0.159	-0.029
-0.345	-0.871	-0.877	-0.315	-0.650	-0.692	-0.620	-0.143	-0.578	-0.173	-0.160	-0.244	0.377	0.144	0.206	-0.065
-0.291	-0.968	-0.834	-0.320	-0.654	-0.686	-0.558	-0.228	-0.638	-0.115	-0.252	-0.207	0.323	0.241	0.163	-0.084
-0.333	-0.956	-0.775	-0.316	-0.657	-0.685	-0.374	-0.621	-0.396	-0.161	-0.238	-0.149	0.366	0.229	0.105	-0.076
-0.322	-0.829	-0.672	-0.315	-0.658	-0.684	-0.172	-0.302	-0.232	-0.150	-0.109	-0.047	0.354	0.102	0.002	-0.056
-0.210	-0.798	-0.593	-0.316	-0.658	-0.683	-0.071	-0.064	-0.167	-0.038	-0.078	0.031	0.243	0.072	0.076	-0.046
-0.210	-0.782	-0.802	-0.315	-0.654	-0.687	0.251	-0.098	-0.077	-0.039	-0.066	-0.174	0.242	0.057	0.132	-0.037
-0.214	-0.678	-0.818	-0.306	-0.649	-0.696	0.361	-0.622	0.015	-0.052	0.033	-0.181	0.246	0.048	0.148	0.010
-0.253	-0.674	-0.767	-0.294	-0.645	-0.705	0.307	-0.809	0.064	-0.102	0.033	-0.120	0.284	0.052	0.097	0.071
-0.037	-0.806	-0.731	-0.276	-0.643	-0.714	0.247	-1.063	0.178	0.095	-0.100	-0.076	0.068	0.079	0.062	0.165
0.105	-0.821	-0.838	-0.256	-0.642	-0.723	0.227	-1.022	0.296	0.218	-0.117	-0.173	0.075	0.095	0.168	0.256
0.370	-0.825	-0.901	-0.229	-0.638	-0.736	0.494	-1.291	0.502	0.456	-0.125	-0.223	0.341	0.099	0.231	0.404
0.370	-0.825	-0.901	-0.205	-0.632	-0.747	0.516	-1.093	0.460	0.432	-0.131	-0.212	0.341	0.099	0.232	0.531
0.590	-0.806	-1.039	-0.176	-0.627	-0.758	0.454	-1.361	0.472	0.623	-0.116	-0.338	0.561	0.079	0.370	0.616
0.709	-0.837	-0.960	-0.156	-0.624	-0.766	0.334	-0.797	0.397	0.722	-0.150	-0.252	0.679	0.110	0.292	0.650
0.670	-0.809	-0.924	-0.136	-0.623	-0.770	0.202	-0.721	0.518	0.663	-0.124	-0.212	0.641	0.082	0.256	0.691
0.663	-0.724	-0.948	-0.118	-0.623	-0.773	0.046	-0.628	0.459	0.638	-0.038	-0.233	0.634	0.002	0.280	0.673
0.694	-0.682	-0.909	-0.110	-0.626	-0.772	-0.135	-0.264	0.178	0.660	0.007	-0.194	0.665	0.045	0.241	0.612
0.701	-0.655	-0.664	-0.108	-0.624	-0.774	0.168	0.058	-0.018	0.666	0.032	0.052	0.673	0.072	0.003	0.565
0.459	-0.887	-0.905	-0.101	-0.623	-0.776	0.085	-0.272	0.113	0.416	-0.201	-0.187	0.430	0.160	0.238	0.463
0.467	-0.767	-0.893	-0.100	-0.623	-0.776	0.006	0.083	0.085	0.423	-0.081	-0.175	0.439	0.040	0.228	0.371
0.190	-0.724	-0.806	-0.092	-0.623	-0.777	0.093	-0.214	0.299	0.138	-0.039	-0.086	0.162	0.003	0.142	0.285
0.247	-0.775	-0.838	-0.082	-0.630	-0.772	-0.419	-0.251	0.418	0.185	-0.082	-0.123	0.220	0.047	0.174	0.219
0.255	-0.643	-0.692	-0.073	-0.635	-0.769	-0.240	-0.217	0.343	0.184	0.054	0.021	0.228	0.084	0.028	0.172
0.224	-0.736	-0.672	-0.063	-0.640	-0.766	-0.310	-0.282	0.378	0.143	-0.033	0.037	0.198	0.008	0.009	0.156
0.293	-0.833	-0.763	-0.061	-0.640	-0.766	0.025	0.164	0.226	0.211	-0.129	-0.054	0.268	0.105	0.100	0.105
0.143	-0.809	-0.759	-0.063	-0.639	-0.766	0.099	0.173	0.008	0.063	-0.107	-0.049	0.118	0.082	0.097	0.038
0.028	-0.906	-0.711	-0.067	-0.643	-0.763	-0.224	0.252	-0.029	-0.049	-0.200	-0.005	0.003	0.178	0.051	-0.009
-0.087	-0.933	-0.641	-0.067	-0.650	-0.757	-0.424	0.016	0.039	-0.164	-0.219	0.060	0.112	0.205	0.019	-0.076
-0.041	-0.659	-0.672	-0.065	-0.654	-0.753	-0.239	0.066	0.223	-0.120	0.059	0.025	0.065	0.069	0.013	-0.080
0.013	-0.697	-0.510	-0.068	-0.657	-0.751	-0.151	0.258	0.072	-0.063	0.023	0.184	0.010	0.030	0.149	-0.096
0.163	-0.539	-0.637	-0.060	-0.663	-0.746	-0.407	-0.362	0.105	0.079	0.188	0.053	0.141	0.188	0.021	-0.089
-0.007	-0.694	-0.522	-0.072	-0.670	-0.739	-0.405	0.708	-0.101	-0.079	0.040	0.161	0.027	0.034	0.135	-0.113
-0.053	-0.775	-0.621	-0.070	-0.678	-0.732	-0.532	-0.009	0.107	-0.127	-0.033	0.055	0.072	0.046	0.035	-0.108
-0.137	-0.848	-0.562	-0.062	-0.686	-0.725	-0.514	-0.377	0.199	-0.219	-0.098	0.107	0.156	0.119	0.093	-0.138
-0.022	-0.755	-0.668	-0.061	-0.694	-0.718	-0.486	-0.007	0.106	-0.106	0.002	-0.006	0.040	0.026	0.015	-0.141
0.001	-0.697	-0.617	-0.056	-0.699	-0.713	-0.391	-0.273	0.074	-0.088	0.066	0.041	0.015	0.033	0.036	-0.142
-0.045	-0.779	-0.613	-0.051	-0.703	-0.709	-0.269	-0.321	0.010	-0.138	-0.011	0.041	0.060	0.048	0.040	-0.118
-0.045	-0.779	-0.613	-0.052	-0.707	-0.706	-0.227	-0.008	-0.099	-0.137	-0.008	0.038	0.060	0.048	0.039	-0.121
0.005	-0.775	-0.534	-0.051	-0.710	-0.702	-0.224	-0.172	-0.067	-0.089	-0.000	0.113	0.009	0.044	0.117	-0.126
0.013	-0.802	-0.526	-0.052	-0.712	-0.700	-0.135	0.080	-0.071	-0.079	-0.025	0.119	0.000	0.071	0.125	-0.125
-0.064	-0.767	-0.723	-0.050	-0.714	-0.699	-0.074	-0.066	0.093	-0.158	0.011	-0.079	0.076	0.036	0.072	-0.097
-0.037	-0.744	-0.605	-0.048	-0.717	-0.696	-0.196	-0.109	0.036	-0.134	0.037	0.037	0.048	0.013	0.045	-0.080
0.109	-0.771	-0.605	-0.049	-0.718	-0.694	-0.079	0.186	0.057	0.014	0.012	0.035	0.099	0.040	0.045	-0.090
0.082	-0.721	-0.570	-0.051	-0.718	-0.694	-0.006	0.150	0.000	-0.011	0.062	0.070	0.073	0.011	0.080	-0.094
-0.087	-0.740	-0.644	-0.051	-0.720	-0.692	-0.125	0.054	0.091	-0.181	0.045	-0.006	0.096	0.009	0.005	-0.102
-0.022	-0.759	-0.558	-0.048	-0.721	-0.691	-0.036	-0.135	0.064	-0.119	0.027	0.080	0.029	0.028	0.093	-0.098
-0.060	-0.848	-0.558	-0.043	-0.723	-0.690	-0.102	-0.251	0.114	-0.162	-0.060	0.078	0.067	0.118	0.093	-0.118
0.151	-0.724	-0.550	-0.045	-0.724	-0.688	-0.095	0.186	-0.047	0.052	0.065	0.084	0.146	0.006	0.102	-0.095
-0.045	-0.775	-0.641	-0.045	-0.724	-0.688	0.041	0.021	0.023	-0.145	0.014	-0.006	0.048	0.045	0.013	-0.079
0.051	-0.732	-0.625	-0.040	-0.724	-0.689	0.007	-0.297	0.067	-0.054	0.057	0.010	0.050	0.002	0.031	-0.062
0.051	-0.782	-0.625	-0.041	-0.722	-0.690	0.148	0.091	0.001	-0.053	0.005	0.012	0.052	0.052	0.032	-0.076
0.028	-0.833	-0.589	-0.036	-0.723	-0.690	-0.039	-0.269	0.104	-0.081	-0.044	0.047	0.031	0.102	0.067	-0.073
0.059	-0.763	-0.601	-0.039	-0.723	-0.690	0.028	0.252	-0.006	-0.047	0.025	0.035	0.064	0.032	0.055	-0.067
-0.026	-0.748	-0.660	-0.037	-0.723	-0.690	0.005	-0.051	0.065	-0.133	0.041	-0.024	0.020	0.016	0.003	-0.066
0.117	-0.794	-0.546	-0.037	-0.725	-0.688	-0.084	0.034	0.019	0.009	-0.004	0.089	0.124	0.062	0.112	-0.059
0.063	-0.813	-0.613	-0.040	-0.725	-0.688	0.010	0.121	-0.083	-0.043	-0.023	0.021	0.071	0.082	0.047	-0.061
0.070	-0.767	-0.566	-0.037	-0.724	-0.688	0.030	-0.089	0.101	-0.038	0.023	0.069	0.079	0.035	0.095	-0.051
0.063	-0.771	-0.570	-0.038	-0.726	-0.687	-0.077	0.132	-0.013	-0.044	0.021	0.063	0.070	0.038	0.092	-0.068
0.067	-0.844	-0.554	-0.036	-0.726	-0.686	-0.019	-0.110	0.049	-0.043	-0.052	0.078	0.072	0.110	0.109	-0.082
-0.018	-0.736	-0.668	-0.034	-0.727	-0.686	-0.015	-0.068	0.052	-0.129	0.056	-0.036	0.015	0.001	0.004	-0.081
-0.003	-0.809	-0.581	-0.038	-0.728	-0.685	-0.057	0.255	-0.019	-0.110	-0.016	0.049	0.003	0.075	0.085	-0.084
0.082	-0.825	-0.550	-0.037	-0.727	-0.686	0.100	-0.007	-0.013	-0.026	-0.033	0.081	0.078	0.090	0.119	-0.086
0.036	-0.740	-0.597	-0.039	-0.727	-0.685	-0.010	0.203	0.056	-0.071	0.052	0.033	0.028	0.005	0.074	-0.078
0.036	-0.740	-0.597	-0.039	-0.726	-0.686	0.088	0.101	0.086	-0.071	0.051	0.034	0.025	0.004	0.076	-0.075
0.059	-0.771	-0.562	-0.037	-0.724	-0.688	0.148	-0.005	0.149	-0.050	0.018	0.071	0.044	0.036	0.114	-0.076
-0.003	-0.724	-0.633	-0.037	-0.723	-0.690	0.121	0.147	0.075	-0.111	0.063	0.001	0.022	0.010	0.044	-0.076
0.055	-0.748	-0.621	-0.037	-0.721	-0.692	0.153	0.114	0.088	-0.054	0.038	0.015	0.033	0.015	0.057	-0.068
0.036	-0.732	-0.613	-0.037	-0.720	-0.693	0.091	0.031	0.062	-0.074	0.053	0.023	0.010	0.000	0.066	-0.071
0.078	-0.728	-0.605	-0.039	-0.718	-0.695	0.144	0.216	0.005	-0.028	0.054	0.033	0.051	0.004	0.075	-0.051
0.024	-0.775	-0.609	-0.041	-0.718	-0.695	0.038	0.127	0.011	-0.080	0.007	0.029	0.004	0.042	0.071	-0.058
0.101	-0.806	-0.633	-0.042	-0.717	-0.695	0.053	0.132	-0.017	-0.001	-0.024	0.005	0.072	0.074	0.048	-0.058
-0.007	-0.717	-0.660	-0.043	-0.719	-0.694	-0.100	0.051	0.022	-0.108	0.066	-0.024	0.037	0.015	0.021	-0.056
0.047	-0.713	-0.570	-0.037	-0.718	-0.695	0.070	-0.280	0.081	-0.058	0.069	0.067	0.016	0.019	0.112	-0.053
0.109	-0.782	-0.542	-0.039	-0.716	-0.697	0.143	0.100	-0.037	0.005	-0.002	0.096	0.076	0.051	0.141	-0.060
-0.003	-0.740	-0.719	-0.041	-0.718	-0.695	-0.137	0.090	-0.071	-0.103	0.042	-0.084	0.036	0.008	0.035	-0.053
0.032	-0.721	-0.700	-0.041	-0.718	-0.695	0.010	-0.002	-0.045	-0.067	0.061	-0.064	0.002	0.011	0.016	-0.061
0.047	-0.759	-0.617	-0.042	-0.717	-0.695	0.059	0.043	-0.040	-0.050	0.022	0.019	0.014	0.027	0.068	-0.074
0.009	-0.844	-0.514	-0.045	-0.719	-0.693	-0.111	0.202	-0.010	-0.085	-0.062	0.119	0.025	0.112	0.171	-0.069
-0.007	-0.875	-0.625	-0.048	-0.719	-0.694	0.072	0.162	-0.043	-0.097	-0.093	0.009	0.040	0.144	0.062	-0.069
0.036	-0.763	-0.664	-0.049	-0.715	-0.697	0.247	0.094	0.009	-0.054	0.015	-0.027	0.002	0.032	0.024	-0.062
0.063	-0.748	-0.585	-0.051	-0.713	-0.700	0.204	0.158	0.009	-0.025	0.028	0.054	0.028	0.017	0.103	-0.047
0.093	-0.717	-0.558	-0.053	-0.713	-0.700	0.024	0.200	0.006	0.009	0.059	0.082	0.058	0.014	0.132	-0.031
0.043	-0.748	-0.621	-0.057	-0.712	-0.700	0.065	0.276	-0.054	-0.037	0.027	0.019	0.008	0.018	0.070	-0.037
0.043	-0.736	-0.692	-0.061	-0.711	-0.701	0.094	0.243	-0.039	-0.033	0.037	-0.052	0.007	0.006	0.000	-0.043
-0.018	-0.682	-0.708	-0.057	-0.709	-0.703	0.089	-0.181	0.071	-0.099	0.090	-0.066	0.055	0.048	0.015	-0.047
-0.003	-0.713	-0.648	-0.058	-0.708	-0.704	0.121	0.107	0.041	-0.082	0.057	-0.005	0.040	0.017	0.044	-0.033
0.055	-0.767	-0.597	-0.059	-0.706	-0.706	0.172	0.051	-0.047	-0.024	0.001	0.048	0.018	0.038	0.096	-0.050
0.147	-0.813	-0.554	-0.057	-0.703	-0.709	0.233	-0.098	0.032	0.066	-0.048	0.094	0.109	0.084	0.140	-0.036
-0.030	-0.779	-0.656	-0.057	-0.700	-0.712	0.216	0.153	0.090	-0.110	-0.016	-0.006	0.069	0.050	0.038	-0.033
0.070	-0.740	-0.676	-0.061	-0.700	-0.711	0.007	0.346	0.089	-0.007	0.022	-0.026	0.030	0.012	0.019	-0.039
0.047	-0.786	-0.558	-0.062	-0.698	-0.713	0.169	0.099	-0.038	-0.028	-0.026	0.094	0.007	0.059	0.137	-0.057
-0.010	-0.771	-0.672	-0.066	-0.695	-0.716	0.187	0.211	-0.059	-0.083	-0.013	-0.019	0.052	0.043	0.024	-0.038
-0.010	-0.759	-0.711	-0.065	-0.693	-0.718	0.154	-0.008	0.047	-0.084	-0.004	-0.056	0.052	0.031	0.015	-0.038
0.063	-0.686	-0.656	-0.068	-0.693	-0.718	0.070	0.256	0.032	-0.008	0.069	-0.001	0.021	0.043	0.040	-0.037
0.090	-0.686	-0.593	-0.074	-0.692	-0.718	0.033	0.403	-0.077	0.025	0.068	0.062	0.046	0.043	0.103	-0.025
0.020	-0.724	-0.605	-0.079	-0.691	-0.719	0.116	0.287	-0.053	-0.040	0.028	0.051	0.024	0.005	0.090	-0.025
0.101	-0.767	-0.522	-0.079	-0.688	-0.721	0.210	0.042	0.022	0.041	-0.017	0.136	0.056	0.037	0.173	-0.038
-0.007	-0.779	-0.668	-0.078	-0.686	-0.723	0.143	0.026	0.053	-0.068	-0.031	-0.008	0.053	0.049	0.027	-0.048
-0.037	-0.724	-0.715	-0.081	-0.688	-0.722	-0.073	0.219	0.021	-0.096	0.025	-0.056	0.085	0.005	0.020	-0.044
-0.014	-0.678	-0.696	-0.084	-0.688	-0.721	-0.013	0.195	-0.038	-0.069	0.071	-0.037	0.064	0.050	0.001	-0.053
0.040	-0.678	-0.597	-0.088	-0.684	-0.724	0.242	0.254	-0.054	-0.011	0.067	0.065	0.012	0.049	0.097	-0.041
0.009	-0.724	-0.617	-0.090	-0.680	-0.728	0.320	0.155	-0.012	-0.040	0.016	0.049	0.044	0.002	0.077	-0.033
0.070	-0.763	-0.601	-0.093	-0.681	-0.726	-0.062	0.275	0.011	0.025	-0.021	0.063	0.015	0.038	0.092	-0.031
0.005	-0.724	-0.684	-0.095	-0.683	-0.725	-0.078	0.153	0.002	-0.038	0.019	-0.021	0.052	0.000	0.009	-0.036
-0.007	-0.667	-0.660	-0.099	-0.682	-0.725	0.044	0.192	-0.063	-0.046	0.077	0.003	0.065	0.058	0.033	-0.039
-0.045	-0.674	-0.719	-0.102	-0.680	-0.726	0.115	0.117	-0.108	-0.082	0.067	-0.054	0.105	0.050	0.027	-0.050
-0.037	-0.755	-0.656	-0.106	-0.683	-0.723	-0.179	0.221	-0.063	-0.070	-0.011	0.006	0.099	0.032	0.036	-0.047
-0.022	-0.771	-0.641	-0.109	-0.686	-0.719	-0.233	0.153	-0.091	-0.052	-0.023	0.018	0.084	0.048	0.052	-0.043
0.020	-0.728	-0.644	-0.111	-0.686	-0.719	-0.006	0.092	-0.095	-0.007	0.019	0.014	0.042	0.005	0.048	-0.035
-0.003	-0.686	-0.648	-0.117	-0.685	-0.719	0.037	0.260	-0.219	-0.025	0.060	0.009	0.065	0.036	0.043	-0.027
-0.007	-0.686	-0.676	-0.120	-0.684	-0.719	0.048	0.112	-0.082	-0.027	0.060	-0.018	0.068	0.036	0.015	-0.025
-0.007	-0.713	-0.648	-0.122	-0.687	-0.716	-0.169	0.129	-0.015	-0.026	0.035	0.008	0.067	0.008	0.041	-0.018
0.009	-0.775	-0.550	-0.126	-0.690	-0.713	-0.205	0.227	-0.104	-0.008	-0.024	0.103	0.049	0.054	0.138	-0.024
0.067	-0.759	-0.574	-0.128	-0.692	-0.711	-0.112	0.077	-0.111	0.051	-0.007	0.077	0.012	0.040	0.114	-0.026
-0.041	-0.786	-0.644	-0.129	-0.691	-0.711	0.030	0.018	-0.093	-0.056	-0.034	0.007	0.092	0.068	0.042	-0.023
-0.033	-0.697	-0.692	-0.129	-0.692	-0.711	-0.029	-0.057	-0.051	-0.050	0.055	-0.041	0.082	0.021	0.007	-0.017
0.013	-0.682	-0.617	-0.133	-0.696	-0.706	-0.268	0.291	-0.029	-0.000	0.074	0.030	0.032	0.037	0.067	-0.022
0.040	-0.721	-0.526	-0.139	-0.700	-0.701	-0.269	0.372	-0.082	0.032	0.039	0.115	0.002	0.002	0.158	-0.025
0.036	-0.771	-0.522	-0.147	-0.701	-0.698	-0.105	0.459	-0.199	0.036	-0.009	0.116	0.004	0.053	0.161	-0.027
-0.045	-0.806	-0.534	-0.153	-0.702	-0.696	-0.065	0.267	-0.146	-0.039	-0.043	0.102	0.083	0.088	0.149	-0.031
-0.018	-0.790	-0.546	-0.157	-0.701	-0.696	0.089	0.238	-0.092	-0.008	-0.029	0.091	0.056	0.073	0.136	-0.043
-0.041	-0.767	-0.621	-0.160	-0.700	-0.696	0.040	0.156	-0.062	-0.029	-0.006	0.016	0.079	0.050	0.060	-0.047
-0.099	-0.697	-0.648	-0.166	-0.704	-0.691	-0.261	0.351	-0.095	-0.081	0.067	-0.017	0.136	0.019	0.033	-0.044
-0.037	-0.639	-0.566	-0.175	-0.707	-0.685	-0.281	0.489	-0.206	-0.010	0.128	0.060	0.073	0.077	0.116	-0.049
-0.049	-0.709	-0.503	-0.181	-0.707	-0.683	-0.064	0.215	-0.237	-0.015	0.059	0.121	0.084	0.007	0.179	-0.049
-0.049	-0.744	-0.471	-0.187	-0.706	-0.683	0.062	0.176	-0.252	-0.010	0.022	0.153	0.083	0.029	0.210	-0.046
-0.022	-0.771	-0.459	-0.193	-0.707	-0.681	-0.102	0.246	-0.226	0.023	-0.004	0.162	0.057	0.057	0.222	-0.048
-0.080	-0.721	-0.530	-0.200	-0.708	-0.677	-0.124	0.347	-0.222	-0.027	0.048	0.087	0.116	0.008	0.151	-0.051
-0.087	-0.697	-0.570	-0.210	-0.708	-0.674	-0.063	0.437	-0.293	-0.025	0.071	0.045	0.124	0.015	0.112	-0.056
-0.153	-0.682	-0.617	-0.221	-0.706	-0.672	-0.014	0.445	-0.372	-0.079	0.085	-0.004	0.190	0.030	0.066	-0.063
-0.141	-0.713	-0.534	-0.227	-0.704	-0.673	0.141	0.186	-0.216	-0.062	0.051	0.079	0.178	0.000	0.150	-0.070
-0.103	-0.724	-0.467	-0.231	-0.702	-0.674	0.134	0.162	-0.165	-0.019	0.038	0.147	0.140	0.012	0.218	-0.085
-0.137	-0.790	-0.467	-0.238	-0.702	-0.671	-0.060	0.366	-0.206	-0.046	-0.028	0.144	0.175	0.078	0.218	-0.087
-0.176	-0.802	-0.483	-0.242	-0.703	-0.669	-0.076	0.134	-0.158	-0.080	-0.038	0.126	0.215	0.091	0.203	-0.090
-0.141	-0.837	-0.495	-0.246	-0.701	-0.669	0.073	0.016	-0.271	-0.042	-0.075	0.114	0.181	0.126	0.192	-0.090
-0.199	-0.848	-0.566	-0.251	-0.697	-0.672	0.234	0.135	-0.233	-0.094	-0.091	0.046	0.240	0.138	0.121	-0.081
-0.164	-0.779	-0.574	-0.255	-0.689	-0.678	0.557	0.149	-0.169	-0.055	-0.029	0.044	0.206	0.069	0.114	-0.068
-0.168	-0.724	-0.652	-0.256	-0.681	-0.686	0.584	0.055	-0.031	-0.058	0.017	-0.027	0.210	0.015	0.035	-0.064
-0.149	-0.667	-0.577	-0.260	-0.673	-0.692	0.588	0.360	0.073	-0.035	0.067	0.054	0.192	0.043	0.111	-0.052
-0.164	-0.701	-0.597	-0.262	-0.666	-0.698	0.568	0.312	0.119	-0.048	0.026	0.040	0.208	0.007	0.093	-0.053
-0.145	-0.755	-0.589	-0.263	-0.660	-0.704	0.524	0.182	0.113	-0.028	-0.035	0.054	0.189	0.048	0.101	-0.053
-0.157	-0.786	-0.538	-0.267	-0.654	-0.708	0.453	0.307	0.037	-0.036	-0.071	0.108	0.201	0.080	0.153	-0.052
-0.176	-0.709	-0.668	-0.267	-0.646	-0.715	0.603	0.106	0.057	-0.054	-0.002	-0.015	0.220	0.003	0.023	-0.033
-0.176	-0.709	-0.668	-0.272	-0.638	-0.721	0.627	0.356	0.011	-0.049	-0.011	-0.009	0.220	0.003	0.024	-0.018
-0.099	-0.701	-0.684	-0.275	-0.628	-0.728	0.657	0.232	-0.006	0.031	-0.012	-0.018	0.144	0.004	0.009	-0.019
-0.145	-0.697	-0.798	-0.280	-0.618	-0.735	0.714	0.368	-0.042	-0.010	-0.019	-0.125	0.191	0.008	0.104	-0.003
-0.272	-0.639	-0.822	-0.285	-0.614	-0.736	0.244	0.315	0.016	-0.133	0.035	-0.148	0.319	0.064	0.127	0.008
-0.230	-0.597	-1.003	-0.292	-0.610	-0.736	0.229	0.484	-0.070	-0.083	0.074	-0.328	0.277	0.106	0.307	0.003
-0.276	-0.612	-1.023	-0.304	-0.614	-0.729	-0.373	0.604	-0.265	-0.117	0.062	-0.356	0.323	0.090	0.327	-0.031
-0.280	-0.682	-0.983	-0.316	-0.617	-0.721	-0.421	0.525	-0.364	-0.109	-0.004	-0.325	0.327	0.020	0.286	-0.074
-0.407	-0.779	-0.885	-0.318	-0.621	-0.716	-0.383	-0.056	-0.231	-0.234	-0.097	-0.231	0.454	0.078	0.187	-0.099
-0.495	-0.771	-0.700	-0.312	-0.625	-0.716	-0.221	-0.448	-0.018	-0.328	-0.086	-0.046	0.543	0.071	0.001	-0.094
-0.260	-0.736	-0.637	-0.309	-0.626	-0.716	-0.098	-0.210	-0.039	-0.096	-0.049	0.017	0.309	0.037	0.063	-0.093
-0.207	-0.740	-0.893	-0.308	-0.625	-0.717	0.043	-0.134	-0.070	-0.043	-0.054	-0.238	0.255	0.042	0.193	-0.054
-0.249	-0.721	-0.960	-0.298	-0.622	-0.724	0.208	-0.589	0.088	-0.095	-0.038	-0.299	0.297	0.023	0.260	0.036
-0.160	-0.748	-0.905	-0.284	-0.620	-0.732	0.287	-0.702	0.252	-0.021	-0.067	-0.236	0.209	0.051	0.204	0.126
-0.003	-0.759	-0.842	-0.264	-0.614	-0.743	0.540	-0.950	0.402	0.117	-0.085	-0.161	0.051	0.063	0.140	0.217
0.209	-0.786	-0.905	-0.245	-0.603	-0.759	0.914	-0.912	0.374	0.309	-0.123	-0.208	0.160	0.091	0.202	0.339
0.351	-0.775	-1.027	-0.218	-0.589	-0.778	1.078	-1.261	0.459	0.425	-0.126	-0.312	0.303	0.081	0.323	0.479
0.513	-0.802	-1.074	-0.187	-0.573	-0.798	1.154	-1.420	0.502	0.556	-0.169	-0.340	0.464	0.108	0.370	0.606
0.705	-0.748	-1.031	-0.161	-0.560	-0.813	0.883	-1.207	0.349	0.722	-0.128	-0.282	0.656	0.055	0.326	0.688
0.717	-0.744	-1.188	-0.136	-0.549	-0.825	0.746	-1.121	0.365	0.708	-0.135	-0.428	0.667	0.052	0.483	0.735
0.705	-0.682	-1.196	-0.115	-0.540	-0.834	0.620	-0.851	0.465	0.675	-0.082	-0.427	0.655	0.009	0.490	0.767
0.697	-0.593	-1.200	-0.087	-0.531	-0.843	0.550	-1.218	0.447	0.640	-0.002	-0.422	0.647	0.097	0.493	0.770
0.794	-0.524	-1.133	-0.077	-0.526	-0.847	0.327	-0.313	0.178	0.726	0.062	-0.351	0.744	0.166	0.425	0.729
0.890	-0.423	-0.861	-0.069	-0.523	-0.850	0.191	-0.353	-0.027	0.814	0.159	-0.076	0.840	0.266	0.153	0.676
0.682	-0.427	-0.901	-0.062	-0.521	-0.852	0.093	-0.309	-0.057	0.600	0.153	-0.114	0.632	0.261	0.192	0.572
0.570	-0.516	-0.952	-0.055	-0.522	-0.851	-0.067	-0.345	-0.127	0.482	0.065	-0.166	0.520	0.172	0.243	0.456
0.301	-0.713	-0.842	-0.050	-0.523	-0.851	-0.068	-0.251	0.007	0.207	-0.131	-0.057	0.251	0.026	0.132	0.335
0.301	-0.713	-0.842	-0.042	-0.531	-0.846	-0.426	-0.356	0.040	0.200	-0.123	-0.061	0.250	0.026	0.132	0.234
0.297	-0.524	-0.775	-0.037	-0.534	-0.845	-0.171	-0.244	0.050	0.190	0.069	0.004	0.247	0.162	0.064	0.148
0.213	-0.554	-0.743	-0.031	-0.540	-0.841	-0.377	-0.222	0.081	0.100	0.045	0.031	0.161	0.130	0.032	0.144
0.186	-0.636	-0.786	-0.027	-0.544	-0.838	-0.206	-0.168	0.077	0.069	-0.032	-0.015	0.134	0.049	0.074	0.097
0.301	-0.593	-0.822	-0.031	-0.550	-0.835	-0.317	0.232	-0.078	0.188	0.015	-0.054	0.250	0.090	0.109	0.050
-0.010	-0.694	-0.995	-0.035	-0.556	-0.831	-0.373	0.222	-0.107	-0.118	-0.079	-0.232	0.061	0.011	0.283	0.007
0.070	-0.659	-0.656	-0.041	-0.561	-0.827	-0.300	0.348	0.037	-0.032	-0.039	0.102	0.019	0.024	0.056	-0.004
-0.049	-0.612	-0.798	-0.035	-0.566	-0.824	-0.259	-0.195	0.220	-0.157	0.012	-0.043	0.100	0.069	0.086	-0.078
0.147	-0.628	-0.680	-0.034	-0.569	-0.821	-0.182	0.109	0.175	0.038	0.000	0.073	0.097	0.052	0.034	-0.085
-0.095	-0.543	-0.786	-0.036	-0.572	-0.820	-0.161	0.064	-0.026	-0.202	0.088	-0.036	0.146	0.136	0.072	-0.095
0.032	-0.643	-0.751	-0.038	-0.576	-0.817	-0.211	0.124	-0.068	-0.073	-0.009	-0.003	0.019	0.034	0.037	-0.077
-0.018	-0.663	-0.731	-0.041	-0.581	-0.813	-0.323	0.145	-0.074	-0.120	-0.023	0.012	0.068	0.015	0.018	-0.103
0.063	-0.578	-0.704	-0.050	-0.587	-0.808	-0.388	0.494	-0.089	-0.030	0.068	0.035	0.013	0.100	0.009	-0.086
-0.049	-0.636	-0.771	-0.047	-0.592	-0.805	-0.273	-0.204	-0.032	-0.145	0.015	-0.036	0.099	0.041	0.058	-0.084
0.020	-0.736	-0.660	-0.050	-0.599	-0.799	-0.437	0.124	-0.062	-0.073	-0.078	0.069	0.030	0.059	0.052	-0.092
0.020	-0.643	-0.751	-0.053	-0.603	-0.796	-0.203	0.129	-0.078	-0.070	0.018	-0.024	0.029	0.034	0.040	-0.115
-0.060	-0.624	-0.672	-0.054	-0.604	-0.795	-0.098	0.073	-0.056	-0.149	0.039	0.053	0.110	0.053	0.039	-0.118
-0.099	-0.605	-0.778	-0.055	-0.605	-0.794	-0.043	0.041	0.015	-0.187	0.059	-0.054	0.147	0.071	0.067	-0.105
-0.037	-0.612	-0.672	-0.051	-0.606	-0.794	-0.031	-0.243	-0.013	-0.129	0.052	0.052	0.084	0.063	0.040	-0.120
0.070	-0.651	-0.723	-0.048	-0.606	-0.794	-0.020	-0.203	0.013	-0.025	0.013	0.001	0.024	0.023	0.012	-0.098
-0.057	-0.578	-0.747	-0.045	-0.609	-0.792	-0.159	-0.156	0.030	-0.155	0.089	-0.025	0.103	0.097	0.037	-0.075
0.070	-0.682	-0.668	-0.043	-0.611	-0.790	-0.142	-0.031	0.044	-0.029	-0.013	0.053	0.025	0.008	0.042	-0.078
0.047	-0.690	-0.747	-0.043	-0.613	-0.789	-0.084	-0.001	-0.027	-0.052	-0.019	-0.027	0.002	0.016	0.037	-0.078
-0.057	-0.705	-0.711	-0.038	-0.615	-0.788	-0.098	-0.342	0.006	-0.161	-0.032	0.007	0.101	0.031	0.002	-0.064
0.055	-0.655	-0.786	-0.034	-0.617	-0.786	-0.146	-0.173	0.047	-0.053	0.021	-0.069	0.011	0.019	0.078	-0.067
0.063	-0.659	-0.668	-0.032	-0.619	-0.785	-0.108	-0.100	0.033	-0.047	0.019	0.048	0.020	0.016	0.041	-0.068
0.063	-0.659	-0.668	-0.032	-0.620	-0.784	-0.013	0.002	0.028	-0.047	0.020	0.048	0.021	0.015	0.041	-0.028
0.067	-0.670	-0.700	-0.030	-0.621	-0.783	-0.061	-0.011	0.106	-0.045	0.009	0.016	0.026	0.003	0.011	-0.037
0.182	-0.655	-0.672	-0.030	-0.620	-0.784	0.078	0.131	0.085	0.071	0.024	0.044	0.142	0.017	0.039	-0.031
0.024	-0.601	-0.735	-0.032	-0.621	-0.783	-0.079	0.105	0.009	-0.085	0.079	-0.020	0.016	0.071	0.025	-0.026
0.074	-0.620	-0.735	-0.032	-0.620	-0.784	0.051	0.028	-0.009	-0.035	0.059	-0.018	0.035	0.050	0.025	-0.034
0.051	-0.724	-0.755	-0.034	-0.625	-0.780	-0.261	0.176	0.026	-0.056	-0.041	-0.041	0.012	0.055	0.044	-0.046
0.009	-0.670	-0.735	-0.032	-0.627	-0.778	-0.162	-0.097	0.023	-0.101	0.016	-0.023	0.030	0.001	0.024	-0.046
0.132	-0.748	-0.629	-0.031	-0.628	-0.777	-0.019	-0.023	0.036	0.020	-0.060	0.083	0.094	0.079	0.082	-0.034
0.032	-0.752	-0.735	-0.027	-0.632	-0.775	-0.190	-0.157	0.116	-0.085	-0.061	-0.026	0.005	0.083	0.024	-0.046
0.163	-0.678	-0.672	-0.029	-0.629	-0.777	0.201	0.196	-0.012	0.048	0.010	0.040	0.127	0.010	0.039	-0.038
0.032	-0.721	-0.656	-0.027	-0.628	-0.778	0.058	-0.007	0.131	-0.086	-0.033	0.056	0.003	0.052	0.055	-0.057
0.055	-0.597	-0.759	-0.028	-0.629	-0.777	-0.055	0.074	0.027	-0.063	0.092	-0.047	0.022	0.072	0.046	-0.066
-0.014	-0.636	-0.771	-0.026	-0.627	-0.779	0.135	-0.070	0.027	-0.134	0.051	-0.056	0.046	0.033	0.056	-0.079
0.017	-0.740	-0.664	-0.024	-0.630	-0.777	-0.143	-0.136	-0.015	-0.106	-0.050	0.048	0.014	0.071	0.052	-0.066
0.063	-0.697	-0.771	-0.023	-0.631	-0.776	-0.073	-0.089	-0.055	-0.062	-0.006	-0.059	0.034	0.027	0.053	-0.056
0.086	-0.659	-0.735	-0.022	-0.631	-0.776	0.012	-0.008	0.088	-0.041	0.032	-0.023	0.059	0.013	0.018	-0.040
0.155	-0.759	-0.652	-0.021	-0.633	-0.774	-0.121	0.041	0.042	0.028	-0.066	0.057	0.129	0.087	0.065	-0.026
0.090	-0.732	-0.735	-0.022	-0.632	-0.775	0.114	0.068	0.011	-0.037	-0.040	-0.024	0.064	0.061	0.017	-0.040
0.067	-0.624	-0.755	-0.022	-0.629	-0.777	0.174	0.057	0.056	-0.061	0.065	-0.041	0.042	0.047	0.035	-0.043
0.001	-0.639	-0.723	-0.025	-0.629	-0.777	0.016	0.194	-0.009	-0.123	0.050	-0.010	0.022	0.030	0.002	-0.053
0.074	-0.701	-0.731	-0.021	-0.628	-0.778	0.080	-0.205	0.039	-0.054	-0.013	-0.017	0.051	0.031	0.009	-0.063
0.078	-0.682	-0.719	-0.020	-0.628	-0.778	-0.003	0.019	0.052	-0.051	0.007	-0.005	0.054	0.012	0.004	-0.057
0.051	-0.674	-0.692	-0.024	-0.627	-0.779	0.096	0.195	-0.056	-0.074	0.013	0.024	0.027	0.004	0.034	-0.031
0.097	-0.705	-0.751	-0.026	-0.626	-0.779	0.069	0.212	0.028	-0.025	-0.018	-0.035	0.071	0.035	0.022	-0.021
0.147	-0.667	-0.708	-0.030	-0.626	-0.779	0.014	0.267	-0.002	0.029	0.020	0.008	0.118	0.003	0.024	-0.011
0.136	-0.674	-0.676	-0.033	-0.624	-0.781	0.117	0.180	-0.081	0.021	0.011	0.041	0.103	0.005	0.058	0.004
0.136	-0.674	-0.676	-0.034	-0.624	-0.781	0.047	0.022	-0.028	0.021	0.010	0.041	0.099	0.005	0.061	-0.001
0.117	-0.636	-0.696	-0.036	-0.624	-0.781	-0.016	0.166	-0.017	0.004	0.049	0.021	0.075	0.034	0.043	-0.009
0.078	-0.709	-0.700	-0.035	-0.624	-0.780	-0.004	-0.001	0.035	-0.035	-0.024	0.017	0.031	0.039	0.040	-0.015
0.086	-0.709	-0.751	-0.033	-0.624	-0.781	0.076	-0.029	0.081	-0.029	-0.025	-0.034	0.034	0.039	0.009	-0.015
0.063	-0.624	-0.775	-0.036	-0.623	-0.781	0.022	0.242	0.049	-0.049	0.060	-0.058	0.007	0.046	0.030	-0.020
0.101	-0.605	-0.767	-0.037	-0.623	-0.781	0.021	0.068	-0.026	-0.010	0.079	-0.050	0.042	0.065	0.020	-0.018
0.109	-0.686	-0.637	-0.038	-0.620	-0.783	0.180	0.013	-0.074	-0.002	-0.005	0.082	0.047	0.017	0.111	-0.015
0.105	-0.736	-0.648	-0.038	-0.619	-0.785	0.127	0.063	0.069	-0.006	-0.057	0.071	0.041	0.067	0.101	-0.011
0.082	-0.678	-0.798	-0.038	-0.618	-0.785	0.035	0.117	0.067	-0.028	0.001	-0.079	0.016	0.010	0.048	-0.010
0.067	-0.612	-0.814	-0.041	-0.617	-0.786	0.115	0.190	0.018	-0.041	0.065	-0.094	0.001	0.056	0.063	-0.013
0.124	-0.612	-0.719	-0.042	-0.615	-0.788	0.124	0.092	-0.010	0.018	0.063	0.002	0.054	0.055	0.033	0.008
0.097	-0.686	-0.641	-0.033	-0.614	-0.789	0.099	-0.442	0.112	-0.018	-0.011	0.082	0.026	0.020	0.112	0.007
0.205	-0.701	-0.692	-0.036	-0.613	-0.789	0.039	0.211	-0.013	0.093	-0.028	0.030	0.132	0.037	0.063	0.014
0.063	-0.667	-0.838	-0.036	-0.613	-0.789	0.002	0.015	-0.053	-0.048	0.007	-0.116	0.012	0.003	0.081	0.001
0.132	-0.624	-0.747	-0.038	-0.611	-0.791	0.178	0.131	-0.025	0.023	0.047	-0.023	0.057	0.038	0.011	0.009
0.063	-0.659	-0.700	-0.040	-0.609	-0.792	0.134	0.180	0.090	-0.044	0.010	0.025	0.013	0.003	0.059	0.001
0.143	-0.767	-0.625	-0.035	-0.609	-0.792	-0.004	-0.174	0.128	0.033	-0.098	0.099	0.067	0.106	0.134	0.006
0.143	-0.697	-0.727	-0.038	-0.608	-0.793	0.104	0.208	0.008	0.037	-0.030	-0.002	0.065	0.037	0.032	-0.008
0.101	-0.632	-0.786	-0.043	-0.605	-0.795	0.191	0.316	-0.061	0.000	0.033	-0.060	0.022	0.028	0.027	-0.001
0.036	-0.558	-0.778	-0.041	-0.601	-0.798	0.248	-0.093	0.044	-0.067	0.102	-0.049	0.044	0.101	0.019	-0.004
0.074	-0.601	-0.755	-0.045	-0.598	-0.800	0.172	0.313	-0.002	-0.023	0.057	-0.024	0.006	0.058	0.006	-0.003
0.090	-0.639	-0.715	-0.042	-0.597	-0.801	0.122	-0.119	0.075	-0.010	0.017	0.017	0.009	0.020	0.045	-0.012
0.143	-0.717	-0.719	-0.043	-0.595	-0.802	0.112	0.137	0.044	0.046	-0.062	0.014	0.063	0.058	0.041	-0.012
0.051	-0.670	-0.798	-0.041	-0.592	-0.805	0.253	-0.016	0.126	-0.048	-0.019	-0.062	0.030	0.012	0.038	0.006
0.013	-0.620	-0.830	-0.044	-0.589	-0.807	0.159	0.214	0.068	-0.084	0.029	-0.092	0.069	0.039	0.069	0.024
0.186	-0.581	-0.704	-0.049	-0.590	-0.806	-0.039	0.353	-0.015	0.095	0.068	0.033	0.102	0.078	0.056	0.008
0.186	-0.581	-0.704	-0.048	-0.591	-0.805	-0.036	0.002	0.016	0.094	0.069	0.033	0.101	0.079	0.054	0.004
0.051	-0.670	-0.739	-0.046	-0.587	-0.808	0.228	-0.125	0.017	-0.043	-0.024	-0.000	0.035	0.010	0.017	0.019
0.028	-0.632	-0.794	-0.044	-0.584	-0.811	0.233	-0.026	0.039	-0.067	0.011	-0.053	0.060	0.029	0.040	0.014
0.113	-0.601	-0.759	-0.049	-0.583	-0.811	0.040	0.307	0.022	0.022	0.042	-0.017	0.023	0.059	0.006	-0.001
0.132	-0.562	-0.767	-0.053	-0.584	-0.810	-0.072	0.344	0.022	0.046	0.082	-0.026	0.039	0.097	0.013	-0.002
0.093	-0.597	-0.715	-0.059	-0.584	-0.810	0.037	0.310	-0.093	0.013	0.046	0.025	0.001	0.063	0.038	0.005
0.051	-0.620	-0.672	-0.060	-0.583	-0.810	0.071	0.059	-0.067	-0.028	0.022	0.069	0.045	0.040	0.080	-0.001
0.097	-0.705	-0.668	-0.061	-0.581	-0.812	0.159	0.035	-0.009	0.018	-0.065	0.074	0.001	0.046	0.083	-0.006
0.074	-0.682	-0.747	-0.060	-0.580	-0.812	0.052	0.028	0.055	-0.005	-0.042	-0.004	0.024	0.022	0.003	-0.013
0.086	-0.612	-0.794	-0.063	-0.583	-0.810	-0.164	0.190	-0.020	0.009	0.030	-0.053	0.012	0.047	0.045	-0.007
0.017	-0.570	-0.806	-0.065	-0.586	-0.808	-0.189	0.117	-0.035	-0.058	0.076	-0.068	0.081	0.089	0.058	-0.007
0.043	-0.574	-0.775	-0.065	-0.584	-0.809	0.150	0.009	-0.051	-0.031	0.070	-0.034	0.053	0.085	0.029	-0.004
0.082	-0.639	-0.692	-0.065	-0.581	-0.811	0.183	-0.029	-0.076	0.008	0.001	0.051	0.013	0.019	0.052	-0.003
0.120	-0.647	-0.652	-0.063	-0.582	-0.811	-0.056	-0.103	0.017	0.044	-0.005	0.089	0.029	0.011	0.090	0.006
0.124	-0.670	-0.708	-0.064	-0.584	-0.809	-0.120	0.122	0.016	0.049	-0.026	0.033	0.036	0.012	0.032	0.011
0.082	-0.601	-0.743	-0.068	-0.585	-0.808	-0.044	0.201	-0.065	0.010	0.044	-0.004	0.003	0.058	0.007	0.007
0.063	-0.585	-0.775	-0.074	-0.585	-0.808	0.026	0.308	-0.106	-0.004	0.059	-0.035	0.019	0.074	0.041	0.002
0.024	-0.578	-0.767	-0.077	-0.584	-0.808	0.059	0.167	-0.084	-0.039	0.066	-0.027	0.054	0.083	0.035	-0.009
0.047	-0.554	-0.743	-0.075	-0.584	-0.809	0.010	-0.115	-0.042	-0.017	0.089	-0.003	0.027	0.107	0.013	-0.014
0.063	-0.632	-0.668	-0.077	-0.587	-0.806	-0.190	0.088	-0.053	-0.000	0.015	0.069	0.009	0.032	0.061	-0.015
0.078	-0.651	-0.641	-0.080	-0.592	-0.802	-0.285	0.148	-0.102	0.018	0.000	0.093	0.009	0.014	0.087	0.008
0.070	-0.647	-0.700	-0.085	-0.594	-0.800	-0.159	0.214	-0.153	0.015	0.007	0.031	0.002	0.018	0.027	0.015
0.151	-0.651	-0.723	-0.089	-0.595	-0.799	-0.060	0.222	-0.122	0.100	0.004	0.007	0.084	0.014	0.003	0.033
0.063	-0.605	-0.751	-0.092	-0.593	-0.800	0.128	0.168	-0.045	0.014	0.048	-0.020	0.003	0.061	0.026	0.036
0.093	-0.547	-0.790	-0.095	-0.591	-0.801	0.105	0.200	-0.046	0.048	0.104	-0.058	0.028	0.120	0.066	0.037
0.047	-0.589	-0.723	-0.097	-0.596	-0.797	-0.288	0.127	-0.039	0.004	0.066	0.005	0.017	0.078	0.001	0.009
0.047	-0.589	-0.723	-0.101	-0.600	-0.794	-0.243	0.180	-0.081	0.008	0.070	0.002	0.016	0.079	0.000	-0.002
0.017	-0.663	-0.629	-0.105	-0.603	-0.791	-0.170	0.191	-0.122	-0.019	-0.000	0.094	0.048	0.006	0.093	-0.020
0.013	-0.667	-0.668	-0.107	-0.606	-0.788	-0.200	0.095	-0.089	-0.021	-0.001	0.051	0.052	0.002	0.053	-0.024
0.013	-0.632	-0.696	-0.110	-0.609	-0.786	-0.186	0.149	-0.064	-0.018	0.037	0.021	0.053	0.037	0.025	-0.023
-0.007	-0.531	-0.759	-0.112	-0.615	-0.781	-0.400	0.138	-0.048	-0.034	0.143	-0.047	0.071	0.138	0.038	-0.024
0.032	-0.535	-0.692	-0.123	-0.623	-0.773	-0.556	0.508	-0.240	0.014	0.147	0.012	0.034	0.135	0.029	-0.032
-0.018	-0.589	-0.605	-0.132	-0.632	-0.763	-0.635	0.443	-0.223	-0.026	0.103	0.090	0.084	0.082	0.115	-0.028
-0.010	-0.647	-0.503	-0.138	-0.638	-0.758	-0.374	0.207	-0.278	-0.012	0.050	0.187	0.077	0.024	0.217	-0.023
0.070	-0.697	-0.459	-0.146	-0.642	-0.753	-0.278	0.325	-0.280	0.077	0.004	0.225	0.004	0.025	0.261	-0.033
0.063	-0.705	-0.499	-0.153	-0.644	-0.749	-0.196	0.308	-0.225	0.076	-0.001	0.182	0.004	0.033	0.221	-0.033
-0.033	-0.736	-0.597	-0.159	-0.648	-0.745	-0.254	0.235	-0.201	-0.014	-0.028	0.079	0.101	0.063	0.122	-0.026
-0.068	-0.721	-0.601	-0.170	-0.653	-0.738	-0.344	0.576	-0.200	-0.038	-0.008	0.069	0.136	0.047	0.118	-0.042
-0.076	-0.643	-0.648	-0.180	-0.657	-0.732	-0.351	0.518	-0.231	-0.035	0.074	0.015	0.144	0.030	0.071	-0.057
-0.126	-0.628	-0.625	-0.188	-0.659	-0.728	-0.165	0.330	-0.238	-0.078	0.091	0.035	0.196	0.046	0.094	-0.067
-0.107	-0.605	-0.601	-0.197	-0.659	-0.726	-0.054	0.361	-0.272	-0.050	0.114	0.056	0.177	0.070	0.117	-0.059
-0.126	-0.647	-0.562	-0.202	-0.657	-0.726	0.081	0.288	-0.118	-0.063	0.070	0.096	0.196	0.027	0.157	-0.057
-0.037	-0.732	-0.514	-0.207	-0.656	-0.726	0.132	0.283	-0.102	0.030	-0.017	0.143	0.109	0.057	0.204	-0.051
-0.049	-0.767	-0.510	-0.214	-0.655	-0.725	0.033	0.357	-0.134	0.025	-0.052	0.146	0.121	0.092	0.208	-0.046
-0.103	-0.748	-0.546	-0.222	-0.654	-0.723	0.071	0.449	-0.145	-0.021	-0.034	0.109	0.175	0.072	0.172	-0.029
-0.114	-0.771	-0.601	-0.231	-0.653	-0.721	0.062	0.508	-0.177	-0.023	-0.058	0.052	0.187	0.095	0.116	-0.034
-0.087	-0.713	-0.605	-0.239	-0.651	-0.720	0.068	0.389	-0.171	0.011	-0.002	0.047	0.160	0.037	0.112	-0.041
-0.157	-0.686	-0.664	-0.244	-0.645	-0.724	0.403	0.219	-0.165	-0.053	0.019	-0.008	0.230	0.010	0.053	-0.028
-0.180	-0.690	-0.676	-0.248	-0.639	-0.728	0.360	0.162	-0.166	-0.072	0.009	-0.017	0.253	0.013	0.041	-0.010
-0.114	-0.628	-0.700	-0.251	-0.631	-0.734	0.483	0.132	-0.108	-0.003	0.063	-0.035	0.188	0.049	0.017	-0.002
-0.080	-0.562	-0.731	-0.256	-0.624	-0.738	0.427	0.215	-0.135	0.036	0.122	-0.062	0.152	0.114	0.014	0.016
-0.080	-0.516	-0.652	-0.262	-0.623	-0.737	0.069	0.349	-0.169	0.043	0.167	0.016	0.153	0.161	0.065	0.039
-0.080	-0.512	-0.660	-0.269	-0.620	-0.737	0.138	0.326	-0.165	0.049	0.168	0.008	0.153	0.166	0.056	0.047
-0.064	-0.535	-0.633	-0.280	-0.617	-0.736	0.090	0.544	-0.280	0.075	0.142	0.034	0.138	0.142	0.084	0.043
-0.107	-0.566	-0.684	-0.291	-0.616	-0.732	-0.055	0.577	-0.282	0.044	0.110	-0.021	0.181	0.112	0.032	0.044
-0.130	-0.620	-0.664	-0.303	-0.615	-0.728	-0.029	0.533	-0.368	0.033	0.054	-0.005	0.204	0.057	0.052	0.036
-0.130	-0.713	-0.641	-0.318	-0.613	-0.723	-0.068	0.680	-0.411	0.048	-0.040	0.014	0.204	0.036	0.076	0.028
-0.207	-0.721	-0.708	-0.327	-0.612	-0.720	-0.004	0.460	-0.287	-0.020	-0.049	-0.057	0.281	0.043	0.009	0.010
-0.233	-0.748	-0.806	-0.338	-0.612	-0.715	-0.137	0.556	-0.289	-0.035	-0.075	-0.161	0.308	0.070	0.089	0.006
-0.353	-0.767	-0.928	-0.341	-0.613	-0.712	-0.131	0.103	-0.146	-0.152	-0.094	-0.285	0.428	0.089	0.211	0.013
-0.322	-0.779	-1.003	-0.343	-0.618	-0.708	-0.420	-0.015	-0.173	-0.119	-0.101	-0.365	0.397	0.101	0.287	0.007
-0.264	-0.798	-1.003	-0.347	-0.626	-0.698	-0.793	-0.009	-0.388	-0.057	-0.112	-0.374	0.340	0.120	0.287	-0.025
-0.307	-0.956	-0.810	-0.346	-0.636	-0.690	-0.791	-0.325	-0.301	-0.101	-0.261	-0.189	0.383	0.279	0.094	-0.029
-0.353	-0.910	-0.644	-0.337	-0.639	-0.691	-0.194	-0.569	0.071	-0.156	-0.211	-0.023	0.429	0.232	0.072	-0.006
-0.257	-0.775	-0.617	-0.330	-0.639	-0.695	0.148	-0.370	0.171	-0.067	-0.076	0.009	0.332	0.098	0.100	0.007
-0.126	-0.670	-0.838	-0.327	-0.634	-0.701	0.401	-0.049	0.121	0.061	0.024	-0.206	0.202	0.006	0.121	0.026
-0.133	-0.562	-0.924	-0.321	-0.628	-0.709	0.464	-0.275	0.111	0.047	0.126	-0.285	0.210	0.114	0.208	0.076
-0.203	-0.620	-0.944	-0.307	-0.626	-0.717	0.218	-0.750	0.251	-0.036	0.066	-0.297	0.279	0.057	0.228	0.147
-0.099	-0.744	-0.873	-0.285	-0.627	-0.725	0.095	-1.166	0.322	0.046	-0.057	-0.218	0.176	0.067	0.157	0.197
0.120	-0.759	-0.865	-0.262	-0.624	-0.736	0.304	-1.227	0.291	0.243	-0.075	-0.199	0.044	0.083	0.149	0.276
0.209	-0.709	-0.964	-0.237	-0.618	-0.749	0.511	-1.290	0.374	0.306	-0.030	-0.284	0.132	0.033	0.247	0.384
0.390	-0.713	-1.046	-0.201	-0.608	-0.768	0.791	-1.892	0.441	0.451	-0.044	-0.348	0.313	0.037	0.330	0.520
0.493	-0.740	-1.070	-0.173	-0.598	-0.783	0.751	-1.465	0.241	0.527	-0.082	-0.357	0.417	0.064	0.354	0.633
0.720	-0.732	-1.129	-0.138	-0.590	-0.795	0.539	-1.773	0.353	0.719	-0.081	-0.404	0.644	0.056	0.413	0.731
0.813	-0.775	-1.125	-0.116	-0.583	-0.804	0.564	-0.910	0.418	0.789	-0.132	-0.390	0.737	0.098	0.409	0.810
0.894	-0.775	-0.979	-0.098	-0.574	-0.813	0.571	-0.704	0.359	0.851	-0.140	-0.236	0.817	0.098	0.264	0.852
1.020	-0.771	-0.857	-0.090	-0.568	-0.818	0.448	-0.151	0.194	0.970	-0.142	-0.109	0.945	0.095	0.141	0.838
0.897	-0.686	-0.873	-0.082	-0.561	-0.824	0.478	-0.218	0.093	0.839	-0.064	-0.118	0.822	0.010	0.156	0.781
0.778	-0.740	-0.983	-0.071	-0.553	-0.830	0.504	-0.394	0.188	0.709	-0.126	-0.222	0.702	0.065	0.267	0.677
0.667	-0.667	-0.857	-0.061	-0.548	-0.834	0.317	-0.271	0.256	0.588	-0.057	-0.092	0.591	0.009	0.141	0.535
0.424	-0.612	-0.865	-0.056	-0.545	-0.837	0.232	-0.063	0.234	0.341	-0.007	-0.097	0.348	0.063	0.149	0.396
0.313	-0.585	-0.806	-0.050	-0.547	-0.836	-0.087	-0.136	0.252	0.223	0.023	-0.038	0.237	0.090	0.090	0.274
0.205	-0.628	-0.802	-0.047	-0.547	-0.836	-0.013	-0.053	0.149	0.112	-0.019	-0.034	0.129	0.047	0.087	0.194
0.251	-0.628	-0.708	-0.039	-0.549	-0.835	-0.090	-0.358	0.081	0.151	-0.017	0.060	0.175	0.047	0.008	0.140
0.317	-0.562	-0.692	-0.037	-0.554	-0.832	-0.259	-0.084	-0.051	0.214	0.053	0.073	0.241	0.112	0.024	0.118
0.220	-0.531	-0.648	-0.041	-0.556	-0.830	-0.133	0.179	-0.151	0.122	0.087	0.115	0.144	0.143	0.067	0.099
0.155	-0.527	-0.916	-0.047	-0.561	-0.826	-0.321	0.231	-0.222	0.062	0.095	-0.156	0.079	0.147	0.202	0.046
0.059	-0.601	-0.885	-0.051	-0.568	-0.821	-0.464	0.144	-0.236	-0.029	0.029	-0.130	0.017	0.074	0.172	-0.011
-0.095	-0.628	-0.830	-0.050	-0.580	-0.813	-0.720	-0.217	-0.178	-0.185	0.014	-0.082	0.171	0.047	0.118	-0.035
-0.026	-0.605	-0.739	-0.044	-0.592	-0.804	-0.761	-0.417	-0.070	-0.122	0.050	-0.000	0.101	0.070	0.027	-0.051
0.082	-0.593	-0.621	-0.046	-0.603	-0.796	-0.669	0.063	-0.101	-0.012	0.072	0.110	0.007	0.081	0.091	-0.058
0.143	-0.535	-0.672	-0.048	-0.612	-0.789	-0.574	-0.024	-0.208	0.050	0.139	0.052	0.069	0.138	0.039	-0.066
0.097	-0.670	-0.660	-0.049	-0.620	-0.783	-0.508	-0.009	-0.203	0.005	0.013	0.058	0.023	0.003	0.050	-0.075
-0.037	-0.721	-0.518	-0.052	-0.628	-0.777	-0.429	0.116	-0.027	-0.128	-0.030	0.194	0.111	0.046	0.190	-0.110
-0.095	-0.674	-0.747	-0.052	-0.632	-0.773	-0.262	0.018	0.033	-0.187	0.021	-0.037	0.168	0.000	0.039	-0.167
-0.130	-0.663	-0.641	-0.057	-0.634	-0.772	-0.111	0.307	-0.070	-0.216	0.034	0.068	0.202	0.012	0.067	-0.191
-0.191	-0.667	-0.711	-0.054	-0.637	-0.769	-0.186	-0.259	0.014	-0.282	0.034	-0.005	0.262	0.007	0.004	-0.170
-0.037	-0.670	-0.696	-0.044	-0.639	-0.768	-0.120	-0.596	0.006	-0.138	0.032	0.009	0.108	0.003	0.011	-0.146
0.013	-0.717	-0.723	-0.042	-0.641	-0.766	-0.159	-0.175	0.007	-0.092	-0.012	-0.020	0.057	0.043	0.018	-0.108
0.101	-0.721	-0.605	-0.034	-0.643	-0.765	-0.073	-0.425	0.056	-0.012	-0.014	0.097	0.032	0.047	0.100	-0.089
0.070	-0.775	-0.715	-0.041	-0.644	-0.764	-0.075	0.452	-0.018	-0.036	-0.067	-0.015	0.002	0.100	0.011	-0.076
-0.064	-0.694	-0.684	-0.039	-0.645	-0.763	-0.037	-0.001	0.124	-0.172	0.015	0.016	0.132	0.019	0.020	-0.076
0.067	-0.705	-0.625	-0.034	-0.647	-0.761	-0.130	-0.216	0.107	-0.047	0.006	0.074	0.001	0.030	0.078	-0.080
0.040	-0.694	-0.680	-0.031	-0.647	-0.762	0.026	-0.159	0.030	-0.077	0.017	0.019	0.027	0.018	0.022	-0.088
0.047	-0.639	-0.704	-0.029	-0.649	-0.760	-0.095	-0.103	0.052	-0.072	0.073	-0.006	0.018	0.037	0.002	-0.062
0.078	-0.771	-0.609	-0.029	-0.650	-0.760	-0.036	0.016	-0.031	-0.041	-0.058	0.087	0.014	0.093	0.093	-0.081
0.055	-0.744	-0.782	-0.026	-0.649	-0.760	0.048	-0.135	0.083	-0.067	-0.032	-0.086	0.008	0.065	0.080	-0.081
-0.037	-0.717	-0.656	-0.021	-0.651	-0.759	-0.080	-0.270	0.068	-0.164	-0.003	0.039	0.098	0.038	0.047	-0.085
0.070	-0.771	-0.629	-0.018	-0.652	-0.758	-0.049	-0.096	0.073	-0.059	-0.056	0.065	0.011	0.091	0.076	-0.067
0.051	-0.709	-0.676	-0.013	-0.655	-0.756	-0.157	-0.199	0.129	-0.084	0.008	0.016	0.007	0.028	0.029	-0.071
0.151	-0.694	-0.704	-0.012	-0.656	-0.755	-0.058	-0.009	0.029	0.016	0.025	-0.013	0.095	0.012	0.002	-0.043
0.090	-0.697	-0.664	-0.014	-0.657	-0.754	-0.097	0.082	-0.047	-0.044	0.023	0.025	0.034	0.014	0.041	-0.059
0.128	-0.709	-0.609	-0.015	-0.659	-0.752	-0.095	0.056	-0.102	-0.003	0.013	0.078	0.074	0.024	0.097	-0.039
-0.053	-0.721	-0.747	-0.011	-0.660	-0.751	-0.090	-0.345	-0.012	-0.188	0.002	-0.061	0.106	0.035	0.040	-0.069
0.167	-0.748	-0.644	-0.012	-0.661	-0.750	-0.010	0.030	-0.103	0.033	-0.024	0.040	0.114	0.062	0.064	-0.070
0.036	-0.813	-0.558	-0.012	-0.662	-0.749	-0.046	0.074	0.082	-0.097	-0.089	0.126	0.017	0.128	0.151	-0.065
0.063	-0.744	-0.719	-0.012	-0.662	-0.749	0.017	0.089	0.050	-0.069	-0.019	-0.036	0.009	0.057	0.010	-0.041
0.132	-0.690	-0.664	-0.010	-0.661	-0.750	0.088	-0.057	0.038	-0.001	0.034	0.020	0.077	0.002	0.046	-0.052
0.120	-0.717	-0.605	-0.015	-0.661	-0.750	-0.004	0.287	-0.067	-0.006	0.007	0.078	0.064	0.027	0.107	-0.039
0.082	-0.721	-0.688	-0.018	-0.662	-0.749	-0.025	0.134	-0.064	-0.042	0.003	-0.005	0.022	0.029	0.026	-0.036
0.067	-0.794	-0.633	-0.019	-0.664	-0.748	-0.108	0.096	-0.004	-0.055	-0.068	0.048	0.002	0.102	0.083	-0.038
0.090	-0.755	-0.656	-0.017	-0.664	-0.748	0.036	-0.086	0.020	-0.033	-0.030	0.024	0.022	0.062	0.061	-0.044
0.105	-0.748	-0.664	-0.020	-0.663	-0.748	0.042	0.203	-0.005	-0.014	-0.022	0.017	0.033	0.054	0.054	-0.033
0.086	-0.717	-0.605	-0.017	-0.663	-0.749	0.058	-0.191	-0.005	-0.036	0.008	0.076	0.009	0.022	0.114	-0.048
0.147	-0.740	-0.664	-0.017	-0.663	-0.749	0.028	0.051	-0.031	0.026	-0.016	0.017	0.066	0.044	0.056	-0.050
-0.030	-0.744	-0.672	-0.019	-0.662	-0.749	0.050	0.140	0.063	-0.150	-0.020	0.010	0.116	0.047	0.048	-0.040
0.078	-0.748	-0.648	-0.018	-0.662	-0.750	0.050	-0.026	0.002	-0.042	-0.024	0.034	0.013	0.050	0.072	-0.035
0.147	-0.701	-0.708	-0.018	-0.661	-0.750	0.035	0.099	0.053	0.027	0.022	-0.025	0.052	0.003	0.013	-0.036
0.109	-0.736	-0.613	-0.018	-0.662	-0.749	-0.040	-0.000	0.027	-0.012	-0.012	0.069	0.011	0.038	0.107	-0.018
0.159	-0.721	-0.617	-0.016	-0.661	-0.750	0.105	-0.066	0.031	0.036	0.002	0.066	0.059	0.022	0.104	-0.010
0.047	-0.732	-0.731	-0.017	-0.659	-0.752	0.168	0.081	-0.021	-0.074	-0.012	-0.046	0.054	0.034	0.010	-0.035
0.113	-0.724	-0.684	-0.016	-0.658	-0.753	0.070	0.009	0.081	-0.010	-0.005	0.002	0.008	0.026	0.037	-0.029
0.043	-0.771	-0.648	-0.012	-0.655	-0.755	0.178	-0.144	0.070	-0.083	-0.054	0.040	0.063	0.073	0.073	-0.038
0.113	-0.705	-0.715	-0.011	-0.653	-0.758	0.192	-0.013	0.057	-0.015	0.009	-0.025	0.004	0.008	0.008	-0.042
0.070	-0.690	-0.759	-0.007	-0.652	-0.758	0.056	-0.110	0.129	-0.061	0.024	-0.068	0.040	0.007	0.034	-0.061
0.047	-0.748	-0.711	-0.007	-0.650	-0.760	0.145	-0.013	0.038	-0.085	-0.036	-0.019	0.064	0.051	0.015	-0.053
0.043	-0.790	-0.652	0.002	-0.646	-0.763	0.295	-0.473	0.075	-0.097	-0.082	0.044	0.069	0.093	0.075	-0.054
0.086	-0.697	-0.696	0.004	-0.646	-0.764	0.037	-0.067	0.084	-0.057	0.010	0.001	0.028	0.001	0.032	-0.050
0.136	-0.670	-0.684	0.002	-0.645	-0.764	0.016	0.204	0.046	-0.005	0.037	0.013	0.020	0.026	0.043	-0.043
0.147	-0.647	-0.637	-0.000	-0.643	-0.766	0.159	0.150	-0.017	0.009	0.058	0.062	0.030	0.049	0.091	-0.036
0.136	-0.763	-0.585	-0.005	-0.640	-0.768	0.225	0.322	-0.026	0.002	-0.060	0.116	0.016	0.067	0.142	-0.030
0.036	-0.717	-0.767	-0.005	-0.640	-0.768	0.013	0.058	0.055	-0.098	-0.014	-0.065	0.085	0.021	0.038	-0.029
0.101	-0.670	-0.731	-0.003	-0.639	-0.769	0.082	-0.085	0.019	-0.035	0.031	-0.029	0.021	0.025	0.002	-0.034
0.155	-0.670	-0.648	-0.001	-0.636	-0.771	0.189	-0.053	0.055	0.017	0.028	0.056	0.031	0.024	0.081	-0.046
0.140	-0.724	-0.577	-0.004	-0.635	-0.773	0.142	0.234	-0.006	0.005	-0.028	0.129	0.014	0.030	0.152	-0.042
0.020	-0.732	-0.731	-0.004	-0.633	-0.774	0.113	0.026	0.031	-0.114	-0.037	-0.024	0.107	0.038	0.001	-0.031
0.097	-0.709	-0.672	-0.003	-0.631	-0.776	0.136	-0.020	0.033	-0.038	-0.015	0.037	0.032	0.015	0.058	-0.046
0.190	-0.694	-0.660	-0.003	-0.631	-0.776	0.038	0.118	0.087	0.054	-0.000	0.049	0.059	0.000	0.070	-0.044
0.063	-0.744	-0.668	-0.004	-0.632	-0.775	-0.028	0.088	0.065	-0.072	-0.050	0.041	0.070	0.050	0.062	-0.045
0.117	-0.697	-0.680	-0.004	-0.629	-0.777	0.191	0.063	0.011	-0.018	-0.006	0.031	0.018	0.004	0.050	-0.036
0.001	-0.694	-0.771	-0.005	-0.626	-0.780	0.201	0.044	0.037	-0.133	-0.005	-0.057	0.135	0.001	0.041	-0.056
0.159	-0.694	-0.633	-0.004	-0.627	-0.779	-0.043	0.097	0.097	0.024	-0.004	0.080	0.021	0.002	0.096	-0.044
0.090	-0.732	-0.644	-0.005	-0.627	-0.779	0.004	0.108	0.048	-0.044	-0.043	0.068	0.049	0.036	0.084	-0.039
0.101	-0.721	-0.727	-0.007	-0.625	-0.780	0.161	0.142	-0.009	-0.031	-0.033	-0.013	0.039	0.024	0.002	-0.021
0.143	-0.694	-0.688	-0.008	-0.623	-0.782	0.134	0.141	0.056	0.013	-0.008	0.028	0.002	0.004	0.041	-0.024
0.097	-0.690	-0.747	-0.011	-0.622	-0.783	0.096	0.199	-0.003	-0.031	-0.006	-0.030	0.046	0.008	0.018	-0.021
0.113	-0.690	-0.708	-0.014	-0.622	-0.783	0.050	0.189	-0.025	-0.012	-0.006	0.009	0.033	0.008	0.021	-0.027
0.063	-0.721	-0.739	-0.014	-0.618	-0.786	0.263	0.043	-0.003	-0.062	-0.041	-0.019	0.085	0.024	0.011	-0.021
0.063	-0.721	-0.739	-0.013	-0.615	-0.789	0.209	-0.040	0.011	-0.063	-0.044	-0.017	0.087	0.024	0.012	-0.020
0.155	-0.636	-0.715	-0.020	-0.616	-0.788	-0.055	0.420	-0.011	0.035	0.042	0.006	0.002	0.061	0.010	-0.033
0.117	-0.655	-0.676	-0.022	-0.617	-0.786	-0.081	0.181	-0.021	-0.000	0.024	0.044	0.039	0.041	0.048	-0.015
0.067	-0.705	-0.641	-0.021	-0.614	-0.789	0.220	-0.130	-0.048	-0.052	-0.029	0.082	0.092	0.009	0.081	-0.006
0.178	-0.717	-0.664	-0.024	-0.611	-0.791	0.214	0.166	-0.076	0.063	-0.044	0.061	0.016	0.022	0.057	-0.017
0.093	-0.659	-0.767	-0.023	-0.612	-0.791	-0.018	0.019	0.035	-0.022	0.015	-0.042	0.071	0.035	0.045	-0.018
0.074	-0.574	-0.763	-0.025	-0.613	-0.790	-0.091	0.105	-0.021	-0.040	0.101	-0.039	0.093	0.119	0.041	0.003
0.086	-0.620	-0.743	-0.025	-0.611	-0.791	0.100	-0.024	-0.089	-0.028	0.053	-0.018	0.083	0.072	0.022	-0.020
0.155	-0.647	-0.672	-0.033	-0.609	-0.793	0.170	0.438	-0.147	0.049	0.024	0.054	0.016	0.046	0.048	-0.019
0.043	-0.759	-0.664	-0.032	-0.608	-0.794	0.114	-0.040	-0.009	-0.063	-0.090	0.063	0.130	0.065	0.054	-0.018
0.113	-0.728	-0.700	-0.034	-0.607	-0.794	0.032	0.119	-0.011	0.008	-0.059	0.028	0.063	0.034	0.017	-0.008
0.074	-0.647	-0.755	-0.036	-0.608	-0.793	-0.048	0.101	-0.091	-0.028	0.023	-0.028	0.102	0.046	0.039	-0.022
0.109	-0.616	-0.775	-0.044	-0.607	-0.793	0.054	0.363	-0.150	0.014	0.053	-0.048	0.068	0.077	0.060	-0.012
0.055	-0.639	-0.719	-0.045	-0.603	-0.796	0.262	0.044	-0.063	-0.039	0.026	0.011	0.121	0.054	0.007	-0.014
0.090	-0.639	-0.664	-0.044	-0.600	-0.799	0.212	-0.053	-0.007	-0.006	0.023	0.068	0.085	0.054	0.046	-0.023
0.113	-0.674	-0.641	-0.046	-0.602	-0.798	-0.059	0.182	0.004	0.020	-0.011	0.091	0.060	0.018	0.068	-0.020
0.047	-0.759	-0.668	-0.046	-0.605	-0.795	-0.177	-0.007	0.001	-0.046	-0.092	0.060	0.123	0.067	0.038	-0.022
0.147	-0.686	-0.700	-0.049	-0.605	-0.795	0.000	0.184	-0.095	0.057	-0.019	0.029	0.020	0.006	0.005	-0.025
0.001	-0.624	-0.806	-0.054	-0.604	-0.795	0.048	0.192	-0.145	-0.084	0.042	-0.078	0.163	0.067	0.102	-0.015
0.020	-0.539	-0.798	-0.050	-0.601	-0.798	0.206	-0.198	-0.014	-0.068	0.124	-0.067	0.140	0.152	0.095	-0.013
0.128	-0.562	-0.727	-0.050	-0.600	-0.798	0.051	-0.006	0.008	0.039	0.100	0.005	0.030	0.128	0.026	-0.012
0.047	-0.655	-0.696	-0.051	-0.604	-0.795	-0.249	0.071	0.001	-0.041	0.011	0.033	0.109	0.036	0.004	0.005
0.178	-0.682	-0.621	-0.051	-0.608	-0.792	-0.203	0.019	-0.030	0.090	-0.012	0.105	0.023	0.009	0.078	0.017
0.136	-0.713	-0.684	-0.052	-0.609	-0.792	-0.044	0.071	-0.097	0.049	-0.042	0.041	0.020	0.021	0.014	0.007
0.124	-0.655	-0.672	-0.054	-0.608	-0.792	0.033	0.026	-0.168	0.040	0.015	0.053	0.031	0.037	0.026	0.014
0.055	-0.574	-0.759	-0.054	-0.610	-0.791	-0.090	-0.023	-0.075	-0.029	0.098	-0.035	0.101	0.118	0.061	0.008
0.055	-0.574	-0.759	-0.058	-0.613	-0.788	-0.239	0.125	-0.115	-0.026	0.102	-0.038	0.101	0.118	0.061	0.007
0.151	-0.678	-0.550	-0.067	-0.621	-0.781	-0.463	0.442	-0.220	0.079	0.005	0.165	0.005	0.015	0.148	0.005
0.167	-0.694	-0.507	-0.077	-0.626	-0.776	-0.324	0.478	-0.266	0.104	-0.006	0.203	0.009	0.000	0.190	0.002
0.109	-0.674	-0.585	-0.082	-0.627	-0.775	-0.053	0.165	-0.252	0.052	0.015	0.123	0.050	0.019	0.110	0.001
0.047	-0.674	-0.621	-0.087	-0.628	-0.773	-0.076	0.216	-0.185	-0.004	0.016	0.086	0.113	0.019	0.074	-0.009
0.043	-0.667	-0.656	-0.095	-0.631	-0.770	-0.187	0.428	-0.158	-0.000	0.026	0.047	0.118	0.027	0.038	-0.018
0.009	-0.574	-0.680	-0.104	-0.634	-0.766	-0.231	0.475	-0.167	-0.026	0.122	0.019	0.154	0.120	0.015	-0.026
0.047	-0.632	-0.585	-0.112	-0.634	-0.765	-0.023	0.305	-0.238	0.020	0.064	0.113	0.116	0.063	0.110	-0.034
0.051	-0.667	-0.510	-0.119	-0.633	-0.765	0.055	0.354	-0.221	0.032	0.029	0.187	0.113	0.028	0.184	-0.052
0.001	-0.651	-0.522	-0.126	-0.632	-0.765	0.101	0.328	-0.112	-0.012	0.043	0.175	0.165	0.043	0.174	-0.068
-0.064	-0.678	-0.574	-0.131	-0.631	-0.764	0.055	0.319	-0.048	-0.072	0.015	0.124	0.232	0.016	0.122	-0.078
-0.107	-0.659	-0.660	-0.139	-0.631	-0.763	0.001	0.487	-0.057	-0.107	0.035	0.035	0.277	0.035	0.036	-0.090
-0.087	-0.566	-0.696	-0.150	-0.631	-0.761	-0.028	0.657	-0.104	-0.076	0.127	-0.002	0.260	0.128	0.000	-0.086
-0.110	-0.566	-0.660	-0.159	-0.629	-0.761	0.147	0.439	-0.152	-0.091	0.125	0.034	0.284	0.128	0.036	-0.072
-0.041	-0.659	-0.589	-0.167	-0.625	-0.763	0.260	0.421	-0.174	-0.013	0.028	0.106	0.216	0.035	0.106	-0.057
-0.018	-0.670	-0.550	-0.171	-0.624	-0.763	0.075	0.218	-0.066	0.014	0.015	0.145	0.194	0.023	0.146	-0.046
-0.037	-0.682	-0.574	-0.177	-0.623	-0.762	0.059	0.362	-0.087	0.001	0.003	0.121	0.215	0.011	0.122	-0.024
-0.030	-0.659	-0.601	-0.186	-0.626	-0.758	-0.188	0.477	-0.171	0.018	0.029	0.089	0.209	0.033	0.095	-0.012
-0.014	-0.713	-0.609	-0.196	-0.629	-0.752	-0.246	0.526	-0.239	0.043	-0.022	0.075	0.194	0.021	0.087	-0.003
-0.045	-0.767	-0.652	-0.207	-0.634	-0.745	-0.382	0.483	-0.286	0.023	-0.071	0.025	0.227	0.076	0.044	0.004
-0.076	-0.748	-0.696	-0.217	-0.638	-0.738	-0.381	0.459	-0.300	0.002	-0.047	-0.026	0.259	0.056	0.000	-0.012
-0.133	-0.755	-0.782	-0.226	-0.642	-0.733	-0.296	0.435	-0.248	-0.046	-0.052	-0.118	0.317	0.065	0.086	-0.034
-0.230	-0.844	-0.759	-0.228	-0.647	-0.728	-0.351	0.023	-0.098	-0.141	-0.135	-0.099	0.414	0.154	0.063	-0.043
-0.291	-0.794	-0.924	-0.231	-0.649	-0.725	-0.219	0.117	-0.107	-0.199	-0.083	-0.268	0.478	0.105	0.228	-0.058
-0.241	-0.794	-0.944	-0.234	-0.654	-0.720	-0.349	0.102	-0.164	-0.145	-0.079	-0.293	0.429	0.106	0.248	-0.073
-0.264	-0.809	-0.924	-0.232	-0.661	-0.714	-0.555	-0.250	-0.107	-0.171	-0.087	-0.279	0.453	0.121	0.229	-0.070
-0.264	-0.809	-0.924	-0.219	-0.667	-0.712	-0.384	-0.871	0.040	-0.184	-0.081	-0.280	0.453	0.122	0.229	-0.040
-0.145	-0.929	-0.601	-0.210	-0.668	-0.713	-0.094	-0.631	-0.038	-0.073	-0.199	0.044	0.335	0.242	0.095	-0.023
-0.068	-0.894	-0.814	-0.205	-0.667	-0.717	0.145	-0.367	-0.039	-0.002	-0.166	-0.166	0.259	0.208	0.118	-0.013
-0.107	-0.752	-0.940	-0.195	-0.663	-0.723	0.300	-0.556	0.138	-0.050	-0.027	-0.286	0.299	0.065	0.244	0.041
-0.126	-0.690	-0.877	-0.173	-0.659	-0.732	0.318	-1.234	0.291	-0.091	0.031	-0.214	0.319	0.004	0.181	0.123
0.128	-0.670	-0.869	-0.152	-0.659	-0.736	0.015	-1.201	0.145	0.142	0.050	-0.201	0.066	0.015	0.173	0.171
0.267	-0.763	-0.924	-0.135	-0.658	-0.741	0.101	-1.105	0.017	0.263	-0.044	-0.252	0.071	0.079	0.228	0.257
0.240	-0.840	-0.979	-0.108	-0.654	-0.749	0.269	-1.679	0.033	0.209	-0.125	-0.299	0.044	0.156	0.283	0.398
0.478	-0.906	-0.979	-0.078	-0.647	-0.759	0.496	-1.838	0.051	0.418	-0.197	-0.289	0.281	0.222	0.283	0.524
0.720	-0.898	-1.035	-0.046	-0.637	-0.770	0.657	-1.855	0.073	0.629	-0.199	-0.333	0.523	0.215	0.339	0.611
0.905	-0.821	-1.042	-0.016	-0.628	-0.778	0.609	-1.537	0.290	0.783	-0.131	-0.332	0.706	0.138	0.347	0.704
0.874	-0.844	-1.011	0.015	-0.616	-0.788	0.770	-1.469	0.436	0.722	-0.166	-0.290	0.674	0.162	0.316	0.783
0.940	-0.887	-0.912	0.049	-0.607	-0.793	0.560	-1.552	0.521	0.754	-0.217	-0.186	0.739	0.205	0.217	0.803
1.082	-0.821	-0.956	0.075	-0.599	-0.797	0.435	-1.110	0.489	0.870	-0.159	-0.226	0.880	0.139	0.260	0.764
1.017	-0.713	-0.944	0.099	-0.593	-0.799	0.331	-1.048	0.389	0.780	-0.057	-0.212	0.814	0.031	0.249	0.746
0.959	-0.821	-0.696	0.113	-0.588	-0.801	0.349	-0.684	0.072	0.708	-0.170	0.038	0.754	0.140	0.001	0.691
0.974	-0.701	-0.786	0.128	-0.580	-0.805	0.511	-0.734	0.027	0.709	-0.059	-0.048	0.769	0.021	0.092	0.575
0.817	-0.736	-0.676	0.132	-0.575	-0.808	0.323	-0.125	0.017	0.547	-0.098	0.065	0.611	0.056	0.018	0.446
0.624	-0.647	-0.664	0.134	-0.574	-0.808	0.079	0.001	0.059	0.352	-0.010	0.077	0.417	0.033	0.029	0.328
0.397	-0.717	-0.845	0.143	-0.575	-0.806	-0.095	-0.326	0.207	0.117	-0.079	-0.106	0.190	0.037	0.152	0.246
0.301	-0.551	-0.861	0.156	-0.574	-0.804	-0.022	-0.664	0.191	0.007	0.087	-0.123	0.092	0.129	0.169	0.162
0.605	-0.489	-0.672	0.160	-0.573	-0.804	0.066	-0.145	-0.021	0.307	0.148	0.066	0.395	0.190	0.020	0.120
0.374	-0.496	-0.711	0.158	-0.571	-0.806	0.127	0.176	0.029	0.078	0.139	0.029	0.163	0.182	0.020	0.124
0.397	-0.547	-0.723	0.155	-0.567	-0.809	0.249	0.220	0.031	0.103	0.085	0.021	0.186	0.132	0.033	0.099
0.470	-0.636	-0.759	0.162	-0.571	-0.805	-0.291	-0.278	0.151	0.168	0.001	-0.018	0.258	0.043	0.070	0.029
0.182	-0.697	-0.861	0.172	-0.577	-0.798	-0.412	-0.387	0.300	-0.131	-0.055	-0.126	0.032	0.019	0.174	0.003
0.182	-0.697	-0.861	0.184	-0.580	-0.794	-0.203	-0.651	0.159	-0.144	-0.052	-0.131	0.032	0.020	0.174	-0.029
0.320	-0.636	-0.566	0.188	-0.580	-0.793	-0.026	-0.130	0.143	-0.010	0.010	0.164	0.106	0.042	0.120	-0.087
0.293	-0.612	-0.617	0.193	-0.583	-0.789	-0.199	-0.269	0.004	-0.043	0.037	0.109	0.078	0.066	0.068	-0.096
0.190	-0.551	-0.747	0.195	-0.589	-0.784	-0.374	-0.070	0.063	-0.149	0.104	-0.026	0.026	0.128	0.063	-0.104
0.282	-0.655	-0.499	0.193	-0.595	-0.780	-0.331	0.130	-0.005	-0.055	0.006	0.219	0.067	0.024	0.185	-0.130
0.170	-0.670	-0.790	0.193	-0.601	-0.775	-0.429	0.029	0.077	-0.168	-0.003	-0.078	0.045	0.008	0.108	-0.127
0.159	-0.508	-0.633	0.198	-0.608	-0.769	-0.464	-0.195	0.092	-0.183	0.166	0.073	0.057	0.170	0.048	-0.128
0.332	-0.663	-0.542	0.195	-0.612	-0.766	-0.253	0.206	-0.029	-0.007	0.016	0.161	0.117	0.016	0.138	-0.120
0.197	-0.721	-0.696	0.198	-0.615	-0.764	-0.112	-0.279	-0.027	-0.146	-0.040	0.005	0.018	0.043	0.016	-0.107
0.297	-0.655	-0.574	0.195	-0.615	-0.764	0.011	0.217	-0.042	-0.042	0.026	0.128	0.082	0.023	0.105	-0.105
0.305	-0.717	-0.605	0.191	-0.613	-0.767	0.160	0.293	-0.008	-0.030	-0.038	0.099	0.089	0.040	0.073	-0.112
0.136	-0.659	-0.696	0.189	-0.612	-0.768	0.022	0.202	0.084	-0.197	0.020	0.009	0.080	0.018	0.018	-0.120
0.251	-0.605	-0.641	0.187	-0.609	-0.771	0.231	0.099	0.009	-0.081	0.071	0.067	0.034	0.071	0.036	-0.128
0.159	-0.643	-0.660	0.189	-0.609	-0.770	-0.038	-0.030	0.064	-0.174	0.033	0.046	0.058	0.033	0.016	-0.132
0.220	-0.721	-0.664	0.192	-0.609	-0.770	0.005	-0.072	0.179	-0.116	-0.045	0.042	0.003	0.045	0.012	-0.117
0.293	-0.701	-0.566	0.191	-0.611	-0.768	-0.151	0.176	0.087	-0.041	-0.023	0.138	0.077	0.025	0.111	-0.140
0.224	-0.639	-0.680	0.189	-0.612	-0.768	-0.040	0.139	0.049	-0.109	0.039	0.024	0.008	0.036	0.003	-0.126
0.120	-0.755	-0.660	0.192	-0.616	-0.764	-0.220	-0.109	0.073	-0.215	-0.073	0.040	0.095	0.080	0.017	-0.122
0.255	-0.682	-0.609	0.191	-0.617	-0.763	-0.108	0.094	0.034	-0.080	0.002	0.090	0.041	0.007	0.069	-0.115
0.251	-0.647	-0.617	0.189	-0.619	-0.762	-0.103	0.095	-0.037	-0.082	0.038	0.080	0.038	0.029	0.061	-0.119
0.270	-0.713	-0.715	0.189	-0.620	-0.762	-0.034	0.058	0.010	-0.062	-0.027	-0.019	0.058	0.035	0.038	-0.108
0.232	-0.624	-0.601	0.191	-0.621	-0.760	-0.076	-0.107	0.055	-0.103	0.063	0.094	0.021	0.055	0.076	-0.098
0.190	-0.728	-0.625	0.192	-0.619	-0.761	0.175	-0.098	-0.041	-0.146	-0.043	0.072	0.021	0.048	0.053	-0.106
0.313	-0.686	-0.621	0.196	-0.618	-0.761	0.039	-0.138	0.121	-0.027	-0.002	0.075	0.103	0.005	0.057	-0.115
0.213	-0.701	-0.621	0.195	-0.618	-0.762	0.053	0.115	0.076	-0.126	-0.018	0.076	0.003	0.020	0.057	-0.102
0.267	-0.694	-0.613	0.199	-0.614	-0.764	0.261	-0.138	0.077	-0.076	-0.014	0.086	0.056	0.012	0.064	-0.082
0.286	-0.721	-0.672	0.199	-0.612	-0.765	0.112	0.031	0.059	-0.057	-0.043	0.028	0.074	0.040	0.004	-0.093
0.290	-0.690	-0.668	0.201	-0.609	-0.767	0.182	-0.042	0.049	-0.054	-0.015	0.033	0.073	0.008	0.008	-0.087
0.236	-0.609	-0.688	0.203	-0.609	-0.767	0.005	-0.107	0.035	-0.109	0.066	0.013	0.015	0.074	0.011	-0.074
0.209	-0.674	-0.723	0.198	-0.610	-0.767	-0.018	0.289	-0.045	-0.130	0.001	-0.022	0.016	0.009	0.046	-0.073
0.328	-0.713	-0.641	0.201	-0.610	-0.767	0.037	-0.144	0.010	-0.013	-0.038	0.060	0.100	0.028	0.038	-0.076
0.320	-0.728	-0.593	0.204	-0.611	-0.765	-0.112	-0.114	0.104	-0.023	-0.052	0.104	0.087	0.043	0.085	-0.067
0.290	-0.763	-0.621	0.205	-0.613	-0.763	-0.081	0.005	0.061	-0.054	-0.085	0.075	0.052	0.078	0.057	-0.054
0.293	-0.694	-0.656	0.205	-0.612	-0.764	0.026	0.098	0.109	-0.050	-0.016	0.040	0.051	0.007	0.021	-0.085
0.313	-0.686	-0.629	0.202	-0.612	-0.764	0.006	0.242	0.006	-0.026	-0.008	0.068	0.067	0.002	0.046	-0.081
0.140	-0.686	-0.688	0.203	-0.612	-0.764	0.025	-0.114	-0.006	-0.201	-0.009	0.008	0.108	0.004	0.015	-0.069
0.305	-0.701	-0.688	0.206	-0.612	-0.764	0.036	-0.178	0.004	-0.038	-0.024	0.008	0.056	0.010	0.016	-0.073
0.313	-0.632	-0.731	0.203	-0.611	-0.765	0.053	0.177	-0.063	-0.027	0.045	-0.035	0.063	0.061	0.059	-0.065
0.263	-0.686	-0.680	0.206	-0.610	-0.765	0.122	-0.153	0.049	-0.079	-0.011	0.017	0.012	0.008	0.008	-0.039
0.359	-0.663	-0.617	0.204	-0.608	-0.767	0.113	0.167	0.008	0.019	0.010	0.082	0.108	0.031	0.053	-0.043
0.259	-0.659	-0.751	0.202	-0.607	-0.768	0.074	0.131	-0.003	-0.079	0.013	-0.051	0.007	0.036	0.083	-0.055
0.286	-0.659	-0.660	0.200	-0.606	-0.770	0.065	0.189	0.031	-0.049	0.012	0.041	0.033	0.037	0.007	-0.052
0.263	-0.667	-0.696	0.202	-0.605	-0.770	0.080	-0.123	-0.016	-0.074	0.003	0.006	0.010	0.031	0.030	-0.071
0.305	-0.647	-0.593	0.204	-0.602	-0.772	0.191	-0.031	0.074	-0.033	0.019	0.110	0.052	0.051	0.070	-0.068
0.251	-0.674	-0.644	0.205	-0.602	-0.772	0.035	0.000	0.090	-0.089	-0.008	0.059	0.001	0.025	0.018	-0.070
0.336	-0.752	-0.593	0.205	-0.601	-0.773	0.090	0.015	0.017	-0.004	-0.087	0.111	0.085	0.052	0.067	-0.061
0.220	-0.624	-0.826	0.207	-0.597	-0.775	0.222	-0.093	0.004	-0.121	0.037	-0.119	0.030	0.078	0.168	-0.058
0.313	-0.632	-0.715	0.208	-0.596	-0.776	0.061	0.029	0.084	-0.030	0.029	-0.008	0.063	0.072	0.060	-0.042
0.317	-0.593	-0.633	0.209	-0.597	-0.774	-0.079	-0.030	0.039	-0.027	0.069	0.073	0.067	0.113	0.020	-0.045
0.347	-0.748	-0.629	0.208	-0.595	-0.776	0.161	0.113	0.022	0.005	-0.088	0.079	0.099	0.040	0.022	-0.041
0.267	-0.678	-0.747	0.208	-0.593	-0.778	0.161	0.003	0.029	-0.077	-0.021	-0.037	0.021	0.031	0.096	-0.054
0.301	-0.566	-0.680	0.210	-0.593	-0.777	-0.045	-0.048	0.030	-0.043	0.092	0.029	0.056	0.145	0.030	-0.058
0.259	-0.655	-0.672	0.209	-0.593	-0.778	0.050	0.101	0.015	-0.085	0.002	0.038	0.014	0.057	0.024	-0.067
0.282	-0.624	-0.676	0.207	-0.591	-0.779	0.077	0.133	0.047	-0.060	0.032	0.035	0.038	0.089	0.030	-0.077
0.282	-0.624	-0.676	0.207	-0.591	-0.780	0.032	0.099	0.100	-0.060	0.031	0.036	0.038	0.091	0.031	-0.073
0.236	-0.659	-0.680	0.211	-0.590	-0.780	0.054	-0.137	0.096	-0.110	-0.004	0.032	0.007	0.057	0.037	-0.058
0.343	-0.663	-0.633	0.210	-0.588	-0.781	0.157	0.067	-0.001	-0.001	-0.011	0.081	0.101	0.056	0.010	-0.053
0.313	-0.659	-0.739	0.207	-0.586	-0.783	0.064	0.285	0.060	-0.029	-0.008	-0.024	0.070	0.061	0.098	-0.056
0.297	-0.597	-0.711	0.205	-0.587	-0.783	-0.026	0.148	0.017	-0.042	0.054	0.004	0.054	0.124	0.072	-0.056
0.270	-0.674	-0.656	0.204	-0.584	-0.786	0.192	0.075	-0.009	-0.068	-0.026	0.061	0.026	0.048	0.018	-0.059
0.236	-0.674	-0.680	0.207	-0.584	-0.785	0.023	-0.159	0.104	-0.106	-0.026	0.037	0.009	0.050	0.044	-0.075
0.282	-0.647	-0.755	0.208	-0.585	-0.784	-0.051	-0.021	0.033	-0.061	0.002	-0.039	0.036	0.079	0.120	-0.078
0.259	-0.628	-0.652	0.209	-0.584	-0.784	0.036	-0.029	-0.009	-0.085	0.021	0.064	0.013	0.100	0.019	-0.070
0.305	-0.686	-0.656	0.209	-0.583	-0.785	0.066	0.061	0.042	-0.039	-0.038	0.061	0.059	0.043	0.024	-0.052
0.317	-0.651	-0.656	0.207	-0.582	-0.787	0.094	0.203	0.055	-0.025	-0.004	0.062	0.070	0.080	0.025	-0.055
0.320	-0.616	-0.715	0.204	-0.582	-0.787	-0.002	0.196	-0.013	-0.018	0.031	0.004	0.074	0.115	0.085	-0.045
0.267	-0.570	-0.751	0.204	-0.581	-0.788	0.070	-0.010	-0.013	-0.072	0.076	-0.031	0.020	0.162	0.122	-0.047
0.324	-0.609	-0.609	0.203	-0.581	-0.788	0.026	0.041	-0.027	-0.014	0.037	0.111	0.077	0.124	0.020	-0.056
0.286	-0.682	-0.664	0.202	-0.583	-0.787	-0.098	0.076	-0.002	-0.051	-0.034	0.055	0.038	0.051	0.037	-0.060
0.236	-0.639	-0.723	0.200	-0.583	-0.787	0.010	0.126	-0.078	-0.098	0.009	-0.004	0.013	0.094	0.098	-0.061
0.293	-0.581	-0.719	0.200	-0.581	-0.789	0.135	-0.028	-0.015	-0.041	0.065	0.001	0.043	0.152	0.096	-0.063
0.293	-0.581	-0.641	0.199	-0.582	-0.788	-0.028	0.086	-0.004	-0.040	0.065	0.080	0.042	0.153	0.020	-0.064
0.301	-0.628	-0.629	0.199	-0.584	-0.787	-0.097	0.060	-0.006	-0.032	0.021	0.091	0.047	0.106	0.011	-0.066
0.293	-0.636	-0.617	0.197	-0.585	-0.787	-0.007	0.051	-0.091	-0.038	0.014	0.102	0.038	0.098	0.001	-0.068
0.224	-0.620	-0.727	0.197	-0.583	-0.788	0.118	-0.050	-0.075	-0.107	0.028	-0.007	0.033	0.113	0.114	-0.069
0.290	-0.601	-0.680	0.198	-0.584	-0.787	-0.061	-0.048	0.016	-0.043	0.048	0.039	0.031	0.132	0.068	-0.076
0.259	-0.566	-0.715	0.198	-0.588	-0.785	-0.192	-0.020	-0.068	-0.074	0.086	0.001	0.001	0.166	0.105	-0.077
0.263	-0.705	-0.617	0.196	-0.590	-0.783	-0.143	0.081	-0.075	-0.068	-0.050	0.098	0.003	0.026	0.010	-0.068
0.290	-0.663	-0.617	0.197	-0.591	-0.782	0.003	-0.043	-0.023	-0.042	-0.007	0.098	0.029	0.069	0.012	-0.068
0.282	-0.632	-0.692	0.197	-0.592	-0.782	-0.053	0.014	-0.007	-0.049	0.025	0.022	0.022	0.100	0.089	-0.074
0.282	-0.632	-0.692	0.197	-0.594	-0.780	-0.108	-0.009	-0.021	-0.049	0.027	0.020	0.024	0.099	0.092	-0.067
0.251	-0.674	-0.633	0.199	-0.596	-0.778	-0.129	-0.137	-0.046	-0.082	-0.013	0.077	0.006	0.056	0.036	-0.069
0.305	-0.659	-0.613	0.197	-0.599	-0.776	-0.114	0.090	-0.076	-0.026	0.005	0.095	0.050	0.071	0.020	-0.067
0.263	-0.659	-0.656	0.199	-0.601	-0.774	-0.121	-0.122	-0.009	-0.070	0.007	0.050	0.012	0.069	0.066	-0.071
0.309	-0.663	-0.629	0.197	-0.605	-0.772	-0.223	0.123	-0.031	-0.022	0.007	0.075	0.063	0.065	0.042	-0.060
0.293	-0.616	-0.581	0.195	-0.612	-0.767	-0.414	0.100	-0.068	-0.036	0.060	0.117	0.053	0.110	0.002	-0.066
0.301	-0.609	-0.625	0.192	-0.618	-0.763	-0.349	0.157	-0.107	-0.025	0.074	0.070	0.066	0.117	0.044	-0.055
0.259	-0.713	-0.617	0.192	-0.621	-0.760	-0.190	-0.077	-0.088	-0.067	-0.027	0.075	0.030	0.012	0.039	-0.054
0.332	-0.694	-0.605	0.191	-0.624	-0.757	-0.183	0.047	-0.024	0.006	-0.005	0.084	0.109	0.031	0.031	-0.052
0.297	-0.713	-0.633	0.188	-0.630	-0.753	-0.340	0.163	-0.068	-0.025	-0.019	0.052	0.080	0.012	0.060	-0.061
0.290	-0.632	-0.562	0.182	-0.635	-0.750	-0.312	0.325	-0.107	-0.027	0.068	0.120	0.078	0.093	0.009	-0.045
0.263	-0.655	-0.558	0.181	-0.639	-0.748	-0.238	0.128	0.018	-0.053	0.048	0.121	0.056	0.070	0.011	-0.056
0.355	-0.659	-0.522	0.176	-0.643	-0.745	-0.257	0.351	-0.039	0.045	0.049	0.154	0.152	0.066	0.045	-0.060
0.236	-0.682	-0.648	0.172	-0.647	-0.742	-0.246	0.206	-0.070	-0.071	0.030	0.025	0.036	0.043	0.084	-0.057
0.290	-0.636	-0.522	0.166	-0.651	-0.741	-0.217	0.363	-0.092	-0.011	0.080	0.149	0.093	0.090	0.040	-0.048
0.274	-0.612	-0.570	0.160	-0.654	-0.739	-0.193	0.380	-0.061	-0.020	0.106	0.100	0.081	0.114	0.009	-0.060
0.290	-0.667	-0.522	0.152	-0.659	-0.737	-0.282	0.555	-0.063	0.004	0.056	0.145	0.099	0.061	0.037	-0.057
0.270	-0.732	-0.463	0.139	-0.665	-0.734	-0.320	0.733	-0.134	-0.003	-0.004	0.202	0.083	0.004	0.095	-0.061
0.255	-0.713	-0.514	0.131	-0.670	-0.730	-0.357	0.515	-0.062	-0.011	0.021	0.147	0.071	0.015	0.042	-0.065
0.220	-0.651	-0.530	0.123	-0.672	-0.730	-0.092	0.475	-0.172	-0.036	0.085	0.131	0.038	0.077	0.025	-0.078
0.217	-0.636	-0.530	0.113	-0.676	-0.728	-0.243	0.499	-0.164	-0.031	0.105	0.128	0.036	0.092	0.023	-0.082
0.182	-0.701	-0.471	0.103	-0.682	-0.724	-0.326	0.632	-0.134	-0.055	0.045	0.183	0.005	0.026	0.083	-0.094
0.197	-0.786	-0.471	0.094	-0.686	-0.722	-0.220	0.539	-0.076	-0.031	-0.036	0.181	0.022	0.060	0.082	-0.096
0.147	-0.809	-0.503	0.088	-0.687	-0.722	-0.009	0.341	-0.096	-0.075	-0.059	0.149	0.026	0.083	0.051	-0.110
0.167	-0.740	-0.514	0.081	-0.687	-0.722	-0.011	0.459	-0.083	-0.048	0.011	0.137	0.004	0.015	0.040	-0.115
0.132	-0.663	-0.432	0.071	-0.689	-0.721	-0.102	0.572	-0.119	-0.073	0.091	0.219	0.037	0.062	0.122	-0.147
0.132	-0.663	-0.432	0.064	-0.690	-0.721	-0.030	0.369	-0.113	-0.067	0.092	0.219	0.034	0.062	0.123	-0.156
-0.014	-0.655	-0.475	0.062	-0.689	-0.722	0.117	0.151	-0.014	-0.210	0.098	0.177	0.177	0.069	0.082	-0.152
0.090	-0.636	-0.459	0.061	-0.687	-0.724	0.136	0.086	-0.007	-0.105	0.116	0.194	0.070	0.088	0.098	-0.129
0.159	-0.651	-0.526	0.054	-0.687	-0.725	0.055	0.467	-0.026	-0.029	0.100	0.128	0.003	0.073	0.033	-0.107
0.174	-0.636	-0.597	0.047	-0.687	-0.725	0.009	0.518	-0.017	-0.006	0.115	0.058	0.022	0.089	0.036	-0.049
0.163	-0.566	-0.597	0.040	-0.689	-0.723	-0.172	0.380	-0.117	-0.011	0.187	0.056	0.014	0.159	0.035	-0.017
0.243	-0.620	-0.534	0.026	-0.691	-0.723	-0.073	0.705	-0.273	0.083	0.135	0.118	0.100	0.105	0.029	-0.014
0.167	-0.701	-0.601	0.013	-0.689	-0.724	0.106	0.690	-0.317	0.021	0.052	0.053	0.025	0.024	0.036	-0.021
0.070	-0.732	-0.672	0.002	-0.690	-0.724	-0.024	0.415	-0.323	-0.065	0.022	-0.018	0.069	0.008	0.105	-0.038
0.040	-0.686	-0.688	-0.012	-0.696	-0.718	-0.402	0.572	-0.439	-0.082	0.074	-0.040	0.097	0.038	0.118	-0.069
-0.041	-0.636	-0.711	-0.023	-0.706	-0.707	-0.771	0.331	-0.479	-0.151	0.135	-0.074	0.176	0.088	0.139	-0.083
-0.099	-0.636	-0.814	-0.034	-0.723	-0.690	-1.222	0.094	-0.639	-0.198	0.152	-0.193	0.234	0.088	0.239	-0.080
-0.076	-0.705	-0.834	-0.048	-0.742	-0.669	-1.474	0.159	-0.788	-0.161	0.102	-0.234	0.212	0.018	0.257	-0.088
-0.030	-0.922	-0.751	-0.060	-0.758	-0.649	-1.305	-0.028	-0.854	-0.102	-0.098	-0.171	0.168	0.199	0.172	-0.092
-0.091	-1.010	-0.692	-0.065	-0.770	-0.635	-0.935	-0.337	-0.629	-0.158	-0.176	-0.126	0.232	0.288	0.111	-0.071
-0.137	-0.956	-0.704	-0.075	-0.775	-0.628	-0.460	-0.048	-0.621	-0.195	-0.116	-0.145	0.280	0.233	0.120	-0.056
-0.033	-0.891	-0.743	-0.084	-0.777	-0.624	-0.273	-0.046	-0.686	-0.081	-0.048	-0.188	0.179	0.169	0.158	-0.038
-0.041	-0.809	-0.806	-0.087	-0.779	-0.620	-0.276	-0.364	-0.455	-0.087	0.035	-0.255	0.190	0.088	0.220	0.003
0.043	-0.717	-0.731	-0.078	-0.784	-0.615	-0.439	-0.863	-0.141	-0.011	0.133	-0.185	0.109	0.005	0.143	0.100
0.217	-0.709	-0.467	-0.058	-0.784	-0.618	0.089	-1.226	0.240	0.142	0.140	0.083	0.062	0.012	0.123	0.276
0.520	-0.690	-0.432	-0.041	-0.780	-0.624	0.303	-1.147	0.083	0.428	0.156	0.124	0.363	0.031	0.159	0.443
0.978	-0.806	-0.763	-0.027	-0.776	-0.630	0.306	-0.938	-0.053	0.871	0.036	-0.201	0.819	0.084	0.172	0.597
0.936	-0.794	-0.845	-0.011	-0.771	-0.637	0.405	-1.186	-0.115	0.812	0.043	-0.276	0.776	0.073	0.254	0.737
0.924	-0.779	-0.838	-0.004	-0.775	-0.632	-0.333	-0.605	-0.212	0.793	0.062	-0.273	0.765	0.057	0.245	0.829
0.870	-0.806	-0.987	0.018	-0.781	-0.624	-0.533	-1.522	0.019	0.716	0.041	-0.430	0.713	0.086	0.394	0.816
1.013	-0.848	-0.629	0.023	-0.790	-0.613	-0.681	-0.337	-0.119	0.852	0.008	-0.082	0.856	0.129	0.034	0.791
1.013	-0.848	-0.629	0.032	-0.793	-0.609	-0.264	-0.644	-0.153	0.843	0.011	-0.087	0.856	0.130	0.033	0.729
0.959	-0.840	-0.487	0.029	-0.798	-0.602	-0.419	-0.184	-0.485	0.792	0.024	0.048	0.803	0.122	0.110	0.632
0.794	-0.906	-0.302	0.018	-0.805	-0.593	-0.475	0.173	-0.703	0.637	-0.035	0.225	0.638	0.188	0.296	0.501
0.536	-1.065	-0.412	0.009	-0.809	-0.587	-0.328	0.125	-0.570	0.388	-0.188	0.108	0.382	0.346	0.186	0.350
0.313	-0.976	-0.514	0.000	-0.812	-0.584	-0.191	0.153	-0.483	0.173	-0.097	0.003	0.161	0.257	0.083	0.235
0.136	-0.929	-0.668	0.004	-0.818	-0.575	-0.548	-0.457	-0.132	-0.007	-0.044	-0.160	0.014	0.211	0.070	0.156
0.297	-0.844	-0.503	0.013	-0.826	-0.563	-0.700	-0.835	-0.085	0.145	0.049	-0.006	0.149	0.126	0.095	0.097
0.309	-0.794	-0.420	0.016	-0.830	-0.557	-0.337	-0.476	-0.213	0.154	0.103	0.071	0.163	0.076	0.179	0.064
0.193	-0.771	-0.451	0.013	-0.833	-0.553	-0.214	-0.092	-0.236	0.041	0.129	0.036	0.048	0.053	0.147	0.046
0.120	-0.790	-0.546	0.012	-0.838	-0.546	-0.477	-0.186	-0.209	-0.031	0.115	-0.067	0.023	0.072	0.053	-0.003
0.117	-0.867	-0.424	0.006	-0.844	-0.537	-0.495	0.163	-0.257	-0.029	0.043	0.047	0.026	0.150	0.175	-0.058
0.090	-0.809	-0.270	0.000	-0.851	-0.526	-0.637	0.384	-0.147	-0.049	0.108	0.189	0.051	0.092	0.330	-0.101
-0.007	-0.964	-0.353	-0.009	-0.858	-0.514	-0.642	0.716	-0.086	-0.136	-0.039	0.095	0.146	0.247	0.248	-0.151
-0.060	-0.752	-0.376	-0.012	-0.864	-0.504	-0.574	-0.114	-0.264	-0.186	0.179	0.061	0.198	0.034	0.225	-0.181
-0.076	-1.084	-0.219	-0.011	-0.870	-0.493	-0.616	-0.454	-0.155	-0.203	-0.146	0.208	0.212	0.366	0.381	-0.200
0.009	-0.941	-0.179	-0.007	-0.874	-0.485	-0.390	-0.379	-0.009	-0.122	0.001	0.239	0.126	0.223	0.421	-0.202
-0.033	-0.995	-0.286	-0.001	-0.878	-0.478	-0.378	-0.441	0.134	-0.171	-0.049	0.126	0.167	0.276	0.315	-0.255
0.028	-1.072	-0.191	-0.002	-0.882	-0.472	-0.298	0.142	0.003	-0.108	-0.123	0.214	0.103	0.354	0.409	-0.235
-0.372	-1.010	-0.447	-0.001	-0.883	-0.469	-0.160	-0.032	0.109	-0.509	-0.060	-0.045	0.502	0.293	0.153	-0.245
-0.014	-0.925	-0.345	0.002	-0.884	-0.467	-0.080	-0.063	0.114	-0.154	0.026	0.056	0.144	0.207	0.255	-0.248
-0.072	-0.906	-0.278	0.008	-0.885	-0.466	-0.030	-0.398	0.180	-0.218	0.046	0.122	0.200	0.187	0.322	-0.259
-0.057	-0.840	-0.321	0.010	-0.885	-0.465	-0.013	-0.171	-0.001	-0.204	0.112	0.078	0.183	0.121	0.279	-0.229
-0.091	-0.949	-0.376	0.010	-0.887	-0.462	-0.157	0.245	0.159	-0.238	0.005	0.019	0.216	0.229	0.224	-0.232
-0.133	-0.941	-0.266	0.012	-0.885	-0.466	0.239	-0.004	0.123	-0.282	0.011	0.133	0.257	0.221	0.334	-0.207
-0.033	-1.080	-0.388	0.013	-0.881	-0.473	0.430	0.218	0.188	-0.183	-0.132	0.018	0.156	0.360	0.213	-0.190
0.078	-0.894	-0.270	0.018	-0.877	-0.480	0.432	-0.007	0.247	-0.076	0.050	0.144	0.043	0.175	0.331	-0.177
0.097	-0.983	-0.223	0.025	-0.872	-0.489	0.563	-0.149	0.308	-0.064	-0.044	0.200	0.023	0.263	0.378	-0.158
0.020	-0.898	-0.349	0.027	-0.868	-0.497	0.431	0.186	0.265	-0.144	0.037	0.081	0.098	0.178	0.252	-0.154
-0.026	-0.999	-0.345	0.035	-0.862	-0.505	0.527	-0.192	0.358	-0.198	-0.069	0.093	0.144	0.279	0.256	-0.160
0.055	-0.918	-0.313	0.037	-0.857	-0.515	0.577	0.311	0.253	-0.118	0.006	0.134	0.062	0.197	0.287	-0.165
0.059	-0.983	-0.329	0.037	-0.851	-0.525	0.599	0.302	0.231	-0.115	-0.065	0.128	0.057	0.263	0.272	-0.184
0.074	-0.991	-0.294	0.039	-0.843	-0.536	0.710	0.187	0.223	-0.101	-0.080	0.175	0.040	0.271	0.307	-0.174
-0.110	-0.929	-0.518	0.043	-0.836	-0.547	0.648	0.049	0.300	-0.290	-0.026	-0.039	0.224	0.209	0.081	-0.168
0.051	-0.894	-0.365	0.044	-0.828	-0.560	0.786	0.274	0.221	-0.129	0.001	0.127	0.060	0.174	0.235	-0.168
0.097	-0.840	-0.369	0.045	-0.819	-0.572	0.786	0.126	0.158	-0.084	0.046	0.135	0.013	0.119	0.231	-0.170
0.017	-0.825	-0.514	0.043	-0.811	-0.584	0.710	0.407	0.177	-0.163	0.053	0.001	0.092	0.103	0.085	-0.163
0.063	-0.879	-0.373	0.046	-0.804	-0.593	0.597	0.055	0.165	-0.119	-0.008	0.152	0.045	0.157	0.227	-0.164
-0.026	-0.840	-0.443	0.046	-0.797	-0.602	0.580	0.093	0.092	-0.208	0.024	0.089	0.132	0.119	0.157	-0.169
0.082	-0.813	-0.337	0.047	-0.791	-0.611	0.569	0.054	0.125	-0.102	0.045	0.204	0.022	0.091	0.263	-0.162
0.059	-0.898	-0.443	0.047	-0.783	-0.621	0.654	0.233	0.180	-0.125	-0.048	0.107	0.044	0.176	0.157	-0.162
0.128	-0.790	-0.369	0.046	-0.774	-0.631	0.681	0.235	0.088	-0.054	0.052	0.192	0.027	0.067	0.232	-0.136
0.032	-0.740	-0.487	0.039	-0.765	-0.643	0.757	0.569	-0.002	-0.143	0.092	0.086	0.068	0.017	0.115	-0.113
0.140	-0.744	-0.396	0.035	-0.755	-0.655	0.803	0.449	0.113	-0.031	0.078	0.188	0.041	0.020	0.205	-0.117
0.205	-0.763	-0.325	0.024	-0.747	-0.665	0.662	0.921	0.050	0.046	0.051	0.269	0.107	0.039	0.277	-0.126
0.013	-0.705	-0.463	0.012	-0.738	-0.674	0.646	0.986	0.090	-0.134	0.100	0.140	0.083	0.019	0.139	-0.129
0.040	-0.678	-0.380	-0.002	-0.731	-0.682	0.534	1.105	0.068	-0.092	0.120	0.230	0.056	0.046	0.222	-0.151
-0.010	-0.759	-0.443	-0.015	-0.726	-0.688	0.419	0.924	-0.051	-0.128	0.033	0.172	0.105	0.035	0.160	-0.183
-0.022	-0.663	-0.369	-0.031	-0.722	-0.691	0.309	0.823	-0.274	-0.123	0.126	0.250	0.115	0.062	0.235	-0.181
-0.053	-0.674	-0.361	-0.048	-0.719	-0.694	0.259	0.849	-0.386	-0.136	0.111	0.260	0.144	0.050	0.243	-0.176
-0.003	-0.701	-0.333	-0.066	-0.719	-0.692	-0.007	0.907	-0.382	-0.067	0.084	0.286	0.093	0.023	0.271	-0.179
-0.014	-0.686	-0.384	-0.078	-0.720	-0.689	-0.116	0.591	-0.320	-0.065	0.101	0.232	0.103	0.038	0.221	-0.184
-0.064	-0.678	-0.325	-0.092	-0.722	-0.686	-0.094	0.703	-0.245	-0.101	0.111	0.287	0.152	0.046	0.280	-0.193
-0.137	-0.639	-0.373	-0.111	-0.718	-0.687	0.254	0.977	-0.377	-0.155	0.145	0.241	0.223	0.084	0.233	-0.184
-0.191	-0.697	-0.369	-0.127	-0.716	-0.686	0.086	0.878	-0.269	-0.192	0.086	0.244	0.276	0.026	0.238	-0.192
-0.045	-0.636	-0.353	-0.143	-0.714	-0.685	0.164	0.982	-0.230	-0.029	0.145	0.259	0.128	0.088	0.254	-0.195
-0.118	-0.717	-0.337	-0.157	-0.710	-0.686	0.263	0.773	-0.213	-0.088	0.060	0.275	0.200	0.006	0.270	-0.192
-0.180	-0.701	-0.369	-0.170	-0.706	-0.688	0.305	0.726	-0.206	-0.136	0.071	0.245	0.260	0.022	0.239	-0.184
-0.164	-0.771	-0.306	-0.181	-0.700	-0.691	0.451	0.707	-0.080	-0.110	-0.004	0.311	0.242	0.049	0.303	-0.202
-0.191	-0.775	-0.313	-0.190	-0.694	-0.694	0.464	0.577	-0.030	-0.128	-0.014	0.307	0.268	0.053	0.296	-0.212
-0.210	-0.705	-0.412	-0.195	-0.690	-0.697	0.341	0.484	0.111	-0.142	0.052	0.211	0.286	0.016	0.199	-0.213
-0.210	-0.732	-0.313	-0.204	-0.687	-0.698	0.321	0.671	0.042	-0.133	0.021	0.310	0.284	0.011	0.299	-0.211
-0.191	-0.740	-0.290	-0.211	-0.679	-0.703	0.588	0.543	0.027	-0.106	0.006	0.339	0.264	0.019	0.322	-0.196
-0.207	-0.674	-0.361	-0.222	-0.673	-0.706	0.456	0.690	-0.055	-0.111	0.066	0.271	0.277	0.047	0.253	-0.180
-0.172	-0.655	-0.369	-0.235	-0.663	-0.711	0.695	0.799	-0.133	-0.063	0.075	0.268	0.241	0.066	0.246	-0.148
-0.160	-0.678	-0.404	-0.244	-0.652	-0.718	0.772	0.619	-0.048	-0.043	0.041	0.239	0.228	0.042	0.212	-0.121
-0.153	-0.612	-0.514	-0.256	-0.641	-0.724	0.782	0.748	-0.109	-0.023	0.095	0.135	0.219	0.107	0.103	-0.100
-0.191	-0.609	-0.550	-0.269	-0.628	-0.730	0.806	0.742	-0.156	-0.049	0.087	0.106	0.256	0.110	0.069	-0.094
-0.195	-0.686	-0.530	-0.279	-0.616	-0.737	0.875	0.649	-0.013	-0.043	-0.003	0.132	0.258	0.032	0.091	-0.090
-0.237	-0.651	-0.518	-0.290	-0.604	-0.742	0.769	0.661	-0.112	-0.074	0.020	0.149	0.299	0.066	0.104	-0.075
-0.287	-0.620	-0.696	-0.297	-0.591	-0.750	0.873	0.392	-0.106	-0.117	0.038	-0.020	0.348	0.097	0.072	-0.059
-0.107	-0.446	-0.487	-0.313	-0.575	-0.756	0.947	0.895	-0.285	0.080	0.196	0.195	0.166	0.269	0.139	-0.040
-0.203	-0.458	-0.692	-0.324	-0.563	-0.760	0.690	0.574	-0.164	-0.006	0.173	-0.006	0.262	0.256	0.065	-0.028
-0.218	-0.481	-0.747	-0.335	-0.556	-0.761	0.423	0.605	-0.209	-0.010	0.142	-0.060	0.276	0.232	0.119	-0.010
-0.303	-0.508	-0.739	-0.348	-0.548	-0.761	0.299	0.541	-0.454	-0.081	0.107	-0.053	0.360	0.205	0.109	-0.020
-0.280	-0.454	-0.790	-0.360	-0.540	-0.761	0.275	0.435	-0.473	-0.047	0.153	-0.104	0.336	0.258	0.158	-0.043
-0.384	-0.551	-0.952	-0.367	-0.536	-0.760	0.080	0.204	-0.369	-0.143	0.053	-0.266	0.440	0.161	0.318	-0.069
-0.430	-0.701	-0.842	-0.372	-0.535	-0.759	-0.061	0.134	-0.357	-0.184	-0.099	-0.157	0.486	0.010	0.206	-0.055
-0.457	-0.817	-0.897	-0.376	-0.534	-0.758	-0.100	-0.031	-0.390	-0.207	-0.216	-0.214	0.512	0.107	0.260	-0.134
-0.372	-0.717	-1.046	-0.378	-0.530	-0.759	0.116	-0.018	-0.238	-0.120	-0.120	-0.362	0.426	0.007	0.409	-0.208
-0.726	-0.705	-0.853	-0.358	-0.529	-0.769	0.203	-1.165	0.268	-0.494	-0.109	-0.159	0.779	0.005	0.215	-0.165
-0.726	-0.705	-0.853	-0.349	-0.523	-0.777	0.449	-0.487	0.189	-0.503	-0.114	-0.151	0.779	0.004	0.214	-0.132
-0.199	-0.647	-0.948	-0.343	-0.518	-0.784	0.353	-0.430	-0.052	0.017	-0.062	-0.239	0.251	0.061	0.308	-0.105
-0.272	-0.589	-1.050	-0.330	-0.513	-0.792	0.301	-0.752	0.024	-0.068	-0.009	-0.333	0.323	0.118	0.410	0.012
-0.176	-0.562	-1.149	-0.308	-0.512	-0.802	0.128	-1.236	0.208	0.006	0.017	-0.422	0.227	0.145	0.508	0.158
-0.133	-0.612	-1.228	-0.278	-0.514	-0.812	0.014	-1.587	0.374	0.018	-0.031	-0.491	0.185	0.094	0.587	0.263
0.090	-0.667	-1.137	-0.241	-0.513	-0.824	0.254	-1.819	0.536	0.205	-0.087	-0.388	0.038	0.039	0.496	0.405
0.505	-0.624	-1.031	-0.200	-0.508	-0.838	0.448	-2.046	0.514	0.578	-0.049	-0.267	0.453	0.080	0.391	0.527
0.694	-0.651	-1.031	-0.160	-0.503	-0.849	0.433	-1.828	0.573	0.728	-0.081	-0.256	0.641	0.051	0.391	0.616
0.709	-0.678	-1.109	-0.123	-0.499	-0.858	0.322	-1.770	0.463	0.706	-0.112	-0.327	0.656	0.022	0.470	0.695
0.605	-0.655	-1.086	-0.093	-0.497	-0.863	0.192	-1.376	0.401	0.572	-0.091	-0.298	0.552	0.043	0.446	0.745
0.797	-0.512	-0.901	-0.064	-0.494	-0.867	0.178	-1.333	0.391	0.735	0.049	-0.109	0.745	0.184	0.261	0.764
0.994	-0.593	-0.873	-0.050	-0.493	-0.868	0.078	-0.519	0.152	0.918	-0.033	-0.080	0.942	0.102	0.234	0.745
0.909	-0.736	-1.078	-0.041	-0.490	-0.871	0.210	-0.390	-0.057	0.824	-0.179	-0.282	0.858	0.042	0.439	0.741
0.759	-0.682	-0.948	-0.032	-0.492	-0.870	-0.083	-0.445	-0.122	0.665	-0.123	-0.153	0.710	0.010	0.309	0.697
0.774	-0.655	-0.743	-0.030	-0.495	-0.869	-0.148	-0.071	-0.214	0.679	-0.093	0.050	0.728	0.036	0.103	0.579
0.640	-0.705	-0.763	-0.030	-0.499	-0.866	-0.212	-0.024	-0.218	0.544	-0.139	0.028	0.599	0.015	0.123	0.427
0.382	-0.659	-0.810	-0.038	-0.504	-0.863	-0.301	0.411	-0.222	0.294	-0.087	-0.023	0.347	0.030	0.171	0.285
0.159	-0.670	-0.877	-0.038	-0.509	-0.860	-0.255	-0.025	-0.075	0.071	-0.094	-0.092	0.130	0.017	0.238	0.160
-0.003	-0.442	-0.901	-0.033	-0.510	-0.859	-0.085	-0.290	0.035	-0.096	0.135	-0.117	0.027	0.244	0.263	0.099
0.051	-0.570	-0.865	-0.026	-0.510	-0.860	0.009	-0.292	0.107	-0.049	0.008	-0.081	0.033	0.115	0.228	0.084
0.309	-0.597	-0.778	-0.024	-0.510	-0.860	0.049	0.028	0.216	0.206	-0.020	0.006	0.297	0.086	0.140	0.066
0.278	-0.682	-0.873	-0.036	-0.512	-0.858	-0.107	0.679	-0.129	0.188	-0.103	-0.090	0.272	0.001	0.234	0.035
0.113	-0.705	-0.739	-0.033	-0.518	-0.855	-0.314	-0.180	-0.083	0.019	-0.120	0.040	0.111	0.026	0.097	-0.020
-0.126	-0.713	-0.818	-0.015	-0.525	-0.851	-0.385	-0.949	0.220	-0.237	-0.121	-0.043	0.124	0.037	0.175	-0.089
-0.168	-0.690	-0.700	-0.003	-0.534	-0.846	-0.488	-0.542	0.311	-0.291	-0.089	0.070	0.163	0.016	0.055	-0.161
-0.014	-0.612	-0.684	0.001	-0.542	-0.840	-0.465	-0.205	-0.012	-0.141	-0.003	0.081	0.008	0.059	0.038	-0.204
-0.014	-0.612	-0.684	0.003	-0.550	-0.835	-0.455	-0.165	0.019	-0.144	0.005	0.075	0.006	0.057	0.037	-0.173
-0.114	-0.639	-0.802	0.007	-0.558	-0.830	-0.452	-0.300	-0.111	-0.247	-0.015	-0.048	0.104	0.029	0.154	-0.155
0.067	-0.670	-0.782	0.006	-0.566	-0.825	-0.459	-0.010	-0.082	-0.066	-0.038	-0.034	0.079	0.003	0.132	-0.124
-0.068	-0.709	-0.704	0.008	-0.573	-0.820	-0.401	-0.051	0.064	-0.202	-0.069	0.040	0.054	0.043	0.052	-0.125
0.117	-0.500	-0.719	-0.010	-0.580	-0.815	-0.447	0.907	-0.295	0.001	0.147	0.019	0.132	0.163	0.066	-0.124
-0.068	-0.643	-0.771	-0.009	-0.585	-0.811	-0.316	-0.193	-0.120	-0.185	0.009	-0.037	0.050	0.019	0.113	-0.141
-0.122	-0.628	-0.759	-0.010	-0.591	-0.807	-0.335	0.020	-0.043	-0.238	0.030	-0.029	0.101	0.032	0.098	-0.125
-0.014	-0.736	-0.684	-0.010	-0.594	-0.805	-0.147	0.015	-0.014	-0.130	-0.076	0.044	0.008	0.076	0.020	-0.140
0.013	-0.748	-0.660	-0.008	-0.597	-0.802	-0.162	-0.062	0.106	-0.105	-0.084	0.065	0.036	0.089	0.008	-0.137
0.028	-0.686	-0.739	-0.005	-0.598	-0.801	-0.082	-0.091	0.108	-0.092	-0.021	-0.015	0.053	0.028	0.068	-0.119
-0.030	-0.709	-0.688	-0.009	-0.602	-0.798	-0.222	0.244	0.015	-0.146	-0.040	0.033	0.003	0.054	0.013	-0.114
0.020	-0.663	-0.629	-0.010	-0.602	-0.798	0.028	0.102	0.014	-0.095	0.006	0.092	0.048	0.010	0.050	-0.095
0.036	-0.562	-0.629	-0.005	-0.603	-0.798	-0.057	-0.331	-0.047	-0.084	0.108	0.091	0.063	0.087	0.054	-0.113
0.113	-0.674	-0.656	-0.010	-0.603	-0.797	0.018	0.195	-0.176	-0.002	-0.004	0.063	0.140	0.028	0.030	-0.091
-0.053	-0.813	-0.680	-0.007	-0.606	-0.795	-0.151	-0.185	0.016	-0.171	-0.140	0.037	0.026	0.169	0.010	-0.114
0.059	-0.694	-0.763	-0.011	-0.607	-0.794	-0.058	0.141	-0.110	-0.056	-0.019	-0.047	0.084	0.050	0.069	-0.101
-0.141	-0.670	-0.711	-0.010	-0.609	-0.793	-0.100	-0.025	0.044	-0.256	0.005	0.003	0.118	0.028	0.014	-0.100
0.082	-0.690	-0.672	-0.012	-0.609	-0.793	0.012	0.148	-0.006	-0.031	-0.014	0.042	0.101	0.049	0.030	-0.076
0.070	-0.663	-0.790	-0.011	-0.610	-0.792	-0.030	-0.102	-0.063	-0.043	0.014	-0.077	0.086	0.024	0.084	-0.082
0.040	-0.694	-0.759	-0.014	-0.611	-0.791	-0.071	0.119	-0.057	-0.071	-0.016	-0.046	0.051	0.055	0.048	-0.056
0.059	-0.655	-0.644	-0.015	-0.613	-0.790	-0.121	0.064	-0.030	-0.051	0.025	0.066	0.067	0.019	0.071	-0.055
0.005	-0.620	-0.680	-0.016	-0.614	-0.789	0.005	0.094	0.001	-0.103	0.060	0.031	0.008	0.014	0.038	-0.057
0.074	-0.724	-0.684	-0.019	-0.613	-0.790	0.037	0.125	-0.071	-0.032	-0.045	0.027	0.072	0.092	0.037	-0.054
0.093	-0.678	-0.660	-0.027	-0.612	-0.790	0.076	0.442	-0.108	-0.004	0.000	0.051	0.088	0.049	0.065	-0.060
0.059	-0.728	-0.711	-0.029	-0.611	-0.791	0.103	0.129	-0.050	-0.037	-0.051	0.000	0.050	0.102	0.017	-0.057
0.059	-0.636	-0.503	-0.031	-0.612	-0.791	-0.011	0.103	-0.037	-0.035	0.042	0.209	0.048	0.011	0.230	-0.077
0.059	-0.636	-0.503	-0.041	-0.610	-0.791	0.108	0.538	-0.172	-0.024	0.041	0.209	0.047	0.013	0.232	-0.081
-0.057	-0.690	-0.700	-0.039	-0.609	-0.792	0.094	-0.136	0.011	-0.142	-0.015	0.013	0.069	0.070	0.039	-0.080
0.043	-0.717	-0.704	-0.042	-0.608	-0.793	0.095	0.214	0.005	-0.039	-0.043	0.010	0.030	0.099	0.037	-0.081
0.036	-0.663	-0.747	-0.044	-0.605	-0.795	0.202	0.211	0.069	-0.044	0.008	-0.031	0.021	0.047	0.004	-0.072
-0.014	-0.632	-0.652	-0.047	-0.604	-0.795	0.056	0.180	0.039	-0.092	0.039	0.064	0.030	0.018	0.093	-0.075
0.001	-0.667	-0.775	-0.047	-0.602	-0.797	0.171	0.030	0.015	-0.076	0.001	-0.056	0.015	0.055	0.027	-0.091
-0.087	-0.647	-0.727	-0.046	-0.600	-0.799	0.116	-0.064	-0.037	-0.165	0.019	-0.007	0.104	0.037	0.023	-0.102
-0.053	-0.678	-0.755	-0.038	-0.599	-0.800	0.107	-0.452	0.087	-0.139	-0.013	-0.033	0.069	0.070	0.003	-0.095
-0.010	-0.721	-0.715	-0.041	-0.597	-0.802	0.161	0.199	0.040	-0.094	-0.058	0.008	0.026	0.114	0.039	-0.084
-0.007	-0.639	-0.771	-0.037	-0.595	-0.803	0.129	-0.205	0.036	-0.093	0.021	-0.045	0.023	0.035	0.015	-0.062
0.124	-0.740	-0.633	-0.040	-0.594	-0.804	0.080	0.284	0.105	0.041	-0.080	0.093	0.108	0.137	0.125	-0.060
0.013	-0.717	-0.775	-0.047	-0.593	-0.804	0.102	0.416	-0.039	-0.064	-0.058	-0.048	0.002	0.115	0.014	-0.041
-0.064	-0.609	-0.822	-0.039	-0.588	-0.808	0.318	-0.410	0.104	-0.149	0.045	-0.091	0.079	0.008	0.060	-0.026
0.113	-0.694	-0.692	-0.033	-0.585	-0.810	0.154	-0.305	0.037	0.023	-0.042	0.041	0.097	0.093	0.072	-0.044
0.093	-0.674	-0.735	-0.033	-0.584	-0.811	0.122	-0.014	-0.002	0.003	-0.024	-0.001	0.078	0.075	0.031	-0.053
-0.010	-0.585	-0.763	-0.033	-0.579	-0.815	0.303	0.050	0.019	-0.100	0.060	-0.025	0.026	0.012	0.006	-0.047
-0.014	-0.639	-0.759	-0.036	-0.574	-0.818	0.310	0.276	0.097	-0.101	0.001	-0.018	0.030	0.043	0.012	-0.067
0.017	-0.651	-0.696	-0.044	-0.571	-0.820	0.230	0.469	0.027	-0.063	-0.014	0.047	0.001	0.055	0.077	-0.071
-0.018	-0.643	-0.755	-0.039	-0.568	-0.822	0.217	-0.208	0.097	-0.103	-0.009	-0.009	0.033	0.048	0.021	-0.076
0.082	-0.667	-0.708	-0.037	-0.565	-0.824	0.173	-0.088	0.047	-0.006	-0.034	0.040	0.067	0.073	0.071	-0.083
-0.010	-0.593	-0.692	-0.039	-0.562	-0.826	0.182	0.156	-0.003	-0.097	0.037	0.058	0.027	0.000	0.089	-0.077
-0.041	-0.612	-0.723	-0.044	-0.558	-0.828	0.257	0.298	-0.026	-0.123	0.014	0.029	0.058	0.020	0.060	-0.064
0.055	-0.601	-0.700	-0.048	-0.555	-0.831	0.243	0.220	-0.036	-0.024	0.022	0.055	0.038	0.009	0.086	-0.095
0.059	-0.605	-0.739	-0.044	-0.552	-0.833	0.177	-0.184	0.053	-0.025	0.015	0.018	0.041	0.015	0.049	-0.099
-0.103	-0.636	-0.751	-0.043	-0.548	-0.835	0.253	-0.074	0.066	-0.189	-0.020	0.009	0.123	0.047	0.040	-0.082
-0.068	-0.601	-0.798	-0.046	-0.546	-0.837	0.156	0.239	0.063	-0.151	0.013	-0.036	0.089	0.013	0.005	-0.088
0.078	-0.612	-0.672	-0.047	-0.541	-0.840	0.285	0.112	-0.010	-0.004	-0.003	0.093	0.056	0.026	0.124	-0.100
-0.007	-0.535	-0.786	-0.052	-0.537	-0.842	0.246	0.278	0.048	-0.085	0.070	-0.019	0.031	0.050	0.011	-0.085
-0.030	-0.547	-0.802	-0.052	-0.535	-0.843	0.139	0.077	0.061	-0.108	0.056	-0.033	0.055	0.038	0.002	-0.091
-0.003	-0.678	-0.676	-0.056	-0.528	-0.847	0.430	0.200	-0.096	-0.077	-0.082	0.097	0.029	0.095	0.127	-0.109
-0.107	-0.636	-0.814	-0.055	-0.521	-0.852	0.425	-0.072	0.046	-0.182	-0.046	-0.037	0.134	0.053	0.009	-0.106
-0.083	-0.554	-0.842	-0.056	-0.519	-0.853	0.145	0.131	0.118	-0.158	0.033	-0.063	0.113	0.027	0.034	-0.101
0.032	-0.570	-0.711	-0.059	-0.516	-0.855	0.224	0.193	0.022	-0.040	0.014	0.069	0.001	0.010	0.098	-0.099
-0.003	-0.624	-0.794	-0.061	-0.511	-0.857	0.299	0.193	0.046	-0.072	-0.044	-0.011	0.035	0.044	0.017	-0.107
-0.068	-0.446	-0.869	-0.067	-0.507	-0.859	0.218	0.279	-0.055	-0.132	0.130	-0.083	0.101	0.134	0.056	-0.101
-0.180	-0.493	-0.869	-0.068	-0.501	-0.863	0.349	0.060	-0.027	-0.242	0.077	-0.080	0.213	0.086	0.054	-0.100
-0.018	-0.605	-0.759	-0.060	-0.494	-0.867	0.429	-0.413	0.063	-0.088	-0.042	0.035	0.054	0.026	0.057	-0.097
0.013	-0.616	-0.775	-0.062	-0.493	-0.868	0.073	0.111	0.054	-0.056	-0.054	0.019	0.025	0.038	0.042	-0.086
0.001	-0.489	-0.849	-0.061	-0.492	-0.868	0.042	0.001	-0.002	-0.068	0.072	-0.055	0.037	0.089	0.031	-0.069
0.028	-0.481	-0.771	-0.065	-0.490	-0.869	0.160	0.223	-0.017	-0.037	0.078	0.025	0.011	0.097	0.049	-0.071
-0.049	-0.574	-0.782	-0.069	-0.486	-0.871	0.224	0.185	-0.033	-0.110	-0.019	0.015	0.089	0.005	0.038	-0.071
-0.033	-0.628	-0.747	-0.070	-0.483	-0.873	0.188	0.074	-0.000	-0.093	-0.075	0.052	0.076	0.048	0.073	-0.075
-0.030	-0.516	-0.853	-0.074	-0.479	-0.875	0.249	0.197	-0.050	-0.086	0.032	-0.052	0.074	0.064	0.033	-0.075
-0.014	-0.547	-0.814	-0.074	-0.479	-0.875	0.035	0.031	-0.014	-0.070	0.001	-0.013	0.061	0.033	0.006	-0.052
0.009	-0.508	-0.810	-0.072	-0.480	-0.874	-0.074	-0.142	0.001	-0.049	0.041	-0.009	0.039	0.070	0.010	-0.053
0.086	-0.508	-0.743	-0.075	-0.477	-0.876	0.178	0.184	-0.037	0.031	0.038	0.059	0.035	0.069	0.077	-0.051
-0.053	-0.527	-0.759	-0.079	-0.475	-0.877	0.161	0.243	-0.034	-0.103	0.016	0.044	0.106	0.049	0.060	-0.039
-0.003	-0.566	-0.778	-0.082	-0.474	-0.877	0.034	0.174	-0.045	-0.049	-0.023	0.025	0.060	0.009	0.041	-0.039
0.082	-0.562	-0.700	-0.086	-0.473	-0.877	0.083	0.181	-0.060	0.038	-0.020	0.104	0.021	0.013	0.119	-0.051
-0.007	-0.558	-0.810	-0.087	-0.471	-0.878	0.135	0.070	0.001	-0.049	-0.018	-0.006	0.068	0.016	0.009	-0.046
-0.010	-0.489	-0.786	-0.092	-0.470	-0.878	0.084	0.303	-0.045	-0.047	0.050	0.018	0.074	0.085	0.031	-0.049
-0.026	-0.547	-0.711	-0.098	-0.470	-0.877	-0.022	0.304	-0.114	-0.056	-0.007	0.092	0.091	0.027	0.104	-0.054
-0.041	-0.562	-0.775	-0.103	-0.468	-0.878	0.117	0.202	-0.080	-0.067	-0.024	0.029	0.108	0.011	0.039	-0.048
0.024	-0.450	-0.723	-0.109	-0.470	-0.876	-0.109	0.357	-0.055	0.005	0.090	0.078	0.042	0.122	0.089	-0.056
0.024	-0.450	-0.723	-0.118	-0.472	-0.874	-0.088	0.479	-0.118	0.014	0.091	0.076	0.041	0.121	0.087	-0.044
-0.076	-0.547	-0.739	-0.126	-0.472	-0.872	-0.014	0.404	-0.134	-0.078	-0.005	0.059	0.137	0.024	0.071	-0.049
0.017	-0.554	-0.660	-0.137	-0.472	-0.871	0.023	0.566	-0.132	0.025	-0.013	0.137	0.042	0.016	0.148	-0.074
-0.099	-0.562	-0.743	-0.144	-0.474	-0.868	-0.121	0.418	-0.003	-0.083	-0.018	0.051	0.155	0.008	0.064	-0.097
-0.130	-0.543	-0.641	-0.151	-0.474	-0.867	0.027	0.358	-0.047	-0.107	0.001	0.153	0.182	0.027	0.166	-0.103
-0.126	-0.512	-0.652	-0.163	-0.473	-0.866	0.067	0.629	-0.111	-0.091	0.031	0.139	0.174	0.058	0.154	-0.123
-0.149	-0.477	-0.719	-0.173	-0.475	-0.863	-0.108	0.522	-0.118	-0.104	0.067	0.069	0.192	0.092	0.086	-0.102
-0.126	-0.450	-0.613	-0.182	-0.475	-0.861	-0.022	0.443	-0.165	-0.072	0.094	0.173	0.166	0.118	0.191	-0.105
0.024	-0.496	-0.574	-0.195	-0.470	-0.861	0.214	0.653	-0.278	0.092	0.043	0.211	0.012	0.071	0.231	-0.114
-0.218	-0.539	-0.676	-0.206	-0.469	-0.859	0.079	0.512	-0.173	-0.140	-0.001	0.107	0.252	0.028	0.128	-0.101
-0.264	-0.597	-0.763	-0.211	-0.469	-0.857	-0.044	0.235	-0.096	-0.181	-0.059	0.019	0.296	0.031	0.042	-0.098
-0.164	-0.462	-0.814	-0.217	-0.466	-0.858	0.172	0.279	-0.163	-0.075	0.073	-0.032	0.195	0.104	0.009	-0.125
-0.168	-0.543	-0.672	-0.221	-0.463	-0.859	0.190	0.165	-0.121	-0.075	-0.011	0.110	0.200	0.023	0.132	-0.107
-0.180	-0.524	-0.637	-0.226	-0.463	-0.857	-0.002	0.201	-0.106	-0.082	0.008	0.144	0.212	0.042	0.167	-0.090
-0.164	-0.539	-0.723	-0.234	-0.462	-0.856	0.035	0.392	-0.159	-0.058	-0.008	0.056	0.195	0.026	0.081	-0.099
-0.199	-0.512	-0.755	-0.239	-0.454	-0.858	0.390	0.232	-0.181	-0.087	0.011	0.026	0.228	0.052	0.049	-0.097
-0.226	-0.466	-0.763	-0.244	-0.450	-0.859	0.206	0.238	-0.120	-0.108	0.053	0.019	0.255	0.098	0.041	-0.078
-0.203	-0.512	-0.723	-0.250	-0.444	-0.860	0.335	0.280	-0.128	-0.079	0.001	0.059	0.234	0.050	0.080	-0.065
-0.168	-0.469	-0.802	-0.256	-0.441	-0.860	0.182	0.298	-0.103	-0.038	0.040	-0.020	0.200	0.092	0.003	-0.050
-0.172	-0.496	-0.853	-0.259	-0.435	-0.862	0.308	0.174	-0.074	-0.037	0.007	-0.070	0.205	0.065	0.048	-0.028
-0.149	-0.435	-0.771	-0.266	-0.432	-0.862	0.188	0.360	-0.101	-0.007	0.065	0.013	0.182	0.126	0.035	-0.006
-0.114	-0.485	-0.688	-0.274	-0.429	-0.861	0.122	0.383	-0.185	0.037	0.012	0.094	0.148	0.076	0.117	-0.006
-0.145	-0.535	-0.790	-0.283	-0.425	-0.860	0.129	0.372	-0.311	0.016	-0.042	-0.010	0.179	0.025	0.015	-0.010
-0.226	-0.527	-0.838	-0.293	-0.424	-0.857	0.014	0.425	-0.325	-0.054	-0.036	-0.059	0.260	0.032	0.032	-0.033
-0.257	-0.508	-0.893	-0.302	-0.423	-0.854	-0.091	0.393	-0.309	-0.075	-0.017	-0.118	0.290	0.051	0.086	-0.058
-0.418	-0.539	-1.019	-0.311	-0.424	-0.851	-0.175	0.339	-0.333	-0.227	-0.047	-0.248	0.452	0.020	0.212	-0.089
-0.418	-0.539	-1.019	-0.312	-0.428	-0.848	-0.299	-0.045	-0.305	-0.225	-0.044	-0.250	0.453	0.020	0.212	-0.099
-0.441	-0.779	-1.042	-0.313	-0.431	-0.846	-0.315	-0.184	-0.407	-0.247	-0.280	-0.276	0.477	0.221	0.235	-0.109
-0.349	-0.755	-0.968	-0.306	-0.434	-0.848	-0.221	-0.569	-0.277	-0.162	-0.254	-0.200	0.385	0.199	0.160	-0.084
-0.291	-0.682	-0.842	-0.299	-0.433	-0.851	0.108	-0.363	0.007	-0.111	-0.182	-0.071	0.327	0.126	0.034	-0.052
-0.249	-0.570	-0.960	-0.296	-0.427	-0.854	0.344	-0.130	0.086	-0.071	-0.075	-0.185	0.285	0.014	0.152	-0.017
-0.241	-0.481	-1.094	-0.286	-0.424	-0.859	0.280	-0.418	0.299	-0.073	0.011	-0.314	0.277	0.074	0.285	0.038
-0.214	-0.377	-1.090	-0.269	-0.420	-0.867	0.320	-0.854	0.280	-0.064	0.111	-0.303	0.251	0.178	0.281	0.105
-0.030	-0.411	-1.078	-0.250	-0.418	-0.873	0.132	-0.949	0.162	0.102	0.075	-0.285	0.066	0.143	0.269	0.166
0.070	-0.504	-1.070	-0.229	-0.415	-0.880	0.260	-1.004	0.244	0.181	-0.021	-0.270	0.033	0.049	0.260	0.249
0.143	-0.589	-1.102	-0.198	-0.408	-0.891	0.522	-1.522	0.387	0.223	-0.113	-0.290	0.106	0.036	0.292	0.382
0.336	-0.667	-1.137	-0.162	-0.398	-0.903	0.635	-1.769	0.313	0.380	-0.200	-0.314	0.298	0.114	0.328	0.502
0.628	-0.697	-1.192	-0.126	-0.392	-0.911	0.414	-1.748	0.263	0.636	-0.237	-0.361	0.590	0.145	0.383	0.602
0.751	-0.721	-1.200	-0.094	-0.386	-0.918	0.382	-1.529	0.212	0.727	-0.266	-0.362	0.714	0.169	0.391	0.711
0.782	-0.709	-1.102	-0.063	-0.378	-0.924	0.502	-1.425	0.264	0.727	-0.263	-0.258	0.744	0.157	0.293	0.788
0.905	-0.585	-1.121	-0.036	-0.370	-0.928	0.482	-1.134	0.366	0.823	-0.147	-0.273	0.868	0.034	0.313	0.831
0.978	-0.578	-0.936	-0.023	-0.368	-0.929	0.128	-0.422	0.377	0.882	-0.141	-0.086	0.941	0.026	0.128	0.802
1.044	-0.524	-1.019	-0.015	-0.363	-0.932	0.317	-0.184	0.198	0.939	-0.092	-0.167	1.007	0.028	0.211	0.765
0.694	-0.400	-1.176	-0.007	-0.356	-0.934	0.338	-0.252	0.143	0.582	0.025	-0.322	0.658	0.151	0.368	0.672
0.720	-0.446	-0.893	-0.006	-0.353	-0.936	0.189	0.068	-0.032	0.608	-0.025	-0.037	0.685	0.104	0.086	0.531
0.447	-0.543	-1.098	-0.001	-0.352	-0.936	0.059	-0.166	0.022	0.330	-0.122	-0.241	0.413	0.007	0.290	0.365
0.217	-0.508	-1.003	0.004	-0.352	-0.936	0.021	-0.264	-0.002	0.094	-0.088	-0.147	0.182	0.042	0.195	0.250
0.167	-0.384	-1.015	0.009	-0.354	-0.935	-0.100	-0.273	-0.067	0.039	0.038	-0.159	0.133	0.166	0.207	0.155
0.201	-0.469	-0.889	0.020	-0.357	-0.934	-0.146	-0.499	0.130	0.062	-0.044	-0.035	0.168	0.080	0.081	0.099
0.205	-0.431	-0.987	0.031	-0.357	-0.934	0.001	-0.497	0.229	0.055	-0.005	-0.133	0.172	0.119	0.181	0.068
0.255	-0.408	-0.897	0.035	-0.354	-0.934	0.147	-0.116	0.145	0.101	0.015	-0.042	0.223	0.142	0.090	0.047
0.132	-0.473	-0.861	0.036	-0.356	-0.934	-0.036	-0.025	0.061	-0.023	-0.049	-0.007	0.100	0.076	0.056	0.022
0.132	-0.473	-0.861	0.032	-0.358	-0.933	-0.107	0.237	-0.080	-0.019	-0.047	-0.008	0.101	0.076	0.055	-0.026
0.101	-0.469	-0.806	0.029	-0.366	-0.930	-0.428	0.186	0.080	-0.047	-0.035	0.044	0.070	0.079	0.000	-0.046
0.009	-0.404	-0.798	0.030	-0.375	-0.926	-0.471	-0.028	0.087	-0.140	0.040	0.049	0.021	0.144	0.007	-0.066
0.186	-0.346	-0.747	0.025	-0.381	-0.924	-0.319	0.317	0.059	0.041	0.104	0.098	0.156	0.202	0.057	-0.092
0.024	-0.500	-0.802	0.019	-0.389	-0.921	-0.407	0.360	0.092	-0.114	-0.043	0.039	0.004	0.047	0.002	-0.121
-0.010	-0.466	-0.818	0.016	-0.393	-0.919	-0.195	0.123	-0.095	-0.146	-0.004	0.022	0.038	0.082	0.014	-0.088
-0.080	-0.566	-0.826	0.021	-0.399	-0.917	-0.292	-0.212	0.128	-0.219	-0.099	0.012	0.107	0.019	0.023	-0.105
0.174	-0.543	-0.802	0.019	-0.400	-0.916	-0.032	0.165	0.028	0.037	-0.075	0.035	0.148	0.003	0.001	-0.111
0.043	-0.551	-0.838	0.015	-0.400	-0.916	0.001	0.169	-0.019	-0.091	-0.082	-0.001	0.018	0.005	0.035	-0.105
-0.049	-0.419	-0.893	0.011	-0.404	-0.915	-0.202	0.274	0.057	-0.179	0.053	-0.057	0.074	0.127	0.090	-0.095
0.009	-0.489	-0.810	0.005	-0.408	-0.913	-0.189	0.327	0.036	-0.115	-0.013	0.024	0.015	0.057	0.008	-0.137
-0.026	-0.504	-0.775	0.002	-0.410	-0.912	-0.104	0.174	0.023	-0.147	-0.026	0.058	0.049	0.042	0.028	-0.153
-0.130	-0.500	-0.952	0.001	-0.412	-0.911	-0.080	0.026	0.014	-0.250	-0.020	-0.120	0.151	0.046	0.148	-0.136
-0.049	-0.435	-0.790	-0.005	-0.413	-0.911	-0.038	0.282	-0.090	-0.163	0.046	0.042	0.068	0.112	0.015	-0.131
0.055	-0.578	-0.810	-0.011	-0.415	-0.910	-0.097	0.336	-0.059	-0.053	-0.095	0.021	0.038	0.030	0.003	-0.120
-0.026	-0.411	-0.920	-0.011	-0.415	-0.910	0.014	0.020	0.056	-0.133	0.071	-0.089	0.041	0.137	0.112	-0.081
0.001	-0.496	-0.838	-0.006	-0.417	-0.909	-0.127	-0.211	0.145	-0.112	-0.011	-0.008	0.012	0.053	0.028	-0.031
[truncated: 994 more rows]
