# Supplementary material for: Averaged Propulsive Body Acceleration (APBA) Can Be Calculated from Biologging Tags That Incorporate Gyroscopes and Accelerometers to Estimate Swimming Speed, Hydrodynamic Drag and Energy Expenditure for Steller Sea Lions
Source: PLoS One. 2016 Jun 10;11(6):e0157326. doi: 10.1371/journal.pone.0157326 (PMC4902303; doi:10.1371/journal.pone.0157326)
Supplement: S4 Data — Same components as S2. (ZIP) [file pone.0157326.s004.zip › SitkaNov_20/sitka10_4376_4.csv]

rawAx	rawAy	rawAz	gravX	gravY	gravZ	gyrX	gyrY	gyrZ	estAx	estAy	estAz	odbX	odbY	odbZ	spk
-0.360	-0.659	-0.857	-0.281	-0.541	-0.792	-0.088	0.188	-0.364	-0.130	-0.104	-0.095	0.323	0.237	0.023	-0.036
-0.303	-0.663	-0.964	-0.287	-0.542	-0.790	-0.104	0.204	-0.219	-0.066	-0.107	-0.203	0.262	0.239	0.084	-0.034
-0.341	-0.701	-1.098	-0.296	-0.541	-0.788	-0.011	0.404	-0.249	-0.096	-0.147	-0.340	0.297	0.275	0.220	-0.051
-0.407	-0.705	-1.125	-0.309	-0.541	-0.782	-0.129	0.683	-0.228	-0.148	-0.150	-0.373	0.359	0.276	0.248	-0.098
-0.564	-0.701	-1.007	-0.317	-0.541	-0.779	-0.129	0.349	-0.246	-0.298	-0.146	-0.258	0.515	0.270	0.130	-0.135
-0.641	-0.643	-0.830	-0.311	-0.545	-0.778	-0.322	-0.562	-0.154	-0.381	-0.084	-0.081	0.590	0.209	0.046	-0.141
-0.487	-0.520	-0.861	-0.306	-0.546	-0.780	-0.132	-0.469	-0.171	-0.232	0.041	-0.111	0.437	0.083	0.013	-0.126
-0.322	-0.404	-0.936	-0.299	-0.543	-0.784	0.073	-0.598	-0.207	-0.074	0.154	-0.181	0.271	0.035	0.063	-0.050
-0.260	-0.354	-1.011	-0.291	-0.541	-0.789	-0.075	-0.808	-0.471	-0.020	0.202	-0.252	0.209	0.087	0.139	0.072
-0.126	-0.473	-1.031	-0.284	-0.544	-0.790	-0.439	-0.882	-0.706	0.108	0.085	-0.271	0.074	0.030	0.159	0.158
-0.022	-0.597	-1.050	-0.277	-0.546	-0.790	-0.424	-0.873	-0.684	0.204	-0.036	-0.290	0.030	0.152	0.179	0.219
-0.049	-0.713	-1.062	-0.267	-0.547	-0.794	-0.230	-1.009	-0.629	0.168	-0.152	-0.298	0.002	0.266	0.192	0.274
-0.003	-0.752	-1.117	-0.251	-0.546	-0.799	-0.083	-1.260	-0.450	0.197	-0.191	-0.348	0.047	0.301	0.249	0.327
0.051	-0.663	-1.176	-0.228	-0.542	-0.809	0.117	-1.579	-0.304	0.228	-0.106	-0.398	0.100	0.210	0.308	0.378
0.170	-0.585	-1.279	-0.197	-0.538	-0.820	0.202	-1.945	-0.186	0.317	-0.033	-0.489	0.219	0.130	0.412	0.453
0.286	-0.481	-1.303	-0.165	-0.535	-0.829	0.111	-1.945	-0.171	0.400	0.068	-0.504	0.334	0.024	0.437	0.507
0.467	-0.597	-1.176	-0.135	-0.535	-0.834	-0.028	-1.768	-0.129	0.551	-0.048	-0.372	0.513	0.137	0.312	0.552
0.451	-0.744	-1.129	-0.100	-0.534	-0.840	0.095	-1.884	0.173	0.501	-0.195	-0.319	0.498	0.282	0.266	0.590
0.532	-0.809	-1.003	-0.067	-0.530	-0.845	0.259	-1.659	0.296	0.548	-0.264	-0.188	0.578	0.346	0.141	0.607
0.682	-0.612	-0.916	-0.036	-0.528	-0.848	0.163	-1.344	0.557	0.668	-0.069	-0.098	0.728	0.147	0.055	0.588
0.682	-0.612	-0.916	-0.010	-0.521	-0.854	0.443	-1.103	0.568	0.641	-0.076	-0.093	0.728	0.144	0.057	0.553
0.694	-0.520	-0.704	0.011	-0.512	-0.859	0.533	-0.670	0.679	0.632	0.007	0.126	0.739	0.050	0.155	0.481
0.532	-0.535	-0.747	0.025	-0.505	-0.863	0.411	-0.359	0.657	0.456	-0.015	0.086	0.578	0.064	0.111	0.379
0.286	-0.462	-0.905	0.035	-0.499	-0.866	0.289	-0.235	0.530	0.199	0.053	-0.069	0.332	0.011	0.048	0.268
0.228	-0.392	-0.877	0.041	-0.494	-0.868	0.265	-0.071	0.381	0.136	0.117	-0.038	0.274	0.083	0.021	0.165
0.124	-0.524	-0.944	0.041	-0.494	-0.869	0.021	0.072	0.136	0.032	-0.014	-0.105	0.170	0.047	0.089	0.097
0.136	-0.531	-0.810	0.044	-0.490	-0.871	0.215	-0.045	0.126	0.041	-0.026	0.031	0.183	0.052	0.044	0.065
0.151	-0.493	-0.845	0.045	-0.485	-0.874	0.309	0.050	0.166	0.055	0.008	-0.002	0.198	0.012	0.007	0.025
0.109	-0.558	-0.940	0.044	-0.477	-0.878	0.431	0.123	0.156	0.013	-0.066	-0.092	0.155	0.075	0.089	-0.010
-0.018	-0.790	-0.979	0.046	-0.475	-0.879	0.126	0.032	0.257	-0.116	-0.299	-0.131	0.028	0.305	0.129	-0.047
-0.026	-0.601	-0.865	0.049	-0.474	-0.879	0.079	-0.032	0.248	-0.126	-0.111	-0.016	0.020	0.114	0.016	-0.077
-0.045	-0.531	-0.798	0.052	-0.470	-0.881	0.210	-0.086	0.236	-0.149	-0.045	0.053	0.001	0.043	0.050	-0.088
0.028	-0.381	-0.767	0.055	-0.471	-0.881	-0.054	-0.035	0.285	-0.079	0.106	0.084	0.075	0.109	0.081	-0.084
0.109	-0.466	-0.810	0.053	-0.470	-0.881	0.035	0.227	0.125	0.004	0.021	0.041	0.156	0.025	0.037	-0.108
0.043	-0.469	-0.865	0.042	-0.469	-0.882	0.089	0.591	0.004	-0.051	0.016	-0.013	0.091	0.022	0.019	-0.125
-0.191	-0.531	-0.928	0.039	-0.471	-0.881	-0.125	0.144	0.028	-0.282	-0.044	-0.077	0.143	0.038	0.083	-0.128
-0.172	-0.601	-0.853	0.037	-0.474	-0.880	-0.172	0.135	0.044	-0.261	-0.110	-0.004	0.124	0.105	0.009	-0.165
-0.049	-0.485	-0.853	0.026	-0.470	-0.882	0.258	0.516	-0.191	-0.126	0.002	-0.001	0.000	0.013	0.008	-0.188
-0.133	-0.431	-0.893	0.041	-0.468	-0.883	0.121	-0.914	-0.081	-0.226	0.054	-0.040	0.084	0.069	0.047	-0.166
-0.072	-0.493	-0.834	0.038	-0.467	-0.883	0.033	0.050	-0.128	-0.162	-0.008	0.020	0.023	0.009	0.013	-0.127
0.001	-0.636	-0.727	0.037	-0.466	-0.884	0.120	0.052	-0.005	-0.088	-0.153	0.127	0.052	0.132	0.119	-0.095
0.051	-0.612	-0.822	0.036	-0.462	-0.886	0.226	0.051	0.016	-0.037	-0.133	0.034	0.104	0.106	0.025	-0.097
0.182	-0.543	-0.731	0.037	-0.459	-0.888	0.213	0.015	0.008	0.093	-0.067	0.127	0.236	0.035	0.115	-0.086
-0.110	-0.531	-0.818	0.042	-0.456	-0.889	0.145	-0.317	0.066	-0.205	-0.058	0.041	0.055	0.022	0.028	-0.080
0.017	-0.601	-0.790	0.048	-0.455	-0.889	0.107	-0.221	0.167	-0.084	-0.129	0.069	0.072	0.090	0.056	-0.091
0.001	-0.481	-0.849	0.049	-0.451	-0.891	0.238	0.001	0.122	-0.100	-0.013	0.012	0.057	0.030	0.003	-0.133
0.001	-0.481	-0.849	0.050	-0.447	-0.893	0.221	-0.008	0.172	-0.102	-0.017	0.014	0.057	0.031	0.002	-0.128
-0.122	-0.520	-0.991	0.052	-0.442	-0.895	0.249	-0.031	0.143	-0.226	-0.060	-0.126	0.069	0.006	0.144	-0.136
-0.083	-0.469	-0.853	0.055	-0.441	-0.896	0.085	-0.113	0.180	-0.191	-0.011	0.013	0.032	0.045	0.005	-0.121
-0.026	-0.458	-0.838	0.060	-0.436	-0.898	0.274	-0.242	0.148	-0.139	-0.004	0.031	0.023	0.058	0.012	-0.119
0.070	-0.481	-0.916	0.059	-0.429	-0.901	0.346	0.144	0.154	-0.041	-0.034	-0.045	0.117	0.036	0.065	-0.123
0.013	-0.473	-0.877	0.056	-0.424	-0.904	0.305	0.178	0.102	-0.097	-0.032	-0.003	0.056	0.045	0.024	-0.099
-0.095	-0.489	-0.901	0.062	-0.418	-0.906	0.316	-0.237	0.170	-0.210	-0.053	-0.024	0.055	0.030	0.047	-0.103
0.009	-0.419	-0.983	0.059	-0.413	-0.909	0.270	0.157	0.024	-0.103	0.012	-0.105	0.044	0.100	0.130	-0.107
-0.045	-0.524	-0.861	0.067	-0.410	-0.910	0.180	-0.428	0.090	-0.165	-0.095	0.018	0.015	0.003	0.008	-0.106
0.055	-0.500	-0.932	0.066	-0.410	-0.910	0.013	0.079	0.049	-0.064	-0.072	-0.053	0.080	0.021	0.078	-0.079
0.001	-0.381	-0.956	0.070	-0.408	-0.910	0.103	-0.188	0.092	-0.122	0.046	-0.076	0.022	0.141	0.102	-0.083
0.070	-0.473	-0.885	0.071	-0.406	-0.911	0.112	0.034	0.154	-0.054	-0.049	-0.004	0.088	0.049	0.031	-0.063
0.059	-0.454	-0.842	0.075	-0.405	-0.911	0.041	-0.229	0.086	-0.070	-0.030	0.039	0.073	0.069	0.012	-0.062
0.040	-0.388	-0.964	0.083	-0.401	-0.912	0.206	-0.367	0.099	-0.097	0.032	-0.082	0.052	0.135	0.110	-0.062
0.128	-0.439	-0.798	0.081	-0.399	-0.913	0.132	0.129	0.073	-0.007	-0.021	0.084	0.140	0.086	0.056	-0.059
0.043	-0.524	-0.873	0.083	-0.397	-0.914	0.145	-0.099	0.035	-0.093	-0.108	0.010	0.054	0.002	0.019	-0.068
0.090	-0.427	-0.916	0.083	-0.395	-0.915	0.099	0.080	0.120	-0.047	-0.013	-0.032	0.098	0.099	0.062	-0.064
-0.010	-0.439	-0.924	0.083	-0.391	-0.917	0.182	-0.011	0.107	-0.148	-0.028	-0.039	0.003	0.088	0.070	-0.073
0.109	-0.446	-0.849	0.084	-0.386	-0.919	0.314	-0.011	0.011	-0.029	-0.041	0.038	0.115	0.081	0.006	-0.085
0.047	-0.346	-0.893	0.083	-0.384	-0.920	0.069	0.097	0.100	-0.089	0.058	-0.005	0.053	0.183	0.035	-0.092
0.005	-0.427	-0.790	0.078	-0.383	-0.921	0.094	0.254	0.044	-0.127	-0.024	0.099	0.010	0.101	0.068	-0.081
0.059	-0.400	-0.905	0.082	-0.379	-0.922	0.199	-0.184	0.112	-0.077	-0.001	-0.015	0.063	0.128	0.045	-0.090
0.036	-0.384	-0.952	0.080	-0.378	-0.922	0.044	0.159	0.101	-0.098	0.014	-0.062	0.039	0.142	0.092	-0.088
0.047	-0.462	-0.877	0.080	-0.377	-0.923	0.057	0.013	0.059	-0.087	-0.064	0.013	0.050	0.065	0.017	-0.085
0.070	-0.485	-0.845	0.077	-0.372	-0.925	0.264	0.177	0.021	-0.061	-0.092	0.047	0.071	0.042	0.015	-0.084
0.009	-0.435	-0.834	0.076	-0.372	-0.925	0.030	0.056	0.066	-0.122	-0.042	0.059	0.009	0.091	0.027	-0.084
0.090	-0.458	-0.810	0.072	-0.371	-0.926	0.081	0.249	-0.006	-0.036	-0.066	0.083	0.089	0.068	0.052	-0.074
0.032	-0.450	-0.944	0.073	-0.368	-0.927	0.153	-0.031	0.086	-0.095	-0.061	-0.050	0.030	0.075	0.082	-0.073
0.067	-0.415	-0.952	0.073	-0.367	-0.927	0.051	-0.011	0.041	-0.061	-0.027	-0.058	0.063	0.109	0.089	-0.075
0.097	-0.419	-0.775	0.071	-0.364	-0.929	0.205	0.157	0.081	-0.028	-0.034	0.121	0.093	0.104	0.089	-0.080
-0.037	-0.462	-0.940	0.073	-0.360	-0.930	0.205	-0.108	0.104	-0.165	-0.080	-0.043	0.044	0.061	0.075	-0.090
0.024	-0.334	-0.916	0.070	-0.359	-0.931	0.055	0.143	-0.025	-0.101	0.047	-0.019	0.017	0.188	0.051	-0.095
0.009	-0.404	-0.861	0.074	-0.356	-0.931	0.159	-0.240	-0.028	-0.120	-0.026	0.037	0.001	0.117	0.005	-0.087
0.090	-0.496	-0.845	0.080	-0.354	-0.932	0.114	-0.257	0.141	-0.045	-0.120	0.053	0.078	0.024	0.021	-0.083
0.086	-0.365	-0.936	0.073	-0.355	-0.932	-0.026	0.381	0.032	-0.043	0.012	-0.037	0.073	0.155	0.068	-0.074
0.005	-0.299	-0.889	0.078	-0.352	-0.933	0.140	-0.245	0.048	-0.128	0.075	0.011	0.010	0.219	0.020	-0.061
0.128	-0.404	-0.798	0.077	-0.349	-0.934	0.176	0.064	-0.005	-0.004	-0.032	0.103	0.112	0.114	0.071	-0.065
0.051	-0.377	-0.936	0.076	-0.350	-0.934	-0.071	0.058	0.006	-0.080	-0.004	-0.035	0.033	0.140	0.066	-0.064
0.047	-0.361	-0.897	0.076	-0.352	-0.933	-0.068	-0.009	0.023	-0.084	0.013	0.004	0.027	0.155	0.026	-0.065
0.120	-0.342	-0.861	0.073	-0.351	-0.933	0.013	0.180	-0.029	-0.007	0.033	0.040	0.099	0.173	0.012	-0.068
-0.026	-0.388	-0.932	0.070	-0.353	-0.933	-0.069	0.126	-0.013	-0.150	-0.012	-0.032	0.049	0.126	0.058	-0.073
0.043	-0.388	-0.968	0.073	-0.353	-0.933	-0.029	-0.144	0.013	-0.084	-0.011	-0.067	0.018	0.126	0.093	-0.081
0.032	-0.427	-0.885	0.063	-0.354	-0.933	-0.040	0.527	-0.034	-0.085	-0.048	0.016	0.004	0.086	0.009	-0.084
-0.007	-0.392	-0.889	0.065	-0.356	-0.932	-0.103	-0.135	0.056	-0.126	-0.012	0.011	0.037	0.120	0.012	-0.069
0.097	-0.427	-0.849	0.061	-0.359	-0.931	-0.124	0.193	-0.049	-0.019	-0.044	0.050	0.066	0.084	0.028	-0.075
0.086	-0.384	-0.826	0.059	-0.362	-0.930	-0.136	0.139	-0.000	-0.029	0.001	0.073	0.052	0.126	0.052	-0.068
0.005	-0.346	-0.952	0.061	-0.364	-0.930	-0.099	-0.137	-0.017	-0.112	0.042	-0.054	0.031	0.164	0.074	-0.059
0.063	-0.388	-0.901	0.061	-0.368	-0.928	-0.248	-0.005	-0.056	-0.055	0.004	-0.004	0.025	0.121	0.021	-0.062
0.070	-0.384	-0.790	0.057	-0.373	-0.926	-0.239	0.155	-0.135	-0.044	0.013	0.105	0.031	0.124	0.090	-0.075
0.086	-0.411	-0.822	0.056	-0.376	-0.925	-0.141	0.009	-0.153	-0.028	-0.011	0.072	0.045	0.097	0.059	-0.065
-0.010	-0.350	-0.897	0.054	-0.381	-0.923	-0.243	0.046	-0.048	-0.124	0.056	-0.004	0.053	0.158	0.016	-0.067
0.105	-0.400	-0.786	0.050	-0.386	-0.921	-0.264	0.227	-0.124	-0.004	0.012	0.105	0.060	0.108	0.094	-0.067
0.051	-0.442	-0.869	0.048	-0.389	-0.920	-0.181	0.050	-0.087	-0.057	-0.027	0.021	0.005	0.065	0.012	-0.085
0.051	-0.334	-0.814	0.042	-0.394	-0.918	-0.276	0.259	-0.102	-0.052	0.086	0.074	0.002	0.173	0.067	-0.080
-0.018	-0.396	-0.806	0.043	-0.404	-0.914	-0.496	-0.079	-0.059	-0.123	0.034	0.078	0.070	0.110	0.075	-0.093
0.047	-0.388	-0.767	0.041	-0.409	-0.912	-0.263	0.050	-0.146	-0.056	0.046	0.115	0.006	0.117	0.114	-0.100
0.009	-0.466	-0.826	0.037	-0.412	-0.910	-0.179	0.176	-0.085	-0.090	-0.027	0.054	0.047	0.038	0.054	-0.101
0.013	-0.415	-0.810	0.031	-0.421	-0.907	-0.443	0.298	-0.103	-0.080	0.031	0.066	0.046	0.087	0.068	-0.099
0.001	-0.404	-0.885	0.027	-0.429	-0.903	-0.479	0.217	-0.035	-0.088	0.052	-0.012	0.061	0.097	0.007	-0.092
-0.030	-0.369	-0.786	0.022	-0.434	-0.901	-0.241	0.210	-0.096	-0.114	0.091	0.084	0.095	0.131	0.091	-0.114
0.040	-0.485	-0.810	0.015	-0.437	-0.899	-0.207	0.395	0.009	-0.038	-0.021	0.059	0.029	0.015	0.067	-0.097
-0.172	-0.458	-0.932	0.020	-0.448	-0.894	-0.613	-0.240	0.138	-0.254	0.017	-0.069	0.243	0.042	0.055	-0.093
0.070	-0.427	-0.857	0.019	-0.459	-0.888	-0.582	0.060	0.030	-0.012	0.058	0.001	0.002	0.073	0.019	-0.066
0.032	-0.396	-0.845	0.029	-0.464	-0.885	-0.325	-0.467	0.133	-0.059	0.095	0.009	0.042	0.104	0.030	-0.066
0.167	-0.466	-0.656	0.026	-0.468	-0.883	-0.216	0.198	0.032	0.078	0.030	0.197	0.092	0.034	0.219	-0.034
0.067	-0.566	-0.739	0.024	-0.480	-0.877	-0.613	0.099	-0.035	-0.020	-0.060	0.108	0.009	0.068	0.135	-0.047
0.051	-0.493	-0.767	0.015	-0.489	-0.872	-0.527	0.414	-0.185	-0.027	0.023	0.076	0.025	0.004	0.106	-0.048
0.005	-0.411	-0.775	0.007	-0.495	-0.869	-0.361	0.393	-0.159	-0.064	0.111	0.065	0.072	0.084	0.096	-0.076
0.040	-0.489	-0.723	0.000	-0.501	-0.865	-0.344	0.313	-0.111	-0.023	0.040	0.113	0.037	0.006	0.146	-0.089
-0.041	-0.574	-0.684	-0.011	-0.510	-0.860	-0.465	0.566	-0.170	-0.092	-0.037	0.147	0.117	0.079	0.183	-0.099
-0.060	-0.585	-0.743	-0.019	-0.516	-0.856	-0.337	0.362	-0.153	-0.103	-0.042	0.084	0.134	0.091	0.122	-0.115
-0.033	-0.578	-0.719	-0.026	-0.519	-0.854	-0.167	0.362	-0.065	-0.070	-0.031	0.105	0.106	0.084	0.145	-0.141
-0.103	-0.547	-0.711	-0.033	-0.526	-0.850	-0.403	0.431	0.036	-0.132	0.007	0.108	0.173	0.055	0.152	-0.146
-0.145	-0.589	-0.708	-0.042	-0.533	-0.845	-0.425	0.430	-0.081	-0.166	-0.028	0.107	0.212	0.098	0.156	-0.153
-0.110	-0.593	-0.660	-0.054	-0.538	-0.841	-0.247	0.655	-0.137	-0.119	-0.027	0.151	0.175	0.103	0.203	-0.162
-0.157	-0.554	-0.767	-0.062	-0.543	-0.837	-0.318	0.389	-0.101	-0.157	0.017	0.041	0.218	0.064	0.097	-0.153
-0.157	-0.554	-0.767	-0.073	-0.549	-0.833	-0.348	0.482	-0.167	-0.147	0.023	0.036	0.216	0.065	0.098	-0.146
-0.103	-0.639	-0.704	-0.078	-0.553	-0.830	-0.208	0.264	-0.120	-0.087	-0.058	0.097	0.161	0.149	0.160	-0.132
-0.145	-0.624	-0.696	-0.083	-0.555	-0.828	-0.123	0.158	-0.165	-0.125	-0.040	0.103	0.203	0.133	0.168	-0.129
-0.091	-0.628	-0.692	-0.092	-0.555	-0.826	-0.049	0.439	-0.161	-0.062	-0.043	0.105	0.149	0.138	0.171	-0.112
-0.203	-0.601	-0.830	-0.096	-0.558	-0.824	-0.182	0.154	-0.072	-0.170	-0.013	-0.035	0.261	0.110	0.033	-0.099
-0.076	-0.589	-0.715	-0.103	-0.562	-0.821	-0.225	0.297	-0.177	-0.037	0.002	0.076	0.134	0.098	0.148	-0.081
-0.049	-0.620	-0.648	-0.111	-0.564	-0.818	-0.110	0.409	-0.169	-0.001	-0.027	0.140	0.107	0.130	0.214	-0.077
-0.087	-0.682	-0.704	-0.116	-0.563	-0.819	0.080	0.214	-0.116	-0.035	-0.090	0.085	0.146	0.193	0.158	-0.061
-0.118	-0.639	-0.743	-0.122	-0.563	-0.817	-0.051	0.292	-0.106	-0.060	-0.046	0.044	0.177	0.151	0.119	-0.057
-0.149	-0.581	-0.814	-0.130	-0.568	-0.812	-0.339	0.380	-0.210	-0.083	0.016	-0.032	0.209	0.092	0.047	-0.052
-0.153	-0.473	-0.877	-0.137	-0.573	-0.808	-0.341	0.274	-0.212	-0.080	0.129	-0.099	0.213	0.017	0.015	-0.053
-0.099	-0.535	-0.759	-0.142	-0.573	-0.807	-0.050	0.104	-0.251	-0.021	0.068	0.018	0.159	0.045	0.103	-0.059
-0.149	-0.562	-0.759	-0.148	-0.574	-0.805	-0.081	0.212	-0.245	-0.065	0.041	0.016	0.210	0.072	0.103	-0.050
-0.207	-0.655	-0.794	-0.157	-0.578	-0.801	-0.311	0.348	-0.258	-0.114	-0.047	-0.024	0.269	0.164	0.067	-0.041
-0.157	-0.701	-0.842	-0.169	-0.584	-0.794	-0.413	0.573	-0.329	-0.051	-0.088	-0.078	0.221	0.211	0.019	-0.036
-0.183	-0.674	-0.956	-0.181	-0.587	-0.789	-0.262	0.484	-0.332	-0.067	-0.058	-0.197	0.249	0.184	0.095	-0.015
-0.245	-0.682	-1.066	-0.193	-0.586	-0.787	-0.009	0.583	-0.290	-0.116	-0.067	-0.309	0.312	0.191	0.207	-0.009
-0.218	-0.740	-1.082	-0.206	-0.582	-0.787	0.170	0.669	-0.205	-0.076	-0.128	-0.326	0.286	0.249	0.223	-0.068
-0.330	-0.748	-1.066	-0.211	-0.578	-0.788	0.202	0.187	-0.168	-0.182	-0.140	-0.308	0.399	0.257	0.206	-0.118
-0.541	-0.713	-0.920	-0.204	-0.579	-0.789	-0.092	-0.610	-0.138	-0.401	-0.104	-0.161	0.611	0.223	0.060	-0.131
-0.407	-0.647	-0.763	-0.201	-0.578	-0.791	0.043	-0.263	-0.077	-0.269	-0.039	-0.002	0.476	0.158	0.098	-0.129
-0.237	-0.612	-0.853	-0.197	-0.574	-0.795	0.242	-0.329	-0.033	-0.105	-0.008	-0.089	0.309	0.123	0.007	-0.105
-0.157	-0.570	-1.003	-0.189	-0.570	-0.800	0.210	-0.591	-0.197	-0.031	0.030	-0.234	0.229	0.081	0.143	-0.010
-0.133	-0.520	-0.999	-0.176	-0.568	-0.804	0.020	-1.009	-0.237	-0.022	0.079	-0.226	0.206	0.030	0.139	0.116
-0.007	-0.527	-0.995	-0.162	-0.570	-0.806	-0.179	-0.993	-0.277	0.091	0.073	-0.221	0.080	0.038	0.136	0.202
0.240	-0.639	-1.042	-0.148	-0.570	-0.808	-0.069	-1.060	-0.339	0.323	-0.039	-0.265	0.165	0.150	0.184	0.291
0.240	-0.639	-1.042	-0.127	-0.566	-0.814	0.146	-1.428	-0.303	0.302	-0.042	-0.259	0.164	0.149	0.185	0.404
0.351	-0.597	-1.192	-0.101	-0.563	-0.821	0.155	-1.787	-0.423	0.388	-0.003	-0.403	0.275	0.106	0.335	0.489
0.509	-0.612	-1.224	-0.074	-0.558	-0.826	0.201	-1.841	-0.459	0.518	-0.023	-0.428	0.432	0.121	0.367	0.531
0.532	-0.551	-1.141	-0.042	-0.554	-0.831	0.197	-1.954	-0.198	0.510	0.034	-0.340	0.454	0.059	0.285	0.605
0.609	-0.570	-1.050	-0.012	-0.550	-0.835	0.234	-1.730	-0.033	0.556	0.011	-0.246	0.530	0.078	0.196	0.664
0.836	-0.566	-0.924	0.013	-0.546	-0.838	0.250	-1.299	0.018	0.759	0.010	-0.117	0.757	0.073	0.071	0.673
0.917	-0.543	-0.889	0.030	-0.542	-0.840	0.192	-0.883	-0.009	0.822	0.030	-0.080	0.837	0.049	0.037	0.674
0.801	-0.605	-0.897	0.044	-0.535	-0.844	0.460	-0.737	-0.049	0.692	-0.039	-0.083	0.721	0.111	0.046	0.640
0.744	-0.551	-0.869	0.054	-0.525	-0.849	0.572	-0.538	-0.125	0.625	0.005	-0.050	0.663	0.056	0.020	0.550
0.597	-0.539	-0.806	0.065	-0.511	-0.857	0.818	-0.560	-0.060	0.468	0.003	0.021	0.517	0.043	0.042	0.423
0.432	-0.601	-0.869	0.072	-0.502	-0.862	0.567	-0.335	0.068	0.295	-0.068	-0.037	0.351	0.105	0.022	0.294
0.305	-0.562	-0.845	0.077	-0.491	-0.867	0.587	-0.135	0.206	0.163	-0.040	-0.008	0.224	0.065	0.001	0.181
0.155	-0.628	-0.885	0.086	-0.482	-0.872	0.562	-0.325	0.290	0.004	-0.115	-0.043	0.075	0.130	0.039	0.105
0.197	-0.659	-0.818	0.092	-0.475	-0.875	0.381	-0.097	0.458	0.040	-0.153	0.027	0.116	0.160	0.026	0.054
0.251	-0.655	-0.719	0.092	-0.462	-0.882	0.677	0.349	0.616	0.094	-0.161	0.132	0.170	0.155	0.123	0.042
0.182	-0.558	-0.873	0.093	-0.449	-0.889	0.710	0.228	0.538	0.024	-0.078	-0.015	0.101	0.057	0.032	0.023
0.220	-0.566	-0.968	0.089	-0.435	-0.896	0.743	0.462	0.353	0.067	-0.099	-0.102	0.140	0.064	0.127	0.008
0.013	-0.717	-1.035	0.096	-0.426	-0.900	0.514	-0.220	0.470	-0.148	-0.260	-0.166	0.067	0.213	0.196	-0.012
0.101	-0.520	-0.909	0.099	-0.419	-0.903	0.352	0.021	0.334	-0.062	-0.069	-0.037	0.022	0.015	0.070	-0.038
0.101	-0.481	-0.885	0.104	-0.418	-0.902	0.026	-0.177	0.224	-0.067	-0.031	-0.013	0.022	0.025	0.048	-0.067
0.082	-0.392	-0.810	0.106	-0.417	-0.903	0.040	-0.049	0.214	-0.089	0.057	0.062	0.003	0.115	0.025	-0.078
0.113	-0.411	-0.869	0.104	-0.417	-0.903	-0.015	0.169	0.092	-0.056	0.038	0.003	0.035	0.097	0.035	-0.101
0.055	-0.543	-0.786	0.103	-0.416	-0.903	0.038	0.124	0.194	-0.112	-0.094	0.086	0.022	0.034	0.047	-0.126
-0.010	-0.411	-0.869	0.099	-0.414	-0.905	0.148	0.311	0.161	-0.173	0.034	0.005	0.087	0.099	0.038	-0.128
-0.026	-0.481	-0.865	0.107	-0.410	-0.906	0.199	-0.384	0.233	-0.197	-0.039	0.009	0.102	0.031	0.035	-0.140
0.090	-0.466	-0.786	0.111	-0.404	-0.908	0.334	-0.180	0.087	-0.086	-0.030	0.090	0.014	0.048	0.042	-0.127
0.090	-0.466	-0.786	0.113	-0.399	-0.910	0.241	-0.045	0.138	-0.087	-0.034	0.092	0.015	0.050	0.041	-0.109
0.136	-0.477	-0.782	0.114	-0.397	-0.911	0.166	-0.038	0.046	-0.043	-0.048	0.097	0.063	0.039	0.045	-0.103
0.070	-0.558	-0.956	0.110	-0.392	-0.914	0.285	0.272	0.101	-0.104	-0.134	-0.074	0.003	0.041	0.130	-0.079
0.036	-0.489	-0.822	0.115	-0.387	-0.915	0.232	-0.177	0.218	-0.143	-0.069	0.062	0.037	0.030	0.002	-0.080
0.213	-0.396	-0.822	0.114	-0.381	-0.917	0.303	0.121	0.175	0.034	0.018	0.064	0.140	0.125	0.001	-0.086
0.051	-0.423	-0.901	0.118	-0.378	-0.918	0.192	-0.138	0.136	-0.131	-0.013	-0.013	0.021	0.098	0.079	-0.072
0.090	-0.454	-0.849	0.120	-0.374	-0.919	0.173	-0.085	0.145	-0.095	-0.047	0.039	0.019	0.069	0.029	-0.069
0.178	-0.377	-0.901	0.117	-0.371	-0.921	0.180	0.210	0.097	-0.003	0.027	-0.011	0.108	0.148	0.081	-0.086
0.036	-0.388	-0.861	0.113	-0.370	-0.922	0.036	0.256	0.165	-0.142	0.015	0.030	0.034	0.138	0.042	-0.081
0.090	-0.365	-0.920	0.119	-0.369	-0.922	0.036	-0.233	0.151	-0.094	0.037	-0.030	0.020	0.162	0.102	-0.094
0.093	-0.466	-0.857	0.113	-0.365	-0.924	0.192	0.357	0.097	-0.084	-0.066	0.035	0.025	0.063	0.040	-0.124
-0.030	-0.427	-0.979	0.115	-0.368	-0.923	-0.113	-0.114	0.058	-0.209	-0.026	-0.088	0.097	0.104	0.162	-0.108
0.020	-0.419	-0.881	0.117	-0.368	-0.923	-0.019	-0.083	0.088	-0.161	-0.017	0.010	0.046	0.113	0.063	-0.095
0.124	-0.481	-0.869	0.119	-0.370	-0.922	-0.081	-0.069	0.076	-0.060	-0.077	0.021	0.059	0.052	0.050	-0.072
0.174	-0.404	-0.901	0.123	-0.371	-0.920	-0.083	-0.202	0.099	-0.014	0.002	-0.012	0.109	0.130	0.080	-0.064
0.228	-0.369	-0.838	0.118	-0.373	-0.920	-0.123	0.308	-0.042	0.045	0.039	0.051	0.164	0.167	0.016	-0.049
0.024	-0.415	-0.964	0.119	-0.375	-0.919	-0.077	-0.068	0.082	-0.160	-0.006	-0.076	0.037	0.122	0.143	-0.044
0.101	-0.357	-0.897	0.122	-0.378	-0.918	-0.179	-0.116	0.089	-0.086	0.055	-0.010	0.042	0.181	0.076	-0.056
0.174	-0.454	-0.806	0.120	-0.379	-0.918	-0.055	0.119	-0.014	-0.011	-0.040	0.080	0.115	0.086	0.014	-0.069
0.093	-0.415	-0.920	0.117	-0.380	-0.918	-0.030	0.185	0.057	-0.089	-0.001	-0.034	0.035	0.125	0.100	-0.083
0.140	-0.435	-0.885	0.119	-0.383	-0.916	-0.201	-0.085	0.080	-0.045	-0.016	-0.000	0.081	0.107	0.063	-0.072
-0.049	-0.531	-0.948	0.115	-0.380	-0.918	0.192	0.214	0.016	-0.229	-0.116	-0.061	0.108	0.011	0.126	-0.080
0.155	-0.388	-0.920	0.123	-0.381	-0.916	-0.074	-0.361	0.169	-0.034	0.028	-0.035	0.095	0.156	0.097	-0.089
0.105	-0.392	-0.881	0.126	-0.382	-0.915	-0.074	-0.137	0.043	-0.086	0.025	0.003	0.044	0.153	0.057	-0.097
0.074	-0.485	-0.861	0.124	-0.380	-0.917	0.121	0.099	0.055	-0.116	-0.069	0.024	0.012	0.062	0.036	-0.062
0.117	-0.431	-0.834	0.119	-0.383	-0.916	-0.128	0.281	0.037	-0.068	-0.013	0.051	0.052	0.118	0.007	-0.073
0.178	-0.427	-0.865	0.125	-0.384	-0.915	-0.081	-0.306	0.031	-0.013	-0.008	0.018	0.110	0.123	0.037	-0.070
0.120	-0.404	-0.861	0.126	-0.387	-0.913	-0.140	-0.043	-0.001	-0.071	0.018	0.021	0.049	0.147	0.031	-0.059
0.120	-0.396	-0.889	0.127	-0.390	-0.912	-0.150	-0.036	0.013	-0.072	0.028	-0.008	0.045	0.155	0.058	-0.060
0.120	-0.431	-0.893	0.127	-0.390	-0.912	-0.027	-0.052	-0.030	-0.073	-0.006	-0.013	0.041	0.121	0.062	-0.083
0.105	-0.400	-0.873	0.128	-0.394	-0.910	-0.187	-0.051	0.022	-0.089	0.028	0.005	0.021	0.153	0.042	-0.073
0.070	-0.489	-0.830	0.132	-0.395	-0.909	-0.062	-0.213	0.021	-0.128	-0.059	0.047	0.018	0.065	0.002	-0.074
0.186	-0.496	-0.842	0.128	-0.397	-0.909	-0.094	0.299	0.077	-0.008	-0.065	0.035	0.095	0.057	0.010	-0.088
0.097	-0.442	-0.916	0.125	-0.399	-0.908	-0.078	0.103	-0.023	-0.094	-0.010	-0.041	0.003	0.111	0.086	-0.080
0.067	-0.450	-0.830	0.124	-0.401	-0.908	-0.082	0.031	-0.091	-0.124	-0.015	0.045	0.029	0.104	0.001	-0.077
0.124	-0.504	-0.920	0.123	-0.405	-0.906	-0.229	0.067	-0.004	-0.065	-0.065	-0.048	0.028	0.051	0.090	-0.072
0.036	-0.419	-0.948	0.127	-0.410	-0.903	-0.288	-0.255	0.043	-0.158	0.025	-0.079	0.062	0.136	0.117	-0.070
0.224	-0.431	-0.810	0.128	-0.410	-0.903	-0.010	-0.014	0.016	0.029	0.014	0.059	0.125	0.124	0.021	-0.049
0.155	-0.508	-0.778	0.129	-0.415	-0.901	-0.256	-0.008	0.047	-0.041	-0.058	0.088	0.055	0.048	0.052	-0.051
0.163	-0.477	-0.869	0.123	-0.421	-0.899	-0.286	0.262	-0.127	-0.027	-0.022	-0.005	0.062	0.081	0.037	-0.049
0.090	-0.415	-0.983	0.124	-0.422	-0.898	-0.039	-0.115	-0.088	-0.101	0.041	-0.120	0.011	0.144	0.151	-0.057
0.078	-0.435	-0.845	0.128	-0.426	-0.896	-0.257	-0.166	0.045	-0.116	0.027	0.015	0.023	0.125	0.012	-0.049
0.178	-0.527	-0.798	0.124	-0.431	-0.894	-0.251	0.195	-0.039	-0.012	-0.061	0.061	0.076	0.032	0.035	-0.061
0.147	-0.496	-0.893	0.124	-0.433	-0.893	-0.077	-0.010	-0.023	-0.042	-0.029	-0.035	0.044	0.062	0.059	-0.067
0.097	-0.442	-0.849	0.121	-0.437	-0.891	-0.206	0.114	-0.043	-0.090	0.029	0.007	0.007	0.116	0.016	-0.053
0.086	-0.512	-0.893	0.121	-0.441	-0.889	-0.242	0.022	-0.022	-0.100	-0.036	-0.039	0.020	0.046	0.058	-0.065
0.136	-0.524	-0.842	0.115	-0.444	-0.889	-0.110	0.258	-0.112	-0.044	-0.045	0.012	0.029	0.035	0.006	-0.080
0.074	-0.458	-0.889	0.119	-0.446	-0.887	-0.157	-0.177	0.042	-0.109	0.024	-0.038	0.033	0.100	0.054	-0.069
0.059	-0.489	-0.869	0.118	-0.451	-0.884	-0.277	0.022	-0.046	-0.123	-0.002	-0.020	0.050	0.069	0.034	-0.074
0.174	-0.512	-0.794	0.118	-0.455	-0.882	-0.206	-0.069	-0.063	-0.008	-0.021	0.052	0.065	0.046	0.041	-0.076
0.074	-0.520	-0.826	0.118	-0.457	-0.881	-0.084	0.009	-0.020	-0.108	-0.027	0.020	0.036	0.037	0.010	-0.061
0.128	-0.427	-0.826	0.117	-0.464	-0.878	-0.362	0.043	-0.027	-0.053	0.072	0.017	0.016	0.130	0.010	-0.054
0.167	-0.554	-0.822	0.112	-0.470	-0.876	-0.334	0.243	-0.091	-0.009	-0.050	0.019	0.053	0.002	0.013	-0.051
0.105	-0.562	-0.830	0.112	-0.473	-0.874	-0.173	-0.045	-0.078	-0.071	-0.054	0.009	0.010	0.006	0.005	-0.038
0.147	-0.496	-0.877	0.111	-0.477	-0.872	-0.187	0.043	-0.033	-0.028	0.015	-0.040	0.032	0.059	0.042	-0.052
0.132	-0.512	-0.826	0.106	-0.480	-0.871	-0.168	0.273	-0.061	-0.038	0.003	0.010	0.015	0.043	0.010	-0.053
0.047	-0.558	-0.818	0.115	-0.483	-0.868	-0.161	-0.471	0.066	-0.131	-0.040	0.016	0.071	0.004	0.018	-0.063
0.190	-0.589	-0.727	0.108	-0.484	-0.868	-0.039	0.406	-0.005	0.018	-0.069	0.107	0.070	0.035	0.109	-0.082
0.051	-0.520	-0.826	0.114	-0.485	-0.867	-0.067	-0.290	0.122	-0.127	0.001	0.007	0.069	0.035	0.010	-0.074
0.067	-0.485	-0.822	0.116	-0.485	-0.867	0.001	-0.077	0.145	-0.114	0.036	0.011	0.055	0.069	0.015	-0.068
0.193	-0.562	-0.806	0.117	-0.482	-0.868	0.148	0.081	0.173	0.012	-0.044	0.028	0.070	0.008	0.030	-0.068
0.078	-0.562	-0.842	0.122	-0.484	-0.867	-0.123	-0.214	0.200	-0.109	-0.042	-0.009	0.047	0.009	0.005	-0.046
0.167	-0.485	-0.842	0.123	-0.486	-0.865	-0.122	0.066	0.165	-0.022	0.037	-0.010	0.040	0.068	0.005	-0.027
0.205	-0.493	-0.778	0.129	-0.483	-0.866	0.120	-0.252	0.171	0.010	0.027	0.054	0.077	0.060	0.057	-0.048
0.224	-0.535	-0.696	0.125	-0.483	-0.867	0.017	0.338	0.092	0.034	-0.015	0.138	0.094	0.017	0.138	-0.023
0.101	-0.601	-0.782	0.126	-0.486	-0.865	-0.143	-0.040	0.084	-0.092	-0.078	0.050	0.031	0.050	0.050	-0.017
0.205	-0.524	-0.877	0.126	-0.491	-0.862	-0.284	0.061	0.032	0.012	0.004	-0.047	0.071	0.026	0.046	-0.021
0.205	-0.458	-0.838	0.127	-0.490	-0.863	0.062	-0.110	-0.054	0.009	0.069	-0.007	0.068	0.091	0.007	-0.013
0.178	-0.431	-0.798	0.127	-0.492	-0.861	-0.123	-0.024	-0.039	-0.019	0.098	0.031	0.038	0.118	0.033	-0.004
0.232	-0.520	-0.794	0.122	-0.499	-0.858	-0.408	0.260	-0.110	0.039	0.017	0.032	0.090	0.029	0.037	-0.013
0.132	-0.601	-0.818	0.122	-0.508	-0.853	-0.474	-0.104	-0.174	-0.062	-0.055	0.003	0.011	0.053	0.012	-0.038
0.182	-0.581	-0.790	0.119	-0.513	-0.850	-0.268	0.084	-0.214	-0.009	-0.031	0.028	0.037	0.034	0.039	-0.036
0.082	-0.504	-0.763	0.111	-0.519	-0.848	-0.289	0.292	-0.242	-0.103	0.052	0.053	0.063	0.043	0.066	-0.050
0.209	-0.516	-0.672	0.100	-0.527	-0.844	-0.467	0.546	-0.230	0.035	0.049	0.140	0.064	0.031	0.155	-0.067
0.147	-0.578	-0.739	0.097	-0.535	-0.839	-0.418	0.083	-0.160	-0.024	-0.006	0.069	0.003	0.032	0.087	-0.062
0.028	-0.597	-0.755	0.094	-0.542	-0.835	-0.391	0.120	-0.083	-0.141	-0.018	0.049	0.115	0.051	0.069	-0.045
0.174	-0.570	-0.810	0.092	-0.546	-0.833	-0.247	0.042	-0.108	0.007	0.013	-0.008	0.033	0.025	0.012	-0.057
0.159	-0.531	-0.711	0.084	-0.553	-0.829	-0.401	0.445	-0.123	-0.000	0.059	0.087	0.019	0.013	0.110	-0.071
0.117	-0.562	-0.680	0.080	-0.559	-0.826	-0.305	0.169	-0.155	-0.038	0.034	0.115	0.021	0.018	0.140	-0.048
0.059	-0.597	-0.704	0.075	-0.563	-0.823	-0.265	0.240	-0.086	-0.091	0.004	0.088	0.075	0.053	0.116	-0.064
0.147	-0.616	-0.680	0.068	-0.566	-0.822	-0.121	0.406	-0.022	0.004	-0.013	0.111	0.018	0.073	0.140	-0.072
0.093	-0.547	-0.708	0.061	-0.570	-0.819	-0.271	0.404	-0.010	-0.043	0.061	0.080	0.033	0.003	0.111	-0.073
0.117	-0.605	-0.605	0.054	-0.574	-0.817	-0.196	0.473	0.006	-0.013	0.006	0.180	0.006	0.061	0.214	-0.048
0.093	-0.639	-0.637	0.048	-0.578	-0.815	-0.241	0.460	0.110	-0.030	-0.024	0.146	0.027	0.097	0.183	-0.060
0.151	-0.589	-0.704	0.036	-0.583	-0.812	-0.268	0.769	0.052	0.039	0.030	0.076	0.032	0.047	0.115	-0.068
0.005	-0.581	-0.767	0.029	-0.588	-0.808	-0.346	0.513	0.070	-0.100	0.043	0.010	0.113	0.040	0.052	-0.062
0.020	-0.578	-0.656	0.021	-0.592	-0.805	-0.258	0.485	-0.001	-0.076	0.052	0.117	0.098	0.036	0.162	-0.062
0.120	-0.663	-0.566	0.015	-0.598	-0.802	-0.285	0.366	0.009	0.029	-0.028	0.204	0.003	0.122	0.253	-0.093
0.063	-0.705	-0.593	0.003	-0.605	-0.796	-0.427	0.714	-0.051	-0.016	-0.063	0.172	0.054	0.165	0.226	-0.086
-0.060	-0.632	-0.680	-0.007	-0.614	-0.789	-0.584	0.590	-0.074	-0.128	0.020	0.078	0.177	0.092	0.139	-0.080
0.009	-0.612	-0.704	-0.017	-0.621	-0.783	-0.446	0.536	-0.134	-0.049	0.047	0.049	0.107	0.073	0.115	-0.099
0.032	-0.643	-0.554	-0.026	-0.627	-0.779	-0.324	0.471	-0.123	-0.017	0.021	0.194	0.085	0.105	0.263	-0.108
-0.060	-0.713	-0.613	-0.034	-0.636	-0.771	-0.557	0.432	-0.141	-0.101	-0.039	0.127	0.177	0.174	0.203	-0.095
-0.072	-0.670	-0.660	-0.044	-0.643	-0.764	-0.491	0.476	-0.198	-0.103	0.011	0.072	0.189	0.131	0.156	-0.107
-0.037	-0.655	-0.672	-0.050	-0.649	-0.759	-0.356	0.317	-0.096	-0.063	0.032	0.055	0.155	0.115	0.144	-0.119
-0.087	-0.636	-0.644	-0.056	-0.651	-0.757	-0.174	0.325	-0.089	-0.107	0.054	0.080	0.205	0.096	0.172	-0.123
-0.080	-0.670	-0.562	-0.063	-0.655	-0.753	-0.207	0.345	-0.102	-0.092	0.023	0.159	0.197	0.131	0.255	-0.122
-0.087	-0.717	-0.503	-0.074	-0.660	-0.748	-0.308	0.561	-0.167	-0.089	-0.019	0.214	0.206	0.177	0.314	-0.125
-0.095	-0.740	-0.609	-0.081	-0.663	-0.744	-0.210	0.379	-0.144	-0.089	-0.039	0.104	0.214	0.200	0.208	-0.125
-0.087	-0.790	-0.652	-0.087	-0.662	-0.745	0.086	0.311	-0.053	-0.076	-0.090	0.061	0.207	0.250	0.165	-0.114
-0.122	-0.682	-0.637	-0.091	-0.660	-0.745	0.096	0.185	-0.088	-0.106	0.017	0.077	0.242	0.142	0.181	-0.093
-0.118	-0.667	-0.723	-0.097	-0.661	-0.744	-0.028	0.299	-0.100	-0.096	0.033	-0.011	0.238	0.126	0.094	-0.082
-0.049	-0.678	-0.625	-0.099	-0.661	-0.744	-0.014	0.097	-0.073	-0.024	0.022	0.087	0.169	0.138	0.192	-0.079
-0.026	-0.686	-0.534	-0.102	-0.659	-0.745	0.158	0.121	-0.090	0.002	0.012	0.179	0.147	0.146	0.283	-0.060
-0.087	-0.697	-0.637	-0.103	-0.656	-0.748	0.205	0.068	-0.049	-0.058	-0.002	0.078	0.208	0.157	0.181	-0.054
-0.041	-0.651	-0.668	-0.106	-0.651	-0.751	0.303	0.206	0.001	-0.008	0.040	0.050	0.162	0.110	0.149	-0.054
-0.083	-0.636	-0.680	-0.109	-0.645	-0.756	0.424	0.191	-0.017	-0.048	0.049	0.043	0.205	0.095	0.136	-0.039
-0.091	-0.655	-0.727	-0.112	-0.639	-0.761	0.386	0.121	-0.045	-0.053	0.024	0.000	0.212	0.114	0.088	-0.016
-0.033	-0.670	-0.747	-0.117	-0.634	-0.765	0.353	0.269	-0.098	0.009	0.003	-0.016	0.154	0.128	0.068	-0.004
-0.010	-0.682	-0.751	-0.119	-0.625	-0.771	0.561	0.154	-0.059	0.035	-0.017	-0.013	0.131	0.139	0.064	0.002
-0.030	-0.690	-0.802	-0.125	-0.617	-0.777	0.537	0.307	-0.073	0.021	-0.033	-0.059	0.150	0.146	0.013	0.003
-0.141	-0.667	-0.885	-0.133	-0.612	-0.780	0.298	0.449	-0.088	-0.083	-0.015	-0.139	0.263	0.123	0.070	0.009
-0.226	-0.639	-1.050	-0.139	-0.607	-0.783	0.286	0.352	-0.080	-0.161	0.007	-0.301	0.348	0.096	0.236	0.022
-0.168	-0.624	-1.153	-0.148	-0.600	-0.786	0.355	0.438	-0.131	-0.094	0.017	-0.400	0.290	0.080	0.339	0.005
-0.099	-0.647	-1.090	-0.162	-0.595	-0.787	0.252	0.711	-0.239	-0.011	-0.011	-0.336	0.221	0.102	0.277	-0.059
-0.249	-0.682	-1.042	-0.166	-0.590	-0.790	0.301	0.139	-0.195	-0.157	-0.051	-0.286	0.370	0.136	0.230	-0.086
-0.484	-0.728	-0.818	-0.157	-0.586	-0.795	0.196	-0.740	-0.127	-0.401	-0.101	-0.057	0.605	0.182	0.005	-0.070
-0.264	-0.670	-0.743	-0.151	-0.583	-0.798	0.197	-0.545	-0.226	-0.187	-0.047	0.022	0.386	0.124	0.069	-0.065
0.013	-0.601	-0.897	-0.150	-0.578	-0.802	0.242	-0.256	-0.274	0.088	0.018	-0.128	0.109	0.055	0.085	-0.020
0.005	-0.543	-0.944	-0.145	-0.574	-0.806	0.129	-0.561	-0.436	0.075	0.073	-0.172	0.117	0.003	0.133	0.110
0.051	-0.524	-0.979	-0.140	-0.574	-0.807	-0.082	-0.664	-0.565	0.117	0.092	-0.207	0.071	0.023	0.169	0.198
0.190	-0.624	-0.987	-0.134	-0.575	-0.807	-0.150	-0.768	-0.581	0.248	-0.008	-0.214	0.067	0.077	0.178	0.236
0.147	-0.659	-1.023	-0.122	-0.575	-0.809	-0.067	-0.965	-0.438	0.194	-0.043	-0.248	0.024	0.111	0.214	0.294
0.240	-0.694	-0.987	-0.103	-0.571	-0.815	0.182	-1.354	-0.360	0.268	-0.081	-0.207	0.117	0.146	0.179	0.378
0.336	-0.709	-1.086	-0.081	-0.566	-0.821	0.276	-1.468	-0.291	0.342	-0.102	-0.299	0.213	0.162	0.277	0.448
0.540	-0.694	-1.145	-0.057	-0.558	-0.828	0.464	-1.496	-0.204	0.521	-0.095	-0.351	0.417	0.146	0.337	0.538
0.644	-0.616	-1.109	-0.028	-0.549	-0.835	0.516	-1.666	-0.038	0.596	-0.026	-0.308	0.521	0.068	0.303	0.630
0.740	-0.585	-1.113	0.003	-0.542	-0.840	0.389	-1.617	0.173	0.661	-0.002	-0.307	0.617	0.037	0.307	0.689
0.874	-0.554	-0.991	0.024	-0.539	-0.842	0.165	-0.948	0.186	0.775	0.026	-0.184	0.751	0.005	0.185	0.710
0.867	-0.597	-0.881	0.041	-0.536	-0.844	0.205	-0.740	0.222	0.749	-0.020	-0.072	0.744	0.048	0.076	0.691
0.840	-0.593	-0.948	0.055	-0.533	-0.844	0.102	-0.463	0.326	0.709	-0.018	-0.138	0.717	0.043	0.144	0.639
0.751	-0.554	-0.802	0.068	-0.529	-0.846	0.214	-0.472	0.329	0.607	0.017	0.009	0.628	0.005	0.001	0.535
0.651	-0.419	-0.798	0.079	-0.525	-0.847	0.214	-0.401	0.231	0.496	0.148	0.015	0.528	0.131	0.005	0.422
0.447	-0.454	-0.794	0.083	-0.522	-0.849	0.161	-0.052	0.146	0.288	0.110	0.020	0.325	0.096	0.008	0.305
0.328	-0.554	-0.806	0.090	-0.520	-0.850	0.134	-0.231	0.235	0.162	0.007	0.009	0.206	0.004	0.005	0.212
0.290	-0.539	-0.822	0.093	-0.519	-0.850	0.018	-0.036	0.200	0.119	0.023	-0.007	0.168	0.012	0.022	0.153
0.293	-0.558	-0.759	0.096	-0.520	-0.849	-0.066	0.044	0.279	0.121	0.005	0.056	0.172	0.006	0.040	0.106
0.367	-0.531	-0.751	0.096	-0.520	-0.849	-0.032	0.261	0.360	0.194	0.032	0.064	0.246	0.022	0.048	0.085
0.220	-0.659	-0.759	0.099	-0.518	-0.850	0.099	0.136	0.425	0.045	-0.098	0.057	0.101	0.106	0.039	0.045
0.170	-0.779	-0.948	0.099	-0.516	-0.851	0.087	0.197	0.342	-0.005	-0.219	-0.131	0.052	0.225	0.151	0.020
0.051	-0.752	-0.909	0.105	-0.518	-0.849	-0.129	-0.202	0.292	-0.130	-0.191	-0.094	0.067	0.197	0.113	-0.034
0.117	-0.585	-0.901	0.105	-0.512	-0.852	0.331	0.042	0.083	-0.065	-0.031	-0.082	0.001	0.030	0.106	-0.051
0.120	-0.554	-0.637	0.101	-0.511	-0.854	0.095	0.350	0.143	-0.057	-0.001	0.183	0.005	0.001	0.158	-0.056
0.086	-0.516	-0.920	0.112	-0.507	-0.855	0.180	-0.533	0.222	-0.103	0.033	-0.099	0.029	0.040	0.127	-0.057
0.267	-0.527	-0.637	0.105	-0.507	-0.855	-0.003	0.445	-0.011	0.085	0.022	0.185	0.152	0.029	0.156	-0.082
0.059	-0.539	-0.869	0.104	-0.504	-0.857	0.185	0.022	-0.002	-0.122	0.007	-0.046	0.055	0.018	0.077	-0.095
0.024	-0.535	-0.786	0.103	-0.503	-0.858	0.106	0.062	-0.041	-0.155	0.010	0.038	0.088	0.022	0.005	-0.109
0.040	-0.508	-0.672	0.103	-0.501	-0.859	0.129	-0.055	-0.012	-0.140	0.035	0.153	0.072	0.049	0.119	-0.153
0.063	-0.527	-0.755	0.101	-0.500	-0.860	0.088	0.067	-0.096	-0.115	0.015	0.071	0.048	0.029	0.036	-0.141
-0.014	-0.601	-0.731	0.096	-0.497	-0.862	0.187	0.210	-0.132	-0.187	-0.061	0.097	0.124	0.044	0.059	-0.107
0.159	-0.493	-0.782	0.100	-0.494	-0.864	0.204	-0.263	-0.079	-0.018	0.044	0.047	0.050	0.063	0.008	-0.089
0.213	-0.554	-0.771	0.100	-0.494	-0.864	0.033	0.014	0.008	0.036	-0.018	0.058	0.104	0.001	0.020	-0.077
0.128	-0.639	-0.708	0.104	-0.489	-0.866	0.313	-0.145	0.089	-0.053	-0.108	0.124	0.020	0.084	0.082	-0.050
0.155	-0.473	-0.676	0.098	-0.487	-0.868	0.110	0.363	0.079	-0.020	0.056	0.157	0.048	0.082	0.114	-0.058
0.155	-0.473	-0.676	0.098	-0.485	-0.869	0.120	0.079	0.106	-0.020	0.054	0.158	0.050	0.083	0.113	-0.074
0.074	-0.547	-0.916	0.102	-0.483	-0.870	0.087	-0.106	0.185	-0.105	-0.021	-0.082	0.029	0.010	0.127	-0.058
0.132	-0.547	-0.755	0.099	-0.480	-0.871	0.141	0.240	0.106	-0.044	-0.024	0.081	0.030	0.010	0.036	-0.063
0.170	-0.531	-0.802	0.094	-0.478	-0.874	0.167	0.345	0.079	-0.001	-0.011	0.036	0.070	0.025	0.010	-0.049
0.070	-0.558	-0.826	0.093	-0.477	-0.874	0.025	0.096	0.088	-0.100	-0.038	0.012	0.029	0.001	0.032	-0.046
0.163	-0.493	-0.849	0.091	-0.475	-0.875	0.147	0.119	0.051	-0.006	0.025	-0.010	0.065	0.065	0.055	-0.039
0.136	-0.543	-0.778	0.094	-0.473	-0.876	0.112	-0.111	0.085	-0.036	-0.027	0.062	0.041	0.016	0.017	-0.030
0.132	-0.512	-0.857	0.095	-0.474	-0.876	-0.042	-0.028	0.040	-0.041	0.004	-0.018	0.039	0.047	0.062	-0.033
0.243	-0.585	-0.743	0.094	-0.472	-0.877	0.118	0.121	0.046	0.072	-0.071	0.097	0.151	0.026	0.053	-0.040
0.074	-0.605	-0.775	0.095	-0.472	-0.876	-0.008	-0.013	0.086	-0.098	-0.089	0.065	0.017	0.045	0.022	-0.042
0.147	-0.562	-0.782	0.091	-0.474	-0.876	-0.071	0.283	0.055	-0.021	-0.045	0.056	0.058	0.003	0.016	-0.059
0.117	-0.551	-0.786	0.086	-0.472	-0.877	0.103	0.274	0.021	-0.047	-0.035	0.053	0.027	0.008	0.013	-0.071
0.036	-0.566	-0.842	0.087	-0.473	-0.877	-0.017	-0.030	0.067	-0.129	-0.050	-0.002	0.054	0.007	0.042	-0.058
0.147	-0.531	-0.814	0.087	-0.470	-0.878	0.141	0.068	0.058	-0.017	-0.018	0.026	0.058	0.029	0.013	-0.061
0.128	-0.489	-0.798	0.086	-0.469	-0.879	0.099	0.032	0.013	-0.036	0.023	0.043	0.038	0.073	0.005	-0.050
0.109	-0.605	-0.834	0.084	-0.467	-0.880	0.117	0.152	0.059	-0.053	-0.095	0.009	0.018	0.042	0.029	-0.023
0.136	-0.431	-0.897	0.089	-0.465	-0.881	0.098	-0.176	0.101	-0.031	0.077	-0.054	0.042	0.132	0.090	-0.042
0.213	-0.442	-0.775	0.092	-0.464	-0.881	0.009	-0.074	0.184	0.043	0.066	0.068	0.117	0.120	0.034	-0.038
0.051	-0.562	-0.806	0.088	-0.464	-0.881	0.042	0.185	-0.013	-0.115	-0.055	0.038	0.048	0.000	0.004	-0.024
0.136	-0.508	-0.865	0.093	-0.461	-0.882	0.152	-0.195	0.116	-0.035	-0.003	-0.020	0.033	0.054	0.054	-0.042
0.193	-0.508	-0.842	0.094	-0.459	-0.883	0.129	-0.007	0.098	0.022	-0.005	0.004	0.088	0.054	0.029	-0.041
0.093	-0.516	-0.751	0.091	-0.458	-0.884	0.062	0.178	-0.037	-0.075	-0.014	0.096	0.016	0.045	0.063	-0.013
0.193	-0.512	-0.849	0.093	-0.457	-0.885	0.105	-0.080	0.005	0.024	-0.011	-0.002	0.081	0.049	0.035	-0.011
0.178	-0.469	-0.877	0.092	-0.458	-0.884	-0.097	0.055	0.008	0.009	0.033	-0.030	0.063	0.091	0.062	-0.033
0.170	-0.481	-0.806	0.091	-0.460	-0.883	-0.082	0.038	-0.066	0.002	0.023	0.040	0.054	0.079	0.009	-0.031
0.047	-0.493	-0.893	0.091	-0.460	-0.883	0.013	0.024	0.012	-0.120	0.012	-0.046	0.070	0.067	0.076	-0.042
0.047	-0.493	-0.893	0.086	-0.461	-0.883	-0.070	0.249	-0.005	-0.115	0.013	-0.046	0.071	0.066	0.075	-0.049
0.174	-0.558	-0.727	0.085	-0.461	-0.883	0.046	0.035	-0.043	0.012	-0.053	0.120	0.055	0.001	0.091	-0.049
0.128	-0.500	-0.885	0.085	-0.460	-0.884	0.030	0.052	0.047	-0.033	0.005	-0.037	0.008	0.058	0.066	-0.041
0.140	-0.411	-0.865	0.081	-0.462	-0.883	-0.100	0.233	-0.016	-0.018	0.095	-0.018	0.020	0.147	0.045	-0.021
0.120	-0.562	-0.775	0.078	-0.461	-0.884	0.070	0.140	-0.031	-0.035	-0.056	0.074	0.001	0.002	0.046	-0.018
0.174	-0.481	-0.806	0.072	-0.461	-0.885	0.035	0.340	-0.059	0.025	0.025	0.043	0.055	0.080	0.015	-0.018
0.117	-0.489	-0.893	0.069	-0.462	-0.884	-0.092	0.167	-0.021	-0.030	0.019	-0.044	0.003	0.072	0.071	-0.030
0.109	-0.473	-0.885	0.065	-0.462	-0.884	0.002	0.237	-0.035	-0.033	0.034	-0.036	0.011	0.087	0.062	-0.024
0.097	-0.578	-0.755	0.065	-0.461	-0.885	0.093	-0.023	0.016	-0.045	-0.071	0.096	0.023	0.018	0.069	-0.035
0.120	-0.574	-0.826	0.061	-0.462	-0.885	-0.006	0.271	-0.005	-0.018	-0.067	0.025	0.000	0.014	0.002	-0.033
0.070	-0.508	-0.897	0.059	-0.463	-0.884	-0.077	0.074	-0.008	-0.067	-0.000	-0.046	0.050	0.051	0.072	-0.038
0.155	-0.485	-0.798	0.060	-0.460	-0.886	0.155	0.034	0.075	0.018	0.021	0.054	0.034	0.074	0.027	-0.017
0.140	-0.562	-0.723	0.063	-0.458	-0.887	0.150	-0.094	0.116	-0.001	-0.059	0.130	0.018	0.003	0.102	-0.017
0.182	-0.554	-0.834	0.062	-0.459	-0.886	-0.033	0.085	0.061	0.042	-0.050	0.020	0.060	0.004	0.008	-0.006
0.101	-0.504	-0.885	0.063	-0.460	-0.886	-0.060	-0.046	0.030	-0.040	0.001	-0.032	0.021	0.054	0.058	-0.017
0.140	-0.431	-0.897	0.065	-0.457	-0.887	0.145	-0.083	0.048	-0.003	0.072	-0.042	0.017	0.127	0.070	-0.009
0.097	-0.473	-0.810	0.066	-0.455	-0.888	0.115	0.021	0.083	-0.046	0.027	0.046	0.026	0.084	0.018	-0.023
0.151	-0.504	-0.814	0.061	-0.457	-0.888	-0.064	0.301	0.040	0.012	-0.002	0.042	0.027	0.053	0.015	0.000
0.090	-0.539	-0.901	0.067	-0.456	-0.887	0.015	-0.326	0.047	-0.056	-0.037	-0.044	0.035	0.017	0.071	-0.009
0.236	-0.462	-0.885	0.071	-0.453	-0.888	0.163	-0.149	0.089	0.086	0.037	-0.027	0.110	0.093	0.054	0.001
0.128	-0.446	-0.798	0.070	-0.453	-0.889	0.008	0.122	0.038	-0.020	0.053	0.060	0.001	0.108	0.033	-0.002
0.174	-0.504	-0.763	0.067	-0.456	-0.887	-0.150	0.162	-0.024	0.028	-0.002	0.094	0.046	0.050	0.069	-0.000
0.143	-0.589	-0.798	0.061	-0.457	-0.887	-0.007	0.318	-0.060	0.003	-0.086	0.059	0.015	0.035	0.035	-0.021
0.070	-0.454	-0.968	0.062	-0.454	-0.889	0.181	-0.029	-0.009	-0.071	0.046	-0.108	0.059	0.099	0.133	-0.018
0.113	-0.427	-0.901	0.063	-0.450	-0.891	0.170	-0.073	0.005	-0.031	0.070	-0.039	0.018	0.125	0.066	-0.022
0.155	-0.462	-0.759	0.063	-0.453	-0.889	-0.149	0.015	0.032	0.010	0.038	0.101	0.023	0.090	0.077	-0.038
0.155	-0.462	-0.759	0.060	-0.457	-0.887	-0.223	0.214	0.022	0.013	0.042	0.099	0.022	0.090	0.077	-0.043
0.078	-0.531	-0.743	0.063	-0.457	-0.887	0.029	-0.141	-0.003	-0.068	-0.027	0.115	0.056	0.020	0.094	-0.054
0.090	-0.578	-0.853	0.063	-0.456	-0.888	0.076	-0.037	-0.050	-0.057	-0.074	0.005	0.046	0.027	0.016	-0.052
0.067	-0.527	-0.873	0.063	-0.456	-0.888	0.039	0.002	-0.031	-0.081	-0.025	-0.015	0.070	0.022	0.035	-0.059
0.109	-0.481	-0.920	0.060	-0.456	-0.888	-0.002	0.116	-0.065	-0.037	0.022	-0.062	0.028	0.067	0.082	-0.044
0.086	-0.419	-0.849	0.058	-0.460	-0.886	-0.221	0.042	-0.127	-0.059	0.088	0.006	0.053	0.129	0.012	-0.049
0.136	-0.508	-0.802	0.056	-0.463	-0.885	-0.153	0.087	-0.121	-0.007	0.002	0.052	0.005	0.039	0.034	-0.045
0.101	-0.566	-0.739	0.059	-0.461	-0.885	0.127	-0.225	-0.093	-0.046	-0.058	0.115	0.041	0.020	0.096	-0.044
0.136	-0.601	-0.739	0.061	-0.460	-0.886	0.102	-0.184	-0.122	-0.014	-0.094	0.116	0.007	0.055	0.095	-0.032
0.163	-0.566	-0.794	0.058	-0.463	-0.885	-0.127	0.151	-0.088	0.015	-0.056	0.059	0.018	0.021	0.038	-0.031
0.136	-0.496	-0.885	0.054	-0.466	-0.883	-0.155	0.208	-0.111	-0.007	0.016	-0.033	0.012	0.047	0.053	-0.022
0.113	-0.373	-0.861	0.049	-0.467	-0.883	-0.043	0.176	-0.221	-0.025	0.141	-0.010	0.038	0.170	0.028	-0.015
0.136	-0.361	-0.747	0.049	-0.466	-0.883	0.036	-0.090	-0.173	-0.002	0.152	0.104	0.016	0.181	0.086	-0.029
0.159	-0.473	-0.731	0.046	-0.465	-0.884	0.082	0.145	-0.079	0.024	0.039	0.120	0.007	0.069	0.101	-0.030
0.109	-0.535	-0.711	0.050	-0.465	-0.884	-0.013	-0.148	0.109	-0.030	-0.022	0.139	0.044	0.007	0.120	-0.029
0.170	-0.558	-0.747	0.049	-0.471	-0.881	-0.286	0.127	0.110	0.034	-0.040	0.100	0.018	0.018	0.084	-0.029
0.124	-0.527	-0.818	0.043	-0.473	-0.880	-0.134	0.377	0.060	-0.006	-0.006	0.028	0.029	0.013	0.012	-0.040
0.078	-0.419	-0.885	0.043	-0.470	-0.882	0.188	0.068	0.112	-0.052	0.098	-0.038	0.074	0.121	0.056	-0.041
0.059	-0.381	-0.826	0.043	-0.465	-0.884	0.233	0.048	0.068	-0.070	0.133	0.023	0.093	0.158	0.002	-0.041
0.078	-0.508	-0.731	0.039	-0.468	-0.883	-0.125	0.317	0.105	-0.045	0.007	0.116	0.072	0.030	0.095	-0.036
0.178	-0.516	-0.676	0.035	-0.471	-0.881	-0.186	0.233	0.051	0.059	0.003	0.170	0.031	0.021	0.149	-0.023
0.163	-0.524	-0.747	0.032	-0.470	-0.882	0.093	0.208	0.008	0.047	-0.006	0.099	0.019	0.013	0.077	-0.020
0.155	-0.508	-0.814	0.028	-0.469	-0.883	0.068	0.283	0.058	0.045	0.009	0.033	0.015	0.028	0.009	-0.009
0.082	-0.439	-0.719	0.018	-0.473	-0.881	-0.225	0.640	0.082	-0.017	0.083	0.126	0.055	0.097	0.103	-0.012
0.124	-0.527	-0.692	0.013	-0.478	-0.878	-0.256	0.367	0.155	0.030	-0.001	0.151	0.009	0.008	0.130	-0.016
0.124	-0.485	-0.684	0.005	-0.479	-0.878	-0.085	0.496	0.056	0.038	0.043	0.158	0.007	0.050	0.138	-0.030
0.124	-0.485	-0.684	-0.001	-0.481	-0.877	-0.093	0.410	0.047	0.045	0.045	0.156	0.004	0.050	0.138	-0.035
0.063	-0.485	-0.727	-0.013	-0.487	-0.873	-0.299	0.692	-0.001	-0.005	0.051	0.110	0.064	0.050	0.095	-0.049
0.001	-0.551	-0.739	-0.022	-0.494	-0.869	-0.389	0.550	0.015	-0.057	-0.008	0.094	0.125	0.016	0.084	-0.055
0.005	-0.612	-0.672	-0.033	-0.495	-0.868	-0.059	0.540	-0.129	-0.043	-0.068	0.159	0.121	0.078	0.151	-0.079
0.036	-0.574	-0.688	-0.044	-0.497	-0.866	-0.106	0.535	-0.192	-0.001	-0.027	0.142	0.089	0.039	0.136	-0.084
-0.087	-0.609	-0.755	-0.054	-0.504	-0.862	-0.336	0.517	-0.083	-0.114	-0.056	0.071	0.211	0.075	0.070	-0.078
-0.010	-0.554	-0.688	-0.065	-0.507	-0.859	-0.210	0.600	-0.125	-0.026	0.002	0.135	0.134	0.021	0.137	-0.070
0.013	-0.597	-0.656	-0.071	-0.507	-0.859	0.033	0.368	-0.022	0.004	-0.040	0.166	0.111	0.065	0.168	-0.078
0.005	-0.647	-0.656	-0.077	-0.505	-0.860	0.160	0.324	0.016	0.001	-0.092	0.167	0.119	0.116	0.168	-0.074
-0.053	-0.570	-0.688	-0.088	-0.506	-0.858	-0.006	0.631	-0.028	-0.046	-0.015	0.134	0.177	0.040	0.136	-0.067
-0.149	-0.531	-0.873	-0.092	-0.508	-0.857	-0.130	0.270	0.029	-0.137	0.026	-0.053	0.273	0.002	0.048	-0.070
0.001	-0.535	-0.672	-0.099	-0.504	-0.858	0.228	0.359	-0.106	0.019	0.019	0.149	0.124	0.006	0.153	-0.070
-0.049	-0.558	-0.688	-0.106	-0.502	-0.859	0.155	0.385	-0.070	-0.024	-0.007	0.134	0.173	0.029	0.138	-0.067
-0.041	-0.612	-0.672	-0.116	-0.502	-0.857	0.005	0.516	-0.083	-0.006	-0.061	0.148	0.166	0.083	0.154	-0.058
-0.099	-0.539	-0.751	-0.124	-0.505	-0.855	-0.162	0.378	-0.125	-0.056	0.016	0.067	0.225	0.010	0.075	-0.055
-0.107	-0.477	-0.798	-0.130	-0.505	-0.853	-0.046	0.260	-0.185	-0.058	0.078	0.018	0.233	0.052	0.029	-0.039
-0.064	-0.427	-0.786	-0.137	-0.503	-0.853	0.068	0.249	-0.288	-0.009	0.126	0.030	0.192	0.102	0.041	-0.031
-0.033	-0.462	-0.790	-0.142	-0.499	-0.855	0.164	0.154	-0.286	0.027	0.088	0.028	0.162	0.066	0.038	-0.007
-0.095	-0.423	-0.853	-0.146	-0.495	-0.856	0.182	0.070	-0.295	-0.031	0.122	-0.034	0.223	0.105	0.025	0.013
0.001	-0.442	-0.743	-0.156	-0.498	-0.853	-0.244	0.413	-0.321	0.075	0.106	0.073	0.127	0.085	0.086	0.014
0.001	-0.500	-0.696	-0.169	-0.502	-0.848	-0.285	0.562	-0.446	0.089	0.052	0.115	0.127	0.027	0.134	0.012
-0.126	-0.543	-0.830	-0.181	-0.506	-0.843	-0.352	0.397	-0.508	-0.027	0.014	-0.024	0.255	0.016	0.001	0.003
-0.110	-0.620	-0.834	-0.187	-0.512	-0.838	-0.440	0.112	-0.424	-0.006	-0.057	-0.033	0.239	0.093	0.002	-0.011
-0.210	-0.562	-0.889	-0.193	-0.514	-0.836	-0.171	0.127	-0.385	-0.100	0.002	-0.090	0.340	0.036	0.057	-0.000
-0.195	-0.527	-0.936	-0.200	-0.514	-0.834	-0.103	0.177	-0.384	-0.078	0.037	-0.139	0.325	0.001	0.105	0.025
-0.145	-0.612	-1.133	-0.210	-0.514	-0.832	-0.102	0.386	-0.368	-0.018	-0.048	-0.339	0.275	0.086	0.302	0.008
-0.145	-0.612	-1.133	-0.222	-0.516	-0.827	-0.216	0.511	-0.379	-0.006	-0.046	-0.343	0.276	0.087	0.301	-0.032
-0.318	-0.721	-1.011	-0.230	-0.517	-0.825	-0.142	0.293	-0.335	-0.171	-0.154	-0.224	0.449	0.195	0.179	-0.035
-0.445	-0.674	-0.842	-0.226	-0.518	-0.825	-0.093	-0.360	-0.163	-0.301	-0.106	-0.054	0.577	0.149	0.010	-0.022
-0.187	-0.628	-0.806	-0.221	-0.516	-0.827	0.134	-0.251	0.065	-0.049	-0.061	-0.016	0.319	0.102	0.025	-0.016
-0.026	-0.539	-0.968	-0.220	-0.512	-0.831	0.305	0.003	0.086	0.111	0.023	-0.175	0.157	0.014	0.136	0.021
-0.064	-0.493	-1.031	-0.215	-0.508	-0.834	0.160	-0.337	-0.139	0.068	0.066	-0.234	0.196	0.031	0.198	0.116
-0.076	-0.473	-0.975	-0.207	-0.509	-0.836	-0.147	-0.659	-0.286	0.048	0.086	-0.178	0.208	0.051	0.143	0.200
0.070	-0.496	-0.940	-0.196	-0.509	-0.838	-0.110	-0.866	-0.495	0.183	0.063	-0.140	0.062	0.027	0.108	0.244
0.228	-0.616	-1.019	-0.189	-0.510	-0.839	-0.221	-0.692	-0.560	0.334	-0.055	-0.218	0.095	0.093	0.187	0.313
0.205	-0.690	-1.121	-0.175	-0.511	-0.842	-0.136	-1.073	-0.536	0.297	-0.128	-0.318	0.072	0.166	0.289	0.406
0.313	-0.748	-1.204	-0.156	-0.513	-0.844	-0.214	-1.336	-0.467	0.385	-0.184	-0.398	0.179	0.225	0.371	0.502
0.432	-0.682	-1.196	-0.128	-0.514	-0.848	-0.080	-1.657	-0.200	0.476	-0.117	-0.386	0.298	0.160	0.364	0.566
0.613	-0.612	-1.153	-0.101	-0.512	-0.853	0.094	-1.462	-0.010	0.630	-0.049	-0.338	0.478	0.091	0.321	0.635
0.667	-0.581	-1.121	-0.072	-0.511	-0.856	0.071	-1.441	0.208	0.655	-0.019	-0.303	0.532	0.059	0.290	0.687
0.755	-0.500	-1.007	-0.047	-0.511	-0.858	0.039	-1.143	0.297	0.718	0.061	-0.187	0.620	0.022	0.176	0.726
0.828	-0.446	-0.936	-0.028	-0.510	-0.860	0.043	-0.727	0.370	0.772	0.115	-0.115	0.693	0.076	0.105	0.735
0.824	-0.493	-1.042	-0.006	-0.509	-0.861	0.071	-0.909	0.392	0.746	0.067	-0.220	0.690	0.029	0.212	0.716
0.840	-0.481	-0.968	0.006	-0.509	-0.861	-0.036	-0.425	0.283	0.749	0.079	-0.145	0.705	0.041	0.137	0.664
0.747	-0.554	-0.877	0.019	-0.510	-0.860	-0.056	-0.441	0.267	0.644	0.007	-0.055	0.612	0.033	0.047	0.573
0.605	-0.485	-0.845	0.029	-0.511	-0.859	-0.063	-0.317	0.252	0.491	0.077	-0.025	0.469	0.037	0.016	0.460
0.420	-0.439	-0.873	0.033	-0.512	-0.858	-0.083	-0.113	0.139	0.302	0.125	-0.053	0.285	0.084	0.044	0.344
0.290	-0.485	-0.956	0.041	-0.514	-0.857	-0.097	-0.287	0.170	0.164	0.080	-0.137	0.153	0.038	0.128	0.245
0.313	-0.469	-0.806	0.053	-0.515	-0.856	-0.072	-0.521	0.226	0.175	0.096	0.011	0.176	0.053	0.022	0.183
0.263	-0.554	-0.830	0.058	-0.516	-0.854	-0.114	-0.154	0.216	0.119	0.013	-0.014	0.126	0.032	0.002	0.114
0.355	-0.454	-0.680	0.056	-0.516	-0.855	0.001	0.306	0.206	0.214	0.113	0.136	0.218	0.068	0.147	0.044
0.032	-0.728	-0.960	0.052	-0.519	-0.853	-0.142	0.378	0.265	-0.106	-0.158	-0.145	0.105	0.206	0.134	-0.010
-0.049	-0.910	-0.869	0.052	-0.524	-0.850	-0.296	0.192	0.335	-0.187	-0.334	-0.058	0.186	0.388	0.044	-0.040
0.028	-0.728	-0.798	0.059	-0.525	-0.849	-0.049	-0.160	0.442	-0.117	-0.152	0.012	0.108	0.205	0.027	-0.071
0.136	-0.527	-0.727	0.062	-0.526	-0.849	-0.042	0.047	0.278	-0.012	0.050	0.082	0.000	0.004	0.098	-0.052
0.170	-0.570	-0.767	0.070	-0.524	-0.849	0.107	-0.352	0.163	0.015	0.005	0.043	0.034	0.047	0.057	-0.073
0.174	-0.562	-0.861	0.060	-0.522	-0.851	0.111	0.580	-0.006	0.028	0.011	-0.049	0.038	0.039	0.038	-0.085
-0.080	-0.663	-0.684	0.065	-0.522	-0.851	0.039	-0.241	0.152	-0.231	-0.090	0.128	0.216	0.139	0.138	-0.097
-0.045	-0.574	-0.857	0.072	-0.521	-0.851	0.034	-0.298	0.203	-0.203	-0.001	-0.046	0.181	0.050	0.036	-0.119
0.124	-0.589	-0.625	0.077	-0.518	-0.852	0.157	-0.198	0.172	-0.040	-0.019	0.188	0.011	0.065	0.196	-0.170
0.070	-0.632	-0.727	0.074	-0.516	-0.853	0.153	0.234	0.020	-0.090	-0.064	0.087	0.064	0.108	0.093	-0.138
-0.037	-0.651	-0.731	0.076	-0.509	-0.857	0.424	-0.117	0.081	-0.200	-0.090	0.087	0.171	0.127	0.089	-0.142
0.059	-0.605	-0.806	0.071	-0.505	-0.860	0.297	0.279	-0.043	-0.099	-0.049	0.015	0.075	0.080	0.012	-0.141
-0.010	-0.593	-0.723	0.072	-0.502	-0.862	0.175	-0.005	0.099	-0.169	-0.040	0.099	0.143	0.068	0.094	-0.141
0.097	-0.585	-0.700	0.068	-0.499	-0.864	0.160	0.191	-0.034	-0.058	-0.034	0.125	0.035	0.059	0.117	-0.114
0.036	-0.508	-0.822	0.069	-0.496	-0.866	0.214	-0.049	0.006	-0.120	0.039	0.004	0.096	0.018	0.006	-0.120
0.117	-0.558	-0.723	0.075	-0.493	-0.867	0.172	-0.313	0.029	-0.045	-0.014	0.104	0.015	0.032	0.092	-0.081
0.009	-0.636	-0.857	0.070	-0.490	-0.869	0.189	0.270	0.041	-0.149	-0.094	-0.028	0.122	0.108	0.043	-0.058
0.197	-0.570	-0.763	0.077	-0.488	-0.869	0.116	-0.293	0.099	0.033	-0.030	0.067	0.067	0.042	0.051	-0.078
0.213	-0.620	-0.743	0.073	-0.485	-0.871	0.212	0.236	-0.018	0.052	-0.083	0.089	0.084	0.091	0.070	-0.062
-0.072	-0.616	-0.873	0.084	-0.480	-0.873	0.300	-0.574	0.147	-0.243	-0.085	-0.040	0.200	0.087	0.061	-0.044
0.182	-0.508	-0.818	0.084	-0.477	-0.875	0.148	0.110	0.158	0.010	0.021	0.017	0.054	0.022	0.007	-0.047
0.167	-0.496	-0.747	0.090	-0.474	-0.876	0.200	-0.269	0.141	-0.011	0.029	0.089	0.039	0.035	0.064	-0.062
0.182	-0.566	-0.830	0.096	-0.471	-0.877	0.179	-0.202	0.181	-0.002	-0.044	0.008	0.055	0.034	0.018	-0.025
0.143	-0.616	-0.778	0.097	-0.469	-0.878	0.124	0.033	0.136	-0.041	-0.096	0.060	0.018	0.083	0.034	-0.027
0.140	-0.516	-0.877	0.095	-0.465	-0.880	0.228	0.090	0.038	-0.044	0.001	-0.036	0.015	0.018	0.064	-0.022
0.170	-0.554	-0.861	0.095	-0.464	-0.881	0.047	0.071	0.036	-0.013	-0.039	-0.020	0.047	0.020	0.048	-0.023
0.163	-0.508	-0.853	0.097	-0.462	-0.882	0.139	-0.064	0.059	-0.022	0.005	-0.011	0.041	0.027	0.040	-0.027
0.190	-0.493	-0.814	0.096	-0.461	-0.882	0.018	0.084	0.067	0.005	0.021	0.029	0.069	0.043	0.000	-0.030
0.105	-0.527	-0.838	0.100	-0.460	-0.882	0.081	-0.151	0.130	-0.084	-0.016	0.005	0.014	0.010	0.024	-0.039
0.159	-0.508	-0.786	0.097	-0.455	-0.885	0.276	0.187	0.029	-0.027	-0.001	0.060	0.042	0.030	0.027	-0.059
0.120	-0.485	-0.877	0.095	-0.454	-0.886	0.092	0.099	-0.018	-0.064	0.021	-0.030	0.004	0.053	0.063	-0.059
0.074	-0.547	-0.822	0.100	-0.448	-0.888	0.302	-0.227	0.059	-0.115	-0.046	0.028	0.041	0.009	0.007	-0.049
0.186	-0.469	-0.838	0.099	-0.447	-0.889	0.088	0.071	0.032	-0.003	0.030	0.013	0.072	0.068	0.021	-0.045
0.186	-0.477	-0.775	0.100	-0.445	-0.890	0.121	-0.068	-0.005	-0.004	0.020	0.077	0.072	0.060	0.042	-0.030
0.151	-0.524	-0.897	0.105	-0.443	-0.890	0.094	-0.212	0.096	-0.044	-0.028	-0.044	0.037	0.014	0.079	-0.015
0.243	-0.466	-0.786	0.103	-0.441	-0.891	0.115	0.139	-0.073	0.051	0.029	0.067	0.128	0.073	0.033	-0.017
0.159	-0.485	-0.834	0.104	-0.441	-0.891	0.025	-0.037	0.054	-0.035	0.009	0.020	0.042	0.055	0.013	-0.015
0.186	-0.508	-0.826	0.104	-0.441	-0.892	0.041	0.040	0.041	-0.008	-0.015	0.028	0.066	0.033	0.003	-0.022
0.151	-0.415	-0.924	0.104	-0.435	-0.894	0.300	-0.024	0.000	-0.043	0.073	-0.067	0.029	0.126	0.099	-0.043
0.159	-0.551	-0.771	0.106	-0.432	-0.895	0.163	-0.041	0.061	-0.037	-0.065	0.088	0.034	0.008	0.056	-0.025
0.140	-0.597	-0.763	0.104	-0.434	-0.895	-0.035	0.098	0.022	-0.055	-0.110	0.095	0.010	0.054	0.064	-0.040
0.236	-0.466	-0.909	0.103	-0.433	-0.896	0.051	0.079	-0.017	0.042	0.020	-0.050	0.102	0.078	0.081	-0.055
0.105	-0.520	-0.826	0.101	-0.432	-0.896	0.047	0.157	0.037	-0.086	-0.034	0.034	0.033	0.024	0.002	-0.045
0.105	-0.516	-0.822	0.101	-0.432	-0.896	-0.003	0.031	0.044	-0.087	-0.030	0.038	0.036	0.028	0.007	-0.040
0.155	-0.446	-0.912	0.099	-0.429	-0.898	0.183	0.101	0.062	-0.036	0.036	-0.051	0.011	0.097	0.083	-0.061
0.151	-0.458	-0.798	0.097	-0.430	-0.898	-0.036	0.185	0.043	-0.038	0.025	0.063	0.005	0.086	0.031	-0.052
0.140	-0.512	-0.869	0.102	-0.429	-0.897	0.021	-0.268	0.060	-0.056	-0.030	-0.009	0.009	0.032	0.039	-0.027
0.159	-0.493	-0.826	0.102	-0.429	-0.898	0.058	0.028	-0.010	-0.038	-0.011	0.035	0.010	0.052	0.005	-0.036
0.232	-0.466	-0.857	0.098	-0.431	-0.897	-0.090	0.202	-0.076	0.038	0.018	0.003	0.081	0.080	0.026	-0.027
0.147	-0.477	-0.814	0.098	-0.432	-0.896	-0.091	-0.006	0.014	-0.048	0.008	0.046	0.004	0.069	0.018	-0.015
0.182	-0.516	-0.865	0.100	-0.432	-0.896	-0.004	-0.043	0.125	-0.016	-0.030	-0.006	0.029	0.031	0.033	-0.010
0.193	-0.473	-0.901	0.101	-0.435	-0.895	-0.138	-0.014	0.078	-0.007	0.015	-0.043	0.039	0.073	0.068	-0.028
0.197	-0.527	-0.794	0.097	-0.435	-0.895	0.039	0.226	-0.042	0.001	-0.040	0.064	0.042	0.020	0.039	-0.028
0.124	-0.504	-0.889	0.098	-0.430	-0.897	0.237	-0.033	-0.005	-0.073	-0.021	-0.029	0.031	0.044	0.055	-0.022
0.097	-0.411	-0.972	0.101	-0.434	-0.895	-0.184	-0.175	0.050	-0.103	0.075	-0.114	0.059	0.137	0.137	-0.036
0.240	-0.489	-0.790	0.099	-0.436	-0.894	-0.147	0.154	-0.065	0.042	0.001	0.066	0.083	0.059	0.045	-0.039
0.155	-0.578	-0.794	0.103	-0.435	-0.894	0.101	-0.247	-0.012	-0.047	-0.090	0.061	0.002	0.030	0.041	-0.028
0.159	-0.566	-0.877	0.102	-0.433	-0.896	0.141	0.075	0.060	-0.042	-0.080	-0.021	0.002	0.019	0.041	-0.026
0.159	-0.411	-0.952	0.103	-0.434	-0.895	-0.102	-0.007	0.028	-0.042	0.076	-0.097	0.001	0.136	0.116	-0.033
0.155	-0.431	-0.849	0.102	-0.435	-0.895	-0.039	0.053	-0.005	-0.045	0.058	0.005	0.004	0.116	0.014	-0.032
0.197	-0.489	-0.818	0.106	-0.433	-0.895	0.111	-0.154	0.059	-0.006	-0.002	0.036	0.038	0.059	0.017	-0.032
0.136	-0.539	-0.857	0.107	-0.433	-0.895	0.055	-0.055	0.072	-0.068	-0.053	-0.003	0.024	0.008	0.022	-0.037
0.167	-0.473	-0.861	0.106	-0.432	-0.896	0.053	0.091	0.005	-0.035	0.011	-0.007	0.007	0.074	0.025	-0.033
0.170	-0.462	-0.849	0.109	-0.429	-0.897	0.139	-0.134	0.047	-0.034	0.020	0.006	0.009	0.086	0.013	-0.024
0.190	-0.558	-0.842	0.114	-0.430	-0.895	-0.053	-0.231	0.098	-0.019	-0.075	0.013	0.027	0.009	0.005	-0.020
0.243	-0.489	-0.830	0.114	-0.432	-0.895	-0.096	0.051	0.013	0.036	-0.004	0.024	0.080	0.061	0.007	-0.023
0.151	-0.442	-0.889	0.111	-0.431	-0.896	0.092	0.139	-0.027	-0.054	0.041	-0.034	0.012	0.108	0.052	-0.012
0.155	-0.435	-0.869	0.116	-0.429	-0.896	0.091	-0.231	0.029	-0.054	0.048	-0.015	0.009	0.116	0.033	-0.018
0.247	-0.520	-0.794	0.113	-0.432	-0.895	-0.177	0.188	-0.007	0.041	-0.034	0.059	0.082	0.032	0.042	-0.010
0.147	-0.539	-0.877	0.115	-0.436	-0.893	-0.168	-0.126	0.041	-0.062	-0.050	-0.026	0.018	0.013	0.040	-0.001
0.259	-0.446	-0.901	0.114	-0.433	-0.894	0.145	0.073	-0.001	0.051	0.040	-0.048	0.092	0.106	0.064	0.013
0.182	-0.439	-0.940	0.116	-0.432	-0.894	0.062	-0.075	-0.004	-0.027	0.047	-0.088	0.014	0.113	0.104	0.007
0.263	-0.427	-0.790	0.115	-0.435	-0.893	-0.180	0.094	0.013	0.054	0.062	0.060	0.093	0.125	0.045	-0.002
0.224	-0.527	-0.763	0.115	-0.439	-0.891	-0.195	0.009	-0.003	0.016	-0.035	0.086	0.053	0.025	0.072	-0.009
0.117	-0.581	-0.830	0.115	-0.438	-0.892	0.083	-0.013	-0.024	-0.092	-0.090	0.019	0.057	0.030	0.003	-0.014
0.240	-0.469	-0.845	0.117	-0.437	-0.892	0.071	-0.056	0.045	0.029	0.021	0.004	0.065	0.082	0.014	-0.026
0.193	-0.419	-0.834	0.114	-0.439	-0.891	-0.157	0.178	0.065	-0.015	0.074	0.015	0.016	0.131	0.004	-0.039
0.220	-0.493	-0.727	0.116	-0.442	-0.890	-0.129	-0.012	0.091	0.011	0.003	0.120	0.040	0.057	0.102	-0.024
0.140	-0.562	-0.814	0.118	-0.441	-0.890	0.068	-0.073	0.111	-0.073	-0.068	0.033	0.042	0.013	0.016	-0.039
0.167	-0.466	-0.920	0.116	-0.438	-0.891	0.124	0.172	0.143	-0.044	0.026	-0.072	0.017	0.084	0.091	-0.042
0.163	-0.431	-0.826	0.116	-0.440	-0.891	-0.106	0.098	0.181	-0.048	0.062	0.022	0.021	0.119	0.003	-0.039
0.201	-0.516	-0.771	0.116	-0.440	-0.891	0.008	0.103	0.094	-0.009	-0.023	0.077	0.017	0.034	0.057	-0.033
0.224	-0.547	-0.771	0.115	-0.436	-0.892	0.192	0.097	0.066	0.014	-0.057	0.079	0.039	0.003	0.057	-0.041
0.159	-0.547	-0.849	0.118	-0.433	-0.893	0.175	-0.122	0.121	-0.054	-0.060	0.001	0.026	0.003	0.023	-0.022
0.159	-0.450	-0.834	0.118	-0.437	-0.892	-0.181	0.061	0.068	-0.054	0.040	0.015	0.025	0.098	0.008	-0.019
0.247	-0.377	-0.861	0.110	-0.441	-0.891	-0.232	0.411	-0.070	0.042	0.117	-0.013	0.063	0.170	0.038	-0.023
0.209	-0.384	-0.790	0.112	-0.441	-0.891	0.004	-0.106	-0.065	0.002	0.110	0.057	0.026	0.162	0.031	-0.035
0.213	-0.454	-0.723	0.112	-0.441	-0.891	0.027	-0.039	-0.068	0.005	0.040	0.124	0.032	0.091	0.097	-0.038
0.128	-0.535	-0.731	0.108	-0.444	-0.889	-0.184	0.209	-0.041	-0.076	-0.037	0.115	0.050	0.010	0.087	-0.055
0.163	-0.527	-0.735	0.104	-0.449	-0.887	-0.235	0.197	-0.105	-0.037	-0.025	0.109	0.013	0.017	0.082	-0.056
0.128	-0.508	-0.893	0.098	-0.455	-0.885	-0.285	0.301	-0.122	-0.065	-0.000	-0.051	0.044	0.037	0.075	-0.064
0.186	-0.454	-0.778	0.088	-0.460	-0.883	-0.300	0.506	-0.117	0.002	0.060	0.062	0.017	0.091	0.038	-0.029
0.117	-0.496	-0.806	0.092	-0.461	-0.883	-0.031	-0.204	-0.005	-0.071	0.018	0.033	0.048	0.048	0.010	-0.011
0.309	-0.508	-0.696	0.089	-0.462	-0.882	-0.063	0.169	-0.036	0.124	0.008	0.143	0.147	0.037	0.120	-0.012
0.263	-0.504	-0.660	0.085	-0.469	-0.879	-0.340	0.304	0.017	0.082	0.018	0.176	0.102	0.040	0.155	-0.005
0.178	-0.566	-0.676	0.075	-0.475	-0.877	-0.328	0.560	-0.041	0.007	-0.037	0.157	0.019	0.021	0.139	0.008
0.186	-0.527	-0.822	0.067	-0.479	-0.875	-0.205	0.427	-0.038	0.022	0.005	0.010	0.027	0.017	0.007	-0.011
0.136	-0.516	-0.869	0.065	-0.481	-0.874	-0.129	0.141	0.049	-0.026	0.019	-0.038	0.022	0.029	0.054	-0.022
0.163	-0.469	-0.719	0.061	-0.484	-0.873	-0.172	0.307	0.105	0.005	0.068	0.110	0.006	0.075	0.096	-0.034
0.170	-0.466	-0.652	0.053	-0.490	-0.870	-0.318	0.542	0.085	0.020	0.078	0.174	0.014	0.079	0.164	-0.054
0.093	-0.535	-0.648	0.045	-0.494	-0.868	-0.246	0.486	-0.026	-0.048	0.013	0.176	0.063	0.008	0.167	-0.062
0.086	-0.531	-0.715	0.041	-0.499	-0.866	-0.230	0.223	-0.028	-0.052	0.021	0.106	0.072	0.009	0.100	-0.067
0.093	-0.574	-0.771	0.035	-0.501	-0.865	-0.132	0.315	-0.040	-0.038	-0.019	0.050	0.065	0.035	0.045	-0.073
0.051	-0.500	-0.865	0.032	-0.504	-0.863	-0.177	0.181	-0.003	-0.078	0.058	-0.046	0.108	0.038	0.049	-0.058
0.113	-0.489	-0.625	0.024	-0.514	-0.857	-0.542	0.449	-0.054	-0.008	0.079	0.189	0.046	0.049	0.192	-0.068
0.147	-0.551	-0.625	0.015	-0.523	-0.852	-0.481	0.454	-0.104	0.035	0.026	0.184	0.012	0.013	0.191	-0.071
0.040	-0.647	-0.605	0.010	-0.526	-0.850	-0.178	0.247	-0.123	-0.068	-0.067	0.201	0.121	0.111	0.212	-0.080
0.067	-0.570	-0.700	0.005	-0.531	-0.847	-0.276	0.208	-0.125	-0.036	0.015	0.103	0.095	0.034	0.118	-0.077
0.020	-0.558	-0.692	-0.004	-0.540	-0.841	-0.519	0.447	-0.192	-0.073	0.036	0.105	0.142	0.023	0.127	-0.088
0.051	-0.581	-0.708	-0.015	-0.548	-0.836	-0.473	0.551	-0.177	-0.031	0.021	0.084	0.112	0.047	0.112	-0.078
0.028	-0.558	-0.672	-0.022	-0.555	-0.831	-0.399	0.345	-0.109	-0.048	0.051	0.115	0.135	0.025	0.148	-0.085
0.043	-0.589	-0.609	-0.030	-0.558	-0.829	-0.163	0.404	-0.120	-0.024	0.023	0.176	0.120	0.057	0.211	-0.077
0.017	-0.601	-0.605	-0.035	-0.562	-0.827	-0.193	0.298	-0.076	-0.046	0.015	0.177	0.148	0.069	0.216	-0.076
0.017	-0.628	-0.700	-0.043	-0.565	-0.824	-0.147	0.430	-0.031	-0.039	-0.009	0.080	0.148	0.097	0.122	-0.077
-0.003	-0.589	-0.755	-0.052	-0.566	-0.823	-0.086	0.518	-0.084	-0.049	0.031	0.023	0.168	0.059	0.067	-0.061
-0.022	-0.578	-0.684	-0.057	-0.566	-0.823	0.039	0.271	-0.051	-0.063	0.042	0.094	0.188	0.048	0.139	-0.053
0.074	-0.609	-0.676	-0.062	-0.561	-0.826	0.316	0.331	-0.007	0.038	0.006	0.105	0.092	0.080	0.146	-0.050
0.001	-0.643	-0.680	-0.070	-0.556	-0.828	0.301	0.465	0.008	-0.027	-0.033	0.104	0.165	0.116	0.143	-0.048
0.020	-0.647	-0.641	-0.076	-0.555	-0.828	0.084	0.406	-0.002	-0.002	-0.038	0.143	0.145	0.121	0.183	-0.027
-0.010	-0.663	-0.727	-0.085	-0.556	-0.827	-0.011	0.501	-0.107	-0.023	-0.053	0.055	0.177	0.137	0.096	-0.027
0.036	-0.632	-0.739	-0.095	-0.557	-0.825	-0.104	0.481	-0.194	0.032	-0.020	0.041	0.131	0.106	0.084	-0.004
-0.026	-0.609	-0.826	-0.103	-0.561	-0.822	-0.229	0.383	-0.208	-0.021	0.006	-0.049	0.192	0.083	0.002	0.011
-0.018	-0.628	-0.944	-0.114	-0.561	-0.820	-0.063	0.489	-0.293	-0.002	-0.013	-0.169	0.184	0.104	0.120	0.011
-0.018	-0.651	-0.826	-0.127	-0.561	-0.818	-0.023	0.566	-0.349	0.010	-0.036	-0.053	0.185	0.128	0.002	-0.013
-0.126	-0.639	-0.885	-0.138	-0.561	-0.816	-0.080	0.464	-0.276	-0.087	-0.024	-0.114	0.293	0.116	0.062	-0.023
-0.195	-0.674	-0.869	-0.148	-0.562	-0.814	-0.076	0.480	-0.224	-0.146	-0.058	-0.100	0.363	0.151	0.046	-0.018
-0.195	-0.639	-0.972	-0.163	-0.562	-0.811	-0.035	0.681	-0.303	-0.131	-0.023	-0.205	0.362	0.117	0.148	-0.062
-0.091	-0.717	-1.015	-0.181	-0.559	-0.809	0.097	0.872	-0.377	-0.010	-0.103	-0.251	0.259	0.195	0.192	-0.093
-0.303	-0.682	-0.786	-0.184	-0.555	-0.811	0.169	0.001	-0.303	-0.218	-0.072	-0.020	0.470	0.160	0.037	-0.058
-0.303	-0.682	-0.786	-0.185	-0.554	-0.812	0.030	-0.211	-0.373	-0.217	-0.074	-0.020	0.470	0.160	0.037	-0.024
-0.022	-0.616	-0.818	-0.186	-0.549	-0.815	0.219	-0.185	-0.338	0.064	-0.013	-0.048	0.189	0.094	0.004	-0.023
-0.033	-0.527	-0.975	-0.184	-0.543	-0.819	0.293	-0.301	-0.326	0.051	0.070	-0.201	0.201	0.006	0.153	0.059
-0.076	-0.454	-1.027	-0.176	-0.541	-0.822	0.000	-0.669	-0.291	-0.000	0.142	-0.250	0.243	0.067	0.205	0.156
0.105	-0.439	-0.944	-0.166	-0.543	-0.823	-0.197	-0.824	-0.434	0.171	0.159	-0.166	0.063	0.083	0.123	0.219
0.174	-0.489	-1.031	-0.151	-0.547	-0.823	-0.373	-1.090	-0.414	0.226	0.113	-0.253	0.007	0.032	0.210	0.313
0.290	-0.651	-1.070	-0.133	-0.550	-0.824	-0.258	-1.402	-0.498	0.322	-0.046	-0.291	0.123	0.130	0.250	0.444
0.505	-0.663	-1.109	-0.107	-0.552	-0.827	-0.188	-1.795	-0.537	0.512	-0.056	-0.328	0.338	0.141	0.290	0.546
0.674	-0.713	-1.184	-0.083	-0.550	-0.831	0.046	-1.584	-0.392	0.656	-0.108	-0.399	0.508	0.191	0.366	0.623
0.694	-0.701	-1.173	-0.054	-0.547	-0.836	0.204	-1.625	-0.101	0.647	-0.100	-0.382	0.528	0.179	0.355	0.700
0.720	-0.670	-1.062	-0.022	-0.543	-0.839	0.214	-1.711	0.105	0.642	-0.072	-0.269	0.555	0.148	0.245	0.745
0.886	-0.527	-0.956	0.002	-0.539	-0.842	0.216	-1.167	0.174	0.783	0.067	-0.159	0.721	0.006	0.139	0.739
0.924	-0.512	-1.003	0.019	-0.538	-0.843	0.088	-0.701	0.216	0.805	0.081	-0.206	0.761	0.009	0.186	0.731
0.901	-0.489	-0.818	0.037	-0.535	-0.844	0.158	-0.736	0.323	0.763	0.101	-0.019	0.738	0.032	0.002	0.709
0.886	-0.612	-0.822	0.052	-0.530	-0.846	0.261	-0.618	0.152	0.733	-0.027	-0.021	0.724	0.092	0.006	0.621
0.774	-0.466	-0.818	0.060	-0.526	-0.849	0.259	-0.334	0.050	0.613	0.116	-0.015	0.613	0.056	0.003	0.512
0.544	-0.508	-0.782	0.068	-0.524	-0.849	0.106	-0.380	0.037	0.374	0.071	0.021	0.383	0.014	0.033	0.403
0.455	-0.558	-0.822	0.076	-0.526	-0.847	-0.127	-0.359	0.009	0.278	0.023	-0.021	0.296	0.037	0.007	0.305
0.328	-0.578	-0.893	0.083	-0.525	-0.847	0.048	-0.397	0.009	0.143	0.003	-0.092	0.170	0.056	0.079	0.202
0.374	-0.616	-0.865	0.088	-0.527	-0.845	-0.107	-0.252	0.005	0.184	-0.033	-0.066	0.217	0.094	0.052	0.158
0.274	-0.639	-0.751	0.094	-0.527	-0.845	0.013	-0.179	0.165	0.079	-0.056	0.048	0.118	0.117	0.062	0.144
0.336	-0.593	-0.771	0.095	-0.526	-0.845	0.057	0.105	0.252	0.138	-0.011	0.028	0.180	0.070	0.041	0.096
0.378	-0.612	-0.861	0.092	-0.526	-0.846	0.004	0.196	-0.064	0.184	-0.030	-0.062	0.224	0.089	0.050	0.028
0.090	-0.740	-0.861	0.094	-0.530	-0.843	-0.237	-0.024	0.120	-0.106	-0.153	-0.065	0.064	0.217	0.051	0.008
0.055	-0.752	-0.715	0.088	-0.534	-0.841	-0.178	0.367	0.050	-0.135	-0.161	0.079	0.098	0.228	0.094	-0.025
0.120	-0.578	-0.849	0.085	-0.533	-0.842	0.014	0.189	0.040	-0.067	0.012	-0.055	0.032	0.053	0.041	-0.092
0.120	-0.578	-0.849	0.086	-0.535	-0.840	-0.104	0.020	0.049	-0.067	0.014	-0.056	0.031	0.052	0.042	-0.092
0.040	-0.493	-0.763	0.086	-0.536	-0.840	-0.078	0.040	0.084	-0.148	0.101	0.030	0.111	0.033	0.044	-0.078
0.109	-0.605	-0.763	0.079	-0.534	-0.842	0.181	0.316	-0.153	-0.072	-0.014	0.032	0.040	0.079	0.043	-0.103
0.124	-0.508	-0.719	0.081	-0.534	-0.842	-0.011	-0.108	-0.029	-0.058	0.083	0.075	0.024	0.018	0.086	-0.118
0.055	-0.527	-0.637	0.078	-0.531	-0.844	0.201	0.093	-0.066	-0.125	0.061	0.160	0.092	0.000	0.168	-0.141
0.078	-0.551	-0.704	0.072	-0.532	-0.843	-0.049	0.343	-0.020	-0.096	0.039	0.093	0.068	0.023	0.101	-0.152
-0.091	-0.554	-0.763	0.075	-0.530	-0.845	0.144	-0.252	-0.080	-0.269	0.033	0.035	0.236	0.028	0.041	-0.140
0.063	-0.670	-0.727	0.080	-0.530	-0.844	0.015	-0.256	0.011	-0.120	-0.083	0.070	0.082	0.143	0.076	-0.119
0.155	-0.620	-0.814	0.077	-0.529	-0.845	0.062	0.189	0.012	-0.025	-0.033	-0.016	0.012	0.092	0.011	-0.111
0.132	-0.682	-0.747	0.079	-0.525	-0.847	0.264	-0.073	0.083	-0.050	-0.099	0.054	0.010	0.153	0.055	-0.094
0.063	-0.570	-0.869	0.075	-0.524	-0.849	0.102	0.262	0.025	-0.115	0.011	-0.067	0.078	0.041	0.067	-0.091
-0.003	-0.527	-0.794	0.077	-0.521	-0.850	0.159	-0.074	0.055	-0.182	0.051	0.009	0.142	0.002	0.009	-0.091
0.063	-0.605	-0.790	0.084	-0.519	-0.851	0.110	-0.345	0.156	-0.124	-0.028	0.014	0.075	0.075	0.013	-0.097
0.182	-0.578	-0.786	0.091	-0.515	-0.852	0.222	-0.342	0.114	-0.012	-0.005	0.020	0.047	0.049	0.018	-0.095
0.124	-0.601	-0.723	0.090	-0.511	-0.855	0.256	0.169	0.146	-0.069	-0.032	0.086	0.009	0.072	0.082	-0.084
0.120	-0.601	-0.798	0.092	-0.506	-0.858	0.331	-0.034	0.112	-0.075	-0.038	0.015	0.011	0.072	0.008	-0.074
0.078	-0.524	-0.806	0.099	-0.498	-0.862	0.429	-0.268	0.228	-0.124	0.032	0.011	0.052	0.006	0.000	-0.077
0.159	-0.578	-0.739	0.102	-0.495	-0.863	0.194	-0.098	0.116	-0.046	-0.025	0.079	0.032	0.046	0.068	-0.064
0.190	-0.578	-0.775	0.105	-0.489	-0.866	0.328	-0.111	0.165	-0.019	-0.031	0.047	0.066	0.046	0.032	-0.047
0.193	-0.473	-0.786	0.107	-0.485	-0.868	0.232	-0.015	0.154	-0.017	0.069	0.038	0.071	0.059	0.020	-0.035
0.236	-0.512	-0.810	0.113	-0.480	-0.870	0.278	-0.214	0.171	0.020	0.026	0.016	0.115	0.020	0.003	-0.034
0.170	-0.562	-0.771	0.111	-0.476	-0.873	0.241	0.172	0.067	-0.044	-0.029	0.059	0.052	0.029	0.037	-0.052
0.182	-0.605	-0.723	0.107	-0.469	-0.877	0.381	0.248	-0.002	-0.028	-0.077	0.110	0.065	0.072	0.086	-0.046
0.024	-0.520	-0.975	0.104	-0.466	-0.878	0.154	0.234	0.113	-0.183	0.005	-0.140	0.092	0.012	0.165	-0.072
0.251	-0.500	-0.735	0.110	-0.464	-0.879	0.103	-0.231	0.178	0.037	0.022	0.101	0.135	0.031	0.076	-0.083
0.090	-0.547	-0.853	0.113	-0.457	-0.882	0.394	-0.114	0.187	-0.129	-0.031	-0.013	0.026	0.015	0.041	-0.093
0.090	-0.547	-0.853	0.114	-0.453	-0.884	0.245	0.056	0.180	-0.130	-0.036	-0.011	0.026	0.015	0.039	-0.080
0.093	-0.496	-0.865	0.115	-0.449	-0.886	0.205	-0.039	0.081	-0.128	0.011	-0.021	0.023	0.035	0.048	-0.091
0.143	-0.524	-0.881	0.115	-0.445	-0.888	0.268	0.057	0.045	-0.079	-0.021	-0.035	0.025	0.007	0.062	-0.064
0.155	-0.415	-0.889	0.118	-0.442	-0.889	0.106	-0.118	0.075	-0.071	0.085	-0.042	0.033	0.115	0.068	-0.038
0.263	-0.524	-0.798	0.116	-0.441	-0.890	0.118	0.172	0.047	0.037	-0.025	0.050	0.137	0.007	0.025	-0.033
0.243	-0.508	-0.853	0.115	-0.438	-0.892	0.168	0.083	0.062	0.018	-0.012	-0.003	0.114	0.023	0.029	-0.026
0.124	-0.423	-0.861	0.113	-0.436	-0.893	0.050	0.154	0.111	-0.101	0.072	-0.011	0.009	0.108	0.035	-0.019
0.236	-0.508	-0.759	0.116	-0.433	-0.894	0.190	-0.088	0.055	0.007	-0.017	0.093	0.100	0.022	0.068	-0.039
0.224	-0.539	-0.794	0.109	-0.431	-0.896	0.174	0.396	-0.037	0.002	-0.050	0.059	0.085	0.010	0.034	-0.056
0.097	-0.446	-0.952	0.108	-0.428	-0.897	0.136	0.044	-0.006	-0.124	0.040	-0.098	0.043	0.082	0.124	-0.060
0.136	-0.435	-0.893	0.107	-0.426	-0.898	0.100	0.038	0.030	-0.085	0.050	-0.038	0.006	0.092	0.064	-0.064
0.120	-0.516	-0.806	0.110	-0.427	-0.898	-0.013	-0.056	0.135	-0.103	-0.032	0.047	0.022	0.011	0.024	-0.060
0.182	-0.535	-0.834	0.109	-0.424	-0.899	0.143	0.049	0.040	-0.040	-0.053	0.021	0.041	0.009	0.002	-0.058
0.224	-0.481	-0.853	0.109	-0.420	-0.901	0.235	0.043	0.039	0.003	-0.003	0.003	0.083	0.045	0.021	-0.055
0.170	-0.489	-0.790	0.110	-0.418	-0.902	0.121	-0.009	0.071	-0.051	-0.013	0.067	0.028	0.036	0.043	-0.047
0.178	-0.485	-0.802	0.106	-0.417	-0.903	0.065	0.242	0.015	-0.039	-0.010	0.055	0.036	0.040	0.031	-0.048
0.109	-0.446	-0.936	0.103	-0.415	-0.904	0.133	0.172	-0.026	-0.104	0.027	-0.077	0.034	0.079	0.102	-0.050
0.159	-0.446	-0.873	0.104	-0.413	-0.905	0.114	-0.051	0.045	-0.055	0.025	-0.014	0.017	0.079	0.038	-0.044
0.228	-0.450	-0.794	0.104	-0.411	-0.906	0.114	0.072	0.045	0.016	0.019	0.066	0.087	0.076	0.041	-0.041
0.167	-0.450	-0.849	0.099	-0.409	-0.907	0.102	0.273	0.036	-0.041	0.017	0.012	0.026	0.075	0.013	-0.024
0.155	-0.458	-0.889	0.100	-0.406	-0.908	0.179	0.022	0.071	-0.053	0.006	-0.026	0.014	0.067	0.051	-0.033
0.228	-0.415	-0.849	0.100	-0.403	-0.910	0.176	0.034	0.041	0.021	0.046	0.014	0.087	0.109	0.012	-0.042
0.120	-0.408	-0.830	0.099	-0.402	-0.910	0.055	0.083	0.061	-0.086	0.052	0.035	0.020	0.117	0.008	-0.022
0.182	-0.512	-0.771	0.098	-0.398	-0.912	0.232	0.069	-0.022	-0.023	-0.056	0.096	0.041	0.013	0.067	-0.023
0.282	-0.489	-0.830	0.098	-0.394	-0.914	0.208	0.007	0.002	0.077	-0.037	0.038	0.142	0.036	0.009	-0.034
0.147	-0.423	-0.897	0.096	-0.396	-0.913	-0.073	0.124	-0.001	-0.056	0.030	-0.029	0.006	0.102	0.058	-0.007
0.147	-0.423	-0.897	0.095	-0.398	-0.912	-0.111	0.043	-0.046	-0.055	0.033	-0.030	0.006	0.102	0.057	0.009
0.243	-0.469	-0.857	0.088	-0.396	-0.914	0.134	0.366	-0.103	0.049	-0.016	0.010	0.102	0.055	0.017	-0.021
0.209	-0.423	-0.916	0.088	-0.394	-0.915	0.078	0.053	0.053	0.014	0.029	-0.048	0.067	0.102	0.076	-0.024
0.101	-0.446	-0.849	0.090	-0.396	-0.914	-0.095	-0.099	0.061	-0.096	0.008	0.018	0.041	0.079	0.008	-0.024
0.136	-0.431	-0.861	0.088	-0.397	-0.914	-0.034	0.104	-0.074	-0.059	0.024	0.006	0.007	0.094	0.019	-0.040
0.159	-0.458	-0.853	0.087	-0.396	-0.914	0.074	0.060	0.018	-0.035	-0.004	0.014	0.016	0.067	0.010	-0.049
0.140	-0.361	-0.897	0.086	-0.398	-0.913	-0.103	0.102	0.038	-0.053	0.094	-0.030	0.003	0.163	0.053	-0.042
0.178	-0.373	-0.849	0.083	-0.397	-0.914	0.041	0.136	-0.034	-0.012	0.082	0.018	0.034	0.152	0.005	-0.044
0.159	-0.439	-0.771	0.082	-0.396	-0.915	0.065	0.086	-0.003	-0.031	0.015	0.097	0.014	0.086	0.074	-0.045
0.117	-0.435	-0.861	0.077	-0.398	-0.914	-0.104	0.246	-0.045	-0.068	0.021	0.006	0.028	0.089	0.016	-0.047
0.132	-0.411	-0.885	0.075	-0.399	-0.914	-0.048	0.098	-0.091	-0.051	0.046	-0.018	0.014	0.113	0.039	-0.053
0.163	-0.435	-0.775	0.076	-0.401	-0.913	-0.056	-0.053	-0.037	-0.021	0.024	0.092	0.016	0.089	0.072	-0.047
0.143	-0.473	-0.834	0.075	-0.402	-0.913	-0.038	0.021	-0.076	-0.039	-0.014	0.033	0.003	0.050	0.013	-0.036
0.147	-0.473	-0.845	0.070	-0.407	-0.911	-0.280	0.195	-0.182	-0.031	-0.008	0.019	0.000	0.050	0.001	-0.039
0.140	-0.423	-0.948	0.069	-0.410	-0.909	-0.142	0.011	-0.112	-0.038	0.045	-0.085	0.009	0.100	0.101	-0.029
0.128	-0.365	-0.849	0.076	-0.409	-0.910	0.082	-0.385	-0.076	-0.056	0.101	0.014	0.021	0.158	0.004	-0.010
0.251	-0.435	-0.680	0.077	-0.410	-0.909	-0.042	-0.085	-0.097	0.066	0.033	0.182	0.101	0.089	0.166	-0.006
0.274	-0.500	-0.739	0.073	-0.415	-0.907	-0.231	0.190	-0.105	0.093	-0.028	0.121	0.123	0.023	0.106	-0.015
0.163	-0.512	-0.865	0.071	-0.418	-0.906	-0.180	0.111	-0.128	-0.016	-0.036	-0.006	0.009	0.012	0.022	0.001
0.113	-0.466	-0.897	0.071	-0.419	-0.905	-0.002	-0.040	-0.114	-0.066	0.011	-0.038	0.043	0.059	0.055	-0.009
0.220	-0.350	-0.786	0.062	-0.420	-0.905	-0.065	0.423	-0.137	0.050	0.128	0.073	0.063	0.174	0.055	-0.031
0.128	-0.415	-0.830	0.064	-0.428	-0.902	-0.435	-0.162	-0.116	-0.045	0.071	0.025	0.031	0.108	0.011	-0.048
0.117	-0.508	-0.782	0.052	-0.434	-0.899	-0.328	0.581	-0.201	-0.045	-0.016	0.070	0.044	0.015	0.059	-0.050
0.097	-0.554	-0.731	0.052	-0.436	-0.899	-0.043	0.038	0.015	-0.063	-0.061	0.121	0.063	0.032	0.111	-0.055
0.086	-0.473	-0.885	0.055	-0.438	-0.897	-0.121	-0.102	0.112	-0.078	0.022	-0.034	0.075	0.050	0.044	-0.045
0.217	-0.431	-0.660	0.040	-0.442	-0.896	-0.203	0.826	-0.097	0.068	0.069	0.189	0.055	0.093	0.180	-0.043
0.217	-0.431	-0.660	0.038	-0.447	-0.894	-0.289	0.096	-0.046	0.069	0.074	0.187	0.056	0.094	0.179	-0.027
0.136	-0.554	-0.704	0.036	-0.449	-0.893	-0.048	0.130	-0.010	-0.009	-0.048	0.143	0.025	0.029	0.134	-0.023
0.143	-0.520	-0.778	0.031	-0.449	-0.893	-0.023	0.340	0.042	0.004	-0.012	0.068	0.017	0.006	0.058	-0.047
0.143	-0.469	-0.688	0.021	-0.455	-0.890	-0.296	0.600	0.108	0.013	0.043	0.156	0.016	0.055	0.146	-0.066
0.067	-0.547	-0.637	0.016	-0.459	-0.888	-0.235	0.436	0.218	-0.058	-0.029	0.204	0.091	0.023	0.195	-0.075
0.067	-0.570	-0.711	0.010	-0.459	-0.888	0.032	0.483	0.265	-0.053	-0.053	0.130	0.089	0.046	0.118	-0.089
0.047	-0.558	-0.715	0.002	-0.459	-0.888	0.032	0.600	0.274	-0.064	-0.041	0.126	0.105	0.035	0.112	-0.106
0.020	-0.427	-0.778	-0.012	-0.463	-0.886	-0.216	0.872	0.176	-0.077	0.094	0.061	0.128	0.096	0.048	-0.107
-0.033	-0.419	-0.798	-0.022	-0.468	-0.883	-0.303	0.588	0.078	-0.121	0.107	0.038	0.179	0.104	0.027	-0.108
-0.022	-0.442	-0.739	-0.029	-0.467	-0.884	0.056	0.419	0.038	-0.103	0.083	0.097	0.164	0.082	0.086	-0.127
0.009	-0.504	-0.727	-0.034	-0.469	-0.882	-0.079	0.317	0.014	-0.067	0.023	0.108	0.129	0.021	0.098	-0.128
-0.114	-0.570	-0.747	-0.043	-0.477	-0.878	-0.448	0.510	-0.021	-0.180	-0.034	0.083	0.249	0.044	0.078	-0.116
-0.037	-0.527	-0.806	-0.051	-0.487	-0.872	-0.535	0.407	-0.020	-0.096	0.018	0.019	0.170	0.001	0.018	-0.105
-0.003	-0.477	-0.775	-0.058	-0.490	-0.870	-0.176	0.374	-0.116	-0.054	0.071	0.048	0.134	0.049	0.050	-0.102
0.009	-0.469	-0.715	-0.062	-0.493	-0.868	-0.157	0.158	-0.079	-0.039	0.082	0.105	0.121	0.057	0.108	-0.081
0.009	-0.512	-0.668	-0.066	-0.497	-0.865	-0.260	0.224	-0.109	-0.035	0.044	0.150	0.121	0.014	0.155	-0.073
-0.018	-0.558	-0.692	-0.074	-0.503	-0.861	-0.286	0.352	-0.144	-0.054	0.003	0.123	0.147	0.033	0.131	-0.077
-0.007	-0.597	-0.739	-0.081	-0.510	-0.856	-0.414	0.351	-0.157	-0.035	-0.029	0.070	0.134	0.071	0.084	-0.060
-0.037	-0.574	-0.731	-0.084	-0.516	-0.853	-0.335	0.088	-0.131	-0.064	0.000	0.074	0.164	0.048	0.091	-0.057
0.059	-0.570	-0.739	-0.090	-0.516	-0.852	-0.028	0.334	-0.110	0.039	0.005	0.065	0.069	0.045	0.083	-0.061
-0.014	-0.578	-0.672	-0.099	-0.515	-0.851	0.056	0.463	-0.077	-0.026	-0.004	0.132	0.143	0.053	0.150	-0.065
-0.064	-0.593	-0.652	-0.108	-0.520	-0.847	-0.241	0.504	-0.090	-0.066	-0.015	0.148	0.193	0.069	0.170	-0.060
-0.030	-0.624	-0.641	-0.114	-0.522	-0.845	-0.116	0.316	-0.081	-0.026	-0.043	0.157	0.158	0.100	0.181	-0.081
-0.007	-0.647	-0.617	-0.120	-0.519	-0.847	0.221	0.256	-0.160	0.003	-0.070	0.182	0.136	0.122	0.204	-0.074
-0.076	-0.609	-0.708	-0.122	-0.514	-0.849	0.275	0.068	-0.088	-0.065	-0.036	0.094	0.205	0.084	0.114	-0.059
-0.060	-0.551	-0.822	-0.126	-0.509	-0.852	0.310	0.255	-0.012	-0.045	0.017	-0.018	0.189	0.025	0.000	-0.047
-0.060	-0.551	-0.822	-0.129	-0.504	-0.854	0.311	0.231	0.067	-0.042	0.012	-0.015	0.190	0.025	0.001	-0.033
-0.018	-0.496	-0.731	-0.136	-0.500	-0.855	0.223	0.404	-0.029	0.007	0.062	0.076	0.147	0.029	0.092	-0.008
0.009	-0.489	-0.719	-0.147	-0.496	-0.856	0.217	0.616	-0.119	0.045	0.066	0.089	0.122	0.037	0.104	-0.004
0.032	-0.570	-0.719	-0.154	-0.490	-0.858	0.346	0.325	-0.139	0.075	-0.021	0.091	0.099	0.045	0.104	0.001
-0.053	-0.624	-0.778	-0.160	-0.482	-0.862	0.491	0.288	-0.127	-0.004	-0.084	0.035	0.183	0.100	0.045	0.002
-0.053	-0.624	-0.782	-0.165	-0.474	-0.865	0.506	0.298	-0.023	0.001	-0.092	0.035	0.183	0.100	0.041	0.010
-0.095	-0.574	-0.881	-0.172	-0.465	-0.869	0.508	0.372	-0.073	-0.035	-0.050	-0.060	0.226	0.050	0.058	0.000
-0.076	-0.481	-0.972	-0.185	-0.463	-0.867	0.051	0.682	-0.189	-0.002	0.041	-0.153	0.208	0.043	0.149	-0.012
-0.145	-0.446	-0.948	-0.199	-0.463	-0.863	-0.058	0.751	-0.191	-0.057	0.076	-0.132	0.278	0.078	0.125	-0.016
-0.253	-0.454	-1.007	-0.209	-0.464	-0.861	-0.118	0.428	-0.221	-0.156	0.069	-0.194	0.385	0.070	0.185	-0.002
-0.237	-0.442	-1.082	-0.220	-0.465	-0.858	-0.117	0.502	-0.238	-0.130	0.081	-0.272	0.370	0.082	0.260	-0.006
-0.126	-0.547	-0.995	-0.229	-0.462	-0.857	0.129	0.412	-0.258	-0.009	-0.026	-0.186	0.258	0.022	0.173	-0.035
-0.172	-0.639	-1.007	-0.244	-0.457	-0.855	0.178	0.708	-0.356	-0.040	-0.123	-0.200	0.305	0.115	0.186	-0.057
-0.337	-0.717	-0.924	-0.242	-0.452	-0.859	0.295	-0.226	-0.186	-0.208	-0.206	-0.114	0.470	0.192	0.103	-0.069
-0.314	-0.659	-0.771	-0.239	-0.445	-0.863	0.382	-0.265	-0.201	-0.187	-0.155	0.044	0.447	0.134	0.050	-0.071
-0.199	-0.574	-0.751	-0.237	-0.439	-0.867	0.366	-0.168	-0.072	-0.074	-0.076	0.068	0.331	0.048	0.070	-0.076
-0.091	-0.531	-0.865	-0.236	-0.429	-0.872	0.553	-0.005	-0.035	0.033	-0.043	-0.042	0.224	0.005	0.046	-0.033
-0.183	-0.504	-1.031	-0.230	-0.420	-0.878	0.505	-0.449	-0.149	-0.066	-0.026	-0.201	0.316	0.022	0.212	0.033
-0.114	-0.442	-1.050	-0.217	-0.413	-0.885	0.328	-0.824	-0.289	-0.010	0.029	-0.214	0.246	0.084	0.232	0.095
-0.003	-0.439	-1.015	-0.207	-0.407	-0.890	0.199	-0.748	-0.425	0.091	0.027	-0.173	0.135	0.089	0.198	0.140
0.078	-0.442	-1.062	-0.195	-0.402	-0.894	0.157	-0.834	-0.459	0.160	0.019	-0.216	0.054	0.085	0.246	0.207
0.120	-0.485	-1.157	-0.175	-0.397	-0.901	0.225	-1.195	-0.314	0.183	-0.029	-0.304	0.012	0.043	0.342	0.298
0.213	-0.493	-1.188	-0.149	-0.390	-0.909	0.343	-1.460	-0.239	0.249	-0.043	-0.328	0.080	0.036	0.375	0.387
0.413	-0.423	-1.259	-0.122	-0.385	-0.915	0.250	-1.509	-0.249	0.422	0.021	-0.392	0.280	0.105	0.446	0.520
0.513	-0.334	-1.275	-0.089	-0.380	-0.921	0.257	-1.720	-0.083	0.489	0.104	-0.402	0.380	0.194	0.463	0.637
0.897	-0.450	-1.200	-0.060	-0.376	-0.925	0.168	-1.442	-0.028	0.844	-0.015	-0.324	0.765	0.079	0.390	0.736
0.897	-0.450	-1.200	-0.028	-0.374	-0.927	0.121	-1.485	0.151	0.813	-0.017	-0.321	0.767	0.079	0.391	0.788
0.944	-0.485	-1.086	-0.004	-0.371	-0.928	0.166	-1.054	0.206	0.835	-0.054	-0.206	0.814	0.045	0.277	0.803
0.924	-0.469	-1.023	0.019	-0.367	-0.930	0.267	-0.978	0.264	0.793	-0.044	-0.141	0.795	0.061	0.216	0.721
0.817	-0.299	-1.007	0.034	-0.363	-0.931	0.182	-0.612	0.231	0.670	0.123	-0.124	0.689	0.231	0.201	0.608
0.670	-0.296	-0.889	0.043	-0.358	-0.933	0.228	-0.313	0.094	0.515	0.122	-0.004	0.544	0.236	0.083	0.480
0.455	-0.319	-0.944	0.048	-0.359	-0.932	-0.031	-0.203	0.027	0.294	0.099	-0.060	0.330	0.213	0.140	0.359
0.367	-0.288	-0.920	0.052	-0.361	-0.931	-0.124	-0.180	-0.066	0.202	0.132	-0.037	0.242	0.245	0.118	0.227
0.290	-0.411	-1.062	0.055	-0.370	-0.928	-0.466	-0.167	-0.111	0.122	0.017	-0.183	0.166	0.122	0.261	0.154
0.163	-0.462	-0.909	0.063	-0.378	-0.923	-0.458	-0.468	-0.008	-0.014	-0.024	-0.033	0.041	0.072	0.107	0.110
0.290	-0.431	-0.924	0.076	-0.387	-0.919	-0.485	-0.585	0.120	0.101	0.016	-0.054	0.170	0.103	0.124	0.082
0.305	-0.404	-0.771	0.081	-0.391	-0.917	-0.224	-0.247	0.035	0.111	0.047	0.098	0.186	0.130	0.029	0.044
0.240	-0.458	-0.928	0.083	-0.396	-0.914	-0.264	-0.088	0.005	0.043	-0.002	-0.062	0.123	0.077	0.130	0.008
0.155	-0.554	-0.932	0.084	-0.404	-0.911	-0.405	-0.046	0.009	-0.043	-0.091	-0.069	0.039	0.019	0.135	-0.049
-0.010	-0.562	-0.897	0.087	-0.414	-0.906	-0.513	-0.148	0.010	-0.211	-0.089	-0.038	0.125	0.026	0.100	-0.082
0.020	-0.570	-0.834	0.092	-0.425	-0.900	-0.644	-0.212	0.223	-0.186	-0.085	0.019	0.092	0.034	0.037	-0.107
0.101	-0.423	-0.857	0.095	-0.435	-0.895	-0.542	-0.075	0.161	-0.108	0.072	-0.010	0.010	0.114	0.062	-0.129
0.128	-0.485	-0.877	0.095	-0.443	-0.891	-0.473	0.080	0.079	-0.080	0.018	-0.033	0.018	0.052	0.082	-0.140
0.086	-0.481	-0.798	0.096	-0.450	-0.888	-0.361	-0.097	-0.039	-0.124	0.029	0.042	0.023	0.057	0.005	-0.131
-0.037	-0.566	-0.814	0.099	-0.461	-0.882	-0.612	-0.199	-0.023	-0.250	-0.045	0.020	0.145	0.027	0.021	-0.150
0.109	-0.543	-0.735	0.104	-0.467	-0.878	-0.322	-0.343	-0.073	-0.109	-0.016	0.095	0.002	0.004	0.058	-0.153
0.051	-0.512	-0.727	0.109	-0.476	-0.873	-0.476	-0.318	-0.053	-0.172	0.024	0.098	0.054	0.027	0.067	-0.147
0.182	-0.609	-0.715	0.114	-0.482	-0.869	-0.296	-0.255	0.008	-0.046	-0.067	0.106	0.079	0.069	0.079	-0.131
0.109	-0.524	-0.853	0.113	-0.490	-0.864	-0.482	0.058	0.004	-0.118	0.027	-0.036	0.007	0.017	0.059	-0.107
0.093	-0.551	-0.700	0.109	-0.497	-0.861	-0.394	0.268	0.034	-0.130	0.007	0.114	0.006	0.010	0.095	-0.098
0.213	-0.593	-0.806	0.112	-0.503	-0.857	-0.328	-0.169	-0.014	-0.013	-0.030	0.004	0.116	0.051	0.011	-0.111
0.059	-0.593	-0.849	0.118	-0.507	-0.854	-0.248	-0.301	0.084	-0.173	-0.026	-0.043	0.036	0.051	0.053	-0.119
0.059	-0.593	-0.849	0.114	-0.511	-0.852	-0.174	0.200	0.013	-0.170	-0.022	-0.044	0.034	0.050	0.052	-0.115
0.086	-0.628	-0.790	0.113	-0.513	-0.851	-0.130	0.059	0.015	-0.142	-0.054	0.014	0.005	0.084	0.009	-0.129
0.059	-0.547	-0.845	0.113	-0.516	-0.849	-0.166	0.024	0.058	-0.169	0.029	-0.043	0.028	0.002	0.046	-0.119
0.147	-0.566	-0.782	0.113	-0.520	-0.846	-0.254	0.013	0.038	-0.081	0.014	0.017	0.061	0.021	0.018	-0.107
0.120	-0.520	-0.802	0.114	-0.523	-0.845	-0.145	-0.042	0.006	-0.109	0.063	-0.004	0.036	0.026	0.000	-0.106
0.159	-0.554	-0.747	0.112	-0.526	-0.843	-0.196	0.145	0.014	-0.068	0.032	0.049	0.075	0.008	0.056	-0.088
0.097	-0.663	-0.775	0.114	-0.528	-0.842	-0.075	-0.107	-0.010	-0.132	-0.075	0.021	0.014	0.115	0.029	-0.103
0.186	-0.485	-0.751	0.111	-0.532	-0.839	-0.268	0.165	-0.033	-0.041	0.107	0.042	0.102	0.063	0.054	-0.087
0.047	-0.605	-0.826	0.117	-0.535	-0.837	-0.140	-0.410	-0.029	-0.185	-0.010	-0.036	0.038	0.056	0.019	-0.084
0.217	-0.667	-0.767	0.113	-0.540	-0.834	-0.266	0.256	-0.057	-0.012	-0.066	0.021	0.129	0.117	0.042	-0.075
0.167	-0.624	-0.755	0.109	-0.544	-0.832	-0.200	0.185	-0.045	-0.058	-0.020	0.031	0.077	0.074	0.055	-0.060
0.151	-0.624	-0.727	0.104	-0.549	-0.829	-0.274	0.230	-0.148	-0.068	-0.015	0.056	0.059	0.073	0.084	-0.047
0.213	-0.663	-0.849	0.100	-0.554	-0.826	-0.325	0.211	-0.055	-0.003	-0.048	-0.070	0.118	0.111	0.036	-0.059
0.124	-0.667	-0.743	0.098	-0.553	-0.828	0.120	0.134	-0.030	-0.089	-0.053	0.038	0.027	0.115	0.072	-0.043
0.213	-0.744	-0.546	0.092	-0.553	-0.828	0.024	0.386	-0.017	0.005	-0.130	0.235	0.112	0.192	0.271	-0.038
0.251	-0.724	-0.696	0.089	-0.552	-0.829	0.138	0.199	-0.016	0.047	-0.112	0.087	0.147	0.173	0.121	-0.066
0.109	-0.612	-0.877	0.087	-0.549	-0.831	0.141	0.071	-0.059	-0.094	-0.003	-0.093	0.002	0.060	0.060	-0.065
0.067	-0.589	-0.806	0.091	-0.550	-0.830	-0.008	-0.297	-0.044	-0.141	0.021	-0.023	0.044	0.037	0.011	-0.088
0.074	-0.593	-0.889	0.095	-0.549	-0.830	0.033	-0.214	0.081	-0.137	0.016	-0.106	0.039	0.040	0.072	-0.122
-0.010	-0.597	-0.834	0.095	-0.550	-0.830	-0.081	0.081	0.098	-0.221	0.014	-0.052	0.125	0.044	0.016	-0.151
0.028	-0.593	-0.834	0.100	-0.548	-0.831	0.145	-0.193	0.188	-0.188	0.015	-0.052	0.088	0.041	0.016	-0.168
-0.037	-0.628	-0.893	0.101	-0.544	-0.833	0.220	0.002	0.146	-0.255	-0.024	-0.109	0.154	0.075	0.075	-0.176
0.028	-0.620	-0.719	0.115	-0.540	-0.834	0.190	-0.666	0.255	-0.203	-0.020	0.065	0.089	0.068	0.099	-0.126
0.097	-0.663	-0.786	0.121	-0.535	-0.836	0.318	-0.288	0.174	-0.141	-0.068	0.000	0.020	0.111	0.033	-0.102
0.336	-0.597	-0.704	0.122	-0.533	-0.837	0.118	0.066	0.096	0.097	-0.004	0.084	0.218	0.046	0.117	-0.069
0.236	-0.558	-0.704	0.124	-0.533	-0.837	0.029	-0.103	0.042	-0.005	0.035	0.084	0.117	0.007	0.118	-0.016
0.236	-0.558	-0.704	0.124	-0.531	-0.838	0.077	0.127	0.102	-0.005	0.033	0.085	0.115	0.007	0.118	-0.006
0.332	-0.570	-0.692	0.118	-0.530	-0.840	0.090	0.401	0.018	0.098	0.021	0.098	0.212	0.018	0.131	-0.037
0.174	-0.593	-0.708	0.117	-0.529	-0.840	0.076	0.058	0.014	-0.059	-0.004	0.083	0.054	0.041	0.116	-0.041
0.113	-0.605	-0.818	0.111	-0.532	-0.839	-0.180	0.366	0.010	-0.114	-0.012	-0.029	0.008	0.053	0.005	-0.033
0.193	-0.566	-0.719	0.109	-0.534	-0.838	-0.111	0.147	-0.035	-0.031	0.029	0.068	0.073	0.014	0.104	-0.065
0.220	-0.663	-0.798	0.104	-0.535	-0.839	0.003	0.309	-0.022	0.002	-0.068	-0.011	0.100	0.110	0.026	-0.071
0.101	-0.690	-0.814	0.108	-0.535	-0.838	-0.006	-0.231	0.102	-0.122	-0.095	-0.028	0.020	0.137	0.010	-0.055
0.120	-0.589	-0.727	0.107	-0.537	-0.837	-0.123	0.091	-0.027	-0.100	0.008	0.057	0.002	0.038	0.098	-0.059
0.243	-0.632	-0.656	0.101	-0.535	-0.839	0.141	0.375	0.026	0.029	-0.036	0.130	0.120	0.080	0.169	-0.081
0.128	-0.651	-0.814	0.102	-0.535	-0.839	0.061	-0.031	0.047	-0.087	-0.056	-0.028	0.005	0.099	0.011	-0.047
0.101	-0.551	-0.794	0.104	-0.536	-0.838	-0.117	-0.037	0.100	-0.114	0.046	-0.010	0.023	0.002	0.031	-0.037
0.297	-0.524	-0.747	0.104	-0.535	-0.839	0.094	0.073	0.041	0.082	0.071	0.039	0.173	0.029	0.079	-0.064
0.167	-0.570	-0.731	0.097	-0.534	-0.840	0.078	0.353	-0.061	-0.041	0.024	0.056	0.042	0.018	0.096	-0.049
0.059	-0.570	-0.739	0.099	-0.534	-0.839	-0.024	-0.106	0.022	-0.151	0.025	0.047	0.067	0.019	0.089	-0.024
0.224	-0.620	-0.763	0.102	-0.532	-0.841	0.149	-0.123	-0.007	0.012	-0.028	0.025	0.098	0.070	0.065	-0.056
0.259	-0.593	-0.715	0.098	-0.533	-0.840	-0.040	0.277	0.004	0.051	0.001	0.072	0.131	0.043	0.113	-0.051
0.120	-0.609	-0.735	0.094	-0.532	-0.841	0.076	0.179	-0.015	-0.084	-0.016	0.053	0.007	0.059	0.095	-0.032
0.128	-0.581	-0.897	0.094	-0.530	-0.843	0.132	-0.005	-0.047	-0.076	0.009	-0.107	0.000	0.032	0.067	-0.038
0.167	-0.585	-0.727	0.094	-0.532	-0.842	-0.081	-0.012	-0.024	-0.038	0.007	0.061	0.037	0.037	0.104	-0.058
0.197	-0.620	-0.719	0.092	-0.533	-0.841	-0.037	0.109	-0.076	-0.004	-0.027	0.068	0.067	0.072	0.113	-0.061
0.101	-0.612	-0.814	0.088	-0.532	-0.842	0.068	0.141	-0.120	-0.097	-0.020	-0.026	0.031	0.065	0.018	-0.069
0.070	-0.566	-0.826	0.089	-0.531	-0.843	0.089	-0.063	-0.023	-0.129	0.025	-0.037	0.063	0.019	0.007	-0.078
0.101	-0.524	-0.818	0.081	-0.531	-0.843	-0.025	0.375	-0.141	-0.090	0.068	-0.028	0.033	0.023	0.015	-0.086
0.090	-0.574	-0.767	0.085	-0.532	-0.842	-0.022	-0.285	-0.148	-0.105	0.019	0.022	0.045	0.027	0.067	-0.086
0.109	-0.581	-0.830	0.085	-0.532	-0.842	0.037	-0.177	-0.234	-0.086	0.011	-0.041	0.026	0.035	0.005	-0.079
0.120	-0.547	-0.767	0.089	-0.536	-0.839	-0.201	-0.360	-0.206	-0.079	0.049	0.019	0.015	0.001	0.068	-0.077
0.120	-0.547	-0.767	0.082	-0.540	-0.837	-0.228	0.274	-0.291	-0.071	0.054	0.017	0.016	0.002	0.069	-0.057
0.132	-0.639	-0.755	0.080	-0.542	-0.837	-0.050	-0.097	-0.264	-0.059	-0.037	0.028	0.006	0.095	0.081	-0.040
0.174	-0.554	-0.814	0.079	-0.544	-0.835	-0.104	-0.068	-0.248	-0.016	0.050	-0.033	0.035	0.011	0.021	-0.036
0.217	-0.551	-0.755	0.077	-0.549	-0.833	-0.239	0.033	-0.212	0.029	0.058	0.024	0.076	0.007	0.079	-0.034
0.159	-0.581	-0.668	0.072	-0.552	-0.831	-0.161	0.131	-0.232	-0.024	0.030	0.109	0.016	0.038	0.165	-0.035
0.140	-0.620	-0.704	0.072	-0.553	-0.830	-0.041	-0.041	-0.129	-0.043	-0.007	0.072	0.005	0.076	0.129	-0.040
0.120	-0.639	-0.735	0.069	-0.555	-0.829	-0.090	0.097	-0.087	-0.060	-0.025	0.040	0.026	0.096	0.095	-0.056
0.151	-0.566	-0.763	0.067	-0.557	-0.828	-0.087	0.166	-0.023	-0.026	0.050	0.011	0.003	0.023	0.067	-0.061
0.143	-0.574	-0.696	0.070	-0.556	-0.828	0.029	-0.158	0.002	-0.037	0.042	0.078	0.006	0.031	0.134	-0.053
0.132	-0.581	-0.660	0.071	-0.555	-0.828	0.065	-0.068	0.033	-0.050	0.034	0.114	0.020	0.040	0.169	-0.063
0.178	-0.562	-0.711	0.072	-0.556	-0.828	-0.019	0.023	0.078	-0.005	0.053	0.062	0.024	0.022	0.118	-0.047
0.067	-0.651	-0.747	0.073	-0.556	-0.828	0.000	-0.049	0.014	-0.117	-0.035	0.027	0.090	0.111	0.083	-0.050
0.293	-0.609	-0.613	0.067	-0.554	-0.830	0.132	0.380	-0.042	0.115	0.005	0.162	0.136	0.069	0.217	-0.044
0.147	-0.636	-0.625	0.063	-0.556	-0.829	-0.067	0.346	0.090	-0.026	-0.020	0.150	0.011	0.097	0.204	-0.045
0.159	-0.643	-0.637	0.059	-0.557	-0.828	-0.062	0.314	0.106	-0.011	-0.027	0.137	0.001	0.105	0.191	-0.036
0.155	-0.667	-0.711	0.054	-0.554	-0.831	0.232	0.337	0.063	-0.010	-0.053	0.065	0.006	0.127	0.115	-0.060
0.140	-0.574	-0.621	0.049	-0.551	-0.833	0.185	0.450	0.185	-0.020	0.036	0.157	0.022	0.034	0.204	-0.054
0.143	-0.605	-0.605	0.043	-0.550	-0.834	0.044	0.547	0.202	-0.010	0.005	0.174	0.018	0.065	0.219	-0.062
0.167	-0.593	-0.566	0.027	-0.549	-0.836	0.107	1.021	0.093	0.029	0.015	0.215	0.005	0.054	0.257	-0.075
0.063	-0.543	-0.688	0.017	-0.544	-0.839	0.273	0.607	0.042	-0.066	0.061	0.095	0.097	0.004	0.132	-0.076
0.047	-0.539	-0.688	0.006	-0.545	-0.838	-0.033	0.703	0.066	-0.070	0.066	0.095	0.111	0.001	0.130	-0.089
0.120	-0.531	-0.499	-0.008	-0.544	-0.839	0.091	0.851	-0.046	0.017	0.072	0.285	0.034	0.009	0.318	-0.105
0.005	-0.570	-0.621	-0.026	-0.540	-0.842	0.288	0.990	-0.127	-0.080	0.029	0.165	0.146	0.030	0.193	-0.100
-0.049	-0.574	-0.727	-0.042	-0.541	-0.840	-0.063	0.904	-0.056	-0.118	0.026	0.057	0.195	0.034	0.086	-0.106
0.055	-0.562	-0.577	-0.057	-0.541	-0.839	0.008	0.865	-0.107	0.001	0.038	0.205	0.088	0.022	0.234	-0.114
-0.049	-0.632	-0.656	-0.070	-0.538	-0.840	0.204	0.676	-0.100	-0.090	-0.034	0.128	0.188	0.091	0.155	-0.112
-0.049	-0.632	-0.656	-0.079	-0.537	-0.840	0.094	0.481	-0.089	-0.081	-0.036	0.128	0.185	0.090	0.155	-0.125
-0.053	-0.562	-0.629	-0.091	-0.536	-0.839	0.019	0.644	-0.168	-0.073	0.034	0.154	0.188	0.020	0.181	-0.133
-0.122	-0.636	-0.554	-0.102	-0.532	-0.840	0.261	0.542	-0.202	-0.131	-0.044	0.230	0.256	0.092	0.256	-0.138
-0.064	-0.605	-0.637	-0.113	-0.529	-0.841	0.179	0.560	-0.102	-0.063	-0.016	0.147	0.197	0.061	0.172	-0.142
-0.145	-0.558	-0.715	-0.120	-0.529	-0.840	0.025	0.380	-0.085	-0.136	0.030	0.068	0.278	0.014	0.093	-0.136
-0.126	-0.566	-0.652	-0.131	-0.528	-0.839	0.083	0.556	-0.147	-0.106	0.021	0.130	0.258	0.022	0.155	-0.125
-0.076	-0.551	-0.652	-0.141	-0.524	-0.840	0.228	0.471	-0.174	-0.046	0.033	0.131	0.207	0.006	0.155	-0.125
-0.141	-0.651	-0.648	-0.146	-0.520	-0.842	0.250	0.260	-0.039	-0.107	-0.071	0.136	0.273	0.106	0.159	-0.115
-0.118	-0.543	-0.688	-0.152	-0.516	-0.843	0.239	0.281	-0.141	-0.078	0.033	0.098	0.249	0.001	0.119	-0.105
-0.149	-0.551	-0.775	-0.160	-0.514	-0.843	0.054	0.336	-0.209	-0.101	0.023	0.011	0.281	0.007	0.031	-0.103
-0.133	-0.508	-0.711	-0.167	-0.514	-0.841	-0.038	0.336	-0.224	-0.078	0.066	0.072	0.266	0.035	0.095	-0.082
-0.110	-0.516	-0.696	-0.175	-0.508	-0.844	0.366	0.308	-0.212	-0.047	0.051	0.091	0.243	0.027	0.110	-0.068
-0.064	-0.566	-0.656	-0.182	-0.500	-0.847	0.448	0.313	-0.196	0.006	-0.007	0.133	0.197	0.023	0.148	-0.043
-0.068	-0.578	-0.664	-0.187	-0.497	-0.847	0.182	0.278	-0.104	0.008	-0.021	0.126	0.202	0.035	0.140	-0.018
-0.030	-0.574	-0.731	-0.195	-0.495	-0.847	0.097	0.397	-0.153	0.054	-0.019	0.058	0.163	0.031	0.073	0.012
-0.080	-0.527	-0.845	-0.202	-0.490	-0.848	0.230	0.320	-0.170	0.010	0.023	-0.055	0.213	0.015	0.041	0.023
-0.068	-0.500	-0.936	-0.210	-0.484	-0.849	0.333	0.418	-0.214	0.031	0.043	-0.144	0.202	0.042	0.132	0.037
-0.149	-0.512	-0.960	-0.217	-0.478	-0.851	0.339	0.358	-0.124	-0.043	0.025	-0.166	0.282	0.030	0.155	0.011
-0.107	-0.551	-0.869	-0.228	-0.474	-0.850	0.163	0.559	-0.151	0.010	-0.017	-0.076	0.240	0.008	0.065	-0.016
-0.272	-0.647	-0.909	-0.234	-0.474	-0.849	0.003	0.290	-0.124	-0.150	-0.114	-0.117	0.405	0.105	0.104	-0.020
-0.341	-0.624	-1.039	-0.244	-0.472	-0.847	0.062	0.499	-0.166	-0.209	-0.093	-0.249	0.474	0.083	0.235	-0.020
-0.191	-0.566	-1.074	-0.260	-0.465	-0.846	0.290	0.753	-0.403	-0.043	-0.042	-0.285	0.324	0.025	0.272	-0.049
-0.291	-0.562	-1.208	-0.269	-0.460	-0.846	0.150	0.319	-0.405	-0.134	-0.043	-0.419	0.424	0.021	0.407	-0.082
-0.391	-0.578	-1.109	-0.264	-0.461	-0.847	-0.111	-0.406	-0.188	-0.239	-0.057	-0.320	0.524	0.037	0.309	-0.028
-0.464	-0.531	-0.877	-0.261	-0.461	-0.848	-0.029	-0.301	-0.140	-0.316	-0.011	-0.086	0.597	0.009	0.077	-0.010
-0.099	-0.508	-1.133	-0.260	-0.460	-0.849	-0.028	-0.120	-0.170	0.049	0.011	-0.341	0.231	0.033	0.334	0.003
-0.099	-0.508	-1.133	-0.248	-0.461	-0.852	-0.072	-0.741	-0.189	0.037	0.011	-0.338	0.231	0.033	0.335	0.093
-0.114	-0.585	-1.042	-0.227	-0.460	-0.858	-0.034	-1.385	-0.321	0.000	-0.067	-0.241	0.246	0.044	0.245	0.214
0.193	-0.551	-1.015	-0.210	-0.459	-0.863	-0.061	-1.187	-0.494	0.291	-0.033	-0.209	0.063	0.009	0.218	0.275
0.217	-0.597	-1.039	-0.188	-0.456	-0.870	0.033	-1.509	-0.566	0.291	-0.082	-0.226	0.087	0.055	0.242	0.372
0.343	-0.667	-1.141	-0.160	-0.452	-0.877	0.152	-1.749	-0.448	0.390	-0.155	-0.321	0.214	0.124	0.345	0.502
0.551	-0.554	-1.157	-0.131	-0.445	-0.886	0.333	-1.723	-0.417	0.569	-0.050	-0.328	0.422	0.012	0.362	0.572
0.682	-0.508	-1.176	-0.102	-0.439	-0.893	0.311	-1.618	-0.273	0.670	-0.010	-0.341	0.554	0.035	0.382	0.640
0.686	-0.581	-1.125	-0.070	-0.430	-0.900	0.526	-1.678	-0.004	0.642	-0.092	-0.282	0.559	0.038	0.330	0.684
0.713	-0.601	-1.157	-0.036	-0.419	-0.907	0.640	-1.671	0.210	0.634	-0.123	-0.306	0.587	0.058	0.363	0.693
0.736	-0.562	-1.180	-0.004	-0.413	-0.911	0.314	-1.437	0.350	0.625	-0.090	-0.326	0.611	0.019	0.387	0.678
0.786	-0.435	-1.098	0.023	-0.407	-0.913	0.311	-1.167	0.439	0.648	0.032	-0.241	0.662	0.108	0.303	0.655
0.847	-0.400	-0.952	0.049	-0.398	-0.916	0.460	-1.046	0.611	0.683	0.058	-0.092	0.724	0.142	0.157	0.625
0.817	-0.570	-0.802	0.065	-0.396	-0.916	0.112	-0.487	0.600	0.636	-0.114	0.057	0.694	0.028	0.007	0.569
0.801	-0.477	-0.802	0.082	-0.390	-0.917	0.324	-0.614	0.448	0.603	-0.028	0.059	0.679	0.064	0.007	0.479
0.682	-0.566	-0.778	0.093	-0.385	-0.918	0.269	-0.350	0.342	0.473	-0.121	0.083	0.560	0.025	0.017	0.369
0.474	-0.466	-0.830	0.101	-0.383	-0.918	0.080	-0.275	0.227	0.257	-0.022	0.032	0.353	0.076	0.035	0.276
0.332	-0.450	-0.897	0.111	-0.383	-0.917	-0.032	-0.417	0.247	0.104	-0.007	-0.036	0.211	0.092	0.101	0.173
0.363	-0.423	-0.786	0.110	-0.389	-0.915	-0.331	0.169	0.161	0.136	0.026	0.072	0.243	0.119	0.011	0.092
0.270	-0.354	-0.818	0.113	-0.391	-0.913	-0.140	-0.060	0.192	0.041	0.098	0.039	0.151	0.189	0.019	0.050
0.209	-0.427	-0.912	0.110	-0.395	-0.912	-0.218	0.326	0.342	-0.018	0.028	-0.057	0.091	0.116	0.112	0.042
0.217	-0.435	-0.948	0.120	-0.397	-0.910	-0.173	-0.313	0.424	-0.020	0.022	-0.094	0.101	0.109	0.147	0.040
0.309	-0.620	-0.838	0.112	-0.397	-0.911	-0.010	0.530	0.163	0.080	-0.163	0.017	0.196	0.076	0.036	0.003
0.363	-0.566	-0.731	0.099	-0.401	-0.911	-0.185	0.799	0.107	0.147	-0.105	0.124	0.251	0.021	0.072	-0.031
0.001	-0.628	-0.952	0.098	-0.405	-0.909	-0.223	0.116	0.221	-0.214	-0.163	-0.099	0.108	0.083	0.147	-0.067
0.059	-0.527	-0.775	0.095	-0.404	-0.910	0.047	0.261	0.231	-0.154	-0.063	0.079	0.049	0.017	0.032	-0.113
0.074	-0.462	-0.751	0.098	-0.405	-0.909	-0.019	-0.046	0.216	-0.141	0.003	0.102	0.033	0.082	0.057	-0.174
0.074	-0.462	-0.751	0.098	-0.407	-0.908	-0.108	0.065	0.174	-0.141	0.005	0.101	0.033	0.082	0.059	-0.164
-0.026	-0.450	-0.893	0.100	-0.409	-0.907	-0.120	-0.079	0.065	-0.243	0.018	-0.042	0.133	0.094	0.082	-0.150
0.090	-0.493	-0.853	0.100	-0.410	-0.907	-0.051	0.008	0.006	-0.127	-0.023	-0.003	0.020	0.051	0.042	-0.127
0.109	-0.454	-0.869	0.101	-0.412	-0.906	-0.103	-0.054	0.082	-0.110	0.017	-0.020	0.004	0.089	0.055	-0.135
0.163	-0.489	-0.834	0.095	-0.414	-0.905	-0.101	0.288	-0.089	-0.050	-0.015	0.015	0.048	0.054	0.017	-0.108
0.020	-0.524	-0.778	0.101	-0.418	-0.903	-0.174	-0.350	-0.034	-0.198	-0.047	0.068	0.099	0.020	0.038	-0.124
0.140	-0.570	-0.834	0.095	-0.417	-0.904	0.060	0.299	-0.095	-0.073	-0.094	0.014	0.016	0.026	0.016	-0.126
0.028	-0.520	-0.778	0.101	-0.422	-0.901	-0.280	-0.248	0.135	-0.190	-0.038	0.066	0.098	0.025	0.041	-0.133
0.105	-0.516	-0.838	0.100	-0.421	-0.901	0.077	0.043	0.022	-0.112	-0.035	0.007	0.025	0.028	0.017	-0.096
0.120	-0.388	-0.869	0.103	-0.423	-0.900	-0.100	-0.156	0.063	-0.100	0.094	-0.025	0.014	0.156	0.048	-0.090
0.205	-0.411	-0.842	0.111	-0.422	-0.900	0.037	-0.330	0.145	-0.023	0.070	0.002	0.068	0.132	0.021	-0.084
0.220	-0.535	-0.735	0.109	-0.421	-0.901	0.090	0.158	0.072	-0.006	-0.055	0.109	0.083	0.007	0.086	-0.101
-0.010	-0.500	-0.995	0.109	-0.421	-0.901	-0.003	-0.032	-0.014	-0.237	-0.020	-0.151	0.149	0.041	0.173	-0.095
0.082	-0.485	-0.684	0.110	-0.422	-0.900	-0.025	-0.059	-0.039	-0.145	-0.004	0.160	0.058	0.056	0.138	-0.095
0.174	-0.527	-0.818	0.107	-0.423	-0.900	-0.020	0.172	-0.033	-0.050	-0.046	0.026	0.033	0.014	0.004	-0.092
0.201	-0.473	-0.834	0.105	-0.422	-0.901	0.047	0.125	0.094	-0.022	0.008	0.011	0.059	0.068	0.012	-0.047
0.220	-0.558	-0.763	0.105	-0.425	-0.899	-0.192	0.088	0.106	-0.002	-0.074	0.080	0.078	0.018	0.059	-0.043
0.267	-0.493	-0.897	0.102	-0.423	-0.900	0.122	0.249	0.080	0.047	-0.010	-0.052	0.123	0.049	0.075	-0.044
0.017	-0.466	-0.901	0.101	-0.423	-0.900	0.004	0.065	0.090	-0.203	0.017	-0.056	0.129	0.076	0.080	-0.057
0.190	-0.458	-0.782	0.112	-0.420	-0.901	0.187	-0.556	0.051	-0.040	0.022	0.063	0.045	0.085	0.039	-0.074
0.086	-0.419	-0.968	0.112	-0.419	-0.901	0.047	-0.038	-0.084	-0.144	0.060	-0.122	0.059	0.123	0.146	-0.110
0.140	-0.439	-0.759	0.113	-0.418	-0.901	0.083	-0.113	-0.054	-0.092	0.039	0.088	0.005	0.104	0.062	-0.081
0.082	-0.489	-0.909	0.115	-0.417	-0.902	0.037	-0.024	0.109	-0.151	-0.012	-0.062	0.062	0.054	0.087	-0.073
0.213	-0.500	-0.814	0.108	-0.417	-0.903	0.039	0.386	0.007	-0.014	-0.024	0.034	0.068	0.041	0.007	-0.060
0.213	-0.466	-0.818	0.103	-0.414	-0.905	0.188	0.314	0.010	-0.008	0.008	0.032	0.069	0.076	0.003	-0.043
0.224	-0.446	-0.755	0.098	-0.416	-0.904	-0.131	0.317	0.051	0.008	0.030	0.094	0.081	0.096	0.067	-0.029
0.224	-0.446	-0.755	0.103	-0.416	-0.903	-0.008	-0.206	0.099	0.003	0.030	0.094	0.081	0.096	0.067	-0.041
0.178	-0.473	-0.814	0.101	-0.415	-0.904	0.059	0.163	0.085	-0.041	0.002	0.035	0.035	0.068	0.008	-0.035
0.170	-0.466	-0.719	0.095	-0.416	-0.904	-0.031	0.361	-0.006	-0.042	0.011	0.130	0.027	0.076	0.103	-0.043
0.205	-0.462	-0.889	0.089	-0.412	-0.907	0.216	0.312	-0.071	-0.001	0.011	-0.037	0.061	0.080	0.068	-0.050
0.109	-0.466	-0.920	0.089	-0.414	-0.906	-0.086	0.033	0.065	-0.098	0.009	-0.069	0.035	0.077	0.100	-0.055
0.159	-0.508	-0.810	0.092	-0.413	-0.906	0.064	-0.133	0.034	-0.051	-0.034	0.041	0.015	0.034	0.011	-0.054
0.128	-0.458	-0.842	0.091	-0.411	-0.907	0.103	0.053	0.003	-0.081	0.014	0.011	0.016	0.085	0.020	-0.074
0.101	-0.396	-0.905	0.086	-0.412	-0.907	-0.012	0.209	-0.099	-0.103	0.076	-0.052	0.043	0.146	0.083	-0.082
0.093	-0.489	-0.893	0.085	-0.411	-0.908	0.080	0.039	-0.033	-0.110	-0.018	-0.040	0.051	0.053	0.071	-0.071
0.090	-0.431	-0.830	0.081	-0.411	-0.908	-0.008	0.227	-0.045	-0.109	0.041	0.023	0.055	0.111	0.008	-0.063
0.209	-0.384	-0.814	0.082	-0.412	-0.908	-0.048	-0.079	-0.028	0.008	0.088	0.038	0.065	0.157	0.009	-0.056
0.174	-0.504	-0.818	0.086	-0.412	-0.907	0.021	-0.171	0.051	-0.030	-0.032	0.033	0.029	0.037	0.005	-0.046
0.197	-0.520	-0.727	0.080	-0.412	-0.908	0.035	0.349	-0.038	-0.001	-0.048	0.125	0.052	0.021	0.097	-0.029
0.140	-0.477	-0.916	0.083	-0.412	-0.907	-0.016	-0.193	-0.036	-0.062	-0.005	-0.065	0.006	0.063	0.092	-0.037
0.174	-0.415	-0.849	0.083	-0.412	-0.907	0.027	-0.014	-0.046	-0.027	0.057	0.001	0.029	0.125	0.024	-0.052
0.155	-0.431	-0.842	0.081	-0.414	-0.906	-0.138	0.127	-0.065	-0.044	0.044	0.008	0.009	0.109	0.015	-0.046
0.074	-0.520	-0.842	0.079	-0.418	-0.905	-0.148	0.063	-0.066	-0.122	-0.042	0.007	0.073	0.020	0.015	-0.052
0.182	-0.466	-0.845	0.077	-0.418	-0.905	-0.012	0.114	-0.098	-0.012	0.013	0.002	0.035	0.075	0.017	-0.077
0.136	-0.477	-0.794	0.073	-0.420	-0.904	-0.105	0.220	-0.020	-0.054	0.003	0.053	0.012	0.063	0.034	-0.062
0.024	-0.473	-0.853	0.072	-0.424	-0.903	-0.171	0.003	-0.078	-0.164	0.010	-0.008	0.126	0.067	0.025	-0.044
0.247	-0.512	-0.794	0.077	-0.424	-0.903	0.019	-0.234	-0.001	0.055	-0.028	0.050	0.097	0.029	0.035	-0.055
0.147	-0.423	-0.885	0.078	-0.425	-0.902	-0.063	-0.030	0.114	-0.046	0.061	-0.042	0.003	0.118	0.055	-0.057
0.143	-0.419	-0.786	0.077	-0.428	-0.900	-0.210	0.089	0.047	-0.049	0.069	0.055	0.009	0.122	0.044	-0.030
0.124	-0.535	-0.782	0.073	-0.431	-0.899	-0.112	0.172	-0.135	-0.063	-0.044	0.058	0.029	0.005	0.049	-0.051
0.186	-0.512	-0.806	0.075	-0.431	-0.899	0.048	-0.172	-0.132	-0.003	-0.021	0.034	0.031	0.028	0.026	-0.060
0.093	-0.466	-0.869	0.070	-0.433	-0.899	-0.089	0.288	-0.079	-0.089	0.027	-0.030	0.063	0.074	0.036	-0.042
0.093	-0.466	-0.869	0.074	-0.437	-0.897	-0.223	-0.209	0.007	-0.092	0.031	-0.032	0.065	0.075	0.036	-0.038
0.263	-0.516	-0.723	0.077	-0.437	-0.896	-0.008	-0.196	-0.057	0.074	-0.019	0.113	0.102	0.025	0.110	-0.032
0.124	-0.439	-0.822	0.075	-0.440	-0.895	-0.117	0.060	-0.101	-0.063	0.061	0.013	0.038	0.102	0.013	-0.023
0.205	-0.458	-0.826	0.072	-0.444	-0.893	-0.236	0.194	-0.090	0.022	0.046	0.007	0.042	0.083	0.009	-0.025
0.143	-0.466	-0.838	0.066	-0.450	-0.890	-0.348	0.259	-0.140	-0.034	0.045	-0.007	0.021	0.076	0.002	-0.051
0.105	-0.481	-0.771	0.063	-0.452	-0.890	-0.089	0.115	-0.117	-0.069	0.032	0.059	0.061	0.060	0.065	-0.042
0.051	-0.446	-0.865	0.063	-0.458	-0.887	-0.298	-0.012	-0.053	-0.123	0.072	-0.038	0.117	0.095	0.029	-0.041
0.193	-0.423	-0.723	0.063	-0.462	-0.885	-0.224	-0.019	-0.058	0.019	0.099	0.101	0.024	0.118	0.113	-0.042
0.224	-0.485	-0.743	0.059	-0.464	-0.884	-0.090	0.205	-0.047	0.053	0.039	0.081	0.053	0.057	0.093	-0.047
0.163	-0.466	-0.731	0.052	-0.471	-0.881	-0.404	0.418	-0.062	-0.001	0.065	0.089	0.009	0.076	0.106	-0.050
0.028	-0.493	-0.838	0.046	-0.480	-0.876	-0.473	0.336	-0.005	-0.130	0.047	-0.021	0.145	0.049	0.001	-0.066
0.074	-0.477	-0.704	0.042	-0.483	-0.875	-0.163	0.120	-0.136	-0.080	0.065	0.111	0.100	0.064	0.133	-0.080
0.093	-0.535	-0.668	0.035	-0.486	-0.873	-0.166	0.344	-0.155	-0.054	0.011	0.145	0.082	0.007	0.168	-0.083
0.097	-0.581	-0.794	0.032	-0.498	-0.867	-0.652	0.148	-0.050	-0.047	-0.024	0.012	0.080	0.039	0.041	-0.074
0.101	-0.481	-0.759	0.023	-0.506	-0.862	-0.489	0.490	-0.145	-0.034	0.085	0.043	0.078	0.061	0.076	-0.064
0.090	-0.466	-0.715	0.017	-0.509	-0.861	-0.151	0.287	-0.053	-0.040	0.103	0.085	0.092	0.076	0.119	-0.053
0.109	-0.531	-0.656	0.011	-0.514	-0.858	-0.247	0.272	-0.146	-0.015	0.042	0.142	0.076	0.010	0.176	-0.054
0.109	-0.558	-0.684	0.002	-0.519	-0.854	-0.318	0.527	-0.103	-0.006	0.021	0.111	0.078	0.017	0.147	-0.056
0.105	-0.500	-0.637	-0.008	-0.525	-0.851	-0.303	0.558	-0.018	-0.000	0.084	0.155	0.083	0.041	0.192	-0.064
0.086	-0.547	-0.648	-0.016	-0.532	-0.847	-0.388	0.569	0.055	-0.011	0.044	0.138	0.105	0.005	0.179	-0.066
0.013	-0.589	-0.664	-0.027	-0.537	-0.843	-0.316	0.603	-0.059	-0.073	0.007	0.119	0.182	0.047	0.163	-0.080
0.055	-0.581	-0.625	-0.038	-0.539	-0.842	-0.055	0.553	-0.145	-0.021	0.016	0.157	0.141	0.039	0.200	-0.084
-0.018	-0.593	-0.680	-0.043	-0.543	-0.839	-0.222	0.327	0.008	-0.088	0.009	0.099	0.215	0.051	0.143	-0.095
0.032	-0.651	-0.637	-0.054	-0.548	-0.834	-0.310	0.626	-0.077	-0.027	-0.044	0.138	0.166	0.109	0.185	-0.084
0.001	-0.705	-0.597	-0.059	-0.551	-0.832	-0.125	0.234	-0.049	-0.054	-0.095	0.176	0.197	0.163	0.224	-0.079
0.032	-0.570	-0.660	-0.063	-0.554	-0.830	-0.177	0.255	-0.003	-0.019	0.043	0.110	0.166	0.028	0.159	-0.074
0.032	-0.570	-0.660	-0.070	-0.558	-0.827	-0.235	0.432	-0.042	-0.012	0.047	0.107	0.165	0.029	0.158	-0.078
-0.010	-0.694	-0.625	-0.078	-0.560	-0.825	-0.057	0.450	-0.124	-0.046	-0.075	0.140	0.206	0.152	0.191	-0.074
-0.053	-0.744	-0.719	-0.084	-0.560	-0.824	0.018	0.304	-0.066	-0.083	-0.125	0.045	0.246	0.203	0.095	-0.069
-0.064	-0.690	-0.743	-0.087	-0.562	-0.823	-0.108	0.220	0.027	-0.091	-0.069	0.020	0.255	0.149	0.070	-0.057
0.024	-0.612	-0.672	-0.095	-0.562	-0.822	-0.003	0.427	-0.041	0.005	0.008	0.090	0.164	0.072	0.138	-0.044
0.047	-0.659	-0.704	-0.101	-0.559	-0.823	0.233	0.376	-0.102	0.034	-0.042	0.060	0.138	0.119	0.105	-0.023
-0.018	-0.709	-0.782	-0.100	-0.554	-0.827	0.328	-0.026	0.069	-0.032	-0.097	-0.016	0.201	0.169	0.025	0.011
0.036	-0.636	-0.739	-0.105	-0.551	-0.828	0.208	0.331	0.012	0.026	-0.027	0.029	0.143	0.095	0.068	0.023
0.063	-0.539	-0.842	-0.111	-0.549	-0.828	0.101	0.402	-0.035	0.060	0.068	-0.073	0.114	0.002	0.035	0.025
-0.010	-0.527	-0.893	-0.117	-0.546	-0.829	0.133	0.298	-0.123	-0.008	0.077	-0.123	0.184	0.013	0.086	0.022
-0.007	-0.589	-0.826	-0.124	-0.546	-0.829	0.011	0.298	-0.227	0.003	0.015	-0.057	0.178	0.049	0.019	0.006
-0.091	-0.701	-0.845	-0.136	-0.546	-0.826	-0.066	0.543	-0.243	-0.070	-0.096	-0.079	0.261	0.160	0.039	-0.022
-0.172	-0.659	-0.952	-0.145	-0.549	-0.823	-0.217	0.384	-0.240	-0.142	-0.051	-0.189	0.341	0.117	0.146	-0.014
-0.233	-0.558	-1.121	-0.155	-0.551	-0.820	-0.187	0.374	-0.336	-0.194	0.051	-0.362	0.402	0.016	0.315	0.001
-0.091	-0.674	-1.086	-0.166	-0.550	-0.818	-0.035	0.476	-0.374	-0.041	-0.065	-0.328	0.259	0.131	0.280	-0.002
-0.060	-0.806	-1.054	-0.175	-0.547	-0.819	0.170	0.333	-0.290	-0.002	-0.200	-0.296	0.228	0.262	0.249	-0.025
-0.191	-0.736	-0.968	-0.170	-0.545	-0.821	0.118	-0.334	-0.133	-0.137	-0.133	-0.207	0.359	0.192	0.163	-0.015
-0.257	-0.697	-0.790	-0.165	-0.546	-0.821	-0.087	-0.350	-0.016	-0.208	-0.093	-0.030	0.423	0.153	0.014	-0.022
-0.099	-0.651	-0.897	-0.162	-0.542	-0.824	0.244	-0.165	-0.008	-0.053	-0.050	-0.133	0.265	0.107	0.092	-0.037
-0.095	-0.554	-1.031	-0.153	-0.538	-0.829	0.259	-0.654	-0.153	-0.059	0.041	-0.263	0.262	0.011	0.227	0.003
-0.103	-0.481	-1.058	-0.140	-0.536	-0.832	-0.002	-0.949	-0.312	-0.080	0.113	-0.287	0.270	0.062	0.255	0.095
0.009	-0.543	-1.149	-0.125	-0.538	-0.834	-0.185	-1.099	-0.316	0.016	0.053	-0.377	0.159	0.001	0.346	0.154
0.201	-0.636	-1.082	-0.107	-0.540	-0.835	-0.199	-1.259	-0.414	0.191	-0.037	-0.309	0.032	0.091	0.279	0.217
0.259	-0.639	-1.039	-0.082	-0.538	-0.839	0.111	-1.643	-0.320	0.224	-0.044	-0.261	0.089	0.094	0.236	0.365
0.382	-0.520	-0.948	-0.053	-0.532	-0.845	0.338	-1.910	-0.360	0.317	0.070	-0.165	0.211	0.025	0.146	0.484
0.790	-0.539	-1.145	-0.026	-0.529	-0.848	0.128	-1.706	-0.409	0.698	0.048	-0.359	0.618	0.007	0.344	0.569
0.790	-0.539	-1.145	0.003	-0.528	-0.850	0.044	-1.721	-0.273	0.669	0.047	-0.358	0.619	0.007	0.344	0.672
0.874	-0.755	-0.893	0.024	-0.525	-0.851	0.177	-1.121	-0.069	0.732	-0.172	-0.104	0.703	0.210	0.092	0.752
0.967	-0.736	-0.995	0.045	-0.521	-0.852	0.249	-0.979	0.133	0.804	-0.157	-0.205	0.795	0.191	0.195	0.733
0.882	-0.609	-1.086	0.066	-0.520	-0.852	0.018	-0.870	0.373	0.699	-0.031	-0.297	0.709	0.063	0.286	0.717
0.882	-0.524	-0.912	0.081	-0.516	-0.853	0.167	-0.501	0.435	0.683	0.050	-0.122	0.709	0.022	0.113	0.681
0.901	-0.500	-0.842	0.087	-0.513	-0.854	0.161	-0.119	0.142	0.696	0.070	-0.051	0.728	0.045	0.043	0.563
0.794	-0.469	-0.759	0.088	-0.507	-0.858	0.368	0.126	0.086	0.587	0.095	0.035	0.621	0.077	0.039	0.449
0.420	-0.415	-0.873	0.092	-0.501	-0.861	0.319	-0.167	-0.003	0.210	0.143	-0.076	0.248	0.131	0.075	0.343
0.386	-0.411	-0.830	0.092	-0.499	-0.861	0.087	0.019	-0.036	0.175	0.145	-0.033	0.214	0.135	0.033	0.231
0.355	-0.578	-0.830	0.095	-0.500	-0.861	-0.014	-0.126	-0.014	0.141	-0.021	-0.033	0.183	0.031	0.033	0.150
0.340	-0.620	-0.739	0.100	-0.504	-0.858	-0.235	-0.207	0.114	0.120	-0.059	0.054	0.168	0.073	0.057	0.121
0.367	-0.558	-0.763	0.102	-0.504	-0.857	-0.045	0.110	0.304	0.145	0.003	0.030	0.196	0.011	0.033	0.095
0.282	-0.554	-0.869	0.110	-0.507	-0.855	-0.157	-0.256	0.248	0.053	0.009	-0.079	0.112	0.007	0.073	0.093
0.274	-0.655	-0.810	0.118	-0.503	-0.856	0.232	-0.335	0.151	0.038	-0.095	-0.019	0.106	0.108	0.015	0.016
0.428	-0.697	-0.637	0.106	-0.501	-0.859	0.129	0.752	0.034	0.203	-0.139	0.157	0.260	0.151	0.158	-0.033
-0.087	-0.682	-0.778	0.110	-0.500	-0.859	0.026	-0.088	0.317	-0.317	-0.124	0.015	0.255	0.135	0.016	-0.081
0.078	-0.574	-0.865	0.113	-0.498	-0.860	0.096	-0.026	0.227	-0.154	-0.018	-0.072	0.090	0.027	0.072	-0.113
0.132	-0.512	-0.589	0.117	-0.498	-0.859	0.022	-0.149	0.218	-0.105	0.043	0.204	0.036	0.035	0.205	-0.160
0.070	-0.535	-0.901	0.121	-0.497	-0.859	0.013	-0.116	0.147	-0.170	0.020	-0.108	0.098	0.011	0.106	-0.130
0.178	-0.496	-0.664	0.120	-0.499	-0.858	-0.085	0.129	0.126	-0.061	0.060	0.128	0.011	0.049	0.131	-0.132
0.067	-0.643	-0.849	0.131	-0.500	-0.856	-0.086	-0.584	0.138	-0.184	-0.086	-0.060	0.100	0.098	0.054	-0.132
0.090	-0.578	-0.849	0.131	-0.502	-0.855	-0.098	-0.034	-0.025	-0.161	-0.018	-0.061	0.076	0.033	0.052	-0.119
0.074	-0.620	-0.775	0.128	-0.506	-0.853	-0.191	0.112	-0.176	-0.173	-0.056	0.012	0.089	0.076	0.024	-0.105
0.205	-0.500	-0.759	0.135	-0.509	-0.850	-0.114	-0.513	-0.148	-0.050	0.066	0.025	0.043	0.044	0.042	-0.105
0.255	-0.601	-0.692	0.137	-0.510	-0.849	-0.025	-0.177	-0.139	-0.002	-0.033	0.090	0.094	0.057	0.112	-0.111
0.167	-0.639	-0.574	0.134	-0.510	-0.849	0.027	0.081	-0.130	-0.087	-0.071	0.209	0.007	0.096	0.231	-0.104
0.167	-0.639	-0.574	0.140	-0.509	-0.849	0.127	-0.317	-0.000	-0.093	-0.073	0.209	0.008	0.096	0.232	-0.113
0.117	-0.566	-0.778	0.137	-0.510	-0.849	-0.065	0.175	0.003	-0.140	0.002	0.003	0.040	0.023	0.028	-0.123
0.143	-0.624	-0.826	0.145	-0.508	-0.849	0.121	-0.379	0.104	-0.121	-0.058	-0.044	0.013	0.082	0.018	-0.098
0.193	-0.539	-0.747	0.150	-0.507	-0.849	0.046	-0.273	0.088	-0.076	0.026	0.035	0.038	0.002	0.063	-0.102
0.286	-0.585	-0.652	0.147	-0.508	-0.849	-0.010	0.163	-0.041	0.019	-0.020	0.129	0.131	0.046	0.160	-0.091
0.120	-0.616	-0.672	0.154	-0.507	-0.848	0.102	-0.336	0.068	-0.153	-0.052	0.110	0.035	0.078	0.143	-0.073
0.190	-0.585	-0.802	0.157	-0.507	-0.848	0.011	-0.142	0.024	-0.086	-0.022	-0.021	0.034	0.048	0.015	-0.078
0.267	-0.524	-0.782	0.154	-0.507	-0.848	0.006	0.171	-0.009	-0.007	0.040	0.000	0.110	0.013	0.038	-0.087
0.163	-0.493	-0.771	0.155	-0.507	-0.848	-0.037	-0.072	-0.009	-0.112	0.072	0.012	0.004	0.043	0.053	-0.056
0.209	-0.570	-0.763	0.158	-0.506	-0.848	0.074	-0.183	-0.020	-0.069	-0.006	0.020	0.046	0.035	0.063	-0.065
0.243	-0.558	-0.790	0.156	-0.507	-0.848	-0.023	0.149	-0.038	-0.032	0.006	-0.007	0.077	0.024	0.038	-0.084
0.151	-0.520	-0.771	0.150	-0.508	-0.848	-0.022	0.247	-0.101	-0.119	0.045	0.013	0.019	0.015	0.060	-0.088
0.170	-0.581	-0.751	0.151	-0.508	-0.848	0.016	-0.042	-0.051	-0.100	-0.016	0.033	0.005	0.048	0.081	-0.079
0.136	-0.647	-0.782	0.153	-0.510	-0.846	-0.092	-0.173	-0.021	-0.137	-0.080	0.000	0.046	0.114	0.050	-0.080
0.247	-0.535	-0.771	0.151	-0.509	-0.848	0.110	0.050	-0.126	-0.023	0.031	0.014	0.060	0.002	0.063	-0.085
0.297	-0.612	-0.625	0.155	-0.510	-0.846	-0.073	-0.148	0.053	0.024	-0.044	0.158	0.103	0.081	0.210	-0.093
0.113	-0.643	-0.794	0.147	-0.508	-0.849	0.143	0.423	-0.082	-0.153	-0.077	-0.008	0.087	0.113	0.041	-0.067
0.082	-0.585	-0.849	0.145	-0.509	-0.848	-0.014	0.072	-0.012	-0.182	-0.018	-0.063	0.123	0.057	0.014	-0.078
0.305	-0.601	-0.708	0.149	-0.510	-0.847	-0.082	-0.176	0.055	0.037	-0.032	0.078	0.095	0.074	0.126	-0.088
0.186	-0.531	-0.771	0.152	-0.510	-0.847	0.052	-0.144	0.031	-0.085	0.036	0.015	0.029	0.007	0.062	-0.071
0.190	-0.570	-0.759	0.150	-0.509	-0.848	0.085	0.124	-0.053	-0.079	-0.004	0.028	0.028	0.048	0.073	-0.044
0.186	-0.554	-0.842	0.145	-0.510	-0.848	-0.075	0.289	0.015	-0.078	0.013	-0.054	0.035	0.035	0.010	-0.051
0.317	-0.632	-0.621	0.146	-0.511	-0.847	-0.024	-0.054	-0.011	0.051	-0.063	0.167	0.094	0.113	0.211	-0.048
0.228	-0.639	-0.810	0.147	-0.510	-0.847	0.067	-0.030	-0.020	-0.038	-0.071	-0.022	0.004	0.122	0.023	-0.054
0.178	-0.581	-0.826	0.146	-0.510	-0.848	0.028	0.036	-0.016	-0.088	-0.014	-0.037	0.048	0.065	0.009	-0.066
0.147	-0.636	-0.802	0.150	-0.508	-0.849	0.146	-0.163	0.057	-0.123	-0.070	-0.012	0.080	0.119	0.032	-0.088
0.147	-0.636	-0.802	0.153	-0.507	-0.849	0.063	-0.143	0.079	-0.127	-0.071	-0.011	0.082	0.120	0.031	-0.083
0.186	-0.512	-0.672	0.148	-0.506	-0.850	0.072	0.241	-0.059	-0.085	0.052	0.121	0.045	0.003	0.162	-0.081
0.247	-0.570	-0.838	0.147	-0.503	-0.852	0.204	0.108	-0.018	-0.022	-0.009	-0.042	0.015	0.056	0.004	-0.093
0.224	-0.535	-0.739	0.142	-0.501	-0.854	0.115	0.262	-0.080	-0.042	0.024	0.058	0.010	0.023	0.094	-0.085
0.120	-0.570	-0.692	0.143	-0.500	-0.854	0.089	-0.074	0.021	-0.148	-0.012	0.106	0.115	0.059	0.141	-0.073
0.209	-0.562	-0.743	0.141	-0.497	-0.856	0.174	0.116	-0.014	-0.058	-0.007	0.057	0.028	0.052	0.090	-0.093
0.201	-0.539	-0.806	0.137	-0.498	-0.856	-0.042	0.240	0.004	-0.063	0.017	-0.006	0.038	0.031	0.027	-0.103
0.140	-0.605	-0.830	0.136	-0.495	-0.858	0.202	0.046	-0.001	-0.124	-0.052	-0.027	0.101	0.098	0.004	-0.069
0.143	-0.578	-0.810	0.139	-0.492	-0.859	0.158	-0.127	0.047	-0.123	-0.028	-0.006	0.098	0.073	0.024	-0.074
0.251	-0.609	-0.826	0.133	-0.492	-0.860	0.039	0.361	-0.031	-0.010	-0.059	-0.021	0.008	0.106	0.009	-0.067
0.174	-0.496	-0.763	0.133	-0.490	-0.861	0.111	0.011	0.023	-0.087	0.051	0.044	0.070	0.005	0.073	-0.062
0.282	-0.578	-0.696	0.136	-0.488	-0.862	0.125	-0.132	0.029	0.018	-0.032	0.111	0.035	0.077	0.140	-0.046
0.205	-0.585	-0.723	0.132	-0.487	-0.863	0.110	0.226	-0.095	-0.055	-0.041	0.085	0.045	0.087	0.113	-0.079
0.247	-0.496	-0.739	0.128	-0.483	-0.866	0.240	0.213	-0.037	-0.009	0.044	0.072	0.004	0.000	0.098	-0.079
0.070	-0.597	-0.814	0.126	-0.482	-0.867	0.073	0.157	0.055	-0.184	-0.057	-0.001	0.182	0.102	0.024	-0.097
0.186	-0.605	-0.723	0.124	-0.482	-0.867	0.021	0.144	0.074	-0.067	-0.065	0.090	0.068	0.111	0.116	-0.101
0.124	-0.562	-0.834	0.125	-0.478	-0.870	0.236	-0.001	0.084	-0.129	-0.027	-0.018	0.132	0.070	0.006	-0.117
0.167	-0.566	-0.763	0.123	-0.475	-0.871	0.162	0.108	0.006	-0.085	-0.033	0.054	0.091	0.076	0.078	-0.100
0.136	-0.605	-0.782	0.119	-0.473	-0.873	0.155	0.249	-0.035	-0.111	-0.074	0.037	0.125	0.117	0.059	-0.091
0.151	-0.554	-0.830	0.115	-0.471	-0.875	0.162	0.201	-0.020	-0.092	-0.026	-0.009	0.112	0.069	0.013	-0.078
0.201	-0.496	-0.782	0.114	-0.467	-0.877	0.198	0.070	-0.006	-0.041	0.028	0.041	0.065	0.014	0.061	-0.072
0.205	-0.477	-0.790	0.111	-0.468	-0.877	-0.021	0.143	-0.044	-0.035	0.048	0.033	0.062	0.003	0.054	-0.063
0.182	-0.578	-0.767	0.109	-0.467	-0.877	0.069	0.118	-0.068	-0.055	-0.053	0.057	0.088	0.099	0.078	-0.051
0.167	-0.574	-0.826	0.114	-0.464	-0.879	0.218	-0.257	0.033	-0.075	-0.053	-0.000	0.106	0.098	0.020	-0.051
0.193	-0.454	-0.893	0.110	-0.462	-0.880	0.087	0.210	-0.022	-0.045	0.065	-0.066	0.081	0.019	0.047	-0.053
0.220	-0.551	-0.715	0.108	-0.462	-0.880	0.039	0.092	-0.071	-0.016	-0.031	0.111	0.057	0.080	0.131	-0.055
0.220	-0.551	-0.715	0.111	-0.460	-0.881	0.143	-0.153	-0.023	-0.019	-0.034	0.112	0.059	0.082	0.132	-0.039
0.147	-0.466	-0.842	0.111	-0.460	-0.881	-0.021	-0.010	-0.077	-0.091	0.052	-0.014	0.135	0.001	0.006	-0.051
0.255	-0.485	-0.802	0.107	-0.462	-0.881	-0.055	0.205	-0.111	0.020	0.034	0.025	0.029	0.021	0.046	-0.033
0.151	-0.531	-0.834	0.111	-0.461	-0.880	0.054	-0.312	-0.073	-0.088	-0.013	-0.007	0.135	0.070	0.016	-0.019
0.267	-0.508	-0.849	0.108	-0.459	-0.882	0.174	0.166	-0.131	0.031	0.008	-0.022	0.021	0.048	0.000	-0.008
0.278	-0.520	-0.747	0.105	-0.462	-0.880	-0.180	0.117	-0.133	0.045	-0.000	0.079	0.013	0.062	0.102	-0.027
0.217	-0.520	-0.790	0.102	-0.464	-0.880	-0.080	0.156	-0.116	-0.013	0.001	0.035	0.077	0.064	0.058	-0.024
0.136	-0.593	-0.834	0.103	-0.466	-0.879	-0.076	-0.077	-0.010	-0.095	-0.070	-0.009	0.160	0.140	0.016	-0.038
0.201	-0.609	-0.719	0.101	-0.467	-0.879	0.004	0.085	-0.086	-0.028	-0.085	0.105	0.098	0.158	0.129	-0.037
0.197	-0.496	-0.806	0.100	-0.467	-0.879	-0.016	0.056	-0.049	-0.031	0.027	0.018	0.105	0.048	0.041	-0.039
0.240	-0.512	-0.830	0.095	-0.467	-0.879	0.022	0.245	-0.119	0.017	0.012	-0.006	0.066	0.067	0.017	-0.045
0.217	-0.508	-0.743	0.094	-0.465	-0.880	0.131	0.037	-0.040	-0.005	0.014	0.082	0.091	0.066	0.102	-0.040
0.101	-0.547	-0.810	0.094	-0.465	-0.880	0.021	0.042	0.055	-0.120	-0.025	0.015	0.209	0.108	0.035	-0.020
0.201	-0.609	-0.755	0.090	-0.466	-0.880	-0.051	0.247	0.034	-0.016	-0.085	0.069	0.113	0.172	0.090	-0.049
0.301	-0.547	-0.790	0.088	-0.464	-0.882	0.164	0.148	0.008	0.087	-0.026	0.035	0.016	0.113	0.054	-0.057
0.086	-0.512	-0.802	0.090	-0.460	-0.883	0.179	-0.011	0.190	-0.130	0.005	0.024	0.235	0.080	0.041	-0.042
0.182	-0.543	-0.711	0.093	-0.458	-0.884	0.153	-0.028	0.196	-0.036	-0.028	0.116	0.141	0.113	0.131	-0.032
0.209	-0.605	-0.739	0.096	-0.455	-0.886	0.183	-0.056	0.189	-0.011	-0.093	0.089	0.116	0.177	0.102	-0.064
0.267	-0.562	-0.727	0.096	-0.450	-0.888	0.238	0.172	0.256	0.048	-0.055	0.103	0.060	0.137	0.113	-0.044
0.136	-0.504	-0.778	0.090	-0.445	-0.891	0.290	0.463	0.265	-0.077	-0.002	0.055	0.191	0.081	0.061	-0.033
0.213	-0.516	-0.735	0.085	-0.441	-0.893	0.202	0.422	0.272	0.006	-0.017	0.101	0.115	0.095	0.103	-0.046
0.232	-0.558	-0.715	0.084	-0.435	-0.897	0.377	0.197	0.220	0.027	-0.066	0.124	0.095	0.140	0.121	-0.055
0.093	-0.489	-0.842	0.085	-0.429	-0.899	0.314	0.088	0.300	-0.113	-0.002	0.000	0.232	0.072	0.006	-0.052
0.193	-0.531	-0.751	0.082	-0.428	-0.900	0.042	0.353	0.274	-0.009	-0.046	0.091	0.129	0.118	0.085	-0.063
0.163	-0.539	-0.708	0.073	-0.426	-0.902	0.096	0.551	0.105	-0.030	-0.055	0.136	0.158	0.129	0.127	-0.075
0.147	-0.516	-0.715	0.070	-0.423	-0.903	0.212	0.239	0.096	-0.042	-0.035	0.130	0.171	0.108	0.118	-0.070
0.147	-0.516	-0.715	0.062	-0.420	-0.905	0.173	0.451	0.069	-0.035	-0.038	0.132	0.169	0.110	0.118	-0.074
0.155	-0.423	-0.668	0.055	-0.419	-0.906	0.066	0.419	0.000	-0.020	0.054	0.180	0.159	0.019	0.165	-0.079
0.159	-0.543	-0.692	0.045	-0.416	-0.908	0.193	0.542	-0.058	-0.006	-0.069	0.158	0.154	0.141	0.142	-0.097
0.078	-0.516	-0.771	0.039	-0.415	-0.909	0.116	0.388	0.045	-0.080	-0.044	0.080	0.235	0.116	0.063	-0.104
0.005	-0.527	-0.743	0.034	-0.414	-0.910	0.073	0.295	0.068	-0.148	-0.056	0.108	0.309	0.129	0.090	-0.120
0.067	-0.547	-0.739	0.026	-0.410	-0.912	0.240	0.410	-0.063	-0.079	-0.080	0.114	0.248	0.151	0.094	-0.130
0.043	-0.562	-0.660	0.025	-0.404	-0.914	0.357	0.073	-0.016	-0.100	-0.101	0.196	0.271	0.169	0.174	-0.140
0.059	-0.597	-0.751	0.020	-0.397	-0.917	0.400	0.274	0.031	-0.080	-0.142	0.108	0.257	0.206	0.084	-0.120
0.001	-0.489	-0.786	0.015	-0.392	-0.920	0.299	0.322	0.083	-0.133	-0.039	0.075	0.316	0.101	0.048	-0.122
0.074	-0.408	-0.782	0.006	-0.383	-0.924	0.527	0.467	0.009	-0.052	0.032	0.083	0.244	0.023	0.052	-0.106
0.032	-0.466	-0.771	0.003	-0.371	-0.929	0.679	0.199	0.056	-0.091	-0.038	0.100	0.287	0.084	0.065	-0.091
0.078	-0.481	-0.751	0.002	-0.358	-0.934	0.690	0.108	0.090	-0.043	-0.066	0.125	0.243	0.102	0.085	-0.058
0.120	-0.419	-0.767	-0.005	-0.346	-0.938	0.696	0.388	0.038	0.005	-0.016	0.114	0.203	0.043	0.069	-0.039
0.136	-0.435	-0.857	-0.016	-0.332	-0.943	0.718	0.596	-0.018	0.031	-0.045	0.028	0.190	0.061	0.020	-0.013
0.093	-0.400	-0.948	-0.025	-0.318	-0.948	0.761	0.494	-0.054	-0.001	-0.025	-0.058	0.234	0.028	0.111	0.002
0.070	-0.369	-0.979	-0.032	-0.306	-0.952	0.669	0.378	-0.013	-0.018	-0.006	-0.085	0.259	0.001	0.142	0.006
0.040	-0.384	-0.968	-0.045	-0.295	-0.954	0.561	0.692	-0.035	-0.035	-0.032	-0.070	0.292	0.018	0.129	-0.022
-0.003	-0.365	-1.035	-0.060	-0.287	-0.956	0.418	0.766	-0.075	-0.063	-0.021	-0.135	0.336	0.001	0.197	-0.046
-0.157	-0.326	-1.117	-0.070	-0.279	-0.958	0.437	0.492	-0.061	-0.207	0.009	-0.216	0.493	0.035	0.280	-0.047
-0.168	-0.392	-1.176	-0.078	-0.268	-0.960	0.556	0.391	-0.039	-0.210	-0.067	-0.272	0.506	0.033	0.338	-0.021
-0.076	-0.381	-1.236	-0.085	-0.258	-0.962	0.558	0.378	0.003	-0.110	-0.066	-0.329	0.414	0.024	0.397	-0.045
0.055	-0.400	-1.200	-0.086	-0.252	-0.964	0.316	0.087	0.092	0.021	-0.091	-0.291	0.285	0.046	0.360	-0.068
-0.183	-0.458	-1.145	-0.076	-0.249	-0.966	0.212	-0.504	0.119	-0.228	-0.152	-0.234	0.526	0.106	0.304	-0.050
-0.207	-0.419	-0.932	-0.065	-0.240	-0.969	0.458	-0.546	0.079	-0.261	-0.122	-0.018	0.550	0.070	0.091	-0.046
0.001	-0.346	-1.042	-0.060	-0.231	-0.971	0.514	-0.233	0.098	-0.059	-0.058	-0.125	0.344	0.001	0.201	-0.068
-0.045	-0.214	-1.334	-0.045	-0.225	-0.973	0.282	-0.746	-0.004	-0.120	0.068	-0.414	0.392	0.130	0.492	-0.003
-0.045	-0.214	-1.334	-0.023	-0.221	-0.975	0.163	-1.149	-0.107	-0.142	0.064	-0.412	0.393	0.127	0.491	0.112
0.178	-0.199	-1.362	0.005	-0.220	-0.976	0.065	-1.414	-0.003	0.053	0.078	-0.439	0.172	0.140	0.518	0.187
0.351	-0.176	-1.401	0.036	-0.218	-0.975	0.083	-1.580	-0.117	0.194	0.100	-0.478	0.001	0.160	0.557	0.271
0.417	-0.288	-1.401	0.073	-0.221	-0.973	-0.157	-1.911	-0.251	0.222	-0.009	-0.481	0.064	0.046	0.557	0.410
0.594	-0.307	-1.295	0.121	-0.226	-0.967	-0.193	-2.512	-0.369	0.349	-0.024	-0.380	0.239	0.025	0.450	0.500
0.870	-0.350	-1.417	0.168	-0.228	-0.959	-0.063	-2.423	-0.318	0.578	-0.064	-0.510	0.515	0.020	0.571	0.571
0.874	-0.326	-1.354	0.218	-0.226	-0.950	0.104	-2.517	-0.094	0.532	-0.043	-0.456	0.517	0.000	0.508	0.644
1.032	-0.388	-1.196	0.263	-0.219	-0.940	0.418	-2.317	-0.063	0.643	-0.112	-0.308	0.673	0.064	0.351	0.719
1.124	-0.466	-1.153	0.305	-0.210	-0.929	0.437	-2.096	0.176	0.693	-0.198	-0.276	0.764	0.144	0.307	0.751
1.297	-0.373	-1.039	0.336	-0.199	-0.921	0.516	-1.499	0.260	0.834	-0.116	-0.170	0.935	0.053	0.192	0.782
1.355	-0.326	-1.054	0.362	-0.188	-0.913	0.424	-1.183	0.436	0.865	-0.081	-0.194	0.992	0.010	0.207	0.795
1.344	-0.241	-0.960	0.385	-0.179	-0.905	0.339	-1.068	0.440	0.830	-0.005	-0.107	0.979	0.073	0.111	0.785
1.320	-0.195	-0.960	0.406	-0.167	-0.899	0.504	-0.951	0.348	0.786	0.029	-0.114	0.954	0.116	0.112	0.703
1.294	-0.060	-0.818	0.416	-0.154	-0.896	0.646	-0.433	0.086	0.749	0.152	0.026	0.925	0.249	0.030	0.600
1.109	-0.133	-0.534	0.418	-0.146	-0.897	0.508	-0.009	-0.090	0.562	0.070	0.310	0.739	0.173	0.315	0.485
1.005	0.014	-0.617	0.421	-0.143	-0.896	0.193	-0.047	-0.114	0.456	0.214	0.227	0.633	0.317	0.233	0.359
0.859	-0.160	-0.668	0.417	-0.146	-0.897	-0.046	0.254	-0.310	0.314	0.044	0.177	0.486	0.141	0.182	0.222
0.728	0.064	-0.727	0.414	-0.155	-0.897	-0.379	0.141	-0.369	0.185	0.277	0.118	0.353	0.363	0.122	0.139
0.482	-0.272	-0.999	0.421	-0.164	-0.892	-0.447	-0.386	-0.062	-0.067	-0.050	-0.159	0.106	0.024	0.149	0.063
0.517	-0.280	-0.948	0.429	-0.162	-0.889	0.114	-0.465	0.071	-0.041	-0.060	-0.111	0.140	0.013	0.097	0.001
0.447	-0.257	-1.066	0.442	-0.161	-0.882	-0.026	-0.718	0.132	-0.123	-0.037	-0.236	0.069	0.034	0.215	-0.038
0.486	-0.404	-0.826	0.446	-0.166	-0.879	-0.342	-0.174	0.186	-0.089	-0.179	0.002	0.105	0.116	0.025	-0.071
0.582	-0.330	-0.621	0.446	-0.163	-0.880	0.185	0.070	0.091	0.008	-0.110	0.207	0.199	0.046	0.230	-0.100
0.370	-0.276	-0.865	0.444	-0.162	-0.881	-0.003	0.128	0.159	-0.202	-0.056	-0.036	0.014	0.006	0.013	-0.111
0.428	-0.261	-0.798	0.448	-0.158	-0.880	0.081	-0.198	0.342	-0.149	-0.045	0.029	0.043	0.020	0.053	-0.113
0.528	-0.172	-0.684	0.448	-0.157	-0.880	-0.071	0.080	0.211	-0.048	0.043	0.143	0.141	0.106	0.168	-0.134
0.528	-0.172	-0.684	0.448	-0.156	-0.881	0.016	0.070	0.144	-0.048	0.042	0.144	0.139	0.103	0.169	-0.142
0.459	-0.249	-0.637	0.439	-0.156	-0.885	0.034	0.487	-0.026	-0.108	-0.035	0.195	0.068	0.023	0.217	-0.130
0.332	-0.172	-0.849	0.443	-0.155	-0.883	0.025	-0.206	0.019	-0.239	0.041	-0.019	0.060	0.098	0.004	-0.161
0.447	-0.164	-0.909	0.441	-0.152	-0.885	0.222	0.087	-0.098	-0.121	0.046	-0.077	0.053	0.103	0.055	-0.171
0.305	-0.145	-0.814	0.441	-0.152	-0.885	0.021	-0.018	0.002	-0.264	0.065	0.018	0.091	0.121	0.040	-0.162
0.393	-0.184	-0.897	0.442	-0.149	-0.885	0.161	-0.042	0.068	-0.176	0.023	-0.065	0.004	0.079	0.043	-0.134
0.417	-0.238	-0.889	0.441	-0.146	-0.886	0.157	0.042	-0.010	-0.152	-0.034	-0.056	0.017	0.023	0.035	-0.106
0.536	-0.226	-0.700	0.442	-0.141	-0.886	0.279	-0.038	0.002	-0.034	-0.027	0.133	0.134	0.032	0.154	-0.088
0.655	-0.156	-0.747	0.431	-0.135	-0.892	0.449	0.615	-0.166	0.096	0.036	0.092	0.252	0.099	0.107	-0.080
0.355	-0.253	-0.916	0.432	-0.134	-0.892	0.109	-0.032	-0.048	-0.204	-0.061	-0.077	0.049	0.001	0.061	-0.091
0.470	-0.234	-0.771	0.423	-0.130	-0.896	0.218	0.467	-0.021	-0.080	-0.045	0.073	0.064	0.018	0.084	-0.097
0.347	-0.234	-0.877	0.425	-0.128	-0.896	0.112	-0.054	0.115	-0.204	-0.048	-0.034	0.061	0.016	0.021	-0.142
0.440	-0.207	-0.834	0.424	-0.124	-0.897	0.153	0.066	0.102	-0.111	-0.024	0.010	0.029	0.040	0.022	-0.108
0.390	-0.172	-0.806	0.428	-0.123	-0.895	0.008	-0.223	0.169	-0.166	0.009	0.036	0.023	0.072	0.050	-0.090
0.590	-0.168	-0.763	0.429	-0.119	-0.896	0.222	-0.001	0.038	0.034	0.009	0.080	0.176	0.072	0.094	-0.070
0.536	-0.184	-0.865	0.422	-0.116	-0.899	0.134	0.385	0.035	-0.014	-0.009	-0.019	0.120	0.054	0.008	-0.080
0.478	-0.149	-0.798	0.417	-0.112	-0.902	0.248	0.323	0.007	-0.066	0.022	0.051	0.061	0.086	0.059	-0.059
0.359	-0.156	-0.893	0.418	-0.109	-0.902	0.177	-0.083	-0.032	-0.186	0.011	-0.044	0.061	0.077	0.036	-0.073
0.517	-0.126	-0.759	0.418	-0.107	-0.902	0.099	0.043	0.075	-0.029	0.040	0.090	0.095	0.105	0.097	-0.094
0.517	-0.184	-0.723	0.416	-0.104	-0.904	0.173	0.147	-0.045	-0.026	-0.021	0.127	0.093	0.045	0.132	-0.099
0.443	-0.195	-0.782	0.417	-0.103	-0.903	0.079	-0.078	0.042	-0.101	-0.034	0.067	0.018	0.032	0.073	-0.084
0.432	-0.214	-0.869	0.423	-0.100	-0.901	0.122	-0.301	0.144	-0.118	-0.056	-0.022	0.005	0.011	0.013	-0.064
0.459	-0.199	-0.842	0.415	-0.099	-0.904	0.081	0.443	0.005	-0.083	-0.042	0.009	0.030	0.024	0.015	-0.074
0.620	-0.184	-0.759	0.416	-0.093	-0.905	0.327	0.006	-0.040	0.078	-0.032	0.092	0.190	0.038	0.097	-0.077
0.370	-0.226	-0.975	0.413	-0.091	-0.906	0.137	0.113	-0.002	-0.170	-0.077	-0.123	0.062	0.007	0.119	-0.084
0.378	-0.164	-0.901	0.413	-0.089	-0.906	0.110	-0.007	0.012	-0.162	-0.017	-0.049	0.056	0.053	0.045	-0.063
0.378	-0.164	-0.901	0.412	-0.087	-0.907	0.137	0.047	-0.021	-0.161	-0.019	-0.048	0.058	0.050	0.046	-0.086
0.597	-0.133	-0.751	0.408	-0.086	-0.909	0.126	0.263	-0.099	0.063	0.011	0.104	0.159	0.078	0.104	-0.075
0.474	-0.176	-0.794	0.404	-0.085	-0.911	0.120	0.206	-0.120	-0.057	-0.032	0.062	0.035	0.033	0.061	-0.052
0.417	-0.126	-1.011	0.414	-0.086	-0.906	-0.131	-0.488	0.153	-0.123	0.019	-0.159	0.025	0.081	0.156	-0.051
0.563	-0.153	-0.739	0.412	-0.084	-0.907	0.177	0.102	-0.024	0.024	-0.011	0.114	0.120	0.051	0.115	-0.063
0.386	-0.172	-0.885	0.413	-0.079	-0.907	0.246	-0.029	0.063	-0.153	-0.035	-0.032	0.059	0.030	0.031	-0.083
0.474	-0.114	-0.924	0.411	-0.079	-0.908	-0.026	0.088	0.012	-0.063	0.024	-0.071	0.027	0.086	0.071	-0.086
0.363	-0.214	-0.802	0.409	-0.074	-0.909	0.279	0.115	0.076	-0.173	-0.082	0.053	0.086	0.017	0.052	-0.097
0.440	-0.075	-0.912	0.414	-0.070	-0.908	0.153	-0.217	0.134	-0.100	0.053	-0.060	0.012	0.120	0.059	-0.079
0.490	-0.137	-0.778	0.414	-0.065	-0.908	0.286	0.015	0.069	-0.050	-0.014	0.075	0.037	0.056	0.075	-0.085
0.520	-0.141	-0.775	0.411	-0.063	-0.909	0.092	0.178	0.011	-0.016	-0.020	0.080	0.067	0.050	0.080	-0.061
0.490	-0.098	-0.790	0.408	-0.059	-0.911	0.242	0.187	-0.021	-0.044	0.019	0.066	0.034	0.091	0.064	-0.074
0.428	-0.141	-0.964	0.407	-0.057	-0.912	0.163	0.032	-0.029	-0.105	-0.026	-0.107	0.029	0.046	0.109	-0.059
0.393	-0.141	-0.857	0.413	-0.054	-0.909	0.125	-0.299	0.095	-0.145	-0.029	-0.003	0.066	0.043	0.003	-0.075
0.536	-0.153	-0.865	0.412	-0.048	-0.910	0.326	0.075	0.014	-0.002	-0.046	-0.011	0.075	0.030	0.010	-0.070
0.401	-0.145	-0.865	0.411	-0.046	-0.910	0.140	0.014	-0.042	-0.136	-0.040	-0.011	0.062	0.035	0.010	-0.063
0.513	-0.098	-0.798	0.408	-0.044	-0.912	0.141	0.189	-0.001	-0.021	0.004	0.058	0.048	0.079	0.057	-0.038
0.517	-0.126	-0.818	0.405	-0.042	-0.913	0.095	0.189	-0.015	-0.014	-0.025	0.039	0.050	0.050	0.037	0.000
0.532	-0.098	-0.845	0.405	-0.042	-0.913	0.075	0.033	-0.089	0.001	0.002	0.012	0.063	0.075	0.009	0.000
0.370	-0.095	-0.972	0.408	-0.038	-0.912	0.199	-0.159	0.023	-0.163	0.002	-0.116	0.101	0.077	0.117	0.000
Avg ODBA	3.053
Vec ODBA	2.080
Avg ELBA	1.771
Avg EPBA	0.567
Speed	ODBA	VeDBA	ELBA	EPBA	StrkSpGn	StrSpGn_L	ISI
10.300	3.053	2.080	1.771	0.567	1.504	1.490	2.810
MeanPeak	0.153458
MeanLong	0.151996
MeanISI	2.810000
