# Supplementary material for: Averaged Propulsive Body Acceleration (APBA) Can Be Calculated from Biologging Tags That Incorporate Gyroscopes and Accelerometers to Estimate Swimming Speed, Hydrodynamic Drag and Energy Expenditure for Steller Sea Lions
Source: PLoS One. 2016 Jun 10;11(6):e0157326. doi: 10.1371/journal.pone.0157326 (PMC4902303; doi:10.1371/journal.pone.0157326)
Supplement: S4 Data — Same components as S2. (ZIP) [file pone.0157326.s004.zip › SitkaNov_20/sitka4_4630_4.csv]

rawAx	rawAy	rawAz	gravX	gravY	gravZ	gyrX	gyrY	gyrZ	estAx	estAy	estAz	odbX	odbY	odbZ	spk
-0.280	-0.253	-0.775	-0.354	-0.217	-0.910	0.162	1.288	-0.314	0.010	0.028	0.113	0.244	0.071	0.080	-0.040
-0.349	-0.230	-0.794	-0.375	-0.213	-0.902	0.118	1.127	-0.273	-0.038	0.047	0.086	0.310	0.096	0.060	-0.039
-0.349	-0.238	-0.790	-0.393	-0.208	-0.896	0.143	0.917	-0.273	-0.020	0.035	0.083	0.307	0.089	0.064	-0.032
-0.337	-0.203	-0.771	-0.414	-0.204	-0.887	0.107	1.080	-0.358	0.012	0.065	0.095	0.292	0.125	0.084	-0.034
-0.337	-0.203	-0.771	-0.432	-0.200	-0.879	0.057	0.974	-0.332	0.030	0.061	0.087	0.289	0.127	0.084	-0.029
-0.395	-0.214	-0.767	-0.452	-0.196	-0.870	0.063	1.042	-0.321	-0.008	0.046	0.082	0.344	0.117	0.088	-0.030
-0.434	-0.187	-0.794	-0.471	-0.193	-0.861	0.043	1.036	-0.291	-0.028	0.069	0.045	0.379	0.146	0.060	-0.033
-0.476	-0.172	-0.830	-0.487	-0.190	-0.853	-0.020	0.861	-0.283	-0.054	0.082	0.001	0.419	0.163	0.025	-0.045
-0.484	-0.164	-0.842	-0.502	-0.189	-0.844	-0.089	0.864	-0.291	-0.046	0.089	-0.020	0.424	0.172	0.013	-0.047
-0.526	-0.180	-0.826	-0.516	-0.187	-0.836	-0.082	0.729	-0.317	-0.075	0.071	-0.012	0.463	0.158	0.028	-0.046
-0.514	-0.160	-0.818	-0.527	-0.185	-0.829	-0.105	0.616	-0.324	-0.052	0.089	-0.011	0.448	0.179	0.036	-0.043
-0.510	-0.153	-0.806	-0.539	-0.184	-0.822	-0.141	0.650	-0.339	-0.037	0.096	-0.007	0.441	0.188	0.048	-0.035
-0.534	-0.164	-0.822	-0.548	-0.184	-0.816	-0.217	0.476	-0.302	-0.051	0.084	-0.028	0.461	0.178	0.032	-0.025
-0.484	-0.180	-0.771	-0.558	-0.184	-0.809	-0.175	0.532	-0.294	0.009	0.068	0.016	0.408	0.165	0.083	-0.028
-0.522	-0.191	-0.798	-0.567	-0.184	-0.803	-0.192	0.542	-0.287	-0.020	0.057	-0.018	0.444	0.155	0.055	-0.033
-0.591	-0.187	-0.826	-0.574	-0.183	-0.798	-0.198	0.376	-0.304	-0.082	0.060	-0.050	0.511	0.160	0.028	-0.035
-0.603	-0.191	-0.842	-0.580	-0.184	-0.793	-0.269	0.305	-0.320	-0.088	0.057	-0.071	0.520	0.158	0.012	-0.038
-0.603	-0.203	-0.853	-0.585	-0.186	-0.789	-0.349	0.237	-0.332	-0.083	0.047	-0.087	0.518	0.147	0.000	-0.028
-0.580	-0.214	-0.869	-0.591	-0.188	-0.784	-0.413	0.291	-0.337	-0.055	0.038	-0.107	0.492	0.137	0.015	-0.010
-0.549	-0.226	-0.924	-0.597	-0.191	-0.779	-0.463	0.319	-0.337	-0.018	0.030	-0.168	0.458	0.126	0.070	0.006
-0.564	-0.253	-0.909	-0.603	-0.195	-0.773	-0.520	0.328	-0.348	-0.027	0.007	-0.158	0.471	0.100	0.054	0.018
-0.568	-0.253	-0.885	-0.609	-0.200	-0.768	-0.545	0.275	-0.361	-0.026	0.011	-0.139	0.473	0.101	0.031	0.027
-0.599	-0.249	-0.928	-0.613	-0.205	-0.763	-0.706	0.213	-0.428	-0.052	0.021	-0.188	0.502	0.106	0.074	0.021
-0.587	-0.292	-0.916	-0.620	-0.211	-0.756	-0.883	0.303	-0.599	-0.034	-0.016	-0.184	0.487	0.064	0.062	0.004
-0.622	-0.346	-0.912	-0.627	-0.219	-0.748	-1.041	0.256	-0.697	-0.062	-0.062	-0.187	0.520	0.011	0.059	-0.020
-0.687	-0.400	-0.901	-0.630	-0.227	-0.742	-1.148	0.048	-0.704	-0.124	-0.108	-0.181	0.582	0.043	0.047	-0.047
-0.707	-0.381	-0.818	-0.631	-0.235	-0.739	-1.067	-0.126	-0.629	-0.142	-0.080	-0.102	0.599	0.024	0.035	-0.075
-0.714	-0.323	-0.763	-0.630	-0.242	-0.738	-0.860	-0.264	-0.469	-0.151	-0.015	-0.047	0.604	0.034	0.090	-0.077
-0.680	-0.292	-0.723	-0.627	-0.247	-0.739	-0.601	-0.293	-0.326	-0.119	0.020	-0.007	0.566	0.065	0.129	-0.069
-0.576	-0.299	-0.747	-0.625	-0.249	-0.740	-0.290	-0.193	-0.233	-0.017	0.014	-0.030	0.459	0.057	0.106	-0.050
-0.576	-0.299	-0.747	-0.621	-0.250	-0.743	-0.170	-0.344	-0.156	-0.022	0.015	-0.027	0.457	0.057	0.106	-0.007
-0.584	-0.330	-0.830	-0.612	-0.250	-0.750	-0.125	-0.588	-0.125	-0.038	-0.015	-0.103	0.462	0.027	0.024	0.055
-0.484	-0.334	-0.857	-0.602	-0.250	-0.758	-0.113	-0.701	-0.128	0.052	-0.019	-0.122	0.359	0.024	0.003	0.117
-0.357	-0.346	-0.897	-0.591	-0.250	-0.767	-0.032	-0.750	-0.125	0.167	-0.031	-0.152	0.229	0.012	0.042	0.178
-0.253	-0.354	-0.940	-0.581	-0.249	-0.775	0.003	-0.596	-0.110	0.261	-0.040	-0.188	0.123	0.005	0.085	0.274
-0.249	-0.357	-0.960	-0.565	-0.248	-0.787	0.106	-0.933	0.016	0.249	-0.045	-0.196	0.116	0.002	0.104	0.359
-0.045	-0.361	-0.987	-0.554	-0.245	-0.796	0.150	-0.667	-0.074	0.442	-0.051	-0.215	0.090	0.001	0.132	0.418
-0.030	-0.392	-1.094	-0.541	-0.241	-0.806	0.153	-0.765	-0.136	0.444	-0.086	-0.311	0.108	0.031	0.238	0.460
-0.045	-0.411	-1.157	-0.523	-0.238	-0.818	0.134	-1.014	-0.128	0.411	-0.108	-0.362	0.096	0.050	0.302	0.492
-0.007	-0.415	-1.145	-0.507	-0.238	-0.828	0.040	-0.889	-0.032	0.433	-0.112	-0.340	0.137	0.054	0.290	0.490
-0.026	-0.350	-1.102	-0.488	-0.239	-0.840	0.067	-1.050	0.175	0.394	-0.046	-0.285	0.120	0.012	0.247	0.485
0.032	-0.311	-1.015	-0.474	-0.240	-0.847	0.069	-0.685	0.225	0.438	-0.006	-0.191	0.181	0.050	0.160	0.473
0.070	-0.276	-1.015	-0.461	-0.241	-0.854	0.091	-0.559	0.238	0.464	0.030	-0.185	0.223	0.085	0.160	0.439
0.013	-0.354	-1.039	-0.454	-0.243	-0.857	-0.002	-0.263	0.232	0.399	-0.045	-0.205	0.168	0.008	0.184	0.410
-0.068	-0.369	-1.023	-0.444	-0.248	-0.861	-0.044	-0.430	0.351	0.308	-0.056	-0.186	0.090	0.008	0.168	0.355
-0.076	-0.357	-0.972	-0.437	-0.250	-0.864	0.051	-0.236	0.369	0.293	-0.042	-0.132	0.086	0.004	0.117	0.285
-0.203	-0.350	-0.979	-0.429	-0.252	-0.867	0.093	-0.325	0.353	0.158	-0.032	-0.136	0.039	0.011	0.125	0.220
-0.230	-0.280	-0.928	-0.421	-0.254	-0.871	0.041	-0.363	0.306	0.123	0.039	-0.081	0.063	0.081	0.073	0.165
-0.241	-0.369	-0.885	-0.415	-0.255	-0.873	0.054	-0.226	0.222	0.106	-0.048	-0.036	0.072	0.008	0.029	0.128
-0.276	-0.338	-0.897	-0.407	-0.257	-0.876	-0.032	-0.407	0.144	0.063	-0.015	-0.044	0.104	0.023	0.041	0.103
-0.214	-0.357	-0.905	-0.400	-0.259	-0.879	-0.033	-0.343	0.114	0.117	-0.033	-0.050	0.041	0.004	0.049	0.090
-0.272	-0.354	-0.897	-0.398	-0.261	-0.880	-0.075	-0.091	-0.015	0.057	-0.027	-0.041	0.096	0.008	0.040	0.071
-0.260	-0.354	-0.912	-0.393	-0.263	-0.881	-0.161	-0.248	-0.048	0.064	-0.025	-0.056	0.082	0.009	0.056	0.056
-0.314	-0.307	-0.885	-0.389	-0.271	-0.881	-0.411	-0.253	-0.004	0.006	0.029	-0.029	0.133	0.055	0.028	0.021
-0.318	-0.369	-0.845	-0.388	-0.277	-0.879	-0.372	-0.058	-0.031	0.001	-0.026	0.009	0.134	0.006	0.012	-0.003
-0.372	-0.326	-0.853	-0.385	-0.285	-0.878	-0.413	-0.130	0.089	-0.056	0.025	-0.000	0.185	0.037	0.005	-0.026
-0.372	-0.326	-0.853	-0.379	-0.293	-0.878	-0.400	-0.291	0.113	-0.062	0.033	-0.000	0.183	0.037	0.005	-0.031
-0.333	-0.323	-0.834	-0.373	-0.298	-0.879	-0.207	-0.328	0.080	-0.030	0.041	0.020	0.141	0.041	0.025	-0.035
-0.307	-0.361	-0.849	-0.368	-0.302	-0.879	-0.204	-0.254	0.029	-0.008	0.006	0.005	0.112	0.003	0.010	-0.044
-0.326	-0.361	-0.861	-0.368	-0.307	-0.878	-0.270	-0.026	-0.017	-0.027	0.011	-0.008	0.128	0.004	0.001	-0.030
-0.407	-0.392	-0.869	-0.364	-0.313	-0.877	-0.350	-0.222	0.013	-0.112	-0.013	-0.017	0.207	0.027	0.009	-0.048
-0.299	-0.373	-0.885	-0.367	-0.319	-0.874	-0.342	0.195	0.001	-0.001	0.012	-0.036	0.097	0.007	0.024	-0.052
-0.422	-0.384	-0.845	-0.362	-0.324	-0.874	-0.189	-0.245	0.122	-0.129	0.005	0.004	0.217	0.018	0.015	-0.067
-0.333	-0.369	-0.877	-0.361	-0.327	-0.873	-0.143	0.013	0.155	-0.042	0.024	-0.029	0.125	0.002	0.016	-0.061
-0.391	-0.361	-0.830	-0.357	-0.331	-0.874	-0.123	-0.186	0.136	-0.104	0.035	0.019	0.181	0.006	0.031	-0.081
-0.357	-0.377	-0.853	-0.356	-0.333	-0.873	-0.111	-0.041	0.108	-0.070	0.023	-0.005	0.143	0.009	0.007	-0.058
-0.387	-0.365	-0.877	-0.347	-0.337	-0.875	-0.174	-0.449	0.128	-0.110	0.038	-0.027	0.172	0.003	0.016	-0.061
-0.283	-0.350	-0.869	-0.344	-0.340	-0.875	-0.114	-0.153	0.006	-0.009	0.056	-0.019	0.065	0.019	0.008	-0.042
-0.314	-0.357	-0.842	-0.339	-0.342	-0.876	-0.097	-0.265	0.051	-0.045	0.050	0.010	0.092	0.012	0.020	-0.036
-0.283	-0.415	-0.865	-0.338	-0.344	-0.876	-0.084	-0.025	0.030	-0.015	-0.006	-0.014	0.058	0.045	0.003	-0.020
-0.307	-0.377	-0.881	-0.332	-0.346	-0.878	-0.096	-0.320	0.067	-0.044	0.035	-0.028	0.079	0.006	0.019	-0.031
-0.283	-0.411	-0.877	-0.328	-0.349	-0.878	-0.133	-0.198	0.060	-0.025	0.003	-0.024	0.054	0.041	0.013	-0.015
-0.326	-0.411	-0.897	-0.322	-0.353	-0.878	-0.192	-0.303	0.061	-0.073	0.007	-0.043	0.094	0.040	0.032	-0.018
-0.226	-0.435	-0.885	-0.319	-0.356	-0.878	-0.190	-0.146	0.029	0.024	-0.012	-0.032	0.008	0.063	0.019	-0.023
-0.287	-0.419	-0.893	-0.317	-0.360	-0.878	-0.161	-0.121	0.041	-0.041	0.007	-0.040	0.052	0.047	0.026	-0.027
-0.299	-0.454	-0.842	-0.312	-0.363	-0.878	-0.145	-0.273	0.038	-0.057	-0.025	0.012	0.062	0.082	0.026	-0.028
-0.280	-0.439	-0.857	-0.311	-0.364	-0.878	-0.076	-0.029	0.030	-0.039	-0.008	-0.005	0.041	0.067	0.010	-0.043
-0.314	-0.408	-0.893	-0.309	-0.368	-0.877	-0.161	-0.104	0.038	-0.076	0.026	-0.041	0.074	0.036	0.025	-0.042
-0.276	-0.450	-0.838	-0.305	-0.370	-0.877	-0.124	-0.199	0.004	-0.041	-0.014	0.015	0.034	0.078	0.031	-0.043
-0.268	-0.439	-0.881	-0.306	-0.374	-0.875	-0.215	0.062	0.027	-0.032	0.002	-0.031	0.024	0.067	0.012	-0.037
-0.295	-0.431	-0.834	-0.305	-0.376	-0.875	-0.108	-0.050	0.001	-0.060	0.012	0.016	0.049	0.059	0.037	-0.026
-0.249	-0.439	-0.877	-0.304	-0.379	-0.874	-0.141	-0.022	0.012	-0.015	0.007	-0.028	0.001	0.066	0.005	-0.025
-0.249	-0.439	-0.877	-0.304	-0.381	-0.873	-0.088	-0.031	0.003	-0.016	0.009	-0.029	0.001	0.066	0.004	-0.023
-0.268	-0.481	-0.853	-0.301	-0.382	-0.874	-0.084	-0.165	-0.010	-0.038	-0.032	-0.005	0.016	0.108	0.020	-0.012
-0.260	-0.450	-0.881	-0.305	-0.384	-0.872	-0.073	0.220	-0.035	-0.026	-0.000	-0.034	0.007	0.076	0.007	-0.016
-0.241	-0.446	-0.849	-0.302	-0.386	-0.872	-0.110	-0.124	-0.014	-0.009	0.006	-0.003	0.014	0.072	0.025	-0.026
-0.260	-0.439	-0.853	-0.303	-0.388	-0.870	-0.140	0.037	-0.034	-0.028	0.016	-0.008	0.004	0.064	0.022	-0.015
-0.295	-0.458	-0.869	-0.299	-0.390	-0.871	-0.125	-0.248	0.018	-0.067	-0.001	-0.024	0.038	0.083	0.006	-0.022
-0.210	-0.458	-0.857	-0.302	-0.392	-0.869	-0.105	0.200	-0.061	0.021	0.001	-0.014	0.048	0.082	0.019	-0.022
-0.299	-0.431	-0.885	-0.301	-0.393	-0.869	-0.082	-0.095	-0.038	-0.069	0.029	-0.042	0.040	0.055	0.008	-0.027
-0.245	-0.469	-0.853	-0.301	-0.395	-0.868	-0.090	0.001	-0.044	-0.015	-0.008	-0.011	0.014	0.093	0.024	-0.023
-0.283	-0.469	-0.853	-0.302	-0.395	-0.867	-0.036	0.046	-0.054	-0.052	-0.007	-0.011	0.024	0.093	0.025	-0.034
-0.276	-0.450	-0.861	-0.301	-0.396	-0.867	-0.060	-0.086	-0.060	-0.046	0.013	-0.019	0.016	0.073	0.017	-0.035
-0.264	-0.469	-0.834	-0.303	-0.397	-0.866	-0.040	0.105	-0.038	-0.032	-0.006	0.007	0.004	0.092	0.046	-0.036
-0.310	-0.462	-0.893	-0.303	-0.397	-0.866	-0.022	-0.064	-0.044	-0.079	0.002	-0.052	0.051	0.084	0.013	-0.036
-0.249	-0.458	-0.842	-0.305	-0.398	-0.865	-0.029	0.122	-0.001	-0.016	0.007	-0.001	0.011	0.079	0.039	-0.031
-0.280	-0.477	-0.849	-0.302	-0.399	-0.866	-0.019	-0.118	0.035	-0.049	-0.012	-0.009	0.020	0.098	0.032	-0.029
-0.257	-0.489	-0.873	-0.304	-0.398	-0.866	0.049	0.120	-0.003	-0.024	-0.024	-0.033	0.002	0.109	0.009	-0.028
-0.257	-0.462	-0.842	-0.304	-0.398	-0.866	0.014	-0.004	-0.007	-0.024	0.003	-0.001	0.002	0.081	0.041	-0.034
-0.291	-0.477	-0.849	-0.304	-0.398	-0.866	0.032	0.012	0.021	-0.059	-0.012	-0.009	0.033	0.096	0.034	-0.034
-0.272	-0.481	-0.822	-0.303	-0.397	-0.866	0.050	-0.050	0.030	-0.041	-0.017	0.019	0.015	0.100	0.063	-0.031
-0.268	-0.450	-0.826	-0.302	-0.398	-0.866	0.009	0.000	0.043	-0.038	0.015	0.015	0.012	0.068	0.059	-0.030
-0.222	-0.473	-0.842	-0.297	-0.398	-0.868	0.037	-0.259	0.061	0.003	-0.009	0.001	0.033	0.091	0.044	-0.020
-0.253	-0.458	-0.869	-0.294	-0.397	-0.869	0.044	-0.148	0.056	-0.031	0.007	-0.025	0.002	0.075	0.017	-0.014
-0.230	-0.477	-0.865	-0.293	-0.397	-0.870	0.077	-0.002	0.068	-0.009	-0.013	-0.021	0.024	0.093	0.022	-0.002
-0.245	-0.493	-0.873	-0.292	-0.396	-0.870	0.067	-0.005	0.061	-0.025	-0.029	-0.028	0.007	0.108	0.015	-0.004
-0.199	-0.473	-0.857	-0.288	-0.396	-0.872	0.054	-0.181	0.077	0.017	-0.010	-0.011	0.052	0.088	0.031	-0.001
-0.222	-0.485	-0.857	-0.286	-0.396	-0.873	0.037	-0.094	0.041	-0.008	-0.022	-0.010	0.027	0.098	0.032	-0.002
-0.222	-0.485	-0.857	-0.285	-0.395	-0.873	0.061	-0.057	0.032	-0.010	-0.022	-0.009	0.025	0.098	0.032	0.002
-0.222	-0.489	-0.869	-0.284	-0.395	-0.874	0.014	-0.051	0.020	-0.011	-0.026	-0.020	0.023	0.101	0.021	-0.008
-0.207	-0.481	-0.849	-0.284	-0.395	-0.874	0.055	0.020	0.014	0.004	-0.019	-0.000	0.037	0.092	0.041	-0.004
-0.253	-0.469	-0.889	-0.280	-0.395	-0.875	0.024	-0.154	0.057	-0.046	-0.007	-0.038	0.011	0.079	0.002	-0.006
-0.183	-0.489	-0.842	-0.280	-0.394	-0.876	0.065	-0.010	0.045	0.022	-0.027	0.010	0.056	0.098	0.050	0.000
-0.233	-0.485	-0.885	-0.277	-0.394	-0.877	0.055	-0.117	0.075	-0.031	-0.023	-0.032	0.004	0.093	0.007	-0.005
-0.180	-0.473	-0.873	-0.278	-0.393	-0.876	0.042	0.089	0.029	0.024	-0.012	-0.021	0.056	0.081	0.020	-0.003
-0.230	-0.489	-0.861	-0.276	-0.393	-0.877	0.066	-0.084	0.048	-0.029	-0.028	-0.008	0.004	0.095	0.032	-0.010
-0.222	-0.489	-0.853	-0.275	-0.392	-0.878	0.094	0.007	0.049	-0.022	-0.029	0.001	0.009	0.094	0.040	-0.012
-0.226	-0.462	-0.881	-0.275	-0.391	-0.878	0.064	-0.010	0.057	-0.027	-0.002	-0.026	0.003	0.067	0.013	-0.015
-0.237	-0.450	-0.877	-0.272	-0.390	-0.880	0.071	-0.136	0.060	-0.041	0.008	-0.021	0.011	0.054	0.017	-0.006
-0.183	-0.469	-0.873	-0.269	-0.390	-0.881	0.044	-0.091	0.069	0.010	-0.011	-0.016	0.041	0.073	0.021	-0.003
-0.172	-0.454	-0.865	-0.268	-0.389	-0.881	0.071	-0.022	0.035	0.021	0.004	-0.007	0.050	0.057	0.029	0.000
-0.195	-0.466	-0.849	-0.268	-0.389	-0.881	0.056	0.037	0.043	-0.003	-0.009	0.009	0.024	0.068	0.045	0.005
-0.203	-0.450	-0.901	-0.266	-0.387	-0.883	0.099	-0.088	0.032	-0.012	0.006	-0.041	0.014	0.052	0.006	0.002
-0.199	-0.466	-0.861	-0.264	-0.386	-0.884	0.096	-0.068	0.065	-0.011	-0.011	-0.001	0.016	0.067	0.034	-0.006
-0.180	-0.481	-0.842	-0.265	-0.386	-0.884	0.063	0.070	0.035	0.009	-0.027	0.019	0.032	0.082	0.053	-0.002
-0.226	-0.473	-0.905	-0.265	-0.384	-0.884	0.087	0.023	0.031	-0.037	-0.020	-0.044	0.017	0.075	0.010	-0.005
-0.172	-0.466	-0.857	-0.264	-0.384	-0.885	0.055	-0.055	0.040	0.015	-0.013	0.004	0.034	0.067	0.038	-0.007
-0.195	-0.473	-0.857	-0.262	-0.382	-0.886	0.114	-0.062	0.032	-0.009	-0.022	0.005	0.008	0.075	0.039	-0.007
-0.214	-0.442	-0.881	-0.260	-0.381	-0.887	0.079	-0.091	0.057	-0.031	0.008	-0.017	0.014	0.044	0.016	-0.001
-0.180	-0.439	-0.873	-0.260	-0.381	-0.887	0.039	0.044	0.047	0.004	0.011	-0.009	0.018	0.039	0.025	-0.005
-0.168	-0.454	-0.861	-0.257	-0.381	-0.888	0.070	-0.128	0.073	0.012	-0.005	0.003	0.027	0.055	0.038	-0.009
-0.199	-0.450	-0.889	-0.258	-0.379	-0.889	0.089	0.060	0.050	-0.018	-0.002	-0.024	0.006	0.050	0.011	-0.004
-0.214	-0.466	-0.869	-0.255	-0.378	-0.890	0.132	-0.104	0.040	-0.036	-0.019	-0.003	0.023	0.066	0.031	-0.005
-0.183	-0.439	-0.897	-0.255	-0.376	-0.891	0.126	0.033	0.024	-0.005	0.006	-0.030	0.006	0.038	0.003	-0.007
-0.183	-0.450	-0.881	-0.253	-0.374	-0.892	0.108	-0.081	0.044	-0.007	-0.007	-0.013	0.005	0.050	0.019	-0.001
-0.180	-0.454	-0.889	-0.249	-0.373	-0.894	0.092	-0.195	0.050	-0.007	-0.012	-0.019	0.008	0.054	0.011	-0.001
-0.157	-0.431	-0.893	-0.251	-0.372	-0.894	0.078	0.123	0.030	0.018	0.010	-0.023	0.031	0.030	0.006	-0.002
-0.210	-0.446	-0.869	-0.249	-0.370	-0.895	0.109	-0.069	0.039	-0.038	-0.007	0.002	0.022	0.046	0.029	-0.001
-0.176	-0.454	-0.889	-0.247	-0.368	-0.896	0.151	-0.106	0.083	-0.006	-0.017	-0.016	0.013	0.054	0.008	-0.007
-0.172	-0.442	-0.893	-0.248	-0.366	-0.897	0.131	0.081	0.049	-0.001	-0.007	-0.020	0.017	0.042	0.003	-0.004
-0.210	-0.450	-0.901	-0.244	-0.365	-0.899	0.140	-0.140	0.087	-0.043	-0.017	-0.026	0.021	0.050	0.006	0.002
-0.130	-0.435	-0.889	-0.245	-0.363	-0.899	0.101	0.090	0.041	0.039	-0.002	-0.014	0.060	0.034	0.005	-0.004
-0.180	-0.423	-0.885	-0.244	-0.362	-0.900	0.100	-0.018	0.051	-0.012	0.008	-0.009	0.011	0.022	0.008	-0.004
-0.195	-0.439	-0.877	-0.243	-0.360	-0.901	0.126	-0.044	0.056	-0.029	-0.009	-0.000	0.004	0.037	0.015	-0.003
-0.164	-0.458	-0.885	-0.244	-0.358	-0.901	0.163	0.074	0.053	0.003	-0.031	-0.008	0.027	0.056	0.007	-0.006
-0.199	-0.442	-0.889	-0.243	-0.356	-0.903	0.151	-0.031	0.055	-0.033	-0.018	-0.010	0.008	0.041	0.002	-0.008
-0.149	-0.431	-0.912	-0.242	-0.353	-0.904	0.162	-0.019	0.040	0.016	-0.009	-0.033	0.041	0.029	0.022	-0.003
-0.195	-0.415	-0.901	-0.242	-0.351	-0.904	0.118	0.054	0.023	-0.029	0.005	-0.021	0.006	0.012	0.010	-0.005
-0.172	-0.411	-0.909	-0.240	-0.349	-0.906	0.118	-0.079	0.043	-0.008	0.007	-0.027	0.016	0.008	0.017	-0.000
-0.168	-0.419	-0.881	-0.240	-0.348	-0.906	0.108	0.020	0.033	-0.004	-0.002	0.001	0.018	0.016	0.010	-0.005
-0.172	-0.419	-0.889	-0.242	-0.346	-0.906	0.096	0.087	0.007	-0.007	-0.003	-0.007	0.014	0.016	0.003	0.001
-0.172	-0.419	-0.905	-0.240	-0.344	-0.908	0.170	-0.043	0.051	-0.008	-0.006	-0.021	0.012	0.015	0.013	0.002
-0.160	-0.396	-0.912	-0.239	-0.342	-0.909	0.147	-0.062	0.069	0.001	0.015	-0.028	0.023	0.009	0.020	0.007
-0.149	-0.415	-0.881	-0.238	-0.340	-0.910	0.095	-0.002	0.052	0.012	-0.005	0.004	0.033	0.010	0.012	0.017
-0.141	-0.431	-0.897	-0.236	-0.338	-0.911	0.141	-0.058	0.061	0.018	-0.023	-0.010	0.040	0.025	0.003	0.023
-0.130	-0.392	-0.944	-0.236	-0.337	-0.912	0.112	0.031	0.058	0.030	0.014	-0.057	0.050	0.014	0.050	0.018
-0.118	-0.400	-0.865	-0.236	-0.335	-0.912	0.092	0.020	0.036	0.041	0.005	0.022	0.061	0.007	0.029	0.016
-0.180	-0.419	-0.901	-0.236	-0.333	-0.913	0.145	0.004	0.017	-0.021	-0.016	-0.012	0.002	0.012	0.007	0.010
-0.176	-0.408	-0.936	-0.235	-0.332	-0.914	0.095	-0.005	0.044	-0.018	-0.006	-0.047	0.001	0.001	0.043	0.006
-0.176	-0.423	-0.905	-0.234	-0.330	-0.915	0.150	-0.006	0.047	-0.018	-0.024	-0.014	0.000	0.016	0.011	-0.003
-0.137	-0.400	-0.916	-0.233	-0.327	-0.916	0.143	-0.039	0.060	0.019	-0.003	-0.025	0.037	0.008	0.023	0.004
-0.172	-0.392	-0.897	-0.233	-0.325	-0.917	0.142	0.011	0.052	-0.016	0.003	-0.005	0.001	0.016	0.003	0.002
-0.137	-0.396	-0.905	-0.233	-0.323	-0.917	0.144	0.039	0.044	0.019	-0.003	-0.012	0.033	0.013	0.010	0.009
-0.180	-0.381	-0.932	-0.231	-0.322	-0.918	0.105	-0.091	0.039	-0.026	0.011	-0.038	0.011	0.029	0.037	0.004
-0.130	-0.400	-0.893	-0.230	-0.319	-0.919	0.141	-0.016	0.046	0.023	-0.010	0.002	0.036	0.010	0.004	0.010
-0.157	-0.400	-0.920	-0.229	-0.318	-0.920	0.114	-0.024	0.059	-0.005	-0.012	-0.025	0.006	0.010	0.023	0.009
-0.133	-0.408	-0.893	-0.229	-0.316	-0.921	0.129	0.038	0.056	0.019	-0.022	0.003	0.026	0.002	0.006	0.010
-0.141	-0.377	-0.909	-0.230	-0.314	-0.921	0.129	0.067	0.048	0.012	0.007	-0.012	0.016	0.034	0.009	0.008
-0.164	-0.361	-0.916	-0.229	-0.312	-0.922	0.123	0.017	0.048	-0.012	0.021	-0.019	0.010	0.050	0.016	0.011
-0.145	-0.377	-0.909	-0.229	-0.310	-0.923	0.120	-0.019	0.054	0.007	0.004	-0.010	0.007	0.034	0.007	0.013
-0.133	-0.361	-0.905	-0.228	-0.309	-0.923	0.078	-0.002	0.034	0.018	0.018	-0.006	0.016	0.049	0.002	0.011
-0.130	-0.373	-0.924	-0.228	-0.308	-0.924	0.089	0.013	0.024	0.021	0.005	-0.025	0.017	0.038	0.021	0.012
-0.149	-0.361	-0.912	-0.227	-0.307	-0.924	0.048	-0.009	0.020	0.001	0.017	-0.013	0.004	0.049	0.008	0.017
-0.153	-0.377	-0.916	-0.225	-0.307	-0.925	0.053	-0.120	0.013	-0.005	0.000	-0.016	0.009	0.033	0.011	0.012
-0.114	-0.373	-0.901	-0.227	-0.306	-0.925	0.065	0.145	-0.011	0.036	0.003	-0.001	0.027	0.037	0.005	0.008
-0.164	-0.377	-0.916	-0.226	-0.305	-0.925	0.076	-0.024	0.036	-0.015	-0.002	-0.016	0.024	0.033	0.010	0.006
-0.133	-0.384	-0.877	-0.226	-0.303	-0.926	0.118	0.027	0.018	0.016	-0.011	0.024	0.005	0.025	0.030	0.009
-0.160	-0.377	-0.920	-0.227	-0.301	-0.926	0.124	0.039	0.041	-0.011	-0.005	-0.019	0.024	0.032	0.013	-0.000
-0.126	-0.369	-0.893	-0.226	-0.299	-0.927	0.130	-0.030	0.039	0.023	0.001	0.010	0.009	0.040	0.015	0.011
-0.176	-0.354	-0.940	-0.225	-0.297	-0.928	0.137	-0.006	0.058	-0.028	0.014	-0.037	0.042	0.055	0.032	0.010
-0.103	-0.354	-0.916	-0.226	-0.295	-0.928	0.117	0.080	0.033	0.046	0.012	-0.013	0.029	0.055	0.008	0.014
-0.149	-0.361	-0.909	-0.226	-0.293	-0.929	0.141	0.037	0.036	0.000	0.002	-0.004	0.018	0.047	0.000	0.013
-0.137	-0.361	-0.920	-0.227	-0.290	-0.930	0.138	0.062	0.040	0.013	0.000	-0.015	0.008	0.046	0.011	0.014
-0.137	-0.354	-0.905	-0.226	-0.289	-0.930	0.114	-0.004	0.039	0.012	0.006	0.001	0.009	0.053	0.005	0.004
-0.160	-0.357	-0.909	-0.229	-0.288	-0.930	0.074	0.146	0.022	-0.009	0.001	-0.003	0.033	0.049	0.002	0.003
-0.160	-0.361	-0.920	-0.227	-0.287	-0.931	0.069	-0.056	0.038	-0.010	-0.003	-0.014	0.034	0.044	0.010	-0.000
-0.153	-0.357	-0.909	-0.227	-0.286	-0.931	0.056	0.024	0.014	-0.002	-0.000	-0.002	0.027	0.048	0.002	-0.004
-0.149	-0.361	-0.901	-0.229	-0.285	-0.931	0.050	0.073	-0.001	0.003	-0.005	0.006	0.025	0.043	0.010	0.004
-0.164	-0.354	-0.932	-0.226	-0.285	-0.932	0.054	-0.135	0.017	-0.015	0.002	-0.025	0.042	0.051	0.021	0.006
-0.114	-0.354	-0.905	-0.227	-0.284	-0.931	0.046	0.100	-0.025	0.036	0.002	0.002	0.007	0.050	0.007	0.007
-0.149	-0.357	-0.909	-0.228	-0.283	-0.932	0.067	0.035	-0.017	0.002	-0.003	-0.001	0.029	0.046	0.003	0.011
-0.153	-0.357	-0.924	-0.228	-0.282	-0.932	0.059	-0.007	-0.008	-0.002	-0.004	-0.017	0.034	0.045	0.012	0.013
-0.133	-0.342	-0.920	-0.229	-0.281	-0.932	0.039	0.064	-0.005	0.018	0.011	-0.013	0.016	0.060	0.008	0.008
-0.153	-0.338	-0.928	-0.228	-0.281	-0.932	0.038	-0.014	-0.013	-0.002	0.014	-0.020	0.037	0.063	0.015	0.012
-0.145	-0.350	-0.920	-0.228	-0.281	-0.932	0.012	0.004	-0.012	0.006	0.002	-0.013	0.031	0.050	0.007	0.010
-0.141	-0.346	-0.936	-0.229	-0.281	-0.932	0.002	0.069	-0.001	0.011	0.007	-0.029	0.028	0.054	0.022	0.011
-0.160	-0.326	-0.924	-0.228	-0.281	-0.932	0.020	-0.068	0.023	-0.010	0.026	-0.016	0.049	0.072	0.010	0.013
-0.126	-0.357	-0.909	-0.228	-0.281	-0.932	0.009	0.020	0.027	0.024	-0.005	-0.001	0.015	0.040	0.006	0.017
-0.137	-0.330	-0.928	-0.227	-0.281	-0.932	0.009	0.007	0.016	0.013	0.022	-0.020	0.028	0.066	0.013	0.013
-0.126	-0.326	-0.920	-0.228	-0.280	-0.932	0.036	0.061	0.001	0.025	0.026	-0.012	0.018	0.069	0.005	0.017
-0.153	-0.346	-0.920	-0.228	-0.281	-0.932	-0.042	-0.006	0.001	-0.002	0.007	-0.013	0.047	0.049	0.004	0.011
-0.145	-0.346	-0.932	-0.228	-0.282	-0.932	-0.009	0.016	-0.035	0.005	0.007	-0.025	0.041	0.048	0.016	0.004
-0.168	-0.338	-0.936	-0.228	-0.282	-0.932	0.001	-0.022	-0.015	-0.018	0.015	-0.029	0.065	0.055	0.019	0.001
-0.160	-0.346	-0.897	-0.228	-0.282	-0.932	-0.011	0.030	0.001	-0.011	0.008	0.010	0.059	0.047	0.021	0.006
-0.149	-0.346	-0.936	-0.227	-0.282	-0.932	0.014	-0.053	0.027	-0.001	0.008	-0.029	0.049	0.046	0.018	0.010
-0.126	-0.354	-0.936	-0.225	-0.283	-0.932	-0.001	-0.043	0.031	0.021	0.001	-0.029	0.027	0.037	0.018	0.012
-0.110	-0.361	-0.901	-0.224	-0.283	-0.932	-0.018	-0.022	0.019	0.035	-0.006	0.007	0.013	0.028	0.018	0.024
-0.145	-0.365	-0.924	-0.224	-0.284	-0.932	-0.006	0.008	0.012	0.001	-0.010	-0.017	0.049	0.023	0.005	0.021
-0.103	-0.342	-0.924	-0.224	-0.285	-0.932	-0.028	0.038	0.021	0.043	0.014	-0.018	0.008	0.045	0.005	0.013
-0.157	-0.346	-0.916	-0.222	-0.286	-0.932	-0.057	-0.104	0.014	-0.013	0.012	-0.010	0.064	0.040	0.004	0.003
-0.157	-0.346	-0.916	-0.221	-0.286	-0.932	-0.018	-0.053	-0.002	-0.014	0.012	-0.009	0.065	0.039	0.004	-0.002
-0.160	-0.357	-0.909	-0.220	-0.287	-0.932	-0.050	-0.037	-0.015	-0.019	0.002	-0.002	0.071	0.026	0.013	-0.007
-0.164	-0.365	-0.909	-0.217	-0.289	-0.932	-0.076	-0.153	-0.025	-0.025	-0.004	-0.002	0.076	0.017	0.013	-0.003
-0.118	-0.365	-0.924	-0.215	-0.290	-0.933	-0.034	-0.092	0.011	0.019	-0.003	-0.018	0.031	0.016	0.002	0.003
-0.133	-0.330	-0.940	-0.212	-0.291	-0.933	-0.064	-0.164	0.040	-0.000	0.033	-0.033	0.048	0.049	0.018	0.009
-0.110	-0.330	-0.920	-0.210	-0.293	-0.933	-0.050	-0.103	0.024	0.020	0.034	-0.014	0.026	0.048	0.003	0.015
-0.122	-0.346	-0.924	-0.207	-0.294	-0.933	-0.048	-0.120	0.015	0.006	0.020	-0.018	0.039	0.032	0.001	0.017
-0.122	-0.357	-0.920	-0.203	-0.296	-0.933	-0.091	-0.174	0.013	0.003	0.010	-0.014	0.041	0.019	0.004	0.019
-0.095	-0.388	-0.916	-0.202	-0.298	-0.933	-0.084	-0.055	0.025	0.028	-0.019	-0.011	0.015	0.013	0.008	0.020
-0.095	-0.384	-0.905	-0.200	-0.299	-0.933	-0.071	-0.056	0.036	0.026	-0.014	0.001	0.016	0.010	0.020	0.018
-0.103	-0.357	-0.932	-0.200	-0.300	-0.933	-0.039	-0.005	0.043	0.017	0.015	-0.027	0.025	0.016	0.007	0.021
-0.126	-0.346	-0.932	-0.198	-0.301	-0.933	-0.004	-0.047	0.044	-0.008	0.027	-0.028	0.050	0.026	0.006	0.021
-0.103	-0.350	-0.940	-0.196	-0.301	-0.933	0.022	-0.087	0.029	0.013	0.023	-0.036	0.028	0.021	0.014	0.020
-0.091	-0.361	-0.932	-0.195	-0.301	-0.934	0.004	-0.055	0.027	0.023	0.012	-0.028	0.018	0.009	0.006	0.022
-0.099	-0.373	-0.932	-0.192	-0.301	-0.934	-0.006	-0.128	0.043	0.012	0.000	-0.028	0.027	0.004	0.005	0.025
-0.076	-0.377	-0.916	-0.192	-0.302	-0.934	-0.042	0.016	0.040	0.034	-0.003	-0.014	0.005	0.009	0.011	0.023
-0.099	-0.350	-0.924	-0.191	-0.304	-0.933	-0.077	-0.023	0.036	0.010	0.026	-0.023	0.029	0.017	0.004	0.019
-0.103	-0.350	-0.928	-0.189	-0.305	-0.933	-0.012	-0.055	0.013	0.005	0.026	-0.027	0.035	0.016	0.000	0.014
-0.107	-0.338	-0.924	-0.187	-0.305	-0.934	-0.005	-0.109	0.021	-0.001	0.038	-0.023	0.040	0.026	0.004	0.007
-0.114	-0.354	-0.924	-0.186	-0.305	-0.934	-0.001	-0.036	-0.002	-0.010	0.022	-0.023	0.049	0.010	0.005	0.009
-0.114	-0.369	-0.928	-0.183	-0.305	-0.934	-0.009	-0.144	0.004	-0.012	0.007	-0.027	0.050	0.007	0.001	0.006
-0.080	-0.384	-0.924	-0.181	-0.307	-0.934	-0.057	-0.104	-0.035	0.020	-0.008	-0.024	0.017	0.023	0.006	0.007
-0.103	-0.381	-0.924	-0.177	-0.308	-0.935	-0.082	-0.235	-0.027	-0.007	-0.002	-0.024	0.042	0.020	0.006	0.009
-0.083	-0.381	-0.901	-0.174	-0.310	-0.935	-0.083	-0.136	-0.043	0.010	-0.000	-0.001	0.024	0.021	0.030	0.012
-0.076	-0.377	-0.897	-0.171	-0.312	-0.934	-0.105	-0.138	-0.035	0.015	0.006	0.003	0.017	0.018	0.034	0.008
-0.080	-0.373	-0.905	-0.170	-0.314	-0.934	-0.106	-0.101	-0.040	0.009	0.012	-0.006	0.022	0.015	0.027	0.005
-0.080	-0.373	-0.905	-0.167	-0.316	-0.934	-0.124	-0.124	-0.066	0.007	0.014	-0.006	0.024	0.016	0.027	-0.002
-0.107	-0.369	-0.912	-0.165	-0.319	-0.933	-0.140	-0.151	-0.041	-0.022	0.021	-0.014	0.052	0.013	0.019	-0.003
-0.107	-0.400	-0.893	-0.159	-0.321	-0.934	-0.094	-0.294	-0.021	-0.027	-0.008	0.005	0.053	0.045	0.039	-0.005
-0.060	-0.396	-0.877	-0.156	-0.323	-0.933	-0.128	-0.182	-0.078	0.016	-0.002	0.021	0.008	0.042	0.055	-0.009
-0.068	-0.404	-0.885	-0.153	-0.327	-0.933	-0.179	-0.204	-0.117	0.005	-0.006	0.012	0.018	0.050	0.048	-0.007
-0.080	-0.396	-0.897	-0.150	-0.330	-0.932	-0.224	-0.212	-0.159	-0.010	0.006	-0.000	0.030	0.043	0.036	-0.006
-0.072	-0.392	-0.889	-0.148	-0.335	-0.931	-0.240	-0.154	-0.158	-0.004	0.014	0.006	0.024	0.040	0.045	-0.009
-0.083	-0.396	-0.877	-0.144	-0.338	-0.930	-0.191	-0.232	-0.125	-0.019	0.013	0.017	0.037	0.045	0.057	-0.005
-0.064	-0.396	-0.881	-0.141	-0.341	-0.930	-0.145	-0.208	-0.105	-0.004	0.016	0.013	0.019	0.046	0.053	0.001
-0.037	-0.396	-0.901	-0.139	-0.342	-0.929	-0.096	-0.124	-0.101	0.021	0.018	-0.007	0.007	0.047	0.034	0.011
-0.041	-0.419	-0.909	-0.137	-0.343	-0.929	-0.060	-0.098	-0.112	0.016	-0.004	-0.016	0.002	0.071	0.026	0.025
-0.018	-0.423	-0.924	-0.138	-0.344	-0.929	-0.057	0.011	-0.145	0.039	-0.007	-0.032	0.023	0.075	0.011	0.033
-0.026	-0.411	-0.936	-0.141	-0.344	-0.928	-0.017	0.112	-0.161	0.035	0.004	-0.044	0.014	0.064	0.001	0.040
-0.049	-0.388	-0.944	-0.144	-0.344	-0.928	-0.022	0.132	-0.169	0.015	0.027	-0.052	0.010	0.042	0.008	0.052
-0.041	-0.384	-0.975	-0.149	-0.345	-0.927	-0.051	0.206	-0.208	0.027	0.032	-0.085	0.003	0.039	0.040	0.061
-0.014	-0.439	-0.960	-0.157	-0.346	-0.925	-0.117	0.276	-0.393	0.062	-0.021	-0.070	0.022	0.094	0.024	0.072
-0.014	-0.489	-0.972	-0.168	-0.348	-0.922	-0.184	0.438	-0.556	0.073	-0.069	-0.085	0.021	0.145	0.035	0.069
-0.033	-0.481	-0.995	-0.180	-0.351	-0.919	-0.261	0.459	-0.639	0.066	-0.059	-0.112	0.001	0.138	0.059	0.051
-0.137	-0.458	-1.007	-0.190	-0.354	-0.916	-0.253	0.307	-0.565	-0.028	-0.033	-0.126	0.104	0.115	0.070	0.021
-0.180	-0.427	-0.952	-0.196	-0.355	-0.914	-0.171	0.200	-0.411	-0.064	-0.000	-0.073	0.148	0.085	0.015	-0.013
-0.183	-0.392	-0.853	-0.200	-0.355	-0.913	-0.024	0.092	-0.249	-0.065	0.034	0.025	0.152	0.051	0.084	-0.041
-0.164	-0.365	-0.767	-0.202	-0.354	-0.913	0.041	0.068	-0.106	-0.044	0.060	0.112	0.134	0.025	0.171	-0.038
-0.130	-0.373	-0.782	-0.203	-0.353	-0.913	0.038	0.029	-0.102	-0.009	0.051	0.096	0.101	0.033	0.156	-0.016
-0.083	-0.404	-0.865	-0.204	-0.352	-0.913	0.024	0.041	-0.143	0.039	0.020	0.013	0.056	0.065	0.073	0.029
-0.049	-0.466	-0.905	-0.204	-0.350	-0.914	0.093	0.002	-0.096	0.074	-0.044	-0.025	0.023	0.127	0.034	0.074
0.032	-0.500	-0.920	-0.203	-0.345	-0.916	0.307	-0.024	0.023	0.153	-0.084	-0.039	0.057	0.163	0.019	0.132
0.032	-0.500	-0.920	-0.201	-0.338	-0.920	0.442	-0.069	0.089	0.150	-0.091	-0.035	0.056	0.163	0.019	0.186
0.097	-0.431	-1.046	-0.195	-0.330	-0.923	0.459	-0.195	0.085	0.211	-0.029	-0.157	0.120	0.094	0.107	0.234
0.155	-0.427	-1.078	-0.190	-0.322	-0.927	0.458	-0.212	0.044	0.263	-0.034	-0.185	0.176	0.091	0.138	0.282
0.178	-0.408	-1.078	-0.183	-0.316	-0.931	0.356	-0.322	0.049	0.278	-0.021	-0.181	0.198	0.073	0.138	0.325
0.270	-0.423	-1.066	-0.181	-0.312	-0.933	0.198	-0.028	0.040	0.368	-0.039	-0.168	0.289	0.089	0.126	0.341
0.232	-0.458	-1.082	-0.177	-0.314	-0.933	-0.062	-0.085	0.062	0.326	-0.072	-0.183	0.250	0.124	0.142	0.338
0.201	-0.431	-1.078	-0.174	-0.317	-0.932	-0.109	-0.049	0.124	0.293	-0.043	-0.179	0.218	0.097	0.137	0.340
0.167	-0.388	-1.070	-0.168	-0.315	-0.934	0.148	-0.268	0.132	0.251	-0.002	-0.170	0.182	0.055	0.129	0.323
0.209	-0.365	-1.086	-0.162	-0.310	-0.937	0.244	-0.237	0.063	0.287	0.017	-0.183	0.223	0.032	0.145	0.290
0.201	-0.357	-1.062	-0.160	-0.306	-0.939	0.275	0.009	0.042	0.278	0.019	-0.157	0.214	0.025	0.121	0.260
0.093	-0.373	-1.046	-0.156	-0.301	-0.941	0.267	-0.170	0.085	0.166	-0.001	-0.139	0.105	0.041	0.105	0.229
0.086	-0.377	-1.031	-0.150	-0.297	-0.943	0.260	-0.215	0.114	0.152	-0.009	-0.121	0.096	0.045	0.089	0.193
0.051	-0.384	-1.003	-0.142	-0.292	-0.946	0.269	-0.375	0.152	0.109	-0.021	-0.090	0.061	0.053	0.061	0.151
0.086	-0.381	-0.964	-0.140	-0.287	-0.948	0.286	-0.041	0.059	0.142	-0.022	-0.049	0.094	0.050	0.022	0.130
0.043	-0.373	-0.952	-0.136	-0.281	-0.950	0.317	-0.193	0.028	0.095	-0.020	-0.035	0.050	0.042	0.010	0.113
0.043	-0.392	-0.940	-0.133	-0.276	-0.952	0.335	-0.101	0.031	0.092	-0.045	-0.021	0.049	0.062	0.003	0.095
0.036	-0.388	-0.991	-0.127	-0.271	-0.954	0.282	-0.268	0.109	0.078	-0.046	-0.070	0.040	0.059	0.048	0.076
-0.007	-0.384	-0.964	-0.122	-0.267	-0.956	0.251	-0.202	0.161	0.030	-0.046	-0.040	0.003	0.055	0.021	0.049
0.028	-0.392	-0.912	-0.119	-0.263	-0.957	0.243	-0.072	0.187	0.062	-0.057	0.013	0.030	0.063	0.030	0.042
-0.080	-0.396	-0.952	-0.114	-0.260	-0.959	0.190	-0.174	0.265	-0.051	-0.064	-0.025	0.079	0.067	0.009	0.011
0.043	-0.361	-0.920	-0.106	-0.257	-0.960	0.198	-0.314	0.254	0.064	-0.032	0.008	0.043	0.033	0.023	-0.002
-0.083	-0.342	-0.952	-0.100	-0.255	-0.962	0.183	-0.248	0.198	-0.069	-0.015	-0.022	0.085	0.014	0.008	-0.016
-0.049	-0.311	-0.960	-0.096	-0.252	-0.963	0.155	-0.178	0.167	-0.039	0.013	-0.028	0.051	0.017	0.016	-0.021
-0.018	-0.334	-0.928	-0.086	-0.249	-0.965	0.168	-0.466	0.138	-0.018	-0.013	0.005	0.022	0.007	0.015	-0.029
-0.053	-0.342	-0.909	-0.083	-0.247	-0.965	0.148	-0.143	0.068	-0.056	-0.023	0.026	0.058	0.015	0.035	-0.017
0.032	-0.350	-0.905	-0.081	-0.245	-0.966	0.099	-0.087	0.068	0.026	-0.033	0.031	0.025	0.023	0.040	-0.008
0.032	-0.350	-0.905	-0.071	-0.244	-0.967	0.091	-0.445	0.125	0.016	-0.034	0.032	0.024	0.023	0.040	-0.011
0.040	-0.342	-0.940	-0.068	-0.243	-0.968	0.071	-0.106	0.117	0.021	-0.027	-0.003	0.031	0.016	0.004	-0.003
-0.003	-0.365	-0.909	-0.063	-0.242	-0.968	0.083	-0.218	0.133	-0.027	-0.052	0.030	0.013	0.039	0.036	-0.017
0.005	-0.319	-0.952	-0.060	-0.241	-0.969	0.078	-0.128	0.139	-0.023	-0.006	-0.013	0.006	0.007	0.007	-0.030
-0.030	-0.311	-0.940	-0.055	-0.239	-0.969	0.114	-0.229	0.151	-0.063	-0.001	-0.000	0.042	0.014	0.005	-0.039
-0.026	-0.311	-0.932	-0.050	-0.238	-0.970	0.074	-0.206	0.158	-0.064	-0.002	0.008	0.040	0.014	0.013	-0.045
0.009	-0.319	-0.948	-0.049	-0.237	-0.970	0.102	-0.013	0.127	-0.031	-0.011	-0.007	0.006	0.006	0.003	-0.048
-0.014	-0.315	-0.920	-0.044	-0.236	-0.971	0.053	-0.180	0.146	-0.059	-0.008	0.021	0.031	0.010	0.025	-0.047
0.017	-0.296	-0.928	-0.043	-0.235	-0.971	0.096	-0.050	0.123	-0.030	0.009	0.014	0.001	0.029	0.017	-0.043
-0.007	-0.276	-0.932	-0.040	-0.232	-0.972	0.119	-0.098	0.093	-0.056	0.027	0.011	0.025	0.048	0.014	-0.046
0.013	-0.307	-0.928	-0.038	-0.230	-0.973	0.154	-0.105	0.099	-0.039	-0.007	0.016	0.008	0.017	0.018	-0.036
0.005	-0.280	-0.968	-0.032	-0.226	-0.974	0.207	-0.266	0.093	-0.053	0.017	-0.023	0.016	0.044	0.022	-0.034
0.051	-0.323	-0.932	-0.030	-0.221	-0.975	0.291	-0.061	0.058	-0.008	-0.031	0.014	0.029	0.001	0.014	-0.023
0.043	-0.323	-0.936	-0.028	-0.215	-0.976	0.294	-0.105	0.071	-0.019	-0.036	0.012	0.020	0.001	0.010	-0.013
0.067	-0.288	-0.960	-0.024	-0.210	-0.977	0.282	-0.139	0.065	0.000	-0.007	-0.010	0.041	0.036	0.014	-0.006
0.074	-0.276	-0.956	-0.023	-0.205	-0.979	0.276	-0.036	0.055	0.007	-0.000	-0.005	0.048	0.047	0.009	-0.010
0.063	-0.269	-0.940	-0.023	-0.201	-0.979	0.203	0.008	0.046	-0.005	0.004	0.012	0.035	0.054	0.006	-0.003
0.032	-0.261	-0.972	-0.019	-0.197	-0.980	0.205	-0.168	0.053	-0.040	0.008	-0.018	0.003	0.062	0.025	-0.012
0.078	-0.234	-0.972	-0.020	-0.194	-0.981	0.184	0.044	0.033	0.006	0.031	-0.017	0.048	0.089	0.025	-0.015
0.043	-0.265	-0.924	-0.018	-0.192	-0.981	0.122	-0.044	0.056	-0.030	-0.002	0.031	0.012	0.057	0.022	-0.018
0.070	-0.288	-0.936	-0.017	-0.188	-0.982	0.201	-0.073	0.039	-0.005	-0.029	0.020	0.038	0.034	0.011	-0.015
0.043	-0.253	-0.979	-0.015	-0.186	-0.983	0.141	-0.085	0.053	-0.035	0.003	-0.023	0.010	0.069	0.032	-0.017
0.070	-0.249	-0.940	-0.016	-0.183	-0.983	0.122	0.066	0.022	-0.007	0.005	0.016	0.035	0.072	0.007	-0.011
0.082	-0.253	-0.948	-0.015	-0.182	-0.983	0.079	-0.023	0.016	0.003	-0.000	0.009	0.045	0.068	0.001	-0.007
0.070	-0.230	-0.972	-0.014	-0.181	-0.983	0.048	-0.034	0.022	-0.010	0.022	-0.015	0.032	0.091	0.024	-0.011
0.086	-0.234	-0.956	-0.016	-0.181	-0.983	0.022	0.110	0.021	0.007	0.018	0.001	0.047	0.087	0.008	-0.012
0.032	-0.241	-0.956	-0.014	-0.180	-0.984	0.048	-0.053	0.018	-0.049	0.009	0.002	0.009	0.079	0.008	-0.012
0.063	-0.238	-0.972	-0.012	-0.179	-0.984	0.051	-0.115	0.038	-0.021	0.013	-0.014	0.021	0.083	0.024	-0.011
0.086	-0.241	-0.956	-0.012	-0.179	-0.984	0.053	0.038	0.004	0.002	0.008	0.002	0.043	0.078	0.008	-0.015
0.078	-0.238	-0.968	-0.011	-0.178	-0.984	0.031	-0.051	-0.006	-0.007	0.012	-0.009	0.034	0.082	0.020	-0.007
0.070	-0.245	-0.968	-0.009	-0.178	-0.984	0.020	-0.064	0.004	-0.017	0.004	-0.009	0.026	0.074	0.020	-0.013
0.082	-0.234	-0.952	-0.011	-0.178	-0.984	0.014	0.107	-0.023	-0.004	0.016	0.007	0.036	0.085	0.004	-0.020
0.043	-0.265	-0.948	-0.010	-0.178	-0.984	0.001	-0.053	-0.003	-0.044	-0.014	0.011	0.004	0.054	0.000	-0.022
0.059	-0.269	-0.948	-0.008	-0.179	-0.984	-0.005	-0.118	-0.008	-0.032	-0.018	0.011	0.010	0.050	0.000	-0.023
0.074	-0.253	-0.960	-0.007	-0.179	-0.984	-0.004	0.007	-0.012	-0.017	-0.002	-0.000	0.025	0.065	0.011	-0.024
0.078	-0.261	-0.956	-0.006	-0.180	-0.984	-0.025	-0.059	0.002	-0.015	-0.009	0.004	0.027	0.057	0.007	-0.014
0.086	-0.245	-0.948	-0.005	-0.180	-0.984	-0.015	-0.034	-0.013	-0.008	0.007	0.012	0.034	0.072	0.001	-0.013
0.101	-0.265	-0.948	-0.005	-0.180	-0.984	0.008	0.028	-0.016	0.008	-0.013	0.012	0.049	0.052	0.001	-0.018
0.051	-0.253	-0.991	-0.005	-0.180	-0.984	0.012	-0.013	-0.013	-0.042	-0.001	-0.031	0.003	0.063	0.042	-0.014
0.059	-0.249	-0.940	-0.003	-0.181	-0.984	-0.005	-0.103	0.010	-0.037	0.002	0.020	0.004	0.067	0.009	-0.014
0.113	-0.222	-0.932	-0.002	-0.181	-0.983	-0.015	-0.007	-0.015	0.016	0.030	0.028	0.057	0.093	0.017	-0.019
0.086	-0.234	-0.952	-0.002	-0.182	-0.983	-0.057	0.017	-0.008	-0.011	0.019	0.007	0.029	0.081	0.003	-0.015
0.082	-0.245	-0.956	-0.001	-0.183	-0.983	-0.045	-0.074	0.013	-0.017	0.009	0.003	0.024	0.069	0.007	-0.011
0.082	-0.261	-0.975	-0.003	-0.185	-0.983	-0.061	0.118	-0.011	-0.015	-0.006	-0.016	0.022	0.053	0.026	-0.016
0.082	-0.280	-0.932	-0.004	-0.185	-0.983	-0.023	0.067	0.000	-0.014	-0.024	0.027	0.021	0.034	0.017	-0.019
0.067	-0.269	-0.979	-0.004	-0.186	-0.982	-0.037	-0.010	0.002	-0.030	-0.012	-0.021	0.005	0.045	0.030	-0.025
0.078	-0.265	-0.932	-0.004	-0.188	-0.982	-0.044	0.019	-0.032	-0.019	-0.007	0.026	0.016	0.048	0.018	-0.024
0.051	-0.269	-0.944	-0.006	-0.189	-0.982	-0.047	0.090	-0.038	-0.045	-0.009	0.015	0.012	0.044	0.006	-0.030
0.097	-0.261	-0.944	-0.006	-0.190	-0.982	-0.045	0.020	-0.025	0.001	-0.001	0.015	0.033	0.051	0.006	-0.025
0.040	-0.265	-0.960	-0.006	-0.191	-0.982	-0.031	0.020	-0.013	-0.056	-0.004	-0.001	0.026	0.047	0.009	-0.016
0.101	-0.265	-0.956	-0.004	-0.192	-0.981	-0.045	-0.072	0.003	0.003	-0.002	0.003	0.034	0.046	0.005	-0.010
0.120	-0.272	-0.944	-0.006	-0.192	-0.981	-0.017	0.095	-0.036	0.024	-0.010	0.014	0.053	0.038	0.007	-0.010
0.078	-0.276	-0.968	-0.005	-0.193	-0.981	-0.013	-0.034	0.003	-0.019	-0.013	-0.009	0.010	0.033	0.016	-0.007
0.093	-0.269	-0.948	-0.008	-0.194	-0.981	-0.044	0.154	-0.017	-0.001	-0.004	0.010	0.024	0.040	0.004	-0.005
0.059	-0.272	-0.960	-0.006	-0.195	-0.981	-0.017	-0.100	0.002	-0.038	-0.007	-0.002	0.011	0.036	0.008	-0.011
0.105	-0.265	-0.964	-0.006	-0.195	-0.981	-0.016	0.048	-0.012	0.009	0.001	-0.006	0.034	0.043	0.011	-0.016
0.082	-0.257	-0.952	-0.007	-0.196	-0.981	-0.025	0.058	-0.019	-0.013	0.009	0.005	0.010	0.050	0.001	-0.020
0.063	-0.276	-0.940	-0.007	-0.196	-0.981	0.003	-0.004	-0.007	-0.033	-0.010	0.017	0.010	0.030	0.013	-0.013
0.074	-0.265	-0.948	-0.005	-0.196	-0.981	-0.003	-0.084	0.001	-0.023	0.002	0.009	0.001	0.041	0.005	-0.015
0.097	-0.276	-0.960	-0.004	-0.197	-0.980	-0.003	-0.049	-0.002	-0.001	-0.010	-0.003	0.023	0.028	0.006	-0.018
0.101	-0.280	-0.948	-0.006	-0.198	-0.980	-0.039	0.102	-0.035	0.004	-0.013	0.009	0.026	0.024	0.006	-0.010
0.059	-0.276	-0.968	-0.006	-0.198	-0.980	-0.037	0.035	-0.022	-0.037	-0.008	-0.011	0.017	0.027	0.014	-0.008
0.101	-0.284	-0.956	-0.006	-0.199	-0.980	-0.032	0.021	-0.015	0.005	-0.015	0.000	0.024	0.019	0.002	-0.006
0.078	-0.276	-0.956	-0.006	-0.200	-0.980	-0.020	-0.005	-0.023	-0.018	-0.007	0.000	0.001	0.026	0.002	-0.016
0.105	-0.261	-0.952	-0.009	-0.201	-0.980	-0.031	0.172	-0.063	0.012	0.009	0.004	0.027	0.040	0.001	-0.011
0.043	-0.249	-0.952	-0.007	-0.203	-0.979	-0.088	-0.105	-0.037	-0.052	0.023	0.004	0.035	0.051	0.001	-0.016
0.090	-0.265	-0.964	-0.008	-0.204	-0.979	-0.040	0.059	-0.088	-0.004	0.008	-0.008	0.010	0.034	0.011	-0.018
0.067	-0.253	-0.964	-0.009	-0.205	-0.979	-0.051	0.043	-0.055	-0.027	0.021	-0.008	0.015	0.045	0.011	-0.023
0.070	-0.276	-0.936	-0.008	-0.206	-0.978	-0.078	-0.052	-0.048	-0.024	-0.000	0.019	0.013	0.021	0.017	-0.015
0.074	-0.272	-0.968	-0.007	-0.207	-0.978	-0.041	-0.076	-0.080	-0.022	0.005	-0.013	0.010	0.024	0.014	-0.019
0.078	-0.249	-0.983	-0.008	-0.209	-0.978	-0.051	0.048	-0.100	-0.017	0.029	-0.029	0.008	0.047	0.028	-0.019
0.063	-0.257	-0.964	-0.009	-0.210	-0.978	-0.066	0.038	-0.110	-0.031	0.023	-0.009	0.024	0.039	0.008	-0.011
0.070	-0.265	-0.960	-0.007	-0.211	-0.977	-0.039	-0.129	-0.082	-0.026	0.016	-0.005	0.017	0.030	0.004	-0.009
0.101	-0.269	-0.972	-0.009	-0.211	-0.978	0.017	0.115	-0.114	0.007	0.012	-0.017	0.013	0.025	0.016	-0.010
0.086	-0.261	-0.968	-0.005	-0.211	-0.977	-0.032	-0.195	-0.065	-0.012	0.020	-0.013	0.003	0.032	0.012	-0.008
0.086	-0.276	-0.956	-0.005	-0.211	-0.977	0.009	-0.039	-0.097	-0.013	0.004	-0.001	0.003	0.015	0.000	-0.003
0.086	-0.276	-0.956	-0.004	-0.212	-0.977	0.006	-0.028	-0.096	-0.013	0.005	-0.001	0.002	0.014	0.001	-0.007
0.101	-0.253	-0.960	-0.002	-0.212	-0.977	-0.036	-0.113	-0.064	0.000	0.029	-0.005	0.013	0.037	0.006	-0.009
0.097	-0.269	-0.936	-0.002	-0.214	-0.977	-0.079	-0.014	-0.080	-0.004	0.016	0.018	0.010	0.021	0.017	-0.003
0.086	-0.296	-0.956	0.001	-0.215	-0.977	-0.047	-0.141	-0.058	-0.018	-0.010	-0.002	0.001	0.007	0.003	-0.004
0.124	-0.288	-0.960	0.001	-0.217	-0.976	-0.052	0.003	-0.064	0.020	-0.001	-0.006	0.038	0.001	0.007	-0.009
0.086	-0.288	-0.956	0.001	-0.218	-0.976	-0.067	0.015	-0.070	-0.018	0.001	-0.003	0.000	0.001	0.004	-0.011
0.082	-0.299	-0.948	0.002	-0.218	-0.976	0.001	-0.068	-0.074	-0.023	-0.010	0.005	0.003	0.013	0.003	-0.005
0.078	-0.292	-0.975	0.004	-0.219	-0.976	-0.031	-0.100	-0.052	-0.029	-0.001	-0.022	0.007	0.006	0.025	-0.010
0.117	-0.284	-0.964	0.003	-0.219	-0.976	-0.003	0.030	-0.075	0.010	0.007	-0.010	0.032	0.001	0.013	-0.011
0.105	-0.296	-0.944	0.004	-0.220	-0.976	0.000	-0.049	-0.053	-0.003	-0.004	0.009	0.020	0.011	0.006	-0.006
0.093	-0.296	-0.944	0.007	-0.220	-0.975	-0.026	-0.101	-0.033	-0.017	-0.003	0.009	0.008	0.012	0.006	-0.008
0.113	-0.280	-0.948	0.007	-0.221	-0.975	-0.004	-0.002	-0.043	0.002	0.012	0.005	0.027	0.003	0.002	-0.013
0.093	-0.307	-0.924	0.007	-0.221	-0.975	0.004	-0.013	-0.030	-0.018	-0.015	0.029	0.008	0.025	0.025	-0.013
0.086	-0.299	-0.975	0.008	-0.221	-0.975	0.009	-0.033	-0.047	-0.026	-0.007	-0.022	0.000	0.018	0.026	-0.010
0.105	-0.296	-0.956	0.009	-0.220	-0.975	0.042	-0.032	-0.038	-0.007	-0.004	-0.002	0.019	0.014	0.006	-0.013
0.124	-0.319	-0.916	0.008	-0.220	-0.975	0.015	0.056	-0.021	0.013	-0.028	0.037	0.038	0.038	0.033	-0.013
0.093	-0.311	-0.952	0.008	-0.220	-0.975	0.016	-0.020	-0.025	-0.018	-0.020	0.002	0.006	0.031	0.002	-0.016
0.082	-0.303	-0.956	0.008	-0.220	-0.975	0.026	0.015	-0.026	-0.029	-0.013	-0.002	0.006	0.024	0.006	-0.016
0.090	-0.296	-0.924	0.007	-0.220	-0.975	0.008	0.079	-0.015	-0.020	-0.005	0.030	0.002	0.017	0.026	-0.024
0.109	-0.296	-0.940	0.010	-0.220	-0.976	0.030	-0.145	0.006	-0.004	-0.006	0.014	0.020	0.018	0.010	-0.018
0.074	-0.284	-0.952	0.010	-0.219	-0.976	0.033	-0.022	0.004	-0.040	0.006	0.003	0.016	0.007	0.002	-0.014
0.132	-0.292	-0.940	0.012	-0.219	-0.976	0.027	-0.042	0.030	0.017	-0.003	0.015	0.042	0.015	0.010	-0.010
0.113	-0.307	-0.944	0.011	-0.219	-0.976	0.034	0.067	-0.007	-0.002	-0.018	0.011	0.022	0.031	0.006	-0.010
0.105	-0.288	-0.956	0.011	-0.218	-0.976	0.017	0.025	0.012	-0.009	0.001	-0.001	0.014	0.012	0.005	-0.008
0.105	-0.284	-0.952	0.011	-0.219	-0.976	-0.017	-0.010	0.005	-0.009	0.005	0.003	0.013	0.009	0.001	-0.016
0.082	-0.280	-0.964	0.012	-0.219	-0.976	-0.004	-0.046	-0.013	-0.033	0.009	-0.009	0.010	0.005	0.013	-0.016
0.082	-0.280	-0.964	0.013	-0.220	-0.975	-0.019	-0.014	-0.018	-0.034	0.010	-0.010	0.011	0.006	0.012	-0.016
0.113	-0.303	-0.940	0.013	-0.220	-0.975	0.009	0.003	-0.037	-0.003	-0.013	0.014	0.020	0.030	0.011	-0.017
0.105	-0.303	-0.964	0.014	-0.220	-0.975	0.018	-0.054	0.001	-0.012	-0.013	-0.010	0.011	0.030	0.012	-0.011
0.097	-0.296	-0.960	0.015	-0.220	-0.975	-0.005	-0.047	0.001	-0.020	-0.005	-0.006	0.003	0.023	0.008	-0.010
0.128	-0.296	-0.932	0.014	-0.220	-0.975	0.002	0.070	-0.014	0.011	-0.005	0.021	0.033	0.023	0.020	-0.008
0.093	-0.296	-0.960	0.015	-0.221	-0.975	-0.015	-0.045	0.028	-0.024	-0.005	-0.007	0.002	0.024	0.007	-0.013
0.120	-0.307	-0.940	0.014	-0.221	-0.975	0.005	0.080	0.025	0.004	-0.016	0.013	0.025	0.036	0.012	-0.008
0.086	-0.307	-0.948	0.016	-0.221	-0.975	0.029	-0.084	0.027	-0.033	-0.016	0.005	0.010	0.036	0.005	-0.013
0.132	-0.299	-0.940	0.015	-0.220	-0.975	0.046	0.066	0.011	0.014	-0.009	0.013	0.035	0.029	0.013	-0.015
0.097	-0.303	-0.944	0.016	-0.220	-0.975	0.039	-0.013	0.022	-0.021	-0.014	0.010	0.000	0.033	0.009	-0.015
0.090	-0.296	-0.956	0.017	-0.219	-0.976	0.030	-0.063	0.024	-0.030	-0.006	-0.002	0.007	0.026	0.003	-0.018
0.120	-0.296	-0.940	0.016	-0.219	-0.976	0.017	0.088	-0.004	0.002	-0.006	0.014	0.023	0.026	0.013	-0.019
0.074	-0.307	-0.948	0.017	-0.219	-0.976	0.004	-0.058	0.026	-0.046	-0.018	0.006	0.023	0.038	0.005	-0.020
0.128	-0.292	-0.932	0.017	-0.219	-0.976	0.016	0.022	0.015	0.008	-0.002	0.021	0.031	0.023	0.021	-0.017
0.093	-0.303	-0.944	0.017	-0.219	-0.976	0.016	0.046	0.018	-0.026	-0.014	0.010	0.004	0.035	0.010	-0.015
0.113	-0.311	-0.940	0.018	-0.219	-0.976	0.025	-0.062	0.028	-0.008	-0.022	0.014	0.015	0.043	0.014	-0.010
0.140	-0.303	-0.932	0.019	-0.219	-0.976	0.026	-0.002	0.019	0.018	-0.014	0.022	0.042	0.035	0.022	-0.011
0.105	-0.303	-0.944	0.019	-0.219	-0.976	0.003	0.005	0.022	-0.017	-0.014	0.010	0.007	0.036	0.010	-0.007
0.117	-0.303	-0.952	0.019	-0.219	-0.976	0.016	0.016	0.018	-0.005	-0.014	0.002	0.018	0.036	0.002	-0.004
0.117	-0.299	-0.948	0.019	-0.219	-0.976	0.012	0.053	0.022	-0.005	-0.010	0.006	0.018	0.032	0.006	-0.010
0.120	-0.288	-0.956	0.020	-0.219	-0.975	-0.008	-0.037	0.033	-0.002	0.002	-0.002	0.021	0.021	0.002	-0.008
0.113	-0.292	-0.928	0.020	-0.219	-0.976	0.022	0.011	0.025	-0.010	-0.002	0.026	0.013	0.025	0.026	-0.009
0.117	-0.296	-0.936	0.020	-0.218	-0.976	0.045	0.041	0.034	-0.006	-0.006	0.018	0.017	0.029	0.018	-0.010
0.113	-0.311	-0.956	0.020	-0.218	-0.976	0.043	-0.018	0.049	-0.011	-0.022	-0.002	0.013	0.044	0.001	-0.013
0.120	-0.296	-0.932	0.018	-0.217	-0.976	0.068	0.146	0.030	-0.001	-0.008	0.022	0.020	0.029	0.022	-0.013
0.101	-0.307	-0.956	0.019	-0.216	-0.976	0.065	-0.055	0.041	-0.022	-0.020	-0.001	0.001	0.041	0.002	-0.012
0.101	-0.307	-0.956	0.019	-0.215	-0.976	0.053	0.031	0.022	-0.021	-0.021	-0.001	0.001	0.041	0.001	-0.014
0.120	-0.303	-0.940	0.018	-0.214	-0.977	0.051	0.060	0.016	-0.001	-0.018	0.015	0.020	0.037	0.014	-0.011
0.105	-0.296	-0.948	0.020	-0.213	-0.977	0.062	-0.046	0.033	-0.018	-0.011	0.007	0.005	0.030	0.006	-0.007
0.136	-0.276	-0.956	0.020	-0.213	-0.977	0.027	0.004	0.048	0.012	0.008	-0.000	0.035	0.011	0.001	-0.005
0.128	-0.284	-0.940	0.020	-0.212	-0.977	0.048	0.054	0.036	0.005	-0.000	0.016	0.027	0.018	0.014	-0.002
0.120	-0.299	-0.932	0.021	-0.212	-0.977	0.045	-0.043	0.050	-0.004	-0.016	0.024	0.019	0.034	0.022	0.002
0.136	-0.284	-0.956	0.020	-0.210	-0.977	0.074	0.064	0.028	0.012	-0.002	0.000	0.035	0.019	0.001	-0.003
0.120	-0.276	-0.968	0.020	-0.209	-0.978	0.066	0.035	0.035	-0.003	0.005	-0.011	0.019	0.011	0.013	-0.007
0.113	-0.272	-0.944	0.020	-0.208	-0.978	0.051	0.040	0.049	-0.011	0.008	0.013	0.012	0.008	0.010	-0.005
0.105	-0.284	-0.952	0.021	-0.208	-0.978	0.024	-0.055	0.060	-0.020	-0.004	0.005	0.004	0.019	0.003	-0.010
0.128	-0.284	-0.940	0.020	-0.207	-0.978	0.058	0.068	0.051	0.004	-0.005	0.017	0.027	0.019	0.014	-0.014
0.113	-0.288	-0.940	0.020	-0.206	-0.978	0.061	0.045	0.043	-0.011	-0.010	0.017	0.011	0.023	0.014	-0.011
0.109	-0.280	-0.952	0.020	-0.205	-0.979	0.070	0.029	0.034	-0.015	-0.003	0.005	0.007	0.016	0.002	-0.005
0.128	-0.303	-0.940	0.021	-0.204	-0.979	0.052	-0.057	0.049	0.003	-0.027	0.017	0.027	0.039	0.014	-0.004
0.143	-0.280	-0.936	0.020	-0.204	-0.979	0.044	0.080	0.039	0.019	-0.004	0.021	0.042	0.016	0.018	-0.005
0.128	-0.280	-0.952	0.019	-0.203	-0.979	0.064	0.090	0.041	0.005	-0.005	0.006	0.026	0.016	0.002	-0.001
0.101	-0.269	-0.956	0.019	-0.202	-0.979	0.057	0.030	0.058	-0.022	0.005	0.002	0.001	0.004	0.002	-0.006
0.140	-0.284	-0.932	0.019	-0.201	-0.979	0.044	0.027	0.047	0.017	-0.011	0.026	0.037	0.020	0.021	-0.008
0.090	-0.272	-0.956	0.018	-0.200	-0.980	0.063	0.061	0.034	-0.033	-0.000	0.003	0.013	0.008	0.002	-0.009
0.128	-0.253	-0.944	0.017	-0.200	-0.980	0.018	0.068	0.032	0.007	0.019	0.015	0.025	0.011	0.009	-0.010
0.128	-0.276	-0.936	0.017	-0.200	-0.980	0.027	0.051	0.037	0.007	-0.004	0.023	0.025	0.012	0.017	-0.008
0.101	-0.284	-0.936	0.015	-0.199	-0.980	0.031	0.135	0.027	-0.017	-0.012	0.023	0.002	0.020	0.017	-0.005
0.132	-0.280	-0.960	0.015	-0.199	-0.980	0.016	-0.002	0.031	0.013	-0.008	-0.001	0.029	0.016	0.007	-0.011
0.109	-0.284	-0.952	0.016	-0.199	-0.980	0.039	-0.020	0.034	-0.011	-0.013	0.007	0.006	0.019	0.001	-0.014
0.093	-0.276	-0.944	0.015	-0.198	-0.980	0.050	0.044	0.028	-0.026	-0.006	0.015	0.009	0.011	0.008	-0.013
0.101	-0.280	-0.952	0.015	-0.198	-0.980	0.031	0.029	0.038	-0.018	-0.010	0.007	0.001	0.015	0.000	-0.015
0.101	-0.280	-0.952	0.015	-0.197	-0.980	0.053	0.025	0.040	-0.018	-0.011	0.007	0.002	0.015	0.000	-0.014
0.124	-0.261	-0.952	0.015	-0.196	-0.980	0.038	0.026	0.040	0.006	0.008	0.007	0.022	0.004	0.001	-0.007
0.117	-0.269	-0.952	0.015	-0.196	-0.981	0.030	0.012	0.044	-0.002	-0.000	0.007	0.014	0.003	0.001	-0.005
0.132	-0.261	-0.936	0.015	-0.195	-0.981	0.038	0.040	0.042	0.013	0.007	0.023	0.029	0.005	0.014	0.001
0.109	-0.265	-0.956	0.015	-0.195	-0.981	0.047	0.001	0.030	-0.010	0.002	0.004	0.006	0.002	0.006	0.000
0.136	-0.253	-0.948	0.014	-0.194	-0.981	0.047	0.097	0.013	0.018	0.013	0.012	0.033	0.014	0.002	0.001
0.117	-0.265	-0.956	0.014	-0.193	-0.981	0.054	0.038	0.012	-0.001	0.001	0.004	0.014	0.002	0.007	-0.001
0.120	-0.269	-0.952	0.013	-0.192	-0.981	0.051	0.051	0.017	0.004	-0.004	0.008	0.018	0.001	0.003	-0.001
0.109	-0.269	-0.964	0.013	-0.192	-0.981	0.041	0.019	0.024	-0.008	-0.004	-0.004	0.007	0.001	0.015	-0.003
0.113	-0.280	-0.944	0.013	-0.191	-0.981	0.043	0.022	0.023	-0.004	-0.016	0.016	0.011	0.012	0.004	-0.005
0.120	-0.265	-0.952	0.012	-0.190	-0.982	0.053	0.082	0.011	0.005	-0.002	0.009	0.019	0.004	0.004	-0.005
0.109	-0.280	-0.944	0.011	-0.190	-0.982	0.040	0.069	0.020	-0.006	-0.018	0.017	0.008	0.011	0.003	-0.007
0.120	-0.261	-0.948	0.011	-0.189	-0.982	0.039	0.013	0.032	0.006	0.001	0.013	0.020	0.008	0.001	-0.005
0.105	-0.269	-0.940	0.010	-0.189	-0.982	0.035	0.049	0.019	-0.009	-0.007	0.021	0.005	0.001	0.007	-0.006
0.113	-0.257	-0.964	0.010	-0.188	-0.982	0.034	0.015	0.008	-0.002	0.004	-0.003	0.013	0.013	0.017	-0.006
0.120	-0.272	-0.932	0.010	-0.188	-0.982	0.032	0.029	0.024	0.006	-0.011	0.029	0.021	0.002	0.014	-0.007
0.105	-0.272	-0.956	0.010	-0.188	-0.982	0.026	0.045	0.007	-0.009	-0.011	0.006	0.006	0.001	0.010	-0.002
0.113	-0.280	-0.944	0.009	-0.187	-0.982	0.048	0.045	0.015	-0.000	-0.020	0.018	0.014	0.009	0.002	-0.001
0.124	-0.261	-0.968	0.009	-0.186	-0.982	0.057	0.027	0.034	0.011	-0.001	-0.006	0.026	0.011	0.022	0.000
0.120	-0.265	-0.948	0.009	-0.186	-0.983	0.033	0.035	0.038	0.007	-0.005	0.014	0.023	0.007	0.003	0.002
0.120	-0.257	-0.944	0.008	-0.185	-0.983	0.027	0.089	0.010	0.009	0.002	0.018	0.023	0.015	0.001	0.002
0.113	-0.265	-0.952	0.007	-0.185	-0.983	0.048	0.035	0.022	0.001	-0.006	0.010	0.016	0.008	0.007	-0.003
0.113	-0.261	-0.944	0.007	-0.184	-0.983	0.037	0.045	0.025	0.002	-0.003	0.018	0.016	0.012	0.001	-0.005
0.101	-0.257	-0.952	0.006	-0.183	-0.983	0.058	0.038	0.031	-0.009	0.000	0.010	0.005	0.016	0.007	-0.003
0.105	-0.253	-0.952	0.006	-0.183	-0.983	0.044	0.031	0.034	-0.005	0.004	0.010	0.010	0.020	0.008	-0.001
0.120	-0.261	-0.964	0.006	-0.182	-0.983	0.060	0.039	0.033	0.010	-0.005	-0.001	0.026	0.013	0.019	0.000
0.120	-0.261	-0.964	0.005	-0.181	-0.983	0.055	0.092	0.014	0.012	-0.006	-0.001	0.027	0.013	0.020	0.002
0.113	-0.261	-0.948	0.003	-0.180	-0.984	0.041	0.090	0.014	0.006	-0.006	0.015	0.019	0.013	0.004	0.001
0.105	-0.257	-0.964	0.003	-0.179	-0.984	0.058	0.027	0.015	-0.002	-0.003	-0.001	0.012	0.017	0.020	0.003
0.093	-0.261	-0.960	0.003	-0.179	-0.984	0.039	0.005	0.020	-0.014	-0.007	0.004	0.001	0.013	0.016	-0.000
0.124	-0.245	-0.972	0.003	-0.178	-0.984	0.047	0.038	0.016	0.017	0.008	-0.008	0.033	0.029	0.028	-0.001
0.109	-0.265	-0.944	0.003	-0.177	-0.984	0.066	0.029	0.019	0.002	-0.012	0.020	0.018	0.009	0.001	0.002
0.105	-0.249	-0.956	0.002	-0.176	-0.984	0.061	0.069	0.019	-0.001	0.002	0.009	0.015	0.025	0.012	0.002
0.128	-0.253	-0.940	-0.001	-0.175	-0.985	0.073	0.154	0.020	0.025	-0.003	0.025	0.039	0.021	0.003	-0.004
0.090	-0.253	-0.960	-0.002	-0.174	-0.985	0.043	0.073	0.030	-0.013	-0.003	0.005	0.001	0.021	0.017	-0.003
0.090	-0.257	-0.968	-0.002	-0.174	-0.985	0.048	0.037	0.037	-0.012	-0.008	-0.003	0.001	0.017	0.025	-0.004
0.105	-0.257	-0.948	-0.003	-0.173	-0.985	0.029	0.076	0.023	0.004	-0.008	0.017	0.017	0.017	0.005	-0.008
0.093	-0.261	-0.952	-0.004	-0.173	-0.985	0.030	0.067	0.021	-0.006	-0.012	0.014	0.007	0.013	0.009	-0.006
0.097	-0.249	-0.960	-0.005	-0.173	-0.985	0.028	0.063	0.010	-0.002	-0.001	0.006	0.011	0.024	0.017	-0.009
0.093	-0.234	-0.960	-0.006	-0.172	-0.985	0.038	0.075	0.027	-0.004	0.014	0.006	0.008	0.040	0.017	-0.009
0.070	-0.238	-0.968	-0.006	-0.171	-0.985	0.053	-0.001	0.040	-0.028	0.010	-0.001	0.014	0.036	0.025	-0.007
0.101	-0.238	-0.956	-0.006	-0.170	-0.985	0.063	0.021	0.035	0.003	0.009	0.011	0.017	0.036	0.013	-0.005
0.101	-0.230	-0.964	-0.006	-0.169	-0.986	0.079	0.025	0.026	0.003	0.015	0.003	0.018	0.044	0.021	-0.003
0.105	-0.230	-0.964	-0.006	-0.167	-0.986	0.094	0.018	0.023	0.007	0.014	0.004	0.023	0.044	0.021	0.001
0.101	-0.238	-0.964	-0.006	-0.166	-0.986	0.096	0.021	0.023	0.003	0.004	0.004	0.019	0.036	0.021	-0.001
0.097	-0.249	-0.952	-0.007	-0.164	-0.986	0.097	0.060	0.019	0.000	-0.009	0.016	0.016	0.025	0.009	0.000
0.086	-0.234	-0.979	-0.007	-0.163	-0.987	0.083	0.015	0.035	-0.011	0.005	-0.011	0.005	0.040	0.036	0.000
0.101	-0.234	-0.975	-0.007	-0.161	-0.987	0.108	0.039	0.039	0.004	0.004	-0.007	0.021	0.041	0.032	-0.001
0.101	-0.226	-0.975	-0.007	-0.159	-0.987	0.090	0.046	0.045	0.005	0.010	-0.006	0.022	0.049	0.032	0.000
0.093	-0.234	-0.960	-0.008	-0.157	-0.987	0.096	0.047	0.041	-0.003	0.000	0.010	0.015	0.041	0.017	0.002
0.097	-0.226	-0.968	-0.009	-0.156	-0.988	0.099	0.052	0.029	0.002	0.007	0.002	0.020	0.049	0.024	0.001
0.093	-0.214	-0.979	-0.009	-0.154	-0.988	0.076	0.039	0.012	-0.002	0.017	-0.009	0.017	0.060	0.036	-0.002
0.093	-0.214	-0.979	-0.009	-0.153	-0.988	0.059	0.011	0.010	-0.002	0.016	-0.009	0.018	0.060	0.036	-0.000
0.086	-0.218	-0.975	-0.008	-0.153	-0.988	0.049	-0.023	0.016	-0.010	0.011	-0.005	0.011	0.057	0.033	-0.003
0.101	-0.218	-0.968	-0.009	-0.152	-0.988	0.053	0.065	0.007	0.006	0.011	0.004	0.027	0.057	0.025	-0.003
0.078	-0.218	-0.972	-0.009	-0.151	-0.988	0.036	-0.003	0.012	-0.018	0.010	-0.000	0.005	0.057	0.029	-0.004
0.101	-0.222	-0.964	-0.009	-0.151	-0.989	0.040	0.025	0.005	0.006	0.006	0.008	0.030	0.053	0.021	-0.003
0.090	-0.218	-0.975	-0.009	-0.150	-0.989	0.035	0.017	0.001	-0.006	0.009	-0.004	0.020	0.057	0.033	-0.005
0.093	-0.218	-0.968	-0.010	-0.150	-0.989	0.023	0.076	-0.005	-0.001	0.009	0.004	0.025	0.057	0.025	-0.004
0.090	-0.222	-0.968	-0.010	-0.150	-0.989	0.015	0.026	0.015	-0.005	0.005	0.004	0.022	0.054	0.026	-0.007
0.086	-0.207	-0.968	-0.011	-0.149	-0.989	0.036	0.055	0.013	-0.008	0.020	0.005	0.019	0.069	0.026	-0.007
0.078	-0.207	-0.975	-0.011	-0.149	-0.989	0.037	0.024	0.017	-0.015	0.020	-0.003	0.012	0.070	0.034	-0.006
0.086	-0.218	-0.975	-0.010	-0.148	-0.989	0.034	-0.033	0.008	-0.009	0.008	-0.003	0.020	0.059	0.034	-0.001
0.097	-0.222	-0.975	-0.009	-0.148	-0.989	0.027	-0.034	0.009	0.002	0.004	-0.003	0.033	0.055	0.034	0.004
0.113	-0.222	-0.983	-0.009	-0.148	-0.989	0.021	0.025	0.016	0.017	0.004	-0.011	0.049	0.056	0.042	0.010
0.117	-0.214	-0.975	-0.008	-0.148	-0.989	0.017	-0.024	0.041	0.020	0.011	-0.003	0.053	0.064	0.033	0.010
0.117	-0.222	-0.964	-0.008	-0.147	-0.989	0.047	0.027	0.060	0.020	0.003	0.009	0.054	0.056	0.021	0.013
0.090	-0.211	-0.975	-0.007	-0.146	-0.989	0.079	-0.011	0.065	-0.008	0.013	-0.003	0.027	0.068	0.032	0.009
0.117	-0.199	-0.975	-0.007	-0.144	-0.990	0.083	-0.023	0.044	0.018	0.024	-0.002	0.055	0.079	0.031	0.009
0.105	-0.207	-0.960	-0.006	-0.143	-0.990	0.066	0.006	0.030	0.006	0.015	0.014	0.043	0.072	0.014	0.010
0.120	-0.207	-0.972	-0.007	-0.142	-0.990	0.048	0.044	0.032	0.022	0.014	0.002	0.059	0.072	0.025	0.016
0.124	-0.226	-0.964	-0.007	-0.142	-0.990	0.031	0.062	0.041	0.026	-0.005	0.010	0.063	0.053	0.016	0.012
0.124	-0.218	-0.968	-0.007	-0.142	-0.990	0.018	0.012	0.066	0.026	0.002	0.006	0.062	0.061	0.019	0.011
0.101	-0.214	-0.952	-0.008	-0.142	-0.990	0.000	0.062	0.043	0.003	0.007	0.021	0.039	0.065	0.003	0.006
0.101	-0.203	-0.960	-0.008	-0.143	-0.990	-0.053	0.025	0.024	0.003	0.019	0.013	0.039	0.076	0.010	-0.003
0.086	-0.207	-0.975	-0.009	-0.146	-0.989	-0.116	0.062	-0.013	-0.011	0.018	-0.003	0.024	0.072	0.025	-0.009
0.078	-0.203	-0.960	-0.010	-0.149	-0.989	-0.124	0.062	-0.018	-0.018	0.025	0.012	0.017	0.076	0.009	-0.011
0.086	-0.218	-0.964	-0.010	-0.150	-0.989	-0.081	0.021	0.020	-0.010	0.011	0.008	0.026	0.060	0.013	-0.012
0.086	-0.218	-0.964	-0.009	-0.152	-0.988	-0.061	0.001	0.039	-0.011	0.013	0.008	0.026	0.060	0.013	-0.009
0.101	-0.218	-0.948	-0.009	-0.154	-0.988	-0.082	0.005	0.019	0.004	0.014	0.023	0.042	0.060	0.004	-0.005
0.105	-0.203	-0.960	-0.010	-0.157	-0.988	-0.146	0.056	-0.023	0.009	0.033	0.010	0.047	0.075	0.008	-0.007
0.097	-0.218	-0.956	-0.011	-0.161	-0.987	-0.200	0.039	-0.047	0.002	0.022	0.014	0.040	0.059	0.004	-0.010
0.078	-0.222	-0.948	-0.011	-0.165	-0.986	-0.230	0.022	-0.056	-0.017	0.022	0.020	0.021	0.055	0.004	-0.012
0.074	-0.238	-0.948	-0.011	-0.170	-0.985	-0.240	-0.012	-0.041	-0.022	0.012	0.019	0.018	0.040	0.004	-0.013
0.093	-0.241	-0.940	-0.010	-0.175	-0.985	-0.203	-0.017	-0.025	-0.003	0.012	0.026	0.038	0.036	0.012	-0.013
0.105	-0.241	-0.940	-0.010	-0.179	-0.984	-0.202	0.028	-0.027	0.009	0.016	0.026	0.050	0.036	0.012	-0.010
0.101	-0.234	-0.944	-0.010	-0.183	-0.983	-0.205	0.009	-0.046	0.005	0.028	0.021	0.047	0.044	0.008	-0.004
0.097	-0.241	-0.940	-0.010	-0.188	-0.982	-0.231	-0.007	-0.041	0.000	0.025	0.024	0.044	0.036	0.012	-0.001
0.109	-0.241	-0.940	-0.010	-0.193	-0.981	-0.242	0.027	-0.048	0.012	0.030	0.023	0.057	0.036	0.012	0.000
0.109	-0.249	-0.932	-0.012	-0.197	-0.980	-0.233	0.072	-0.047	0.013	0.027	0.030	0.058	0.028	0.019	0.004
0.113	-0.241	-0.932	-0.012	-0.201	-0.979	-0.205	0.049	-0.027	0.018	0.039	0.029	0.063	0.036	0.019	0.007
0.124	-0.253	-0.916	-0.014	-0.205	-0.979	-0.195	0.076	-0.050	0.031	0.032	0.044	0.075	0.024	0.035	0.009
0.113	-0.261	-0.920	-0.015	-0.209	-0.978	-0.188	0.071	-0.045	0.021	0.028	0.039	0.065	0.017	0.031	0.009
0.124	-0.276	-0.909	-0.017	-0.214	-0.977	-0.210	0.098	-0.076	0.034	0.016	0.049	0.077	0.001	0.042	0.010
0.109	-0.284	-0.905	-0.019	-0.219	-0.976	-0.264	0.127	-0.092	0.022	0.014	0.052	0.063	0.006	0.046	0.006
0.109	-0.276	-0.916	-0.022	-0.225	-0.974	-0.285	0.140	-0.090	0.025	0.027	0.038	0.063	0.002	0.034	0.002
0.097	-0.296	-0.897	-0.027	-0.230	-0.973	-0.258	0.251	-0.083	0.019	0.013	0.056	0.053	0.018	0.054	-0.003
0.074	-0.299	-0.905	-0.031	-0.235	-0.971	-0.264	0.222	-0.071	0.000	0.015	0.047	0.031	0.022	0.046	-0.007
0.074	-0.296	-0.901	-0.035	-0.240	-0.970	-0.221	0.176	-0.058	0.004	0.023	0.049	0.032	0.018	0.050	-0.010
0.063	-0.284	-0.905	-0.038	-0.244	-0.969	-0.198	0.200	-0.080	-0.003	0.038	0.044	0.021	0.006	0.046	-0.008
0.086	-0.303	-0.881	-0.042	-0.247	-0.968	-0.174	0.161	-0.088	0.024	0.023	0.066	0.045	0.025	0.069	-0.005
0.082	-0.315	-0.893	-0.046	-0.251	-0.967	-0.181	0.207	-0.104	0.024	0.015	0.053	0.042	0.037	0.057	-0.006
0.078	-0.330	-0.877	-0.050	-0.255	-0.966	-0.199	0.187	-0.117	0.025	0.003	0.068	0.039	0.052	0.073	-0.006
0.059	-0.326	-0.873	-0.054	-0.259	-0.964	-0.193	0.194	-0.115	0.010	0.011	0.070	0.020	0.048	0.077	-0.009
0.055	-0.342	-0.865	-0.058	-0.262	-0.963	-0.175	0.201	-0.098	0.010	-0.001	0.077	0.017	0.063	0.085	-0.011
0.047	-0.342	-0.873	-0.062	-0.265	-0.962	-0.139	0.228	-0.087	0.007	0.002	0.068	0.010	0.063	0.077	-0.011
0.055	-0.346	-0.873	-0.067	-0.268	-0.961	-0.114	0.222	-0.066	0.019	0.001	0.067	0.018	0.066	0.077	-0.008
0.055	-0.338	-0.873	-0.072	-0.270	-0.960	-0.095	0.267	-0.089	0.024	0.010	0.066	0.019	0.058	0.077	-0.006
0.043	-0.342	-0.885	-0.076	-0.271	-0.960	-0.052	0.221	-0.086	0.017	0.007	0.053	0.008	0.062	0.065	-0.005
0.032	-0.346	-0.885	-0.081	-0.272	-0.959	-0.045	0.263	-0.097	0.011	0.005	0.053	0.003	0.066	0.065	-0.009
0.024	-0.342	-0.889	-0.087	-0.272	-0.958	-0.014	0.265	-0.104	0.008	0.009	0.048	0.010	0.062	0.061	-0.012
-0.003	-0.357	-0.897	-0.091	-0.272	-0.958	-0.009	0.185	-0.098	-0.015	-0.006	0.040	0.037	0.077	0.053	-0.012
0.005	-0.350	-0.897	-0.094	-0.272	-0.958	0.023	0.156	-0.094	-0.004	0.001	0.040	0.028	0.069	0.053	-0.014
0.017	-0.357	-0.897	-0.098	-0.271	-0.958	0.046	0.225	-0.117	0.012	-0.007	0.039	0.016	0.077	0.053	-0.014
-0.003	-0.357	-0.897	-0.102	-0.270	-0.957	0.065	0.183	-0.091	-0.003	-0.009	0.039	0.035	0.076	0.053	-0.006
-0.003	-0.350	-0.912	-0.105	-0.268	-0.958	0.122	0.140	-0.075	-0.001	-0.003	0.024	0.034	0.068	0.037	-0.002
0.017	-0.334	-0.912	-0.108	-0.265	-0.958	0.131	0.185	-0.078	0.022	0.010	0.024	0.015	0.053	0.037	-0.002
0.001	-0.330	-0.928	-0.112	-0.262	-0.958	0.151	0.186	-0.083	0.010	0.011	0.009	0.030	0.049	0.022	-0.001
-0.003	-0.334	-0.909	-0.115	-0.259	-0.959	0.159	0.129	-0.084	0.009	0.004	0.029	0.033	0.052	0.041	-0.001
-0.018	-0.326	-0.912	-0.117	-0.257	-0.959	0.155	0.116	-0.102	-0.004	0.009	0.026	0.048	0.044	0.037	-0.003
-0.014	-0.319	-0.912	-0.119	-0.254	-0.960	0.147	0.092	-0.109	0.001	0.014	0.026	0.043	0.036	0.037	-0.006
-0.010	-0.326	-0.920	-0.122	-0.251	-0.960	0.147	0.110	-0.117	0.008	0.003	0.019	0.039	0.044	0.029	-0.010
-0.026	-0.326	-0.924	-0.123	-0.248	-0.961	0.125	0.065	-0.094	-0.006	0.001	0.015	0.054	0.043	0.025	-0.009
-0.033	-0.330	-0.920	-0.124	-0.246	-0.961	0.133	0.055	-0.082	-0.013	-0.005	0.019	0.061	0.047	0.029	-0.009
-0.026	-0.323	-0.924	-0.126	-0.243	-0.962	0.137	0.070	-0.091	-0.004	-0.000	0.016	0.053	0.039	0.025	-0.010
-0.026	-0.330	-0.928	-0.127	-0.241	-0.962	0.115	0.038	-0.078	-0.003	-0.010	0.012	0.053	0.046	0.021	-0.008
-0.030	-0.311	-0.940	-0.128	-0.239	-0.963	0.132	0.069	-0.074	-0.006	0.007	0.001	0.056	0.027	0.009	-0.008
-0.018	-0.307	-0.932	-0.128	-0.236	-0.963	0.123	-0.002	-0.053	0.005	0.009	0.009	0.044	0.022	0.017	-0.005
-0.041	-0.315	-0.932	-0.129	-0.234	-0.964	0.147	0.060	-0.067	-0.017	-0.002	0.010	0.067	0.030	0.017	-0.006
-0.018	-0.307	-0.928	-0.131	-0.232	-0.964	0.093	0.082	-0.088	0.008	0.004	0.014	0.044	0.021	0.021	-0.005
-0.033	-0.292	-0.932	-0.131	-0.230	-0.964	0.088	-0.007	-0.091	-0.008	0.018	0.011	0.058	0.005	0.017	-0.006
-0.022	-0.288	-0.924	-0.131	-0.229	-0.965	0.073	0.015	-0.103	0.004	0.021	0.019	0.046	0.001	0.024	-0.006
-0.026	-0.288	-0.932	-0.132	-0.227	-0.965	0.086	0.046	-0.102	0.001	0.019	0.012	0.050	0.000	0.017	-0.008
-0.033	-0.303	-0.920	-0.133	-0.225	-0.965	0.089	0.016	-0.105	-0.006	0.002	0.024	0.057	0.015	0.028	-0.006
-0.030	-0.299	-0.928	-0.133	-0.224	-0.966	0.078	0.014	-0.120	-0.002	0.004	0.017	0.053	0.011	0.020	-0.005
-0.026	-0.303	-0.932	-0.134	-0.223	-0.966	0.033	0.022	-0.122	0.002	-0.000	0.013	0.049	0.014	0.016	-0.005
-0.022	-0.288	-0.932	-0.135	-0.223	-0.965	0.011	0.053	-0.111	0.007	0.015	0.013	0.045	0.001	0.016	-0.004
-0.030	-0.288	-0.936	-0.138	-0.223	-0.965	-0.012	0.140	-0.125	0.002	0.015	0.009	0.052	0.002	0.012	-0.004
-0.045	-0.284	-0.940	-0.140	-0.223	-0.965	-0.043	0.070	-0.124	-0.012	0.020	0.004	0.067	0.006	0.008	-0.006
-0.045	-0.296	-0.952	-0.142	-0.224	-0.964	-0.059	0.092	-0.133	-0.010	0.009	-0.008	0.067	0.005	0.004	-0.010
-0.053	-0.303	-0.948	-0.144	-0.226	-0.964	-0.067	0.100	-0.136	-0.016	0.002	-0.005	0.074	0.012	0.000	-0.013
-0.064	-0.303	-0.956	-0.146	-0.226	-0.963	-0.052	0.095	-0.127	-0.025	0.003	-0.013	0.086	0.012	0.008	-0.009
-0.060	-0.307	-0.948	-0.149	-0.227	-0.962	-0.041	0.120	-0.110	-0.019	0.000	-0.006	0.082	0.015	0.000	-0.005
-0.041	-0.292	-0.956	-0.151	-0.228	-0.962	-0.027	0.111	-0.090	0.002	0.016	-0.014	0.062	0.001	0.008	0.004
-0.030	-0.296	-0.944	-0.154	-0.228	-0.961	-0.022	0.134	-0.090	0.017	0.012	-0.003	0.050	0.002	0.004	0.015
-0.022	-0.307	-0.960	-0.157	-0.229	-0.961	-0.040	0.197	-0.111	0.028	0.002	-0.019	0.043	0.013	0.012	0.025
-0.022	-0.323	-0.956	-0.162	-0.230	-0.960	-0.054	0.230	-0.132	0.032	-0.013	-0.016	0.043	0.028	0.009	0.027
-0.026	-0.326	-0.948	-0.168	-0.231	-0.958	-0.087	0.268	-0.161	0.034	-0.015	-0.010	0.046	0.031	0.001	0.022
-0.053	-0.330	-0.956	-0.174	-0.232	-0.957	-0.083	0.305	-0.181	0.013	-0.018	-0.019	0.073	0.035	0.009	0.011
-0.095	-0.319	-0.964	-0.179	-0.234	-0.956	-0.097	0.229	-0.198	-0.024	-0.005	-0.028	0.115	0.022	0.017	0.003
-0.103	-0.311	-0.952	-0.184	-0.235	-0.955	-0.082	0.216	-0.212	-0.027	0.004	-0.017	0.123	0.014	0.005	0.001
-0.091	-0.307	-0.940	-0.189	-0.236	-0.953	-0.110	0.216	-0.243	-0.010	0.009	-0.007	0.111	0.010	0.006	0.008
-0.060	-0.323	-0.928	-0.195	-0.237	-0.952	-0.114	0.295	-0.277	0.027	-0.005	0.003	0.080	0.024	0.018	0.025
-0.037	-0.350	-0.928	-0.204	-0.239	-0.949	-0.148	0.414	-0.307	0.059	-0.030	0.001	0.057	0.051	0.018	0.030
-0.030	-0.350	-0.944	-0.214	-0.241	-0.947	-0.161	0.446	-0.319	0.076	-0.028	-0.018	0.049	0.050	0.002	0.025
-0.126	-0.296	-0.964	-0.223	-0.243	-0.944	-0.135	0.428	-0.329	-0.011	0.027	-0.040	0.145	0.005	0.018	0.011
-0.164	-0.296	-0.948	-0.230	-0.244	-0.942	-0.144	0.312	-0.329	-0.042	0.029	-0.026	0.184	0.006	0.003	-0.005
-0.172	-0.307	-0.901	-0.236	-0.247	-0.940	-0.223	0.204	-0.328	-0.045	0.020	0.019	0.191	0.005	0.044	-0.016
-0.145	-0.330	-0.881	-0.240	-0.251	-0.938	-0.282	0.165	-0.333	-0.013	0.001	0.036	0.164	0.028	0.064	-0.005
-0.103	-0.350	-0.873	-0.245	-0.255	-0.935	-0.264	0.197	-0.316	0.034	-0.015	0.042	0.122	0.046	0.072	0.017
-0.057	-0.365	-0.857	-0.251	-0.257	-0.933	-0.184	0.267	-0.280	0.086	-0.028	0.056	0.076	0.061	0.087	0.044
-0.049	-0.392	-0.865	-0.257	-0.257	-0.932	-0.018	0.308	-0.209	0.100	-0.055	0.046	0.068	0.087	0.079	0.069
-0.060	-0.404	-0.916	-0.262	-0.253	-0.931	0.179	0.256	-0.130	0.093	-0.070	-0.006	0.080	0.098	0.028	0.093
-0.057	-0.415	-0.948	-0.264	-0.248	-0.932	0.315	0.096	-0.072	0.099	-0.087	-0.036	0.076	0.109	0.004	0.121
-0.037	-0.404	-1.003	-0.264	-0.242	-0.934	0.311	0.066	-0.061	0.119	-0.081	-0.090	0.056	0.097	0.060	0.150
0.001	-0.361	-1.070	-0.264	-0.236	-0.935	0.302	0.045	-0.034	0.157	-0.044	-0.156	0.018	0.054	0.127	0.178
0.028	-0.319	-1.086	-0.264	-0.230	-0.937	0.377	0.028	0.008	0.184	-0.009	-0.169	0.009	0.011	0.143	0.218
0.020	-0.288	-1.113	-0.261	-0.222	-0.940	0.460	-0.090	0.102	0.173	0.014	-0.194	0.002	0.021	0.170	0.248
0.093	-0.296	-1.153	-0.259	-0.215	-0.942	0.424	-0.004	0.151	0.244	-0.001	-0.232	0.075	0.014	0.210	0.266
0.082	-0.342	-1.169	-0.254	-0.211	-0.944	0.248	-0.161	0.181	0.227	-0.050	-0.245	0.064	0.032	0.226	0.273
0.097	-0.384	-1.129	-0.250	-0.209	-0.945	0.173	-0.130	0.187	0.238	-0.095	-0.204	0.079	0.074	0.187	0.289
0.090	-0.369	-1.086	-0.242	-0.207	-0.948	0.217	-0.291	0.195	0.223	-0.082	-0.158	0.071	0.058	0.144	0.285
0.151	-0.303	-1.070	-0.237	-0.203	-0.950	0.256	-0.200	0.136	0.279	-0.020	-0.140	0.133	0.009	0.128	0.273
0.132	-0.269	-1.082	-0.231	-0.199	-0.952	0.233	-0.217	0.095	0.254	0.011	-0.150	0.114	0.044	0.140	0.247
0.082	-0.269	-1.082	-0.226	-0.195	-0.955	0.246	-0.225	0.091	0.199	0.006	-0.148	0.064	0.045	0.140	0.221
0.005	-0.245	-1.086	-0.217	-0.191	-0.957	0.224	-0.389	0.108	0.113	0.026	-0.149	0.013	0.069	0.144	0.188
0.009	-0.241	-1.031	-0.209	-0.187	-0.960	0.223	-0.351	0.107	0.109	0.026	-0.091	0.009	0.073	0.089	0.157
0.020	-0.241	-1.035	-0.205	-0.184	-0.961	0.183	-0.189	0.056	0.116	0.023	-0.094	0.002	0.074	0.093	0.129
0.040	-0.249	-0.979	-0.197	-0.182	-0.963	0.133	-0.328	0.040	0.128	0.013	-0.037	0.022	0.067	0.038	0.115
-0.010	-0.257	-1.015	-0.193	-0.182	-0.964	0.013	-0.206	0.042	0.073	0.006	-0.071	0.028	0.060	0.074	0.102
-0.003	-0.257	-0.987	-0.187	-0.184	-0.965	-0.050	-0.271	0.056	0.075	0.007	-0.043	0.021	0.060	0.046	0.083
-0.010	-0.241	-0.968	-0.181	-0.184	-0.966	-0.027	-0.250	0.037	0.062	0.023	-0.022	0.028	0.076	0.027	0.058
-0.022	-0.241	-0.956	-0.177	-0.186	-0.967	-0.051	-0.195	0.006	0.046	0.024	-0.010	0.040	0.077	0.015	0.045
-0.060	-0.265	-0.960	-0.169	-0.187	-0.968	-0.052	-0.408	0.016	-0.001	0.003	-0.012	0.079	0.054	0.019	0.030
-0.026	-0.284	-0.948	-0.166	-0.188	-0.968	-0.055	-0.137	-0.018	0.031	-0.015	-0.000	0.044	0.036	0.007	0.016
-0.041	-0.269	-0.936	-0.161	-0.189	-0.969	-0.019	-0.220	-0.012	0.011	0.001	0.012	0.059	0.052	0.005	0.001
-0.049	-0.276	-0.936	-0.157	-0.189	-0.969	-0.021	-0.216	-0.033	-0.001	-0.006	0.013	0.067	0.044	0.005	-0.009
-0.076	-0.288	-0.960	-0.151	-0.190	-0.970	-0.041	-0.282	-0.047	-0.034	-0.017	-0.010	0.094	0.033	0.019	-0.027
-0.076	-0.284	-0.909	-0.149	-0.192	-0.970	-0.092	-0.135	-0.068	-0.036	-0.011	0.041	0.094	0.037	0.032	-0.038
-0.087	-0.280	-0.916	-0.144	-0.195	-0.970	-0.110	-0.240	-0.030	-0.053	-0.005	0.033	0.105	0.042	0.025	-0.046
-0.080	-0.288	-0.940	-0.139	-0.198	-0.970	-0.147	-0.265	-0.031	-0.050	-0.010	0.010	0.098	0.034	0.001	-0.051
-0.064	-0.276	-0.909	-0.136	-0.202	-0.970	-0.193	-0.134	-0.050	-0.037	0.006	0.041	0.082	0.046	0.033	-0.051
-0.064	-0.284	-0.901	-0.135	-0.205	-0.969	-0.177	-0.068	-0.036	-0.039	0.002	0.048	0.082	0.039	0.041	-0.053
-0.057	-0.315	-0.905	-0.133	-0.208	-0.969	-0.116	-0.089	-0.036	-0.033	-0.027	0.044	0.074	0.008	0.037	-0.048
-0.091	-0.311	-0.932	-0.129	-0.209	-0.969	-0.062	-0.208	0.003	-0.072	-0.021	0.017	0.109	0.012	0.009	-0.053
-0.026	-0.292	-0.905	-0.128	-0.209	-0.969	-0.007	-0.063	-0.036	-0.008	-0.001	0.044	0.044	0.032	0.037	-0.055
-0.091	-0.292	-0.932	-0.124	-0.209	-0.970	0.031	-0.156	0.000	-0.076	-0.002	0.017	0.109	0.032	0.010	-0.057
-0.060	-0.292	-0.905	-0.119	-0.210	-0.970	-0.013	-0.240	0.047	-0.050	-0.001	0.045	0.078	0.032	0.037	-0.054
-0.064	-0.269	-0.944	-0.115	-0.210	-0.971	-0.005	-0.216	0.046	-0.059	0.022	0.006	0.082	0.056	0.002	-0.059
-0.057	-0.276	-0.928	-0.114	-0.211	-0.971	-0.047	-0.041	0.029	-0.052	0.016	0.022	0.075	0.048	0.014	-0.053
-0.037	-0.288	-0.920	-0.110	-0.212	-0.971	-0.030	-0.174	0.033	-0.037	0.005	0.030	0.056	0.037	0.022	-0.054
-0.045	-0.276	-0.944	-0.107	-0.214	-0.971	-0.062	-0.121	0.022	-0.047	0.018	0.006	0.064	0.048	0.001	-0.048
-0.068	-0.280	-0.952	-0.105	-0.216	-0.971	-0.088	-0.149	-0.014	-0.073	0.016	-0.002	0.087	0.044	0.009	-0.042
-0.026	-0.307	-0.952	-0.102	-0.217	-0.971	-0.033	-0.141	0.004	-0.034	-0.010	-0.002	0.045	0.017	0.008	-0.037
-0.014	-0.323	-0.952	-0.097	-0.217	-0.971	-0.025	-0.228	0.038	-0.027	-0.024	-0.002	0.034	0.001	0.008	-0.032
0.005	-0.350	-0.928	-0.093	-0.218	-0.972	0.015	-0.150	0.012	-0.011	-0.051	0.022	0.015	0.026	0.016	-0.026
0.005	-0.350	-0.928	-0.093	-0.218	-0.972	0.013	-0.025	0.018	-0.012	-0.051	0.022	0.015	0.026	0.016	-0.023
-0.010	-0.299	-0.928	-0.088	-0.218	-0.972	0.015	-0.190	0.047	-0.032	-0.001	0.023	0.030	0.024	0.017	-0.017
0.005	-0.315	-0.948	-0.088	-0.218	-0.972	0.026	0.011	0.031	-0.017	-0.016	0.003	0.015	0.008	0.003	-0.019
0.028	-0.280	-0.956	-0.088	-0.218	-0.972	-0.004	0.006	0.049	0.006	0.019	-0.005	0.007	0.043	0.010	-0.024
-0.010	-0.323	-0.952	-0.085	-0.218	-0.972	-0.004	-0.103	0.060	-0.035	-0.023	-0.001	0.032	0.000	0.006	-0.017
-0.018	-0.311	-0.960	-0.082	-0.220	-0.972	-0.050	-0.125	0.060	-0.046	-0.010	-0.009	0.040	0.011	0.014	-0.022
0.024	-0.315	-0.948	-0.083	-0.221	-0.972	-0.029	0.030	0.040	-0.003	-0.013	0.003	0.002	0.007	0.002	-0.029
-0.018	-0.307	-0.956	-0.080	-0.222	-0.972	-0.050	-0.093	0.055	-0.048	-0.004	-0.005	0.041	0.015	0.009	-0.027
0.001	-0.311	-0.948	-0.078	-0.223	-0.972	-0.039	-0.075	0.041	-0.031	-0.007	0.003	0.022	0.011	0.001	-0.026
0.009	-0.319	-0.952	-0.077	-0.224	-0.971	-0.036	-0.049	0.035	-0.024	-0.013	-0.002	0.015	0.003	0.005	-0.028
0.001	-0.303	-0.948	-0.074	-0.225	-0.971	-0.048	-0.122	0.027	-0.035	0.003	0.002	0.023	0.018	0.001	-0.028
0.020	-0.311	-0.960	-0.072	-0.227	-0.971	-0.067	-0.074	0.024	-0.017	-0.003	-0.010	0.005	0.010	0.013	-0.026
0.001	-0.323	-0.924	-0.070	-0.229	-0.971	-0.092	-0.101	0.005	-0.039	-0.012	0.025	0.024	0.002	0.023	-0.026
0.020	-0.311	-0.960	-0.066	-0.232	-0.971	-0.124	-0.190	0.014	-0.024	0.002	-0.011	0.005	0.010	0.013	-0.029
0.020	-0.315	-0.944	-0.067	-0.234	-0.970	-0.105	0.049	-0.010	-0.023	0.001	0.005	0.006	0.006	0.003	-0.030
-0.003	-0.330	-0.944	-0.062	-0.237	-0.970	-0.110	-0.248	0.031	-0.051	-0.012	0.004	0.030	0.010	0.003	-0.029
0.032	-0.311	-0.948	-0.060	-0.239	-0.969	-0.104	-0.056	0.017	-0.018	0.009	-0.000	0.004	0.010	0.001	-0.030
0.017	-0.330	-0.932	-0.060	-0.241	-0.969	-0.080	-0.015	0.015	-0.034	-0.008	0.015	0.012	0.010	0.015	-0.029
0.028	-0.326	-0.936	-0.057	-0.242	-0.968	-0.078	-0.134	0.024	-0.026	-0.003	0.011	0.001	0.006	0.011	-0.029
0.047	-0.330	-0.916	-0.057	-0.244	-0.968	-0.091	0.021	0.002	-0.006	-0.004	0.030	0.018	0.010	0.031	-0.026
0.009	-0.338	-0.928	-0.055	-0.246	-0.968	-0.063	-0.070	0.011	-0.046	-0.010	0.018	0.021	0.018	0.019	-0.024
0.051	-0.338	-0.952	-0.055	-0.248	-0.967	-0.091	-0.007	-0.001	-0.004	-0.008	-0.006	0.020	0.018	0.005	-0.026
0.036	-0.350	-0.924	-0.053	-0.250	-0.967	-0.094	-0.091	-0.012	-0.022	-0.018	0.021	0.004	0.029	0.023	-0.030
0.028	-0.346	-0.924	-0.052	-0.252	-0.966	-0.087	-0.054	-0.002	-0.031	-0.012	0.021	0.004	0.025	0.023	-0.030
0.013	-0.354	-0.956	-0.051	-0.254	-0.966	-0.077	-0.008	0.008	-0.047	-0.018	-0.011	0.020	0.033	0.009	-0.039
0.013	-0.365	-0.944	-0.048	-0.256	-0.966	-0.066	-0.154	0.035	-0.050	-0.028	0.000	0.021	0.044	0.003	-0.040
0.013	-0.365	-0.944	-0.048	-0.257	-0.965	-0.050	0.030	0.012	-0.050	-0.027	-0.000	0.021	0.044	0.003	-0.040
0.032	-0.350	-0.932	-0.047	-0.258	-0.965	-0.056	-0.071	0.039	-0.032	-0.010	0.011	0.003	0.028	0.015	-0.037
0.036	-0.361	-0.920	-0.046	-0.259	-0.965	-0.033	0.014	0.031	-0.029	-0.020	0.023	0.000	0.039	0.026	-0.030
0.032	-0.342	-0.956	-0.045	-0.260	-0.965	-0.006	-0.056	0.042	-0.034	-0.001	-0.012	0.004	0.019	0.009	-0.023
0.055	-0.334	-0.944	-0.043	-0.260	-0.965	0.016	-0.069	0.045	-0.013	0.007	-0.000	0.019	0.011	0.003	-0.023
0.059	-0.338	-0.944	-0.043	-0.259	-0.965	0.041	0.009	0.024	-0.009	0.003	-0.000	0.022	0.015	0.002	-0.020
0.032	-0.342	-0.956	-0.039	-0.259	-0.965	0.022	-0.142	0.061	-0.039	-0.001	-0.012	0.006	0.018	0.010	-0.025
0.055	-0.319	-0.920	-0.040	-0.259	-0.965	0.025	0.037	0.039	-0.016	0.022	0.024	0.017	0.006	0.025	-0.025
0.024	-0.346	-0.932	-0.037	-0.258	-0.965	0.037	-0.133	0.075	-0.050	-0.006	0.012	0.015	0.021	0.013	-0.026
0.063	-0.365	-0.948	-0.035	-0.259	-0.965	0.009	-0.026	0.060	-0.013	-0.025	-0.004	0.023	0.040	0.003	-0.026
0.063	-0.350	-0.944	-0.035	-0.259	-0.965	0.012	-0.005	0.032	-0.013	-0.009	0.000	0.022	0.024	0.001	-0.025
0.043	-0.354	-0.932	-0.033	-0.259	-0.965	-0.010	-0.060	0.029	-0.034	-0.013	0.012	0.003	0.027	0.012	-0.020
0.059	-0.357	-0.944	-0.031	-0.260	-0.965	-0.031	-0.090	0.014	-0.021	-0.016	-0.000	0.017	0.030	0.000	-0.020
0.059	-0.354	-0.944	-0.029	-0.260	-0.965	0.000	-0.076	0.019	-0.023	-0.012	-0.000	0.017	0.026	0.000	-0.021
0.078	-0.350	-0.920	-0.028	-0.261	-0.965	-0.012	-0.035	0.045	-0.005	-0.007	0.024	0.036	0.022	0.023	-0.016
0.070	-0.350	-0.940	-0.026	-0.261	-0.965	0.008	-0.110	0.049	-0.015	-0.007	0.004	0.028	0.021	0.003	-0.015
0.078	-0.350	-0.932	-0.025	-0.261	-0.965	0.015	-0.006	0.034	-0.008	-0.007	0.012	0.035	0.021	0.010	-0.012
0.074	-0.346	-0.936	-0.025	-0.261	-0.965	0.002	0.004	0.027	-0.012	-0.003	0.008	0.030	0.016	0.006	-0.018
0.078	-0.338	-0.940	-0.024	-0.261	-0.965	0.011	-0.024	0.014	-0.009	0.005	0.004	0.033	0.008	0.002	-0.021
0.040	-0.365	-0.952	-0.023	-0.261	-0.965	0.008	-0.042	0.015	-0.049	-0.022	-0.008	0.006	0.035	0.011	-0.024
0.063	-0.357	-0.932	-0.022	-0.261	-0.965	0.018	-0.018	0.013	-0.026	-0.015	0.012	0.016	0.027	0.009	-0.031
0.070	-0.357	-0.924	-0.020	-0.261	-0.965	0.021	-0.097	0.029	-0.021	-0.015	0.020	0.023	0.026	0.017	-0.033
0.047	-0.361	-0.928	-0.017	-0.261	-0.965	0.028	-0.093	0.041	-0.046	-0.019	0.016	0.000	0.030	0.012	-0.026
0.074	-0.357	-0.928	-0.019	-0.261	-0.965	0.041	0.090	0.024	-0.018	-0.015	0.016	0.026	0.025	0.012	-0.023
0.097	-0.350	-0.924	-0.016	-0.260	-0.965	0.039	-0.134	0.051	0.002	-0.008	0.020	0.048	0.017	0.015	-0.021
0.086	-0.361	-0.928	-0.015	-0.260	-0.966	0.037	-0.026	0.042	-0.011	-0.020	0.016	0.035	0.028	0.011	-0.016
0.086	-0.361	-0.928	-0.014	-0.259	-0.966	0.029	0.018	0.040	-0.011	-0.020	0.016	0.034	0.028	0.011	-0.014
0.078	-0.354	-0.928	-0.013	-0.259	-0.966	0.029	-0.049	0.044	-0.020	-0.013	0.016	0.026	0.020	0.012	-0.014
0.093	-0.369	-0.924	-0.012	-0.259	-0.966	0.054	-0.034	0.036	-0.006	-0.029	0.021	0.040	0.035	0.016	-0.015
0.097	-0.357	-0.940	-0.013	-0.258	-0.966	0.042	0.080	0.032	-0.001	-0.018	0.005	0.044	0.023	0.000	-0.017
0.078	-0.342	-0.936	-0.013	-0.258	-0.966	0.030	0.005	0.045	-0.021	-0.002	0.009	0.024	0.008	0.004	-0.017
0.086	-0.346	-0.916	-0.012	-0.257	-0.966	0.031	-0.010	0.046	-0.014	-0.007	0.029	0.031	0.012	0.023	-0.021
0.078	-0.350	-0.932	-0.012	-0.257	-0.966	0.032	0.026	0.036	-0.021	-0.011	0.013	0.023	0.016	0.007	-0.025
0.070	-0.338	-0.932	-0.011	-0.257	-0.966	0.031	-0.018	0.044	-0.030	0.000	0.013	0.015	0.004	0.006	-0.027
0.078	-0.338	-0.936	-0.011	-0.256	-0.966	0.029	0.017	0.037	-0.022	0.000	0.009	0.022	0.004	0.001	-0.023
0.070	-0.350	-0.936	-0.009	-0.256	-0.967	0.026	-0.082	0.043	-0.032	-0.012	0.009	0.014	0.015	0.000	-0.024
0.105	-0.350	-0.924	-0.009	-0.256	-0.967	0.052	0.054	0.030	0.003	-0.012	0.021	0.049	0.014	0.011	-0.019
0.078	-0.357	-0.936	-0.008	-0.255	-0.967	0.051	-0.069	0.037	-0.026	-0.021	0.010	0.022	0.022	0.002	-0.015
0.097	-0.350	-0.940	-0.007	-0.254	-0.967	0.041	0.002	0.023	-0.007	-0.013	0.006	0.041	0.014	0.007	-0.016
0.101	-0.346	-0.936	-0.008	-0.254	-0.967	0.041	0.072	0.004	-0.002	-0.010	0.010	0.045	0.010	0.004	-0.018
0.067	-0.357	-0.944	-0.007	-0.253	-0.967	0.054	-0.050	0.030	-0.038	-0.022	0.002	0.011	0.022	0.013	-0.016
0.097	-0.357	-0.928	-0.005	-0.253	-0.968	0.044	-0.050	0.032	-0.009	-0.023	0.018	0.042	0.021	0.002	-0.020
0.093	-0.350	-0.928	-0.005	-0.252	-0.968	0.059	0.007	0.015	-0.013	-0.016	0.018	0.037	0.013	0.001	-0.018
0.082	-0.334	-0.936	-0.004	-0.251	-0.968	0.046	-0.027	0.022	-0.025	-0.001	0.011	0.025	0.003	0.007	-0.017
0.120	-0.326	-0.928	-0.004	-0.251	-0.968	0.043	0.012	0.024	0.013	0.006	0.019	0.063	0.011	0.000	-0.015
0.082	-0.338	-0.928	-0.004	-0.250	-0.968	0.039	0.015	0.023	-0.026	-0.006	0.019	0.024	0.001	0.000	-0.017
0.101	-0.338	-0.944	-0.004	-0.250	-0.968	0.040	-0.002	0.026	-0.007	-0.007	0.003	0.043	0.001	0.016	-0.017
0.086	-0.338	-0.928	-0.004	-0.249	-0.969	0.053	0.050	0.022	-0.022	-0.007	0.019	0.028	0.002	0.000	-0.020
0.082	-0.346	-0.948	-0.002	-0.249	-0.969	0.028	-0.056	0.052	-0.027	-0.015	-0.000	0.023	0.006	0.020	-0.014
0.097	-0.342	-0.940	-0.002	-0.248	-0.969	0.059	0.013	0.038	-0.012	-0.012	0.008	0.039	0.002	0.012	-0.015
0.109	-0.334	-0.952	-0.002	-0.247	-0.969	0.050	0.013	0.036	-0.001	-0.005	-0.004	0.050	0.006	0.024	-0.013
0.101	-0.350	-0.936	-0.002	-0.246	-0.969	0.048	-0.001	0.031	-0.009	-0.021	0.012	0.042	0.009	0.009	-0.012
0.101	-0.350	-0.936	-0.001	-0.245	-0.969	0.072	-0.010	0.028	-0.010	-0.022	0.012	0.042	0.009	0.009	-0.012
0.090	-0.342	-0.940	0.001	-0.244	-0.970	0.061	-0.049	0.050	-0.023	-0.015	0.008	0.030	0.001	0.014	-0.013
0.109	-0.330	-0.928	0.000	-0.244	-0.970	0.060	0.036	0.041	-0.003	-0.005	0.020	0.049	0.010	0.002	-0.013
0.113	-0.319	-0.936	0.001	-0.242	-0.970	0.076	0.002	0.060	-0.000	0.006	0.013	0.052	0.022	0.010	-0.012
0.101	-0.326	-0.936	0.001	-0.242	-0.970	0.054	0.042	0.056	-0.011	-0.003	0.013	0.040	0.014	0.010	-0.011
0.105	-0.323	-0.948	0.001	-0.240	-0.971	0.068	0.041	0.063	-0.007	0.000	0.001	0.043	0.019	0.022	-0.011
0.097	-0.346	-0.944	0.002	-0.240	-0.971	0.064	-0.038	0.054	-0.017	-0.024	0.006	0.034	0.004	0.018	-0.014
0.109	-0.330	-0.928	0.001	-0.239	-0.971	0.041	0.048	0.038	-0.005	-0.009	0.021	0.045	0.011	0.001	-0.015
0.097	-0.326	-0.936	0.002	-0.239	-0.971	0.041	-0.018	0.052	-0.017	-0.005	0.014	0.032	0.015	0.008	-0.013
0.105	-0.326	-0.928	0.003	-0.239	-0.971	0.012	0.006	0.015	-0.010	-0.005	0.022	0.038	0.015	0.001	-0.013
0.120	-0.342	-0.936	0.002	-0.238	-0.971	0.041	0.080	0.025	0.006	-0.021	0.014	0.052	0.000	0.006	-0.015
0.097	-0.357	-0.944	0.001	-0.237	-0.971	0.058	0.032	0.046	-0.017	-0.037	0.007	0.028	0.016	0.013	-0.013
0.097	-0.330	-0.940	0.001	-0.236	-0.972	0.058	0.029	0.054	-0.017	-0.011	0.011	0.026	0.011	0.008	-0.015
0.097	-0.323	-0.956	0.001	-0.235	-0.972	0.080	0.023	0.049	-0.017	-0.004	-0.004	0.024	0.019	0.023	-0.017
0.090	-0.303	-0.948	0.003	-0.234	-0.972	0.055	-0.026	0.069	-0.026	0.014	0.004	0.015	0.038	0.014	-0.014
0.109	-0.315	-0.940	0.002	-0.233	-0.972	0.075	0.053	0.071	-0.007	0.001	0.012	0.033	0.026	0.006	-0.012
0.120	-0.311	-0.940	0.002	-0.232	-0.973	0.077	0.042	0.072	0.005	0.004	0.013	0.044	0.030	0.005	-0.013
0.109	-0.303	-0.948	0.002	-0.230	-0.973	0.091	0.053	0.077	-0.006	0.010	0.005	0.032	0.037	0.012	-0.008
0.093	-0.315	-0.948	0.002	-0.229	-0.973	0.091	-0.005	0.085	-0.023	-0.003	0.006	0.016	0.026	0.012	-0.007
0.120	-0.326	-0.936	0.002	-0.227	-0.974	0.083	0.052	0.071	0.004	-0.016	0.018	0.042	0.013	0.000	-0.009
0.120	-0.311	-0.940	0.002	-0.226	-0.974	0.079	0.023	0.079	0.004	-0.001	0.014	0.042	0.028	0.004	-0.010
0.109	-0.288	-0.944	0.001	-0.225	-0.974	0.054	0.080	0.052	-0.006	0.021	0.011	0.030	0.051	0.008	-0.008
0.105	-0.303	-0.936	0.001	-0.224	-0.974	0.059	0.050	0.054	-0.010	0.005	0.019	0.026	0.035	0.001	-0.012
0.105	-0.299	-0.944	0.001	-0.224	-0.975	0.062	0.041	0.060	-0.010	0.008	0.011	0.026	0.038	0.007	-0.015
0.097	-0.299	-0.936	0.001	-0.223	-0.975	0.055	0.022	0.060	-0.018	0.007	0.019	0.018	0.038	0.001	-0.016
0.105	-0.292	-0.940	0.001	-0.222	-0.975	0.059	0.046	0.067	-0.010	0.014	0.015	0.026	0.046	0.003	-0.013
0.105	-0.292	-0.940	0.001	-0.221	-0.975	0.046	-0.008	0.082	-0.010	0.013	0.015	0.026	0.045	0.003	-0.014
0.117	-0.280	-0.944	0.002	-0.221	-0.975	0.018	-0.002	0.058	0.001	0.024	0.011	0.037	0.056	0.007	-0.010
0.105	-0.296	-0.936	0.001	-0.221	-0.975	-0.014	0.052	0.016	-0.010	0.009	0.019	0.026	0.040	0.001	-0.006
0.120	-0.307	-0.932	0.001	-0.223	-0.975	-0.044	0.062	0.003	0.006	-0.001	0.023	0.041	0.028	0.005	-0.002
0.128	-0.311	-0.936	-0.000	-0.224	-0.975	-0.056	0.060	0.012	0.014	-0.004	0.018	0.049	0.024	0.001	-0.004
0.124	-0.311	-0.936	-0.002	-0.225	-0.974	-0.049	0.097	0.025	0.012	-0.002	0.018	0.045	0.024	0.001	-0.007
0.105	-0.303	-0.936	-0.003	-0.226	-0.974	-0.051	0.079	0.047	-0.007	0.007	0.018	0.026	0.031	0.001	-0.012
0.090	-0.296	-0.924	-0.003	-0.227	-0.974	-0.037	0.038	0.034	-0.022	0.015	0.030	0.011	0.038	0.013	-0.020
0.086	-0.296	-0.928	-0.004	-0.229	-0.974	-0.056	0.071	0.005	-0.024	0.017	0.025	0.007	0.038	0.009	-0.025
0.078	-0.307	-0.940	-0.004	-0.231	-0.973	-0.093	-0.011	-0.018	-0.032	0.007	0.013	0.001	0.026	0.003	-0.027
0.097	-0.311	-0.932	-0.005	-0.233	-0.972	-0.131	0.063	-0.034	-0.012	0.006	0.020	0.019	0.022	0.005	-0.022
0.090	-0.311	-0.936	-0.006	-0.237	-0.971	-0.177	0.071	-0.022	-0.018	0.010	0.015	0.011	0.021	0.001	-0.018
0.101	-0.315	-0.940	-0.006	-0.241	-0.971	-0.175	0.039	-0.009	-0.006	0.009	0.010	0.023	0.017	0.003	-0.015
0.101	-0.311	-0.928	-0.008	-0.245	-0.970	-0.182	0.075	-0.010	-0.004	0.017	0.021	0.023	0.021	0.009	-0.013
0.093	-0.303	-0.924	-0.007	-0.248	-0.969	-0.182	0.006	-0.017	-0.012	0.029	0.024	0.016	0.028	0.013	-0.008
0.109	-0.307	-0.916	-0.007	-0.253	-0.968	-0.214	-0.019	-0.034	0.004	0.029	0.030	0.031	0.024	0.021	-0.007
0.120	-0.323	-0.916	-0.008	-0.257	-0.966	-0.223	0.045	-0.047	0.016	0.018	0.029	0.043	0.008	0.021	-0.006
0.109	-0.354	-0.909	-0.010	-0.261	-0.965	-0.194	0.135	-0.064	0.007	-0.009	0.036	0.031	0.024	0.029	-0.006
0.093	-0.319	-0.944	-0.011	-0.265	-0.964	-0.197	0.068	-0.068	-0.006	0.030	-0.001	0.016	0.011	0.006	-0.007
0.090	-0.323	-0.912	-0.014	-0.269	-0.963	-0.188	0.111	-0.104	-0.007	0.030	0.029	0.012	0.006	0.026	-0.008
0.086	-0.311	-0.924	-0.015	-0.273	-0.962	-0.220	0.045	-0.091	-0.010	0.046	0.016	0.008	0.017	0.014	-0.004
0.109	-0.338	-0.912	-0.016	-0.278	-0.961	-0.213	0.050	-0.089	0.014	0.023	0.026	0.031	0.010	0.026	-0.001
0.120	-0.361	-0.905	-0.017	-0.282	-0.959	-0.216	0.074	-0.077	0.027	0.005	0.033	0.043	0.034	0.034	0.003
0.109	-0.400	-0.905	-0.021	-0.286	-0.958	-0.201	0.177	-0.046	0.019	-0.030	0.032	0.031	0.073	0.034	0.005
0.101	-0.400	-0.912	-0.022	-0.290	-0.957	-0.204	0.076	-0.020	0.013	-0.026	0.022	0.024	0.074	0.026	0.003
0.086	-0.361	-0.916	-0.024	-0.294	-0.955	-0.192	0.125	-0.027	-0.000	0.017	0.017	0.008	0.036	0.022	0.001
0.086	-0.361	-0.916	-0.026	-0.298	-0.954	-0.212	0.096	-0.038	0.002	0.021	0.016	0.008	0.037	0.022	-0.004
0.093	-0.357	-0.905	-0.027	-0.303	-0.953	-0.244	0.077	-0.051	0.011	0.030	0.026	0.016	0.033	0.034	-0.005
0.086	-0.377	-0.877	-0.029	-0.308	-0.951	-0.244	0.072	-0.038	0.004	0.016	0.052	0.008	0.053	0.062	-0.007
0.090	-0.392	-0.889	-0.030	-0.313	-0.949	-0.234	0.103	-0.027	0.010	0.005	0.039	0.012	0.069	0.051	-0.011
0.074	-0.408	-0.893	-0.032	-0.317	-0.948	-0.207	0.101	-0.024	-0.004	-0.007	0.033	0.003	0.085	0.047	-0.014
0.059	-0.419	-0.901	-0.034	-0.321	-0.947	-0.181	0.085	-0.020	-0.018	-0.014	0.024	0.019	0.098	0.039	-0.014
0.067	-0.415	-0.909	-0.035	-0.324	-0.945	-0.160	0.076	-0.029	-0.009	-0.007	0.015	0.011	0.094	0.031	-0.017
0.074	-0.404	-0.877	-0.035	-0.327	-0.944	-0.135	0.035	-0.039	-0.001	0.007	0.045	0.003	0.083	0.063	-0.018
0.074	-0.404	-0.869	-0.035	-0.329	-0.944	-0.121	-0.004	-0.034	-0.001	0.010	0.053	0.003	0.084	0.071	-0.015
0.074	-0.408	-0.865	-0.036	-0.331	-0.943	-0.096	0.027	-0.041	-0.000	0.008	0.056	0.003	0.088	0.075	-0.021
0.082	-0.408	-0.865	-0.038	-0.333	-0.942	-0.078	0.097	-0.062	0.009	0.009	0.055	0.005	0.089	0.075	-0.024
0.040	-0.415	-0.877	-0.038	-0.334	-0.942	-0.049	0.012	-0.038	-0.033	0.003	0.043	0.037	0.097	0.063	-0.026
0.059	-0.415	-0.869	-0.038	-0.334	-0.942	0.010	0.016	-0.035	-0.013	0.003	0.051	0.018	0.098	0.071	-0.028
0.063	-0.415	-0.861	-0.038	-0.334	-0.942	0.029	0.019	-0.023	-0.009	0.003	0.059	0.014	0.098	0.079	-0.029
0.055	-0.419	-0.877	-0.038	-0.333	-0.942	0.061	-0.019	-0.016	-0.018	-0.002	0.043	0.022	0.103	0.064	-0.023
0.074	-0.411	-0.877	-0.039	-0.332	-0.942	0.069	0.044	-0.032	0.002	0.005	0.043	0.003	0.095	0.064	-0.020
0.074	-0.411	-0.877	-0.038	-0.331	-0.943	0.073	-0.015	-0.041	0.002	0.003	0.044	0.003	0.096	0.064	-0.020
0.070	-0.415	-0.873	-0.038	-0.330	-0.943	0.056	-0.021	-0.046	-0.002	-0.001	0.048	0.007	0.101	0.068	-0.021
0.063	-0.408	-0.877	-0.038	-0.330	-0.943	0.055	0.023	-0.051	-0.010	0.006	0.044	0.014	0.093	0.065	-0.023
0.051	-0.408	-0.869	-0.037	-0.328	-0.944	0.104	-0.057	-0.027	-0.022	0.004	0.053	0.026	0.094	0.073	-0.026
0.070	-0.411	-0.873	-0.037	-0.326	-0.945	0.119	-0.019	-0.036	-0.004	-0.002	0.050	0.006	0.098	0.069	-0.026
0.059	-0.415	-0.885	-0.035	-0.324	-0.946	0.137	-0.070	-0.042	-0.017	-0.008	0.039	0.018	0.103	0.057	-0.025
0.063	-0.419	-0.897	-0.034	-0.322	-0.946	0.108	-0.064	-0.067	-0.014	-0.014	0.028	0.014	0.107	0.046	-0.021
0.067	-0.415	-0.905	-0.034	-0.321	-0.947	0.080	0.003	-0.078	-0.010	-0.011	0.020	0.010	0.104	0.038	-0.023
0.067	-0.404	-0.901	-0.033	-0.319	-0.947	0.080	-0.097	-0.054	-0.012	-0.001	0.024	0.010	0.093	0.042	-0.024
0.059	-0.392	-0.889	-0.032	-0.317	-0.948	0.104	-0.016	-0.044	-0.020	0.009	0.037	0.017	0.082	0.054	-0.025
0.059	-0.392	-0.889	-0.031	-0.315	-0.949	0.139	-0.072	-0.007	-0.021	0.007	0.038	0.017	0.082	0.054	-0.026
0.067	-0.388	-0.889	-0.030	-0.311	-0.950	0.205	-0.048	-0.006	-0.015	0.007	0.039	0.009	0.079	0.054	-0.026
0.070	-0.396	-0.897	-0.029	-0.307	-0.951	0.231	-0.048	-0.033	-0.012	-0.005	0.032	0.005	0.087	0.047	-0.023
0.074	-0.400	-0.897	-0.027	-0.303	-0.953	0.259	-0.068	-0.029	-0.009	-0.013	0.034	0.001	0.091	0.047	-0.014
0.078	-0.396	-0.909	-0.025	-0.298	-0.954	0.265	-0.089	-0.035	-0.007	-0.014	0.024	0.003	0.088	0.035	-0.011
0.105	-0.396	-0.916	-0.025	-0.294	-0.956	0.237	-0.009	-0.063	0.019	-0.018	0.017	0.030	0.088	0.027	-0.010
0.082	-0.388	-0.916	-0.025	-0.290	-0.957	0.216	-0.008	-0.060	-0.004	-0.014	0.018	0.006	0.081	0.027	-0.007
0.074	-0.365	-0.920	-0.025	-0.286	-0.958	0.220	-0.020	-0.057	-0.012	0.005	0.016	0.002	0.059	0.022	-0.005
0.090	-0.365	-0.909	-0.025	-0.282	-0.959	0.220	0.009	-0.053	0.004	0.001	0.029	0.013	0.059	0.034	-0.009
0.086	-0.373	-0.920	-0.025	-0.278	-0.960	0.200	0.033	-0.043	0.000	-0.010	0.018	0.010	0.067	0.022	-0.004
0.082	-0.373	-0.920	-0.025	-0.275	-0.961	0.191	0.006	-0.045	-0.003	-0.014	0.019	0.005	0.068	0.022	0.005
0.109	-0.373	-0.924	-0.027	-0.271	-0.962	0.198	0.088	-0.064	0.025	-0.017	0.016	0.032	0.069	0.018	0.009
0.117	-0.361	-0.924	-0.030	-0.268	-0.963	0.210	0.138	-0.054	0.035	-0.009	0.017	0.040	0.058	0.019	0.018
0.097	-0.361	-0.940	-0.032	-0.264	-0.964	0.204	0.150	-0.054	0.019	-0.013	0.002	0.021	0.059	0.003	0.030
0.117	-0.354	-0.944	-0.037	-0.260	-0.965	0.208	0.235	-0.080	0.043	-0.009	-0.001	0.040	0.051	0.000	0.037
0.117	-0.365	-0.952	-0.044	-0.257	-0.965	0.194	0.372	-0.119	0.050	-0.024	-0.008	0.040	0.063	0.008	0.039
0.113	-0.365	-0.956	-0.053	-0.254	-0.966	0.167	0.457	-0.184	0.055	-0.027	-0.012	0.037	0.064	0.012	0.042
0.074	-0.350	-0.968	-0.065	-0.251	-0.966	0.120	0.519	-0.283	0.028	-0.014	-0.024	0.001	0.049	0.023	0.030
0.063	-0.319	-0.960	-0.075	-0.248	-0.966	0.151	0.493	-0.325	0.027	0.014	-0.016	0.013	0.018	0.015	0.009
-0.003	-0.323	-0.964	-0.085	-0.243	-0.966	0.243	0.418	-0.308	-0.029	0.005	-0.019	0.078	0.023	0.019	-0.013
-0.037	-0.315	-0.936	-0.092	-0.237	-0.967	0.283	0.329	-0.276	-0.056	0.007	0.009	0.112	0.015	0.008	-0.028
-0.030	-0.288	-0.905	-0.097	-0.232	-0.968	0.258	0.200	-0.225	-0.043	0.029	0.041	0.104	0.012	0.040	-0.034
-0.010	-0.265	-0.869	-0.103	-0.228	-0.968	0.226	0.256	-0.205	-0.018	0.048	0.077	0.084	0.034	0.076	-0.023
0.036	-0.257	-0.853	-0.109	-0.224	-0.968	0.168	0.308	-0.214	0.034	0.052	0.093	0.038	0.042	0.091	0.004
0.059	-0.249	-0.873	-0.116	-0.221	-0.968	0.114	0.350	-0.235	0.065	0.057	0.074	0.015	0.050	0.072	0.028
0.093	-0.299	-0.893	-0.124	-0.220	-0.968	0.069	0.379	-0.257	0.107	0.005	0.053	0.020	0.000	0.052	0.054
0.078	-0.334	-0.885	-0.130	-0.217	-0.968	0.152	0.277	-0.199	0.097	-0.033	0.061	0.005	0.035	0.059	0.087
0.082	-0.354	-0.916	-0.132	-0.211	-0.969	0.323	0.115	-0.085	0.103	-0.058	0.031	0.009	0.055	0.027	0.126
0.132	-0.334	-1.019	-0.133	-0.202	-0.970	0.445	0.108	-0.070	0.155	-0.047	-0.070	0.059	0.036	0.075	0.156
0.163	-0.311	-1.113	-0.136	-0.193	-0.972	0.502	0.150	-0.073	0.188	-0.033	-0.163	0.090	0.013	0.169	0.193
0.155	-0.299	-1.153	-0.137	-0.184	-0.973	0.474	0.116	-0.053	0.182	-0.031	-0.201	0.083	0.002	0.208	0.233
0.182	-0.296	-1.129	-0.136	-0.177	-0.975	0.336	-0.003	0.022	0.208	-0.033	-0.176	0.111	0.002	0.184	0.261
0.236	-0.292	-1.106	-0.134	-0.173	-0.976	0.251	-0.036	0.086	0.259	-0.034	-0.151	0.166	0.005	0.160	0.275
0.263	-0.292	-1.074	-0.133	-0.170	-0.976	0.198	0.047	0.108	0.285	-0.037	-0.119	0.193	0.004	0.129	0.287
0.259	-0.257	-1.090	-0.131	-0.166	-0.977	0.238	-0.046	0.104	0.279	-0.006	-0.133	0.190	0.039	0.144	0.291
0.259	-0.261	-1.066	-0.129	-0.162	-0.978	0.196	-0.001	0.083	0.278	-0.013	-0.109	0.190	0.035	0.121	0.270
0.228	-0.257	-1.090	-0.130	-0.160	-0.979	0.165	0.114	0.084	0.248	-0.012	-0.132	0.160	0.039	0.145	0.233
0.132	-0.257	-1.078	-0.131	-0.158	-0.979	0.123	0.090	0.119	0.152	-0.014	-0.120	0.064	0.040	0.133	0.199
0.074	-0.272	-1.070	-0.127	-0.156	-0.980	0.098	-0.145	0.141	0.090	-0.031	-0.112	0.007	0.024	0.125	0.162
0.097	-0.238	-1.042	-0.125	-0.155	-0.980	0.099	-0.046	0.077	0.112	0.003	-0.083	0.030	0.059	0.098	0.130
0.093	-0.222	-0.991	-0.121	-0.153	-0.981	0.104	-0.155	0.060	0.104	0.016	-0.031	0.026	0.075	0.046	0.118
0.093	-0.191	-1.007	-0.121	-0.152	-0.981	0.087	0.034	-0.006	0.104	0.046	-0.047	0.026	0.106	0.062	0.105
0.109	-0.226	-0.995	-0.120	-0.151	-0.981	0.058	-0.037	-0.023	0.118	0.010	-0.035	0.042	0.071	0.050	0.087
0.047	-0.218	-0.975	-0.121	-0.150	-0.981	0.024	0.080	-0.060	0.058	0.017	-0.015	0.019	0.079	0.031	0.071
0.036	-0.245	-0.968	-0.116	-0.150	-0.982	0.024	-0.234	-0.043	0.041	-0.010	-0.007	0.031	0.052	0.023	0.050
0.017	-0.222	-0.968	-0.118	-0.150	-0.982	0.013	0.124	-0.123	0.024	0.013	-0.007	0.049	0.075	0.023	0.024
0.005	-0.234	-0.956	-0.113	-0.149	-0.982	0.018	-0.261	-0.046	0.007	0.001	0.006	0.061	0.064	0.011	0.011
-0.018	-0.245	-0.979	-0.113	-0.149	-0.982	0.034	0.025	-0.035	-0.015	-0.011	-0.018	0.083	0.052	0.034	-0.001
-0.007	-0.241	-0.972	-0.106	-0.149	-0.983	0.040	-0.380	0.018	-0.012	-0.007	-0.009	0.071	0.057	0.027	-0.010
-0.007	-0.226	-0.944	-0.106	-0.148	-0.983	0.030	0.031	-0.033	-0.011	0.008	0.018	0.071	0.072	0.001	-0.014
-0.010	-0.218	-0.952	-0.099	-0.148	-0.984	0.002	-0.326	-0.027	-0.022	0.016	0.011	0.075	0.080	0.007	-0.015
0.001	-0.222	-0.960	-0.096	-0.149	-0.984	-0.036	-0.181	-0.038	-0.014	0.013	0.004	0.063	0.076	0.015	-0.021
0.001	-0.222	-0.960	-0.094	-0.150	-0.984	-0.034	-0.073	-0.059	-0.015	0.014	0.004	0.063	0.077	0.015	-0.023
-0.018	-0.230	-0.964	-0.089	-0.151	-0.985	-0.055	-0.275	-0.036	-0.040	0.007	0.000	0.082	0.069	0.019	-0.031
0.001	-0.230	-0.952	-0.089	-0.153	-0.984	-0.072	0.033	-0.073	-0.021	0.009	0.012	0.062	0.069	0.007	-0.035
-0.033	-0.257	-0.924	-0.086	-0.155	-0.984	-0.084	-0.157	-0.037	-0.058	-0.016	0.039	0.097	0.042	0.021	-0.037
0.005	-0.238	-0.928	-0.084	-0.155	-0.984	-0.028	-0.076	-0.009	-0.022	0.004	0.035	0.058	0.062	0.017	-0.039
0.017	-0.241	-0.912	-0.084	-0.155	-0.984	0.026	-0.034	-0.048	-0.011	-0.000	0.051	0.047	0.058	0.033	-0.042
-0.010	-0.253	-0.940	-0.082	-0.156	-0.984	-0.007	-0.062	-0.044	-0.039	-0.011	0.024	0.073	0.047	0.005	-0.039
-0.014	-0.230	-0.968	-0.080	-0.156	-0.985	0.001	-0.099	-0.064	-0.045	0.012	-0.004	0.077	0.070	0.022	-0.041
-0.018	-0.238	-0.952	-0.079	-0.156	-0.985	-0.022	-0.086	-0.075	-0.051	0.005	0.012	0.081	0.062	0.007	-0.047
-0.007	-0.257	-0.956	-0.078	-0.157	-0.985	-0.003	-0.052	-0.040	-0.040	-0.014	0.008	0.070	0.043	0.011	-0.044
-0.030	-0.253	-0.968	-0.075	-0.156	-0.985	0.033	-0.145	0.014	-0.067	-0.010	-0.003	0.093	0.047	0.023	-0.043
0.017	-0.261	-0.944	-0.073	-0.155	-0.985	0.077	-0.079	0.066	-0.022	-0.019	0.021	0.046	0.040	0.001	-0.037
0.005	-0.241	-0.956	-0.070	-0.154	-0.986	0.074	-0.101	0.041	-0.036	-0.001	0.009	0.058	0.059	0.011	-0.038
0.020	-0.245	-0.964	-0.068	-0.152	-0.986	0.114	-0.103	0.030	-0.023	-0.007	0.002	0.042	0.055	0.018	-0.025
-0.007	-0.245	-0.975	-0.066	-0.150	-0.986	0.108	-0.072	0.033	-0.052	-0.008	-0.010	0.069	0.055	0.030	-0.023
0.055	-0.241	-0.964	-0.064	-0.149	-0.987	0.105	-0.104	0.036	0.007	-0.006	0.003	0.008	0.059	0.018	-0.023
0.032	-0.241	-0.964	-0.065	-0.146	-0.987	0.119	0.065	0.019	-0.015	-0.008	0.003	0.031	0.059	0.018	-0.020
0.005	-0.245	-0.972	-0.064	-0.145	-0.987	0.100	-0.020	0.047	-0.043	-0.014	-0.005	0.058	0.055	0.026	-0.015
0.043	-0.241	-0.964	-0.061	-0.143	-0.988	0.100	-0.126	0.044	-0.007	-0.012	0.003	0.019	0.059	0.018	-0.018
0.020	-0.222	-0.995	-0.060	-0.142	-0.988	0.083	-0.023	0.050	-0.031	0.006	-0.028	0.042	0.078	0.049	-0.019
0.047	-0.218	-0.960	-0.056	-0.141	-0.988	0.073	-0.204	0.052	-0.009	0.009	0.008	0.015	0.081	0.014	-0.012
0.036	-0.226	-0.960	-0.056	-0.140	-0.989	0.058	0.052	-0.002	-0.020	0.001	0.008	0.027	0.073	0.014	-0.012
0.059	-0.234	-0.964	-0.054	-0.140	-0.989	0.019	-0.099	0.021	0.001	-0.007	0.004	0.004	0.065	0.017	-0.017
0.047	-0.218	-0.972	-0.052	-0.141	-0.989	-0.029	-0.063	0.011	-0.012	0.009	-0.004	0.015	0.080	0.025	-0.018
0.024	-0.222	-0.944	-0.050	-0.141	-0.989	-0.011	-0.106	0.018	-0.038	0.006	0.024	0.038	0.076	0.003	-0.016
0.036	-0.218	-0.999	-0.048	-0.142	-0.989	-0.010	-0.062	0.030	-0.028	0.010	-0.031	0.027	0.079	0.052	-0.013
0.055	-0.218	-0.956	-0.048	-0.142	-0.989	-0.020	-0.015	0.022	-0.009	0.011	0.012	0.008	0.079	0.009	-0.016
0.078	-0.226	-0.968	-0.048	-0.142	-0.989	0.002	0.020	0.008	0.014	0.003	0.000	0.015	0.070	0.020	-0.011
0.032	-0.222	-0.987	-0.046	-0.143	-0.989	-0.040	-0.062	0.014	-0.034	0.008	-0.020	0.031	0.073	0.040	-0.015
0.051	-0.241	-0.952	-0.046	-0.144	-0.988	-0.029	-0.013	-0.000	-0.015	-0.010	0.016	0.012	0.053	0.004	-0.019
0.036	-0.241	-0.956	-0.044	-0.146	-0.988	-0.057	-0.087	-0.005	-0.032	-0.009	0.012	0.027	0.052	0.008	-0.029
0.036	-0.234	-0.960	-0.043	-0.147	-0.988	-0.066	-0.015	-0.011	-0.033	0.000	0.008	0.027	0.059	0.011	-0.029
0.040	-0.257	-0.948	-0.041	-0.149	-0.988	-0.050	-0.094	0.006	-0.031	-0.021	0.019	0.024	0.035	0.001	-0.030
0.047	-0.230	-0.956	-0.041	-0.150	-0.988	-0.067	0.003	0.008	-0.023	0.007	0.011	0.016	0.061	0.006	-0.023
0.036	-0.230	-0.991	-0.039	-0.151	-0.988	-0.041	-0.103	0.025	-0.037	0.008	-0.024	0.028	0.060	0.041	-0.016
0.082	-0.238	-0.956	-0.036	-0.152	-0.988	-0.019	-0.089	0.022	0.007	0.001	0.011	0.018	0.052	0.006	-0.012
0.074	-0.245	-0.975	-0.036	-0.153	-0.988	-0.014	0.007	0.021	-0.001	-0.006	-0.009	0.010	0.043	0.025	-0.010
0.063	-0.238	-0.972	-0.035	-0.153	-0.988	0.013	-0.057	0.055	-0.014	0.002	-0.005	0.002	0.050	0.020	-0.006
0.059	-0.234	-0.972	-0.033	-0.153	-0.988	0.016	-0.043	0.039	-0.020	0.006	-0.005	0.006	0.052	0.020	-0.011
0.070	-0.238	-0.975	-0.033	-0.152	-0.988	0.029	-0.021	0.032	-0.009	0.002	-0.009	0.006	0.048	0.024	-0.011
0.051	-0.238	-0.983	-0.031	-0.153	-0.988	0.002	-0.047	0.029	-0.029	0.002	-0.017	0.013	0.047	0.031	-0.012
0.078	-0.253	-0.968	-0.032	-0.153	-0.988	0.008	0.041	0.016	-0.002	-0.013	-0.001	0.013	0.030	0.015	-0.011
0.067	-0.230	-0.960	-0.031	-0.153	-0.988	0.001	-0.016	0.030	-0.014	0.010	0.007	0.002	0.052	0.007	-0.013
0.074	-0.245	-0.956	-0.029	-0.154	-0.988	-0.026	-0.087	0.040	-0.009	-0.005	0.011	0.009	0.036	0.002	-0.010
0.067	-0.230	-0.972	-0.030	-0.155	-0.987	-0.048	0.056	0.026	-0.016	0.012	-0.005	0.002	0.050	0.018	-0.024
0.082	-0.238	-0.944	-0.029	-0.156	-0.987	-0.062	-0.023	0.044	-0.001	0.006	0.022	0.017	0.041	0.010	-0.030
0.020	-0.238	-0.932	-0.027	-0.157	-0.987	-0.003	-0.059	0.009	-0.064	0.006	0.034	0.045	0.040	0.022	-0.037
0.047	-0.261	-0.940	-0.025	-0.156	-0.987	0.062	-0.121	-0.026	-0.040	-0.018	0.026	0.018	0.016	0.015	-0.040
0.032	-0.303	-0.972	-0.024	-0.155	-0.988	0.042	-0.019	-0.032	-0.055	-0.061	-0.005	0.033	0.028	0.016	-0.044
0.055	-0.288	-0.979	-0.025	-0.156	-0.987	-0.021	0.055	-0.006	-0.032	-0.044	-0.013	0.010	0.013	0.024	-0.040
0.032	-0.249	-1.019	-0.026	-0.158	-0.987	-0.061	0.033	0.048	-0.054	-0.004	-0.053	0.034	0.024	0.063	-0.037
0.036	-0.238	-0.952	-0.026	-0.159	-0.987	-0.034	0.065	0.092	-0.050	0.008	0.014	0.030	0.035	0.005	-0.024
0.074	-0.230	-0.912	-0.024	-0.159	-0.987	-0.004	-0.084	0.108	-0.014	0.016	0.053	0.009	0.041	0.044	-0.014
0.128	-0.245	-0.909	-0.024	-0.159	-0.987	0.022	0.035	0.102	0.040	0.001	0.057	0.063	0.025	0.048	-0.003
0.143	-0.238	-0.893	-0.024	-0.159	-0.987	0.004	0.046	0.120	0.056	0.009	0.073	0.078	0.031	0.064	0.010
0.143	-0.245	-0.873	-0.025	-0.158	-0.987	0.067	0.100	0.105	0.057	0.000	0.093	0.078	0.023	0.084	0.020
0.124	-0.269	-0.901	-0.027	-0.156	-0.987	0.118	0.117	0.104	0.039	-0.025	0.066	0.059	0.001	0.057	0.023
0.117	-0.245	-0.936	-0.028	-0.155	-0.988	0.110	0.107	0.135	0.033	-0.004	0.030	0.051	0.021	0.022	0.025
0.128	-0.218	-0.936	-0.031	-0.153	-0.988	0.112	0.185	0.143	0.047	0.021	0.031	0.063	0.047	0.022	0.029
0.117	-0.203	-0.972	-0.033	-0.152	-0.988	0.029	0.182	0.151	0.038	0.037	-0.005	0.051	0.061	0.013	0.024
0.117	-0.199	-0.960	-0.040	-0.153	-0.987	0.004	0.386	0.123	0.045	0.041	0.007	0.051	0.064	0.001	0.026
0.047	-0.218	-1.003	-0.043	-0.154	-0.987	-0.055	0.197	0.133	-0.021	0.023	-0.037	0.018	0.044	0.044	0.020
0.086	-0.226	-0.995	-0.047	-0.156	-0.987	-0.081	0.239	0.107	0.021	0.017	-0.030	0.021	0.035	0.036	0.013
0.055	-0.234	-0.983	-0.050	-0.159	-0.986	-0.129	0.168	0.084	-0.007	0.012	-0.018	0.010	0.026	0.025	-0.000
0.051	-0.241	-0.987	-0.053	-0.162	-0.985	-0.154	0.193	0.069	-0.007	0.008	-0.023	0.013	0.018	0.028	-0.003
0.024	-0.245	-0.979	-0.055	-0.166	-0.985	-0.165	0.118	0.037	-0.032	0.007	-0.016	0.040	0.013	0.020	-0.015
0.032	-0.261	-0.964	-0.056	-0.169	-0.984	-0.183	0.042	0.027	-0.024	-0.004	-0.001	0.033	0.003	0.005	-0.019
0.024	-0.276	-0.956	-0.057	-0.174	-0.983	-0.198	0.091	0.004	-0.030	-0.015	0.006	0.041	0.020	0.003	-0.028
0.040	-0.288	-0.936	-0.058	-0.177	-0.982	-0.168	0.069	0.022	-0.014	-0.023	0.025	0.026	0.032	0.023	-0.028
0.013	-0.265	-0.956	-0.057	-0.181	-0.982	-0.182	-0.064	0.048	-0.042	0.004	0.005	0.053	0.010	0.004	-0.018
0.020	-0.272	-0.975	-0.056	-0.185	-0.981	-0.170	-0.010	0.008	-0.035	-0.000	-0.016	0.046	0.018	0.015	-0.007
0.090	-0.315	-0.948	-0.057	-0.189	-0.980	-0.204	0.037	-0.045	0.035	-0.038	0.011	0.023	0.061	0.013	-0.004
0.090	-0.365	-0.932	-0.060	-0.195	-0.979	-0.285	0.198	-0.030	0.038	-0.082	0.026	0.023	0.112	0.029	-0.009
0.074	-0.350	-0.869	-0.064	-0.201	-0.978	-0.244	0.196	0.033	0.026	-0.062	0.087	0.008	0.097	0.093	-0.012
0.009	-0.269	-0.853	-0.065	-0.204	-0.977	-0.186	0.084	0.051	-0.038	0.024	0.102	0.058	0.017	0.109	-0.009
0.017	-0.261	-0.901	-0.069	-0.208	-0.976	-0.168	0.264	0.087	-0.026	0.035	0.054	0.050	0.010	0.062	-0.008
0.097	-0.292	-0.928	-0.074	-0.213	-0.974	-0.208	0.262	0.102	0.059	0.009	0.025	0.031	0.042	0.034	-0.010
0.051	-0.276	-0.995	-0.079	-0.217	-0.973	-0.216	0.307	0.049	0.018	0.028	-0.043	0.015	0.027	0.033	-0.007
-0.014	-0.265	-1.023	-0.085	-0.220	-0.972	-0.155	0.328	0.036	-0.041	0.043	-0.072	0.080	0.017	0.062	-0.012
-0.057	-0.234	-0.999	-0.087	-0.223	-0.971	-0.145	0.134	0.031	-0.081	0.077	-0.049	0.121	0.014	0.039	-0.031
-0.068	-0.211	-1.015	-0.085	-0.226	-0.970	-0.148	-0.124	0.010	-0.095	0.103	-0.066	0.132	0.036	0.055	-0.047
-0.037	-0.241	-0.987	-0.081	-0.230	-0.970	-0.212	-0.211	-0.030	-0.068	0.076	-0.039	0.100	0.004	0.028	-0.052
-0.014	-0.288	-0.948	-0.077	-0.235	-0.969	-0.241	-0.198	-0.066	-0.049	0.035	0.000	0.076	0.043	0.011	-0.047
0.005	-0.350	-0.916	-0.072	-0.238	-0.969	-0.158	-0.260	-0.051	-0.035	-0.024	0.031	0.056	0.105	0.042	-0.036
0.024	-0.377	-0.912	-0.066	-0.241	-0.968	-0.142	-0.305	-0.016	-0.022	-0.048	0.035	0.036	0.133	0.045	-0.021
0.043	-0.346	-0.944	-0.060	-0.244	-0.968	-0.110	-0.260	-0.005	-0.008	-0.014	0.003	0.017	0.102	0.013	-0.012
0.086	-0.334	-0.920	-0.058	-0.245	-0.968	-0.081	-0.108	-0.017	0.032	-0.001	0.026	0.026	0.092	0.037	0.001
0.063	-0.342	-0.928	-0.056	-0.247	-0.967	-0.089	-0.100	-0.016	0.007	-0.006	0.018	0.003	0.100	0.028	0.012
0.082	-0.326	-0.952	-0.053	-0.249	-0.967	-0.092	-0.117	-0.040	0.023	0.011	-0.006	0.022	0.085	0.005	0.018
0.090	-0.323	-0.936	-0.052	-0.251	-0.966	-0.096	-0.080	-0.063	0.030	0.017	0.009	0.030	0.082	0.020	0.011
0.090	-0.323	-0.920	-0.053	-0.253	-0.966	-0.079	0.062	-0.079	0.031	0.019	0.025	0.030	0.082	0.036	0.008
0.043	-0.330	-0.948	-0.053	-0.255	-0.966	-0.090	-0.023	-0.070	-0.016	0.013	-0.003	0.017	0.091	0.009	-0.003
0.043	-0.326	-0.952	-0.053	-0.257	-0.965	-0.111	-0.003	-0.090	-0.016	0.019	-0.008	0.017	0.087	0.005	-0.014
0.017	-0.334	-0.952	-0.053	-0.259	-0.964	-0.100	0.008	-0.089	-0.042	0.013	-0.009	0.044	0.096	0.005	-0.024
0.028	-0.346	-0.944	-0.051	-0.262	-0.964	-0.111	-0.125	-0.083	-0.033	0.004	-0.001	0.033	0.108	0.013	-0.028
0.032	-0.338	-0.944	-0.050	-0.263	-0.964	-0.062	-0.077	-0.096	-0.030	0.013	-0.001	0.029	0.101	0.013	-0.029
0.032	-0.338	-0.928	-0.046	-0.263	-0.964	-0.017	-0.177	-0.083	-0.033	0.014	0.014	0.030	0.102	0.029	-0.026
0.055	-0.315	-0.932	-0.044	-0.264	-0.964	0.000	-0.153	-0.084	-0.013	0.037	0.011	0.007	0.079	0.025	-0.023
0.043	-0.326	-0.952	-0.042	-0.263	-0.964	0.039	-0.112	-0.091	-0.027	0.025	-0.009	0.019	0.091	0.006	-0.018
0.063	-0.346	-0.928	-0.039	-0.262	-0.964	0.041	-0.169	-0.095	-0.011	0.005	0.015	0.000	0.111	0.030	-0.009
0.074	-0.338	-0.940	-0.038	-0.262	-0.964	0.033	-0.048	-0.118	0.000	0.012	0.003	0.011	0.104	0.018	-0.008
0.078	-0.346	-0.960	-0.036	-0.262	-0.965	0.025	-0.130	-0.118	0.002	0.004	-0.016	0.015	0.113	0.002	-0.005
0.067	-0.346	-0.952	-0.032	-0.261	-0.965	0.022	-0.181	-0.097	-0.013	0.004	-0.008	0.003	0.114	0.006	-0.008
0.082	-0.338	-0.928	-0.030	-0.260	-0.965	0.100	-0.125	-0.065	0.000	0.010	0.016	0.017	0.107	0.030	-0.009
0.059	-0.323	-0.920	-0.027	-0.258	-0.966	0.108	-0.136	-0.060	-0.026	0.024	0.025	0.006	0.092	0.039	-0.012
0.082	-0.319	-0.940	-0.027	-0.255	-0.966	0.119	-0.010	-0.080	-0.003	0.025	0.006	0.017	0.089	0.019	-0.008
0.082	-0.338	-0.936	-0.025	-0.253	-0.967	0.129	-0.147	-0.078	-0.005	0.004	0.010	0.017	0.109	0.024	-0.007
0.101	-0.350	-0.940	-0.022	-0.251	-0.968	0.117	-0.113	-0.079	0.012	-0.010	0.007	0.036	0.121	0.020	-0.000
0.093	-0.342	-0.944	-0.020	-0.250	-0.968	0.086	-0.108	-0.069	0.002	-0.003	0.003	0.028	0.115	0.015	-0.001
0.109	-0.338	-0.909	-0.019	-0.248	-0.969	0.119	-0.059	-0.058	0.016	-0.002	0.040	0.044	0.112	0.051	-0.001
0.097	-0.350	-0.920	-0.018	-0.246	-0.969	0.131	-0.030	-0.053	0.004	-0.015	0.028	0.032	0.124	0.039	-0.004
0.086	-0.346	-0.936	-0.017	-0.243	-0.970	0.151	-0.047	-0.045	-0.009	-0.014	0.013	0.020	0.121	0.023	-0.006
0.097	-0.330	-0.932	-0.016	-0.240	-0.971	0.169	-0.049	-0.050	0.002	-0.002	0.018	0.031	0.106	0.027	-0.008
0.093	-0.346	-0.936	-0.016	-0.237	-0.971	0.159	-0.035	-0.037	-0.003	-0.020	0.015	0.027	0.122	0.023	-0.011
0.086	-0.326	-0.952	-0.016	-0.234	-0.972	0.155	0.008	-0.039	-0.010	-0.003	-0.000	0.019	0.104	0.008	-0.010
0.074	-0.323	-0.948	-0.014	-0.231	-0.973	0.180	-0.057	-0.023	-0.023	-0.003	0.005	0.008	0.100	0.012	-0.011
0.101	-0.326	-0.924	-0.013	-0.227	-0.974	0.207	-0.070	-0.018	0.002	-0.010	0.029	0.034	0.105	0.037	-0.015
0.101	-0.338	-0.924	-0.012	-0.223	-0.975	0.226	0.000	-0.008	0.002	-0.026	0.030	0.034	0.117	0.038	-0.017
0.078	-0.315	-0.932	-0.012	-0.219	-0.976	0.234	-0.013	-0.001	-0.022	-0.007	0.023	0.010	0.094	0.031	-0.014
0.090	-0.303	-0.928	-0.011	-0.215	-0.977	0.244	-0.017	-0.009	-0.011	0.000	0.028	0.021	0.084	0.036	-0.017
0.105	-0.307	-0.920	-0.012	-0.210	-0.978	0.261	0.039	-0.016	0.005	-0.008	0.037	0.035	0.088	0.044	-0.017
0.082	-0.292	-0.940	-0.013	-0.205	-0.979	0.247	0.059	-0.023	-0.017	0.002	0.019	0.012	0.074	0.025	-0.015
0.097	-0.296	-0.940	-0.012	-0.201	-0.980	0.249	-0.031	-0.019	-0.003	-0.006	0.020	0.027	0.078	0.026	-0.016
0.093	-0.311	-0.928	-0.012	-0.196	-0.981	0.269	0.025	-0.005	-0.006	-0.026	0.032	0.023	0.095	0.038	-0.019
0.078	-0.296	-0.944	-0.011	-0.191	-0.982	0.266	-0.020	0.019	-0.022	-0.016	0.018	0.008	0.080	0.023	-0.016
0.086	-0.288	-0.936	-0.012	-0.186	-0.983	0.291	0.078	0.021	-0.014	-0.013	0.027	0.015	0.073	0.031	-0.013
0.101	-0.269	-0.944	-0.012	-0.180	-0.984	0.291	0.014	0.034	0.002	0.001	0.020	0.031	0.055	0.023	-0.013
0.117	-0.269	-0.928	-0.012	-0.175	-0.985	0.298	0.004	0.032	0.017	-0.005	0.036	0.046	0.056	0.040	-0.010
0.090	-0.261	-0.944	-0.012	-0.169	-0.986	0.304	0.045	0.023	-0.010	-0.003	0.022	0.020	0.049	0.024	-0.008
0.097	-0.261	-0.936	-0.014	-0.163	-0.986	0.294	0.115	0.010	-0.000	-0.008	0.030	0.027	0.051	0.032	-0.011
0.090	-0.241	-0.956	-0.014	-0.158	-0.987	0.282	-0.001	0.019	-0.008	0.006	0.012	0.020	0.033	0.012	-0.011
0.086	-0.241	-0.948	-0.013	-0.153	-0.988	0.249	-0.002	0.014	-0.013	0.001	0.020	0.016	0.034	0.020	-0.009
0.105	-0.234	-0.952	-0.014	-0.149	-0.989	0.238	0.021	0.006	0.007	0.004	0.017	0.035	0.027	0.016	-0.010
0.101	-0.230	-0.948	-0.014	-0.145	-0.989	0.200	0.049	-0.007	0.003	0.005	0.022	0.032	0.024	0.020	-0.007
0.090	-0.211	-0.952	-0.014	-0.142	-0.990	0.169	0.004	-0.007	-0.008	0.021	0.018	0.020	0.006	0.016	-0.005
0.109	-0.226	-0.940	-0.015	-0.138	-0.990	0.223	0.068	-0.009	0.012	0.001	0.030	0.040	0.023	0.028	-0.002
0.090	-0.211	-0.972	-0.015	-0.135	-0.991	0.190	0.028	0.012	-0.007	0.013	-0.001	0.022	0.009	0.003	-0.005
0.113	-0.214	-0.964	-0.018	-0.131	-0.991	0.211	0.142	-0.008	0.018	0.005	0.008	0.046	0.013	0.005	-0.005
0.078	-0.207	-0.952	-0.018	-0.127	-0.992	0.197	0.017	0.010	-0.016	0.009	0.020	0.012	0.006	0.016	-0.008
0.086	-0.203	-0.952	-0.019	-0.124	-0.992	0.172	0.073	0.004	-0.008	0.010	0.021	0.020	0.003	0.016	-0.010
0.082	-0.203	-0.960	-0.019	-0.121	-0.993	0.176	0.050	-0.002	-0.011	0.007	0.013	0.017	0.004	0.008	-0.014
0.082	-0.184	-0.964	-0.020	-0.118	-0.993	0.146	0.030	-0.017	-0.010	0.024	0.009	0.018	0.014	0.004	-0.013
0.090	-0.203	-0.956	-0.021	-0.115	-0.993	0.145	0.089	-0.018	-0.001	0.002	0.018	0.026	0.006	0.012	-0.016
0.074	-0.191	-0.968	-0.022	-0.113	-0.993	0.136	0.029	-0.016	-0.016	0.011	0.006	0.011	0.005	0.000	-0.013
0.067	-0.207	-0.956	-0.023	-0.110	-0.994	0.133	0.068	-0.013	-0.023	-0.007	0.018	0.004	0.012	0.012	-0.014
0.090	-0.195	-0.964	-0.023	-0.108	-0.994	0.127	0.052	0.001	0.001	0.002	0.011	0.028	0.001	0.004	-0.013
0.074	-0.184	-0.972	-0.023	-0.105	-0.994	0.163	0.019	0.022	-0.015	0.011	0.003	0.013	0.010	0.004	-0.011
0.090	-0.180	-0.960	-0.025	-0.102	-0.994	0.163	0.085	0.015	0.002	0.012	0.015	0.028	0.013	0.008	-0.007
0.082	-0.184	-0.968	-0.026	-0.099	-0.995	0.175	0.067	0.007	-0.005	0.005	0.007	0.021	0.008	0.000	-0.008
0.074	-0.184	-0.983	-0.026	-0.096	-0.995	0.157	0.014	0.002	-0.012	0.002	-0.008	0.014	0.007	0.016	-0.006
0.082	-0.176	-0.972	-0.025	-0.094	-0.995	0.142	-0.026	-0.001	-0.005	0.007	0.004	0.022	0.014	0.004	-0.008
0.082	-0.160	-0.972	-0.026	-0.091	-0.995	0.121	0.058	-0.018	-0.005	0.020	0.004	0.022	0.029	0.004	-0.008
0.082	-0.172	-0.960	-0.025	-0.090	-0.996	0.099	-0.013	-0.009	-0.005	0.007	0.016	0.023	0.017	0.008	-0.009
0.082	-0.176	-0.956	-0.025	-0.088	-0.996	0.101	0.026	-0.005	-0.005	0.001	0.020	0.023	0.012	0.013	-0.009
0.078	-0.180	-0.964	-0.026	-0.086	-0.996	0.112	0.059	-0.005	-0.008	-0.004	0.013	0.020	0.007	0.005	-0.007
0.078	-0.180	-0.975	-0.025	-0.084	-0.996	0.094	-0.032	0.012	-0.009	-0.006	0.001	0.021	0.006	0.006	-0.005
0.097	-0.176	-0.972	-0.025	-0.083	-0.996	0.105	0.022	0.012	0.010	-0.004	0.005	0.041	0.010	0.002	-0.002
0.093	-0.180	-0.952	-0.026	-0.081	-0.996	0.105	0.045	0.003	0.007	-0.010	0.025	0.038	0.005	0.018	0.001
0.093	-0.180	-0.964	-0.026	-0.079	-0.997	0.092	0.043	0.008	0.008	-0.011	0.013	0.039	0.005	0.007	0.001
0.090	-0.172	-0.972	-0.028	-0.078	-0.997	0.082	0.091	0.018	0.005	-0.005	0.006	0.035	0.012	0.001	-0.001
0.082	-0.168	-0.956	-0.029	-0.076	-0.997	0.088	0.091	0.007	-0.001	-0.002	0.021	0.028	0.016	0.015	-0.003
0.082	-0.164	-0.972	-0.030	-0.075	-0.997	0.077	0.049	0.012	-0.001	0.000	0.006	0.029	0.019	0.001	-0.004
0.082	-0.168	-0.952	-0.031	-0.074	-0.997	0.088	0.064	0.015	0.000	-0.005	0.026	0.029	0.015	0.019	-0.005
0.082	-0.168	-0.968	-0.032	-0.072	-0.997	0.097	0.080	0.022	0.002	-0.007	0.010	0.030	0.015	0.003	-0.005
0.078	-0.153	-0.968	-0.033	-0.071	-0.997	0.077	0.058	0.023	-0.002	0.008	0.010	0.026	0.030	0.003	-0.006
0.074	-0.141	-0.975	-0.033	-0.070	-0.997	0.064	0.034	0.002	-0.005	0.018	0.002	0.022	0.042	0.005	-0.008
0.067	-0.153	-0.975	-0.034	-0.069	-0.997	0.058	0.073	-0.006	-0.012	0.006	0.002	0.015	0.030	0.005	-0.012
0.059	-0.156	-0.983	-0.034	-0.068	-0.997	0.077	0.021	-0.004	-0.019	0.001	-0.005	0.007	0.026	0.013	-0.012
0.051	-0.160	-0.991	-0.034	-0.066	-0.997	0.072	-0.022	0.002	-0.028	-0.004	-0.013	0.000	0.021	0.021	-0.011
0.070	-0.156	-0.991	-0.033	-0.065	-0.997	0.068	-0.023	-0.017	-0.009	-0.002	-0.013	0.019	0.025	0.020	-0.008
0.074	-0.153	-0.983	-0.033	-0.065	-0.997	0.054	-0.003	0.000	-0.006	0.001	-0.005	0.023	0.029	0.013	-0.004
0.086	-0.145	-0.983	-0.032	-0.063	-0.997	0.074	-0.001	0.020	0.005	0.008	-0.005	0.035	0.036	0.013	-0.001
0.082	-0.141	-0.983	-0.032	-0.062	-0.998	0.086	-0.012	0.016	0.001	0.010	-0.005	0.031	0.039	0.012	-0.004
0.078	-0.141	-0.960	-0.032	-0.060	-0.998	0.092	0.016	0.004	-0.003	0.009	0.019	0.028	0.039	0.012	-0.005
0.063	-0.133	-0.983	-0.032	-0.058	-0.998	0.110	0.011	-0.019	-0.018	0.015	-0.005	0.012	0.046	0.011	-0.009
0.067	-0.137	-0.991	-0.030	-0.056	-0.998	0.109	-0.053	-0.040	-0.016	0.009	-0.012	0.016	0.042	0.019	-0.010
0.067	-0.156	-0.987	-0.029	-0.055	-0.998	0.091	-0.050	-0.045	-0.017	-0.012	-0.008	0.016	0.023	0.015	-0.007
0.082	-0.156	-0.979	-0.029	-0.054	-0.998	0.075	0.008	-0.051	-0.002	-0.013	-0.000	0.032	0.023	0.007	-0.004
0.086	-0.145	-0.983	-0.029	-0.052	-0.998	0.078	0.008	-0.052	0.002	-0.003	-0.004	0.036	0.035	0.012	-0.005
0.090	-0.141	-0.975	-0.028	-0.051	-0.998	0.100	-0.034	-0.037	0.005	-0.001	0.004	0.039	0.039	0.004	-0.004
0.063	-0.141	-0.995	-0.028	-0.048	-0.998	0.136	0.040	-0.038	-0.022	-0.003	-0.015	0.012	0.039	0.024	-0.004
0.074	-0.141	-0.983	-0.028	-0.046	-0.999	0.120	0.009	-0.031	-0.010	-0.006	-0.003	0.023	0.040	0.012	-0.009
0.078	-0.137	-0.983	-0.028	-0.044	-0.999	0.135	0.017	-0.046	-0.006	-0.004	-0.003	0.027	0.043	0.012	-0.011
0.059	-0.129	-0.995	-0.028	-0.041	-0.999	0.133	-0.018	-0.034	-0.026	0.001	-0.015	0.007	0.051	0.024	-0.011
0.074	-0.137	-0.979	-0.027	-0.039	-0.999	0.137	-0.015	-0.034	-0.011	-0.009	0.001	0.022	0.042	0.008	-0.009
0.070	-0.137	-0.983	-0.027	-0.037	-0.999	0.120	-0.009	-0.035	-0.016	-0.011	-0.003	0.019	0.042	0.012	-0.008
0.090	-0.118	-0.975	-0.027	-0.035	-0.999	0.112	0.026	-0.035	0.004	0.006	0.005	0.038	0.061	0.004	-0.006
0.086	-0.118	-0.983	-0.028	-0.033	-0.999	0.098	0.055	-0.052	0.001	0.005	-0.002	0.035	0.061	0.012	-0.004
0.074	-0.122	-0.987	-0.028	-0.031	-0.999	0.096	0.036	-0.039	-0.010	-0.001	-0.006	0.023	0.056	0.016	-0.001
0.082	-0.114	-0.979	-0.029	-0.029	-0.999	0.099	0.045	-0.046	-0.002	0.005	0.002	0.032	0.064	0.008	-0.001
0.086	-0.106	-0.983	-0.030	-0.027	-0.999	0.108	0.063	-0.055	0.003	0.011	-0.002	0.036	0.071	0.012	0.000
0.082	-0.091	-0.983	-0.031	-0.026	-0.999	0.094	0.100	-0.078	0.000	0.024	-0.002	0.032	0.086	0.012	0.003
0.086	-0.098	-0.987	-0.032	-0.025	-0.999	0.067	0.069	-0.093	0.005	0.015	-0.006	0.036	0.078	0.016	0.002
0.082	-0.098	-0.987	-0.035	-0.024	-0.999	0.055	0.143	-0.112	0.004	0.015	-0.006	0.033	0.078	0.016	0.001
0.067	-0.102	-0.991	-0.037	-0.022	-0.999	0.068	0.107	-0.111	-0.009	0.009	-0.009	0.017	0.073	0.020	0.002
0.070	-0.102	-0.987	-0.039	-0.021	-0.999	0.092	0.114	-0.095	-0.004	0.008	-0.005	0.021	0.073	0.016	-0.002
0.070	-0.110	-0.999	-0.042	-0.019	-0.999	0.114	0.156	-0.105	-0.001	-0.002	-0.017	0.021	0.065	0.028	-0.006
0.047	-0.095	-1.007	-0.043	-0.016	-0.999	0.119	0.061	-0.098	-0.023	0.011	-0.025	0.001	0.080	0.035	-0.003
0.047	-0.095	-0.999	-0.046	-0.014	-0.999	0.119	0.157	-0.095	-0.020	0.009	-0.017	0.001	0.080	0.028	-0.000
0.070	-0.075	-0.995	-0.047	-0.012	-0.999	0.115	0.111	-0.087	0.005	0.026	-0.013	0.022	0.098	0.024	0.003
0.070	-0.068	-0.995	-0.050	-0.010	-0.999	0.117	0.149	-0.068	0.007	0.031	-0.013	0.023	0.106	0.024	0.011
0.082	-0.064	-0.975	-0.054	-0.008	-0.999	0.105	0.197	-0.064	0.022	0.033	0.006	0.035	0.109	0.004	0.026
0.090	-0.075	-0.975	-0.059	-0.006	-0.998	0.087	0.311	-0.115	0.036	0.020	0.006	0.043	0.097	0.004	0.033
0.113	-0.095	-0.975	-0.068	-0.006	-0.998	0.031	0.463	-0.236	0.068	-0.000	0.006	0.066	0.077	0.004	0.040
0.070	-0.110	-1.015	-0.079	-0.005	-0.997	0.033	0.544	-0.329	0.036	-0.016	-0.034	0.024	0.062	0.043	0.034
0.055	-0.102	-1.031	-0.087	-0.003	-0.996	0.062	0.430	-0.370	0.029	-0.010	-0.051	0.010	0.069	0.059	0.017
-0.003	-0.087	-1.019	-0.092	-0.001	-0.996	0.088	0.290	-0.335	-0.024	0.003	-0.039	0.048	0.084	0.047	-0.006
-0.030	-0.064	-0.940	-0.096	0.001	-0.995	0.097	0.182	-0.252	-0.047	0.024	0.039	0.074	0.107	0.032	-0.019
-0.014	-0.064	-0.905	-0.099	0.004	-0.995	0.113	0.174	-0.202	-0.029	0.022	0.074	0.058	0.106	0.067	-0.022
0.009	-0.068	-0.916	-0.102	0.005	-0.995	0.081	0.184	-0.191	-0.002	0.016	0.062	0.034	0.102	0.056	-0.010
0.051	-0.098	-0.936	-0.108	0.007	-0.994	0.051	0.312	-0.218	0.046	-0.016	0.042	0.009	0.070	0.036	0.009
0.063	-0.110	-0.956	-0.116	0.007	-0.993	0.013	0.411	-0.223	0.065	-0.028	0.021	0.021	0.058	0.017	0.029
0.036	-0.106	-0.972	-0.122	0.008	-0.992	0.053	0.372	-0.172	0.045	-0.025	0.005	0.005	0.061	0.001	0.048
0.032	-0.102	-0.991	-0.127	0.012	-0.992	0.191	0.274	-0.095	0.046	-0.025	-0.015	0.009	0.065	0.019	0.066
0.040	-0.114	-1.035	-0.130	0.018	-0.991	0.317	0.170	-0.057	0.056	-0.043	-0.059	0.000	0.052	0.062	0.095
0.067	-0.129	-1.090	-0.132	0.024	-0.991	0.323	0.143	-0.056	0.086	-0.064	-0.115	0.027	0.036	0.117	0.133
0.128	-0.137	-1.157	-0.134	0.029	-0.991	0.290	0.118	-0.038	0.149	-0.077	-0.182	0.090	0.028	0.183	0.171
0.155	-0.118	-1.184	-0.135	0.033	-0.990	0.231	0.124	0.023	0.177	-0.062	-0.210	0.117	0.046	0.211	0.199
0.167	-0.098	-1.153	-0.136	0.036	-0.990	0.168	0.095	0.089	0.189	-0.045	-0.179	0.130	0.065	0.179	0.217
0.159	-0.083	-1.117	-0.136	0.038	-0.990	0.141	-0.002	0.190	0.181	-0.032	-0.143	0.123	0.080	0.143	0.211
0.163	-0.056	-1.078	-0.137	0.040	-0.990	0.132	0.110	0.224	0.186	-0.007	-0.104	0.127	0.106	0.103	0.196
0.120	-0.048	-1.074	-0.136	0.041	-0.990	0.116	-0.029	0.256	0.143	-0.000	-0.100	0.085	0.114	0.099	0.172
0.113	-0.041	-1.078	-0.137	0.042	-0.990	0.097	0.066	0.207	0.136	0.007	-0.104	0.078	0.121	0.103	0.152
0.067	-0.044	-1.070	-0.135	0.043	-0.990	0.100	-0.062	0.143	0.088	0.001	-0.096	0.033	0.116	0.095	0.127
0.070	-0.056	-1.058	-0.136	0.046	-0.990	0.133	0.106	0.046	0.093	-0.012	-0.084	0.037	0.104	0.083	0.109
0.040	-0.044	-1.058	-0.135	0.048	-0.990	0.114	-0.056	-0.000	0.061	-0.003	-0.084	0.007	0.115	0.083	0.090
0.032	-0.017	-1.046	-0.136	0.049	-0.989	0.084	0.109	-0.069	0.055	0.023	-0.073	0.000	0.142	0.071	0.075
0.028	-0.010	-1.042	-0.132	0.050	-0.990	0.051	-0.176	-0.050	0.047	0.029	-0.068	0.003	0.149	0.066	0.060
0.009	-0.010	-1.011	-0.131	0.051	-0.990	0.027	-0.021	-0.071	0.026	0.029	-0.037	0.022	0.148	0.035	0.048
0.032	-0.017	-0.972	-0.128	0.051	-0.990	0.005	-0.152	0.003	0.046	0.021	0.003	0.002	0.140	0.005	0.041
0.009	0.014	-0.968	-0.129	0.049	-0.990	-0.042	0.050	0.043	0.024	0.053	0.007	0.020	0.171	0.009	0.037
0.040	0.002	-0.948	-0.129	0.049	-0.990	0.008	0.016	0.128	0.054	0.042	0.027	0.011	0.159	0.029	0.033
0.036	-0.029	-0.972	-0.130	0.049	-0.990	0.020	0.107	0.166	0.052	0.011	0.003	0.008	0.128	0.006	0.019
0.001	-0.006	-0.968	-0.133	0.050	-0.990	0.088	0.139	0.152	0.020	0.033	0.006	0.026	0.150	0.010	0.014
-0.057	0.006	-0.983	-0.134	0.052	-0.990	0.137	0.044	0.121	-0.037	0.043	-0.010	0.083	0.162	0.006	-0.009
-0.026	-0.002	-0.972	-0.137	0.055	-0.989	0.132	0.192	0.024	-0.002	0.033	0.002	0.051	0.154	0.006	-0.022
-0.110	-0.021	-0.991	-0.136	0.057	-0.989	0.106	-0.065	0.003	-0.088	0.011	-0.018	0.135	0.134	0.013	-0.043
-0.045	-0.052	-0.975	-0.138	0.057	-0.989	0.031	0.152	-0.017	-0.020	-0.020	-0.003	0.069	0.103	0.003	-0.043
-0.114	-0.056	-0.972	-0.133	0.055	-0.990	-0.077	-0.293	0.040	-0.095	-0.022	0.002	0.138	0.099	0.007	-0.058
-0.045	-0.064	-0.960	-0.133	0.051	-0.990	-0.162	0.015	0.016	-0.026	-0.026	0.014	0.068	0.091	0.019	-0.056
-0.091	-0.064	-0.940	-0.130	0.047	-0.990	-0.222	-0.121	0.010	-0.075	-0.021	0.035	0.114	0.091	0.039	-0.059
-0.064	-0.071	-0.928	-0.128	0.042	-0.991	-0.234	-0.129	0.022	-0.050	-0.024	0.047	0.087	0.084	0.050	-0.056
-0.041	-0.052	-0.936	-0.128	0.036	-0.991	-0.281	0.052	-0.014	-0.027	0.001	0.039	0.063	0.103	0.043	-0.055
-0.072	-0.060	-0.928	-0.127	0.030	-0.991	-0.290	-0.072	-0.004	-0.059	-0.000	0.048	0.094	0.095	0.050	-0.047
-0.030	-0.091	-0.940	-0.128	0.024	-0.992	-0.280	0.066	-0.019	-0.016	-0.026	0.036	0.051	0.064	0.039	-0.040
-0.049	-0.083	-0.960	-0.128	0.017	-0.992	-0.312	0.000	-0.002	-0.035	-0.011	0.016	0.070	0.072	0.019	-0.040
-0.037	-0.098	-0.956	-0.127	0.011	-0.992	-0.306	-0.035	0.035	-0.024	-0.020	0.021	0.058	0.056	0.023	-0.030
-0.045	-0.102	-0.964	-0.126	0.005	-0.992	-0.297	-0.004	0.048	-0.032	-0.018	0.013	0.065	0.053	0.015	-0.030
-0.037	-0.091	-0.979	-0.125	-0.001	-0.992	-0.275	-0.042	0.056	-0.026	-0.001	-0.003	0.057	0.065	0.001	-0.026
-0.037	-0.102	-0.972	-0.124	-0.007	-0.992	-0.271	-0.041	0.096	-0.027	-0.006	0.005	0.057	0.053	0.007	-0.019
-0.026	-0.095	-0.972	-0.123	-0.013	-0.992	-0.261	-0.021	0.092	-0.016	0.007	0.005	0.045	0.061	0.007	-0.013
-0.014	-0.064	-0.999	-0.123	-0.019	-0.992	-0.305	-0.014	0.091	-0.005	0.044	-0.023	0.033	0.092	0.020	-0.012
-0.018	-0.091	-0.987	-0.122	-0.026	-0.992	-0.298	-0.010	0.091	-0.009	0.024	-0.011	0.036	0.065	0.009	-0.006
-0.030	-0.083	-0.991	-0.121	-0.031	-0.992	-0.261	-0.045	0.097	-0.021	0.037	-0.015	0.048	0.073	0.012	-0.008
-0.014	-0.064	-0.991	-0.121	-0.037	-0.992	-0.290	0.004	0.091	-0.006	0.062	-0.015	0.032	0.093	0.012	-0.012
-0.026	-0.098	-0.960	-0.118	-0.043	-0.992	-0.256	-0.118	0.091	-0.020	0.033	0.016	0.043	0.058	0.019	-0.010
-0.022	-0.122	-0.979	-0.117	-0.048	-0.992	-0.253	-0.028	0.065	-0.017	0.015	-0.004	0.039	0.035	0.001	-0.006
-0.003	-0.126	-0.987	-0.116	-0.054	-0.992	-0.283	-0.046	0.055	0.001	0.017	-0.012	0.019	0.031	0.008	-0.007
-0.007	-0.137	-0.999	-0.114	-0.060	-0.992	-0.304	-0.056	0.050	-0.004	0.012	-0.024	0.023	0.020	0.020	-0.001
-0.014	-0.168	-0.991	-0.113	-0.067	-0.991	-0.320	-0.055	0.043	-0.013	-0.012	-0.017	0.030	0.011	0.012	-0.001
0.001	-0.156	-0.987	-0.112	-0.073	-0.991	-0.285	-0.011	0.052	0.002	0.005	-0.013	0.014	0.001	0.008	-0.004
-0.022	-0.164	-0.983	-0.111	-0.079	-0.991	-0.288	-0.061	0.061	-0.022	0.004	-0.010	0.037	0.006	0.004	-0.011
-0.003	-0.180	-0.968	-0.110	-0.085	-0.990	-0.281	-0.037	0.042	-0.004	-0.006	0.005	0.017	0.021	0.012	-0.012
-0.037	-0.187	-0.987	-0.105	-0.091	-0.990	-0.271	-0.216	0.050	-0.043	-0.008	-0.014	0.052	0.028	0.008	-0.017
-0.003	-0.195	-0.972	-0.104	-0.097	-0.990	-0.305	-0.063	0.013	-0.010	-0.009	0.001	0.017	0.036	0.008	-0.015
-0.014	-0.199	-0.995	-0.100	-0.104	-0.990	-0.321	-0.175	0.030	-0.025	-0.006	-0.023	0.028	0.039	0.016	-0.015
0.009	-0.207	-0.960	-0.098	-0.111	-0.989	-0.341	-0.051	0.021	-0.004	-0.007	0.012	0.004	0.046	0.019	-0.013
0.001	-0.199	-0.979	-0.098	-0.118	-0.988	-0.348	-0.023	0.011	-0.012	0.008	-0.009	0.011	0.038	0.000	-0.016
-0.010	-0.211	-0.968	-0.095	-0.125	-0.988	-0.324	-0.094	0.024	-0.026	0.003	0.002	0.022	0.048	0.011	-0.017
-0.010	-0.211	-0.975	-0.093	-0.131	-0.987	-0.313	-0.119	0.022	-0.028	0.010	-0.006	0.022	0.048	0.003	-0.016
0.005	-0.218	-0.956	-0.089	-0.137	-0.987	-0.264	-0.197	0.031	-0.017	0.007	0.013	0.006	0.055	0.022	-0.016
0.024	-0.245	-0.964	-0.087	-0.142	-0.986	-0.229	-0.056	0.043	0.001	-0.015	0.005	0.014	0.081	0.014	-0.012
0.013	-0.245	-0.972	-0.086	-0.147	-0.985	-0.214	-0.043	0.064	-0.012	-0.010	-0.003	0.003	0.080	0.006	-0.007
0.024	-0.249	-0.968	-0.084	-0.150	-0.985	-0.165	-0.075	0.083	-0.003	-0.010	0.000	0.015	0.083	0.010	-0.004
0.032	-0.245	-0.952	-0.082	-0.154	-0.985	-0.177	-0.040	0.061	0.004	-0.003	0.015	0.023	0.079	0.025	-0.005
0.032	-0.245	-0.952	-0.081	-0.157	-0.984	-0.152	-0.024	0.049	0.003	0.001	0.015	0.024	0.078	0.025	-0.006
0.028	-0.269	-0.944	-0.081	-0.160	-0.984	-0.092	-0.010	0.052	-0.002	-0.020	0.023	0.020	0.100	0.032	-0.011
0.024	-0.288	-0.940	-0.081	-0.162	-0.984	-0.083	0.031	0.059	-0.006	-0.038	0.026	0.017	0.118	0.036	-0.014
0.005	-0.284	-0.960	-0.081	-0.164	-0.983	-0.064	0.046	0.078	-0.025	-0.032	0.006	0.002	0.114	0.017	-0.016
0.013	-0.299	-0.952	-0.081	-0.164	-0.983	-0.006	0.003	0.110	-0.018	-0.047	0.014	0.006	0.128	0.026	-0.015
0.024	-0.292	-0.956	-0.081	-0.165	-0.983	-0.008	0.074	0.132	-0.005	-0.038	0.010	0.018	0.120	0.022	-0.012
0.028	-0.311	-0.944	-0.082	-0.165	-0.983	0.038	0.064	0.150	-0.001	-0.058	0.022	0.022	0.138	0.035	-0.009
0.043	-0.284	-0.936	-0.083	-0.165	-0.983	0.028	0.111	0.149	0.015	-0.031	0.030	0.037	0.111	0.043	-0.006
0.032	-0.269	-0.920	-0.085	-0.165	-0.983	0.044	0.128	0.130	0.006	-0.015	0.045	0.025	0.094	0.059	-0.006
0.036	-0.253	-0.916	-0.086	-0.164	-0.983	0.060	0.102	0.122	0.011	-0.001	0.049	0.029	0.078	0.063	-0.006
0.024	-0.257	-0.932	-0.089	-0.164	-0.982	0.010	0.166	0.102	0.002	-0.004	0.033	0.018	0.082	0.048	-0.008
0.017	-0.265	-0.948	-0.091	-0.164	-0.982	0.032	0.140	0.118	-0.004	-0.012	0.018	0.011	0.089	0.033	-0.006
0.028	-0.272	-0.928	-0.093	-0.164	-0.982	0.035	0.168	0.117	0.010	-0.020	0.037	0.023	0.096	0.053	-0.010
0.020	-0.253	-0.952	-0.096	-0.164	-0.982	0.041	0.176	0.128	0.005	-0.001	0.013	0.015	0.075	0.029	-0.010
-0.010	-0.257	-0.952	-0.097	-0.163	-0.982	0.053	0.094	0.133	-0.025	-0.005	0.013	0.015	0.079	0.029	-0.012
0.009	-0.249	-0.944	-0.101	-0.162	-0.982	0.093	0.207	0.100	-0.002	0.001	0.021	0.005	0.070	0.037	-0.012
-0.010	-0.253	-0.952	-0.103	-0.161	-0.982	0.088	0.132	0.106	-0.019	-0.004	0.013	0.014	0.074	0.029	-0.015
0.009	-0.249	-0.952	-0.104	-0.159	-0.982	0.128	0.108	0.117	0.001	-0.002	0.013	0.006	0.069	0.029	-0.010
-0.007	-0.238	-0.964	-0.106	-0.157	-0.982	0.127	0.121	0.104	-0.012	0.008	0.002	0.009	0.057	0.017	-0.012
0.001	-0.245	-0.956	-0.108	-0.155	-0.982	0.112	0.147	0.103	-0.002	-0.002	0.010	0.001	0.064	0.025	-0.007
-0.010	-0.265	-0.948	-0.109	-0.153	-0.982	0.136	0.070	0.125	-0.013	-0.023	0.018	0.012	0.083	0.033	-0.005
0.009	-0.245	-0.952	-0.111	-0.152	-0.982	0.092	0.147	0.126	0.008	-0.005	0.014	0.008	0.063	0.029	-0.006
0.013	-0.269	-0.944	-0.113	-0.150	-0.982	0.129	0.160	0.106	0.014	-0.030	0.022	0.012	0.085	0.036	-0.003
-0.014	-0.249	-0.944	-0.115	-0.149	-0.982	0.085	0.119	0.122	-0.011	-0.012	0.022	0.014	0.066	0.036	0.000
0.013	-0.245	-0.948	-0.118	-0.147	-0.982	0.109	0.202	0.108	0.019	-0.009	0.018	0.013	0.061	0.032	-0.000
0.001	-0.265	-0.932	-0.121	-0.145	-0.982	0.143	0.184	0.114	0.011	-0.031	0.034	0.002	0.080	0.048	-0.004
-0.003	-0.253	-0.940	-0.124	-0.144	-0.982	0.100	0.188	0.119	0.010	-0.021	0.026	0.001	0.067	0.040	-0.004
-0.026	-0.257	-0.956	-0.127	-0.142	-0.982	0.123	0.156	0.116	-0.011	-0.026	0.010	0.023	0.071	0.024	-0.007
-0.030	-0.249	-0.944	-0.129	-0.141	-0.982	0.104	0.130	0.116	-0.013	-0.020	0.022	0.026	0.062	0.036	-0.011
-0.014	-0.261	-0.948	-0.131	-0.139	-0.982	0.101	0.170	0.113	0.005	-0.033	0.018	0.010	0.073	0.031	-0.011
-0.037	-0.249	-0.948	-0.133	-0.137	-0.982	0.127	0.121	0.131	-0.016	-0.023	0.018	0.033	0.061	0.031	-0.009
-0.022	-0.238	-0.960	-0.135	-0.136	-0.981	0.114	0.139	0.133	0.001	-0.013	0.006	0.017	0.049	0.019	-0.001
-0.022	-0.245	-0.952	-0.137	-0.135	-0.981	0.103	0.130	0.147	0.003	-0.022	0.014	0.017	0.056	0.027	-0.000
0.001	-0.222	-0.956	-0.138	-0.134	-0.981	0.075	0.117	0.145	0.027	0.000	0.010	0.006	0.032	0.023	0.003
-0.026	-0.234	-0.956	-0.141	-0.133	-0.981	0.099	0.172	0.128	0.003	-0.012	0.009	0.020	0.043	0.024	-0.001
-0.026	-0.230	-0.944	-0.142	-0.131	-0.981	0.106	0.111	0.138	0.004	-0.010	0.021	0.020	0.038	0.035	-0.002
-0.049	-0.241	-0.948	-0.144	-0.130	-0.981	0.074	0.120	0.131	-0.017	-0.022	0.017	0.043	0.049	0.031	-0.008
-0.041	-0.241	-0.964	-0.145	-0.129	-0.981	0.095	0.091	0.141	-0.009	-0.023	0.002	0.035	0.049	0.016	-0.011
-0.045	-0.218	-0.972	-0.148	-0.128	-0.981	0.114	0.179	0.119	-0.010	-0.002	-0.006	0.038	0.025	0.008	-0.010
-0.053	-0.207	-0.972	-0.150	-0.125	-0.981	0.151	0.116	0.120	-0.016	0.007	-0.006	0.046	0.013	0.007	-0.006
-0.045	-0.195	-0.983	-0.150	-0.123	-0.981	0.170	0.024	0.111	-0.008	0.016	-0.017	0.038	0.001	0.005	-0.007
-0.045	-0.195	-0.983	-0.151	-0.120	-0.981	0.162	0.094	0.091	-0.007	0.014	-0.017	0.037	0.001	0.006	-0.012
-0.060	-0.184	-0.983	-0.152	-0.117	-0.981	0.155	0.067	0.059	-0.022	0.022	-0.016	0.052	0.012	0.007	-0.008
-0.076	-0.187	-0.983	-0.151	-0.115	-0.982	0.150	-0.037	0.034	-0.039	0.016	-0.016	0.066	0.008	0.008	-0.007
-0.037	-0.176	-0.991	-0.151	-0.112	-0.982	0.134	0.028	-0.018	-0.000	0.025	-0.023	0.027	0.020	0.017	-0.006
-0.037	-0.176	-0.987	-0.150	-0.110	-0.982	0.099	-0.038	-0.017	-0.002	0.023	-0.018	0.026	0.021	0.014	-0.003
-0.033	-0.180	-0.979	-0.149	-0.110	-0.983	0.039	-0.033	-0.003	0.001	0.018	-0.010	0.022	0.018	0.006	0.002
-0.037	-0.180	-0.979	-0.148	-0.109	-0.983	0.025	-0.021	-0.001	-0.004	0.018	-0.009	0.025	0.020	0.007	-0.002
-0.041	-0.187	-0.975	-0.149	-0.109	-0.983	0.019	0.038	-0.014	-0.007	0.009	-0.006	0.028	0.013	0.003	-0.003
-0.057	-0.176	-0.991	-0.147	-0.110	-0.983	-0.012	-0.094	-0.018	-0.024	0.021	-0.021	0.043	0.025	0.019	-0.003
-0.037	-0.172	-0.991	-0.145	-0.110	-0.983	-0.040	-0.077	-0.081	-0.007	0.026	-0.020	0.024	0.030	0.020	-0.002
-0.026	-0.172	-0.979	-0.143	-0.111	-0.983	-0.054	-0.081	-0.107	0.003	0.027	-0.008	0.013	0.031	0.008	-0.002
-0.030	-0.164	-0.987	-0.142	-0.112	-0.984	-0.043	-0.091	-0.133	-0.002	0.036	-0.015	0.017	0.039	0.017	0.001
-0.030	-0.176	-0.975	-0.139	-0.112	-0.984	-0.025	-0.110	-0.151	-0.004	0.025	-0.002	0.017	0.029	0.005	0.001
-0.030	-0.176	-0.983	-0.138	-0.112	-0.984	-0.025	-0.094	-0.164	-0.005	0.025	-0.010	0.017	0.029	0.013	-0.001
-0.030	-0.164	-0.987	-0.137	-0.113	-0.984	-0.023	-0.021	-0.184	-0.005	0.037	-0.013	0.017	0.042	0.017	-0.005
-0.030	-0.168	-0.991	-0.135	-0.112	-0.984	-0.009	-0.110	-0.165	-0.007	0.033	-0.017	0.016	0.039	0.021	-0.007
-0.053	-0.168	-1.003	-0.133	-0.112	-0.985	0.014	-0.095	-0.168	-0.031	0.032	-0.028	0.040	0.040	0.033	-0.010
-0.041	-0.176	-1.003	-0.131	-0.112	-0.985	0.009	-0.140	-0.161	-0.022	0.024	-0.028	0.028	0.033	0.033	-0.014
-0.037	-0.180	-0.979	-0.127	-0.111	-0.986	0.012	-0.177	-0.177	-0.021	0.020	-0.003	0.025	0.030	0.010	-0.017
-0.041	-0.156	-0.995	-0.124	-0.111	-0.986	-0.012	-0.200	-0.190	-0.028	0.043	-0.018	0.029	0.054	0.026	-0.016
-0.033	-0.156	-0.995	-0.121	-0.111	-0.986	-0.034	-0.144	-0.194	-0.023	0.043	-0.017	0.022	0.055	0.026	-0.015
-0.022	-0.176	-0.983	-0.117	-0.112	-0.987	-0.045	-0.203	-0.188	-0.015	0.025	-0.005	0.010	0.037	0.014	-0.013
-0.014	-0.184	-0.987	-0.115	-0.112	-0.987	-0.036	-0.119	-0.209	-0.010	0.017	-0.009	0.003	0.030	0.018	-0.013
-0.018	-0.180	-0.991	-0.112	-0.113	-0.987	-0.035	-0.148	-0.229	-0.016	0.022	-0.012	0.008	0.034	0.022	-0.014
-0.026	-0.195	-0.991	-0.109	-0.113	-0.988	-0.031	-0.190	-0.244	-0.028	0.007	-0.011	0.016	0.019	0.022	-0.015
-0.010	-0.195	-0.972	-0.105	-0.114	-0.988	-0.043	-0.189	-0.259	-0.016	0.007	0.009	0.001	0.020	0.002	-0.016
-0.007	-0.187	-0.972	-0.102	-0.114	-0.988	-0.054	-0.191	-0.256	-0.016	0.015	0.010	0.003	0.028	0.002	-0.014
0.013	-0.195	-0.948	-0.099	-0.116	-0.988	-0.072	-0.182	-0.246	-0.000	0.008	0.034	0.021	0.021	0.022	-0.009
0.017	-0.195	-0.979	-0.095	-0.117	-0.989	-0.085	-0.172	-0.252	0.000	0.009	0.004	0.025	0.022	0.010	-0.007
0.028	-0.199	-0.968	-0.093	-0.119	-0.989	-0.113	-0.130	-0.277	0.009	0.007	0.016	0.036	0.019	0.002	-0.007
0.020	-0.195	-0.964	-0.092	-0.121	-0.988	-0.143	-0.094	-0.300	-0.000	0.013	0.020	0.029	0.023	0.006	-0.011
0.005	-0.211	-0.972	-0.090	-0.124	-0.988	-0.161	-0.093	-0.288	-0.017	0.000	0.012	0.013	0.008	0.002	-0.017
0.001	-0.214	-0.960	-0.090	-0.127	-0.988	-0.162	-0.051	-0.272	-0.022	-0.000	0.024	0.009	0.005	0.010	-0.022
-0.007	-0.211	-0.972	-0.089	-0.130	-0.987	-0.157	-0.056	-0.244	-0.031	0.006	0.012	0.001	0.009	0.002	-0.026
0.005	-0.207	-0.975	-0.089	-0.132	-0.987	-0.124	-0.030	-0.239	-0.020	0.012	0.008	0.012	0.014	0.006	-0.026
0.001	-0.207	-0.964	-0.087	-0.135	-0.987	-0.112	-0.090	-0.221	-0.025	0.014	0.020	0.009	0.014	0.005	-0.022
0.013	-0.211	-0.968	-0.087	-0.137	-0.987	-0.114	-0.034	-0.231	-0.014	0.012	0.016	0.020	0.011	0.001	-0.020
0.020	-0.214	-0.972	-0.087	-0.139	-0.986	-0.139	-0.025	-0.261	-0.006	0.011	0.011	0.028	0.008	0.003	-0.020
0.001	-0.214	-0.979	-0.088	-0.142	-0.986	-0.166	0.057	-0.279	-0.024	0.014	0.003	0.009	0.008	0.011	-0.018
0.001	-0.218	-0.983	-0.089	-0.145	-0.985	-0.174	-0.007	-0.271	-0.024	0.013	-0.002	0.009	0.005	0.014	-0.017
0.009	-0.226	-0.968	-0.091	-0.148	-0.985	-0.157	0.059	-0.278	-0.014	0.008	0.013	0.017	0.002	0.001	-0.016
0.013	-0.222	-0.960	-0.093	-0.151	-0.984	-0.150	0.095	-0.278	-0.008	0.015	0.021	0.021	0.002	0.009	-0.013
0.017	-0.214	-0.968	-0.096	-0.154	-0.983	-0.164	0.113	-0.290	-0.001	0.025	0.012	0.025	0.010	0.001	-0.010
0.009	-0.218	-0.972	-0.098	-0.157	-0.983	-0.208	0.098	-0.325	-0.006	0.025	0.007	0.017	0.007	0.003	-0.008
0.009	-0.222	-0.979	-0.101	-0.161	-0.982	-0.239	0.103	-0.339	-0.003	0.026	-0.002	0.017	0.003	0.011	-0.008
0.001	-0.238	-0.975	-0.103	-0.166	-0.981	-0.239	0.050	-0.328	-0.009	0.014	0.001	0.010	0.012	0.008	-0.004
-0.010	-0.253	-0.972	-0.106	-0.169	-0.980	-0.213	0.098	-0.321	-0.018	0.003	0.004	0.001	0.027	0.004	0.002
0.028	-0.245	-0.956	-0.110	-0.173	-0.979	-0.191	0.177	-0.329	0.025	0.014	0.018	0.037	0.019	0.012	0.005
0.020	-0.257	-0.972	-0.116	-0.176	-0.978	-0.202	0.266	-0.365	0.024	0.006	0.001	0.030	0.030	0.004	0.007
-0.003	-0.280	-0.987	-0.124	-0.180	-0.976	-0.214	0.344	-0.416	0.008	-0.014	-0.016	0.007	0.053	0.020	0.006
-0.026	-0.292	-0.983	-0.132	-0.183	-0.974	-0.225	0.369	-0.439	-0.006	-0.022	-0.014	0.016	0.065	0.016	-0.003
-0.053	-0.284	-0.975	-0.139	-0.186	-0.973	-0.212	0.312	-0.418	-0.026	-0.011	-0.008	0.043	0.057	0.008	-0.010
-0.053	-0.284	-0.940	-0.146	-0.189	-0.971	-0.178	0.267	-0.398	-0.019	-0.008	0.026	0.043	0.057	0.028	-0.015
-0.037	-0.276	-0.916	-0.152	-0.191	-0.970	-0.140	0.261	-0.381	0.003	0.001	0.048	0.027	0.049	0.052	-0.016
-0.041	-0.288	-0.912	-0.158	-0.192	-0.969	-0.120	0.246	-0.374	0.005	-0.009	0.051	0.031	0.061	0.056	-0.011
-0.037	-0.296	-0.905	-0.165	-0.193	-0.967	-0.096	0.310	-0.380	0.016	-0.016	0.057	0.027	0.069	0.064	-0.004
-0.037	-0.299	-0.912	-0.172	-0.194	-0.966	-0.091	0.306	-0.379	0.023	-0.019	0.048	0.027	0.073	0.057	0.002
-0.049	-0.311	-0.920	-0.179	-0.194	-0.964	-0.055	0.312	-0.341	0.018	-0.030	0.039	0.039	0.085	0.049	0.011
-0.033	-0.330	-0.905	-0.186	-0.193	-0.963	0.028	0.315	-0.271	0.041	-0.050	0.053	0.023	0.104	0.066	0.023
-0.030	-0.338	-0.912	-0.191	-0.189	-0.963	0.222	0.266	-0.132	0.050	-0.062	0.045	0.019	0.112	0.058	0.043
-0.018	-0.334	-0.948	-0.194	-0.183	-0.964	0.353	0.202	-0.037	0.065	-0.065	0.010	0.008	0.108	0.023	0.067
0.005	-0.319	-1.019	-0.196	-0.174	-0.965	0.468	0.143	0.030	0.090	-0.058	-0.060	0.015	0.093	0.047	0.096
0.017	-0.311	-1.058	-0.197	-0.165	-0.966	0.505	0.077	0.031	0.102	-0.060	-0.098	0.027	0.086	0.086	0.127
0.047	-0.307	-1.082	-0.198	-0.157	-0.968	0.451	0.081	0.053	0.134	-0.064	-0.120	0.057	0.083	0.110	0.150
0.063	-0.303	-1.106	-0.197	-0.151	-0.969	0.337	0.028	0.098	0.149	-0.066	-0.143	0.072	0.079	0.133	0.165
0.051	-0.292	-1.098	-0.197	-0.148	-0.969	0.192	0.031	0.108	0.137	-0.057	-0.135	0.060	0.068	0.125	0.176
0.067	-0.284	-1.078	-0.196	-0.147	-0.970	0.098	0.021	0.126	0.152	-0.051	-0.115	0.075	0.061	0.105	0.176
0.078	-0.269	-1.066	-0.195	-0.148	-0.970	0.030	0.041	0.162	0.163	-0.035	-0.103	0.086	0.046	0.093	0.164
0.059	-0.269	-1.058	-0.193	-0.148	-0.970	0.020	-0.047	0.201	0.141	-0.034	-0.095	0.066	0.046	0.084	0.149
0.020	-0.272	-1.062	-0.190	-0.148	-0.970	0.073	-0.060	0.197	0.100	-0.038	-0.099	0.027	0.051	0.088	0.130
-0.007	-0.261	-1.054	-0.186	-0.147	-0.971	0.098	-0.163	0.152	0.069	-0.028	-0.090	0.000	0.039	0.080	0.110
-0.003	-0.265	-1.027	-0.183	-0.145	-0.972	0.137	-0.130	0.066	0.070	-0.034	-0.062	0.003	0.044	0.052	0.088
-0.003	-0.265	-1.027	-0.181	-0.143	-0.973	0.137	-0.091	0.004	0.068	-0.036	-0.061	0.003	0.044	0.052	0.075
-0.022	-0.241	-0.999	-0.177	-0.141	-0.974	0.112	-0.182	-0.043	0.045	-0.015	-0.033	0.018	0.021	0.024	0.064
-0.010	-0.230	-0.999	-0.174	-0.138	-0.975	0.123	-0.142	-0.055	0.053	-0.005	-0.032	0.007	0.010	0.024	0.054
-0.022	-0.230	-0.987	-0.170	-0.136	-0.976	0.127	-0.184	-0.074	0.038	-0.008	-0.019	0.019	0.010	0.012	0.040
-0.022	-0.230	-0.979	-0.165	-0.133	-0.977	0.127	-0.224	-0.068	0.034	-0.010	-0.010	0.020	0.011	0.004	0.034
-0.037	-0.218	-0.975	-0.160	-0.131	-0.978	0.116	-0.232	-0.047	0.014	-0.001	-0.005	0.036	0.001	0.000	0.021
-0.018	-0.199	-0.944	-0.159	-0.129	-0.979	0.105	-0.077	-0.075	0.031	0.016	0.027	0.018	0.020	0.032	0.016
-0.049	-0.218	-0.975	-0.152	-0.128	-0.980	0.075	-0.310	-0.029	-0.005	-0.004	-0.004	0.049	0.000	0.000	0.011
-0.022	-0.222	-0.968	-0.149	-0.127	-0.981	0.070	-0.156	0.004	0.018	-0.009	0.005	0.023	0.004	0.008	0.008
-0.026	-0.222	-0.975	-0.145	-0.125	-0.982	0.117	-0.185	0.026	0.011	-0.011	-0.003	0.028	0.005	0.001	0.001
-0.033	-0.222	-0.968	-0.143	-0.124	-0.982	0.082	-0.080	0.020	0.001	-0.012	0.006	0.036	0.005	0.009	-0.002
-0.045	-0.203	-0.964	-0.137	-0.122	-0.983	0.093	-0.304	0.019	-0.016	0.006	0.011	0.048	0.014	0.013	-0.009
-0.037	-0.199	-0.952	-0.134	-0.121	-0.984	0.061	-0.113	-0.042	-0.011	0.008	0.023	0.041	0.017	0.025	-0.017
-0.049	-0.211	-0.979	-0.133	-0.120	-0.984	0.068	-0.078	-0.031	-0.024	-0.004	-0.005	0.054	0.005	0.002	-0.030
-0.045	-0.207	-0.964	-0.128	-0.119	-0.985	0.063	-0.203	-0.005	-0.024	-0.002	0.012	0.051	0.008	0.013	-0.035
-0.080	-0.226	-0.944	-0.126	-0.117	-0.985	0.086	-0.118	0.002	-0.061	-0.022	0.032	0.087	0.012	0.033	-0.039
-0.057	-0.245	-0.956	-0.121	-0.115	-0.986	0.131	-0.213	0.053	-0.042	-0.043	0.021	0.066	0.032	0.022	-0.049
-0.041	-0.238	-0.948	-0.119	-0.114	-0.986	0.118	-0.121	0.065	-0.029	-0.037	0.029	0.052	0.024	0.030	-0.054
-0.080	-0.211	-0.964	-0.116	-0.111	-0.987	0.134	-0.133	0.064	-0.070	-0.012	0.014	0.091	0.002	0.015	-0.051
-0.060	-0.214	-0.964	-0.113	-0.109	-0.988	0.132	-0.130	0.071	-0.054	-0.018	0.014	0.073	0.003	0.015	-0.051
-0.053	-0.214	-0.964	-0.111	-0.107	-0.988	0.135	-0.069	0.065	-0.047	-0.020	0.014	0.066	0.003	0.016	-0.048
-0.045	-0.214	-0.964	-0.107	-0.104	-0.989	0.166	-0.188	0.105	-0.044	-0.023	0.015	0.060	0.004	0.016	-0.046
-0.014	-0.199	-0.952	-0.105	-0.102	-0.989	0.165	-0.064	0.077	-0.015	-0.010	0.027	0.030	0.011	0.028	-0.044
-0.049	-0.207	-0.952	-0.100	-0.099	-0.990	0.138	-0.245	0.094	-0.054	-0.020	0.027	0.066	0.003	0.028	-0.037
-0.030	-0.207	-0.952	-0.098	-0.098	-0.990	0.117	-0.084	0.072	-0.036	-0.022	0.028	0.048	0.002	0.028	-0.032
-0.003	-0.222	-0.960	-0.097	-0.096	-0.991	0.103	-0.057	0.060	-0.011	-0.039	0.020	0.022	0.013	0.020	-0.029
-0.003	-0.222	-0.960	-0.092	-0.095	-0.991	0.082	-0.218	0.056	-0.015	-0.040	0.021	0.024	0.014	0.020	-0.019
0.013	-0.207	-0.960	-0.092	-0.094	-0.991	0.054	0.041	0.016	0.001	-0.025	0.020	0.009	0.001	0.020	-0.019
0.009	-0.203	-0.972	-0.091	-0.094	-0.991	0.047	-0.050	0.044	-0.004	-0.021	0.009	0.014	0.005	0.008	-0.015
-0.026	-0.218	-0.972	-0.087	-0.094	-0.992	0.009	-0.186	0.063	-0.043	-0.036	0.009	0.050	0.011	0.008	-0.017
0.024	-0.199	-0.964	-0.088	-0.095	-0.992	-0.015	0.050	0.020	0.008	-0.016	0.017	0.001	0.008	0.016	-0.028
-0.010	-0.207	-0.968	-0.086	-0.096	-0.992	-0.030	-0.094	0.025	-0.028	-0.023	0.013	0.037	0.000	0.011	-0.030
-0.030	-0.218	-0.940	-0.081	-0.095	-0.992	0.053	-0.194	0.083	-0.051	-0.035	0.041	0.057	0.012	0.039	-0.039
0.020	-0.253	-0.932	-0.078	-0.092	-0.993	0.174	-0.161	-0.064	-0.004	-0.072	0.050	0.008	0.048	0.047	-0.051
-0.049	-0.303	-0.924	-0.077	-0.092	-0.993	0.020	-0.082	-0.191	-0.074	-0.123	0.058	0.078	0.098	0.054	-0.033
-0.053	-0.249	-1.042	-0.073	-0.096	-0.993	-0.176	-0.225	-0.217	-0.082	-0.065	-0.060	0.083	0.045	0.064	-0.012
0.070	-0.207	-1.050	-0.072	-0.102	-0.992	-0.324	-0.045	-0.159	0.040	-0.016	-0.069	0.039	0.002	0.072	0.004
0.078	-0.184	-0.979	-0.072	-0.110	-0.991	-0.364	0.065	0.053	0.049	0.015	0.001	0.046	0.021	0.001	0.030
0.097	-0.191	-0.960	-0.074	-0.116	-0.990	-0.284	0.143	0.105	0.070	0.013	0.020	0.065	0.013	0.018	0.035
0.078	-0.199	-0.952	-0.078	-0.119	-0.990	-0.158	0.229	0.132	0.055	0.009	0.027	0.045	0.005	0.026	0.013
-0.010	-0.168	-0.979	-0.080	-0.120	-0.990	-0.002	0.137	0.167	-0.031	0.041	-0.000	0.044	0.035	0.002	-0.008
-0.026	-0.160	-0.960	-0.079	-0.118	-0.990	0.097	-0.058	0.139	-0.048	0.047	0.020	0.060	0.043	0.018	-0.023
-0.037	-0.164	-0.968	-0.075	-0.116	-0.990	0.149	-0.171	0.078	-0.063	0.040	0.012	0.072	0.039	0.010	-0.036
0.028	-0.168	-0.924	-0.073	-0.113	-0.991	0.130	-0.075	0.002	0.001	0.034	0.056	0.008	0.035	0.053	-0.036
0.024	-0.191	-0.916	-0.073	-0.112	-0.991	0.085	0.020	-0.031	-0.002	0.010	0.064	0.012	0.012	0.061	-0.030
0.028	-0.203	-0.897	-0.074	-0.112	-0.991	0.017	0.036	-0.012	0.002	-0.002	0.084	0.009	0.000	0.080	-0.023
0.020	-0.180	-0.928	-0.075	-0.112	-0.991	-0.015	0.079	0.001	-0.004	0.022	0.052	0.018	0.023	0.048	-0.023
0.001	-0.184	-0.964	-0.075	-0.113	-0.991	-0.016	0.000	-0.007	-0.023	0.018	0.017	0.038	0.019	0.013	-0.019
0.013	-0.207	-0.956	-0.074	-0.113	-0.991	0.006	-0.046	-0.028	-0.012	-0.005	0.025	0.027	0.004	0.020	-0.015
0.032	-0.226	-0.964	-0.072	-0.112	-0.991	0.047	-0.076	-0.036	0.006	-0.024	0.017	0.008	0.023	0.012	-0.012
0.020	-0.203	-0.968	-0.073	-0.112	-0.991	0.003	0.065	-0.063	-0.005	-0.001	0.013	0.021	0.000	0.008	-0.008
0.024	-0.195	-0.960	-0.074	-0.113	-0.991	-0.010	0.030	-0.072	0.000	0.007	0.021	0.018	0.007	0.016	-0.006
0.024	-0.195	-0.960	-0.076	-0.113	-0.991	-0.023	0.121	-0.082	0.003	0.008	0.020	0.018	0.007	0.016	-0.008
0.024	-0.187	-0.940	-0.078	-0.115	-0.990	-0.061	0.122	-0.088	0.005	0.017	0.040	0.019	0.015	0.035	-0.008
0.013	-0.191	-0.956	-0.081	-0.115	-0.990	-0.039	0.119	-0.090	-0.004	0.014	0.024	0.031	0.011	0.020	-0.009
0.020	-0.211	-0.936	-0.084	-0.117	-0.990	-0.069	0.173	-0.098	0.007	-0.004	0.043	0.023	0.008	0.040	-0.008
0.001	-0.203	-0.964	-0.086	-0.118	-0.989	-0.073	0.084	-0.074	-0.010	0.005	0.015	0.043	0.000	0.012	-0.010
0.017	-0.207	-0.956	-0.089	-0.119	-0.989	-0.043	0.204	-0.086	0.009	0.002	0.022	0.028	0.004	0.020	-0.007
-0.007	-0.195	-0.956	-0.093	-0.121	-0.988	-0.052	0.190	-0.062	-0.010	0.015	0.022	0.052	0.008	0.020	-0.009
0.013	-0.191	-0.944	-0.097	-0.121	-0.988	-0.013	0.199	-0.055	0.013	0.019	0.033	0.033	0.012	0.031	-0.005
-0.007	-0.203	-0.944	-0.099	-0.121	-0.988	0.017	0.115	-0.042	-0.004	0.007	0.033	0.053	0.000	0.031	-0.006
0.009	-0.211	-0.952	-0.102	-0.120	-0.987	0.035	0.169	-0.042	0.015	-0.001	0.025	0.038	0.007	0.023	-0.007
-0.007	-0.214	-0.956	-0.105	-0.119	-0.987	0.076	0.174	-0.060	0.003	-0.006	0.021	0.054	0.011	0.019	-0.012
-0.033	-0.211	-0.964	-0.108	-0.117	-0.987	0.092	0.159	-0.065	-0.021	-0.003	0.013	0.081	0.007	0.011	-0.016
-0.033	-0.207	-0.964	-0.111	-0.116	-0.987	0.086	0.132	-0.079	-0.018	-0.001	0.013	0.082	0.004	0.011	-0.021
-0.053	-0.218	-0.972	-0.112	-0.114	-0.987	0.076	0.059	-0.079	-0.036	-0.014	0.005	0.101	0.015	0.003	-0.021
-0.037	-0.203	-0.975	-0.112	-0.113	-0.987	0.065	0.004	-0.097	-0.020	0.000	0.001	0.086	0.000	0.001	-0.019
-0.030	-0.207	-0.991	-0.113	-0.112	-0.987	0.078	0.026	-0.129	-0.012	-0.005	-0.014	0.079	0.003	0.017	-0.018
-0.033	-0.218	-0.979	-0.112	-0.111	-0.987	0.043	-0.022	-0.095	-0.016	-0.017	-0.002	0.083	0.015	0.005	-0.019
-0.030	-0.214	-0.960	-0.112	-0.111	-0.987	-0.004	-0.001	-0.041	-0.013	-0.013	0.017	0.079	0.011	0.015	-0.025
-0.049	-0.214	-0.956	-0.112	-0.111	-0.987	0.011	-0.018	0.001	-0.032	-0.013	0.021	0.099	0.011	0.019	-0.032
-0.053	-0.234	-0.932	-0.111	-0.112	-0.988	0.001	-0.027	0.019	-0.037	-0.031	0.045	0.103	0.030	0.042	-0.039
-0.049	-0.249	-0.936	-0.110	-0.113	-0.988	-0.022	-0.059	-0.002	-0.034	-0.046	0.041	0.099	0.045	0.038	-0.046
-0.053	-0.261	-0.952	-0.107	-0.114	-0.988	-0.036	-0.130	-0.006	-0.041	-0.056	0.025	0.104	0.056	0.022	-0.045
-0.064	-0.249	-0.960	-0.106	-0.115	-0.988	-0.020	-0.061	0.001	-0.053	-0.043	0.017	0.116	0.045	0.014	-0.044
-0.033	-0.238	-0.956	-0.102	-0.116	-0.988	-0.039	-0.182	0.027	-0.026	-0.030	0.022	0.085	0.033	0.018	-0.038
-0.049	-0.230	-0.968	-0.099	-0.117	-0.988	-0.048	-0.139	0.007	-0.044	-0.021	0.010	0.101	0.025	0.006	-0.036
-0.018	-0.222	-0.979	-0.095	-0.118	-0.988	-0.051	-0.187	0.021	-0.018	-0.012	-0.002	0.070	0.018	0.006	-0.034
-0.037	-0.234	-0.987	-0.091	-0.119	-0.989	-0.004	-0.189	0.019	-0.041	-0.023	-0.009	0.090	0.029	0.014	-0.030
-0.053	-0.211	-1.015	-0.085	-0.118	-0.989	0.046	-0.269	0.005	-0.061	-0.000	-0.036	0.106	0.006	0.042	-0.030
-0.014	-0.203	-1.011	-0.082	-0.117	-0.990	0.074	-0.165	-0.034	-0.026	0.006	-0.032	0.068	0.001	0.038	-0.029
-0.041	-0.203	-1.015	-0.076	-0.115	-0.990	0.113	-0.309	-0.044	-0.059	0.004	-0.035	0.095	0.001	0.041	-0.023
-0.003	-0.214	-1.027	-0.071	-0.112	-0.991	0.169	-0.252	-0.090	-0.026	-0.011	-0.046	0.058	0.010	0.053	-0.015
0.009	-0.222	-1.023	-0.065	-0.108	-0.992	0.177	-0.288	-0.105	-0.020	-0.022	-0.041	0.046	0.018	0.049	-0.010
0.005	-0.203	-1.046	-0.058	-0.105	-0.993	0.161	-0.344	-0.104	-0.030	-0.005	-0.064	0.051	0.001	0.072	-0.004
0.032	-0.207	-1.039	-0.053	-0.102	-0.993	0.157	-0.264	-0.097	-0.009	-0.012	-0.055	0.024	0.003	0.064	-0.007
0.009	-0.214	-1.054	-0.048	-0.100	-0.994	0.142	-0.242	-0.073	-0.036	-0.023	-0.071	0.048	0.011	0.080	-0.007
0.001	-0.214	-1.050	-0.040	-0.097	-0.994	0.147	-0.433	-0.033	-0.053	-0.026	-0.066	0.056	0.012	0.076	-0.010
0.040	-0.211	-1.039	-0.033	-0.095	-0.995	0.133	-0.320	-0.051	-0.021	-0.025	-0.054	0.018	0.009	0.064	-0.014
0.020	-0.211	-1.042	-0.024	-0.092	-0.995	0.141	-0.457	-0.027	-0.049	-0.028	-0.057	0.037	0.009	0.068	-0.010
0.059	-0.195	-1.023	-0.014	-0.091	-0.996	0.091	-0.479	-0.043	-0.020	-0.014	-0.037	0.001	0.006	0.049	-0.002
0.086	-0.195	-1.015	-0.006	-0.089	-0.996	0.087	-0.397	-0.070	-0.001	-0.015	-0.029	0.028	0.006	0.041	0.001
0.105	-0.187	-0.999	0.001	-0.088	-0.996	0.065	-0.343	-0.087	0.012	-0.009	-0.013	0.047	0.013	0.026	0.010
0.105	-0.184	-1.007	0.008	-0.087	-0.996	0.066	-0.348	-0.099	0.005	-0.006	-0.021	0.047	0.017	0.035	0.014
0.120	-0.180	-0.995	0.015	-0.087	-0.996	0.048	-0.332	-0.086	0.014	-0.003	-0.010	0.063	0.020	0.024	0.014
0.128	-0.184	-0.995	0.020	-0.086	-0.996	0.047	-0.275	-0.061	0.017	-0.007	-0.010	0.071	0.016	0.024	0.014
0.124	-0.184	-0.987	0.025	-0.085	-0.996	0.073	-0.246	-0.029	0.008	-0.008	-0.002	0.067	0.016	0.017	0.016
0.136	-0.199	-0.979	0.029	-0.083	-0.996	0.135	-0.173	-0.005	0.016	-0.026	0.006	0.078	0.000	0.009	0.015
0.143	-0.184	-0.995	0.032	-0.080	-0.996	0.167	-0.133	-0.012	0.021	-0.014	-0.010	0.086	0.015	0.025	0.017
0.140	-0.195	-0.987	0.036	-0.077	-0.996	0.164	-0.177	-0.030	0.014	-0.028	-0.002	0.082	0.004	0.018	0.021
0.155	-0.176	-0.995	0.038	-0.074	-0.996	0.141	-0.109	-0.057	0.027	-0.012	-0.011	0.097	0.023	0.026	0.027
0.159	-0.184	-0.991	0.041	-0.073	-0.997	0.097	-0.103	-0.124	0.029	-0.021	-0.007	0.101	0.015	0.022	0.032
0.167	-0.172	-1.007	0.042	-0.072	-0.996	0.053	-0.083	-0.177	0.035	-0.010	-0.023	0.108	0.026	0.038	0.038
0.174	-0.180	-1.007	0.042	-0.072	-0.997	0.020	0.027	-0.247	0.043	-0.018	-0.023	0.116	0.018	0.038	0.034
0.178	-0.187	-0.987	0.043	-0.072	-0.996	0.017	-0.072	-0.245	0.046	-0.026	-0.003	0.119	0.010	0.018	0.031
0.151	-0.191	-0.968	0.045	-0.072	-0.996	0.056	-0.086	-0.213	0.018	-0.031	0.017	0.092	0.006	0.001	0.020
0.159	-0.199	-0.956	0.046	-0.070	-0.996	0.104	-0.028	-0.155	0.026	-0.040	0.029	0.099	0.002	0.013	0.009
0.120	-0.184	-0.972	0.047	-0.068	-0.997	0.162	-0.069	-0.055	-0.015	-0.027	0.012	0.060	0.014	0.002	0.002
0.136	-0.195	-0.968	0.048	-0.063	-0.997	0.248	-0.020	0.016	-0.000	-0.043	0.016	0.075	0.002	0.002	0.001
0.143	-0.180	-0.995	0.048	-0.057	-0.997	0.297	0.008	0.055	0.007	-0.032	-0.011	0.083	0.017	0.026	0.001
0.140	-0.168	-0.983	0.049	-0.052	-0.997	0.304	0.002	0.068	0.003	-0.026	0.001	0.079	0.028	0.014	0.010
0.159	-0.160	-0.979	0.050	-0.046	-0.998	0.285	-0.029	0.068	0.021	-0.023	0.005	0.098	0.036	0.010	0.022
0.170	-0.156	-0.983	0.051	-0.041	-0.998	0.274	-0.075	0.086	0.030	-0.024	0.001	0.109	0.039	0.014	0.034
0.201	-0.141	-0.975	0.053	-0.036	-0.998	0.241	-0.057	0.113	0.059	-0.013	0.009	0.139	0.055	0.006	0.051
0.224	-0.141	-0.972	0.055	-0.031	-0.998	0.255	-0.057	0.152	0.081	-0.018	0.012	0.162	0.054	0.002	0.067
0.240	-0.133	-0.983	0.056	-0.026	-0.998	0.290	-0.033	0.203	0.095	-0.016	0.001	0.177	0.062	0.013	0.084
0.243	-0.126	-1.003	0.056	-0.020	-0.998	0.316	0.029	0.243	0.099	-0.014	-0.019	0.180	0.069	0.033	0.093
0.247	-0.122	-1.035	0.055	-0.014	-0.998	0.294	0.075	0.256	0.103	-0.016	-0.051	0.184	0.072	0.064	0.094
0.224	-0.122	-1.050	0.054	-0.009	-0.998	0.235	0.091	0.251	0.082	-0.021	-0.067	0.160	0.072	0.080	0.090
0.201	-0.102	-1.054	0.054	-0.007	-0.998	0.080	0.009	0.246	0.058	-0.003	-0.071	0.137	0.091	0.084	0.082
0.197	-0.106	-1.031	0.056	-0.007	-0.998	0.005	-0.036	0.221	0.053	-0.007	-0.047	0.132	0.087	0.060	0.069
0.193	-0.110	-1.027	0.058	-0.009	-0.998	-0.065	-0.089	0.183	0.047	-0.009	-0.044	0.128	0.082	0.056	0.060
0.193	-0.114	-1.007	0.060	-0.011	-0.998	-0.117	-0.100	0.161	0.045	-0.011	-0.024	0.128	0.078	0.036	0.051
0.205	-0.137	-0.975	0.061	-0.013	-0.998	-0.076	-0.032	0.141	0.055	-0.032	0.007	0.139	0.054	0.004	0.044
0.201	-0.156	-0.952	0.064	-0.013	-0.998	0.000	-0.130	0.162	0.048	-0.051	0.030	0.135	0.034	0.020	0.038
0.197	-0.141	-0.948	0.064	-0.013	-0.998	0.024	0.045	0.181	0.045	-0.036	0.034	0.131	0.049	0.024	0.031
0.197	-0.122	-0.936	0.064	-0.011	-0.998	0.075	0.031	0.184	0.045	-0.018	0.046	0.131	0.068	0.036	0.023
0.170	-0.106	-0.975	0.063	-0.010	-0.998	0.093	0.041	0.177	0.019	-0.005	0.007	0.104	0.083	0.003	0.021
0.170	-0.095	-0.960	0.062	-0.008	-0.998	0.101	0.064	0.184	0.020	0.005	0.023	0.104	0.094	0.013	0.019
0.186	-0.098	-0.952	0.061	-0.007	-0.998	0.047	0.105	0.170	0.037	0.000	0.031	0.119	0.089	0.021	0.019
0.182	-0.122	-0.944	0.058	-0.006	-0.998	0.030	0.166	0.174	0.036	-0.023	0.039	0.115	0.065	0.030	0.020
0.186	-0.098	-0.940	0.055	-0.007	-0.998	-0.032	0.187	0.165	0.043	0.001	0.043	0.119	0.088	0.034	0.024
0.174	-0.087	-0.952	0.051	-0.008	-0.999	-0.028	0.199	0.154	0.035	0.013	0.032	0.107	0.099	0.022	0.015
0.178	-0.075	-0.948	0.045	-0.009	-0.999	-0.057	0.298	0.069	0.045	0.026	0.036	0.111	0.109	0.027	0.006
0.113	-0.102	-0.964	0.041	-0.010	-0.999	-0.038	0.211	0.022	-0.017	-0.000	0.020	0.045	0.081	0.011	-0.005
0.105	-0.133	-0.968	0.037	-0.013	-0.999	-0.108	0.215	0.005	-0.020	-0.029	0.017	0.037	0.049	0.007	-0.013
0.093	-0.126	-0.972	0.035	-0.016	-0.999	-0.177	0.116	0.007	-0.030	-0.017	0.013	0.025	0.056	0.003	-0.027
0.109	-0.126	-0.960	0.032	-0.021	-0.999	-0.220	0.173	0.031	-0.011	-0.013	0.025	0.041	0.056	0.015	-0.028
0.093	-0.129	-0.936	0.030	-0.027	-0.999	-0.273	0.122	0.053	-0.024	-0.011	0.048	0.026	0.051	0.039	-0.030
0.101	-0.114	-0.948	0.029	-0.032	-0.999	-0.241	0.062	0.060	-0.015	0.009	0.036	0.033	0.066	0.027	-0.026
0.090	-0.122	-0.948	0.028	-0.038	-0.999	-0.283	0.069	0.047	-0.026	0.007	0.036	0.022	0.058	0.027	-0.025
0.113	-0.106	-0.956	0.026	-0.044	-0.999	-0.287	0.102	0.032	-0.001	0.028	0.028	0.044	0.073	0.019	-0.016
0.117	-0.141	-0.936	0.026	-0.050	-0.998	-0.281	0.025	0.051	0.003	-0.001	0.047	0.047	0.037	0.039	-0.009
0.124	-0.141	-0.968	0.024	-0.056	-0.998	-0.321	0.103	0.043	0.012	0.006	0.016	0.055	0.037	0.008	-0.003
0.124	-0.160	-0.964	0.021	-0.061	-0.998	-0.227	0.166	0.040	0.015	-0.009	0.019	0.055	0.017	0.012	0.000
0.120	-0.160	-0.940	0.022	-0.066	-0.998	-0.234	-0.016	0.064	0.011	-0.004	0.043	0.051	0.016	0.036	0.001
0.117	-0.153	-0.968	0.019	-0.070	-0.997	-0.192	0.147	0.041	0.009	0.008	0.015	0.047	0.023	0.009	-0.000
0.113	-0.160	-0.936	0.018	-0.074	-0.997	-0.188	0.061	0.048	0.007	0.004	0.046	0.043	0.014	0.041	-0.004
0.117	-0.145	-0.952	0.017	-0.079	-0.997	-0.237	0.067	0.046	0.011	0.024	0.030	0.046	0.029	0.025	-0.004
0.101	-0.180	-0.948	0.015	-0.082	-0.996	-0.164	0.122	0.052	-0.002	-0.007	0.034	0.031	0.007	0.029	-0.002
0.113	-0.176	-0.952	0.014	-0.087	-0.996	-0.198	0.097	0.058	0.011	0.001	0.029	0.043	0.004	0.025	0.002
0.124	-0.191	-0.952	0.012	-0.090	-0.996	-0.171	0.113	0.071	0.025	-0.011	0.029	0.054	0.020	0.026	0.003
0.117	-0.195	-0.948	0.008	-0.094	-0.996	-0.152	0.199	0.048	0.020	-0.012	0.032	0.046	0.025	0.030	-0.001
0.105	-0.195	-0.979	0.010	-0.098	-0.995	-0.207	-0.047	0.048	0.008	-0.008	0.001	0.035	0.026	0.002	0.002
0.059	-0.218	-0.975	0.008	-0.101	-0.995	-0.138	0.071	0.017	-0.037	-0.028	0.004	0.012	0.050	0.003	-0.004
0.113	-0.207	-0.991	0.008	-0.106	-0.994	-0.217	0.044	0.021	0.017	-0.012	-0.012	0.042	0.039	0.013	-0.005
0.078	-0.238	-0.968	0.007	-0.109	-0.994	-0.153	0.066	0.011	-0.016	-0.039	0.011	0.007	0.071	0.011	-0.002
0.101	-0.234	-0.964	0.007	-0.114	-0.994	-0.196	0.005	0.035	0.007	-0.031	0.014	0.030	0.068	0.015	0.007
0.128	-0.203	-0.952	0.006	-0.118	-0.993	-0.211	0.100	0.012	0.035	0.005	0.026	0.057	0.038	0.027	0.003
0.109	-0.207	-0.952	0.005	-0.123	-0.992	-0.236	0.066	0.010	0.017	0.006	0.025	0.038	0.043	0.027	0.011
0.101	-0.207	-0.948	0.002	-0.129	-0.992	-0.269	0.144	-0.008	0.012	0.011	0.028	0.030	0.044	0.031	0.010
0.117	-0.203	-0.956	0.000	-0.134	-0.991	-0.239	0.106	-0.027	0.029	0.020	0.019	0.045	0.041	0.024	0.010
0.093	-0.207	-0.940	-0.002	-0.139	-0.990	-0.263	0.129	-0.044	0.008	0.021	0.034	0.022	0.046	0.039	0.011
0.117	-0.199	-0.956	-0.004	-0.144	-0.990	-0.238	0.101	-0.065	0.033	0.034	0.018	0.045	0.039	0.024	0.014
0.109	-0.218	-0.940	-0.007	-0.148	-0.989	-0.198	0.146	-0.076	0.028	0.019	0.033	0.037	0.059	0.040	0.008
0.097	-0.222	-0.960	-0.011	-0.151	-0.988	-0.158	0.200	-0.086	0.021	0.018	0.013	0.025	0.064	0.020	0.007
0.067	-0.234	-0.960	-0.012	-0.153	-0.988	-0.097	0.076	-0.065	-0.008	0.008	0.012	0.006	0.077	0.020	-0.002
0.074	-0.249	-0.944	-0.015	-0.155	-0.988	-0.078	0.170	-0.060	0.003	-0.005	0.028	0.001	0.093	0.036	-0.009
0.047	-0.245	-0.968	-0.017	-0.156	-0.988	-0.034	0.082	-0.037	-0.022	-0.001	0.004	0.026	0.090	0.013	-0.015
0.055	-0.249	-0.944	-0.018	-0.157	-0.987	-0.043	0.083	-0.029	-0.013	-0.003	0.027	0.018	0.095	0.036	-0.014
0.055	-0.253	-0.960	-0.020	-0.158	-0.987	0.003	0.075	-0.005	-0.011	-0.007	0.011	0.019	0.100	0.021	-0.011
0.070	-0.257	-0.940	-0.021	-0.158	-0.987	0.007	0.103	0.004	0.006	-0.011	0.030	0.004	0.104	0.041	-0.005
0.078	-0.245	-0.952	-0.022	-0.158	-0.987	0.014	0.060	-0.003	0.015	0.001	0.018	0.004	0.094	0.029	0.002
0.078	-0.269	-0.948	-0.025	-0.158	-0.987	0.028	0.136	-0.017	0.017	-0.022	0.022	0.004	0.118	0.033	0.006
0.082	-0.257	-0.948	-0.026	-0.158	-0.987	0.011	0.076	-0.004	0.022	-0.010	0.022	0.007	0.107	0.033	0.007
0.074	-0.261	-0.948	-0.028	-0.158	-0.987	0.018	0.134	0.001	0.016	-0.014	0.022	0.001	0.112	0.034	0.005
0.067	-0.276	-0.944	-0.030	-0.157	-0.987	0.027	0.122	0.014	0.011	-0.030	0.026	0.009	0.129	0.038	0.002
0.059	-0.269	-0.948	-0.031	-0.157	-0.987	0.042	0.049	0.035	0.004	-0.023	0.022	0.017	0.122	0.034	0.000
0.059	-0.280	-0.936	-0.033	-0.156	-0.987	0.051	0.124	0.024	0.006	-0.035	0.033	0.017	0.134	0.046	0.004
0.063	-0.269	-0.948	-0.034	-0.155	-0.987	0.063	0.050	0.037	0.011	-0.024	0.022	0.013	0.123	0.034	0.005
0.082	-0.261	-0.960	-0.034	-0.154	-0.987	0.077	0.041	0.041	0.030	-0.018	0.010	0.006	0.116	0.022	0.006
0.067	-0.265	-0.948	-0.036	-0.153	-0.988	0.085	0.101	0.049	0.017	-0.023	0.022	0.009	0.121	0.034	0.006
0.055	-0.261	-0.960	-0.037	-0.152	-0.988	0.077	0.076	0.050	0.006	-0.021	0.010	0.021	0.118	0.021	0.004
0.047	-0.257	-0.952	-0.037	-0.150	-0.988	0.093	0.053	0.067	-0.001	-0.018	0.018	0.029	0.115	0.029	0.003
0.047	-0.257	-0.952	-0.038	-0.148	-0.988	0.141	0.075	0.073	0.000	-0.021	0.018	0.028	0.116	0.029	0.003
0.067	-0.261	-0.960	-0.041	-0.145	-0.989	0.151	0.147	0.079	0.022	-0.027	0.010	0.009	0.120	0.021	0.006
0.055	-0.253	-0.968	-0.041	-0.142	-0.989	0.181	0.067	0.084	0.011	-0.022	0.003	0.020	0.113	0.012	0.011
0.070	-0.253	-0.952	-0.043	-0.139	-0.989	0.188	0.119	0.085	0.028	-0.026	0.019	0.005	0.114	0.028	0.015
0.063	-0.234	-0.964	-0.045	-0.136	-0.990	0.192	0.145	0.089	0.022	-0.010	0.008	0.012	0.095	0.016	0.012
0.063	-0.238	-0.944	-0.048	-0.132	-0.990	0.205	0.154	0.083	0.025	-0.018	0.028	0.012	0.100	0.035	0.013
0.036	-0.245	-0.968	-0.049	-0.129	-0.990	0.194	0.096	0.097	-0.000	-0.029	0.004	0.038	0.108	0.012	0.011
0.055	-0.238	-0.956	-0.052	-0.125	-0.991	0.199	0.147	0.075	0.021	-0.025	0.017	0.019	0.101	0.023	0.006
0.043	-0.230	-0.968	-0.055	-0.122	-0.991	0.191	0.168	0.084	0.012	-0.020	0.005	0.030	0.094	0.011	0.005
0.028	-0.234	-0.964	-0.056	-0.118	-0.991	0.200	0.108	0.104	-0.001	-0.027	0.009	0.044	0.098	0.015	0.007
0.032	-0.222	-0.983	-0.057	-0.115	-0.992	0.203	0.077	0.106	0.003	-0.019	-0.010	0.040	0.087	0.004	0.005
0.036	-0.230	-0.972	-0.059	-0.111	-0.992	0.214	0.131	0.098	0.009	-0.031	0.002	0.035	0.095	0.007	0.005
0.032	-0.214	-0.972	-0.060	-0.107	-0.992	0.198	0.057	0.108	0.006	-0.019	0.002	0.038	0.080	0.007	0.006
0.043	-0.211	-0.956	-0.062	-0.104	-0.993	0.171	0.104	0.084	0.019	-0.018	0.018	0.026	0.077	0.023	0.008
0.028	-0.211	-0.964	-0.062	-0.101	-0.993	0.170	0.030	0.093	0.003	-0.021	0.011	0.040	0.077	0.015	0.009
0.047	-0.207	-0.968	-0.063	-0.099	-0.993	0.165	0.087	0.104	0.024	-0.020	0.007	0.020	0.074	0.012	0.011
0.040	-0.214	-0.960	-0.064	-0.095	-0.993	0.212	0.075	0.122	0.017	-0.031	0.016	0.027	0.082	0.019	0.013
0.032	-0.195	-0.995	-0.065	-0.091	-0.994	0.211	0.090	0.122	0.011	-0.016	-0.020	0.033	0.063	0.016	0.014
0.036	-0.191	-0.991	-0.067	-0.087	-0.994	0.224	0.104	0.121	0.016	-0.016	-0.015	0.029	0.059	0.012	0.012
0.020	-0.176	-0.987	-0.068	-0.084	-0.994	0.204	0.111	0.125	0.002	-0.004	-0.011	0.043	0.044	0.008	0.013
0.032	-0.184	-0.968	-0.069	-0.080	-0.994	0.205	0.053	0.126	0.014	-0.016	0.009	0.030	0.052	0.012	0.013
0.032	-0.180	-0.979	-0.069	-0.077	-0.995	0.194	0.034	0.109	0.014	-0.015	-0.003	0.029	0.049	0.000	0.015
0.032	-0.187	-0.987	-0.070	-0.073	-0.995	0.188	0.079	0.109	0.015	-0.026	-0.011	0.028	0.057	0.008	0.018
0.043	-0.176	-0.987	-0.072	-0.070	-0.995	0.173	0.112	0.116	0.028	-0.017	-0.010	0.016	0.046	0.008	0.019
0.040	-0.184	-0.964	-0.074	-0.067	-0.995	0.189	0.105	0.115	0.026	-0.028	0.013	0.019	0.054	0.016	0.019
0.024	-0.164	-0.987	-0.074	-0.064	-0.995	0.187	0.032	0.122	0.011	-0.012	-0.010	0.033	0.035	0.007	0.020
0.024	-0.164	-0.987	-0.074	-0.061	-0.995	0.182	0.059	0.113	0.012	-0.015	-0.010	0.032	0.035	0.007	0.016
0.036	-0.172	-0.979	-0.076	-0.058	-0.995	0.172	0.079	0.102	0.024	-0.026	-0.002	0.020	0.043	0.001	0.018
0.020	-0.168	-0.987	-0.076	-0.055	-0.996	0.160	0.052	0.089	0.010	-0.025	-0.010	0.034	0.039	0.007	0.019
0.040	-0.160	-0.979	-0.078	-0.053	-0.996	0.152	0.085	0.081	0.030	-0.020	-0.002	0.014	0.031	0.001	0.022
0.028	-0.160	-0.979	-0.078	-0.050	-0.996	0.172	0.061	0.086	0.020	-0.023	-0.002	0.024	0.031	0.001	0.019
0.036	-0.145	-0.979	-0.080	-0.046	-0.996	0.196	0.087	0.090	0.029	-0.011	-0.002	0.015	0.015	0.001	0.020
0.017	-0.145	-0.979	-0.080	-0.042	-0.996	0.213	0.039	0.105	0.010	-0.015	-0.002	0.032	0.015	0.001	0.021
0.024	-0.141	-0.979	-0.080	-0.038	-0.996	0.233	0.041	0.115	0.018	-0.016	-0.002	0.023	0.011	0.001	0.021
0.036	-0.137	-0.991	-0.081	-0.034	-0.996	0.248	0.069	0.117	0.030	-0.016	-0.013	0.010	0.007	0.011	0.021
0.017	-0.137	-1.007	-0.082	-0.029	-0.996	0.248	0.028	0.137	0.011	-0.021	-0.029	0.028	0.007	0.027	0.023
0.020	-0.118	-1.007	-0.082	-0.025	-0.996	0.244	0.046	0.140	0.016	-0.006	-0.029	0.023	0.013	0.027	0.025
0.013	-0.118	-1.015	-0.082	-0.021	-0.996	0.249	0.028	0.155	0.008	-0.010	-0.037	0.030	0.013	0.035	0.021
0.020	-0.106	-1.015	-0.083	-0.016	-0.996	0.255	0.030	0.156	0.016	-0.003	-0.037	0.021	0.025	0.035	0.021
0.009	-0.114	-1.011	-0.082	-0.012	-0.997	0.249	0.003	0.152	0.004	-0.016	-0.033	0.031	0.018	0.031	0.020
0.005	-0.102	-1.027	-0.082	-0.007	-0.997	0.248	0.015	0.140	0.000	-0.009	-0.049	0.034	0.030	0.047	0.019
0.013	-0.098	-1.015	-0.081	-0.003	-0.997	0.227	-0.029	0.140	0.007	-0.009	-0.037	0.025	0.034	0.035	0.018
0.013	-0.091	-1.015	-0.080	0.001	-0.997	0.217	-0.042	0.147	0.006	-0.005	-0.037	0.024	0.042	0.035	0.022
0.017	-0.087	-1.027	-0.079	0.004	-0.997	0.208	-0.061	0.157	0.008	-0.005	-0.048	0.019	0.046	0.046	0.026
0.032	-0.079	-1.019	-0.078	0.007	-0.997	0.187	-0.033	0.146	0.023	-0.001	-0.040	0.003	0.054	0.038	0.028
0.036	-0.079	-1.011	-0.077	0.011	-0.997	0.182	-0.033	0.131	0.026	-0.004	-0.033	0.002	0.055	0.030	0.029
0.024	-0.075	-1.027	-0.075	0.013	-0.997	0.153	-0.066	0.133	0.013	-0.003	-0.048	0.008	0.059	0.046	0.031
0.028	-0.071	-1.015	-0.073	0.016	-0.997	0.148	-0.087	0.130	0.015	-0.002	-0.036	0.003	0.063	0.034	0.032
0.040	-0.064	-1.011	-0.071	0.018	-0.997	0.138	-0.110	0.132	0.024	0.003	-0.032	0.010	0.072	0.030	0.032
0.051	-0.071	-1.003	-0.068	0.020	-0.997	0.151	-0.110	0.128	0.033	-0.007	-0.024	0.022	0.065	0.022	0.032
0.047	-0.083	-1.007	-0.067	0.023	-0.998	0.157	-0.069	0.129	0.028	-0.022	-0.028	0.019	0.053	0.026	0.032
0.047	-0.068	-0.991	-0.065	0.026	-0.998	0.164	-0.063	0.136	0.026	-0.009	-0.012	0.020	0.069	0.010	0.035
0.047	-0.068	-0.991	-0.064	0.029	-0.998	0.165	-0.040	0.138	0.025	-0.012	-0.012	0.020	0.069	0.010	0.035
0.067	-0.056	-0.995	-0.064	0.031	-0.997	0.157	-0.002	0.139	0.044	-0.003	-0.016	0.040	0.081	0.014	0.036
0.059	-0.071	-0.991	-0.063	0.034	-0.997	0.156	-0.029	0.149	0.036	-0.021	-0.012	0.033	0.066	0.010	0.039
0.063	-0.064	-0.995	-0.063	0.037	-0.997	0.149	0.016	0.153	0.040	-0.016	-0.016	0.038	0.074	0.014	0.042
0.063	-0.056	-0.991	-0.063	0.039	-0.997	0.156	0.006	0.179	0.040	-0.011	-0.012	0.038	0.082	0.010	0.041
0.070	-0.052	-0.983	-0.064	0.041	-0.997	0.140	0.054	0.198	0.048	-0.009	-0.005	0.047	0.086	0.002	0.042
0.059	-0.041	-0.995	-0.065	0.044	-0.997	0.145	0.064	0.202	0.038	0.000	-0.017	0.036	0.097	0.014	0.041
0.059	-0.041	-0.987	-0.066	0.046	-0.997	0.146	0.055	0.215	0.039	-0.002	-0.009	0.037	0.097	0.006	0.040
0.055	-0.048	-0.991	-0.067	0.049	-0.997	0.161	0.086	0.213	0.037	-0.012	-0.013	0.033	0.089	0.010	0.037
0.051	-0.025	-0.999	-0.069	0.051	-0.996	0.147	0.088	0.210	0.034	0.008	-0.021	0.030	0.112	0.017	0.036
0.043	-0.025	-0.983	-0.070	0.054	-0.996	0.146	0.071	0.211	0.028	0.006	-0.006	0.023	0.112	0.002	0.037
0.047	-0.029	-0.995	-0.072	0.056	-0.996	0.135	0.101	0.202	0.034	0.000	-0.018	0.028	0.107	0.013	0.034
0.055	-0.033	-0.983	-0.073	0.058	-0.996	0.117	0.086	0.202	0.043	-0.006	-0.006	0.036	0.103	0.001	0.033
0.036	-0.037	-0.983	-0.076	0.059	-0.995	0.093	0.111	0.197	0.026	-0.011	-0.006	0.018	0.099	0.001	0.035
0.040	-0.029	-0.995	-0.077	0.060	-0.995	0.090	0.070	0.204	0.031	-0.004	-0.018	0.022	0.106	0.013	0.033
0.040	-0.021	-0.991	-0.078	0.061	-0.995	0.062	0.078	0.210	0.033	0.003	-0.014	0.023	0.113	0.008	0.031
0.028	-0.017	-0.995	-0.080	0.061	-0.995	0.048	0.091	0.212	0.023	0.006	-0.018	0.012	0.117	0.012	0.033
0.036	-0.021	-0.987	-0.082	0.061	-0.995	0.039	0.079	0.212	0.032	0.002	-0.010	0.021	0.112	0.004	0.033
0.032	-0.002	-0.999	-0.083	0.061	-0.995	0.020	0.081	0.198	0.030	0.021	-0.022	0.017	0.131	0.016	0.034
0.032	-0.013	-0.991	-0.085	0.061	-0.995	0.016	0.083	0.201	0.032	0.010	-0.014	0.018	0.118	0.008	0.034
0.043	-0.013	-0.979	-0.086	0.060	-0.994	-0.001	0.093	0.187	0.045	0.010	-0.003	0.030	0.118	0.004	0.034
0.020	-0.021	-0.983	-0.087	0.060	-0.994	-0.005	0.045	0.189	0.023	0.003	-0.007	0.008	0.109	0.000	0.034
0.024	-0.013	-1.003	-0.088	0.059	-0.994	-0.022	0.069	0.185	0.028	0.012	-0.026	0.013	0.116	0.020	0.034
0.032	-0.017	-0.979	-0.090	0.058	-0.994	-0.025	0.103	0.169	0.037	0.009	-0.003	0.021	0.111	0.004	0.033
0.028	-0.010	-0.987	-0.092	0.056	-0.994	-0.038	0.079	0.173	0.035	0.018	-0.011	0.018	0.118	0.004	0.035
0.024	-0.013	-0.987	-0.093	0.055	-0.994	-0.054	0.096	0.179	0.033	0.016	-0.011	0.015	0.113	0.003	0.038
0.024	-0.013	-0.987	-0.095	0.053	-0.994	-0.069	0.096	0.177	0.035	0.017	-0.011	0.015	0.113	0.003	0.039
0.032	-0.013	-0.995	-0.097	0.051	-0.994	-0.078	0.116	0.174	0.044	0.019	-0.019	0.024	0.112	0.011	0.040
0.024	-0.013	-0.995	-0.100	0.049	-0.994	-0.081	0.123	0.174	0.039	0.022	-0.019	0.017	0.111	0.010	0.043
0.024	-0.029	-0.983	-0.101	0.047	-0.994	-0.077	0.085	0.180	0.040	0.008	-0.007	0.018	0.094	0.001	0.046
0.024	-0.029	-1.003	-0.103	0.044	-0.994	-0.079	0.126	0.170	0.043	0.011	-0.027	0.018	0.093	0.018	0.043
0.024	-0.037	-1.003	-0.106	0.042	-0.993	-0.068	0.145	0.171	0.045	0.005	-0.027	0.019	0.084	0.018	0.043
0.009	-0.037	-0.995	-0.108	0.040	-0.993	-0.069	0.115	0.181	0.032	0.007	-0.020	0.004	0.083	0.010	0.045
0.013	-0.044	-0.987	-0.110	0.039	-0.993	-0.060	0.125	0.177	0.038	0.001	-0.012	0.008	0.074	0.002	0.043
0.017	-0.041	-0.999	-0.112	0.037	-0.993	-0.058	0.122	0.172	0.044	0.007	-0.024	0.013	0.077	0.013	0.041
0.009	-0.041	-0.991	-0.115	0.035	-0.993	-0.064	0.125	0.176	0.039	0.009	-0.016	0.006	0.076	0.005	0.042
0.009	-0.037	-0.987	-0.117	0.033	-0.993	-0.065	0.141	0.162	0.041	0.014	-0.013	0.006	0.078	0.001	0.042
0.001	-0.052	-0.999	-0.119	0.031	-0.992	-0.081	0.100	0.166	0.035	0.001	-0.024	0.001	0.061	0.013	0.040
0.001	-0.048	-0.987	-0.121	0.029	-0.992	-0.080	0.104	0.168	0.037	0.007	-0.013	0.000	0.064	0.001	0.039
-0.003	-0.048	-0.987	-0.123	0.026	-0.992	-0.082	0.131	0.162	0.035	0.009	-0.013	0.004	0.062	0.001	0.041
-0.007	-0.056	-0.995	-0.125	0.024	-0.992	-0.079	0.119	0.163	0.033	0.004	-0.021	0.007	0.053	0.008	0.043
0.009	-0.068	-0.987	-0.128	0.022	-0.992	-0.082	0.143	0.156	0.051	-0.006	-0.013	0.009	0.040	0.000	0.045
0.001	-0.060	-0.991	-0.130	0.020	-0.991	-0.077	0.149	0.154	0.046	0.004	-0.018	0.002	0.046	0.004	0.045
-0.003	-0.060	-0.999	-0.132	0.017	-0.991	-0.090	0.114	0.158	0.044	0.007	-0.026	0.001	0.045	0.012	0.047
-0.014	-0.052	-0.995	-0.135	0.015	-0.991	-0.092	0.137	0.162	0.035	0.017	-0.022	0.012	0.051	0.008	0.045
-0.007	-0.048	-0.979	-0.137	0.012	-0.991	-0.098	0.122	0.168	0.045	0.023	-0.007	0.004	0.053	0.008	0.044
-0.010	-0.048	-0.983	-0.139	0.009	-0.990	-0.118	0.133	0.165	0.044	0.026	-0.011	0.007	0.052	0.004	0.042
-0.014	-0.056	-0.987	-0.142	0.006	-0.990	-0.118	0.147	0.150	0.043	0.021	-0.015	0.010	0.043	0.001	0.043
-0.018	-0.068	-0.979	-0.144	0.003	-0.990	-0.126	0.113	0.149	0.041	0.012	-0.008	0.014	0.030	0.009	0.044
-0.018	-0.064	-0.983	-0.146	0.000	-0.989	-0.132	0.133	0.138	0.043	0.019	-0.012	0.013	0.032	0.005	0.045
-0.014	-0.064	-0.983	-0.148	-0.003	-0.989	-0.146	0.119	0.131	0.049	0.023	-0.012	0.009	0.031	0.005	0.046
-0.022	-0.068	-0.987	-0.150	-0.007	-0.989	-0.148	0.137	0.127	0.044	0.022	-0.017	0.016	0.026	0.001	0.047
-0.022	-0.068	-0.987	-0.153	-0.011	-0.988	-0.156	0.160	0.113	0.047	0.026	-0.017	0.015	0.024	0.001	0.049
-0.030	-0.071	-1.003	-0.155	-0.014	-0.988	-0.152	0.127	0.113	0.041	0.026	-0.034	0.022	0.019	0.015	0.049
-0.030	-0.075	-0.999	-0.157	-0.017	-0.987	-0.146	0.120	0.108	0.043	0.025	-0.030	0.022	0.014	0.011	0.050
-0.030	-0.083	-0.991	-0.159	-0.021	-0.987	-0.145	0.132	0.107	0.046	0.021	-0.023	0.021	0.005	0.003	0.050
-0.033	-0.083	-1.007	-0.161	-0.024	-0.987	-0.135	0.121	0.093	0.044	0.024	-0.039	0.025	0.004	0.018	0.052
-0.037	-0.079	-1.003	-0.163	-0.027	-0.986	-0.151	0.108	0.098	0.042	0.031	-0.035	0.028	0.007	0.014	0.053
-0.030	-0.087	-0.995	-0.164	-0.031	-0.986	-0.152	0.109	0.095	0.051	0.027	-0.028	0.020	0.002	0.006	0.054
-0.030	-0.095	-0.987	-0.166	-0.034	-0.985	-0.156	0.115	0.086	0.053	0.022	-0.021	0.020	0.011	0.001	0.053
-0.030	-0.102	-0.979	-0.168	-0.038	-0.985	-0.149	0.113	0.079	0.055	0.018	-0.013	0.019	0.020	0.009	0.055
-0.049	-0.106	-1.003	-0.170	-0.041	-0.985	-0.153	0.103	0.079	0.037	0.018	-0.037	0.038	0.024	0.014	0.055
-0.033	-0.106	-0.995	-0.172	-0.045	-0.984	-0.158	0.130	0.072	0.055	0.021	-0.030	0.022	0.025	0.006	0.056
-0.041	-0.110	-1.003	-0.173	-0.048	-0.984	-0.158	0.102	0.073	0.049	0.021	-0.038	0.029	0.030	0.014	0.059
-0.037	-0.098	-0.995	-0.175	-0.052	-0.983	-0.173	0.094	0.074	0.054	0.036	-0.031	0.025	0.019	0.006	0.062
-0.026	-0.091	-0.987	-0.176	-0.056	-0.983	-0.182	0.104	0.067	0.067	0.048	-0.024	0.013	0.012	0.002	0.062
-0.045	-0.098	-1.007	-0.177	-0.060	-0.982	-0.192	0.075	0.072	0.049	0.044	-0.044	0.031	0.021	0.018	0.063
-0.037	-0.118	-0.991	-0.178	-0.065	-0.982	-0.196	0.078	0.054	0.058	0.029	-0.028	0.023	0.041	0.002	0.064
-0.041	-0.122	-0.999	-0.179	-0.069	-0.981	-0.206	0.082	0.048	0.055	0.029	-0.037	0.027	0.045	0.010	0.064
-0.037	-0.129	-0.991	-0.181	-0.073	-0.981	-0.202	0.095	0.041	0.061	0.026	-0.030	0.022	0.053	0.002	0.066
-0.037	-0.129	-0.999	-0.181	-0.077	-0.980	-0.183	0.051	0.041	0.061	0.030	-0.038	0.022	0.054	0.010	0.067
-0.041	-0.126	-1.007	-0.182	-0.080	-0.980	-0.160	0.065	0.032	0.058	0.037	-0.047	0.025	0.051	0.017	0.068
-0.045	-0.126	-1.011	-0.183	-0.084	-0.980	-0.160	0.070	0.031	0.055	0.040	-0.051	0.028	0.051	0.021	0.067
-0.045	-0.114	-1.007	-0.183	-0.087	-0.979	-0.173	0.016	0.021	0.055	0.055	-0.048	0.028	0.040	0.017	0.066
-0.049	-0.118	-1.007	-0.184	-0.091	-0.979	-0.188	0.063	-0.012	0.052	0.055	-0.048	0.031	0.044	0.017	0.063
-0.045	-0.126	-0.999	-0.183	-0.095	-0.978	-0.211	0.015	-0.025	0.056	0.052	-0.041	0.027	0.053	0.009	0.062
-0.064	-0.137	-1.015	-0.183	-0.099	-0.978	-0.210	-0.016	-0.051	0.036	0.044	-0.057	0.046	0.065	0.024	0.061
-0.049	-0.160	-1.003	-0.182	-0.103	-0.978	-0.193	-0.035	-0.085	0.051	0.024	-0.045	0.030	0.089	0.012	0.062
-0.049	-0.160	-1.003	-0.180	-0.106	-0.978	-0.178	-0.078	-0.095	0.049	0.028	-0.045	0.030	0.089	0.012	0.060
-0.033	-0.172	-0.987	-0.179	-0.109	-0.978	-0.162	-0.037	-0.119	0.064	0.019	-0.030	0.014	0.101	0.004	0.062
-0.053	-0.172	-1.011	-0.178	-0.112	-0.978	-0.150	-0.053	-0.120	0.043	0.021	-0.053	0.032	0.102	0.020	0.061
-0.045	-0.180	-1.003	-0.177	-0.114	-0.978	-0.122	-0.039	-0.133	0.050	0.016	-0.046	0.024	0.110	0.012	0.061
-0.041	-0.176	-0.987	-0.176	-0.116	-0.978	-0.114	-0.076	-0.127	0.052	0.021	-0.030	0.019	0.107	0.003	0.059
-0.041	-0.172	-0.999	-0.175	-0.117	-0.978	-0.084	-0.059	-0.137	0.051	0.027	-0.042	0.018	0.104	0.009	0.060
-0.037	-0.180	-0.983	-0.173	-0.118	-0.978	-0.074	-0.057	-0.151	0.053	0.020	-0.025	0.014	0.112	0.006	0.059
-0.033	-0.191	-0.987	-0.172	-0.119	-0.978	-0.064	-0.059	-0.166	0.056	0.009	-0.029	0.010	0.124	0.002	0.058
-0.037	-0.195	-0.991	-0.171	-0.120	-0.978	-0.053	-0.068	-0.178	0.051	0.006	-0.033	0.014	0.128	0.002	0.056
-0.045	-0.191	-0.995	-0.169	-0.120	-0.978	-0.033	-0.085	-0.194	0.042	0.010	-0.036	0.021	0.124	0.006	0.052
-0.041	-0.191	-0.995	-0.168	-0.120	-0.978	-0.016	-0.069	-0.201	0.044	0.010	-0.036	0.017	0.125	0.005	0.051
-0.053	-0.199	-0.991	-0.166	-0.119	-0.979	0.009	-0.100	-0.187	0.031	0.001	-0.032	0.029	0.133	0.001	0.045
-0.033	-0.191	-0.983	-0.165	-0.118	-0.979	0.049	-0.050	-0.191	0.049	0.007	-0.023	0.009	0.126	0.008	0.043
-0.060	-0.191	-0.991	-0.163	-0.116	-0.980	0.087	-0.098	-0.173	0.021	0.005	-0.031	0.036	0.126	0.001	0.042
-0.045	-0.187	-0.983	-0.161	-0.113	-0.980	0.119	-0.119	-0.185	0.034	0.006	-0.022	0.020	0.123	0.009	0.043
-0.033	-0.184	-0.991	-0.159	-0.110	-0.981	0.147	-0.102	-0.196	0.044	0.007	-0.030	0.009	0.119	0.002	0.041
-0.037	-0.191	-0.979	-0.158	-0.106	-0.982	0.164	-0.067	-0.200	0.040	-0.005	-0.018	0.014	0.127	0.015	0.044
-0.033	-0.199	-0.972	-0.157	-0.102	-0.982	0.199	-0.066	-0.194	0.043	-0.017	-0.010	0.011	0.135	0.025	0.044
-0.030	-0.195	-0.968	-0.155	-0.098	-0.983	0.205	-0.083	-0.199	0.045	-0.017	-0.005	0.007	0.132	0.031	0.044
-0.026	-0.187	-0.960	-0.154	-0.093	-0.984	0.220	-0.042	-0.216	0.048	-0.014	0.003	0.003	0.126	0.040	0.044
-0.022	-0.187	-0.964	-0.153	-0.088	-0.984	0.233	-0.066	-0.208	0.051	-0.019	-0.001	0.001	0.129	0.036	0.045
-0.030	-0.184	-0.972	-0.153	-0.083	-0.985	0.247	-0.014	-0.211	0.043	-0.020	-0.008	0.006	0.128	0.028	0.041
-0.018	-0.176	-0.956	-0.152	-0.078	-0.985	0.255	-0.018	-0.205	0.054	-0.018	0.008	0.007	0.121	0.045	0.039
-0.045	-0.168	-0.960	-0.152	-0.072	-0.986	0.266	-0.034	-0.206	0.027	-0.016	0.004	0.018	0.112	0.043	0.036
-0.037	-0.156	-0.968	-0.151	-0.067	-0.986	0.251	-0.014	-0.214	0.035	-0.009	-0.003	0.009	0.098	0.038	0.035
-0.037	-0.153	-0.975	-0.151	-0.061	-0.987	0.261	-0.040	-0.208	0.034	-0.011	-0.011	0.007	0.091	0.033	0.034
-0.037	-0.153	-0.975	-0.150	-0.056	-0.987	0.259	-0.026	-0.204	0.034	-0.016	-0.010	0.006	0.090	0.034	0.038
-0.026	-0.126	-0.964	-0.150	-0.050	-0.987	0.263	0.028	-0.202	0.046	0.005	0.002	0.008	0.061	0.048	0.039
-0.022	-0.122	-0.964	-0.150	-0.045	-0.988	0.266	0.010	-0.189	0.050	0.003	0.001	0.014	0.057	0.049	0.042
-0.030	-0.118	-0.964	-0.150	-0.039	-0.988	0.279	0.016	-0.172	0.042	0.002	0.001	0.008	0.053	0.049	0.045
-0.022	-0.126	-0.975	-0.151	-0.033	-0.988	0.276	0.032	-0.175	0.050	-0.012	-0.011	0.018	0.060	0.037	0.047
-0.022	-0.114	-0.972	-0.151	-0.028	-0.988	0.260	0.034	-0.169	0.051	-0.005	-0.008	0.019	0.047	0.042	0.046
-0.026	-0.095	-0.979	-0.153	-0.022	-0.988	0.262	0.095	-0.158	0.049	0.010	-0.016	0.016	0.027	0.036	0.046
-0.045	-0.075	-0.999	-0.153	-0.017	-0.988	0.251	0.023	-0.154	0.030	0.024	-0.036	0.003	0.006	0.018	0.046
-0.037	-0.071	-0.983	-0.153	-0.012	-0.988	0.234	0.007	-0.166	0.038	0.022	-0.019	0.004	0.002	0.035	0.046
-0.030	-0.075	-0.983	-0.153	-0.007	-0.988	0.226	0.040	-0.181	0.047	0.013	-0.019	0.011	0.006	0.036	0.047
-0.030	-0.075	-0.987	-0.153	-0.003	-0.988	0.197	0.017	-0.186	0.047	0.008	-0.023	0.009	0.006	0.032	0.049
-0.022	-0.071	-0.975	-0.154	0.001	-0.988	0.170	0.051	-0.184	0.055	0.007	-0.011	0.014	0.002	0.044	0.049
-0.033	-0.079	-0.987	-0.155	0.004	-0.988	0.166	0.077	-0.168	0.044	-0.005	-0.024	0.002	0.009	0.034	0.048
-0.037	-0.083	-0.975	-0.156	0.008	-0.988	0.185	0.084	-0.142	0.042	-0.013	-0.012	0.009	0.013	0.047	0.047
-0.041	-0.079	-0.991	-0.157	0.012	-0.988	0.196	0.039	-0.124	0.038	-0.013	-0.029	0.017	0.011	0.033	0.045
-0.041	-0.071	-0.987	-0.158	0.016	-0.987	0.220	0.058	-0.119	0.039	-0.010	-0.025	0.022	0.006	0.039	0.043
-0.041	-0.068	-0.987	-0.158	0.021	-0.987	0.213	0.036	-0.121	0.039	-0.010	-0.026	0.026	0.004	0.040	0.043
-0.045	-0.052	-0.983	-0.158	0.025	-0.987	0.199	0.005	-0.128	0.035	0.001	-0.021	0.035	0.010	0.045	0.043
-0.045	-0.033	-0.987	-0.157	0.029	-0.987	0.190	-0.001	-0.120	0.035	0.017	-0.025	0.040	0.028	0.042	0.045
-0.037	-0.044	-0.975	-0.158	0.033	-0.987	0.192	0.045	-0.105	0.043	0.002	-0.013	0.038	0.016	0.054	0.048
-0.026	-0.041	-0.979	-0.158	0.037	-0.987	0.216	0.059	-0.080	0.055	0.002	-0.017	0.032	0.020	0.049	0.052
-0.033	-0.048	-1.007	-0.159	0.042	-0.986	0.248	0.057	-0.079	0.048	-0.011	-0.046	0.045	0.012	0.020	0.054
-0.037	-0.044	-1.007	-0.160	0.047	-0.986	0.248	0.073	-0.078	0.046	-0.012	-0.046	0.055	0.016	0.018	0.054
-0.041	-0.044	-0.999	-0.161	0.052	-0.986	0.244	0.075	-0.076	0.043	-0.017	-0.039	0.064	0.016	0.024	0.049
-0.049	-0.033	-0.987	-0.162	0.056	-0.985	0.237	0.049	-0.071	0.036	-0.010	-0.028	0.076	0.026	0.034	0.044
-0.057	-0.002	-0.983	-0.161	0.061	-0.985	0.214	-0.001	-0.085	0.027	0.016	-0.024	0.089	0.057	0.036	0.044
-0.057	-0.002	-0.983	-0.161	0.065	-0.985	0.209	-0.002	-0.091	0.027	0.012	-0.025	0.093	0.057	0.032	0.045
-0.030	-0.006	-0.995	-0.161	0.069	-0.985	0.202	0.041	-0.087	0.054	0.004	-0.037	0.071	0.054	0.017	0.046
-0.037	-0.021	-0.995	-0.162	0.073	-0.984	0.193	0.058	-0.083	0.047	-0.015	-0.037	0.084	0.039	0.014	0.048
-0.045	-0.021	-0.991	-0.162	0.076	-0.984	0.188	0.049	-0.064	0.039	-0.019	-0.033	0.096	0.039	0.015	0.050
-0.045	-0.017	-0.975	-0.162	0.080	-0.984	0.183	0.027	-0.052	0.040	-0.019	-0.018	0.100	0.043	0.029	0.048
-0.049	0.002	-0.987	-0.163	0.083	-0.983	0.154	0.038	-0.041	0.036	-0.002	-0.030	0.108	0.063	0.014	0.046
-0.041	0.025	-0.987	-0.164	0.085	-0.983	0.137	0.094	-0.063	0.045	0.019	-0.031	0.104	0.086	0.011	0.047
-0.041	0.025	-0.968	-0.165	0.088	-0.982	0.110	0.049	-0.066	0.045	0.017	-0.011	0.108	0.087	0.027	0.048
-0.041	0.029	-0.979	-0.165	0.090	-0.982	0.105	0.052	-0.076	0.046	0.018	-0.023	0.112	0.091	0.011	0.050
-0.045	0.029	-0.995	-0.165	0.091	-0.982	0.074	0.041	-0.087	0.042	0.017	-0.039	0.120	0.091	0.009	0.047
-0.037	0.010	-0.968	-0.166	0.092	-0.982	0.047	0.057	-0.088	0.050	-0.003	-0.012	0.117	0.072	0.015	0.046
-0.053	0.006	-0.972	-0.166	0.093	-0.982	0.030	0.040	-0.071	0.035	-0.008	-0.016	0.137	0.068	0.008	0.042
-0.053	0.014	-0.972	-0.167	0.093	-0.982	0.013	0.062	-0.056	0.036	-0.000	-0.016	0.142	0.076	0.005	0.038
-0.064	0.029	-0.979	-0.167	0.093	-0.981	0.017	0.031	-0.031	0.024	0.015	-0.024	0.158	0.092	0.007	0.034
-0.064	0.033	-0.991	-0.168	0.094	-0.981	0.017	0.071	-0.042	0.025	0.018	-0.036	0.162	0.096	0.022	0.036
-0.072	0.033	-0.995	-0.168	0.093	-0.981	-0.010	-0.002	-0.054	0.017	0.018	-0.039	0.175	0.096	0.030	0.038
-0.053	0.033	-0.995	-0.168	0.093	-0.981	-0.038	0.013	-0.061	0.036	0.019	-0.039	0.160	0.095	0.033	0.039
-0.049	0.033	-0.987	-0.168	0.091	-0.982	-0.075	0.015	-0.078	0.040	0.021	-0.031	0.161	0.095	0.028	0.040
-0.057	0.021	-0.975	-0.168	0.090	-0.982	-0.092	0.021	-0.080	0.032	0.011	-0.019	0.173	0.083	0.020	0.042
-0.049	0.021	-0.975	-0.167	0.087	-0.982	-0.108	-0.002	-0.076	0.039	0.013	-0.019	0.170	0.082	0.023	0.040
-0.053	0.014	-0.972	-0.166	0.085	-0.982	-0.104	-0.019	-0.066	0.035	0.007	-0.014	0.178	0.074	0.023	0.040
-0.049	0.021	-0.972	-0.166	0.084	-0.983	-0.082	-0.008	-0.058	0.038	0.016	-0.014	0.179	0.082	0.026	0.041
-0.041	0.021	-0.968	-0.166	0.082	-0.983	-0.079	0.021	-0.069	0.046	0.018	-0.010	0.176	0.081	0.026	0.039
-0.053	0.014	-0.979	-0.166	0.080	-0.983	-0.102	0.037	-0.073	0.034	0.012	-0.022	0.192	0.073	0.042	0.040
-0.060	-0.006	-0.983	-0.166	0.078	-0.983	-0.116	0.018	-0.072	0.027	-0.005	-0.025	0.205	0.054	0.050	0.041
-0.049	0.002	-0.983	-0.166	0.075	-0.983	-0.139	0.038	-0.082	0.039	0.005	-0.025	0.198	0.061	0.053	0.038
-0.049	0.002	-0.983	-0.166	0.073	-0.983	-0.147	0.038	-0.076	0.039	0.008	-0.025	0.203	0.060	0.057	0.038
-0.064	0.017	-0.975	-0.166	0.070	-0.984	-0.158	0.008	-0.074	0.023	0.026	-0.017	0.223	0.075	0.053	0.039
-0.049	0.002	-0.972	-0.166	0.067	-0.984	-0.140	0.018	-0.085	0.039	0.013	-0.013	0.212	0.059	0.053	0.038
-0.049	-0.010	-0.968	-0.166	0.065	-0.984	-0.114	0.023	-0.093	0.039	0.003	-0.009	0.217	0.047	0.052	0.037
-0.053	-0.013	-0.975	-0.166	0.063	-0.984	-0.101	0.043	-0.112	0.035	0.001	-0.017	0.226	0.043	0.064	0.040
-0.057	-0.033	-0.987	-0.167	0.061	-0.984	-0.110	0.053	-0.116	0.032	-0.016	-0.028	0.235	0.023	0.080	0.000
-0.053	-0.037	-0.991	-0.169	0.059	-0.984	-0.101	0.109	-0.114	0.037	-0.018	-0.033	0.235	0.019	0.087	0.000
-0.072	-0.044	-1.007	-0.170	0.058	-0.984	-0.069	0.099	-0.092	0.020	-0.024	-0.048	0.259	0.011	0.107	0.000
Avg ODBA	1.194
Vec ODBA	0.832
Avg ELBA	0.495
Avg EPBA	0.151
Speed	ODBA	VeDBA	ELBA	EPBA	StrkSpGn	StrSpGn_L	ISI
4.500	1.194	0.832	0.495	0.151	0.644	0.656	4.410
MeanPeak	0.065702
MeanLong	0.066968
MeanISI	4.410000
