# Supplementary material for: Averaged Propulsive Body Acceleration (APBA) Can Be Calculated from Biologging Tags That Incorporate Gyroscopes and Accelerometers to Estimate Swimming Speed, Hydrodynamic Drag and Energy Expenditure for Steller Sea Lions
Source: PLoS One. 2016 Jun 10;11(6):e0157326. doi: 10.1371/journal.pone.0157326 (PMC4902303; doi:10.1371/journal.pone.0157326)
Supplement: S4 Data — Same components as S2. (ZIP) [file pone.0157326.s004.zip › SitkaNov_20/sitka4_5240_4.csv]

rawAx	rawAy	rawAz	gravX	gravY	gravZ	gyrX	gyrY	gyrZ	estAx	estAy	estAz	odbX	odbY	odbZ	spk
-0.203	-0.079	-0.972	-0.282	-0.013	-0.959	-0.028	0.027	-0.009	-0.004	-0.009	-0.016	0.034	0.007	0.006	0.001
-0.214	-0.068	-0.964	-0.282	-0.013	-0.959	-0.003	0.001	-0.023	-0.016	0.003	-0.008	0.020	0.019	0.002	-0.001
-0.191	-0.068	-0.979	-0.281	-0.014	-0.960	-0.043	-0.054	-0.020	0.006	0.004	-0.024	0.041	0.019	0.013	0.003
-0.207	-0.098	-0.975	-0.281	-0.015	-0.960	-0.029	0.026	-0.009	-0.009	-0.026	-0.020	0.023	0.012	0.008	0.003
-0.187	-0.075	-0.964	-0.281	-0.016	-0.960	-0.042	0.027	-0.017	0.010	-0.002	-0.008	0.040	0.011	0.004	0.005
-0.203	-0.091	-0.975	-0.281	-0.017	-0.960	-0.044	-0.007	-0.018	-0.006	-0.017	-0.020	0.022	0.005	0.007	0.000
-0.203	-0.091	-0.975	-0.281	-0.017	-0.960	-0.032	0.021	-0.021	-0.006	-0.016	-0.020	0.019	0.005	0.007	-0.001
-0.214	-0.095	-0.968	-0.281	-0.018	-0.960	-0.049	0.002	-0.025	-0.017	-0.019	-0.012	0.005	0.009	0.002	-0.004
-0.210	-0.083	-0.972	-0.280	-0.019	-0.960	-0.051	-0.047	-0.015	-0.014	-0.006	-0.015	0.007	0.002	0.001	-0.003
-0.207	-0.091	-0.979	-0.279	-0.021	-0.960	-0.047	-0.036	-0.018	-0.012	-0.013	-0.023	0.008	0.005	0.009	-0.001
-0.191	-0.098	-0.972	-0.278	-0.021	-0.960	-0.015	-0.034	-0.008	0.003	-0.020	-0.014	0.021	0.013	0.001	0.005
-0.191	-0.106	-0.983	-0.277	-0.021	-0.961	0.017	-0.030	0.015	0.002	-0.028	-0.026	0.019	0.021	0.012	0.008
-0.183	-0.083	-0.983	-0.277	-0.022	-0.961	-0.018	-0.020	0.029	0.009	-0.004	-0.026	0.025	0.002	0.012	0.007
-0.191	-0.102	-0.972	-0.277	-0.022	-0.961	-0.010	0.039	0.012	0.002	-0.023	-0.014	0.015	0.018	0.000	0.008
-0.207	-0.095	-0.987	-0.275	-0.023	-0.961	-0.001	-0.070	0.019	-0.015	-0.015	-0.029	0.003	0.010	0.015	0.006
-0.191	-0.102	-0.991	-0.275	-0.023	-0.961	0.000	0.005	0.009	-0.000	-0.022	-0.033	0.010	0.018	0.019	0.006
-0.195	-0.091	-0.979	-0.274	-0.023	-0.961	-0.007	-0.044	0.018	-0.005	-0.009	-0.021	0.004	0.006	0.006	0.005
-0.180	-0.087	-0.979	-0.273	-0.023	-0.962	0.002	-0.034	0.007	0.009	-0.005	-0.021	0.016	0.002	0.006	0.007
-0.195	-0.098	-0.979	-0.273	-0.024	-0.962	-0.015	0.022	0.020	-0.006	-0.016	-0.021	0.002	0.014	0.005	0.008
-0.191	-0.087	-0.975	-0.273	-0.025	-0.962	-0.031	0.009	0.030	-0.002	-0.003	-0.017	0.000	0.003	0.001	0.010
-0.176	-0.091	-0.972	-0.273	-0.026	-0.962	-0.015	0.011	0.012	0.013	-0.006	-0.013	0.013	0.006	0.004	0.005
-0.183	-0.098	-0.975	-0.274	-0.027	-0.961	-0.036	0.048	0.016	0.006	-0.013	-0.017	0.003	0.014	0.000	0.005
-0.207	-0.087	-0.983	-0.274	-0.027	-0.961	-0.021	-0.008	0.026	-0.017	-0.000	-0.025	0.023	0.003	0.007	0.002
-0.195	-0.095	-0.983	-0.274	-0.028	-0.961	-0.030	0.022	0.011	-0.006	-0.007	-0.025	0.014	0.011	0.007	-0.001
-0.210	-0.091	-0.975	-0.273	-0.029	-0.962	-0.022	-0.042	0.029	-0.022	-0.002	-0.017	0.032	0.007	0.001	-0.005
-0.187	-0.083	-0.968	-0.272	-0.030	-0.962	-0.039	0.000	0.014	0.001	0.007	-0.009	0.011	0.000	0.010	-0.004
-0.203	-0.114	-0.968	-0.273	-0.030	-0.962	-0.003	0.025	0.016	-0.014	-0.024	-0.009	0.029	0.031	0.010	-0.003
-0.203	-0.122	-0.995	-0.271	-0.030	-0.962	0.020	-0.083	0.034	-0.016	-0.031	-0.036	0.031	0.039	0.017	-0.000
-0.191	-0.129	-0.995	-0.270	-0.030	-0.962	0.062	-0.025	0.025	-0.005	-0.040	-0.035	0.022	0.047	0.017	0.001
-0.195	-0.126	-0.991	-0.268	-0.028	-0.963	0.081	-0.081	0.031	-0.010	-0.037	-0.031	0.028	0.044	0.013	0.005
-0.180	-0.126	-0.979	-0.268	-0.028	-0.963	0.060	-0.010	0.048	0.005	-0.037	-0.019	0.014	0.044	0.001	0.008
-0.180	-0.122	-0.983	-0.267	-0.028	-0.963	0.026	-0.012	0.076	0.004	-0.033	-0.022	0.016	0.041	0.004	0.010
-0.180	-0.122	-0.983	-0.267	-0.029	-0.963	-0.009	0.010	0.096	0.004	-0.032	-0.022	0.019	0.042	0.004	0.012
-0.168	-0.114	-0.964	-0.268	-0.030	-0.963	-0.025	0.038	0.114	0.016	-0.022	-0.003	0.009	0.034	0.016	0.015
-0.168	-0.114	-0.956	-0.268	-0.032	-0.963	-0.030	0.031	0.123	0.016	-0.021	0.005	0.011	0.035	0.024	0.016
-0.153	-0.118	-0.944	-0.269	-0.034	-0.963	-0.048	0.081	0.128	0.033	-0.022	0.016	0.003	0.040	0.036	0.014
-0.168	-0.133	-0.948	-0.271	-0.036	-0.962	-0.074	0.136	0.133	0.020	-0.035	0.012	0.015	0.056	0.032	0.014
-0.172	-0.133	-0.924	-0.273	-0.039	-0.961	-0.076	0.093	0.142	0.017	-0.033	0.035	0.020	0.057	0.056	0.014
-0.168	-0.137	-0.932	-0.275	-0.042	-0.961	-0.092	0.118	0.135	0.023	-0.033	0.026	0.018	0.062	0.049	0.011
-0.160	-0.149	-0.916	-0.277	-0.044	-0.960	-0.069	0.163	0.121	0.033	-0.043	0.041	0.013	0.074	0.064	0.004
-0.176	-0.149	-0.920	-0.281	-0.046	-0.959	-0.056	0.232	0.114	0.022	-0.041	0.036	0.030	0.075	0.061	0.001
-0.218	-0.168	-0.940	-0.285	-0.048	-0.957	-0.044	0.218	0.128	-0.016	-0.058	0.015	0.074	0.095	0.041	-0.005
-0.210	-0.164	-0.936	-0.288	-0.050	-0.956	-0.029	0.181	0.148	-0.006	-0.052	0.018	0.068	0.092	0.045	-0.007
-0.214	-0.176	-0.920	-0.292	-0.051	-0.955	-0.035	0.186	0.154	-0.006	-0.062	0.033	0.073	0.105	0.061	-0.012
-0.195	-0.156	-0.916	-0.297	-0.053	-0.954	-0.022	0.289	0.143	0.018	-0.041	0.035	0.056	0.086	0.065	-0.010
-0.226	-0.168	-0.928	-0.299	-0.054	-0.953	0.002	0.164	0.157	-0.010	-0.051	0.023	0.088	0.099	0.054	-0.008
-0.222	-0.168	-0.920	-0.304	-0.056	-0.951	-0.012	0.233	0.144	-0.002	-0.050	0.029	0.086	0.100	0.062	-0.005
-0.230	-0.137	-0.960	-0.308	-0.057	-0.950	-0.006	0.246	0.137	-0.006	-0.018	-0.011	0.096	0.070	0.022	-0.007
-0.218	-0.156	-0.932	-0.310	-0.058	-0.949	0.010	0.148	0.140	0.008	-0.037	0.015	0.086	0.091	0.050	-0.004
-0.241	-0.137	-0.964	-0.313	-0.059	-0.948	-0.012	0.147	0.148	-0.012	-0.016	-0.017	0.111	0.072	0.019	-0.001
-0.237	-0.145	-0.944	-0.315	-0.060	-0.947	0.008	0.157	0.138	-0.006	-0.023	0.002	0.109	0.081	0.038	0.003
-0.233	-0.126	-0.964	-0.316	-0.061	-0.947	0.000	0.090	0.156	-0.001	-0.002	-0.019	0.107	0.063	0.019	0.003
-0.218	-0.137	-0.952	-0.320	-0.063	-0.945	0.002	0.219	0.139	0.018	-0.013	-0.008	0.093	0.075	0.030	0.008
-0.237	-0.149	-0.948	-0.322	-0.064	-0.945	-0.012	0.109	0.126	0.001	-0.023	-0.005	0.115	0.088	0.034	0.008
-0.218	-0.149	-0.936	-0.324	-0.066	-0.944	-0.043	0.121	0.115	0.022	-0.021	0.006	0.097	0.089	0.046	0.008
-0.241	-0.149	-0.924	-0.327	-0.067	-0.943	-0.024	0.196	0.094	0.002	-0.020	0.017	0.122	0.090	0.058	0.002
-0.241	-0.149	-0.932	-0.330	-0.068	-0.942	-0.021	0.151	0.100	0.004	-0.018	0.008	0.124	0.091	0.050	-0.000
-0.260	-0.153	-0.948	-0.331	-0.070	-0.941	-0.028	0.087	0.089	-0.013	-0.021	-0.009	0.145	0.096	0.034	-0.005
-0.260	-0.153	-0.948	-0.333	-0.070	-0.940	-0.004	0.133	0.049	-0.011	-0.020	-0.009	0.146	0.098	0.034	-0.007
-0.268	-0.176	-0.964	-0.334	-0.071	-0.940	-0.014	0.081	0.051	-0.018	-0.042	-0.026	0.155	0.122	0.019	-0.011
-0.276	-0.160	-0.968	-0.336	-0.072	-0.939	0.002	0.108	0.039	-0.024	-0.026	-0.030	0.165	0.108	0.015	-0.010
-0.280	-0.156	-0.960	-0.336	-0.072	-0.939	0.008	0.012	0.045	-0.027	-0.022	-0.023	0.170	0.105	0.023	-0.013
-0.268	-0.141	-0.960	-0.335	-0.073	-0.939	0.002	-0.026	0.046	-0.017	-0.006	-0.022	0.160	0.091	0.023	-0.018
-0.283	-0.126	-0.964	-0.334	-0.074	-0.940	-0.029	-0.064	0.051	-0.033	0.011	-0.026	0.177	0.076	0.019	-0.022
-0.287	-0.106	-0.956	-0.333	-0.075	-0.940	-0.059	-0.014	0.028	-0.038	0.032	-0.018	0.182	0.058	0.027	-0.022
-0.295	-0.118	-0.972	-0.331	-0.076	-0.941	-0.055	-0.138	0.007	-0.048	0.021	-0.033	0.191	0.071	0.011	-0.025
-0.283	-0.129	-0.987	-0.329	-0.077	-0.941	-0.027	-0.072	-0.021	-0.038	0.010	-0.048	0.181	0.084	0.004	-0.026
-0.283	-0.149	-0.987	-0.327	-0.077	-0.942	-0.003	-0.121	-0.016	-0.040	-0.009	-0.047	0.182	0.104	0.004	-0.020
-0.287	-0.164	-0.999	-0.322	-0.077	-0.944	0.022	-0.231	0.001	-0.049	-0.025	-0.057	0.188	0.121	0.016	-0.010
-0.257	-0.149	-1.003	-0.318	-0.076	-0.945	0.047	-0.191	0.011	-0.022	-0.010	-0.060	0.158	0.106	0.020	-0.004
-0.237	-0.149	-1.015	-0.315	-0.075	-0.946	0.083	-0.161	0.015	-0.006	-0.011	-0.070	0.141	0.107	0.032	0.004
-0.241	-0.141	-1.011	-0.311	-0.073	-0.948	0.116	-0.186	0.043	-0.013	-0.005	-0.065	0.146	0.100	0.028	0.015
-0.230	-0.122	-1.019	-0.307	-0.071	-0.949	0.140	-0.211	0.044	-0.006	0.012	-0.071	0.136	0.082	0.036	0.016
-0.218	-0.098	-1.031	-0.302	-0.068	-0.951	0.166	-0.259	0.026	0.000	0.032	-0.081	0.126	0.060	0.048	0.014
-0.233	-0.098	-1.035	-0.296	-0.065	-0.953	0.173	-0.296	0.007	-0.021	0.029	-0.083	0.143	0.061	0.052	0.013
-0.230	-0.091	-1.035	-0.288	-0.062	-0.956	0.166	-0.372	-0.003	-0.024	0.033	-0.080	0.140	0.054	0.052	0.006
-0.222	-0.095	-1.039	-0.280	-0.058	-0.958	0.167	-0.454	-0.014	-0.025	0.026	-0.081	0.134	0.058	0.055	-0.002
-0.230	-0.102	-1.035	-0.270	-0.055	-0.961	0.167	-0.476	-0.026	-0.042	0.015	-0.075	0.143	0.067	0.051	-0.006
-0.214	-0.102	-1.027	-0.260	-0.052	-0.964	0.157	-0.540	-0.031	-0.037	0.012	-0.064	0.129	0.068	0.043	-0.006
-0.203	-0.110	-1.031	-0.249	-0.049	-0.967	0.165	-0.561	-0.035	-0.037	0.002	-0.064	0.118	0.076	0.047	-0.006
-0.172	-0.110	-1.035	-0.237	-0.046	-0.970	0.151	-0.587	-0.041	-0.017	-0.001	-0.065	0.089	0.077	0.051	0.004
-0.160	-0.118	-1.031	-0.226	-0.044	-0.973	0.111	-0.574	-0.043	-0.017	-0.011	-0.059	0.078	0.086	0.047	0.011
-0.110	-0.114	-1.015	-0.215	-0.042	-0.976	0.094	-0.563	-0.046	0.022	-0.009	-0.040	0.029	0.082	0.032	0.016
-0.114	-0.129	-1.031	-0.203	-0.041	-0.978	0.082	-0.558	-0.059	0.007	-0.026	-0.053	0.034	0.099	0.047	0.017
-0.114	-0.129	-1.031	-0.191	-0.039	-0.981	0.086	-0.601	-0.052	-0.005	-0.028	-0.051	0.035	0.100	0.047	0.015
-0.099	-0.114	-1.015	-0.180	-0.037	-0.983	0.094	-0.582	-0.048	-0.001	-0.014	-0.033	0.021	0.085	0.032	0.009
-0.099	-0.114	-1.007	-0.168	-0.035	-0.985	0.102	-0.610	-0.044	-0.014	-0.016	-0.023	0.022	0.086	0.024	0.009
-0.072	-0.118	-0.999	-0.156	-0.033	-0.987	0.117	-0.593	-0.039	0.001	-0.021	-0.013	0.004	0.091	0.016	0.010
-0.037	-0.118	-0.991	-0.145	-0.030	-0.989	0.140	-0.507	-0.022	0.025	-0.024	-0.003	0.037	0.091	0.008	0.010
-0.037	-0.110	-0.995	-0.136	-0.027	-0.990	0.178	-0.451	-0.012	0.016	-0.019	-0.006	0.037	0.084	0.011	0.013
-0.041	-0.110	-1.015	-0.126	-0.024	-0.992	0.182	-0.485	-0.019	0.002	-0.023	-0.024	0.032	0.085	0.031	0.014
-0.030	-0.102	-1.007	-0.118	-0.020	-0.993	0.200	-0.430	-0.033	0.005	-0.019	-0.015	0.042	0.078	0.023	0.009
-0.022	-0.102	-1.007	-0.109	-0.016	-0.994	0.191	-0.414	-0.036	0.004	-0.022	-0.014	0.049	0.079	0.023	0.009
-0.014	-0.110	-0.991	-0.100	-0.012	-0.995	0.206	-0.422	-0.017	0.003	-0.034	0.003	0.056	0.088	0.007	0.011
0.013	-0.106	-0.983	-0.094	-0.008	-0.996	0.225	-0.316	-0.025	0.023	-0.034	0.012	0.082	0.085	0.001	0.013
0.017	-0.110	-0.991	-0.087	-0.004	-0.996	0.245	-0.310	-0.029	0.021	-0.043	0.005	0.085	0.089	0.007	0.010
0.024	-0.102	-0.995	-0.082	0.002	-0.997	0.271	-0.235	-0.044	0.023	-0.040	0.001	0.092	0.082	0.011	0.011
-0.003	-0.083	-0.999	-0.076	0.006	-0.997	0.253	-0.280	-0.046	-0.009	-0.025	-0.002	0.064	0.064	0.015	0.007
0.013	-0.071	-1.011	-0.071	0.011	-0.997	0.247	-0.270	-0.073	0.000	-0.018	-0.013	0.079	0.053	0.026	0.002
0.017	-0.052	-0.995	-0.065	0.015	-0.998	0.191	-0.285	-0.110	-0.002	-0.003	0.003	0.082	0.035	0.010	0.000
0.020	-0.056	-0.995	-0.060	0.019	-0.998	0.195	-0.253	-0.124	-0.003	-0.011	0.003	0.084	0.039	0.010	0.006
0.040	-0.044	-0.999	-0.055	0.023	-0.998	0.201	-0.219	-0.118	0.011	-0.003	-0.001	0.103	0.028	0.014	0.013
0.051	-0.037	-1.011	-0.051	0.027	-0.998	0.228	-0.155	-0.111	0.019	0.000	-0.012	0.114	0.021	0.026	0.022
0.070	-0.021	-1.023	-0.049	0.032	-0.998	0.230	-0.124	-0.108	0.036	0.011	-0.024	0.132	0.006	0.037	0.035
0.078	-0.025	-1.003	-0.046	0.036	-0.998	0.208	-0.086	-0.148	0.041	0.003	-0.004	0.139	0.011	0.018	0.046
0.097	-0.010	-1.023	-0.045	0.038	-0.998	0.127	-0.019	-0.247	0.059	0.016	-0.024	0.157	0.004	0.037	0.051
0.109	-0.013	-1.007	-0.045	0.039	-0.998	0.012	0.015	-0.312	0.070	0.012	-0.008	0.168	0.001	0.021	0.048
0.086	-0.017	-1.007	-0.045	0.038	-0.998	-0.056	0.055	-0.340	0.047	0.010	-0.008	0.144	0.005	0.021	0.040
0.063	-0.041	-1.011	-0.046	0.037	-0.998	-0.019	0.050	-0.316	0.025	-0.013	-0.012	0.120	0.029	0.025	0.026
0.032	-0.021	-1.007	-0.045	0.040	-0.998	0.118	-0.022	-0.251	-0.007	0.004	-0.008	0.088	0.010	0.021	0.002
0.032	-0.021	-1.007	-0.043	0.044	-0.998	0.202	-0.081	-0.208	-0.009	-0.000	-0.008	0.088	0.011	0.021	-0.017
0.005	0.002	-0.952	-0.039	0.049	-0.998	0.259	-0.174	-0.164	-0.039	0.018	0.047	0.060	0.012	0.034	-0.025
0.013	0.002	-0.952	-0.034	0.055	-0.998	0.280	-0.220	-0.119	-0.036	0.012	0.047	0.067	0.011	0.034	-0.016
0.047	-0.002	-0.972	-0.030	0.060	-0.998	0.287	-0.185	-0.062	-0.005	0.003	0.028	0.101	0.007	0.015	-0.004
0.105	-0.013	-0.979	-0.029	0.065	-0.997	0.273	-0.050	-0.041	0.051	-0.014	0.019	0.158	0.005	0.007	0.021
0.109	-0.033	-1.007	-0.029	0.070	-0.997	0.219	0.021	-0.015	0.055	-0.037	-0.008	0.161	0.025	0.021	0.048
0.132	-0.021	-1.011	-0.030	0.074	-0.997	0.226	0.051	0.004	0.078	-0.030	-0.013	0.183	0.014	0.024	0.067
0.132	-0.029	-1.031	-0.029	0.079	-0.996	0.262	-0.001	0.030	0.078	-0.042	-0.033	0.183	0.022	0.044	0.075
0.128	-0.033	-1.046	-0.028	0.084	-0.996	0.298	-0.031	0.037	0.073	-0.052	-0.049	0.178	0.027	0.060	0.079
0.120	-0.021	-1.062	-0.026	0.090	-0.996	0.305	-0.086	0.032	0.063	-0.046	-0.065	0.170	0.015	0.075	0.080
0.132	-0.017	-1.023	-0.023	0.095	-0.995	0.255	-0.102	0.012	0.072	-0.046	-0.026	0.181	0.012	0.036	0.079
0.140	0.006	-1.023	-0.022	0.098	-0.995	0.177	-0.059	-0.001	0.078	-0.026	-0.026	0.188	0.011	0.036	0.078
0.136	0.025	-1.023	-0.020	0.100	-0.995	0.121	-0.071	0.006	0.073	-0.009	-0.026	0.183	0.030	0.036	0.073
0.143	0.025	-1.007	-0.019	0.102	-0.995	0.098	-0.035	0.020	0.079	-0.011	-0.011	0.190	0.029	0.020	0.069
0.124	0.017	-0.999	-0.018	0.103	-0.994	0.102	-0.042	0.017	0.059	-0.020	-0.003	0.170	0.021	0.012	0.060
0.124	0.021	-1.011	-0.016	0.107	-0.994	0.168	-0.082	-0.007	0.057	-0.019	-0.016	0.169	0.025	0.024	0.055
0.101	0.029	-1.011	-0.014	0.110	-0.994	0.183	-0.077	-0.012	0.032	-0.015	-0.016	0.146	0.032	0.024	0.046
0.120	0.010	-1.003	-0.012	0.114	-0.993	0.236	-0.040	-0.021	0.050	-0.039	-0.009	0.164	0.012	0.016	0.040
0.105	0.017	-0.999	-0.011	0.120	-0.993	0.278	-0.036	-0.009	0.034	-0.036	-0.005	0.148	0.019	0.012	0.035
0.097	0.021	-0.991	-0.011	0.126	-0.992	0.333	0.025	-0.004	0.026	-0.038	0.002	0.140	0.022	0.004	0.034
0.109	0.029	-0.991	-0.011	0.133	-0.991	0.382	-0.005	0.007	0.037	-0.038	0.000	0.151	0.030	0.004	0.031
0.093	0.048	-1.015	-0.013	0.141	-0.990	0.397	0.119	0.001	0.024	-0.026	-0.024	0.135	0.049	0.027	0.029
0.109	0.060	-0.983	-0.015	0.149	-0.989	0.422	0.106	0.001	0.041	-0.022	0.006	0.150	0.060	0.005	0.026
0.078	0.075	-1.015	-0.017	0.157	-0.988	0.405	0.109	0.024	0.012	-0.015	-0.027	0.118	0.075	0.027	0.020
0.070	0.083	-1.007	-0.019	0.165	-0.986	0.425	0.100	0.037	0.006	-0.015	-0.020	0.110	0.082	0.019	0.014
0.063	0.110	-0.991	-0.020	0.173	-0.985	0.415	0.057	0.044	-0.001	0.004	-0.005	0.102	0.109	0.002	0.008
0.063	0.110	-0.991	-0.020	0.181	-0.983	0.423	0.035	0.029	-0.000	-0.004	-0.007	0.102	0.109	0.002	0.002
0.067	0.129	-0.991	-0.022	0.188	-0.982	0.373	0.084	0.016	0.005	0.008	-0.008	0.105	0.127	0.002	0.000
0.051	0.133	-0.979	-0.021	0.194	-0.981	0.338	-0.031	0.011	-0.011	0.006	0.003	0.089	0.131	0.011	-0.000
0.063	0.126	-0.987	-0.022	0.200	-0.980	0.283	0.067	-0.008	0.002	-0.007	-0.006	0.100	0.123	0.003	-0.001
0.051	0.137	-1.003	-0.021	0.204	-0.979	0.233	-0.019	-0.006	-0.011	-0.000	-0.022	0.088	0.134	0.012	-0.003
0.055	0.122	-0.987	-0.022	0.208	-0.978	0.212	0.033	-0.005	-0.007	-0.020	-0.007	0.091	0.118	0.004	-0.001
0.051	0.145	-1.007	-0.020	0.212	-0.977	0.194	-0.076	0.017	-0.013	-0.000	-0.028	0.086	0.141	0.015	-0.004
0.063	0.137	-0.983	-0.019	0.216	-0.976	0.218	-0.041	0.035	-0.002	-0.012	-0.005	0.097	0.132	0.009	-0.005
0.047	0.157	-0.995	-0.018	0.219	-0.975	0.200	-0.048	0.058	-0.019	0.004	-0.018	0.081	0.151	0.003	-0.008
0.051	0.176	-0.995	-0.017	0.223	-0.975	0.182	-0.056	0.057	-0.015	0.020	-0.019	0.084	0.170	0.002	-0.009
0.043	0.176	-0.991	-0.017	0.225	-0.974	0.143	-0.026	0.055	-0.023	0.017	-0.015	0.076	0.169	0.002	-0.011
0.051	0.180	-0.999	-0.015	0.227	-0.974	0.100	-0.110	0.059	-0.018	0.019	-0.022	0.082	0.173	0.005	-0.005
0.063	0.160	-0.968	-0.012	0.228	-0.973	0.082	-0.112	0.068	-0.008	-0.002	0.010	0.093	0.153	0.026	0.002
0.093	0.157	-0.968	-0.013	0.229	-0.973	0.059	0.043	0.049	0.023	-0.007	0.010	0.123	0.149	0.027	0.008
0.105	0.157	-0.964	-0.014	0.230	-0.973	0.066	0.027	0.061	0.035	-0.009	0.014	0.133	0.148	0.031	0.013
0.093	0.149	-0.964	-0.014	0.231	-0.973	0.059	0.014	0.075	0.023	-0.017	0.014	0.121	0.140	0.031	0.017
0.090	0.149	-0.968	-0.015	0.233	-0.972	0.087	0.075	0.074	0.020	-0.018	0.009	0.116	0.140	0.027	0.018
0.078	0.164	-0.972	-0.018	0.234	-0.972	0.065	0.143	0.088	0.011	-0.003	0.004	0.104	0.155	0.024	0.014
0.090	0.157	-0.968	-0.021	0.235	-0.972	0.069	0.135	0.086	0.025	-0.011	0.008	0.114	0.146	0.028	0.012
0.067	0.176	-0.983	-0.022	0.236	-0.972	0.043	0.059	0.092	0.004	0.008	-0.008	0.090	0.165	0.012	0.014
0.070	0.164	-0.968	-0.025	0.236	-0.971	0.030	0.159	0.062	0.011	-0.003	0.008	0.093	0.153	0.028	0.018
0.090	0.176	-0.968	-0.028	0.236	-0.971	-0.006	0.149	0.056	0.033	0.009	0.009	0.111	0.163	0.029	0.017
0.082	0.187	-0.979	-0.032	0.235	-0.972	-0.033	0.183	0.044	0.029	0.022	-0.003	0.102	0.174	0.017	0.015
0.067	0.184	-0.979	-0.034	0.234	-0.972	-0.049	0.114	0.057	0.016	0.019	-0.002	0.086	0.169	0.017	0.011
0.036	0.180	-0.991	-0.038	0.232	-0.972	-0.059	0.203	0.064	-0.011	0.017	-0.014	0.054	0.164	0.005	0.003
0.028	0.180	-0.987	-0.040	0.231	-0.972	-0.038	0.092	0.067	-0.016	0.017	-0.010	0.045	0.163	0.009	-0.003
0.028	0.180	-0.987	-0.042	0.231	-0.972	-0.009	0.136	0.048	-0.014	0.017	-0.010	0.044	0.162	0.009	-0.005
0.028	0.172	-0.999	-0.043	0.230	-0.972	-0.026	0.041	0.047	-0.013	0.010	-0.022	0.043	0.154	0.003	-0.005
0.040	0.176	-0.999	-0.045	0.229	-0.972	-0.045	0.088	0.035	-0.000	0.015	-0.022	0.053	0.157	0.003	-0.001
0.028	0.157	-0.995	-0.045	0.228	-0.973	-0.048	0.011	0.021	-0.012	-0.003	-0.017	0.040	0.136	0.001	0.002
0.040	0.157	-1.003	-0.045	0.227	-0.973	-0.064	-0.006	0.038	-0.000	-0.002	-0.025	0.050	0.135	0.007	0.005
0.043	0.149	-0.987	-0.045	0.224	-0.973	-0.097	0.013	0.062	0.004	-0.007	-0.008	0.053	0.126	0.009	0.008
0.043	0.153	-0.987	-0.045	0.222	-0.974	-0.118	0.007	0.076	0.004	-0.000	-0.007	0.052	0.128	0.009	0.010
0.067	0.137	-0.968	-0.047	0.219	-0.975	-0.124	0.076	0.089	0.029	-0.013	0.013	0.074	0.111	0.028	0.012
0.047	0.129	-0.975	-0.047	0.216	-0.975	-0.137	0.016	0.121	0.011	-0.017	0.006	0.054	0.101	0.020	0.016
0.063	0.129	-0.964	-0.049	0.213	-0.976	-0.154	0.095	0.137	0.028	-0.014	0.019	0.068	0.100	0.032	0.015
0.063	0.126	-0.964	-0.052	0.210	-0.976	-0.124	0.099	0.142	0.031	-0.015	0.019	0.068	0.095	0.032	0.016
0.047	0.106	-0.944	-0.055	0.207	-0.977	-0.131	0.163	0.156	0.019	-0.031	0.039	0.051	0.074	0.051	0.014
0.055	0.102	-0.972	-0.060	0.204	-0.977	-0.122	0.221	0.166	0.031	-0.032	0.012	0.058	0.069	0.023	0.012
0.020	0.099	-0.979	-0.063	0.201	-0.978	-0.121	0.124	0.199	-0.000	-0.034	0.004	0.023	0.064	0.015	0.011
0.036	0.095	-0.972	-0.067	0.198	-0.978	-0.115	0.168	0.204	0.019	-0.035	0.013	0.037	0.059	0.023	0.015
0.032	0.099	-0.983	-0.070	0.196	-0.978	-0.100	0.162	0.212	0.019	-0.028	0.001	0.032	0.061	0.011	0.010
0.032	0.091	-0.979	-0.075	0.193	-0.978	-0.102	0.219	0.212	0.024	-0.034	0.005	0.032	0.052	0.014	0.011
0.009	0.102	-0.979	-0.080	0.191	-0.978	-0.090	0.207	0.221	0.006	-0.020	0.005	0.008	0.062	0.014	0.007
0.009	0.091	-0.968	-0.084	0.188	-0.979	-0.097	0.174	0.229	0.010	-0.029	0.017	0.007	0.049	0.025	0.003
-0.007	0.091	-0.968	-0.088	0.186	-0.979	-0.082	0.185	0.213	-0.001	-0.027	0.017	0.009	0.048	0.025	-0.001
-0.007	0.099	-0.964	-0.091	0.184	-0.979	-0.083	0.117	0.214	0.002	-0.017	0.021	0.009	0.055	0.029	0.000
-0.003	0.095	-0.968	-0.094	0.182	-0.979	-0.080	0.149	0.193	0.009	-0.018	0.017	0.006	0.049	0.025	0.002
-0.007	0.102	-0.987	-0.098	0.179	-0.979	-0.102	0.173	0.190	0.009	-0.008	-0.003	0.010	0.056	0.005	0.005
-0.003	0.102	-0.972	-0.100	0.176	-0.979	-0.114	0.076	0.186	0.015	-0.005	0.013	0.006	0.054	0.020	0.009
-0.010	0.099	-0.975	-0.104	0.173	-0.979	-0.115	0.202	0.169	0.011	-0.006	0.009	0.014	0.049	0.016	0.012
-0.014	0.087	-0.999	-0.107	0.170	-0.980	-0.129	0.125	0.166	0.010	-0.015	-0.014	0.018	0.036	0.008	0.011
-0.014	0.087	-0.999	-0.110	0.167	-0.980	-0.119	0.165	0.156	0.014	-0.012	-0.014	0.018	0.034	0.008	0.012
-0.026	0.079	-0.995	-0.112	0.164	-0.980	-0.122	0.069	0.167	0.004	-0.016	-0.010	0.030	0.025	0.004	0.011
-0.018	0.079	-0.983	-0.115	0.162	-0.980	-0.113	0.134	0.151	0.015	-0.013	0.002	0.022	0.024	0.008	0.013
-0.033	0.083	-0.995	-0.116	0.159	-0.980	-0.117	0.065	0.153	0.001	-0.007	-0.009	0.037	0.026	0.004	0.012
-0.014	0.087	-0.995	-0.119	0.156	-0.981	-0.120	0.116	0.140	0.022	0.000	-0.009	0.018	0.029	0.005	0.015
-0.030	0.091	-1.007	-0.121	0.153	-0.981	-0.121	0.096	0.137	0.009	0.007	-0.021	0.033	0.031	0.017	0.014
-0.030	0.091	-1.007	-0.123	0.150	-0.981	-0.131	0.126	0.119	0.011	0.010	-0.021	0.033	0.029	0.017	0.014
-0.037	0.072	-0.999	-0.125	0.147	-0.981	-0.118	0.090	0.109	0.006	-0.006	-0.013	0.040	0.009	0.009	0.013
-0.041	0.075	-0.995	-0.126	0.144	-0.982	-0.135	0.030	0.119	0.002	0.001	-0.008	0.044	0.011	0.005	0.014
-0.030	0.068	-0.995	-0.127	0.141	-0.982	-0.142	0.066	0.120	0.015	-0.003	-0.008	0.032	0.002	0.005	0.014
-0.026	0.083	-0.999	-0.129	0.137	-0.982	-0.152	0.088	0.109	0.021	0.016	-0.012	0.028	0.016	0.010	0.017
-0.033	0.083	-1.003	-0.130	0.134	-0.982	-0.146	0.043	0.094	0.014	0.019	-0.015	0.036	0.015	0.014	0.021
-0.026	0.064	-0.991	-0.130	0.130	-0.983	-0.164	0.042	0.089	0.023	0.003	-0.003	0.028	0.006	0.002	0.021
-0.026	0.060	-0.999	-0.132	0.127	-0.983	-0.171	0.063	0.075	0.024	0.003	-0.011	0.028	0.011	0.010	0.022
-0.030	0.056	-0.983	-0.133	0.122	-0.984	-0.185	0.063	0.078	0.021	0.004	0.006	0.031	0.016	0.006	0.021
-0.030	0.052	-1.007	-0.133	0.119	-0.984	-0.180	0.035	0.066	0.022	0.004	-0.018	0.031	0.021	0.018	0.020
-0.041	0.052	-0.999	-0.134	0.115	-0.984	-0.188	0.054	0.059	0.011	0.008	-0.009	0.042	0.023	0.010	0.020
-0.033	0.052	-0.995	-0.135	0.110	-0.985	-0.202	0.066	0.041	0.020	0.012	-0.005	0.033	0.024	0.007	0.018
-0.033	0.041	-0.999	-0.136	0.106	-0.985	-0.204	0.051	0.032	0.021	0.005	-0.009	0.033	0.037	0.011	0.018
-0.045	0.044	-0.995	-0.137	0.102	-0.985	-0.192	0.068	0.039	0.010	0.013	-0.005	0.044	0.034	0.007	0.018
-0.033	0.041	-0.995	-0.138	0.098	-0.986	-0.193	0.054	0.048	0.023	0.013	-0.004	0.032	0.040	0.007	0.016
-0.045	0.033	-0.999	-0.139	0.094	-0.986	-0.161	0.052	0.057	0.012	0.009	-0.008	0.043	0.049	0.012	0.017
-0.041	0.029	-0.987	-0.139	0.091	-0.986	-0.154	0.033	0.057	0.016	0.009	0.004	0.039	0.054	0.000	0.018
-0.033	0.025	-0.987	-0.141	0.088	-0.986	-0.143	0.099	0.057	0.026	0.008	0.004	0.031	0.060	0.000	0.015
-0.041	0.021	-0.995	-0.143	0.085	-0.986	-0.134	0.111	0.057	0.020	0.007	-0.004	0.039	0.065	0.008	0.014
-0.060	0.002	-1.003	-0.144	0.082	-0.986	-0.129	0.074	0.061	0.002	-0.009	-0.011	0.058	0.086	0.016	0.013
-0.060	0.002	-1.003	-0.145	0.079	-0.986	-0.121	0.064	0.056	0.003	-0.006	-0.011	0.057	0.087	0.016	0.012
-0.053	0.002	-0.995	-0.146	0.076	-0.986	-0.122	0.060	0.054	0.012	-0.003	-0.003	0.049	0.089	0.009	0.010
-0.045	0.002	-0.987	-0.148	0.073	-0.986	-0.133	0.106	0.045	0.021	-0.000	0.005	0.041	0.091	0.001	0.013
-0.053	0.002	-0.979	-0.150	0.070	-0.986	-0.150	0.084	0.043	0.015	0.003	0.013	0.048	0.092	0.006	0.016
-0.049	0.006	-0.999	-0.151	0.067	-0.986	-0.157	0.065	0.028	0.020	0.010	-0.007	0.043	0.090	0.014	0.018
-0.045	-0.013	-0.987	-0.151	0.063	-0.986	-0.154	0.048	0.013	0.024	-0.005	0.005	0.039	0.112	0.003	0.020
-0.045	-0.013	-0.991	-0.152	0.060	-0.987	-0.164	0.051	0.011	0.025	-0.002	0.001	0.038	0.113	0.007	0.021
-0.045	-0.013	-0.995	-0.154	0.056	-0.986	-0.160	0.096	0.002	0.027	0.002	-0.003	0.038	0.115	0.011	0.022
-0.057	-0.013	-0.999	-0.155	0.053	-0.986	-0.158	0.084	0.010	0.017	0.005	-0.007	0.048	0.116	0.016	0.021
-0.049	-0.013	-0.991	-0.157	0.050	-0.986	-0.149	0.109	-0.001	0.026	0.008	0.001	0.040	0.118	0.008	0.019
-0.064	-0.006	-1.003	-0.159	0.047	-0.986	-0.141	0.111	-0.007	0.013	0.019	-0.011	0.055	0.111	0.020	0.017
-0.064	0.002	-0.995	-0.160	0.045	-0.986	-0.126	0.060	-0.015	0.013	0.029	-0.003	0.054	0.105	0.012	0.018
-0.064	0.002	-0.999	-0.161	0.042	-0.986	-0.132	0.068	-0.023	0.014	0.032	-0.008	0.053	0.107	0.016	0.017
-0.060	-0.010	-0.999	-0.161	0.039	-0.986	-0.149	0.051	-0.043	0.019	0.023	-0.008	0.049	0.120	0.016	0.013
-0.057	-0.013	-0.991	-0.162	0.036	-0.986	-0.163	0.070	-0.061	0.024	0.023	0.000	0.044	0.126	0.009	0.015
-0.091	-0.041	-1.007	-0.162	0.032	-0.986	-0.181	0.014	-0.072	-0.011	-0.001	-0.016	0.078	0.154	0.024	0.017
-0.068	-0.029	-1.023	-0.163	0.029	-0.986	-0.173	0.052	-0.099	0.013	0.014	-0.031	0.054	0.144	0.040	0.016
-0.060	-0.029	-1.011	-0.164	0.026	-0.986	-0.149	0.045	-0.106	0.021	0.017	-0.019	0.046	0.146	0.029	0.014
-0.072	-0.041	-1.003	-0.163	0.024	-0.986	-0.124	0.005	-0.109	0.009	0.008	-0.011	0.056	0.159	0.021	0.019
-0.072	-0.044	-1.015	-0.163	0.022	-0.986	-0.107	-0.010	-0.121	0.009	0.006	-0.023	0.055	0.164	0.034	0.018
-0.060	-0.056	-0.999	-0.162	0.021	-0.987	-0.084	-0.023	-0.138	0.020	-0.004	-0.007	0.043	0.177	0.019	0.017
-0.072	-0.052	-1.019	-0.161	0.019	-0.987	-0.072	-0.026	-0.155	0.007	0.001	-0.027	0.054	0.174	0.039	0.019
-0.064	-0.041	-1.011	-0.161	0.019	-0.987	-0.063	-0.015	-0.174	0.014	0.014	-0.019	0.046	0.164	0.031	0.021
-0.060	-0.044	-1.019	-0.158	0.018	-0.987	-0.074	-0.093	-0.188	0.016	0.011	-0.026	0.042	0.169	0.040	0.028
-0.053	-0.056	-1.015	-0.157	0.016	-0.987	-0.079	-0.044	-0.207	0.023	0.001	-0.022	0.033	0.182	0.036	0.036
-0.026	-0.060	-1.019	-0.157	0.016	-0.988	-0.054	0.006	-0.228	0.049	-0.002	-0.026	0.006	0.187	0.040	0.036
-0.026	-0.060	-1.019	-0.156	0.016	-0.988	-0.028	0.010	-0.242	0.049	-0.002	-0.026	0.005	0.188	0.040	0.033
-0.057	-0.068	-1.003	-0.156	0.016	-0.988	-0.009	-0.017	-0.259	0.018	-0.010	-0.010	0.036	0.197	0.024	0.025
-0.068	-0.068	-0.999	-0.155	0.017	-0.988	0.004	-0.014	-0.276	0.006	-0.011	-0.006	0.047	0.198	0.020	0.011
-0.083	-0.071	-0.991	-0.154	0.018	-0.988	0.030	-0.060	-0.287	-0.011	-0.016	0.002	0.062	0.203	0.012	-0.001
-0.087	-0.056	-0.991	-0.151	0.019	-0.988	0.032	-0.098	-0.295	-0.017	-0.001	0.002	0.066	0.189	0.012	-0.002
-0.076	-0.048	-1.011	-0.148	0.021	-0.989	0.056	-0.144	-0.295	-0.009	0.005	-0.017	0.055	0.183	0.031	-0.001
-0.060	-0.044	-1.023	-0.145	0.023	-0.989	0.076	-0.149	-0.283	0.003	0.006	-0.028	0.039	0.180	0.043	0.005
-0.057	-0.060	-1.023	-0.142	0.026	-0.990	0.127	-0.124	-0.251	0.004	-0.012	-0.028	0.036	0.197	0.044	0.010
-0.041	-0.075	-1.007	-0.140	0.031	-0.990	0.208	-0.086	-0.213	0.018	-0.032	-0.012	0.020	0.214	0.028	0.018
-0.060	-0.075	-1.023	-0.138	0.037	-0.990	0.314	-0.083	-0.151	-0.003	-0.038	-0.027	0.039	0.215	0.044	0.020
-0.018	-0.064	-1.007	-0.136	0.045	-0.990	0.416	-0.063	-0.109	0.037	-0.034	-0.012	0.004	0.205	0.028	0.022
-0.030	-0.052	-0.995	-0.135	0.055	-0.989	0.496	-0.038	-0.086	0.025	-0.033	-0.000	0.006	0.195	0.016	0.020
-0.033	-0.029	-1.003	-0.135	0.065	-0.989	0.529	0.016	-0.074	0.021	-0.020	-0.009	0.010	0.173	0.024	0.022
-0.041	-0.033	-0.991	-0.135	0.076	-0.988	0.535	0.000	-0.065	0.013	-0.034	0.002	0.017	0.178	0.012	0.016
-0.037	-0.013	-0.991	-0.136	0.086	-0.987	0.529	0.064	-0.067	0.017	-0.025	0.001	0.012	0.160	0.012	0.013
-0.037	-0.002	-0.975	-0.136	0.096	-0.986	0.516	0.061	-0.076	0.018	-0.023	0.016	0.012	0.149	0.003	0.010
-0.045	0.006	-0.983	-0.136	0.106	-0.985	0.502	0.025	-0.081	0.010	-0.025	0.007	0.019	0.143	0.005	0.007
-0.045	0.002	-0.972	-0.137	0.115	-0.984	0.479	0.057	-0.084	0.011	-0.039	0.018	0.018	0.147	0.007	0.000
-0.053	0.010	-0.964	-0.138	0.124	-0.983	0.464	0.055	-0.082	0.004	-0.040	0.025	0.025	0.141	0.014	-0.004
-0.064	0.021	-0.960	-0.138	0.133	-0.982	0.431	0.017	-0.092	-0.008	-0.037	0.028	0.036	0.130	0.018	-0.005
-0.057	0.029	-0.956	-0.138	0.141	-0.980	0.426	0.022	-0.094	-0.000	-0.037	0.031	0.028	0.123	0.021	-0.005
-0.049	0.048	-0.972	-0.137	0.149	-0.979	0.416	0.019	-0.080	0.007	-0.026	0.014	0.020	0.105	0.005	-0.001
-0.045	0.060	-0.968	-0.137	0.156	-0.978	0.380	0.012	-0.069	0.011	-0.021	0.017	0.015	0.094	0.009	0.006
-0.030	0.083	-0.960	-0.137	0.163	-0.977	0.352	0.041	-0.075	0.027	-0.005	0.023	0.001	0.071	0.017	0.013
-0.033	0.095	-0.975	-0.138	0.170	-0.976	0.321	0.042	-0.082	0.023	0.000	0.007	0.002	0.060	0.001	0.018
-0.026	0.110	-0.968	-0.138	0.176	-0.975	0.338	0.054	-0.085	0.031	0.009	0.013	0.006	0.045	0.008	0.023
-0.026	0.110	-0.968	-0.139	0.183	-0.973	0.320	0.082	-0.106	0.032	0.003	0.012	0.007	0.046	0.008	0.023
-0.030	0.141	-0.983	-0.141	0.188	-0.972	0.289	0.142	-0.140	0.030	0.028	-0.005	0.004	0.016	0.008	0.018
-0.049	0.160	-0.987	-0.142	0.194	-0.971	0.262	0.110	-0.155	0.012	0.042	-0.010	0.015	0.003	0.012	0.012
-0.068	0.180	-0.983	-0.142	0.199	-0.970	0.229	0.055	-0.181	-0.007	0.057	-0.007	0.033	0.021	0.008	0.005
-0.064	0.184	-0.964	-0.142	0.204	-0.969	0.216	0.022	-0.195	-0.004	0.056	0.012	0.029	0.025	0.011	-0.001
-0.068	0.172	-0.972	-0.141	0.208	-0.968	0.201	0.020	-0.213	-0.009	0.040	0.003	0.032	0.012	0.003	0.001
-0.057	0.149	-0.972	-0.141	0.212	-0.967	0.204	0.034	-0.210	0.002	0.013	0.002	0.020	0.011	0.003	0.007
-0.037	0.137	-0.987	-0.142	0.217	-0.966	0.226	0.116	-0.213	0.023	-0.004	-0.014	0.000	0.023	0.012	0.010
-0.045	0.145	-0.995	-0.142	0.222	-0.965	0.214	0.087	-0.219	0.015	-0.000	-0.023	0.008	0.016	0.020	0.011
-0.053	0.153	-0.979	-0.142	0.226	-0.964	0.197	0.077	-0.249	0.008	0.003	-0.008	0.015	0.009	0.004	0.009
-0.060	0.168	-0.968	-0.141	0.229	-0.963	0.131	0.003	-0.261	-0.001	0.016	0.003	0.022	0.006	0.007	0.001
-0.068	0.184	-0.968	-0.139	0.230	-0.963	0.032	-0.037	-0.257	-0.011	0.030	0.003	0.030	0.021	0.007	-0.003
-0.057	0.180	-0.936	-0.137	0.230	-0.963	-0.023	-0.019	-0.251	-0.001	0.026	0.035	0.018	0.017	0.039	-0.002
-0.053	0.164	-0.979	-0.135	0.230	-0.964	-0.025	-0.021	-0.221	0.001	0.011	-0.008	0.014	0.001	0.004	0.001
-0.037	0.145	-0.975	-0.135	0.231	-0.964	0.031	0.042	-0.201	0.016	-0.009	-0.004	0.002	0.019	0.000	0.008
-0.041	0.141	-0.979	-0.135	0.233	-0.963	0.085	0.035	-0.158	0.011	-0.015	-0.008	0.002	0.023	0.004	0.015
-0.033	0.137	-0.987	-0.134	0.235	-0.963	0.129	0.029	-0.136	0.018	-0.021	-0.016	0.006	0.027	0.012	0.017
-0.037	0.157	-0.995	-0.133	0.238	-0.962	0.129	-0.007	-0.131	0.014	-0.004	-0.024	0.002	0.008	0.020	0.015
-0.037	0.176	-0.972	-0.133	0.241	-0.961	0.126	0.060	-0.157	0.014	0.013	-0.001	0.002	0.012	0.004	0.010
-0.045	0.191	-0.975	-0.132	0.243	-0.961	0.088	-0.023	-0.141	0.005	0.026	-0.005	0.006	0.027	0.000	0.005
-0.060	0.184	-0.972	-0.130	0.245	-0.961	0.100	-0.076	-0.124	-0.013	0.016	-0.001	0.022	0.020	0.004	0.001
-0.041	0.172	-0.956	-0.128	0.247	-0.960	0.133	-0.018	-0.110	0.005	0.002	0.014	0.002	0.008	0.020	0.001
-0.045	0.157	-0.960	-0.128	0.251	-0.959	0.185	0.029	-0.092	0.001	-0.017	0.009	0.006	0.007	0.016	0.001
-0.033	0.157	-0.975	-0.127	0.255	-0.959	0.209	-0.006	-0.087	0.011	-0.021	-0.007	0.005	0.007	0.000	0.000
-0.033	0.176	-0.952	-0.127	0.259	-0.958	0.204	-0.001	-0.089	0.011	-0.005	0.016	0.005	0.012	0.023	-0.003
-0.057	0.195	-0.964	-0.125	0.262	-0.957	0.173	-0.058	-0.088	-0.014	0.011	0.003	0.019	0.031	0.012	-0.005
-0.057	0.195	-0.964	-0.123	0.266	-0.956	0.181	-0.063	-0.092	-0.016	0.008	0.003	0.019	0.032	0.012	-0.008
-0.053	0.187	-0.972	-0.121	0.269	-0.955	0.201	-0.060	-0.093	-0.014	-0.004	-0.006	0.015	0.024	0.004	-0.010
-0.041	0.176	-0.964	-0.119	0.273	-0.955	0.209	-0.086	-0.076	-0.004	-0.019	0.001	0.004	0.013	0.011	-0.005
-0.037	0.172	-0.960	-0.117	0.277	-0.954	0.224	-0.080	-0.054	-0.003	-0.027	0.004	0.000	0.009	0.015	-0.001
-0.022	0.176	-0.956	-0.115	0.282	-0.952	0.248	-0.062	-0.041	0.011	-0.028	0.007	0.015	0.013	0.019	0.004
-0.022	0.195	-0.956	-0.113	0.287	-0.951	0.250	-0.082	-0.041	0.009	-0.013	0.006	0.015	0.033	0.019	0.008
-0.018	0.207	-0.975	-0.111	0.291	-0.950	0.257	-0.077	-0.054	0.011	-0.006	-0.014	0.019	0.045	0.001	0.010
-0.018	0.218	-0.975	-0.109	0.296	-0.949	0.264	-0.075	-0.049	0.009	0.001	-0.016	0.018	0.057	0.001	0.011
-0.026	0.222	-0.979	-0.108	0.301	-0.947	0.283	-0.058	-0.029	0.000	-0.001	-0.021	0.010	0.061	0.005	0.010
-0.018	0.234	-0.968	-0.106	0.307	-0.946	0.320	-0.045	-0.015	0.007	0.005	-0.011	0.018	0.073	0.007	0.010
-0.026	0.234	-0.968	-0.105	0.313	-0.944	0.327	-0.036	-0.013	-0.002	-0.001	-0.013	0.010	0.073	0.007	0.008
-0.018	0.230	-0.983	-0.104	0.319	-0.942	0.340	-0.040	-0.006	0.005	-0.011	-0.030	0.017	0.069	0.009	0.007
-0.030	0.242	-0.987	-0.102	0.326	-0.940	0.340	-0.087	-0.009	-0.008	-0.005	-0.036	0.006	0.081	0.013	0.006
-0.018	0.238	-0.956	-0.100	0.332	-0.938	0.341	-0.091	-0.010	0.001	-0.015	-0.006	0.017	0.078	0.019	0.006
-0.018	0.249	-0.972	-0.099	0.338	-0.936	0.351	-0.072	-0.011	-0.001	-0.010	-0.024	0.017	0.089	0.003	0.004
-0.014	0.249	-0.948	-0.097	0.344	-0.934	0.355	-0.079	0.002	0.002	-0.016	-0.003	0.020	0.090	0.027	0.004
-0.022	0.261	-0.972	-0.096	0.351	-0.932	0.357	-0.049	0.017	-0.007	-0.011	-0.028	0.012	0.102	0.003	0.005
-0.018	0.269	-0.964	-0.095	0.357	-0.929	0.368	-0.062	0.045	-0.004	-0.010	-0.023	0.016	0.109	0.011	0.007
-0.007	0.272	-0.952	-0.094	0.364	-0.927	0.356	-0.045	0.046	0.007	-0.012	-0.013	0.027	0.114	0.023	0.008
-0.007	0.296	-0.960	-0.094	0.369	-0.925	0.297	-0.030	0.033	0.006	0.006	-0.023	0.027	0.137	0.015	0.009
-0.010	0.296	-0.960	-0.093	0.373	-0.923	0.261	-0.053	0.030	0.001	0.002	-0.025	0.022	0.137	0.015	0.011
-0.003	0.288	-0.940	-0.092	0.378	-0.921	0.246	-0.054	0.034	0.008	-0.010	-0.006	0.030	0.130	0.035	0.012
0.001	0.300	-0.940	-0.091	0.382	-0.920	0.235	-0.030	0.031	0.011	-0.003	-0.008	0.033	0.141	0.034	0.012
0.001	0.296	-0.936	-0.092	0.386	-0.918	0.270	0.021	0.060	0.012	-0.011	-0.006	0.033	0.138	0.038	0.013
-0.007	0.315	-0.960	-0.092	0.391	-0.916	0.288	-0.006	0.077	0.004	0.003	-0.032	0.025	0.157	0.015	0.015
0.001	0.338	-0.940	-0.093	0.396	-0.913	0.301	0.029	0.083	0.013	0.021	-0.014	0.032	0.181	0.034	0.017
0.001	0.338	-0.940	-0.094	0.402	-0.911	0.303	0.068	0.071	0.014	0.016	-0.017	0.032	0.181	0.034	0.017
0.001	0.330	-0.936	-0.097	0.406	-0.909	0.245	0.145	0.033	0.017	0.004	-0.015	0.031	0.173	0.038	0.021
-0.007	0.315	-0.936	-0.099	0.408	-0.907	0.153	0.128	-0.001	0.011	-0.013	-0.016	0.023	0.158	0.038	0.025
0.005	0.323	-0.948	-0.101	0.409	-0.907	0.071	0.151	-0.039	0.025	-0.007	-0.029	0.035	0.166	0.026	0.031
0.005	0.315	-0.960	-0.104	0.410	-0.906	0.027	0.185	-0.046	0.028	-0.015	-0.041	0.034	0.158	0.014	0.030
0.005	0.319	-0.964	-0.108	0.410	-0.906	0.032	0.272	-0.044	0.032	-0.011	-0.045	0.034	0.162	0.010	0.030
-0.030	0.311	-0.968	-0.112	0.411	-0.905	0.040	0.251	-0.043	0.001	-0.019	-0.050	0.001	0.154	0.006	0.027
-0.041	0.315	-0.975	-0.115	0.412	-0.904	0.079	0.222	-0.022	-0.007	-0.017	-0.059	0.013	0.158	0.002	0.027
-0.033	0.342	-0.964	-0.120	0.414	-0.903	0.123	0.242	-0.002	0.005	0.009	-0.049	0.006	0.185	0.010	0.031
-0.026	0.365	-0.983	-0.125	0.417	-0.900	0.172	0.321	-0.014	0.018	0.029	-0.070	0.002	0.209	0.010	0.039
-0.014	0.361	-0.999	-0.131	0.420	-0.898	0.166	0.413	-0.060	0.036	0.022	-0.089	0.013	0.205	0.026	0.043
-0.026	0.338	-0.995	-0.138	0.422	-0.896	0.118	0.458	-0.102	0.032	-0.003	-0.087	0.001	0.182	0.022	0.040
-0.053	0.323	-0.972	-0.145	0.424	-0.894	0.116	0.412	-0.102	0.011	-0.020	-0.065	0.026	0.166	0.002	0.028
-0.072	0.323	-0.936	-0.150	0.426	-0.892	0.158	0.313	-0.062	-0.004	-0.023	-0.032	0.046	0.166	0.037	0.013
-0.095	0.330	-0.905	-0.153	0.430	-0.890	0.209	0.221	-0.020	-0.023	-0.019	-0.002	0.069	0.174	0.069	0.004
-0.076	0.350	-0.869	-0.156	0.434	-0.887	0.221	0.194	-0.012	-0.001	-0.003	0.031	0.050	0.193	0.104	0.001
-0.057	0.369	-0.873	-0.160	0.437	-0.885	0.200	0.218	-0.035	0.022	0.013	0.024	0.031	0.212	0.100	0.009
-0.060	0.377	-0.893	-0.163	0.440	-0.883	0.127	0.253	-0.083	0.022	0.018	0.003	0.035	0.220	0.080	0.026
-0.045	0.365	-0.916	-0.167	0.442	-0.881	0.138	0.279	-0.077	0.041	0.004	-0.023	0.020	0.209	0.056	0.037
-0.037	0.369	-0.936	-0.171	0.446	-0.879	0.218	0.275	-0.050	0.053	0.004	-0.045	0.012	0.213	0.036	0.044
-0.064	0.361	-0.940	-0.173	0.452	-0.875	0.344	0.158	-0.006	0.028	-0.009	-0.053	0.039	0.205	0.032	0.055
-0.060	0.369	-0.940	-0.175	0.459	-0.871	0.416	0.080	0.041	0.033	-0.008	-0.057	0.036	0.212	0.032	0.067
-0.045	0.365	-0.956	-0.177	0.465	-0.867	0.426	0.099	0.084	0.051	-0.019	-0.076	0.020	0.209	0.016	0.083
-0.026	0.377	-0.995	-0.180	0.472	-0.863	0.453	0.120	0.149	0.073	-0.014	-0.120	0.001	0.220	0.024	0.111
-0.007	0.392	-1.035	-0.182	0.479	-0.859	0.429	0.076	0.189	0.095	-0.005	-0.164	0.018	0.235	0.063	0.138
0.028	0.392	-1.058	-0.183	0.484	-0.856	0.392	-0.013	0.179	0.130	-0.011	-0.191	0.052	0.235	0.087	0.166
0.028	0.392	-1.058	-0.183	0.489	-0.853	0.309	-0.047	0.147	0.130	-0.015	-0.193	0.052	0.235	0.087	0.187
0.082	0.415	-0.999	-0.182	0.490	-0.852	0.131	-0.059	0.101	0.183	0.007	-0.135	0.106	0.259	0.028	0.196
0.093	0.442	-0.964	-0.181	0.490	-0.853	0.001	-0.091	0.077	0.193	0.034	-0.099	0.117	0.286	0.008	0.187
0.070	0.458	-0.960	-0.180	0.488	-0.854	-0.064	-0.030	0.038	0.169	0.051	-0.094	0.094	0.301	0.011	0.168
0.013	0.458	-0.972	-0.178	0.487	-0.855	-0.096	-0.045	0.002	0.110	0.053	-0.105	0.036	0.301	0.000	0.141
-0.037	0.435	-0.979	-0.176	0.484	-0.857	-0.170	-0.097	-0.015	0.058	0.033	-0.110	0.014	0.278	0.009	0.113
-0.041	0.442	-0.968	-0.173	0.479	-0.861	-0.283	-0.112	-0.055	0.051	0.046	-0.095	0.018	0.286	0.003	0.089
-0.041	0.431	-0.964	-0.169	0.472	-0.865	-0.423	-0.154	-0.101	0.047	0.041	-0.087	0.018	0.275	0.007	0.074
-0.037	0.427	-0.956	-0.165	0.463	-0.871	-0.533	-0.161	-0.140	0.046	0.046	-0.073	0.014	0.271	0.015	0.064
-0.026	0.392	-0.920	-0.161	0.452	-0.877	-0.597	-0.124	-0.155	0.054	0.022	-0.032	0.002	0.237	0.050	0.059
-0.041	0.385	-0.936	-0.154	0.442	-0.884	-0.619	-0.276	-0.136	0.032	0.025	-0.041	0.018	0.229	0.035	0.051
-0.022	0.373	-0.920	-0.152	0.432	-0.889	-0.588	-0.059	-0.154	0.049	0.023	-0.020	0.002	0.218	0.050	0.043
-0.037	0.381	-0.920	-0.148	0.421	-0.895	-0.605	-0.130	-0.136	0.029	0.042	-0.014	0.013	0.227	0.050	0.036
-0.041	0.354	-0.932	-0.145	0.412	-0.900	-0.532	-0.107	-0.101	0.022	0.024	-0.022	0.017	0.200	0.039	0.030
-0.041	0.373	-0.940	-0.143	0.403	-0.904	-0.514	-0.031	-0.086	0.021	0.053	-0.025	0.017	0.220	0.031	0.017
-0.053	0.365	-0.928	-0.141	0.395	-0.908	-0.414	-0.068	-0.074	0.007	0.052	-0.010	0.029	0.214	0.043	0.007
-0.072	0.365	-0.916	-0.141	0.389	-0.910	-0.372	0.065	-0.094	-0.012	0.059	0.005	0.048	0.214	0.055	-0.013
-0.080	0.354	-0.920	-0.141	0.382	-0.913	-0.370	0.020	-0.108	-0.020	0.054	0.004	0.056	0.204	0.051	-0.027
-0.130	0.315	-0.924	-0.137	0.376	-0.916	-0.348	-0.144	-0.118	-0.074	0.021	0.003	0.106	0.166	0.047	-0.038
-0.107	0.319	-0.952	-0.134	0.368	-0.920	-0.446	-0.081	-0.149	-0.053	0.033	-0.021	0.083	0.172	0.020	-0.049
-0.099	0.272	-0.928	-0.132	0.361	-0.923	-0.420	-0.081	-0.144	-0.048	-0.005	0.006	0.075	0.127	0.043	-0.054
-0.133	0.288	-0.960	-0.130	0.352	-0.927	-0.477	-0.081	-0.076	-0.085	0.019	-0.022	0.109	0.143	0.012	-0.050
-0.091	0.272	-0.944	-0.125	0.344	-0.931	-0.423	-0.244	-0.025	-0.047	0.012	-0.003	0.067	0.129	0.027	-0.050
-0.103	0.288	-0.968	-0.122	0.337	-0.934	-0.371	-0.148	-0.014	-0.062	0.034	-0.024	0.078	0.147	0.004	-0.052
-0.091	0.288	-0.968	-0.119	0.329	-0.937	-0.385	-0.178	0.008	-0.054	0.042	-0.021	0.067	0.148	0.003	-0.048
-0.095	0.303	-0.952	-0.114	0.323	-0.940	-0.338	-0.253	0.022	-0.062	0.064	-0.002	0.071	0.166	0.019	-0.041
-0.080	0.272	-0.940	-0.110	0.316	-0.942	-0.346	-0.205	0.025	-0.051	0.039	0.012	0.056	0.137	0.031	-0.037
-0.033	0.230	-0.948	-0.108	0.309	-0.945	-0.358	-0.115	0.018	-0.007	0.004	0.007	0.009	0.096	0.023	-0.031
-0.053	0.238	-0.968	-0.103	0.302	-0.948	-0.371	-0.247	0.035	-0.031	0.019	-0.010	0.029	0.106	0.003	-0.028
-0.030	0.230	-0.944	-0.101	0.294	-0.951	-0.429	-0.098	-0.002	-0.010	0.020	0.016	0.006	0.100	0.027	-0.023
-0.068	0.234	-0.983	-0.097	0.284	-0.954	-0.480	-0.215	0.015	-0.052	0.033	-0.020	0.044	0.105	0.013	-0.029
-0.037	0.207	-0.952	-0.095	0.275	-0.957	-0.457	-0.113	-0.024	-0.024	0.015	0.014	0.013	0.080	0.019	-0.027
-0.060	0.187	-0.999	-0.091	0.266	-0.960	-0.483	-0.189	0.001	-0.051	0.005	-0.030	0.037	0.063	0.029	-0.029
-0.026	0.157	-0.975	-0.087	0.258	-0.962	-0.415	-0.177	-0.014	-0.020	-0.018	-0.004	0.002	0.034	0.005	-0.023
-0.030	0.133	-0.983	-0.084	0.249	-0.965	-0.412	-0.191	0.013	-0.027	-0.032	-0.010	0.006	0.013	0.013	-0.021
-0.014	0.164	-0.983	-0.081	0.242	-0.967	-0.394	-0.128	0.029	-0.015	0.006	-0.008	0.009	0.046	0.013	-0.018
-0.022	0.153	-0.987	-0.078	0.233	-0.969	-0.439	-0.160	0.036	-0.025	0.004	-0.009	0.001	0.036	0.016	-0.018
-0.018	0.180	-0.987	-0.074	0.223	-0.972	-0.469	-0.186	0.018	-0.025	0.040	-0.007	0.005	0.065	0.017	-0.013
-0.003	0.126	-0.972	-0.071	0.215	-0.974	-0.441	-0.174	0.003	-0.013	-0.005	0.011	0.020	0.013	0.001	-0.013
0.020	0.122	-0.968	-0.068	0.206	-0.976	-0.431	-0.108	-0.002	0.008	-0.001	0.017	0.043	0.011	0.003	-0.012
0.005	0.099	-0.979	-0.066	0.199	-0.978	-0.369	-0.118	0.002	-0.010	-0.016	0.006	0.028	0.010	0.009	-0.009
0.005	0.099	-0.979	-0.063	0.191	-0.980	-0.370	-0.124	0.021	-0.012	-0.009	0.008	0.028	0.008	0.008	-0.007
0.020	0.075	-0.972	-0.062	0.184	-0.981	-0.362	-0.074	0.025	0.002	-0.024	0.017	0.043	0.029	0.000	-0.010
0.005	0.083	-0.999	-0.061	0.176	-0.983	-0.379	-0.045	0.037	-0.014	-0.009	-0.010	0.028	0.019	0.028	-0.010
0.009	0.075	-0.991	-0.059	0.169	-0.984	-0.355	-0.083	0.020	-0.012	-0.009	-0.001	0.031	0.025	0.020	-0.010
0.005	0.075	-1.003	-0.058	0.161	-0.985	-0.369	-0.065	0.031	-0.017	-0.002	-0.011	0.027	0.023	0.031	-0.010
0.017	0.056	-0.975	-0.057	0.155	-0.986	-0.305	-0.019	0.018	-0.006	-0.015	0.017	0.038	0.040	0.004	-0.010
0.013	0.056	-0.999	-0.056	0.148	-0.987	-0.309	-0.045	0.031	-0.011	-0.008	-0.006	0.034	0.037	0.027	-0.008
0.020	0.048	-0.983	-0.056	0.143	-0.988	-0.239	-0.004	0.037	-0.003	-0.011	0.011	0.041	0.042	0.011	-0.011
0.017	0.060	-1.003	-0.056	0.138	-0.989	-0.269	-0.006	0.038	-0.007	0.007	-0.008	0.037	0.028	0.031	-0.014
0.005	0.041	-0.975	-0.055	0.133	-0.990	-0.240	-0.038	0.036	-0.019	-0.008	0.020	0.026	0.045	0.003	-0.019
0.001	0.052	-0.979	-0.052	0.127	-0.991	-0.263	-0.111	0.040	-0.025	0.009	0.017	0.022	0.032	0.007	-0.021
-0.003	0.021	-0.975	-0.053	0.122	-0.991	-0.261	0.011	0.022	-0.029	-0.016	0.021	0.018	0.060	0.003	-0.022
0.017	0.025	-0.987	-0.052	0.117	-0.992	-0.235	-0.025	0.024	-0.010	-0.007	0.010	0.037	0.054	0.015	-0.017
0.020	0.010	-0.979	-0.052	0.111	-0.992	-0.249	-0.011	0.028	-0.007	-0.017	0.018	0.041	0.067	0.008	-0.016
0.028	0.017	-0.995	-0.052	0.107	-0.993	-0.203	0.007	0.035	0.001	-0.005	0.003	0.048	0.057	0.024	-0.011
0.005	0.010	-0.995	-0.051	0.103	-0.993	-0.199	-0.028	0.039	-0.023	-0.009	0.003	0.025	0.062	0.024	-0.013
0.024	-0.002	-0.975	-0.051	0.099	-0.994	-0.181	0.023	0.027	-0.003	-0.016	0.023	0.044	0.071	0.004	-0.017
0.013	-0.010	-0.983	-0.051	0.095	-0.994	-0.163	-0.026	0.034	-0.015	-0.020	0.016	0.032	0.076	0.012	-0.019
-0.003	-0.010	-0.991	-0.049	0.092	-0.995	-0.142	-0.056	0.031	-0.032	-0.017	0.008	0.016	0.074	0.019	-0.017
0.013	-0.010	-1.007	-0.049	0.089	-0.995	-0.138	-0.032	0.025	-0.017	-0.014	-0.007	0.031	0.071	0.034	-0.016
0.024	-0.006	-0.987	-0.049	0.086	-0.995	-0.136	0.013	0.025	-0.006	-0.007	0.013	0.041	0.065	0.014	-0.014
0.028	-0.002	-0.991	-0.049	0.083	-0.995	-0.119	0.003	0.038	-0.002	-0.001	0.009	0.044	0.059	0.017	-0.011
0.024	0.002	-0.983	-0.049	0.081	-0.996	-0.127	0.015	0.040	-0.006	0.006	0.017	0.040	0.053	0.008	-0.011
0.017	-0.002	-0.991	-0.049	0.078	-0.996	-0.114	0.007	0.049	-0.013	0.005	0.009	0.031	0.055	0.016	-0.011
0.017	-0.010	-0.999	-0.049	0.076	-0.996	-0.077	0.013	0.045	-0.013	-0.001	0.001	0.031	0.060	0.023	-0.012
0.017	-0.021	-1.007	-0.050	0.075	-0.996	-0.063	0.046	0.055	-0.012	-0.011	-0.006	0.030	0.069	0.030	-0.011
0.017	-0.025	-0.995	-0.050	0.074	-0.996	-0.023	-0.004	0.065	-0.013	-0.014	0.005	0.030	0.070	0.018	-0.010
0.028	-0.033	-0.995	-0.050	0.073	-0.996	0.004	0.028	0.053	-0.001	-0.021	0.005	0.041	0.075	0.017	-0.009
0.017	-0.029	-1.003	-0.050	0.073	-0.996	0.005	-0.012	0.056	-0.013	-0.017	-0.002	0.029	0.068	0.024	-0.008
0.032	-0.033	-0.972	-0.050	0.073	-0.996	0.004	0.023	0.054	0.003	-0.021	0.029	0.044	0.069	0.007	-0.009
0.028	-0.017	-0.979	-0.050	0.073	-0.996	-0.000	0.025	0.061	-0.000	-0.005	0.021	0.040	0.051	0.000	-0.011
0.013	-0.037	-0.987	-0.052	0.072	-0.996	-0.006	0.092	0.069	-0.014	-0.024	0.013	0.024	0.068	0.008	-0.010
0.024	-0.033	-0.975	-0.053	0.072	-0.996	0.005	0.044	0.080	-0.002	-0.019	0.025	0.035	0.061	0.004	-0.011
0.024	-0.029	-0.972	-0.055	0.071	-0.996	-0.007	0.113	0.082	0.000	-0.015	0.029	0.035	0.055	0.008	-0.008
0.017	-0.041	-0.979	-0.057	0.071	-0.996	-0.009	0.113	0.072	-0.005	-0.026	0.021	0.027	0.064	0.001	-0.005
0.032	-0.021	-0.991	-0.059	0.070	-0.996	-0.010	0.129	0.063	0.012	-0.006	0.009	0.042	0.042	0.011	-0.007
0.017	-0.025	-0.995	-0.060	0.069	-0.996	-0.047	0.060	0.060	-0.002	-0.008	0.005	0.027	0.044	0.015	-0.009
0.005	-0.029	-0.979	-0.062	0.068	-0.996	-0.010	0.099	0.048	-0.012	-0.012	0.020	0.015	0.045	0.001	-0.010
0.001	-0.029	-0.975	-0.064	0.067	-0.996	-0.031	0.095	0.049	-0.014	-0.011	0.024	0.011	0.043	0.005	-0.012
0.001	-0.029	-0.975	-0.066	0.066	-0.996	-0.033	0.124	0.035	-0.011	-0.010	0.024	0.010	0.041	0.005	-0.012
0.013	-0.029	-0.991	-0.069	0.065	-0.996	-0.036	0.117	0.060	0.002	-0.009	0.008	0.022	0.039	0.011	-0.010
0.009	-0.037	-0.983	-0.072	0.064	-0.995	-0.043	0.159	0.062	0.001	-0.015	0.016	0.018	0.045	0.003	-0.005
0.001	-0.025	-0.995	-0.073	0.063	-0.995	-0.046	0.092	0.076	-0.005	-0.002	0.004	0.010	0.031	0.015	-0.002
0.013	-0.029	-0.979	-0.076	0.061	-0.995	-0.048	0.146	0.053	0.010	-0.005	0.020	0.022	0.033	0.001	-0.006
-0.003	-0.017	-0.995	-0.079	0.060	-0.995	-0.077	0.141	0.048	-0.003	0.009	0.004	0.006	0.019	0.015	-0.008
-0.014	-0.017	-0.979	-0.080	0.058	-0.995	-0.048	0.087	0.049	-0.013	0.010	0.019	0.005	0.018	0.001	-0.010
-0.014	-0.025	-0.991	-0.083	0.057	-0.995	-0.075	0.163	0.054	-0.010	0.004	0.007	0.006	0.024	0.011	-0.013
-0.018	-0.029	-0.983	-0.086	0.055	-0.995	-0.056	0.123	0.051	-0.012	0.002	0.015	0.010	0.026	0.002	-0.016
-0.018	-0.044	-0.972	-0.089	0.053	-0.995	-0.071	0.157	0.059	-0.009	-0.012	0.027	0.011	0.040	0.010	-0.012
-0.022	-0.056	-0.979	-0.090	0.051	-0.995	-0.089	0.073	0.057	-0.011	-0.021	0.019	0.015	0.050	0.003	-0.014
-0.010	-0.052	-0.987	-0.092	0.048	-0.995	-0.113	0.120	0.036	0.003	-0.015	0.011	0.004	0.044	0.005	-0.013
-0.026	-0.048	-0.975	-0.094	0.046	-0.995	-0.123	0.102	0.027	-0.011	-0.008	0.022	0.020	0.039	0.007	-0.013
-0.030	-0.060	-0.991	-0.096	0.043	-0.994	-0.142	0.111	0.020	-0.013	-0.016	0.007	0.024	0.049	0.008	-0.013
-0.026	-0.052	-0.975	-0.097	0.039	-0.994	-0.151	0.072	0.021	-0.008	-0.005	0.022	0.021	0.040	0.008	-0.016
-0.033	-0.052	-0.983	-0.100	0.036	-0.994	-0.142	0.126	0.015	-0.013	-0.002	0.014	0.030	0.039	0.000	-0.016
-0.037	-0.052	-0.983	-0.102	0.033	-0.994	-0.158	0.124	0.023	-0.015	0.001	0.014	0.034	0.037	0.000	-0.013
-0.033	-0.048	-0.975	-0.105	0.029	-0.994	-0.190	0.162	0.017	-0.008	0.009	0.022	0.031	0.032	0.008	-0.009
-0.026	-0.052	-0.987	-0.108	0.024	-0.994	-0.198	0.145	0.013	0.003	0.010	0.010	0.023	0.035	0.004	-0.008
-0.026	-0.044	-0.995	-0.110	0.020	-0.994	-0.221	0.125	0.018	0.005	0.022	0.002	0.023	0.026	0.012	-0.005
-0.041	-0.056	-0.995	-0.111	0.015	-0.994	-0.223	0.088	0.009	-0.009	0.015	0.001	0.039	0.036	0.013	-0.003
-0.037	-0.064	-0.991	-0.112	0.010	-0.994	-0.256	0.065	-0.006	-0.004	0.013	0.005	0.036	0.042	0.009	-0.001
-0.033	-0.071	-0.979	-0.114	0.005	-0.993	-0.242	0.107	-0.026	0.002	0.010	0.017	0.032	0.049	0.003	-0.003
-0.026	-0.071	-0.995	-0.115	-0.000	-0.993	-0.263	0.059	-0.039	0.010	0.016	0.001	0.024	0.047	0.012	-0.002
-0.037	-0.091	-0.983	-0.117	-0.006	-0.993	-0.250	0.097	-0.055	0.000	0.001	0.013	0.036	0.065	0.001	-0.002
-0.041	-0.087	-0.991	-0.117	-0.011	-0.993	-0.290	0.013	-0.065	-0.003	0.011	0.005	0.041	0.060	0.008	-0.000
-0.041	-0.087	-0.991	-0.117	-0.018	-0.993	-0.312	0.023	-0.079	-0.003	0.017	0.004	0.041	0.059	0.008	-0.003
-0.033	-0.095	-0.991	-0.119	-0.024	-0.993	-0.309	0.079	-0.091	0.006	0.016	0.004	0.034	0.065	0.008	-0.001
-0.041	-0.091	-0.983	-0.119	-0.030	-0.992	-0.314	0.046	-0.089	-0.001	0.026	0.012	0.043	0.060	0.000	-0.000
-0.030	-0.102	-0.983	-0.120	-0.036	-0.992	-0.289	0.071	-0.101	0.012	0.020	0.011	0.032	0.070	0.000	-0.004
-0.045	-0.106	-0.995	-0.122	-0.041	-0.992	-0.277	0.068	-0.100	-0.003	0.022	-0.001	0.048	0.073	0.012	-0.009
-0.064	-0.106	-0.991	-0.121	-0.046	-0.992	-0.268	-0.026	-0.100	-0.023	0.027	0.003	0.068	0.072	0.007	-0.011
-0.064	-0.122	-0.983	-0.120	-0.052	-0.991	-0.266	-0.037	-0.117	-0.023	0.017	0.010	0.069	0.087	0.001	-0.016
-0.049	-0.133	-0.983	-0.120	-0.057	-0.991	-0.267	-0.031	-0.134	-0.009	0.010	0.010	0.054	0.097	0.001	-0.018
-0.057	-0.145	-0.979	-0.118	-0.062	-0.991	-0.267	-0.073	-0.136	-0.018	0.004	0.014	0.062	0.108	0.005	-0.018
-0.049	-0.149	-0.983	-0.118	-0.067	-0.991	-0.271	-0.011	-0.149	-0.010	0.006	0.010	0.056	0.111	0.001	-0.016
-0.057	-0.149	-0.991	-0.117	-0.072	-0.990	-0.269	-0.037	-0.144	-0.019	0.011	0.001	0.064	0.110	0.006	-0.016
-0.049	-0.160	-0.975	-0.116	-0.077	-0.990	-0.245	-0.067	-0.136	-0.012	0.004	0.017	0.058	0.120	0.009	-0.015
-0.049	-0.168	-0.995	-0.115	-0.082	-0.990	-0.239	-0.025	-0.147	-0.013	0.001	-0.003	0.059	0.127	0.010	-0.017
-0.045	-0.176	-0.968	-0.114	-0.087	-0.990	-0.239	-0.052	-0.157	-0.010	-0.002	0.024	0.056	0.134	0.018	-0.017
-0.053	-0.184	-0.975	-0.113	-0.091	-0.989	-0.229	-0.064	-0.165	-0.019	-0.005	0.016	0.065	0.141	0.010	-0.018
-0.045	-0.172	-0.972	-0.111	-0.095	-0.989	-0.192	-0.112	-0.170	-0.013	0.010	0.020	0.058	0.128	0.014	-0.021
-0.037	-0.172	-0.948	-0.109	-0.097	-0.989	-0.151	-0.121	-0.173	-0.008	0.013	0.043	0.052	0.128	0.038	-0.020
-0.041	-0.195	-0.952	-0.107	-0.100	-0.989	-0.155	-0.085	-0.169	-0.013	-0.007	0.039	0.057	0.150	0.034	-0.022
-0.030	-0.203	-0.956	-0.107	-0.104	-0.989	-0.184	-0.039	-0.179	-0.002	-0.012	0.035	0.046	0.157	0.030	-0.025
-0.057	-0.207	-0.987	-0.105	-0.108	-0.989	-0.225	-0.091	-0.196	-0.031	-0.011	0.003	0.074	0.160	0.001	-0.029
-0.053	-0.207	-0.968	-0.105	-0.113	-0.988	-0.241	-0.049	-0.213	-0.028	-0.006	0.022	0.071	0.159	0.019	-0.033
-0.060	-0.211	-0.964	-0.102	-0.117	-0.988	-0.232	-0.146	-0.228	-0.038	-0.006	0.026	0.079	0.162	0.023	-0.040
-0.060	-0.214	-0.956	-0.101	-0.122	-0.987	-0.221	-0.099	-0.228	-0.039	-0.005	0.033	0.080	0.165	0.031	-0.042
-0.053	-0.218	-0.948	-0.097	-0.125	-0.987	-0.198	-0.200	-0.205	-0.035	-0.006	0.041	0.073	0.168	0.039	-0.037
-0.045	-0.222	-0.956	-0.094	-0.129	-0.987	-0.181	-0.167	-0.220	-0.030	-0.006	0.033	0.066	0.172	0.031	-0.030
-0.014	-0.230	-0.972	-0.092	-0.132	-0.987	-0.180	-0.119	-0.263	-0.002	-0.010	0.017	0.036	0.179	0.015	-0.023
-0.014	-0.230	-0.972	-0.091	-0.136	-0.986	-0.212	-0.081	-0.291	-0.003	-0.006	0.017	0.037	0.178	0.015	-0.019
-0.026	-0.218	-0.983	-0.090	-0.141	-0.986	-0.244	-0.097	-0.319	-0.015	0.010	0.004	0.049	0.166	0.004	-0.019
-0.037	-0.226	-0.987	-0.089	-0.145	-0.985	-0.244	-0.110	-0.318	-0.028	0.007	-0.000	0.061	0.174	0.000	-0.024
-0.049	-0.234	-0.983	-0.087	-0.149	-0.985	-0.201	-0.135	-0.303	-0.042	0.003	0.003	0.073	0.181	0.004	-0.029
-0.033	-0.241	-0.968	-0.085	-0.152	-0.985	-0.171	-0.119	-0.301	-0.028	-0.002	0.019	0.059	0.188	0.020	-0.029
-0.030	-0.257	-0.964	-0.083	-0.154	-0.985	-0.135	-0.165	-0.298	-0.027	-0.015	0.022	0.055	0.203	0.023	-0.025
-0.014	-0.257	-0.983	-0.080	-0.156	-0.984	-0.122	-0.157	-0.300	-0.014	-0.013	0.002	0.041	0.203	0.004	-0.019
-0.010	-0.253	-0.995	-0.078	-0.159	-0.984	-0.132	-0.149	-0.303	-0.012	-0.006	-0.010	0.037	0.198	0.008	-0.018
-0.014	-0.249	-0.999	-0.077	-0.161	-0.984	-0.141	-0.109	-0.313	-0.017	0.000	-0.014	0.041	0.194	0.012	-0.016
-0.033	-0.249	-1.007	-0.075	-0.164	-0.984	-0.139	-0.115	-0.330	-0.038	0.003	-0.022	0.061	0.194	0.020	-0.019
-0.030	-0.230	-1.015	-0.074	-0.166	-0.983	-0.128	-0.115	-0.333	-0.035	0.024	-0.030	0.058	0.174	0.027	-0.017
-0.033	-0.222	-1.019	-0.072	-0.168	-0.983	-0.100	-0.171	-0.314	-0.042	0.034	-0.034	0.062	0.166	0.031	-0.011
0.009	-0.214	-0.995	-0.070	-0.169	-0.983	-0.104	-0.114	-0.331	-0.001	0.043	-0.011	0.020	0.158	0.007	0.006
0.032	-0.249	-0.983	-0.070	-0.172	-0.983	-0.158	-0.066	-0.382	0.022	0.011	0.000	0.002	0.192	0.004	0.019
0.067	-0.292	-0.983	-0.072	-0.176	-0.982	-0.215	0.059	-0.443	0.059	-0.027	-0.001	0.037	0.235	0.004	0.027
0.043	-0.319	-0.999	-0.076	-0.181	-0.981	-0.277	0.106	-0.488	0.039	-0.049	-0.018	0.013	0.261	0.011	0.023
0.005	-0.319	-1.007	-0.080	-0.187	-0.979	-0.301	0.129	-0.485	0.005	-0.044	-0.027	0.026	0.261	0.019	0.013
-0.030	-0.296	-1.011	-0.082	-0.191	-0.978	-0.219	0.063	-0.439	-0.027	-0.017	-0.032	0.061	0.237	0.023	-0.006
-0.037	-0.265	-0.979	-0.086	-0.193	-0.977	-0.134	0.104	-0.411	-0.031	0.016	-0.001	0.069	0.206	0.008	-0.026
-0.045	-0.265	-0.960	-0.087	-0.194	-0.977	-0.071	0.009	-0.362	-0.038	0.017	0.018	0.077	0.206	0.028	-0.033
-0.049	-0.276	-0.916	-0.088	-0.195	-0.977	-0.067	-0.023	-0.338	-0.041	0.007	0.061	0.082	0.217	0.072	-0.029
-0.007	-0.280	-0.897	-0.090	-0.195	-0.977	-0.018	0.030	-0.304	0.003	0.003	0.081	0.040	0.220	0.091	-0.016
0.032	-0.288	-0.865	-0.093	-0.193	-0.977	0.104	0.143	-0.256	0.045	-0.007	0.113	0.002	0.228	0.123	0.005
0.059	-0.303	-0.881	-0.097	-0.188	-0.977	0.239	0.200	-0.163	0.076	-0.027	0.097	0.025	0.243	0.107	0.033
0.063	-0.319	-0.936	-0.102	-0.181	-0.978	0.367	0.276	-0.071	0.085	-0.049	0.043	0.028	0.258	0.052	0.054
0.043	-0.296	-1.035	-0.106	-0.170	-0.980	0.577	0.242	0.060	0.070	-0.037	-0.054	0.008	0.235	0.046	0.081
0.043	-0.296	-1.035	-0.109	-0.157	-0.982	0.718	0.163	0.166	0.072	-0.050	-0.052	0.008	0.234	0.046	0.105
0.086	-0.234	-1.078	-0.109	-0.143	-0.984	0.766	0.101	0.233	0.115	-0.003	-0.094	0.050	0.172	0.090	0.128
0.097	-0.187	-1.109	-0.109	-0.130	-0.986	0.687	0.046	0.241	0.126	0.031	-0.123	0.061	0.125	0.121	0.150
0.120	-0.168	-1.117	-0.109	-0.120	-0.987	0.532	0.050	0.193	0.149	0.040	-0.130	0.083	0.106	0.129	0.169
0.128	-0.176	-1.133	-0.107	-0.112	-0.988	0.404	-0.032	0.122	0.155	0.025	-0.145	0.090	0.113	0.145	0.176
0.132	-0.214	-1.098	-0.103	-0.108	-0.989	0.254	-0.165	0.015	0.155	-0.018	-0.108	0.094	0.151	0.109	0.177
0.128	-0.230	-1.106	-0.098	-0.104	-0.990	0.172	-0.232	-0.074	0.146	-0.037	-0.115	0.090	0.166	0.117	0.166
0.124	-0.257	-1.098	-0.093	-0.102	-0.990	0.150	-0.221	-0.111	0.137	-0.067	-0.107	0.085	0.193	0.110	0.146
0.090	-0.253	-1.102	-0.088	-0.099	-0.991	0.131	-0.245	-0.125	0.097	-0.065	-0.110	0.050	0.189	0.114	0.125
0.067	-0.269	-1.078	-0.082	-0.098	-0.992	0.096	-0.304	-0.135	0.068	-0.082	-0.086	0.027	0.204	0.090	0.107
0.059	-0.253	-1.066	-0.074	-0.096	-0.993	0.069	-0.388	-0.157	0.053	-0.068	-0.073	0.019	0.188	0.078	0.086
0.093	-0.245	-1.023	-0.068	-0.094	-0.993	0.129	-0.301	-0.196	0.081	-0.063	-0.029	0.053	0.180	0.035	0.072
0.070	-0.245	-1.023	-0.062	-0.089	-0.994	0.258	-0.293	-0.205	0.052	-0.068	-0.028	0.029	0.179	0.035	0.062
0.078	-0.238	-1.007	-0.056	-0.082	-0.995	0.352	-0.272	-0.210	0.054	-0.067	-0.012	0.037	0.171	0.019	0.049
0.078	-0.222	-0.979	-0.051	-0.074	-0.996	0.416	-0.267	-0.200	0.049	-0.059	0.017	0.036	0.155	0.008	0.033
0.051	-0.214	-0.983	-0.046	-0.065	-0.997	0.469	-0.230	-0.182	0.017	-0.061	0.014	0.009	0.147	0.005	0.024
0.047	-0.203	-0.983	-0.040	-0.055	-0.998	0.536	-0.314	-0.119	0.007	-0.059	0.015	0.004	0.135	0.005	0.011
0.074	-0.180	-0.956	-0.037	-0.044	-0.998	0.589	-0.136	-0.076	0.031	-0.047	0.043	0.031	0.111	0.032	0.002
0.051	-0.160	-0.952	-0.033	-0.032	-0.999	0.575	-0.205	-0.007	0.004	-0.039	0.047	0.007	0.092	0.036	-0.002
0.059	-0.153	-0.952	-0.031	-0.020	-0.999	0.657	-0.068	0.025	0.010	-0.044	0.048	0.014	0.083	0.036	-0.008
0.047	-0.110	-0.987	-0.030	-0.008	-1.000	0.606	-0.041	0.022	-0.003	-0.013	0.012	0.002	0.040	0.001	-0.014
0.036	-0.145	-0.952	-0.029	0.005	-1.000	0.675	-0.042	0.023	-0.015	-0.061	0.048	0.010	0.075	0.036	-0.023
0.047	-0.083	-0.972	-0.029	0.018	-0.999	0.657	0.011	-0.033	-0.004	-0.012	0.028	0.001	0.012	0.017	-0.033
-0.007	-0.102	-0.983	-0.030	0.030	-0.999	0.620	0.070	-0.040	-0.057	-0.043	0.016	0.053	0.031	0.005	-0.050
-0.003	-0.079	-0.975	-0.026	0.042	-0.999	0.596	-0.182	-0.014	-0.056	-0.032	0.023	0.050	0.008	0.013	-0.063
-0.033	-0.033	-0.972	-0.024	0.053	-0.998	0.593	-0.138	-0.016	-0.090	0.003	0.027	0.081	0.039	0.017	-0.077
-0.033	-0.033	-0.972	-0.020	0.066	-0.998	0.645	-0.185	0.001	-0.094	-0.010	0.026	0.082	0.040	0.017	-0.079
-0.014	-0.037	-0.975	-0.016	0.079	-0.997	0.678	-0.230	0.014	-0.079	-0.027	0.021	0.063	0.036	0.013	-0.078
-0.007	-0.025	-1.003	-0.011	0.092	-0.996	0.697	-0.246	0.050	-0.076	-0.029	-0.008	0.056	0.048	0.015	-0.069
0.013	-0.021	-1.003	-0.006	0.106	-0.994	0.694	-0.256	0.086	-0.062	-0.038	-0.009	0.038	0.053	0.015	-0.056
0.020	0.021	-1.007	-0.000	0.119	-0.993	0.676	-0.288	0.080	-0.060	-0.009	-0.014	0.031	0.096	0.019	-0.051
0.051	0.052	-0.991	0.003	0.131	-0.991	0.599	-0.132	0.047	-0.032	0.010	-0.000	0.001	0.127	0.003	-0.045
0.036	0.052	-0.972	0.007	0.142	-0.990	0.574	-0.206	0.053	-0.051	-0.001	0.018	0.017	0.128	0.017	-0.042
0.051	0.056	-0.975	0.011	0.152	-0.988	0.541	-0.208	0.059	-0.040	-0.007	0.012	0.002	0.132	0.013	-0.041
0.055	0.072	-0.987	0.015	0.162	-0.987	0.531	-0.214	0.041	-0.040	-0.002	-0.001	0.001	0.148	0.001	-0.043
0.055	0.052	-0.964	0.019	0.172	-0.985	0.524	-0.223	0.053	-0.044	-0.031	0.021	0.000	0.129	0.025	-0.039
0.059	0.075	-0.987	0.022	0.182	-0.983	0.482	-0.149	0.044	-0.043	-0.017	-0.005	0.003	0.153	0.001	-0.040
0.067	0.087	-0.999	0.025	0.190	-0.981	0.442	-0.124	0.029	-0.038	-0.014	-0.018	0.010	0.165	0.011	-0.041
0.055	0.083	-0.975	0.027	0.198	-0.980	0.445	-0.152	0.049	-0.053	-0.026	0.004	0.002	0.161	0.013	-0.039
0.063	0.122	-0.987	0.030	0.206	-0.978	0.397	-0.134	0.054	-0.047	0.005	-0.010	0.005	0.200	0.001	-0.037
0.070	0.126	-0.979	0.033	0.214	-0.976	0.400	-0.159	0.092	-0.043	0.001	-0.003	0.012	0.205	0.009	-0.031
0.082	0.141	-0.979	0.035	0.220	-0.975	0.354	-0.153	0.079	-0.034	0.010	-0.005	0.023	0.220	0.009	-0.025
0.117	0.137	-0.987	0.036	0.227	-0.973	0.364	-0.048	0.057	-0.000	-0.001	-0.014	0.056	0.217	0.001	-0.018
0.097	0.157	-0.972	0.038	0.233	-0.972	0.311	-0.094	0.072	-0.021	0.012	-0.000	0.036	0.236	0.017	-0.011
0.101	0.153	-0.991	0.039	0.238	-0.970	0.287	-0.077	0.066	-0.019	0.003	-0.021	0.039	0.233	0.003	-0.009
0.113	0.160	-0.987	0.040	0.243	-0.969	0.268	-0.039	0.054	-0.008	0.006	-0.019	0.050	0.241	0.001	-0.016
0.090	0.180	-0.995	0.039	0.247	-0.968	0.201	0.047	0.035	-0.030	0.021	-0.027	0.026	0.260	0.007	-0.019
0.082	0.187	-0.991	0.042	0.250	-0.967	0.137	-0.137	0.039	-0.040	0.026	-0.024	0.018	0.268	0.003	-0.022
0.078	0.195	-0.991	0.044	0.252	-0.967	0.110	-0.127	0.016	-0.047	0.032	-0.025	0.013	0.276	0.003	-0.026
0.086	0.180	-0.991	0.045	0.252	-0.967	0.041	-0.048	0.016	-0.040	0.016	-0.025	0.020	0.261	0.003	-0.026
0.109	0.164	-0.960	0.046	0.253	-0.966	0.055	-0.055	0.022	-0.018	-0.000	0.006	0.042	0.246	0.028	-0.024
0.105	0.149	-0.979	0.048	0.254	-0.966	0.048	-0.087	0.020	-0.024	-0.016	-0.014	0.038	0.230	0.008	-0.018
0.105	0.149	-0.979	0.050	0.254	-0.966	0.009	-0.122	0.041	-0.026	-0.016	-0.014	0.037	0.230	0.008	-0.016
0.120	0.180	-0.975	0.051	0.253	-0.966	-0.031	-0.005	0.018	-0.011	0.016	-0.010	0.052	0.261	0.012	-0.013
0.113	0.176	-0.972	0.052	0.251	-0.966	-0.065	-0.087	0.017	-0.020	0.013	-0.006	0.043	0.258	0.016	-0.014
0.136	0.160	-0.940	0.053	0.249	-0.967	-0.110	0.005	0.002	0.003	0.000	0.027	0.065	0.242	0.048	-0.012
0.117	0.164	-0.948	0.053	0.246	-0.968	-0.129	-0.036	0.002	-0.017	0.007	0.019	0.045	0.246	0.040	-0.014
0.124	0.157	-0.968	0.054	0.243	-0.969	-0.151	-0.007	-0.000	-0.010	0.002	0.000	0.052	0.238	0.020	-0.017
0.117	0.160	-0.975	0.054	0.240	-0.969	-0.162	-0.019	-0.001	-0.018	0.009	-0.007	0.043	0.242	0.012	-0.017
0.105	0.133	-0.960	0.055	0.236	-0.970	-0.166	-0.025	-0.011	-0.031	-0.014	0.010	0.031	0.214	0.028	-0.015
0.132	0.129	-0.956	0.054	0.232	-0.971	-0.182	0.048	-0.020	-0.003	-0.014	0.015	0.057	0.210	0.032	-0.016
0.120	0.122	-0.975	0.054	0.228	-0.972	-0.204	0.062	-0.008	-0.014	-0.017	-0.004	0.045	0.202	0.012	-0.017
0.113	0.141	-0.987	0.053	0.223	-0.973	-0.229	0.051	-0.008	-0.021	0.007	-0.015	0.036	0.221	0.001	-0.013
0.113	0.137	-0.975	0.052	0.218	-0.974	-0.241	0.047	-0.011	-0.020	0.008	-0.002	0.035	0.217	0.013	-0.014
0.117	0.122	-0.972	0.051	0.213	-0.976	-0.248	0.053	-0.001	-0.016	-0.003	0.003	0.038	0.202	0.017	-0.018
0.117	0.122	-0.987	0.050	0.209	-0.977	-0.207	0.078	-0.008	-0.014	0.002	-0.012	0.038	0.201	0.001	-0.022
0.093	0.118	-0.975	0.049	0.204	-0.978	-0.221	0.032	-0.008	-0.037	0.002	0.001	0.014	0.197	0.013	-0.023
0.097	0.118	-0.975	0.050	0.200	-0.979	-0.213	-0.006	-0.007	-0.033	0.007	0.002	0.017	0.196	0.013	-0.027
0.109	0.099	-0.968	0.048	0.196	-0.980	-0.212	0.102	-0.019	-0.020	-0.008	0.011	0.027	0.177	0.021	-0.027
0.086	0.091	-0.987	0.046	0.191	-0.980	-0.210	0.088	0.001	-0.042	-0.011	-0.008	0.003	0.168	0.001	-0.024
0.113	0.075	-0.979	0.045	0.187	-0.981	-0.189	0.105	0.010	-0.013	-0.023	0.000	0.029	0.153	0.009	-0.020
0.093	0.110	-1.011	0.044	0.183	-0.982	-0.207	0.017	-0.001	-0.032	0.016	-0.030	0.009	0.187	0.022	-0.023
0.109	0.110	-0.999	0.044	0.178	-0.983	-0.214	0.046	-0.017	-0.016	0.021	-0.018	0.024	0.186	0.010	-0.019
0.078	0.095	-0.991	0.043	0.173	-0.984	-0.247	0.055	-0.041	-0.046	0.011	-0.009	0.008	0.170	0.003	-0.021
0.105	0.087	-0.979	0.042	0.168	-0.985	-0.255	0.067	-0.051	-0.018	0.008	0.004	0.019	0.162	0.009	-0.021
0.101	0.064	-0.987	0.042	0.162	-0.986	-0.260	-0.002	-0.031	-0.022	-0.009	-0.003	0.014	0.139	0.001	-0.025
0.101	0.068	-0.987	0.043	0.157	-0.987	-0.269	-0.005	-0.033	-0.023	0.000	-0.003	0.014	0.142	0.001	-0.022
0.086	0.072	-1.007	0.043	0.151	-0.988	-0.276	-0.014	-0.047	-0.039	0.010	-0.022	0.002	0.145	0.019	-0.024
0.093	0.064	-0.995	0.044	0.145	-0.988	-0.287	-0.014	-0.051	-0.032	0.008	-0.009	0.005	0.137	0.007	-0.021
0.101	0.060	-0.979	0.044	0.139	-0.989	-0.311	-0.012	-0.067	-0.025	0.010	0.008	0.012	0.132	0.009	-0.021
0.117	0.044	-0.995	0.045	0.132	-0.990	-0.312	-0.026	-0.081	-0.010	0.002	-0.007	0.027	0.116	0.007	-0.019
0.105	0.025	-0.995	0.046	0.126	-0.991	-0.304	-0.026	-0.065	-0.023	-0.011	-0.007	0.014	0.096	0.007	-0.018
0.113	0.021	-0.983	0.046	0.120	-0.992	-0.299	0.002	-0.056	-0.015	-0.009	0.006	0.022	0.091	0.005	-0.019
0.101	0.025	-0.991	0.046	0.114	-0.992	-0.285	0.034	-0.041	-0.026	0.001	-0.001	0.009	0.094	0.003	-0.024
0.090	0.021	-1.007	0.046	0.108	-0.993	-0.250	0.015	-0.044	-0.038	0.002	-0.017	0.003	0.090	0.019	-0.023
0.086	0.025	-1.011	0.047	0.103	-0.994	-0.260	-0.014	-0.050	-0.042	0.012	-0.020	0.007	0.093	0.023	-0.026
0.109	0.002	-0.999	0.046	0.098	-0.994	-0.224	0.030	-0.049	-0.019	-0.007	-0.008	0.016	0.070	0.011	-0.023
0.097	0.010	-0.991	0.047	0.093	-0.995	-0.239	-0.033	-0.052	-0.031	0.006	0.001	0.004	0.077	0.004	-0.020
0.120	-0.006	-0.987	0.047	0.088	-0.995	-0.257	0.016	-0.052	-0.008	-0.004	0.005	0.027	0.060	0.000	-0.016
0.117	-0.013	-0.979	0.048	0.082	-0.995	-0.244	-0.017	-0.054	-0.013	-0.007	0.013	0.023	0.052	0.008	-0.019
0.117	-0.017	-0.991	0.048	0.077	-0.996	-0.252	-0.010	-0.050	-0.013	-0.005	0.002	0.023	0.047	0.004	-0.019
0.101	-0.033	-0.995	0.048	0.072	-0.996	-0.240	0.035	-0.054	-0.028	-0.015	-0.002	0.007	0.031	0.008	-0.021
0.090	-0.029	-1.003	0.048	0.067	-0.997	-0.249	-0.011	-0.054	-0.040	-0.006	-0.009	0.005	0.034	0.016	-0.021
0.109	-0.048	-0.999	0.049	0.062	-0.997	-0.230	-0.023	-0.040	-0.022	-0.021	-0.005	0.013	0.014	0.012	-0.022
0.113	-0.033	-0.995	0.050	0.057	-0.997	-0.240	-0.033	-0.050	-0.019	-0.000	-0.001	0.017	0.029	0.008	-0.022
0.117	-0.044	-0.987	0.050	0.052	-0.997	-0.222	0.022	-0.068	-0.015	-0.007	0.007	0.020	0.017	0.000	-0.018
0.105	-0.041	-0.999	0.050	0.047	-0.998	-0.241	-0.020	-0.055	-0.027	0.002	-0.005	0.008	0.020	0.011	-0.021
0.113	-0.056	-0.995	0.050	0.042	-0.998	-0.217	0.004	-0.059	-0.019	-0.009	-0.000	0.016	0.004	0.006	-0.022
0.101	-0.052	-0.991	0.050	0.037	-0.998	-0.211	0.007	-0.057	-0.031	-0.000	0.004	0.004	0.007	0.002	-0.023
0.113	-0.052	-0.987	0.051	0.033	-0.998	-0.215	-0.036	-0.059	-0.020	0.004	0.008	0.016	0.006	0.001	-0.023
0.113	-0.068	-0.991	0.052	0.028	-0.998	-0.203	-0.029	-0.064	-0.021	-0.007	0.004	0.015	0.010	0.003	-0.024
0.109	-0.083	-0.991	0.052	0.024	-0.998	-0.191	-0.001	-0.061	-0.025	-0.018	0.004	0.012	0.026	0.003	-0.022
0.113	-0.075	-0.991	0.053	0.020	-0.998	-0.182	-0.013	-0.059	-0.022	-0.006	0.004	0.016	0.019	0.004	-0.019
0.113	-0.083	-0.995	0.053	0.017	-0.998	-0.169	0.007	-0.062	-0.022	-0.010	-0.000	0.016	0.026	0.009	-0.021
0.124	-0.087	-0.995	0.053	0.013	-0.999	-0.147	0.030	-0.070	-0.010	-0.011	-0.000	0.028	0.030	0.009	-0.022
0.105	-0.091	-0.987	0.053	0.010	-0.999	-0.139	-0.025	-0.061	-0.030	-0.011	0.008	0.009	0.035	0.002	-0.025
0.105	-0.091	-0.987	0.053	0.007	-0.999	-0.124	0.011	-0.068	-0.030	-0.009	0.008	0.009	0.035	0.003	-0.026
0.101	-0.087	-0.983	0.053	0.004	-0.999	-0.122	0.006	-0.063	-0.034	-0.002	0.012	0.006	0.031	0.001	-0.028
0.105	-0.087	-0.995	0.054	0.002	-0.999	-0.119	-0.018	-0.062	-0.030	0.001	-0.000	0.009	0.032	0.012	-0.029
0.120	-0.102	-0.987	0.054	-0.001	-0.999	-0.126	0.019	-0.069	-0.015	-0.012	0.008	0.025	0.048	0.005	-0.031
0.097	-0.110	-0.987	0.054	-0.004	-0.999	-0.109	-0.014	-0.060	-0.038	-0.017	0.008	0.002	0.056	0.005	-0.031
0.101	-0.126	-0.979	0.055	-0.006	-0.998	-0.085	-0.037	-0.063	-0.035	-0.030	0.015	0.006	0.072	0.003	-0.036
0.101	-0.122	-0.983	0.055	-0.008	-0.998	-0.084	-0.015	-0.062	-0.036	-0.024	0.011	0.006	0.069	0.002	-0.037
0.090	-0.126	-0.983	0.057	-0.010	-0.998	-0.082	-0.089	-0.045	-0.049	-0.026	0.011	0.006	0.073	0.002	-0.034
0.120	-0.110	-0.979	0.058	-0.012	-0.998	-0.104	-0.012	-0.057	-0.019	-0.008	0.015	0.025	0.058	0.002	-0.029
0.117	-0.110	-0.987	0.058	-0.015	-0.998	-0.096	-0.026	-0.057	-0.023	-0.006	0.007	0.021	0.058	0.006	-0.023
0.132	-0.118	-0.979	0.058	-0.017	-0.998	-0.120	0.020	-0.063	-0.008	-0.011	0.015	0.037	0.066	0.002	-0.014
0.132	-0.114	-0.991	0.058	-0.020	-0.998	-0.099	0.010	-0.065	-0.008	-0.005	0.003	0.037	0.062	0.010	-0.013
0.140	-0.126	-0.983	0.058	-0.022	-0.998	-0.095	0.025	-0.064	0.000	-0.014	0.011	0.044	0.074	0.002	-0.014
0.117	-0.122	-0.995	0.058	-0.024	-0.998	-0.061	-0.009	-0.045	-0.023	-0.009	-0.001	0.021	0.070	0.013	-0.016
0.117	-0.126	-0.975	0.059	-0.025	-0.998	-0.041	-0.013	-0.039	-0.023	-0.011	0.018	0.021	0.074	0.006	-0.019
0.120	-0.118	-0.991	0.058	-0.026	-0.998	-0.048	0.022	-0.051	-0.019	-0.002	0.002	0.025	0.066	0.010	-0.022
0.117	-0.122	-0.983	0.059	-0.027	-0.998	-0.033	-0.037	-0.044	-0.024	-0.005	0.010	0.021	0.070	0.002	-0.024
0.124	-0.118	-0.979	0.060	-0.028	-0.998	-0.005	-0.016	-0.054	-0.017	-0.001	0.014	0.028	0.065	0.002	-0.019
0.105	-0.129	-1.003	0.060	-0.028	-0.998	-0.005	0.002	-0.052	-0.036	-0.012	-0.010	0.009	0.077	0.022	-0.018
0.140	-0.126	-0.991	0.060	-0.028	-0.998	0.010	0.010	-0.060	-0.001	-0.008	0.002	0.043	0.072	0.010	-0.016
0.124	-0.122	-0.999	0.060	-0.029	-0.998	-0.009	-0.011	-0.049	-0.017	-0.004	-0.006	0.027	0.068	0.018	-0.017
0.128	-0.141	-0.991	0.060	-0.029	-0.998	0.012	0.030	-0.056	-0.013	-0.023	0.002	0.031	0.087	0.010	-0.018
0.117	-0.122	-0.983	0.060	-0.029	-0.998	-0.004	-0.013	-0.044	-0.025	-0.003	0.010	0.019	0.067	0.002	-0.025
0.105	-0.145	-0.979	0.061	-0.029	-0.998	0.033	-0.016	-0.035	-0.037	-0.027	0.013	0.007	0.090	0.002	-0.025
0.109	-0.129	-0.987	0.061	-0.029	-0.998	0.004	-0.012	-0.035	-0.033	-0.011	0.006	0.011	0.073	0.006	-0.026
0.128	-0.133	-0.983	0.061	-0.029	-0.998	0.018	0.027	-0.047	-0.014	-0.015	0.009	0.030	0.076	0.003	-0.027
0.128	-0.133	-0.983	0.061	-0.030	-0.998	-0.010	0.005	-0.045	-0.014	-0.014	0.009	0.030	0.075	0.003	-0.022
0.113	-0.141	-0.979	0.061	-0.031	-0.998	-0.012	-0.024	-0.054	-0.030	-0.021	0.013	0.015	0.082	0.001	-0.020
0.128	-0.133	-0.991	0.062	-0.031	-0.998	-0.022	-0.020	-0.045	-0.015	-0.013	0.001	0.030	0.073	0.011	-0.021
0.124	-0.141	-0.979	0.062	-0.032	-0.998	-0.006	-0.017	-0.040	-0.019	-0.020	0.013	0.026	0.080	0.001	-0.018
0.124	-0.129	-0.987	0.063	-0.032	-0.997	-0.012	-0.032	-0.035	-0.020	-0.008	0.005	0.026	0.068	0.007	-0.020
0.143	-0.137	-0.979	0.062	-0.032	-0.998	0.021	0.089	-0.043	0.001	-0.015	0.013	0.045	0.074	0.001	-0.020
0.101	-0.133	-0.991	0.062	-0.032	-0.998	0.015	-0.038	-0.023	-0.043	-0.012	0.001	0.003	0.069	0.011	-0.021
0.132	-0.141	-0.975	0.062	-0.032	-0.998	0.040	0.023	-0.030	-0.012	-0.020	0.017	0.034	0.076	0.005	-0.019
0.120	-0.137	-0.983	0.062	-0.032	-0.998	0.039	0.012	-0.022	-0.023	-0.016	0.009	0.023	0.071	0.003	-0.023
0.132	-0.133	-0.983	0.062	-0.031	-0.998	0.056	0.014	-0.025	-0.012	-0.013	0.009	0.034	0.065	0.003	-0.019
0.124	-0.122	-0.979	0.061	-0.030	-0.998	0.035	0.041	-0.029	-0.019	-0.002	0.013	0.027	0.052	0.001	-0.022
0.120	-0.126	-0.987	0.061	-0.029	-0.998	0.065	0.022	-0.022	-0.022	-0.007	0.005	0.023	0.055	0.007	-0.020
0.120	-0.129	-0.968	0.061	-0.029	-0.998	0.052	0.025	-0.024	-0.022	-0.011	0.024	0.024	0.057	0.013	-0.022
0.128	-0.122	-0.983	0.060	-0.028	-0.998	0.041	0.059	-0.023	-0.013	-0.004	0.009	0.032	0.048	0.003	-0.020
0.120	-0.122	-0.987	0.060	-0.028	-0.998	0.033	0.000	-0.017	-0.021	-0.004	0.005	0.025	0.047	0.007	-0.021
0.132	-0.129	-0.979	0.060	-0.027	-0.998	0.036	0.022	-0.022	-0.010	-0.012	0.012	0.036	0.053	0.001	-0.018
0.113	-0.129	-0.991	0.059	-0.027	-0.998	0.026	0.035	-0.025	-0.028	-0.013	0.001	0.017	0.051	0.011	-0.019
0.128	-0.133	-0.979	0.058	-0.027	-0.998	0.052	0.054	-0.020	-0.012	-0.017	0.013	0.033	0.053	0.001	-0.018
0.117	-0.122	-0.991	0.058	-0.026	-0.998	0.038	0.029	-0.003	-0.023	-0.006	0.001	0.022	0.040	0.011	-0.021
0.128	-0.126	-0.983	0.057	-0.026	-0.998	0.038	0.034	-0.008	-0.011	-0.010	0.009	0.034	0.043	0.003	-0.024
0.109	-0.118	-0.979	0.057	-0.025	-0.998	0.032	0.038	-0.006	-0.030	-0.003	0.013	0.015	0.034	0.001	-0.027
0.097	-0.122	-0.995	0.056	-0.025	-0.998	0.033	0.028	-0.014	-0.041	-0.007	-0.003	0.004	0.036	0.014	-0.027
0.101	-0.118	-0.995	0.057	-0.025	-0.998	0.034	-0.017	-0.014	-0.037	-0.003	-0.003	0.008	0.031	0.014	-0.029
0.120	-0.122	-0.975	0.056	-0.024	-0.998	0.041	0.039	-0.022	-0.018	-0.008	0.016	0.028	0.033	0.006	-0.025
0.120	-0.114	-0.979	0.057	-0.024	-0.998	0.024	-0.016	-0.024	-0.018	-0.000	0.012	0.028	0.024	0.002	-0.020
0.128	-0.133	-0.987	0.057	-0.024	-0.998	0.033	0.001	-0.029	-0.011	-0.020	0.005	0.036	0.042	0.006	-0.017
0.128	-0.133	-0.987	0.056	-0.023	-0.998	0.040	0.040	-0.019	-0.010	-0.020	0.005	0.037	0.040	0.005	-0.015
0.120	-0.129	-0.979	0.056	-0.023	-0.998	0.049	0.010	0.006	-0.018	-0.017	0.012	0.029	0.035	0.003	-0.017
0.132	-0.118	-0.975	0.055	-0.022	-0.998	0.063	0.064	0.016	-0.005	-0.006	0.016	0.042	0.022	0.007	-0.018
0.105	-0.114	-0.983	0.056	-0.021	-0.998	0.059	-0.015	0.023	-0.033	-0.003	0.008	0.015	0.017	0.001	-0.020
0.117	-0.126	-0.999	0.055	-0.019	-0.998	0.073	0.029	0.014	-0.021	-0.016	-0.007	0.028	0.027	0.017	-0.017
0.117	-0.118	-0.991	0.055	-0.018	-0.998	0.066	0.019	0.008	-0.021	-0.009	0.000	0.028	0.019	0.009	-0.022
0.132	-0.118	-0.979	0.054	-0.018	-0.998	0.061	0.072	0.000	-0.004	-0.010	0.012	0.044	0.018	0.002	-0.017
0.105	-0.110	-0.979	0.055	-0.017	-0.998	0.017	-0.030	0.019	-0.032	-0.003	0.012	0.018	0.009	0.002	-0.017
0.136	-0.118	-0.964	0.053	-0.017	-0.998	0.016	0.107	0.003	0.001	-0.010	0.028	0.049	0.015	0.018	-0.016
0.124	-0.118	-0.968	0.052	-0.018	-0.998	-0.002	0.056	0.010	-0.010	-0.010	0.024	0.038	0.014	0.014	-0.019
0.120	-0.122	-0.979	0.051	-0.018	-0.999	0.019	0.069	0.004	-0.012	-0.014	0.012	0.034	0.017	0.003	-0.016
0.117	-0.118	-0.975	0.050	-0.018	-0.999	0.003	0.051	0.001	-0.015	-0.010	0.016	0.031	0.012	0.007	-0.016
0.120	-0.133	-0.964	0.048	-0.018	-0.999	0.026	0.121	-0.005	-0.009	-0.025	0.028	0.035	0.027	0.020	-0.018
0.124	-0.102	-0.968	0.046	-0.018	-0.999	0.013	0.094	-0.001	-0.004	0.005	0.024	0.040	0.005	0.017	-0.019
0.105	-0.122	-0.972	0.044	-0.018	-0.999	0.006	0.130	-0.001	-0.021	-0.014	0.021	0.021	0.013	0.013	-0.018
0.105	-0.118	-0.987	0.042	-0.018	-0.999	-0.010	0.113	-0.025	-0.019	-0.009	0.005	0.021	0.009	0.002	-0.017
0.113	-0.145	-0.975	0.039	-0.020	-0.999	-0.030	0.138	-0.047	-0.009	-0.035	0.017	0.029	0.035	0.011	-0.021
0.109	-0.149	-0.975	0.036	-0.021	-0.999	-0.035	0.179	-0.029	-0.009	-0.038	0.017	0.025	0.038	0.011	-0.024
0.086	-0.118	-0.972	0.033	-0.022	-0.999	-0.034	0.133	-0.002	-0.030	-0.006	0.021	0.002	0.007	0.015	-0.025
0.086	-0.102	-0.956	0.032	-0.022	-0.999	0.004	0.085	0.011	-0.028	0.009	0.037	0.002	0.009	0.031	-0.026
0.093	-0.095	-0.968	0.029	-0.022	-0.999	0.018	0.133	0.018	-0.018	0.017	0.025	0.010	0.018	0.020	-0.024
0.097	-0.102	-0.975	0.028	-0.022	-0.999	-0.001	0.087	0.008	-0.013	0.009	0.017	0.015	0.010	0.013	-0.017
0.105	-0.114	-0.979	0.026	-0.022	-0.999	-0.011	0.120	-0.003	-0.003	-0.002	0.013	0.023	0.001	0.009	-0.014
0.117	-0.098	-0.972	0.024	-0.023	-0.999	-0.007	0.113	0.004	0.011	0.014	0.021	0.035	0.015	0.017	-0.015
0.082	-0.114	-0.987	0.022	-0.023	-0.999	-0.013	0.103	0.010	-0.022	-0.001	0.005	0.001	0.000	0.002	-0.017
0.078	-0.114	-0.972	0.020	-0.024	-1.000	-0.039	0.088	-0.009	-0.024	0.000	0.021	0.003	0.001	0.018	-0.022
0.078	-0.114	-0.972	0.020	-0.025	-0.999	-0.037	0.038	-0.017	-0.024	0.001	0.021	0.002	0.002	0.018	-0.029
0.070	-0.118	-0.979	0.018	-0.027	-0.999	-0.067	0.086	-0.035	-0.030	-0.001	0.013	0.009	0.001	0.010	-0.031
0.067	-0.114	-0.983	0.018	-0.029	-0.999	-0.076	0.010	-0.018	-0.034	0.005	0.009	0.013	0.003	0.006	-0.029
0.074	-0.122	-0.968	0.017	-0.031	-0.999	-0.091	0.050	-0.013	-0.025	-0.001	0.025	0.004	0.003	0.022	-0.028
0.082	-0.129	-0.975	0.016	-0.032	-0.999	-0.058	0.061	-0.009	-0.016	-0.007	0.017	0.004	0.010	0.014	-0.027
0.082	-0.133	-0.972	0.015	-0.034	-0.999	-0.060	0.060	-0.006	-0.015	-0.009	0.021	0.005	0.013	0.018	-0.029
0.067	-0.141	-0.983	0.014	-0.036	-0.999	-0.078	0.071	-0.024	-0.029	-0.015	0.009	0.010	0.020	0.006	-0.030
0.063	-0.156	-0.964	0.013	-0.038	-0.999	-0.083	0.024	-0.031	-0.033	-0.029	0.029	0.013	0.035	0.026	-0.029
0.067	-0.160	-0.964	0.013	-0.040	-0.999	-0.084	0.002	-0.025	-0.029	-0.030	0.028	0.008	0.038	0.026	-0.028
0.086	-0.149	-0.968	0.013	-0.042	-0.999	-0.077	0.049	-0.031	-0.009	-0.017	0.024	0.012	0.026	0.022	-0.027
0.090	-0.141	-0.952	0.012	-0.044	-0.999	-0.088	0.058	-0.040	-0.004	-0.007	0.040	0.016	0.018	0.037	-0.023
0.070	-0.145	-0.987	0.011	-0.046	-0.999	-0.108	0.057	-0.040	-0.023	-0.009	0.005	0.002	0.021	0.001	-0.018
0.074	-0.137	-0.979	0.010	-0.049	-0.999	-0.111	0.058	-0.042	-0.018	0.002	0.012	0.002	0.013	0.009	-0.018
0.082	-0.141	-0.975	0.009	-0.051	-0.999	-0.096	0.034	-0.035	-0.010	-0.000	0.016	0.011	0.016	0.013	-0.018
0.082	-0.153	-0.968	0.008	-0.053	-0.999	-0.083	0.054	-0.033	-0.009	-0.010	0.024	0.012	0.027	0.021	-0.017
0.070	-0.160	-0.991	0.007	-0.054	-0.999	-0.058	0.085	-0.019	-0.019	-0.016	0.000	0.001	0.034	0.003	-0.016
0.078	-0.156	-0.968	0.006	-0.055	-0.998	-0.043	0.029	-0.010	-0.011	-0.011	0.024	0.009	0.029	0.021	-0.016
0.078	-0.149	-0.975	0.006	-0.056	-0.998	-0.022	0.038	-0.014	-0.010	-0.002	0.016	0.010	0.021	0.013	-0.016
0.078	-0.145	-0.979	0.004	-0.057	-0.998	-0.003	0.087	-0.018	-0.009	0.002	0.012	0.010	0.017	0.008	-0.016
0.070	-0.137	-0.983	0.004	-0.057	-0.998	-0.002	0.050	-0.014	-0.016	0.010	0.008	0.003	0.008	0.004	-0.016
0.067	-0.156	-0.983	0.003	-0.057	-0.998	0.022	0.044	-0.019	-0.019	-0.010	0.008	0.000	0.027	0.004	-0.019
0.070	-0.160	-0.983	0.002	-0.057	-0.998	0.014	0.057	-0.023	-0.014	-0.013	0.008	0.004	0.030	0.004	-0.020
0.059	-0.168	-0.975	0.001	-0.056	-0.998	0.031	0.035	-0.019	-0.025	-0.021	0.016	0.007	0.038	0.012	-0.021
0.067	-0.172	-0.975	0.001	-0.056	-0.998	0.047	0.037	-0.008	-0.017	-0.026	0.016	0.001	0.041	0.012	-0.023
0.067	-0.153	-0.972	-0.000	-0.055	-0.998	0.051	0.054	0.000	-0.016	-0.007	0.020	0.002	0.021	0.016	-0.023
0.059	-0.149	-0.975	-0.001	-0.054	-0.999	0.049	0.052	0.007	-0.023	-0.004	0.016	0.005	0.017	0.012	-0.022
0.074	-0.137	-0.964	-0.001	-0.054	-0.999	0.038	0.025	-0.003	-0.007	0.007	0.028	0.010	0.004	0.024	-0.023
0.063	-0.156	-0.964	-0.002	-0.054	-0.999	0.028	0.043	-0.020	-0.018	-0.012	0.028	0.001	0.023	0.024	-0.021
0.063	-0.160	-0.968	-0.002	-0.053	-0.999	0.026	0.023	-0.026	-0.018	-0.016	0.024	0.000	0.027	0.020	-0.020
0.070	-0.145	-0.983	-0.003	-0.053	-0.999	0.019	0.059	-0.023	-0.010	-0.001	0.008	0.008	0.011	0.004	-0.023
0.063	-0.153	-0.979	-0.004	-0.053	-0.999	0.021	0.045	-0.021	-0.017	-0.009	0.012	0.000	0.018	0.008	-0.025
0.047	-0.160	-0.972	-0.005	-0.053	-0.999	0.031	0.047	-0.012	-0.031	-0.017	0.020	0.015	0.026	0.016	-0.027
0.051	-0.164	-0.972	-0.005	-0.053	-0.999	0.020	0.033	-0.014	-0.027	-0.021	0.020	0.011	0.029	0.016	-0.030
0.043	-0.160	-0.972	-0.006	-0.053	-0.999	0.005	0.033	-0.029	-0.034	-0.016	0.021	0.018	0.025	0.015	-0.031
0.059	-0.149	-0.968	-0.006	-0.053	-0.999	0.013	0.040	-0.033	-0.019	-0.005	0.025	0.002	0.012	0.019	-0.028
0.059	-0.149	-0.975	-0.006	-0.053	-0.999	0.008	0.014	-0.033	-0.019	-0.005	0.017	0.002	0.012	0.011	-0.026
0.063	-0.145	-0.964	-0.007	-0.053	-0.999	0.018	0.026	-0.039	-0.015	-0.001	0.029	0.002	0.008	0.023	-0.023
0.067	-0.153	-0.960	-0.007	-0.053	-0.999	0.029	0.038	-0.036	-0.010	-0.009	0.033	0.007	0.015	0.027	-0.021
0.063	-0.156	-0.956	-0.007	-0.052	-0.999	0.064	0.005	-0.013	-0.014	-0.014	0.037	0.003	0.018	0.031	-0.020
0.070	-0.156	-0.972	-0.008	-0.050	-0.999	0.098	0.036	-0.007	-0.006	-0.015	0.021	0.011	0.017	0.015	-0.019
0.067	-0.137	-0.964	-0.009	-0.049	-0.999	0.089	0.084	-0.023	-0.009	0.003	0.029	0.008	0.003	0.022	-0.021
0.063	-0.133	-0.972	-0.010	-0.048	-0.999	0.074	0.034	-0.030	-0.012	0.005	0.022	0.004	0.007	0.014	-0.023
0.043	-0.122	-0.991	-0.010	-0.047	-0.999	0.062	0.028	-0.037	-0.031	0.016	0.002	0.014	0.019	0.005	-0.025
0.047	-0.126	-0.968	-0.010	-0.046	-0.999	0.059	0.010	-0.050	-0.027	0.011	0.026	0.010	0.016	0.018	-0.027
0.055	-0.129	-0.975	-0.011	-0.045	-0.999	0.059	0.039	-0.047	-0.019	0.006	0.018	0.002	0.012	0.010	-0.029
0.055	-0.145	-0.960	-0.011	-0.044	-0.999	0.065	0.018	-0.034	-0.019	-0.010	0.034	0.002	0.003	0.026	-0.028
0.055	-0.156	-0.960	-0.012	-0.043	-0.999	0.061	0.039	-0.033	-0.018	-0.023	0.034	0.001	0.014	0.026	-0.027
0.055	-0.153	-0.960	-0.013	-0.042	-0.999	0.055	0.051	-0.043	-0.018	-0.019	0.034	0.001	0.009	0.026	-0.029
0.055	-0.145	-0.964	-0.013	-0.041	-0.999	0.053	0.049	-0.045	-0.017	-0.013	0.030	0.001	0.001	0.022	-0.027
0.043	-0.141	-0.972	-0.014	-0.040	-0.999	0.059	0.026	-0.048	-0.028	-0.010	0.022	0.012	0.003	0.014	-0.025
0.051	-0.122	-0.983	-0.014	-0.039	-0.999	0.070	0.007	-0.039	-0.020	0.009	0.010	0.004	0.023	0.002	-0.023
0.059	-0.114	-0.972	-0.015	-0.038	-0.999	0.086	0.049	-0.035	-0.012	0.015	0.022	0.005	0.031	0.013	-0.023
0.063	-0.114	-0.972	-0.015	-0.036	-0.999	0.087	0.048	-0.042	-0.007	0.013	0.022	0.009	0.032	0.013	-0.021
0.047	-0.133	-0.975	-0.016	-0.035	-0.999	0.054	0.061	-0.050	-0.022	-0.007	0.018	0.006	0.013	0.009	-0.022
0.047	-0.133	-0.975	-0.017	-0.035	-0.999	0.035	0.052	-0.045	-0.021	-0.007	0.018	0.006	0.014	0.009	-0.022
0.043	-0.129	-0.983	-0.018	-0.035	-0.999	0.029	0.061	-0.051	-0.024	-0.004	0.010	0.009	0.018	0.001	-0.023
0.051	-0.129	-0.972	-0.020	-0.034	-0.999	0.044	0.078	-0.053	-0.014	-0.004	0.022	0.001	0.019	0.013	-0.022
0.047	-0.129	-0.979	-0.021	-0.033	-0.999	0.066	0.097	-0.042	-0.016	-0.006	0.014	0.004	0.019	0.005	-0.022
0.043	-0.126	-0.983	-0.023	-0.032	-0.999	0.086	0.083	-0.049	-0.019	-0.003	0.010	0.008	0.024	0.001	-0.023
0.036	-0.126	-0.987	-0.025	-0.030	-0.999	0.083	0.099	-0.073	-0.025	-0.004	0.006	0.015	0.024	0.003	-0.026
0.032	-0.118	-0.979	-0.027	-0.029	-0.999	0.057	0.115	-0.094	-0.026	0.002	0.014	0.018	0.033	0.004	-0.028
0.017	-0.133	-0.995	-0.028	-0.029	-0.999	0.012	0.053	-0.101	-0.041	-0.013	-0.002	0.033	0.018	0.011	-0.029
0.024	-0.126	-0.991	-0.029	-0.030	-0.999	-0.019	0.085	-0.101	-0.031	-0.005	0.002	0.025	0.026	0.008	-0.028
0.028	-0.129	-0.987	-0.031	-0.031	-0.999	-0.043	0.104	-0.103	-0.025	-0.007	0.006	0.021	0.023	0.004	-0.024
0.032	-0.145	-0.983	-0.034	-0.032	-0.999	-0.038	0.122	-0.093	-0.019	-0.022	0.010	0.017	0.008	0.000	-0.020
0.043	-0.145	-0.975	-0.037	-0.032	-0.999	-0.001	0.173	-0.078	-0.004	-0.021	0.017	0.005	0.009	0.008	-0.019
0.028	-0.141	-0.999	-0.040	-0.032	-0.999	0.031	0.162	-0.068	-0.017	-0.018	-0.007	0.020	0.013	0.016	-0.018
0.009	-0.133	-1.003	-0.042	-0.031	-0.999	0.048	0.114	-0.074	-0.034	-0.011	-0.011	0.039	0.021	0.020	-0.014
0.017	-0.118	-1.003	-0.045	-0.031	-0.999	0.028	0.140	-0.096	-0.023	0.004	-0.011	0.031	0.037	0.020	-0.012
0.024	-0.118	-1.027	-0.047	-0.031	-0.998	0.009	0.133	-0.116	-0.013	0.004	-0.034	0.023	0.038	0.044	-0.010
0.032	-0.126	-1.003	-0.050	-0.031	-0.998	0.002	0.145	-0.108	-0.003	-0.004	-0.011	0.015	0.031	0.021	-0.002
0.028	-0.126	-0.991	-0.053	-0.030	-0.998	0.040	0.164	-0.071	-0.004	-0.004	0.001	0.018	0.032	0.009	0.006
0.043	-0.114	-0.979	-0.058	-0.029	-0.998	0.083	0.241	-0.064	0.016	0.006	0.012	0.002	0.044	0.003	0.014
0.047	-0.126	-0.987	-0.064	-0.028	-0.998	0.072	0.319	-0.120	0.026	-0.007	0.004	0.002	0.033	0.005	0.023
0.055	-0.156	-0.995	-0.072	-0.027	-0.997	0.056	0.419	-0.190	0.042	-0.039	-0.004	0.010	0.002	0.013	0.028
0.040	-0.160	-1.027	-0.081	-0.026	-0.996	0.047	0.442	-0.196	0.035	-0.044	-0.036	0.005	0.001	0.045	0.024
0.013	-0.153	-1.023	-0.087	-0.025	-0.996	0.061	0.355	-0.145	0.015	-0.037	-0.033	0.031	0.008	0.041	0.015
-0.018	-0.114	-0.979	-0.094	-0.022	-0.995	0.153	0.354	-0.070	-0.009	-0.001	0.010	0.062	0.047	0.002	0.003
-0.022	-0.098	-0.944	-0.101	-0.018	-0.995	0.230	0.347	-0.024	-0.006	0.010	0.045	0.065	0.063	0.038	-0.008
-0.022	-0.071	-0.924	-0.108	-0.012	-0.994	0.267	0.362	-0.025	0.001	0.032	0.064	0.065	0.091	0.057	-0.006
-0.022	-0.071	-0.924	-0.116	-0.006	-0.993	0.312	0.406	-0.068	0.009	0.026	0.063	0.064	0.091	0.057	0.012
0.013	-0.102	-0.956	-0.124	-0.000	-0.992	0.284	0.414	-0.152	0.051	-0.011	0.030	0.029	0.061	0.026	0.034
0.040	-0.129	-0.975	-0.132	0.004	-0.991	0.209	0.446	-0.189	0.086	-0.042	0.009	0.002	0.035	0.006	0.059
0.028	-0.137	-1.023	-0.140	0.006	-0.990	0.138	0.439	-0.150	0.083	-0.052	-0.039	0.013	0.028	0.042	0.084
0.020	-0.126	-1.066	-0.148	0.009	-0.989	0.158	0.404	-0.047	0.083	-0.044	-0.084	0.021	0.040	0.085	0.103
0.013	-0.098	-1.094	-0.153	0.015	-0.988	0.309	0.314	0.106	0.081	-0.022	-0.112	0.028	0.068	0.113	0.107
0.024	-0.079	-1.113	-0.159	0.023	-0.987	0.458	0.326	0.191	0.098	-0.011	-0.133	0.016	0.088	0.132	0.109
-0.026	-0.068	-1.129	-0.162	0.033	-0.986	0.561	0.162	0.235	0.051	-0.009	-0.150	0.066	0.101	0.148	0.117
-0.022	-0.064	-1.125	-0.163	0.041	-0.986	0.479	0.051	0.192	0.055	-0.014	-0.146	0.061	0.105	0.144	0.128
0.024	-0.060	-1.125	-0.163	0.044	-0.986	0.180	0.041	0.133	0.102	-0.013	-0.146	0.015	0.110	0.145	0.138
0.055	-0.033	-1.113	-0.163	0.043	-0.986	-0.055	0.025	0.084	0.132	0.016	-0.134	0.016	0.137	0.133	0.156
0.086	-0.041	-1.078	-0.162	0.038	-0.986	-0.249	-0.020	-0.018	0.162	0.014	-0.098	0.047	0.130	0.097	0.167
0.097	-0.048	-1.062	-0.161	0.033	-0.986	-0.245	-0.003	-0.058	0.173	0.011	-0.082	0.059	0.123	0.082	0.163
0.067	-0.052	-1.058	-0.158	0.028	-0.987	-0.224	-0.087	-0.062	0.140	0.011	-0.078	0.028	0.120	0.078	0.154
0.032	-0.060	-1.082	-0.154	0.024	-0.988	-0.204	-0.205	-0.059	0.100	0.008	-0.100	0.006	0.113	0.102	0.141
0.040	-0.068	-1.058	-0.149	0.018	-0.989	-0.306	-0.189	-0.095	0.104	0.006	-0.076	0.002	0.107	0.078	0.122
0.032	-0.048	-1.078	-0.145	0.010	-0.989	-0.411	-0.213	-0.123	0.091	0.033	-0.095	0.005	0.127	0.098	0.108
0.020	-0.075	-1.050	-0.141	-0.000	-0.990	-0.545	-0.131	-0.160	0.077	0.017	-0.067	0.017	0.100	0.070	0.090
0.020	-0.079	-1.039	-0.139	-0.013	-0.990	-0.625	-0.108	-0.160	0.074	0.025	-0.055	0.016	0.097	0.059	0.074
-0.026	-0.106	-1.019	-0.136	-0.025	-0.990	-0.662	-0.139	-0.178	0.025	0.011	-0.035	0.062	0.071	0.039	0.061
-0.014	-0.129	-1.023	-0.131	-0.037	-0.991	-0.597	-0.241	-0.163	0.031	-0.001	-0.039	0.051	0.049	0.043	0.043
-0.003	-0.141	-1.019	-0.126	-0.048	-0.991	-0.557	-0.211	-0.173	0.039	-0.001	-0.035	0.039	0.038	0.039	0.035
-0.033	-0.180	-0.995	-0.120	-0.057	-0.991	-0.433	-0.312	-0.141	0.001	-0.031	-0.011	0.070	0.000	0.016	0.031
0.009	-0.164	-1.011	-0.119	-0.064	-0.991	-0.374	-0.065	-0.153	0.042	-0.009	-0.027	0.027	0.016	0.031	0.020
-0.014	-0.176	-0.991	-0.114	-0.069	-0.991	-0.267	-0.232	-0.117	0.014	-0.015	-0.007	0.050	0.005	0.012	0.006
-0.049	-0.191	-1.003	-0.109	-0.073	-0.991	-0.204	-0.263	-0.106	-0.025	-0.026	-0.018	0.084	0.009	0.024	-0.001
-0.049	-0.191	-1.003	-0.104	-0.077	-0.992	-0.150	-0.240	-0.100	-0.030	-0.023	-0.018	0.084	0.009	0.024	-0.015
-0.045	-0.164	-0.987	-0.100	-0.078	-0.992	-0.059	-0.181	-0.098	-0.030	0.005	-0.002	0.080	0.019	0.008	-0.026
-0.030	-0.141	-0.968	-0.096	-0.079	-0.992	-0.081	-0.201	-0.108	-0.019	0.030	0.018	0.065	0.043	0.011	-0.033
-0.045	-0.153	-0.975	-0.090	-0.080	-0.993	-0.041	-0.329	-0.115	-0.040	0.019	0.011	0.080	0.032	0.003	-0.037
-0.037	-0.172	-0.932	-0.084	-0.082	-0.993	-0.088	-0.296	-0.128	-0.039	0.001	0.055	0.072	0.013	0.047	-0.048
-0.026	-0.153	-0.952	-0.080	-0.084	-0.993	-0.078	-0.213	-0.111	-0.031	0.022	0.035	0.061	0.033	0.027	-0.050
-0.064	-0.172	-0.964	-0.072	-0.087	-0.994	-0.139	-0.382	-0.073	-0.077	0.006	0.024	0.099	0.014	0.015	-0.059
-0.018	-0.176	-0.972	-0.070	-0.090	-0.994	-0.145	-0.125	-0.085	-0.034	0.005	0.016	0.053	0.011	0.007	-0.056
-0.068	-0.180	-0.972	-0.064	-0.093	-0.994	-0.142	-0.275	-0.037	-0.089	0.004	0.016	0.102	0.008	0.007	-0.060
-0.010	-0.180	-0.975	-0.062	-0.096	-0.993	-0.139	-0.095	-0.022	-0.033	0.007	0.012	0.045	0.008	0.003	-0.057
-0.037	-0.191	-0.979	-0.058	-0.098	-0.993	-0.132	-0.216	-0.001	-0.065	-0.001	0.008	0.071	0.003	0.001	-0.060
-0.030	-0.187	-0.960	-0.054	-0.102	-0.993	-0.147	-0.212	-0.047	-0.061	0.006	0.027	0.064	0.002	0.018	-0.054
-0.010	-0.195	-0.964	-0.050	-0.105	-0.993	-0.179	-0.178	-0.079	-0.045	0.002	0.023	0.044	0.005	0.014	-0.058
-0.014	-0.203	-0.956	-0.046	-0.109	-0.993	-0.158	-0.231	-0.067	-0.054	-0.003	0.031	0.048	0.012	0.022	-0.055
-0.007	-0.199	-0.956	-0.043	-0.113	-0.993	-0.210	-0.167	-0.066	-0.050	0.006	0.030	0.040	0.008	0.022	-0.049
0.005	-0.207	-0.975	-0.038	-0.117	-0.992	-0.163	-0.203	-0.033	-0.042	0.001	0.010	0.029	0.015	0.002	-0.046
0.017	-0.199	-0.972	-0.035	-0.119	-0.992	-0.130	-0.185	-0.033	-0.034	0.012	0.014	0.017	0.007	0.006	-0.039
0.020	-0.222	-0.972	-0.032	-0.121	-0.992	-0.058	-0.132	-0.006	-0.033	-0.010	0.014	0.013	0.030	0.006	-0.035
0.024	-0.207	-0.991	-0.030	-0.122	-0.992	-0.026	-0.076	-0.001	-0.031	0.006	-0.006	0.009	0.014	0.014	-0.033
0.020	-0.207	-0.991	-0.028	-0.122	-0.992	0.016	-0.104	-0.001	-0.037	0.006	-0.006	0.013	0.013	0.014	-0.035
0.024	-0.203	-0.987	-0.026	-0.121	-0.992	0.052	-0.076	-0.004	-0.035	0.009	-0.002	0.009	0.009	0.010	-0.033
0.013	-0.184	-0.983	-0.023	-0.120	-0.993	0.070	-0.156	0.006	-0.050	0.027	0.003	0.020	0.011	0.006	-0.034
0.036	-0.195	-0.987	-0.022	-0.119	-0.993	0.056	-0.039	-0.014	-0.028	0.015	-0.001	0.003	0.000	0.010	-0.031
0.040	-0.214	-0.960	-0.020	-0.118	-0.993	0.052	-0.122	-0.006	-0.027	-0.005	0.026	0.007	0.019	0.018	-0.028
0.055	-0.199	-0.968	-0.018	-0.118	-0.993	0.020	-0.064	-0.030	-0.013	0.010	0.019	0.022	0.003	0.010	-0.022
0.055	-0.211	-0.972	-0.017	-0.118	-0.993	-0.012	-0.048	-0.050	-0.014	-0.001	0.014	0.022	0.014	0.006	-0.024
0.055	-0.211	-0.972	-0.017	-0.119	-0.993	-0.018	-0.003	-0.066	-0.014	-0.000	0.014	0.022	0.014	0.006	-0.024
0.036	-0.234	-0.968	-0.018	-0.121	-0.993	-0.072	0.043	-0.071	-0.032	-0.022	0.018	0.003	0.036	0.010	-0.028
0.043	-0.222	-0.960	-0.016	-0.122	-0.992	-0.060	-0.080	-0.055	-0.026	-0.009	0.026	0.011	0.024	0.018	-0.027
0.043	-0.234	-0.956	-0.015	-0.124	-0.992	-0.076	-0.087	-0.059	-0.028	-0.018	0.030	0.011	0.035	0.021	-0.035
0.063	-0.230	-0.972	-0.016	-0.126	-0.992	-0.097	0.061	-0.060	-0.008	-0.012	0.014	0.030	0.031	0.006	-0.029
0.017	-0.241	-0.968	-0.013	-0.128	-0.992	-0.059	-0.111	-0.040	-0.056	-0.022	0.017	0.016	0.042	0.010	-0.029
0.070	-0.238	-0.964	-0.014	-0.129	-0.992	-0.068	0.014	-0.049	-0.002	-0.017	0.021	0.038	0.038	0.014	-0.028
0.040	-0.241	-0.975	-0.014	-0.131	-0.991	-0.049	0.029	-0.031	-0.032	-0.019	0.009	0.007	0.041	0.002	-0.034
0.047	-0.245	-0.956	-0.015	-0.131	-0.991	-0.024	0.058	-0.033	-0.024	-0.023	0.029	0.015	0.045	0.021	-0.028
0.036	-0.230	-0.960	-0.014	-0.132	-0.991	-0.028	-0.034	-0.008	-0.036	-0.006	0.024	0.003	0.029	0.017	-0.034
0.055	-0.230	-0.956	-0.014	-0.133	-0.991	-0.028	0.005	-0.002	-0.017	-0.005	0.028	0.023	0.028	0.021	-0.035
0.032	-0.238	-0.979	-0.015	-0.134	-0.991	-0.023	0.041	-0.010	-0.039	-0.012	0.004	0.001	0.035	0.002	-0.033
0.032	-0.234	-0.972	-0.015	-0.135	-0.991	-0.022	-0.008	-0.008	-0.040	-0.008	0.012	0.001	0.031	0.005	-0.032
0.055	-0.234	-0.964	-0.015	-0.135	-0.991	-0.010	0.006	-0.001	-0.017	-0.007	0.020	0.023	0.031	0.013	-0.033
0.043	-0.230	-0.960	-0.015	-0.136	-0.991	-0.023	0.037	-0.007	-0.028	-0.003	0.024	0.011	0.026	0.017	-0.033
0.043	-0.241	-0.972	-0.015	-0.136	-0.991	-0.004	-0.008	-0.013	-0.028	-0.014	0.012	0.011	0.038	0.005	-0.033
0.040	-0.245	-0.952	-0.015	-0.137	-0.991	0.006	0.022	-0.014	-0.032	-0.017	0.032	0.007	0.041	0.025	-0.036
0.036	-0.257	-0.956	-0.015	-0.137	-0.990	0.009	-0.002	0.003	-0.036	-0.029	0.028	0.003	0.052	0.021	-0.037
0.036	-0.230	-0.975	-0.015	-0.137	-0.990	-0.007	0.025	0.012	-0.035	-0.001	0.008	0.003	0.025	0.001	-0.038
0.043	-0.230	-0.944	-0.015	-0.138	-0.990	-0.042	0.015	-0.010	-0.027	-0.000	0.039	0.011	0.024	0.033	-0.037
0.047	-0.230	-0.948	-0.016	-0.139	-0.990	-0.026	0.044	-0.028	-0.023	0.001	0.035	0.015	0.024	0.029	-0.033
0.032	-0.230	-0.975	-0.017	-0.141	-0.990	-0.069	0.062	-0.027	-0.037	0.002	0.007	0.001	0.023	0.001	-0.035
0.059	-0.245	-0.936	-0.017	-0.142	-0.990	-0.029	0.010	-0.015	-0.010	-0.012	0.046	0.026	0.038	0.041	-0.036
0.024	-0.245	-0.968	-0.019	-0.143	-0.990	-0.035	0.071	-0.028	-0.043	-0.011	0.014	0.009	0.038	0.009	-0.037
0.036	-0.249	-0.956	-0.018	-0.143	-0.990	-0.019	-0.054	-0.011	-0.033	-0.014	0.026	0.003	0.041	0.021	-0.040
0.032	-0.241	-0.956	-0.018	-0.145	-0.989	-0.062	0.029	-0.021	-0.036	-0.005	0.025	0.001	0.033	0.021	-0.044
0.020	-0.241	-0.964	-0.019	-0.146	-0.989	-0.039	0.040	-0.021	-0.047	-0.004	0.017	0.013	0.033	0.013	-0.036
0.024	-0.253	-0.964	-0.017	-0.147	-0.989	-0.023	-0.067	-0.014	-0.044	-0.015	0.017	0.009	0.044	0.013	-0.034
0.070	-0.241	-0.960	-0.019	-0.147	-0.989	-0.004	0.083	-0.018	0.004	-0.003	0.021	0.037	0.032	0.017	-0.033
0.032	-0.245	-0.983	-0.019	-0.147	-0.989	0.018	0.035	-0.029	-0.034	-0.007	-0.003	0.002	0.035	0.007	-0.025
0.036	-0.249	-0.964	-0.019	-0.147	-0.989	-0.012	-0.022	-0.022	-0.031	-0.010	0.017	0.002	0.038	0.013	-0.024
0.063	-0.261	-0.956	-0.019	-0.148	-0.989	0.009	0.027	-0.031	-0.003	-0.022	0.024	0.029	0.050	0.020	-0.026
0.032	-0.245	-0.956	-0.018	-0.148	-0.989	-0.018	-0.059	-0.027	-0.035	-0.006	0.024	0.002	0.034	0.020	-0.027
0.059	-0.249	-0.956	-0.019	-0.149	-0.989	-0.015	0.045	-0.034	-0.008	-0.009	0.024	0.025	0.037	0.020	-0.025
0.040	-0.245	-0.956	-0.019	-0.149	-0.989	-0.010	0.006	-0.030	-0.027	-0.004	0.024	0.005	0.033	0.020	-0.029
0.040	-0.241	-0.968	-0.019	-0.150	-0.989	-0.001	0.027	-0.040	-0.026	-0.000	0.012	0.005	0.029	0.008	-0.027
0.043	-0.253	-0.952	-0.019	-0.150	-0.988	-0.023	-0.020	-0.031	-0.023	-0.011	0.027	0.009	0.040	0.024	-0.031
0.040	-0.241	-0.968	-0.019	-0.151	-0.988	-0.005	0.029	-0.042	-0.026	0.001	0.012	0.005	0.028	0.008	-0.028
0.036	-0.241	-0.956	-0.018	-0.152	-0.988	-0.039	-0.038	-0.026	-0.031	0.002	0.023	0.001	0.028	0.020	-0.029
0.063	-0.249	-0.940	-0.019	-0.153	-0.988	-0.049	0.040	-0.034	-0.003	-0.004	0.039	0.027	0.035	0.035	-0.028
0.036	-0.241	-0.960	-0.019	-0.154	-0.988	-0.052	-0.006	-0.034	-0.030	0.005	0.019	0.000	0.027	0.016	-0.030
0.047	-0.249	-0.944	-0.021	-0.156	-0.988	-0.063	0.084	-0.040	-0.017	-0.002	0.034	0.012	0.034	0.031	-0.029
0.028	-0.238	-0.975	-0.021	-0.157	-0.987	-0.069	0.002	-0.027	-0.037	0.012	0.003	0.008	0.022	0.000	-0.031
0.036	-0.257	-0.960	-0.019	-0.159	-0.987	-0.040	-0.053	-0.028	-0.030	-0.007	0.018	0.000	0.042	0.015	-0.029
0.040	-0.249	-0.968	-0.021	-0.160	-0.987	-0.066	0.071	-0.026	-0.025	0.003	0.010	0.004	0.034	0.007	-0.028
0.040	-0.249	-0.975	-0.020	-0.162	-0.987	-0.062	-0.007	-0.033	-0.025	0.004	0.002	0.003	0.033	0.001	-0.028
0.043	-0.249	-0.968	-0.021	-0.164	-0.986	-0.088	0.014	-0.044	-0.021	0.006	0.009	0.007	0.033	0.007	-0.027
0.036	-0.257	-0.964	-0.021	-0.165	-0.986	-0.071	-0.005	-0.047	-0.029	0.000	0.013	0.002	0.040	0.011	-0.030
0.036	-0.265	-0.960	-0.020	-0.166	-0.986	-0.043	-0.003	-0.042	-0.029	-0.006	0.017	0.002	0.047	0.016	-0.031
0.028	-0.261	-0.968	-0.020	-0.167	-0.986	-0.040	-0.011	-0.023	-0.037	-0.001	0.009	0.010	0.043	0.008	-0.031
0.040	-0.265	-0.952	-0.020	-0.168	-0.986	-0.018	-0.007	-0.015	-0.026	-0.005	0.024	0.001	0.046	0.024	-0.029
0.051	-0.261	-0.952	-0.020	-0.169	-0.985	-0.018	-0.009	-0.013	-0.015	-0.000	0.024	0.013	0.042	0.023	-0.027
0.047	-0.261	-0.964	-0.019	-0.170	-0.985	-0.028	-0.018	-0.021	-0.019	0.001	0.012	0.009	0.042	0.011	-0.024
0.051	-0.280	-0.952	-0.019	-0.170	-0.985	0.001	0.011	-0.031	-0.016	-0.018	0.024	0.012	0.060	0.022	-0.025
0.051	-0.261	-0.960	-0.019	-0.170	-0.985	-0.011	-0.015	-0.023	-0.016	0.002	0.016	0.012	0.040	0.014	-0.028
0.032	-0.276	-0.960	-0.019	-0.171	-0.985	-0.008	0.004	-0.029	-0.035	-0.013	0.016	0.008	0.055	0.013	-0.028
0.036	-0.269	-0.944	-0.019	-0.171	-0.985	-0.004	0.014	-0.035	-0.031	-0.005	0.032	0.004	0.047	0.028	-0.029
0.055	-0.276	-0.952	-0.020	-0.171	-0.985	-0.002	0.060	-0.026	-0.011	-0.013	0.024	0.015	0.054	0.019	-0.029
0.040	-0.272	-0.964	-0.019	-0.172	-0.985	0.001	-0.037	0.000	-0.027	-0.008	0.012	0.001	0.049	0.007	-0.027
0.051	-0.261	-0.952	-0.020	-0.172	-0.985	0.007	0.034	-0.011	-0.015	0.003	0.024	0.011	0.037	0.018	-0.024
0.040	-0.261	-0.968	-0.019	-0.172	-0.985	0.001	-0.023	-0.003	-0.028	0.003	0.008	0.001	0.036	0.002	-0.027
0.051	-0.272	-0.948	-0.019	-0.172	-0.985	0.005	0.019	-0.017	-0.016	-0.008	0.027	0.011	0.047	0.021	-0.026
0.036	-0.265	-0.964	-0.019	-0.173	-0.985	0.000	-0.001	-0.014	-0.031	0.000	0.012	0.005	0.038	0.005	-0.027
0.051	-0.269	-0.956	-0.019	-0.173	-0.985	0.017	0.011	-0.016	-0.016	-0.004	0.019	0.010	0.042	0.012	-0.027
0.047	-0.269	-0.944	-0.020	-0.173	-0.985	0.011	0.033	-0.019	-0.019	-0.004	0.031	0.006	0.041	0.024	-0.027
0.040	-0.272	-0.956	-0.020	-0.173	-0.985	0.014	0.029	-0.022	-0.027	-0.008	0.019	0.002	0.044	0.011	-0.026
0.047	-0.269	-0.956	-0.020	-0.172	-0.985	0.026	0.001	-0.008	-0.019	-0.004	0.019	0.006	0.040	0.011	-0.026
0.043	-0.276	-0.964	-0.020	-0.172	-0.985	0.023	-0.005	0.015	-0.023	-0.012	0.012	0.001	0.047	0.003	-0.030
0.047	-0.269	-0.960	-0.020	-0.173	-0.985	0.001	0.032	0.001	-0.019	-0.004	0.015	0.005	0.039	0.007	-0.031
0.013	-0.253	-0.975	-0.020	-0.173	-0.985	0.017	-0.007	-0.008	-0.054	0.012	-0.000	0.030	0.023	0.009	-0.035
0.043	-0.272	-0.944	-0.020	-0.172	-0.985	0.018	0.005	-0.011	-0.023	-0.008	0.031	0.000	0.042	0.022	-0.032
0.020	-0.276	-0.968	-0.020	-0.172	-0.985	0.014	0.008	-0.020	-0.046	-0.012	0.008	0.023	0.046	0.002	-0.032
0.063	-0.272	-0.952	-0.019	-0.173	-0.985	0.008	-0.015	-0.010	-0.004	-0.008	0.023	0.019	0.042	0.014	-0.027
0.055	-0.288	-0.944	-0.019	-0.172	-0.985	0.034	0.008	-0.000	-0.012	-0.023	0.031	0.010	0.057	0.022	-0.025
0.047	-0.280	-0.960	-0.019	-0.172	-0.985	0.037	0.015	0.005	-0.020	-0.016	0.015	0.002	0.050	0.006	-0.022
0.059	-0.276	-0.936	-0.019	-0.172	-0.985	0.032	-0.009	0.006	-0.009	-0.013	0.039	0.013	0.046	0.029	-0.023
0.043	-0.276	-0.952	-0.019	-0.171	-0.985	0.026	0.014	0.006	-0.024	-0.013	0.023	0.003	0.046	0.014	-0.023
0.055	-0.261	-0.960	-0.019	-0.171	-0.985	0.032	0.022	0.001	-0.012	0.002	0.016	0.008	0.030	0.006	-0.023
0.051	-0.272	-0.956	-0.019	-0.171	-0.985	0.037	0.011	0.004	-0.016	-0.010	0.020	0.004	0.042	0.010	-0.024
0.047	-0.272	-0.952	-0.020	-0.170	-0.985	0.040	0.047	-0.001	-0.019	-0.010	0.024	0.001	0.041	0.014	-0.025
0.047	-0.272	-0.952	-0.021	-0.170	-0.985	0.034	0.035	0.003	-0.019	-0.010	0.024	0.001	0.041	0.014	-0.027
0.036	-0.280	-0.952	-0.020	-0.169	-0.985	0.051	-0.029	0.008	-0.031	-0.019	0.024	0.013	0.049	0.014	-0.025
0.047	-0.276	-0.960	-0.019	-0.168	-0.986	0.067	-0.000	0.019	-0.020	-0.016	0.016	0.002	0.045	0.006	-0.026
0.055	-0.272	-0.964	-0.020	-0.168	-0.986	0.037	0.047	0.006	-0.012	-0.013	0.012	0.005	0.041	0.002	-0.025
0.040	-0.269	-0.960	-0.020	-0.167	-0.986	0.047	0.000	0.012	-0.027	-0.009	0.016	0.011	0.038	0.006	-0.022
0.059	-0.269	-0.944	-0.021	-0.166	-0.986	0.067	0.056	0.009	-0.007	-0.010	0.032	0.008	0.038	0.022	-0.021
0.047	-0.272	-0.956	-0.020	-0.165	-0.986	0.068	-0.003	0.026	-0.019	-0.015	0.021	0.004	0.042	0.011	-0.023
0.051	-0.265	-0.968	-0.021	-0.164	-0.986	0.073	0.030	0.010	-0.015	-0.009	0.009	0.001	0.034	0.001	-0.022
0.043	-0.261	-0.964	-0.021	-0.163	-0.986	0.062	0.025	0.014	-0.023	-0.006	0.013	0.009	0.030	0.003	-0.020
0.047	-0.265	-0.960	-0.021	-0.162	-0.987	0.084	0.003	0.019	-0.019	-0.011	0.017	0.005	0.034	0.007	-0.020
0.063	-0.261	-0.956	-0.021	-0.161	-0.987	0.079	0.030	0.028	-0.003	-0.008	0.021	0.010	0.031	0.011	-0.022
0.047	-0.265	-0.960	-0.021	-0.159	-0.987	0.092	-0.001	0.031	-0.019	-0.013	0.018	0.006	0.035	0.007	-0.019
0.043	-0.253	-0.960	-0.021	-0.157	-0.987	0.099	0.001	0.033	-0.023	-0.004	0.018	0.010	0.023	0.007	-0.018
0.055	-0.253	-0.972	-0.021	-0.156	-0.988	0.100	0.031	0.027	-0.012	-0.005	0.006	0.001	0.023	0.005	-0.019
0.047	-0.257	-0.979	-0.021	-0.154	-0.988	0.094	0.038	0.022	-0.019	-0.011	-0.001	0.007	0.027	0.013	-0.019
0.055	-0.253	-0.960	-0.021	-0.153	-0.988	0.093	0.025	0.019	-0.011	-0.008	0.019	0.001	0.023	0.007	-0.020
0.047	-0.249	-0.972	-0.021	-0.152	-0.988	0.075	0.008	0.020	-0.019	-0.006	0.007	0.007	0.020	0.005	-0.021
0.036	-0.257	-0.960	-0.021	-0.151	-0.988	0.066	-0.002	0.012	-0.031	-0.014	0.019	0.019	0.028	0.007	-0.021
0.051	-0.249	-0.964	-0.020	-0.150	-0.989	0.060	-0.030	0.019	-0.016	-0.007	0.015	0.004	0.020	0.003	-0.022
0.055	-0.257	-0.968	-0.020	-0.148	-0.989	0.079	0.006	0.028	-0.012	-0.016	0.012	0.000	0.028	0.001	-0.022
0.051	-0.253	-0.964	-0.020	-0.147	-0.989	0.086	0.013	0.036	-0.016	-0.014	0.016	0.004	0.024	0.003	-0.019
0.055	-0.253	-0.960	-0.020	-0.146	-0.989	0.092	0.014	0.035	-0.013	-0.015	0.020	0.000	0.024	0.007	-0.019
0.051	-0.249	-0.968	-0.020	-0.144	-0.989	0.092	0.013	0.035	-0.016	-0.013	0.012	0.005	0.020	0.001	-0.019
0.047	-0.241	-0.972	-0.020	-0.142	-0.990	0.104	0.005	0.038	-0.021	-0.007	0.008	0.009	0.013	0.005	-0.019
0.055	-0.241	-0.975	-0.020	-0.141	-0.990	0.084	0.032	0.036	-0.013	-0.008	0.005	0.001	0.013	0.009	-0.021
0.051	-0.241	-0.952	-0.020	-0.139	-0.990	0.097	0.032	0.032	-0.016	-0.010	0.029	0.005	0.013	0.015	-0.021
0.051	-0.241	-0.952	-0.020	-0.138	-0.990	0.095	-0.003	0.043	-0.017	-0.012	0.029	0.006	0.014	0.015	-0.021
0.051	-0.234	-0.968	-0.020	-0.136	-0.990	0.095	0.006	0.035	-0.017	-0.005	0.013	0.006	0.006	0.001	-0.024
0.051	-0.238	-0.964	-0.020	-0.135	-0.991	0.090	0.049	0.033	-0.016	-0.011	0.017	0.006	0.010	0.004	-0.024
0.047	-0.230	-0.948	-0.020	-0.133	-0.991	0.088	0.006	0.040	-0.020	-0.004	0.033	0.010	0.003	0.019	-0.023
0.047	-0.226	-0.964	-0.020	-0.132	-0.991	0.088	-0.000	0.036	-0.021	-0.002	0.018	0.010	0.001	0.004	-0.020
0.051	-0.230	-0.968	-0.020	-0.131	-0.991	0.087	0.010	0.027	-0.017	-0.007	0.014	0.007	0.003	0.000	-0.019
0.067	-0.230	-0.968	-0.020	-0.129	-0.991	0.085	0.022	0.031	-0.001	-0.009	0.014	0.008	0.003	0.000	-0.015
0.059	-0.218	-0.968	-0.020	-0.128	-0.992	0.065	0.036	0.026	-0.009	0.002	0.014	0.000	0.008	0.000	-0.011
0.059	-0.222	-0.968	-0.020	-0.127	-0.992	0.077	-0.005	0.030	-0.009	-0.003	0.015	0.000	0.004	0.000	-0.010
0.067	-0.218	-0.972	-0.020	-0.126	-0.992	0.065	0.040	0.026	-0.001	-0.000	0.011	0.008	0.008	0.004	-0.013
0.059	-0.226	-0.972	-0.021	-0.125	-0.992	0.070	0.021	0.034	-0.009	-0.009	0.011	0.000	0.000	0.004	-0.013
0.051	-0.218	-0.960	-0.020	-0.124	-0.992	0.056	0.010	0.023	-0.016	-0.002	0.023	0.008	0.007	0.008	-0.012
0.059	-0.238	-0.972	-0.020	-0.123	-0.992	0.052	-0.018	0.032	-0.009	-0.022	0.011	0.001	0.012	0.004	-0.016
0.070	-0.226	-0.956	-0.019	-0.123	-0.992	0.041	-0.003	0.032	0.002	-0.011	0.027	0.011	0.001	0.012	-0.017
0.047	-0.222	-0.972	-0.019	-0.122	-0.992	0.058	-0.016	0.034	-0.022	-0.008	0.011	0.013	0.003	0.004	-0.014
0.055	-0.222	-0.975	-0.018	-0.121	-0.992	0.074	-0.004	0.045	-0.015	-0.009	0.008	0.005	0.003	0.008	-0.015
0.067	-0.222	-0.964	-0.018	-0.119	-0.993	0.091	0.011	0.041	-0.003	-0.011	0.020	0.006	0.003	0.004	-0.016
0.055	-0.214	-0.972	-0.018	-0.118	-0.993	0.075	0.002	0.041	-0.015	-0.004	0.012	0.006	0.010	0.003	-0.011
0.070	-0.214	-0.952	-0.017	-0.117	-0.993	0.065	-0.011	0.036	-0.000	-0.005	0.032	0.009	0.010	0.016	-0.012
0.078	-0.218	-0.956	-0.018	-0.116	-0.993	0.063	0.046	0.026	0.008	-0.010	0.028	0.016	0.006	0.012	-0.013
0.055	-0.226	-0.975	-0.018	-0.116	-0.993	0.060	0.015	0.031	-0.015	-0.018	0.008	0.007	0.002	0.007	-0.014
0.059	-0.218	-0.968	-0.018	-0.115	-0.993	0.067	0.005	0.027	-0.012	-0.012	0.016	0.004	0.006	0.001	-0.017
0.051	-0.214	-0.975	-0.017	-0.114	-0.993	0.057	-0.018	0.023	-0.020	-0.009	0.009	0.011	0.009	0.007	-0.018
0.047	-0.218	-0.972	-0.017	-0.113	-0.993	0.060	-0.006	0.025	-0.024	-0.013	0.013	0.016	0.005	0.003	-0.017
0.067	-0.214	-0.979	-0.016	-0.112	-0.994	0.062	-0.009	0.031	-0.006	-0.010	0.005	0.003	0.009	0.011	-0.017
0.055	-0.207	-0.987	-0.016	-0.111	-0.994	0.058	0.011	0.038	-0.017	-0.003	-0.003	0.009	0.016	0.019	-0.015
0.055	-0.207	-0.987	-0.016	-0.110	-0.994	0.065	0.010	0.050	-0.017	-0.004	-0.003	0.009	0.016	0.019	-0.011
0.063	-0.203	-0.979	-0.016	-0.109	-0.994	0.048	-0.009	0.051	-0.010	-0.001	0.005	0.001	0.020	0.011	-0.011
0.070	-0.207	-0.975	-0.015	-0.108	-0.994	0.070	0.009	0.051	-0.003	-0.006	0.009	0.006	0.016	0.007	-0.011
0.063	-0.207	-0.983	-0.015	-0.107	-0.994	0.076	0.002	0.053	-0.011	-0.007	0.001	0.002	0.016	0.015	-0.009
0.063	-0.207	-0.972	-0.015	-0.106	-0.994	0.077	0.007	0.046	-0.011	-0.008	0.013	0.002	0.016	0.003	-0.009
0.070	-0.211	-0.979	-0.015	-0.105	-0.994	0.071	0.021	0.038	-0.003	-0.013	0.006	0.005	0.012	0.011	-0.010
0.067	-0.211	-0.975	-0.014	-0.104	-0.994	0.058	-0.009	0.038	-0.008	-0.014	0.010	0.001	0.012	0.007	-0.010
0.074	-0.214	-0.960	-0.014	-0.103	-0.995	0.058	0.014	0.032	0.000	-0.019	0.026	0.008	0.008	0.009	-0.011
0.067	-0.203	-0.972	-0.015	-0.103	-0.995	0.048	0.034	0.034	-0.007	-0.008	0.014	0.000	0.019	0.003	-0.013
0.063	-0.199	-0.964	-0.015	-0.102	-0.995	0.057	0.016	0.036	-0.011	-0.005	0.022	0.004	0.023	0.005	-0.014
0.059	-0.191	-0.972	-0.014	-0.101	-0.995	0.043	-0.006	0.038	-0.016	0.002	0.014	0.008	0.031	0.003	-0.015
0.063	-0.187	-0.983	-0.014	-0.101	-0.995	0.034	-0.001	0.037	-0.012	0.006	0.002	0.004	0.034	0.014	-0.016
0.063	-0.195	-0.979	-0.014	-0.100	-0.995	0.033	0.011	0.028	-0.012	-0.002	0.006	0.005	0.027	0.010	-0.013
0.063	-0.203	-0.968	-0.014	-0.100	-0.995	0.020	0.012	0.028	-0.012	-0.010	0.018	0.005	0.019	0.001	-0.010
0.070	-0.199	-0.987	-0.013	-0.100	-0.995	0.015	-0.009	0.023	-0.006	-0.006	-0.001	0.002	0.022	0.018	-0.011
0.078	-0.195	-0.972	-0.014	-0.101	-0.995	0.004	0.026	0.021	0.002	-0.002	0.014	0.010	0.026	0.002	-0.008
0.059	-0.191	-0.983	-0.013	-0.101	-0.995	0.005	-0.032	0.026	-0.018	0.002	0.003	0.010	0.030	0.014	-0.008
0.082	-0.203	-0.975	-0.012	-0.101	-0.995	0.021	0.004	0.025	0.006	-0.010	0.011	0.013	0.018	0.006	-0.010
0.063	-0.207	-0.979	-0.012	-0.100	-0.995	0.031	-0.007	0.041	-0.014	-0.014	0.007	0.007	0.014	0.010	-0.010
0.063	-0.203	-0.975	-0.012	-0.100	-0.995	0.041	0.023	0.044	-0.014	-0.011	0.012	0.007	0.018	0.006	-0.010
0.074	-0.199	-0.983	-0.012	-0.099	-0.995	0.044	-0.009	0.049	-0.002	-0.007	0.005	0.004	0.022	0.014	-0.011
0.055	-0.195	-0.995	-0.011	-0.099	-0.995	0.035	-0.001	0.056	-0.021	-0.003	-0.007	0.015	0.025	0.026	-0.009
0.078	-0.199	-0.979	-0.011	-0.099	-0.995	0.040	0.009	0.055	0.002	-0.008	0.009	0.007	0.021	0.010	-0.007
0.078	-0.195	-0.968	-0.011	-0.098	-0.995	0.056	0.023	0.050	0.003	-0.005	0.021	0.007	0.025	0.002	-0.007
0.070	-0.207	-0.979	-0.012	-0.097	-0.995	0.045	0.049	0.051	-0.004	-0.017	0.010	0.001	0.013	0.010	-0.005
0.074	-0.207	-0.968	-0.012	-0.096	-0.995	0.054	0.011	0.057	0.000	-0.018	0.022	0.002	0.013	0.002	-0.006
0.074	-0.207	-0.968	-0.012	-0.096	-0.995	0.034	0.035	0.057	0.001	-0.018	0.023	0.002	0.013	0.002	-0.008
0.078	-0.195	-0.968	-0.013	-0.096	-0.995	0.040	0.054	0.065	0.005	-0.007	0.023	0.006	0.025	0.002	-0.007
0.067	-0.199	-0.968	-0.013	-0.095	-0.995	0.027	0.037	0.072	-0.006	-0.011	0.024	0.006	0.021	0.002	-0.007
0.078	-0.187	-0.968	-0.014	-0.095	-0.995	0.012	0.062	0.080	0.006	0.000	0.024	0.005	0.032	0.002	-0.006
0.074	-0.191	-0.968	-0.014	-0.096	-0.995	0.014	0.015	0.087	0.001	-0.004	0.025	0.001	0.028	0.002	-0.007
0.078	-0.203	-0.968	-0.014	-0.095	-0.995	0.021	0.054	0.085	0.006	-0.016	0.026	0.004	0.016	0.002	-0.004
0.070	-0.199	-0.972	-0.015	-0.096	-0.995	0.014	0.055	0.084	-0.001	-0.012	0.022	0.004	0.020	0.002	-0.005
0.082	-0.207	-0.975	-0.016	-0.095	-0.995	0.036	0.062	0.072	0.011	-0.020	0.019	0.008	0.012	0.006	-0.005
0.070	-0.203	-0.960	-0.017	-0.095	-0.995	0.023	0.064	0.070	0.000	-0.017	0.035	0.004	0.016	0.010	-0.008
0.070	-0.211	-0.975	-0.017	-0.095	-0.995	0.022	0.057	0.083	0.001	-0.024	0.020	0.005	0.008	0.006	-0.008
0.059	-0.199	-0.968	-0.018	-0.095	-0.995	0.020	0.034	0.080	-0.010	-0.013	0.028	0.016	0.020	0.002	-0.011
0.070	-0.195	-0.972	-0.018	-0.095	-0.995	0.014	0.044	0.079	0.001	-0.009	0.024	0.005	0.024	0.002	-0.008
0.067	-0.207	-0.972	-0.018	-0.095	-0.995	0.022	0.032	0.079	-0.003	-0.021	0.024	0.010	0.012	0.002	-0.009
0.074	-0.199	-0.979	-0.019	-0.095	-0.995	0.038	0.035	0.080	0.005	-0.013	0.016	0.002	0.019	0.010	-0.005
0.067	-0.199	-0.975	-0.019	-0.094	-0.995	0.048	0.032	0.084	-0.002	-0.014	0.020	0.010	0.019	0.006	-0.004
0.074	-0.187	-0.983	-0.019	-0.093	-0.995	0.055	0.048	0.066	0.006	-0.003	0.012	0.003	0.031	0.014	-0.002
0.067	-0.184	-0.999	-0.019	-0.092	-0.996	0.056	0.019	0.064	-0.002	-0.001	-0.004	0.011	0.035	0.030	-0.003
0.074	-0.184	-0.968	-0.020	-0.092	-0.996	0.041	0.027	0.065	0.006	-0.001	0.027	0.004	0.034	0.002	-0.001
0.074	-0.180	-0.972	-0.020	-0.091	-0.996	0.036	0.063	0.052	0.007	0.002	0.023	0.004	0.038	0.002	-0.003
0.074	-0.187	-0.975	-0.020	-0.091	-0.996	0.040	0.012	0.049	0.006	-0.006	0.019	0.004	0.030	0.006	-0.002
0.063	-0.176	-0.987	-0.020	-0.091	-0.996	0.033	0.007	0.041	-0.005	0.006	0.008	0.016	0.042	0.018	-0.001
0.074	-0.180	-0.983	-0.020	-0.090	-0.996	0.030	0.033	0.036	0.007	0.001	0.012	0.005	0.038	0.014	-0.003
0.078	-0.176	-0.975	-0.020	-0.090	-0.996	0.042	0.009	0.036	0.010	0.005	0.020	0.001	0.042	0.006	-0.003
0.059	-0.180	-0.983	-0.020	-0.089	-0.996	0.050	0.022	0.038	-0.009	0.000	0.012	0.021	0.038	0.014	-0.000
0.070	-0.172	-0.979	-0.020	-0.088	-0.996	0.041	0.016	0.028	0.003	0.007	0.016	0.010	0.045	0.010	-0.001
0.082	-0.172	-0.979	-0.020	-0.088	-0.996	0.042	0.009	0.019	0.015	0.007	0.016	0.002	0.045	0.010	-0.001
0.067	-0.168	-0.987	-0.020	-0.087	-0.996	0.038	0.015	0.011	-0.001	0.010	0.008	0.014	0.049	0.018	0.002
0.074	-0.172	-0.987	-0.020	-0.087	-0.996	0.014	0.017	0.009	0.007	0.007	0.007	0.007	0.045	0.018	0.001
0.078	-0.172	-0.979	-0.020	-0.087	-0.996	0.005	-0.015	0.006	0.011	0.007	0.015	0.003	0.045	0.010	-0.000
0.059	-0.176	-0.991	-0.019	-0.088	-0.996	-0.009	-0.021	0.006	-0.009	0.003	0.003	0.023	0.042	0.022	-0.001
0.074	-0.172	-0.979	-0.018	-0.088	-0.996	-0.016	-0.014	0.003	0.006	0.008	0.014	0.008	0.045	0.010	-0.002
0.070	-0.168	-0.975	-0.018	-0.089	-0.996	-0.025	-0.013	-0.004	0.002	0.013	0.018	0.012	0.049	0.007	-0.002
0.070	-0.172	-0.983	-0.017	-0.090	-0.996	-0.030	-0.018	-0.010	0.002	0.009	0.010	0.012	0.046	0.014	-0.000
0.074	-0.176	-0.983	-0.017	-0.091	-0.996	-0.032	-0.014	-0.024	0.005	0.006	0.009	0.008	0.042	0.015	-0.000
0.074	-0.176	-0.987	-0.016	-0.092	-0.996	-0.040	-0.050	-0.026	0.004	0.007	0.005	0.009	0.042	0.019	-0.000
0.074	-0.187	-0.983	-0.015	-0.093	-0.996	-0.023	-0.032	-0.025	0.004	-0.004	0.009	0.009	0.030	0.015	0.001
0.074	-0.195	-0.975	-0.013	-0.093	-0.996	-0.020	-0.070	-0.012	0.002	-0.011	0.016	0.009	0.023	0.007	0.000
0.086	-0.191	-0.968	-0.012	-0.094	-0.995	-0.020	-0.028	-0.017	0.013	-0.006	0.024	0.002	0.027	0.001	-0.000
0.078	-0.180	-0.975	-0.011	-0.095	-0.995	-0.027	-0.035	-0.012	0.005	0.006	0.016	0.006	0.038	0.007	0.000
0.078	-0.184	-0.979	-0.010	-0.096	-0.995	-0.046	-0.057	-0.017	0.003	0.003	0.012	0.006	0.035	0.012	0.002
0.082	-0.184	-0.983	-0.009	-0.097	-0.995	-0.043	-0.027	-0.021	0.007	0.005	0.008	0.002	0.035	0.016	0.002
0.086	-0.187	-0.972	-0.009	-0.098	-0.995	-0.044	-0.013	-0.016	0.010	0.002	0.019	0.001	0.031	0.004	0.003
0.090	-0.195	-0.975	-0.008	-0.099	-0.995	-0.029	-0.011	-0.005	0.013	-0.005	0.015	0.005	0.023	0.008	0.005
0.086	-0.191	-0.975	-0.007	-0.100	-0.995	-0.032	-0.027	0.007	0.009	-0.000	0.015	0.001	0.027	0.008	0.004
0.093	-0.191	-0.975	-0.007	-0.101	-0.995	-0.016	-0.025	0.011	0.016	0.000	0.015	0.008	0.027	0.008	0.006
0.082	-0.187	-0.975	-0.007	-0.101	-0.995	-0.007	0.018	0.006	0.004	0.004	0.015	0.004	0.032	0.008	0.008
0.093	-0.187	-0.979	-0.006	-0.101	-0.995	-0.004	-0.032	0.009	0.015	0.005	0.011	0.008	0.032	0.013	0.011
0.101	-0.191	-0.979	-0.005	-0.102	-0.995	-0.011	-0.013	0.003	0.022	0.001	0.011	0.015	0.028	0.013	0.010
0.105	-0.199	-0.972	-0.005	-0.102	-0.995	-0.002	0.013	-0.003	0.026	-0.006	0.018	0.019	0.021	0.005	0.012
0.090	-0.195	-0.979	-0.005	-0.103	-0.995	-0.007	0.000	0.005	0.010	-0.002	0.010	0.003	0.025	0.013	0.011
0.093	-0.195	-0.972	-0.004	-0.103	-0.995	-0.016	-0.015	0.008	0.014	-0.001	0.018	0.007	0.025	0.005	0.008
0.093	-0.195	-0.975	-0.004	-0.104	-0.995	-0.024	-0.010	0.009	0.013	-0.001	0.014	0.006	0.025	0.009	0.005
0.090	-0.195	-0.975	-0.003	-0.105	-0.994	-0.032	-0.026	0.014	0.009	0.000	0.014	0.002	0.026	0.010	0.004
0.090	-0.199	-0.972	-0.003	-0.106	-0.994	-0.036	0.018	0.013	0.009	-0.003	0.017	0.002	0.022	0.006	0.003
0.090	-0.207	-0.972	-0.003	-0.107	-0.994	-0.033	0.005	0.013	0.008	-0.009	0.017	0.002	0.015	0.006	0.001
0.090	-0.207	-0.968	-0.003	-0.108	-0.994	-0.036	0.017	0.014	0.008	-0.008	0.021	0.002	0.015	0.002	-0.001
0.082	-0.203	-0.972	-0.002	-0.109	-0.994	-0.038	-0.023	0.030	0.000	-0.003	0.016	0.006	0.019	0.006	-0.001
0.086	-0.203	-0.968	-0.002	-0.110	-0.994	-0.048	0.001	0.026	0.004	-0.002	0.020	0.002	0.020	0.003	-0.002
0.086	-0.203	-0.975	-0.001	-0.111	-0.994	-0.041	0.005	0.026	0.004	-0.001	0.012	0.002	0.020	0.011	-0.001
0.086	-0.203	-0.979	-0.001	-0.112	-0.994	-0.034	-0.026	0.022	0.003	-0.000	0.008	0.002	0.020	0.015	0.001
0.093	-0.207	-0.968	-0.000	-0.113	-0.994	-0.035	-0.002	0.020	0.010	-0.003	0.019	0.005	0.017	0.003	0.002
0.090	-0.207	-0.983	0.000	-0.114	-0.993	-0.023	-0.020	0.018	0.006	-0.002	0.003	0.001	0.017	0.019	0.005
0.097	-0.207	-0.968	0.001	-0.115	-0.993	-0.037	-0.009	0.009	0.013	-0.001	0.019	0.009	0.018	0.004	0.006
0.101	-0.203	-0.975	0.001	-0.116	-0.993	-0.031	0.025	0.008	0.017	0.003	0.011	0.013	0.022	0.012	0.009
0.097	-0.211	-0.972	0.001	-0.117	-0.993	-0.031	-0.018	0.016	0.013	-0.003	0.015	0.009	0.015	0.008	0.010
0.105	-0.207	-0.972	0.002	-0.118	-0.993	-0.029	0.003	0.012	0.020	0.001	0.014	0.017	0.019	0.009	0.012
0.105	-0.211	-0.964	0.003	-0.118	-0.993	-0.020	-0.027	0.021	0.020	-0.002	0.022	0.017	0.016	0.001	0.012
0.109	-0.207	-0.968	0.003	-0.119	-0.993	-0.023	0.012	0.024	0.023	0.003	0.018	0.021	0.020	0.005	0.012
0.105	-0.211	-0.972	0.003	-0.120	-0.993	-0.025	0.031	0.028	0.020	-0.000	0.014	0.017	0.017	0.009	0.012
0.097	-0.207	-0.972	0.003	-0.121	-0.993	-0.027	-0.004	0.031	0.012	0.004	0.014	0.009	0.021	0.009	0.011
0.101	-0.195	-0.975	0.003	-0.121	-0.993	-0.032	0.003	0.023	0.016	0.017	0.010	0.013	0.033	0.013	0.010
0.101	-0.195	-0.968	0.003	-0.123	-0.992	-0.047	0.011	0.010	0.016	0.018	0.017	0.013	0.033	0.006	0.011
0.101	-0.203	-0.975	0.004	-0.124	-0.992	-0.054	-0.003	0.007	0.015	0.012	0.009	0.013	0.026	0.014	0.010
0.109	-0.211	-0.972	0.004	-0.125	-0.992	-0.059	-0.014	0.008	0.023	0.005	0.013	0.021	0.019	0.010	0.010
0.097	-0.214	-0.968	0.005	-0.127	-0.992	-0.057	-0.011	0.006	0.011	0.003	0.016	0.010	0.015	0.006	0.011
0.097	-0.218	-0.975	0.005	-0.128	-0.992	-0.057	0.006	0.009	0.011	0.000	0.008	0.010	0.012	0.014	0.011
0.105	-0.218	-0.975	0.005	-0.130	-0.992	-0.059	0.004	0.010	0.018	0.002	0.008	0.018	0.012	0.014	0.009
0.109	-0.222	-0.968	0.006	-0.131	-0.991	-0.068	0.002	0.009	0.022	-0.000	0.015	0.022	0.008	0.007	0.011
0.101	-0.226	-0.960	0.006	-0.133	-0.991	-0.067	-0.011	0.011	0.014	-0.002	0.023	0.014	0.005	0.001	0.012
0.105	-0.226	-0.972	0.006	-0.134	-0.991	-0.056	0.009	0.007	0.018	-0.001	0.011	0.018	0.005	0.011	0.012
0.105	-0.226	-0.972	0.006	-0.136	-0.991	-0.052	0.019	0.014	0.018	0.000	0.011	0.019	0.005	0.011	0.011
0.109	-0.222	-0.972	0.007	-0.137	-0.991	-0.052	-0.002	0.028	0.022	0.006	0.010	0.023	0.009	0.011	0.011
0.101	-0.222	-0.964	0.007	-0.138	-0.990	-0.062	0.006	0.027	0.014	0.007	0.018	0.015	0.009	0.003	0.010
0.097	-0.226	-0.975	0.007	-0.140	-0.990	-0.054	0.028	0.019	0.010	0.005	0.006	0.012	0.006	0.015	0.009
0.101	-0.222	-0.964	0.006	-0.141	-0.990	-0.055	0.033	0.016	0.015	0.010	0.018	0.016	0.010	0.003	0.008
0.101	-0.238	-0.968	0.007	-0.142	-0.990	-0.044	0.001	0.014	0.015	-0.004	0.014	0.016	0.006	0.008	0.010
0.101	-0.222	-0.968	0.007	-0.143	-0.990	-0.051	0.016	0.012	0.015	0.012	0.013	0.016	0.010	0.008	0.010
0.109	-0.230	-0.964	0.006	-0.145	-0.989	-0.051	0.036	0.014	0.023	0.006	0.017	0.024	0.002	0.004	0.011
0.097	-0.226	-0.972	0.007	-0.146	-0.989	-0.048	-0.000	0.014	0.011	0.011	0.009	0.013	0.006	0.012	0.012
0.105	-0.230	-0.972	0.007	-0.147	-0.989	-0.046	0.011	0.011	0.019	0.008	0.009	0.021	0.002	0.012	0.014
0.105	-0.230	-0.972	0.007	-0.148	-0.989	-0.053	0.002	0.010	0.019	0.010	0.008	0.021	0.002	0.012	0.014
0.113	-0.238	-0.956	0.007	-0.149	-0.989	-0.046	-0.003	0.010	0.026	0.003	0.024	0.029	0.006	0.004	0.017
0.117	-0.238	-0.952	0.008	-0.151	-0.989	-0.049	-0.007	0.009	0.030	0.005	0.028	0.033	0.006	0.007	0.017
0.113	-0.245	-0.968	0.008	-0.152	-0.988	-0.062	0.012	0.002	0.026	-0.002	0.012	0.030	0.014	0.008	0.016
0.113	-0.245	-0.964	0.008	-0.154	-0.988	-0.052	0.026	0.008	0.026	-0.000	0.015	0.030	0.014	0.004	0.016
0.101	-0.234	-0.964	0.008	-0.155	-0.988	-0.056	0.009	0.014	0.015	0.013	0.015	0.019	0.003	0.005	0.016
0.109	-0.241	-0.960	0.008	-0.156	-0.988	-0.038	-0.004	0.015	0.022	0.006	0.019	0.027	0.011	0.001	0.014
0.113	-0.238	-0.964	0.009	-0.157	-0.988	-0.046	-0.005	0.016	0.026	0.011	0.015	0.031	0.007	0.005	0.012
0.105	-0.241	-0.956	0.009	-0.158	-0.987	-0.052	0.015	0.012	0.018	0.008	0.022	0.024	0.011	0.003	0.014
0.105	-0.241	-0.952	0.009	-0.160	-0.987	-0.049	0.002	0.017	0.018	0.010	0.026	0.024	0.012	0.007	0.014
0.113	-0.245	-0.968	0.009	-0.161	-0.987	-0.045	0.012	0.021	0.026	0.007	0.010	0.032	0.016	0.008	0.013
0.105	-0.238	-0.968	0.009	-0.162	-0.987	-0.037	0.036	0.015	0.018	0.016	0.010	0.025	0.009	0.008	0.015
0.105	-0.238	-0.975	0.010	-0.163	-0.987	-0.040	-0.017	0.015	0.018	0.017	0.002	0.025	0.009	0.016	0.017
0.109	-0.241	-0.968	0.010	-0.164	-0.986	-0.036	-0.001	0.009	0.022	0.014	0.009	0.029	0.013	0.008	0.014
0.109	-0.253	-0.968	0.010	-0.164	-0.986	-0.027	0.002	0.007	0.021	0.003	0.009	0.030	0.025	0.008	0.013
0.101	-0.257	-0.964	0.011	-0.165	-0.986	-0.034	-0.004	0.007	0.013	0.001	0.013	0.023	0.029	0.004	0.013
0.101	-0.257	-0.964	0.011	-0.166	-0.986	-0.029	0.006	0.017	0.013	0.002	0.012	0.023	0.030	0.004	0.013
0.113	-0.249	-0.948	0.011	-0.167	-0.986	-0.020	-0.002	0.020	0.025	0.010	0.028	0.035	0.022	0.011	0.013
0.117	-0.245	-0.952	0.012	-0.168	-0.986	-0.023	0.001	0.022	0.028	0.015	0.024	0.040	0.019	0.008	0.017
0.113	-0.241	-0.964	0.012	-0.168	-0.986	-0.016	-0.007	0.028	0.024	0.019	0.012	0.036	0.016	0.004	0.018
0.120	-0.241	-0.964	0.012	-0.169	-0.986	-0.022	0.049	0.025	0.033	0.020	0.012	0.044	0.016	0.004	0.020
0.109	-0.249	-0.960	0.012	-0.169	-0.986	-0.011	0.004	0.025	0.021	0.013	0.016	0.033	0.024	0.000	0.019
0.117	-0.249	-0.964	0.011	-0.170	-0.985	-0.011	0.043	0.017	0.029	0.013	0.012	0.042	0.025	0.004	0.018
0.113	-0.261	-0.952	0.011	-0.170	-0.985	-0.022	0.031	0.014	0.026	0.002	0.024	0.038	0.037	0.008	0.015
0.109	-0.261	-0.944	0.011	-0.171	-0.985	-0.020	0.030	0.014	0.022	0.003	0.031	0.035	0.038	0.016	0.015
0.109	-0.253	-0.948	0.011	-0.172	-0.985	-0.030	0.004	0.012	0.022	0.012	0.027	0.036	0.031	0.012	0.013
0.113	-0.253	-0.944	0.011	-0.173	-0.985	-0.035	0.017	0.012	0.026	0.013	0.031	0.040	0.031	0.016	0.014
0.113	-0.253	-0.948	0.011	-0.174	-0.985	-0.032	0.023	0.016	0.026	0.014	0.027	0.041	0.032	0.012	0.018
0.117	-0.249	-0.956	0.011	-0.175	-0.985	-0.041	0.011	0.017	0.030	0.018	0.019	0.045	0.029	0.004	0.020
0.120	-0.257	-0.956	0.011	-0.176	-0.984	-0.036	0.052	0.013	0.035	0.012	0.018	0.049	0.037	0.005	0.021
0.117	-0.257	-0.952	0.010	-0.176	-0.984	-0.030	0.039	0.026	0.031	0.012	0.022	0.046	0.038	0.009	0.020
0.117	-0.261	-0.944	0.010	-0.177	-0.984	-0.028	0.049	0.024	0.032	0.009	0.030	0.047	0.042	0.017	0.017
0.105	-0.253	-0.948	0.009	-0.178	-0.984	-0.034	0.033	0.024	0.021	0.018	0.026	0.036	0.035	0.013	0.016
0.101	-0.261	-0.952	0.009	-0.179	-0.984	-0.050	0.017	0.009	0.017	0.011	0.022	0.033	0.044	0.009	0.015
0.113	-0.265	-0.956	0.009	-0.181	-0.983	-0.075	0.025	-0.007	0.029	0.009	0.018	0.045	0.048	0.005	0.015
0.109	-0.269	-0.948	0.009	-0.183	-0.983	-0.077	0.024	-0.006	0.026	0.007	0.025	0.042	0.052	0.013	0.017
0.113	-0.272	-0.940	0.008	-0.184	-0.983	-0.063	0.082	0.005	0.031	0.005	0.033	0.046	0.057	0.021	0.021
0.120	-0.269	-0.940	0.007	-0.185	-0.983	-0.030	0.058	0.032	0.039	0.010	0.033	0.054	0.053	0.021	0.021
0.117	-0.265	-0.948	0.006	-0.186	-0.983	-0.019	0.080	0.031	0.037	0.014	0.025	0.051	0.050	0.013	0.020
0.109	-0.261	-0.956	0.005	-0.186	-0.982	-0.011	0.082	0.028	0.030	0.019	0.017	0.044	0.047	0.005	0.018
0.097	-0.257	-0.948	0.004	-0.187	-0.982	-0.018	0.064	0.021	0.020	0.023	0.024	0.033	0.044	0.014	0.015
0.097	-0.276	-0.940	0.003	-0.188	-0.982	-0.030	0.046	0.023	0.020	0.005	0.032	0.034	0.064	0.022	0.015
0.097	-0.276	-0.940	0.003	-0.189	-0.982	-0.029	0.041	0.027	0.021	0.006	0.032	0.034	0.064	0.021	0.013
0.113	-0.276	-0.940	0.002	-0.189	-0.982	-0.014	0.088	0.028	0.038	0.007	0.031	0.050	0.065	0.021	0.013
0.101	-0.265	-0.944	0.000	-0.190	-0.982	-0.014	0.094	0.021	0.028	0.019	0.027	0.040	0.054	0.017	0.012
0.093	-0.261	-0.940	-0.002	-0.190	-0.982	-0.019	0.102	0.015	0.022	0.023	0.031	0.033	0.051	0.021	0.011
0.086	-0.272	-0.940	-0.003	-0.191	-0.982	-0.015	0.083	0.023	0.015	0.012	0.031	0.026	0.064	0.021	0.008
0.086	-0.276	-0.936	-0.004	-0.191	-0.982	-0.011	0.068	0.021	0.016	0.009	0.034	0.026	0.068	0.025	0.011
0.090	-0.280	-0.932	-0.004	-0.192	-0.981	-0.014	0.025	0.022	0.020	0.006	0.038	0.031	0.073	0.029	0.015
0.117	-0.284	-0.932	-0.004	-0.193	-0.981	-0.029	0.047	0.009	0.048	0.002	0.038	0.058	0.077	0.029	0.019
0.117	-0.284	-0.932	-0.006	-0.194	-0.981	-0.039	0.095	-0.008	0.049	0.003	0.038	0.059	0.078	0.029	0.021
0.101	-0.280	-0.944	-0.007	-0.195	-0.981	-0.058	0.070	-0.014	0.035	0.008	0.026	0.044	0.075	0.018	0.024
0.090	-0.280	-0.940	-0.008	-0.197	-0.980	-0.065	0.055	0.000	0.025	0.009	0.030	0.033	0.075	0.023	0.021
0.097	-0.269	-0.944	-0.009	-0.198	-0.980	-0.063	0.091	0.013	0.034	0.023	0.026	0.041	0.065	0.020	0.019
0.093	-0.272	-0.924	-0.010	-0.200	-0.980	-0.069	0.076	0.016	0.031	0.021	0.045	0.038	0.069	0.040	0.019
0.097	-0.272	-0.932	-0.012	-0.201	-0.979	-0.054	0.103	0.011	0.037	0.022	0.036	0.042	0.070	0.033	0.022
0.101	-0.284	-0.928	-0.013	-0.203	-0.979	-0.063	0.086	0.006	0.042	0.012	0.040	0.046	0.083	0.038	0.024
0.101	-0.288	-0.936	-0.015	-0.205	-0.979	-0.084	0.072	-0.014	0.043	0.010	0.032	0.047	0.088	0.030	0.028
0.101	-0.276	-0.932	-0.016	-0.207	-0.978	-0.096	0.070	-0.029	0.044	0.024	0.035	0.047	0.078	0.035	0.031
0.109	-0.280	-0.936	-0.017	-0.209	-0.978	-0.093	0.082	-0.028	0.053	0.023	0.030	0.055	0.083	0.031	0.032
0.105	-0.288	-0.932	-0.019	-0.210	-0.977	-0.076	0.111	-0.019	0.050	0.017	0.033	0.052	0.092	0.036	0.030
0.101	-0.296	-0.920	-0.020	-0.212	-0.977	-0.056	0.093	0.003	0.048	0.011	0.045	0.049	0.101	0.048	0.027
0.086	-0.299	-0.920	-0.022	-0.213	-0.977	-0.043	0.090	0.007	0.034	0.008	0.044	0.034	0.106	0.048	0.024
0.082	-0.296	-0.920	-0.023	-0.214	-0.977	-0.045	0.090	-0.014	0.032	0.013	0.044	0.031	0.104	0.049	0.024
0.090	-0.299	-0.920	-0.026	-0.215	-0.976	-0.046	0.136	-0.034	0.042	0.011	0.044	0.039	0.109	0.049	0.026
0.097	-0.292	-0.928	-0.027	-0.217	-0.976	-0.060	0.078	-0.039	0.051	0.020	0.035	0.048	0.103	0.041	0.027
0.090	-0.280	-0.948	-0.030	-0.218	-0.975	-0.060	0.159	-0.055	0.047	0.033	0.015	0.041	0.093	0.022	0.029
0.078	-0.299	-0.928	-0.032	-0.219	-0.975	-0.053	0.112	-0.045	0.037	0.015	0.035	0.030	0.114	0.041	0.028
0.078	-0.299	-0.928	-0.034	-0.220	-0.975	-0.046	0.128	-0.049	0.040	0.016	0.034	0.031	0.115	0.042	0.024
0.070	-0.323	-0.924	-0.037	-0.222	-0.974	-0.055	0.116	-0.059	0.034	-0.007	0.038	0.024	0.140	0.045	0.021
0.067	-0.323	-0.916	-0.039	-0.223	-0.974	-0.058	0.125	-0.061	0.033	-0.005	0.046	0.021	0.141	0.053	0.021
0.074	-0.299	-0.912	-0.042	-0.224	-0.974	-0.042	0.164	-0.057	0.043	0.019	0.049	0.029	0.120	0.057	0.018
0.070	-0.299	-0.912	-0.045	-0.225	-0.973	-0.032	0.153	-0.050	0.042	0.020	0.049	0.026	0.122	0.057	0.017
0.055	-0.296	-0.916	-0.047	-0.225	-0.973	0.002	0.126	-0.043	0.029	0.023	0.045	0.012	0.119	0.053	0.020
0.055	-0.311	-0.916	-0.050	-0.225	-0.973	0.033	0.145	-0.043	0.032	0.007	0.045	0.013	0.136	0.053	0.019
0.067	-0.319	-0.912	-0.053	-0.224	-0.973	0.073	0.162	-0.052	0.047	-0.002	0.049	0.026	0.145	0.057	0.020
0.051	-0.330	-0.928	-0.056	-0.222	-0.973	0.105	0.141	-0.054	0.034	-0.015	0.034	0.012	0.158	0.041	0.021
0.051	-0.319	-0.936	-0.058	-0.219	-0.974	0.135	0.127	-0.051	0.036	-0.006	0.026	0.013	0.148	0.033	0.023
0.043	-0.315	-0.928	-0.061	-0.216	-0.974	0.167	0.135	-0.039	0.031	-0.005	0.035	0.007	0.145	0.041	0.024
0.047	-0.296	-0.948	-0.063	-0.213	-0.975	0.212	0.137	-0.025	0.037	0.010	0.016	0.012	0.127	0.021	0.025
0.051	-0.292	-0.932	-0.065	-0.208	-0.976	0.232	0.128	-0.024	0.043	0.009	0.032	0.017	0.124	0.037	0.027
0.043	-0.292	-0.936	-0.067	-0.203	-0.977	0.269	0.105	-0.029	0.037	0.004	0.029	0.010	0.124	0.033	0.030
0.051	-0.296	-0.932	-0.070	-0.198	-0.978	0.284	0.147	-0.032	0.048	-0.005	0.034	0.019	0.129	0.037	0.031
0.047	-0.292	-0.944	-0.073	-0.192	-0.979	0.301	0.158	-0.018	0.047	-0.007	0.022	0.017	0.126	0.025	0.030
0.040	-0.288	-0.944	-0.075	-0.186	-0.980	0.328	0.163	-0.001	0.042	-0.009	0.023	0.010	0.123	0.025	0.031
0.028	-0.276	-0.956	-0.078	-0.180	-0.981	0.358	0.168	0.016	0.033	-0.004	0.012	0.001	0.112	0.013	0.028
0.028	-0.257	-0.952	-0.081	-0.172	-0.982	0.380	0.142	0.005	0.036	0.008	0.017	0.000	0.094	0.017	0.025
0.020	-0.261	-0.948	-0.082	-0.165	-0.983	0.369	0.098	-0.010	0.030	-0.003	0.022	0.007	0.099	0.021	0.024
0.017	-0.245	-0.952	-0.084	-0.159	-0.984	0.357	0.105	-0.031	0.028	0.006	0.019	0.010	0.085	0.017	0.023
0.024	-0.249	-0.952	-0.086	-0.152	-0.985	0.345	0.088	-0.041	0.037	-0.005	0.020	0.002	0.090	0.016	0.021
0.017	-0.257	-0.960	-0.087	-0.146	-0.985	0.335	0.082	-0.035	0.030	-0.019	0.013	0.009	0.099	0.009	0.022
0.009	-0.245	-0.952	-0.089	-0.139	-0.986	0.337	0.085	-0.015	0.024	-0.014	0.021	0.016	0.088	0.016	0.022
0.020	-0.226	-0.944	-0.090	-0.133	-0.987	0.332	0.070	-0.010	0.037	-0.001	0.029	0.003	0.070	0.024	0.021
0.013	-0.214	-0.944	-0.091	-0.127	-0.988	0.311	0.074	-0.016	0.030	0.005	0.029	0.010	0.059	0.024	0.024
0.020	-0.207	-0.940	-0.092	-0.122	-0.988	0.300	0.082	-0.028	0.040	0.007	0.034	0.002	0.052	0.028	0.023
0.024	-0.199	-0.956	-0.094	-0.116	-0.989	0.268	0.093	-0.042	0.045	0.010	0.019	0.003	0.045	0.013	0.021
0.001	-0.203	-0.948	-0.095	-0.112	-0.989	0.254	0.065	-0.045	0.023	0.001	0.027	0.019	0.050	0.021	0.022
0.001	-0.199	-0.960	-0.096	-0.107	-0.990	0.241	0.038	-0.026	0.024	0.001	0.015	0.018	0.046	0.009	0.022
0.009	-0.187	-0.948	-0.096	-0.102	-0.990	0.245	0.049	-0.022	0.032	0.007	0.027	0.010	0.035	0.020	0.022
0.013	-0.180	-0.956	-0.097	-0.098	-0.990	0.251	0.055	-0.027	0.036	0.010	0.020	0.005	0.028	0.013	0.027
0.020	-0.187	-0.960	-0.098	-0.093	-0.991	0.231	0.072	-0.029	0.045	-0.002	0.016	0.004	0.036	0.009	0.031
0.017	-0.172	-0.968	-0.099	-0.089	-0.991	0.224	0.073	-0.024	0.043	0.009	0.008	0.001	0.021	0.001	0.035
0.017	-0.176	-0.960	-0.101	-0.085	-0.991	0.218	0.083	-0.027	0.044	0.001	0.016	0.002	0.026	0.008	0.036
0.017	-0.164	-0.968	-0.102	-0.081	-0.991	0.216	0.081	-0.022	0.046	0.009	0.009	0.003	0.014	0.000	0.033
0.005	-0.160	-0.972	-0.104	-0.077	-0.992	0.216	0.090	-0.029	0.036	0.008	0.005	0.008	0.011	0.004	0.033
-0.003	-0.160	-0.972	-0.105	-0.073	-0.992	0.209	0.071	-0.023	0.030	0.005	0.005	0.014	0.011	0.004	0.033
0.005	-0.164	-0.972	-0.106	-0.069	-0.992	0.213	0.076	-0.026	0.038	-0.003	0.005	0.005	0.016	0.004	0.034
0.009	-0.149	-0.968	-0.107	-0.065	-0.992	0.210	0.084	-0.017	0.044	0.008	0.009	0.000	0.001	0.000	0.036
0.009	-0.153	-0.983	-0.109	-0.061	-0.992	0.221	0.109	-0.009	0.045	0.000	-0.007	0.001	0.005	0.016	0.039
0.005	-0.141	-0.979	-0.111	-0.056	-0.992	0.239	0.100	-0.013	0.043	0.007	-0.003	0.002	0.006	0.012	0.039
0.009	-0.129	-0.964	-0.113	-0.052	-0.992	0.233	0.111	-0.019	0.048	0.014	0.013	0.003	0.018	0.004	0.039
-0.003	-0.129	-0.979	-0.114	-0.048	-0.992	0.232	0.106	-0.015	0.038	0.010	-0.003	0.007	0.017	0.011	0.036
-0.007	-0.129	-0.987	-0.117	-0.043	-0.992	0.233	0.120	-0.005	0.036	0.005	-0.012	0.009	0.017	0.019	0.033
-0.018	-0.126	-0.975	-0.118	-0.039	-0.992	0.232	0.111	0.014	0.026	0.005	0.000	0.019	0.020	0.007	0.030
-0.014	-0.129	-0.968	-0.120	-0.034	-0.992	0.242	0.113	0.019	0.032	-0.003	0.008	0.014	0.016	0.001	0.028
-0.022	-0.129	-0.972	-0.122	-0.030	-0.992	0.241	0.119	0.012	0.026	-0.007	0.004	0.020	0.016	0.003	0.025
-0.022	-0.114	-0.983	-0.124	-0.025	-0.992	0.247	0.119	0.015	0.028	0.004	-0.008	0.019	0.031	0.015	0.026
-0.026	-0.110	-0.972	-0.127	-0.020	-0.992	0.275	0.125	0.022	0.027	0.003	0.004	0.022	0.034	0.003	0.026
-0.026	-0.102	-0.979	-0.129	-0.015	-0.992	0.272	0.139	0.013	0.029	0.005	-0.004	0.021	0.041	0.011	0.026
-0.030	-0.106	-0.983	-0.131	-0.010	-0.991	0.256	0.120	0.005	0.027	-0.003	-0.008	0.023	0.037	0.015	0.025
-0.041	-0.098	-0.987	-0.133	-0.006	-0.991	0.235	0.128	0.005	0.018	0.000	-0.013	0.034	0.045	0.018	0.026
-0.045	-0.095	-1.011	-0.136	-0.002	-0.991	0.205	0.138	0.012	0.016	0.000	-0.036	0.036	0.048	0.042	0.025
-0.045	-0.087	-1.007	-0.138	0.001	-0.990	0.171	0.129	0.017	0.018	0.005	-0.033	0.035	0.055	0.038	0.024
-0.045	-0.075	-0.979	-0.140	0.003	-0.990	0.129	0.107	0.008	0.020	0.014	-0.005	0.034	0.066	0.010	0.024
-0.041	-0.091	-0.975	-0.141	0.005	-0.990	0.104	0.077	0.008	0.025	-0.003	-0.001	0.029	0.050	0.005	0.026
-0.045	-0.079	-0.975	-0.143	0.006	-0.990	0.089	0.106	0.010	0.023	0.007	-0.002	0.032	0.061	0.005	0.030
-0.033	-0.071	-0.987	-0.145	0.008	-0.989	0.097	0.113	0.026	0.037	0.013	-0.014	0.019	0.068	0.017	0.035
-0.033	-0.064	-1.003	-0.148	0.010	-0.989	0.122	0.155	0.036	0.039	0.019	-0.030	0.018	0.075	0.032	0.040
-0.037	-0.044	-1.003	-0.151	0.013	-0.989	0.151	0.165	0.053	0.038	0.035	-0.030	0.021	0.094	0.032	0.044
-0.041	-0.041	-1.007	-0.154	0.016	-0.988	0.185	0.179	0.062	0.037	0.036	-0.035	0.024	0.097	0.035	0.043
-0.049	-0.029	-1.007	-0.157	0.019	-0.987	0.190	0.179	0.060	0.033	0.044	-0.036	0.031	0.108	0.035	0.044
-0.057	-0.041	-1.003	-0.160	0.023	-0.987	0.184	0.170	0.044	0.028	0.029	-0.032	0.038	0.095	0.031	0.041
-0.049	-0.048	-1.003	-0.163	0.025	-0.986	0.151	0.178	0.004	0.039	0.018	-0.033	0.029	0.087	0.031	0.039
-0.060	-0.060	-0.991	-0.166	0.027	-0.986	0.095	0.130	-0.029	0.030	0.005	-0.022	0.040	0.075	0.019	0.039
-0.060	-0.060	-0.983	-0.167	0.028	-0.985	0.059	0.116	-0.052	0.032	0.004	-0.014	0.039	0.074	0.011	0.041
-0.053	-0.064	-0.972	-0.170	0.029	-0.985	0.046	0.141	-0.081	0.042	-0.001	-0.003	0.031	0.069	0.001	0.044
-0.049	-0.068	-0.979	-0.173	0.030	-0.984	0.040	0.175	-0.111	0.049	-0.006	-0.011	0.027	0.064	0.007	0.051
-0.049	-0.068	-1.007	-0.177	0.030	-0.984	0.008	0.233	-0.160	0.053	-0.007	-0.040	0.026	0.064	0.034	0.061
-0.045	-0.060	-1.015	-0.182	0.031	-0.983	-0.009	0.282	-0.198	0.062	0.000	-0.048	0.022	0.070	0.042	0.070
-0.049	-0.052	-1.039	-0.188	0.031	-0.982	-0.014	0.319	-0.215	0.064	0.008	-0.073	0.025	0.077	0.065	0.077
-0.049	-0.041	-1.027	-0.194	0.032	-0.981	0.012	0.339	-0.213	0.070	0.018	-0.062	0.024	0.088	0.053	0.077
-0.053	-0.044	-1.007	-0.200	0.033	-0.979	0.063	0.333	-0.176	0.072	0.013	-0.044	0.028	0.083	0.033	0.070
-0.060	-0.037	-0.960	-0.205	0.036	-0.978	0.128	0.286	-0.142	0.069	0.017	0.002	0.035	0.089	0.015	0.063
-0.076	-0.021	-0.920	-0.210	0.040	-0.977	0.181	0.271	-0.144	0.059	0.029	0.040	0.050	0.104	0.055	0.057
-0.080	-0.010	-0.928	-0.214	0.045	-0.976	0.207	0.271	-0.170	0.060	0.036	0.031	0.053	0.114	0.048	0.059
-0.080	-0.010	-0.940	-0.220	0.050	-0.974	0.214	0.295	-0.225	0.065	0.031	0.018	0.053	0.114	0.036	0.073
-0.053	-0.025	-0.968	-0.226	0.055	-0.973	0.203	0.346	-0.276	0.098	0.010	-0.012	0.025	0.097	0.009	0.093
-0.030	-0.075	-1.007	-0.231	0.059	-0.971	0.171	0.347	-0.318	0.127	-0.044	-0.053	0.002	0.046	0.030	0.106
-0.030	-0.075	-1.007	-0.237	0.064	-0.970	0.185	0.321	-0.280	0.132	-0.049	-0.054	0.001	0.045	0.030	0.120
-0.068	-0.068	-1.015	-0.240	0.070	-0.968	0.306	0.207	-0.124	0.097	-0.047	-0.063	0.039	0.052	0.038	0.140
-0.068	-0.044	-1.050	-0.242	0.078	-0.967	0.433	0.121	0.022	0.099	-0.032	-0.100	0.038	0.074	0.073	0.158
-0.022	-0.029	-1.109	-0.245	0.087	-0.966	0.523	0.177	0.061	0.148	-0.026	-0.161	0.009	0.088	0.132	0.177
-0.003	-0.041	-1.157	-0.248	0.097	-0.964	0.571	0.210	0.091	0.170	-0.048	-0.210	0.029	0.075	0.179	0.199
0.005	-0.033	-1.157	-0.250	0.108	-0.962	0.647	0.112	0.163	0.180	-0.052	-0.211	0.037	0.082	0.179	0.220
-0.003	-0.017	-1.121	-0.249	0.119	-0.961	0.619	-0.014	0.187	0.171	-0.047	-0.177	0.030	0.096	0.143	0.228
0.017	0.010	-1.106	-0.248	0.128	-0.960	0.544	-0.012	0.172	0.190	-0.029	-0.162	0.050	0.122	0.126	0.226
0.020	0.033	-1.109	-0.247	0.136	-0.959	0.439	-0.029	0.153	0.193	-0.013	-0.167	0.054	0.144	0.130	0.221
0.013	0.041	-1.090	-0.244	0.141	-0.959	0.358	-0.131	0.158	0.182	-0.011	-0.147	0.047	0.150	0.110	0.217
0.009	0.041	-1.082	-0.241	0.146	-0.959	0.306	-0.152	0.141	0.175	-0.016	-0.139	0.044	0.149	0.101	0.204
0.009	0.048	-1.058	-0.237	0.150	-0.960	0.256	-0.189	0.131	0.171	-0.012	-0.115	0.044	0.155	0.077	0.185
-0.018	0.075	-1.050	-0.234	0.154	-0.960	0.219	-0.172	0.105	0.141	0.011	-0.107	0.018	0.181	0.069	0.164
-0.041	0.091	-1.046	-0.230	0.155	-0.961	0.125	-0.158	0.080	0.114	0.025	-0.102	0.005	0.195	0.064	0.148
-0.064	0.083	-1.042	-0.225	0.156	-0.962	0.055	-0.235	0.044	0.086	0.017	-0.097	0.028	0.186	0.060	0.133
-0.041	0.091	-1.039	-0.222	0.155	-0.963	-0.061	-0.137	0.014	0.106	0.026	-0.093	0.004	0.192	0.056	0.122
-0.037	0.091	-1.019	-0.219	0.152	-0.964	-0.133	-0.133	0.006	0.106	0.028	-0.072	0.000	0.191	0.036	0.113
-0.041	0.087	-1.003	-0.216	0.148	-0.965	-0.202	-0.151	0.036	0.099	0.029	-0.055	0.003	0.186	0.019	0.107
-0.057	0.091	-0.999	-0.214	0.143	-0.966	-0.217	-0.064	0.048	0.082	0.037	-0.050	0.018	0.188	0.015	0.098
-0.064	0.075	-0.999	-0.211	0.139	-0.968	-0.158	-0.186	0.138	0.071	0.025	-0.048	0.025	0.172	0.015	0.089
-0.057	0.095	-0.991	-0.208	0.136	-0.969	-0.135	-0.128	0.210	0.076	0.048	-0.039	0.017	0.190	0.007	0.076
-0.057	0.095	-0.972	-0.209	0.134	-0.969	-0.036	0.038	0.267	0.077	0.050	-0.019	0.017	0.188	0.013	0.067
-0.083	0.118	-0.960	-0.207	0.134	-0.969	0.087	-0.154	0.320	0.048	0.073	-0.007	0.043	0.210	0.026	0.056
-0.083	0.129	-0.964	-0.206	0.136	-0.969	0.147	-0.046	0.259	0.047	0.082	-0.011	0.043	0.220	0.022	0.042
-0.099	0.133	-0.948	-0.203	0.138	-0.969	0.167	-0.190	0.201	0.028	0.084	0.005	0.058	0.222	0.038	0.029
-0.107	0.091	-0.944	-0.202	0.140	-0.969	0.105	-0.027	0.064	0.020	0.040	0.009	0.065	0.178	0.042	0.016
-0.107	0.091	-0.944	-0.199	0.139	-0.970	-0.029	-0.149	-0.020	0.017	0.040	0.010	0.065	0.176	0.043	0.002
-0.145	0.064	-0.956	-0.198	0.136	-0.971	-0.184	-0.031	-0.072	-0.023	0.017	-0.002	0.103	0.147	0.031	-0.008
-0.141	0.044	-0.948	-0.195	0.131	-0.972	-0.262	-0.149	-0.079	-0.022	0.002	0.008	0.098	0.126	0.039	-0.020
-0.149	0.029	-0.964	-0.193	0.124	-0.973	-0.343	-0.084	-0.084	-0.032	-0.007	-0.007	0.106	0.108	0.024	-0.035
-0.164	0.017	-0.972	-0.191	0.116	-0.975	-0.392	-0.061	-0.063	-0.049	-0.011	-0.014	0.121	0.095	0.016	-0.037
-0.183	-0.006	-0.964	-0.187	0.109	-0.976	-0.367	-0.244	-0.030	-0.073	-0.026	-0.004	0.140	0.070	0.024	-0.039
-0.141	-0.029	-0.964	-0.184	0.101	-0.978	-0.391	-0.125	-0.019	-0.033	-0.042	-0.003	0.097	0.045	0.025	-0.040
-0.141	-0.060	-0.968	-0.181	0.094	-0.979	-0.313	-0.165	0.016	-0.036	-0.066	-0.005	0.096	0.013	0.021	-0.037
-0.141	-0.056	-0.972	-0.176	0.088	-0.981	-0.306	-0.263	0.067	-0.041	-0.056	-0.008	0.096	0.015	0.017	-0.026
-0.122	-0.037	-0.964	-0.171	0.083	-0.982	-0.211	-0.234	0.101	-0.027	-0.032	0.001	0.076	0.032	0.025	-0.017
-0.099	-0.021	-0.960	-0.167	0.077	-0.983	-0.237	-0.230	0.148	-0.008	-0.011	0.006	0.053	0.046	0.030	-0.005
-0.068	0.010	-0.968	-0.164	0.072	-0.984	-0.224	-0.121	0.183	0.020	0.025	-0.001	0.022	0.075	0.022	0.007
-0.053	0.006	-0.948	-0.163	0.067	-0.984	-0.252	-0.062	0.192	0.034	0.027	0.019	0.006	0.069	0.042	0.022
-0.049	0.014	-0.944	-0.162	0.060	-0.985	-0.288	-0.069	0.217	0.037	0.041	0.024	0.002	0.076	0.046	0.032
-0.026	0.002	-0.952	-0.161	0.054	-0.985	-0.257	-0.003	0.214	0.059	0.035	0.016	0.021	0.062	0.038	0.041
-0.033	-0.013	-0.948	-0.164	0.049	-0.985	-0.224	0.134	0.223	0.054	0.025	0.020	0.014	0.045	0.043	0.045
-0.022	-0.013	-0.964	-0.166	0.044	-0.985	-0.176	0.129	0.224	0.068	0.029	0.004	0.025	0.044	0.027	0.052
-0.041	-0.048	-0.968	-0.169	0.041	-0.985	-0.146	0.156	0.220	0.052	-0.001	-0.000	0.006	0.007	0.023	0.054
-0.041	-0.041	-0.995	-0.172	0.037	-0.984	-0.140	0.137	0.226	0.054	0.010	-0.028	0.006	0.014	0.004	0.056
-0.037	-0.068	-0.964	-0.176	0.033	-0.984	-0.137	0.259	0.199	0.063	-0.013	0.002	0.010	0.015	0.028	0.048
-0.053	-0.056	-0.991	-0.180	0.029	-0.983	-0.167	0.177	0.219	0.050	0.002	-0.026	0.005	0.004	0.000	0.045
-0.087	-0.068	-0.975	-0.183	0.024	-0.983	-0.203	0.180	0.220	0.019	-0.004	-0.010	0.039	0.017	0.016	0.035
-0.072	-0.079	-0.956	-0.187	0.019	-0.982	-0.192	0.208	0.219	0.038	-0.011	0.009	0.024	0.030	0.036	0.032
-0.103	-0.095	-0.968	-0.191	0.014	-0.982	-0.206	0.214	0.223	0.012	-0.022	-0.004	0.055	0.047	0.024	0.024
-0.072	-0.102	-0.952	-0.195	0.009	-0.981	-0.198	0.228	0.223	0.047	-0.024	0.011	0.024	0.056	0.040	0.023
-0.103	-0.133	-0.956	-0.198	0.004	-0.980	-0.178	0.167	0.228	0.019	-0.050	0.007	0.054	0.088	0.037	0.021
-0.103	-0.133	-0.956	-0.201	-0.001	-0.980	-0.192	0.142	0.221	0.021	-0.046	0.006	0.054	0.089	0.037	0.031
-0.095	-0.156	-0.952	-0.201	-0.008	-0.980	-0.256	0.046	0.214	0.030	-0.063	0.010	0.046	0.113	0.041	0.037
-0.049	-0.156	-0.928	-0.203	-0.014	-0.979	-0.292	0.129	0.136	0.078	-0.056	0.033	0.000	0.114	0.065	0.035
-0.049	-0.164	-0.940	-0.207	-0.025	-0.978	-0.509	0.233	0.078	0.082	-0.053	0.020	0.000	0.123	0.053	0.028
-0.110	-0.141	-0.905	-0.211	-0.037	-0.977	-0.587	0.222	0.122	0.025	-0.018	0.054	0.061	0.100	0.088	0.016
-0.145	-0.160	-0.912	-0.216	-0.049	-0.975	-0.542	0.258	0.141	-0.005	-0.026	0.044	0.096	0.121	0.081	0.013
-0.176	-0.164	-0.944	-0.219	-0.059	-0.974	-0.473	0.154	0.165	-0.033	-0.020	0.011	0.127	0.125	0.049	0.014
-0.103	-0.172	-0.968	-0.224	-0.066	-0.972	-0.330	0.264	0.123	0.045	-0.020	-0.014	0.053	0.134	0.026	0.022
-0.083	-0.153	-0.987	-0.228	-0.073	-0.971	-0.300	0.270	0.089	0.069	0.006	-0.036	0.034	0.115	0.006	0.031
-0.122	-0.172	-0.995	-0.231	-0.078	-0.970	-0.245	0.165	0.075	0.033	-0.008	-0.045	0.072	0.135	0.002	0.033
-0.157	-0.172	-1.015	-0.234	-0.083	-0.969	-0.197	0.166	0.081	0.001	-0.004	-0.066	0.107	0.136	0.022	0.019
-0.207	-0.191	-1.003	-0.234	-0.084	-0.969	-0.039	0.010	0.136	-0.049	-0.022	-0.054	0.157	0.155	0.010	-0.003
-0.210	-0.168	-1.039	-0.233	-0.085	-0.969	0.029	-0.038	0.147	-0.054	0.002	-0.090	0.160	0.133	0.045	-0.016
-0.210	-0.153	-0.991	-0.230	-0.085	-0.969	0.045	-0.102	0.157	-0.056	0.017	-0.042	0.160	0.118	0.002	-0.022
-0.191	-0.164	-0.995	-0.227	-0.085	-0.970	0.028	-0.153	0.141	-0.040	0.006	-0.046	0.141	0.130	0.002	-0.013
-0.160	-0.172	-0.968	-0.223	-0.085	-0.971	0.068	-0.195	0.110	-0.014	-0.003	-0.017	0.110	0.138	0.026	-0.005
-0.130	-0.160	-0.968	-0.220	-0.084	-0.972	0.070	-0.147	0.076	0.014	0.008	-0.017	0.079	0.127	0.026	0.011
-0.114	-0.168	-0.940	-0.217	-0.082	-0.973	0.099	-0.137	0.032	0.026	-0.001	0.011	0.064	0.135	0.053	0.021
-0.103	-0.156	-0.983	-0.213	-0.080	-0.974	0.112	-0.153	0.005	0.035	0.008	-0.031	0.052	0.124	0.010	0.025
-0.103	-0.168	-0.964	-0.210	-0.078	-0.975	0.136	-0.163	-0.006	0.031	-0.006	-0.011	0.052	0.136	0.030	0.021
-0.130	-0.168	-0.983	-0.206	-0.076	-0.976	0.136	-0.184	-0.010	0.000	-0.008	-0.030	0.079	0.136	0.010	0.021
-0.141	-0.160	-0.991	-0.203	-0.073	-0.976	0.114	-0.162	-0.053	-0.015	-0.003	-0.037	0.091	0.128	0.002	0.016
-0.122	-0.129	-1.011	-0.199	-0.071	-0.977	0.094	-0.203	-0.064	0.000	0.026	-0.056	0.072	0.098	0.018	0.016
-0.118	-0.118	-1.015	-0.194	-0.069	-0.979	0.132	-0.232	-0.060	-0.000	0.035	-0.059	0.068	0.086	0.022	0.019
-0.099	-0.098	-1.007	-0.190	-0.066	-0.980	0.124	-0.208	-0.081	0.015	0.052	-0.050	0.049	0.067	0.014	0.023
-0.103	-0.133	-1.019	-0.184	-0.063	-0.981	0.154	-0.272	-0.056	0.005	0.014	-0.061	0.053	0.102	0.026	0.026
-0.103	-0.133	-1.019	-0.179	-0.059	-0.982	0.190	-0.250	-0.046	0.000	0.010	-0.060	0.053	0.102	0.026	0.027
-0.080	-0.145	-1.019	-0.175	-0.055	-0.983	0.226	-0.218	-0.058	0.019	-0.006	-0.059	0.029	0.114	0.026	0.029
-0.087	-0.114	-1.019	-0.168	-0.051	-0.984	0.222	-0.313	-0.065	0.005	0.020	-0.058	0.037	0.083	0.026	0.033
-0.060	-0.102	-1.003	-0.162	-0.047	-0.986	0.195	-0.280	-0.106	0.026	0.028	-0.041	0.010	0.071	0.010	0.038
-0.049	-0.098	-1.023	-0.156	-0.042	-0.987	0.203	-0.309	-0.108	0.031	0.028	-0.060	0.001	0.067	0.030	0.038
-0.033	-0.110	-0.987	-0.150	-0.038	-0.988	0.211	-0.312	-0.119	0.040	0.012	-0.023	0.017	0.078	0.005	0.041
-0.030	-0.122	-0.975	-0.144	-0.033	-0.989	0.244	-0.293	-0.114	0.038	-0.005	-0.010	0.020	0.090	0.017	0.034
-0.030	-0.129	-0.975	-0.140	-0.029	-0.990	0.233	-0.162	-0.116	0.034	-0.017	-0.010	0.020	0.097	0.017	0.029
-0.057	-0.110	-0.979	-0.135	-0.024	-0.991	0.245	-0.239	-0.095	0.002	-0.003	-0.013	0.007	0.078	0.013	0.028
-0.033	-0.106	-0.979	-0.130	-0.020	-0.991	0.211	-0.240	-0.091	0.020	-0.003	-0.012	0.016	0.074	0.013	0.029
-0.014	-0.098	-0.979	-0.127	-0.015	-0.992	0.222	-0.175	-0.086	0.036	-0.000	-0.012	0.036	0.066	0.013	0.034
-0.003	-0.095	-0.983	-0.124	-0.011	-0.992	0.195	-0.092	-0.080	0.045	-0.000	-0.015	0.047	0.062	0.009	0.044
0.009	-0.098	-0.991	-0.122	-0.008	-0.992	0.168	-0.079	-0.076	0.055	-0.007	-0.023	0.059	0.066	0.001	0.054
0.005	-0.075	-1.003	-0.122	-0.005	-0.993	0.152	-0.010	-0.077	0.050	0.013	-0.035	0.055	0.043	0.011	0.064
0.017	-0.056	-1.007	-0.122	-0.002	-0.993	0.174	0.036	-0.065	0.062	0.029	-0.038	0.067	0.023	0.015	0.072
0.028	-0.056	-1.015	-0.125	0.002	-0.992	0.189	0.156	-0.075	0.076	0.025	-0.047	0.078	0.023	0.023	0.077
0.020	-0.048	-1.042	-0.127	0.006	-0.992	0.173	0.108	-0.112	0.070	0.029	-0.074	0.070	0.015	0.050	0.080
0.013	-0.052	-1.035	-0.129	0.008	-0.992	0.104	0.147	-0.170	0.065	0.023	-0.067	0.062	0.018	0.042	0.076
-0.003	-0.075	-1.035	-0.131	0.010	-0.991	0.079	0.132	-0.222	0.052	-0.003	-0.067	0.047	0.041	0.042	0.067
-0.018	-0.087	-1.015	-0.133	0.011	-0.991	0.036	0.134	-0.252	0.039	-0.015	-0.048	0.031	0.052	0.022	0.055
-0.030	-0.106	-1.003	-0.135	0.014	-0.991	0.128	0.103	-0.238	0.029	-0.038	-0.036	0.020	0.071	0.010	0.044
-0.041	-0.079	-1.015	-0.136	0.018	-0.990	0.224	0.082	-0.182	0.019	-0.015	-0.048	0.008	0.044	0.022	0.029
-0.041	-0.075	-0.991	-0.138	0.024	-0.990	0.254	0.088	-0.138	0.020	-0.017	-0.025	0.008	0.040	0.002	0.019
-0.057	-0.064	-0.940	-0.138	0.029	-0.990	0.270	0.043	-0.092	0.005	-0.010	0.026	0.007	0.029	0.053	0.014
-0.053	-0.048	-0.948	-0.139	0.034	-0.990	0.286	0.029	-0.068	0.009	-0.001	0.018	0.003	0.013	0.045	0.012
-0.053	-0.048	-0.968	-0.139	0.040	-0.989	0.300	0.037	-0.063	0.010	-0.007	-0.002	0.003	0.013	0.024	0.019
-0.049	-0.056	-0.999	-0.140	0.046	-0.989	0.291	0.072	-0.069	0.015	-0.020	-0.034	0.001	0.020	0.008	0.034
-0.022	-0.048	-1.035	-0.139	0.051	-0.989	0.243	-0.017	-0.024	0.041	-0.017	-0.069	0.028	0.012	0.044	0.049
-0.007	-0.037	-1.027	-0.139	0.054	-0.989	0.212	0.018	-0.004	0.056	-0.009	-0.062	0.044	0.000	0.037	0.061
-0.003	-0.029	-1.027	-0.139	0.057	-0.989	0.153	0.010	0.027	0.060	-0.004	-0.062	0.048	0.008	0.038	0.072
-0.007	-0.010	-1.027	-0.139	0.059	-0.989	0.115	-0.010	0.042	0.055	0.013	-0.062	0.045	0.028	0.038	0.081
0.005	-0.002	-1.031	-0.137	0.060	-0.989	0.058	-0.064	0.046	0.065	0.020	-0.065	0.057	0.036	0.043	0.085
0.028	-0.002	-1.039	-0.137	0.060	-0.989	0.002	0.011	0.018	0.088	0.020	-0.073	0.080	0.037	0.051	0.091
0.013	-0.013	-1.039	-0.136	0.059	-0.989	-0.014	-0.023	-0.004	0.072	0.009	-0.073	0.065	0.026	0.052	0.093
0.032	-0.013	-1.027	-0.135	0.058	-0.989	-0.033	-0.032	-0.016	0.090	0.010	-0.060	0.085	0.027	0.040	0.089
0.013	-0.017	-1.023	-0.133	0.058	-0.989	-0.004	-0.073	-0.042	0.069	0.006	-0.056	0.066	0.024	0.037	0.078
-0.003	-0.029	-1.011	-0.131	0.058	-0.990	0.011	-0.047	-0.049	0.052	-0.006	-0.044	0.050	0.013	0.025	0.069
-0.010	-0.037	-1.007	-0.130	0.060	-0.990	0.082	-0.050	-0.054	0.043	-0.015	-0.040	0.043	0.007	0.021	0.058
-0.014	-0.056	-0.995	-0.128	0.062	-0.990	0.127	-0.075	-0.024	0.037	-0.037	-0.028	0.039	0.012	0.010	0.052
-0.010	-0.044	-0.999	-0.126	0.066	-0.990	0.210	-0.088	-0.017	0.039	-0.029	-0.031	0.043	0.001	0.014	0.048
-0.003	-0.029	-0.999	-0.125	0.071	-0.990	0.267	-0.027	-0.001	0.046	-0.019	-0.032	0.051	0.017	0.014	0.044
-0.014	-0.025	-1.007	-0.124	0.077	-0.989	0.324	-0.039	-0.000	0.034	-0.021	-0.040	0.040	0.022	0.022	0.044
-0.018	-0.029	-0.983	-0.124	0.083	-0.989	0.330	0.019	0.002	0.030	-0.031	-0.017	0.036	0.019	0.002	0.041
-0.010	-0.017	-0.995	-0.124	0.090	-0.988	0.353	0.031	-0.001	0.038	-0.026	-0.029	0.044	0.031	0.010	0.036
-0.022	0.002	-0.987	-0.125	0.096	-0.988	0.320	0.026	-0.008	0.026	-0.013	-0.022	0.032	0.052	0.002	0.033
-0.026	0.006	-0.983	-0.125	0.102	-0.987	0.304	0.037	-0.016	0.023	-0.015	-0.018	0.028	0.057	0.002	0.032
-0.022	0.037	-0.983	-0.125	0.107	-0.986	0.264	-0.003	-0.005	0.026	0.011	-0.019	0.032	0.089	0.002	0.030
-0.026	0.029	-0.983	-0.124	0.111	-0.986	0.234	-0.005	-0.006	0.022	-0.001	-0.019	0.028	0.082	0.002	0.028
-0.014	0.044	-0.968	-0.124	0.115	-0.986	0.191	0.015	0.012	0.034	0.011	-0.004	0.039	0.098	0.018	0.030
-0.022	0.048	-0.956	-0.124	0.118	-0.985	0.204	0.005	0.038	0.026	0.011	0.008	0.031	0.103	0.030	0.031
-0.014	0.060	-0.987	-0.125	0.122	-0.985	0.175	0.033	0.043	0.034	0.019	-0.024	0.039	0.115	0.001	0.032
-0.018	0.060	-0.987	-0.126	0.125	-0.984	0.180	0.081	0.007	0.031	0.016	-0.024	0.035	0.116	0.001	0.028
-0.022	0.052	-0.983	-0.126	0.127	-0.984	0.128	0.034	-0.002	0.027	0.006	-0.021	0.031	0.109	0.003	0.023
-0.053	0.052	-1.003	-0.126	0.129	-0.983	0.128	0.027	-0.009	-0.004	0.004	-0.040	0.001	0.109	0.016	0.019
-0.064	0.060	-0.999	-0.125	0.131	-0.983	0.095	-0.051	0.007	-0.017	0.010	-0.036	0.012	0.117	0.012	0.016
-0.033	0.064	-0.987	-0.124	0.133	-0.983	0.103	-0.073	0.006	0.012	0.012	-0.024	0.018	0.121	0.001	0.013
-0.037	0.075	-1.011	-0.122	0.134	-0.983	0.068	-0.086	0.018	0.006	0.022	-0.047	0.014	0.133	0.024	0.016
-0.030	0.079	-0.987	-0.120	0.135	-0.984	0.059	-0.072	0.005	0.012	0.025	-0.024	0.022	0.137	0.000	0.024
-0.026	0.068	-0.995	-0.118	0.136	-0.984	0.038	-0.076	0.022	0.014	0.013	-0.031	0.025	0.126	0.008	0.026
-0.010	0.072	-0.999	-0.117	0.136	-0.984	0.038	-0.041	0.006	0.028	0.016	-0.035	0.041	0.130	0.012	0.027
-0.018	0.060	-0.991	-0.116	0.137	-0.984	0.034	-0.041	0.012	0.019	0.004	-0.027	0.033	0.119	0.004	0.030
-0.018	0.060	-1.003	-0.115	0.137	-0.984	0.035	-0.051	-0.001	0.018	0.003	-0.038	0.034	0.120	0.016	0.030
-0.003	0.060	-0.979	-0.115	0.137	-0.984	0.035	0.009	-0.006	0.033	0.003	-0.015	0.049	0.120	0.008	0.028
-0.022	0.068	-1.003	-0.114	0.137	-0.984	0.009	-0.018	-0.002	0.013	0.011	-0.038	0.030	0.128	0.015	0.027
-0.014	0.072	-0.987	-0.114	0.137	-0.984	0.001	0.019	-0.020	0.020	0.015	-0.022	0.039	0.133	0.001	0.026
-0.022	0.056	-0.991	-0.114	0.137	-0.984	-0.018	0.027	-0.021	0.013	-0.000	-0.026	0.031	0.118	0.003	0.024
-0.018	0.072	-0.995	-0.114	0.136	-0.984	-0.027	-0.008	-0.014	0.016	0.016	-0.030	0.035	0.133	0.007	0.024
-0.014	0.052	-0.991	-0.113	0.134	-0.984	-0.098	-0.011	-0.009	0.019	-0.001	-0.025	0.039	0.114	0.003	0.023
-0.014	0.052	-0.983	-0.113	0.132	-0.985	-0.112	0.009	-0.004	0.019	0.001	-0.017	0.040	0.114	0.005	0.027
-0.014	0.064	-0.975	-0.113	0.128	-0.985	-0.169	0.022	0.002	0.019	0.016	-0.009	0.040	0.126	0.013	0.028
0.001	0.060	-0.995	-0.114	0.124	-0.986	-0.181	0.054	-0.002	0.035	0.016	-0.028	0.055	0.122	0.007	0.028
-0.010	0.056	-0.991	-0.114	0.120	-0.986	-0.207	0.021	0.014	0.024	0.016	-0.024	0.042	0.118	0.002	0.029
-0.018	0.041	-0.995	-0.115	0.116	-0.987	-0.198	0.035	0.005	0.017	0.005	-0.027	0.033	0.102	0.006	0.030
-0.014	0.041	-0.995	-0.116	0.112	-0.987	-0.202	0.067	0.007	0.021	0.009	-0.027	0.037	0.102	0.005	0.027
-0.014	0.037	-0.979	-0.116	0.107	-0.988	-0.230	0.019	-0.002	0.022	0.010	-0.010	0.038	0.098	0.011	0.026
-0.007	0.025	-0.979	-0.116	0.103	-0.988	-0.211	0.036	-0.022	0.030	0.003	-0.010	0.048	0.085	0.012	0.028
-0.018	0.021	-0.991	-0.117	0.098	-0.988	-0.215	0.056	-0.013	0.019	0.003	-0.021	0.037	0.081	0.003	0.028
-0.007	0.017	-0.987	-0.117	0.094	-0.989	-0.216	0.043	-0.010	0.031	0.004	-0.017	0.049	0.077	0.009	0.028
-0.018	0.021	-0.991	-0.117	0.090	-0.989	-0.197	0.024	-0.006	0.020	0.012	-0.021	0.040	0.083	0.008	0.026
-0.018	-0.002	-0.987	-0.118	0.086	-0.989	-0.181	0.026	0.012	0.020	-0.008	-0.016	0.042	0.061	0.015	0.026
-0.018	-0.002	-0.987	-0.119	0.082	-0.989	-0.155	0.072	0.002	0.021	-0.004	-0.016	0.045	0.062	0.016	0.024
-0.022	-0.017	-0.991	-0.120	0.079	-0.990	-0.148	0.078	-0.002	0.019	-0.017	-0.020	0.044	0.047	0.013	0.022
-0.026	-0.013	-0.991	-0.121	0.075	-0.990	-0.173	0.032	0.004	0.015	-0.009	-0.020	0.043	0.050	0.014	0.020
-0.022	-0.013	-0.972	-0.121	0.072	-0.990	-0.148	0.057	0.004	0.020	-0.006	0.000	0.047	0.050	0.036	0.017
-0.026	-0.021	-0.964	-0.123	0.069	-0.990	-0.149	0.089	0.013	0.017	-0.011	0.008	0.042	0.042	0.047	0.015
-0.041	-0.017	-0.987	-0.123	0.066	-0.990	-0.111	0.042	0.026	0.003	-0.004	-0.015	0.024	0.045	0.026	0.016
-0.030	-0.021	-0.975	-0.124	0.064	-0.990	-0.108	0.041	0.028	0.015	-0.006	-0.003	0.032	0.039	0.040	0.016
-0.026	-0.029	-0.987	-0.126	0.062	-0.990	-0.100	0.092	0.023	0.020	-0.011	-0.015	0.032	0.030	0.030	0.018
-0.026	-0.029	-0.975	-0.127	0.059	-0.990	-0.099	0.080	0.032	0.022	-0.009	-0.003	0.028	0.028	0.045	0.020
-0.030	-0.025	-0.987	-0.127	0.057	-0.990	-0.122	0.039	0.031	0.018	-0.002	-0.015	0.021	0.031	0.036	0.022
-0.033	-0.029	-0.991	-0.128	0.054	-0.990	-0.120	0.039	0.016	0.015	-0.003	-0.019	0.014	0.026	0.035	0.022
-0.030	-0.033	-0.987	-0.129	0.051	-0.990	-0.128	0.063	0.014	0.020	-0.004	-0.015	0.015	0.021	0.041	0.019
-0.037	-0.037	-0.999	-0.131	0.049	-0.990	-0.117	0.119	-0.003	0.014	-0.006	-0.027	0.004	0.016	0.031	0.017
-0.049	-0.044	-0.983	-0.131	0.046	-0.990	-0.120	0.018	-0.005	0.003	-0.011	-0.011	0.011	0.007	0.048	0.018
-0.041	-0.052	-0.975	-0.131	0.043	-0.990	-0.137	0.021	-0.013	0.011	-0.016	-0.003	0.008	0.002	0.056	0.018
-0.026	-0.048	-0.975	-0.132	0.040	-0.990	-0.126	0.060	-0.016	0.027	-0.009	-0.003	0.002	0.001	0.055	0.018
-0.030	-0.052	-0.975	-0.133	0.037	-0.990	-0.152	0.072	-0.008	0.024	-0.010	-0.003	0.008	0.003	0.053	0.023
-0.033	-0.048	-0.983	-0.134	0.034	-0.990	-0.138	0.057	-0.003	0.021	-0.003	-0.011	0.018	0.000	0.043	0.024
-0.022	-0.048	-0.972	-0.135	0.032	-0.990	-0.117	0.071	0.003	0.034	-0.000	0.001	0.012	0.000	0.053	0.024
-0.045	-0.064	-0.987	-0.136	0.029	-0.990	-0.093	0.076	-0.001	0.012	-0.014	-0.015	0.040	0.016	0.035	0.024
-0.033	-0.052	-0.987	-0.138	0.027	-0.990	-0.091	0.068	-0.006	0.024	-0.000	-0.015	0.034	0.005	0.032	0.026
-0.041	-0.068	-0.987	-0.140	0.026	-0.990	-0.071	0.131	-0.018	0.019	-0.014	-0.015	0.047	0.021	0.030	0.025
-0.030	-0.075	-0.983	-0.141	0.024	-0.990	-0.078	0.056	-0.006	0.031	-0.020	-0.011	0.040	0.028	0.032	0.027
-0.037	-0.071	-0.983	-0.142	0.022	-0.990	-0.077	0.064	-0.012	0.025	-0.014	-0.011	0.052	0.024	0.029	0.025
-0.037	-0.064	-0.979	-0.143	0.020	-0.990	-0.083	0.067	-0.010	0.026	-0.005	-0.007	0.056	0.016	0.031	0.024
-0.053	-0.068	-0.991	-0.142	0.018	-0.990	-0.082	0.003	-0.003	0.010	-0.007	-0.019	0.076	0.020	0.016	0.023
-0.053	-0.068	-0.991	-0.144	0.016	-0.989	-0.086	0.077	-0.015	0.011	-0.005	-0.019	0.081	0.020	0.014	0.023
-0.037	-0.079	-0.983	-0.144	0.015	-0.989	-0.085	0.030	-0.001	0.027	-0.015	-0.011	0.070	0.031	0.019	0.023
-0.045	-0.075	-0.995	-0.145	0.013	-0.989	-0.068	0.073	0.011	0.021	-0.009	-0.023	0.082	0.027	0.005	0.026
-0.045	-0.075	-0.991	-0.146	0.011	-0.989	-0.055	0.077	0.017	0.022	-0.008	-0.019	0.087	0.027	0.005	0.027
-0.045	-0.071	-0.999	-0.148	0.011	-0.989	-0.035	0.106	0.013	0.024	-0.003	-0.028	0.091	0.023	0.006	0.027
-0.049	-0.083	-0.983	-0.149	0.009	-0.989	-0.041	0.079	0.006	0.021	-0.013	-0.012	0.099	0.034	0.007	0.025
-0.049	-0.079	-0.991	-0.151	0.009	-0.989	-0.023	0.093	-0.003	0.023	-0.009	-0.020	0.103	0.030	0.005	0.023
-0.057	-0.098	-0.983	-0.152	0.008	-0.988	-0.028	0.075	-0.009	0.016	-0.027	-0.012	0.115	0.048	0.000	0.023
-0.064	-0.087	-0.991	-0.153	0.007	-0.988	-0.036	0.039	-0.007	0.009	-0.015	-0.020	0.127	0.037	0.011	0.024
-0.053	-0.102	-0.999	-0.153	0.006	-0.988	-0.024	0.036	-0.011	0.021	-0.030	-0.028	0.119	0.052	0.022	0.026
-0.045	-0.095	-0.987	-0.153	0.005	-0.988	-0.030	0.023	-0.008	0.029	-0.021	-0.016	0.116	0.044	0.014	0.028
-0.041	-0.102	-0.983	-0.154	0.004	-0.988	-0.021	0.047	0.016	0.033	-0.028	-0.012	0.116	0.052	0.013	0.032
-0.049	-0.091	-0.987	-0.154	0.004	-0.988	-0.025	0.053	0.026	0.026	-0.016	-0.016	0.128	0.041	0.020	0.033
-0.049	-0.087	-0.999	-0.156	0.003	-0.988	-0.007	0.090	0.025	0.028	-0.011	-0.028	0.133	0.037	0.035	0.031
-0.041	-0.087	-0.975	-0.157	0.002	-0.988	-0.018	0.067	0.022	0.036	-0.011	-0.005	0.129	0.037	0.014	0.030
-0.057	-0.087	-0.979	-0.157	0.002	-0.988	-0.015	0.019	0.023	0.021	-0.010	-0.009	0.149	0.038	0.022	0.030
-0.053	-0.095	-0.983	-0.158	0.001	-0.987	-0.004	0.071	0.026	0.026	-0.017	-0.013	0.150	0.046	0.028	0.027
-0.053	-0.095	-0.983	-0.160	0.001	-0.987	0.020	0.112	0.025	0.028	-0.017	-0.013	0.155	0.046	0.032	0.027
-0.072	-0.087	-0.995	-0.161	0.001	-0.987	0.019	0.057	0.041	0.009	-0.010	-0.025	0.178	0.038	0.046	0.028
-0.049	-0.098	-0.991	-0.163	0.001	-0.987	0.027	0.119	0.037	0.035	-0.021	-0.021	0.160	0.050	0.045	0.026
-0.064	-0.091	-0.983	-0.164	0.002	-0.986	0.034	0.080	0.052	0.020	-0.014	-0.014	0.180	0.042	0.040	0.026
-0.064	-0.095	-0.979	-0.165	0.002	-0.986	0.032	0.050	0.055	0.021	-0.018	-0.010	0.184	0.046	0.039	0.027
-0.060	-0.087	-0.975	-0.166	0.002	-0.986	0.022	0.087	0.037	0.026	-0.010	-0.006	0.185	0.038	0.039	0.023
-0.064	-0.095	-0.979	-0.167	0.002	-0.986	0.018	0.033	0.036	0.023	-0.018	-0.010	0.193	0.046	0.046	0.026
-0.072	-0.083	-0.979	-0.168	0.002	-0.986	0.006	0.072	0.033	0.016	-0.006	-0.010	0.205	0.035	0.049	0.029
-0.057	-0.091	-0.987	-0.169	0.001	-0.986	0.002	0.087	0.034	0.033	-0.013	-0.018	0.194	0.042	0.061	0.029
-0.057	-0.091	-0.987	-0.170	0.001	-0.985	-0.008	0.078	0.041	0.034	-0.013	-0.019	0.198	0.042	0.064	0.030
-0.072	-0.091	-0.991	-0.172	0.000	-0.985	0.005	0.089	0.047	0.020	-0.013	-0.023	0.218	0.042	0.072	0.031
-0.064	-0.095	-0.979	-0.173	0.000	-0.985	0.015	0.098	0.048	0.030	-0.016	-0.011	0.214	0.046	0.063	0.025
-0.072	-0.087	-0.975	-0.175	0.000	-0.985	0.021	0.083	0.052	0.023	-0.009	-0.007	0.226	0.039	0.062	0.025
-0.091	-0.091	-0.975	-0.175	0.000	-0.985	0.039	0.010	0.059	0.004	-0.013	-0.007	0.250	0.043	0.065	0.027
-0.064	-0.087	-0.995	-0.176	0.001	-0.984	0.041	0.087	0.045	0.032	-0.009	-0.027	0.227	0.039	0.089	0.026
-0.072	-0.091	-0.991	-0.178	0.001	-0.984	0.024	0.099	0.037	0.026	-0.013	-0.024	0.239	0.042	0.088	0.028
-0.076	-0.095	-0.991	-0.179	0.000	-0.984	-0.001	0.080	0.039	0.024	-0.017	-0.024	0.247	0.046	0.091	0.030
-0.072	-0.098	-0.979	-0.180	-0.000	-0.984	-0.002	0.071	0.042	0.029	-0.020	-0.012	0.247	0.050	0.082	0.027
-0.087	-0.091	-0.979	-0.181	-0.001	-0.983	0.001	0.060	0.039	0.014	-0.012	-0.012	0.266	0.042	0.085	0.025
-0.076	-0.095	-0.968	-0.183	-0.001	-0.983	0.016	0.091	0.031	0.027	-0.016	-0.001	0.259	0.045	0.076	0.024
-0.083	-0.091	-0.972	-0.183	-0.001	-0.983	0.020	0.055	0.033	0.020	-0.012	-0.005	0.271	0.041	0.083	0.026
-0.080	-0.095	-0.983	-0.184	-0.001	-0.983	0.014	0.071	0.034	0.025	-0.016	-0.017	0.271	0.045	0.098	0.029
-0.072	-0.095	-0.983	-0.186	-0.001	-0.983	0.025	0.091	0.038	0.034	-0.016	-0.017	0.267	0.044	0.101	0.029
-0.080	-0.095	-0.983	-0.187	-0.001	-0.982	0.006	0.086	0.041	0.028	-0.016	-0.017	0.279	0.044	0.104	0.031
-0.091	-0.098	-0.991	-0.189	-0.001	-0.982	0.001	0.091	0.028	0.018	-0.019	-0.025	0.294	0.047	0.114	0.029
-0.087	-0.079	-0.995	-0.190	-0.002	-0.982	-0.013	0.090	0.023	0.023	0.001	-0.030	0.295	0.027	0.120	0.023
-0.095	-0.095	-0.972	-0.191	-0.002	-0.982	-0.007	0.043	0.036	0.016	-0.014	-0.006	0.306	0.042	0.099	0.000
-0.103	-0.091	-0.972	-0.191	-0.002	-0.981	0.021	0.049	0.037	0.009	-0.010	-0.006	0.317	0.037	0.101	0.000
-0.083	-0.079	-0.987	-0.192	-0.002	-0.981	0.044	0.058	0.034	0.029	0.001	-0.022	0.301	0.025	0.119	0.000
Avg ODBA	1.270
Vec ODBA	0.912
Avg ELBA	0.409
Avg EPBA	0.126
Speed	ODBA	VeDBA	ELBA	EPBA	StrkSpGn	StrSpGn_L	ISI
4.500	1.270	0.912	0.409	0.126	0.314	0.367	4.020
MeanPeak	0.032076
MeanLong	0.037406
MeanISI	4.020000
