# Supplementary material for: Averaged Propulsive Body Acceleration (APBA) Can Be Calculated from Biologging Tags That Incorporate Gyroscopes and Accelerometers to Estimate Swimming Speed, Hydrodynamic Drag and Energy Expenditure for Steller Sea Lions
Source: PLoS One. 2016 Jun 10;11(6):e0157326. doi: 10.1371/journal.pone.0157326 (PMC4902303; doi:10.1371/journal.pone.0157326)
Supplement: S4 Data — Same components as S2. (ZIP) [file pone.0157326.s004.zip › SitkaNov_20/sitka4_7276_4.csv]

rawAx	rawAy	rawAz	gravX	gravY	gravZ	gyrX	gyrY	gyrZ	estAx	estAy	estAz	odbX	odbY	odbZ	spk
-0.368	-0.350	-0.865	-0.412	-0.301	-0.860	0.085	-0.067	0.038	-0.015	-0.010	-0.023	0.032	0.110	0.014	-0.024
-0.364	-0.354	-0.838	-0.411	-0.300	-0.861	0.066	-0.048	0.039	-0.013	-0.014	0.005	0.034	0.114	0.042	-0.026
-0.387	-0.365	-0.881	-0.412	-0.299	-0.861	0.116	0.066	0.019	-0.036	-0.027	-0.038	0.010	0.126	0.001	-0.020
-0.399	-0.346	-0.865	-0.410	-0.298	-0.862	0.094	-0.133	0.047	-0.050	-0.009	-0.021	0.003	0.107	0.016	-0.027
-0.372	-0.365	-0.857	-0.409	-0.296	-0.863	0.153	-0.015	0.039	-0.024	-0.030	-0.012	0.022	0.126	0.025	-0.030
-0.407	-0.357	-0.873	-0.408	-0.293	-0.865	0.164	-0.028	0.037	-0.059	-0.025	-0.026	0.014	0.119	0.010	-0.032
-0.376	-0.342	-0.849	-0.408	-0.291	-0.866	0.159	-0.017	0.045	-0.029	-0.012	-0.002	0.016	0.104	0.034	-0.020
-0.384	-0.330	-0.873	-0.405	-0.290	-0.867	0.093	-0.123	0.071	-0.040	-0.001	-0.024	0.007	0.092	0.011	-0.019
-0.318	-0.338	-0.834	-0.407	-0.289	-0.866	0.112	0.169	0.040	0.028	-0.011	0.015	0.070	0.100	0.052	-0.007
-0.372	-0.334	-0.885	-0.404	-0.288	-0.868	0.103	-0.175	0.088	-0.030	-0.008	-0.034	0.015	0.096	0.001	-0.008
-0.330	-0.330	-0.861	-0.404	-0.286	-0.869	0.129	0.062	0.055	0.013	-0.006	-0.010	0.055	0.092	0.025	-0.005
-0.380	-0.315	-0.873	-0.402	-0.284	-0.870	0.124	-0.102	0.043	-0.040	0.008	-0.020	0.003	0.076	0.014	-0.006
-0.376	-0.319	-0.901	-0.402	-0.282	-0.871	0.137	0.000	0.007	-0.036	0.002	-0.047	0.005	0.080	0.012	-0.001
-0.337	-0.361	-0.897	-0.402	-0.280	-0.872	0.164	0.000	0.036	0.002	-0.043	-0.042	0.042	0.123	0.008	-0.000
-0.337	-0.361	-0.897	-0.399	-0.278	-0.874	0.153	-0.113	0.055	-0.001	-0.044	-0.040	0.040	0.123	0.007	0.007
-0.333	-0.334	-0.897	-0.400	-0.276	-0.874	0.148	0.054	0.040	0.004	-0.019	-0.039	0.042	0.096	0.006	0.003
-0.337	-0.315	-0.881	-0.399	-0.274	-0.875	0.120	-0.039	0.060	-0.002	-0.002	-0.022	0.036	0.077	0.011	0.003
-0.391	-0.326	-0.916	-0.395	-0.273	-0.877	0.101	-0.167	0.059	-0.059	-0.014	-0.056	0.020	0.089	0.024	-0.001
-0.318	-0.342	-0.865	-0.395	-0.271	-0.878	0.127	0.018	0.052	0.014	-0.031	-0.004	0.051	0.105	0.028	-0.010
-0.349	-0.334	-0.885	-0.395	-0.270	-0.878	0.124	0.011	0.053	-0.017	-0.025	-0.023	0.018	0.097	0.009	-0.013
-0.357	-0.326	-0.849	-0.395	-0.268	-0.879	0.114	0.031	0.057	-0.025	-0.019	0.013	0.009	0.090	0.045	-0.006
-0.345	-0.311	-0.873	-0.394	-0.267	-0.879	0.133	-0.014	0.053	-0.014	-0.006	-0.010	0.018	0.075	0.022	-0.010
-0.333	-0.323	-0.881	-0.394	-0.264	-0.881	0.192	-0.012	0.073	-0.004	-0.020	-0.017	0.028	0.087	0.015	-0.010
-0.349	-0.303	-0.897	-0.392	-0.262	-0.882	0.152	-0.038	0.067	-0.021	-0.003	-0.032	0.010	0.068	0.000	-0.010
-0.357	-0.330	-0.920	-0.392	-0.260	-0.883	0.170	0.006	0.041	-0.029	-0.033	-0.055	0.001	0.096	0.023	-0.010
-0.364	-0.342	-0.885	-0.393	-0.257	-0.883	0.171	0.049	0.042	-0.036	-0.047	-0.018	0.009	0.108	0.013	-0.018
-0.345	-0.342	-0.889	-0.394	-0.255	-0.883	0.180	0.074	0.042	-0.016	-0.049	-0.022	0.008	0.109	0.010	-0.017
-0.384	-0.311	-0.901	-0.393	-0.251	-0.885	0.246	-0.001	0.067	-0.055	-0.022	-0.032	0.033	0.079	0.001	-0.016
-0.330	-0.303	-0.873	-0.393	-0.247	-0.886	0.243	0.019	0.052	-0.002	-0.017	-0.003	0.018	0.072	0.027	-0.012
-0.345	-0.269	-0.909	-0.391	-0.242	-0.888	0.311	-0.088	0.019	-0.019	0.012	-0.036	0.000	0.038	0.007	-0.012
-0.337	-0.269	-0.889	-0.390	-0.237	-0.890	0.292	-0.051	0.031	-0.013	0.008	-0.014	0.005	0.039	0.015	-0.006
-0.337	-0.269	-0.893	-0.391	-0.232	-0.891	0.277	0.060	-0.010	-0.012	0.003	-0.017	0.002	0.039	0.012	-0.006
-0.357	-0.226	-0.936	-0.392	-0.227	-0.891	0.251	0.047	-0.034	-0.031	0.041	-0.060	0.019	0.003	0.030	-0.005
-0.337	-0.234	-0.909	-0.392	-0.224	-0.893	0.198	-0.026	-0.045	-0.012	0.029	-0.031	0.002	0.006	0.001	-0.008
-0.333	-0.253	-0.897	-0.391	-0.219	-0.894	0.217	-0.040	-0.066	-0.009	0.005	-0.017	0.000	0.026	0.012	-0.010
-0.360	-0.234	-0.924	-0.389	-0.215	-0.896	0.190	-0.106	-0.064	-0.038	0.020	-0.043	0.027	0.009	0.015	-0.008
-0.345	-0.234	-0.897	-0.389	-0.211	-0.897	0.205	-0.025	-0.090	-0.023	0.016	-0.014	0.013	0.010	0.013	-0.006
-0.333	-0.234	-0.924	-0.390	-0.207	-0.897	0.187	0.027	-0.081	-0.012	0.012	-0.041	0.001	0.012	0.015	-0.008
-0.318	-0.222	-0.901	-0.388	-0.204	-0.899	0.154	-0.105	-0.086	0.002	0.020	-0.015	0.014	0.002	0.008	-0.006
-0.349	-0.238	-0.936	-0.386	-0.200	-0.901	0.181	-0.130	-0.108	-0.031	0.000	-0.049	0.017	0.019	0.028	-0.004
-0.349	-0.238	-0.936	-0.386	-0.196	-0.902	0.187	-0.022	-0.117	-0.031	-0.004	-0.048	0.017	0.020	0.028	-0.005
-0.326	-0.226	-0.897	-0.386	-0.192	-0.902	0.148	-0.012	-0.096	-0.008	0.004	-0.008	0.006	0.010	0.012	-0.004
-0.333	-0.238	-0.928	-0.384	-0.189	-0.904	0.175	-0.113	-0.091	-0.018	-0.011	-0.037	0.002	0.022	0.020	-0.006
-0.307	-0.222	-0.905	-0.385	-0.186	-0.904	0.132	0.035	-0.118	0.010	0.001	-0.013	0.025	0.008	0.004	-0.005
-0.345	-0.222	-0.909	-0.383	-0.182	-0.906	0.137	-0.134	-0.099	-0.031	-0.002	-0.016	0.013	0.008	0.001	-0.001
-0.330	-0.222	-0.932	-0.379	-0.180	-0.908	0.128	-0.182	-0.090	-0.019	-0.005	-0.037	0.002	0.009	0.023	-0.003
-0.307	-0.211	-0.928	-0.380	-0.176	-0.908	0.131	-0.002	-0.103	0.004	0.003	-0.033	0.024	0.002	0.018	-0.006
-0.345	-0.207	-0.948	-0.378	-0.174	-0.909	0.116	-0.104	-0.092	-0.036	0.005	-0.051	0.015	0.004	0.038	-0.001
-0.310	-0.211	-0.916	-0.376	-0.171	-0.911	0.124	-0.124	-0.085	-0.004	-0.002	-0.018	0.019	0.001	0.005	-0.001
-0.318	-0.203	-0.932	-0.375	-0.169	-0.912	0.105	-0.038	-0.083	-0.012	0.003	-0.033	0.011	0.005	0.021	-0.007
-0.326	-0.199	-0.932	-0.374	-0.165	-0.913	0.149	-0.063	-0.100	-0.020	0.003	-0.032	0.003	0.007	0.020	-0.009
-0.326	-0.214	-0.912	-0.374	-0.162	-0.913	0.173	-0.045	-0.084	-0.021	-0.016	-0.012	0.002	0.010	0.000	-0.013
-0.341	-0.199	-0.928	-0.372	-0.159	-0.915	0.130	-0.109	-0.092	-0.039	-0.003	-0.027	0.014	0.004	0.015	-0.014
-0.326	-0.187	-0.932	-0.368	-0.155	-0.917	0.152	-0.218	-0.084	-0.027	0.005	-0.029	0.001	0.015	0.019	-0.018
-0.307	-0.199	-0.916	-0.368	-0.152	-0.917	0.148	0.011	-0.092	-0.008	-0.010	-0.013	0.017	0.002	0.002	-0.012
-0.337	-0.199	-0.928	-0.366	-0.149	-0.919	0.147	-0.140	-0.057	-0.041	-0.013	-0.023	0.015	0.000	0.014	-0.004
-0.287	-0.187	-0.936	-0.363	-0.146	-0.920	0.151	-0.152	-0.049	0.006	-0.004	-0.030	0.034	0.011	0.021	0.001
-0.287	-0.191	-0.924	-0.362	-0.143	-0.921	0.141	-0.052	-0.058	0.006	-0.010	-0.017	0.032	0.006	0.008	0.007
-0.287	-0.176	-0.928	-0.361	-0.141	-0.922	0.123	-0.066	-0.054	0.005	0.003	-0.020	0.031	0.020	0.011	0.012
-0.272	-0.180	-0.948	-0.358	-0.138	-0.923	0.108	-0.113	-0.047	0.018	-0.003	-0.038	0.045	0.015	0.030	0.005
-0.310	-0.187	-0.936	-0.359	-0.137	-0.923	0.070	0.030	-0.063	-0.020	-0.012	-0.027	0.006	0.006	0.018	0.006
-0.307	-0.195	-0.905	-0.357	-0.135	-0.924	0.077	-0.093	-0.062	-0.017	-0.021	0.006	0.008	0.003	0.015	-0.000
-0.280	-0.164	-0.936	-0.358	-0.133	-0.924	0.078	0.058	-0.072	0.010	0.008	-0.026	0.034	0.026	0.016	-0.008
-0.326	-0.195	-0.948	-0.356	-0.132	-0.925	0.057	-0.099	-0.046	-0.038	-0.024	-0.037	0.014	0.006	0.027	-0.004
-0.303	-0.180	-0.928	-0.357	-0.130	-0.925	0.078	0.050	-0.088	-0.014	-0.010	-0.017	0.008	0.009	0.007	0.002
-0.291	-0.168	-0.952	-0.357	-0.128	-0.925	0.086	-0.031	-0.075	-0.003	-0.000	-0.041	0.019	0.019	0.030	-0.007
-0.291	-0.168	-0.952	-0.357	-0.127	-0.926	0.062	-0.011	-0.059	-0.003	-0.002	-0.040	0.017	0.018	0.029	-0.001
-0.326	-0.180	-0.936	-0.355	-0.125	-0.926	0.070	-0.062	-0.035	-0.039	-0.015	-0.024	0.019	0.005	0.012	-0.002
-0.283	-0.180	-0.928	-0.355	-0.124	-0.927	0.085	-0.008	-0.044	0.003	-0.016	-0.016	0.022	0.003	0.004	-0.003
-0.303	-0.160	-0.932	-0.353	-0.122	-0.927	0.070	-0.097	-0.028	-0.018	0.002	-0.018	0.002	0.021	0.007	-0.007
-0.283	-0.180	-0.932	-0.353	-0.120	-0.928	0.110	-0.002	-0.042	0.001	-0.019	-0.018	0.020	0.000	0.007	-0.006
-0.307	-0.156	-0.940	-0.354	-0.118	-0.928	0.088	0.061	-0.038	-0.021	0.002	-0.026	0.004	0.022	0.014	-0.007
-0.322	-0.164	-0.956	-0.353	-0.117	-0.928	0.093	-0.072	-0.025	-0.038	-0.007	-0.041	0.021	0.012	0.029	-0.008
-0.295	-0.176	-0.944	-0.352	-0.114	-0.929	0.130	-0.022	-0.028	-0.012	-0.021	-0.028	0.005	0.001	0.017	-0.003
-0.303	-0.180	-0.940	-0.350	-0.112	-0.930	0.132	-0.120	-0.017	-0.022	-0.027	-0.023	0.004	0.006	0.012	-0.003
-0.264	-0.149	-0.964	-0.351	-0.110	-0.930	0.100	0.053	-0.055	0.018	0.002	-0.047	0.034	0.023	0.035	-0.006
-0.295	-0.176	-0.920	-0.351	-0.108	-0.930	0.096	0.010	-0.034	-0.013	-0.027	-0.003	0.002	0.005	0.009	-0.004
-0.333	-0.168	-0.948	-0.350	-0.107	-0.931	0.053	-0.045	-0.020	-0.053	-0.020	-0.030	0.037	0.001	0.018	-0.001
-0.272	-0.172	-0.928	-0.350	-0.106	-0.931	0.064	-0.006	-0.019	0.009	-0.025	-0.010	0.023	0.005	0.002	-0.008
-0.295	-0.145	-0.964	-0.351	-0.104	-0.931	0.106	0.054	-0.029	-0.014	0.000	-0.046	0.001	0.020	0.033	-0.003
-0.287	-0.153	-0.928	-0.349	-0.102	-0.931	0.080	-0.062	-0.015	-0.007	-0.009	-0.010	0.006	0.011	0.003	0.003
-0.280	-0.156	-0.956	-0.347	-0.100	-0.932	0.116	-0.102	-0.024	-0.001	-0.015	-0.036	0.013	0.006	0.024	0.002
-0.299	-0.149	-0.956	-0.346	-0.098	-0.933	0.125	-0.053	-0.014	-0.022	-0.009	-0.035	0.007	0.012	0.023	-0.002
-0.268	-0.141	-0.920	-0.346	-0.096	-0.933	0.106	0.005	-0.028	0.009	-0.003	0.001	0.022	0.018	0.013	0.001
-0.303	-0.156	-0.944	-0.345	-0.094	-0.934	0.108	-0.069	-0.021	-0.027	-0.021	-0.022	0.013	0.001	0.010	-0.001
-0.276	-0.149	-0.960	-0.344	-0.091	-0.934	0.139	-0.027	-0.025	-0.001	-0.015	-0.038	0.013	0.008	0.026	0.000
-0.280	-0.126	-0.944	-0.343	-0.089	-0.935	0.107	-0.034	-0.015	-0.006	0.006	-0.021	0.008	0.030	0.009	-0.004
-0.283	-0.129	-0.944	-0.342	-0.088	-0.935	0.093	-0.041	-0.020	-0.011	0.000	-0.021	0.004	0.024	0.009	0.002
-0.299	-0.149	-0.952	-0.341	-0.085	-0.936	0.126	-0.057	-0.015	-0.027	-0.021	-0.028	0.012	0.004	0.016	-0.004
-0.264	-0.145	-0.948	-0.339	-0.083	-0.937	0.114	-0.091	-0.000	0.006	-0.019	-0.023	0.022	0.006	0.012	-0.002
-0.295	-0.141	-0.940	-0.340	-0.081	-0.937	0.136	0.033	-0.015	-0.025	-0.018	-0.015	0.010	0.009	0.003	0.001
-0.268	-0.137	-0.956	-0.339	-0.078	-0.938	0.147	-0.047	0.003	0.001	-0.017	-0.030	0.016	0.011	0.018	0.001
-0.268	-0.137	-0.956	-0.339	-0.076	-0.938	0.150	0.010	0.011	0.001	-0.019	-0.030	0.015	0.010	0.018	-0.000
-0.287	-0.137	-0.936	-0.338	-0.073	-0.938	0.147	-0.046	0.007	-0.019	-0.022	-0.010	0.005	0.008	0.003	0.004
-0.268	-0.141	-0.952	-0.338	-0.070	-0.939	0.169	0.008	0.001	0.000	-0.029	-0.025	0.014	0.003	0.012	0.001
-0.276	-0.129	-0.956	-0.336	-0.068	-0.939	0.155	-0.056	0.018	-0.009	-0.019	-0.029	0.005	0.014	0.016	-0.002
-0.283	-0.126	-0.964	-0.335	-0.065	-0.940	0.163	-0.060	0.031	-0.018	-0.018	-0.036	0.004	0.016	0.023	0.001
-0.276	-0.129	-0.948	-0.334	-0.062	-0.941	0.163	-0.067	0.022	-0.011	-0.025	-0.020	0.003	0.011	0.007	0.002
-0.276	-0.118	-0.968	-0.333	-0.060	-0.941	0.156	-0.039	0.026	-0.012	-0.016	-0.039	0.002	0.021	0.025	-0.002
-0.260	-0.118	-0.968	-0.332	-0.057	-0.941	0.163	-0.006	0.021	0.003	-0.018	-0.039	0.016	0.020	0.025	0.001
-0.287	-0.106	-0.948	-0.330	-0.054	-0.942	0.171	-0.114	0.032	-0.027	-0.009	-0.018	0.012	0.030	0.004	0.002
-0.260	-0.110	-0.960	-0.329	-0.051	-0.943	0.163	-0.062	0.027	-0.001	-0.016	-0.029	0.014	0.025	0.015	0.002
-0.268	-0.098	-0.964	-0.327	-0.049	-0.944	0.151	-0.047	0.025	-0.010	-0.007	-0.032	0.006	0.035	0.019	0.000
-0.264	-0.114	-0.960	-0.327	-0.046	-0.944	0.154	-0.018	0.034	-0.007	-0.025	-0.028	0.008	0.019	0.014	0.006
-0.264	-0.098	-0.968	-0.327	-0.044	-0.944	0.142	-0.002	0.022	-0.007	-0.012	-0.036	0.007	0.033	0.021	0.001
-0.260	-0.106	-0.972	-0.326	-0.041	-0.944	0.155	-0.010	0.014	-0.003	-0.022	-0.040	0.009	0.024	0.025	0.000
-0.283	-0.098	-0.968	-0.324	-0.039	-0.945	0.155	-0.091	0.024	-0.028	-0.017	-0.035	0.015	0.030	0.020	-0.003
-0.268	-0.079	-0.960	-0.324	-0.036	-0.945	0.137	-0.028	0.014	-0.014	-0.000	-0.027	0.001	0.048	0.011	-0.005
-0.280	-0.079	-0.968	-0.324	-0.034	-0.945	0.124	0.027	0.006	-0.025	-0.002	-0.034	0.013	0.047	0.018	-0.005
-0.268	-0.083	-0.960	-0.322	-0.032	-0.946	0.143	-0.109	0.023	-0.015	-0.008	-0.026	0.003	0.043	0.010	-0.003
-0.253	-0.079	-0.956	-0.322	-0.030	-0.946	0.127	0.042	0.019	0.001	-0.007	-0.022	0.011	0.046	0.005	0.000
-0.268	-0.083	-0.972	-0.321	-0.028	-0.947	0.132	-0.061	0.035	-0.016	-0.013	-0.037	0.006	0.041	0.020	0.007
-0.253	-0.075	-0.972	-0.320	-0.026	-0.947	0.130	-0.034	0.038	-0.001	-0.007	-0.037	0.009	0.048	0.019	0.009
-0.237	-0.071	-0.960	-0.320	-0.023	-0.947	0.125	0.026	0.025	0.014	-0.005	-0.025	0.023	0.050	0.007	0.011
-0.253	-0.071	-0.964	-0.319	-0.021	-0.947	0.136	-0.042	0.031	-0.002	-0.007	-0.029	0.007	0.049	0.011	0.015
-0.241	-0.064	-0.964	-0.318	-0.019	-0.948	0.131	-0.047	0.019	0.008	-0.001	-0.028	0.018	0.056	0.010	0.013
-0.237	-0.071	-0.952	-0.318	-0.017	-0.948	0.105	-0.024	0.006	0.011	-0.011	-0.016	0.021	0.048	0.002	0.011
-0.257	-0.068	-0.968	-0.318	-0.015	-0.948	0.111	0.035	-0.001	-0.007	-0.009	-0.032	0.000	0.051	0.013	0.010
-0.245	-0.056	-0.956	-0.319	-0.014	-0.947	0.094	0.084	-0.008	0.006	0.001	-0.021	0.011	0.062	0.001	0.012
-0.260	-0.064	-0.975	-0.318	-0.012	-0.948	0.081	-0.081	0.007	-0.012	-0.008	-0.040	0.006	0.053	0.020	0.009
-0.237	-0.071	-0.975	-0.318	-0.011	-0.948	0.088	0.014	-0.009	0.011	-0.017	-0.040	0.016	0.044	0.019	0.011
-0.257	-0.068	-0.972	-0.317	-0.009	-0.948	0.078	-0.046	-0.008	-0.009	-0.015	-0.035	0.004	0.046	0.015	0.011
-0.241	-0.071	-0.956	-0.316	-0.008	-0.949	0.062	-0.008	-0.009	0.006	-0.019	-0.019	0.010	0.041	0.002	0.011
-0.245	-0.064	-0.975	-0.316	-0.007	-0.949	0.096	-0.011	-0.004	0.002	-0.013	-0.039	0.005	0.048	0.017	0.006
-0.260	-0.064	-0.972	-0.315	-0.005	-0.949	0.080	-0.039	0.004	-0.014	-0.014	-0.034	0.012	0.047	0.012	0.006
-0.257	-0.064	-0.968	-0.314	-0.003	-0.949	0.120	-0.055	0.012	-0.012	-0.016	-0.030	0.010	0.046	0.007	0.009
-0.245	-0.056	-0.956	-0.312	-0.001	-0.950	0.113	-0.073	0.015	-0.002	-0.010	-0.018	0.000	0.052	0.005	0.007
-0.222	-0.044	-0.960	-0.312	0.000	-0.950	0.105	-0.002	0.015	0.021	-0.000	-0.021	0.020	0.063	0.002	0.010
-0.241	-0.044	-0.956	-0.310	0.002	-0.951	0.109	-0.070	0.012	-0.000	-0.002	-0.017	0.001	0.061	0.007	0.011
-0.230	-0.048	-0.952	-0.311	0.004	-0.950	0.091	0.037	0.005	0.012	-0.008	-0.013	0.007	0.056	0.012	0.014
-0.249	-0.060	-0.979	-0.310	0.005	-0.951	0.090	-0.030	0.003	-0.008	-0.021	-0.041	0.014	0.043	0.014	0.014
-0.230	-0.052	-0.960	-0.309	0.007	-0.951	0.090	-0.047	-0.004	0.010	-0.014	-0.021	0.002	0.049	0.007	0.013
-0.222	-0.044	-0.968	-0.310	0.008	-0.951	0.076	0.039	-0.016	0.018	-0.008	-0.029	0.007	0.055	0.000	0.012
-0.249	-0.048	-0.975	-0.309	0.010	-0.951	0.095	-0.006	-0.014	-0.009	-0.013	-0.037	0.022	0.050	0.007	0.011
-0.245	-0.029	-0.987	-0.308	0.011	-0.951	0.064	-0.048	-0.004	-0.007	0.005	-0.048	0.021	0.069	0.018	0.008
-0.245	-0.041	-0.964	-0.308	0.012	-0.951	0.080	-0.005	-0.007	-0.007	-0.008	-0.025	0.023	0.056	0.007	0.005
-0.249	-0.021	-0.968	-0.307	0.013	-0.951	0.048	-0.012	-0.005	-0.011	0.011	-0.028	0.029	0.074	0.004	0.005
-0.241	-0.033	-0.983	-0.307	0.014	-0.951	0.065	0.011	-0.014	-0.004	-0.002	-0.044	0.023	0.061	0.010	0.007
-0.241	-0.029	-0.964	-0.306	0.016	-0.952	0.067	-0.077	-0.002	-0.005	0.001	-0.023	0.025	0.064	0.010	0.008
-0.226	-0.041	-0.975	-0.305	0.017	-0.952	0.090	-0.015	-0.019	0.010	-0.012	-0.035	0.011	0.051	0.001	0.010
-0.241	-0.029	-0.972	-0.304	0.019	-0.952	0.086	-0.052	-0.010	-0.007	-0.002	-0.031	0.029	0.061	0.004	0.009
-0.233	-0.029	-0.983	-0.303	0.020	-0.953	0.086	-0.051	-0.001	-0.000	-0.003	-0.042	0.023	0.060	0.007	0.011
-0.241	-0.029	-0.972	-0.303	0.022	-0.953	0.109	0.010	-0.015	-0.008	-0.005	-0.030	0.032	0.059	0.005	0.006
-0.233	-0.041	-0.983	-0.303	0.024	-0.953	0.088	-0.010	-0.002	-0.001	-0.018	-0.042	0.027	0.047	0.007	0.007
-0.245	-0.033	-0.972	-0.302	0.026	-0.953	0.118	-0.026	0.003	-0.013	-0.012	-0.030	0.040	0.054	0.005	0.008
-0.233	-0.025	-0.972	-0.301	0.028	-0.953	0.094	-0.039	0.003	-0.003	-0.006	-0.030	0.030	0.060	0.006	0.008
-0.230	-0.010	-0.995	-0.300	0.029	-0.954	0.104	-0.044	0.007	-0.000	0.008	-0.054	0.028	0.075	0.018	0.007
-0.237	-0.025	-0.972	-0.299	0.031	-0.954	0.105	-0.031	0.001	-0.009	-0.009	-0.030	0.038	0.059	0.006	0.009
-0.226	-0.010	-0.960	-0.299	0.032	-0.954	0.065	-0.004	-0.000	0.002	0.005	-0.018	0.028	0.073	0.018	0.008
-0.226	-0.017	-0.972	-0.297	0.034	-0.954	0.084	-0.066	0.007	0.001	-0.004	-0.030	0.030	0.065	0.006	0.009
-0.230	-0.037	-0.960	-0.297	0.035	-0.954	0.066	-0.023	0.007	-0.003	-0.024	-0.018	0.035	0.045	0.018	0.008
-0.210	-0.033	-0.960	-0.298	0.036	-0.954	0.098	0.068	0.011	0.017	-0.021	-0.018	0.018	0.048	0.019	0.012
-0.241	-0.029	-0.979	-0.295	0.037	-0.955	0.083	-0.120	0.038	-0.016	-0.019	-0.037	0.050	0.051	0.001	0.011
-0.199	-0.010	-0.956	-0.296	0.039	-0.955	0.097	0.019	0.039	0.026	-0.001	-0.014	0.009	0.070	0.023	0.015
-0.233	-0.002	-0.979	-0.294	0.040	-0.955	0.082	-0.094	0.039	-0.010	0.006	-0.037	0.045	0.077	0.000	0.012
-0.207	0.006	-0.960	-0.295	0.041	-0.955	0.057	0.083	-0.014	0.018	0.013	-0.018	0.020	0.085	0.020	0.015
-0.230	-0.010	-0.979	-0.295	0.042	-0.955	0.061	0.019	-0.015	-0.005	-0.003	-0.038	0.044	0.069	0.000	0.011
-0.222	-0.013	-0.979	-0.295	0.043	-0.955	0.038	0.004	-0.019	0.002	-0.008	-0.038	0.038	0.065	0.000	0.010
-0.226	-0.033	-0.964	-0.295	0.043	-0.955	0.010	0.020	0.010	-0.001	-0.027	-0.022	0.043	0.045	0.016	0.005
-0.233	-0.029	-0.968	-0.295	0.043	-0.955	0.028	0.001	0.019	-0.009	-0.023	-0.026	0.052	0.049	0.012	0.003
-0.233	-0.006	-0.952	-0.295	0.043	-0.955	0.014	-0.007	0.010	-0.010	0.000	-0.010	0.053	0.072	0.028	0.003
-0.237	0.006	-0.975	-0.294	0.043	-0.955	-0.025	-0.020	-0.005	-0.014	0.012	-0.033	0.058	0.084	0.005	0.002
-0.214	-0.010	-0.972	-0.294	0.043	-0.955	0.008	0.011	-0.027	0.009	-0.003	-0.030	0.036	0.068	0.009	0.004
-0.233	-0.017	-0.972	-0.294	0.043	-0.955	-0.003	0.023	-0.014	-0.010	-0.011	-0.030	0.057	0.060	0.009	0.001
-0.222	-0.025	-0.960	-0.294	0.043	-0.955	0.017	-0.012	0.008	0.001	-0.018	-0.018	0.047	0.052	0.021	-0.000
-0.253	-0.013	-0.972	-0.293	0.043	-0.955	0.008	-0.016	0.011	-0.030	-0.006	-0.029	0.079	0.064	0.009	-0.003
-0.245	0.010	-0.983	-0.293	0.042	-0.955	-0.019	-0.024	-0.012	-0.023	0.017	-0.041	0.072	0.087	0.002	-0.003
-0.222	-0.002	-0.964	-0.292	0.042	-0.955	-0.029	-0.024	-0.016	-0.001	0.007	-0.021	0.051	0.076	0.017	-0.003
-0.230	-0.025	-0.964	-0.290	0.041	-0.956	-0.024	-0.092	-0.012	-0.011	-0.016	-0.020	0.060	0.053	0.018	0.006
-0.218	-0.013	-0.964	-0.290	0.040	-0.956	-0.032	0.005	0.015	0.001	-0.003	-0.020	0.050	0.065	0.018	0.011
-0.199	-0.002	-0.964	-0.289	0.039	-0.956	-0.038	-0.021	0.026	0.019	0.009	-0.020	0.032	0.076	0.018	0.012
-0.207	0.025	-0.979	-0.288	0.038	-0.957	-0.072	-0.063	-0.003	0.010	0.038	-0.035	0.042	0.103	0.003	0.015
-0.214	0.014	-0.972	-0.287	0.036	-0.957	-0.101	-0.031	-0.041	0.002	0.028	-0.027	0.051	0.092	0.011	0.012
-0.210	-0.010	-0.964	-0.287	0.034	-0.957	-0.131	0.017	-0.069	0.005	0.007	-0.019	0.048	0.069	0.019	0.013
-0.230	-0.029	-0.972	-0.285	0.031	-0.958	-0.143	-0.098	-0.058	-0.016	-0.010	-0.027	0.069	0.049	0.011	0.014
-0.195	-0.025	-0.972	-0.284	0.029	-0.958	-0.122	-0.022	-0.045	0.018	-0.004	-0.026	0.036	0.054	0.011	0.013
-0.195	-0.010	-0.983	-0.285	0.027	-0.958	-0.112	0.029	-0.030	0.018	0.013	-0.039	0.038	0.069	0.001	0.011
-0.214	0.002	-0.972	-0.285	0.025	-0.958	-0.113	0.012	-0.030	-0.002	0.027	-0.027	0.058	0.081	0.011	0.013
-0.218	0.002	-0.960	-0.284	0.022	-0.959	-0.129	-0.027	-0.030	-0.006	0.029	-0.014	0.064	0.082	0.023	0.007
-0.207	-0.013	-0.952	-0.283	0.020	-0.959	-0.133	-0.020	-0.039	0.005	0.016	-0.006	0.053	0.067	0.031	0.003
-0.218	-0.037	-0.952	-0.282	0.017	-0.959	-0.154	-0.056	-0.049	-0.008	-0.004	-0.005	0.067	0.044	0.031	0.001
-0.207	-0.060	-0.956	-0.282	0.014	-0.959	-0.145	0.003	-0.052	0.003	-0.025	-0.009	0.056	0.021	0.027	0.002
-0.218	-0.060	-0.975	-0.280	0.012	-0.960	-0.146	-0.073	-0.035	-0.010	-0.021	-0.028	0.069	0.022	0.008	-0.001
-0.207	-0.060	-0.960	-0.280	0.008	-0.960	-0.167	0.004	-0.061	0.001	-0.018	-0.012	0.059	0.022	0.023	-0.006
-0.226	-0.052	-0.964	-0.279	0.005	-0.960	-0.179	-0.054	-0.059	-0.019	-0.007	-0.015	0.080	0.030	0.020	-0.012
-0.233	-0.075	-0.952	-0.277	0.001	-0.961	-0.229	-0.126	-0.068	-0.030	-0.025	-0.002	0.090	0.008	0.031	-0.017
-0.230	-0.079	-0.948	-0.275	-0.003	-0.962	-0.201	-0.086	-0.089	-0.028	-0.025	0.002	0.087	0.004	0.035	-0.021
-0.226	-0.071	-0.948	-0.273	-0.007	-0.962	-0.226	-0.065	-0.079	-0.025	-0.013	0.002	0.085	0.012	0.036	-0.021
-0.222	-0.075	-0.964	-0.271	-0.011	-0.962	-0.206	-0.113	-0.073	-0.024	-0.013	-0.013	0.083	0.009	0.020	-0.016
-0.218	-0.071	-0.987	-0.269	-0.014	-0.963	-0.211	-0.106	-0.099	-0.022	-0.006	-0.036	0.080	0.013	0.004	-0.015
-0.203	-0.079	-0.975	-0.266	-0.018	-0.964	-0.189	-0.141	-0.099	-0.010	-0.010	-0.023	0.066	0.006	0.009	-0.018
-0.214	-0.079	-0.960	-0.262	-0.021	-0.965	-0.195	-0.197	-0.111	-0.025	-0.007	-0.007	0.079	0.007	0.024	-0.020
-0.226	-0.091	-0.948	-0.258	-0.024	-0.966	-0.203	-0.210	-0.111	-0.041	-0.014	0.006	0.092	0.004	0.036	-0.025
-0.222	-0.083	-0.979	-0.254	-0.028	-0.967	-0.215	-0.195	-0.114	-0.041	-0.002	-0.025	0.090	0.004	0.005	-0.025
-0.218	-0.095	-0.975	-0.250	-0.031	-0.968	-0.163	-0.216	-0.092	-0.041	-0.011	-0.019	0.087	0.007	0.009	-0.022
-0.183	-0.091	-0.979	-0.246	-0.033	-0.969	-0.102	-0.191	-0.106	-0.011	-0.005	-0.021	0.054	0.002	0.005	-0.015
-0.180	-0.091	-0.972	-0.242	-0.034	-0.970	-0.068	-0.211	-0.106	-0.011	-0.004	-0.012	0.052	0.001	0.013	-0.016
-0.176	-0.102	-0.975	-0.238	-0.034	-0.971	-0.044	-0.194	-0.147	-0.011	-0.015	-0.015	0.049	0.012	0.009	-0.013
-0.210	-0.095	-0.991	-0.234	-0.035	-0.972	-0.060	-0.232	-0.160	-0.050	-0.007	-0.030	0.085	0.003	0.007	-0.016
-0.187	-0.091	-0.999	-0.230	-0.035	-0.973	-0.053	-0.208	-0.168	-0.031	-0.003	-0.037	0.064	0.001	0.015	-0.017
-0.180	-0.087	-0.995	-0.226	-0.035	-0.973	-0.035	-0.174	-0.160	-0.027	0.001	-0.032	0.057	0.006	0.011	-0.018
-0.176	-0.102	-0.999	-0.222	-0.035	-0.974	0.010	-0.208	-0.128	-0.027	-0.015	-0.035	0.055	0.009	0.015	-0.012
-0.168	-0.106	-0.999	-0.218	-0.034	-0.975	0.030	-0.206	-0.127	-0.023	-0.020	-0.034	0.049	0.012	0.015	-0.009
-0.157	-0.106	-0.995	-0.214	-0.033	-0.976	0.012	-0.199	-0.122	-0.016	-0.020	-0.029	0.039	0.011	0.011	0.000
-0.145	-0.091	-0.987	-0.210	-0.033	-0.977	-0.032	-0.193	-0.122	-0.008	-0.004	-0.020	0.029	0.006	0.003	0.007
-0.110	-0.091	-0.995	-0.208	-0.034	-0.977	-0.077	-0.072	-0.135	0.024	-0.003	-0.027	0.004	0.006	0.011	0.017
-0.130	-0.102	-1.019	-0.207	-0.036	-0.978	-0.101	-0.085	-0.153	0.003	-0.013	-0.051	0.017	0.004	0.034	0.029
-0.107	-0.118	-1.015	-0.206	-0.038	-0.978	-0.110	-0.002	-0.173	0.026	-0.027	-0.047	0.005	0.019	0.030	0.042
-0.099	-0.133	-1.031	-0.208	-0.040	-0.977	-0.127	0.066	-0.193	0.034	-0.040	-0.063	0.011	0.034	0.046	0.046
-0.091	-0.149	-1.031	-0.212	-0.042	-0.976	-0.171	0.215	-0.271	0.046	-0.053	-0.064	0.017	0.048	0.046	0.049
-0.107	-0.153	-1.027	-0.217	-0.045	-0.975	-0.188	0.281	-0.321	0.036	-0.054	-0.061	0.000	0.051	0.042	0.044
-0.130	-0.145	-1.019	-0.223	-0.047	-0.974	-0.174	0.303	-0.322	0.019	-0.044	-0.055	0.025	0.043	0.034	0.030
-0.160	-0.129	-1.015	-0.228	-0.048	-0.972	-0.108	0.270	-0.296	-0.006	-0.027	-0.052	0.058	0.027	0.030	0.012
-0.187	-0.129	-1.003	-0.230	-0.048	-0.972	-0.062	0.090	-0.224	-0.032	-0.027	-0.041	0.086	0.026	0.018	-0.005
-0.187	-0.141	-0.975	-0.230	-0.049	-0.972	-0.048	0.005	-0.167	-0.032	-0.038	-0.013	0.088	0.037	0.009	-0.015
-0.183	-0.172	-0.944	-0.230	-0.049	-0.972	-0.023	-0.023	-0.113	-0.028	-0.069	0.018	0.086	0.067	0.041	-0.006
-0.172	-0.199	-0.972	-0.229	-0.049	-0.972	0.024	-0.041	-0.078	-0.017	-0.096	-0.009	0.076	0.093	0.013	0.009
-0.110	-0.176	-1.007	-0.229	-0.048	-0.972	0.048	0.032	-0.110	0.045	-0.074	-0.045	0.016	0.069	0.022	0.021
-0.114	-0.145	-1.027	-0.230	-0.045	-0.972	0.109	0.046	-0.146	0.041	-0.045	-0.064	0.021	0.037	0.042	0.027
-0.133	-0.110	-1.003	-0.229	-0.040	-0.973	0.253	-0.050	-0.123	0.021	-0.016	-0.039	0.042	0.002	0.018	0.032
-0.160	-0.079	-0.983	-0.226	-0.034	-0.973	0.310	-0.115	-0.084	-0.008	0.009	-0.019	0.071	0.030	0.001	0.032
-0.141	-0.071	-0.979	-0.223	-0.026	-0.974	0.386	-0.146	-0.031	0.008	0.009	-0.014	0.054	0.039	0.005	0.048
-0.107	-0.087	-1.019	-0.221	-0.018	-0.975	0.413	-0.118	-0.034	0.041	-0.014	-0.052	0.021	0.024	0.034	0.068
-0.045	-0.098	-1.109	-0.218	-0.010	-0.976	0.400	-0.088	-0.043	0.100	-0.034	-0.143	0.039	0.013	0.125	0.095
-0.045	-0.098	-1.109	-0.213	-0.004	-0.977	0.339	-0.242	-0.027	0.095	-0.040	-0.142	0.038	0.014	0.125	0.129
-0.003	-0.129	-1.023	-0.205	0.002	-0.979	0.335	-0.399	-0.014	0.128	-0.077	-0.053	0.078	0.016	0.038	0.169
0.055	-0.122	-1.019	-0.195	0.010	-0.981	0.433	-0.433	-0.006	0.177	-0.078	-0.048	0.134	0.008	0.034	0.200
0.128	-0.075	-1.070	-0.188	0.021	-0.982	0.536	-0.330	-0.005	0.242	-0.042	-0.098	0.206	0.039	0.085	0.238
0.151	-0.002	-1.141	-0.180	0.031	-0.983	0.529	-0.349	0.011	0.257	0.022	-0.167	0.227	0.114	0.156	0.274
0.193	0.052	-1.149	-0.173	0.039	-0.984	0.428	-0.325	0.046	0.292	0.068	-0.174	0.268	0.169	0.164	0.293
0.197	0.064	-1.117	-0.166	0.046	-0.985	0.340	-0.277	0.079	0.290	0.073	-0.142	0.270	0.181	0.133	0.293
0.167	0.044	-1.094	-0.161	0.049	-0.986	0.194	-0.201	0.098	0.254	0.050	-0.117	0.238	0.162	0.109	0.289
0.151	0.006	-1.102	-0.156	0.050	-0.987	0.085	-0.240	0.119	0.233	0.011	-0.125	0.221	0.125	0.117	0.274
0.167	-0.017	-1.121	-0.152	0.051	-0.987	0.060	-0.114	0.087	0.245	-0.013	-0.144	0.235	0.102	0.136	0.252
0.136	-0.017	-1.153	-0.149	0.052	-0.987	0.065	-0.130	0.076	0.211	-0.014	-0.175	0.202	0.103	0.168	0.233
0.078	0.010	-1.180	-0.144	0.052	-0.988	0.021	-0.240	0.053	0.148	0.013	-0.202	0.143	0.131	0.196	0.212
0.070	0.021	-1.145	-0.136	0.050	-0.989	-0.076	-0.333	0.054	0.133	0.026	-0.165	0.133	0.143	0.160	0.181
0.063	0.006	-1.113	-0.129	0.047	-0.991	-0.156	-0.349	0.045	0.117	0.014	-0.132	0.124	0.129	0.129	0.151
0.047	0.006	-1.082	-0.121	0.043	-0.992	-0.166	-0.379	0.026	0.094	0.018	-0.100	0.107	0.130	0.097	0.130
0.040	0.006	-1.074	-0.114	0.039	-0.993	-0.189	-0.336	-0.006	0.079	0.022	-0.091	0.098	0.130	0.089	0.107
0.047	-0.017	-1.054	-0.109	0.036	-0.993	-0.157	-0.202	-0.019	0.082	0.002	-0.071	0.104	0.108	0.069	0.091
0.024	-0.033	-1.031	-0.100	0.032	-0.994	-0.195	-0.456	0.026	0.050	-0.009	-0.046	0.079	0.093	0.046	0.083
0.051	-0.029	-1.007	-0.095	0.029	-0.995	-0.156	-0.232	0.015	0.072	-0.002	-0.022	0.105	0.098	0.022	0.067
0.074	-0.033	-0.972	-0.089	0.025	-0.996	-0.193	-0.285	0.008	0.088	-0.001	0.014	0.126	0.095	0.013	0.055
0.017	-0.041	-0.983	-0.084	0.021	-0.996	-0.166	-0.220	-0.031	0.026	-0.006	0.003	0.067	0.088	0.001	0.055
0.040	-0.041	-0.979	-0.080	0.017	-0.997	-0.215	-0.154	-0.045	0.045	-0.001	0.007	0.088	0.089	0.005	0.038
0.078	-0.044	-0.944	-0.080	0.013	-0.997	-0.211	0.016	-0.103	0.084	-0.001	0.043	0.125	0.086	0.041	0.032
-0.018	-0.041	-0.991	-0.078	0.008	-0.997	-0.221	-0.079	-0.091	-0.014	0.008	-0.004	0.027	0.090	0.006	0.032
0.059	-0.033	-0.960	-0.075	0.004	-0.997	-0.215	-0.178	-0.091	0.059	0.020	0.028	0.102	0.099	0.025	0.029
0.036	-0.060	-0.968	-0.075	-0.002	-0.997	-0.281	0.043	-0.116	0.036	-0.001	0.020	0.078	0.072	0.017	0.016
0.036	-0.060	-0.968	-0.073	-0.008	-0.997	-0.301	-0.076	-0.101	0.034	0.005	0.020	0.076	0.073	0.018	0.011
-0.007	-0.056	-0.999	-0.074	-0.015	-0.997	-0.350	0.071	-0.092	-0.007	0.016	-0.012	0.032	0.078	0.014	-0.005
-0.037	-0.079	-0.983	-0.073	-0.022	-0.997	-0.387	-0.057	-0.055	-0.039	0.000	0.004	0.000	0.055	0.002	-0.019
-0.030	-0.098	-0.968	-0.072	-0.030	-0.997	-0.395	-0.057	-0.028	-0.033	-0.011	0.019	0.006	0.036	0.018	-0.032
-0.041	-0.079	-0.979	-0.071	-0.039	-0.997	-0.424	-0.056	0.006	-0.046	0.017	0.007	0.007	0.057	0.006	-0.039
-0.026	-0.129	-0.964	-0.070	-0.047	-0.996	-0.371	-0.039	-0.027	-0.031	-0.025	0.023	0.007	0.007	0.022	-0.041
-0.018	-0.141	-0.928	-0.071	-0.055	-0.996	-0.385	0.081	-0.070	-0.022	-0.028	0.057	0.013	0.004	0.057	-0.040
-0.041	-0.141	-0.964	-0.071	-0.063	-0.996	-0.410	-0.045	-0.030	-0.046	-0.020	0.021	0.011	0.003	0.022	-0.047
-0.022	-0.126	-0.968	-0.074	-0.070	-0.995	-0.375	0.155	-0.078	-0.024	0.004	0.017	0.006	0.013	0.018	-0.049
-0.080	-0.153	-0.972	-0.072	-0.078	-0.994	-0.398	-0.072	-0.049	-0.083	-0.015	0.012	0.053	0.013	0.014	-0.057
-0.037	-0.160	-0.960	-0.073	-0.086	-0.994	-0.355	0.025	-0.045	-0.040	-0.015	0.023	0.012	0.020	0.026	-0.056
-0.076	-0.176	-0.964	-0.072	-0.092	-0.993	-0.310	-0.037	-0.022	-0.080	-0.024	0.019	0.052	0.035	0.022	-0.058
-0.045	-0.156	-0.975	-0.070	-0.098	-0.993	-0.285	-0.118	-0.011	-0.051	0.001	0.007	0.023	0.015	0.011	-0.050
-0.022	-0.153	-0.960	-0.067	-0.102	-0.993	-0.199	-0.109	-0.023	-0.030	0.010	0.022	0.002	0.010	0.026	-0.048
-0.030	-0.184	-0.964	-0.066	-0.106	-0.992	-0.197	-0.072	-0.030	-0.039	-0.017	0.018	0.011	0.041	0.023	-0.041
-0.018	-0.191	-0.964	-0.062	-0.109	-0.992	-0.143	-0.180	0.005	-0.032	-0.022	0.018	0.001	0.048	0.023	-0.037
-0.026	-0.199	-0.972	-0.061	-0.111	-0.992	-0.086	-0.074	0.020	-0.041	-0.027	0.010	0.011	0.055	0.015	-0.032
-0.007	-0.199	-0.964	-0.058	-0.114	-0.992	-0.109	-0.102	0.025	-0.024	-0.025	0.018	0.007	0.054	0.023	-0.026
0.001	-0.184	-0.987	-0.057	-0.116	-0.992	-0.097	-0.037	0.010	-0.018	-0.007	-0.006	0.013	0.038	0.001	-0.020
0.001	-0.199	-1.003	-0.055	-0.118	-0.991	-0.122	-0.113	0.039	-0.020	-0.020	-0.022	0.012	0.053	0.016	-0.014
0.020	-0.187	-0.968	-0.057	-0.121	-0.991	-0.121	0.099	0.008	0.000	-0.006	0.013	0.029	0.041	0.019	-0.013
0.017	-0.172	-0.964	-0.055	-0.124	-0.991	-0.145	-0.075	0.026	-0.005	0.013	0.017	0.024	0.025	0.023	-0.018
-0.010	-0.164	-0.995	-0.053	-0.128	-0.990	-0.179	-0.091	0.007	-0.034	0.025	-0.015	0.005	0.016	0.008	-0.019
-0.018	-0.176	-0.987	-0.050	-0.131	-0.990	-0.176	-0.151	-0.027	-0.045	0.017	-0.007	0.014	0.027	0.000	-0.022
0.013	-0.207	-0.979	-0.050	-0.135	-0.990	-0.161	0.022	-0.036	-0.015	-0.011	0.000	0.015	0.058	0.008	-0.024
0.017	-0.214	-0.956	-0.049	-0.138	-0.989	-0.177	-0.065	-0.061	-0.012	-0.015	0.024	0.018	0.065	0.032	-0.022
0.017	-0.214	-0.956	-0.049	-0.142	-0.989	-0.171	-0.012	-0.074	-0.013	-0.011	0.024	0.016	0.064	0.032	-0.025
0.009	-0.241	-0.972	-0.050	-0.145	-0.988	-0.157	0.060	-0.070	-0.020	-0.034	0.007	0.007	0.091	0.016	-0.032
-0.022	-0.245	-0.975	-0.046	-0.149	-0.988	-0.151	-0.182	-0.040	-0.054	-0.035	0.003	0.025	0.094	0.012	-0.033
-0.003	-0.245	-0.936	-0.045	-0.152	-0.987	-0.138	-0.093	-0.060	-0.037	-0.031	0.043	0.008	0.094	0.052	-0.039
0.017	-0.241	-0.944	-0.046	-0.154	-0.987	-0.120	0.060	-0.063	-0.017	-0.025	0.035	0.010	0.089	0.044	-0.042
-0.007	-0.230	-0.960	-0.044	-0.157	-0.987	-0.134	-0.108	-0.024	-0.042	-0.010	0.019	0.015	0.078	0.028	-0.034
0.009	-0.253	-0.940	-0.042	-0.159	-0.986	-0.072	-0.052	-0.022	-0.028	-0.031	0.038	0.001	0.101	0.048	-0.030
0.036	-0.253	-0.948	-0.042	-0.160	-0.986	-0.069	-0.004	-0.004	-0.002	-0.029	0.030	0.025	0.100	0.040	-0.024
0.013	-0.238	-0.979	-0.039	-0.162	-0.986	-0.096	-0.129	0.017	-0.028	-0.011	-0.001	0.000	0.085	0.009	-0.020
0.047	-0.241	-0.960	-0.040	-0.164	-0.986	-0.057	0.027	-0.009	0.007	-0.014	0.018	0.033	0.089	0.029	-0.018
0.024	-0.234	-0.952	-0.041	-0.166	-0.985	-0.092	0.054	-0.001	-0.016	-0.004	0.026	0.008	0.081	0.037	-0.019
0.009	-0.230	-0.979	-0.041	-0.168	-0.985	-0.119	0.007	-0.009	-0.031	0.002	-0.002	0.009	0.077	0.009	-0.020
0.020	-0.234	-0.972	-0.041	-0.171	-0.984	-0.125	0.002	-0.020	-0.020	0.001	0.006	0.001	0.080	0.017	-0.023
0.009	-0.249	-0.979	-0.040	-0.174	-0.984	-0.139	-0.007	-0.028	-0.032	-0.012	-0.002	0.012	0.096	0.009	-0.023
0.017	-0.257	-0.987	-0.041	-0.177	-0.983	-0.124	0.053	-0.022	-0.023	-0.017	-0.011	0.006	0.103	0.002	-0.026
0.017	-0.265	-0.975	-0.040	-0.179	-0.983	-0.129	-0.070	-0.008	-0.024	-0.022	0.001	0.007	0.111	0.013	-0.027
0.001	-0.272	-0.972	-0.038	-0.181	-0.983	-0.081	-0.105	-0.009	-0.042	-0.027	0.004	0.024	0.119	0.018	-0.028
0.024	-0.284	-0.960	-0.034	-0.184	-0.982	-0.102	-0.154	0.032	-0.022	-0.036	0.016	0.003	0.131	0.029	-0.034
0.013	-0.265	-0.964	-0.035	-0.185	-0.982	-0.071	0.032	-0.012	-0.033	-0.015	0.012	0.016	0.111	0.026	-0.039
0.001	-0.269	-0.964	-0.033	-0.187	-0.982	-0.068	-0.087	0.015	-0.046	-0.017	0.012	0.029	0.115	0.025	-0.041
0.001	-0.292	-0.960	-0.032	-0.188	-0.982	-0.052	-0.022	0.017	-0.047	-0.039	0.016	0.030	0.139	0.030	-0.044
0.001	-0.307	-0.956	-0.031	-0.188	-0.982	0.020	-0.054	0.039	-0.048	-0.054	0.020	0.031	0.154	0.034	-0.042
0.017	-0.284	-0.956	-0.028	-0.188	-0.982	0.045	-0.145	0.060	-0.036	-0.032	0.020	0.017	0.131	0.033	-0.044
0.032	-0.292	-0.968	-0.025	-0.186	-0.982	0.078	-0.138	0.035	-0.024	-0.041	0.009	0.003	0.139	0.022	-0.038
0.001	-0.280	-0.968	-0.021	-0.185	-0.983	0.109	-0.160	0.043	-0.058	-0.031	0.010	0.035	0.127	0.022	-0.032
0.043	-0.269	-0.972	-0.019	-0.182	-0.983	0.120	-0.106	0.057	-0.018	-0.021	0.006	0.006	0.116	0.018	-0.031
0.043	-0.269	-0.972	-0.016	-0.180	-0.984	0.133	-0.120	0.076	-0.021	-0.024	0.007	0.005	0.116	0.018	-0.031
0.036	-0.276	-0.964	-0.013	-0.178	-0.984	0.142	-0.142	0.087	-0.031	-0.034	0.016	0.004	0.124	0.025	-0.022
0.043	-0.257	-0.983	-0.011	-0.175	-0.985	0.151	-0.086	0.083	-0.026	-0.018	-0.003	0.003	0.105	0.006	-0.025
0.063	-0.257	-0.960	-0.009	-0.172	-0.985	0.153	-0.050	0.073	-0.008	-0.020	0.021	0.021	0.105	0.029	-0.020
0.043	-0.265	-0.968	-0.006	-0.169	-0.986	0.160	-0.128	0.078	-0.030	-0.031	0.014	0.001	0.113	0.021	-0.023
0.078	-0.230	-0.983	-0.006	-0.167	-0.986	0.127	-0.014	0.059	0.004	0.002	-0.002	0.034	0.078	0.006	-0.019
0.028	-0.245	-0.975	-0.001	-0.165	-0.986	0.123	-0.223	0.059	-0.051	-0.016	0.007	0.017	0.094	0.013	-0.019
0.086	-0.249	-0.964	0.002	-0.163	-0.987	0.108	-0.117	0.047	0.004	-0.021	0.019	0.040	0.098	0.025	-0.015
0.074	-0.241	-0.968	0.004	-0.161	-0.987	0.103	-0.116	0.060	-0.010	-0.015	0.015	0.028	0.091	0.021	-0.015
0.086	-0.241	-0.948	0.007	-0.159	-0.987	0.107	-0.092	0.058	-0.001	-0.017	0.035	0.039	0.091	0.040	-0.009
0.097	-0.230	-0.972	0.008	-0.158	-0.987	0.099	-0.043	0.038	0.010	-0.007	0.012	0.049	0.080	0.017	-0.012
0.070	-0.230	-0.979	0.010	-0.156	-0.988	0.078	-0.092	0.020	-0.019	-0.008	0.005	0.021	0.080	0.009	-0.015
0.070	-0.238	-0.979	0.010	-0.155	-0.988	0.091	0.011	0.012	-0.019	-0.017	0.005	0.020	0.088	0.009	-0.011
0.067	-0.238	-0.968	0.014	-0.153	-0.988	0.099	-0.175	0.045	-0.027	-0.019	0.017	0.015	0.089	0.021	-0.014
0.109	-0.230	-0.964	0.014	-0.151	-0.988	0.111	0.023	0.019	0.016	-0.013	0.021	0.056	0.082	0.025	-0.014
0.090	-0.238	-0.975	0.015	-0.149	-0.989	0.092	-0.048	0.034	-0.005	-0.023	0.009	0.035	0.090	0.013	-0.014
0.082	-0.226	-0.956	0.016	-0.148	-0.989	0.110	-0.026	0.034	-0.013	-0.013	0.029	0.027	0.079	0.032	-0.012
0.086	-0.226	-0.960	0.016	-0.146	-0.989	0.114	-0.000	0.022	-0.010	-0.015	0.026	0.030	0.079	0.028	-0.015
0.090	-0.218	-0.952	0.017	-0.144	-0.989	0.101	-0.035	0.034	-0.007	-0.009	0.034	0.033	0.071	0.036	-0.016
0.101	-0.222	-0.952	0.018	-0.142	-0.990	0.111	-0.023	0.037	0.004	-0.014	0.034	0.043	0.075	0.036	-0.012
0.090	-0.222	-0.952	0.015	-0.140	-0.990	0.104	0.148	-0.001	-0.005	-0.016	0.034	0.031	0.075	0.036	-0.010
0.101	-0.222	-0.972	0.015	-0.138	-0.990	0.098	0.012	0.000	0.006	-0.018	0.015	0.042	0.075	0.016	-0.012
0.090	-0.218	-0.972	0.016	-0.137	-0.990	0.063	-0.023	-0.004	-0.006	-0.015	0.015	0.030	0.071	0.015	-0.012
0.074	-0.214	-0.960	0.014	-0.136	-0.991	0.083	0.094	-0.029	-0.020	-0.012	0.027	0.014	0.068	0.027	-0.012
0.093	-0.222	-0.968	0.014	-0.135	-0.991	0.072	-0.006	-0.019	-0.001	-0.021	0.019	0.034	0.075	0.019	-0.016
0.090	-0.218	-0.952	0.016	-0.134	-0.991	0.069	-0.059	-0.017	-0.006	-0.018	0.035	0.030	0.072	0.034	-0.013
0.090	-0.218	-0.952	0.015	-0.132	-0.991	0.101	0.030	-0.028	-0.005	-0.020	0.035	0.031	0.071	0.033	-0.012
0.105	-0.214	-0.964	0.014	-0.130	-0.991	0.098	0.056	-0.025	0.011	-0.017	0.024	0.047	0.067	0.021	-0.012
0.078	-0.218	-0.968	0.014	-0.128	-0.992	0.110	0.038	-0.019	-0.015	-0.023	0.020	0.020	0.070	0.016	-0.013
0.090	-0.203	-0.975	0.013	-0.126	-0.992	0.109	0.067	0.007	-0.003	-0.009	0.013	0.032	0.054	0.008	-0.012
0.070	-0.203	-0.983	0.014	-0.124	-0.992	0.127	-0.067	0.024	-0.023	-0.012	0.005	0.013	0.053	0.001	-0.016
0.078	-0.199	-0.991	0.014	-0.122	-0.992	0.133	0.040	0.011	-0.015	-0.010	-0.003	0.022	0.049	0.009	-0.015
0.090	-0.195	-0.956	0.013	-0.120	-0.993	0.115	0.046	-0.005	-0.003	-0.008	0.033	0.034	0.045	0.025	-0.018
0.082	-0.195	-0.964	0.012	-0.118	-0.993	0.115	0.036	-0.023	-0.010	-0.010	0.025	0.026	0.045	0.016	-0.012
0.074	-0.203	-0.979	0.013	-0.115	-0.993	0.122	-0.012	-0.012	-0.018	-0.020	0.010	0.019	0.052	0.000	-0.009
0.109	-0.207	-0.964	0.012	-0.113	-0.994	0.135	0.037	-0.006	0.017	-0.026	0.026	0.054	0.055	0.015	-0.010
0.086	-0.199	-1.003	0.012	-0.110	-0.994	0.149	0.003	-0.007	-0.007	-0.021	-0.013	0.031	0.047	0.025	-0.012
0.082	-0.195	-0.960	0.012	-0.108	-0.994	0.139	0.042	-0.013	-0.010	-0.020	0.031	0.027	0.043	0.018	-0.014
0.074	-0.191	-0.968	0.012	-0.105	-0.994	0.136	0.014	-0.026	-0.017	-0.018	0.023	0.019	0.038	0.010	-0.019
0.059	-0.187	-0.979	0.011	-0.103	-0.995	0.126	0.011	-0.024	-0.033	-0.017	0.011	0.004	0.034	0.003	-0.020
0.078	-0.184	-0.975	0.012	-0.101	-0.995	0.113	-0.037	-0.016	-0.015	-0.015	0.016	0.023	0.030	0.001	-0.018
0.093	-0.180	-0.972	0.013	-0.099	-0.995	0.122	-0.020	-0.003	0.000	-0.013	0.020	0.039	0.026	0.005	-0.014
0.090	-0.187	-0.975	0.013	-0.097	-0.995	0.136	0.000	0.011	-0.004	-0.023	0.016	0.035	0.033	0.001	-0.003
0.093	-0.176	-0.983	0.014	-0.095	-0.995	0.114	-0.014	0.002	-0.001	-0.013	0.008	0.039	0.021	0.007	-0.001
0.124	-0.176	-0.979	0.014	-0.093	-0.996	0.116	0.000	-0.001	0.030	-0.015	0.013	0.070	0.021	0.003	0.003
0.090	-0.176	-0.983	0.013	-0.090	-0.996	0.127	0.052	-0.024	-0.004	-0.017	0.009	0.035	0.020	0.007	0.001
0.105	-0.168	-0.987	0.013	-0.088	-0.996	0.106	0.047	-0.028	0.012	-0.011	0.005	0.050	0.012	0.010	-0.001
0.082	-0.168	-0.975	0.012	-0.086	-0.996	0.112	0.013	-0.038	-0.011	-0.013	0.017	0.027	0.012	0.001	-0.007
0.078	-0.164	-0.995	0.014	-0.085	-0.996	0.087	-0.065	-0.021	-0.016	-0.011	-0.002	0.024	0.008	0.018	-0.005
0.086	-0.156	-0.987	0.013	-0.083	-0.996	0.096	0.076	-0.036	-0.007	-0.005	0.006	0.031	0.000	0.011	-0.012
0.113	-0.164	-0.952	0.013	-0.082	-0.997	0.093	-0.014	-0.038	0.019	-0.014	0.042	0.058	0.008	0.025	-0.013
0.074	-0.164	-0.975	0.013	-0.080	-0.997	0.085	0.025	-0.037	-0.019	-0.015	0.018	0.019	0.008	0.001	-0.014
0.074	-0.164	-0.975	0.013	-0.079	-0.997	0.093	-0.004	-0.031	-0.019	-0.017	0.018	0.018	0.008	0.001	-0.014
0.074	-0.153	-0.999	0.014	-0.077	-0.997	0.081	-0.038	-0.053	-0.020	-0.006	-0.005	0.018	0.004	0.023	-0.019
0.090	-0.168	-0.975	0.013	-0.076	-0.997	0.081	0.054	-0.067	-0.003	-0.023	0.018	0.033	0.012	0.001	-0.016
0.070	-0.176	-0.991	0.014	-0.074	-0.997	0.102	-0.075	-0.030	-0.024	-0.032	0.003	0.014	0.020	0.015	-0.012
0.086	-0.160	-0.987	0.014	-0.073	-0.997	0.089	0.040	-0.033	-0.008	-0.018	0.007	0.029	0.004	0.011	-0.010
0.093	-0.145	-0.999	0.015	-0.071	-0.997	0.112	-0.041	-0.028	-0.001	-0.005	-0.005	0.036	0.011	0.023	-0.009
0.093	-0.153	-0.975	0.014	-0.069	-0.998	0.116	0.040	-0.031	-0.001	-0.014	0.019	0.035	0.003	0.001	-0.010
0.086	-0.141	-0.995	0.013	-0.067	-0.998	0.084	0.054	-0.034	-0.008	-0.004	-0.001	0.027	0.014	0.019	-0.007
0.067	-0.137	-0.995	0.015	-0.065	-0.998	0.114	-0.071	-0.029	-0.028	-0.002	-0.001	0.008	0.018	0.019	-0.009
0.097	-0.153	-0.991	0.014	-0.063	-0.998	0.107	0.028	-0.042	0.003	-0.019	0.003	0.038	0.003	0.015	-0.008
0.086	-0.133	-0.995	0.016	-0.062	-0.998	0.099	-0.067	-0.019	-0.010	-0.001	-0.000	0.027	0.021	0.019	-0.006
0.101	-0.149	-0.979	0.016	-0.059	-0.998	0.127	0.028	-0.014	0.006	-0.019	0.016	0.042	0.006	0.003	-0.003
0.101	-0.129	-0.987	0.016	-0.057	-0.998	0.117	-0.001	-0.008	0.005	-0.001	0.008	0.042	0.025	0.011	-0.004
0.093	-0.141	-0.979	0.016	-0.055	-0.998	0.133	0.003	-0.012	-0.003	-0.015	0.017	0.034	0.013	0.003	-0.003
0.090	-0.118	-0.995	0.016	-0.053	-0.998	0.114	-0.006	-0.021	-0.007	0.006	0.001	0.030	0.036	0.019	-0.003
0.097	-0.145	-0.979	0.016	-0.051	-0.999	0.114	0.022	-0.009	0.001	-0.023	0.017	0.038	0.008	0.004	-0.003
0.109	-0.133	-0.972	0.017	-0.049	-0.999	0.115	-0.040	0.006	0.012	-0.013	0.025	0.049	0.019	0.004	-0.001
0.097	-0.129	-1.003	0.018	-0.047	-0.999	0.104	-0.003	-0.006	0.000	-0.011	-0.006	0.038	0.023	0.027	-0.000
0.097	-0.133	-0.995	0.017	-0.044	-0.999	0.162	0.027	-0.004	0.001	-0.018	0.002	0.038	0.019	0.019	-0.000
0.093	-0.122	-0.999	0.018	-0.041	-0.999	0.159	-0.012	0.009	-0.004	-0.009	-0.002	0.034	0.030	0.023	-0.001
0.093	-0.133	-0.995	0.018	-0.038	-0.999	0.161	0.011	0.017	-0.004	-0.023	0.002	0.034	0.018	0.019	0.001
0.101	-0.114	-0.983	0.020	-0.035	-0.999	0.180	-0.077	0.022	0.002	-0.007	0.015	0.042	0.037	0.008	0.000
0.109	-0.102	-1.007	0.018	-0.032	-0.999	0.128	0.086	0.008	0.012	0.002	-0.009	0.049	0.048	0.031	0.000
0.101	-0.114	-0.979	0.019	-0.030	-0.999	0.134	-0.040	0.039	0.003	-0.012	0.019	0.042	0.036	0.004	0.001
0.097	-0.087	-0.991	0.019	-0.028	-0.999	0.106	0.033	0.039	-0.000	0.014	0.008	0.038	0.062	0.015	0.001
0.105	-0.126	-0.975	0.018	-0.026	-1.000	0.128	0.035	0.018	0.008	-0.027	0.024	0.046	0.023	0.001	-0.005
0.105	-0.126	-0.975	0.018	-0.023	-1.000	0.155	0.054	0.020	0.009	-0.030	0.024	0.046	0.023	0.001	-0.003
0.082	-0.106	-0.979	0.018	-0.021	-1.000	0.126	-0.016	0.027	-0.015	-0.013	0.020	0.023	0.041	0.003	-0.006
0.113	-0.102	-0.975	0.017	-0.018	-1.000	0.140	0.066	0.012	0.017	-0.011	0.024	0.054	0.044	0.001	-0.008
0.078	-0.087	-0.995	0.017	-0.016	-1.000	0.114	-0.013	0.016	-0.018	0.002	0.005	0.020	0.059	0.019	-0.008
0.093	-0.083	-0.975	0.017	-0.014	-1.000	0.095	0.051	0.009	-0.002	0.004	0.025	0.035	0.063	0.001	-0.005
0.105	-0.095	-0.968	0.016	-0.013	-1.000	0.093	0.059	0.009	0.011	-0.009	0.033	0.047	0.050	0.009	-0.011
0.097	-0.098	-0.975	0.013	-0.011	-1.000	0.083	0.129	0.011	0.005	-0.014	0.025	0.039	0.046	0.001	-0.006
0.074	-0.095	-0.987	0.013	-0.010	-1.000	0.096	0.015	0.020	-0.018	-0.012	0.014	0.016	0.049	0.011	-0.005
0.101	-0.114	-0.995	0.012	-0.008	-1.000	0.119	0.096	0.007	0.011	-0.033	0.006	0.043	0.029	0.018	-0.004
0.086	-0.095	-0.991	0.011	-0.006	-1.000	0.102	0.052	0.012	-0.004	-0.015	0.010	0.028	0.048	0.015	-0.003
0.101	-0.095	-0.975	0.010	-0.004	-1.000	0.101	0.042	0.016	0.012	-0.017	0.026	0.044	0.047	0.001	-0.001
0.097	-0.079	-0.975	0.008	-0.003	-1.000	0.075	0.133	0.022	0.010	-0.003	0.026	0.040	0.062	0.001	-0.004
0.082	-0.071	-0.991	0.007	-0.001	-1.000	0.090	0.037	0.022	-0.004	0.004	0.010	0.025	0.069	0.015	-0.001
0.086	-0.075	-0.979	0.007	-0.000	-1.000	0.063	0.056	0.006	0.000	-0.001	0.022	0.029	0.064	0.003	-0.003
0.097	-0.079	-0.983	0.005	0.001	-1.000	0.057	0.103	-0.001	0.013	-0.006	0.018	0.040	0.060	0.007	-0.003
0.086	-0.079	-0.968	0.003	0.002	-1.000	0.055	0.110	0.007	0.004	-0.007	0.034	0.029	0.059	0.009	-0.006
0.082	-0.060	-1.007	0.001	0.002	-1.000	0.032	0.089	0.008	0.001	0.012	-0.005	0.025	0.078	0.030	-0.005
0.063	-0.087	-0.979	-0.001	0.003	-1.000	0.057	0.102	0.004	-0.016	-0.015	0.022	0.006	0.050	0.002	-0.010
0.078	-0.079	-0.983	-0.002	0.004	-1.000	0.051	0.084	-0.003	0.001	-0.008	0.019	0.022	0.057	0.006	-0.009
0.059	-0.083	-0.991	-0.003	0.005	-1.000	0.063	0.066	-0.005	-0.017	-0.013	0.011	0.003	0.052	0.014	-0.013
0.078	-0.079	-0.987	-0.004	0.006	-1.000	0.054	0.042	0.007	0.002	-0.010	0.015	0.022	0.055	0.010	-0.010
0.067	-0.079	-0.983	-0.006	0.006	-1.000	0.024	0.111	-0.001	-0.007	-0.010	0.019	0.011	0.055	0.005	-0.007
0.067	-0.075	-0.991	-0.007	0.007	-1.000	0.057	0.064	0.019	-0.006	-0.007	0.011	0.011	0.058	0.013	-0.005
0.090	-0.064	-0.991	-0.006	0.007	-1.000	0.030	-0.005	0.022	0.016	0.004	0.011	0.035	0.069	0.013	-0.003
0.063	-0.060	-0.991	-0.008	0.007	-1.000	0.025	0.098	0.011	-0.009	0.008	0.011	0.008	0.072	0.013	0.002
0.082	-0.064	-0.999	-0.010	0.008	-1.000	0.042	0.090	0.001	0.012	0.004	0.003	0.028	0.068	0.021	0.005
0.082	-0.064	-0.999	-0.010	0.008	-1.000	0.012	0.055	0.001	0.013	0.004	0.003	0.028	0.067	0.021	0.005
0.078	-0.048	-0.991	-0.011	0.008	-1.000	-0.005	0.060	-0.010	0.010	0.020	0.011	0.025	0.082	0.013	0.008
0.086	-0.068	-0.987	-0.012	0.007	-1.000	-0.014	0.039	-0.017	0.018	0.001	0.014	0.033	0.062	0.009	0.005
0.067	-0.068	-1.003	-0.013	0.006	-1.000	-0.040	0.082	-0.037	-0.000	0.002	-0.001	0.014	0.061	0.024	-0.002
0.063	-0.071	-1.003	-0.015	0.005	-1.000	-0.056	0.119	-0.050	-0.002	-0.000	-0.001	0.011	0.057	0.024	-0.003
0.043	-0.091	-0.983	-0.016	0.004	-1.000	-0.054	0.019	-0.037	-0.021	-0.018	0.018	0.008	0.037	0.004	-0.008
0.067	-0.095	-0.987	-0.017	0.002	-1.000	-0.042	0.074	-0.027	0.003	-0.021	0.014	0.016	0.033	0.008	-0.009
0.051	-0.087	-0.995	-0.018	0.001	-1.000	-0.036	0.059	-0.008	-0.011	-0.012	0.006	0.001	0.040	0.016	-0.012
0.067	-0.075	-0.979	-0.019	0.000	-1.000	-0.038	0.075	-0.012	0.005	0.001	0.022	0.017	0.051	0.000	-0.005
0.051	-0.071	-0.979	-0.019	0.000	-1.000	-0.007	0.003	-0.002	-0.010	0.005	0.022	0.002	0.054	0.000	-0.003
0.074	-0.068	-0.987	-0.019	-0.000	-1.000	0.001	0.034	0.007	0.013	0.009	0.014	0.026	0.058	0.007	0.001
0.078	-0.075	-0.983	-0.021	-0.000	-1.000	0.012	0.100	-0.002	0.019	0.002	0.018	0.030	0.049	0.003	-0.001
0.067	-0.083	-0.991	-0.023	-0.000	-1.000	0.012	0.086	-0.009	0.008	-0.006	0.010	0.019	0.041	0.011	-0.001
0.047	-0.075	-0.995	-0.024	-0.001	-1.000	-0.009	0.090	-0.009	-0.009	0.002	0.006	0.001	0.048	0.015	-0.005
0.043	-0.091	-0.983	-0.026	-0.001	-1.000	-0.015	0.086	-0.010	-0.012	-0.012	0.017	0.003	0.033	0.003	-0.009
0.047	-0.083	-0.987	-0.026	-0.002	-1.000	-0.041	0.033	-0.008	-0.007	-0.003	0.013	0.002	0.040	0.007	-0.016
0.043	-0.079	-0.995	-0.028	-0.003	-1.000	-0.028	0.089	-0.011	-0.010	0.001	0.005	0.001	0.043	0.015	-0.012
0.032	-0.079	-0.975	-0.026	-0.004	-1.000	-0.027	-0.071	0.009	-0.023	0.002	0.025	0.012	0.043	0.005	-0.008
0.067	-0.075	-0.983	-0.029	-0.005	-1.000	-0.029	0.146	-0.001	0.014	0.007	0.017	0.023	0.046	0.002	-0.005
0.063	-0.079	-0.983	-0.029	-0.004	-1.000	0.017	0.014	0.010	0.010	0.003	0.017	0.020	0.042	0.002	-0.005
0.051	-0.071	-1.011	-0.029	-0.004	-1.000	0.012	0.018	0.020	-0.001	0.011	-0.011	0.009	0.049	0.030	0.002
0.047	-0.087	-0.979	-0.031	-0.004	-1.000	0.026	0.114	0.023	-0.003	-0.005	0.020	0.006	0.033	0.002	-0.001
0.067	-0.060	-0.972	-0.030	-0.004	-1.000	0.029	-0.024	0.051	0.015	0.022	0.028	0.026	0.060	0.010	0.001
0.047	-0.060	-0.979	-0.031	-0.003	-1.000	0.033	0.076	0.052	-0.003	0.021	0.020	0.007	0.060	0.002	0.005
0.074	-0.075	-0.983	-0.033	-0.003	-0.999	0.022	0.080	0.040	0.025	0.006	0.016	0.035	0.044	0.002	0.011
0.074	-0.091	-0.987	-0.035	-0.003	-0.999	0.012	0.126	0.017	0.027	-0.009	0.012	0.035	0.029	0.005	0.010
0.074	-0.091	-0.987	-0.036	-0.004	-0.999	-0.005	0.098	0.007	0.029	-0.009	0.012	0.036	0.028	0.004	0.010
0.043	-0.071	-0.991	-0.038	-0.004	-0.999	-0.029	0.080	-0.009	-0.001	0.011	0.008	0.006	0.047	0.008	0.004
0.040	-0.075	-0.987	-0.038	-0.005	-0.999	-0.028	0.023	-0.019	-0.004	0.008	0.012	0.002	0.043	0.003	-0.004
0.032	-0.071	-0.991	-0.039	-0.006	-0.999	-0.037	0.071	-0.020	-0.010	0.013	0.007	0.005	0.046	0.006	-0.012
0.020	-0.091	-0.999	-0.040	-0.007	-0.999	-0.047	0.049	-0.006	-0.021	-0.005	-0.001	0.017	0.026	0.013	-0.013
0.024	-0.075	-0.983	-0.040	-0.009	-0.999	-0.089	0.033	-0.015	-0.016	0.012	0.015	0.013	0.041	0.004	-0.012
0.040	-0.083	-0.983	-0.041	-0.011	-0.999	-0.098	0.059	-0.023	0.000	0.006	0.014	0.002	0.033	0.004	-0.013
0.036	-0.098	-0.983	-0.042	-0.014	-0.999	-0.121	0.058	-0.037	-0.002	-0.006	0.014	0.002	0.018	0.005	-0.009
0.032	-0.110	-0.968	-0.043	-0.017	-0.999	-0.127	0.019	-0.039	-0.006	-0.015	0.029	0.006	0.006	0.022	-0.007
0.051	-0.122	-0.960	-0.044	-0.019	-0.999	-0.113	0.091	-0.064	0.015	-0.024	0.037	0.013	0.006	0.030	-0.008
0.028	-0.114	-0.987	-0.045	-0.022	-0.999	-0.109	0.066	-0.066	-0.006	-0.014	0.009	0.010	0.001	0.003	-0.010
0.028	-0.122	-0.972	-0.046	-0.024	-0.999	-0.082	0.072	-0.049	-0.005	-0.020	0.024	0.010	0.007	0.019	-0.007
0.020	-0.106	-0.983	-0.047	-0.025	-0.999	-0.070	0.027	-0.026	-0.012	-0.003	0.012	0.017	0.008	0.008	-0.014
0.036	-0.114	-0.972	-0.048	-0.025	-0.999	0.002	0.068	0.003	0.005	-0.010	0.024	0.001	0.000	0.020	-0.009
0.009	-0.110	-0.972	-0.047	-0.026	-0.999	0.008	-0.039	0.045	-0.023	-0.006	0.024	0.028	0.004	0.020	-0.008
0.059	-0.122	-0.960	-0.048	-0.025	-0.999	0.034	0.050	0.030	0.028	-0.018	0.035	0.022	0.008	0.032	-0.008
0.024	-0.122	-0.983	-0.048	-0.025	-0.999	0.043	0.047	0.033	-0.006	-0.018	0.012	0.012	0.008	0.009	-0.011
0.024	-0.122	-0.968	-0.049	-0.024	-0.999	0.047	0.042	0.018	-0.005	-0.019	0.027	0.011	0.009	0.025	-0.008
0.020	-0.102	-0.972	-0.049	-0.023	-0.999	0.039	0.031	0.004	-0.008	-0.000	0.023	0.015	0.010	0.020	-0.011
0.024	-0.091	-0.960	-0.050	-0.024	-0.998	0.006	0.050	-0.017	-0.003	0.012	0.035	0.011	0.022	0.032	-0.012
0.036	-0.068	-0.960	-0.050	-0.024	-0.998	-0.013	0.009	-0.023	0.008	0.035	0.035	0.001	0.045	0.032	-0.007
0.020	-0.071	-0.972	-0.052	-0.025	-0.998	-0.034	0.096	-0.042	-0.006	0.032	0.023	0.014	0.041	0.020	-0.002
0.051	-0.095	-0.968	-0.051	-0.026	-0.998	-0.043	-0.024	-0.020	0.024	0.010	0.027	0.017	0.017	0.024	0.003
0.047	-0.110	-0.960	-0.052	-0.026	-0.998	-0.018	0.043	-0.028	0.021	-0.005	0.035	0.014	0.002	0.032	0.003
0.051	-0.110	-0.952	-0.053	-0.028	-0.998	-0.049	0.080	-0.041	0.026	-0.004	0.042	0.018	0.002	0.039	0.007
0.036	-0.106	-0.944	-0.056	-0.030	-0.998	-0.095	0.149	-0.059	0.013	0.002	0.050	0.003	0.006	0.047	0.004
0.043	-0.087	-0.964	-0.057	-0.032	-0.998	-0.108	0.081	-0.073	0.022	0.024	0.030	0.011	0.025	0.027	-0.002
0.032	-0.122	-0.944	-0.059	-0.034	-0.998	-0.113	0.089	-0.076	0.012	-0.008	0.050	0.000	0.010	0.047	-0.007
0.009	-0.129	-0.956	-0.059	-0.036	-0.998	-0.100	0.033	-0.063	-0.010	-0.014	0.038	0.022	0.017	0.035	-0.011
0.017	-0.137	-0.952	-0.061	-0.038	-0.997	-0.073	0.127	-0.075	-0.000	-0.020	0.042	0.014	0.025	0.039	-0.015
0.001	-0.129	-0.960	-0.064	-0.040	-0.997	-0.065	0.114	-0.070	-0.014	-0.010	0.034	0.029	0.017	0.031	-0.016
0.013	-0.118	-0.964	-0.066	-0.041	-0.997	-0.048	0.105	-0.055	-0.000	0.002	0.029	0.016	0.005	0.026	-0.014
0.013	-0.106	-0.956	-0.067	-0.042	-0.997	-0.041	0.089	-0.046	0.001	0.015	0.037	0.016	0.006	0.034	-0.009
0.013	-0.118	-0.956	-0.068	-0.042	-0.997	-0.000	0.075	-0.046	0.002	0.004	0.037	0.015	0.005	0.034	-0.004
0.032	-0.122	-0.956	-0.070	-0.042	-0.997	-0.007	0.090	-0.042	0.023	0.000	0.037	0.005	0.009	0.033	-0.004
0.024	-0.126	-0.956	-0.072	-0.042	-0.997	0.006	0.104	-0.051	0.017	-0.003	0.037	0.002	0.012	0.033	-0.004
0.005	-0.129	-0.960	-0.073	-0.042	-0.996	-0.001	0.080	-0.057	-0.001	-0.007	0.033	0.021	0.016	0.029	-0.004
0.001	-0.126	-0.972	-0.074	-0.042	-0.996	0.014	0.038	-0.062	-0.004	-0.003	0.021	0.024	0.012	0.017	-0.007
0.001	-0.122	-0.975	-0.075	-0.042	-0.996	0.014	0.088	-0.072	-0.003	0.001	0.017	0.023	0.008	0.013	-0.008
0.001	-0.118	-0.972	-0.076	-0.042	-0.996	0.017	0.041	-0.061	-0.002	0.004	0.021	0.023	0.004	0.017	-0.008
0.001	-0.110	-0.991	-0.078	-0.042	-0.996	0.029	0.089	-0.082	-0.001	0.012	0.001	0.022	0.004	0.003	-0.006
-0.007	-0.114	-0.972	-0.078	-0.041	-0.996	0.022	0.042	-0.059	-0.008	0.008	0.021	0.030	0.001	0.016	-0.008
0.009	-0.122	-0.979	-0.080	-0.041	-0.996	-0.007	0.075	-0.076	0.009	0.000	0.013	0.014	0.007	0.008	-0.006
-0.014	-0.133	-0.964	-0.081	-0.042	-0.996	-0.018	0.075	-0.080	-0.013	-0.011	0.028	0.036	0.018	0.024	-0.010
0.009	-0.118	-0.972	-0.083	-0.043	-0.996	-0.024	0.087	-0.087	0.012	0.005	0.020	0.013	0.002	0.016	-0.007
-0.022	-0.137	-0.979	-0.083	-0.043	-0.996	-0.001	0.026	-0.085	-0.019	-0.014	0.012	0.043	0.021	0.008	-0.011
0.001	-0.126	-0.972	-0.085	-0.043	-0.995	-0.003	0.103	-0.095	0.006	-0.002	0.020	0.019	0.009	0.016	-0.008
-0.014	-0.122	-0.975	-0.085	-0.043	-0.995	0.012	0.022	-0.087	-0.009	0.002	0.016	0.034	0.005	0.012	-0.012
-0.014	-0.110	-0.983	-0.086	-0.043	-0.995	-0.000	0.071	-0.115	-0.008	0.013	0.008	0.034	0.007	0.004	-0.013
-0.022	-0.118	-0.983	-0.086	-0.043	-0.995	-0.023	-0.018	-0.111	-0.016	0.006	0.008	0.041	0.000	0.004	-0.019
-0.030	-0.106	-0.979	-0.086	-0.044	-0.995	-0.027	-0.014	-0.105	-0.024	0.018	0.012	0.048	0.012	0.008	-0.018
-0.030	-0.118	-0.968	-0.086	-0.044	-0.995	-0.022	0.013	-0.110	-0.024	0.007	0.024	0.048	0.001	0.020	-0.016
-0.007	-0.129	-0.968	-0.085	-0.044	-0.995	0.006	-0.012	-0.101	-0.001	-0.004	0.024	0.024	0.010	0.020	-0.014
0.005	-0.126	-0.964	-0.086	-0.044	-0.995	0.016	0.030	-0.104	0.011	-0.001	0.028	0.012	0.006	0.024	-0.008
-0.007	-0.126	-0.972	-0.085	-0.043	-0.995	0.042	-0.020	-0.109	-0.001	-0.001	0.020	0.023	0.005	0.016	-0.005
0.009	-0.110	-0.972	-0.087	-0.042	-0.995	0.040	0.099	-0.126	0.016	0.013	0.020	0.007	0.011	0.016	-0.007
-0.018	-0.118	-0.972	-0.087	-0.042	-0.995	0.019	0.022	-0.124	-0.011	0.005	0.020	0.034	0.004	0.016	-0.011
-0.022	-0.118	-0.972	-0.088	-0.042	-0.995	-0.019	0.019	-0.129	-0.014	0.006	0.020	0.037	0.004	0.016	-0.012
-0.018	-0.122	-0.964	-0.089	-0.043	-0.995	-0.024	0.043	-0.119	-0.010	0.002	0.027	0.033	0.001	0.024	-0.016
-0.018	-0.118	-0.975	-0.089	-0.044	-0.995	-0.029	0.036	-0.096	-0.009	0.007	0.015	0.033	0.006	0.012	-0.011
-0.010	-0.118	-0.964	-0.089	-0.043	-0.995	0.009	0.022	-0.085	-0.001	0.007	0.027	0.025	0.006	0.023	-0.007
-0.003	-0.126	-0.987	-0.090	-0.043	-0.995	0.020	0.034	-0.122	0.007	-0.001	0.004	0.017	0.001	0.000	-0.006
-0.010	-0.137	-0.991	-0.091	-0.043	-0.995	0.000	0.036	-0.146	-0.000	-0.013	-0.000	0.024	0.012	0.004	-0.007
-0.018	-0.137	-0.983	-0.092	-0.044	-0.995	-0.031	0.060	-0.161	-0.007	-0.012	0.007	0.031	0.011	0.004	-0.009
-0.030	-0.145	-0.975	-0.093	-0.045	-0.995	-0.044	0.080	-0.157	-0.017	-0.019	0.015	0.042	0.018	0.011	-0.016
-0.037	-0.141	-0.991	-0.094	-0.046	-0.994	-0.057	0.054	-0.128	-0.024	-0.014	-0.001	0.050	0.013	0.005	-0.023
-0.049	-0.126	-0.995	-0.094	-0.047	-0.994	-0.046	-0.003	-0.092	-0.035	0.003	-0.005	0.061	0.003	0.009	-0.023
-0.057	-0.106	-1.003	-0.094	-0.047	-0.994	-0.014	0.014	-0.083	-0.043	0.022	-0.013	0.068	0.023	0.017	-0.019
-0.026	-0.126	-0.999	-0.094	-0.046	-0.994	0.036	0.012	-0.082	-0.012	0.002	-0.009	0.037	0.005	0.013	-0.013
-0.018	-0.145	-1.011	-0.095	-0.045	-0.994	0.066	0.015	-0.084	-0.004	-0.018	-0.021	0.029	0.014	0.025	-0.007
-0.010	-0.160	-0.999	-0.096	-0.044	-0.994	0.092	0.054	-0.096	0.004	-0.035	-0.009	0.021	0.029	0.013	0.001
-0.018	-0.160	-0.987	-0.097	-0.042	-0.994	0.073	0.068	-0.107	-0.002	-0.036	0.003	0.029	0.028	0.001	0.000
-0.014	-0.133	-0.995	-0.098	-0.041	-0.994	0.069	0.092	-0.101	0.003	-0.011	-0.005	0.025	0.000	0.009	-0.001
-0.026	-0.126	-0.983	-0.099	-0.040	-0.994	0.062	0.051	-0.082	-0.008	-0.004	0.007	0.036	0.008	0.002	-0.003
-0.026	-0.122	-0.991	-0.100	-0.038	-0.994	0.082	0.068	-0.071	-0.006	-0.002	-0.001	0.035	0.013	0.006	-0.001
-0.022	-0.122	-0.983	-0.103	-0.037	-0.994	0.089	0.115	-0.079	-0.001	-0.003	0.006	0.031	0.014	0.002	-0.001
-0.018	-0.114	-1.003	-0.104	-0.035	-0.994	0.075	0.107	-0.089	0.005	0.003	-0.013	0.027	0.023	0.018	0.001
-0.030	-0.133	-1.007	-0.107	-0.034	-0.994	0.054	0.111	-0.116	-0.004	-0.017	-0.018	0.038	0.004	0.022	-0.001
-0.030	-0.137	-1.003	-0.109	-0.033	-0.993	0.044	0.123	-0.132	-0.002	-0.022	-0.014	0.038	0.001	0.018	-0.002
-0.053	-0.129	-1.007	-0.111	-0.033	-0.993	0.016	0.096	-0.149	-0.023	-0.014	-0.018	0.061	0.009	0.022	-0.002
-0.045	-0.141	-1.003	-0.112	-0.033	-0.993	-0.007	0.064	-0.155	-0.015	-0.026	-0.014	0.053	0.002	0.018	-0.001
-0.026	-0.129	-1.007	-0.113	-0.034	-0.993	-0.033	0.068	-0.142	0.006	-0.014	-0.018	0.034	0.011	0.022	-0.002
-0.026	-0.133	-0.987	-0.115	-0.035	-0.993	-0.071	0.103	-0.128	0.008	-0.016	0.001	0.034	0.007	0.003	0.002
-0.041	-0.141	-0.991	-0.117	-0.037	-0.992	-0.111	0.134	-0.107	-0.005	-0.022	-0.003	0.049	0.000	0.007	0.005
-0.041	-0.137	-0.999	-0.120	-0.040	-0.992	-0.137	0.149	-0.103	-0.002	-0.015	-0.012	0.049	0.005	0.015	0.008
-0.033	-0.133	-0.987	-0.123	-0.043	-0.991	-0.150	0.166	-0.124	0.008	-0.008	-0.001	0.041	0.010	0.003	0.011
-0.022	-0.122	-0.995	-0.128	-0.046	-0.991	-0.145	0.230	-0.152	0.024	0.006	-0.009	0.029	0.022	0.011	0.017
-0.026	-0.126	-0.983	-0.132	-0.048	-0.990	-0.120	0.244	-0.172	0.025	0.005	0.002	0.033	0.019	0.001	0.022
-0.022	-0.133	-0.979	-0.137	-0.049	-0.989	-0.071	0.266	-0.164	0.034	-0.002	0.005	0.029	0.012	0.005	0.024
-0.037	-0.133	-0.983	-0.143	-0.050	-0.988	-0.032	0.309	-0.143	0.024	-0.001	0.000	0.044	0.012	0.001	0.027
-0.041	-0.133	-0.975	-0.149	-0.050	-0.988	-0.020	0.302	-0.123	0.026	-0.001	0.007	0.048	0.013	0.009	0.034
-0.033	-0.126	-0.987	-0.156	-0.050	-0.986	-0.024	0.361	-0.124	0.041	0.007	-0.006	0.040	0.022	0.003	0.040
-0.026	-0.126	-0.999	-0.164	-0.050	-0.985	-0.018	0.410	-0.156	0.056	0.007	-0.019	0.032	0.022	0.015	0.047
-0.033	-0.122	-1.003	-0.172	-0.051	-0.984	-0.028	0.427	-0.192	0.057	0.011	-0.024	0.039	0.027	0.019	0.054
-0.037	-0.145	-0.975	-0.180	-0.051	-0.982	-0.028	0.394	-0.212	0.060	-0.012	0.002	0.043	0.004	0.008	0.052
-0.037	-0.145	-0.960	-0.186	-0.050	-0.981	-0.009	0.330	-0.227	0.067	-0.012	0.017	0.043	0.005	0.024	0.049
-0.068	-0.141	-0.960	-0.190	-0.050	-0.980	0.000	0.229	-0.228	0.040	-0.009	0.016	0.073	0.009	0.024	0.055
-0.072	-0.160	-0.995	-0.194	-0.049	-0.980	-0.002	0.196	-0.251	0.040	-0.029	-0.021	0.077	0.009	0.011	0.068
-0.045	-0.187	-1.042	-0.197	-0.048	-0.979	0.004	0.189	-0.242	0.070	-0.056	-0.069	0.050	0.036	0.059	0.082
-0.030	-0.180	-1.090	-0.199	-0.047	-0.979	0.078	0.120	-0.152	0.088	-0.050	-0.116	0.034	0.027	0.106	0.101
-0.033	-0.149	-1.121	-0.200	-0.045	-0.979	0.107	0.037	-0.075	0.084	-0.021	-0.148	0.038	0.004	0.138	0.121
-0.026	-0.118	-1.109	-0.196	-0.043	-0.980	0.078	-0.174	0.008	0.088	0.009	-0.135	0.030	0.036	0.126	0.148
0.001	-0.087	-1.102	-0.192	-0.043	-0.981	0.042	-0.169	0.048	0.111	0.039	-0.126	0.003	0.067	0.118	0.179
0.082	-0.068	-1.125	-0.189	-0.042	-0.981	0.048	-0.103	0.086	0.188	0.058	-0.150	0.078	0.087	0.142	0.208
0.117	-0.079	-1.188	-0.185	-0.041	-0.982	0.075	-0.140	0.121	0.219	0.045	-0.212	0.112	0.076	0.205	0.235
0.132	-0.160	-1.169	-0.179	-0.039	-0.983	0.144	-0.255	0.157	0.228	-0.037	-0.191	0.128	0.004	0.185	0.254
0.136	-0.156	-1.129	-0.173	-0.037	-0.984	0.151	-0.257	0.136	0.226	-0.036	-0.150	0.132	0.000	0.146	0.245
0.128	-0.176	-1.113	-0.168	-0.036	-0.985	0.097	-0.185	0.101	0.214	-0.056	-0.134	0.124	0.019	0.130	0.226
0.067	-0.145	-1.113	-0.160	-0.036	-0.986	0.047	-0.342	0.115	0.144	-0.025	-0.133	0.062	0.013	0.130	0.199
0.086	-0.102	-1.082	-0.155	-0.035	-0.987	0.088	-0.218	0.091	0.159	0.016	-0.100	0.082	0.055	0.099	0.173
0.047	-0.095	-1.082	-0.150	-0.032	-0.988	0.159	-0.211	0.080	0.115	0.021	-0.100	0.043	0.064	0.099	0.149
0.040	-0.110	-1.082	-0.144	-0.029	-0.989	0.175	-0.298	0.080	0.101	0.003	-0.098	0.035	0.048	0.099	0.131
0.047	-0.126	-1.074	-0.138	-0.026	-0.990	0.148	-0.282	0.048	0.102	-0.015	-0.090	0.043	0.033	0.091	0.113
0.020	-0.122	-1.046	-0.131	-0.025	-0.991	0.083	-0.313	0.038	0.069	-0.013	-0.061	0.016	0.038	0.063	0.094
0.040	-0.118	-1.027	-0.127	-0.025	-0.992	0.002	-0.164	-0.012	0.084	-0.008	-0.041	0.035	0.042	0.043	0.075
0.005	-0.106	-0.999	-0.121	-0.026	-0.992	-0.043	-0.311	-0.018	0.043	0.004	-0.013	0.001	0.054	0.016	0.056
0.005	-0.098	-0.987	-0.114	-0.029	-0.993	-0.113	-0.344	-0.036	0.036	0.014	-0.000	0.001	0.062	0.004	0.043
0.005	-0.087	-0.991	-0.108	-0.032	-0.994	-0.148	-0.268	-0.054	0.030	0.029	-0.004	0.001	0.074	0.008	0.028
0.013	-0.110	-0.960	-0.102	-0.035	-0.994	-0.158	-0.308	-0.063	0.031	0.009	0.028	0.008	0.051	0.024	0.025
0.009	-0.106	-0.964	-0.097	-0.038	-0.995	-0.164	-0.218	-0.063	0.023	0.016	0.025	0.004	0.055	0.020	0.017
0.040	-0.126	-0.940	-0.093	-0.042	-0.995	-0.171	-0.196	-0.060	0.049	0.001	0.049	0.035	0.036	0.044	0.016
0.009	-0.156	-0.940	-0.087	-0.045	-0.995	-0.129	-0.284	-0.031	0.013	-0.027	0.049	0.004	0.006	0.044	0.008
0.043	-0.141	-0.932	-0.084	-0.048	-0.995	-0.161	-0.109	-0.081	0.045	-0.008	0.057	0.039	0.022	0.052	0.002
-0.014	-0.156	-0.972	-0.084	-0.051	-0.995	-0.150	0.005	-0.075	-0.013	-0.021	0.017	0.018	0.007	0.012	-0.010
-0.003	-0.164	-0.956	-0.080	-0.055	-0.995	-0.157	-0.200	-0.031	-0.006	-0.025	0.033	0.007	0.001	0.028	-0.014
-0.026	-0.164	-0.972	-0.081	-0.059	-0.995	-0.185	0.033	-0.031	-0.028	-0.021	0.017	0.030	0.000	0.012	-0.025
-0.010	-0.172	-0.952	-0.079	-0.062	-0.995	-0.125	-0.095	0.011	-0.015	-0.026	0.037	0.014	0.008	0.032	-0.031
-0.030	-0.145	-0.975	-0.079	-0.065	-0.995	-0.141	0.039	0.021	-0.034	0.004	0.013	0.034	0.020	0.009	-0.038
-0.037	-0.176	-0.968	-0.077	-0.067	-0.995	-0.104	-0.099	0.065	-0.043	-0.024	0.021	0.041	0.011	0.017	-0.042
-0.041	-0.153	-0.968	-0.077	-0.069	-0.995	-0.096	0.012	0.075	-0.047	0.001	0.021	0.045	0.012	0.017	-0.046
-0.022	-0.160	-0.928	-0.072	-0.072	-0.995	-0.114	-0.250	0.062	-0.033	-0.004	0.060	0.026	0.005	0.056	-0.053
-0.018	-0.164	-0.928	-0.072	-0.074	-0.995	-0.095	0.024	-0.018	-0.029	-0.005	0.060	0.022	0.001	0.056	-0.059
-0.041	-0.180	-0.928	-0.073	-0.077	-0.994	-0.138	0.026	-0.019	-0.052	-0.018	0.060	0.045	0.014	0.056	-0.060
-0.060	-0.164	-0.952	-0.071	-0.080	-0.994	-0.133	-0.113	-0.005	-0.073	0.001	0.036	0.065	0.002	0.033	-0.065
-0.030	-0.191	-0.936	-0.071	-0.082	-0.994	-0.096	0.045	-0.015	-0.042	-0.024	0.052	0.034	0.025	0.049	-0.067
-0.053	-0.172	-0.948	-0.070	-0.085	-0.994	-0.108	-0.072	0.007	-0.066	-0.002	0.040	0.057	0.006	0.037	-0.061
-0.030	-0.191	-0.944	-0.069	-0.087	-0.994	-0.083	-0.048	0.021	-0.044	-0.020	0.044	0.034	0.025	0.041	-0.055
-0.014	-0.160	-0.952	-0.067	-0.088	-0.994	-0.068	-0.103	-0.000	-0.031	0.013	0.036	0.019	0.006	0.033	-0.050
-0.018	-0.180	-0.948	-0.063	-0.090	-0.994	-0.052	-0.150	0.014	-0.038	-0.005	0.040	0.023	0.013	0.037	-0.042
0.001	-0.164	-0.948	-0.062	-0.091	-0.994	-0.063	-0.061	0.002	-0.020	0.012	0.040	0.003	0.003	0.037	-0.039
-0.007	-0.156	-0.960	-0.061	-0.092	-0.994	-0.041	-0.020	-0.015	-0.029	0.021	0.028	0.011	0.011	0.025	-0.038
-0.010	-0.191	-0.968	-0.061	-0.093	-0.994	-0.035	-0.025	-0.006	-0.033	-0.013	0.020	0.015	0.024	0.017	-0.035
-0.014	-0.172	-0.987	-0.059	-0.094	-0.994	-0.027	-0.063	-0.001	-0.038	0.007	0.000	0.019	0.004	0.003	-0.035
-0.003	-0.176	-0.960	-0.060	-0.095	-0.994	-0.058	0.027	-0.023	-0.026	0.005	0.028	0.008	0.008	0.025	-0.024
-0.003	-0.211	-0.960	-0.058	-0.097	-0.994	-0.049	-0.090	-0.014	-0.028	-0.029	0.028	0.007	0.043	0.025	-0.025
0.051	-0.199	-0.979	-0.059	-0.098	-0.993	-0.049	0.083	-0.019	0.027	-0.016	0.008	0.046	0.031	0.006	-0.022
-0.022	-0.191	-0.991	-0.060	-0.099	-0.993	-0.036	0.035	0.000	-0.046	-0.007	-0.004	0.027	0.023	0.006	-0.014
0.005	-0.218	-0.968	-0.059	-0.100	-0.993	-0.050	-0.035	-0.007	-0.020	-0.033	0.019	0.000	0.050	0.017	-0.013
0.032	-0.211	-0.999	-0.059	-0.102	-0.993	-0.062	0.038	0.005	0.008	-0.023	-0.012	0.027	0.042	0.014	-0.024
-0.018	-0.187	-0.995	-0.061	-0.103	-0.993	-0.045	0.070	-0.017	-0.041	0.001	-0.009	0.023	0.019	0.010	-0.023
-0.007	-0.195	-0.979	-0.060	-0.104	-0.993	-0.058	-0.009	-0.020	-0.030	-0.005	0.007	0.012	0.026	0.006	-0.021
-0.022	-0.195	-1.003	-0.059	-0.106	-0.993	-0.071	-0.046	-0.015	-0.046	-0.004	-0.017	0.028	0.026	0.018	-0.030
0.017	-0.203	-0.968	-0.057	-0.108	-0.993	-0.075	-0.130	0.004	-0.011	-0.010	0.019	0.011	0.034	0.018	-0.029
-0.003	-0.191	-0.964	-0.057	-0.110	-0.992	-0.099	0.037	-0.036	-0.029	0.004	0.022	0.008	0.022	0.022	-0.031
0.009	-0.230	-0.952	-0.056	-0.112	-0.992	-0.065	-0.066	-0.033	-0.019	-0.033	0.034	0.003	0.061	0.034	-0.027
-0.010	-0.211	-0.979	-0.056	-0.114	-0.992	-0.105	0.007	-0.024	-0.038	-0.011	0.006	0.016	0.041	0.006	-0.031
0.020	-0.195	-0.956	-0.056	-0.116	-0.992	-0.113	-0.008	-0.042	-0.008	0.007	0.030	0.015	0.026	0.030	-0.030
-0.014	-0.211	-0.995	-0.055	-0.118	-0.991	-0.075	-0.035	-0.022	-0.044	-0.007	-0.010	0.020	0.041	0.009	-0.029
0.001	-0.214	-0.975	-0.054	-0.120	-0.991	-0.090	-0.029	-0.021	-0.029	-0.008	0.010	0.005	0.045	0.010	-0.026
0.020	-0.226	-0.936	-0.054	-0.122	-0.991	-0.073	0.006	-0.043	-0.010	-0.018	0.049	0.014	0.057	0.050	-0.025
0.009	-0.222	-0.979	-0.053	-0.122	-0.991	-0.016	-0.069	-0.017	-0.023	-0.014	0.006	0.003	0.053	0.007	-0.027
0.020	-0.207	-0.983	-0.052	-0.123	-0.991	-0.034	-0.021	-0.005	-0.012	0.003	0.002	0.014	0.037	0.003	-0.022
0.001	-0.230	-0.944	-0.051	-0.125	-0.991	-0.053	-0.056	-0.014	-0.032	-0.019	0.041	0.005	0.060	0.042	-0.024
0.028	-0.226	-0.972	-0.051	-0.126	-0.991	-0.037	0.024	-0.014	-0.005	-0.014	0.013	0.022	0.056	0.015	-0.023
0.001	-0.226	-0.972	-0.050	-0.127	-0.991	-0.053	-0.045	-0.003	-0.033	-0.013	0.013	0.005	0.056	0.015	-0.028
0.028	-0.218	-0.956	-0.051	-0.128	-0.990	-0.033	0.046	-0.007	-0.006	-0.004	0.028	0.022	0.049	0.030	-0.024
-0.003	-0.241	-0.968	-0.051	-0.128	-0.990	0.006	0.004	0.006	-0.037	-0.027	0.017	0.010	0.072	0.018	-0.028
0.017	-0.238	-0.968	-0.049	-0.128	-0.991	0.027	-0.049	0.014	-0.019	-0.023	0.017	0.009	0.068	0.018	-0.028
0.017	-0.230	-0.952	-0.050	-0.128	-0.991	0.037	0.022	0.025	-0.019	-0.016	0.032	0.009	0.060	0.034	-0.032
-0.003	-0.218	-0.983	-0.050	-0.127	-0.991	0.030	0.018	0.011	-0.038	-0.005	0.001	0.010	0.048	0.002	-0.028
-0.003	-0.211	-0.983	-0.048	-0.128	-0.991	0.009	-0.100	0.008	-0.040	0.003	0.001	0.010	0.041	0.002	-0.031
0.032	-0.238	-0.944	-0.049	-0.128	-0.991	0.002	0.066	-0.008	-0.005	-0.023	0.041	0.024	0.068	0.042	-0.025
0.005	-0.234	-0.972	-0.047	-0.128	-0.991	0.032	-0.101	0.012	-0.034	-0.020	0.013	0.003	0.064	0.014	-0.025
0.043	-0.214	-0.968	-0.048	-0.127	-0.991	0.032	0.080	-0.009	0.006	-0.001	0.017	0.036	0.045	0.018	-0.020
0.009	-0.234	-0.968	-0.046	-0.127	-0.991	0.031	-0.064	0.016	-0.031	-0.020	0.018	0.001	0.064	0.018	-0.020
0.036	-0.226	-0.964	-0.046	-0.126	-0.991	0.035	-0.002	0.002	-0.004	-0.013	0.022	0.028	0.056	0.022	-0.021
0.028	-0.226	-0.964	-0.046	-0.126	-0.991	0.028	-0.002	0.008	-0.013	-0.013	0.022	0.020	0.056	0.022	-0.022
-0.003	-0.222	-0.983	-0.046	-0.126	-0.991	0.042	0.006	-0.002	-0.044	-0.010	0.003	0.011	0.053	0.002	-0.019
0.040	-0.211	-0.972	-0.046	-0.125	-0.991	0.026	0.003	0.003	-0.002	0.002	0.015	0.031	0.041	0.014	-0.028
0.036	-0.222	-0.952	-0.044	-0.125	-0.991	0.026	-0.083	0.011	-0.008	-0.010	0.035	0.027	0.053	0.033	-0.031
-0.018	-0.226	-0.987	-0.045	-0.125	-0.991	0.036	0.054	-0.025	-0.061	-0.014	-0.001	0.027	0.057	0.002	-0.030
0.013	-0.214	-0.972	-0.045	-0.125	-0.991	0.026	0.040	-0.017	-0.029	-0.003	0.015	0.004	0.045	0.014	-0.030
0.017	-0.230	-0.948	-0.044	-0.124	-0.991	0.027	-0.055	0.010	-0.027	-0.019	0.039	0.008	0.061	0.037	-0.034
0.036	-0.207	-0.979	-0.045	-0.124	-0.991	0.038	0.045	-0.008	-0.007	0.004	0.007	0.027	0.038	0.006	-0.028
0.009	-0.226	-0.968	-0.045	-0.123	-0.991	0.038	-0.009	-0.016	-0.034	-0.016	0.019	0.000	0.057	0.017	-0.029
0.024	-0.234	-0.964	-0.045	-0.123	-0.991	0.058	0.009	-0.012	-0.019	-0.024	0.023	0.015	0.065	0.021	-0.025
0.005	-0.211	-0.987	-0.044	-0.122	-0.992	0.064	-0.012	0.013	-0.039	-0.002	-0.000	0.005	0.042	0.003	-0.031
0.032	-0.226	-0.968	-0.044	-0.121	-0.992	0.066	0.024	-0.004	-0.012	-0.019	0.020	0.022	0.057	0.017	-0.029
0.013	-0.226	-0.960	-0.044	-0.119	-0.992	0.077	-0.010	-0.006	-0.031	-0.020	0.028	0.002	0.057	0.025	-0.024
0.013	-0.218	-0.995	-0.043	-0.118	-0.992	0.061	-0.060	-0.012	-0.033	-0.013	-0.008	0.002	0.049	0.010	-0.025
0.043	-0.211	-0.979	-0.044	-0.117	-0.992	0.065	0.090	-0.022	-0.000	-0.006	0.008	0.033	0.042	0.005	-0.027
0.013	-0.218	-0.960	-0.044	-0.116	-0.992	0.087	-0.021	0.012	-0.032	-0.015	0.028	0.002	0.050	0.025	-0.026
0.017	-0.214	-0.975	-0.044	-0.114	-0.992	0.108	0.026	0.008	-0.027	-0.013	0.012	0.006	0.046	0.009	-0.025
0.013	-0.214	-0.979	-0.043	-0.112	-0.993	0.106	-0.052	0.017	-0.033	-0.015	0.009	0.002	0.046	0.005	-0.030
0.020	-0.199	-0.987	-0.043	-0.111	-0.993	0.098	0.015	0.006	-0.025	-0.001	0.001	0.009	0.030	0.003	-0.030
0.020	-0.199	-0.979	-0.043	-0.110	-0.993	0.074	0.013	-0.003	-0.025	-0.002	0.009	0.009	0.030	0.005	-0.027
0.009	-0.203	-0.975	-0.042	-0.109	-0.993	0.049	-0.037	-0.007	-0.037	-0.007	0.013	0.003	0.034	0.009	-0.024
0.036	-0.195	-0.968	-0.041	-0.108	-0.993	0.051	-0.025	-0.019	-0.011	0.000	0.021	0.024	0.026	0.017	-0.023
0.040	-0.214	-0.956	-0.042	-0.107	-0.993	0.064	0.044	-0.034	-0.006	-0.020	0.033	0.028	0.045	0.028	-0.023
0.024	-0.207	-0.991	-0.041	-0.106	-0.993	0.061	-0.024	-0.024	-0.022	-0.013	-0.002	0.012	0.038	0.008	-0.024
0.032	-0.211	-0.964	-0.042	-0.105	-0.994	0.080	0.033	-0.013	-0.014	-0.018	0.025	0.020	0.042	0.019	-0.025
0.005	-0.203	-0.968	-0.043	-0.104	-0.994	0.071	0.041	-0.009	-0.040	-0.012	0.021	0.007	0.034	0.014	-0.029
0.024	-0.191	-0.975	-0.043	-0.102	-0.994	0.080	0.028	-0.010	-0.020	-0.001	0.013	0.012	0.022	0.005	-0.030
0.009	-0.199	-0.979	-0.042	-0.101	-0.994	0.089	-0.026	0.003	-0.037	-0.011	0.010	0.003	0.029	0.000	-0.028
0.028	-0.199	-0.964	-0.042	-0.099	-0.994	0.092	-0.021	-0.002	-0.018	-0.012	0.026	0.017	0.028	0.015	-0.026
0.036	-0.207	-0.979	-0.041	-0.098	-0.994	0.092	-0.005	-0.011	-0.011	-0.021	0.010	0.025	0.036	0.002	-0.020
0.017	-0.203	-0.983	-0.041	-0.096	-0.994	0.092	-0.007	0.002	-0.030	-0.019	0.006	0.007	0.032	0.007	-0.014
0.059	-0.203	-0.968	-0.041	-0.095	-0.995	0.078	0.037	0.008	0.013	-0.020	0.022	0.050	0.032	0.008	-0.015
0.043	-0.195	-0.972	-0.042	-0.094	-0.995	0.074	0.031	0.008	-0.002	-0.013	0.018	0.035	0.024	0.003	-0.017
0.024	-0.176	-0.972	-0.041	-0.093	-0.995	0.080	-0.043	0.017	-0.023	0.005	0.018	0.016	0.004	0.003	-0.017
0.024	-0.187	-0.979	-0.041	-0.091	-0.995	0.099	0.007	0.013	-0.023	-0.009	0.011	0.016	0.015	0.006	-0.019
0.020	-0.184	-0.975	-0.040	-0.089	-0.995	0.107	-0.023	0.025	-0.027	-0.006	0.015	0.012	0.010	0.003	-0.019
0.047	-0.191	-0.972	-0.041	-0.088	-0.995	0.097	0.051	0.010	0.000	-0.016	0.019	0.040	0.018	0.001	-0.018
0.036	-0.180	-0.991	-0.041	-0.086	-0.995	0.093	0.035	-0.001	-0.011	-0.006	-0.001	0.028	0.006	0.019	-0.018
0.024	-0.199	-0.987	-0.041	-0.085	-0.996	0.087	-0.003	-0.001	-0.023	-0.026	0.003	0.017	0.024	0.016	-0.016
0.032	-0.176	-0.968	-0.041	-0.083	-0.996	0.096	0.034	-0.011	-0.014	-0.005	0.023	0.024	0.001	0.004	-0.017
0.028	-0.180	-0.979	-0.041	-0.082	-0.996	0.092	-0.011	0.005	-0.019	-0.010	0.011	0.020	0.004	0.008	-0.020
0.036	-0.176	-0.983	-0.041	-0.080	-0.996	0.082	0.016	0.014	-0.011	-0.007	0.008	0.028	0.000	0.012	-0.019
0.024	-0.180	-0.975	-0.042	-0.079	-0.996	0.096	0.064	0.012	-0.021	-0.013	0.015	0.017	0.003	0.004	-0.021
0.036	-0.164	-0.968	-0.043	-0.077	-0.996	0.089	0.047	0.017	-0.009	0.001	0.023	0.028	0.013	0.003	-0.020
0.013	-0.168	-0.995	-0.042	-0.076	-0.996	0.084	-0.009	0.027	-0.033	-0.004	-0.004	0.005	0.010	0.024	-0.021
0.036	-0.168	-0.972	-0.042	-0.074	-0.996	0.082	-0.013	0.016	-0.010	-0.005	0.020	0.028	0.010	0.000	-0.021
0.028	-0.176	-0.979	-0.044	-0.073	-0.996	0.095	0.139	0.003	-0.015	-0.015	0.012	0.021	0.003	0.008	-0.022
0.017	-0.187	-0.979	-0.045	-0.072	-0.996	0.073	0.022	0.028	-0.026	-0.027	0.012	0.009	0.009	0.007	-0.020
0.032	-0.176	-0.968	-0.045	-0.071	-0.996	0.046	0.031	0.033	-0.011	-0.016	0.024	0.024	0.003	0.005	-0.018
0.028	-0.180	-0.975	-0.045	-0.070	-0.997	0.087	0.024	0.026	-0.014	-0.021	0.016	0.020	0.000	0.003	-0.020
0.047	-0.172	-0.960	-0.046	-0.069	-0.997	0.075	0.048	0.017	0.006	-0.015	0.032	0.040	0.008	0.013	-0.019
0.017	-0.180	-0.972	-0.047	-0.067	-0.997	0.090	0.047	0.018	-0.024	-0.024	0.020	0.009	0.001	0.001	-0.017
0.020	-0.172	-0.975	-0.048	-0.066	-0.997	0.077	0.101	0.012	-0.019	-0.017	0.016	0.012	0.009	0.002	-0.017
0.032	-0.164	-0.979	-0.049	-0.065	-0.997	0.064	0.055	0.030	-0.007	-0.010	0.012	0.024	0.017	0.006	-0.019
0.028	-0.168	-0.968	-0.050	-0.064	-0.997	0.068	0.070	0.031	-0.009	-0.015	0.024	0.020	0.013	0.006	-0.016
0.024	-0.168	-0.975	-0.052	-0.064	-0.997	0.047	0.117	0.023	-0.011	-0.016	0.016	0.016	0.014	0.001	-0.014
0.024	-0.168	-0.972	-0.053	-0.062	-0.997	0.081	0.046	0.026	-0.010	-0.017	0.020	0.017	0.014	0.003	-0.017
0.028	-0.153	-0.972	-0.054	-0.062	-0.997	0.044	0.059	0.001	-0.006	-0.002	0.020	0.020	0.029	0.003	-0.017
0.020	-0.168	-0.956	-0.056	-0.061	-0.997	0.050	0.086	-0.015	-0.012	-0.018	0.036	0.013	0.013	0.018	-0.015
0.017	-0.172	-0.975	-0.057	-0.060	-0.997	0.044	0.081	-0.018	-0.014	-0.023	0.016	0.008	0.009	0.002	-0.017
0.036	-0.164	-0.960	-0.058	-0.060	-0.996	0.014	0.086	-0.015	0.006	-0.015	0.032	0.027	0.017	0.013	-0.017
0.005	-0.168	-0.975	-0.060	-0.061	-0.996	0.004	0.067	-0.028	-0.023	-0.018	0.016	0.004	0.014	0.002	-0.014
0.020	-0.153	-0.972	-0.062	-0.061	-0.996	-0.011	0.116	-0.038	-0.006	-0.002	0.020	0.011	0.029	0.002	-0.015
0.020	-0.149	-0.979	-0.063	-0.062	-0.996	-0.016	0.079	-0.033	-0.004	0.002	0.011	0.011	0.034	0.006	-0.017
0.005	-0.180	-0.972	-0.064	-0.062	-0.996	0.009	0.054	-0.026	-0.019	-0.029	0.019	0.005	0.003	0.003	-0.015
0.009	-0.160	-0.987	-0.065	-0.062	-0.996	0.025	0.052	-0.013	-0.014	-0.010	0.003	0.002	0.023	0.012	-0.015
0.009	-0.160	-0.975	-0.066	-0.061	-0.996	0.037	0.050	0.001	-0.013	-0.010	0.015	0.003	0.023	0.001	-0.017
0.009	-0.164	-0.987	-0.068	-0.060	-0.996	0.053	0.111	-0.005	-0.011	-0.014	0.003	0.004	0.019	0.010	-0.016
-0.003	-0.156	-0.999	-0.068	-0.059	-0.996	0.078	0.056	-0.003	-0.022	-0.008	-0.009	0.016	0.027	0.020	-0.015
-0.003	-0.153	-0.987	-0.069	-0.058	-0.996	0.056	0.028	0.001	-0.022	-0.005	0.003	0.017	0.031	0.007	-0.014
0.013	-0.141	-0.983	-0.070	-0.057	-0.996	0.059	0.069	0.006	-0.005	0.006	0.007	0.003	0.043	0.002	-0.014
0.005	-0.145	-0.987	-0.070	-0.056	-0.996	0.080	0.020	0.027	-0.013	0.001	0.003	0.012	0.039	0.005	-0.012
0.005	-0.145	-0.987	-0.071	-0.055	-0.996	0.088	0.070	0.026	-0.011	-0.001	0.003	0.013	0.039	0.005	-0.011
0.009	-0.149	-0.983	-0.072	-0.053	-0.996	0.102	0.048	0.018	-0.007	-0.006	0.007	0.010	0.035	0.000	-0.012
0.001	-0.149	-0.987	-0.071	-0.051	-0.996	0.107	-0.021	0.026	-0.015	-0.008	0.004	0.018	0.035	0.004	-0.011
0.001	-0.133	-0.995	-0.072	-0.050	-0.996	0.091	0.051	0.015	-0.015	0.006	-0.004	0.019	0.050	0.011	-0.012
0.005	-0.137	-1.003	-0.072	-0.048	-0.996	0.077	0.035	0.010	-0.010	0.001	-0.012	0.016	0.046	0.019	-0.011
-0.007	-0.141	-0.991	-0.074	-0.047	-0.996	0.084	0.079	0.002	-0.020	-0.004	-0.000	0.028	0.042	0.007	-0.010
0.013	-0.137	-0.979	-0.074	-0.046	-0.996	0.068	-0.001	-0.002	-0.002	-0.001	0.012	0.009	0.046	0.005	-0.009
0.009	-0.149	-0.979	-0.074	-0.045	-0.996	0.064	0.035	-0.007	-0.005	-0.014	0.012	0.013	0.034	0.005	-0.009
0.009	-0.145	-0.987	-0.074	-0.044	-0.996	0.069	0.029	-0.005	-0.005	-0.011	0.004	0.014	0.038	0.003	-0.007
0.001	-0.122	-0.999	-0.075	-0.043	-0.996	0.043	0.025	-0.009	-0.012	0.011	-0.008	0.021	0.061	0.015	-0.006
0.013	-0.133	-0.972	-0.076	-0.043	-0.996	0.029	0.054	-0.007	0.000	-0.000	0.019	0.010	0.050	0.013	-0.005
0.013	-0.126	-0.987	-0.076	-0.042	-0.996	0.046	0.026	-0.009	0.001	0.007	0.004	0.009	0.058	0.003	-0.009
0.005	-0.133	-0.991	-0.076	-0.042	-0.996	0.028	0.045	-0.004	-0.007	-0.001	-0.000	0.017	0.050	0.007	-0.011
-0.010	-0.145	-0.983	-0.077	-0.042	-0.996	0.022	0.040	-0.004	-0.021	-0.013	0.008	0.032	0.039	0.001	-0.014
-0.010	-0.145	-0.983	-0.078	-0.041	-0.996	0.044	0.037	-0.006	-0.021	-0.014	0.007	0.032	0.038	0.001	-0.019
-0.014	-0.137	-0.995	-0.078	-0.041	-0.996	0.041	0.046	-0.008	-0.024	-0.006	-0.004	0.035	0.046	0.011	-0.021
-0.010	-0.133	-0.975	-0.079	-0.040	-0.996	0.034	0.025	-0.010	-0.020	-0.003	0.015	0.031	0.050	0.008	-0.018
-0.010	-0.137	-0.991	-0.078	-0.040	-0.996	0.044	-0.023	-0.008	-0.021	-0.007	-0.000	0.031	0.046	0.007	-0.016
0.009	-0.137	-0.975	-0.079	-0.039	-0.996	0.047	0.061	-0.021	-0.000	-0.008	0.015	0.012	0.046	0.009	-0.013
-0.007	-0.156	-0.999	-0.079	-0.038	-0.996	0.049	0.013	0.002	-0.016	-0.028	-0.008	0.027	0.026	0.015	-0.010
0.005	-0.149	-0.979	-0.079	-0.038	-0.996	0.053	0.025	0.014	-0.004	-0.021	0.011	0.015	0.034	0.004	-0.009
0.005	-0.129	-0.975	-0.080	-0.037	-0.996	0.049	0.049	0.014	-0.003	-0.002	0.015	0.015	0.053	0.008	-0.009
-0.003	-0.137	-0.987	-0.080	-0.036	-0.996	0.044	0.037	0.021	-0.011	-0.010	0.003	0.022	0.045	0.004	-0.007
0.005	-0.129	-0.979	-0.081	-0.035	-0.996	0.064	0.040	0.002	-0.002	-0.004	0.011	0.014	0.052	0.004	-0.007
0.009	-0.126	-0.979	-0.081	-0.035	-0.996	0.053	0.019	-0.006	0.002	-0.000	0.011	0.010	0.055	0.004	-0.007
0.005	-0.122	-0.979	-0.081	-0.034	-0.996	0.057	-0.001	-0.012	-0.002	0.003	0.011	0.014	0.059	0.004	-0.007
-0.003	-0.110	-0.987	-0.081	-0.033	-0.996	0.069	0.014	0.010	-0.010	0.013	0.003	0.021	0.070	0.004	-0.008
-0.003	-0.122	-0.983	-0.080	-0.032	-0.996	0.077	-0.011	0.068	-0.011	0.000	0.007	0.021	0.058	0.000	-0.007
0.005	-0.114	-0.975	-0.080	-0.030	-0.996	0.070	0.002	0.049	-0.003	0.007	0.015	0.014	0.065	0.008	-0.007
0.005	-0.102	-1.007	-0.079	-0.030	-0.996	0.050	-0.050	0.002	-0.004	0.018	-0.016	0.014	0.076	0.023	-0.007
0.001	-0.098	-0.999	-0.080	-0.030	-0.996	0.008	0.063	-0.040	-0.007	0.022	-0.009	0.018	0.080	0.015	-0.010
-0.007	-0.095	-0.995	-0.082	-0.031	-0.996	-0.063	0.096	-0.052	-0.013	0.027	-0.005	0.025	0.083	0.011	-0.014
-0.018	-0.126	-0.979	-0.081	-0.033	-0.996	-0.067	-0.040	-0.031	-0.026	-0.002	0.011	0.037	0.052	0.005	-0.015
-0.022	-0.133	-0.979	-0.081	-0.034	-0.996	-0.076	0.032	-0.040	-0.029	-0.008	0.011	0.041	0.044	0.005	-0.017
0.005	-0.129	-0.975	-0.082	-0.036	-0.996	-0.078	0.057	-0.054	-0.001	-0.003	0.015	0.014	0.047	0.009	-0.019
0.001	-0.118	-0.979	-0.081	-0.038	-0.996	-0.105	-0.053	-0.043	-0.006	0.011	0.011	0.018	0.058	0.005	-0.014
-0.010	-0.129	-0.979	-0.080	-0.041	-0.996	-0.106	-0.032	-0.037	-0.019	0.002	0.011	0.029	0.046	0.005	-0.004
0.009	-0.137	-0.983	-0.080	-0.043	-0.996	-0.109	0.011	-0.025	0.001	-0.004	0.007	0.010	0.038	0.001	0.002
0.032	-0.145	-0.983	-0.080	-0.045	-0.996	-0.088	-0.002	0.010	0.023	-0.009	0.006	0.013	0.030	0.001	0.009
0.036	-0.122	-0.983	-0.081	-0.046	-0.996	-0.023	0.077	0.020	0.028	0.015	0.006	0.017	0.052	0.001	0.017
0.036	-0.122	-0.983	-0.082	-0.046	-0.996	-0.014	0.067	0.024	0.029	0.015	0.006	0.016	0.052	0.001	0.017
0.028	-0.114	-0.979	-0.083	-0.046	-0.995	0.024	0.105	0.006	0.023	0.023	0.010	0.008	0.059	0.005	0.008
0.001	-0.118	-0.987	-0.086	-0.046	-0.995	-0.002	0.140	-0.028	-0.001	0.019	0.002	0.018	0.055	0.002	-0.005
-0.033	-0.126	-1.003	-0.087	-0.047	-0.995	-0.028	0.042	-0.042	-0.035	0.012	-0.014	0.053	0.047	0.018	-0.014
-0.037	-0.137	-0.975	-0.087	-0.048	-0.995	-0.056	0.001	-0.055	-0.039	0.002	0.013	0.057	0.035	0.010	-0.023
-0.014	-0.145	-0.975	-0.088	-0.050	-0.995	-0.085	0.066	-0.083	-0.014	-0.004	0.013	0.034	0.027	0.010	-0.030
-0.026	-0.156	-0.964	-0.088	-0.053	-0.995	-0.130	0.026	-0.098	-0.025	-0.013	0.025	0.046	0.015	0.021	-0.026
-0.022	-0.153	-0.952	-0.087	-0.057	-0.995	-0.178	-0.060	-0.130	-0.022	-0.005	0.036	0.042	0.018	0.033	-0.024
0.005	-0.153	-0.952	-0.088	-0.061	-0.994	-0.214	0.038	-0.142	0.006	-0.001	0.036	0.016	0.018	0.033	-0.028
-0.022	-0.153	-0.948	-0.087	-0.065	-0.994	-0.224	-0.013	-0.118	-0.021	0.004	0.039	0.043	0.018	0.037	-0.029
-0.026	-0.168	-0.948	-0.087	-0.070	-0.994	-0.217	-0.031	-0.101	-0.026	-0.007	0.039	0.046	0.002	0.038	-0.026
-0.026	-0.160	-0.956	-0.085	-0.074	-0.994	-0.218	-0.084	-0.088	-0.027	0.005	0.031	0.047	0.009	0.030	-0.031
-0.007	-0.172	-0.952	-0.085	-0.079	-0.993	-0.208	-0.022	-0.095	-0.008	-0.002	0.034	0.027	0.003	0.034	-0.025
-0.014	-0.168	-0.948	-0.082	-0.083	-0.993	-0.201	-0.133	-0.076	-0.018	0.006	0.038	0.035	0.000	0.038	-0.022
0.020	-0.176	-0.924	-0.081	-0.087	-0.993	-0.216	-0.026	-0.088	0.016	0.002	0.061	0.001	0.008	0.062	-0.017
0.001	-0.191	-0.936	-0.080	-0.092	-0.993	-0.235	-0.056	-0.076	-0.004	-0.008	0.049	0.020	0.024	0.050	-0.017
0.005	-0.199	-0.952	-0.079	-0.097	-0.992	-0.246	-0.064	-0.071	-0.002	-0.011	0.032	0.017	0.032	0.034	-0.018
0.001	-0.191	-0.956	-0.078	-0.102	-0.992	-0.230	-0.036	-0.064	-0.006	0.002	0.028	0.021	0.025	0.030	-0.024
-0.022	-0.180	-0.956	-0.076	-0.106	-0.991	-0.217	-0.084	-0.061	-0.031	0.018	0.027	0.044	0.013	0.030	-0.021
-0.010	-0.172	-0.944	-0.074	-0.110	-0.991	-0.173	-0.077	-0.067	-0.021	0.029	0.039	0.032	0.006	0.042	-0.019
0.017	-0.203	-0.944	-0.073	-0.113	-0.991	-0.141	-0.065	-0.095	0.005	0.001	0.039	0.005	0.037	0.042	-0.020
0.020	-0.218	-0.956	-0.073	-0.115	-0.991	-0.106	0.001	-0.107	0.009	-0.012	0.027	0.002	0.053	0.030	-0.020
-0.003	-0.222	-0.960	-0.072	-0.117	-0.991	-0.088	-0.066	-0.094	-0.016	-0.014	0.022	0.025	0.057	0.026	-0.022
-0.010	-0.214	-0.948	-0.070	-0.118	-0.991	-0.066	-0.105	-0.081	-0.025	-0.004	0.034	0.033	0.050	0.038	-0.024
-0.014	-0.214	-0.944	-0.068	-0.119	-0.991	-0.007	-0.082	-0.078	-0.031	-0.004	0.038	0.037	0.050	0.042	-0.029
0.005	-0.211	-0.952	-0.066	-0.119	-0.991	0.019	-0.101	-0.064	-0.014	-0.000	0.031	0.018	0.046	0.034	-0.025
0.005	-0.211	-0.952	-0.064	-0.118	-0.991	0.043	-0.081	-0.054	-0.015	-0.001	0.031	0.018	0.047	0.034	-0.017
0.028	-0.218	-0.960	-0.063	-0.117	-0.991	0.064	-0.080	-0.044	0.006	-0.010	0.023	0.005	0.054	0.027	-0.010
0.036	-0.207	-0.956	-0.063	-0.116	-0.991	0.063	0.025	-0.079	0.014	0.001	0.027	0.013	0.043	0.031	-0.008
0.020	-0.207	-0.972	-0.064	-0.115	-0.991	0.034	0.049	-0.099	-0.000	0.000	0.011	0.003	0.043	0.015	-0.007
0.009	-0.211	-0.972	-0.066	-0.115	-0.991	0.001	0.073	-0.121	-0.010	-0.003	0.011	0.015	0.047	0.015	-0.010
-0.003	-0.218	-0.975	-0.067	-0.116	-0.991	-0.010	0.048	-0.103	-0.021	-0.011	0.007	0.027	0.055	0.011	-0.009
0.009	-0.226	-0.964	-0.068	-0.116	-0.991	0.023	0.064	-0.083	-0.008	-0.018	0.019	0.015	0.063	0.023	-0.007
0.020	-0.226	-0.987	-0.069	-0.115	-0.991	0.027	0.083	-0.063	0.005	-0.019	-0.005	0.004	0.063	0.001	-0.001
0.017	-0.222	-0.999	-0.072	-0.115	-0.991	0.035	0.128	-0.066	0.004	-0.015	-0.017	0.008	0.059	0.012	0.004
0.017	-0.214	-1.003	-0.076	-0.115	-0.990	-0.000	0.205	-0.097	0.007	-0.007	-0.021	0.008	0.052	0.016	0.008
0.001	-0.222	-1.015	-0.079	-0.116	-0.990	-0.039	0.191	-0.110	-0.004	-0.014	-0.033	0.024	0.060	0.028	0.009
-0.003	-0.249	-0.999	-0.084	-0.117	-0.990	-0.054	0.203	-0.136	-0.004	-0.040	-0.018	0.028	0.087	0.012	0.012
0.005	-0.253	-1.003	-0.088	-0.118	-0.989	-0.041	0.240	-0.151	0.009	-0.043	-0.022	0.020	0.091	0.016	0.018
0.005	-0.249	-1.007	-0.094	-0.119	-0.988	-0.068	0.298	-0.184	0.014	-0.038	-0.027	0.020	0.087	0.020	0.024
0.017	-0.230	-1.019	-0.103	-0.121	-0.987	-0.093	0.439	-0.228	0.035	-0.016	-0.040	0.009	0.068	0.032	0.026
-0.007	-0.238	-1.027	-0.114	-0.122	-0.986	-0.048	0.537	-0.219	0.022	-0.023	-0.049	0.032	0.076	0.040	0.017
-0.049	-0.222	-1.031	-0.124	-0.122	-0.985	0.015	0.522	-0.172	-0.009	-0.008	-0.054	0.075	0.061	0.044	0.004
-0.087	-0.199	-0.999	-0.131	-0.120	-0.984	0.080	0.343	-0.076	-0.041	0.013	-0.023	0.114	0.038	0.012	-0.007
-0.091	-0.168	-0.956	-0.136	-0.118	-0.984	0.101	0.265	-0.035	-0.040	0.042	0.020	0.118	0.007	0.031	-0.012
-0.037	-0.149	-0.897	-0.141	-0.117	-0.983	0.062	0.240	-0.041	0.018	0.061	0.079	0.064	0.012	0.091	-0.010
-0.014	-0.141	-0.881	-0.146	-0.117	-0.982	-0.011	0.262	-0.042	0.046	0.068	0.094	0.041	0.020	0.106	0.010
-0.010	-0.168	-0.885	-0.150	-0.118	-0.982	-0.042	0.238	-0.060	0.055	0.042	0.089	0.038	0.007	0.103	0.043
0.036	-0.195	-0.893	-0.156	-0.119	-0.980	-0.072	0.316	-0.098	0.107	0.017	0.080	0.008	0.034	0.095	0.073
0.067	-0.226	-0.940	-0.162	-0.121	-0.979	-0.081	0.332	-0.110	0.144	-0.013	0.031	0.039	0.065	0.047	0.102
0.067	-0.245	-0.975	-0.168	-0.123	-0.978	-0.097	0.295	-0.112	0.149	-0.030	-0.005	0.039	0.085	0.012	0.130
0.063	-0.265	-1.042	-0.170	-0.125	-0.977	-0.111	0.141	-0.107	0.147	-0.047	-0.073	0.034	0.104	0.055	0.171
0.063	-0.265	-1.042	-0.171	-0.126	-0.977	-0.060	0.056	-0.087	0.148	-0.046	-0.073	0.034	0.104	0.055	0.210
0.136	-0.203	-1.176	-0.171	-0.125	-0.977	0.039	0.076	-0.078	0.222	0.015	-0.207	0.107	0.042	0.189	0.253
0.174	-0.176	-1.208	-0.171	-0.122	-0.978	0.161	0.018	-0.071	0.259	0.039	-0.238	0.145	0.015	0.220	0.293
0.213	-0.195	-1.216	-0.168	-0.116	-0.979	0.293	-0.059	-0.011	0.296	0.014	-0.245	0.183	0.035	0.228	0.332
0.224	-0.245	-1.208	-0.164	-0.111	-0.980	0.324	-0.168	0.056	0.302	-0.042	-0.236	0.194	0.085	0.220	0.343
0.236	-0.288	-1.192	-0.159	-0.106	-0.982	0.263	-0.176	0.081	0.309	-0.089	-0.218	0.206	0.127	0.205	0.339
0.209	-0.265	-1.196	-0.152	-0.104	-0.983	0.139	-0.262	0.062	0.276	-0.068	-0.221	0.178	0.104	0.208	0.323
0.190	-0.211	-1.180	-0.145	-0.104	-0.984	0.005	-0.293	0.004	0.249	-0.013	-0.204	0.159	0.050	0.193	0.300
0.190	-0.176	-1.125	-0.138	-0.106	-0.985	-0.072	-0.322	-0.006	0.242	0.023	-0.148	0.158	0.015	0.138	0.264
0.174	-0.176	-1.102	-0.132	-0.107	-0.985	-0.078	-0.259	-0.045	0.221	0.025	-0.124	0.143	0.015	0.114	0.238
0.120	-0.164	-1.074	-0.123	-0.110	-0.986	-0.136	-0.420	-0.059	0.158	0.039	-0.096	0.089	0.004	0.087	0.213
0.151	-0.172	-1.062	-0.118	-0.113	-0.987	-0.148	-0.236	-0.126	0.183	0.034	-0.083	0.119	0.012	0.075	0.188
0.147	-0.145	-1.019	-0.110	-0.116	-0.987	-0.146	-0.374	-0.157	0.172	0.064	-0.039	0.115	0.015	0.032	0.164
0.132	-0.156	-0.995	-0.108	-0.118	-0.987	-0.148	-0.087	-0.233	0.155	0.055	-0.016	0.099	0.004	0.008	0.145
0.117	-0.191	-0.991	-0.104	-0.119	-0.987	-0.056	-0.224	-0.216	0.135	0.021	-0.011	0.083	0.031	0.004	0.116
0.074	-0.218	-0.972	-0.104	-0.119	-0.987	0.009	0.011	-0.175	0.092	-0.007	0.008	0.041	0.058	0.016	0.082
0.051	-0.199	-0.956	-0.102	-0.118	-0.988	0.037	-0.097	-0.157	0.067	0.012	0.024	0.018	0.039	0.032	0.054
-0.018	-0.218	-0.975	-0.103	-0.116	-0.988	0.097	0.061	-0.136	-0.001	-0.009	0.005	0.052	0.058	0.012	0.021
0.005	-0.241	-0.952	-0.101	-0.115	-0.988	0.084	-0.087	-0.082	0.020	-0.034	0.029	0.029	0.081	0.035	-0.005
-0.045	-0.238	-0.956	-0.100	-0.111	-0.989	0.177	-0.042	-0.017	-0.031	-0.033	0.025	0.080	0.077	0.032	-0.029
-0.045	-0.234	-0.932	-0.098	-0.107	-0.989	0.252	-0.121	-0.010	-0.033	-0.034	0.050	0.080	0.073	0.055	-0.036
-0.072	-0.241	-0.948	-0.094	-0.100	-0.991	0.344	-0.214	-0.021	-0.064	-0.048	0.035	0.107	0.081	0.039	-0.049
-0.030	-0.199	-0.956	-0.086	-0.094	-0.992	0.335	-0.377	-0.004	-0.030	-0.012	0.028	0.066	0.038	0.031	-0.047
-0.037	-0.218	-0.936	-0.082	-0.088	-0.993	0.352	-0.208	-0.014	-0.042	-0.038	0.049	0.074	0.057	0.051	-0.044
-0.014	-0.195	-0.979	-0.078	-0.082	-0.994	0.310	-0.204	-0.024	-0.023	-0.020	0.006	0.051	0.034	0.008	-0.036
-0.022	-0.226	-0.983	-0.074	-0.077	-0.994	0.277	-0.195	-0.026	-0.035	-0.056	0.003	0.059	0.065	0.004	-0.044
-0.022	-0.226	-0.983	-0.072	-0.073	-0.995	0.225	-0.081	-0.015	-0.036	-0.060	0.004	0.060	0.065	0.004	-0.049
-0.037	-0.172	-0.916	-0.068	-0.070	-0.995	0.137	-0.158	0.051	-0.055	-0.009	0.071	0.075	0.011	0.071	-0.061
-0.049	-0.172	-0.940	-0.065	-0.067	-0.996	0.189	-0.170	0.067	-0.070	-0.012	0.048	0.087	0.010	0.047	-0.062
-0.053	-0.145	-0.956	-0.059	-0.064	-0.996	0.163	-0.274	0.090	-0.080	0.012	0.033	0.091	0.017	0.031	-0.071
-0.007	-0.133	-0.987	-0.057	-0.061	-0.997	0.171	-0.126	0.082	-0.036	0.021	0.001	0.045	0.028	0.000	-0.065
-0.045	-0.133	-0.956	-0.054	-0.058	-0.997	0.148	-0.153	0.033	-0.078	0.018	0.033	0.084	0.029	0.031	-0.064
0.001	-0.153	-0.948	-0.053	-0.055	-0.997	0.156	-0.001	0.006	-0.032	-0.004	0.041	0.039	0.009	0.039	-0.061
-0.053	-0.118	-1.011	-0.049	-0.054	-0.997	0.087	-0.228	0.014	-0.090	0.029	-0.021	0.093	0.044	0.024	-0.061
-0.014	-0.133	-0.940	-0.044	-0.052	-0.998	0.112	-0.252	0.016	-0.057	0.012	0.050	0.055	0.029	0.047	-0.048
0.020	-0.160	-0.964	-0.041	-0.050	-0.998	0.096	-0.124	0.030	-0.025	-0.017	0.026	0.020	0.002	0.023	-0.042
0.036	-0.180	-0.972	-0.038	-0.048	-0.998	0.129	-0.112	0.049	-0.012	-0.038	0.019	0.005	0.017	0.015	-0.033
0.028	-0.153	-0.999	-0.038	-0.046	-0.998	0.143	-0.010	0.027	-0.020	-0.014	-0.009	0.013	0.011	0.012	-0.025
0.020	-0.126	-0.979	-0.037	-0.042	-0.998	0.208	-0.047	0.021	-0.029	0.010	0.011	0.021	0.038	0.007	-0.020
0.020	-0.129	-0.983	-0.036	-0.039	-0.999	0.171	-0.049	0.022	-0.030	0.003	0.007	0.022	0.034	0.003	-0.027
0.032	-0.106	-1.027	-0.036	-0.036	-0.999	0.152	-0.002	-0.014	-0.019	0.023	-0.036	0.011	0.058	0.040	-0.027
-0.010	-0.110	-1.011	-0.033	-0.033	-0.999	0.173	-0.127	-0.005	-0.064	0.016	-0.020	0.053	0.054	0.024	-0.026
0.036	-0.129	-0.987	-0.032	-0.030	-0.999	0.128	-0.017	0.002	-0.018	-0.006	0.004	0.008	0.035	0.001	-0.029
0.036	-0.145	-0.979	-0.027	-0.028	-0.999	0.124	-0.239	0.048	-0.023	-0.023	0.012	0.008	0.020	0.007	-0.033
0.017	-0.137	-0.979	-0.027	-0.027	-0.999	0.106	-0.010	0.057	-0.043	-0.017	0.012	0.028	0.028	0.007	-0.026
0.036	-0.118	-0.975	-0.027	-0.026	-0.999	0.058	-0.014	0.060	-0.024	0.001	0.016	0.009	0.047	0.011	-0.026
0.043	-0.118	-0.995	-0.026	-0.025	-0.999	0.039	-0.039	0.016	-0.018	0.001	-0.004	0.001	0.047	0.008	-0.027
0.047	-0.122	-0.983	-0.024	-0.025	-0.999	0.027	-0.048	0.014	-0.015	-0.003	0.008	0.003	0.043	0.004	-0.018
0.036	-0.141	-0.964	-0.024	-0.025	-0.999	0.005	-0.019	0.001	-0.027	-0.022	0.028	0.009	0.024	0.023	-0.017
0.078	-0.137	-0.972	-0.021	-0.025	-0.999	0.027	-0.100	0.010	0.013	-0.019	0.020	0.033	0.028	0.015	-0.014
0.036	-0.129	-0.995	-0.022	-0.025	-0.999	0.021	0.038	-0.002	-0.029	-0.011	-0.004	0.010	0.036	0.009	-0.011
0.067	-0.145	-0.991	-0.021	-0.024	-0.999	0.066	-0.018	0.015	0.001	-0.027	0.000	0.021	0.021	0.005	-0.011
0.067	-0.145	-0.991	-0.020	-0.024	-1.000	0.045	-0.049	0.055	0.000	-0.028	0.000	0.020	0.021	0.005	-0.014
0.036	-0.126	-0.979	-0.018	-0.023	-1.000	0.029	-0.089	0.061	-0.033	-0.009	0.012	0.011	0.041	0.007	-0.013
0.059	-0.122	-0.979	-0.019	-0.022	-1.000	0.057	0.071	0.030	-0.008	-0.006	0.012	0.011	0.045	0.007	-0.023
0.036	-0.114	-1.011	-0.020	-0.022	-1.000	0.027	0.018	0.024	-0.031	0.002	-0.019	0.012	0.052	0.024	-0.025
0.020	-0.129	-0.987	-0.017	-0.022	-1.000	0.019	-0.128	0.035	-0.049	-0.014	0.005	0.028	0.037	0.000	-0.024
0.059	-0.149	-0.995	-0.017	-0.022	-1.000	0.009	0.004	0.018	-0.011	-0.033	-0.003	0.010	0.018	0.008	-0.022
0.036	-0.126	-0.995	-0.016	-0.023	-1.000	-0.007	-0.027	0.019	-0.035	-0.009	-0.003	0.013	0.041	0.008	-0.026
0.070	-0.133	-0.983	-0.016	-0.023	-1.000	-0.002	0.026	0.008	0.000	-0.016	0.008	0.021	0.033	0.004	-0.026
0.028	-0.110	-0.987	-0.015	-0.023	-1.000	0.000	-0.060	0.020	-0.044	0.007	0.005	0.022	0.056	0.000	-0.025
0.032	-0.110	-0.975	-0.013	-0.024	-1.000	0.007	-0.066	0.023	-0.041	0.007	0.016	0.019	0.056	0.012	-0.023
0.067	-0.106	-0.999	-0.012	-0.024	-1.000	-0.021	-0.045	-0.004	-0.008	0.012	-0.007	0.016	0.060	0.011	-0.027
0.059	-0.095	-0.975	-0.012	-0.025	-1.000	-0.035	-0.002	-0.008	-0.016	0.024	0.016	0.008	0.071	0.013	-0.020
0.051	-0.122	-0.987	-0.010	-0.026	-1.000	-0.022	-0.103	-0.005	-0.026	-0.002	0.005	0.000	0.044	0.001	-0.015
0.074	-0.126	-0.983	-0.010	-0.027	-1.000	-0.029	0.048	-0.015	-0.002	-0.005	0.009	0.022	0.040	0.005	-0.016
0.055	-0.126	-0.995	-0.009	-0.028	-1.000	-0.041	-0.089	0.014	-0.023	-0.004	-0.003	0.003	0.039	0.007	-0.020
0.070	-0.122	-0.991	-0.008	-0.029	-1.000	-0.031	-0.038	-0.007	-0.009	0.001	0.001	0.018	0.043	0.002	-0.020
0.036	-0.122	-0.979	-0.008	-0.030	-1.000	-0.037	0.024	-0.010	-0.043	0.002	0.013	0.017	0.043	0.010	-0.023
0.059	-0.126	-0.975	-0.008	-0.031	-0.999	-0.026	0.032	-0.010	-0.020	-0.001	0.017	0.006	0.039	0.014	-0.023
0.059	-0.141	-0.987	-0.006	-0.031	-0.999	-0.013	-0.082	0.004	-0.021	-0.016	0.005	0.006	0.023	0.002	-0.025
0.063	-0.141	-0.979	-0.008	-0.032	-0.999	-0.008	0.070	-0.023	-0.016	-0.015	0.013	0.009	0.022	0.010	-0.022
0.067	-0.122	-0.983	-0.007	-0.033	-0.999	-0.039	-0.025	-0.025	-0.013	0.005	0.009	0.012	0.041	0.006	-0.022
0.059	-0.141	-0.975	-0.003	-0.034	-0.999	-0.038	-0.206	-0.021	-0.025	-0.013	0.017	0.005	0.022	0.014	-0.023
0.059	-0.153	-0.983	-0.005	-0.034	-0.999	-0.013	0.099	-0.044	-0.024	-0.024	0.009	0.004	0.010	0.007	-0.021
0.055	-0.129	-0.983	-0.006	-0.035	-0.999	-0.001	0.070	-0.030	-0.026	-0.000	0.009	0.000	0.033	0.007	-0.022
0.074	-0.129	-0.987	-0.003	-0.036	-0.999	-0.048	-0.108	0.024	-0.009	0.001	0.005	0.019	0.032	0.003	-0.019
0.067	-0.149	-0.991	-0.002	-0.036	-0.999	-0.005	-0.050	0.011	-0.018	-0.018	0.001	0.011	0.013	0.001	-0.017
0.067	-0.149	-0.991	-0.004	-0.037	-0.999	-0.007	0.084	-0.018	-0.017	-0.018	0.001	0.011	0.012	0.001	-0.016
0.074	-0.126	-0.979	-0.003	-0.038	-0.999	-0.039	-0.002	-0.016	-0.010	0.007	0.012	0.019	0.035	0.011	-0.017
0.059	-0.149	-0.987	-0.005	-0.039	-0.999	-0.048	0.065	-0.039	-0.024	-0.015	0.005	0.003	0.011	0.003	-0.020
0.055	-0.141	-1.019	-0.003	-0.040	-0.999	-0.048	-0.056	-0.021	-0.029	-0.006	-0.027	0.001	0.018	0.029	-0.017
0.055	-0.141	-0.991	-0.001	-0.042	-0.999	-0.070	-0.094	-0.025	-0.031	-0.004	0.001	0.001	0.018	0.001	-0.020
0.093	-0.168	-0.972	-0.002	-0.043	-0.999	-0.022	0.059	-0.013	0.008	-0.031	0.021	0.037	0.009	0.019	-0.023
0.063	-0.149	-0.975	-0.002	-0.043	-0.999	0.000	-0.009	0.021	-0.024	-0.011	0.017	0.006	0.009	0.015	-0.023
0.051	-0.122	-0.975	-0.001	-0.044	-0.999	-0.005	-0.050	0.018	-0.037	0.016	0.017	0.006	0.036	0.014	-0.021
0.074	-0.141	-0.972	-0.001	-0.044	-0.999	0.015	0.041	-0.003	-0.013	-0.003	0.021	0.017	0.016	0.018	-0.028
0.070	-0.137	-0.983	-0.002	-0.043	-0.999	0.028	0.056	-0.010	-0.016	0.001	0.010	0.013	0.019	0.006	-0.021
0.055	-0.126	-0.983	0.001	-0.044	-0.999	0.000	-0.134	0.012	-0.035	0.012	0.010	0.002	0.030	0.006	-0.015
0.097	-0.149	-0.987	-0.000	-0.044	-0.999	-0.006	0.062	-0.017	0.008	-0.010	0.006	0.040	0.007	0.002	-0.018
0.078	-0.149	-0.995	-0.001	-0.044	-0.999	0.017	0.059	-0.004	-0.010	-0.010	-0.002	0.020	0.006	0.006	-0.018
0.059	-0.156	-0.983	-0.000	-0.044	-0.999	0.020	-0.031	0.013	-0.031	-0.018	0.010	0.000	0.002	0.006	-0.019
0.074	-0.156	-0.979	-0.002	-0.044	-0.999	0.021	0.117	-0.010	-0.013	-0.018	0.014	0.015	0.002	0.010	-0.023
0.040	-0.141	-0.995	-0.002	-0.044	-0.999	-0.007	-0.030	0.004	-0.049	-0.002	-0.001	0.020	0.013	0.005	-0.023
0.086	-0.153	-0.972	-0.000	-0.044	-0.999	0.026	-0.068	0.009	-0.004	-0.014	0.023	0.026	0.001	0.019	-0.024
0.082	-0.141	-0.979	-0.001	-0.044	-0.999	0.002	0.071	0.010	-0.007	-0.002	0.015	0.022	0.013	0.011	-0.028
0.059	-0.145	-0.979	-0.001	-0.045	-0.999	-0.022	-0.018	0.024	-0.031	-0.006	0.015	0.002	0.009	0.012	-0.020
0.059	-0.149	-0.968	-0.000	-0.046	-0.999	-0.009	-0.011	0.010	-0.032	-0.009	0.027	0.001	0.004	0.024	-0.020
0.093	-0.141	-0.972	-0.000	-0.046	-0.999	-0.017	0.010	0.007	0.003	-0.001	0.023	0.033	0.011	0.020	-0.018
0.078	-0.153	-0.991	-0.002	-0.046	-0.999	0.019	0.082	0.018	-0.011	-0.012	0.003	0.018	0.001	0.000	-0.016
0.093	-0.160	-0.972	-0.001	-0.046	-0.999	0.001	0.013	0.021	0.004	-0.020	0.023	0.034	0.009	0.019	-0.011
0.067	-0.153	-0.995	-0.001	-0.047	-0.999	0.006	-0.007	0.016	-0.023	-0.012	-0.001	0.007	0.002	0.005	-0.015
0.082	-0.149	-0.979	-0.001	-0.047	-0.999	-0.006	0.005	0.020	-0.008	-0.007	0.015	0.023	0.002	0.009	-0.019
0.059	-0.153	-0.999	0.000	-0.047	-0.999	0.017	-0.059	0.020	-0.032	-0.011	-0.005	0.001	0.003	0.011	-0.025
0.059	-0.153	-0.999	-0.000	-0.048	-0.999	-0.012	0.048	0.006	-0.032	-0.010	-0.005	0.002	0.003	0.012	-0.022
0.055	-0.156	-0.995	0.001	-0.048	-0.999	0.004	-0.072	0.023	-0.037	-0.014	-0.001	0.001	0.008	0.010	-0.028
0.082	-0.137	-0.991	0.001	-0.048	-0.999	-0.019	0.045	0.017	-0.010	0.006	0.003	0.027	0.011	0.007	-0.026
0.051	-0.133	-0.979	0.001	-0.050	-0.999	-0.045	-0.021	0.003	-0.041	0.011	0.015	0.003	0.014	0.004	-0.026
0.086	-0.153	-0.952	-0.002	-0.050	-0.999	0.004	0.149	-0.015	-0.003	-0.008	0.042	0.032	0.005	0.031	-0.025
0.070	-0.145	-0.972	-0.002	-0.050	-0.999	0.012	0.036	-0.004	-0.018	-0.000	0.022	0.018	0.002	0.011	-0.030
0.055	-0.126	-0.987	-0.002	-0.050	-0.999	-0.008	0.011	0.013	-0.034	0.020	0.007	0.003	0.021	0.006	-0.027
0.055	-0.126	-0.991	-0.001	-0.051	-0.999	-0.011	-0.032	0.004	-0.034	0.020	0.003	0.003	0.021	0.010	-0.022
0.067	-0.129	-0.983	-0.000	-0.051	-0.999	-0.012	-0.043	-0.034	-0.024	0.017	0.010	0.015	0.017	0.002	-0.022
0.090	-0.149	-1.003	-0.002	-0.052	-0.999	-0.018	0.076	-0.041	0.001	-0.002	-0.009	0.039	0.003	0.022	-0.021
0.067	-0.141	-0.987	-0.002	-0.053	-0.999	-0.032	0.026	-0.045	-0.022	0.007	0.007	0.017	0.005	0.006	-0.021
0.063	-0.153	-0.983	-0.002	-0.054	-0.999	-0.028	0.000	-0.031	-0.026	-0.004	0.011	0.013	0.007	0.002	-0.016
0.067	-0.156	-0.968	-0.000	-0.055	-0.998	-0.041	-0.056	-0.010	-0.024	-0.007	0.026	0.017	0.011	0.014	-0.022
0.093	-0.156	-0.979	0.001	-0.056	-0.998	-0.059	-0.035	-0.016	0.002	-0.006	0.015	0.044	0.012	0.002	-0.023
0.063	-0.141	-0.991	-0.001	-0.057	-0.998	-0.032	0.103	-0.027	-0.027	0.010	0.003	0.013	0.003	0.009	-0.018
0.063	-0.126	-0.987	-0.000	-0.058	-0.998	-0.044	-0.057	-0.006	-0.027	0.027	0.007	0.013	0.018	0.005	-0.018
0.093	-0.160	-0.972	-0.002	-0.059	-0.998	-0.016	0.106	-0.043	0.006	-0.007	0.024	0.043	0.017	0.011	-0.017
0.055	-0.153	-0.991	-0.002	-0.060	-0.998	-0.021	0.015	-0.026	-0.032	0.002	0.004	0.004	0.010	0.009	-0.012
0.093	-0.160	-0.975	-0.003	-0.060	-0.998	-0.022	0.074	-0.024	0.009	-0.005	0.020	0.042	0.018	0.007	-0.009
0.086	-0.164	-0.987	-0.002	-0.061	-0.998	-0.036	-0.037	-0.019	0.001	-0.008	0.009	0.034	0.023	0.005	-0.014
0.074	-0.156	-0.987	-0.003	-0.062	-0.998	-0.014	0.030	-0.032	-0.010	-0.000	0.009	0.023	0.015	0.005	-0.009
0.067	-0.168	-0.968	-0.003	-0.063	-0.998	-0.028	0.011	-0.030	-0.017	-0.011	0.029	0.015	0.027	0.015	-0.016
0.082	-0.160	-0.975	-0.003	-0.063	-0.998	-0.021	0.036	-0.038	-0.001	-0.003	0.022	0.030	0.020	0.007	-0.019
0.055	-0.164	-0.975	-0.004	-0.064	-0.998	-0.008	0.021	-0.027	-0.027	-0.006	0.022	0.003	0.024	0.007	-0.016
0.070	-0.156	-0.979	-0.004	-0.065	-0.998	-0.032	0.031	-0.019	-0.011	0.003	0.018	0.018	0.017	0.004	-0.017
0.093	-0.149	-0.972	-0.004	-0.066	-0.998	-0.020	-0.003	-0.021	0.012	0.011	0.027	0.041	0.009	0.012	-0.017
0.055	-0.160	-0.975	-0.004	-0.065	-0.998	0.017	0.019	-0.028	-0.026	-0.000	0.023	0.002	0.020	0.008	-0.013
0.086	-0.172	-0.964	-0.005	-0.066	-0.998	0.003	0.078	-0.030	0.006	-0.012	0.035	0.033	0.032	0.020	-0.015
0.074	-0.156	-0.975	-0.007	-0.066	-0.998	0.008	0.107	-0.029	-0.004	0.003	0.024	0.021	0.016	0.008	-0.017
0.051	-0.160	-0.999	-0.006	-0.066	-0.998	-0.008	-0.033	-0.014	-0.028	-0.000	0.001	0.002	0.020	0.016	-0.015
0.078	-0.164	-0.968	-0.008	-0.067	-0.998	-0.022	0.079	-0.033	-0.000	-0.004	0.033	0.024	0.024	0.016	-0.020
0.063	-0.156	-0.991	-0.008	-0.067	-0.998	0.002	0.045	-0.007	-0.016	0.005	0.010	0.009	0.016	0.008	-0.017
0.051	-0.172	-0.987	-0.007	-0.067	-0.998	0.013	-0.038	0.003	-0.028	-0.011	0.014	0.002	0.032	0.004	-0.014
0.090	-0.168	-0.979	-0.008	-0.067	-0.998	0.025	0.037	-0.024	0.010	-0.007	0.022	0.036	0.028	0.004	-0.012
0.074	-0.156	-0.979	-0.008	-0.067	-0.998	0.035	0.007	-0.030	-0.006	0.004	0.022	0.021	0.016	0.004	-0.009
0.086	-0.160	-0.983	-0.009	-0.067	-0.998	0.010	0.087	-0.052	0.007	0.000	0.019	0.032	0.019	0.000	-0.005
0.074	-0.168	-0.999	-0.009	-0.067	-0.998	-0.006	-0.022	-0.027	-0.006	-0.007	0.003	0.021	0.027	0.016	-0.009
0.078	-0.164	-0.975	-0.010	-0.067	-0.998	0.024	0.060	-0.031	-0.001	-0.003	0.027	0.025	0.022	0.007	-0.010
0.067	-0.156	-0.983	-0.010	-0.067	-0.998	0.016	0.042	-0.027	-0.012	0.005	0.019	0.013	0.014	0.001	-0.012
0.063	-0.156	-0.995	-0.011	-0.066	-0.998	0.045	0.042	-0.033	-0.016	0.004	0.007	0.009	0.014	0.013	-0.016
0.074	-0.160	-0.983	-0.010	-0.066	-0.998	0.037	-0.019	-0.022	-0.005	-0.000	0.019	0.021	0.018	0.001	-0.018
0.055	-0.160	-0.987	-0.011	-0.065	-0.998	0.049	0.048	-0.023	-0.023	-0.001	0.015	0.002	0.017	0.005	-0.017
0.067	-0.164	-0.983	-0.011	-0.065	-0.998	0.045	0.016	-0.030	-0.012	-0.005	0.018	0.013	0.021	0.001	-0.015
0.067	-0.153	-0.991	-0.012	-0.064	-0.998	0.058	0.051	-0.033	-0.011	0.006	0.011	0.013	0.009	0.009	-0.015
0.082	-0.153	-0.972	-0.012	-0.063	-0.998	0.025	0.012	-0.021	0.005	0.006	0.030	0.029	0.008	0.010	-0.014
0.078	-0.187	-0.960	-0.013	-0.063	-0.998	0.049	0.044	-0.018	0.002	-0.030	0.042	0.025	0.043	0.022	-0.011
0.067	-0.160	-0.972	-0.013	-0.062	-0.998	0.060	0.003	-0.016	-0.010	-0.004	0.030	0.014	0.015	0.010	-0.011
0.078	-0.156	-0.983	-0.012	-0.061	-0.998	0.051	0.008	-0.013	0.001	-0.001	0.018	0.026	0.011	0.002	-0.011
0.070	-0.156	-0.972	-0.014	-0.061	-0.998	0.046	0.083	-0.031	-0.005	-0.001	0.030	0.018	0.011	0.010	-0.011
0.078	-0.164	-0.983	-0.014	-0.060	-0.998	0.064	0.039	-0.021	0.004	-0.010	0.018	0.026	0.018	0.002	-0.010
0.067	-0.164	-0.975	-0.016	-0.058	-0.998	0.070	0.071	-0.026	-0.007	-0.011	0.026	0.015	0.018	0.006	-0.012
0.067	-0.156	-0.983	-0.016	-0.058	-0.998	0.047	0.034	-0.025	-0.006	-0.004	0.018	0.015	0.010	0.002	-0.012
0.063	-0.164	-0.972	-0.016	-0.057	-0.998	0.055	0.025	-0.015	-0.009	-0.012	0.030	0.011	0.017	0.009	-0.013
0.067	-0.149	-0.983	-0.017	-0.056	-0.998	0.044	0.034	0.006	-0.005	0.003	0.018	0.015	0.001	0.003	-0.011
0.070	-0.164	-0.972	-0.017	-0.055	-0.998	0.068	0.019	0.012	-0.001	-0.014	0.029	0.019	0.017	0.009	-0.012
0.070	-0.149	-0.987	-0.017	-0.055	-0.998	0.060	0.040	0.007	-0.000	0.001	0.014	0.020	0.001	0.007	-0.010
0.067	-0.149	-0.972	-0.018	-0.054	-0.998	0.054	0.040	0.006	-0.003	-0.000	0.029	0.016	0.001	0.009	-0.006
0.070	-0.149	-0.975	-0.017	-0.053	-0.998	0.064	-0.018	0.006	0.000	-0.001	0.025	0.020	0.001	0.005	-0.003
0.082	-0.153	-0.991	-0.018	-0.051	-0.999	0.083	0.061	-0.009	0.013	-0.006	0.010	0.032	0.004	0.011	-0.004
0.074	-0.149	-0.991	-0.019	-0.051	-0.999	0.047	0.070	-0.023	0.006	-0.003	0.009	0.024	0.000	0.011	-0.002
0.067	-0.129	-0.983	-0.019	-0.050	-0.999	0.034	0.015	-0.014	-0.002	0.016	0.017	0.017	0.019	0.003	0.000
0.070	-0.137	-0.979	-0.020	-0.050	-0.999	0.037	0.021	-0.015	0.003	0.008	0.021	0.021	0.012	0.000	-0.005
0.078	-0.160	-0.972	-0.021	-0.049	-0.999	0.059	0.101	-0.026	0.012	-0.016	0.029	0.029	0.012	0.008	-0.008
0.047	-0.156	-0.995	-0.021	-0.048	-0.999	0.079	0.011	0.007	-0.019	-0.014	0.005	0.002	0.008	0.016	-0.006
0.067	-0.145	-0.972	-0.021	-0.047	-0.999	0.077	0.013	0.009	0.001	-0.003	0.029	0.018	0.004	0.008	-0.008
0.070	-0.145	-0.983	-0.022	-0.045	-0.999	0.082	0.050	0.020	0.005	-0.005	0.017	0.022	0.004	0.004	-0.009
0.055	-0.145	-0.983	-0.022	-0.044	-0.999	0.071	0.033	0.028	-0.009	-0.006	0.017	0.007	0.003	0.004	-0.007
0.067	-0.133	-0.987	-0.022	-0.043	-0.999	0.070	-0.006	0.005	0.002	0.005	0.013	0.019	0.015	0.008	-0.010
0.059	-0.141	-0.979	-0.025	-0.042	-0.999	0.062	0.133	-0.014	-0.003	-0.004	0.021	0.012	0.007	0.000	-0.011
0.051	-0.156	-0.972	-0.024	-0.041	-0.999	0.045	-0.036	-0.005	-0.012	-0.020	0.029	0.004	0.009	0.008	-0.009
0.059	-0.141	-0.991	-0.024	-0.041	-0.999	0.053	0.045	-0.009	-0.003	-0.006	0.009	0.012	0.006	0.012	-0.010
0.063	-0.145	-0.987	-0.024	-0.040	-0.999	0.056	0.001	0.012	0.000	-0.010	0.013	0.017	0.002	0.008	-0.009
0.059	-0.137	-0.975	-0.026	-0.039	-0.999	0.047	0.104	0.011	-0.002	-0.003	0.025	0.013	0.010	0.003	-0.009
0.063	-0.126	-0.975	-0.027	-0.039	-0.999	0.047	0.054	0.028	0.003	0.008	0.024	0.017	0.021	0.003	-0.009
0.043	-0.126	-0.987	-0.026	-0.038	-0.999	0.055	-0.032	0.021	-0.017	0.007	0.013	0.001	0.020	0.009	-0.010
0.059	-0.118	-0.987	-0.027	-0.037	-0.999	0.038	0.074	-0.006	-0.000	0.014	0.013	0.014	0.028	0.009	-0.011
0.055	-0.133	-0.979	-0.027	-0.037	-0.999	0.050	0.016	-0.005	-0.004	-0.002	0.021	0.011	0.012	0.001	-0.012
0.047	-0.133	-0.983	-0.027	-0.036	-0.999	0.044	0.027	0.002	-0.011	-0.002	0.016	0.004	0.011	0.005	-0.009
0.047	-0.137	-0.991	-0.028	-0.035	-0.999	0.048	0.067	-0.009	-0.010	-0.007	0.008	0.004	0.007	0.013	-0.013
0.063	-0.141	-0.972	-0.030	-0.035	-0.999	0.046	0.083	0.006	0.007	-0.011	0.028	0.020	0.002	0.007	-0.012
0.032	-0.129	-0.987	-0.030	-0.034	-0.999	0.031	0.003	0.010	-0.024	-0.000	0.012	0.010	0.013	0.009	-0.011
0.059	-0.133	-0.975	-0.031	-0.034	-0.999	0.042	0.055	0.001	0.004	-0.004	0.024	0.017	0.009	0.003	-0.009
0.047	-0.129	-0.983	-0.031	-0.033	-0.999	0.032	0.029	0.004	-0.007	-0.001	0.016	0.006	0.013	0.005	-0.008
0.059	-0.118	-0.979	-0.032	-0.033	-0.999	0.026	0.086	0.000	0.006	0.010	0.020	0.018	0.024	0.001	-0.005
0.055	-0.126	-0.999	-0.033	-0.033	-0.999	0.024	0.044	0.003	0.003	0.002	0.000	0.015	0.015	0.020	-0.007
0.047	-0.126	-0.968	-0.035	-0.032	-0.999	0.043	0.095	-0.011	-0.003	0.002	0.031	0.008	0.015	0.011	-0.008
0.032	-0.129	-1.003	-0.036	-0.032	-0.999	0.049	0.059	0.007	-0.017	-0.003	-0.004	0.007	0.010	0.024	-0.008
0.032	-0.129	-0.999	-0.035	-0.031	-0.999	0.057	0.006	0.015	-0.017	-0.003	-0.001	0.006	0.010	0.021	-0.011
0.043	-0.118	-1.003	-0.037	-0.030	-0.999	0.045	0.071	0.015	-0.004	0.008	-0.005	0.006	0.020	0.024	-0.009
0.043	-0.126	-0.983	-0.037	-0.030	-0.999	0.039	0.041	0.012	-0.003	-0.000	0.015	0.006	0.012	0.005	-0.010
0.047	-0.118	-0.979	-0.039	-0.030	-0.999	0.028	0.084	0.014	0.002	0.007	0.019	0.011	0.019	0.001	-0.003
0.028	-0.129	-0.991	-0.038	-0.029	-0.999	0.019	-0.027	0.029	-0.018	-0.005	0.007	0.008	0.007	0.012	-0.004
0.070	-0.129	-0.975	-0.040	-0.029	-0.999	0.037	0.133	0.006	0.027	-0.005	0.023	0.035	0.006	0.004	-0.001
0.040	-0.129	-0.991	-0.041	-0.029	-0.999	0.020	0.069	0.002	-0.002	-0.005	0.007	0.005	0.006	0.012	-0.003
0.051	-0.133	-0.987	-0.042	-0.029	-0.999	0.030	0.027	0.010	0.010	-0.009	0.011	0.017	0.001	0.008	0.000
0.028	-0.122	-0.991	-0.043	-0.028	-0.999	0.033	0.084	-0.000	-0.012	0.002	0.006	0.005	0.012	0.012	-0.005
0.036	-0.110	-0.991	-0.045	-0.028	-0.999	0.016	0.098	-0.001	-0.003	0.013	0.006	0.003	0.023	0.012	-0.002
0.040	-0.126	-0.975	-0.045	-0.028	-0.999	0.028	0.040	0.027	0.002	-0.002	0.022	0.007	0.007	0.004	-0.001
0.051	-0.118	-0.983	-0.047	-0.028	-0.999	0.012	0.079	0.014	0.015	0.006	0.014	0.020	0.014	0.004	0.002
0.047	-0.122	-0.991	-0.047	-0.028	-0.998	0.005	0.048	0.009	0.012	0.002	0.006	0.016	0.009	0.012	0.001
0.040	-0.126	-0.991	-0.049	-0.028	-0.998	0.006	0.101	-0.011	0.006	-0.002	0.005	0.009	0.005	0.012	0.003
0.020	-0.145	-0.987	-0.051	-0.029	-0.998	-0.011	0.136	-0.014	-0.011	-0.021	0.009	0.009	0.016	0.008	-0.001
0.043	-0.145	-0.975	-0.053	-0.029	-0.998	0.014	0.092	-0.008	0.014	-0.020	0.021	0.014	0.016	0.004	-0.003
0.024	-0.137	-0.975	-0.055	-0.029	-0.998	0.021	0.101	0.004	-0.003	-0.013	0.020	0.004	0.009	0.004	-0.003
0.032	-0.133	-0.972	-0.055	-0.028	-0.998	0.045	0.042	0.000	0.006	-0.009	0.024	0.004	0.006	0.009	0.003
0.036	-0.114	-0.979	-0.057	-0.027	-0.998	0.064	0.107	-0.014	0.011	0.009	0.016	0.008	0.013	0.001	0.001
0.040	-0.110	-0.991	-0.060	-0.027	-0.998	0.035	0.132	-0.010	0.018	0.012	0.004	0.013	0.016	0.011	0.001
0.013	-0.114	-1.011	-0.061	-0.027	-0.998	-0.015	0.068	0.012	-0.008	0.009	-0.016	0.014	0.012	0.031	-0.002
0.009	-0.118	-0.991	-0.062	-0.029	-0.998	-0.046	0.074	0.006	-0.010	0.007	0.004	0.017	0.007	0.011	-0.002
0.001	-0.114	-0.999	-0.061	-0.030	-0.998	-0.064	-0.040	0.028	-0.019	0.012	-0.004	0.024	0.010	0.019	-0.009
0.028	-0.122	-0.972	-0.063	-0.032	-0.998	-0.056	0.105	-0.006	0.010	0.006	0.023	0.004	0.002	0.009	-0.009
-0.003	-0.126	-0.995	-0.063	-0.032	-0.997	-0.033	0.010	0.009	-0.020	0.003	-0.000	0.027	0.002	0.014	-0.007
0.017	-0.133	-0.995	-0.062	-0.033	-0.997	-0.020	-0.006	0.005	-0.001	-0.004	-0.001	0.007	0.011	0.014	-0.005
0.017	-0.133	-0.995	-0.062	-0.034	-0.997	-0.003	0.012	-0.010	-0.001	-0.004	-0.001	0.007	0.012	0.014	-0.007
0.020	-0.126	-0.972	-0.063	-0.033	-0.997	0.022	0.035	0.003	0.003	0.004	0.023	0.002	0.005	0.010	-0.002
0.017	-0.122	-0.972	-0.063	-0.034	-0.997	-0.004	0.007	0.007	-0.001	0.008	0.023	0.005	0.001	0.011	-0.001
0.020	-0.118	-0.995	-0.063	-0.035	-0.997	-0.027	0.031	0.001	0.004	0.013	-0.001	0.000	0.002	0.013	0.001
0.020	-0.122	-0.995	-0.064	-0.036	-0.997	-0.064	0.060	-0.001	0.005	0.011	-0.001	0.001	0.003	0.013	0.003
0.028	-0.129	-0.987	-0.065	-0.039	-0.997	-0.110	0.061	0.001	0.014	0.006	0.006	0.009	0.012	0.005	0.006
0.024	-0.137	-0.975	-0.067	-0.041	-0.997	-0.106	0.099	0.004	0.012	0.001	0.018	0.006	0.021	0.006	0.003
0.024	-0.149	-0.975	-0.068	-0.043	-0.997	-0.078	0.054	0.030	0.012	-0.009	0.018	0.007	0.033	0.006	0.001
0.009	-0.133	-0.972	-0.068	-0.045	-0.997	-0.068	0.029	0.034	-0.003	0.008	0.022	0.007	0.019	0.009	-0.001
0.005	-0.114	-0.987	-0.069	-0.046	-0.997	-0.071	0.067	0.007	-0.005	0.029	0.005	0.010	0.000	0.006	-0.002
0.017	-0.118	-0.972	-0.069	-0.048	-0.996	-0.075	0.026	-0.020	0.007	0.027	0.021	0.002	0.005	0.009	-0.001
0.013	-0.129	-0.983	-0.070	-0.050	-0.996	-0.102	0.034	-0.021	0.004	0.018	0.009	0.002	0.017	0.002	0.002
0.028	-0.149	-0.972	-0.070	-0.053	-0.996	-0.129	0.010	-0.031	0.019	0.001	0.021	0.014	0.036	0.010	0.002
0.020	-0.160	-0.975	-0.069	-0.056	-0.996	-0.152	-0.017	-0.030	0.011	-0.007	0.016	0.007	0.049	0.007	0.003
0.005	-0.164	-0.983	-0.070	-0.060	-0.996	-0.157	0.054	-0.039	-0.003	-0.007	0.008	0.008	0.054	0.001	0.003
0.013	-0.137	-0.983	-0.071	-0.063	-0.995	-0.161	0.056	-0.061	0.006	0.023	0.008	0.001	0.028	0.000	0.002
0.009	-0.156	-0.987	-0.070	-0.066	-0.995	-0.161	-0.023	-0.055	0.002	0.007	0.004	0.005	0.048	0.003	0.003
0.017	-0.153	-0.979	-0.071	-0.070	-0.995	-0.171	0.033	-0.064	0.010	0.015	0.011	0.003	0.045	0.006	0.003
0.020	-0.149	-0.983	-0.071	-0.073	-0.995	-0.169	0.026	-0.064	0.014	0.022	0.007	0.007	0.042	0.003	0.002
0.013	-0.172	-0.960	-0.072	-0.077	-0.994	-0.188	0.042	-0.062	0.008	0.003	0.030	0.001	0.067	0.027	0.001
0.009	-0.172	-0.972	-0.072	-0.081	-0.994	-0.183	-0.007	-0.058	0.004	0.007	0.018	0.005	0.068	0.016	0.002
0.009	-0.187	-0.964	-0.070	-0.085	-0.994	-0.171	-0.048	-0.041	0.003	-0.005	0.026	0.005	0.084	0.025	-0.001
0.028	-0.195	-0.952	-0.071	-0.088	-0.994	-0.125	0.041	-0.046	0.023	-0.010	0.037	0.015	0.093	0.037	0.000
0.009	-0.195	-0.979	-0.071	-0.090	-0.993	-0.117	0.005	-0.044	0.004	-0.007	0.009	0.004	0.095	0.010	0.002
0.013	-0.187	-0.972	-0.071	-0.092	-0.993	-0.103	-0.001	-0.036	0.008	0.003	0.017	0.000	0.088	0.018	0.006
0.017	-0.191	-0.975	-0.069	-0.095	-0.993	-0.104	-0.063	-0.026	0.010	0.001	0.013	0.004	0.093	0.014	0.005
0.032	-0.195	-0.960	-0.069	-0.097	-0.993	-0.085	0.015	-0.017	0.026	-0.001	0.028	0.020	0.098	0.030	0.006
0.024	-0.207	-0.956	-0.070	-0.099	-0.993	-0.073	0.025	-0.018	0.019	-0.011	0.032	0.013	0.111	0.034	0.006
0.020	-0.203	-0.952	-0.070	-0.100	-0.993	-0.073	0.017	-0.008	0.015	-0.005	0.036	0.010	0.109	0.038	0.005
0.020	-0.211	-0.952	-0.071	-0.101	-0.992	-0.031	0.067	-0.005	0.016	-0.012	0.035	0.010	0.118	0.039	0.004
0.017	-0.218	-0.940	-0.072	-0.101	-0.992	0.012	0.075	0.020	0.014	-0.019	0.047	0.007	0.126	0.050	0.006
0.020	-0.203	-0.964	-0.072	-0.101	-0.992	0.044	0.039	0.028	0.018	-0.004	0.023	0.011	0.112	0.027	0.007
0.032	-0.195	-0.952	-0.075	-0.100	-0.992	0.061	0.126	0.022	0.032	0.003	0.035	0.023	0.106	0.039	0.006
0.017	-0.199	-0.956	-0.075	-0.099	-0.992	0.068	0.045	0.022	0.018	-0.002	0.031	0.009	0.110	0.035	0.006
0.005	-0.203	-0.960	-0.076	-0.097	-0.992	0.110	0.073	0.005	0.008	-0.007	0.027	0.002	0.115	0.031	0.008
0.009	-0.207	-0.952	-0.077	-0.095	-0.993	0.149	0.046	0.008	0.013	-0.014	0.035	0.003	0.120	0.039	0.007
0.020	-0.207	-0.964	-0.078	-0.091	-0.993	0.191	0.056	0.007	0.026	-0.017	0.024	0.015	0.122	0.027	0.006
0.017	-0.199	-0.972	-0.080	-0.087	-0.993	0.230	0.111	0.000	0.024	-0.013	0.016	0.012	0.115	0.019	0.005
0.001	-0.199	-0.964	-0.080	-0.082	-0.993	0.259	0.016	0.017	0.009	-0.018	0.024	0.003	0.116	0.027	0.007
-0.010	-0.195	-0.968	-0.081	-0.077	-0.994	0.291	0.076	0.008	-0.001	-0.019	0.020	0.014	0.113	0.023	0.006
0.009	-0.168	-0.964	-0.081	-0.071	-0.994	0.298	0.002	0.003	0.018	0.002	0.025	0.006	0.087	0.027	0.005
0.009	-0.164	-0.968	-0.081	-0.066	-0.995	0.286	0.037	-0.005	0.019	0.000	0.021	0.007	0.084	0.023	0.008
0.009	-0.172	-0.972	-0.081	-0.060	-0.995	0.281	0.010	0.006	0.019	-0.013	0.017	0.008	0.093	0.019	0.012
0.024	-0.180	-0.940	-0.082	-0.055	-0.995	0.280	0.064	-0.002	0.036	-0.026	0.048	0.024	0.102	0.050	0.013
0.013	-0.156	-0.956	-0.083	-0.050	-0.995	0.283	0.045	0.030	0.025	-0.008	0.032	0.014	0.079	0.035	0.016
0.013	-0.156	-0.956	-0.085	-0.045	-0.995	0.293	0.111	0.042	0.027	-0.014	0.032	0.015	0.080	0.034	0.014
0.013	-0.126	-0.979	-0.087	-0.039	-0.995	0.302	0.131	0.010	0.030	0.012	0.008	0.015	0.050	0.011	0.015
-0.010	-0.126	-0.979	-0.089	-0.033	-0.995	0.288	0.104	-0.011	0.009	0.006	0.008	0.007	0.051	0.011	0.011
0.009	-0.129	-0.956	-0.091	-0.028	-0.995	0.293	0.123	-0.028	0.030	-0.003	0.032	0.013	0.056	0.034	0.011
-0.018	-0.122	-0.960	-0.092	-0.023	-0.996	0.257	0.056	-0.019	0.005	-0.000	0.028	0.014	0.049	0.030	0.006
0.001	-0.118	-0.952	-0.093	-0.018	-0.995	0.240	0.085	-0.032	0.026	-0.001	0.036	0.006	0.046	0.038	0.007
-0.014	-0.114	-0.956	-0.095	-0.014	-0.995	0.238	0.089	-0.021	0.013	-0.001	0.032	0.009	0.044	0.034	0.008
-0.007	-0.098	-0.964	-0.096	-0.009	-0.995	0.235	0.083	-0.021	0.022	0.010	0.024	0.001	0.029	0.027	0.013
-0.003	-0.106	-0.972	-0.097	-0.005	-0.995	0.262	0.059	-0.019	0.026	-0.002	0.015	0.004	0.038	0.019	0.016
-0.003	-0.095	-0.975	-0.099	0.000	-0.995	0.253	0.088	-0.048	0.028	0.005	0.011	0.004	0.027	0.015	0.017
-0.003	-0.098	-0.975	-0.101	0.005	-0.995	0.242	0.111	-0.054	0.030	-0.004	0.010	0.005	0.032	0.015	0.017
-0.022	-0.083	-0.968	-0.102	0.009	-0.995	0.227	0.072	-0.042	0.012	0.007	0.018	0.014	0.018	0.023	0.017
-0.014	-0.079	-0.972	-0.104	0.013	-0.994	0.220	0.119	-0.048	0.022	0.007	0.013	0.006	0.015	0.019	0.016
-0.018	-0.079	-0.975	-0.106	0.017	-0.994	0.204	0.101	-0.035	0.020	0.003	0.009	0.009	0.016	0.015	0.015
-0.014	-0.075	-0.972	-0.107	0.021	-0.994	0.209	0.104	-0.039	0.026	0.003	0.013	0.005	0.013	0.019	0.021
-0.014	-0.071	-0.972	-0.109	0.025	-0.994	0.206	0.108	-0.034	0.028	0.003	0.012	0.005	0.010	0.019	0.022
-0.007	-0.060	-0.979	-0.111	0.029	-0.993	0.198	0.115	-0.036	0.037	0.011	0.004	0.003	0.001	0.012	0.021
-0.022	-0.060	-0.979	-0.114	0.032	-0.993	0.189	0.139	-0.047	0.025	0.008	0.004	0.012	0.001	0.012	0.022
-0.037	-0.052	-0.987	-0.115	0.036	-0.993	0.190	0.060	-0.035	0.010	0.012	-0.004	0.027	0.008	0.004	0.020
-0.026	-0.037	-0.991	-0.117	0.040	-0.992	0.198	0.122	-0.038	0.024	0.023	-0.009	0.015	0.022	0.000	0.017
-0.037	-0.033	-0.979	-0.118	0.044	-0.992	0.201	0.077	-0.035	0.014	0.023	0.003	0.026	0.025	0.012	0.015
-0.037	-0.041	-0.991	-0.118	0.047	-0.992	0.170	0.030	-0.029	0.014	0.013	-0.009	0.026	0.017	0.000	0.018
-0.037	-0.041	-0.975	-0.119	0.050	-0.992	0.160	0.045	-0.041	0.014	0.010	0.007	0.026	0.016	0.016	0.019
-0.022	-0.044	-0.983	-0.120	0.052	-0.991	0.129	0.079	-0.061	0.031	0.003	-0.001	0.010	0.011	0.008	0.022
-0.026	-0.041	-0.983	-0.121	0.055	-0.991	0.122	0.082	-0.058	0.028	0.005	-0.001	0.014	0.014	0.008	0.025
-0.026	-0.029	-0.983	-0.122	0.057	-0.991	0.113	0.046	-0.047	0.029	0.015	-0.002	0.013	0.025	0.008	0.026
-0.026	-0.029	-0.983	-0.124	0.059	-0.990	0.118	0.136	-0.049	0.031	0.012	-0.002	0.013	0.024	0.008	0.020
-0.037	-0.029	-0.975	-0.127	0.061	-0.990	0.092	0.134	-0.034	0.022	0.011	0.006	0.024	0.024	0.016	0.018
-0.057	-0.010	-0.968	-0.128	0.062	-0.990	0.103	0.075	-0.024	0.004	0.028	0.013	0.043	0.042	0.024	0.017
-0.041	-0.013	-0.979	-0.130	0.065	-0.989	0.124	0.095	-0.035	0.021	0.022	0.001	0.028	0.038	0.012	0.015
-0.041	-0.013	-0.983	-0.131	0.067	-0.989	0.118	0.101	-0.065	0.022	0.019	-0.003	0.027	0.037	0.008	0.016
-0.053	-0.033	-1.007	-0.132	0.068	-0.989	0.070	0.037	-0.089	0.011	-0.002	-0.027	0.039	0.017	0.015	0.017
-0.053	-0.029	-1.007	-0.133	0.069	-0.989	0.049	0.101	-0.100	0.012	0.001	-0.027	0.039	0.020	0.015	0.016
-0.072	-0.025	-1.011	-0.133	0.070	-0.989	0.049	0.017	-0.067	-0.007	0.004	-0.031	0.058	0.023	0.019	0.016
-0.049	-0.013	-0.987	-0.134	0.071	-0.988	0.038	0.048	-0.050	0.017	0.015	-0.007	0.034	0.034	0.005	0.017
-0.049	-0.010	-0.991	-0.135	0.072	-0.988	0.078	0.056	-0.029	0.017	0.017	-0.011	0.034	0.037	0.001	0.019
-0.045	-0.006	-0.995	-0.134	0.074	-0.988	0.077	-0.012	-0.043	0.021	0.020	-0.015	0.030	0.040	0.003	0.024
-0.037	-0.010	-0.995	-0.134	0.075	-0.988	0.063	0.035	-0.094	0.029	0.014	-0.015	0.023	0.036	0.003	0.027
-0.041	-0.017	-0.999	-0.134	0.075	-0.988	0.029	-0.001	-0.102	0.025	0.006	-0.019	0.027	0.027	0.007	0.026
-0.045	-0.021	-1.007	-0.134	0.076	-0.988	0.024	0.039	-0.113	0.021	0.001	-0.027	0.030	0.023	0.015	0.021
-0.060	-0.010	-1.015	-0.135	0.076	-0.988	0.034	0.052	-0.092	0.006	0.012	-0.035	0.046	0.034	0.023	0.015
-0.072	-0.002	-0.995	-0.134	0.078	-0.988	0.060	-0.016	-0.058	-0.006	0.018	-0.016	0.057	0.041	0.003	0.014
-0.076	0.010	-1.003	-0.135	0.079	-0.988	0.048	0.035	-0.064	-0.009	0.029	-0.024	0.060	0.052	0.011	0.014
-0.045	0.014	-0.995	-0.135	0.079	-0.988	0.040	0.027	-0.083	0.022	0.031	-0.016	0.029	0.055	0.003	0.017
-0.045	0.006	-0.999	-0.134	0.080	-0.988	0.011	-0.003	-0.109	0.021	0.023	-0.020	0.029	0.047	0.007	0.022
-0.041	-0.013	-1.011	-0.134	0.079	-0.988	-0.029	0.025	-0.128	0.025	0.004	-0.032	0.025	0.027	0.019	0.029
-0.045	-0.025	-0.999	-0.135	0.079	-0.988	-0.012	0.052	-0.113	0.022	-0.007	-0.020	0.029	0.014	0.007	0.029
-0.041	-0.029	-1.003	-0.136	0.079	-0.988	0.026	0.059	-0.090	0.026	-0.011	-0.024	0.025	0.010	0.010	0.028
-0.053	-0.017	-1.007	-0.136	0.081	-0.987	0.066	0.052	-0.080	0.015	-0.001	-0.029	0.036	0.021	0.014	0.027
-0.057	-0.013	-1.007	-0.138	0.082	-0.987	0.079	0.096	-0.103	0.013	0.001	-0.029	0.040	0.024	0.014	0.027
-0.045	-0.013	-0.995	-0.140	0.084	-0.987	0.088	0.127	-0.112	0.027	-0.000	-0.018	0.029	0.024	0.003	0.027
-0.057	-0.029	-1.011	-0.142	0.086	-0.986	0.096	0.138	-0.115	0.017	-0.017	-0.034	0.040	0.008	0.019	0.033
-0.057	-0.029	-1.011	-0.145	0.088	-0.986	0.118	0.156	-0.103	0.020	-0.020	-0.034	0.040	0.007	0.018	0.048
-0.033	-0.006	-1.019	-0.147	0.091	-0.985	0.131	0.129	-0.087	0.045	0.001	-0.043	0.017	0.030	0.026	0.066
0.005	0.002	-1.023	-0.150	0.093	-0.984	0.107	0.198	-0.128	0.087	0.007	-0.048	0.022	0.037	0.030	0.077
0.009	-0.006	-1.062	-0.159	0.094	-0.983	0.049	0.510	-0.233	0.100	-0.002	-0.088	0.025	0.028	0.070	0.077
-0.049	-0.021	-1.062	-0.170	0.095	-0.981	0.004	0.595	-0.274	0.053	-0.018	-0.090	0.032	0.013	0.070	0.065
-0.110	-0.002	-1.062	-0.180	0.095	-0.979	0.013	0.543	-0.216	0.001	0.000	-0.092	0.094	0.031	0.069	0.043
-0.141	0.017	-1.011	-0.188	0.097	-0.977	0.077	0.435	-0.129	-0.021	0.018	-0.043	0.124	0.050	0.018	0.021
-0.133	0.037	-0.956	-0.193	0.100	-0.976	0.166	0.281	-0.047	-0.009	0.034	0.011	0.117	0.069	0.037	0.007
-0.103	0.052	-0.916	-0.199	0.104	-0.975	0.196	0.296	-0.052	0.027	0.046	0.049	0.086	0.084	0.076	0.010
-0.099	0.064	-0.901	-0.204	0.107	-0.973	0.138	0.316	-0.091	0.037	0.054	0.063	0.082	0.095	0.092	0.021
-0.080	0.044	-0.928	-0.211	0.109	-0.971	0.068	0.376	-0.132	0.063	0.034	0.034	0.062	0.075	0.065	0.032
-0.083	0.017	-0.924	-0.217	0.109	-0.970	-0.010	0.327	-0.155	0.065	0.006	0.036	0.066	0.048	0.069	0.048
-0.095	-0.025	-0.944	-0.220	0.109	-0.969	-0.044	0.227	-0.141	0.057	-0.036	0.016	0.078	0.005	0.049	0.076
-0.060	-0.060	-0.960	-0.223	0.109	-0.969	0.009	0.154	-0.130	0.093	-0.071	-0.000	0.043	0.031	0.033	0.105
-0.010	-0.060	-1.011	-0.225	0.111	-0.968	0.105	0.166	-0.103	0.146	-0.073	-0.052	0.007	0.031	0.018	0.132
0.009	-0.056	-1.074	-0.227	0.114	-0.967	0.197	0.129	-0.014	0.167	-0.072	-0.116	0.026	0.028	0.081	0.164
-0.010	-0.013	-1.102	-0.226	0.119	-0.967	0.306	-0.028	0.093	0.147	-0.035	-0.144	0.007	0.014	0.108	0.201
0.013	0.029	-1.121	-0.223	0.126	-0.967	0.403	-0.102	0.167	0.167	0.001	-0.164	0.030	0.056	0.128	0.229
0.063	0.037	-1.161	-0.222	0.133	-0.966	0.449	-0.077	0.184	0.215	0.001	-0.204	0.080	0.063	0.167	0.248
0.093	0.033	-1.165	-0.219	0.141	-0.965	0.446	-0.090	0.204	0.244	-0.010	-0.209	0.111	0.059	0.171	0.266
0.086	0.025	-1.173	-0.218	0.147	-0.965	0.410	-0.070	0.201	0.234	-0.024	-0.217	0.104	0.051	0.179	0.276
0.078	0.048	-1.153	-0.215	0.153	-0.965	0.308	-0.109	0.113	0.224	-0.006	-0.198	0.096	0.073	0.159	0.269
0.070	0.072	-1.141	-0.209	0.155	-0.965	0.173	-0.241	0.068	0.211	0.014	-0.185	0.088	0.096	0.147	0.252
0.063	0.072	-1.113	-0.205	0.157	-0.966	0.096	-0.197	0.031	0.199	0.013	-0.157	0.081	0.095	0.120	0.231
0.043	0.075	-1.102	-0.200	0.158	-0.967	0.069	-0.204	0.025	0.175	0.016	-0.145	0.062	0.099	0.108	0.212
0.028	0.087	-1.070	-0.195	0.159	-0.968	0.094	-0.243	-0.009	0.154	0.026	-0.112	0.046	0.109	0.076	0.185
0.028	0.087	-1.070	-0.192	0.162	-0.968	0.122	-0.116	-0.056	0.151	0.023	-0.112	0.046	0.109	0.076	0.165
-0.014	0.099	-1.042	-0.186	0.163	-0.969	0.096	-0.251	-0.048	0.103	0.033	-0.083	0.004	0.120	0.048	0.142
0.009	0.095	-1.023	-0.185	0.164	-0.969	0.030	-0.043	-0.082	0.124	0.028	-0.063	0.027	0.115	0.028	0.122
-0.033	0.118	-1.031	-0.181	0.163	-0.970	-0.082	-0.157	-0.083	0.078	0.052	-0.071	0.015	0.138	0.036	0.107
-0.037	0.095	-1.007	-0.176	0.161	-0.971	-0.084	-0.198	-0.090	0.070	0.030	-0.047	0.018	0.114	0.012	0.092
-0.014	0.079	-1.015	-0.176	0.159	-0.972	-0.143	0.030	-0.128	0.092	0.018	-0.055	0.005	0.098	0.020	0.082
-0.064	0.079	-1.003	-0.169	0.156	-0.973	-0.157	-0.342	-0.076	0.035	0.021	-0.042	0.045	0.097	0.008	0.074
-0.010	0.060	-0.983	-0.165	0.152	-0.974	-0.198	-0.124	-0.128	0.085	0.005	-0.021	0.009	0.077	0.012	0.068
-0.037	0.052	-0.987	-0.161	0.148	-0.976	-0.210	-0.183	-0.107	0.055	0.002	-0.023	0.018	0.069	0.008	0.055
-0.037	0.064	-0.964	-0.158	0.145	-0.977	-0.177	-0.153	-0.107	0.052	0.016	0.002	0.018	0.080	0.032	0.044
-0.045	0.060	-0.960	-0.156	0.142	-0.977	-0.119	-0.039	-0.090	0.043	0.014	0.007	0.025	0.076	0.036	0.025
-0.099	0.064	-0.987	-0.154	0.141	-0.978	-0.068	-0.111	-0.045	-0.013	0.019	-0.020	0.079	0.079	0.009	0.022
-0.099	0.075	-0.975	-0.149	0.140	-0.979	-0.023	-0.229	-0.035	-0.017	0.030	-0.007	0.079	0.090	0.021	0.010
-0.037	0.072	-0.975	-0.149	0.140	-0.979	-0.012	0.026	-0.092	0.044	0.026	-0.007	0.017	0.085	0.021	0.004
-0.103	0.068	-0.999	-0.145	0.140	-0.979	-0.010	-0.170	-0.044	-0.025	0.023	-0.031	0.083	0.081	0.003	-0.002
-0.076	0.044	-0.987	-0.145	0.139	-0.980	-0.015	0.002	-0.024	0.001	0.000	-0.019	0.055	0.057	0.009	-0.003
-0.122	0.048	-1.003	-0.141	0.139	-0.980	0.006	-0.216	0.038	-0.050	0.004	-0.035	0.102	0.061	0.006	-0.020
-0.083	0.041	-0.948	-0.137	0.140	-0.981	0.049	-0.182	0.007	-0.015	-0.004	0.021	0.063	0.053	0.049	-0.021
-0.118	0.044	-0.995	-0.134	0.141	-0.981	0.056	-0.142	-0.004	-0.053	-0.000	-0.027	0.097	0.056	0.002	-0.032
-0.080	0.025	-0.968	-0.132	0.141	-0.981	0.016	-0.112	-0.040	-0.017	-0.019	0.001	0.059	0.037	0.029	-0.029
-0.114	0.041	-0.975	-0.129	0.141	-0.982	0.028	-0.136	-0.060	-0.054	-0.004	-0.006	0.093	0.052	0.022	-0.035
-0.083	0.037	-0.968	-0.128	0.142	-0.982	0.028	-0.042	-0.076	-0.024	-0.008	0.002	0.062	0.047	0.030	-0.031
-0.099	0.010	-0.944	-0.124	0.142	-0.982	0.034	-0.183	-0.039	-0.043	-0.036	0.026	0.078	0.020	0.054	-0.029
-0.072	0.041	-0.968	-0.121	0.143	-0.982	0.048	-0.161	-0.030	-0.020	-0.006	0.002	0.051	0.051	0.030	-0.016
-0.060	0.056	-0.972	-0.118	0.143	-0.983	0.035	-0.122	-0.050	-0.011	0.009	-0.001	0.039	0.066	0.026	-0.009
-0.033	0.044	-0.987	-0.116	0.143	-0.983	0.019	-0.102	-0.047	0.014	-0.003	-0.017	0.012	0.055	0.011	0.001
-0.033	0.044	-0.987	-0.112	0.143	-0.983	-0.002	-0.155	-0.033	0.010	-0.002	-0.017	0.012	0.054	0.011	0.005
-0.045	0.064	-0.979	-0.110	0.143	-0.984	-0.020	-0.081	-0.037	-0.003	0.017	-0.008	0.023	0.074	0.019	0.004
-0.045	0.048	-0.987	-0.108	0.142	-0.984	-0.010	-0.089	-0.029	-0.005	0.002	-0.016	0.023	0.058	0.011	0.001
-0.064	0.072	-1.011	-0.105	0.142	-0.984	-0.001	-0.187	0.016	-0.028	0.026	-0.039	0.042	0.081	0.012	0.002
-0.030	0.048	-0.964	-0.104	0.142	-0.984	0.018	-0.027	-0.011	0.006	0.003	0.009	0.008	0.058	0.035	-0.001
-0.026	0.052	-0.999	-0.103	0.142	-0.985	0.020	-0.052	-0.014	0.009	0.006	-0.027	0.004	0.062	0.000	0.002
-0.057	0.041	-1.007	-0.099	0.143	-0.985	0.035	-0.195	0.023	-0.026	-0.006	-0.034	0.034	0.051	0.008	0.011
-0.014	0.048	-0.979	-0.096	0.143	-0.985	0.031	-0.129	0.020	0.014	0.002	-0.007	0.008	0.059	0.019	0.012
-0.007	0.060	-1.015	-0.095	0.142	-0.985	-0.023	-0.052	0.005	0.020	0.014	-0.042	0.016	0.070	0.016	0.010
-0.030	0.037	-1.003	-0.093	0.141	-0.986	-0.031	-0.069	0.009	-0.005	-0.009	-0.030	0.007	0.047	0.004	0.015
-0.022	0.037	-0.991	-0.092	0.140	-0.986	-0.065	-0.071	-0.000	0.001	-0.007	-0.018	0.000	0.048	0.008	0.010
-0.018	0.033	-1.011	-0.089	0.138	-0.986	-0.065	-0.104	0.019	0.003	-0.009	-0.037	0.004	0.044	0.012	0.009
-0.041	0.014	-1.011	-0.086	0.136	-0.987	-0.095	-0.157	0.021	-0.023	-0.027	-0.036	0.019	0.025	0.012	0.009
0.005	0.029	-0.995	-0.084	0.134	-0.987	-0.085	-0.112	0.024	0.020	-0.009	-0.020	0.027	0.041	0.004	0.006
-0.014	0.017	-0.991	-0.083	0.132	-0.988	-0.056	-0.056	0.027	-0.000	-0.019	-0.016	0.008	0.030	0.008	0.004
-0.018	0.014	-0.979	-0.081	0.130	-0.988	-0.075	-0.069	0.031	-0.006	-0.021	-0.003	0.004	0.026	0.020	0.010
-0.022	0.025	-1.011	-0.081	0.129	-0.988	-0.042	-0.013	0.019	-0.010	-0.009	-0.035	0.000	0.038	0.012	0.003
0.013	0.029	-0.979	-0.078	0.128	-0.989	-0.062	-0.108	0.040	0.022	-0.003	-0.003	0.035	0.042	0.020	0.001
-0.026	0.044	-0.991	-0.078	0.126	-0.989	-0.076	-0.024	0.018	-0.017	0.014	-0.014	0.004	0.058	0.008	0.006
-0.014	0.037	-0.995	-0.076	0.125	-0.989	-0.049	-0.084	0.030	-0.007	0.008	-0.018	0.008	0.051	0.004	0.002
0.009	0.041	-0.987	-0.075	0.123	-0.990	-0.062	-0.054	0.016	0.014	0.013	-0.010	0.031	0.055	0.012	0.007
-0.030	0.021	-0.999	-0.075	0.122	-0.990	-0.039	0.010	0.016	-0.024	-0.005	-0.021	0.008	0.036	0.000	0.010
0.043	0.017	-0.987	-0.073	0.121	-0.990	-0.009	-0.066	0.026	0.047	-0.009	-0.009	0.066	0.033	0.012	0.012
-0.018	0.021	-1.031	-0.073	0.120	-0.990	-0.035	-0.010	-0.000	-0.014	-0.004	-0.052	0.004	0.037	0.031	0.007
-0.007	0.014	-1.011	-0.070	0.120	-0.990	-0.024	-0.139	0.011	-0.006	-0.011	-0.032	0.015	0.030	0.011	0.010
-0.014	0.014	-1.003	-0.069	0.119	-0.991	-0.030	-0.050	0.011	-0.014	-0.010	-0.024	0.007	0.031	0.003	0.002
-0.010	0.025	-1.007	-0.067	0.118	-0.991	-0.028	-0.093	0.028	-0.012	0.003	-0.028	0.011	0.043	0.007	0.004
0.005	0.014	-0.999	-0.065	0.117	-0.991	-0.000	-0.074	0.028	0.001	-0.009	-0.020	0.026	0.032	0.001	0.004
0.013	0.014	-0.995	-0.064	0.116	-0.991	-0.053	-0.059	0.028	0.008	-0.007	-0.016	0.034	0.033	0.004	0.008
0.005	0.025	-1.007	-0.062	0.115	-0.991	-0.022	-0.074	0.063	-0.001	0.005	-0.028	0.026	0.045	0.008	0.016
0.017	0.017	-0.987	-0.063	0.114	-0.991	-0.035	0.025	0.033	0.010	-0.002	-0.008	0.038	0.038	0.012	0.017
0.040	0.014	-0.995	-0.063	0.113	-0.992	-0.039	0.040	0.033	0.034	-0.005	-0.016	0.060	0.035	0.004	0.018
0.020	0.010	-0.983	-0.062	0.113	-0.992	-0.009	-0.038	0.041	0.014	-0.008	-0.004	0.041	0.031	0.016	0.023
0.032	0.025	-0.968	-0.062	0.111	-0.992	-0.069	-0.032	0.029	0.025	0.009	0.012	0.053	0.048	0.032	0.024
0.040	0.014	-0.979	-0.063	0.110	-0.992	-0.050	0.094	0.003	0.034	-0.001	0.000	0.060	0.037	0.020	0.019
0.024	0.014	-0.987	-0.064	0.109	-0.992	-0.042	0.030	0.011	0.019	-0.000	-0.008	0.045	0.037	0.012	0.017
0.017	0.002	-0.979	-0.065	0.107	-0.992	-0.082	0.071	-0.005	0.012	-0.010	0.000	0.037	0.026	0.019	0.012
-0.003	0.021	-1.003	-0.067	0.105	-0.992	-0.083	0.118	0.006	-0.005	0.011	-0.023	0.017	0.046	0.004	0.005
-0.007	-0.002	-0.987	-0.068	0.103	-0.992	-0.081	0.063	0.006	-0.008	-0.010	-0.008	0.013	0.024	0.011	-0.001
-0.018	0.006	-1.011	-0.069	0.101	-0.993	-0.102	0.071	0.012	-0.018	-0.000	-0.031	0.001	0.032	0.012	-0.000
-0.018	-0.013	-1.007	-0.067	0.099	-0.993	-0.048	-0.118	0.049	-0.020	-0.018	-0.027	0.001	0.014	0.008	0.002
0.017	-0.013	-0.983	-0.069	0.098	-0.993	-0.049	0.114	-0.000	0.016	-0.017	-0.003	0.036	0.015	0.015	0.005
-0.003	0.010	-1.027	-0.068	0.096	-0.993	-0.097	-0.027	0.022	-0.003	0.009	-0.046	0.017	0.038	0.029	0.007
0.009	0.010	-0.995	-0.068	0.094	-0.993	-0.059	0.024	0.034	0.008	0.010	-0.015	0.028	0.039	0.003	0.013
-0.003	0.010	-0.995	-0.068	0.092	-0.993	-0.093	-0.036	0.042	-0.004	0.012	-0.015	0.016	0.039	0.003	0.007
0.020	-0.006	-0.987	-0.068	0.090	-0.994	-0.067	0.035	0.024	0.020	-0.002	-0.007	0.039	0.025	0.011	0.005
-0.014	-0.013	-0.979	-0.068	0.089	-0.994	-0.034	0.021	0.036	-0.014	-0.009	0.001	0.005	0.018	0.018	0.003
0.005	-0.002	-0.979	-0.069	0.088	-0.994	-0.040	0.031	0.016	0.005	0.004	0.001	0.024	0.030	0.018	0.007
0.001	-0.013	-0.983	-0.067	0.087	-0.994	-0.042	-0.085	0.043	-0.000	-0.006	-0.003	0.020	0.019	0.014	0.004
0.020	-0.002	-0.995	-0.068	0.086	-0.994	-0.057	0.055	0.033	0.020	0.007	-0.014	0.039	0.031	0.002	0.010
0.001	-0.006	-1.003	-0.068	0.084	-0.994	-0.050	0.012	0.020	0.001	0.004	-0.022	0.020	0.028	0.006	0.008
0.013	-0.021	-0.987	-0.068	0.083	-0.994	-0.066	0.002	0.033	0.012	-0.010	-0.006	0.031	0.013	0.009	0.009
-0.007	-0.021	-0.987	-0.068	0.081	-0.994	-0.084	0.033	0.030	-0.007	-0.008	-0.006	0.012	0.014	0.009	0.008
-0.003	-0.017	-0.999	-0.068	0.079	-0.995	-0.078	-0.036	0.042	-0.004	-0.002	-0.018	0.015	0.019	0.003	0.010
0.013	-0.021	-1.007	-0.069	0.077	-0.995	-0.066	0.063	0.047	0.013	-0.004	-0.025	0.030	0.016	0.012	0.008
0.013	-0.029	-0.995	-0.069	0.075	-0.995	-0.093	0.024	0.030	0.013	-0.010	-0.013	0.029	0.009	0.000	0.011
-0.007	-0.033	-1.007	-0.069	0.073	-0.995	-0.063	0.034	0.022	-0.006	-0.012	-0.025	0.009	0.006	0.011	0.013
0.001	-0.037	-1.007	-0.070	0.071	-0.995	-0.073	0.048	0.026	0.003	-0.014	-0.025	0.017	0.003	0.011	0.011
0.009	-0.025	-0.987	-0.071	0.070	-0.995	-0.074	0.045	0.008	0.011	-0.001	-0.006	0.024	0.016	0.009	0.011
0.009	-0.029	-0.991	-0.071	0.068	-0.995	-0.069	0.012	0.016	0.011	-0.003	-0.010	0.024	0.013	0.006	0.013
0.009	-0.029	-0.987	-0.072	0.066	-0.995	-0.094	0.054	0.012	0.012	-0.001	-0.006	0.023	0.014	0.010	0.010
0.013	-0.044	-0.979	-0.073	0.064	-0.995	-0.101	0.097	0.014	0.017	-0.015	0.002	0.027	0.001	0.018	0.011
-0.007	-0.025	-0.979	-0.075	0.061	-0.995	-0.096	0.065	-0.000	-0.001	0.007	0.002	0.007	0.019	0.018	0.013
0.009	-0.025	-0.983	-0.074	0.059	-0.995	-0.100	0.004	-0.006	0.015	0.009	-0.001	0.023	0.020	0.013	0.010
0.013	-0.044	-0.999	-0.076	0.057	-0.995	-0.076	0.101	-0.018	0.020	-0.009	-0.017	0.027	0.001	0.004	0.010
-0.018	-0.044	-1.003	-0.077	0.055	-0.995	-0.092	0.055	-0.007	-0.010	-0.007	-0.021	0.004	0.002	0.008	0.013
0.013	-0.044	-0.972	-0.077	0.053	-0.996	-0.121	0.035	0.006	0.021	-0.004	0.011	0.027	0.003	0.022	0.010
-0.003	-0.052	-0.999	-0.079	0.050	-0.996	-0.103	0.075	-0.002	0.007	-0.009	-0.017	0.012	0.003	0.006	0.010
-0.014	-0.041	-0.999	-0.079	0.048	-0.996	-0.110	0.019	-0.001	-0.004	0.005	-0.017	0.001	0.009	0.007	0.011
0.009	-0.052	-0.987	-0.080	0.045	-0.996	-0.108	0.083	0.009	0.020	-0.005	-0.005	0.025	0.001	0.004	0.010
-0.007	-0.064	-0.979	-0.080	0.043	-0.996	-0.109	0.018	0.015	0.005	-0.014	0.003	0.010	0.012	0.011	0.010
-0.003	-0.048	-0.999	-0.081	0.041	-0.996	-0.097	0.041	0.010	0.009	0.004	-0.017	0.014	0.005	0.010	0.012
-0.003	-0.056	-0.991	-0.081	0.038	-0.996	-0.086	0.003	0.033	0.009	-0.002	-0.009	0.014	0.002	0.002	0.008
-0.003	-0.060	-0.995	-0.081	0.036	-0.996	-0.092	0.033	0.008	0.009	-0.003	-0.012	0.014	0.004	0.007	0.011
-0.018	-0.068	-1.003	-0.081	0.035	-0.996	-0.077	0.009	0.002	-0.006	-0.009	-0.020	0.001	0.011	0.015	0.007
-0.003	-0.068	-1.003	-0.082	0.032	-0.996	-0.094	0.035	0.012	0.010	-0.007	-0.020	0.014	0.009	0.015	0.006
-0.018	-0.075	-0.972	-0.082	0.030	-0.996	-0.098	0.036	0.012	-0.005	-0.012	0.011	0.001	0.016	0.016	0.004
-0.010	-0.064	-0.991	-0.083	0.028	-0.996	-0.071	0.033	0.005	0.003	0.001	-0.009	0.006	0.003	0.004	0.008
-0.014	-0.075	-0.995	-0.083	0.026	-0.996	-0.100	0.040	-0.007	-0.000	-0.008	-0.013	0.002	0.013	0.008	0.010
0.009	-0.079	-0.987	-0.085	0.024	-0.996	-0.087	0.072	-0.012	0.024	-0.010	-0.005	0.025	0.016	0.001	0.013
0.009	-0.079	-0.987	-0.084	0.022	-0.996	-0.095	0.013	-0.005	0.024	-0.008	-0.005	0.025	0.014	0.001	0.012
-0.007	-0.087	-0.979	-0.086	0.020	-0.996	-0.077	0.081	-0.005	0.010	-0.014	0.003	0.010	0.021	0.007	0.012
-0.026	-0.068	-1.003	-0.086	0.018	-0.996	-0.088	0.031	0.007	-0.009	0.007	-0.021	0.010	0.000	0.017	0.011
-0.010	-0.083	-0.983	-0.086	0.016	-0.996	-0.075	-0.007	0.000	0.006	-0.007	-0.001	0.006	0.015	0.003	0.009
0.001	-0.083	-0.983	-0.088	0.015	-0.996	-0.060	0.102	-0.006	0.020	-0.005	-0.001	0.017	0.013	0.003	0.010
-0.007	-0.083	-0.991	-0.089	0.013	-0.996	-0.077	0.065	0.018	0.013	-0.003	-0.010	0.009	0.012	0.005	0.010
-0.010	-0.098	-0.987	-0.090	0.011	-0.996	-0.067	0.083	0.007	0.010	-0.017	-0.006	0.005	0.026	0.001	0.015
-0.026	-0.098	-0.991	-0.090	0.010	-0.996	-0.058	-0.015	0.015	-0.005	-0.016	-0.010	0.010	0.025	0.005	0.011
0.009	-0.098	-0.987	-0.092	0.008	-0.996	-0.051	0.134	-0.001	0.032	-0.015	-0.006	0.024	0.023	0.002	0.010
-0.026	-0.095	-0.991	-0.093	0.007	-0.996	-0.032	0.055	0.000	-0.002	-0.010	-0.010	0.011	0.018	0.006	0.008
-0.018	-0.095	-0.991	-0.093	0.007	-0.996	-0.028	0.035	0.005	0.006	-0.009	-0.010	0.004	0.017	0.006	0.011
-0.022	-0.106	-0.975	-0.094	0.005	-0.996	-0.036	0.030	0.011	0.002	-0.020	0.006	0.008	0.027	0.010	0.009
-0.018	-0.095	-0.999	-0.094	0.004	-0.996	-0.031	0.036	0.013	0.006	-0.007	-0.018	0.005	0.015	0.013	0.010
-0.003	-0.102	-0.983	-0.095	0.003	-0.995	-0.034	0.041	0.013	0.022	-0.014	-0.002	0.010	0.021	0.002	0.010
-0.026	-0.095	-1.003	-0.095	0.002	-0.995	-0.056	0.033	0.011	-0.001	-0.005	-0.022	0.014	0.013	0.017	0.012
-0.018	-0.106	-0.991	-0.095	0.001	-0.995	-0.048	0.018	0.011	0.007	-0.016	-0.010	0.007	0.023	0.005	0.013
-0.022	-0.098	-0.999	-0.096	-0.000	-0.995	-0.045	0.027	-0.001	0.004	-0.007	-0.018	0.011	0.014	0.013	0.012
-0.010	-0.091	-0.995	-0.097	-0.002	-0.995	-0.053	0.069	-0.010	0.016	0.002	-0.014	0.000	0.005	0.009	0.011
-0.018	-0.102	-0.991	-0.099	-0.003	-0.995	-0.045	0.102	-0.009	0.010	-0.009	-0.011	0.008	0.016	0.005	0.012
-0.026	-0.102	-0.987	-0.098	-0.004	-0.995	-0.056	-0.015	0.004	0.002	-0.007	-0.007	0.016	0.015	0.001	0.013
-0.014	-0.098	-0.987	-0.099	-0.006	-0.995	-0.062	0.045	-0.012	0.014	-0.002	-0.007	0.005	0.010	0.001	0.010
-0.022	-0.114	-0.995	-0.101	-0.007	-0.995	-0.037	0.110	-0.012	0.009	-0.017	-0.015	0.012	0.024	0.008	0.008
-0.033	-0.110	-0.999	-0.101	-0.008	-0.995	-0.062	0.014	0.008	-0.003	-0.011	-0.019	0.024	0.019	0.012	0.010
-0.022	-0.106	-0.968	-0.100	-0.010	-0.995	-0.071	-0.035	0.011	0.008	-0.006	0.012	0.013	0.014	0.019	0.008
-0.018	-0.110	-0.979	-0.102	-0.011	-0.995	-0.046	0.093	-0.001	0.013	-0.008	0.000	0.009	0.016	0.008	0.007
-0.030	-0.110	-0.999	-0.101	-0.013	-0.995	-0.054	-0.038	0.009	0.001	-0.007	-0.020	0.021	0.014	0.012	0.009
-0.030	-0.110	-0.999	-0.101	-0.014	-0.995	-0.060	0.011	0.004	0.000	-0.006	-0.020	0.021	0.013	0.012	0.011
-0.018	-0.118	-0.991	-0.101	-0.016	-0.995	-0.050	0.042	0.003	0.013	-0.012	-0.012	0.010	0.019	0.004	0.010
-0.018	-0.118	-0.983	-0.102	-0.017	-0.995	-0.054	0.036	-0.001	0.013	-0.011	-0.005	0.009	0.018	0.003	0.012
-0.026	-0.122	-0.987	-0.102	-0.018	-0.995	-0.039	0.035	0.003	0.006	-0.014	-0.009	0.017	0.021	0.001	0.013
-0.018	-0.118	-0.995	-0.102	-0.019	-0.995	-0.046	-0.014	0.012	0.013	-0.009	-0.017	0.009	0.016	0.009	0.010
-0.026	-0.118	-0.987	-0.102	-0.020	-0.995	-0.029	0.051	0.004	0.006	-0.008	-0.009	0.016	0.015	0.001	0.009
-0.030	-0.110	-0.987	-0.102	-0.021	-0.995	-0.036	0.009	0.003	0.002	0.001	-0.009	0.020	0.006	0.002	0.011
-0.030	-0.129	-0.987	-0.102	-0.022	-0.995	-0.022	0.007	-0.010	0.002	-0.018	-0.010	0.020	0.025	0.002	0.008
-0.014	-0.129	-0.979	-0.103	-0.022	-0.994	-0.018	0.051	-0.018	0.018	-0.017	-0.002	0.005	0.024	0.006	0.007
-0.037	-0.126	-1.003	-0.102	-0.023	-0.994	-0.016	-0.032	-0.009	-0.006	-0.013	-0.026	0.028	0.019	0.017	0.010
-0.022	-0.126	-0.968	-0.102	-0.024	-0.995	-0.012	-0.008	-0.014	0.009	-0.013	0.010	0.013	0.018	0.019	0.013
-0.014	-0.122	-0.995	-0.102	-0.024	-0.995	-0.031	-0.001	-0.023	0.016	-0.008	-0.018	0.006	0.014	0.007	0.011
-0.022	-0.133	-0.999	-0.102	-0.025	-0.994	-0.029	0.049	-0.022	0.009	-0.019	-0.022	0.015	0.025	0.010	0.014
-0.026	-0.122	-0.995	-0.102	-0.026	-0.994	-0.027	0.006	-0.014	0.006	-0.006	-0.019	0.019	0.012	0.006	0.016
-0.018	-0.126	-0.995	-0.102	-0.027	-0.994	-0.021	-0.019	-0.008	0.013	-0.010	-0.019	0.012	0.016	0.005	0.016
-0.018	-0.118	-0.983	-0.101	-0.028	-0.994	-0.041	-0.008	-0.006	0.012	-0.001	-0.007	0.013	0.007	0.008	0.017
-0.014	-0.129	-0.991	-0.101	-0.029	-0.994	-0.047	0.028	-0.020	0.016	-0.011	-0.015	0.010	0.018	0.001	0.016
-0.014	-0.129	-0.991	-0.102	-0.030	-0.994	-0.056	0.035	-0.025	0.017	-0.010	-0.015	0.011	0.018	0.002	0.016
-0.026	-0.133	-0.983	-0.102	-0.032	-0.994	-0.045	0.012	-0.023	0.005	-0.013	-0.008	0.024	0.021	0.011	0.014
-0.014	-0.114	-0.987	-0.102	-0.033	-0.994	-0.063	0.039	-0.036	0.017	0.008	-0.012	0.013	0.002	0.008	0.012
-0.030	-0.141	-0.979	-0.103	-0.034	-0.994	-0.049	0.025	-0.040	0.002	-0.018	-0.004	0.028	0.029	0.016	0.008
-0.030	-0.141	-0.991	-0.103	-0.036	-0.994	-0.063	0.001	-0.047	0.002	-0.017	-0.016	0.029	0.028	0.005	0.008
-0.030	-0.149	-0.972	-0.103	-0.037	-0.994	-0.042	0.010	-0.037	0.002	-0.023	0.003	0.029	0.036	0.025	0.007
-0.030	-0.145	-0.995	-0.103	-0.038	-0.994	-0.049	0.024	-0.024	0.002	-0.018	-0.020	0.030	0.031	0.002	0.009
-0.018	-0.153	-0.975	-0.103	-0.039	-0.994	-0.041	0.024	-0.007	0.014	-0.025	-0.001	0.019	0.038	0.022	0.011
-0.018	-0.149	-0.983	-0.103	-0.040	-0.994	-0.036	0.004	-0.006	0.014	-0.020	-0.009	0.019	0.034	0.014	0.014
-0.018	-0.149	-0.983	-0.103	-0.042	-0.994	-0.052	-0.003	-0.004	0.014	-0.019	-0.009	0.019	0.033	0.014	0.014
-0.022	-0.137	-0.987	-0.103	-0.043	-0.994	-0.033	0.030	-0.012	0.011	-0.006	-0.013	0.023	0.021	0.010	0.014
-0.026	-0.141	-0.979	-0.103	-0.043	-0.994	-0.032	0.035	-0.019	0.008	-0.009	-0.005	0.027	0.024	0.018	0.013
-0.022	-0.141	-0.991	-0.103	-0.044	-0.994	-0.015	-0.021	-0.017	0.011	-0.009	-0.017	0.024	0.023	0.006	0.015
-0.022	-0.153	-0.975	-0.103	-0.045	-0.994	-0.029	-0.002	-0.023	0.011	-0.020	-0.002	0.023	0.034	0.022	0.014
-0.010	-0.141	-0.987	-0.103	-0.045	-0.994	0.001	0.050	-0.027	0.024	-0.008	-0.014	0.012	0.022	0.010	0.018
-0.026	-0.160	-0.979	-0.103	-0.046	-0.994	-0.007	-0.011	-0.008	0.008	-0.027	-0.006	0.027	0.040	0.018	0.018
-0.007	-0.149	-0.979	-0.103	-0.046	-0.994	0.016	0.037	0.002	0.028	-0.016	-0.007	0.008	0.028	0.018	0.016
-0.026	-0.149	-0.987	-0.103	-0.046	-0.994	0.012	-0.013	0.009	0.009	-0.016	-0.015	0.028	0.027	0.010	0.012
-0.030	-0.141	-0.968	-0.102	-0.045	-0.994	0.023	-0.008	0.018	0.005	-0.008	0.005	0.031	0.019	0.029	0.013
-0.026	-0.141	-0.972	-0.102	-0.045	-0.994	0.054	0.002	0.030	0.009	-0.009	0.001	0.028	0.019	0.025	0.009
-0.026	-0.137	-0.979	-0.102	-0.044	-0.994	0.035	-0.007	0.026	0.009	-0.005	-0.007	0.028	0.014	0.017	0.008
-0.030	-0.133	-0.987	-0.101	-0.044	-0.994	0.054	-0.035	0.030	0.004	-0.002	-0.015	0.032	0.010	0.009	0.011
-0.026	-0.153	-0.987	-0.100	-0.043	-0.994	0.034	-0.051	0.030	0.007	-0.022	-0.015	0.028	0.028	0.009	0.013
-0.022	-0.145	-0.987	-0.099	-0.043	-0.994	0.047	-0.037	0.041	0.010	-0.015	-0.015	0.024	0.020	0.009	0.015
-0.018	-0.133	-1.003	-0.097	-0.043	-0.994	0.009	-0.075	0.024	0.012	-0.003	-0.030	0.020	0.009	0.007	0.017
-0.014	-0.129	-0.987	-0.096	-0.044	-0.994	-0.032	-0.047	0.001	0.015	0.002	-0.015	0.017	0.004	0.011	0.016
-0.014	-0.126	-0.987	-0.095	-0.046	-0.994	-0.086	-0.018	-0.013	0.015	0.007	-0.015	0.018	0.000	0.010	0.015
-0.018	-0.149	-0.964	-0.095	-0.048	-0.994	-0.114	0.004	-0.030	0.011	-0.014	0.009	0.023	0.023	0.033	0.014
-0.014	-0.160	-0.964	-0.093	-0.051	-0.994	-0.138	-0.103	-0.029	0.012	-0.022	0.009	0.018	0.036	0.034	0.014
-0.003	-0.180	-0.960	-0.092	-0.054	-0.994	-0.138	-0.008	-0.039	0.024	-0.039	0.013	0.006	0.056	0.040	0.014
-0.003	-0.184	-0.960	-0.092	-0.058	-0.994	-0.149	0.007	-0.027	0.024	-0.039	0.013	0.005	0.060	0.042	0.018
-0.003	-0.176	-0.964	-0.092	-0.061	-0.994	-0.131	0.010	-0.030	0.024	-0.029	0.009	0.002	0.050	0.041	0.020
0.001	-0.168	-0.979	-0.092	-0.063	-0.994	-0.097	0.021	-0.026	0.028	-0.019	-0.007	0.005	0.041	0.027	0.019
-0.007	-0.153	-0.983	-0.091	-0.064	-0.994	-0.068	-0.079	-0.012	0.018	-0.002	-0.011	0.000	0.025	0.025	0.018
-0.014	-0.168	-0.979	-0.091	-0.065	-0.994	-0.041	0.035	-0.038	0.011	-0.016	-0.007	0.006	0.041	0.030	0.018
-0.014	-0.168	-0.979	-0.090	-0.066	-0.994	-0.022	-0.034	-0.038	0.010	-0.016	-0.006	0.005	0.042	0.031	0.017
-0.003	-0.176	-0.975	-0.090	-0.067	-0.994	-0.028	-0.008	-0.046	0.021	-0.023	-0.002	0.007	0.051	0.037	0.015
-0.007	-0.180	-0.983	-0.089	-0.067	-0.994	-0.012	-0.018	-0.039	0.017	-0.026	-0.010	0.005	0.054	0.032	0.017
-0.014	-0.172	-0.987	-0.089	-0.069	-0.994	-0.042	-0.028	-0.026	0.008	-0.017	-0.014	0.001	0.044	0.029	0.018
0.001	-0.172	-0.975	-0.088	-0.069	-0.994	-0.023	-0.031	-0.033	0.023	-0.016	-0.002	0.012	0.042	0.042	0.018
0.001	-0.176	-0.956	-0.087	-0.070	-0.994	-0.021	-0.014	-0.037	0.023	-0.020	0.018	0.011	0.047	0.064	0.017
0.009	-0.191	-0.948	-0.088	-0.070	-0.994	0.014	0.029	-0.029	0.031	-0.035	0.026	0.018	0.063	0.073	0.016
-0.007	-0.180	-0.972	-0.088	-0.070	-0.994	0.025	0.034	-0.022	0.016	-0.024	0.002	0.003	0.052	0.051	0.016
-0.010	-0.176	-0.972	-0.088	-0.070	-0.994	0.024	-0.019	-0.005	0.012	-0.020	0.002	0.012	0.049	0.053	0.017
0.001	-0.168	-0.975	-0.087	-0.070	-0.994	0.018	-0.013	-0.018	0.023	-0.012	-0.002	0.006	0.043	0.050	0.014
-0.003	-0.164	-0.975	-0.088	-0.070	-0.994	0.002	0.046	-0.034	0.019	-0.008	-0.002	0.016	0.039	0.051	0.013
-0.014	-0.164	-0.968	-0.087	-0.070	-0.994	-0.013	-0.006	-0.022	0.007	-0.008	0.006	0.034	0.038	0.060	0.012
-0.007	-0.164	-0.956	-0.088	-0.070	-0.994	0.011	0.034	-0.010	0.015	-0.008	0.018	0.032	0.038	0.073	0.009
-0.014	-0.180	-0.972	-0.088	-0.070	-0.994	0.037	-0.010	0.004	0.007	-0.024	0.003	0.046	0.053	0.056	0.013
-0.010	-0.180	-0.979	-0.087	-0.070	-0.994	0.025	-0.016	-0.015	0.010	-0.024	-0.005	0.048	0.052	0.047	0.016
0.013	-0.180	-0.987	-0.088	-0.070	-0.994	-0.009	0.050	-0.055	0.033	-0.023	-0.013	0.032	0.052	0.038	0.022
0.001	-0.160	-0.987	-0.087	-0.072	-0.994	-0.075	-0.015	-0.069	0.020	-0.002	-0.012	0.050	0.032	0.036	0.024
0.017	-0.160	-0.983	-0.088	-0.074	-0.993	-0.091	0.037	-0.096	0.036	-0.000	-0.008	0.041	0.032	0.037	0.024
0.001	-0.160	-0.975	-0.087	-0.076	-0.993	-0.123	-0.025	-0.097	0.020	0.002	-0.000	0.063	0.032	0.042	0.020
-0.007	-0.176	-0.964	-0.087	-0.078	-0.993	-0.111	-0.006	-0.093	0.011	-0.011	0.011	0.076	0.047	0.051	0.017
0.005	-0.184	-0.960	-0.088	-0.080	-0.993	-0.092	0.043	-0.102	0.023	-0.017	0.015	0.070	0.054	0.052	0.014
-0.007	-0.180	-0.968	-0.088	-0.082	-0.993	-0.097	0.031	-0.122	0.012	-0.011	0.007	0.087	0.050	0.041	0.013
0.005	-0.180	-0.975	-0.089	-0.084	-0.992	-0.094	0.031	-0.144	0.024	-0.009	-0.001	0.080	0.049	0.029	0.011
-0.010	-0.176	-0.987	-0.089	-0.086	-0.992	-0.081	-0.012	-0.140	0.008	-0.003	-0.013	0.100	0.045	0.014	0.004
-0.018	-0.180	-0.975	-0.088	-0.088	-0.992	-0.092	-0.032	-0.125	-0.001	-0.005	-0.001	0.113	0.049	0.023	-0.001
-0.030	-0.184	-0.956	-0.087	-0.090	-0.992	-0.097	-0.043	-0.112	-0.014	-0.007	0.018	0.129	0.054	0.039	-0.014
-0.030	-0.184	-0.956	-0.088	-0.092	-0.992	-0.077	0.017	-0.112	-0.013	-0.006	0.018	0.133	0.055	0.036	-0.026
-0.057	-0.195	-0.952	-0.086	-0.092	-0.992	-0.018	-0.076	-0.094	-0.042	-0.017	0.022	0.165	0.067	0.036	-0.029
-0.053	-0.199	-0.952	-0.083	-0.092	-0.992	0.009	-0.178	-0.086	-0.041	-0.021	0.023	0.166	0.071	0.032	-0.023
-0.018	-0.199	-0.952	-0.079	-0.091	-0.993	0.047	-0.191	-0.085	-0.010	-0.021	0.023	0.135	0.071	0.028	-0.017
0.013	-0.191	-0.960	-0.077	-0.091	-0.993	0.032	-0.097	-0.086	0.018	-0.014	0.015	0.109	0.063	0.017	-0.008
0.009	-0.199	-0.975	-0.077	-0.090	-0.993	0.031	0.009	-0.090	0.015	-0.022	-0.000	0.117	0.072	0.002	-0.001
-0.014	-0.203	-0.987	-0.077	-0.090	-0.993	0.030	-0.003	-0.079	-0.009	-0.026	-0.012	0.144	0.077	0.017	0.008
-0.014	-0.203	-0.975	-0.075	-0.089	-0.993	0.041	-0.082	-0.062	-0.010	-0.027	-0.000	0.149	0.077	0.009	0.009
0.024	-0.187	-0.979	-0.076	-0.089	-0.993	0.044	0.035	-0.067	0.029	-0.012	-0.004	0.116	0.061	0.017	0.010
0.009	-0.184	-0.983	-0.077	-0.088	-0.993	0.051	0.050	-0.066	0.014	-0.009	-0.008	0.135	0.059	0.024	0.014
0.005	-0.187	-1.003	-0.077	-0.088	-0.993	0.032	0.010	-0.068	0.011	-0.014	-0.028	0.143	0.064	0.047	0.025
0.009	-0.195	-0.983	-0.078	-0.087	-0.993	0.044	0.062	-0.052	0.015	-0.022	-0.008	0.144	0.072	0.031	0.027
0.036	-0.191	-0.987	-0.080	-0.086	-0.993	0.065	0.118	-0.038	0.045	-0.019	-0.012	0.121	0.068	0.040	0.029
0.024	-0.184	-0.987	-0.083	-0.085	-0.993	0.070	0.174	-0.054	0.036	-0.013	-0.012	0.138	0.061	0.044	0.030
0.005	-0.184	-0.991	-0.086	-0.084	-0.993	0.062	0.177	-0.091	0.020	-0.014	-0.017	0.162	0.061	0.050	0.029
0.001	-0.191	-0.995	-0.090	-0.083	-0.993	0.046	0.177	-0.141	0.020	-0.022	-0.021	0.170	0.070	0.058	0.000
-0.018	-0.184	-0.999	-0.094	-0.082	-0.992	0.018	0.185	-0.164	0.005	-0.015	-0.025	0.194	0.064	0.065	0.000
-0.026	-0.180	-1.015	-0.098	-0.082	-0.992	-0.003	0.207	-0.194	0.001	-0.011	-0.041	0.206	0.061	0.084	0.000
Avg ODBA	0.870
Vec ODBA	0.592
Avg ELBA	0.416
Avg EPBA	0.124
Speed	ODBA	VeDBA	ELBA	EPBA	StrkSpGn	StrSpGn_L	ISI
4.700	0.870	0.592	0.416	0.124	0.630	0.681	4.380
MeanPeak	0.064269
MeanLong	0.069490
MeanISI	4.380000
