# Supplementary material for: Averaged Propulsive Body Acceleration (APBA) Can Be Calculated from Biologging Tags That Incorporate Gyroscopes and Accelerometers to Estimate Swimming Speed, Hydrodynamic Drag and Energy Expenditure for Steller Sea Lions
Source: PLoS One. 2016 Jun 10;11(6):e0157326. doi: 10.1371/journal.pone.0157326 (PMC4902303; doi:10.1371/journal.pone.0157326)
Supplement: S4 Data — Same components as S2. (ZIP) [file pone.0157326.s004.zip › SitkaNov_20/sitka4_7752_4.csv]

rawAx	rawAy	rawAz	gravX	gravY	gravZ	gyrX	gyrY	gyrZ	estAx	estAy	estAz	odbX	odbY	odbZ	spk
-0.530	-0.272	-0.818	-0.583	-0.157	-0.797	0.399	-0.065	0.041	-0.020	-0.033	-0.045	0.178	0.008	0.044	-0.011
-0.537	-0.238	-0.842	-0.582	-0.152	-0.799	0.323	-0.028	0.043	-0.028	-0.002	-0.068	0.190	0.040	0.022	-0.012
-0.549	-0.257	-0.834	-0.580	-0.148	-0.801	0.307	-0.120	0.036	-0.041	-0.026	-0.058	0.205	0.019	0.031	-0.006
-0.526	-0.253	-0.826	-0.579	-0.143	-0.803	0.345	-0.055	0.000	-0.018	-0.027	-0.049	0.184	0.021	0.040	-0.013
-0.530	-0.276	-0.814	-0.579	-0.138	-0.804	0.318	-0.008	-0.008	-0.022	-0.055	-0.036	0.190	0.003	0.053	-0.010
-0.568	-0.234	-0.849	-0.574	-0.134	-0.808	0.269	-0.288	0.025	-0.065	-0.016	-0.068	0.230	0.038	0.018	-0.012
-0.499	-0.234	-0.818	-0.574	-0.129	-0.809	0.337	0.013	-0.005	0.005	-0.022	-0.036	0.162	0.037	0.050	-0.010
-0.545	-0.203	-0.822	-0.570	-0.125	-0.812	0.324	-0.245	0.027	-0.045	0.004	-0.036	0.210	0.066	0.046	-0.010
-0.507	-0.195	-0.838	-0.567	-0.121	-0.815	0.267	-0.186	0.010	-0.010	0.008	-0.049	0.172	0.072	0.030	-0.003
-0.518	-0.187	-0.838	-0.563	-0.117	-0.818	0.212	-0.234	-0.013	-0.025	0.012	-0.046	0.185	0.077	0.030	-0.014
-0.514	-0.199	-0.845	-0.560	-0.114	-0.820	0.179	-0.158	-0.046	-0.023	-0.002	-0.052	0.183	0.063	0.023	-0.008
-0.553	-0.211	-0.869	-0.554	-0.111	-0.825	0.163	-0.373	-0.010	-0.068	-0.017	-0.071	0.223	0.050	0.000	-0.010
-0.503	-0.176	-0.865	-0.549	-0.108	-0.828	0.164	-0.268	-0.042	-0.022	0.015	-0.063	0.174	0.083	0.004	-0.005
-0.499	-0.164	-0.869	-0.543	-0.106	-0.833	0.147	-0.410	-0.009	-0.025	0.024	-0.062	0.171	0.094	0.001	0.011
-0.472	-0.184	-0.881	-0.538	-0.104	-0.836	0.144	-0.254	0.002	-0.003	0.003	-0.071	0.146	0.073	0.009	0.020
-0.399	-0.180	-0.865	-0.532	-0.102	-0.840	0.165	-0.308	0.042	0.065	0.004	-0.051	0.074	0.075	0.008	0.030
-0.476	-0.191	-0.881	-0.526	-0.100	-0.845	0.151	-0.363	0.058	-0.019	-0.009	-0.063	0.153	0.061	0.006	0.036
-0.418	-0.184	-0.881	-0.522	-0.097	-0.848	0.220	-0.241	0.055	0.034	-0.004	-0.059	0.097	0.067	0.005	0.042
-0.457	-0.176	-0.916	-0.519	-0.095	-0.850	0.223	-0.135	0.069	-0.007	0.001	-0.093	0.138	0.073	0.039	0.039
-0.430	-0.187	-0.932	-0.516	-0.092	-0.852	0.212	-0.165	0.080	0.017	-0.013	-0.106	0.114	0.060	0.054	0.044
-0.399	-0.191	-0.901	-0.511	-0.090	-0.855	0.225	-0.239	0.112	0.043	-0.019	-0.071	0.086	0.054	0.021	0.050
-0.434	-0.184	-0.905	-0.510	-0.087	-0.856	0.194	-0.032	0.083	0.007	-0.014	-0.074	0.124	0.060	0.024	0.047
-0.380	-0.160	-0.901	-0.509	-0.085	-0.856	0.168	-0.019	0.061	0.060	0.007	-0.070	0.074	0.082	0.019	0.039
-0.449	-0.149	-0.897	-0.507	-0.085	-0.858	0.056	-0.136	0.024	-0.012	0.018	-0.064	0.147	0.092	0.014	0.032
-0.449	-0.149	-0.897	-0.506	-0.084	-0.858	0.057	-0.042	-0.021	-0.013	0.017	-0.063	0.150	0.091	0.013	0.026
-0.422	-0.207	-0.893	-0.506	-0.084	-0.859	-0.012	-0.001	-0.025	0.014	-0.040	-0.059	0.126	0.031	0.008	0.008
-0.445	-0.172	-0.861	-0.504	-0.086	-0.859	-0.079	-0.069	-0.008	-0.011	-0.004	-0.027	0.152	0.064	0.026	0.002
-0.460	-0.176	-0.877	-0.503	-0.087	-0.860	-0.029	-0.089	-0.001	-0.028	-0.007	-0.042	0.171	0.059	0.011	-0.001
-0.476	-0.149	-0.912	-0.500	-0.088	-0.862	-0.038	-0.151	0.040	-0.046	0.021	-0.076	0.189	0.085	0.023	-0.014
-0.460	-0.129	-0.901	-0.498	-0.089	-0.863	-0.082	-0.106	0.016	-0.033	0.042	-0.063	0.177	0.102	0.010	-0.016
-0.484	-0.122	-0.909	-0.494	-0.091	-0.865	-0.087	-0.241	-0.003	-0.061	0.052	-0.068	0.204	0.108	0.016	-0.017
-0.449	-0.141	-0.889	-0.491	-0.093	-0.866	-0.131	-0.162	-0.057	-0.029	0.034	-0.047	0.172	0.087	0.006	-0.020
-0.457	-0.184	-0.912	-0.488	-0.095	-0.868	-0.162	-0.186	-0.085	-0.040	-0.006	-0.069	0.184	0.042	0.016	-0.020
-0.464	-0.218	-0.889	-0.484	-0.098	-0.869	-0.206	-0.203	-0.096	-0.051	-0.038	-0.043	0.194	0.005	0.009	-0.008
-0.445	-0.226	-0.924	-0.479	-0.101	-0.872	-0.213	-0.301	-0.114	-0.037	-0.043	-0.076	0.178	0.004	0.025	0.001
-0.395	-0.211	-0.901	-0.475	-0.103	-0.874	-0.177	-0.256	-0.115	0.008	-0.025	-0.050	0.132	0.009	0.001	0.007
-0.391	-0.199	-0.936	-0.472	-0.105	-0.875	-0.157	-0.143	-0.111	0.010	-0.011	-0.085	0.131	0.019	0.033	0.018
-0.422	-0.207	-0.948	-0.472	-0.107	-0.875	-0.131	-0.016	-0.112	-0.022	-0.018	-0.096	0.165	0.009	0.044	0.019
-0.422	-0.211	-0.987	-0.469	-0.108	-0.876	-0.133	-0.141	-0.126	-0.024	-0.020	-0.135	0.168	0.004	0.081	0.027
-0.449	-0.207	-0.995	-0.466	-0.110	-0.878	-0.153	-0.177	-0.091	-0.054	-0.014	-0.141	0.198	0.006	0.088	0.032
-0.380	-0.222	-1.011	-0.466	-0.112	-0.878	-0.170	-0.006	-0.163	0.015	-0.028	-0.157	0.132	0.011	0.102	0.057
-0.403	-0.238	-1.050	-0.468	-0.114	-0.876	-0.217	0.116	-0.233	-0.006	-0.041	-0.198	0.158	0.028	0.140	0.065
-0.322	-0.299	-1.046	-0.475	-0.115	-0.873	-0.190	0.359	-0.354	0.081	-0.102	-0.197	0.080	0.092	0.135	0.069
-0.407	-0.307	-1.042	-0.476	-0.117	-0.872	-0.297	0.062	-0.333	-0.002	-0.107	-0.194	0.168	0.101	0.130	0.046
-0.445	-0.338	-1.011	-0.476	-0.120	-0.871	-0.288	-0.019	-0.283	-0.041	-0.136	-0.163	0.210	0.133	0.097	0.020
-0.507	-0.319	-0.991	-0.474	-0.122	-0.872	-0.155	-0.154	-0.145	-0.105	-0.114	-0.142	0.274	0.116	0.076	-0.014
-0.514	-0.218	-0.964	-0.470	-0.122	-0.874	-0.035	-0.200	-0.098	-0.116	-0.014	-0.112	0.285	0.017	0.047	-0.029
-0.457	-0.160	-0.936	-0.465	-0.119	-0.877	0.079	-0.340	-0.114	-0.064	0.042	-0.081	0.230	0.039	0.018	-0.023
-0.422	-0.129	-0.924	-0.458	-0.116	-0.881	0.104	-0.377	-0.153	-0.036	0.069	-0.066	0.199	0.069	0.005	0.001
-0.360	-0.110	-0.956	-0.452	-0.114	-0.885	-0.007	-0.382	-0.233	0.019	0.087	-0.093	0.140	0.087	0.035	0.039
-0.349	-0.145	-1.003	-0.446	-0.114	-0.888	-0.116	-0.358	-0.282	0.024	0.051	-0.137	0.132	0.050	0.081	0.072
-0.318	-0.211	-1.102	-0.439	-0.116	-0.891	-0.273	-0.369	-0.328	0.048	-0.012	-0.233	0.104	0.017	0.178	0.100
-0.303	-0.253	-1.117	-0.432	-0.120	-0.894	-0.375	-0.425	-0.332	0.056	-0.051	-0.245	0.091	0.061	0.193	0.116
-0.299	-0.288	-1.121	-0.421	-0.124	-0.899	-0.339	-0.618	-0.320	0.049	-0.082	-0.245	0.090	0.097	0.195	0.137
-0.280	-0.311	-1.113	-0.407	-0.127	-0.905	-0.269	-0.812	-0.296	0.053	-0.102	-0.231	0.074	0.121	0.186	0.149
-0.218	-0.311	-1.145	-0.391	-0.127	-0.911	-0.089	-0.835	-0.189	0.100	-0.101	-0.255	0.016	0.123	0.216	0.173
-0.203	-0.299	-1.176	-0.371	-0.126	-0.920	0.069	-1.059	-0.047	0.095	-0.091	-0.278	0.003	0.112	0.246	0.192
-0.107	-0.280	-1.196	-0.352	-0.122	-0.928	0.255	-0.986	0.011	0.172	-0.076	-0.290	0.090	0.094	0.265	0.211
-0.118	-0.296	-1.196	-0.331	-0.117	-0.936	0.304	-1.081	0.065	0.139	-0.096	-0.281	0.076	0.111	0.263	0.221
-0.095	-0.299	-1.192	-0.308	-0.111	-0.945	0.404	-1.142	0.109	0.139	-0.106	-0.268	0.096	0.116	0.258	0.228
-0.053	-0.269	-1.176	-0.287	-0.103	-0.953	0.486	-1.084	0.143	0.160	-0.083	-0.245	0.135	0.086	0.241	0.224
-0.037	-0.222	-1.173	-0.262	-0.093	-0.961	0.572	-1.237	0.163	0.150	-0.047	-0.233	0.148	0.041	0.236	0.237
0.020	-0.238	-1.149	-0.238	-0.083	-0.968	0.629	-1.164	0.193	0.184	-0.073	-0.202	0.203	0.058	0.211	0.250
0.093	-0.211	-1.149	-0.217	-0.071	-0.974	0.651	-1.018	0.253	0.236	-0.057	-0.196	0.273	0.032	0.210	0.264
0.109	-0.226	-1.173	-0.195	-0.061	-0.979	0.637	-1.043	0.290	0.229	-0.083	-0.214	0.285	0.049	0.232	0.286
0.170	-0.218	-1.137	-0.171	-0.052	-0.984	0.554	-1.183	0.329	0.266	-0.085	-0.174	0.344	0.042	0.196	0.304
0.213	-0.214	-1.153	-0.148	-0.043	-0.988	0.506	-1.086	0.384	0.285	-0.089	-0.185	0.384	0.039	0.210	0.294
0.247	-0.191	-1.125	-0.126	-0.035	-0.991	0.482	-1.014	0.424	0.298	-0.074	-0.154	0.415	0.017	0.181	0.279
0.155	-0.149	-1.165	-0.105	-0.029	-0.994	0.417	-1.026	0.482	0.184	-0.038	-0.190	0.320	0.025	0.220	0.245
0.155	-0.133	-1.129	-0.090	-0.022	-0.996	0.395	-0.669	0.427	0.170	-0.030	-0.153	0.317	0.040	0.183	0.212
0.105	-0.091	-1.094	-0.071	-0.017	-0.997	0.298	-0.933	0.479	0.101	0.008	-0.116	0.265	0.081	0.146	0.170
0.170	-0.068	-1.042	-0.055	-0.014	-0.998	0.176	-0.771	0.405	0.150	0.028	-0.064	0.327	0.104	0.094	0.145
0.151	-0.087	-0.999	-0.044	-0.011	-0.999	0.191	-0.512	0.371	0.120	0.006	-0.019	0.305	0.084	0.050	0.133
0.147	-0.091	-1.023	-0.030	-0.006	-1.000	0.252	-0.644	0.351	0.102	-0.003	-0.042	0.299	0.079	0.072	0.131
0.213	-0.095	-0.991	-0.024	-0.002	-1.000	0.257	-0.281	0.194	0.161	-0.011	-0.010	0.361	0.074	0.039	0.110
0.178	-0.156	-1.011	-0.016	0.003	-1.000	0.263	-0.367	0.085	0.118	-0.078	-0.030	0.324	0.012	0.058	0.088
0.086	-0.160	-1.098	-0.009	0.007	-1.000	0.206	-0.350	0.006	0.018	-0.085	-0.116	0.229	0.007	0.143	0.069
0.086	-0.095	-0.979	0.001	0.011	-1.000	0.219	-0.465	0.034	0.008	-0.024	0.002	0.226	0.072	0.024	0.043
0.113	-0.071	-0.940	0.005	0.014	-1.000	0.191	-0.224	0.032	0.030	-0.004	0.042	0.249	0.095	0.016	0.027
0.140	-0.056	-0.909	0.013	0.018	-1.000	0.206	-0.366	0.085	0.049	0.007	0.073	0.273	0.110	0.049	0.030
0.155	-0.079	-0.920	0.017	0.022	-1.000	0.184	-0.171	0.086	0.061	-0.019	0.061	0.286	0.086	0.038	0.032
0.201	-0.079	-0.909	0.019	0.024	-1.000	0.111	-0.065	0.092	0.105	-0.021	0.073	0.329	0.086	0.051	0.031
0.132	-0.060	-0.944	0.020	0.026	-0.999	0.114	-0.069	0.089	0.034	-0.004	0.038	0.257	0.105	0.016	0.040
0.113	-0.048	-0.979	0.027	0.029	-0.999	0.165	-0.308	0.074	0.008	0.005	0.002	0.235	0.116	0.019	0.011
0.174	-0.060	-0.983	0.023	0.033	-0.999	0.227	0.230	0.042	0.074	-0.011	-0.002	0.293	0.104	0.022	-0.008
-0.010	-0.037	-0.975	0.029	0.036	-0.999	0.176	-0.324	0.057	-0.117	0.009	0.006	0.106	0.127	0.013	-0.029
0.082	-0.033	-0.979	0.031	0.040	-0.999	0.205	-0.110	0.068	-0.028	0.009	0.002	0.195	0.130	0.016	-0.055
0.036	-0.017	-0.932	0.029	0.045	-0.999	0.245	0.095	-0.011	-0.072	0.019	0.049	0.146	0.145	0.032	-0.079
-0.022	-0.037	-0.972	0.031	0.049	-0.998	0.225	-0.104	0.045	-0.132	-0.004	0.010	0.085	0.126	0.007	-0.063
0.063	-0.029	-0.960	0.034	0.053	-0.998	0.177	-0.122	0.059	-0.050	-0.000	0.021	0.167	0.133	0.006	-0.056
0.090	-0.048	-0.968	0.037	0.056	-0.998	0.184	-0.157	0.043	-0.026	-0.023	0.013	0.191	0.113	0.001	-0.041
0.136	-0.021	-0.956	0.038	0.059	-0.998	0.152	-0.025	-0.014	0.019	0.001	0.025	0.234	0.140	0.012	-0.015
0.117	0.002	-0.964	0.039	0.062	-0.997	0.153	-0.042	-0.088	-0.002	0.022	0.017	0.212	0.163	0.004	-0.006
0.136	-0.052	-0.956	0.040	0.064	-0.997	0.161	-0.022	-0.104	0.016	-0.035	0.025	0.228	0.109	0.013	-0.006
0.109	-0.060	-0.972	0.038	0.068	-0.997	0.178	0.115	-0.132	-0.009	-0.046	0.009	0.198	0.101	0.002	-0.013
0.082	-0.033	-0.983	0.032	0.071	-0.997	0.200	0.325	-0.115	-0.030	-0.023	-0.002	0.168	0.128	0.013	-0.010
0.090	-0.017	-0.972	0.034	0.074	-0.997	0.143	-0.102	-0.025	-0.025	-0.010	0.009	0.173	0.143	0.000	-0.020
0.136	0.017	-0.940	0.031	0.076	-0.997	0.126	0.181	-0.099	0.023	0.023	0.041	0.216	0.178	0.032	-0.036
0.063	-0.006	-0.991	0.033	0.077	-0.996	0.082	-0.088	-0.006	-0.052	-0.002	-0.010	0.141	0.154	0.019	-0.039
0.013	0.006	-0.983	0.029	0.079	-0.996	0.077	0.198	-0.029	-0.099	0.009	-0.002	0.088	0.166	0.010	-0.022
0.051	-0.033	-1.011	0.027	0.080	-0.996	0.063	0.116	0.052	-0.058	-0.031	-0.029	0.123	0.127	0.037	-0.028
0.182	-0.002	-0.968	0.026	0.079	-0.997	-0.018	0.031	0.094	0.072	0.000	0.014	0.251	0.158	0.007	-0.028
0.082	0.006	-0.968	0.020	0.079	-0.997	0.002	0.319	-0.005	-0.022	0.008	0.015	0.148	0.165	0.007	-0.013
0.043	-0.013	-1.019	0.021	0.077	-0.997	-0.073	-0.060	0.052	-0.062	-0.009	-0.036	0.107	0.146	0.043	-0.013
0.082	-0.017	-0.999	0.019	0.075	-0.997	-0.091	0.141	0.042	-0.021	-0.011	-0.016	0.142	0.142	0.022	-0.021
0.059	-0.041	-0.979	0.021	0.074	-0.997	-0.037	-0.109	0.123	-0.047	-0.034	0.004	0.116	0.119	0.002	-0.028
0.120	0.006	-0.999	0.016	0.074	-0.997	0.019	0.260	0.064	0.020	0.013	-0.016	0.175	0.165	0.021	-0.017
0.036	0.006	-0.979	0.015	0.074	-0.997	-0.018	0.046	0.115	-0.064	0.013	0.004	0.087	0.165	0.001	-0.016
0.093	-0.017	-1.039	0.016	0.073	-0.997	-0.031	-0.051	0.110	-0.008	-0.009	-0.055	0.142	0.142	0.059	-0.009
0.086	0.002	-0.991	0.013	0.072	-0.997	-0.058	0.132	0.089	-0.013	0.012	-0.008	0.132	0.162	0.011	-0.014
0.090	-0.002	-0.975	0.012	0.071	-0.997	-0.032	0.045	0.072	-0.009	0.009	0.008	0.133	0.158	0.005	-0.006
0.090	-0.048	-0.999	0.011	0.068	-0.998	-0.135	0.063	0.072	-0.008	-0.035	-0.015	0.130	0.112	0.018	-0.011
0.078	-0.033	-0.983	0.011	0.065	-0.998	-0.101	0.005	0.076	-0.020	-0.017	0.001	0.115	0.128	0.002	-0.019
0.090	-0.029	-0.964	0.010	0.063	-0.998	-0.089	0.097	0.048	-0.007	-0.011	0.021	0.124	0.132	0.018	-0.019
0.040	-0.033	-0.987	0.010	0.062	-0.998	-0.041	-0.043	0.069	-0.058	-0.014	-0.003	0.072	0.128	0.005	-0.024
0.093	-0.025	-0.960	0.009	0.059	-0.998	-0.139	0.066	0.102	-0.003	-0.003	0.025	0.123	0.136	0.023	-0.021
0.074	-0.002	-0.972	0.009	0.055	-0.998	-0.189	-0.003	0.077	-0.022	0.024	0.014	0.101	0.159	0.012	-0.020
0.082	-0.041	-1.007	0.009	0.053	-0.999	-0.122	0.052	0.058	-0.014	-0.012	-0.021	0.107	0.121	0.023	-0.016
0.101	-0.052	-0.952	0.008	0.050	-0.999	-0.137	0.034	0.094	0.006	-0.021	0.034	0.123	0.110	0.032	-0.012
0.063	-0.068	-0.991	0.009	0.046	-0.999	-0.171	-0.057	0.113	-0.034	-0.033	-0.005	0.083	0.094	0.007	-0.009
0.105	-0.044	-0.983	0.006	0.043	-0.999	-0.135	0.153	0.056	0.010	-0.007	0.002	0.123	0.118	0.001	-0.015
0.074	-0.068	-1.007	0.007	0.039	-0.999	-0.191	-0.027	0.089	-0.021	-0.026	-0.021	0.089	0.095	0.022	-0.012
0.070	-0.075	-0.948	0.003	0.034	-0.999	-0.205	0.189	0.049	-0.022	-0.030	0.038	0.084	0.088	0.037	-0.021
0.113	-0.087	-0.960	0.005	0.030	-1.000	-0.223	-0.047	0.070	0.019	-0.037	0.027	0.123	0.076	0.026	-0.023
0.013	-0.071	-0.972	0.002	0.024	-1.000	-0.255	0.157	0.047	-0.078	-0.016	0.015	0.021	0.092	0.014	-0.028
0.101	-0.075	-0.948	0.001	0.019	-1.000	-0.235	0.056	0.045	0.011	-0.014	0.039	0.107	0.088	0.038	-0.030
0.040	-0.095	-1.015	-0.001	0.014	-1.000	-0.236	0.090	0.037	-0.049	-0.028	-0.028	0.043	0.069	0.028	-0.036
0.043	-0.068	-0.979	-0.004	0.008	-1.000	-0.277	0.146	0.021	-0.042	0.005	0.008	0.044	0.096	0.008	-0.019
0.082	-0.048	-0.932	-0.004	0.002	-1.000	-0.304	0.028	0.073	-0.004	0.030	0.056	0.080	0.116	0.055	-0.017
0.090	-0.037	-0.995	-0.004	-0.003	-1.000	-0.233	0.009	0.049	0.004	0.047	-0.007	0.085	0.128	0.007	-0.012
0.090	-0.037	-0.995	-0.005	-0.008	-1.000	-0.272	0.076	0.034	0.005	0.052	-0.007	0.082	0.129	0.007	-0.008
0.074	-0.048	-0.983	-0.006	-0.013	-1.000	-0.247	0.042	0.019	-0.010	0.046	0.005	0.065	0.117	0.005	-0.009
0.067	-0.075	-0.979	-0.006	-0.018	-1.000	-0.234	0.018	0.009	-0.017	0.023	0.008	0.054	0.091	0.009	-0.017
0.036	-0.079	-1.039	-0.007	-0.023	-1.000	-0.236	0.049	-0.009	-0.047	0.024	-0.051	0.021	0.087	0.049	-0.020
0.043	-0.095	-0.991	-0.006	-0.027	-1.000	-0.210	-0.023	0.013	-0.040	0.013	-0.004	0.026	0.071	0.002	-0.024
0.074	-0.091	-0.983	-0.007	-0.031	-0.999	-0.187	0.039	-0.001	-0.009	0.021	0.004	0.055	0.075	0.007	-0.022
0.055	-0.106	-0.983	-0.007	-0.035	-0.999	-0.190	0.017	0.020	-0.029	0.009	0.003	0.034	0.060	0.007	-0.021
0.074	-0.098	-0.979	-0.008	-0.039	-0.999	-0.201	0.085	0.001	-0.008	0.021	0.007	0.051	0.067	0.011	-0.016
0.067	-0.114	-0.972	-0.008	-0.044	-0.999	-0.217	-0.002	-0.014	-0.016	0.010	0.015	0.041	0.052	0.018	-0.019
0.078	-0.133	-0.956	-0.009	-0.049	-0.999	-0.235	0.044	-0.016	-0.003	-0.005	0.031	0.050	0.033	0.034	-0.020
0.063	-0.156	-0.960	-0.009	-0.055	-0.998	-0.281	0.037	-0.021	-0.018	-0.022	0.027	0.032	0.009	0.030	-0.023
0.055	-0.145	-0.968	-0.009	-0.060	-0.998	-0.244	0.019	-0.035	-0.026	-0.005	0.019	0.022	0.021	0.022	-0.024
0.055	-0.156	-0.979	-0.011	-0.065	-0.998	-0.214	0.093	-0.005	-0.024	-0.012	0.007	0.020	0.009	0.010	-0.024
0.059	-0.137	-0.972	-0.010	-0.069	-0.998	-0.237	-0.036	-0.011	-0.021	0.012	0.015	0.022	0.028	0.017	-0.028
0.070	-0.156	-0.972	-0.012	-0.074	-0.997	-0.219	0.075	-0.033	-0.009	-0.003	0.015	0.031	0.008	0.017	-0.029
0.036	-0.137	-0.956	-0.014	-0.079	-0.997	-0.252	0.142	-0.042	-0.040	0.022	0.030	0.006	0.027	0.033	-0.023
0.028	-0.145	-1.011	-0.012	-0.084	-0.996	-0.231	-0.099	-0.025	-0.050	0.019	-0.025	0.017	0.019	0.023	-0.027
0.093	-0.180	-0.968	-0.013	-0.089	-0.996	-0.249	0.038	-0.035	0.016	-0.011	0.017	0.046	0.016	0.021	-0.028
0.024	-0.184	-0.983	-0.015	-0.094	-0.995	-0.220	0.115	-0.009	-0.051	-0.010	0.001	0.025	0.019	0.005	-0.017
0.059	-0.191	-0.972	-0.017	-0.098	-0.995	-0.185	0.120	-0.012	-0.015	-0.014	0.013	0.007	0.027	0.017	-0.011
0.093	-0.180	-0.960	-0.015	-0.101	-0.995	-0.150	-0.097	0.021	0.018	0.001	0.024	0.040	0.015	0.029	-0.015
0.074	-0.195	-0.964	-0.015	-0.105	-0.994	-0.179	0.034	-0.008	-0.001	-0.011	0.020	0.019	0.030	0.024	-0.011
0.063	-0.172	-0.983	-0.015	-0.109	-0.994	-0.202	-0.001	-0.030	-0.013	0.017	-0.000	0.006	0.007	0.004	-0.011
0.047	-0.160	-0.972	-0.016	-0.114	-0.993	-0.223	0.038	-0.018	-0.027	0.033	0.011	0.012	0.004	0.015	-0.012
0.055	-0.176	-0.983	-0.015	-0.119	-0.993	-0.237	-0.018	-0.013	-0.020	0.022	-0.002	0.006	0.011	0.002	-0.008
0.090	-0.195	-0.956	-0.018	-0.123	-0.992	-0.230	0.143	-0.029	0.017	0.008	0.025	0.028	0.031	0.029	-0.013
0.090	-0.195	-0.956	-0.019	-0.127	-0.992	-0.162	0.075	-0.046	0.019	0.011	0.025	0.027	0.031	0.028	-0.011
0.047	-0.214	-0.944	-0.018	-0.130	-0.991	-0.151	-0.061	-0.005	-0.025	-0.005	0.036	0.017	0.051	0.039	-0.016
0.051	-0.218	-0.972	-0.019	-0.133	-0.991	-0.134	0.095	-0.052	-0.019	-0.006	0.008	0.014	0.055	0.010	-0.024
0.020	-0.214	-0.987	-0.020	-0.136	-0.990	-0.164	0.030	-0.028	-0.049	0.002	-0.008	0.045	0.052	0.007	-0.028
0.043	-0.218	-0.956	-0.020	-0.141	-0.990	-0.195	0.019	-0.046	-0.026	0.002	0.023	0.022	0.056	0.024	-0.023
0.067	-0.226	-0.948	-0.020	-0.144	-0.989	-0.159	0.015	-0.046	-0.003	-0.002	0.030	0.000	0.064	0.031	-0.026
0.070	-0.222	-0.952	-0.022	-0.148	-0.989	-0.190	0.087	-0.039	0.003	0.006	0.025	0.004	0.060	0.026	-0.022
0.036	-0.222	-0.952	-0.022	-0.152	-0.988	-0.194	-0.002	-0.022	-0.032	0.010	0.025	0.031	0.060	0.025	-0.025
0.043	-0.222	-0.979	-0.023	-0.155	-0.988	-0.171	0.058	-0.053	-0.023	0.014	-0.003	0.023	0.060	0.004	-0.028
0.028	-0.238	-0.936	-0.025	-0.158	-0.987	-0.130	0.098	-0.081	-0.036	0.001	0.039	0.037	0.075	0.038	-0.030
0.032	-0.249	-0.975	-0.025	-0.162	-0.986	-0.180	0.019	-0.055	-0.032	-0.006	-0.001	0.033	0.086	0.002	-0.029
0.047	-0.238	-0.968	-0.026	-0.165	-0.986	-0.131	0.039	-0.059	-0.016	0.008	0.007	0.016	0.075	0.005	-0.030
0.040	-0.257	-0.944	-0.027	-0.167	-0.986	-0.110	0.064	-0.044	-0.023	-0.008	0.030	0.023	0.093	0.028	-0.030
0.040	-0.253	-0.948	-0.031	-0.170	-0.985	-0.107	0.178	-0.062	-0.019	-0.002	0.026	0.023	0.089	0.023	-0.033
0.005	-0.238	-0.983	-0.031	-0.172	-0.985	-0.105	0.030	-0.026	-0.053	0.016	-0.010	0.057	0.073	0.013	-0.035
0.017	-0.238	-0.960	-0.031	-0.174	-0.984	-0.080	-0.004	-0.003	-0.042	0.018	0.013	0.045	0.072	0.010	-0.034
0.036	-0.265	-0.940	-0.032	-0.175	-0.984	-0.071	0.026	-0.021	-0.022	-0.007	0.033	0.025	0.098	0.029	-0.036
0.028	-0.249	-0.975	-0.033	-0.176	-0.984	-0.049	0.058	-0.051	-0.029	0.010	-0.003	0.033	0.082	0.006	-0.028
0.020	-0.265	-0.972	-0.031	-0.177	-0.984	-0.013	-0.092	-0.019	-0.038	-0.005	0.001	0.039	0.097	0.003	-0.027
0.051	-0.253	-0.972	-0.032	-0.178	-0.984	-0.021	0.086	-0.014	-0.006	0.007	0.001	0.008	0.084	0.003	-0.020
0.028	-0.272	-0.956	-0.031	-0.178	-0.984	-0.000	-0.076	0.001	-0.031	-0.012	0.017	0.031	0.103	0.012	-0.018
0.055	-0.249	-0.987	-0.029	-0.177	-0.984	0.058	-0.059	-0.002	-0.005	0.011	-0.015	0.004	0.079	0.019	-0.013
0.043	-0.261	-0.979	-0.029	-0.176	-0.984	0.036	0.006	0.002	-0.017	-0.001	-0.006	0.015	0.090	0.011	-0.023
0.063	-0.257	-0.936	-0.027	-0.176	-0.984	0.033	-0.082	0.004	0.000	0.002	0.037	0.005	0.085	0.032	-0.019
-0.003	-0.230	-0.979	-0.029	-0.176	-0.984	0.038	0.079	-0.015	-0.064	0.028	-0.006	0.060	0.057	0.011	-0.022
0.059	-0.269	-0.936	-0.030	-0.175	-0.984	0.023	0.059	-0.029	-0.001	-0.011	0.037	0.003	0.095	0.033	-0.022
0.059	-0.269	-0.936	-0.028	-0.175	-0.984	0.047	-0.099	-0.015	-0.003	-0.011	0.037	0.003	0.095	0.033	-0.025
0.047	-0.249	-0.972	-0.028	-0.175	-0.984	0.008	0.051	-0.007	-0.014	0.008	0.002	0.008	0.074	0.002	-0.016
0.040	-0.265	-0.956	-0.026	-0.175	-0.984	-0.004	-0.116	0.026	-0.024	-0.007	0.018	0.015	0.089	0.013	-0.016
0.067	-0.269	-0.940	-0.026	-0.174	-0.984	0.050	0.001	0.021	0.002	-0.012	0.034	0.012	0.092	0.029	-0.019
0.055	-0.253	-0.972	-0.024	-0.174	-0.985	0.057	-0.041	0.056	-0.011	0.003	0.002	0.001	0.076	0.003	-0.020
0.036	-0.241	-0.952	-0.025	-0.173	-0.985	0.044	0.037	0.022	-0.030	0.014	0.022	0.018	0.063	0.017	-0.021
0.055	-0.245	-0.948	-0.025	-0.172	-0.985	0.057	0.019	0.008	-0.010	0.009	0.026	0.001	0.066	0.021	-0.025
0.032	-0.261	-0.968	-0.026	-0.172	-0.985	0.010	0.050	0.005	-0.032	-0.007	0.007	0.022	0.080	0.001	-0.016
0.036	-0.269	-0.960	-0.025	-0.172	-0.985	0.028	-0.020	0.013	-0.029	-0.015	0.015	0.018	0.087	0.009	-0.011
0.101	-0.257	-0.979	-0.025	-0.171	-0.985	0.040	0.011	0.018	0.037	-0.004	-0.005	0.048	0.074	0.010	-0.015
0.063	-0.269	-0.948	-0.026	-0.171	-0.985	0.046	0.051	-0.012	-0.001	-0.016	0.027	0.010	0.085	0.021	-0.009
0.032	-0.265	-0.960	-0.025	-0.170	-0.985	0.047	-0.017	0.032	-0.032	-0.013	0.015	0.021	0.080	0.009	-0.006
0.070	-0.234	-0.952	-0.026	-0.170	-0.985	0.037	0.075	0.026	0.007	0.018	0.023	0.018	0.048	0.017	-0.013
0.051	-0.234	-0.960	-0.025	-0.169	-0.985	0.064	-0.039	0.032	-0.013	0.017	0.015	0.001	0.047	0.009	-0.014
0.059	-0.234	-0.983	-0.025	-0.167	-0.986	0.068	0.003	0.019	-0.006	0.016	-0.008	0.008	0.046	0.014	-0.015
0.059	-0.245	-0.956	-0.025	-0.166	-0.986	0.067	0.027	0.006	-0.005	0.003	0.019	0.008	0.056	0.013	-0.021
0.028	-0.253	-0.948	-0.027	-0.165	-0.986	0.084	0.097	-0.010	-0.034	-0.006	0.028	0.023	0.063	0.021	-0.019
0.032	-0.241	-0.956	-0.027	-0.164	-0.986	0.073	0.036	-0.010	-0.030	0.004	0.020	0.019	0.050	0.013	-0.019
0.063	-0.226	-0.964	-0.025	-0.162	-0.986	0.084	-0.083	-0.002	-0.001	0.018	0.013	0.012	0.034	0.005	-0.021
0.063	-0.234	-0.964	-0.027	-0.161	-0.987	0.072	0.109	0.005	0.001	0.009	0.013	0.013	0.040	0.005	-0.016
0.043	-0.245	-0.960	-0.028	-0.160	-0.987	0.092	0.029	0.013	-0.018	-0.004	0.017	0.006	0.050	0.009	-0.010
0.043	-0.238	-0.987	-0.029	-0.157	-0.987	0.141	0.060	0.013	-0.017	0.001	-0.010	0.006	0.041	0.019	-0.013
0.051	-0.230	-0.983	-0.027	-0.155	-0.988	0.104	-0.081	0.011	-0.012	0.007	-0.006	0.001	0.033	0.015	-0.020
0.043	-0.234	-0.972	-0.026	-0.154	-0.988	0.099	-0.021	-0.014	-0.020	0.002	0.007	0.006	0.036	0.003	-0.025
0.032	-0.253	-0.956	-0.026	-0.152	-0.988	0.087	-0.014	0.007	-0.032	-0.019	0.023	0.018	0.054	0.012	-0.032
0.017	-0.222	-0.968	-0.025	-0.151	-0.988	0.048	-0.042	0.011	-0.048	0.011	0.011	0.033	0.022	0.000	-0.033
0.017	-0.222	-0.968	-0.025	-0.151	-0.988	0.043	0.032	-0.006	-0.048	0.011	0.011	0.033	0.021	0.000	-0.035
0.055	-0.222	-0.979	-0.024	-0.150	-0.988	0.047	-0.030	-0.005	-0.010	0.010	-0.001	0.006	0.019	0.012	-0.030
0.040	-0.230	-0.952	-0.025	-0.150	-0.988	0.029	0.051	-0.016	-0.024	0.003	0.027	0.010	0.026	0.015	-0.015
0.055	-0.241	-0.972	-0.025	-0.149	-0.989	0.048	-0.009	-0.001	-0.009	-0.009	0.008	0.006	0.037	0.005	-0.010
0.093	-0.222	-0.975	-0.025	-0.148	-0.989	0.045	0.048	0.003	0.030	0.009	0.005	0.044	0.017	0.009	-0.010
0.047	-0.214	-0.956	-0.026	-0.148	-0.989	0.019	0.021	0.011	-0.016	0.017	0.025	0.002	0.008	0.011	-0.009
0.059	-0.214	-0.968	-0.026	-0.148	-0.989	0.033	0.061	-0.001	-0.003	0.016	0.013	0.010	0.007	0.001	-0.006
0.036	-0.211	-0.968	-0.026	-0.148	-0.989	-0.002	-0.012	0.022	-0.027	0.020	0.014	0.013	0.003	0.001	-0.020
0.074	-0.230	-0.956	-0.029	-0.148	-0.989	0.022	0.149	0.013	0.014	0.001	0.025	0.026	0.021	0.010	-0.019
0.017	-0.230	-0.964	-0.028	-0.147	-0.989	0.053	-0.019	0.027	-0.045	0.001	0.017	0.032	0.020	0.002	-0.019
0.055	-0.238	-0.960	-0.028	-0.147	-0.989	0.028	0.003	0.032	-0.008	-0.007	0.020	0.007	0.027	0.006	-0.015
0.055	-0.245	-0.968	-0.029	-0.147	-0.989	0.005	0.083	0.026	-0.007	-0.014	0.012	0.007	0.034	0.002	-0.021
0.059	-0.238	-0.960	-0.029	-0.147	-0.989	0.029	0.009	0.022	-0.003	-0.006	0.020	0.011	0.026	0.006	-0.020
0.043	-0.241	-0.948	-0.031	-0.146	-0.989	0.036	0.121	0.011	-0.016	-0.010	0.032	0.004	0.029	0.017	-0.017
0.017	-0.241	-0.975	-0.030	-0.146	-0.989	0.038	-0.043	0.041	-0.044	-0.010	0.005	0.031	0.029	0.010	-0.016
0.070	-0.218	-0.960	-0.031	-0.145	-0.989	0.039	0.058	0.030	0.011	0.012	0.021	0.023	0.005	0.006	-0.020
0.059	-0.222	-0.956	-0.032	-0.145	-0.989	0.047	0.079	0.027	0.001	0.007	0.026	0.011	0.009	0.009	-0.017
0.024	-0.218	-0.983	-0.033	-0.144	-0.989	0.044	0.090	0.037	-0.032	0.010	-0.001	0.023	0.005	0.018	-0.006
0.047	-0.222	-0.972	-0.034	-0.144	-0.989	0.040	0.036	0.035	-0.008	0.006	0.011	0.000	0.008	0.006	-0.010
0.070	-0.214	-0.983	-0.033	-0.143	-0.989	0.027	-0.002	0.039	0.014	0.013	-0.001	0.023	0.000	0.018	-0.011
0.047	-0.234	-0.956	-0.035	-0.143	-0.989	0.047	0.090	0.032	-0.008	-0.007	0.027	0.000	0.019	0.009	-0.004
0.047	-0.222	-0.972	-0.036	-0.142	-0.989	0.038	0.060	0.058	-0.007	0.004	0.011	0.001	0.007	0.007	-0.004
0.063	-0.214	-0.968	-0.036	-0.142	-0.989	0.041	0.031	0.051	0.008	0.011	0.015	0.016	0.002	0.003	-0.008
0.047	-0.199	-0.968	-0.036	-0.142	-0.989	-0.009	0.053	0.026	-0.006	0.027	0.015	0.001	0.018	0.003	-0.007
0.055	-0.211	-0.952	-0.038	-0.141	-0.989	0.039	0.111	0.020	0.003	0.015	0.031	0.009	0.007	0.013	-0.006
0.043	-0.211	-0.983	-0.038	-0.141	-0.989	0.043	-0.012	0.036	-0.009	0.014	-0.001	0.002	0.007	0.019	-0.013
0.043	-0.211	-0.983	-0.038	-0.141	-0.989	0.022	0.050	0.028	-0.008	0.014	-0.001	0.002	0.008	0.019	-0.016
0.020	-0.234	-0.975	-0.039	-0.140	-0.989	0.054	0.020	0.026	-0.031	-0.010	0.007	0.025	0.015	0.011	-0.019
0.024	-0.211	-0.975	-0.039	-0.139	-0.990	0.063	0.025	0.025	-0.027	0.012	0.007	0.021	0.008	0.012	-0.018
0.036	-0.207	-0.964	-0.038	-0.139	-0.990	-0.010	-0.026	0.030	-0.017	0.017	0.019	0.010	0.012	0.000	-0.020
0.055	-0.207	-0.960	-0.039	-0.139	-0.990	0.027	0.046	0.004	0.003	0.016	0.023	0.010	0.013	0.004	-0.019
0.043	-0.207	-0.956	-0.040	-0.138	-0.990	0.042	0.099	-0.007	-0.007	0.016	0.027	0.002	0.013	0.008	-0.012
0.024	-0.211	-0.983	-0.039	-0.139	-0.990	-0.000	-0.072	0.030	-0.028	0.012	-0.001	0.021	0.009	0.020	-0.008
0.059	-0.211	-0.979	-0.038	-0.138	-0.990	0.027	-0.009	0.021	0.006	0.012	0.003	0.014	0.010	0.016	-0.013
0.055	-0.218	-0.968	-0.040	-0.138	-0.990	0.038	0.116	0.011	0.005	0.004	0.015	0.010	0.002	0.004	-0.008
0.020	-0.218	-0.987	-0.039	-0.137	-0.990	0.035	-0.030	0.029	-0.031	0.004	-0.004	0.024	0.002	0.024	-0.008
0.063	-0.222	-0.975	-0.041	-0.136	-0.990	0.059	0.088	0.026	0.013	-0.001	0.008	0.018	0.001	0.012	-0.013
0.024	-0.207	-0.968	-0.042	-0.136	-0.990	0.032	0.065	0.024	-0.025	0.014	0.015	0.020	0.015	0.004	-0.018
0.036	-0.199	-0.964	-0.041	-0.136	-0.990	0.030	0.007	0.019	-0.013	0.022	0.019	0.009	0.023	0.000	-0.011
0.028	-0.203	-0.960	-0.041	-0.136	-0.990	-0.017	-0.025	0.021	-0.021	0.018	0.023	0.016	0.020	0.004	-0.013
0.067	-0.199	-0.960	-0.040	-0.138	-0.990	-0.057	-0.029	0.005	0.016	0.024	0.023	0.023	0.024	0.004	-0.007
0.055	-0.218	-0.968	-0.040	-0.140	-0.989	-0.085	0.011	-0.007	0.005	0.006	0.015	0.011	0.005	0.004	-0.008
0.067	-0.218	-0.952	-0.040	-0.142	-0.989	-0.091	0.051	0.007	0.017	0.008	0.030	0.023	0.005	0.012	-0.005
0.032	-0.226	-0.960	-0.040	-0.144	-0.989	-0.108	-0.001	0.030	-0.018	0.003	0.022	0.011	0.003	0.004	-0.009
0.036	-0.238	-0.975	-0.041	-0.146	-0.988	-0.066	0.064	0.024	-0.013	-0.007	0.006	0.007	0.014	0.012	-0.008
0.040	-0.230	-0.972	-0.040	-0.147	-0.988	-0.055	-0.016	0.030	-0.010	0.002	0.010	0.003	0.005	0.008	-0.014
0.059	-0.214	-0.964	-0.041	-0.149	-0.988	-0.088	0.039	0.018	0.010	0.019	0.017	0.017	0.011	0.000	-0.011
0.032	-0.222	-0.960	-0.041	-0.151	-0.988	-0.067	0.027	0.014	-0.017	0.013	0.021	0.010	0.003	0.004	-0.006
0.043	-0.249	-0.964	-0.038	-0.151	-0.988	-0.013	-0.123	0.047	-0.008	-0.013	0.017	0.003	0.023	0.000	-0.002
0.063	-0.238	-0.991	-0.039	-0.151	-0.988	-0.006	0.072	0.040	0.012	-0.001	-0.011	0.023	0.012	0.028	-0.005
0.055	-0.234	-0.979	-0.040	-0.151	-0.988	0.022	0.054	0.057	0.005	0.003	0.001	0.015	0.008	0.016	-0.003
0.036	-0.226	-0.991	-0.040	-0.151	-0.988	0.041	0.015	0.060	-0.014	0.010	-0.010	0.004	0.000	0.028	0.002
0.036	-0.226	-0.991	-0.040	-0.151	-0.988	0.022	0.011	0.071	-0.015	0.010	-0.010	0.003	0.000	0.028	-0.003
0.070	-0.218	-0.960	-0.040	-0.151	-0.988	-0.009	0.024	0.061	0.020	0.018	0.021	0.032	0.009	0.003	-0.004
0.047	-0.222	-0.960	-0.039	-0.152	-0.988	-0.039	-0.012	0.057	-0.004	0.015	0.021	0.009	0.005	0.003	-0.004
0.063	-0.241	-0.940	-0.040	-0.153	-0.987	-0.048	0.065	0.049	0.012	-0.003	0.041	0.025	0.014	0.022	-0.003
0.043	-0.241	-0.975	-0.040	-0.154	-0.987	-0.031	0.027	0.056	-0.007	-0.002	0.005	0.006	0.013	0.013	-0.007
0.055	-0.234	-0.952	-0.042	-0.155	-0.987	-0.021	0.107	0.040	0.007	0.007	0.029	0.018	0.005	0.011	-0.006
0.047	-0.238	-0.956	-0.042	-0.155	-0.987	-0.008	0.033	0.047	-0.001	0.003	0.025	0.010	0.009	0.007	-0.013
0.043	-0.230	-0.972	-0.044	-0.156	-0.987	-0.019	0.113	0.059	-0.003	0.012	0.009	0.006	0.001	0.008	-0.011
0.013	-0.245	-0.964	-0.043	-0.157	-0.987	-0.014	-0.005	0.089	-0.034	-0.003	0.017	0.024	0.016	0.000	-0.008
0.059	-0.245	-0.952	-0.044	-0.158	-0.987	-0.023	0.101	0.088	0.013	-0.002	0.028	0.022	0.016	0.012	-0.008
0.070	-0.245	-0.940	-0.046	-0.159	-0.986	-0.039	0.116	0.082	0.026	-0.001	0.040	0.033	0.016	0.025	-0.004
0.043	-0.245	-0.948	-0.047	-0.160	-0.986	-0.064	0.052	0.073	0.000	0.001	0.032	0.006	0.016	0.017	-0.001
0.067	-0.238	-0.956	-0.050	-0.162	-0.986	-0.062	0.180	0.045	0.026	0.010	0.024	0.029	0.008	0.010	0.003
0.024	-0.249	-0.952	-0.049	-0.164	-0.985	-0.091	-0.018	0.063	-0.017	0.001	0.027	0.014	0.019	0.014	-0.002
0.067	-0.261	-0.964	-0.052	-0.166	-0.985	-0.091	0.172	0.040	0.028	-0.009	0.015	0.028	0.030	0.003	-0.002
0.028	-0.261	-0.972	-0.053	-0.169	-0.984	-0.121	0.103	0.045	-0.009	-0.006	0.007	0.010	0.030	0.005	-0.003
0.036	-0.265	-0.948	-0.054	-0.171	-0.984	-0.098	0.068	0.051	-0.000	-0.008	0.030	0.002	0.034	0.019	0.002
0.043	-0.257	-0.975	-0.055	-0.172	-0.983	-0.061	0.054	0.024	0.008	0.002	0.002	0.006	0.026	0.008	-0.002
0.043	-0.253	-0.956	-0.057	-0.173	-0.983	-0.026	0.129	0.012	0.010	0.006	0.022	0.006	0.023	0.012	0.001
0.036	-0.230	-0.968	-0.058	-0.173	-0.983	0.002	0.066	-0.004	0.004	0.030	0.010	0.001	0.001	0.000	-0.001
0.040	-0.226	-0.968	-0.059	-0.173	-0.983	0.021	0.059	-0.019	0.008	0.033	0.010	0.003	0.005	0.001	-0.006
0.013	-0.203	-0.972	-0.059	-0.174	-0.983	-0.021	0.008	-0.017	-0.019	0.057	0.006	0.024	0.028	0.003	-0.008
0.013	-0.214	-0.968	-0.061	-0.174	-0.983	-0.038	0.075	-0.042	-0.017	0.046	0.010	0.023	0.016	0.001	-0.006
0.020	-0.222	-0.987	-0.061	-0.175	-0.983	-0.009	0.044	-0.065	-0.009	0.039	-0.010	0.015	0.009	0.018	-0.010
0.036	-0.211	-0.983	-0.063	-0.175	-0.982	-0.045	0.068	-0.088	0.008	0.051	-0.006	0.000	0.020	0.014	-0.008
0.017	-0.222	-0.964	-0.064	-0.176	-0.982	-0.024	0.035	-0.121	-0.011	0.040	0.013	0.018	0.009	0.006	-0.011
0.017	-0.222	-0.964	-0.064	-0.176	-0.982	0.005	0.011	-0.138	-0.010	0.040	0.013	0.018	0.008	0.005	-0.014
-0.007	-0.245	-0.972	-0.064	-0.176	-0.982	-0.003	-0.026	-0.136	-0.033	0.017	0.005	0.041	0.015	0.002	-0.017
0.013	-0.257	-0.960	-0.064	-0.175	-0.982	0.029	-0.026	-0.118	-0.015	0.005	0.017	0.021	0.026	0.009	-0.013
0.036	-0.257	-0.940	-0.064	-0.175	-0.983	0.036	-0.003	-0.091	0.009	0.005	0.037	0.002	0.027	0.029	-0.010
0.036	-0.226	-0.968	-0.063	-0.174	-0.983	0.032	-0.046	-0.059	0.008	0.035	0.010	0.003	0.004	0.001	-0.004
0.036	-0.222	-0.968	-0.062	-0.174	-0.983	0.022	-0.028	-0.064	0.007	0.039	0.010	0.004	0.008	0.001	-0.000
0.032	-0.222	-0.964	-0.061	-0.173	-0.983	0.038	-0.064	-0.058	0.002	0.038	0.014	0.000	0.008	0.005	-0.002
0.036	-0.234	-0.964	-0.060	-0.172	-0.983	0.074	-0.014	-0.067	0.005	0.025	0.014	0.005	0.004	0.006	-0.005
0.017	-0.249	-0.975	-0.060	-0.171	-0.983	0.064	-0.030	-0.058	-0.015	0.009	0.003	0.014	0.020	0.006	-0.010
0.024	-0.265	-0.960	-0.060	-0.169	-0.984	0.084	0.023	-0.061	-0.006	-0.008	0.019	0.006	0.036	0.010	-0.012
0.017	-0.245	-0.968	-0.059	-0.168	-0.984	0.072	-0.050	-0.060	-0.015	0.010	0.011	0.013	0.017	0.002	-0.016
0.024	-0.238	-0.956	-0.058	-0.167	-0.984	0.070	-0.063	-0.062	-0.009	0.017	0.023	0.005	0.010	0.014	-0.016
0.020	-0.226	-0.956	-0.056	-0.166	-0.985	0.070	-0.097	-0.044	-0.015	0.028	0.024	0.008	0.001	0.014	-0.014
0.036	-0.230	-0.948	-0.054	-0.164	-0.985	0.088	-0.091	-0.034	-0.001	0.022	0.032	0.007	0.004	0.022	-0.009
0.043	-0.234	-0.964	-0.050	-0.162	-0.985	0.102	-0.156	-0.018	0.003	0.017	0.016	0.015	0.008	0.006	-0.003
0.055	-0.257	-0.968	-0.049	-0.160	-0.986	0.115	-0.085	-0.021	0.013	-0.009	0.013	0.027	0.032	0.002	0.003
0.055	-0.249	-0.987	-0.047	-0.159	-0.986	0.105	-0.063	-0.014	0.012	-0.003	-0.006	0.028	0.025	0.017	0.009
0.055	-0.234	-0.975	-0.046	-0.156	-0.987	0.122	-0.043	-0.031	0.011	0.011	0.006	0.028	0.010	0.006	0.009
0.074	-0.230	-0.968	-0.044	-0.154	-0.987	0.131	-0.093	-0.036	0.028	0.012	0.014	0.048	0.007	0.002	0.005
0.051	-0.226	-0.956	-0.043	-0.151	-0.988	0.144	-0.058	-0.023	0.004	0.013	0.026	0.025	0.003	0.014	0.002
0.047	-0.222	-0.956	-0.040	-0.149	-0.988	0.146	-0.132	-0.018	-0.003	0.014	0.027	0.021	0.000	0.014	0.001
0.067	-0.241	-0.944	-0.039	-0.145	-0.989	0.181	-0.041	-0.041	0.015	-0.008	0.039	0.040	0.020	0.026	-0.003
0.063	-0.241	-0.948	-0.039	-0.143	-0.989	0.160	0.036	-0.044	0.012	-0.011	0.036	0.037	0.020	0.022	-0.001
0.067	-0.234	-0.956	-0.039	-0.140	-0.989	0.159	0.005	-0.047	0.015	-0.006	0.028	0.041	0.013	0.014	0.003
0.070	-0.226	-0.948	-0.039	-0.137	-0.990	0.138	-0.010	-0.045	0.019	-0.001	0.037	0.045	0.005	0.022	0.005
0.070	-0.211	-0.952	-0.039	-0.134	-0.990	0.158	0.032	-0.058	0.019	0.012	0.033	0.045	0.010	0.018	0.005
0.074	-0.207	-0.952	-0.040	-0.131	-0.991	0.152	0.025	-0.049	0.023	0.013	0.034	0.050	0.013	0.018	0.003
0.063	-0.199	-0.948	-0.041	-0.128	-0.991	0.192	0.064	-0.044	0.013	0.017	0.038	0.039	0.021	0.022	-0.002
0.055	-0.195	-0.956	-0.042	-0.124	-0.991	0.204	0.079	-0.041	0.007	0.017	0.031	0.031	0.024	0.014	-0.011
0.028	-0.184	-0.968	-0.043	-0.120	-0.992	0.220	0.074	-0.012	-0.019	0.025	0.019	0.004	0.036	0.003	-0.020
0.024	-0.184	-0.940	-0.044	-0.116	-0.992	0.196	0.045	0.006	-0.022	0.021	0.047	0.001	0.035	0.031	-0.021
0.032	-0.184	-0.928	-0.043	-0.113	-0.993	0.189	-0.022	-0.016	-0.015	0.018	0.060	0.009	0.034	0.042	-0.024
0.055	-0.180	-0.944	-0.045	-0.110	-0.993	0.155	0.086	-0.062	0.010	0.019	0.044	0.032	0.038	0.027	-0.019
0.036	-0.180	-0.960	-0.045	-0.108	-0.993	0.089	0.011	-0.085	-0.009	0.017	0.029	0.013	0.037	0.011	-0.008
0.059	-0.187	-0.952	-0.046	-0.107	-0.993	0.072	0.062	-0.114	0.015	0.008	0.037	0.036	0.028	0.019	0.003
0.067	-0.172	-0.975	-0.047	-0.106	-0.993	0.067	0.050	-0.110	0.023	0.022	0.013	0.044	0.043	0.005	0.002
0.074	-0.156	-0.956	-0.048	-0.104	-0.993	0.075	0.070	-0.095	0.032	0.037	0.033	0.052	0.058	0.015	0.004
0.040	-0.164	-0.972	-0.049	-0.103	-0.993	0.065	0.055	-0.079	-0.001	0.028	0.017	0.018	0.049	0.001	0.000
0.040	-0.156	-0.960	-0.051	-0.102	-0.994	0.064	0.072	-0.078	0.000	0.034	0.029	0.018	0.056	0.011	-0.007
0.024	-0.149	-0.975	-0.051	-0.101	-0.994	0.056	0.020	-0.106	-0.015	0.041	0.014	0.003	0.063	0.005	-0.012
0.032	-0.145	-0.960	-0.051	-0.101	-0.994	-0.010	-0.019	-0.142	-0.007	0.045	0.029	0.011	0.067	0.011	-0.011
0.040	-0.153	-0.960	-0.050	-0.101	-0.994	-0.028	-0.015	-0.172	0.000	0.038	0.029	0.019	0.058	0.011	-0.008
0.051	-0.160	-0.956	-0.050	-0.102	-0.993	-0.047	-0.014	-0.200	0.012	0.032	0.033	0.031	0.050	0.015	-0.007
0.051	-0.180	-0.972	-0.052	-0.103	-0.993	-0.032	0.089	-0.196	0.014	0.013	0.018	0.031	0.030	0.000	-0.015
0.028	-0.184	-0.964	-0.054	-0.103	-0.993	-0.005	0.088	-0.169	-0.007	0.010	0.025	0.008	0.025	0.007	-0.022
-0.026	-0.180	-0.987	-0.053	-0.104	-0.993	-0.016	-0.074	-0.122	-0.063	0.014	0.002	0.046	0.028	0.016	-0.024
0.001	-0.168	-0.972	-0.051	-0.104	-0.993	-0.009	-0.082	-0.126	-0.037	0.026	0.018	0.018	0.039	0.000	-0.028
0.036	-0.149	-0.960	-0.049	-0.105	-0.993	-0.062	-0.126	-0.172	-0.005	0.047	0.030	0.016	0.058	0.012	-0.022
0.047	-0.160	-0.940	-0.047	-0.107	-0.993	-0.117	-0.118	-0.195	0.004	0.038	0.050	0.028	0.046	0.031	-0.008
0.078	-0.153	-0.944	-0.047	-0.111	-0.993	-0.189	0.014	-0.234	0.035	0.049	0.045	0.059	0.052	0.027	-0.002
0.070	-0.149	-0.948	-0.047	-0.115	-0.992	-0.215	0.013	-0.233	0.028	0.057	0.041	0.052	0.056	0.024	-0.002
0.040	-0.176	-0.964	-0.047	-0.119	-0.992	-0.203	-0.040	-0.210	-0.003	0.034	0.025	0.021	0.028	0.008	-0.003
0.032	-0.195	-0.968	-0.048	-0.123	-0.991	-0.211	0.064	-0.214	-0.009	0.019	0.020	0.014	0.008	0.004	-0.007
0.028	-0.187	-0.968	-0.048	-0.128	-0.991	-0.227	-0.026	-0.198	-0.013	0.032	0.020	0.010	0.015	0.004	-0.008
0.055	-0.195	-0.948	-0.050	-0.132	-0.990	-0.224	0.068	-0.204	0.015	0.029	0.039	0.037	0.007	0.024	-0.008
0.051	-0.180	-0.964	-0.052	-0.137	-0.989	-0.230	0.100	-0.203	0.013	0.049	0.023	0.034	0.021	0.008	-0.004
0.032	-0.203	-0.964	-0.054	-0.142	-0.988	-0.245	0.092	-0.224	-0.004	0.030	0.022	0.015	0.002	0.008	-0.001
0.036	-0.218	-0.979	-0.058	-0.147	-0.987	-0.267	0.156	-0.246	0.004	0.020	0.006	0.019	0.019	0.007	-0.004
0.032	-0.230	-0.968	-0.062	-0.152	-0.986	-0.245	0.187	-0.270	0.004	0.013	0.017	0.015	0.031	0.004	-0.006
0.013	-0.245	-0.972	-0.066	-0.157	-0.985	-0.251	0.166	-0.284	-0.011	0.003	0.012	0.004	0.047	0.001	-0.006
0.017	-0.261	-0.972	-0.070	-0.161	-0.985	-0.214	0.159	-0.283	-0.003	-0.008	0.011	0.000	0.064	0.001	-0.006
0.009	-0.253	-0.972	-0.074	-0.164	-0.984	-0.164	0.190	-0.280	-0.007	0.003	0.011	0.007	0.056	0.001	-0.006
0.013	-0.253	-0.983	-0.079	-0.166	-0.983	-0.146	0.204	-0.267	0.002	0.005	-0.002	0.003	0.057	0.011	0.000
0.005	-0.222	-0.983	-0.083	-0.169	-0.982	-0.117	0.200	-0.217	-0.001	0.038	-0.002	0.010	0.027	0.011	0.007
0.017	-0.214	-0.983	-0.088	-0.170	-0.981	-0.079	0.249	-0.194	0.015	0.048	-0.003	0.002	0.020	0.011	0.012
0.020	-0.226	-0.979	-0.096	-0.171	-0.981	-0.064	0.382	-0.234	0.027	0.037	0.000	0.006	0.032	0.006	0.019
0.005	-0.253	-0.983	-0.104	-0.173	-0.979	-0.111	0.370	-0.281	0.020	0.012	-0.005	0.009	0.060	0.010	0.023
0.013	-0.288	-0.979	-0.114	-0.175	-0.978	-0.154	0.448	-0.344	0.037	-0.020	-0.002	0.001	0.096	0.006	0.020
-0.010	-0.303	-0.975	-0.123	-0.178	-0.976	-0.164	0.450	-0.360	0.024	-0.033	0.000	0.023	0.113	0.002	0.007
-0.045	-0.269	-0.975	-0.132	-0.181	-0.975	-0.193	0.401	-0.336	-0.002	0.005	-0.001	0.058	0.079	0.002	-0.001
-0.080	-0.249	-0.940	-0.139	-0.184	-0.973	-0.180	0.291	-0.284	-0.030	0.028	0.033	0.092	0.060	0.034	-0.011
-0.057	-0.234	-0.912	-0.144	-0.187	-0.972	-0.180	0.256	-0.241	-0.001	0.046	0.059	0.069	0.046	0.061	-0.014
-0.057	-0.245	-0.901	-0.152	-0.190	-0.970	-0.186	0.351	-0.222	0.006	0.038	0.069	0.068	0.058	0.073	-0.012
-0.037	-0.261	-0.909	-0.159	-0.194	-0.968	-0.206	0.337	-0.196	0.032	0.026	0.060	0.049	0.075	0.065	0.001
-0.053	-0.272	-0.928	-0.165	-0.198	-0.966	-0.212	0.323	-0.184	0.023	0.018	0.038	0.064	0.087	0.046	0.011
-0.033	-0.299	-0.901	-0.172	-0.200	-0.964	-0.153	0.328	-0.180	0.049	-0.006	0.064	0.044	0.115	0.073	0.021
-0.033	-0.319	-0.905	-0.178	-0.202	-0.963	-0.099	0.302	-0.166	0.055	-0.024	0.059	0.044	0.135	0.070	0.034
-0.041	-0.342	-0.916	-0.183	-0.203	-0.962	-0.039	0.238	-0.152	0.052	-0.046	0.046	0.051	0.159	0.058	0.058
-0.018	-0.326	-0.956	-0.188	-0.203	-0.961	-0.037	0.279	-0.161	0.081	-0.030	0.006	0.028	0.145	0.019	0.084
0.013	-0.284	-1.031	-0.192	-0.203	-0.960	-0.019	0.173	-0.139	0.115	0.013	-0.070	0.004	0.103	0.056	0.109
0.036	-0.276	-1.031	-0.194	-0.203	-0.960	-0.023	0.152	-0.139	0.141	0.021	-0.070	0.027	0.096	0.056	0.135
0.040	-0.269	-1.035	-0.196	-0.203	-0.959	-0.011	0.119	-0.116	0.147	0.028	-0.075	0.031	0.089	0.059	0.160
0.040	-0.257	-1.027	-0.198	-0.203	-0.959	-0.012	0.085	-0.112	0.148	0.040	-0.067	0.031	0.079	0.051	0.173
0.067	-0.261	-1.082	-0.198	-0.203	-0.959	0.030	0.029	-0.080	0.175	0.035	-0.122	0.059	0.084	0.106	0.180
0.059	-0.265	-1.082	-0.196	-0.202	-0.960	0.047	-0.073	-0.057	0.165	0.031	-0.121	0.051	0.088	0.106	0.186
0.070	-0.284	-1.046	-0.194	-0.200	-0.960	0.070	-0.052	-0.022	0.175	0.010	-0.085	0.063	0.109	0.071	0.191
0.070	-0.323	-1.042	-0.194	-0.198	-0.961	0.113	0.042	-0.019	0.175	-0.030	-0.080	0.064	0.148	0.066	0.184
0.063	-0.326	-1.050	-0.193	-0.195	-0.962	0.174	-0.018	-0.041	0.166	-0.037	-0.087	0.056	0.153	0.074	0.178
0.047	-0.311	-1.058	-0.190	-0.192	-0.963	0.185	-0.147	-0.057	0.147	-0.025	-0.094	0.041	0.139	0.082	0.166
0.051	-0.296	-1.050	-0.188	-0.189	-0.964	0.173	-0.086	-0.062	0.149	-0.013	-0.085	0.045	0.125	0.074	0.149
0.020	-0.280	-1.039	-0.185	-0.185	-0.965	0.170	-0.095	-0.035	0.116	-0.000	-0.072	0.015	0.110	0.062	0.133
-0.007	-0.261	-1.031	-0.183	-0.181	-0.966	0.235	-0.113	-0.016	0.086	0.015	-0.063	0.012	0.092	0.054	0.114
0.005	-0.238	-1.023	-0.180	-0.176	-0.968	0.241	-0.131	-0.025	0.094	0.033	-0.054	0.000	0.070	0.046	0.093
-0.022	-0.257	-1.003	-0.178	-0.172	-0.969	0.254	-0.077	-0.017	0.065	0.009	-0.033	0.026	0.090	0.026	0.074
-0.037	-0.245	-1.015	-0.175	-0.167	-0.970	0.256	-0.112	0.006	0.047	0.016	-0.043	0.041	0.080	0.038	0.065
-0.049	-0.272	-0.991	-0.172	-0.162	-0.972	0.283	-0.133	0.046	0.033	-0.016	-0.018	0.053	0.108	0.014	0.049
-0.030	-0.265	-1.007	-0.167	-0.157	-0.973	0.291	-0.224	0.045	0.047	-0.013	-0.032	0.033	0.101	0.030	0.043
-0.049	-0.269	-1.003	-0.160	-0.151	-0.976	0.314	-0.347	0.060	0.020	-0.022	-0.026	0.052	0.106	0.026	0.040
-0.018	-0.272	-0.983	-0.153	-0.144	-0.978	0.384	-0.313	0.047	0.044	-0.033	-0.004	0.021	0.111	0.006	0.035
-0.007	-0.257	-0.960	-0.149	-0.137	-0.979	0.379	-0.164	0.010	0.052	-0.025	0.021	0.010	0.096	0.018	0.027
-0.030	-0.238	-0.952	-0.144	-0.131	-0.981	0.356	-0.234	0.026	0.023	-0.012	0.031	0.032	0.078	0.026	0.017
-0.018	-0.238	-0.952	-0.139	-0.124	-0.983	0.381	-0.248	0.010	0.029	-0.019	0.032	0.021	0.079	0.026	0.006
-0.060	-0.226	-0.956	-0.136	-0.116	-0.984	0.387	-0.145	-0.008	-0.016	-0.015	0.030	0.063	0.069	0.022	-0.009
-0.037	-0.234	-0.940	-0.133	-0.108	-0.985	0.444	-0.141	0.003	0.003	-0.031	0.047	0.039	0.078	0.038	-0.015
-0.060	-0.226	-0.952	-0.130	-0.100	-0.986	0.409	-0.158	0.053	-0.023	-0.030	0.037	0.062	0.071	0.027	-0.022
-0.053	-0.226	-0.979	-0.128	-0.093	-0.987	0.416	-0.065	0.067	-0.018	-0.038	0.010	0.054	0.073	0.001	-0.027
-0.053	-0.226	-0.979	-0.127	-0.086	-0.988	0.399	-0.038	0.073	-0.019	-0.045	0.011	0.054	0.074	0.001	-0.030
-0.083	-0.176	-0.995	-0.122	-0.079	-0.989	0.363	-0.212	0.157	-0.055	-0.001	-0.004	0.084	0.025	0.016	-0.033
-0.053	-0.168	-0.979	-0.120	-0.073	-0.990	0.339	-0.114	0.138	-0.027	0.000	0.013	0.053	0.018	0.001	-0.029
-0.057	-0.168	-0.956	-0.114	-0.067	-0.991	0.336	-0.275	0.162	-0.037	-0.006	0.038	0.057	0.020	0.023	-0.027
-0.014	-0.145	-0.983	-0.110	-0.061	-0.992	0.314	-0.160	0.125	0.002	0.011	0.011	0.015	0.002	0.004	-0.021
-0.014	-0.118	-0.972	-0.107	-0.056	-0.993	0.262	-0.136	0.071	-0.002	0.034	0.024	0.014	0.028	0.008	-0.021
-0.018	-0.122	-0.960	-0.105	-0.052	-0.993	0.221	-0.100	0.035	-0.008	0.026	0.036	0.018	0.023	0.020	-0.018
-0.045	-0.095	-1.015	-0.101	-0.049	-0.994	0.163	-0.207	0.041	-0.039	0.050	-0.018	0.044	0.049	0.035	-0.022
-0.030	-0.106	-0.983	-0.097	-0.047	-0.994	0.151	-0.158	0.032	-0.028	0.036	0.014	0.029	0.036	0.003	-0.027
-0.022	-0.114	-0.987	-0.095	-0.045	-0.994	0.111	-0.072	0.017	-0.022	0.026	0.010	0.020	0.027	0.007	-0.026
-0.022	-0.102	-0.964	-0.094	-0.044	-0.995	0.052	-0.073	0.016	-0.023	0.036	0.034	0.020	0.037	0.016	-0.025
0.001	-0.106	-0.956	-0.093	-0.043	-0.995	0.032	-0.044	-0.024	-0.001	0.032	0.042	0.004	0.032	0.024	-0.025
-0.014	-0.126	-0.968	-0.094	-0.043	-0.995	0.032	0.056	-0.044	-0.015	0.012	0.029	0.011	0.011	0.013	-0.021
-0.022	-0.145	-0.975	-0.091	-0.043	-0.995	-0.000	-0.135	-0.011	-0.026	-0.007	0.022	0.019	0.010	0.005	-0.020
0.013	-0.160	-0.960	-0.092	-0.042	-0.995	0.052	0.055	-0.038	0.010	-0.023	0.037	0.017	0.026	0.021	-0.021
-0.022	-0.153	-0.983	-0.091	-0.041	-0.995	0.097	-0.011	-0.017	-0.024	-0.017	0.013	0.018	0.020	0.002	-0.025
-0.007	-0.164	-0.968	-0.090	-0.039	-0.995	0.130	-0.043	-0.001	-0.010	-0.031	0.029	0.002	0.033	0.013	-0.021
-0.045	-0.149	-0.983	-0.091	-0.036	-0.995	0.161	0.039	-0.016	-0.047	-0.018	0.013	0.040	0.019	0.002	-0.025
0.009	-0.137	-0.964	-0.088	-0.033	-0.996	0.128	-0.134	-0.022	0.004	-0.009	0.033	0.015	0.009	0.018	-0.022
-0.014	-0.149	-0.975	-0.088	-0.031	-0.996	0.120	0.023	-0.065	-0.018	-0.023	0.021	0.008	0.021	0.006	-0.024
-0.007	-0.153	-0.983	-0.087	-0.029	-0.996	0.120	-0.046	-0.066	-0.011	-0.029	0.013	0.000	0.026	0.002	-0.015
-0.018	-0.156	-0.987	-0.085	-0.027	-0.996	0.113	-0.079	-0.039	-0.024	-0.034	0.009	0.011	0.031	0.005	-0.020
0.013	-0.149	-0.964	-0.085	-0.025	-0.996	0.118	0.002	-0.047	0.007	-0.029	0.033	0.021	0.025	0.019	-0.020
-0.018	-0.172	-0.968	-0.085	-0.022	-0.996	0.159	-0.011	-0.024	-0.024	-0.055	0.029	0.010	0.049	0.015	-0.020
-0.026	-0.114	-1.011	-0.084	-0.020	-0.996	0.138	-0.036	-0.001	-0.032	0.001	-0.014	0.017	0.008	0.028	-0.019
0.005	-0.098	-0.956	-0.083	-0.017	-0.996	0.139	-0.028	-0.015	-0.002	0.014	0.041	0.014	0.022	0.027	-0.018
0.005	-0.098	-0.956	-0.082	-0.014	-0.997	0.162	-0.049	-0.010	-0.003	0.011	0.041	0.015	0.021	0.027	-0.016
0.020	-0.098	-0.968	-0.081	-0.012	-0.997	0.147	-0.040	-0.011	0.011	0.008	0.029	0.030	0.020	0.015	-0.009
0.001	-0.114	-0.960	-0.080	-0.009	-0.997	0.165	-0.029	-0.018	-0.009	-0.011	0.037	0.012	0.004	0.023	-0.006
0.020	-0.091	-0.987	-0.081	-0.006	-0.997	0.152	0.052	-0.013	0.011	0.010	0.010	0.032	0.026	0.004	-0.003
0.017	-0.098	-0.979	-0.081	-0.003	-0.997	0.163	0.046	-0.004	0.008	-0.001	0.017	0.028	0.017	0.004	-0.004
0.009	-0.071	-0.987	-0.081	-0.000	-0.997	0.144	0.029	-0.002	0.001	0.023	0.010	0.021	0.043	0.004	-0.006
0.009	-0.071	-0.975	-0.084	0.002	-0.996	0.130	0.129	-0.017	0.003	0.021	0.021	0.021	0.042	0.008	-0.009
-0.022	-0.083	-0.979	-0.084	0.004	-0.996	0.093	0.005	-0.029	-0.028	0.008	0.017	0.009	0.030	0.004	-0.011
0.009	-0.071	-0.972	-0.084	0.006	-0.996	0.112	0.023	-0.037	0.003	0.017	0.025	0.022	0.040	0.012	-0.016
0.001	-0.083	-0.975	-0.085	0.008	-0.996	0.094	0.051	-0.039	-0.004	0.004	0.021	0.015	0.028	0.008	-0.014
-0.018	-0.075	-0.983	-0.085	0.009	-0.996	0.067	0.013	-0.058	-0.023	0.011	0.014	0.004	0.035	0.001	-0.010
0.017	-0.068	-0.983	-0.085	0.011	-0.996	0.105	0.049	-0.066	0.012	0.017	0.013	0.031	0.041	0.001	-0.011
-0.003	-0.091	-0.979	-0.086	0.012	-0.996	0.078	0.063	-0.058	-0.007	-0.008	0.017	0.013	0.017	0.005	-0.009
-0.010	-0.083	-0.995	-0.088	0.013	-0.996	0.076	0.079	-0.072	-0.013	-0.002	0.002	0.005	0.024	0.011	-0.009
0.009	-0.068	-0.979	-0.086	0.015	-0.996	0.066	-0.088	-0.054	0.004	0.013	0.018	0.025	0.038	0.005	-0.013
-0.018	-0.064	-0.979	-0.088	0.015	-0.996	0.045	0.152	-0.068	-0.020	0.016	0.017	0.002	0.041	0.005	-0.016
-0.010	-0.071	-0.991	-0.089	0.016	-0.996	0.036	0.026	-0.070	-0.012	0.007	0.006	0.007	0.032	0.007	-0.012
-0.022	-0.068	-0.979	-0.090	0.016	-0.996	0.030	0.090	-0.061	-0.022	0.011	0.017	0.004	0.035	0.005	-0.015
0.013	-0.064	-0.975	-0.091	0.016	-0.996	-0.006	0.054	-0.075	0.013	0.015	0.021	0.031	0.038	0.010	-0.009
-0.018	-0.091	-0.987	-0.093	0.017	-0.995	0.042	0.125	-0.089	-0.015	-0.013	0.009	0.001	0.010	0.002	-0.008
0.005	-0.071	-0.999	-0.093	0.017	-0.995	0.038	0.009	-0.072	0.008	0.006	-0.002	0.024	0.028	0.014	-0.006
-0.010	-0.079	-0.983	-0.094	0.018	-0.995	0.055	0.051	-0.078	-0.007	-0.003	0.013	0.009	0.019	0.002	-0.010
-0.014	-0.087	-0.975	-0.096	0.020	-0.995	0.075	0.114	-0.083	-0.009	-0.012	0.021	0.006	0.010	0.010	-0.009
-0.018	-0.083	-0.991	-0.094	0.021	-0.995	0.091	-0.100	-0.049	-0.015	-0.010	0.005	0.003	0.013	0.006	-0.013
-0.018	-0.071	-0.995	-0.096	0.023	-0.995	0.076	0.110	-0.066	-0.013	0.000	0.001	0.003	0.023	0.010	-0.012
-0.007	-0.052	-0.972	-0.097	0.024	-0.995	0.049	0.107	-0.062	0.000	0.019	0.025	0.015	0.041	0.014	-0.009
-0.007	-0.052	-0.972	-0.098	0.024	-0.995	0.043	0.060	-0.081	0.001	0.018	0.025	0.016	0.040	0.014	-0.004
-0.010	-0.052	-1.003	-0.099	0.025	-0.995	0.046	0.037	-0.084	-0.003	0.017	-0.007	0.012	0.039	0.017	-0.004
0.005	-0.060	-0.979	-0.100	0.026	-0.995	0.039	0.097	-0.084	0.014	0.009	0.016	0.028	0.030	0.006	-0.009
-0.018	-0.079	-0.979	-0.103	0.027	-0.994	0.042	0.130	-0.103	-0.006	-0.011	0.016	0.005	0.009	0.006	-0.011
-0.045	-0.071	-0.983	-0.102	0.027	-0.994	0.019	-0.016	-0.090	-0.034	-0.004	0.012	0.021	0.015	0.002	-0.012
-0.030	-0.068	-1.003	-0.103	0.027	-0.994	0.032	0.035	-0.098	-0.018	-0.001	-0.007	0.005	0.018	0.018	-0.019
-0.018	-0.052	-0.987	-0.104	0.028	-0.994	0.024	0.107	-0.110	-0.005	0.014	0.008	0.007	0.032	0.002	-0.019
-0.041	-0.052	-0.995	-0.104	0.029	-0.994	0.049	0.016	-0.096	-0.028	0.013	0.000	0.016	0.031	0.010	-0.014
-0.026	-0.056	-0.991	-0.103	0.030	-0.994	0.052	-0.037	-0.085	-0.013	0.008	0.004	0.000	0.025	0.006	-0.015
-0.026	-0.029	-1.007	-0.105	0.030	-0.994	0.031	0.074	-0.098	-0.012	0.035	-0.012	0.000	0.051	0.021	-0.014
-0.037	-0.044	-0.999	-0.103	0.031	-0.994	0.043	-0.091	-0.092	-0.026	0.019	-0.004	0.011	0.034	0.013	-0.009
-0.007	-0.056	-0.987	-0.103	0.033	-0.994	0.074	0.033	-0.103	0.005	0.006	0.008	0.019	0.021	0.002	-0.010
-0.014	-0.056	-0.991	-0.104	0.034	-0.994	0.057	0.076	-0.107	-0.001	0.004	0.004	0.012	0.019	0.005	-0.005
-0.041	-0.044	-1.015	-0.103	0.035	-0.994	0.075	-0.035	-0.098	-0.029	0.015	-0.019	0.015	0.030	0.029	-0.004
0.013	-0.056	-0.983	-0.103	0.037	-0.994	0.086	0.022	-0.113	0.024	0.001	0.012	0.039	0.017	0.003	-0.006
-0.030	-0.052	-0.987	-0.104	0.038	-0.994	0.062	0.043	-0.098	-0.017	0.004	0.008	0.004	0.019	0.000	-0.008
-0.022	-0.044	-1.003	-0.104	0.039	-0.994	0.067	0.026	-0.100	-0.009	0.010	-0.008	0.004	0.025	0.016	-0.007
-0.030	-0.060	-1.003	-0.104	0.041	-0.994	0.088	0.013	-0.104	-0.017	-0.007	-0.008	0.003	0.008	0.016	-0.013
-0.026	-0.064	-0.987	-0.103	0.043	-0.994	0.084	-0.038	-0.090	-0.014	-0.012	0.008	0.001	0.003	0.001	-0.013
-0.022	-0.056	-0.999	-0.103	0.044	-0.994	0.088	0.031	-0.100	-0.010	-0.006	-0.004	0.004	0.009	0.011	-0.016
-0.041	-0.044	-1.007	-0.104	0.046	-0.994	0.084	0.042	-0.098	-0.029	0.004	-0.012	0.015	0.019	0.019	-0.014
-0.030	-0.044	-0.995	-0.102	0.047	-0.994	0.083	-0.056	-0.071	-0.019	0.002	0.000	0.003	0.017	0.007	-0.015
-0.014	-0.052	-0.995	-0.102	0.049	-0.994	0.088	0.022	-0.082	-0.004	-0.007	0.000	0.013	0.008	0.008	-0.013
-0.030	-0.068	-0.983	-0.102	0.051	-0.993	0.118	0.021	-0.068	-0.019	-0.025	0.012	0.002	0.009	0.004	-0.012
-0.010	-0.044	-0.995	-0.102	0.053	-0.993	0.111	0.017	-0.061	0.000	-0.004	-0.000	0.017	0.013	0.008	-0.012
-0.030	-0.056	-0.987	-0.103	0.055	-0.993	0.086	0.063	-0.061	-0.018	-0.017	0.008	0.001	0.000	0.000	-0.014
-0.030	-0.056	-0.987	-0.103	0.056	-0.993	0.099	0.020	-0.040	-0.018	-0.019	0.007	0.000	0.001	0.001	-0.011
-0.026	-0.041	-0.991	-0.104	0.058	-0.993	0.083	0.059	-0.041	-0.013	-0.005	0.003	0.004	0.013	0.005	-0.012
-0.018	-0.044	-0.999	-0.105	0.060	-0.993	0.100	0.027	-0.041	-0.005	-0.010	-0.005	0.012	0.008	0.013	-0.011
-0.018	-0.044	-0.991	-0.105	0.061	-0.993	0.103	0.047	-0.046	-0.005	-0.012	0.003	0.013	0.007	0.005	-0.011
-0.022	-0.044	-0.975	-0.106	0.063	-0.992	0.100	0.035	-0.051	-0.008	-0.014	0.019	0.010	0.005	0.010	-0.010
-0.033	-0.033	-0.995	-0.105	0.065	-0.992	0.102	0.006	-0.023	-0.020	-0.004	-0.001	0.001	0.016	0.010	-0.013
-0.022	-0.025	-0.987	-0.107	0.066	-0.992	0.083	0.078	-0.034	-0.007	0.002	0.007	0.010	0.023	0.002	-0.012
-0.033	-0.029	-0.983	-0.106	0.068	-0.992	0.115	-0.036	-0.012	-0.020	-0.004	0.010	0.001	0.018	0.002	-0.011
-0.010	-0.041	-0.995	-0.106	0.070	-0.992	0.118	0.045	-0.013	0.004	-0.017	-0.002	0.023	0.006	0.010	-0.013
-0.026	-0.029	-0.983	-0.107	0.073	-0.992	0.126	0.067	-0.021	-0.010	-0.008	0.010	0.007	0.017	0.002	-0.011
-0.041	-0.033	-0.995	-0.106	0.075	-0.992	0.141	-0.066	0.001	-0.027	-0.014	-0.002	0.008	0.013	0.009	-0.009
-0.010	-0.013	-0.983	-0.107	0.078	-0.991	0.149	0.088	-0.018	0.005	0.002	0.010	0.023	0.032	0.003	-0.008
-0.026	-0.021	-0.983	-0.107	0.080	-0.991	0.132	-0.005	0.009	-0.011	-0.008	0.009	0.008	0.024	0.003	-0.008
-0.007	-0.010	-0.995	-0.109	0.083	-0.991	0.133	0.126	-0.015	0.011	0.001	-0.003	0.028	0.035	0.009	-0.002
-0.033	-0.010	-0.999	-0.109	0.085	-0.990	0.120	0.022	-0.008	-0.016	-0.001	-0.007	0.001	0.034	0.013	-0.006
-0.010	-0.013	-0.983	-0.109	0.087	-0.990	0.121	0.015	-0.011	0.007	-0.007	0.008	0.025	0.029	0.002	-0.005
-0.041	-0.010	-1.007	-0.110	0.089	-0.990	0.121	0.039	-0.003	-0.023	-0.005	-0.015	0.006	0.032	0.022	-0.008
-0.022	-0.017	-0.975	-0.111	0.091	-0.990	0.124	0.040	-0.001	-0.004	-0.015	0.016	0.014	0.024	0.010	-0.009
-0.033	-0.002	-1.007	-0.112	0.093	-0.989	0.120	0.088	-0.008	-0.014	-0.001	-0.016	0.002	0.039	0.022	-0.010
-0.037	0.006	-0.991	-0.113	0.095	-0.989	0.115	0.059	-0.017	-0.017	0.004	-0.001	0.001	0.047	0.006	-0.008
-0.026	0.017	-0.995	-0.113	0.097	-0.989	0.105	0.013	-0.014	-0.005	0.014	-0.005	0.010	0.058	0.010	-0.008
-0.026	0.006	-0.987	-0.113	0.099	-0.989	0.097	0.025	-0.008	-0.005	0.001	0.003	0.010	0.046	0.002	-0.007
-0.033	0.002	-0.995	-0.114	0.101	-0.988	0.112	0.031	0.000	-0.012	-0.005	-0.005	0.002	0.042	0.009	-0.006
-0.022	0.025	-0.995	-0.113	0.102	-0.988	0.093	-0.034	0.015	-0.002	0.016	-0.006	0.013	0.065	0.009	-0.001
-0.037	0.017	-0.991	-0.114	0.104	-0.988	0.086	0.105	-0.004	-0.015	0.007	-0.002	0.003	0.057	0.004	0.000
0.005	0.017	-0.987	-0.114	0.105	-0.988	0.101	-0.013	-0.001	0.026	0.005	0.002	0.038	0.056	0.001	0.001
-0.030	0.014	-1.007	-0.115	0.107	-0.988	0.089	0.084	-0.010	-0.007	0.000	-0.018	0.003	0.052	0.018	-0.004
-0.030	0.017	-0.987	-0.115	0.108	-0.987	0.084	0.024	-0.018	-0.007	0.003	0.001	0.003	0.056	0.003	-0.003
-0.053	0.029	-0.999	-0.116	0.110	-0.987	0.084	0.063	-0.016	-0.029	0.013	-0.011	0.021	0.068	0.008	-0.009
-0.033	0.010	-0.991	-0.118	0.111	-0.987	0.099	0.082	-0.016	-0.008	-0.008	-0.003	0.003	0.049	0.000	-0.012
-0.033	0.021	-0.983	-0.119	0.113	-0.986	0.108	0.063	-0.004	-0.007	0.001	0.004	0.003	0.060	0.009	-0.009
-0.045	0.025	-0.995	-0.118	0.115	-0.986	0.101	-0.037	0.016	-0.020	0.004	-0.008	0.015	0.064	0.002	-0.007
-0.022	0.037	-1.003	-0.119	0.117	-0.986	0.107	0.065	0.003	0.004	0.013	-0.016	0.007	0.075	0.009	-0.007
-0.045	0.029	-1.003	-0.119	0.118	-0.986	0.077	0.021	0.000	-0.019	0.004	-0.016	0.016	0.067	0.009	-0.007
-0.037	0.033	-0.991	-0.119	0.119	-0.986	0.059	0.018	-0.005	-0.011	0.007	-0.005	0.008	0.071	0.004	-0.008
-0.033	0.025	-0.983	-0.120	0.120	-0.985	0.063	0.054	-0.004	-0.006	-0.002	0.003	0.005	0.063	0.012	-0.011
-0.049	0.033	-0.987	-0.120	0.121	-0.985	0.044	0.022	0.002	-0.022	0.006	-0.001	0.020	0.071	0.008	-0.010
-0.037	0.041	-0.987	-0.121	0.122	-0.985	0.055	0.062	0.001	-0.009	0.012	-0.001	0.009	0.078	0.008	-0.007
-0.033	0.037	-0.983	-0.121	0.122	-0.985	0.044	0.013	-0.002	-0.005	0.008	0.002	0.005	0.074	0.013	-0.004
-0.026	0.033	-0.991	-0.122	0.123	-0.985	0.032	0.064	-0.001	0.003	0.004	-0.006	0.003	0.070	0.005	0.003
-0.026	0.025	-0.999	-0.123	0.123	-0.985	0.048	0.059	-0.004	0.004	-0.005	-0.014	0.003	0.062	0.003	0.008
-0.022	0.029	-0.999	-0.124	0.123	-0.985	0.030	0.080	-0.002	0.009	-0.001	-0.014	0.007	0.066	0.003	0.008
-0.010	0.037	-0.975	-0.127	0.124	-0.984	0.027	0.152	-0.016	0.023	0.006	0.009	0.019	0.074	0.021	0.004
-0.053	0.041	-1.011	-0.129	0.124	-0.984	0.021	0.124	-0.025	-0.017	0.010	-0.027	0.023	0.077	0.015	0.001
-0.049	0.029	-0.983	-0.130	0.125	-0.984	0.043	0.043	-0.022	-0.013	-0.002	0.001	0.019	0.065	0.013	-0.009
-0.041	0.033	-0.975	-0.132	0.125	-0.983	0.016	0.120	-0.034	-0.003	0.002	0.008	0.012	0.069	0.021	-0.016
-0.076	0.021	-0.972	-0.133	0.125	-0.983	0.025	0.086	-0.025	-0.036	-0.010	0.012	0.046	0.057	0.025	-0.017
-0.057	0.014	-0.975	-0.133	0.125	-0.983	0.012	0.029	-0.014	-0.017	-0.018	0.008	0.026	0.049	0.021	-0.015
-0.057	0.021	-0.991	-0.135	0.125	-0.983	0.008	0.089	-0.005	-0.015	-0.010	-0.008	0.026	0.057	0.005	-0.016
-0.045	0.033	-0.979	-0.135	0.125	-0.983	0.011	-0.006	0.024	-0.004	0.002	0.004	0.014	0.068	0.017	-0.010
-0.049	0.041	-0.975	-0.135	0.125	-0.983	0.019	0.031	0.030	-0.007	0.009	0.007	0.018	0.076	0.021	-0.007
-0.049	0.041	-0.975	-0.135	0.125	-0.983	0.033	0.011	0.001	-0.007	0.009	0.007	0.017	0.076	0.021	-0.003
-0.045	0.037	-0.991	-0.136	0.125	-0.983	0.013	0.045	-0.017	-0.003	0.005	-0.009	0.013	0.072	0.005	-0.002
-0.037	0.025	-0.987	-0.138	0.125	-0.982	0.016	0.135	-0.020	0.007	-0.007	-0.005	0.005	0.060	0.009	0.002
-0.045	0.014	-0.983	-0.140	0.125	-0.982	-0.010	0.104	-0.013	0.001	-0.018	-0.001	0.013	0.048	0.013	0.007
-0.041	0.029	-0.987	-0.140	0.124	-0.982	-0.015	0.019	-0.003	0.005	-0.002	-0.005	0.009	0.064	0.009	0.003
-0.030	0.044	-0.979	-0.141	0.124	-0.982	0.016	0.100	-0.027	0.018	0.014	0.002	0.003	0.079	0.017	0.000
-0.072	0.064	-0.987	-0.142	0.123	-0.982	-0.056	0.033	-0.035	-0.024	0.034	-0.006	0.039	0.098	0.009	-0.002
-0.049	0.044	-0.975	-0.142	0.123	-0.982	-0.022	0.055	-0.042	-0.000	0.015	0.006	0.016	0.079	0.020	-0.004
-0.060	0.021	-0.979	-0.143	0.123	-0.982	0.000	0.075	-0.032	-0.011	-0.008	0.002	0.027	0.056	0.016	-0.010
-0.064	0.037	-1.011	-0.145	0.122	-0.982	0.004	0.071	-0.012	-0.013	0.008	-0.030	0.031	0.071	0.015	-0.009
-0.072	0.037	-0.987	-0.145	0.122	-0.982	0.011	0.011	-0.017	-0.021	0.008	-0.006	0.039	0.071	0.009	-0.008
-0.064	0.044	-0.987	-0.144	0.123	-0.982	0.018	-0.006	-0.028	-0.014	0.016	-0.006	0.031	0.079	0.009	-0.008
-0.057	0.041	-0.995	-0.145	0.123	-0.982	0.017	0.079	-0.042	-0.005	0.012	-0.014	0.023	0.075	0.001	-0.009
-0.068	0.033	-0.991	-0.146	0.124	-0.982	0.064	0.036	-0.035	-0.016	0.003	-0.011	0.035	0.067	0.005	-0.008
-0.053	0.033	-0.960	-0.146	0.125	-0.981	0.048	0.013	-0.015	-0.001	0.002	0.021	0.019	0.067	0.037	-0.007
-0.068	0.033	-0.991	-0.146	0.126	-0.981	0.076	0.029	-0.008	-0.016	0.001	-0.011	0.035	0.067	0.005	-0.010
-0.057	0.029	-0.975	-0.148	0.127	-0.981	0.092	0.097	-0.018	-0.003	-0.005	0.004	0.023	0.063	0.021	-0.007
-0.072	0.037	-0.987	-0.147	0.128	-0.981	0.046	0.002	-0.011	-0.019	0.002	-0.008	0.038	0.071	0.009	-0.011
-0.049	0.025	-0.972	-0.148	0.129	-0.981	0.051	0.029	-0.027	0.005	-0.010	0.008	0.015	0.059	0.025	-0.010
-0.083	0.048	-0.983	-0.147	0.129	-0.981	0.004	-0.006	-0.038	-0.030	0.013	-0.004	0.050	0.082	0.014	-0.010
-0.060	0.052	-0.975	-0.147	0.129	-0.981	0.011	0.023	-0.045	-0.007	0.017	0.003	0.027	0.086	0.021	-0.010
-0.053	0.056	-0.968	-0.149	0.129	-0.980	-0.000	0.086	-0.058	0.002	0.021	0.011	0.020	0.090	0.029	-0.013
-0.072	0.052	-0.983	-0.147	0.129	-0.981	-0.018	-0.040	-0.058	-0.019	0.017	-0.005	0.039	0.086	0.014	-0.013
-0.068	0.041	-0.979	-0.146	0.128	-0.981	-0.044	-0.068	-0.091	-0.017	0.006	-0.001	0.036	0.074	0.018	-0.015
-0.080	0.021	-0.983	-0.145	0.126	-0.981	-0.073	-0.032	-0.111	-0.029	-0.012	-0.005	0.047	0.055	0.014	-0.017
-0.060	0.017	-0.964	-0.144	0.125	-0.982	-0.083	-0.015	-0.117	-0.011	-0.014	0.015	0.028	0.051	0.034	-0.014
-0.064	0.017	-0.987	-0.143	0.122	-0.982	-0.127	-0.010	-0.121	-0.016	-0.012	-0.008	0.032	0.051	0.010	-0.016
-0.049	0.025	-0.972	-0.142	0.120	-0.983	-0.129	-0.008	-0.115	-0.001	-0.001	0.008	0.017	0.059	0.026	-0.015
-0.068	0.044	-0.975	-0.141	0.117	-0.983	-0.125	-0.057	-0.115	-0.022	0.021	0.005	0.037	0.078	0.022	-0.013
-0.068	0.044	-0.975	-0.139	0.115	-0.983	-0.102	-0.047	-0.112	-0.023	0.022	0.005	0.037	0.078	0.022	-0.011
-0.049	0.033	-0.987	-0.137	0.114	-0.984	-0.078	-0.068	-0.105	-0.006	0.012	-0.007	0.018	0.066	0.010	-0.014
-0.053	0.029	-1.003	-0.137	0.112	-0.984	-0.085	0.024	-0.109	-0.010	0.010	-0.023	0.022	0.062	0.006	-0.013
-0.072	0.029	-0.995	-0.137	0.111	-0.984	-0.094	-0.008	-0.107	-0.029	0.012	-0.015	0.041	0.062	0.002	-0.011
-0.060	0.025	-0.979	-0.136	0.109	-0.985	-0.083	-0.026	-0.101	-0.019	0.009	0.001	0.030	0.058	0.018	-0.017
-0.049	0.021	-0.972	-0.136	0.108	-0.985	-0.074	0.038	-0.102	-0.007	0.007	0.009	0.019	0.055	0.026	-0.021
-0.068	0.021	-0.960	-0.135	0.106	-0.985	-0.067	-0.036	-0.092	-0.027	0.008	0.021	0.038	0.055	0.038	-0.021
-0.060	0.017	-0.968	-0.134	0.105	-0.985	-0.073	-0.044	-0.090	-0.021	0.006	0.013	0.031	0.051	0.030	-0.019
-0.060	0.021	-0.975	-0.132	0.103	-0.986	-0.081	-0.065	-0.078	-0.022	0.011	0.005	0.031	0.055	0.022	-0.024
-0.049	0.021	-0.983	-0.132	0.102	-0.986	-0.082	0.010	-0.091	-0.011	0.013	-0.003	0.020	0.055	0.014	-0.021
-0.076	0.029	-0.991	-0.130	0.100	-0.987	-0.095	-0.093	-0.103	-0.040	0.022	-0.011	0.047	0.062	0.006	-0.019
-0.049	0.021	-0.968	-0.128	0.098	-0.987	-0.092	-0.083	-0.136	-0.015	0.016	0.013	0.020	0.055	0.030	-0.016
-0.045	0.021	-0.972	-0.126	0.095	-0.987	-0.140	-0.076	-0.152	-0.013	0.018	0.010	0.017	0.055	0.026	-0.020
-0.033	0.017	-0.968	-0.126	0.092	-0.988	-0.189	0.027	-0.143	-0.001	0.018	0.014	0.005	0.051	0.030	-0.015
-0.060	0.014	-0.972	-0.125	0.088	-0.988	-0.200	-0.023	-0.132	-0.029	0.018	0.010	0.033	0.047	0.025	-0.013
-0.033	0.002	-0.972	-0.124	0.084	-0.989	-0.226	-0.019	-0.143	-0.002	0.011	0.010	0.006	0.036	0.026	-0.012
-0.037	0.002	-0.975	-0.124	0.079	-0.989	-0.258	0.032	-0.165	-0.006	0.016	0.007	0.010	0.036	0.022	-0.010
-0.045	0.010	-0.987	-0.124	0.074	-0.990	-0.279	0.016	-0.185	-0.013	0.028	-0.005	0.018	0.043	0.010	-0.009
-0.041	-0.002	-1.011	-0.125	0.068	-0.990	-0.283	0.081	-0.188	-0.008	0.022	-0.029	0.015	0.032	0.014	-0.011
-0.068	-0.010	-1.003	-0.125	0.063	-0.990	-0.281	0.046	-0.164	-0.034	0.020	-0.021	0.042	0.024	0.006	-0.015
-0.060	-0.021	-1.007	-0.126	0.057	-0.990	-0.287	0.063	-0.156	-0.026	0.014	-0.024	0.034	0.013	0.010	-0.016
-0.072	-0.021	-1.011	-0.127	0.052	-0.991	-0.292	0.072	-0.143	-0.036	0.019	-0.028	0.046	0.013	0.014	-0.019
-0.064	-0.037	-1.003	-0.128	0.046	-0.991	-0.279	0.051	-0.147	-0.028	0.009	-0.020	0.039	0.002	0.006	-0.014
-0.057	-0.056	-1.007	-0.128	0.040	-0.991	-0.298	0.017	-0.174	-0.020	-0.004	-0.024	0.031	0.022	0.010	-0.008
-0.045	-0.064	-1.003	-0.130	0.034	-0.991	-0.325	0.114	-0.198	-0.006	-0.006	-0.020	0.020	0.029	0.006	-0.001
-0.045	-0.102	-1.027	-0.132	0.028	-0.991	-0.325	0.137	-0.216	-0.004	-0.038	-0.044	0.021	0.068	0.030	0.004
-0.045	-0.102	-1.027	-0.135	0.022	-0.991	-0.326	0.188	-0.227	-0.001	-0.032	-0.044	0.021	0.068	0.030	0.011
-0.060	-0.114	-1.035	-0.138	0.016	-0.990	-0.311	0.165	-0.217	-0.013	-0.038	-0.053	0.036	0.079	0.038	0.020
-0.049	-0.118	-1.046	-0.141	0.010	-0.990	-0.316	0.160	-0.227	0.001	-0.036	-0.065	0.025	0.083	0.049	0.025
-0.030	-0.145	-1.042	-0.148	0.003	-0.989	-0.344	0.341	-0.300	0.027	-0.056	-0.062	0.006	0.110	0.045	0.022
-0.041	-0.176	-1.031	-0.156	-0.003	-0.988	-0.377	0.427	-0.373	0.023	-0.080	-0.051	0.018	0.141	0.034	0.014
-0.091	-0.195	-1.031	-0.163	-0.010	-0.987	-0.359	0.384	-0.394	-0.019	-0.093	-0.052	0.068	0.160	0.034	0.001
-0.126	-0.187	-1.003	-0.170	-0.016	-0.985	-0.330	0.361	-0.360	-0.047	-0.080	-0.026	0.103	0.152	0.006	-0.016
-0.133	-0.153	-0.972	-0.177	-0.020	-0.984	-0.233	0.367	-0.272	-0.047	-0.041	0.004	0.111	0.117	0.025	-0.027
-0.126	-0.118	-0.948	-0.183	-0.022	-0.983	-0.128	0.268	-0.185	-0.034	-0.004	0.027	0.104	0.081	0.049	-0.031
-0.091	-0.098	-0.916	-0.188	-0.022	-0.982	-0.005	0.299	-0.138	0.006	0.015	0.057	0.069	0.062	0.081	-0.024
-0.103	-0.110	-0.912	-0.192	-0.021	-0.981	0.041	0.216	-0.100	-0.002	0.003	0.061	0.081	0.073	0.084	-0.010
-0.091	-0.118	-0.940	-0.196	-0.020	-0.980	0.049	0.215	-0.106	0.014	-0.006	0.032	0.070	0.081	0.057	0.004
-0.072	-0.153	-0.940	-0.201	-0.018	-0.979	0.070	0.262	-0.119	0.038	-0.042	0.031	0.051	0.115	0.057	0.018
-0.072	-0.187	-0.948	-0.205	-0.016	-0.979	0.131	0.237	-0.094	0.042	-0.079	0.023	0.051	0.149	0.049	0.043
-0.057	-0.203	-0.964	-0.207	-0.012	-0.978	0.213	0.099	-0.009	0.059	-0.099	0.006	0.036	0.164	0.033	0.078
-0.007	-0.184	-0.987	-0.209	-0.007	-0.978	0.310	0.143	0.046	0.111	-0.085	-0.018	0.013	0.145	0.010	0.113
0.040	-0.156	-1.054	-0.210	-0.001	-0.978	0.328	0.111	0.085	0.159	-0.063	-0.085	0.059	0.117	0.057	0.152
0.055	-0.126	-1.094	-0.211	0.003	-0.978	0.278	0.048	0.084	0.174	-0.037	-0.124	0.074	0.086	0.097	0.190
0.067	-0.083	-1.121	-0.210	0.008	-0.978	0.253	0.032	0.081	0.185	0.001	-0.152	0.086	0.043	0.125	0.221
0.078	-0.068	-1.165	-0.209	0.012	-0.978	0.239	-0.023	0.067	0.196	0.013	-0.195	0.097	0.027	0.168	0.241
0.093	-0.095	-1.180	-0.206	0.014	-0.978	0.147	-0.104	0.061	0.208	-0.017	-0.210	0.112	0.054	0.184	0.258
0.113	-0.114	-1.173	-0.204	0.013	-0.979	-0.014	-0.052	0.048	0.225	-0.035	-0.202	0.131	0.073	0.176	0.266
0.128	-0.122	-1.165	-0.202	0.011	-0.979	-0.088	-0.058	0.013	0.238	-0.041	-0.193	0.146	0.080	0.168	0.260
0.113	-0.126	-1.161	-0.197	0.008	-0.980	-0.124	-0.202	0.003	0.218	-0.042	-0.189	0.130	0.083	0.164	0.248
0.059	-0.114	-1.176	-0.191	0.006	-0.982	-0.108	-0.260	0.024	0.158	-0.028	-0.203	0.076	0.071	0.180	0.232
0.078	-0.068	-1.113	-0.183	0.004	-0.983	-0.052	-0.365	0.024	0.169	0.020	-0.139	0.095	0.024	0.117	0.205
0.078	-0.068	-1.113	-0.178	0.003	-0.984	-0.079	-0.198	-0.059	0.165	0.022	-0.138	0.095	0.024	0.117	0.171
0.051	-0.079	-1.058	-0.173	0.001	-0.985	-0.101	-0.244	-0.045	0.132	0.012	-0.082	0.068	0.035	0.062	0.155
-0.007	-0.071	-1.074	-0.165	-0.001	-0.986	-0.088	-0.352	0.002	0.067	0.022	-0.096	0.010	0.027	0.078	0.133
0.055	-0.110	-1.027	-0.162	-0.002	-0.987	-0.020	-0.108	-0.040	0.126	-0.016	-0.049	0.071	0.065	0.030	0.107
0.020	-0.102	-1.023	-0.158	-0.002	-0.987	0.005	-0.188	-0.029	0.087	-0.008	-0.044	0.036	0.057	0.026	0.085
-0.007	-0.133	-1.015	-0.155	-0.001	-0.988	0.066	-0.137	-0.014	0.057	-0.040	-0.036	0.009	0.087	0.018	0.071
-0.022	-0.137	-0.995	-0.152	0.002	-0.988	0.155	-0.155	0.025	0.038	-0.047	-0.015	0.007	0.090	0.001	0.045
-0.033	-0.118	-0.991	-0.148	0.006	-0.989	0.237	-0.183	0.024	0.022	-0.032	-0.011	0.019	0.070	0.005	0.027
-0.049	-0.122	-0.987	-0.143	0.010	-0.990	0.233	-0.242	0.032	0.002	-0.039	-0.006	0.035	0.073	0.009	0.011
-0.053	-0.118	-1.003	-0.138	0.015	-0.990	0.270	-0.202	0.025	-0.006	-0.041	-0.022	0.039	0.069	0.007	0.002
-0.057	-0.118	-0.987	-0.130	0.020	-0.991	0.286	-0.388	0.017	-0.018	-0.046	-0.005	0.043	0.068	0.009	-0.006
-0.041	-0.110	-0.987	-0.124	0.024	-0.992	0.220	-0.296	0.000	-0.009	-0.042	-0.004	0.028	0.060	0.009	-0.006
-0.049	-0.087	-1.003	-0.120	0.029	-0.992	0.246	-0.213	-0.034	-0.021	-0.023	-0.019	0.036	0.036	0.007	-0.009
-0.018	-0.075	-0.979	-0.113	0.033	-0.993	0.202	-0.303	-0.053	0.003	-0.016	0.005	0.005	0.024	0.017	-0.019
-0.033	-0.060	-0.991	-0.113	0.036	-0.993	0.174	-0.031	-0.120	-0.013	-0.004	-0.007	0.021	0.008	0.005	-0.020
-0.087	-0.064	-0.987	-0.108	0.038	-0.993	0.125	-0.244	-0.096	-0.072	-0.010	-0.003	0.075	0.011	0.009	-0.037
-0.014	-0.068	-0.952	-0.104	0.039	-0.994	0.063	-0.153	-0.079	-0.002	-0.015	0.033	0.003	0.014	0.045	-0.045
-0.107	-0.087	-0.972	-0.099	0.039	-0.994	-0.028	-0.263	-0.049	-0.100	-0.033	0.014	0.095	0.033	0.025	-0.063
-0.037	-0.075	-0.960	-0.097	0.038	-0.995	-0.036	-0.068	-0.026	-0.032	-0.021	0.026	0.026	0.021	0.037	-0.058
-0.107	-0.071	-0.972	-0.093	0.036	-0.995	-0.065	-0.222	0.040	-0.106	-0.015	0.015	0.096	0.016	0.026	-0.068
-0.030	-0.095	-0.956	-0.091	0.035	-0.995	-0.028	-0.117	0.035	-0.031	-0.037	0.031	0.019	0.039	0.041	-0.057
-0.057	-0.079	-0.972	-0.087	0.035	-0.996	0.012	-0.166	0.072	-0.062	-0.022	0.016	0.047	0.023	0.026	-0.065
-0.022	-0.064	-0.944	-0.085	0.035	-0.996	0.027	-0.132	0.029	-0.030	-0.006	0.044	0.012	0.007	0.053	-0.051
-0.068	-0.075	-0.968	-0.083	0.035	-0.996	0.047	-0.076	0.024	-0.077	-0.019	0.020	0.059	0.018	0.030	-0.056
-0.022	-0.041	-0.972	-0.081	0.037	-0.996	0.073	-0.090	0.031	-0.033	0.015	0.016	0.013	0.018	0.026	-0.057
-0.041	-0.068	-0.952	-0.079	0.037	-0.996	0.056	-0.117	0.014	-0.055	-0.013	0.036	0.033	0.009	0.045	-0.052
-0.041	-0.068	-0.952	-0.075	0.038	-0.996	0.047	-0.166	0.004	-0.059	-0.014	0.036	0.033	0.008	0.045	-0.050
-0.003	-0.064	-0.987	-0.075	0.039	-0.996	0.069	0.006	0.015	-0.020	-0.011	0.001	0.005	0.003	0.010	-0.047
-0.053	-0.056	-0.995	-0.072	0.040	-0.997	0.079	-0.133	0.015	-0.073	-0.004	-0.007	0.046	0.005	0.002	-0.039
-0.003	-0.071	-0.995	-0.070	0.041	-0.997	0.050	-0.130	-0.007	-0.026	-0.020	-0.007	0.004	0.010	0.002	-0.036
-0.003	-0.060	-0.991	-0.069	0.042	-0.997	0.050	-0.037	-0.022	-0.027	-0.009	-0.003	0.003	0.003	0.006	-0.039
-0.037	-0.048	-1.019	-0.066	0.042	-0.997	0.032	-0.118	-0.038	-0.065	0.002	-0.030	0.032	0.015	0.022	-0.030
-0.007	-0.068	-0.991	-0.063	0.043	-0.997	0.029	-0.138	-0.066	-0.037	-0.018	-0.002	0.001	0.004	0.006	-0.032
0.005	-0.071	-0.995	-0.062	0.042	-0.997	-0.009	-0.054	-0.077	-0.027	-0.021	-0.006	0.010	0.007	0.002	-0.033
-0.007	-0.087	-1.007	-0.060	0.042	-0.997	-0.010	-0.088	-0.048	-0.041	-0.036	-0.017	0.002	0.022	0.010	-0.031
0.005	-0.087	-0.995	-0.058	0.042	-0.997	0.062	-0.079	-0.019	-0.032	-0.037	-0.005	0.009	0.021	0.002	-0.033
-0.014	-0.071	-1.023	-0.056	0.043	-0.997	0.070	-0.078	-0.010	-0.053	-0.023	-0.032	0.010	0.005	0.025	-0.032
-0.018	-0.048	-1.023	-0.052	0.045	-0.998	0.072	-0.204	0.019	-0.061	-0.001	-0.032	0.015	0.019	0.025	-0.031
0.024	-0.029	-1.003	-0.050	0.046	-0.998	0.067	-0.128	0.001	-0.022	0.018	-0.012	0.027	0.039	0.006	-0.027
0.013	-0.052	-1.003	-0.049	0.047	-0.998	0.088	-0.011	0.012	-0.034	-0.007	-0.012	0.015	0.017	0.006	-0.022
0.040	-0.056	-0.995	-0.047	0.049	-0.998	0.091	-0.079	0.044	-0.009	-0.012	-0.004	0.042	0.014	0.002	-0.018
0.032	-0.044	-0.995	-0.046	0.050	-0.998	0.094	-0.058	0.046	-0.018	-0.002	-0.004	0.034	0.026	0.002	-0.021
0.020	-0.060	-0.999	-0.044	0.051	-0.998	0.073	-0.085	0.024	-0.032	-0.019	-0.008	0.022	0.012	0.001	-0.022
0.024	-0.052	-0.979	-0.045	0.052	-0.998	0.059	0.029	-0.015	-0.028	-0.012	0.012	0.025	0.020	0.018	-0.027
0.017	-0.052	-1.003	-0.043	0.054	-0.998	0.085	-0.064	-0.018	-0.037	-0.013	-0.012	0.017	0.020	0.005	-0.030
0.020	-0.048	-0.983	-0.043	0.054	-0.998	0.018	-0.003	-0.007	-0.033	-0.010	0.008	0.020	0.025	0.014	-0.032
0.020	-0.060	-0.995	-0.042	0.054	-0.998	0.023	-0.019	-0.022	-0.034	-0.021	-0.004	0.020	0.014	0.003	-0.031
0.017	-0.048	-0.987	-0.042	0.054	-0.998	0.026	-0.026	-0.008	-0.039	-0.010	0.004	0.015	0.027	0.011	-0.030
0.024	-0.048	-1.003	-0.041	0.054	-0.998	0.035	-0.027	-0.004	-0.032	-0.010	-0.012	0.023	0.027	0.005	-0.026
0.028	-0.044	-1.003	-0.040	0.055	-0.998	0.026	-0.016	-0.020	-0.029	-0.007	-0.012	0.026	0.032	0.005	-0.029
0.040	-0.041	-0.991	-0.039	0.054	-0.998	-0.015	-0.062	-0.029	-0.019	-0.002	-0.000	0.038	0.036	0.007	-0.030
0.009	-0.041	-0.991	-0.038	0.053	-0.998	-0.036	-0.002	-0.047	-0.050	-0.001	-0.000	0.006	0.037	0.007	-0.030
0.017	-0.056	-0.987	-0.038	0.052	-0.998	-0.029	-0.025	-0.030	-0.043	-0.016	0.004	0.014	0.022	0.011	-0.034
0.024	-0.064	-1.007	-0.038	0.052	-0.998	-0.014	0.039	-0.025	-0.034	-0.023	-0.016	0.021	0.015	0.009	-0.032
0.013	-0.056	-1.003	-0.036	0.051	-0.998	-0.038	-0.098	-0.011	-0.048	-0.014	-0.012	0.009	0.024	0.005	-0.033
0.051	-0.052	-0.995	-0.037	0.050	-0.998	-0.022	0.031	-0.019	-0.009	-0.009	-0.004	0.047	0.028	0.003	-0.028
0.009	-0.048	-0.975	-0.037	0.049	-0.998	-0.036	0.012	-0.024	-0.051	-0.005	0.016	0.004	0.033	0.023	-0.029
0.040	-0.052	-1.003	-0.037	0.048	-0.998	-0.021	0.013	-0.039	-0.021	-0.008	-0.012	0.035	0.030	0.005	-0.022
0.024	-0.060	-0.995	-0.036	0.047	-0.998	-0.022	-0.007	-0.033	-0.036	-0.015	-0.004	0.019	0.023	0.003	-0.028
0.055	-0.068	-0.999	-0.036	0.047	-0.998	0.001	-0.007	-0.033	-0.006	-0.022	-0.008	0.049	0.016	0.001	-0.024
0.028	-0.068	-0.975	-0.036	0.047	-0.998	0.007	0.000	-0.040	-0.033	-0.022	0.016	0.022	0.016	0.023	-0.023
0.024	-0.079	-0.991	-0.035	0.047	-0.998	0.001	-0.022	-0.006	-0.037	-0.033	0.000	0.018	0.005	0.007	-0.023
0.051	-0.056	-0.987	-0.036	0.046	-0.998	-0.010	0.042	-0.009	-0.010	-0.010	0.004	0.045	0.029	0.011	-0.023
0.024	-0.060	-1.003	-0.035	0.046	-0.998	0.013	-0.034	-0.012	-0.038	-0.013	-0.012	0.018	0.026	0.004	-0.026
0.059	-0.068	-0.987	-0.036	0.046	-0.998	0.010	0.075	-0.014	-0.002	-0.021	0.004	0.052	0.019	0.011	-0.021
0.009	-0.056	-0.991	-0.035	0.045	-0.998	-0.013	-0.056	-0.013	-0.053	-0.009	0.000	0.002	0.031	0.007	-0.026
0.047	-0.071	-0.999	-0.035	0.046	-0.998	0.039	0.006	-0.013	-0.015	-0.025	-0.008	0.040	0.016	0.001	-0.028
0.020	-0.068	-0.991	-0.035	0.046	-0.998	0.009	0.011	-0.021	-0.042	-0.021	0.000	0.013	0.021	0.007	-0.035
0.020	-0.060	-0.995	-0.034	0.045	-0.998	-0.006	-0.008	-0.020	-0.042	-0.013	-0.004	0.012	0.029	0.003	-0.033
0.028	-0.068	-0.972	-0.035	0.044	-0.998	-0.026	0.036	-0.016	-0.034	-0.019	0.020	0.019	0.022	0.027	-0.032
0.020	-0.068	-0.991	-0.034	0.043	-0.998	-0.031	-0.022	-0.027	-0.042	-0.018	0.000	0.011	0.022	0.007	-0.031
0.055	-0.068	-0.983	-0.035	0.043	-0.998	-0.013	0.046	-0.031	-0.007	-0.018	0.008	0.045	0.022	0.015	-0.027
0.028	-0.068	-0.987	-0.033	0.042	-0.999	-0.007	-0.060	-0.011	-0.035	-0.017	0.004	0.018	0.023	0.011	-0.025
0.051	-0.048	-0.972	-0.034	0.042	-0.999	-0.019	0.059	-0.018	-0.011	0.003	0.020	0.041	0.042	0.026	-0.024
0.028	-0.068	-1.003	-0.034	0.042	-0.999	0.008	0.007	-0.009	-0.034	-0.017	-0.012	0.018	0.023	0.005	-0.028
0.020	-0.056	-1.003	-0.035	0.041	-0.999	0.002	0.067	-0.015	-0.041	-0.005	-0.012	0.010	0.034	0.006	-0.029
0.040	-0.048	-0.972	-0.036	0.041	-0.999	0.004	0.039	-0.017	-0.021	0.003	0.020	0.029	0.042	0.026	-0.031
0.013	-0.052	-0.995	-0.036	0.041	-0.999	0.013	-0.004	-0.015	-0.048	-0.001	-0.004	0.001	0.038	0.002	-0.030
0.032	-0.060	-1.003	-0.036	0.041	-0.999	-0.007	0.023	-0.026	-0.029	-0.008	-0.012	0.020	0.030	0.006	-0.029
0.036	-0.083	-0.975	-0.037	0.040	-0.998	-0.008	0.080	-0.039	-0.024	-0.030	0.016	0.024	0.007	0.021	-0.026
0.036	-0.083	-0.975	-0.036	0.040	-0.999	-0.003	-0.043	-0.015	-0.025	-0.030	0.016	0.023	0.007	0.021	-0.020
0.047	-0.064	-0.999	-0.037	0.040	-0.999	-0.000	0.034	-0.012	-0.013	-0.010	-0.008	0.034	0.026	0.003	-0.022
0.047	-0.068	-0.979	-0.036	0.039	-0.999	-0.013	0.002	-0.028	-0.013	-0.014	0.012	0.033	0.022	0.017	-0.021
0.028	-0.048	-0.983	-0.038	0.038	-0.999	-0.023	0.106	-0.042	-0.030	0.006	0.008	0.014	0.042	0.014	-0.020
0.036	-0.060	-0.991	-0.038	0.037	-0.999	-0.030	0.001	-0.030	-0.023	-0.004	0.000	0.021	0.030	0.006	-0.025
0.032	-0.068	-0.987	-0.038	0.037	-0.999	-0.020	0.014	-0.026	-0.026	-0.011	0.004	0.017	0.022	0.010	-0.029
0.020	-0.083	-0.995	-0.038	0.036	-0.999	-0.012	0.027	-0.015	-0.038	-0.026	-0.004	0.005	0.007	0.003	-0.026
0.017	-0.079	-0.999	-0.039	0.035	-0.999	-0.019	0.056	-0.013	-0.041	-0.022	-0.008	0.000	0.011	0.001	-0.025
0.036	-0.079	-0.999	-0.039	0.035	-0.999	0.012	-0.002	-0.008	-0.022	-0.022	-0.008	0.019	0.010	0.001	-0.030
0.043	-0.087	-0.979	-0.041	0.035	-0.999	0.012	0.092	-0.006	-0.012	-0.029	0.012	0.027	0.002	0.019	-0.025
0.001	-0.071	-0.999	-0.041	0.034	-0.999	-0.028	0.017	-0.002	-0.054	-0.013	-0.008	0.015	0.018	0.002	-0.023
0.043	-0.068	-0.987	-0.042	0.034	-0.999	-0.006	0.047	-0.006	-0.011	-0.008	0.004	0.027	0.022	0.010	-0.026
0.036	-0.075	-0.972	-0.042	0.033	-0.999	-0.026	0.046	-0.012	-0.018	-0.015	0.020	0.020	0.014	0.025	-0.027
0.024	-0.017	-0.979	-0.044	0.033	-0.998	-0.020	0.103	-0.025	-0.028	0.043	0.012	0.009	0.073	0.016	-0.021
0.032	-0.056	-0.979	-0.043	0.032	-0.999	-0.031	-0.034	-0.019	-0.021	0.005	0.012	0.017	0.034	0.015	-0.022
0.040	-0.087	-0.979	-0.044	0.031	-0.999	-0.031	0.080	-0.031	-0.012	-0.025	0.012	0.025	0.004	0.014	-0.024
0.024	-0.079	-1.003	-0.046	0.030	-0.998	0.000	0.100	-0.019	-0.026	-0.017	-0.012	0.011	0.012	0.010	-0.023
0.017	-0.083	-0.987	-0.048	0.030	-0.998	-0.019	0.104	-0.017	-0.032	-0.020	0.004	0.003	0.008	0.004	-0.025
0.028	-0.075	-0.975	-0.048	0.029	-0.998	-0.015	0.012	-0.008	-0.020	-0.011	0.016	0.015	0.016	0.015	-0.025
0.005	-0.068	-1.007	-0.048	0.028	-0.998	-0.030	0.018	-0.002	-0.043	-0.003	-0.016	0.007	0.024	0.017	-0.029
0.028	-0.064	-0.995	-0.048	0.027	-0.998	-0.033	0.015	-0.009	-0.020	0.002	-0.004	0.016	0.028	0.006	-0.024
0.005	-0.079	-0.979	-0.050	0.027	-0.998	-0.014	0.086	-0.007	-0.041	-0.013	0.012	0.006	0.013	0.010	-0.026
0.040	-0.079	-0.995	-0.050	0.025	-0.998	-0.050	0.006	0.000	-0.007	-0.011	-0.004	0.028	0.014	0.007	-0.024
0.013	-0.075	-0.995	-0.050	0.025	-0.998	-0.028	0.001	-0.003	-0.034	-0.007	-0.004	0.001	0.018	0.007	-0.018
0.017	-0.071	-0.995	-0.049	0.024	-0.999	-0.034	-0.008	-0.014	-0.030	-0.002	-0.004	0.005	0.022	0.007	-0.008
0.059	-0.095	-0.987	-0.052	0.023	-0.998	-0.018	0.138	-0.023	0.014	-0.024	0.004	0.048	0.001	0.001	-0.009
0.059	-0.095	-0.987	-0.051	0.022	-0.998	-0.022	-0.003	-0.005	0.014	-0.023	0.004	0.048	0.001	0.001	-0.005
0.032	-0.087	-0.991	-0.052	0.021	-0.998	-0.033	0.072	-0.005	-0.012	-0.015	-0.000	0.021	0.007	0.004	-0.004
0.024	-0.075	-1.011	-0.053	0.020	-0.998	-0.028	0.025	0.010	-0.019	-0.002	-0.020	0.013	0.019	0.023	-0.012
0.024	-0.098	-0.979	-0.053	0.020	-0.998	-0.019	0.030	0.007	-0.019	-0.025	0.011	0.013	0.004	0.008	-0.021
0.013	-0.087	-0.987	-0.054	0.019	-0.998	-0.030	0.060	0.007	-0.029	-0.012	0.003	0.001	0.008	0.000	-0.024
0.005	-0.083	-0.991	-0.054	0.018	-0.998	-0.039	0.000	0.004	-0.037	-0.007	-0.000	0.007	0.013	0.004	-0.024
0.017	-0.106	-0.995	-0.054	0.016	-0.998	-0.038	-0.010	-0.001	-0.026	-0.029	-0.004	0.004	0.010	0.008	-0.022
0.028	-0.098	-0.991	-0.054	0.016	-0.998	-0.028	0.040	-0.006	-0.014	-0.021	-0.000	0.016	0.002	0.004	-0.023
0.024	-0.114	-0.995	-0.055	0.014	-0.998	-0.037	0.043	-0.006	-0.017	-0.035	-0.004	0.012	0.016	0.008	-0.018
0.009	-0.098	-0.999	-0.053	0.014	-0.998	-0.019	-0.075	0.013	-0.034	-0.019	-0.008	0.004	0.000	0.012	-0.018
0.032	-0.106	-0.983	-0.054	0.013	-0.998	-0.017	0.060	0.001	-0.010	-0.026	0.007	0.019	0.007	0.004	-0.019
0.017	-0.095	-1.003	-0.053	0.012	-0.999	-0.021	-0.049	0.025	-0.027	-0.013	-0.012	0.003	0.005	0.016	-0.021
0.020	-0.056	-0.999	-0.054	0.012	-0.998	0.010	0.072	0.010	-0.022	0.025	-0.008	0.007	0.044	0.012	-0.017
0.013	-0.079	-0.995	-0.055	0.011	-0.998	-0.035	0.033	0.013	-0.029	0.003	-0.004	0.001	0.021	0.008	-0.016
0.032	-0.087	-0.995	-0.054	0.011	-0.998	-0.002	0.005	0.011	-0.010	-0.004	-0.004	0.018	0.014	0.008	-0.019
0.032	-0.095	-0.987	-0.054	0.010	-0.998	-0.020	0.005	-0.004	-0.010	-0.011	0.004	0.018	0.007	0.000	-0.018
0.001	-0.095	-1.003	-0.054	0.009	-0.998	-0.049	0.007	0.007	-0.041	-0.010	-0.012	0.013	0.008	0.016	-0.013
0.036	-0.102	-0.972	-0.054	0.008	-0.999	-0.023	0.002	-0.012	-0.007	-0.017	0.019	0.022	0.001	0.016	-0.018
0.040	-0.083	-0.995	-0.054	0.007	-0.999	-0.030	-0.004	-0.005	-0.003	0.004	-0.004	0.025	0.021	0.008	-0.018
0.009	-0.114	-0.983	-0.054	0.006	-0.999	-0.039	0.033	0.002	-0.033	-0.026	0.007	0.005	0.009	0.004	-0.015
0.040	-0.126	-0.975	-0.055	0.006	-0.998	-0.010	0.040	-0.000	-0.002	-0.037	0.015	0.025	0.020	0.012	-0.013
0.020	-0.110	-0.991	-0.055	0.005	-0.998	0.002	0.029	0.025	-0.021	-0.021	-0.000	0.006	0.004	0.004	-0.015
0.040	-0.098	-0.975	-0.055	0.005	-0.998	0.005	0.035	0.027	-0.001	-0.010	0.015	0.025	0.008	0.012	-0.010
0.032	-0.095	-0.991	-0.054	0.005	-0.999	-0.006	-0.032	0.010	-0.010	-0.005	-0.000	0.017	0.013	0.004	-0.012
0.028	-0.102	-0.991	-0.056	0.004	-0.998	0.002	0.100	0.001	-0.012	-0.013	-0.001	0.014	0.006	0.004	-0.011
0.020	-0.095	-0.995	-0.057	0.003	-0.998	-0.037	0.030	0.021	-0.019	-0.004	-0.005	0.006	0.015	0.009	-0.016
0.020	-0.095	-0.995	-0.058	0.003	-0.998	-0.002	0.107	0.013	-0.017	-0.003	-0.005	0.006	0.015	0.009	-0.018
0.009	-0.114	-0.987	-0.058	0.003	-0.998	0.008	-0.007	0.035	-0.029	-0.022	0.003	0.006	0.003	0.001	-0.020
0.009	-0.106	-0.999	-0.060	0.002	-0.998	-0.012	0.093	0.023	-0.028	-0.014	-0.009	0.006	0.005	0.013	-0.019
0.017	-0.106	-0.991	-0.060	0.002	-0.998	-0.004	0.025	0.023	-0.020	-0.014	-0.001	0.002	0.006	0.005	-0.020
0.024	-0.106	-0.979	-0.060	0.001	-0.998	0.001	0.023	0.021	-0.012	-0.013	0.011	0.010	0.006	0.006	-0.014
0.017	-0.102	-0.987	-0.060	0.001	-0.998	0.000	-0.008	0.008	-0.020	-0.009	0.003	0.002	0.011	0.002	-0.014
0.043	-0.110	-0.983	-0.061	0.000	-0.998	-0.006	0.084	0.004	0.008	-0.016	0.007	0.029	0.004	0.002	-0.011
0.009	-0.114	-0.995	-0.061	-0.000	-0.998	-0.024	0.022	0.016	-0.026	-0.019	-0.005	0.005	0.001	0.010	-0.012
0.028	-0.114	-0.995	-0.063	-0.001	-0.998	-0.011	0.065	0.021	-0.006	-0.019	-0.005	0.014	0.002	0.011	-0.011
0.017	-0.114	-0.979	-0.063	-0.001	-0.998	0.007	0.050	0.024	-0.016	-0.018	0.011	0.003	0.003	0.005	-0.015
0.020	-0.129	-0.975	-0.064	-0.001	-0.998	0.024	0.040	0.039	-0.012	-0.034	0.015	0.007	0.012	0.009	-0.010
0.017	-0.106	-0.987	-0.064	-0.001	-0.998	0.019	-0.003	0.030	-0.016	-0.011	0.003	0.003	0.011	0.003	-0.009
0.036	-0.091	-0.983	-0.065	-0.002	-0.998	-0.013	0.096	0.014	0.005	0.005	0.007	0.023	0.028	0.001	-0.008
0.036	-0.110	-0.987	-0.066	-0.002	-0.998	-0.003	0.062	0.012	0.006	-0.014	0.003	0.023	0.009	0.003	-0.006
0.020	-0.129	-0.975	-0.066	-0.003	-0.998	-0.023	0.022	0.024	-0.010	-0.032	0.015	0.008	0.010	0.009	-0.007
0.020	-0.110	-0.995	-0.067	-0.004	-0.998	-0.053	0.038	0.026	-0.009	-0.011	-0.005	0.008	0.010	0.011	-0.010
0.001	-0.106	-0.999	-0.066	-0.005	-0.998	-0.021	-0.016	0.034	-0.029	-0.007	-0.009	0.011	0.014	0.015	-0.015
0.020	-0.110	-0.983	-0.065	-0.006	-0.998	-0.001	-0.029	0.037	-0.010	-0.010	0.007	0.008	0.011	0.001	-0.012
0.005	-0.106	-0.995	-0.067	-0.006	-0.998	0.004	0.079	0.028	-0.024	-0.006	-0.005	0.007	0.015	0.011	-0.013
0.032	-0.114	-0.987	-0.066	-0.006	-0.998	0.006	-0.009	0.026	0.002	-0.013	0.003	0.020	0.007	0.004	-0.011
0.017	-0.110	-0.995	-0.066	-0.006	-0.998	0.014	0.011	0.028	-0.013	-0.009	-0.005	0.005	0.012	0.012	-0.012
0.013	-0.118	-0.991	-0.067	-0.006	-0.998	0.028	0.044	0.045	-0.017	-0.017	-0.001	0.001	0.004	0.008	-0.009
0.017	-0.122	-0.987	-0.067	-0.006	-0.998	0.011	-0.006	0.058	-0.013	-0.021	0.003	0.005	0.000	0.004	-0.011
0.020	-0.110	-0.991	-0.068	-0.006	-0.998	0.000	0.068	0.049	-0.008	-0.009	-0.001	0.009	0.012	0.008	-0.012
0.024	-0.102	-0.979	-0.068	-0.007	-0.998	-0.028	0.015	0.046	-0.004	-0.000	0.010	0.013	0.020	0.004	-0.012
0.013	-0.122	-0.983	-0.068	-0.008	-0.998	-0.022	0.034	0.033	-0.015	-0.019	0.006	0.001	0.001	0.000	-0.014
0.013	-0.122	-0.983	-0.070	-0.009	-0.998	-0.018	0.096	0.038	-0.014	-0.018	0.006	0.001	0.001	0.000	-0.017
0.001	-0.126	-0.979	-0.070	-0.010	-0.997	-0.053	0.038	0.048	-0.025	-0.020	0.010	0.010	0.002	0.003	-0.018
0.001	-0.118	-0.991	-0.071	-0.011	-0.997	-0.020	0.031	0.051	-0.024	-0.012	-0.002	0.010	0.005	0.008	-0.015
0.013	-0.129	-0.983	-0.072	-0.012	-0.997	-0.022	0.063	0.052	-0.012	-0.022	0.006	0.001	0.006	0.000	-0.017
0.028	-0.106	-0.975	-0.074	-0.013	-0.997	-0.011	0.121	0.052	0.006	0.001	0.014	0.017	0.017	0.008	-0.012
-0.003	-0.106	-0.991	-0.074	-0.014	-0.997	-0.025	0.004	0.049	-0.025	0.002	-0.002	0.014	0.017	0.008	-0.007
0.024	-0.114	-0.975	-0.074	-0.014	-0.997	-0.022	0.029	0.047	0.002	-0.005	0.014	0.013	0.009	0.008	-0.007
0.017	-0.118	-1.003	-0.075	-0.016	-0.997	-0.039	0.067	0.056	-0.005	-0.007	-0.014	0.005	0.006	0.019	-0.009
0.009	-0.118	-0.987	-0.076	-0.017	-0.997	-0.062	0.043	0.052	-0.012	-0.006	0.002	0.002	0.006	0.003	-0.006
0.009	-0.118	-0.987	-0.076	-0.018	-0.997	-0.022	0.045	0.056	-0.011	-0.005	0.002	0.002	0.005	0.003	-0.003
0.013	-0.126	-0.991	-0.076	-0.019	-0.997	-0.049	-0.011	0.059	-0.008	-0.011	-0.002	0.001	0.002	0.007	-0.003
0.032	-0.122	-0.995	-0.077	-0.020	-0.997	-0.039	0.099	0.034	0.013	-0.006	-0.006	0.020	0.001	0.011	0.001
0.020	-0.118	-0.983	-0.077	-0.022	-0.997	-0.034	-0.003	0.051	0.001	-0.001	0.006	0.009	0.005	0.001	0.002
0.028	-0.126	-0.987	-0.078	-0.022	-0.997	-0.021	0.080	0.049	0.010	-0.008	0.002	0.017	0.003	0.002	0.006
0.013	-0.133	-0.987	-0.079	-0.023	-0.997	-0.005	0.031	0.063	-0.005	-0.015	0.002	0.002	0.012	0.002	0.001
0.036	-0.129	-0.979	-0.079	-0.024	-0.997	-0.023	0.067	0.060	0.019	-0.011	0.009	0.025	0.008	0.006	0.001
-0.003	-0.126	-0.995	-0.081	-0.024	-0.996	-0.009	0.076	0.036	-0.018	-0.006	-0.006	0.013	0.005	0.010	-0.002
0.017	-0.114	-0.983	-0.081	-0.025	-0.996	-0.031	0.035	0.025	0.002	0.006	0.005	0.006	0.006	0.001	-0.005
0.005	-0.122	-0.995	-0.082	-0.026	-0.996	-0.035	0.060	0.022	-0.009	-0.000	-0.007	0.005	0.002	0.011	-0.007
-0.010	-0.129	-0.987	-0.083	-0.027	-0.996	-0.032	0.056	0.024	-0.023	-0.007	0.001	0.021	0.010	0.003	-0.007
0.024	-0.133	-0.975	-0.083	-0.029	-0.996	-0.051	0.022	0.030	0.011	-0.009	0.013	0.014	0.015	0.008	-0.008
-0.007	-0.141	-0.991	-0.085	-0.029	-0.996	-0.019	0.110	0.029	-0.017	-0.016	-0.003	0.017	0.023	0.007	-0.011
0.009	-0.129	-0.983	-0.086	-0.030	-0.996	-0.021	0.046	0.038	-0.001	-0.004	0.005	0.001	0.012	0.000	-0.007
-0.014	-0.122	-0.995	-0.086	-0.031	-0.996	-0.010	0.058	0.031	-0.024	0.004	-0.007	0.024	0.006	0.012	-0.011
0.005	-0.133	-0.979	-0.087	-0.032	-0.996	-0.044	0.058	0.040	-0.003	-0.006	0.008	0.005	0.018	0.005	-0.007
-0.003	-0.141	-0.987	-0.088	-0.033	-0.996	-0.012	0.025	0.043	-0.011	-0.013	0.000	0.013	0.026	0.003	-0.005
0.005	-0.133	-0.999	-0.089	-0.033	-0.995	-0.030	0.070	0.029	-0.002	-0.004	-0.011	0.005	0.019	0.014	-0.003
0.017	-0.133	-0.979	-0.090	-0.035	-0.995	-0.034	0.097	0.033	0.011	-0.003	0.008	0.006	0.020	0.007	-0.002
0.001	-0.153	-0.975	-0.090	-0.036	-0.995	-0.039	-0.001	0.043	-0.005	-0.021	0.012	0.010	0.040	0.012	-0.004
0.013	-0.149	-0.968	-0.092	-0.037	-0.995	-0.047	0.096	0.038	0.008	-0.016	0.020	0.000	0.037	0.021	-0.003
-0.018	-0.149	-0.983	-0.092	-0.038	-0.995	-0.048	0.013	0.036	-0.022	-0.015	0.004	0.031	0.038	0.006	-0.003
0.013	-0.133	-0.987	-0.092	-0.040	-0.995	-0.085	0.063	0.023	0.009	0.003	-0.000	0.002	0.023	0.002	-0.001
0.013	-0.145	-0.975	-0.093	-0.042	-0.995	-0.061	0.033	0.029	0.010	-0.007	0.011	0.003	0.036	0.015	-0.002
0.009	-0.137	-0.975	-0.094	-0.044	-0.995	-0.065	0.060	0.023	0.007	0.002	0.011	0.007	0.029	0.016	0.003
0.001	-0.153	-0.979	-0.095	-0.045	-0.994	-0.048	0.066	0.026	0.000	-0.012	0.007	0.015	0.045	0.012	0.001
-0.003	-0.149	-0.995	-0.095	-0.046	-0.994	-0.051	0.056	0.016	-0.003	-0.007	-0.009	0.019	0.041	0.003	0.002
-0.007	-0.149	-0.999	-0.096	-0.048	-0.994	-0.074	0.015	0.007	-0.007	-0.005	-0.013	0.023	0.042	0.006	-0.000
0.013	-0.156	-0.979	-0.096	-0.050	-0.994	-0.069	0.066	-0.001	0.013	-0.011	0.007	0.004	0.051	0.014	-0.003
-0.007	-0.160	-0.975	-0.098	-0.052	-0.994	-0.094	0.084	-0.008	-0.004	-0.012	0.011	0.024	0.055	0.018	-0.004
-0.022	-0.164	-0.987	-0.098	-0.054	-0.994	-0.090	0.015	0.001	-0.020	-0.014	-0.001	0.040	0.060	0.007	-0.008
-0.003	-0.149	-0.972	-0.100	-0.056	-0.993	-0.107	0.108	-0.014	0.001	0.004	0.014	0.020	0.045	0.023	-0.009
-0.030	-0.160	-0.987	-0.099	-0.059	-0.993	-0.101	-0.031	-0.005	-0.026	-0.005	-0.002	0.048	0.057	0.007	-0.010
0.005	-0.153	-0.975	-0.101	-0.061	-0.993	-0.090	0.123	-0.040	0.011	0.004	0.010	0.013	0.050	0.019	-0.006
-0.018	-0.168	-0.983	-0.100	-0.063	-0.993	-0.121	-0.058	-0.026	-0.014	-0.009	0.002	0.037	0.066	0.011	-0.004
0.005	-0.156	-0.975	-0.101	-0.067	-0.993	-0.146	0.049	-0.038	0.010	0.006	0.009	0.014	0.055	0.018	-0.002
-0.003	-0.156	-0.983	-0.101	-0.070	-0.992	-0.145	0.051	-0.041	0.003	0.009	0.001	0.021	0.056	0.011	-0.005
-0.014	-0.168	-0.972	-0.102	-0.073	-0.992	-0.152	0.022	-0.034	-0.008	0.001	0.013	0.033	0.068	0.022	-0.003
-0.010	-0.168	-0.975	-0.102	-0.076	-0.992	-0.136	0.041	-0.029	-0.004	0.004	0.009	0.029	0.069	0.018	-0.007
-0.014	-0.168	-0.987	-0.102	-0.078	-0.992	-0.126	0.015	-0.026	-0.008	0.007	-0.003	0.033	0.070	0.006	-0.008
-0.018	-0.176	-0.972	-0.103	-0.081	-0.991	-0.100	0.043	-0.030	-0.011	0.001	0.012	0.037	0.078	0.022	-0.006
-0.003	-0.187	-0.972	-0.103	-0.083	-0.991	-0.084	-0.004	-0.013	0.004	-0.009	0.012	0.022	0.091	0.022	-0.003
-0.007	-0.203	-0.968	-0.104	-0.084	-0.991	-0.075	0.072	-0.003	0.002	-0.022	0.016	0.025	0.107	0.026	-0.002
0.009	-0.207	-0.964	-0.104	-0.086	-0.991	-0.076	0.026	0.018	0.017	-0.024	0.020	0.010	0.111	0.030	-0.000
-0.003	-0.211	-0.956	-0.105	-0.088	-0.991	-0.049	0.074	0.042	0.007	-0.026	0.027	0.021	0.116	0.038	-0.000
-0.003	-0.211	-0.956	-0.105	-0.089	-0.990	-0.042	0.035	0.068	0.007	-0.025	0.027	0.021	0.117	0.038	-0.002
-0.007	-0.195	-0.968	-0.107	-0.090	-0.990	-0.022	0.120	0.064	0.005	-0.009	0.015	0.025	0.102	0.026	-0.006
-0.026	-0.191	-0.979	-0.109	-0.091	-0.990	-0.026	0.084	0.051	-0.013	-0.004	0.003	0.044	0.099	0.014	-0.007
-0.018	-0.187	-0.964	-0.110	-0.092	-0.990	-0.027	0.102	0.032	-0.003	0.001	0.019	0.037	0.096	0.029	-0.008
-0.030	-0.195	-0.987	-0.111	-0.093	-0.989	-0.022	0.081	0.038	-0.014	-0.006	-0.005	0.048	0.104	0.005	-0.010
-0.022	-0.203	-0.979	-0.112	-0.093	-0.989	0.005	0.064	0.036	-0.005	-0.013	0.002	0.041	0.113	0.013	-0.006
-0.026	-0.203	-0.972	-0.112	-0.094	-0.989	-0.009	0.021	0.031	-0.009	-0.013	0.010	0.044	0.113	0.021	-0.009
-0.007	-0.195	-0.964	-0.115	-0.094	-0.989	-0.021	0.134	0.018	0.013	-0.004	0.018	0.025	0.106	0.029	-0.006
-0.041	-0.191	-0.979	-0.115	-0.096	-0.989	-0.039	0.001	0.032	-0.022	0.001	0.002	0.060	0.103	0.013	-0.005
-0.014	-0.199	-0.968	-0.115	-0.097	-0.989	-0.054	0.018	0.023	0.005	-0.005	0.014	0.033	0.112	0.025	-0.002
-0.014	-0.203	-0.975	-0.115	-0.098	-0.989	-0.050	0.014	0.005	0.005	-0.008	0.006	0.033	0.117	0.017	-0.006
-0.010	-0.207	-0.964	-0.114	-0.100	-0.988	-0.045	0.005	0.006	0.009	-0.010	0.017	0.029	0.121	0.029	-0.004
-0.030	-0.199	-0.972	-0.115	-0.101	-0.988	-0.059	0.022	-0.008	-0.011	-0.001	0.009	0.049	0.114	0.021	-0.003
-0.030	-0.207	-0.972	-0.114	-0.102	-0.988	-0.055	-0.007	-0.019	-0.011	-0.008	0.009	0.049	0.123	0.021	-0.004
-0.010	-0.207	-0.972	-0.114	-0.104	-0.988	-0.054	0.010	-0.023	0.008	-0.006	0.009	0.030	0.124	0.021	-0.003
-0.010	-0.222	-0.960	-0.114	-0.104	-0.988	-0.019	-0.003	-0.011	0.008	-0.021	0.021	0.030	0.140	0.033	-0.002
-0.007	-0.214	-0.972	-0.114	-0.105	-0.988	0.004	0.015	-0.010	0.012	-0.013	0.009	0.026	0.133	0.021	-0.003
-0.022	-0.218	-0.964	-0.113	-0.104	-0.988	0.029	-0.026	-0.002	-0.004	-0.017	0.017	0.042	0.138	0.029	-0.006
-0.030	-0.211	-0.964	-0.111	-0.104	-0.988	0.037	-0.068	-0.006	-0.014	-0.010	0.017	0.050	0.131	0.029	-0.007
-0.022	-0.214	-0.975	-0.111	-0.103	-0.988	0.044	0.008	0.004	-0.006	-0.014	0.006	0.042	0.135	0.018	-0.008
-0.014	-0.218	-0.960	-0.110	-0.103	-0.989	0.060	-0.040	0.017	0.000	-0.019	0.022	0.035	0.140	0.033	-0.006
-0.003	-0.226	-0.956	-0.109	-0.101	-0.989	0.095	-0.056	0.038	0.011	-0.028	0.026	0.023	0.148	0.037	0.002
0.001	-0.230	-0.956	-0.108	-0.099	-0.989	0.150	-0.016	0.043	0.014	-0.034	0.026	0.020	0.153	0.037	0.006
0.017	-0.207	-0.956	-0.108	-0.096	-0.990	0.161	0.009	0.046	0.029	-0.014	0.027	0.005	0.130	0.037	0.004
0.013	-0.199	-0.960	-0.107	-0.093	-0.990	0.180	-0.004	0.045	0.024	-0.009	0.023	0.009	0.124	0.033	0.001
-0.018	-0.214	-0.952	-0.107	-0.089	-0.990	0.214	0.018	0.049	-0.006	-0.028	0.031	0.040	0.140	0.041	-0.002
-0.018	-0.214	-0.952	-0.107	-0.085	-0.991	0.249	0.006	0.062	-0.007	-0.032	0.032	0.040	0.141	0.041	-0.006
-0.014	-0.199	-0.964	-0.108	-0.080	-0.991	0.282	0.062	0.055	-0.002	-0.022	0.020	0.036	0.126	0.029	-0.010
-0.014	-0.184	-0.979	-0.107	-0.075	-0.991	0.276	-0.017	0.054	-0.003	-0.012	0.005	0.037	0.111	0.014	-0.008
-0.010	-0.184	-0.975	-0.107	-0.069	-0.992	0.294	0.002	0.042	0.001	-0.017	0.009	0.033	0.112	0.018	-0.008
-0.018	-0.172	-0.975	-0.106	-0.064	-0.992	0.277	-0.005	0.042	-0.007	-0.010	0.010	0.041	0.101	0.018	-0.009
-0.026	-0.184	-0.983	-0.105	-0.059	-0.993	0.304	-0.037	0.061	-0.016	-0.027	0.002	0.049	0.113	0.010	-0.010
-0.018	-0.172	-0.975	-0.105	-0.053	-0.993	0.311	-0.024	0.068	-0.009	-0.021	0.010	0.041	0.102	0.018	-0.013
-0.022	-0.149	-0.999	-0.103	-0.047	-0.994	0.332	-0.041	0.081	-0.014	-0.004	-0.013	0.045	0.080	0.006	-0.014
-0.026	-0.137	-0.983	-0.102	-0.041	-0.994	0.329	-0.069	0.059	-0.019	0.001	0.003	0.049	0.069	0.010	-0.017
-0.022	-0.133	-0.987	-0.099	-0.035	-0.994	0.318	-0.116	0.036	-0.018	-0.001	-0.000	0.046	0.066	0.006	-0.022
-0.026	-0.145	-0.964	-0.096	-0.029	-0.995	0.301	-0.136	0.020	-0.025	-0.018	0.024	0.050	0.078	0.029	-0.023
-0.026	-0.145	-0.960	-0.092	-0.024	-0.995	0.271	-0.183	0.027	-0.029	-0.023	0.028	0.050	0.078	0.033	-0.022
0.001	-0.126	-0.960	-0.089	-0.020	-0.996	0.243	-0.138	0.015	-0.005	-0.008	0.029	0.024	0.060	0.033	-0.019
-0.003	-0.118	-0.983	-0.086	-0.016	-0.996	0.217	-0.175	0.029	-0.012	-0.004	0.005	0.028	0.052	0.010	-0.016
0.017	-0.110	-0.979	-0.083	-0.012	-0.996	0.199	-0.112	0.011	0.004	-0.000	0.010	0.009	0.045	0.014	-0.012
-0.003	-0.098	-0.979	-0.080	-0.008	-0.997	0.206	-0.125	0.010	-0.018	0.008	0.010	0.028	0.034	0.014	-0.014
0.009	-0.091	-0.975	-0.078	-0.004	-0.997	0.210	-0.131	0.007	-0.009	0.011	0.014	0.017	0.027	0.018	-0.014
0.001	-0.091	-0.975	-0.074	-0.000	-0.997	0.226	-0.150	-0.008	-0.020	0.007	0.014	0.025	0.027	0.018	-0.016
0.013	-0.098	-0.972	-0.072	0.004	-0.997	0.245	-0.082	-0.007	-0.010	-0.005	0.018	0.014	0.036	0.022	-0.010
0.028	-0.106	-0.964	-0.070	0.009	-0.998	0.253	-0.108	-0.014	0.003	-0.018	0.027	0.001	0.044	0.029	-0.004
0.043	-0.102	-0.975	-0.068	0.014	-0.998	0.243	-0.098	-0.037	0.016	-0.018	0.015	0.016	0.040	0.018	0.004
0.047	-0.095	-0.987	-0.067	0.018	-0.998	0.242	0.005	-0.065	0.020	-0.015	0.003	0.020	0.033	0.006	0.008
0.043	-0.091	-0.987	-0.068	0.023	-0.997	0.233	0.050	-0.054	0.016	-0.016	0.003	0.016	0.030	0.006	0.010
0.028	-0.087	-1.003	-0.068	0.028	-0.997	0.259	0.012	0.001	0.001	-0.017	-0.013	0.000	0.026	0.010	0.008
0.017	-0.075	-1.019	-0.070	0.034	-0.997	0.323	0.092	0.018	-0.009	-0.011	-0.029	0.012	0.015	0.025	0.006
0.017	-0.068	-1.023	-0.071	0.041	-0.997	0.371	0.073	0.040	-0.007	-0.010	-0.033	0.012	0.008	0.029	0.007
0.017	-0.068	-1.023	-0.072	0.048	-0.996	0.380	0.091	0.035	-0.006	-0.018	-0.034	0.012	0.008	0.029	0.015
0.024	-0.060	-1.039	-0.074	0.055	-0.996	0.374	0.080	0.020	0.003	-0.017	-0.050	0.005	0.000	0.045	0.024
0.047	-0.064	-1.039	-0.077	0.062	-0.995	0.354	0.161	-0.003	0.029	-0.027	-0.051	0.018	0.005	0.045	0.032
0.051	-0.052	-1.027	-0.080	0.068	-0.994	0.354	0.179	0.001	0.037	-0.022	-0.040	0.021	0.007	0.034	0.041
0.043	-0.044	-1.019	-0.084	0.076	-0.994	0.390	0.237	0.014	0.033	-0.022	-0.033	0.013	0.014	0.026	0.051
0.043	-0.025	-1.035	-0.089	0.084	-0.992	0.432	0.287	0.034	0.039	-0.011	-0.050	0.013	0.033	0.041	0.051
0.051	-0.006	-1.035	-0.098	0.093	-0.991	0.473	0.437	0.028	0.055	-0.001	-0.052	0.020	0.052	0.041	0.045
0.013	0.017	-1.042	-0.107	0.102	-0.989	0.496	0.468	0.005	0.026	0.013	-0.062	0.018	0.075	0.049	0.036
-0.018	0.037	-1.023	-0.114	0.112	-0.987	0.491	0.408	-0.008	0.003	0.023	-0.044	0.049	0.094	0.030	0.027
-0.033	0.033	-0.991	-0.119	0.121	-0.985	0.461	0.267	-0.019	-0.007	0.010	-0.014	0.065	0.090	0.002	0.018
-0.014	0.044	-0.948	-0.124	0.129	-0.984	0.421	0.246	-0.027	0.016	0.014	0.027	0.046	0.102	0.045	0.018
0.009	0.064	-0.928	-0.129	0.136	-0.982	0.340	0.285	-0.070	0.045	0.026	0.046	0.023	0.121	0.065	0.024
0.020	0.068	-0.928	-0.136	0.141	-0.981	0.261	0.382	-0.108	0.063	0.025	0.044	0.012	0.125	0.065	0.033
0.009	0.060	-0.940	-0.143	0.146	-0.979	0.239	0.436	-0.132	0.059	0.012	0.030	0.024	0.117	0.053	0.042
0.001	0.064	-0.940	-0.151	0.150	-0.977	0.216	0.408	-0.122	0.059	0.012	0.028	0.032	0.120	0.053	0.050
-0.003	0.060	-0.960	-0.156	0.153	-0.976	0.167	0.300	-0.064	0.060	0.005	0.007	0.036	0.116	0.033	0.062
0.001	0.068	-0.968	-0.159	0.156	-0.975	0.155	0.199	-0.015	0.068	0.010	-0.002	0.033	0.124	0.026	0.081
0.040	0.091	-0.983	-0.163	0.158	-0.974	0.122	0.209	0.014	0.110	0.031	-0.018	0.006	0.147	0.010	0.105
0.043	0.102	-1.050	-0.165	0.160	-0.973	0.104	0.140	0.017	0.116	0.040	-0.086	0.009	0.159	0.057	0.135
0.063	0.099	-1.086	-0.166	0.162	-0.973	0.091	0.106	-0.037	0.136	0.035	-0.122	0.028	0.155	0.093	0.172
0.078	0.072	-1.157	-0.165	0.163	-0.973	0.076	0.023	-0.066	0.151	0.006	-0.193	0.043	0.128	0.164	0.212
0.113	0.052	-1.196	-0.163	0.164	-0.973	0.087	-0.071	-0.035	0.183	-0.014	-0.232	0.078	0.109	0.203	0.251
0.182	0.068	-1.204	-0.159	0.166	-0.973	0.089	-0.137	0.022	0.249	-0.000	-0.240	0.147	0.124	0.211	0.283
0.209	0.099	-1.200	-0.154	0.166	-0.974	0.059	-0.216	0.067	0.271	0.030	-0.235	0.173	0.155	0.207	0.308
0.236	0.114	-1.141	-0.151	0.167	-0.974	0.028	-0.115	0.012	0.294	0.045	-0.175	0.200	0.170	0.148	0.319
0.255	0.095	-1.094	-0.147	0.166	-0.975	-0.023	-0.136	-0.046	0.309	0.026	-0.127	0.219	0.151	0.100	0.301
0.220	0.068	-1.113	-0.144	0.164	-0.976	-0.101	-0.061	-0.063	0.272	0.001	-0.146	0.184	0.124	0.120	0.279
0.136	0.068	-1.133	-0.139	0.161	-0.977	-0.157	-0.236	-0.033	0.182	0.005	-0.165	0.099	0.124	0.140	0.239
0.136	0.052	-1.121	-0.135	0.157	-0.978	-0.180	-0.128	-0.069	0.178	-0.007	-0.152	0.098	0.109	0.128	0.203
0.051	0.064	-1.113	-0.129	0.153	-0.980	-0.200	-0.259	-0.023	0.088	0.009	-0.142	0.013	0.120	0.120	0.168
0.086	0.083	-1.098	-0.123	0.149	-0.981	-0.163	-0.305	-0.014	0.116	0.031	-0.125	0.048	0.140	0.105	0.147
0.074	0.072	-1.082	-0.116	0.146	-0.982	-0.158	-0.299	-0.011	0.098	0.023	-0.108	0.036	0.128	0.089	0.125
0.078	0.064	-1.070	-0.109	0.143	-0.984	-0.154	-0.335	-0.008	0.094	0.019	-0.095	0.039	0.121	0.077	0.115
0.078	0.029	-1.039	-0.104	0.140	-0.985	-0.101	-0.245	-0.017	0.089	-0.014	-0.062	0.039	0.086	0.046	0.096
0.067	0.056	-1.003	-0.100	0.140	-0.985	-0.041	-0.149	-0.047	0.074	0.014	-0.026	0.027	0.113	0.010	0.086
0.055	0.060	-0.999	-0.092	0.140	-0.986	0.048	-0.375	-0.042	0.054	0.018	-0.022	0.015	0.117	0.006	0.069
0.082	0.052	-0.987	-0.088	0.141	-0.986	0.060	-0.151	-0.059	0.078	0.009	-0.010	0.042	0.109	0.006	0.056
0.047	0.075	-0.968	-0.083	0.142	-0.986	0.059	-0.261	-0.046	0.037	0.031	0.011	0.006	0.133	0.025	0.043
0.063	0.075	-0.964	-0.080	0.143	-0.986	0.046	-0.122	-0.066	0.050	0.030	0.015	0.022	0.133	0.029	0.032
0.028	0.068	-0.979	-0.076	0.145	-0.986	0.108	-0.161	-0.070	0.011	0.020	-0.001	0.013	0.125	0.013	0.022
0.028	0.075	-0.972	-0.070	0.147	-0.987	0.083	-0.296	-0.069	0.005	0.027	0.007	0.014	0.133	0.021	0.015
0.059	0.064	-0.972	-0.064	0.149	-0.987	0.110	-0.241	-0.110	0.030	0.013	0.007	0.017	0.122	0.021	0.009
0.032	0.060	-0.975	-0.059	0.150	-0.987	0.083	-0.236	-0.111	-0.002	0.008	0.003	0.011	0.118	0.017	0.007
0.051	0.044	-0.968	-0.054	0.151	-0.987	0.063	-0.195	-0.134	0.013	-0.009	0.011	0.008	0.103	0.025	-0.003
0.043	0.075	-0.987	-0.050	0.152	-0.987	0.008	-0.208	-0.091	0.000	0.022	-0.008	0.000	0.134	0.005	-0.017
-0.003	0.041	-0.972	-0.046	0.152	-0.987	0.029	-0.181	-0.004	-0.050	-0.013	0.008	0.047	0.099	0.021	-0.024
-0.003	0.048	-0.991	-0.045	0.152	-0.987	0.037	-0.041	0.055	-0.051	-0.006	-0.012	0.047	0.106	0.002	-0.035
0.009	0.052	-0.979	-0.043	0.152	-0.987	0.029	-0.151	0.128	-0.042	-0.002	-0.000	0.036	0.110	0.013	-0.044
-0.010	0.064	-1.007	-0.041	0.153	-0.987	0.062	-0.100	0.123	-0.063	0.009	-0.028	0.056	0.122	0.014	-0.038
0.009	0.064	-0.975	-0.039	0.154	-0.987	0.067	-0.097	0.124	-0.046	0.008	0.004	0.037	0.122	0.017	-0.038
0.051	0.060	-0.948	-0.037	0.155	-0.987	0.063	-0.101	0.090	-0.006	0.003	0.032	0.005	0.118	0.045	-0.036
0.017	0.044	-0.968	-0.036	0.155	-0.987	0.024	-0.043	0.057	-0.041	-0.012	0.012	0.030	0.103	0.025	-0.034
0.032	0.052	-0.964	-0.036	0.155	-0.987	-0.019	0.010	0.012	-0.026	-0.004	0.017	0.015	0.111	0.029	-0.041
0.020	0.060	-0.972	-0.037	0.154	-0.987	-0.028	0.046	0.018	-0.037	0.005	0.009	0.027	0.118	0.021	-0.045
-0.018	0.044	-0.972	-0.032	0.153	-0.988	-0.030	-0.280	0.057	-0.081	-0.010	0.010	0.066	0.103	0.021	-0.043
0.024	0.056	-0.975	-0.030	0.152	-0.988	0.002	-0.098	0.035	-0.041	0.002	0.006	0.024	0.115	0.017	-0.043
0.032	0.075	-0.979	-0.030	0.152	-0.988	0.001	0.005	0.000	-0.034	0.022	0.002	0.017	0.134	0.013	-0.039
0.036	0.075	-0.987	-0.027	0.153	-0.988	0.034	-0.150	0.022	-0.033	0.021	-0.006	0.013	0.134	0.005	-0.025
0.040	0.075	-1.023	-0.025	0.153	-0.988	0.022	-0.092	0.001	-0.031	0.021	-0.041	0.010	0.134	0.030	-0.019
0.055	0.068	-0.999	-0.022	0.153	-0.988	0.036	-0.136	-0.027	-0.019	0.013	-0.017	0.005	0.126	0.006	-0.015
0.063	0.056	-0.995	-0.021	0.153	-0.988	0.011	-0.041	-0.031	-0.013	0.001	-0.013	0.012	0.115	0.002	-0.011
0.055	0.056	-1.007	-0.019	0.152	-0.988	-0.032	-0.079	-0.009	-0.022	0.002	-0.025	0.004	0.115	0.014	-0.012
0.063	0.064	-0.999	-0.018	0.151	-0.988	-0.056	-0.014	-0.008	-0.015	0.011	-0.016	0.012	0.123	0.007	-0.011
0.063	0.041	-0.979	-0.016	0.149	-0.989	-0.067	-0.120	0.040	-0.018	-0.010	0.004	0.011	0.100	0.013	-0.009
0.059	0.052	-1.015	-0.015	0.147	-0.989	-0.092	-0.035	0.026	-0.023	0.003	-0.031	0.007	0.111	0.022	-0.007
0.082	0.056	-0.999	-0.014	0.146	-0.989	-0.063	-0.022	0.011	-0.000	0.009	-0.015	0.029	0.115	0.007	-0.008
0.074	0.048	-0.991	-0.016	0.144	-0.989	-0.063	0.117	0.001	-0.006	0.003	-0.007	0.021	0.108	0.001	-0.010
0.059	0.037	-0.999	-0.016	0.142	-0.990	-0.079	-0.025	-0.000	-0.022	-0.007	-0.015	0.005	0.096	0.007	-0.011
0.047	0.052	-1.003	-0.014	0.140	-0.990	-0.093	-0.069	0.012	-0.035	0.010	-0.019	0.007	0.112	0.011	-0.015
0.067	0.041	-0.983	-0.013	0.138	-0.990	-0.106	-0.026	0.013	-0.016	0.001	0.001	0.012	0.100	0.009	-0.019
0.070	0.033	-0.979	-0.013	0.135	-0.991	-0.109	0.002	0.000	-0.013	-0.004	0.006	0.016	0.092	0.013	-0.019
0.047	0.056	-1.007	-0.013	0.133	-0.991	-0.097	0.005	0.003	-0.036	0.021	-0.022	0.008	0.116	0.014	-0.013
0.070	0.048	-0.983	-0.011	0.131	-0.991	-0.103	-0.064	0.003	-0.014	0.016	0.002	0.015	0.108	0.009	-0.015
0.090	0.052	-0.991	-0.010	0.129	-0.992	-0.108	-0.041	0.007	0.004	0.022	-0.005	0.034	0.112	0.001	-0.016
0.051	0.056	-1.007	-0.009	0.126	-0.992	-0.116	-0.063	0.007	-0.036	0.028	-0.021	0.005	0.116	0.014	-0.009
0.067	0.029	-0.975	-0.011	0.124	-0.992	-0.100	0.123	-0.014	-0.018	0.004	0.011	0.010	0.089	0.017	-0.012
0.093	0.041	-0.995	-0.010	0.122	-0.993	-0.097	-0.041	-0.005	0.007	0.017	-0.008	0.037	0.101	0.003	-0.017
0.059	0.037	-0.983	-0.010	0.118	-0.993	-0.147	-0.003	-0.015	-0.028	0.017	0.004	0.002	0.097	0.009	-0.015
0.067	0.021	-0.975	-0.009	0.116	-0.993	-0.112	-0.022	-0.017	-0.020	0.004	0.012	0.009	0.082	0.017	-0.015
0.067	0.044	-0.995	-0.009	0.113	-0.994	-0.154	-0.012	-0.009	-0.021	0.030	-0.007	0.009	0.106	0.003	-0.021
0.067	0.044	-0.995	-0.008	0.109	-0.994	-0.194	0.010	-0.020	-0.021	0.034	-0.007	0.008	0.106	0.003	-0.016
0.070	0.017	-0.979	-0.008	0.105	-0.994	-0.173	-0.010	-0.013	-0.018	0.011	0.009	0.012	0.080	0.012	-0.018
0.086	0.006	-0.983	-0.009	0.102	-0.995	-0.146	0.080	-0.029	-0.001	0.003	0.006	0.027	0.068	0.008	-0.017
0.047	0.010	-0.995	-0.008	0.098	-0.995	-0.191	-0.063	-0.004	-0.041	0.010	-0.006	0.012	0.073	0.004	-0.019
0.078	0.006	-0.975	-0.009	0.094	-0.996	-0.169	0.075	-0.016	-0.009	0.010	0.014	0.018	0.070	0.016	-0.019
0.063	-0.017	-0.991	-0.009	0.091	-0.996	-0.161	-0.016	0.010	-0.025	-0.009	-0.001	0.003	0.047	0.000	-0.023
0.070	0.002	-0.975	-0.008	0.087	-0.996	-0.155	0.008	0.007	-0.017	0.013	0.015	0.010	0.067	0.016	-0.021
0.067	-0.006	-0.983	-0.009	0.084	-0.996	-0.147	0.016	-0.002	-0.021	0.009	0.007	0.006	0.060	0.008	-0.018
0.059	-0.002	-0.987	-0.006	0.081	-0.997	-0.141	-0.096	0.020	-0.031	0.016	0.003	0.002	0.064	0.004	-0.016
0.090	-0.017	-1.003	-0.007	0.078	-0.997	-0.143	0.041	-0.000	0.001	0.003	-0.012	0.028	0.049	0.012	-0.013
0.070	-0.021	-0.999	-0.007	0.074	-0.997	-0.158	0.010	0.004	-0.018	0.003	-0.008	0.009	0.046	0.008	-0.011
0.082	-0.002	-0.995	-0.005	0.071	-0.997	-0.151	-0.100	0.013	-0.009	0.026	-0.004	0.020	0.066	0.004	-0.008
0.086	-0.029	-0.979	-0.006	0.068	-0.998	-0.150	0.089	0.005	-0.004	0.002	0.012	0.024	0.040	0.011	-0.013
0.070	-0.021	-0.999	-0.005	0.064	-0.998	-0.192	-0.062	0.023	-0.021	0.014	-0.007	0.008	0.049	0.008	-0.014
0.070	-0.017	-0.991	-0.007	0.060	-0.998	-0.200	0.100	0.008	-0.019	0.022	0.001	0.008	0.053	0.001	-0.014
0.067	-0.037	-0.987	-0.007	0.056	-0.998	-0.149	0.045	0.004	-0.022	0.006	0.005	0.004	0.034	0.003	-0.015
0.082	-0.041	-0.987	-0.006	0.053	-0.999	-0.165	-0.051	0.014	-0.008	0.005	0.005	0.020	0.031	0.003	-0.014
0.074	-0.041	-1.003	-0.007	0.049	-0.999	-0.158	0.062	-0.002	-0.014	0.009	-0.010	0.012	0.032	0.013	-0.012
0.078	-0.052	-0.987	-0.006	0.046	-0.999	-0.170	-0.043	0.008	-0.012	0.001	0.006	0.016	0.022	0.002	-0.011
0.082	-0.044	-0.991	-0.005	0.042	-0.999	-0.176	-0.035	-0.001	-0.009	0.012	0.002	0.019	0.030	0.002	-0.010
0.082	-0.056	-0.975	-0.005	0.038	-0.999	-0.178	0.029	-0.005	-0.009	0.005	0.018	0.019	0.020	0.014	-0.014
0.093	-0.052	-0.972	-0.007	0.034	-0.999	-0.173	0.106	-0.006	0.005	0.012	0.022	0.031	0.025	0.017	-0.014
0.059	-0.060	-0.979	-0.007	0.030	-1.000	-0.183	0.007	-0.010	-0.030	0.008	0.014	0.004	0.018	0.009	-0.015
0.078	-0.068	-0.983	-0.008	0.027	-1.000	-0.166	0.054	-0.021	-0.010	0.004	0.010	0.015	0.011	0.004	-0.014
0.074	-0.060	-0.991	-0.008	0.023	-1.000	-0.172	0.038	-0.007	-0.013	0.016	0.002	0.011	0.020	0.004	-0.015
0.078	-0.071	-0.987	-0.009	0.019	-1.000	-0.194	0.043	-0.008	-0.009	0.008	0.006	0.015	0.010	0.000	-0.015
0.078	-0.071	-0.987	-0.010	0.016	-1.000	-0.155	0.076	-0.032	-0.007	0.012	0.006	0.015	0.011	0.001	-0.015
0.055	-0.079	-0.991	-0.010	0.012	-1.000	-0.164	0.024	0.009	-0.030	0.007	0.002	0.008	0.005	0.005	-0.012
0.070	-0.091	-0.987	-0.011	0.008	-1.000	-0.179	0.022	0.008	-0.015	-0.000	0.006	0.007	0.005	0.002	-0.017
0.093	-0.087	-0.975	-0.012	0.005	-1.000	-0.146	0.108	-0.011	0.010	0.007	0.018	0.029	0.000	0.010	-0.017
0.047	-0.098	-0.991	-0.012	0.002	-1.000	-0.146	-0.036	0.007	-0.037	-0.002	0.002	0.017	0.010	0.006	-0.018
0.074	-0.079	-0.983	-0.014	-0.002	-1.000	-0.173	0.148	-0.026	-0.007	0.021	0.010	0.010	0.011	0.002	-0.013
0.043	-0.075	-0.999	-0.013	-0.006	-1.000	-0.183	-0.056	-0.015	-0.039	0.029	-0.006	0.021	0.017	0.014	-0.018
0.101	-0.102	-0.975	-0.015	-0.010	-1.000	-0.186	0.109	-0.038	0.020	0.006	0.018	0.036	0.008	0.010	-0.014
0.055	-0.102	-0.995	-0.015	-0.014	-1.000	-0.213	-0.001	-0.031	-0.026	0.011	-0.002	0.010	0.007	0.010	-0.013
0.070	-0.102	-0.975	-0.015	-0.019	-1.000	-0.217	0.047	-0.030	-0.010	0.015	0.018	0.005	0.005	0.010	-0.012
0.078	-0.122	-0.987	-0.015	-0.023	-1.000	-0.199	0.021	-0.032	-0.002	0.000	0.006	0.012	0.022	0.002	-0.017
0.051	-0.129	-0.975	-0.015	-0.028	-1.000	-0.204	-0.008	-0.018	-0.029	-0.003	0.018	0.015	0.028	0.010	-0.018
0.070	-0.137	-0.991	-0.016	-0.032	-0.999	-0.184	0.062	-0.018	-0.009	-0.007	0.002	0.004	0.034	0.007	-0.019
0.047	-0.126	-0.999	-0.016	-0.035	-0.999	-0.163	0.012	-0.014	-0.032	0.008	-0.006	0.019	0.020	0.015	-0.022
0.059	-0.145	-0.979	-0.017	-0.038	-0.999	-0.131	0.054	0.006	-0.020	-0.008	0.013	0.007	0.038	0.003	-0.017
0.059	-0.149	-0.983	-0.018	-0.041	-0.999	-0.139	0.066	-0.005	-0.018	-0.009	0.009	0.007	0.040	0.002	-0.019
0.070	-0.129	-1.003	-0.016	-0.044	-0.999	-0.135	-0.083	0.019	-0.009	0.013	-0.011	0.006	0.019	0.023	-0.011
0.059	-0.145	-0.987	-0.017	-0.047	-0.999	-0.135	0.033	0.001	-0.020	0.001	0.005	0.005	0.032	0.009	-0.009
0.097	-0.145	-0.975	-0.016	-0.050	-0.999	-0.152	0.003	-0.003	0.018	0.004	0.016	0.034	0.030	0.002	-0.006
0.067	-0.164	-0.983	-0.017	-0.053	-0.998	-0.107	0.030	-0.016	-0.012	-0.013	0.008	0.005	0.048	0.007	-0.007
0.078	-0.141	-0.979	-0.017	-0.055	-0.998	-0.107	0.029	-0.013	-0.000	0.013	0.012	0.017	0.023	0.004	-0.006
0.074	-0.153	-0.972	-0.018	-0.058	-0.998	-0.143	0.050	-0.019	-0.003	0.005	0.020	0.014	0.032	0.003	-0.009
0.070	-0.156	-0.968	-0.017	-0.061	-0.998	-0.136	-0.037	-0.006	-0.008	0.004	0.024	0.010	0.035	0.006	-0.010
0.082	-0.149	-0.983	-0.017	-0.065	-0.998	-0.162	0.013	-0.013	0.003	0.015	0.008	0.022	0.025	0.010	-0.011
0.059	-0.153	-0.979	-0.018	-0.068	-0.998	-0.146	0.056	-0.010	-0.019	0.014	0.011	0.001	0.027	0.007	-0.011
0.074	-0.180	-0.972	-0.017	-0.071	-0.997	-0.141	0.005	-0.010	-0.004	-0.010	0.019	0.015	0.053	0.000	-0.011
0.074	-0.180	-0.972	-0.018	-0.074	-0.997	-0.119	0.027	-0.006	-0.003	-0.007	0.019	0.015	0.051	0.001	-0.016
0.063	-0.184	-0.975	-0.019	-0.076	-0.997	-0.108	0.054	-0.021	-0.014	-0.008	0.014	0.004	0.053	0.005	-0.018
0.059	-0.172	-0.975	-0.019	-0.079	-0.997	-0.129	0.044	-0.025	-0.017	0.006	0.014	0.000	0.040	0.005	-0.018
0.047	-0.180	-0.975	-0.018	-0.081	-0.997	-0.097	-0.043	-0.017	-0.030	0.001	0.014	0.011	0.046	0.006	-0.017
0.070	-0.180	-0.975	-0.018	-0.084	-0.996	-0.136	0.020	-0.009	-0.006	0.004	0.014	0.012	0.044	0.006	-0.017
0.074	-0.184	-0.979	-0.018	-0.087	-0.996	-0.111	-0.015	0.004	-0.003	0.002	0.009	0.016	0.046	0.010	-0.015
0.067	-0.184	-0.979	-0.017	-0.089	-0.996	-0.109	-0.019	0.008	-0.011	0.005	0.009	0.008	0.044	0.010	-0.010
0.070	-0.184	-0.975	-0.018	-0.092	-0.996	-0.103	0.054	-0.004	-0.007	0.007	0.013	0.011	0.043	0.007	-0.012
0.070	-0.195	-0.975	-0.018	-0.094	-0.995	-0.073	0.003	0.007	-0.007	-0.003	0.013	0.011	0.053	0.007	-0.012
0.063	-0.199	-0.975	-0.018	-0.095	-0.995	-0.073	0.009	0.003	-0.015	-0.005	0.013	0.003	0.055	0.007	-0.009
0.074	-0.195	-0.979	-0.017	-0.097	-0.995	-0.091	-0.039	0.011	-0.004	0.001	0.008	0.014	0.049	0.011	-0.011
0.086	-0.203	-0.964	-0.017	-0.099	-0.995	-0.080	0.026	0.002	0.007	-0.005	0.024	0.026	0.055	0.005	-0.011
0.063	-0.195	-0.975	-0.018	-0.102	-0.995	-0.108	0.055	-0.013	-0.015	0.006	0.012	0.003	0.046	0.007	-0.006
0.067	-0.191	-0.983	-0.018	-0.104	-0.994	-0.096	0.009	-0.007	-0.011	0.012	0.004	0.007	0.040	0.015	-0.007
0.093	-0.203	-0.968	-0.017	-0.106	-0.994	-0.096	-0.006	-0.004	0.016	0.002	0.019	0.033	0.050	0.000	-0.008
0.074	-0.203	-0.952	-0.019	-0.108	-0.994	-0.101	0.078	-0.014	-0.002	0.005	0.035	0.014	0.049	0.016	-0.008
0.074	-0.207	-0.972	-0.020	-0.110	-0.994	-0.085	0.077	0.000	-0.001	0.003	0.015	0.013	0.051	0.004	-0.009
0.059	-0.211	-0.972	-0.020	-0.112	-0.993	-0.068	0.031	0.008	-0.016	0.001	0.014	0.002	0.053	0.004	-0.017
0.070	-0.203	-0.964	-0.020	-0.114	-0.993	-0.067	0.015	0.002	-0.005	0.010	0.022	0.009	0.044	0.004	-0.018
0.047	-0.203	-0.964	-0.021	-0.116	-0.993	-0.089	0.049	-0.000	-0.027	0.012	0.022	0.014	0.042	0.004	-0.019
0.059	-0.211	-0.964	-0.021	-0.117	-0.993	-0.076	0.017	0.003	-0.015	0.006	0.022	0.002	0.048	0.005	-0.019
0.067	-0.207	-0.975	-0.021	-0.119	-0.993	-0.068	0.035	-0.002	-0.007	0.011	0.010	0.005	0.042	0.007	-0.017
0.063	-0.211	-0.960	-0.021	-0.121	-0.992	-0.070	-0.004	0.003	-0.011	0.009	0.025	0.001	0.045	0.009	-0.016
0.074	-0.211	-0.964	-0.022	-0.122	-0.992	-0.073	0.054	0.002	0.001	0.011	0.021	0.012	0.043	0.005	-0.010
0.051	-0.218	-0.975	-0.022	-0.124	-0.992	-0.051	0.025	0.011	-0.022	0.005	0.009	0.011	0.048	0.006	-0.009
0.086	-0.207	-0.975	-0.022	-0.125	-0.992	-0.057	0.023	0.009	0.013	0.017	0.009	0.024	0.035	0.007	-0.005
0.070	-0.218	-0.972	-0.022	-0.127	-0.992	-0.056	0.000	0.003	-0.003	0.007	0.012	0.009	0.046	0.003	-0.008
0.082	-0.214	-0.968	-0.022	-0.128	-0.992	-0.049	0.036	0.008	0.009	0.012	0.016	0.021	0.041	0.001	-0.006
0.051	-0.226	-0.972	-0.022	-0.129	-0.991	-0.061	-0.010	0.016	-0.022	0.002	0.012	0.010	0.051	0.004	-0.009
0.070	-0.226	-0.956	-0.023	-0.131	-0.991	-0.048	0.052	0.005	-0.002	0.004	0.027	0.010	0.050	0.012	-0.008
0.070	-0.226	-0.968	-0.022	-0.132	-0.991	-0.040	-0.037	0.021	-0.003	0.005	0.016	0.010	0.049	0.001	-0.012
0.082	-0.234	-0.952	-0.022	-0.133	-0.991	-0.046	0.033	0.010	0.009	-0.002	0.031	0.021	0.055	0.015	-0.008
0.063	-0.230	-0.975	-0.021	-0.134	-0.991	-0.033	-0.016	0.021	-0.011	0.003	0.007	0.001	0.049	0.009	-0.007
0.074	-0.230	-0.964	-0.021	-0.135	-0.991	-0.033	0.030	0.029	0.001	0.004	0.019	0.013	0.048	0.004	-0.008
0.074	-0.230	-0.960	-0.022	-0.136	-0.991	-0.021	0.025	0.023	0.001	0.005	0.023	0.012	0.047	0.008	-0.008
0.070	-0.241	-0.960	-0.021	-0.136	-0.990	-0.015	-0.020	0.027	-0.004	-0.006	0.023	0.007	0.058	0.009	-0.007
0.082	-0.226	-0.948	-0.023	-0.137	-0.990	-0.046	0.124	0.013	0.010	0.011	0.034	0.018	0.041	0.022	-0.009
0.067	-0.222	-0.968	-0.024	-0.138	-0.990	-0.012	0.051	0.020	-0.005	0.015	0.014	0.002	0.036	0.003	-0.009
0.063	-0.230	-0.960	-0.024	-0.139	-0.990	-0.025	0.029	0.016	-0.008	0.008	0.022	0.003	0.042	0.012	-0.010
0.070	-0.230	-0.960	-0.025	-0.140	-0.990	-0.043	0.093	0.002	0.001	0.009	0.022	0.003	0.041	0.013	-0.010
0.051	-0.234	-0.975	-0.026	-0.141	-0.990	-0.062	0.047	0.008	-0.017	0.007	0.006	0.017	0.043	0.002	-0.013
0.070	-0.222	-0.968	-0.027	-0.143	-0.989	-0.071	0.074	-0.000	0.003	0.020	0.013	0.002	0.030	0.006	-0.012
0.055	-0.241	-0.948	-0.028	-0.144	-0.989	-0.053	0.037	0.006	-0.012	0.002	0.033	0.015	0.049	0.026	-0.011
0.070	-0.230	-0.940	-0.029	-0.146	-0.989	-0.064	0.084	0.007	0.005	0.015	0.041	0.000	0.036	0.035	-0.007
0.063	-0.238	-0.975	-0.030	-0.147	-0.989	-0.047	0.049	0.014	-0.002	0.009	0.005	0.009	0.043	0.000	-0.009
0.074	-0.241	-0.956	-0.032	-0.148	-0.989	-0.018	0.133	0.009	0.011	0.005	0.024	0.002	0.045	0.020	-0.006
0.055	-0.249	-0.964	-0.033	-0.149	-0.988	-0.032	0.066	0.026	-0.007	-0.001	0.016	0.018	0.052	0.012	-0.007
0.059	-0.245	-0.964	-0.033	-0.149	-0.988	-0.022	0.041	0.034	-0.003	0.003	0.016	0.015	0.047	0.012	-0.010
0.051	-0.230	-0.956	-0.034	-0.150	-0.988	-0.037	0.064	0.021	-0.009	0.020	0.024	0.023	0.030	0.020	-0.013
0.055	-0.241	-0.940	-0.034	-0.152	-0.988	-0.048	0.005	0.016	-0.006	0.009	0.039	0.019	0.040	0.035	-0.013
0.059	-0.234	-0.944	-0.035	-0.153	-0.988	-0.042	0.074	-0.005	-0.001	0.018	0.035	0.016	0.031	0.031	-0.014
0.055	-0.245	-0.960	-0.036	-0.154	-0.987	-0.058	0.041	-0.003	-0.004	0.008	0.019	0.020	0.041	0.015	-0.014
0.055	-0.253	-0.952	-0.037	-0.155	-0.987	-0.026	0.050	-0.010	-0.003	0.001	0.027	0.020	0.047	0.022	-0.014
0.043	-0.238	-0.968	-0.036	-0.156	-0.987	-0.027	0.003	0.016	-0.015	0.017	0.011	0.032	0.031	0.006	-0.011
0.043	-0.238	-0.968	-0.036	-0.157	-0.987	-0.029	-0.001	0.027	-0.015	0.018	0.011	0.032	0.030	0.006	-0.009
0.070	-0.234	-0.956	-0.036	-0.157	-0.987	-0.008	0.018	0.021	0.012	0.023	0.022	0.005	0.025	0.018	-0.007
0.067	-0.241	-0.956	-0.036	-0.158	-0.987	-0.022	0.016	0.020	0.008	0.016	0.022	0.009	0.031	0.017	-0.005
0.067	-0.249	-0.944	-0.036	-0.159	-0.987	-0.032	0.043	0.033	0.008	0.009	0.034	0.009	0.038	0.029	-0.003
0.063	-0.253	-0.948	-0.037	-0.160	-0.986	-0.036	0.073	0.035	0.005	0.006	0.030	0.013	0.040	0.025	-0.006
0.059	-0.249	-0.944	-0.038	-0.161	-0.986	-0.033	0.070	0.039	0.002	0.011	0.033	0.017	0.035	0.028	-0.009
0.051	-0.241	-0.956	-0.039	-0.161	-0.986	-0.024	0.055	0.041	-0.005	0.019	0.022	0.024	0.026	0.016	-0.011
0.040	-0.238	-0.968	-0.039	-0.162	-0.986	-0.036	0.011	0.035	-0.016	0.024	0.010	0.036	0.021	0.004	-0.014
0.051	-0.238	-0.956	-0.040	-0.164	-0.986	-0.055	0.059	0.010	-0.004	0.026	0.021	0.024	0.020	0.016	-0.015
0.040	-0.241	-0.960	-0.040	-0.165	-0.985	-0.077	0.025	-0.012	-0.015	0.023	0.017	0.035	0.023	0.012	-0.018
0.051	-0.249	-0.940	-0.041	-0.167	-0.985	-0.088	0.073	-0.031	-0.002	0.018	0.036	0.023	0.030	0.031	-0.019
0.028	-0.276	-0.964	-0.042	-0.169	-0.985	-0.086	0.017	-0.025	-0.025	-0.007	0.012	0.046	0.056	0.007	-0.018
0.036	-0.272	-0.956	-0.041	-0.172	-0.984	-0.096	-0.017	-0.001	-0.018	-0.001	0.020	0.038	0.051	0.015	-0.019
0.051	-0.269	-0.956	-0.042	-0.173	-0.984	-0.062	0.059	0.004	-0.002	0.004	0.019	0.023	0.046	0.015	-0.018
0.040	-0.265	-0.940	-0.042	-0.174	-0.984	-0.050	0.010	-0.004	-0.013	0.009	0.035	0.034	0.042	0.030	-0.013
0.051	-0.241	-0.960	-0.041	-0.176	-0.984	-0.077	-0.060	-0.008	-0.003	0.034	0.015	0.023	0.018	0.010	-0.014
0.059	-0.261	-0.956	-0.041	-0.178	-0.983	-0.096	0.055	-0.030	0.005	0.017	0.018	0.015	0.036	0.014	-0.012
0.032	-0.276	-0.952	-0.042	-0.181	-0.983	-0.128	0.013	-0.033	-0.021	0.005	0.022	0.042	0.051	0.018	-0.008
0.067	-0.280	-0.944	-0.041	-0.184	-0.982	-0.132	-0.037	-0.018	0.012	0.004	0.029	0.008	0.053	0.025	-0.007
0.059	-0.280	-0.940	-0.041	-0.187	-0.982	-0.128	0.046	-0.019	0.005	0.006	0.032	0.015	0.052	0.029	-0.010
0.059	-0.272	-0.944	-0.042	-0.189	-0.981	-0.124	0.036	-0.021	0.006	0.017	0.028	0.015	0.044	0.025	-0.006
0.055	-0.261	-0.928	-0.040	-0.192	-0.981	-0.100	-0.072	-0.024	0.000	0.031	0.043	0.019	0.031	0.040	-0.005
0.063	-0.269	-0.932	-0.041	-0.194	-0.980	-0.096	0.032	-0.045	0.008	0.025	0.039	0.011	0.038	0.036	-0.005
0.074	-0.276	-0.932	-0.041	-0.195	-0.980	-0.061	0.037	-0.026	0.020	0.019	0.038	0.001	0.045	0.036	-0.007
0.059	-0.288	-0.940	-0.042	-0.197	-0.980	-0.063	0.034	-0.013	0.005	0.008	0.030	0.015	0.056	0.028	-0.006
0.043	-0.292	-0.956	-0.041	-0.198	-0.979	-0.035	-0.006	0.009	-0.010	0.006	0.014	0.030	0.059	0.012	-0.007
0.043	-0.292	-0.956	-0.042	-0.198	-0.979	-0.015	0.077	0.016	-0.009	0.006	0.014	0.031	0.058	0.012	-0.008
0.051	-0.280	-0.948	-0.043	-0.199	-0.979	-0.027	0.059	0.015	-0.001	0.019	0.021	0.023	0.045	0.020	-0.009
0.059	-0.292	-0.948	-0.043	-0.200	-0.979	-0.014	0.012	0.016	0.007	0.007	0.021	0.015	0.056	0.019	-0.008
0.055	-0.288	-0.940	-0.043	-0.201	-0.979	-0.038	0.016	0.008	0.003	0.012	0.029	0.019	0.051	0.027	-0.006
0.047	-0.292	-0.944	-0.042	-0.201	-0.979	-0.016	-0.045	0.021	-0.006	0.009	0.025	0.027	0.054	0.023	-0.005
0.067	-0.292	-0.928	-0.043	-0.202	-0.978	-0.026	0.069	-0.005	0.014	0.010	0.040	0.008	0.054	0.038	-0.007
0.055	-0.296	-0.944	-0.043	-0.202	-0.978	-0.007	0.042	-0.007	0.003	0.006	0.025	0.019	0.057	0.022	-0.007
0.051	-0.299	-0.936	-0.043	-0.203	-0.978	0.005	0.008	-0.005	-0.001	0.003	0.032	0.023	0.060	0.030	-0.008
0.059	-0.288	-0.940	-0.044	-0.202	-0.978	0.034	0.047	-0.019	0.008	0.014	0.029	0.016	0.048	0.026	-0.011
0.043	-0.299	-0.920	-0.044	-0.202	-0.978	0.034	-0.003	-0.018	-0.008	0.002	0.048	0.031	0.059	0.045	-0.017
0.051	-0.280	-0.924	-0.044	-0.202	-0.978	0.027	0.047	-0.033	0.001	0.021	0.044	0.023	0.039	0.041	-0.018
0.024	-0.299	-0.936	-0.044	-0.201	-0.979	0.048	-0.003	-0.035	-0.026	0.001	0.033	0.050	0.058	0.029	-0.021
0.047	-0.303	-0.928	-0.044	-0.200	-0.979	0.039	-0.007	-0.037	-0.003	-0.003	0.041	0.027	0.062	0.037	-0.020
0.043	-0.299	-0.936	-0.044	-0.199	-0.979	0.070	0.010	-0.018	-0.007	-0.001	0.033	0.031	0.057	0.029	-0.019
0.040	-0.296	-0.948	-0.044	-0.198	-0.979	0.062	-0.013	-0.032	-0.011	0.002	0.021	0.035	0.053	0.017	-0.018
0.051	-0.292	-0.944	-0.043	-0.197	-0.979	0.060	-0.037	-0.067	-0.000	0.005	0.025	0.023	0.049	0.021	-0.021
0.032	-0.288	-0.928	-0.042	-0.197	-0.979	0.038	-0.043	-0.081	-0.020	0.008	0.041	0.043	0.044	0.037	-0.026
0.036	-0.272	-0.936	-0.041	-0.196	-0.980	0.037	-0.079	-0.087	-0.017	0.023	0.033	0.039	0.028	0.029	-0.029
0.017	-0.272	-0.936	-0.038	-0.196	-0.980	0.026	-0.140	-0.071	-0.039	0.023	0.033	0.059	0.028	0.029	-0.031
0.036	-0.276	-0.936	-0.036	-0.196	-0.980	0.016	-0.101	-0.065	-0.021	0.019	0.033	0.039	0.032	0.029	-0.031
0.051	-0.272	-0.936	-0.035	-0.196	-0.980	0.012	-0.059	-0.070	-0.007	0.023	0.033	0.024	0.028	0.029	-0.032
0.036	-0.272	-0.936	-0.032	-0.196	-0.980	0.014	-0.151	-0.071	-0.025	0.023	0.033	0.040	0.027	0.029	-0.030
0.036	-0.284	-0.948	-0.031	-0.196	-0.980	0.017	-0.076	-0.094	-0.026	0.011	0.021	0.040	0.039	0.017	-0.032
0.040	-0.296	-0.932	-0.029	-0.195	-0.980	0.052	-0.099	-0.080	-0.024	-0.001	0.037	0.036	0.050	0.033	-0.031
0.028	-0.303	-0.936	-0.027	-0.193	-0.981	0.104	-0.088	-0.042	-0.037	-0.011	0.033	0.048	0.058	0.028	-0.026
0.078	-0.272	-0.909	-0.025	-0.191	-0.981	0.153	-0.095	-0.002	0.011	0.017	0.061	0.003	0.027	0.056	-0.016
0.078	-0.272	-0.909	-0.025	-0.187	-0.982	0.185	-0.020	-0.015	0.010	0.014	0.062	0.002	0.026	0.056	0.002
0.109	-0.261	-0.928	-0.023	-0.184	-0.983	0.159	-0.085	-0.093	0.040	0.023	0.043	0.033	0.015	0.036	0.012
0.132	-0.276	-0.952	-0.024	-0.182	-0.983	0.112	0.048	-0.177	0.064	0.005	0.019	0.056	0.030	0.012	0.011
0.078	-0.288	-0.968	-0.025	-0.182	-0.983	0.040	0.036	-0.179	0.011	-0.007	0.003	0.002	0.042	0.004	0.004
0.047	-0.296	-0.968	-0.027	-0.182	-0.983	0.022	0.092	-0.155	-0.018	-0.015	0.003	0.029	0.049	0.004	-0.009
0.020	-0.296	-0.948	-0.028	-0.181	-0.983	0.040	0.042	-0.100	-0.043	-0.015	0.023	0.055	0.049	0.016	-0.024
0.028	-0.284	-0.944	-0.030	-0.181	-0.983	0.045	0.071	-0.070	-0.034	-0.004	0.027	0.048	0.038	0.020	-0.027
0.043	-0.280	-0.944	-0.032	-0.179	-0.983	0.071	0.093	-0.068	-0.017	-0.002	0.027	0.033	0.034	0.020	-0.021
0.055	-0.276	-0.972	-0.033	-0.179	-0.983	0.051	0.090	-0.086	-0.004	0.001	-0.000	0.021	0.030	0.008	-0.007
0.070	-0.257	-0.968	-0.036	-0.178	-0.983	0.020	0.137	-0.135	0.015	0.020	0.004	0.006	0.011	0.004	0.004
0.078	-0.249	-0.968	-0.041	-0.179	-0.983	-0.030	0.209	-0.177	0.027	0.029	0.003	0.002	0.003	0.004	0.008
0.063	-0.284	-0.964	-0.045	-0.181	-0.982	-0.094	0.205	-0.195	0.016	-0.004	0.007	0.013	0.038	0.000	0.008
0.036	-0.284	-0.975	-0.049	-0.183	-0.982	-0.090	0.178	-0.172	-0.007	-0.002	-0.006	0.040	0.038	0.012	0.009
0.032	-0.280	-0.987	-0.053	-0.184	-0.982	-0.050	0.170	-0.159	-0.008	0.003	-0.018	0.044	0.034	0.024	0.011
0.036	-0.272	-1.023	-0.056	-0.185	-0.981	-0.022	0.155	-0.178	-0.000	0.011	-0.054	0.041	0.027	0.059	0.022
0.047	-0.284	-1.027	-0.060	-0.184	-0.981	0.020	0.177	-0.238	0.015	-0.001	-0.058	0.029	0.038	0.063	0.034
0.082	-0.315	-1.011	-0.067	-0.183	-0.981	0.067	0.329	-0.310	0.057	-0.033	-0.042	0.005	0.069	0.047	0.042
0.059	-0.330	-1.011	-0.076	-0.178	-0.981	0.227	0.400	-0.307	0.042	-0.053	-0.042	0.018	0.085	0.047	0.040
0.036	-0.292	-1.007	-0.085	-0.171	-0.982	0.375	0.460	-0.245	0.029	-0.022	-0.037	0.041	0.046	0.043	0.032
0.005	-0.214	-0.983	-0.093	-0.162	-0.982	0.449	0.365	-0.168	0.005	0.046	-0.013	0.072	0.031	0.020	0.016
-0.010	-0.180	-0.956	-0.098	-0.154	-0.983	0.405	0.276	-0.129	-0.005	0.073	0.016	0.087	0.066	0.008	0.009
-0.010	-0.160	-0.940	-0.103	-0.149	-0.983	0.242	0.235	-0.119	-0.000	0.087	0.032	0.087	0.085	0.024	0.003
0.024	-0.164	-0.916	-0.107	-0.146	-0.984	0.136	0.198	-0.092	0.038	0.081	0.055	0.053	0.081	0.047	0.013
0.017	-0.184	-0.912	-0.109	-0.144	-0.984	0.107	0.144	-0.040	0.033	0.059	0.059	0.060	0.061	0.051	0.035
0.063	-0.211	-0.912	-0.112	-0.141	-0.984	0.142	0.164	-0.002	0.082	0.030	0.059	0.014	0.034	0.051	0.065
0.093	-0.253	-0.960	-0.114	-0.138	-0.984	0.186	0.124	0.061	0.114	-0.016	0.012	0.017	0.009	0.004	0.099
0.124	-0.265	-0.987	-0.115	-0.134	-0.984	0.242	0.113	0.108	0.146	-0.032	-0.015	0.047	0.020	0.024	0.143
0.147	-0.207	-1.078	-0.114	-0.130	-0.985	0.238	0.005	0.104	0.169	0.022	-0.105	0.070	0.037	0.114	0.185
0.178	-0.176	-1.113	-0.113	-0.125	-0.986	0.241	-0.007	0.035	0.198	0.048	-0.139	0.101	0.068	0.150	0.231
0.209	-0.176	-1.149	-0.111	-0.121	-0.987	0.243	-0.056	-0.004	0.227	0.044	-0.174	0.132	0.067	0.185	0.272
0.251	-0.172	-1.224	-0.107	-0.117	-0.987	0.179	-0.124	0.033	0.265	0.044	-0.248	0.174	0.071	0.260	0.296
0.274	-0.199	-1.220	-0.104	-0.117	-0.988	0.039	-0.082	0.038	0.285	0.016	-0.244	0.197	0.044	0.256	0.313
0.255	-0.234	-1.200	-0.097	-0.118	-0.988	-0.066	-0.297	0.029	0.259	-0.017	-0.224	0.178	0.009	0.236	0.310
0.267	-0.234	-1.188	-0.090	-0.123	-0.988	-0.228	-0.301	0.010	0.264	-0.012	-0.212	0.190	0.008	0.224	0.288
0.220	-0.226	-1.149	-0.081	-0.129	-0.988	-0.292	-0.414	0.057	0.208	0.002	-0.172	0.143	0.016	0.185	0.274
0.228	-0.214	-1.070	-0.070	-0.133	-0.989	-0.168	-0.501	0.085	0.205	0.017	-0.093	0.151	0.027	0.106	0.264
0.305	-0.184	-1.046	-0.061	-0.134	-0.989	-0.022	-0.350	0.055	0.273	0.049	-0.069	0.228	0.058	0.082	0.239
0.290	-0.184	-1.074	-0.057	-0.134	-0.989	-0.028	-0.183	-0.008	0.253	0.049	-0.097	0.213	0.058	0.110	0.217
0.205	-0.187	-1.086	-0.051	-0.137	-0.989	-0.104	-0.261	0.012	0.163	0.047	-0.108	0.128	0.053	0.121	0.206
0.178	-0.207	-1.046	-0.042	-0.140	-0.989	-0.166	-0.407	0.039	0.127	0.032	-0.069	0.101	0.034	0.082	0.175
0.217	-0.191	-1.011	-0.040	-0.144	-0.989	-0.207	-0.050	-0.044	0.164	0.051	-0.034	0.140	0.049	0.046	0.138
0.186	-0.207	-0.987	-0.034	-0.149	-0.988	-0.256	-0.328	-0.113	0.126	0.041	-0.011	0.109	0.033	0.023	0.115
0.151	-0.218	-0.972	-0.032	-0.154	-0.988	-0.227	-0.079	-0.189	0.090	0.034	0.004	0.074	0.021	0.007	0.095
0.159	-0.249	-0.940	-0.027	-0.158	-0.987	-0.204	-0.254	-0.227	0.093	0.007	0.035	0.082	0.010	0.025	0.067
0.132	-0.280	-0.916	-0.023	-0.161	-0.987	-0.139	-0.248	-0.247	0.061	-0.021	0.058	0.055	0.041	0.048	0.056
0.132	-0.292	-0.897	-0.016	-0.164	-0.986	-0.103	-0.338	-0.194	0.055	-0.030	0.078	0.055	0.053	0.068	0.043
0.167	-0.265	-0.909	-0.018	-0.165	-0.986	-0.051	0.095	-0.231	0.091	-0.002	0.066	0.090	0.026	0.057	0.016
0.124	-0.276	-0.912	-0.012	-0.165	-0.986	0.029	-0.319	-0.110	0.043	-0.014	0.062	0.048	0.038	0.053	0.017
0.020	-0.241	-0.964	-0.007	-0.163	-0.987	0.110	-0.237	-0.081	-0.066	0.019	0.011	0.056	0.004	0.001	0.005
0.159	-0.226	-0.916	-0.006	-0.159	-0.987	0.172	-0.040	-0.102	0.072	0.032	0.059	0.082	0.011	0.049	-0.016
0.059	-0.245	-0.952	-0.003	-0.157	-0.988	0.135	-0.189	-0.115	-0.032	0.010	0.024	0.018	0.008	0.013	-0.021
0.063	-0.261	-0.932	-0.001	-0.156	-0.988	0.073	-0.128	-0.140	-0.030	-0.007	0.044	0.014	0.024	0.033	-0.017
0.105	-0.284	-0.912	-0.004	-0.156	-0.988	0.021	0.147	-0.181	0.015	-0.030	0.063	0.029	0.048	0.053	-0.035
0.051	-0.280	-0.952	-0.005	-0.156	-0.988	-0.005	0.033	-0.134	-0.038	-0.026	0.024	0.025	0.044	0.014	-0.042
0.051	-0.280	-0.952	-0.003	-0.158	-0.987	-0.053	-0.073	-0.023	-0.039	-0.024	0.023	0.025	0.044	0.014	-0.049
0.032	-0.261	-0.920	-0.004	-0.158	-0.987	0.002	0.038	0.039	-0.058	-0.005	0.055	0.044	0.026	0.045	-0.064
0.013	-0.230	-0.948	-0.004	-0.158	-0.987	0.015	0.029	0.090	-0.077	0.026	0.027	0.064	0.005	0.018	-0.069
0.017	-0.214	-0.936	-0.002	-0.158	-0.987	0.030	-0.056	0.115	-0.075	0.041	0.039	0.060	0.020	0.030	-0.072
0.028	-0.207	-0.964	0.001	-0.157	-0.988	0.048	-0.138	0.108	-0.066	0.048	0.012	0.048	0.027	0.002	-0.069
0.040	-0.218	-0.952	0.002	-0.157	-0.988	-0.013	-0.042	0.033	-0.056	0.037	0.023	0.037	0.015	0.014	-0.061
0.043	-0.203	-0.940	0.003	-0.158	-0.987	-0.033	-0.049	-0.016	-0.053	0.053	0.035	0.033	0.030	0.026	-0.055
0.070	-0.211	-0.936	0.005	-0.159	-0.987	-0.056	-0.087	-0.053	-0.028	0.047	0.039	0.006	0.022	0.030	-0.052
0.055	-0.230	-0.940	0.006	-0.160	-0.987	-0.015	-0.085	-0.063	-0.045	0.028	0.035	0.021	0.002	0.026	-0.044
0.067	-0.234	-0.928	0.009	-0.160	-0.987	0.024	-0.152	-0.067	-0.036	0.024	0.047	0.009	0.002	0.038	-0.044
0.105	-0.253	-0.916	0.011	-0.159	-0.987	0.038	-0.061	-0.086	0.001	0.005	0.059	0.029	0.022	0.050	-0.042
0.051	-0.245	-0.948	0.012	-0.158	-0.987	0.088	-0.080	-0.117	-0.054	0.011	0.027	0.025	0.015	0.019	-0.046
0.093	-0.276	-0.920	0.010	-0.156	-0.988	0.096	0.068	-0.141	-0.011	-0.022	0.055	0.018	0.046	0.047	-0.046
0.032	-0.257	-0.952	0.012	-0.155	-0.988	0.068	-0.087	-0.134	-0.074	-0.003	0.024	0.044	0.027	0.015	-0.056
0.070	-0.265	-0.932	0.010	-0.154	-0.988	0.086	0.045	-0.177	-0.034	-0.012	0.044	0.005	0.035	0.035	-0.053
0.051	-0.280	-0.920	0.014	-0.154	-0.988	0.006	-0.185	-0.121	-0.057	-0.027	0.056	0.024	0.051	0.047	-0.054
0.067	-0.253	-0.952	0.013	-0.155	-0.988	-0.007	0.034	-0.164	-0.040	0.000	0.024	0.008	0.025	0.016	-0.046
0.078	-0.249	-0.964	0.015	-0.155	-0.988	-0.015	-0.103	-0.123	-0.031	0.005	0.012	0.004	0.022	0.004	-0.046
0.090	-0.276	-0.928	0.015	-0.156	-0.988	-0.029	-0.026	-0.129	-0.020	-0.021	0.048	0.015	0.049	0.040	-0.039
0.063	-0.269	-0.960	0.014	-0.157	-0.987	-0.010	0.016	-0.113	-0.046	-0.013	0.016	0.012	0.042	0.009	-0.037
0.070	-0.272	-0.975	0.015	-0.157	-0.987	0.007	-0.022	-0.074	-0.039	-0.017	0.000	0.004	0.047	0.007	-0.031
0.078	-0.284	-0.960	0.017	-0.158	-0.987	0.005	-0.108	-0.025	-0.033	-0.028	0.016	0.004	0.059	0.009	-0.033
0.117	-0.253	-0.948	0.015	-0.158	-0.987	0.017	0.114	-0.072	0.007	0.003	0.028	0.043	0.029	0.021	-0.032
0.082	-0.261	-0.932	0.017	-0.157	-0.987	0.022	-0.105	-0.046	-0.029	-0.005	0.043	0.008	0.037	0.037	-0.036
0.078	-0.269	-0.924	0.015	-0.157	-0.988	0.054	0.082	-0.076	-0.032	-0.014	0.051	0.005	0.046	0.045	-0.039
0.067	-0.261	-0.948	0.020	-0.156	-0.988	0.072	-0.214	-0.017	-0.048	-0.007	0.028	0.007	0.038	0.021	-0.045
0.067	-0.261	-0.948	0.018	-0.154	-0.988	0.126	0.092	-0.050	-0.046	-0.009	0.028	0.007	0.039	0.021	-0.051
0.090	-0.253	-0.944	0.017	-0.151	-0.988	0.140	0.064	-0.050	-0.022	-0.004	0.033	0.017	0.032	0.026	-0.048
0.036	-0.249	-0.975	0.019	-0.149	-0.989	0.126	-0.108	-0.023	-0.078	-0.002	0.002	0.037	0.029	0.006	-0.048
0.090	-0.234	-0.940	0.016	-0.147	-0.989	0.094	0.142	-0.049	-0.022	0.012	0.037	0.017	0.014	0.030	-0.047
0.070	-0.230	-0.936	0.017	-0.146	-0.989	0.086	-0.024	-0.028	-0.042	0.014	0.042	0.002	0.011	0.034	-0.047
0.070	-0.257	-0.956	0.016	-0.144	-0.989	0.090	0.034	-0.002	-0.041	-0.014	0.022	0.002	0.039	0.015	-0.041
0.078	-0.253	-0.964	0.015	-0.143	-0.990	0.110	0.077	0.002	-0.033	-0.012	0.015	0.006	0.035	0.007	-0.042
0.078	-0.265	-0.944	0.013	-0.140	-0.990	0.140	0.075	0.003	-0.032	-0.026	0.035	0.006	0.047	0.027	-0.038
0.074	-0.249	-0.972	0.013	-0.138	-0.990	0.125	0.041	0.004	-0.035	-0.013	0.008	0.002	0.033	0.000	-0.029
0.063	-0.226	-1.007	0.014	-0.136	-0.991	0.105	-0.054	0.011	-0.048	0.008	-0.027	0.009	0.010	0.036	-0.026
0.124	-0.222	-0.948	0.014	-0.134	-0.991	0.106	0.025	-0.022	0.013	0.010	0.033	0.052	0.007	0.024	-0.020
0.101	-0.234	-0.956	0.014	-0.133	-0.991	0.107	-0.015	-0.014	-0.010	-0.003	0.025	0.030	0.019	0.016	-0.017
0.101	-0.218	-0.979	0.015	-0.131	-0.991	0.078	0.005	-0.029	-0.011	0.011	0.002	0.029	0.004	0.007	-0.014
0.090	-0.214	-0.979	0.014	-0.130	-0.991	0.081	0.050	-0.054	-0.021	0.014	0.002	0.018	0.001	0.007	-0.021
0.101	-0.230	-0.940	0.013	-0.128	-0.992	0.126	0.014	-0.044	-0.010	-0.004	0.042	0.030	0.017	0.033	-0.027
0.082	-0.249	-0.960	0.014	-0.126	-0.992	0.128	-0.003	-0.028	-0.029	-0.026	0.023	0.011	0.036	0.013	-0.031
0.070	-0.234	-0.964	0.013	-0.123	-0.992	0.176	0.029	-0.027	-0.041	-0.013	0.019	0.001	0.022	0.009	-0.034
0.078	-0.226	-0.972	0.012	-0.119	-0.993	0.191	0.053	-0.007	-0.032	-0.009	0.012	0.007	0.014	0.002	-0.041
0.086	-0.211	-0.956	0.014	-0.115	-0.993	0.201	-0.073	0.004	-0.026	0.003	0.028	0.015	0.000	0.018	-0.040
0.051	-0.195	-0.964	0.013	-0.112	-0.994	0.195	0.032	-0.003	-0.060	0.015	0.021	0.019	0.015	0.010	-0.038
0.090	-0.218	-0.968	0.013	-0.109	-0.994	0.174	0.035	-0.012	-0.021	-0.012	0.017	0.019	0.008	0.006	-0.041
0.086	-0.222	-0.952	0.015	-0.106	-0.994	0.173	-0.111	0.032	-0.027	-0.019	0.033	0.016	0.013	0.022	-0.042
0.070	-0.199	-0.952	0.013	-0.103	-0.995	0.151	0.132	0.007	-0.040	0.002	0.034	0.001	0.010	0.023	-0.036
0.090	-0.214	-0.936	0.013	-0.101	-0.995	0.135	0.033	0.023	-0.021	-0.016	0.050	0.021	0.006	0.038	-0.038
0.078	-0.203	-0.972	0.011	-0.099	-0.995	0.117	0.068	0.008	-0.031	-0.006	0.014	0.009	0.005	0.003	-0.037
0.078	-0.180	-0.968	0.011	-0.098	-0.995	0.047	0.037	0.012	-0.031	0.016	0.018	0.010	0.027	0.007	-0.036
0.078	-0.180	-0.968	0.011	-0.097	-0.995	0.039	0.009	0.001	-0.031	0.016	0.018	0.010	0.027	0.007	-0.036
0.074	-0.211	-0.952	0.012	-0.097	-0.995	0.058	-0.021	0.003	-0.035	-0.016	0.034	0.006	0.005	0.023	-0.034
0.078	-0.191	-0.960	0.009	-0.096	-0.995	0.020	0.145	-0.019	-0.029	0.003	0.026	0.010	0.014	0.015	-0.031
0.086	-0.199	-0.975	0.009	-0.096	-0.995	0.028	-0.004	-0.004	-0.021	-0.005	0.011	0.018	0.006	0.000	-0.031
0.090	-0.191	-0.968	0.007	-0.096	-0.995	0.026	0.112	-0.015	-0.015	0.002	0.019	0.022	0.013	0.008	-0.030
0.082	-0.191	-0.952	0.007	-0.096	-0.995	0.028	0.029	-0.013	-0.023	0.002	0.034	0.015	0.013	0.023	-0.029
0.074	-0.211	-0.944	0.006	-0.095	-0.995	0.036	0.030	-0.015	-0.030	-0.018	0.042	0.007	0.007	0.031	-0.028
0.082	-0.207	-0.972	0.007	-0.095	-0.995	0.058	-0.011	0.012	-0.023	-0.015	0.015	0.015	0.004	0.004	-0.031
0.090	-0.195	-0.968	0.006	-0.093	-0.996	0.088	0.061	0.005	-0.014	-0.004	0.019	0.023	0.007	0.007	-0.027
0.078	-0.195	-0.944	0.007	-0.092	-0.996	0.065	-0.023	0.000	-0.026	-0.005	0.043	0.012	0.007	0.031	-0.031
0.097	-0.199	-0.964	0.004	-0.091	-0.996	0.070	0.146	-0.029	-0.004	-0.010	0.023	0.031	0.002	0.011	-0.029
0.043	-0.195	-0.975	0.005	-0.090	-0.996	0.074	-0.051	0.009	-0.059	-0.008	0.011	0.022	0.005	0.001	-0.032
0.090	-0.195	-0.964	0.003	-0.089	-0.996	0.085	0.100	-0.016	-0.011	-0.009	0.023	0.024	0.004	0.010	-0.029
0.063	-0.191	-0.983	0.002	-0.087	-0.996	0.086	0.059	-0.006	-0.037	-0.007	0.004	0.003	0.008	0.009	-0.031
0.086	-0.199	-0.964	0.002	-0.085	-0.996	0.103	0.045	0.011	-0.013	-0.016	0.023	0.020	0.000	0.011	-0.025
0.074	-0.199	-0.983	0.001	-0.083	-0.997	0.122	0.027	0.003	-0.025	-0.018	0.004	0.009	0.000	0.009	-0.023
0.086	-0.195	-0.948	0.002	-0.081	-0.997	0.118	-0.006	0.023	-0.013	-0.016	0.039	0.020	0.004	0.027	-0.020
0.093	-0.195	-0.964	-0.001	-0.079	-0.997	0.122	0.149	0.011	-0.003	-0.018	0.024	0.028	0.004	0.011	-0.023
0.082	-0.180	-0.964	-0.002	-0.078	-0.997	0.099	0.086	0.007	-0.013	-0.005	0.024	0.017	0.020	0.012	-0.021
0.059	-0.168	-0.975	-0.004	-0.077	-0.997	0.067	0.084	-0.004	-0.035	0.006	0.012	0.006	0.031	0.000	-0.021
0.093	-0.176	-0.956	-0.004	-0.076	-0.997	0.067	0.043	-0.005	0.000	-0.003	0.032	0.030	0.023	0.019	-0.025
0.067	-0.172	-0.972	-0.008	-0.075	-0.997	0.057	0.185	-0.015	-0.023	0.000	0.016	0.004	0.027	0.003	-0.027
0.059	-0.164	-0.972	-0.008	-0.074	-0.997	0.030	0.013	-0.005	-0.031	0.008	0.016	0.003	0.034	0.003	-0.028
0.067	-0.180	-0.964	-0.008	-0.074	-0.997	0.057	0.007	-0.020	-0.023	-0.009	0.024	0.006	0.019	0.010	-0.030
0.051	-0.180	-0.975	-0.009	-0.073	-0.997	0.037	0.040	-0.013	-0.038	-0.009	0.012	0.008	0.019	0.003	-0.026
0.063	-0.172	-0.983	-0.012	-0.073	-0.997	0.027	0.195	-0.026	-0.022	-0.002	0.005	0.004	0.026	0.012	-0.021
0.078	-0.168	-0.979	-0.013	-0.073	-0.997	-0.002	0.044	-0.006	-0.006	0.002	0.008	0.021	0.030	0.010	-0.019
0.082	-0.180	-0.968	-0.015	-0.073	-0.997	0.005	0.100	-0.008	-0.001	-0.009	0.020	0.026	0.018	0.001	-0.019
0.070	-0.176	-0.972	-0.016	-0.073	-0.997	0.019	0.064	0.003	-0.011	-0.005	0.016	0.016	0.021	0.004	-0.020
0.036	-0.164	-0.987	-0.015	-0.074	-0.997	-0.012	-0.012	0.006	-0.046	0.007	0.000	0.017	0.033	0.020	-0.025
0.063	-0.168	-0.960	-0.017	-0.074	-0.997	-0.003	0.087	-0.010	-0.018	0.003	0.028	0.011	0.029	0.007	-0.026
0.055	-0.187	-0.960	-0.017	-0.074	-0.997	0.047	0.033	0.005	-0.025	-0.017	0.028	0.005	0.009	0.007	-0.026
0.067	-0.180	-0.987	-0.019	-0.073	-0.997	0.041	0.111	-0.012	-0.012	-0.009	0.000	0.018	0.017	0.022	-0.019
0.055	-0.180	-0.991	-0.020	-0.073	-0.997	0.015	0.048	-0.003	-0.022	-0.009	-0.004	0.007	0.017	0.026	-0.017
0.074	-0.184	-0.979	-0.021	-0.073	-0.997	0.033	0.072	-0.010	-0.002	-0.014	0.008	0.028	0.014	0.014	-0.014
0.067	-0.191	-0.956	-0.022	-0.073	-0.997	0.034	0.078	-0.006	-0.008	-0.022	0.032	0.021	0.006	0.009	-0.017
0.063	-0.172	-0.964	-0.024	-0.073	-0.997	0.005	0.101	-0.011	-0.010	-0.002	0.024	0.018	0.025	0.001	-0.020
0.051	-0.172	-0.964	-0.025	-0.073	-0.997	0.016	0.060	-0.014	-0.021	-0.002	0.024	0.007	0.025	0.001	-0.024
0.043	-0.172	-0.964	-0.026	-0.073	-0.997	0.025	0.058	-0.014	-0.028	-0.002	0.024	0.000	0.024	0.002	-0.028
0.047	-0.176	-0.983	-0.027	-0.073	-0.997	-0.004	0.063	-0.032	-0.023	-0.006	0.004	0.005	0.020	0.018	-0.029
0.028	-0.176	-0.975	-0.029	-0.074	-0.997	-0.018	0.078	-0.034	-0.041	-0.005	0.012	0.013	0.020	0.010	-0.028
0.047	-0.180	-0.983	-0.030	-0.074	-0.997	-0.006	0.084	-0.022	-0.020	-0.008	0.004	0.007	0.016	0.017	-0.026
0.055	-0.187	-0.952	-0.029	-0.074	-0.997	0.010	-0.032	0.010	-0.013	-0.016	0.035	0.015	0.008	0.014	-0.026
0.047	-0.180	-0.972	-0.031	-0.074	-0.997	0.030	0.096	0.014	-0.019	-0.009	0.015	0.008	0.015	0.005	-0.020
0.043	-0.184	-0.979	-0.032	-0.073	-0.997	0.053	0.084	0.020	-0.021	-0.013	0.007	0.004	0.011	0.013	-0.018
0.055	-0.180	-0.972	-0.034	-0.071	-0.997	0.100	0.087	0.032	-0.009	-0.011	0.015	0.016	0.015	0.005	-0.017
0.059	-0.180	-0.972	-0.034	-0.070	-0.997	0.090	0.056	0.021	-0.004	-0.013	0.015	0.021	0.014	0.005	-0.019
0.051	-0.180	-0.960	-0.036	-0.069	-0.997	0.060	0.090	0.006	-0.010	-0.013	0.027	0.013	0.014	0.007	-0.018
0.032	-0.176	-0.964	-0.037	-0.068	-0.997	0.074	0.076	-0.005	-0.028	-0.011	0.023	0.006	0.017	0.003	-0.018
0.036	-0.160	-0.991	-0.040	-0.067	-0.997	0.066	0.145	0.009	-0.021	0.004	-0.004	0.001	0.032	0.024	-0.022
0.055	-0.153	-0.960	-0.041	-0.066	-0.997	0.050	0.064	0.007	-0.001	0.011	0.027	0.018	0.039	0.008	-0.022
0.032	-0.168	-0.964	-0.042	-0.066	-0.997	0.047	0.039	0.003	-0.024	-0.005	0.023	0.005	0.024	0.004	-0.021
0.036	-0.164	-0.987	-0.042	-0.065	-0.997	0.042	0.029	0.007	-0.020	-0.002	-0.000	0.001	0.027	0.020	-0.024
0.024	-0.176	-0.975	-0.043	-0.065	-0.997	0.030	0.087	0.003	-0.030	-0.014	0.011	0.012	0.015	0.008	-0.025
0.024	-0.176	-0.975	-0.044	-0.065	-0.997	0.003	0.041	0.016	-0.029	-0.014	0.011	0.012	0.015	0.008	-0.022
0.040	-0.176	-0.979	-0.045	-0.065	-0.997	0.033	0.071	0.010	-0.012	-0.014	0.007	0.004	0.014	0.012	-0.021
0.032	-0.164	-0.983	-0.046	-0.065	-0.997	0.028	0.062	0.003	-0.019	-0.003	0.003	0.003	0.025	0.016	-0.020
0.047	-0.168	-0.964	-0.048	-0.064	-0.997	0.029	0.102	-0.000	-0.002	-0.007	0.023	0.013	0.021	0.004	-0.018
0.024	-0.168	-0.975	-0.049	-0.064	-0.997	0.029	0.076	0.001	-0.024	-0.007	0.011	0.010	0.020	0.007	-0.022
0.024	-0.164	-0.983	-0.051	-0.064	-0.997	0.041	0.092	-0.018	-0.022	-0.004	0.003	0.009	0.023	0.015	-0.018
0.013	-0.176	-0.975	-0.051	-0.063	-0.997	0.032	-0.004	0.004	-0.034	-0.016	0.011	0.020	0.011	0.007	-0.025
0.051	-0.172	-0.968	-0.055	-0.063	-0.997	0.054	0.218	-0.003	0.009	-0.013	0.019	0.019	0.014	0.001	-0.020
-0.007	-0.180	-0.991	-0.053	-0.062	-0.997	0.063	-0.046	0.028	-0.050	-0.021	-0.005	0.039	0.006	0.022	-0.019
0.043	-0.160	-0.979	-0.055	-0.061	-0.997	0.054	0.068	0.008	0.001	-0.003	0.007	0.012	0.024	0.010	-0.018
0.024	-0.149	-0.987	-0.056	-0.060	-0.997	0.044	0.070	0.002	-0.017	0.008	-0.001	0.007	0.035	0.018	-0.021
0.013	-0.172	-0.972	-0.056	-0.060	-0.997	0.032	0.003	0.005	-0.029	-0.015	0.015	0.018	0.011	0.002	-0.014
0.028	-0.156	-0.979	-0.057	-0.060	-0.997	0.034	0.071	-0.001	-0.012	-0.000	0.007	0.002	0.025	0.010	-0.017
0.028	-0.156	-0.987	-0.059	-0.059	-0.997	0.031	0.125	-0.006	-0.010	-0.000	-0.001	0.002	0.025	0.018	-0.016
0.024	-0.164	-0.972	-0.058	-0.059	-0.997	0.022	-0.022	0.009	-0.014	-0.008	0.015	0.005	0.016	0.002	-0.015
0.036	-0.160	-0.964	-0.059	-0.059	-0.997	0.019	0.055	0.000	-0.002	-0.005	0.022	0.007	0.019	0.006	-0.016
0.009	-0.141	-0.983	-0.059	-0.059	-0.996	-0.000	0.014	0.004	-0.029	0.015	0.003	0.020	0.038	0.013	-0.021
0.024	-0.156	-0.968	-0.060	-0.059	-0.996	0.011	0.068	-0.011	-0.012	-0.000	0.018	0.004	0.021	0.003	-0.021
0.005	-0.164	-0.972	-0.061	-0.059	-0.996	0.017	0.055	-0.013	-0.031	-0.008	0.014	0.022	0.013	0.001	-0.024
0.020	-0.164	-0.972	-0.061	-0.060	-0.996	0.001	0.023	-0.012	-0.015	-0.008	0.014	0.007	0.012	0.001	-0.023
0.009	-0.149	-0.979	-0.063	-0.060	-0.996	-0.012	0.068	-0.015	-0.025	0.008	0.006	0.018	0.027	0.008	-0.024
0.013	-0.160	-0.991	-0.062	-0.061	-0.996	-0.014	-0.024	-0.003	-0.022	-0.003	-0.006	0.013	0.014	0.020	-0.021
0.013	-0.164	-0.979	-0.062	-0.062	-0.996	-0.027	0.007	-0.019	-0.022	-0.006	0.006	0.013	0.010	0.008	-0.022
0.017	-0.164	-0.972	-0.063	-0.063	-0.996	-0.038	0.063	-0.030	-0.017	-0.005	0.014	0.009	0.009	0.000	-0.020
0.013	-0.168	-0.972	-0.063	-0.064	-0.996	-0.044	0.006	-0.011	-0.021	-0.008	0.014	0.012	0.005	0.001	-0.019
0.020	-0.176	-0.983	-0.062	-0.065	-0.996	-0.028	-0.019	-0.005	-0.014	-0.015	0.002	0.004	0.004	0.011	-0.020
0.020	-0.176	-0.983	-0.062	-0.065	-0.996	-0.015	0.001	-0.003	-0.014	-0.014	0.002	0.003	0.005	0.011	-0.018
0.013	-0.176	-0.964	-0.063	-0.066	-0.996	-0.020	0.056	0.001	-0.021	-0.013	0.021	0.010	0.005	0.009	-0.016
0.024	-0.172	-0.975	-0.064	-0.066	-0.996	0.007	0.058	-0.001	-0.009	-0.009	0.009	0.002	0.002	0.003	-0.011
0.017	-0.180	-0.987	-0.063	-0.067	-0.996	-0.003	-0.010	0.010	-0.017	-0.017	-0.003	0.006	0.011	0.014	-0.013
0.043	-0.160	-0.987	-0.064	-0.067	-0.996	0.005	0.069	0.012	0.011	0.003	-0.003	0.022	0.008	0.014	-0.011
0.005	-0.168	-0.991	-0.064	-0.067	-0.996	0.014	0.001	0.012	-0.028	-0.005	-0.007	0.016	0.000	0.018	-0.010
0.020	-0.168	-0.972	-0.065	-0.067	-0.996	0.014	0.054	0.004	-0.011	-0.005	0.013	0.000	0.001	0.002	-0.011
0.017	-0.176	-0.991	-0.066	-0.067	-0.996	0.033	0.081	0.025	-0.014	-0.013	-0.007	0.003	0.009	0.017	-0.016
0.009	-0.168	-0.983	-0.067	-0.067	-0.995	0.006	0.065	0.015	-0.020	-0.005	0.001	0.010	0.002	0.009	-0.018
0.017	-0.176	-0.975	-0.068	-0.066	-0.995	0.042	0.052	0.014	-0.012	-0.013	0.009	0.002	0.010	0.001	-0.018
0.001	-0.164	-0.968	-0.068	-0.066	-0.996	0.036	-0.002	0.023	-0.028	-0.002	0.017	0.017	0.001	0.008	-0.018
0.017	-0.164	-0.972	-0.069	-0.066	-0.995	0.013	0.055	0.008	-0.011	-0.002	0.013	0.000	0.001	0.004	-0.016
0.017	-0.172	-0.983	-0.070	-0.066	-0.995	0.012	0.079	-0.002	-0.010	-0.009	0.001	0.000	0.007	0.008	-0.015
0.017	-0.160	-0.983	-0.070	-0.066	-0.995	0.020	0.007	-0.005	-0.010	0.002	0.001	0.001	0.004	0.008	-0.011
0.024	-0.172	-0.964	-0.071	-0.066	-0.995	0.026	0.063	0.000	-0.001	-0.010	0.020	0.010	0.008	0.012	-0.010
0.009	-0.172	-0.979	-0.073	-0.066	-0.995	-0.011	0.112	0.003	-0.015	-0.009	0.004	0.005	0.008	0.004	-0.012
0.013	-0.172	-0.983	-0.074	-0.067	-0.995	-0.006	0.084	-0.005	-0.010	-0.009	0.000	0.001	0.009	0.007	-0.015
0.001	-0.176	-0.987	-0.073	-0.067	-0.995	0.016	-0.053	0.013	-0.022	-0.013	-0.004	0.012	0.013	0.011	-0.016
-0.003	-0.153	-0.975	-0.074	-0.067	-0.995	-0.005	0.088	-0.017	-0.025	0.011	0.008	0.015	0.010	0.000	-0.016
0.009	-0.164	-0.983	-0.076	-0.068	-0.995	-0.007	0.111	-0.012	-0.011	-0.000	0.000	0.003	0.002	0.007	-0.015
0.005	-0.156	-0.979	-0.078	-0.068	-0.995	-0.002	0.072	-0.020	-0.014	0.008	0.004	0.006	0.006	0.004	-0.010
0.009	-0.168	-0.991	-0.078	-0.068	-0.995	-0.004	0.004	-0.016	-0.010	-0.003	-0.008	0.002	0.006	0.015	-0.007
0.028	-0.180	-0.972	-0.079	-0.068	-0.995	0.000	0.087	-0.023	0.011	-0.015	0.012	0.018	0.017	0.005	-0.007
0.009	-0.168	-0.968	-0.081	-0.069	-0.994	-0.018	0.108	-0.026	-0.007	-0.003	0.015	0.001	0.006	0.009	-0.009
0.009	-0.184	-0.968	-0.081	-0.070	-0.994	-0.009	0.029	-0.020	-0.006	-0.018	0.015	0.001	0.022	0.010	-0.011
-0.003	-0.168	-0.968	-0.083	-0.070	-0.994	-0.027	0.078	-0.018	-0.016	-0.001	0.015	0.013	0.006	0.011	-0.014
-0.003	-0.168	-0.968	-0.083	-0.071	-0.994	-0.022	0.042	-0.023	-0.016	-0.001	0.015	0.013	0.007	0.012	-0.015
0.001	-0.172	-0.979	-0.085	-0.072	-0.994	-0.030	0.084	-0.017	-0.010	-0.004	0.003	0.010	0.011	0.001	-0.015
0.001	-0.172	-0.972	-0.086	-0.073	-0.994	-0.025	0.104	-0.014	-0.009	-0.003	0.011	0.010	0.012	0.010	-0.013
0.001	-0.176	-0.964	-0.087	-0.073	-0.993	-0.025	0.058	-0.032	-0.008	-0.006	0.018	0.011	0.016	0.019	-0.011
0.001	-0.168	-0.975	-0.088	-0.074	-0.993	-0.036	0.057	-0.028	-0.007	0.003	0.006	0.011	0.009	0.008	-0.014
-0.007	-0.164	-0.979	-0.089	-0.075	-0.993	-0.035	0.055	-0.020	-0.014	0.007	0.002	0.020	0.006	0.005	-0.015
-0.018	-0.164	-0.975	-0.090	-0.076	-0.993	-0.040	0.062	-0.017	-0.024	0.008	0.006	0.032	0.007	0.010	-0.011
-0.014	-0.168	-0.987	-0.090	-0.077	-0.993	-0.013	0.019	0.003	-0.020	0.005	-0.006	0.028	0.011	0.001	-0.012
0.013	-0.176	-0.979	-0.091	-0.077	-0.993	0.005	0.055	-0.002	0.008	-0.002	0.002	0.001	0.020	0.007	-0.011
-0.007	-0.172	-0.979	-0.092	-0.078	-0.993	-0.021	0.044	-0.013	-0.011	0.002	0.002	0.020	0.017	0.008	-0.005
-0.007	-0.180	-0.983	-0.092	-0.079	-0.993	-0.023	0.022	-0.017	-0.011	-0.005	-0.002	0.020	0.026	0.004	-0.002
0.009	-0.180	-0.979	-0.093	-0.079	-0.992	-0.032	0.073	-0.046	0.006	-0.004	0.001	0.004	0.027	0.009	-0.009
0.001	-0.180	-0.968	-0.095	-0.080	-0.992	-0.035	0.111	-0.068	0.000	-0.003	0.013	0.012	0.028	0.021	-0.010
-0.026	-0.184	-0.972	-0.096	-0.081	-0.992	-0.032	0.054	-0.055	-0.026	-0.006	0.009	0.039	0.032	0.018	-0.013
-0.014	-0.195	-0.968	-0.099	-0.082	-0.992	-0.024	0.131	-0.043	-0.012	-0.017	0.012	0.027	0.045	0.022	-0.016
-0.030	-0.187	-0.979	-0.099	-0.081	-0.992	0.037	0.002	-0.029	-0.027	-0.010	0.001	0.042	0.038	0.010	-0.012
-0.014	-0.172	-0.987	-0.098	-0.081	-0.992	0.050	0.002	-0.017	-0.012	0.005	-0.007	0.027	0.023	0.002	-0.005
0.017	-0.160	-0.975	-0.098	-0.079	-0.992	0.070	-0.020	0.022	0.018	0.015	0.005	0.004	0.012	0.014	-0.002
0.005	-0.160	-0.975	-0.100	-0.078	-0.992	0.075	0.131	0.018	0.009	0.014	0.005	0.007	0.013	0.014	0.002
-0.007	-0.153	-0.987	-0.102	-0.077	-0.992	0.068	0.127	0.016	-0.001	0.021	-0.007	0.018	0.006	0.003	0.000
-0.010	-0.149	-0.972	-0.103	-0.077	-0.992	0.034	0.086	-0.005	-0.003	0.024	0.008	0.022	0.002	0.018	-0.007
-0.022	-0.160	-0.968	-0.104	-0.077	-0.992	-0.014	0.043	-0.061	-0.014	0.013	0.012	0.033	0.015	0.022	-0.013
-0.030	-0.160	-0.968	-0.106	-0.079	-0.991	-0.088	0.088	-0.103	-0.020	0.015	0.012	0.040	0.015	0.022	-0.014
-0.030	-0.180	-0.968	-0.107	-0.081	-0.991	-0.101	0.077	-0.131	-0.018	-0.003	0.011	0.040	0.035	0.022	-0.016
-0.010	-0.184	-0.960	-0.108	-0.083	-0.991	-0.099	0.016	-0.129	0.001	-0.005	0.019	0.021	0.040	0.030	-0.018
-0.026	-0.203	-0.964	-0.108	-0.085	-0.991	-0.106	0.012	-0.125	-0.014	-0.022	0.015	0.036	0.060	0.026	-0.017
-0.030	-0.203	-0.960	-0.107	-0.087	-0.990	-0.097	-0.033	-0.108	-0.018	-0.020	0.019	0.039	0.061	0.030	-0.016
-0.026	-0.214	-0.972	-0.107	-0.089	-0.990	-0.099	-0.026	-0.100	-0.015	-0.029	0.007	0.035	0.073	0.018	-0.015
-0.026	-0.214	-0.972	-0.106	-0.091	-0.990	-0.055	-0.040	-0.096	-0.016	-0.028	0.007	0.035	0.074	0.018	-0.010
-0.010	-0.207	-0.983	-0.105	-0.092	-0.990	-0.050	-0.009	-0.086	-0.001	-0.019	-0.005	0.020	0.067	0.006	-0.008
0.001	-0.195	-0.968	-0.105	-0.092	-0.990	-0.021	-0.010	-0.068	0.010	-0.007	0.011	0.008	0.056	0.022	-0.005
-0.018	-0.203	-0.972	-0.104	-0.092	-0.990	0.019	-0.039	-0.062	-0.010	-0.015	0.007	0.027	0.064	0.018	-0.008
-0.007	-0.195	-0.952	-0.106	-0.091	-0.990	0.065	0.103	-0.072	0.003	-0.008	0.026	0.016	0.057	0.038	-0.012
-0.033	-0.207	-0.960	-0.106	-0.090	-0.990	0.076	0.001	-0.058	-0.024	-0.021	0.019	0.042	0.069	0.030	-0.014
-0.026	-0.218	-0.960	-0.107	-0.088	-0.990	0.102	0.041	-0.064	-0.015	-0.034	0.019	0.035	0.081	0.029	-0.010
-0.010	-0.218	-0.968	-0.108	-0.086	-0.990	0.107	0.063	-0.048	0.001	-0.036	0.011	0.019	0.082	0.022	-0.011
-0.003	-0.211	-0.972	-0.108	-0.084	-0.991	0.139	0.055	-0.033	0.010	-0.031	0.007	0.012	0.074	0.018	-0.008
-0.014	-0.207	-0.956	-0.109	-0.081	-0.991	0.153	0.017	-0.033	-0.002	-0.030	0.023	0.023	0.071	0.034	-0.001
-0.018	-0.203	-0.960	-0.107	-0.079	-0.991	0.142	-0.052	-0.032	-0.007	-0.029	0.019	0.027	0.068	0.030	-0.003
0.001	-0.191	-0.975	-0.108	-0.076	-0.991	0.122	0.051	-0.047	0.013	-0.019	0.004	0.008	0.056	0.014	-0.007
-0.026	-0.168	-0.987	-0.109	-0.074	-0.991	0.110	0.055	-0.030	-0.013	0.002	-0.008	0.035	0.034	0.003	-0.011
-0.026	-0.160	-0.968	-0.109	-0.072	-0.991	0.127	0.024	-0.007	-0.013	0.008	0.012	0.035	0.026	0.023	-0.011
-0.033	-0.160	-0.952	-0.109	-0.069	-0.992	0.185	-0.005	0.019	-0.021	0.004	0.028	0.043	0.027	0.039	-0.018
-0.022	-0.153	-0.972	-0.110	-0.065	-0.992	0.230	0.054	0.032	-0.009	0.008	0.009	0.031	0.019	0.019	-0.022
-0.037	-0.153	-0.964	-0.110	-0.060	-0.992	0.268	0.030	0.051	-0.024	0.003	0.017	0.047	0.020	0.027	-0.024
-0.030	-0.160	-0.952	-0.109	-0.055	-0.993	0.282	-0.017	0.053	-0.016	-0.010	0.029	0.039	0.028	0.039	-0.022
-0.033	-0.156	-0.956	-0.109	-0.049	-0.993	0.292	-0.007	0.051	-0.021	-0.012	0.026	0.043	0.024	0.035	-0.024
-0.026	-0.145	-0.960	-0.109	-0.044	-0.993	0.290	0.020	0.027	-0.012	-0.006	0.023	0.036	0.013	0.031	-0.021
-0.022	-0.129	-0.948	-0.108	-0.038	-0.993	0.283	-0.026	0.018	-0.009	0.005	0.035	0.032	0.002	0.043	-0.019
-0.022	-0.106	-0.968	-0.108	-0.033	-0.994	0.291	0.021	0.018	-0.009	0.022	0.016	0.032	0.025	0.023	-0.012
-0.018	-0.110	-0.956	-0.108	-0.027	-0.994	0.301	-0.024	0.015	-0.005	0.013	0.028	0.028	0.021	0.035	-0.007
-0.003	-0.114	-0.975	-0.108	-0.022	-0.994	0.267	0.050	-0.022	0.012	0.004	0.009	0.013	0.017	0.015	-0.005
-0.010	-0.110	-0.979	-0.109	-0.018	-0.994	0.222	0.047	-0.046	0.006	0.003	0.005	0.021	0.020	0.011	-0.005
-0.022	-0.126	-0.964	-0.110	-0.014	-0.994	0.189	0.051	-0.075	-0.004	-0.016	0.021	0.033	0.005	0.027	-0.010
-0.022	-0.126	-0.964	-0.109	-0.011	-0.994	0.160	-0.018	-0.077	-0.004	-0.018	0.021	0.033	0.004	0.027	-0.013
-0.053	-0.110	-0.964	-0.109	-0.009	-0.994	0.117	-0.023	-0.098	-0.036	-0.005	0.022	0.064	0.019	0.027	-0.015
-0.018	-0.098	-0.964	-0.108	-0.007	-0.994	0.113	-0.042	-0.078	-0.002	0.004	0.022	0.030	0.031	0.027	-0.017
-0.018	-0.091	-0.975	-0.106	-0.005	-0.994	0.122	-0.044	-0.072	-0.003	0.009	0.011	0.030	0.038	0.015	-0.019
-0.030	-0.106	-0.975	-0.105	-0.003	-0.994	0.075	-0.060	-0.108	-0.016	-0.008	0.011	0.042	0.023	0.015	-0.016
-0.033	-0.102	-0.979	-0.104	-0.004	-0.995	-0.022	-0.024	-0.144	-0.021	-0.003	0.008	0.046	0.027	0.011	-0.017
-0.033	-0.091	-0.983	-0.103	-0.005	-0.995	-0.083	-0.048	-0.153	-0.023	0.010	0.005	0.046	0.038	0.007	-0.018
-0.022	-0.098	-0.972	-0.102	-0.008	-0.995	-0.126	-0.036	-0.161	-0.012	0.005	0.017	0.035	0.030	0.019	-0.014
-0.014	-0.110	-0.979	-0.101	-0.010	-0.995	-0.127	-0.061	-0.138	-0.007	-0.004	0.010	0.027	0.019	0.011	-0.005
0.005	-0.106	-0.960	-0.100	-0.012	-0.995	-0.079	-0.027	-0.108	0.011	0.001	0.030	0.008	0.022	0.031	-0.000
0.017	-0.106	-0.987	-0.101	-0.013	-0.995	-0.047	0.079	-0.123	0.024	0.002	0.002	0.003	0.022	0.003	-0.001
-0.007	-0.110	-0.995	-0.102	-0.014	-0.995	-0.061	0.027	-0.137	0.001	-0.000	-0.005	0.020	0.018	0.005	-0.003
-0.037	-0.118	-1.015	-0.101	-0.015	-0.995	-0.068	-0.017	-0.151	-0.031	-0.007	-0.025	0.051	0.011	0.024	-0.007
-0.030	-0.110	-0.995	-0.101	-0.016	-0.995	-0.052	-0.005	-0.161	-0.023	0.001	-0.005	0.044	0.018	0.004	-0.013
-0.026	-0.106	-0.991	-0.100	-0.017	-0.995	-0.006	-0.012	-0.123	-0.020	0.005	-0.001	0.040	0.022	0.001	-0.015
-0.018	-0.087	-0.991	-0.101	-0.016	-0.995	0.036	0.041	-0.106	-0.012	0.024	-0.001	0.033	0.041	0.001	-0.014
-0.022	-0.091	-1.011	-0.101	-0.015	-0.995	0.051	0.020	-0.086	-0.015	0.019	-0.021	0.037	0.038	0.020	-0.012
-0.022	-0.102	-0.987	-0.101	-0.014	-0.995	0.025	0.017	-0.095	-0.015	0.007	0.003	0.037	0.026	0.003	-0.013
-0.026	-0.106	-1.003	-0.102	-0.015	-0.995	-0.004	0.052	-0.103	-0.018	0.003	-0.013	0.041	0.022	0.012	-0.013
-0.033	-0.106	-0.999	-0.103	-0.015	-0.995	-0.028	0.039	-0.098	-0.024	0.004	-0.010	0.049	0.022	0.009	-0.012
-0.030	-0.114	-1.007	-0.103	-0.016	-0.995	-0.022	0.045	-0.106	-0.020	-0.003	-0.018	0.046	0.015	0.017	-0.011
-0.018	-0.110	-0.999	-0.105	-0.016	-0.994	-0.008	0.087	-0.098	-0.006	0.001	-0.010	0.035	0.019	0.009	-0.008
-0.026	-0.106	-0.999	-0.107	-0.016	-0.994	0.017	0.102	-0.079	-0.012	0.005	-0.011	0.042	0.023	0.009	-0.004
-0.014	-0.098	-0.991	-0.108	-0.015	-0.994	0.051	0.089	-0.067	0.002	0.012	-0.003	0.031	0.031	0.001	0.003
-0.022	-0.098	-0.999	-0.111	-0.013	-0.994	0.077	0.155	-0.084	-0.003	0.010	-0.012	0.039	0.031	0.009	0.009
-0.010	-0.095	-1.019	-0.114	-0.013	-0.993	0.030	0.168	-0.111	0.012	0.014	-0.032	0.028	0.035	0.029	0.016
-0.010	-0.095	-1.019	-0.118	-0.013	-0.993	-0.008	0.194	-0.131	0.016	0.014	-0.033	0.028	0.035	0.029	0.021
-0.018	-0.102	-1.039	-0.122	-0.014	-0.992	-0.059	0.248	-0.141	0.013	0.007	-0.053	0.036	0.027	0.049	0.021
-0.030	-0.126	-1.042	-0.128	-0.016	-0.992	-0.085	0.318	-0.181	0.007	-0.015	-0.058	0.048	0.005	0.053	0.018
-0.057	-0.164	-1.027	-0.134	-0.018	-0.991	-0.140	0.284	-0.237	-0.014	-0.051	-0.043	0.075	0.034	0.037	0.010
-0.060	-0.180	-1.039	-0.141	-0.022	-0.990	-0.198	0.350	-0.300	-0.011	-0.063	-0.056	0.079	0.049	0.049	-0.000
-0.091	-0.180	-1.027	-0.148	-0.026	-0.989	-0.226	0.368	-0.322	-0.034	-0.059	-0.045	0.110	0.049	0.037	-0.007
-0.095	-0.156	-1.003	-0.154	-0.028	-0.988	-0.159	0.314	-0.275	-0.032	-0.033	-0.023	0.114	0.026	0.014	-0.005
-0.080	-0.118	-0.991	-0.159	-0.029	-0.987	-0.026	0.237	-0.203	-0.012	0.006	-0.012	0.099	0.013	0.002	0.000
-0.057	-0.118	-0.975	-0.163	-0.027	-0.986	0.039	0.229	-0.172	0.016	0.005	0.003	0.076	0.013	0.014	0.009
-0.037	-0.122	-0.964	-0.168	-0.027	-0.985	0.029	0.264	-0.166	0.040	0.001	0.014	0.057	0.010	0.025	0.019
-0.045	-0.126	-0.956	-0.173	-0.026	-0.985	-0.004	0.269	-0.171	0.037	-0.004	0.021	0.065	0.006	0.033	0.027
-0.049	-0.129	-0.956	-0.177	-0.027	-0.984	-0.065	0.224	-0.168	0.038	-0.006	0.020	0.069	0.002	0.033	0.034
-0.049	-0.126	-0.960	-0.181	-0.028	-0.983	-0.063	0.222	-0.158	0.042	-0.002	0.015	0.069	0.006	0.029	0.040
-0.033	-0.149	-0.952	-0.184	-0.027	-0.983	0.047	0.169	-0.145	0.060	-0.026	0.023	0.054	0.016	0.037	0.050
-0.030	-0.199	-0.972	-0.187	-0.025	-0.982	0.147	0.147	-0.129	0.067	-0.079	0.002	0.051	0.066	0.017	0.065
-0.022	-0.203	-0.999	-0.188	-0.019	-0.982	0.265	0.109	-0.095	0.076	-0.088	-0.025	0.043	0.070	0.010	0.085
-0.010	-0.187	-1.046	-0.187	-0.014	-0.982	0.321	-0.028	-0.046	0.087	-0.078	-0.073	0.032	0.054	0.058	0.109
0.013	-0.160	-1.074	-0.184	-0.006	-0.983	0.383	-0.145	-0.002	0.107	-0.058	-0.099	0.009	0.027	0.085	0.146
0.055	-0.160	-1.090	-0.180	0.001	-0.984	0.386	-0.142	0.001	0.145	-0.065	-0.115	0.033	0.027	0.101	0.189
0.128	-0.164	-1.109	-0.178	0.008	-0.984	0.404	-0.087	0.043	0.216	-0.076	-0.134	0.106	0.030	0.121	0.228
0.174	-0.153	-1.149	-0.174	0.015	-0.985	0.405	-0.119	0.094	0.259	-0.072	-0.173	0.151	0.019	0.160	0.260
0.170	-0.118	-1.165	-0.171	0.022	-0.985	0.424	-0.130	0.174	0.251	-0.044	-0.188	0.147	0.016	0.176	0.288
0.170	-0.071	-1.188	-0.163	0.030	-0.986	0.438	-0.313	0.258	0.244	-0.005	-0.211	0.147	0.063	0.200	0.297
0.193	-0.071	-1.180	-0.159	0.038	-0.987	0.461	-0.196	0.243	0.263	-0.013	-0.203	0.170	0.063	0.192	0.296
0.190	-0.075	-1.153	-0.152	0.045	-0.987	0.415	-0.292	0.162	0.252	-0.024	-0.174	0.166	0.060	0.164	0.291
0.201	-0.056	-1.133	-0.148	0.051	-0.988	0.311	-0.167	0.034	0.259	-0.011	-0.154	0.177	0.079	0.145	0.265
0.174	-0.029	-1.149	-0.143	0.056	-0.988	0.261	-0.160	0.023	0.228	0.011	-0.170	0.150	0.106	0.161	0.235
0.078	0.010	-1.133	-0.137	0.059	-0.989	0.177	-0.287	0.054	0.126	0.047	-0.153	0.053	0.145	0.145	0.203
0.090	-0.006	-1.090	-0.133	0.061	-0.989	0.151	-0.175	0.041	0.134	0.029	-0.110	0.064	0.130	0.102	0.166
0.070	0.010	-1.074	-0.128	0.063	-0.990	0.104	-0.226	0.084	0.109	0.043	-0.094	0.045	0.146	0.086	0.138
0.051	0.014	-1.070	-0.120	0.064	-0.991	0.076	-0.400	0.093	0.082	0.045	-0.089	0.025	0.150	0.082	0.121
0.082	-0.033	-1.058	-0.115	0.063	-0.991	-0.016	-0.234	0.055	0.108	-0.000	-0.076	0.056	0.104	0.070	0.107
0.047	-0.017	-1.058	-0.107	0.061	-0.992	-0.090	-0.345	0.061	0.066	0.017	-0.076	0.021	0.119	0.070	0.087
0.059	-0.025	-1.046	-0.102	0.060	-0.993	-0.055	-0.239	0.044	0.072	0.011	-0.063	0.032	0.112	0.059	0.077
0.020	-0.048	-1.015	-0.094	0.058	-0.994	-0.051	-0.388	0.018	0.026	-0.011	-0.031	0.007	0.089	0.027	0.058
0.047	-0.021	-1.011	-0.088	0.057	-0.995	-0.086	-0.284	-0.027	0.047	0.018	-0.026	0.020	0.116	0.023	0.040
0.036	-0.017	-0.995	-0.082	0.056	-0.995	-0.028	-0.303	-0.032	0.029	0.023	-0.010	0.008	0.120	0.008	0.014
0.009	-0.037	-0.979	-0.078	0.056	-0.995	0.040	-0.154	-0.028	-0.001	0.003	0.006	0.019	0.101	0.008	0.002
-0.033	-0.037	-0.999	-0.071	0.058	-0.996	0.084	-0.336	-0.010	-0.050	0.001	-0.014	0.062	0.102	0.012	-0.011
-0.003	-0.029	-0.972	-0.067	0.060	-0.996	0.130	-0.234	0.003	-0.024	0.007	0.014	0.031	0.110	0.016	-0.025
0.020	-0.044	-0.972	-0.058	0.061	-0.996	0.087	-0.406	0.034	-0.009	-0.010	0.014	0.009	0.095	0.016	-0.036
-0.007	-0.033	-0.975	-0.053	0.063	-0.997	0.110	-0.265	0.026	-0.041	-0.000	0.010	0.036	0.107	0.012	-0.031
-0.007	-0.037	-0.952	-0.045	0.064	-0.997	0.055	-0.388	0.078	-0.049	-0.005	0.034	0.036	0.103	0.035	-0.026
0.036	-0.048	-0.972	-0.039	0.064	-0.997	0.026	-0.309	0.071	-0.013	-0.017	0.015	0.005	0.092	0.016	-0.036
0.047	-0.033	-0.991	-0.036	0.064	-0.997	-0.000	-0.119	0.076	-0.004	-0.001	-0.005	0.017	0.108	0.004	-0.036
-0.007	-0.048	-0.968	-0.033	0.062	-0.998	-0.084	-0.152	0.110	-0.061	-0.014	0.019	0.038	0.092	0.019	-0.031
0.020	-0.048	-0.960	-0.032	0.060	-0.998	-0.093	-0.045	0.082	-0.035	-0.012	0.027	0.011	0.093	0.027	-0.036
0.032	-0.044	-0.964	-0.028	0.058	-0.998	-0.077	-0.211	0.052	-0.027	-0.007	0.023	0.000	0.097	0.023	-0.038
0.024	-0.033	-0.964	-0.024	0.055	-0.998	-0.138	-0.175	-0.013	-0.038	0.008	0.023	0.008	0.108	0.023	-0.035
0.070	-0.048	-0.944	-0.021	0.050	-0.999	-0.207	-0.177	-0.071	0.004	-0.003	0.043	0.038	0.093	0.043	-0.035
0.020	-0.056	-0.964	-0.022	0.046	-0.999	-0.214	0.063	-0.136	-0.045	-0.006	0.023	0.013	0.086	0.023	-0.036
0.032	-0.060	-0.972	-0.018	0.040	-0.999	-0.271	-0.140	-0.123	-0.036	-0.004	0.016	0.001	0.082	0.015	-0.037
0.043	-0.037	-0.948	-0.018	0.035	-0.999	-0.267	-0.001	-0.084	-0.025	0.024	0.039	0.010	0.105	0.039	-0.046
0.024	-0.060	-0.956	-0.018	0.029	-0.999	-0.287	0.000	-0.071	-0.044	0.007	0.032	0.010	0.082	0.031	-0.043
0.024	-0.060	-0.956	-0.014	0.024	-1.000	-0.228	-0.186	-0.055	-0.048	0.012	0.032	0.010	0.082	0.031	-0.038
0.040	-0.087	-0.975	-0.013	0.019	-1.000	-0.202	-0.064	-0.061	-0.034	-0.011	0.012	0.005	0.055	0.011	-0.035
0.063	-0.106	-0.975	-0.013	0.015	-1.000	-0.188	0.018	-0.042	-0.011	-0.026	0.012	0.028	0.036	0.011	-0.026
0.040	-0.091	-1.023	-0.010	0.013	-1.000	-0.101	-0.132	0.031	-0.036	-0.008	-0.035	0.004	0.052	0.036	-0.019
0.059	-0.056	-1.015	-0.010	0.011	-1.000	-0.113	-0.003	0.021	-0.017	0.029	-0.028	0.023	0.087	0.028	-0.011
0.063	-0.098	-0.979	-0.008	0.009	-1.000	-0.046	-0.066	0.031	-0.015	-0.012	0.008	0.027	0.045	0.007	-0.015
0.074	-0.098	-0.995	-0.009	0.008	-1.000	-0.039	0.039	0.040	-0.002	-0.011	-0.008	0.038	0.045	0.009	-0.011
0.032	-0.071	-1.023	-0.007	0.007	-1.000	-0.035	-0.079	0.044	-0.046	0.017	-0.036	0.005	0.072	0.037	-0.010
0.074	-0.102	-0.991	-0.006	0.006	-1.000	-0.060	-0.036	0.041	-0.005	-0.012	-0.004	0.037	0.042	0.005	-0.011
0.082	-0.098	-0.975	-0.006	0.004	-1.000	-0.060	-0.018	0.038	0.003	-0.007	0.011	0.045	0.046	0.011	-0.019
0.051	-0.091	-0.991	-0.007	0.003	-1.000	-0.060	0.080	0.051	-0.027	0.002	-0.005	0.013	0.054	0.005	-0.016
0.024	-0.110	-1.015	-0.007	0.002	-1.000	-0.023	0.010	0.038	-0.053	-0.016	-0.029	0.014	0.035	0.029	-0.015
0.067	-0.110	-0.979	-0.006	0.001	-1.000	-0.035	-0.055	0.026	-0.012	-0.015	0.007	0.028	0.036	0.007	-0.017
0.074	-0.095	-1.003	-0.005	0.000	-1.000	-0.028	-0.004	-0.006	-0.005	0.001	-0.017	0.035	0.052	0.017	-0.009
0.070	-0.110	-0.975	-0.004	-0.002	-1.000	-0.073	-0.060	0.010	-0.010	-0.012	0.011	0.031	0.037	0.011	-0.008
0.105	-0.118	-0.968	-0.006	-0.004	-1.000	-0.113	0.095	-0.028	0.027	-0.017	0.018	0.066	0.030	0.019	-0.009
0.032	-0.126	-1.007	-0.005	-0.007	-1.000	-0.118	-0.020	-0.018	-0.047	-0.022	-0.021	0.008	0.022	0.021	-0.012
0.070	-0.114	-0.964	-0.005	-0.010	-1.000	-0.128	0.001	-0.017	-0.008	-0.008	0.022	0.030	0.035	0.023	-0.011
0.067	-0.095	-0.979	-0.004	-0.013	-1.000	-0.157	-0.040	-0.030	-0.013	0.015	0.006	0.026	0.055	0.007	-0.020
0.070	-0.098	-0.987	-0.002	-0.017	-1.000	-0.171	-0.076	-0.036	-0.010	0.015	-0.002	0.030	0.051	0.001	-0.014
0.063	-0.110	-0.956	-0.002	-0.021	-1.000	-0.177	-0.007	-0.045	-0.018	0.007	0.030	0.022	0.040	0.030	-0.014
0.074	-0.122	-0.983	-0.002	-0.025	-1.000	-0.186	0.009	-0.045	-0.007	-0.000	0.002	0.033	0.029	0.003	-0.011
0.070	-0.114	-0.975	-0.002	-0.028	-1.000	-0.153	0.033	-0.044	-0.010	0.011	0.010	0.029	0.038	0.010	-0.013
0.086	-0.122	-0.979	-0.000	-0.032	-0.999	-0.169	-0.086	-0.023	0.004	0.007	0.006	0.044	0.031	0.006	-0.009
0.063	-0.149	-0.975	-0.001	-0.035	-0.999	-0.140	0.047	-0.051	-0.019	-0.017	0.009	0.021	0.004	0.010	-0.008
0.086	-0.141	-0.956	-0.001	-0.038	-0.999	-0.130	0.035	-0.022	0.005	-0.006	0.029	0.043	0.012	0.030	-0.012
0.086	-0.141	-0.956	-0.001	-0.041	-0.999	-0.118	-0.019	0.002	0.005	-0.004	0.028	0.043	0.013	0.030	-0.010
0.051	-0.137	-0.979	-0.001	-0.043	-0.999	-0.091	-0.003	-0.005	-0.030	0.003	0.005	0.008	0.017	0.006	-0.011
0.093	-0.153	-0.972	-0.000	-0.044	-0.999	-0.072	-0.004	0.001	0.012	-0.011	0.012	0.051	0.003	0.014	-0.012
0.067	-0.141	-0.952	0.000	-0.046	-0.999	-0.087	-0.009	-0.005	-0.015	0.003	0.032	0.023	0.015	0.034	-0.017
0.074	-0.133	-0.972	-0.001	-0.048	-0.999	-0.091	0.049	-0.024	-0.006	0.013	0.012	0.031	0.023	0.014	-0.013
0.051	-0.156	-0.979	0.000	-0.050	-0.999	-0.083	-0.028	-0.010	-0.030	-0.009	0.003	0.008	0.000	0.006	-0.016
0.063	-0.141	-1.003	-0.000	-0.053	-0.999	-0.130	0.030	-0.012	-0.017	0.010	-0.021	0.019	0.016	0.018	-0.018
0.063	-0.145	-0.995	-0.001	-0.057	-0.998	-0.163	0.028	-0.032	-0.017	0.009	-0.013	0.019	0.013	0.010	-0.014
0.051	-0.164	-0.972	-0.000	-0.061	-0.998	-0.173	-0.022	-0.046	-0.029	-0.006	0.010	0.007	0.006	0.013	-0.010
0.082	-0.160	-0.991	-0.002	-0.065	-0.998	-0.194	0.100	-0.078	0.004	0.002	-0.010	0.038	0.002	0.007	-0.012
0.070	-0.153	-0.975	-0.001	-0.070	-0.998	-0.226	-0.025	-0.067	-0.008	0.014	0.005	0.026	0.007	0.009	-0.013
0.063	-0.172	-0.968	-0.003	-0.074	-0.997	-0.233	0.081	-0.074	-0.014	-0.000	0.013	0.018	0.012	0.017	-0.011
0.059	-0.184	-0.975	-0.003	-0.079	-0.997	-0.215	-0.017	-0.047	-0.018	-0.007	0.004	0.014	0.023	0.009	-0.015
0.067	-0.187	-0.956	-0.004	-0.083	-0.997	-0.186	0.058	-0.067	-0.009	-0.007	0.024	0.022	0.027	0.029	-0.015
0.067	-0.180	-0.960	-0.003	-0.087	-0.996	-0.190	-0.036	-0.045	-0.009	0.005	0.019	0.022	0.019	0.024	-0.015
0.078	-0.199	-0.940	-0.003	-0.091	-0.996	-0.155	0.024	-0.034	0.003	-0.011	0.039	0.033	0.038	0.044	-0.017
0.067	-0.222	-0.956	-0.003	-0.094	-0.996	-0.136	0.007	-0.021	-0.008	-0.031	0.023	0.021	0.061	0.028	-0.019
0.047	-0.211	-0.972	-0.003	-0.096	-0.995	-0.084	0.009	0.006	-0.027	-0.017	0.007	0.002	0.049	0.012	-0.019
0.055	-0.214	-0.948	-0.004	-0.098	-0.995	-0.087	0.052	0.016	-0.018	-0.019	0.030	0.009	0.052	0.036	-0.020
0.063	-0.203	-0.960	-0.003	-0.099	-0.995	-0.042	-0.019	0.028	-0.011	-0.006	0.018	0.016	0.041	0.024	-0.015
0.055	-0.207	-0.979	-0.007	-0.100	-0.995	-0.015	0.203	0.010	-0.015	-0.009	-0.002	0.009	0.044	0.004	-0.008
0.086	-0.207	-0.960	-0.004	-0.100	-0.995	-0.029	-0.122	0.047	0.013	-0.008	0.017	0.039	0.044	0.023	-0.005
0.093	-0.211	-0.948	-0.006	-0.101	-0.995	0.006	0.094	-0.006	0.023	-0.012	0.029	0.047	0.048	0.035	-0.003
0.055	-0.203	-0.975	-0.007	-0.101	-0.995	-0.015	0.084	-0.000	-0.014	-0.004	0.001	0.008	0.041	0.007	-0.003
0.067	-0.195	-0.960	-0.007	-0.102	-0.995	-0.026	-0.017	0.012	-0.003	0.005	0.017	0.019	0.033	0.022	-0.006
0.063	-0.218	-0.964	-0.007	-0.103	-0.995	-0.038	0.023	0.003	-0.007	-0.017	0.013	0.014	0.057	0.018	-0.011
0.063	-0.218	-0.964	-0.008	-0.104	-0.995	-0.011	0.080	-0.009	-0.005	-0.017	0.012	0.014	0.057	0.018	-0.010
0.055	-0.207	-0.964	-0.008	-0.105	-0.994	-0.025	-0.007	0.021	-0.013	-0.005	0.012	0.006	0.045	0.018	-0.005
0.063	-0.207	-0.972	-0.009	-0.106	-0.994	-0.045	0.059	0.005	-0.004	-0.003	0.004	0.013	0.045	0.010	-0.005
0.082	-0.207	-0.972	-0.010	-0.107	-0.994	-0.021	0.074	-0.015	0.016	-0.002	0.004	0.032	0.046	0.011	-0.009
0.059	-0.203	-0.968	-0.011	-0.108	-0.994	-0.036	0.028	-0.001	-0.006	0.003	0.008	0.009	0.042	0.015	-0.003
0.028	-0.195	-0.991	-0.010	-0.109	-0.994	-0.052	-0.045	-0.009	-0.038	0.012	-0.016	0.023	0.035	0.009	-0.008
0.090	-0.214	-0.948	-0.012	-0.110	-0.994	-0.054	0.113	-0.029	0.026	-0.006	0.027	0.039	0.054	0.035	-0.010
0.036	-0.226	-0.968	-0.010	-0.112	-0.994	-0.050	-0.066	0.011	-0.029	-0.016	0.007	0.015	0.066	0.015	-0.005
0.067	-0.222	-0.983	-0.010	-0.113	-0.994	-0.041	-0.013	0.012	0.001	-0.011	-0.009	0.015	0.063	0.001	-0.000
0.086	-0.222	-0.960	-0.010	-0.114	-0.993	-0.059	0.054	0.001	0.020	-0.009	0.014	0.034	0.064	0.023	-0.005
0.067	-0.203	-0.960	-0.011	-0.115	-0.993	-0.040	0.027	0.012	0.001	0.011	0.014	0.015	0.045	0.022	0.002
0.059	-0.226	-0.956	-0.013	-0.116	-0.993	-0.038	0.111	0.009	-0.004	-0.011	0.017	0.007	0.069	0.026	-0.002
0.063	-0.222	-0.991	-0.014	-0.118	-0.993	-0.041	0.097	-0.005	0.001	-0.006	-0.018	0.012	0.065	0.010	-0.000
0.043	-0.218	-0.975	-0.011	-0.119	-0.993	-0.038	-0.159	0.027	-0.021	-0.001	-0.003	0.007	0.062	0.005	-0.004
0.090	-0.203	-0.964	-0.014	-0.120	-0.993	-0.032	0.177	-0.012	0.028	0.015	0.009	0.040	0.047	0.016	-0.006
0.036	-0.218	-0.972	-0.013	-0.120	-0.993	-0.025	-0.026	0.014	-0.026	0.001	0.001	0.013	0.063	0.007	-0.012
0.047	-0.226	-0.960	-0.015	-0.120	-0.993	0.014	0.086	-0.001	-0.013	-0.007	0.013	0.000	0.071	0.018	-0.008
0.036	-0.226	-0.968	-0.015	-0.121	-0.993	0.006	0.001	0.004	-0.025	-0.007	0.005	0.011	0.071	0.009	-0.012
0.067	-0.218	-0.960	-0.014	-0.121	-0.993	0.001	-0.022	0.006	0.005	0.001	0.013	0.021	0.064	0.016	-0.009
0.074	-0.214	-0.940	-0.015	-0.122	-0.992	-0.025	0.068	-0.023	0.014	0.006	0.033	0.030	0.060	0.035	-0.006
0.059	-0.203	-0.952	-0.015	-0.123	-0.992	-0.036	-0.029	-0.025	-0.002	0.019	0.021	0.015	0.049	0.023	0.001
0.067	-0.214	-0.960	-0.016	-0.123	-0.992	-0.029	0.096	-0.033	0.007	0.008	0.013	0.023	0.060	0.014	-0.001
0.070	-0.226	-0.968	-0.015	-0.125	-0.992	-0.039	-0.039	0.003	0.010	-0.003	0.005	0.028	0.072	0.006	-0.004
0.059	-0.222	-0.956	-0.016	-0.126	-0.992	-0.055	0.071	-0.026	-0.001	0.003	0.017	0.017	0.068	0.017	-0.005
0.051	-0.218	-0.952	-0.017	-0.127	-0.992	-0.034	0.041	-0.008	-0.008	0.008	0.020	0.009	0.064	0.021	-0.009
0.043	-0.226	-0.975	-0.017	-0.128	-0.992	-0.044	-0.003	-0.008	-0.016	0.001	-0.003	0.002	0.072	0.003	-0.010
0.040	-0.222	-0.972	-0.017	-0.129	-0.992	-0.015	-0.001	-0.025	-0.020	0.005	0.001	0.001	0.068	0.000	-0.013
0.063	-0.234	-0.972	-0.018	-0.130	-0.991	-0.031	0.074	-0.033	0.004	-0.006	0.000	0.022	0.080	0.000	-0.011
0.040	-0.245	-0.956	-0.018	-0.131	-0.991	-0.036	-0.013	-0.028	-0.019	-0.017	0.016	0.001	0.091	0.016	-0.006
0.055	-0.226	-0.972	-0.017	-0.132	-0.991	-0.036	-0.027	-0.010	-0.005	0.003	0.000	0.015	0.072	0.000	-0.005
0.074	-0.226	-0.968	-0.018	-0.133	-0.991	-0.049	0.077	-0.017	0.016	0.004	0.004	0.034	0.072	0.004	-0.006
0.051	-0.245	-0.956	-0.018	-0.134	-0.991	-0.043	-0.022	-0.001	-0.008	-0.014	0.016	0.011	0.092	0.016	-0.003
0.059	-0.245	-0.960	-0.019	-0.135	-0.991	-0.018	0.071	-0.007	0.001	-0.013	0.012	0.019	0.092	0.012	-0.001
0.051	-0.238	-0.964	-0.019	-0.135	-0.991	-0.003	0.003	-0.009	-0.007	-0.005	0.008	0.011	0.084	0.008	-0.005
0.074	-0.234	-0.948	-0.020	-0.135	-0.991	-0.003	0.090	-0.025	0.018	-0.001	0.024	0.034	0.081	0.024	-0.001
0.051	-0.241	-0.960	-0.020	-0.136	-0.991	0.012	0.015	-0.012	-0.005	-0.009	0.012	0.011	0.088	0.012	-0.000
0.070	-0.234	-0.956	-0.020	-0.135	-0.991	0.024	-0.029	-0.011	0.013	-0.002	0.016	0.030	0.081	0.016	0.006
0.063	-0.222	-0.964	-0.019	-0.135	-0.991	0.010	-0.031	-0.007	0.005	0.009	0.008	0.023	0.070	0.009	0.005
0.082	-0.218	-0.964	-0.019	-0.136	-0.991	0.007	0.051	-0.017	0.025	0.013	0.007	0.042	0.066	0.009	0.009
0.067	-0.218	-0.960	-0.019	-0.136	-0.991	0.002	0.003	-0.009	0.009	0.013	0.011	0.027	0.066	0.013	0.007
0.074	-0.234	-0.960	-0.021	-0.136	-0.990	-0.022	0.088	-0.016	0.018	-0.002	0.011	0.035	0.082	0.013	0.007
0.055	-0.249	-0.948	-0.022	-0.138	-0.990	-0.035	0.043	-0.016	-0.000	-0.017	0.022	0.016	0.097	0.025	0.001
0.059	-0.245	-0.972	-0.023	-0.138	-0.990	-0.015	0.088	-0.022	0.005	-0.013	-0.002	0.020	0.093	0.001	0.001
0.047	-0.241	-0.960	-0.023	-0.139	-0.990	-0.007	0.030	0.004	-0.006	-0.009	0.010	0.009	0.089	0.013	-0.007
0.067	-0.241	-0.940	-0.025	-0.139	-0.990	-0.007	0.071	-0.007	0.014	-0.008	0.030	0.028	0.090	0.033	-0.008
0.028	-0.238	-0.956	-0.026	-0.139	-0.990	0.005	0.086	-0.010	-0.023	-0.005	0.014	0.010	0.086	0.017	-0.010
0.036	-0.241	-0.964	-0.027	-0.140	-0.990	-0.020	0.056	-0.006	-0.014	-0.008	0.006	0.002	0.090	0.009	-0.005
0.047	-0.230	-0.960	-0.029	-0.141	-0.990	-0.028	0.085	-0.012	-0.001	0.004	0.009	0.010	0.078	0.013	-0.008
0.070	-0.230	-0.952	-0.028	-0.142	-0.990	-0.033	0.005	-0.002	0.022	0.005	0.017	0.033	0.078	0.021	-0.003
0.040	-0.241	-0.964	-0.030	-0.143	-0.989	-0.027	0.092	-0.024	-0.007	-0.005	0.005	0.003	0.090	0.009	0.003
0.047	-0.257	-0.956	-0.031	-0.143	-0.989	-0.010	0.063	-0.014	0.002	-0.020	0.013	0.011	0.106	0.017	0.004
0.070	-0.249	-0.940	-0.031	-0.144	-0.989	-0.017	0.027	-0.002	0.025	-0.012	0.028	0.034	0.098	0.033	0.003
0.051	-0.238	-0.956	-0.032	-0.144	-0.989	0.015	0.070	0.008	0.007	0.000	0.012	0.015	0.086	0.017	0.008
0.059	-0.234	-0.960	-0.034	-0.143	-0.989	0.028	0.097	-0.001	0.016	0.004	0.008	0.023	0.083	0.013	0.009
0.059	-0.234	-0.960	-0.035	-0.143	-0.989	0.026	0.041	0.003	0.017	0.004	0.008	0.024	0.083	0.012	0.006
0.055	-0.230	-0.944	-0.037	-0.143	-0.989	0.042	0.117	-0.006	0.015	0.007	0.024	0.020	0.079	0.028	0.002
0.032	-0.241	-0.968	-0.039	-0.142	-0.989	0.061	0.105	0.006	-0.006	-0.005	0.000	0.002	0.090	0.004	-0.003
0.020	-0.241	-0.972	-0.040	-0.141	-0.989	0.053	0.064	0.006	-0.016	-0.006	-0.003	0.014	0.090	0.000	-0.006
0.020	-0.238	-0.972	-0.040	-0.140	-0.989	0.065	0.039	0.015	-0.016	-0.003	-0.003	0.013	0.086	0.000	-0.004
0.036	-0.249	-0.968	-0.041	-0.139	-0.989	0.075	0.035	0.013	-0.000	-0.015	0.001	0.002	0.098	0.004	0.001
0.043	-0.241	-0.983	-0.041	-0.137	-0.990	0.093	0.017	0.009	0.007	-0.009	-0.015	0.010	0.090	0.012	0.002
0.063	-0.226	-0.952	-0.042	-0.136	-0.990	0.069	0.090	-0.023	0.028	0.006	0.017	0.030	0.074	0.019	0.007
0.028	-0.238	-0.960	-0.042	-0.135	-0.990	0.073	-0.017	-0.008	-0.007	-0.007	0.009	0.005	0.086	0.011	0.008
0.051	-0.226	-0.968	-0.043	-0.134	-0.990	0.083	0.070	-0.020	0.017	0.004	0.001	0.019	0.074	0.004	0.008
0.043	-0.234	-0.940	-0.044	-0.133	-0.990	0.076	0.068	-0.008	0.010	-0.005	0.029	0.011	0.082	0.031	0.004
0.055	-0.238	-0.948	-0.044	-0.131	-0.990	0.091	0.043	0.006	0.022	-0.010	0.021	0.023	0.086	0.024	0.008
0.040	-0.249	-0.948	-0.046	-0.130	-0.990	0.087	0.079	0.010	0.008	-0.023	0.021	0.008	0.098	0.024	0.004
0.047	-0.238	-0.948	-0.047	-0.128	-0.991	0.094	0.070	0.011	0.017	-0.013	0.021	0.016	0.086	0.024	0.003
0.036	-0.226	-0.944	-0.048	-0.127	-0.991	0.104	0.093	-0.010	0.007	-0.003	0.025	0.004	0.075	0.028	0.002
0.020	-0.226	-0.964	-0.051	-0.125	-0.991	0.091	0.115	-0.007	-0.006	-0.005	0.006	0.011	0.075	0.009	-0.002
0.040	-0.230	-0.952	-0.052	-0.123	-0.991	0.101	0.076	0.002	0.015	-0.010	0.017	0.009	0.079	0.021	-0.002
0.005	-0.222	-0.972	-0.054	-0.122	-0.991	0.104	0.118	-0.005	-0.018	-0.005	-0.002	0.025	0.071	0.001	-0.003
0.028	-0.214	-0.972	-0.054	-0.120	-0.991	0.095	0.030	0.004	0.006	0.002	-0.002	0.002	0.064	0.002	-0.002
0.020	-0.218	-0.956	-0.055	-0.118	-0.992	0.137	0.041	0.004	-0.001	-0.005	0.014	0.009	0.068	0.018	-0.002
0.017	-0.207	-0.968	-0.056	-0.115	-0.992	0.124	0.085	-0.001	-0.004	0.004	0.002	0.013	0.057	0.006	0.001
0.036	-0.214	-0.960	-0.056	-0.113	-0.992	0.139	0.013	0.010	0.016	-0.006	0.010	0.007	0.065	0.014	0.001
0.013	-0.222	-0.975	-0.058	-0.110	-0.992	0.147	0.077	-0.009	-0.006	-0.016	-0.005	0.015	0.073	0.002	-0.001
0.024	-0.218	-0.968	-0.058	-0.108	-0.992	0.158	0.044	-0.014	0.006	-0.015	0.003	0.002	0.070	0.006	-0.000
0.005	-0.214	-0.968	-0.060	-0.105	-0.993	0.172	0.075	-0.005	-0.011	-0.014	0.003	0.021	0.067	0.006	-0.003
0.020	-0.211	-0.952	-0.059	-0.102	-0.993	0.168	-0.007	-0.000	0.004	-0.014	0.019	0.005	0.064	0.022	0.001
0.020	-0.211	-0.952	-0.060	-0.098	-0.993	0.179	0.046	-0.013	0.005	-0.017	0.019	0.004	0.065	0.021	-0.001
0.032	-0.199	-0.979	-0.061	-0.095	-0.994	0.186	0.053	-0.004	0.017	-0.009	-0.008	0.008	0.054	0.006	0.001
0.009	-0.195	-0.972	-0.062	-0.092	-0.994	0.180	0.060	-0.013	-0.005	-0.008	-0.000	0.015	0.051	0.002	0.002
0.005	-0.203	-0.983	-0.062	-0.088	-0.994	0.211	0.018	-0.001	-0.009	-0.020	-0.012	0.019	0.059	0.010	0.001
0.013	-0.191	-0.979	-0.063	-0.084	-0.994	0.210	0.072	0.001	-0.000	-0.012	-0.008	0.011	0.048	0.005	-0.001
0.005	-0.195	-0.983	-0.062	-0.080	-0.995	0.222	-0.053	0.012	-0.009	-0.020	-0.011	0.019	0.053	0.008	-0.002
0.020	-0.195	-0.972	-0.063	-0.076	-0.995	0.221	0.058	-0.010	0.007	-0.025	0.001	0.003	0.053	0.005	-0.001
0.001	-0.191	-0.975	-0.063	-0.071	-0.995	0.245	0.005	-0.004	-0.012	-0.025	-0.003	0.023	0.050	0.002	0.002
0.017	-0.187	-0.972	-0.062	-0.067	-0.996	0.225	-0.037	0.006	0.002	-0.026	0.001	0.008	0.046	0.007	0.006
0.036	-0.156	-0.968	-0.062	-0.063	-0.996	0.243	0.026	0.011	0.022	0.000	0.006	0.011	0.016	0.012	0.007
0.032	-0.160	-0.964	-0.062	-0.058	-0.996	0.257	-0.001	0.025	0.018	-0.008	0.010	0.007	0.021	0.017	0.011
0.032	-0.156	-0.956	-0.062	-0.053	-0.997	0.272	0.041	0.029	0.018	-0.010	0.019	0.006	0.018	0.026	0.017
0.032	-0.153	-0.960	-0.062	-0.048	-0.997	0.278	0.008	0.053	0.018	-0.011	0.015	0.006	0.015	0.023	0.018
0.043	-0.141	-0.983	-0.063	-0.042	-0.997	0.294	0.084	0.070	0.030	-0.005	-0.009	0.017	0.005	0.000	0.018
0.028	-0.129	-0.995	-0.065	-0.037	-0.997	0.293	0.109	0.076	0.017	0.001	-0.021	0.001	0.006	0.011	0.017
0.020	-0.122	-0.991	-0.066	-0.031	-0.997	0.298	0.075	0.088	0.010	0.003	-0.017	0.006	0.012	0.006	0.019
0.017	-0.122	-0.975	-0.067	-0.025	-0.997	0.322	0.043	0.089	0.007	-0.003	-0.002	0.010	0.011	0.010	0.019
0.024	-0.133	-0.995	-0.069	-0.019	-0.997	0.324	0.127	0.080	0.017	-0.021	-0.022	0.002	0.001	0.009	0.014
0.036	-0.129	-0.979	-0.070	-0.013	-0.997	0.342	0.086	0.082	0.030	-0.024	-0.006	0.010	0.002	0.007	0.015
-0.007	-0.118	-0.999	-0.071	-0.007	-0.997	0.318	0.054	0.083	-0.011	-0.018	-0.025	0.032	0.013	0.012	0.017
0.017	-0.110	-0.983	-0.073	-0.002	-0.997	0.291	0.127	0.078	0.015	-0.016	-0.009	0.008	0.019	0.004	0.015
0.013	-0.102	-0.991	-0.074	0.004	-0.997	0.283	0.033	0.084	0.012	-0.014	-0.017	0.011	0.027	0.003	0.016
0.013	-0.102	-0.987	-0.075	0.009	-0.997	0.288	0.055	0.095	0.013	-0.019	-0.013	0.011	0.026	0.001	0.020
0.024	-0.079	-0.999	-0.075	0.014	-0.997	0.268	0.042	0.079	0.025	-0.001	-0.025	0.001	0.048	0.010	0.023
0.013	-0.075	-0.987	-0.077	0.019	-0.997	0.255	0.093	0.057	0.015	-0.002	-0.013	0.010	0.051	0.002	0.026
0.036	-0.064	-0.972	-0.078	0.023	-0.997	0.243	0.081	0.037	0.040	0.005	0.003	0.013	0.062	0.017	0.026
0.020	-0.083	-0.983	-0.080	0.028	-0.996	0.249	0.131	0.032	0.026	-0.019	-0.010	0.002	0.042	0.005	0.023
0.009	-0.075	-0.983	-0.082	0.032	-0.996	0.238	0.086	0.064	0.016	-0.015	-0.010	0.013	0.049	0.005	0.021
0.009	-0.056	-0.975	-0.084	0.036	-0.996	0.228	0.098	0.064	0.018	-0.000	-0.003	0.013	0.067	0.013	0.017
-0.007	-0.044	-0.987	-0.085	0.040	-0.996	0.210	0.083	0.073	0.003	0.008	-0.015	0.029	0.078	0.001	0.013
0.005	-0.041	-0.964	-0.087	0.043	-0.995	0.169	0.112	0.062	0.017	0.009	0.008	0.017	0.080	0.025	0.012
-0.007	-0.052	-0.975	-0.088	0.046	-0.995	0.176	0.061	0.063	0.006	-0.006	-0.005	0.028	0.068	0.013	0.013
-0.003	-0.056	-0.983	-0.090	0.049	-0.995	0.182	0.111	0.051	0.012	-0.013	-0.013	0.024	0.063	0.006	0.013
-0.003	-0.044	-0.995	-0.093	0.052	-0.994	0.170	0.164	0.043	0.015	-0.004	-0.025	0.024	0.074	0.006	0.013
-0.018	-0.044	-0.991	-0.094	0.055	-0.994	0.181	0.052	0.066	0.000	-0.007	-0.021	0.039	0.073	0.002	0.013
-0.007	-0.033	-0.979	-0.095	0.058	-0.994	0.164	0.076	0.070	0.013	0.001	-0.010	0.027	0.083	0.010	0.014
-0.022	-0.021	-0.987	-0.096	0.061	-0.993	0.169	0.049	0.084	-0.001	0.010	-0.018	0.042	0.094	0.002	0.013
-0.010	-0.013	-0.995	-0.098	0.064	-0.993	0.151	0.068	0.073	0.011	0.015	-0.026	0.031	0.101	0.006	0.016
-0.014	-0.021	-0.999	-0.098	0.066	-0.993	0.147	0.036	0.078	0.008	0.005	-0.030	0.035	0.093	0.010	0.017
-0.007	-0.041	-0.987	-0.100	0.069	-0.993	0.133	0.086	0.077	0.017	-0.017	-0.018	0.027	0.073	0.002	0.022
-0.007	-0.041	-0.979	-0.101	0.070	-0.992	0.118	0.101	0.072	0.019	-0.019	-0.011	0.027	0.072	0.010	0.021
-0.007	-0.025	-0.995	-0.104	0.072	-0.992	0.116	0.134	0.061	0.022	-0.005	-0.027	0.027	0.087	0.005	0.022
-0.018	-0.017	-0.987	-0.104	0.074	-0.992	0.116	0.002	0.067	0.010	0.001	-0.019	0.038	0.094	0.003	0.020
-0.014	0.014	-0.987	-0.105	0.075	-0.992	0.072	0.068	0.033	0.015	0.031	-0.019	0.034	0.125	0.003	0.019
-0.022	0.006	-0.987	-0.106	0.077	-0.991	0.069	0.045	0.027	0.008	0.022	-0.019	0.042	0.116	0.003	0.016
-0.018	-0.002	-0.983	-0.106	0.077	-0.991	0.043	0.032	0.018	0.012	0.013	-0.015	0.038	0.108	0.007	0.017
-0.026	-0.002	-1.003	-0.106	0.077	-0.991	0.021	0.001	0.021	0.004	0.013	-0.035	0.046	0.107	0.013	0.017
-0.014	-0.017	-0.991	-0.105	0.077	-0.991	0.017	-0.010	0.028	0.016	-0.002	-0.023	0.035	0.091	0.001	0.017
-0.026	-0.006	-1.003	-0.105	0.077	-0.991	-0.002	-0.006	0.039	0.004	0.009	-0.035	0.046	0.102	0.013	0.021
-0.026	0.014	-0.999	-0.105	0.077	-0.992	0.013	-0.007	0.030	0.004	0.029	-0.031	0.047	0.121	0.009	0.026
-0.007	0.014	-1.015	-0.105	0.076	-0.992	-0.032	0.004	0.024	0.023	0.030	-0.047	0.027	0.121	0.025	0.028
0.005	-0.002	-1.003	-0.104	0.075	-0.992	-0.020	-0.034	0.031	0.034	0.015	-0.035	0.016	0.104	0.013	0.029
-0.007	-0.017	-1.003	-0.104	0.075	-0.992	-0.022	0.023	0.032	0.023	0.000	-0.035	0.027	0.089	0.012	0.032
-0.018	-0.013	-0.991	-0.103	0.074	-0.992	0.004	-0.013	0.050	0.011	0.004	-0.024	0.039	0.092	0.000	0.032
-0.003	-0.010	-0.979	-0.104	0.074	-0.992	0.002	0.026	0.059	0.027	0.008	-0.012	0.023	0.095	0.012	0.032
0.001	0.006	-0.987	-0.104	0.074	-0.992	-0.002	0.000	0.075	0.031	0.024	-0.021	0.019	0.110	0.004	0.032
0.009	0.002	-0.995	-0.104	0.073	-0.992	0.005	0.032	0.058	0.039	0.020	-0.029	0.012	0.106	0.004	0.035
-0.003	-0.010	-0.983	-0.105	0.073	-0.992	-0.010	0.046	0.044	0.029	0.009	-0.017	0.024	0.094	0.008	0.035
-0.007	-0.006	-0.995	-0.104	0.072	-0.992	-0.019	-0.021	0.035	0.024	0.014	-0.029	0.028	0.097	0.004	0.030
-0.003	-0.006	-0.975	-0.105	0.070	-0.992	-0.083	0.076	-0.006	0.030	0.015	-0.009	0.024	0.097	0.015	0.024
-0.026	-0.013	-0.983	-0.105	0.067	-0.992	-0.135	0.001	-0.010	0.006	0.010	-0.017	0.047	0.089	0.007	0.022
-0.022	-0.029	-0.975	-0.105	0.064	-0.992	-0.155	0.010	-0.021	0.010	-0.002	-0.009	0.044	0.073	0.015	0.019
-0.014	-0.052	-0.983	-0.105	0.060	-0.993	-0.164	0.000	-0.002	0.018	-0.021	-0.017	0.036	0.050	0.007	0.017
-0.018	-0.041	-0.983	-0.105	0.057	-0.993	-0.161	0.050	0.011	0.015	-0.006	-0.017	0.040	0.062	0.007	0.017
-0.022	-0.013	-0.987	-0.105	0.053	-0.993	-0.186	-0.009	-0.015	0.011	0.024	-0.020	0.044	0.089	0.003	0.017
-0.018	-0.017	-0.972	-0.103	0.049	-0.993	-0.220	-0.065	-0.048	0.013	0.025	-0.004	0.040	0.085	0.019	0.011
-0.014	-0.021	-0.960	-0.103	0.044	-0.994	-0.228	0.001	-0.078	0.017	0.026	0.008	0.037	0.081	0.031	0.010
-0.030	-0.041	-0.952	-0.101	0.039	-0.994	-0.246	-0.082	-0.063	-0.000	0.011	0.016	0.052	0.061	0.039	0.009
-0.010	-0.060	-0.960	-0.101	0.034	-0.994	-0.241	-0.003	-0.067	0.019	-0.004	0.008	0.033	0.042	0.031	0.012
-0.018	-0.075	-0.972	-0.101	0.030	-0.994	-0.210	0.014	-0.043	0.011	-0.015	-0.003	0.041	0.027	0.019	0.012
-0.007	-0.075	-0.983	-0.100	0.026	-0.995	-0.171	-0.027	-0.043	0.022	-0.011	-0.015	0.030	0.026	0.007	0.012
-0.018	-0.064	-0.987	-0.099	0.022	-0.995	-0.182	-0.021	-0.082	0.010	0.004	-0.019	0.041	0.038	0.004	0.009
-0.030	-0.064	-0.964	-0.096	0.019	-0.995	-0.179	-0.155	-0.104	-0.005	0.007	0.005	0.053	0.038	0.027	0.006
-0.018	-0.079	-0.964	-0.094	0.015	-0.995	-0.202	-0.101	-0.105	0.004	-0.004	0.006	0.042	0.022	0.027	0.001
-0.018	-0.106	-0.948	-0.091	0.011	-0.996	-0.179	-0.108	-0.087	0.002	-0.028	0.022	0.042	0.005	0.043	-0.001
-0.010	-0.095	-0.960	-0.089	0.007	-0.996	-0.171	-0.108	-0.067	0.007	-0.013	0.010	0.034	0.006	0.031	0.004
-0.010	-0.106	-0.960	-0.087	0.005	-0.996	-0.124	-0.102	-0.065	0.005	-0.022	0.010	0.035	0.005	0.031	0.009
0.009	-0.102	-0.972	-0.086	0.003	-0.996	-0.070	-0.017	-0.074	0.023	-0.016	-0.002	0.016	0.001	0.019	0.013
0.017	-0.118	-0.960	-0.085	0.003	-0.996	-0.011	-0.015	-0.070	0.030	-0.031	0.010	0.008	0.017	0.031	0.015
0.005	-0.122	-0.964	-0.084	0.003	-0.996	0.047	-0.054	-0.059	0.017	-0.036	0.006	0.020	0.021	0.027	0.022
0.005	-0.122	-0.964	-0.083	0.005	-0.997	0.086	-0.019	-0.044	0.016	-0.037	0.006	0.020	0.021	0.027	0.024
0.017	-0.102	-0.999	-0.083	0.007	-0.997	0.139	-0.002	-0.041	0.028	-0.020	-0.029	0.009	0.001	0.009	0.025
0.020	-0.106	-0.987	-0.084	0.010	-0.996	0.157	0.066	-0.076	0.032	-0.027	-0.017	0.005	0.005	0.003	0.030
0.009	-0.118	-0.995	-0.084	0.013	-0.996	0.171	0.034	-0.100	0.021	-0.042	-0.025	0.017	0.017	0.005	0.037
0.017	-0.122	-0.999	-0.085	0.017	-0.996	0.187	0.040	-0.116	0.029	-0.049	-0.029	0.009	0.020	0.009	0.041
0.028	-0.122	-1.003	-0.087	0.021	-0.996	0.229	0.106	-0.082	0.043	-0.053	-0.033	0.003	0.020	0.013	0.045
0.028	-0.098	-1.011	-0.090	0.026	-0.996	0.241	0.177	-0.076	0.046	-0.035	-0.041	0.003	0.003	0.020	0.049
0.020	-0.083	-1.019	-0.094	0.030	-0.995	0.235	0.254	-0.061	0.043	-0.024	-0.050	0.005	0.019	0.028	0.053
0.001	-0.060	-1.031	-0.099	0.035	-0.994	0.269	0.261	-0.045	0.029	-0.006	-0.062	0.024	0.042	0.040	0.057
0.001	-0.068	-1.035	-0.104	0.041	-0.994	0.295	0.265	-0.044	0.033	-0.019	-0.067	0.025	0.035	0.044	0.063
0.020	-0.087	-1.027	-0.110	0.046	-0.993	0.273	0.311	-0.093	0.058	-0.044	-0.060	0.006	0.016	0.036	0.073
0.024	-0.091	-1.031	-0.118	0.049	-0.992	0.167	0.433	-0.216	0.070	-0.051	-0.065	0.002	0.012	0.040	0.081
0.036	-0.071	-1.023	-0.129	0.051	-0.990	0.050	0.589	-0.291	0.092	-0.033	-0.059	0.009	0.032	0.032	0.082
-0.003	-0.060	-1.039	-0.140	0.051	-0.989	-0.012	0.610	-0.330	0.065	-0.022	-0.076	0.029	0.044	0.048	0.067
-0.041	-0.048	-1.031	-0.151	0.051	-0.987	-0.014	0.589	-0.299	0.038	-0.011	-0.070	0.068	0.056	0.040	0.048
-0.099	-0.071	-0.995	-0.159	0.052	-0.986	0.035	0.431	-0.196	-0.012	-0.035	-0.035	0.126	0.033	0.005	0.028
-0.103	-0.079	-0.948	-0.168	0.054	-0.984	0.073	0.453	-0.145	-0.007	-0.045	0.010	0.131	0.026	0.042	0.013
-0.087	-0.048	-0.924	-0.176	0.055	-0.983	0.036	0.443	-0.126	0.016	-0.015	0.032	0.115	0.057	0.065	0.006
-0.091	-0.006	-0.932	-0.184	0.054	-0.981	-0.038	0.435	-0.114	0.021	0.028	0.023	0.120	0.100	0.057	0.015
-0.091	0.017	-0.948	-0.190	0.053	-0.980	-0.075	0.318	-0.077	0.026	0.053	0.006	0.120	0.124	0.041	0.036
-0.064	0.025	-0.944	-0.195	0.053	-0.979	-0.017	0.256	-0.034	0.058	0.061	0.009	0.093	0.132	0.045	0.064
-0.030	0.025	-0.972	-0.199	0.053	-0.979	0.024	0.237	-0.011	0.096	0.060	-0.019	0.059	0.133	0.017	0.100
0.001	-0.002	-1.027	-0.201	0.054	-0.978	0.058	0.148	0.036	0.129	0.032	-0.075	0.028	0.106	0.038	0.140
0.032	-0.025	-1.066	-0.203	0.055	-0.978	0.100	0.126	0.060	0.162	0.008	-0.114	0.002	0.084	0.078	0.183
0.063	-0.037	-1.094	-0.204	0.057	-0.977	0.107	0.069	-0.013	0.193	-0.006	-0.142	0.033	0.073	0.106	0.216
0.086	-0.071	-1.149	-0.202	0.057	-0.978	0.010	-0.035	-0.107	0.214	-0.041	-0.197	0.056	0.039	0.161	0.253
0.086	-0.071	-1.149	-0.200	0.059	-0.978	0.074	-0.029	-0.108	0.213	-0.042	-0.197	0.055	0.039	0.161	0.287
0.155	-0.087	-1.165	-0.198	0.062	-0.978	0.154	-0.076	-0.091	0.279	-0.061	-0.212	0.125	0.025	0.177	0.307
0.174	-0.091	-1.200	-0.195	0.065	-0.979	0.147	-0.041	-0.094	0.296	-0.068	-0.247	0.144	0.022	0.213	0.312
0.147	-0.095	-1.200	-0.192	0.063	-0.979	-0.044	-0.117	-0.053	0.266	-0.070	-0.247	0.116	0.019	0.213	0.318
0.117	-0.056	-1.188	-0.185	0.059	-0.981	-0.213	-0.303	-0.025	0.228	-0.027	-0.233	0.086	0.058	0.202	0.312
0.140	0.002	-1.149	-0.178	0.057	-0.982	-0.121	-0.320	-0.051	0.244	0.033	-0.192	0.109	0.117	0.162	0.290
0.159	0.025	-1.157	-0.171	0.057	-0.984	-0.002	-0.278	-0.129	0.256	0.056	-0.199	0.128	0.141	0.170	0.266
0.109	0.041	-1.141	-0.165	0.058	-0.985	0.052	-0.274	-0.072	0.200	0.070	-0.182	0.078	0.157	0.155	0.249
0.090	0.037	-1.098	-0.158	0.059	-0.986	0.059	-0.315	0.032	0.174	0.065	-0.138	0.058	0.155	0.112	0.225
0.097	0.014	-1.074	-0.152	0.060	-0.987	0.070	-0.250	0.092	0.176	0.041	-0.114	0.066	0.132	0.089	0.175
0.067	-0.017	-1.066	-0.152	0.061	-0.986	0.064	0.045	0.114	0.146	0.010	-0.106	0.035	0.103	0.081	0.149
-0.053	-0.048	-1.078	-0.143	0.061	-0.988	0.065	-0.489	0.226	0.017	-0.022	-0.116	0.084	0.073	0.093	0.110
0.020	-0.048	-1.066	-0.139	0.061	-0.988	0.064	-0.158	0.205	0.086	-0.022	-0.104	0.012	0.074	0.082	0.078
-0.095	-0.033	-1.098	-0.133	0.061	-0.989	0.042	-0.331	0.161	-0.036	-0.007	-0.135	0.127	0.091	0.114	0.041
-0.057	-0.044	-1.094	-0.125	0.061	-0.990	0.010	-0.403	0.120	-0.005	-0.018	-0.130	0.089	0.080	0.110	0.033
-0.087	-0.068	-1.054	-0.113	0.061	-0.992	0.014	-0.595	0.113	-0.048	-0.041	-0.089	0.120	0.058	0.071	0.018
-0.041	-0.071	-1.031	-0.106	0.061	-0.993	0.033	-0.372	0.047	-0.009	-0.045	-0.065	0.073	0.056	0.048	0.014
0.001	-0.029	-1.023	-0.094	0.061	-0.994	0.042	-0.572	0.046	0.021	-0.003	-0.056	0.031	0.099	0.040	0.016
-0.026	-0.060	-1.003	-0.080	0.062	-0.995	0.066	-0.687	0.043	-0.019	-0.035	-0.035	0.058	0.070	0.021	0.023
0.063	-0.052	-0.952	-0.070	0.063	-0.996	0.045	-0.514	0.027	0.059	-0.028	0.017	0.030	0.079	0.031	0.022
0.043	-0.041	-0.952	-0.058	0.064	-0.996	0.067	-0.549	0.039	0.028	-0.018	0.018	0.011	0.092	0.030	0.020
0.032	-0.021	-0.972	-0.052	0.063	-0.997	-0.037	-0.291	0.014	0.011	0.003	-0.002	0.000	0.113	0.011	0.023
0.063	-0.021	-0.948	-0.047	0.060	-0.997	-0.102	-0.236	0.011	0.036	0.005	0.022	0.030	0.114	0.034	0.017
0.040	-0.025	-0.979	-0.044	0.057	-0.997	-0.133	-0.166	0.071	0.010	0.004	-0.009	0.007	0.112	0.002	0.012
0.040	-0.002	-0.999	-0.041	0.053	-0.998	-0.199	-0.149	0.086	0.006	0.031	-0.028	0.007	0.136	0.018	0.005
0.032	-0.025	-0.964	-0.040	0.048	-0.998	-0.260	-0.046	0.076	-0.002	0.013	0.008	0.001	0.115	0.017	-0.007
0.005	-0.021	-0.991	-0.036	0.042	-0.998	-0.286	-0.197	0.116	-0.033	0.023	-0.019	0.028	0.120	0.010	-0.017
0.005	-0.025	-0.979	-0.033	0.035	-0.999	-0.299	-0.141	0.105	-0.036	0.025	-0.007	0.028	0.117	0.001	-0.027
-0.007	-0.029	-0.995	-0.031	0.029	-0.999	-0.301	-0.096	0.082	-0.050	0.027	-0.023	0.040	0.115	0.015	-0.032
0.001	-0.044	-0.991	-0.029	0.023	-0.999	-0.279	-0.100	0.078	-0.044	0.017	-0.019	0.032	0.101	0.011	-0.030
0.009	-0.048	-0.987	-0.025	0.017	-1.000	-0.291	-0.211	0.051	-0.041	0.019	-0.015	0.025	0.099	0.008	-0.028
0.036	-0.079	-0.983	-0.022	0.012	-1.000	-0.254	-0.127	0.018	-0.017	-0.006	-0.011	0.002	0.069	0.004	-0.017
0.028	-0.098	-0.987	-0.018	0.006	-1.000	-0.258	-0.193	0.023	-0.028	-0.020	-0.015	0.006	0.052	0.008	-0.012
0.070	-0.106	-0.975	-0.017	0.002	-1.000	-0.211	-0.054	0.044	0.013	-0.024	-0.003	0.036	0.045	0.003	-0.009
0.051	-0.091	-0.972	-0.013	-0.002	-1.000	-0.185	-0.182	0.049	-0.010	-0.004	0.001	0.016	0.062	0.007	-0.010
0.047	-0.110	-0.964	-0.011	-0.005	-1.000	-0.109	-0.068	0.063	-0.016	-0.021	0.009	0.012	0.044	0.015	-0.005
0.043	-0.098	-0.995	-0.007	-0.007	-1.000	-0.118	-0.187	0.085	-0.023	-0.007	-0.023	0.009	0.058	0.017	-0.003
0.067	-0.079	-0.987	-0.005	-0.010	-1.000	-0.125	-0.124	0.051	-0.003	0.015	-0.015	0.031	0.078	0.010	-0.008
0.113	-0.098	-0.928	-0.004	-0.012	-1.000	-0.099	0.005	0.052	0.043	-0.002	0.044	0.077	0.061	0.049	0.000
0.024	-0.106	-0.987	-0.004	-0.016	-1.000	-0.172	-0.016	0.081	-0.046	-0.006	-0.015	0.011	0.055	0.010	0.001
0.097	-0.110	-0.975	-0.003	-0.020	-1.000	-0.173	-0.010	0.082	0.026	-0.007	-0.003	0.061	0.052	0.001	-0.001
0.067	-0.095	-0.964	-0.003	-0.023	-1.000	-0.164	-0.028	0.084	-0.005	0.012	0.008	0.030	0.069	0.013	-0.001
0.063	-0.122	-0.975	-0.002	-0.026	-1.000	-0.138	-0.008	0.043	-0.010	-0.012	-0.004	0.026	0.044	0.001	0.005
0.101	-0.133	-0.964	-0.001	-0.029	-1.000	-0.133	-0.039	0.036	0.028	-0.021	0.008	0.064	0.034	0.012	-0.005
0.055	-0.114	-0.999	-0.003	-0.032	-0.999	-0.124	0.098	-0.018	-0.017	0.001	-0.028	0.018	0.055	0.023	-0.007
0.036	-0.114	-0.999	-0.002	-0.035	-0.999	-0.166	-0.057	-0.021	-0.038	0.005	-0.028	0.001	0.056	0.024	-0.006
0.047	-0.153	-0.995	0.002	-0.039	-0.999	-0.173	-0.184	0.001	-0.030	-0.030	-0.025	0.010	0.019	0.020	-0.016
0.059	-0.129	-1.015	0.003	-0.043	-0.999	-0.177	-0.046	-0.053	-0.020	-0.003	-0.045	0.021	0.043	0.040	-0.022
0.043	-0.118	-0.991	0.006	-0.048	-0.999	-0.251	-0.156	-0.035	-0.038	0.014	-0.021	0.006	0.056	0.017	-0.014
0.051	-0.149	-0.968	0.011	-0.053	-0.999	-0.247	-0.238	-0.034	-0.035	-0.012	0.002	0.013	0.027	0.007	-0.004
0.105	-0.126	-0.968	0.013	-0.059	-0.998	-0.274	-0.071	-0.056	0.017	0.017	0.001	0.067	0.052	0.007	-0.000
0.128	-0.137	-0.944	0.015	-0.065	-0.998	-0.295	-0.091	-0.061	0.038	0.011	0.024	0.090	0.041	0.030	0.005
0.117	-0.164	-0.948	0.015	-0.071	-0.997	-0.264	0.014	-0.066	0.026	-0.011	0.020	0.078	0.016	0.026	0.011
0.101	-0.187	-0.928	0.014	-0.077	-0.997	-0.292	0.040	-0.042	0.012	-0.028	0.039	0.063	0.006	0.046	0.009
0.101	-0.187	-0.928	0.014	-0.083	-0.996	-0.294	0.019	-0.040	0.012	-0.022	0.039	0.063	0.005	0.045	0.003
0.105	-0.203	-0.940	0.013	-0.089	-0.996	-0.290	0.070	-0.032	0.017	-0.031	0.026	0.066	0.019	0.033	-0.006
0.086	-0.211	-0.956	0.012	-0.096	-0.995	-0.300	0.053	-0.013	-0.002	-0.032	0.010	0.047	0.026	0.018	-0.007
0.063	-0.214	-0.952	0.011	-0.101	-0.995	-0.239	0.080	-0.007	-0.023	-0.031	0.013	0.023	0.028	0.021	-0.004
0.070	-0.230	-0.979	0.012	-0.105	-0.994	-0.216	-0.049	0.020	-0.017	-0.042	-0.015	0.031	0.043	0.006	-0.009
0.105	-0.238	-0.952	0.010	-0.110	-0.994	-0.206	0.121	0.014	0.020	-0.045	0.012	0.065	0.049	0.021	-0.006
0.067	-0.214	-0.964	0.010	-0.114	-0.993	-0.191	0.001	0.022	-0.019	-0.018	-0.001	0.027	0.025	0.009	-0.007
0.097	-0.234	-0.948	0.007	-0.118	-0.993	-0.178	0.166	0.022	0.015	-0.034	0.015	0.057	0.043	0.025	-0.002
0.051	-0.230	-0.964	0.007	-0.121	-0.993	-0.154	-0.006	0.073	-0.032	-0.027	-0.002	0.011	0.038	0.009	-0.004
0.097	-0.218	-0.952	0.006	-0.124	-0.992	-0.139	0.088	0.053	0.016	-0.012	0.010	0.057	0.026	0.021	0.004
0.082	-0.199	-0.983	0.006	-0.128	-0.992	-0.147	0.013	0.049	0.000	0.010	-0.022	0.041	0.006	0.011	0.005
0.109	-0.211	-0.948	0.005	-0.130	-0.991	-0.132	0.080	0.049	0.028	0.002	0.013	0.068	0.017	0.025	0.014
0.093	-0.214	-0.968	0.005	-0.133	-0.991	-0.109	0.034	0.039	0.013	-0.000	-0.007	0.053	0.020	0.005	0.012
0.097	-0.226	-0.944	0.002	-0.136	-0.991	-0.132	0.152	0.036	0.020	-0.009	0.016	0.056	0.030	0.028	0.008
0.074	-0.218	-0.968	0.000	-0.138	-0.990	-0.110	0.112	0.021	-0.001	0.001	-0.008	0.033	0.022	0.005	0.002
0.074	-0.234	-0.940	0.001	-0.141	-0.990	-0.128	-0.026	0.031	-0.002	-0.012	0.019	0.033	0.037	0.033	0.001
0.067	-0.226	-0.952	-0.001	-0.144	-0.990	-0.137	0.082	-0.012	-0.008	-0.001	0.007	0.023	0.028	0.023	-0.005
0.090	-0.226	-0.948	0.001	-0.147	-0.989	-0.167	-0.077	0.012	0.013	0.003	0.010	0.045	0.028	0.026	-0.002
0.051	-0.226	-0.975	-0.000	-0.151	-0.988	-0.183	0.080	-0.021	-0.024	0.006	-0.018	0.007	0.028	0.000	-0.002
0.101	-0.234	-0.932	-0.000	-0.156	-0.988	-0.231	0.011	-0.030	0.026	0.003	0.025	0.059	0.035	0.044	-0.002
0.070	-0.234	-0.944	-0.003	-0.160	-0.987	-0.194	0.130	-0.060	-0.002	0.007	0.012	0.028	0.035	0.033	-0.002
0.063	-0.241	-0.952	-0.003	-0.165	-0.986	-0.222	0.025	-0.037	-0.009	0.004	0.003	0.022	0.042	0.026	-0.000
0.082	-0.257	-0.948	-0.003	-0.169	-0.986	-0.217	0.010	-0.049	0.010	-0.007	0.007	0.042	0.056	0.031	-0.007
0.067	-0.253	-0.944	-0.003	-0.173	-0.985	-0.191	0.007	-0.057	-0.005	0.001	0.010	0.028	0.051	0.037	-0.009
0.043	-0.269	-0.979	-0.004	-0.178	-0.984	-0.200	0.036	-0.034	-0.028	-0.011	-0.026	0.007	0.065	0.004	-0.010
0.051	-0.265	-0.960	-0.003	-0.182	-0.983	-0.215	-0.034	-0.019	-0.021	-0.002	-0.007	0.019	0.060	0.026	-0.013
0.051	-0.265	-0.960	-0.005	-0.186	-0.983	-0.172	0.076	-0.025	-0.019	0.001	-0.008	0.025	0.060	0.028	-0.014
0.055	-0.284	-0.972	-0.006	-0.189	-0.982	-0.156	0.067	-0.026	-0.014	-0.015	-0.020	0.032	0.079	0.017	-0.011
0.051	-0.288	-0.956	-0.005	-0.193	-0.981	-0.174	-0.066	-0.003	-0.020	-0.015	-0.005	0.028	0.081	0.033	-0.011
0.070	-0.303	-0.956	-0.004	-0.196	-0.981	-0.127	-0.024	-0.015	-0.001	-0.028	-0.006	0.045	0.096	0.034	-0.008
0.055	-0.311	-0.944	-0.004	-0.198	-0.980	-0.104	0.006	-0.004	-0.016	-0.033	0.006	0.028	0.104	0.046	-0.005
0.063	-0.299	-0.968	-0.004	-0.201	-0.980	-0.125	0.014	-0.006	-0.009	-0.019	-0.018	0.033	0.092	0.024	0.000
0.082	-0.299	-0.952	-0.003	-0.203	-0.979	-0.098	-0.061	-0.012	0.009	-0.017	-0.003	0.049	0.092	0.042	0.002
0.086	-0.303	-0.944	-0.002	-0.205	-0.979	-0.103	-0.026	-0.010	0.013	-0.019	0.005	0.049	0.096	0.052	0.009
0.090	-0.292	-0.936	-0.002	-0.208	-0.978	-0.115	0.009	-0.022	0.016	-0.005	0.012	0.048	0.083	0.061	0.011
0.101	-0.284	-0.924	-0.003	-0.210	-0.978	-0.113	0.047	-0.053	0.029	0.006	0.024	0.053	0.075	0.074	0.011
0.082	-0.288	-0.932	-0.004	-0.213	-0.977	-0.147	0.075	-0.038	0.011	0.005	0.015	0.028	0.078	0.067	0.010
0.090	-0.307	-0.920	-0.005	-0.217	-0.976	-0.174	0.069	-0.031	0.020	-0.011	0.026	0.030	0.097	0.080	0.006
0.078	-0.319	-0.928	-0.007	-0.220	-0.976	-0.130	0.106	-0.064	0.011	-0.020	0.018	0.013	0.109	0.074	-0.003
0.067	-0.319	-0.920	-0.009	-0.223	-0.975	-0.122	0.110	-0.045	0.001	-0.017	0.026	0.005	0.109	0.082	-0.000
0.040	-0.311	-0.940	-0.011	-0.225	-0.974	-0.136	0.094	-0.043	-0.024	-0.006	0.005	0.038	0.102	0.062	-0.005
0.082	-0.307	-0.940	-0.012	-0.228	-0.974	-0.120	0.063	-0.036	0.020	0.000	0.005	0.001	0.099	0.061	-0.006
0.051	-0.326	-0.916	-0.014	-0.230	-0.973	-0.091	0.103	-0.036	-0.009	-0.017	0.028	0.037	0.119	0.083	-0.009
0.070	-0.315	-0.916	-0.016	-0.232	-0.973	-0.091	0.112	-0.026	0.013	-0.004	0.027	0.023	0.107	0.082	-0.001
0.043	-0.334	-0.916	-0.017	-0.234	-0.972	-0.075	0.027	0.003	-0.014	-0.021	0.027	0.054	0.127	0.080	-0.007
0.074	-0.319	-0.936	-0.018	-0.235	-0.972	-0.062	0.090	-0.010	0.018	-0.004	0.007	0.027	0.111	0.058	-0.007
0.051	-0.307	-0.916	-0.020	-0.237	-0.971	-0.074	0.079	-0.039	-0.003	0.009	0.026	0.054	0.100	0.075	-0.006
0.040	-0.338	-0.924	-0.023	-0.238	-0.971	-0.043	0.151	-0.042	-0.012	-0.021	0.018	0.069	0.131	0.064	-0.001
0.063	-0.334	-0.924	-0.023	-0.240	-0.971	-0.070	0.018	-0.027	0.011	-0.015	0.018	0.050	0.127	0.060	-0.006
0.063	-0.346	-0.920	-0.024	-0.241	-0.970	-0.064	0.058	-0.022	0.012	-0.025	0.022	0.054	0.138	0.060	-0.001
0.047	-0.346	-0.924	-0.025	-0.242	-0.970	-0.033	0.080	-0.019	-0.003	-0.024	0.018	0.073	0.138	0.052	0.001
0.070	-0.326	-0.924	-0.025	-0.243	-0.970	-0.035	-0.004	-0.009	0.020	-0.004	0.018	0.054	0.118	0.049	0.002
0.047	-0.326	-0.928	-0.027	-0.244	-0.969	-0.035	0.091	-0.024	-0.002	-0.003	0.014	0.081	0.118	0.041	-0.002
0.067	-0.330	-0.912	-0.030	-0.245	-0.969	-0.028	0.154	-0.039	0.020	-0.007	0.030	0.065	0.122	0.052	0.003
0.032	-0.330	-0.932	-0.031	-0.246	-0.969	-0.059	0.093	-0.028	-0.014	-0.005	0.010	0.104	0.121	0.028	-0.002
0.070	-0.338	-0.912	-0.034	-0.248	-0.968	-0.058	0.161	-0.056	0.028	-0.012	0.030	0.070	0.129	0.044	-0.001
0.036	-0.354	-0.932	-0.035	-0.249	-0.968	-0.030	0.039	-0.042	-0.007	-0.026	0.010	0.109	0.145	0.021	0.000
0.043	-0.354	-0.924	-0.036	-0.250	-0.968	-0.038	0.048	-0.057	0.002	-0.026	0.018	0.106	0.145	0.025	0.006
0.063	-0.334	-0.928	-0.038	-0.251	-0.967	-0.064	0.103	-0.061	0.022	-0.005	0.014	0.091	0.126	0.017	0.001
0.055	-0.365	-0.928	-0.042	-0.252	-0.967	-0.039	0.198	-0.071	0.018	-0.035	0.014	0.104	0.157	0.013	-0.003
0.017	-0.377	-0.956	-0.045	-0.253	-0.966	-0.037	0.161	-0.040	-0.017	-0.045	-0.014	0.148	0.168	0.018	-0.009
0.009	-0.334	-0.920	-0.048	-0.253	-0.966	0.004	0.149	-0.040	-0.022	-0.003	0.021	0.161	0.126	0.013	-0.012
0.009	-0.319	-0.897	-0.050	-0.254	-0.966	-0.007	0.086	-0.051	-0.020	0.013	0.045	0.165	0.110	0.033	-0.010
0.036	-0.338	-0.916	-0.051	-0.253	-0.966	0.023	0.066	-0.042	0.008	-0.007	0.025	0.143	0.130	0.010	-0.002
0.051	-0.361	-0.944	-0.054	-0.253	-0.966	0.035	0.135	-0.063	0.025	-0.030	-0.002	0.133	0.153	0.022	0.004
0.051	-0.377	-0.960	-0.055	-0.253	-0.966	0.009	0.067	-0.049	0.026	-0.046	-0.018	0.137	0.169	0.041	0.004
0.017	-0.354	-0.964	-0.057	-0.254	-0.966	-0.006	0.102	-0.015	-0.006	-0.022	-0.022	0.176	0.146	0.048	-0.003
-0.014	-0.346	-0.936	-0.058	-0.254	-0.965	-0.005	0.056	0.008	-0.036	-0.014	0.005	0.211	0.138	0.024	-0.015
-0.007	-0.342	-0.924	-0.056	-0.254	-0.966	0.035	-0.072	0.021	-0.030	-0.010	0.017	0.208	0.134	0.016	-0.026
-0.014	-0.323	-0.936	-0.053	-0.253	-0.966	0.037	-0.130	0.022	-0.040	0.008	0.006	0.220	0.115	0.032	-0.025
0.013	-0.342	-0.920	-0.051	-0.252	-0.966	0.064	-0.105	0.012	-0.016	-0.012	0.022	0.198	0.134	0.020	-0.022
0.036	-0.323	-0.936	-0.050	-0.251	-0.967	0.086	-0.018	-0.007	0.007	0.006	0.007	0.179	0.114	0.039	-0.011
0.013	-0.330	-0.944	-0.047	-0.249	-0.967	0.097	-0.155	0.026	-0.020	-0.003	-0.001	0.207	0.121	0.050	0.001
0.063	-0.342	-0.916	-0.045	-0.247	-0.968	0.144	-0.064	0.038	0.029	-0.017	0.028	0.161	0.133	0.026	0.003
0.059	-0.326	-0.948	-0.045	-0.244	-0.969	0.144	-0.004	0.041	0.024	-0.004	-0.003	0.169	0.117	0.061	0.008
0.024	-0.342	-0.932	-0.045	-0.241	-0.969	0.164	0.042	0.046	-0.010	-0.023	0.013	0.209	0.133	0.049	0.013
0.078	-0.326	-0.920	-0.045	-0.238	-0.970	0.166	0.038	0.031	0.044	-0.010	0.026	0.159	0.117	0.041	0.011
0.043	-0.338	-0.936	-0.045	-0.236	-0.971	0.141	0.025	0.008	0.010	-0.024	0.011	0.198	0.129	0.061	0.001
0.051	-0.346	-0.912	-0.047	-0.234	-0.971	0.140	0.107	-0.007	0.020	-0.034	0.035	0.195	0.137	0.041	-0.002
0.009	-0.326	-0.932	-0.046	-0.231	-0.972	0.141	-0.040	0.005	-0.024	-0.018	0.016	0.242	0.119	0.064	-0.012
0.009	-0.326	-0.932	-0.047	-0.229	-0.972	0.130	0.055	-0.003	-0.023	-0.020	0.016	0.246	0.119	0.068	-0.018
0.020	-0.307	-0.920	-0.048	-0.227	-0.973	0.099	0.070	0.022	-0.010	-0.002	0.028	0.239	0.101	0.060	-0.020
0.009	-0.311	-0.932	-0.048	-0.226	-0.973	0.110	-0.005	0.032	-0.022	-0.008	0.017	0.255	0.105	0.076	-0.015
0.024	-0.307	-0.952	-0.048	-0.224	-0.973	0.100	0.039	0.000	-0.006	-0.006	-0.002	0.244	0.102	0.099	-0.013
0.032	-0.303	-0.940	-0.049	-0.222	-0.974	0.130	0.042	-0.010	0.002	-0.004	0.010	0.241	0.099	0.091	-0.007
0.020	-0.330	-0.936	-0.049	-0.219	-0.974	0.127	-0.011	-0.017	-0.009	-0.034	0.014	0.257	0.127	0.091	-0.003
0.047	-0.323	-0.928	-0.050	-0.217	-0.975	0.142	0.090	-0.017	0.019	-0.028	0.023	0.234	0.120	0.087	-0.002
0.024	-0.319	-0.948	-0.051	-0.214	-0.975	0.151	0.071	0.005	-0.003	-0.027	0.004	0.262	0.116	0.110	-0.001
0.028	-0.303	-0.940	-0.052	-0.212	-0.976	0.122	0.058	-0.002	0.002	-0.014	0.012	0.261	0.102	0.106	-0.000
0.040	-0.303	-0.932	-0.053	-0.210	-0.976	0.137	0.069	0.004	0.015	-0.016	0.020	0.254	0.102	0.102	-0.000
0.009	-0.296	-0.960	-0.053	-0.208	-0.977	0.124	0.009	0.006	-0.016	-0.011	-0.007	0.289	0.095	0.133	0.002
0.043	-0.288	-0.940	-0.053	-0.205	-0.977	0.155	-0.007	0.004	0.018	-0.006	0.014	0.259	0.089	0.118	-0.001
0.043	-0.292	-0.916	-0.055	-0.202	-0.978	0.173	0.148	0.006	0.021	-0.013	0.038	0.263	0.093	0.098	0.001
0.005	-0.303	-0.960	-0.055	-0.199	-0.978	0.150	-0.003	0.024	-0.018	-0.027	-0.005	0.306	0.106	0.145	0.005
0.036	-0.296	-0.964	-0.057	-0.196	-0.979	0.176	0.090	0.008	0.014	-0.022	-0.008	0.279	0.099	0.153	0.003
0.036	-0.292	-0.940	-0.056	-0.193	-0.980	0.189	-0.008	0.025	0.014	-0.022	0.016	0.283	0.096	0.133	0.003
0.024	-0.276	-0.944	-0.058	-0.190	-0.980	0.166	0.127	0.010	0.004	-0.009	0.013	0.299	0.082	0.141	0.009
0.036	-0.292	-0.940	-0.058	-0.187	-0.981	0.182	0.029	0.018	0.016	-0.028	0.017	0.292	0.098	0.141	0.007
0.036	-0.280	-0.952	-0.059	-0.184	-0.981	0.170	0.057	0.011	0.017	-0.019	0.006	0.296	0.088	0.157	0.005
0.024	-0.276	-0.960	-0.060	-0.181	-0.982	0.141	0.066	-0.004	0.007	-0.018	-0.001	0.312	0.085	0.168	0.006
0.017	-0.272	-0.944	-0.061	-0.178	-0.982	0.154	0.024	-0.008	-0.001	-0.017	0.015	0.323	0.082	0.156	0.006
0.024	-0.269	-0.956	-0.063	-0.176	-0.982	0.152	0.135	-0.020	0.009	-0.016	0.003	0.320	0.079	0.171	0.005
0.028	-0.269	-0.956	-0.062	-0.173	-0.983	0.137	-0.044	0.019	0.012	-0.018	0.004	0.320	0.081	0.175	0.000
0.028	-0.265	-0.948	-0.062	-0.171	-0.983	0.149	0.028	0.020	0.012	-0.017	0.012	0.324	0.078	0.170	0.004
-0.003	-0.272	-0.952	-0.064	-0.168	-0.984	0.172	0.098	0.017	-0.017	-0.028	0.009	0.359	0.086	0.178	0.005
0.032	-0.253	-0.944	-0.065	-0.165	-0.984	0.147	0.096	0.014	0.019	-0.011	0.017	0.329	0.068	0.173	0.003
0.032	-0.253	-0.944	-0.065	-0.162	-0.985	0.151	0.022	0.019	0.020	-0.014	0.018	0.332	0.069	0.177	0.001
0.013	-0.253	-0.956	-0.067	-0.160	-0.985	0.158	0.091	0.014	0.002	-0.017	0.006	0.356	0.070	0.192	0.006
0.013	-0.245	-0.960	-0.068	-0.157	-0.985	0.142	0.052	0.017	0.003	-0.012	0.003	0.360	0.062	0.200	0.004
0.013	-0.241	-0.960	-0.070	-0.154	-0.986	0.153	0.109	0.012	0.004	-0.011	0.003	0.364	0.059	0.203	0.004
0.017	-0.245	-0.956	-0.070	-0.152	-0.986	0.156	0.036	0.019	0.009	-0.017	0.007	0.363	0.064	0.203	0.004
0.020	-0.226	-0.964	-0.070	-0.149	-0.986	0.159	0.030	0.029	0.013	-0.001	-0.000	0.363	0.045	0.214	0.003
0.009	-0.226	-0.956	-0.071	-0.146	-0.987	0.154	0.057	0.016	0.002	-0.004	0.008	0.379	0.045	0.210	0.002
0.005	-0.222	-0.952	-0.071	-0.143	-0.987	0.162	0.032	0.020	-0.001	-0.003	0.012	0.386	0.042	0.209	0.021
-0.003	-0.222	-0.979	-0.071	-0.140	-0.988	0.142	0.013	0.002	-0.009	-0.005	-0.015	0.398	0.042	0.240	0.113
0.074	-0.299	-1.074	-0.074	-0.139	-0.988	0.083	0.119	-0.107	0.070	-0.084	-0.109	0.324	0.120	0.337	0.000
0.420	-0.326	-1.228	-0.075	-0.132	-0.988	0.392	0.136	-0.182	0.418	-0.119	-0.262	0.019	0.148	0.494	0.000
0.159	-0.052	-0.810	-0.085	-0.137	-0.987	-0.312	0.541	-0.064	0.167	0.162	0.154	0.247	0.126	0.080	0.000
Avg ODBA	1.211
Vec ODBA	0.824
Avg ELBA	0.476
Avg EPBA	0.140
Speed	ODBA	VeDBA	ELBA	EPBA	StrkSpGn	StrSpGn_L	ISI
4.900	1.211	0.824	0.476	0.140	0.523	0.556	4.031
MeanPeak	0.053406
MeanLong	0.056736
MeanISI	4.031111
