# Supplementary material for: Averaged Propulsive Body Acceleration (APBA) Can Be Calculated from Biologging Tags That Incorporate Gyroscopes and Accelerometers to Estimate Swimming Speed, Hydrodynamic Drag and Energy Expenditure for Steller Sea Lions
Source: PLoS One. 2016 Jun 10;11(6):e0157326. doi: 10.1371/journal.pone.0157326 (PMC4902303; doi:10.1371/journal.pone.0157326)
Supplement: S4 Data — Same components as S2. (ZIP) [file pone.0157326.s004.zip › SitkaNov_20/sitka4_8356_4.csv]

rawAx	rawAy	rawAz	gravX	gravY	gravZ	gyrX	gyrY	gyrZ	estAx	estAy	estAz	odbX	odbY	odbZ	spk
-0.333	-0.257	-0.901	-0.419	-0.174	-0.891	0.104	0.030	-0.019	0.005	-0.016	-0.024	0.000	0.069	0.015	0.031
-0.322	-0.261	-0.901	-0.419	-0.173	-0.891	0.088	0.036	-0.017	0.017	-0.021	-0.024	0.010	0.074	0.016	0.034
-0.322	-0.257	-0.924	-0.419	-0.171	-0.892	0.091	-0.007	-0.011	0.017	-0.019	-0.047	0.009	0.071	0.007	0.025
-0.303	-0.257	-0.893	-0.419	-0.170	-0.892	0.097	0.026	-0.012	0.036	-0.020	-0.015	0.027	0.072	0.025	0.030
-0.330	-0.253	-0.909	-0.417	-0.169	-0.893	0.068	-0.076	-0.004	0.008	-0.017	-0.030	0.001	0.069	0.010	0.027
-0.303	-0.253	-0.893	-0.419	-0.168	-0.892	0.073	0.122	-0.023	0.036	-0.018	-0.015	0.024	0.070	0.027	0.025
-0.345	-0.265	-0.924	-0.418	-0.165	-0.893	0.128	-0.044	-0.017	-0.007	-0.032	-0.045	0.020	0.083	0.004	0.020
-0.326	-0.253	-0.905	-0.420	-0.163	-0.893	0.160	0.080	-0.003	0.013	-0.023	-0.025	0.002	0.072	0.017	0.020
-0.333	-0.238	-0.905	-0.420	-0.161	-0.893	0.125	0.011	0.003	0.005	-0.010	-0.025	0.011	0.058	0.018	0.017
-0.330	-0.222	-0.916	-0.419	-0.159	-0.894	0.122	-0.007	-0.016	0.009	0.004	-0.036	0.009	0.043	0.006	0.017
-0.326	-0.241	-0.912	-0.420	-0.157	-0.894	0.106	0.055	-0.043	0.014	-0.018	-0.032	0.006	0.063	0.011	0.020
-0.341	-0.257	-0.905	-0.422	-0.155	-0.893	0.114	0.121	-0.017	0.000	-0.035	-0.025	0.022	0.080	0.020	0.022
-0.303	-0.234	-0.885	-0.422	-0.153	-0.894	0.116	0.003	-0.003	0.038	-0.014	-0.004	0.016	0.058	0.040	0.019
-0.333	-0.222	-0.916	-0.423	-0.151	-0.893	0.112	0.100	-0.013	0.009	-0.004	-0.036	0.015	0.048	0.009	0.020
-0.345	-0.226	-0.912	-0.423	-0.149	-0.894	0.121	0.003	0.001	-0.003	-0.010	-0.032	0.027	0.053	0.013	0.026
-0.333	-0.222	-0.924	-0.425	-0.147	-0.893	0.123	0.102	-0.011	0.010	-0.008	-0.044	0.016	0.051	0.002	0.025
-0.310	-0.226	-0.909	-0.425	-0.145	-0.894	0.129	0.009	0.008	0.033	-0.014	-0.028	0.006	0.056	0.018	0.022
-0.310	-0.226	-0.885	-0.427	-0.143	-0.893	0.118	0.148	-0.005	0.035	-0.016	-0.005	0.005	0.057	0.043	0.027
-0.357	-0.214	-0.924	-0.426	-0.141	-0.894	0.148	-0.051	0.027	-0.012	-0.006	-0.043	0.042	0.047	0.004	0.024
-0.314	-0.211	-0.901	-0.426	-0.139	-0.894	0.119	0.049	0.007	0.030	-0.004	-0.019	0.001	0.044	0.028	0.020
-0.341	-0.214	-0.893	-0.427	-0.137	-0.894	0.116	0.045	-0.015	0.004	-0.010	-0.011	0.030	0.049	0.037	0.015
-0.341	-0.214	-0.932	-0.427	-0.136	-0.894	0.105	-0.007	-0.007	0.003	-0.012	-0.050	0.032	0.049	0.001	0.020
-0.353	-0.218	-0.944	-0.425	-0.134	-0.895	0.091	-0.087	0.006	-0.010	-0.017	-0.061	0.045	0.054	0.012	0.018
-0.322	-0.218	-0.905	-0.423	-0.132	-0.896	0.115	-0.071	0.003	0.019	-0.018	-0.020	0.017	0.055	0.028	0.019
-0.318	-0.214	-0.909	-0.423	-0.130	-0.897	0.136	0.005	0.006	0.023	-0.017	-0.024	0.015	0.052	0.025	0.017
-0.341	-0.211	-0.924	-0.423	-0.128	-0.897	0.128	0.011	-0.004	-0.000	-0.015	-0.039	0.041	0.049	0.011	0.025
-0.345	-0.195	-0.920	-0.421	-0.127	-0.898	0.107	-0.114	0.007	-0.007	-0.001	-0.034	0.047	0.035	0.016	0.020
-0.295	-0.184	-0.920	-0.421	-0.124	-0.899	0.128	0.029	-0.019	0.044	0.009	-0.033	0.001	0.025	0.017	0.023
-0.345	-0.203	-0.916	-0.420	-0.122	-0.899	0.125	-0.039	-0.012	-0.007	-0.013	-0.029	0.051	0.045	0.022	0.028
-0.303	-0.207	-0.920	-0.420	-0.120	-0.899	0.103	0.019	-0.027	0.035	-0.019	-0.032	0.010	0.051	0.019	0.030
-0.314	-0.211	-0.936	-0.422	-0.118	-0.899	0.119	0.104	-0.035	0.025	-0.025	-0.048	0.024	0.057	0.004	0.025
-0.333	-0.203	-0.920	-0.420	-0.117	-0.900	0.114	-0.104	-0.001	0.003	-0.019	-0.031	0.044	0.051	0.021	0.027
-0.322	-0.195	-0.920	-0.420	-0.114	-0.900	0.118	0.040	-0.036	0.015	-0.013	-0.031	0.035	0.045	0.022	0.022
-0.337	-0.191	-0.944	-0.418	-0.112	-0.902	0.129	-0.120	-0.030	-0.003	-0.012	-0.053	0.051	0.043	0.001	0.024
-0.326	-0.195	-0.924	-0.418	-0.110	-0.902	0.135	0.029	-0.034	0.009	-0.018	-0.033	0.041	0.048	0.019	0.030
-0.307	-0.195	-0.952	-0.417	-0.108	-0.903	0.107	-0.056	-0.022	0.027	-0.020	-0.060	0.024	0.050	0.008	0.032
-0.295	-0.195	-0.920	-0.416	-0.106	-0.903	0.105	-0.031	-0.047	0.037	-0.022	-0.028	0.014	0.052	0.024	0.031
-0.314	-0.180	-0.948	-0.415	-0.103	-0.904	0.142	-0.017	-0.035	0.018	-0.009	-0.055	0.034	0.038	0.003	0.032
-0.326	-0.172	-0.920	-0.415	-0.101	-0.904	0.094	-0.001	-0.044	0.006	-0.003	-0.027	0.047	0.032	0.025	0.029
-0.310	-0.172	-0.912	-0.414	-0.099	-0.905	0.118	-0.031	-0.033	0.020	-0.005	-0.018	0.033	0.034	0.034	0.026
-0.314	-0.160	-0.940	-0.414	-0.097	-0.905	0.127	0.009	-0.042	0.016	0.004	-0.045	0.038	0.024	0.006	0.023
-0.310	-0.172	-0.928	-0.414	-0.094	-0.905	0.114	-0.001	-0.056	0.020	-0.010	-0.033	0.035	0.038	0.018	0.023
-0.314	-0.187	-0.909	-0.414	-0.092	-0.906	0.142	0.018	-0.043	0.016	-0.028	-0.013	0.040	0.055	0.039	0.021
-0.330	-0.160	-0.940	-0.413	-0.089	-0.906	0.134	-0.064	-0.032	-0.001	-0.004	-0.043	0.057	0.030	0.007	0.022
-0.330	-0.160	-0.940	-0.413	-0.086	-0.907	0.134	0.008	-0.058	-0.001	-0.006	-0.043	0.058	0.031	0.008	0.021
-0.299	-0.160	-0.924	-0.413	-0.083	-0.907	0.156	-0.004	-0.063	0.029	-0.009	-0.027	0.029	0.033	0.024	0.021
-0.314	-0.156	-0.944	-0.411	-0.081	-0.908	0.144	-0.065	-0.059	0.012	-0.009	-0.045	0.045	0.031	0.005	0.023
-0.322	-0.168	-0.944	-0.410	-0.078	-0.909	0.117	-0.043	-0.065	0.003	-0.023	-0.045	0.054	0.044	0.005	0.027
-0.303	-0.176	-0.912	-0.409	-0.076	-0.909	0.117	-0.053	-0.059	0.021	-0.033	-0.012	0.036	0.054	0.037	0.025
-0.303	-0.176	-0.940	-0.408	-0.073	-0.910	0.143	-0.032	-0.051	0.020	-0.035	-0.039	0.037	0.056	0.010	0.025
-0.314	-0.160	-0.964	-0.407	-0.071	-0.910	0.119	-0.043	-0.058	0.007	-0.022	-0.062	0.050	0.042	0.014	0.026
-0.307	-0.133	-0.932	-0.406	-0.068	-0.911	0.134	-0.055	-0.061	0.014	0.002	-0.030	0.044	0.017	0.018	0.024
-0.299	-0.153	-0.916	-0.405	-0.065	-0.912	0.165	-0.068	-0.056	0.020	-0.021	-0.013	0.038	0.038	0.034	0.023
-0.314	-0.153	-0.932	-0.406	-0.062	-0.912	0.118	0.090	-0.076	0.006	-0.023	-0.029	0.055	0.040	0.019	0.023
-0.310	-0.129	-0.968	-0.405	-0.059	-0.912	0.136	-0.049	-0.072	0.008	-0.003	-0.064	0.052	0.019	0.016	0.024
-0.303	-0.133	-0.940	-0.404	-0.056	-0.913	0.143	-0.074	-0.078	0.014	-0.010	-0.035	0.046	0.024	0.012	0.022
-0.295	-0.149	-0.932	-0.403	-0.054	-0.913	0.126	-0.005	-0.090	0.022	-0.028	-0.027	0.039	0.042	0.020	0.023
-0.307	-0.160	-0.924	-0.403	-0.051	-0.914	0.122	-0.019	-0.099	0.009	-0.042	-0.018	0.052	0.055	0.028	0.015
-0.310	-0.149	-0.944	-0.401	-0.048	-0.915	0.131	-0.094	-0.092	0.004	-0.034	-0.037	0.057	0.045	0.009	0.011
-0.333	-0.118	-0.936	-0.400	-0.045	-0.915	0.151	-0.035	-0.060	-0.021	-0.006	-0.028	0.081	0.016	0.017	0.008
-0.307	-0.126	-0.916	-0.399	-0.042	-0.916	0.163	-0.073	-0.072	0.005	-0.017	-0.008	0.056	0.026	0.038	0.005
-0.310	-0.126	-0.944	-0.398	-0.038	-0.917	0.172	-0.023	-0.078	0.000	-0.021	-0.035	0.061	0.027	0.010	0.009
-0.318	-0.129	-0.936	-0.397	-0.034	-0.917	0.201	-0.021	-0.085	-0.008	-0.029	-0.026	0.070	0.033	0.019	0.014
-0.280	-0.129	-0.936	-0.395	-0.030	-0.918	0.208	-0.134	-0.079	0.027	-0.033	-0.025	0.033	0.035	0.019	0.013
-0.299	-0.129	-0.936	-0.394	-0.026	-0.919	0.205	-0.024	-0.068	0.007	-0.037	-0.024	0.054	0.037	0.020	0.010
-0.307	-0.095	-0.932	-0.392	-0.022	-0.920	0.210	-0.125	-0.055	-0.004	-0.006	-0.019	0.063	0.004	0.024	0.017
-0.322	-0.068	-0.960	-0.390	-0.018	-0.921	0.209	-0.103	-0.102	-0.021	0.016	-0.045	0.080	0.021	0.003	0.018
-0.272	-0.095	-0.956	-0.387	-0.013	-0.922	0.202	-0.093	-0.104	0.027	-0.015	-0.040	0.031	0.008	0.001	0.023
-0.264	-0.102	-0.948	-0.386	-0.010	-0.922	0.168	-0.068	-0.099	0.033	-0.027	-0.031	0.025	0.017	0.009	0.029
-0.268	-0.106	-0.948	-0.386	-0.006	-0.923	0.191	0.010	-0.115	0.029	-0.035	-0.031	0.030	0.023	0.010	0.033
-0.268	-0.106	-0.948	-0.384	-0.001	-0.923	0.208	-0.096	-0.081	0.026	-0.039	-0.030	0.032	0.025	0.010	0.027
-0.280	-0.064	-0.928	-0.383	0.002	-0.924	0.190	-0.043	-0.080	0.013	-0.000	-0.010	0.045	0.016	0.030	0.022
-0.295	-0.048	-0.960	-0.380	0.007	-0.925	0.201	-0.122	-0.083	-0.005	0.011	-0.040	0.062	0.030	0.001	0.017
-0.291	-0.083	-0.975	-0.377	0.012	-0.926	0.240	-0.127	-0.090	-0.004	-0.029	-0.055	0.059	0.006	0.016	0.016
-0.287	-0.102	-0.972	-0.375	0.016	-0.927	0.222	-0.140	-0.090	-0.003	-0.053	-0.050	0.057	0.027	0.012	0.018
-0.264	-0.083	-0.960	-0.372	0.020	-0.928	0.239	-0.137	-0.044	0.017	-0.038	-0.037	0.036	0.009	0.001	0.018
-0.257	-0.048	-0.944	-0.369	0.026	-0.929	0.311	-0.106	-0.019	0.022	-0.009	-0.020	0.029	0.024	0.017	0.021
-0.276	-0.021	-0.948	-0.367	0.032	-0.930	0.322	-0.143	0.006	-0.001	0.012	-0.023	0.050	0.050	0.013	0.024
-0.257	-0.013	-0.972	-0.364	0.038	-0.931	0.332	-0.125	-0.008	0.015	0.014	-0.046	0.032	0.056	0.010	0.020
-0.245	-0.021	-0.940	-0.362	0.045	-0.931	0.356	-0.107	-0.016	0.024	-0.000	-0.013	0.022	0.047	0.022	0.015
-0.264	-0.025	-0.940	-0.361	0.051	-0.931	0.360	-0.001	-0.046	0.005	-0.011	-0.013	0.043	0.042	0.023	0.018
-0.280	-0.033	-0.968	-0.359	0.058	-0.931	0.347	-0.098	-0.012	-0.013	-0.025	-0.040	0.060	0.033	0.004	0.016
-0.249	-0.013	-0.948	-0.358	0.064	-0.932	0.351	-0.046	-0.052	0.017	-0.012	-0.020	0.031	0.051	0.016	0.012
-0.249	0.025	-0.948	-0.357	0.070	-0.932	0.272	-0.035	-0.061	0.016	0.021	-0.020	0.032	0.088	0.016	0.013
-0.268	0.029	-0.956	-0.357	0.075	-0.931	0.271	0.014	-0.092	-0.004	0.019	-0.028	0.053	0.090	0.009	0.010
-0.253	0.029	-0.944	-0.355	0.080	-0.931	0.233	-0.066	-0.102	0.010	0.014	-0.016	0.039	0.089	0.021	0.006
-0.283	0.017	-0.948	-0.353	0.084	-0.932	0.181	-0.097	-0.104	-0.023	-0.001	-0.019	0.072	0.076	0.018	0.006
-0.264	0.017	-0.948	-0.352	0.088	-0.932	0.182	-0.022	-0.132	-0.005	-0.005	-0.019	0.055	0.075	0.019	0.004
-0.241	0.037	-0.952	-0.351	0.091	-0.932	0.097	-0.005	-0.137	0.017	0.012	-0.023	0.033	0.094	0.016	0.006
-0.276	0.044	-0.968	-0.350	0.094	-0.932	0.103	-0.076	-0.143	-0.019	0.016	-0.038	0.068	0.100	0.000	0.006
-0.237	0.072	-0.952	-0.349	0.097	-0.932	0.109	-0.016	-0.151	0.018	0.040	-0.022	0.030	0.126	0.017	0.002
-0.280	0.060	-0.956	-0.347	0.099	-0.933	0.080	-0.083	-0.112	-0.026	0.026	-0.025	0.074	0.112	0.014	-0.003
-0.260	0.072	-0.909	-0.343	0.102	-0.934	0.119	-0.148	-0.128	-0.010	0.035	0.023	0.055	0.123	0.063	-0.005
-0.260	0.079	-0.964	-0.343	0.104	-0.934	0.034	-0.002	-0.212	-0.011	0.040	-0.032	0.055	0.129	0.009	-0.012
-0.268	0.041	-0.944	-0.339	0.105	-0.935	-0.002	-0.159	-0.205	-0.022	0.000	-0.011	0.063	0.089	0.031	-0.011
-0.264	0.029	-0.964	-0.336	0.105	-0.936	-0.059	-0.113	-0.241	-0.021	-0.012	-0.029	0.060	0.077	0.012	-0.010
-0.264	0.029	-0.964	-0.334	0.105	-0.937	-0.053	-0.100	-0.215	-0.024	-0.012	-0.028	0.060	0.076	0.014	-0.013
-0.272	0.029	-0.987	-0.333	0.106	-0.937	-0.036	-0.013	-0.227	-0.032	-0.012	-0.051	0.069	0.074	0.009	-0.013
-0.272	0.029	-0.991	-0.331	0.106	-0.938	-0.082	-0.069	-0.209	-0.034	-0.012	-0.054	0.071	0.073	0.012	-0.015
-0.280	0.041	-0.999	-0.330	0.105	-0.938	-0.116	-0.010	-0.208	-0.043	0.001	-0.061	0.080	0.083	0.019	-0.011
-0.272	0.025	-0.983	-0.328	0.104	-0.939	-0.120	-0.081	-0.216	-0.037	-0.014	-0.045	0.074	0.066	0.002	-0.005
-0.241	-0.002	-0.987	-0.326	0.102	-0.940	-0.146	-0.062	-0.207	-0.009	-0.039	-0.048	0.045	0.038	0.005	0.004
-0.230	-0.025	-0.991	-0.324	0.101	-0.941	-0.088	-0.060	-0.185	0.001	-0.062	-0.051	0.035	0.013	0.007	0.015
-0.222	0.002	-1.011	-0.323	0.100	-0.941	-0.084	-0.018	-0.168	0.008	-0.034	-0.071	0.030	0.039	0.025	0.028
-0.218	0.025	-1.027	-0.323	0.100	-0.941	-0.049	0.020	-0.133	0.011	-0.011	-0.087	0.028	0.061	0.039	0.041
-0.214	0.044	-1.023	-0.324	0.101	-0.941	0.004	0.064	-0.096	0.016	0.008	-0.083	0.027	0.080	0.034	0.058
-0.183	0.064	-1.035	-0.325	0.102	-0.940	0.026	0.096	-0.100	0.048	0.026	-0.095	0.000	0.098	0.045	0.072
-0.153	0.021	-1.015	-0.329	0.102	-0.939	-0.020	0.290	-0.193	0.083	-0.017	-0.077	0.027	0.054	0.025	0.080
-0.164	-0.025	-1.027	-0.336	0.102	-0.936	-0.079	0.417	-0.288	0.078	-0.063	-0.091	0.012	0.006	0.036	0.078
-0.199	-0.048	-1.019	-0.343	0.103	-0.934	-0.075	0.423	-0.365	0.050	-0.087	-0.085	0.025	0.019	0.028	0.060
-0.253	-0.013	-1.027	-0.349	0.104	-0.931	-0.060	0.400	-0.351	0.003	-0.053	-0.095	0.083	0.014	0.036	0.032
-0.299	0.002	-1.007	-0.352	0.105	-0.930	0.012	0.171	-0.250	-0.041	-0.040	-0.077	0.133	0.028	0.017	0.009
-0.322	0.037	-0.991	-0.352	0.107	-0.930	0.029	0.072	-0.163	-0.063	-0.006	-0.061	0.160	0.062	0.001	-0.004
-0.291	0.064	-0.968	-0.354	0.109	-0.929	0.066	0.083	-0.102	-0.031	0.020	-0.038	0.134	0.087	0.023	0.000
-0.272	0.083	-0.991	-0.355	0.110	-0.928	0.052	0.117	-0.089	-0.011	0.038	-0.062	0.120	0.105	0.000	0.019
-0.230	0.087	-1.007	-0.356	0.112	-0.928	0.047	0.062	-0.133	0.032	0.040	-0.078	0.083	0.107	0.016	0.042
-0.207	0.083	-1.019	-0.355	0.113	-0.928	0.011	-0.014	-0.202	0.054	0.035	-0.090	0.065	0.101	0.028	0.060
-0.199	0.056	-1.011	-0.350	0.114	-0.930	-0.062	-0.178	-0.222	0.057	0.008	-0.080	0.063	0.072	0.021	0.083
-0.191	0.014	-0.991	-0.344	0.113	-0.932	-0.087	-0.285	-0.223	0.059	-0.034	-0.058	0.060	0.027	0.002	0.107
-0.141	-0.041	-1.035	-0.337	0.111	-0.935	-0.137	-0.338	-0.144	0.101	-0.086	-0.098	0.016	0.029	0.047	0.142
-0.095	-0.079	-1.086	-0.330	0.110	-0.938	-0.066	-0.325	-0.051	0.140	-0.124	-0.147	0.025	0.070	0.099	0.182
-0.033	-0.068	-1.169	-0.323	0.110	-0.940	0.026	-0.305	-0.023	0.195	-0.112	-0.227	0.082	0.061	0.182	0.233
0.017	-0.037	-1.125	-0.315	0.111	-0.943	0.087	-0.375	-0.000	0.237	-0.082	-0.181	0.127	0.032	0.139	0.266
0.074	0.010	-1.133	-0.309	0.114	-0.944	0.181	-0.264	0.011	0.288	-0.038	-0.187	0.180	0.012	0.147	0.288
0.036	-0.006	-1.153	-0.302	0.118	-0.946	0.264	-0.316	0.048	0.243	-0.058	-0.205	0.137	0.006	0.167	0.300
0.055	-0.006	-1.109	-0.293	0.126	-0.948	0.455	-0.401	0.102	0.254	-0.065	-0.160	0.152	0.008	0.125	0.299
0.090	0.017	-1.117	-0.288	0.135	-0.948	0.507	-0.262	0.090	0.282	-0.050	-0.167	0.182	0.013	0.133	0.281
0.051	0.021	-1.113	-0.283	0.143	-0.948	0.486	-0.208	0.055	0.239	-0.055	-0.162	0.139	0.015	0.131	0.265
0.009	0.052	-1.129	-0.276	0.151	-0.949	0.451	-0.302	0.112	0.190	-0.031	-0.177	0.092	0.043	0.148	0.246
-0.010	0.110	-1.129	-0.270	0.158	-0.950	0.442	-0.301	0.152	0.165	0.020	-0.177	0.068	0.099	0.149	0.213
-0.014	0.110	-1.106	-0.265	0.165	-0.950	0.430	-0.241	0.167	0.157	0.013	-0.153	0.060	0.097	0.126	0.190
-0.053	0.153	-1.098	-0.257	0.172	-0.951	0.395	-0.451	0.196	0.110	0.049	-0.144	0.017	0.137	0.119	0.171
-0.014	0.160	-1.046	-0.250	0.178	-0.952	0.359	-0.339	0.165	0.141	0.051	-0.092	0.051	0.143	0.069	0.145
-0.037	0.137	-1.062	-0.245	0.183	-0.952	0.329	-0.295	0.169	0.113	0.023	-0.107	0.024	0.119	0.086	0.132
-0.087	0.110	-1.054	-0.235	0.187	-0.954	0.270	-0.495	0.222	0.054	-0.008	-0.097	0.030	0.090	0.079	0.115
-0.026	0.106	-1.035	-0.230	0.191	-0.954	0.298	-0.264	0.152	0.110	-0.017	-0.077	0.028	0.084	0.061	0.090
-0.083	0.102	-1.027	-0.223	0.195	-0.955	0.266	-0.392	0.149	0.045	-0.025	-0.068	0.034	0.079	0.054	0.062
-0.110	0.095	-1.019	-0.222	0.199	-0.955	0.205	-0.049	0.083	0.017	-0.036	-0.061	0.064	0.070	0.046	0.046
-0.126	0.106	-0.968	-0.215	0.202	-0.956	0.183	-0.377	0.085	-0.005	-0.027	-0.008	0.084	0.080	0.004	0.019
-0.110	0.137	-0.960	-0.211	0.205	-0.956	0.206	-0.227	0.031	0.006	0.000	-0.000	0.072	0.110	0.011	-0.000
-0.122	0.153	-0.972	-0.203	0.208	-0.957	0.195	-0.388	0.115	-0.013	0.012	-0.011	0.087	0.124	0.001	-0.009
-0.141	0.137	-0.964	-0.198	0.211	-0.957	0.176	-0.296	0.120	-0.038	-0.006	-0.003	0.109	0.108	0.006	-0.015
-0.107	0.133	-0.972	-0.192	0.213	-0.958	0.147	-0.355	0.128	-0.009	-0.012	-0.010	0.078	0.102	0.002	-0.014
-0.126	0.110	-0.964	-0.186	0.213	-0.959	0.045	-0.312	0.115	-0.034	-0.036	-0.000	0.101	0.078	0.005	-0.008
-0.087	0.087	-0.991	-0.182	0.211	-0.960	-0.086	-0.188	0.094	0.001	-0.057	-0.027	0.066	0.054	0.023	-0.005
-0.072	0.064	-0.979	-0.181	0.207	-0.961	-0.138	-0.099	0.095	0.015	-0.077	-0.014	0.054	0.030	0.012	-0.015
-0.114	0.079	-1.007	-0.178	0.204	-0.963	-0.154	-0.165	0.121	-0.030	-0.058	-0.040	0.100	0.044	0.040	-0.018
-0.145	0.091	-0.972	-0.176	0.201	-0.964	-0.116	-0.109	0.123	-0.063	-0.043	-0.004	0.133	0.055	0.005	-0.021
-0.149	0.114	-1.023	-0.173	0.198	-0.965	-0.073	-0.177	0.134	-0.069	-0.018	-0.054	0.140	0.077	0.056	-0.027
-0.068	0.153	-0.928	-0.171	0.195	-0.966	-0.157	-0.109	0.086	0.009	0.024	0.042	0.062	0.115	0.038	-0.024
-0.068	0.153	-0.928	-0.166	0.192	-0.967	-0.163	-0.234	0.028	0.005	0.027	0.044	0.065	0.114	0.037	-0.012
-0.072	0.145	-0.979	-0.162	0.186	-0.969	-0.269	-0.184	-0.018	-0.003	0.024	-0.006	0.072	0.105	0.014	-0.004
-0.049	0.095	-0.928	-0.160	0.181	-0.970	-0.292	-0.103	-0.062	0.018	-0.020	0.047	0.052	0.054	0.037	-0.004
-0.057	0.068	-0.944	-0.159	0.176	-0.971	-0.216	-0.045	-0.067	0.009	-0.043	0.032	0.063	0.027	0.021	-0.002
-0.083	0.075	-1.007	-0.158	0.172	-0.972	-0.209	-0.024	-0.026	-0.019	-0.031	-0.030	0.093	0.034	0.043	-0.009
-0.060	0.106	-0.975	-0.158	0.170	-0.973	-0.089	0.046	-0.026	0.004	0.002	0.002	0.073	0.064	0.012	-0.019
-0.114	0.129	-1.007	-0.157	0.168	-0.973	-0.114	-0.065	0.002	-0.051	0.027	-0.029	0.129	0.087	0.044	-0.025
-0.118	0.114	-0.987	-0.153	0.167	-0.974	-0.064	-0.173	0.027	-0.058	0.013	-0.008	0.136	0.071	0.024	-0.028
-0.099	0.106	-1.003	-0.150	0.165	-0.975	-0.094	-0.187	-0.001	-0.043	0.008	-0.023	0.119	0.063	0.040	-0.031
-0.083	0.106	-0.999	-0.147	0.162	-0.976	-0.148	-0.126	-0.050	-0.030	0.011	-0.018	0.107	0.062	0.036	-0.026
-0.068	0.079	-0.991	-0.143	0.159	-0.977	-0.147	-0.199	-0.041	-0.019	-0.013	-0.009	0.094	0.035	0.029	-0.017
-0.060	0.072	-0.991	-0.139	0.155	-0.978	-0.175	-0.149	-0.037	-0.015	-0.017	-0.007	0.089	0.027	0.029	-0.013
-0.057	0.075	-1.003	-0.136	0.152	-0.979	-0.139	-0.142	-0.035	-0.014	-0.010	-0.018	0.087	0.030	0.041	-0.009
-0.060	0.095	-1.003	-0.135	0.149	-0.980	-0.147	-0.053	-0.042	-0.019	0.012	-0.018	0.093	0.049	0.041	-0.004
-0.041	0.087	-1.003	-0.130	0.146	-0.981	-0.153	-0.216	-0.026	-0.005	0.007	-0.017	0.077	0.041	0.041	-0.002
-0.018	0.087	-0.979	-0.127	0.143	-0.982	-0.177	-0.144	-0.047	0.015	0.011	0.008	0.056	0.041	0.018	-0.006
-0.033	0.087	-0.979	-0.126	0.139	-0.982	-0.195	-0.019	-0.073	-0.002	0.015	0.009	0.074	0.040	0.018	-0.003
-0.064	0.064	-1.011	-0.125	0.135	-0.983	-0.192	-0.028	-0.074	-0.033	-0.005	-0.022	0.106	0.017	0.049	-0.003
-0.010	0.033	-0.944	-0.124	0.131	-0.984	-0.188	-0.058	-0.057	0.019	-0.031	0.046	0.055	0.014	0.017	-0.008
-0.030	0.048	-0.991	-0.122	0.128	-0.984	-0.171	-0.039	-0.036	-0.001	-0.012	-0.000	0.076	0.001	0.030	-0.010
-0.037	0.041	-0.975	-0.122	0.124	-0.985	-0.174	0.014	-0.019	-0.009	-0.016	0.016	0.085	0.007	0.014	-0.007
-0.037	0.041	-0.983	-0.120	0.121	-0.985	-0.169	-0.103	-0.028	-0.011	-0.013	0.009	0.087	0.007	0.022	-0.004
-0.033	0.041	-0.983	-0.120	0.117	-0.986	-0.171	0.006	-0.058	-0.008	-0.009	0.009	0.086	0.007	0.022	-0.008
-0.003	0.048	-0.979	-0.119	0.113	-0.986	-0.207	-0.019	-0.057	0.022	0.003	0.014	0.057	0.000	0.018	-0.013
-0.037	0.044	-0.975	-0.118	0.109	-0.987	-0.217	-0.035	-0.051	-0.013	0.003	0.019	0.094	0.004	0.015	-0.018
-0.060	-0.013	-0.983	-0.117	0.105	-0.988	-0.194	-0.008	-0.054	-0.037	-0.050	0.011	0.118	0.062	0.022	-0.022
-0.060	-0.013	-0.983	-0.118	0.102	-0.988	-0.145	0.020	-0.057	-0.036	-0.047	0.011	0.120	0.062	0.022	-0.030
-0.053	0.002	-0.983	-0.117	0.098	-0.988	-0.151	-0.018	-0.010	-0.029	-0.028	0.011	0.114	0.047	0.022	-0.027
-0.049	-0.013	-0.995	-0.116	0.095	-0.989	-0.133	-0.022	-0.003	-0.026	-0.041	-0.000	0.112	0.062	0.034	-0.020
-0.037	0.010	-1.015	-0.116	0.092	-0.989	-0.136	-0.001	0.023	-0.014	-0.014	-0.019	0.102	0.039	0.054	-0.018
-0.018	0.033	-0.975	-0.118	0.089	-0.989	-0.154	0.090	0.016	0.007	0.012	0.021	0.085	0.015	0.015	-0.016
-0.053	0.014	-0.987	-0.117	0.086	-0.989	-0.144	-0.004	0.017	-0.028	-0.004	0.010	0.121	0.034	0.026	-0.021
-0.057	-0.013	-1.027	-0.119	0.082	-0.990	-0.178	0.063	0.019	-0.031	-0.027	-0.029	0.126	0.061	0.066	-0.023
-0.060	-0.010	-0.952	-0.118	0.079	-0.990	-0.139	-0.040	0.018	-0.036	-0.020	0.047	0.132	0.057	0.009	-0.025
-0.022	-0.025	-0.936	-0.118	0.077	-0.990	-0.110	0.009	0.016	0.002	-0.032	0.062	0.095	0.072	0.025	-0.002
-0.022	-0.021	-0.960	-0.118	0.074	-0.990	-0.123	0.051	-0.018	0.002	-0.026	0.038	0.096	0.068	0.001	0.044
0.051	-0.021	-1.042	-0.121	0.071	-0.990	-0.164	0.189	-0.091	0.078	-0.022	-0.045	0.025	0.067	0.081	0.037
0.128	-0.168	-1.176	-0.128	0.071	-0.989	0.046	0.363	0.007	0.161	-0.169	-0.180	0.050	0.214	0.215	0.003
-0.110	-0.129	-0.972	-0.127	0.071	-0.989	0.057	-0.022	0.106	-0.078	-0.131	0.025	0.189	0.175	0.010	-0.017
-0.210	0.048	-0.912	-0.131	0.071	-0.989	-0.001	0.166	0.043	-0.174	0.047	0.084	0.291	0.003	0.049	-0.040
-0.199	0.025	-1.106	-0.133	0.072	-0.989	0.055	0.093	-0.043	-0.160	0.023	-0.110	0.281	0.019	0.144	-0.090
-0.149	0.044	-1.212	-0.133	0.073	-0.988	0.046	-0.000	-0.007	-0.111	0.042	-0.216	0.232	0.001	0.250	-0.106
-0.160	0.025	-1.220	-0.126	0.075	-0.989	0.143	-0.365	0.014	-0.129	0.020	-0.223	0.245	0.018	0.258	-0.113
-0.260	0.002	-1.196	-0.110	0.078	-0.991	0.138	-0.833	-0.010	-0.245	-0.006	-0.197	0.347	0.041	0.234	-0.132
-0.303	-0.010	-1.204	-0.084	0.082	-0.993	0.245	-1.317	-0.080	-0.313	-0.022	-0.203	0.391	0.052	0.242	-0.161
-0.257	-0.083	-1.196	-0.057	0.089	-0.994	0.329	-1.394	-0.141	-0.294	-0.102	-0.193	0.346	0.125	0.234	-0.179
-0.183	-0.056	-1.161	-0.028	0.095	-0.995	0.345	-1.427	-0.159	-0.249	-0.082	-0.156	0.274	0.097	0.198	-0.177
-0.099	-0.029	-1.137	-0.002	0.101	-0.995	0.293	-1.332	-0.124	-0.191	-0.060	-0.133	0.191	0.070	0.175	-0.150
-0.083	-0.010	-1.109	0.026	0.106	-0.994	0.283	-1.402	-0.061	-0.203	-0.046	-0.106	0.177	0.051	0.147	-0.131
0.017	0.021	-1.098	0.050	0.109	-0.993	0.179	-1.239	-0.017	-0.127	-0.019	-0.095	0.078	0.019	0.135	-0.109
0.013	0.021	-1.090	0.075	0.111	-0.991	0.117	-1.282	0.027	-0.156	-0.021	-0.089	0.084	0.019	0.128	-0.100
0.067	0.021	-1.161	0.102	0.112	-0.988	0.084	-1.355	-0.035	-0.129	-0.022	-0.162	0.031	0.019	0.198	-0.074
0.067	0.021	-1.161	0.129	0.113	-0.985	0.071	-1.328	-0.155	-0.155	-0.022	-0.166	0.032	0.019	0.198	-0.068
0.120	-0.006	-1.283	0.154	0.112	-0.982	0.026	-1.280	-0.350	-0.127	-0.048	-0.292	0.020	0.046	0.321	-0.039
0.124	-0.041	-1.232	0.182	0.110	-0.977	0.005	-1.402	-0.460	-0.151	-0.081	-0.245	0.023	0.081	0.270	-0.016
0.274	-0.041	-1.153	0.211	0.110	-0.971	0.123	-1.385	-0.447	-0.029	-0.082	-0.172	0.172	0.081	0.191	0.010
0.347	-0.029	-1.086	0.238	0.116	-0.964	0.415	-1.354	-0.437	0.017	-0.076	-0.112	0.244	0.069	0.124	0.014
0.378	0.021	-1.031	0.263	0.126	-0.957	0.640	-1.237	-0.385	0.023	-0.036	-0.065	0.274	0.019	0.069	0.007
0.367	0.068	-0.979	0.285	0.136	-0.949	0.638	-1.097	-0.276	-0.010	0.000	-0.021	0.262	0.027	0.018	-0.011
0.317	0.068	-0.905	0.307	0.143	-0.941	0.421	-1.147	-0.152	-0.082	-0.006	0.046	0.211	0.027	0.057	-0.029
0.378	0.083	-0.873	0.329	0.150	-0.932	0.397	-1.139	-0.034	-0.042	0.002	0.069	0.271	0.042	0.088	-0.026
0.432	0.072	-0.853	0.352	0.160	-0.922	0.501	-1.262	0.149	-0.011	-0.019	0.078	0.323	0.030	0.107	-0.004
0.528	0.041	-0.924	0.371	0.174	-0.912	0.642	-1.096	0.284	0.065	-0.064	-0.003	0.418	0.001	0.036	0.049
0.570	0.044	-0.983	0.391	0.190	-0.900	0.764	-1.145	0.410	0.088	-0.076	-0.074	0.459	0.002	0.023	0.100
0.667	0.087	-0.972	0.411	0.208	-0.888	0.843	-1.176	0.446	0.164	-0.052	-0.075	0.554	0.045	0.011	0.142
0.724	0.149	-0.897	0.426	0.227	-0.876	0.861	-0.902	0.406	0.206	-0.008	-0.012	0.610	0.107	0.064	0.166
0.740	0.187	-0.826	0.440	0.242	-0.865	0.723	-0.839	0.334	0.207	0.015	0.048	0.625	0.145	0.135	0.176
0.770	0.234	-0.778	0.451	0.254	-0.856	0.612	-0.642	0.184	0.227	0.050	0.086	0.655	0.192	0.182	0.167
0.767	0.253	-0.731	0.457	0.264	-0.849	0.589	-0.362	0.061	0.217	0.058	0.127	0.650	0.210	0.229	0.153
0.740	0.249	-0.727	0.460	0.274	-0.845	0.555	-0.113	-0.017	0.187	0.045	0.126	0.622	0.206	0.233	0.139
0.724	0.249	-0.747	0.461	0.281	-0.842	0.409	-0.017	0.036	0.171	0.039	0.104	0.606	0.205	0.213	0.119
0.678	0.230	-0.810	0.457	0.285	-0.843	0.181	0.237	0.104	0.129	0.016	0.042	0.560	0.185	0.149	0.094
0.647	0.242	-0.822	0.453	0.286	-0.844	-0.008	0.202	0.170	0.102	0.026	0.032	0.529	0.196	0.136	0.069
0.574	0.242	-0.857	0.451	0.285	-0.846	-0.116	0.076	0.193	0.031	0.027	-0.002	0.457	0.195	0.100	0.042
0.559	0.253	-0.834	0.450	0.283	-0.847	-0.189	0.001	0.163	0.017	0.040	0.022	0.442	0.206	0.123	0.023
0.547	0.211	-0.790	0.449	0.280	-0.848	-0.253	0.051	0.124	0.006	0.001	0.067	0.430	0.163	0.166	0.006
0.601	0.211	-0.735	0.449	0.275	-0.850	-0.339	0.015	0.088	0.060	0.006	0.124	0.485	0.162	0.220	0.004
0.590	0.242	-0.708	0.443	0.268	-0.856	-0.422	0.376	-0.024	0.054	0.045	0.157	0.473	0.192	0.247	-0.000
0.624	0.242	-0.664	0.438	0.258	-0.861	-0.490	0.368	-0.092	0.094	0.054	0.206	0.508	0.192	0.290	-0.005
0.570	0.230	-0.708	0.432	0.248	-0.867	-0.544	0.417	-0.133	0.046	0.053	0.169	0.454	0.180	0.246	-0.011
0.540	0.226	-0.715	0.428	0.237	-0.872	-0.595	0.286	-0.100	0.019	0.060	0.166	0.423	0.176	0.237	-0.027
0.567	0.199	-0.684	0.418	0.225	-0.880	-0.627	0.634	-0.127	0.056	0.046	0.206	0.450	0.149	0.268	-0.041
0.490	0.157	-0.696	0.413	0.213	-0.885	-0.611	0.306	-0.090	-0.016	0.015	0.199	0.373	0.107	0.256	-0.056
0.509	0.114	-0.704	0.405	0.204	-0.891	-0.458	0.506	-0.104	0.011	-0.018	0.197	0.392	0.064	0.248	-0.065
0.455	0.137	-0.735	0.395	0.195	-0.898	-0.419	0.618	-0.110	-0.032	0.013	0.172	0.338	0.087	0.216	-0.074
0.443	0.145	-0.763	0.386	0.187	-0.903	-0.407	0.540	-0.121	-0.035	0.029	0.150	0.327	0.094	0.188	-0.078
0.451	0.126	-0.767	0.374	0.180	-0.910	-0.346	0.696	-0.132	-0.015	0.018	0.153	0.334	0.075	0.184	-0.068
0.401	0.114	-0.786	0.368	0.172	-0.914	-0.404	0.346	-0.065	-0.059	0.014	0.137	0.284	0.063	0.164	-0.071
0.493	0.102	-0.782	0.354	0.163	-0.921	-0.408	0.825	-0.137	0.047	0.011	0.148	0.376	0.051	0.168	-0.058
0.390	0.056	-0.771	0.345	0.155	-0.925	-0.360	0.513	-0.099	-0.048	-0.027	0.165	0.271	0.004	0.180	-0.069
0.451	0.048	-0.798	0.329	0.149	-0.932	-0.284	0.931	-0.139	0.030	-0.029	0.144	0.333	0.004	0.153	-0.055
0.317	0.060	-0.857	0.317	0.143	-0.938	-0.306	0.640	-0.083	-0.093	-0.010	0.090	0.197	0.008	0.094	-0.061
0.417	0.083	-0.802	0.307	0.136	-0.942	-0.293	0.604	-0.079	0.018	0.019	0.150	0.297	0.031	0.149	-0.057
0.393	0.075	-0.822	0.292	0.130	-0.947	-0.296	0.791	-0.095	0.009	0.018	0.136	0.273	0.023	0.129	-0.066
0.328	0.068	-0.853	0.283	0.124	-0.951	-0.324	0.490	-0.046	-0.047	0.017	0.108	0.208	0.015	0.098	-0.049
0.343	0.041	-0.826	0.272	0.118	-0.955	-0.290	0.625	-0.052	-0.020	-0.004	0.139	0.223	0.013	0.125	-0.073
0.370	0.029	-0.834	0.261	0.111	-0.959	-0.329	0.578	-0.071	0.017	-0.009	0.135	0.249	0.025	0.117	-0.075
0.217	0.041	-0.857	0.252	0.104	-0.962	-0.313	0.526	-0.090	-0.127	0.009	0.115	0.095	0.014	0.094	-0.079
0.332	0.037	-0.842	0.241	0.097	-0.966	-0.327	0.587	-0.112	-0.001	0.012	0.134	0.210	0.018	0.109	-0.077
0.263	-0.010	-0.857	0.232	0.090	-0.969	-0.354	0.457	-0.093	-0.061	-0.027	0.121	0.140	0.064	0.094	-0.080
0.293	-0.013	-0.861	0.223	0.082	-0.971	-0.344	0.497	-0.111	-0.021	-0.023	0.120	0.171	0.068	0.090	-0.051
0.301	0.006	-0.865	0.212	0.075	-0.974	-0.337	0.611	-0.128	-0.002	0.003	0.119	0.178	0.049	0.086	-0.056
0.343	-0.002	-0.830	0.203	0.068	-0.977	-0.321	0.470	-0.107	0.048	0.002	0.157	0.220	0.057	0.122	-0.037
0.247	-0.037	-0.869	0.193	0.062	-0.979	-0.272	0.552	-0.122	-0.037	-0.026	0.120	0.124	0.093	0.083	-0.036
0.328	-0.048	-0.853	0.187	0.057	-0.981	-0.211	0.308	-0.055	0.049	-0.033	0.137	0.205	0.105	0.098	-0.037
0.251	-0.025	-0.877	0.177	0.053	-0.983	-0.193	0.568	-0.079	-0.017	-0.006	0.116	0.128	0.082	0.075	-0.040
0.251	-0.025	-0.877	0.169	0.049	-0.984	-0.183	0.400	-0.081	-0.010	-0.001	0.118	0.127	0.082	0.075	-0.039
0.263	-0.025	-0.905	0.159	0.046	-0.986	-0.125	0.536	-0.109	0.012	0.002	0.092	0.138	0.083	0.047	-0.048
0.205	-0.052	-0.893	0.151	0.042	-0.988	-0.165	0.436	-0.076	-0.037	-0.021	0.105	0.080	0.110	0.059	-0.045
0.217	-0.044	-0.897	0.143	0.039	-0.989	-0.129	0.424	-0.054	-0.018	-0.010	0.102	0.092	0.103	0.055	-0.048
0.220	-0.033	-0.897	0.132	0.037	-0.991	-0.087	0.529	-0.054	-0.003	0.003	0.104	0.095	0.092	0.055	-0.053
0.178	-0.048	-0.920	0.125	0.036	-0.992	-0.036	0.403	-0.002	-0.038	-0.011	0.081	0.053	0.108	0.031	-0.049
0.193	-0.025	-0.912	0.117	0.036	-0.993	-0.008	0.413	-0.041	-0.015	0.012	0.090	0.068	0.086	0.039	-0.049
0.190	-0.052	-0.881	0.109	0.035	-0.993	0.006	0.405	-0.054	-0.011	-0.014	0.123	0.064	0.113	0.070	-0.061
0.174	-0.044	-0.885	0.097	0.035	-0.995	0.019	0.640	-0.090	-0.013	-0.006	0.120	0.049	0.106	0.066	-0.049
0.109	-0.044	-0.924	0.093	0.034	-0.995	-0.032	0.160	-0.039	-0.076	-0.006	0.081	0.017	0.107	0.027	-0.057
0.213	-0.048	-0.897	0.082	0.034	-0.996	0.000	0.613	-0.071	0.040	-0.009	0.110	0.087	0.111	0.054	-0.051
0.097	-0.037	-0.940	0.076	0.034	-0.997	0.019	0.315	-0.001	-0.069	0.002	0.067	0.028	0.101	0.011	-0.050
0.163	-0.033	-0.932	0.068	0.034	-0.997	0.023	0.384	-0.006	0.004	0.006	0.075	0.037	0.098	0.019	-0.041
0.120	-0.044	-0.952	0.059	0.035	-0.998	0.058	0.496	-0.032	-0.029	-0.006	0.056	0.005	0.110	0.001	-0.050
0.120	-0.025	-0.916	0.051	0.036	-0.998	0.025	0.368	-0.063	-0.022	0.013	0.092	0.005	0.092	0.035	-0.035
0.113	-0.048	-0.932	0.046	0.035	-0.998	-0.020	0.299	-0.070	-0.024	-0.010	0.076	0.013	0.116	0.019	-0.036
0.143	-0.056	-0.936	0.038	0.034	-0.999	-0.023	0.399	-0.071	0.015	-0.016	0.073	0.018	0.124	0.015	-0.031
0.117	-0.052	-0.952	0.033	0.033	-0.999	-0.013	0.252	-0.049	-0.007	-0.012	0.057	0.009	0.121	0.001	-0.033
0.117	-0.052	-0.952	0.026	0.034	-0.999	0.031	0.388	-0.068	0.000	-0.012	0.057	0.009	0.122	0.001	-0.027
0.067	-0.044	-0.956	0.023	0.034	-0.999	0.029	0.175	-0.036	-0.046	-0.005	0.054	0.059	0.115	0.005	-0.032
0.109	-0.033	-0.944	0.016	0.034	-0.999	-0.002	0.322	-0.058	0.002	0.007	0.065	0.017	0.105	0.007	-0.033
0.082	-0.037	-0.956	0.010	0.034	-0.999	-0.003	0.325	-0.064	-0.019	0.003	0.054	0.044	0.110	0.005	-0.039
0.093	-0.044	-0.924	0.006	0.034	-0.999	0.016	0.250	-0.046	-0.002	-0.005	0.085	0.033	0.119	0.027	-0.032
0.063	-0.052	-0.944	-0.000	0.034	-0.999	0.015	0.312	-0.077	-0.027	-0.012	0.066	0.064	0.127	0.007	-0.031
0.070	-0.060	-0.968	-0.006	0.033	-0.999	-0.015	0.285	-0.050	-0.014	-0.019	0.042	0.056	0.136	0.017	-0.028
0.074	-0.044	-0.968	-0.013	0.032	-0.999	-0.033	0.368	-0.078	-0.003	-0.003	0.042	0.053	0.122	0.017	-0.026
0.074	-0.044	-0.968	-0.014	0.032	-0.999	-0.029	0.077	-0.040	-0.002	-0.002	0.042	0.053	0.123	0.017	-0.024
0.067	-0.056	-0.944	-0.020	0.031	-0.999	-0.009	0.331	-0.093	-0.003	-0.013	0.066	0.061	0.135	0.006	-0.025
0.043	-0.056	-0.964	-0.025	0.031	-0.999	0.010	0.214	-0.069	-0.022	-0.013	0.046	0.084	0.137	0.013	-0.025
0.040	-0.075	-0.975	-0.027	0.032	-0.999	0.050	0.123	-0.053	-0.024	-0.033	0.034	0.088	0.157	0.025	-0.028
0.059	-0.056	-0.964	-0.031	0.033	-0.999	0.074	0.222	-0.041	-0.000	-0.015	0.046	0.068	0.139	0.014	-0.028
0.040	-0.060	-0.968	-0.035	0.035	-0.999	0.101	0.204	-0.037	-0.016	-0.021	0.042	0.087	0.145	0.019	-0.021
0.036	-0.041	-0.972	-0.037	0.037	-0.999	0.106	0.137	-0.035	-0.017	-0.003	0.038	0.091	0.127	0.023	-0.019
0.067	-0.033	-0.964	-0.042	0.039	-0.998	0.127	0.235	-0.017	0.018	0.002	0.046	0.062	0.120	0.015	-0.027
0.032	-0.048	-0.968	-0.047	0.041	-0.998	0.114	0.271	-0.014	-0.011	-0.015	0.042	0.097	0.137	0.019	-0.025
-0.010	-0.041	-0.983	-0.047	0.045	-0.998	0.184	0.039	-0.002	-0.053	-0.011	0.026	0.140	0.130	0.036	-0.023
0.040	-0.060	-0.960	-0.051	0.048	-0.998	0.201	0.204	-0.003	0.001	-0.033	0.049	0.091	0.150	0.014	-0.022
0.028	-0.052	-0.972	-0.053	0.052	-0.997	0.182	0.106	0.013	-0.009	-0.029	0.037	0.104	0.144	0.027	-0.024
0.043	-0.037	-0.991	-0.058	0.055	-0.997	0.192	0.247	-0.004	0.011	-0.017	0.017	0.090	0.129	0.048	-0.015
0.001	-0.033	-0.995	-0.058	0.059	-0.997	0.230	0.023	0.014	-0.030	-0.017	0.013	0.133	0.127	0.053	-0.018
0.028	-0.044	-0.975	-0.060	0.064	-0.996	0.243	0.134	0.013	-0.001	-0.033	0.032	0.107	0.140	0.034	-0.020
0.001	-0.033	-0.987	-0.063	0.069	-0.996	0.266	0.121	-0.002	-0.026	-0.026	0.020	0.135	0.130	0.046	-0.025
0.009	-0.017	-0.960	-0.065	0.074	-0.995	0.285	0.129	-0.003	-0.015	-0.016	0.047	0.127	0.115	0.020	-0.024
0.009	-0.029	-0.983	-0.066	0.080	-0.995	0.296	0.054	0.010	-0.014	-0.033	0.023	0.127	0.128	0.044	-0.023
-0.003	-0.010	-0.991	-0.068	0.085	-0.994	0.293	0.112	0.010	-0.024	-0.019	0.014	0.139	0.110	0.052	-0.019
0.017	-0.002	-0.995	-0.069	0.091	-0.993	0.311	0.085	0.029	-0.003	-0.017	0.010	0.119	0.103	0.057	-0.015
0.005	0.017	-1.003	-0.070	0.097	-0.993	0.279	0.054	0.034	-0.014	-0.003	0.001	0.130	0.085	0.065	-0.010
0.013	-0.002	-0.987	-0.073	0.103	-0.992	0.319	0.158	0.008	-0.003	-0.028	0.017	0.121	0.106	0.051	-0.008
0.028	0.021	-0.979	-0.075	0.108	-0.991	0.307	0.080	0.025	0.014	-0.011	0.024	0.105	0.084	0.045	-0.012
0.001	0.029	-0.979	-0.077	0.114	-0.991	0.307	0.108	0.014	-0.011	-0.009	0.023	0.130	0.078	0.046	-0.015
-0.007	0.029	-0.979	-0.079	0.120	-0.990	0.329	0.147	0.024	-0.016	-0.015	0.023	0.135	0.079	0.047	-0.019
-0.018	0.021	-0.987	-0.080	0.126	-0.989	0.324	0.021	0.030	-0.028	-0.028	0.014	0.145	0.088	0.055	-0.019
-0.018	0.021	-0.987	-0.080	0.132	-0.988	0.319	0.039	0.023	-0.027	-0.034	0.013	0.143	0.090	0.055	-0.015
0.013	0.060	-1.003	-0.082	0.138	-0.987	0.316	0.085	0.011	0.005	-0.002	-0.003	0.110	0.052	0.071	-0.013
0.017	0.064	-0.972	-0.083	0.143	-0.986	0.267	0.058	0.026	0.010	-0.003	0.027	0.104	0.049	0.039	-0.008
0.005	0.068	-0.972	-0.083	0.149	-0.985	0.279	0.027	0.019	-0.001	-0.004	0.027	0.113	0.046	0.039	-0.001
0.005	0.072	-0.972	-0.084	0.154	-0.984	0.279	0.091	0.007	0.001	-0.005	0.026	0.110	0.044	0.038	-0.006
0.009	0.083	-0.995	-0.087	0.159	-0.983	0.279	0.148	0.018	0.007	0.001	0.002	0.103	0.033	0.062	-0.002
-0.022	0.075	-1.011	-0.087	0.165	-0.982	0.301	0.002	0.052	-0.023	-0.012	-0.015	0.130	0.042	0.077	-0.004
0.020	0.079	-0.987	-0.090	0.170	-0.981	0.300	0.152	0.018	0.022	-0.014	0.008	0.084	0.038	0.053	-0.006
-0.022	0.091	-0.991	-0.091	0.175	-0.980	0.271	0.042	0.012	-0.020	-0.007	0.003	0.123	0.027	0.055	-0.010
-0.026	0.102	-1.003	-0.092	0.180	-0.979	0.228	0.084	0.000	-0.022	0.000	-0.009	0.123	0.016	0.065	-0.006
-0.018	0.106	-0.995	-0.092	0.183	-0.979	0.214	0.015	-0.010	-0.014	0.000	-0.002	0.111	0.012	0.056	-0.007
-0.003	0.099	-0.987	-0.094	0.188	-0.978	0.219	0.101	-0.016	0.003	-0.011	0.005	0.093	0.020	0.046	-0.002
0.009	0.099	-0.983	-0.094	0.191	-0.977	0.212	0.046	-0.002	0.015	-0.015	0.008	0.078	0.021	0.041	0.002
0.005	0.095	-0.979	-0.096	0.196	-0.976	0.243	0.079	0.011	0.012	-0.023	0.011	0.078	0.025	0.036	0.003
-0.007	0.122	-0.995	-0.096	0.201	-0.975	0.276	0.013	0.011	0.001	-0.001	-0.005	0.087	0.002	0.051	-0.000
-0.014	0.137	-0.979	-0.097	0.205	-0.974	0.234	0.100	0.004	-0.005	0.010	0.010	0.091	0.017	0.034	-0.002
-0.026	0.133	-0.991	-0.098	0.209	-0.973	0.218	0.055	0.009	-0.016	0.002	-0.003	0.100	0.013	0.045	-0.004
-0.007	0.133	-0.983	-0.099	0.213	-0.972	0.201	0.039	0.010	0.004	-0.002	0.005	0.078	0.012	0.036	-0.001
-0.010	0.137	-0.983	-0.100	0.216	-0.971	0.172	0.054	0.001	0.001	-0.001	0.004	0.079	0.016	0.035	0.001
0.009	0.133	-0.979	-0.100	0.220	-0.970	0.198	0.028	-0.008	0.020	-0.008	0.008	0.057	0.012	0.030	0.004
-0.007	0.141	-0.983	-0.101	0.223	-0.970	0.185	0.086	-0.013	0.006	-0.004	0.003	0.069	0.019	0.032	0.004
-0.014	0.137	-0.979	-0.103	0.226	-0.969	0.162	0.114	-0.019	-0.000	-0.011	0.007	0.073	0.015	0.027	0.003
-0.014	0.153	-0.987	-0.105	0.229	-0.968	0.142	0.125	-0.023	0.002	0.002	-0.002	0.070	0.030	0.034	-0.002
-0.026	0.160	-0.991	-0.106	0.231	-0.967	0.126	0.048	-0.014	-0.009	0.008	-0.006	0.079	0.037	0.036	-0.001
-0.026	0.172	-0.991	-0.105	0.233	-0.967	0.126	-0.002	0.000	-0.010	0.017	-0.006	0.076	0.048	0.035	-0.002
-0.010	0.180	-0.987	-0.106	0.235	-0.966	0.118	0.080	-0.018	0.007	0.023	-0.003	0.058	0.055	0.030	-0.005
-0.026	0.153	-0.987	-0.107	0.237	-0.966	0.112	0.045	-0.014	-0.008	-0.006	-0.003	0.071	0.028	0.029	-0.005
-0.033	0.160	-0.983	-0.108	0.239	-0.965	0.119	0.061	-0.010	-0.015	-0.000	0.000	0.076	0.035	0.024	-0.004
-0.026	0.160	-0.987	-0.109	0.241	-0.964	0.118	0.096	-0.017	-0.006	-0.002	-0.004	0.066	0.034	0.027	-0.008
-0.030	0.180	-0.995	-0.109	0.243	-0.964	0.087	0.017	-0.019	-0.010	0.015	-0.013	0.067	0.052	0.034	-0.008
-0.030	0.172	-0.979	-0.110	0.244	-0.963	0.079	0.059	-0.015	-0.009	0.006	0.003	0.064	0.044	0.018	-0.010
-0.033	0.168	-0.987	-0.111	0.246	-0.963	0.096	0.047	0.002	-0.012	0.001	-0.005	0.066	0.039	0.025	-0.008
-0.045	0.172	-0.983	-0.111	0.247	-0.963	0.098	-0.015	0.011	-0.024	0.003	-0.002	0.075	0.042	0.020	-0.008
-0.018	0.157	-0.983	-0.111	0.249	-0.962	0.099	0.045	-0.005	0.003	-0.014	-0.002	0.046	0.025	0.019	-0.006
-0.030	0.168	-0.995	-0.112	0.251	-0.962	0.106	0.044	-0.007	-0.008	-0.004	-0.015	0.055	0.036	0.031	-0.006
-0.022	0.160	-0.975	-0.113	0.253	-0.961	0.104	0.080	-0.027	0.001	-0.013	0.005	0.045	0.028	0.010	-0.001
-0.033	0.160	-0.983	-0.112	0.254	-0.961	0.088	-0.016	0.004	-0.011	-0.014	-0.003	0.054	0.027	0.018	-0.003
-0.022	0.164	-0.983	-0.113	0.255	-0.960	0.085	0.050	0.017	0.001	-0.012	-0.004	0.041	0.030	0.017	-0.004
-0.033	0.168	-0.987	-0.114	0.257	-0.960	0.098	0.046	0.019	-0.010	-0.009	-0.008	0.050	0.033	0.020	-0.003
-0.030	0.180	-0.975	-0.115	0.259	-0.959	0.092	0.076	0.020	-0.005	0.001	0.003	0.045	0.044	0.008	-0.000
-0.026	0.184	-0.991	-0.115	0.260	-0.959	0.095	0.014	0.022	-0.000	0.003	-0.013	0.039	0.047	0.023	0.000
-0.022	0.184	-0.975	-0.116	0.262	-0.958	0.104	0.074	0.010	0.005	0.001	0.002	0.034	0.046	0.007	0.002
-0.026	0.168	-0.991	-0.116	0.263	-0.958	0.086	-0.010	0.016	0.000	-0.015	-0.014	0.036	0.030	0.022	0.002
-0.026	0.172	-0.979	-0.116	0.264	-0.957	0.080	0.025	0.025	0.001	-0.013	-0.003	0.034	0.033	0.010	0.003
-0.033	0.180	-0.983	-0.117	0.265	-0.957	0.075	0.018	0.036	-0.006	-0.006	-0.007	0.040	0.040	0.013	-0.000
-0.018	0.184	-0.979	-0.117	0.267	-0.957	0.098	0.004	0.031	0.009	-0.003	-0.003	0.023	0.043	0.009	-0.002
-0.045	0.187	-0.987	-0.117	0.269	-0.956	0.105	-0.001	0.030	-0.018	-0.001	-0.012	0.048	0.046	0.016	-0.004
-0.033	0.195	-0.983	-0.117	0.270	-0.956	0.094	0.052	0.016	-0.006	0.005	-0.008	0.035	0.053	0.011	-0.002
-0.037	0.195	-0.975	-0.117	0.272	-0.955	0.110	-0.008	0.020	-0.010	0.003	-0.001	0.037	0.052	0.003	-0.005
-0.022	0.207	-0.975	-0.116	0.274	-0.955	0.105	-0.038	0.015	0.005	0.013	-0.002	0.020	0.063	0.002	-0.001
-0.037	0.214	-0.979	-0.116	0.276	-0.954	0.099	0.005	0.015	-0.011	0.019	-0.006	0.034	0.070	0.006	-0.002
-0.026	0.211	-0.995	-0.115	0.277	-0.954	0.091	-0.035	0.027	0.000	0.014	-0.022	0.022	0.065	0.021	-0.003
-0.037	0.214	-0.991	-0.116	0.278	-0.953	0.090	0.018	0.019	-0.011	0.017	-0.019	0.032	0.068	0.017	-0.007
-0.049	0.199	-0.991	-0.115	0.280	-0.953	0.087	-0.017	0.004	-0.023	-0.000	-0.019	0.042	0.052	0.017	-0.006
-0.049	0.199	-0.991	-0.115	0.281	-0.953	0.067	-0.011	-0.007	-0.024	-0.001	-0.020	0.041	0.051	0.016	-0.009
-0.033	0.207	-0.983	-0.113	0.282	-0.953	0.050	-0.053	-0.025	-0.010	0.006	-0.012	0.025	0.058	0.008	-0.009
-0.030	0.207	-0.975	-0.113	0.282	-0.953	0.041	-0.008	-0.027	-0.007	0.005	-0.005	0.020	0.057	0.001	-0.006
-0.030	0.211	-0.979	-0.111	0.283	-0.953	0.034	-0.049	0.002	-0.008	0.008	-0.009	0.019	0.060	0.003	-0.003
-0.022	0.214	-0.975	-0.110	0.284	-0.953	0.060	-0.052	0.017	-0.002	0.011	-0.005	0.010	0.064	0.001	-0.002
-0.026	0.211	-0.987	-0.110	0.285	-0.952	0.092	-0.024	0.025	-0.006	0.006	-0.017	0.013	0.059	0.010	-0.002
-0.030	0.211	-0.999	-0.109	0.287	-0.952	0.096	-0.027	0.017	-0.011	0.005	-0.029	0.016	0.059	0.022	-0.001
-0.033	0.207	-0.995	-0.107	0.288	-0.952	0.101	-0.119	0.010	-0.017	-0.001	-0.026	0.019	0.054	0.018	-0.004
-0.018	0.211	-0.975	-0.105	0.290	-0.951	0.095	-0.068	-0.001	-0.003	0.001	-0.006	0.003	0.058	0.002	-0.005
-0.033	0.214	-0.983	-0.103	0.291	-0.951	0.060	-0.077	-0.011	-0.020	0.004	-0.014	0.018	0.061	0.005	-0.005
-0.018	0.211	-0.979	-0.102	0.291	-0.951	0.043	-0.048	-0.027	-0.006	-0.000	-0.010	0.001	0.057	0.001	-0.003
-0.018	0.218	-0.983	-0.100	0.292	-0.951	0.039	-0.088	-0.015	-0.008	0.007	-0.014	0.001	0.064	0.005	-0.005
-0.007	0.203	-0.964	-0.099	0.293	-0.951	0.043	-0.010	-0.029	0.003	-0.009	0.005	0.012	0.048	0.015	-0.004
-0.022	0.211	-0.979	-0.098	0.293	-0.951	0.039	-0.061	-0.013	-0.013	-0.002	-0.011	0.003	0.055	0.001	-0.004
-0.018	0.199	-0.968	-0.097	0.294	-0.951	0.071	-0.050	-0.006	-0.010	-0.015	0.000	0.002	0.043	0.012	-0.008
-0.010	0.214	-0.975	-0.095	0.295	-0.951	0.061	-0.093	-0.008	-0.004	0.000	-0.008	0.010	0.059	0.004	-0.011
-0.030	0.214	-0.972	-0.094	0.296	-0.951	0.048	-0.014	-0.036	-0.024	-0.001	-0.004	0.009	0.058	0.008	-0.011
-0.022	0.222	-0.964	-0.092	0.296	-0.951	0.012	-0.076	-0.038	-0.017	0.007	0.003	0.000	0.066	0.016	-0.009
-0.010	0.226	-0.968	-0.090	0.296	-0.951	-0.011	-0.078	-0.047	-0.007	0.011	-0.001	0.012	0.069	0.012	-0.010
-0.007	0.218	-0.972	-0.089	0.296	-0.951	0.002	-0.018	-0.040	-0.004	0.004	-0.005	0.016	0.061	0.009	-0.005
-0.007	0.203	-0.972	-0.088	0.296	-0.951	0.026	-0.040	-0.029	-0.005	-0.012	-0.005	0.016	0.045	0.009	-0.003
0.005	0.203	-0.956	-0.087	0.296	-0.951	0.044	-0.052	-0.009	0.006	-0.012	0.010	0.029	0.045	0.025	-0.000
-0.010	0.218	-0.972	-0.088	0.297	-0.951	0.050	0.062	-0.019	-0.008	0.002	-0.006	0.013	0.060	0.009	-0.003
0.005	0.218	-0.960	-0.088	0.298	-0.951	0.031	0.027	-0.025	0.008	0.002	0.005	0.029	0.060	0.021	-0.002
-0.018	0.218	-0.964	-0.088	0.298	-0.950	0.038	0.015	-0.032	-0.015	0.002	0.001	0.007	0.060	0.017	-0.001
0.005	0.214	-0.952	-0.088	0.299	-0.950	0.053	0.065	-0.031	0.009	-0.003	0.013	0.030	0.055	0.029	0.001
0.005	0.214	-0.952	-0.088	0.300	-0.950	0.077	0.020	-0.024	0.009	-0.004	0.012	0.030	0.055	0.029	0.000
-0.003	0.214	-0.972	-0.090	0.302	-0.949	0.078	0.123	-0.033	0.003	-0.006	-0.008	0.023	0.055	0.010	0.002
-0.007	0.207	-0.964	-0.093	0.303	-0.948	0.100	0.166	-0.028	0.002	-0.015	-0.001	0.020	0.047	0.018	0.004
-0.018	0.222	-0.964	-0.095	0.305	-0.948	0.087	0.110	-0.017	-0.007	-0.001	-0.002	0.008	0.063	0.018	0.004
0.001	0.230	-0.968	-0.098	0.306	-0.947	0.091	0.180	-0.023	0.015	0.005	-0.007	0.028	0.070	0.014	0.007
-0.014	0.218	-0.964	-0.100	0.308	-0.946	0.101	0.166	-0.016	0.002	-0.008	-0.003	0.013	0.059	0.018	0.011
-0.007	0.218	-0.979	-0.104	0.310	-0.945	0.127	0.218	-0.013	0.014	-0.010	-0.020	0.021	0.059	0.002	0.016
-0.010	0.222	-0.987	-0.108	0.313	-0.944	0.148	0.232	-0.011	0.014	-0.009	-0.030	0.017	0.063	0.006	0.016
-0.018	0.226	-0.983	-0.113	0.315	-0.942	0.158	0.260	-0.012	0.011	-0.008	-0.027	0.010	0.067	0.002	0.021
-0.026	0.234	-0.979	-0.117	0.318	-0.941	0.167	0.259	0.002	0.008	-0.003	-0.025	0.002	0.074	0.002	0.027
-0.014	0.234	-0.972	-0.122	0.321	-0.939	0.182	0.232	0.016	0.023	-0.006	-0.018	0.014	0.075	0.010	0.036
0.001	0.253	-0.983	-0.127	0.324	-0.937	0.170	0.338	-0.008	0.045	0.010	-0.032	0.030	0.094	0.002	0.045
0.001	0.257	-1.003	-0.136	0.327	-0.935	0.160	0.487	-0.059	0.053	0.011	-0.054	0.030	0.098	0.021	0.052
-0.018	0.249	-1.011	-0.145	0.330	-0.933	0.143	0.559	-0.099	0.043	0.001	-0.064	0.011	0.091	0.029	0.044
-0.033	0.245	-0.995	-0.155	0.333	-0.930	0.172	0.575	-0.091	0.037	-0.006	-0.051	0.004	0.087	0.014	0.028
-0.103	0.245	-0.983	-0.162	0.338	-0.927	0.248	0.396	-0.059	-0.025	-0.011	-0.042	0.073	0.088	0.002	0.014
-0.122	0.249	-0.960	-0.166	0.343	-0.925	0.283	0.275	-0.032	-0.040	-0.012	-0.021	0.092	0.092	0.022	0.006
-0.091	0.269	-0.932	-0.172	0.348	-0.922	0.269	0.303	-0.031	-0.004	0.003	0.004	0.061	0.112	0.050	0.002
-0.064	0.288	-0.916	-0.178	0.352	-0.919	0.223	0.385	-0.063	0.029	0.018	0.017	0.034	0.132	0.065	0.009
-0.068	0.280	-0.932	-0.185	0.355	-0.916	0.182	0.440	-0.080	0.033	0.007	-0.002	0.038	0.125	0.050	0.022
-0.080	0.284	-0.936	-0.191	0.358	-0.914	0.140	0.379	-0.067	0.027	0.008	-0.008	0.050	0.129	0.046	0.030
-0.076	0.284	-0.924	-0.196	0.360	-0.912	0.134	0.329	-0.059	0.036	0.006	0.002	0.046	0.130	0.057	0.036
-0.072	0.296	-0.912	-0.201	0.363	-0.910	0.113	0.294	-0.054	0.045	0.015	0.012	0.042	0.142	0.069	0.048
-0.068	0.296	-0.936	-0.204	0.363	-0.909	0.038	0.228	-0.058	0.052	0.014	-0.013	0.037	0.143	0.046	0.059
-0.045	0.280	-0.983	-0.206	0.363	-0.909	-0.028	0.151	-0.050	0.077	-0.001	-0.060	0.014	0.128	0.001	0.068
-0.064	0.269	-1.015	-0.206	0.361	-0.909	-0.070	0.029	-0.030	0.058	-0.011	-0.091	0.033	0.117	0.033	0.086
-0.080	0.257	-1.042	-0.205	0.361	-0.910	-0.015	-0.014	-0.004	0.042	-0.022	-0.118	0.048	0.106	0.061	0.115
-0.037	0.242	-1.070	-0.202	0.362	-0.910	0.119	-0.169	0.056	0.081	-0.039	-0.146	0.006	0.091	0.088	0.138
0.028	0.249	-1.121	-0.201	0.366	-0.909	0.237	-0.076	0.073	0.144	-0.034	-0.198	0.059	0.100	0.139	0.162
0.036	0.276	-1.125	-0.198	0.369	-0.908	0.226	-0.167	0.103	0.149	-0.011	-0.203	0.067	0.128	0.143	0.183
0.051	0.303	-1.086	-0.194	0.371	-0.908	0.161	-0.192	0.099	0.161	0.014	-0.164	0.083	0.156	0.104	0.195
0.051	0.319	-1.046	-0.188	0.372	-0.909	0.043	-0.295	0.048	0.155	0.029	-0.123	0.083	0.172	0.065	0.184
0.070	0.311	-1.011	-0.184	0.371	-0.910	-0.032	-0.184	0.005	0.170	0.022	-0.086	0.102	0.165	0.029	0.166
0.024	0.303	-1.015	-0.181	0.369	-0.912	-0.102	-0.151	-0.015	0.121	0.017	-0.089	0.056	0.158	0.033	0.144
0.005	0.319	-1.003	-0.177	0.366	-0.914	-0.136	-0.149	-0.045	0.098	0.035	-0.075	0.037	0.175	0.021	0.126
-0.018	0.303	-1.011	-0.173	0.364	-0.915	-0.114	-0.166	-0.022	0.071	0.021	-0.082	0.014	0.160	0.029	0.103
-0.010	0.307	-1.007	-0.171	0.362	-0.916	-0.084	-0.097	-0.037	0.076	0.027	-0.077	0.022	0.165	0.025	0.087
-0.030	0.303	-0.995	-0.168	0.361	-0.917	-0.055	-0.143	-0.033	0.054	0.024	-0.064	0.003	0.162	0.013	0.081
-0.026	0.300	-0.975	-0.163	0.360	-0.919	-0.084	-0.241	-0.016	0.052	0.022	-0.043	0.007	0.159	0.007	0.070
0.001	0.311	-0.972	-0.160	0.358	-0.920	-0.105	-0.091	-0.031	0.077	0.036	-0.037	0.034	0.172	0.011	0.062
-0.037	0.307	-0.960	-0.156	0.355	-0.922	-0.144	-0.191	-0.019	0.035	0.035	-0.024	0.005	0.169	0.022	0.048
-0.018	0.296	-0.952	-0.156	0.352	-0.923	-0.144	-0.008	-0.021	0.053	0.026	-0.015	0.015	0.158	0.030	0.043
-0.076	0.280	-0.964	-0.151	0.350	-0.925	-0.114	-0.231	0.006	-0.009	0.013	-0.025	0.043	0.144	0.018	0.025
-0.026	0.284	-0.952	-0.149	0.347	-0.926	-0.126	-0.069	0.005	0.039	0.019	-0.012	0.007	0.149	0.030	0.020
-0.080	0.269	-0.960	-0.145	0.345	-0.927	-0.111	-0.225	0.034	-0.019	0.006	-0.018	0.047	0.135	0.022	0.008
-0.041	0.280	-0.944	-0.144	0.343	-0.928	-0.094	-0.083	0.016	0.018	0.019	-0.002	0.008	0.147	0.038	0.008
-0.064	0.269	-0.940	-0.141	0.341	-0.930	-0.114	-0.137	0.010	-0.008	0.010	0.004	0.031	0.137	0.042	0.001
-0.053	0.272	-0.940	-0.139	0.338	-0.931	-0.124	-0.109	0.023	0.002	0.017	0.005	0.020	0.142	0.042	0.003
-0.045	0.272	-0.936	-0.137	0.335	-0.932	-0.130	-0.077	0.023	0.008	0.019	0.010	0.012	0.143	0.046	-0.008
-0.045	0.288	-0.940	-0.136	0.333	-0.933	-0.141	-0.086	0.043	0.007	0.038	0.007	0.012	0.159	0.042	-0.009
-0.103	0.280	-0.964	-0.136	0.330	-0.934	-0.130	-0.009	0.060	-0.051	0.033	-0.015	0.069	0.152	0.018	-0.018
-0.068	0.261	-0.968	-0.134	0.326	-0.936	-0.168	-0.103	0.068	-0.018	0.017	-0.018	0.035	0.134	0.014	-0.027
-0.099	0.257	-0.952	-0.134	0.323	-0.937	-0.166	-0.028	0.056	-0.049	0.016	-0.001	0.066	0.131	0.030	-0.036
-0.091	0.230	-0.952	-0.132	0.319	-0.938	-0.179	-0.087	0.053	-0.043	-0.007	0.000	0.058	0.105	0.030	-0.031
-0.091	0.230	-0.952	-0.130	0.314	-0.940	-0.257	-0.118	0.041	-0.045	-0.002	0.003	0.058	0.105	0.030	-0.035
-0.060	0.211	-0.944	-0.129	0.309	-0.942	-0.272	-0.074	0.020	-0.016	-0.016	0.012	0.027	0.087	0.038	-0.027
-0.072	0.207	-0.952	-0.126	0.302	-0.945	-0.329	-0.134	0.025	-0.030	-0.013	0.007	0.038	0.084	0.030	-0.026
-0.045	0.203	-0.952	-0.126	0.295	-0.947	-0.359	-0.028	-0.001	-0.003	-0.010	0.009	0.011	0.080	0.031	-0.019
-0.076	0.191	-0.960	-0.122	0.287	-0.950	-0.375	-0.194	0.028	-0.038	-0.014	0.004	0.042	0.070	0.023	-0.021
-0.041	0.199	-0.964	-0.123	0.279	-0.952	-0.419	0.075	-0.015	-0.002	0.002	0.003	0.008	0.078	0.019	-0.017
-0.068	0.176	-0.964	-0.120	0.271	-0.955	-0.408	-0.142	-0.007	-0.032	-0.013	0.005	0.034	0.056	0.019	-0.022
-0.041	0.168	-0.956	-0.120	0.263	-0.957	-0.431	0.025	-0.033	-0.005	-0.012	0.015	0.007	0.048	0.027	-0.023
-0.064	0.172	-0.964	-0.120	0.254	-0.960	-0.476	0.019	-0.043	-0.028	0.001	0.010	0.030	0.053	0.019	-0.026
-0.072	0.149	-0.952	-0.118	0.245	-0.962	-0.434	-0.100	-0.008	-0.038	-0.014	0.024	0.038	0.030	0.031	-0.024
-0.045	0.141	-0.952	-0.118	0.237	-0.964	-0.406	-0.011	-0.013	-0.011	-0.013	0.026	0.011	0.023	0.031	-0.026
-0.053	0.141	-0.975	-0.117	0.230	-0.966	-0.363	-0.026	-0.011	-0.020	-0.006	0.005	0.019	0.024	0.008	-0.019
-0.053	0.145	-0.979	-0.116	0.223	-0.968	-0.343	-0.042	0.020	-0.021	0.005	0.002	0.019	0.029	0.004	-0.011
-0.037	0.157	-1.015	-0.115	0.217	-0.969	-0.303	-0.026	0.033	-0.006	0.022	-0.032	0.003	0.041	0.032	-0.011
-0.045	0.141	-1.007	-0.116	0.211	-0.971	-0.267	0.045	0.032	-0.013	0.012	-0.023	0.011	0.026	0.024	-0.009
-0.053	0.129	-0.987	-0.116	0.206	-0.972	-0.232	-0.036	0.065	-0.021	0.006	-0.002	0.019	0.015	0.004	-0.007
-0.041	0.137	-0.983	-0.115	0.202	-0.973	-0.192	-0.056	0.082	-0.010	0.018	0.003	0.007	0.024	0.000	-0.009
-0.033	0.129	-0.975	-0.114	0.199	-0.973	-0.171	-0.031	0.072	-0.003	0.014	0.012	0.000	0.017	0.008	-0.011
-0.030	0.122	-0.975	-0.114	0.195	-0.974	-0.166	0.018	0.067	0.001	0.010	0.012	0.004	0.010	0.008	-0.010
-0.045	0.110	-0.979	-0.114	0.192	-0.975	-0.151	-0.008	0.088	-0.014	0.001	0.009	0.012	0.002	0.004	-0.009
-0.041	0.122	-0.983	-0.114	0.187	-0.976	-0.193	-0.029	0.081	-0.011	0.017	0.006	0.008	0.010	0.000	-0.009
-0.037	0.099	-0.991	-0.114	0.183	-0.977	-0.200	-0.022	0.075	-0.007	-0.002	-0.001	0.004	0.012	0.008	-0.009
-0.037	0.099	-0.987	-0.114	0.179	-0.977	-0.210	0.023	0.054	-0.007	0.003	0.004	0.004	0.012	0.004	-0.008
-0.030	0.091	-0.979	-0.114	0.173	-0.978	-0.249	0.018	0.027	0.001	0.000	0.012	0.003	0.019	0.004	-0.008
-0.033	0.072	-0.964	-0.114	0.169	-0.979	-0.233	0.019	0.017	-0.003	-0.014	0.029	0.001	0.038	0.020	-0.009
-0.037	0.075	-0.983	-0.113	0.163	-0.980	-0.252	-0.064	0.004	-0.008	-0.005	0.010	0.005	0.034	0.000	-0.013
-0.037	0.075	-0.983	-0.114	0.158	-0.981	-0.289	0.060	-0.020	-0.007	0.001	0.011	0.005	0.034	0.000	-0.014
-0.060	0.056	-0.995	-0.112	0.152	-0.982	-0.248	-0.102	-0.000	-0.032	-0.013	0.000	0.028	0.053	0.011	-0.014
-0.030	0.048	-0.979	-0.112	0.147	-0.983	-0.271	0.029	-0.028	-0.001	-0.016	0.017	0.003	0.061	0.004	-0.013
-0.041	0.064	-0.995	-0.111	0.141	-0.984	-0.272	-0.035	0.000	-0.014	0.005	0.002	0.009	0.045	0.012	-0.013
-0.033	0.048	-1.003	-0.112	0.136	-0.984	-0.267	0.051	-0.009	-0.005	-0.004	-0.005	0.001	0.061	0.019	-0.016
-0.037	0.048	-0.983	-0.112	0.130	-0.985	-0.270	0.051	-0.025	-0.008	0.001	0.015	0.005	0.061	0.000	-0.018
-0.072	0.044	-0.991	-0.111	0.126	-0.986	-0.226	-0.084	-0.016	-0.045	0.002	0.008	0.040	0.064	0.008	-0.019
-0.045	0.033	-0.991	-0.111	0.121	-0.987	-0.241	0.013	-0.031	-0.018	-0.005	0.008	0.013	0.076	0.008	-0.021
-0.041	0.025	-0.995	-0.110	0.116	-0.987	-0.233	-0.031	-0.017	-0.015	-0.008	0.005	0.009	0.084	0.012	-0.022
-0.030	0.010	-0.968	-0.110	0.112	-0.988	-0.201	0.033	-0.018	-0.003	-0.019	0.033	0.002	0.099	0.016	-0.013
-0.045	0.029	-1.007	-0.109	0.107	-0.988	-0.221	-0.065	0.004	-0.020	0.005	-0.006	0.013	0.080	0.023	-0.010
-0.022	0.029	-0.999	-0.108	0.103	-0.989	-0.211	-0.012	0.001	0.003	0.010	0.003	0.010	0.080	0.015	-0.011
-0.033	0.033	-1.003	-0.107	0.099	-0.989	-0.174	-0.042	-0.001	-0.010	0.017	-0.001	0.002	0.076	0.019	-0.010
-0.030	0.025	-0.975	-0.106	0.095	-0.990	-0.196	-0.052	-0.006	-0.007	0.014	0.027	0.002	0.083	0.008	-0.010
-0.030	0.021	-0.991	-0.106	0.091	-0.990	-0.186	0.041	-0.013	-0.007	0.014	0.012	0.002	0.087	0.008	-0.011
-0.030	0.006	-0.975	-0.106	0.088	-0.991	-0.159	-0.023	-0.010	-0.007	0.001	0.028	0.002	0.103	0.008	-0.014
-0.018	0.006	-0.975	-0.105	0.084	-0.991	-0.195	-0.001	-0.015	0.004	0.006	0.028	0.013	0.103	0.008	-0.015
-0.045	-0.029	-0.999	-0.107	0.081	-0.991	-0.134	0.065	-0.035	-0.022	-0.026	0.005	0.014	0.138	0.015	-0.014
-0.045	-0.010	-0.999	-0.105	0.077	-0.991	-0.168	-0.068	-0.017	-0.023	-0.003	0.005	0.014	0.118	0.015	-0.014
-0.018	-0.010	-0.983	-0.105	0.073	-0.992	-0.180	0.038	-0.036	0.004	0.000	0.021	0.013	0.119	0.001	-0.015
-0.033	-0.006	-0.991	-0.105	0.070	-0.992	-0.188	-0.010	-0.026	-0.012	0.008	0.014	0.003	0.115	0.007	-0.014
-0.026	-0.025	-0.987	-0.104	0.066	-0.992	-0.183	-0.034	-0.018	-0.005	-0.007	0.018	0.005	0.134	0.003	-0.016
-0.033	-0.029	-0.995	-0.104	0.062	-0.993	-0.186	0.017	-0.009	-0.012	-0.007	0.010	0.003	0.138	0.011	-0.019
-0.053	-0.037	-0.983	-0.103	0.058	-0.993	-0.172	-0.030	-0.013	-0.032	-0.011	0.022	0.022	0.146	0.001	-0.020
-0.030	-0.029	-0.987	-0.103	0.054	-0.993	-0.167	0.012	-0.017	-0.009	-0.000	0.019	0.001	0.139	0.003	-0.022
-0.037	-0.033	-0.987	-0.103	0.051	-0.993	-0.153	0.006	-0.010	-0.017	-0.001	0.019	0.007	0.143	0.003	-0.021
-0.037	-0.037	-0.991	-0.102	0.048	-0.994	-0.132	-0.035	-0.000	-0.018	-0.002	0.015	0.008	0.147	0.007	-0.017
-0.026	-0.052	-0.991	-0.103	0.045	-0.994	-0.139	0.027	-0.017	-0.006	-0.014	0.015	0.003	0.163	0.006	-0.016
-0.030	-0.056	-0.991	-0.103	0.042	-0.994	-0.138	0.034	-0.011	-0.009	-0.015	0.015	0.001	0.168	0.006	-0.016
-0.033	-0.060	-1.003	-0.104	0.040	-0.994	-0.124	0.039	0.008	-0.013	-0.016	0.004	0.005	0.172	0.018	-0.012
-0.033	-0.068	-0.987	-0.103	0.037	-0.994	-0.112	-0.045	0.025	-0.014	-0.021	0.019	0.005	0.180	0.002	-0.014
-0.018	-0.060	-0.995	-0.103	0.035	-0.994	-0.080	0.030	0.004	0.002	-0.012	0.012	0.010	0.173	0.010	-0.015
-0.037	-0.060	-0.987	-0.104	0.033	-0.994	-0.086	0.036	0.006	-0.017	-0.010	0.019	0.009	0.173	0.003	-0.015
-0.037	-0.056	-0.995	-0.103	0.031	-0.994	-0.089	-0.003	0.009	-0.017	-0.004	0.012	0.009	0.169	0.012	-0.015
-0.030	-0.079	-0.991	-0.104	0.030	-0.994	-0.051	0.052	-0.003	-0.008	-0.026	0.016	0.001	0.193	0.008	-0.019
-0.033	-0.079	-0.983	-0.104	0.028	-0.994	-0.046	0.024	0.022	-0.012	-0.024	0.023	0.006	0.194	0.001	-0.018
-0.041	-0.083	-0.995	-0.104	0.028	-0.994	-0.019	0.007	0.027	-0.019	-0.027	0.012	0.014	0.198	0.013	-0.015
-0.026	-0.079	-0.972	-0.104	0.027	-0.994	-0.019	-0.023	0.027	-0.005	-0.023	0.035	0.000	0.194	0.011	-0.017
-0.022	-0.071	-0.983	-0.104	0.026	-0.994	-0.012	0.039	0.030	-0.000	-0.014	0.023	0.003	0.187	0.001	-0.014
-0.037	-0.056	-0.995	-0.104	0.026	-0.994	-0.009	-0.020	0.035	-0.016	0.002	0.012	0.013	0.172	0.012	-0.013
-0.022	-0.064	-0.987	-0.104	0.025	-0.994	-0.015	0.046	0.025	-0.000	-0.006	0.020	0.001	0.180	0.003	-0.013
-0.033	-0.068	-0.987	-0.105	0.025	-0.994	-0.008	0.044	0.018	-0.011	-0.009	0.019	0.012	0.184	0.002	-0.016
-0.033	-0.079	-0.991	-0.106	0.025	-0.994	0.020	0.074	0.013	-0.010	-0.021	0.015	0.013	0.196	0.004	-0.016
-0.041	-0.087	-0.987	-0.106	0.025	-0.994	0.046	-0.004	0.012	-0.017	-0.029	0.019	0.022	0.204	0.001	-0.019
-0.041	-0.075	-0.995	-0.106	0.026	-0.994	0.043	0.014	0.013	-0.017	-0.018	0.011	0.024	0.193	0.007	-0.018
-0.037	-0.071	-0.979	-0.105	0.027	-0.994	0.057	-0.025	0.027	-0.014	-0.015	0.027	0.021	0.189	0.009	-0.016
-0.033	-0.048	-0.995	-0.106	0.027	-0.994	0.022	0.052	0.007	-0.009	0.008	0.011	0.019	0.166	0.007	-0.012
-0.022	-0.071	-0.995	-0.106	0.027	-0.994	0.025	-0.018	0.019	0.002	-0.015	0.011	0.008	0.190	0.007	-0.011
-0.022	-0.060	-0.987	-0.105	0.027	-0.994	0.010	-0.027	0.032	0.001	-0.003	0.019	0.009	0.179	0.001	-0.011
-0.030	-0.068	-0.991	-0.105	0.027	-0.994	0.033	-0.004	0.015	-0.007	-0.011	0.015	0.017	0.187	0.003	-0.007
-0.041	-0.075	-0.995	-0.105	0.028	-0.994	0.062	0.013	0.013	-0.019	-0.020	0.011	0.029	0.195	0.008	-0.012
-0.018	-0.079	-1.007	-0.105	0.029	-0.994	0.078	0.024	0.023	0.005	-0.025	-0.000	0.006	0.199	0.020	-0.015
-0.045	-0.079	-0.991	-0.104	0.031	-0.994	0.098	-0.050	0.039	-0.023	-0.027	0.015	0.033	0.199	0.004	-0.017
-0.041	-0.052	-1.003	-0.102	0.032	-0.994	0.094	-0.062	0.042	-0.021	-0.001	0.004	0.030	0.173	0.016	-0.014
-0.041	-0.052	-1.003	-0.103	0.034	-0.994	0.109	0.043	0.043	-0.020	-0.003	0.003	0.030	0.173	0.017	-0.015
-0.022	-0.068	-0.987	-0.103	0.036	-0.994	0.121	-0.004	0.046	-0.001	-0.020	0.019	0.011	0.189	0.001	-0.013
-0.018	-0.060	-0.995	-0.104	0.038	-0.994	0.120	0.051	0.042	0.004	-0.015	0.011	0.007	0.181	0.010	-0.010
-0.033	-0.068	-0.991	-0.103	0.040	-0.994	0.136	-0.031	0.057	-0.012	-0.024	0.015	0.023	0.189	0.006	-0.008
-0.022	-0.071	-0.979	-0.104	0.043	-0.994	0.138	0.062	0.052	0.000	-0.031	0.027	0.012	0.192	0.006	-0.008
-0.026	-0.064	-0.995	-0.104	0.045	-0.994	0.126	0.021	0.052	-0.003	-0.025	0.011	0.016	0.185	0.010	-0.010
-0.022	-0.056	-0.972	-0.105	0.047	-0.993	0.139	0.054	0.045	0.001	-0.020	0.034	0.013	0.177	0.013	-0.009
-0.022	-0.056	-0.975	-0.106	0.049	-0.993	0.132	0.053	0.049	0.002	-0.022	0.030	0.013	0.176	0.009	-0.009
-0.026	-0.060	-0.975	-0.107	0.052	-0.993	0.151	0.067	0.048	-0.000	-0.028	0.030	0.017	0.180	0.009	-0.010
-0.030	-0.056	-0.979	-0.108	0.055	-0.993	0.159	0.038	0.047	-0.004	-0.027	0.026	0.021	0.176	0.005	-0.010
-0.026	-0.056	-0.972	-0.109	0.058	-0.992	0.170	0.066	0.048	0.001	-0.030	0.033	0.018	0.176	0.013	-0.011
-0.033	-0.060	-0.983	-0.109	0.061	-0.992	0.178	0.043	0.046	-0.006	-0.037	0.021	0.026	0.180	0.001	-0.012
-0.033	-0.044	-0.991	-0.110	0.064	-0.992	0.191	0.059	0.053	-0.005	-0.025	0.013	0.026	0.164	0.007	-0.011
-0.045	-0.025	-0.995	-0.111	0.067	-0.992	0.194	0.026	0.042	-0.016	-0.009	0.009	0.038	0.144	0.011	-0.011
-0.033	-0.033	-0.983	-0.112	0.071	-0.991	0.190	0.083	0.027	-0.003	-0.020	0.020	0.026	0.152	0.001	-0.013
-0.037	-0.033	-0.995	-0.113	0.074	-0.991	0.193	0.046	0.032	-0.006	-0.024	0.008	0.030	0.151	0.011	-0.012
-0.053	-0.021	-0.995	-0.113	0.078	-0.991	0.230	-0.009	0.032	-0.021	-0.016	0.007	0.046	0.139	0.011	-0.012
-0.033	-0.013	-0.995	-0.113	0.082	-0.990	0.221	0.049	0.027	-0.001	-0.012	0.007	0.027	0.131	0.011	-0.014
-0.041	-0.017	-0.975	-0.114	0.087	-0.990	0.245	0.021	0.020	-0.009	-0.021	0.026	0.036	0.135	0.009	-0.013
-0.049	0.006	-0.995	-0.113	0.092	-0.989	0.245	-0.002	0.010	-0.017	-0.002	0.006	0.044	0.111	0.011	-0.010
-0.033	0.021	-0.995	-0.113	0.096	-0.989	0.235	0.005	-0.009	-0.001	0.009	0.006	0.029	0.096	0.011	-0.010
-0.045	0.025	-1.007	-0.113	0.101	-0.988	0.245	0.014	-0.013	-0.013	0.008	-0.006	0.041	0.092	0.022	-0.007
-0.033	0.029	-0.995	-0.113	0.106	-0.988	0.261	-0.016	-0.013	-0.002	0.007	0.005	0.030	0.088	0.011	-0.005
-0.033	0.025	-0.995	-0.112	0.110	-0.988	0.245	-0.003	-0.012	-0.002	-0.001	0.004	0.031	0.091	0.011	-0.008
-0.033	0.017	-0.987	-0.112	0.115	-0.987	0.271	0.001	-0.017	-0.002	-0.014	0.012	0.032	0.099	0.003	-0.009
-0.053	0.033	-1.015	-0.111	0.120	-0.987	0.238	-0.044	-0.025	-0.023	-0.003	-0.016	0.051	0.083	0.030	-0.011
-0.053	0.033	-1.015	-0.110	0.124	-0.986	0.241	-0.026	-0.025	-0.023	-0.008	-0.017	0.052	0.083	0.030	-0.011
-0.045	0.048	-1.007	-0.109	0.128	-0.986	0.218	-0.052	-0.039	-0.017	0.004	-0.009	0.044	0.068	0.022	-0.010
-0.030	0.044	-0.995	-0.107	0.133	-0.985	0.253	-0.072	-0.040	-0.003	-0.005	0.002	0.030	0.072	0.010	-0.008
-0.026	0.041	-0.995	-0.106	0.138	-0.985	0.226	-0.047	-0.050	-0.001	-0.013	0.001	0.026	0.075	0.010	-0.008
-0.033	0.037	-1.003	-0.104	0.143	-0.984	0.275	-0.089	-0.038	-0.010	-0.022	-0.007	0.034	0.079	0.018	-0.006
-0.037	0.044	-0.995	-0.102	0.148	-0.984	0.275	-0.081	-0.045	-0.016	-0.019	0.000	0.039	0.071	0.010	-0.008
-0.026	0.052	-1.007	-0.100	0.153	-0.983	0.297	-0.086	-0.031	-0.007	-0.017	-0.012	0.028	0.063	0.022	-0.010
-0.030	0.056	-0.991	-0.098	0.159	-0.982	0.301	-0.095	-0.037	-0.013	-0.019	0.003	0.032	0.059	0.006	-0.010
-0.026	0.072	-0.991	-0.096	0.165	-0.982	0.310	-0.090	-0.038	-0.011	-0.009	0.002	0.029	0.044	0.006	-0.007
-0.022	0.068	-0.999	-0.094	0.171	-0.981	0.322	-0.092	-0.045	-0.010	-0.019	-0.006	0.025	0.047	0.014	-0.008
-0.018	0.072	-1.007	-0.092	0.177	-0.980	0.324	-0.055	-0.034	-0.008	-0.022	-0.015	0.022	0.044	0.022	-0.008
-0.018	0.068	-0.987	-0.091	0.184	-0.979	0.377	-0.052	-0.013	-0.009	-0.033	0.004	0.022	0.047	0.002	-0.008
-0.018	0.095	-0.995	-0.089	0.191	-0.978	0.353	-0.069	0.001	-0.011	-0.012	-0.005	0.022	0.020	0.010	-0.004
-0.018	0.095	-0.991	-0.087	0.198	-0.976	0.380	-0.118	0.020	-0.013	-0.019	-0.002	0.023	0.020	0.006	-0.004
0.013	0.133	-0.983	-0.086	0.205	-0.975	0.364	-0.046	0.002	0.016	0.012	0.005	0.008	0.019	0.002	-0.004
-0.003	0.114	-0.972	-0.084	0.212	-0.974	0.382	-0.054	-0.002	-0.001	-0.014	0.015	0.008	0.000	0.013	-0.003
-0.003	0.133	-0.972	-0.083	0.219	-0.972	0.376	-0.040	-0.007	-0.002	-0.002	0.014	0.008	0.019	0.014	-0.003
-0.007	0.129	-0.995	-0.082	0.227	-0.971	0.393	-0.063	-0.003	-0.008	-0.013	-0.011	0.013	0.015	0.010	-0.008
-0.018	0.149	-0.995	-0.080	0.234	-0.969	0.376	-0.070	0.006	-0.021	-0.001	-0.013	0.025	0.035	0.010	-0.006
-0.014	0.160	-0.999	-0.080	0.240	-0.967	0.367	-0.027	-0.003	-0.018	0.004	-0.018	0.021	0.046	0.014	-0.008
-0.003	0.187	-1.007	-0.078	0.247	-0.966	0.340	-0.056	-0.004	-0.007	0.024	-0.028	0.010	0.073	0.022	-0.010
-0.010	0.187	-0.987	-0.077	0.253	-0.965	0.306	-0.066	-0.021	-0.017	0.019	-0.009	0.018	0.073	0.002	-0.012
-0.010	0.191	-0.983	-0.075	0.258	-0.963	0.307	-0.069	-0.014	-0.018	0.017	-0.007	0.018	0.077	0.002	-0.013
-0.014	0.184	-0.972	-0.072	0.264	-0.962	0.317	-0.136	0.002	-0.025	0.003	0.004	0.023	0.069	0.014	-0.018
-0.007	0.187	-0.975	-0.070	0.270	-0.960	0.320	-0.083	-0.009	-0.019	0.001	-0.002	0.015	0.073	0.010	-0.019
-0.010	0.191	-0.975	-0.070	0.275	-0.959	0.273	-0.027	-0.032	-0.024	-0.000	-0.003	0.019	0.077	0.010	-0.021
-0.007	0.207	-0.975	-0.068	0.280	-0.958	0.236	-0.082	-0.045	-0.022	0.011	-0.004	0.016	0.093	0.010	-0.021
-0.007	0.222	-0.972	-0.065	0.283	-0.957	0.205	-0.102	-0.053	-0.024	0.023	-0.001	0.016	0.108	0.014	-0.018
-0.007	0.222	-0.972	-0.062	0.287	-0.956	0.207	-0.125	-0.059	-0.027	0.019	-0.002	0.017	0.108	0.014	-0.016
0.013	0.207	-0.983	-0.060	0.291	-0.955	0.229	-0.100	-0.066	-0.011	-0.001	-0.015	0.002	0.092	0.002	-0.014
0.013	0.199	-0.975	-0.057	0.296	-0.953	0.274	-0.128	-0.046	-0.013	-0.014	-0.009	0.001	0.084	0.010	-0.014
0.017	0.187	-0.972	-0.055	0.301	-0.952	0.265	-0.087	-0.041	-0.012	-0.030	-0.006	0.005	0.073	0.014	-0.013
-0.003	0.187	-0.979	-0.052	0.306	-0.951	0.254	-0.121	-0.030	-0.033	-0.034	-0.015	0.015	0.073	0.006	-0.014
0.017	0.199	-0.956	-0.051	0.309	-0.950	0.200	-0.063	-0.031	-0.016	-0.026	0.007	0.004	0.084	0.029	-0.016
0.020	0.211	-0.968	-0.050	0.313	-0.949	0.198	-0.021	-0.027	-0.013	-0.018	-0.006	0.008	0.096	0.018	-0.016
0.013	0.222	-0.968	-0.049	0.316	-0.947	0.203	-0.026	-0.004	-0.021	-0.010	-0.007	0.000	0.108	0.018	-0.014
0.017	0.226	-0.975	-0.049	0.320	-0.946	0.235	-0.027	0.033	-0.017	-0.010	-0.016	0.003	0.111	0.010	-0.014
0.013	0.234	-0.968	-0.049	0.325	-0.945	0.234	0.003	0.054	-0.021	-0.007	-0.010	0.001	0.119	0.018	-0.012
0.009	0.242	-0.979	-0.049	0.328	-0.943	0.224	-0.013	0.062	-0.025	-0.003	-0.023	0.005	0.126	0.006	-0.011
0.024	0.242	-0.975	-0.049	0.332	-0.942	0.188	0.008	0.040	-0.009	-0.006	-0.020	0.010	0.126	0.010	-0.013
0.009	0.245	-0.983	-0.049	0.335	-0.941	0.181	-0.008	0.028	-0.025	-0.005	-0.029	0.006	0.130	0.002	-0.011
0.009	0.253	-0.968	-0.049	0.338	-0.940	0.177	-0.008	0.022	-0.025	-0.001	-0.015	0.006	0.137	0.018	-0.008
0.017	0.249	-0.979	-0.050	0.342	-0.939	0.220	0.057	0.029	-0.016	-0.008	-0.028	0.001	0.133	0.007	-0.008
0.017	0.261	-0.987	-0.050	0.346	-0.937	0.272	0.037	0.044	-0.015	-0.001	-0.038	0.001	0.145	0.001	-0.002
0.013	0.272	-0.991	-0.051	0.352	-0.935	0.306	0.006	0.045	-0.019	0.005	-0.044	0.003	0.156	0.005	0.013
0.036	0.292	-0.987	-0.051	0.358	-0.933	0.318	0.021	0.051	0.005	0.019	-0.042	0.019	0.175	0.001	0.033
0.070	0.307	-0.991	-0.054	0.363	-0.930	0.334	0.128	0.042	0.042	0.028	-0.048	0.054	0.191	0.005	0.051
0.101	0.311	-1.007	-0.060	0.370	-0.927	0.373	0.407	-0.025	0.079	0.025	-0.067	0.084	0.194	0.021	0.064
0.078	0.300	-1.023	-0.067	0.378	-0.923	0.416	0.425	-0.054	0.063	0.006	-0.086	0.060	0.183	0.035	0.060
0.043	0.307	-1.023	-0.074	0.386	-0.920	0.449	0.412	-0.088	0.035	0.006	-0.090	0.025	0.191	0.035	0.044
-0.014	0.315	-0.975	-0.078	0.394	-0.916	0.428	0.278	-0.102	-0.018	0.006	-0.047	0.033	0.198	0.012	0.021
-0.026	0.323	-0.928	-0.081	0.400	-0.913	0.365	0.220	-0.095	-0.027	0.007	-0.003	0.045	0.205	0.060	0.002
-0.010	0.327	-0.889	-0.085	0.405	-0.910	0.283	0.270	-0.079	-0.007	0.006	0.034	0.030	0.209	0.100	-0.012
-0.003	0.338	-0.873	-0.091	0.409	-0.908	0.223	0.337	-0.057	0.006	0.013	0.048	0.023	0.221	0.116	-0.007
-0.003	0.338	-0.873	-0.095	0.413	-0.906	0.192	0.266	-0.016	0.011	0.010	0.046	0.023	0.221	0.117	0.012
0.024	0.350	-0.869	-0.099	0.416	-0.904	0.167	0.199	0.015	0.041	0.019	0.048	0.004	0.232	0.121	0.040
0.063	0.346	-0.905	-0.102	0.418	-0.903	0.150	0.194	0.017	0.083	0.012	0.011	0.042	0.228	0.085	0.070
0.090	0.323	-0.972	-0.104	0.419	-0.902	0.087	0.165	0.014	0.112	-0.012	-0.057	0.069	0.204	0.018	0.106
0.093	0.323	-1.007	-0.105	0.420	-0.902	0.039	0.050	0.013	0.116	-0.012	-0.093	0.073	0.204	0.017	0.144
0.120	0.327	-1.039	-0.105	0.420	-0.902	0.022	0.064	0.006	0.144	-0.009	-0.125	0.100	0.207	0.049	0.180
0.132	0.342	-1.125	-0.105	0.419	-0.902	-0.010	0.036	0.032	0.156	0.007	-0.211	0.112	0.223	0.135	0.215
0.159	0.361	-1.169	-0.104	0.419	-0.902	0.020	-0.067	0.086	0.181	0.027	-0.254	0.139	0.242	0.179	0.255
0.209	0.377	-1.176	-0.101	0.419	-0.902	0.039	-0.181	0.111	0.228	0.042	-0.262	0.188	0.257	0.187	0.284
0.267	0.357	-1.149	-0.097	0.418	-0.903	-0.009	-0.149	0.071	0.283	0.024	-0.234	0.244	0.238	0.160	0.291
0.270	0.319	-1.082	-0.095	0.417	-0.904	-0.050	-0.105	0.063	0.284	-0.014	-0.166	0.246	0.199	0.093	0.285
0.213	0.307	-1.046	-0.091	0.414	-0.906	-0.143	-0.189	0.076	0.223	-0.022	-0.129	0.186	0.187	0.058	0.264
0.197	0.342	-1.031	-0.089	0.410	-0.908	-0.190	-0.104	0.068	0.205	0.017	-0.111	0.168	0.222	0.042	0.234
0.155	0.373	-1.054	-0.086	0.406	-0.910	-0.202	-0.157	0.056	0.160	0.052	-0.133	0.123	0.252	0.066	0.201
0.151	0.385	-1.066	-0.082	0.402	-0.912	-0.220	-0.158	0.011	0.152	0.067	-0.142	0.117	0.263	0.078	0.176
0.120	0.361	-1.062	-0.079	0.397	-0.915	-0.254	-0.166	0.010	0.118	0.049	-0.136	0.084	0.239	0.075	0.152
0.101	0.346	-1.031	-0.076	0.391	-0.917	-0.276	-0.116	0.008	0.096	0.039	-0.102	0.064	0.223	0.043	0.128
0.105	0.365	-0.983	-0.070	0.387	-0.919	-0.239	-0.308	0.011	0.094	0.063	-0.053	0.067	0.242	0.004	0.107
0.082	0.369	-0.960	-0.067	0.383	-0.921	-0.234	-0.097	-0.033	0.069	0.071	-0.027	0.043	0.245	0.027	0.082
0.097	0.385	-0.952	-0.063	0.378	-0.924	-0.230	-0.192	-0.054	0.080	0.090	-0.017	0.057	0.260	0.035	0.062
0.051	0.346	-0.944	-0.059	0.374	-0.926	-0.245	-0.156	-0.088	0.030	0.056	-0.008	0.010	0.221	0.043	0.045
0.059	0.342	-0.924	-0.054	0.369	-0.928	-0.254	-0.241	-0.073	0.033	0.057	0.014	0.016	0.217	0.062	0.036
0.047	0.319	-0.940	-0.052	0.364	-0.930	-0.300	-0.032	-0.086	0.020	0.039	0.000	0.004	0.194	0.046	0.020
0.070	0.303	-0.912	-0.048	0.357	-0.933	-0.340	-0.162	-0.078	0.040	0.030	0.031	0.026	0.177	0.074	0.021
0.036	0.288	-0.936	-0.047	0.351	-0.935	-0.352	-0.039	-0.090	0.004	0.022	0.009	0.010	0.161	0.050	0.015
0.078	0.272	-0.928	-0.044	0.344	-0.938	-0.346	-0.071	-0.084	0.044	0.013	0.020	0.031	0.145	0.058	0.008
0.040	0.261	-0.928	-0.044	0.338	-0.940	-0.335	0.009	-0.098	0.005	0.007	0.022	0.009	0.133	0.058	-0.002
0.020	0.272	-0.944	-0.042	0.331	-0.943	-0.349	-0.030	-0.100	-0.015	0.026	0.008	0.029	0.144	0.042	-0.009
0.013	0.269	-0.944	-0.041	0.324	-0.945	-0.353	-0.005	-0.120	-0.024	0.029	0.011	0.038	0.140	0.041	-0.024
0.001	0.245	-0.964	-0.039	0.318	-0.947	-0.338	-0.058	-0.110	-0.037	0.012	-0.007	0.051	0.116	0.022	-0.037
-0.003	0.234	-0.944	-0.039	0.310	-0.950	-0.382	-0.003	-0.093	-0.042	0.008	0.015	0.056	0.104	0.041	-0.044
-0.026	0.230	-0.936	-0.037	0.303	-0.952	-0.365	-0.085	-0.044	-0.066	0.011	0.025	0.080	0.099	0.049	-0.053
-0.010	0.211	-0.952	-0.036	0.297	-0.954	-0.312	-0.032	-0.016	-0.052	-0.002	0.011	0.066	0.079	0.033	-0.058
-0.030	0.222	-0.960	-0.032	0.292	-0.956	-0.276	-0.204	0.000	-0.075	0.015	0.005	0.086	0.090	0.025	-0.063
0.005	0.199	-0.920	-0.031	0.287	-0.957	-0.238	-0.065	-0.018	-0.042	-0.003	0.046	0.052	0.067	0.064	-0.055
-0.026	0.199	-0.972	-0.028	0.282	-0.959	-0.253	-0.133	-0.012	-0.075	0.002	-0.004	0.084	0.066	0.013	-0.053
0.028	0.211	-0.944	-0.024	0.277	-0.961	-0.250	-0.178	-0.024	-0.025	0.018	0.025	0.031	0.078	0.040	-0.056
0.020	0.187	-0.940	-0.023	0.273	-0.962	-0.205	-0.026	-0.042	-0.033	-0.001	0.031	0.039	0.054	0.044	-0.046
-0.026	0.187	-0.952	-0.016	0.269	-0.963	-0.196	-0.372	0.011	-0.086	0.003	0.020	0.086	0.054	0.032	-0.042
0.067	0.191	-0.944	-0.016	0.265	-0.964	-0.181	-0.024	0.005	0.005	0.011	0.029	0.005	0.058	0.040	-0.044
0.017	0.184	-0.964	-0.015	0.262	-0.965	-0.143	-0.057	0.041	-0.046	0.006	0.010	0.046	0.050	0.020	-0.036
0.024	0.191	-0.960	-0.013	0.258	-0.966	-0.171	-0.085	0.063	-0.039	0.017	0.015	0.039	0.058	0.024	-0.021
0.074	0.164	-0.944	-0.013	0.255	-0.967	-0.142	0.001	0.069	0.011	-0.007	0.031	0.010	0.031	0.039	-0.020
0.051	0.184	-0.972	-0.013	0.252	-0.968	-0.163	-0.032	0.077	-0.013	0.016	0.005	0.013	0.051	0.011	-0.017
0.070	0.184	-0.956	-0.015	0.248	-0.969	-0.190	0.088	0.069	0.008	0.020	0.021	0.005	0.051	0.027	-0.009
0.036	0.164	-0.960	-0.017	0.244	-0.970	-0.201	0.118	0.074	-0.024	0.004	0.018	0.030	0.031	0.023	-0.016
0.063	0.149	-0.952	-0.018	0.240	-0.971	-0.218	0.029	0.062	0.004	-0.006	0.027	0.004	0.016	0.030	-0.016
0.020	0.157	-0.987	-0.019	0.235	-0.972	-0.214	0.052	0.043	-0.037	0.006	-0.007	0.047	0.024	0.005	-0.019
0.043	0.137	-0.979	-0.018	0.230	-0.973	-0.233	-0.042	0.061	-0.015	-0.009	0.002	0.025	0.005	0.002	-0.017
0.051	0.106	-0.960	-0.018	0.225	-0.974	-0.236	0.003	0.039	-0.007	-0.035	0.023	0.018	0.026	0.022	-0.018
0.036	0.122	-0.995	-0.018	0.221	-0.975	-0.208	0.008	0.022	-0.023	-0.015	-0.012	0.034	0.010	0.014	-0.009
0.036	0.133	-0.999	-0.022	0.217	-0.976	-0.221	0.196	-0.012	-0.019	0.001	-0.014	0.034	0.002	0.018	-0.010
0.078	0.118	-0.975	-0.019	0.212	-0.977	-0.223	-0.121	0.017	0.021	-0.010	0.010	0.007	0.014	0.006	-0.011
0.028	0.118	-1.003	-0.019	0.207	-0.978	-0.224	-0.034	0.034	-0.030	-0.005	-0.016	0.043	0.013	0.022	-0.015
0.028	0.118	-1.003	-0.021	0.202	-0.979	-0.233	0.109	0.017	-0.028	0.000	-0.015	0.044	0.013	0.022	-0.016
0.020	0.118	-0.975	-0.019	0.198	-0.980	-0.196	-0.074	0.047	-0.037	0.004	0.013	0.052	0.012	0.005	-0.024
0.040	0.114	-0.983	-0.020	0.194	-0.981	-0.198	0.034	0.026	-0.017	0.004	0.006	0.033	0.016	0.003	-0.026
0.036	0.114	-0.975	-0.021	0.190	-0.982	-0.198	0.034	0.012	-0.020	0.009	0.015	0.037	0.015	0.005	-0.029
0.024	0.095	-0.987	-0.019	0.187	-0.982	-0.168	-0.061	0.023	-0.033	-0.007	0.003	0.049	0.034	0.007	-0.024
0.024	0.087	-0.987	-0.017	0.183	-0.983	-0.180	-0.095	0.036	-0.035	-0.011	0.004	0.050	0.041	0.007	-0.026
0.047	0.091	-0.975	-0.018	0.179	-0.984	-0.159	0.033	0.014	-0.011	-0.004	0.017	0.027	0.037	0.005	-0.024
0.036	0.064	-0.983	-0.018	0.176	-0.984	-0.170	0.018	0.035	-0.022	-0.027	0.009	0.039	0.063	0.003	-0.020
0.040	0.087	-1.007	-0.018	0.172	-0.985	-0.186	-0.031	0.030	-0.019	0.000	-0.014	0.035	0.039	0.027	-0.017
0.051	0.075	-0.975	-0.018	0.168	-0.986	-0.175	0.041	0.021	-0.007	-0.008	0.018	0.024	0.050	0.005	-0.016
0.036	0.068	-0.995	-0.019	0.164	-0.986	-0.184	0.030	0.022	-0.022	-0.011	-0.001	0.040	0.057	0.015	-0.016
0.051	0.072	-0.975	-0.020	0.161	-0.987	-0.163	0.048	0.014	-0.006	-0.004	0.020	0.025	0.053	0.005	-0.018
0.032	0.075	-0.999	-0.019	0.157	-0.987	-0.174	-0.014	0.014	-0.025	0.003	-0.003	0.044	0.048	0.019	-0.020
0.036	0.064	-0.987	-0.018	0.153	-0.988	-0.195	-0.075	0.019	-0.023	-0.004	0.009	0.041	0.059	0.007	-0.021
0.040	0.068	-0.987	-0.018	0.149	-0.989	-0.199	0.034	0.019	-0.018	0.004	0.010	0.037	0.054	0.007	-0.028
0.032	0.048	-0.987	-0.018	0.145	-0.989	-0.170	-0.007	0.024	-0.026	-0.012	0.010	0.045	0.072	0.007	-0.025
0.005	0.044	-1.011	-0.018	0.141	-0.990	-0.170	0.025	0.027	-0.053	-0.012	-0.013	0.072	0.075	0.031	-0.026
0.055	0.044	-0.987	-0.017	0.138	-0.990	-0.166	-0.039	0.027	-0.004	-0.008	0.011	0.023	0.074	0.007	-0.027
0.028	0.048	-0.995	-0.016	0.135	-0.991	-0.147	-0.059	0.025	-0.032	-0.001	0.004	0.050	0.069	0.015	-0.026
0.028	0.048	-1.003	-0.017	0.131	-0.991	-0.147	0.030	0.015	-0.031	0.002	-0.004	0.050	0.068	0.023	-0.018
0.043	0.052	-0.979	-0.016	0.128	-0.992	-0.156	-0.007	0.009	-0.016	0.009	0.020	0.035	0.063	0.001	-0.019
0.063	0.041	-0.983	-0.016	0.125	-0.992	-0.116	0.004	0.012	0.003	0.000	0.017	0.016	0.074	0.003	-0.016
0.047	0.041	-0.991	-0.017	0.123	-0.992	-0.127	0.031	0.007	-0.012	0.003	0.009	0.031	0.073	0.011	-0.015
0.043	0.017	-1.007	-0.017	0.120	-0.993	-0.138	0.005	0.028	-0.016	-0.017	-0.006	0.035	0.095	0.027	-0.017
0.043	0.029	-0.975	-0.016	0.117	-0.993	-0.117	-0.024	0.043	-0.016	-0.003	0.026	0.035	0.083	0.005	-0.022
0.032	0.021	-0.987	-0.016	0.114	-0.993	-0.147	-0.006	0.029	-0.028	-0.008	0.014	0.047	0.090	0.007	-0.023
0.032	0.021	-0.987	-0.016	0.111	-0.994	-0.116	0.009	0.017	-0.028	-0.005	0.014	0.047	0.089	0.007	-0.024
0.047	0.025	-0.979	-0.016	0.108	-0.994	-0.143	0.000	0.014	-0.013	0.002	0.023	0.032	0.084	0.001	-0.028
0.051	0.021	-0.968	-0.018	0.105	-0.994	-0.154	0.114	-0.004	-0.007	0.001	0.035	0.028	0.087	0.013	-0.026
0.009	0.021	-1.011	-0.017	0.102	-0.995	-0.142	-0.040	0.022	-0.050	0.004	-0.008	0.070	0.086	0.030	-0.027
0.036	0.017	-1.011	-0.018	0.099	-0.995	-0.135	0.043	0.015	-0.022	0.004	-0.008	0.044	0.089	0.030	-0.025
0.013	0.029	-1.019	-0.017	0.095	-0.995	-0.169	-0.057	0.022	-0.046	0.019	-0.016	0.067	0.076	0.038	-0.025
0.043	0.025	-1.019	-0.017	0.093	-0.996	-0.119	0.021	-0.005	-0.015	0.017	-0.015	0.036	0.079	0.038	-0.020
0.032	0.014	-1.027	-0.016	0.090	-0.996	-0.144	-0.046	-0.010	-0.028	0.009	-0.023	0.048	0.090	0.046	-0.021
0.040	0.021	-1.015	-0.015	0.086	-0.996	-0.153	-0.054	-0.014	-0.022	0.020	-0.011	0.040	0.081	0.034	-0.016
0.036	0.002	-1.007	-0.013	0.083	-0.996	-0.137	-0.080	-0.023	-0.027	0.003	-0.003	0.044	0.099	0.026	-0.019
0.051	0.006	-0.999	-0.011	0.080	-0.997	-0.143	-0.065	-0.041	-0.014	0.010	0.005	0.029	0.094	0.018	-0.019
0.040	0.010	-1.015	-0.010	0.077	-0.997	-0.140	-0.050	-0.049	-0.027	0.017	-0.011	0.040	0.089	0.034	-0.014
0.055	-0.013	-0.987	-0.007	0.074	-0.997	-0.143	-0.126	-0.034	-0.014	-0.003	0.017	0.025	0.111	0.006	0.014
0.067	0.002	-1.031	-0.008	0.069	-0.998	-0.234	0.069	-0.091	-0.002	0.017	-0.026	0.013	0.094	0.050	0.033
0.128	-0.102	-1.188	-0.010	0.067	-0.998	-0.099	0.129	-0.079	0.061	-0.084	-0.184	0.049	0.197	0.208	0.003
0.124	-0.071	-1.090	-0.009	0.065	-0.998	-0.068	-0.047	-0.103	0.056	-0.052	-0.085	0.045	0.165	0.109	0.011
-0.080	0.075	-0.909	-0.006	0.061	-0.998	-0.214	-0.124	-0.192	-0.151	0.099	0.096	0.159	0.017	0.072	0.027
0.063	0.014	-1.090	-0.008	0.054	-0.999	-0.364	0.099	-0.299	-0.007	0.045	-0.085	0.017	0.077	0.109	0.000
0.117	-0.083	-1.137	-0.008	0.048	-0.999	-0.245	0.046	-0.124	0.047	-0.047	-0.132	0.037	0.172	0.156	-0.029
0.020	-0.114	-1.102	-0.004	0.046	-0.999	-0.067	-0.210	0.044	-0.053	-0.076	-0.097	0.060	0.202	0.120	-0.015
-0.018	-0.056	-1.074	0.001	0.042	-0.999	-0.195	-0.271	0.090	-0.097	-0.013	-0.069	0.098	0.142	0.092	-0.046
-0.030	-0.025	-1.019	0.010	0.041	-0.999	-0.063	-0.447	0.095	-0.118	0.019	-0.014	0.110	0.110	0.036	-0.087
-0.026	-0.002	-0.964	0.022	0.044	-0.999	0.153	-0.628	0.037	-0.126	0.039	0.040	0.106	0.085	0.020	-0.117
-0.014	0.037	-1.003	0.038	0.049	-0.998	0.263	-0.784	0.032	-0.130	0.072	0.000	0.094	0.045	0.020	-0.138
-0.041	0.002	-0.983	0.054	0.056	-0.997	0.335	-0.832	0.080	-0.173	0.031	0.018	0.121	0.079	0.000	-0.165
-0.037	-0.021	-1.007	0.072	0.061	-0.996	0.255	-0.940	0.133	-0.188	0.003	-0.007	0.116	0.100	0.024	-0.180
-0.091	-0.087	-0.995	0.088	0.065	-0.994	0.258	-0.834	0.065	-0.257	-0.068	0.003	0.169	0.165	0.013	-0.174
-0.026	-0.029	-0.964	0.107	0.069	-0.992	0.169	-0.963	0.016	-0.211	-0.013	0.033	0.103	0.105	0.018	-0.142
0.120	-0.006	-0.948	0.126	0.071	-0.989	0.155	-0.940	-0.032	-0.083	0.008	0.046	0.044	0.081	0.033	-0.080
0.243	-0.056	-0.916	0.145	0.075	-0.987	0.222	-0.976	-0.012	0.020	-0.047	0.075	0.168	0.129	0.064	0.003
0.424	-0.052	-0.893	0.159	0.082	-0.984	0.343	-0.655	0.008	0.187	-0.049	0.096	0.350	0.124	0.087	0.088
0.467	-0.037	-0.909	0.168	0.092	-0.981	0.542	-0.415	0.066	0.221	-0.044	0.078	0.393	0.108	0.071	0.148
0.497	0.014	-0.964	0.172	0.102	-0.980	0.522	-0.171	0.108	0.248	-0.004	0.021	0.425	0.056	0.016	0.177
0.482	0.072	-0.960	0.171	0.112	-0.979	0.464	0.073	0.142	0.233	0.044	0.024	0.411	0.003	0.020	0.155
0.409	0.060	-0.940	0.165	0.120	-0.979	0.390	0.326	0.108	0.166	0.025	0.044	0.339	0.007	0.039	0.111
0.286	0.068	-0.948	0.160	0.124	-0.979	0.238	0.309	0.063	0.049	0.028	0.036	0.216	0.002	0.030	0.059
0.205	0.048	-0.924	0.153	0.128	-0.980	0.170	0.318	0.037	-0.025	0.005	0.060	0.136	0.016	0.054	0.009
0.193	0.041	-0.948	0.147	0.129	-0.981	0.059	0.357	0.010	-0.029	-0.003	0.038	0.125	0.022	0.030	-0.027
0.174	0.021	-0.975	0.140	0.129	-0.982	0.026	0.323	-0.004	-0.042	-0.023	0.011	0.106	0.040	0.003	-0.038
0.174	-0.017	-0.964	0.136	0.129	-0.982	0.015	0.230	0.018	-0.038	-0.061	0.024	0.107	0.077	0.015	-0.032
0.182	-0.013	-0.995	0.132	0.128	-0.983	-0.033	0.208	0.068	-0.026	-0.056	-0.007	0.115	0.072	0.016	-0.024
0.193	-0.002	-0.983	0.131	0.128	-0.983	0.015	0.043	0.114	-0.013	-0.045	0.005	0.127	0.059	0.003	-0.021
0.217	0.044	-0.956	0.129	0.127	-0.984	-0.053	0.106	0.114	0.012	0.003	0.033	0.150	0.012	0.025	-0.019
0.186	0.068	-0.948	0.126	0.126	-0.984	-0.069	0.128	0.124	-0.016	0.027	0.041	0.119	0.012	0.034	-0.010
0.190	0.072	-0.936	0.127	0.125	-0.984	-0.043	-0.032	0.132	-0.013	0.032	0.053	0.123	0.017	0.047	-0.004
0.228	0.072	-0.972	0.124	0.125	-0.984	0.002	0.163	0.089	0.029	0.032	0.018	0.162	0.018	0.013	0.002
0.232	0.052	-0.952	0.122	0.127	-0.984	0.095	0.072	0.085	0.034	0.010	0.038	0.165	0.000	0.034	0.009
0.236	0.064	-0.956	0.117	0.129	-0.985	0.086	0.273	0.031	0.043	0.021	0.035	0.168	0.013	0.031	0.014
0.217	0.041	-0.936	0.113	0.130	-0.985	0.083	0.243	0.006	0.029	-0.004	0.055	0.149	0.010	0.052	0.007
0.193	0.068	-0.952	0.109	0.130	-0.986	0.018	0.229	-0.045	0.010	0.023	0.040	0.125	0.018	0.037	0.001
0.174	0.075	-0.956	0.105	0.128	-0.986	-0.074	0.210	-0.045	-0.006	0.033	0.036	0.105	0.026	0.033	-0.002
0.190	0.056	-0.924	0.101	0.127	-0.987	-0.078	0.221	-0.041	0.014	0.015	0.069	0.120	0.007	0.065	-0.008
0.197	0.056	-0.956	0.094	0.124	-0.988	-0.105	0.392	-0.059	0.029	0.017	0.038	0.127	0.007	0.034	-0.011
0.143	0.052	-0.987	0.089	0.122	-0.989	-0.111	0.219	-0.030	-0.021	0.016	0.008	0.073	0.004	0.003	-0.014
0.143	0.052	-0.987	0.084	0.119	-0.989	-0.131	0.305	-0.031	-0.015	0.019	0.009	0.073	0.005	0.003	-0.020
0.128	0.044	-0.972	0.079	0.116	-0.990	-0.155	0.242	-0.034	-0.026	0.015	0.025	0.057	0.003	0.019	-0.030
0.120	0.037	-0.964	0.077	0.112	-0.991	-0.175	0.102	-0.046	-0.032	0.011	0.034	0.049	0.010	0.027	-0.031
0.124	0.033	-0.956	0.075	0.107	-0.991	-0.202	0.111	-0.090	-0.026	0.011	0.043	0.053	0.013	0.035	-0.040
0.132	0.029	-0.960	0.072	0.103	-0.992	-0.206	0.193	-0.112	-0.015	0.012	0.039	0.060	0.016	0.032	-0.036
0.093	0.014	-0.964	0.073	0.099	-0.992	-0.203	-0.027	-0.074	-0.055	0.001	0.036	0.022	0.031	0.028	-0.039
0.151	0.010	-0.940	0.067	0.096	-0.993	-0.137	0.294	-0.109	0.009	0.000	0.060	0.080	0.035	0.052	-0.033
0.101	-0.006	-0.948	0.067	0.093	-0.993	-0.104	0.055	-0.050	-0.041	-0.013	0.053	0.030	0.050	0.044	-0.034
0.151	-0.013	-0.940	0.061	0.091	-0.994	-0.080	0.307	-0.060	0.015	-0.019	0.061	0.080	0.057	0.052	-0.029
0.113	0.017	-0.956	0.058	0.090	-0.994	-0.048	0.137	-0.050	-0.021	0.013	0.046	0.042	0.026	0.036	-0.032
0.109	0.029	-0.956	0.055	0.089	-0.995	-0.041	0.209	-0.053	-0.021	0.026	0.047	0.039	0.015	0.037	-0.029
0.113	0.029	-0.960	0.052	0.088	-0.995	-0.024	0.163	-0.050	-0.014	0.027	0.043	0.043	0.015	0.033	-0.035
0.093	0.002	-0.956	0.047	0.087	-0.995	-0.038	0.224	-0.046	-0.029	0.001	0.047	0.025	0.042	0.037	-0.031
0.097	-0.010	-0.952	0.043	0.086	-0.995	-0.016	0.213	-0.029	-0.021	-0.010	0.052	0.029	0.054	0.041	-0.029
0.117	-0.017	-0.956	0.040	0.086	-0.995	-0.010	0.169	-0.023	0.001	-0.017	0.048	0.049	0.062	0.037	-0.029
0.101	0.014	-0.956	0.036	0.085	-0.996	-0.042	0.217	-0.034	-0.010	0.015	0.048	0.034	0.032	0.037	-0.026
0.093	0.006	-0.968	0.032	0.084	-0.996	-0.045	0.226	-0.070	-0.014	0.008	0.037	0.026	0.040	0.025	-0.024
0.082	0.021	-0.979	0.029	0.083	-0.996	-0.036	0.144	-0.059	-0.023	0.025	0.025	0.015	0.025	0.013	-0.028
0.086	0.014	-0.972	0.028	0.081	-0.996	-0.066	0.102	-0.064	-0.017	0.018	0.033	0.019	0.033	0.021	-0.028
0.074	-0.010	-0.975	0.024	0.080	-0.997	-0.055	0.202	-0.053	-0.025	-0.003	0.030	0.008	0.057	0.017	-0.029
0.078	-0.013	-0.983	0.022	0.079	-0.997	-0.028	0.104	-0.016	-0.019	-0.006	0.022	0.012	0.061	0.009	-0.026
0.074	-0.033	-0.964	0.020	0.079	-0.997	-0.000	0.130	-0.015	-0.020	-0.025	0.042	0.008	0.081	0.028	-0.022
0.090	-0.025	-0.968	0.017	0.079	-0.997	0.017	0.143	-0.014	-0.002	-0.018	0.038	0.024	0.074	0.024	-0.022
0.093	-0.010	-0.975	0.014	0.079	-0.997	0.017	0.152	-0.027	0.004	-0.002	0.030	0.028	0.059	0.016	-0.024
0.063	-0.013	-0.975	0.011	0.079	-0.997	0.020	0.160	-0.041	-0.024	-0.006	0.030	0.003	0.063	0.016	-0.024
0.059	-0.002	-0.972	0.009	0.079	-0.997	0.020	0.120	-0.059	-0.025	0.005	0.034	0.007	0.053	0.020	-0.029
0.059	-0.002	-0.972	0.005	0.079	-0.997	0.025	0.205	-0.050	-0.021	0.005	0.035	0.007	0.053	0.020	-0.031
0.047	-0.021	-0.968	0.005	0.080	-0.997	0.056	0.031	-0.013	-0.033	-0.015	0.039	0.018	0.073	0.023	-0.029
0.070	-0.017	-0.983	0.003	0.081	-0.997	0.067	0.113	-0.002	-0.007	-0.012	0.023	0.005	0.070	0.008	-0.026
0.063	-0.013	-0.979	0.000	0.083	-0.997	0.092	0.124	-0.011	-0.013	-0.010	0.027	0.002	0.067	0.011	-0.023
0.055	-0.010	-0.991	-0.001	0.084	-0.996	0.099	0.084	-0.013	-0.019	-0.008	0.015	0.010	0.064	0.001	-0.022
0.063	0.006	-0.979	-0.004	0.086	-0.996	0.079	0.182	-0.032	-0.008	0.006	0.027	0.002	0.049	0.011	-0.026
0.043	0.014	-0.968	-0.007	0.087	-0.996	0.082	0.118	-0.037	-0.025	0.013	0.038	0.021	0.042	0.023	-0.027
0.040	0.017	-0.972	-0.008	0.088	-0.996	0.069	0.085	-0.038	-0.027	0.015	0.034	0.025	0.039	0.019	-0.024
0.047	0.002	-0.983	-0.008	0.089	-0.996	0.055	0.026	-0.012	-0.019	-0.001	0.022	0.017	0.056	0.007	-0.025
0.067	-0.013	-0.979	-0.011	0.091	-0.996	0.087	0.140	-0.025	0.002	-0.018	0.026	0.002	0.072	0.011	-0.027
0.055	-0.017	-0.968	-0.014	0.092	-0.996	0.084	0.170	-0.027	-0.006	-0.023	0.038	0.010	0.077	0.022	-0.028
0.013	-0.010	-0.987	-0.015	0.094	-0.996	0.091	0.039	-0.028	-0.048	-0.017	0.018	0.052	0.070	0.003	-0.029
0.028	0.010	-0.979	-0.015	0.096	-0.995	0.116	0.051	-0.042	-0.032	0.001	0.026	0.037	0.052	0.010	-0.036
0.032	0.025	-0.979	-0.016	0.097	-0.995	0.106	0.063	-0.047	-0.027	0.014	0.026	0.033	0.037	0.010	-0.038
0.020	0.025	-0.979	-0.017	0.099	-0.995	0.090	0.024	-0.030	-0.038	0.013	0.026	0.044	0.038	0.010	-0.035
0.036	0.025	-0.983	-0.018	0.101	-0.995	0.106	0.072	-0.025	-0.021	0.011	0.021	0.029	0.039	0.006	-0.029
0.028	0.021	-0.979	-0.018	0.104	-0.994	0.148	0.009	0.003	-0.029	0.004	0.025	0.036	0.044	0.010	-0.027
0.059	0.014	-0.975	-0.019	0.107	-0.994	0.166	0.065	0.019	0.003	-0.007	0.029	0.005	0.053	0.014	-0.023
0.036	0.021	-0.987	-0.020	0.110	-0.994	0.172	0.048	0.019	-0.019	-0.002	0.017	0.028	0.046	0.002	-0.023
0.040	0.037	-0.983	-0.020	0.112	-0.993	0.140	-0.010	-0.000	-0.016	0.011	0.020	0.024	0.032	0.005	-0.023
0.032	0.044	-0.975	-0.020	0.115	-0.993	0.135	0.040	-0.021	-0.023	0.016	0.028	0.032	0.025	0.013	-0.025
0.028	0.041	-0.983	-0.020	0.117	-0.993	0.137	-0.010	-0.037	-0.027	0.010	0.020	0.036	0.030	0.005	-0.022
0.040	0.041	-0.987	-0.021	0.120	-0.993	0.118	0.073	-0.075	-0.015	0.008	0.015	0.024	0.031	0.001	-0.023
0.051	0.033	-0.987	-0.020	0.121	-0.992	0.084	-0.030	-0.068	-0.004	-0.002	0.015	0.013	0.040	0.001	-0.018
0.036	0.029	-0.983	-0.020	0.122	-0.992	0.078	0.042	-0.061	-0.019	-0.007	0.019	0.028	0.045	0.005	-0.016
0.051	0.029	-0.983	-0.021	0.123	-0.992	0.067	0.049	-0.063	-0.003	-0.008	0.019	0.013	0.046	0.005	-0.019
0.032	0.033	-0.995	-0.023	0.125	-0.992	0.074	0.097	-0.041	-0.020	-0.005	0.007	0.032	0.043	0.008	-0.022
0.024	0.048	-0.991	-0.022	0.126	-0.992	0.086	-0.028	-0.034	-0.029	0.009	0.011	0.040	0.028	0.004	-0.023
0.028	0.041	-0.987	-0.022	0.128	-0.992	0.104	-0.001	-0.058	-0.025	-0.001	0.015	0.036	0.037	0.000	-0.027
0.028	0.041	-0.995	-0.022	0.130	-0.991	0.094	0.055	-0.067	-0.025	-0.002	0.006	0.036	0.038	0.008	-0.025
0.024	0.033	-0.991	-0.020	0.131	-0.991	0.073	-0.083	-0.075	-0.030	-0.011	0.010	0.040	0.047	0.005	-0.020
0.047	0.033	-0.991	-0.020	0.132	-0.991	0.064	-0.001	-0.098	-0.008	-0.013	0.010	0.016	0.048	0.005	-0.020
0.051	0.037	-0.995	-0.021	0.132	-0.991	0.047	0.080	-0.105	-0.003	-0.009	0.006	0.012	0.045	0.009	-0.021
0.024	0.037	-0.991	-0.021	0.133	-0.991	0.036	0.029	-0.090	-0.029	-0.010	0.010	0.039	0.046	0.005	-0.025
0.028	0.052	-0.979	-0.022	0.134	-0.991	0.049	0.082	-0.098	-0.024	0.005	0.022	0.035	0.032	0.005	-0.028
0.009	0.052	-0.968	-0.022	0.135	-0.991	0.057	-0.026	-0.084	-0.044	0.004	0.033	0.053	0.034	0.017	-0.030
0.036	0.044	-0.975	-0.023	0.136	-0.990	0.089	0.085	-0.098	-0.016	-0.005	0.025	0.027	0.042	0.009	-0.024
0.040	0.044	-0.987	-0.024	0.138	-0.990	0.098	0.061	-0.091	-0.012	-0.007	0.013	0.023	0.043	0.004	-0.017
0.051	0.044	-0.991	-0.025	0.139	-0.990	0.094	0.082	-0.094	0.001	-0.009	0.009	0.011	0.044	0.008	-0.009
0.063	0.033	-0.983	-0.028	0.141	-0.990	0.077	0.213	-0.115	0.016	-0.022	0.017	0.001	0.057	0.001	-0.006
0.032	0.041	-0.987	-0.032	0.141	-0.989	0.041	0.189	-0.122	-0.011	-0.014	0.012	0.030	0.050	0.006	-0.007
0.028	0.056	-1.003	-0.035	0.142	-0.989	0.044	0.211	-0.119	-0.011	0.000	-0.003	0.034	0.036	0.022	-0.010
0.017	0.060	-1.003	-0.039	0.143	-0.989	0.038	0.205	-0.102	-0.019	0.004	-0.004	0.046	0.033	0.022	-0.017
0.009	0.052	-1.003	-0.043	0.144	-0.989	0.068	0.219	-0.102	-0.023	-0.005	-0.004	0.054	0.041	0.022	-0.016
0.009	0.044	-0.987	-0.046	0.145	-0.988	0.063	0.185	-0.095	-0.020	-0.014	0.011	0.054	0.050	0.006	-0.015
0.009	0.060	-1.007	-0.050	0.146	-0.988	0.078	0.205	-0.083	-0.016	0.000	-0.009	0.054	0.035	0.026	-0.010
0.017	0.075	-0.999	-0.053	0.148	-0.988	0.095	0.212	-0.067	-0.005	0.014	-0.001	0.047	0.021	0.018	-0.000
0.024	0.079	-1.003	-0.059	0.149	-0.987	0.078	0.312	-0.098	0.009	0.016	-0.006	0.039	0.018	0.022	0.013
0.036	0.079	-1.003	-0.065	0.150	-0.987	0.031	0.365	-0.158	0.027	0.016	-0.006	0.027	0.019	0.022	0.025
0.040	0.056	-1.027	-0.074	0.150	-0.986	-0.020	0.504	-0.225	0.039	-0.007	-0.030	0.022	0.043	0.045	0.029
0.032	0.056	-1.027	-0.084	0.149	-0.985	-0.014	0.555	-0.234	0.041	-0.007	-0.031	0.028	0.044	0.045	0.023
-0.014	0.060	-1.019	-0.094	0.151	-0.984	0.086	0.524	-0.208	0.005	-0.005	-0.024	0.072	0.040	0.036	0.015
-0.053	0.075	-1.011	-0.101	0.154	-0.983	0.164	0.401	-0.167	-0.026	0.008	-0.018	0.107	0.026	0.028	0.004
-0.037	0.075	-0.960	-0.107	0.159	-0.982	0.203	0.338	-0.153	-0.005	0.003	0.032	0.090	0.026	0.023	-0.001
-0.037	0.075	-0.960	-0.113	0.162	-0.980	0.175	0.364	-0.168	0.001	-0.000	0.031	0.087	0.026	0.023	0.003
-0.010	0.106	-0.960	-0.122	0.165	-0.979	0.129	0.479	-0.210	0.036	0.028	0.030	0.059	0.005	0.023	0.015
-0.014	0.091	-0.972	-0.130	0.168	-0.977	0.148	0.487	-0.235	0.041	0.009	0.016	0.062	0.011	0.012	0.027
-0.014	0.064	-0.979	-0.138	0.172	-0.975	0.171	0.463	-0.229	0.049	-0.021	0.007	0.061	0.039	0.004	0.040
-0.018	0.048	-0.979	-0.145	0.176	-0.974	0.186	0.407	-0.155	0.052	-0.041	0.005	0.064	0.055	0.005	0.051
-0.030	0.083	-1.027	-0.149	0.179	-0.972	0.188	0.234	-0.027	0.045	-0.009	-0.044	0.074	0.020	0.043	0.065
-0.014	0.126	-1.050	-0.150	0.182	-0.972	0.178	0.078	0.029	0.061	0.030	-0.068	0.058	0.022	0.066	0.086
-0.007	0.157	-1.094	-0.149	0.185	-0.971	0.159	-0.057	0.015	0.067	0.058	-0.112	0.049	0.053	0.110	0.111
0.036	0.141	-1.125	-0.148	0.188	-0.971	0.169	-0.006	-0.028	0.109	0.039	-0.144	0.005	0.037	0.141	0.136
0.047	0.122	-1.176	-0.145	0.191	-0.971	0.145	-0.089	-0.096	0.118	0.017	-0.195	0.007	0.018	0.192	0.165
0.055	0.087	-1.188	-0.141	0.192	-0.971	0.038	-0.169	-0.159	0.121	-0.018	-0.207	0.016	0.017	0.204	0.187
0.105	0.041	-1.188	-0.135	0.191	-0.972	-0.039	-0.185	-0.198	0.165	-0.064	-0.206	0.067	0.063	0.204	0.207
0.109	0.041	-1.180	-0.128	0.189	-0.974	-0.092	-0.326	-0.167	0.161	-0.062	-0.196	0.072	0.063	0.195	0.207
0.159	0.048	-1.157	-0.123	0.185	-0.975	-0.221	-0.173	-0.140	0.206	-0.050	-0.171	0.123	0.056	0.171	0.201
0.090	0.083	-1.141	-0.116	0.178	-0.977	-0.315	-0.306	-0.052	0.130	-0.009	-0.153	0.055	0.021	0.155	0.181
0.097	0.126	-1.086	-0.110	0.173	-0.979	-0.276	-0.296	0.012	0.131	0.040	-0.096	0.064	0.021	0.100	0.168
0.082	0.160	-1.050	-0.105	0.169	-0.980	-0.200	-0.211	-0.004	0.111	0.078	-0.059	0.050	0.056	0.064	0.138
0.120	0.164	-1.035	-0.100	0.168	-0.981	-0.043	-0.220	-0.063	0.144	0.083	-0.042	0.090	0.060	0.048	0.119
0.074	0.149	-1.027	-0.096	0.169	-0.981	0.022	-0.147	-0.122	0.094	0.067	-0.034	0.045	0.045	0.040	0.102
0.063	0.126	-1.011	-0.093	0.171	-0.981	0.129	-0.128	-0.136	0.078	0.041	-0.018	0.034	0.022	0.024	0.084
0.059	0.091	-0.999	-0.088	0.176	-0.981	0.218	-0.203	-0.136	0.069	0.002	-0.007	0.031	0.013	0.012	0.066
0.032	0.091	-0.983	-0.085	0.182	-0.980	0.333	-0.083	-0.167	0.040	-0.004	0.008	0.005	0.013	0.003	0.054
0.063	0.095	-0.975	-0.081	0.190	-0.978	0.420	-0.155	-0.132	0.066	-0.009	0.015	0.036	0.009	0.011	0.045
0.040	0.079	-0.983	-0.079	0.199	-0.977	0.443	-0.048	-0.112	0.041	-0.033	0.006	0.014	0.024	0.004	0.038
0.032	0.087	-0.999	-0.079	0.208	-0.975	0.470	0.006	-0.109	0.033	-0.034	-0.012	0.006	0.017	0.012	0.036
0.032	0.079	-0.987	-0.077	0.217	-0.973	0.460	-0.068	-0.100	0.031	-0.051	-0.001	0.007	0.024	0.000	0.018
0.032	0.079	-0.987	-0.075	0.224	-0.972	0.417	-0.057	-0.099	0.029	-0.059	-0.003	0.007	0.025	0.000	0.006
-0.037	0.122	-1.003	-0.071	0.232	-0.970	0.383	-0.187	-0.060	-0.045	-0.023	-0.020	0.061	0.018	0.015	-0.009
-0.018	0.145	-0.987	-0.068	0.239	-0.969	0.371	-0.141	-0.058	-0.029	-0.007	-0.006	0.041	0.041	0.001	-0.022
-0.033	0.164	-0.975	-0.066	0.245	-0.967	0.365	-0.064	-0.079	-0.046	0.005	0.004	0.056	0.060	0.013	-0.037
-0.030	0.195	-0.991	-0.065	0.252	-0.965	0.363	-0.040	-0.064	-0.043	0.029	-0.013	0.052	0.091	0.002	-0.043
-0.037	0.176	-0.972	-0.063	0.260	-0.963	0.427	-0.067	-0.041	-0.052	0.002	0.004	0.059	0.072	0.017	-0.052
-0.060	0.199	-1.003	-0.060	0.267	-0.962	0.367	-0.172	-0.018	-0.079	0.018	-0.029	0.081	0.095	0.014	-0.056
-0.049	0.191	-0.968	-0.056	0.274	-0.960	0.381	-0.187	-0.023	-0.071	0.003	0.005	0.069	0.088	0.022	-0.059
-0.041	0.207	-0.972	-0.051	0.280	-0.959	0.320	-0.240	-0.022	-0.068	0.013	-0.001	0.061	0.103	0.018	-0.060
-0.033	0.218	-0.995	-0.048	0.285	-0.957	0.266	-0.167	-0.020	-0.064	0.020	-0.025	0.053	0.115	0.005	-0.054
-0.033	0.199	-0.979	-0.044	0.291	-0.956	0.288	-0.200	0.014	-0.068	-0.005	-0.011	0.053	0.096	0.011	-0.049
-0.007	0.218	-0.991	-0.042	0.294	-0.955	0.215	-0.130	-0.002	-0.043	0.010	-0.024	0.026	0.115	0.001	-0.046
-0.018	0.242	-1.003	-0.038	0.299	-0.954	0.229	-0.196	0.015	-0.058	0.029	-0.037	0.037	0.139	0.013	-0.046
0.005	0.214	-0.920	-0.035	0.302	-0.953	0.190	-0.161	0.049	-0.038	-0.001	0.045	0.014	0.111	0.070	-0.040
-0.007	0.207	-0.964	-0.033	0.305	-0.952	0.165	-0.089	0.022	-0.051	-0.012	0.000	0.025	0.104	0.027	-0.047
0.013	0.230	-0.964	-0.032	0.308	-0.951	0.190	-0.091	0.025	-0.034	0.008	-0.001	0.006	0.127	0.027	-0.051
-0.010	0.222	-0.928	-0.031	0.311	-0.950	0.163	-0.013	0.036	-0.057	-0.002	0.034	0.029	0.119	0.062	-0.045
-0.010	0.226	-0.932	-0.031	0.313	-0.949	0.108	-0.028	0.027	-0.057	-0.000	0.029	0.029	0.123	0.058	-0.044
0.024	0.226	-0.964	-0.032	0.314	-0.949	0.102	0.043	-0.003	-0.022	-0.002	-0.003	0.006	0.123	0.027	-0.048
-0.003	0.222	-0.960	-0.030	0.315	-0.948	0.066	-0.084	0.036	-0.050	-0.007	0.001	0.021	0.119	0.031	-0.041
0.001	0.199	-0.948	-0.029	0.316	-0.948	0.069	-0.055	0.040	-0.047	-0.031	0.012	0.017	0.096	0.043	-0.030
0.013	0.203	-0.975	-0.030	0.318	-0.948	0.079	0.019	0.032	-0.035	-0.028	-0.016	0.005	0.100	0.016	-0.032
0.036	0.238	-0.968	-0.029	0.318	-0.948	0.060	-0.065	0.019	-0.013	0.006	-0.008	0.018	0.135	0.023	-0.030
0.024	0.238	-0.948	-0.028	0.319	-0.947	0.035	-0.010	-0.013	-0.025	0.005	0.011	0.007	0.135	0.043	-0.028
0.005	0.245	-0.972	-0.027	0.320	-0.947	0.059	-0.028	-0.031	-0.045	0.012	-0.013	0.012	0.143	0.019	-0.028
-0.007	0.245	-1.007	-0.026	0.320	-0.947	0.020	-0.038	-0.013	-0.058	0.012	-0.048	0.024	0.143	0.016	-0.030
0.017	0.242	-0.972	-0.025	0.320	-0.947	0.038	-0.052	-0.014	-0.036	0.008	-0.013	0.001	0.139	0.020	-0.032
0.024	0.242	-0.975	-0.024	0.320	-0.947	0.011	-0.052	0.018	-0.029	0.008	-0.017	0.007	0.140	0.016	-0.034
0.020	0.253	-0.948	-0.024	0.320	-0.947	-0.009	0.015	0.014	-0.033	0.020	0.011	0.003	0.151	0.043	-0.027
0.001	0.222	-0.956	-0.021	0.320	-0.947	0.026	-0.200	0.036	-0.055	-0.012	0.003	0.016	0.120	0.036	-0.021
0.055	0.234	-0.972	-0.019	0.320	-0.947	-0.001	-0.084	0.040	-0.003	0.000	-0.013	0.038	0.132	0.020	-0.017
0.059	0.242	-0.960	-0.019	0.320	-0.947	-0.002	-0.012	0.022	0.000	0.008	-0.001	0.042	0.140	0.032	-0.016
0.063	0.230	-0.944	-0.020	0.320	-0.947	0.017	0.073	0.013	0.005	-0.003	0.015	0.046	0.128	0.047	-0.010
0.017	0.226	-0.975	-0.019	0.320	-0.947	0.012	-0.044	0.039	-0.041	-0.007	-0.017	0.000	0.125	0.016	-0.016
0.028	0.257	-0.979	-0.020	0.320	-0.947	0.001	0.047	0.018	-0.029	0.024	-0.021	0.011	0.156	0.012	-0.026
0.020	0.242	-0.968	-0.020	0.319	-0.947	0.007	-0.009	0.026	-0.037	0.009	-0.009	0.003	0.141	0.024	-0.029
0.001	0.253	-0.968	-0.020	0.318	-0.948	-0.051	-0.042	0.030	-0.057	0.021	-0.009	0.016	0.152	0.024	-0.031
0.043	0.242	-0.956	-0.019	0.318	-0.948	-0.025	-0.040	0.017	-0.015	0.010	0.003	0.027	0.141	0.036	-0.029
0.020	0.234	-0.952	-0.018	0.316	-0.948	-0.056	-0.027	0.018	-0.039	0.004	0.008	0.003	0.134	0.040	-0.031
0.040	0.234	-0.972	-0.018	0.315	-0.949	-0.066	0.015	0.023	-0.019	0.006	-0.012	0.023	0.134	0.020	-0.028
0.009	0.222	-0.983	-0.019	0.313	-0.949	-0.061	0.029	0.007	-0.049	-0.005	-0.023	0.008	0.122	0.008	-0.029
0.020	0.218	-0.964	-0.017	0.312	-0.950	-0.064	-0.104	0.037	-0.040	-0.007	-0.003	0.004	0.119	0.028	-0.023
0.040	0.234	-0.960	-0.018	0.310	-0.951	-0.083	0.023	0.023	-0.020	0.010	0.002	0.023	0.134	0.032	-0.026
0.047	0.218	-0.972	-0.019	0.309	-0.951	-0.035	0.059	0.026	-0.011	-0.004	-0.010	0.031	0.119	0.020	-0.021
0.028	0.226	-0.952	-0.019	0.308	-0.951	-0.055	0.011	0.052	-0.030	0.005	0.010	0.012	0.127	0.040	-0.020
0.043	0.222	-0.956	-0.020	0.307	-0.951	-0.030	0.060	0.050	-0.013	0.002	0.007	0.027	0.123	0.036	-0.019
0.020	0.222	-0.975	-0.021	0.306	-0.952	-0.025	0.030	0.055	-0.036	0.003	-0.013	0.004	0.123	0.016	-0.025
0.043	0.226	-0.956	-0.020	0.305	-0.952	-0.059	-0.060	0.067	-0.013	0.008	0.007	0.027	0.127	0.036	-0.023
0.020	0.222	-0.948	-0.022	0.303	-0.953	-0.067	0.095	0.048	-0.035	0.005	0.015	0.004	0.124	0.044	-0.026
0.032	0.226	-0.968	-0.023	0.301	-0.953	-0.098	0.047	0.054	-0.022	0.011	-0.004	0.016	0.128	0.024	-0.024
0.017	0.222	-0.975	-0.025	0.299	-0.954	-0.102	0.095	0.057	-0.035	0.010	-0.011	0.001	0.124	0.016	-0.029
0.028	0.211	-0.968	-0.026	0.297	-0.955	-0.102	0.025	0.056	-0.023	0.000	-0.002	0.012	0.112	0.024	-0.030
0.009	0.195	-0.968	-0.026	0.294	-0.955	-0.129	-0.021	0.069	-0.042	-0.012	-0.002	0.007	0.097	0.024	-0.035
0.009	0.207	-0.948	-0.026	0.290	-0.957	-0.175	0.008	0.056	-0.042	0.003	0.019	0.007	0.109	0.044	-0.029
0.009	0.207	-0.948	-0.028	0.287	-0.958	-0.185	0.079	0.046	-0.040	0.007	0.020	0.007	0.109	0.044	-0.031
0.047	0.195	-0.968	-0.030	0.282	-0.959	-0.213	0.118	0.052	0.001	-0.001	0.002	0.032	0.097	0.024	-0.028
0.020	0.176	-0.956	-0.031	0.278	-0.960	-0.207	0.023	0.059	-0.025	-0.016	0.015	0.005	0.078	0.036	-0.023
0.020	0.172	-0.964	-0.032	0.274	-0.961	-0.189	0.072	0.063	-0.024	-0.016	0.008	0.005	0.074	0.028	-0.020
0.024	0.160	-0.960	-0.036	0.270	-0.962	-0.185	0.165	0.067	-0.016	-0.023	0.013	0.009	0.063	0.032	-0.028
0.013	0.168	-0.964	-0.038	0.266	-0.963	-0.186	0.121	0.076	-0.025	-0.012	0.010	0.002	0.071	0.028	-0.025
-0.003	0.164	-0.964	-0.039	0.263	-0.964	-0.161	0.042	0.093	-0.040	-0.012	0.010	0.017	0.067	0.028	-0.026
0.024	0.172	-0.968	-0.041	0.259	-0.965	-0.175	0.049	0.081	-0.011	-0.001	0.007	0.010	0.075	0.024	-0.028
0.005	0.176	-0.968	-0.042	0.255	-0.966	-0.199	0.078	0.083	-0.029	0.008	0.008	0.009	0.079	0.024	-0.027
0.001	0.153	-0.964	-0.044	0.251	-0.967	-0.169	0.091	0.086	-0.031	-0.012	0.013	0.013	0.056	0.028	-0.027
0.009	0.153	-0.968	-0.048	0.247	-0.968	-0.218	0.153	0.083	-0.020	-0.007	0.010	0.005	0.056	0.024	-0.026
-0.014	0.164	-0.979	-0.050	0.243	-0.969	-0.201	0.096	0.065	-0.041	0.008	-0.001	0.028	0.068	0.012	-0.023
0.020	0.141	-0.972	-0.051	0.239	-0.970	-0.195	0.059	0.076	-0.005	-0.011	0.008	0.007	0.045	0.020	-0.021
0.009	0.149	-0.975	-0.053	0.233	-0.971	-0.244	0.070	0.067	-0.015	0.002	0.005	0.005	0.053	0.016	-0.015
-0.010	0.133	-0.991	-0.056	0.228	-0.972	-0.242	0.149	0.045	-0.031	-0.008	-0.009	0.024	0.037	0.000	-0.012
0.024	0.133	-0.999	-0.058	0.223	-0.973	-0.256	0.140	0.039	0.006	-0.003	-0.016	0.011	0.037	0.008	-0.016
-0.007	0.114	-0.979	-0.060	0.218	-0.974	-0.256	0.092	0.052	-0.022	-0.017	0.004	0.020	0.018	0.012	-0.019
-0.022	0.122	-0.999	-0.061	0.213	-0.975	-0.245	0.061	0.059	-0.036	-0.004	-0.014	0.035	0.026	0.008	-0.018
-0.018	0.126	-0.979	-0.062	0.208	-0.976	-0.200	0.008	0.065	-0.032	0.004	0.006	0.031	0.030	0.012	-0.025
-0.003	0.110	-0.968	-0.065	0.204	-0.977	-0.190	0.148	0.063	-0.014	-0.007	0.018	0.016	0.015	0.024	-0.023
-0.018	0.114	-0.991	-0.065	0.201	-0.977	-0.179	0.037	0.066	-0.028	0.000	-0.005	0.032	0.019	0.000	-0.016
-0.014	0.137	-1.015	-0.068	0.197	-0.978	-0.187	0.116	0.045	-0.022	0.027	-0.028	0.028	0.042	0.023	-0.014
0.013	0.126	-0.987	-0.069	0.192	-0.979	-0.221	0.048	0.042	0.006	0.020	0.000	0.001	0.031	0.004	-0.010
-0.022	0.106	-1.003	-0.069	0.188	-0.980	-0.216	0.031	0.013	-0.028	0.006	-0.015	0.036	0.012	0.011	-0.007
-0.007	0.091	-1.023	-0.071	0.183	-0.981	-0.237	0.124	-0.013	-0.010	-0.005	-0.034	0.021	0.003	0.031	-0.007
-0.022	0.041	-1.007	-0.076	0.179	-0.981	-0.186	0.241	-0.017	-0.021	-0.051	-0.018	0.036	0.053	0.015	-0.024
-0.022	0.041	-1.007	-0.077	0.176	-0.981	-0.127	0.089	-0.009	-0.019	-0.048	-0.017	0.036	0.053	0.016	-0.028
-0.068	0.083	-0.936	-0.078	0.172	-0.982	-0.155	0.029	-0.019	-0.065	-0.002	0.054	0.083	0.010	0.055	-0.028
-0.033	0.068	-0.956	-0.079	0.169	-0.983	-0.179	0.059	-0.025	-0.029	-0.014	0.035	0.048	0.024	0.034	-0.019
-0.007	0.072	-0.995	-0.080	0.164	-0.983	-0.232	0.057	-0.000	-0.001	-0.005	-0.004	0.021	0.020	0.006	-0.014
0.017	0.072	-1.023	-0.082	0.159	-0.984	-0.221	0.109	0.026	0.024	-0.001	-0.031	0.003	0.020	0.035	0.001
0.001	0.060	-0.995	-0.083	0.155	-0.984	-0.205	0.088	0.073	0.011	-0.008	-0.003	0.012	0.031	0.008	0.005
-0.018	0.064	-1.003	-0.085	0.150	-0.985	-0.204	0.074	0.120	-0.007	0.001	-0.011	0.031	0.027	0.017	0.003
-0.037	0.079	-1.011	-0.084	0.146	-0.986	-0.183	-0.040	0.141	-0.027	0.020	-0.018	0.049	0.012	0.025	-0.009
-0.033	0.083	-1.035	-0.084	0.142	-0.986	-0.222	-0.026	0.101	-0.023	0.029	-0.041	0.045	0.008	0.050	-0.020
-0.053	0.079	-1.031	-0.082	0.137	-0.987	-0.228	-0.100	0.039	-0.044	0.030	-0.036	0.064	0.011	0.046	-0.029
-0.053	0.079	-1.003	-0.080	0.132	-0.988	-0.218	-0.102	-0.031	-0.046	0.034	-0.008	0.064	0.011	0.019	-0.032
-0.057	0.056	-0.999	-0.075	0.128	-0.989	-0.207	-0.252	-0.059	-0.055	0.015	-0.003	0.067	0.033	0.015	-0.041
-0.030	0.010	-0.983	-0.070	0.125	-0.990	-0.131	-0.210	-0.068	-0.033	-0.028	0.014	0.040	0.079	0.000	-0.044
-0.037	0.029	-0.972	-0.066	0.123	-0.990	-0.127	-0.221	-0.082	-0.045	-0.006	0.026	0.047	0.059	0.012	-0.045
-0.030	0.029	-0.983	-0.062	0.120	-0.991	-0.129	-0.151	-0.070	-0.041	-0.004	0.015	0.039	0.059	0.000	-0.036
-0.022	0.021	-0.960	-0.058	0.117	-0.991	-0.147	-0.201	-0.030	-0.037	-0.008	0.039	0.031	0.066	0.024	-0.029
0.020	0.025	-0.975	-0.056	0.113	-0.992	-0.198	-0.120	-0.022	0.002	-0.000	0.024	0.011	0.062	0.008	-0.017
0.028	0.014	-0.979	-0.053	0.108	-0.993	-0.201	-0.109	0.005	0.008	-0.007	0.020	0.019	0.073	0.005	-0.007
0.032	0.029	-1.003	-0.052	0.104	-0.993	-0.216	-0.028	0.023	0.011	0.013	-0.003	0.023	0.057	0.019	-0.003
0.032	0.033	-0.999	-0.052	0.099	-0.994	-0.212	-0.020	0.030	0.010	0.021	0.002	0.023	0.053	0.015	-0.007
-0.010	0.025	-0.999	-0.051	0.096	-0.994	-0.162	-0.030	0.018	-0.033	0.017	0.002	0.019	0.060	0.015	-0.016
-0.003	0.021	-1.007	-0.049	0.093	-0.995	-0.155	-0.113	0.017	-0.028	0.016	-0.005	0.012	0.063	0.023	-0.024
-0.026	-0.002	-1.003	-0.048	0.091	-0.995	-0.056	-0.053	0.008	-0.052	-0.006	-0.001	0.035	0.086	0.019	-0.033
-0.007	0.014	-1.023	-0.045	0.090	-0.995	-0.042	-0.122	0.040	-0.035	0.011	-0.021	0.016	0.069	0.038	-0.032
-0.010	-0.010	-0.995	-0.044	0.090	-0.995	0.001	-0.047	0.040	-0.040	-0.012	0.007	0.020	0.091	0.010	-0.032
0.005	-0.002	-1.007	-0.040	0.090	-0.995	0.010	-0.217	0.055	-0.029	-0.004	-0.005	0.005	0.083	0.022	-0.024
0.009	-0.002	-1.011	-0.038	0.089	-0.995	-0.035	-0.108	0.028	-0.027	-0.003	-0.009	0.001	0.082	0.026	-0.023
0.028	-0.002	-1.011	-0.034	0.088	-0.996	-0.006	-0.180	0.023	-0.012	-0.003	-0.008	0.018	0.081	0.026	-0.016
0.024	-0.017	-0.991	-0.032	0.087	-0.996	-0.039	-0.110	0.014	-0.018	-0.017	0.011	0.014	0.096	0.007	-0.014
0.043	-0.029	-0.983	-0.030	0.086	-0.996	-0.025	-0.092	0.008	-0.001	-0.028	0.019	0.034	0.106	0.001	-0.012
0.036	-0.033	-0.987	-0.028	0.086	-0.996	-0.020	-0.083	0.021	-0.010	-0.031	0.016	0.026	0.109	0.003	-0.013
0.040	-0.006	-0.991	-0.026	0.085	-0.996	-0.022	-0.087	0.035	-0.008	-0.003	0.012	0.030	0.081	0.007	-0.011
0.040	-0.013	-0.999	-0.024	0.084	-0.996	-0.019	-0.072	0.036	-0.010	-0.010	0.004	0.030	0.088	0.015	-0.014
0.040	0.006	-0.995	-0.024	0.083	-0.996	-0.060	-0.008	0.026	-0.010	0.011	0.008	0.029	0.068	0.010	-0.011
0.032	0.010	-0.995	-0.022	0.082	-0.996	-0.041	-0.083	0.023	-0.019	0.016	0.008	0.021	0.063	0.010	-0.011
0.059	-0.006	-0.979	-0.021	0.080	-0.997	-0.060	-0.030	0.015	0.007	0.002	0.024	0.048	0.078	0.007	-0.013
0.047	-0.021	-0.979	-0.022	0.079	-0.997	-0.033	0.037	0.014	-0.004	-0.013	0.024	0.035	0.093	0.008	-0.014
0.036	-0.029	-0.983	-0.022	0.078	-0.997	-0.046	0.012	0.030	-0.016	-0.019	0.020	0.023	0.100	0.006	-0.014
0.032	-0.017	-1.011	-0.021	0.077	-0.997	-0.029	-0.024	0.020	-0.020	-0.007	-0.007	0.018	0.088	0.021	-0.016
0.032	-0.025	-0.999	-0.022	0.076	-0.997	-0.019	0.010	0.009	-0.020	-0.014	0.004	0.017	0.095	0.008	-0.019
0.047	-0.010	-0.987	-0.022	0.075	-0.997	-0.035	0.041	-0.010	-0.004	0.002	0.016	0.032	0.080	0.005	-0.015
0.024	-0.021	-0.995	-0.022	0.074	-0.997	-0.041	0.006	-0.017	-0.027	-0.008	0.008	0.008	0.091	0.003	-0.014
0.059	-0.029	-0.979	-0.022	0.073	-0.997	-0.047	0.029	-0.023	0.008	-0.015	0.024	0.043	0.098	0.014	-0.014
0.047	-0.033	-0.975	-0.024	0.072	-0.997	-0.047	0.087	-0.027	-0.002	-0.017	0.028	0.031	0.102	0.018	-0.015
0.032	-0.033	-0.987	-0.025	0.071	-0.997	-0.041	0.073	-0.027	-0.016	-0.016	0.016	0.015	0.102	0.007	-0.013
0.040	-0.056	-0.987	-0.027	0.070	-0.997	-0.016	0.096	-0.026	-0.007	-0.039	0.016	0.023	0.125	0.007	-0.015
0.028	-0.033	-0.995	-0.026	0.069	-0.997	-0.035	-0.016	-0.028	-0.019	-0.014	0.009	0.011	0.101	0.000	-0.021
0.036	-0.021	-0.999	-0.027	0.069	-0.997	-0.005	0.066	-0.042	-0.010	-0.002	0.005	0.018	0.089	0.004	-0.022
0.009	-0.017	-0.983	-0.028	0.068	-0.997	-0.013	0.022	-0.036	-0.037	0.002	0.020	0.008	0.084	0.012	-0.024
0.024	-0.017	-0.987	-0.028	0.068	-0.997	-0.028	0.040	-0.027	-0.021	0.003	0.017	0.007	0.084	0.009	-0.024
0.028	-0.033	-0.975	-0.028	0.067	-0.997	-0.004	0.007	-0.021	-0.017	-0.012	0.028	0.011	0.099	0.021	-0.025
0.032	-0.037	-0.983	-0.029	0.067	-0.997	0.005	0.064	-0.018	-0.012	-0.016	0.020	0.015	0.102	0.013	-0.018
0.036	-0.037	-0.987	-0.029	0.067	-0.997	0.033	-0.013	-0.000	-0.009	-0.016	0.017	0.019	0.102	0.009	-0.014
0.047	-0.013	-0.975	-0.030	0.068	-0.997	0.052	0.066	0.002	0.004	0.006	0.028	0.031	0.078	0.021	-0.012
0.047	-0.013	-0.975	-0.030	0.069	-0.997	0.050	0.009	0.016	0.004	0.005	0.028	0.031	0.077	0.021	-0.010
0.032	-0.010	-0.979	-0.030	0.070	-0.997	0.073	0.032	0.009	-0.011	0.008	0.024	0.015	0.072	0.017	-0.010
0.040	-0.025	-0.983	-0.032	0.072	-0.997	0.094	0.108	-0.000	-0.002	-0.009	0.020	0.023	0.087	0.013	-0.011
0.032	-0.025	-0.987	-0.033	0.074	-0.997	0.114	0.054	0.025	-0.008	-0.011	0.016	0.016	0.086	0.009	-0.012
0.036	-0.017	-0.979	-0.035	0.076	-0.996	0.136	0.121	0.019	-0.002	-0.006	0.023	0.019	0.078	0.017	-0.013
0.024	-0.013	-0.999	-0.037	0.079	-0.996	0.143	0.064	0.023	-0.013	-0.004	0.004	0.008	0.073	0.003	-0.012
0.013	-0.013	-0.999	-0.037	0.081	-0.996	0.137	0.044	0.020	-0.023	-0.007	0.003	0.003	0.073	0.003	-0.015
0.036	0.006	-0.987	-0.039	0.083	-0.996	0.123	0.092	-0.002	0.001	0.010	0.015	0.020	0.053	0.009	-0.017
0.013	0.014	-0.983	-0.040	0.085	-0.996	0.116	0.063	-0.011	-0.021	0.016	0.019	0.003	0.045	0.013	-0.016
0.017	0.010	-0.987	-0.041	0.087	-0.995	0.112	0.074	-0.011	-0.016	0.010	0.014	0.002	0.048	0.010	-0.013
0.028	-0.010	-0.979	-0.043	0.090	-0.995	0.122	0.076	-0.009	-0.003	-0.011	0.022	0.013	0.067	0.018	-0.017
0.024	-0.010	-0.987	-0.044	0.092	-0.995	0.141	0.067	0.011	-0.005	-0.014	0.014	0.010	0.066	0.010	-0.018
0.009	0.010	-0.995	-0.045	0.094	-0.995	0.108	0.093	-0.002	-0.019	0.004	0.006	0.005	0.046	0.002	-0.017
-0.007	0.010	-0.999	-0.046	0.095	-0.994	0.090	0.034	-0.019	-0.034	0.002	0.002	0.021	0.046	0.002	-0.020
0.017	0.021	-0.987	-0.047	0.097	-0.994	0.072	0.067	-0.052	-0.010	0.012	0.013	0.003	0.034	0.010	-0.022
0.001	0.014	-0.983	-0.048	0.097	-0.994	0.044	0.079	-0.057	-0.024	0.004	0.017	0.013	0.041	0.014	-0.018
0.017	0.017	-0.975	-0.048	0.098	-0.994	0.052	0.014	-0.045	-0.008	0.007	0.025	0.003	0.036	0.021	-0.013
0.028	0.029	-0.983	-0.049	0.099	-0.994	0.043	0.059	-0.052	0.004	0.018	0.017	0.014	0.024	0.014	-0.014
0.024	0.014	-0.979	-0.051	0.100	-0.994	0.068	0.104	-0.045	0.002	0.001	0.021	0.010	0.039	0.018	-0.010
0.001	0.021	-0.995	-0.052	0.101	-0.993	0.079	0.057	-0.033	-0.020	0.008	0.005	0.013	0.031	0.002	-0.009
0.017	0.017	-0.991	-0.053	0.103	-0.993	0.079	0.090	-0.043	-0.003	0.002	0.008	0.002	0.035	0.006	-0.014
0.013	0.010	-0.987	-0.054	0.104	-0.993	0.074	0.039	-0.051	-0.007	-0.007	0.012	0.001	0.042	0.010	-0.018
-0.014	0.021	-1.003	-0.055	0.105	-0.993	0.070	0.083	-0.073	-0.032	0.004	-0.004	0.028	0.030	0.005	-0.015
0.001	0.029	-0.975	-0.056	0.107	-0.993	0.080	0.035	-0.069	-0.017	0.010	0.024	0.013	0.022	0.022	-0.017
0.017	0.025	-0.975	-0.057	0.108	-0.992	0.092	0.082	-0.078	0.000	0.005	0.023	0.002	0.026	0.023	-0.017
0.001	0.021	-0.995	-0.057	0.110	-0.992	0.085	0.051	-0.069	-0.015	-0.001	0.003	0.013	0.029	0.003	-0.016
0.001	0.021	-0.995	-0.059	0.112	-0.992	0.091	0.082	-0.069	-0.013	-0.002	0.003	0.013	0.029	0.003	-0.014
-0.010	0.033	-1.003	-0.058	0.112	-0.992	0.047	-0.008	-0.046	-0.025	0.008	-0.005	0.025	0.017	0.004	-0.016
0.009	0.041	-0.979	-0.059	0.113	-0.992	0.063	0.076	-0.081	-0.005	0.015	0.019	0.005	0.009	0.019	-0.018
-0.007	0.033	-0.987	-0.060	0.114	-0.992	0.045	0.046	-0.095	-0.020	0.006	0.011	0.021	0.017	0.011	-0.019
-0.010	0.029	-0.995	-0.059	0.115	-0.992	0.046	-0.015	-0.079	-0.024	0.002	0.003	0.025	0.020	0.004	-0.016
-0.007	0.025	-0.999	-0.059	0.116	-0.991	0.066	-0.001	-0.062	-0.021	-0.003	-0.001	0.021	0.024	0.000	-0.018
0.009	0.025	-0.987	-0.060	0.117	-0.991	0.080	0.048	-0.051	-0.005	-0.005	0.010	0.006	0.024	0.012	-0.012
-0.010	0.033	-1.007	-0.058	0.119	-0.991	0.086	-0.058	-0.041	-0.025	0.002	-0.010	0.026	0.016	0.008	-0.009
0.024	0.044	-1.003	-0.059	0.120	-0.991	0.062	0.060	-0.065	0.010	0.012	-0.006	0.009	0.004	0.004	-0.012
-0.003	0.044	-1.011	-0.059	0.121	-0.991	0.050	0.028	-0.073	-0.017	0.011	-0.014	0.018	0.004	0.012	-0.016
-0.022	0.041	-1.003	-0.058	0.121	-0.991	0.008	-0.067	-0.072	-0.037	0.007	-0.006	0.038	0.007	0.004	-0.016
-0.014	0.033	-0.999	-0.057	0.121	-0.991	0.017	-0.001	-0.098	-0.030	-0.001	-0.002	0.030	0.015	0.000	-0.024
-0.003	0.017	-0.983	-0.056	0.121	-0.991	0.002	-0.040	-0.084	-0.020	-0.016	0.014	0.019	0.030	0.015	-0.025
-0.010	0.029	-0.991	-0.055	0.121	-0.991	0.004	-0.036	-0.071	-0.028	-0.004	0.006	0.027	0.018	0.008	-0.019
0.005	0.037	-0.991	-0.054	0.121	-0.991	0.005	-0.035	-0.068	-0.014	0.004	0.006	0.012	0.010	0.008	-0.014
0.013	0.037	-1.007	-0.054	0.120	-0.991	0.001	0.014	-0.089	-0.007	0.004	-0.010	0.005	0.010	0.008	-0.012
0.017	0.037	-0.999	-0.053	0.120	-0.991	-0.004	-0.030	-0.096	-0.004	0.004	-0.002	0.001	0.010	0.000	-0.012
0.009	0.037	-1.003	-0.052	0.120	-0.991	-0.023	-0.047	-0.102	-0.013	0.005	-0.005	0.009	0.009	0.004	-0.015
-0.003	0.029	-0.979	-0.051	0.119	-0.992	-0.018	0.014	-0.115	-0.024	-0.003	0.018	0.020	0.017	0.019	-0.022
-0.003	0.021	-0.979	-0.051	0.118	-0.992	-0.058	-0.016	-0.102	-0.025	-0.009	0.019	0.021	0.025	0.019	-0.023
-0.010	0.021	-0.975	-0.050	0.117	-0.992	-0.049	-0.018	-0.087	-0.034	-0.008	0.023	0.029	0.025	0.023	-0.026
0.013	0.029	-0.999	-0.049	0.116	-0.992	-0.043	-0.026	-0.079	-0.011	0.001	-0.001	0.006	0.017	0.001	-0.024
-0.003	0.021	-0.999	-0.049	0.115	-0.992	-0.020	0.009	-0.082	-0.027	-0.006	-0.001	0.022	0.025	0.000	-0.025
0.009	0.029	-0.991	-0.048	0.115	-0.992	-0.014	-0.040	-0.073	-0.016	0.002	0.007	0.011	0.017	0.007	-0.020
-0.010	0.025	-0.999	-0.047	0.114	-0.992	-0.013	-0.028	-0.062	-0.036	-0.002	-0.001	0.030	0.021	0.001	-0.021
0.013	0.029	-0.995	-0.047	0.113	-0.992	-0.039	0.024	-0.064	-0.013	0.003	0.003	0.007	0.017	0.003	-0.017
0.013	0.025	-0.995	-0.046	0.112	-0.993	-0.040	-0.038	-0.081	-0.014	0.000	0.004	0.008	0.021	0.003	-0.018
0.017	0.029	-1.003	-0.046	0.111	-0.993	-0.052	0.011	-0.083	-0.011	0.005	-0.004	0.004	0.017	0.005	-0.016
0.005	0.041	-1.003	-0.045	0.111	-0.993	-0.013	-0.015	-0.063	-0.023	0.017	-0.004	0.016	0.005	0.005	-0.014
0.005	0.041	-0.987	-0.045	0.110	-0.993	-0.022	0.017	-0.059	-0.023	0.018	0.012	0.017	0.004	0.011	-0.016
0.024	0.033	-0.991	-0.046	0.110	-0.993	0.008	0.066	-0.070	-0.002	0.010	0.008	0.002	0.012	0.007	-0.018
0.005	0.029	-0.995	-0.046	0.109	-0.993	-0.032	0.017	-0.087	-0.022	0.007	0.004	0.018	0.016	0.003	-0.018
0.005	0.021	-1.003	-0.046	0.108	-0.993	-0.027	0.025	-0.111	-0.022	0.000	-0.004	0.018	0.024	0.005	-0.017
0.001	0.014	-1.007	-0.047	0.107	-0.993	-0.073	0.032	-0.116	-0.025	-0.006	-0.008	0.022	0.031	0.009	-0.020
0.001	0.021	-1.003	-0.047	0.105	-0.993	-0.065	0.033	-0.113	-0.025	0.003	-0.003	0.023	0.024	0.005	-0.016
0.005	0.014	-1.007	-0.048	0.104	-0.993	-0.057	0.059	-0.091	-0.020	-0.003	-0.007	0.019	0.031	0.009	-0.013
0.024	0.006	-0.987	-0.049	0.104	-0.993	-0.002	0.101	-0.067	0.001	-0.011	0.012	0.000	0.039	0.011	-0.012
0.017	0.010	-0.999	-0.051	0.105	-0.993	0.056	0.094	-0.058	-0.006	-0.008	0.000	0.008	0.035	0.001	-0.009
0.001	0.006	-1.019	-0.052	0.106	-0.993	0.057	0.064	-0.077	-0.020	-0.013	-0.019	0.023	0.039	0.021	-0.004
0.005	0.010	-1.019	-0.053	0.107	-0.993	0.070	0.068	-0.092	-0.015	-0.010	-0.020	0.019	0.035	0.021	0.002
0.020	0.010	-1.015	-0.056	0.108	-0.993	0.051	0.175	-0.100	0.003	-0.011	-0.016	0.004	0.035	0.017	0.016
0.040	-0.006	-1.003	-0.060	0.109	-0.992	0.065	0.224	-0.111	0.026	-0.027	-0.005	0.015	0.050	0.005	0.034
0.067	-0.025	-1.019	-0.068	0.110	-0.992	0.064	0.462	-0.175	0.062	-0.048	-0.021	0.041	0.070	0.021	0.042
0.063	-0.041	-1.050	-0.079	0.113	-0.990	0.153	0.599	-0.185	0.069	-0.066	-0.054	0.037	0.085	0.052	0.040
0.001	-0.021	-1.042	-0.090	0.117	-0.989	0.230	0.589	-0.156	0.018	-0.051	-0.047	0.025	0.066	0.045	0.023
-0.041	0.014	-1.019	-0.099	0.123	-0.988	0.296	0.454	-0.148	-0.015	-0.022	-0.025	0.067	0.031	0.021	-0.001
-0.083	0.041	-0.964	-0.104	0.128	-0.986	0.277	0.300	-0.153	-0.052	-0.001	0.029	0.110	0.004	0.034	-0.023
-0.064	0.033	-0.912	-0.108	0.133	-0.985	0.219	0.240	-0.198	-0.029	-0.013	0.079	0.090	0.011	0.085	-0.032
-0.045	0.021	-0.912	-0.113	0.136	-0.984	0.157	0.254	-0.189	-0.005	-0.028	0.078	0.071	0.023	0.085	-0.028
-0.037	-0.017	-0.928	-0.118	0.139	-0.983	0.169	0.313	-0.129	0.008	-0.069	0.061	0.064	0.062	0.070	-0.003
-0.026	-0.002	-0.968	-0.125	0.143	-0.982	0.228	0.379	-0.067	0.026	-0.058	0.020	0.052	0.046	0.030	0.024
0.005	0.014	-0.999	-0.131	0.149	-0.980	0.317	0.335	0.048	0.063	-0.048	-0.013	0.021	0.031	0.001	0.053
0.024	0.029	-1.003	-0.135	0.156	-0.978	0.389	0.207	0.131	0.087	-0.040	-0.019	0.002	0.015	0.005	0.079
0.040	0.075	-1.042	-0.136	0.163	-0.977	0.396	0.036	0.155	0.103	-0.001	-0.059	0.013	0.031	0.045	0.127
0.040	0.075	-1.042	-0.137	0.170	-0.976	0.365	0.033	0.116	0.103	-0.007	-0.060	0.013	0.031	0.045	0.169
0.147	0.110	-1.165	-0.137	0.176	-0.975	0.381	0.054	0.091	0.211	0.021	-0.184	0.121	0.066	0.167	0.210
0.147	0.102	-1.220	-0.137	0.184	-0.973	0.414	0.010	0.114	0.211	0.006	-0.240	0.121	0.059	0.222	0.243
0.167	0.099	-1.212	-0.136	0.191	-0.972	0.419	-0.004	0.151	0.230	-0.006	-0.234	0.140	0.055	0.214	0.275
0.163	0.129	-1.192	-0.134	0.198	-0.971	0.396	-0.115	0.128	0.223	0.018	-0.215	0.136	0.086	0.194	0.275
0.186	0.137	-1.137	-0.130	0.204	-0.970	0.295	-0.146	0.013	0.243	0.021	-0.161	0.159	0.094	0.139	0.260
0.174	0.157	-1.117	-0.128	0.208	-0.970	0.208	-0.052	-0.045	0.229	0.036	-0.142	0.148	0.113	0.119	0.238
0.120	0.172	-1.094	-0.123	0.212	-0.970	0.209	-0.176	-0.039	0.171	0.047	-0.118	0.094	0.129	0.096	0.213
0.109	0.187	-1.086	-0.120	0.215	-0.969	0.167	-0.114	-0.083	0.156	0.060	-0.111	0.082	0.144	0.088	0.180
0.086	0.203	-1.078	-0.117	0.217	-0.969	0.077	-0.089	-0.144	0.130	0.073	-0.103	0.059	0.160	0.080	0.148
0.043	0.187	-1.074	-0.111	0.218	-0.970	0.051	-0.238	-0.137	0.082	0.057	-0.099	0.017	0.144	0.076	0.132
0.047	0.172	-1.050	-0.106	0.218	-0.970	0.004	-0.200	-0.131	0.081	0.041	-0.074	0.021	0.129	0.052	0.110
0.074	0.137	-1.042	-0.104	0.217	-0.971	-0.048	-0.069	-0.114	0.105	0.007	-0.066	0.047	0.094	0.044	0.090
0.028	0.137	-1.031	-0.102	0.215	-0.971	-0.104	-0.066	-0.072	0.057	0.009	-0.054	0.001	0.094	0.033	0.079
0.020	0.145	-1.019	-0.097	0.212	-0.972	-0.153	-0.235	-0.031	0.044	0.020	-0.041	0.007	0.102	0.021	0.065
0.017	0.145	-1.031	-0.092	0.209	-0.974	-0.140	-0.237	-0.041	0.035	0.023	-0.051	0.011	0.102	0.033	0.042
0.013	0.133	-1.003	-0.087	0.206	-0.975	-0.147	-0.209	-0.057	0.027	0.014	-0.023	0.015	0.091	0.005	0.032
-0.010	0.114	-0.999	-0.081	0.204	-0.976	-0.098	-0.271	-0.087	-0.002	-0.003	-0.018	0.038	0.072	0.001	0.018
0.013	0.095	-0.995	-0.076	0.203	-0.976	-0.031	-0.265	-0.103	0.015	-0.021	-0.013	0.015	0.053	0.003	0.007
-0.007	0.106	-0.964	-0.071	0.204	-0.977	0.027	-0.213	-0.102	-0.009	-0.010	0.018	0.034	0.064	0.035	0.004
0.009	0.095	-0.964	-0.064	0.205	-0.977	0.075	-0.314	-0.107	-0.000	-0.023	0.019	0.018	0.053	0.035	-0.001
0.036	0.106	-0.968	-0.061	0.206	-0.977	0.081	-0.089	-0.118	0.024	-0.013	0.014	0.008	0.065	0.031	-0.005
0.001	0.079	-0.960	-0.057	0.208	-0.977	0.089	-0.220	-0.084	-0.015	-0.041	0.022	0.026	0.038	0.039	-0.004
0.020	0.110	-0.968	-0.056	0.208	-0.976	0.033	-0.012	-0.065	0.003	-0.011	0.014	0.007	0.069	0.031	-0.006
0.024	0.083	-0.948	-0.054	0.208	-0.977	0.020	-0.062	-0.030	0.005	-0.038	0.034	0.003	0.043	0.050	-0.013
0.001	0.114	-0.979	-0.054	0.208	-0.977	0.004	-0.038	0.032	-0.018	-0.007	0.003	0.027	0.074	0.019	-0.023
0.001	0.114	-0.979	-0.053	0.207	-0.977	-0.035	-0.015	0.061	-0.019	-0.006	0.003	0.027	0.074	0.019	-0.033
-0.060	0.118	-1.003	-0.051	0.206	-0.977	-0.024	-0.131	0.088	-0.082	-0.001	-0.021	0.088	0.078	0.005	-0.041
-0.037	0.106	-0.995	-0.049	0.205	-0.977	-0.036	-0.119	0.097	-0.061	-0.012	-0.012	0.065	0.067	0.003	-0.050
-0.030	0.114	-0.983	-0.048	0.204	-0.978	-0.028	-0.084	0.094	-0.055	-0.003	-0.000	0.058	0.075	0.015	-0.058
-0.033	0.102	-0.968	-0.046	0.204	-0.978	0.003	-0.134	0.056	-0.061	-0.015	0.016	0.062	0.064	0.031	-0.053
-0.026	0.118	-0.972	-0.042	0.203	-0.978	-0.036	-0.184	0.049	-0.057	0.002	0.012	0.054	0.080	0.027	-0.051
-0.003	0.129	-0.948	-0.040	0.202	-0.979	-0.036	-0.091	0.019	-0.036	0.014	0.036	0.031	0.092	0.051	-0.048
0.005	0.122	-0.940	-0.038	0.201	-0.979	-0.029	-0.126	0.003	-0.030	0.007	0.044	0.024	0.085	0.059	-0.041
0.005	0.118	-0.968	-0.035	0.201	-0.979	-0.008	-0.152	-0.003	-0.034	0.004	0.016	0.024	0.081	0.031	-0.039
0.024	0.102	-0.956	-0.033	0.201	-0.979	0.029	-0.046	-0.013	-0.016	-0.012	0.028	0.005	0.066	0.043	-0.033
-0.003	0.106	-0.972	-0.029	0.202	-0.979	0.037	-0.212	0.019	-0.047	-0.008	0.012	0.032	0.071	0.027	-0.026
0.036	0.102	-0.975	-0.027	0.203	-0.979	0.058	-0.123	-0.008	-0.011	-0.013	0.008	0.006	0.068	0.023	-0.022
0.032	0.102	-0.991	-0.025	0.204	-0.979	0.074	-0.060	0.008	-0.016	-0.014	-0.008	0.002	0.068	0.007	-0.022
0.036	0.122	-0.972	-0.024	0.205	-0.979	0.058	-0.059	-0.012	-0.013	0.004	0.012	0.006	0.088	0.027	-0.015
0.017	0.141	-1.003	-0.024	0.205	-0.978	0.048	-0.013	-0.025	-0.033	0.023	-0.020	0.014	0.108	0.005	-0.017
0.036	0.141	-0.987	-0.023	0.205	-0.978	0.016	-0.008	-0.044	-0.014	0.023	-0.004	0.006	0.109	0.011	-0.018
0.024	0.129	-0.999	-0.021	0.204	-0.979	-0.044	-0.093	-0.055	-0.028	0.012	-0.016	0.006	0.098	0.001	-0.018
0.024	0.129	-1.003	-0.022	0.203	-0.979	-0.076	0.075	-0.088	-0.027	0.014	-0.020	0.006	0.098	0.005	-0.021
0.036	0.106	-0.983	-0.021	0.200	-0.980	-0.112	-0.023	-0.088	-0.016	-0.007	0.001	0.005	0.076	0.015	-0.022
0.005	0.102	-1.003	-0.020	0.197	-0.980	-0.141	-0.010	-0.093	-0.048	-0.008	-0.019	0.026	0.072	0.004	-0.028
0.028	0.102	-0.999	-0.018	0.195	-0.981	-0.126	-0.105	-0.047	-0.027	-0.005	-0.014	0.003	0.073	0.001	-0.026
-0.003	0.099	-1.003	-0.017	0.192	-0.981	-0.135	-0.034	-0.054	-0.059	-0.006	-0.017	0.034	0.070	0.005	-0.031
0.047	0.110	-0.983	-0.016	0.189	-0.982	-0.136	-0.043	-0.053	-0.010	0.008	0.003	0.016	0.082	0.015	-0.028
0.017	0.106	-0.983	-0.015	0.186	-0.983	-0.154	-0.029	-0.057	-0.041	0.008	0.003	0.015	0.079	0.015	-0.025
0.043	0.106	-0.968	-0.015	0.183	-0.983	-0.138	0.012	-0.047	-0.014	0.011	0.020	0.011	0.080	0.031	-0.014
0.043	0.110	-0.999	-0.015	0.180	-0.984	-0.121	0.037	-0.035	-0.014	0.017	-0.012	0.011	0.084	0.001	-0.017
0.070	0.091	-0.979	-0.014	0.177	-0.984	-0.121	-0.039	-0.033	0.012	0.001	0.008	0.038	0.066	0.019	-0.013
0.036	0.083	-0.979	-0.012	0.176	-0.984	-0.066	-0.077	-0.038	-0.024	-0.006	0.008	0.003	0.059	0.019	-0.012
0.040	0.087	-0.991	-0.012	0.174	-0.985	-0.073	0.002	-0.033	-0.020	0.000	-0.003	0.007	0.064	0.007	-0.015
0.036	0.087	-1.007	-0.012	0.173	-0.985	-0.064	0.012	-0.008	-0.024	0.002	-0.019	0.003	0.064	0.009	-0.020
0.040	0.091	-0.975	-0.011	0.171	-0.985	-0.073	-0.046	-0.008	-0.021	0.007	0.012	0.006	0.069	0.023	-0.018
0.043	0.087	-0.979	-0.011	0.170	-0.985	-0.050	-0.006	0.008	-0.017	0.004	0.009	0.010	0.066	0.019	-0.015
0.051	0.083	-0.975	-0.010	0.168	-0.986	-0.063	-0.023	-0.004	-0.010	0.002	0.013	0.017	0.063	0.023	-0.019
0.059	0.075	-0.979	-0.012	0.166	-0.986	-0.088	0.111	-0.039	-0.000	-0.004	0.009	0.025	0.056	0.019	-0.017
0.020	0.064	-0.983	-0.010	0.165	-0.986	-0.045	-0.107	0.005	-0.041	-0.014	0.005	0.014	0.045	0.015	-0.018
0.051	0.060	-0.975	-0.011	0.163	-0.986	-0.072	0.069	-0.007	-0.008	-0.016	0.013	0.017	0.042	0.022	-0.023
0.024	0.068	-1.011	-0.011	0.161	-0.987	-0.089	0.034	-0.024	-0.035	-0.006	-0.022	0.010	0.051	0.013	-0.026
0.020	0.060	-0.991	-0.010	0.159	-0.987	-0.083	-0.034	-0.024	-0.039	-0.012	-0.002	0.014	0.044	0.007	-0.022
0.040	0.072	-0.987	-0.010	0.157	-0.988	-0.129	-0.005	-0.038	-0.020	0.003	0.002	0.005	0.056	0.011	-0.023
0.036	0.079	-0.999	-0.011	0.154	-0.988	-0.119	0.050	-0.025	-0.023	0.013	-0.010	0.001	0.065	0.001	-0.019
0.043	0.056	-0.983	-0.011	0.152	-0.988	-0.110	0.004	-0.006	-0.016	-0.008	0.007	0.008	0.042	0.015	-0.014
0.055	0.068	-0.983	-0.009	0.149	-0.989	-0.146	-0.067	-0.006	-0.006	0.007	0.007	0.019	0.054	0.015	-0.013
0.059	0.044	-0.972	-0.009	0.146	-0.989	-0.117	-0.002	0.005	-0.002	-0.013	0.019	0.023	0.032	0.026	-0.015
0.047	0.064	-0.987	-0.010	0.143	-0.990	-0.145	0.055	-0.022	-0.013	0.009	0.004	0.011	0.052	0.011	-0.015
0.024	0.060	-1.007	-0.010	0.140	-0.990	-0.149	-0.002	-0.018	-0.036	0.008	-0.015	0.012	0.049	0.009	-0.015
0.043	0.048	-0.991	-0.009	0.137	-0.991	-0.134	-0.002	-0.017	-0.017	-0.000	0.001	0.007	0.038	0.007	-0.019
0.055	0.044	-0.987	-0.009	0.133	-0.991	-0.167	0.001	-0.016	-0.006	-0.000	0.005	0.019	0.035	0.010	-0.017
0.032	0.029	-0.987	-0.008	0.130	-0.991	-0.120	-0.030	0.006	-0.030	-0.013	0.006	0.005	0.020	0.010	-0.015
0.059	0.029	-0.987	-0.008	0.128	-0.992	-0.096	-0.004	0.016	-0.003	-0.011	0.007	0.022	0.021	0.010	-0.013
0.047	0.025	-0.979	-0.010	0.126	-0.992	-0.110	0.104	-0.002	-0.012	-0.012	0.016	0.010	0.018	0.018	-0.015
0.055	0.033	-0.991	-0.010	0.123	-0.992	-0.114	0.003	0.011	-0.004	-0.002	0.005	0.018	0.026	0.006	-0.014
0.043	0.037	-0.979	-0.011	0.120	-0.993	-0.141	0.039	0.015	-0.014	0.005	0.018	0.006	0.031	0.018	-0.014
0.040	0.025	-0.979	-0.010	0.118	-0.993	-0.106	-0.032	0.015	-0.018	-0.004	0.018	0.002	0.020	0.018	-0.012
0.047	0.029	-1.007	-0.011	0.116	-0.993	-0.098	0.082	0.019	-0.009	0.002	-0.009	0.010	0.025	0.010	-0.015
0.047	0.029	-1.007	-0.011	0.113	-0.994	-0.110	-0.009	0.023	-0.009	0.005	-0.009	0.010	0.025	0.010	-0.014
0.032	0.029	-0.999	-0.012	0.111	-0.994	-0.095	0.059	0.005	-0.023	0.007	-0.000	0.006	0.026	0.002	-0.011
0.040	0.021	-0.995	-0.011	0.109	-0.994	-0.079	-0.030	0.014	-0.016	0.001	0.004	0.002	0.019	0.001	-0.012
0.051	0.006	-0.991	-0.011	0.107	-0.994	-0.110	-0.032	0.016	-0.006	-0.012	0.009	0.013	0.004	0.005	-0.018
0.051	0.021	-0.991	-0.011	0.104	-0.995	-0.126	0.049	-0.002	-0.006	0.006	0.010	0.013	0.020	0.005	-0.016
0.024	0.006	-0.991	-0.011	0.101	-0.995	-0.118	-0.027	0.016	-0.033	-0.007	0.011	0.014	0.005	0.005	-0.018
0.051	0.010	-0.987	-0.011	0.098	-0.995	-0.135	0.019	-0.000	-0.007	-0.001	0.016	0.013	0.010	0.009	-0.017
0.032	0.010	-0.995	-0.010	0.096	-0.995	-0.122	-0.055	0.016	-0.027	0.002	0.009	0.006	0.010	0.001	-0.020
0.055	-0.010	-1.003	-0.010	0.093	-0.996	-0.114	0.029	0.004	-0.004	-0.015	0.002	0.017	0.009	0.007	-0.016
0.040	0.002	-0.995	-0.010	0.090	-0.996	-0.127	-0.023	0.016	-0.019	-0.001	0.010	0.002	0.003	0.000	-0.017
0.051	-0.006	-0.983	-0.010	0.088	-0.996	-0.113	0.034	0.005	-0.008	-0.006	0.023	0.013	0.004	0.012	-0.016
0.040	-0.002	-1.011	-0.011	0.085	-0.996	-0.109	0.065	-0.001	-0.018	0.000	-0.004	0.001	0.000	0.016	-0.019
0.040	-0.021	-0.987	-0.011	0.083	-0.997	-0.114	-0.024	0.016	-0.019	-0.016	0.020	0.001	0.019	0.008	-0.018
0.047	-0.010	-0.991	-0.010	0.080	-0.997	-0.114	-0.046	0.019	-0.013	-0.002	0.016	0.008	0.007	0.004	-0.020
0.047	-0.017	-0.995	-0.010	0.077	-0.997	-0.125	0.014	0.009	-0.013	-0.007	0.012	0.007	0.014	0.001	-0.020
0.036	-0.025	-1.007	-0.009	0.075	-0.997	-0.103	-0.033	0.017	-0.026	-0.013	0.001	0.005	0.021	0.011	-0.019
0.051	-0.017	-0.983	-0.009	0.073	-0.997	-0.101	-0.002	0.016	-0.011	-0.003	0.025	0.011	0.013	0.013	-0.019
0.047	-0.021	-0.995	-0.009	0.070	-0.997	-0.115	0.034	0.010	-0.014	-0.004	0.013	0.007	0.016	0.001	-0.017
0.043	-0.021	-1.007	-0.009	0.068	-0.998	-0.107	-0.006	0.008	-0.019	-0.002	0.002	0.003	0.016	0.011	-0.018
0.059	-0.033	-0.995	-0.010	0.066	-0.998	-0.100	0.056	0.009	-0.002	-0.011	0.014	0.018	0.027	0.001	-0.018
0.040	-0.029	-0.979	-0.010	0.063	-0.998	-0.090	0.000	0.007	-0.022	-0.005	0.030	0.001	0.022	0.016	-0.018
0.043	-0.033	-1.007	-0.011	0.062	-0.998	-0.072	0.050	0.013	-0.017	-0.008	0.002	0.003	0.025	0.012	-0.018
0.047	-0.044	-0.991	-0.011	0.060	-0.998	-0.086	0.017	0.018	-0.013	-0.017	0.018	0.008	0.036	0.002	-0.022
0.059	-0.021	-0.968	-0.010	0.058	-0.998	-0.083	-0.048	0.020	-0.003	0.008	0.042	0.020	0.011	0.025	-0.020
0.036	-0.033	-0.995	-0.011	0.056	-0.998	-0.080	0.065	0.003	-0.025	-0.001	0.014	0.003	0.022	0.004	-0.021
0.040	-0.041	-1.007	-0.010	0.054	-0.998	-0.078	-0.019	0.024	-0.021	-0.007	0.002	0.002	0.029	0.016	-0.021
0.040	-0.041	-1.007	-0.010	0.052	-0.999	-0.078	-0.017	0.027	-0.022	-0.005	0.002	0.003	0.028	0.017	-0.025
0.047	-0.048	-0.991	-0.011	0.051	-0.999	-0.072	0.060	0.019	-0.013	-0.012	0.018	0.011	0.035	0.002	-0.022
0.028	-0.044	-0.995	-0.009	0.049	-0.999	-0.067	-0.077	0.028	-0.034	-0.006	0.014	0.008	0.030	0.006	-0.022
0.055	-0.052	-0.979	-0.010	0.047	-0.999	-0.068	0.035	0.012	-0.006	-0.012	0.030	0.019	0.036	0.009	-0.024
0.047	-0.044	-0.991	-0.010	0.046	-0.999	-0.051	0.019	0.025	-0.014	-0.003	0.018	0.011	0.028	0.003	-0.024
0.036	-0.052	-0.987	-0.009	0.044	-0.999	-0.064	-0.024	0.023	-0.026	-0.009	0.022	0.000	0.034	0.001	-0.021
0.043	-0.033	-1.003	-0.009	0.043	-0.999	-0.079	-0.035	0.024	-0.019	0.012	0.006	0.008	0.014	0.015	-0.023
0.051	-0.048	-0.975	-0.009	0.041	-0.999	-0.052	0.038	0.017	-0.011	-0.002	0.034	0.016	0.029	0.012	-0.024
0.051	-0.052	-0.972	-0.010	0.039	-0.999	-0.090	0.035	-0.001	-0.010	-0.004	0.037	0.016	0.032	0.016	-0.022
0.036	-0.052	-0.999	-0.010	0.037	-0.999	-0.091	0.018	-0.011	-0.025	-0.002	0.010	0.000	0.031	0.012	-0.023
0.043	-0.068	-0.987	-0.010	0.035	-0.999	-0.105	0.021	-0.001	-0.017	-0.015	0.022	0.008	0.045	0.001	-0.022
0.043	-0.048	-0.995	-0.010	0.033	-0.999	-0.087	0.017	-0.004	-0.017	0.007	0.014	0.008	0.025	0.009	-0.020
0.051	-0.071	-0.983	-0.010	0.031	-0.999	-0.080	-0.030	-0.001	-0.010	-0.015	0.026	0.015	0.047	0.003	-0.021
0.051	-0.060	-0.995	-0.010	0.029	-1.000	-0.087	0.024	-0.004	-0.010	-0.001	0.014	0.015	0.035	0.009	-0.018
0.040	-0.064	-0.983	-0.010	0.027	-1.000	-0.080	-0.003	0.006	-0.021	-0.003	0.026	0.003	0.038	0.003	-0.017
0.055	-0.064	-0.987	-0.010	0.025	-1.000	-0.092	0.032	-0.004	-0.005	-0.001	0.022	0.019	0.037	0.001	-0.015
0.051	-0.068	-0.987	-0.011	0.023	-1.000	-0.101	0.034	0.005	-0.009	-0.003	0.022	0.015	0.041	0.000	-0.015
0.059	-0.079	-0.991	-0.011	0.021	-1.000	-0.057	0.046	0.009	-0.000	-0.013	0.018	0.023	0.051	0.004	-0.015
0.051	-0.075	-0.987	-0.012	0.019	-1.000	-0.069	0.058	0.012	-0.007	-0.007	0.022	0.015	0.047	0.000	-0.017
0.036	-0.087	-0.983	-0.012	0.018	-1.000	-0.047	0.011	0.020	-0.022	-0.018	0.025	0.001	0.058	0.004	-0.017
0.040	-0.064	-0.991	-0.012	0.017	-1.000	-0.067	-0.010	0.007	-0.019	0.007	0.017	0.003	0.034	0.004	-0.018
0.047	-0.071	-0.999	-0.013	0.015	-1.000	-0.067	0.042	-0.012	-0.011	0.001	0.009	0.010	0.041	0.012	-0.017
0.055	-0.079	-0.983	-0.013	0.014	-1.000	-0.055	0.022	-0.006	-0.003	-0.005	0.025	0.018	0.048	0.003	-0.016
0.047	-0.071	-1.003	-0.014	0.012	-1.000	-0.067	0.037	-0.011	-0.010	0.004	0.005	0.010	0.040	0.017	-0.013
0.036	-0.095	-0.995	-0.014	0.011	-1.000	-0.057	0.017	-0.005	-0.021	-0.018	0.013	0.002	0.063	0.009	-0.017
0.051	-0.079	-0.999	-0.013	0.009	-1.000	-0.069	-0.028	0.004	-0.006	-0.001	0.009	0.013	0.047	0.013	-0.019
0.028	-0.091	-0.987	-0.014	0.007	-1.000	-0.070	0.059	-0.012	-0.028	-0.011	0.021	0.010	0.058	0.001	-0.021
0.036	-0.083	-1.003	-0.014	0.005	-1.000	-0.086	-0.002	0.005	-0.021	-0.001	0.005	0.002	0.050	0.016	-0.020
0.036	-0.083	-1.003	-0.014	0.003	-1.000	-0.087	0.011	-0.005	-0.020	0.001	0.005	0.002	0.049	0.016	-0.020
0.047	-0.087	-0.987	-0.014	0.002	-1.000	-0.063	0.015	0.007	-0.009	-0.001	0.021	0.010	0.053	0.000	-0.015
0.055	-0.098	-0.979	-0.014	0.000	-1.000	-0.059	0.003	0.012	-0.001	-0.012	0.029	0.017	0.064	0.008	-0.014
0.059	-0.098	-0.979	-0.014	-0.001	-1.000	-0.053	0.039	0.019	0.004	-0.010	0.029	0.021	0.064	0.008	-0.012
0.043	-0.091	-0.983	-0.015	-0.003	-1.000	-0.084	0.030	0.014	-0.011	-0.001	0.024	0.006	0.055	0.004	-0.010
0.051	-0.098	-0.983	-0.014	-0.004	-1.000	-0.054	-0.038	0.016	-0.004	-0.007	0.024	0.014	0.063	0.004	-0.012
0.063	-0.102	-0.979	-0.016	-0.006	-1.000	-0.050	0.121	-0.003	0.010	-0.010	0.028	0.026	0.066	0.008	-0.011
0.032	-0.114	-0.995	-0.016	-0.007	-1.000	-0.064	0.001	0.002	-0.021	-0.020	0.012	0.005	0.076	0.008	-0.011
0.059	-0.110	-0.987	-0.017	-0.009	-1.000	-0.053	0.051	-0.010	0.007	-0.015	0.020	0.022	0.072	0.000	-0.012
0.040	-0.098	-0.991	-0.018	-0.010	-1.000	-0.046	0.051	-0.006	-0.012	-0.002	0.015	0.003	0.060	0.004	-0.017
0.032	-0.095	-0.991	-0.018	-0.011	-1.000	-0.052	0.037	-0.003	-0.018	0.003	0.015	0.004	0.055	0.004	-0.012
0.032	-0.091	-0.987	-0.018	-0.012	-1.000	-0.055	-0.011	0.002	-0.019	0.008	0.019	0.004	0.050	0.000	-0.014
0.055	-0.114	-0.991	-0.018	-0.014	-1.000	-0.057	0.023	-0.007	0.005	-0.013	0.015	0.019	0.073	0.004	-0.015
0.043	-0.102	-0.999	-0.020	-0.015	-1.000	-0.065	0.113	-0.012	-0.005	-0.000	0.007	0.008	0.061	0.012	-0.013
0.024	-0.102	-0.999	-0.020	-0.017	-1.000	-0.049	-0.019	0.000	-0.024	0.001	0.007	0.011	0.060	0.012	-0.012
0.047	-0.110	-0.979	-0.020	-0.018	-1.000	-0.053	0.035	-0.010	-0.001	-0.005	0.026	0.012	0.067	0.008	-0.016
0.032	-0.110	-0.987	-0.020	-0.019	-1.000	-0.055	0.021	-0.005	-0.016	-0.004	0.018	0.003	0.066	0.000	-0.016
0.032	-0.110	-0.995	-0.020	-0.020	-1.000	-0.029	-0.012	-0.009	-0.016	-0.003	0.010	0.003	0.065	0.008	-0.013
0.051	-0.126	-0.975	-0.020	-0.021	-1.000	-0.023	0.029	0.004	0.003	-0.018	0.030	0.017	0.080	0.012	-0.015
0.043	-0.126	-0.987	-0.020	-0.022	-1.000	-0.031	0.007	0.007	-0.005	-0.017	0.018	0.009	0.079	0.000	-0.012
0.036	-0.122	-0.987	-0.021	-0.023	-1.000	-0.027	0.052	0.005	-0.011	-0.012	0.018	0.002	0.075	0.000	-0.012
0.043	-0.118	-0.999	-0.021	-0.024	-1.000	-0.031	-0.017	0.014	-0.004	-0.007	0.006	0.009	0.071	0.012	-0.009
0.036	-0.110	-0.979	-0.021	-0.024	-0.999	-0.018	0.030	0.004	-0.011	0.001	0.025	0.002	0.062	0.008	-0.007
0.059	-0.122	-0.987	-0.022	-0.025	-0.999	-0.026	0.046	0.002	0.013	-0.010	0.017	0.025	0.074	0.000	-0.003
0.055	-0.118	-0.979	-0.021	-0.026	-0.999	-0.016	-0.004	0.001	0.009	-0.005	0.025	0.021	0.069	0.009	-0.002
0.051	-0.122	-0.991	-0.022	-0.027	-0.999	-0.025	0.035	-0.003	0.006	-0.008	0.013	0.018	0.073	0.003	0.000
0.051	-0.122	-0.991	-0.023	-0.027	-0.999	-0.005	0.069	-0.007	0.008	-0.008	0.013	0.018	0.073	0.003	-0.003
0.040	-0.137	-0.987	-0.023	-0.028	-0.999	-0.024	-0.008	0.003	-0.004	-0.022	0.017	0.006	0.088	0.001	-0.006
0.036	-0.149	-0.991	-0.023	-0.028	-0.999	-0.008	0.026	0.008	-0.007	-0.033	0.013	0.003	0.100	0.002	-0.010
0.032	-0.145	-0.983	-0.023	-0.029	-0.999	0.005	0.025	0.007	-0.010	-0.029	0.021	0.001	0.096	0.006	-0.010
0.032	-0.126	-0.987	-0.024	-0.028	-0.999	0.018	0.030	0.019	-0.010	-0.009	0.016	0.000	0.077	0.002	-0.007
0.047	-0.122	-0.987	-0.024	-0.028	-0.999	0.054	0.035	0.017	0.006	-0.006	0.016	0.016	0.073	0.002	-0.002
0.047	-0.110	-1.003	-0.024	-0.027	-0.999	0.040	0.006	0.013	0.006	0.005	0.001	0.016	0.062	0.015	-0.001
0.063	-0.122	-0.979	-0.025	-0.027	-0.999	0.045	0.072	-0.011	0.023	-0.007	0.024	0.032	0.074	0.009	0.001
0.036	-0.122	-0.987	-0.026	-0.026	-0.999	0.018	0.030	0.001	-0.003	-0.007	0.016	0.005	0.074	0.001	-0.002
0.036	-0.118	-0.995	-0.027	-0.027	-0.999	0.002	0.065	-0.013	-0.002	-0.003	0.008	0.005	0.070	0.007	-0.006
0.024	-0.110	-0.987	-0.027	-0.027	-0.999	-0.016	0.010	-0.022	-0.013	0.005	0.016	0.006	0.062	0.001	-0.014
0.032	-0.122	-0.975	-0.028	-0.027	-0.999	0.001	0.066	-0.027	-0.004	-0.006	0.028	0.002	0.074	0.013	-0.013
0.020	-0.129	-0.975	-0.028	-0.028	-0.999	-0.001	-0.019	-0.016	-0.016	-0.014	0.028	0.010	0.081	0.013	-0.013
0.043	-0.114	-0.964	-0.029	-0.028	-0.999	0.017	0.063	-0.028	0.009	0.002	0.040	0.013	0.066	0.026	-0.007
0.036	-0.118	-0.983	-0.029	-0.028	-0.999	0.015	0.009	-0.019	0.001	-0.002	0.020	0.005	0.070	0.007	-0.008
0.059	-0.114	-0.972	-0.029	-0.028	-0.999	0.017	0.038	-0.014	0.025	0.002	0.032	0.028	0.066	0.020	-0.003
0.024	-0.129	-0.972	-0.030	-0.027	-0.999	0.037	0.057	-0.008	-0.008	-0.014	0.032	0.007	0.081	0.021	-0.004
0.043	-0.126	-0.979	-0.030	-0.026	-0.999	0.055	0.008	0.003	0.011	-0.011	0.024	0.011	0.077	0.014	-0.006
0.028	-0.129	-0.979	-0.030	-0.025	-0.999	0.104	0.021	0.017	-0.004	-0.016	0.024	0.005	0.081	0.016	-0.008
0.024	-0.118	-0.983	-0.031	-0.023	-0.999	0.119	0.041	0.020	-0.007	-0.007	0.020	0.010	0.070	0.012	-0.005
0.040	-0.118	-0.983	-0.031	-0.020	-0.999	0.137	0.017	0.022	0.008	-0.009	0.020	0.005	0.070	0.013	-0.005
0.032	-0.110	-0.995	-0.031	-0.018	-0.999	0.136	0.018	0.007	0.001	-0.003	0.008	0.004	0.062	0.002	-0.003
0.036	-0.122	-0.983	-0.033	-0.015	-0.999	0.135	0.081	-0.006	0.007	-0.017	0.020	0.000	0.075	0.015	-0.001
0.036	-0.110	-0.979	-0.033	-0.013	-0.999	0.112	0.007	0.012	0.007	-0.007	0.024	0.000	0.064	0.019	-0.000
0.036	-0.118	-0.979	-0.033	-0.011	-0.999	0.120	0.017	0.011	0.007	-0.016	0.024	0.001	0.072	0.020	0.001
0.040	-0.098	-0.983	-0.033	-0.009	-0.999	0.133	0.022	0.021	0.012	0.001	0.020	0.003	0.053	0.016	0.001
0.040	-0.098	-0.983	-0.033	-0.006	-0.999	0.144	0.018	0.016	0.012	-0.001	0.020	0.002	0.054	0.017	-0.000
0.032	-0.098	-0.987	-0.033	-0.004	-0.999	0.147	0.020	0.001	0.005	-0.004	0.016	0.006	0.054	0.013	0.002
0.028	-0.095	-0.979	-0.033	-0.001	-0.999	0.143	0.012	-0.003	0.001	-0.002	0.024	0.010	0.050	0.021	0.003
0.043	-0.095	-0.987	-0.034	0.001	-0.999	0.134	0.069	0.011	0.018	-0.005	0.016	0.006	0.050	0.013	0.002
0.036	-0.083	-0.995	-0.035	0.003	-0.999	0.112	0.034	0.010	0.011	0.005	0.008	0.002	0.039	0.005	0.002
0.028	-0.068	-0.995	-0.035	0.005	-0.999	0.080	-0.001	-0.004	0.003	0.019	0.008	0.010	0.023	0.005	0.002
0.032	-0.071	-0.983	-0.034	0.006	-0.999	0.058	-0.010	-0.022	0.006	0.014	0.020	0.006	0.027	0.017	-0.000
0.028	-0.095	-0.975	-0.034	0.007	-0.999	0.073	-0.002	-0.031	0.002	-0.010	0.028	0.010	0.050	0.025	-0.001
0.036	-0.095	-0.975	-0.035	0.008	-0.999	0.077	0.043	-0.036	0.010	-0.012	0.028	0.002	0.051	0.025	-0.000
0.036	-0.098	-0.987	-0.035	0.009	-0.999	0.082	0.035	-0.034	0.011	-0.017	0.016	0.002	0.055	0.013	0.001
0.032	-0.098	-0.991	-0.035	0.011	-0.999	0.087	0.016	-0.014	0.007	-0.018	0.012	0.006	0.055	0.009	0.003
0.032	-0.087	-1.003	-0.035	0.012	-0.999	0.079	0.014	-0.013	0.008	-0.008	0.000	0.005	0.043	0.003	0.002
0.028	-0.075	-0.987	-0.035	0.013	-0.999	0.074	0.006	-0.022	0.004	0.002	0.016	0.009	0.032	0.013	0.001
0.032	-0.075	-0.975	-0.035	0.015	-0.999	0.098	0.001	-0.016	0.008	0.000	0.028	0.005	0.032	0.024	0.000
0.032	-0.083	-0.983	-0.035	0.017	-0.999	0.110	-0.005	-0.011	0.008	-0.009	0.020	0.005	0.040	0.016	0.003
0.024	-0.095	-0.995	-0.036	0.019	-0.999	0.132	0.043	0.001	0.001	-0.024	0.008	0.012	0.052	0.004	0.007
0.047	-0.079	-0.995	-0.036	0.022	-0.999	0.135	0.015	0.014	0.024	-0.011	0.007	0.011	0.037	0.004	0.007
0.043	-0.071	-0.995	-0.037	0.024	-0.999	0.140	0.088	0.012	0.021	-0.006	0.007	0.008	0.029	0.004	0.009
0.032	-0.060	-0.983	-0.036	0.027	-0.999	0.157	-0.041	0.034	0.009	0.003	0.019	0.004	0.018	0.016	0.013
0.040	-0.048	-0.979	-0.037	0.031	-0.999	0.205	0.041	0.062	0.017	0.010	0.022	0.004	0.007	0.020	0.018
0.047	-0.044	-0.991	-0.038	0.036	-0.999	0.257	0.050	0.090	0.026	0.009	0.010	0.011	0.003	0.007	0.021
0.070	-0.033	-0.987	-0.039	0.042	-0.998	0.332	0.104	0.087	0.051	0.014	0.013	0.035	0.009	0.011	0.029
0.051	-0.017	-1.003	-0.042	0.048	-0.998	0.328	0.157	0.073	0.034	0.023	-0.003	0.015	0.024	0.005	0.030
0.059	-0.033	-1.003	-0.044	0.054	-0.998	0.292	0.083	0.041	0.044	0.002	-0.004	0.023	0.008	0.005	0.023
0.024	-0.017	-1.007	-0.045	0.058	-0.997	0.201	0.084	-0.012	0.011	0.014	-0.008	0.012	0.024	0.009	0.009
0.005	-0.013	-0.983	-0.047	0.059	-0.997	0.103	0.087	-0.074	-0.007	0.015	0.015	0.031	0.027	0.015	-0.001
-0.007	-0.017	-0.964	-0.046	0.060	-0.997	0.013	-0.011	-0.122	-0.019	0.011	0.035	0.043	0.023	0.034	-0.009
0.005	-0.037	-0.964	-0.046	0.058	-0.997	-0.080	0.001	-0.172	-0.008	-0.006	0.035	0.031	0.004	0.034	-0.009
0.028	-0.064	-0.964	-0.045	0.055	-0.997	-0.123	-0.001	-0.169	0.015	-0.030	0.035	0.008	0.023	0.035	-0.004
0.040	-0.068	-0.960	-0.046	0.053	-0.998	-0.082	0.031	-0.117	0.027	-0.032	0.039	0.003	0.027	0.038	0.004
0.036	-0.075	-0.979	-0.046	0.053	-0.998	-0.023	0.047	-0.081	0.024	-0.039	0.019	0.001	0.035	0.019	0.011
0.028	-0.068	-0.991	-0.046	0.054	-0.998	0.060	-0.006	-0.034	0.015	-0.032	0.007	0.008	0.027	0.007	0.011
0.028	-0.052	-0.995	-0.047	0.055	-0.997	0.083	0.048	-0.040	0.016	-0.018	0.003	0.009	0.012	0.003	0.010
0.017	-0.048	-0.991	-0.046	0.056	-0.997	0.094	0.002	-0.032	0.004	-0.016	0.007	0.020	0.008	0.007	0.006
0.024	-0.044	-0.979	-0.047	0.058	-0.997	0.089	0.032	-0.035	0.013	-0.013	0.018	0.013	0.004	0.019	0.004
0.017	-0.048	-0.972	-0.047	0.060	-0.997	0.103	0.018	-0.026	0.005	-0.019	0.026	0.021	0.008	0.027	0.005
0.024	-0.037	-0.972	-0.048	0.062	-0.997	0.110	0.046	-0.017	0.013	-0.009	0.026	0.013	0.004	0.027	0.009
0.040	-0.033	-0.975	-0.048	0.065	-0.997	0.169	0.046	0.012	0.029	-0.009	0.021	0.002	0.007	0.023	0.013
0.043	-0.033	-0.968	-0.050	0.068	-0.996	0.198	0.072	0.034	0.034	-0.012	0.029	0.006	0.007	0.031	0.014
0.040	-0.033	-0.972	-0.051	0.072	-0.996	0.222	0.108	0.036	0.032	-0.016	0.024	0.002	0.007	0.027	0.014
0.020	-0.021	-0.964	-0.053	0.076	-0.996	0.211	0.096	0.047	0.015	-0.008	0.032	0.017	0.019	0.034	0.009
0.017	-0.006	-0.968	-0.055	0.080	-0.995	0.199	0.100	0.034	0.013	0.004	0.028	0.021	0.035	0.030	0.005
0.013	0.010	-0.960	-0.057	0.083	-0.995	0.160	0.097	0.015	0.010	0.016	0.035	0.025	0.050	0.038	0.002
0.009	0.006	-0.975	-0.059	0.086	-0.995	0.142	0.096	0.012	0.008	0.010	0.019	0.029	0.046	0.022	0.001
0.013	0.010	-0.972	-0.061	0.088	-0.994	0.126	0.142	0.024	0.015	0.012	0.022	0.025	0.050	0.026	0.000
-0.003	0.021	-0.979	-0.062	0.090	-0.994	0.129	0.071	0.036	0.000	0.022	0.014	0.041	0.062	0.018	0.001
-0.003	0.029	-0.987	-0.065	0.092	-0.994	0.098	0.115	0.021	0.002	0.028	0.006	0.041	0.069	0.010	0.001
-0.007	0.037	-0.999	-0.066	0.092	-0.994	0.032	0.068	-0.008	-0.001	0.036	-0.006	0.045	0.077	0.002	-0.001
-0.003	0.037	-0.983	-0.067	0.092	-0.994	-0.027	0.067	-0.034	0.004	0.037	0.009	0.041	0.077	0.014	-0.000
-0.010	0.021	-0.991	-0.067	0.090	-0.994	-0.092	0.020	-0.043	-0.003	0.023	0.002	0.049	0.061	0.006	0.001
-0.003	0.017	-0.983	-0.067	0.087	-0.994	-0.102	0.008	-0.029	0.004	0.021	0.010	0.042	0.057	0.014	0.002
0.001	0.014	-0.987	-0.067	0.085	-0.994	-0.099	0.028	-0.025	0.008	0.020	0.006	0.038	0.053	0.010	0.002
-0.003	0.017	-0.999	-0.068	0.083	-0.994	-0.097	0.027	-0.028	0.005	0.026	-0.006	0.042	0.057	0.002	0.002
-0.010	-0.002	-0.999	-0.067	0.081	-0.994	-0.096	0.005	-0.034	-0.003	0.009	-0.006	0.049	0.038	0.002	0.001
-0.010	-0.002	-0.999	-0.067	0.079	-0.995	-0.090	0.004	-0.041	-0.003	0.011	-0.005	0.049	0.038	0.002	0.001
-0.003	-0.013	-0.972	-0.067	0.077	-0.995	-0.085	-0.023	-0.048	0.004	0.001	0.022	0.042	0.026	0.026	0.001
0.005	-0.017	-0.972	-0.065	0.075	-0.995	-0.102	-0.045	-0.061	0.011	-0.001	0.023	0.034	0.022	0.026	0.002
0.001	-0.021	-0.995	-0.065	0.073	-0.995	-0.096	0.001	-0.053	0.007	-0.002	-0.001	0.038	0.018	0.002	0.002
0.001	-0.033	-0.983	-0.065	0.071	-0.995	-0.071	0.024	-0.042	0.007	-0.012	0.010	0.038	0.007	0.014	0.000
-0.007	-0.037	-0.995	-0.066	0.070	-0.995	-0.044	0.058	-0.038	0.000	-0.015	-0.002	0.046	0.003	0.002	-0.001
-0.018	-0.041	-0.991	-0.066	0.070	-0.995	-0.016	0.019	-0.035	-0.011	-0.018	0.002	0.058	0.001	0.006	-0.004
-0.014	-0.044	-0.999	-0.067	0.070	-0.995	0.017	0.045	-0.041	-0.006	-0.022	-0.006	0.054	0.005	0.002	-0.003
-0.014	-0.052	-0.991	-0.067	0.070	-0.995	0.051	0.005	-0.033	-0.006	-0.031	0.002	0.054	0.013	0.006	-0.005
-0.003	-0.056	-0.987	-0.067	0.072	-0.995	0.103	0.031	-0.030	0.006	-0.036	0.006	0.043	0.017	0.010	-0.004
-0.018	-0.048	-0.999	-0.068	0.075	-0.995	0.145	0.031	-0.017	-0.009	-0.031	-0.006	0.058	0.009	0.002	-0.002
-0.014	-0.048	-0.991	-0.068	0.078	-0.995	0.188	0.035	-0.002	-0.005	-0.035	0.001	0.055	0.009	0.006	0.001
-0.003	-0.033	-0.983	-0.069	0.082	-0.994	0.223	0.048	0.004	0.008	-0.024	0.009	0.043	0.006	0.014	0.004
-0.003	-0.029	-0.991	-0.070	0.087	-0.994	0.272	0.042	0.011	0.008	-0.025	0.000	0.044	0.010	0.006	0.011
0.013	-0.021	-0.983	-0.072	0.093	-0.993	0.315	0.099	0.020	0.026	-0.023	0.007	0.028	0.017	0.014	0.020
0.009	-0.017	-0.999	-0.074	0.099	-0.992	0.352	0.138	0.028	0.024	-0.026	-0.009	0.032	0.021	0.002	0.027
0.020	-0.010	-1.011	-0.077	0.106	-0.991	0.365	0.165	0.034	0.039	-0.025	-0.022	0.021	0.028	0.014	0.034
0.009	0.006	-1.019	-0.080	0.113	-0.990	0.357	0.164	0.037	0.031	-0.017	-0.031	0.033	0.044	0.021	0.040
0.005	0.029	-1.031	-0.085	0.120	-0.989	0.369	0.226	0.039	0.031	-0.001	-0.044	0.037	0.067	0.033	0.048
0.009	0.052	-1.027	-0.090	0.127	-0.988	0.370	0.286	0.001	0.041	0.016	-0.041	0.033	0.090	0.029	0.058
0.013	0.052	-1.035	-0.097	0.133	-0.986	0.327	0.362	-0.063	0.051	0.009	-0.051	0.029	0.089	0.037	0.065
0.032	0.041	-1.035	-0.106	0.139	-0.985	0.267	0.514	-0.150	0.080	-0.008	-0.052	0.010	0.078	0.037	0.068
-0.003	0.033	-1.050	-0.116	0.143	-0.983	0.222	0.561	-0.159	0.055	-0.020	-0.070	0.045	0.070	0.053	0.061
-0.030	0.033	-1.046	-0.126	0.147	-0.981	0.188	0.558	-0.118	0.039	-0.023	-0.068	0.072	0.070	0.049	0.046
-0.068	0.075	-1.003	-0.135	0.149	-0.980	0.146	0.439	-0.060	0.008	0.016	-0.026	0.111	0.112	0.006	0.028
-0.068	0.137	-0.912	-0.140	0.151	-0.978	0.082	0.307	-0.013	0.014	0.076	0.063	0.111	0.174	0.085	0.022
-0.068	0.137	-0.912	-0.146	0.151	-0.978	-0.006	0.305	-0.033	0.020	0.076	0.063	0.111	0.174	0.085	0.027
-0.037	0.110	-0.948	-0.153	0.150	-0.977	-0.050	0.355	-0.053	0.057	0.050	0.026	0.080	0.147	0.049	0.050
0.001	0.087	-0.948	-0.158	0.149	-0.976	-0.044	0.312	-0.049	0.101	0.028	0.025	0.041	0.123	0.049	0.079
0.036	0.075	-0.975	-0.164	0.149	-0.975	-0.037	0.362	-0.063	0.142	0.017	-0.003	0.007	0.112	0.021	0.112
0.028	0.052	-0.999	-0.169	0.148	-0.975	-0.039	0.272	-0.042	0.139	-0.006	-0.028	0.015	0.089	0.002	0.141
0.036	0.033	-1.035	-0.172	0.146	-0.974	-0.088	0.195	-0.047	0.150	-0.023	-0.064	0.007	0.069	0.038	0.167
0.047	0.021	-1.086	-0.173	0.143	-0.974	-0.114	0.104	-0.101	0.163	-0.033	-0.115	0.004	0.058	0.089	0.195
0.063	0.014	-1.133	-0.172	0.141	-0.975	-0.141	0.016	-0.192	0.178	-0.038	-0.162	0.019	0.050	0.136	0.231
0.109	-0.002	-1.173	-0.171	0.139	-0.975	-0.094	0.035	-0.208	0.223	-0.052	-0.201	0.065	0.034	0.176	0.264
0.140	0.014	-1.216	-0.170	0.141	-0.975	0.065	0.014	-0.117	0.253	-0.038	-0.245	0.096	0.050	0.219	0.296
0.151	0.037	-1.220	-0.166	0.144	-0.976	0.184	-0.134	-0.027	0.261	-0.018	-0.249	0.107	0.073	0.223	0.327
0.201	0.041	-1.184	-0.161	0.148	-0.976	0.249	-0.217	0.036	0.306	-0.018	-0.213	0.157	0.076	0.187	0.339
0.224	0.029	-1.188	-0.156	0.152	-0.976	0.243	-0.224	0.052	0.324	-0.034	-0.217	0.180	0.065	0.191	0.340
0.197	0.041	-1.173	-0.148	0.154	-0.977	0.122	-0.367	0.045	0.289	-0.024	-0.200	0.153	0.076	0.175	0.335
0.193	0.072	-1.161	-0.141	0.152	-0.978	-0.100	-0.290	0.014	0.278	0.009	-0.187	0.149	0.107	0.163	0.307
0.174	0.095	-1.188	-0.134	0.145	-0.980	-0.313	-0.332	0.063	0.252	0.039	-0.212	0.130	0.130	0.191	0.271
0.093	0.133	-1.157	-0.126	0.138	-0.982	-0.354	-0.386	0.105	0.163	0.085	-0.178	0.049	0.168	0.160	0.243
0.105	0.145	-1.106	-0.115	0.132	-0.984	-0.292	-0.493	0.081	0.165	0.102	-0.125	0.060	0.180	0.108	0.215
0.120	0.141	-1.086	-0.107	0.126	-0.986	-0.288	-0.423	0.067	0.171	0.104	-0.104	0.075	0.176	0.088	0.182
0.128	0.122	-1.050	-0.097	0.121	-0.988	-0.282	-0.477	0.028	0.169	0.090	-0.066	0.083	0.157	0.053	0.168
0.093	0.075	-1.042	-0.090	0.116	-0.989	-0.213	-0.303	-0.032	0.128	0.048	-0.057	0.048	0.111	0.045	0.149
0.105	0.079	-1.050	-0.080	0.112	-0.990	-0.206	-0.446	-0.039	0.130	0.056	-0.064	0.060	0.115	0.053	0.128
0.070	0.041	-1.035	-0.075	0.110	-0.991	-0.123	-0.232	-0.087	0.090	0.020	-0.047	0.025	0.076	0.037	0.106
0.082	0.017	-0.987	-0.069	0.108	-0.992	-0.096	-0.278	-0.091	0.095	-0.001	0.001	0.036	0.053	0.010	0.082
0.067	0.006	-0.979	-0.064	0.107	-0.992	-0.053	-0.206	-0.125	0.075	-0.012	0.009	0.021	0.042	0.018	0.065
0.013	-0.017	-0.991	-0.061	0.105	-0.993	-0.055	-0.120	-0.123	0.018	-0.033	-0.003	0.033	0.019	0.006	0.050
0.067	-0.013	-0.979	-0.055	0.104	-0.993	-0.045	-0.280	-0.100	0.066	-0.028	0.010	0.020	0.023	0.018	0.034
0.020	-0.010	-1.003	-0.051	0.104	-0.993	0.022	-0.214	-0.080	0.015	-0.025	-0.014	0.026	0.027	0.006	0.023
0.017	0.014	-1.003	-0.044	0.104	-0.994	0.005	-0.321	-0.001	0.005	-0.001	-0.014	0.030	0.050	0.006	0.023
0.028	0.002	-0.999	-0.040	0.104	-0.994	0.020	-0.225	0.040	0.011	-0.013	-0.010	0.019	0.038	0.002	0.008
0.032	0.033	-1.003	-0.038	0.104	-0.994	-0.004	-0.092	0.027	0.013	0.018	-0.014	0.015	0.069	0.006	0.001
-0.003	0.021	-1.003	-0.033	0.102	-0.994	-0.059	-0.223	0.036	-0.027	0.008	-0.014	0.050	0.058	0.006	-0.005
0.020	0.021	-0.960	-0.031	0.102	-0.994	-0.023	-0.110	0.012	-0.006	0.009	0.029	0.027	0.058	0.037	-0.019
0.017	0.048	-0.964	-0.028	0.099	-0.995	-0.139	-0.137	0.063	-0.012	0.038	0.025	0.031	0.085	0.034	-0.037
-0.010	0.010	-0.932	-0.024	0.096	-0.995	-0.138	-0.202	0.085	-0.043	0.002	0.056	0.058	0.046	0.065	-0.040
-0.030	-0.017	-0.956	-0.018	0.093	-0.996	-0.140	-0.319	0.128	-0.068	-0.021	0.032	0.077	0.019	0.041	-0.048
0.005	0.006	-0.983	-0.014	0.089	-0.996	-0.188	-0.194	0.070	-0.036	0.006	0.004	0.043	0.043	0.014	-0.043
0.001	0.021	-0.952	-0.009	0.084	-0.996	-0.202	-0.288	0.037	-0.045	0.028	0.035	0.047	0.058	0.045	-0.039
0.059	0.002	-0.956	-0.008	0.079	-0.997	-0.283	-0.042	-0.015	0.012	0.016	0.030	0.011	0.039	0.041	-0.028
0.017	-0.002	-0.975	-0.003	0.073	-0.997	-0.271	-0.222	-0.023	-0.034	0.017	0.012	0.032	0.035	0.022	-0.024
0.051	-0.033	-0.928	-0.001	0.067	-0.998	-0.287	-0.073	-0.025	-0.000	-0.009	0.060	0.003	0.005	0.069	-0.014
0.043	-0.033	-0.972	-0.001	0.061	-0.998	-0.288	-0.002	-0.017	-0.008	-0.004	0.017	0.005	0.005	0.026	-0.019
0.055	-0.013	-0.972	0.001	0.055	-0.998	-0.283	-0.094	-0.018	0.001	0.020	0.017	0.007	0.024	0.026	-0.018
0.036	-0.006	-0.968	-0.000	0.050	-0.999	-0.243	0.074	-0.027	-0.017	0.032	0.021	0.012	0.032	0.030	-0.012
0.032	-0.002	-0.968	0.003	0.045	-0.999	-0.248	-0.182	0.001	-0.024	0.041	0.021	0.016	0.037	0.029	-0.006
0.067	-0.002	-0.995	0.005	0.041	-0.999	-0.170	-0.081	-0.012	0.009	0.045	-0.006	0.018	0.037	0.002	-0.008
0.082	-0.017	-0.975	0.007	0.038	-0.999	-0.175	-0.073	-0.022	0.023	0.033	0.014	0.033	0.022	0.022	-0.003
0.043	-0.037	-0.987	0.008	0.035	-0.999	-0.141	-0.042	-0.068	-0.016	0.017	0.002	0.006	0.003	0.010	0.001
0.067	-0.033	-0.991	0.010	0.032	-0.999	-0.147	-0.114	-0.054	0.004	0.024	-0.002	0.017	0.007	0.006	0.000
0.051	-0.060	-0.987	0.011	0.030	-0.999	-0.085	-0.050	-0.054	-0.013	-0.000	0.002	0.002	0.020	0.010	-0.004
0.074	-0.060	-0.983	0.012	0.028	-1.000	-0.060	-0.023	-0.030	0.010	0.001	0.005	0.025	0.020	0.014	-0.002
0.063	-0.052	-0.987	0.013	0.027	-1.000	-0.055	-0.040	-0.018	-0.003	0.011	0.001	0.013	0.013	0.011	0.001
0.055	-0.056	-0.987	0.012	0.025	-1.000	-0.052	0.072	-0.031	-0.009	0.008	0.001	0.005	0.016	0.011	0.007
0.082	-0.048	-1.003	0.013	0.025	-1.000	-0.016	-0.066	-0.007	0.017	0.016	-0.015	0.032	0.008	0.005	0.009
0.082	-0.048	-1.003	0.014	0.024	-1.000	-0.016	-0.043	-0.002	0.016	0.016	-0.015	0.032	0.008	0.005	0.008
0.078	-0.056	-1.003	0.016	0.023	-1.000	-0.033	-0.048	-0.010	0.011	0.010	-0.015	0.027	0.016	0.005	0.013
0.059	-0.064	-0.991	0.015	0.022	-1.000	-0.039	0.020	-0.030	-0.008	0.003	-0.003	0.008	0.023	0.007	0.007
0.090	-0.071	-0.979	0.014	0.021	-1.000	-0.036	0.067	-0.005	0.024	-0.004	0.009	0.039	0.031	0.019	0.002
0.059	-0.056	-0.983	0.015	0.020	-1.000	-0.042	-0.023	0.009	-0.008	0.012	0.005	0.008	0.015	0.015	0.001
0.067	-0.083	-0.972	0.016	0.020	-1.000	-0.028	-0.056	0.006	-0.001	-0.014	0.017	0.015	0.042	0.027	-0.007
0.090	-0.087	-0.948	0.013	0.019	-1.000	-0.029	0.174	-0.040	0.025	-0.017	0.041	0.038	0.046	0.051	-0.009
0.020	-0.079	-0.983	0.015	0.018	-1.000	-0.033	-0.124	0.000	-0.047	-0.008	0.005	0.031	0.037	0.015	-0.008
0.086	-0.071	-0.960	0.014	0.017	-1.000	-0.028	0.058	-0.040	0.019	0.000	0.029	0.034	0.029	0.039	-0.001
0.063	-0.071	-0.987	0.016	0.015	-1.000	-0.088	-0.060	-0.015	-0.005	0.002	0.001	0.011	0.029	0.011	-0.005
0.101	-0.079	-0.972	0.013	0.013	-1.000	-0.092	0.169	-0.051	0.037	-0.004	0.018	0.049	0.036	0.027	0.008
0.059	-0.095	-0.979	0.014	0.011	-1.000	-0.090	-0.075	-0.013	-0.007	-0.017	0.010	0.007	0.051	0.019	0.004
0.093	-0.060	-0.968	0.011	0.008	-1.000	-0.096	0.182	-0.045	0.031	0.020	0.022	0.041	0.016	0.031	0.006
0.047	-0.071	-0.995	0.011	0.006	-1.000	-0.088	-0.024	-0.023	-0.016	0.010	-0.006	0.006	0.027	0.004	0.003
0.067	-0.068	-0.995	0.011	0.005	-1.000	-0.060	0.011	-0.010	0.003	0.015	-0.006	0.013	0.023	0.004	0.004
0.078	-0.068	-0.979	0.011	0.004	-1.000	-0.051	0.025	-0.021	0.015	0.016	0.010	0.025	0.023	0.019	-0.008
0.067	-0.083	-0.968	0.011	0.003	-1.000	-0.025	0.022	-0.016	0.004	0.001	0.022	0.013	0.038	0.031	-0.006
0.024	-0.087	-0.991	0.012	0.002	-1.000	-0.036	-0.040	0.008	-0.040	-0.003	-0.001	0.030	0.041	0.008	-0.010
0.063	-0.083	-0.979	0.011	0.001	-1.000	-0.024	0.031	0.017	-0.001	0.002	0.011	0.008	0.037	0.019	-0.015
0.047	-0.083	-0.987	0.010	0.001	-1.000	-0.006	0.054	0.008	-0.015	0.002	0.003	0.007	0.037	0.012	-0.015
0.040	-0.095	-1.011	0.013	0.001	-1.000	0.009	-0.114	0.035	-0.025	-0.010	-0.021	0.015	0.048	0.012	-0.008
0.067	-0.095	-0.972	0.012	0.001	-1.000	0.012	0.014	0.049	0.002	-0.009	0.018	0.012	0.048	0.027	-0.009
0.067	-0.110	-0.979	0.012	0.001	-1.000	0.042	0.031	0.060	0.002	-0.025	0.010	0.011	0.064	0.020	-0.006
0.047	-0.091	-1.011	0.014	0.002	-1.000	0.068	-0.086	0.060	-0.019	-0.007	-0.021	0.008	0.044	0.012	-0.005
0.067	-0.083	-0.995	0.015	0.003	-1.000	0.042	-0.038	0.040	-0.001	0.000	-0.006	0.011	0.036	0.004	-0.001
0.063	-0.091	-0.975	0.017	0.004	-1.000	0.042	-0.111	0.041	-0.007	-0.008	0.013	0.007	0.044	0.024	0.001
0.090	-0.091	-0.979	0.017	0.004	-1.000	0.054	0.007	0.021	0.020	-0.009	0.010	0.034	0.044	0.020	0.005
0.090	-0.106	-0.960	0.016	0.005	-1.000	0.029	0.050	0.019	0.021	-0.025	0.029	0.033	0.060	0.039	0.005
0.078	-0.106	-0.991	0.016	0.005	-1.000	0.049	0.034	0.030	0.010	-0.025	-0.003	0.021	0.060	0.008	0.008
0.070	-0.087	-0.995	0.016	0.006	-1.000	0.025	-0.008	0.045	0.001	-0.006	-0.006	0.013	0.041	0.004	0.006
0.074	-0.079	-0.987	0.017	0.006	-1.000	0.053	-0.047	0.044	0.004	0.000	0.002	0.017	0.033	0.012	0.006
0.082	-0.095	-0.979	0.017	0.007	-1.000	0.053	0.012	0.033	0.012	-0.016	0.010	0.024	0.049	0.020	0.007
0.074	-0.091	-0.995	0.018	0.008	-1.000	0.049	-0.034	0.043	0.004	-0.014	-0.006	0.016	0.045	0.004	0.011
0.082	-0.075	-1.007	0.017	0.008	-1.000	0.029	0.055	0.024	0.013	0.001	-0.017	0.024	0.029	0.008	0.014
0.086	-0.079	-0.995	0.016	0.008	-1.000	-0.004	0.065	0.010	0.018	-0.002	-0.005	0.027	0.033	0.004	0.012
0.082	-0.075	-1.007	0.015	0.007	-1.000	-0.040	0.077	-0.005	0.016	0.003	-0.017	0.023	0.029	0.008	0.016
0.063	-0.095	-0.995	0.015	0.006	-1.000	-0.037	-0.001	0.008	-0.004	-0.015	-0.006	0.004	0.049	0.004	0.014
0.090	-0.087	-0.987	0.012	0.004	-1.000	-0.074	0.151	-0.041	0.026	-0.006	0.001	0.031	0.041	0.011	0.013
0.070	-0.083	-0.987	0.011	0.002	-1.000	-0.061	0.065	-0.057	0.008	-0.000	0.002	0.012	0.037	0.011	0.012
0.074	-0.087	-0.999	0.011	0.000	-1.000	-0.087	0.006	-0.069	0.011	-0.002	-0.010	0.015	0.040	0.001	0.014
0.078	-0.079	-0.999	0.009	-0.002	-1.000	-0.112	0.103	-0.096	0.017	0.008	-0.010	0.019	0.032	0.001	0.014
0.070	-0.095	-0.987	0.009	-0.005	-1.000	-0.111	0.002	-0.105	0.009	-0.005	0.001	0.011	0.047	0.011	0.010
0.090	-0.102	-0.975	0.007	-0.007	-1.000	-0.131	0.113	-0.127	0.030	-0.009	0.013	0.030	0.055	0.022	0.008
0.043	-0.114	-0.991	0.008	-0.010	-1.000	-0.120	-0.016	-0.109	-0.017	-0.018	-0.003	0.016	0.066	0.006	-0.000
0.070	-0.095	-0.975	0.007	-0.013	-1.000	-0.148	0.053	-0.092	0.011	0.004	0.013	0.010	0.046	0.022	-0.001
0.032	-0.110	-0.991	0.005	-0.017	-1.000	-0.140	0.088	-0.077	-0.026	-0.008	-0.002	0.029	0.061	0.006	-0.011
0.074	-0.118	-0.960	0.005	-0.018	-1.000	-0.080	0.026	-0.056	0.017	-0.014	0.029	0.013	0.068	0.038	-0.014
0.028	-0.118	-0.979	0.006	-0.020	-1.000	-0.042	-0.027	-0.027	-0.030	-0.013	0.009	0.033	0.067	0.019	-0.017
0.036	-0.126	-0.968	0.006	-0.020	-1.000	-0.006	-0.036	-0.012	-0.023	-0.020	0.021	0.026	0.074	0.031	-0.012
0.063	-0.122	-0.956	0.006	-0.019	-1.000	0.054	0.018	-0.013	0.004	-0.017	0.033	0.001	0.070	0.043	-0.012
0.067	-0.114	-0.964	0.006	-0.019	-1.000	0.031	-0.001	-0.002	0.008	-0.010	0.025	0.005	0.062	0.035	-0.003
0.070	-0.118	-0.972	0.006	-0.018	-1.000	0.076	0.029	0.004	0.012	-0.016	0.018	0.009	0.065	0.027	0.006
0.078	-0.110	-0.979	0.006	-0.017	-1.000	0.057	0.031	0.014	0.020	-0.009	0.010	0.017	0.057	0.019	0.010
0.078	-0.091	-0.975	0.004	-0.016	-1.000	0.039	0.106	-0.019	0.022	0.010	0.014	0.017	0.038	0.022	0.010
0.078	-0.091	-0.975	0.004	-0.015	-1.000	0.058	-0.008	-0.016	0.022	0.009	0.014	0.017	0.038	0.021	0.010
0.051	-0.095	-0.995	0.004	-0.015	-1.000	0.025	-0.006	-0.023	-0.005	0.005	-0.006	0.009	0.042	0.000	0.007
0.063	-0.098	-0.995	0.004	-0.015	-1.000	0.037	0.021	-0.010	0.006	0.001	-0.006	0.003	0.045	0.001	0.006
0.055	-0.091	-0.995	0.005	-0.014	-1.000	0.027	-0.037	-0.002	-0.002	0.009	-0.006	0.004	0.037	0.002	0.005
0.070	-0.098	-0.983	0.005	-0.014	-1.000	0.020	0.011	-0.022	0.013	0.001	0.006	0.013	0.045	0.009	0.005
0.063	-0.075	-0.999	0.005	-0.014	-1.000	-0.006	0.003	-0.005	0.005	0.024	-0.009	0.006	0.021	0.008	0.004
0.055	-0.091	-0.999	0.005	-0.015	-1.000	-0.018	-0.011	-0.003	-0.003	0.009	-0.009	0.001	0.036	0.009	0.007
0.067	-0.102	-0.979	0.006	-0.016	-1.000	-0.015	-0.031	-0.025	0.008	-0.002	0.010	0.011	0.047	0.010	0.006
0.078	-0.110	-0.972	0.005	-0.016	-1.000	-0.005	0.057	-0.026	0.020	-0.009	0.018	0.023	0.054	0.017	0.006
0.059	-0.110	-1.007	0.005	-0.017	-1.000	-0.022	0.003	-0.034	0.001	-0.008	-0.017	0.004	0.054	0.019	0.008
0.070	-0.106	-0.983	0.006	-0.017	-1.000	0.005	-0.015	-0.021	0.012	-0.004	0.007	0.016	0.049	0.004	0.010
0.074	-0.110	-0.979	0.005	-0.018	-1.000	-0.020	0.030	-0.021	0.016	-0.008	0.011	0.020	0.052	0.008	0.006
0.067	-0.102	-0.995	0.005	-0.018	-1.000	-0.008	0.041	-0.039	0.009	0.001	-0.005	0.013	0.044	0.008	0.007
0.055	-0.122	-0.991	0.005	-0.018	-1.000	0.016	-0.020	-0.021	-0.004	-0.019	-0.001	0.002	0.063	0.004	0.000
0.070	-0.118	-0.983	0.004	-0.017	-1.000	0.058	0.056	-0.006	0.012	-0.015	0.007	0.018	0.059	0.003	0.001
0.036	-0.122	-0.975	0.005	-0.017	-1.000	0.019	-0.026	0.016	-0.023	-0.019	0.016	0.017	0.063	0.011	-0.004
0.074	-0.122	-0.991	0.004	-0.016	-1.000	0.052	0.050	-0.003	0.016	-0.020	0.000	0.022	0.063	0.004	-0.001
0.043	-0.110	-0.983	0.003	-0.015	-1.000	0.077	0.051	0.015	-0.014	-0.009	0.009	0.009	0.051	0.003	-0.001
0.074	-0.106	-0.987	0.003	-0.014	-1.000	0.061	0.018	0.015	0.017	-0.005	0.005	0.022	0.047	0.000	0.008
0.070	-0.114	-0.979	0.003	-0.013	-1.000	0.078	0.022	0.009	0.013	-0.013	0.012	0.018	0.055	0.007	0.003
0.078	-0.079	-0.995	0.003	-0.012	-1.000	0.065	0.032	0.012	0.020	0.021	-0.004	0.026	0.020	0.008	0.008
0.055	-0.110	-0.972	0.003	-0.010	-1.000	0.104	-0.001	0.001	-0.003	-0.012	0.019	0.003	0.051	0.015	0.007
0.063	-0.110	-0.999	0.003	-0.008	-1.000	0.097	-0.023	0.010	0.004	-0.014	-0.009	0.011	0.051	0.013	0.006
0.074	-0.110	-0.979	0.002	-0.007	-1.000	0.090	0.058	-0.020	0.016	-0.016	0.011	0.022	0.051	0.007	0.005
0.067	-0.110	-0.972	0.002	-0.005	-1.000	0.108	0.049	-0.011	0.009	-0.019	0.020	0.014	0.051	0.015	0.010
0.078	-0.102	-0.979	0.002	-0.004	-1.000	0.072	0.014	-0.009	0.021	-0.013	0.012	0.026	0.043	0.008	0.010
0.078	-0.102	-0.979	0.001	-0.003	-1.000	0.059	0.054	-0.020	0.022	-0.014	0.012	0.026	0.043	0.008	0.011
0.063	-0.083	-0.991	-0.000	-0.003	-1.000	0.026	0.062	-0.035	0.008	0.004	0.001	0.010	0.023	0.004	0.010
0.074	-0.083	-0.983	-0.001	-0.003	-1.000	0.017	0.056	-0.033	0.020	0.004	0.009	0.022	0.023	0.004	0.008
0.047	-0.095	-0.995	-0.002	-0.002	-1.000	0.025	0.024	-0.041	-0.007	-0.008	-0.003	0.005	0.035	0.008	0.003
0.067	-0.087	-0.983	-0.002	-0.002	-1.000	0.020	0.058	-0.042	0.013	-0.001	0.008	0.014	0.027	0.004	0.003
0.043	-0.083	-0.987	-0.002	-0.002	-1.000	0.018	0.001	-0.041	-0.011	0.003	0.005	0.009	0.023	0.000	-0.002
0.063	-0.075	-0.983	-0.003	-0.002	-1.000	0.042	0.059	-0.058	0.009	0.011	0.009	0.010	0.016	0.005	0.001
0.043	-0.083	-1.003	-0.003	-0.001	-1.000	0.054	-0.010	-0.045	-0.010	0.003	-0.011	0.009	0.024	0.015	0.001
0.063	-0.075	-0.995	-0.004	-0.000	-1.000	0.030	0.056	-0.055	0.009	0.010	-0.003	0.011	0.016	0.007	0.004
0.055	-0.095	-1.003	-0.003	0.001	-1.000	0.057	-0.028	-0.047	0.001	-0.010	-0.011	0.003	0.035	0.015	0.000
0.059	-0.083	-0.987	-0.004	0.001	-1.000	0.045	0.059	-0.068	0.006	0.001	0.005	0.007	0.024	0.001	0.002
0.043	-0.083	-0.991	-0.004	0.002	-1.000	0.071	-0.016	-0.056	-0.010	-0.001	0.001	0.008	0.024	0.003	-0.001
0.055	-0.091	-0.983	-0.004	0.003	-1.000	0.039	0.042	-0.070	0.002	-0.009	0.009	0.004	0.032	0.005	0.002
0.051	-0.075	-0.995	-0.004	0.004	-1.000	0.055	-0.034	-0.035	-0.003	0.005	-0.003	0.000	0.016	0.007	0.006
0.078	-0.091	-0.983	-0.003	0.005	-1.000	0.077	-0.007	-0.047	0.024	-0.012	0.009	0.028	0.032	0.005	0.010
0.078	-0.071	-0.995	-0.004	0.006	-1.000	0.062	0.042	-0.059	0.024	0.006	-0.003	0.028	0.013	0.007	0.014
0.059	-0.079	-0.999	-0.004	0.007	-1.000	0.072	0.016	-0.044	0.005	-0.002	-0.008	0.009	0.021	0.011	0.018
0.067	-0.071	-1.015	-0.004	0.008	-1.000	0.057	0.044	-0.060	0.014	0.005	-0.024	0.017	0.014	0.026	0.015
0.074	-0.095	-0.995	-0.005	0.009	-1.000	0.070	0.046	-0.054	0.022	-0.019	-0.004	0.025	0.037	0.007	0.012
0.051	-0.098	-0.995	-0.006	0.011	-1.000	0.102	0.028	-0.011	-0.001	-0.025	-0.005	0.002	0.041	0.007	0.013
0.063	-0.075	-0.983	-0.005	0.012	-1.000	0.078	-0.018	-0.002	0.010	-0.003	0.007	0.014	0.018	0.005	0.010
0.070	-0.095	-0.983	-0.006	0.014	-1.000	0.114	0.075	0.012	0.020	-0.024	0.007	0.023	0.038	0.005	0.010
0.059	-0.075	-0.987	-0.006	0.016	-1.000	0.130	-0.012	0.024	0.008	-0.008	0.003	0.011	0.019	0.001	0.010
0.067	-0.064	-0.995	-0.007	0.019	-1.000	0.128	0.065	0.011	0.017	0.001	-0.005	0.020	0.008	0.007	0.011
0.055	-0.068	-0.983	-0.009	0.021	-1.000	0.135	0.113	0.010	0.007	-0.005	0.006	0.008	0.012	0.005	0.008
0.063	-0.060	-0.983	-0.009	0.024	-1.000	0.133	0.003	0.018	0.015	0.000	0.006	0.017	0.005	0.005	0.008
0.047	-0.079	-0.995	-0.009	0.026	-1.000	0.124	0.005	0.012	-0.001	-0.021	-0.006	0.002	0.024	0.007	0.003
0.051	-0.071	-0.995	-0.010	0.028	-1.000	0.124	0.093	0.029	0.005	-0.016	-0.006	0.006	0.017	0.007	0.005
0.043	-0.075	-0.979	-0.010	0.030	-0.999	0.115	0.003	0.038	-0.003	-0.022	0.009	0.001	0.021	0.009	0.004
0.063	-0.068	-0.972	-0.012	0.032	-0.999	0.109	0.087	0.014	0.017	-0.016	0.017	0.019	0.014	0.017	0.005
0.051	-0.056	-0.995	-0.012	0.034	-0.999	0.104	-0.008	0.026	0.006	-0.006	-0.007	0.008	0.002	0.007	0.005
0.051	-0.052	-0.995	-0.013	0.035	-0.999	0.080	0.088	0.007	0.007	-0.004	-0.007	0.008	0.001	0.007	0.005
0.047	-0.056	-0.991	-0.014	0.037	-0.999	0.103	0.059	0.005	0.004	-0.009	-0.004	0.005	0.003	0.003	0.007
0.036	-0.064	-0.991	-0.014	0.038	-0.999	0.097	-0.012	0.016	-0.008	-0.018	-0.004	0.006	0.011	0.003	0.006
0.063	-0.048	-0.995	-0.016	0.040	-0.999	0.077	0.127	0.007	0.021	-0.004	-0.009	0.021	0.004	0.007	0.006
0.040	-0.060	-0.987	-0.016	0.041	-0.999	0.102	-0.005	0.022	-0.003	-0.018	-0.001	0.002	0.008	0.001	0.009
0.051	-0.044	-0.987	-0.017	0.043	-0.999	0.078	0.067	0.021	0.010	-0.004	-0.002	0.010	0.007	0.001	0.012
0.059	-0.037	-0.999	-0.017	0.044	-0.999	0.088	0.029	0.018	0.018	0.002	-0.014	0.018	0.015	0.010	0.012
0.051	-0.056	-0.983	-0.018	0.045	-0.999	0.082	0.027	0.008	0.011	-0.019	0.002	0.011	0.005	0.005	0.013
0.063	-0.048	-0.987	-0.018	0.047	-0.999	0.087	0.047	-0.002	0.023	-0.013	-0.003	0.023	0.003	0.001	0.012
0.032	-0.041	-1.003	-0.019	0.048	-0.999	0.078	0.031	-0.003	-0.007	-0.006	-0.019	0.007	0.010	0.015	0.008
0.047	-0.041	-0.983	-0.021	0.049	-0.999	0.071	0.095	-0.011	0.010	-0.007	0.000	0.009	0.010	0.005	0.005
0.036	-0.041	-0.987	-0.021	0.051	-0.998	0.079	0.049	0.004	-0.000	-0.008	-0.004	0.003	0.010	0.001	0.006
0.024	-0.037	-0.995	-0.022	0.051	-0.998	0.049	0.039	-0.002	-0.011	-0.005	-0.012	0.014	0.013	0.007	0.007
0.055	-0.033	-1.003	-0.022	0.052	-0.998	0.049	0.026	-0.004	0.020	-0.002	-0.020	0.018	0.017	0.015	0.007
0.036	-0.025	-0.999	-0.023	0.053	-0.998	0.041	0.053	-0.011	0.002	0.005	-0.017	0.001	0.025	0.011	0.013
0.040	-0.037	-0.995	-0.023	0.053	-0.998	0.047	0.020	-0.013	0.006	-0.007	-0.013	0.003	0.013	0.007	0.019
0.063	-0.017	-0.983	-0.024	0.054	-0.998	0.056	0.037	-0.020	0.030	0.011	-0.001	0.027	0.032	0.005	0.021
0.059	-0.021	-0.991	-0.024	0.055	-0.998	0.048	0.023	-0.015	0.026	0.007	-0.009	0.024	0.028	0.003	0.020
0.067	-0.037	-0.983	-0.024	0.056	-0.998	0.060	-0.010	-0.010	0.033	-0.010	-0.002	0.032	0.013	0.005	0.022
0.028	-0.025	-1.003	-0.024	0.057	-0.998	0.051	0.049	-0.019	-0.004	0.001	-0.022	0.006	0.025	0.015	0.022
0.051	-0.017	-0.983	-0.026	0.057	-0.998	0.046	0.112	-0.031	0.021	0.008	-0.002	0.018	0.032	0.004	0.019
0.063	-0.021	-0.979	-0.027	0.058	-0.998	0.048	0.072	-0.010	0.034	0.004	0.002	0.030	0.029	0.008	0.015
0.036	-0.025	-0.995	-0.029	0.059	-0.998	0.053	0.082	-0.023	0.008	-0.001	-0.014	0.003	0.025	0.008	0.014
0.036	-0.025	-0.995	-0.029	0.060	-0.998	0.058	-0.006	-0.002	0.008	-0.002	-0.014	0.004	0.025	0.008	0.010
0.024	-0.029	-0.983	-0.029	0.061	-0.998	0.044	0.032	-0.008	-0.003	-0.007	-0.002	0.007	0.022	0.004	0.008
0.028	-0.029	-0.975	-0.029	0.061	-0.998	0.057	0.029	-0.018	0.001	-0.008	0.005	0.003	0.022	0.012	0.007
0.040	-0.021	-0.999	-0.030	0.062	-0.998	0.038	0.056	-0.023	0.013	-0.001	-0.018	0.009	0.030	0.012	0.008
0.032	-0.033	-0.987	-0.031	0.062	-0.998	0.034	0.050	-0.026	0.007	-0.013	-0.007	0.002	0.018	0.000	0.011
0.040	-0.037	-0.987	-0.032	0.063	-0.997	0.046	0.070	-0.022	0.015	-0.017	-0.007	0.010	0.014	0.000	0.013
0.028	-0.021	-0.999	-0.033	0.063	-0.997	0.034	0.026	-0.013	0.004	-0.002	-0.019	0.001	0.030	0.012	0.011
0.032	-0.025	-0.987	-0.033	0.064	-0.997	0.033	0.054	-0.011	0.009	-0.007	-0.007	0.003	0.026	0.001	0.013
0.024	-0.021	-0.999	-0.033	0.064	-0.997	0.038	-0.019	-0.010	0.001	-0.003	-0.019	0.004	0.030	0.012	0.011
0.043	-0.010	-0.991	-0.034	0.065	-0.997	0.020	0.050	-0.023	0.021	0.008	-0.011	0.016	0.042	0.005	0.013
0.024	-0.010	-0.995	-0.034	0.064	-0.997	0.009	0.009	-0.027	0.001	0.008	-0.015	0.003	0.042	0.009	0.014
0.040	-0.025	-0.991	-0.033	0.065	-0.997	0.023	-0.001	-0.034	0.017	-0.008	-0.012	0.013	0.027	0.005	0.016
0.036	-0.037	-0.991	-0.035	0.065	-0.997	0.039	0.080	-0.037	0.014	-0.020	-0.012	0.010	0.015	0.005	0.016
0.032	-0.033	-0.995	-0.035	0.066	-0.997	0.056	0.034	-0.014	0.011	-0.017	-0.016	0.006	0.019	0.009	0.018
0.036	-0.017	-0.999	-0.035	0.067	-0.997	0.047	0.018	-0.010	0.015	-0.002	-0.020	0.010	0.035	0.012	0.018
0.036	-0.021	-0.995	-0.034	0.068	-0.997	0.054	-0.024	-0.001	0.014	-0.007	-0.016	0.011	0.031	0.008	0.018
0.032	0.002	-1.003	-0.035	0.068	-0.997	0.035	0.038	-0.017	0.011	0.015	-0.024	0.007	0.054	0.016	0.016
0.036	-0.021	-0.983	-0.037	0.069	-0.997	0.049	0.112	-0.030	0.016	-0.009	-0.004	0.009	0.031	0.005	0.014
0.020	-0.013	-0.991	-0.038	0.069	-0.997	0.035	0.042	-0.016	0.002	-0.001	-0.012	0.007	0.038	0.003	0.014
0.020	-0.029	-1.003	-0.040	0.070	-0.997	0.066	0.113	-0.026	0.004	-0.018	-0.024	0.006	0.023	0.014	0.013
0.028	-0.021	-1.007	-0.038	0.071	-0.997	0.068	-0.050	-0.016	0.010	-0.012	-0.028	0.006	0.030	0.015	0.011
0.024	-0.013	-0.995	-0.039	0.072	-0.997	0.066	0.017	-0.022	0.006	-0.005	-0.016	0.003	0.039	0.001	0.015
0.020	-0.017	-0.995	-0.040	0.074	-0.996	0.070	0.082	-0.026	0.004	-0.010	-0.017	0.001	0.036	0.006	0.015
0.040	-0.013	-0.987	-0.040	0.074	-0.996	0.056	0.000	0.001	0.023	-0.007	-0.009	0.025	0.041	0.016	0.016
0.028	-0.006	-0.987	-0.041	0.075	-0.996	0.050	0.049	-0.002	0.012	-0.000	-0.009	0.017	0.049	0.016	0.018
0.032	-0.013	-0.999	-0.041	0.076	-0.996	0.071	0.022	-0.011	0.016	-0.009	-0.021	0.023	0.042	0.004	0.018
0.032	-0.013	-0.999	-0.041	0.077	-0.996	0.041	0.025	-0.013	0.016	-0.010	-0.021	0.024	0.042	0.004	0.017
0.017	-0.013	-0.991	-0.042	0.078	-0.996	0.041	0.074	-0.029	0.002	-0.010	-0.013	0.008	0.041	0.014	0.020
0.032	-0.006	-0.995	-0.042	0.078	-0.996	0.041	0.019	-0.022	0.018	-0.003	-0.017	0.022	0.047	0.013	0.019
0.040	-0.002	-0.983	-0.043	0.079	-0.996	0.034	0.054	-0.028	0.026	0.000	-0.005	0.027	0.050	0.027	0.018
0.024	-0.010	-1.003	-0.043	0.079	-0.996	0.025	-0.014	-0.023	0.010	-0.008	-0.025	0.009	0.041	0.010	0.021
0.028	-0.013	-0.995	-0.044	0.079	-0.996	0.029	0.079	-0.033	0.016	-0.012	-0.017	0.010	0.036	0.021	0.019
0.024	-0.010	-0.995	-0.044	0.080	-0.996	0.033	0.029	-0.021	0.012	-0.009	-0.017	0.003	0.039	0.023	0.016
0.020	-0.006	-0.995	-0.044	0.080	-0.996	0.021	0.003	-0.006	0.008	-0.005	-0.017	0.003	0.041	0.026	0.015
0.024	0.006	-0.979	-0.045	0.080	-0.996	0.027	0.057	-0.020	0.013	0.006	-0.001	0.001	0.051	0.044	0.018
0.020	-0.006	-0.995	-0.045	0.080	-0.996	0.028	0.019	-0.013	0.009	-0.006	-0.017	0.007	0.038	0.031	0.019
0.043	0.006	-0.987	-0.046	0.081	-0.996	0.026	0.047	-0.026	0.033	0.005	-0.010	0.012	0.048	0.040	0.020
0.028	-0.017	-0.995	-0.046	0.081	-0.996	0.038	0.043	-0.019	0.018	-0.019	-0.018	0.008	0.024	0.032	0.022
0.024	-0.006	-0.991	-0.047	0.081	-0.996	0.026	0.058	-0.017	0.015	-0.008	-0.014	0.017	0.035	0.036	0.021
0.024	-0.006	-0.991	-0.049	0.082	-0.995	0.050	0.071	-0.018	0.016	-0.009	-0.014	0.023	0.034	0.035	0.017
0.013	-0.002	-0.995	-0.049	0.082	-0.995	0.017	0.034	-0.013	0.005	-0.005	-0.017	0.040	0.036	0.030	0.015
0.020	-0.010	-0.983	-0.051	0.083	-0.995	0.045	0.091	-0.022	0.014	-0.014	-0.006	0.038	0.027	0.040	0.016
0.017	0.002	-0.987	-0.051	0.083	-0.995	0.024	0.055	-0.016	0.012	-0.002	-0.010	0.046	0.037	0.035	0.017
0.020	-0.010	-0.995	-0.052	0.084	-0.995	0.049	0.014	-0.006	0.016	-0.015	-0.017	0.047	0.024	0.027	0.019
0.020	0.010	-1.003	-0.052	0.084	-0.995	0.029	0.036	-0.016	0.016	0.004	-0.025	0.051	0.042	0.018	0.020
0.020	-0.002	-0.991	-0.054	0.085	-0.995	0.034	0.112	-0.023	0.018	-0.008	-0.014	0.055	0.030	0.028	0.019
0.017	0.002	-0.995	-0.055	0.085	-0.995	0.037	0.050	-0.012	0.015	-0.005	-0.018	0.063	0.033	0.021	0.017
0.009	-0.006	-0.987	-0.055	0.086	-0.995	0.041	0.038	-0.008	0.008	-0.013	-0.011	0.075	0.025	0.027	0.017
0.005	-0.002	-0.983	-0.057	0.087	-0.995	0.060	0.088	-0.013	0.006	-0.010	-0.007	0.084	0.029	0.028	0.017
0.020	0.006	-0.991	-0.057	0.087	-0.995	0.023	0.026	-0.012	0.022	-0.003	-0.016	0.073	0.036	0.017	0.017
0.017	-0.006	-0.983	-0.057	0.088	-0.995	0.047	0.017	-0.000	0.018	-0.015	-0.008	0.081	0.024	0.022	0.020
0.017	0.006	-0.987	-0.060	0.088	-0.994	0.030	0.145	-0.015	0.021	-0.004	-0.012	0.086	0.035	0.015	0.024
0.017	-0.013	-0.991	-0.060	0.089	-0.994	0.075	0.007	0.016	0.021	-0.024	-0.017	0.090	0.015	0.008	0.021
0.017	0.006	-0.987	-0.061	0.090	-0.994	0.045	0.080	0.014	0.022	-0.006	-0.013	0.095	0.033	0.009	0.022
0.001	0.006	-0.991	-0.062	0.091	-0.994	0.083	0.026	0.038	0.008	-0.007	-0.017	0.114	0.032	0.001	0.023
0.017	0.006	-0.983	-0.063	0.092	-0.994	0.059	0.076	0.027	0.025	-0.008	-0.010	0.103	0.031	0.005	0.023
0.017	0.006	-0.987	-0.064	0.093	-0.994	0.065	0.062	0.032	0.026	-0.009	-0.014	0.107	0.030	0.002	0.022
0.009	0.014	-0.987	-0.065	0.094	-0.993	0.042	0.067	0.027	0.019	-0.002	-0.014	0.119	0.037	0.005	0.022
0.005	0.006	-0.979	-0.067	0.094	-0.993	0.040	0.124	0.023	0.018	-0.010	-0.007	0.127	0.029	0.001	0.022
-0.007	0.010	-0.995	-0.068	0.094	-0.993	0.021	0.041	0.047	0.007	-0.006	-0.022	0.143	0.032	0.021	0.020
0.009	0.010	-0.987	-0.069	0.094	-0.993	0.028	0.072	0.053	0.024	-0.007	-0.015	0.131	0.032	0.017	0.021
-0.003	0.021	-0.983	-0.071	0.094	-0.993	0.013	0.064	0.055	0.014	0.005	-0.011	0.147	0.043	0.016	0.022
0.001	0.002	-0.999	-0.074	0.095	-0.993	0.025	0.154	0.052	0.021	-0.015	-0.027	0.147	0.023	0.036	0.021
-0.003	0.014	-0.987	-0.076	0.094	-0.993	-0.015	0.132	0.037	0.019	-0.002	-0.015	0.155	0.034	0.027	0.021
-0.007	-0.010	-0.964	-0.077	0.093	-0.993	-0.006	0.064	0.052	0.017	-0.025	0.009	0.162	0.009	0.006	0.022
0.001	0.006	-0.975	-0.079	0.092	-0.993	-0.043	0.098	0.039	0.026	-0.008	-0.003	0.159	0.024	0.021	0.019
-0.003	0.006	-0.972	-0.082	0.091	-0.992	-0.064	0.158	0.027	0.025	-0.007	0.001	0.167	0.023	0.020	0.018
-0.022	0.014	-0.983	-0.084	0.089	-0.992	-0.056	0.097	0.043	0.008	0.002	-0.011	0.191	0.029	0.035	0.021
-0.018	0.010	-0.987	-0.086	0.088	-0.992	-0.077	0.120	0.037	0.014	-0.000	-0.015	0.192	0.024	0.043	0.019
-0.010	-0.002	-0.983	-0.089	0.085	-0.992	-0.089	0.166	0.017	0.024	-0.010	-0.012	0.188	0.012	0.043	0.018
-0.026	-0.010	-0.987	-0.091	0.083	-0.992	-0.097	0.124	0.019	0.011	-0.015	-0.016	0.208	0.003	0.050	0.018
-0.022	0.002	-0.987	-0.094	0.081	-0.992	-0.115	0.141	0.016	0.018	-0.001	-0.016	0.208	0.013	0.053	0.017
-0.033	-0.013	-0.975	-0.096	0.078	-0.992	-0.115	0.090	0.031	0.008	-0.014	-0.004	0.224	0.004	0.045	0.015
-0.033	-0.013	-0.987	-0.097	0.076	-0.992	-0.104	0.083	0.041	0.009	-0.012	-0.016	0.229	0.005	0.061	0.015
-0.026	-0.017	-0.972	-0.098	0.074	-0.992	-0.063	0.037	0.048	0.017	-0.014	0.000	0.226	0.010	0.049	0.016
-0.037	-0.017	-1.003	-0.099	0.073	-0.992	-0.030	0.087	0.061	0.007	-0.013	-0.031	0.242	0.011	0.084	0.020
-0.018	-0.017	-0.975	-0.101	0.072	-0.992	-0.029	0.082	0.055	0.028	-0.013	-0.004	0.227	0.012	0.061	0.023
-0.026	-0.002	-0.995	-0.102	0.071	-0.992	-0.065	0.059	0.045	0.021	0.004	-0.024	0.239	0.003	0.084	0.027
-0.022	0.002	-0.987	-0.102	0.068	-0.992	-0.099	0.030	0.022	0.025	0.010	-0.016	0.239	0.006	0.079	0.031
-0.018	-0.017	-0.991	-0.104	0.065	-0.992	-0.133	0.101	0.000	0.031	-0.006	-0.019	0.239	0.014	0.086	0.032
-0.018	-0.017	-0.991	-0.104	0.062	-0.993	-0.149	0.032	0.007	0.031	-0.003	-0.019	0.243	0.016	0.089	0.030
-0.022	-0.029	-0.987	-0.105	0.059	-0.993	-0.153	0.059	0.001	0.028	-0.011	-0.015	0.251	0.029	0.089	0.030
-0.033	-0.029	-0.991	-0.105	0.055	-0.993	-0.173	0.009	-0.005	0.017	-0.008	-0.019	0.266	0.030	0.096	0.025
-0.026	-0.017	-0.979	-0.107	0.051	-0.993	-0.203	0.088	-0.024	0.026	0.008	-0.007	0.263	0.020	0.089	0.020
-0.045	-0.025	-0.979	-0.107	0.046	-0.993	-0.237	0.007	-0.028	0.007	0.005	-0.007	0.286	0.029	0.092	0.017
-0.033	-0.044	-0.960	-0.107	0.042	-0.993	-0.230	0.019	-0.050	0.018	-0.010	0.013	0.279	0.050	0.077	0.016
-0.037	-0.048	-0.975	-0.107	0.036	-0.994	-0.247	0.003	-0.050	0.014	-0.009	-0.003	0.287	0.055	0.096	0.016
-0.030	-0.060	-0.972	-0.106	0.032	-0.994	-0.216	-0.013	-0.033	0.021	-0.016	0.001	0.283	0.067	0.096	0.020
-0.030	-0.052	-0.991	-0.107	0.028	-0.994	-0.213	0.052	-0.029	0.022	-0.004	-0.018	0.287	0.061	0.120	0.024
-0.033	-0.044	-1.003	-0.107	0.023	-0.994	-0.205	0.020	-0.048	0.018	0.008	-0.030	0.295	0.054	0.135	0.024
-0.022	-0.060	-0.987	-0.107	0.019	-0.994	-0.198	0.018	-0.057	0.030	-0.004	-0.014	0.287	0.070	0.123	0.022
-0.037	-0.060	-0.979	-0.107	0.015	-0.994	-0.192	-0.020	-0.059	0.014	0.000	-0.006	0.306	0.071	0.119	0.019
-0.030	-0.075	-0.948	-0.106	0.011	-0.994	-0.200	-0.020	-0.060	0.021	-0.011	0.025	0.302	0.087	0.091	0.017
-0.041	-0.075	-0.979	-0.106	0.007	-0.994	-0.203	0.010	-0.074	0.009	-0.007	-0.006	0.317	0.087	0.127	0.014
-0.026	-0.098	-0.956	-0.106	0.003	-0.994	-0.223	0.035	-0.076	0.025	-0.026	0.018	0.306	0.111	0.107	0.016
-0.033	-0.095	-0.975	-0.105	-0.002	-0.994	-0.246	-0.049	-0.079	0.016	-0.017	-0.002	0.317	0.107	0.130	0.017
-0.022	-0.110	-0.972	-0.105	-0.007	-0.994	-0.222	0.000	-0.078	0.028	-0.028	0.002	0.309	0.123	0.129	0.019
-0.026	-0.106	-0.964	-0.104	-0.011	-0.995	-0.213	-0.038	-0.059	0.023	-0.019	0.010	0.317	0.120	0.125	0.018
-0.030	-0.129	-0.972	-0.105	-0.015	-0.994	-0.160	0.051	-0.070	0.020	-0.039	0.002	0.325	0.144	0.136	0.017
-0.033	-0.126	-0.972	-0.104	-0.018	-0.994	-0.132	-0.035	-0.043	0.015	-0.032	0.002	0.333	0.140	0.140	0.013
-0.033	-0.133	-0.968	-0.103	-0.020	-0.994	-0.112	-0.044	-0.025	0.014	-0.038	0.006	0.337	0.148	0.139	0.013
-0.037	-0.114	-0.975	-0.102	-0.022	-0.995	-0.102	-0.047	-0.036	0.009	-0.016	-0.002	0.345	0.128	0.150	0.014
-0.030	-0.102	-0.983	-0.101	-0.024	-0.995	-0.090	-0.041	-0.045	0.015	-0.002	-0.010	0.341	0.117	0.162	0.017
-0.022	-0.095	-0.983	-0.099	-0.026	-0.995	-0.053	-0.094	-0.026	0.021	0.006	-0.010	0.337	0.109	0.165	0.023
-0.007	-0.083	-0.964	-0.097	-0.026	-0.995	-0.035	-0.079	-0.031	0.034	0.019	0.009	0.326	0.097	0.149	0.028
0.001	-0.129	-0.972	-0.096	-0.027	-0.995	0.001	-0.039	-0.032	0.041	-0.027	0.002	0.322	0.142	0.160	0.031
0.001	-0.129	-0.972	-0.095	-0.026	-0.995	0.029	-0.038	-0.018	0.040	-0.028	0.002	0.326	0.141	0.164	0.027
-0.010	-0.145	-0.987	-0.096	-0.024	-0.995	0.107	0.062	-0.037	0.029	-0.045	-0.014	0.341	0.156	0.183	0.021
-0.037	-0.141	-0.979	-0.096	-0.022	-0.995	0.123	0.025	-0.052	0.003	-0.043	-0.006	0.371	0.151	0.179	0.014
-0.045	-0.129	-0.972	-0.096	-0.019	-0.995	0.182	-0.018	-0.058	-0.006	-0.035	0.001	0.382	0.139	0.174	0.003
-0.033	-0.126	-0.968	-0.096	-0.015	-0.995	0.202	0.015	-0.081	0.006	-0.035	0.005	0.375	0.135	0.173	-0.008
-0.060	-0.118	-0.975	-0.095	-0.012	-0.995	0.161	-0.050	-0.124	-0.022	-0.031	-0.003	0.406	0.127	0.184	-0.011
-0.060	-0.122	-0.972	-0.094	-0.009	-0.996	0.136	-0.059	-0.149	-0.023	-0.037	0.001	0.409	0.130	0.183	-0.011
-0.049	-0.122	-0.968	-0.093	-0.008	-0.996	0.087	-0.032	-0.170	-0.012	-0.039	0.005	0.401	0.130	0.182	-0.012
-0.041	-0.110	-0.975	-0.092	-0.006	-0.996	0.060	-0.040	-0.154	-0.005	-0.029	-0.002	0.397	0.119	0.193	0.005
-0.037	-0.106	-0.972	-0.091	-0.005	-0.996	0.084	-0.060	-0.136	-0.003	-0.027	0.002	0.396	0.115	0.192	0.000
0.020	-0.102	-1.042	-0.085	-0.005	-0.996	-0.012	-0.242	-0.209	0.050	-0.023	-0.069	0.341	0.110	0.265	0.000
0.443	-0.118	-1.208	-0.094	-0.007	-0.996	-0.122	0.519	-0.356	0.482	-0.036	-0.235	0.079	0.126	0.434	0.000
Avg ODBA	1.527
Vec ODBA	1.066
Avg ELBA	0.516
Avg EPBA	0.150
Speed	ODBA	VeDBA	ELBA	EPBA	StrkSpGn	StrSpGn_L	ISI
4.800	1.527	1.066	0.516	0.150	0.432	0.443	2.454
MeanPeak	0.044031
MeanLong	0.045215
MeanISI	2.454000
