# Supplementary material for: Averaged Propulsive Body Acceleration (APBA) Can Be Calculated from Biologging Tags That Incorporate Gyroscopes and Accelerometers to Estimate Swimming Speed, Hydrodynamic Drag and Energy Expenditure for Steller Sea Lions
Source: PLoS One. 2016 Jun 10;11(6):e0157326. doi: 10.1371/journal.pone.0157326 (PMC4902303; doi:10.1371/journal.pone.0157326)
Supplement: S4 Data — Same components as S2. (ZIP) [file pone.0157326.s004.zip › SitkaNov_20/sitka6_4126_4.csv]

rawAx	rawAy	rawAz	gravX	gravY	gravZ	gyrX	gyrY	gyrZ	estAx	estAy	estAz	odbX	odbY	odbZ	spk
-0.083	-0.864	-0.700	-0.082	-0.571	-0.817	0.001	-0.224	0.191	-0.090	-0.217	0.078	0.083	0.350	0.118	-0.076
-0.091	-0.790	-0.711	-0.079	-0.569	-0.819	0.204	-0.138	0.065	-0.101	-0.146	0.069	0.091	0.275	0.106	-0.112
-0.107	-0.609	-0.735	-0.074	-0.564	-0.823	0.324	-0.258	0.077	-0.121	0.031	0.049	0.107	0.092	0.081	-0.116
-0.076	-0.612	-0.656	-0.066	-0.562	-0.824	0.137	-0.376	0.116	-0.098	0.025	0.130	0.076	0.095	0.159	-0.123
-0.041	-0.663	-0.684	-0.066	-0.562	-0.824	0.031	0.012	0.018	-0.064	-0.026	0.102	0.042	0.143	0.130	-0.120
-0.153	-0.690	-0.845	-0.066	-0.558	-0.827	0.263	0.006	0.089	-0.176	-0.058	-0.056	0.154	0.168	0.032	-0.138
-0.083	-0.628	-0.802	-0.059	-0.557	-0.828	0.079	-0.230	0.265	-0.114	0.003	-0.012	0.085	0.105	0.011	-0.134
-0.133	-0.682	-0.593	-0.054	-0.559	-0.827	-0.070	-0.200	0.180	-0.169	-0.048	0.196	0.135	0.157	0.219	-0.149
-0.030	-0.721	-0.641	-0.053	-0.558	-0.828	0.125	-0.021	0.092	-0.067	-0.088	0.149	0.031	0.194	0.171	-0.144
-0.130	-0.647	-0.759	-0.048	-0.554	-0.831	0.232	-0.145	0.185	-0.172	-0.017	0.033	0.131	0.119	0.052	-0.141
-0.064	-0.597	-0.739	-0.047	-0.553	-0.832	0.079	-0.012	0.120	-0.108	0.033	0.054	0.066	0.067	0.071	-0.115
-0.030	-0.740	-0.739	-0.046	-0.550	-0.834	0.246	-0.033	0.023	-0.074	-0.114	0.056	0.032	0.209	0.070	-0.111
-0.030	-0.740	-0.739	-0.045	-0.544	-0.838	0.368	-0.043	0.036	-0.075	-0.119	0.061	0.032	0.207	0.069	-0.101
-0.087	-0.597	-0.901	-0.043	-0.541	-0.840	0.199	-0.025	0.158	-0.134	0.020	-0.099	0.089	0.062	0.094	-0.096
-0.045	-0.636	-0.719	-0.035	-0.541	-0.841	0.066	-0.321	0.181	-0.099	-0.020	0.083	0.047	0.099	0.086	-0.091
0.013	-0.694	-0.644	-0.035	-0.538	-0.843	0.218	0.007	0.089	-0.042	-0.081	0.160	0.011	0.155	0.160	-0.090
0.028	-0.740	-0.700	-0.032	-0.533	-0.846	0.335	-0.065	0.101	-0.029	-0.132	0.109	0.026	0.199	0.103	-0.082
-0.045	-0.636	-0.857	-0.026	-0.530	-0.847	0.163	-0.218	0.228	-0.108	-0.031	-0.047	0.046	0.092	0.056	-0.083
0.005	-0.558	-0.814	-0.027	-0.530	-0.848	0.019	0.119	0.109	-0.057	0.047	-0.004	0.004	0.013	0.015	-0.070
-0.053	-0.551	-0.775	-0.021	-0.526	-0.850	0.231	-0.292	0.087	-0.120	0.050	0.038	0.054	0.003	0.023	-0.064
0.086	-0.647	-0.684	-0.019	-0.521	-0.853	0.329	-0.056	0.051	0.017	-0.051	0.132	0.085	0.097	0.112	-0.055
0.036	-0.690	-0.810	-0.017	-0.519	-0.855	0.165	-0.046	0.137	-0.036	-0.096	0.007	0.035	0.137	0.016	-0.055
0.017	-0.597	-0.861	-0.014	-0.518	-0.855	0.058	-0.137	0.072	-0.058	-0.004	-0.044	0.017	0.041	0.069	-0.053
0.036	-0.601	-0.790	-0.012	-0.514	-0.858	0.261	-0.136	-0.029	-0.041	-0.011	0.029	0.036	0.042	0.000	-0.070
-0.003	-0.581	-0.708	-0.008	-0.507	-0.862	0.417	-0.185	0.027	-0.083	0.002	0.116	0.002	0.020	0.081	-0.065
0.001	-0.643	-0.711	-0.004	-0.502	-0.865	0.315	-0.133	0.137	-0.082	-0.065	0.114	0.003	0.079	0.076	-0.064
0.093	-0.690	-0.759	-0.006	-0.501	-0.865	0.100	0.160	0.092	0.013	-0.112	0.067	0.095	0.123	0.026	-0.063
0.028	-0.605	-0.877	-0.003	-0.499	-0.867	0.140	-0.185	0.008	-0.055	-0.029	-0.050	0.031	0.035	0.094	-0.054
0.020	-0.547	-0.873	-0.006	-0.494	-0.869	0.267	0.146	-0.079	-0.059	0.024	-0.044	0.024	0.026	0.092	-0.046
-0.007	-0.547	-0.865	-0.000	-0.490	-0.872	0.262	-0.282	0.083	-0.091	0.020	-0.034	0.003	0.029	0.086	-0.068
0.032	-0.601	-0.739	-0.004	-0.487	-0.873	0.201	0.302	0.092	-0.048	-0.038	0.093	0.036	0.022	0.038	-0.063
-0.014	-0.682	-0.751	-0.000	-0.487	-0.873	0.009	-0.199	0.056	-0.097	-0.118	0.081	0.009	0.100	0.024	-0.064
0.093	-0.651	-0.759	-0.003	-0.485	-0.875	0.172	0.149	-0.023	0.014	-0.090	0.075	0.098	0.066	0.013	-0.065
0.005	-0.578	-0.920	-0.001	-0.478	-0.879	0.414	-0.087	0.027	-0.077	-0.023	-0.083	0.010	0.009	0.150	-0.062
-0.026	-0.516	-0.912	-0.000	-0.470	-0.883	0.434	-0.025	0.044	-0.108	0.031	-0.071	0.020	0.073	0.145	-0.050
0.020	-0.473	-0.830	-0.001	-0.468	-0.884	0.117	0.086	0.087	-0.061	0.072	0.013	0.027	0.117	0.063	-0.070
0.059	-0.566	-0.727	-0.002	-0.468	-0.884	0.027	0.084	0.065	-0.022	-0.021	0.116	0.066	0.027	0.037	-0.074
0.001	-0.605	-0.723	-0.005	-0.464	-0.886	0.244	0.194	-0.036	-0.076	-0.063	0.122	0.010	0.010	0.040	-0.064
0.040	-0.659	-0.771	-0.002	-0.459	-0.888	0.308	-0.154	0.023	-0.041	-0.122	0.077	0.048	0.063	0.009	-0.062
0.032	-0.551	-0.912	0.001	-0.453	-0.891	0.372	-0.121	0.128	-0.052	-0.020	-0.061	0.042	0.047	0.152	-0.056
0.017	-0.481	-0.893	-0.001	-0.449	-0.894	0.246	0.205	0.130	-0.065	0.045	-0.039	0.027	0.119	0.134	-0.052
0.074	-0.481	-0.778	-0.004	-0.448	-0.894	0.049	0.165	0.055	-0.005	0.045	0.076	0.085	0.121	0.021	-0.054
0.028	-0.562	-0.727	-0.005	-0.448	-0.894	0.040	0.082	0.018	-0.050	-0.037	0.128	0.040	0.042	0.029	-0.046
0.040	-0.574	-0.739	-0.003	-0.441	-0.897	0.396	-0.072	0.041	-0.041	-0.055	0.120	0.052	0.033	0.017	-0.051
0.120	-0.624	-0.790	-0.006	-0.432	-0.902	0.530	0.190	0.054	0.042	-0.114	0.073	0.133	0.015	0.035	-0.044
-0.014	-0.574	-0.909	-0.002	-0.430	-0.903	0.149	-0.092	0.215	-0.096	-0.065	-0.044	0.001	0.038	0.154	-0.034
0.043	-0.481	-0.991	-0.003	-0.429	-0.903	0.055	0.126	0.182	-0.038	0.027	-0.126	0.058	0.132	0.238	-0.030
0.005	-0.423	-0.952	-0.006	-0.428	-0.904	0.030	0.188	0.007	-0.073	0.084	-0.087	0.021	0.192	0.200	-0.042
0.017	-0.400	-0.865	-0.006	-0.427	-0.904	0.083	-0.024	-0.031	-0.062	0.106	0.001	0.034	0.216	0.115	-0.047
0.063	-0.473	-0.775	-0.007	-0.419	-0.908	0.449	0.053	-0.025	-0.016	0.024	0.095	0.082	0.144	0.025	-0.056
0.024	-0.554	-0.739	-0.004	-0.412	-0.911	0.398	-0.120	0.063	-0.057	-0.064	0.134	0.045	0.065	0.009	-0.065
0.086	-0.612	-0.743	-0.004	-0.408	-0.913	0.269	0.074	0.159	0.004	-0.126	0.132	0.107	0.008	0.005	-0.051
0.020	-0.612	-0.814	0.001	-0.404	-0.915	0.275	-0.171	0.202	-0.067	-0.130	0.063	0.042	0.010	0.067	-0.061
0.117	-0.605	-0.826	-0.000	-0.404	-0.915	0.047	0.144	0.114	0.030	-0.122	0.052	0.138	0.020	0.080	-0.040
-0.022	-0.516	-0.901	0.002	-0.404	-0.915	-0.021	-0.048	0.113	-0.110	-0.033	-0.024	0.001	0.111	0.155	-0.044
0.074	-0.473	-0.936	0.002	-0.401	-0.916	0.187	0.002	0.011	-0.015	0.007	-0.058	0.095	0.155	0.191	-0.025
-0.014	-0.419	-0.979	0.002	-0.396	-0.918	0.250	-0.025	-0.012	-0.104	0.056	-0.099	0.005	0.210	0.235	-0.051
0.105	-0.419	-0.893	0.005	-0.390	-0.921	0.349	-0.124	0.053	0.012	0.050	-0.009	0.122	0.212	0.148	-0.045
-0.037	-0.415	-0.893	0.007	-0.382	-0.924	0.417	-0.060	0.083	-0.132	0.046	-0.006	0.021	0.217	0.148	-0.049
0.051	-0.462	-0.814	0.008	-0.382	-0.924	0.057	0.006	0.212	-0.045	-0.001	0.073	0.066	0.171	0.069	-0.054
0.140	-0.524	-0.743	0.011	-0.382	-0.924	0.003	-0.043	0.190	0.041	-0.062	0.143	0.153	0.110	0.002	-0.083
0.047	-0.539	-0.755	0.011	-0.384	-0.923	-0.070	0.025	0.069	-0.052	-0.075	0.131	0.059	0.096	0.010	-0.073
0.001	-0.554	-0.771	0.008	-0.385	-0.923	0.001	0.159	-0.007	-0.095	-0.090	0.115	0.011	0.081	0.026	-0.054
0.013	-0.558	-0.885	0.003	-0.380	-0.925	0.272	0.260	-0.024	-0.078	-0.098	0.002	0.022	0.077	0.140	-0.054
0.140	-0.578	-0.865	0.009	-0.375	-0.927	0.306	-0.281	0.051	0.043	-0.123	0.024	0.147	0.058	0.120	-0.050
0.047	-0.423	-0.999	0.011	-0.370	-0.929	0.283	-0.054	0.159	-0.052	0.027	-0.109	0.054	0.213	0.254	-0.029
0.001	-0.369	-0.948	0.014	-0.365	-0.931	0.276	-0.072	0.208	-0.100	0.076	-0.055	0.007	0.267	0.203	-0.028
0.043	-0.369	-1.003	0.019	-0.362	-0.932	0.103	-0.116	0.279	-0.061	0.074	-0.110	0.048	0.268	0.259	-0.028
0.001	-0.307	-0.983	0.020	-0.360	-0.933	0.144	0.020	0.274	-0.105	0.133	-0.089	0.004	0.330	0.240	-0.024
0.124	-0.357	-0.932	0.018	-0.359	-0.933	0.001	0.210	0.212	0.021	0.083	-0.039	0.126	0.280	0.189	-0.013
0.090	-0.381	-0.960	0.021	-0.358	-0.933	0.055	-0.062	0.227	-0.016	0.058	-0.066	0.090	0.258	0.217	-0.013
0.078	-0.381	-0.905	0.018	-0.360	-0.933	-0.063	0.203	0.147	-0.025	0.060	-0.012	0.078	0.258	0.163	0.005
0.070	-0.319	-0.924	0.018	-0.362	-0.932	-0.124	0.116	0.155	-0.031	0.123	-0.032	0.070	0.320	0.184	-0.006
0.124	-0.334	-0.885	0.015	-0.363	-0.932	-0.070	0.172	0.074	0.025	0.109	0.007	0.123	0.305	0.146	-0.010
0.074	-0.338	-0.889	0.013	-0.364	-0.931	-0.049	0.132	0.057	-0.023	0.106	0.002	0.072	0.301	0.150	-0.013
0.109	-0.435	-0.822	0.014	-0.362	-0.932	0.090	0.034	0.109	0.011	0.008	0.070	0.106	0.204	0.084	-0.030
0.070	-0.427	-0.857	0.010	-0.361	-0.933	0.103	0.210	0.023	-0.024	0.014	0.036	0.066	0.213	0.119	-0.040
0.028	-0.442	-0.798	0.019	-0.357	-0.934	0.195	-0.433	0.091	-0.075	-0.005	0.096	0.023	0.198	0.059	-0.053
0.124	-0.466	-0.763	0.021	-0.355	-0.935	0.149	-0.075	0.028	0.019	-0.031	0.133	0.118	0.175	0.024	-0.067
0.047	-0.500	-0.794	0.024	-0.355	-0.934	0.007	-0.112	0.108	-0.061	-0.065	0.101	0.040	0.141	0.057	-0.064
0.051	-0.524	-0.818	0.029	-0.355	-0.934	0.056	-0.237	0.099	-0.063	-0.088	0.078	0.044	0.117	0.081	-0.057
0.132	-0.493	-0.786	0.028	-0.358	-0.933	-0.141	0.096	0.060	0.018	-0.054	0.108	0.125	0.148	0.050	-0.058
0.078	-0.489	-0.806	0.029	-0.360	-0.933	-0.071	-0.039	0.079	-0.037	-0.048	0.088	0.072	0.151	0.071	-0.047
0.113	-0.508	-0.810	0.031	-0.364	-0.931	-0.226	-0.040	0.083	-0.005	-0.063	0.082	0.109	0.131	0.076	-0.042
0.113	-0.524	-0.786	0.028	-0.367	-0.930	-0.140	0.198	0.041	-0.002	-0.075	0.105	0.110	0.116	0.054	-0.047
0.101	-0.500	-0.759	0.027	-0.372	-0.928	-0.243	0.072	0.048	-0.013	-0.047	0.131	0.101	0.139	0.028	-0.057
0.109	-0.446	-0.759	0.023	-0.376	-0.927	-0.147	0.237	0.034	-0.002	0.011	0.129	0.111	0.193	0.029	-0.051
0.028	-0.477	-0.778	0.026	-0.384	-0.923	-0.433	-0.099	0.063	-0.086	-0.012	0.106	0.033	0.162	0.049	-0.053
0.151	-0.439	-0.751	0.017	-0.388	-0.922	-0.203	0.495	-0.001	0.046	0.031	0.132	0.158	0.201	0.022	-0.055
0.097	-0.392	-0.778	0.023	-0.398	-0.917	-0.543	-0.309	0.085	-0.015	0.087	0.100	0.107	0.247	0.050	-0.068
0.074	-0.373	-0.755	0.012	-0.406	-0.914	-0.402	0.648	-0.034	-0.026	0.114	0.121	0.086	0.266	0.027	-0.067
0.013	-0.377	-0.786	0.016	-0.416	-0.909	-0.585	-0.236	0.003	-0.092	0.121	0.085	0.028	0.261	0.058	-0.074
0.013	-0.377	-0.786	0.011	-0.424	-0.906	-0.419	0.246	-0.064	-0.087	0.129	0.082	0.029	0.261	0.058	-0.069
0.047	-0.342	-0.885	0.007	-0.433	-0.901	-0.513	0.195	-0.021	-0.049	0.173	-0.021	0.065	0.295	0.157	-0.061
0.055	-0.326	-0.912	0.008	-0.438	-0.899	-0.321	-0.011	0.011	-0.042	0.194	-0.051	0.073	0.310	0.186	-0.040
0.059	-0.323	-0.889	0.007	-0.447	-0.894	-0.496	0.040	-0.038	-0.038	0.206	-0.032	0.078	0.314	0.162	-0.037
0.090	-0.423	-0.830	0.000	-0.454	-0.891	-0.398	0.338	-0.101	-0.001	0.113	0.024	0.109	0.213	0.104	-0.038
-0.003	-0.439	-0.830	0.001	-0.465	-0.885	-0.597	-0.067	-0.053	-0.094	0.108	0.018	0.018	0.198	0.104	-0.041
0.059	-0.462	-0.790	-0.002	-0.474	-0.880	-0.528	0.137	-0.079	-0.029	0.094	0.052	0.080	0.174	0.065	-0.036
0.078	-0.473	-0.743	-0.006	-0.484	-0.875	-0.527	0.197	-0.062	-0.006	0.092	0.095	0.098	0.162	0.018	-0.042
0.097	-0.481	-0.794	-0.013	-0.493	-0.870	-0.525	0.322	-0.132	0.019	0.094	0.038	0.117	0.153	0.068	-0.035
0.032	-0.524	-0.810	-0.020	-0.503	-0.864	-0.568	0.320	-0.163	-0.039	0.061	0.017	0.052	0.110	0.083	-0.036
0.028	-0.531	-0.759	-0.021	-0.512	-0.859	-0.545	0.029	-0.141	-0.041	0.063	0.062	0.048	0.102	0.031	-0.020
0.047	-0.558	-0.723	-0.024	-0.523	-0.852	-0.645	0.103	-0.150	-0.019	0.048	0.091	0.067	0.074	0.006	-0.038
0.132	-0.589	-0.727	-0.033	-0.534	-0.845	-0.639	0.446	-0.177	0.075	0.028	0.080	0.151	0.043	0.003	-0.037
-0.030	-0.601	-0.775	-0.038	-0.546	-0.837	-0.688	0.206	-0.138	-0.082	0.028	0.024	0.011	0.031	0.044	-0.026
0.013	-0.581	-0.782	-0.041	-0.557	-0.829	-0.680	0.108	-0.112	-0.037	0.059	0.009	0.031	0.050	0.051	-0.023
0.063	-0.547	-0.723	-0.049	-0.567	-0.822	-0.597	0.337	-0.204	0.021	0.104	0.061	0.081	0.083	0.010	-0.037
0.013	-0.562	-0.743	-0.055	-0.578	-0.814	-0.663	0.256	-0.197	-0.023	0.099	0.034	0.031	0.066	0.008	-0.023
0.020	-0.589	-0.692	-0.063	-0.589	-0.805	-0.706	0.362	-0.220	-0.007	0.084	0.077	0.038	0.037	0.045	-0.015
0.013	-0.593	-0.747	-0.067	-0.601	-0.796	-0.765	0.110	-0.225	-0.010	0.092	0.012	0.031	0.032	0.010	-0.020
0.040	-0.605	-0.688	-0.075	-0.611	-0.788	-0.644	0.313	-0.240	0.025	0.090	0.063	0.058	0.018	0.051	-0.028
0.001	-0.589	-0.684	-0.081	-0.621	-0.780	-0.630	0.265	-0.192	-0.008	0.115	0.059	0.020	0.032	0.056	-0.021
-0.049	-0.616	-0.672	-0.088	-0.630	-0.772	-0.574	0.284	-0.183	-0.051	0.097	0.063	0.031	0.003	0.068	-0.031
0.020	-0.616	-0.660	-0.094	-0.637	-0.765	-0.483	0.254	-0.190	0.024	0.105	0.068	0.039	0.001	0.081	-0.037
-0.057	-0.636	-0.668	-0.100	-0.646	-0.757	-0.608	0.254	-0.182	-0.047	0.094	0.052	0.038	0.020	0.074	-0.040
-0.014	-0.690	-0.625	-0.106	-0.654	-0.749	-0.562	0.248	-0.192	0.001	0.049	0.087	0.005	0.077	0.119	-0.033
-0.033	-0.721	-0.605	-0.114	-0.663	-0.740	-0.609	0.385	-0.209	-0.010	0.027	0.098	0.014	0.109	0.139	-0.050
-0.033	-0.721	-0.605	-0.120	-0.670	-0.732	-0.503	0.258	-0.199	-0.003	0.034	0.090	0.014	0.111	0.140	-0.054
-0.114	-0.759	-0.644	-0.125	-0.679	-0.723	-0.592	0.192	-0.154	-0.079	0.003	0.042	0.094	0.151	0.101	-0.056
-0.083	-0.779	-0.550	-0.132	-0.686	-0.715	-0.521	0.326	-0.192	-0.041	-0.009	0.128	0.063	0.172	0.197	-0.062
-0.053	-0.786	-0.577	-0.138	-0.693	-0.707	-0.502	0.250	-0.178	-0.005	-0.009	0.093	0.032	0.182	0.171	-0.065
-0.083	-0.763	-0.522	-0.144	-0.700	-0.700	-0.465	0.270	-0.173	-0.029	0.020	0.140	0.062	0.160	0.227	-0.056
-0.076	-0.813	-0.554	-0.151	-0.705	-0.693	-0.402	0.327	-0.178	-0.015	-0.024	0.102	0.054	0.212	0.196	-0.056
-0.087	-0.790	-0.574	-0.158	-0.710	-0.686	-0.385	0.304	-0.198	-0.019	0.004	0.075	0.066	0.190	0.178	-0.064
-0.122	-0.790	-0.542	-0.164	-0.715	-0.680	-0.355	0.258	-0.188	-0.048	0.009	0.101	0.100	0.191	0.212	-0.068
-0.122	-0.782	-0.522	-0.169	-0.719	-0.674	-0.354	0.191	-0.149	-0.044	0.021	0.114	0.100	0.186	0.232	-0.068
-0.145	-0.782	-0.534	-0.173	-0.723	-0.669	-0.275	0.183	-0.142	-0.063	0.024	0.098	0.122	0.187	0.221	-0.068
-0.114	-0.767	-0.562	-0.177	-0.726	-0.664	-0.281	0.103	-0.181	-0.028	0.043	0.066	0.092	0.173	0.194	-0.063
-0.114	-0.779	-0.550	-0.181	-0.730	-0.659	-0.281	0.127	-0.202	-0.024	0.035	0.073	0.092	0.185	0.206	-0.047
-0.137	-0.752	-0.581	-0.186	-0.734	-0.654	-0.363	0.099	-0.221	-0.043	0.066	0.035	0.114	0.160	0.176	-0.033
-0.076	-0.752	-0.546	-0.192	-0.738	-0.647	-0.397	0.196	-0.283	0.024	0.070	0.064	0.053	0.161	0.212	-0.023
-0.114	-0.767	-0.570	-0.198	-0.742	-0.640	-0.399	0.142	-0.289	-0.009	0.059	0.034	0.091	0.178	0.189	-0.019
-0.083	-0.775	-0.538	-0.201	-0.746	-0.635	-0.383	-0.042	-0.272	0.025	0.055	0.060	0.060	0.187	0.221	-0.022
-0.130	-0.809	-0.554	-0.207	-0.749	-0.629	-0.328	0.121	-0.270	-0.017	0.023	0.039	0.106	0.223	0.205	-0.034
-0.149	-0.786	-0.491	-0.210	-0.753	-0.624	-0.318	0.045	-0.234	-0.032	0.050	0.097	0.125	0.201	0.269	-0.039
-0.176	-0.759	-0.538	-0.217	-0.755	-0.618	-0.293	0.178	-0.262	-0.053	0.080	0.045	0.152	0.175	0.223	-0.043
-0.153	-0.755	-0.518	-0.223	-0.760	-0.611	-0.437	0.195	-0.293	-0.023	0.088	0.057	0.129	0.172	0.243	-0.045
-0.137	-0.763	-0.514	-0.231	-0.764	-0.603	-0.435	0.295	-0.265	-0.001	0.084	0.053	0.113	0.182	0.248	-0.042
-0.168	-0.802	-0.518	-0.235	-0.768	-0.596	-0.404	0.148	-0.209	-0.027	0.050	0.042	0.144	0.222	0.244	-0.037
-0.203	-0.821	-0.562	-0.240	-0.772	-0.589	-0.387	0.140	-0.207	-0.057	0.034	-0.008	0.178	0.242	0.201	-0.038
-0.187	-0.879	-0.534	-0.245	-0.776	-0.582	-0.433	0.111	-0.217	-0.037	-0.019	0.012	0.162	0.301	0.230	-0.027
-0.207	-0.867	-0.542	-0.252	-0.779	-0.574	-0.395	0.280	-0.299	-0.049	-0.004	-0.004	0.181	0.290	0.223	-0.009
-0.153	-0.922	-0.601	-0.262	-0.782	-0.565	-0.417	0.369	-0.373	0.015	-0.055	-0.071	0.127	0.346	0.165	0.003
-0.153	-0.922	-0.601	-0.274	-0.784	-0.557	-0.389	0.478	-0.427	0.026	-0.053	-0.080	0.127	0.347	0.166	-0.007
-0.214	-0.933	-0.593	-0.288	-0.786	-0.547	-0.395	0.647	-0.504	-0.021	-0.063	-0.082	0.189	0.360	0.174	-0.027
-0.318	-0.891	-0.538	-0.301	-0.788	-0.537	-0.408	0.502	-0.483	-0.111	-0.019	-0.036	0.292	0.319	0.229	-0.061
-0.357	-0.860	-0.463	-0.309	-0.789	-0.531	-0.368	0.080	-0.454	-0.141	0.014	0.032	0.331	0.288	0.304	-0.095
-0.330	-0.837	-0.380	-0.317	-0.791	-0.524	-0.370	0.086	-0.416	-0.106	0.039	0.108	0.304	0.266	0.387	-0.112
-0.330	-0.829	-0.404	-0.323	-0.792	-0.518	-0.349	-0.031	-0.374	-0.101	0.048	0.079	0.303	0.259	0.364	-0.094
-0.326	-0.864	-0.503	-0.327	-0.793	-0.515	-0.294	-0.174	-0.389	-0.093	0.014	-0.023	0.299	0.295	0.267	-0.057
-0.249	-0.906	-0.510	-0.331	-0.792	-0.513	-0.216	-0.286	-0.459	-0.012	-0.029	-0.033	0.222	0.339	0.260	0.003
-0.207	-0.941	-0.526	-0.334	-0.791	-0.512	-0.232	-0.397	-0.501	0.033	-0.064	-0.050	0.179	0.376	0.245	0.071
-0.083	-0.987	-0.526	-0.337	-0.790	-0.512	-0.181	-0.451	-0.502	0.159	-0.112	-0.049	0.055	0.424	0.245	0.152
-0.018	-0.999	-0.526	-0.336	-0.789	-0.515	-0.101	-0.651	-0.421	0.223	-0.125	-0.047	0.010	0.436	0.246	0.234
0.093	-0.960	-0.550	-0.334	-0.787	-0.519	0.016	-0.581	-0.360	0.333	-0.088	-0.066	0.122	0.399	0.222	0.298
0.170	-0.941	-0.585	-0.335	-0.785	-0.521	0.036	-0.240	-0.296	0.411	-0.070	-0.099	0.199	0.380	0.187	0.348
0.101	-0.922	-0.660	-0.329	-0.783	-0.528	0.164	-0.507	-0.063	0.336	-0.053	-0.167	0.130	0.361	0.112	0.378
0.186	-0.906	-0.613	-0.320	-0.781	-0.536	0.341	-0.483	0.145	0.412	-0.039	-0.111	0.214	0.346	0.160	0.387
0.136	-0.925	-0.660	-0.308	-0.777	-0.549	0.572	-0.574	0.297	0.350	-0.063	-0.146	0.164	0.366	0.113	0.367
0.143	-0.871	-0.672	-0.301	-0.771	-0.561	0.643	-0.243	0.199	0.351	-0.014	-0.146	0.173	0.314	0.102	0.374
0.101	-0.860	-0.660	-0.289	-0.765	-0.575	0.697	-0.571	0.271	0.297	-0.009	-0.119	0.131	0.303	0.115	0.341
0.209	-0.806	-0.633	-0.284	-0.759	-0.585	0.636	-0.001	0.206	0.400	0.040	-0.082	0.239	0.251	0.144	0.322
0.051	-0.794	-0.688	-0.275	-0.753	-0.598	0.703	-0.392	0.270	0.233	0.045	-0.124	0.081	0.241	0.089	0.279
0.078	-0.755	-0.696	-0.270	-0.745	-0.610	0.758	-0.087	0.202	0.255	0.075	-0.120	0.109	0.204	0.081	0.246
-0.010	-0.755	-0.629	-0.259	-0.737	-0.624	0.726	-0.546	0.197	0.156	0.068	-0.039	0.021	0.204	0.148	0.199
-0.010	-0.794	-0.633	-0.251	-0.728	-0.638	0.796	-0.411	0.162	0.148	0.020	-0.030	0.021	0.244	0.144	0.177
0.020	-0.852	-0.629	-0.242	-0.720	-0.651	0.757	-0.373	0.267	0.169	-0.046	-0.013	0.052	0.302	0.148	0.144
0.020	-0.825	-0.637	-0.232	-0.712	-0.663	0.756	-0.339	0.316	0.159	-0.027	-0.009	0.052	0.275	0.140	0.125
-0.010	-0.871	-0.641	-0.221	-0.702	-0.677	0.912	-0.367	0.397	0.117	-0.083	0.001	0.021	0.322	0.136	0.093
-0.064	-0.837	-0.711	-0.209	-0.691	-0.692	0.894	-0.426	0.365	0.051	-0.059	-0.055	0.032	0.288	0.065	0.051
-0.122	-0.856	-0.644	-0.206	-0.680	-0.703	0.866	-0.066	0.170	-0.010	-0.089	0.024	0.089	0.308	0.133	0.007
-0.141	-0.918	-0.629	-0.198	-0.670	-0.716	0.835	-0.323	0.207	-0.036	-0.161	0.051	0.108	0.370	0.149	-0.035
-0.160	-0.867	-0.641	-0.195	-0.659	-0.726	0.843	0.019	0.267	-0.058	-0.121	0.050	0.127	0.320	0.137	-0.063
-0.187	-0.790	-0.637	-0.189	-0.648	-0.738	0.899	-0.077	0.314	-0.090	-0.055	0.066	0.153	0.243	0.141	-0.069
-0.149	-0.717	-0.644	-0.186	-0.636	-0.749	0.882	0.009	0.270	-0.054	0.007	0.069	0.115	0.171	0.134	-0.069
-0.103	-0.717	-0.625	-0.179	-0.623	-0.761	0.920	-0.232	0.233	-0.014	-0.005	0.100	0.068	0.172	0.154	-0.054
-0.126	-0.701	-0.711	-0.170	-0.612	-0.772	0.799	-0.394	0.239	-0.046	-0.001	0.025	0.091	0.157	0.068	-0.036
-0.060	-0.724	-0.715	-0.164	-0.602	-0.782	0.726	-0.220	0.209	0.014	-0.035	0.030	0.025	0.181	0.066	-0.032
-0.072	-0.717	-0.715	-0.160	-0.593	-0.789	0.655	-0.087	0.208	-0.001	-0.036	0.038	0.036	0.175	0.066	-0.034
-0.095	-0.670	-0.680	-0.155	-0.583	-0.797	0.650	-0.157	0.215	-0.029	0.001	0.081	0.059	0.130	0.103	-0.039
-0.091	-0.636	-0.688	-0.152	-0.573	-0.805	0.678	-0.022	0.178	-0.028	0.026	0.081	0.055	0.097	0.096	-0.063
-0.110	-0.639	-0.680	-0.152	-0.564	-0.812	0.628	0.078	0.095	-0.047	0.013	0.096	0.074	0.102	0.104	-0.084
-0.153	-0.639	-0.684	-0.151	-0.554	-0.819	0.671	0.028	0.118	-0.090	0.003	0.099	0.115	0.103	0.101	-0.083
-0.153	-0.686	-0.700	-0.142	-0.543	-0.827	0.686	-0.474	0.157	-0.100	-0.054	0.092	0.115	0.151	0.086	-0.087
-0.068	-0.678	-0.696	-0.139	-0.535	-0.833	0.522	-0.110	0.078	-0.018	-0.054	0.102	0.030	0.144	0.091	-0.092
-0.130	-0.647	-0.794	-0.144	-0.528	-0.837	0.464	0.307	-0.019	-0.074	-0.030	0.007	0.091	0.114	0.006	-0.076
-0.176	-0.612	-0.834	-0.147	-0.519	-0.842	0.552	0.109	-0.032	-0.118	-0.005	-0.027	0.137	0.080	0.045	-0.056
-0.118	-0.551	-0.869	-0.143	-0.510	-0.848	0.530	-0.210	0.011	-0.064	0.049	-0.057	0.078	0.020	0.079	-0.059
-0.076	-0.554	-0.830	-0.138	-0.498	-0.856	0.703	-0.251	0.069	-0.027	0.033	-0.009	0.035	0.024	0.039	-0.062
-0.110	-0.504	-0.822	-0.132	-0.486	-0.864	0.745	-0.306	0.065	-0.068	0.071	0.007	0.070	0.025	0.030	-0.050
-0.118	-0.512	-0.798	-0.129	-0.478	-0.869	0.469	-0.078	0.138	-0.078	0.056	0.035	0.077	0.017	0.006	-0.061
-0.045	-0.554	-0.755	-0.119	-0.472	-0.874	0.426	-0.418	0.263	-0.015	0.007	0.084	0.004	0.026	0.039	-0.068
-0.060	-0.585	-0.660	-0.115	-0.468	-0.876	0.238	-0.131	0.169	-0.035	-0.027	0.181	0.019	0.057	0.134	-0.063
-0.026	-0.620	-0.672	-0.115	-0.464	-0.878	0.280	0.068	0.130	-0.001	-0.066	0.171	0.016	0.093	0.122	-0.060
-0.003	-0.636	-0.664	-0.114	-0.462	-0.880	0.191	0.002	0.065	0.021	-0.084	0.180	0.039	0.108	0.130	-0.054
-0.037	-0.593	-0.664	-0.120	-0.458	-0.881	0.254	0.339	-0.008	-0.008	-0.045	0.182	0.005	0.067	0.131	-0.054
-0.007	-0.659	-0.755	-0.120	-0.451	-0.884	0.421	0.028	-0.046	0.023	-0.118	0.095	0.036	0.133	0.041	-0.034
-0.103	-0.678	-0.778	-0.117	-0.445	-0.888	0.396	-0.171	-0.003	-0.076	-0.143	0.075	0.060	0.154	0.018	-0.032
0.036	-0.663	-0.810	-0.119	-0.432	-0.894	0.740	0.092	-0.052	0.064	-0.140	0.049	0.079	0.139	0.012	-0.018
-0.041	-0.632	-0.834	-0.115	-0.421	-0.900	0.662	-0.206	-0.010	-0.017	-0.121	0.031	0.003	0.110	0.035	-0.020
-0.030	-0.628	-0.893	-0.114	-0.405	-0.907	0.927	-0.031	0.062	-0.007	-0.133	-0.020	0.014	0.107	0.094	0.007
-0.060	-0.585	-0.940	-0.109	-0.389	-0.915	0.900	-0.207	0.084	-0.043	-0.106	-0.060	0.016	0.066	0.140	0.000
0.001	-0.585	-0.956	-0.107	-0.379	-0.919	0.574	-0.051	0.167	0.016	-0.115	-0.071	0.046	0.067	0.155	0.009
0.001	-0.597	-0.869	-0.107	-0.371	-0.923	0.535	0.118	0.130	0.017	-0.136	0.019	0.046	0.081	0.067	-0.005
0.005	-0.558	-0.869	-0.110	-0.365	-0.925	0.372	0.227	0.157	0.024	-0.103	0.021	0.050	0.044	0.066	-0.001
-0.122	-0.516	-0.987	-0.105	-0.361	-0.927	0.254	-0.193	0.215	-0.108	-0.064	-0.095	0.077	0.003	0.183	-0.009
-0.045	-0.419	-0.975	-0.108	-0.358	-0.927	0.132	0.187	-0.037	-0.028	0.031	-0.083	0.001	0.092	0.170	-0.009
-0.060	-0.361	-0.995	-0.109	-0.356	-0.928	0.106	0.035	-0.051	-0.042	0.087	-0.101	0.015	0.149	0.189	-0.027
-0.033	-0.330	-0.968	-0.113	-0.350	-0.930	0.287	0.157	-0.147	-0.012	0.111	-0.072	0.012	0.178	0.160	-0.015
-0.122	-0.338	-0.940	-0.112	-0.346	-0.932	0.231	-0.091	-0.108	-0.102	0.099	-0.043	0.076	0.169	0.132	-0.028
-0.053	-0.307	-0.960	-0.116	-0.338	-0.934	0.394	0.212	-0.087	-0.029	0.122	-0.061	0.006	0.198	0.150	-0.029
-0.114	-0.303	-0.983	-0.112	-0.331	-0.937	0.394	-0.229	-0.042	-0.095	0.119	-0.082	0.067	0.200	0.172	-0.047
-0.045	-0.261	-0.944	-0.114	-0.319	-0.941	0.627	0.070	-0.029	-0.024	0.150	-0.038	0.002	0.241	0.132	-0.036
-0.122	-0.249	-0.948	-0.113	-0.308	-0.945	0.560	-0.056	-0.037	-0.102	0.151	-0.038	0.075	0.251	0.134	-0.030
-0.045	-0.257	-0.912	-0.112	-0.296	-0.948	0.600	-0.018	0.022	-0.025	0.132	0.002	0.002	0.241	0.097	-0.032
-0.007	-0.303	-0.952	-0.110	-0.287	-0.952	0.507	-0.133	-0.042	0.011	0.076	-0.034	0.040	0.193	0.135	-0.040
-0.099	-0.299	-0.944	-0.108	-0.277	-0.955	0.531	-0.102	0.043	-0.083	0.070	-0.023	0.052	0.195	0.126	-0.039
-0.080	-0.238	-0.944	-0.110	-0.265	-0.958	0.591	0.111	-0.029	-0.062	0.121	-0.020	0.033	0.254	0.124	-0.031
-0.110	-0.272	-0.960	-0.110	-0.255	-0.961	0.525	0.030	0.042	-0.092	0.076	-0.033	0.064	0.217	0.138	-0.038
-0.026	-0.257	-0.991	-0.110	-0.244	-0.964	0.602	0.002	-0.009	-0.008	0.079	-0.061	0.020	0.230	0.168	-0.014
-0.064	-0.261	-1.039	-0.108	-0.233	-0.966	0.574	-0.080	0.023	-0.048	0.064	-0.106	0.018	0.223	0.214	-0.002
0.001	-0.288	-1.031	-0.107	-0.223	-0.969	0.516	-0.030	0.024	0.016	0.027	-0.095	0.047	0.194	0.204	0.015
-0.033	-0.350	-1.035	-0.106	-0.214	-0.971	0.500	-0.051	0.037	-0.020	-0.044	-0.097	0.012	0.130	0.206	0.015
-0.033	-0.350	-1.035	-0.103	-0.204	-0.974	0.521	-0.108	0.049	-0.023	-0.053	-0.095	0.012	0.127	0.204	0.022
-0.026	-0.350	-1.023	-0.101	-0.196	-0.975	0.443	-0.066	0.110	-0.017	-0.061	-0.081	0.020	0.125	0.190	0.002
-0.007	-0.307	-1.015	-0.101	-0.189	-0.977	0.391	0.023	0.081	0.002	-0.026	-0.072	0.039	0.165	0.180	0.005
-0.057	-0.284	-0.936	-0.095	-0.185	-0.978	0.210	-0.269	0.068	-0.054	-0.006	0.009	0.012	0.186	0.100	0.004
0.043	-0.342	-0.905	-0.095	-0.181	-0.979	0.255	0.016	0.014	0.046	-0.069	0.041	0.088	0.125	0.066	-0.001
-0.003	-0.338	-0.960	-0.095	-0.177	-0.980	0.202	-0.003	0.011	-0.000	-0.068	-0.014	0.041	0.127	0.120	-0.000
-0.033	-0.354	-0.999	-0.091	-0.174	-0.981	0.215	-0.159	0.018	-0.035	-0.087	-0.052	0.010	0.109	0.157	-0.006
0.032	-0.338	-0.944	-0.097	-0.171	-0.981	0.183	0.290	-0.038	0.036	-0.075	0.003	0.075	0.122	0.100	-0.007
-0.091	-0.354	-0.960	-0.092	-0.169	-0.981	0.129	-0.233	0.038	-0.092	-0.092	-0.012	0.048	0.104	0.114	-0.024
0.028	-0.303	-0.928	-0.096	-0.166	-0.981	0.163	0.209	-0.034	0.031	-0.045	0.020	0.071	0.152	0.080	-0.019
-0.080	-0.307	-0.936	-0.091	-0.163	-0.982	0.168	-0.237	0.032	-0.081	-0.051	0.013	0.037	0.146	0.086	-0.016
0.020	-0.346	-0.940	-0.086	-0.162	-0.983	0.108	-0.266	0.057	0.013	-0.092	0.010	0.062	0.105	0.088	-0.001
0.063	-0.330	-0.948	-0.086	-0.160	-0.983	0.120	0.039	0.015	0.056	-0.078	0.002	0.104	0.118	0.094	-0.009
0.001	-0.307	-0.932	-0.089	-0.158	-0.983	0.123	0.166	-0.007	-0.003	-0.057	0.018	0.042	0.138	0.076	0.007
-0.014	-0.346	-0.964	-0.084	-0.156	-0.984	0.123	-0.201	0.057	-0.023	-0.097	-0.013	0.026	0.097	0.105	-0.005
0.024	-0.307	-0.916	-0.082	-0.154	-0.985	0.136	-0.102	0.026	0.013	-0.060	0.035	0.064	0.133	0.056	-0.019
-0.045	-0.311	-0.952	-0.084	-0.152	-0.985	0.135	0.082	0.010	-0.054	-0.066	-0.001	0.006	0.126	0.089	-0.022
-0.007	-0.299	-0.936	-0.084	-0.150	-0.985	0.100	0.050	0.003	-0.015	-0.056	0.015	0.031	0.135	0.072	-0.020
-0.026	-0.319	-0.964	-0.085	-0.149	-0.985	0.087	0.060	0.025	-0.033	-0.077	-0.012	0.011	0.112	0.097	-0.016
-0.003	-0.296	-0.968	-0.083	-0.148	-0.985	0.063	-0.109	0.042	-0.013	-0.054	-0.016	0.034	0.132	0.099	-0.010
0.047	-0.315	-0.916	-0.080	-0.147	-0.986	0.093	-0.119	0.033	0.034	-0.075	0.036	0.084	0.109	0.047	-0.013
0.001	-0.288	-0.932	-0.077	-0.146	-0.986	0.084	-0.134	0.042	-0.014	-0.049	0.021	0.037	0.133	0.061	-0.007
-0.014	-0.299	-0.936	-0.079	-0.144	-0.986	0.147	0.139	0.005	-0.027	-0.063	0.017	0.020	0.118	0.063	-0.008
0.017	-0.299	-0.948	-0.079	-0.143	-0.987	0.076	0.009	0.041	0.003	-0.063	0.005	0.049	0.114	0.072	-0.025
0.017	-0.269	-0.920	-0.077	-0.141	-0.987	0.093	-0.087	0.048	0.001	-0.034	0.033	0.048	0.142	0.042	-0.034
-0.064	-0.303	-0.979	-0.076	-0.140	-0.987	0.086	-0.061	0.046	-0.081	-0.070	-0.026	0.034	0.105	0.098	-0.029
-0.064	-0.303	-0.979	-0.078	-0.139	-0.987	0.104	0.118	-0.003	-0.078	-0.071	-0.025	0.035	0.102	0.096	-0.035
0.005	-0.296	-0.964	-0.078	-0.137	-0.987	0.092	0.008	0.041	-0.009	-0.065	-0.009	0.033	0.106	0.079	-0.034
-0.026	-0.276	-0.975	-0.078	-0.136	-0.988	0.083	0.002	0.016	-0.040	-0.046	-0.021	0.002	0.121	0.088	-0.024
0.017	-0.269	-0.936	-0.078	-0.135	-0.988	0.069	0.024	-0.003	0.002	-0.040	0.019	0.044	0.125	0.047	-0.015
-0.007	-0.296	-0.968	-0.078	-0.134	-0.988	0.106	0.000	0.027	-0.021	-0.068	-0.012	0.022	0.094	0.077	-0.017
-0.007	-0.299	-0.960	-0.077	-0.132	-0.988	0.091	-0.025	0.025	-0.022	-0.073	-0.004	0.022	0.086	0.067	-0.010
-0.003	-0.299	-0.952	-0.077	-0.131	-0.988	0.114	0.023	0.049	-0.018	-0.075	0.004	0.027	0.083	0.057	-0.011
0.024	-0.284	-0.940	-0.077	-0.128	-0.989	0.145	0.050	0.052	0.010	-0.062	0.017	0.055	0.095	0.044	-0.008
0.005	-0.299	-0.960	-0.078	-0.126	-0.989	0.165	0.051	0.055	-0.009	-0.080	-0.003	0.038	0.076	0.063	-0.011
0.017	-0.284	-0.940	-0.081	-0.123	-0.989	0.170	0.153	0.039	0.006	-0.067	0.018	0.051	0.088	0.042	-0.009
-0.026	-0.272	-0.960	-0.081	-0.121	-0.989	0.106	0.027	0.052	-0.036	-0.057	-0.002	0.009	0.096	0.060	-0.020
-0.003	-0.253	-0.960	-0.085	-0.120	-0.989	0.093	0.216	0.011	-0.009	-0.039	-0.002	0.034	0.112	0.059	-0.018
-0.053	-0.245	-0.975	-0.081	-0.119	-0.990	0.072	-0.168	0.059	-0.063	-0.032	-0.017	0.015	0.117	0.073	-0.022
0.020	-0.272	-0.940	-0.083	-0.118	-0.990	0.090	0.121	0.023	0.012	-0.060	0.019	0.059	0.087	0.036	-0.019
-0.014	-0.296	-0.960	-0.083	-0.117	-0.990	0.057	-0.025	0.040	-0.023	-0.084	-0.000	0.025	0.061	0.055	-0.016
-0.022	-0.261	-0.987	-0.084	-0.116	-0.990	0.083	0.082	0.006	-0.029	-0.050	-0.028	0.018	0.093	0.081	-0.003
0.009	-0.253	-0.972	-0.083	-0.115	-0.990	0.076	-0.036	0.001	0.001	-0.044	-0.011	0.049	0.098	0.064	-0.006
0.020	-0.249	-0.964	-0.083	-0.114	-0.990	0.047	0.029	0.004	0.012	-0.040	-0.003	0.061	0.099	0.055	-0.002
0.005	-0.276	-0.956	-0.082	-0.114	-0.990	0.056	-0.065	0.025	-0.005	-0.068	0.005	0.047	0.068	0.045	0.000
0.009	-0.245	-0.964	-0.081	-0.113	-0.990	0.071	-0.012	0.036	-0.001	-0.038	-0.002	0.051	0.096	0.052	-0.004
-0.003	-0.253	-0.960	-0.085	-0.112	-0.990	0.077	0.185	-0.000	-0.010	-0.047	0.002	0.040	0.085	0.047	-0.007
-0.018	-0.249	-0.975	-0.086	-0.111	-0.990	0.067	0.105	-0.003	-0.023	-0.044	-0.014	0.025	0.086	0.061	-0.009
0.005	-0.245	-0.964	-0.085	-0.110	-0.990	0.050	-0.039	0.027	-0.001	-0.040	-0.002	0.048	0.086	0.048	-0.004
-0.014	-0.269	-0.952	-0.090	-0.110	-0.990	0.060	0.220	-0.025	-0.016	-0.064	0.010	0.028	0.060	0.034	0.003
0.040	-0.261	-0.940	-0.088	-0.109	-0.990	0.062	-0.057	0.040	0.036	-0.057	0.022	0.082	0.065	0.021	0.010
0.032	-0.253	-0.948	-0.090	-0.108	-0.990	0.051	0.114	0.008	0.030	-0.050	0.014	0.074	0.070	0.027	0.010
0.032	-0.253	-0.948	-0.089	-0.108	-0.990	0.028	-0.030	0.024	0.029	-0.050	0.014	0.074	0.067	0.025	0.012
0.005	-0.276	-0.952	-0.088	-0.107	-0.990	0.070	-0.037	0.018	0.001	-0.074	0.011	0.047	0.042	0.028	0.002
-0.007	-0.269	-0.972	-0.087	-0.107	-0.990	0.063	-0.009	0.017	-0.011	-0.067	-0.009	0.036	0.047	0.046	0.002
-0.026	-0.222	-0.975	-0.087	-0.107	-0.990	-0.001	-0.020	0.034	-0.031	-0.020	-0.013	0.017	0.092	0.049	-0.005
0.028	-0.241	-0.960	-0.090	-0.107	-0.990	0.038	0.180	0.005	0.026	-0.039	0.003	0.071	0.071	0.031	-0.007
-0.010	-0.230	-0.964	-0.090	-0.106	-0.990	0.041	0.022	0.010	-0.013	-0.028	-0.001	0.033	0.081	0.033	0.002
-0.018	-0.253	-0.975	-0.088	-0.106	-0.990	0.031	-0.102	0.012	-0.023	-0.051	-0.013	0.025	0.057	0.043	0.007
0.047	-0.261	-0.952	-0.091	-0.106	-0.990	0.014	0.152	-0.012	0.045	-0.059	0.011	0.091	0.048	0.018	0.001
0.009	-0.253	-0.952	-0.091	-0.106	-0.990	0.033	0.065	0.002	0.008	-0.051	0.011	0.053	0.054	0.017	-0.000
-0.007	-0.265	-0.948	-0.095	-0.106	-0.990	0.048	0.195	0.008	-0.004	-0.063	0.014	0.039	0.040	0.012	0.004
-0.018	-0.257	-0.952	-0.095	-0.106	-0.990	0.039	0.031	0.038	-0.015	-0.055	0.010	0.028	0.046	0.016	-0.004
-0.007	-0.238	-0.975	-0.097	-0.106	-0.990	0.016	0.082	0.029	-0.003	-0.036	-0.014	0.040	0.063	0.040	-0.005
-0.007	-0.230	-0.964	-0.097	-0.106	-0.990	-0.010	0.014	0.014	-0.003	-0.027	-0.002	0.040	0.070	0.027	-0.006
-0.007	-0.249	-0.964	-0.099	-0.107	-0.989	-0.016	0.120	-0.022	-0.001	-0.046	-0.003	0.040	0.049	0.027	-0.000
-0.018	-0.249	-0.956	-0.098	-0.108	-0.989	-0.003	-0.033	0.003	-0.013	-0.045	0.005	0.028	0.048	0.018	0.000
0.013	-0.276	-0.948	-0.099	-0.108	-0.989	0.005	0.054	-0.012	0.018	-0.072	0.012	0.058	0.020	0.009	-0.002
0.001	-0.269	-0.952	-0.099	-0.108	-0.989	0.012	0.015	-0.005	0.006	-0.064	0.008	0.046	0.026	0.012	-0.005
-0.022	-0.253	-0.972	-0.099	-0.109	-0.989	-0.004	0.019	-0.007	-0.017	-0.048	-0.012	0.022	0.040	0.029	-0.000
-0.022	-0.230	-0.956	-0.102	-0.110	-0.989	-0.035	0.147	-0.022	-0.014	-0.023	0.003	0.021	0.061	0.011	0.001
0.001	-0.238	-0.956	-0.102	-0.111	-0.989	-0.050	0.058	-0.014	0.010	-0.030	0.002	0.043	0.052	0.008	-0.005
0.009	-0.257	-0.956	-0.103	-0.112	-0.988	-0.052	0.051	-0.021	0.018	-0.048	0.002	0.050	0.031	0.005	0.003
-0.037	-0.269	-0.960	-0.105	-0.114	-0.988	-0.048	0.097	-0.028	-0.027	-0.058	-0.003	0.002	0.018	0.007	0.002
0.017	-0.241	-0.960	-0.105	-0.115	-0.988	-0.048	0.042	-0.034	0.028	-0.030	-0.003	0.054	0.043	0.005	0.003
-0.030	-0.249	-0.952	-0.106	-0.117	-0.987	-0.065	0.030	-0.023	-0.018	-0.036	0.004	0.007	0.033	0.005	-0.001
0.009	-0.257	-0.944	-0.106	-0.119	-0.987	-0.084	0.010	-0.024	0.020	-0.041	0.011	0.043	0.024	0.015	0.004
-0.018	-0.265	-0.964	-0.106	-0.120	-0.987	-0.055	-0.001	-0.006	-0.007	-0.047	-0.009	0.015	0.014	0.004	-0.000
-0.018	-0.265	-0.964	-0.109	-0.122	-0.987	-0.052	0.203	-0.034	-0.003	-0.046	-0.010	0.013	0.013	0.003	0.002
-0.007	-0.241	-0.940	-0.110	-0.123	-0.986	-0.072	0.053	-0.020	0.010	-0.021	0.013	0.024	0.034	0.021	0.003
-0.026	-0.249	-0.948	-0.112	-0.125	-0.986	-0.059	0.079	-0.020	-0.007	-0.027	0.004	0.004	0.025	0.014	0.004
0.005	-0.241	-0.948	-0.114	-0.126	-0.985	-0.051	0.137	-0.023	0.026	-0.018	0.003	0.034	0.032	0.015	0.006
-0.026	-0.261	-0.960	-0.113	-0.127	-0.985	-0.035	-0.028	0.000	-0.005	-0.036	-0.009	0.002	0.013	0.003	0.007
-0.003	-0.272	-0.932	-0.116	-0.128	-0.985	-0.032	0.158	-0.020	0.022	-0.047	0.018	0.025	0.001	0.030	0.011
-0.018	-0.269	-0.948	-0.117	-0.130	-0.985	-0.043	0.060	-0.015	0.008	-0.042	0.001	0.009	0.004	0.014	0.004
-0.022	-0.280	-0.956	-0.120	-0.131	-0.984	-0.049	0.188	-0.035	0.008	-0.052	-0.007	0.005	0.007	0.006	0.003
-0.041	-0.269	-0.936	-0.125	-0.133	-0.983	-0.091	0.213	-0.055	-0.006	-0.039	0.011	0.015	0.005	0.026	0.002
-0.045	-0.261	-0.952	-0.124	-0.135	-0.983	-0.069	-0.007	-0.028	-0.010	-0.029	-0.005	0.019	0.013	0.010	0.002
-0.026	-0.272	-0.940	-0.126	-0.136	-0.983	-0.060	0.083	-0.028	0.011	-0.039	0.006	0.000	0.001	0.021	0.002
-0.022	-0.272	-0.928	-0.126	-0.138	-0.982	-0.094	0.029	-0.056	0.016	-0.037	0.018	0.005	0.002	0.033	0.005
-0.030	-0.269	-0.948	-0.129	-0.140	-0.982	-0.061	0.140	-0.062	0.012	-0.031	-0.003	0.004	0.006	0.013	0.011
-0.033	-0.280	-0.936	-0.129	-0.142	-0.981	-0.082	0.021	-0.057	0.008	-0.041	0.009	0.008	0.006	0.025	0.009
-0.022	-0.284	-0.936	-0.132	-0.143	-0.981	-0.072	0.171	-0.057	0.023	-0.043	0.008	0.004	0.010	0.024	0.008
-0.037	-0.284	-0.920	-0.133	-0.146	-0.980	-0.096	0.044	-0.025	0.009	-0.041	0.023	0.012	0.009	0.040	0.007
-0.037	-0.253	-0.932	-0.136	-0.148	-0.980	-0.108	0.145	-0.055	0.012	-0.008	0.011	0.012	0.023	0.028	0.009
-0.049	-0.249	-0.940	-0.138	-0.150	-0.979	-0.103	0.137	-0.083	0.003	-0.001	0.002	0.023	0.027	0.020	0.008
-0.026	-0.280	-0.920	-0.138	-0.153	-0.979	-0.139	-0.024	-0.076	0.026	-0.029	0.021	0.000	0.003	0.039	0.008
-0.026	-0.288	-0.909	-0.141	-0.156	-0.978	-0.142	0.158	-0.086	0.028	-0.034	0.032	0.001	0.010	0.050	0.009
-0.053	-0.311	-0.928	-0.144	-0.158	-0.977	-0.091	0.186	-0.063	0.005	-0.055	0.012	0.026	0.033	0.030	0.007
-0.045	-0.288	-0.936	-0.146	-0.159	-0.976	-0.048	0.087	-0.045	0.014	-0.031	0.003	0.018	0.010	0.021	0.006
-0.064	-0.288	-0.920	-0.150	-0.160	-0.976	-0.030	0.233	-0.067	-0.001	-0.030	0.018	0.037	0.010	0.036	0.000
-0.053	-0.303	-0.940	-0.151	-0.159	-0.976	0.055	0.018	-0.023	0.011	-0.046	-0.001	0.025	0.025	0.016	0.005
-0.080	-0.311	-0.940	-0.151	-0.158	-0.976	0.082	0.021	-0.018	-0.016	-0.054	-0.001	0.052	0.032	0.015	0.001
-0.026	-0.299	-0.901	-0.152	-0.157	-0.976	0.089	0.098	-0.035	0.039	-0.044	0.038	0.002	0.020	0.054	0.005
-0.068	-0.311	-0.924	-0.151	-0.155	-0.976	0.102	-0.050	-0.022	-0.004	-0.057	0.015	0.040	0.032	0.031	0.006
-0.060	-0.284	-0.960	-0.153	-0.154	-0.976	0.095	0.119	-0.022	0.005	-0.032	-0.021	0.033	0.005	0.005	0.010
-0.057	-0.284	-0.964	-0.155	-0.152	-0.976	0.088	0.079	0.011	0.011	-0.033	-0.025	0.029	0.005	0.009	0.007
-0.053	-0.307	-0.924	-0.153	-0.150	-0.977	0.126	-0.070	0.012	0.013	-0.058	0.015	0.025	0.028	0.030	0.018
-0.053	-0.307	-0.932	-0.152	-0.147	-0.977	0.181	-0.044	0.013	0.011	-0.061	0.008	0.025	0.027	0.023	0.016
-0.018	-0.311	-0.944	-0.154	-0.144	-0.978	0.199	0.113	-0.009	0.048	-0.068	-0.003	0.010	0.031	0.011	0.018
-0.068	-0.299	-0.956	-0.152	-0.141	-0.978	0.181	-0.047	0.014	-0.004	-0.060	-0.014	0.041	0.019	0.001	0.024
-0.030	-0.265	-0.940	-0.152	-0.138	-0.979	0.186	-0.008	0.016	0.034	-0.028	0.002	0.002	0.017	0.014	0.026
-0.030	-0.253	-0.956	-0.153	-0.135	-0.979	0.175	0.058	0.016	0.035	-0.019	-0.013	0.002	0.029	0.002	0.024
-0.045	-0.257	-0.940	-0.152	-0.130	-0.980	0.253	-0.017	0.032	0.019	-0.027	0.003	0.017	0.026	0.014	0.031
-0.026	-0.241	-0.944	-0.153	-0.126	-0.980	0.239	0.064	0.038	0.039	-0.016	-0.000	0.002	0.042	0.009	0.028
-0.018	-0.222	-0.920	-0.155	-0.123	-0.980	0.201	0.150	0.033	0.049	-0.000	0.024	0.010	0.062	0.033	0.024
-0.057	-0.241	-0.952	-0.157	-0.119	-0.980	0.212	0.129	0.026	0.013	-0.023	-0.008	0.029	0.043	0.001	0.023
-0.053	-0.249	-0.952	-0.158	-0.115	-0.981	0.238	0.059	0.024	0.017	-0.035	-0.008	0.025	0.036	0.000	0.017
-0.060	-0.253	-0.948	-0.160	-0.112	-0.981	0.187	0.113	0.019	0.011	-0.042	-0.004	0.034	0.033	0.004	0.011
-0.072	-0.234	-0.944	-0.162	-0.109	-0.981	0.134	0.102	-0.009	0.001	-0.025	0.000	0.046	0.053	0.008	0.004
-0.060	-0.214	-0.924	-0.164	-0.107	-0.981	0.142	0.145	-0.045	0.015	-0.008	0.020	0.034	0.073	0.027	0.004
-0.091	-0.234	-0.924	-0.165	-0.105	-0.981	0.116	0.046	-0.018	-0.015	-0.030	0.020	0.065	0.054	0.027	0.006
-0.053	-0.222	-0.932	-0.168	-0.103	-0.980	0.118	0.132	-0.028	0.026	-0.020	0.012	0.027	0.066	0.019	0.010
-0.041	-0.230	-0.909	-0.169	-0.101	-0.980	0.107	0.074	-0.025	0.038	-0.029	0.035	0.015	0.059	0.042	0.006
-0.053	-0.245	-0.924	-0.171	-0.098	-0.980	0.158	0.148	-0.027	0.029	-0.047	0.020	0.027	0.044	0.026	0.007
-0.095	-0.234	-0.936	-0.173	-0.097	-0.980	0.105	0.096	-0.023	-0.012	-0.038	0.008	0.069	0.057	0.014	-0.002
-0.083	-0.226	-0.897	-0.176	-0.095	-0.980	0.072	0.141	-0.043	0.002	-0.031	0.047	0.058	0.065	0.053	-0.005
-0.103	-0.214	-0.916	-0.177	-0.094	-0.980	0.085	0.082	-0.054	-0.016	-0.021	0.027	0.078	0.077	0.033	-0.015
-0.072	-0.195	-0.909	-0.180	-0.093	-0.979	0.035	0.151	-0.064	0.017	-0.002	0.035	0.047	0.097	0.041	-0.010
-0.107	-0.191	-0.909	-0.182	-0.093	-0.979	0.026	0.103	-0.079	-0.016	0.001	0.035	0.082	0.102	0.040	-0.004
-0.076	-0.203	-0.920	-0.185	-0.092	-0.978	0.036	0.147	-0.075	0.017	-0.011	0.023	0.051	0.091	0.028	0.004
-0.072	-0.214	-0.924	-0.187	-0.092	-0.978	0.021	0.144	-0.072	0.023	-0.023	0.019	0.047	0.080	0.024	-0.002
-0.072	-0.214	-0.924	-0.189	-0.091	-0.978	0.047	0.095	-0.045	0.024	-0.024	0.019	0.048	0.081	0.024	-0.003
-0.114	-0.218	-0.912	-0.192	-0.091	-0.977	0.039	0.142	-0.041	-0.016	-0.028	0.030	0.090	0.078	0.035	-0.009
-0.122	-0.218	-0.909	-0.193	-0.090	-0.977	0.045	0.060	-0.046	-0.023	-0.029	0.034	0.097	0.078	0.039	-0.012
-0.110	-0.218	-0.916	-0.193	-0.088	-0.977	0.092	0.041	-0.061	-0.010	-0.030	0.026	0.086	0.079	0.031	-0.017
-0.103	-0.211	-0.944	-0.195	-0.088	-0.977	0.041	0.113	-0.081	-0.001	-0.023	-0.002	0.079	0.087	0.003	-0.013
-0.107	-0.211	-0.924	-0.196	-0.088	-0.977	-0.023	0.052	-0.122	-0.004	-0.023	0.018	0.083	0.088	0.022	-0.011
-0.095	-0.218	-0.901	-0.197	-0.089	-0.976	-0.073	0.036	-0.166	0.008	-0.029	0.041	0.072	0.081	0.045	-0.010
-0.114	-0.211	-0.909	-0.197	-0.092	-0.976	-0.151	-0.023	-0.157	-0.012	-0.019	0.033	0.091	0.090	0.037	-0.008
-0.103	-0.214	-0.901	-0.197	-0.094	-0.976	-0.115	-0.011	-0.157	-0.000	-0.021	0.041	0.080	0.087	0.045	-0.007
-0.080	-0.195	-0.905	-0.198	-0.096	-0.975	-0.119	0.094	-0.144	0.024	0.001	0.036	0.057	0.107	0.040	-0.008
-0.099	-0.211	-0.909	-0.200	-0.099	-0.975	-0.147	0.106	-0.137	0.007	-0.012	0.032	0.076	0.093	0.036	-0.008
-0.110	-0.199	-0.912	-0.203	-0.101	-0.974	-0.157	0.128	-0.172	-0.002	0.003	0.027	0.088	0.105	0.032	-0.015
-0.130	-0.218	-0.932	-0.205	-0.105	-0.973	-0.196	0.087	-0.188	-0.019	-0.013	0.007	0.108	0.087	0.012	-0.018
-0.168	-0.211	-0.944	-0.205	-0.109	-0.973	-0.222	0.013	-0.180	-0.057	-0.002	-0.006	0.146	0.096	0.001	-0.019
-0.118	-0.222	-0.944	-0.206	-0.113	-0.972	-0.229	0.041	-0.195	-0.006	-0.009	-0.006	0.097	0.085	0.001	-0.018
-0.126	-0.214	-0.948	-0.207	-0.117	-0.971	-0.232	0.009	-0.188	-0.013	0.003	-0.011	0.105	0.094	0.005	-0.015
-0.133	-0.218	-0.956	-0.210	-0.120	-0.970	-0.200	0.125	-0.218	-0.018	0.002	-0.020	0.112	0.091	0.014	-0.011
-0.126	-0.207	-0.952	-0.210	-0.123	-0.970	-0.186	-0.002	-0.178	-0.011	0.017	-0.017	0.105	0.104	0.010	-0.012
-0.157	-0.214	-0.964	-0.211	-0.126	-0.969	-0.153	0.050	-0.165	-0.040	0.012	-0.029	0.136	0.097	0.022	-0.009
-0.133	-0.222	-0.944	-0.213	-0.128	-0.969	-0.143	0.112	-0.215	-0.014	0.006	-0.010	0.113	0.090	0.003	-0.003
-0.130	-0.222	-0.968	-0.216	-0.131	-0.967	-0.222	0.136	-0.223	-0.008	0.010	-0.035	0.109	0.091	0.026	0.006
-0.118	-0.249	-0.979	-0.219	-0.136	-0.966	-0.267	0.098	-0.244	0.006	-0.012	-0.048	0.098	0.065	0.039	0.025
-0.103	-0.276	-0.983	-0.222	-0.141	-0.965	-0.288	0.154	-0.267	0.025	-0.035	-0.053	0.083	0.039	0.043	0.044
-0.087	-0.284	-0.999	-0.228	-0.145	-0.963	-0.267	0.311	-0.291	0.047	-0.038	-0.071	0.068	0.032	0.059	0.054
-0.083	-0.307	-1.031	-0.236	-0.149	-0.960	-0.280	0.355	-0.331	0.058	-0.057	-0.105	0.064	0.010	0.091	0.064
-0.145	-0.411	-1.062	-0.247	-0.154	-0.957	-0.323	0.553	-0.459	0.008	-0.157	-0.140	0.126	0.094	0.123	0.044
-0.145	-0.411	-1.062	-0.261	-0.159	-0.952	-0.343	0.643	-0.490	0.021	-0.152	-0.144	0.126	0.093	0.123	0.007
-0.272	-0.392	-0.995	-0.272	-0.163	-0.948	-0.330	0.544	-0.448	-0.094	-0.128	-0.081	0.253	0.073	0.056	-0.038
-0.318	-0.350	-0.924	-0.280	-0.167	-0.945	-0.245	0.335	-0.313	-0.133	-0.082	-0.013	0.299	0.030	0.014	-0.066
-0.314	-0.299	-0.849	-0.281	-0.168	-0.945	-0.092	0.037	-0.101	-0.127	-0.030	0.061	0.296	0.021	0.089	-0.078
-0.249	-0.241	-0.830	-0.279	-0.170	-0.945	-0.077	-0.101	0.005	-0.064	0.030	0.081	0.231	0.080	0.109	-0.050
-0.160	-0.234	-0.873	-0.277	-0.170	-0.946	0.011	-0.073	0.025	0.023	0.038	0.038	0.143	0.089	0.065	-0.006
-0.103	-0.249	-0.944	-0.277	-0.170	-0.946	0.008	-0.008	-0.062	0.080	0.022	-0.033	0.085	0.074	0.006	0.047
-0.087	-0.280	-0.956	-0.275	-0.171	-0.946	-0.064	-0.082	-0.142	0.094	-0.008	-0.044	0.070	0.044	0.018	0.092
-0.076	-0.292	-1.011	-0.271	-0.171	-0.947	-0.056	-0.208	-0.114	0.101	-0.019	-0.098	0.059	0.033	0.074	0.140
-0.045	-0.284	-0.995	-0.264	-0.172	-0.949	-0.014	-0.371	-0.031	0.124	-0.011	-0.081	0.029	0.041	0.058	0.189
0.067	-0.280	-1.031	-0.256	-0.172	-0.951	0.030	-0.365	-0.001	0.228	-0.007	-0.114	0.082	0.046	0.094	0.238
0.143	-0.269	-1.078	-0.250	-0.172	-0.953	0.031	-0.223	0.047	0.299	0.004	-0.160	0.159	0.058	0.141	0.303
0.151	-0.269	-1.133	-0.242	-0.172	-0.955	-0.010	-0.332	0.048	0.299	0.005	-0.213	0.166	0.059	0.197	0.363
0.232	-0.296	-1.236	-0.235	-0.171	-0.957	0.099	-0.300	0.022	0.373	-0.023	-0.314	0.247	0.033	0.299	0.403
0.236	-0.334	-1.236	-0.226	-0.170	-0.959	0.080	-0.402	-0.001	0.367	-0.063	-0.311	0.250	0.005	0.300	0.437
0.259	-0.296	-1.228	-0.212	-0.169	-0.963	0.069	-0.622	0.039	0.377	-0.025	-0.300	0.273	0.034	0.292	0.452
0.332	-0.284	-1.216	-0.200	-0.167	-0.965	0.082	-0.545	-0.012	0.438	-0.014	-0.286	0.346	0.047	0.280	0.458
0.251	-0.303	-1.236	-0.193	-0.166	-0.967	0.091	-0.271	-0.031	0.350	-0.035	-0.304	0.264	0.028	0.300	0.450
0.343	-0.280	-1.173	-0.183	-0.164	-0.969	0.090	-0.474	-0.011	0.432	-0.013	-0.239	0.356	0.052	0.237	0.429
0.286	-0.269	-1.121	-0.175	-0.164	-0.971	0.014	-0.299	-0.031	0.367	-0.002	-0.186	0.298	0.064	0.186	0.382
0.251	-0.249	-1.082	-0.165	-0.166	-0.972	-0.074	-0.497	-0.064	0.322	0.019	-0.145	0.263	0.084	0.147	0.336
0.178	-0.276	-1.070	-0.156	-0.167	-0.974	-0.103	-0.440	-0.157	0.240	-0.006	-0.132	0.190	0.058	0.136	0.262
0.113	-0.307	-1.058	-0.146	-0.172	-0.974	-0.220	-0.465	-0.193	0.165	-0.033	-0.119	0.124	0.027	0.124	0.211
0.063	-0.404	-0.991	-0.132	-0.177	-0.975	-0.253	-0.752	-0.136	0.100	-0.124	-0.051	0.073	0.068	0.057	0.163
0.128	-0.458	-0.928	-0.125	-0.182	-0.975	-0.245	-0.309	-0.120	0.159	-0.173	0.012	0.138	0.122	0.006	0.131
0.082	-0.330	-0.956	-0.120	-0.186	-0.975	-0.179	-0.250	-0.076	0.108	-0.041	-0.016	0.092	0.006	0.022	0.092
0.082	-0.330	-0.956	-0.119	-0.191	-0.974	-0.240	-0.023	-0.069	0.107	-0.036	-0.017	0.091	0.007	0.022	0.070
-0.026	-0.365	-0.952	-0.115	-0.197	-0.974	-0.326	-0.242	-0.050	-0.005	-0.064	-0.013	0.017	0.028	0.018	0.026
-0.007	-0.384	-0.893	-0.114	-0.204	-0.972	-0.331	-0.005	-0.049	0.014	-0.076	0.044	0.001	0.047	0.041	-0.007
-0.099	-0.373	-0.940	-0.111	-0.210	-0.971	-0.257	-0.138	0.040	-0.082	-0.059	-0.004	0.091	0.034	0.007	-0.044
-0.080	-0.369	-0.928	-0.110	-0.215	-0.971	-0.204	-0.064	0.072	-0.064	-0.051	0.007	0.073	0.030	0.005	-0.053
-0.099	-0.303	-0.928	-0.106	-0.218	-0.970	-0.136	-0.183	0.109	-0.087	0.018	0.007	0.092	0.036	0.005	-0.053
-0.033	-0.292	-0.881	-0.100	-0.219	-0.971	-0.043	-0.242	0.138	-0.027	0.032	0.055	0.028	0.048	0.052	-0.045
0.005	-0.280	-0.901	-0.099	-0.221	-0.970	-0.096	-0.026	0.105	0.010	0.046	0.034	0.010	0.060	0.032	-0.046
-0.018	-0.296	-0.865	-0.099	-0.225	-0.969	-0.169	0.002	0.061	-0.014	0.034	0.069	0.013	0.045	0.068	-0.051
-0.057	-0.384	-0.885	-0.098	-0.228	-0.969	-0.127	-0.007	0.079	-0.053	-0.051	0.049	0.052	0.044	0.048	-0.060
-0.095	-0.446	-0.861	-0.096	-0.233	-0.968	-0.203	-0.080	0.105	-0.093	-0.108	0.071	0.091	0.105	0.072	-0.090
-0.091	-0.415	-0.905	-0.098	-0.237	-0.966	-0.199	0.098	0.004	-0.087	-0.073	0.027	0.088	0.074	0.028	-0.108
-0.157	-0.423	-0.905	-0.095	-0.241	-0.966	-0.171	-0.143	0.038	-0.156	-0.077	0.026	0.154	0.082	0.028	-0.118
-0.126	-0.381	-0.905	-0.094	-0.244	-0.965	-0.093	-0.054	0.011	-0.126	-0.032	0.026	0.123	0.039	0.029	-0.111
-0.110	-0.361	-0.893	-0.092	-0.246	-0.965	-0.133	-0.125	-0.018	-0.113	-0.009	0.037	0.109	0.020	0.041	-0.116
-0.068	-0.315	-0.912	-0.091	-0.248	-0.965	-0.060	-0.067	-0.043	-0.072	0.039	0.017	0.067	0.027	0.021	-0.095
-0.103	-0.342	-0.897	-0.084	-0.249	-0.965	-0.063	-0.336	0.015	-0.113	0.013	0.033	0.103	0.000	0.037	-0.078
-0.018	-0.365	-0.869	-0.081	-0.252	-0.964	-0.127	-0.162	0.027	-0.031	-0.007	0.060	0.019	0.023	0.064	-0.062
0.001	-0.388	-0.845	-0.079	-0.255	-0.964	-0.100	-0.077	0.036	-0.014	-0.027	0.083	0.000	0.046	0.088	-0.055
-0.018	-0.365	-0.928	-0.074	-0.258	-0.963	-0.131	-0.233	0.041	-0.038	-0.001	0.000	0.020	0.023	0.005	-0.033
-0.014	-0.369	-0.920	-0.071	-0.262	-0.963	-0.198	-0.148	0.026	-0.037	-0.001	0.007	0.017	0.027	0.013	-0.040
0.020	-0.365	-0.916	-0.072	-0.265	-0.961	-0.176	0.074	-0.043	-0.001	0.007	0.010	0.017	0.023	0.017	-0.025
-0.076	-0.381	-0.968	-0.066	-0.270	-0.961	-0.201	-0.341	-0.014	-0.104	-0.004	-0.042	0.080	0.038	0.034	-0.036
0.055	-0.381	-0.964	-0.059	-0.271	-0.961	-0.078	-0.321	0.020	0.020	-0.002	-0.038	0.050	0.038	0.030	-0.035
-0.068	-0.411	-0.960	-0.057	-0.274	-0.960	-0.095	-0.131	0.010	-0.106	-0.030	-0.035	0.074	0.069	0.026	-0.041
-0.003	-0.392	-0.936	-0.056	-0.277	-0.959	-0.128	0.000	0.051	-0.041	-0.008	-0.012	0.009	0.050	0.002	-0.035
0.001	-0.419	-0.932	-0.049	-0.279	-0.959	-0.109	-0.325	0.100	-0.044	-0.033	-0.009	0.006	0.077	0.001	-0.056
0.013	-0.431	-0.873	-0.048	-0.282	-0.958	-0.143	-0.016	0.067	-0.033	-0.041	0.050	0.005	0.088	0.061	-0.055
-0.018	-0.442	-0.881	-0.046	-0.286	-0.957	-0.139	-0.086	0.044	-0.066	-0.049	0.041	0.026	0.100	0.053	-0.059
-0.026	-0.458	-0.881	-0.043	-0.288	-0.957	-0.089	-0.186	0.018	-0.077	-0.062	0.041	0.035	0.115	0.053	-0.066
0.013	-0.458	-0.877	-0.042	-0.290	-0.956	-0.059	0.003	0.020	-0.039	-0.061	0.044	0.003	0.115	0.057	-0.064
-0.003	-0.446	-0.861	-0.042	-0.291	-0.956	-0.033	-0.008	0.042	-0.055	-0.048	0.060	0.013	0.103	0.072	-0.059
0.024	-0.427	-0.885	-0.038	-0.292	-0.956	-0.033	-0.165	0.059	-0.032	-0.028	0.036	0.013	0.084	0.049	-0.039
0.032	-0.415	-0.849	-0.035	-0.292	-0.956	0.021	-0.156	0.051	-0.028	-0.016	0.072	0.021	0.072	0.084	-0.025
0.101	-0.446	-0.865	-0.034	-0.292	-0.956	0.048	-0.027	0.039	0.041	-0.047	0.056	0.089	0.103	0.068	-0.028
0.078	-0.466	-0.909	-0.038	-0.293	-0.955	-0.032	0.250	0.063	0.022	-0.065	0.013	0.065	0.122	0.025	-0.024
-0.030	-0.415	-0.920	-0.035	-0.294	-0.955	-0.049	-0.129	0.075	-0.089	-0.014	0.001	0.043	0.071	0.013	-0.022
0.047	-0.415	-0.889	-0.034	-0.295	-0.955	-0.029	-0.001	0.069	-0.013	-0.013	0.032	0.033	0.071	0.045	-0.032
0.043	-0.427	-0.857	-0.032	-0.296	-0.955	-0.030	-0.075	0.043	-0.019	-0.023	0.063	0.028	0.083	0.077	-0.047
0.028	-0.423	-0.909	-0.033	-0.298	-0.954	-0.092	0.059	0.025	-0.033	-0.017	0.012	0.012	0.079	0.026	-0.035
0.001	-0.419	-0.924	-0.029	-0.300	-0.953	-0.084	-0.209	0.037	-0.065	-0.011	-0.004	0.015	0.075	0.010	-0.041
0.051	-0.435	-0.905	-0.027	-0.302	-0.953	-0.081	-0.073	0.044	-0.016	-0.025	0.015	0.034	0.090	0.030	-0.043
0.024	-0.454	-0.873	-0.028	-0.305	-0.952	-0.113	0.090	0.015	-0.042	-0.041	0.046	0.006	0.109	0.062	-0.046
0.005	-0.439	-0.944	-0.029	-0.306	-0.952	-0.020	0.037	0.012	-0.061	-0.025	-0.025	0.014	0.094	0.009	-0.046
0.024	-0.431	-0.877	-0.028	-0.307	-0.951	-0.056	-0.016	0.024	-0.042	-0.016	0.041	0.004	0.085	0.058	-0.045
0.028	-0.435	-0.861	-0.026	-0.309	-0.951	-0.067	-0.122	-0.003	-0.041	-0.018	0.057	0.007	0.089	0.074	-0.049
0.059	-0.431	-0.901	-0.026	-0.310	-0.950	-0.028	0.028	-0.014	-0.010	-0.013	0.017	0.037	0.085	0.035	-0.047
-0.010	-0.423	-0.909	-0.025	-0.311	-0.950	-0.057	-0.036	0.010	-0.080	-0.004	0.009	0.033	0.077	0.027	-0.052
0.047	-0.415	-0.873	-0.026	-0.312	-0.950	-0.018	0.040	-0.004	-0.021	0.004	0.044	0.024	0.069	0.063	-0.055
-0.010	-0.408	-0.905	-0.025	-0.313	-0.950	-0.033	-0.017	0.017	-0.080	0.013	0.013	0.035	0.061	0.031	-0.050
-0.007	-0.415	-0.912	-0.026	-0.313	-0.949	-0.025	0.007	-0.028	-0.075	0.006	0.005	0.032	0.068	0.024	-0.044
0.090	-0.427	-0.889	-0.024	-0.315	-0.949	-0.061	-0.089	0.006	0.019	-0.004	0.028	0.064	0.080	0.047	-0.048
0.032	-0.431	-0.893	-0.023	-0.316	-0.949	-0.021	-0.041	-0.023	-0.040	-0.008	0.024	0.005	0.083	0.043	-0.044
0.024	-0.423	-0.889	-0.021	-0.317	-0.948	-0.039	-0.102	0.020	-0.050	0.001	0.028	0.003	0.075	0.047	-0.042
0.024	-0.423	-0.889	-0.021	-0.317	-0.948	0.013	0.037	-0.025	-0.049	0.001	0.028	0.004	0.075	0.048	-0.047
0.024	-0.442	-0.869	-0.021	-0.318	-0.948	-0.019	0.003	-0.028	-0.049	-0.017	0.047	0.005	0.094	0.067	-0.048
0.070	-0.446	-0.873	-0.022	-0.317	-0.948	0.046	0.019	-0.025	-0.003	-0.022	0.044	0.040	0.098	0.064	-0.045
0.020	-0.473	-0.912	-0.020	-0.318	-0.948	0.011	-0.057	0.037	-0.054	-0.048	0.004	0.011	0.124	0.024	-0.038
0.043	-0.446	-0.885	-0.021	-0.317	-0.948	0.046	0.045	-0.021	-0.030	-0.022	0.032	0.012	0.097	0.052	-0.027
0.055	-0.442	-0.901	-0.020	-0.317	-0.948	0.013	-0.030	0.003	-0.020	-0.018	0.016	0.023	0.093	0.037	-0.031
0.086	-0.473	-0.869	-0.021	-0.317	-0.948	0.047	0.041	-0.001	0.011	-0.049	0.048	0.052	0.124	0.068	-0.028
0.051	-0.466	-0.877	-0.020	-0.317	-0.948	0.026	-0.038	0.012	-0.024	-0.042	0.040	0.017	0.116	0.060	-0.025
0.040	-0.450	-0.909	-0.019	-0.316	-0.948	0.037	-0.032	0.010	-0.037	-0.027	0.008	0.004	0.100	0.029	-0.034
0.067	-0.458	-0.873	-0.020	-0.315	-0.949	0.119	0.101	0.002	-0.008	-0.036	0.044	0.030	0.108	0.064	-0.034
0.017	-0.469	-0.877	-0.018	-0.313	-0.949	0.101	-0.103	0.048	-0.061	-0.049	0.041	0.021	0.119	0.060	-0.040
0.070	-0.462	-0.912	-0.020	-0.311	-0.950	0.120	0.103	0.022	-0.005	-0.044	0.006	0.032	0.111	0.025	-0.039
0.013	-0.427	-0.912	-0.018	-0.309	-0.951	0.130	-0.084	0.060	-0.065	-0.011	0.006	0.027	0.076	0.025	-0.046
0.059	-0.442	-0.873	-0.019	-0.307	-0.951	0.131	0.076	0.045	-0.018	-0.028	0.046	0.018	0.091	0.064	-0.035
0.013	-0.450	-0.916	-0.020	-0.305	-0.952	0.120	0.078	0.041	-0.064	-0.038	0.004	0.029	0.098	0.021	-0.039
0.078	-0.431	-0.885	-0.016	-0.303	-0.953	0.139	-0.162	0.083	-0.002	-0.021	0.036	0.035	0.079	0.052	-0.038
0.059	-0.427	-0.901	-0.017	-0.301	-0.954	0.155	0.076	0.039	-0.020	-0.019	0.021	0.016	0.075	0.036	-0.040
0.020	-0.435	-0.901	-0.019	-0.298	-0.954	0.167	0.107	0.016	-0.057	-0.030	0.022	0.024	0.083	0.035	-0.033
0.040	-0.423	-0.905	-0.019	-0.295	-0.955	0.193	0.021	0.041	-0.038	-0.022	0.019	0.005	0.072	0.031	-0.037
0.059	-0.435	-0.901	-0.017	-0.292	-0.956	0.162	-0.057	0.068	-0.020	-0.036	0.023	0.013	0.084	0.034	-0.037
0.055	-0.388	-0.897	-0.015	-0.290	-0.957	0.130	-0.068	0.030	-0.025	0.008	0.028	0.008	0.039	0.037	-0.035
0.063	-0.392	-0.905	-0.013	-0.288	-0.958	0.130	-0.087	0.035	-0.019	0.002	0.020	0.014	0.043	0.029	-0.036
0.032	-0.415	-0.912	-0.013	-0.286	-0.958	0.096	0.025	0.017	-0.049	-0.022	0.013	0.018	0.067	0.021	-0.036
0.032	-0.419	-0.924	-0.012	-0.285	-0.959	0.111	-0.071	0.024	-0.051	-0.028	0.001	0.020	0.071	0.010	-0.031
0.059	-0.423	-0.909	-0.011	-0.283	-0.959	0.123	-0.027	0.030	-0.024	-0.034	0.017	0.005	0.075	0.026	-0.027
0.082	-0.408	-0.909	-0.011	-0.281	-0.960	0.109	0.003	0.013	-0.001	-0.020	0.018	0.028	0.059	0.026	-0.019
0.082	-0.408	-0.909	-0.012	-0.279	-0.960	0.123	0.069	0.016	0.001	-0.022	0.018	0.027	0.059	0.026	-0.017
0.074	-0.388	-0.912	-0.013	-0.278	-0.961	0.077	0.091	-0.012	-0.005	-0.003	0.014	0.019	0.040	0.022	-0.013
0.043	-0.400	-0.924	-0.010	-0.277	-0.961	0.089	-0.158	0.016	-0.039	-0.016	0.003	0.012	0.052	0.009	-0.013
0.082	-0.396	-0.901	-0.011	-0.275	-0.961	0.082	0.094	0.002	0.002	-0.014	0.027	0.026	0.048	0.032	-0.014
0.078	-0.392	-0.905	-0.012	-0.275	-0.961	0.055	0.062	0.005	-0.001	-0.010	0.023	0.023	0.044	0.028	-0.017
0.086	-0.408	-0.889	-0.012	-0.272	-0.962	0.138	0.012	0.019	0.007	-0.028	0.039	0.031	0.060	0.043	-0.010
0.055	-0.404	-0.924	-0.010	-0.271	-0.963	0.105	-0.080	0.044	-0.026	-0.026	0.004	0.001	0.056	0.006	-0.012
0.078	-0.400	-0.924	-0.010	-0.269	-0.963	0.095	0.037	0.007	-0.002	-0.023	0.005	0.025	0.053	0.004	-0.013
0.067	-0.396	-0.924	-0.011	-0.268	-0.963	0.071	0.043	0.018	-0.013	-0.020	0.005	0.015	0.050	0.003	-0.024
0.067	-0.419	-0.909	-0.013	-0.266	-0.964	0.141	0.115	-0.006	-0.011	-0.046	0.021	0.016	0.073	0.017	-0.021
0.024	-0.404	-0.905	-0.011	-0.264	-0.964	0.140	-0.099	0.032	-0.055	-0.033	0.026	0.024	0.058	0.020	-0.026
0.074	-0.377	-0.920	-0.010	-0.261	-0.965	0.153	-0.007	0.014	-0.006	-0.008	0.010	0.027	0.031	0.002	-0.027
0.063	-0.381	-0.889	-0.009	-0.259	-0.966	0.125	-0.029	0.034	-0.019	-0.014	0.043	0.018	0.036	0.033	-0.029
0.067	-0.404	-0.924	-0.009	-0.257	-0.966	0.142	0.012	0.022	-0.015	-0.040	0.008	0.023	0.059	0.004	-0.018
0.055	-0.392	-0.920	-0.009	-0.255	-0.967	0.141	-0.015	0.024	-0.027	-0.031	0.012	0.013	0.047	0.000	-0.011
0.086	-0.384	-0.924	-0.006	-0.253	-0.968	0.136	-0.118	0.048	0.001	-0.025	0.009	0.045	0.040	0.005	-0.012
0.117	-0.377	-0.909	-0.009	-0.250	-0.968	0.167	0.191	-0.002	0.035	-0.020	0.026	0.076	0.033	0.010	-0.003
0.047	-0.369	-0.924	-0.008	-0.247	-0.969	0.135	-0.028	0.037	-0.036	-0.015	0.011	0.007	0.026	0.006	-0.000
0.128	-0.396	-0.912	-0.005	-0.245	-0.969	0.132	-0.153	0.034	0.042	-0.044	0.023	0.089	0.054	0.006	-0.003
0.074	-0.392	-0.916	-0.006	-0.243	-0.970	0.145	0.078	0.006	-0.011	-0.043	0.020	0.035	0.050	0.002	-0.009
0.070	-0.373	-0.920	-0.008	-0.241	-0.970	0.123	0.100	0.026	-0.014	-0.025	0.016	0.032	0.032	0.001	-0.001
0.090	-0.357	-0.920	-0.003	-0.238	-0.971	0.161	-0.223	0.066	0.001	-0.013	0.017	0.051	0.017	0.001	-0.014
0.101	-0.350	-0.916	-0.003	-0.235	-0.972	0.176	0.068	0.048	0.013	-0.008	0.022	0.063	0.010	0.003	-0.013
0.051	-0.365	-0.932	-0.007	-0.232	-0.973	0.186	0.182	0.030	-0.034	-0.027	0.007	0.013	0.026	0.012	-0.013
0.078	-0.350	-0.924	-0.004	-0.228	-0.974	0.208	-0.088	0.065	-0.010	-0.015	0.016	0.040	0.011	0.004	-0.015
0.078	-0.357	-0.916	-0.005	-0.225	-0.974	0.175	0.068	0.067	-0.009	-0.026	0.024	0.039	0.019	0.005	-0.023
0.078	-0.357	-0.916	-0.007	-0.222	-0.975	0.188	0.096	0.040	-0.008	-0.029	0.025	0.039	0.019	0.005	-0.017
0.051	-0.350	-0.928	-0.005	-0.219	-0.976	0.192	-0.073	0.052	-0.036	-0.024	0.014	0.012	0.011	0.006	-0.018
0.093	-0.326	-0.928	-0.005	-0.216	-0.976	0.177	0.020	0.037	0.006	-0.005	0.015	0.055	0.012	0.005	-0.020
0.070	-0.334	-0.928	-0.006	-0.213	-0.977	0.147	0.077	0.041	-0.016	-0.015	0.015	0.032	0.004	0.004	-0.021
0.063	-0.330	-0.924	-0.006	-0.211	-0.978	0.158	0.011	0.028	-0.024	-0.014	0.020	0.025	0.006	0.000	-0.018
0.070	-0.338	-0.936	-0.005	-0.208	-0.978	0.164	-0.020	0.037	-0.017	-0.024	0.008	0.033	0.003	0.012	-0.023
0.067	-0.326	-0.928	-0.005	-0.205	-0.979	0.161	0.029	0.039	-0.021	-0.015	0.017	0.028	0.007	0.004	-0.016
0.063	-0.315	-0.944	-0.003	-0.203	-0.979	0.131	-0.085	0.063	-0.027	-0.006	0.002	0.024	0.018	0.019	-0.007
0.113	-0.315	-0.936	-0.003	-0.200	-0.980	0.146	0.027	0.032	0.023	-0.008	0.010	0.073	0.017	0.011	-0.004
0.113	-0.319	-0.932	-0.004	-0.198	-0.980	0.154	0.073	0.040	0.024	-0.015	0.014	0.073	0.012	0.006	-0.007
0.078	-0.330	-0.952	-0.006	-0.195	-0.981	0.146	0.124	0.061	-0.009	-0.029	-0.005	0.037	0.000	0.025	0.003
0.047	-0.311	-0.948	-0.003	-0.193	-0.981	0.150	-0.133	0.064	-0.043	-0.012	-0.000	0.006	0.019	0.020	-0.003
0.120	-0.311	-0.932	-0.003	-0.190	-0.982	0.157	0.040	0.041	0.031	-0.015	0.016	0.078	0.017	0.003	-0.009
0.086	-0.315	-0.928	-0.004	-0.187	-0.982	0.164	0.076	0.035	-0.003	-0.022	0.020	0.041	0.013	0.002	-0.009
0.074	-0.323	-0.948	-0.005	-0.185	-0.983	0.142	0.034	0.039	-0.014	-0.032	0.001	0.028	0.004	0.016	-0.001
0.082	-0.338	-0.944	-0.006	-0.182	-0.983	0.149	0.070	0.036	-0.006	-0.050	0.005	0.034	0.012	0.011	-0.001
0.090	-0.315	-0.952	-0.002	-0.180	-0.984	0.145	-0.130	0.065	-0.001	-0.029	-0.002	0.040	0.011	0.018	-0.007
0.124	-0.303	-0.932	-0.003	-0.177	-0.984	0.151	0.057	0.036	0.034	-0.020	0.018	0.072	0.022	0.003	-0.001
0.047	-0.296	-0.952	-0.005	-0.175	-0.985	0.114	0.102	0.035	-0.041	-0.014	-0.001	0.007	0.028	0.016	0.004
0.101	-0.280	-0.956	-0.003	-0.173	-0.985	0.128	-0.066	0.056	0.011	-0.001	-0.005	0.046	0.043	0.019	0.003
0.117	-0.276	-0.940	-0.005	-0.171	-0.985	0.128	0.141	0.023	0.029	0.001	0.011	0.060	0.045	0.002	0.002
0.078	-0.296	-0.956	-0.004	-0.169	-0.986	0.136	-0.054	0.078	-0.012	-0.021	-0.004	0.020	0.024	0.017	0.009
0.117	-0.280	-0.940	-0.005	-0.167	-0.986	0.103	0.077	0.048	0.028	-0.007	0.012	0.058	0.038	0.000	0.002
0.093	-0.272	-0.928	-0.006	-0.166	-0.986	0.091	0.062	0.032	0.005	-0.001	0.024	0.033	0.045	0.012	-0.006
0.074	-0.265	-0.932	-0.004	-0.164	-0.986	0.108	-0.038	0.040	-0.015	0.005	0.021	0.014	0.051	0.009	-0.001
0.070	-0.269	-0.944	-0.006	-0.162	-0.987	0.117	0.078	0.045	-0.018	-0.001	0.009	0.008	0.046	0.002	-0.009
0.105	-0.284	-0.944	-0.008	-0.160	-0.987	0.103	0.122	0.019	0.019	-0.018	0.009	0.042	0.030	0.002	-0.010
0.070	-0.288	-0.956	-0.005	-0.159	-0.987	0.090	-0.099	0.034	-0.018	-0.023	-0.002	0.007	0.025	0.013	-0.003
0.082	-0.265	-0.944	-0.007	-0.157	-0.987	0.080	0.105	0.009	-0.005	-0.001	0.010	0.019	0.047	0.001	-0.001
0.097	-0.269	-0.952	-0.010	-0.156	-0.988	0.074	0.159	-0.007	0.013	-0.006	0.002	0.035	0.043	0.008	-0.004
0.078	-0.276	-0.948	-0.009	-0.155	-0.988	0.066	-0.021	0.004	-0.006	-0.015	0.007	0.015	0.035	0.004	-0.004
0.090	-0.272	-0.944	-0.011	-0.155	-0.988	0.028	0.102	-0.017	0.007	-0.011	0.011	0.027	0.038	0.000	-0.002
0.067	-0.272	-0.944	-0.011	-0.154	-0.988	0.058	0.009	-0.005	-0.016	-0.012	0.011	0.004	0.036	0.001	-0.005
0.086	-0.253	-0.960	-0.012	-0.154	-0.988	0.041	0.064	-0.027	0.004	0.007	-0.005	0.024	0.055	0.014	-0.004
0.074	-0.265	-0.960	-0.012	-0.154	-0.988	0.040	0.004	-0.004	-0.008	-0.005	-0.005	0.012	0.042	0.014	-0.005
0.074	-0.257	-0.964	-0.014	-0.154	-0.988	0.005	0.105	-0.017	-0.006	0.003	-0.009	0.012	0.049	0.017	0.003
0.082	-0.249	-0.952	-0.013	-0.154	-0.988	0.006	-0.022	-0.018	0.001	0.011	0.003	0.020	0.056	0.005	-0.003
0.113	-0.253	-0.920	-0.016	-0.154	-0.988	0.025	0.146	-0.044	0.034	0.007	0.035	0.051	0.051	0.026	0.002
0.059	-0.272	-0.940	-0.014	-0.154	-0.988	0.027	-0.101	-0.021	-0.022	-0.013	0.015	0.003	0.031	0.007	0.004
0.105	-0.265	-0.944	-0.015	-0.154	-0.988	0.003	0.100	-0.035	0.026	-0.005	0.011	0.043	0.038	0.003	0.003
0.086	-0.265	-0.956	-0.016	-0.154	-0.988	-0.004	0.045	-0.038	0.007	-0.005	-0.001	0.024	0.037	0.009	-0.003
0.070	-0.245	-0.944	-0.020	-0.154	-0.988	0.011	0.198	-0.048	-0.004	0.015	0.011	0.009	0.056	0.003	0.006
0.063	-0.265	-0.964	-0.016	-0.154	-0.988	0.016	-0.174	0.003	-0.016	-0.005	-0.008	0.002	0.035	0.016	0.002
0.113	-0.272	-0.932	-0.016	-0.154	-0.988	0.018	0.026	-0.034	0.034	-0.012	0.023	0.052	0.027	0.016	-0.004
0.070	-0.269	-0.964	-0.020	-0.154	-0.988	0.052	0.192	-0.047	-0.005	-0.009	-0.008	0.010	0.030	0.016	-0.010
0.051	-0.272	-0.944	-0.023	-0.153	-0.988	0.033	0.147	-0.012	-0.022	-0.013	0.012	0.009	0.026	0.005	-0.012
0.036	-0.269	-0.944	-0.023	-0.153	-0.988	0.026	0.012	-0.006	-0.037	-0.009	0.012	0.025	0.029	0.005	-0.019
0.059	-0.269	-0.936	-0.022	-0.153	-0.988	0.028	-0.018	-0.029	-0.015	-0.010	0.021	0.001	0.028	0.013	-0.018
0.063	-0.276	-0.944	-0.026	-0.153	-0.988	0.032	0.181	-0.057	-0.008	-0.017	0.013	0.002	0.020	0.005	-0.016
0.082	-0.269	-0.948	-0.024	-0.154	-0.988	-0.027	-0.100	-0.028	0.009	-0.009	0.009	0.021	0.026	0.002	-0.007
0.067	-0.253	-0.936	-0.024	-0.154	-0.988	-0.004	0.012	-0.026	-0.007	0.007	0.021	0.006	0.041	0.014	-0.008
0.086	-0.253	-0.940	-0.025	-0.154	-0.988	0.026	0.105	-0.019	0.014	0.007	0.017	0.025	0.040	0.011	-0.010
0.043	-0.253	-0.960	-0.026	-0.153	-0.988	0.029	0.022	-0.012	-0.029	0.006	-0.002	0.017	0.039	0.009	-0.015
0.055	-0.253	-0.940	-0.026	-0.154	-0.988	-0.008	0.038	-0.046	-0.017	0.007	0.018	0.005	0.038	0.011	-0.017
0.055	-0.253	-0.940	-0.027	-0.154	-0.988	-0.011	0.060	-0.059	-0.016	0.007	0.018	0.005	0.037	0.011	-0.018
0.055	-0.284	-0.928	-0.028	-0.155	-0.988	-0.007	0.014	-0.041	-0.016	-0.023	0.030	0.005	0.006	0.023	-0.012
0.082	-0.257	-0.932	-0.029	-0.155	-0.987	0.004	0.084	-0.008	0.012	0.004	0.026	0.022	0.032	0.019	-0.013
0.074	-0.241	-0.956	-0.032	-0.155	-0.987	0.011	0.178	-0.030	0.007	0.020	0.002	0.014	0.047	0.004	-0.010
0.043	-0.249	-0.948	-0.031	-0.155	-0.987	0.021	-0.052	-0.033	-0.025	0.012	0.010	0.018	0.038	0.004	-0.002
0.067	-0.257	-0.944	-0.031	-0.155	-0.987	0.001	0.023	-0.046	-0.002	0.004	0.014	0.006	0.029	0.008	-0.005
0.090	-0.272	-0.940	-0.034	-0.156	-0.987	-0.016	0.144	-0.075	0.024	-0.010	0.018	0.028	0.013	0.012	-0.002
0.059	-0.299	-0.936	-0.035	-0.157	-0.987	-0.027	0.059	-0.070	-0.006	-0.036	0.022	0.002	0.014	0.016	0.005
0.090	-0.280	-0.940	-0.037	-0.157	-0.987	0.002	0.090	-0.069	0.026	-0.017	0.018	0.028	0.004	0.013	0.000
0.078	-0.280	-0.932	-0.041	-0.156	-0.987	0.056	0.202	-0.033	0.019	-0.017	0.026	0.017	0.004	0.021	-0.004
0.036	-0.265	-0.936	-0.042	-0.155	-0.987	0.074	0.095	0.015	-0.022	-0.003	0.022	0.026	0.019	0.017	0.003
0.063	-0.249	-0.924	-0.045	-0.153	-0.987	0.120	0.164	0.015	0.008	0.010	0.034	0.001	0.034	0.029	0.001
0.086	-0.245	-0.920	-0.048	-0.152	-0.987	0.104	0.185	0.018	0.034	0.012	0.038	0.024	0.037	0.033	-0.001
0.070	-0.245	-0.928	-0.051	-0.151	-0.987	0.049	0.150	-0.008	0.021	0.012	0.030	0.008	0.036	0.025	0.004
0.051	-0.276	-0.932	-0.055	-0.151	-0.987	0.036	0.221	-0.024	0.006	-0.020	0.026	0.011	0.005	0.021	0.003
0.051	-0.280	-0.924	-0.059	-0.149	-0.987	0.078	0.231	0.002	0.010	-0.025	0.034	0.011	0.001	0.029	-0.009
0.040	-0.265	-0.924	-0.064	-0.148	-0.987	0.098	0.236	-0.010	0.003	-0.011	0.034	0.023	0.015	0.030	-0.016
0.009	-0.249	-0.912	-0.066	-0.146	-0.987	0.123	0.111	-0.014	-0.025	0.002	0.046	0.054	0.030	0.041	-0.021
0.020	-0.238	-0.905	-0.071	-0.143	-0.987	0.129	0.302	-0.049	-0.008	0.012	0.054	0.042	0.041	0.049	-0.029
0.024	-0.245	-0.877	-0.075	-0.142	-0.987	0.094	0.171	-0.038	-0.001	0.002	0.082	0.038	0.033	0.077	-0.037
0.001	-0.269	-0.893	-0.078	-0.141	-0.987	0.082	0.175	-0.039	-0.021	-0.022	0.066	0.061	0.009	0.061	-0.032
-0.014	-0.261	-0.901	-0.080	-0.139	-0.987	0.079	0.092	-0.006	-0.034	-0.016	0.058	0.076	0.017	0.054	-0.035
0.028	-0.249	-0.889	-0.084	-0.138	-0.987	0.108	0.255	-0.017	0.013	-0.006	0.070	0.034	0.028	0.066	-0.037
-0.010	-0.265	-0.897	-0.087	-0.135	-0.987	0.131	0.132	-0.001	-0.023	-0.023	0.062	0.073	0.012	0.058	-0.034
-0.014	-0.238	-0.912	-0.089	-0.133	-0.987	0.118	0.140	-0.025	-0.025	0.002	0.047	0.077	0.038	0.043	-0.029
-0.003	-0.234	-0.905	-0.091	-0.131	-0.987	0.152	0.105	-0.028	-0.011	0.003	0.055	0.065	0.042	0.051	-0.029
-0.003	-0.234	-0.905	-0.094	-0.128	-0.987	0.155	0.139	-0.030	-0.009	0.001	0.055	0.065	0.041	0.051	-0.023
0.005	-0.191	-0.920	-0.097	-0.125	-0.987	0.160	0.142	-0.057	0.002	0.040	0.039	0.057	0.083	0.035	-0.023
0.001	-0.191	-0.916	-0.101	-0.122	-0.987	0.133	0.229	-0.090	0.002	0.038	0.043	0.061	0.082	0.039	-0.026
-0.037	-0.211	-0.940	-0.104	-0.120	-0.987	0.104	0.137	-0.098	-0.034	0.017	0.019	0.099	0.063	0.016	-0.029
-0.037	-0.230	-0.924	-0.105	-0.119	-0.987	0.084	0.061	-0.103	-0.032	-0.004	0.035	0.100	0.043	0.032	-0.032
-0.049	-0.218	-0.948	-0.105	-0.118	-0.987	0.040	-0.006	-0.088	-0.044	0.007	0.012	0.111	0.054	0.008	-0.035
-0.022	-0.218	-0.932	-0.107	-0.118	-0.987	0.037	0.104	-0.125	-0.015	0.007	0.027	0.084	0.053	0.024	-0.028
-0.033	-0.245	-0.948	-0.106	-0.117	-0.987	0.044	-0.056	-0.121	-0.027	-0.021	0.012	0.096	0.026	0.008	-0.025
0.001	-0.218	-0.936	-0.106	-0.116	-0.988	0.042	0.020	-0.124	0.007	0.005	0.023	0.062	0.052	0.020	-0.020
-0.033	-0.211	-0.948	-0.107	-0.116	-0.988	0.006	0.013	-0.120	-0.027	0.013	0.012	0.096	0.059	0.009	-0.017
-0.018	-0.238	-0.944	-0.106	-0.115	-0.988	0.032	-0.048	-0.133	-0.012	-0.014	0.016	0.081	0.032	0.013	-0.013
-0.010	-0.249	-0.944	-0.107	-0.114	-0.988	0.062	0.064	-0.152	-0.003	-0.027	0.016	0.073	0.020	0.013	-0.013
-0.014	-0.249	-0.952	-0.108	-0.113	-0.988	0.053	0.025	-0.127	-0.007	-0.028	0.008	0.077	0.019	0.005	-0.006
-0.018	-0.234	-0.979	-0.110	-0.113	-0.988	0.047	0.114	-0.126	-0.008	-0.013	-0.020	0.080	0.034	0.022	-0.004
-0.018	-0.234	-0.983	-0.112	-0.111	-0.987	0.075	0.100	-0.111	-0.006	-0.014	-0.024	0.080	0.034	0.026	-0.009
-0.037	-0.238	-1.003	-0.115	-0.110	-0.987	0.061	0.165	-0.101	-0.022	-0.019	-0.044	0.100	0.030	0.045	-0.014
-0.068	-0.253	-1.007	-0.118	-0.109	-0.987	0.067	0.127	-0.087	-0.050	-0.036	-0.048	0.130	0.014	0.049	-0.020
-0.072	-0.238	-1.003	-0.118	-0.108	-0.987	0.050	0.004	-0.073	-0.054	-0.021	-0.044	0.134	0.029	0.045	-0.011
-0.072	-0.249	-1.015	-0.120	-0.107	-0.987	0.063	0.124	-0.107	-0.052	-0.034	-0.056	0.135	0.017	0.057	0.004
0.001	-0.276	-1.027	-0.123	-0.106	-0.987	0.048	0.162	-0.164	0.025	-0.061	-0.068	0.062	0.011	0.068	0.026
0.013	-0.315	-1.039	-0.132	-0.105	-0.986	0.043	0.429	-0.239	0.045	-0.101	-0.080	0.050	0.050	0.080	0.038
0.013	-0.315	-1.046	-0.143	-0.104	-0.984	0.068	0.544	-0.278	0.055	-0.102	-0.090	0.050	0.051	0.088	0.032
-0.060	-0.296	-1.039	-0.155	-0.101	-0.983	0.137	0.602	-0.214	-0.006	-0.085	-0.083	0.123	0.032	0.080	-0.003
-0.137	-0.253	-1.003	-0.160	-0.096	-0.982	0.265	0.260	-0.064	-0.077	-0.048	-0.048	0.200	0.010	0.044	-0.037
-0.199	-0.168	-0.936	-0.161	-0.091	-0.983	0.268	0.042	-0.017	-0.138	0.032	0.019	0.262	0.095	0.023	-0.055
-0.141	-0.118	-0.881	-0.162	-0.087	-0.983	0.205	0.060	-0.047	-0.079	0.078	0.075	0.204	0.145	0.078	-0.041
-0.053	-0.114	-0.893	-0.164	-0.085	-0.983	0.115	0.113	-0.123	0.012	0.080	0.063	0.116	0.148	0.067	-0.011
0.017	-0.126	-0.991	-0.168	-0.084	-0.982	0.027	0.215	-0.176	0.085	0.067	-0.036	0.047	0.136	0.032	0.035
0.009	-0.172	-1.031	-0.170	-0.085	-0.982	-0.076	0.087	-0.206	0.079	0.022	-0.076	0.054	0.089	0.071	0.086
0.009	-0.203	-1.035	-0.168	-0.087	-0.982	-0.154	-0.091	-0.197	0.077	-0.006	-0.079	0.054	0.058	0.075	0.140
0.082	-0.218	-1.031	-0.162	-0.090	-0.983	-0.136	-0.275	-0.156	0.144	-0.019	-0.075	0.019	0.042	0.071	0.182
0.178	-0.203	-1.082	-0.157	-0.091	-0.983	-0.063	-0.213	-0.114	0.235	-0.003	-0.125	0.115	0.057	0.122	0.241
0.213	-0.172	-1.133	-0.150	-0.091	-0.984	-0.004	-0.304	-0.072	0.263	0.028	-0.175	0.150	0.088	0.173	0.305
0.305	-0.195	-1.161	-0.146	-0.091	-0.985	0.002	-0.132	-0.116	0.351	0.005	-0.202	0.242	0.064	0.201	0.359
0.328	-0.241	-1.200	-0.139	-0.093	-0.986	-0.106	-0.306	-0.094	0.367	-0.039	-0.241	0.265	0.017	0.240	0.395
0.359	-0.257	-1.169	-0.133	-0.097	-0.986	-0.157	-0.227	-0.108	0.392	-0.051	-0.208	0.296	0.001	0.208	0.429
0.382	-0.249	-1.145	-0.125	-0.099	-0.987	-0.101	-0.314	-0.058	0.407	-0.041	-0.184	0.319	0.009	0.185	0.440
0.409	-0.245	-1.192	-0.118	-0.099	-0.988	-0.005	-0.316	-0.045	0.426	-0.037	-0.230	0.346	0.012	0.232	0.422
0.382	-0.199	-1.204	-0.112	-0.100	-0.989	-0.010	-0.195	-0.037	0.394	0.010	-0.242	0.319	0.059	0.244	0.393
0.282	-0.164	-1.157	-0.106	-0.100	-0.989	-0.035	-0.279	-0.021	0.287	0.046	-0.194	0.219	0.093	0.197	0.361
0.267	-0.122	-1.094	-0.096	-0.101	-0.990	-0.025	-0.414	-0.036	0.263	0.089	-0.130	0.204	0.135	0.133	0.294
0.278	-0.126	-1.046	-0.092	-0.102	-0.991	-0.053	-0.146	-0.089	0.270	0.086	-0.082	0.215	0.131	0.086	0.244
0.143	-0.164	-1.035	-0.080	-0.104	-0.991	-0.110	-0.608	-0.072	0.123	0.049	-0.069	0.081	0.092	0.074	0.200
0.205	-0.184	-1.046	-0.076	-0.105	-0.992	-0.047	-0.145	-0.101	0.181	0.031	-0.081	0.142	0.073	0.086	0.180
0.140	-0.199	-1.015	-0.058	-0.108	-0.992	-0.122	-0.862	0.086	0.098	0.019	-0.048	0.077	0.057	0.054	0.145
0.255	-0.195	-0.944	-0.057	-0.109	-0.992	-0.045	-0.025	0.047	0.212	0.024	0.023	0.192	0.061	0.017	0.128
0.151	-0.211	-0.975	-0.058	-0.111	-0.992	-0.074	0.062	-0.004	0.108	0.010	-0.009	0.088	0.045	0.015	0.095
0.090	-0.253	-1.007	-0.053	-0.113	-0.992	-0.107	-0.224	0.018	0.042	-0.030	-0.041	0.027	0.002	0.046	0.072
0.074	-0.315	-0.979	-0.051	-0.115	-0.992	-0.072	-0.067	0.019	0.025	-0.090	-0.013	0.011	0.060	0.018	0.021
0.051	-0.346	-0.952	-0.045	-0.120	-0.992	-0.170	-0.272	0.080	-0.004	-0.116	0.014	0.012	0.091	0.009	-0.006
0.009	-0.326	-0.893	-0.044	-0.122	-0.992	-0.114	-0.059	0.028	-0.048	-0.094	0.073	0.054	0.072	0.068	-0.035
0.020	-0.241	-0.991	-0.035	-0.125	-0.992	-0.102	-0.407	0.118	-0.045	-0.007	-0.026	0.042	0.013	0.030	-0.056
-0.049	-0.172	-1.019	-0.030	-0.128	-0.991	-0.130	-0.272	0.092	-0.120	0.065	-0.054	0.112	0.082	0.058	-0.070
-0.022	-0.230	-1.015	-0.021	-0.130	-0.991	-0.120	-0.404	0.096	-0.101	0.010	-0.050	0.085	0.024	0.054	-0.066
-0.022	-0.230	-1.015	-0.016	-0.133	-0.991	-0.115	-0.233	0.078	-0.106	0.013	-0.050	0.085	0.024	0.054	-0.077
0.028	-0.226	-0.972	-0.019	-0.138	-0.990	-0.246	0.121	0.016	-0.054	0.022	-0.007	0.035	0.028	0.010	-0.066
-0.014	-0.257	-0.979	-0.015	-0.143	-0.990	-0.215	-0.152	0.084	-0.100	-0.004	-0.016	0.077	0.003	0.018	-0.062
0.051	-0.261	-0.940	-0.017	-0.148	-0.989	-0.258	0.076	0.041	-0.033	-0.003	0.023	0.012	0.007	0.021	-0.067
0.032	-0.272	-0.932	-0.019	-0.154	-0.988	-0.272	0.135	0.014	-0.050	-0.009	0.030	0.031	0.019	0.029	-0.076
-0.022	-0.265	-0.920	-0.019	-0.160	-0.987	-0.265	0.013	-0.026	-0.103	0.005	0.041	0.084	0.012	0.041	-0.084
0.009	-0.276	-0.885	-0.023	-0.164	-0.986	-0.221	0.169	-0.017	-0.069	-0.002	0.075	0.053	0.023	0.077	-0.103
-0.064	-0.288	-0.964	-0.025	-0.170	-0.985	-0.265	0.118	-0.001	-0.139	-0.009	-0.005	0.126	0.035	0.002	-0.099
-0.080	-0.257	-0.991	-0.018	-0.175	-0.984	-0.225	-0.369	0.012	-0.161	0.027	-0.033	0.142	0.004	0.029	-0.102
0.067	-0.265	-0.893	-0.021	-0.177	-0.984	-0.104	0.128	-0.078	-0.012	0.021	0.065	0.005	0.012	0.069	-0.092
-0.041	-0.303	-0.928	-0.016	-0.178	-0.984	-0.055	-0.229	-0.004	-0.124	-0.016	0.029	0.103	0.051	0.034	-0.077
0.028	-0.296	-0.979	-0.019	-0.180	-0.983	-0.089	0.120	-0.110	-0.052	-0.006	-0.023	0.034	0.043	0.017	-0.061
0.017	-0.265	-0.983	-0.016	-0.181	-0.983	-0.038	-0.149	-0.085	-0.066	0.026	-0.027	0.046	0.013	0.021	-0.057
0.028	-0.261	-0.948	-0.012	-0.182	-0.983	-0.039	-0.218	-0.049	-0.058	0.031	0.008	0.034	0.009	0.014	-0.040
0.082	-0.284	-0.924	-0.013	-0.184	-0.983	-0.093	0.045	-0.040	-0.003	0.010	0.032	0.020	0.032	0.038	-0.039
0.032	-0.261	-0.991	-0.012	-0.185	-0.983	-0.041	-0.041	-0.030	-0.054	0.034	-0.036	0.030	0.009	0.029	-0.038
0.055	-0.241	-0.940	-0.009	-0.188	-0.982	-0.098	-0.133	0.008	-0.033	0.055	0.015	0.007	0.010	0.023	-0.043
0.043	-0.265	-0.940	-0.006	-0.190	-0.982	-0.117	-0.123	0.009	-0.047	0.035	0.015	0.019	0.013	0.023	-0.050
0.005	-0.265	-0.948	-0.009	-0.193	-0.981	-0.112	0.134	-0.032	-0.083	0.037	0.006	0.057	0.014	0.015	-0.054
0.036	-0.276	-0.940	-0.011	-0.194	-0.981	-0.063	0.091	-0.034	-0.050	0.027	0.014	0.027	0.025	0.023	-0.051
0.043	-0.326	-0.909	-0.009	-0.196	-0.981	-0.076	-0.104	-0.009	-0.044	-0.021	0.045	0.019	0.076	0.054	-0.058
0.086	-0.292	-0.901	-0.006	-0.197	-0.980	-0.026	-0.107	-0.026	-0.004	0.014	0.053	0.023	0.041	0.062	-0.038
0.013	-0.307	-0.920	-0.008	-0.197	-0.980	0.027	0.069	-0.036	-0.076	-0.001	0.033	0.050	0.057	0.043	-0.025
0.117	-0.284	-0.940	-0.006	-0.197	-0.980	-0.023	-0.075	-0.017	0.026	0.022	0.013	0.054	0.034	0.023	-0.020
0.120	-0.319	-0.916	-0.004	-0.197	-0.980	0.028	-0.086	-0.009	0.028	-0.013	0.037	0.058	0.069	0.047	-0.022
0.067	-0.292	-0.928	-0.007	-0.197	-0.980	0.028	0.176	-0.038	-0.023	0.014	0.025	0.004	0.042	0.035	-0.017
0.067	-0.292	-0.928	-0.004	-0.198	-0.980	-0.018	-0.141	0.010	-0.026	0.015	0.025	0.004	0.042	0.035	-0.032
0.040	-0.354	-0.940	-0.001	-0.197	-0.980	0.036	-0.183	0.011	-0.056	-0.048	0.013	0.023	0.104	0.024	-0.039
0.040	-0.311	-0.952	0.001	-0.197	-0.980	0.055	-0.073	0.030	-0.058	-0.006	0.002	0.023	0.062	0.012	-0.037
0.090	-0.323	-0.909	-0.000	-0.196	-0.981	0.048	0.072	-0.005	-0.007	-0.018	0.045	0.027	0.074	0.055	-0.045
0.082	-0.330	-0.924	-0.001	-0.195	-0.981	0.069	0.034	-0.022	-0.014	-0.027	0.030	0.019	0.081	0.039	-0.034
0.036	-0.303	-0.920	0.003	-0.194	-0.981	0.069	-0.198	-0.001	-0.064	-0.001	0.034	0.027	0.054	0.044	-0.022
0.109	-0.299	-0.932	0.002	-0.193	-0.981	0.052	0.074	-0.032	0.010	0.003	0.022	0.047	0.050	0.032	-0.029
0.109	-0.303	-0.936	0.001	-0.194	-0.981	0.002	0.091	-0.007	0.011	-0.001	0.018	0.047	0.054	0.028	-0.030
0.036	-0.299	-0.952	0.002	-0.194	-0.981	0.012	-0.076	0.005	-0.063	0.003	0.003	0.026	0.050	0.012	-0.023
0.078	-0.288	-0.940	0.003	-0.193	-0.981	0.077	-0.031	-0.019	-0.022	0.013	0.015	0.016	0.039	0.024	-0.032
0.070	-0.303	-0.924	0.003	-0.191	-0.982	0.103	0.025	0.013	-0.030	-0.004	0.031	0.008	0.054	0.040	-0.039
0.055	-0.296	-0.952	0.003	-0.190	-0.982	0.059	-0.002	0.023	-0.045	0.003	0.004	0.007	0.046	0.013	-0.037
0.074	-0.296	-0.936	0.004	-0.189	-0.982	0.065	-0.018	0.009	-0.027	0.002	0.020	0.012	0.046	0.028	-0.043
0.067	-0.284	-0.901	0.002	-0.188	-0.982	0.081	0.107	-0.012	-0.033	0.012	0.055	0.004	0.034	0.064	-0.044
0.043	-0.303	-0.940	0.003	-0.188	-0.982	0.034	-0.047	0.002	-0.057	-0.007	0.016	0.019	0.054	0.025	-0.035
0.063	-0.319	-0.932	0.003	-0.188	-0.982	-0.004	0.010	0.025	-0.038	-0.022	0.024	0.001	0.069	0.033	-0.036
0.105	-0.307	-0.964	0.005	-0.188	-0.982	0.033	-0.102	0.029	0.002	-0.011	-0.008	0.042	0.057	0.002	-0.035
0.063	-0.315	-0.956	0.006	-0.186	-0.983	0.108	-0.004	0.027	-0.041	-0.020	0.000	0.001	0.065	0.010	-0.034
0.059	-0.296	-0.948	0.004	-0.184	-0.983	0.117	0.104	0.019	-0.043	-0.003	0.009	0.005	0.045	0.018	-0.034
0.059	-0.296	-0.920	0.003	-0.184	-0.983	0.031	0.025	0.003	-0.042	-0.003	0.037	0.005	0.045	0.046	-0.035
0.051	-0.296	-0.964	0.005	-0.183	-0.983	0.063	-0.065	0.010	-0.051	-0.004	-0.006	0.013	0.045	0.003	-0.042
0.101	-0.276	-0.964	0.005	-0.182	-0.983	0.078	0.018	0.050	-0.002	0.014	-0.006	0.036	0.025	0.003	-0.038
0.028	-0.280	-0.944	0.004	-0.181	-0.983	0.041	0.038	0.028	-0.074	0.009	0.014	0.037	0.029	0.023	-0.033
0.093	-0.315	-0.912	0.005	-0.180	-0.984	0.092	0.003	0.003	-0.009	-0.027	0.046	0.028	0.063	0.054	-0.027
0.078	-0.315	-0.956	0.005	-0.178	-0.984	0.134	0.016	0.019	-0.024	-0.029	0.003	0.012	0.063	0.011	-0.035
0.086	-0.303	-0.968	0.006	-0.176	-0.984	0.101	-0.042	0.075	-0.018	-0.019	-0.009	0.019	0.051	0.001	-0.028
0.063	-0.269	-0.940	0.005	-0.175	-0.985	0.083	0.076	0.052	-0.040	0.014	0.019	0.004	0.017	0.026	-0.024
0.078	-0.280	-0.920	0.007	-0.173	-0.985	0.116	-0.099	0.057	-0.027	0.000	0.039	0.011	0.028	0.046	-0.022
0.105	-0.280	-0.944	0.004	-0.170	-0.985	0.153	0.180	0.041	0.003	-0.003	0.016	0.038	0.028	0.022	-0.024
0.082	-0.272	-0.979	0.003	-0.168	-0.986	0.097	0.082	0.062	-0.019	0.003	-0.019	0.014	0.020	0.013	-0.022
0.078	-0.296	-0.944	0.004	-0.166	-0.986	0.133	-0.039	0.056	-0.024	-0.022	0.017	0.010	0.043	0.022	-0.019
0.070	-0.292	-0.960	0.004	-0.164	-0.986	0.141	0.027	0.056	-0.031	-0.021	0.001	0.003	0.040	0.006	-0.027
0.078	-0.284	-0.948	0.005	-0.161	-0.987	0.142	-0.027	0.052	-0.025	-0.015	0.014	0.010	0.032	0.018	-0.032
0.063	-0.284	-0.960	0.006	-0.159	-0.987	0.124	-0.027	0.066	-0.041	-0.018	0.002	0.005	0.032	0.006	-0.026
0.070	-0.292	-0.944	0.007	-0.157	-0.988	0.118	-0.063	0.063	-0.035	-0.027	0.018	0.002	0.040	0.021	-0.029
0.113	-0.265	-0.956	0.007	-0.156	-0.988	0.079	0.068	0.045	0.008	-0.001	0.006	0.044	0.013	0.009	-0.029
0.055	-0.249	-0.960	0.007	-0.155	-0.988	0.064	-0.006	0.032	-0.050	0.013	0.002	0.014	0.002	0.005	-0.022
0.086	-0.276	-0.936	0.009	-0.154	-0.988	0.082	-0.079	0.036	-0.021	-0.015	0.026	0.017	0.025	0.028	-0.016
0.105	-0.261	-0.964	0.009	-0.153	-0.988	0.067	0.025	0.023	-0.002	-0.000	-0.001	0.036	0.010	0.000	-0.027
0.097	-0.245	-0.960	0.006	-0.152	-0.988	0.083	0.125	0.007	-0.007	0.014	0.003	0.028	0.005	0.004	-0.019
0.051	-0.241	-0.956	0.008	-0.151	-0.989	0.065	-0.047	0.048	-0.055	0.017	0.007	0.018	0.008	0.007	-0.023
0.105	-0.257	-0.952	0.009	-0.149	-0.989	0.074	-0.026	0.050	-0.002	0.001	0.011	0.036	0.008	0.011	-0.025
0.051	-0.253	-0.972	0.009	-0.148	-0.989	0.094	-0.025	0.040	-0.057	0.003	-0.009	0.018	0.005	0.010	-0.033
0.097	-0.234	-0.952	0.008	-0.146	-0.989	0.105	0.102	0.012	-0.009	0.020	0.011	0.028	0.013	0.010	-0.022
0.067	-0.230	-0.944	0.010	-0.145	-0.989	0.062	-0.121	0.034	-0.042	0.023	0.019	0.004	0.017	0.018	-0.028
0.113	-0.241	-0.960	0.011	-0.144	-0.990	0.080	-0.003	0.016	0.003	0.011	0.004	0.042	0.005	0.002	-0.020
0.070	-0.245	-0.968	0.009	-0.143	-0.990	0.079	0.095	-0.013	-0.037	0.006	-0.004	0.001	0.002	0.005	-0.024
0.093	-0.245	-0.968	0.010	-0.142	-0.990	0.057	-0.018	0.035	-0.015	0.005	-0.004	0.023	0.002	0.005	-0.016
0.078	-0.253	-0.952	0.010	-0.141	-0.990	0.080	-0.002	0.017	-0.031	-0.004	0.012	0.008	0.006	0.010	-0.026
0.113	-0.253	-0.948	0.010	-0.139	-0.990	0.090	0.017	0.030	0.004	-0.006	0.016	0.042	0.007	0.014	-0.018
0.059	-0.249	-0.956	0.011	-0.137	-0.990	0.111	-0.017	0.048	-0.051	-0.004	0.008	0.011	0.004	0.005	-0.020
0.113	-0.214	-0.964	0.009	-0.136	-0.991	0.050	0.082	0.031	0.004	0.030	0.000	0.044	0.031	0.003	-0.018
0.090	-0.214	-0.952	0.009	-0.135	-0.991	0.064	0.046	-0.001	-0.018	0.029	0.012	0.022	0.030	0.008	-0.023
0.086	-0.230	-0.952	0.008	-0.135	-0.991	0.034	0.047	-0.002	-0.021	0.013	0.012	0.020	0.014	0.007	-0.017
0.086	-0.230	-0.952	0.008	-0.135	-0.991	0.028	0.033	-0.004	-0.021	0.013	0.012	0.021	0.013	0.006	-0.026
0.086	-0.257	-0.948	0.006	-0.134	-0.991	0.045	0.079	-0.015	-0.020	-0.015	0.016	0.023	0.014	0.009	-0.029
0.063	-0.253	-0.968	0.007	-0.134	-0.991	0.048	-0.045	0.010	-0.044	-0.012	-0.003	0.002	0.011	0.011	-0.024
0.082	-0.245	-0.932	0.007	-0.133	-0.991	0.067	0.037	0.012	-0.024	-0.005	0.032	0.024	0.004	0.023	-0.023
0.113	-0.238	-0.932	0.005	-0.131	-0.991	0.083	0.091	0.015	0.008	0.001	0.032	0.057	0.003	0.022	-0.021
0.082	-0.222	-0.979	0.005	-0.131	-0.991	0.033	0.059	0.018	-0.022	0.016	-0.015	0.028	0.018	0.026	-0.010
0.093	-0.214	-0.952	0.004	-0.131	-0.991	0.030	0.021	0.017	-0.010	0.024	0.013	0.040	0.026	0.001	-0.013
0.128	-0.238	-0.932	0.002	-0.130	-0.992	0.053	0.144	0.023	0.027	-0.000	0.032	0.077	0.003	0.021	-0.010
0.055	-0.241	-0.960	0.003	-0.129	-0.992	0.067	-0.023	0.059	-0.047	-0.005	0.005	0.004	0.001	0.007	-0.011
0.109	-0.238	-0.968	0.003	-0.128	-0.992	0.058	0.027	0.035	0.007	-0.002	-0.003	0.059	0.003	0.015	-0.013
0.082	-0.211	-0.968	0.001	-0.128	-0.992	0.044	0.108	0.032	-0.018	0.024	-0.003	0.033	0.029	0.015	-0.017
0.078	-0.207	-0.956	0.001	-0.127	-0.992	0.022	0.020	0.031	-0.022	0.028	0.009	0.031	0.033	0.002	-0.009
0.090	-0.222	-0.960	-0.002	-0.127	-0.992	0.018	0.157	-0.002	-0.008	0.012	0.005	0.044	0.016	0.006	-0.010
0.086	-0.226	-0.983	0.000	-0.127	-0.992	0.008	-0.092	0.021	-0.014	0.008	-0.019	0.041	0.011	0.030	-0.008
0.105	-0.226	-0.956	-0.001	-0.127	-0.992	0.037	0.047	-0.002	0.006	0.008	0.009	0.061	0.009	0.003	-0.012
0.097	-0.222	-0.940	-0.004	-0.128	-0.992	-0.012	0.173	-0.006	0.002	0.012	0.025	0.054	0.011	0.013	-0.016
0.051	-0.245	-0.964	-0.004	-0.128	-0.992	-0.018	0.000	0.007	-0.045	-0.011	0.001	0.007	0.013	0.010	-0.022
0.059	-0.234	-0.972	-0.006	-0.128	-0.992	0.017	0.135	0.015	-0.035	0.001	-0.007	0.015	0.003	0.018	-0.025
0.055	-0.218	-0.968	-0.006	-0.128	-0.992	0.007	-0.005	0.032	-0.039	0.016	-0.003	0.010	0.012	0.015	-0.026
0.082	-0.238	-0.956	-0.006	-0.129	-0.992	-0.009	0.051	0.005	-0.011	-0.002	0.008	0.037	0.008	0.003	-0.018
0.086	-0.234	-0.948	-0.006	-0.129	-0.992	-0.007	0.020	0.002	-0.007	0.002	0.016	0.040	0.005	0.006	-0.016
0.097	-0.226	-0.952	-0.007	-0.130	-0.991	-0.011	0.065	0.003	0.005	0.010	0.012	0.051	0.001	0.002	-0.014
0.074	-0.226	-0.948	-0.008	-0.131	-0.991	-0.025	0.051	0.018	-0.017	0.011	0.016	0.028	0.000	0.007	-0.012
0.074	-0.253	-0.940	-0.009	-0.131	-0.991	-0.000	0.037	0.024	-0.017	-0.016	0.024	0.027	0.029	0.016	-0.020
0.082	-0.238	-0.975	-0.009	-0.131	-0.991	0.012	0.052	0.027	-0.008	-0.001	-0.012	0.034	0.015	0.018	-0.032
0.020	-0.222	-0.995	-0.008	-0.132	-0.991	-0.015	-0.038	0.046	-0.071	0.015	-0.032	0.029	0.001	0.036	-0.030
0.020	-0.222	-0.995	-0.007	-0.132	-0.991	-0.006	-0.036	0.026	-0.072	0.016	-0.032	0.031	0.003	0.034	-0.029
0.078	-0.245	-0.956	-0.009	-0.133	-0.991	-0.002	0.103	-0.003	-0.012	-0.007	0.008	0.025	0.027	0.006	-0.032
0.070	-0.238	-0.960	-0.010	-0.133	-0.991	-0.002	0.058	0.013	-0.019	0.001	0.004	0.016	0.021	0.003	-0.024
0.070	-0.238	-0.972	-0.008	-0.133	-0.991	-0.003	-0.072	0.030	-0.021	0.001	-0.008	0.015	0.022	0.007	-0.020
0.074	-0.234	-0.956	-0.010	-0.134	-0.991	-0.002	0.095	0.027	-0.016	0.005	0.008	0.018	0.019	0.009	-0.023
0.059	-0.253	-0.952	-0.009	-0.134	-0.991	0.015	-0.039	0.051	-0.032	-0.014	0.012	0.002	0.039	0.014	-0.022
0.063	-0.238	-0.960	-0.008	-0.134	-0.991	0.020	-0.017	0.054	-0.029	0.001	0.004	0.005	0.025	0.007	-0.021
0.074	-0.218	-0.964	-0.008	-0.133	-0.991	0.023	0.033	0.046	-0.017	0.020	0.000	0.016	0.006	0.003	-0.018
0.082	-0.214	-0.964	-0.009	-0.134	-0.991	-0.031	0.056	0.019	-0.009	0.025	-0.000	0.023	0.003	0.004	-0.019
0.082	-0.234	-0.964	-0.012	-0.135	-0.991	-0.030	0.142	0.001	-0.006	0.007	-0.000	0.023	0.023	0.004	-0.015
0.051	-0.238	-0.956	-0.012	-0.136	-0.991	-0.024	0.012	0.021	-0.037	0.004	0.008	0.008	0.027	0.012	-0.012
0.078	-0.230	-0.968	-0.011	-0.137	-0.991	-0.027	0.006	0.019	-0.011	0.012	-0.004	0.020	0.020	0.000	-0.012
0.082	-0.230	-0.975	-0.012	-0.137	-0.990	-0.005	0.021	0.006	-0.007	0.013	-0.012	0.024	0.020	0.007	-0.015
0.082	-0.245	-0.952	-0.013	-0.138	-0.990	0.000	0.105	0.011	-0.005	-0.003	0.012	0.024	0.036	0.017	-0.015
0.067	-0.222	-0.956	-0.014	-0.138	-0.990	0.008	0.068	0.013	-0.019	0.021	0.008	0.010	0.014	0.013	-0.018
0.055	-0.211	-0.936	-0.016	-0.138	-0.990	-0.003	0.088	0.007	-0.029	0.032	0.027	0.001	0.004	0.033	-0.016
0.059	-0.211	-0.960	-0.017	-0.139	-0.990	-0.047	0.056	0.005	-0.024	0.033	0.003	0.003	0.005	0.010	-0.018
0.090	-0.226	-0.968	-0.019	-0.140	-0.990	-0.040	0.115	-0.012	0.008	0.019	-0.005	0.034	0.021	0.002	-0.014
0.051	-0.238	-0.983	-0.020	-0.141	-0.990	-0.033	0.058	-0.019	-0.029	0.008	-0.020	0.003	0.034	0.013	-0.007
0.074	-0.238	-0.968	-0.022	-0.142	-0.990	-0.050	0.142	-0.010	-0.004	0.009	-0.005	0.020	0.034	0.002	-0.006
0.082	-0.226	-0.948	-0.023	-0.144	-0.989	-0.072	0.060	0.016	0.005	0.023	0.015	0.028	0.024	0.023	-0.008
0.059	-0.234	-0.956	-0.024	-0.146	-0.989	-0.099	0.064	-0.006	-0.018	0.017	0.007	0.006	0.032	0.015	-0.007
0.082	-0.218	-0.948	-0.025	-0.148	-0.989	-0.074	0.059	-0.013	0.006	0.034	0.014	0.029	0.018	0.023	-0.011
0.063	-0.226	-0.952	-0.026	-0.150	-0.988	-0.106	0.072	-0.025	-0.012	0.029	0.010	0.011	0.027	0.019	-0.019
0.059	-0.265	-0.936	-0.027	-0.153	-0.988	-0.111	0.049	-0.021	-0.016	-0.008	0.026	0.008	0.067	0.036	-0.017
0.036	-0.265	-0.952	-0.029	-0.155	-0.988	-0.083	0.100	-0.019	-0.037	-0.006	0.010	0.015	0.068	0.020	-0.018
0.067	-0.257	-0.960	-0.029	-0.156	-0.987	-0.055	0.005	-0.009	-0.007	0.003	0.002	0.017	0.062	0.013	-0.023
0.070	-0.249	-0.940	-0.032	-0.158	-0.987	-0.093	0.158	-0.039	-0.001	0.013	0.022	0.021	0.055	0.033	-0.027
0.036	-0.269	-0.944	-0.034	-0.161	-0.986	-0.129	0.097	-0.043	-0.034	-0.003	0.018	0.013	0.076	0.029	-0.028
0.028	-0.284	-0.936	-0.035	-0.164	-0.986	-0.142	0.054	-0.049	-0.041	-0.016	0.025	0.020	0.092	0.037	-0.032
0.040	-0.296	-0.920	-0.035	-0.167	-0.985	-0.139	0.011	-0.047	-0.030	-0.024	0.041	0.009	0.105	0.053	-0.032
0.047	-0.284	-0.944	-0.034	-0.170	-0.985	-0.116	-0.003	-0.021	-0.023	-0.010	0.017	0.001	0.094	0.030	-0.032
0.074	-0.288	-0.912	-0.037	-0.171	-0.985	-0.045	0.151	-0.042	0.007	-0.013	0.048	0.027	0.099	0.061	-0.024
0.028	-0.253	-0.968	-0.037	-0.172	-0.984	-0.041	0.003	-0.018	-0.040	0.023	-0.007	0.019	0.065	0.007	-0.016
0.063	-0.238	-0.948	-0.037	-0.174	-0.984	-0.094	0.014	-0.040	-0.005	0.041	0.012	0.016	0.050	0.026	-0.020
0.070	-0.257	-0.940	-0.040	-0.177	-0.983	-0.098	0.120	-0.056	0.005	0.023	0.019	0.023	0.070	0.034	-0.020
0.028	-0.284	-0.932	-0.040	-0.178	-0.983	-0.078	0.051	-0.020	-0.037	-0.002	0.027	0.018	0.098	0.042	-0.018
0.055	-0.307	-0.944	-0.042	-0.179	-0.983	-0.002	0.095	0.026	-0.008	-0.025	0.015	0.009	0.122	0.031	-0.020
0.047	-0.303	-0.928	-0.044	-0.178	-0.983	0.083	0.134	0.035	-0.014	-0.022	0.031	0.001	0.119	0.047	-0.021
0.040	-0.276	-0.952	-0.045	-0.174	-0.984	0.189	0.084	0.013	-0.020	0.002	0.008	0.006	0.093	0.023	-0.010
0.059	-0.261	-0.952	-0.047	-0.171	-0.984	0.183	0.085	0.011	0.000	0.014	0.008	0.013	0.078	0.023	-0.012
0.078	-0.261	-0.932	-0.051	-0.168	-0.985	0.189	0.206	-0.015	0.023	0.010	0.028	0.033	0.079	0.043	-0.014
0.032	-0.276	-0.940	-0.051	-0.164	-0.985	0.207	0.057	0.035	-0.022	-0.009	0.021	0.014	0.095	0.035	-0.012
0.032	-0.272	-0.920	-0.054	-0.160	-0.986	0.209	0.157	0.038	-0.019	-0.009	0.041	0.013	0.092	0.055	-0.013
0.055	-0.253	-0.916	-0.054	-0.157	-0.986	0.194	0.022	0.063	0.004	0.007	0.046	0.010	0.073	0.059	-0.016
0.043	-0.249	-0.952	-0.057	-0.152	-0.987	0.231	0.162	0.003	-0.005	0.006	0.011	0.001	0.070	0.024	-0.012
0.055	-0.222	-0.928	-0.061	-0.149	-0.987	0.188	0.241	-0.020	0.011	0.030	0.034	0.010	0.043	0.048	-0.007
0.040	-0.241	-0.932	-0.066	-0.145	-0.987	0.238	0.237	-0.014	0.000	0.006	0.031	0.005	0.063	0.044	-0.011
0.047	-0.241	-0.924	-0.068	-0.139	-0.988	0.292	0.148	0.008	0.011	0.001	0.039	0.003	0.064	0.052	-0.015
0.009	-0.245	-0.932	-0.071	-0.132	-0.989	0.353	0.136	0.010	-0.025	-0.010	0.032	0.036	0.068	0.044	-0.020
0.017	-0.226	-0.924	-0.075	-0.126	-0.989	0.335	0.214	0.024	-0.014	0.003	0.040	0.028	0.049	0.052	-0.023
0.013	-0.226	-0.916	-0.079	-0.120	-0.990	0.338	0.216	0.021	-0.014	-0.003	0.048	0.032	0.050	0.060	-0.025
0.009	-0.226	-0.932	-0.081	-0.114	-0.990	0.325	0.113	-0.009	-0.015	-0.009	0.033	0.035	0.051	0.044	-0.020
0.020	-0.203	-0.928	-0.084	-0.108	-0.991	0.289	0.185	-0.065	-0.000	0.009	0.037	0.024	0.028	0.048	-0.024
0.020	-0.203	-0.928	-0.088	-0.103	-0.991	0.249	0.182	-0.112	0.003	0.004	0.038	0.024	0.029	0.048	-0.027
-0.022	-0.191	-0.928	-0.090	-0.099	-0.991	0.215	0.131	-0.086	-0.036	0.011	0.038	0.065	0.017	0.049	-0.031
-0.018	-0.203	-0.928	-0.091	-0.095	-0.991	0.226	0.035	-0.075	-0.032	-0.005	0.038	0.062	0.029	0.049	-0.034
-0.018	-0.195	-0.912	-0.094	-0.090	-0.992	0.284	0.150	-0.062	-0.029	-0.002	0.054	0.062	0.022	0.065	-0.038
-0.010	-0.176	-0.936	-0.097	-0.084	-0.992	0.313	0.156	-0.054	-0.018	0.011	0.031	0.054	0.003	0.041	-0.031
-0.018	-0.176	-0.944	-0.097	-0.078	-0.992	0.318	0.050	-0.036	-0.025	0.005	0.024	0.061	0.004	0.033	-0.025
0.001	-0.176	-0.948	-0.099	-0.072	-0.992	0.314	0.103	-0.042	-0.004	-0.002	0.020	0.042	0.004	0.029	-0.023
-0.010	-0.160	-0.968	-0.101	-0.066	-0.993	0.290	0.096	-0.041	-0.014	0.008	0.001	0.053	0.011	0.010	-0.027
-0.033	-0.126	-0.956	-0.103	-0.061	-0.993	0.271	0.091	-0.018	-0.035	0.038	0.013	0.076	0.046	0.021	-0.031
-0.037	-0.106	-0.944	-0.103	-0.055	-0.993	0.295	0.051	-0.023	-0.038	0.051	0.025	0.079	0.065	0.033	-0.035
-0.045	-0.126	-0.932	-0.103	-0.050	-0.993	0.290	0.002	-0.028	-0.045	0.026	0.037	0.087	0.045	0.045	-0.038
-0.018	-0.149	-0.932	-0.104	-0.044	-0.994	0.273	0.026	-0.063	-0.018	-0.002	0.037	0.060	0.022	0.045	-0.039
-0.026	-0.137	-0.960	-0.105	-0.040	-0.994	0.221	0.057	-0.105	-0.025	0.005	0.010	0.068	0.033	0.018	-0.036
-0.049	-0.118	-0.972	-0.104	-0.036	-0.994	0.185	-0.029	-0.126	-0.048	0.020	-0.002	0.091	0.052	0.006	-0.030
-0.022	-0.102	-0.956	-0.103	-0.033	-0.994	0.172	-0.022	-0.133	-0.022	0.032	0.014	0.064	0.067	0.022	-0.032
-0.030	-0.102	-0.975	-0.103	-0.030	-0.994	0.152	-0.012	-0.102	-0.030	0.029	-0.006	0.071	0.067	0.002	-0.030
-0.037	-0.110	-0.960	-0.103	-0.027	-0.994	0.148	-0.022	-0.096	-0.038	0.019	0.010	0.079	0.058	0.018	-0.026
-0.018	-0.095	-0.983	-0.101	-0.024	-0.995	0.152	-0.077	-0.084	-0.021	0.031	-0.013	0.060	0.074	0.005	-0.023
-0.026	-0.083	-0.972	-0.100	-0.021	-0.995	0.140	-0.007	-0.114	-0.029	0.040	-0.001	0.067	0.085	0.007	-0.018
-0.010	-0.091	-0.983	-0.100	-0.019	-0.995	0.113	-0.016	-0.100	-0.014	0.030	-0.013	0.052	0.077	0.005	-0.012
-0.007	-0.075	-0.979	-0.102	-0.017	-0.995	0.068	0.106	-0.094	-0.008	0.044	-0.009	0.047	0.092	0.001	-0.022
-0.010	-0.087	-0.979	-0.102	-0.016	-0.995	0.053	0.001	-0.083	-0.012	0.031	-0.010	0.051	0.080	0.001	-0.020
-0.080	-0.095	-1.007	-0.102	-0.016	-0.995	0.051	0.021	-0.094	-0.081	0.022	-0.037	0.121	0.072	0.028	-0.024
-0.033	-0.102	-1.003	-0.103	-0.015	-0.995	0.040	0.079	-0.125	-0.033	0.014	-0.033	0.074	0.064	0.024	-0.022
-0.037	-0.106	-0.987	-0.105	-0.015	-0.994	0.010	0.070	-0.142	-0.036	0.009	-0.018	0.078	0.060	0.008	-0.019
-0.014	-0.133	-1.019	-0.106	-0.014	-0.994	0.017	0.104	-0.136	-0.011	-0.018	-0.050	0.055	0.033	0.040	-0.004
-0.014	-0.133	-1.019	-0.108	-0.013	-0.994	0.062	0.089	-0.113	-0.009	-0.019	-0.050	0.054	0.033	0.040	0.002
-0.018	-0.156	-1.039	-0.110	-0.011	-0.994	0.132	0.133	-0.072	-0.011	-0.045	-0.070	0.058	0.009	0.059	0.007
-0.026	-0.164	-1.031	-0.114	-0.006	-0.993	0.251	0.197	0.010	-0.015	-0.057	-0.062	0.066	0.001	0.051	0.006
-0.033	-0.145	-1.003	-0.121	0.001	-0.993	0.388	0.357	0.081	-0.016	-0.045	-0.036	0.073	0.020	0.023	0.002
-0.049	-0.114	-1.035	-0.129	0.011	-0.992	0.553	0.440	0.113	-0.022	-0.024	-0.068	0.088	0.051	0.055	-0.014
-0.072	-0.091	-1.027	-0.138	0.023	-0.990	0.645	0.472	0.108	-0.036	-0.013	-0.062	0.112	0.074	0.047	-0.036
-0.126	-0.017	-0.999	-0.144	0.035	-0.989	0.611	0.297	0.085	-0.084	0.048	-0.035	0.165	0.148	0.019	-0.044
-0.137	0.033	-0.920	-0.144	0.046	-0.989	0.562	-0.045	0.059	-0.096	0.088	0.043	0.177	0.198	0.059	-0.037
-0.060	0.033	-0.905	-0.142	0.054	-0.988	0.424	-0.059	-0.003	-0.021	0.079	0.058	0.100	0.197	0.075	-0.013
0.001	0.017	-0.956	-0.143	0.059	-0.988	0.206	0.060	-0.129	0.041	0.059	0.007	0.038	0.182	0.024	0.024
0.063	-0.033	-0.987	-0.148	0.060	-0.987	0.053	0.313	-0.270	0.108	0.008	-0.025	0.023	0.131	0.007	0.073
0.059	-0.056	-1.007	-0.155	0.059	-0.986	-0.070	0.395	-0.348	0.111	-0.015	-0.046	0.019	0.108	0.027	0.111
0.090	-0.048	-0.979	-0.162	0.059	-0.985	-0.059	0.421	-0.340	0.149	-0.007	-0.020	0.050	0.116	0.001	0.141
0.074	-0.056	-1.027	-0.168	0.059	-0.984	-0.021	0.352	-0.259	0.140	-0.015	-0.068	0.035	0.108	0.047	0.160
0.086	-0.037	-1.086	-0.172	0.060	-0.983	0.042	0.273	-0.175	0.156	0.003	-0.128	0.046	0.127	0.106	0.184
0.090	0.002	-1.106	-0.176	0.062	-0.982	0.075	0.267	-0.131	0.164	0.040	-0.149	0.050	0.165	0.125	0.212
0.120	0.044	-1.137	-0.177	0.062	-0.982	-0.004	0.090	-0.116	0.195	0.083	-0.180	0.081	0.208	0.157	0.252
0.155	0.091	-1.169	-0.178	0.060	-0.982	-0.133	0.106	-0.221	0.231	0.131	-0.212	0.116	0.254	0.188	0.294
0.228	0.064	-1.176	-0.174	0.055	-0.983	-0.340	-0.100	-0.406	0.300	0.109	-0.219	0.189	0.227	0.196	0.348
0.270	0.037	-1.224	-0.170	0.047	-0.984	-0.504	-0.136	-0.490	0.338	0.090	-0.265	0.231	0.200	0.243	0.377
0.336	0.021	-1.267	-0.165	0.040	-0.985	-0.407	-0.118	-0.396	0.399	0.082	-0.307	0.296	0.184	0.287	0.400
0.251	0.021	-1.259	-0.161	0.035	-0.986	-0.298	-0.123	-0.357	0.310	0.086	-0.298	0.211	0.184	0.279	0.387
0.297	-0.002	-1.180	-0.154	0.029	-0.988	-0.345	-0.280	-0.290	0.349	0.069	-0.218	0.257	0.161	0.200	0.361
0.197	-0.048	-1.141	-0.150	0.024	-0.988	-0.320	-0.142	-0.233	0.245	0.029	-0.178	0.157	0.114	0.161	0.310
0.201	-0.098	-1.102	-0.142	0.017	-0.990	-0.319	-0.342	-0.164	0.241	-0.015	-0.137	0.161	0.064	0.121	0.263
0.151	-0.110	-1.106	-0.135	0.011	-0.991	-0.298	-0.314	-0.111	0.184	-0.021	-0.140	0.111	0.052	0.125	0.215
0.101	-0.133	-1.078	-0.125	0.006	-0.992	-0.258	-0.488	-0.085	0.124	-0.039	-0.111	0.061	0.029	0.097	0.191
0.128	-0.129	-1.039	-0.116	0.002	-0.993	-0.173	-0.399	-0.059	0.142	-0.031	-0.071	0.088	0.032	0.058	0.152
0.155	-0.164	-0.999	-0.114	0.000	-0.993	-0.089	-0.065	-0.063	0.167	-0.064	-0.031	0.115	0.002	0.019	0.125
0.059	-0.129	-1.011	-0.109	-0.002	-0.994	-0.073	-0.238	0.059	0.065	-0.027	-0.042	0.019	0.032	0.031	0.098
0.070	-0.133	-1.007	-0.108	-0.003	-0.994	-0.028	0.014	0.077	0.077	-0.030	-0.038	0.030	0.028	0.027	0.060
-0.010	-0.153	-1.015	-0.109	-0.004	-0.994	-0.049	0.058	0.107	-0.003	-0.048	-0.046	0.051	0.009	0.035	0.031
-0.057	-0.160	-1.015	-0.104	-0.007	-0.995	-0.090	-0.255	0.147	-0.054	-0.053	-0.046	0.097	0.001	0.035	-0.019
0.005	-0.153	-0.987	-0.109	-0.008	-0.994	-0.001	0.295	0.081	0.013	-0.044	-0.019	0.035	0.009	0.007	-0.041
-0.180	-0.102	-0.956	-0.100	-0.009	-0.995	-0.027	-0.497	0.164	-0.182	0.007	0.014	0.220	0.059	0.024	-0.056
-0.018	-0.126	-0.948	-0.098	-0.006	-0.995	0.148	-0.097	0.144	-0.022	-0.018	0.022	0.059	0.036	0.032	-0.056
-0.072	-0.114	-0.995	-0.094	-0.004	-0.996	0.173	-0.172	0.115	-0.080	-0.010	-0.025	0.113	0.048	0.015	-0.069
-0.030	-0.079	-0.983	-0.093	0.002	-0.996	0.281	-0.053	0.017	-0.038	0.020	-0.013	0.070	0.083	0.003	-0.031
-0.041	-0.118	-0.979	-0.086	0.005	-0.996	0.206	-0.353	0.031	-0.057	-0.023	-0.008	0.082	0.044	0.001	-0.037
0.043	-0.153	-0.956	-0.085	0.008	-0.996	0.148	-0.039	-0.051	0.026	-0.060	0.015	0.003	0.010	0.024	-0.038
-0.053	-0.129	-0.991	-0.085	0.009	-0.996	0.051	0.045	-0.083	-0.069	-0.037	-0.020	0.093	0.033	0.011	-0.041
-0.076	-0.129	-1.007	-0.084	0.008	-0.996	0.003	-0.055	-0.051	-0.093	-0.037	-0.036	0.117	0.033	0.027	-0.051
-0.033	-0.106	-0.983	-0.083	0.007	-0.997	-0.047	-0.057	0.011	-0.052	-0.013	-0.012	0.074	0.056	0.003	-0.068
-0.087	-0.071	-0.975	-0.077	0.006	-0.997	-0.059	-0.303	0.083	-0.112	0.024	-0.004	0.128	0.091	0.004	-0.068
-0.060	-0.071	-1.023	-0.072	0.003	-0.997	-0.099	-0.231	0.051	-0.090	0.026	-0.051	0.101	0.091	0.043	-0.072
-0.045	-0.056	-1.019	-0.068	0.001	-0.998	-0.108	-0.196	0.030	-0.078	0.044	-0.047	0.086	0.107	0.039	-0.071
-0.076	-0.052	-1.015	-0.062	-0.004	-0.998	-0.251	-0.317	0.050	-0.115	0.053	-0.043	0.117	0.111	0.035	-0.061
-0.007	-0.068	-0.999	-0.057	-0.010	-0.998	-0.273	-0.256	-0.004	-0.051	0.043	-0.027	0.048	0.095	0.019	-0.059
-0.014	-0.060	-0.979	-0.052	-0.016	-0.998	-0.290	-0.213	-0.017	-0.063	0.056	-0.007	0.056	0.103	0.001	-0.056
-0.010	-0.064	-0.975	-0.051	-0.020	-0.998	-0.194	-0.063	-0.009	-0.061	0.056	-0.003	0.052	0.099	0.004	-0.049
0.020	-0.095	-0.956	-0.045	-0.024	-0.999	-0.188	-0.316	0.039	-0.037	0.030	0.017	0.021	0.068	0.024	-0.053
-0.003	-0.098	-0.975	-0.043	-0.026	-0.999	-0.110	-0.062	-0.015	-0.061	0.028	-0.003	0.044	0.065	0.005	-0.053
-0.003	-0.106	-0.979	-0.039	-0.029	-0.999	-0.120	-0.188	-0.019	-0.065	0.023	-0.007	0.044	0.057	0.001	-0.055
-0.003	-0.145	-0.983	-0.036	-0.033	-0.999	-0.175	-0.173	-0.016	-0.069	-0.012	-0.011	0.044	0.019	0.003	-0.055
-0.003	-0.145	-0.983	-0.033	-0.037	-0.999	-0.220	-0.136	0.007	-0.071	-0.007	-0.011	0.044	0.019	0.003	-0.054
0.043	-0.149	-0.920	-0.031	-0.041	-0.999	-0.185	-0.081	-0.015	-0.027	-0.007	0.052	0.002	0.015	0.060	-0.053
0.020	-0.153	-0.964	-0.030	-0.044	-0.999	-0.124	-0.028	-0.031	-0.050	-0.008	0.009	0.022	0.012	0.016	-0.047
0.001	-0.145	-1.011	-0.027	-0.047	-0.999	-0.105	-0.153	-0.018	-0.073	0.002	-0.039	0.041	0.019	0.031	-0.045
0.043	-0.133	-0.983	-0.025	-0.049	-0.998	-0.110	-0.097	-0.031	-0.032	0.016	-0.011	0.001	0.031	0.004	-0.047
0.020	-0.141	-0.968	-0.024	-0.051	-0.998	-0.086	-0.081	-0.020	-0.057	0.011	0.004	0.022	0.024	0.012	-0.042
0.024	-0.160	-0.972	-0.021	-0.053	-0.998	-0.091	-0.142	-0.010	-0.056	-0.007	-0.000	0.018	0.005	0.008	-0.041
0.043	-0.180	-0.999	-0.020	-0.055	-0.998	-0.080	-0.029	0.000	-0.037	-0.024	-0.028	0.001	0.014	0.020	-0.042
0.024	-0.168	-0.975	-0.017	-0.057	-0.998	-0.087	-0.140	0.013	-0.059	-0.010	-0.005	0.018	0.002	0.004	-0.036
0.059	-0.160	-0.960	-0.014	-0.058	-0.998	-0.015	-0.146	0.014	-0.027	-0.002	0.011	0.017	0.006	0.019	-0.043
0.067	-0.172	-0.952	-0.015	-0.058	-0.998	0.011	0.078	-0.020	-0.017	-0.013	0.018	0.024	0.005	0.027	-0.037
-0.018	-0.176	-0.987	-0.012	-0.059	-0.998	-0.035	-0.170	-0.009	-0.105	-0.016	-0.018	0.060	0.009	0.008	-0.034
0.101	-0.141	-0.960	-0.009	-0.060	-0.998	-0.032	-0.102	-0.042	0.013	0.019	0.010	0.059	0.027	0.019	-0.033
0.055	-0.172	-0.952	-0.010	-0.061	-0.998	-0.046	0.022	-0.014	-0.033	-0.010	0.017	0.013	0.004	0.027	-0.035
0.074	-0.180	-0.932	-0.009	-0.063	-0.998	-0.059	-0.021	-0.002	-0.014	-0.017	0.037	0.032	0.011	0.046	-0.017
0.036	-0.180	-1.015	-0.007	-0.064	-0.998	-0.046	-0.067	-0.001	-0.054	-0.015	-0.046	0.007	0.011	0.036	-0.028
0.090	-0.172	-0.975	-0.009	-0.065	-0.998	-0.033	0.068	-0.008	0.001	-0.007	-0.007	0.047	0.002	0.003	-0.027
0.036	-0.149	-0.972	-0.009	-0.065	-0.998	-0.021	0.004	-0.017	-0.052	0.017	-0.003	0.007	0.022	0.007	-0.032
0.051	-0.168	-0.968	-0.010	-0.067	-0.998	-0.063	0.089	-0.032	-0.035	-0.001	0.001	0.008	0.003	0.011	-0.027
0.028	-0.176	-0.975	-0.010	-0.068	-0.998	-0.051	0.011	-0.028	-0.058	-0.007	-0.007	0.015	0.004	0.003	-0.041
0.074	-0.176	-0.972	-0.009	-0.069	-0.998	-0.030	-0.035	-0.006	-0.013	-0.006	-0.003	0.031	0.003	0.007	-0.036
0.009	-0.180	-0.987	-0.010	-0.071	-0.997	-0.065	0.042	0.002	-0.077	-0.009	-0.019	0.035	0.006	0.009	-0.029
0.055	-0.180	-0.979	-0.011	-0.072	-0.997	-0.018	0.068	-0.003	-0.030	-0.008	-0.011	0.011	0.005	0.002	-0.028
0.093	-0.176	-0.968	-0.007	-0.072	-0.997	-0.015	-0.179	0.039	0.005	-0.004	0.000	0.049	0.000	0.010	-0.034
0.028	-0.160	-1.007	-0.007	-0.073	-0.997	-0.004	-0.006	0.024	-0.061	0.012	-0.039	0.017	0.016	0.030	-0.029
0.051	-0.180	-0.944	-0.009	-0.074	-0.997	-0.033	0.099	0.010	-0.036	-0.006	0.024	0.006	0.002	0.033	-0.035
0.051	-0.180	-0.944	-0.010	-0.074	-0.997	-0.011	0.058	0.006	-0.035	-0.005	0.024	0.006	0.002	0.033	-0.049
0.028	-0.199	-0.968	-0.008	-0.074	-0.997	0.019	-0.100	0.015	-0.061	-0.025	0.000	0.017	0.020	0.009	-0.047
0.024	-0.191	-0.956	-0.007	-0.074	-0.997	0.005	-0.032	0.020	-0.065	-0.017	0.012	0.021	0.011	0.020	-0.044
0.047	-0.199	-0.983	-0.006	-0.074	-0.997	0.017	-0.036	0.034	-0.043	-0.024	-0.015	0.002	0.017	0.008	-0.037
0.070	-0.211	-0.956	-0.005	-0.074	-0.997	0.031	-0.018	0.059	-0.021	-0.036	0.012	0.024	0.028	0.020	-0.037
0.082	-0.180	-0.972	-0.008	-0.074	-0.997	0.045	0.127	0.074	-0.007	-0.006	-0.004	0.036	0.004	0.003	-0.020
0.024	-0.156	-0.987	-0.005	-0.074	-0.997	0.013	-0.138	0.096	-0.068	0.017	-0.019	0.022	0.028	0.013	-0.021
0.113	-0.160	-0.960	-0.008	-0.074	-0.997	0.021	0.184	0.054	0.024	0.013	0.008	0.066	0.026	0.014	-0.015
0.040	-0.168	-0.991	-0.006	-0.074	-0.997	0.002	-0.082	0.069	-0.051	0.006	-0.023	0.007	0.019	0.018	-0.017
0.093	-0.168	-0.983	-0.006	-0.074	-0.997	-0.003	0.046	0.040	0.003	0.006	-0.015	0.047	0.021	0.010	-0.005
0.063	-0.160	-1.003	-0.006	-0.074	-0.997	-0.003	-0.032	0.035	-0.029	0.014	-0.035	0.016	0.030	0.031	-0.020
0.097	-0.172	-0.960	-0.007	-0.075	-0.997	-0.007	0.087	0.030	0.007	0.003	0.008	0.051	0.019	0.012	-0.015
0.024	-0.180	-0.979	-0.005	-0.076	-0.997	-0.057	-0.096	0.042	-0.068	-0.003	-0.011	0.023	0.013	0.008	-0.026
0.074	-0.195	-0.972	-0.005	-0.077	-0.997	-0.030	0.032	0.037	-0.018	-0.018	-0.004	0.028	0.001	0.001	-0.027
0.040	-0.191	-0.975	-0.005	-0.079	-0.997	-0.061	-0.011	0.045	-0.053	-0.013	-0.008	0.007	0.004	0.005	-0.031
0.070	-0.187	-0.975	-0.003	-0.080	-0.997	-0.058	-0.053	0.064	-0.023	-0.007	-0.008	0.024	0.009	0.005	-0.021
0.074	-0.195	-0.972	-0.003	-0.081	-0.997	0.009	0.003	0.052	-0.020	-0.015	-0.004	0.028	0.002	0.002	-0.028
0.086	-0.187	-0.972	-0.002	-0.081	-0.997	-0.016	-0.035	0.049	-0.009	-0.006	-0.004	0.039	0.011	0.003	-0.022
0.028	-0.187	-0.995	-0.002	-0.082	-0.997	-0.017	0.025	0.050	-0.067	-0.006	-0.028	0.018	0.012	0.027	-0.027
0.070	-0.164	-0.991	-0.003	-0.082	-0.997	-0.006	0.056	0.055	-0.024	0.018	-0.024	0.024	0.037	0.023	-0.027
0.043	-0.160	-0.975	-0.001	-0.083	-0.997	-0.018	-0.114	0.069	-0.053	0.022	-0.008	0.003	0.041	0.008	-0.030
0.082	-0.203	-0.960	-0.002	-0.084	-0.996	-0.039	0.063	0.029	-0.014	-0.019	0.007	0.036	0.000	0.007	-0.022
0.063	-0.203	-0.999	0.001	-0.085	-0.996	-0.015	-0.121	0.041	-0.036	-0.019	-0.032	0.017	0.000	0.033	-0.028
0.074	-0.187	-0.995	0.000	-0.086	-0.996	-0.044	0.058	0.036	-0.023	-0.002	-0.028	0.028	0.016	0.030	-0.024
0.047	-0.168	-0.968	0.001	-0.087	-0.996	-0.035	-0.019	0.039	-0.051	0.018	-0.001	0.001	0.036	0.003	-0.025
0.078	-0.191	-0.956	0.002	-0.087	-0.996	-0.015	-0.071	0.051	-0.022	-0.004	0.011	0.032	0.014	0.009	-0.028
0.078	-0.187	-0.968	0.003	-0.088	-0.996	-0.041	-0.023	0.047	-0.023	0.001	-0.001	0.031	0.019	0.003	-0.030
0.059	-0.191	-0.979	0.005	-0.090	-0.996	-0.045	-0.072	0.036	-0.044	-0.002	-0.013	0.012	0.017	0.015	-0.025
0.070	-0.199	-0.983	0.005	-0.091	-0.996	-0.071	0.016	0.022	-0.032	-0.008	-0.017	0.023	0.011	0.019	-0.028
0.078	-0.187	-0.968	0.005	-0.093	-0.996	-0.046	-0.006	0.017	-0.025	0.004	-0.001	0.032	0.025	0.003	-0.022
0.059	-0.211	-0.979	0.006	-0.094	-0.996	-0.072	-0.011	0.023	-0.044	-0.017	-0.013	0.013	0.003	0.015	-0.023
0.113	-0.214	-0.960	0.003	-0.096	-0.995	-0.055	0.136	0.031	0.012	-0.019	0.006	0.068	0.000	0.005	-0.023
0.047	-0.203	-0.987	0.004	-0.098	-0.995	-0.071	-0.016	0.047	-0.054	-0.006	-0.021	0.003	0.013	0.023	-0.020
0.078	-0.195	-0.964	0.003	-0.099	-0.995	-0.051	0.075	0.043	-0.022	0.003	0.002	0.034	0.023	0.001	-0.018
0.090	-0.191	-0.972	0.003	-0.100	-0.995	-0.054	-0.011	0.043	-0.011	0.008	-0.006	0.046	0.029	0.007	-0.019
0.078	-0.203	-0.956	0.005	-0.102	-0.995	-0.079	-0.054	0.046	-0.024	-0.002	0.010	0.036	0.019	0.009	-0.019
0.097	-0.199	-0.975	0.002	-0.104	-0.995	-0.061	0.125	0.019	-0.003	0.004	-0.010	0.057	0.025	0.012	-0.014
0.055	-0.207	-0.975	0.006	-0.106	-0.994	-0.093	-0.191	0.054	-0.049	-0.002	-0.011	0.017	0.020	0.013	-0.026
0.109	-0.211	-0.952	0.003	-0.108	-0.994	-0.082	0.171	0.004	0.008	-0.004	0.013	0.073	0.018	0.009	-0.021
0.020	-0.199	-0.991	0.007	-0.110	-0.994	-0.114	-0.156	0.063	-0.084	0.010	-0.027	0.014	0.031	0.033	-0.030
0.109	-0.211	-0.944	0.004	-0.112	-0.994	-0.085	0.130	0.033	0.007	0.000	0.020	0.077	0.021	0.013	-0.024
0.055	-0.199	-0.968	0.006	-0.114	-0.993	-0.067	-0.053	0.050	-0.049	0.014	-0.004	0.024	0.033	0.012	-0.027
0.101	-0.211	-0.948	0.008	-0.115	-0.993	-0.044	-0.095	0.051	-0.005	0.003	0.016	0.072	0.023	0.007	-0.022
0.093	-0.218	-0.952	0.007	-0.116	-0.993	-0.052	0.071	0.027	-0.011	-0.003	0.012	0.065	0.016	0.002	-0.022
0.051	-0.207	-0.987	0.007	-0.119	-0.993	-0.105	0.008	0.033	-0.054	0.011	-0.024	0.024	0.029	0.034	-0.018
0.101	-0.203	-0.964	0.005	-0.121	-0.993	-0.104	0.125	-0.002	-0.002	0.017	-0.001	0.074	0.034	0.010	-0.018
0.067	-0.218	-0.991	0.007	-0.123	-0.992	-0.085	-0.080	0.029	-0.038	0.003	-0.029	0.039	0.019	0.037	-0.021
0.097	-0.214	-0.960	0.006	-0.126	-0.992	-0.131	0.049	0.040	-0.007	0.010	0.003	0.070	0.025	0.005	-0.019
0.078	-0.230	-0.944	0.004	-0.128	-0.992	-0.112	0.123	0.022	-0.024	-0.003	0.018	0.051	0.010	0.011	-0.020
0.063	-0.214	-0.964	0.003	-0.130	-0.992	-0.063	0.077	0.040	-0.038	0.014	-0.002	0.035	0.026	0.007	-0.022
0.093	-0.218	-0.964	0.004	-0.132	-0.991	-0.081	-0.060	0.066	-0.009	0.012	-0.002	0.065	0.023	0.006	-0.020
0.070	-0.214	-0.948	0.001	-0.134	-0.991	-0.100	0.155	0.027	-0.029	0.018	0.013	0.040	0.028	0.010	-0.018
0.101	-0.222	-0.956	0.001	-0.137	-0.991	-0.128	0.030	0.025	0.002	0.013	0.005	0.069	0.020	0.004	-0.015
0.082	-0.230	-0.952	-0.001	-0.139	-0.990	-0.125	0.116	-0.002	-0.015	0.008	0.009	0.048	0.012	0.008	-0.015
0.082	-0.230	-0.952	-0.000	-0.143	-0.990	-0.139	-0.022	0.019	-0.016	0.011	0.008	0.046	0.012	0.009	-0.017
0.086	-0.253	-0.960	-0.000	-0.145	-0.989	-0.118	0.035	0.018	-0.012	-0.009	-0.000	0.048	0.011	0.002	-0.019
0.055	-0.241	-0.960	-0.000	-0.148	-0.989	-0.104	0.006	0.011	-0.043	0.005	-0.000	0.016	0.001	0.003	-0.020
0.086	-0.241	-0.956	-0.002	-0.150	-0.989	-0.113	0.098	0.011	-0.010	0.007	0.003	0.046	0.001	0.007	-0.019
0.067	-0.249	-0.964	-0.003	-0.153	-0.988	-0.113	0.081	0.006	-0.028	0.002	-0.005	0.026	0.006	0.001	-0.024
0.090	-0.238	-0.944	-0.005	-0.156	-0.988	-0.135	0.105	-0.007	-0.003	0.016	0.015	0.048	0.006	0.019	-0.019
0.051	-0.249	-0.960	-0.004	-0.159	-0.987	-0.154	-0.036	0.013	-0.043	0.008	-0.002	0.009	0.005	0.003	-0.019
0.082	-0.253	-0.944	-0.005	-0.162	-0.987	-0.160	0.026	0.014	-0.012	0.008	0.014	0.039	0.008	0.019	-0.014
0.086	-0.238	-0.952	-0.004	-0.166	-0.986	-0.201	0.016	0.019	-0.008	0.027	0.005	0.042	0.009	0.011	-0.019
0.101	-0.253	-0.936	-0.007	-0.170	-0.985	-0.187	0.158	-0.023	0.011	0.016	0.020	0.058	0.005	0.027	-0.016
0.055	-0.261	-0.940	-0.008	-0.174	-0.985	-0.183	0.048	-0.020	-0.035	0.012	0.015	0.011	0.012	0.023	-0.015
0.067	-0.276	-0.948	-0.008	-0.178	-0.984	-0.191	0.017	-0.026	-0.023	0.000	0.007	0.023	0.026	0.014	-0.019
0.082	-0.288	-0.948	-0.012	-0.182	-0.983	-0.189	0.186	-0.034	-0.004	-0.007	0.006	0.038	0.037	0.014	-0.019
0.051	-0.284	-0.964	-0.012	-0.187	-0.982	-0.196	-0.008	-0.023	-0.036	0.001	-0.010	0.007	0.032	0.003	-0.023
0.090	-0.284	-0.936	-0.015	-0.191	-0.982	-0.199	0.163	-0.029	0.006	0.005	0.016	0.045	0.031	0.025	-0.021
0.032	-0.303	-0.932	-0.014	-0.195	-0.981	-0.187	-0.018	-0.007	-0.053	-0.010	0.020	0.013	0.049	0.028	-0.027
0.074	-0.288	-0.932	-0.014	-0.199	-0.980	-0.200	0.022	-0.019	-0.010	0.009	0.019	0.030	0.033	0.028	-0.026
0.047	-0.299	-0.944	-0.017	-0.203	-0.979	-0.206	0.120	-0.013	-0.036	0.002	0.006	0.003	0.043	0.016	-0.027
0.055	-0.311	-0.952	-0.017	-0.208	-0.978	-0.203	0.007	0.005	-0.028	-0.005	-0.002	0.011	0.054	0.008	-0.021
0.086	-0.315	-0.936	-0.015	-0.212	-0.977	-0.194	-0.066	0.016	0.000	-0.005	0.013	0.042	0.057	0.023	-0.022
0.067	-0.315	-0.928	-0.017	-0.215	-0.977	-0.131	0.110	-0.002	-0.017	-0.002	0.020	0.023	0.057	0.030	-0.020
0.063	-0.288	-0.940	-0.018	-0.218	-0.976	-0.143	0.067	0.004	-0.021	0.028	0.008	0.019	0.029	0.018	-0.017
0.070	-0.307	-0.909	-0.017	-0.220	-0.975	-0.130	-0.021	-0.003	-0.014	0.011	0.039	0.027	0.048	0.050	-0.024
0.082	-0.319	-0.924	-0.017	-0.224	-0.974	-0.185	0.017	0.002	-0.003	0.003	0.023	0.039	0.059	0.033	-0.022
0.047	-0.334	-0.920	-0.018	-0.228	-0.973	-0.178	0.057	0.001	-0.037	-0.008	0.026	0.004	0.074	0.037	-0.020
0.082	-0.350	-0.912	-0.020	-0.231	-0.973	-0.139	0.136	0.019	0.000	-0.021	0.033	0.039	0.088	0.045	-0.023
0.082	-0.350	-0.912	-0.022	-0.233	-0.972	-0.095	0.126	0.041	0.002	-0.018	0.033	0.039	0.087	0.044	-0.030
0.040	-0.299	-0.920	-0.023	-0.237	-0.971	-0.147	0.044	0.021	-0.040	0.035	0.024	0.004	0.036	0.036	-0.032
0.043	-0.319	-0.909	-0.026	-0.239	-0.971	-0.121	0.149	-0.034	-0.033	0.018	0.035	0.000	0.055	0.047	-0.036
0.024	-0.338	-0.932	-0.026	-0.243	-0.970	-0.174	0.001	-0.004	-0.053	0.003	0.011	0.019	0.073	0.024	-0.039
0.051	-0.365	-0.912	-0.028	-0.246	-0.969	-0.170	0.123	-0.020	-0.024	-0.021	0.029	0.008	0.099	0.043	-0.039
0.063	-0.373	-0.897	-0.030	-0.249	-0.968	-0.136	0.117	-0.000	-0.011	-0.025	0.044	0.019	0.105	0.058	-0.038
0.036	-0.338	-0.916	-0.031	-0.252	-0.967	-0.130	0.096	0.010	-0.036	0.012	0.024	0.007	0.070	0.038	-0.030
0.036	-0.326	-0.912	-0.032	-0.255	-0.966	-0.118	0.043	-0.013	-0.035	0.026	0.027	0.007	0.057	0.042	-0.023
0.074	-0.334	-0.901	-0.033	-0.257	-0.966	-0.096	0.039	-0.052	0.004	0.021	0.038	0.031	0.064	0.054	-0.022
0.082	-0.334	-0.909	-0.035	-0.260	-0.965	-0.146	0.116	-0.066	0.014	0.024	0.030	0.039	0.063	0.045	-0.015
0.055	-0.357	-0.909	-0.037	-0.264	-0.964	-0.171	0.112	-0.032	-0.011	0.004	0.029	0.012	0.085	0.045	-0.019
0.059	-0.369	-0.924	-0.040	-0.267	-0.963	-0.146	0.162	-0.030	-0.004	-0.004	0.012	0.016	0.095	0.028	-0.020
0.005	-0.377	-0.912	-0.040	-0.269	-0.962	-0.109	0.003	-0.002	-0.058	-0.010	0.023	0.038	0.102	0.040	-0.027
0.055	-0.365	-0.905	-0.043	-0.272	-0.961	-0.122	0.171	-0.016	-0.005	0.004	0.030	0.012	0.090	0.047	-0.025
0.028	-0.365	-0.920	-0.045	-0.274	-0.961	-0.093	0.089	-0.024	-0.030	0.006	0.013	0.014	0.089	0.031	-0.028
0.063	-0.365	-0.881	-0.047	-0.275	-0.960	-0.055	0.117	-0.015	0.007	0.008	0.052	0.020	0.088	0.071	-0.015
0.051	-0.365	-0.885	-0.049	-0.276	-0.960	-0.036	0.108	0.004	-0.003	0.009	0.048	0.009	0.087	0.066	-0.018
0.063	-0.365	-0.901	-0.053	-0.276	-0.960	0.039	0.259	0.018	0.013	0.008	0.032	0.021	0.086	0.050	-0.016
0.028	-0.365	-0.901	-0.054	-0.275	-0.960	0.080	0.104	0.069	-0.020	0.007	0.032	0.014	0.086	0.050	-0.019
0.032	-0.357	-0.901	-0.058	-0.273	-0.960	0.104	0.237	0.080	-0.012	0.013	0.032	0.010	0.077	0.050	-0.029
0.036	-0.350	-0.873	-0.062	-0.271	-0.961	0.103	0.215	0.067	-0.005	0.020	0.060	0.006	0.069	0.077	-0.031
-0.022	-0.369	-0.885	-0.064	-0.270	-0.961	0.088	0.119	0.057	-0.061	-0.001	0.049	0.064	0.087	0.065	-0.032
0.055	-0.354	-0.865	-0.068	-0.268	-0.961	0.100	0.249	0.042	0.020	0.013	0.068	0.013	0.071	0.085	-0.031
0.020	-0.384	-0.849	-0.073	-0.267	-0.961	0.100	0.307	0.008	-0.009	-0.020	0.084	0.022	0.101	0.100	-0.034
0.028	-0.369	-0.877	-0.077	-0.266	-0.961	0.067	0.222	0.008	0.003	-0.005	0.056	0.014	0.085	0.072	-0.028
-0.007	-0.354	-0.881	-0.081	-0.265	-0.961	0.062	0.198	0.006	-0.028	0.010	0.052	0.048	0.069	0.068	-0.039
-0.007	-0.354	-0.881	-0.087	-0.264	-0.961	0.074	0.313	-0.007	-0.022	0.008	0.052	0.048	0.068	0.068	-0.039
-0.030	-0.361	-0.865	-0.090	-0.263	-0.961	0.083	0.185	0.007	-0.042	-0.001	0.068	0.071	0.075	0.083	-0.040
-0.010	-0.346	-0.873	-0.093	-0.261	-0.961	0.106	0.152	-0.012	-0.020	0.013	0.060	0.052	0.059	0.075	-0.042
0.013	-0.354	-0.857	-0.097	-0.259	-0.961	0.117	0.240	-0.026	0.007	0.003	0.076	0.028	0.065	0.091	-0.040
-0.026	-0.346	-0.853	-0.099	-0.257	-0.961	0.109	0.120	-0.014	-0.029	0.010	0.081	0.066	0.057	0.094	-0.037
-0.010	-0.330	-0.877	-0.103	-0.256	-0.961	0.098	0.214	0.003	-0.010	0.024	0.056	0.051	0.040	0.071	-0.040
-0.030	-0.346	-0.861	-0.109	-0.254	-0.961	0.125	0.280	-0.005	-0.024	0.006	0.072	0.070	0.055	0.086	-0.045
-0.041	-0.350	-0.869	-0.111	-0.252	-0.961	0.129	0.118	-0.031	-0.033	-0.000	0.065	0.081	0.058	0.078	-0.039
-0.037	-0.346	-0.877	-0.113	-0.249	-0.962	0.117	0.117	-0.071	-0.026	0.002	0.058	0.077	0.054	0.070	-0.039
-0.033	-0.342	-0.909	-0.117	-0.248	-0.962	0.098	0.169	-0.074	-0.018	0.004	0.027	0.073	0.049	0.038	-0.039
-0.033	-0.342	-0.893	-0.120	-0.246	-0.962	0.118	0.172	-0.069	-0.015	0.002	0.043	0.073	0.048	0.054	-0.038
-0.057	-0.342	-0.905	-0.122	-0.243	-0.962	0.167	0.099	-0.034	-0.036	-0.001	0.032	0.096	0.048	0.042	-0.036
-0.060	-0.342	-0.889	-0.124	-0.239	-0.963	0.201	0.084	-0.046	-0.038	-0.004	0.049	0.100	0.047	0.057	-0.033
-0.041	-0.315	-0.897	-0.124	-0.236	-0.964	0.188	0.031	-0.046	-0.018	0.019	0.042	0.081	0.019	0.049	-0.029
-0.026	-0.315	-0.901	-0.127	-0.232	-0.964	0.192	0.150	-0.067	0.001	0.015	0.039	0.065	0.019	0.045	-0.026
-0.026	-0.299	-0.909	-0.130	-0.229	-0.965	0.157	0.136	-0.086	0.005	0.028	0.032	0.065	0.003	0.037	-0.016
-0.045	-0.280	-0.889	-0.132	-0.227	-0.965	0.112	0.114	-0.112	-0.012	0.045	0.052	0.084	0.017	0.056	-0.010
-0.026	-0.284	-0.909	-0.133	-0.225	-0.965	0.082	0.017	-0.116	0.008	0.039	0.033	0.065	0.014	0.036	-0.006
-0.030	-0.284	-0.924	-0.137	-0.223	-0.965	0.100	0.201	-0.156	0.009	0.037	0.018	0.068	0.014	0.020	-0.004
-0.033	-0.292	-0.932	-0.141	-0.222	-0.965	0.043	0.159	-0.172	0.009	0.029	0.010	0.072	0.007	0.012	0.004
-0.041	-0.288	-0.936	-0.145	-0.221	-0.964	0.025	0.223	-0.206	0.006	0.032	0.006	0.079	0.012	0.008	0.002
-0.049	-0.299	-0.968	-0.150	-0.220	-0.964	0.012	0.221	-0.206	0.004	0.019	-0.026	0.087	0.001	0.023	-0.004
-0.080	-0.311	-0.964	-0.153	-0.221	-0.963	-0.051	0.130	-0.191	-0.024	0.008	-0.022	0.117	0.010	0.020	-0.008
-0.103	-0.311	-0.979	-0.159	-0.222	-0.962	-0.060	0.262	-0.198	-0.041	0.009	-0.039	0.140	0.010	0.035	-0.010
-0.095	-0.326	-0.968	-0.163	-0.222	-0.961	-0.042	0.190	-0.156	-0.030	-0.006	-0.027	0.133	0.025	0.024	-0.004
-0.095	-0.334	-0.991	-0.168	-0.222	-0.960	-0.000	0.204	-0.165	-0.026	-0.014	-0.051	0.132	0.032	0.048	0.018
-0.053	-0.326	-1.015	-0.175	-0.221	-0.960	0.041	0.329	-0.188	0.023	-0.007	-0.076	0.090	0.024	0.072	0.044
-0.026	-0.408	-1.054	-0.183	-0.222	-0.958	-0.090	0.422	-0.295	0.059	-0.087	-0.116	0.063	0.104	0.111	0.052
-0.026	-0.408	-1.054	-0.197	-0.225	-0.954	-0.214	0.618	-0.428	0.071	-0.084	-0.119	0.062	0.104	0.111	0.036
-0.130	-0.450	-1.042	-0.211	-0.230	-0.950	-0.306	0.652	-0.451	-0.019	-0.122	-0.111	0.166	0.146	0.100	-0.004
-0.233	-0.419	-0.975	-0.224	-0.233	-0.946	-0.216	0.600	-0.335	-0.110	-0.088	-0.048	0.270	0.114	0.033	-0.048
-0.280	-0.388	-0.877	-0.231	-0.233	-0.945	-0.019	0.339	-0.132	-0.149	-0.057	0.049	0.316	0.083	0.066	-0.071
-0.241	-0.319	-0.838	-0.233	-0.231	-0.945	0.124	0.097	-0.002	-0.109	0.010	0.089	0.277	0.013	0.105	-0.053
-0.110	-0.253	-0.845	-0.234	-0.227	-0.945	0.224	0.113	0.071	0.023	0.072	0.081	0.147	0.053	0.097	-0.012
-0.007	-0.218	-0.889	-0.238	-0.222	-0.946	0.309	0.261	0.054	0.131	0.102	0.038	0.043	0.088	0.053	0.047
-0.033	-0.207	-0.995	-0.241	-0.216	-0.946	0.304	0.192	-0.012	0.107	0.107	-0.068	0.069	0.100	0.053	0.101
-0.033	-0.234	-1.050	-0.242	-0.211	-0.947	0.263	0.051	-0.043	0.108	0.075	-0.122	0.069	0.073	0.108	0.134
-0.022	-0.284	-1.035	-0.237	-0.205	-0.950	0.337	-0.186	0.043	0.115	0.019	-0.104	0.057	0.024	0.093	0.165
0.024	-0.284	-0.999	-0.230	-0.197	-0.953	0.441	-0.329	0.096	0.153	0.011	-0.065	0.011	0.024	0.057	0.210
0.109	-0.315	-1.090	-0.222	-0.189	-0.956	0.432	-0.364	-0.001	0.230	-0.027	-0.152	0.074	0.007	0.148	0.234
0.178	-0.346	-1.165	-0.217	-0.182	-0.959	0.369	-0.231	-0.063	0.294	-0.065	-0.224	0.143	0.037	0.223	0.267
0.097	-0.369	-1.161	-0.208	-0.177	-0.962	0.318	-0.398	-0.037	0.204	-0.094	-0.217	0.063	0.060	0.219	0.305
0.159	-0.369	-1.157	-0.195	-0.172	-0.966	0.264	-0.598	-0.025	0.253	-0.099	-0.210	0.125	0.060	0.215	0.323
0.205	-0.303	-1.196	-0.187	-0.167	-0.968	0.280	-0.366	0.036	0.291	-0.038	-0.247	0.171	0.006	0.255	0.345
0.217	-0.265	-1.220	-0.172	-0.164	-0.971	0.184	-0.713	0.100	0.287	-0.002	-0.267	0.183	0.045	0.278	0.369
0.343	-0.238	-1.200	-0.162	-0.163	-0.973	0.074	-0.423	0.058	0.404	0.023	-0.246	0.310	0.073	0.259	0.398
0.263	-0.203	-1.236	-0.153	-0.163	-0.975	0.002	-0.348	0.069	0.315	0.058	-0.280	0.230	0.108	0.294	0.401
0.386	-0.149	-1.121	-0.141	-0.163	-0.976	0.001	-0.511	0.064	0.427	0.113	-0.164	0.353	0.162	0.180	0.385
0.297	-0.102	-1.133	-0.134	-0.164	-0.977	-0.066	-0.328	0.021	0.331	0.160	-0.175	0.264	0.209	0.192	0.338
0.205	-0.095	-1.153	-0.123	-0.168	-0.978	-0.188	-0.493	0.049	0.227	0.172	-0.194	0.172	0.216	0.212	0.293
0.178	-0.153	-1.094	-0.110	-0.172	-0.979	-0.200	-0.596	0.014	0.188	0.118	-0.134	0.145	0.159	0.153	0.243
0.128	-0.226	-1.082	-0.102	-0.177	-0.979	-0.257	-0.398	-0.073	0.130	0.049	-0.123	0.096	0.085	0.141	0.197
0.209	-0.230	-0.991	-0.094	-0.182	-0.979	-0.295	-0.393	-0.115	0.203	0.051	-0.032	0.177	0.082	0.050	0.168
0.170	-0.241	-0.916	-0.090	-0.187	-0.978	-0.247	-0.152	-0.095	0.161	0.045	0.042	0.139	0.070	0.025	0.144
0.170	-0.241	-0.916	-0.085	-0.192	-0.978	-0.220	-0.271	-0.075	0.156	0.049	0.041	0.139	0.070	0.024	0.109
0.105	-0.330	-0.999	-0.085	-0.193	-0.977	-0.076	0.020	-0.083	0.091	-0.038	-0.042	0.074	0.018	0.058	0.059
-0.033	-0.330	-1.054	-0.081	-0.196	-0.977	-0.105	-0.198	-0.052	-0.052	-0.036	-0.097	0.065	0.018	0.113	0.018
-0.053	-0.303	-1.003	-0.078	-0.200	-0.977	-0.191	-0.171	-0.041	-0.074	-0.005	-0.047	0.084	0.009	0.062	-0.014
-0.049	-0.303	-0.960	-0.074	-0.202	-0.977	-0.089	-0.201	-0.042	-0.074	-0.003	-0.003	0.080	0.009	0.019	-0.048
0.001	-0.265	-0.928	-0.070	-0.202	-0.977	-0.010	-0.187	-0.010	-0.028	0.036	0.028	0.029	0.048	0.013	-0.047
-0.026	-0.272	-0.901	-0.066	-0.203	-0.977	-0.033	-0.218	-0.007	-0.059	0.029	0.056	0.056	0.040	0.040	-0.041
0.051	-0.280	-0.889	-0.064	-0.206	-0.977	-0.126	-0.073	-0.018	0.017	0.024	0.067	0.021	0.032	0.052	-0.038
0.009	-0.261	-0.960	-0.061	-0.210	-0.976	-0.204	-0.139	-0.043	-0.028	0.047	-0.004	0.021	0.052	0.019	-0.039
0.005	-0.261	-0.897	-0.059	-0.212	-0.975	-0.134	-0.108	-0.069	-0.034	0.050	0.058	0.025	0.051	0.044	-0.050
0.017	-0.292	-0.881	-0.063	-0.216	-0.974	-0.182	0.168	-0.088	-0.019	0.023	0.073	0.013	0.020	0.060	-0.066
-0.095	-0.326	-0.940	-0.062	-0.218	-0.974	-0.077	-0.038	0.046	-0.131	-0.010	0.013	0.125	0.014	0.001	-0.086
-0.033	-0.272	-0.897	-0.058	-0.218	-0.974	0.009	-0.194	0.076	-0.074	0.044	0.057	0.063	0.039	0.044	-0.096
-0.064	-0.272	-0.877	-0.056	-0.217	-0.975	0.070	-0.082	0.109	-0.106	0.043	0.077	0.094	0.039	0.064	-0.095
-0.033	-0.249	-0.869	-0.049	-0.216	-0.975	0.061	-0.285	0.114	-0.082	0.066	0.085	0.062	0.062	0.072	-0.095
0.024	-0.241	-0.920	-0.048	-0.215	-0.975	0.037	-0.073	0.023	-0.026	0.073	0.034	0.005	0.070	0.021	-0.089
-0.072	-0.241	-0.924	-0.046	-0.216	-0.975	-0.012	-0.105	-0.003	-0.123	0.073	0.030	0.101	0.070	0.017	-0.069
0.017	-0.257	-0.881	-0.042	-0.219	-0.975	-0.161	-0.187	-0.041	-0.039	0.061	0.073	0.012	0.054	0.061	-0.056
0.043	-0.292	-0.916	-0.041	-0.223	-0.974	-0.216	-0.083	-0.090	-0.013	0.030	0.036	0.015	0.019	0.025	-0.051
0.017	-0.303	-0.940	-0.043	-0.227	-0.973	-0.181	0.083	-0.132	-0.038	0.022	0.011	0.011	0.007	0.002	-0.028
0.070	-0.338	-0.889	-0.041	-0.231	-0.972	-0.179	-0.108	-0.101	0.014	-0.009	0.062	0.043	0.028	0.053	-0.020
0.055	-0.361	-0.909	-0.043	-0.234	-0.971	-0.157	0.122	-0.119	0.002	-0.028	0.041	0.028	0.051	0.034	-0.026
0.047	-0.354	-0.901	-0.045	-0.238	-0.970	-0.159	0.080	-0.106	-0.004	-0.017	0.048	0.020	0.044	0.042	-0.017
0.005	-0.404	-0.928	-0.043	-0.241	-0.969	-0.178	-0.118	-0.090	-0.048	-0.064	0.019	0.022	0.094	0.014	-0.023
0.086	-0.419	-0.873	-0.042	-0.244	-0.969	-0.105	-0.058	-0.083	0.032	-0.077	0.073	0.058	0.110	0.069	-0.027
0.032	-0.361	-0.901	-0.041	-0.247	-0.968	-0.133	-0.075	-0.076	-0.023	-0.016	0.045	0.005	0.053	0.042	-0.029
0.032	-0.361	-0.901	-0.042	-0.250	-0.967	-0.128	0.076	-0.062	-0.021	-0.013	0.044	0.005	0.053	0.042	-0.022
0.043	-0.392	-0.893	-0.040	-0.251	-0.967	-0.037	-0.091	-0.033	-0.012	-0.043	0.052	0.016	0.084	0.050	-0.031
0.055	-0.396	-0.905	-0.039	-0.251	-0.967	-0.005	-0.042	0.013	-0.001	-0.046	0.040	0.028	0.088	0.039	-0.029
0.032	-0.365	-0.893	-0.038	-0.252	-0.967	-0.014	-0.056	0.002	-0.025	-0.014	0.051	0.006	0.058	0.051	-0.021
0.043	-0.330	-0.881	-0.042	-0.253	-0.967	-0.036	0.192	-0.018	-0.010	0.021	0.062	0.017	0.023	0.063	-0.031
0.078	-0.365	-0.889	-0.045	-0.253	-0.967	0.040	0.179	0.006	0.028	-0.014	0.054	0.052	0.059	0.055	-0.034
-0.018	-0.373	-0.905	-0.041	-0.252	-0.967	0.033	-0.161	0.050	-0.071	-0.022	0.039	0.044	0.067	0.039	-0.038
0.040	-0.330	-0.897	-0.041	-0.253	-0.967	-0.012	0.025	0.006	-0.013	0.021	0.046	0.014	0.025	0.047	-0.035
0.005	-0.369	-0.897	-0.039	-0.252	-0.967	0.045	-0.102	0.027	-0.050	-0.018	0.046	0.021	0.064	0.048	-0.039
0.040	-0.365	-0.940	-0.038	-0.252	-0.967	0.041	-0.061	0.055	-0.016	-0.014	0.003	0.014	0.061	0.005	-0.033
0.051	-0.323	-0.924	-0.039	-0.252	-0.967	0.037	0.113	0.039	-0.003	0.028	0.019	0.026	0.019	0.021	-0.032
0.001	-0.319	-0.936	-0.038	-0.250	-0.967	0.072	-0.041	0.048	-0.054	0.031	0.007	0.024	0.015	0.009	-0.026
0.047	-0.338	-0.905	-0.038	-0.249	-0.968	0.082	0.034	0.053	-0.008	0.010	0.039	0.022	0.035	0.041	-0.028
0.017	-0.330	-0.948	-0.038	-0.248	-0.968	0.063	-0.001	0.039	-0.039	0.017	-0.005	0.008	0.028	0.002	-0.032
0.036	-0.311	-0.920	-0.038	-0.247	-0.968	0.096	0.012	0.045	-0.019	0.035	0.023	0.011	0.009	0.026	-0.020
0.032	-0.361	-0.916	-0.040	-0.245	-0.969	0.087	0.129	0.047	-0.021	-0.017	0.027	0.007	0.060	0.030	-0.019
0.070	-0.338	-0.924	-0.038	-0.245	-0.969	0.020	-0.045	0.054	0.016	0.006	0.019	0.046	0.037	0.022	-0.020
0.043	-0.330	-0.909	-0.042	-0.245	-0.969	0.034	0.190	0.030	-0.007	0.014	0.035	0.019	0.030	0.039	-0.020
0.028	-0.361	-0.912	-0.038	-0.245	-0.969	0.039	-0.137	0.077	-0.026	-0.017	0.031	0.004	0.061	0.035	-0.023
0.036	-0.350	-0.909	-0.039	-0.244	-0.969	0.041	0.047	0.024	-0.017	-0.006	0.035	0.011	0.050	0.039	-0.033
0.001	-0.319	-0.940	-0.043	-0.243	-0.969	0.054	0.245	0.012	-0.047	0.024	0.004	0.023	0.020	0.008	-0.029
0.020	-0.323	-0.909	-0.042	-0.243	-0.969	0.056	-0.060	0.017	-0.029	0.020	0.036	0.004	0.024	0.040	-0.029
0.059	-0.338	-0.912	-0.043	-0.241	-0.970	0.108	0.070	-0.010	0.011	0.002	0.032	0.034	0.040	0.036	-0.029
0.009	-0.350	-0.940	-0.045	-0.240	-0.970	0.085	0.129	0.018	-0.037	-0.011	0.005	0.016	0.052	0.009	-0.016
0.017	-0.350	-0.944	-0.044	-0.238	-0.970	0.084	-0.060	0.051	-0.030	-0.012	0.001	0.009	0.053	0.006	-0.012
0.082	-0.350	-0.924	-0.042	-0.237	-0.971	0.097	-0.083	0.044	0.034	-0.013	0.021	0.057	0.053	0.026	-0.016
0.028	-0.334	-0.932	-0.044	-0.235	-0.971	0.110	0.161	0.021	-0.017	0.000	0.013	0.003	0.038	0.018	-0.014
0.020	-0.342	-0.948	-0.043	-0.234	-0.971	0.083	-0.055	0.048	-0.025	-0.009	-0.002	0.005	0.046	0.003	-0.008
0.020	-0.342	-0.948	-0.044	-0.232	-0.972	0.090	0.098	0.041	-0.023	-0.010	-0.002	0.005	0.047	0.003	-0.013
0.055	-0.323	-0.920	-0.044	-0.230	-0.972	0.119	0.005	0.062	0.011	0.008	0.026	0.029	0.028	0.030	-0.009
0.047	-0.311	-0.912	-0.048	-0.229	-0.972	0.095	0.246	0.020	0.009	0.018	0.033	0.021	0.017	0.038	-0.006
0.043	-0.296	-0.928	-0.047	-0.228	-0.973	0.054	-0.067	0.058	0.004	0.032	0.018	0.017	0.002	0.023	-0.006
0.040	-0.334	-0.924	-0.050	-0.227	-0.973	0.076	0.221	0.030	0.004	-0.007	0.022	0.013	0.041	0.027	-0.009
0.009	-0.307	-0.948	-0.049	-0.226	-0.973	0.081	-0.063	0.039	-0.027	0.018	-0.002	0.018	0.014	0.003	-0.006
0.028	-0.315	-0.944	-0.048	-0.225	-0.973	0.046	-0.047	0.037	-0.009	0.010	0.002	0.001	0.022	0.007	-0.004
0.051	-0.315	-0.936	-0.047	-0.224	-0.973	0.055	0.010	-0.001	0.015	0.010	0.010	0.024	0.022	0.015	-0.006
0.040	-0.307	-0.952	-0.050	-0.224	-0.973	0.012	0.156	0.013	0.006	0.017	-0.006	0.012	0.014	0.001	-0.005
0.017	-0.276	-0.944	-0.051	-0.223	-0.973	0.064	0.066	0.011	-0.016	0.047	0.002	0.011	0.017	0.007	-0.008
0.013	-0.272	-0.944	-0.053	-0.222	-0.974	0.097	0.093	-0.013	-0.017	0.049	0.002	0.014	0.021	0.007	-0.010
0.009	-0.319	-0.928	-0.052	-0.220	-0.974	0.084	-0.053	0.025	-0.022	0.002	0.018	0.018	0.026	0.022	-0.006
0.036	-0.323	-0.936	-0.052	-0.220	-0.974	0.038	0.039	0.034	0.005	-0.003	0.010	0.009	0.030	0.014	-0.002
0.063	-0.280	-0.944	-0.050	-0.219	-0.974	0.038	-0.053	0.005	0.031	0.039	0.003	0.036	0.013	0.006	0.003
0.032	-0.307	-0.952	-0.050	-0.218	-0.975	0.099	0.000	0.015	0.000	0.011	-0.005	0.004	0.014	0.003	0.009
0.043	-0.296	-0.944	-0.050	-0.217	-0.975	0.067	0.011	0.022	0.012	0.021	0.003	0.016	0.003	0.005	0.003
0.047	-0.323	-0.909	-0.051	-0.216	-0.975	0.066	0.087	0.009	0.017	-0.007	0.039	0.019	0.030	0.040	0.005
0.005	-0.311	-0.928	-0.054	-0.215	-0.975	0.075	0.128	0.015	-0.023	0.003	0.020	0.023	0.018	0.020	-0.000
0.070	-0.315	-0.936	-0.054	-0.213	-0.975	0.087	0.052	0.007	0.043	-0.002	0.012	0.043	0.022	0.011	0.001
0.013	-0.307	-0.924	-0.054	-0.212	-0.976	0.103	-0.023	0.001	-0.015	0.004	0.024	0.015	0.015	0.022	0.003
0.043	-0.276	-0.944	-0.053	-0.210	-0.976	0.067	-0.036	-0.007	0.015	0.034	0.004	0.016	0.015	0.002	0.014
0.051	-0.315	-0.932	-0.053	-0.209	-0.976	0.092	0.043	-0.014	0.023	-0.006	0.016	0.024	0.024	0.013	0.012
0.051	-0.296	-0.968	-0.053	-0.208	-0.977	0.072	-0.001	0.001	0.023	0.013	-0.019	0.023	0.005	0.023	0.022
0.055	-0.292	-0.948	-0.054	-0.207	-0.977	0.051	0.054	-0.001	0.028	0.016	0.000	0.026	0.002	0.004	0.025
0.059	-0.272	-0.944	-0.057	-0.206	-0.977	0.074	0.179	-0.005	0.035	0.034	0.004	0.029	0.017	0.001	0.026
0.059	-0.288	-0.920	-0.058	-0.205	-0.977	0.067	0.102	-0.001	0.036	0.017	0.028	0.029	0.002	0.025	0.026
0.059	-0.288	-0.920	-0.057	-0.204	-0.977	0.051	-0.039	-0.003	0.035	0.016	0.028	0.029	0.002	0.025	0.025
0.051	-0.292	-0.944	-0.060	-0.203	-0.977	0.051	0.135	-0.008	0.030	0.012	0.004	0.021	0.001	0.001	0.022
0.040	-0.299	-0.952	-0.062	-0.203	-0.977	0.029	0.113	-0.017	0.021	0.004	-0.004	0.010	0.008	0.008	0.019
0.043	-0.296	-0.932	-0.061	-0.203	-0.977	0.042	-0.018	-0.001	0.024	0.007	0.016	0.014	0.004	0.012	0.019
0.024	-0.284	-0.960	-0.063	-0.201	-0.977	0.068	0.107	0.003	0.007	0.018	-0.012	0.004	0.007	0.016	0.016
0.036	-0.280	-0.956	-0.063	-0.202	-0.977	0.009	0.025	-0.011	0.019	0.023	-0.008	0.008	0.011	0.013	0.011
0.028	-0.280	-0.956	-0.064	-0.201	-0.978	0.056	0.079	-0.015	0.012	0.022	-0.008	0.002	0.012	0.014	0.018
0.017	-0.299	-0.940	-0.062	-0.199	-0.978	0.094	-0.090	0.025	-0.001	0.002	0.008	0.009	0.008	0.001	0.018
0.067	-0.269	-0.952	-0.065	-0.198	-0.978	0.071	0.135	0.000	0.051	0.031	-0.003	0.043	0.024	0.012	0.013
0.017	-0.272	-0.972	-0.065	-0.197	-0.978	0.080	0.034	-0.004	0.002	0.026	-0.023	0.006	0.021	0.032	0.013
0.013	-0.261	-0.948	-0.064	-0.196	-0.979	0.067	-0.061	0.010	-0.004	0.036	0.001	0.009	0.033	0.010	0.020
0.032	-0.284	-0.948	-0.062	-0.195	-0.979	0.054	-0.047	0.005	0.014	0.012	0.001	0.013	0.012	0.011	0.016
0.051	-0.284	-0.956	-0.061	-0.195	-0.979	0.022	-0.049	0.005	0.032	0.012	-0.008	0.035	0.013	0.020	0.017
0.051	-0.284	-0.948	-0.061	-0.194	-0.979	0.048	0.015	-0.008	0.032	0.011	0.000	0.038	0.014	0.013	0.022
0.047	-0.276	-0.912	-0.062	-0.193	-0.979	0.044	0.052	-0.033	0.029	0.018	0.036	0.037	0.024	0.021	0.026
0.040	-0.280	-0.948	-0.062	-0.193	-0.979	0.045	0.019	-0.027	0.021	0.014	0.000	0.031	0.021	0.016	0.024
0.059	-0.284	-0.944	-0.062	-0.193	-0.979	0.024	0.034	-0.018	0.041	0.010	0.004	0.052	0.019	0.014	0.014
0.032	-0.272	-0.968	-0.064	-0.192	-0.979	0.055	0.073	-0.034	0.015	0.020	-0.019	0.026	0.031	0.038	0.014
-0.007	-0.257	-0.956	-0.064	-0.191	-0.979	0.027	0.007	-0.007	-0.023	0.036	-0.007	0.011	0.047	0.026	0.010
0.040	-0.272	-0.920	-0.062	-0.192	-0.979	-0.044	-0.075	-0.008	0.022	0.021	0.029	0.036	0.032	0.009	0.009
0.020	-0.284	-0.940	-0.062	-0.193	-0.979	-0.041	-0.010	-0.040	0.003	0.011	0.009	0.018	0.022	0.010	0.008
0.055	-0.272	-0.940	-0.062	-0.194	-0.979	-0.020	0.013	-0.053	0.037	0.023	0.009	0.053	0.034	0.010	0.015
0.040	-0.276	-0.948	-0.062	-0.195	-0.979	-0.020	0.001	-0.050	0.022	0.020	0.001	0.036	0.030	0.018	0.014
0.036	-0.292	-0.936	-0.063	-0.196	-0.979	-0.057	0.091	-0.043	0.019	0.006	0.012	0.031	0.015	0.006	0.018
0.024	-0.280	-0.940	-0.065	-0.197	-0.978	-0.024	0.083	-0.050	0.009	0.018	0.008	0.017	0.028	0.009	0.017
0.040	-0.272	-0.948	-0.065	-0.198	-0.978	-0.070	0.003	-0.041	0.024	0.027	-0.000	0.031	0.036	0.016	0.017
0.040	-0.272	-0.948	-0.066	-0.199	-0.978	-0.022	0.070	-0.033	0.025	0.028	-0.000	0.030	0.037	0.014	0.015
0.036	-0.276	-0.952	-0.066	-0.199	-0.978	0.006	0.029	-0.006	0.021	0.025	-0.004	0.024	0.034	0.017	0.018
0.017	-0.288	-0.956	-0.066	-0.198	-0.978	0.040	-0.009	0.006	0.001	0.013	-0.008	0.004	0.024	0.020	0.018
0.040	-0.265	-0.948	-0.068	-0.197	-0.978	0.071	0.147	0.008	0.026	0.035	0.000	0.025	0.048	0.011	0.015
0.028	-0.284	-0.964	-0.069	-0.197	-0.978	0.055	0.068	0.005	0.015	0.015	-0.015	0.012	0.029	0.025	0.009
0.024	-0.276	-0.944	-0.070	-0.196	-0.978	0.033	0.038	0.010	0.012	0.022	0.005	0.007	0.037	0.005	0.015
0.005	-0.288	-0.940	-0.067	-0.196	-0.978	0.021	-0.107	0.012	-0.010	0.010	0.009	0.014	0.026	0.001	0.008
0.055	-0.292	-0.936	-0.070	-0.196	-0.978	0.024	0.158	-0.027	0.043	0.006	0.013	0.035	0.024	0.003	0.011
0.005	-0.272	-0.944	-0.069	-0.196	-0.978	-0.002	-0.030	-0.013	-0.008	0.025	0.005	0.016	0.044	0.004	0.010
0.051	-0.269	-0.936	-0.069	-0.197	-0.978	-0.020	0.013	-0.019	0.038	0.030	0.013	0.030	0.049	0.003	0.018
0.020	-0.272	-0.944	-0.070	-0.197	-0.978	0.005	0.021	-0.015	0.007	0.026	0.005	0.002	0.046	0.005	0.010
0.040	-0.272	-0.960	-0.071	-0.197	-0.978	0.026	0.102	-0.023	0.028	0.025	-0.010	0.017	0.047	0.021	0.014
0.009	-0.276	-0.936	-0.072	-0.196	-0.978	0.026	0.045	0.004	-0.002	0.021	0.013	0.014	0.044	0.003	0.011
0.028	-0.288	-0.936	-0.072	-0.196	-0.978	0.009	0.010	0.002	0.017	0.009	0.013	0.006	0.034	0.003	0.006
0.017	-0.269	-0.960	-0.076	-0.196	-0.978	0.040	0.237	-0.031	0.010	0.028	-0.010	0.005	0.054	0.021	0.006
-0.018	-0.292	-0.968	-0.076	-0.196	-0.978	0.024	0.010	0.002	-0.024	0.004	-0.018	0.039	0.031	0.029	0.012
0.043	-0.261	-0.936	-0.075	-0.195	-0.978	0.055	-0.056	0.022	0.036	0.034	0.014	0.023	0.062	0.003	0.011
0.040	-0.272	-0.920	-0.077	-0.195	-0.978	0.024	0.136	0.005	0.034	0.022	0.029	0.020	0.051	0.018	0.012
0.024	-0.296	-0.920	-0.078	-0.194	-0.978	0.057	0.075	0.003	0.020	-0.002	0.029	0.005	0.028	0.018	0.021
0.024	-0.280	-0.948	-0.077	-0.193	-0.978	0.083	-0.062	0.023	0.019	0.012	0.002	0.005	0.043	0.010	0.020
0.032	-0.265	-0.964	-0.077	-0.191	-0.979	0.082	0.054	0.007	0.027	0.026	-0.014	0.012	0.059	0.026	0.013
0.028	-0.272	-0.944	-0.079	-0.190	-0.979	0.066	0.102	0.009	0.025	0.018	0.006	0.009	0.052	0.007	0.017
-0.003	-0.284	-0.936	-0.080	-0.189	-0.979	0.067	0.088	0.027	-0.005	0.005	0.014	0.022	0.041	0.000	0.018
0.032	-0.265	-0.952	-0.081	-0.188	-0.979	0.065	0.049	0.007	0.031	0.023	-0.002	0.013	0.060	0.017	0.021
0.020	-0.261	-0.948	-0.082	-0.187	-0.979	0.057	0.068	-0.026	0.020	0.026	0.002	0.002	0.065	0.013	0.017
0.047	-0.269	-0.952	-0.084	-0.187	-0.979	0.006	0.096	-0.015	0.048	0.018	-0.002	0.029	0.058	0.018	0.020
-0.007	-0.272	-0.956	-0.087	-0.188	-0.978	-0.002	0.159	-0.017	-0.002	0.015	-0.007	0.025	0.055	0.022	0.016
0.005	-0.276	-0.944	-0.087	-0.187	-0.978	0.025	0.018	0.001	0.009	0.010	0.005	0.013	0.052	0.010	0.012
0.001	-0.276	-0.952	-0.089	-0.187	-0.978	0.047	0.115	0.006	0.008	0.010	-0.003	0.017	0.053	0.018	0.005
-0.010	-0.276	-0.952	-0.089	-0.187	-0.978	0.029	0.048	0.006	-0.003	0.009	-0.003	0.028	0.054	0.018	0.011
0.013	-0.269	-0.928	-0.092	-0.186	-0.978	0.035	0.142	-0.004	0.023	0.017	0.020	0.005	0.063	0.006	0.015
0.024	-0.288	-0.940	-0.093	-0.185	-0.978	0.048	0.076	0.007	0.035	-0.004	0.009	0.007	0.044	0.005	0.015
0.009	-0.269	-0.956	-0.095	-0.185	-0.978	0.032	0.134	-0.002	0.022	0.015	-0.007	0.008	0.063	0.020	0.017
-0.010	-0.241	-0.968	-0.096	-0.184	-0.978	0.065	0.023	-0.001	0.003	0.041	-0.019	0.027	0.090	0.032	0.018
0.001	-0.253	-0.940	-0.095	-0.183	-0.979	0.053	-0.031	0.014	0.014	0.029	0.009	0.015	0.078	0.004	0.014
0.009	-0.245	-0.940	-0.096	-0.183	-0.979	0.045	0.064	-0.010	0.023	0.036	0.009	0.007	0.086	0.004	0.013
-0.003	-0.249	-0.948	-0.097	-0.183	-0.978	0.010	0.062	-0.020	0.012	0.032	0.001	0.018	0.083	0.012	0.013
0.001	-0.265	-0.948	-0.096	-0.182	-0.978	0.022	0.004	0.024	0.016	0.017	0.001	0.014	0.068	0.012	0.019
0.001	-0.284	-0.948	-0.096	-0.182	-0.979	0.041	-0.012	0.040	0.015	-0.003	0.001	0.014	0.048	0.012	0.021
0.024	-0.269	-0.948	-0.097	-0.181	-0.979	0.044	0.111	0.019	0.040	0.012	0.001	0.010	0.064	0.012	0.024
0.013	-0.234	-0.956	-0.098	-0.181	-0.979	0.049	0.047	0.015	0.029	0.046	-0.007	0.002	0.099	0.020	0.029
0.020	-0.226	-0.924	-0.096	-0.181	-0.979	0.012	-0.057	0.006	0.035	0.054	0.025	0.006	0.107	0.011	0.035
0.028	-0.238	-0.956	-0.098	-0.181	-0.979	-0.019	0.087	-0.022	0.045	0.043	-0.007	0.014	0.096	0.021	0.034
0.028	-0.269	-0.944	-0.098	-0.181	-0.979	0.001	0.034	-0.024	0.045	0.012	0.005	0.014	0.065	0.010	0.033
0.020	-0.272	-0.940	-0.099	-0.182	-0.978	-0.016	0.053	-0.010	0.038	0.008	0.009	0.006	0.062	0.006	0.032
0.013	-0.269	-0.940	-0.101	-0.182	-0.978	-0.003	0.098	-0.004	0.032	0.012	0.009	0.001	0.066	0.007	0.026
0.013	-0.261	-0.912	-0.103	-0.183	-0.978	-0.018	0.148	0.011	0.034	0.021	0.036	0.001	0.074	0.020	0.021
0.001	-0.241	-0.920	-0.106	-0.184	-0.977	-0.041	0.158	-0.034	0.025	0.041	0.028	0.013	0.094	0.012	0.020
-0.003	-0.245	-0.928	-0.109	-0.186	-0.977	-0.100	0.136	-0.045	0.024	0.039	0.019	0.017	0.090	0.003	0.015
0.020	-0.253	-0.897	-0.109	-0.188	-0.976	-0.103	0.054	-0.060	0.048	0.033	0.050	0.006	0.083	0.035	0.016
-0.022	-0.238	-0.920	-0.112	-0.191	-0.975	-0.156	0.103	-0.089	0.007	0.052	0.026	0.036	0.099	0.011	0.013
0.017	-0.261	-0.893	-0.115	-0.195	-0.974	-0.230	0.160	-0.140	0.049	0.033	0.052	0.003	0.076	0.038	0.009
-0.026	-0.272	-0.912	-0.118	-0.200	-0.973	-0.229	0.157	-0.151	0.010	0.026	0.031	0.040	0.065	0.018	0.003
-0.030	-0.288	-0.897	-0.121	-0.204	-0.971	-0.224	0.150	-0.152	0.009	0.015	0.045	0.044	0.050	0.033	0.006
-0.030	-0.288	-0.897	-0.124	-0.208	-0.970	-0.223	0.137	-0.134	0.012	0.019	0.044	0.044	0.050	0.033	0.009
-0.014	-0.288	-0.893	-0.127	-0.212	-0.969	-0.168	0.145	-0.107	0.031	0.023	0.047	0.028	0.050	0.037	0.010
0.017	-0.292	-0.901	-0.130	-0.214	-0.968	-0.125	0.113	-0.087	0.063	0.021	0.038	0.003	0.046	0.028	0.016
-0.041	-0.280	-0.920	-0.131	-0.217	-0.967	-0.122	0.081	-0.055	0.007	0.035	0.018	0.055	0.059	0.008	0.014
-0.007	-0.272	-0.881	-0.136	-0.218	-0.966	-0.077	0.239	-0.051	0.046	0.045	0.056	0.021	0.067	0.047	0.016
-0.053	-0.265	-0.897	-0.138	-0.220	-0.966	-0.105	0.124	-0.019	0.002	0.054	0.040	0.067	0.075	0.031	0.005
-0.022	-0.265	-0.893	-0.143	-0.222	-0.964	-0.113	0.295	-0.049	0.039	0.056	0.042	0.036	0.075	0.035	0.009
-0.049	-0.280	-0.857	-0.147	-0.225	-0.963	-0.124	0.158	-0.065	0.015	0.043	0.077	0.063	0.060	0.070	0.001
-0.018	-0.323	-0.865	-0.151	-0.228	-0.962	-0.147	0.241	-0.104	0.050	0.003	0.067	0.032	0.018	0.062	0.007
-0.068	-0.323	-0.881	-0.153	-0.229	-0.961	-0.075	0.091	-0.080	0.003	0.005	0.051	0.082	0.018	0.046	-0.002
-0.041	-0.315	-0.885	-0.158	-0.230	-0.960	-0.023	0.225	-0.082	0.034	0.013	0.047	0.055	0.026	0.042	-0.002
-0.087	-0.303	-0.885	-0.159	-0.230	-0.960	-0.006	0.075	-0.047	-0.011	0.024	0.046	0.102	0.038	0.042	-0.013
-0.068	-0.311	-0.865	-0.162	-0.229	-0.960	0.035	0.170	-0.069	0.012	0.016	0.065	0.082	0.031	0.061	-0.012
-0.099	-0.303	-0.885	-0.165	-0.230	-0.959	-0.039	0.118	-0.085	-0.016	0.024	0.045	0.113	0.039	0.042	-0.014
-0.083	-0.303	-0.905	-0.165	-0.232	-0.959	-0.084	-0.028	-0.099	-0.001	0.026	0.025	0.097	0.040	0.022	-0.012
-0.064	-0.303	-0.885	-0.168	-0.234	-0.958	-0.112	0.158	-0.132	0.021	0.028	0.043	0.078	0.041	0.041	-0.015
-0.087	-0.299	-0.877	-0.170	-0.236	-0.957	-0.138	0.088	-0.119	-0.000	0.034	0.050	0.102	0.045	0.049	-0.009
-0.103	-0.311	-0.889	-0.173	-0.239	-0.955	-0.182	0.137	-0.135	-0.012	0.026	0.036	0.117	0.034	0.037	-0.006
-0.083	-0.299	-0.901	-0.173	-0.243	-0.955	-0.192	-0.020	-0.127	0.007	0.041	0.024	0.097	0.047	0.025	0.000
-0.080	-0.303	-0.912	-0.175	-0.246	-0.953	-0.207	0.087	-0.160	0.013	0.041	0.010	0.094	0.043	0.013	0.011
-0.057	-0.299	-0.924	-0.177	-0.250	-0.952	-0.229	0.069	-0.157	0.038	0.049	-0.003	0.071	0.048	0.001	0.022
-0.057	-0.292	-0.920	-0.180	-0.254	-0.950	-0.222	0.124	-0.190	0.041	0.060	-0.001	0.071	0.056	0.005	0.029
-0.076	-0.311	-0.932	-0.184	-0.258	-0.948	-0.231	0.205	-0.179	0.026	0.045	-0.014	0.090	0.037	0.007	0.031
-0.072	-0.311	-0.928	-0.188	-0.263	-0.946	-0.277	0.147	-0.150	0.033	0.050	-0.013	0.086	0.038	0.004	0.031
-0.107	-0.307	-0.956	-0.192	-0.268	-0.944	-0.319	0.203	-0.151	0.003	0.059	-0.043	0.121	0.042	0.032	0.031
-0.091	-0.357	-0.956	-0.196	-0.275	-0.941	-0.342	0.166	-0.161	0.022	0.015	-0.045	0.106	0.007	0.032	0.030
-0.091	-0.357	-0.956	-0.201	-0.281	-0.938	-0.402	0.255	-0.229	0.028	0.022	-0.048	0.106	0.006	0.032	0.035
-0.126	-0.400	-0.968	-0.207	-0.289	-0.935	-0.426	0.213	-0.263	-0.002	-0.014	-0.064	0.141	0.048	0.044	0.060
-0.095	-0.439	-1.003	-0.209	-0.296	-0.932	-0.428	0.046	-0.275	0.031	-0.045	-0.102	0.110	0.086	0.080	0.081
-0.026	-0.477	-1.015	-0.217	-0.304	-0.928	-0.492	0.377	-0.383	0.109	-0.076	-0.118	0.041	0.124	0.092	0.088
-0.049	-0.500	-1.042	-0.231	-0.312	-0.922	-0.538	0.622	-0.441	0.100	-0.091	-0.152	0.064	0.147	0.120	0.082
-0.133	-0.512	-1.031	-0.246	-0.320	-0.915	-0.516	0.672	-0.433	0.030	-0.095	-0.147	0.149	0.158	0.108	0.051
-0.218	-0.489	-0.952	-0.260	-0.326	-0.909	-0.411	0.651	-0.376	-0.041	-0.065	-0.074	0.234	0.135	0.030	0.008
-0.283	-0.442	-0.885	-0.264	-0.330	-0.906	-0.246	0.150	-0.242	-0.102	-0.016	-0.010	0.299	0.088	0.037	-0.027
-0.245	-0.404	-0.822	-0.265	-0.333	-0.905	-0.215	-0.011	-0.148	-0.062	0.026	0.052	0.261	0.049	0.100	-0.043
-0.195	-0.384	-0.802	-0.265	-0.335	-0.904	-0.104	-0.028	-0.053	-0.013	0.048	0.071	0.211	0.029	0.120	-0.023
-0.176	-0.365	-0.861	-0.263	-0.335	-0.905	0.013	-0.077	-0.023	0.005	0.067	0.012	0.191	0.010	0.061	0.020
-0.107	-0.373	-0.924	-0.261	-0.334	-0.906	0.017	-0.103	-0.100	0.073	0.058	-0.050	0.122	0.017	0.002	0.065
-0.076	-0.396	-0.968	-0.260	-0.334	-0.906	-0.028	-0.105	-0.146	0.102	0.035	-0.093	0.092	0.040	0.046	0.108
-0.045	-0.396	-0.979	-0.254	-0.336	-0.907	-0.134	-0.315	-0.137	0.127	0.037	-0.104	0.061	0.039	0.058	0.170
-0.003	-0.404	-0.960	-0.246	-0.338	-0.908	-0.131	-0.449	-0.047	0.161	0.031	-0.083	0.019	0.046	0.038	0.233
0.143	-0.381	-0.983	-0.239	-0.340	-0.909	-0.128	-0.319	-0.042	0.301	0.057	-0.106	0.127	0.023	0.062	0.292
0.228	-0.388	-1.031	-0.234	-0.343	-0.910	-0.191	-0.241	-0.072	0.380	0.052	-0.153	0.212	0.030	0.109	0.356
0.236	-0.431	-1.086	-0.227	-0.346	-0.910	-0.137	-0.328	-0.057	0.381	0.012	-0.207	0.219	0.072	0.164	0.415
0.286	-0.473	-1.117	-0.219	-0.348	-0.912	-0.101	-0.357	-0.084	0.423	-0.029	-0.237	0.269	0.114	0.196	0.446
0.278	-0.493	-1.173	-0.212	-0.350	-0.912	-0.157	-0.381	-0.114	0.408	-0.046	-0.292	0.261	0.133	0.251	0.469
0.282	-0.454	-1.173	-0.200	-0.352	-0.914	-0.089	-0.562	-0.032	0.400	-0.005	-0.290	0.265	0.094	0.252	0.472
0.359	-0.442	-1.149	-0.191	-0.353	-0.916	-0.070	-0.407	-0.065	0.468	0.007	-0.264	0.342	0.082	0.228	0.474
0.274	-0.431	-1.165	-0.179	-0.354	-0.918	-0.066	-0.590	-0.000	0.371	0.020	-0.278	0.257	0.071	0.244	0.458
0.343	-0.419	-1.153	-0.162	-0.354	-0.921	0.042	-0.827	0.042	0.424	0.031	-0.263	0.326	0.059	0.232	0.443
0.274	-0.411	-1.102	-0.157	-0.353	-0.922	0.021	-0.230	-0.045	0.349	0.038	-0.211	0.257	0.051	0.181	0.389
0.317	-0.419	-1.007	-0.146	-0.353	-0.924	-0.001	-0.475	0.014	0.381	0.031	-0.114	0.299	0.058	0.086	0.332
0.182	-0.473	-0.999	-0.134	-0.355	-0.925	-0.078	-0.606	0.033	0.234	-0.022	-0.105	0.164	0.112	0.079	0.279
0.101	-0.520	-0.964	-0.119	-0.357	-0.927	-0.056	-0.726	0.075	0.139	-0.067	-0.068	0.083	0.159	0.043	0.229
0.193	-0.469	-0.912	-0.112	-0.358	-0.927	-0.063	-0.297	0.057	0.224	-0.015	-0.017	0.175	0.108	0.008	0.169
0.143	-0.392	-0.849	-0.107	-0.360	-0.927	-0.089	-0.237	0.073	0.169	0.065	0.046	0.125	0.030	0.071	0.129
0.097	-0.435	-0.853	-0.101	-0.360	-0.927	0.021	-0.285	0.028	0.117	0.022	0.043	0.079	0.073	0.067	0.112
0.047	-0.504	-0.877	-0.096	-0.359	-0.929	0.118	-0.247	0.026	0.061	-0.049	0.021	0.029	0.142	0.043	0.066
0.043	-0.508	-0.936	-0.093	-0.358	-0.929	0.087	-0.078	0.027	0.056	-0.055	-0.038	0.024	0.146	0.016	0.027
-0.033	-0.493	-0.912	-0.092	-0.358	-0.929	-0.028	-0.052	0.028	-0.023	-0.038	-0.014	0.053	0.130	0.008	-0.010
-0.076	-0.485	-0.912	-0.091	-0.360	-0.929	-0.034	-0.024	0.067	-0.066	-0.030	-0.015	0.096	0.122	0.007	-0.031
-0.091	-0.431	-0.865	-0.086	-0.360	-0.929	0.002	-0.241	0.063	-0.086	0.025	0.033	0.111	0.068	0.054	-0.056
-0.057	-0.442	-0.877	-0.083	-0.360	-0.929	0.033	-0.168	0.040	-0.055	0.013	0.022	0.077	0.079	0.043	-0.045
-0.041	-0.435	-0.853	-0.076	-0.360	-0.930	-0.011	-0.339	0.022	-0.046	0.021	0.046	0.062	0.071	0.066	-0.040
0.055	-0.439	-0.869	-0.075	-0.361	-0.930	-0.032	-0.089	-0.048	0.048	0.018	0.030	0.034	0.075	0.051	-0.029
0.005	-0.415	-0.834	-0.068	-0.360	-0.930	0.058	-0.354	-0.009	-0.009	0.040	0.066	0.016	0.052	0.086	-0.030
0.017	-0.450	-0.798	-0.064	-0.359	-0.931	0.106	-0.189	0.018	-0.001	0.004	0.102	0.004	0.086	0.121	-0.039
-0.007	-0.458	-0.786	-0.063	-0.357	-0.932	0.106	-0.041	0.039	-0.025	-0.005	0.115	0.028	0.094	0.133	-0.057
-0.037	-0.419	-0.767	-0.057	-0.354	-0.933	0.184	-0.266	0.093	-0.062	0.030	0.136	0.059	0.055	0.153	-0.074
0.040	-0.450	-0.704	-0.051	-0.357	-0.933	-0.116	-0.251	0.160	0.009	0.002	0.198	0.018	0.086	0.216	-0.069
-0.041	-0.520	-0.778	-0.047	-0.361	-0.931	-0.186	-0.170	0.118	-0.076	-0.063	0.122	0.063	0.155	0.141	-0.073
0.078	-0.531	-0.755	-0.041	-0.367	-0.929	-0.282	-0.303	-0.020	0.038	-0.069	0.144	0.056	0.166	0.165	-0.065
-0.045	-0.547	-0.877	-0.045	-0.373	-0.927	-0.305	0.182	-0.102	-0.081	-0.079	0.019	0.067	0.182	0.042	-0.062
-0.033	-0.554	-0.909	-0.046	-0.375	-0.926	-0.107	-0.036	-0.156	-0.069	-0.084	-0.013	0.056	0.189	0.011	-0.045
-0.018	-0.504	-0.897	-0.052	-0.378	-0.924	-0.147	0.263	-0.156	-0.048	-0.031	-0.003	0.041	0.139	0.023	-0.047
-0.003	-0.554	-0.912	-0.047	-0.374	-0.926	0.244	-0.290	-0.130	-0.037	-0.085	-0.017	0.025	0.189	0.007	-0.030
-0.030	-0.496	-1.007	-0.050	-0.369	-0.928	0.294	0.093	-0.176	-0.061	-0.032	-0.109	0.053	0.131	0.088	-0.024
-0.018	-0.396	-1.050	-0.046	-0.362	-0.931	0.339	-0.183	0.062	-0.054	0.062	-0.150	0.041	0.030	0.131	-0.025
-0.033	-0.342	-1.023	-0.043	-0.356	-0.933	0.337	-0.174	0.022	-0.073	0.110	-0.120	0.057	0.024	0.104	-0.030
-0.037	-0.307	-0.960	-0.044	-0.355	-0.934	0.050	0.117	0.068	-0.075	0.143	-0.056	0.061	0.059	0.041	-0.029
-0.037	-0.307	-0.960	-0.042	-0.351	-0.935	0.219	-0.097	0.079	-0.077	0.139	-0.055	0.061	0.059	0.041	-0.043
0.013	-0.396	-0.932	-0.041	-0.348	-0.937	0.169	0.009	0.112	-0.028	0.047	-0.026	0.011	0.029	0.013	-0.044
-0.037	-0.408	-0.924	-0.039	-0.345	-0.938	0.155	-0.102	0.091	-0.081	0.033	-0.017	0.062	0.041	0.005	-0.049
0.001	-0.396	-0.924	-0.038	-0.346	-0.937	-0.042	0.000	0.102	-0.043	0.046	-0.017	0.023	0.029	0.006	-0.052
-0.033	-0.377	-0.901	-0.036	-0.346	-0.937	0.020	-0.040	0.105	-0.079	0.065	0.006	0.058	0.009	0.018	-0.068
-0.026	-0.377	-0.901	-0.036	-0.348	-0.937	-0.108	-0.010	0.033	-0.072	0.067	0.006	0.050	0.009	0.018	-0.063
-0.037	-0.365	-0.861	-0.033	-0.352	-0.936	-0.173	-0.137	0.040	-0.086	0.082	0.044	0.062	0.003	0.057	-0.068
0.020	-0.408	-0.842	-0.035	-0.351	-0.936	0.029	0.083	-0.057	-0.027	0.039	0.063	0.004	0.039	0.077	-0.056
0.017	-0.392	-0.818	-0.033	-0.353	-0.935	-0.060	-0.112	0.002	-0.033	0.056	0.086	0.008	0.023	0.100	-0.051
0.067	-0.439	-0.806	-0.034	-0.352	-0.936	0.079	0.100	0.028	0.019	0.008	0.099	0.042	0.069	0.112	-0.046
0.013	-0.404	-0.877	-0.036	-0.352	-0.935	0.005	0.096	-0.007	-0.034	0.043	0.028	0.012	0.034	0.041	-0.042
-0.007	-0.396	-0.853	-0.032	-0.349	-0.937	0.158	-0.150	0.043	-0.056	0.048	0.052	0.031	0.026	0.064	-0.043
0.047	-0.404	-0.830	-0.037	-0.346	-0.938	0.170	0.228	-0.004	0.002	0.037	0.077	0.022	0.033	0.088	-0.050
0.001	-0.415	-0.842	-0.033	-0.341	-0.939	0.268	-0.174	0.061	-0.048	0.021	0.067	0.024	0.044	0.076	-0.045
0.020	-0.400	-0.845	-0.032	-0.338	-0.941	0.178	-0.044	0.028	-0.030	0.033	0.064	0.005	0.028	0.072	-0.041
0.067	-0.427	-0.822	-0.030	-0.335	-0.942	0.207	-0.027	0.068	0.015	0.003	0.089	0.041	0.055	0.096	-0.037
0.005	-0.404	-0.893	-0.029	-0.332	-0.943	0.184	-0.075	0.040	-0.048	0.023	0.019	0.021	0.031	0.025	-0.031
0.070	-0.404	-0.861	-0.028	-0.326	-0.945	0.293	-0.009	0.061	0.016	0.017	0.052	0.044	0.031	0.057	-0.034
0.040	-0.381	-0.853	-0.026	-0.320	-0.947	0.324	-0.055	0.056	-0.016	0.035	0.062	0.013	0.007	0.065	-0.040
0.001	-0.373	-0.869	-0.027	-0.317	-0.948	0.204	0.073	0.073	-0.054	0.039	0.048	0.026	0.001	0.049	-0.033
0.036	-0.357	-0.853	-0.022	-0.312	-0.950	0.281	-0.220	0.045	-0.023	0.049	0.065	0.009	0.016	0.065	-0.040
0.051	-0.365	-0.885	-0.023	-0.309	-0.951	0.169	0.072	0.045	-0.007	0.038	0.034	0.024	0.009	0.033	-0.034
0.036	-0.354	-0.869	-0.023	-0.305	-0.952	0.186	-0.012	0.021	-0.023	0.046	0.051	0.008	0.021	0.049	-0.038
0.070	-0.369	-0.877	-0.020	-0.304	-0.952	0.088	-0.094	0.035	0.009	0.029	0.044	0.043	0.006	0.041	-0.038
-0.018	-0.361	-0.893	-0.019	-0.302	-0.953	0.111	-0.055	0.067	-0.081	0.035	0.029	0.046	0.014	0.026	-0.042
0.040	-0.384	-0.861	-0.018	-0.303	-0.953	-0.029	0.000	0.044	-0.023	0.013	0.060	0.011	0.009	0.057	-0.041
0.040	-0.384	-0.861	-0.020	-0.302	-0.953	0.084	0.103	0.032	-0.022	0.011	0.060	0.011	0.008	0.057	-0.045
0.040	-0.384	-0.893	-0.019	-0.301	-0.953	0.059	-0.054	0.046	-0.024	0.010	0.029	0.010	0.008	0.026	-0.031
0.040	-0.381	-0.909	-0.018	-0.299	-0.954	0.111	0.021	0.067	-0.024	0.012	0.014	0.010	0.004	0.010	-0.034
0.051	-0.357	-0.897	-0.020	-0.298	-0.954	0.056	0.129	0.053	-0.010	0.035	0.026	0.021	0.019	0.022	-0.030
0.005	-0.392	-0.920	-0.019	-0.296	-0.955	0.110	-0.043	0.052	-0.057	-0.002	0.002	0.026	0.015	0.002	-0.026
0.051	-0.411	-0.889	-0.019	-0.295	-0.955	0.119	-0.008	0.029	-0.012	-0.023	0.034	0.020	0.034	0.030	-0.032
0.063	-0.415	-0.881	-0.021	-0.292	-0.956	0.173	0.129	0.019	0.002	-0.030	0.043	0.031	0.038	0.038	-0.038
-0.003	-0.396	-0.940	-0.021	-0.291	-0.956	0.031	-0.003	0.004	-0.063	-0.011	-0.016	0.035	0.018	0.021	-0.031
0.009	-0.408	-0.920	-0.018	-0.291	-0.957	0.041	-0.102	0.033	-0.053	-0.023	0.004	0.024	0.029	0.002	-0.024
0.067	-0.446	-0.861	-0.016	-0.289	-0.957	0.108	-0.084	0.010	0.003	-0.063	0.063	0.034	0.068	0.057	-0.032
0.090	-0.435	-0.885	-0.018	-0.288	-0.957	0.085	0.096	0.007	0.027	-0.053	0.040	0.057	0.056	0.034	-0.027
0.013	-0.408	-0.924	-0.015	-0.286	-0.958	0.116	-0.122	0.012	-0.052	-0.028	0.001	0.021	0.029	0.006	-0.015
0.051	-0.400	-0.877	-0.014	-0.284	-0.959	0.128	-0.045	0.020	-0.014	-0.022	0.048	0.017	0.021	0.041	-0.006
0.086	-0.419	-0.912	-0.009	-0.283	-0.959	0.114	-0.265	0.057	0.015	-0.043	0.013	0.052	0.040	0.005	-0.018
0.097	-0.415	-0.916	-0.012	-0.281	-0.960	0.097	0.180	-0.034	0.030	-0.041	0.010	0.063	0.035	0.001	-0.012
0.017	-0.411	-0.924	-0.012	-0.279	-0.960	0.147	-0.005	-0.012	-0.050	-0.040	0.002	0.018	0.031	0.007	-0.012
0.055	-0.404	-0.909	-0.010	-0.277	-0.961	0.131	-0.091	0.004	-0.014	-0.034	0.018	0.020	0.023	0.009	-0.020
0.055	-0.396	-0.889	-0.009	-0.274	-0.962	0.132	-0.023	0.017	-0.014	-0.029	0.038	0.020	0.014	0.028	-0.029
0.047	-0.419	-0.885	-0.010	-0.272	-0.962	0.130	0.072	0.016	-0.020	-0.054	0.043	0.012	0.037	0.032	-0.024
0.063	-0.439	-0.877	-0.009	-0.270	-0.963	0.171	-0.032	0.044	-0.006	-0.076	0.051	0.027	0.056	0.039	-0.024
0.059	-0.415	-0.897	-0.009	-0.267	-0.964	0.177	0.046	0.052	-0.009	-0.056	0.032	0.023	0.033	0.019	-0.015
0.067	-0.411	-0.873	-0.011	-0.264	-0.964	0.171	0.080	0.014	-0.000	-0.055	0.056	0.031	0.029	0.042	-0.011
0.093	-0.419	-0.901	-0.012	-0.261	-0.965	0.160	0.075	0.015	0.028	-0.066	0.029	0.057	0.037	0.014	-0.011
0.059	-0.377	-0.916	-0.013	-0.257	-0.966	0.232	0.069	0.040	-0.006	-0.027	0.014	0.023	0.006	0.003	-0.013
0.043	-0.369	-0.920	-0.011	-0.253	-0.967	0.213	-0.083	0.068	-0.023	-0.023	0.011	0.007	0.013	0.008	-0.013
0.036	-0.338	-0.924	-0.013	-0.249	-0.968	0.222	0.143	0.012	-0.028	0.003	0.008	0.001	0.043	0.013	-0.018
0.051	-0.369	-0.924	-0.008	-0.247	-0.969	0.161	-0.254	0.065	-0.018	-0.030	0.009	0.013	0.012	0.013	-0.023
0.070	-0.365	-0.901	-0.009	-0.244	-0.970	0.167	0.088	-0.006	0.003	-0.029	0.033	0.032	0.016	0.011	-0.019
0.036	-0.354	-0.932	-0.007	-0.242	-0.970	0.124	-0.092	0.024	-0.034	-0.020	0.002	0.004	0.028	0.021	-0.021
0.063	-0.350	-0.944	-0.005	-0.239	-0.971	0.161	-0.088	0.009	-0.009	-0.019	-0.010	0.022	0.032	0.032	-0.022
0.040	-0.361	-0.920	-0.002	-0.237	-0.971	0.117	-0.160	0.023	-0.036	-0.033	0.014	0.002	0.021	0.008	-0.021
0.051	-0.350	-0.928	-0.003	-0.236	-0.972	0.075	0.039	-0.004	-0.024	-0.022	0.006	0.010	0.033	0.015	-0.020
0.070	-0.365	-0.932	-0.004	-0.235	-0.972	0.090	0.090	0.012	-0.003	-0.039	0.003	0.029	0.019	0.019	-0.025
0.047	-0.365	-0.916	-0.004	-0.233	-0.973	0.123	0.031	0.004	-0.026	-0.041	0.019	0.006	0.020	0.004	-0.020
0.051	-0.357	-0.916	-0.004	-0.231	-0.973	0.118	-0.006	0.008	-0.023	-0.036	0.019	0.010	0.028	0.004	-0.018
0.051	-0.357	-0.952	-0.004	-0.229	-0.973	0.116	0.024	0.027	-0.023	-0.038	-0.017	0.012	0.029	0.040	-0.019
0.063	-0.338	-0.924	-0.004	-0.227	-0.974	0.100	-0.023	0.019	-0.012	-0.020	0.011	0.026	0.048	0.013	-0.018
0.070	-0.369	-0.932	-0.003	-0.225	-0.974	0.168	0.005	0.029	-0.005	-0.054	0.004	0.035	0.018	0.022	-0.008
0.055	-0.357	-0.916	-0.002	-0.222	-0.975	0.154	-0.069	0.035	-0.022	-0.045	0.020	0.022	0.029	0.008	-0.012
0.101	-0.350	-0.928	-0.004	-0.219	-0.976	0.192	0.157	0.021	0.027	-0.041	0.008	0.070	0.036	0.021	-0.014
0.047	-0.346	-0.901	-0.004	-0.215	-0.977	0.197	0.011	0.043	-0.027	-0.040	0.036	0.018	0.040	0.005	-0.013
0.051	-0.350	-0.932	-0.003	-0.213	-0.977	0.141	-0.037	0.053	-0.024	-0.046	0.005	0.023	0.037	0.028	-0.012
0.074	-0.342	-0.940	-0.005	-0.210	-0.978	0.144	0.109	0.044	0.000	-0.041	-0.002	0.047	0.045	0.037	-0.017
0.051	-0.311	-0.940	-0.004	-0.209	-0.978	0.108	-0.005	0.052	-0.023	-0.012	-0.002	0.025	0.076	0.038	-0.013
0.063	-0.303	-0.944	-0.008	-0.207	-0.978	0.110	0.183	0.035	-0.008	-0.006	-0.006	0.037	0.084	0.043	-0.008
0.059	-0.319	-0.936	-0.006	-0.206	-0.979	0.077	-0.067	0.046	-0.014	-0.023	0.002	0.034	0.068	0.035	-0.005
0.074	-0.326	-0.928	-0.007	-0.204	-0.979	0.081	0.070	0.010	0.002	-0.032	0.010	0.048	0.060	0.027	-0.006
0.097	-0.330	-0.920	-0.007	-0.203	-0.979	0.072	0.004	0.006	0.025	-0.037	0.018	0.070	0.056	0.018	-0.008
0.043	-0.338	-0.936	-0.006	-0.202	-0.979	0.084	-0.014	-0.001	-0.029	-0.046	0.002	0.016	0.048	0.033	-0.009
0.055	-0.315	-0.936	-0.008	-0.202	-0.979	0.056	0.116	0.011	-0.015	-0.024	0.003	0.026	0.071	0.032	-0.011
0.055	-0.323	-0.924	-0.008	-0.201	-0.980	0.056	0.024	0.032	-0.015	-0.032	0.014	0.025	0.063	0.018	-0.011
0.059	-0.338	-0.936	-0.010	-0.199	-0.980	0.106	0.094	0.033	-0.010	-0.049	0.003	0.028	0.047	0.029	-0.003
0.093	-0.323	-0.916	-0.010	-0.198	-0.980	0.070	0.018	0.051	0.025	-0.035	0.023	0.062	0.062	0.009	0.003
0.090	-0.307	-0.912	-0.011	-0.198	-0.980	0.046	0.060	0.013	0.022	-0.020	0.027	0.057	0.078	0.004	0.000
0.090	-0.307	-0.912	-0.014	-0.197	-0.980	0.049	0.212	-0.014	0.026	-0.021	0.027	0.055	0.077	0.004	0.008
0.036	-0.330	-0.932	-0.013	-0.196	-0.981	0.076	-0.043	0.018	-0.029	-0.045	0.007	0.001	0.055	0.023	0.003
0.090	-0.323	-0.948	-0.015	-0.195	-0.981	0.076	0.111	0.002	0.027	-0.039	-0.009	0.053	0.063	0.038	-0.001
0.055	-0.307	-0.932	-0.017	-0.195	-0.981	0.017	0.115	0.010	-0.006	-0.023	0.007	0.018	0.079	0.022	-0.005
0.051	-0.303	-0.936	-0.019	-0.195	-0.981	0.028	0.094	-0.007	-0.008	-0.020	0.003	0.013	0.083	0.026	0.005
0.055	-0.303	-0.932	-0.018	-0.195	-0.981	0.024	-0.015	0.026	-0.005	-0.020	0.007	0.017	0.083	0.022	-0.001
0.078	-0.307	-0.944	-0.020	-0.194	-0.981	0.047	0.113	-0.010	0.020	-0.024	-0.005	0.039	0.079	0.033	0.007
0.059	-0.296	-0.936	-0.022	-0.194	-0.981	0.013	0.072	-0.017	0.002	-0.013	0.003	0.020	0.091	0.025	0.003
0.086	-0.288	-0.944	-0.025	-0.195	-0.981	-0.012	0.171	-0.032	0.032	-0.005	-0.005	0.047	0.099	0.032	0.004
0.017	-0.315	-0.944	-0.025	-0.195	-0.980	-0.023	0.044	-0.012	-0.036	-0.031	-0.005	0.022	0.072	0.031	0.001
0.051	-0.319	-0.936	-0.026	-0.196	-0.980	0.005	0.041	-0.012	-0.001	-0.035	0.003	0.012	0.067	0.023	0.002
0.063	-0.323	-0.928	-0.026	-0.197	-0.980	-0.030	0.033	-0.001	0.011	-0.038	0.011	0.024	0.063	0.014	-0.006
0.055	-0.319	-0.948	-0.028	-0.197	-0.980	0.000	0.083	-0.004	0.005	-0.033	-0.009	0.016	0.066	0.034	0.003
0.040	-0.303	-0.944	-0.028	-0.197	-0.980	0.005	0.010	0.004	-0.010	-0.018	-0.004	0.001	0.080	0.030	0.002
0.067	-0.296	-0.928	-0.027	-0.198	-0.980	-0.014	-0.035	0.002	0.016	-0.009	0.011	0.028	0.087	0.015	0.008
0.043	-0.292	-0.944	-0.026	-0.199	-0.980	-0.035	-0.032	0.004	-0.008	-0.004	-0.004	0.005	0.091	0.030	0.010
0.078	-0.311	-0.972	-0.026	-0.199	-0.980	-0.013	0.038	-0.005	0.027	-0.023	-0.032	0.039	0.071	0.059	0.004
0.074	-0.303	-0.928	-0.028	-0.200	-0.979	-0.037	0.095	-0.024	0.025	-0.014	0.012	0.035	0.079	0.016	-0.002
0.017	-0.311	-0.924	-0.028	-0.201	-0.979	-0.031	-0.007	-0.008	-0.033	-0.021	0.016	0.023	0.072	0.013	-0.004
0.028	-0.326	-0.924	-0.030	-0.203	-0.979	-0.041	0.108	-0.036	-0.019	-0.035	0.016	0.011	0.057	0.014	-0.010
0.036	-0.311	-0.924	-0.031	-0.204	-0.979	-0.050	0.031	-0.041	-0.011	-0.018	0.015	0.004	0.073	0.014	-0.013
0.051	-0.296	-0.932	-0.032	-0.205	-0.978	-0.061	0.064	-0.045	0.006	-0.002	0.007	0.012	0.088	0.023	-0.005
0.051	-0.292	-0.932	-0.035	-0.208	-0.978	-0.106	0.170	-0.041	0.009	0.005	0.007	0.011	0.092	0.023	-0.003
0.051	-0.315	-0.920	-0.038	-0.210	-0.977	-0.128	0.137	-0.045	0.012	-0.016	0.018	0.011	0.069	0.012	-0.000
0.032	-0.338	-0.924	-0.036	-0.213	-0.976	-0.119	-0.057	-0.017	-0.009	-0.036	0.014	0.009	0.046	0.016	-0.001
0.036	-0.334	-0.940	-0.037	-0.216	-0.976	-0.114	0.039	-0.029	-0.004	-0.030	-0.003	0.005	0.051	0.032	-0.007
0.036	-0.334	-0.940	-0.039	-0.218	-0.975	-0.084	0.096	-0.025	-0.003	-0.028	-0.003	0.005	0.051	0.031	-0.012
0.020	-0.334	-0.916	-0.039	-0.220	-0.975	-0.081	0.014	-0.013	-0.018	-0.026	0.021	0.021	0.051	0.007	-0.016
0.024	-0.342	-0.916	-0.040	-0.221	-0.974	-0.076	0.070	-0.025	-0.014	-0.031	0.020	0.017	0.043	0.007	-0.020
0.005	-0.361	-0.924	-0.042	-0.223	-0.974	-0.060	0.087	-0.001	-0.032	-0.049	0.012	0.037	0.024	0.014	-0.023
0.017	-0.338	-0.924	-0.042	-0.225	-0.973	-0.068	0.047	0.017	-0.020	-0.024	0.012	0.027	0.049	0.013	-0.020
0.036	-0.319	-0.897	-0.043	-0.226	-0.973	-0.051	0.036	-0.001	-0.001	-0.004	0.040	0.008	0.069	0.012	-0.010
0.036	-0.323	-0.916	-0.043	-0.227	-0.973	-0.038	0.010	0.006	-0.002	-0.007	0.021	0.008	0.064	0.007	-0.008
0.070	-0.303	-0.920	-0.045	-0.229	-0.972	-0.065	0.108	-0.025	0.034	0.014	0.016	0.028	0.084	0.008	-0.000
0.032	-0.319	-0.897	-0.043	-0.231	-0.972	-0.116	-0.060	0.000	-0.006	0.001	0.040	0.009	0.069	0.018	0.005
0.067	-0.369	-0.905	-0.044	-0.233	-0.972	-0.052	0.040	0.006	0.028	-0.048	0.032	0.028	0.020	0.013	0.007
0.051	-0.365	-0.936	-0.045	-0.234	-0.971	-0.031	0.086	0.022	0.013	-0.043	0.000	0.014	0.025	0.017	0.001
0.040	-0.338	-0.928	-0.045	-0.235	-0.971	-0.039	0.033	0.032	0.002	-0.015	0.008	0.004	0.052	0.008	0.007
0.040	-0.303	-0.924	-0.046	-0.235	-0.971	-0.022	0.042	0.027	0.002	0.021	0.012	0.003	0.087	0.003	0.001
0.063	-0.323	-0.893	-0.048	-0.236	-0.970	-0.031	0.146	0.003	0.027	0.002	0.043	0.026	0.067	0.030	-0.005
0.020	-0.357	-0.936	-0.049	-0.238	-0.970	-0.085	0.048	-0.002	-0.015	-0.030	-0.001	0.015	0.032	0.011	-0.007
0.020	-0.365	-0.916	-0.049	-0.240	-0.970	-0.041	0.012	0.017	-0.015	-0.037	0.019	0.013	0.025	0.012	-0.011
0.036	-0.365	-0.905	-0.050	-0.241	-0.969	-0.062	0.080	0.013	0.002	-0.035	0.030	0.004	0.025	0.026	-0.017
0.020	-0.365	-0.897	-0.052	-0.244	-0.968	-0.109	0.082	-0.019	-0.013	-0.033	0.037	0.012	0.026	0.035	-0.015
0.024	-0.354	-0.893	-0.054	-0.246	-0.968	-0.116	0.122	-0.035	-0.006	-0.019	0.040	0.010	0.038	0.041	-0.006
0.028	-0.342	-0.928	-0.054	-0.248	-0.967	-0.080	0.004	0.003	-0.003	-0.005	0.005	0.007	0.050	0.008	-0.005
0.067	-0.346	-0.901	-0.055	-0.250	-0.967	-0.097	0.112	0.014	0.038	-0.007	0.032	0.031	0.046	0.038	0.006
0.036	-0.350	-0.901	-0.058	-0.252	-0.966	-0.056	0.118	-0.015	0.009	-0.010	0.031	0.001	0.041	0.039	0.009
0.078	-0.346	-0.881	-0.060	-0.254	-0.965	-0.099	0.113	-0.060	0.053	-0.004	0.050	0.038	0.045	0.060	0.011
0.028	-0.323	-0.901	-0.063	-0.257	-0.964	-0.174	0.173	-0.109	0.007	0.023	0.029	0.015	0.068	0.042	-0.004
0.043	-0.338	-0.865	-0.067	-0.261	-0.963	-0.194	0.182	-0.133	0.027	0.011	0.063	0.004	0.052	0.078	-0.005
-0.022	-0.377	-0.873	-0.071	-0.265	-0.962	-0.203	0.203	-0.104	-0.034	-0.023	0.054	0.074	0.013	0.071	-0.006
0.028	-0.388	-0.853	-0.074	-0.269	-0.960	-0.176	0.113	-0.070	0.018	-0.031	0.073	0.029	0.000	0.092	-0.011
0.059	-0.388	-0.861	-0.077	-0.272	-0.959	-0.164	0.143	-0.091	0.052	-0.028	0.063	0.004	0.001	0.085	-0.021
-0.010	-0.381	-0.881	-0.080	-0.275	-0.958	-0.147	0.168	-0.111	-0.014	-0.017	0.042	0.078	0.006	0.066	-0.016
-0.033	-0.346	-0.881	-0.083	-0.279	-0.957	-0.166	0.107	-0.087	-0.034	0.021	0.041	0.106	0.040	0.066	-0.019
-0.018	-0.338	-0.885	-0.085	-0.282	-0.956	-0.144	0.116	-0.075	-0.016	0.032	0.036	0.096	0.046	0.062	-0.032
-0.010	-0.350	-0.865	-0.087	-0.285	-0.955	-0.181	0.105	-0.082	-0.006	0.024	0.055	0.093	0.034	0.081	-0.028
-0.018	-0.361	-0.849	-0.089	-0.289	-0.953	-0.198	0.080	-0.106	-0.012	0.016	0.069	0.106	0.022	0.096	-0.027
-0.007	-0.384	-0.877	-0.092	-0.293	-0.952	-0.217	0.138	-0.153	0.003	-0.003	0.040	0.100	0.002	0.067	-0.022
-0.037	-0.404	-0.877	-0.093	-0.298	-0.950	-0.225	-0.010	-0.140	-0.027	-0.018	0.038	0.135	0.022	0.065	-0.029
-0.003	-0.408	-0.865	-0.098	-0.302	-0.948	-0.205	0.203	-0.170	0.012	-0.018	0.049	0.106	0.026	0.075	-0.033
-0.072	-0.404	-0.885	-0.099	-0.306	-0.947	-0.222	0.055	-0.147	-0.055	-0.010	0.027	0.179	0.023	0.054	-0.041
-0.057	-0.400	-0.857	-0.101	-0.310	-0.945	-0.213	0.039	-0.168	-0.038	-0.002	0.053	0.168	0.020	0.079	-0.035
-0.060	-0.388	-0.873	-0.102	-0.313	-0.944	-0.174	0.003	-0.180	-0.041	0.013	0.037	0.177	0.009	0.061	-0.037
-0.010	-0.388	-0.861	-0.104	-0.315	-0.943	-0.122	0.054	-0.193	0.011	0.015	0.047	0.131	0.010	0.071	-0.030
-0.018	-0.423	-0.842	-0.106	-0.318	-0.942	-0.143	0.054	-0.210	0.006	-0.017	0.066	0.144	0.046	0.089	-0.025
-0.041	-0.431	-0.869	-0.109	-0.321	-0.941	-0.184	0.072	-0.204	-0.015	-0.021	0.037	0.171	0.055	0.058	-0.017
-0.041	-0.427	-0.865	-0.110	-0.325	-0.939	-0.226	0.033	-0.207	-0.013	-0.014	0.039	0.176	0.051	0.059	-0.020
-0.033	-0.419	-0.869	-0.114	-0.329	-0.938	-0.190	0.105	-0.213	-0.002	-0.002	0.034	0.172	0.044	0.052	-0.018
-0.033	-0.408	-0.849	-0.115	-0.332	-0.936	-0.190	0.034	-0.199	-0.000	0.013	0.052	0.175	0.033	0.069	-0.016
-0.037	-0.411	-0.881	-0.120	-0.336	-0.934	-0.219	0.193	-0.232	0.001	0.013	0.018	0.183	0.038	0.035	-0.014
-0.049	-0.431	-0.865	-0.124	-0.340	-0.932	-0.233	0.125	-0.216	-0.007	-0.003	0.032	0.198	0.058	0.048	-0.008
-0.053	-0.442	-0.869	-0.127	-0.344	-0.930	-0.224	0.114	-0.226	-0.007	-0.010	0.026	0.206	0.070	0.041	-0.005
-0.037	-0.462	-0.901	-0.133	-0.348	-0.928	-0.206	0.235	-0.223	0.014	-0.026	-0.007	0.195	0.089	0.006	0.001
-0.064	-0.485	-0.912	-0.138	-0.350	-0.926	-0.173	0.174	-0.241	-0.008	-0.046	-0.021	0.226	0.113	0.008	0.010
-0.057	-0.481	-0.948	-0.141	-0.354	-0.924	-0.220	0.102	-0.235	0.003	-0.039	-0.058	0.221	0.110	0.045	0.025
-0.060	-0.489	-0.964	-0.148	-0.359	-0.922	-0.269	0.295	-0.302	0.006	-0.042	-0.077	0.229	0.118	0.064	0.029
-0.045	-0.531	-0.968	-0.157	-0.364	-0.918	-0.318	0.340	-0.393	0.030	-0.080	-0.084	0.217	0.161	0.071	0.039
-0.068	-0.597	-0.936	-0.169	-0.368	-0.914	-0.307	0.470	-0.478	0.019	-0.141	-0.057	0.244	0.228	0.042	0.019
-0.068	-0.597	-0.936	-0.180	-0.372	-0.911	-0.247	0.492	-0.441	0.031	-0.137	-0.060	0.247	0.229	0.044	-0.009
-0.199	-0.489	-0.889	-0.190	-0.373	-0.908	-0.126	0.385	-0.309	-0.090	-0.027	-0.016	0.382	0.122	0.000	-0.034
-0.233	-0.454	-0.877	-0.194	-0.372	-0.908	0.024	0.133	-0.204	-0.121	0.006	-0.004	0.420	0.089	0.009	-0.048
-0.176	-0.431	-0.838	-0.195	-0.371	-0.908	0.044	0.023	-0.156	-0.062	0.028	0.035	0.366	0.067	0.046	-0.053
-0.133	-0.415	-0.830	-0.196	-0.370	-0.908	0.062	-0.059	-0.182	-0.019	0.042	0.044	0.328	0.053	0.051	-0.020
-0.076	-0.446	-0.845	-0.194	-0.367	-0.910	0.095	-0.165	-0.190	0.037	0.009	0.029	0.274	0.085	0.033	0.023
-0.014	-0.477	-0.865	-0.192	-0.364	-0.911	0.136	-0.137	-0.212	0.097	-0.025	0.011	0.216	0.117	0.011	0.070
0.013	-0.500	-0.873	-0.189	-0.362	-0.913	0.146	-0.223	-0.165	0.120	-0.051	0.005	0.194	0.141	0.000	0.127
0.067	-0.508	-0.909	-0.182	-0.358	-0.916	0.208	-0.330	-0.054	0.168	-0.062	-0.027	0.143	0.149	0.037	0.180
0.151	-0.481	-0.960	-0.175	-0.354	-0.919	0.243	-0.351	0.024	0.245	-0.039	-0.076	0.063	0.123	0.091	0.237
0.193	-0.442	-0.991	-0.166	-0.350	-0.922	0.260	-0.382	0.045	0.279	-0.005	-0.104	0.024	0.085	0.125	0.297
0.278	-0.381	-1.007	-0.161	-0.345	-0.925	0.241	-0.233	-0.003	0.358	0.053	-0.117	0.057	0.025	0.144	0.352
0.309	-0.381	-1.070	-0.153	-0.342	-0.927	0.192	-0.320	-0.014	0.382	0.049	-0.177	0.084	0.025	0.210	0.391
0.332	-0.404	-1.106	-0.146	-0.340	-0.929	0.100	-0.332	-0.032	0.397	0.024	-0.211	0.103	0.049	0.248	0.420
0.351	-0.411	-1.098	-0.141	-0.338	-0.930	0.076	-0.221	-0.037	0.411	0.015	-0.202	0.118	0.058	0.243	0.422
0.340	-0.431	-1.117	-0.136	-0.337	-0.931	0.058	-0.159	-0.041	0.396	-0.006	-0.220	0.102	0.078	0.266	0.410
0.282	-0.411	-1.121	-0.130	-0.336	-0.933	0.075	-0.275	-0.065	0.332	0.012	-0.223	0.041	0.061	0.273	0.384
0.267	-0.396	-1.094	-0.123	-0.335	-0.934	0.022	-0.345	-0.104	0.310	0.027	-0.194	0.021	0.047	0.249	0.350
0.232	-0.435	-1.078	-0.118	-0.334	-0.935	0.041	-0.255	-0.130	0.270	-0.013	-0.178	0.017	0.086	0.237	0.305
0.205	-0.477	-1.066	-0.113	-0.333	-0.936	0.082	-0.287	-0.122	0.238	-0.057	-0.164	0.047	0.130	0.228	0.251
0.167	-0.446	-1.011	-0.107	-0.333	-0.937	-0.006	-0.292	-0.136	0.194	-0.026	-0.109	0.089	0.100	0.176	0.218
0.063	-0.500	-0.995	-0.099	-0.333	-0.938	-0.011	-0.452	-0.121	0.082	-0.079	-0.092	0.197	0.155	0.163	0.176
0.186	-0.500	-0.940	-0.087	-0.334	-0.939	-0.020	-0.651	-0.097	0.193	-0.079	-0.036	0.076	0.156	0.111	0.157
0.101	-0.527	-0.912	-0.079	-0.334	-0.939	0.012	-0.399	-0.101	0.101	-0.106	-0.007	0.164	0.184	0.086	0.140
0.213	-0.493	-0.881	-0.073	-0.333	-0.940	0.104	-0.327	-0.045	0.206	-0.073	0.025	0.056	0.150	0.058	0.134
0.155	-0.454	-0.881	-0.075	-0.331	-0.941	0.126	0.124	-0.064	0.150	-0.036	0.026	0.117	0.112	0.061	0.096
0.105	-0.462	-0.873	-0.068	-0.328	-0.942	0.149	-0.343	0.013	0.093	-0.046	0.035	0.170	0.121	0.055	0.073
0.017	-0.462	-0.901	-0.067	-0.326	-0.943	0.159	-0.008	0.014	0.004	-0.049	0.008	0.262	0.121	0.086	0.026
0.013	-0.458	-0.849	-0.070	-0.322	-0.944	0.209	0.161	0.056	0.003	-0.048	0.061	0.268	0.118	0.037	-0.021
-0.033	-0.442	-0.865	-0.067	-0.316	-0.946	0.362	-0.077	0.161	-0.046	-0.039	0.047	0.318	0.104	0.056	-0.046
-0.083	-0.435	-0.897	-0.058	-0.310	-0.949	0.376	-0.375	0.285	-0.105	-0.038	0.018	0.371	0.097	0.091	-0.052
-0.018	-0.361	-0.877	-0.054	-0.304	-0.951	0.302	-0.124	0.285	-0.043	0.031	0.040	0.308	0.024	0.073	-0.058
0.020	-0.388	-0.861	-0.048	-0.298	-0.953	0.379	-0.222	0.274	-0.011	-0.003	0.058	0.273	0.052	0.060	-0.054
-0.007	-0.381	-0.909	-0.041	-0.294	-0.955	0.207	-0.277	0.346	-0.045	0.001	0.012	0.302	0.044	0.109	-0.043
0.017	-0.388	-0.881	-0.035	-0.292	-0.956	0.158	-0.191	0.318	-0.028	-0.009	0.040	0.282	0.052	0.083	-0.037
0.013	-0.427	-0.889	-0.029	-0.291	-0.956	0.061	-0.237	0.210	-0.037	-0.048	0.033	0.289	0.090	0.093	-0.050
0.047	-0.454	-0.857	-0.028	-0.293	-0.956	-0.024	0.008	0.172	-0.004	-0.074	0.064	0.257	0.117	0.064	-0.056
-0.045	-0.466	-0.909	-0.026	-0.295	-0.955	-0.088	-0.059	0.093	-0.098	-0.083	0.012	0.352	0.129	0.117	-0.072
-0.003	-0.442	-0.842	-0.029	-0.296	-0.955	-0.061	0.156	0.088	-0.053	-0.058	0.079	0.313	0.106	0.052	-0.074
-0.053	-0.454	-0.853	-0.024	-0.299	-0.954	-0.094	-0.219	0.070	-0.107	-0.067	0.067	0.366	0.118	0.066	-0.081
0.024	-0.384	-0.853	-0.021	-0.298	-0.954	0.038	-0.166	0.001	-0.034	0.002	0.067	0.292	0.049	0.068	-0.069
0.028	-0.392	-0.826	-0.018	-0.299	-0.954	0.008	-0.166	-0.005	-0.033	-0.006	0.095	0.291	0.057	0.043	-0.062
0.067	-0.415	-0.814	-0.013	-0.299	-0.954	-0.022	-0.228	-0.000	0.001	-0.028	0.107	0.256	0.081	0.033	-0.046
0.051	-0.423	-0.849	-0.014	-0.301	-0.954	-0.033	0.023	-0.027	-0.014	-0.035	0.071	0.274	0.089	0.070	0.000
0.028	-0.423	-0.893	-0.015	-0.301	-0.953	-0.019	0.112	0.018	-0.035	-0.034	0.027	0.300	0.089	0.114	0.000
0.017	-0.446	-0.881	-0.016	-0.301	-0.953	0.038	0.066	0.070	-0.046	-0.058	0.039	0.315	0.113	0.104	0.000
Avg ODBA	1.777
Vec ODBA	1.169
Avg ELBA	0.827
Avg EPBA	0.243
Speed	ODBA	VeDBA	ELBA	EPBA	StrkSpGn	StrSpGn_L	ISI
6.400	1.777	1.169	0.827	0.243	0.828	0.835	3.325
MeanPeak	0.084483
MeanLong	0.085230
MeanISI	3.325000
