# Supplementary material for: Averaged Propulsive Body Acceleration (APBA) Can Be Calculated from Biologging Tags That Incorporate Gyroscopes and Accelerometers to Estimate Swimming Speed, Hydrodynamic Drag and Energy Expenditure for Steller Sea Lions
Source: PLoS One. 2016 Jun 10;11(6):e0157326. doi: 10.1371/journal.pone.0157326 (PMC4902303; doi:10.1371/journal.pone.0157326)
Supplement: S4 Data — Same components as S2. (ZIP) [file pone.0157326.s004.zip › SitkaNov_20/sitka6_4626_4.csv]

rawAx	rawAy	rawAz	gravX	gravY	gravZ	gyrX	gyrY	gyrZ	estAx	estAy	estAz	odbX	odbY	odbZ	spk
-0.241	-0.419	-0.747	-0.291	-0.400	-0.869	0.500	-0.057	0.030	-0.016	0.043	0.100	0.002	0.090	0.168	-0.061
-0.295	-0.473	-0.778	-0.294	-0.395	-0.870	0.288	0.166	-0.007	-0.067	-0.016	0.069	0.059	0.144	0.138	-0.057
-0.276	-0.493	-0.790	-0.286	-0.390	-0.875	0.311	-0.427	0.042	-0.056	-0.040	0.062	0.043	0.163	0.127	-0.046
-0.218	-0.493	-0.810	-0.288	-0.387	-0.876	0.230	0.149	0.008	0.004	-0.044	0.043	0.011	0.163	0.108	-0.042
-0.207	-0.493	-0.778	-0.284	-0.384	-0.878	0.198	-0.172	0.087	0.012	-0.047	0.077	0.019	0.162	0.140	-0.046
-0.210	-0.477	-0.739	-0.287	-0.383	-0.878	0.074	0.136	-0.054	0.011	-0.033	0.116	0.011	0.147	0.180	-0.036
-0.283	-0.566	-0.715	-0.287	-0.382	-0.878	0.084	-0.011	-0.018	-0.062	-0.123	0.141	0.065	0.236	0.205	-0.048
-0.218	-0.547	-0.778	-0.288	-0.377	-0.880	0.299	0.041	-0.094	0.004	-0.109	0.079	0.003	0.218	0.143	-0.055
-0.283	-0.500	-0.814	-0.289	-0.371	-0.883	0.312	-0.016	-0.073	-0.061	-0.068	0.046	0.072	0.171	0.107	-0.057
-0.264	-0.500	-0.842	-0.289	-0.361	-0.886	0.576	0.041	-0.022	-0.041	-0.078	0.022	0.056	0.172	0.080	-0.041
-0.264	-0.500	-0.842	-0.294	-0.350	-0.889	0.639	0.239	-0.069	-0.036	-0.089	0.025	0.059	0.172	0.080	-0.034
-0.287	-0.485	-0.972	-0.289	-0.338	-0.896	0.737	-0.246	0.075	-0.064	-0.087	-0.098	0.086	0.157	0.049	-0.021
-0.249	-0.423	-0.983	-0.294	-0.325	-0.899	0.703	0.315	0.000	-0.021	-0.037	-0.107	0.052	0.096	0.061	-0.022
-0.287	-0.361	-1.027	-0.291	-0.319	-0.902	0.379	-0.102	0.164	-0.062	0.018	-0.147	0.095	0.035	0.104	-0.024
-0.341	-0.319	-1.058	-0.287	-0.311	-0.906	0.521	-0.199	0.177	-0.121	0.052	-0.174	0.154	0.008	0.135	-0.020
-0.307	-0.354	-0.991	-0.281	-0.307	-0.909	0.299	-0.257	0.193	-0.092	0.013	-0.104	0.124	0.026	0.065	-0.025
-0.253	-0.392	-0.983	-0.276	-0.301	-0.913	0.380	-0.194	0.138	-0.043	-0.032	-0.093	0.075	0.065	0.056	-0.032
-0.226	-0.365	-0.912	-0.277	-0.297	-0.914	0.243	0.050	0.034	-0.015	-0.009	-0.020	0.052	0.038	0.015	-0.048
-0.257	-0.400	-0.885	-0.280	-0.291	-0.915	0.332	0.170	0.034	-0.043	-0.049	0.008	0.086	0.072	0.042	-0.049
-0.349	-0.408	-0.885	-0.276	-0.284	-0.918	0.428	-0.181	0.099	-0.139	-0.064	0.012	0.181	0.080	0.043	-0.059
-0.260	-0.388	-0.885	-0.273	-0.276	-0.921	0.477	-0.110	0.128	-0.054	-0.053	0.015	0.094	0.061	0.044	-0.069
-0.253	-0.388	-0.861	-0.271	-0.271	-0.924	0.351	-0.097	0.154	-0.049	-0.058	0.041	0.088	0.062	0.068	-0.073
-0.253	-0.415	-0.877	-0.268	-0.266	-0.926	0.357	-0.138	0.101	-0.052	-0.091	0.028	0.089	0.090	0.052	-0.055
-0.268	-0.400	-0.901	-0.265	-0.259	-0.929	0.376	-0.088	0.074	-0.069	-0.081	0.006	0.106	0.074	0.027	-0.053
-0.233	-0.342	-0.893	-0.262	-0.252	-0.932	0.441	-0.179	0.085	-0.038	-0.031	0.017	0.071	0.016	0.033	-0.055
-0.226	-0.334	-0.869	-0.263	-0.245	-0.933	0.414	0.101	0.049	-0.029	-0.031	0.043	0.064	0.007	0.055	-0.050
-0.260	-0.315	-0.881	-0.261	-0.238	-0.935	0.385	-0.081	0.068	-0.065	-0.018	0.034	0.097	0.012	0.043	-0.044
-0.214	-0.323	-0.873	-0.261	-0.232	-0.937	0.342	-0.024	0.044	-0.020	-0.032	0.043	0.050	0.004	0.051	-0.042
-0.222	-0.284	-0.885	-0.263	-0.226	-0.938	0.341	0.156	0.032	-0.025	0.001	0.031	0.056	0.043	0.038	-0.041
-0.233	-0.303	-0.932	-0.263	-0.219	-0.940	0.426	-0.030	0.035	-0.038	-0.026	-0.014	0.067	0.024	0.011	-0.027
-0.226	-0.284	-0.893	-0.261	-0.212	-0.942	0.405	-0.069	0.042	-0.032	-0.014	0.027	0.058	0.044	0.027	-0.025
-0.183	-0.288	-0.885	-0.264	-0.203	-0.943	0.451	0.170	-0.018	0.013	-0.027	0.035	0.015	0.040	0.036	-0.009
-0.222	-0.261	-0.928	-0.265	-0.197	-0.944	0.367	0.066	0.005	-0.025	-0.007	-0.007	0.053	0.067	0.007	-0.011
-0.137	-0.249	-0.881	-0.267	-0.190	-0.945	0.359	0.132	0.012	0.062	-0.002	0.041	0.031	0.079	0.040	-0.006
-0.241	-0.257	-0.920	-0.267	-0.185	-0.946	0.292	0.012	0.006	-0.042	-0.015	0.002	0.074	0.072	0.001	-0.009
-0.210	-0.265	-0.909	-0.269	-0.179	-0.947	0.348	0.078	0.000	-0.011	-0.029	0.014	0.045	0.064	0.013	-0.008
-0.210	-0.265	-0.909	-0.270	-0.172	-0.948	0.379	0.050	-0.023	-0.011	-0.036	0.015	0.046	0.065	0.012	-0.025
-0.210	-0.230	-0.912	-0.272	-0.165	-0.948	0.378	0.127	0.003	-0.009	-0.008	0.011	0.048	0.101	0.009	-0.038
-0.253	-0.207	-0.928	-0.275	-0.159	-0.948	0.320	0.163	0.025	-0.049	0.009	-0.004	0.091	0.124	0.007	-0.038
-0.330	-0.191	-0.964	-0.275	-0.156	-0.949	0.177	-0.012	0.060	-0.127	0.022	-0.040	0.171	0.139	0.042	-0.052
-0.207	-0.195	-0.873	-0.278	-0.152	-0.949	0.232	0.165	-0.016	-0.001	0.013	0.051	0.050	0.135	0.049	-0.063
-0.283	-0.230	-0.877	-0.281	-0.147	-0.948	0.256	0.165	-0.024	-0.076	-0.026	0.047	0.129	0.099	0.046	-0.060
-0.264	-0.211	-0.877	-0.285	-0.143	-0.948	0.185	0.238	-0.033	-0.052	-0.010	0.046	0.112	0.119	0.046	-0.054
-0.226	-0.222	-0.865	-0.289	-0.138	-0.947	0.306	0.171	-0.057	-0.010	-0.028	0.057	0.077	0.108	0.057	-0.064
-0.287	-0.230	-0.897	-0.291	-0.133	-0.947	0.244	0.112	-0.024	-0.070	-0.040	0.026	0.141	0.101	0.026	-0.057
-0.287	-0.191	-0.897	-0.293	-0.129	-0.947	0.217	0.091	-0.031	-0.068	-0.006	0.025	0.143	0.139	0.027	-0.063
-0.264	-0.153	-0.881	-0.297	-0.124	-0.947	0.247	0.239	-0.110	-0.040	0.028	0.040	0.123	0.177	0.043	-0.070
-0.318	-0.203	-0.897	-0.299	-0.119	-0.947	0.239	0.066	-0.038	-0.092	-0.027	0.024	0.178	0.127	0.029	-0.070
-0.303	-0.145	-0.932	-0.300	-0.114	-0.947	0.251	0.076	-0.044	-0.075	0.026	-0.012	0.165	0.184	0.005	-0.067
-0.295	-0.122	-0.897	-0.302	-0.108	-0.947	0.297	0.046	-0.090	-0.066	0.043	0.024	0.160	0.206	0.032	-0.058
-0.287	-0.137	-0.916	-0.300	-0.105	-0.948	0.188	-0.083	-0.041	-0.060	0.024	0.005	0.154	0.189	0.012	-0.044
-0.237	-0.129	-0.928	-0.303	-0.102	-0.948	0.108	0.151	-0.120	-0.007	0.029	-0.008	0.107	0.197	0.001	-0.038
-0.257	-0.110	-0.912	-0.302	-0.099	-0.948	0.096	-0.060	-0.111	-0.027	0.046	0.009	0.129	0.215	0.016	-0.026
-0.272	-0.156	-0.936	-0.304	-0.097	-0.948	0.104	0.102	-0.136	-0.040	-0.004	-0.015	0.146	0.168	0.007	-0.011
-0.253	-0.133	-0.944	-0.306	-0.095	-0.947	0.070	0.081	-0.137	-0.019	0.017	-0.023	0.129	0.191	0.016	-0.013
-0.230	-0.133	-0.968	-0.305	-0.093	-0.948	0.056	-0.011	-0.083	0.004	0.016	-0.047	0.108	0.191	0.039	-0.000
-0.276	-0.129	-0.972	-0.309	-0.093	-0.946	-0.035	0.189	-0.115	-0.039	0.020	-0.052	0.157	0.195	0.042	0.003
-0.233	-0.153	-1.007	-0.314	-0.095	-0.945	-0.091	0.254	-0.098	0.009	-0.002	-0.089	0.116	0.172	0.077	0.004
-0.303	-0.145	-1.035	-0.317	-0.095	-0.943	-0.076	0.180	-0.118	-0.057	0.006	-0.118	0.187	0.180	0.104	0.017
-0.303	-0.168	-1.046	-0.322	-0.096	-0.942	-0.037	0.245	-0.129	-0.052	-0.017	-0.131	0.189	0.156	0.115	0.034
-0.249	-0.203	-1.125	-0.333	-0.095	-0.938	-0.029	0.559	-0.216	0.012	-0.052	-0.214	0.137	0.120	0.192	0.041
-0.295	-0.241	-1.173	-0.344	-0.095	-0.934	-0.098	0.608	-0.328	-0.022	-0.091	-0.265	0.185	0.081	0.239	-0.008
-0.299	-0.296	-1.157	-0.355	-0.095	-0.930	-0.085	0.570	-0.339	-0.015	-0.146	-0.253	0.190	0.026	0.223	-0.044
-0.572	-0.303	-0.924	-0.354	-0.096	-0.930	-0.096	-0.103	-0.163	-0.289	-0.152	-0.020	0.464	0.017	0.011	-0.077
-0.434	-0.207	-0.786	-0.349	-0.098	-0.932	-0.128	-0.285	-0.068	-0.156	-0.054	0.120	0.327	0.113	0.151	-0.088
-0.337	-0.126	-0.842	-0.346	-0.098	-0.933	-0.003	-0.200	-0.001	-0.064	0.028	0.066	0.233	0.192	0.096	-0.085
-0.299	-0.087	-1.035	-0.341	-0.097	-0.935	0.075	-0.251	0.000	-0.030	0.065	-0.125	0.196	0.230	0.097	-0.003
-0.264	-0.087	-1.169	-0.333	-0.097	-0.938	-0.008	-0.417	-0.029	-0.004	0.065	-0.256	0.163	0.229	0.230	0.083
-0.168	-0.095	-1.153	-0.320	-0.100	-0.942	-0.180	-0.657	-0.036	0.079	0.060	-0.236	0.069	0.220	0.212	0.157
-0.033	-0.114	-1.109	-0.307	-0.105	-0.946	-0.277	-0.648	-0.066	0.201	0.045	-0.189	0.064	0.199	0.168	0.222
0.009	-0.141	-1.153	-0.292	-0.108	-0.950	-0.171	-0.705	-0.031	0.229	0.021	-0.228	0.105	0.171	0.212	0.284
0.051	-0.149	-1.255	-0.272	-0.110	-0.956	-0.137	-1.004	-0.060	0.251	0.015	-0.325	0.145	0.162	0.314	0.338
0.105	-0.214	-1.330	-0.249	-0.112	-0.962	-0.120	-1.152	-0.122	0.282	-0.049	-0.393	0.197	0.095	0.388	0.398
0.186	-0.257	-1.299	-0.219	-0.113	-0.969	-0.084	-1.495	-0.233	0.332	-0.091	-0.355	0.277	0.051	0.356	0.470
0.378	-0.272	-1.240	-0.186	-0.112	-0.976	0.007	-1.638	-0.205	0.491	-0.107	-0.288	0.467	0.034	0.296	0.523
0.513	-0.241	-1.251	-0.157	-0.110	-0.981	0.141	-1.391	-0.127	0.597	-0.078	-0.295	0.600	0.064	0.308	0.555
0.505	-0.234	-1.220	-0.131	-0.107	-0.986	0.168	-1.215	0.043	0.563	-0.074	-0.259	0.590	0.070	0.276	0.589
0.478	-0.238	-1.188	-0.111	-0.104	-0.988	0.187	-0.932	0.218	0.515	-0.080	-0.224	0.562	0.065	0.244	0.585
0.563	-0.261	-1.149	-0.092	-0.103	-0.990	0.080	-0.833	0.250	0.581	-0.104	-0.183	0.646	0.041	0.203	0.546
0.517	-0.187	-1.109	-0.076	-0.101	-0.992	0.124	-0.656	0.238	0.519	-0.033	-0.142	0.598	0.112	0.163	0.481
0.482	-0.118	-1.015	-0.071	-0.100	-0.993	0.099	-0.183	0.113	0.479	0.035	-0.047	0.561	0.181	0.068	0.404
0.286	-0.126	-1.039	-0.065	-0.101	-0.993	-0.060	-0.205	0.098	0.278	0.029	-0.070	0.364	0.172	0.090	0.316
0.174	-0.191	-1.023	-0.060	-0.103	-0.993	-0.066	-0.244	0.086	0.160	-0.036	-0.054	0.251	0.106	0.074	0.219
0.117	-0.118	-1.165	-0.054	-0.103	-0.993	0.016	-0.224	0.250	0.097	0.038	-0.195	0.192	0.178	0.214	0.142
0.047	-0.075	-1.023	-0.048	-0.106	-0.993	-0.150	-0.270	0.334	0.021	0.083	-0.054	0.120	0.220	0.071	0.096
0.132	-0.160	-0.916	-0.044	-0.108	-0.993	-0.072	-0.132	0.317	0.102	0.000	0.053	0.203	0.134	0.036	0.066
0.051	-0.280	-1.050	-0.042	-0.107	-0.993	0.069	-0.060	0.243	0.019	-0.120	-0.081	0.120	0.013	0.098	0.020
-0.026	-0.160	-1.188	-0.041	-0.115	-0.993	-0.368	-0.011	0.132	-0.059	0.007	-0.219	0.042	0.132	0.236	0.003
-0.076	-0.218	-1.046	-0.039	-0.124	-0.992	-0.452	-0.144	0.077	-0.112	-0.042	-0.078	0.010	0.074	0.094	-0.022
-0.007	-0.249	-0.964	-0.032	-0.128	-0.991	-0.188	-0.316	0.105	-0.049	-0.069	0.004	0.057	0.042	0.011	-0.025
-0.007	-0.249	-0.964	-0.026	-0.132	-0.991	-0.163	-0.273	0.097	-0.055	-0.065	0.004	0.055	0.041	0.010	-0.034
0.109	-0.160	-0.897	-0.022	-0.134	-0.991	-0.099	-0.160	0.065	0.057	0.026	0.071	0.169	0.128	0.058	-0.023
0.067	-0.207	-0.861	-0.020	-0.135	-0.991	-0.056	-0.091	0.096	0.012	-0.019	0.107	0.125	0.080	0.094	-0.021
0.032	-0.172	-0.968	-0.019	-0.138	-0.990	-0.123	-0.015	0.109	-0.024	0.018	0.000	0.089	0.113	0.011	-0.035
0.009	-0.160	-0.975	-0.025	-0.143	-0.989	-0.264	0.292	0.098	-0.041	0.035	-0.008	0.064	0.123	0.019	-0.064
-0.049	-0.241	-0.885	-0.023	-0.145	-0.989	-0.068	-0.088	-0.010	-0.101	-0.044	0.082	0.004	0.040	0.072	-0.088
-0.053	-0.272	-0.905	-0.024	-0.148	-0.989	-0.159	0.063	0.024	-0.104	-0.072	0.062	0.001	0.008	0.052	-0.117
-0.130	-0.265	-1.027	-0.024	-0.155	-0.988	-0.335	-0.050	0.059	-0.182	-0.057	-0.061	0.080	0.015	0.070	-0.136
-0.118	-0.176	-0.932	-0.026	-0.162	-0.986	-0.331	0.090	-0.053	-0.168	0.038	0.033	0.070	0.103	0.025	-0.142
-0.057	-0.222	-0.861	-0.026	-0.165	-0.986	-0.168	-0.003	-0.039	-0.107	-0.005	0.104	0.011	0.055	0.097	-0.133
-0.095	-0.311	-0.940	-0.020	-0.168	-0.986	-0.122	-0.310	-0.021	-0.151	-0.091	0.024	0.051	0.034	0.019	-0.115
-0.045	-0.272	-1.035	-0.019	-0.175	-0.984	-0.331	-0.099	-0.140	-0.103	-0.046	-0.071	0.002	0.003	0.074	-0.103
-0.014	-0.222	-0.987	-0.017	-0.177	-0.984	-0.113	-0.129	-0.115	-0.074	0.007	-0.024	0.026	0.052	0.026	-0.088
-0.030	-0.187	-0.920	-0.008	-0.178	-0.984	-0.015	-0.437	0.054	-0.099	0.042	0.043	0.010	0.085	0.042	-0.064
0.055	-0.338	-0.845	-0.005	-0.182	-0.983	-0.170	-0.123	0.108	-0.017	-0.105	0.118	0.093	0.067	0.118	-0.056
0.036	-0.334	-0.979	-0.005	-0.185	-0.983	-0.170	-0.017	-0.090	-0.037	-0.097	-0.017	0.072	0.064	0.015	-0.070
-0.018	-0.203	-1.129	-0.003	-0.186	-0.982	-0.046	-0.133	-0.080	-0.093	0.035	-0.167	0.016	0.066	0.164	-0.073
-0.045	-0.207	-0.901	-0.002	-0.190	-0.982	-0.184	-0.059	0.010	-0.121	0.034	0.061	0.012	0.060	0.066	-0.074
-0.026	-0.326	-0.889	-0.001	-0.196	-0.981	-0.303	-0.005	0.027	-0.103	-0.079	0.072	0.005	0.061	0.078	-0.086
-0.003	-0.284	-0.995	-0.000	-0.201	-0.980	-0.228	-0.088	-0.132	-0.081	-0.032	-0.035	0.026	0.020	0.027	-0.091
-0.022	-0.214	-0.975	0.002	-0.202	-0.979	-0.065	-0.132	-0.118	-0.102	0.038	-0.016	0.005	0.048	0.007	-0.076
-0.003	-0.265	-1.042	0.006	-0.206	-0.979	-0.167	-0.193	0.024	-0.087	-0.009	-0.083	0.023	0.003	0.074	-0.062
0.036	-0.241	-0.932	0.011	-0.211	-0.977	-0.261	-0.243	0.012	-0.054	0.020	0.026	0.059	0.019	0.036	-0.060
0.067	-0.315	-0.861	0.007	-0.215	-0.977	-0.163	0.183	-0.136	-0.019	-0.050	0.096	0.088	0.056	0.107	-0.042
0.051	-0.357	-0.901	0.006	-0.216	-0.976	-0.045	0.018	-0.143	-0.034	-0.092	0.057	0.071	0.099	0.067	-0.033
0.067	-0.261	-1.011	0.007	-0.214	-0.977	0.091	-0.068	0.027	-0.020	0.003	-0.053	0.084	0.003	0.044	-0.026
0.067	-0.261	-1.011	0.010	-0.217	-0.976	-0.126	-0.135	0.067	-0.023	0.006	-0.053	0.082	0.004	0.044	-0.024
0.109	-0.245	-0.822	0.008	-0.223	-0.975	-0.284	0.128	-0.016	0.021	0.027	0.134	0.123	0.011	0.146	-0.015
0.097	-0.342	-0.798	0.004	-0.224	-0.975	-0.051	0.221	-0.068	0.013	-0.069	0.158	0.110	0.087	0.170	-0.019
0.093	-0.381	-0.936	0.009	-0.221	-0.975	0.181	-0.205	0.088	0.005	-0.110	0.020	0.103	0.127	0.032	-0.019
0.040	-0.330	-1.039	0.011	-0.218	-0.976	0.159	-0.081	0.087	-0.051	-0.063	-0.081	0.048	0.078	0.070	-0.031
0.036	-0.230	-1.086	0.009	-0.223	-0.975	-0.248	0.094	0.012	-0.054	0.042	-0.130	0.042	0.022	0.116	-0.022
0.001	-0.261	-0.940	0.010	-0.228	-0.974	-0.243	-0.079	-0.013	-0.090	0.016	0.015	0.006	0.010	0.030	-0.035
0.128	-0.315	-0.873	0.011	-0.227	-0.974	0.052	-0.035	-0.022	0.036	-0.039	0.082	0.131	0.066	0.097	-0.024
0.067	-0.373	-0.842	0.014	-0.226	-0.974	0.059	-0.117	0.035	-0.028	-0.098	0.114	0.068	0.125	0.129	-0.038
0.109	-0.357	-0.991	0.007	-0.231	-0.973	-0.202	0.358	0.013	0.020	-0.078	-0.037	0.108	0.110	0.020	-0.025
-0.049	-0.303	-1.113	0.009	-0.237	-0.971	-0.343	-0.069	0.065	-0.139	-0.017	-0.161	0.052	0.057	0.142	-0.038
0.043	-0.245	-1.007	0.008	-0.238	-0.971	-0.007	0.042	-0.030	-0.046	0.041	-0.054	0.039	0.000	0.035	-0.041
0.043	-0.245	-0.909	0.006	-0.237	-0.972	0.045	0.092	-0.025	-0.045	0.040	0.044	0.038	0.001	0.064	-0.061
0.024	-0.288	-0.881	0.004	-0.238	-0.971	-0.030	0.107	0.024	-0.062	-0.002	0.072	0.017	0.044	0.092	-0.056
0.028	-0.396	-0.897	0.002	-0.241	-0.970	-0.169	0.148	0.069	-0.056	-0.107	0.055	0.019	0.153	0.077	-0.055
0.001	-0.346	-1.039	0.004	-0.243	-0.970	-0.079	-0.095	-0.002	-0.085	-0.055	-0.087	0.009	0.104	0.065	-0.051
0.036	-0.265	-1.023	-0.000	-0.243	-0.970	0.012	0.179	-0.101	-0.047	0.026	-0.071	0.024	0.023	0.049	-0.045
0.020	-0.241	-1.031	0.003	-0.240	-0.971	0.141	-0.167	0.075	-0.066	0.046	-0.079	0.007	0.001	0.056	-0.038
0.059	-0.245	-0.873	0.004	-0.240	-0.971	0.029	-0.015	0.089	-0.029	0.042	0.079	0.044	0.005	0.102	-0.039
0.097	-0.384	-0.834	0.008	-0.245	-0.969	-0.255	-0.146	0.038	0.006	-0.092	0.117	0.081	0.145	0.141	-0.036
0.063	-0.435	-0.853	0.004	-0.250	-0.968	-0.244	0.166	-0.083	-0.025	-0.137	0.096	0.045	0.196	0.122	-0.040
0.082	-0.427	-0.968	0.008	-0.250	-0.968	0.051	-0.222	-0.049	-0.011	-0.130	-0.018	0.063	0.188	0.008	-0.034
0.017	-0.338	-0.999	0.007	-0.247	-0.969	0.172	0.044	-0.117	-0.075	-0.044	-0.048	0.004	0.100	0.023	-0.034
0.032	-0.299	-1.039	0.007	-0.244	-0.970	0.157	0.036	0.044	-0.059	-0.009	-0.087	0.009	0.061	0.063	-0.031
0.051	-0.226	-0.960	0.007	-0.244	-0.970	0.002	-0.004	0.077	-0.041	0.065	-0.008	0.027	0.012	0.017	-0.035
0.074	-0.230	-0.889	0.007	-0.248	-0.969	-0.235	0.033	0.045	-0.018	0.065	0.062	0.048	0.007	0.088	-0.033
0.101	-0.346	-0.838	0.004	-0.253	-0.967	-0.229	0.133	-0.053	0.012	-0.046	0.112	0.073	0.109	0.140	-0.020
0.082	-0.458	-0.845	0.004	-0.252	-0.968	0.091	0.022	-0.078	-0.007	-0.159	0.104	0.053	0.222	0.132	-0.021
0.136	-0.388	-0.932	0.002	-0.250	-0.968	0.138	0.118	-0.086	0.049	-0.092	0.018	0.104	0.153	0.046	-0.012
0.040	-0.369	-0.975	0.004	-0.247	-0.969	0.147	-0.124	0.022	-0.050	-0.075	-0.025	0.007	0.134	0.003	-0.027
0.078	-0.342	-0.991	0.001	-0.244	-0.970	0.163	0.169	0.016	-0.009	-0.051	-0.040	0.044	0.107	0.012	-0.004
-0.049	-0.272	-1.050	0.008	-0.247	-0.969	-0.138	-0.351	0.113	-0.143	0.021	-0.100	0.085	0.037	0.071	-0.035
0.147	-0.265	-1.007	0.000	-0.250	-0.968	-0.151	0.435	-0.008	0.061	0.032	-0.057	0.109	0.030	0.028	-0.026
-0.060	-0.230	-1.015	0.005	-0.256	-0.967	-0.304	-0.242	-0.005	-0.152	0.072	-0.066	0.101	0.005	0.035	-0.039
0.105	-0.230	-0.916	0.001	-0.260	-0.966	-0.208	0.177	-0.137	0.018	0.076	0.032	0.062	0.005	0.064	-0.030
0.047	-0.288	-0.877	0.000	-0.259	-0.966	0.071	0.017	-0.147	-0.039	0.016	0.072	0.003	0.053	0.103	-0.061
0.086	-0.357	-0.790	-0.002	-0.256	-0.967	0.153	0.059	-0.165	0.001	-0.056	0.159	0.040	0.122	0.190	-0.042
0.059	-0.396	-0.798	0.002	-0.252	-0.968	0.209	-0.204	-0.031	-0.030	-0.098	0.152	0.011	0.161	0.182	-0.054
0.113	-0.493	-0.810	0.001	-0.248	-0.969	0.247	0.066	0.027	0.024	-0.199	0.142	0.063	0.258	0.170	-0.046
0.059	-0.439	-0.873	0.002	-0.253	-0.968	-0.186	-0.020	0.039	-0.030	-0.140	0.078	0.008	0.204	0.107	-0.043
0.070	-0.435	-0.948	0.002	-0.256	-0.967	-0.145	0.018	0.052	-0.019	-0.133	0.002	0.017	0.200	0.032	-0.033
0.040	-0.404	-0.960	-0.001	-0.260	-0.966	-0.183	0.159	-0.053	-0.047	-0.099	-0.010	0.015	0.169	0.019	-0.034
0.036	-0.404	-1.003	-0.002	-0.263	-0.965	-0.162	0.050	-0.030	-0.050	-0.096	-0.054	0.020	0.169	0.025	-0.026
0.032	-0.373	-0.995	-0.004	-0.263	-0.965	0.021	0.113	-0.071	-0.051	-0.065	-0.046	0.026	0.138	0.017	-0.029
0.036	-0.299	-1.039	-0.005	-0.263	-0.965	0.017	0.004	-0.042	-0.048	0.007	-0.090	0.023	0.065	0.062	-0.025
0.028	-0.303	-1.003	-0.006	-0.259	-0.966	0.195	0.043	-0.055	-0.055	-0.000	-0.053	0.033	0.069	0.028	-0.019
0.028	-0.280	-1.046	-0.006	-0.255	-0.967	0.200	0.029	-0.061	-0.054	0.019	-0.096	0.034	0.047	0.072	-0.018
0.051	-0.276	-1.027	-0.009	-0.249	-0.968	0.326	0.139	-0.047	-0.028	0.016	-0.074	0.014	0.044	0.053	-0.015
0.032	-0.288	-1.019	-0.006	-0.243	-0.970	0.308	-0.157	0.024	-0.051	-0.001	-0.064	0.036	0.055	0.045	-0.018
0.074	-0.253	-0.983	-0.005	-0.238	-0.971	0.270	-0.034	0.015	-0.009	0.029	-0.027	0.005	0.020	0.009	-0.026
0.020	-0.245	-0.987	-0.003	-0.232	-0.973	0.307	-0.076	-0.005	-0.064	0.031	-0.029	0.050	0.012	0.013	-0.036
0.020	-0.261	-0.983	-0.001	-0.229	-0.974	0.188	-0.118	0.066	-0.067	0.012	-0.024	0.052	0.027	0.011	-0.038
0.005	-0.222	-1.023	-0.001	-0.225	-0.974	0.210	0.025	0.040	-0.082	0.046	-0.063	0.068	0.012	0.052	-0.045
0.051	-0.230	-0.968	0.002	-0.225	-0.974	-0.032	-0.120	0.105	-0.039	0.039	-0.008	0.021	0.005	0.002	-0.040
0.051	-0.230	-0.968	0.000	-0.224	-0.975	0.052	0.110	0.083	-0.037	0.038	-0.008	0.021	0.005	0.001	-0.038
0.078	-0.234	-0.905	0.001	-0.226	-0.974	-0.066	-0.008	0.021	-0.011	0.035	0.055	0.006	0.002	0.062	-0.037
0.051	-0.207	-0.940	0.002	-0.227	-0.974	-0.099	-0.055	0.049	-0.040	0.064	0.019	0.020	0.028	0.025	-0.036
0.047	-0.214	-0.936	0.003	-0.230	-0.973	-0.157	-0.012	0.006	-0.044	0.059	0.022	0.023	0.020	0.026	-0.038
0.059	-0.245	-0.960	0.002	-0.234	-0.972	-0.177	0.029	0.015	-0.033	0.032	-0.003	0.009	0.011	0.001	-0.046
0.059	-0.230	-0.920	-0.001	-0.236	-0.972	-0.095	0.159	-0.049	-0.030	0.049	0.036	0.006	0.003	0.039	-0.048
0.032	-0.241	-0.905	-0.002	-0.239	-0.971	-0.151	0.042	-0.040	-0.056	0.040	0.051	0.030	0.009	0.053	-0.050
0.040	-0.249	-0.912	-0.004	-0.237	-0.971	0.086	0.086	-0.079	-0.046	0.031	0.044	0.020	0.017	0.044	-0.048
0.024	-0.234	-0.964	-0.001	-0.237	-0.972	0.008	-0.103	0.019	-0.063	0.046	-0.007	0.032	0.001	0.009	-0.045
0.051	-0.257	-0.995	-0.003	-0.237	-0.972	0.017	0.093	0.006	-0.034	0.022	-0.039	0.002	0.024	0.041	-0.029
0.028	-0.261	-1.035	-0.003	-0.238	-0.971	-0.073	0.031	0.060	-0.056	0.020	-0.078	0.022	0.027	0.081	-0.021
0.063	-0.319	-1.042	-0.004	-0.240	-0.971	-0.081	0.079	0.022	-0.020	-0.037	-0.087	0.014	0.085	0.090	-0.009
0.051	-0.319	-1.007	-0.002	-0.241	-0.971	-0.027	-0.097	0.071	-0.034	-0.036	-0.051	0.004	0.085	0.055	-0.007
0.067	-0.354	-1.007	-0.003	-0.244	-0.970	-0.137	0.072	0.025	-0.017	-0.068	-0.052	0.021	0.119	0.056	-0.004
0.040	-0.369	-1.054	-0.001	-0.246	-0.969	-0.129	-0.072	0.085	-0.046	-0.081	-0.101	0.005	0.134	0.104	-0.007
0.063	-0.377	-0.995	0.001	-0.248	-0.969	-0.083	-0.074	0.084	-0.025	-0.087	-0.042	0.019	0.141	0.044	-0.003
0.090	-0.357	-0.940	0.002	-0.247	-0.969	0.107	-0.044	0.069	0.001	-0.069	0.013	0.047	0.122	0.011	-0.004
0.101	-0.311	-0.948	0.005	-0.245	-0.970	0.115	-0.117	0.070	0.009	-0.025	0.006	0.058	0.075	0.002	-0.006
0.090	-0.303	-0.940	0.006	-0.240	-0.971	0.229	-0.018	0.053	-0.003	-0.021	0.015	0.047	0.067	0.010	-0.010
0.101	-0.292	-0.889	0.010	-0.239	-0.971	0.073	-0.173	0.069	0.005	-0.011	0.066	0.059	0.055	0.061	-0.017
0.097	-0.276	-0.881	0.012	-0.234	-0.972	0.279	-0.080	0.045	-0.001	-0.000	0.075	0.056	0.040	0.069	-0.023
0.070	-0.245	-0.909	0.009	-0.233	-0.973	0.070	0.172	0.036	-0.025	0.029	0.048	0.030	0.008	0.043	-0.032
0.090	-0.222	-0.901	0.011	-0.231	-0.973	0.105	-0.055	0.076	-0.008	0.051	0.056	0.050	0.016	0.052	-0.021
0.055	-0.261	-0.928	0.013	-0.227	-0.974	0.174	-0.090	0.059	-0.045	0.009	0.029	0.016	0.021	0.025	-0.026
0.136	-0.230	-0.979	0.015	-0.224	-0.974	0.160	-0.052	0.061	0.034	0.037	-0.022	0.098	0.010	0.025	-0.028
0.043	-0.222	-0.972	0.018	-0.222	-0.975	0.129	-0.154	0.025	-0.061	0.042	-0.013	0.008	0.019	0.017	-0.025
0.043	-0.222	-0.972	0.016	-0.218	-0.976	0.198	0.089	-0.010	-0.060	0.038	-0.013	0.010	0.018	0.017	-0.015
0.093	-0.245	-0.956	0.016	-0.214	-0.977	0.196	-0.004	0.008	-0.010	0.011	0.004	0.060	0.005	0.002	-0.029
0.105	-0.226	-0.952	0.017	-0.211	-0.977	0.167	-0.020	0.025	0.001	0.027	0.009	0.072	0.014	0.002	-0.024
0.067	-0.234	-0.972	0.017	-0.208	-0.978	0.168	0.009	-0.004	-0.038	0.016	-0.010	0.033	0.005	0.016	-0.023
0.078	-0.222	-0.972	0.019	-0.204	-0.979	0.195	-0.096	0.005	-0.028	0.024	-0.009	0.044	0.016	0.016	-0.019
0.040	-0.218	-1.007	0.022	-0.200	-0.979	0.184	-0.161	0.020	-0.070	0.025	-0.044	0.005	0.020	0.051	-0.031
0.113	-0.234	-0.979	0.021	-0.196	-0.980	0.227	0.080	-0.013	0.004	0.005	-0.015	0.077	0.004	0.023	-0.018
0.043	-0.234	-0.979	0.026	-0.192	-0.981	0.226	-0.226	0.055	-0.069	0.000	-0.015	0.007	0.004	0.022	-0.018
0.143	-0.234	-0.975	0.026	-0.186	-0.982	0.269	0.010	0.040	0.030	-0.005	-0.009	0.105	0.004	0.016	-0.011
0.090	-0.226	-0.968	0.026	-0.181	-0.983	0.270	0.015	0.088	-0.024	-0.002	-0.001	0.050	0.011	0.007	-0.016
0.097	-0.222	-0.964	0.027	-0.176	-0.984	0.288	-0.010	0.091	-0.017	-0.004	0.004	0.056	0.014	0.003	-0.009
0.097	-0.214	-0.968	0.027	-0.170	-0.985	0.276	0.046	0.092	-0.017	-0.001	0.002	0.054	0.022	0.005	-0.019
0.093	-0.222	-0.964	0.027	-0.166	-0.986	0.233	0.001	0.092	-0.021	-0.014	0.006	0.047	0.014	0.000	-0.013
0.105	-0.241	-0.948	0.027	-0.162	-0.986	0.209	0.016	0.097	-0.010	-0.037	0.023	0.057	0.006	0.017	-0.021
0.136	-0.199	-0.928	0.023	-0.158	-0.987	0.213	0.238	0.036	0.025	0.002	0.043	0.085	0.036	0.038	-0.022
0.043	-0.234	-0.979	0.022	-0.154	-0.988	0.179	0.082	0.077	-0.066	-0.036	-0.007	0.009	0.001	0.013	-0.017
0.093	-0.195	-0.968	0.027	-0.152	-0.988	0.127	-0.250	0.064	-0.022	-0.000	0.005	0.039	0.039	0.000	-0.021
0.120	-0.172	-0.964	0.025	-0.149	-0.988	0.145	0.107	0.007	0.007	0.020	0.009	0.066	0.062	0.005	-0.026
0.067	-0.172	-0.991	0.024	-0.147	-0.989	0.112	0.071	0.026	-0.046	0.018	-0.018	0.011	0.061	0.022	-0.018
0.101	-0.195	-0.968	0.028	-0.145	-0.989	0.089	-0.169	0.069	-0.015	-0.007	0.006	0.045	0.038	0.002	-0.015
0.101	-0.191	-0.948	0.025	-0.144	-0.989	0.092	0.159	0.004	-0.012	-0.005	0.026	0.044	0.041	0.021	-0.021
0.113	-0.207	-0.964	0.027	-0.141	-0.990	0.136	-0.094	0.015	-0.003	-0.023	0.010	0.055	0.025	0.006	-0.016
0.082	-0.187	-0.979	0.027	-0.139	-0.990	0.119	0.015	0.039	-0.033	-0.006	-0.005	0.024	0.044	0.008	-0.019
0.113	-0.207	-0.960	0.029	-0.136	-0.990	0.174	-0.048	0.052	-0.004	-0.029	0.015	0.055	0.024	0.012	-0.018
0.074	-0.160	-0.995	0.027	-0.132	-0.991	0.205	0.073	0.021	-0.041	0.014	-0.020	0.017	0.070	0.024	-0.016
0.097	-0.176	-0.972	0.026	-0.128	-0.991	0.201	0.087	0.032	-0.017	-0.006	0.004	0.040	0.055	0.000	-0.007
0.124	-0.153	-0.975	0.027	-0.125	-0.992	0.143	-0.043	0.032	0.009	0.015	0.001	0.067	0.078	0.004	-0.008
0.132	-0.149	-0.964	0.024	-0.122	-0.992	0.190	0.163	-0.008	0.019	0.015	0.013	0.075	0.081	0.008	0.006
0.090	-0.153	-1.003	0.026	-0.118	-0.993	0.163	-0.053	0.033	-0.024	0.008	-0.026	0.034	0.076	0.031	0.007
0.159	-0.160	-0.952	0.022	-0.116	-0.993	0.128	0.209	-0.033	0.049	-0.002	0.025	0.103	0.067	0.019	0.004
0.097	-0.141	-0.983	0.021	-0.114	-0.993	0.125	0.066	-0.027	-0.011	0.015	-0.006	0.041	0.086	0.013	-0.005
0.101	-0.133	-0.979	0.021	-0.112	-0.994	0.108	0.003	-0.023	-0.007	0.021	-0.002	0.044	0.093	0.009	-0.005
0.078	-0.141	-0.968	0.021	-0.110	-0.994	0.101	-0.012	-0.019	-0.031	0.011	0.010	0.022	0.085	0.004	-0.016
0.086	-0.126	-0.995	0.020	-0.108	-0.994	0.080	0.085	-0.031	-0.021	0.025	-0.017	0.030	0.100	0.023	-0.021
0.086	-0.133	-0.979	0.018	-0.107	-0.994	0.072	0.094	-0.029	-0.020	0.016	-0.001	0.030	0.090	0.007	-0.016
0.074	-0.114	-0.968	0.020	-0.105	-0.994	0.070	-0.108	-0.000	-0.033	0.034	0.011	0.018	0.109	0.003	-0.013
0.136	-0.137	-0.952	0.018	-0.104	-0.994	0.054	0.139	-0.040	0.031	0.009	0.027	0.080	0.085	0.018	-0.011
0.082	-0.129	-0.979	0.017	-0.103	-0.995	0.063	0.060	-0.043	-0.022	0.016	-0.000	0.026	0.092	0.010	-0.011
0.105	-0.129	-0.975	0.016	-0.102	-0.995	0.054	0.054	-0.040	0.002	0.015	0.004	0.049	0.092	0.007	-0.005
0.082	-0.141	-0.975	0.014	-0.101	-0.995	0.054	0.100	-0.072	-0.019	0.002	0.004	0.026	0.080	0.007	-0.014
0.101	-0.149	-0.956	0.011	-0.100	-0.995	0.066	0.126	-0.073	0.002	-0.007	0.024	0.045	0.071	0.013	-0.012
0.078	-0.137	-0.964	0.011	-0.100	-0.995	0.038	0.032	-0.067	-0.020	0.004	0.016	0.022	0.082	0.005	-0.018
0.086	-0.122	-0.975	0.007	-0.099	-0.995	0.019	0.190	-0.107	-0.009	0.019	0.004	0.029	0.097	0.007	-0.013
0.067	-0.129	-0.964	0.010	-0.100	-0.995	-0.036	-0.126	-0.054	-0.031	0.012	0.016	0.009	0.089	0.005	-0.018
0.101	-0.137	-0.983	0.006	-0.101	-0.995	-0.027	0.162	-0.101	0.007	0.005	-0.003	0.044	0.081	0.014	-0.008
0.070	-0.114	-0.956	0.006	-0.101	-0.995	-0.016	0.023	-0.075	-0.024	0.029	0.024	0.014	0.104	0.015	-0.019
0.128	-0.133	-0.960	0.001	-0.101	-0.995	0.011	0.238	-0.086	0.038	0.010	0.021	0.072	0.084	0.013	-0.009
0.013	-0.149	-0.999	0.001	-0.099	-0.995	0.089	0.021	-0.019	-0.078	-0.007	-0.019	0.043	0.067	0.026	-0.025
0.109	-0.126	-0.972	0.001	-0.099	-0.995	0.052	0.042	-0.026	0.018	0.015	0.009	0.053	0.090	0.002	-0.027
0.028	-0.126	-0.952	0.002	-0.099	-0.995	-0.018	-0.083	-0.032	-0.064	0.016	0.029	0.028	0.090	0.021	-0.031
0.043	-0.137	-0.983	0.002	-0.098	-0.995	0.036	0.012	-0.031	-0.049	0.004	-0.002	0.013	0.078	0.011	-0.025
0.101	-0.126	-0.987	0.001	-0.097	-0.995	0.052	0.056	-0.027	0.009	0.014	-0.005	0.044	0.090	0.015	-0.025
0.067	-0.098	-0.952	0.002	-0.097	-0.995	0.002	-0.018	-0.017	-0.026	0.041	0.031	0.010	0.117	0.020	-0.008
0.120	-0.126	-0.948	0.001	-0.098	-0.995	-0.013	0.047	-0.047	0.028	0.014	0.035	0.063	0.091	0.024	0.003
0.120	-0.126	-0.948	-0.002	-0.097	-0.995	0.032	0.164	-0.065	0.031	0.014	0.036	0.063	0.091	0.024	-0.005
0.109	-0.141	-0.952	-0.005	-0.097	-0.995	-0.007	0.173	-0.041	0.023	-0.002	0.032	0.051	0.076	0.021	0.005
0.067	-0.153	-0.940	-0.005	-0.098	-0.995	-0.022	-0.001	-0.008	-0.020	-0.013	0.044	0.008	0.064	0.033	-0.001
0.128	-0.126	-0.916	-0.009	-0.099	-0.995	-0.038	0.214	-0.035	0.045	0.015	0.067	0.070	0.091	0.058	-0.011
0.074	-0.114	-0.932	-0.015	-0.101	-0.995	-0.121	0.295	-0.070	-0.003	0.029	0.052	0.016	0.102	0.043	-0.011
0.067	-0.164	-0.905	-0.018	-0.103	-0.994	-0.080	0.173	-0.075	-0.008	-0.020	0.079	0.008	0.051	0.070	-0.009
0.101	-0.153	-0.932	-0.025	-0.105	-0.994	-0.108	0.357	-0.080	0.034	-0.006	0.051	0.043	0.062	0.042	-0.018
0.067	-0.160	-0.909	-0.028	-0.108	-0.994	-0.125	0.171	-0.032	0.002	-0.011	0.074	0.008	0.054	0.066	-0.021
0.051	-0.149	-0.924	-0.032	-0.111	-0.993	-0.135	0.211	-0.021	-0.009	0.003	0.058	0.008	0.065	0.051	-0.028
0.040	-0.133	-0.916	-0.038	-0.114	-0.993	-0.147	0.314	-0.033	-0.014	0.022	0.066	0.020	0.080	0.059	-0.036
0.001	-0.114	-0.912	-0.043	-0.118	-0.992	-0.216	0.231	-0.026	-0.048	0.045	0.069	0.058	0.100	0.063	-0.038
0.043	-0.164	-0.905	-0.048	-0.122	-0.991	-0.205	0.279	-0.055	-0.001	-0.001	0.076	0.016	0.049	0.071	-0.048
0.036	-0.149	-0.877	-0.055	-0.127	-0.990	-0.231	0.373	-0.087	-0.001	0.020	0.103	0.024	0.065	0.098	-0.047
-0.018	-0.176	-0.885	-0.060	-0.133	-0.989	-0.293	0.241	-0.078	-0.050	-0.002	0.094	0.078	0.038	0.090	-0.044
0.032	-0.176	-0.869	-0.070	-0.138	-0.988	-0.256	0.507	-0.152	0.010	0.004	0.108	0.029	0.038	0.106	-0.049
-0.018	-0.172	-0.916	-0.076	-0.142	-0.987	-0.214	0.291	-0.121	-0.034	0.012	0.060	0.079	0.042	0.059	-0.045
-0.014	-0.191	-0.889	-0.083	-0.146	-0.986	-0.209	0.311	-0.102	-0.024	-0.004	0.087	0.075	0.023	0.087	-0.041
0.020	-0.184	-0.881	-0.089	-0.149	-0.985	-0.147	0.324	-0.124	0.017	0.007	0.094	0.041	0.031	0.095	-0.053
-0.033	-0.199	-0.873	-0.098	-0.151	-0.984	-0.105	0.451	-0.138	-0.028	-0.006	0.100	0.095	0.016	0.102	-0.046
-0.072	-0.203	-0.869	-0.105	-0.152	-0.983	-0.030	0.326	-0.088	-0.060	-0.010	0.104	0.134	0.013	0.106	-0.047
-0.003	-0.199	-0.881	-0.111	-0.152	-0.982	-0.017	0.339	-0.062	0.016	-0.005	0.091	0.066	0.018	0.094	-0.048
-0.060	-0.214	-0.901	-0.117	-0.152	-0.981	0.021	0.284	-0.043	-0.036	-0.021	0.071	0.123	0.003	0.074	-0.045
-0.030	-0.172	-0.905	-0.124	-0.152	-0.981	-0.001	0.351	-0.027	0.002	0.021	0.066	0.093	0.046	0.070	-0.032
-0.053	-0.153	-0.893	-0.129	-0.152	-0.980	-0.035	0.263	-0.048	-0.016	0.041	0.077	0.117	0.066	0.081	-0.039
-0.041	-0.133	-0.885	-0.136	-0.153	-0.979	-0.051	0.350	-0.095	0.002	0.061	0.084	0.106	0.086	0.088	-0.037
-0.080	-0.126	-0.905	-0.139	-0.155	-0.978	-0.130	0.158	-0.133	-0.033	0.071	0.063	0.144	0.094	0.069	-0.041
-0.080	-0.126	-0.905	-0.145	-0.157	-0.977	-0.116	0.287	-0.163	-0.027	0.073	0.062	0.144	0.094	0.069	-0.038
-0.076	-0.191	-0.897	-0.152	-0.159	-0.976	-0.141	0.307	-0.217	-0.017	0.009	0.069	0.141	0.028	0.077	-0.039
-0.076	-0.234	-0.905	-0.158	-0.161	-0.974	-0.110	0.294	-0.226	-0.011	-0.031	0.060	0.141	0.014	0.068	-0.038
-0.080	-0.257	-0.909	-0.162	-0.163	-0.973	-0.148	0.177	-0.202	-0.011	-0.052	0.055	0.145	0.037	0.064	-0.036
-0.103	-0.230	-0.901	-0.164	-0.167	-0.972	-0.216	0.114	-0.178	-0.031	-0.021	0.061	0.168	0.010	0.071	-0.035
-0.099	-0.218	-0.916	-0.169	-0.170	-0.971	-0.138	0.215	-0.208	-0.022	-0.007	0.044	0.164	0.001	0.054	-0.030
-0.099	-0.222	-0.912	-0.173	-0.171	-0.970	-0.119	0.164	-0.224	-0.019	-0.009	0.047	0.164	0.003	0.058	-0.032
-0.087	-0.222	-0.948	-0.176	-0.173	-0.969	-0.103	0.160	-0.204	-0.003	-0.008	0.011	0.153	0.004	0.021	-0.027
-0.126	-0.241	-0.956	-0.180	-0.175	-0.968	-0.144	0.141	-0.180	-0.039	-0.025	0.002	0.192	0.024	0.013	-0.020
-0.122	-0.238	-0.979	-0.181	-0.176	-0.968	-0.077	0.080	-0.167	-0.033	-0.020	-0.022	0.188	0.021	0.011	-0.005
-0.107	-0.241	-0.995	-0.183	-0.177	-0.967	-0.041	0.087	-0.133	-0.016	-0.023	-0.038	0.173	0.025	0.027	0.006
-0.068	-0.234	-1.015	-0.186	-0.177	-0.967	-0.016	0.117	-0.109	0.025	-0.015	-0.059	0.134	0.018	0.046	0.018
-0.064	-0.261	-1.003	-0.193	-0.177	-0.965	-0.035	0.352	-0.158	0.036	-0.042	-0.048	0.130	0.046	0.035	0.025
-0.099	-0.299	-0.995	-0.200	-0.179	-0.963	-0.100	0.365	-0.178	0.008	-0.079	-0.042	0.164	0.085	0.026	0.037
-0.133	-0.307	-1.050	-0.207	-0.181	-0.962	-0.131	0.332	-0.195	-0.019	-0.085	-0.099	0.199	0.093	0.081	0.047
-0.118	-0.334	-1.098	-0.219	-0.183	-0.958	-0.182	0.585	-0.283	0.008	-0.109	-0.149	0.183	0.120	0.128	0.056
-0.122	-0.361	-1.165	-0.233	-0.186	-0.955	-0.182	0.695	-0.318	0.018	-0.134	-0.220	0.187	0.147	0.195	0.042
-0.137	-0.381	-1.169	-0.248	-0.188	-0.950	-0.180	0.748	-0.338	0.018	-0.151	-0.229	0.202	0.167	0.198	-0.009
-0.283	-0.365	-1.117	-0.258	-0.189	-0.947	-0.090	0.525	-0.238	-0.118	-0.134	-0.180	0.348	0.152	0.147	-0.064
-0.434	-0.323	-0.975	-0.255	-0.186	-0.949	0.130	-0.228	-0.081	-0.271	-0.094	-0.037	0.498	0.109	0.005	-0.103
-0.364	-0.226	-0.857	-0.248	-0.182	-0.951	0.218	-0.352	0.011	-0.208	-0.002	0.084	0.429	0.013	0.114	-0.110
-0.241	-0.164	-0.889	-0.243	-0.176	-0.954	0.371	-0.268	0.115	-0.091	0.054	0.055	0.306	0.049	0.082	-0.077
-0.099	-0.126	-0.995	-0.237	-0.168	-0.957	0.428	-0.262	0.112	0.046	0.085	-0.048	0.164	0.088	0.024	-0.004
-0.049	-0.102	-1.058	-0.229	-0.164	-0.959	0.230	-0.375	-0.010	0.088	0.103	-0.109	0.114	0.111	0.087	0.093
-0.033	-0.122	-1.078	-0.218	-0.161	-0.963	0.099	-0.578	-0.038	0.092	0.082	-0.125	0.098	0.092	0.107	0.163
0.140	-0.187	-1.046	-0.206	-0.159	-0.965	0.085	-0.582	-0.061	0.253	0.014	-0.091	0.075	0.026	0.076	0.232
0.140	-0.187	-1.046	-0.193	-0.157	-0.969	0.096	-0.643	-0.061	0.240	0.012	-0.088	0.075	0.026	0.076	0.291
0.278	-0.284	-1.161	-0.180	-0.154	-0.972	0.201	-0.595	-0.026	0.366	-0.088	-0.199	0.213	0.071	0.190	0.349
0.282	-0.211	-1.204	-0.170	-0.149	-0.974	0.267	-0.410	-0.018	0.360	-0.020	-0.240	0.217	0.002	0.233	0.394
0.290	-0.176	-1.240	-0.153	-0.144	-0.978	0.256	-0.788	0.023	0.351	0.010	-0.272	0.225	0.037	0.269	0.436
0.390	-0.184	-1.232	-0.140	-0.141	-0.980	0.145	-0.593	-0.010	0.438	-0.001	-0.262	0.325	0.030	0.261	0.463
0.390	-0.203	-1.176	-0.125	-0.139	-0.982	0.131	-0.671	0.023	0.423	-0.023	-0.204	0.325	0.010	0.206	0.479
0.474	-0.172	-1.228	-0.115	-0.134	-0.984	0.232	-0.444	-0.016	0.497	0.004	-0.254	0.409	0.041	0.257	0.498
0.432	-0.164	-1.224	-0.100	-0.129	-0.987	0.243	-0.647	0.009	0.441	0.006	-0.248	0.367	0.049	0.253	0.473
0.474	-0.168	-1.188	-0.096	-0.126	-0.987	0.174	-0.130	-0.045	0.479	-0.001	-0.211	0.410	0.045	0.217	0.462
0.343	-0.153	-1.149	-0.081	-0.126	-0.989	0.002	-0.699	0.074	0.333	0.015	-0.170	0.278	0.061	0.178	0.385
0.417	-0.214	-1.086	-0.077	-0.126	-0.989	0.012	-0.117	0.036	0.402	-0.047	-0.107	0.352	0.001	0.114	0.322
0.151	-0.226	-1.098	-0.069	-0.127	-0.990	-0.012	-0.382	0.009	0.128	-0.058	-0.118	0.086	0.012	0.126	0.245
0.213	-0.149	-0.987	-0.062	-0.125	-0.990	0.074	-0.325	-0.057	0.183	0.017	-0.007	0.148	0.066	0.016	0.207
0.174	-0.272	-1.003	-0.050	-0.124	-0.991	0.069	-0.554	0.031	0.133	-0.107	-0.022	0.109	0.058	0.032	0.155
0.232	-0.207	-0.979	-0.046	-0.124	-0.991	0.000	-0.171	0.054	0.186	-0.041	0.002	0.167	0.008	0.008	0.142
0.190	-0.145	-1.027	-0.045	-0.120	-0.992	0.205	-0.001	0.031	0.143	0.017	-0.045	0.125	0.070	0.056	0.116
0.132	-0.164	-1.019	-0.045	-0.118	-0.992	0.134	0.053	0.045	0.086	-0.005	-0.037	0.067	0.051	0.048	0.083
0.082	-0.245	-0.999	-0.051	-0.120	-0.991	-0.087	0.303	-0.023	0.041	-0.084	-0.017	0.017	0.030	0.028	0.044
-0.007	-0.296	-1.003	-0.050	-0.122	-0.991	-0.069	-0.051	-0.005	-0.049	-0.132	-0.021	0.072	0.080	0.032	0.003
-0.003	-0.238	-1.046	-0.047	-0.120	-0.992	0.119	-0.146	-0.004	-0.048	-0.076	-0.064	0.068	0.022	0.076	-0.026
-0.022	-0.211	-1.003	-0.040	-0.116	-0.992	0.220	-0.317	0.103	-0.073	-0.053	-0.020	0.087	0.006	0.033	-0.054
0.032	-0.187	-0.893	-0.035	-0.112	-0.993	0.237	-0.231	0.161	-0.025	-0.034	0.091	0.033	0.030	0.078	-0.054
-0.010	-0.180	-0.889	-0.030	-0.108	-0.994	0.191	-0.218	0.212	-0.072	-0.030	0.096	0.075	0.038	0.081	-0.046
0.055	-0.172	-0.897	-0.029	-0.103	-0.994	0.271	-0.026	0.085	-0.007	-0.027	0.088	0.009	0.046	0.074	-0.027
0.093	-0.187	-0.972	-0.024	-0.100	-0.995	0.151	-0.218	0.105	0.026	-0.045	0.014	0.029	0.031	0.001	-0.034
0.086	-0.145	-1.027	-0.026	-0.100	-0.995	0.023	0.107	0.069	0.020	-0.003	-0.041	0.021	0.074	0.057	-0.033
-0.037	-0.156	-1.035	-0.019	-0.101	-0.995	-0.036	-0.347	0.073	-0.110	-0.014	-0.049	0.102	0.063	0.065	-0.045
-0.022	-0.114	-0.956	-0.019	-0.108	-0.994	-0.340	0.008	0.016	-0.094	0.035	0.029	0.087	0.107	0.014	-0.074
-0.022	-0.114	-0.956	-0.021	-0.116	-0.993	-0.401	0.100	-0.075	-0.092	0.043	0.028	0.087	0.107	0.014	-0.096
-0.010	-0.133	-0.834	-0.019	-0.123	-0.992	-0.362	-0.141	-0.195	-0.083	0.031	0.150	0.075	0.089	0.136	-0.084
0.047	-0.160	-0.818	-0.019	-0.129	-0.991	-0.292	-0.032	-0.211	-0.026	0.010	0.165	0.018	0.062	0.152	-0.087
0.097	-0.149	-0.845	-0.019	-0.130	-0.991	-0.068	0.013	-0.253	0.025	0.023	0.137	0.032	0.075	0.124	-0.074
0.013	-0.199	-0.830	-0.015	-0.133	-0.991	-0.129	-0.223	-0.175	-0.064	-0.024	0.152	0.052	0.025	0.140	-0.052
0.097	-0.230	-0.853	-0.009	-0.128	-0.992	0.262	-0.306	-0.098	0.014	-0.060	0.129	0.032	0.005	0.116	-0.041
0.124	-0.276	-0.826	-0.005	-0.121	-0.993	0.357	-0.197	-0.116	0.037	-0.113	0.158	0.059	0.051	0.143	-0.038
0.101	-0.296	-0.885	-0.002	-0.116	-0.993	0.293	-0.140	0.083	0.011	-0.138	0.099	0.036	0.070	0.084	-0.005
0.086	-0.288	-0.995	0.005	-0.113	-0.994	0.192	-0.328	0.119	-0.011	-0.133	-0.011	0.020	0.062	0.026	0.001
0.109	-0.241	-1.102	0.002	-0.121	-0.993	-0.388	0.178	0.064	0.015	-0.079	-0.118	0.043	0.015	0.133	-0.001
0.017	-0.160	-1.196	0.004	-0.129	-0.992	-0.380	-0.055	0.108	-0.079	0.010	-0.213	0.049	0.067	0.227	0.003
0.013	-0.145	-1.149	0.010	-0.136	-0.991	-0.382	-0.316	-0.000	-0.089	0.033	-0.167	0.053	0.083	0.180	-0.018
0.063	-0.187	-1.074	0.007	-0.140	-0.990	-0.194	0.140	0.018	-0.036	-0.005	-0.093	0.003	0.042	0.105	-0.023
-0.018	-0.257	-0.975	0.010	-0.146	-0.989	-0.298	-0.151	0.070	-0.120	-0.069	0.005	0.084	0.027	0.007	-0.033
0.136	-0.238	-0.968	0.008	-0.151	-0.988	-0.240	0.162	0.050	0.036	-0.044	0.012	0.070	0.007	0.001	-0.032
0.051	-0.296	-0.956	0.010	-0.158	-0.987	-0.337	-0.090	0.026	-0.050	-0.095	0.023	0.015	0.065	0.013	-0.030
0.093	-0.330	-0.952	0.012	-0.164	-0.986	-0.268	-0.085	0.096	-0.010	-0.124	0.026	0.027	0.099	0.017	-0.017
0.140	-0.338	-0.901	0.014	-0.173	-0.985	-0.401	-0.066	-0.023	0.034	-0.123	0.076	0.073	0.106	0.067	-0.016
0.063	-0.338	-0.948	0.014	-0.182	-0.983	-0.457	-0.031	0.006	-0.044	-0.114	0.027	0.004	0.105	0.020	-0.004
0.120	-0.361	-1.031	0.011	-0.189	-0.982	-0.335	0.157	-0.117	0.017	-0.130	-0.057	0.054	0.128	0.063	-0.005
0.120	-0.334	-0.940	0.008	-0.198	-0.980	-0.437	0.166	-0.019	0.020	-0.094	0.032	0.054	0.100	0.028	0.002
0.074	-0.315	-0.952	0.004	-0.204	-0.979	-0.275	0.186	-0.121	-0.022	-0.069	0.019	0.008	0.080	0.016	0.002
0.159	-0.299	-0.928	0.005	-0.210	-0.978	-0.293	-0.062	-0.138	0.061	-0.047	0.041	0.092	0.064	0.040	-0.003
0.032	-0.338	-0.975	-0.005	-0.211	-0.978	-0.032	0.474	-0.233	-0.055	-0.085	-0.007	0.035	0.102	0.007	-0.003
0.109	-0.319	-0.948	0.001	-0.216	-0.976	-0.252	-0.319	-0.141	0.016	-0.060	0.020	0.042	0.082	0.021	0.004
0.124	-0.377	-0.897	-0.002	-0.216	-0.976	0.038	0.158	-0.198	0.035	-0.118	0.071	0.058	0.139	0.072	0.007
0.124	-0.377	-0.897	-0.001	-0.216	-0.976	-0.007	-0.066	-0.149	0.034	-0.117	0.071	0.058	0.139	0.072	0.014
0.132	-0.315	-1.031	-0.003	-0.210	-0.978	0.347	0.084	-0.057	0.043	-0.062	-0.062	0.065	0.077	0.061	0.013
0.047	-0.323	-1.058	0.000	-0.204	-0.979	0.310	-0.166	-0.037	-0.045	-0.075	-0.088	0.020	0.084	0.089	0.016
0.074	-0.299	-1.027	0.001	-0.199	-0.980	0.293	0.004	0.037	-0.018	-0.058	-0.055	0.007	0.060	0.057	0.013
0.109	-0.272	-0.995	-0.001	-0.194	-0.981	0.237	0.105	0.011	0.018	-0.035	-0.022	0.041	0.032	0.025	-0.002
0.055	-0.280	-1.050	0.002	-0.192	-0.981	0.137	-0.131	0.105	-0.039	-0.045	-0.077	0.013	0.039	0.080	0.001
0.078	-0.292	-0.979	0.005	-0.187	-0.982	0.284	-0.112	0.040	-0.018	-0.062	-0.005	0.010	0.050	0.009	0.011
0.082	-0.311	-1.031	0.008	-0.186	-0.983	0.052	-0.138	0.143	-0.018	-0.082	-0.056	0.013	0.069	0.060	0.006
0.117	-0.276	-1.086	0.008	-0.184	-0.983	0.097	0.033	0.135	0.016	-0.049	-0.111	0.047	0.034	0.115	0.007
0.063	-0.253	-1.078	0.009	-0.189	-0.982	-0.238	0.025	0.134	-0.038	-0.021	-0.104	0.007	0.010	0.107	0.011
0.074	-0.307	-1.039	0.012	-0.188	-0.982	0.043	-0.112	0.188	-0.029	-0.075	-0.064	0.004	0.063	0.067	0.010
0.120	-0.350	-0.956	0.014	-0.191	-0.982	-0.110	-0.070	0.172	0.015	-0.115	0.018	0.049	0.106	0.016	0.001
0.128	-0.377	-0.912	0.018	-0.190	-0.982	0.092	-0.142	0.205	0.019	-0.144	0.062	0.056	0.133	0.060	0.006
0.132	-0.388	-0.936	0.021	-0.196	-0.980	-0.304	-0.117	0.222	0.019	-0.149	0.037	0.059	0.144	0.037	0.003
0.170	-0.384	-0.901	0.021	-0.197	-0.980	-0.035	0.088	0.170	0.058	-0.144	0.073	0.097	0.140	0.073	-0.011
0.109	-0.373	-0.912	0.022	-0.204	-0.979	-0.321	-0.008	0.167	-0.005	-0.125	0.060	0.035	0.128	0.061	-0.006
0.093	-0.373	-0.869	0.029	-0.206	-0.978	-0.094	-0.285	0.208	-0.026	-0.123	0.103	0.019	0.128	0.105	-0.017
0.201	-0.346	-0.810	0.029	-0.210	-0.977	-0.179	0.016	0.136	0.081	-0.092	0.161	0.126	0.101	0.164	-0.031
0.117	-0.311	-0.826	0.028	-0.211	-0.977	-0.001	0.098	0.098	-0.002	-0.057	0.146	0.040	0.065	0.149	-0.036
0.093	-0.218	-0.912	0.027	-0.213	-0.977	-0.108	0.054	0.056	-0.025	0.038	0.059	0.016	0.028	0.062	-0.036
0.086	-0.211	-0.916	0.027	-0.215	-0.976	-0.097	0.034	0.056	-0.032	0.048	0.055	0.007	0.036	0.059	-0.059
0.078	-0.265	-0.901	0.027	-0.219	-0.975	-0.204	0.039	0.044	-0.040	-0.002	0.070	0.001	0.018	0.075	-0.065
0.047	-0.261	-0.881	0.025	-0.224	-0.974	-0.239	0.086	0.012	-0.069	0.007	0.089	0.033	0.014	0.094	-0.061
0.055	-0.323	-0.885	0.023	-0.230	-0.973	-0.302	0.122	-0.006	-0.059	-0.049	0.083	0.026	0.077	0.091	-0.068
0.140	-0.330	-0.822	0.022	-0.236	-0.972	-0.305	0.093	0.063	0.027	-0.050	0.145	0.057	0.085	0.154	-0.072
0.051	-0.238	-0.905	0.026	-0.241	-0.970	-0.264	-0.177	0.075	-0.065	0.048	0.061	0.033	0.008	0.072	-0.063
0.051	-0.238	-0.905	0.025	-0.246	-0.969	-0.261	0.064	0.056	-0.064	0.053	0.060	0.034	0.008	0.072	-0.053
0.105	-0.226	-0.842	0.023	-0.250	-0.968	-0.213	0.106	-0.015	-0.009	0.069	0.122	0.019	0.019	0.135	-0.063
0.105	-0.214	-0.893	0.022	-0.254	-0.967	-0.213	0.048	0.040	-0.008	0.085	0.070	0.018	0.030	0.083	-0.051
0.043	-0.214	-0.940	0.024	-0.256	-0.966	-0.111	-0.091	0.028	-0.072	0.087	0.023	0.045	0.030	0.036	-0.040
0.086	-0.218	-0.987	0.024	-0.258	-0.966	-0.091	0.010	0.012	-0.030	0.084	-0.025	0.004	0.026	0.012	-0.041
0.074	-0.187	-0.983	0.021	-0.261	-0.965	-0.151	0.161	-0.032	-0.038	0.118	-0.021	0.016	0.056	0.008	-0.043
0.063	-0.207	-0.944	0.022	-0.263	-0.965	-0.131	-0.039	0.019	-0.051	0.101	0.017	0.028	0.036	0.031	-0.040
0.067	-0.211	-0.960	0.021	-0.265	-0.964	-0.099	0.059	0.002	-0.046	0.099	0.001	0.025	0.032	0.014	-0.048
0.047	-0.195	-0.972	0.021	-0.267	-0.964	-0.100	0.006	-0.015	-0.065	0.116	-0.011	0.046	0.046	0.002	-0.047
0.036	-0.203	-0.991	0.021	-0.267	-0.963	-0.033	0.002	0.020	-0.077	0.109	-0.031	0.059	0.037	0.019	-0.045
0.078	-0.207	-0.979	0.020	-0.268	-0.963	-0.042	0.059	0.016	-0.034	0.106	-0.019	0.017	0.033	0.009	-0.047
0.047	-0.172	-1.003	0.018	-0.268	-0.963	-0.058	0.116	-0.013	-0.062	0.142	-0.043	0.049	0.066	0.034	-0.044
0.043	-0.203	-0.999	0.019	-0.270	-0.963	-0.071	-0.032	0.023	-0.067	0.112	-0.039	0.055	0.034	0.031	-0.037
0.051	-0.203	-0.991	0.020	-0.270	-0.963	-0.057	-0.054	0.027	-0.061	0.113	-0.031	0.049	0.033	0.023	-0.034
0.070	-0.222	-1.007	0.023	-0.271	-0.962	-0.047	-0.129	0.029	-0.044	0.094	-0.047	0.032	0.014	0.039	-0.027
0.097	-0.222	-0.983	0.023	-0.272	-0.962	-0.048	0.029	-0.016	-0.017	0.095	-0.024	0.007	0.014	0.015	-0.029
0.093	-0.203	-0.991	0.022	-0.273	-0.962	-0.044	0.026	-0.002	-0.021	0.115	-0.032	0.011	0.033	0.023	-0.024
0.051	-0.241	-0.956	0.023	-0.273	-0.962	-0.035	-0.020	-0.009	-0.063	0.077	0.003	0.054	0.005	0.012	-0.023
0.093	-0.234	-0.964	0.026	-0.273	-0.962	-0.012	-0.144	-0.004	-0.024	0.085	-0.005	0.012	0.003	0.003	-0.027
0.097	-0.222	-0.952	0.025	-0.273	-0.962	-0.008	0.025	-0.013	-0.020	0.097	0.007	0.008	0.015	0.014	-0.025
0.086	-0.222	-0.968	0.027	-0.274	-0.961	-0.040	-0.077	-0.012	-0.033	0.097	-0.009	0.019	0.015	0.003	-0.018
0.113	-0.214	-0.987	0.028	-0.274	-0.961	-0.019	-0.038	-0.027	-0.007	0.105	-0.029	0.010	0.022	0.024	-0.014
0.078	-0.222	-1.003	0.028	-0.275	-0.961	-0.033	0.025	0.002	-0.042	0.098	-0.045	0.024	0.014	0.041	-0.012
0.117	-0.245	-0.964	0.030	-0.275	-0.961	-0.000	-0.109	0.042	-0.006	0.075	-0.006	0.016	0.009	0.003	-0.009
0.105	-0.234	-0.972	0.031	-0.274	-0.961	0.005	-0.023	0.008	-0.018	0.086	-0.014	0.007	0.003	0.013	-0.013
0.109	-0.230	-0.968	0.029	-0.274	-0.961	0.016	0.090	-0.014	-0.013	0.089	-0.010	0.013	0.007	0.010	-0.018
0.097	-0.238	-0.972	0.033	-0.273	-0.961	0.020	-0.157	0.030	-0.028	0.081	-0.014	0.003	0.001	0.015	-0.027
0.070	-0.214	-0.975	0.034	-0.274	-0.961	-0.026	-0.063	0.005	-0.056	0.104	-0.018	0.021	0.023	0.021	-0.027
0.070	-0.214	-0.975	0.035	-0.274	-0.961	-0.030	-0.075	-0.010	-0.058	0.105	-0.019	0.019	0.023	0.022	-0.033
0.113	-0.241	-0.952	0.034	-0.275	-0.961	-0.025	0.076	-0.042	-0.014	0.078	0.004	0.025	0.004	0.000	-0.032
0.074	-0.261	-0.991	0.036	-0.274	-0.961	0.007	-0.118	0.006	-0.055	0.058	-0.035	0.011	0.023	0.040	-0.026
0.109	-0.245	-0.968	0.038	-0.274	-0.961	-0.007	-0.058	0.003	-0.022	0.074	-0.012	0.024	0.008	0.017	-0.032
0.113	-0.222	-0.960	0.035	-0.275	-0.961	-0.022	0.171	-0.029	-0.015	0.097	-0.004	0.029	0.016	0.010	-0.030
0.047	-0.218	-0.944	0.037	-0.276	-0.961	-0.056	-0.150	-0.002	-0.084	0.102	0.011	0.035	0.020	0.006	-0.030
0.128	-0.203	-0.952	0.034	-0.278	-0.960	-0.122	0.163	-0.067	0.000	0.120	0.003	0.047	0.036	0.003	-0.030
0.082	-0.226	-0.964	0.035	-0.280	-0.959	-0.138	-0.042	-0.046	-0.047	0.099	-0.010	0.002	0.013	0.015	-0.032
0.105	-0.238	-0.964	0.035	-0.283	-0.959	-0.130	-0.031	-0.041	-0.024	0.090	-0.011	0.026	0.002	0.015	-0.022
0.109	-0.249	-0.952	0.036	-0.284	-0.958	-0.084	-0.038	-0.030	-0.021	0.080	0.000	0.031	0.009	0.004	-0.019
0.097	-0.272	-0.956	0.039	-0.285	-0.958	-0.055	-0.104	0.016	-0.035	0.057	-0.004	0.020	0.032	0.008	-0.021
0.143	-0.269	-0.952	0.037	-0.286	-0.957	-0.067	0.119	-0.003	0.014	0.062	-0.001	0.066	0.027	0.004	-0.025
0.078	-0.241	-0.948	0.036	-0.288	-0.957	-0.085	0.024	0.004	-0.051	0.091	0.002	0.002	0.001	0.000	-0.030
0.086	-0.265	-0.936	0.035	-0.289	-0.957	-0.070	0.084	-0.008	-0.041	0.069	0.013	0.010	0.022	0.012	-0.026
0.070	-0.265	-0.972	0.035	-0.290	-0.956	-0.043	-0.030	-0.013	-0.057	0.070	-0.023	0.005	0.021	0.023	-0.030
0.109	-0.265	-0.979	0.037	-0.291	-0.956	-0.033	-0.051	0.006	-0.019	0.070	-0.031	0.034	0.020	0.030	-0.026
0.117	-0.261	-0.952	0.035	-0.291	-0.956	-0.025	0.084	-0.002	-0.009	0.074	-0.004	0.043	0.015	0.003	-0.017
0.082	-0.245	-0.972	0.033	-0.291	-0.956	-0.012	0.117	0.002	-0.041	0.090	-0.024	0.010	0.002	0.023	-0.014
0.136	-0.261	-0.928	0.035	-0.292	-0.956	-0.039	-0.089	0.035	0.011	0.075	0.019	0.065	0.013	0.020	-0.013
0.090	-0.257	-0.952	0.033	-0.293	-0.956	-0.053	0.120	0.010	-0.032	0.080	-0.005	0.019	0.007	0.004	-0.013
0.113	-0.253	-0.964	0.035	-0.293	-0.955	-0.047	-0.081	0.034	-0.011	0.084	-0.018	0.043	0.003	0.016	-0.009
0.109	-0.272	-0.952	0.031	-0.294	-0.955	-0.012	0.228	-0.015	-0.010	0.065	-0.006	0.040	0.021	0.004	-0.012
0.109	-0.269	-0.940	0.031	-0.293	-0.955	0.006	-0.003	0.023	-0.010	0.069	0.006	0.041	0.017	0.008	-0.010
0.105	-0.265	-0.960	0.032	-0.293	-0.955	0.000	-0.032	-0.012	-0.014	0.073	-0.014	0.037	0.012	0.012	-0.008
0.086	-0.241	-0.972	0.031	-0.294	-0.955	-0.022	0.057	-0.010	-0.032	0.096	-0.026	0.018	0.013	0.023	-0.004
0.128	-0.257	-0.936	0.028	-0.295	-0.955	-0.066	0.159	-0.026	0.013	0.082	0.009	0.061	0.001	0.012	-0.006
0.128	-0.257	-0.936	0.027	-0.296	-0.955	-0.055	0.092	-0.023	0.015	0.083	0.009	0.062	0.001	0.013	-0.002
0.090	-0.265	-0.956	0.027	-0.297	-0.955	-0.059	-0.027	0.005	-0.025	0.076	-0.011	0.024	0.007	0.006	0.003
0.120	-0.265	-0.952	0.027	-0.297	-0.954	-0.029	0.062	0.009	0.007	0.077	-0.007	0.054	0.007	0.001	-0.003
0.117	-0.265	-0.948	0.024	-0.297	-0.954	-0.018	0.129	-0.017	0.005	0.077	-0.004	0.049	0.006	0.002	-0.004
0.082	-0.265	-0.968	0.025	-0.297	-0.955	0.017	-0.039	0.007	-0.030	0.076	-0.023	0.014	0.005	0.018	-0.002
0.109	-0.257	-0.975	0.026	-0.296	-0.955	0.025	-0.035	0.002	-0.004	0.084	-0.031	0.039	0.004	0.025	-0.009
0.097	-0.261	-0.948	0.026	-0.296	-0.955	0.029	0.003	-0.033	-0.016	0.079	-0.003	0.027	0.001	0.003	-0.006
0.082	-0.269	-0.968	0.029	-0.296	-0.955	0.006	-0.129	-0.025	-0.034	0.071	-0.023	0.011	0.006	0.016	-0.006
0.140	-0.257	-0.932	0.026	-0.296	-0.955	-0.013	0.161	-0.029	0.026	0.083	0.012	0.068	0.006	0.020	-0.014
0.082	-0.249	-0.964	0.025	-0.296	-0.955	-0.030	0.048	-0.039	-0.030	0.091	-0.019	0.010	0.014	0.011	-0.011
0.082	-0.269	-0.944	0.026	-0.296	-0.955	0.003	-0.041	-0.025	-0.031	0.072	0.000	0.010	0.005	0.009	-0.011
0.120	-0.284	-0.920	0.025	-0.296	-0.955	-0.012	0.021	-0.031	0.007	0.056	0.024	0.048	0.021	0.033	-0.019
0.082	-0.272	-0.964	0.025	-0.297	-0.955	-0.012	0.003	-0.034	-0.031	0.068	-0.019	0.010	0.009	0.011	-0.016
0.090	-0.245	-0.956	0.026	-0.296	-0.955	-0.002	-0.056	-0.019	-0.025	0.095	-0.011	0.018	0.019	0.003	-0.013
0.105	-0.249	-0.944	0.025	-0.296	-0.955	0.012	0.088	-0.027	-0.008	0.091	0.001	0.033	0.015	0.008	-0.016
0.093	-0.253	-0.952	0.025	-0.296	-0.955	-0.000	-0.026	-0.031	-0.020	0.087	-0.007	0.022	0.011	0.001	-0.010
0.097	-0.261	-0.948	0.025	-0.295	-0.955	0.038	-0.007	-0.037	-0.017	0.078	-0.003	0.026	0.004	0.005	-0.013
0.113	-0.261	-0.964	0.025	-0.294	-0.955	0.032	0.049	-0.041	-0.000	0.077	-0.019	0.042	0.004	0.011	-0.015
0.070	-0.265	-0.964	0.026	-0.294	-0.956	0.040	-0.070	-0.030	-0.044	0.073	-0.018	0.000	0.001	0.011	-0.014
0.093	-0.261	-0.948	0.025	-0.293	-0.956	0.029	0.047	-0.064	-0.020	0.076	-0.002	0.024	0.005	0.005	-0.015
0.097	-0.249	-0.968	0.025	-0.293	-0.956	0.024	-0.022	-0.075	-0.017	0.087	-0.022	0.029	0.016	0.014	-0.019
0.082	-0.261	-0.968	0.026	-0.292	-0.956	0.006	-0.048	-0.067	-0.033	0.075	-0.022	0.014	0.005	0.015	-0.014
0.101	-0.272	-0.952	0.026	-0.292	-0.956	0.001	-0.049	-0.057	-0.014	0.064	-0.006	0.034	0.007	0.000	-0.011
0.101	-0.292	-0.956	0.028	-0.292	-0.956	0.010	-0.087	-0.066	-0.016	0.044	-0.010	0.034	0.026	0.005	-0.009
0.109	-0.269	-0.964	0.026	-0.291	-0.956	0.033	0.071	-0.084	-0.007	0.066	-0.018	0.043	0.002	0.013	-0.010
0.109	-0.253	-0.964	0.027	-0.291	-0.956	0.007	-0.044	-0.053	-0.008	0.082	-0.018	0.043	0.014	0.014	-0.008
0.086	-0.249	-0.960	0.027	-0.291	-0.956	0.012	-0.019	-0.067	-0.031	0.085	-0.014	0.021	0.018	0.010	-0.009
0.117	-0.288	-0.940	0.026	-0.290	-0.957	0.036	0.045	-0.084	0.001	0.046	0.006	0.052	0.020	0.009	-0.011
0.090	-0.307	-0.964	0.028	-0.289	-0.957	0.063	-0.102	-0.041	-0.028	0.025	-0.017	0.026	0.039	0.015	-0.013
0.109	-0.307	-0.940	0.028	-0.287	-0.958	0.118	0.003	-0.028	-0.009	0.023	0.007	0.046	0.039	0.008	-0.006
0.109	-0.265	-0.952	0.029	-0.284	-0.958	0.163	-0.037	-0.001	-0.010	0.062	-0.004	0.046	0.004	0.005	-0.005
0.124	-0.226	-0.964	0.029	-0.280	-0.960	0.200	0.033	0.015	0.006	0.097	-0.014	0.063	0.042	0.017	0.000
0.124	-0.218	-0.948	0.028	-0.277	-0.961	0.160	0.043	-0.007	0.006	0.102	0.002	0.063	0.049	0.001	0.002
0.124	-0.272	-0.948	0.028	-0.272	-0.962	0.227	0.028	-0.009	0.006	0.043	0.004	0.064	0.006	0.001	-0.005
0.113	-0.249	-0.956	0.026	-0.268	-0.963	0.202	0.104	-0.040	-0.003	0.062	-0.003	0.053	0.017	0.009	-0.014
0.067	-0.238	-0.960	0.027	-0.264	-0.964	0.246	-0.039	-0.013	-0.050	0.069	-0.006	0.008	0.028	0.013	-0.016
0.086	-0.199	-0.940	0.028	-0.259	-0.965	0.210	-0.069	-0.021	-0.033	0.104	0.015	0.028	0.066	0.008	-0.019
0.113	-0.218	-0.964	0.028	-0.255	-0.967	0.228	0.034	-0.051	-0.005	0.080	-0.007	0.056	0.046	0.015	-0.019
0.109	-0.226	-0.952	0.027	-0.251	-0.968	0.197	0.014	-0.034	-0.009	0.068	0.006	0.052	0.039	0.003	-0.011
0.117	-0.218	-0.952	0.027	-0.246	-0.969	0.243	0.015	-0.030	-0.001	0.071	0.007	0.060	0.047	0.003	-0.006
0.120	-0.207	-0.944	0.027	-0.241	-0.970	0.274	0.013	-0.018	0.003	0.078	0.016	0.064	0.059	0.005	-0.002
0.105	-0.199	-0.968	0.028	-0.235	-0.972	0.280	-0.046	-0.027	-0.014	0.080	-0.006	0.049	0.067	0.018	0.003
0.151	-0.199	-0.928	0.027	-0.230	-0.973	0.271	0.059	-0.051	0.033	0.074	0.035	0.095	0.067	0.022	0.010
0.128	-0.180	-0.968	0.025	-0.224	-0.974	0.288	0.133	-0.036	0.012	0.088	-0.003	0.073	0.086	0.018	0.011
0.155	-0.164	-0.952	0.025	-0.218	-0.976	0.305	-0.004	-0.006	0.039	0.097	0.014	0.100	0.102	0.001	0.017
0.120	-0.180	-0.956	0.024	-0.212	-0.977	0.298	0.085	0.028	0.005	0.076	0.012	0.065	0.087	0.005	0.013
0.151	-0.176	-0.936	0.023	-0.207	-0.978	0.282	0.062	0.030	0.037	0.075	0.033	0.097	0.091	0.015	0.009
0.124	-0.184	-0.928	0.020	-0.201	-0.979	0.306	0.173	-0.008	0.013	0.061	0.042	0.070	0.083	0.024	0.002
0.109	-0.176	-0.948	0.016	-0.197	-0.980	0.212	0.199	-0.022	0.001	0.064	0.023	0.055	0.091	0.004	-0.004
0.117	-0.160	-0.920	0.013	-0.193	-0.981	0.173	0.176	-0.012	0.012	0.076	0.051	0.063	0.107	0.032	-0.005
0.082	-0.160	-0.944	0.010	-0.190	-0.982	0.131	0.136	-0.066	-0.020	0.073	0.028	0.029	0.108	0.008	-0.017
0.140	-0.160	-0.901	0.006	-0.189	-0.982	0.079	0.251	-0.077	0.043	0.072	0.072	0.087	0.108	0.051	-0.018
0.051	-0.153	-0.909	0.001	-0.188	-0.982	0.041	0.230	-0.101	-0.041	0.079	0.064	0.002	0.116	0.043	-0.019
0.097	-0.114	-0.909	-0.006	-0.187	-0.982	0.021	0.328	-0.145	0.011	0.117	0.064	0.045	0.155	0.043	-0.011
0.097	-0.114	-0.909	-0.006	-0.188	-0.982	-0.036	0.005	-0.127	0.011	0.117	0.064	0.045	0.155	0.043	-0.018
0.124	-0.149	-0.897	-0.011	-0.190	-0.982	-0.103	0.256	-0.147	0.043	0.084	0.076	0.072	0.121	0.054	-0.012
0.093	-0.160	-0.873	-0.013	-0.193	-0.981	-0.147	0.092	-0.148	0.014	0.075	0.099	0.041	0.110	0.078	-0.018
0.074	-0.160	-0.889	-0.017	-0.196	-0.980	-0.188	0.162	-0.186	-0.002	0.079	0.083	0.022	0.110	0.062	-0.019
0.043	-0.149	-0.920	-0.021	-0.200	-0.980	-0.202	0.190	-0.198	-0.029	0.094	0.051	0.009	0.122	0.030	-0.031
0.070	-0.126	-0.912	-0.026	-0.204	-0.979	-0.204	0.212	-0.210	0.002	0.121	0.058	0.018	0.145	0.038	-0.031
0.043	-0.160	-0.905	-0.030	-0.208	-0.978	-0.210	0.156	-0.186	-0.022	0.091	0.065	0.009	0.111	0.045	-0.034
0.067	-0.153	-0.893	-0.035	-0.212	-0.977	-0.224	0.235	-0.201	0.006	0.102	0.076	0.015	0.119	0.057	-0.024
0.032	-0.191	-0.897	-0.039	-0.216	-0.976	-0.226	0.204	-0.161	-0.024	0.068	0.072	0.019	0.080	0.053	-0.031
0.070	-0.184	-0.924	-0.045	-0.220	-0.974	-0.223	0.299	-0.184	0.020	0.080	0.043	0.019	0.088	0.025	-0.031
0.005	-0.195	-0.916	-0.052	-0.224	-0.973	-0.206	0.296	-0.180	-0.039	0.072	0.050	0.046	0.076	0.033	-0.031
0.020	-0.191	-0.905	-0.057	-0.228	-0.972	-0.203	0.223	-0.162	-0.019	0.080	0.061	0.030	0.080	0.045	-0.031
0.032	-0.199	-0.901	-0.062	-0.231	-0.971	-0.190	0.258	-0.178	-0.002	0.075	0.064	0.018	0.073	0.049	-0.040
0.005	-0.214	-0.901	-0.068	-0.235	-0.970	-0.206	0.254	-0.173	-0.024	0.064	0.063	0.045	0.057	0.049	-0.033
0.001	-0.199	-0.897	-0.073	-0.239	-0.968	-0.206	0.255	-0.162	-0.022	0.083	0.065	0.048	0.073	0.053	-0.036
0.024	-0.199	-0.905	-0.076	-0.242	-0.967	-0.211	0.132	-0.160	0.003	0.086	0.056	0.025	0.073	0.045	-0.039
-0.033	-0.184	-0.920	-0.084	-0.246	-0.966	-0.205	0.343	-0.184	-0.047	0.105	0.039	0.082	0.088	0.029	-0.034
-0.018	-0.203	-0.924	-0.087	-0.249	-0.965	-0.162	0.132	-0.182	-0.028	0.089	0.035	0.066	0.069	0.025	-0.031
0.001	-0.234	-0.920	-0.093	-0.252	-0.963	-0.192	0.271	-0.208	-0.003	0.061	0.037	0.047	0.038	0.029	-0.035
-0.014	-0.253	-0.901	-0.098	-0.255	-0.962	-0.187	0.204	-0.196	-0.014	0.045	0.056	0.062	0.019	0.049	-0.024
-0.022	-0.222	-0.901	-0.102	-0.260	-0.960	-0.255	0.169	-0.200	-0.018	0.080	0.054	0.070	0.050	0.049	-0.018
-0.003	-0.211	-0.928	-0.108	-0.265	-0.958	-0.297	0.275	-0.244	0.008	0.097	0.024	0.050	0.061	0.021	-0.017
-0.010	-0.191	-0.912	-0.114	-0.270	-0.956	-0.338	0.249	-0.252	0.006	0.122	0.037	0.058	0.080	0.037	-0.011
-0.026	-0.214	-0.920	-0.121	-0.276	-0.953	-0.344	0.301	-0.304	-0.002	0.104	0.027	0.073	0.057	0.029	-0.003
-0.022	-0.238	-0.928	-0.125	-0.281	-0.952	-0.303	0.127	-0.279	0.005	0.086	0.017	0.069	0.034	0.021	-0.002
-0.018	-0.292	-0.909	-0.132	-0.286	-0.949	-0.318	0.333	-0.310	0.016	0.038	0.034	0.065	0.020	0.041	-0.001
-0.018	-0.292	-0.909	-0.136	-0.292	-0.947	-0.303	0.105	-0.275	0.020	0.043	0.032	0.064	0.020	0.041	-0.009
-0.053	-0.284	-0.952	-0.143	-0.297	-0.944	-0.312	0.316	-0.276	-0.008	0.056	-0.014	0.099	0.013	0.002	-0.007
-0.114	-0.303	-0.964	-0.146	-0.302	-0.942	-0.330	0.108	-0.213	-0.066	0.042	-0.028	0.160	0.032	0.014	-0.009
-0.057	-0.323	-0.968	-0.153	-0.307	-0.939	-0.274	0.287	-0.226	-0.002	0.027	-0.035	0.102	0.052	0.018	-0.015
-0.087	-0.326	-0.968	-0.160	-0.312	-0.937	-0.305	0.300	-0.237	-0.026	0.028	-0.038	0.133	0.056	0.018	-0.021
-0.103	-0.365	-0.956	-0.167	-0.317	-0.934	-0.315	0.330	-0.249	-0.034	-0.006	-0.029	0.147	0.095	0.006	-0.017
-0.126	-0.381	-0.972	-0.174	-0.321	-0.931	-0.282	0.268	-0.255	-0.050	-0.017	-0.047	0.170	0.110	0.022	-0.017
-0.141	-0.361	-0.995	-0.178	-0.326	-0.928	-0.309	0.177	-0.228	-0.061	0.008	-0.074	0.185	0.091	0.045	-0.010
-0.107	-0.354	-1.007	-0.183	-0.331	-0.926	-0.276	0.183	-0.255	-0.021	0.019	-0.088	0.150	0.084	0.057	-0.000
-0.095	-0.357	-0.991	-0.192	-0.335	-0.923	-0.285	0.354	-0.368	-0.001	0.019	-0.075	0.139	0.088	0.041	-0.006
-0.099	-0.381	-0.979	-0.202	-0.339	-0.919	-0.323	0.427	-0.458	0.006	0.000	-0.067	0.142	0.112	0.029	-0.021
-0.191	-0.415	-0.956	-0.209	-0.344	-0.915	-0.375	0.232	-0.430	-0.080	-0.029	-0.047	0.234	0.147	0.006	-0.040
-0.237	-0.396	-0.912	-0.214	-0.349	-0.912	-0.355	0.128	-0.323	-0.121	-0.004	-0.007	0.280	0.128	0.038	-0.056
-0.203	-0.342	-0.881	-0.215	-0.352	-0.911	-0.199	0.011	-0.168	-0.085	0.053	0.023	0.245	0.074	0.070	-0.066
-0.164	-0.296	-0.857	-0.217	-0.354	-0.910	-0.132	0.056	-0.134	-0.045	0.101	0.046	0.207	0.028	0.093	-0.046
-0.122	-0.272	-0.842	-0.219	-0.355	-0.909	-0.137	0.029	-0.225	-0.001	0.125	0.061	0.164	0.005	0.109	-0.007
-0.064	-0.315	-0.869	-0.221	-0.358	-0.907	-0.241	0.003	-0.338	0.059	0.086	0.032	0.106	0.048	0.082	0.026
-0.033	-0.392	-0.893	-0.226	-0.362	-0.904	-0.324	0.093	-0.456	0.094	0.012	0.005	0.075	0.125	0.058	0.056
-0.045	-0.446	-0.901	-0.229	-0.366	-0.902	-0.343	0.039	-0.470	0.086	-0.037	-0.005	0.086	0.179	0.050	0.086
-0.041	-0.466	-0.909	-0.230	-0.371	-0.900	-0.339	-0.116	-0.422	0.091	-0.052	-0.015	0.082	0.199	0.042	0.132
-0.010	-0.469	-0.956	-0.227	-0.374	-0.899	-0.259	-0.261	-0.300	0.118	-0.053	-0.063	0.051	0.203	0.005	0.183
0.120	-0.466	-1.031	-0.225	-0.374	-0.900	-0.018	-0.072	-0.159	0.248	-0.049	-0.137	0.080	0.199	0.080	0.239
0.178	-0.435	-1.090	-0.221	-0.371	-0.902	0.158	-0.159	-0.035	0.302	-0.021	-0.194	0.138	0.169	0.138	0.302
0.205	-0.404	-1.090	-0.214	-0.366	-0.905	0.273	-0.321	0.036	0.321	0.005	-0.191	0.165	0.138	0.138	0.367
0.247	-0.357	-1.121	-0.211	-0.362	-0.908	0.231	-0.092	0.022	0.360	0.047	-0.220	0.208	0.092	0.170	0.388
0.286	-0.373	-1.184	-0.202	-0.360	-0.911	0.103	-0.382	0.056	0.390	0.030	-0.280	0.246	0.108	0.233	0.386
0.217	-0.423	-1.173	-0.196	-0.361	-0.911	-0.043	-0.215	0.040	0.315	-0.019	-0.267	0.177	0.159	0.221	0.365
0.182	-0.361	-1.145	-0.190	-0.364	-0.912	-0.135	-0.264	0.059	0.274	0.045	-0.239	0.143	0.097	0.193	0.343
0.124	-0.323	-1.102	-0.182	-0.366	-0.913	-0.137	-0.371	0.049	0.208	0.086	-0.195	0.085	0.059	0.150	0.288
0.201	-0.338	-1.023	-0.176	-0.367	-0.913	-0.028	-0.218	0.056	0.279	0.071	-0.116	0.162	0.074	0.071	0.255
0.097	-0.338	-0.991	-0.164	-0.367	-0.916	0.016	-0.577	0.068	0.164	0.071	-0.082	0.059	0.075	0.039	0.208
0.159	-0.330	-0.940	-0.162	-0.366	-0.917	0.052	-0.095	-0.036	0.223	0.078	-0.030	0.121	0.067	0.012	0.190
0.043	-0.396	-0.940	-0.150	-0.364	-0.919	0.118	-0.597	0.022	0.095	0.010	-0.027	0.005	0.133	0.012	0.153
0.120	-0.423	-0.944	-0.144	-0.361	-0.921	0.159	-0.275	0.015	0.166	-0.020	-0.029	0.082	0.160	0.008	0.132
0.070	-0.388	-0.940	-0.141	-0.357	-0.923	0.222	-0.109	0.045	0.113	0.011	-0.023	0.032	0.125	0.012	0.112
0.028	-0.400	-0.968	-0.135	-0.352	-0.926	0.310	-0.291	0.114	0.064	-0.005	-0.047	0.010	0.137	0.015	0.092
0.059	-0.346	-0.991	-0.135	-0.347	-0.928	0.277	0.099	0.067	0.096	0.044	-0.069	0.021	0.083	0.039	0.068
-0.053	-0.369	-0.975	-0.130	-0.344	-0.930	0.172	-0.253	0.076	-0.021	0.018	-0.051	0.090	0.107	0.023	0.041
0.009	-0.384	-0.956	-0.128	-0.342	-0.931	0.102	-0.053	0.037	0.039	0.000	-0.031	0.029	0.122	0.004	0.029
-0.064	-0.411	-0.960	-0.121	-0.340	-0.933	0.161	-0.346	0.112	-0.042	-0.029	-0.033	0.102	0.150	0.007	-0.005
0.009	-0.373	-0.901	-0.121	-0.336	-0.934	0.199	0.051	0.071	0.031	0.006	0.027	0.028	0.111	0.052	0.003
-0.072	-0.342	-0.893	-0.118	-0.332	-0.936	0.235	-0.138	0.064	-0.053	0.033	0.037	0.109	0.080	0.060	-0.009
0.036	-0.326	-0.889	-0.118	-0.329	-0.937	0.168	0.034	-0.028	0.055	0.045	0.042	0.001	0.065	0.064	-0.009
-0.030	-0.342	-0.928	-0.114	-0.325	-0.939	0.231	-0.239	-0.005	-0.015	0.026	0.004	0.066	0.081	0.024	-0.029
-0.030	-0.381	-0.897	-0.116	-0.322	-0.940	0.157	0.091	-0.083	-0.013	-0.016	0.036	0.066	0.120	0.056	-0.026
-0.107	-0.361	-0.932	-0.114	-0.320	-0.941	0.098	-0.071	-0.008	-0.091	0.001	0.001	0.143	0.101	0.021	-0.043
-0.045	-0.373	-0.905	-0.106	-0.316	-0.943	0.213	-0.384	0.055	-0.037	-0.014	0.031	0.081	0.112	0.048	-0.048
-0.064	-0.361	-0.964	-0.103	-0.312	-0.945	0.260	-0.148	0.048	-0.060	-0.007	-0.026	0.100	0.101	0.011	-0.051
-0.041	-0.334	-0.936	-0.095	-0.307	-0.947	0.227	-0.386	0.088	-0.045	0.016	0.004	0.077	0.075	0.017	-0.046
-0.026	-0.330	-0.909	-0.095	-0.304	-0.948	0.185	-0.003	0.018	-0.030	0.016	0.032	0.061	0.071	0.044	-0.043
-0.041	-0.334	-0.916	-0.089	-0.300	-0.950	0.238	-0.275	0.041	-0.051	0.008	0.026	0.076	0.075	0.037	-0.037
-0.026	-0.253	-0.948	-0.089	-0.296	-0.951	0.173	-0.014	0.024	-0.036	0.086	-0.004	0.061	0.006	0.005	-0.036
0.005	-0.265	-0.912	-0.086	-0.295	-0.952	0.095	-0.147	0.013	-0.009	0.073	0.032	0.030	0.005	0.040	-0.035
-0.014	-0.288	-0.928	-0.081	-0.292	-0.953	0.157	-0.213	0.013	-0.032	0.047	0.017	0.048	0.029	0.025	-0.038
-0.014	-0.288	-0.928	-0.081	-0.289	-0.954	0.124	-0.018	0.023	-0.032	0.044	0.018	0.048	0.029	0.025	-0.039
-0.041	-0.253	-0.924	-0.076	-0.287	-0.955	0.114	-0.236	0.052	-0.064	0.077	0.022	0.075	0.006	0.029	-0.036
-0.014	-0.261	-0.944	-0.073	-0.284	-0.956	0.143	-0.130	0.031	-0.040	0.067	0.003	0.048	0.002	0.009	-0.031
0.020	-0.292	-0.944	-0.072	-0.281	-0.957	0.207	-0.010	-0.015	-0.005	0.032	0.004	0.013	0.032	0.009	-0.032
0.009	-0.288	-0.960	-0.072	-0.277	-0.958	0.179	-0.011	-0.014	-0.016	0.032	-0.011	0.024	0.029	0.007	-0.013
-0.007	-0.342	-0.932	-0.068	-0.274	-0.959	0.160	-0.221	-0.009	-0.036	-0.025	0.017	0.039	0.083	0.021	-0.013
0.059	-0.299	-0.944	-0.068	-0.271	-0.960	0.171	0.031	-0.034	0.031	0.014	0.006	0.026	0.040	0.009	-0.003
-0.007	-0.315	-0.948	-0.063	-0.269	-0.961	0.112	-0.244	0.026	-0.039	-0.003	0.003	0.039	0.055	0.005	-0.006
0.082	-0.299	-0.948	-0.066	-0.268	-0.961	0.082	0.154	-0.009	0.052	0.011	0.003	0.050	0.040	0.005	0.004
0.001	-0.311	-0.952	-0.065	-0.265	-0.962	0.144	-0.004	0.016	-0.028	-0.004	-0.000	0.030	0.051	0.001	-0.002
0.047	-0.311	-0.928	-0.064	-0.262	-0.963	0.155	-0.030	0.033	0.017	-0.006	0.024	0.016	0.051	0.025	-0.001
0.024	-0.299	-0.964	-0.065	-0.259	-0.964	0.163	0.083	0.045	-0.004	0.002	-0.011	0.007	0.039	0.011	-0.019
-0.018	-0.303	-0.972	-0.066	-0.257	-0.964	0.151	0.068	0.059	-0.046	-0.004	-0.018	0.048	0.042	0.019	-0.013
-0.014	-0.296	-0.960	-0.060	-0.252	-0.966	0.223	-0.276	0.099	-0.048	-0.000	-0.005	0.044	0.034	0.007	-0.017
0.047	-0.265	-0.936	-0.061	-0.249	-0.967	0.198	0.068	0.058	0.015	0.027	0.020	0.018	0.003	0.017	-0.021
0.028	-0.311	-0.928	-0.060	-0.246	-0.967	0.170	-0.019	0.085	-0.005	-0.022	0.028	0.001	0.049	0.025	-0.013
0.013	-0.284	-0.956	-0.058	-0.243	-0.968	0.137	-0.077	0.090	-0.023	0.002	0.001	0.017	0.022	0.003	-0.008
0.043	-0.261	-0.956	-0.055	-0.240	-0.969	0.183	-0.092	0.092	0.005	0.022	0.002	0.015	0.002	0.003	-0.015
0.028	-0.257	-0.948	-0.055	-0.237	-0.970	0.173	0.011	0.072	-0.011	0.023	0.011	0.001	0.006	0.005	-0.014
0.020	-0.280	-0.920	-0.054	-0.234	-0.971	0.136	-0.031	0.098	-0.020	-0.003	0.039	0.009	0.016	0.033	-0.014
0.047	-0.280	-0.916	-0.053	-0.232	-0.971	0.134	0.020	0.043	0.007	-0.005	0.043	0.019	0.015	0.037	-0.016
0.017	-0.265	-0.964	-0.054	-0.229	-0.972	0.154	0.034	0.029	-0.023	0.007	-0.003	0.012	0.001	0.010	-0.017
0.032	-0.234	-0.956	-0.055	-0.227	-0.972	0.102	0.059	0.031	-0.007	0.036	0.005	0.004	0.032	0.002	-0.015
0.032	-0.249	-0.940	-0.052	-0.225	-0.973	0.104	-0.107	0.049	-0.010	0.019	0.022	0.004	0.017	0.014	-0.013
0.028	-0.257	-0.932	-0.050	-0.223	-0.974	0.127	-0.079	0.034	-0.015	0.009	0.030	0.000	0.010	0.022	-0.008
0.047	-0.272	-0.964	-0.050	-0.221	-0.974	0.121	0.014	0.063	0.003	-0.009	-0.001	0.019	0.005	0.009	-0.015
0.047	-0.272	-0.964	-0.051	-0.218	-0.975	0.144	0.102	0.047	0.005	-0.011	-0.000	0.019	0.004	0.009	-0.015
-0.003	-0.253	-0.968	-0.048	-0.216	-0.975	0.119	-0.126	0.115	-0.048	0.006	-0.004	0.030	0.016	0.013	-0.015
0.040	-0.238	-0.940	-0.049	-0.214	-0.976	0.140	0.058	0.064	-0.006	0.019	0.025	0.012	0.031	0.015	-0.013
0.024	-0.238	-0.948	-0.048	-0.211	-0.976	0.128	-0.030	0.083	-0.022	0.016	0.017	0.003	0.032	0.007	-0.013
0.063	-0.249	-0.964	-0.048	-0.208	-0.977	0.185	0.047	0.084	0.016	0.001	0.002	0.035	0.020	0.009	-0.013
0.051	-0.230	-0.960	-0.050	-0.205	-0.977	0.154	0.150	0.067	0.007	0.018	0.007	0.023	0.040	0.005	-0.017
0.005	-0.261	-0.948	-0.049	-0.203	-0.978	0.131	-0.041	0.092	-0.041	-0.015	0.019	0.023	0.009	0.007	-0.016
0.009	-0.245	-0.979	-0.048	-0.201	-0.978	0.097	-0.001	0.073	-0.038	-0.001	-0.012	0.019	0.025	0.024	-0.026
0.028	-0.253	-0.948	-0.049	-0.200	-0.979	0.091	0.051	0.067	-0.018	-0.011	0.020	0.001	0.018	0.007	-0.029
0.009	-0.234	-0.964	-0.047	-0.198	-0.979	0.067	-0.058	0.059	-0.039	0.007	0.004	0.019	0.037	0.008	-0.022
0.036	-0.226	-0.968	-0.047	-0.197	-0.979	0.069	-0.005	0.057	-0.012	0.014	0.001	0.008	0.045	0.012	-0.015
0.040	-0.230	-0.972	-0.046	-0.195	-0.980	0.123	-0.019	0.082	-0.010	0.008	-0.003	0.012	0.041	0.016	-0.011
0.063	-0.238	-0.948	-0.044	-0.193	-0.980	0.105	-0.084	0.084	0.011	-0.002	0.021	0.035	0.034	0.008	-0.002
0.043	-0.226	-0.987	-0.044	-0.192	-0.980	0.071	0.052	0.036	-0.008	0.009	-0.018	0.016	0.045	0.032	-0.006
0.051	-0.203	-0.991	-0.045	-0.191	-0.981	0.055	0.074	0.027	0.001	0.031	-0.022	0.023	0.068	0.036	-0.006
0.009	-0.195	-0.983	-0.045	-0.189	-0.981	0.095	-0.016	0.038	-0.042	0.037	-0.014	0.019	0.076	0.028	-0.007
0.051	-0.214	-0.952	-0.043	-0.189	-0.981	0.037	-0.061	0.039	-0.001	0.017	0.018	0.023	0.057	0.004	-0.010
0.051	-0.222	-0.972	-0.042	-0.188	-0.981	0.050	-0.017	0.019	-0.002	0.008	-0.001	0.023	0.049	0.015	-0.015
0.028	-0.226	-0.983	-0.043	-0.186	-0.982	0.072	0.060	0.027	-0.024	0.003	-0.013	0.000	0.045	0.027	-0.012
0.032	-0.203	-0.995	-0.040	-0.184	-0.982	0.108	-0.119	0.065	-0.023	0.024	-0.024	0.004	0.068	0.039	-0.012
0.028	-0.207	-0.987	-0.041	-0.183	-0.982	0.086	0.047	0.049	-0.026	0.019	-0.016	0.000	0.063	0.031	-0.012
0.055	-0.207	-0.944	-0.039	-0.182	-0.982	0.042	-0.054	0.029	-0.001	0.018	0.028	0.027	0.063	0.012	-0.009
0.067	-0.214	-0.940	-0.041	-0.182	-0.983	0.023	0.077	0.007	0.012	0.010	0.032	0.038	0.054	0.016	-0.004
0.051	-0.211	-0.975	-0.040	-0.181	-0.983	0.049	-0.007	0.007	-0.004	0.013	-0.004	0.022	0.057	0.019	-0.009
0.070	-0.203	-0.972	-0.039	-0.180	-0.983	0.044	-0.023	0.030	0.014	0.020	0.000	0.041	0.064	0.015	-0.017
0.013	-0.211	-0.960	-0.039	-0.181	-0.983	-0.025	-0.020	0.025	-0.044	0.013	0.012	0.017	0.055	0.003	-0.023
0.009	-0.222	-0.956	-0.038	-0.180	-0.983	0.026	-0.025	0.004	-0.049	0.001	0.016	0.022	0.043	0.001	-0.029
0.017	-0.211	-1.003	-0.037	-0.180	-0.983	0.045	-0.059	0.026	-0.043	0.012	-0.031	0.015	0.053	0.047	-0.029
0.020	-0.191	-0.983	-0.035	-0.180	-0.983	0.001	-0.052	0.026	-0.040	0.031	-0.011	0.011	0.072	0.027	-0.022
0.082	-0.191	-0.952	-0.036	-0.179	-0.983	0.021	0.051	-0.001	0.022	0.031	0.020	0.050	0.071	0.005	-0.014
0.047	-0.199	-0.972	-0.035	-0.179	-0.983	0.010	-0.038	-0.001	-0.014	0.023	0.001	0.014	0.062	0.015	-0.007
0.055	-0.211	-0.972	-0.033	-0.179	-0.983	0.018	-0.055	0.023	-0.007	0.011	0.001	0.021	0.050	0.015	-0.000
0.070	-0.214	-0.956	-0.034	-0.178	-0.983	0.027	0.032	0.008	0.008	0.007	0.017	0.035	0.044	0.002	-0.002
0.055	-0.214	-0.999	-0.033	-0.178	-0.983	0.034	-0.028	0.021	-0.008	0.006	-0.027	0.019	0.043	0.040	-0.002
0.067	-0.199	-0.983	-0.033	-0.178	-0.983	-0.011	0.048	0.008	0.004	0.022	-0.011	0.030	0.058	0.023	-0.005
0.051	-0.199	-0.968	-0.032	-0.177	-0.984	0.072	-0.039	-0.004	-0.012	0.020	0.005	0.015	0.057	0.007	-0.009
0.047	-0.199	-0.948	-0.032	-0.176	-0.984	0.071	-0.001	-0.010	-0.017	0.019	0.025	0.012	0.056	0.013	-0.011
0.047	-0.214	-0.975	-0.031	-0.175	-0.984	0.045	-0.057	-0.003	-0.018	0.003	-0.003	0.012	0.039	0.015	-0.015
0.059	-0.195	-0.956	-0.030	-0.174	-0.984	0.051	-0.032	0.001	-0.007	0.021	0.017	0.023	0.056	0.005	-0.015
0.063	-0.211	-0.948	-0.030	-0.174	-0.984	-0.005	0.019	0.014	-0.003	0.006	0.025	0.027	0.038	0.013	-0.009
0.047	-0.211	-0.995	-0.027	-0.174	-0.984	-0.012	-0.149	0.027	-0.022	0.006	-0.022	0.011	0.036	0.034	-0.014
0.082	-0.222	-0.960	-0.029	-0.174	-0.984	0.038	0.120	0.002	0.015	-0.006	0.014	0.047	0.021	0.001	-0.011
0.020	-0.199	-0.983	-0.028	-0.174	-0.984	0.002	-0.055	0.012	-0.048	0.017	-0.010	0.014	0.043	0.023	-0.012
0.074	-0.191	-0.956	-0.028	-0.175	-0.984	-0.047	0.021	-0.031	0.006	0.026	0.017	0.040	0.049	0.005	-0.004
0.047	-0.191	-0.987	-0.027	-0.176	-0.984	-0.046	-0.043	-0.023	-0.022	0.027	-0.014	0.014	0.048	0.027	-0.006
0.101	-0.203	-0.964	-0.027	-0.178	-0.984	-0.083	0.018	-0.009	0.032	0.017	0.009	0.068	0.034	0.003	0.001
0.070	-0.203	-0.964	-0.028	-0.179	-0.983	-0.093	0.080	-0.017	0.002	0.019	0.009	0.037	0.032	0.003	0.002
0.067	-0.211	-0.975	-0.027	-0.181	-0.983	-0.067	-0.061	0.004	-0.003	0.013	-0.003	0.033	0.023	0.014	-0.001
0.070	-0.218	-0.972	-0.027	-0.183	-0.983	-0.083	0.031	0.003	0.001	0.007	0.000	0.036	0.014	0.010	-0.009
0.032	-0.207	-0.975	-0.030	-0.184	-0.983	-0.047	0.157	-0.006	-0.035	0.019	-0.004	0.003	0.025	0.012	-0.013
0.055	-0.203	-0.964	-0.029	-0.184	-0.982	-0.039	-0.009	0.015	-0.012	0.024	0.008	0.019	0.027	0.001	-0.012
0.051	-0.230	-0.964	-0.029	-0.185	-0.982	-0.021	-0.024	-0.006	-0.017	-0.003	0.007	0.014	0.001	0.003	-0.013
0.074	-0.226	-0.960	-0.028	-0.186	-0.982	-0.040	-0.021	0.011	0.006	0.002	0.011	0.036	0.000	0.008	-0.007
0.070	-0.245	-0.956	-0.029	-0.186	-0.982	-0.002	0.056	0.008	0.003	-0.017	0.015	0.032	0.021	0.013	-0.003
0.070	-0.245	-0.956	-0.027	-0.186	-0.982	-0.006	-0.075	0.042	0.001	-0.016	0.015	0.031	0.023	0.014	-0.006
0.082	-0.222	-0.952	-0.028	-0.187	-0.982	-0.011	0.102	0.032	0.014	0.007	0.019	0.042	0.002	0.018	-0.005
0.036	-0.222	-0.975	-0.028	-0.187	-0.982	-0.011	0.002	0.044	-0.033	0.008	-0.005	0.004	0.003	0.005	-0.004
0.078	-0.218	-0.964	-0.028	-0.187	-0.982	0.002	0.022	0.045	0.010	0.011	0.007	0.036	0.001	0.007	-0.002
0.070	-0.218	-0.968	-0.029	-0.187	-0.982	0.012	0.079	0.041	0.003	0.011	0.003	0.028	0.002	0.003	-0.001
0.067	-0.199	-0.987	-0.029	-0.187	-0.982	0.004	0.002	0.032	-0.001	0.030	-0.016	0.023	0.015	0.017	0.007
0.082	-0.214	-0.964	-0.028	-0.187	-0.982	-0.015	-0.016	0.028	0.013	0.015	0.007	0.037	0.002	0.007	0.002
0.086	-0.222	-0.956	-0.029	-0.188	-0.982	-0.007	0.053	0.003	0.018	0.008	0.015	0.041	0.010	0.016	0.001
0.051	-0.214	-0.968	-0.028	-0.188	-0.982	-0.013	-0.020	0.006	-0.018	0.015	0.003	0.006	0.003	0.004	0.000
0.063	-0.238	-0.983	-0.027	-0.189	-0.982	-0.050	-0.014	0.004	-0.007	-0.007	-0.013	0.018	0.028	0.011	-0.005
0.070	-0.241	-0.964	-0.028	-0.191	-0.981	-0.058	0.046	0.004	0.002	-0.009	0.006	0.025	0.033	0.009	-0.007
0.047	-0.234	-0.979	-0.029	-0.192	-0.981	-0.059	0.041	0.015	-0.021	-0.000	-0.010	0.002	0.026	0.007	-0.008
0.067	-0.207	-0.968	-0.031	-0.193	-0.981	-0.034	0.123	0.009	0.000	0.028	0.002	0.021	0.000	0.005	-0.007
0.051	-0.214	-0.944	-0.031	-0.194	-0.981	-0.046	0.039	0.007	-0.015	0.021	0.025	0.005	0.009	0.029	-0.011
0.067	-0.222	-0.968	-0.033	-0.194	-0.980	-0.046	0.101	-0.005	0.002	0.014	0.001	0.019	0.018	0.005	-0.011
0.043	-0.226	-0.964	-0.034	-0.196	-0.980	-0.059	0.065	-0.013	-0.020	0.012	0.005	0.004	0.022	0.010	-0.015
0.047	-0.238	-0.968	-0.034	-0.196	-0.980	-0.032	0.040	-0.003	-0.015	0.001	0.000	0.001	0.035	0.006	-0.008
0.051	-0.238	-0.940	-0.032	-0.197	-0.980	-0.040	-0.090	0.034	-0.014	0.002	0.028	0.003	0.035	0.033	-0.015
0.090	-0.218	-0.940	-0.034	-0.199	-0.979	-0.058	0.102	0.024	0.026	0.023	0.027	0.041	0.017	0.033	-0.015
0.032	-0.222	-0.948	-0.033	-0.200	-0.979	-0.041	-0.020	0.019	-0.032	0.020	0.019	0.017	0.021	0.026	-0.011
0.043	-0.222	-0.968	-0.034	-0.200	-0.979	-0.003	0.035	0.027	-0.020	0.020	-0.000	0.006	0.022	0.006	-0.005
0.078	-0.241	-0.944	-0.034	-0.200	-0.979	0.004	0.028	0.047	0.014	0.001	0.023	0.028	0.042	0.030	-0.014
0.086	-0.249	-0.940	-0.034	-0.200	-0.979	0.001	0.062	0.038	0.023	-0.007	0.027	0.036	0.051	0.034	-0.010
0.040	-0.241	-0.928	-0.035	-0.200	-0.979	0.004	0.054	0.022	-0.023	0.001	0.039	0.011	0.044	0.046	-0.007
0.043	-0.211	-0.975	-0.036	-0.201	-0.979	-0.026	0.074	0.014	-0.018	0.033	-0.009	0.008	0.014	0.002	-0.010
0.063	-0.249	-0.940	-0.038	-0.202	-0.979	-0.084	0.104	-0.013	0.003	-0.004	0.026	0.011	0.053	0.034	-0.017
0.063	-0.249	-0.940	-0.037	-0.204	-0.978	-0.094	-0.050	0.005	0.002	-0.002	0.026	0.011	0.054	0.034	-0.015
0.036	-0.241	-0.952	-0.039	-0.205	-0.978	-0.029	0.131	-0.001	-0.023	0.006	0.014	0.016	0.047	0.022	-0.013
0.036	-0.218	-0.956	-0.038	-0.205	-0.978	-0.015	-0.030	0.019	-0.024	0.030	0.010	0.017	0.024	0.019	-0.012
0.059	-0.199	-0.960	-0.039	-0.207	-0.978	-0.076	0.040	-0.045	-0.000	0.051	0.005	0.006	0.006	0.015	-0.004
0.059	-0.238	-0.960	-0.038	-0.209	-0.977	-0.101	-0.024	-0.044	-0.001	0.014	0.005	0.006	0.045	0.015	-0.001
0.105	-0.249	-0.928	-0.041	-0.211	-0.977	-0.078	0.157	-0.044	0.048	0.004	0.036	0.052	0.058	0.047	0.001
0.055	-0.265	-0.936	-0.042	-0.211	-0.976	-0.035	0.077	0.009	-0.001	-0.010	0.028	0.001	0.074	0.039	0.003
0.040	-0.238	-0.964	-0.042	-0.212	-0.976	0.003	-0.011	0.031	-0.017	0.017	-0.000	0.015	0.047	0.011	0.005
0.074	-0.207	-0.944	-0.044	-0.212	-0.976	-0.022	0.125	0.003	0.020	0.048	0.019	0.020	0.017	0.031	-0.002
0.059	-0.226	-0.964	-0.044	-0.213	-0.976	-0.066	0.017	-0.034	0.005	0.030	-0.001	0.004	0.037	0.012	-0.002
0.063	-0.238	-0.932	-0.047	-0.215	-0.976	-0.084	0.135	-0.069	0.011	0.020	0.030	0.008	0.049	0.044	0.006
0.040	-0.272	-0.960	-0.046	-0.217	-0.975	-0.088	-0.035	-0.042	-0.013	-0.013	0.002	0.016	0.085	0.016	0.007
0.086	-0.280	-0.944	-0.047	-0.218	-0.975	-0.044	0.072	-0.031	0.035	-0.020	0.018	0.030	0.093	0.032	0.009
0.078	-0.257	-0.932	-0.049	-0.219	-0.975	-0.042	0.123	-0.016	0.029	0.004	0.029	0.022	0.071	0.044	0.005
0.067	-0.245	-0.952	-0.052	-0.219	-0.974	-0.007	0.164	0.002	0.020	0.016	0.010	0.010	0.060	0.025	0.009
0.032	-0.249	-0.932	-0.054	-0.220	-0.974	-0.021	0.114	0.018	-0.012	0.013	0.029	0.025	0.065	0.045	0.008
0.059	-0.261	-0.940	-0.055	-0.220	-0.974	0.009	0.093	0.020	0.016	0.002	0.021	0.002	0.077	0.037	0.000
0.078	-0.261	-0.916	-0.058	-0.219	-0.974	0.013	0.139	-0.027	0.038	0.002	0.045	0.020	0.078	0.061	-0.004
0.028	-0.265	-0.928	-0.059	-0.220	-0.974	0.000	0.072	-0.030	-0.011	-0.002	0.033	0.030	0.083	0.049	-0.003
0.040	-0.280	-0.936	-0.060	-0.220	-0.974	0.010	0.097	-0.007	0.002	-0.017	0.025	0.019	0.099	0.042	-0.009
0.032	-0.280	-0.924	-0.062	-0.219	-0.974	0.052	0.114	-0.005	-0.004	-0.018	0.037	0.026	0.100	0.054	-0.013
0.020	-0.249	-0.936	-0.065	-0.218	-0.974	0.066	0.145	-0.005	-0.013	0.012	0.025	0.038	0.070	0.042	-0.006
0.040	-0.245	-0.932	-0.067	-0.216	-0.974	0.101	0.114	0.019	0.008	0.014	0.029	0.020	0.066	0.046	-0.008
0.067	-0.241	-0.909	-0.068	-0.213	-0.975	0.128	0.113	0.039	0.037	0.016	0.054	0.007	0.063	0.070	-0.011
0.028	-0.269	-0.909	-0.069	-0.211	-0.975	0.141	0.058	0.044	-0.001	-0.014	0.054	0.031	0.091	0.070	-0.011
0.009	-0.261	-0.928	-0.071	-0.209	-0.975	0.118	0.094	0.019	-0.019	-0.008	0.035	0.051	0.083	0.051	-0.018
0.017	-0.253	-0.920	-0.075	-0.207	-0.976	0.110	0.207	-0.017	-0.007	-0.002	0.043	0.044	0.076	0.059	-0.029
-0.007	-0.257	-0.928	-0.076	-0.204	-0.976	0.149	0.079	-0.003	-0.029	-0.009	0.035	0.067	0.081	0.051	-0.029
-0.007	-0.257	-0.928	-0.077	-0.200	-0.977	0.198	0.071	0.010	-0.028	-0.013	0.036	0.068	0.082	0.051	-0.030
0.013	-0.230	-0.928	-0.080	-0.196	-0.977	0.238	0.192	0.014	-0.005	0.010	0.036	0.049	0.056	0.051	-0.031
-0.007	-0.238	-0.916	-0.082	-0.191	-0.978	0.238	0.067	-0.009	-0.024	-0.003	0.049	0.069	0.064	0.063	-0.030
0.009	-0.241	-0.916	-0.083	-0.186	-0.979	0.270	0.093	-0.020	-0.007	-0.012	0.050	0.054	0.068	0.063	-0.027
-0.007	-0.230	-0.920	-0.084	-0.181	-0.980	0.263	0.041	-0.023	-0.021	-0.005	0.047	0.069	0.057	0.059	-0.028
0.001	-0.226	-0.932	-0.086	-0.176	-0.981	0.270	0.087	-0.053	-0.012	-0.007	0.036	0.062	0.054	0.047	-0.026
0.005	-0.218	-0.928	-0.087	-0.171	-0.981	0.262	0.064	-0.046	-0.008	-0.004	0.041	0.059	0.047	0.051	-0.029
-0.007	-0.203	-0.936	-0.088	-0.165	-0.982	0.313	0.063	-0.034	-0.018	0.005	0.034	0.070	0.032	0.043	-0.029
-0.022	-0.184	-0.952	-0.089	-0.159	-0.983	0.323	0.044	-0.034	-0.033	0.018	0.020	0.086	0.013	0.027	-0.027
-0.014	-0.211	-0.936	-0.088	-0.152	-0.984	0.324	-0.012	-0.054	-0.026	-0.015	0.037	0.079	0.040	0.043	-0.032
0.013	-0.199	-0.936	-0.090	-0.147	-0.985	0.296	0.099	-0.070	0.002	-0.009	0.038	0.052	0.030	0.043	-0.033
-0.026	-0.180	-0.936	-0.090	-0.142	-0.986	0.254	0.005	-0.077	-0.037	0.005	0.039	0.091	0.011	0.043	-0.026
-0.014	-0.176	-0.940	-0.091	-0.137	-0.986	0.240	0.045	-0.086	-0.024	0.004	0.036	0.080	0.007	0.039	-0.026
0.020	-0.168	-0.944	-0.091	-0.132	-0.987	0.250	0.010	-0.108	0.010	0.007	0.033	0.046	0.000	0.035	-0.028
-0.022	-0.168	-0.960	-0.093	-0.127	-0.988	0.245	0.071	-0.124	-0.031	0.002	0.017	0.088	0.001	0.020	-0.020
-0.014	-0.172	-0.972	-0.093	-0.122	-0.988	0.230	0.016	-0.099	-0.023	-0.006	0.006	0.081	0.005	0.008	-0.017
0.005	-0.164	-0.968	-0.094	-0.118	-0.989	0.219	0.043	-0.105	-0.003	-0.003	0.011	0.062	0.002	0.012	-0.018
-0.014	-0.164	-0.983	-0.096	-0.114	-0.989	0.195	0.094	-0.101	-0.021	-0.006	-0.005	0.082	0.002	0.004	-0.013
-0.007	-0.176	-0.991	-0.098	-0.109	-0.989	0.247	0.130	-0.092	-0.011	-0.023	-0.012	0.075	0.010	0.012	-0.006
-0.010	-0.172	-0.975	-0.100	-0.104	-0.990	0.274	0.077	-0.068	-0.014	-0.024	0.004	0.079	0.007	0.004	0.001
0.013	-0.168	-0.987	-0.104	-0.098	-0.990	0.304	0.242	-0.052	0.014	-0.026	-0.008	0.057	0.004	0.008	0.009
0.013	-0.191	-1.007	-0.110	-0.091	-0.990	0.373	0.293	-0.010	0.019	-0.056	-0.027	0.057	0.027	0.027	0.013
0.001	-0.195	-1.011	-0.115	-0.083	-0.990	0.412	0.290	0.015	0.013	-0.068	-0.031	0.069	0.031	0.031	0.028
-0.022	-0.180	-1.031	-0.122	-0.075	-0.990	0.424	0.376	0.045	-0.003	-0.060	-0.051	0.092	0.016	0.051	0.028
0.009	-0.118	-1.050	-0.133	-0.068	-0.989	0.386	0.569	-0.010	0.039	-0.006	-0.072	0.062	0.045	0.071	0.027
-0.072	-0.145	-1.098	-0.146	-0.062	-0.987	0.286	0.656	-0.127	-0.029	-0.039	-0.121	0.143	0.017	0.118	0.010
-0.072	-0.145	-1.098	-0.155	-0.057	-0.986	0.216	0.472	-0.159	-0.020	-0.043	-0.122	0.143	0.017	0.118	-0.009
-0.126	-0.122	-0.979	-0.164	-0.054	-0.985	0.168	0.441	-0.177	-0.065	-0.024	-0.005	0.198	0.039	0.000	-0.032
-0.126	-0.083	-0.889	-0.170	-0.049	-0.984	0.214	0.310	-0.124	-0.059	0.011	0.085	0.198	0.078	0.091	-0.028
-0.091	-0.044	-0.861	-0.173	-0.044	-0.984	0.269	0.186	-0.037	-0.021	0.044	0.112	0.163	0.116	0.118	-0.022
-0.007	-0.013	-0.881	-0.178	-0.038	-0.983	0.268	0.266	-0.042	0.069	0.070	0.092	0.079	0.146	0.099	0.008
-0.014	0.025	-0.960	-0.183	-0.034	-0.983	0.206	0.241	-0.059	0.065	0.104	0.012	0.087	0.184	0.020	0.049
0.005	0.048	-1.003	-0.185	-0.031	-0.982	0.127	0.159	-0.085	0.087	0.124	-0.031	0.068	0.207	0.024	0.086
0.024	0.037	-1.039	-0.186	-0.029	-0.982	0.085	0.068	-0.092	0.107	0.110	-0.067	0.049	0.195	0.059	0.110
0.032	-0.017	-1.050	-0.184	-0.026	-0.983	0.144	-0.094	-0.068	0.113	0.053	-0.078	0.041	0.140	0.071	0.144
0.063	-0.091	-1.046	-0.179	-0.023	-0.984	0.144	-0.186	-0.078	0.139	-0.023	-0.074	0.011	0.067	0.067	0.194
0.120	-0.118	-1.117	-0.174	-0.020	-0.985	0.147	-0.237	-0.044	0.191	-0.053	-0.144	0.047	0.039	0.138	0.238
0.224	-0.068	-1.192	-0.171	-0.016	-0.985	0.216	-0.052	-0.045	0.293	-0.007	-0.218	0.150	0.089	0.213	0.287
0.220	-0.037	-1.208	-0.166	-0.013	-0.986	0.153	-0.226	-0.040	0.283	0.021	-0.233	0.147	0.120	0.229	0.348
0.270	-0.056	-1.204	-0.160	-0.011	-0.987	0.066	-0.223	0.026	0.328	0.001	-0.228	0.196	0.100	0.225	0.391
0.347	-0.087	-1.236	-0.156	-0.011	-0.988	0.027	-0.117	0.045	0.401	-0.031	-0.259	0.273	0.069	0.256	0.407
0.317	-0.071	-1.303	-0.148	-0.013	-0.989	-0.061	-0.322	0.043	0.362	-0.014	-0.325	0.242	0.084	0.323	0.422
0.301	-0.048	-1.310	-0.138	-0.015	-0.990	-0.114	-0.451	0.041	0.336	0.012	-0.331	0.227	0.107	0.331	0.408
0.317	-0.048	-1.279	-0.128	-0.017	-0.992	-0.100	-0.433	-0.039	0.342	0.014	-0.298	0.242	0.106	0.300	0.365
0.236	-0.013	-1.188	-0.123	-0.019	-0.992	-0.108	-0.164	-0.072	0.257	0.051	-0.207	0.161	0.141	0.209	0.317
0.213	0.010	-1.102	-0.109	-0.021	-0.994	-0.098	-0.675	-0.050	0.219	0.076	-0.119	0.138	0.163	0.122	0.271
0.182	-0.002	-1.102	-0.098	-0.023	-0.995	-0.109	-0.525	-0.107	0.177	0.066	-0.117	0.107	0.151	0.122	0.214
0.190	-0.041	-1.078	-0.085	-0.025	-0.996	-0.127	-0.594	-0.080	0.172	0.030	-0.093	0.115	0.112	0.098	0.191
0.147	-0.056	-1.042	-0.077	-0.028	-0.997	-0.130	-0.356	-0.043	0.122	0.017	-0.057	0.072	0.096	0.063	0.165
0.247	-0.083	-0.983	-0.064	-0.029	-0.998	-0.059	-0.631	0.083	0.209	-0.008	0.003	0.172	0.069	0.004	0.153
0.155	-0.064	-0.999	-0.061	-0.030	-0.998	-0.044	-0.084	0.083	0.114	0.012	-0.012	0.080	0.088	0.019	0.139
0.197	-0.041	-0.987	-0.062	-0.031	-0.998	-0.034	0.044	0.056	0.157	0.036	-0.000	0.122	0.110	0.008	0.116
0.159	-0.087	-1.027	-0.057	-0.035	-0.998	-0.171	-0.182	0.039	0.114	-0.006	-0.040	0.084	0.064	0.047	0.066
0.074	-0.141	-0.956	-0.056	-0.040	-0.998	-0.241	-0.028	-0.088	0.028	-0.056	0.031	0.001	0.009	0.024	0.021
-0.010	-0.149	-0.968	-0.055	-0.046	-0.997	-0.306	-0.053	-0.091	-0.057	-0.057	0.019	0.086	0.001	0.012	-0.021
-0.049	-0.149	-0.936	-0.047	-0.050	-0.998	-0.179	-0.415	-0.019	-0.104	-0.053	0.051	0.124	0.001	0.044	-0.058
-0.014	-0.095	-0.999	-0.039	-0.054	-0.998	-0.209	-0.390	-0.011	-0.077	0.006	-0.012	0.090	0.055	0.019	-0.079
0.013	-0.114	-0.936	-0.035	-0.055	-0.998	-0.033	-0.196	-0.038	-0.054	-0.013	0.051	0.063	0.035	0.044	-0.069
-0.014	-0.180	-0.972	-0.025	-0.055	-0.998	0.043	-0.493	0.035	-0.091	-0.079	0.016	0.090	0.031	0.008	-0.047
0.097	-0.168	-0.940	-0.015	-0.053	-0.998	0.081	-0.478	0.035	0.011	-0.069	0.048	0.021	0.020	0.040	-0.053
0.093	-0.172	-0.968	-0.012	-0.053	-0.999	0.014	-0.159	-0.025	0.003	-0.072	0.021	0.017	0.024	0.013	-0.045
-0.007	-0.149	-0.983	-0.002	-0.057	-0.998	-0.166	-0.481	-0.020	-0.106	-0.046	0.005	0.083	0.001	0.003	-0.042
0.097	-0.149	-0.932	0.003	-0.061	-0.998	-0.175	-0.239	-0.093	-0.007	-0.042	0.056	0.021	0.001	0.048	-0.055
0.043	-0.164	-0.948	0.009	-0.067	-0.998	-0.296	-0.317	-0.027	-0.068	-0.051	0.040	0.033	0.017	0.032	-0.073
0.063	-0.145	-0.920	0.011	-0.073	-0.997	-0.272	-0.070	-0.050	-0.050	-0.026	0.067	0.014	0.002	0.060	-0.051
0.020	-0.160	-0.972	0.016	-0.078	-0.997	-0.250	-0.283	-0.026	-0.098	-0.036	0.016	0.056	0.013	0.009	-0.066
0.136	-0.087	-0.960	0.014	-0.082	-0.997	-0.215	0.102	-0.084	0.020	0.042	0.027	0.059	0.060	0.021	-0.064
0.028	-0.087	-0.944	0.018	-0.087	-0.996	-0.218	-0.207	-0.051	-0.092	0.046	0.043	0.049	0.060	0.037	-0.059
0.059	-0.114	-0.968	0.020	-0.091	-0.996	-0.220	-0.100	-0.068	-0.063	0.024	0.018	0.018	0.032	0.013	-0.050
0.093	-0.110	-0.944	0.025	-0.095	-0.995	-0.195	-0.235	-0.036	-0.034	0.032	0.042	0.016	0.036	0.037	-0.063
0.078	-0.137	-0.972	0.027	-0.098	-0.995	-0.163	-0.104	-0.031	-0.051	0.008	0.014	0.001	0.009	0.009	-0.054
0.074	-0.153	-0.975	0.027	-0.100	-0.995	-0.076	0.015	-0.019	-0.055	-0.006	0.010	0.003	0.007	0.005	-0.043
0.070	-0.149	-0.991	0.029	-0.100	-0.995	-0.005	-0.076	0.016	-0.060	-0.001	-0.006	0.007	0.003	0.010	-0.040
0.143	-0.187	-0.928	0.031	-0.100	-0.994	0.021	-0.092	0.057	0.010	-0.040	0.057	0.066	0.042	0.053	-0.034
0.105	-0.168	-0.968	0.032	-0.099	-0.995	0.043	-0.026	0.023	-0.029	-0.022	0.018	0.027	0.023	0.013	-0.039
0.109	-0.160	-0.999	0.034	-0.098	-0.995	0.092	-0.087	0.050	-0.027	-0.016	-0.014	0.031	0.015	0.018	-0.027
0.043	-0.149	-0.999	0.033	-0.097	-0.995	0.047	0.065	0.031	-0.091	-0.005	-0.014	0.035	0.004	0.018	-0.031
0.159	-0.118	-0.932	0.032	-0.096	-0.995	0.064	0.066	0.014	0.025	0.025	0.054	0.081	0.027	0.049	-0.040
0.109	-0.164	-0.968	0.030	-0.095	-0.995	0.051	0.112	0.033	-0.023	-0.022	0.018	0.031	0.020	0.014	-0.051
0.043	-0.187	-0.999	0.031	-0.093	-0.995	0.133	-0.021	0.048	-0.089	-0.048	-0.013	0.035	0.043	0.018	-0.049
0.043	-0.187	-0.999	0.027	-0.090	-0.996	0.135	0.178	0.021	-0.085	-0.050	-0.013	0.035	0.043	0.018	-0.057
0.040	-0.164	-1.019	0.029	-0.087	-0.996	0.173	-0.095	0.065	-0.091	-0.030	-0.032	0.039	0.020	0.038	-0.059
0.097	-0.168	-0.979	0.029	-0.083	-0.996	0.213	0.008	0.053	-0.034	-0.038	0.007	0.019	0.024	0.002	-0.037
0.101	-0.133	-0.975	0.034	-0.078	-0.996	0.256	-0.198	0.079	-0.034	-0.008	0.012	0.022	0.011	0.006	-0.026
0.170	-0.122	-0.983	0.031	-0.074	-0.997	0.225	0.164	0.051	0.038	-0.001	0.004	0.092	0.022	0.002	-0.014
0.113	-0.126	-0.972	0.030	-0.070	-0.997	0.190	0.040	0.072	-0.019	-0.008	0.016	0.034	0.018	0.010	-0.013
0.120	-0.091	-0.975	0.028	-0.066	-0.997	0.176	0.127	0.015	-0.009	0.023	0.012	0.042	0.053	0.006	-0.017
0.090	-0.052	-1.007	0.025	-0.065	-0.998	0.068	0.178	-0.003	-0.037	0.060	-0.019	0.011	0.092	0.025	-0.028
0.063	-0.068	-0.995	0.026	-0.065	-0.998	-0.014	-0.075	0.028	-0.065	0.045	-0.008	0.016	0.077	0.014	-0.032
0.113	-0.087	-0.972	0.025	-0.065	-0.998	0.022	0.081	-0.015	-0.014	0.025	0.016	0.034	0.057	0.010	-0.033
0.074	-0.110	-0.999	0.026	-0.065	-0.998	0.001	-0.030	0.002	-0.053	0.002	-0.012	0.004	0.034	0.017	-0.039
0.105	-0.106	-0.995	0.025	-0.065	-0.998	-0.012	0.045	-0.013	-0.022	0.006	-0.008	0.026	0.038	0.013	-0.034
0.067	-0.118	-0.991	0.027	-0.065	-0.998	0.032	-0.097	0.021	-0.062	-0.006	-0.004	0.012	0.026	0.009	-0.034
0.101	-0.118	-0.975	0.030	-0.065	-0.997	-0.004	-0.108	0.007	-0.030	-0.006	0.012	0.022	0.026	0.007	-0.033
0.109	-0.122	-0.983	0.028	-0.065	-0.998	0.033	0.077	-0.038	-0.021	-0.010	0.004	0.030	0.022	0.001	-0.039
0.093	-0.122	-0.979	0.029	-0.064	-0.997	0.027	-0.052	-0.031	-0.038	-0.010	0.008	0.014	0.022	0.003	-0.036
0.070	-0.129	-1.007	0.030	-0.064	-0.998	0.045	-0.023	-0.008	-0.061	-0.018	-0.020	0.009	0.014	0.024	-0.035
0.086	-0.126	-0.987	0.030	-0.063	-0.998	0.065	0.030	-0.017	-0.045	-0.016	-0.000	0.006	0.018	0.005	-0.033
0.105	-0.102	-0.995	0.035	-0.061	-0.998	0.100	-0.241	0.030	-0.031	0.006	-0.008	0.025	0.041	0.012	-0.029
0.128	-0.095	-0.975	0.037	-0.059	-0.998	0.083	-0.110	0.063	-0.010	0.012	0.011	0.048	0.049	0.008	-0.023
0.132	-0.083	-0.956	0.036	-0.057	-0.998	0.114	0.094	0.020	-0.004	0.021	0.031	0.052	0.061	0.027	-0.022
0.117	-0.110	-0.979	0.040	-0.055	-0.998	0.102	-0.188	0.062	-0.023	-0.008	0.007	0.036	0.034	0.004	-0.018
0.101	-0.110	-0.987	0.040	-0.053	-0.998	0.107	-0.033	0.006	-0.039	-0.010	-0.001	0.021	0.034	0.004	-0.024
0.136	-0.098	-0.983	0.043	-0.051	-0.998	0.094	-0.088	0.015	-0.006	0.000	0.002	0.055	0.046	0.000	-0.027
0.097	-0.098	-0.983	0.042	-0.050	-0.998	0.075	0.015	-0.015	-0.043	-0.001	0.002	0.016	0.046	0.000	-0.030
0.117	-0.133	-0.956	0.042	-0.048	-0.998	0.104	0.005	-0.001	-0.024	-0.038	0.030	0.035	0.011	0.028	-0.034
0.117	-0.133	-0.956	0.047	-0.047	-0.998	0.084	-0.189	0.049	-0.027	-0.039	0.029	0.035	0.011	0.028	-0.031
0.082	-0.110	-0.987	0.049	-0.046	-0.998	0.056	-0.122	0.048	-0.064	-0.017	-0.003	0.000	0.035	0.003	-0.035
0.159	-0.102	-0.968	0.045	-0.045	-0.998	0.049	0.212	0.002	0.017	-0.010	0.017	0.077	0.043	0.016	-0.033
0.082	-0.106	-0.975	0.047	-0.044	-0.998	0.054	-0.101	0.045	-0.062	-0.015	0.009	0.000	0.039	0.008	-0.034
0.113	-0.079	-1.003	0.046	-0.044	-0.998	0.019	0.061	0.033	-0.030	0.012	-0.018	0.031	0.066	0.019	-0.029
0.093	-0.110	-0.995	0.047	-0.044	-0.998	-0.008	-0.019	0.008	-0.050	-0.018	-0.011	0.011	0.036	0.011	-0.041
0.113	-0.102	-0.964	0.045	-0.044	-0.998	0.001	0.093	0.022	-0.029	-0.011	0.021	0.030	0.044	0.020	-0.031
0.093	-0.114	-0.979	0.048	-0.044	-0.998	0.036	-0.127	0.054	-0.050	-0.023	0.005	0.010	0.032	0.005	-0.026
0.136	-0.126	-0.972	0.048	-0.043	-0.998	0.035	0.023	0.054	-0.008	-0.035	0.013	0.052	0.021	0.013	-0.017
0.151	-0.114	-0.975	0.047	-0.042	-0.998	0.042	0.061	0.034	0.009	-0.024	0.009	0.067	0.033	0.009	-0.006
0.155	-0.137	-0.968	0.048	-0.043	-0.998	0.001	-0.027	0.035	0.012	-0.047	0.017	0.071	0.010	0.016	-0.007
0.167	-0.087	-0.975	0.045	-0.043	-0.998	-0.011	0.176	-0.027	0.026	0.004	0.009	0.082	0.061	0.008	-0.011
0.082	-0.083	-0.983	0.043	-0.044	-0.998	-0.020	0.069	-0.016	-0.057	0.008	0.001	0.003	0.065	0.000	-0.014
0.109	-0.102	-0.975	0.044	-0.045	-0.998	-0.051	-0.040	-0.003	-0.031	-0.010	0.009	0.024	0.046	0.008	-0.014
0.143	-0.122	-0.948	0.045	-0.046	-0.998	-0.036	-0.026	0.006	0.003	-0.028	0.037	0.058	0.027	0.035	-0.023
0.140	-0.133	-0.991	0.044	-0.046	-0.998	-0.023	0.054	-0.004	-0.000	-0.039	-0.007	0.054	0.016	0.008	-0.010
0.120	-0.137	-0.972	0.045	-0.047	-0.998	-0.028	-0.006	0.004	-0.020	-0.042	0.013	0.035	0.012	0.011	-0.005
0.155	-0.087	-0.979	0.043	-0.048	-0.998	-0.007	0.117	-0.006	0.017	0.008	0.005	0.069	0.063	0.003	-0.013
0.136	-0.071	-0.968	0.040	-0.049	-0.998	-0.065	0.142	0.001	-0.000	0.025	0.017	0.050	0.079	0.014	-0.017
0.082	-0.095	-0.972	0.039	-0.050	-0.998	-0.028	0.079	0.003	-0.053	0.003	0.013	0.004	0.056	0.010	-0.013
0.120	-0.110	-0.964	0.037	-0.050	-0.998	-0.002	0.115	0.003	-0.012	-0.012	0.021	0.033	0.041	0.017	-0.026
0.143	-0.102	-0.960	0.040	-0.051	-0.998	-0.031	-0.124	0.037	0.008	-0.004	0.025	0.056	0.049	0.021	-0.030
0.074	-0.122	-0.975	0.034	-0.051	-0.998	0.002	0.268	-0.008	-0.056	-0.023	0.010	0.014	0.030	0.005	-0.021
0.105	-0.102	-0.972	0.032	-0.052	-0.998	-0.053	0.132	0.008	-0.023	-0.002	0.014	0.016	0.050	0.009	-0.026
0.136	-0.110	-0.944	0.033	-0.054	-0.998	-0.108	-0.060	0.027	0.006	-0.008	0.041	0.046	0.044	0.037	-0.033
0.093	-0.110	-0.964	0.032	-0.056	-0.998	-0.084	0.079	0.025	-0.034	-0.006	0.021	0.004	0.044	0.018	-0.027
0.086	-0.122	-0.975	0.029	-0.058	-0.998	-0.101	0.166	-0.001	-0.039	-0.015	0.010	0.004	0.034	0.005	-0.035
0.105	-0.126	-0.964	0.028	-0.060	-0.998	-0.052	0.074	0.034	-0.018	-0.018	0.022	0.015	0.031	0.017	-0.034
0.063	-0.114	-0.964	0.028	-0.061	-0.998	-0.068	-0.004	0.052	-0.061	-0.005	0.022	0.027	0.043	0.016	-0.030
0.128	-0.122	-0.956	0.025	-0.063	-0.998	-0.069	0.189	0.040	0.008	-0.011	0.029	0.039	0.036	0.023	-0.028
0.105	-0.141	-0.968	0.025	-0.064	-0.998	-0.056	-0.020	0.045	-0.016	-0.029	0.017	0.016	0.017	0.011	-0.031
0.109	-0.137	-0.928	0.022	-0.065	-0.998	-0.050	0.178	0.018	-0.009	-0.024	0.056	0.021	0.021	0.049	-0.017
0.074	-0.137	-0.975	0.023	-0.067	-0.998	-0.073	-0.027	0.051	-0.044	-0.022	0.009	0.013	0.022	0.000	-0.025
0.136	-0.133	-0.960	0.018	-0.068	-0.997	-0.063	0.239	0.036	0.021	-0.017	0.025	0.050	0.026	0.014	-0.036
0.063	-0.133	-0.983	0.015	-0.070	-0.997	-0.062	0.168	0.043	-0.048	-0.016	0.001	0.021	0.027	0.011	-0.036
0.028	-0.122	-0.983	0.016	-0.071	-0.997	-0.045	-0.050	0.041	-0.084	-0.003	0.001	0.054	0.039	0.013	-0.033
0.090	-0.133	-0.975	0.016	-0.072	-0.997	-0.061	0.030	0.058	-0.022	-0.013	0.009	0.009	0.028	0.007	-0.042
0.078	-0.129	-0.979	0.015	-0.074	-0.997	-0.071	0.087	0.061	-0.032	-0.008	0.005	0.001	0.032	0.012	-0.039
0.086	-0.153	-0.952	0.013	-0.075	-0.997	-0.041	0.117	0.037	-0.023	-0.030	0.032	0.008	0.009	0.014	-0.021
0.082	-0.141	-0.972	0.013	-0.076	-0.997	-0.052	-0.014	0.048	-0.027	-0.018	0.012	0.006	0.022	0.007	-0.023
0.117	-0.126	-0.987	0.011	-0.077	-0.997	-0.067	0.140	0.022	0.010	-0.001	-0.004	0.041	0.038	0.023	-0.018
0.067	-0.141	-0.991	0.011	-0.079	-0.997	-0.058	-0.017	0.029	-0.040	-0.015	-0.008	0.008	0.023	0.028	-0.012
0.097	-0.129	-0.983	0.009	-0.080	-0.997	-0.076	0.126	0.037	-0.007	-0.002	0.000	0.024	0.035	0.020	-0.012
0.113	-0.141	-0.960	0.010	-0.083	-0.997	-0.099	-0.050	0.031	0.007	-0.011	0.024	0.041	0.024	0.003	-0.017
0.074	-0.149	-0.983	0.009	-0.084	-0.996	-0.077	0.087	0.015	-0.030	-0.017	-0.000	0.003	0.016	0.021	-0.013
0.086	-0.145	-0.983	0.006	-0.086	-0.996	-0.077	0.156	-0.009	-0.016	-0.012	-0.000	0.016	0.021	0.021	-0.014
0.082	-0.153	-0.991	0.006	-0.088	-0.996	-0.087	-0.003	0.010	-0.020	-0.018	-0.008	0.013	0.013	0.030	-0.024
0.090	-0.149	-0.983	0.007	-0.090	-0.996	-0.120	-0.038	0.035	-0.013	-0.011	-0.001	0.022	0.017	0.022	-0.024
0.055	-0.149	-0.956	0.005	-0.093	-0.996	-0.133	0.140	0.030	-0.045	-0.008	0.027	0.013	0.017	0.006	-0.026
0.078	-0.180	-0.972	0.007	-0.096	-0.995	-0.119	-0.115	0.044	-0.025	-0.037	0.010	0.010	0.014	0.010	-0.025
0.074	-0.172	-0.983	0.006	-0.098	-0.995	-0.096	0.077	0.010	-0.027	-0.027	-0.002	0.007	0.006	0.022	-0.029
0.093	-0.153	-0.972	0.006	-0.101	-0.995	-0.120	0.014	0.026	-0.008	-0.005	0.010	0.027	0.014	0.010	-0.021
0.070	-0.164	-0.975	0.006	-0.103	-0.995	-0.116	0.001	0.038	-0.031	-0.014	0.006	0.004	0.002	0.015	-0.017
0.093	-0.168	-0.968	0.005	-0.105	-0.994	-0.099	0.088	0.021	-0.007	-0.016	0.013	0.028	0.001	0.007	-0.019
0.093	-0.168	-0.968	0.004	-0.108	-0.994	-0.136	0.042	0.036	-0.006	-0.013	0.013	0.029	0.001	0.007	-0.022
0.070	-0.172	-0.964	0.005	-0.111	-0.994	-0.151	-0.027	0.030	-0.030	-0.014	0.016	0.006	0.005	0.003	-0.019
0.078	-0.176	-0.968	0.005	-0.115	-0.993	-0.150	0.033	0.016	-0.022	-0.014	0.012	0.014	0.009	0.007	-0.017
0.090	-0.191	-0.960	0.004	-0.117	-0.993	-0.119	0.051	0.015	-0.010	-0.027	0.019	0.027	0.025	0.001	-0.019
0.097	-0.184	-0.979	0.005	-0.120	-0.993	-0.135	-0.012	0.021	-0.003	-0.017	-0.001	0.035	0.017	0.019	-0.013
0.086	-0.180	-0.964	0.005	-0.122	-0.992	-0.117	-0.003	0.039	-0.015	-0.011	0.015	0.024	0.013	0.003	-0.011
0.097	-0.187	-0.964	0.003	-0.125	-0.992	-0.121	0.106	0.018	-0.001	-0.016	0.015	0.037	0.020	0.003	-0.013
0.082	-0.176	-0.987	0.003	-0.127	-0.992	-0.108	0.028	0.011	-0.016	-0.002	-0.009	0.022	0.008	0.026	-0.015
0.078	-0.172	-0.964	0.004	-0.130	-0.991	-0.130	-0.038	0.024	-0.021	0.004	0.014	0.019	0.004	0.002	-0.018
0.086	-0.191	-0.968	0.003	-0.133	-0.991	-0.135	0.078	0.032	-0.012	-0.012	0.010	0.028	0.023	0.006	-0.020
0.070	-0.218	-0.948	0.002	-0.136	-0.991	-0.136	0.080	0.029	-0.026	-0.036	0.029	0.014	0.050	0.014	-0.021
0.086	-0.203	-0.964	0.001	-0.138	-0.990	-0.099	0.025	0.040	-0.011	-0.019	0.013	0.030	0.034	0.002	-0.020
0.082	-0.199	-0.964	-0.000	-0.140	-0.990	-0.067	0.090	0.038	-0.013	-0.013	0.013	0.027	0.030	0.002	-0.020
0.082	-0.203	-0.956	-0.001	-0.142	-0.990	-0.109	0.063	0.036	-0.013	-0.015	0.021	0.028	0.034	0.006	-0.014
0.090	-0.195	-0.944	-0.001	-0.145	-0.989	-0.148	0.036	0.025	-0.005	-0.004	0.032	0.037	0.026	0.019	-0.018
0.090	-0.199	-0.960	-0.004	-0.147	-0.989	-0.106	0.142	0.006	-0.002	-0.005	0.016	0.037	0.030	0.003	-0.020
0.063	-0.214	-0.952	-0.004	-0.150	-0.989	-0.124	0.023	0.024	-0.029	-0.018	0.024	0.011	0.045	0.011	-0.020
0.078	-0.218	-0.936	-0.007	-0.153	-0.988	-0.141	0.164	0.016	-0.011	-0.019	0.039	0.028	0.048	0.028	-0.022
0.070	-0.214	-0.964	-0.008	-0.156	-0.988	-0.139	0.064	0.038	-0.017	-0.012	0.011	0.022	0.044	0.000	-0.022
0.063	-0.222	-0.960	-0.010	-0.158	-0.987	-0.123	0.133	0.022	-0.023	-0.017	0.015	0.016	0.052	0.004	-0.016
0.078	-0.199	-0.968	-0.010	-0.161	-0.987	-0.106	0.025	0.038	-0.007	0.009	0.006	0.033	0.029	0.004	-0.015
0.086	-0.203	-0.956	-0.014	-0.164	-0.986	-0.146	0.214	-0.001	0.004	0.008	0.018	0.043	0.033	0.007	-0.011
0.070	-0.234	-0.952	-0.013	-0.167	-0.986	-0.141	-0.025	0.009	-0.012	-0.020	0.021	0.028	0.065	0.010	-0.011
0.086	-0.245	-0.960	-0.015	-0.169	-0.985	-0.124	0.080	0.012	0.005	-0.029	0.013	0.045	0.077	0.003	-0.015
0.059	-0.241	-0.944	-0.016	-0.173	-0.985	-0.171	0.095	0.020	-0.021	-0.021	0.028	0.019	0.073	0.019	-0.020
0.059	-0.249	-0.948	-0.016	-0.177	-0.984	-0.166	-0.003	0.033	-0.021	-0.025	0.023	0.020	0.081	0.015	-0.017
0.059	-0.249	-0.948	-0.019	-0.180	-0.983	-0.161	0.170	-0.005	-0.018	-0.022	0.022	0.020	0.081	0.016	-0.024
0.070	-0.265	-0.960	-0.021	-0.183	-0.983	-0.131	0.114	0.006	-0.005	-0.034	0.010	0.032	0.096	0.004	-0.025
0.040	-0.265	-0.956	-0.023	-0.185	-0.983	-0.080	0.137	0.015	-0.033	-0.032	0.013	0.000	0.095	0.009	-0.021
0.043	-0.230	-0.960	-0.024	-0.186	-0.982	-0.087	0.044	0.042	-0.029	0.005	0.009	0.004	0.059	0.006	-0.019
0.074	-0.245	-0.936	-0.026	-0.188	-0.982	-0.074	0.143	0.032	0.004	-0.009	0.032	0.034	0.074	0.031	-0.023
0.055	-0.245	-0.952	-0.028	-0.189	-0.981	-0.054	0.121	0.040	-0.013	-0.008	0.016	0.014	0.073	0.017	-0.013
0.047	-0.257	-0.948	-0.028	-0.190	-0.981	-0.039	0.014	0.042	-0.021	-0.018	0.020	0.005	0.085	0.022	-0.015
0.090	-0.261	-0.936	-0.031	-0.191	-0.981	-0.006	0.162	0.003	0.024	-0.021	0.031	0.047	0.089	0.035	-0.010
0.040	-0.272	-0.936	-0.029	-0.191	-0.981	-0.010	-0.054	0.063	-0.027	-0.032	0.031	0.004	0.100	0.036	-0.008
0.090	-0.245	-0.948	-0.032	-0.192	-0.981	-0.011	0.166	0.066	0.026	-0.005	0.019	0.046	0.073	0.025	-0.010
0.055	-0.238	-0.960	-0.035	-0.192	-0.981	-0.007	0.152	0.068	-0.007	0.003	0.007	0.011	0.066	0.014	-0.014
0.024	-0.257	-0.960	-0.035	-0.192	-0.981	0.036	0.066	0.060	-0.036	-0.016	0.007	0.021	0.085	0.014	-0.008
0.055	-0.269	-0.960	-0.037	-0.191	-0.981	0.016	0.085	0.029	-0.004	-0.028	0.007	0.011	0.096	0.015	-0.019
0.055	-0.272	-0.944	-0.040	-0.191	-0.981	0.023	0.185	0.020	-0.001	-0.032	0.022	0.011	0.100	0.031	-0.024
0.024	-0.253	-0.944	-0.041	-0.191	-0.981	0.025	0.063	0.049	-0.031	-0.012	0.022	0.020	0.080	0.031	-0.015
0.020	-0.245	-0.956	-0.041	-0.190	-0.981	0.056	0.050	0.062	-0.034	-0.006	0.011	0.024	0.072	0.019	-0.019
0.074	-0.245	-0.940	-0.043	-0.189	-0.981	0.051	0.087	0.055	0.021	-0.006	0.026	0.030	0.071	0.035	-0.020
0.032	-0.265	-0.952	-0.043	-0.188	-0.981	0.067	0.031	0.039	-0.022	-0.026	0.015	0.012	0.090	0.023	-0.013
0.047	-0.241	-0.948	-0.042	-0.187	-0.981	0.059	0.001	0.040	-0.007	-0.004	0.019	0.004	0.066	0.027	-0.011
0.059	-0.238	-0.940	-0.045	-0.187	-0.981	0.036	0.153	0.007	0.008	-0.001	0.027	0.016	0.061	0.035	-0.019
0.024	-0.253	-0.956	-0.047	-0.187	-0.981	0.017	0.096	0.012	-0.025	-0.016	0.011	0.017	0.077	0.019	-0.016
0.028	-0.276	-0.944	-0.045	-0.186	-0.981	0.031	-0.057	0.025	-0.023	-0.039	0.023	0.013	0.099	0.031	-0.018
0.047	-0.253	-0.952	-0.046	-0.186	-0.981	0.018	0.063	0.003	-0.003	-0.016	0.015	0.007	0.076	0.023	-0.023
0.032	-0.249	-0.940	-0.046	-0.186	-0.981	0.022	-0.021	0.018	-0.019	-0.012	0.027	0.008	0.071	0.034	-0.020
0.028	-0.241	-0.956	-0.046	-0.186	-0.981	-0.003	0.013	0.020	-0.023	-0.004	0.011	0.011	0.063	0.018	-0.015
0.051	-0.241	-0.928	-0.047	-0.186	-0.981	0.040	0.068	0.011	0.001	-0.005	0.039	0.012	0.062	0.045	-0.017
0.051	-0.238	-0.956	-0.046	-0.185	-0.982	0.051	-0.006	0.032	0.000	-0.001	0.012	0.013	0.058	0.018	-0.012
0.036	-0.245	-0.956	-0.046	-0.184	-0.982	0.079	0.015	0.006	-0.015	-0.010	0.012	0.002	0.065	0.018	-0.007
0.047	-0.241	-0.968	-0.047	-0.183	-0.982	0.058	0.052	-0.001	-0.003	-0.007	0.000	0.011	0.061	0.006	-0.008
0.059	-0.238	-0.948	-0.047	-0.182	-0.982	0.054	0.032	0.004	0.009	-0.004	0.020	0.024	0.057	0.025	-0.008
0.040	-0.253	-0.936	-0.048	-0.180	-0.982	0.092	0.078	0.006	-0.009	-0.021	0.032	0.006	0.072	0.037	0.000
0.047	-0.249	-0.960	-0.048	-0.179	-0.983	0.091	-0.016	0.028	-0.002	-0.019	0.009	0.015	0.068	0.013	0.003
0.082	-0.241	-0.952	-0.049	-0.176	-0.983	0.126	0.098	0.023	0.034	-0.013	0.017	0.051	0.060	0.021	0.002
0.055	-0.218	-0.972	-0.050	-0.174	-0.983	0.136	0.084	0.037	0.009	0.008	-0.003	0.025	0.036	0.001	0.003
0.047	-0.226	-0.948	-0.053	-0.171	-0.984	0.157	0.170	0.019	0.004	-0.003	0.021	0.019	0.044	0.025	0.004
0.032	-0.238	-0.972	-0.053	-0.168	-0.984	0.154	-0.016	0.027	-0.012	-0.017	-0.002	0.004	0.055	0.001	-0.005
0.047	-0.245	-0.964	-0.053	-0.165	-0.985	0.175	0.064	0.025	0.004	-0.028	0.007	0.021	0.063	0.009	-0.011
0.028	-0.245	-0.948	-0.054	-0.161	-0.985	0.213	0.062	0.059	-0.015	-0.032	0.023	0.003	0.062	0.025	-0.010
0.032	-0.226	-0.944	-0.055	-0.157	-0.986	0.239	0.057	0.074	-0.011	-0.017	0.028	0.007	0.041	0.029	-0.009
0.043	-0.203	-0.964	-0.057	-0.152	-0.987	0.239	0.151	0.049	0.003	0.002	0.009	0.019	0.017	0.009	-0.010
0.043	-0.203	-0.952	-0.060	-0.148	-0.987	0.231	0.140	0.040	0.005	-0.002	0.022	0.020	0.016	0.021	-0.006
0.043	-0.218	-0.948	-0.061	-0.143	-0.988	0.245	0.070	0.051	0.005	-0.022	0.026	0.021	0.031	0.025	-0.006
0.043	-0.226	-0.936	-0.064	-0.138	-0.988	0.294	0.186	0.036	0.008	-0.035	0.039	0.021	0.038	0.037	-0.008
0.032	-0.211	-0.936	-0.065	-0.133	-0.989	0.262	0.069	0.056	-0.003	-0.025	0.040	0.011	0.022	0.037	-0.010
0.036	-0.176	-0.940	-0.066	-0.129	-0.990	0.246	0.073	0.053	0.002	0.006	0.037	0.015	0.013	0.033	-0.010
0.028	-0.156	-0.948	-0.070	-0.124	-0.990	0.224	0.236	0.013	-0.002	0.021	0.030	0.008	0.033	0.025	-0.010
0.036	-0.160	-0.944	-0.073	-0.120	-0.990	0.205	0.158	0.017	0.008	0.013	0.034	0.016	0.030	0.029	-0.009
0.028	-0.164	-0.936	-0.078	-0.116	-0.990	0.222	0.256	-0.010	0.005	0.005	0.042	0.008	0.026	0.037	-0.015
0.032	-0.176	-0.920	-0.082	-0.112	-0.990	0.216	0.205	0.002	0.012	-0.010	0.058	0.013	0.015	0.053	-0.015
-0.014	-0.180	-0.940	-0.087	-0.108	-0.990	0.190	0.260	-0.013	-0.029	-0.018	0.038	0.033	0.012	0.033	-0.016
0.020	-0.187	-0.920	-0.089	-0.105	-0.990	0.165	0.134	-0.005	0.008	-0.028	0.058	0.002	0.005	0.052	-0.019
0.017	-0.156	-0.924	-0.091	-0.103	-0.990	0.135	0.141	-0.043	0.006	0.000	0.054	0.001	0.036	0.048	-0.021
0.005	-0.149	-0.916	-0.094	-0.101	-0.990	0.107	0.150	-0.046	-0.003	0.006	0.062	0.012	0.044	0.056	-0.017
-0.003	-0.160	-0.936	-0.099	-0.098	-0.990	0.124	0.253	-0.071	-0.006	-0.008	0.042	0.019	0.033	0.037	-0.020
-0.003	-0.160	-0.936	-0.101	-0.096	-0.990	0.102	0.124	-0.059	-0.004	-0.010	0.042	0.019	0.033	0.037	-0.025
-0.018	-0.149	-0.932	-0.105	-0.095	-0.990	0.098	0.203	-0.070	-0.015	0.000	0.046	0.034	0.045	0.041	-0.025
-0.026	-0.129	-0.932	-0.108	-0.093	-0.990	0.086	0.128	-0.062	-0.020	0.018	0.046	0.042	0.065	0.040	-0.027
-0.018	-0.137	-0.924	-0.112	-0.092	-0.989	0.049	0.218	-0.049	-0.009	0.009	0.053	0.033	0.058	0.048	-0.024
-0.022	-0.129	-0.924	-0.114	-0.092	-0.989	0.025	0.093	-0.010	-0.011	0.017	0.053	0.037	0.066	0.049	-0.025
-0.007	-0.133	-0.936	-0.119	-0.091	-0.989	0.027	0.269	-0.060	0.010	0.012	0.041	0.021	0.062	0.037	-0.018
-0.041	-0.164	-0.936	-0.121	-0.091	-0.989	0.009	0.113	-0.046	-0.023	-0.019	0.041	0.056	0.032	0.037	-0.019
-0.010	-0.149	-0.944	-0.125	-0.092	-0.988	-0.028	0.230	-0.052	0.012	-0.002	0.032	0.025	0.048	0.029	-0.021
-0.049	-0.145	-0.944	-0.129	-0.092	-0.987	-0.040	0.191	-0.042	-0.022	0.002	0.031	0.063	0.052	0.029	-0.024
-0.049	-0.137	-0.920	-0.131	-0.093	-0.987	-0.023	0.142	-0.051	-0.020	0.011	0.055	0.063	0.060	0.052	-0.024
-0.033	-0.145	-0.920	-0.136	-0.094	-0.986	-0.044	0.245	-0.083	0.001	0.004	0.054	0.047	0.053	0.052	-0.028
-0.060	-0.141	-0.932	-0.140	-0.095	-0.986	-0.059	0.187	-0.082	-0.023	0.009	0.041	0.074	0.057	0.040	-0.023
-0.045	-0.153	-0.924	-0.142	-0.096	-0.985	-0.071	0.132	-0.075	-0.005	-0.001	0.049	0.058	0.046	0.048	-0.020
-0.041	-0.164	-0.944	-0.147	-0.098	-0.984	-0.066	0.249	-0.083	0.004	-0.011	0.028	0.054	0.035	0.028	-0.020
-0.064	-0.172	-0.952	-0.151	-0.099	-0.984	-0.096	0.188	-0.068	-0.015	-0.017	0.020	0.077	0.028	0.020	-0.021
-0.068	-0.149	-0.956	-0.153	-0.100	-0.983	-0.057	0.145	-0.065	-0.016	0.007	0.015	0.081	0.051	0.016	-0.020
-0.087	-0.149	-0.940	-0.156	-0.101	-0.982	-0.041	0.165	-0.063	-0.032	0.008	0.030	0.100	0.051	0.032	-0.025
-0.064	-0.156	-0.940	-0.160	-0.102	-0.982	-0.024	0.169	-0.083	-0.006	0.001	0.030	0.076	0.044	0.032	-0.022
-0.080	-0.164	-0.932	-0.163	-0.102	-0.981	-0.022	0.152	-0.081	-0.018	-0.006	0.037	0.092	0.037	0.040	-0.021
-0.053	-0.176	-0.928	-0.166	-0.102	-0.981	-0.027	0.162	-0.096	0.012	-0.017	0.041	0.064	0.026	0.043	-0.015
-0.076	-0.172	-0.932	-0.170	-0.103	-0.980	-0.023	0.203	-0.112	-0.007	-0.013	0.036	0.087	0.030	0.039	-0.013
-0.076	-0.164	-0.952	-0.173	-0.103	-0.979	-0.010	0.188	-0.122	-0.004	-0.005	0.016	0.087	0.038	0.020	-0.012
-0.080	-0.160	-0.960	-0.177	-0.103	-0.979	-0.011	0.175	-0.108	-0.004	-0.002	0.007	0.091	0.042	0.012	-0.014
-0.099	-0.156	-0.948	-0.180	-0.103	-0.978	-0.024	0.189	-0.080	-0.020	0.003	0.019	0.110	0.046	0.024	-0.012
-0.087	-0.153	-0.944	-0.183	-0.103	-0.978	0.004	0.148	-0.075	-0.005	0.007	0.022	0.098	0.050	0.027	-0.012
-0.099	-0.180	-0.975	-0.185	-0.102	-0.977	0.054	0.122	-0.061	-0.014	-0.021	-0.010	0.109	0.024	0.004	-0.014
-0.099	-0.180	-0.975	-0.189	-0.100	-0.977	0.074	0.174	-0.052	-0.011	-0.023	-0.010	0.109	0.024	0.004	-0.011
-0.118	-0.187	-0.991	-0.192	-0.100	-0.976	0.051	0.155	-0.054	-0.028	-0.031	-0.027	0.128	0.017	0.020	-0.013
-0.114	-0.184	-0.987	-0.196	-0.099	-0.976	0.040	0.214	-0.070	-0.020	-0.028	-0.024	0.124	0.021	0.016	-0.015
-0.130	-0.191	-0.983	-0.199	-0.098	-0.975	0.028	0.179	-0.067	-0.032	-0.036	-0.020	0.139	0.013	0.012	-0.013
-0.130	-0.184	-0.987	-0.202	-0.098	-0.975	0.039	0.139	-0.027	-0.029	-0.029	-0.025	0.139	0.021	0.016	-0.004
-0.114	-0.195	-1.003	-0.204	-0.097	-0.974	0.064	0.140	0.010	-0.011	-0.041	-0.041	0.123	0.010	0.032	0.005
-0.099	-0.187	-1.015	-0.208	-0.095	-0.974	0.111	0.227	-0.004	0.008	-0.035	-0.054	0.108	0.018	0.044	0.029
-0.087	-0.184	-1.011	-0.211	-0.093	-0.973	0.122	0.160	-0.010	0.023	-0.033	-0.051	0.096	0.022	0.040	0.060
-0.037	-0.172	-1.035	-0.215	-0.091	-0.972	0.111	0.247	-0.035	0.077	-0.023	-0.075	0.046	0.034	0.063	0.072
-0.010	-0.195	-1.042	-0.228	-0.090	-0.970	0.002	0.671	-0.170	0.117	-0.047	-0.086	0.019	0.011	0.071	0.071
-0.110	-0.226	-1.070	-0.241	-0.090	-0.966	-0.044	0.682	-0.223	0.030	-0.078	-0.116	0.119	0.019	0.099	0.050
-0.183	-0.234	-1.074	-0.257	-0.090	-0.962	-0.035	0.816	-0.221	-0.027	-0.085	-0.125	0.191	0.027	0.103	0.004
-0.268	-0.214	-1.031	-0.269	-0.090	-0.959	-0.003	0.638	-0.113	-0.099	-0.066	-0.084	0.276	0.007	0.060	-0.050
-0.318	-0.184	-0.940	-0.274	-0.090	-0.958	0.027	0.228	0.058	-0.145	-0.035	0.005	0.326	0.024	0.031	-0.084
-0.291	-0.122	-0.857	-0.274	-0.090	-0.957	0.018	0.049	0.090	-0.117	0.027	0.087	0.298	0.086	0.114	-0.082
-0.253	-0.064	-0.853	-0.274	-0.092	-0.957	-0.052	-0.026	0.056	-0.079	0.086	0.091	0.260	0.144	0.118	-0.044
-0.145	-0.044	-0.940	-0.275	-0.094	-0.957	-0.144	0.078	-0.011	0.030	0.108	0.004	0.152	0.163	0.031	0.014
-0.060	-0.037	-1.011	-0.277	-0.098	-0.956	-0.247	0.133	-0.055	0.117	0.120	-0.068	0.067	0.171	0.040	0.074
-0.057	-0.068	-1.066	-0.277	-0.103	-0.955	-0.248	0.018	-0.054	0.120	0.094	-0.123	0.063	0.140	0.095	0.131
-0.033	-0.110	-1.054	-0.272	-0.105	-0.956	-0.134	-0.200	-0.054	0.139	0.053	-0.110	0.040	0.098	0.083	0.179
-0.003	-0.145	-1.042	-0.265	-0.106	-0.958	-0.049	-0.340	-0.040	0.163	0.020	-0.096	0.009	0.063	0.071	0.226
0.078	-0.180	-1.082	-0.260	-0.104	-0.960	0.120	-0.226	-0.023	0.238	-0.017	-0.134	0.072	0.028	0.111	0.277
0.170	-0.234	-1.157	-0.255	-0.099	-0.962	0.257	-0.194	-0.004	0.326	-0.076	-0.207	0.164	0.026	0.186	0.333
0.193	-0.257	-1.224	-0.250	-0.093	-0.964	0.329	-0.187	0.005	0.344	-0.105	-0.272	0.187	0.050	0.252	0.385
0.228	-0.226	-1.259	-0.243	-0.088	-0.966	0.268	-0.289	-0.008	0.371	-0.079	-0.305	0.222	0.019	0.288	0.425
0.228	-0.214	-1.279	-0.233	-0.085	-0.969	0.188	-0.439	0.015	0.361	-0.070	-0.322	0.222	0.007	0.307	0.435
0.278	-0.187	-1.259	-0.220	-0.083	-0.972	0.134	-0.567	-0.009	0.399	-0.045	-0.299	0.272	0.020	0.288	0.434
0.247	-0.110	-1.232	-0.208	-0.081	-0.975	0.061	-0.523	-0.066	0.356	0.030	-0.269	0.242	0.097	0.260	0.409
0.247	-0.110	-1.232	-0.193	-0.082	-0.978	-0.055	-0.735	-0.064	0.341	0.031	-0.266	0.242	0.097	0.260	0.373
0.213	-0.110	-1.106	-0.183	-0.084	-0.979	-0.130	-0.426	-0.098	0.297	0.034	-0.138	0.207	0.097	0.134	0.324
0.167	-0.110	-1.078	-0.171	-0.089	-0.981	-0.241	-0.578	-0.114	0.238	0.038	-0.109	0.161	0.097	0.106	0.264
0.140	-0.137	-1.086	-0.160	-0.095	-0.982	-0.316	-0.509	-0.136	0.201	0.017	-0.115	0.134	0.070	0.114	0.211
0.051	-0.122	-1.058	-0.145	-0.101	-0.984	-0.327	-0.785	-0.141	0.097	0.039	-0.086	0.046	0.086	0.086	0.165
0.093	-0.164	-1.035	-0.132	-0.106	-0.986	-0.262	-0.641	-0.186	0.126	0.001	-0.061	0.088	0.043	0.063	0.141
0.067	-0.199	-1.019	-0.118	-0.111	-0.987	-0.296	-0.704	-0.179	0.085	-0.028	-0.044	0.061	0.008	0.047	0.115
0.140	-0.187	-0.956	-0.111	-0.115	-0.987	-0.230	-0.322	-0.207	0.152	-0.012	0.020	0.134	0.020	0.016	0.107
0.105	-0.249	-0.956	-0.107	-0.118	-0.987	-0.144	-0.213	-0.253	0.113	-0.071	0.020	0.100	0.042	0.017	0.081
0.059	-0.257	-1.019	-0.107	-0.121	-0.987	-0.169	0.008	-0.267	0.067	-0.076	-0.044	0.054	0.050	0.047	0.066
-0.018	-0.238	-1.027	-0.103	-0.125	-0.987	-0.190	-0.208	-0.191	-0.014	-0.053	-0.051	0.023	0.030	0.054	0.021
0.009	-0.218	-0.987	-0.106	-0.128	-0.986	-0.141	0.136	-0.211	0.016	-0.031	-0.013	0.004	0.011	0.015	-0.004
-0.095	-0.184	-0.960	-0.101	-0.130	-0.986	-0.129	-0.272	-0.143	-0.093	0.006	0.015	0.100	0.024	0.013	-0.033
-0.007	-0.195	-0.905	-0.100	-0.130	-0.986	-0.004	-0.030	-0.088	-0.005	-0.005	0.070	0.012	0.012	0.068	-0.043
-0.060	-0.207	-0.932	-0.100	-0.129	-0.987	0.068	-0.031	-0.068	-0.059	-0.018	0.043	0.066	0.001	0.040	-0.049
-0.030	-0.203	-0.920	-0.097	-0.126	-0.987	0.179	-0.158	0.018	-0.032	-0.017	0.056	0.035	0.005	0.052	-0.027
0.013	-0.230	-0.916	-0.096	-0.123	-0.988	0.183	0.002	0.056	0.010	-0.047	0.060	0.008	0.022	0.056	-0.029
0.036	-0.265	-0.952	-0.095	-0.120	-0.988	0.159	-0.037	0.035	0.032	-0.084	0.025	0.031	0.057	0.021	-0.024
-0.026	-0.222	-0.932	-0.097	-0.119	-0.988	0.046	0.129	0.015	-0.027	-0.042	0.045	0.031	0.014	0.040	-0.026
-0.041	-0.203	-0.952	-0.104	-0.120	-0.987	-0.014	0.320	-0.030	-0.036	-0.023	0.024	0.046	0.005	0.021	-0.049
-0.053	-0.195	-0.936	-0.101	-0.122	-0.987	-0.086	-0.143	-0.013	-0.050	-0.013	0.040	0.058	0.013	0.036	-0.079
-0.145	-0.176	-0.964	-0.108	-0.124	-0.986	-0.132	0.362	-0.031	-0.135	0.009	0.011	0.150	0.032	0.009	-0.085
-0.137	-0.168	-0.968	-0.101	-0.128	-0.987	-0.187	-0.358	0.045	-0.135	0.021	0.007	0.142	0.040	0.005	-0.099
-0.080	-0.110	-0.983	-0.099	-0.133	-0.986	-0.241	-0.069	0.049	-0.078	0.083	-0.009	0.085	0.098	0.011	-0.113
-0.110	-0.137	-0.944	-0.096	-0.138	-0.986	-0.259	-0.155	0.092	-0.113	0.062	0.030	0.115	0.071	0.029	-0.114
-0.141	-0.156	-0.991	-0.092	-0.143	-0.985	-0.244	-0.182	0.093	-0.147	0.047	-0.018	0.146	0.052	0.019	-0.105
-0.141	-0.156	-0.991	-0.091	-0.148	-0.985	-0.225	-0.071	0.060	-0.148	0.052	-0.018	0.146	0.052	0.019	-0.107
-0.072	-0.191	-0.940	-0.090	-0.152	-0.984	-0.170	-0.022	0.051	-0.080	0.021	0.032	0.077	0.017	0.032	-0.101
-0.068	-0.218	-0.968	-0.086	-0.155	-0.984	-0.179	-0.207	0.083	-0.080	-0.002	0.005	0.073	0.010	0.005	-0.084
-0.076	-0.272	-0.964	-0.082	-0.158	-0.984	-0.090	-0.201	0.061	-0.092	-0.054	0.008	0.081	0.064	0.009	-0.069
-0.022	-0.269	-0.960	-0.079	-0.159	-0.984	-0.052	-0.115	0.079	-0.041	-0.049	0.012	0.027	0.060	0.013	-0.061
-0.033	-0.292	-0.960	-0.077	-0.160	-0.984	0.000	-0.110	0.084	-0.055	-0.072	0.012	0.038	0.083	0.013	-0.057
-0.022	-0.257	-0.968	-0.073	-0.160	-0.984	0.004	-0.170	0.099	-0.047	-0.036	0.005	0.027	0.048	0.005	-0.051
-0.022	-0.257	-0.940	-0.071	-0.158	-0.985	0.105	-0.052	0.047	-0.049	-0.038	0.033	0.027	0.048	0.032	-0.052
-0.033	-0.249	-0.975	-0.069	-0.156	-0.985	0.120	-0.127	0.093	-0.063	-0.032	-0.002	0.038	0.040	0.003	-0.045
-0.010	-0.238	-0.964	-0.063	-0.153	-0.986	0.175	-0.268	0.094	-0.046	-0.024	0.011	0.015	0.028	0.009	-0.044
0.013	-0.218	-0.972	-0.061	-0.151	-0.987	0.140	-0.087	0.069	-0.024	-0.007	0.003	0.008	0.008	0.001	-0.036
0.001	-0.214	-0.972	-0.058	-0.149	-0.987	0.112	-0.107	0.038	-0.038	-0.005	0.004	0.004	0.004	0.001	-0.027
0.020	-0.214	-0.975	-0.056	-0.147	-0.988	0.108	-0.084	0.044	-0.021	-0.007	-0.000	0.016	0.003	0.003	-0.033
0.040	-0.245	-0.940	-0.058	-0.146	-0.988	0.093	0.128	0.041	0.001	-0.039	0.035	0.035	0.034	0.033	-0.028
-0.045	-0.238	-0.995	-0.052	-0.146	-0.988	-0.004	-0.303	0.098	-0.090	-0.031	-0.020	0.050	0.025	0.022	-0.034
0.055	-0.211	-0.952	-0.053	-0.145	-0.988	0.060	0.067	0.059	0.011	-0.005	0.024	0.050	0.002	0.021	-0.036
-0.010	-0.203	-0.944	-0.047	-0.145	-0.988	0.034	-0.254	0.096	-0.059	0.002	0.032	0.016	0.010	0.029	-0.043
0.036	-0.226	-0.924	-0.048	-0.144	-0.988	0.028	0.054	0.068	-0.012	-0.021	0.051	0.031	0.012	0.049	-0.043
0.005	-0.214	-0.944	-0.047	-0.144	-0.988	0.032	-0.048	0.052	-0.044	-0.010	0.031	0.000	0.000	0.029	-0.047
-0.026	-0.203	-0.968	-0.045	-0.144	-0.989	0.034	-0.064	0.039	-0.075	0.001	0.007	0.031	0.012	0.006	-0.051
0.028	-0.207	-0.979	-0.043	-0.143	-0.989	0.051	-0.092	0.023	-0.023	-0.003	-0.004	0.023	0.009	0.006	-0.052
-0.045	-0.191	-0.991	-0.043	-0.143	-0.989	0.022	-0.023	0.015	-0.097	0.012	-0.016	0.051	0.025	0.018	-0.051
0.009	-0.203	-0.972	-0.048	-0.144	-0.988	-0.056	0.260	-0.010	-0.038	0.002	0.003	0.003	0.014	0.002	-0.043
-0.003	-0.230	-0.991	-0.041	-0.145	-0.989	-0.040	-0.359	0.024	-0.056	-0.024	-0.017	0.009	0.012	0.018	-0.039
0.020	-0.241	-0.983	-0.038	-0.145	-0.989	0.014	-0.118	-0.021	-0.035	-0.036	-0.009	0.014	0.023	0.010	-0.022
0.043	-0.214	-0.995	-0.041	-0.147	-0.988	-0.094	0.168	-0.028	-0.009	-0.007	-0.021	0.037	0.005	0.022	-0.020
0.074	-0.222	-0.940	-0.036	-0.150	-0.988	-0.119	-0.239	-0.022	0.017	-0.012	0.034	0.067	0.003	0.033	-0.018
0.028	-0.234	-0.975	-0.034	-0.151	-0.988	-0.046	-0.115	-0.046	-0.031	-0.023	-0.002	0.021	0.013	0.002	-0.016
0.024	-0.222	-0.972	-0.032	-0.153	-0.988	-0.100	-0.101	-0.019	-0.037	-0.009	0.002	0.017	0.001	0.002	-0.025
0.051	-0.230	-0.944	-0.031	-0.154	-0.988	-0.062	-0.024	-0.012	-0.011	-0.015	0.029	0.044	0.009	0.030	-0.032
0.005	-0.234	-0.991	-0.029	-0.156	-0.987	-0.091	-0.122	-0.016	-0.059	-0.017	-0.018	0.003	0.012	0.018	-0.020
0.040	-0.241	-0.960	-0.027	-0.158	-0.987	-0.067	-0.088	-0.021	-0.027	-0.023	0.013	0.031	0.019	0.014	-0.019
0.105	-0.241	-0.948	-0.030	-0.159	-0.987	-0.058	0.154	-0.043	0.042	-0.022	0.024	0.096	0.018	0.026	-0.017
0.040	-0.245	-0.964	-0.027	-0.161	-0.987	-0.079	-0.117	-0.016	-0.026	-0.024	0.009	0.031	0.022	0.010	-0.017
0.067	-0.238	-0.940	-0.029	-0.162	-0.986	-0.058	0.109	-0.036	0.003	-0.015	0.032	0.057	0.014	0.033	-0.014
0.009	-0.226	-0.979	-0.028	-0.164	-0.986	-0.077	-0.059	-0.011	-0.056	-0.001	-0.008	0.001	0.002	0.006	-0.031
0.063	-0.234	-0.928	-0.030	-0.165	-0.986	-0.028	0.106	-0.029	-0.000	-0.008	0.043	0.052	0.009	0.045	-0.032
0.005	-0.253	-0.964	-0.030	-0.166	-0.986	-0.060	0.032	0.000	-0.058	-0.026	0.008	0.006	0.027	0.010	-0.036
0.024	-0.249	-0.979	-0.029	-0.168	-0.985	-0.077	-0.051	0.015	-0.040	-0.021	-0.008	0.013	0.023	0.006	-0.032
0.051	-0.222	-0.928	-0.028	-0.169	-0.985	-0.025	-0.021	0.009	-0.013	0.007	0.043	0.039	0.005	0.045	-0.034
0.047	-0.234	-0.924	-0.030	-0.170	-0.985	-0.029	0.066	-0.002	-0.016	-0.004	0.047	0.035	0.006	0.049	-0.026
0.036	-0.261	-0.972	-0.032	-0.171	-0.985	-0.045	0.114	-0.017	-0.026	-0.030	-0.001	0.023	0.033	0.001	-0.021
0.040	-0.234	-0.983	-0.031	-0.171	-0.985	-0.028	-0.005	-0.036	-0.022	-0.002	-0.013	0.026	0.005	0.011	-0.022
0.055	-0.222	-0.964	-0.028	-0.172	-0.985	-0.010	-0.148	0.007	-0.010	0.010	0.007	0.041	0.007	0.009	-0.023
0.043	-0.245	-0.940	-0.029	-0.173	-0.985	-0.029	0.064	-0.039	-0.020	-0.012	0.030	0.029	0.015	0.032	-0.024
0.036	-0.261	-0.936	-0.030	-0.174	-0.984	-0.059	0.034	-0.042	-0.027	-0.026	0.034	0.021	0.030	0.036	-0.024
0.017	-0.249	-0.999	-0.033	-0.174	-0.984	-0.011	0.157	-0.064	-0.043	-0.014	-0.029	0.001	0.018	0.028	-0.026
0.040	-0.238	-0.987	-0.030	-0.175	-0.984	-0.002	-0.129	0.000	-0.023	-0.002	-0.017	0.024	0.005	0.017	-0.024
0.043	-0.245	-0.952	-0.033	-0.175	-0.984	-0.008	0.128	-0.038	-0.017	-0.010	0.018	0.027	0.013	0.018	-0.025
0.055	-0.261	-0.940	-0.032	-0.176	-0.984	-0.058	-0.046	-0.023	-0.006	-0.024	0.030	0.038	0.027	0.030	-0.022
0.024	-0.284	-0.940	-0.032	-0.177	-0.984	0.003	0.010	-0.014	-0.037	-0.047	0.030	0.006	0.050	0.029	-0.026
0.043	-0.261	-0.972	-0.032	-0.177	-0.984	-0.001	0.034	0.007	-0.017	-0.023	-0.002	0.025	0.026	0.003	-0.022
0.028	-0.245	-0.952	-0.033	-0.177	-0.984	0.017	0.045	0.032	-0.032	-0.008	0.018	0.009	0.010	0.016	-0.019
0.063	-0.265	-0.956	-0.035	-0.177	-0.984	0.025	0.104	0.042	0.004	-0.027	0.014	0.044	0.029	0.012	-0.018
0.063	-0.265	-0.956	-0.034	-0.176	-0.984	0.049	-0.004	0.060	0.004	-0.028	0.014	0.044	0.028	0.011	-0.019
0.020	-0.245	-0.960	-0.035	-0.175	-0.984	0.052	0.059	0.041	-0.038	-0.009	0.010	0.002	0.008	0.006	-0.020
0.047	-0.261	-0.948	-0.032	-0.175	-0.984	0.050	-0.109	0.055	-0.013	-0.026	0.022	0.028	0.023	0.017	-0.027
0.020	-0.249	-0.960	-0.031	-0.175	-0.984	0.011	-0.026	0.057	-0.041	-0.014	0.010	0.000	0.011	0.004	-0.033
0.036	-0.249	-0.932	-0.032	-0.174	-0.984	0.019	0.050	0.020	-0.025	-0.014	0.038	0.015	0.010	0.031	-0.036
0.036	-0.253	-0.944	-0.032	-0.175	-0.984	0.006	0.017	0.034	-0.025	-0.018	0.026	0.013	0.013	0.019	-0.037
0.017	-0.253	-0.944	-0.031	-0.175	-0.984	0.013	-0.029	0.040	-0.045	-0.018	0.026	0.007	0.012	0.020	-0.028
0.032	-0.261	-0.979	-0.030	-0.175	-0.984	0.006	-0.063	0.040	-0.031	-0.025	-0.009	0.007	0.019	0.016	-0.029
0.074	-0.238	-0.948	-0.032	-0.175	-0.984	0.015	0.110	-0.005	0.013	-0.002	0.022	0.049	0.006	0.016	-0.027
0.024	-0.253	-0.940	-0.031	-0.175	-0.984	0.002	-0.007	0.017	-0.037	-0.018	0.030	0.001	0.008	0.023	-0.022
0.036	-0.257	-0.975	-0.031	-0.175	-0.984	-0.008	0.023	0.035	-0.026	-0.021	-0.006	0.010	0.011	0.013	-0.025
0.036	-0.245	-0.968	-0.033	-0.175	-0.984	0.023	0.099	0.014	-0.024	-0.010	0.002	0.010	0.002	0.006	-0.028
0.024	-0.241	-0.944	-0.032	-0.175	-0.984	0.007	-0.042	0.035	-0.037	-0.006	0.026	0.001	0.007	0.018	-0.027
0.055	-0.234	-0.960	-0.032	-0.176	-0.984	-0.009	0.009	0.034	-0.006	0.002	0.010	0.030	0.016	0.001	-0.027
0.017	-0.226	-0.979	-0.032	-0.176	-0.984	-0.015	0.024	0.016	-0.044	0.011	-0.010	0.007	0.024	0.020	-0.026
0.036	-0.238	-0.968	-0.033	-0.177	-0.984	-0.015	0.044	0.023	-0.024	-0.000	0.002	0.013	0.013	0.009	-0.023
0.043	-0.241	-0.952	-0.033	-0.177	-0.984	-0.035	0.052	0.026	-0.016	-0.003	0.018	0.022	0.010	0.005	-0.024
0.028	-0.257	-0.983	-0.034	-0.178	-0.983	-0.036	0.030	0.007	-0.031	-0.018	-0.014	0.009	0.004	0.028	-0.028
0.043	-0.245	-0.964	-0.035	-0.179	-0.983	-0.019	0.091	0.003	-0.014	-0.006	0.006	0.026	0.009	0.009	-0.024
-0.003	-0.253	-0.956	-0.035	-0.180	-0.983	-0.035	0.013	0.010	-0.060	-0.013	0.013	0.019	0.003	0.003	-0.022
0.055	-0.261	-0.964	-0.035	-0.180	-0.983	-0.006	0.016	0.005	-0.002	-0.020	0.005	0.040	0.003	0.012	-0.020
0.055	-0.261	-0.952	-0.035	-0.180	-0.983	0.011	-0.002	0.006	-0.003	-0.020	0.017	0.042	0.002	0.000	-0.015
0.040	-0.265	-0.972	-0.036	-0.180	-0.983	0.021	0.056	0.022	-0.017	-0.024	-0.003	0.028	0.004	0.021	-0.002
0.070	-0.265	-0.968	-0.035	-0.180	-0.983	0.011	-0.016	0.028	0.013	-0.024	0.001	0.060	0.003	0.018	-0.003
0.063	-0.238	-0.972	-0.036	-0.180	-0.983	0.012	0.078	0.019	0.006	0.003	-0.003	0.054	0.024	0.023	-0.008
0.051	-0.253	-0.956	-0.036	-0.180	-0.983	0.014	0.029	0.018	-0.005	-0.012	0.013	0.043	0.009	0.008	-0.012
0.020	-0.241	-0.972	-0.035	-0.180	-0.983	0.022	-0.045	0.032	-0.037	-0.001	-0.003	0.013	0.020	0.025	-0.016
0.020	-0.269	-0.964	-0.035	-0.179	-0.983	0.036	0.015	0.011	-0.037	-0.028	0.005	0.014	0.007	0.017	-0.025
0.051	-0.245	-0.952	-0.037	-0.179	-0.983	0.015	0.123	0.014	-0.004	-0.005	0.017	0.045	0.016	0.005	-0.021
0.020	-0.257	-0.952	-0.035	-0.180	-0.983	-0.011	-0.099	0.051	-0.037	-0.016	0.017	0.015	0.004	0.005	-0.020
0.074	-0.257	-0.944	-0.039	-0.180	-0.983	0.012	0.191	0.006	0.020	-0.016	0.025	0.069	0.004	0.003	-0.017
0.036	-0.265	-0.948	-0.038	-0.180	-0.983	0.018	-0.024	0.020	-0.019	-0.024	0.021	0.030	0.004	0.000	-0.017
0.036	-0.269	-0.952	-0.037	-0.180	-0.983	0.033	-0.041	0.034	-0.020	-0.028	0.017	0.029	0.007	0.003	-0.014
0.047	-0.234	-0.972	-0.038	-0.180	-0.983	-0.018	0.093	0.008	-0.007	0.007	-0.003	0.039	0.028	0.022	-0.021
0.036	-0.265	-0.936	-0.038	-0.180	-0.983	-0.003	0.005	0.013	-0.019	-0.024	0.033	0.026	0.003	0.015	-0.028
0.036	-0.249	-0.936	-0.040	-0.180	-0.983	0.007	0.137	-0.002	-0.016	-0.008	0.032	0.025	0.014	0.016	-0.028
-0.003	-0.261	-0.956	-0.040	-0.181	-0.983	-0.025	-0.028	0.018	-0.055	-0.019	0.013	0.015	0.002	0.002	-0.030
0.032	-0.269	-0.956	-0.039	-0.182	-0.983	-0.014	0.002	0.039	-0.021	-0.026	0.013	0.019	0.005	0.001	-0.022
0.043	-0.257	-0.944	-0.039	-0.182	-0.982	-0.011	-0.006	0.049	-0.010	-0.014	0.024	0.029	0.006	0.012	-0.021
0.067	-0.257	-0.960	-0.040	-0.182	-0.982	0.023	0.057	0.052	0.014	-0.014	0.008	0.051	0.007	0.003	-0.012
0.028	-0.241	-0.983	-0.040	-0.182	-0.982	0.014	0.044	0.076	-0.024	0.001	-0.015	0.011	0.024	0.026	-0.010
0.047	-0.245	-0.948	-0.042	-0.182	-0.982	0.029	0.115	0.045	-0.003	-0.003	0.020	0.029	0.021	0.010	-0.008
0.036	-0.241	-0.956	-0.043	-0.182	-0.982	0.021	0.075	0.055	-0.014	0.001	0.012	0.016	0.026	0.002	-0.007
0.047	-0.249	-0.960	-0.042	-0.182	-0.982	0.001	0.002	0.045	-0.003	-0.007	0.008	0.027	0.020	0.002	-0.002
0.074	-0.257	-0.944	-0.041	-0.182	-0.982	-0.013	-0.022	0.051	0.023	-0.014	0.024	0.052	0.014	0.014	-0.008
0.067	-0.253	-0.952	-0.042	-0.183	-0.982	0.002	0.059	0.036	0.016	-0.010	0.016	0.043	0.019	0.006	-0.003
0.005	-0.269	-0.972	-0.042	-0.183	-0.982	-0.002	-0.016	0.039	-0.046	-0.025	-0.004	0.020	0.004	0.014	-0.010
0.067	-0.269	-0.952	-0.042	-0.183	-0.982	-0.010	0.040	0.033	0.016	-0.025	0.016	0.041	0.005	0.005	-0.017
0.005	-0.261	-0.964	-0.043	-0.184	-0.982	-0.015	0.091	0.026	-0.044	-0.016	0.004	0.020	0.013	0.006	-0.021
0.024	-0.241	-0.972	-0.043	-0.185	-0.982	-0.053	-0.015	0.036	-0.025	0.004	-0.004	0.001	0.033	0.014	-0.023
0.055	-0.245	-0.920	-0.045	-0.186	-0.981	-0.045	0.107	0.012	0.007	0.002	0.047	0.029	0.030	0.036	-0.021
-0.003	-0.257	-0.948	-0.046	-0.188	-0.981	-0.061	0.088	0.013	-0.049	-0.009	0.019	0.028	0.018	0.009	-0.015
0.074	-0.253	-0.944	-0.045	-0.189	-0.981	-0.046	-0.056	0.030	0.027	-0.004	0.023	0.049	0.023	0.012	-0.012
0.040	-0.253	-0.960	-0.045	-0.190	-0.981	-0.063	0.025	0.033	-0.008	-0.002	0.006	0.014	0.023	0.004	-0.015
0.040	-0.253	-0.960	-0.048	-0.192	-0.980	-0.060	0.174	0.024	-0.005	-0.001	0.006	0.014	0.023	0.004	-0.007
0.020	-0.261	-0.968	-0.047	-0.193	-0.980	-0.050	-0.026	0.052	-0.025	-0.007	-0.002	0.005	0.016	0.013	-0.011
0.028	-0.253	-0.968	-0.046	-0.194	-0.980	-0.044	-0.001	0.048	-0.018	0.002	-0.002	0.002	0.025	0.013	-0.015
0.051	-0.245	-0.936	-0.050	-0.195	-0.980	-0.050	0.205	0.022	0.009	0.010	0.029	0.025	0.033	0.019	-0.015
0.020	-0.265	-0.932	-0.050	-0.196	-0.979	-0.052	0.000	0.052	-0.022	-0.008	0.032	0.005	0.014	0.022	-0.012
0.047	-0.280	-0.932	-0.050	-0.197	-0.979	-0.038	0.025	0.041	0.005	-0.022	0.032	0.022	0.001	0.022	-0.013
0.047	-0.292	-0.936	-0.051	-0.199	-0.979	-0.041	0.109	0.047	0.007	-0.032	0.028	0.022	0.013	0.017	-0.012
0.017	-0.272	-0.960	-0.051	-0.200	-0.978	-0.063	0.005	0.057	-0.025	-0.012	0.004	0.008	0.007	0.007	-0.010
0.055	-0.284	-0.936	-0.053	-0.201	-0.978	-0.032	0.150	0.059	0.016	-0.022	0.027	0.030	0.004	0.017	-0.016
0.017	-0.276	-0.948	-0.056	-0.202	-0.978	-0.025	0.160	0.055	-0.019	-0.014	0.015	0.008	0.004	0.005	-0.020
0.005	-0.276	-0.948	-0.056	-0.203	-0.978	-0.037	0.005	0.067	-0.031	-0.013	0.015	0.019	0.004	0.005	-0.024
0.024	-0.265	-0.916	-0.058	-0.204	-0.977	-0.034	0.117	0.016	-0.010	-0.000	0.046	0.000	0.016	0.036	-0.030
-0.003	-0.284	-0.932	-0.057	-0.205	-0.977	-0.060	-0.036	0.028	-0.038	-0.018	0.030	0.027	0.003	0.020	-0.036
0.020	-0.303	-0.924	-0.060	-0.207	-0.977	-0.062	0.168	0.015	-0.012	-0.036	0.037	0.004	0.023	0.028	-0.030
-0.014	-0.303	-0.940	-0.058	-0.208	-0.976	-0.052	-0.059	0.052	-0.048	-0.034	0.021	0.038	0.022	0.012	-0.031
0.036	-0.284	-0.944	-0.059	-0.208	-0.976	0.005	0.038	0.020	0.002	-0.015	0.017	0.012	0.003	0.008	-0.026
0.005	-0.241	-0.952	-0.057	-0.209	-0.976	-0.014	-0.066	0.045	-0.030	0.028	0.009	0.019	0.040	0.000	-0.018
0.028	-0.261	-0.924	-0.057	-0.209	-0.976	-0.018	0.010	0.046	-0.007	0.009	0.037	0.004	0.020	0.028	-0.019
0.070	-0.272	-0.909	-0.057	-0.210	-0.976	-0.019	0.022	0.045	0.035	-0.002	0.052	0.047	0.009	0.044	-0.016
-0.026	-0.280	-0.956	-0.060	-0.210	-0.976	0.005	0.187	0.032	-0.058	-0.009	0.005	0.050	0.001	0.004	-0.015
0.043	-0.241	-0.956	-0.059	-0.210	-0.976	0.020	0.002	0.055	0.011	0.029	0.005	0.020	0.040	0.004	-0.007
0.005	-0.234	-0.956	-0.061	-0.209	-0.976	0.056	0.100	0.041	-0.026	0.036	0.005	0.018	0.048	0.004	-0.007
0.067	-0.245	-0.924	-0.062	-0.207	-0.976	0.089	0.079	0.052	0.037	0.023	0.037	0.043	0.037	0.028	-0.002
0.059	-0.265	-0.932	-0.062	-0.205	-0.977	0.141	0.033	0.052	0.029	0.001	0.029	0.036	0.018	0.020	-0.008
0.001	-0.284	-0.940	-0.062	-0.203	-0.977	0.112	0.042	0.054	-0.028	-0.020	0.022	0.022	0.002	0.012	-0.005
0.020	-0.245	-0.936	-0.062	-0.203	-0.977	0.037	-0.012	0.043	-0.010	0.018	0.026	0.003	0.037	0.016	-0.010
0.020	-0.245	-0.936	-0.065	-0.203	-0.977	0.004	0.188	-0.018	-0.006	0.018	0.026	0.002	0.037	0.016	-0.014
0.032	-0.292	-0.940	-0.066	-0.204	-0.977	-0.051	0.066	-0.036	0.007	-0.027	0.022	0.009	0.010	0.012	-0.011
0.032	-0.292	-0.924	-0.068	-0.206	-0.976	-0.076	0.068	-0.064	0.008	-0.025	0.037	0.009	0.010	0.028	-0.013
0.017	-0.276	-0.920	-0.070	-0.208	-0.976	-0.130	0.130	-0.115	-0.005	-0.007	0.041	0.006	0.005	0.032	-0.013
0.013	-0.276	-0.909	-0.072	-0.211	-0.975	-0.156	0.043	-0.144	-0.007	-0.004	0.052	0.010	0.005	0.044	-0.018
0.013	-0.280	-0.920	-0.074	-0.216	-0.974	-0.219	0.112	-0.147	-0.005	-0.003	0.039	0.010	0.002	0.032	-0.019
0.001	-0.280	-0.916	-0.077	-0.221	-0.972	-0.271	0.127	-0.151	-0.013	0.002	0.041	0.021	0.002	0.036	-0.007
0.017	-0.284	-0.924	-0.078	-0.226	-0.971	-0.258	0.021	-0.136	0.003	0.003	0.032	0.006	0.002	0.028	-0.005
0.074	-0.307	-0.905	-0.081	-0.230	-0.970	-0.218	0.151	-0.160	0.064	-0.016	0.051	0.052	0.025	0.048	0.000
0.005	-0.292	-0.916	-0.081	-0.235	-0.969	-0.256	-0.006	-0.121	-0.005	0.005	0.037	0.017	0.010	0.036	-0.004
0.036	-0.296	-0.897	-0.087	-0.240	-0.967	-0.248	0.259	-0.137	0.031	0.006	0.056	0.014	0.014	0.056	-0.006
-0.033	-0.311	-0.905	-0.089	-0.244	-0.966	-0.221	0.094	-0.108	-0.036	-0.006	0.047	0.055	0.030	0.048	-0.020
0.005	-0.330	-0.893	-0.090	-0.248	-0.965	-0.187	0.048	-0.068	0.003	-0.021	0.057	0.017	0.049	0.060	-0.019
0.001	-0.311	-0.873	-0.090	-0.251	-0.964	-0.138	0.024	-0.023	-0.001	0.001	0.077	0.021	0.030	0.079	-0.023
0.020	-0.311	-0.857	-0.094	-0.252	-0.963	-0.065	0.190	-0.019	0.021	0.002	0.092	0.001	0.030	0.095	-0.018
0.013	-0.323	-0.873	-0.098	-0.254	-0.962	-0.071	0.221	-0.004	0.017	-0.008	0.076	0.009	0.042	0.079	-0.020
-0.014	-0.303	-0.893	-0.102	-0.255	-0.962	-0.055	0.229	-0.020	-0.006	0.013	0.055	0.036	0.023	0.060	-0.024
-0.030	-0.299	-0.909	-0.104	-0.257	-0.961	-0.087	0.129	-0.027	-0.019	0.018	0.039	0.051	0.019	0.044	-0.033
-0.041	-0.315	-0.897	-0.108	-0.258	-0.960	-0.064	0.169	-0.064	-0.028	0.004	0.051	0.063	0.034	0.056	-0.040
-0.057	-0.330	-0.889	-0.110	-0.260	-0.959	-0.100	0.110	-0.073	-0.041	-0.010	0.058	0.078	0.050	0.064	-0.040
-0.037	-0.334	-0.869	-0.110	-0.262	-0.959	-0.104	0.015	-0.069	-0.022	-0.011	0.077	0.059	0.054	0.084	-0.035
-0.026	-0.342	-0.893	-0.115	-0.263	-0.958	-0.052	0.211	-0.098	-0.006	-0.018	0.053	0.048	0.062	0.060	-0.031
-0.007	-0.330	-0.897	-0.116	-0.264	-0.957	-0.052	0.053	-0.073	0.014	-0.005	0.049	0.028	0.051	0.056	-0.024
-0.030	-0.338	-0.901	-0.118	-0.265	-0.957	-0.049	0.102	-0.040	-0.008	-0.012	0.045	0.052	0.059	0.052	-0.018
-0.033	-0.326	-0.901	-0.119	-0.266	-0.957	-0.033	0.076	-0.027	-0.010	0.001	0.045	0.055	0.048	0.052	-0.024
-0.030	-0.303	-0.909	-0.120	-0.267	-0.956	-0.056	0.061	-0.049	-0.006	0.025	0.036	0.051	0.025	0.044	-0.026
-0.064	-0.311	-0.901	-0.122	-0.268	-0.956	-0.047	0.067	-0.079	-0.039	0.018	0.044	0.086	0.032	0.052	-0.020
-0.030	-0.307	-0.909	-0.124	-0.268	-0.955	-0.010	0.075	-0.108	-0.003	0.022	0.036	0.052	0.029	0.044	-0.015
-0.014	-0.323	-0.920	-0.125	-0.268	-0.955	-0.013	0.056	-0.147	0.014	0.007	0.024	0.036	0.044	0.033	-0.010
-0.026	-0.334	-0.936	-0.127	-0.268	-0.955	-0.009	0.083	-0.146	0.005	-0.005	0.008	0.048	0.056	0.017	-0.001
-0.018	-0.361	-0.928	-0.129	-0.268	-0.955	0.006	0.051	-0.141	0.014	-0.032	0.016	0.040	0.084	0.025	0.001
-0.030	-0.361	-0.912	-0.131	-0.267	-0.955	0.051	0.117	-0.116	0.005	-0.033	0.031	0.051	0.084	0.041	-0.011
-0.045	-0.365	-0.948	-0.135	-0.266	-0.954	0.073	0.196	-0.125	-0.006	-0.038	-0.004	0.067	0.088	0.005	-0.014
-0.099	-0.361	-0.948	-0.137	-0.265	-0.955	0.057	0.054	-0.121	-0.059	-0.036	-0.004	0.120	0.084	0.005	-0.015
-0.064	-0.369	-0.956	-0.140	-0.264	-0.954	0.026	0.145	-0.127	-0.021	-0.044	-0.012	0.086	0.092	0.003	-0.011
-0.057	-0.392	-0.972	-0.143	-0.263	-0.954	0.069	0.144	-0.146	-0.009	-0.068	-0.028	0.078	0.115	0.018	-0.011
-0.049	-0.423	-0.979	-0.148	-0.261	-0.954	0.092	0.218	-0.180	0.003	-0.101	-0.036	0.070	0.146	0.026	0.003
-0.076	-0.435	-0.979	-0.153	-0.259	-0.954	0.091	0.206	-0.195	-0.019	-0.114	-0.037	0.097	0.158	0.026	0.015
-0.057	-0.427	-0.987	-0.157	-0.259	-0.953	0.006	0.157	-0.241	0.004	-0.107	-0.045	0.078	0.151	0.034	0.026
-0.033	-0.439	-0.987	-0.164	-0.260	-0.952	-0.084	0.301	-0.348	0.034	-0.118	-0.046	0.055	0.163	0.034	0.025
-0.041	-0.442	-1.007	-0.173	-0.261	-0.950	-0.143	0.416	-0.398	0.036	-0.120	-0.068	0.062	0.167	0.054	0.017
-0.099	-0.419	-0.991	-0.183	-0.263	-0.947	-0.128	0.456	-0.356	-0.011	-0.095	-0.055	0.120	0.144	0.038	-0.004
-0.153	-0.384	-0.944	-0.193	-0.262	-0.945	0.000	0.457	-0.250	-0.055	-0.061	-0.010	0.174	0.109	0.010	-0.027
-0.180	-0.319	-0.893	-0.199	-0.260	-0.945	0.146	0.298	-0.098	-0.076	0.002	0.041	0.200	0.044	0.061	-0.043
-0.149	-0.238	-0.845	-0.204	-0.257	-0.945	0.142	0.215	-0.040	-0.041	0.080	0.088	0.170	0.037	0.108	-0.039
-0.095	-0.168	-0.818	-0.207	-0.254	-0.945	0.127	0.176	-0.063	0.016	0.147	0.115	0.116	0.106	0.136	-0.015
-0.057	-0.145	-0.849	-0.212	-0.251	-0.944	0.127	0.279	-0.092	0.060	0.167	0.083	0.077	0.129	0.104	0.018
-0.041	-0.160	-0.924	-0.217	-0.249	-0.944	0.072	0.250	-0.131	0.081	0.149	0.008	0.062	0.113	0.029	0.050
-0.057	-0.191	-0.999	-0.218	-0.248	-0.944	-0.007	0.009	-0.172	0.066	0.117	-0.067	0.077	0.082	0.045	0.087
-0.064	-0.218	-1.054	-0.216	-0.248	-0.944	-0.083	-0.136	-0.248	0.056	0.091	-0.122	0.085	0.055	0.100	0.130
0.009	-0.226	-1.070	-0.213	-0.249	-0.945	-0.093	-0.172	-0.285	0.127	0.084	-0.137	0.011	0.047	0.116	0.180
0.090	-0.257	-1.098	-0.209	-0.248	-0.946	-0.006	-0.248	-0.303	0.204	0.051	-0.163	0.070	0.015	0.143	0.235
0.170	-0.261	-1.113	-0.207	-0.244	-0.947	0.105	-0.164	-0.324	0.282	0.044	-0.178	0.150	0.011	0.159	0.287
0.201	-0.261	-1.161	-0.203	-0.241	-0.949	0.137	-0.200	-0.243	0.309	0.041	-0.223	0.181	0.011	0.207	0.340
0.201	-0.261	-1.161	-0.198	-0.238	-0.951	0.110	-0.207	-0.192	0.304	0.038	-0.222	0.182	0.011	0.206	0.370
0.259	-0.330	-1.236	-0.193	-0.236	-0.952	0.083	-0.249	-0.112	0.356	-0.033	-0.295	0.239	0.059	0.281	0.386
0.232	-0.299	-1.228	-0.184	-0.236	-0.954	-0.022	-0.385	-0.064	0.321	-0.002	-0.286	0.212	0.029	0.273	0.383
0.274	-0.261	-1.161	-0.178	-0.240	-0.954	-0.220	-0.296	-0.092	0.357	0.040	-0.219	0.254	0.010	0.206	0.377
0.236	-0.284	-1.117	-0.167	-0.246	-0.955	-0.308	-0.490	-0.054	0.308	0.023	-0.175	0.216	0.014	0.163	0.337
0.236	-0.369	-1.086	-0.160	-0.251	-0.955	-0.320	-0.359	-0.166	0.301	-0.057	-0.144	0.216	0.099	0.131	0.295
0.143	-0.415	-1.058	-0.156	-0.258	-0.954	-0.332	-0.231	-0.162	0.204	-0.097	-0.117	0.124	0.146	0.103	0.254
0.117	-0.442	-1.023	-0.147	-0.262	-0.954	-0.231	-0.457	-0.178	0.168	-0.119	-0.081	0.097	0.173	0.068	0.222
0.143	-0.415	-1.007	-0.138	-0.265	-0.954	-0.176	-0.488	-0.204	0.186	-0.089	-0.065	0.124	0.146	0.052	0.191
0.151	-0.411	-0.972	-0.130	-0.267	-0.955	-0.117	-0.420	-0.226	0.186	-0.083	-0.029	0.132	0.143	0.016	0.173
0.159	-0.400	-0.944	-0.125	-0.267	-0.955	-0.016	-0.304	-0.215	0.189	-0.072	-0.001	0.140	0.131	0.011	0.156
0.124	-0.354	-0.940	-0.120	-0.266	-0.957	0.097	-0.239	-0.152	0.150	-0.027	0.004	0.106	0.085	0.015	0.132
0.090	-0.369	-0.936	-0.114	-0.264	-0.958	0.070	-0.335	-0.085	0.108	-0.044	0.009	0.071	0.101	0.019	0.090
0.067	-0.338	-0.920	-0.114	-0.262	-0.958	0.148	0.017	-0.069	0.086	-0.016	0.026	0.048	0.070	0.035	0.054
-0.057	-0.365	-0.983	-0.108	-0.261	-0.959	0.054	-0.276	-0.041	-0.043	-0.044	-0.037	0.075	0.098	0.028	0.014
-0.022	-0.357	-0.952	-0.106	-0.259	-0.960	0.100	-0.140	-0.043	-0.011	-0.038	-0.005	0.040	0.090	0.004	-0.011
-0.045	-0.330	-0.893	-0.095	-0.255	-0.962	0.219	-0.529	0.035	-0.044	-0.015	0.057	0.063	0.064	0.063	-0.050
-0.003	-0.346	-0.889	-0.089	-0.249	-0.964	0.338	-0.305	-0.008	-0.008	-0.036	0.063	0.021	0.079	0.067	-0.048
-0.110	-0.354	-0.916	-0.082	-0.243	-0.967	0.344	-0.385	0.003	-0.123	-0.050	0.037	0.128	0.088	0.040	-0.052
0.028	-0.307	-0.877	-0.076	-0.238	-0.968	0.262	-0.288	-0.022	0.010	-0.009	0.078	0.010	0.042	0.079	-0.053
0.020	-0.334	-0.877	-0.070	-0.233	-0.970	0.241	-0.305	0.016	-0.004	-0.040	0.080	0.003	0.069	0.079	-0.047
-0.018	-0.326	-0.897	-0.068	-0.232	-0.970	0.104	-0.069	0.017	-0.044	-0.034	0.061	0.036	0.061	0.060	-0.028
0.043	-0.392	-0.912	-0.069	-0.229	-0.971	0.155	0.085	0.015	0.019	-0.102	0.046	0.026	0.127	0.044	-0.036
-0.003	-0.350	-0.940	-0.069	-0.225	-0.972	0.219	0.007	0.013	-0.027	-0.063	0.019	0.020	0.085	0.016	-0.042
-0.022	-0.303	-0.905	-0.071	-0.220	-0.973	0.281	0.097	0.035	-0.045	-0.022	0.056	0.039	0.039	0.052	-0.047
-0.007	-0.276	-0.865	-0.070	-0.214	-0.974	0.313	-0.035	0.009	-0.030	-0.000	0.096	0.024	0.012	0.092	-0.069
-0.037	-0.261	-0.881	-0.071	-0.208	-0.975	0.324	0.031	-0.002	-0.060	0.009	0.082	0.054	0.003	0.076	-0.074
-0.068	-0.253	-0.901	-0.064	-0.203	-0.977	0.307	-0.331	0.006	-0.097	0.011	0.063	0.085	0.010	0.056	-0.083
-0.007	-0.269	-0.893	-0.065	-0.197	-0.978	0.285	0.028	-0.018	-0.035	-0.010	0.072	0.023	0.006	0.064	-0.088
-0.060	-0.288	-0.909	-0.062	-0.193	-0.979	0.230	-0.102	0.034	-0.091	-0.033	0.057	0.077	0.026	0.049	-0.084
-0.033	-0.265	-0.893	-0.059	-0.189	-0.980	0.214	-0.176	0.090	-0.067	-0.014	0.074	0.050	0.003	0.064	-0.067
-0.037	-0.241	-0.979	-0.055	-0.185	-0.981	0.214	-0.149	0.116	-0.074	0.005	-0.012	0.054	0.020	0.022	-0.066
0.017	-0.226	-0.956	-0.054	-0.181	-0.982	0.215	-0.009	0.095	-0.021	0.017	0.012	0.001	0.035	0.002	-0.054
-0.010	-0.249	-0.940	-0.055	-0.178	-0.982	0.189	0.051	0.056	-0.046	-0.010	0.028	0.027	0.011	0.018	-0.043
-0.010	-0.249	-0.972	-0.054	-0.174	-0.983	0.213	-0.046	0.019	-0.047	-0.014	-0.003	0.027	0.011	0.013	-0.035
-0.010	-0.241	-0.999	-0.050	-0.171	-0.984	0.190	-0.171	0.059	-0.050	-0.009	-0.030	0.027	0.018	0.041	-0.026
0.017	-0.226	-0.983	-0.046	-0.168	-0.985	0.134	-0.181	0.054	-0.027	0.004	-0.014	0.000	0.033	0.025	-0.020
0.055	-0.238	-0.991	-0.047	-0.166	-0.985	0.121	0.030	0.012	0.012	-0.010	-0.022	0.038	0.021	0.033	-0.019
0.020	-0.211	-0.975	-0.047	-0.164	-0.985	0.103	0.026	0.050	-0.022	0.015	-0.006	0.004	0.048	0.017	-0.022
0.013	-0.257	-0.936	-0.045	-0.163	-0.986	0.064	-0.085	0.062	-0.032	-0.032	0.034	0.004	0.001	0.023	-0.028
0.001	-0.296	-0.944	-0.044	-0.161	-0.986	0.125	-0.041	0.048	-0.044	-0.072	0.026	0.015	0.037	0.015	-0.041
-0.007	-0.307	-0.960	-0.044	-0.159	-0.986	0.126	0.014	0.035	-0.052	-0.086	0.011	0.023	0.049	0.001	-0.042
0.001	-0.288	-0.968	-0.041	-0.157	-0.987	0.120	-0.133	0.073	-0.047	-0.069	0.003	0.015	0.030	0.009	-0.039
0.028	-0.253	-0.956	-0.039	-0.156	-0.987	0.102	-0.087	0.061	-0.022	-0.035	0.015	0.013	0.005	0.003	-0.030
0.040	-0.238	-0.928	-0.038	-0.153	-0.987	0.129	-0.035	0.056	-0.011	-0.022	0.043	0.024	0.020	0.031	-0.030
0.055	-0.234	-0.944	-0.038	-0.152	-0.988	0.095	0.041	0.027	0.005	-0.020	0.028	0.040	0.024	0.015	-0.020
-0.003	-0.234	-0.972	-0.034	-0.149	-0.988	0.137	-0.196	0.078	-0.057	-0.022	0.001	0.018	0.023	0.012	-0.024
0.070	-0.226	-0.952	-0.032	-0.146	-0.989	0.164	-0.052	0.045	0.014	-0.018	0.021	0.055	0.031	0.008	-0.025
0.001	-0.218	-0.983	-0.035	-0.143	-0.989	0.173	0.129	0.041	-0.053	-0.013	-0.010	0.014	0.038	0.024	-0.032
0.013	-0.187	-1.003	-0.033	-0.142	-0.989	0.098	-0.055	0.064	-0.042	0.016	-0.030	0.002	0.069	0.043	-0.030
0.024	-0.218	-0.944	-0.032	-0.140	-0.990	0.082	-0.040	0.030	-0.032	-0.016	0.030	0.010	0.038	0.016	-0.036
0.017	-0.245	-0.964	-0.031	-0.139	-0.990	0.071	-0.053	0.050	-0.041	-0.044	0.010	0.002	0.011	0.003	-0.039
0.028	-0.245	-0.979	-0.029	-0.139	-0.990	0.021	-0.065	0.035	-0.031	-0.044	-0.006	0.014	0.011	0.019	-0.045
0.009	-0.261	-0.948	-0.026	-0.140	-0.990	-0.017	-0.152	0.052	-0.053	-0.059	0.026	0.006	0.005	0.013	-0.044
0.009	-0.261	-0.948	-0.025	-0.140	-0.990	0.005	-0.039	0.030	-0.054	-0.059	0.026	0.005	0.006	0.013	-0.047
0.028	-0.218	-0.964	-0.027	-0.141	-0.990	-0.032	0.102	-0.015	-0.033	-0.016	0.010	0.014	0.037	0.003	-0.047
0.009	-0.218	-0.964	-0.023	-0.142	-0.990	-0.029	-0.188	0.049	-0.056	-0.015	0.010	0.005	0.037	0.002	-0.046
0.032	-0.214	-0.975	-0.024	-0.142	-0.990	0.018	0.060	0.046	-0.033	-0.011	-0.002	0.018	0.040	0.014	-0.039
0.005	-0.214	-0.975	-0.025	-0.141	-0.990	0.069	0.052	0.055	-0.059	-0.012	-0.002	0.009	0.040	0.014	-0.044
0.040	-0.207	-0.975	-0.025	-0.139	-0.990	0.093	0.007	0.044	-0.025	-0.006	-0.001	0.026	0.047	0.013	-0.038
0.013	-0.218	-0.936	-0.025	-0.137	-0.990	0.121	0.015	0.021	-0.052	-0.019	0.038	0.001	0.035	0.027	-0.040
0.051	-0.241	-0.936	-0.025	-0.135	-0.991	0.120	0.037	0.011	-0.013	-0.045	0.039	0.038	0.011	0.027	-0.030
0.020	-0.230	-0.983	-0.024	-0.134	-0.991	0.065	-0.039	0.026	-0.044	-0.034	-0.008	0.007	0.023	0.020	-0.034
0.070	-0.238	-0.944	-0.025	-0.133	-0.991	0.074	0.059	-0.004	0.007	-0.043	0.032	0.057	0.015	0.019	-0.016
0.020	-0.234	-0.979	-0.022	-0.133	-0.991	0.011	-0.152	0.035	-0.046	-0.039	-0.004	0.007	0.018	0.016	-0.022
0.093	-0.199	-0.979	-0.026	-0.132	-0.991	0.023	0.206	-0.031	0.031	-0.004	-0.003	0.080	0.053	0.015	-0.016
0.009	-0.195	-0.960	-0.025	-0.132	-0.991	0.060	-0.047	0.018	-0.055	-0.001	0.017	0.005	0.056	0.005	-0.023
0.063	-0.195	-0.940	-0.028	-0.130	-0.991	0.075	0.176	0.018	0.003	-0.003	0.037	0.049	0.056	0.025	-0.015
0.028	-0.214	-0.964	-0.024	-0.129	-0.991	0.095	-0.149	0.086	-0.035	-0.024	0.014	0.014	0.036	0.001	-0.031
0.067	-0.218	-0.940	-0.030	-0.128	-0.991	0.073	0.275	-0.005	0.009	-0.029	0.038	0.053	0.032	0.025	-0.023
-0.010	-0.195	-1.015	-0.029	-0.126	-0.992	0.067	-0.048	0.032	-0.068	-0.006	-0.037	0.024	0.055	0.050	-0.028
0.055	-0.207	-0.952	-0.027	-0.126	-0.992	0.050	-0.062	0.039	-0.003	-0.019	0.027	0.041	0.044	0.013	-0.025
0.028	-0.245	-0.940	-0.031	-0.125	-0.992	0.057	0.219	0.004	-0.026	-0.058	0.039	0.014	0.005	0.025	-0.023
0.036	-0.234	-0.964	-0.031	-0.124	-0.992	0.069	0.026	0.026	-0.018	-0.048	0.016	0.022	0.016	0.002	-0.018
0.059	-0.214	-0.983	-0.030	-0.122	-0.992	0.111	-0.059	0.027	0.003	-0.030	-0.003	0.045	0.036	0.018	-0.025
0.032	-0.176	-0.979	-0.031	-0.121	-0.992	0.047	0.057	0.014	-0.022	0.008	0.002	0.018	0.074	0.014	-0.019
0.009	-0.191	-0.964	-0.031	-0.121	-0.992	0.016	0.042	-0.002	-0.044	-0.008	0.018	0.005	0.058	0.001	-0.022
0.043	-0.203	-0.975	-0.031	-0.121	-0.992	0.044	0.003	0.008	-0.010	-0.020	0.006	0.030	0.046	0.010	-0.032
0.017	-0.207	-0.979	-0.032	-0.120	-0.992	0.049	0.067	0.007	-0.036	-0.025	0.003	0.003	0.042	0.015	-0.037
0.013	-0.207	-0.956	-0.031	-0.120	-0.992	0.014	-0.084	0.012	-0.042	-0.025	0.027	0.001	0.042	0.009	-0.036
0.013	-0.207	-0.956	-0.033	-0.119	-0.992	0.056	0.122	-0.022	-0.040	-0.026	0.027	0.001	0.041	0.009	-0.044
0.005	-0.218	-0.987	-0.031	-0.118	-0.993	0.079	-0.071	0.013	-0.049	-0.039	-0.003	0.009	0.029	0.023	-0.045
0.005	-0.203	-0.983	-0.030	-0.116	-0.993	0.078	-0.042	-0.001	-0.050	-0.024	0.001	0.009	0.044	0.020	-0.040
0.009	-0.199	-0.995	-0.030	-0.116	-0.993	0.020	-0.013	0.021	-0.047	-0.021	-0.010	0.005	0.047	0.032	-0.032
0.051	-0.195	-0.936	-0.030	-0.116	-0.993	0.006	0.003	-0.014	-0.005	-0.017	0.049	0.038	0.050	0.027	-0.028
0.055	-0.203	-0.972	-0.031	-0.116	-0.993	0.043	0.049	-0.010	-0.001	-0.025	0.014	0.042	0.041	0.009	-0.025
0.036	-0.203	-0.964	-0.033	-0.116	-0.993	0.029	0.133	-0.012	-0.018	-0.026	0.022	0.023	0.041	0.001	-0.023
0.017	-0.199	-0.991	-0.034	-0.116	-0.993	0.008	0.031	-0.008	-0.037	-0.022	-0.005	0.003	0.044	0.029	-0.024
0.024	-0.191	-0.975	-0.035	-0.115	-0.993	0.022	0.054	-0.003	-0.029	-0.015	0.011	0.011	0.051	0.014	-0.024
0.028	-0.191	-0.979	-0.034	-0.115	-0.993	0.043	-0.002	0.002	-0.025	-0.015	0.007	0.014	0.051	0.018	-0.025
0.055	-0.187	-0.960	-0.035	-0.115	-0.993	0.012	0.070	-0.014	0.003	-0.012	0.027	0.041	0.055	0.002	-0.028
0.020	-0.191	-0.975	-0.036	-0.115	-0.993	0.008	0.058	-0.040	-0.031	-0.015	0.011	0.006	0.051	0.013	-0.029
0.005	-0.199	-0.983	-0.036	-0.115	-0.993	0.028	0.002	-0.019	-0.046	-0.024	0.004	0.009	0.044	0.020	-0.032
0.032	-0.207	-0.932	-0.038	-0.114	-0.993	0.049	0.088	-0.013	-0.018	-0.032	0.055	0.018	0.037	0.031	-0.036
0.013	-0.203	-0.956	-0.038	-0.114	-0.993	-0.006	-0.004	0.002	-0.037	-0.028	0.031	0.002	0.041	0.007	-0.034
0.024	-0.187	-0.979	-0.040	-0.114	-0.993	0.014	0.119	-0.021	-0.023	-0.012	0.007	0.010	0.057	0.017	-0.036
0.024	-0.184	-0.972	-0.042	-0.114	-0.993	0.018	0.082	-0.036	-0.022	-0.008	0.015	0.010	0.061	0.010	-0.034
-0.007	-0.203	-0.979	-0.042	-0.114	-0.993	0.012	0.006	0.000	-0.053	-0.027	0.007	0.020	0.042	0.018	-0.031
0.032	-0.195	-0.956	-0.042	-0.114	-0.993	0.036	0.024	0.014	-0.014	-0.020	0.031	0.020	0.049	0.005	-0.034
0.024	-0.195	-0.952	-0.044	-0.113	-0.993	0.039	0.104	0.007	-0.020	-0.021	0.034	0.013	0.049	0.008	-0.031
0.005	-0.191	-0.972	-0.043	-0.113	-0.993	0.039	-0.029	0.017	-0.040	-0.017	0.015	0.004	0.053	0.013	-0.026
0.036	-0.211	-0.975	-0.043	-0.112	-0.993	0.039	0.008	0.008	-0.009	-0.037	0.010	0.028	0.033	0.018	-0.023
0.020	-0.191	-0.983	-0.043	-0.112	-0.993	0.036	0.011	-0.009	-0.024	-0.018	0.002	0.014	0.053	0.027	-0.018
0.036	-0.207	-0.975	-0.045	-0.111	-0.993	0.031	0.140	-0.010	-0.006	-0.034	0.010	0.031	0.037	0.020	-0.017
0.040	-0.191	-0.972	-0.044	-0.111	-0.993	0.011	-0.043	0.012	-0.003	-0.018	0.014	0.036	0.053	0.016	-0.023
0.017	-0.187	-0.952	-0.043	-0.111	-0.993	0.010	-0.034	0.016	-0.027	-0.014	0.033	0.014	0.056	0.003	-0.025
0.005	-0.187	-0.975	-0.045	-0.111	-0.993	0.031	0.091	0.010	-0.037	-0.015	0.010	0.004	0.056	0.020	-0.030
0.009	-0.199	-0.975	-0.044	-0.111	-0.993	0.013	-0.050	0.034	-0.034	-0.026	0.010	0.009	0.044	0.020	-0.035
0.009	-0.199	-0.975	-0.046	-0.111	-0.993	0.036	0.134	0.000	-0.032	-0.027	0.010	0.011	0.043	0.021	-0.029
0.005	-0.207	-0.975	-0.045	-0.110	-0.993	0.031	-0.032	0.028	-0.036	-0.035	0.010	0.009	0.034	0.021	-0.031
0.040	-0.187	-0.975	-0.047	-0.110	-0.993	0.026	0.116	0.001	0.000	-0.016	0.009	0.046	0.052	0.022	-0.026
-0.007	-0.203	-0.972	-0.045	-0.110	-0.993	0.026	-0.096	0.022	-0.048	-0.032	0.013	0.000	0.036	0.018	-0.023
0.040	-0.199	-0.956	-0.048	-0.109	-0.993	0.038	0.126	-0.003	0.001	-0.028	0.029	0.047	0.039	0.002	-0.024
0.013	-0.191	-0.991	-0.049	-0.109	-0.993	0.016	0.063	0.015	-0.025	-0.021	-0.007	0.021	0.045	0.037	-0.028
-0.010	-0.180	-0.995	-0.048	-0.110	-0.993	-0.011	-0.045	0.040	-0.049	-0.009	-0.011	0.002	0.056	0.041	-0.025
0.017	-0.191	-0.979	-0.048	-0.110	-0.993	0.012	0.023	0.028	-0.022	-0.020	0.005	0.024	0.043	0.025	-0.025
0.013	-0.184	-0.964	-0.047	-0.109	-0.993	0.041	-0.023	0.046	-0.026	-0.013	0.020	0.019	0.049	0.008	-0.026
0.032	-0.195	-0.972	-0.049	-0.109	-0.993	0.031	0.124	0.024	-0.005	-0.024	0.012	0.036	0.037	0.014	-0.021
0.009	-0.180	-0.975	-0.050	-0.109	-0.993	0.001	0.063	0.027	-0.027	-0.009	0.008	0.011	0.051	0.017	-0.018
0.020	-0.187	-0.983	-0.049	-0.109	-0.993	0.031	-0.054	0.048	-0.016	-0.017	-0.000	0.022	0.043	0.023	-0.013
0.043	-0.218	-0.948	-0.049	-0.109	-0.993	0.014	0.019	0.042	0.007	-0.048	0.035	0.044	0.012	0.015	-0.016
0.032	-0.203	-0.964	-0.049	-0.109	-0.993	0.002	0.024	0.055	-0.005	-0.032	0.019	0.031	0.027	0.001	-0.015
0.024	-0.203	-0.952	-0.051	-0.109	-0.993	0.000	0.139	0.041	-0.010	-0.031	0.030	0.022	0.026	0.014	-0.018
0.001	-0.184	-0.991	-0.052	-0.109	-0.993	0.017	0.062	0.029	-0.032	-0.012	-0.009	0.003	0.045	0.024	-0.022
0.017	-0.195	-0.944	-0.054	-0.110	-0.992	-0.017	0.084	0.028	-0.015	-0.023	0.038	0.011	0.033	0.025	-0.023
-0.003	-0.195	-0.983	-0.054	-0.111	-0.992	-0.032	0.022	0.032	-0.034	-0.022	-0.002	0.009	0.033	0.013	-0.022
0.020	-0.211	-0.964	-0.056	-0.112	-0.992	-0.012	0.108	0.028	-0.009	-0.037	0.017	0.013	0.018	0.007	-0.019
0.017	-0.191	-0.960	-0.059	-0.112	-0.992	-0.004	0.151	0.033	-0.009	-0.017	0.021	0.008	0.037	0.012	-0.015
0.020	-0.191	-0.968	-0.058	-0.113	-0.992	-0.021	-0.037	0.042	-0.007	-0.016	0.013	0.011	0.037	0.004	-0.014
0.028	-0.187	-0.956	-0.059	-0.114	-0.992	-0.036	0.087	0.028	0.003	-0.012	0.025	0.017	0.041	0.016	-0.009
0.001	-0.191	-0.968	-0.061	-0.115	-0.992	-0.037	0.098	0.034	-0.022	-0.014	0.012	0.011	0.037	0.005	-0.009
0.043	-0.180	-0.956	-0.064	-0.116	-0.991	-0.059	0.176	0.014	0.023	-0.002	0.024	0.031	0.048	0.016	-0.013
0.005	-0.211	-0.972	-0.064	-0.117	-0.991	-0.058	0.011	0.023	-0.015	-0.031	0.007	0.008	0.018	0.001	-0.018
-0.018	-0.199	-0.991	-0.063	-0.119	-0.991	-0.064	-0.038	0.034	-0.039	-0.018	-0.013	0.032	0.030	0.019	-0.017
-0.018	-0.199	-0.991	-0.064	-0.120	-0.991	-0.054	0.085	0.028	-0.037	-0.016	-0.013	0.032	0.030	0.018	-0.024
0.005	-0.203	-0.948	-0.067	-0.122	-0.990	-0.085	0.147	-0.002	-0.011	-0.018	0.030	0.008	0.026	0.025	-0.022
-0.007	-0.203	-0.972	-0.069	-0.124	-0.990	-0.057	0.108	0.009	-0.021	-0.017	0.006	0.020	0.026	0.002	-0.015
0.013	-0.211	-0.960	-0.069	-0.125	-0.990	-0.079	0.026	0.028	-0.001	-0.023	0.017	0.000	0.018	0.013	-0.011
0.020	-0.207	-0.964	-0.071	-0.127	-0.989	-0.066	0.096	0.015	0.008	-0.017	0.013	0.008	0.021	0.009	-0.009
-0.003	-0.211	-0.979	-0.071	-0.129	-0.989	-0.099	0.050	0.000	-0.014	-0.019	-0.004	0.015	0.017	0.007	-0.010
0.005	-0.211	-0.968	-0.071	-0.132	-0.989	-0.114	-0.011	0.016	-0.007	-0.016	0.008	0.007	0.017	0.004	-0.009
-0.010	-0.218	-0.964	-0.070	-0.135	-0.988	-0.132	-0.027	0.015	-0.023	-0.021	0.011	0.022	0.010	0.008	-0.014
0.013	-0.234	-0.960	-0.072	-0.137	-0.988	-0.116	0.107	0.007	0.002	-0.034	0.014	0.002	0.005	0.012	-0.014
-0.007	-0.222	-0.960	-0.072	-0.140	-0.987	-0.126	0.025	0.032	-0.016	-0.020	0.014	0.017	0.007	0.012	-0.017
0.001	-0.214	-0.948	-0.074	-0.143	-0.987	-0.116	0.117	0.019	-0.007	-0.009	0.025	0.009	0.015	0.024	-0.011
-0.007	-0.207	-0.944	-0.074	-0.145	-0.987	-0.106	0.019	0.022	-0.014	0.001	0.028	0.015	0.023	0.028	-0.015
0.013	-0.218	-0.968	-0.078	-0.147	-0.986	-0.102	0.196	-0.014	0.009	-0.008	0.004	0.004	0.011	0.005	-0.010
-0.026	-0.238	-0.979	-0.079	-0.150	-0.986	-0.108	0.036	0.007	-0.029	-0.025	-0.009	0.034	0.008	0.007	-0.011
0.017	-0.230	-0.944	-0.081	-0.152	-0.985	-0.098	0.115	-0.010	0.015	-0.015	0.026	0.008	0.000	0.029	-0.011
-0.014	-0.241	-0.948	-0.082	-0.154	-0.985	-0.098	0.084	-0.010	-0.014	-0.025	0.022	0.022	0.011	0.025	-0.013
-0.022	-0.257	-0.956	-0.084	-0.156	-0.984	-0.111	0.117	-0.001	-0.019	-0.037	0.013	0.029	0.026	0.017	-0.011
-0.003	-0.245	-0.952	-0.086	-0.158	-0.984	-0.089	0.090	0.003	0.002	-0.024	0.016	0.010	0.015	0.022	-0.014
-0.010	-0.241	-0.944	-0.086	-0.161	-0.983	-0.095	0.022	0.018	-0.005	-0.018	0.024	0.017	0.011	0.030	-0.011
-0.014	-0.218	-0.960	-0.087	-0.163	-0.983	-0.113	0.049	-0.013	-0.008	0.008	0.007	0.021	0.012	0.015	-0.007
-0.007	-0.241	-0.952	-0.087	-0.165	-0.982	-0.090	0.009	-0.003	-0.001	-0.013	0.015	0.013	0.011	0.023	-0.008
0.001	-0.249	-0.936	-0.087	-0.167	-0.982	-0.098	0.025	0.013	0.007	-0.019	0.030	0.004	0.018	0.039	-0.006
-0.010	-0.257	-0.948	-0.088	-0.169	-0.982	-0.088	0.058	0.000	-0.003	-0.024	0.018	0.016	0.025	0.027	-0.010
-0.007	-0.249	-0.940	-0.091	-0.172	-0.981	-0.102	0.167	0.010	0.004	-0.014	0.025	0.012	0.016	0.035	-0.012
-0.037	-0.238	-0.956	-0.092	-0.174	-0.980	-0.106	0.086	0.019	-0.025	-0.000	0.008	0.043	0.003	0.018	-0.013
-0.030	-0.207	-0.964	-0.092	-0.175	-0.980	-0.072	0.019	0.019	-0.017	0.032	-0.000	0.035	0.029	0.010	-0.008
-0.022	-0.207	-0.960	-0.093	-0.177	-0.980	-0.092	0.054	-0.012	-0.009	0.034	0.003	0.028	0.030	0.013	-0.008
0.001	-0.234	-0.960	-0.096	-0.179	-0.979	-0.108	0.129	-0.043	0.017	0.009	0.002	0.005	0.004	0.012	0.002
-0.014	-0.269	-0.936	-0.098	-0.182	-0.978	-0.113	0.115	-0.015	0.004	-0.023	0.025	0.020	0.030	0.035	0.007
0.017	-0.280	-0.936	-0.099	-0.184	-0.978	-0.097	0.083	0.031	0.036	-0.032	0.025	0.011	0.041	0.035	0.009
-0.010	-0.265	-0.952	-0.101	-0.186	-0.977	-0.066	0.153	0.042	0.012	-0.015	0.008	0.017	0.024	0.018	0.009
-0.018	-0.249	-0.952	-0.104	-0.188	-0.977	-0.089	0.153	0.021	0.007	0.003	0.007	0.024	0.008	0.017	0.015
-0.018	-0.253	-0.968	-0.106	-0.190	-0.976	-0.106	0.115	-0.021	0.009	0.001	-0.009	0.024	0.011	0.001	0.013
0.001	-0.272	-0.944	-0.108	-0.193	-0.975	-0.126	0.110	-0.059	0.031	-0.015	0.014	0.005	0.029	0.024	0.009
-0.007	-0.292	-0.928	-0.112	-0.195	-0.974	-0.127	0.176	-0.074	0.027	-0.032	0.028	0.012	0.048	0.040	0.005
-0.037	-0.303	-0.928	-0.115	-0.198	-0.973	-0.149	0.153	-0.054	-0.001	-0.040	0.027	0.042	0.059	0.040	0.001
-0.045	-0.319	-0.920	-0.117	-0.201	-0.973	-0.135	0.102	-0.019	-0.006	-0.053	0.034	0.050	0.074	0.048	-0.003
-0.041	-0.303	-0.928	-0.119	-0.203	-0.972	-0.089	0.160	0.010	0.001	-0.035	0.026	0.046	0.058	0.040	-0.004
-0.030	-0.288	-0.928	-0.122	-0.205	-0.971	-0.081	0.150	0.023	0.015	-0.018	0.025	0.035	0.042	0.040	-0.002
-0.026	-0.272	-0.928	-0.124	-0.206	-0.971	-0.044	0.137	0.012	0.021	-0.001	0.024	0.031	0.026	0.040	0.001
-0.033	-0.276	-0.897	-0.127	-0.207	-0.970	-0.014	0.146	0.005	0.016	-0.005	0.055	0.038	0.030	0.071	0.006
-0.033	-0.272	-0.905	-0.129	-0.208	-0.970	-0.022	0.135	-0.004	0.019	-0.000	0.047	0.038	0.025	0.063	0.005
-0.030	-0.296	-0.916	-0.133	-0.208	-0.969	-0.003	0.210	-0.020	0.027	-0.023	0.034	0.034	0.048	0.051	0.003
-0.041	-0.296	-0.909	-0.134	-0.207	-0.969	0.078	0.085	0.006	0.017	-0.024	0.042	0.046	0.047	0.059	-0.002
-0.045	-0.296	-0.905	-0.139	-0.205	-0.969	0.114	0.249	0.005	0.017	-0.026	0.046	0.050	0.046	0.062	-0.002
-0.076	-0.299	-0.905	-0.142	-0.203	-0.969	0.115	0.186	0.002	-0.010	-0.032	0.046	0.080	0.050	0.062	-0.012
-0.053	-0.280	-0.912	-0.144	-0.201	-0.969	0.085	0.116	-0.031	0.015	-0.014	0.038	0.057	0.030	0.054	-0.017
-0.099	-0.276	-0.909	-0.146	-0.201	-0.969	0.039	0.089	-0.047	-0.029	-0.011	0.041	0.104	0.025	0.058	-0.026
-0.072	-0.276	-0.885	-0.149	-0.200	-0.968	0.045	0.140	-0.067	0.001	-0.012	0.065	0.077	0.025	0.081	-0.019
-0.114	-0.272	-0.924	-0.150	-0.199	-0.968	0.062	0.041	-0.115	-0.040	-0.009	0.026	0.119	0.020	0.042	-0.013
-0.053	-0.280	-0.916	-0.153	-0.197	-0.968	0.063	0.136	-0.163	0.025	-0.018	0.033	0.057	0.027	0.049	-0.011
-0.041	-0.284	-0.932	-0.154	-0.198	-0.968	-0.034	0.041	-0.142	0.038	-0.022	0.017	0.046	0.030	0.033	-0.019
-0.099	-0.284	-0.912	-0.155	-0.199	-0.968	-0.074	0.017	-0.106	-0.019	-0.021	0.037	0.104	0.030	0.053	-0.023
-0.126	-0.265	-0.885	-0.157	-0.200	-0.967	-0.033	0.114	-0.032	-0.044	-0.000	0.064	0.131	0.010	0.080	-0.027
-0.126	-0.265	-0.885	-0.155	-0.199	-0.968	0.043	-0.097	0.027	-0.046	-0.001	0.064	0.130	0.009	0.080	-0.039
-0.080	-0.253	-0.924	-0.155	-0.197	-0.968	0.128	-0.005	0.036	0.000	0.009	0.025	0.084	0.003	0.040	-0.034
-0.103	-0.276	-0.924	-0.154	-0.194	-0.969	0.172	-0.007	0.023	-0.023	-0.017	0.025	0.107	0.020	0.040	-0.019
-0.083	-0.276	-0.944	-0.152	-0.192	-0.970	0.139	-0.107	0.009	-0.006	-0.020	0.007	0.088	0.019	0.020	-0.002
-0.053	-0.272	-0.936	-0.151	-0.189	-0.970	0.142	-0.039	-0.022	0.024	-0.018	0.015	0.057	0.015	0.028	0.012
-0.049	-0.241	-0.932	-0.149	-0.187	-0.971	0.129	-0.102	-0.037	0.026	0.010	0.020	0.054	0.017	0.032	0.027
0.001	-0.253	-0.932	-0.149	-0.184	-0.971	0.134	0.034	-0.059	0.076	-0.004	0.020	0.004	0.006	0.032	0.035
-0.022	-0.265	-0.948	-0.150	-0.182	-0.972	0.129	0.042	-0.044	0.054	-0.018	0.004	0.027	0.005	0.016	0.034
-0.049	-0.269	-0.972	-0.150	-0.180	-0.972	0.119	0.014	-0.024	0.027	-0.023	-0.019	0.054	0.009	0.008	0.033
-0.072	-0.261	-0.964	-0.150	-0.178	-0.972	0.104	0.021	-0.036	0.004	-0.018	-0.011	0.077	0.000	0.000	0.022
-0.060	-0.265	-0.952	-0.152	-0.176	-0.973	0.090	0.092	-0.049	0.018	-0.023	0.001	0.065	0.004	0.011	0.013
-0.080	-0.265	-0.975	-0.154	-0.174	-0.973	0.105	0.110	-0.037	0.001	-0.025	-0.023	0.085	0.003	0.012	0.007
-0.091	-0.257	-0.983	-0.156	-0.172	-0.973	0.117	0.099	-0.038	-0.009	-0.020	-0.031	0.096	0.005	0.020	0.009
-0.099	-0.257	-0.999	-0.158	-0.170	-0.973	0.149	0.121	-0.032	-0.014	-0.022	-0.047	0.104	0.005	0.036	0.020
-0.095	-0.261	-1.023	-0.159	-0.167	-0.973	0.127	0.038	-0.043	-0.010	-0.028	-0.070	0.100	0.002	0.060	0.046
-0.037	-0.265	-1.031	-0.162	-0.165	-0.973	0.100	0.153	-0.095	0.051	-0.034	-0.079	0.042	0.001	0.068	0.073
0.020	-0.299	-1.042	-0.170	-0.164	-0.972	0.046	0.416	-0.194	0.117	-0.069	-0.092	0.015	0.036	0.080	0.084
-0.003	-0.334	-1.062	-0.184	-0.163	-0.969	0.019	0.706	-0.311	0.108	-0.105	-0.115	0.008	0.070	0.100	0.079
-0.099	-0.350	-1.054	-0.194	-0.160	-0.968	0.124	0.514	-0.259	0.023	-0.123	-0.108	0.104	0.085	0.092	0.044
-0.168	-0.307	-1.007	-0.203	-0.155	-0.967	0.249	0.443	-0.153	-0.038	-0.086	-0.061	0.173	0.042	0.045	-0.006
-0.230	-0.241	-0.912	-0.206	-0.148	-0.967	0.362	0.150	-0.040	-0.096	-0.028	0.034	0.235	0.024	0.050	-0.045
-0.226	-0.199	-0.869	-0.207	-0.142	-0.968	0.359	0.051	0.050	-0.091	0.007	0.078	0.231	0.066	0.093	-0.046
-0.168	-0.164	-0.869	-0.208	-0.136	-0.969	0.310	0.026	0.018	-0.033	0.035	0.078	0.174	0.102	0.093	-0.024
-0.072	-0.145	-0.916	-0.210	-0.131	-0.969	0.218	0.133	-0.096	0.066	0.050	0.031	0.078	0.121	0.045	0.011
-0.045	-0.145	-0.968	-0.213	-0.129	-0.968	0.084	0.145	-0.117	0.095	0.047	-0.020	0.051	0.121	0.006	0.057
-0.064	-0.153	-0.972	-0.212	-0.129	-0.969	0.016	-0.054	-0.042	0.075	0.039	-0.024	0.070	0.114	0.010	0.127
-0.022	-0.129	-0.991	-0.209	-0.129	-0.969	-0.018	-0.113	0.021	0.114	0.063	-0.043	0.028	0.138	0.030	0.194
0.151	-0.091	-1.042	-0.205	-0.130	-0.970	-0.029	-0.110	0.020	0.284	0.102	-0.094	0.145	0.177	0.081	0.262
0.220	-0.098	-1.141	-0.203	-0.130	-0.970	-0.041	-0.075	-0.058	0.350	0.095	-0.192	0.214	0.169	0.180	0.342
0.270	-0.160	-1.161	-0.200	-0.132	-0.971	-0.121	-0.074	-0.106	0.398	0.036	-0.211	0.264	0.108	0.200	0.407
0.286	-0.191	-1.232	-0.200	-0.136	-0.970	-0.243	0.047	-0.197	0.412	0.009	-0.283	0.279	0.077	0.271	0.440
0.240	-0.241	-1.279	-0.196	-0.140	-0.971	-0.245	-0.176	-0.310	0.362	-0.037	-0.329	0.233	0.027	0.318	0.458
0.270	-0.280	-1.259	-0.190	-0.144	-0.971	-0.250	-0.275	-0.373	0.387	-0.071	-0.309	0.263	0.011	0.298	0.463
0.301	-0.249	-1.255	-0.183	-0.150	-0.972	-0.346	-0.356	-0.300	0.409	-0.034	-0.304	0.294	0.020	0.295	0.446
0.297	-0.199	-1.228	-0.178	-0.155	-0.972	-0.294	-0.202	-0.235	0.401	0.021	-0.276	0.290	0.070	0.267	0.434
0.236	-0.207	-1.212	-0.165	-0.158	-0.974	-0.197	-0.605	-0.110	0.326	0.017	-0.259	0.228	0.063	0.251	0.401
0.247	-0.238	-1.192	-0.157	-0.163	-0.974	-0.260	-0.398	-0.120	0.329	-0.009	-0.238	0.240	0.032	0.232	0.358
0.201	-0.276	-1.094	-0.147	-0.167	-0.975	-0.227	-0.428	-0.034	0.273	-0.043	-0.139	0.193	0.006	0.133	0.311
0.193	-0.299	-1.042	-0.137	-0.173	-0.975	-0.262	-0.496	0.012	0.255	-0.061	-0.087	0.186	0.029	0.082	0.286
0.174	-0.307	-1.019	-0.123	-0.177	-0.976	-0.185	-0.640	0.011	0.223	-0.065	-0.062	0.166	0.037	0.058	0.245
0.228	-0.272	-0.995	-0.117	-0.180	-0.977	-0.171	-0.293	-0.074	0.270	-0.027	-0.038	0.220	0.002	0.035	0.213
0.159	-0.230	-0.960	-0.106	-0.182	-0.977	-0.085	-0.491	-0.051	0.190	0.018	-0.002	0.151	0.041	0.001	0.194
0.124	-0.226	-0.968	-0.100	-0.182	-0.978	0.006	-0.326	-0.056	0.148	0.022	-0.009	0.116	0.045	0.007	0.169
0.170	-0.230	-0.936	-0.094	-0.182	-0.979	-0.022	-0.253	-0.089	0.189	0.019	0.022	0.162	0.042	0.025	0.134
0.093	-0.284	-0.964	-0.092	-0.184	-0.979	-0.095	-0.131	-0.144	0.109	-0.034	-0.006	0.085	0.012	0.003	0.108
0.059	-0.315	-1.023	-0.087	-0.186	-0.979	-0.059	-0.225	-0.130	0.070	-0.063	-0.065	0.050	0.043	0.062	0.076
0.013	-0.307	-1.011	-0.092	-0.187	-0.978	-0.093	0.239	-0.159	0.029	-0.053	-0.054	0.004	0.035	0.050	0.043
-0.053	-0.265	-1.003	-0.091	-0.185	-0.979	0.159	-0.060	-0.048	-0.037	-0.014	-0.046	0.062	0.007	0.042	0.015
-0.037	-0.199	-1.031	-0.087	-0.179	-0.980	0.293	-0.224	0.003	-0.026	0.046	-0.072	0.047	0.073	0.070	-0.019
-0.037	-0.129	-0.952	-0.076	-0.175	-0.982	0.216	-0.534	0.068	-0.037	0.111	0.009	0.047	0.143	0.009	-0.042
-0.072	-0.145	-0.924	-0.071	-0.173	-0.982	0.070	-0.232	0.018	-0.076	0.094	0.037	0.081	0.127	0.036	-0.054
-0.022	-0.245	-0.845	-0.063	-0.176	-0.982	-0.114	-0.385	-0.008	-0.033	-0.004	0.116	0.031	0.027	0.115	-0.069
-0.049	-0.284	-0.889	-0.064	-0.180	-0.982	-0.202	0.022	-0.062	-0.060	-0.039	0.072	0.059	0.012	0.072	-0.077
-0.057	-0.381	-0.909	-0.065	-0.184	-0.981	-0.174	0.054	-0.096	-0.066	-0.132	0.051	0.067	0.108	0.052	-0.081
-0.057	-0.381	-0.909	-0.067	-0.187	-0.980	-0.131	0.054	-0.095	-0.064	-0.129	0.051	0.067	0.108	0.052	-0.076
-0.107	-0.334	-0.979	-0.063	-0.188	-0.980	-0.016	-0.191	0.023	-0.118	-0.082	-0.020	0.117	0.062	0.019	-0.089
-0.053	-0.280	-1.007	-0.063	-0.187	-0.980	0.069	0.006	0.026	-0.064	-0.029	-0.048	0.063	0.008	0.046	-0.076
-0.168	-0.234	-1.042	-0.053	-0.192	-0.980	-0.241	-0.501	0.177	-0.189	0.023	-0.083	0.179	0.038	0.081	-0.064
-0.003	-0.257	-0.983	-0.054	-0.197	-0.979	-0.261	0.087	0.087	-0.023	0.005	-0.026	0.013	0.015	0.022	-0.057
-0.018	-0.257	-1.011	-0.056	-0.205	-0.977	-0.393	0.103	0.050	-0.037	0.013	-0.055	0.029	0.015	0.050	-0.055
-0.072	-0.315	-1.015	-0.052	-0.212	-0.976	-0.334	-0.185	0.094	-0.095	-0.038	-0.060	0.083	0.043	0.054	-0.038
-0.033	-0.311	-0.995	-0.054	-0.219	-0.974	-0.378	0.140	0.033	-0.054	-0.027	-0.043	0.045	0.040	0.034	-0.044
-0.072	-0.253	-1.019	-0.053	-0.227	-0.972	-0.397	-0.039	0.065	-0.093	0.039	-0.068	0.084	0.018	0.057	-0.049
-0.049	-0.214	-1.023	-0.055	-0.234	-0.971	-0.367	0.095	-0.032	-0.068	0.084	-0.074	0.061	0.056	0.061	-0.039
-0.072	-0.222	-1.066	-0.054	-0.242	-0.969	-0.389	-0.039	0.038	-0.092	0.084	-0.119	0.084	0.049	0.104	-0.044
-0.022	-0.257	-1.011	-0.055	-0.249	-0.967	-0.358	0.006	-0.015	-0.042	0.056	-0.066	0.034	0.014	0.049	-0.040
-0.076	-0.257	-1.042	-0.053	-0.256	-0.965	-0.365	-0.087	0.006	-0.097	0.063	-0.099	0.088	0.014	0.080	-0.031
-0.053	-0.330	-1.019	-0.053	-0.262	-0.964	-0.334	-0.015	0.002	-0.074	-0.004	-0.077	0.065	0.060	0.057	-0.028
0.040	-0.350	-0.920	-0.048	-0.269	-0.962	-0.354	-0.225	0.056	0.013	-0.016	0.020	0.027	0.080	0.042	-0.026
0.001	-0.427	-0.916	-0.047	-0.277	-0.960	-0.394	-0.067	-0.045	-0.026	-0.085	0.022	0.012	0.158	0.046	-0.020
0.032	-0.446	-0.909	-0.044	-0.283	-0.958	-0.244	-0.090	0.082	0.002	-0.099	0.028	0.019	0.177	0.054	-0.017
0.055	-0.454	-0.814	-0.039	-0.288	-0.957	-0.255	-0.244	0.089	0.020	-0.102	0.121	0.041	0.185	0.149	-0.023
0.047	-0.469	-0.830	-0.036	-0.290	-0.956	-0.044	-0.082	0.121	0.010	-0.116	0.105	0.033	0.201	0.133	-0.026
0.063	-0.439	-0.798	-0.029	-0.293	-0.956	-0.137	-0.332	0.161	0.018	-0.081	0.136	0.049	0.170	0.165	-0.038
0.055	-0.415	-0.790	-0.026	-0.294	-0.955	-0.048	-0.103	0.134	0.007	-0.057	0.144	0.041	0.147	0.173	-0.039
0.013	-0.423	-0.842	-0.021	-0.298	-0.954	-0.169	-0.223	0.111	-0.040	-0.061	0.092	0.002	0.155	0.122	-0.045
0.070	-0.388	-0.798	-0.020	-0.300	-0.954	-0.095	0.003	0.096	0.017	-0.024	0.134	0.056	0.121	0.165	-0.050
0.047	-0.408	-0.782	-0.017	-0.303	-0.953	-0.110	-0.149	0.045	-0.009	-0.041	0.149	0.032	0.140	0.181	-0.051
0.024	-0.423	-0.861	-0.019	-0.304	-0.953	-0.023	0.160	0.011	-0.029	-0.055	0.070	0.009	0.156	0.102	-0.049
-0.003	-0.311	-0.940	-0.017	-0.304	-0.952	-0.020	-0.104	0.074	-0.059	0.057	-0.009	0.018	0.045	0.024	-0.056
-0.003	-0.311	-0.940	-0.014	-0.304	-0.953	0.006	-0.142	0.061	-0.062	0.057	-0.009	0.018	0.045	0.024	-0.047
-0.010	-0.319	-0.936	-0.011	-0.304	-0.953	0.005	-0.120	0.033	-0.072	0.049	-0.005	0.026	0.054	0.028	-0.039
0.036	-0.326	-0.964	-0.009	-0.303	-0.953	0.068	-0.091	0.010	-0.028	0.040	-0.032	0.020	0.062	0.001	-0.037
0.043	-0.307	-0.944	-0.011	-0.303	-0.953	-0.010	0.097	-0.022	-0.018	0.059	-0.013	0.027	0.043	0.021	-0.042
0.020	-0.315	-0.928	-0.013	-0.303	-0.953	0.003	0.083	-0.018	-0.040	0.051	0.003	0.004	0.052	0.037	-0.032
-0.030	-0.346	-0.948	-0.010	-0.303	-0.953	-0.001	-0.162	0.019	-0.093	0.021	-0.016	0.047	0.083	0.017	-0.039
0.051	-0.330	-0.920	-0.009	-0.303	-0.953	0.004	-0.034	0.017	-0.013	0.036	0.011	0.034	0.068	0.045	-0.042
0.009	-0.307	-0.944	-0.007	-0.303	-0.953	0.013	-0.057	0.015	-0.057	0.059	-0.012	0.009	0.045	0.022	-0.051
0.020	-0.319	-0.964	-0.009	-0.303	-0.953	0.004	0.090	0.002	-0.044	0.047	-0.032	0.002	0.058	0.002	-0.039
-0.026	-0.315	-0.952	-0.005	-0.302	-0.953	0.035	-0.224	0.044	-0.094	0.050	-0.020	0.044	0.054	0.014	-0.044
0.040	-0.342	-0.948	-0.003	-0.301	-0.953	0.051	-0.057	0.026	-0.030	0.023	-0.016	0.021	0.082	0.019	-0.045
0.020	-0.346	-0.944	-0.004	-0.301	-0.954	0.029	0.035	0.038	-0.049	0.018	-0.012	0.001	0.086	0.023	-0.050
0.005	-0.307	-0.948	-0.003	-0.300	-0.954	0.045	-0.047	0.029	-0.065	0.056	-0.015	0.015	0.048	0.019	-0.044
0.013	-0.315	-0.940	-0.002	-0.298	-0.955	0.109	0.004	0.036	-0.057	0.046	-0.007	0.007	0.056	0.028	-0.050
0.024	-0.338	-0.905	-0.002	-0.296	-0.955	0.107	-0.015	0.056	-0.046	0.021	0.029	0.004	0.080	0.063	-0.049
0.017	-0.342	-0.924	-0.001	-0.296	-0.955	0.042	-0.034	0.048	-0.055	0.016	0.009	0.005	0.084	0.044	-0.040
0.036	-0.357	-0.936	0.001	-0.294	-0.956	0.095	-0.058	0.037	-0.037	-0.001	-0.003	0.014	0.100	0.032	-0.043
0.067	-0.303	-0.920	0.001	-0.292	-0.957	0.129	0.023	0.031	-0.006	0.051	0.013	0.044	0.046	0.048	-0.035
0.017	-0.330	-0.897	0.002	-0.290	-0.957	0.067	-0.058	0.053	-0.057	0.023	0.037	0.006	0.074	0.072	-0.039
0.067	-0.338	-0.916	0.001	-0.289	-0.957	0.101	0.065	0.003	-0.006	0.014	0.018	0.043	0.082	0.053	-0.040
-0.026	-0.303	-0.968	-0.001	-0.287	-0.958	0.117	0.115	0.015	-0.096	0.046	-0.033	0.050	0.048	0.002	-0.042
0.032	-0.307	-0.924	-0.003	-0.285	-0.959	0.081	0.136	0.017	-0.035	0.041	0.011	0.007	0.052	0.046	-0.039
0.047	-0.319	-0.932	-0.002	-0.284	-0.959	0.081	-0.069	0.021	-0.021	0.028	0.003	0.022	0.064	0.038	-0.040
0.005	-0.326	-0.952	-0.004	-0.282	-0.959	0.091	0.144	0.015	-0.061	0.019	-0.016	0.021	0.072	0.018	-0.029
0.043	-0.296	-0.940	-0.006	-0.281	-0.960	0.061	0.098	0.016	-0.021	0.049	-0.005	0.017	0.041	0.030	-0.030
0.047	-0.292	-0.924	-0.005	-0.279	-0.960	0.089	-0.038	0.007	-0.017	0.051	0.012	0.021	0.037	0.046	-0.035
0.024	-0.311	-0.928	-0.004	-0.278	-0.961	0.091	-0.022	0.031	-0.041	0.030	0.008	0.002	0.057	0.042	-0.034
0.017	-0.307	-0.928	-0.005	-0.276	-0.961	0.106	0.017	0.013	-0.048	0.032	0.009	0.010	0.053	0.042	-0.035
0.017	-0.307	-0.928	-0.007	-0.273	-0.962	0.143	0.118	-0.015	-0.046	0.029	0.009	0.011	0.054	0.042	-0.039
0.028	-0.265	-0.960	-0.008	-0.271	-0.962	0.090	0.043	0.022	-0.034	0.070	-0.022	0.000	0.011	0.011	-0.037
0.020	-0.261	-0.936	-0.007	-0.270	-0.963	0.046	-0.034	0.038	-0.042	0.073	0.002	0.008	0.008	0.035	-0.031
0.043	-0.299	-0.912	-0.006	-0.269	-0.963	0.079	-0.023	0.004	-0.020	0.033	0.026	0.015	0.047	0.058	-0.028
0.040	-0.323	-0.936	-0.007	-0.266	-0.964	0.162	0.065	0.005	-0.023	0.007	0.003	0.011	0.070	0.034	-0.029
0.020	-0.303	-0.968	-0.007	-0.264	-0.965	0.123	-0.004	0.010	-0.042	0.023	-0.028	0.009	0.051	0.003	-0.028
0.028	-0.292	-0.948	-0.007	-0.261	-0.965	0.143	0.023	0.012	-0.034	0.032	-0.008	0.002	0.040	0.022	-0.030
0.024	-0.284	-0.944	-0.007	-0.258	-0.966	0.151	0.013	0.015	-0.037	0.037	-0.003	0.006	0.033	0.026	-0.027
0.024	-0.296	-0.944	-0.006	-0.256	-0.967	0.136	-0.052	0.006	-0.038	0.022	-0.002	0.006	0.045	0.025	-0.029
0.047	-0.280	-0.956	-0.008	-0.254	-0.967	0.125	0.084	0.004	-0.014	0.035	-0.013	0.017	0.030	0.013	-0.028
0.009	-0.265	-0.964	-0.008	-0.251	-0.968	0.129	0.014	0.004	-0.052	0.048	-0.020	0.022	0.015	0.005	-0.023
0.036	-0.269	-0.952	-0.007	-0.249	-0.968	0.111	-0.014	0.020	-0.026	0.042	-0.008	0.004	0.020	0.016	-0.025
0.043	-0.245	-0.952	-0.010	-0.247	-0.969	0.096	0.163	-0.022	-0.015	0.063	-0.008	0.010	0.003	0.017	-0.025
0.005	-0.245	-0.964	-0.008	-0.244	-0.970	0.141	-0.098	0.029	-0.056	0.060	-0.019	0.030	0.003	0.005	-0.024
0.063	-0.265	-0.924	-0.008	-0.242	-0.970	0.135	0.014	-0.003	0.002	0.039	0.021	0.027	0.016	0.045	-0.018
0.024	-0.269	-0.936	-0.007	-0.240	-0.971	0.083	-0.068	0.018	-0.038	0.034	0.009	0.012	0.020	0.033	-0.020
0.070	-0.265	-0.948	-0.007	-0.239	-0.971	0.085	0.039	-0.011	0.009	0.036	-0.002	0.034	0.016	0.021	-0.013
0.032	-0.261	-0.968	-0.008	-0.237	-0.971	0.095	0.032	-0.015	-0.029	0.038	-0.022	0.005	0.011	0.002	-0.021
0.043	-0.253	-0.956	-0.010	-0.235	-0.972	0.095	0.100	-0.008	-0.016	0.045	-0.009	0.007	0.003	0.013	-0.013
-0.007	-0.245	-0.987	-0.010	-0.234	-0.972	0.088	0.018	0.012	-0.065	0.051	-0.041	0.043	0.005	0.019	-0.021
0.074	-0.269	-0.912	-0.009	-0.232	-0.973	0.071	-0.032	0.006	0.015	0.026	0.034	0.039	0.018	0.055	-0.019
0.028	-0.241	-0.948	-0.010	-0.230	-0.973	0.106	0.020	-0.024	-0.031	0.051	-0.001	0.005	0.009	0.019	-0.013
0.036	-0.265	-0.979	-0.010	-0.228	-0.974	0.103	0.043	0.005	-0.023	0.026	-0.032	0.004	0.014	0.014	-0.005
0.074	-0.257	-0.956	-0.013	-0.228	-0.974	0.041	0.137	-0.018	0.018	0.033	-0.008	0.044	0.006	0.008	-0.007
0.051	-0.253	-0.940	-0.012	-0.226	-0.974	0.072	-0.046	-0.008	-0.006	0.036	0.008	0.022	0.003	0.022	-0.003
0.043	-0.253	-0.964	-0.013	-0.224	-0.974	0.119	0.073	-0.022	-0.013	0.033	-0.015	0.016	0.003	0.003	-0.001
0.043	-0.253	-0.964	-0.012	-0.222	-0.975	0.108	-0.023	0.003	-0.013	0.031	-0.015	0.017	0.003	0.005	-0.006
0.059	-0.253	-0.940	-0.013	-0.220	-0.975	0.114	0.047	-0.012	0.003	0.029	0.009	0.034	0.004	0.017	-0.001
0.040	-0.257	-0.972	-0.014	-0.218	-0.976	0.115	0.042	-0.007	-0.015	0.023	-0.022	0.016	0.008	0.015	-0.008
0.067	-0.241	-0.952	-0.018	-0.216	-0.976	0.109	0.225	-0.019	0.016	0.036	-0.002	0.044	0.007	0.004	-0.005
0.001	-0.234	-0.975	-0.016	-0.214	-0.977	0.096	-0.096	0.019	-0.052	0.042	-0.025	0.020	0.015	0.021	-0.008
0.055	-0.222	-0.968	-0.016	-0.212	-0.977	0.103	0.022	0.010	0.003	0.052	-0.017	0.035	0.025	0.013	-0.002
0.036	-0.241	-0.952	-0.015	-0.210	-0.978	0.131	-0.058	0.003	-0.018	0.030	-0.000	0.017	0.006	0.002	-0.009
0.070	-0.238	-0.964	-0.017	-0.207	-0.978	0.126	0.140	-0.000	0.019	0.032	-0.012	0.053	0.010	0.010	-0.000
0.017	-0.238	-0.991	-0.017	-0.205	-0.979	0.119	0.004	0.014	-0.035	0.029	-0.039	0.000	0.009	0.038	-0.003
0.051	-0.222	-0.964	-0.019	-0.203	-0.979	0.098	0.103	-0.019	0.002	0.043	-0.011	0.035	0.025	0.010	-0.003
0.032	-0.214	-0.983	-0.019	-0.201	-0.979	0.113	-0.018	-0.002	-0.018	0.049	-0.030	0.017	0.032	0.030	-0.009
0.020	-0.230	-0.979	-0.019	-0.199	-0.980	0.119	0.019	0.014	-0.029	0.031	-0.026	0.005	0.016	0.027	-0.001
0.036	-0.222	-0.975	-0.017	-0.197	-0.980	0.092	-0.092	0.015	-0.016	0.037	-0.021	0.021	0.023	0.023	-0.008
0.078	-0.226	-0.940	-0.018	-0.195	-0.981	0.104	0.084	-0.003	0.028	0.031	0.015	0.063	0.019	0.012	-0.014
0.009	-0.234	-0.972	-0.020	-0.194	-0.981	0.087	0.098	0.013	-0.040	0.022	-0.017	0.007	0.012	0.020	-0.012
0.001	-0.234	-0.983	-0.020	-0.192	-0.981	0.066	0.016	0.022	-0.047	0.020	-0.028	0.014	0.012	0.032	-0.014
0.040	-0.203	-0.952	-0.021	-0.191	-0.981	0.070	0.065	-0.024	-0.007	0.050	0.004	0.024	0.043	0.000	-0.018
0.017	-0.222	-0.975	-0.023	-0.189	-0.982	0.121	0.084	0.006	-0.029	0.028	-0.020	0.001	0.024	0.024	-0.010
0.036	-0.226	-0.991	-0.021	-0.187	-0.982	0.095	-0.104	0.059	-0.012	0.023	-0.035	0.020	0.020	0.039	-0.006
0.070	-0.207	-0.932	-0.021	-0.185	-0.982	0.095	0.062	0.007	0.023	0.040	0.025	0.054	0.038	0.020	-0.005
0.020	-0.207	-0.979	-0.023	-0.184	-0.983	0.090	0.096	-0.019	-0.025	0.038	-0.022	0.004	0.038	0.027	0.003
0.032	-0.195	-0.983	-0.024	-0.182	-0.983	0.090	0.048	-0.001	-0.013	0.048	-0.026	0.016	0.049	0.031	-0.007
0.067	-0.214	-0.956	-0.025	-0.180	-0.983	0.072	0.042	-0.004	0.022	0.027	0.002	0.050	0.029	0.003	-0.009
-0.014	-0.207	-0.975	-0.025	-0.179	-0.983	0.057	0.019	-0.014	-0.058	0.034	-0.018	0.031	0.037	0.023	-0.003
0.043	-0.207	-0.968	-0.026	-0.178	-0.984	0.088	0.055	-0.001	0.000	0.032	-0.009	0.027	0.037	0.015	-0.005
0.055	-0.211	-0.968	-0.025	-0.176	-0.984	0.078	-0.012	0.004	0.011	0.027	-0.009	0.039	0.033	0.015	-0.011
0.020	-0.199	-0.979	-0.028	-0.175	-0.984	0.069	0.136	-0.014	-0.021	0.037	-0.021	0.004	0.045	0.026	-0.003
0.024	-0.184	-0.983	-0.026	-0.174	-0.984	0.057	-0.086	0.019	-0.019	0.052	-0.024	0.009	0.061	0.030	-0.007
0.024	-0.184	-0.983	-0.027	-0.173	-0.985	0.075	0.066	-0.002	-0.018	0.050	-0.024	0.009	0.061	0.030	-0.005
0.017	-0.211	-0.979	-0.028	-0.170	-0.985	0.112	0.023	-0.015	-0.026	0.021	-0.020	0.003	0.035	0.026	-0.007
0.059	-0.207	-0.983	-0.029	-0.169	-0.985	0.072	0.067	-0.001	0.018	0.024	-0.023	0.046	0.039	0.030	-0.001
0.013	-0.211	-0.972	-0.027	-0.167	-0.986	0.092	-0.101	0.019	-0.031	0.018	-0.011	0.000	0.035	0.019	-0.001
0.063	-0.203	-0.975	-0.027	-0.166	-0.986	0.100	0.048	-0.007	0.020	0.024	-0.015	0.050	0.042	0.024	-0.000
0.028	-0.195	-0.960	-0.028	-0.164	-0.986	0.081	0.067	-0.000	-0.014	0.030	0.001	0.016	0.049	0.009	-0.010
0.024	-0.176	-0.968	-0.030	-0.163	-0.986	0.073	0.074	-0.005	-0.016	0.048	-0.007	0.012	0.068	0.017	-0.001
0.009	-0.176	-0.983	-0.028	-0.162	-0.986	0.063	-0.069	0.012	-0.033	0.047	-0.022	0.003	0.067	0.032	-0.007
0.059	-0.187	-0.972	-0.029	-0.161	-0.987	0.057	0.058	0.012	0.018	0.034	-0.010	0.046	0.054	0.020	-0.002
0.024	-0.187	-0.983	-0.029	-0.159	-0.987	0.058	0.022	0.010	-0.016	0.033	-0.022	0.011	0.053	0.030	-0.002
0.047	-0.187	-0.972	-0.031	-0.158	-0.987	0.080	0.079	0.011	0.008	0.032	-0.010	0.032	0.051	0.016	0.002
0.024	-0.191	-0.972	-0.032	-0.156	-0.987	0.092	0.074	0.019	-0.014	0.026	-0.010	0.008	0.045	0.014	-0.005
0.024	-0.195	-0.979	-0.034	-0.155	-0.987	0.086	0.101	-0.002	-0.012	0.021	-0.018	0.007	0.039	0.019	-0.002
0.013	-0.191	-0.991	-0.034	-0.154	-0.988	0.054	0.002	0.004	-0.024	0.023	-0.029	0.006	0.041	0.029	-0.001
0.040	-0.176	-0.968	-0.034	-0.153	-0.988	0.064	0.021	0.002	0.004	0.038	-0.006	0.020	0.055	0.003	-0.002
0.055	-0.180	-0.964	-0.034	-0.151	-0.988	0.070	0.020	0.006	0.019	0.033	-0.001	0.034	0.049	0.003	-0.002
0.013	-0.180	-0.968	-0.036	-0.150	-0.988	0.067	0.131	-0.006	-0.021	0.031	-0.005	0.010	0.048	0.001	0.001
0.020	-0.187	-0.983	-0.036	-0.150	-0.988	0.018	0.018	0.006	-0.013	0.023	-0.021	0.004	0.039	0.013	-0.002
0.032	-0.184	-0.972	-0.038	-0.150	-0.988	0.001	0.063	-0.004	-0.000	0.027	-0.009	0.007	0.042	0.000	-0.008
0.020	-0.172	-0.975	-0.036	-0.150	-0.988	-0.012	-0.063	-0.001	-0.013	0.039	-0.013	0.006	0.054	0.003	0.002
0.020	-0.176	-0.964	-0.036	-0.150	-0.988	0.003	0.007	-0.021	-0.013	0.035	-0.002	0.007	0.049	0.010	0.008
0.059	-0.172	-0.983	-0.037	-0.150	-0.988	-0.003	0.066	-0.030	0.027	0.039	-0.021	0.030	0.053	0.009	0.009
0.051	-0.176	-0.979	-0.039	-0.151	-0.988	-0.034	0.117	-0.025	0.021	0.036	-0.018	0.022	0.048	0.005	0.009
0.036	-0.180	-0.968	-0.039	-0.152	-0.988	-0.057	-0.018	-0.002	0.005	0.033	-0.006	0.005	0.043	0.007	0.013
0.017	-0.160	-0.972	-0.039	-0.153	-0.987	-0.037	0.028	-0.010	-0.014	0.053	-0.010	0.015	0.062	0.003	0.009
0.036	-0.184	-0.975	-0.039	-0.154	-0.987	-0.022	-0.004	-0.018	0.005	0.030	-0.014	0.004	0.038	0.000	0.004
0.036	-0.184	-0.975	-0.039	-0.154	-0.987	-0.034	0.021	-0.009	0.006	0.031	-0.014	0.004	0.037	0.001	0.005
0.028	-0.195	-0.975	-0.040	-0.155	-0.987	-0.041	0.072	-0.023	-0.001	0.020	-0.015	0.004	0.025	0.001	0.007
0.032	-0.207	-0.972	-0.042	-0.156	-0.987	-0.025	0.084	-0.018	0.005	0.009	-0.011	0.000	0.013	0.005	0.003
0.020	-0.187	-0.991	-0.043	-0.157	-0.987	-0.031	0.052	-0.013	-0.006	0.029	-0.031	0.011	0.032	0.015	-0.003
0.009	-0.176	-0.972	-0.043	-0.157	-0.987	-0.024	0.021	-0.013	-0.017	0.041	-0.011	0.022	0.043	0.005	-0.002
0.001	-0.180	-0.972	-0.041	-0.158	-0.987	-0.021	-0.083	0.010	-0.027	0.038	-0.011	0.029	0.039	0.005	-0.000
0.043	-0.180	-0.948	-0.042	-0.158	-0.987	-0.002	0.040	-0.003	0.016	0.038	0.012	0.013	0.039	0.029	-0.000
0.047	-0.199	-0.952	-0.043	-0.158	-0.987	-0.006	0.049	0.007	0.021	0.019	0.008	0.017	0.019	0.025	0.006
0.024	-0.195	-0.979	-0.042	-0.158	-0.986	-0.009	-0.006	0.001	-0.003	0.023	-0.019	0.006	0.021	0.002	0.010
0.047	-0.195	-0.964	-0.043	-0.159	-0.986	-0.022	0.059	0.008	0.021	0.024	-0.003	0.017	0.021	0.013	0.011
0.024	-0.195	-0.968	-0.043	-0.160	-0.986	-0.048	-0.001	0.010	-0.002	0.025	-0.007	0.005	0.020	0.009	0.006
0.047	-0.199	-0.944	-0.044	-0.160	-0.986	-0.015	0.055	-0.001	0.022	0.021	0.016	0.018	0.015	0.033	0.001
0.013	-0.191	-0.964	-0.046	-0.161	-0.986	-0.021	0.100	-0.013	-0.011	0.029	-0.004	0.017	0.022	0.012	-0.005
-0.007	-0.199	-0.968	-0.047	-0.162	-0.986	-0.043	0.070	-0.046	-0.029	0.022	-0.008	0.036	0.013	0.007	-0.010
0.005	-0.203	-0.979	-0.048	-0.163	-0.985	-0.042	0.078	-0.029	-0.016	0.020	-0.020	0.024	0.009	0.005	-0.009
-0.003	-0.214	-0.960	-0.048	-0.164	-0.985	-0.051	0.007	0.003	-0.024	0.009	-0.001	0.032	0.004	0.014	-0.004
0.040	-0.214	-0.968	-0.047	-0.165	-0.985	-0.048	-0.064	0.024	0.017	0.010	-0.009	0.010	0.005	0.006	-0.004
0.036	-0.207	-0.956	-0.049	-0.165	-0.985	0.007	0.122	-0.004	0.015	0.018	0.003	0.007	0.002	0.018	0.001
-0.003	-0.199	-0.964	-0.048	-0.165	-0.985	-0.004	-0.050	0.018	-0.024	0.026	-0.005	0.032	0.009	0.010	0.003
0.036	-0.195	-0.964	-0.049	-0.165	-0.985	-0.004	0.083	-0.025	0.016	0.030	-0.005	0.007	0.013	0.010	-0.004
0.001	-0.203	-0.968	-0.051	-0.166	-0.985	-0.023	0.094	-0.025	-0.017	0.023	-0.009	0.028	0.005	0.005	-0.007
0.001	-0.218	-0.964	-0.051	-0.166	-0.985	-0.001	-0.001	-0.025	-0.017	0.007	-0.005	0.028	0.011	0.009	-0.006
0.020	-0.218	-0.944	-0.052	-0.166	-0.985	0.028	0.056	-0.007	0.003	0.007	0.015	0.009	0.011	0.028	-0.010
-0.003	-0.211	-0.960	-0.053	-0.165	-0.985	0.043	0.048	0.019	-0.019	0.014	-0.001	0.033	0.003	0.012	-0.006
0.013	-0.184	-0.964	-0.051	-0.165	-0.985	0.004	-0.074	0.010	-0.006	0.041	-0.005	0.017	0.023	0.007	0.000
0.017	-0.160	-0.975	-0.053	-0.166	-0.985	-0.039	0.099	-0.030	0.000	0.065	-0.017	0.014	0.046	0.005	0.004
0.036	-0.172	-0.964	-0.053	-0.167	-0.985	-0.071	0.039	-0.034	0.020	0.055	-0.005	0.005	0.033	0.007	0.011
0.036	-0.211	-0.956	-0.053	-0.168	-0.984	-0.025	-0.018	-0.009	0.019	0.016	0.003	0.005	0.006	0.015	0.015
0.036	-0.218	-0.948	-0.054	-0.168	-0.984	0.014	0.079	-0.006	0.021	0.009	0.011	0.005	0.015	0.022	0.015
0.036	-0.211	-0.948	-0.057	-0.166	-0.984	0.071	0.140	0.003	0.023	0.015	0.011	0.004	0.008	0.022	0.013
0.009	-0.191	-0.979	-0.058	-0.165	-0.985	0.073	0.076	0.018	-0.003	0.033	-0.021	0.023	0.011	0.010	0.009
0.013	-0.195	-0.983	-0.058	-0.164	-0.985	0.069	0.031	0.013	0.001	0.028	-0.025	0.019	0.006	0.014	0.005
0.005	-0.187	-0.972	-0.060	-0.163	-0.985	0.066	0.105	0.011	-0.004	0.034	-0.013	0.027	0.014	0.002	0.001
0.001	-0.176	-0.964	-0.062	-0.161	-0.985	0.056	0.089	-0.010	-0.007	0.045	-0.005	0.031	0.025	0.005	0.004
0.009	-0.191	-0.944	-0.060	-0.161	-0.985	0.051	-0.099	-0.019	-0.001	0.028	0.015	0.023	0.009	0.025	0.004
0.040	-0.203	-0.936	-0.063	-0.160	-0.985	0.015	0.181	-0.036	0.033	0.016	0.023	0.008	0.003	0.033	0.007
0.017	-0.207	-0.948	-0.066	-0.160	-0.985	0.006	0.183	-0.010	0.013	0.012	0.011	0.016	0.007	0.022	0.011
0.013	-0.218	-0.964	-0.069	-0.160	-0.985	0.042	0.170	-0.002	0.013	0.000	-0.005	0.020	0.019	0.006	0.012
0.017	-0.214	-0.956	-0.072	-0.159	-0.985	0.073	0.125	0.023	0.019	0.003	0.003	0.016	0.016	0.014	0.006
-0.003	-0.195	-0.952	-0.075	-0.158	-0.985	0.051	0.194	0.021	0.003	0.021	0.006	0.036	0.003	0.018	-0.001
-0.026	-0.172	-0.975	-0.077	-0.157	-0.985	0.038	0.093	-0.002	-0.019	0.043	-0.017	0.059	0.026	0.006	-0.005
-0.030	-0.184	-0.944	-0.078	-0.157	-0.984	-0.020	0.044	-0.005	-0.022	0.032	0.014	0.063	0.014	0.026	-0.007
-0.010	-0.184	-0.948	-0.078	-0.158	-0.984	-0.010	0.039	-0.012	-0.002	0.032	0.010	0.045	0.014	0.022	-0.010
0.005	-0.199	-0.924	-0.082	-0.158	-0.984	-0.007	0.218	-0.040	0.018	0.017	0.034	0.030	0.002	0.046	-0.006
-0.014	-0.176	-0.920	-0.084	-0.158	-0.984	-0.006	0.097	-0.021	0.000	0.040	0.037	0.049	0.021	0.050	-0.003
-0.003	-0.176	-0.944	-0.086	-0.158	-0.984	-0.008	0.129	-0.032	0.014	0.040	0.013	0.038	0.021	0.027	-0.008
-0.014	-0.184	-0.916	-0.088	-0.158	-0.984	0.009	0.067	-0.041	0.003	0.032	0.041	0.050	0.013	0.054	-0.015
-0.045	-0.184	-0.948	-0.088	-0.158	-0.984	0.014	0.010	-0.035	-0.027	0.032	0.009	0.081	0.012	0.023	-0.016
-0.053	-0.195	-0.944	-0.090	-0.158	-0.983	-0.002	0.096	-0.041	-0.033	0.020	0.013	0.089	0.001	0.027	-0.020
-0.037	-0.187	-0.948	-0.091	-0.159	-0.983	-0.035	0.085	-0.051	-0.016	0.029	0.008	0.073	0.008	0.023	-0.021
-0.022	-0.176	-0.924	-0.091	-0.160	-0.983	-0.042	0.001	-0.046	-0.001	0.041	0.031	0.058	0.020	0.047	-0.019
-0.030	-0.180	-0.932	-0.091	-0.160	-0.983	-0.039	-0.038	-0.077	-0.009	0.038	0.023	0.066	0.016	0.039	-0.018
-0.022	-0.195	-0.905	-0.093	-0.162	-0.982	-0.073	0.098	-0.129	0.001	0.023	0.050	0.059	0.000	0.066	-0.021
-0.045	-0.203	-0.920	-0.093	-0.164	-0.982	-0.137	0.003	-0.163	-0.022	0.018	0.034	0.082	0.008	0.050	-0.020
-0.045	-0.203	-0.920	-0.095	-0.168	-0.981	-0.192	0.067	-0.174	-0.020	0.022	0.033	0.083	0.008	0.050	-0.017
-0.018	-0.187	-0.916	-0.096	-0.172	-0.980	-0.244	0.047	-0.151	0.008	0.041	0.036	0.056	0.007	0.054	-0.008
-0.018	-0.203	-0.920	-0.097	-0.176	-0.980	-0.219	0.000	-0.140	0.008	0.030	0.031	0.056	0.008	0.050	0.001
0.013	-0.203	-0.928	-0.097	-0.180	-0.979	-0.182	0.006	-0.156	0.039	0.033	0.023	0.026	0.009	0.042	0.012
-0.007	-0.222	-0.940	-0.098	-0.182	-0.978	-0.137	0.014	-0.158	0.020	0.016	0.010	0.046	0.028	0.030	0.013
-0.003	-0.230	-0.940	-0.101	-0.184	-0.978	-0.095	0.161	-0.160	0.028	0.010	0.009	0.042	0.036	0.031	0.016
-0.022	-0.222	-0.924	-0.104	-0.185	-0.977	-0.079	0.128	-0.137	0.011	0.019	0.024	0.062	0.028	0.046	0.012
-0.014	-0.226	-0.924	-0.107	-0.186	-0.977	-0.032	0.157	-0.131	0.022	0.016	0.023	0.055	0.032	0.046	0.017
-0.026	-0.222	-0.932	-0.110	-0.187	-0.976	-0.042	0.122	-0.133	0.013	0.020	0.015	0.066	0.028	0.038	0.018
0.009	-0.214	-0.924	-0.115	-0.186	-0.976	-0.004	0.268	-0.156	0.053	0.028	0.022	0.032	0.021	0.046	0.024
-0.022	-0.218	-0.952	-0.119	-0.186	-0.975	-0.005	0.170	-0.117	0.025	0.024	-0.007	0.063	0.025	0.018	0.022
-0.022	-0.222	-0.952	-0.125	-0.186	-0.974	-0.002	0.332	-0.143	0.032	0.020	-0.008	0.064	0.029	0.018	0.023
-0.072	-0.238	-0.987	-0.131	-0.187	-0.974	-0.047	0.262	-0.144	-0.012	0.005	-0.044	0.114	0.044	0.017	0.013
-0.072	-0.261	-1.003	-0.136	-0.188	-0.973	-0.053	0.267	-0.126	-0.007	-0.018	-0.061	0.115	0.067	0.033	0.013
-0.095	-0.272	-0.987	-0.140	-0.188	-0.972	-0.025	0.200	-0.086	-0.026	-0.029	-0.046	0.138	0.079	0.017	0.013
-0.068	-0.257	-0.983	-0.147	-0.188	-0.971	0.008	0.340	-0.078	0.008	-0.014	-0.043	0.112	0.064	0.013	0.000
-0.072	-0.253	-1.015	-0.154	-0.188	-0.970	-0.017	0.332	-0.095	0.010	-0.010	-0.076	0.116	0.060	0.045	0.000
-0.068	-0.276	-1.050	-0.161	-0.190	-0.968	-0.121	0.385	-0.202	0.022	-0.031	-0.113	0.112	0.083	0.081	0.000
Avg ODBA	1.437
Vec ODBA	0.956
Avg ELBA	0.827
Avg EPBA	0.231
Speed	ODBA	VeDBA	ELBA	EPBA	StrkSpGn	StrSpGn_L	ISI
6.300	1.437	0.956	0.827	0.231	0.872	0.872	3.390
MeanPeak	0.089019
MeanLong	0.089028
MeanISI	3.390000
