# Supplementary material for: Averaged Propulsive Body Acceleration (APBA) Can Be Calculated from Biologging Tags That Incorporate Gyroscopes and Accelerometers to Estimate Swimming Speed, Hydrodynamic Drag and Energy Expenditure for Steller Sea Lions
Source: PLoS One. 2016 Jun 10;11(6):e0157326. doi: 10.1371/journal.pone.0157326 (PMC4902303; doi:10.1371/journal.pone.0157326)
Supplement: S4 Data — Same components as S2. (ZIP) [file pone.0157326.s004.zip › SitkaNov_20/sitka6_5376_4.csv]

rawAx	rawAy	rawAz	gravX	gravY	gravZ	gyrX	gyrY	gyrZ	estAx	estAy	estAz	odbX	odbY	odbZ	spk
-0.257	-0.261	-0.901	-0.343	-0.141	-0.929	-0.030	0.035	-0.043	0.018	-0.002	0.002	0.028	0.047	0.051	-0.013
-0.272	-0.249	-0.924	-0.343	-0.140	-0.929	0.049	0.030	-0.056	0.003	0.009	-0.021	0.010	0.035	0.029	-0.018
-0.322	-0.269	-0.905	-0.341	-0.140	-0.929	0.005	-0.104	-0.039	-0.049	-0.011	-0.001	0.043	0.054	0.049	-0.011
-0.280	-0.276	-0.912	-0.344	-0.140	-0.928	0.006	0.148	-0.043	-0.004	-0.018	-0.010	0.002	0.063	0.040	-0.014
-0.326	-0.280	-0.940	-0.344	-0.140	-0.929	0.004	-0.025	-0.027	-0.051	-0.022	-0.037	0.050	0.066	0.012	-0.020
-0.280	-0.253	-0.924	-0.341	-0.140	-0.930	0.054	-0.115	-0.030	-0.007	0.004	-0.021	0.005	0.039	0.027	-0.015
-0.291	-0.265	-0.881	-0.344	-0.139	-0.929	0.057	0.155	-0.047	-0.016	-0.009	0.022	0.017	0.051	0.069	-0.017
-0.299	-0.288	-0.916	-0.344	-0.138	-0.929	0.047	-0.026	-0.025	-0.024	-0.032	-0.014	0.026	0.074	0.032	-0.010
-0.280	-0.288	-0.889	-0.343	-0.137	-0.929	0.052	-0.046	-0.012	-0.006	-0.033	0.015	0.007	0.073	0.059	-0.018
-0.283	-0.272	-0.928	-0.343	-0.136	-0.930	0.115	0.018	-0.019	-0.010	-0.019	-0.025	0.010	0.057	0.020	-0.024
-0.318	-0.272	-0.909	-0.341	-0.134	-0.931	0.125	-0.109	-0.000	-0.047	-0.021	-0.004	0.044	0.057	0.040	-0.023
-0.337	-0.261	-0.932	-0.341	-0.132	-0.931	0.135	0.027	0.007	-0.065	-0.012	-0.028	0.063	0.045	0.016	-0.020
-0.291	-0.269	-0.920	-0.341	-0.130	-0.931	0.131	0.021	0.029	-0.019	-0.021	-0.015	0.016	0.054	0.028	-0.020
-0.264	-0.253	-0.905	-0.338	-0.128	-0.932	0.108	-0.141	0.047	0.004	-0.007	0.002	0.011	0.038	0.044	-0.019
-0.272	-0.280	-0.916	-0.338	-0.127	-0.933	0.111	-0.016	0.007	-0.004	-0.036	-0.010	0.003	0.065	0.032	-0.017
-0.322	-0.265	-0.948	-0.337	-0.125	-0.933	0.136	-0.030	0.030	-0.055	-0.022	-0.041	0.048	0.049	0.001	-0.024
-0.322	-0.265	-0.948	-0.336	-0.123	-0.934	0.130	-0.036	0.024	-0.056	-0.024	-0.040	0.049	0.050	0.001	-0.031
-0.322	-0.261	-0.916	-0.336	-0.121	-0.934	0.121	-0.004	0.033	-0.056	-0.022	-0.008	0.050	0.046	0.032	-0.023
-0.299	-0.261	-0.912	-0.335	-0.120	-0.935	0.120	-0.054	0.016	-0.034	-0.024	-0.004	0.028	0.045	0.036	-0.024
-0.226	-0.265	-0.905	-0.339	-0.118	-0.933	0.106	0.209	-0.034	0.042	-0.030	0.003	0.044	0.050	0.044	-0.019
-0.318	-0.261	-0.920	-0.338	-0.117	-0.934	0.070	-0.059	0.011	-0.051	-0.027	-0.012	0.050	0.046	0.028	-0.012
-0.280	-0.269	-0.905	-0.338	-0.116	-0.934	0.084	0.029	0.015	-0.013	-0.035	0.004	0.013	0.053	0.044	-0.008
-0.283	-0.253	-0.912	-0.339	-0.115	-0.934	0.114	0.064	0.010	-0.015	-0.022	-0.004	0.019	0.038	0.038	-0.019
-0.295	-0.226	-0.952	-0.339	-0.114	-0.934	0.053	-0.012	0.012	-0.027	0.005	-0.044	0.032	0.012	0.001	-0.013
-0.291	-0.238	-0.924	-0.338	-0.114	-0.934	0.027	-0.032	-0.005	-0.024	-0.007	-0.016	0.030	0.024	0.027	-0.016
-0.276	-0.253	-0.897	-0.340	-0.113	-0.934	0.061	0.115	-0.023	-0.007	-0.024	0.011	0.015	0.039	0.054	-0.014
-0.303	-0.261	-0.912	-0.340	-0.112	-0.934	0.060	-0.015	-0.015	-0.035	-0.032	-0.004	0.044	0.045	0.038	-0.012
-0.276	-0.261	-0.924	-0.341	-0.112	-0.933	0.041	0.067	-0.041	-0.007	-0.033	-0.016	0.020	0.044	0.026	-0.012
-0.280	-0.245	-0.920	-0.342	-0.111	-0.933	0.031	0.083	-0.031	-0.009	-0.018	-0.013	0.026	0.028	0.032	-0.016
-0.295	-0.238	-0.924	-0.344	-0.110	-0.933	0.071	0.090	-0.038	-0.023	-0.011	-0.017	0.043	0.020	0.030	-0.012
-0.307	-0.241	-0.916	-0.344	-0.109	-0.933	0.044	-0.003	-0.011	-0.035	-0.016	-0.009	0.056	0.024	0.039	-0.015
-0.287	-0.241	-0.920	-0.344	-0.109	-0.933	0.018	0.024	-0.036	-0.015	-0.016	-0.013	0.038	0.026	0.037	-0.019
-0.291	-0.238	-0.901	-0.345	-0.109	-0.932	0.044	0.039	-0.034	-0.019	-0.013	0.006	0.044	0.023	0.057	-0.026
-0.299	-0.234	-0.905	-0.346	-0.108	-0.932	0.054	0.056	-0.047	-0.025	-0.010	0.002	0.053	0.019	0.052	-0.019
-0.333	-0.234	-0.920	-0.347	-0.107	-0.932	0.036	0.077	-0.042	-0.059	-0.011	-0.014	0.090	0.019	0.036	-0.016
-0.268	-0.234	-0.901	-0.348	-0.106	-0.931	0.041	0.036	-0.040	0.007	-0.011	0.005	0.027	0.018	0.055	-0.018
-0.272	-0.241	-0.909	-0.351	-0.106	-0.930	0.039	0.159	-0.036	0.006	-0.020	-0.004	0.032	0.025	0.047	-0.013
-0.326	-0.226	-0.948	-0.350	-0.105	-0.931	0.063	-0.012	-0.031	-0.048	-0.005	-0.043	0.088	0.009	0.008	-0.003
-0.272	-0.234	-0.897	-0.351	-0.104	-0.931	0.034	0.023	-0.037	0.006	-0.014	0.008	0.036	0.017	0.060	-0.008
-0.272	-0.211	-0.889	-0.352	-0.104	-0.930	-0.009	0.085	-0.076	0.007	0.009	0.015	0.038	0.006	0.069	-0.006
-0.307	-0.234	-0.905	-0.354	-0.103	-0.930	0.053	0.078	-0.099	-0.026	-0.015	-0.001	0.074	0.017	0.054	-0.009
-0.268	-0.241	-0.924	-0.356	-0.102	-0.929	0.041	0.123	-0.073	0.015	-0.024	-0.022	0.037	0.025	0.035	-0.022
-0.337	-0.269	-0.909	-0.358	-0.102	-0.928	0.029	0.103	-0.064	-0.053	-0.051	-0.006	0.108	0.053	0.052	-0.035
-0.349	-0.288	-0.889	-0.359	-0.100	-0.928	0.083	0.027	-0.059	-0.064	-0.072	0.013	0.121	0.073	0.073	-0.048
-0.349	-0.288	-0.889	-0.358	-0.099	-0.929	0.108	-0.042	-0.050	-0.065	-0.074	0.014	0.122	0.075	0.073	-0.048
-0.372	-0.257	-0.897	-0.356	-0.098	-0.930	0.057	-0.143	-0.063	-0.090	-0.044	0.007	0.147	0.045	0.066	-0.041
-0.260	-0.241	-0.885	-0.359	-0.097	-0.928	-0.001	0.177	-0.114	0.024	-0.029	0.017	0.038	0.030	0.077	-0.030
-0.307	-0.222	-0.928	-0.359	-0.098	-0.928	-0.048	0.035	-0.090	-0.021	-0.009	-0.027	0.085	0.011	0.033	-0.017
-0.295	-0.234	-0.909	-0.357	-0.098	-0.929	0.012	-0.112	-0.045	-0.012	-0.021	-0.006	0.076	0.022	0.053	-0.007
-0.280	-0.226	-0.893	-0.358	-0.096	-0.929	0.092	0.046	-0.047	0.004	-0.015	0.010	0.062	0.015	0.069	-0.010
-0.314	-0.234	-0.897	-0.357	-0.094	-0.929	0.126	-0.042	-0.054	-0.031	-0.025	0.006	0.099	0.023	0.065	-0.010
-0.283	-0.234	-0.905	-0.358	-0.091	-0.929	0.135	0.030	-0.038	-0.000	-0.027	-0.001	0.070	0.024	0.057	-0.008
-0.295	-0.238	-0.901	-0.357	-0.088	-0.930	0.204	-0.014	-0.028	-0.012	-0.035	0.003	0.083	0.029	0.061	-0.006
-0.283	-0.211	-0.909	-0.357	-0.084	-0.930	0.206	-0.032	-0.016	-0.002	-0.011	-0.005	0.073	0.002	0.052	0.005
-0.268	-0.226	-0.909	-0.356	-0.080	-0.931	0.239	-0.004	0.002	0.013	-0.031	-0.004	0.059	0.018	0.052	0.005
-0.260	-0.207	-0.905	-0.358	-0.076	-0.931	0.253	0.095	-0.007	0.023	-0.016	-0.000	0.054	0.001	0.055	0.005
-0.280	-0.218	-0.897	-0.360	-0.072	-0.930	0.256	0.136	-0.022	0.006	-0.032	0.007	0.075	0.010	0.061	-0.001
-0.303	-0.222	-0.905	-0.362	-0.067	-0.930	0.276	0.078	0.016	-0.016	-0.040	-0.001	0.100	0.014	0.053	-0.004
-0.318	-0.226	-0.897	-0.363	-0.063	-0.930	0.253	0.088	0.020	-0.030	-0.048	0.007	0.117	0.017	0.060	-0.006
-0.287	-0.199	-0.893	-0.366	-0.058	-0.929	0.280	0.140	-0.016	0.003	-0.026	0.010	0.089	0.011	0.063	-0.010
-0.283	-0.195	-0.916	-0.366	-0.054	-0.929	0.258	0.061	-0.020	0.008	-0.027	-0.014	0.087	0.015	0.039	-0.013
-0.314	-0.176	-0.909	-0.370	-0.049	-0.928	0.260	0.202	-0.014	-0.019	-0.012	-0.007	0.120	0.035	0.047	-0.015
-0.318	-0.184	-0.873	-0.372	-0.044	-0.927	0.275	0.108	0.009	-0.021	-0.025	0.028	0.126	0.027	0.082	-0.015
-0.337	-0.168	-0.885	-0.374	-0.040	-0.927	0.267	0.103	0.018	-0.039	-0.014	0.016	0.147	0.043	0.071	-0.027
-0.291	-0.168	-0.873	-0.376	-0.035	-0.926	0.290	0.111	0.049	0.009	-0.018	0.027	0.102	0.043	0.083	-0.024
-0.353	-0.156	-0.901	-0.376	-0.030	-0.926	0.326	0.043	0.042	-0.052	-0.012	-0.000	0.166	0.055	0.056	-0.020
-0.303	-0.156	-0.897	-0.378	-0.026	-0.925	0.253	0.099	-0.011	-0.000	-0.017	0.003	0.118	0.055	0.060	-0.023
-0.299	-0.168	-0.865	-0.377	-0.023	-0.926	0.188	-0.039	-0.013	0.003	-0.032	0.035	0.115	0.043	0.092	-0.038
-0.353	-0.137	-0.869	-0.380	-0.019	-0.925	0.169	0.161	-0.071	-0.048	-0.005	0.030	0.171	0.073	0.089	-0.044
-0.376	-0.114	-0.869	-0.381	-0.017	-0.925	0.142	0.021	-0.029	-0.071	0.016	0.030	0.196	0.096	0.089	-0.058
-0.376	-0.114	-0.869	-0.378	-0.015	-0.925	0.066	-0.123	-0.040	-0.073	0.015	0.031	0.197	0.096	0.089	-0.059
-0.380	-0.044	-0.905	-0.376	-0.015	-0.926	-0.004	-0.113	-0.079	-0.079	0.084	-0.004	0.202	0.165	0.054	-0.058
-0.310	-0.064	-0.885	-0.376	-0.014	-0.926	0.020	-0.003	-0.159	-0.010	0.063	0.016	0.135	0.146	0.075	-0.046
-0.353	-0.110	-0.905	-0.375	-0.014	-0.927	-0.073	-0.091	-0.175	-0.054	0.016	-0.003	0.179	0.099	0.056	-0.035
-0.318	-0.114	-0.901	-0.374	-0.015	-0.927	-0.115	-0.053	-0.209	-0.021	0.013	0.001	0.146	0.095	0.060	-0.019
-0.326	-0.153	-0.916	-0.372	-0.016	-0.928	-0.122	-0.060	-0.193	-0.030	-0.024	-0.014	0.155	0.057	0.044	-0.007
-0.299	-0.184	-0.948	-0.372	-0.018	-0.928	-0.131	-0.019	-0.168	-0.003	-0.053	-0.046	0.131	0.026	0.013	0.006
-0.283	-0.203	-0.983	-0.375	-0.019	-0.927	-0.104	0.165	-0.155	0.015	-0.071	-0.082	0.117	0.006	0.022	0.011
-0.318	-0.207	-1.007	-0.378	-0.021	-0.925	-0.124	0.202	-0.128	-0.016	-0.073	-0.107	0.154	0.002	0.046	0.004
-0.345	-0.180	-1.011	-0.383	-0.022	-0.924	-0.090	0.242	-0.135	-0.039	-0.045	-0.113	0.182	0.029	0.050	0.015
-0.430	-0.191	-1.070	-0.383	-0.024	-0.923	-0.120	0.046	-0.131	-0.123	-0.054	-0.173	0.268	0.017	0.109	0.025
-0.330	-0.195	-1.141	-0.390	-0.024	-0.920	-0.097	0.380	-0.244	-0.017	-0.058	-0.247	0.170	0.013	0.180	0.030
-0.318	-0.230	-1.145	-0.400	-0.024	-0.916	-0.073	0.551	-0.289	0.005	-0.093	-0.255	0.160	0.022	0.184	0.003
-0.364	-0.249	-1.125	-0.408	-0.023	-0.913	-0.063	0.438	-0.262	-0.034	-0.113	-0.238	0.208	0.042	0.164	-0.028
-0.514	-0.272	-0.995	-0.404	-0.023	-0.914	0.051	-0.211	-0.086	-0.188	-0.137	-0.107	0.360	0.066	0.034	-0.057
-0.507	-0.230	-0.794	-0.395	-0.020	-0.919	0.198	-0.527	0.085	-0.189	-0.097	0.098	0.354	0.024	0.167	-0.064
-0.357	-0.118	-0.775	-0.390	-0.016	-0.921	0.288	-0.266	0.114	-0.044	0.011	0.120	0.206	0.088	0.187	-0.063
-0.272	-0.044	-0.952	-0.389	-0.011	-0.921	0.321	-0.048	0.088	0.039	0.079	-0.057	0.122	0.160	0.009	-0.015
-0.322	-0.052	-1.113	-0.382	-0.006	-0.924	0.283	-0.325	0.042	-0.017	0.066	-0.216	0.174	0.152	0.152	0.047
-0.264	-0.048	-1.121	-0.372	-0.004	-0.928	0.078	-0.517	-0.115	0.030	0.068	-0.220	0.118	0.155	0.159	0.106
-0.214	-0.079	-1.042	-0.357	-0.004	-0.934	-0.056	-0.773	-0.212	0.065	0.037	-0.135	0.069	0.124	0.080	0.165
-0.076	-0.110	-1.039	-0.342	-0.005	-0.940	-0.114	-0.790	-0.244	0.188	0.006	-0.125	0.068	0.092	0.076	0.242
0.067	-0.122	-1.098	-0.328	-0.007	-0.945	-0.142	-0.692	-0.142	0.315	-0.004	-0.179	0.208	0.080	0.135	0.310
0.140	-0.102	-1.208	-0.314	-0.007	-0.949	-0.034	-0.630	-0.010	0.375	0.016	-0.284	0.280	0.098	0.245	0.381
0.128	-0.095	-1.295	-0.296	-0.007	-0.955	0.058	-0.892	0.067	0.345	0.023	-0.365	0.267	0.105	0.331	0.439
0.178	-0.083	-1.267	-0.281	-0.007	-0.960	-0.001	-0.693	0.005	0.379	0.035	-0.332	0.315	0.116	0.303	0.486
0.251	-0.106	-1.267	-0.261	-0.012	-0.965	-0.229	-0.942	-0.069	0.432	0.016	-0.326	0.387	0.092	0.302	0.496
0.340	-0.091	-1.291	-0.248	-0.017	-0.969	-0.273	-0.611	-0.056	0.506	0.036	-0.346	0.474	0.107	0.326	0.516
0.267	-0.141	-1.287	-0.226	-0.020	-0.974	-0.141	-1.024	0.063	0.411	-0.011	-0.337	0.399	0.056	0.321	0.529
0.370	-0.195	-1.192	-0.210	-0.023	-0.978	-0.112	-0.749	0.024	0.498	-0.062	-0.238	0.501	0.002	0.226	0.492
0.370	-0.207	-1.165	-0.204	-0.026	-0.979	-0.106	-0.177	-0.002	0.493	-0.071	-0.209	0.500	0.011	0.198	0.439
0.170	-0.172	-1.165	-0.188	-0.028	-0.982	-0.077	-0.785	0.059	0.276	-0.034	-0.205	0.298	0.023	0.198	0.382
0.209	-0.160	-1.074	-0.177	-0.029	-0.984	-0.048	-0.478	-0.049	0.304	-0.022	-0.113	0.335	0.034	0.107	0.307
0.124	-0.145	-1.015	-0.166	-0.030	-0.986	-0.049	-0.521	-0.126	0.208	-0.006	-0.052	0.249	0.049	0.047	0.232
0.093	-0.207	-1.003	-0.151	-0.031	-0.988	-0.048	-0.717	-0.118	0.162	-0.066	-0.038	0.216	0.013	0.035	0.184
0.082	-0.230	-1.023	-0.142	-0.033	-0.989	-0.062	-0.451	-0.055	0.140	-0.088	-0.056	0.203	0.037	0.055	0.138
0.043	-0.156	-0.972	-0.133	-0.034	-0.991	-0.048	-0.435	0.012	0.092	-0.013	-0.004	0.163	0.036	0.003	0.115
0.043	-0.195	-0.995	-0.124	-0.033	-0.992	0.103	-0.400	0.165	0.084	-0.053	-0.026	0.161	0.004	0.026	0.088
0.047	-0.191	-1.019	-0.123	-0.030	-0.992	0.167	-0.038	0.128	0.086	-0.052	-0.049	0.164	0.000	0.049	0.060
-0.060	-0.168	-1.109	-0.122	-0.032	-0.992	-0.057	-0.051	0.069	-0.023	-0.027	-0.140	0.054	0.022	0.140	0.025
-0.087	-0.180	-1.121	-0.126	-0.034	-0.991	-0.061	0.223	-0.013	-0.046	-0.037	-0.152	0.026	0.010	0.151	-0.023
-0.164	-0.168	-1.042	-0.125	-0.034	-0.992	0.012	-0.028	0.066	-0.123	-0.025	-0.073	0.053	0.021	0.072	-0.056
-0.195	-0.110	-0.952	-0.118	-0.035	-0.992	-0.042	-0.398	0.122	-0.162	0.034	0.018	0.085	0.078	0.019	-0.085
-0.083	-0.129	-0.912	-0.115	-0.034	-0.993	0.086	-0.136	-0.049	-0.053	0.013	0.058	0.025	0.058	0.059	-0.091
-0.168	-0.133	-1.015	-0.103	-0.033	-0.994	0.047	-0.584	-0.029	-0.149	0.008	-0.043	0.061	0.054	0.043	-0.072
-0.018	-0.137	-0.932	-0.097	-0.035	-0.995	-0.095	-0.298	0.018	-0.005	0.006	0.040	0.087	0.049	0.040	-0.046
0.013	-0.160	-0.932	-0.091	-0.039	-0.995	-0.166	-0.285	0.008	0.019	-0.013	0.041	0.116	0.026	0.040	-0.038
-0.014	-0.191	-0.928	-0.089	-0.042	-0.995	-0.137	-0.102	-0.027	-0.010	-0.041	0.045	0.088	0.006	0.044	-0.035
-0.041	-0.180	-0.995	-0.087	-0.041	-0.995	0.053	-0.092	-0.055	-0.039	-0.030	-0.022	0.059	0.005	0.022	-0.056
-0.133	-0.079	-1.023	-0.084	-0.045	-0.995	-0.168	-0.157	0.072	-0.134	0.074	-0.050	0.035	0.105	0.050	-0.089
-0.099	-0.106	-0.861	-0.088	-0.053	-0.995	-0.419	0.201	-0.029	-0.095	0.055	0.111	0.002	0.077	0.112	-0.103
-0.130	-0.176	-0.861	-0.083	-0.058	-0.995	-0.226	-0.288	-0.116	-0.132	-0.010	0.111	0.034	0.007	0.113	-0.114
-0.095	-0.218	-0.944	-0.087	-0.058	-0.995	-0.004	0.175	-0.189	-0.093	-0.052	0.028	0.001	0.036	0.030	-0.111
-0.114	-0.091	-1.046	-0.081	-0.063	-0.995	-0.235	-0.302	-0.019	-0.119	0.080	-0.074	0.022	0.091	0.072	-0.102
-0.114	-0.091	-1.046	-0.075	-0.070	-0.995	-0.346	-0.292	0.004	-0.124	0.087	-0.074	0.023	0.091	0.072	-0.077
-0.060	-0.226	-0.924	-0.072	-0.076	-0.994	-0.293	-0.136	-0.182	-0.073	-0.043	0.048	0.029	0.045	0.051	-0.064
0.017	-0.234	-0.857	-0.075	-0.080	-0.994	-0.178	0.105	-0.243	0.006	-0.047	0.114	0.104	0.054	0.118	-0.051
0.013	-0.307	-0.889	-0.070	-0.077	-0.995	0.177	-0.209	-0.118	-0.002	-0.123	0.084	0.099	0.128	0.087	-0.055
-0.018	-0.288	-1.011	-0.066	-0.072	-0.995	0.262	-0.231	-0.010	-0.038	-0.108	-0.038	0.067	0.109	0.035	-0.049
-0.126	-0.191	-1.078	-0.057	-0.074	-0.996	-0.093	-0.423	0.085	-0.154	-0.010	-0.104	0.043	0.013	0.101	-0.061
-0.049	-0.149	-1.039	-0.054	-0.076	-0.996	-0.084	-0.189	0.035	-0.081	0.035	-0.065	0.033	0.029	0.061	-0.064
-0.091	-0.098	-1.039	-0.052	-0.078	-0.996	-0.072	-0.080	-0.048	-0.124	0.087	-0.065	0.011	0.079	0.061	-0.073
-0.010	-0.102	-0.948	-0.052	-0.078	-0.996	-0.006	-0.022	-0.076	-0.044	0.083	0.026	0.068	0.074	0.030	-0.059
0.020	-0.207	-0.818	-0.053	-0.072	-0.996	0.337	0.065	-0.032	-0.012	-0.028	0.156	0.097	0.031	0.161	-0.054
0.028	-0.253	-0.889	-0.051	-0.066	-0.996	0.292	-0.076	0.053	-0.007	-0.079	0.086	0.103	0.077	0.090	-0.051
0.005	-0.265	-0.968	-0.051	-0.069	-0.996	-0.090	0.025	0.100	-0.030	-0.088	0.007	0.078	0.090	0.012	-0.040
-0.049	-0.257	-0.983	-0.045	-0.073	-0.996	-0.148	-0.292	0.112	-0.089	-0.077	-0.009	0.023	0.082	0.004	-0.040
0.017	-0.214	-1.058	-0.047	-0.076	-0.996	-0.140	0.069	-0.058	-0.023	-0.032	-0.084	0.087	0.040	0.079	-0.037
-0.080	-0.164	-1.117	-0.045	-0.079	-0.996	-0.155	-0.086	-0.062	-0.121	0.022	-0.143	0.011	0.009	0.137	-0.051
-0.022	-0.122	-1.074	-0.048	-0.076	-0.996	0.158	0.130	-0.131	-0.060	0.061	-0.100	0.045	0.052	0.093	-0.040
-0.099	-0.114	-1.062	-0.046	-0.073	-0.996	0.122	-0.087	-0.042	-0.139	0.066	-0.087	0.033	0.059	0.081	-0.062
-0.010	-0.137	-1.046	-0.047	-0.066	-0.997	0.390	0.043	-0.053	-0.049	0.036	-0.071	0.054	0.035	0.065	-0.062
-0.076	-0.071	-0.991	-0.044	-0.059	-0.997	0.339	-0.153	0.013	-0.118	0.094	-0.015	0.014	0.100	0.010	-0.083
-0.018	-0.087	-0.964	-0.042	-0.055	-0.998	0.205	-0.120	0.069	-0.063	0.075	0.013	0.042	0.084	0.019	-0.066
-0.087	-0.095	-0.972	-0.033	-0.054	-0.998	0.060	-0.440	0.113	-0.141	0.066	0.006	0.029	0.075	0.011	-0.064
0.067	-0.211	-0.905	-0.033	-0.060	-0.998	-0.241	0.025	0.044	0.013	-0.045	0.073	0.123	0.041	0.078	-0.061
0.097	-0.203	-0.834	-0.032	-0.065	-0.997	-0.253	-0.048	0.029	0.042	-0.032	0.143	0.152	0.034	0.150	-0.051
-0.022	-0.276	-0.909	-0.035	-0.064	-0.997	0.069	0.173	-0.133	-0.074	-0.106	0.068	0.031	0.108	0.075	-0.029
0.040	-0.296	-0.964	-0.037	-0.063	-0.997	0.110	0.119	-0.112	-0.010	-0.127	0.013	0.091	0.128	0.020	-0.031
-0.003	-0.195	-1.054	-0.039	-0.058	-0.998	0.247	0.074	0.020	-0.051	-0.031	-0.077	0.048	0.028	0.070	-0.041
-0.003	-0.195	-1.054	-0.037	-0.054	-0.998	0.232	-0.091	0.057	-0.053	-0.035	-0.076	0.046	0.029	0.069	-0.046
-0.045	-0.098	-1.070	-0.037	-0.056	-0.998	-0.079	0.015	0.100	-0.095	0.063	-0.092	0.002	0.067	0.085	-0.053
-0.099	-0.110	-1.058	-0.031	-0.059	-0.998	-0.146	-0.299	0.155	-0.155	0.055	-0.080	0.053	0.055	0.073	-0.060
0.013	-0.149	-0.948	-0.032	-0.064	-0.997	-0.233	0.076	-0.023	-0.042	0.021	0.030	0.057	0.016	0.038	-0.066
0.020	-0.145	-0.889	-0.037	-0.068	-0.997	-0.197	0.213	-0.040	-0.030	0.029	0.089	0.063	0.020	0.098	-0.063
0.040	-0.172	-0.845	-0.041	-0.067	-0.997	0.059	0.207	-0.071	-0.007	0.001	0.132	0.081	0.008	0.141	-0.054
0.028	-0.195	-0.893	-0.043	-0.066	-0.997	0.052	0.145	-0.081	-0.016	-0.023	0.085	0.068	0.031	0.094	-0.048
0.017	-0.253	-0.861	-0.041	-0.059	-0.997	0.410	-0.123	-0.041	-0.030	-0.089	0.117	0.054	0.089	0.126	-0.046
0.059	-0.303	-0.873	-0.043	-0.051	-0.998	0.432	0.103	-0.051	0.014	-0.147	0.106	0.095	0.140	0.115	-0.032
0.017	-0.303	-0.932	-0.038	-0.046	-0.998	0.280	-0.220	0.156	-0.033	-0.152	0.047	0.051	0.140	0.056	-0.026
0.097	-0.280	-0.924	-0.035	-0.041	-0.999	0.282	-0.137	0.057	0.044	-0.134	0.056	0.130	0.117	0.064	-0.008
0.047	-0.303	-0.960	-0.031	-0.045	-0.999	-0.142	-0.168	0.145	-0.010	-0.153	0.021	0.079	0.140	0.029	-0.014
0.070	-0.288	-1.015	-0.031	-0.048	-0.998	-0.097	0.037	0.115	0.014	-0.135	-0.035	0.100	0.125	0.026	-0.004
-0.026	-0.199	-1.054	-0.030	-0.053	-0.998	-0.241	-0.060	0.045	-0.084	-0.041	-0.074	0.002	0.036	0.065	-0.012
0.032	-0.172	-1.066	-0.030	-0.059	-0.998	-0.276	-0.001	0.043	-0.026	-0.008	-0.086	0.058	0.009	0.076	-0.012
-0.010	-0.172	-1.121	-0.025	-0.064	-0.998	-0.254	-0.264	-0.039	-0.074	-0.003	-0.141	0.014	0.009	0.131	-0.028
0.005	-0.184	-1.094	-0.026	-0.070	-0.997	-0.267	0.100	-0.019	-0.057	-0.009	-0.114	0.028	0.021	0.103	-0.022
-0.033	-0.214	-1.058	-0.031	-0.073	-0.997	-0.144	0.234	-0.035	-0.091	-0.037	-0.078	0.012	0.052	0.068	-0.024
0.017	-0.218	-1.023	-0.032	-0.078	-0.996	-0.239	0.036	0.007	-0.041	-0.036	-0.043	0.036	0.055	0.032	-0.023
0.032	-0.207	-1.023	-0.036	-0.080	-0.996	-0.055	0.226	-0.080	-0.021	-0.023	-0.043	0.050	0.043	0.031	-0.030
0.020	-0.207	-1.007	-0.040	-0.084	-0.996	-0.185	0.211	-0.030	-0.028	-0.019	-0.028	0.036	0.043	0.015	-0.015
-0.018	-0.238	-1.015	-0.044	-0.084	-0.995	0.007	0.193	-0.108	-0.063	-0.050	-0.036	0.005	0.073	0.023	-0.011
0.055	-0.261	-0.991	-0.046	-0.086	-0.995	-0.069	0.077	-0.037	0.011	-0.071	-0.012	0.067	0.096	0.001	-0.005
0.024	-0.261	-1.007	-0.051	-0.085	-0.995	0.055	0.263	-0.097	-0.015	-0.072	-0.028	0.034	0.096	0.014	0.001
0.078	-0.299	-0.956	-0.050	-0.086	-0.995	-0.034	0.005	-0.019	0.039	-0.109	0.023	0.086	0.134	0.037	0.012
0.051	-0.234	-0.972	-0.052	-0.085	-0.995	0.091	0.099	-0.079	0.014	-0.045	0.007	0.058	0.068	0.022	0.008
0.051	-0.276	-0.956	-0.057	-0.086	-0.995	-0.049	0.237	-0.099	0.018	-0.086	0.023	0.056	0.111	0.037	0.015
0.047	-0.249	-0.932	-0.056	-0.086	-0.995	0.040	-0.020	-0.069	0.014	-0.059	0.047	0.051	0.084	0.061	0.003
0.090	-0.234	-0.912	-0.059	-0.087	-0.994	-0.026	0.142	-0.085	0.058	-0.043	0.066	0.091	0.068	0.080	-0.006
0.005	-0.222	-0.952	-0.060	-0.086	-0.994	0.077	0.079	-0.059	-0.025	-0.033	0.027	0.005	0.057	0.040	-0.009
0.013	-0.214	-0.924	-0.060	-0.086	-0.994	-0.009	-0.008	-0.031	-0.018	-0.025	0.054	0.011	0.049	0.067	-0.011
0.055	-0.234	-0.885	-0.064	-0.082	-0.995	0.254	0.191	-0.068	0.028	-0.049	0.094	0.051	0.068	0.105	-0.011
0.043	-0.203	-0.893	-0.064	-0.080	-0.995	0.119	0.022	-0.031	0.017	-0.020	0.086	0.038	0.037	0.096	-0.010
0.078	-0.164	-0.924	-0.066	-0.077	-0.995	0.151	0.157	-0.012	0.054	0.016	0.055	0.071	0.001	0.064	-0.010
0.009	-0.141	-0.940	-0.066	-0.077	-0.995	0.024	-0.007	-0.013	-0.016	0.039	0.039	0.001	0.024	0.048	-0.004
0.013	-0.187	-0.920	-0.064	-0.074	-0.995	0.133	-0.072	-0.007	-0.014	-0.010	0.059	0.001	0.022	0.068	-0.009
0.059	-0.160	-0.952	-0.068	-0.074	-0.995	0.053	0.214	-0.057	0.036	0.016	0.028	0.045	0.005	0.037	-0.015
-0.014	-0.168	-0.964	-0.069	-0.072	-0.995	0.089	0.042	-0.035	-0.036	0.007	0.016	0.029	0.001	0.025	-0.019
0.024	-0.156	-0.964	-0.071	-0.071	-0.995	0.061	0.124	-0.076	0.005	0.018	0.016	0.008	0.012	0.024	-0.013
-0.033	-0.172	-0.983	-0.071	-0.069	-0.995	0.120	-0.014	-0.008	-0.053	0.000	-0.004	0.051	0.003	0.003	-0.019
0.020	-0.153	-0.983	-0.070	-0.067	-0.995	0.133	-0.044	0.011	-0.001	0.017	-0.004	0.001	0.018	0.002	-0.007
0.020	-0.141	-0.960	-0.071	-0.065	-0.995	0.093	0.056	0.022	-0.000	0.027	0.020	0.001	0.030	0.025	-0.003
0.047	-0.149	-0.975	-0.068	-0.064	-0.996	0.053	-0.116	0.031	0.024	0.018	0.004	0.028	0.023	0.008	-0.001
0.040	-0.137	-0.983	-0.069	-0.063	-0.996	0.071	0.046	-0.022	0.017	0.029	-0.003	0.022	0.036	0.002	-0.001
-0.018	-0.145	-0.987	-0.070	-0.062	-0.996	0.067	0.052	-0.008	-0.040	0.020	-0.007	0.035	0.029	0.008	-0.001
0.017	-0.156	-1.003	-0.067	-0.061	-0.996	0.053	-0.132	0.022	-0.008	0.008	-0.023	0.001	0.018	0.025	-0.007
0.013	-0.145	-0.983	-0.069	-0.060	-0.996	0.068	0.122	0.011	-0.010	0.018	-0.003	0.002	0.031	0.008	-0.010
0.013	-0.160	-0.975	-0.070	-0.059	-0.996	0.060	0.082	-0.002	-0.009	0.002	0.005	0.000	0.016	0.002	-0.008
0.028	-0.160	-0.979	-0.067	-0.058	-0.996	0.074	-0.147	0.019	0.003	0.000	0.001	0.017	0.017	0.008	-0.000
-0.010	-0.141	-0.999	-0.070	-0.057	-0.996	0.066	0.136	-0.020	-0.033	0.019	-0.019	0.019	0.037	0.029	0.003
0.067	-0.122	-0.972	-0.069	-0.056	-0.996	0.035	0.018	0.001	0.044	0.037	0.009	0.060	0.057	0.003	0.007
0.032	-0.137	-0.983	-0.070	-0.056	-0.996	0.045	0.023	-0.001	0.010	0.021	-0.003	0.027	0.042	0.016	0.008
0.032	-0.153	-0.968	-0.071	-0.055	-0.996	0.059	0.076	-0.006	0.011	0.005	0.013	0.028	0.027	0.001	0.013
0.028	-0.145	-0.979	-0.072	-0.054	-0.996	0.038	0.064	0.006	0.008	0.012	0.001	0.026	0.036	0.013	0.015
0.028	-0.145	-0.979	-0.070	-0.054	-0.996	0.019	-0.084	0.021	0.006	0.012	0.001	0.026	0.036	0.014	0.015
0.067	-0.145	-0.995	-0.071	-0.053	-0.996	0.075	0.060	-0.026	0.046	0.011	-0.015	0.066	0.037	0.030	0.010
0.028	-0.160	-0.983	-0.072	-0.052	-0.996	0.082	0.086	-0.018	0.009	-0.006	-0.003	0.028	0.022	0.018	0.012
-0.003	-0.129	-0.991	-0.072	-0.051	-0.996	0.045	0.000	-0.032	-0.022	0.024	-0.011	0.002	0.054	0.026	0.014
0.036	-0.153	-0.975	-0.072	-0.051	-0.996	0.040	0.037	-0.002	0.017	0.000	0.005	0.038	0.031	0.011	0.006
0.040	-0.149	-0.972	-0.073	-0.051	-0.996	0.008	0.039	-0.011	0.021	0.004	0.009	0.042	0.036	0.007	0.008
0.020	-0.149	-1.003	-0.072	-0.050	-0.996	0.028	-0.026	-0.024	0.001	0.004	-0.023	0.023	0.037	0.039	0.005
0.043	-0.153	-0.956	-0.074	-0.049	-0.996	0.063	0.124	-0.033	0.026	-0.001	0.024	0.047	0.035	0.008	0.002
-0.022	-0.137	-1.003	-0.074	-0.049	-0.996	0.021	0.025	0.001	-0.039	0.014	-0.023	0.019	0.052	0.039	0.003
0.001	-0.133	-1.019	-0.073	-0.049	-0.996	0.049	-0.075	0.006	-0.018	0.017	-0.039	0.005	0.057	0.054	0.003
0.032	-0.126	-1.007	-0.073	-0.048	-0.996	0.021	0.021	0.021	0.013	0.024	-0.027	0.036	0.067	0.042	-0.002
0.036	-0.137	-0.964	-0.072	-0.048	-0.996	0.029	-0.027	-0.005	0.016	0.012	0.017	0.041	0.056	0.001	0.010
0.005	-0.149	-0.991	-0.071	-0.049	-0.996	-0.014	-0.015	-0.028	-0.015	0.001	-0.011	0.011	0.045	0.027	0.015
0.047	-0.114	-1.007	-0.070	-0.048	-0.996	0.031	-0.049	-0.023	0.026	0.035	-0.026	0.054	0.080	0.043	0.010
0.047	-0.156	-0.972	-0.071	-0.047	-0.996	0.076	0.071	-0.009	0.027	-0.008	0.009	0.055	0.038	0.008	0.008
0.009	-0.176	-0.995	-0.072	-0.047	-0.996	0.024	0.070	0.011	-0.010	-0.028	-0.015	0.016	0.020	0.032	0.010
0.017	-0.145	-0.991	-0.072	-0.046	-0.996	0.043	-0.024	0.004	-0.003	0.002	-0.011	0.024	0.052	0.027	0.005
0.013	-0.118	-0.999	-0.073	-0.045	-0.996	0.077	0.090	0.004	-0.006	0.028	-0.018	0.019	0.081	0.034	0.003
0.017	-0.114	-0.999	-0.073	-0.045	-0.996	0.036	0.005	0.003	-0.002	0.031	-0.018	0.023	0.085	0.033	0.007
0.032	-0.133	-0.991	-0.072	-0.044	-0.996	0.025	-0.020	-0.021	0.013	0.012	-0.010	0.037	0.068	0.026	0.009
0.036	-0.160	-0.979	-0.071	-0.045	-0.996	0.004	-0.039	-0.021	0.015	-0.015	0.002	0.039	0.042	0.013	0.011
0.032	-0.133	-0.987	-0.071	-0.045	-0.997	0.008	-0.017	-0.010	0.011	0.012	-0.006	0.034	0.070	0.020	0.009
0.028	-0.129	-0.987	-0.071	-0.045	-0.996	-0.014	0.033	-0.019	0.008	0.016	-0.006	0.029	0.074	0.019	0.013
0.013	-0.133	-0.979	-0.073	-0.045	-0.996	0.027	0.118	-0.039	-0.006	0.012	0.001	0.012	0.071	0.009	0.010
0.051	-0.156	-1.003	-0.072	-0.045	-0.996	0.026	-0.057	0.003	0.031	-0.011	-0.022	0.049	0.048	0.032	0.006
0.009	-0.122	-0.999	-0.073	-0.045	-0.996	0.012	0.076	0.007	-0.010	0.023	-0.018	0.004	0.083	0.028	0.005
0.009	-0.122	-0.999	-0.071	-0.045	-0.996	-0.006	-0.069	0.011	-0.012	0.024	-0.018	0.002	0.084	0.027	0.010
0.020	-0.110	-0.991	-0.071	-0.044	-0.996	0.042	-0.002	-0.008	-0.000	0.035	-0.010	0.012	0.097	0.019	0.011
0.036	-0.122	-0.991	-0.074	-0.044	-0.996	0.050	0.165	-0.019	0.018	0.022	-0.010	0.025	0.087	0.018	0.010
0.063	-0.126	-0.975	-0.075	-0.043	-0.996	0.017	0.072	-0.040	0.046	0.018	0.006	0.051	0.084	0.001	0.013
0.005	-0.145	-0.995	-0.073	-0.043	-0.996	0.018	-0.062	-0.018	-0.013	-0.001	-0.014	0.008	0.066	0.020	0.017
0.028	-0.137	-0.983	-0.072	-0.043	-0.996	0.027	-0.075	-0.032	0.008	0.006	-0.002	0.014	0.074	0.008	0.017
0.051	-0.168	-0.960	-0.073	-0.043	-0.996	0.037	0.058	-0.023	0.032	-0.025	0.022	0.036	0.044	0.016	0.006
0.036	-0.126	-0.987	-0.074	-0.043	-0.996	0.005	0.097	-0.009	0.018	0.017	-0.006	0.020	0.087	0.012	0.012
0.005	-0.122	-0.983	-0.074	-0.043	-0.996	-0.012	-0.018	-0.011	-0.013	0.022	-0.002	0.013	0.092	0.009	0.011
0.036	-0.118	-0.999	-0.072	-0.043	-0.996	0.014	-0.052	-0.029	0.017	0.025	-0.018	0.017	0.098	0.026	0.010
0.032	-0.141	-0.956	-0.073	-0.043	-0.996	0.034	0.071	-0.025	0.014	0.002	0.026	0.013	0.076	0.017	0.007
0.024	-0.137	-1.007	-0.076	-0.043	-0.996	-0.009	0.123	-0.036	0.008	0.006	-0.026	0.005	0.081	0.035	0.013
0.020	-0.129	-0.987	-0.076	-0.043	-0.996	0.015	0.025	-0.037	0.005	0.014	-0.006	0.001	0.091	0.016	0.003
0.028	-0.114	-0.991	-0.079	-0.043	-0.996	0.028	0.168	-0.044	0.015	0.029	-0.010	0.008	0.108	0.020	0.008
-0.022	-0.126	-0.991	-0.076	-0.042	-0.996	0.022	-0.153	-0.010	-0.038	0.017	-0.010	0.043	0.098	0.021	0.007
0.063	-0.149	-0.948	-0.077	-0.043	-0.996	0.006	0.061	-0.032	0.048	-0.006	0.033	0.042	0.075	0.022	0.009
0.032	-0.122	-0.964	-0.076	-0.044	-0.996	-0.047	-0.015	-0.029	0.016	0.022	0.018	0.011	0.103	0.006	0.005
0.020	-0.118	-1.015	-0.078	-0.044	-0.996	0.008	0.136	-0.053	0.007	0.026	-0.034	0.001	0.108	0.045	0.012
0.013	-0.102	-0.972	-0.077	-0.044	-0.996	-0.023	-0.044	-0.053	-0.002	0.042	0.010	0.008	0.124	0.002	0.003
0.024	-0.122	-0.960	-0.079	-0.045	-0.996	-0.047	0.100	-0.050	0.012	0.023	0.021	0.003	0.106	0.009	0.003
-0.003	-0.141	-0.991	-0.080	-0.047	-0.996	-0.049	0.037	-0.027	-0.015	0.005	-0.010	0.024	0.088	0.023	-0.001
0.024	-0.126	-0.979	-0.080	-0.048	-0.996	-0.072	0.041	-0.049	0.012	0.022	0.001	0.003	0.104	0.012	0.010
0.005	-0.122	-0.983	-0.079	-0.050	-0.996	-0.098	-0.051	-0.045	-0.008	0.028	-0.003	0.017	0.110	0.017	0.012
0.070	-0.106	-0.983	-0.080	-0.052	-0.995	-0.077	0.066	-0.057	0.058	0.045	-0.003	0.049	0.126	0.017	0.017
0.017	-0.126	-0.995	-0.081	-0.054	-0.995	-0.118	0.047	-0.053	0.005	0.029	-0.015	0.005	0.107	0.029	0.012
0.043	-0.156	-0.948	-0.080	-0.057	-0.995	-0.116	-0.007	-0.065	0.031	0.000	0.032	0.022	0.077	0.019	0.017
0.009	-0.172	-0.948	-0.079	-0.059	-0.995	-0.100	-0.038	-0.047	-0.004	-0.013	0.032	0.013	0.063	0.019	0.009
0.032	-0.164	-0.972	-0.080	-0.062	-0.995	-0.125	0.058	-0.034	0.020	-0.003	0.008	0.010	0.071	0.004	0.009
0.032	-0.164	-0.972	-0.081	-0.065	-0.995	-0.158	0.079	-0.017	0.021	0.001	0.008	0.010	0.071	0.004	0.008
0.032	-0.176	-0.948	-0.083	-0.068	-0.994	-0.147	0.091	-0.053	0.022	-0.008	0.031	0.010	0.059	0.020	0.013
0.024	-0.164	-0.972	-0.082	-0.071	-0.994	-0.125	-0.023	-0.012	0.014	0.007	0.007	0.003	0.071	0.004	0.007
0.028	-0.141	-0.968	-0.083	-0.074	-0.994	-0.120	0.067	0.001	0.019	0.032	0.011	0.007	0.095	0.000	0.002
0.001	-0.160	-0.948	-0.085	-0.076	-0.994	-0.092	0.098	-0.016	-0.007	0.015	0.030	0.020	0.075	0.020	0.000
0.009	-0.168	-0.948	-0.086	-0.077	-0.993	-0.060	0.076	-0.009	0.002	0.009	0.030	0.013	0.068	0.019	-0.002
0.009	-0.203	-0.975	-0.086	-0.079	-0.993	-0.065	0.020	0.027	0.002	-0.024	0.002	0.013	0.034	0.009	-0.008
0.013	-0.168	-0.952	-0.086	-0.080	-0.993	-0.050	0.024	0.041	0.006	0.012	0.026	0.010	0.070	0.013	-0.004
-0.003	-0.137	-0.964	-0.085	-0.082	-0.993	-0.065	-0.020	0.055	-0.010	0.044	0.014	0.025	0.101	0.001	-0.002
0.028	-0.156	-0.932	-0.086	-0.083	-0.993	-0.028	0.018	-0.004	0.021	0.026	0.045	0.005	0.083	0.032	-0.003
0.013	-0.156	-0.960	-0.087	-0.084	-0.993	-0.056	0.075	-0.020	0.007	0.027	0.017	0.011	0.083	0.004	0.003
0.013	-0.172	-0.948	-0.086	-0.087	-0.993	-0.131	-0.038	-0.008	0.006	0.014	0.029	0.011	0.068	0.015	0.009
0.040	-0.187	-0.964	-0.087	-0.090	-0.992	-0.131	0.069	-0.005	0.034	0.002	0.013	0.016	0.053	0.001	0.009
0.032	-0.187	-0.952	-0.087	-0.092	-0.992	-0.104	0.033	0.032	0.026	0.004	0.025	0.008	0.054	0.011	0.009
0.017	-0.184	-0.956	-0.089	-0.094	-0.992	-0.095	0.120	0.030	0.013	0.010	0.020	0.008	0.058	0.006	0.013
0.020	-0.184	-0.940	-0.090	-0.097	-0.991	-0.127	0.049	0.030	0.017	0.013	0.036	0.004	0.058	0.022	0.007
0.024	-0.160	-0.956	-0.092	-0.100	-0.991	-0.153	0.137	-0.023	0.023	0.039	0.019	0.000	0.081	0.006	0.005
0.005	-0.160	-0.940	-0.093	-0.104	-0.990	-0.186	0.056	0.000	0.005	0.043	0.034	0.020	0.081	0.022	0.008
0.024	-0.168	-0.928	-0.093	-0.109	-0.990	-0.250	0.036	-0.066	0.025	0.040	0.046	0.001	0.073	0.034	0.009
0.040	-0.191	-0.912	-0.096	-0.115	-0.989	-0.291	0.132	-0.100	0.042	0.023	0.060	0.014	0.050	0.050	0.011
0.017	-0.191	-0.948	-0.097	-0.122	-0.988	-0.328	0.071	-0.094	0.021	0.029	0.024	0.008	0.051	0.014	0.009
0.028	-0.180	-0.944	-0.101	-0.127	-0.987	-0.284	0.188	-0.111	0.036	0.046	0.027	0.003	0.062	0.019	0.002
-0.007	-0.172	-0.920	-0.102	-0.133	-0.986	-0.292	0.069	-0.058	0.002	0.060	0.050	0.032	0.071	0.042	-0.009
-0.030	-0.214	-0.932	-0.105	-0.137	-0.985	-0.211	0.142	-0.008	-0.018	0.022	0.037	0.056	0.028	0.031	-0.010
-0.030	-0.241	-0.909	-0.107	-0.141	-0.984	-0.184	0.140	0.017	-0.016	-0.001	0.060	0.056	0.002	0.055	-0.013
0.005	-0.211	-0.924	-0.108	-0.145	-0.983	-0.178	0.089	0.017	0.020	0.033	0.043	0.021	0.033	0.039	-0.013
0.005	-0.211	-0.924	-0.111	-0.149	-0.983	-0.203	0.158	-0.023	0.023	0.038	0.043	0.022	0.034	0.039	-0.010
-0.014	-0.253	-0.901	-0.115	-0.155	-0.981	-0.256	0.206	-0.046	0.008	0.000	0.065	0.041	0.008	0.063	-0.006
-0.010	-0.276	-0.897	-0.117	-0.161	-0.980	-0.307	0.075	-0.044	0.013	-0.017	0.068	0.038	0.031	0.067	-0.012
-0.010	-0.296	-0.873	-0.119	-0.167	-0.979	-0.305	0.139	-0.023	0.015	-0.030	0.090	0.038	0.050	0.091	-0.011
-0.022	-0.292	-0.861	-0.122	-0.173	-0.977	-0.258	0.143	-0.036	0.007	-0.020	0.101	0.050	0.045	0.103	-0.006
0.017	-0.276	-0.861	-0.126	-0.176	-0.976	-0.182	0.259	-0.021	0.050	-0.001	0.100	0.012	0.029	0.102	-0.003
0.001	-0.261	-0.881	-0.132	-0.180	-0.975	-0.155	0.276	-0.027	0.040	0.018	0.079	0.028	0.013	0.083	-0.003
-0.007	-0.261	-0.873	-0.136	-0.183	-0.974	-0.172	0.231	-0.069	0.036	0.021	0.086	0.036	0.013	0.090	-0.001
-0.045	-0.280	-0.912	-0.139	-0.188	-0.972	-0.222	0.177	-0.042	0.001	0.006	0.045	0.075	0.031	0.051	-0.007
-0.037	-0.284	-0.865	-0.144	-0.193	-0.971	-0.239	0.257	-0.040	0.014	0.007	0.091	0.067	0.035	0.098	-0.019
-0.049	-0.292	-0.877	-0.152	-0.197	-0.969	-0.222	0.414	-0.059	0.010	0.004	0.077	0.079	0.042	0.086	-0.020
-0.099	-0.296	-0.897	-0.157	-0.202	-0.967	-0.261	0.239	-0.038	-0.035	0.005	0.055	0.130	0.045	0.065	-0.009
-0.049	-0.288	-0.897	-0.160	-0.207	-0.965	-0.255	0.187	-0.062	0.019	0.018	0.054	0.080	0.037	0.065	-0.004
-0.007	-0.319	-0.885	-0.165	-0.211	-0.964	-0.177	0.223	-0.084	0.065	-0.010	0.064	0.038	0.068	0.077	-0.003
-0.053	-0.311	-0.905	-0.169	-0.214	-0.962	-0.149	0.232	-0.088	0.023	0.001	0.043	0.085	0.060	0.057	0.006
-0.068	-0.315	-0.885	-0.172	-0.216	-0.961	-0.112	0.129	-0.075	0.010	-0.001	0.062	0.101	0.064	0.077	-0.001
-0.068	-0.269	-0.885	-0.179	-0.217	-0.960	-0.084	0.344	-0.150	0.017	0.047	0.061	0.101	0.017	0.077	-0.008
-0.110	-0.280	-0.909	-0.182	-0.221	-0.958	-0.211	0.154	-0.153	-0.022	0.039	0.036	0.143	0.028	0.053	-0.011
-0.080	-0.284	-0.912	-0.186	-0.225	-0.956	-0.251	0.164	-0.202	0.012	0.039	0.030	0.113	0.032	0.049	-0.010
-0.091	-0.292	-0.905	-0.189	-0.230	-0.955	-0.263	0.134	-0.209	0.003	0.036	0.037	0.125	0.039	0.057	-0.012
-0.099	-0.315	-0.920	-0.195	-0.233	-0.953	-0.236	0.262	-0.245	0.001	0.016	0.019	0.133	0.062	0.041	-0.012
-0.114	-0.330	-0.924	-0.198	-0.238	-0.951	-0.294	0.105	-0.238	-0.012	0.006	0.014	0.148	0.077	0.037	-0.015
-0.145	-0.342	-0.944	-0.203	-0.244	-0.948	-0.308	0.235	-0.222	-0.037	-0.001	-0.008	0.180	0.089	0.017	-0.020
-0.126	-0.350	-0.944	-0.206	-0.249	-0.946	-0.297	0.108	-0.235	-0.016	-0.004	-0.010	0.161	0.096	0.017	-0.020
-0.168	-0.357	-0.972	-0.211	-0.254	-0.944	-0.318	0.199	-0.274	-0.053	-0.006	-0.040	0.203	0.103	0.010	-0.018
-0.141	-0.357	-0.979	-0.215	-0.259	-0.942	-0.331	0.156	-0.284	-0.022	-0.001	-0.050	0.177	0.103	0.018	-0.016
-0.168	-0.369	-1.027	-0.220	-0.264	-0.939	-0.343	0.187	-0.311	-0.045	-0.007	-0.099	0.204	0.115	0.066	-0.011
-0.203	-0.431	-1.066	-0.227	-0.271	-0.935	-0.436	0.269	-0.410	-0.073	-0.062	-0.142	0.239	0.177	0.105	0.001
-0.180	-0.450	-1.078	-0.234	-0.278	-0.932	-0.484	0.209	-0.527	-0.043	-0.075	-0.158	0.216	0.196	0.117	-0.004
-0.168	-0.477	-1.050	-0.242	-0.284	-0.928	-0.428	0.307	-0.543	-0.023	-0.096	-0.134	0.205	0.223	0.089	-0.015
-0.207	-0.411	-0.972	-0.250	-0.287	-0.925	-0.272	0.290	-0.483	-0.054	-0.027	-0.058	0.244	0.157	0.011	-0.028
-0.230	-0.338	-0.936	-0.253	-0.286	-0.924	-0.040	0.041	-0.328	-0.075	0.046	-0.023	0.267	0.083	0.025	-0.042
-0.237	-0.292	-0.897	-0.251	-0.283	-0.926	0.125	-0.144	-0.217	-0.084	0.089	0.018	0.276	0.037	0.064	-0.051
-0.187	-0.269	-0.849	-0.248	-0.279	-0.928	0.143	-0.199	-0.143	-0.037	0.108	0.067	0.226	0.013	0.112	-0.034
-0.164	-0.288	-0.897	-0.243	-0.277	-0.930	0.095	-0.285	-0.096	-0.019	0.087	0.022	0.203	0.033	0.064	-0.004
-0.103	-0.323	-0.968	-0.240	-0.277	-0.930	-0.010	-0.162	-0.124	0.040	0.052	-0.048	0.142	0.067	0.007	0.042
-0.076	-0.381	-1.031	-0.235	-0.279	-0.931	-0.144	-0.312	-0.152	0.061	-0.004	-0.111	0.116	0.125	0.070	0.084
-0.014	-0.400	-1.031	-0.228	-0.281	-0.932	-0.128	-0.365	-0.109	0.116	-0.021	-0.109	0.055	0.145	0.070	0.139
0.005	-0.404	-1.042	-0.215	-0.283	-0.935	-0.054	-0.640	0.002	0.123	-0.024	-0.119	0.036	0.148	0.082	0.202
0.132	-0.404	-1.035	-0.200	-0.282	-0.938	0.091	-0.725	0.079	0.234	-0.025	-0.107	0.091	0.148	0.074	0.254
0.247	-0.404	-1.102	-0.188	-0.279	-0.942	0.144	-0.553	0.081	0.338	-0.027	-0.171	0.205	0.148	0.141	0.298
0.232	-0.396	-1.141	-0.176	-0.278	-0.944	0.122	-0.522	0.132	0.310	-0.021	-0.207	0.190	0.140	0.180	0.341
0.243	-0.346	-1.173	-0.164	-0.277	-0.947	0.054	-0.555	0.150	0.309	0.029	-0.236	0.201	0.090	0.212	0.375
0.255	-0.319	-1.192	-0.150	-0.277	-0.949	0.063	-0.609	0.108	0.308	0.055	-0.254	0.212	0.062	0.232	0.386
0.328	-0.350	-1.184	-0.137	-0.277	-0.951	0.013	-0.605	0.087	0.367	0.024	-0.244	0.285	0.093	0.224	0.392
0.355	-0.357	-1.161	-0.124	-0.279	-0.952	-0.107	-0.561	0.024	0.382	0.019	-0.219	0.311	0.101	0.200	0.397
0.317	-0.342	-1.161	-0.115	-0.283	-0.952	-0.216	-0.423	-0.035	0.334	0.038	-0.219	0.272	0.085	0.200	0.398
0.347	-0.369	-1.141	-0.105	-0.284	-0.953	-0.045	-0.480	-0.025	0.355	0.012	-0.199	0.303	0.112	0.181	0.372
0.343	-0.396	-1.125	-0.091	-0.285	-0.954	-0.038	-0.644	0.016	0.337	-0.014	-0.182	0.298	0.139	0.165	0.339
0.278	-0.392	-1.078	-0.083	-0.285	-0.955	-0.016	-0.396	-0.024	0.263	-0.010	-0.134	0.233	0.135	0.118	0.296
0.286	-0.381	-1.015	-0.072	-0.286	-0.956	-0.012	-0.505	-0.082	0.261	0.002	-0.070	0.240	0.123	0.055	0.241
0.205	-0.396	-0.987	-0.060	-0.286	-0.956	-0.002	-0.649	-0.091	0.167	-0.013	-0.041	0.159	0.139	0.028	0.196
0.155	-0.419	-0.975	-0.055	-0.286	-0.957	-0.022	-0.248	-0.131	0.113	-0.036	-0.029	0.109	0.162	0.016	0.168
0.217	-0.411	-0.940	-0.046	-0.286	-0.957	0.045	-0.417	-0.042	0.166	-0.029	0.007	0.170	0.154	0.020	0.126
0.217	-0.411	-0.940	-0.043	-0.285	-0.958	0.083	-0.165	-0.053	0.162	-0.030	0.008	0.169	0.154	0.020	0.100
0.117	-0.396	-0.956	-0.036	-0.282	-0.959	0.144	-0.327	0.004	0.055	-0.017	-0.007	0.069	0.138	0.004	0.071
0.097	-0.423	-0.964	-0.035	-0.280	-0.959	0.155	-0.053	-0.009	0.035	-0.046	-0.014	0.049	0.165	0.004	0.019
0.040	-0.423	-0.916	-0.036	-0.278	-0.960	0.103	0.084	-0.007	-0.022	-0.048	0.034	0.009	0.165	0.043	-0.026
-0.022	-0.431	-0.865	-0.031	-0.275	-0.961	0.190	-0.266	0.072	-0.089	-0.059	0.087	0.071	0.173	0.094	-0.045
0.017	-0.408	-0.873	-0.025	-0.271	-0.962	0.250	-0.254	0.085	-0.055	-0.040	0.080	0.033	0.149	0.086	-0.060
0.082	-0.400	-0.810	-0.023	-0.266	-0.964	0.295	-0.081	0.092	0.008	-0.037	0.145	0.032	0.141	0.149	-0.058
0.067	-0.381	-0.861	-0.022	-0.262	-0.965	0.185	-0.017	0.065	-0.008	-0.021	0.095	0.016	0.122	0.098	-0.046
0.097	-0.381	-0.838	-0.022	-0.260	-0.965	0.153	0.037	0.028	0.022	-0.024	0.119	0.047	0.122	0.122	-0.046
0.040	-0.442	-0.889	-0.025	-0.258	-0.966	0.136	0.180	0.045	-0.032	-0.088	0.069	0.012	0.183	0.071	-0.057
-0.010	-0.435	-0.952	-0.024	-0.258	-0.966	0.021	-0.030	0.058	-0.083	-0.080	0.006	0.062	0.175	0.007	-0.070
-0.007	-0.400	-0.889	-0.023	-0.256	-0.966	0.111	-0.033	0.040	-0.080	-0.047	0.070	0.059	0.140	0.070	-0.092
-0.003	-0.411	-0.873	-0.021	-0.255	-0.967	0.101	-0.066	0.092	-0.078	-0.060	0.086	0.055	0.151	0.086	-0.089
-0.041	-0.354	-0.905	-0.017	-0.254	-0.967	0.061	-0.212	0.110	-0.121	-0.002	0.055	0.094	0.093	0.055	-0.089
0.063	-0.346	-0.893	-0.017	-0.252	-0.967	0.111	0.039	0.043	-0.017	0.003	0.067	0.009	0.085	0.066	-0.093
0.013	-0.315	-0.897	-0.021	-0.250	-0.968	0.150	0.214	0.035	-0.063	0.032	0.064	0.041	0.054	0.062	-0.084
-0.037	-0.323	-0.928	-0.019	-0.248	-0.969	0.090	-0.113	0.039	-0.115	0.022	0.033	0.092	0.061	0.031	-0.069
0.040	-0.354	-0.909	-0.016	-0.245	-0.969	0.171	-0.098	0.032	-0.040	-0.011	0.054	0.015	0.092	0.050	-0.073
0.043	-0.354	-0.909	-0.011	-0.242	-0.970	0.190	-0.270	0.064	-0.042	-0.015	0.055	0.012	0.092	0.051	-0.066
0.043	-0.307	-0.920	-0.010	-0.237	-0.971	0.256	-0.045	0.032	-0.043	0.027	0.045	0.012	0.045	0.039	-0.050
0.047	-0.326	-0.932	-0.011	-0.234	-0.972	0.192	0.068	0.003	-0.039	0.004	0.034	0.009	0.064	0.027	-0.053
0.063	-0.319	-0.936	-0.008	-0.229	-0.973	0.245	-0.120	0.008	-0.026	0.007	0.031	0.006	0.057	0.023	-0.050
0.013	-0.346	-0.972	-0.007	-0.225	-0.974	0.229	-0.076	-0.019	-0.077	-0.024	-0.003	0.044	0.084	0.012	-0.042
0.036	-0.334	-0.983	-0.010	-0.222	-0.975	0.192	0.154	-0.021	-0.051	-0.016	-0.014	0.021	0.072	0.024	-0.043
0.082	-0.299	-0.944	-0.006	-0.219	-0.976	0.157	-0.162	-0.013	-0.009	0.016	0.026	0.025	0.037	0.015	-0.047
0.051	-0.323	-0.920	-0.008	-0.217	-0.976	0.107	0.082	0.007	-0.038	-0.009	0.050	0.007	0.060	0.039	-0.040
0.051	-0.323	-0.920	-0.005	-0.215	-0.977	0.129	-0.151	-0.002	-0.041	-0.011	0.051	0.007	0.060	0.039	-0.034
0.067	-0.326	-0.956	-0.000	-0.211	-0.977	0.213	-0.204	0.042	-0.030	-0.019	0.016	0.008	0.064	0.004	-0.045
0.082	-0.350	-0.960	-0.003	-0.207	-0.978	0.248	0.157	0.019	-0.012	-0.046	0.013	0.022	0.087	0.000	-0.046
0.040	-0.311	-0.924	-0.001	-0.203	-0.979	0.208	-0.087	0.076	-0.057	-0.011	0.050	0.020	0.048	0.035	-0.040
0.059	-0.323	-0.916	-0.000	-0.198	-0.980	0.261	-0.009	0.029	-0.038	-0.028	0.059	0.002	0.060	0.043	-0.037
0.067	-0.299	-0.983	0.002	-0.194	-0.981	0.222	-0.072	0.076	-0.032	-0.008	-0.007	0.006	0.037	0.024	-0.046
0.093	-0.307	-0.940	0.001	-0.190	-0.982	0.240	0.045	0.049	-0.005	-0.021	0.037	0.033	0.044	0.020	-0.034
0.047	-0.315	-0.952	0.006	-0.185	-0.983	0.271	-0.223	0.122	-0.056	-0.033	0.026	0.014	0.052	0.008	-0.029
0.113	-0.315	-0.928	0.007	-0.180	-0.984	0.284	0.009	0.072	0.009	-0.038	0.051	0.051	0.052	0.032	-0.029
0.067	-0.261	-0.991	0.007	-0.177	-0.984	0.178	0.019	0.039	-0.038	0.012	-0.012	0.004	0.002	0.031	-0.027
0.082	-0.280	-0.956	0.007	-0.173	-0.985	0.190	0.003	0.033	-0.023	-0.010	0.024	0.019	0.018	0.005	-0.028
0.109	-0.265	-0.952	0.004	-0.170	-0.985	0.167	0.156	0.027	0.007	0.002	0.029	0.045	0.002	0.009	-0.027
0.047	-0.296	-0.948	0.010	-0.167	-0.986	0.188	-0.267	0.070	-0.060	-0.032	0.033	0.017	0.033	0.013	-0.031
0.117	-0.303	-0.928	0.007	-0.163	-0.987	0.223	0.142	0.035	0.011	-0.044	0.054	0.052	0.041	0.033	-0.029
0.051	-0.280	-0.979	0.007	-0.161	-0.987	0.121	0.043	0.045	-0.054	-0.023	0.003	0.014	0.018	0.018	-0.031
0.086	-0.269	-0.991	0.009	-0.159	-0.987	0.105	-0.070	0.059	-0.021	-0.013	-0.009	0.021	0.006	0.030	-0.024
0.105	-0.292	-0.948	0.010	-0.157	-0.988	0.148	-0.046	0.058	-0.003	-0.039	0.035	0.039	0.029	0.014	-0.033
0.086	-0.292	-0.956	0.011	-0.154	-0.988	0.162	-0.044	0.047	-0.023	-0.041	0.028	0.019	0.029	0.006	-0.027
0.055	-0.269	-0.975	0.014	-0.152	-0.988	0.098	-0.100	0.061	-0.057	-0.020	0.008	0.012	0.007	0.013	-0.028
0.097	-0.261	-0.968	0.012	-0.150	-0.989	0.125	0.107	0.007	-0.013	-0.014	0.016	0.030	0.001	0.005	-0.036
0.105	-0.265	-0.924	0.011	-0.149	-0.989	0.043	0.043	0.039	-0.005	-0.019	0.060	0.037	0.003	0.038	-0.032
0.059	-0.288	-0.964	0.012	-0.147	-0.989	0.125	-0.024	0.030	-0.052	-0.044	0.020	0.010	0.027	0.001	-0.023
0.105	-0.265	-0.972	0.011	-0.146	-0.989	0.078	0.064	0.018	-0.005	-0.022	0.012	0.036	0.004	0.008	-0.028
0.101	-0.272	-0.983	0.012	-0.144	-0.989	0.112	-0.051	0.019	-0.010	-0.032	0.001	0.031	0.012	0.020	-0.031
0.074	-0.269	-0.956	0.011	-0.144	-0.990	0.062	0.060	-0.002	-0.036	-0.029	0.028	0.003	0.009	0.008	-0.034
0.093	-0.284	-0.912	0.015	-0.141	-0.990	0.152	-0.156	-0.042	-0.020	-0.047	0.072	0.022	0.025	0.052	-0.035
0.051	-0.288	-0.952	0.013	-0.139	-0.990	0.115	0.064	-0.024	-0.061	-0.053	0.032	0.021	0.029	0.013	-0.036
0.117	-0.249	-0.924	0.010	-0.137	-0.990	0.104	0.164	-0.020	0.007	-0.016	0.060	0.044	0.009	0.041	-0.039
0.117	-0.272	-0.920	0.011	-0.137	-0.990	0.042	-0.019	-0.008	0.006	-0.040	0.064	0.043	0.015	0.045	-0.038
0.070	-0.276	-0.932	0.014	-0.134	-0.991	0.154	-0.160	0.032	-0.043	-0.046	0.052	0.003	0.019	0.034	-0.028
0.090	-0.249	-0.948	0.017	-0.132	-0.991	0.120	-0.096	0.057	-0.027	-0.021	0.036	0.015	0.007	0.019	-0.033
0.120	-0.222	-0.916	0.017	-0.130	-0.991	0.147	0.024	0.010	0.004	0.003	0.068	0.045	0.033	0.051	-0.032
0.101	-0.207	-0.924	0.016	-0.128	-0.992	0.112	0.053	0.014	-0.015	0.017	0.061	0.026	0.047	0.043	-0.021
0.109	-0.207	-0.964	0.015	-0.126	-0.992	0.095	0.057	0.052	-0.006	0.015	0.021	0.033	0.046	0.005	-0.020
0.117	-0.195	-0.972	0.013	-0.125	-0.992	0.073	0.113	0.026	0.003	0.025	0.013	0.040	0.057	0.003	-0.022
0.082	-0.203	-0.975	0.012	-0.124	-0.992	0.059	0.092	0.035	-0.030	0.017	0.009	0.004	0.048	0.006	-0.027
0.074	-0.187	-0.995	0.012	-0.123	-0.992	0.073	0.011	0.050	-0.038	0.031	-0.010	0.004	0.063	0.025	-0.018
0.051	-0.218	-0.987	0.016	-0.121	-0.993	0.095	-0.172	0.101	-0.064	-0.002	-0.002	0.029	0.031	0.017	-0.019
0.159	-0.195	-0.964	0.015	-0.119	-0.993	0.117	0.066	0.081	0.044	0.019	0.021	0.078	0.054	0.007	-0.014
0.109	-0.199	-0.972	0.013	-0.117	-0.993	0.115	0.120	0.050	-0.003	0.013	0.013	0.027	0.049	0.001	-0.016
0.105	-0.218	-0.975	0.011	-0.115	-0.993	0.109	0.100	0.045	-0.005	-0.008	0.009	0.022	0.029	0.004	-0.002
0.067	-0.214	-0.983	0.011	-0.114	-0.993	0.067	0.028	0.059	-0.043	-0.005	0.001	0.018	0.031	0.012	-0.016
0.136	-0.195	-0.940	0.010	-0.112	-0.994	0.096	0.090	0.031	0.028	0.012	0.044	0.050	0.050	0.031	-0.017
0.070	-0.207	-0.983	0.011	-0.111	-0.994	0.081	-0.036	0.036	-0.038	-0.001	0.000	0.016	0.037	0.012	-0.023
0.105	-0.180	-0.960	0.011	-0.109	-0.994	0.099	-0.018	0.047	-0.004	0.024	0.024	0.017	0.063	0.012	-0.017
0.063	-0.176	-0.987	0.010	-0.107	-0.994	0.103	0.089	0.032	-0.044	0.026	-0.004	0.026	0.066	0.016	-0.027
0.101	-0.160	-0.972	0.013	-0.105	-0.994	0.129	-0.116	0.040	-0.008	0.039	0.012	0.011	0.080	0.001	-0.018
0.067	-0.153	-0.991	0.013	-0.102	-0.995	0.149	0.009	0.014	-0.042	0.044	-0.008	0.025	0.086	0.021	-0.019
0.117	-0.160	-0.987	0.015	-0.100	-0.995	0.131	-0.123	0.060	0.005	0.034	-0.004	0.024	0.077	0.017	-0.015
0.101	-0.176	-0.968	0.016	-0.098	-0.995	0.123	-0.028	0.029	-0.011	0.016	0.016	0.007	0.060	0.002	-0.014
0.086	-0.191	-0.999	0.016	-0.095	-0.995	0.148	0.043	0.038	-0.025	-0.002	-0.015	0.010	0.043	0.029	-0.008
0.093	-0.160	-1.003	0.015	-0.093	-0.996	0.128	0.041	0.023	-0.017	0.027	-0.019	0.004	0.073	0.033	-0.004
0.109	-0.145	-0.972	0.016	-0.092	-0.996	0.054	-0.018	0.023	-0.002	0.041	0.013	0.010	0.087	0.001	0.004
0.140	-0.164	-0.975	0.013	-0.090	-0.996	0.077	0.143	-0.021	0.031	0.020	0.009	0.040	0.067	0.005	0.008
0.140	-0.164	-0.975	0.013	-0.090	-0.996	0.021	0.056	-0.022	0.032	0.020	0.008	0.039	0.066	0.004	0.008
0.113	-0.180	-0.979	0.013	-0.091	-0.996	-0.003	-0.014	-0.006	0.005	0.005	0.004	0.011	0.049	0.008	0.008
0.101	-0.160	-0.983	0.014	-0.090	-0.996	0.013	-0.038	-0.004	-0.008	0.024	0.000	0.002	0.067	0.012	0.006
0.101	-0.133	-0.987	0.014	-0.091	-0.996	-0.023	0.047	0.004	-0.007	0.052	-0.003	0.002	0.093	0.016	-0.005
0.120	-0.156	-0.987	0.014	-0.091	-0.996	-0.009	-0.024	-0.007	0.011	0.029	-0.003	0.016	0.068	0.017	0.002
0.082	-0.172	-0.991	0.017	-0.092	-0.996	-0.001	-0.139	0.011	-0.031	0.013	-0.007	0.022	0.051	0.021	0.001
0.155	-0.180	-0.964	0.013	-0.092	-0.996	0.008	0.226	-0.060	0.047	0.006	0.020	0.052	0.042	0.006	0.002
0.101	-0.164	-0.972	0.014	-0.091	-0.996	0.072	-0.023	-0.025	-0.008	0.020	0.012	0.001	0.056	0.003	-0.011
0.113	-0.160	-0.972	0.012	-0.089	-0.996	0.075	0.079	-0.015	0.005	0.023	0.012	0.012	0.058	0.004	-0.008
0.051	-0.160	-0.983	0.016	-0.090	-0.996	-0.019	-0.153	0.044	-0.060	0.023	0.000	0.049	0.057	0.017	-0.015
0.101	-0.141	-0.991	0.016	-0.091	-0.996	-0.059	0.002	0.021	-0.011	0.044	-0.008	0.002	0.075	0.026	-0.014
0.109	-0.129	-0.983	0.016	-0.093	-0.996	-0.079	0.021	-0.015	-0.003	0.057	0.000	0.011	0.086	0.019	-0.015
0.105	-0.172	-0.983	0.016	-0.094	-0.995	-0.050	0.024	-0.047	-0.007	0.016	0.000	0.009	0.042	0.020	-0.004
0.120	-0.168	-0.960	0.017	-0.095	-0.995	-0.018	-0.070	-0.036	0.007	0.020	0.024	0.025	0.045	0.003	-0.005
0.120	-0.153	-0.956	0.017	-0.095	-0.995	0.013	0.021	-0.055	0.007	0.035	0.028	0.026	0.059	0.006	-0.011
0.105	-0.180	-0.964	0.017	-0.095	-0.995	0.024	0.019	-0.039	-0.008	0.008	0.020	0.012	0.030	0.003	-0.012
0.082	-0.145	-0.987	0.018	-0.095	-0.995	0.009	-0.033	-0.004	-0.032	0.043	-0.004	0.010	0.064	0.027	-0.016
0.101	-0.168	-0.975	0.019	-0.095	-0.995	-0.016	-0.035	0.021	-0.014	0.020	0.008	0.010	0.039	0.015	-0.018
0.101	-0.172	-0.960	0.017	-0.096	-0.995	-0.023	0.109	-0.010	-0.012	0.017	0.023	0.010	0.034	0.001	-0.013
0.093	-0.172	-0.991	0.017	-0.096	-0.995	0.004	-0.004	-0.008	-0.020	0.017	-0.008	0.003	0.033	0.031	-0.006
0.136	-0.153	-0.975	0.020	-0.096	-0.995	-0.007	-0.132	0.010	0.019	0.037	0.007	0.047	0.051	0.015	-0.005
0.124	-0.149	-0.968	0.018	-0.096	-0.995	-0.001	0.103	-0.010	0.009	0.041	0.015	0.035	0.054	0.008	-0.002
0.117	-0.160	-0.948	0.018	-0.097	-0.995	-0.028	0.033	-0.003	0.002	0.030	0.035	0.028	0.041	0.012	0.002
0.113	-0.164	-0.975	0.017	-0.097	-0.995	0.013	0.072	-0.032	-0.001	0.027	0.007	0.025	0.036	0.016	0.002
0.117	-0.153	-0.991	0.017	-0.097	-0.995	0.021	-0.029	-0.029	0.002	0.038	-0.009	0.028	0.046	0.031	-0.002
0.132	-0.156	-0.987	0.019	-0.098	-0.995	-0.027	-0.060	-0.033	0.016	0.035	-0.005	0.044	0.041	0.027	-0.001
0.097	-0.156	-0.983	0.017	-0.099	-0.995	-0.037	0.086	-0.041	-0.017	0.036	-0.001	0.009	0.040	0.023	-0.006
0.113	-0.168	-0.968	0.017	-0.100	-0.995	-0.045	0.022	-0.023	-0.002	0.025	0.015	0.025	0.028	0.007	-0.004
0.090	-0.180	-0.972	0.018	-0.100	-0.995	-0.031	-0.047	-0.024	-0.026	0.014	0.011	0.002	0.016	0.010	-0.011
0.132	-0.195	-0.975	0.017	-0.101	-0.995	0.001	0.068	-0.025	0.017	-0.001	0.007	0.045	0.001	0.014	-0.010
0.101	-0.187	-0.964	0.018	-0.101	-0.995	-0.003	-0.002	-0.015	-0.014	0.007	0.018	0.014	0.006	0.002	-0.009
0.113	-0.187	-0.952	0.017	-0.101	-0.995	0.026	0.052	-0.020	-0.002	0.007	0.030	0.025	0.005	0.009	-0.006
0.120	-0.172	-0.964	0.016	-0.101	-0.995	0.002	0.035	-0.025	0.006	0.022	0.018	0.033	0.019	0.002	-0.010
0.101	-0.176	-0.979	0.017	-0.102	-0.995	-0.013	-0.023	0.007	-0.014	0.019	0.002	0.014	0.015	0.018	-0.009
0.109	-0.156	-0.987	0.017	-0.103	-0.995	-0.053	0.004	0.005	-0.006	0.039	-0.006	0.022	0.034	0.025	-0.009
0.109	-0.184	-0.956	0.017	-0.104	-0.994	-0.037	0.034	-0.011	-0.006	0.013	0.025	0.022	0.007	0.006	-0.007
0.101	-0.184	-0.968	0.017	-0.105	-0.994	-0.030	0.020	-0.013	-0.013	0.014	0.013	0.014	0.006	0.006	-0.008
0.132	-0.191	-0.968	0.014	-0.106	-0.994	-0.041	0.135	-0.032	0.020	0.008	0.013	0.046	0.002	0.005	-0.007
0.093	-0.199	-0.975	0.015	-0.106	-0.994	-0.004	-0.012	-0.012	-0.019	0.000	0.005	0.008	0.010	0.013	-0.004
0.117	-0.199	-0.975	0.015	-0.106	-0.994	0.041	0.006	-0.019	0.004	0.000	0.005	0.031	0.011	0.013	-0.007
0.113	-0.187	-0.975	0.013	-0.105	-0.994	0.023	0.110	-0.019	0.002	0.012	0.004	0.028	0.001	0.013	-0.014
0.086	-0.191	-0.948	0.011	-0.105	-0.994	0.051	0.094	0.013	-0.024	0.007	0.032	0.001	0.004	0.015	-0.011
0.090	-0.187	-0.979	0.012	-0.104	-0.995	0.054	-0.009	0.040	-0.021	0.010	0.000	0.005	0.000	0.017	-0.016
0.101	-0.172	-0.979	0.011	-0.103	-0.995	0.057	0.083	0.031	-0.008	0.024	0.000	0.017	0.015	0.018	-0.012
0.090	-0.168	-0.975	0.014	-0.102	-0.995	0.054	-0.164	0.080	-0.023	0.027	0.004	0.006	0.019	0.014	-0.010
0.143	-0.180	-0.960	0.012	-0.101	-0.995	0.035	0.108	0.001	0.032	0.015	0.020	0.060	0.007	0.002	-0.009
0.082	-0.168	-0.983	0.011	-0.101	-0.995	0.050	0.075	-0.002	-0.028	0.026	-0.004	0.001	0.018	0.021	-0.006
0.105	-0.184	-0.960	0.013	-0.100	-0.995	0.044	-0.057	0.011	-0.007	0.010	0.020	0.022	0.003	0.002	-0.003
0.120	-0.187	-0.964	0.011	-0.099	-0.995	0.062	0.116	-0.020	0.011	0.006	0.016	0.038	0.002	0.002	-0.007
0.105	-0.184	-0.979	0.010	-0.098	-0.995	0.081	0.053	-0.002	-0.004	0.008	0.000	0.023	0.002	0.018	-0.007
0.109	-0.172	-0.972	0.008	-0.097	-0.995	0.063	0.127	-0.009	0.002	0.018	0.008	0.027	0.013	0.010	-0.010
0.093	-0.187	-0.960	0.012	-0.096	-0.995	0.028	-0.210	0.034	-0.018	0.003	0.020	0.013	0.002	0.002	-0.007
0.078	-0.172	-0.979	0.010	-0.096	-0.995	0.035	0.132	-0.017	-0.031	0.017	-0.000	0.002	0.013	0.018	-0.002
0.132	-0.176	-0.975	0.008	-0.095	-0.995	0.078	0.113	-0.005	0.025	0.012	0.004	0.052	0.009	0.014	-0.001
0.132	-0.176	-0.975	0.011	-0.094	-0.995	0.033	-0.136	0.042	0.022	0.012	0.004	0.053	0.008	0.013	0.006
0.117	-0.156	-0.972	0.009	-0.093	-0.996	0.069	0.098	0.010	0.008	0.030	0.008	0.038	0.028	0.010	0.007
0.120	-0.156	-0.987	0.009	-0.092	-0.996	0.043	0.009	0.025	0.011	0.029	-0.007	0.042	0.028	0.025	0.006
0.090	-0.176	-0.979	0.010	-0.092	-0.996	0.024	-0.035	0.027	-0.021	0.009	0.001	0.012	0.008	0.017	0.003
0.132	-0.184	-0.964	0.011	-0.092	-0.996	0.024	0.016	0.015	0.020	0.001	0.017	0.055	0.000	0.001	-0.002
0.120	-0.184	-0.964	0.010	-0.091	-0.996	0.058	0.068	0.019	0.009	0.000	0.017	0.044	0.000	0.001	-0.005
0.097	-0.168	-0.975	0.011	-0.090	-0.996	0.047	-0.068	0.051	-0.016	0.015	0.006	0.021	0.015	0.013	-0.000
0.120	-0.164	-0.956	0.010	-0.089	-0.996	0.058	0.062	0.038	0.008	0.018	0.026	0.045	0.019	0.007	-0.002
0.117	-0.164	-0.979	0.010	-0.088	-0.996	0.079	0.023	0.049	0.003	0.016	0.003	0.042	0.019	0.016	-0.004
0.117	-0.168	-0.983	0.011	-0.087	-0.996	0.089	-0.001	0.068	0.002	0.011	-0.001	0.042	0.015	0.020	-0.004
0.113	-0.180	-0.972	0.010	-0.085	-0.996	0.078	0.074	0.082	-0.001	-0.002	0.011	0.039	0.003	0.007	-0.006
0.097	-0.184	-0.972	0.010	-0.084	-0.996	0.079	-0.008	0.067	-0.017	-0.008	0.012	0.024	0.000	0.007	-0.010
0.105	-0.160	-0.975	0.008	-0.082	-0.997	0.099	0.118	0.065	-0.008	0.014	0.008	0.033	0.023	0.011	-0.011
0.101	-0.180	-0.960	0.009	-0.081	-0.997	0.062	-0.014	0.078	-0.013	-0.007	0.024	0.030	0.003	0.004	-0.012
0.124	-0.187	-0.952	0.009	-0.080	-0.997	0.064	0.024	0.072	0.010	-0.015	0.031	0.054	0.005	0.011	-0.007
0.109	-0.176	-0.968	0.010	-0.079	-0.997	0.080	-0.016	0.068	-0.006	-0.005	0.016	0.039	0.006	0.005	-0.009
0.136	-0.172	-0.948	0.008	-0.078	-0.997	0.069	0.117	0.052	0.022	-0.002	0.036	0.067	0.010	0.014	-0.008
0.101	-0.187	-0.936	0.004	-0.077	-0.997	0.041	0.227	0.033	-0.008	-0.018	0.048	0.033	0.006	0.026	-0.006
0.105	-0.195	-0.952	0.004	-0.077	-0.997	0.046	0.027	0.038	-0.004	-0.026	0.032	0.037	0.014	0.011	-0.006
0.124	-0.184	-0.964	0.001	-0.076	-0.997	0.074	0.159	0.022	0.018	-0.016	0.020	0.057	0.002	0.000	-0.013
0.097	-0.149	-0.960	-0.004	-0.074	-0.997	0.088	0.274	0.012	-0.004	0.017	0.024	0.030	0.032	0.004	-0.017
0.082	-0.126	-0.968	-0.003	-0.073	-0.997	0.045	-0.032	0.059	-0.020	0.040	0.016	0.014	0.055	0.002	-0.020
0.051	-0.110	-0.987	-0.008	-0.072	-0.997	0.060	0.229	0.017	-0.047	0.054	-0.003	0.017	0.070	0.021	-0.030
0.059	-0.122	-1.003	-0.007	-0.071	-0.997	0.084	-0.045	0.037	-0.040	0.041	-0.019	0.010	0.059	0.036	-0.027
0.043	-0.083	-1.011	-0.007	-0.070	-0.998	0.058	0.034	-0.000	-0.055	0.078	-0.027	0.026	0.098	0.042	-0.023
0.093	-0.091	-1.003	-0.007	-0.069	-0.998	0.065	0.003	-0.006	-0.005	0.069	-0.019	0.023	0.090	0.033	-0.015
0.093	-0.091	-1.003	-0.004	-0.067	-0.998	0.068	-0.134	-0.008	-0.008	0.068	-0.019	0.022	0.090	0.032	-0.006
0.097	-0.122	-0.991	-0.002	-0.065	-0.998	0.140	-0.093	-0.054	-0.007	0.034	-0.007	0.025	0.059	0.019	0.004
0.124	-0.137	-0.987	0.000	-0.063	-0.998	0.114	-0.102	-0.050	0.018	0.017	-0.003	0.052	0.044	0.014	0.005
0.124	-0.141	-0.960	0.000	-0.060	-0.998	0.118	0.026	-0.028	0.018	0.011	0.025	0.051	0.040	0.015	0.012
0.113	-0.118	-0.979	0.003	-0.059	-0.998	0.101	-0.102	0.010	0.004	0.032	0.005	0.040	0.063	0.004	0.020
0.155	-0.118	-0.964	0.002	-0.057	-0.998	0.090	0.063	0.018	0.048	0.031	0.021	0.082	0.063	0.012	0.017
0.143	-0.126	-0.979	-0.000	-0.055	-0.998	0.110	0.133	0.019	0.038	0.021	0.005	0.070	0.055	0.003	0.010
0.105	-0.118	-0.991	-0.003	-0.054	-0.999	0.085	0.157	0.010	0.003	0.027	-0.006	0.031	0.062	0.015	0.008
0.082	-0.149	-0.964	-0.005	-0.052	-0.999	0.071	0.084	0.003	-0.019	-0.005	0.021	0.008	0.031	0.013	-0.007
0.101	-0.156	-0.944	-0.007	-0.051	-0.999	0.066	0.148	-0.014	0.003	-0.014	0.041	0.027	0.024	0.033	-0.010
0.063	-0.141	-0.975	-0.005	-0.051	-0.999	0.030	-0.088	0.013	-0.037	0.001	0.010	0.011	0.039	0.001	-0.016
0.128	-0.126	-0.960	-0.008	-0.050	-0.999	0.048	0.161	0.000	0.031	0.016	0.025	0.055	0.055	0.017	-0.018
0.078	-0.110	-0.944	-0.011	-0.050	-0.999	0.030	0.169	0.005	-0.016	0.031	0.041	0.005	0.071	0.033	-0.011
0.063	-0.110	-0.983	-0.010	-0.050	-0.999	0.012	-0.019	0.022	-0.032	0.031	0.002	0.010	0.071	0.006	-0.008
0.120	-0.137	-0.972	-0.014	-0.049	-0.999	0.042	0.173	-0.005	0.028	0.003	0.013	0.049	0.044	0.005	-0.015
0.067	-0.129	-0.979	-0.015	-0.048	-0.999	0.075	0.064	0.024	-0.024	0.009	0.005	0.004	0.052	0.003	-0.016
0.082	-0.118	-0.972	-0.016	-0.047	-0.999	0.090	0.086	0.051	-0.008	0.019	0.013	0.012	0.064	0.005	-0.013
0.055	-0.118	-0.972	-0.017	-0.045	-0.999	0.105	0.048	0.072	-0.034	0.018	0.013	0.015	0.064	0.005	-0.022
0.070	-0.075	-0.983	-0.018	-0.043	-0.999	0.108	0.087	0.068	-0.017	0.058	0.001	0.001	0.107	0.007	-0.018
0.074	-0.079	-0.956	-0.017	-0.040	-0.999	0.135	-0.024	0.063	-0.014	0.052	0.029	0.005	0.104	0.020	-0.018
0.074	-0.087	-1.015	-0.017	-0.038	-0.999	0.108	-0.001	0.072	-0.015	0.042	-0.030	0.006	0.097	0.040	-0.004
0.082	-0.114	-0.968	-0.017	-0.036	-0.999	0.109	0.013	0.109	-0.007	0.013	0.017	0.014	0.070	0.008	-0.002
0.132	-0.122	-0.968	-0.017	-0.034	-0.999	0.132	0.056	0.126	0.043	0.003	0.017	0.065	0.063	0.007	0.001
0.078	-0.106	-0.983	-0.021	-0.032	-0.999	0.098	0.185	0.093	-0.007	0.017	0.001	0.012	0.078	0.009	-0.006
0.090	-0.091	-0.960	-0.020	-0.031	-0.999	0.068	0.009	0.077	0.004	0.032	0.025	0.024	0.094	0.015	-0.011
0.043	-0.102	-0.979	-0.021	-0.031	-0.999	0.006	0.054	0.040	-0.042	0.020	0.005	0.021	0.082	0.005	-0.020
0.047	-0.106	-0.975	-0.021	-0.033	-0.999	-0.061	-0.023	0.033	-0.038	0.018	0.008	0.017	0.078	0.001	-0.013
0.078	-0.106	-0.972	-0.021	-0.034	-0.999	-0.081	0.051	0.028	-0.007	0.020	0.012	0.015	0.078	0.003	-0.007
0.109	-0.071	-0.987	-0.024	-0.037	-0.999	-0.106	0.164	0.023	0.027	0.057	-0.004	0.046	0.113	0.013	-0.002
0.105	-0.091	-0.995	-0.025	-0.040	-0.999	-0.140	0.083	0.018	0.024	0.040	-0.012	0.042	0.094	0.021	0.000
0.070	-0.087	-0.964	-0.028	-0.044	-0.999	-0.194	0.127	-0.004	-0.008	0.048	0.019	0.008	0.099	0.010	0.002
0.059	-0.114	-0.960	-0.027	-0.048	-0.998	-0.229	-0.007	-0.009	-0.020	0.026	0.023	0.003	0.072	0.014	0.001
0.090	-0.133	-0.944	-0.027	-0.054	-0.998	-0.242	0.021	-0.018	0.011	0.011	0.038	0.028	0.053	0.029	0.001
0.109	-0.137	-0.956	-0.029	-0.059	-0.998	-0.284	0.124	-0.030	0.032	0.013	0.026	0.048	0.049	0.018	0.000
0.120	-0.122	-0.932	-0.036	-0.066	-0.997	-0.304	0.360	-0.048	0.050	0.035	0.049	0.060	0.065	0.042	0.008
0.055	-0.114	-0.956	-0.040	-0.072	-0.997	-0.303	0.197	-0.008	-0.011	0.049	0.025	0.005	0.072	0.018	0.009
0.086	-0.106	-0.952	-0.043	-0.078	-0.996	-0.331	0.166	-0.025	0.022	0.063	0.028	0.026	0.081	0.022	0.004
0.078	-0.118	-0.932	-0.048	-0.086	-0.995	-0.352	0.277	-0.047	0.020	0.059	0.047	0.019	0.069	0.041	-0.007
0.067	-0.118	-0.924	-0.053	-0.092	-0.994	-0.346	0.251	-0.058	0.013	0.066	0.054	0.008	0.069	0.049	-0.008
0.043	-0.156	-0.924	-0.058	-0.100	-0.993	-0.358	0.259	-0.057	-0.005	0.034	0.053	0.015	0.031	0.049	-0.016
0.043	-0.184	-0.909	-0.062	-0.107	-0.992	-0.343	0.221	-0.058	-0.001	0.014	0.068	0.015	0.004	0.065	-0.022
0.028	-0.184	-0.920	-0.066	-0.113	-0.991	-0.312	0.220	-0.037	-0.012	0.020	0.055	0.030	0.004	0.053	-0.028
0.024	-0.191	-0.924	-0.072	-0.119	-0.990	-0.289	0.313	-0.046	-0.010	0.018	0.050	0.033	0.003	0.049	-0.032
0.001	-0.195	-0.936	-0.076	-0.124	-0.989	-0.269	0.219	-0.056	-0.029	0.020	0.038	0.056	0.007	0.037	-0.030
0.001	-0.195	-0.912	-0.080	-0.130	-0.988	-0.275	0.197	-0.074	-0.025	0.026	0.060	0.055	0.006	0.061	-0.028
0.028	-0.203	-0.920	-0.084	-0.135	-0.987	-0.270	0.214	-0.081	0.006	0.023	0.051	0.028	0.014	0.053	-0.034
0.020	-0.214	-0.901	-0.088	-0.141	-0.986	-0.279	0.188	-0.059	0.002	0.017	0.070	0.036	0.025	0.072	-0.033
-0.018	-0.211	-0.901	-0.091	-0.147	-0.985	-0.278	0.144	-0.066	-0.034	0.027	0.069	0.074	0.021	0.072	-0.025
-0.003	-0.238	-0.905	-0.096	-0.151	-0.984	-0.208	0.265	-0.066	-0.013	0.004	0.064	0.058	0.048	0.068	-0.027
0.020	-0.222	-0.912	-0.098	-0.155	-0.983	-0.177	0.140	-0.017	0.013	0.023	0.055	0.034	0.033	0.061	-0.023
-0.003	-0.211	-0.932	-0.100	-0.159	-0.982	-0.189	0.096	-0.011	-0.009	0.038	0.035	0.057	0.021	0.041	-0.016
0.020	-0.226	-0.916	-0.104	-0.162	-0.981	-0.161	0.213	-0.049	0.018	0.026	0.050	0.034	0.036	0.056	-0.013
-0.007	-0.222	-0.920	-0.107	-0.166	-0.980	-0.186	0.173	-0.054	-0.005	0.034	0.045	0.060	0.032	0.053	-0.014
-0.007	-0.261	-0.924	-0.110	-0.169	-0.980	-0.157	0.135	-0.068	-0.003	-0.002	0.040	0.060	0.070	0.049	-0.021
-0.007	-0.261	-0.924	-0.113	-0.172	-0.979	-0.164	0.155	-0.060	0.000	0.002	0.039	0.060	0.070	0.049	-0.026
-0.057	-0.265	-0.932	-0.115	-0.175	-0.978	-0.118	0.114	-0.056	-0.048	0.000	0.031	0.110	0.074	0.041	-0.031
-0.026	-0.261	-0.920	-0.116	-0.177	-0.977	-0.103	0.046	-0.035	-0.016	0.006	0.042	0.079	0.070	0.052	-0.033
-0.049	-0.253	-0.948	-0.116	-0.178	-0.977	-0.071	-0.002	-0.036	-0.039	0.016	0.014	0.101	0.062	0.025	-0.038
-0.033	-0.241	-0.936	-0.117	-0.180	-0.977	-0.060	0.049	-0.046	-0.023	0.029	0.025	0.086	0.050	0.037	-0.030
-0.041	-0.241	-0.936	-0.116	-0.181	-0.977	-0.080	-0.034	-0.041	-0.031	0.030	0.025	0.093	0.051	0.037	-0.027
-0.014	-0.245	-0.936	-0.116	-0.183	-0.976	-0.099	0.016	-0.049	-0.004	0.028	0.025	0.066	0.054	0.037	-0.024
-0.018	-0.253	-0.940	-0.116	-0.185	-0.976	-0.075	-0.024	-0.047	-0.009	0.022	0.021	0.070	0.062	0.033	-0.024
-0.018	-0.288	-0.909	-0.116	-0.186	-0.976	-0.029	0.028	-0.050	-0.008	-0.012	0.052	0.070	0.097	0.064	-0.021
-0.030	-0.280	-0.924	-0.116	-0.186	-0.976	0.007	-0.014	-0.026	-0.020	-0.004	0.036	0.081	0.089	0.049	-0.018
-0.022	-0.265	-0.928	-0.114	-0.186	-0.976	0.024	-0.068	-0.019	-0.014	0.011	0.033	0.073	0.073	0.045	-0.015
0.009	-0.265	-0.924	-0.115	-0.185	-0.976	0.019	0.067	-0.032	0.018	0.011	0.037	0.042	0.073	0.049	-0.017
-0.007	-0.265	-0.944	-0.117	-0.185	-0.976	0.044	0.095	-0.038	0.004	0.010	0.017	0.057	0.073	0.029	-0.015
-0.045	-0.261	-0.956	-0.116	-0.184	-0.976	0.023	-0.024	-0.039	-0.035	0.014	0.005	0.096	0.069	0.017	-0.013
-0.030	-0.269	-0.948	-0.116	-0.184	-0.976	0.023	0.010	-0.037	-0.019	0.006	0.013	0.080	0.076	0.025	-0.019
-0.018	-0.261	-0.940	-0.117	-0.184	-0.976	0.013	0.046	-0.048	-0.007	0.014	0.021	0.068	0.068	0.033	-0.023
-0.030	-0.272	-0.944	-0.118	-0.184	-0.976	0.024	0.034	-0.021	-0.018	0.002	0.017	0.079	0.080	0.029	-0.017
-0.030	-0.272	-0.944	-0.118	-0.183	-0.976	0.036	0.035	-0.010	-0.018	0.001	0.017	0.079	0.080	0.029	-0.013
-0.014	-0.280	-0.944	-0.119	-0.182	-0.976	0.075	0.051	-0.010	-0.002	-0.008	0.017	0.064	0.087	0.029	-0.014
-0.018	-0.261	-0.960	-0.122	-0.181	-0.976	0.063	0.182	-0.075	-0.002	0.011	0.001	0.067	0.068	0.013	-0.012
-0.037	-0.249	-0.968	-0.124	-0.180	-0.976	0.043	0.063	-0.080	-0.020	0.021	-0.007	0.086	0.056	0.005	-0.010
-0.041	-0.241	-0.979	-0.125	-0.179	-0.976	0.067	0.067	-0.103	-0.022	0.028	-0.018	0.090	0.048	0.007	-0.009
-0.037	-0.249	-0.979	-0.128	-0.177	-0.976	0.106	0.141	-0.105	-0.016	0.018	-0.018	0.085	0.055	0.007	-0.008
-0.033	-0.253	-0.979	-0.129	-0.173	-0.976	0.172	0.064	-0.066	-0.011	0.011	-0.018	0.082	0.059	0.007	-0.002
-0.037	-0.249	-1.003	-0.131	-0.170	-0.977	0.171	0.090	-0.075	-0.013	0.011	-0.041	0.085	0.055	0.031	0.003
-0.018	-0.261	-0.983	-0.134	-0.167	-0.977	0.169	0.140	-0.079	0.009	-0.004	-0.021	0.065	0.066	0.011	0.011
-0.033	-0.261	-1.007	-0.134	-0.164	-0.977	0.156	0.046	-0.052	-0.006	-0.007	-0.045	0.081	0.066	0.035	0.024
-0.010	-0.265	-0.999	-0.139	-0.161	-0.977	0.176	0.253	-0.077	0.022	-0.014	-0.037	0.057	0.070	0.027	0.039
0.005	-0.249	-1.019	-0.144	-0.158	-0.977	0.145	0.280	-0.105	0.043	-0.001	-0.057	0.042	0.054	0.046	0.040
0.009	-0.265	-1.031	-0.156	-0.155	-0.975	0.115	0.590	-0.207	0.058	-0.019	-0.071	0.037	0.069	0.058	0.029
-0.068	-0.272	-1.042	-0.168	-0.153	-0.974	0.078	0.599	-0.251	-0.006	-0.029	-0.085	0.114	0.077	0.070	0.013
-0.126	-0.261	-0.975	-0.177	-0.151	-0.972	0.060	0.444	-0.231	-0.055	-0.019	-0.019	0.172	0.065	0.003	-0.014
-0.114	-0.226	-0.909	-0.184	-0.151	-0.971	0.024	0.324	-0.185	-0.037	0.014	0.047	0.160	0.030	0.064	-0.033
-0.122	-0.211	-0.842	-0.187	-0.151	-0.971	-0.033	0.140	-0.114	-0.042	0.030	0.113	0.168	0.014	0.131	-0.033
-0.060	-0.199	-0.838	-0.190	-0.151	-0.970	-0.033	0.178	-0.113	0.023	0.042	0.116	0.106	0.002	0.135	-0.010
-0.033	-0.207	-0.869	-0.196	-0.152	-0.969	-0.047	0.288	-0.159	0.056	0.035	0.083	0.079	0.010	0.103	0.021
-0.014	-0.226	-0.932	-0.203	-0.152	-0.967	-0.030	0.372	-0.176	0.082	0.016	0.019	0.059	0.029	0.040	0.050
-0.003	-0.238	-0.995	-0.209	-0.153	-0.966	-0.054	0.286	-0.172	0.099	0.005	-0.046	0.047	0.040	0.023	0.081
-0.049	-0.245	-1.011	-0.210	-0.154	-0.965	-0.111	0.069	-0.170	0.054	-0.001	-0.062	0.093	0.048	0.038	0.118
0.009	-0.226	-1.035	-0.210	-0.157	-0.965	-0.189	0.014	-0.247	0.113	0.021	-0.087	0.035	0.029	0.062	0.161
0.074	-0.230	-1.094	-0.209	-0.159	-0.965	-0.160	-0.049	-0.233	0.177	0.020	-0.146	0.030	0.032	0.121	0.200
0.143	-0.249	-1.121	-0.207	-0.158	-0.965	0.045	-0.060	-0.124	0.245	-0.001	-0.173	0.100	0.051	0.149	0.264
0.170	-0.218	-1.117	-0.203	-0.156	-0.967	0.136	-0.177	-0.043	0.268	0.028	-0.168	0.127	0.019	0.145	0.326
0.247	-0.218	-1.165	-0.201	-0.153	-0.968	0.159	-0.042	-0.001	0.343	0.025	-0.215	0.203	0.019	0.192	0.371
0.297	-0.230	-1.212	-0.196	-0.149	-0.969	0.211	-0.146	0.080	0.389	0.010	-0.261	0.253	0.030	0.240	0.394
0.290	-0.245	-1.224	-0.190	-0.144	-0.971	0.274	-0.248	0.065	0.375	-0.011	-0.271	0.246	0.044	0.252	0.412
0.251	-0.199	-1.243	-0.181	-0.140	-0.973	0.233	-0.369	0.008	0.328	0.031	-0.289	0.207	0.003	0.272	0.400
0.263	-0.176	-1.212	-0.176	-0.136	-0.975	0.217	-0.217	-0.040	0.335	0.050	-0.256	0.219	0.026	0.241	0.370
0.201	-0.214	-1.196	-0.168	-0.131	-0.977	0.254	-0.324	0.005	0.266	0.007	-0.239	0.158	0.012	0.225	0.324
0.190	-0.211	-1.161	-0.158	-0.127	-0.979	0.195	-0.442	0.031	0.245	0.007	-0.201	0.147	0.008	0.190	0.277
0.120	-0.195	-1.125	-0.146	-0.125	-0.981	0.118	-0.559	0.045	0.164	0.020	-0.164	0.078	0.008	0.154	0.243
0.101	-0.168	-1.078	-0.142	-0.124	-0.982	0.066	-0.178	-0.018	0.141	0.046	-0.116	0.059	0.036	0.107	0.207
0.190	-0.168	-1.023	-0.130	-0.123	-0.984	0.046	-0.540	0.015	0.218	0.045	-0.059	0.148	0.037	0.052	0.177
0.117	-0.164	-1.035	-0.119	-0.123	-0.985	0.002	-0.523	0.019	0.134	0.049	-0.070	0.075	0.041	0.064	0.158
0.117	-0.164	-1.035	-0.116	-0.124	-0.986	-0.008	-0.154	0.006	0.131	0.050	-0.069	0.075	0.041	0.064	0.134
0.101	-0.214	-0.987	-0.111	-0.124	-0.986	0.015	-0.194	0.046	0.111	-0.001	-0.021	0.060	0.009	0.016	0.098
0.028	-0.222	-1.015	-0.109	-0.123	-0.986	0.036	-0.062	0.027	0.036	-0.009	-0.049	0.013	0.016	0.044	0.065
0.024	-0.230	-1.011	-0.104	-0.124	-0.987	-0.027	-0.244	0.002	0.027	-0.016	-0.045	0.017	0.023	0.040	0.036
-0.018	-0.249	-0.983	-0.098	-0.124	-0.987	0.013	-0.289	0.029	-0.021	-0.035	-0.017	0.059	0.042	0.013	0.006
0.009	-0.241	-0.948	-0.095	-0.124	-0.988	0.048	-0.150	0.044	0.002	-0.028	0.019	0.032	0.033	0.023	-0.017
-0.037	-0.187	-0.979	-0.092	-0.122	-0.988	0.136	-0.132	0.080	-0.047	0.024	-0.012	0.077	0.021	0.009	-0.038
-0.053	-0.191	-0.964	-0.085	-0.119	-0.989	0.165	-0.316	0.064	-0.069	0.017	0.005	0.093	0.018	0.007	-0.038
-0.037	-0.230	-0.940	-0.076	-0.115	-0.990	0.220	-0.447	0.100	-0.063	-0.025	0.030	0.077	0.020	0.030	-0.035
0.024	-0.230	-0.952	-0.072	-0.113	-0.991	0.098	-0.197	0.035	-0.006	-0.027	0.019	0.016	0.019	0.018	-0.037
0.059	-0.222	-0.928	-0.069	-0.113	-0.991	0.034	-0.096	-0.004	0.026	-0.019	0.042	0.019	0.011	0.042	-0.036
0.013	-0.257	-0.877	-0.068	-0.115	-0.991	-0.085	-0.077	-0.019	-0.021	-0.052	0.094	0.027	0.045	0.093	-0.032
-0.014	-0.280	-0.924	-0.067	-0.118	-0.991	-0.124	-0.028	-0.028	-0.049	-0.072	0.046	0.054	0.067	0.045	-0.040
-0.007	-0.249	-0.952	-0.064	-0.121	-0.991	-0.117	-0.171	0.029	-0.045	-0.038	0.018	0.046	0.035	0.018	-0.058
-0.003	-0.218	-0.928	-0.064	-0.122	-0.990	-0.056	0.055	0.046	-0.040	-0.006	0.042	0.042	0.004	0.041	-0.064
-0.041	-0.230	-0.944	-0.064	-0.123	-0.990	0.000	-0.009	0.061	-0.079	-0.017	0.026	0.080	0.015	0.025	-0.074
-0.049	-0.187	-0.975	-0.063	-0.122	-0.991	0.047	-0.024	0.064	-0.088	0.025	-0.005	0.088	0.029	0.006	-0.074
-0.060	-0.160	-0.912	-0.062	-0.122	-0.991	0.013	-0.033	0.069	-0.100	0.052	0.058	0.099	0.057	0.057	-0.083
0.001	-0.156	-0.944	-0.059	-0.123	-0.991	-0.018	-0.154	0.042	-0.042	0.056	0.026	0.038	0.061	0.025	-0.072
-0.053	-0.168	-0.964	-0.057	-0.123	-0.991	0.001	-0.112	0.036	-0.098	0.045	0.007	0.091	0.050	0.005	-0.067
0.036	-0.184	-0.924	-0.052	-0.124	-0.991	-0.029	-0.209	0.055	-0.015	0.030	0.046	0.003	0.036	0.044	-0.048
0.001	-0.207	-0.948	-0.052	-0.123	-0.991	0.025	-0.015	0.025	-0.050	0.007	0.023	0.037	0.014	0.021	-0.041
0.032	-0.211	-0.975	-0.051	-0.123	-0.991	0.031	-0.019	0.007	-0.020	0.002	-0.005	0.006	0.011	0.007	-0.029
0.032	-0.214	-0.991	-0.048	-0.123	-0.991	0.039	-0.145	0.027	-0.023	-0.002	-0.021	0.006	0.007	0.023	-0.031
0.036	-0.203	-0.928	-0.045	-0.122	-0.992	0.048	-0.141	0.026	-0.022	0.009	0.043	0.002	0.020	0.040	-0.028
0.013	-0.199	-0.995	-0.043	-0.121	-0.992	0.040	-0.100	0.023	-0.048	0.012	-0.024	0.024	0.024	0.027	-0.028
0.013	-0.199	-0.995	-0.040	-0.120	-0.992	0.061	-0.097	0.032	-0.050	0.012	-0.024	0.024	0.025	0.027	-0.036
0.051	-0.187	-0.952	-0.040	-0.120	-0.992	0.013	-0.025	0.013	-0.012	0.023	0.019	0.015	0.037	0.016	-0.040
0.009	-0.218	-0.968	-0.039	-0.120	-0.992	0.013	-0.046	0.024	-0.056	-0.008	0.004	0.027	0.007	0.001	-0.044
0.013	-0.207	-0.944	-0.039	-0.121	-0.992	-0.008	0.017	-0.001	-0.052	0.004	0.027	0.023	0.019	0.024	-0.044
0.005	-0.211	-0.972	-0.036	-0.122	-0.992	-0.045	-0.132	0.008	-0.062	0.001	-0.000	0.031	0.016	0.003	-0.047
0.028	-0.199	-0.975	-0.034	-0.123	-0.992	-0.046	-0.097	-0.003	-0.041	0.014	-0.004	0.008	0.029	0.007	-0.045
0.032	-0.191	-0.975	-0.034	-0.124	-0.992	-0.055	0.003	-0.023	-0.037	0.023	-0.005	0.004	0.037	0.007	-0.039
0.028	-0.195	-0.964	-0.032	-0.126	-0.992	-0.056	-0.101	-0.041	-0.043	0.021	0.007	0.007	0.033	0.005	-0.031
0.040	-0.211	-0.987	-0.029	-0.127	-0.992	-0.040	-0.117	-0.015	-0.035	0.006	-0.017	0.004	0.018	0.019	-0.034
0.063	-0.230	-0.948	-0.028	-0.128	-0.991	-0.053	-0.061	-0.014	-0.013	-0.012	0.022	0.027	0.001	0.021	-0.038
0.017	-0.222	-0.991	-0.026	-0.128	-0.991	-0.003	-0.071	-0.021	-0.061	-0.004	-0.021	0.019	0.007	0.022	-0.032
0.024	-0.214	-0.968	-0.021	-0.129	-0.991	-0.016	-0.231	0.023	-0.058	0.005	0.002	0.012	0.016	0.001	-0.039
0.082	-0.222	-0.924	-0.023	-0.128	-0.991	0.053	0.095	-0.014	0.001	-0.003	0.046	0.046	0.008	0.045	-0.044
0.020	-0.195	-0.956	-0.022	-0.128	-0.991	0.004	-0.044	0.004	-0.061	0.024	0.014	0.016	0.036	0.014	-0.038
0.040	-0.195	-0.968	-0.021	-0.128	-0.992	0.020	-0.024	0.001	-0.043	0.023	0.003	0.003	0.036	0.002	-0.033
0.063	-0.214	-0.972	-0.019	-0.128	-0.992	0.038	-0.117	0.027	-0.022	0.004	-0.001	0.026	0.017	0.002	-0.040
0.063	-0.214	-0.940	-0.020	-0.127	-0.992	0.071	0.061	0.010	-0.021	0.002	0.031	0.026	0.017	0.030	-0.035
0.043	-0.218	-0.944	-0.019	-0.126	-0.992	0.029	-0.004	0.018	-0.041	-0.002	0.026	0.006	0.014	0.026	-0.028
0.036	-0.218	-0.991	-0.019	-0.126	-0.992	0.025	-0.018	0.009	-0.049	-0.002	-0.021	0.001	0.014	0.021	-0.032
0.082	-0.211	-0.968	-0.017	-0.126	-0.992	0.040	-0.096	0.036	-0.006	0.005	0.003	0.045	0.022	0.002	-0.029
0.051	-0.207	-0.964	-0.014	-0.125	-0.992	0.027	-0.114	0.041	-0.039	0.009	0.007	0.014	0.026	0.006	-0.031
0.082	-0.238	-0.940	-0.016	-0.125	-0.992	0.043	0.100	0.024	-0.007	-0.022	0.030	0.044	0.005	0.030	-0.030
0.032	-0.214	-0.960	-0.014	-0.125	-0.992	0.004	-0.060	0.036	-0.058	0.001	0.011	0.006	0.018	0.010	-0.032
0.051	-0.199	-0.979	-0.013	-0.125	-0.992	0.014	-0.025	0.028	-0.040	0.016	-0.009	0.012	0.034	0.010	-0.040
0.074	-0.195	-0.975	-0.014	-0.125	-0.992	0.013	0.036	0.015	-0.016	0.020	-0.005	0.035	0.038	0.006	-0.033
-0.003	-0.191	-0.987	-0.017	-0.126	-0.992	-0.038	0.139	-0.008	-0.090	0.025	-0.017	0.042	0.042	0.018	-0.026
0.113	-0.195	-0.964	-0.014	-0.127	-0.992	-0.047	-0.122	0.021	0.022	0.022	0.007	0.074	0.038	0.005	-0.027
0.070	-0.222	-0.956	-0.015	-0.128	-0.992	-0.013	0.056	-0.029	-0.019	-0.005	0.015	0.031	0.011	0.013	-0.026
0.043	-0.226	-0.983	-0.013	-0.127	-0.992	0.042	-0.060	0.003	-0.048	-0.009	-0.013	0.004	0.007	0.014	-0.017
0.074	-0.203	-0.991	-0.014	-0.128	-0.992	-0.023	0.029	-0.016	-0.016	0.015	-0.021	0.035	0.031	0.022	-0.025
0.055	-0.199	-0.968	-0.013	-0.129	-0.992	-0.049	-0.032	0.014	-0.036	0.020	0.002	0.016	0.035	0.001	-0.031
0.074	-0.199	-0.956	-0.013	-0.130	-0.991	-0.022	0.039	-0.028	-0.017	0.020	0.014	0.035	0.035	0.013	-0.022
0.036	-0.211	-0.964	-0.014	-0.130	-0.991	-0.021	0.015	-0.006	-0.055	0.009	0.006	0.003	0.023	0.005	-0.034
0.097	-0.218	-0.964	-0.017	-0.130	-0.991	0.014	0.173	-0.005	0.010	0.002	0.006	0.058	0.015	0.005	-0.032
0.013	-0.222	-0.972	-0.014	-0.130	-0.991	0.013	-0.113	0.026	-0.078	-0.002	-0.002	0.027	0.011	0.003	-0.038
0.067	-0.222	-0.964	-0.015	-0.131	-0.991	-0.000	0.073	0.002	-0.023	-0.002	0.005	0.027	0.011	0.005	-0.030
0.032	-0.207	-0.979	-0.014	-0.131	-0.991	0.008	-0.081	0.002	-0.059	0.014	-0.010	0.007	0.027	0.011	-0.033
0.078	-0.207	-0.968	-0.014	-0.131	-0.991	-0.011	0.041	-0.012	-0.012	0.014	0.001	0.039	0.026	0.000	-0.024
0.082	-0.203	-0.956	-0.015	-0.132	-0.991	-0.035	0.059	0.003	-0.008	0.019	0.013	0.042	0.030	0.012	-0.025
0.059	-0.195	-0.987	-0.016	-0.133	-0.991	-0.039	0.042	0.019	-0.030	0.027	-0.019	0.019	0.038	0.020	-0.022
0.059	-0.207	-0.960	-0.016	-0.134	-0.991	-0.031	0.034	-0.001	-0.030	0.017	0.009	0.019	0.026	0.008	-0.026
0.047	-0.218	-0.975	-0.018	-0.135	-0.991	-0.042	0.117	0.001	-0.039	0.006	-0.007	0.008	0.015	0.008	-0.028
0.051	-0.211	-0.972	-0.015	-0.136	-0.991	-0.037	-0.141	0.014	-0.038	0.015	-0.004	0.011	0.022	0.005	-0.032
0.078	-0.222	-0.936	-0.017	-0.137	-0.990	-0.019	0.108	-0.002	-0.009	0.004	0.032	0.038	0.011	0.031	-0.032
0.040	-0.226	-0.964	-0.017	-0.137	-0.990	-0.015	0.021	0.008	-0.048	0.000	0.004	0.000	0.007	0.003	-0.027
0.055	-0.211	-0.979	-0.016	-0.137	-0.990	-0.002	-0.056	0.018	-0.034	0.016	-0.012	0.015	0.022	0.013	-0.027
0.070	-0.203	-0.983	-0.018	-0.137	-0.990	0.005	0.137	-0.019	-0.016	0.024	-0.016	0.030	0.030	0.018	-0.025
0.047	-0.218	-0.972	-0.017	-0.138	-0.990	-0.018	-0.041	0.006	-0.040	0.009	-0.004	0.007	0.014	0.006	-0.025
0.090	-0.218	-0.940	-0.018	-0.139	-0.990	-0.039	0.040	0.005	0.003	0.010	0.028	0.050	0.014	0.025	-0.020
0.043	-0.241	-0.956	-0.017	-0.139	-0.990	0.014	-0.054	0.034	-0.044	-0.013	0.012	0.004	0.009	0.009	-0.026
0.082	-0.218	-0.972	-0.018	-0.139	-0.990	0.020	0.108	0.026	-0.004	0.010	-0.004	0.043	0.014	0.007	-0.019
0.043	-0.214	-0.964	-0.021	-0.140	-0.990	-0.026	0.130	0.008	-0.040	0.014	0.004	0.004	0.018	0.001	-0.022
0.093	-0.211	-0.944	-0.018	-0.141	-0.990	-0.038	-0.093	0.012	0.008	0.019	0.024	0.053	0.022	0.021	-0.017
0.059	-0.230	-0.972	-0.021	-0.140	-0.990	0.024	0.131	0.014	-0.025	-0.000	-0.004	0.018	0.004	0.006	-0.019
0.059	-0.230	-0.972	-0.018	-0.141	-0.990	-0.005	-0.117	0.041	-0.027	0.000	-0.004	0.018	0.004	0.005	-0.017
0.082	-0.230	-0.948	-0.019	-0.141	-0.990	0.014	0.048	0.012	-0.004	0.000	0.020	0.041	0.005	0.020	-0.017
0.055	-0.230	-0.964	-0.019	-0.141	-0.990	-0.000	0.006	0.029	-0.031	0.000	0.004	0.014	0.006	0.005	-0.015
0.078	-0.218	-0.987	-0.020	-0.142	-0.990	-0.008	0.080	0.039	-0.007	0.012	-0.020	0.037	0.018	0.019	-0.013
0.063	-0.203	-0.995	-0.018	-0.142	-0.990	-0.026	-0.048	0.058	-0.023	0.029	-0.028	0.022	0.034	0.026	-0.018
0.078	-0.226	-0.952	-0.019	-0.142	-0.990	0.007	0.051	0.016	-0.007	0.006	0.016	0.038	0.011	0.017	-0.016
0.047	-0.222	-0.960	-0.018	-0.143	-0.990	0.005	-0.034	0.032	-0.039	0.010	0.008	0.009	0.015	0.008	-0.021
0.063	-0.211	-0.972	-0.019	-0.143	-0.990	-0.021	0.046	-0.000	-0.023	0.022	-0.004	0.025	0.026	0.005	-0.023
0.067	-0.234	-0.956	-0.020	-0.144	-0.989	-0.002	0.066	-0.006	-0.018	-0.001	0.012	0.030	0.003	0.009	-0.019
0.067	-0.226	-0.956	-0.018	-0.144	-0.989	0.002	-0.080	0.019	-0.020	0.007	0.012	0.031	0.010	0.008	-0.016
0.097	-0.238	-0.960	-0.020	-0.145	-0.989	-0.024	0.127	-0.006	0.013	-0.003	0.008	0.064	0.002	0.003	-0.018
0.055	-0.234	-0.960	-0.022	-0.145	-0.989	-0.001	0.114	0.006	-0.027	0.001	0.008	0.023	0.002	0.002	-0.017
0.055	-0.234	-0.960	-0.023	-0.145	-0.989	-0.003	0.068	0.019	-0.026	0.001	0.007	0.024	0.002	0.001	-0.021
0.067	-0.222	-0.956	-0.024	-0.145	-0.989	0.006	0.072	0.024	-0.014	0.013	0.011	0.037	0.013	0.004	-0.024
0.043	-0.238	-0.944	-0.024	-0.147	-0.989	-0.049	0.003	0.028	-0.037	-0.001	0.023	0.014	0.003	0.015	-0.026
0.070	-0.222	-0.972	-0.027	-0.147	-0.989	-0.032	0.152	-0.000	-0.008	0.015	-0.005	0.041	0.013	0.012	-0.022
0.036	-0.218	-0.968	-0.026	-0.149	-0.989	-0.055	-0.029	0.006	-0.043	0.020	-0.001	0.006	0.016	0.008	-0.023
0.086	-0.238	-0.928	-0.026	-0.150	-0.988	-0.050	0.023	-0.007	0.007	0.002	0.038	0.055	0.003	0.032	-0.019
0.063	-0.226	-0.944	-0.028	-0.151	-0.988	-0.061	0.132	-0.004	-0.014	0.015	0.022	0.031	0.008	0.017	-0.020
0.047	-0.230	-0.968	-0.031	-0.153	-0.988	-0.083	0.142	-0.005	-0.027	0.013	-0.002	0.015	0.004	0.006	-0.017
0.063	-0.218	-0.964	-0.032	-0.155	-0.987	-0.074	0.053	-0.014	-0.011	0.026	0.002	0.030	0.016	0.001	-0.021
0.040	-0.234	-0.987	-0.034	-0.157	-0.987	-0.079	0.105	-0.023	-0.033	0.013	-0.022	0.006	0.001	0.023	-0.018
0.055	-0.226	-0.940	-0.032	-0.159	-0.987	-0.083	-0.081	0.005	-0.019	0.022	0.026	0.021	0.008	0.025	-0.018
0.074	-0.226	-0.944	-0.034	-0.160	-0.986	-0.073	0.117	0.015	0.001	0.024	0.022	0.040	0.008	0.022	-0.024
0.051	-0.222	-0.948	-0.037	-0.162	-0.986	-0.075	0.152	-0.003	-0.019	0.029	0.018	0.016	0.012	0.018	-0.025
0.032	-0.257	-0.944	-0.036	-0.163	-0.986	-0.040	-0.029	0.005	-0.040	-0.005	0.022	0.004	0.023	0.023	-0.022
0.043	-0.238	-0.960	-0.040	-0.164	-0.986	-0.022	0.233	-0.019	-0.024	0.015	0.006	0.006	0.004	0.007	-0.027
0.055	-0.245	-0.956	-0.041	-0.165	-0.985	-0.062	0.064	-0.013	-0.012	0.009	0.010	0.017	0.011	0.011	-0.026
0.040	-0.261	-0.964	-0.040	-0.166	-0.985	-0.030	-0.055	0.012	-0.029	-0.005	0.002	0.000	0.027	0.004	-0.021
0.043	-0.257	-0.972	-0.040	-0.167	-0.985	-0.034	0.031	0.017	-0.025	-0.001	-0.006	0.004	0.023	0.004	-0.022
0.055	-0.265	-0.952	-0.040	-0.168	-0.985	-0.059	-0.002	0.026	-0.014	-0.007	0.014	0.015	0.031	0.016	-0.019
0.040	-0.249	-0.956	-0.037	-0.169	-0.985	-0.037	-0.119	0.045	-0.032	0.009	0.010	0.001	0.016	0.013	-0.018
0.086	-0.230	-0.936	-0.040	-0.171	-0.984	-0.080	0.155	0.006	0.017	0.030	0.029	0.045	0.003	0.033	-0.016
0.047	-0.257	-0.956	-0.040	-0.173	-0.984	-0.083	0.023	0.011	-0.022	0.005	0.009	0.007	0.025	0.013	-0.017
0.055	-0.257	-0.964	-0.040	-0.175	-0.984	-0.069	0.018	0.025	-0.014	0.007	0.001	0.014	0.025	0.005	-0.014
0.055	-0.253	-0.936	-0.040	-0.177	-0.983	-0.088	0.039	0.024	-0.014	0.013	0.028	0.014	0.021	0.033	-0.024
0.055	-0.245	-0.948	-0.042	-0.179	-0.983	-0.094	0.121	-0.005	-0.012	0.023	0.016	0.013	0.013	0.020	-0.023
0.028	-0.272	-0.936	-0.044	-0.180	-0.983	-0.050	0.091	0.003	-0.037	-0.003	0.027	0.015	0.040	0.032	-0.025
0.043	-0.276	-0.964	-0.044	-0.181	-0.982	-0.053	0.037	0.000	-0.021	-0.005	-0.000	0.000	0.043	0.005	-0.021
0.047	-0.261	-0.948	-0.044	-0.183	-0.982	-0.069	-0.002	0.005	-0.018	0.012	0.015	0.004	0.027	0.020	-0.023
0.067	-0.272	-0.940	-0.046	-0.184	-0.982	-0.028	0.096	0.009	0.003	0.001	0.023	0.023	0.038	0.028	-0.022
0.036	-0.269	-0.948	-0.048	-0.184	-0.982	-0.007	0.131	0.015	-0.025	0.005	0.015	0.008	0.034	0.021	-0.022
0.024	-0.257	-0.956	-0.048	-0.185	-0.982	-0.013	0.043	0.017	-0.036	0.017	0.006	0.019	0.023	0.012	-0.027
0.040	-0.249	-0.956	-0.049	-0.186	-0.981	-0.034	0.023	-0.004	-0.021	0.026	0.006	0.004	0.015	0.012	-0.030
0.013	-0.280	-0.948	-0.052	-0.187	-0.981	-0.067	0.176	-0.021	-0.044	-0.003	0.014	0.031	0.046	0.020	-0.030
0.043	-0.296	-0.948	-0.051	-0.189	-0.981	-0.067	-0.040	-0.003	-0.014	-0.017	0.013	0.000	0.062	0.019	-0.031
0.032	-0.269	-0.940	-0.052	-0.190	-0.980	-0.023	0.069	-0.001	-0.025	0.011	0.021	0.011	0.035	0.027	-0.034
0.020	-0.253	-0.940	-0.053	-0.190	-0.980	0.013	0.082	0.015	-0.035	0.026	0.021	0.023	0.020	0.027	-0.031
0.020	-0.238	-0.936	-0.055	-0.190	-0.980	-0.015	0.084	-0.007	-0.033	0.042	0.025	0.022	0.004	0.031	-0.032
0.032	-0.253	-0.936	-0.053	-0.191	-0.980	-0.047	-0.056	-0.008	-0.023	0.028	0.025	0.011	0.020	0.031	-0.029
0.036	-0.292	-0.944	-0.053	-0.192	-0.980	-0.052	-0.030	-0.018	-0.020	-0.009	0.016	0.007	0.059	0.022	-0.030
0.047	-0.276	-0.944	-0.052	-0.194	-0.980	-0.061	0.009	0.013	-0.008	0.007	0.016	0.004	0.043	0.022	-0.030
0.009	-0.280	-0.956	-0.053	-0.196	-0.979	-0.067	0.051	0.022	-0.046	0.005	0.004	0.034	0.047	0.011	-0.032
0.020	-0.265	-0.932	-0.054	-0.197	-0.979	-0.052	0.056	-0.009	-0.033	0.022	0.027	0.022	0.031	0.034	-0.026
0.020	-0.265	-0.932	-0.055	-0.198	-0.979	-0.039	0.065	-0.055	-0.032	0.023	0.027	0.022	0.031	0.034	-0.025
0.063	-0.265	-0.936	-0.058	-0.198	-0.978	-0.024	0.126	-0.057	0.013	0.024	0.023	0.020	0.031	0.030	-0.019
0.047	-0.269	-0.948	-0.059	-0.199	-0.978	-0.016	0.074	-0.053	-0.001	0.020	0.011	0.004	0.035	0.018	-0.005
0.043	-0.288	-0.928	-0.059	-0.200	-0.978	-0.042	0.018	-0.029	-0.005	0.002	0.030	0.001	0.054	0.038	-0.000
0.078	-0.269	-0.952	-0.063	-0.201	-0.978	-0.041	0.225	-0.036	0.034	0.022	0.006	0.035	0.035	0.015	-0.003
0.040	-0.292	-0.924	-0.065	-0.202	-0.977	-0.043	0.097	-0.042	-0.003	0.000	0.033	0.003	0.058	0.042	-0.004
0.040	-0.303	-0.924	-0.068	-0.203	-0.977	-0.029	0.167	-0.050	0.000	-0.011	0.033	0.003	0.070	0.042	-0.005
0.040	-0.299	-0.928	-0.071	-0.203	-0.977	-0.004	0.144	-0.025	0.003	-0.006	0.029	0.003	0.066	0.038	-0.013
0.020	-0.292	-0.936	-0.072	-0.203	-0.977	0.025	0.075	-0.001	-0.015	0.001	0.021	0.022	0.058	0.030	-0.019
0.020	-0.276	-0.952	-0.075	-0.202	-0.976	0.049	0.187	-0.012	-0.012	0.016	0.005	0.022	0.043	0.015	-0.014
-0.010	-0.303	-0.952	-0.075	-0.202	-0.977	0.053	-0.010	0.035	-0.043	-0.012	0.005	0.053	0.070	0.014	-0.023
0.055	-0.288	-0.916	-0.078	-0.201	-0.977	0.051	0.151	-0.015	0.025	0.003	0.041	0.012	0.054	0.050	-0.015
-0.007	-0.261	-0.912	-0.077	-0.201	-0.977	-0.002	-0.020	-0.006	-0.037	0.031	0.045	0.049	0.027	0.054	-0.014
0.067	-0.241	-0.901	-0.079	-0.201	-0.976	-0.004	0.146	-0.025	0.039	0.050	0.056	0.024	0.008	0.066	-0.006
0.036	-0.269	-0.916	-0.082	-0.201	-0.976	0.025	0.139	-0.038	0.010	0.023	0.040	0.007	0.035	0.050	-0.014
0.036	-0.288	-0.905	-0.086	-0.201	-0.976	0.030	0.211	-0.035	0.014	0.003	0.052	0.007	0.054	0.061	-0.008
0.005	-0.276	-0.909	-0.087	-0.201	-0.976	-0.004	0.073	-0.013	-0.015	0.015	0.048	0.037	0.042	0.057	-0.018
0.009	-0.269	-0.924	-0.090	-0.201	-0.975	0.006	0.137	-0.036	-0.009	0.023	0.032	0.034	0.034	0.041	-0.028
-0.014	-0.284	-0.928	-0.093	-0.201	-0.975	0.003	0.159	-0.042	-0.029	0.008	0.027	0.056	0.049	0.037	-0.032
-0.033	-0.261	-0.932	-0.093	-0.201	-0.975	0.021	0.020	-0.010	-0.047	0.031	0.024	0.076	0.026	0.033	-0.029
0.005	-0.280	-0.905	-0.096	-0.200	-0.975	0.078	0.158	-0.016	-0.006	0.010	0.051	0.037	0.045	0.061	-0.033
0.013	-0.307	-0.893	-0.098	-0.198	-0.975	0.088	0.147	-0.015	0.004	-0.018	0.063	0.030	0.072	0.072	-0.033
-0.014	-0.299	-0.901	-0.100	-0.197	-0.975	0.091	0.085	0.003	-0.021	-0.012	0.055	0.057	0.064	0.065	-0.029
-0.018	-0.265	-0.916	-0.102	-0.195	-0.975	0.100	0.132	-0.047	-0.023	0.021	0.040	0.060	0.029	0.049	-0.032
-0.022	-0.253	-0.932	-0.104	-0.194	-0.976	0.078	0.077	-0.051	-0.025	0.031	0.024	0.064	0.017	0.033	-0.037
-0.030	-0.276	-0.924	-0.104	-0.192	-0.976	0.097	-0.016	-0.058	-0.033	0.006	0.032	0.072	0.040	0.041	-0.035
-0.030	-0.276	-0.924	-0.104	-0.190	-0.976	0.122	0.025	-0.050	-0.032	0.004	0.033	0.072	0.040	0.041	-0.032
-0.018	-0.257	-0.924	-0.104	-0.187	-0.977	0.137	0.024	-0.025	-0.020	0.021	0.033	0.060	0.020	0.041	-0.031
-0.003	-0.234	-0.916	-0.105	-0.185	-0.977	0.115	0.055	-0.022	-0.004	0.042	0.041	0.045	0.003	0.049	-0.029
-0.014	-0.222	-0.920	-0.105	-0.183	-0.977	0.096	-0.016	-0.034	-0.016	0.052	0.038	0.056	0.015	0.045	-0.025
-0.010	-0.238	-0.901	-0.106	-0.182	-0.978	0.068	0.046	-0.070	-0.011	0.035	0.058	0.053	0.001	0.064	-0.026
-0.010	-0.238	-0.924	-0.107	-0.182	-0.977	-0.003	0.058	-0.123	-0.010	0.035	0.034	0.053	0.001	0.041	-0.029
-0.030	-0.241	-0.924	-0.109	-0.182	-0.977	-0.014	0.068	-0.145	-0.028	0.032	0.034	0.072	0.004	0.040	-0.031
-0.026	-0.269	-0.932	-0.108	-0.182	-0.977	0.017	-0.026	-0.129	-0.024	0.004	0.026	0.068	0.031	0.033	-0.033
-0.030	-0.265	-0.924	-0.109	-0.181	-0.977	0.031	0.037	-0.121	-0.027	0.008	0.034	0.072	0.027	0.040	-0.032
-0.033	-0.234	-0.924	-0.110	-0.180	-0.977	0.041	0.002	-0.122	-0.030	0.038	0.034	0.076	0.004	0.041	-0.028
-0.018	-0.234	-0.936	-0.111	-0.180	-0.977	0.009	0.037	-0.152	-0.014	0.037	0.022	0.061	0.004	0.029	-0.025
-0.018	-0.230	-0.944	-0.112	-0.180	-0.977	-0.017	0.039	-0.173	-0.013	0.041	0.014	0.061	0.008	0.020	-0.021
-0.010	-0.234	-0.932	-0.113	-0.181	-0.977	-0.064	0.039	-0.186	-0.004	0.039	0.026	0.053	0.004	0.032	-0.014
-0.026	-0.249	-0.948	-0.115	-0.182	-0.976	-0.068	0.111	-0.165	-0.016	0.024	0.010	0.068	0.011	0.016	-0.021
-0.026	-0.245	-0.979	-0.117	-0.183	-0.976	-0.039	0.088	-0.149	-0.014	0.029	-0.022	0.068	0.007	0.015	-0.026
-0.076	-0.280	-0.968	-0.120	-0.183	-0.976	-0.011	0.105	-0.104	-0.062	-0.006	-0.011	0.118	0.042	0.003	-0.030
-0.072	-0.272	-0.991	-0.122	-0.183	-0.976	0.032	0.092	-0.095	-0.056	0.001	-0.034	0.114	0.034	0.027	-0.025
-0.057	-0.284	-0.968	-0.123	-0.182	-0.976	0.051	0.055	-0.123	-0.039	-0.011	-0.011	0.099	0.046	0.003	-0.022
-0.026	-0.296	-0.987	-0.126	-0.181	-0.976	0.047	0.120	-0.172	-0.006	-0.024	-0.031	0.068	0.057	0.023	-0.005
-0.026	-0.315	-1.007	-0.128	-0.180	-0.975	0.045	0.124	-0.203	-0.003	-0.044	-0.050	0.068	0.076	0.043	0.016
-0.018	-0.326	-1.023	-0.132	-0.179	-0.975	0.021	0.143	-0.202	0.008	-0.056	-0.067	0.060	0.087	0.059	0.039
0.009	-0.342	-1.039	-0.138	-0.179	-0.974	-0.032	0.337	-0.242	0.042	-0.071	-0.083	0.033	0.103	0.075	0.049
0.009	-0.354	-1.054	-0.149	-0.180	-0.972	-0.031	0.515	-0.255	0.052	-0.082	-0.101	0.033	0.114	0.090	0.044
-0.037	-0.361	-1.070	-0.157	-0.179	-0.971	0.047	0.420	-0.200	0.015	-0.091	-0.117	0.079	0.122	0.107	0.026
-0.099	-0.350	-1.027	-0.166	-0.175	-0.971	0.212	0.435	-0.144	-0.038	-0.083	-0.075	0.141	0.110	0.063	-0.008
-0.130	-0.296	-0.952	-0.171	-0.167	-0.971	0.397	0.215	-0.109	-0.064	-0.037	0.001	0.171	0.056	0.011	-0.031
-0.157	-0.234	-0.889	-0.173	-0.158	-0.972	0.457	0.131	-0.095	-0.088	0.016	0.065	0.198	0.006	0.074	-0.047
-0.076	-0.176	-0.873	-0.174	-0.151	-0.973	0.374	0.045	-0.093	-0.007	0.066	0.082	0.117	0.064	0.090	-0.031
-0.076	-0.176	-0.873	-0.178	-0.144	-0.973	0.330	0.197	-0.180	-0.003	0.060	0.082	0.117	0.065	0.090	-0.007
-0.010	-0.187	-0.975	-0.184	-0.136	-0.973	0.345	0.275	-0.209	0.068	0.041	-0.020	0.052	0.053	0.012	0.026
-0.014	-0.191	-0.960	-0.187	-0.128	-0.974	0.398	0.179	-0.178	0.068	0.029	-0.004	0.055	0.049	0.003	0.052
-0.026	-0.164	-0.983	-0.188	-0.121	-0.975	0.370	0.027	-0.125	0.057	0.048	-0.027	0.067	0.077	0.021	0.092
0.001	-0.141	-1.023	-0.185	-0.114	-0.976	0.342	-0.121	-0.109	0.081	0.064	-0.065	0.040	0.100	0.060	0.124
0.063	-0.156	-1.086	-0.181	-0.109	-0.977	0.234	-0.159	-0.156	0.139	0.044	-0.126	0.022	0.085	0.123	0.171
0.120	-0.180	-1.121	-0.177	-0.105	-0.979	0.138	-0.211	-0.148	0.192	0.018	-0.161	0.080	0.062	0.159	0.234
0.197	-0.172	-1.121	-0.173	-0.103	-0.979	0.110	-0.137	-0.132	0.266	0.023	-0.160	0.157	0.070	0.159	0.287
0.267	-0.133	-1.157	-0.172	-0.102	-0.980	0.055	0.010	-0.122	0.334	0.060	-0.195	0.226	0.109	0.194	0.335
0.255	-0.110	-1.173	-0.169	-0.102	-0.980	-0.011	-0.104	-0.042	0.319	0.084	-0.210	0.215	0.132	0.210	0.370
0.293	-0.137	-1.224	-0.164	-0.101	-0.981	0.015	-0.175	0.001	0.353	0.056	-0.260	0.254	0.105	0.261	0.382
0.278	-0.176	-1.259	-0.160	-0.100	-0.982	0.068	-0.110	-0.037	0.334	0.016	-0.295	0.238	0.067	0.297	0.371
0.232	-0.191	-1.259	-0.154	-0.100	-0.983	-0.007	-0.269	-0.080	0.281	0.001	-0.294	0.192	0.052	0.297	0.354
0.209	-0.214	-1.220	-0.145	-0.102	-0.984	-0.110	-0.396	-0.112	0.250	-0.020	-0.254	0.170	0.029	0.258	0.307
0.193	-0.207	-1.169	-0.143	-0.105	-0.984	-0.150	-0.108	-0.158	0.231	-0.009	-0.202	0.154	0.037	0.206	0.265
0.105	-0.203	-1.137	-0.130	-0.110	-0.985	-0.250	-0.628	-0.129	0.130	-0.001	-0.170	0.066	0.041	0.175	0.227
0.163	-0.207	-1.066	-0.121	-0.116	-0.986	-0.296	-0.433	-0.166	0.179	0.001	-0.098	0.124	0.038	0.104	0.197
0.140	-0.214	-1.066	-0.110	-0.121	-0.986	-0.296	-0.518	-0.142	0.145	-0.001	-0.098	0.101	0.030	0.104	0.173
0.159	-0.207	-1.042	-0.097	-0.126	-0.987	-0.243	-0.617	-0.077	0.151	0.012	-0.074	0.120	0.038	0.081	0.164
0.182	-0.238	-0.975	-0.093	-0.129	-0.987	-0.137	-0.161	-0.004	0.170	-0.016	-0.007	0.143	0.008	0.014	0.143
0.159	-0.218	-0.991	-0.082	-0.130	-0.988	0.001	-0.530	0.170	0.136	0.004	-0.022	0.120	0.027	0.030	0.125
0.117	-0.184	-0.999	-0.079	-0.129	-0.989	0.080	-0.071	0.270	0.091	0.037	-0.029	0.078	0.062	0.038	0.101
0.101	-0.176	-1.011	-0.072	-0.127	-0.989	0.143	-0.277	0.288	0.068	0.043	-0.040	0.063	0.070	0.050	0.071
0.074	-0.149	-1.007	-0.065	-0.124	-0.990	0.150	-0.320	0.246	0.034	0.068	-0.035	0.036	0.097	0.046	0.032
0.040	-0.168	-0.999	-0.065	-0.122	-0.990	0.128	0.038	0.145	-0.001	0.046	-0.027	0.002	0.078	0.038	-0.000
0.001	-0.211	-0.924	-0.054	-0.119	-0.991	0.179	-0.518	0.175	-0.050	0.001	0.049	0.036	0.036	0.036	-0.021
0.001	-0.211	-0.924	-0.050	-0.115	-0.992	0.225	-0.200	0.124	-0.055	-0.003	0.050	0.036	0.037	0.036	-0.025
0.055	-0.230	-0.924	-0.041	-0.112	-0.993	0.179	-0.393	0.118	-0.009	-0.026	0.050	0.018	0.018	0.036	-0.027
0.117	-0.230	-0.905	-0.038	-0.109	-0.993	0.173	-0.110	0.083	0.050	-0.029	0.071	0.080	0.018	0.056	-0.013
0.086	-0.226	-0.928	-0.033	-0.108	-0.994	0.040	-0.230	0.137	0.015	-0.025	0.047	0.049	0.022	0.032	-0.001
0.090	-0.257	-0.940	-0.032	-0.108	-0.994	0.022	-0.046	0.076	0.018	-0.056	0.036	0.053	0.009	0.020	-0.014
0.078	-0.272	-0.936	-0.034	-0.109	-0.993	0.001	0.145	0.022	0.009	-0.071	0.040	0.042	0.024	0.024	-0.033
-0.014	-0.245	-0.936	-0.034	-0.110	-0.993	-0.025	0.009	0.025	-0.082	-0.043	0.039	0.051	0.003	0.024	-0.039
-0.010	-0.214	-0.972	-0.032	-0.111	-0.993	-0.034	-0.117	-0.012	-0.080	-0.011	0.004	0.047	0.034	0.012	-0.058
0.055	-0.176	-0.912	-0.035	-0.112	-0.993	-0.041	0.176	-0.078	-0.010	0.029	0.063	0.019	0.073	0.047	-0.070
-0.010	-0.180	-0.909	-0.033	-0.114	-0.993	-0.092	-0.129	-0.036	-0.076	0.027	0.067	0.047	0.070	0.051	-0.070
0.013	-0.172	-0.928	-0.034	-0.117	-0.993	-0.150	0.058	-0.012	-0.051	0.038	0.047	0.024	0.078	0.031	-0.072
-0.018	-0.195	-0.928	-0.034	-0.121	-0.992	-0.183	0.016	0.054	-0.081	0.018	0.047	0.054	0.055	0.031	-0.073
-0.007	-0.176	-0.920	-0.032	-0.125	-0.992	-0.186	-0.113	0.101	-0.072	0.041	0.055	0.043	0.074	0.038	-0.073
0.051	-0.187	-0.909	-0.032	-0.127	-0.991	-0.105	0.040	0.101	-0.013	0.032	0.066	0.015	0.063	0.050	-0.071
-0.026	-0.184	-0.944	-0.031	-0.129	-0.991	-0.078	-0.012	0.087	-0.091	0.037	0.031	0.062	0.068	0.015	-0.059
0.017	-0.176	-0.952	-0.031	-0.131	-0.991	-0.096	0.022	0.063	-0.049	0.047	0.023	0.019	0.076	0.006	-0.055
0.051	-0.199	-0.916	-0.032	-0.133	-0.991	-0.096	0.066	0.035	-0.013	0.026	0.059	0.015	0.053	0.042	-0.051
-0.007	-0.218	-0.983	-0.035	-0.135	-0.990	-0.056	0.126	-0.008	-0.069	0.008	-0.008	0.042	0.034	0.026	-0.043
0.051	-0.222	-0.952	-0.039	-0.136	-0.990	-0.042	0.223	0.007	-0.007	0.005	0.024	0.016	0.030	0.006	-0.036
0.005	-0.245	-0.960	-0.036	-0.136	-0.990	-0.011	-0.129	0.068	-0.056	-0.018	0.016	0.030	0.008	0.003	-0.035
0.047	-0.226	-0.972	-0.037	-0.137	-0.990	-0.002	0.051	0.073	-0.014	0.001	0.005	0.012	0.028	0.015	-0.029
0.032	-0.230	-0.968	-0.037	-0.138	-0.990	-0.039	0.044	0.067	-0.029	-0.001	0.009	0.003	0.024	0.011	-0.034
0.040	-0.211	-0.960	-0.034	-0.139	-0.990	-0.028	-0.128	0.086	-0.025	0.019	0.017	0.005	0.044	0.003	-0.025
0.028	-0.211	-0.952	-0.036	-0.139	-0.990	0.009	0.118	0.019	-0.034	0.019	0.025	0.007	0.045	0.004	-0.023
0.047	-0.214	-0.975	-0.036	-0.139	-0.990	-0.009	0.013	0.040	-0.015	0.015	0.002	0.013	0.042	0.020	-0.022
0.059	-0.191	-0.979	-0.035	-0.140	-0.989	-0.051	-0.031	0.031	-0.005	0.039	-0.002	0.025	0.065	0.024	-0.021
0.055	-0.203	-0.940	-0.035	-0.142	-0.989	-0.070	0.017	0.011	-0.009	0.029	0.037	0.021	0.054	0.015	-0.024
0.051	-0.222	-0.936	-0.035	-0.143	-0.989	-0.043	-0.008	0.019	-0.013	0.011	0.041	0.017	0.035	0.019	-0.026
0.009	-0.218	-0.975	-0.033	-0.144	-0.989	-0.060	-0.100	0.021	-0.058	0.016	0.002	0.027	0.039	0.021	-0.027
0.051	-0.218	-0.952	-0.032	-0.146	-0.989	-0.086	-0.036	-0.012	-0.016	0.018	0.025	0.016	0.040	0.003	-0.029
0.067	-0.218	-0.936	-0.033	-0.149	-0.988	-0.109	0.093	-0.038	0.000	0.021	0.040	0.033	0.040	0.018	-0.027
0.043	-0.238	-0.960	-0.032	-0.151	-0.988	-0.117	-0.043	-0.021	-0.024	0.004	0.016	0.011	0.021	0.005	-0.022
0.055	-0.257	-0.960	-0.030	-0.153	-0.988	-0.059	-0.105	0.000	-0.014	-0.013	0.016	0.023	0.002	0.005	-0.026
0.040	-0.222	-0.975	-0.029	-0.155	-0.987	-0.124	-0.061	-0.001	-0.031	0.024	0.000	0.009	0.037	0.020	-0.031
0.043	-0.222	-0.928	-0.029	-0.158	-0.987	-0.124	0.031	-0.026	-0.027	0.027	0.047	0.014	0.038	0.027	-0.031
0.040	-0.241	-0.940	-0.028	-0.159	-0.987	-0.049	-0.026	-0.020	-0.031	0.009	0.035	0.010	0.019	0.016	-0.033
0.055	-0.269	-0.936	-0.029	-0.160	-0.987	-0.035	0.060	0.000	-0.015	-0.018	0.039	0.025	0.007	0.020	-0.034
0.036	-0.238	-0.987	-0.028	-0.162	-0.986	-0.093	-0.068	0.023	-0.036	0.015	-0.013	0.006	0.024	0.032	-0.027
0.040	-0.230	-0.960	-0.027	-0.164	-0.986	-0.061	-0.020	0.027	-0.032	0.024	0.015	0.009	0.032	0.004	-0.025
0.082	-0.241	-0.936	-0.028	-0.164	-0.986	0.024	0.043	0.008	0.010	0.012	0.039	0.052	0.020	0.020	-0.017
0.051	-0.249	-0.948	-0.024	-0.164	-0.986	-0.009	-0.173	0.051	-0.024	0.005	0.027	0.021	0.013	0.008	-0.017
0.093	-0.261	-0.960	-0.025	-0.164	-0.986	0.003	0.108	0.016	0.020	-0.006	0.014	0.063	0.001	0.004	-0.020
0.047	-0.265	-0.960	-0.027	-0.164	-0.986	0.010	0.099	0.048	-0.024	-0.010	0.014	0.017	0.003	0.004	-0.018
0.009	-0.230	-0.995	-0.025	-0.164	-0.986	0.042	-0.067	0.050	-0.064	0.025	-0.021	0.022	0.032	0.039	-0.017
0.090	-0.238	-0.952	-0.025	-0.163	-0.986	0.043	-0.003	0.060	0.016	0.017	0.022	0.058	0.025	0.005	-0.022
0.059	-0.230	-0.932	-0.026	-0.163	-0.986	0.038	0.055	0.039	-0.014	0.024	0.042	0.027	0.033	0.025	-0.022
0.067	-0.249	-0.964	-0.024	-0.162	-0.986	0.033	-0.075	0.054	-0.008	0.004	0.010	0.035	0.014	0.007	-0.019
0.047	-0.261	-0.960	-0.025	-0.162	-0.986	0.016	0.108	0.026	-0.026	-0.007	0.014	0.017	0.002	0.003	-0.023
0.043	-0.238	-0.948	-0.025	-0.163	-0.986	-0.001	0.015	0.023	-0.029	0.016	0.026	0.013	0.025	0.008	-0.016
0.063	-0.241	-0.960	-0.025	-0.163	-0.986	0.011	0.013	0.039	-0.010	0.012	0.014	0.033	0.021	0.004	-0.016
0.082	-0.211	-0.972	-0.026	-0.162	-0.986	0.053	0.063	0.046	0.010	0.042	0.003	0.052	0.052	0.016	-0.010
0.067	-0.230	-0.960	-0.028	-0.162	-0.986	-0.016	0.119	0.018	-0.003	0.023	0.014	0.037	0.032	0.004	-0.001
0.082	-0.230	-0.940	-0.026	-0.163	-0.986	-0.010	-0.076	0.025	0.010	0.024	0.034	0.052	0.032	0.017	0.004
0.082	-0.238	-0.975	-0.027	-0.163	-0.986	-0.017	0.053	0.032	0.011	0.017	-0.002	0.051	0.024	0.018	-0.008
0.082	-0.238	-0.975	-0.029	-0.164	-0.986	-0.033	0.125	0.039	0.013	0.018	-0.002	0.049	0.024	0.018	-0.007
0.017	-0.238	-0.972	-0.024	-0.165	-0.986	-0.028	-0.227	0.083	-0.057	0.019	0.002	0.018	0.024	0.013	-0.011
0.086	-0.238	-0.924	-0.028	-0.166	-0.986	-0.030	0.224	0.008	0.016	0.020	0.049	0.049	0.024	0.036	-0.018
0.063	-0.222	-0.920	-0.029	-0.167	-0.986	-0.036	0.087	0.002	-0.005	0.036	0.053	0.024	0.040	0.041	-0.018
0.047	-0.249	-0.964	-0.029	-0.168	-0.985	-0.028	-0.027	0.034	-0.022	0.010	0.009	0.007	0.012	0.001	-0.016
0.082	-0.249	-0.952	-0.033	-0.168	-0.985	-0.026	0.232	0.009	0.017	0.010	0.020	0.040	0.012	0.013	-0.018
0.017	-0.257	-0.975	-0.031	-0.169	-0.985	-0.034	-0.068	0.032	-0.050	0.004	-0.004	0.028	0.004	0.009	-0.018
0.055	-0.241	-0.968	-0.033	-0.171	-0.985	-0.049	0.081	0.018	-0.010	0.020	0.004	0.009	0.019	0.000	-0.015
0.043	-0.230	-0.960	-0.032	-0.172	-0.984	-0.087	-0.015	0.001	-0.022	0.034	0.011	0.005	0.030	0.009	-0.022
0.074	-0.257	-0.928	-0.034	-0.174	-0.984	-0.072	0.106	-0.021	0.011	0.008	0.042	0.024	0.003	0.041	-0.015
0.040	-0.276	-0.956	-0.035	-0.176	-0.984	-0.085	0.078	-0.001	-0.022	-0.009	0.014	0.012	0.017	0.013	-0.022
0.051	-0.249	-0.960	-0.037	-0.178	-0.983	-0.086	0.095	-0.009	-0.009	0.020	0.010	0.002	0.010	0.009	-0.016
0.024	-0.261	-0.928	-0.037	-0.179	-0.983	-0.039	0.005	0.014	-0.036	0.009	0.041	0.030	0.002	0.040	-0.021
0.078	-0.253	-0.936	-0.039	-0.180	-0.983	-0.014	0.163	0.017	0.021	0.018	0.033	0.023	0.006	0.032	-0.018
0.032	-0.249	-0.944	-0.039	-0.181	-0.983	-0.065	0.002	0.043	-0.025	0.023	0.025	0.024	0.010	0.023	-0.012
0.063	-0.245	-0.928	-0.039	-0.182	-0.983	-0.040	-0.000	0.052	0.005	0.028	0.040	0.006	0.014	0.039	-0.007
0.090	-0.234	-0.928	-0.042	-0.184	-0.982	-0.075	0.196	-0.001	0.036	0.041	0.040	0.032	0.025	0.039	-0.014
0.040	-0.253	-0.940	-0.043	-0.186	-0.982	-0.090	0.050	0.000	-0.014	0.024	0.027	0.018	0.006	0.027	-0.008
0.024	-0.272	-0.956	-0.044	-0.187	-0.981	-0.058	0.087	0.007	-0.027	0.006	0.011	0.034	0.012	0.012	-0.008
0.059	-0.265	-0.944	-0.044	-0.189	-0.981	-0.070	0.024	0.013	0.008	0.015	0.022	0.000	0.004	0.024	-0.017
0.036	-0.265	-0.968	-0.048	-0.190	-0.981	-0.041	0.189	-0.014	-0.012	0.016	-0.002	0.023	0.003	0.001	-0.015
0.024	-0.261	-0.948	-0.049	-0.191	-0.980	-0.064	0.072	0.011	-0.022	0.021	0.018	0.035	0.001	0.020	-0.013
0.047	-0.280	-0.920	-0.051	-0.193	-0.980	-0.060	0.136	0.014	0.004	0.004	0.045	0.012	0.018	0.048	-0.014
0.028	-0.280	-0.948	-0.054	-0.194	-0.979	-0.057	0.144	-0.003	-0.013	0.005	0.016	0.032	0.018	0.020	-0.019
0.047	-0.265	-0.928	-0.056	-0.196	-0.979	-0.064	0.108	0.016	0.008	0.022	0.036	0.013	0.002	0.039	-0.007
0.001	-0.265	-0.948	-0.059	-0.197	-0.979	-0.050	0.183	0.000	-0.034	0.023	0.015	0.059	0.001	0.018	-0.010
0.082	-0.257	-0.940	-0.060	-0.198	-0.978	-0.068	0.066	0.012	0.047	0.033	0.023	0.023	0.007	0.025	-0.007
0.005	-0.272	-0.956	-0.060	-0.200	-0.978	-0.078	0.016	0.031	-0.029	0.019	0.006	0.053	0.007	0.008	-0.011
0.036	-0.276	-0.940	-0.062	-0.202	-0.977	-0.081	0.146	0.036	0.004	0.017	0.021	0.021	0.011	0.023	-0.003
0.005	-0.269	-0.972	-0.062	-0.204	-0.977	-0.102	0.000	0.046	-0.027	0.027	-0.011	0.050	0.002	0.010	-0.011
0.040	-0.299	-0.940	-0.063	-0.206	-0.977	-0.058	0.090	0.034	0.009	-0.002	0.020	0.014	0.033	0.020	-0.003
0.032	-0.272	-0.948	-0.064	-0.207	-0.976	-0.066	0.080	0.033	0.003	0.027	0.012	0.020	0.007	0.011	-0.008
0.047	-0.272	-0.936	-0.067	-0.209	-0.976	-0.054	0.152	0.020	0.021	0.028	0.023	0.003	0.007	0.022	-0.006
-0.007	-0.292	-0.956	-0.067	-0.211	-0.975	-0.085	0.021	0.050	-0.033	0.011	0.003	0.056	0.026	0.001	-0.005
0.024	-0.307	-0.936	-0.068	-0.213	-0.975	-0.082	0.086	0.012	-0.001	-0.003	0.022	0.024	0.042	0.019	-0.002
0.040	-0.296	-0.936	-0.069	-0.214	-0.974	-0.082	0.043	0.021	0.015	0.011	0.021	0.008	0.030	0.018	-0.004
0.051	-0.276	-0.920	-0.069	-0.216	-0.974	-0.089	0.050	0.023	0.027	0.032	0.036	0.004	0.010	0.033	-0.001
0.036	-0.311	-0.916	-0.071	-0.218	-0.973	-0.079	0.121	0.008	0.014	-0.000	0.039	0.011	0.045	0.036	0.000
0.013	-0.315	-0.932	-0.072	-0.221	-0.973	-0.104	0.050	0.021	-0.008	-0.002	0.023	0.034	0.049	0.020	-0.005
0.020	-0.311	-0.944	-0.073	-0.222	-0.972	-0.067	0.073	0.012	0.001	0.004	0.011	0.025	0.045	0.007	-0.008
0.005	-0.299	-0.932	-0.073	-0.224	-0.972	-0.075	0.014	0.028	-0.015	0.017	0.022	0.040	0.033	0.019	-0.017
0.032	-0.299	-0.920	-0.074	-0.225	-0.971	-0.056	0.096	0.010	0.014	0.019	0.033	0.013	0.032	0.029	-0.008
-0.026	-0.307	-0.932	-0.074	-0.227	-0.971	-0.086	-0.027	0.021	-0.044	0.013	0.021	0.071	0.039	0.017	-0.010
0.067	-0.311	-0.897	-0.078	-0.229	-0.970	-0.090	0.236	0.001	0.052	0.011	0.055	0.021	0.042	0.052	-0.007
0.001	-0.307	-0.948	-0.078	-0.232	-0.970	-0.114	0.017	0.032	-0.013	0.018	0.003	0.045	0.037	0.000	-0.011
0.017	-0.311	-0.932	-0.078	-0.233	-0.969	-0.055	0.046	0.033	0.003	0.015	0.018	0.030	0.041	0.016	-0.004
0.005	-0.311	-0.916	-0.079	-0.235	-0.969	-0.090	0.056	0.039	-0.008	0.017	0.033	0.042	0.040	0.031	-0.008
0.001	-0.315	-0.940	-0.079	-0.237	-0.968	-0.098	0.047	0.025	-0.011	0.016	0.009	0.046	0.044	0.007	-0.009
0.032	-0.303	-0.916	-0.080	-0.240	-0.967	-0.108	0.071	0.005	0.021	0.030	0.032	0.015	0.032	0.031	-0.006
0.001	-0.307	-0.916	-0.083	-0.242	-0.967	-0.104	0.126	-0.008	-0.007	0.028	0.031	0.046	0.036	0.030	-0.005
0.028	-0.307	-0.916	-0.083	-0.244	-0.966	-0.071	0.035	0.021	0.020	0.030	0.030	0.019	0.036	0.030	0.003
0.001	-0.303	-0.932	-0.084	-0.245	-0.966	-0.082	0.066	-0.006	-0.006	0.035	0.014	0.046	0.033	0.013	0.001
0.051	-0.303	-0.901	-0.084	-0.248	-0.965	-0.125	0.001	-0.019	0.044	0.038	0.044	0.004	0.034	0.044	0.005
0.013	-0.323	-0.916	-0.087	-0.251	-0.964	-0.146	0.156	-0.066	0.009	0.022	0.027	0.035	0.053	0.028	0.007
0.013	-0.323	-0.916	-0.087	-0.254	-0.963	-0.145	0.020	-0.038	0.009	0.025	0.026	0.035	0.054	0.028	0.018
0.036	-0.330	-0.916	-0.088	-0.257	-0.962	-0.154	0.036	-0.029	0.033	0.020	0.025	0.012	0.062	0.029	0.012
0.059	-0.326	-0.909	-0.089	-0.259	-0.962	-0.112	0.104	-0.015	0.058	0.027	0.032	0.011	0.058	0.037	0.013
0.009	-0.326	-0.905	-0.091	-0.262	-0.961	-0.095	0.092	0.006	0.010	0.029	0.036	0.039	0.058	0.041	0.017
0.001	-0.330	-0.940	-0.090	-0.264	-0.960	-0.108	-0.023	0.000	0.001	0.027	-0.001	0.047	0.063	0.006	0.010
0.036	-0.342	-0.905	-0.092	-0.266	-0.960	-0.110	0.126	-0.044	0.039	0.018	0.034	0.012	0.075	0.041	-0.003
-0.010	-0.350	-0.912	-0.093	-0.270	-0.958	-0.173	0.058	-0.036	-0.006	0.014	0.025	0.059	0.083	0.034	-0.001
-0.014	-0.365	-0.897	-0.093	-0.273	-0.957	-0.177	-0.008	-0.054	-0.010	0.002	0.039	0.063	0.099	0.050	-0.009
0.009	-0.354	-0.901	-0.096	-0.277	-0.956	-0.188	0.126	-0.074	0.016	0.017	0.034	0.040	0.088	0.046	-0.010
-0.026	-0.342	-0.885	-0.093	-0.280	-0.955	-0.174	-0.128	-0.049	-0.021	0.033	0.049	0.074	0.077	0.062	-0.006
0.036	-0.334	-0.869	-0.094	-0.284	-0.954	-0.181	0.042	-0.073	0.042	0.044	0.063	0.013	0.070	0.078	-0.002
0.013	-0.365	-0.897	-0.094	-0.287	-0.953	-0.155	-0.016	-0.043	0.018	0.016	0.034	0.036	0.102	0.051	-0.002
0.009	-0.396	-0.893	-0.094	-0.290	-0.952	-0.135	0.037	-0.023	0.015	-0.012	0.037	0.040	0.134	0.055	0.010
0.009	-0.392	-0.897	-0.095	-0.292	-0.952	-0.076	0.068	0.008	0.016	-0.006	0.033	0.040	0.131	0.051	0.007
0.036	-0.404	-0.869	-0.100	-0.292	-0.951	0.003	0.271	0.018	0.048	-0.017	0.059	0.013	0.143	0.079	0.005
0.005	-0.388	-0.877	-0.100	-0.292	-0.951	0.036	0.021	0.078	0.017	-0.002	0.051	0.044	0.128	0.072	0.000
0.001	-0.373	-0.865	-0.104	-0.290	-0.951	0.114	0.249	0.056	0.018	0.012	0.063	0.048	0.113	0.084	-0.004
-0.022	-0.373	-0.873	-0.105	-0.288	-0.952	0.147	0.122	0.059	-0.004	0.009	0.056	0.071	0.113	0.076	0.016
-0.003	-0.377	-0.838	-0.107	-0.283	-0.953	0.258	0.092	-0.001	0.017	0.001	0.092	0.052	0.118	0.112	0.072
0.113	-0.381	-0.901	-0.116	-0.280	-0.953	0.161	0.471	-0.166	0.142	-0.006	0.029	0.064	0.122	0.050	0.068
0.255	-0.365	-0.940	-0.130	-0.281	-0.951	-0.029	0.741	-0.121	0.298	0.010	-0.013	0.206	0.107	0.010	0.039
-0.080	-0.361	-0.940	-0.137	-0.282	-0.950	-0.035	0.381	0.039	-0.029	0.015	-0.014	0.129	0.104	0.010	0.010
-0.210	-0.319	-0.865	-0.138	-0.281	-0.950	0.063	0.049	0.057	-0.159	0.057	0.061	0.260	0.062	0.085	-0.037
-0.218	-0.323	-0.901	-0.138	-0.276	-0.951	0.254	0.013	-0.009	-0.166	0.048	0.027	0.267	0.066	0.050	-0.111
-0.183	-0.361	-0.964	-0.134	-0.270	-0.953	0.333	-0.198	0.005	-0.135	0.003	-0.034	0.233	0.105	0.013	-0.115
-0.172	-0.392	-1.007	-0.129	-0.263	-0.956	0.394	-0.262	0.017	-0.128	-0.035	-0.075	0.221	0.136	0.056	-0.081
-0.107	-0.408	-1.003	-0.122	-0.256	-0.959	0.392	-0.390	0.036	-0.070	-0.057	-0.068	0.156	0.152	0.052	-0.042
-0.022	-0.396	-0.944	-0.112	-0.249	-0.962	0.373	-0.497	0.000	0.005	-0.052	-0.006	0.072	0.141	0.007	-0.010
0.020	-0.381	-0.920	-0.104	-0.244	-0.964	0.266	-0.415	-0.028	0.039	-0.041	0.020	0.030	0.126	0.031	0.019
0.051	-0.330	-0.905	-0.099	-0.241	-0.965	0.185	-0.226	-0.064	0.065	0.006	0.036	0.001	0.076	0.046	0.031
0.059	-0.307	-0.909	-0.097	-0.239	-0.966	0.137	-0.110	-0.047	0.071	0.027	0.033	0.009	0.054	0.043	0.032
0.005	-0.292	-0.956	-0.096	-0.237	-0.967	0.090	-0.010	-0.006	0.016	0.040	-0.014	0.045	0.039	0.005	0.021
-0.010	-0.257	-0.960	-0.097	-0.235	-0.967	0.091	0.058	-0.018	0.002	0.074	-0.017	0.060	0.004	0.008	0.028
-0.030	-0.245	-0.928	-0.095	-0.234	-0.968	0.078	-0.112	0.011	-0.020	0.084	0.015	0.079	0.007	0.024	0.033
0.093	-0.280	-0.905	-0.096	-0.232	-0.968	0.114	0.092	-0.060	0.105	0.047	0.039	0.044	0.029	0.047	0.053
0.063	-0.342	-0.952	-0.101	-0.230	-0.968	0.117	0.258	-0.106	0.079	-0.017	-0.009	0.013	0.091	0.000	0.057
0.097	-0.350	-0.948	-0.116	-0.226	-0.967	0.169	0.739	-0.194	0.129	-0.028	-0.006	0.048	0.099	0.004	0.051
-0.033	-0.350	-0.991	-0.131	-0.220	-0.967	0.339	0.788	-0.139	0.014	-0.035	-0.049	0.083	0.100	0.039	0.009
-0.114	-0.311	-0.932	-0.144	-0.210	-0.967	0.486	0.613	-0.082	-0.055	-0.005	0.010	0.163	0.061	0.020	-0.024
-0.160	-0.261	-0.826	-0.148	-0.201	-0.968	0.515	0.219	-0.006	-0.097	0.035	0.118	0.210	0.012	0.126	-0.060
-0.107	-0.191	-0.790	-0.151	-0.193	-0.970	0.405	0.167	0.028	-0.040	0.097	0.155	0.156	0.058	0.162	-0.055
-0.087	-0.176	-0.830	-0.154	-0.186	-0.970	0.355	0.188	0.059	-0.018	0.106	0.116	0.137	0.072	0.123	-0.020
-0.010	-0.187	-0.932	-0.159	-0.181	-0.971	0.284	0.248	0.007	0.064	0.088	0.014	0.060	0.060	0.020	0.030
0.020	-0.211	-1.039	-0.162	-0.179	-0.970	0.090	0.181	-0.064	0.097	0.063	-0.093	0.029	0.037	0.086	0.098
0.024	-0.211	-1.039	-0.159	-0.180	-0.971	-0.076	-0.148	-0.075	0.098	0.065	-0.092	0.025	0.036	0.086	0.186
0.167	-0.214	-1.031	-0.157	-0.182	-0.971	-0.101	-0.084	-0.123	0.238	0.063	-0.084	0.118	0.032	0.078	0.265
0.301	-0.245	-1.078	-0.156	-0.182	-0.971	-0.030	0.040	-0.141	0.372	0.032	-0.132	0.253	0.001	0.125	0.343
0.351	-0.272	-1.117	-0.158	-0.182	-0.971	0.020	0.160	-0.138	0.424	0.004	-0.171	0.302	0.027	0.164	0.416
0.409	-0.253	-1.153	-0.158	-0.181	-0.971	0.002	0.037	-0.163	0.481	0.023	-0.206	0.360	0.008	0.200	0.467
0.347	-0.218	-1.240	-0.159	-0.181	-0.971	-0.033	0.066	-0.268	0.420	0.058	-0.293	0.299	0.027	0.286	0.496
0.359	-0.191	-1.291	-0.149	-0.183	-0.972	-0.122	-0.445	-0.198	0.422	0.086	-0.343	0.310	0.053	0.337	0.503
0.374	-0.191	-1.370	-0.137	-0.185	-0.973	-0.120	-0.536	-0.134	0.426	0.088	-0.420	0.325	0.053	0.416	0.479
0.343	-0.164	-1.326	-0.126	-0.186	-0.974	-0.117	-0.515	-0.126	0.384	0.117	-0.375	0.294	0.079	0.372	0.459
0.320	-0.180	-1.161	-0.119	-0.190	-0.975	-0.191	-0.355	-0.122	0.353	0.105	-0.209	0.271	0.063	0.207	0.420
0.320	-0.180	-1.161	-0.109	-0.194	-0.975	-0.257	-0.446	-0.231	0.344	0.110	-0.209	0.271	0.063	0.207	0.361
0.293	-0.230	-1.035	-0.097	-0.199	-0.975	-0.288	-0.617	-0.272	0.305	0.065	-0.083	0.244	0.013	0.081	0.310
0.236	-0.238	-1.007	-0.087	-0.203	-0.975	-0.213	-0.532	-0.314	0.237	0.061	-0.055	0.187	0.004	0.053	0.277
0.259	-0.257	-0.928	-0.078	-0.206	-0.975	-0.200	-0.487	-0.377	0.251	0.045	0.024	0.210	0.015	0.026	0.238
0.278	-0.326	-0.916	-0.072	-0.208	-0.976	-0.090	-0.333	-0.333	0.264	-0.023	0.036	0.229	0.086	0.038	0.213
0.232	-0.365	-0.932	-0.067	-0.209	-0.976	-0.057	-0.242	-0.213	0.213	-0.061	0.020	0.183	0.125	0.022	0.168
0.220	-0.303	-0.932	-0.073	-0.209	-0.975	-0.007	0.307	-0.228	0.208	0.001	0.020	0.171	0.063	0.022	0.143
-0.007	-0.369	-1.066	-0.064	-0.209	-0.976	0.047	-0.511	-0.107	-0.029	-0.066	-0.113	0.056	0.129	0.112	0.095
0.101	-0.381	-1.011	-0.068	-0.208	-0.976	0.073	0.209	-0.131	0.083	-0.079	-0.058	0.052	0.141	0.056	0.043
-0.010	-0.361	-0.999	-0.069	-0.205	-0.976	0.149	0.075	0.003	-0.027	-0.062	-0.046	0.059	0.122	0.044	-0.007
-0.045	-0.354	-0.920	-0.066	-0.201	-0.977	0.254	-0.137	0.122	-0.064	-0.058	0.034	0.094	0.115	0.035	-0.014
-0.033	-0.342	-0.928	-0.061	-0.197	-0.979	0.251	-0.204	0.224	-0.058	-0.051	0.027	0.083	0.103	0.027	-0.044
-0.003	-0.303	-0.960	-0.059	-0.190	-0.980	0.382	-0.053	0.201	-0.029	-0.019	-0.003	0.052	0.065	0.005	-0.032
-0.022	-0.238	-0.964	-0.048	-0.184	-0.982	0.332	-0.499	0.184	-0.059	0.041	-0.005	0.071	0.000	0.009	-0.016
0.109	-0.211	-0.916	-0.048	-0.178	-0.983	0.293	0.026	0.080	0.072	0.062	0.043	0.060	0.027	0.039	-0.017
0.051	-0.261	-0.940	-0.050	-0.171	-0.984	0.372	0.118	0.041	0.016	0.005	0.021	0.002	0.024	0.015	-0.026
-0.037	-0.276	-0.960	-0.048	-0.166	-0.985	0.251	-0.064	0.075	-0.074	-0.015	0.002	0.087	0.040	0.004	-0.031
0.001	-0.288	-0.857	-0.049	-0.165	-0.985	0.109	0.034	0.060	-0.035	-0.028	0.104	0.049	0.051	0.098	-0.058
-0.018	-0.296	-0.873	-0.047	-0.165	-0.985	0.030	-0.055	0.078	-0.056	-0.036	0.088	0.068	0.059	0.083	-0.073
-0.026	-0.323	-0.877	-0.051	-0.164	-0.985	0.046	0.182	0.032	-0.060	-0.063	0.084	0.076	0.087	0.079	-0.074
-0.030	-0.269	-0.944	-0.047	-0.163	-0.986	0.090	-0.177	0.015	-0.067	-0.010	0.018	0.080	0.033	0.012	-0.064
-0.041	-0.226	-0.968	-0.045	-0.159	-0.986	0.213	-0.116	-0.012	-0.081	0.028	-0.005	0.091	0.009	0.012	-0.062
0.017	-0.153	-0.995	-0.040	-0.155	-0.987	0.217	-0.221	-0.044	-0.027	0.097	-0.032	0.033	0.082	0.039	-0.056
-0.053	-0.102	-1.019	-0.039	-0.152	-0.988	0.140	-0.103	-0.046	-0.098	0.145	-0.056	0.103	0.132	0.063	-0.059
-0.026	-0.110	-1.015	-0.035	-0.148	-0.988	0.178	-0.198	-0.047	-0.075	0.133	-0.051	0.076	0.124	0.059	-0.061
-0.014	-0.187	-0.893	-0.033	-0.150	-0.988	-0.109	-0.115	-0.045	-0.066	0.058	0.071	0.064	0.046	0.063	-0.068
-0.014	-0.187	-0.893	-0.032	-0.152	-0.988	-0.074	-0.016	-0.063	-0.066	0.060	0.070	0.065	0.046	0.064	-0.054
0.009	-0.280	-0.948	-0.031	-0.152	-0.988	0.034	-0.086	-0.082	-0.045	-0.033	0.015	0.041	0.047	0.008	-0.054
0.070	-0.253	-0.897	-0.034	-0.150	-0.988	0.112	0.157	-0.064	0.020	-0.008	0.067	0.020	0.020	0.060	-0.034
0.005	-0.269	-0.940	-0.031	-0.146	-0.989	0.204	-0.126	-0.002	-0.048	-0.027	0.024	0.045	0.036	0.017	-0.027
0.097	-0.234	-0.885	-0.034	-0.143	-0.989	0.155	0.173	-0.049	0.048	0.005	0.080	0.047	0.002	0.072	-0.021
0.032	-0.272	-0.873	-0.034	-0.137	-0.990	0.333	-0.018	-0.023	-0.018	-0.040	0.092	0.019	0.041	0.084	-0.019
0.074	-0.284	-0.849	-0.033	-0.131	-0.991	0.349	-0.059	-0.062	0.023	-0.057	0.117	0.023	0.053	0.108	-0.003
0.113	-0.311	-0.826	-0.031	-0.119	-0.992	0.609	-0.077	-0.055	0.060	-0.096	0.142	0.062	0.080	0.132	-0.006
0.128	-0.311	-0.834	-0.032	-0.108	-0.994	0.596	0.088	-0.060	0.076	-0.107	0.135	0.077	0.081	0.124	0.007
0.090	-0.323	-0.877	-0.032	-0.098	-0.995	0.519	-0.008	0.016	0.037	-0.128	0.093	0.039	0.093	0.081	0.013
0.097	-0.319	-0.901	-0.030	-0.087	-0.996	0.607	-0.061	0.018	0.043	-0.136	0.071	0.047	0.089	0.057	0.007
0.093	-0.319	-0.905	-0.029	-0.082	-0.996	0.294	-0.031	0.094	0.038	-0.141	0.068	0.043	0.089	0.053	0.005
0.067	-0.315	-0.885	-0.024	-0.071	-0.997	0.564	-0.219	0.063	0.006	-0.148	0.088	0.015	0.086	0.073	0.008
0.120	-0.292	-0.877	-0.019	-0.064	-0.998	0.393	-0.245	0.144	0.054	-0.132	0.097	0.069	0.063	0.081	0.001
0.136	-0.234	-0.838	-0.019	-0.056	-0.998	0.423	0.049	-0.002	0.070	-0.082	0.137	0.085	0.005	0.121	-0.013
0.090	-0.199	-0.853	-0.019	-0.050	-0.999	0.356	-0.012	0.067	0.023	-0.054	0.122	0.038	0.029	0.105	-0.017
0.059	-0.207	-0.838	-0.013	-0.040	-0.999	0.522	-0.291	0.064	-0.014	-0.071	0.138	0.008	0.022	0.121	-0.030
0.086	-0.180	-0.826	-0.010	-0.032	-0.999	0.401	-0.101	0.100	0.011	-0.052	0.150	0.035	0.048	0.133	-0.050
0.059	-0.145	-0.865	-0.012	-0.024	-1.000	0.462	0.111	0.026	-0.014	-0.026	0.111	0.008	0.083	0.094	-0.053
0.009	-0.098	-0.912	-0.010	-0.019	-1.000	0.230	-0.098	0.121	-0.066	0.016	0.064	0.042	0.129	0.046	-0.054
0.070	-0.106	-0.897	-0.007	-0.015	-1.000	0.239	-0.127	0.085	-0.007	0.004	0.080	0.019	0.121	0.062	-0.052
0.020	-0.153	-0.948	-0.007	-0.012	-1.000	0.157	0.012	0.044	-0.057	-0.045	0.028	0.031	0.075	0.011	-0.047
0.051	-0.133	-0.956	-0.007	-0.007	-1.000	0.265	-0.027	0.038	-0.027	-0.030	0.020	0.000	0.093	0.004	-0.035
0.051	-0.110	-0.979	-0.004	-0.003	-1.000	0.234	-0.112	0.059	-0.029	-0.012	-0.004	0.000	0.116	0.020	-0.040
0.051	-0.091	-0.995	-0.001	0.002	-1.000	0.272	-0.155	0.069	-0.032	0.003	-0.019	0.000	0.136	0.036	-0.032
0.017	-0.079	-0.979	-0.003	0.004	-1.000	0.099	0.096	0.043	-0.065	0.013	-0.003	0.034	0.147	0.020	-0.037
0.067	-0.095	-0.964	0.003	0.007	-1.000	0.152	-0.276	0.074	-0.021	-0.006	0.012	0.015	0.131	0.004	-0.043
0.017	-0.060	-1.015	0.004	0.007	-1.000	0.012	-0.082	0.076	-0.072	0.029	-0.039	0.035	0.165	0.055	-0.054
0.017	-0.060	-1.015	0.005	0.007	-1.000	0.030	-0.047	0.085	-0.073	0.028	-0.039	0.035	0.165	0.055	-0.046
0.005	-0.079	-0.975	0.006	0.005	-1.000	-0.121	-0.041	0.083	-0.086	0.011	0.000	0.046	0.145	0.015	-0.041
0.063	-0.052	-0.999	0.007	0.003	-1.000	-0.059	-0.014	0.074	-0.029	0.040	-0.024	0.012	0.172	0.038	-0.035
0.078	-0.048	-0.999	0.005	0.002	-1.000	-0.079	0.108	0.025	-0.011	0.046	-0.024	0.027	0.176	0.038	-0.026
0.047	-0.060	-1.019	0.005	0.001	-1.000	-0.009	-0.009	0.063	-0.041	0.035	-0.043	0.004	0.164	0.058	-0.014
0.063	-0.091	-1.023	0.006	-0.000	-1.000	-0.052	-0.023	0.051	-0.027	0.006	-0.047	0.012	0.132	0.061	-0.017
0.051	-0.102	-1.023	0.004	0.000	-1.000	0.042	0.103	0.014	-0.036	-0.006	-0.048	0.000	0.120	0.061	-0.019
0.028	-0.087	-1.039	0.004	-0.002	-1.000	-0.102	-0.034	0.024	-0.060	0.011	-0.064	0.023	0.135	0.077	-0.015
0.055	-0.126	-1.031	0.004	-0.002	-1.000	-0.009	0.016	0.035	-0.033	-0.027	-0.056	0.004	0.096	0.069	-0.011
0.051	-0.133	-1.070	0.005	-0.005	-1.000	-0.098	-0.005	0.023	-0.037	-0.033	-0.096	0.001	0.088	0.108	-0.019
0.074	-0.114	-1.039	0.001	-0.007	-1.000	-0.086	0.164	0.050	-0.010	-0.012	-0.064	0.023	0.107	0.076	-0.015
0.001	-0.095	-1.035	0.002	-0.008	-1.000	-0.062	-0.013	0.001	-0.083	0.008	-0.060	0.050	0.126	0.072	-0.022
0.059	-0.118	-0.995	0.001	-0.010	-1.000	-0.046	0.051	0.015	-0.025	-0.013	-0.021	0.008	0.102	0.032	-0.021
0.032	-0.149	-0.972	0.000	-0.011	-1.000	-0.034	0.042	0.038	-0.051	-0.043	0.003	0.019	0.071	0.009	-0.031
0.090	-0.160	-0.960	-0.002	-0.011	-1.000	0.004	0.110	0.011	0.009	-0.054	0.014	0.038	0.060	0.003	-0.025
0.040	-0.164	-0.964	-0.003	-0.011	-1.000	0.000	0.079	0.011	-0.040	-0.057	0.010	0.014	0.056	0.001	-0.027
0.063	-0.187	-0.944	-0.004	-0.011	-1.000	0.031	0.050	0.031	-0.016	-0.081	0.030	0.008	0.032	0.019	-0.017
0.051	-0.153	-0.972	-0.003	-0.012	-1.000	0.005	-0.030	0.085	-0.028	-0.045	0.002	0.004	0.067	0.009	-0.019
0.086	-0.153	-0.956	-0.002	-0.012	-1.000	0.030	-0.048	0.074	0.006	-0.046	0.018	0.030	0.066	0.006	-0.012
0.082	-0.149	-0.960	-0.003	-0.012	-1.000	-0.008	0.059	0.035	0.003	-0.041	0.014	0.026	0.070	0.002	-0.013
0.063	-0.137	-0.991	-0.003	-0.012	-1.000	0.007	0.019	0.025	-0.016	-0.029	-0.018	0.007	0.081	0.029	-0.020
0.059	-0.133	-0.960	-0.001	-0.013	-1.000	0.002	-0.083	0.021	-0.022	-0.025	0.014	0.003	0.085	0.002	-0.021
0.005	-0.129	-0.987	-0.005	-0.013	-1.000	0.013	0.192	-0.013	-0.072	-0.020	-0.014	0.051	0.089	0.025	-0.025
0.067	-0.149	-0.975	-0.006	-0.013	-1.000	-0.007	0.041	0.006	-0.010	-0.039	-0.002	0.011	0.069	0.014	-0.030
0.051	-0.141	-0.975	-0.007	-0.013	-1.000	0.055	0.072	0.017	-0.024	-0.032	-0.002	0.004	0.077	0.014	-0.032
0.024	-0.129	-1.023	-0.004	-0.012	-1.000	0.048	-0.143	0.068	-0.054	-0.021	-0.049	0.031	0.089	0.061	-0.022
0.024	-0.129	-1.023	-0.004	-0.012	-1.000	0.031	-0.002	0.012	-0.054	-0.022	-0.049	0.031	0.089	0.061	-0.031
0.059	-0.145	-0.975	-0.006	-0.012	-1.000	0.021	0.140	-0.005	-0.017	-0.037	-0.001	0.004	0.074	0.014	-0.024
0.013	-0.133	-0.999	-0.004	-0.012	-1.000	-0.018	-0.131	0.009	-0.066	-0.025	-0.025	0.041	0.085	0.038	-0.027
0.101	-0.172	-0.940	-0.008	-0.013	-1.000	-0.005	0.226	-0.061	0.027	-0.063	0.034	0.047	0.046	0.021	-0.022
0.032	-0.180	-0.952	-0.007	-0.015	-1.000	-0.073	-0.030	-0.004	-0.043	-0.069	0.022	0.023	0.038	0.009	-0.015
0.067	-0.172	-0.972	-0.006	-0.016	-1.000	-0.050	-0.065	0.024	-0.011	-0.060	0.003	0.011	0.046	0.010	-0.011
0.093	-0.137	-0.987	-0.009	-0.018	-1.000	-0.058	0.164	-0.011	0.019	-0.024	-0.013	0.038	0.081	0.025	-0.020
0.040	-0.133	-0.975	-0.009	-0.020	-1.000	-0.101	0.033	-0.018	-0.035	-0.017	-0.001	0.016	0.085	0.013	-0.016
0.036	-0.118	-0.987	-0.009	-0.023	-1.000	-0.118	0.002	-0.000	-0.039	0.001	-0.012	0.020	0.101	0.025	-0.011
0.040	-0.129	-0.995	-0.008	-0.026	-1.000	-0.125	-0.070	-0.010	-0.037	-0.008	-0.020	0.016	0.089	0.033	-0.026
0.086	-0.153	-0.991	-0.011	-0.028	-1.000	-0.094	0.188	-0.012	0.013	-0.028	-0.016	0.030	0.066	0.030	-0.024
0.028	-0.164	-0.944	-0.010	-0.030	-0.999	-0.080	-0.042	0.027	-0.046	-0.038	0.031	0.027	0.055	0.017	-0.014
0.047	-0.160	-0.983	-0.010	-0.031	-0.999	-0.036	0.012	0.036	-0.027	-0.033	-0.008	0.006	0.059	0.023	-0.009
0.086	-0.145	-0.987	-0.010	-0.032	-0.999	-0.025	0.017	0.013	0.011	-0.016	-0.012	0.035	0.074	0.028	-0.018
0.070	-0.153	-0.983	-0.012	-0.032	-0.999	0.003	0.122	0.004	-0.002	-0.024	-0.008	0.022	0.067	0.025	-0.005
0.036	-0.145	-0.979	-0.012	-0.034	-0.999	-0.048	-0.013	0.014	-0.037	-0.015	-0.004	0.011	0.074	0.022	-0.002
0.090	-0.156	-0.964	-0.014	-0.035	-0.999	-0.069	0.140	-0.006	0.019	-0.025	0.011	0.045	0.063	0.008	-0.003
0.055	-0.160	-1.003	-0.014	-0.037	-0.999	-0.089	-0.011	0.004	-0.016	-0.026	-0.028	0.012	0.059	0.050	-0.004
0.070	-0.153	-0.999	-0.012	-0.039	-0.999	-0.048	-0.101	0.012	-0.002	-0.017	-0.025	0.029	0.068	0.048	-0.003
0.074	-0.164	-0.964	-0.012	-0.041	-0.999	-0.086	0.014	0.027	0.002	-0.027	0.011	0.035	0.056	0.013	-0.011
0.055	-0.184	-0.936	-0.013	-0.043	-0.999	-0.068	0.064	0.025	-0.016	-0.044	0.038	0.017	0.037	0.013	-0.013
0.047	-0.180	-0.960	-0.012	-0.045	-0.999	-0.099	-0.008	0.020	-0.024	-0.038	0.014	0.011	0.041	0.011	-0.024
0.059	-0.172	-0.960	-0.013	-0.047	-0.999	-0.058	0.054	-0.008	-0.012	-0.029	0.014	0.024	0.048	0.011	-0.028
0.020	-0.172	-0.972	-0.012	-0.049	-0.999	-0.122	-0.048	0.019	-0.051	-0.026	0.002	0.013	0.048	0.023	-0.024
0.055	-0.145	-0.956	-0.014	-0.052	-0.999	-0.122	0.114	-0.017	-0.015	0.003	0.018	0.023	0.075	0.007	-0.029
0.074	-0.172	-0.944	-0.012	-0.055	-0.998	-0.104	-0.091	0.006	0.003	-0.022	0.030	0.043	0.047	0.005	-0.024
0.005	-0.191	-0.983	-0.014	-0.057	-0.998	-0.103	0.066	-0.005	-0.065	-0.039	-0.010	0.025	0.027	0.034	-0.012
0.090	-0.191	-0.940	-0.018	-0.059	-0.998	-0.090	0.220	-0.013	0.024	-0.037	0.033	0.060	0.026	0.009	-0.016
0.090	-0.191	-0.940	-0.018	-0.062	-0.998	-0.105	0.049	0.019	0.024	-0.034	0.033	0.061	0.025	0.009	-0.013
0.017	-0.187	-0.991	-0.020	-0.064	-0.998	-0.083	0.078	0.026	-0.047	-0.029	-0.019	0.012	0.028	0.042	-0.007
0.067	-0.168	-0.972	-0.022	-0.066	-0.998	-0.102	0.107	0.020	0.005	-0.007	0.000	0.038	0.047	0.022	-0.007
0.036	-0.195	-0.968	-0.021	-0.068	-0.997	-0.074	-0.016	0.028	-0.026	-0.032	0.004	0.007	0.019	0.018	-0.014
0.074	-0.187	-0.968	-0.023	-0.069	-0.997	-0.051	0.141	0.016	0.015	-0.023	0.003	0.045	0.026	0.017	-0.012
0.028	-0.187	-0.972	-0.025	-0.072	-0.997	-0.091	0.074	-0.012	-0.029	-0.021	-0.001	0.001	0.026	0.021	-0.016
0.028	-0.191	-0.972	-0.024	-0.074	-0.997	-0.096	-0.020	-0.010	-0.030	-0.023	-0.002	0.000	0.022	0.020	-0.008
0.051	-0.214	-0.948	-0.024	-0.076	-0.997	-0.096	0.014	0.008	-0.006	-0.044	0.021	0.024	0.002	0.003	-0.012
0.074	-0.203	-0.968	-0.025	-0.078	-0.997	-0.101	0.035	-0.004	0.018	-0.030	0.001	0.048	0.009	0.017	-0.006
0.051	-0.199	-0.956	-0.026	-0.082	-0.996	-0.139	0.056	0.007	-0.004	-0.023	0.013	0.025	0.011	0.005	-0.005
0.055	-0.199	-0.972	-0.028	-0.085	-0.996	-0.130	0.150	-0.019	0.003	-0.020	-0.004	0.029	0.010	0.021	-0.002
0.032	-0.191	-0.960	-0.026	-0.087	-0.996	-0.108	-0.091	0.017	-0.022	-0.010	0.008	0.005	0.016	0.008	-0.013
0.067	-0.199	-0.928	-0.029	-0.089	-0.996	-0.074	0.145	-0.013	0.016	-0.016	0.039	0.040	0.008	0.024	-0.010
0.005	-0.214	-0.964	-0.031	-0.092	-0.995	-0.127	0.122	0.007	-0.043	-0.029	0.003	0.022	0.008	0.011	-0.012
0.043	-0.203	-0.995	-0.032	-0.095	-0.995	-0.133	0.063	-0.006	-0.003	-0.014	-0.029	0.017	0.003	0.043	-0.006
0.043	-0.203	-0.964	-0.033	-0.097	-0.995	-0.119	0.035	0.012	-0.002	-0.011	0.002	0.016	0.003	0.011	-0.013
0.059	-0.230	-0.936	-0.035	-0.100	-0.994	-0.099	0.127	-0.002	0.015	-0.036	0.030	0.030	0.024	0.018	-0.003
0.009	-0.241	-0.968	-0.035	-0.103	-0.994	-0.121	0.015	-0.010	-0.034	-0.045	-0.002	0.021	0.036	0.012	-0.004
0.047	-0.222	-0.972	-0.035	-0.105	-0.994	-0.126	0.014	-0.008	0.004	-0.023	-0.007	0.016	0.018	0.014	-0.007
0.047	-0.226	-0.964	-0.037	-0.108	-0.994	-0.090	0.079	-0.006	0.006	-0.025	0.001	0.015	0.023	0.005	-0.008
0.028	-0.226	-0.948	-0.037	-0.109	-0.993	-0.064	0.019	0.018	-0.013	-0.023	0.017	0.006	0.024	0.013	0.005
0.040	-0.226	-0.956	-0.040	-0.111	-0.993	-0.092	0.174	-0.002	0.002	-0.021	0.008	0.004	0.025	0.006	0.006
0.078	-0.191	-0.948	-0.043	-0.113	-0.993	-0.086	0.167	-0.014	0.043	0.016	0.016	0.042	0.009	0.016	0.013
0.040	-0.222	-0.968	-0.045	-0.116	-0.992	-0.095	0.115	0.002	0.007	-0.013	-0.004	0.002	0.024	0.003	0.011
0.074	-0.222	-0.968	-0.047	-0.118	-0.992	-0.109	0.146	0.014	0.044	-0.010	-0.004	0.037	0.025	0.001	0.005
0.001	-0.249	-0.956	-0.046	-0.121	-0.992	-0.128	-0.048	0.020	-0.030	-0.034	0.007	0.036	0.053	0.012	-0.006
0.001	-0.249	-0.956	-0.047	-0.124	-0.991	-0.106	0.034	-0.012	-0.029	-0.032	0.007	0.037	0.055	0.013	-0.012
0.009	-0.249	-0.956	-0.048	-0.127	-0.991	-0.138	0.064	-0.013	-0.021	-0.029	0.007	0.029	0.056	0.014	-0.015
0.009	-0.238	-0.964	-0.047	-0.130	-0.990	-0.147	-0.047	-0.001	-0.021	-0.014	-0.001	0.030	0.046	0.007	-0.010
0.059	-0.249	-0.944	-0.049	-0.133	-0.990	-0.163	0.137	-0.039	0.031	-0.022	0.018	0.020	0.059	0.027	-0.006
0.028	-0.272	-0.952	-0.051	-0.137	-0.989	-0.147	0.072	-0.027	0.002	-0.042	0.010	0.011	0.083	0.020	0.001
0.020	-0.261	-0.944	-0.050	-0.140	-0.989	-0.137	-0.042	0.009	-0.007	-0.028	0.017	0.018	0.072	0.029	0.001
0.051	-0.261	-0.940	-0.051	-0.143	-0.988	-0.122	0.108	0.004	0.025	-0.025	0.021	0.013	0.073	0.034	-0.007
0.013	-0.261	-0.936	-0.052	-0.145	-0.988	-0.108	0.035	-0.008	-0.013	-0.023	0.024	0.024	0.073	0.039	-0.012
0.005	-0.265	-0.964	-0.052	-0.147	-0.988	-0.101	0.026	0.014	-0.021	-0.024	-0.004	0.031	0.077	0.012	-0.005
0.001	-0.257	-0.960	-0.051	-0.151	-0.987	-0.146	-0.070	0.025	-0.026	-0.014	0.000	0.034	0.069	0.016	-0.009
0.059	-0.276	-0.932	-0.052	-0.153	-0.987	-0.108	0.105	-0.006	0.033	-0.031	0.027	0.024	0.089	0.045	-0.007
0.032	-0.284	-0.924	-0.054	-0.155	-0.986	-0.093	0.094	0.008	0.007	-0.036	0.035	0.003	0.096	0.052	-0.009
0.017	-0.284	-0.940	-0.056	-0.158	-0.986	-0.105	0.124	-0.003	-0.006	-0.034	0.019	0.018	0.096	0.037	-0.004
0.001	-0.272	-0.948	-0.057	-0.160	-0.986	-0.075	0.054	0.003	-0.021	-0.020	0.011	0.033	0.084	0.029	-0.017
0.017	-0.241	-0.960	-0.059	-0.161	-0.985	-0.058	0.110	-0.006	-0.004	0.012	-0.001	0.018	0.053	0.017	-0.015
-0.018	-0.276	-0.936	-0.058	-0.163	-0.985	-0.059	-0.030	0.055	-0.040	-0.021	0.022	0.052	0.088	0.041	-0.015
0.040	-0.311	-0.932	-0.059	-0.164	-0.985	-0.039	0.070	0.090	0.019	-0.054	0.026	0.007	0.122	0.045	-0.009
0.013	-0.296	-0.936	-0.060	-0.164	-0.985	0.020	0.073	0.095	-0.007	-0.039	0.022	0.020	0.107	0.041	-0.008
0.024	-0.269	-0.960	-0.061	-0.164	-0.985	0.035	0.071	0.080	0.005	-0.012	-0.002	0.007	0.080	0.017	-0.002
0.028	-0.265	-0.936	-0.062	-0.164	-0.984	0.000	0.061	0.049	0.010	-0.008	0.022	0.003	0.076	0.041	-0.009
0.013	-0.284	-0.932	-0.065	-0.165	-0.984	-0.012	0.194	0.010	-0.002	-0.027	0.025	0.018	0.095	0.045	-0.011
-0.010	-0.276	-0.932	-0.068	-0.165	-0.984	-0.014	0.154	-0.025	-0.022	-0.018	0.025	0.041	0.087	0.045	-0.018
-0.007	-0.276	-0.932	-0.068	-0.167	-0.984	-0.045	-0.002	-0.017	-0.019	-0.017	0.024	0.037	0.087	0.044	-0.018
-0.007	-0.288	-0.932	-0.066	-0.169	-0.983	-0.091	-0.096	-0.005	-0.020	-0.027	0.024	0.037	0.098	0.044	-0.022
0.020	-0.296	-0.932	-0.067	-0.171	-0.983	-0.089	0.062	-0.046	0.008	-0.032	0.024	0.010	0.106	0.044	-0.020
-0.010	-0.299	-0.932	-0.069	-0.174	-0.982	-0.122	0.078	-0.040	-0.022	-0.034	0.023	0.041	0.109	0.044	-0.012
0.005	-0.296	-0.924	-0.065	-0.176	-0.982	-0.118	-0.176	-0.022	-0.010	-0.027	0.030	0.025	0.105	0.051	-0.003
0.040	-0.303	-0.928	-0.068	-0.179	-0.981	-0.122	0.168	-0.049	0.028	-0.032	0.026	0.009	0.113	0.047	0.005
0.040	-0.303	-0.928	-0.064	-0.182	-0.981	-0.140	-0.196	-0.027	0.024	-0.029	0.025	0.010	0.113	0.047	0.007
0.067	-0.303	-0.928	-0.065	-0.185	-0.980	-0.153	0.079	-0.054	0.052	-0.026	0.025	0.037	0.113	0.047	0.015
0.005	-0.323	-0.928	-0.065	-0.188	-0.980	-0.113	-0.035	-0.020	-0.010	-0.043	0.024	0.025	0.132	0.047	0.016
0.051	-0.303	-0.920	-0.065	-0.190	-0.980	-0.083	0.051	-0.002	0.037	-0.022	0.031	0.022	0.113	0.054	0.013
0.043	-0.296	-0.920	-0.067	-0.192	-0.979	-0.062	0.096	0.018	0.031	-0.012	0.031	0.014	0.105	0.054	0.001
0.020	-0.299	-0.916	-0.068	-0.193	-0.979	-0.041	0.093	0.017	0.010	-0.015	0.035	0.009	0.109	0.058	0.011
0.005	-0.303	-0.916	-0.068	-0.194	-0.979	-0.020	0.000	0.029	-0.006	-0.019	0.034	0.024	0.113	0.058	0.004
0.051	-0.323	-0.924	-0.072	-0.194	-0.978	0.003	0.206	0.004	0.044	-0.038	0.026	0.022	0.132	0.050	0.007
0.001	-0.338	-0.928	-0.071	-0.194	-0.978	0.002	-0.033	0.055	-0.007	-0.053	0.022	0.028	0.148	0.046	0.008
0.055	-0.319	-0.920	-0.074	-0.194	-0.978	0.044	0.200	0.027	0.051	-0.034	0.030	0.025	0.129	0.054	0.009
0.009	-0.319	-0.928	-0.075	-0.193	-0.978	0.087	0.096	0.035	0.007	-0.035	0.022	0.020	0.129	0.046	0.007
0.009	-0.315	-0.905	-0.076	-0.191	-0.979	0.104	0.043	0.061	0.007	-0.033	0.046	0.020	0.125	0.070	0.001
0.036	-0.315	-0.909	-0.081	-0.189	-0.979	0.148	0.288	0.021	0.040	-0.035	0.042	0.007	0.125	0.066	-0.000
-0.049	-0.307	-0.940	-0.082	-0.186	-0.979	0.153	0.065	0.053	-0.044	-0.029	0.011	0.078	0.117	0.035	-0.005
0.040	-0.299	-0.905	-0.086	-0.184	-0.979	0.149	0.230	0.032	0.049	-0.024	0.047	0.011	0.109	0.070	-0.002
-0.030	-0.288	-0.932	-0.086	-0.181	-0.980	0.161	0.025	0.069	-0.020	-0.015	0.020	0.058	0.098	0.043	-0.007
0.005	-0.315	-0.920	-0.089	-0.178	-0.980	0.176	0.171	0.043	0.018	-0.046	0.032	0.023	0.125	0.054	-0.002
-0.010	-0.296	-0.928	-0.092	-0.175	-0.980	0.197	0.163	0.042	0.006	-0.030	0.024	0.039	0.106	0.046	-0.009
-0.022	-0.303	-0.912	-0.093	-0.172	-0.981	0.180	0.051	0.037	-0.005	-0.041	0.040	0.050	0.113	0.062	-0.011
-0.010	-0.284	-0.916	-0.095	-0.169	-0.981	0.151	0.135	-0.008	0.009	-0.024	0.036	0.039	0.094	0.058	-0.009
-0.049	-0.284	-0.920	-0.096	-0.166	-0.981	0.151	0.060	-0.020	-0.029	-0.027	0.033	0.077	0.094	0.054	-0.012
0.017	-0.288	-0.901	-0.097	-0.163	-0.982	0.175	0.060	-0.026	0.037	-0.035	0.053	0.012	0.098	0.074	-0.009
-0.026	-0.303	-0.909	-0.099	-0.161	-0.982	0.157	0.096	-0.011	-0.003	-0.053	0.046	0.054	0.114	0.066	-0.011
-0.010	-0.272	-0.920	-0.099	-0.157	-0.983	0.190	0.037	0.014	0.013	-0.025	0.034	0.039	0.083	0.054	-0.005
-0.033	-0.257	-0.928	-0.101	-0.154	-0.983	0.206	0.091	-0.005	-0.009	-0.013	0.027	0.062	0.068	0.046	-0.010
-0.026	-0.238	-0.932	-0.102	-0.151	-0.983	0.157	0.057	-0.029	0.000	0.004	0.023	0.054	0.048	0.042	-0.006
-0.026	-0.238	-0.932	-0.103	-0.148	-0.984	0.134	0.059	-0.044	0.002	0.003	0.024	0.054	0.048	0.042	-0.003
-0.022	-0.253	-0.940	-0.103	-0.145	-0.984	0.158	0.002	-0.055	0.006	-0.015	0.017	0.050	0.064	0.034	0.003
0.001	-0.245	-0.928	-0.103	-0.142	-0.984	0.171	0.037	-0.052	0.030	-0.010	0.029	0.027	0.056	0.046	0.007
-0.010	-0.257	-0.936	-0.104	-0.139	-0.985	0.177	0.043	-0.044	0.018	-0.025	0.021	0.039	0.068	0.038	-0.001
-0.014	-0.257	-0.956	-0.108	-0.135	-0.985	0.213	0.200	-0.055	0.018	-0.029	0.001	0.043	0.068	0.019	-0.001
-0.083	-0.249	-0.956	-0.105	-0.132	-0.986	0.179	-0.158	-0.032	-0.054	-0.025	0.002	0.112	0.060	0.019	-0.009
-0.022	-0.238	-0.948	-0.106	-0.129	-0.986	0.165	0.045	-0.053	0.008	-0.017	0.009	0.050	0.049	0.027	-0.009
-0.049	-0.238	-0.940	-0.105	-0.126	-0.986	0.150	-0.044	-0.047	-0.020	-0.020	0.018	0.076	0.049	0.035	-0.009
-0.010	-0.245	-0.944	-0.103	-0.123	-0.987	0.168	-0.066	-0.080	0.017	-0.031	0.014	0.038	0.057	0.031	0.001
-0.003	-0.245	-0.932	-0.104	-0.120	-0.987	0.179	0.040	-0.115	0.025	-0.034	0.026	0.030	0.057	0.043	0.002
-0.022	-0.245	-0.952	-0.102	-0.117	-0.988	0.157	-0.085	-0.085	0.005	-0.037	0.007	0.049	0.057	0.023	0.009
-0.014	-0.207	-0.948	-0.102	-0.113	-0.988	0.207	-0.036	-0.092	0.012	-0.003	0.011	0.041	0.018	0.027	0.005
-0.010	-0.211	-0.948	-0.104	-0.109	-0.989	0.224	0.103	-0.100	0.018	-0.011	0.012	0.037	0.022	0.027	0.004
-0.030	-0.211	-0.940	-0.103	-0.104	-0.989	0.259	-0.021	-0.059	-0.002	-0.016	0.020	0.057	0.023	0.035	0.008
-0.014	-0.211	-0.948	-0.104	-0.098	-0.990	0.296	0.038	-0.054	0.014	-0.022	0.013	0.041	0.023	0.027	0.010
-0.014	-0.214	-0.975	-0.105	-0.093	-0.990	0.269	0.060	-0.068	0.015	-0.031	-0.014	0.042	0.026	0.001	0.010
-0.014	-0.207	-0.968	-0.109	-0.088	-0.990	0.249	0.207	-0.110	0.019	-0.028	-0.006	0.042	0.018	0.007	0.018
-0.033	-0.207	-0.991	-0.110	-0.083	-0.990	0.264	0.070	-0.086	0.001	-0.033	-0.030	0.061	0.019	0.016	0.023
-0.010	-0.207	-0.983	-0.114	-0.078	-0.990	0.290	0.203	-0.082	0.028	-0.039	-0.022	0.038	0.019	0.008	0.023
-0.014	-0.214	-0.987	-0.118	-0.072	-0.990	0.307	0.187	-0.092	0.028	-0.052	-0.025	0.042	0.027	0.012	0.026
-0.049	-0.203	-1.027	-0.121	-0.066	-0.990	0.299	0.194	-0.092	-0.003	-0.046	-0.065	0.076	0.015	0.051	0.029
-0.033	-0.207	-1.011	-0.125	-0.060	-0.990	0.336	0.193	-0.057	0.016	-0.056	-0.049	0.061	0.019	0.036	0.039
-0.033	-0.207	-0.999	-0.128	-0.053	-0.990	0.372	0.189	-0.026	0.019	-0.063	-0.037	0.060	0.019	0.024	0.053
0.009	-0.207	-1.011	-0.136	-0.045	-0.990	0.383	0.390	-0.058	0.069	-0.071	-0.050	0.018	0.020	0.035	0.068
0.017	-0.184	-1.039	-0.147	-0.038	-0.988	0.383	0.607	-0.135	0.088	-0.055	-0.079	0.010	0.003	0.063	0.070
-0.018	-0.180	-1.054	-0.159	-0.031	-0.987	0.360	0.598	-0.189	0.065	-0.058	-0.096	0.045	0.007	0.079	0.048
-0.083	-0.195	-1.050	-0.171	-0.023	-0.985	0.363	0.633	-0.164	0.012	-0.081	-0.094	0.110	0.009	0.075	0.017
-0.176	-0.118	-0.905	-0.178	-0.016	-0.984	0.364	0.372	-0.070	-0.072	-0.011	0.051	0.202	0.068	0.071	-0.005
-0.141	-0.068	-0.838	-0.182	-0.009	-0.983	0.372	0.160	0.025	-0.035	0.032	0.117	0.168	0.118	0.138	-0.008
-0.080	-0.041	-0.865	-0.184	-0.003	-0.983	0.311	0.140	0.063	0.030	0.053	0.089	0.106	0.145	0.111	0.010
-0.018	-0.029	-0.909	-0.188	0.001	-0.982	0.231	0.245	0.054	0.096	0.061	0.045	0.045	0.156	0.067	0.059
0.017	-0.064	-0.979	-0.195	0.003	-0.981	0.115	0.354	0.017	0.136	0.024	-0.027	0.010	0.121	0.004	0.100
0.017	-0.083	-1.035	-0.202	0.004	-0.979	0.085	0.424	0.031	0.144	0.003	-0.084	0.010	0.102	0.059	0.139
-0.018	-0.095	-1.046	-0.204	0.004	-0.979	0.054	0.099	0.085	0.111	-0.009	-0.096	0.044	0.090	0.070	0.183
0.047	-0.098	-1.046	-0.203	0.005	-0.979	0.068	-0.023	0.072	0.175	-0.013	-0.095	0.021	0.086	0.070	0.230
0.132	-0.091	-1.113	-0.202	0.007	-0.979	0.130	0.042	0.053	0.260	-0.008	-0.162	0.106	0.093	0.137	0.277
0.182	-0.091	-1.192	-0.203	0.011	-0.979	0.232	0.103	0.064	0.310	-0.012	-0.241	0.156	0.093	0.216	0.339
0.209	-0.064	-1.216	-0.201	0.017	-0.979	0.301	-0.033	0.083	0.336	0.010	-0.264	0.182	0.120	0.239	0.392
0.259	-0.037	-1.232	-0.197	0.021	-0.980	0.242	-0.130	0.035	0.382	0.033	-0.279	0.233	0.146	0.255	0.423
0.267	-0.033	-1.267	-0.192	0.024	-0.981	0.148	-0.200	-0.012	0.384	0.034	-0.314	0.240	0.150	0.291	0.443
0.267	-0.052	-1.255	-0.183	0.026	-0.983	0.134	-0.367	-0.026	0.376	0.012	-0.300	0.240	0.130	0.279	0.456
0.313	-0.025	-1.212	-0.175	0.030	-0.984	0.160	-0.355	-0.130	0.413	0.035	-0.255	0.286	0.157	0.235	0.440
0.324	-0.017	-1.188	-0.168	0.033	-0.985	0.124	-0.240	-0.191	0.418	0.040	-0.231	0.298	0.165	0.211	0.400
0.228	-0.033	-1.188	-0.162	0.032	-0.986	-0.072	-0.238	-0.187	0.316	0.025	-0.230	0.202	0.149	0.211	0.352
0.136	-0.037	-1.149	-0.151	0.028	-0.988	-0.186	-0.511	-0.146	0.212	0.024	-0.189	0.110	0.145	0.172	0.305
0.097	-0.017	-1.109	-0.144	0.022	-0.989	-0.312	-0.338	-0.144	0.166	0.049	-0.149	0.071	0.164	0.133	0.253
0.163	0.006	-1.062	-0.131	0.015	-0.991	-0.395	-0.609	-0.138	0.219	0.079	-0.099	0.136	0.186	0.085	0.229
0.155	-0.010	-1.027	-0.117	0.007	-0.993	-0.410	-0.661	-0.247	0.197	0.071	-0.062	0.128	0.171	0.049	0.217
0.201	-0.037	-1.042	-0.111	-0.000	-0.994	-0.421	-0.230	-0.328	0.238	0.052	-0.077	0.173	0.144	0.064	0.195
0.163	-0.083	-1.042	-0.102	-0.007	-0.995	-0.363	-0.429	-0.257	0.191	0.013	-0.076	0.134	0.096	0.064	0.175
0.043	-0.133	-1.062	-0.094	-0.011	-0.996	-0.212	-0.379	-0.277	0.063	-0.033	-0.095	0.014	0.045	0.083	0.140
0.101	-0.160	-1.058	-0.089	-0.014	-0.996	-0.114	-0.224	-0.284	0.116	-0.057	-0.091	0.073	0.017	0.078	0.080
-0.003	-0.156	-1.019	-0.087	-0.016	-0.996	-0.117	-0.062	-0.265	0.011	-0.050	-0.052	0.030	0.021	0.036	0.029
-0.080	-0.176	-0.987	-0.086	-0.015	-0.996	0.049	-0.082	-0.142	-0.067	-0.070	-0.020	0.105	0.001	0.003	-0.007
-0.080	-0.176	-0.987	-0.084	-0.014	-0.996	0.079	-0.072	-0.042	-0.069	-0.071	-0.020	0.104	0.002	0.002	-0.053
-0.095	-0.164	-0.948	-0.082	-0.010	-0.997	0.212	-0.099	0.032	-0.086	-0.064	0.020	0.118	0.013	0.039	-0.060
-0.114	-0.118	-0.991	-0.075	-0.006	-0.997	0.242	-0.387	0.115	-0.112	-0.022	-0.023	0.135	0.059	0.003	-0.051
0.017	-0.114	-0.901	-0.072	-0.002	-0.997	0.222	-0.146	0.083	0.015	-0.022	0.068	0.002	0.062	0.090	-0.034
0.009	-0.172	-0.948	-0.065	0.002	-0.998	0.233	-0.331	0.051	0.001	-0.084	0.021	0.006	0.002	0.045	-0.025
0.040	-0.153	-0.952	-0.067	0.005	-0.998	0.181	0.137	-0.014	0.034	-0.068	0.017	0.029	0.019	0.044	-0.012
-0.041	-0.172	-0.979	-0.065	0.006	-0.998	0.086	-0.126	-0.009	-0.049	-0.089	-0.010	0.050	0.000	0.018	-0.026
-0.037	-0.137	-1.007	-0.066	0.007	-0.998	0.066	0.068	0.024	-0.044	-0.055	-0.038	0.048	0.033	0.008	-0.043
-0.080	-0.110	-0.975	-0.065	0.007	-0.998	0.020	-0.066	0.049	-0.088	-0.028	-0.007	0.091	0.058	0.025	-0.067
-0.087	-0.137	-0.964	-0.065	0.008	-0.998	0.080	0.011	0.050	-0.096	-0.057	0.005	0.100	0.029	0.039	-0.074
-0.103	-0.075	-0.995	-0.061	0.006	-0.998	-0.081	-0.199	0.068	-0.115	0.007	-0.026	0.119	0.089	0.009	-0.072
-0.068	-0.095	-0.979	-0.056	0.004	-0.998	-0.097	-0.255	-0.013	-0.086	-0.011	-0.010	0.088	0.068	0.027	-0.061
0.001	-0.095	-0.972	-0.051	0.001	-0.999	-0.125	-0.249	-0.054	-0.021	-0.008	-0.002	0.023	0.066	0.037	-0.047
0.001	-0.087	-0.979	-0.045	-0.000	-0.999	-0.066	-0.272	-0.085	-0.027	0.001	-0.010	0.028	0.073	0.031	-0.029
0.017	-0.102	-0.948	-0.042	-0.002	-0.999	-0.077	-0.145	-0.122	-0.015	-0.012	0.022	0.017	0.056	0.065	-0.015
0.020	-0.114	-0.983	-0.040	-0.003	-0.999	-0.052	-0.092	-0.107	-0.013	-0.023	-0.013	0.019	0.042	0.030	-0.016
0.036	-0.122	-0.948	-0.038	-0.005	-0.999	-0.086	-0.092	-0.120	0.000	-0.028	0.022	0.009	0.033	0.067	-0.012
0.013	-0.122	-0.979	-0.035	-0.007	-0.999	-0.061	-0.168	-0.100	-0.026	-0.027	-0.009	0.037	0.032	0.036	0.000
0.036	-0.129	-0.968	-0.034	-0.008	-0.999	-0.055	-0.020	-0.057	-0.004	-0.033	0.003	0.020	0.023	0.047	0.000
0.024	-0.122	-1.011	-0.033	-0.009	-0.999	-0.047	-0.038	-0.043	-0.016	-0.024	-0.040	0.036	0.029	0.004	0.000
Avg ODBA	1.511
Vec ODBA	1.001
Avg ELBA	0.795
Avg EPBA	0.237
Speed	ODBA	VeDBA	ELBA	EPBA	StrkSpGn	StrSpGn_L	ISI
6.400	1.511	1.001	0.795	0.237	0.835	0.866	3.177
MeanPeak	0.085232
MeanLong	0.088341
MeanISI	3.177143
