# Supplementary material for: Averaged Propulsive Body Acceleration (APBA) Can Be Calculated from Biologging Tags That Incorporate Gyroscopes and Accelerometers to Estimate Swimming Speed, Hydrodynamic Drag and Energy Expenditure for Steller Sea Lions
Source: PLoS One. 2016 Jun 10;11(6):e0157326. doi: 10.1371/journal.pone.0157326 (PMC4902303; doi:10.1371/journal.pone.0157326)
Supplement: S4 Data — Same components as S2. (ZIP) [file pone.0157326.s004.zip › SitkaNov_20/sitka6_6616_4.csv]

rawAx	rawAy	rawAz	gravX	gravY	gravZ	gyrX	gyrY	gyrZ	estAx	estAy	estAz	odbX	odbY	odbZ	spk
-0.014	0.091	-1.027	-0.008	0.124	-0.992	0.173	-0.076	0.016	-0.051	0.006	-0.042	0.007	0.141	0.032	-0.031
-0.022	0.079	-0.999	-0.007	0.127	-0.992	0.131	-0.046	0.007	-0.060	-0.008	-0.015	0.016	0.130	0.004	-0.034
-0.022	0.079	-0.999	-0.005	0.131	-0.991	0.213	-0.113	0.005	-0.062	-0.011	-0.016	0.017	0.131	0.004	-0.039
-0.030	0.091	-1.035	-0.002	0.134	-0.991	0.185	-0.152	0.046	-0.072	-0.003	-0.052	0.026	0.143	0.040	-0.045
0.032	0.102	-0.983	-0.002	0.138	-0.990	0.162	-0.014	-0.023	-0.011	0.005	-0.001	0.035	0.155	0.012	-0.032
-0.041	0.118	-1.031	0.002	0.141	-0.990	0.175	-0.218	-0.017	-0.089	0.018	-0.049	0.039	0.172	0.036	-0.029
0.055	0.079	-1.007	0.002	0.144	-0.990	0.145	0.021	-0.010	0.008	-0.024	-0.025	0.056	0.133	0.012	-0.028
-0.007	0.110	-1.019	0.002	0.146	-0.989	0.112	-0.006	-0.050	-0.054	0.005	-0.037	0.007	0.165	0.024	-0.035
0.005	0.079	-0.972	0.004	0.148	-0.989	0.135	-0.076	-0.048	-0.044	-0.028	0.010	0.004	0.135	0.024	-0.028
0.001	0.060	-0.987	0.004	0.150	-0.989	0.121	0.018	-0.001	-0.048	-0.049	-0.006	0.001	0.116	0.008	-0.039
-0.003	0.106	-1.035	0.006	0.152	-0.988	0.091	-0.136	0.027	-0.054	-0.004	-0.054	0.006	0.163	0.039	-0.036
0.009	0.114	-0.991	0.008	0.154	-0.988	0.124	-0.112	0.010	-0.045	0.001	-0.011	0.004	0.171	0.005	-0.033
0.036	0.064	-0.960	0.008	0.157	-0.988	0.161	0.018	0.004	-0.018	-0.052	0.020	0.030	0.121	0.037	-0.025
0.013	0.095	-1.003	0.008	0.159	-0.987	0.111	-0.009	-0.028	-0.042	-0.023	-0.023	0.006	0.152	0.007	-0.024
0.043	0.114	-1.007	0.008	0.161	-0.987	0.100	0.020	-0.027	-0.011	-0.005	-0.028	0.035	0.172	0.010	-0.014
0.024	0.122	-0.983	0.009	0.162	-0.987	0.057	-0.016	-0.046	-0.031	0.002	-0.004	0.015	0.180	0.014	-0.018
0.063	0.102	-0.987	0.009	0.163	-0.987	0.053	-0.012	-0.035	0.007	-0.018	-0.008	0.052	0.161	0.010	-0.016
0.005	0.102	-1.007	0.011	0.163	-0.987	-0.006	-0.085	-0.028	-0.052	-0.018	-0.028	0.007	0.162	0.010	-0.027
0.028	0.087	-0.991	0.010	0.163	-0.987	0.036	0.069	-0.071	-0.028	-0.034	-0.012	0.015	0.146	0.006	-0.028
-0.014	0.095	-0.999	0.010	0.164	-0.986	0.046	-0.026	-0.028	-0.071	-0.027	-0.020	0.029	0.155	0.001	-0.035
0.024	0.114	-0.995	0.014	0.165	-0.986	0.067	-0.208	0.009	-0.037	-0.008	-0.016	0.009	0.174	0.003	-0.031
0.028	0.126	-0.979	0.013	0.166	-0.986	0.040	0.082	-0.018	-0.031	0.003	-0.001	0.011	0.186	0.019	-0.025
0.043	0.099	-0.975	0.016	0.166	-0.986	0.040	-0.174	0.020	-0.020	-0.025	0.003	0.025	0.159	0.023	-0.017
0.070	0.122	-0.991	0.016	0.166	-0.986	0.022	0.039	0.012	0.008	-0.002	-0.013	0.051	0.183	0.007	-0.012
0.036	0.126	-0.995	0.018	0.166	-0.986	-0.008	-0.092	0.005	-0.029	0.003	-0.017	0.016	0.187	0.003	-0.014
0.055	0.110	-0.987	0.017	0.166	-0.986	0.003	0.055	-0.019	-0.009	-0.013	-0.009	0.034	0.171	0.011	-0.013
0.017	0.095	-1.011	0.020	0.166	-0.986	0.025	-0.170	0.016	-0.050	-0.028	-0.033	0.006	0.156	0.012	-0.018
0.043	0.106	-0.995	0.019	0.166	-0.986	-0.008	0.052	-0.000	-0.022	-0.016	-0.017	0.020	0.167	0.004	-0.017
0.043	0.106	-0.995	0.021	0.166	-0.986	-0.013	-0.083	0.000	-0.024	-0.016	-0.017	0.019	0.167	0.004	-0.023
0.040	0.118	-1.015	0.019	0.165	-0.986	-0.017	0.072	-0.021	-0.027	-0.004	-0.037	0.014	0.179	0.016	-0.017
0.020	0.118	-1.003	0.022	0.164	-0.986	-0.063	-0.155	0.003	-0.049	-0.002	-0.025	0.007	0.179	0.004	-0.019
0.055	0.099	-1.003	0.021	0.163	-0.986	-0.037	0.059	-0.018	-0.013	-0.021	-0.025	0.027	0.159	0.004	-0.017
0.036	0.106	-0.991	0.023	0.162	-0.987	-0.027	-0.087	-0.011	-0.035	-0.012	-0.013	0.006	0.167	0.008	-0.023
0.051	0.091	-1.015	0.022	0.161	-0.987	-0.036	0.056	-0.026	-0.018	-0.026	-0.036	0.020	0.151	0.016	-0.020
0.013	0.106	-1.007	0.024	0.160	-0.987	-0.041	-0.090	0.002	-0.058	-0.010	-0.028	0.019	0.165	0.009	-0.022
0.047	0.118	-0.987	0.026	0.159	-0.987	-0.035	-0.082	-0.007	-0.025	0.003	-0.008	0.014	0.176	0.011	-0.023
0.063	0.106	-0.968	0.024	0.158	-0.987	-0.042	0.094	-0.028	-0.008	-0.007	0.012	0.028	0.164	0.030	-0.023
0.024	0.122	-1.015	0.027	0.157	-0.987	-0.058	-0.152	0.001	-0.050	0.010	-0.035	0.012	0.178	0.017	-0.014
0.063	0.099	-1.011	0.029	0.156	-0.987	-0.063	-0.093	-0.008	-0.013	-0.012	-0.031	0.026	0.154	0.014	-0.016
0.059	0.102	-1.019	0.029	0.154	-0.988	-0.076	0.009	-0.019	-0.017	-0.006	-0.039	0.021	0.158	0.022	-0.010
0.036	0.099	-1.007	0.033	0.152	-0.988	-0.079	-0.202	0.032	-0.044	-0.009	-0.027	0.003	0.153	0.010	-0.002
0.105	0.072	-0.979	0.034	0.151	-0.988	-0.036	-0.072	0.040	0.024	-0.035	0.001	0.065	0.125	0.017	-0.003
0.090	0.091	-0.972	0.033	0.150	-0.988	-0.082	0.087	0.014	0.010	-0.014	0.009	0.047	0.144	0.025	-0.003
0.063	0.091	-1.007	0.036	0.149	-0.988	-0.043	-0.141	0.043	-0.020	-0.014	-0.027	0.018	0.143	0.010	0.000
0.078	0.068	-0.979	0.035	0.147	-0.989	-0.072	0.023	0.021	-0.004	-0.036	0.002	0.032	0.119	0.018	-0.008
0.063	0.091	-0.999	0.036	0.145	-0.989	-0.076	-0.024	0.005	-0.020	-0.012	-0.018	0.015	0.142	0.001	-0.009
0.055	0.083	-1.003	0.037	0.143	-0.989	-0.084	-0.062	0.029	-0.029	-0.018	-0.022	0.007	0.134	0.005	-0.012
0.078	0.091	-0.995	0.037	0.141	-0.989	-0.093	-0.024	0.030	-0.006	-0.008	-0.013	0.029	0.140	0.003	-0.017
0.055	0.075	-1.003	0.038	0.139	-0.990	-0.104	-0.038	0.012	-0.030	-0.022	-0.021	0.005	0.124	0.006	-0.022
0.043	0.099	-1.015	0.040	0.136	-0.990	-0.158	-0.071	0.030	-0.043	0.005	-0.032	0.007	0.147	0.018	-0.020
0.040	0.056	-0.995	0.039	0.133	-0.990	-0.157	0.002	0.037	-0.047	-0.034	-0.012	0.011	0.103	0.001	-0.025
0.082	0.044	-0.975	0.040	0.130	-0.991	-0.136	-0.007	0.021	-0.005	-0.042	0.008	0.032	0.091	0.020	-0.023
0.047	0.075	-1.007	0.039	0.127	-0.991	-0.145	0.017	0.014	-0.040	-0.007	-0.023	0.002	0.122	0.012	-0.020
0.070	0.056	-0.999	0.041	0.124	-0.991	-0.129	-0.083	0.017	-0.018	-0.024	-0.015	0.022	0.102	0.005	-0.024
0.070	0.056	-0.999	0.039	0.121	-0.992	-0.128	0.089	-0.003	-0.017	-0.021	-0.015	0.022	0.101	0.006	-0.024
0.017	0.037	-1.003	0.042	0.118	-0.992	-0.155	-0.137	0.035	-0.073	-0.036	-0.018	0.031	0.081	0.011	-0.019
0.074	0.052	-0.999	0.042	0.115	-0.992	-0.140	-0.030	0.024	-0.016	-0.018	-0.014	0.027	0.095	0.008	-0.021
0.074	0.064	-1.027	0.041	0.112	-0.993	-0.153	0.056	0.043	-0.015	-0.003	-0.041	0.028	0.106	0.037	-0.018
0.063	0.064	-0.987	0.043	0.108	-0.993	-0.176	-0.086	0.043	-0.028	0.001	-0.001	0.017	0.105	0.002	-0.012
0.093	0.037	-0.991	0.042	0.106	-0.994	-0.126	0.084	0.006	0.005	-0.023	-0.004	0.048	0.078	0.003	-0.012
0.051	0.048	-0.995	0.043	0.102	-0.994	-0.166	-0.081	0.022	-0.039	-0.007	-0.008	0.006	0.089	0.007	-0.015
0.082	0.052	-0.987	0.044	0.100	-0.994	-0.125	-0.023	0.013	-0.009	-0.000	0.000	0.037	0.092	0.001	-0.011
0.074	0.041	-0.995	0.044	0.096	-0.994	-0.166	0.003	0.004	-0.017	-0.008	-0.007	0.029	0.079	0.008	-0.014
0.070	0.033	-1.019	0.044	0.092	-0.995	-0.212	0.009	-0.001	-0.020	-0.011	-0.031	0.025	0.071	0.032	-0.012
0.074	0.037	-1.007	0.044	0.087	-0.995	-0.223	-0.017	-0.008	-0.017	-0.003	-0.019	0.029	0.073	0.020	-0.012
0.074	0.037	-0.975	0.045	0.083	-0.996	-0.202	-0.063	0.003	-0.018	0.002	0.013	0.029	0.072	0.012	-0.013
0.086	0.010	-0.979	0.044	0.078	-0.996	-0.229	0.069	-0.013	-0.005	-0.021	0.010	0.040	0.044	0.008	-0.018
0.063	0.041	-1.011	0.043	0.074	-0.996	-0.196	0.050	-0.033	-0.027	0.014	-0.022	0.017	0.074	0.024	-0.020
0.051	0.029	-0.999	0.044	0.070	-0.997	-0.195	-0.045	-0.025	-0.040	0.007	-0.010	0.004	0.062	0.013	-0.018
0.074	0.021	-0.979	0.044	0.066	-0.997	-0.214	0.007	-0.024	-0.017	0.004	0.010	0.027	0.054	0.007	-0.014
0.082	0.017	-0.991	0.046	0.061	-0.997	-0.229	-0.090	-0.014	-0.011	0.004	-0.002	0.034	0.050	0.005	-0.013
0.101	0.010	-0.987	0.046	0.056	-0.997	-0.256	0.036	-0.031	0.009	0.002	0.003	0.053	0.042	0.002	-0.007
0.082	-0.010	-0.995	0.048	0.051	-0.998	-0.239	-0.107	-0.021	-0.012	-0.012	-0.005	0.033	0.022	0.009	-0.005
0.090	-0.017	-0.983	0.047	0.046	-0.998	-0.237	0.070	-0.032	-0.003	-0.015	0.007	0.040	0.014	0.002	-0.010
0.082	-0.029	-0.991	0.045	0.041	-0.998	-0.226	0.066	-0.022	-0.010	-0.022	-0.000	0.033	0.003	0.006	-0.011
0.047	-0.029	-1.019	0.044	0.037	-0.998	-0.179	0.058	-0.026	-0.043	-0.018	-0.027	0.002	0.002	0.034	-0.014
0.090	0.002	-1.003	0.045	0.033	-0.998	-0.189	-0.021	-0.004	-0.002	0.017	-0.011	0.040	0.033	0.019	-0.015
0.067	-0.010	-0.979	0.046	0.029	-0.999	-0.196	-0.031	-0.001	-0.026	0.009	0.013	0.017	0.022	0.004	-0.016
0.086	-0.021	-0.983	0.046	0.026	-0.999	-0.171	-0.032	-0.015	-0.007	0.001	0.009	0.036	0.011	0.000	-0.013
0.074	-0.033	-0.999	0.047	0.021	-0.999	-0.223	-0.026	-0.018	-0.020	-0.005	-0.007	0.024	0.000	0.016	-0.018
0.074	-0.033	-0.999	0.047	0.017	-0.999	-0.214	0.023	-0.015	-0.019	-0.001	-0.007	0.024	0.001	0.016	-0.014
0.067	-0.056	-1.007	0.048	0.013	-0.999	-0.190	-0.055	-0.015	-0.028	-0.020	-0.014	0.016	0.021	0.025	-0.017
0.090	-0.068	-0.983	0.046	0.009	-0.999	-0.182	0.073	-0.037	-0.004	-0.027	0.009	0.039	0.032	0.001	-0.015
0.067	-0.071	-0.999	0.047	0.004	-0.999	-0.218	-0.019	-0.043	-0.028	-0.026	-0.006	0.016	0.035	0.017	-0.012
0.093	-0.052	-0.975	0.046	-0.001	-0.999	-0.224	0.049	-0.049	0.000	-0.002	0.017	0.043	0.015	0.006	-0.009
0.090	-0.064	-0.999	0.045	-0.005	-0.999	-0.228	0.042	-0.026	-0.003	-0.009	-0.006	0.039	0.026	0.018	-0.013
0.082	-0.064	-0.995	0.044	-0.010	-0.999	-0.207	0.078	-0.027	-0.009	-0.004	-0.002	0.032	0.025	0.014	-0.010
0.063	-0.068	-0.983	0.044	-0.014	-0.999	-0.211	0.005	-0.026	-0.029	-0.003	0.010	0.013	0.028	0.002	-0.014
0.086	-0.075	-0.983	0.043	-0.018	-0.999	-0.203	0.043	-0.036	-0.005	-0.007	0.009	0.036	0.035	0.002	-0.019
0.063	-0.071	-0.991	0.043	-0.023	-0.999	-0.215	0.019	-0.025	-0.028	0.002	0.002	0.013	0.030	0.011	-0.017
0.067	-0.060	-0.999	0.044	-0.027	-0.999	-0.212	-0.068	-0.017	-0.025	0.018	-0.006	0.017	0.017	0.019	-0.013
0.097	-0.098	-0.979	0.043	-0.032	-0.999	-0.239	0.062	-0.036	0.006	-0.016	0.013	0.048	0.054	0.001	-0.013
0.070	-0.095	-1.015	0.044	-0.036	-0.998	-0.194	-0.057	-0.021	-0.022	-0.008	-0.022	0.021	0.049	0.035	-0.013
0.082	-0.091	-0.995	0.043	-0.040	-0.998	-0.183	0.059	-0.053	-0.009	0.000	-0.002	0.033	0.044	0.015	-0.015
0.070	-0.114	-0.979	0.042	-0.045	-0.998	-0.219	0.041	-0.047	-0.020	-0.018	0.013	0.022	0.066	0.000	-0.018
0.055	-0.114	-0.991	0.044	-0.049	-0.998	-0.223	-0.092	-0.047	-0.037	-0.013	0.001	0.007	0.064	0.012	-0.020
0.078	-0.118	-0.999	0.044	-0.054	-0.998	-0.199	0.009	-0.056	-0.014	-0.013	-0.007	0.030	0.067	0.019	-0.024
0.067	-0.126	-0.991	0.044	-0.058	-0.997	-0.195	-0.006	-0.053	-0.026	-0.016	0.001	0.019	0.073	0.012	-0.022
0.070	-0.141	-0.968	0.045	-0.061	-0.997	-0.174	-0.040	-0.048	-0.023	-0.028	0.024	0.023	0.086	0.012	-0.020
0.086	-0.137	-0.975	0.045	-0.065	-0.997	-0.154	0.010	-0.034	-0.008	-0.021	0.016	0.039	0.080	0.004	-0.020
0.078	-0.145	-0.972	0.046	-0.068	-0.997	-0.152	-0.060	-0.024	-0.017	-0.025	0.020	0.032	0.086	0.008	-0.019
0.082	-0.141	-0.987	0.047	-0.071	-0.996	-0.133	-0.012	-0.029	-0.013	-0.018	0.004	0.036	0.080	0.008	-0.014
0.082	-0.141	-0.972	0.046	-0.073	-0.996	-0.110	0.033	-0.011	-0.013	-0.016	0.019	0.036	0.078	0.008	-0.015
0.093	-0.137	-0.979	0.045	-0.075	-0.996	-0.092	0.062	-0.011	-0.000	-0.010	0.011	0.048	0.072	0.000	-0.011
0.078	-0.133	-0.975	0.046	-0.077	-0.996	-0.098	-0.031	-0.002	-0.016	-0.004	0.015	0.033	0.066	0.004	-0.009
0.090	-0.153	-0.995	0.045	-0.079	-0.996	-0.063	0.031	-0.021	-0.004	-0.021	-0.005	0.045	0.083	0.016	-0.005
0.090	-0.153	-0.995	0.046	-0.081	-0.996	-0.075	-0.032	-0.001	-0.005	-0.019	-0.005	0.046	0.081	0.016	-0.012
0.109	-0.156	-0.960	0.044	-0.083	-0.996	-0.093	0.105	-0.018	0.016	-0.021	0.030	0.066	0.083	0.019	-0.008
0.055	-0.168	-0.983	0.044	-0.085	-0.995	-0.082	0.006	-0.011	-0.038	-0.031	0.006	0.013	0.092	0.005	-0.011
0.093	-0.184	-0.983	0.045	-0.086	-0.995	-0.063	-0.037	0.008	-0.000	-0.045	0.006	0.053	0.106	0.005	-0.014
0.078	-0.164	-0.983	0.044	-0.088	-0.995	-0.072	0.038	0.006	-0.015	-0.024	0.006	0.038	0.085	0.006	-0.020
0.082	-0.172	-0.960	0.043	-0.089	-0.995	-0.047	0.058	0.000	-0.010	-0.030	0.030	0.042	0.090	0.017	-0.019
0.078	-0.164	-0.952	0.041	-0.090	-0.995	-0.035	0.091	-0.019	-0.012	-0.022	0.038	0.039	0.080	0.025	-0.023
0.055	-0.164	-0.983	0.042	-0.091	-0.995	-0.041	-0.057	-0.003	-0.036	-0.020	0.006	0.016	0.078	0.007	-0.021
0.078	-0.153	-0.968	0.044	-0.092	-0.995	-0.046	-0.056	-0.006	-0.014	-0.008	0.022	0.039	0.064	0.009	-0.023
0.090	-0.160	-0.979	0.042	-0.093	-0.995	-0.016	0.095	-0.012	-0.001	-0.014	0.010	0.050	0.069	0.003	-0.017
0.063	-0.164	-0.975	0.042	-0.093	-0.995	-0.019	-0.020	0.003	-0.028	-0.017	0.014	0.023	0.071	0.002	-0.013
0.105	-0.180	-0.968	0.042	-0.094	-0.995	0.000	0.015	0.022	0.014	-0.032	0.022	0.064	0.085	0.010	-0.011
0.078	-0.191	-0.975	0.044	-0.093	-0.995	0.018	-0.066	0.040	-0.014	-0.044	0.014	0.036	0.095	0.003	-0.014
0.086	-0.172	-0.975	0.041	-0.093	-0.995	0.033	0.122	0.016	-0.004	-0.025	0.014	0.042	0.074	0.003	-0.012
0.070	-0.149	-0.983	0.042	-0.093	-0.995	0.030	-0.010	0.030	-0.019	-0.002	0.006	0.026	0.049	0.004	-0.016
0.078	-0.164	-0.964	0.041	-0.092	-0.995	0.047	0.040	0.032	-0.011	-0.018	0.025	0.033	0.062	0.017	-0.017
0.078	-0.184	-0.964	0.040	-0.091	-0.995	0.053	0.069	0.028	-0.010	-0.038	0.025	0.033	0.079	0.018	-0.015
0.070	-0.176	-0.979	0.041	-0.090	-0.995	0.074	-0.031	0.040	-0.019	-0.032	0.009	0.025	0.069	0.004	-0.016
0.093	-0.164	-0.983	0.040	-0.088	-0.995	0.096	0.066	0.038	0.006	-0.022	0.005	0.047	0.056	0.000	-0.013
0.067	-0.172	-0.968	0.038	-0.087	-0.996	0.087	0.082	0.042	-0.020	-0.031	0.021	0.020	0.061	0.016	-0.018
0.090	-0.180	-0.972	0.038	-0.085	-0.996	0.095	0.017	0.055	0.003	-0.040	0.017	0.042	0.067	0.013	-0.011
0.036	-0.160	-0.991	0.037	-0.083	-0.996	0.116	0.063	0.063	-0.049	-0.023	-0.002	0.012	0.046	0.007	-0.017
0.113	-0.145	-0.960	0.038	-0.081	-0.996	0.082	-0.038	0.086	0.027	-0.009	0.029	0.065	0.028	0.024	-0.009
0.063	-0.156	-0.975	0.038	-0.079	-0.996	0.125	0.028	0.067	-0.023	-0.023	0.014	0.015	0.037	0.008	-0.008
0.101	-0.149	-0.991	0.038	-0.076	-0.996	0.139	0.018	0.071	0.015	-0.018	-0.002	0.053	0.027	0.008	-0.001
0.082	-0.145	-0.995	0.036	-0.074	-0.997	0.103	0.099	0.063	-0.002	-0.016	-0.006	0.033	0.021	0.012	-0.007
0.078	-0.149	-0.983	0.035	-0.073	-0.997	0.084	0.075	0.066	-0.005	-0.021	0.006	0.029	0.023	0.001	-0.006
0.070	-0.149	-0.979	0.035	-0.071	-0.997	0.096	0.010	0.076	-0.013	-0.023	0.011	0.022	0.021	0.003	-0.010
0.067	-0.145	-0.968	0.033	-0.069	-0.997	0.116	0.094	0.075	-0.015	-0.021	0.023	0.019	0.016	0.015	-0.013
0.082	-0.133	-0.960	0.032	-0.067	-0.997	0.115	0.074	0.058	0.001	-0.011	0.031	0.035	0.002	0.022	-0.013
0.067	-0.137	-0.987	0.032	-0.065	-0.997	0.091	-0.012	0.058	-0.014	-0.017	0.003	0.020	0.004	0.005	-0.013
0.086	-0.137	-0.956	0.031	-0.064	-0.997	0.093	0.082	0.020	0.006	-0.018	0.035	0.039	0.002	0.026	-0.011
0.070	-0.141	-0.972	0.030	-0.062	-0.998	0.102	0.050	0.039	-0.009	-0.024	0.019	0.025	0.004	0.010	-0.011
0.070	-0.137	-0.975	0.030	-0.061	-0.998	0.074	0.006	0.061	-0.009	-0.021	0.015	0.025	0.002	0.005	-0.014
0.082	-0.122	-0.964	0.029	-0.059	-0.998	0.078	0.059	0.061	0.003	-0.007	0.027	0.036	0.020	0.017	-0.014
0.059	-0.137	-0.960	0.030	-0.058	-0.998	0.085	-0.038	0.080	-0.021	-0.024	0.031	0.014	0.006	0.021	-0.012
0.082	-0.118	-0.956	0.028	-0.057	-0.998	0.072	0.094	0.053	0.004	-0.005	0.035	0.038	0.027	0.025	-0.012
0.082	-0.114	-0.975	0.027	-0.055	-0.998	0.086	0.083	0.067	0.005	-0.003	0.016	0.038	0.033	0.005	-0.015
0.070	-0.118	-0.956	0.026	-0.053	-0.998	0.097	0.069	0.071	-0.006	-0.008	0.036	0.027	0.030	0.024	-0.011
0.063	-0.106	-0.972	0.025	-0.052	-0.998	0.080	0.065	0.063	-0.012	0.002	0.020	0.020	0.044	0.008	-0.008
0.067	-0.102	-0.972	0.023	-0.050	-0.998	0.073	0.107	0.056	-0.006	0.005	0.020	0.025	0.049	0.008	-0.014
0.086	-0.118	-0.972	0.021	-0.049	-0.999	0.093	0.076	0.043	0.014	-0.012	0.020	0.045	0.035	0.008	-0.009
0.051	-0.129	-0.960	0.021	-0.047	-0.999	0.073	0.028	0.046	-0.020	-0.025	0.032	0.010	0.025	0.019	-0.007
0.086	-0.118	-0.972	0.020	-0.046	-0.999	0.068	0.081	0.038	0.016	-0.015	0.020	0.045	0.038	0.007	-0.006
0.074	-0.098	-0.964	0.020	-0.045	-0.999	0.056	-0.011	0.043	0.004	0.004	0.028	0.034	0.059	0.015	-0.011
0.063	-0.102	-0.975	0.017	-0.044	-0.999	0.071	0.170	0.044	-0.005	-0.001	0.016	0.023	0.056	0.003	-0.006
0.047	-0.110	-0.991	0.014	-0.043	-0.999	0.048	0.155	0.052	-0.017	-0.010	0.001	0.007	0.050	0.013	-0.007
0.070	-0.106	-0.964	0.013	-0.043	-0.999	0.041	0.068	0.042	0.007	-0.007	0.029	0.031	0.055	0.014	-0.002
0.067	-0.091	-0.979	0.012	-0.042	-0.999	0.041	0.049	0.035	0.004	0.008	0.013	0.027	0.072	0.001	-0.001
0.086	-0.079	-0.979	0.010	-0.042	-0.999	0.024	0.118	0.022	0.025	0.020	0.013	0.046	0.084	0.001	0.002
0.067	-0.091	-0.960	0.007	-0.041	-0.999	0.020	0.135	0.038	0.008	0.008	0.033	0.027	0.074	0.018	0.003
0.070	-0.087	-0.944	0.004	-0.041	-0.999	0.016	0.169	0.048	0.015	0.012	0.049	0.031	0.079	0.034	0.001
0.074	-0.102	-0.944	0.002	-0.041	-0.999	0.027	0.121	0.045	0.021	-0.004	0.049	0.035	0.065	0.034	-0.006
0.043	-0.079	-0.975	-0.002	-0.040	-0.999	0.041	0.186	-0.006	-0.006	0.018	0.017	0.005	0.089	0.002	-0.007
0.036	-0.102	-0.972	-0.002	-0.040	-0.999	-0.003	0.034	-0.022	-0.013	-0.004	0.021	0.003	0.067	0.006	-0.002
0.051	-0.098	-0.968	-0.004	-0.041	-0.999	-0.004	0.083	-0.023	0.004	0.000	0.025	0.013	0.072	0.010	-0.005
0.086	-0.091	-0.944	-0.007	-0.041	-0.999	-0.029	0.189	-0.012	0.041	0.008	0.048	0.048	0.081	0.034	-0.004
0.040	-0.079	-0.956	-0.010	-0.042	-0.999	-0.024	0.155	-0.002	-0.002	0.021	0.036	0.002	0.093	0.022	-0.002
0.043	-0.087	-0.964	-0.013	-0.043	-0.999	-0.046	0.137	-0.015	0.004	0.014	0.028	0.006	0.087	0.014	-0.000
0.036	-0.087	-0.972	-0.015	-0.046	-0.999	-0.127	0.106	-0.043	-0.001	0.017	0.020	0.001	0.088	0.006	-0.006
0.051	-0.075	-0.952	-0.019	-0.049	-0.999	-0.151	0.204	-0.100	0.018	0.032	0.040	0.014	0.100	0.025	-0.008
0.043	-0.075	-0.936	-0.023	-0.053	-0.998	-0.207	0.223	-0.121	0.015	0.036	0.055	0.007	0.101	0.041	-0.011
0.013	-0.122	-0.948	-0.027	-0.057	-0.998	-0.195	0.219	-0.095	-0.011	-0.006	0.043	0.024	0.056	0.029	-0.013
0.020	-0.122	-0.944	-0.029	-0.061	-0.998	-0.169	0.077	-0.073	-0.002	-0.002	0.047	0.016	0.057	0.033	-0.014
0.017	-0.110	-0.948	-0.031	-0.063	-0.998	-0.137	0.088	-0.057	-0.004	0.013	0.043	0.020	0.069	0.029	-0.019
0.036	-0.110	-0.936	-0.034	-0.067	-0.997	-0.177	0.160	-0.098	0.018	0.016	0.055	0.001	0.070	0.041	-0.017
0.001	-0.122	-0.940	-0.036	-0.072	-0.997	-0.233	0.114	-0.130	-0.014	0.010	0.051	0.035	0.059	0.037	-0.024
0.017	-0.118	-0.920	-0.042	-0.077	-0.996	-0.275	0.295	-0.191	0.007	0.019	0.070	0.019	0.064	0.057	-0.026
-0.026	-0.141	-0.916	-0.045	-0.083	-0.995	-0.312	0.136	-0.166	-0.032	0.002	0.073	0.062	0.041	0.060	-0.033
-0.007	-0.156	-0.932	-0.048	-0.090	-0.995	-0.303	0.153	-0.132	-0.010	-0.008	0.056	0.043	0.026	0.044	-0.032
-0.018	-0.133	-0.924	-0.051	-0.095	-0.994	-0.275	0.163	-0.114	-0.018	0.021	0.064	0.054	0.050	0.052	-0.033
-0.003	-0.153	-0.916	-0.056	-0.101	-0.993	-0.308	0.220	-0.105	0.002	0.008	0.071	0.038	0.031	0.060	-0.026
-0.010	-0.153	-0.932	-0.059	-0.107	-0.992	-0.310	0.169	-0.108	-0.002	0.014	0.054	0.046	0.032	0.045	-0.026
-0.014	-0.164	-0.928	-0.062	-0.114	-0.992	-0.312	0.111	-0.146	-0.004	0.009	0.057	0.050	0.021	0.049	-0.021
-0.026	-0.168	-0.940	-0.063	-0.120	-0.991	-0.316	0.042	-0.142	-0.014	0.011	0.045	0.061	0.017	0.037	-0.028
-0.010	-0.160	-0.936	-0.066	-0.126	-0.990	-0.304	0.169	-0.160	0.005	0.025	0.048	0.046	0.025	0.040	-0.026
-0.057	-0.180	-0.924	-0.069	-0.132	-0.989	-0.307	0.132	-0.148	-0.039	0.012	0.058	0.092	0.006	0.052	-0.026
-0.018	-0.180	-0.936	-0.072	-0.137	-0.988	-0.275	0.118	-0.157	0.002	0.017	0.046	0.053	0.006	0.040	-0.025
-0.033	-0.191	-0.940	-0.073	-0.143	-0.987	-0.280	0.060	-0.174	-0.012	0.011	0.041	0.068	0.005	0.037	-0.026
-0.041	-0.195	-0.964	-0.077	-0.149	-0.986	-0.344	0.135	-0.233	-0.016	0.014	0.016	0.076	0.009	0.013	-0.017
-0.041	-0.195	-0.964	-0.079	-0.156	-0.985	-0.354	0.063	-0.267	-0.014	0.020	0.014	0.076	0.008	0.013	-0.019
-0.026	-0.211	-0.936	-0.081	-0.163	-0.983	-0.371	0.102	-0.277	0.004	0.012	0.041	0.060	0.024	0.040	-0.021
-0.041	-0.226	-0.936	-0.085	-0.170	-0.982	-0.357	0.127	-0.268	-0.008	0.003	0.039	0.076	0.039	0.040	-0.019
-0.057	-0.226	-0.932	-0.087	-0.177	-0.980	-0.390	0.056	-0.257	-0.022	0.011	0.042	0.091	0.039	0.044	-0.017
-0.037	-0.230	-0.940	-0.088	-0.184	-0.979	-0.358	0.012	-0.278	-0.001	0.014	0.032	0.072	0.043	0.036	-0.014
-0.030	-0.249	-0.928	-0.090	-0.190	-0.978	-0.313	0.058	-0.291	0.008	0.000	0.043	0.064	0.062	0.048	-0.008
-0.033	-0.257	-0.956	-0.092	-0.196	-0.976	-0.337	0.053	-0.262	0.006	-0.001	0.014	0.068	0.070	0.021	-0.005
-0.037	-0.249	-0.987	-0.095	-0.201	-0.975	-0.301	0.134	-0.270	0.006	0.012	-0.019	0.072	0.062	0.011	-0.009
-0.068	-0.249	-0.964	-0.099	-0.207	-0.973	-0.301	0.174	-0.264	-0.020	0.018	0.003	0.102	0.062	0.013	-0.013
-0.095	-0.269	-0.991	-0.103	-0.213	-0.972	-0.312	0.133	-0.257	-0.043	0.004	-0.026	0.129	0.082	0.015	-0.016
-0.095	-0.288	-0.995	-0.106	-0.218	-0.970	-0.287	0.112	-0.257	-0.040	-0.010	-0.032	0.129	0.102	0.019	-0.018
-0.080	-0.299	-0.972	-0.110	-0.224	-0.968	-0.316	0.130	-0.282	-0.021	-0.016	-0.010	0.113	0.113	0.005	-0.018
-0.072	-0.319	-0.987	-0.115	-0.229	-0.967	-0.300	0.177	-0.307	-0.009	-0.029	-0.028	0.106	0.133	0.011	-0.009
-0.103	-0.338	-0.995	-0.118	-0.234	-0.965	-0.302	0.098	-0.295	-0.036	-0.043	-0.038	0.136	0.153	0.018	-0.002
-0.072	-0.350	-1.011	-0.121	-0.240	-0.963	-0.295	0.117	-0.280	-0.002	-0.049	-0.055	0.105	0.165	0.034	0.007
-0.083	-0.346	-0.995	-0.127	-0.243	-0.962	-0.218	0.214	-0.286	-0.008	-0.042	-0.041	0.117	0.161	0.018	0.013
-0.064	-0.315	-1.003	-0.133	-0.247	-0.960	-0.209	0.286	-0.304	0.018	-0.007	-0.051	0.097	0.131	0.026	0.029
-0.080	-0.311	-1.003	-0.142	-0.250	-0.958	-0.234	0.379	-0.386	0.011	0.000	-0.053	0.113	0.127	0.026	0.032
-0.057	-0.334	-1.003	-0.154	-0.254	-0.955	-0.225	0.523	-0.430	0.046	-0.019	-0.055	0.090	0.151	0.026	0.026
-0.091	-0.354	-0.975	-0.166	-0.256	-0.952	-0.184	0.546	-0.372	0.024	-0.036	-0.030	0.124	0.171	0.002	0.006
-0.153	-0.342	-0.956	-0.174	-0.257	-0.951	-0.082	0.312	-0.261	-0.031	-0.023	-0.012	0.186	0.160	0.021	-0.009
-0.203	-0.292	-0.948	-0.179	-0.257	-0.950	-0.021	0.218	-0.184	-0.076	0.027	-0.005	0.235	0.110	0.029	-0.030
-0.176	-0.272	-0.932	-0.182	-0.257	-0.949	-0.035	0.152	-0.169	-0.045	0.046	0.010	0.209	0.091	0.045	-0.042
-0.176	-0.292	-0.920	-0.186	-0.258	-0.948	-0.118	0.137	-0.234	-0.041	0.029	0.021	0.208	0.111	0.057	-0.024
-0.149	-0.315	-0.897	-0.189	-0.260	-0.947	-0.138	0.070	-0.260	-0.012	0.007	0.044	0.182	0.135	0.081	0.003
-0.053	-0.354	-0.893	-0.192	-0.261	-0.946	-0.090	0.100	-0.239	0.087	-0.030	0.047	0.085	0.174	0.085	0.032
-0.053	-0.354	-0.893	-0.194	-0.261	-0.946	-0.014	0.080	-0.225	0.089	-0.030	0.047	0.085	0.175	0.085	0.077
-0.033	-0.381	-0.940	-0.194	-0.261	-0.946	-0.011	-0.040	-0.193	0.109	-0.057	0.000	0.066	0.203	0.038	0.135
0.028	-0.377	-1.015	-0.193	-0.261	-0.946	-0.044	-0.062	-0.170	0.169	-0.053	-0.074	0.005	0.199	0.037	0.191
0.105	-0.342	-1.058	-0.193	-0.261	-0.946	0.013	0.043	-0.062	0.246	-0.018	-0.117	0.072	0.165	0.080	0.256
0.182	-0.272	-1.074	-0.193	-0.261	-0.946	0.002	0.055	-0.036	0.323	0.051	-0.133	0.149	0.096	0.096	0.317
0.236	-0.222	-1.078	-0.193	-0.262	-0.946	-0.055	0.040	-0.072	0.377	0.102	-0.137	0.203	0.046	0.100	0.360
0.240	-0.222	-1.106	-0.192	-0.263	-0.945	-0.105	0.020	-0.132	0.380	0.103	-0.165	0.207	0.047	0.127	0.381
0.217	-0.253	-1.133	-0.192	-0.264	-0.945	-0.085	0.026	-0.151	0.357	0.073	-0.192	0.184	0.079	0.154	0.382
0.178	-0.288	-1.184	-0.191	-0.263	-0.946	0.008	-0.020	-0.093	0.317	0.038	-0.243	0.146	0.114	0.206	0.383
0.155	-0.315	-1.184	-0.185	-0.261	-0.947	0.116	-0.291	-0.087	0.288	0.009	-0.241	0.123	0.142	0.205	0.364
0.197	-0.319	-1.228	-0.182	-0.258	-0.949	0.145	-0.123	-0.104	0.327	0.002	-0.282	0.165	0.146	0.248	0.346
0.128	-0.326	-1.200	-0.171	-0.254	-0.952	0.167	-0.519	-0.031	0.247	-0.009	-0.252	0.096	0.155	0.221	0.320
0.159	-0.334	-1.117	-0.162	-0.252	-0.954	0.119	-0.455	-0.017	0.268	-0.019	-0.166	0.127	0.163	0.138	0.289
0.128	-0.288	-1.058	-0.151	-0.251	-0.956	0.087	-0.504	-0.018	0.226	0.025	-0.105	0.096	0.117	0.079	0.244
0.093	-0.284	-1.031	-0.141	-0.248	-0.958	0.112	-0.527	-0.070	0.181	0.027	-0.075	0.062	0.114	0.051	0.209
0.093	-0.319	-0.999	-0.132	-0.245	-0.961	0.194	-0.425	-0.047	0.172	-0.011	-0.041	0.061	0.149	0.019	0.182
0.070	-0.323	-1.007	-0.115	-0.239	-0.964	0.291	-0.873	0.037	0.131	-0.021	-0.045	0.038	0.154	0.027	0.156
0.136	-0.330	-0.936	-0.110	-0.234	-0.966	0.277	-0.184	0.014	0.192	-0.033	0.028	0.104	0.162	0.044	0.138
0.093	-0.319	-0.920	-0.100	-0.228	-0.968	0.353	-0.464	0.088	0.139	-0.028	0.047	0.061	0.151	0.060	0.114
0.093	-0.330	-0.920	-0.093	-0.223	-0.970	0.313	-0.317	0.135	0.132	-0.045	0.049	0.062	0.163	0.060	0.087
0.028	-0.288	-0.940	-0.093	-0.217	-0.972	0.330	0.006	0.078	0.065	-0.009	0.031	0.004	0.121	0.040	0.044
-0.026	-0.292	-0.968	-0.087	-0.213	-0.973	0.192	-0.286	0.079	0.005	-0.016	0.005	0.058	0.125	0.012	0.018
-0.080	-0.284	-0.979	-0.081	-0.209	-0.975	0.227	-0.278	0.064	-0.055	-0.012	-0.005	0.112	0.118	0.001	-0.021
-0.026	-0.288	-0.940	-0.076	-0.204	-0.976	0.271	-0.255	-0.012	-0.006	-0.021	0.036	0.058	0.122	0.040	-0.038
-0.099	-0.330	-0.940	-0.070	-0.198	-0.978	0.343	-0.315	0.040	-0.086	-0.070	0.038	0.131	0.165	0.040	-0.046
-0.030	-0.280	-0.952	-0.061	-0.192	-0.980	0.318	-0.411	0.072	-0.025	-0.025	0.028	0.062	0.115	0.028	-0.029
-0.030	-0.280	-0.952	-0.055	-0.187	-0.981	0.256	-0.294	0.051	-0.031	-0.030	0.030	0.062	0.116	0.029	-0.037
0.059	-0.303	-0.944	-0.052	-0.183	-0.982	0.258	-0.122	0.060	0.054	-0.058	0.039	0.027	0.139	0.036	-0.027
-0.049	-0.265	-0.972	-0.045	-0.180	-0.983	0.169	-0.343	0.063	-0.061	-0.022	0.012	0.081	0.101	0.009	-0.037
-0.003	-0.303	-0.924	-0.040	-0.177	-0.983	0.176	-0.255	0.027	-0.020	-0.063	0.060	0.035	0.140	0.057	-0.050
-0.057	-0.284	-0.948	-0.036	-0.173	-0.984	0.203	-0.207	0.067	-0.079	-0.048	0.037	0.089	0.121	0.033	-0.072
-0.072	-0.265	-0.948	-0.030	-0.169	-0.985	0.231	-0.303	0.096	-0.100	-0.032	0.038	0.104	0.102	0.033	-0.084
-0.037	-0.238	-0.968	-0.026	-0.165	-0.986	0.221	-0.168	0.087	-0.069	-0.009	0.019	0.070	0.075	0.013	-0.093
-0.076	-0.230	-0.936	-0.022	-0.159	-0.987	0.300	-0.205	0.082	-0.112	-0.007	0.052	0.108	0.068	0.045	-0.090
-0.037	-0.226	-0.936	-0.020	-0.152	-0.988	0.351	-0.090	0.059	-0.075	-0.010	0.052	0.070	0.064	0.045	-0.079
-0.022	-0.226	-0.972	-0.015	-0.145	-0.989	0.366	-0.251	0.035	-0.065	-0.017	0.018	0.054	0.064	0.010	-0.082
0.005	-0.222	-0.948	-0.012	-0.138	-0.990	0.409	-0.149	0.026	-0.041	-0.021	0.043	0.027	0.061	0.034	-0.069
-0.026	-0.222	-0.944	-0.008	-0.131	-0.991	0.333	-0.193	0.022	-0.076	-0.027	0.047	0.058	0.061	0.038	-0.064
0.005	-0.214	-0.972	-0.004	-0.126	-0.992	0.290	-0.189	0.006	-0.049	-0.025	0.020	0.027	0.053	0.010	-0.060
-0.003	-0.207	-0.975	-0.001	-0.120	-0.993	0.286	-0.168	0.016	-0.060	-0.022	0.017	0.035	0.046	0.007	-0.054
0.017	-0.207	-0.968	0.002	-0.116	-0.993	0.257	-0.129	0.018	-0.044	-0.027	0.025	0.016	0.046	0.014	-0.046
0.055	-0.187	-0.952	0.005	-0.111	-0.994	0.246	-0.150	0.002	-0.009	-0.013	0.041	0.022	0.027	0.030	-0.038
0.013	-0.168	-0.999	0.004	-0.106	-0.994	0.238	0.037	-0.030	-0.051	0.002	-0.006	0.020	0.008	0.017	-0.029
0.040	-0.153	-1.027	0.009	-0.103	-0.995	0.167	-0.223	-0.033	-0.028	0.015	-0.033	0.007	0.008	0.044	-0.027
0.063	-0.156	-0.972	0.010	-0.100	-0.995	0.173	-0.049	-0.077	-0.006	0.008	0.023	0.030	0.004	0.011	-0.034
0.024	-0.164	-0.999	0.010	-0.098	-0.995	0.097	-0.028	-0.066	-0.045	-0.002	-0.005	0.008	0.004	0.016	-0.033
0.009	-0.203	-0.987	0.012	-0.097	-0.995	0.094	-0.111	-0.041	-0.062	-0.042	0.007	0.024	0.042	0.004	-0.045
0.043	-0.195	-0.960	0.013	-0.094	-0.995	0.137	-0.038	-0.021	-0.028	-0.036	0.035	0.011	0.035	0.023	-0.048
-0.007	-0.195	-0.987	0.016	-0.091	-0.996	0.172	-0.163	-0.015	-0.081	-0.039	0.007	0.039	0.035	0.004	-0.050
0.055	-0.164	-0.975	0.018	-0.089	-0.996	0.126	-0.096	0.018	-0.021	-0.011	0.019	0.022	0.004	0.008	-0.054
0.028	-0.172	-0.972	0.018	-0.087	-0.996	0.123	0.022	-0.057	-0.047	-0.020	0.023	0.005	0.012	0.012	-0.062
-0.003	-0.191	-0.979	0.019	-0.084	-0.996	0.143	-0.093	-0.066	-0.079	-0.042	0.015	0.036	0.031	0.004	-0.057
-0.003	-0.191	-0.979	0.019	-0.082	-0.996	0.140	-0.005	-0.068	-0.079	-0.044	0.014	0.036	0.031	0.004	-0.061
0.024	-0.180	-0.983	0.022	-0.079	-0.997	0.156	-0.116	-0.027	-0.054	-0.035	0.010	0.009	0.019	0.000	-0.061
0.040	-0.187	-0.964	0.021	-0.076	-0.997	0.187	0.048	-0.013	-0.037	-0.046	0.030	0.006	0.027	0.020	-0.051
0.028	-0.160	-0.975	0.022	-0.071	-0.997	0.224	-0.065	0.027	-0.049	-0.023	0.018	0.006	0.000	0.009	-0.038
0.043	-0.153	-1.011	0.024	-0.067	-0.997	0.233	-0.097	0.040	-0.036	-0.020	-0.017	0.009	0.008	0.026	-0.041
0.074	-0.133	-0.964	0.023	-0.063	-0.998	0.211	0.089	0.009	-0.003	-0.004	0.030	0.040	0.027	0.021	-0.029
0.009	-0.164	-0.991	0.028	-0.059	-0.998	0.219	-0.285	0.065	-0.074	-0.039	0.003	0.026	0.004	0.006	-0.028
0.101	-0.164	-0.979	0.026	-0.054	-0.998	0.245	0.103	0.043	0.021	-0.044	0.015	0.066	0.004	0.006	-0.032
0.028	-0.133	-1.015	0.028	-0.051	-0.998	0.188	-0.074	0.032	-0.054	-0.016	-0.021	0.007	0.027	0.030	-0.033
0.047	-0.156	-0.948	0.030	-0.047	-0.998	0.188	-0.110	0.043	-0.037	-0.043	0.046	0.012	0.004	0.038	-0.022
0.070	-0.133	-0.983	0.031	-0.044	-0.999	0.177	-0.015	0.029	-0.014	-0.023	0.011	0.034	0.027	0.003	-0.025
0.078	-0.129	-0.972	0.033	-0.041	-0.999	0.175	-0.115	0.049	-0.009	-0.022	0.023	0.042	0.031	0.015	-0.029
0.086	-0.141	-0.987	0.032	-0.037	-0.999	0.198	0.069	0.036	0.000	-0.037	0.007	0.049	0.019	0.001	-0.027
0.024	-0.145	-0.983	0.033	-0.034	-0.999	0.153	-0.056	0.051	-0.062	-0.044	0.011	0.013	0.015	0.004	-0.028
0.036	-0.126	-1.019	0.033	-0.032	-0.999	0.153	-0.003	0.049	-0.051	-0.027	-0.024	0.002	0.034	0.032	-0.034
0.059	-0.098	-1.003	0.034	-0.029	-0.999	0.156	-0.058	0.019	-0.029	-0.003	-0.008	0.020	0.061	0.016	-0.036
0.043	-0.087	-0.987	0.035	-0.025	-0.999	0.173	-0.018	0.016	-0.045	0.006	0.007	0.005	0.072	0.000	-0.029
0.078	-0.110	-0.983	0.035	-0.022	-0.999	0.188	0.020	0.044	-0.010	-0.021	0.011	0.039	0.049	0.005	-0.026
0.070	-0.102	-0.968	0.036	-0.019	-0.999	0.148	-0.055	0.048	-0.019	-0.016	0.027	0.030	0.056	0.021	-0.031
0.070	-0.114	-0.979	0.035	-0.016	-0.999	0.162	0.053	0.039	-0.019	-0.031	0.016	0.030	0.044	0.009	-0.033
0.032	-0.129	-1.007	0.036	-0.014	-0.999	0.148	-0.051	0.068	-0.058	-0.049	-0.012	0.009	0.028	0.018	-0.040
0.036	-0.133	-0.987	0.036	-0.010	-0.999	0.197	0.001	0.058	-0.054	-0.056	0.008	0.006	0.024	0.001	-0.042
0.043	-0.106	-0.983	0.037	-0.007	-0.999	0.176	-0.035	0.062	-0.047	-0.032	0.012	0.001	0.051	0.005	-0.043
0.047	-0.095	-0.999	0.038	-0.004	-0.999	0.161	-0.045	0.057	-0.045	-0.023	-0.004	0.005	0.062	0.010	-0.037
0.074	-0.102	-0.975	0.040	-0.001	-0.999	0.145	-0.096	0.057	-0.020	-0.034	0.019	0.031	0.053	0.014	-0.030
0.070	-0.087	-0.999	0.039	0.002	-0.999	0.139	0.026	0.041	-0.023	-0.021	-0.004	0.027	0.068	0.010	-0.025
0.070	-0.087	-0.999	0.039	0.003	-0.999	0.098	0.013	0.030	-0.023	-0.022	-0.004	0.026	0.068	0.010	-0.028
0.074	-0.091	-0.987	0.038	0.006	-0.999	0.142	0.080	0.018	-0.018	-0.029	0.008	0.029	0.063	0.003	-0.021
0.024	-0.075	-1.027	0.039	0.008	-0.999	0.108	-0.098	0.052	-0.070	-0.015	-0.032	0.021	0.078	0.037	-0.032
0.105	-0.083	-0.987	0.036	0.011	-0.999	0.154	0.169	0.010	0.014	-0.025	0.008	0.059	0.070	0.003	-0.036
0.005	-0.064	-1.007	0.039	0.013	-0.999	0.113	-0.142	0.030	-0.089	-0.008	-0.012	0.042	0.088	0.017	-0.037
0.055	-0.060	-0.979	0.039	0.015	-0.999	0.116	0.008	0.018	-0.039	-0.006	0.015	0.007	0.091	0.010	-0.031
0.070	-0.075	-0.987	0.039	0.017	-0.999	0.132	-0.008	0.016	-0.024	-0.024	0.008	0.022	0.075	0.002	-0.041
0.070	-0.075	-0.995	0.039	0.019	-0.999	0.096	0.034	0.033	-0.023	-0.025	-0.000	0.021	0.074	0.005	-0.033
0.047	-0.048	-1.007	0.040	0.020	-0.999	0.069	-0.074	0.048	-0.048	0.001	-0.012	0.003	0.100	0.017	-0.034
0.059	-0.060	-0.975	0.039	0.022	-0.999	0.129	0.067	0.036	-0.035	-0.013	0.019	0.007	0.087	0.014	-0.037
0.043	-0.060	-0.995	0.039	0.024	-0.999	0.103	-0.002	0.034	-0.051	-0.015	-0.000	0.009	0.086	0.006	-0.037
0.055	-0.079	-0.995	0.040	0.026	-0.999	0.099	-0.072	0.032	-0.041	-0.036	-0.001	0.002	0.065	0.006	-0.038
0.067	-0.052	-1.003	0.040	0.027	-0.999	0.081	0.022	0.025	-0.029	-0.010	-0.009	0.013	0.091	0.014	-0.032
0.047	-0.075	-1.003	0.040	0.030	-0.999	0.152	-0.013	0.035	-0.048	-0.036	-0.009	0.008	0.067	0.014	-0.031
0.090	-0.048	-0.972	0.039	0.032	-0.999	0.116	0.044	0.039	-0.005	-0.011	0.023	0.034	0.093	0.017	-0.024
0.051	-0.048	-0.999	0.041	0.033	-0.999	0.077	-0.081	0.043	-0.046	-0.012	-0.005	0.005	0.091	0.010	-0.028
0.097	-0.056	-0.987	0.041	0.035	-0.999	0.117	0.009	0.031	0.001	-0.022	0.007	0.040	0.083	0.002	-0.020
0.051	-0.064	-0.999	0.042	0.036	-0.998	0.058	-0.065	0.029	-0.047	-0.031	-0.005	0.008	0.074	0.010	-0.021
0.093	-0.041	-0.995	0.041	0.038	-0.998	0.070	0.052	0.021	-0.004	-0.009	-0.001	0.033	0.096	0.006	-0.012
0.078	-0.033	-0.995	0.043	0.038	-0.998	0.039	-0.058	0.042	-0.020	-0.001	-0.001	0.017	0.103	0.006	-0.018
0.101	-0.041	-0.999	0.043	0.038	-0.998	0.012	-0.005	0.032	0.002	-0.009	-0.005	0.038	0.094	0.009	-0.014
0.070	-0.064	-0.983	0.043	0.039	-0.998	0.033	0.022	0.021	-0.028	-0.032	0.010	0.007	0.070	0.007	-0.018
0.078	-0.048	-0.991	0.045	0.039	-0.998	0.027	-0.119	0.040	-0.023	-0.017	0.002	0.014	0.084	0.001	-0.020
0.074	-0.052	-0.987	0.041	0.039	-0.998	0.029	0.216	-0.017	-0.023	-0.021	0.006	0.010	0.078	0.003	-0.026
0.059	-0.033	-1.007	0.042	0.039	-0.998	0.005	-0.051	0.007	-0.039	-0.002	-0.013	0.006	0.096	0.017	-0.028
0.078	-0.071	-0.979	0.043	0.040	-0.998	0.042	-0.065	0.028	-0.021	-0.041	0.014	0.014	0.056	0.010	-0.032
0.051	-0.044	-1.007	0.041	0.040	-0.998	0.044	0.121	0.019	-0.046	-0.014	-0.014	0.013	0.082	0.018	-0.034
0.047	-0.044	-0.999	0.043	0.041	-0.998	0.038	-0.089	0.008	-0.052	-0.015	-0.006	0.015	0.082	0.011	-0.033
0.063	-0.033	-1.007	0.043	0.041	-0.998	0.035	-0.020	0.005	-0.037	-0.004	-0.014	0.001	0.093	0.019	-0.035
0.070	-0.025	-0.991	0.043	0.041	-0.998	-0.020	-0.009	-0.004	-0.030	0.005	0.002	0.010	0.099	0.005	-0.031
0.059	-0.037	-1.007	0.043	0.040	-0.998	-0.025	0.009	-0.005	-0.041	-0.006	-0.014	0.001	0.087	0.021	-0.029
0.074	-0.044	-1.007	0.043	0.039	-0.998	-0.043	0.034	-0.002	-0.025	-0.013	-0.014	0.015	0.078	0.023	-0.031
0.051	-0.056	-1.011	0.041	0.038	-0.998	-0.009	0.062	0.008	-0.047	-0.024	-0.018	0.007	0.065	0.028	-0.028
0.051	-0.060	-1.015	0.043	0.038	-0.998	-0.018	-0.063	0.036	-0.048	-0.027	-0.022	0.007	0.060	0.033	-0.024
0.086	-0.041	-0.987	0.043	0.037	-0.998	0.001	-0.025	0.035	-0.014	-0.007	0.006	0.029	0.078	0.007	-0.025
0.086	-0.037	-0.999	0.042	0.037	-0.998	0.003	0.079	-0.001	-0.013	-0.003	-0.006	0.029	0.080	0.019	-0.017
0.078	-0.052	-0.983	0.043	0.037	-0.998	0.011	-0.059	0.037	-0.022	-0.019	0.010	0.022	0.064	0.004	-0.014
0.097	-0.037	-0.995	0.041	0.037	-0.998	-0.008	0.103	0.021	-0.001	-0.003	-0.002	0.042	0.078	0.016	-0.015
0.078	-0.037	-0.987	0.041	0.036	-0.998	-0.026	-0.004	0.035	-0.020	-0.002	0.006	0.023	0.077	0.008	-0.017
0.074	-0.044	-1.007	0.043	0.036	-0.998	-0.004	-0.099	0.018	-0.026	-0.009	-0.014	0.019	0.068	0.028	-0.019
0.086	-0.052	-0.975	0.043	0.035	-0.998	-0.027	0.006	0.019	-0.015	-0.016	0.018	0.031	0.059	0.004	-0.024
0.063	-0.052	-1.003	0.044	0.034	-0.998	-0.030	-0.032	0.010	-0.039	-0.015	-0.010	0.009	0.057	0.023	-0.028
0.074	-0.064	-0.987	0.043	0.034	-0.999	-0.022	0.059	0.008	-0.026	-0.026	0.006	0.020	0.044	0.008	-0.028
0.055	-0.064	-0.995	0.043	0.033	-0.999	-0.019	-0.017	0.012	-0.046	-0.025	-0.002	0.001	0.043	0.016	-0.032
0.090	-0.068	-0.964	0.045	0.033	-0.998	0.006	-0.052	0.019	-0.012	-0.029	0.029	0.035	0.038	0.016	-0.024
0.059	-0.056	-0.987	0.043	0.032	-0.999	-0.006	0.070	0.026	-0.042	-0.017	0.006	0.005	0.049	0.007	-0.026
0.113	-0.044	-0.991	0.044	0.032	-0.999	-0.034	-0.053	0.038	0.011	-0.004	0.002	0.058	0.059	0.011	-0.021
0.063	-0.056	-0.987	0.043	0.030	-0.999	-0.047	0.052	0.014	-0.038	-0.015	0.006	0.008	0.046	0.007	-0.021
0.090	-0.044	-0.979	0.044	0.029	-0.999	-0.039	0.002	0.012	-0.012	-0.002	0.014	0.035	0.057	0.001	-0.017
0.082	-0.044	-0.987	0.043	0.028	-0.999	-0.048	0.032	0.009	-0.019	-0.001	0.006	0.027	0.056	0.007	-0.026
0.070	-0.064	-1.003	0.042	0.027	-0.999	-0.047	0.029	0.008	-0.030	-0.019	-0.010	0.016	0.036	0.023	-0.023
0.063	-0.071	-0.991	0.041	0.026	-0.999	-0.058	0.073	0.012	-0.036	-0.025	0.002	0.008	0.027	0.011	-0.022
0.074	-0.083	-1.003	0.042	0.025	-0.999	-0.032	-0.052	0.031	-0.026	-0.036	-0.010	0.019	0.014	0.022	-0.020
0.101	-0.075	-0.956	0.041	0.024	-0.999	-0.031	0.055	0.014	0.002	-0.027	0.037	0.046	0.021	0.025	-0.020
0.090	-0.068	-0.983	0.041	0.023	-0.999	-0.022	0.024	0.030	-0.010	-0.018	0.010	0.034	0.028	0.002	-0.021
0.074	-0.060	-0.995	0.041	0.022	-0.999	-0.019	0.016	0.026	-0.025	-0.010	-0.002	0.019	0.035	0.014	-0.023
0.055	-0.048	-0.995	0.042	0.021	-0.999	-0.052	-0.068	0.024	-0.045	0.003	-0.002	0.000	0.046	0.014	-0.023
0.067	-0.064	-0.995	0.042	0.020	-0.999	-0.056	-0.003	0.018	-0.034	-0.011	-0.002	0.011	0.030	0.014	-0.022
0.093	-0.075	-0.991	0.041	0.018	-0.999	-0.080	0.050	0.004	-0.006	-0.021	0.002	0.038	0.018	0.009	-0.025
0.082	-0.075	-1.007	0.041	0.016	-0.999	-0.076	0.035	-0.004	-0.017	-0.019	-0.014	0.027	0.017	0.025	-0.020
0.063	-0.071	-0.995	0.041	0.014	-0.999	-0.102	-0.012	0.010	-0.037	-0.013	-0.002	0.008	0.021	0.013	-0.019
0.082	-0.091	-0.995	0.041	0.013	-0.999	-0.048	0.013	0.006	-0.018	-0.031	-0.002	0.028	0.001	0.013	-0.018
0.070	-0.083	-0.995	0.041	0.011	-0.999	-0.064	0.004	0.021	-0.029	-0.021	-0.002	0.016	0.009	0.013	-0.025
0.093	-0.041	-0.995	0.040	0.010	-0.999	-0.056	0.052	0.003	-0.005	0.022	-0.002	0.040	0.051	0.012	-0.021
0.055	-0.068	-0.983	0.041	0.008	-0.999	-0.075	-0.040	0.018	-0.045	-0.003	0.010	0.002	0.024	0.000	-0.022
0.086	-0.079	-0.991	0.041	0.006	-0.999	-0.072	0.015	0.006	-0.014	-0.013	0.002	0.033	0.013	0.008	-0.021
0.074	-0.079	-0.999	0.040	0.005	-0.999	-0.074	0.055	0.003	-0.025	-0.011	-0.006	0.022	0.013	0.016	-0.025
0.070	-0.087	-0.999	0.039	0.003	-0.999	-0.062	0.045	0.005	-0.028	-0.017	-0.006	0.018	0.006	0.015	-0.021
0.070	-0.091	-0.999	0.040	0.002	-0.999	-0.063	-0.034	0.022	-0.028	-0.019	-0.006	0.018	0.002	0.015	-0.025
0.074	-0.098	-0.987	0.038	0.000	-0.999	-0.055	0.068	-0.003	-0.023	-0.026	0.006	0.023	0.006	0.003	-0.027
0.063	-0.075	-0.987	0.038	-0.001	-0.999	-0.045	0.023	0.006	-0.035	-0.001	0.006	0.012	0.017	0.002	-0.024
0.067	-0.075	-0.991	0.038	-0.002	-0.999	-0.060	0.015	-0.002	-0.031	0.000	0.002	0.017	0.017	0.006	-0.021
0.093	-0.091	-0.979	0.038	-0.004	-0.999	-0.078	-0.014	-0.002	-0.004	-0.013	0.014	0.045	0.001	0.005	-0.019
0.090	-0.106	-0.983	0.037	-0.006	-0.999	-0.077	0.071	0.000	-0.007	-0.027	0.010	0.042	0.015	0.001	-0.015
0.082	-0.102	-0.995	0.038	-0.007	-0.999	-0.057	-0.064	0.021	-0.016	-0.022	-0.002	0.035	0.012	0.012	-0.013
0.082	-0.098	-0.983	0.037	-0.009	-0.999	-0.069	0.075	0.000	-0.015	-0.016	0.010	0.035	0.008	0.000	-0.017
0.082	-0.106	-0.983	0.038	-0.010	-0.999	-0.032	-0.016	0.004	-0.015	-0.023	0.009	0.035	0.016	0.001	-0.019
0.063	-0.087	-1.011	0.039	-0.011	-0.999	-0.060	-0.074	-0.005	-0.036	-0.002	-0.018	0.016	0.003	0.027	-0.022
0.078	-0.091	-0.983	0.038	-0.013	-0.999	-0.068	0.057	-0.018	-0.020	-0.004	0.009	0.032	0.001	0.001	-0.025
0.067	-0.114	-0.991	0.039	-0.015	-0.999	-0.085	-0.037	0.006	-0.032	-0.025	0.001	0.020	0.024	0.006	-0.024
0.067	-0.114	-0.991	0.038	-0.016	-0.999	-0.060	0.034	0.003	-0.031	-0.024	0.001	0.020	0.024	0.006	-0.024
0.093	-0.095	-0.975	0.038	-0.018	-0.999	-0.086	0.005	0.007	-0.005	-0.002	0.017	0.046	0.005	0.011	-0.024
0.070	-0.114	-0.983	0.038	-0.020	-0.999	-0.065	0.030	0.004	-0.027	-0.020	0.009	0.022	0.025	0.004	-0.018
0.070	-0.110	-0.999	0.040	-0.021	-0.999	-0.046	-0.076	0.008	-0.029	-0.015	-0.007	0.021	0.021	0.011	-0.020
0.109	-0.114	-0.972	0.039	-0.022	-0.999	-0.005	0.043	-0.014	0.010	-0.018	0.021	0.059	0.025	0.017	-0.021
0.059	-0.102	-0.991	0.040	-0.023	-0.999	-0.053	-0.043	0.011	-0.041	-0.005	0.001	0.009	0.013	0.001	-0.021
0.090	-0.106	-0.972	0.039	-0.024	-0.999	-0.028	0.055	0.008	-0.009	-0.008	0.021	0.039	0.018	0.020	-0.020
0.070	-0.122	-0.987	0.039	-0.024	-0.999	-0.019	-0.018	0.028	-0.029	-0.023	0.005	0.019	0.033	0.005	-0.024
0.082	-0.106	-0.979	0.039	-0.025	-0.999	-0.012	0.015	0.007	-0.017	-0.007	0.013	0.030	0.018	0.013	-0.020
0.086	-0.114	-0.983	0.040	-0.025	-0.999	0.003	-0.012	0.006	-0.014	-0.015	0.009	0.033	0.025	0.009	-0.020
0.078	-0.118	-0.991	0.039	-0.025	-0.999	0.007	0.025	0.001	-0.021	-0.018	0.001	0.025	0.028	0.002	-0.024
0.086	-0.102	-0.975	0.038	-0.025	-0.999	0.001	0.066	0.000	-0.012	-0.002	0.017	0.033	0.012	0.018	-0.021
0.051	-0.110	-0.991	0.039	-0.025	-0.999	0.015	-0.050	0.009	-0.048	-0.010	0.001	0.002	0.019	0.003	-0.026
0.093	-0.114	-0.987	0.039	-0.025	-0.999	0.022	0.033	0.034	-0.005	-0.014	0.005	0.040	0.023	0.007	-0.026
0.063	-0.129	-0.975	0.039	-0.025	-0.999	0.006	-0.013	0.041	-0.037	-0.029	0.017	0.009	0.038	0.019	-0.028
0.082	-0.126	-0.979	0.039	-0.025	-0.999	0.009	0.006	0.028	-0.018	-0.025	0.013	0.028	0.033	0.015	-0.029
0.078	-0.106	-0.964	0.037	-0.025	-0.999	0.033	0.089	0.027	-0.020	-0.006	0.029	0.024	0.013	0.030	-0.038
0.051	-0.110	-0.972	0.037	-0.024	-0.999	0.049	0.002	0.030	-0.047	-0.011	0.021	0.003	0.017	0.022	-0.033
0.043	-0.095	-0.991	0.037	-0.023	-0.999	0.047	0.013	0.012	-0.054	0.004	0.001	0.010	0.000	0.003	-0.031
0.086	-0.106	-0.972	0.038	-0.023	-0.999	0.022	-0.020	0.008	-0.013	-0.008	0.021	0.033	0.011	0.022	-0.032
0.101	-0.118	-0.964	0.037	-0.023	-0.999	0.010	0.024	-0.005	0.003	-0.019	0.028	0.049	0.022	0.030	-0.027
0.059	-0.118	-0.991	0.038	-0.023	-0.999	0.035	-0.007	0.018	-0.040	-0.020	0.001	0.007	0.021	0.002	-0.017
0.082	-0.129	-0.979	0.038	-0.023	-0.999	0.026	-0.035	0.027	-0.017	-0.031	0.013	0.031	0.033	0.014	-0.013
0.101	-0.106	-0.975	0.037	-0.022	-0.999	0.024	0.082	0.016	0.003	-0.008	0.017	0.051	0.009	0.018	-0.015
0.109	-0.083	-0.972	0.037	-0.022	-0.999	0.008	0.012	0.018	0.011	0.015	0.021	0.059	0.015	0.021	-0.011
0.086	-0.098	-0.975	0.037	-0.022	-0.999	0.029	-0.003	-0.006	-0.012	-0.001	0.017	0.036	0.000	0.017	-0.009
0.086	-0.098	-0.975	0.036	-0.022	-0.999	0.034	0.070	-0.030	-0.011	-0.001	0.017	0.036	0.001	0.017	-0.007
0.090	-0.114	-0.979	0.037	-0.021	-0.999	0.034	-0.068	-0.017	-0.009	-0.017	0.013	0.040	0.014	0.013	-0.015
0.117	-0.126	-0.952	0.034	-0.021	-0.999	0.041	0.194	-0.023	0.022	-0.029	0.040	0.067	0.025	0.041	-0.014
0.059	-0.126	-0.987	0.034	-0.020	-0.999	0.048	0.001	0.035	-0.036	-0.030	0.005	0.010	0.024	0.005	-0.013
0.086	-0.102	-0.979	0.034	-0.019	-0.999	0.069	-0.006	0.020	-0.010	-0.008	0.013	0.037	0.000	0.013	-0.011
0.093	-0.079	-0.968	0.035	-0.018	-0.999	0.038	-0.024	-0.009	-0.003	0.015	0.025	0.045	0.024	0.024	-0.013
0.105	-0.083	-0.956	0.033	-0.018	-0.999	0.031	0.100	-0.022	0.011	0.011	0.036	0.057	0.021	0.036	-0.009
0.097	-0.095	-0.968	0.031	-0.017	-0.999	0.036	0.117	0.004	0.005	-0.001	0.025	0.049	0.010	0.024	-0.008
0.074	-0.098	-0.991	0.029	-0.017	-0.999	0.038	0.080	0.036	-0.017	-0.005	0.001	0.026	0.007	0.000	-0.012
0.082	-0.095	-0.983	0.027	-0.016	-1.000	0.083	0.133	0.030	-0.007	-0.003	0.009	0.034	0.011	0.008	-0.013
0.063	-0.098	-0.975	0.027	-0.014	-1.000	0.080	-0.001	0.032	-0.026	-0.008	0.017	0.015	0.008	0.015	-0.013
0.093	-0.102	-0.956	0.025	-0.012	-1.000	0.097	0.118	-0.015	0.007	-0.014	0.037	0.046	0.005	0.035	-0.013
0.086	-0.098	-0.968	0.022	-0.011	-1.000	0.091	0.173	-0.025	0.002	-0.011	0.025	0.039	0.010	0.023	-0.012
0.074	-0.102	-0.972	0.019	-0.010	-1.000	0.082	0.133	-0.006	-0.007	-0.016	0.021	0.027	0.007	0.019	-0.004
0.090	-0.098	-0.960	0.018	-0.008	-1.000	0.114	0.046	0.014	0.009	-0.014	0.033	0.043	0.012	0.031	-0.007
0.097	-0.079	-0.956	0.013	-0.006	-1.000	0.115	0.298	-0.004	0.023	0.003	0.037	0.051	0.032	0.034	-0.012
0.063	-0.083	-0.964	0.011	-0.004	-1.000	0.081	0.112	0.035	-0.010	-0.002	0.029	0.016	0.029	0.026	-0.014
0.051	-0.075	-0.936	0.007	-0.002	-1.000	0.095	0.206	0.009	-0.018	0.004	0.057	0.005	0.037	0.054	-0.015
0.055	-0.083	-0.960	0.003	-0.001	-1.000	0.089	0.186	-0.007	-0.010	-0.005	0.033	0.009	0.031	0.030	-0.022
0.067	-0.083	-0.956	-0.000	0.001	-1.000	0.123	0.174	-0.015	0.005	-0.008	0.037	0.020	0.031	0.034	-0.025
0.040	-0.106	-0.960	-0.003	0.003	-1.000	0.104	0.155	-0.029	-0.019	-0.032	0.033	0.007	0.009	0.030	-0.022
0.032	-0.095	-0.964	-0.008	0.005	-1.000	0.119	0.232	-0.050	-0.023	-0.023	0.029	0.014	0.021	0.026	-0.028
0.047	-0.087	-0.940	-0.011	0.006	-1.000	0.052	0.198	-0.051	-0.004	-0.016	0.053	0.001	0.030	0.050	-0.032
0.017	-0.060	-0.932	-0.014	0.007	-1.000	0.070	0.132	-0.069	-0.032	0.010	0.061	0.030	0.058	0.057	-0.033
0.024	-0.048	-0.964	-0.018	0.008	-1.000	0.043	0.208	-0.088	-0.020	0.021	0.029	0.022	0.070	0.026	-0.033
0.020	-0.052	-0.948	-0.021	0.008	-1.000	0.021	0.143	-0.083	-0.021	0.017	0.045	0.026	0.067	0.041	-0.036
0.020	-0.052	-0.948	-0.024	0.008	-1.000	-0.007	0.188	-0.106	-0.018	0.017	0.045	0.026	0.068	0.041	-0.034
0.017	-0.071	-0.936	-0.026	0.007	-1.000	-0.020	0.083	-0.092	-0.020	-0.001	0.056	0.030	0.049	0.053	-0.034
0.017	-0.068	-0.932	-0.029	0.007	-1.000	-0.027	0.154	-0.112	-0.017	0.003	0.060	0.030	0.054	0.056	-0.033
0.020	-0.079	-0.936	-0.032	0.006	-0.999	-0.022	0.184	-0.108	-0.010	-0.008	0.056	0.026	0.043	0.052	-0.031
0.013	-0.075	-0.948	-0.034	0.006	-0.999	0.009	0.074	-0.069	-0.016	-0.004	0.044	0.034	0.048	0.040	-0.028
0.013	-0.068	-0.960	-0.036	0.007	-0.999	0.055	0.151	-0.035	-0.014	0.003	0.032	0.034	0.056	0.028	-0.026
0.013	-0.048	-0.952	-0.039	0.008	-0.999	0.053	0.141	-0.039	-0.011	0.022	0.040	0.034	0.076	0.036	-0.021
0.005	-0.044	-0.968	-0.041	0.008	-0.999	0.007	0.115	-0.070	-0.017	0.025	0.024	0.042	0.081	0.020	-0.020
0.028	-0.056	-0.952	-0.045	0.007	-0.999	-0.032	0.188	-0.094	0.010	0.015	0.040	0.019	0.070	0.036	-0.023
-0.003	-0.064	-0.960	-0.048	0.005	-0.999	-0.085	0.147	-0.094	-0.018	0.009	0.032	0.050	0.063	0.028	-0.024
-0.010	-0.064	-0.948	-0.051	0.003	-0.999	-0.086	0.183	-0.120	-0.022	0.011	0.043	0.057	0.063	0.039	-0.023
-0.007	-0.083	-0.952	-0.053	0.002	-0.999	-0.065	0.124	-0.109	-0.016	-0.007	0.039	0.054	0.045	0.035	-0.027
-0.007	-0.071	-0.972	-0.056	0.000	-0.998	-0.071	0.119	-0.116	-0.014	0.006	0.019	0.054	0.057	0.016	-0.023
-0.018	-0.056	-0.987	-0.057	-0.001	-0.998	-0.051	0.094	-0.103	-0.024	0.022	0.003	0.066	0.073	0.000	-0.016
0.001	-0.064	-0.968	-0.059	-0.002	-0.998	-0.054	0.105	-0.111	-0.003	0.016	0.023	0.046	0.066	0.019	-0.013
0.005	-0.056	-0.983	-0.063	-0.003	-0.998	-0.070	0.176	-0.139	0.004	0.025	0.007	0.043	0.074	0.004	-0.014
-0.010	-0.071	-0.972	-0.065	-0.005	-0.998	-0.096	0.101	-0.128	-0.009	0.011	0.018	0.058	0.060	0.015	-0.012
-0.026	-0.083	-0.987	-0.066	-0.008	-0.998	-0.124	0.078	-0.128	-0.023	0.002	0.002	0.074	0.049	0.000	-0.016
-0.018	-0.095	-0.983	-0.068	-0.010	-0.998	-0.139	0.104	-0.138	-0.013	-0.006	0.006	0.066	0.038	0.004	-0.018
-0.030	-0.098	-0.964	-0.070	-0.014	-0.997	-0.197	0.097	-0.184	-0.023	-0.006	0.025	0.078	0.034	0.023	-0.016
-0.014	-0.083	-0.972	-0.072	-0.019	-0.997	-0.238	0.125	-0.208	-0.006	0.014	0.017	0.062	0.050	0.015	-0.014
-0.010	-0.083	-0.975	-0.075	-0.024	-0.997	-0.244	0.153	-0.227	0.001	0.019	0.013	0.058	0.051	0.011	-0.016
-0.030	-0.083	-0.991	-0.078	-0.029	-0.997	-0.259	0.165	-0.244	-0.015	0.024	-0.003	0.078	0.051	0.004	-0.018
-0.037	-0.087	-0.983	-0.080	-0.034	-0.996	-0.261	0.072	-0.239	-0.021	0.025	0.005	0.086	0.048	0.003	-0.019
-0.057	-0.095	-0.975	-0.079	-0.038	-0.996	-0.244	-0.028	-0.229	-0.041	0.022	0.012	0.105	0.041	0.011	-0.021
-0.037	-0.114	-0.995	-0.082	-0.042	-0.996	-0.206	0.108	-0.218	-0.019	0.007	-0.008	0.086	0.022	0.009	-0.026
-0.033	-0.102	-0.979	-0.084	-0.046	-0.995	-0.185	0.116	-0.196	-0.013	0.022	0.008	0.082	0.034	0.007	-0.028
-0.068	-0.126	-1.003	-0.086	-0.050	-0.995	-0.214	0.103	-0.199	-0.045	0.003	-0.016	0.117	0.012	0.017	-0.020
-0.060	-0.133	-0.995	-0.087	-0.054	-0.995	-0.211	0.057	-0.202	-0.036	-0.001	-0.009	0.110	0.004	0.009	-0.016
-0.030	-0.160	-0.987	-0.089	-0.058	-0.994	-0.195	0.079	-0.194	-0.003	-0.024	-0.001	0.079	0.022	0.001	-0.012
-0.033	-0.176	-0.999	-0.093	-0.061	-0.994	-0.155	0.186	-0.160	-0.003	-0.036	-0.014	0.083	0.037	0.013	-0.002
-0.041	-0.187	-1.023	-0.096	-0.062	-0.993	-0.057	0.154	-0.137	-0.007	-0.046	-0.038	0.091	0.048	0.037	0.010
-0.041	-0.195	-1.035	-0.099	-0.063	-0.993	-0.033	0.174	-0.149	-0.004	-0.053	-0.051	0.091	0.056	0.049	0.020
-0.033	-0.187	-1.050	-0.104	-0.063	-0.993	-0.015	0.221	-0.135	0.009	-0.045	-0.067	0.083	0.047	0.064	0.038
-0.018	-0.187	-1.050	-0.108	-0.063	-0.992	0.004	0.249	-0.130	0.029	-0.045	-0.068	0.068	0.047	0.064	0.055
0.013	-0.176	-1.058	-0.118	-0.064	-0.991	-0.033	0.507	-0.219	0.070	-0.033	-0.077	0.037	0.035	0.072	0.055
-0.010	-0.187	-1.082	-0.133	-0.064	-0.989	-0.008	0.721	-0.274	0.062	-0.045	-0.103	0.061	0.047	0.096	0.033
-0.107	-0.203	-1.070	-0.146	-0.063	-0.987	0.008	0.670	-0.222	-0.021	-0.060	-0.093	0.157	0.062	0.084	-0.000
-0.191	-0.164	-1.003	-0.156	-0.062	-0.986	0.052	0.475	-0.133	-0.096	-0.023	-0.027	0.242	0.023	0.017	-0.041
-0.218	-0.118	-0.952	-0.160	-0.060	-0.985	0.097	0.237	-0.066	-0.118	0.022	0.023	0.269	0.024	0.034	-0.074
-0.203	-0.087	-0.909	-0.162	-0.059	-0.985	0.051	0.070	-0.067	-0.101	0.051	0.066	0.254	0.056	0.077	-0.072
-0.153	-0.064	-0.889	-0.164	-0.058	-0.985	0.024	0.079	-0.113	-0.049	0.074	0.086	0.204	0.079	0.097	-0.038
-0.060	-0.079	-0.912	-0.166	-0.058	-0.984	-0.016	0.128	-0.167	0.046	0.058	0.062	0.112	0.064	0.073	0.016
-0.007	-0.114	-0.972	-0.170	-0.059	-0.984	-0.082	0.182	-0.164	0.103	0.025	0.002	0.058	0.029	0.014	0.061
0.032	-0.141	-1.023	-0.175	-0.062	-0.983	-0.127	0.293	-0.162	0.147	-0.000	-0.050	0.019	0.003	0.037	0.095
-0.018	-0.195	-1.039	-0.177	-0.066	-0.982	-0.202	0.148	-0.096	0.099	-0.050	-0.067	0.070	0.051	0.053	0.122
-0.033	-0.199	-1.031	-0.176	-0.070	-0.982	-0.196	-0.033	-0.019	0.082	-0.050	-0.059	0.085	0.055	0.045	0.156
0.013	-0.133	-1.086	-0.175	-0.073	-0.982	-0.163	-0.030	0.008	0.127	0.019	-0.114	0.039	0.011	0.101	0.192
0.120	-0.079	-1.133	-0.173	-0.076	-0.982	-0.138	-0.065	-0.025	0.232	0.075	-0.161	0.068	0.066	0.148	0.239
0.190	-0.083	-1.141	-0.171	-0.078	-0.982	-0.161	-0.051	-0.135	0.299	0.074	-0.168	0.138	0.062	0.156	0.296
0.220	-0.098	-1.113	-0.169	-0.081	-0.982	-0.144	-0.060	-0.150	0.327	0.061	-0.140	0.168	0.047	0.128	0.342
0.236	-0.126	-1.165	-0.167	-0.085	-0.982	-0.212	-0.050	-0.118	0.340	0.038	-0.191	0.183	0.020	0.180	0.354
0.243	-0.145	-1.180	-0.165	-0.089	-0.982	-0.211	-0.014	-0.110	0.346	0.022	-0.207	0.191	0.001	0.195	0.351
0.174	-0.091	-1.200	-0.160	-0.093	-0.983	-0.233	-0.222	-0.050	0.271	0.081	-0.226	0.121	0.055	0.215	0.341
0.174	-0.091	-1.200	-0.154	-0.097	-0.983	-0.204	-0.287	-0.078	0.264	0.085	-0.225	0.121	0.055	0.215	0.319
0.182	-0.098	-1.133	-0.146	-0.101	-0.984	-0.232	-0.327	-0.144	0.265	0.081	-0.157	0.129	0.048	0.148	0.285
0.170	-0.160	-1.102	-0.138	-0.105	-0.985	-0.205	-0.409	-0.149	0.244	0.023	-0.125	0.117	0.014	0.116	0.258
0.132	-0.203	-1.094	-0.130	-0.107	-0.986	-0.141	-0.350	-0.108	0.198	-0.017	-0.116	0.078	0.056	0.108	0.223
0.097	-0.199	-1.113	-0.121	-0.110	-0.986	-0.145	-0.431	-0.066	0.154	-0.010	-0.135	0.044	0.052	0.128	0.196
0.074	-0.199	-1.086	-0.109	-0.113	-0.988	-0.137	-0.596	-0.021	0.118	-0.007	-0.106	0.020	0.052	0.100	0.171
0.124	-0.222	-1.023	-0.098	-0.115	-0.989	-0.095	-0.534	-0.056	0.157	-0.028	-0.042	0.070	0.075	0.037	0.145
0.117	-0.238	-1.023	-0.088	-0.117	-0.989	-0.053	-0.471	-0.021	0.139	-0.042	-0.041	0.062	0.090	0.037	0.125
0.090	-0.230	-0.968	-0.079	-0.117	-0.990	-0.006	-0.416	0.011	0.104	-0.034	0.015	0.035	0.083	0.018	0.102
0.101	-0.214	-0.944	-0.074	-0.116	-0.991	0.074	-0.242	0.037	0.110	-0.019	0.039	0.046	0.067	0.041	0.074
0.028	-0.218	-0.979	-0.069	-0.115	-0.991	0.073	-0.222	0.030	0.032	-0.024	0.004	0.027	0.070	0.006	0.037
0.024	-0.222	-0.979	-0.065	-0.113	-0.991	0.091	-0.169	-0.005	0.024	-0.030	0.004	0.031	0.074	0.006	0.014
-0.041	-0.245	-0.983	-0.059	-0.111	-0.992	0.116	-0.305	0.016	-0.047	-0.055	0.001	0.097	0.097	0.002	-0.013
-0.010	-0.238	-0.975	-0.053	-0.110	-0.992	0.090	-0.289	0.022	-0.022	-0.048	0.009	0.066	0.089	0.010	-0.040
-0.033	-0.245	-0.975	-0.053	-0.108	-0.993	0.110	0.011	0.007	-0.045	-0.058	0.009	0.089	0.097	0.010	-0.056
-0.099	-0.207	-0.975	-0.052	-0.107	-0.993	0.086	-0.099	0.029	-0.113	-0.021	0.010	0.155	0.058	0.010	-0.059
-0.041	-0.184	-0.979	-0.042	-0.107	-0.993	0.034	-0.493	0.097	-0.065	0.002	0.006	0.098	0.035	0.006	-0.067
-0.026	-0.180	-0.952	-0.039	-0.106	-0.994	0.040	-0.112	0.047	-0.052	0.006	0.034	0.082	0.031	0.034	-0.069
-0.018	-0.180	-0.944	-0.032	-0.106	-0.994	0.002	-0.374	0.066	-0.052	0.006	0.042	0.075	0.030	0.042	-0.056
-0.018	-0.187	-0.983	-0.026	-0.107	-0.994	-0.009	-0.266	0.102	-0.057	-0.001	0.003	0.075	0.038	0.002	-0.056
0.005	-0.214	-0.956	-0.022	-0.109	-0.994	-0.089	-0.183	0.081	-0.038	-0.026	0.030	0.052	0.065	0.030	-0.053
-0.010	-0.187	-0.968	-0.017	-0.110	-0.994	-0.042	-0.237	0.126	-0.059	0.002	0.018	0.068	0.038	0.018	-0.056
0.020	-0.195	-0.948	-0.009	-0.111	-0.994	-0.044	-0.404	0.126	-0.036	-0.005	0.038	0.037	0.045	0.038	-0.062
-0.014	-0.187	-0.972	-0.004	-0.111	-0.994	0.012	-0.249	0.087	-0.076	0.003	0.014	0.072	0.037	0.014	-0.064
-0.010	-0.214	-0.948	0.000	-0.112	-0.994	-0.044	-0.191	0.078	-0.076	-0.023	0.038	0.068	0.064	0.038	-0.064
0.024	-0.226	-0.940	0.004	-0.113	-0.994	-0.029	-0.178	0.048	-0.045	-0.033	0.045	0.034	0.076	0.046	-0.063
0.024	-0.226	-0.940	0.009	-0.115	-0.993	-0.072	-0.238	0.037	-0.050	-0.031	0.045	0.034	0.075	0.046	-0.058
0.036	-0.203	-0.987	0.014	-0.117	-0.993	-0.071	-0.238	0.020	-0.044	-0.007	-0.002	0.023	0.052	0.001	-0.054
0.040	-0.222	-0.940	0.013	-0.118	-0.993	-0.027	0.017	-0.033	-0.039	-0.025	0.045	0.019	0.071	0.046	-0.057
0.020	-0.226	-0.975	0.016	-0.118	-0.993	-0.027	-0.135	0.006	-0.061	-0.028	0.009	0.038	0.075	0.011	-0.050
0.024	-0.230	-0.932	0.018	-0.119	-0.993	0.011	-0.115	-0.006	-0.060	-0.032	0.052	0.035	0.078	0.054	-0.059
0.059	-0.245	-0.972	0.018	-0.118	-0.993	0.058	0.039	0.007	-0.025	-0.048	0.013	0.001	0.094	0.015	-0.056
0.005	-0.226	-0.964	0.022	-0.117	-0.993	0.052	-0.196	0.006	-0.082	-0.029	0.021	0.055	0.074	0.023	-0.058
0.059	-0.218	-0.944	0.021	-0.117	-0.993	0.042	0.015	-0.009	-0.028	-0.022	0.041	0.001	0.066	0.043	-0.045
0.017	-0.203	-0.979	0.025	-0.116	-0.993	0.056	-0.190	0.037	-0.075	-0.007	0.005	0.044	0.051	0.007	-0.050
0.097	-0.207	-0.952	0.026	-0.114	-0.993	0.117	-0.039	0.057	0.005	-0.013	0.033	0.037	0.054	0.035	-0.043
0.051	-0.207	-0.956	0.028	-0.112	-0.993	0.088	-0.097	0.060	-0.043	-0.015	0.029	0.010	0.054	0.031	-0.040
0.036	-0.222	-1.011	0.030	-0.111	-0.993	0.099	-0.081	0.045	-0.060	-0.032	-0.026	0.025	0.069	0.024	-0.034
0.070	-0.207	-0.979	0.032	-0.108	-0.994	0.142	-0.102	0.021	-0.028	-0.019	0.006	0.009	0.053	0.008	-0.040
0.063	-0.211	-0.972	0.032	-0.107	-0.994	0.073	0.004	0.010	-0.036	-0.024	0.014	0.001	0.057	0.016	-0.037
0.063	-0.203	-0.975	0.033	-0.105	-0.994	0.091	-0.029	0.016	-0.036	-0.017	0.010	0.000	0.049	0.012	-0.033
0.047	-0.191	-1.019	0.035	-0.104	-0.994	0.071	-0.067	0.036	-0.053	-0.007	-0.033	0.016	0.037	0.032	-0.036
0.082	-0.184	-0.972	0.036	-0.103	-0.994	0.071	-0.080	0.040	-0.020	-0.000	0.014	0.019	0.029	0.016	-0.035
0.059	-0.199	-0.972	0.036	-0.102	-0.994	0.079	0.010	0.056	-0.044	-0.017	0.014	0.005	0.044	0.016	-0.036
0.082	-0.199	-0.944	0.037	-0.101	-0.994	0.062	-0.040	0.042	-0.022	-0.018	0.042	0.017	0.043	0.044	-0.031
0.067	-0.203	-0.972	0.040	-0.100	-0.994	0.054	-0.144	0.039	-0.040	-0.023	0.014	0.001	0.047	0.016	-0.035
0.093	-0.195	-0.979	0.039	-0.099	-0.994	0.084	0.099	-0.001	-0.011	-0.016	0.006	0.028	0.038	0.009	-0.031
0.067	-0.199	-0.960	0.040	-0.098	-0.994	0.044	-0.047	0.015	-0.039	-0.021	0.026	0.000	0.042	0.029	-0.029
0.090	-0.211	-0.964	0.040	-0.097	-0.994	0.070	-0.031	0.018	-0.017	-0.033	0.022	0.023	0.053	0.025	-0.032
0.097	-0.199	-0.956	0.045	-0.097	-0.994	0.031	-0.195	0.072	-0.014	-0.022	0.030	0.030	0.041	0.033	-0.032
0.059	-0.199	-0.960	0.044	-0.096	-0.994	0.058	0.048	0.040	-0.051	-0.023	0.026	0.009	0.041	0.029	-0.025
0.109	-0.172	-0.952	0.043	-0.095	-0.995	0.056	0.051	0.024	-0.000	0.003	0.034	0.040	0.013	0.037	-0.026
0.109	-0.172	-0.952	0.046	-0.094	-0.995	0.063	-0.121	0.045	-0.003	0.002	0.034	0.040	0.013	0.037	-0.027
0.093	-0.187	-0.964	0.045	-0.094	-0.995	0.007	0.061	0.014	-0.017	-0.013	0.022	0.023	0.028	0.025	-0.017
0.093	-0.203	-0.952	0.046	-0.093	-0.995	0.039	-0.056	0.034	-0.019	-0.029	0.034	0.023	0.043	0.037	-0.023
0.109	-0.207	-0.979	0.047	-0.091	-0.995	0.112	-0.042	0.012	-0.004	-0.035	0.007	0.038	0.046	0.010	-0.023
0.063	-0.187	-1.007	0.050	-0.090	-0.995	0.080	-0.147	0.047	-0.054	-0.017	-0.021	0.009	0.027	0.018	-0.027
0.105	-0.184	-0.968	0.050	-0.089	-0.995	0.061	0.028	0.036	-0.011	-0.014	0.018	0.032	0.022	0.022	-0.028
0.086	-0.184	-0.952	0.051	-0.088	-0.995	0.054	-0.045	0.046	-0.031	-0.015	0.034	0.013	0.022	0.037	-0.031
0.093	-0.195	-0.960	0.053	-0.087	-0.995	0.070	-0.101	0.043	-0.026	-0.027	0.026	0.019	0.033	0.029	-0.023
0.101	-0.187	-0.968	0.053	-0.087	-0.995	0.048	-0.005	0.028	-0.019	-0.020	0.018	0.026	0.025	0.022	-0.029
0.117	-0.195	-0.991	0.054	-0.085	-0.995	0.080	-0.006	0.006	-0.004	-0.029	-0.005	0.041	0.032	0.002	-0.020
0.070	-0.187	-0.979	0.056	-0.084	-0.995	0.087	-0.095	0.043	-0.052	-0.023	0.007	0.006	0.024	0.010	-0.022
0.132	-0.184	-0.979	0.054	-0.083	-0.995	0.045	0.112	0.038	0.012	-0.020	0.007	0.055	0.020	0.009	-0.024
0.067	-0.176	-0.999	0.054	-0.083	-0.995	0.038	0.011	0.047	-0.054	-0.012	-0.013	0.011	0.012	0.010	-0.030
0.090	-0.176	-0.968	0.054	-0.082	-0.995	0.031	0.009	0.032	-0.030	-0.013	0.019	0.011	0.011	0.021	-0.024
0.090	-0.172	-0.987	0.054	-0.081	-0.995	0.082	-0.031	0.031	-0.031	-0.010	-0.001	0.010	0.007	0.001	-0.025
0.097	-0.184	-0.987	0.051	-0.080	-0.995	0.064	0.154	0.007	-0.021	-0.023	-0.001	0.017	0.018	0.001	-0.024
0.120	-0.180	-0.975	0.051	-0.079	-0.996	0.078	0.017	0.020	0.003	-0.020	0.011	0.040	0.014	0.013	-0.021
0.090	-0.191	-0.960	0.054	-0.077	-0.996	0.085	-0.137	0.055	-0.031	-0.033	0.027	0.008	0.025	0.029	-0.021
0.101	-0.180	-0.979	0.053	-0.076	-0.996	0.083	0.069	0.030	-0.018	-0.023	0.007	0.019	0.013	0.009	-0.019
0.086	-0.176	-0.995	0.053	-0.075	-0.996	0.082	0.026	0.032	-0.033	-0.020	-0.008	0.003	0.009	0.007	-0.024
0.117	-0.156	-0.972	0.054	-0.073	-0.996	0.061	-0.045	0.043	-0.004	-0.002	0.015	0.033	0.011	0.017	-0.015
0.093	-0.156	-0.979	0.052	-0.073	-0.996	0.044	0.088	0.015	-0.025	-0.002	0.007	0.009	0.011	0.009	-0.014
0.132	-0.168	-0.972	0.053	-0.072	-0.996	0.035	-0.026	0.001	0.012	-0.014	0.015	0.046	0.000	0.016	-0.010
0.113	-0.164	-0.964	0.053	-0.072	-0.996	0.024	-0.013	0.000	-0.007	-0.011	0.023	0.026	0.004	0.024	-0.011
0.120	-0.168	-0.964	0.053	-0.072	-0.996	0.049	0.024	0.005	0.001	-0.015	0.023	0.033	0.000	0.024	-0.008
0.105	-0.156	-0.983	0.054	-0.071	-0.996	0.041	-0.009	0.026	-0.015	-0.004	0.003	0.017	0.011	0.004	-0.019
0.109	-0.172	-0.995	0.054	-0.071	-0.996	0.033	-0.000	0.047	-0.012	-0.020	-0.008	0.020	0.004	0.008	-0.014
0.059	-0.160	-1.007	0.056	-0.070	-0.996	0.029	-0.104	0.049	-0.064	-0.009	-0.020	0.031	0.007	0.021	-0.017
0.136	-0.149	-0.987	0.055	-0.069	-0.996	0.075	0.047	0.011	0.014	0.002	-0.001	0.045	0.019	0.001	-0.018
0.097	-0.133	-0.979	0.054	-0.068	-0.996	0.035	0.081	0.005	-0.023	0.017	0.007	0.006	0.034	0.006	-0.019
0.109	-0.160	-0.960	0.054	-0.069	-0.996	0.008	-0.013	0.028	-0.012	-0.010	0.027	0.017	0.007	0.025	-0.012
0.109	-0.164	-0.987	0.056	-0.068	-0.996	0.030	-0.084	0.023	-0.014	-0.015	-0.001	0.016	0.003	0.003	-0.018
0.109	-0.164	-0.979	0.055	-0.068	-0.996	0.013	0.040	0.014	-0.013	-0.014	0.007	0.014	0.003	0.004	-0.016
0.105	-0.156	-0.983	0.055	-0.069	-0.996	-0.004	0.011	0.007	-0.017	-0.006	0.003	0.009	0.012	0.000	-0.017
0.113	-0.180	-0.964	0.055	-0.067	-0.996	0.091	0.045	0.017	-0.009	-0.031	0.023	0.015	0.011	0.020	-0.016
0.082	-0.145	-1.019	0.055	-0.067	-0.996	0.030	-0.018	0.012	-0.040	0.003	-0.032	0.017	0.024	0.034	-0.023
0.120	-0.176	-0.972	0.054	-0.066	-0.996	0.041	0.045	-0.020	-0.001	-0.028	0.015	0.020	0.006	0.013	-0.021
0.067	-0.176	-0.995	0.055	-0.067	-0.996	-0.004	-0.035	-0.005	-0.056	-0.027	-0.008	0.034	0.006	0.011	-0.023
0.117	-0.168	-0.975	0.055	-0.067	-0.996	0.006	0.017	0.001	-0.005	-0.020	0.011	0.016	0.002	0.009	-0.022
0.097	-0.145	-0.979	0.055	-0.066	-0.996	0.047	-0.016	0.001	-0.025	0.003	0.007	0.004	0.025	0.004	-0.022
0.113	-0.156	-0.952	0.058	-0.065	-0.996	0.083	-0.100	0.024	-0.012	-0.010	0.035	0.011	0.014	0.032	-0.023
0.117	-0.156	-0.991	0.059	-0.063	-0.996	0.075	-0.037	0.024	-0.009	-0.011	-0.005	0.014	0.014	0.008	-0.022
0.070	-0.145	-0.995	0.059	-0.063	-0.996	0.060	-0.031	0.032	-0.056	-0.000	-0.009	0.032	0.026	0.013	-0.016
0.128	-0.153	-0.972	0.060	-0.062	-0.996	0.038	0.002	0.034	0.001	-0.009	0.015	0.026	0.019	0.009	-0.012
0.136	-0.145	-0.972	0.058	-0.061	-0.996	0.041	0.068	0.009	0.010	-0.001	0.015	0.034	0.027	0.009	-0.014
0.120	-0.145	-0.987	0.061	-0.061	-0.996	0.042	-0.111	0.009	-0.008	-0.002	-0.001	0.020	0.027	0.008	-0.002
0.109	-0.141	-0.991	0.060	-0.060	-0.996	0.050	0.026	0.007	-0.019	0.001	-0.005	0.009	0.031	0.013	0.000
0.140	-0.160	-0.987	0.061	-0.060	-0.996	0.026	-0.010	0.011	0.012	-0.018	-0.001	0.040	0.012	0.011	-0.009
0.136	-0.153	-0.987	0.061	-0.059	-0.996	0.046	0.023	0.004	0.008	-0.011	-0.001	0.037	0.021	0.012	-0.010
0.070	-0.149	-1.015	0.060	-0.058	-0.997	0.075	0.034	-0.004	-0.057	-0.009	-0.028	0.028	0.025	0.040	-0.015
0.120	-0.153	-0.983	0.060	-0.057	-0.997	0.054	0.011	0.004	-0.007	-0.013	0.003	0.022	0.021	0.010	-0.020
0.090	-0.156	-0.968	0.062	-0.057	-0.996	0.030	-0.069	0.019	-0.039	-0.017	0.019	0.008	0.017	0.005	-0.026
0.117	-0.156	-0.975	0.061	-0.056	-0.997	0.033	0.056	0.000	-0.011	-0.018	0.011	0.019	0.017	0.003	-0.018
0.105	-0.137	-0.991	0.063	-0.056	-0.996	0.021	-0.110	0.028	-0.025	0.001	-0.005	0.008	0.036	0.020	-0.017
0.124	-0.129	-0.995	0.062	-0.056	-0.997	0.015	0.064	0.004	-0.005	0.009	-0.009	0.027	0.043	0.024	-0.012
0.120	-0.145	-0.991	0.062	-0.057	-0.996	-0.010	0.010	0.013	-0.009	-0.006	-0.005	0.023	0.027	0.020	-0.013
0.113	-0.156	-0.983	0.062	-0.057	-0.996	0.004	0.020	-0.009	-0.016	-0.017	0.003	0.016	0.015	0.013	-0.011
0.113	-0.160	-0.983	0.062	-0.057	-0.996	-0.015	-0.032	-0.015	-0.017	-0.020	0.003	0.016	0.011	0.013	-0.013
0.120	-0.168	-0.979	0.063	-0.058	-0.996	0.016	-0.001	-0.006	-0.010	-0.028	0.007	0.024	0.003	0.009	-0.012
0.113	-0.145	-0.991	0.064	-0.057	-0.996	0.019	-0.077	0.026	-0.019	-0.005	-0.005	0.016	0.026	0.021	-0.015
0.136	-0.141	-0.972	0.063	-0.057	-0.996	0.036	0.047	-0.002	0.005	-0.002	0.015	0.038	0.029	0.001	-0.013
0.101	-0.145	-0.983	0.065	-0.057	-0.996	0.022	-0.044	0.032	-0.031	-0.006	0.003	0.003	0.025	0.013	-0.013
0.128	-0.133	-0.983	0.066	-0.056	-0.996	0.047	-0.047	0.027	-0.005	0.005	0.003	0.030	0.036	0.013	-0.013
0.120	-0.141	-0.979	0.066	-0.056	-0.996	0.012	0.012	0.024	-0.013	-0.002	0.007	0.021	0.028	0.009	-0.014
0.120	-0.133	-0.983	0.066	-0.056	-0.996	0.004	-0.013	0.009	-0.013	0.006	0.003	0.021	0.035	0.013	-0.007
0.128	-0.160	-0.983	0.066	-0.056	-0.996	0.041	-0.003	0.007	-0.006	-0.022	0.003	0.028	0.008	0.013	-0.011
0.140	-0.156	-0.979	0.065	-0.055	-0.996	0.037	0.066	0.011	0.007	-0.018	0.007	0.039	0.011	0.009	-0.008
0.105	-0.156	-0.991	0.067	-0.055	-0.996	0.043	-0.066	0.018	-0.029	-0.019	-0.005	0.004	0.011	0.021	-0.004
0.140	-0.149	-0.975	0.068	-0.054	-0.996	0.039	-0.051	0.021	0.004	-0.012	0.011	0.038	0.018	0.005	-0.006
0.143	-0.133	-0.995	0.068	-0.054	-0.996	0.026	-0.002	0.011	0.007	0.003	-0.009	0.042	0.033	0.025	-0.008
0.120	-0.122	-0.983	0.069	-0.054	-0.996	0.020	-0.021	0.008	-0.016	0.015	0.003	0.019	0.045	0.013	-0.007
0.132	-0.137	-0.975	0.071	-0.054	-0.996	0.011	-0.074	0.025	-0.006	-0.001	0.010	0.030	0.029	0.005	-0.011
0.117	-0.133	-0.983	0.069	-0.054	-0.996	-0.000	0.087	-0.004	-0.020	0.003	0.003	0.014	0.033	0.013	-0.014
0.113	-0.141	-0.987	0.070	-0.054	-0.996	0.020	-0.031	0.014	-0.025	-0.004	-0.002	0.010	0.024	0.017	-0.010
0.132	-0.133	-0.987	0.069	-0.053	-0.996	0.057	0.034	0.005	-0.005	0.002	-0.001	0.029	0.031	0.016	-0.005
0.143	-0.133	-0.987	0.069	-0.053	-0.996	0.014	0.037	0.009	0.007	0.002	-0.001	0.041	0.031	0.016	-0.007
0.163	-0.145	-0.956	0.070	-0.053	-0.996	0.008	-0.038	0.010	0.025	-0.009	0.030	0.060	0.019	0.015	0.003
0.101	-0.156	-0.999	0.069	-0.053	-0.996	0.026	0.038	0.029	-0.036	-0.021	-0.013	0.002	0.007	0.028	0.002
0.174	-0.133	-0.972	0.070	-0.053	-0.996	0.012	-0.020	0.024	0.036	0.002	0.014	0.071	0.030	0.000	-0.001
0.128	-0.133	-0.983	0.070	-0.053	-0.996	-0.033	0.008	0.013	-0.010	0.003	0.002	0.025	0.030	0.011	-0.003
0.128	-0.133	-0.983	0.069	-0.054	-0.996	-0.012	0.033	0.003	-0.010	0.004	0.002	0.025	0.029	0.011	0.002
0.140	-0.145	-0.995	0.070	-0.054	-0.996	-0.017	-0.014	0.002	0.001	-0.007	-0.010	0.036	0.017	0.022	-0.011
0.132	-0.145	-0.983	0.069	-0.055	-0.996	-0.004	0.033	0.002	-0.006	-0.007	0.002	0.028	0.017	0.010	-0.009
0.105	-0.145	-0.983	0.071	-0.056	-0.996	-0.028	-0.086	0.023	-0.035	-0.006	0.002	0.001	0.017	0.010	-0.008
0.140	-0.149	-0.975	0.072	-0.056	-0.996	-0.009	-0.021	0.027	-0.001	-0.009	0.010	0.036	0.013	0.001	-0.012
0.140	-0.149	-0.979	0.071	-0.057	-0.996	-0.023	0.047	0.014	-0.000	-0.009	0.006	0.037	0.013	0.005	-0.016
0.128	-0.133	-0.964	0.071	-0.057	-0.996	-0.004	0.014	0.010	-0.011	0.007	0.021	0.026	0.028	0.010	-0.010
0.117	-0.141	-0.979	0.073	-0.057	-0.996	0.006	-0.069	0.015	-0.025	-0.001	0.006	0.015	0.020	0.006	-0.007
0.143	-0.156	-0.968	0.073	-0.057	-0.996	0.008	-0.022	0.014	0.002	-0.016	0.017	0.042	0.004	0.006	-0.008
0.167	-0.141	-0.960	0.072	-0.058	-0.996	-0.039	0.063	0.017	0.026	0.001	0.025	0.065	0.019	0.013	-0.008
0.132	-0.153	-0.983	0.072	-0.059	-0.996	-0.032	0.031	0.017	-0.009	-0.010	0.001	0.030	0.007	0.011	-0.004
0.120	-0.145	-0.983	0.072	-0.060	-0.996	-0.022	0.020	-0.001	-0.020	-0.002	0.001	0.018	0.013	0.011	-0.005
0.132	-0.145	-0.999	0.073	-0.060	-0.996	-0.005	-0.028	0.020	-0.009	-0.001	-0.014	0.029	0.013	0.026	-0.013
0.136	-0.160	-0.975	0.072	-0.061	-0.996	-0.008	0.046	0.017	-0.005	-0.016	0.009	0.033	0.003	0.003	-0.011
0.120	-0.153	-0.960	0.071	-0.061	-0.996	-0.016	0.049	0.020	-0.019	-0.008	0.025	0.017	0.004	0.013	-0.011
0.136	-0.133	-0.991	0.071	-0.061	-0.996	0.003	0.013	0.025	-0.004	0.012	-0.007	0.032	0.023	0.018	-0.011
0.124	-0.153	-0.979	0.071	-0.062	-0.996	-0.001	0.000	0.020	-0.016	-0.008	0.005	0.020	0.003	0.006	-0.006
0.143	-0.156	-0.960	0.072	-0.062	-0.996	0.016	-0.016	0.019	0.003	-0.011	0.025	0.039	0.002	0.015	-0.003
0.163	-0.137	-0.975	0.071	-0.062	-0.996	0.001	0.046	0.001	0.023	0.008	0.009	0.058	0.016	0.000	-0.007
0.132	-0.145	-0.975	0.072	-0.063	-0.995	-0.028	-0.013	-0.003	-0.008	0.001	0.009	0.027	0.008	0.001	-0.001
0.120	-0.141	-0.979	0.071	-0.063	-0.995	-0.020	0.032	-0.005	-0.019	0.006	0.005	0.015	0.011	0.002	-0.005
0.163	-0.137	-0.964	0.071	-0.064	-0.995	-0.025	0.010	0.010	0.023	0.010	0.021	0.057	0.015	0.015	-0.011
0.117	-0.141	-0.972	0.071	-0.065	-0.995	-0.048	0.012	0.004	-0.023	0.008	0.013	0.010	0.010	0.008	-0.011
0.132	-0.149	-0.960	0.071	-0.066	-0.995	-0.053	0.007	0.004	-0.008	0.001	0.024	0.024	0.002	0.021	-0.009
0.132	-0.153	-0.975	0.071	-0.068	-0.995	-0.072	0.023	0.002	-0.008	-0.001	0.008	0.023	0.002	0.006	-0.014
0.136	-0.156	-0.964	0.070	-0.070	-0.995	-0.080	0.043	0.010	-0.003	-0.003	0.020	0.026	0.006	0.019	-0.008
0.136	-0.156	-0.964	0.070	-0.071	-0.995	-0.065	0.023	0.004	-0.003	-0.002	0.020	0.025	0.007	0.019	-0.007
0.151	-0.153	-0.960	0.069	-0.073	-0.995	-0.050	0.065	0.014	0.013	0.003	0.024	0.040	0.003	0.024	-0.009
0.136	-0.168	-0.960	0.068	-0.074	-0.995	-0.069	0.043	0.018	-0.001	-0.010	0.024	0.025	0.019	0.025	-0.006
0.120	-0.168	-0.972	0.069	-0.075	-0.995	-0.042	-0.010	0.025	-0.017	-0.009	0.012	0.009	0.019	0.013	-0.009
0.147	-0.164	-0.960	0.067	-0.077	-0.995	-0.072	0.096	0.018	0.011	-0.004	0.024	0.036	0.016	0.026	-0.009
0.120	-0.164	-0.964	0.068	-0.078	-0.995	-0.062	-0.029	0.053	-0.016	-0.002	0.020	0.009	0.016	0.022	-0.009
0.147	-0.164	-0.960	0.067	-0.080	-0.995	-0.052	0.072	0.051	0.012	-0.001	0.024	0.035	0.017	0.026	-0.002
0.132	-0.160	-0.972	0.066	-0.080	-0.995	-0.011	0.029	0.069	-0.003	0.003	0.012	0.019	0.013	0.014	-0.006
0.151	-0.149	-0.968	0.064	-0.080	-0.995	-0.010	0.149	0.038	0.018	0.015	0.016	0.039	0.002	0.018	-0.007
0.124	-0.160	-0.952	0.062	-0.081	-0.995	0.000	0.086	0.031	-0.007	0.004	0.032	0.012	0.014	0.034	-0.011
0.109	-0.164	-0.972	0.062	-0.081	-0.995	-0.012	0.036	0.058	-0.022	0.001	0.012	0.003	0.018	0.014	-0.014
0.113	-0.176	-0.975	0.062	-0.081	-0.995	-0.008	0.015	0.064	-0.018	-0.011	0.009	0.001	0.030	0.010	-0.020
0.120	-0.172	-0.952	0.061	-0.082	-0.995	-0.012	0.072	0.036	-0.009	-0.006	0.032	0.009	0.026	0.034	-0.022
0.113	-0.168	-0.968	0.062	-0.083	-0.995	-0.039	-0.032	0.034	-0.018	-0.001	0.017	0.002	0.022	0.018	-0.017
0.109	-0.156	-0.964	0.061	-0.084	-0.995	-0.038	0.046	0.030	-0.021	0.011	0.021	0.002	0.011	0.022	-0.016
0.136	-0.184	-0.964	0.058	-0.085	-0.995	-0.023	0.135	0.001	0.008	-0.015	0.021	0.025	0.038	0.022	-0.017
0.117	-0.184	-0.964	0.056	-0.086	-0.995	-0.044	0.112	-0.015	-0.009	-0.014	0.021	0.006	0.038	0.022	-0.009
0.109	-0.184	-0.964	0.057	-0.088	-0.995	-0.077	-0.024	-0.023	-0.017	-0.012	0.020	0.001	0.039	0.022	-0.004
0.159	-0.187	-0.940	0.055	-0.090	-0.994	-0.111	0.095	-0.054	0.035	-0.013	0.044	0.049	0.043	0.046	-0.007
0.128	-0.176	-0.964	0.052	-0.093	-0.994	-0.112	0.147	-0.034	0.007	0.001	0.020	0.018	0.031	0.022	-0.007
0.113	-0.187	-0.968	0.052	-0.095	-0.994	-0.100	0.040	-0.002	-0.008	-0.008	0.016	0.003	0.043	0.018	-0.000
0.109	-0.176	-0.972	0.051	-0.097	-0.994	-0.071	0.069	-0.018	-0.011	0.005	0.012	0.000	0.032	0.014	-0.010
0.140	-0.168	-0.956	0.050	-0.099	-0.994	-0.084	0.035	-0.017	0.020	0.015	0.028	0.031	0.025	0.030	-0.009
0.105	-0.176	-0.932	0.049	-0.100	-0.994	-0.068	0.051	-0.009	-0.014	0.009	0.051	0.004	0.033	0.053	-0.003
0.136	-0.180	-0.952	0.050	-0.101	-0.994	-0.051	-0.002	-0.009	0.017	0.006	0.032	0.028	0.037	0.033	0.003
0.143	-0.199	-0.956	0.048	-0.102	-0.994	-0.030	0.115	-0.028	0.026	-0.012	0.028	0.035	0.056	0.029	0.002
0.143	-0.199	-0.956	0.046	-0.103	-0.994	-0.027	0.084	-0.021	0.027	-0.012	0.028	0.036	0.057	0.029	0.003
0.136	-0.195	-0.936	0.042	-0.104	-0.994	-0.010	0.202	-0.024	0.023	-0.007	0.048	0.028	0.053	0.049	-0.002
0.086	-0.184	-0.975	0.041	-0.104	-0.994	0.013	0.096	-0.011	-0.026	0.004	0.009	0.021	0.042	0.009	-0.007
0.101	-0.184	-0.956	0.040	-0.104	-0.994	0.018	0.052	-0.017	-0.010	0.004	0.029	0.006	0.042	0.028	-0.013
0.113	-0.195	-0.944	0.037	-0.103	-0.994	0.067	0.158	-0.009	0.004	-0.009	0.041	0.006	0.054	0.040	-0.015
0.093	-0.187	-0.979	0.036	-0.102	-0.994	0.055	0.055	0.004	-0.014	-0.002	0.006	0.014	0.046	0.005	-0.010
0.113	-0.180	-0.952	0.034	-0.101	-0.994	0.056	0.079	-0.009	0.006	0.005	0.034	0.006	0.039	0.032	-0.008
0.120	-0.191	-0.948	0.032	-0.099	-0.995	0.098	0.115	-0.012	0.015	-0.008	0.039	0.013	0.051	0.036	-0.005
0.105	-0.211	-0.952	0.031	-0.097	-0.995	0.111	0.099	-0.016	0.001	-0.030	0.035	0.002	0.070	0.032	-0.006
0.120	-0.199	-0.956	0.028	-0.095	-0.995	0.145	0.147	-0.013	0.019	-0.020	0.032	0.013	0.059	0.028	-0.005
0.093	-0.199	-0.940	0.026	-0.093	-0.995	0.128	0.087	-0.012	-0.006	-0.023	0.048	0.014	0.059	0.044	-0.012
0.113	-0.184	-0.940	0.025	-0.090	-0.996	0.133	0.092	-0.016	0.014	-0.010	0.048	0.006	0.044	0.044	-0.015
0.070	-0.172	-0.960	0.023	-0.088	-0.996	0.114	0.114	-0.014	-0.026	0.000	0.029	0.036	0.033	0.025	-0.024
0.082	-0.168	-0.944	0.020	-0.086	-0.996	0.115	0.166	-0.026	-0.012	0.002	0.045	0.025	0.029	0.040	-0.021
0.067	-0.156	-0.960	0.019	-0.084	-0.996	0.122	0.050	-0.019	-0.026	0.011	0.029	0.040	0.018	0.024	-0.021
0.097	-0.172	-0.948	0.017	-0.082	-0.997	0.124	0.111	-0.042	0.006	-0.006	0.041	0.009	0.034	0.036	-0.018
0.097	-0.172	-0.960	0.014	-0.080	-0.997	0.099	0.140	-0.048	0.009	-0.008	0.030	0.009	0.034	0.024	-0.017
0.078	-0.168	-0.948	0.014	-0.079	-0.997	0.074	0.025	-0.029	-0.010	-0.005	0.042	0.028	0.030	0.036	-0.018
0.078	-0.168	-0.952	0.011	-0.078	-0.997	0.084	0.119	-0.049	-0.008	-0.006	0.038	0.028	0.031	0.032	-0.025
0.063	-0.145	-0.944	0.011	-0.077	-0.997	0.058	0.035	-0.055	-0.022	0.016	0.046	0.044	0.008	0.040	-0.029
0.051	-0.149	-0.940	0.009	-0.076	-0.997	0.069	0.098	-0.067	-0.032	0.011	0.050	0.055	0.012	0.044	-0.029
0.078	-0.168	-0.944	0.009	-0.074	-0.997	0.104	0.009	-0.042	-0.005	-0.010	0.046	0.029	0.032	0.040	-0.031
0.070	-0.160	-0.952	0.008	-0.072	-0.997	0.107	0.042	-0.049	-0.012	-0.004	0.038	0.037	0.024	0.032	-0.029
0.059	-0.153	-0.972	0.007	-0.070	-0.998	0.102	0.043	-0.054	-0.023	0.002	0.019	0.048	0.017	0.012	-0.027
0.063	-0.122	-0.956	0.007	-0.069	-0.998	0.084	0.011	-0.057	-0.019	0.032	0.035	0.044	0.014	0.028	-0.028
0.063	-0.133	-0.940	0.007	-0.068	-0.998	0.069	0.018	-0.054	-0.019	0.019	0.051	0.045	0.002	0.044	-0.025
0.070	-0.149	-0.944	0.006	-0.066	-0.998	0.074	0.043	-0.071	-0.010	0.002	0.047	0.037	0.014	0.040	-0.022
0.078	-0.145	-0.964	0.006	-0.065	-0.998	0.057	0.005	-0.079	-0.002	0.005	0.027	0.029	0.010	0.020	-0.022
0.078	-0.137	-0.964	0.006	-0.065	-0.998	0.030	-0.011	-0.105	-0.003	0.013	0.027	0.029	0.003	0.020	-0.019
0.067	-0.145	-0.952	0.006	-0.065	-0.998	0.028	0.040	-0.128	-0.014	0.005	0.039	0.041	0.011	0.032	-0.021
0.067	-0.160	-0.956	0.005	-0.064	-0.998	0.047	0.038	-0.112	-0.013	-0.011	0.035	0.041	0.027	0.028	-0.024
0.051	-0.129	-0.964	0.005	-0.063	-0.998	0.091	0.018	-0.078	-0.028	0.018	0.027	0.056	0.004	0.020	-0.023
0.063	-0.122	-0.960	0.004	-0.061	-0.998	0.091	0.025	-0.102	-0.016	0.024	0.031	0.045	0.011	0.024	-0.020
0.078	-0.118	-0.972	0.004	-0.060	-0.998	0.073	0.034	-0.120	0.000	0.027	0.019	0.029	0.015	0.012	-0.022
0.070	-0.122	-0.972	0.001	-0.059	-0.998	0.061	0.109	-0.125	-0.005	0.022	0.019	0.037	0.011	0.012	-0.022
0.047	-0.126	-0.975	0.001	-0.059	-0.998	0.010	0.037	-0.133	-0.028	0.018	0.015	0.060	0.006	0.008	-0.024
0.040	-0.133	-0.979	0.000	-0.059	-0.998	0.003	0.018	-0.127	-0.035	0.011	0.011	0.068	0.002	0.005	-0.028
0.043	-0.137	-0.972	0.001	-0.059	-0.998	-0.019	-0.013	-0.118	-0.031	0.008	0.019	0.064	0.006	0.012	-0.027
0.051	-0.141	-0.972	0.001	-0.061	-0.998	-0.046	-0.015	-0.119	-0.024	0.005	0.019	0.056	0.010	0.012	-0.029
0.074	-0.133	-0.968	-0.001	-0.062	-0.998	-0.055	0.105	-0.154	0.001	0.014	0.023	0.033	0.003	0.017	-0.027
0.032	-0.133	-0.983	-0.002	-0.063	-0.998	-0.051	0.029	-0.141	-0.041	0.015	0.007	0.075	0.003	0.001	-0.027
0.055	-0.110	-0.964	-0.002	-0.064	-0.998	-0.024	0.020	-0.133	-0.017	0.039	0.026	0.052	0.020	0.020	-0.028
0.036	-0.129	-0.979	-0.004	-0.064	-0.998	-0.014	0.073	-0.140	-0.035	0.020	0.011	0.071	0.000	0.005	-0.031
0.036	-0.153	-0.991	-0.004	-0.065	-0.998	-0.001	0.001	-0.130	-0.035	-0.003	-0.001	0.071	0.023	0.007	-0.027
0.036	-0.153	-1.011	-0.004	-0.065	-0.998	-0.011	0.021	-0.124	-0.034	-0.002	-0.021	0.071	0.024	0.026	-0.020
0.047	-0.153	-0.995	-0.005	-0.066	-0.998	-0.029	0.055	-0.107	-0.022	-0.001	-0.006	0.059	0.024	0.011	-0.005
0.070	-0.149	-1.015	-0.006	-0.066	-0.998	-0.020	0.027	-0.105	0.002	0.003	-0.025	0.036	0.021	0.030	0.006
0.097	-0.149	-1.023	-0.008	-0.066	-0.998	0.022	0.112	-0.136	0.031	0.003	-0.033	0.009	0.021	0.038	0.019
0.074	-0.149	-1.019	-0.012	-0.066	-0.998	0.042	0.200	-0.144	0.012	0.002	-0.029	0.032	0.022	0.034	0.037
0.093	-0.153	-1.023	-0.017	-0.065	-0.998	0.021	0.273	-0.136	0.036	-0.002	-0.033	0.013	0.026	0.038	0.042
0.093	-0.164	-1.070	-0.026	-0.065	-0.998	0.029	0.451	-0.173	0.045	-0.014	-0.081	0.013	0.038	0.086	0.028
0.055	-0.195	-1.050	-0.035	-0.064	-0.997	0.059	0.432	-0.193	0.015	-0.045	-0.061	0.051	0.069	0.066	0.011
-0.014	-0.226	-1.039	-0.042	-0.063	-0.997	0.073	0.340	-0.229	-0.047	-0.077	-0.050	0.120	0.101	0.054	-0.014
-0.045	-0.180	-0.987	-0.047	-0.059	-0.997	0.193	0.243	-0.234	-0.072	-0.035	0.002	0.151	0.055	0.003	-0.042
-0.049	-0.137	-0.952	-0.050	-0.054	-0.997	0.268	0.156	-0.177	-0.073	0.002	0.037	0.155	0.012	0.033	-0.058
-0.033	-0.098	-0.924	-0.052	-0.046	-0.998	0.408	0.096	-0.057	-0.055	0.033	0.065	0.140	0.026	0.060	-0.044
-0.003	-0.091	-0.928	-0.051	-0.036	-0.998	0.498	-0.021	0.010	-0.025	0.031	0.061	0.109	0.033	0.056	-0.019
0.093	-0.068	-0.916	-0.053	-0.026	-0.998	0.523	0.082	0.001	0.073	0.044	0.073	0.013	0.056	0.068	0.014
0.101	-0.064	-0.936	-0.054	-0.017	-0.998	0.443	0.112	-0.054	0.083	0.040	0.053	0.005	0.059	0.049	0.049
0.120	-0.048	-0.952	-0.057	-0.011	-0.998	0.310	0.172	-0.145	0.106	0.049	0.037	0.014	0.075	0.033	0.083
0.132	-0.068	-0.964	-0.062	-0.007	-0.998	0.214	0.267	-0.193	0.122	0.025	0.025	0.026	0.055	0.021	0.099
0.143	-0.091	-0.972	-0.068	-0.005	-0.998	0.100	0.339	-0.198	0.140	0.000	0.016	0.037	0.031	0.013	0.120
0.128	-0.106	-0.999	-0.074	-0.005	-0.997	0.000	0.305	-0.166	0.131	-0.015	-0.012	0.022	0.016	0.014	0.139
0.147	-0.091	-1.039	-0.082	-0.007	-0.997	-0.101	0.429	-0.143	0.158	0.002	-0.052	0.041	0.031	0.054	0.158
0.136	-0.029	-1.106	-0.089	-0.011	-0.996	-0.233	0.394	-0.135	0.154	0.069	-0.120	0.030	0.092	0.121	0.180
0.140	-0.002	-1.129	-0.094	-0.018	-0.995	-0.372	0.286	-0.095	0.163	0.103	-0.144	0.033	0.119	0.144	0.203
0.167	-0.029	-1.145	-0.099	-0.025	-0.995	-0.340	0.313	-0.082	0.196	0.083	-0.161	0.061	0.092	0.160	0.224
0.170	-0.037	-1.141	-0.100	-0.029	-0.995	-0.231	0.099	-0.075	0.201	0.079	-0.157	0.064	0.083	0.156	0.251
0.193	-0.056	-1.165	-0.100	-0.034	-0.994	-0.222	0.002	-0.148	0.223	0.064	-0.181	0.087	0.064	0.180	0.284
0.247	-0.091	-1.176	-0.097	-0.037	-0.995	-0.161	-0.086	-0.126	0.275	0.033	-0.193	0.141	0.029	0.191	0.311
0.297	-0.118	-1.192	-0.093	-0.038	-0.995	-0.059	-0.117	-0.063	0.321	0.007	-0.208	0.191	0.002	0.207	0.327
0.317	-0.114	-1.161	-0.089	-0.038	-0.995	-0.015	-0.153	-0.005	0.336	0.011	-0.176	0.210	0.005	0.176	0.329
0.282	-0.106	-1.129	-0.083	-0.039	-0.996	-0.005	-0.259	0.035	0.295	0.019	-0.144	0.176	0.012	0.144	0.312
0.240	-0.110	-1.113	-0.080	-0.039	-0.996	-0.002	-0.083	-0.001	0.250	0.016	-0.128	0.133	0.008	0.128	0.278
0.193	-0.137	-1.137	-0.076	-0.041	-0.996	-0.075	-0.183	0.000	0.200	-0.010	-0.152	0.087	0.019	0.152	0.234
0.163	-0.145	-1.117	-0.069	-0.043	-0.997	-0.088	-0.314	0.040	0.162	-0.015	-0.131	0.057	0.027	0.132	0.206
0.120	-0.118	-1.117	-0.061	-0.044	-0.997	-0.040	-0.374	0.076	0.112	0.013	-0.131	0.015	0.000	0.132	0.180
0.190	-0.087	-1.062	-0.051	-0.045	-0.998	-0.025	-0.446	0.038	0.171	0.045	-0.075	0.084	0.030	0.077	0.161
0.155	-0.075	-1.054	-0.044	-0.045	-0.998	0.009	-0.336	0.020	0.129	0.056	-0.067	0.049	0.041	0.069	0.150
0.186	-0.106	-0.991	-0.037	-0.045	-0.998	0.005	-0.284	0.004	0.154	0.025	-0.004	0.080	0.010	0.006	0.133
0.186	-0.106	-0.991	-0.034	-0.045	-0.998	-0.015	-0.140	-0.004	0.150	0.026	-0.003	0.080	0.010	0.005	0.106
0.097	-0.160	-1.015	-0.027	-0.044	-0.999	0.083	-0.308	-0.003	0.055	-0.030	-0.027	0.008	0.045	0.029	0.074
0.086	-0.102	-1.023	-0.025	-0.042	-0.999	0.081	-0.121	0.006	0.041	0.027	-0.034	0.020	0.013	0.037	0.046
0.028	-0.122	-0.995	-0.018	-0.040	-0.999	0.126	-0.340	0.019	-0.024	0.005	-0.007	0.077	0.007	0.009	0.011
0.059	-0.137	-0.991	-0.012	-0.037	-0.999	0.190	-0.261	0.016	0.001	-0.014	-0.002	0.047	0.022	0.005	-0.010
0.036	-0.153	-0.956	-0.009	-0.032	-0.999	0.248	-0.170	0.016	-0.025	-0.034	0.033	0.070	0.038	0.030	-0.019
0.020	-0.156	-0.987	-0.000	-0.027	-1.000	0.298	-0.416	0.045	-0.049	-0.043	0.002	0.086	0.042	0.001	-0.021
0.082	-0.133	-0.975	0.006	-0.022	-1.000	0.248	-0.274	-0.014	0.006	-0.025	0.014	0.024	0.019	0.011	-0.026
0.063	-0.118	-0.964	0.011	-0.018	-1.000	0.226	-0.251	-0.048	-0.018	-0.013	0.026	0.044	0.004	0.023	-0.026
0.070	-0.098	-0.960	0.015	-0.017	-1.000	0.034	-0.232	-0.052	-0.015	0.006	0.030	0.036	0.015	0.027	-0.020
0.059	-0.114	-0.975	0.023	-0.017	-1.000	0.046	-0.370	-0.019	-0.034	-0.011	0.014	0.047	0.001	0.011	-0.029
0.090	-0.141	-0.956	0.025	-0.017	-1.000	0.027	-0.104	-0.026	-0.006	-0.038	0.033	0.017	0.028	0.031	-0.029
0.043	-0.133	-1.011	0.029	-0.016	-0.999	0.035	-0.181	0.020	-0.056	-0.030	-0.022	0.062	0.021	0.024	-0.037
0.082	-0.079	-0.964	0.029	-0.016	-0.999	0.001	-0.012	0.015	-0.018	0.024	0.026	0.024	0.033	0.023	-0.045
0.032	-0.095	-0.995	0.031	-0.017	-0.999	-0.041	-0.110	0.027	-0.070	0.010	-0.006	0.074	0.017	0.008	-0.054
0.020	-0.079	-0.975	0.031	-0.019	-0.999	-0.065	-0.002	0.017	-0.081	0.027	0.014	0.086	0.032	0.011	-0.062
0.059	-0.083	-0.940	0.036	-0.020	-0.999	-0.058	-0.215	-0.002	-0.047	0.024	0.049	0.047	0.028	0.047	-0.071
0.036	-0.079	-0.932	0.038	-0.021	-0.999	-0.043	-0.116	-0.038	-0.073	0.029	0.057	0.070	0.031	0.055	-0.068
0.051	-0.110	-0.956	0.040	-0.022	-0.999	-0.043	-0.083	-0.011	-0.059	-0.001	0.033	0.055	0.000	0.032	-0.071
0.074	-0.106	-0.940	0.043	-0.022	-0.999	0.052	-0.133	-0.021	-0.039	0.002	0.049	0.032	0.003	0.047	-0.071
0.024	-0.079	-0.960	0.046	-0.020	-0.999	0.077	-0.154	-0.014	-0.092	0.028	0.029	0.082	0.030	0.028	-0.069
0.070	-0.114	-0.940	0.047	-0.019	-0.999	0.104	-0.060	-0.023	-0.047	-0.008	0.048	0.036	0.005	0.048	-0.063
0.043	-0.126	-0.975	0.049	-0.017	-0.999	0.120	-0.115	-0.037	-0.076	-0.022	0.013	0.063	0.017	0.012	-0.064
0.101	-0.129	-0.936	0.050	-0.014	-0.999	0.154	-0.027	-0.023	-0.019	-0.029	0.052	0.005	0.022	0.052	-0.053
0.078	-0.126	-0.944	0.050	-0.012	-0.999	0.095	-0.027	0.016	-0.043	-0.026	0.044	0.028	0.018	0.044	-0.050
0.086	-0.106	-0.964	0.052	-0.011	-0.999	0.086	-0.080	0.022	-0.037	-0.008	0.025	0.021	0.001	0.025	-0.041
0.086	-0.106	-0.964	0.054	-0.009	-0.998	0.098	-0.095	0.022	-0.039	-0.010	0.025	0.021	0.000	0.025	-0.037
0.093	-0.095	-0.991	0.055	-0.006	-0.998	0.148	-0.041	0.040	-0.032	-0.001	-0.003	0.013	0.012	0.003	-0.026
0.105	-0.106	-1.007	0.057	-0.005	-0.998	0.104	-0.067	0.068	-0.022	-0.015	-0.019	0.001	0.001	0.018	-0.027
0.132	-0.114	-0.975	0.055	-0.003	-0.998	0.114	0.087	0.055	0.006	-0.024	0.013	0.026	0.009	0.013	-0.020
0.070	-0.079	-0.999	0.056	-0.001	-0.998	0.092	-0.050	0.081	-0.057	0.009	-0.011	0.036	0.026	0.010	-0.016
0.117	-0.098	-0.983	0.057	0.001	-0.998	0.097	-0.044	0.070	-0.011	-0.012	0.005	0.010	0.006	0.006	-0.016
0.120	-0.079	-0.991	0.057	0.001	-0.998	0.033	0.032	0.066	-0.007	0.006	-0.003	0.014	0.025	0.002	-0.025
0.113	-0.098	-0.987	0.057	0.002	-0.998	0.030	-0.014	0.037	-0.015	-0.013	0.001	0.006	0.005	0.002	-0.022
0.093	-0.110	-0.956	0.059	0.003	-0.998	0.096	-0.110	0.022	-0.037	-0.026	0.032	0.014	0.006	0.034	-0.020
0.093	-0.114	-0.995	0.061	0.004	-0.998	0.042	-0.055	-0.002	-0.038	-0.031	-0.007	0.014	0.011	0.005	-0.030
0.128	-0.106	-0.987	0.059	0.004	-0.998	0.026	0.075	-0.002	-0.002	-0.023	0.001	0.021	0.003	0.003	-0.032
0.082	-0.091	-0.960	0.062	0.005	-0.998	0.057	-0.108	0.018	-0.051	-0.009	0.028	0.025	0.012	0.030	-0.023
0.117	-0.075	-0.975	0.065	0.006	-0.998	0.046	-0.144	0.014	-0.019	0.006	0.012	0.009	0.027	0.015	-0.025
0.136	-0.098	-0.975	0.064	0.005	-0.998	0.002	0.061	0.028	0.001	-0.017	0.012	0.028	0.003	0.015	-0.019
0.086	-0.068	-1.007	0.066	0.005	-0.998	-0.002	-0.094	0.030	-0.051	0.014	-0.019	0.022	0.034	0.017	-0.011
0.170	-0.060	-0.987	0.068	0.006	-0.998	0.078	-0.106	0.027	0.031	0.021	0.000	0.062	0.041	0.003	-0.008
0.132	-0.083	-0.960	0.069	0.007	-0.998	0.051	-0.023	0.026	-0.008	-0.003	0.028	0.023	0.017	0.031	-0.007
0.136	-0.098	-0.968	0.068	0.007	-0.998	0.015	0.046	0.033	-0.003	-0.019	0.020	0.027	0.002	0.023	-0.001
0.136	-0.098	-1.007	0.068	0.008	-0.998	0.035	0.010	0.038	-0.003	-0.019	-0.020	0.027	0.001	0.016	-0.010
0.128	-0.075	-0.991	0.067	0.008	-0.998	0.048	0.043	0.025	-0.011	0.003	-0.004	0.019	0.024	0.000	-0.013
0.120	-0.091	-0.983	0.067	0.009	-0.998	0.039	0.003	0.021	-0.018	-0.013	0.004	0.011	0.009	0.008	-0.014
0.105	-0.071	-0.979	0.067	0.009	-0.998	-0.001	0.010	0.029	-0.034	0.007	0.008	0.005	0.028	0.012	-0.020
0.136	-0.083	-0.956	0.068	0.009	-0.998	0.004	-0.048	0.042	-0.004	-0.005	0.031	0.026	0.016	0.036	-0.019
0.117	-0.087	-0.983	0.069	0.010	-0.998	0.060	0.001	0.022	-0.023	-0.009	0.004	0.007	0.011	0.008	-0.018
0.136	-0.083	-0.979	0.070	0.011	-0.998	0.075	-0.051	0.027	-0.006	-0.007	0.008	0.026	0.015	0.012	-0.013
0.128	-0.087	-0.987	0.068	0.012	-0.998	0.055	0.090	0.007	-0.012	-0.012	-0.000	0.018	0.010	0.004	-0.017
0.128	-0.087	-0.987	0.069	0.012	-0.998	0.047	-0.020	0.022	-0.012	-0.012	-0.000	0.017	0.010	0.004	-0.019
0.093	-0.068	-1.015	0.070	0.013	-0.997	0.023	-0.059	0.052	-0.048	0.007	-0.028	0.018	0.029	0.023	-0.019
0.109	-0.075	-0.979	0.069	0.013	-0.998	0.021	0.045	0.037	-0.032	-0.001	0.008	0.002	0.021	0.012	-0.017
0.136	-0.071	-0.983	0.069	0.013	-0.998	0.004	0.009	0.043	-0.005	0.003	0.004	0.024	0.025	0.009	-0.016
0.140	-0.064	-0.991	0.068	0.012	-0.998	-0.029	0.050	0.034	-0.001	0.011	-0.004	0.028	0.032	0.001	-0.011
0.136	-0.095	-0.975	0.067	0.013	-0.998	0.048	0.102	0.036	-0.003	-0.020	0.012	0.024	0.001	0.017	-0.007
0.120	-0.083	-1.003	0.070	0.013	-0.997	0.036	-0.144	0.075	-0.021	-0.009	-0.016	0.008	0.012	0.011	-0.018
0.124	-0.079	-0.995	0.067	0.014	-0.998	0.063	0.137	0.040	-0.015	-0.006	-0.008	0.011	0.015	0.003	-0.022
0.074	-0.087	-0.987	0.067	0.015	-0.998	0.065	-0.010	0.051	-0.065	-0.015	-0.000	0.039	0.007	0.005	-0.022
0.120	-0.083	-0.983	0.067	0.017	-0.998	0.091	0.023	0.014	-0.018	-0.013	0.004	0.007	0.011	0.009	-0.022
0.132	-0.064	-0.983	0.066	0.018	-0.998	0.079	0.069	-0.025	-0.006	0.005	0.004	0.018	0.030	0.009	-0.020
0.117	-0.044	-0.995	0.066	0.019	-0.998	0.062	0.016	-0.013	-0.021	0.024	-0.008	0.002	0.049	0.003	-0.011
0.124	-0.060	-1.023	0.065	0.020	-0.998	0.065	0.016	-0.013	-0.013	0.007	-0.036	0.009	0.033	0.031	-0.013
0.117	-0.060	-1.007	0.066	0.021	-0.998	0.055	-0.040	0.006	-0.022	0.006	-0.020	0.001	0.032	0.015	-0.024
0.109	-0.056	-0.979	0.065	0.022	-0.998	0.041	0.065	0.004	-0.028	0.010	0.008	0.007	0.035	0.012	-0.023
0.070	-0.048	-0.995	0.067	0.021	-0.998	0.006	-0.091	0.032	-0.069	0.017	-0.008	0.045	0.043	0.004	-0.028
0.132	-0.048	-0.968	0.066	0.022	-0.998	0.022	0.040	0.009	-0.007	0.017	0.019	0.016	0.042	0.023	-0.028
0.120	-0.056	-0.964	0.066	0.022	-0.998	0.004	0.018	-0.007	-0.018	0.010	0.023	0.004	0.034	0.027	-0.028
0.132	-0.048	-0.964	0.066	0.021	-0.998	-0.004	0.035	-0.025	-0.006	0.018	0.023	0.016	0.041	0.026	-0.014
0.105	-0.064	-0.991	0.065	0.021	-0.998	-0.013	0.045	-0.027	-0.032	0.003	-0.004	0.011	0.025	0.002	-0.014
0.147	-0.060	-0.983	0.065	0.020	-0.998	-0.044	0.026	-0.004	0.010	0.008	0.004	0.031	0.028	0.005	-0.010
0.120	-0.068	-0.991	0.065	0.018	-0.998	-0.056	-0.012	0.025	-0.017	0.001	-0.004	0.003	0.019	0.003	-0.007
0.136	-0.068	-0.983	0.064	0.017	-0.998	-0.030	0.054	0.036	-0.001	0.002	0.004	0.018	0.019	0.005	-0.002
0.140	-0.056	-0.987	0.065	0.016	-0.998	-0.053	-0.041	0.031	0.002	0.015	-0.000	0.021	0.031	0.001	-0.001
0.140	-0.075	-0.972	0.065	0.016	-0.998	-0.015	0.004	0.011	0.002	-0.004	0.015	0.021	0.011	0.017	0.004
0.155	-0.071	-0.975	0.065	0.015	-0.998	-0.024	0.033	-0.031	0.018	0.001	0.011	0.036	0.015	0.013	0.003
0.155	-0.071	-0.975	0.066	0.013	-0.998	-0.056	-0.016	-0.031	0.017	0.002	0.011	0.036	0.015	0.013	0.001
0.136	-0.079	-0.975	0.065	0.011	-0.998	-0.092	0.037	-0.038	-0.002	-0.003	0.011	0.017	0.007	0.013	-0.004
0.132	-0.098	-0.972	0.066	0.010	-0.998	-0.067	-0.051	-0.019	-0.007	-0.021	0.015	0.014	0.012	0.017	-0.008
0.101	-0.087	-1.003	0.067	0.008	-0.998	-0.083	-0.026	-0.010	-0.038	-0.007	-0.016	0.016	0.001	0.015	-0.007
0.132	-0.095	-0.991	0.067	0.006	-0.998	-0.063	0.001	0.001	-0.008	-0.013	-0.005	0.015	0.009	0.003	-0.009
0.159	-0.068	-0.975	0.066	0.005	-0.998	-0.046	0.068	-0.004	0.020	0.015	0.011	0.043	0.018	0.012	-0.007
0.136	-0.095	-0.960	0.067	0.005	-0.998	0.008	-0.011	0.009	-0.003	-0.012	0.027	0.020	0.009	0.027	-0.004
0.136	-0.075	-0.983	0.065	0.005	-0.998	-0.001	0.071	-0.009	-0.002	0.007	0.003	0.021	0.011	0.002	0.001
0.120	-0.068	-0.983	0.065	0.004	-0.998	-0.018	0.048	-0.006	-0.017	0.016	0.003	0.006	0.019	0.001	-0.005
0.151	-0.071	-1.003	0.063	0.003	-0.998	-0.048	0.093	-0.007	0.016	0.013	-0.016	0.037	0.015	0.019	-0.002
0.128	-0.068	-0.972	0.063	0.001	-0.998	-0.074	0.020	-0.011	-0.007	0.019	0.015	0.015	0.019	0.011	-0.004
0.132	-0.095	-0.995	0.063	0.000	-0.998	-0.030	-0.008	-0.007	-0.004	-0.007	-0.009	0.020	0.009	0.013	0.001
0.128	-0.102	-0.972	0.062	-0.000	-0.998	-0.020	0.061	0.008	-0.007	-0.014	0.015	0.018	0.017	0.009	-0.005
0.147	-0.091	-0.979	0.063	-0.002	-0.998	-0.045	-0.020	0.019	0.012	-0.002	0.007	0.038	0.005	0.000	-0.001
0.120	-0.075	-0.995	0.063	-0.002	-0.998	-0.025	-0.010	-0.002	-0.015	0.014	-0.009	0.013	0.010	0.017	-0.008
0.159	-0.079	-0.956	0.062	-0.003	-0.998	-0.004	0.073	-0.018	0.024	0.011	0.031	0.052	0.006	0.022	-0.008
0.097	-0.091	-0.979	0.062	-0.004	-0.998	-0.051	0.011	-0.021	-0.037	0.001	0.007	0.008	0.006	0.003	-0.009
0.120	-0.091	-0.991	0.063	-0.006	-0.998	-0.076	-0.044	-0.026	-0.015	0.002	-0.005	0.016	0.006	0.015	-0.012
0.140	-0.106	-0.983	0.062	-0.007	-0.998	-0.037	0.083	-0.041	0.005	-0.012	0.003	0.035	0.022	0.008	-0.014
0.105	-0.106	-0.987	0.061	-0.008	-0.998	-0.044	0.008	-0.015	-0.029	-0.011	-0.001	0.002	0.022	0.012	-0.008
0.147	-0.110	-0.960	0.061	-0.009	-0.998	-0.024	0.039	-0.004	0.014	-0.014	0.027	0.045	0.026	0.015	-0.008
0.124	-0.095	-0.987	0.059	-0.010	-0.998	-0.053	0.112	-0.004	-0.008	0.003	-0.001	0.023	0.011	0.013	-0.010
0.120	-0.095	-0.979	0.059	-0.011	-0.998	-0.030	0.006	0.000	-0.011	0.004	0.007	0.020	0.011	0.005	-0.006
0.124	-0.102	-0.983	0.061	-0.011	-0.998	-0.006	-0.073	0.016	-0.009	-0.003	0.003	0.024	0.019	0.009	-0.009
0.120	-0.087	-1.003	0.059	-0.012	-0.998	-0.019	0.069	-0.006	-0.012	0.013	-0.017	0.021	0.004	0.029	-0.009
0.128	-0.091	-0.964	0.059	-0.013	-0.998	-0.053	0.038	-0.013	-0.004	0.010	0.023	0.029	0.008	0.011	-0.005
0.140	-0.110	-0.956	0.059	-0.015	-0.998	-0.058	-0.010	0.016	0.007	-0.008	0.031	0.041	0.028	0.019	0.000
0.136	-0.110	-0.987	0.059	-0.015	-0.998	0.003	0.028	0.007	0.004	-0.007	-0.001	0.037	0.028	0.013	-0.001
0.151	-0.098	-0.983	0.058	-0.015	-0.998	-0.008	0.081	-0.005	0.020	0.005	0.003	0.053	0.017	0.009	0.006
0.124	-0.098	-0.972	0.059	-0.017	-0.998	-0.056	-0.031	-0.028	-0.007	0.006	0.015	0.026	0.017	0.003	0.005
0.163	-0.114	-0.975	0.057	-0.018	-0.998	-0.031	0.099	-0.042	0.033	-0.008	0.011	0.065	0.032	0.000	0.001
0.120	-0.122	-0.979	0.056	-0.019	-0.998	-0.028	0.065	-0.011	-0.009	-0.015	0.007	0.023	0.040	0.004	-0.005
0.113	-0.106	-0.979	0.054	-0.019	-0.998	-0.028	0.099	-0.020	-0.014	0.001	0.007	0.016	0.025	0.003	-0.007
0.117	-0.110	-0.975	0.052	-0.020	-0.998	-0.012	0.082	-0.007	-0.009	-0.002	0.011	0.021	0.029	0.001	-0.012
0.105	-0.110	-0.975	0.053	-0.021	-0.998	-0.036	-0.024	0.013	-0.021	-0.001	0.011	0.010	0.029	0.001	-0.008
0.132	-0.098	-0.972	0.054	-0.021	-0.998	-0.002	-0.012	-0.000	0.005	0.011	0.015	0.037	0.017	0.006	-0.006
0.136	-0.110	-0.983	0.051	-0.022	-0.998	0.001	0.138	-0.004	0.011	-0.001	0.003	0.041	0.029	0.006	-0.003
0.120	-0.102	-0.983	0.052	-0.021	-0.998	0.029	-0.046	0.019	-0.005	0.007	0.003	0.027	0.021	0.006	0.004
0.136	-0.110	-0.979	0.053	-0.021	-0.998	0.004	-0.011	0.028	0.010	-0.001	0.007	0.043	0.029	0.002	0.004
0.140	-0.110	-0.975	0.052	-0.021	-0.998	0.022	0.074	0.021	0.015	-0.001	0.011	0.047	0.030	0.003	0.001
0.124	-0.095	-0.983	0.051	-0.021	-0.998	0.012	0.051	-0.002	-0.000	0.014	0.003	0.032	0.015	0.005	0.004
0.120	-0.110	-0.979	0.050	-0.021	-0.999	0.020	0.059	0.002	-0.003	-0.001	0.007	0.029	0.031	0.001	0.006
0.136	-0.106	-0.975	0.050	-0.021	-0.999	0.009	0.022	0.005	0.013	0.003	0.011	0.045	0.028	0.002	0.000
0.143	-0.102	-0.975	0.048	-0.021	-0.999	0.021	0.092	-0.018	0.022	0.006	0.011	0.053	0.025	0.003	0.004
0.101	-0.106	-0.991	0.047	-0.021	-0.999	0.009	0.043	-0.025	-0.020	0.003	-0.005	0.011	0.029	0.013	0.002
0.136	-0.110	-0.991	0.047	-0.021	-0.999	0.022	0.030	-0.026	0.015	-0.001	-0.005	0.046	0.034	0.013	-0.002
0.105	-0.110	-0.991	0.047	-0.021	-0.999	0.009	0.015	-0.014	-0.016	-0.001	-0.005	0.015	0.035	0.013	-0.005
0.105	-0.102	-0.987	0.045	-0.021	-0.999	0.014	0.083	-0.001	-0.014	0.006	-0.001	0.016	0.027	0.008	-0.005
0.132	-0.110	-0.956	0.045	-0.020	-0.999	0.041	0.044	0.012	0.013	-0.002	0.030	0.043	0.036	0.024	-0.013
0.101	-0.098	-0.979	0.045	-0.020	-0.999	0.042	0.015	0.016	-0.017	0.009	0.007	0.012	0.025	0.001	-0.012
0.097	-0.106	-0.975	0.043	-0.019	-0.999	0.050	0.071	0.011	-0.020	0.001	0.011	0.008	0.033	0.005	-0.013
0.109	-0.118	-0.975	0.044	-0.019	-0.999	0.035	-0.002	0.022	-0.009	-0.011	0.011	0.019	0.045	0.006	-0.012
0.105	-0.110	-0.968	0.042	-0.018	-0.999	0.055	0.103	0.007	-0.011	-0.005	0.019	0.015	0.038	0.015	-0.007
0.120	-0.118	-0.999	0.042	-0.017	-0.999	0.066	-0.022	0.033	0.004	-0.013	-0.013	0.030	0.047	0.016	-0.002
0.120	-0.118	-0.999	0.043	-0.015	-0.999	0.085	-0.023	0.044	0.003	-0.015	-0.013	0.029	0.047	0.015	0.003
0.117	-0.106	-0.987	0.043	-0.014	-0.999	0.092	0.005	0.051	-0.001	-0.005	-0.001	0.024	0.036	0.002	0.005
0.136	-0.095	-0.987	0.043	-0.012	-0.999	0.113	0.035	0.065	0.019	0.005	-0.001	0.043	0.024	0.001	-0.000
0.105	-0.091	-0.983	0.041	-0.009	-0.999	0.118	0.089	0.057	-0.010	0.006	0.003	0.012	0.021	0.004	-0.001
0.101	-0.098	-0.972	0.041	-0.007	-0.999	0.117	0.048	0.047	-0.013	-0.004	0.015	0.008	0.029	0.017	-0.005
0.120	-0.095	-0.979	0.040	-0.005	-0.999	0.114	0.049	0.035	0.007	-0.002	0.007	0.028	0.026	0.010	-0.008
0.097	-0.087	-0.975	0.041	-0.003	-0.999	0.110	-0.028	0.045	-0.017	0.004	0.011	0.005	0.018	0.014	-0.008
0.128	-0.087	-0.952	0.040	-0.001	-0.999	0.108	0.038	0.031	0.014	0.002	0.035	0.036	0.019	0.038	-0.008
0.113	-0.079	-0.956	0.040	0.001	-0.999	0.129	0.028	0.032	-0.001	0.007	0.031	0.021	0.011	0.035	-0.007
0.101	-0.079	-0.979	0.041	0.003	-0.999	0.102	-0.029	0.035	-0.013	0.005	0.007	0.009	0.011	0.011	-0.007
0.124	-0.064	-0.979	0.040	0.004	-0.999	0.093	0.050	0.010	0.011	0.019	0.007	0.033	0.004	0.011	-0.006
0.090	-0.079	-0.999	0.039	0.006	-0.999	0.082	0.031	-0.004	-0.024	0.002	-0.013	0.001	0.012	0.008	-0.005
0.120	-0.075	-0.979	0.039	0.007	-0.999	0.080	0.050	-0.014	0.008	0.005	0.007	0.030	0.009	0.011	-0.003
0.105	-0.095	-0.987	0.039	0.008	-0.999	0.077	-0.017	0.008	-0.008	-0.016	-0.001	0.015	0.028	0.004	-0.007
0.117	-0.091	-0.972	0.040	0.010	-0.999	0.077	-0.020	0.035	0.003	-0.013	0.015	0.027	0.024	0.019	-0.005
0.105	-0.075	-0.972	0.040	0.011	-0.999	0.079	0.012	0.040	-0.009	0.001	0.015	0.016	0.009	0.020	-0.004
0.109	-0.052	-0.975	0.040	0.013	-0.999	0.114	0.000	0.035	-0.005	0.022	0.011	0.021	0.014	0.016	-0.001
0.132	-0.044	-0.975	0.040	0.014	-0.999	0.063	0.016	-0.010	0.018	0.029	0.011	0.045	0.021	0.016	-0.001
0.113	-0.064	-1.003	0.040	0.015	-0.999	0.070	0.014	-0.014	-0.001	0.008	-0.017	0.026	0.001	0.012	0.004
0.117	-0.064	-0.979	0.040	0.016	-0.999	0.067	-0.009	0.001	0.002	0.007	0.007	0.030	0.001	0.012	0.003
0.136	-0.060	-0.952	0.038	0.017	-0.999	0.028	0.105	0.001	0.023	0.011	0.035	0.050	0.005	0.040	-0.001
0.105	-0.056	-0.979	0.040	0.017	-0.999	0.030	-0.063	0.019	-0.009	0.014	0.007	0.019	0.008	0.012	-0.005
0.105	-0.056	-0.979	0.040	0.018	-0.999	0.059	0.003	0.007	-0.009	0.013	0.007	0.020	0.008	0.012	-0.003
0.101	-0.068	-0.987	0.040	0.020	-0.999	0.083	-0.006	0.024	-0.013	0.000	-0.001	0.017	0.004	0.004	-0.005
0.124	-0.060	-0.983	0.039	0.021	-0.999	0.086	0.058	0.007	0.011	0.007	0.003	0.041	0.004	0.008	-0.002
0.113	-0.048	-0.995	0.039	0.022	-0.999	0.084	0.017	-0.001	-0.001	0.017	-0.009	0.030	0.015	0.004	0.000
0.113	-0.048	-0.995	0.038	0.023	-0.999	0.063	0.051	-0.016	0.000	0.016	-0.009	0.031	0.014	0.005	0.005
0.117	-0.052	-0.975	0.038	0.024	-0.999	0.025	0.041	-0.019	0.005	0.012	0.011	0.035	0.010	0.015	0.008
0.124	-0.064	-0.983	0.039	0.024	-0.999	0.017	-0.043	-0.031	0.011	0.000	0.003	0.043	0.002	0.007	0.012
0.147	-0.068	-0.968	0.037	0.024	-0.999	0.015	0.134	-0.025	0.036	-0.004	0.019	0.067	0.006	0.023	0.016
0.132	-0.068	-0.979	0.036	0.025	-0.999	0.054	0.067	0.007	0.022	-0.005	0.007	0.052	0.006	0.011	0.015
0.140	-0.068	-0.972	0.033	0.026	-0.999	0.088	0.168	0.006	0.033	-0.006	0.015	0.060	0.006	0.019	0.015
0.101	-0.044	-0.995	0.032	0.027	-0.999	0.076	0.058	0.012	-0.005	0.016	-0.008	0.022	0.017	0.005	0.010
0.117	-0.041	-0.975	0.030	0.028	-0.999	0.058	0.108	-0.021	0.012	0.019	0.011	0.038	0.021	0.015	0.007
0.117	-0.037	-0.960	0.027	0.029	-0.999	0.024	0.138	-0.042	0.014	0.023	0.027	0.038	0.025	0.030	0.004
0.117	-0.048	-0.948	0.026	0.028	-0.999	0.004	0.101	-0.025	0.016	0.011	0.039	0.038	0.013	0.042	0.007
0.120	-0.064	-0.952	0.023	0.029	-0.999	0.016	0.146	0.002	0.022	-0.005	0.036	0.043	0.003	0.038	0.002
0.128	-0.068	-0.940	0.019	0.030	-0.999	0.074	0.201	0.030	0.033	-0.010	0.048	0.051	0.007	0.050	-0.003
0.090	-0.056	-0.948	0.017	0.031	-0.999	0.087	0.128	0.028	-0.004	-0.000	0.040	0.013	0.005	0.042	-0.005
0.082	-0.029	-0.944	0.014	0.032	-0.999	0.065	0.166	-0.008	-0.009	0.026	0.044	0.005	0.032	0.046	-0.011
0.097	-0.025	-0.932	0.009	0.033	-0.999	0.042	0.268	-0.055	0.011	0.029	0.056	0.021	0.036	0.058	-0.016
0.078	-0.041	-0.944	0.005	0.033	-0.999	0.010	0.192	-0.050	-0.005	0.013	0.045	0.003	0.020	0.046	-0.014
0.082	-0.068	-0.936	0.001	0.033	-0.999	0.016	0.205	-0.056	0.003	-0.014	0.053	0.007	0.007	0.054	-0.015
0.093	-0.087	-0.924	-0.004	0.033	-0.999	0.012	0.302	-0.034	0.020	-0.033	0.065	0.019	0.026	0.066	-0.015
0.059	-0.056	-0.936	-0.008	0.033	-0.999	0.014	0.165	0.004	-0.012	-0.002	0.054	0.015	0.004	0.054	-0.013
0.074	-0.041	-0.940	-0.012	0.033	-0.999	0.020	0.235	-0.035	0.008	0.013	0.050	0.000	0.020	0.051	-0.016
0.074	-0.037	-0.936	-0.017	0.032	-0.999	-0.025	0.245	-0.059	0.012	0.018	0.054	0.001	0.023	0.054	-0.028
0.036	-0.033	-0.956	-0.021	0.030	-0.999	-0.104	0.228	-0.081	-0.022	0.024	0.034	0.037	0.027	0.035	-0.029
0.009	-0.056	-0.936	-0.023	0.027	-0.999	-0.129	0.135	-0.090	-0.047	0.003	0.054	0.063	0.003	0.054	-0.034
0.032	-0.041	-0.936	-0.029	0.024	-0.999	-0.142	0.291	-0.123	-0.018	0.022	0.054	0.040	0.019	0.054	-0.037
0.032	-0.056	-0.924	-0.033	0.021	-0.999	-0.142	0.206	-0.080	-0.014	0.009	0.065	0.039	0.003	0.066	-0.034
0.040	-0.091	-0.936	-0.036	0.020	-0.999	-0.045	0.164	-0.011	-0.004	-0.024	0.054	0.031	0.032	0.054	-0.023
0.040	-0.091	-0.936	-0.039	0.019	-0.999	-0.015	0.176	0.014	-0.001	-0.024	0.054	0.031	0.032	0.054	-0.019
0.043	-0.048	-0.952	-0.042	0.020	-0.999	0.032	0.141	0.014	0.006	0.019	0.038	0.027	0.010	0.039	-0.013
0.036	-0.048	-0.956	-0.044	0.020	-0.999	-0.004	0.126	-0.005	0.001	0.019	0.034	0.034	0.010	0.035	-0.014
0.036	-0.037	-0.960	-0.047	0.019	-0.999	-0.019	0.152	-0.039	0.003	0.031	0.030	0.033	0.021	0.031	-0.014
0.020	-0.048	-0.940	-0.050	0.018	-0.999	-0.036	0.147	-0.042	-0.009	0.020	0.049	0.048	0.010	0.051	-0.015
0.017	-0.056	-0.952	-0.052	0.017	-0.998	-0.046	0.142	-0.031	-0.011	0.014	0.037	0.051	0.002	0.039	-0.019
0.032	-0.075	-0.936	-0.057	0.017	-0.998	-0.001	0.251	-0.033	0.010	-0.005	0.053	0.035	0.018	0.055	-0.022
0.001	-0.087	-0.948	-0.060	0.017	-0.998	0.034	0.149	-0.000	-0.018	-0.017	0.041	0.066	0.029	0.043	-0.017
0.009	-0.071	-0.944	-0.063	0.018	-0.998	0.059	0.155	-0.002	-0.008	-0.002	0.044	0.058	0.014	0.047	-0.013
0.020	-0.064	-0.972	-0.065	0.019	-0.998	0.037	0.137	-0.009	0.006	0.005	0.017	0.046	0.006	0.020	-0.012
0.013	-0.056	-0.975	-0.067	0.018	-0.998	-0.004	0.130	-0.039	0.001	0.013	0.012	0.053	0.001	0.016	-0.007
0.009	-0.056	-0.979	-0.070	0.018	-0.997	-0.033	0.136	-0.045	-0.000	0.014	0.008	0.056	0.001	0.012	-0.009
-0.003	-0.048	-0.987	-0.073	0.017	-0.997	-0.014	0.161	-0.062	-0.009	0.022	0.000	0.067	0.008	0.004	-0.015
-0.022	-0.056	-0.964	-0.075	0.017	-0.997	-0.013	0.089	-0.041	-0.026	0.015	0.024	0.086	0.000	0.028	-0.016
-0.022	-0.060	-0.975	-0.076	0.016	-0.997	-0.019	0.080	-0.046	-0.025	0.011	0.012	0.086	0.004	0.016	-0.016
-0.003	-0.075	-0.975	-0.077	0.017	-0.997	0.041	0.074	-0.052	-0.004	-0.005	0.012	0.066	0.020	0.016	-0.012
-0.007	-0.079	-0.987	-0.079	0.017	-0.997	0.018	0.128	-0.095	-0.006	-0.009	-0.000	0.070	0.024	0.004	-0.003
0.005	-0.087	-0.999	-0.080	0.016	-0.997	-0.026	0.054	-0.107	0.006	-0.016	-0.012	0.058	0.031	0.008	0.003
0.009	-0.083	-0.999	-0.082	0.016	-0.996	-0.025	0.120	-0.114	0.012	-0.011	-0.012	0.054	0.027	0.008	0.003
-0.010	-0.068	-1.015	-0.084	0.015	-0.996	-0.014	0.089	-0.108	-0.005	0.005	-0.028	0.073	0.012	0.023	-0.002
-0.022	-0.075	-0.995	-0.086	0.016	-0.996	0.021	0.101	-0.123	-0.015	-0.003	-0.009	0.084	0.020	0.003	-0.008
-0.045	-0.083	-1.003	-0.087	0.016	-0.996	-0.008	0.094	-0.116	-0.036	-0.011	-0.017	0.106	0.028	0.011	-0.008
-0.037	-0.091	-0.995	-0.089	0.016	-0.996	0.004	0.106	-0.097	-0.027	-0.018	-0.009	0.098	0.035	0.004	-0.007
-0.003	-0.095	-0.995	-0.092	0.016	-0.996	0.045	0.162	-0.069	0.011	-0.023	-0.009	0.063	0.039	0.003	-0.002
-0.018	-0.095	-1.023	-0.094	0.017	-0.995	0.071	0.117	-0.051	-0.002	-0.024	-0.037	0.078	0.040	0.031	0.008
-0.026	-0.118	-1.050	-0.099	0.020	-0.995	0.148	0.251	-0.068	-0.005	-0.050	-0.065	0.086	0.063	0.059	0.011
-0.026	-0.118	-1.050	-0.103	0.024	-0.994	0.227	0.190	-0.063	-0.002	-0.054	-0.066	0.085	0.063	0.059	0.016
-0.060	-0.079	-1.058	-0.106	0.029	-0.994	0.238	0.196	-0.053	-0.033	-0.020	-0.074	0.120	0.024	0.067	0.022
-0.018	-0.075	-1.066	-0.110	0.034	-0.993	0.266	0.215	-0.035	0.013	-0.021	-0.083	0.077	0.020	0.074	0.020
-0.022	-0.098	-1.054	-0.117	0.039	-0.992	0.275	0.385	-0.097	0.017	-0.050	-0.072	0.081	0.044	0.063	0.011
-0.064	-0.091	-1.050	-0.125	0.044	-0.991	0.249	0.402	-0.166	-0.018	-0.047	-0.069	0.122	0.036	0.059	0.006
-0.091	-0.060	-1.007	-0.132	0.050	-0.990	0.274	0.385	-0.229	-0.037	-0.022	-0.027	0.149	0.005	0.015	-0.010
-0.091	-0.029	-0.972	-0.139	0.056	-0.989	0.292	0.348	-0.217	-0.031	0.003	0.007	0.148	0.026	0.020	-0.022
-0.103	0.010	-0.960	-0.143	0.063	-0.988	0.343	0.214	-0.139	-0.038	0.035	0.018	0.160	0.065	0.032	-0.022
-0.083	0.037	-0.956	-0.146	0.070	-0.987	0.362	0.158	-0.085	-0.016	0.054	0.020	0.140	0.092	0.036	-0.013
-0.053	0.037	-0.948	-0.148	0.078	-0.986	0.376	0.134	-0.046	0.017	0.047	0.027	0.109	0.092	0.044	0.001
-0.037	0.021	-0.948	-0.151	0.083	-0.985	0.291	0.167	-0.034	0.035	0.026	0.026	0.093	0.077	0.044	0.025
-0.026	0.025	-0.948	-0.154	0.086	-0.984	0.137	0.182	-0.043	0.050	0.027	0.026	0.081	0.081	0.044	0.051
0.017	0.029	-0.952	-0.158	0.087	-0.984	0.048	0.251	-0.064	0.096	0.030	0.021	0.038	0.085	0.040	0.074
0.024	0.021	-0.987	-0.163	0.087	-0.983	0.022	0.281	-0.078	0.109	0.022	-0.015	0.030	0.077	0.005	0.098
0.028	-0.006	-1.019	-0.167	0.086	-0.982	-0.082	0.218	-0.108	0.116	-0.003	-0.047	0.026	0.050	0.027	0.129
0.040	-0.006	-1.042	-0.171	0.081	-0.982	-0.244	0.250	-0.149	0.132	0.001	-0.071	0.015	0.051	0.051	0.162
0.067	0.006	-1.090	-0.175	0.074	-0.982	-0.362	0.251	-0.164	0.163	0.020	-0.119	0.013	0.062	0.098	0.191
0.113	0.006	-1.125	-0.179	0.069	-0.982	-0.317	0.257	-0.175	0.213	0.025	-0.154	0.059	0.063	0.133	0.225
0.113	0.014	-1.129	-0.181	0.065	-0.981	-0.203	0.185	-0.163	0.216	0.037	-0.159	0.059	0.071	0.137	0.256
0.163	0.052	-1.113	-0.181	0.062	-0.981	-0.159	0.061	-0.151	0.266	0.078	-0.143	0.110	0.110	0.122	0.288
0.163	0.041	-1.141	-0.180	0.060	-0.982	-0.159	0.008	-0.106	0.265	0.069	-0.170	0.110	0.098	0.149	0.321
0.217	0.033	-1.141	-0.177	0.056	-0.983	-0.208	-0.059	-0.088	0.317	0.066	-0.170	0.164	0.091	0.149	0.353
0.282	0.014	-1.157	-0.176	0.053	-0.983	-0.165	0.030	-0.102	0.381	0.049	-0.185	0.230	0.072	0.165	0.368
0.274	-0.044	-1.184	-0.174	0.051	-0.983	-0.072	-0.056	-0.079	0.371	-0.007	-0.213	0.222	0.014	0.193	0.365
0.217	-0.037	-1.196	-0.173	0.051	-0.984	-0.022	0.008	-0.032	0.313	0.001	-0.224	0.165	0.023	0.205	0.339
0.132	-0.029	-1.224	-0.164	0.048	-0.985	-0.108	-0.385	-0.002	0.220	0.011	-0.251	0.081	0.031	0.232	0.287
0.082	-0.037	-1.180	-0.158	0.046	-0.986	-0.124	-0.300	0.026	0.164	0.007	-0.206	0.031	0.023	0.189	0.238
0.036	-0.025	-1.125	-0.149	0.042	-0.988	-0.151	-0.419	0.064	0.109	0.022	-0.150	0.015	0.035	0.134	0.194
0.078	-0.010	-1.109	-0.136	0.039	-0.990	-0.127	-0.609	0.097	0.139	0.040	-0.132	0.028	0.051	0.118	0.173
0.059	0.006	-1.106	-0.122	0.039	-0.992	0.030	-0.679	0.111	0.106	0.055	-0.127	0.009	0.067	0.114	0.154
0.140	-0.041	-1.035	-0.112	0.043	-0.993	0.190	-0.475	0.096	0.177	0.006	-0.055	0.090	0.022	0.043	0.139
0.101	-0.006	-1.011	-0.103	0.047	-0.994	0.235	-0.439	0.117	0.129	0.036	-0.031	0.052	0.057	0.019	0.121
0.063	-0.010	-0.979	-0.093	0.052	-0.994	0.257	-0.454	0.143	0.082	0.028	0.002	0.013	0.054	0.012	0.102
0.067	-0.033	-1.007	-0.087	0.058	-0.995	0.362	-0.316	0.187	0.079	-0.002	-0.026	0.017	0.031	0.016	0.073
0.032	-0.037	-1.019	-0.079	0.064	-0.995	0.306	-0.396	0.169	0.037	-0.011	-0.037	0.017	0.028	0.027	0.046
0.036	-0.044	-0.983	-0.075	0.068	-0.995	0.249	-0.174	0.100	0.037	-0.024	-0.002	0.013	0.021	0.008	0.025
-0.018	-0.029	-1.019	-0.069	0.072	-0.995	0.188	-0.295	0.089	-0.023	-0.011	-0.037	0.066	0.037	0.028	0.005
-0.030	-0.017	-1.011	-0.060	0.074	-0.995	0.147	-0.458	0.073	-0.043	-0.002	-0.029	0.078	0.049	0.020	-0.013
-0.007	-0.025	-0.999	-0.054	0.077	-0.996	0.168	-0.288	0.004	-0.026	-0.013	-0.017	0.054	0.042	0.008	-0.019
-0.022	-0.025	-1.003	-0.045	0.078	-0.996	0.083	-0.485	-0.032	-0.051	-0.015	-0.020	0.069	0.043	0.012	-0.016
0.051	-0.002	-0.952	-0.039	0.079	-0.996	0.021	-0.283	-0.098	0.016	0.008	0.031	0.004	0.067	0.039	-0.016
0.047	-0.013	-0.972	-0.035	0.077	-0.996	-0.073	-0.149	-0.098	0.008	-0.002	0.012	0.001	0.056	0.019	-0.019
0.005	-0.033	-1.003	-0.032	0.075	-0.997	-0.082	-0.140	-0.085	-0.037	-0.019	-0.020	0.041	0.038	0.012	-0.017
0.017	-0.060	-0.960	-0.031	0.073	-0.997	-0.105	-0.028	-0.086	-0.026	-0.044	0.024	0.029	0.012	0.031	-0.040
0.013	-0.056	-0.979	-0.028	0.070	-0.997	-0.110	-0.164	0.017	-0.034	-0.037	0.004	0.033	0.017	0.011	-0.057
-0.064	-0.017	-0.972	-0.024	0.068	-0.997	-0.099	-0.212	0.106	-0.115	0.004	0.013	0.109	0.056	0.019	-0.070
-0.030	0.002	-0.964	-0.021	0.066	-0.998	-0.096	-0.169	0.093	-0.083	0.025	0.021	0.074	0.076	0.026	-0.080
-0.033	0.002	-0.964	-0.017	0.064	-0.998	-0.093	-0.194	0.098	-0.091	0.027	0.021	0.078	0.077	0.026	-0.082
-0.018	0.002	-0.952	-0.013	0.063	-0.998	-0.047	-0.199	0.090	-0.079	0.028	0.033	0.062	0.078	0.038	-0.065
0.028	0.025	-0.952	-0.011	0.061	-0.998	-0.085	-0.091	0.067	-0.035	0.053	0.033	0.016	0.102	0.038	-0.050
0.051	-0.025	-0.952	-0.008	0.060	-0.998	-0.019	-0.171	0.009	-0.016	0.004	0.033	0.008	0.053	0.037	-0.037
0.063	-0.033	-0.979	-0.007	0.060	-0.998	-0.011	-0.046	-0.008	-0.005	-0.003	0.006	0.020	0.046	0.010	-0.028
0.043	-0.044	-0.975	-0.005	0.060	-0.998	0.023	-0.094	-0.027	-0.027	-0.015	0.010	0.001	0.035	0.013	-0.026
0.024	-0.048	-1.003	-0.005	0.061	-0.998	0.068	0.034	-0.050	-0.045	-0.020	-0.018	0.018	0.032	0.014	-0.032
0.024	-0.048	-1.003	-0.005	0.061	-0.998	0.019	0.006	-0.059	-0.045	-0.020	-0.018	0.017	0.033	0.014	-0.039
0.005	-0.041	-1.011	-0.004	0.061	-0.998	0.030	-0.059	-0.053	-0.066	-0.013	-0.026	0.036	0.041	0.023	-0.044
0.024	-0.021	-0.975	-0.004	0.061	-0.998	-0.003	-0.009	-0.041	-0.047	0.007	0.010	0.017	0.062	0.013	-0.041
0.009	-0.041	-1.007	-0.001	0.061	-0.998	0.023	-0.130	0.006	-0.065	-0.013	-0.022	0.032	0.043	0.019	-0.036
0.051	-0.044	-0.987	-0.001	0.061	-0.998	0.004	-0.014	0.030	-0.023	-0.016	-0.002	0.011	0.040	0.001	-0.034
0.070	-0.029	-0.968	-0.002	0.061	-0.998	0.032	0.099	0.051	-0.002	-0.001	0.017	0.030	0.057	0.021	-0.034
0.036	-0.025	-0.964	-0.001	0.061	-0.998	0.016	-0.045	0.083	-0.038	0.003	0.021	0.004	0.061	0.024	-0.028
0.017	-0.033	-1.007	0.000	0.061	-0.998	-0.011	-0.077	0.084	-0.059	-0.005	-0.022	0.023	0.055	0.019	-0.034
0.047	-0.033	-0.991	-0.001	0.060	-0.998	-0.007	0.082	0.037	-0.026	-0.004	-0.006	0.008	0.056	0.003	-0.035
0.020	-0.037	-0.991	0.001	0.059	-0.998	-0.029	-0.146	0.047	-0.056	-0.007	-0.006	0.018	0.053	0.003	-0.025
0.067	-0.052	-0.975	0.002	0.058	-0.998	-0.042	-0.003	0.019	-0.010	-0.021	0.010	0.028	0.038	0.013	-0.025
0.074	-0.064	-1.011	0.000	0.057	-0.998	-0.048	0.078	0.009	-0.001	-0.032	-0.026	0.036	0.028	0.023	-0.023
0.020	-0.033	-0.995	0.002	0.055	-0.998	-0.064	-0.099	0.006	-0.057	0.001	-0.010	0.017	0.059	0.007	-0.023
0.063	-0.029	-0.987	0.002	0.053	-0.999	-0.087	0.048	0.005	-0.014	0.007	-0.002	0.025	0.064	0.001	-0.031
0.032	-0.033	-0.960	0.000	0.051	-0.999	-0.094	0.064	0.007	-0.044	0.005	0.026	0.005	0.061	0.029	-0.041
0.028	-0.056	-0.968	0.001	0.050	-0.999	-0.050	-0.011	0.016	-0.048	-0.017	0.018	0.009	0.039	0.021	-0.039
0.028	-0.033	-0.983	0.001	0.049	-0.999	-0.043	-0.010	0.022	-0.048	0.007	0.002	0.009	0.063	0.005	-0.042
0.043	-0.033	-0.964	0.001	0.049	-0.999	-0.005	-0.024	0.018	-0.033	0.008	0.022	0.006	0.064	0.025	-0.045
0.047	-0.025	-0.979	0.003	0.047	-0.999	-0.049	-0.056	0.016	-0.031	0.017	0.006	0.010	0.072	0.009	-0.036
0.005	-0.041	-0.995	0.002	0.046	-0.999	-0.034	0.062	-0.002	-0.072	0.002	-0.009	0.032	0.057	0.007	-0.020
0.074	-0.060	-0.987	0.002	0.045	-0.999	-0.078	0.006	0.021	-0.003	-0.015	-0.001	0.038	0.038	0.001	-0.020
0.113	-0.044	-0.987	0.001	0.043	-0.999	-0.063	0.043	-0.002	0.036	0.002	-0.001	0.077	0.055	0.001	-0.021
0.032	-0.048	-0.987	0.001	0.041	-0.999	-0.072	0.028	0.006	-0.044	-0.001	-0.001	0.004	0.051	0.001	-0.022
0.040	-0.048	-0.987	0.002	0.040	-0.999	-0.060	-0.051	0.011	-0.038	0.001	-0.001	0.004	0.052	0.001	-0.034
-0.003	-0.037	-1.015	0.003	0.039	-0.999	-0.040	-0.080	0.037	-0.081	0.013	-0.029	0.038	0.064	0.027	-0.054
0.005	-0.068	-0.995	0.003	0.037	-0.999	-0.052	-0.009	0.036	-0.074	-0.016	-0.009	0.030	0.034	0.007	-0.054
0.005	-0.068	-0.995	0.003	0.036	-0.999	-0.045	0.035	0.036	-0.073	-0.015	-0.009	0.030	0.034	0.007	-0.052
0.032	-0.056	-0.999	0.005	0.036	-0.999	-0.017	-0.087	0.051	-0.048	-0.003	-0.013	0.003	0.046	0.011	-0.039
0.047	-0.041	-0.995	0.005	0.034	-0.999	-0.061	0.006	0.029	-0.033	0.014	-0.009	0.013	0.062	0.007	-0.041
0.086	-0.064	-0.979	0.004	0.033	-0.999	-0.028	0.057	0.007	0.007	-0.008	0.007	0.051	0.039	0.009	-0.030
-0.003	-0.060	-0.995	0.007	0.032	-0.999	-0.041	-0.167	0.053	-0.085	-0.003	-0.009	0.037	0.044	0.007	-0.030
0.070	-0.056	-0.983	0.005	0.031	-1.000	-0.047	0.094	0.032	-0.010	0.002	0.003	0.036	0.048	0.005	-0.029
0.032	-0.044	-0.999	0.008	0.031	-1.000	-0.020	-0.120	0.063	-0.051	0.014	-0.013	0.002	0.060	0.011	-0.033
0.059	-0.029	-1.003	0.009	0.030	-1.000	-0.018	-0.066	0.067	-0.026	0.030	-0.016	0.025	0.076	0.015	-0.024
0.067	-0.048	-0.979	0.009	0.029	-1.000	-0.036	-0.001	0.048	-0.018	0.012	0.007	0.032	0.058	0.009	-0.026
0.040	-0.056	-1.027	0.010	0.027	-1.000	-0.077	-0.038	0.051	-0.046	0.006	-0.040	0.005	0.050	0.038	-0.024
0.070	-0.083	-0.968	0.008	0.025	-1.000	-0.098	0.129	0.031	-0.013	-0.019	0.019	0.036	0.024	0.021	-0.021
0.047	-0.102	-0.983	0.010	0.022	-1.000	-0.109	-0.093	0.042	-0.038	-0.036	0.003	0.014	0.006	0.005	-0.021
0.078	-0.102	-0.991	0.008	0.019	-1.000	-0.139	0.076	0.024	-0.006	-0.033	-0.004	0.045	0.006	0.003	-0.026
0.067	-0.071	-0.979	0.007	0.016	-1.000	-0.131	0.095	0.001	-0.016	0.001	0.008	0.033	0.038	0.009	-0.028
0.017	-0.060	-1.003	0.007	0.013	-1.000	-0.167	-0.033	0.000	-0.066	0.016	-0.016	0.017	0.051	0.014	-0.022
0.059	-0.091	-0.972	0.008	0.009	-1.000	-0.166	-0.010	0.014	-0.024	-0.011	0.015	0.025	0.021	0.017	-0.029
0.086	-0.114	-0.960	0.007	0.006	-1.000	-0.158	0.021	0.022	0.003	-0.031	0.027	0.052	0.001	0.030	-0.033
0.036	-0.083	-1.003	0.007	0.002	-1.000	-0.149	-0.002	0.044	-0.048	0.003	-0.016	0.002	0.031	0.013	-0.027
0.040	-0.064	-0.995	0.007	-0.000	-1.000	-0.128	0.046	0.028	-0.043	0.025	-0.008	0.005	0.051	0.005	-0.024
0.067	-0.087	-0.960	0.007	-0.003	-1.000	-0.129	0.017	0.040	-0.016	0.005	0.027	0.033	0.029	0.030	-0.029
0.067	-0.095	-0.987	0.007	-0.006	-1.000	-0.147	-0.034	0.024	-0.017	0.001	-0.000	0.033	0.022	0.002	-0.026
0.055	-0.106	-0.964	0.006	-0.009	-1.000	-0.138	0.060	-0.002	-0.027	-0.008	0.023	0.022	0.011	0.025	-0.024
0.059	-0.118	-0.991	0.007	-0.013	-1.000	-0.157	-0.021	0.022	-0.024	-0.016	-0.004	0.026	0.001	0.003	-0.030
0.063	-0.118	-0.964	0.008	-0.016	-1.000	-0.169	-0.054	0.014	-0.021	-0.013	0.023	0.030	0.001	0.023	-0.037
0.024	-0.114	-0.975	0.005	-0.020	-1.000	-0.184	0.165	-0.029	-0.057	-0.005	0.011	0.009	0.003	0.011	-0.040
0.028	-0.129	-0.991	0.006	-0.025	-1.000	-0.211	-0.028	-0.001	-0.053	-0.016	-0.005	0.006	0.012	0.004	-0.038
0.028	-0.129	-0.991	0.006	-0.029	-1.000	-0.174	0.004	-0.006	-0.053	-0.012	-0.005	0.007	0.011	0.004	-0.041
0.070	-0.110	-0.983	0.004	-0.032	-0.999	-0.172	0.066	-0.013	-0.010	0.011	0.003	0.035	0.010	0.005	-0.037
0.036	-0.118	-0.983	0.004	-0.036	-0.999	-0.183	0.021	-0.006	-0.044	0.007	0.003	0.001	0.003	0.005	-0.031
0.040	-0.126	-0.975	0.004	-0.040	-0.999	-0.156	0.021	-0.008	-0.040	0.003	0.011	0.002	0.004	0.014	-0.023
0.055	-0.110	-1.007	0.005	-0.043	-0.999	-0.158	-0.055	0.007	-0.026	0.022	-0.021	0.016	0.011	0.017	-0.028
0.074	-0.137	-0.991	0.004	-0.047	-0.999	-0.177	0.062	-0.000	-0.006	-0.001	-0.005	0.033	0.015	0.000	-0.024
0.047	-0.160	-0.964	0.003	-0.050	-0.999	-0.158	0.052	-0.007	-0.032	-0.021	0.022	0.005	0.038	0.029	-0.015
0.059	-0.149	-0.975	0.004	-0.054	-0.999	-0.174	-0.042	0.004	-0.021	-0.006	0.010	0.015	0.026	0.018	-0.018
0.082	-0.149	-0.991	0.004	-0.058	-0.998	-0.161	0.028	0.018	0.002	-0.002	-0.006	0.036	0.026	0.003	-0.023
0.051	-0.160	-0.972	0.002	-0.061	-0.998	-0.170	0.100	-0.010	-0.027	-0.010	0.014	0.004	0.038	0.023	-0.018
0.043	-0.141	-0.991	0.003	-0.065	-0.998	-0.167	-0.073	0.008	-0.036	0.013	-0.006	0.005	0.018	0.004	-0.019
0.074	-0.153	-0.964	0.004	-0.069	-0.998	-0.171	0.005	-0.002	-0.005	0.005	0.021	0.025	0.029	0.032	-0.023
0.051	-0.149	-0.991	0.004	-0.072	-0.997	-0.165	-0.035	-0.006	-0.029	0.012	-0.007	0.001	0.024	0.005	-0.023
0.067	-0.176	-0.964	0.003	-0.076	-0.997	-0.174	0.072	-0.016	-0.013	-0.011	0.021	0.015	0.050	0.032	-0.023
0.051	-0.180	-0.979	0.003	-0.080	-0.997	-0.171	0.019	-0.015	-0.028	-0.011	0.004	0.000	0.052	0.016	-0.024
0.043	-0.168	-0.979	0.002	-0.082	-0.997	-0.116	0.027	-0.017	-0.035	0.003	0.004	0.008	0.039	0.015	-0.025
0.070	-0.172	-0.964	0.002	-0.084	-0.996	-0.103	0.049	-0.025	-0.007	0.001	0.020	0.019	0.042	0.030	-0.030
0.051	-0.191	-0.952	0.000	-0.087	-0.996	-0.127	0.081	-0.015	-0.025	-0.015	0.031	0.001	0.060	0.041	-0.027
0.032	-0.195	-0.975	0.000	-0.090	-0.996	-0.141	0.008	0.007	-0.044	-0.016	0.007	0.018	0.063	0.016	-0.022
0.059	-0.187	-0.991	-0.001	-0.093	-0.996	-0.117	0.059	-0.005	-0.017	-0.005	-0.009	0.009	0.054	0.002	-0.025
0.070	-0.164	-0.972	-0.001	-0.095	-0.995	-0.106	0.023	-0.018	-0.005	0.020	0.011	0.020	0.030	0.017	-0.021
0.051	-0.180	-0.968	-0.002	-0.098	-0.995	-0.112	0.045	-0.008	-0.023	0.007	0.014	0.001	0.044	0.021	-0.019
0.055	-0.187	-0.991	-0.001	-0.101	-0.995	-0.143	-0.027	-0.009	-0.020	0.003	-0.010	0.005	0.051	0.003	-0.020
0.040	-0.199	-0.972	-0.003	-0.104	-0.995	-0.143	0.101	-0.018	-0.034	-0.006	0.010	0.010	0.061	0.016	-0.021
0.067	-0.195	-0.952	-0.004	-0.106	-0.994	-0.101	0.068	0.003	-0.006	0.000	0.029	0.017	0.057	0.035	-0.018
0.059	-0.199	-0.975	-0.006	-0.108	-0.994	-0.092	0.075	-0.002	-0.012	-0.002	0.005	0.010	0.060	0.011	-0.013
0.059	-0.199	-0.975	-0.006	-0.111	-0.994	-0.108	0.019	0.008	-0.012	0.001	0.005	0.009	0.059	0.011	-0.008
0.086	-0.207	-0.960	-0.007	-0.113	-0.994	-0.092	0.080	-0.010	0.016	-0.005	0.020	0.036	0.065	0.026	-0.007
0.059	-0.211	-0.991	-0.007	-0.115	-0.993	-0.084	0.018	-0.010	-0.010	-0.007	-0.011	0.009	0.068	0.005	-0.010
0.059	-0.207	-0.964	-0.008	-0.117	-0.993	-0.080	0.063	-0.001	-0.009	-0.001	0.016	0.008	0.063	0.022	-0.010
0.040	-0.222	-0.987	-0.008	-0.119	-0.993	-0.096	0.012	0.013	-0.029	-0.014	-0.008	0.012	0.078	0.002	-0.019
0.055	-0.238	-0.968	-0.010	-0.121	-0.993	-0.083	0.091	0.012	-0.012	-0.028	0.012	0.003	0.093	0.018	-0.023
0.040	-0.218	-0.944	-0.010	-0.122	-0.992	-0.055	0.003	0.014	-0.027	-0.007	0.035	0.013	0.073	0.041	-0.026
0.051	-0.203	-0.936	-0.011	-0.123	-0.992	-0.038	0.085	0.018	-0.014	0.010	0.043	0.002	0.057	0.048	-0.028
0.032	-0.211	-0.979	-0.013	-0.125	-0.992	-0.072	0.112	-0.004	-0.031	0.004	-0.001	0.021	0.064	0.005	-0.031
0.028	-0.226	-0.975	-0.014	-0.127	-0.992	-0.061	0.038	-0.018	-0.034	-0.010	0.003	0.025	0.078	0.009	-0.032
0.047	-0.238	-0.924	-0.016	-0.128	-0.992	-0.074	0.078	-0.027	-0.014	-0.020	0.054	0.006	0.089	0.060	-0.028
0.020	-0.249	-0.972	-0.015	-0.130	-0.991	-0.077	-0.013	-0.001	-0.041	-0.030	0.006	0.034	0.100	0.012	-0.024
0.067	-0.249	-0.940	-0.015	-0.132	-0.991	-0.056	0.027	0.010	0.005	-0.028	0.038	0.012	0.099	0.043	-0.021
0.059	-0.218	-0.952	-0.015	-0.133	-0.991	-0.047	0.011	0.006	-0.002	0.004	0.026	0.004	0.067	0.032	-0.020
0.055	-0.218	-0.944	-0.016	-0.134	-0.991	-0.058	0.063	-0.007	-0.005	0.005	0.033	0.001	0.066	0.039	-0.018
0.028	-0.218	-0.979	-0.019	-0.136	-0.991	-0.051	0.145	-0.051	-0.029	0.006	-0.002	0.028	0.065	0.004	-0.023
0.040	-0.234	-0.940	-0.018	-0.137	-0.990	-0.046	-0.058	-0.021	-0.019	-0.008	0.037	0.018	0.080	0.043	-0.027
0.043	-0.241	-0.920	-0.018	-0.138	-0.990	-0.065	-0.014	-0.013	-0.016	-0.014	0.056	0.014	0.087	0.062	-0.027
0.040	-0.226	-0.940	-0.019	-0.139	-0.990	-0.009	0.072	-0.006	-0.018	0.002	0.036	0.018	0.070	0.043	-0.025
0.051	-0.214	-0.936	-0.020	-0.140	-0.990	-0.033	0.088	0.008	-0.005	0.014	0.040	0.007	0.058	0.047	-0.027
0.051	-0.222	-0.940	-0.021	-0.140	-0.990	0.002	0.060	0.018	-0.004	0.007	0.036	0.008	0.065	0.043	-0.020
0.020	-0.222	-0.964	-0.022	-0.140	-0.990	0.020	0.022	0.016	-0.035	0.007	0.013	0.039	0.065	0.019	-0.015
0.067	-0.218	-0.948	-0.022	-0.140	-0.990	-0.006	0.049	0.019	0.012	0.011	0.028	0.006	0.061	0.034	-0.011
0.063	-0.211	-0.940	-0.023	-0.141	-0.990	-0.028	0.030	0.003	0.008	0.020	0.036	0.002	0.052	0.042	-0.007
0.063	-0.241	-0.940	-0.026	-0.142	-0.990	-0.011	0.192	-0.029	0.012	-0.011	0.036	0.002	0.083	0.042	-0.001
0.063	-0.238	-0.948	-0.030	-0.142	-0.989	-0.018	0.184	-0.010	0.015	-0.006	0.028	0.001	0.078	0.034	-0.005
0.051	-0.238	-0.936	-0.031	-0.143	-0.989	0.002	0.063	0.029	0.005	-0.006	0.039	0.011	0.078	0.046	-0.010
0.043	-0.261	-0.932	-0.033	-0.141	-0.989	0.079	0.141	0.063	-0.001	-0.030	0.043	0.019	0.101	0.050	-0.014
0.024	-0.253	-0.932	-0.035	-0.139	-0.990	0.134	0.115	0.066	-0.018	-0.025	0.044	0.038	0.093	0.050	-0.019
0.028	-0.230	-0.948	-0.037	-0.137	-0.990	0.125	0.121	0.050	-0.012	-0.004	0.028	0.035	0.069	0.033	-0.022
0.028	-0.249	-0.936	-0.040	-0.135	-0.990	0.125	0.175	0.029	-0.009	-0.025	0.040	0.036	0.088	0.045	-0.023
0.028	-0.249	-0.928	-0.042	-0.133	-0.990	0.127	0.127	0.011	-0.007	-0.027	0.048	0.036	0.088	0.053	-0.023
0.017	-0.234	-0.956	-0.047	-0.131	-0.990	0.122	0.255	0.001	-0.013	-0.014	0.021	0.048	0.072	0.025	-0.023
-0.003	-0.234	-0.964	-0.050	-0.128	-0.990	0.134	0.174	0.023	-0.029	-0.016	0.013	0.067	0.071	0.017	-0.027
0.017	-0.234	-0.932	-0.054	-0.125	-0.991	0.177	0.206	0.045	-0.006	-0.019	0.044	0.048	0.071	0.048	-0.029
-0.007	-0.218	-0.928	-0.057	-0.122	-0.991	0.174	0.141	0.065	-0.027	-0.007	0.049	0.072	0.055	0.052	-0.024
-0.003	-0.211	-0.936	-0.057	-0.119	-0.991	0.179	0.041	0.072	-0.023	-0.002	0.041	0.068	0.047	0.044	-0.022
0.036	-0.214	-0.948	-0.060	-0.115	-0.992	0.228	0.166	0.042	0.019	-0.011	0.030	0.030	0.051	0.032	-0.018
0.009	-0.199	-0.936	-0.061	-0.112	-0.992	0.159	0.069	0.065	-0.007	0.002	0.042	0.058	0.035	0.044	-0.013
0.024	-0.203	-0.944	-0.063	-0.109	-0.992	0.180	0.125	0.071	0.010	-0.005	0.034	0.043	0.038	0.036	-0.015
0.005	-0.211	-0.948	-0.067	-0.105	-0.992	0.229	0.184	0.055	-0.006	-0.017	0.030	0.062	0.045	0.032	-0.022
-0.026	-0.207	-0.944	-0.069	-0.102	-0.992	0.178	0.134	0.064	-0.034	-0.016	0.034	0.094	0.041	0.036	-0.021
-0.003	-0.203	-0.912	-0.070	-0.098	-0.993	0.194	0.070	0.077	-0.010	-0.016	0.066	0.071	0.037	0.068	-0.026
0.001	-0.187	-0.940	-0.073	-0.096	-0.993	0.130	0.141	0.020	-0.003	-0.002	0.039	0.067	0.022	0.040	-0.028
-0.014	-0.184	-0.960	-0.073	-0.095	-0.993	0.075	0.038	0.005	-0.018	0.000	0.019	0.083	0.018	0.020	-0.023
-0.014	-0.172	-0.944	-0.075	-0.094	-0.993	0.063	0.090	-0.009	-0.017	0.011	0.035	0.083	0.006	0.036	-0.026
-0.003	-0.149	-0.932	-0.076	-0.093	-0.993	0.047	0.100	-0.010	-0.003	0.033	0.046	0.073	0.018	0.048	-0.030
-0.033	-0.145	-0.936	-0.076	-0.093	-0.993	0.019	-0.030	0.012	-0.035	0.037	0.043	0.104	0.022	0.044	-0.034
-0.026	-0.153	-0.952	-0.077	-0.093	-0.993	0.015	0.046	-0.002	-0.026	0.029	0.027	0.097	0.014	0.028	-0.037
-0.037	-0.149	-0.952	-0.076	-0.093	-0.993	0.002	-0.045	-0.047	-0.039	0.033	0.027	0.109	0.018	0.028	-0.039
-0.033	-0.156	-0.952	-0.076	-0.094	-0.993	-0.049	0.017	-0.085	-0.035	0.026	0.027	0.106	0.010	0.028	-0.036
-0.022	-0.168	-0.952	-0.074	-0.096	-0.993	-0.097	-0.078	-0.104	-0.025	0.017	0.027	0.094	0.001	0.028	-0.033
-0.022	-0.164	-0.964	-0.074	-0.099	-0.992	-0.141	-0.029	-0.138	-0.025	0.023	0.015	0.095	0.002	0.016	-0.022
-0.014	-0.172	-0.968	-0.073	-0.102	-0.992	-0.174	-0.057	-0.149	-0.018	0.019	0.010	0.088	0.005	0.012	-0.015
0.024	-0.168	-0.956	-0.073	-0.106	-0.992	-0.208	0.015	-0.173	0.021	0.027	0.022	0.050	0.001	0.024	-0.011
-0.003	-0.168	-0.979	-0.073	-0.111	-0.991	-0.230	-0.011	-0.193	-0.006	0.031	-0.002	0.077	0.001	0.000	-0.008
-0.022	-0.184	-1.011	-0.074	-0.115	-0.991	-0.251	0.004	-0.200	-0.025	0.021	-0.034	0.096	0.017	0.031	-0.010
-0.026	-0.191	-1.007	-0.076	-0.120	-0.990	-0.255	0.070	-0.232	-0.027	0.018	-0.031	0.101	0.024	0.027	-0.016
-0.041	-0.218	-1.003	-0.075	-0.125	-0.989	-0.252	-0.047	-0.218	-0.043	-0.004	-0.028	0.116	0.052	0.023	-0.025
-0.033	-0.241	-1.011	-0.076	-0.131	-0.989	-0.269	0.025	-0.234	-0.034	-0.022	-0.036	0.109	0.075	0.031	-0.026
-0.068	-0.265	-1.019	-0.077	-0.135	-0.988	-0.239	0.003	-0.208	-0.069	-0.040	-0.045	0.144	0.098	0.039	-0.022
-0.033	-0.269	-1.019	-0.078	-0.139	-0.987	-0.184	0.026	-0.216	-0.033	-0.041	-0.045	0.110	0.103	0.039	-0.012
-0.022	-0.269	-1.039	-0.078	-0.142	-0.987	-0.129	-0.012	-0.208	-0.021	-0.038	-0.066	0.099	0.102	0.059	0.006
-0.010	-0.272	-1.050	-0.079	-0.142	-0.987	-0.023	0.032	-0.156	-0.009	-0.041	-0.078	0.088	0.106	0.071	0.035
0.040	-0.311	-1.070	-0.083	-0.141	-0.986	0.049	0.238	-0.131	0.046	-0.081	-0.097	0.038	0.146	0.090	0.051
0.051	-0.330	-1.078	-0.092	-0.139	-0.986	0.150	0.464	-0.121	0.066	-0.103	-0.106	0.027	0.165	0.098	0.045
0.009	-0.311	-1.062	-0.103	-0.134	-0.986	0.284	0.568	-0.084	0.035	-0.089	-0.090	0.070	0.146	0.082	0.024
-0.087	-0.280	-1.031	-0.112	-0.124	-0.986	0.488	0.429	0.009	-0.053	-0.067	-0.058	0.166	0.115	0.051	-0.012
-0.118	-0.238	-0.944	-0.116	-0.113	-0.987	0.625	0.229	0.098	-0.079	-0.036	0.029	0.197	0.073	0.036	-0.045
-0.133	-0.195	-0.909	-0.117	-0.101	-0.988	0.630	0.052	0.114	-0.094	-0.005	0.066	0.213	0.031	0.072	-0.057
-0.087	-0.126	-0.901	-0.116	-0.090	-0.989	0.572	-0.021	0.085	-0.048	0.053	0.075	0.167	0.038	0.079	-0.038
-0.014	-0.083	-0.920	-0.116	-0.080	-0.990	0.478	0.005	0.017	0.025	0.086	0.056	0.095	0.081	0.060	0.005
0.032	-0.110	-0.979	-0.118	-0.074	-0.990	0.340	0.109	-0.067	0.072	0.052	-0.003	0.049	0.053	0.001	0.055
0.078	-0.164	-1.031	-0.121	-0.071	-0.990	0.146	0.169	-0.114	0.121	-0.005	-0.054	0.003	0.001	0.050	0.095
0.078	-0.184	-1.070	-0.123	-0.070	-0.990	0.014	0.116	-0.122	0.123	-0.024	-0.094	0.004	0.021	0.090	0.128
0.055	-0.191	-1.094	-0.122	-0.073	-0.990	-0.107	-0.002	-0.121	0.100	-0.030	-0.117	0.027	0.029	0.114	0.159
0.093	-0.149	-1.102	-0.117	-0.075	-0.990	-0.145	-0.221	-0.100	0.133	0.016	-0.125	0.011	0.013	0.122	0.190
0.167	-0.068	-1.106	-0.110	-0.078	-0.991	-0.147	-0.329	-0.085	0.199	0.100	-0.128	0.084	0.094	0.126	0.241
0.240	-0.044	-1.098	-0.104	-0.082	-0.991	-0.240	-0.264	-0.121	0.266	0.127	-0.120	0.156	0.117	0.118	0.294
0.347	-0.071	-1.157	-0.099	-0.088	-0.991	-0.297	-0.190	-0.119	0.369	0.106	-0.179	0.264	0.089	0.177	0.339
0.347	-0.071	-1.157	-0.093	-0.091	-0.991	-0.137	-0.211	-0.065	0.363	0.108	-0.179	0.263	0.089	0.177	0.380
0.340	0.021	-1.184	-0.088	-0.093	-0.992	-0.159	-0.212	-0.213	0.351	0.203	-0.206	0.256	0.181	0.204	0.399
0.378	0.021	-1.196	-0.085	-0.099	-0.992	-0.328	-0.146	-0.265	0.385	0.209	-0.218	0.294	0.180	0.216	0.390
0.343	-0.013	-1.165	-0.080	-0.104	-0.991	-0.330	-0.186	-0.287	0.346	0.180	-0.187	0.259	0.145	0.185	0.380
0.309	-0.091	-1.204	-0.075	-0.109	-0.991	-0.270	-0.237	-0.302	0.306	0.107	-0.226	0.224	0.067	0.224	0.364
0.297	-0.180	-1.212	-0.069	-0.116	-0.991	-0.377	-0.300	-0.357	0.288	0.025	-0.234	0.212	0.022	0.232	0.336
0.293	-0.211	-1.149	-0.062	-0.124	-0.990	-0.419	-0.323	-0.336	0.277	0.003	-0.171	0.208	0.053	0.169	0.297
0.282	-0.230	-1.117	-0.057	-0.131	-0.990	-0.322	-0.210	-0.279	0.261	-0.011	-0.140	0.196	0.073	0.137	0.260
0.197	-0.218	-1.070	-0.051	-0.135	-0.989	-0.251	-0.339	-0.312	0.169	0.006	-0.093	0.111	0.062	0.090	0.218
0.224	-0.191	-0.975	-0.039	-0.138	-0.990	-0.148	-0.580	-0.276	0.184	0.036	0.002	0.138	0.036	0.005	0.175
0.197	-0.230	-0.968	-0.032	-0.139	-0.990	-0.023	-0.384	-0.261	0.149	-0.002	0.010	0.110	0.075	0.013	0.134
0.182	-0.249	-0.932	-0.023	-0.138	-0.990	0.026	-0.442	-0.154	0.125	-0.022	0.046	0.095	0.095	0.048	0.107
0.178	-0.253	-0.912	-0.017	-0.136	-0.990	0.120	-0.272	-0.079	0.115	-0.028	0.067	0.090	0.100	0.068	0.077
0.140	-0.241	-0.936	-0.008	-0.133	-0.991	0.218	-0.410	0.058	0.068	-0.020	0.044	0.051	0.089	0.045	0.040
0.090	-0.257	-0.991	-0.008	-0.126	-0.992	0.333	-0.008	0.026	0.017	-0.042	-0.011	0.001	0.105	0.011	0.020
0.001	-0.241	-1.042	-0.003	-0.119	-0.993	0.373	-0.226	0.089	-0.077	-0.033	-0.061	0.088	0.090	0.062	-0.008
0.070	-0.245	-1.023	0.004	-0.112	-0.994	0.404	-0.332	0.155	-0.015	-0.045	-0.040	0.019	0.094	0.042	-0.031
0.028	-0.234	-1.003	0.013	-0.102	-0.995	0.498	-0.429	0.182	-0.066	-0.043	-0.019	0.061	0.084	0.022	-0.052
0.032	-0.180	-0.979	0.023	-0.095	-0.995	0.382	-0.509	0.148	-0.073	0.004	0.005	0.058	0.030	0.001	-0.045
0.032	-0.226	-0.944	0.027	-0.089	-0.996	0.301	-0.197	0.006	-0.077	-0.048	0.041	0.058	0.077	0.037	-0.058
0.124	-0.214	-0.928	0.041	-0.086	-0.995	0.167	-0.644	0.047	0.002	-0.039	0.056	0.034	0.066	0.053	-0.045
0.070	-0.238	-0.936	0.043	-0.085	-0.995	0.102	-0.130	0.016	-0.055	-0.064	0.049	0.020	0.090	0.045	-0.032
0.155	-0.253	-0.948	0.048	-0.084	-0.995	0.047	-0.237	0.067	0.025	-0.080	0.037	0.064	0.106	0.033	-0.019
0.136	-0.218	-0.964	0.047	-0.083	-0.995	0.051	0.095	0.076	0.007	-0.046	0.021	0.045	0.071	0.017	-0.028
0.117	-0.187	-0.968	0.052	-0.084	-0.995	-0.005	-0.243	0.157	-0.017	-0.015	0.017	0.025	0.041	0.013	-0.028
0.082	-0.126	-0.944	0.053	-0.084	-0.995	0.012	-0.026	0.077	-0.053	0.047	0.041	0.010	0.020	0.037	-0.038
0.082	-0.126	-0.944	0.057	-0.084	-0.995	-0.038	-0.173	0.022	-0.056	0.048	0.040	0.010	0.019	0.037	-0.054
0.120	-0.145	-0.909	0.053	-0.087	-0.995	-0.139	0.159	-0.075	-0.015	0.032	0.076	0.028	0.001	0.073	-0.062
0.067	-0.187	-0.932	0.056	-0.092	-0.994	-0.221	-0.139	-0.088	-0.071	-0.006	0.051	0.026	0.044	0.049	-0.062
0.082	-0.195	-0.952	0.057	-0.095	-0.994	-0.130	-0.065	-0.101	-0.057	-0.011	0.031	0.012	0.052	0.029	-0.061
0.097	-0.203	-0.920	0.059	-0.097	-0.994	-0.047	-0.084	-0.111	-0.043	-0.017	0.063	0.004	0.060	0.061	-0.066
0.093	-0.207	-0.928	0.059	-0.096	-0.994	0.057	0.017	-0.090	-0.047	-0.022	0.055	0.001	0.065	0.053	-0.067
0.090	-0.191	-0.936	0.059	-0.094	-0.994	0.140	-0.031	-0.041	-0.051	-0.008	0.047	0.005	0.050	0.046	-0.067
0.059	-0.207	-0.960	0.061	-0.090	-0.994	0.214	-0.116	0.027	-0.084	-0.028	0.024	0.036	0.066	0.022	-0.067
0.101	-0.184	-0.916	0.063	-0.085	-0.994	0.250	-0.061	0.023	-0.043	-0.009	0.067	0.006	0.043	0.066	-0.059
0.101	-0.203	-0.932	0.068	-0.078	-0.995	0.360	-0.267	0.092	-0.049	-0.035	0.052	0.006	0.063	0.050	-0.060
0.151	-0.184	-0.920	0.069	-0.072	-0.995	0.325	-0.035	0.060	0.000	-0.022	0.064	0.056	0.044	0.062	-0.045
0.097	-0.191	-0.948	0.075	-0.064	-0.995	0.412	-0.282	0.099	-0.060	-0.038	0.037	0.001	0.053	0.034	-0.043
0.159	-0.164	-0.940	0.075	-0.055	-0.996	0.434	0.015	0.056	0.002	-0.019	0.045	0.063	0.026	0.043	-0.034
0.109	-0.184	-0.968	0.079	-0.051	-0.996	0.237	-0.151	0.076	-0.051	-0.043	0.017	0.012	0.046	0.015	-0.033
0.155	-0.153	-0.956	0.081	-0.047	-0.996	0.213	-0.088	0.049	-0.007	-0.016	0.029	0.058	0.015	0.027	-0.027
0.151	-0.137	-0.975	0.082	-0.044	-0.996	0.194	-0.039	-0.000	-0.012	-0.004	0.010	0.054	0.000	0.008	-0.025
0.140	-0.149	-0.944	0.083	-0.040	-0.996	0.186	-0.066	0.016	-0.025	-0.019	0.041	0.042	0.012	0.039	-0.031
0.170	-0.137	-0.960	0.083	-0.037	-0.996	0.192	0.027	-0.027	0.006	-0.011	0.025	0.073	0.001	0.024	-0.036
0.074	-0.126	-0.979	0.085	-0.034	-0.996	0.140	-0.092	0.011	-0.092	-0.002	0.006	0.024	0.010	0.004	-0.049
0.140	-0.149	-0.932	0.084	-0.033	-0.996	0.088	0.035	-0.043	-0.026	-0.026	0.053	0.042	0.013	0.052	-0.045
0.074	-0.126	-1.011	0.083	-0.031	-0.996	0.125	0.027	-0.059	-0.091	-0.005	-0.026	0.024	0.010	0.027	-0.057
0.143	-0.106	-0.987	0.082	-0.027	-0.996	0.194	0.057	-0.053	-0.021	0.011	-0.002	0.045	0.028	0.003	-0.048
0.105	-0.102	-0.960	0.085	-0.025	-0.996	0.130	-0.113	0.008	-0.062	0.012	0.026	0.006	0.032	0.024	-0.049
0.143	-0.106	-0.928	0.086	-0.023	-0.996	0.127	-0.051	-0.001	-0.024	0.006	0.057	0.044	0.028	0.056	-0.044
0.124	-0.129	-0.964	0.083	-0.019	-0.996	0.191	0.142	-0.039	-0.041	-0.021	0.022	0.025	0.004	0.021	-0.051
0.117	-0.106	-0.960	0.080	-0.017	-0.997	0.146	0.152	-0.039	-0.046	-0.000	0.027	0.017	0.027	0.025	-0.054
0.117	-0.106	-0.960	0.080	-0.014	-0.997	0.148	0.020	0.008	-0.045	-0.003	0.027	0.016	0.027	0.025	-0.056
0.086	-0.137	-0.956	0.084	-0.012	-0.996	0.106	-0.193	0.064	-0.079	-0.035	0.031	0.015	0.004	0.029	-0.060
0.128	-0.126	-0.920	0.079	-0.010	-0.997	0.142	0.238	0.004	-0.032	-0.026	0.067	0.027	0.007	0.065	-0.054
0.101	-0.129	-0.968	0.081	-0.006	-0.997	0.185	-0.077	0.024	-0.060	-0.033	0.020	0.000	0.003	0.018	-0.051
0.147	-0.118	-0.964	0.081	-0.003	-0.997	0.153	-0.006	0.018	-0.014	-0.024	0.025	0.045	0.014	0.022	-0.043
0.124	-0.087	-0.987	0.082	-0.001	-0.997	0.139	-0.020	0.043	-0.037	0.004	0.001	0.022	0.045	0.002	-0.039
0.120	-0.118	-0.964	0.083	0.002	-0.997	0.153	-0.064	0.087	-0.041	-0.030	0.025	0.018	0.014	0.022	-0.039
0.136	-0.087	-0.960	0.082	0.005	-0.997	0.178	0.086	0.065	-0.023	-0.002	0.030	0.033	0.045	0.026	-0.039
0.090	-0.129	-0.995	0.084	0.009	-0.996	0.204	-0.099	0.089	-0.072	-0.049	-0.005	0.014	0.003	0.009	-0.043
0.140	-0.095	-0.983	0.082	0.012	-0.997	0.169	0.085	0.052	-0.020	-0.017	0.007	0.036	0.037	0.002	-0.042
0.093	-0.083	-1.007	0.081	0.015	-0.997	0.152	0.035	0.055	-0.065	-0.009	-0.016	0.011	0.049	0.021	-0.042
0.120	-0.098	-0.975	0.082	0.017	-0.996	0.129	-0.030	0.069	-0.038	-0.026	0.016	0.016	0.033	0.011	-0.039
0.132	-0.091	-0.972	0.081	0.020	-0.996	0.147	0.053	0.031	-0.026	-0.021	0.020	0.027	0.041	0.015	-0.036
0.109	-0.091	-0.987	0.083	0.023	-0.996	0.172	-0.069	0.043	-0.050	-0.025	0.004	0.003	0.041	0.001	-0.030
0.167	-0.118	-0.952	0.084	0.027	-0.996	0.190	-0.045	0.071	0.006	-0.055	0.040	0.060	0.015	0.034	-0.025
0.140	-0.087	-0.979	0.083	0.029	-0.996	0.131	0.026	0.047	-0.020	-0.027	0.013	0.033	0.046	0.007	-0.029
0.140	-0.075	-0.991	0.083	0.032	-0.996	0.160	0.010	0.036	-0.020	-0.018	0.001	0.032	0.058	0.005	-0.022
0.113	-0.071	-0.975	0.084	0.035	-0.996	0.153	-0.042	0.046	-0.048	-0.017	0.017	0.005	0.062	0.011	-0.025
0.155	-0.029	-0.975	0.083	0.037	-0.996	0.125	0.060	0.032	-0.004	0.023	0.017	0.047	0.105	0.011	-0.029
0.132	-0.056	-0.991	0.081	0.038	-0.996	0.072	0.095	0.038	-0.026	-0.005	0.002	0.023	0.078	0.005	-0.026
0.105	-0.048	-1.019	0.084	0.039	-0.996	0.044	-0.142	0.063	-0.056	0.001	-0.026	0.004	0.086	0.032	-0.024
0.163	-0.044	-0.979	0.083	0.040	-0.996	0.038	0.052	0.038	0.003	0.005	0.014	0.053	0.090	0.007	-0.028
0.113	-0.060	-1.003	0.083	0.040	-0.996	0.036	0.016	0.004	-0.047	-0.011	-0.010	0.002	0.075	0.017	-0.027
0.124	-0.060	-0.995	0.083	0.040	-0.996	0.028	0.007	-0.002	-0.036	-0.012	-0.002	0.013	0.075	0.009	-0.026
0.140	-0.052	-1.003	0.084	0.041	-0.996	0.031	-0.038	0.011	-0.022	-0.004	-0.010	0.028	0.083	0.017	-0.032
0.120	-0.060	-1.003	0.086	0.041	-0.995	0.047	-0.089	0.036	-0.043	-0.013	-0.010	0.008	0.075	0.018	-0.027
0.120	-0.060	-1.003	0.084	0.043	-0.996	0.079	0.086	0.018	-0.041	-0.014	-0.010	0.008	0.075	0.018	-0.028
0.143	-0.056	-0.999	0.084	0.044	-0.996	0.080	0.033	0.040	-0.018	-0.012	-0.006	0.030	0.079	0.014	-0.034
0.124	-0.037	-0.979	0.084	0.046	-0.995	0.096	-0.018	0.039	-0.038	0.006	0.014	0.010	0.098	0.005	-0.032
0.113	-0.037	-0.991	0.086	0.048	-0.995	0.110	-0.093	0.048	-0.051	0.004	0.001	0.002	0.097	0.007	-0.024
0.140	-0.064	-0.983	0.086	0.049	-0.995	0.093	0.021	0.022	-0.024	-0.024	0.009	0.024	0.070	0.001	-0.025
0.174	-0.075	-0.972	0.084	0.052	-0.995	0.138	0.127	0.024	0.013	-0.038	0.021	0.058	0.058	0.012	-0.021
0.143	-0.013	-0.987	0.083	0.053	-0.995	0.055	0.025	0.034	-0.017	0.023	0.005	0.027	0.119	0.004	-0.017
0.147	-0.029	-0.968	0.082	0.054	-0.995	0.059	0.075	0.011	-0.012	0.006	0.025	0.031	0.103	0.015	-0.013
0.132	-0.041	-0.979	0.080	0.055	-0.995	0.066	0.094	-0.007	-0.026	-0.007	0.013	0.015	0.090	0.003	-0.019
0.151	-0.041	-0.991	0.079	0.056	-0.995	0.069	0.069	-0.008	-0.005	-0.008	0.001	0.033	0.090	0.010	-0.022
0.132	-0.033	-0.979	0.078	0.055	-0.995	-0.005	0.059	0.013	-0.023	0.000	0.013	0.013	0.097	0.002	-0.025
0.120	-0.041	-1.003	0.079	0.056	-0.995	0.025	-0.046	0.013	-0.036	-0.008	-0.011	0.001	0.089	0.021	-0.024
0.132	-0.044	-0.952	0.078	0.055	-0.995	-0.008	0.083	0.003	-0.023	-0.011	0.040	0.011	0.085	0.031	-0.025
0.124	-0.064	-1.011	0.079	0.054	-0.995	-0.031	-0.084	0.017	-0.032	-0.029	-0.019	0.003	0.066	0.028	-0.029
0.140	-0.064	-1.003	0.078	0.054	-0.995	0.024	0.078	0.012	-0.015	-0.029	-0.011	0.018	0.066	0.020	-0.028
0.105	-0.048	-0.991	0.078	0.053	-0.995	-0.031	-0.010	0.033	-0.050	-0.013	0.001	0.017	0.081	0.009	-0.031
0.128	-0.052	-0.987	0.077	0.053	-0.996	-0.017	0.072	0.031	-0.026	-0.016	0.005	0.006	0.077	0.006	-0.033
0.109	-0.048	-0.972	0.078	0.052	-0.996	-0.013	-0.032	0.045	-0.046	-0.011	0.020	0.013	0.080	0.009	-0.038
0.124	-0.060	-0.972	0.077	0.052	-0.996	-0.009	0.037	0.030	-0.030	-0.022	0.020	0.002	0.068	0.009	-0.037
0.128	-0.041	-0.960	0.077	0.052	-0.996	0.003	0.022	0.023	-0.026	-0.003	0.032	0.007	0.087	0.020	-0.037
0.105	-0.033	-0.995	0.075	0.051	-0.996	-0.018	0.096	-0.001	-0.047	0.005	-0.003	0.015	0.095	0.016	-0.028
0.132	-0.060	-0.968	0.074	0.051	-0.996	0.000	0.073	0.019	-0.019	-0.021	0.024	0.013	0.069	0.010	-0.030
0.151	-0.060	-0.979	0.073	0.051	-0.996	0.014	0.021	0.048	0.001	-0.021	0.012	0.034	0.069	0.003	-0.026
0.097	-0.037	-0.995	0.073	0.050	-0.996	-0.014	0.026	0.051	-0.052	0.002	-0.004	0.019	0.092	0.020	-0.028
0.140	-0.056	-0.975	0.073	0.050	-0.996	-0.003	-0.000	0.043	-0.010	-0.017	0.016	0.025	0.074	0.001	-0.023
0.101	-0.044	-0.983	0.074	0.049	-0.996	-0.023	-0.020	0.047	-0.049	-0.004	0.008	0.012	0.085	0.010	-0.032
0.147	-0.041	-0.991	0.072	0.048	-0.996	-0.056	0.107	0.029	-0.001	0.001	0.000	0.036	0.089	0.019	-0.029
0.097	-0.048	-0.983	0.071	0.047	-0.996	-0.061	0.047	0.019	-0.050	-0.005	0.008	0.013	0.081	0.013	-0.032
0.109	-0.044	-0.999	0.072	0.045	-0.996	-0.072	-0.039	0.021	-0.039	0.000	-0.008	0.000	0.084	0.029	-0.024
0.117	-0.041	-0.995	0.071	0.043	-0.997	-0.092	0.055	0.016	-0.030	0.006	-0.004	0.009	0.087	0.027	-0.032
0.147	-0.064	-0.956	0.069	0.041	-0.997	-0.065	0.113	-0.008	0.002	-0.015	0.036	0.040	0.064	0.012	-0.022
0.097	-0.052	-1.007	0.069	0.039	-0.997	-0.094	-0.033	0.026	-0.048	-0.002	-0.016	0.009	0.075	0.039	-0.019
0.143	-0.041	-0.991	0.069	0.037	-0.997	-0.076	0.054	-0.003	-0.001	0.012	0.000	0.038	0.086	0.023	-0.020
0.128	-0.048	-0.979	0.067	0.035	-0.997	-0.103	0.067	0.003	-0.015	0.006	0.012	0.024	0.077	0.011	-0.018
0.109	-0.048	-0.995	0.067	0.033	-0.997	-0.106	0.004	0.004	-0.034	0.009	-0.004	0.005	0.077	0.027	-0.016
0.143	-0.064	-0.979	0.066	0.030	-0.997	-0.115	0.084	-0.024	0.002	-0.004	0.012	0.041	0.060	0.011	-0.020
0.117	-0.044	-0.983	0.067	0.027	-0.997	-0.142	-0.026	-0.018	-0.026	0.018	0.008	0.014	0.079	0.015	-0.022
0.136	-0.083	-0.948	0.068	0.024	-0.997	-0.130	-0.036	-0.009	-0.007	-0.018	0.043	0.033	0.039	0.021	-0.018
0.113	-0.071	-0.987	0.067	0.021	-0.998	-0.140	0.051	0.001	-0.029	-0.003	0.004	0.010	0.050	0.019	-0.023
0.132	-0.079	-0.979	0.067	0.019	-0.998	-0.106	0.014	0.007	-0.010	-0.008	0.012	0.029	0.042	0.011	-0.021
0.128	-0.083	-0.952	0.066	0.017	-0.998	-0.088	0.060	0.004	-0.013	-0.010	0.039	0.026	0.038	0.017	-0.022
0.120	-0.087	-0.987	0.064	0.013	-0.998	-0.141	0.096	-0.011	-0.018	-0.011	0.004	0.018	0.034	0.019	-0.018
0.109	-0.068	-1.003	0.064	0.011	-0.998	-0.109	0.017	0.003	-0.030	0.011	-0.012	0.007	0.053	0.034	-0.026
0.128	-0.083	-0.983	0.060	0.008	-0.998	-0.125	0.175	-0.004	-0.007	-0.002	0.008	0.026	0.037	0.014	-0.024
0.082	-0.102	-0.968	0.061	0.005	-0.998	-0.153	-0.031	0.015	-0.054	-0.018	0.023	0.019	0.017	0.002	-0.025
0.128	-0.106	-0.968	0.061	0.003	-0.998	-0.097	0.002	0.022	-0.008	-0.019	0.023	0.027	0.013	0.002	-0.022
0.117	-0.087	-0.983	0.060	0.000	-0.998	-0.120	0.050	0.024	-0.018	0.003	0.007	0.016	0.032	0.014	-0.028
0.132	-0.087	-0.972	0.060	-0.003	-0.998	-0.135	0.043	-0.001	-0.002	0.006	0.019	0.032	0.033	0.002	-0.018
0.101	-0.106	-0.968	0.062	-0.006	-0.998	-0.150	-0.078	0.013	-0.034	-0.010	0.023	0.002	0.014	0.002	-0.018
0.120	-0.098	-0.999	0.060	-0.009	-0.998	-0.117	0.096	-0.019	-0.013	-0.000	-0.009	0.021	0.022	0.029	-0.014
0.117	-0.091	-0.995	0.060	-0.012	-0.998	-0.130	-0.020	0.003	-0.018	0.011	-0.005	0.017	0.030	0.025	-0.019
0.143	-0.095	-0.968	0.059	-0.014	-0.998	-0.127	0.097	-0.011	0.011	0.010	0.022	0.044	0.027	0.003	-0.016
0.101	-0.114	-0.968	0.059	-0.017	-0.998	-0.125	0.010	0.009	-0.031	-0.007	0.022	0.002	0.007	0.003	-0.018
0.113	-0.110	-0.968	0.057	-0.019	-0.998	-0.103	0.081	0.005	-0.018	-0.001	0.022	0.014	0.011	0.004	-0.025
0.113	-0.110	-0.968	0.055	-0.022	-0.998	-0.125	0.127	-0.015	-0.015	0.002	0.022	0.014	0.012	0.004	-0.030
0.082	-0.129	-0.979	0.057	-0.025	-0.998	-0.126	-0.091	0.008	-0.048	-0.014	0.009	0.017	0.007	0.008	-0.026
0.109	-0.118	-0.983	0.056	-0.028	-0.998	-0.126	0.049	-0.004	-0.020	0.000	0.005	0.011	0.005	0.011	-0.027
0.105	-0.122	-0.995	0.055	-0.032	-0.998	-0.172	0.046	0.020	-0.023	0.000	-0.007	0.007	0.001	0.022	-0.029
0.105	-0.129	-0.960	0.054	-0.035	-0.998	-0.162	0.047	0.010	-0.022	-0.004	0.029	0.009	0.006	0.013	-0.021
0.105	-0.160	-0.964	0.054	-0.038	-0.998	-0.105	0.033	0.009	-0.021	-0.032	0.024	0.010	0.038	0.009	-0.022
0.117	-0.149	-0.979	0.053	-0.040	-0.998	-0.107	0.058	0.006	-0.009	-0.018	0.009	0.022	0.026	0.007	-0.022
0.097	-0.129	-0.991	0.052	-0.043	-0.998	-0.143	0.057	-0.008	-0.027	0.004	-0.003	0.003	0.007	0.019	-0.021
0.105	-0.137	-0.972	0.050	-0.046	-0.998	-0.113	0.098	-0.006	-0.017	-0.001	0.016	0.011	0.014	0.001	-0.020
0.101	-0.129	-0.975	0.049	-0.048	-0.998	-0.113	0.057	0.010	-0.019	0.009	0.012	0.007	0.006	0.002	-0.020
0.093	-0.137	-0.983	0.048	-0.051	-0.998	-0.142	0.060	0.000	-0.026	0.005	0.004	0.000	0.013	0.010	-0.018
0.117	-0.176	-0.960	0.047	-0.055	-0.997	-0.168	0.077	-0.020	-0.001	-0.030	0.027	0.023	0.051	0.014	-0.019
0.109	-0.156	-0.975	0.045	-0.059	-0.997	-0.168	0.077	-0.028	-0.008	-0.007	0.011	0.015	0.031	0.001	-0.016
0.086	-0.156	-0.991	0.046	-0.062	-0.997	-0.152	-0.023	-0.022	-0.031	-0.003	-0.005	0.009	0.032	0.016	-0.014
0.120	-0.168	-0.956	0.044	-0.065	-0.997	-0.138	0.099	-0.035	0.005	-0.012	0.030	0.025	0.044	0.020	-0.014
0.109	-0.160	-0.952	0.045	-0.069	-0.997	-0.159	-0.046	0.002	-0.007	-0.001	0.034	0.012	0.036	0.025	-0.018
0.105	-0.168	-0.979	0.042	-0.072	-0.997	-0.153	0.147	-0.011	-0.008	-0.005	0.006	0.007	0.045	0.002	-0.021
0.082	-0.156	-0.979	0.041	-0.075	-0.996	-0.137	0.090	-0.020	-0.029	0.010	0.006	0.017	0.033	0.001	-0.024
0.063	-0.184	-0.979	0.039	-0.078	-0.996	-0.117	0.100	-0.026	-0.046	-0.015	0.006	0.038	0.061	0.001	-0.027
0.093	-0.187	-0.964	0.038	-0.080	-0.996	-0.128	0.038	-0.015	-0.015	-0.016	0.021	0.008	0.064	0.018	-0.027
0.078	-0.184	-0.972	0.038	-0.084	-0.996	-0.137	0.020	-0.011	-0.030	-0.009	0.013	0.024	0.060	0.011	-0.025
0.109	-0.199	-0.956	0.038	-0.086	-0.996	-0.116	-0.011	-0.000	0.001	-0.021	0.028	0.007	0.075	0.028	-0.018
0.090	-0.187	-0.975	0.037	-0.088	-0.995	-0.098	0.071	-0.008	-0.017	-0.007	0.008	0.013	0.063	0.010	-0.018
0.097	-0.164	-0.972	0.037	-0.091	-0.995	-0.117	0.029	-0.010	-0.009	0.018	0.012	0.006	0.039	0.014	-0.012
0.097	-0.180	-0.952	0.035	-0.093	-0.995	-0.094	0.068	-0.014	-0.008	0.005	0.031	0.006	0.054	0.034	-0.011
0.101	-0.203	-0.975	0.035	-0.096	-0.995	-0.107	0.048	-0.015	-0.003	-0.016	0.007	0.002	0.076	0.011	-0.013
0.101	-0.203	-0.975	0.033	-0.097	-0.995	-0.069	0.089	-0.003	-0.001	-0.014	0.007	0.002	0.075	0.011	-0.016
0.078	-0.199	-0.964	0.033	-0.099	-0.995	-0.083	0.011	0.010	-0.024	-0.008	0.019	0.026	0.070	0.022	-0.020
0.082	-0.195	-0.960	0.033	-0.100	-0.994	-0.041	0.033	0.003	-0.019	-0.003	0.023	0.022	0.066	0.026	-0.023
0.070	-0.195	-0.948	0.033	-0.102	-0.994	-0.045	-0.011	0.011	-0.031	-0.002	0.034	0.034	0.065	0.038	-0.027
0.101	-0.184	-0.928	0.032	-0.102	-0.994	-0.018	0.067	-0.002	0.001	0.011	0.054	0.003	0.053	0.057	-0.023
0.078	-0.199	-0.975	0.031	-0.103	-0.994	-0.021	0.051	0.012	-0.021	-0.004	0.007	0.025	0.067	0.010	-0.022
0.093	-0.195	-0.968	0.030	-0.103	-0.994	-0.008	0.050	0.007	-0.005	0.000	0.014	0.009	0.062	0.017	-0.022
0.082	-0.207	-0.952	0.029	-0.104	-0.994	0.004	0.060	0.001	-0.015	-0.011	0.030	0.020	0.073	0.033	-0.023
0.067	-0.203	-0.960	0.029	-0.104	-0.994	-0.020	-0.008	0.032	-0.031	-0.007	0.022	0.035	0.068	0.025	-0.026
0.078	-0.207	-0.960	0.029	-0.105	-0.994	-0.010	0.036	0.032	-0.019	-0.010	0.022	0.023	0.072	0.025	-0.026
0.070	-0.207	-0.952	0.030	-0.105	-0.994	0.011	-0.038	0.036	-0.027	-0.010	0.029	0.031	0.071	0.032	-0.027
0.086	-0.211	-0.975	0.029	-0.105	-0.994	-0.010	0.055	-0.006	-0.011	-0.013	0.006	0.015	0.074	0.008	-0.026
0.067	-0.218	-0.972	0.029	-0.106	-0.994	0.006	0.007	-0.010	-0.029	-0.020	0.010	0.034	0.080	0.012	-0.024
0.074	-0.226	-0.952	0.030	-0.105	-0.994	0.026	-0.057	0.021	-0.023	-0.028	0.029	0.026	0.087	0.031	-0.022
0.105	-0.222	-0.920	0.028	-0.105	-0.994	0.036	0.114	0.006	0.010	-0.024	0.061	0.005	0.082	0.062	-0.023
0.074	-0.218	-0.952	0.028	-0.105	-0.994	0.033	0.037	0.027	-0.020	-0.021	0.029	0.025	0.077	0.031	-0.013
0.086	-0.211	-0.964	0.028	-0.104	-0.994	0.074	-0.029	0.029	-0.009	-0.014	0.017	0.013	0.069	0.019	-0.011
0.128	-0.211	-0.936	0.028	-0.101	-0.994	0.136	0.050	0.029	0.034	-0.016	0.045	0.030	0.068	0.046	-0.010
0.086	-0.226	-0.944	0.028	-0.099	-0.995	0.131	0.026	0.039	-0.008	-0.034	0.037	0.012	0.082	0.038	-0.011
0.093	-0.207	-0.968	0.028	-0.096	-0.995	0.166	-0.012	0.059	-0.000	-0.018	0.014	0.004	0.062	0.014	-0.006
0.067	-0.199	-0.952	0.026	-0.092	-0.995	0.190	0.131	0.067	-0.025	-0.013	0.030	0.030	0.054	0.029	-0.012
0.113	-0.187	-0.960	0.027	-0.089	-0.996	0.209	-0.053	0.095	0.020	-0.006	0.022	0.016	0.041	0.021	-0.004
0.082	-0.195	-0.975	0.027	-0.084	-0.996	0.224	0.023	0.074	-0.010	-0.018	0.007	0.014	0.048	0.005	-0.000
0.120	-0.191	-0.952	0.025	-0.079	-0.997	0.281	0.116	0.061	0.031	-0.019	0.031	0.024	0.043	0.029	0.009
0.109	-0.176	-0.972	0.026	-0.074	-0.997	0.255	-0.014	0.088	0.019	-0.008	0.012	0.013	0.027	0.009	0.010
0.117	-0.180	-0.948	0.024	-0.069	-0.997	0.300	0.092	0.109	0.028	-0.018	0.036	0.021	0.030	0.033	0.008
0.117	-0.180	-0.948	0.023	-0.063	-0.998	0.296	0.120	0.138	0.030	-0.023	0.036	0.022	0.029	0.033	0.003
0.074	-0.172	-0.960	0.023	-0.057	-0.998	0.308	0.013	0.162	-0.012	-0.021	0.025	0.020	0.020	0.021	-0.001
0.086	-0.145	-0.972	0.022	-0.051	-0.998	0.293	0.029	0.166	-0.001	0.000	0.013	0.008	0.008	0.009	-0.004
0.078	-0.160	-0.972	0.021	-0.045	-0.999	0.339	0.070	0.158	-0.007	-0.022	0.014	0.016	0.007	0.009	-0.010
0.090	-0.126	-0.972	0.020	-0.039	-0.999	0.310	0.088	0.147	0.006	0.007	0.014	0.004	0.029	0.009	-0.006
0.070	-0.118	-0.979	0.019	-0.034	-0.999	0.270	0.034	0.134	-0.012	0.009	0.006	0.023	0.037	0.001	-0.008
0.090	-0.126	-0.960	0.019	-0.028	-0.999	0.291	0.054	0.114	0.008	-0.004	0.026	0.004	0.030	0.020	-0.003
0.078	-0.129	-0.956	0.019	-0.023	-1.000	0.292	0.007	0.156	-0.004	-0.014	0.030	0.015	0.027	0.024	-0.007
0.097	-0.106	-0.972	0.017	-0.017	-1.000	0.275	0.123	0.143	0.018	0.004	0.015	0.004	0.051	0.008	-0.000
0.074	-0.098	-0.948	0.016	-0.013	-1.000	0.246	0.020	0.150	-0.005	0.007	0.038	0.019	0.059	0.031	0.004
0.109	-0.079	-0.956	0.014	-0.008	-1.000	0.218	0.158	0.108	0.033	0.022	0.030	0.016	0.079	0.023	0.003
0.105	-0.087	-0.956	0.009	-0.005	-1.000	0.171	0.233	0.040	0.033	0.011	0.030	0.012	0.072	0.023	0.004
0.059	-0.091	-0.968	0.009	-0.004	-1.000	0.087	0.033	0.039	-0.012	0.006	0.019	0.034	0.069	0.011	0.003
0.097	-0.095	-0.944	0.005	-0.003	-1.000	0.041	0.219	-0.026	0.030	0.001	0.042	0.005	0.066	0.035	-0.006
0.047	-0.098	-0.968	0.002	-0.004	-1.000	-0.025	0.151	-0.035	-0.017	-0.002	0.018	0.045	0.063	0.011	-0.013
0.047	-0.098	-0.952	-0.001	-0.005	-1.000	-0.014	0.138	-0.018	-0.014	-0.001	0.034	0.045	0.063	0.027	-0.012
0.059	-0.095	-0.944	-0.004	-0.005	-1.000	-0.024	0.150	-0.013	0.000	0.004	0.042	0.033	0.068	0.035	-0.014
0.059	-0.091	-0.940	-0.007	-0.006	-1.000	-0.007	0.201	-0.019	0.004	0.008	0.046	0.033	0.073	0.038	-0.011
0.078	-0.071	-0.928	-0.009	-0.006	-1.000	-0.024	0.112	-0.028	0.025	0.028	0.057	0.014	0.093	0.050	-0.010
0.047	-0.079	-0.964	-0.014	-0.008	-1.000	-0.054	0.234	-0.049	-0.001	0.021	0.022	0.045	0.086	0.015	-0.014
0.043	-0.087	-0.936	-0.016	-0.010	-1.000	-0.111	0.102	-0.063	-0.003	0.016	0.049	0.048	0.079	0.042	-0.012
0.013	-0.079	-0.968	-0.017	-0.014	-1.000	-0.165	0.075	-0.076	-0.033	0.028	0.017	0.079	0.087	0.010	-0.014
0.051	-0.079	-0.956	-0.020	-0.017	-1.000	-0.169	0.162	-0.088	0.009	0.031	0.029	0.041	0.088	0.022	-0.017
0.059	-0.091	-0.924	-0.023	-0.021	-1.000	-0.169	0.162	-0.090	0.019	0.023	0.061	0.033	0.077	0.054	-0.018
0.024	-0.091	-0.956	-0.024	-0.024	-0.999	-0.179	0.042	-0.085	-0.015	0.027	0.029	0.067	0.078	0.022	-0.016
0.017	-0.083	-0.964	-0.026	-0.028	-0.999	-0.157	0.097	-0.113	-0.020	0.038	0.021	0.075	0.086	0.014	-0.024
0.013	-0.106	-0.972	-0.027	-0.031	-0.999	-0.165	0.045	-0.102	-0.023	0.018	0.012	0.079	0.063	0.006	-0.030
-0.007	-0.110	-0.979	-0.027	-0.035	-0.999	-0.200	0.020	-0.111	-0.042	0.019	0.004	0.098	0.060	0.002	-0.029
0.001	-0.106	-0.972	-0.027	-0.039	-0.999	-0.199	-0.028	-0.133	-0.035	0.027	0.012	0.090	0.065	0.006	-0.022
0.020	-0.098	-0.987	-0.025	-0.043	-0.999	-0.190	-0.074	-0.141	-0.018	0.038	-0.004	0.071	0.073	0.010	-0.020
0.043	-0.083	-0.987	-0.025	-0.047	-0.999	-0.195	-0.001	-0.148	0.005	0.057	-0.004	0.048	0.089	0.010	-0.013
0.017	-0.091	-0.999	-0.024	-0.051	-0.998	-0.203	-0.045	-0.181	-0.023	0.054	-0.016	0.074	0.082	0.022	-0.007
0.036	-0.075	-0.979	-0.023	-0.056	-0.998	-0.253	-0.078	-0.241	-0.005	0.074	0.003	0.055	0.098	0.002	-0.003
0.032	-0.118	-0.987	-0.022	-0.063	-0.998	-0.354	-0.052	-0.272	-0.009	0.039	-0.005	0.059	0.056	0.010	-0.006
0.047	-0.160	-0.991	-0.022	-0.071	-0.997	-0.367	-0.016	-0.283	0.006	0.004	-0.010	0.044	0.014	0.014	-0.006
0.020	-0.172	-1.007	-0.022	-0.078	-0.997	-0.354	-0.006	-0.229	-0.021	-0.000	-0.026	0.070	0.002	0.030	-0.006
0.020	-0.172	-0.987	-0.022	-0.085	-0.996	-0.322	-0.027	-0.210	-0.021	0.006	-0.007	0.070	0.003	0.010	-0.009
0.036	-0.141	-0.987	-0.021	-0.091	-0.996	-0.305	-0.018	-0.196	-0.006	0.043	-0.008	0.055	0.034	0.010	-0.014
0.020	-0.145	-0.972	-0.021	-0.098	-0.995	-0.337	-0.044	-0.174	-0.022	0.046	0.008	0.070	0.030	0.005	-0.016
0.032	-0.176	-0.964	-0.020	-0.104	-0.994	-0.318	-0.050	-0.189	-0.011	0.021	0.015	0.058	0.000	0.013	-0.017
0.028	-0.207	-0.952	-0.020	-0.110	-0.994	-0.300	0.013	-0.178	-0.015	-0.004	0.026	0.062	0.031	0.025	-0.024
0.020	-0.211	-0.972	-0.020	-0.116	-0.993	-0.288	-0.026	-0.156	-0.022	-0.002	0.005	0.070	0.034	0.006	-0.017
0.005	-0.230	-0.968	-0.021	-0.121	-0.992	-0.224	0.009	-0.156	-0.037	-0.016	0.008	0.085	0.053	0.009	-0.008
0.055	-0.230	-0.979	-0.021	-0.125	-0.992	-0.168	0.032	-0.149	0.013	-0.013	-0.004	0.035	0.053	0.003	0.003
0.067	-0.234	-0.987	-0.021	-0.128	-0.992	-0.138	-0.009	-0.135	0.025	-0.014	-0.013	0.023	0.057	0.010	0.012
0.070	-0.245	-0.991	-0.024	-0.130	-0.991	-0.107	0.136	-0.157	0.031	-0.023	-0.018	0.019	0.068	0.014	0.021
0.051	-0.245	-1.003	-0.027	-0.132	-0.991	-0.081	0.125	-0.131	0.015	-0.022	-0.030	0.038	0.068	0.026	0.028
0.028	-0.241	-1.003	-0.030	-0.133	-0.991	-0.051	0.148	-0.098	-0.005	-0.017	-0.030	0.061	0.064	0.026	0.035
0.067	-0.249	-1.007	-0.036	-0.133	-0.990	-0.007	0.348	-0.089	0.040	-0.024	-0.035	0.023	0.071	0.030	0.035
0.070	-0.272	-1.019	-0.044	-0.133	-0.990	0.065	0.390	-0.060	0.051	-0.048	-0.047	0.019	0.094	0.042	0.031
0.020	-0.276	-1.035	-0.056	-0.129	-0.990	0.210	0.619	-0.047	0.014	-0.055	-0.063	0.069	0.098	0.058	0.020
-0.007	-0.241	-1.003	-0.065	-0.121	-0.990	0.396	0.483	0.050	-0.004	-0.028	-0.031	0.096	0.063	0.026	-0.009
-0.076	-0.203	-0.999	-0.072	-0.113	-0.991	0.421	0.343	0.080	-0.066	0.003	-0.026	0.165	0.024	0.022	-0.030
-0.083	-0.164	-0.889	-0.072	-0.107	-0.992	0.314	0.008	0.066	-0.074	0.036	0.085	0.173	0.014	0.088	-0.027
-0.033	-0.180	-0.924	-0.070	-0.104	-0.992	0.181	-0.116	0.053	-0.026	0.018	0.050	0.123	0.001	0.053	-0.007
0.051	-0.180	-0.948	-0.072	-0.103	-0.992	0.094	0.120	-0.010	0.061	0.016	0.027	0.038	0.001	0.029	0.032
0.097	-0.207	-0.995	-0.075	-0.102	-0.992	0.033	0.211	-0.062	0.111	-0.011	-0.021	0.008	0.028	0.018	0.082
0.117	-0.249	-1.027	-0.081	-0.104	-0.991	-0.064	0.307	-0.087	0.136	-0.052	-0.053	0.027	0.070	0.050	0.121
0.113	-0.272	-1.050	-0.088	-0.107	-0.990	-0.163	0.370	-0.075	0.139	-0.072	-0.078	0.024	0.094	0.073	0.156
0.105	-0.249	-1.062	-0.092	-0.112	-0.989	-0.206	0.237	-0.026	0.135	-0.044	-0.090	0.016	0.070	0.085	0.192
0.170	-0.164	-1.066	-0.097	-0.117	-0.988	-0.246	0.272	-0.025	0.205	0.045	-0.095	0.081	0.014	0.089	0.233
0.243	-0.098	-1.058	-0.099	-0.120	-0.988	-0.165	0.183	-0.001	0.281	0.114	-0.088	0.154	0.080	0.081	0.297
0.301	-0.037	-1.078	-0.098	-0.122	-0.988	-0.131	-0.014	0.027	0.337	0.178	-0.108	0.212	0.142	0.101	0.353
0.413	-0.013	-1.145	-0.102	-0.124	-0.987	-0.118	0.276	-0.095	0.452	0.203	-0.175	0.324	0.165	0.168	0.396
0.347	-0.010	-1.200	-0.103	-0.126	-0.987	-0.150	0.102	-0.216	0.388	0.209	-0.231	0.258	0.169	0.223	0.426
0.351	-0.048	-1.192	-0.104	-0.130	-0.986	-0.251	0.055	-0.384	0.392	0.175	-0.223	0.262	0.130	0.215	0.440
0.355	-0.087	-1.200	-0.103	-0.134	-0.986	-0.292	-0.035	-0.458	0.395	0.141	-0.231	0.266	0.091	0.223	0.413
0.320	-0.129	-1.212	-0.103	-0.141	-0.985	-0.379	0.018	-0.496	0.361	0.105	-0.244	0.231	0.048	0.234	0.380
0.232	-0.172	-1.251	-0.098	-0.149	-0.984	-0.445	-0.287	-0.446	0.267	0.070	-0.284	0.143	0.006	0.274	0.345
0.170	-0.218	-1.228	-0.089	-0.157	-0.984	-0.468	-0.449	-0.355	0.197	0.032	-0.261	0.081	0.041	0.250	0.293
0.201	-0.249	-1.137	-0.082	-0.165	-0.983	-0.435	-0.377	-0.306	0.220	0.010	-0.171	0.112	0.072	0.159	0.242
0.147	-0.288	-1.090	-0.069	-0.173	-0.983	-0.371	-0.648	-0.279	0.154	-0.022	-0.123	0.058	0.111	0.112	0.209
0.159	-0.284	-1.019	-0.055	-0.179	-0.982	-0.332	-0.741	-0.277	0.151	-0.012	-0.052	0.070	0.107	0.041	0.181
0.201	-0.292	-0.983	-0.048	-0.183	-0.982	-0.219	-0.366	-0.362	0.186	-0.015	-0.017	0.112	0.115	0.005	0.157
0.170	-0.249	-0.972	-0.032	-0.186	-0.982	-0.160	-0.852	-0.288	0.139	0.031	-0.005	0.082	0.073	0.006	0.136
0.201	-0.249	-0.928	-0.025	-0.188	-0.982	-0.062	-0.398	-0.274	0.163	0.032	0.038	0.112	0.073	0.050	0.118
0.151	-0.234	-0.912	-0.021	-0.186	-0.982	0.072	-0.224	-0.217	0.109	0.046	0.054	0.062	0.058	0.066	0.081
0.124	-0.280	-0.956	-0.012	-0.182	-0.983	0.214	-0.437	-0.163	0.073	-0.004	0.012	0.035	0.105	0.022	0.045
0.043	-0.284	-0.987	-0.007	-0.177	-0.984	0.313	-0.267	-0.146	-0.013	-0.014	-0.018	0.046	0.109	0.009	0.006
0.017	-0.296	-0.948	0.000	-0.169	-0.986	0.384	-0.405	-0.065	-0.047	-0.032	0.022	0.073	0.121	0.031	-0.024
0.017	-0.296	-0.948	0.007	-0.160	-0.987	0.477	-0.327	-0.022	-0.054	-0.041	0.024	0.073	0.121	0.031	-0.046
0.017	-0.249	-0.928	0.013	-0.150	-0.989	0.565	-0.287	0.028	-0.059	-0.006	0.045	0.073	0.075	0.051	-0.055
0.047	-0.245	-0.936	0.021	-0.140	-0.990	0.490	-0.399	0.083	-0.037	-0.011	0.038	0.042	0.071	0.043	-0.040
0.063	-0.241	-0.909	0.029	-0.133	-0.991	0.371	-0.404	0.089	-0.030	-0.014	0.067	0.027	0.068	0.070	-0.034
0.151	-0.272	-0.897	0.032	-0.129	-0.991	0.247	-0.099	0.087	0.056	-0.050	0.079	0.061	0.099	0.082	-0.019
0.082	-0.226	-0.940	0.037	-0.125	-0.991	0.171	-0.268	0.061	-0.019	-0.007	0.036	0.008	0.053	0.039	-0.024
0.120	-0.284	-0.932	0.036	-0.123	-0.992	0.144	0.087	0.020	0.021	-0.067	0.044	0.031	0.111	0.047	-0.021
0.028	-0.269	-0.956	0.036	-0.122	-0.992	0.054	-0.009	0.069	-0.071	-0.053	0.020	0.062	0.096	0.023	-0.051
0.078	-0.238	-0.920	0.031	-0.121	-0.992	0.068	0.267	0.025	-0.016	-0.023	0.056	0.012	0.066	0.059	-0.066
-0.026	-0.234	-0.940	0.031	-0.121	-0.992	0.027	-0.005	0.099	-0.120	-0.019	0.037	0.116	0.062	0.040	-0.082
0.001	-0.211	-0.928	0.034	-0.120	-0.992	0.077	-0.132	0.070	-0.096	0.003	0.049	0.089	0.039	0.051	-0.080
0.036	-0.230	-0.932	0.036	-0.119	-0.992	0.055	-0.110	0.033	-0.064	-0.018	0.045	0.054	0.059	0.048	-0.091
0.036	-0.230	-0.968	0.038	-0.119	-0.992	0.037	-0.064	-0.014	-0.065	-0.018	0.010	0.054	0.060	0.013	-0.078
0.009	-0.230	-0.968	0.038	-0.119	-0.992	0.030	-0.023	-0.052	-0.092	-0.018	0.010	0.081	0.060	0.012	-0.064
0.051	-0.249	-0.956	0.045	-0.118	-0.992	0.036	-0.365	0.004	-0.057	-0.038	0.021	0.038	0.079	0.025	-0.065
0.093	-0.249	-0.909	0.044	-0.118	-0.992	0.017	0.056	-0.035	-0.014	-0.038	0.068	0.004	0.080	0.072	-0.056
0.028	-0.249	-0.972	0.047	-0.117	-0.992	0.074	-0.130	-0.012	-0.082	-0.039	0.005	0.061	0.080	0.009	-0.053
0.101	-0.218	-0.956	0.050	-0.116	-0.992	0.062	-0.172	-0.038	-0.012	-0.009	0.021	0.012	0.049	0.025	-0.051
0.036	-0.211	-0.964	0.049	-0.115	-0.992	0.101	0.036	-0.020	-0.077	-0.003	0.013	0.053	0.042	0.017	-0.044
0.051	-0.226	-0.995	0.047	-0.112	-0.993	0.151	0.124	-0.016	-0.059	-0.021	-0.018	0.038	0.057	0.014	-0.046
0.109	-0.218	-0.979	0.050	-0.110	-0.993	0.095	-0.176	0.018	-0.005	-0.015	-0.003	0.020	0.049	0.001	-0.045
0.024	-0.214	-0.972	0.048	-0.108	-0.993	0.148	0.105	-0.009	-0.088	-0.014	0.006	0.065	0.046	0.010	-0.037
0.097	-0.195	-0.979	0.051	-0.106	-0.993	0.120	-0.120	0.052	-0.017	0.003	-0.002	0.009	0.026	0.002	-0.034
0.078	-0.191	-0.975	0.053	-0.103	-0.993	0.161	-0.111	0.038	-0.039	0.003	0.002	0.011	0.022	0.006	-0.035
0.090	-0.187	-0.944	0.051	-0.099	-0.994	0.181	0.100	0.028	-0.025	0.004	0.033	0.001	0.018	0.037	-0.019
0.128	-0.203	-0.924	0.051	-0.097	-0.994	0.123	0.052	0.001	0.014	-0.014	0.053	0.040	0.034	0.057	-0.024
0.128	-0.203	-0.924	0.053	-0.096	-0.994	0.105	-0.082	0.010	0.012	-0.016	0.053	0.040	0.033	0.057	-0.016
0.078	-0.199	-0.972	0.055	-0.093	-0.994	0.137	-0.110	0.044	-0.040	-0.015	0.006	0.010	0.029	0.010	-0.023
0.136	-0.176	-0.944	0.052	-0.091	-0.994	0.094	0.134	-0.015	0.020	0.007	0.033	0.047	0.006	0.037	-0.026
0.051	-0.207	-0.952	0.053	-0.090	-0.995	0.110	-0.018	0.060	-0.065	-0.026	0.026	0.037	0.036	0.030	-0.029
0.097	-0.184	-0.960	0.053	-0.088	-0.995	0.117	0.014	0.032	-0.019	-0.005	0.018	0.009	0.013	0.022	-0.028
0.101	-0.187	-0.948	0.051	-0.086	-0.995	0.091	0.104	0.005	-0.014	-0.010	0.030	0.013	0.016	0.034	-0.030
0.090	-0.203	-0.964	0.055	-0.084	-0.995	0.136	-0.172	0.032	-0.029	-0.028	0.014	0.002	0.031	0.018	-0.018
0.124	-0.180	-0.956	0.055	-0.083	-0.995	0.059	-0.018	0.023	0.005	-0.006	0.022	0.036	0.008	0.026	-0.018
0.101	-0.180	-0.987	0.055	-0.082	-0.995	0.033	0.015	-0.002	-0.018	-0.006	-0.010	0.013	0.007	0.005	-0.019
0.097	-0.184	-0.975	0.055	-0.082	-0.995	0.040	-0.002	-0.001	-0.021	-0.010	0.002	0.009	0.011	0.007	-0.017
0.093	-0.195	-0.956	0.055	-0.081	-0.995	0.083	0.023	0.029	-0.025	-0.023	0.022	0.005	0.022	0.027	-0.023
0.109	-0.199	-0.948	0.055	-0.080	-0.995	0.059	-0.023	0.034	-0.010	-0.028	0.030	0.021	0.025	0.035	-0.024
0.086	-0.199	-0.975	0.056	-0.079	-0.995	0.067	-0.002	0.058	-0.033	-0.029	0.002	0.002	0.025	0.007	-0.022
0.117	-0.187	-0.940	0.059	-0.078	-0.995	0.049	-0.165	0.034	-0.006	-0.018	0.038	0.028	0.013	0.043	-0.021
0.109	-0.176	-0.972	0.057	-0.077	-0.995	0.084	0.133	0.017	-0.011	-0.008	0.006	0.020	0.001	0.012	-0.023
0.101	-0.211	-0.960	0.059	-0.077	-0.995	0.013	-0.080	0.049	-0.020	-0.043	0.018	0.012	0.035	0.024	-0.016
0.082	-0.199	-1.003	0.058	-0.077	-0.995	0.009	0.049	0.035	-0.038	-0.031	-0.025	0.007	0.023	0.020	-0.021
0.124	-0.184	-0.964	0.055	-0.075	-0.996	0.087	0.132	0.019	0.007	-0.017	0.014	0.035	0.007	0.020	-0.019
0.063	-0.176	-1.011	0.058	-0.074	-0.996	0.088	-0.109	0.045	-0.057	-0.011	-0.033	0.027	0.001	0.027	-0.020
0.120	-0.168	-0.964	0.056	-0.073	-0.996	0.057	0.089	0.039	0.003	-0.004	0.014	0.031	0.009	0.020	-0.015
0.101	-0.180	-0.940	0.060	-0.072	-0.996	0.041	-0.181	0.059	-0.020	-0.016	0.038	0.011	0.002	0.043	-0.021
0.128	-0.195	-0.944	0.060	-0.072	-0.996	0.051	0.016	0.056	0.008	-0.032	0.033	0.038	0.017	0.039	-0.018
0.090	-0.180	-0.972	0.059	-0.071	-0.996	0.044	0.069	0.046	-0.029	-0.017	0.005	0.001	0.001	0.012	-0.015
0.093	-0.180	-0.975	0.058	-0.069	-0.996	0.099	0.033	0.037	-0.024	-0.019	0.001	0.002	0.001	0.008	-0.007
0.132	-0.164	-0.975	0.060	-0.068	-0.996	0.070	-0.087	0.072	0.012	-0.005	0.001	0.041	0.015	0.008	-0.004
0.140	-0.168	-0.948	0.057	-0.068	-0.996	0.049	0.174	0.032	0.023	-0.010	0.029	0.048	0.012	0.035	-0.001
0.140	-0.168	-0.948	0.058	-0.067	-0.996	0.053	-0.033	0.046	0.022	-0.010	0.029	0.048	0.012	0.035	0.003
0.093	-0.172	-0.999	0.057	-0.065	-0.996	0.107	0.070	0.048	-0.023	-0.016	-0.023	0.001	0.009	0.017	-0.007
0.113	-0.145	-0.968	0.057	-0.064	-0.996	0.077	0.014	0.048	-0.003	0.009	0.009	0.021	0.036	0.015	-0.015
0.078	-0.164	-0.975	0.057	-0.063	-0.996	0.058	-0.015	0.048	-0.038	-0.011	0.001	0.014	0.017	0.007	-0.018
0.093	-0.160	-0.956	0.058	-0.061	-0.996	0.099	-0.033	0.041	-0.024	-0.009	0.021	0.001	0.021	0.026	-0.021
0.113	-0.149	-0.968	0.056	-0.060	-0.997	0.073	0.119	0.026	-0.002	0.002	0.009	0.020	0.032	0.014	-0.027
0.082	-0.156	-0.975	0.054	-0.059	-0.997	0.039	0.101	0.022	-0.031	-0.007	0.001	0.011	0.025	0.006	-0.020
0.074	-0.160	-0.975	0.056	-0.059	-0.997	0.036	-0.082	0.052	-0.041	-0.011	0.001	0.018	0.021	0.006	-0.017
0.113	-0.153	-0.979	0.054	-0.058	-0.997	0.050	0.103	0.021	-0.000	-0.004	-0.003	0.020	0.029	0.002	-0.017
0.097	-0.153	-0.975	0.055	-0.058	-0.997	0.037	-0.033	0.025	-0.017	-0.005	0.001	0.005	0.028	0.006	-0.017
0.120	-0.156	-0.952	0.053	-0.057	-0.997	0.052	0.075	0.019	0.008	-0.009	0.025	0.028	0.024	0.030	-0.011
0.074	-0.153	-0.987	0.052	-0.057	-0.997	0.005	0.056	0.021	-0.037	-0.005	-0.010	0.018	0.028	0.006	-0.013
0.093	-0.156	-0.995	0.052	-0.057	-0.997	0.029	0.049	0.028	-0.017	-0.010	-0.018	0.001	0.024	0.014	-0.013
0.105	-0.156	-0.972	0.053	-0.056	-0.997	0.045	-0.059	0.025	-0.007	-0.010	0.005	0.013	0.024	0.010	-0.016
0.093	-0.145	-0.975	0.052	-0.055	-0.997	0.073	0.066	0.020	-0.017	0.000	0.002	0.001	0.035	0.006	-0.007
0.101	-0.153	-0.964	0.052	-0.054	-0.997	0.047	0.011	0.030	-0.010	-0.008	0.013	0.009	0.027	0.017	-0.010
0.132	-0.153	-0.960	0.050	-0.053	-0.997	0.059	0.100	0.011	0.023	-0.009	0.017	0.039	0.027	0.021	-0.005
0.070	-0.160	-1.007	0.050	-0.052	-0.997	0.066	-0.021	0.012	-0.039	-0.018	-0.030	0.022	0.019	0.027	-0.010
0.128	-0.153	-0.972	0.050	-0.051	-0.997	0.085	0.054	0.010	0.019	-0.012	0.006	0.036	0.026	0.009	-0.012
0.070	-0.145	-0.964	0.049	-0.051	-0.998	0.029	0.047	0.021	-0.038	-0.004	0.014	0.022	0.034	0.016	-0.022
0.078	-0.164	-0.979	0.047	-0.051	-0.998	0.004	0.101	0.027	-0.028	-0.023	-0.002	0.015	0.014	0.000	-0.017
0.063	-0.164	-0.987	0.045	-0.050	-0.998	0.033	0.075	0.031	-0.042	-0.023	-0.010	0.031	0.014	0.007	-0.020
0.101	-0.137	-0.987	0.046	-0.050	-0.998	0.045	-0.009	0.031	-0.004	0.003	-0.010	0.007	0.041	0.007	-0.012
0.109	-0.137	-0.968	0.047	-0.050	-0.998	0.017	-0.054	0.058	0.003	0.003	0.010	0.014	0.041	0.013	-0.007
0.105	-0.153	-0.983	0.046	-0.049	-0.998	0.045	0.082	0.026	0.000	-0.013	-0.006	0.011	0.026	0.003	-0.001
0.109	-0.149	-0.960	0.045	-0.048	-0.998	0.052	0.029	0.048	0.004	-0.011	0.018	0.015	0.030	0.020	-0.000
0.090	-0.153	-0.999	0.045	-0.048	-0.998	0.010	0.017	0.020	-0.015	-0.014	-0.022	0.004	0.026	0.020	-0.001
0.109	-0.149	-0.979	0.045	-0.048	-0.998	0.053	0.041	0.028	0.005	-0.011	-0.002	0.016	0.029	0.001	0.001
0.097	-0.149	-0.983	0.045	-0.047	-0.998	0.042	0.013	0.033	-0.007	-0.012	-0.006	0.005	0.030	0.005	-0.001
0.117	-0.145	-0.979	0.042	-0.047	-0.998	0.032	0.132	0.011	0.015	-0.009	-0.002	0.026	0.034	0.002	0.003
0.086	-0.149	-0.972	0.041	-0.046	-0.998	0.052	0.041	0.020	-0.015	-0.013	0.006	0.004	0.031	0.006	0.002
0.117	-0.141	-0.975	0.040	-0.045	-0.998	0.065	0.080	0.032	0.017	-0.007	0.002	0.029	0.040	0.001	0.004
0.093	-0.141	-0.999	0.040	-0.044	-0.998	0.038	0.019	0.048	-0.006	-0.007	-0.022	0.007	0.041	0.024	-0.003
0.097	-0.118	-0.999	0.039	-0.045	-0.998	-0.006	0.071	0.039	-0.001	0.016	-0.022	0.013	0.065	0.025	0.005
0.082	-0.149	-0.964	0.040	-0.045	-0.998	0.010	-0.046	0.041	-0.018	-0.015	0.014	0.001	0.034	0.009	0.000
0.120	-0.149	-0.987	0.038	-0.045	-0.998	-0.005	0.098	0.036	0.023	-0.015	-0.010	0.039	0.034	0.016	-0.003
0.086	-0.156	-0.979	0.037	-0.045	-0.998	0.014	0.067	0.024	-0.011	-0.022	-0.002	0.005	0.027	0.010	-0.004
0.078	-0.145	-0.983	0.037	-0.045	-0.998	0.022	0.015	0.017	-0.018	-0.011	-0.006	0.002	0.038	0.015	-0.002
0.097	-0.145	-0.975	0.036	-0.045	-0.998	0.030	0.073	0.024	0.002	-0.011	0.002	0.019	0.038	0.008	-0.012
0.086	-0.145	-0.972	0.033	-0.044	-0.998	0.045	0.128	0.031	-0.007	-0.012	0.006	0.008	0.038	0.005	-0.010
0.059	-0.141	-0.991	0.034	-0.044	-0.998	0.040	-0.017	0.038	-0.035	-0.009	-0.014	0.018	0.041	0.025	-0.010
0.093	-0.145	-0.972	0.031	-0.044	-0.999	0.005	0.133	0.014	0.002	-0.013	0.006	0.018	0.037	0.005	-0.006
0.074	-0.153	-0.975	0.032	-0.044	-0.999	0.000	-0.006	0.042	-0.017	-0.020	0.002	0.001	0.029	0.009	-0.007
0.120	-0.129	-0.964	0.031	-0.044	-0.999	0.000	0.015	0.024	0.029	0.003	0.014	0.047	0.052	0.003	0.003
0.078	-0.149	-0.979	0.032	-0.045	-0.998	-0.029	-0.015	0.038	-0.014	-0.015	-0.002	0.005	0.033	0.013	0.003
0.113	-0.153	-0.983	0.030	-0.045	-0.999	0.015	0.126	0.041	0.023	-0.019	-0.006	0.040	0.028	0.016	0.010
0.082	-0.141	-0.995	0.030	-0.045	-0.999	0.015	0.007	0.049	-0.008	-0.008	-0.018	0.010	0.039	0.028	0.011
0.113	-0.114	-0.972	0.028	-0.045	-0.999	-0.004	0.115	0.026	0.025	0.019	0.006	0.041	0.066	0.005	0.012
0.113	-0.141	-0.979	0.027	-0.046	-0.999	0.000	0.033	0.025	0.025	-0.007	-0.002	0.041	0.038	0.012	0.012
0.070	-0.141	-1.007	0.028	-0.046	-0.999	0.010	-0.027	0.028	-0.018	-0.008	-0.030	0.002	0.038	0.040	0.016
0.109	-0.129	-0.979	0.027	-0.046	-0.999	-0.016	0.070	0.011	0.022	0.005	-0.003	0.037	0.049	0.012	0.009
0.120	-0.141	-0.948	0.028	-0.048	-0.998	-0.053	-0.041	0.018	0.032	-0.006	0.028	0.049	0.037	0.020	0.003
0.078	-0.156	-0.964	0.025	-0.048	-0.999	-0.010	0.173	-0.011	-0.007	-0.021	0.013	0.007	0.021	0.004	0.002
0.074	-0.141	-0.979	0.026	-0.049	-0.998	-0.015	-0.030	0.025	-0.012	-0.005	-0.003	0.004	0.036	0.011	0.004
0.074	-0.141	-0.979	0.023	-0.049	-0.999	-0.023	0.120	0.015	-0.010	-0.004	-0.003	0.005	0.036	0.011	-0.004
0.117	-0.141	-0.964	0.021	-0.050	-0.999	-0.023	0.134	0.007	0.035	-0.004	0.012	0.047	0.035	0.005	-0.001
0.055	-0.141	-1.003	0.023	-0.051	-0.998	-0.028	-0.099	0.028	-0.029	-0.003	-0.027	0.014	0.035	0.034	0.004
0.086	-0.156	-0.975	0.023	-0.052	-0.998	-0.016	0.014	0.025	0.002	-0.018	-0.000	0.017	0.019	0.007	0.005
0.101	-0.156	-0.968	0.021	-0.052	-0.998	-0.017	0.097	0.020	0.019	-0.017	0.008	0.032	0.019	0.001	-0.004
0.070	-0.133	-0.987	0.019	-0.054	-0.998	-0.057	0.109	-0.000	-0.010	0.007	-0.012	0.001	0.042	0.018	0.001
0.059	-0.145	-0.995	0.020	-0.055	-0.998	-0.063	-0.036	0.018	-0.022	-0.003	-0.021	0.010	0.030	0.026	0.004
0.093	-0.149	-0.964	0.020	-0.056	-0.998	-0.045	0.014	-0.001	0.012	-0.005	0.010	0.025	0.025	0.006	-0.001
0.086	-0.141	-0.995	0.018	-0.057	-0.998	-0.036	0.108	0.005	0.007	0.003	-0.021	0.017	0.033	0.026	0.002
0.067	-0.160	-0.987	0.018	-0.059	-0.998	-0.047	0.020	0.031	-0.012	-0.015	-0.014	0.002	0.013	0.018	0.008
0.086	-0.149	-0.983	0.018	-0.060	-0.998	-0.037	0.031	0.033	0.007	-0.002	-0.010	0.018	0.024	0.014	0.005
0.093	-0.149	-0.972	0.015	-0.060	-0.998	-0.018	0.141	-0.000	0.018	-0.002	0.002	0.026	0.024	0.002	0.005
0.063	-0.137	-0.987	0.015	-0.061	-0.998	-0.032	-0.002	0.005	-0.013	0.011	-0.014	0.005	0.036	0.017	0.010
0.090	-0.164	-0.972	0.015	-0.062	-0.998	-0.045	-0.003	0.008	0.013	-0.015	0.001	0.022	0.009	0.001	0.011
0.093	-0.156	-0.975	0.014	-0.064	-0.998	-0.076	0.062	0.002	0.018	-0.006	-0.003	0.027	0.016	0.005	0.008
0.086	-0.153	-0.995	0.013	-0.065	-0.998	-0.048	0.077	-0.003	0.012	-0.001	-0.023	0.019	0.020	0.025	0.010
0.070	-0.160	-0.972	0.012	-0.066	-0.998	-0.036	0.052	0.002	-0.003	-0.008	0.000	0.004	0.013	0.001	0.009
0.082	-0.168	-0.968	0.012	-0.067	-0.998	-0.040	0.045	-0.007	0.009	-0.014	0.004	0.016	0.005	0.003	0.004
0.074	-0.168	-0.979	0.011	-0.068	-0.998	-0.039	0.058	-0.019	0.003	-0.013	-0.008	0.008	0.006	0.009	0.004
0.063	-0.156	-0.972	0.010	-0.070	-0.997	-0.064	0.048	-0.004	-0.008	-0.000	-0.000	0.002	0.017	0.001	0.007
0.082	-0.156	-0.987	0.009	-0.072	-0.997	-0.077	0.038	-0.010	0.012	0.002	-0.016	0.017	0.017	0.016	0.008
0.078	-0.176	-0.979	0.008	-0.073	-0.997	-0.048	0.066	-0.008	0.009	-0.016	-0.009	0.014	0.002	0.008	0.010
0.082	-0.176	-0.972	0.005	-0.074	-0.997	-0.046	0.151	-0.014	0.016	-0.015	-0.001	0.018	0.002	0.000	0.011
0.082	-0.180	-0.968	0.004	-0.076	-0.997	-0.049	0.057	0.002	0.017	-0.018	0.003	0.018	0.005	0.004	0.009
0.067	-0.164	-0.972	0.005	-0.077	-0.997	-0.060	-0.040	0.012	0.000	-0.001	-0.001	0.003	0.010	0.000	0.007
0.063	-0.176	-0.987	0.006	-0.078	-0.997	-0.025	-0.026	-0.001	-0.004	-0.012	-0.017	0.000	0.001	0.015	0.007
0.063	-0.176	-0.987	0.006	-0.079	-0.997	-0.029	0.027	-0.004	-0.004	-0.011	-0.017	0.001	0.001	0.015	0.007
0.074	-0.160	-0.991	0.005	-0.080	-0.997	-0.031	0.029	-0.000	0.008	0.005	-0.022	0.013	0.014	0.019	0.006
0.074	-0.160	-0.991	0.006	-0.081	-0.997	-0.038	0.004	0.011	0.008	0.006	-0.022	0.014	0.014	0.020	0.007
0.059	-0.164	-0.975	0.005	-0.082	-0.997	-0.042	0.038	0.010	-0.007	0.003	-0.006	0.001	0.010	0.004	0.005
0.070	-0.176	-0.983	0.005	-0.082	-0.997	-0.014	-0.004	0.002	0.004	-0.008	-0.014	0.011	0.001	0.012	0.006
0.051	-0.187	-0.983	0.006	-0.083	-0.997	-0.013	-0.014	0.019	-0.015	-0.019	-0.014	0.008	0.013	0.012	0.003
0.086	-0.184	-0.979	0.004	-0.083	-0.997	0.031	0.076	0.007	0.021	-0.016	-0.010	0.028	0.009	0.008	0.007
0.051	-0.172	-1.003	0.005	-0.083	-0.997	0.009	-0.027	0.032	-0.015	-0.004	-0.034	0.007	0.003	0.031	0.008
0.078	-0.160	-0.979	0.005	-0.083	-0.997	-0.008	0.034	0.026	0.013	0.008	-0.010	0.020	0.015	0.007	0.014
0.082	-0.184	-0.972	0.005	-0.083	-0.997	0.021	0.018	0.046	0.017	-0.016	-0.002	0.024	0.009	0.002	0.016
0.086	-0.184	-0.975	0.005	-0.083	-0.997	0.008	-0.023	0.063	0.020	-0.015	-0.006	0.027	0.009	0.002	0.023
0.101	-0.195	-0.964	0.005	-0.082	-0.997	0.044	0.058	0.063	0.036	-0.028	0.006	0.042	0.020	0.011	0.019
0.109	-0.191	-0.944	0.002	-0.082	-0.997	0.047	0.136	0.062	0.046	-0.025	0.026	0.049	0.016	0.031	0.019
0.059	-0.184	-0.960	0.002	-0.081	-0.997	0.042	0.056	0.086	-0.003	-0.017	0.010	0.002	0.008	0.016	0.016
0.090	-0.199	-0.944	-0.000	-0.081	-0.997	0.040	0.114	0.089	0.029	-0.033	0.026	0.029	0.023	0.033	0.014
0.067	-0.172	-0.964	-0.001	-0.081	-0.997	0.030	0.065	0.101	0.007	-0.007	0.007	0.005	0.004	0.015	0.009
0.078	-0.176	-0.968	-0.004	-0.080	-0.997	0.043	0.176	0.079	0.022	-0.011	0.003	0.017	0.000	0.011	0.016
0.078	-0.191	-0.944	-0.005	-0.080	-0.997	0.014	0.031	0.093	0.022	-0.026	0.027	0.017	0.015	0.036	0.013
0.086	-0.172	-0.964	-0.007	-0.081	-0.997	-0.020	0.127	0.088	0.032	-0.006	0.007	0.024	0.005	0.017	0.013
0.067	-0.191	-0.940	-0.008	-0.081	-0.997	0.015	0.111	0.081	0.015	-0.026	0.031	0.006	0.015	0.041	0.012
0.059	-0.180	-0.948	-0.011	-0.081	-0.997	-0.012	0.156	0.064	0.010	-0.013	0.023	0.002	0.003	0.033	0.012
0.074	-0.187	-0.944	-0.013	-0.083	-0.996	-0.038	0.130	0.064	0.028	-0.020	0.027	0.013	0.010	0.037	0.009
0.059	-0.172	-0.968	-0.015	-0.084	-0.996	-0.052	0.114	0.052	0.015	-0.003	0.004	0.002	0.006	0.013	0.011
0.059	-0.176	-0.964	-0.016	-0.085	-0.996	-0.042	0.057	0.062	0.016	-0.006	0.008	0.002	0.003	0.017	0.010
0.063	-0.184	-0.952	-0.018	-0.087	-0.996	-0.064	0.127	0.067	0.022	-0.012	0.019	0.002	0.005	0.029	0.007
0.036	-0.184	-0.968	-0.022	-0.088	-0.996	-0.070	0.191	0.064	-0.002	-0.011	0.003	0.025	0.004	0.013	0.005
0.036	-0.184	-0.968	-0.022	-0.089	-0.996	-0.042	0.044	0.083	-0.001	-0.010	0.003	0.025	0.004	0.013	0.006
0.043	-0.176	-0.964	-0.023	-0.091	-0.996	-0.041	0.060	0.051	0.008	-0.001	0.007	0.016	0.004	0.018	-0.001
0.051	-0.172	-0.972	-0.026	-0.091	-0.995	-0.031	0.129	0.042	0.018	0.004	-0.000	0.007	0.008	0.010	-0.007
0.013	-0.180	-0.964	-0.026	-0.093	-0.995	-0.052	0.047	0.028	-0.020	-0.003	0.007	0.045	0.001	0.018	-0.001
-0.003	-0.184	-0.975	-0.025	-0.095	-0.995	-0.078	-0.071	0.026	-0.038	-0.005	-0.004	0.060	0.003	0.006	-0.001
0.067	-0.184	-0.968	-0.026	-0.096	-0.995	-0.060	0.080	-0.008	0.033	-0.003	0.004	0.009	0.003	0.014	-0.001
0.051	-0.211	-0.940	-0.027	-0.097	-0.995	-0.043	0.062	0.009	0.018	-0.029	0.032	0.006	0.030	0.041	0.004
0.047	-0.184	-0.972	-0.029	-0.099	-0.995	-0.048	0.090	0.016	0.015	-0.001	0.001	0.010	0.003	0.010	0.013
0.043	-0.191	-0.960	-0.031	-0.100	-0.995	-0.062	0.104	0.003	0.013	-0.007	0.013	0.013	0.010	0.022	0.013
0.047	-0.184	-0.960	-0.032	-0.102	-0.994	-0.100	0.085	0.010	0.017	0.003	0.013	0.009	0.002	0.022	0.013
0.059	-0.180	-0.972	-0.034	-0.105	-0.994	-0.118	0.103	-0.036	0.030	0.009	0.001	0.003	0.002	0.010	0.012
0.040	-0.184	-0.952	-0.036	-0.107	-0.994	-0.120	0.120	-0.053	0.013	0.008	0.021	0.015	0.002	0.029	0.014
0.040	-0.211	-0.960	-0.036	-0.110	-0.993	-0.123	0.020	-0.041	0.012	-0.016	0.013	0.015	0.029	0.021	0.014
0.051	-0.230	-0.956	-0.037	-0.112	-0.993	-0.092	0.059	-0.026	0.024	-0.034	0.017	0.003	0.048	0.025	0.014
0.051	-0.214	-0.952	-0.038	-0.114	-0.993	-0.082	0.042	0.011	0.025	-0.016	0.021	0.002	0.032	0.029	0.019
0.059	-0.187	-0.960	-0.040	-0.116	-0.993	-0.054	0.100	0.013	0.034	0.012	0.013	0.006	0.005	0.021	0.021
0.055	-0.176	-0.972	-0.041	-0.116	-0.992	-0.023	0.096	-0.014	0.031	0.024	0.001	0.003	0.007	0.009	0.018
0.043	-0.176	-0.968	-0.043	-0.117	-0.992	-0.050	0.112	-0.027	0.021	0.025	0.005	0.008	0.007	0.013	0.013
0.028	-0.191	-0.964	-0.044	-0.118	-0.992	-0.033	0.064	-0.027	0.007	0.011	0.009	0.023	0.008	0.017	0.005
0.013	-0.222	-0.956	-0.045	-0.119	-0.992	-0.016	0.048	-0.011	-0.008	-0.020	0.017	0.038	0.039	0.025	-0.001
0.009	-0.226	-0.968	-0.047	-0.119	-0.992	-0.006	0.092	0.004	-0.010	-0.023	0.005	0.042	0.043	0.013	-0.002
0.017	-0.234	-0.968	-0.048	-0.119	-0.992	0.025	0.052	0.018	-0.002	-0.031	0.005	0.034	0.050	0.012	-0.003
0.032	-0.211	-0.964	-0.050	-0.119	-0.992	0.030	0.106	0.002	0.016	-0.008	0.009	0.018	0.027	0.016	0.002
0.024	-0.207	-0.952	-0.051	-0.118	-0.992	0.033	0.079	-0.019	0.009	-0.005	0.021	0.026	0.023	0.029	0.008
0.032	-0.203	-0.952	-0.051	-0.118	-0.992	0.036	0.008	-0.018	0.017	-0.001	0.021	0.019	0.019	0.030	0.013
0.043	-0.211	-0.948	-0.052	-0.117	-0.992	0.048	0.081	-0.022	0.030	-0.010	0.025	0.007	0.027	0.033	0.011
0.043	-0.211	-0.948	-0.056	-0.117	-0.992	0.053	0.191	-0.042	0.034	-0.011	0.025	0.007	0.027	0.033	0.021
0.020	-0.203	-0.952	-0.056	-0.116	-0.992	0.042	0.022	-0.031	0.011	-0.004	0.021	0.030	0.019	0.031	0.021
0.074	-0.187	-0.940	-0.059	-0.115	-0.992	0.041	0.143	-0.044	0.067	0.011	0.033	0.024	0.004	0.043	0.017
0.020	-0.180	-0.948	-0.061	-0.115	-0.991	0.033	0.139	-0.013	0.016	0.018	0.025	0.029	0.004	0.036	0.011
0.013	-0.195	-0.944	-0.064	-0.114	-0.991	0.051	0.162	-0.023	0.012	0.002	0.029	0.035	0.012	0.042	0.008
-0.003	-0.207	-0.956	-0.067	-0.113	-0.991	0.055	0.155	-0.025	-0.001	-0.010	0.017	0.048	0.023	0.031	-0.007
-0.014	-0.218	-0.964	-0.071	-0.112	-0.991	0.060	0.198	-0.041	-0.008	-0.023	0.009	0.058	0.034	0.025	-0.012
-0.037	-0.226	-0.979	-0.072	-0.111	-0.991	0.093	0.041	-0.031	-0.031	-0.032	-0.007	0.079	0.042	0.011	-0.011
-0.030	-0.222	-0.975	-0.072	-0.108	-0.991	0.129	0.005	-0.012	-0.023	-0.031	-0.003	0.070	0.038	0.017	-0.008
0.001	-0.195	-0.972	-0.072	-0.106	-0.992	0.122	0.038	-0.014	0.009	-0.006	0.001	0.037	0.013	0.023	-0.004
0.005	-0.187	-0.968	-0.073	-0.105	-0.992	0.097	0.023	-0.033	0.013	0.000	0.006	0.029	0.006	0.029	-0.001
0.001	-0.199	-0.968	-0.072	-0.104	-0.992	0.053	-0.027	-0.052	0.008	-0.012	0.006	0.032	0.017	0.031	0.003
-0.007	-0.195	-0.948	-0.071	-0.104	-0.992	0.021	-0.030	-0.064	0.000	-0.009	0.025	0.042	0.015	0.053	-0.003
-0.003	-0.203	-0.964	-0.071	-0.103	-0.992	0.019	-0.018	-0.051	0.004	-0.017	0.010	0.039	0.024	0.040	-0.002
-0.026	-0.203	-0.968	-0.069	-0.102	-0.992	0.063	-0.082	-0.016	-0.021	-0.018	0.006	0.062	0.026	0.039	-0.004
0.020	-0.195	-0.948	-0.069	-0.101	-0.993	0.111	-0.023	-0.028	0.025	-0.012	0.026	0.017	0.019	0.061	-0.001
-0.007	-0.172	-0.968	-0.068	-0.099	-0.993	0.099	-0.015	-0.057	-0.003	0.009	0.007	0.047	0.003	0.043	0.000
0.009	-0.168	-0.960	-0.067	-0.098	-0.993	0.045	-0.039	-0.111	0.012	0.013	0.015	0.034	0.006	0.052	0.005
0.005	-0.168	-0.972	-0.068	-0.097	-0.993	0.024	0.014	-0.144	0.008	0.012	0.003	0.041	0.005	0.042	0.005
0.001	-0.164	-0.979	-0.066	-0.098	-0.993	-0.008	-0.086	-0.125	0.003	0.016	-0.005	0.049	0.008	0.036	0.006
0.017	-0.156	-0.960	-0.065	-0.097	-0.993	0.025	-0.055	-0.136	0.017	0.024	0.015	0.038	0.014	0.057	0.002
0.001	-0.149	-0.972	-0.065	-0.097	-0.993	0.022	0.009	-0.147	0.002	0.031	0.004	0.058	0.022	0.047	-0.001
-0.010	-0.160	-0.964	-0.064	-0.096	-0.993	0.015	-0.070	-0.137	-0.010	0.019	0.012	0.075	0.009	0.056	-0.005
-0.003	-0.168	-0.964	-0.061	-0.097	-0.993	-0.014	-0.144	-0.164	-0.005	0.011	0.012	0.072	0.000	0.056	-0.007
-0.010	-0.176	-0.975	-0.061	-0.097	-0.993	-0.022	-0.050	-0.199	-0.014	0.004	-0.000	0.086	0.009	0.044	-0.005
0.001	-0.172	-0.983	-0.059	-0.099	-0.993	-0.092	-0.079	-0.224	-0.004	0.010	-0.008	0.080	0.006	0.036	-0.005
0.013	-0.168	-0.975	-0.060	-0.101	-0.993	-0.125	0.044	-0.237	0.009	0.016	-0.001	0.074	0.004	0.042	-0.007
-0.007	-0.168	-0.964	-0.060	-0.104	-0.993	-0.123	-0.023	-0.186	-0.010	0.019	0.011	0.100	0.006	0.052	-0.005
-0.010	-0.149	-0.972	-0.059	-0.106	-0.993	-0.110	-0.055	-0.174	-0.015	0.040	0.003	0.110	0.013	0.042	-0.005
0.001	-0.168	-0.975	-0.058	-0.107	-0.993	-0.085	-0.067	-0.170	-0.005	0.022	-0.001	0.104	0.007	0.036	-0.005
0.005	-0.172	-0.972	-0.058	-0.109	-0.992	-0.084	-0.044	-0.197	-0.001	0.020	0.003	0.106	0.012	0.037	-0.000
0.013	-0.191	-0.983	-0.057	-0.111	-0.992	-0.111	-0.043	-0.222	0.006	0.003	-0.009	0.103	0.031	0.022	0.009
0.017	-0.187	-0.979	-0.056	-0.114	-0.992	-0.159	-0.040	-0.235	0.009	0.010	-0.006	0.104	0.028	0.022	0.011
0.032	-0.191	-1.003	-0.057	-0.117	-0.992	-0.106	0.018	-0.204	0.025	0.008	-0.030	0.093	0.032	0.005	0.010
0.009	-0.195	-0.979	-0.058	-0.119	-0.991	-0.100	0.045	-0.186	0.003	0.006	-0.006	0.121	0.036	0.015	0.008
-0.010	-0.191	-0.995	-0.058	-0.121	-0.991	-0.113	-0.013	-0.173	-0.016	0.012	-0.022	0.145	0.033	0.004	0.010
0.001	-0.203	-0.979	-0.058	-0.123	-0.991	-0.090	-0.038	-0.172	-0.005	0.002	-0.007	0.138	0.045	0.008	0.008
0.024	-0.218	-0.979	-0.058	-0.124	-0.991	-0.070	-0.004	-0.179	0.018	-0.012	-0.007	0.119	0.061	0.003	0.011
0.032	-0.234	-0.979	-0.058	-0.125	-0.990	-0.026	0.011	-0.174	0.026	-0.027	-0.007	0.116	0.078	0.002	0.015
0.020	-0.257	-0.987	-0.060	-0.125	-0.990	-0.001	0.076	-0.139	0.017	-0.050	-0.015	0.131	0.102	0.013	0.017
0.009	-0.249	-0.991	-0.061	-0.124	-0.990	0.041	0.069	-0.107	0.006	-0.043	-0.019	0.147	0.095	0.021	0.019
0.001	-0.226	-0.983	-0.063	-0.124	-0.990	0.053	0.105	-0.073	0.001	-0.020	-0.011	0.159	0.072	0.017	0.024
0.028	-0.195	-0.979	-0.067	-0.123	-0.990	0.035	0.197	-0.083	0.032	0.010	-0.007	0.137	0.041	0.018	0.041
0.043	-0.203	-0.987	-0.073	-0.123	-0.990	0.023	0.292	-0.127	0.053	0.002	-0.015	0.125	0.049	0.030	0.059
0.082	-0.222	-1.003	-0.082	-0.122	-0.989	0.027	0.453	-0.198	0.100	-0.018	-0.032	0.091	0.069	0.050	0.069
0.063	-0.249	-1.023	-0.095	-0.120	-0.988	0.085	0.649	-0.237	0.094	-0.047	-0.052	0.115	0.096	0.073	0.059
0.001	-0.253	-1.003	-0.107	-0.117	-0.987	0.148	0.622	-0.189	0.045	-0.054	-0.034	0.181	0.101	0.058	0.043
-0.080	-0.230	-0.991	-0.114	-0.113	-0.987	0.254	0.365	-0.051	-0.028	-0.036	-0.022	0.266	0.078	0.051	0.020
-0.080	-0.180	-0.952	-0.120	-0.108	-0.987	0.258	0.295	-0.015	-0.022	0.009	0.017	0.271	0.029	0.015	0.000
-0.064	-0.153	-0.932	-0.125	-0.105	-0.987	0.149	0.234	-0.053	-0.002	0.034	0.036	0.259	0.003	0.000	-0.001
-0.049	-0.172	-0.932	-0.131	-0.105	-0.986	-0.002	0.312	-0.102	0.020	0.015	0.035	0.249	0.023	0.004	0.016
-0.014	-0.191	-0.932	-0.140	-0.107	-0.984	-0.107	0.460	-0.140	0.064	-0.003	0.034	0.218	0.043	0.009	0.034
-0.007	-0.218	-0.944	-0.148	-0.109	-0.983	-0.105	0.426	-0.117	0.080	-0.028	0.020	0.214	0.070	0.025	0.050
-0.022	-0.230	-0.960	-0.153	-0.111	-0.982	-0.117	0.279	-0.068	0.070	-0.036	0.003	0.234	0.083	0.045	0.085
-0.022	-0.230	-0.960	-0.156	-0.115	-0.981	-0.193	0.174	-0.082	0.074	-0.032	0.002	0.238	0.084	0.049	0.128
0.067	-0.207	-1.035	-0.161	-0.121	-0.979	-0.313	0.252	-0.146	0.167	-0.003	-0.075	0.155	0.062	0.128	0.173
0.124	-0.187	-1.109	-0.167	-0.128	-0.978	-0.358	0.341	-0.172	0.232	0.023	-0.151	0.101	0.043	0.207	0.225
0.151	-0.195	-1.106	-0.171	-0.132	-0.976	-0.252	0.247	-0.137	0.263	0.020	-0.149	0.078	0.052	0.207	0.285
0.186	-0.168	-1.090	-0.174	-0.137	-0.975	-0.269	0.188	-0.139	0.301	0.052	-0.134	0.048	0.026	0.195	0.327
0.224	-0.156	-1.109	-0.176	-0.142	-0.974	-0.282	0.136	-0.143	0.341	0.068	-0.155	0.013	0.016	0.219	0.348
0.236	-0.199	-1.145	-0.177	-0.146	-0.973	-0.208	0.111	-0.097	0.354	0.030	-0.191	0.006	0.059	0.259	0.363
0.213	-0.241	-1.157	-0.176	-0.147	-0.973	-0.057	-0.027	-0.099	0.330	-0.012	-0.203	0.033	0.102	0.275	0.368
0.209	-0.276	-1.157	-0.173	-0.148	-0.974	-0.058	-0.117	-0.121	0.323	-0.046	-0.202	0.041	0.138	0.279	0.348
0.190	-0.249	-1.157	-0.171	-0.149	-0.974	-0.057	-0.034	-0.070	0.303	-0.018	-0.202	0.064	0.112	0.283	0.312
0.117	-0.211	-1.137	-0.167	-0.149	-0.975	0.008	-0.169	-0.017	0.226	0.021	-0.182	0.142	0.073	0.268	0.283
0.074	-0.211	-1.098	-0.159	-0.148	-0.976	0.049	-0.377	0.023	0.175	0.020	-0.140	0.188	0.074	0.232	0.247
0.105	-0.207	-1.090	-0.151	-0.148	-0.977	0.046	-0.351	0.024	0.198	0.023	-0.131	0.161	0.071	0.227	0.213
0.086	-0.226	-1.050	-0.140	-0.146	-0.979	0.092	-0.510	0.068	0.168	0.002	-0.090	0.184	0.091	0.191	0.197
0.109	-0.245	-0.995	-0.130	-0.145	-0.981	0.104	-0.481	0.082	0.181	-0.019	-0.033	0.165	0.112	0.140	0.190
0.132	-0.238	-0.991	-0.120	-0.143	-0.982	0.113	-0.435	0.094	0.194	-0.013	-0.028	0.145	0.105	0.140	0.170
0.132	-0.245	-0.972	-0.112	-0.140	-0.984	0.163	-0.340	0.107	0.187	-0.023	-0.007	0.149	0.113	0.124	0.156
0.090	-0.249	-0.964	-0.105	-0.137	-0.985	0.215	-0.325	0.139	0.137	-0.031	0.003	0.195	0.118	0.119	0.130
0.078	-0.241	-0.975	-0.100	-0.131	-0.986	0.309	-0.216	0.160	0.120	-0.029	-0.008	0.211	0.111	0.135	0.105
0.009	-0.214	-0.979	-0.099	-0.127	-0.987	0.269	0.006	0.180	0.050	-0.007	-0.011	0.284	0.084	0.142	0.070
0.040	-0.249	-0.964	-0.091	-0.120	-0.989	0.366	-0.353	0.202	0.073	-0.048	0.007	0.257	0.120	0.130	0.025
-0.060	-0.211	-1.039	-0.089	-0.114	-0.989	0.357	-0.081	0.185	-0.029	-0.016	-0.067	0.361	0.081	0.209	0.003
-0.141	-0.226	-1.003	-0.081	-0.105	-0.991	0.453	-0.389	0.175	-0.118	-0.040	-0.030	0.446	0.096	0.177	-0.009
-0.033	-0.199	-1.023	-0.075	-0.097	-0.992	0.477	-0.286	0.139	-0.016	-0.022	-0.048	0.342	0.070	0.200	-0.006
-0.018	-0.180	-0.983	-0.064	-0.089	-0.994	0.408	-0.532	0.114	-0.011	-0.010	-0.007	0.331	0.051	0.164	0.009
0.101	-0.164	-0.928	-0.058	-0.082	-0.995	0.378	-0.293	0.085	0.101	-0.002	0.049	0.215	0.036	0.113	0.039
0.101	-0.164	-0.928	-0.053	-0.077	-0.996	0.273	-0.238	0.090	0.096	-0.007	0.050	0.220	0.036	0.117	0.045
0.074	-0.184	-0.956	-0.049	-0.073	-0.996	0.214	-0.152	0.065	0.066	-0.030	0.023	0.251	0.055	0.148	0.046
0.036	-0.180	-0.999	-0.047	-0.071	-0.996	0.100	-0.083	0.062	0.025	-0.028	-0.020	0.293	0.051	0.195	0.023
0.013	-0.184	-0.968	-0.047	-0.071	-0.996	0.054	0.024	0.026	0.002	-0.033	0.012	0.320	0.055	0.167	-0.002
-0.030	-0.199	-0.979	-0.045	-0.070	-0.997	0.050	-0.115	0.051	-0.042	-0.049	0.000	0.366	0.070	0.182	-0.017
-0.033	-0.187	-0.956	-0.043	-0.070	-0.997	0.009	-0.090	0.038	-0.048	-0.037	0.024	0.373	0.058	0.161	-0.038
0.005	-0.199	-0.940	-0.044	-0.071	-0.997	-0.019	0.053	-0.003	-0.009	-0.048	0.040	0.337	0.070	0.148	-0.041
-0.060	-0.195	-0.975	-0.041	-0.073	-0.996	-0.088	-0.165	0.017	-0.077	-0.042	0.004	0.406	0.066	0.187	-0.043
0.009	-0.187	-0.956	-0.039	-0.074	-0.996	-0.049	-0.077	-0.048	-0.010	-0.033	0.024	0.341	0.058	0.170	-0.041
-0.030	-0.187	-0.960	-0.039	-0.076	-0.996	-0.079	-0.021	-0.066	-0.049	-0.031	0.020	0.383	0.058	0.177	-0.043
-0.026	-0.214	-0.979	-0.036	-0.077	-0.996	-0.013	-0.141	-0.067	-0.047	-0.057	0.000	0.383	0.085	0.199	-0.028
0.001	-0.207	-0.960	-0.031	-0.076	-0.997	0.048	-0.245	-0.018	-0.026	-0.050	0.020	0.359	0.077	0.182	-0.029
0.036	-0.191	-0.964	-0.029	-0.075	-0.997	0.070	-0.095	-0.033	0.007	-0.036	0.017	0.328	0.062	0.189	-0.023
0.020	-0.187	-0.948	-0.028	-0.073	-0.997	0.113	-0.030	-0.010	-0.009	-0.034	0.033	0.346	0.058	0.176	-0.018
0.020	-0.153	-0.944	-0.025	-0.070	-0.997	0.180	-0.173	0.025	-0.013	-0.003	0.037	0.350	0.024	0.175	-0.005
0.032	-0.172	-0.940	-0.020	-0.067	-0.998	0.176	-0.228	0.055	-0.006	-0.025	0.041	0.343	0.043	0.174	0.005
0.078	-0.176	-0.972	-0.021	-0.065	-0.998	0.122	0.045	0.027	0.041	-0.031	0.010	0.301	0.047	0.208	0.067
0.059	-0.168	-1.070	-0.026	-0.064	-0.998	0.071	0.298	0.009	0.027	-0.024	-0.089	0.323	0.039	0.310	0.052
0.259	-0.253	-1.196	-0.032	-0.052	-0.998	0.632	0.364	0.236	0.233	-0.121	-0.214	0.127	0.124	0.439	0.107
-0.018	-0.110	-0.802	-0.039	-0.045	-0.998	0.342	0.349	-0.068	-0.037	0.015	0.180	0.407	0.019	0.048	0.131
0.232	0.002	-1.133	-0.048	-0.041	-0.998	0.203	0.461	0.052	0.222	0.123	-0.151	0.161	0.130	0.381	0.135
0.074	-0.153	-1.251	-0.051	-0.036	-0.998	0.261	0.212	0.101	0.068	-0.036	-0.269	0.322	0.025	0.502	0.063
0.043	-0.168	-1.137	-0.042	-0.034	-0.999	0.156	-0.469	0.135	0.027	-0.055	-0.155	0.356	0.040	0.390	0.063
-0.114	-0.133	-1.149	-0.032	-0.036	-0.999	-0.115	-0.497	-0.094	-0.140	-0.017	-0.166	0.517	0.006	0.404	-0.055
-0.180	-0.122	-1.310	-0.016	-0.031	-0.999	0.259	-0.823	-0.208	-0.221	-0.011	-0.327	0.586	0.006	0.568	-0.157
-0.384	-0.272	-1.204	0.005	-0.021	-1.000	0.544	-1.150	-0.445	-0.447	-0.172	-0.220	0.794	0.145	0.464	-0.190
-0.384	-0.272	-1.204	0.027	-0.012	-1.000	0.511	-1.170	-0.561	-0.469	-0.181	-0.220	0.798	0.146	0.467	-0.214
-0.145	-0.126	-1.433	0.057	-0.002	-0.998	0.511	-1.499	-0.548	-0.260	-0.044	-0.450	0.563	0.001	0.698	-0.295
-0.226	0.021	-1.409	0.083	0.010	-0.997	0.650	-1.355	-0.432	-0.366	0.091	-0.428	0.648	0.147	0.677	-0.377
-0.510	0.091	-1.389	0.121	0.024	-0.992	0.714	-2.031	-0.302	-0.690	0.147	-0.413	0.936	0.217	0.660	-0.342
-0.734	0.029	-1.409	0.183	0.036	-0.983	0.644	-3.249	-0.169	-0.974	0.073	-0.442	1.163	0.154	0.682	-0.263
-0.014	-0.129	-1.283	0.245	0.043	-0.968	0.420	-3.258	-0.251	-0.318	-0.092	-0.330	0.448	0.005	0.559	0.000
0.497	0.072	-1.429	0.284	0.053	-0.957	0.632	-1.994	-0.337	0.155	0.098	-0.487	0.061	0.196	0.707	0.000
0.336	0.234	-1.571	0.320	0.062	-0.945	0.655	-1.890	-0.687	-0.043	0.252	-0.641	0.104	0.358	0.851	0.000
Avg ODBA	1.305
Vec ODBA	0.885
Avg ELBA	0.611
Avg EPBA	0.208
Speed	ODBA	VeDBA	ELBA	EPBA	StrkSpGn	StrSpGn_L	ISI
6.400	1.305	0.885	0.611	0.208	0.738	0.774	3.715
MeanPeak	0.075352
MeanLong	0.079010
MeanISI	3.715000
