# Supplementary material for: Averaged Propulsive Body Acceleration (APBA) Can Be Calculated from Biologging Tags That Incorporate Gyroscopes and Accelerometers to Estimate Swimming Speed, Hydrodynamic Drag and Energy Expenditure for Steller Sea Lions
Source: PLoS One. 2016 Jun 10;11(6):e0157326. doi: 10.1371/journal.pone.0157326 (PMC4902303; doi:10.1371/journal.pone.0157326)
Supplement: S4 Data — Same components as S2. (ZIP) [file pone.0157326.s004.zip › SitkaNov_20/sitka6_7152_4.csv]

rawAx	rawAy	rawAz	gravX	gravY	gravZ	gyrX	gyrY	gyrZ	estAx	estAy	estAz	odbX	odbY	odbZ	spk
-0.157	-0.126	-0.924	-0.252	-0.080	-0.964	-0.052	0.211	0.036	0.036	0.052	0.038	0.099	0.070	0.040	-0.025
-0.214	-0.214	-0.905	-0.251	-0.078	-0.965	0.140	-0.041	0.005	-0.023	-0.039	0.058	0.043	0.159	0.061	-0.016
-0.222	-0.187	-0.909	-0.250	-0.075	-0.965	0.170	-0.039	-0.026	-0.031	-0.015	0.055	0.036	0.132	0.058	-0.012
-0.160	-0.249	-0.905	-0.247	-0.067	-0.967	0.422	-0.166	0.068	0.027	-0.084	0.060	0.097	0.195	0.062	-0.019
-0.195	-0.195	-0.995	-0.246	-0.060	-0.967	0.402	-0.039	0.028	-0.009	-0.037	-0.030	0.063	0.141	0.027	-0.007
-0.226	-0.191	-1.042	-0.243	-0.060	-0.968	0.061	-0.130	0.124	-0.042	-0.034	-0.076	0.032	0.137	0.074	-0.009
-0.218	-0.095	-1.109	-0.244	-0.061	-0.968	-0.002	0.064	0.096	-0.034	0.064	-0.144	0.040	0.041	0.140	-0.012
-0.314	0.041	-1.157	-0.243	-0.064	-0.968	-0.183	-0.081	0.026	-0.131	0.202	-0.191	0.056	0.095	0.187	-0.016
-0.226	-0.010	-1.058	-0.243	-0.066	-0.968	-0.105	0.009	0.019	-0.043	0.154	-0.092	0.032	0.044	0.087	-0.017
-0.241	-0.013	-1.074	-0.244	-0.064	-0.968	0.073	0.080	-0.065	-0.057	0.148	-0.109	0.016	0.040	0.102	-0.021
-0.218	0.033	-1.003	-0.244	-0.062	-0.968	0.040	-0.013	-0.062	-0.034	0.193	-0.037	0.039	0.087	0.031	-0.009
-0.195	-0.002	-0.991	-0.241	-0.056	-0.969	0.295	-0.129	-0.036	-0.013	0.152	-0.025	0.061	0.052	0.018	-0.017
-0.168	-0.013	-0.928	-0.241	-0.050	-0.969	0.313	-0.013	-0.054	0.013	0.134	0.039	0.088	0.041	0.046	-0.028
-0.214	-0.098	-0.924	-0.241	-0.043	-0.970	0.356	-0.014	0.038	-0.033	0.043	0.043	0.041	0.044	0.050	-0.028
-0.237	-0.133	-0.920	-0.239	-0.038	-0.970	0.348	-0.102	0.100	-0.058	0.002	0.048	0.017	0.078	0.055	-0.036
-0.180	-0.145	-0.909	-0.238	-0.036	-0.971	0.090	-0.024	0.080	-0.001	-0.010	0.060	0.073	0.090	0.068	-0.035
-0.218	-0.126	-0.964	-0.234	-0.035	-0.971	0.094	-0.171	0.114	-0.043	0.008	0.006	0.033	0.070	0.013	-0.041
-0.160	-0.149	-0.928	-0.237	-0.035	-0.971	0.047	0.157	0.066	0.017	-0.015	0.040	0.090	0.093	0.049	-0.027
-0.245	-0.160	-0.920	-0.239	-0.037	-0.970	-0.050	0.095	0.023	-0.065	-0.026	0.048	0.004	0.105	0.058	-0.031
-0.157	-0.164	-0.912	-0.238	-0.037	-0.971	0.012	-0.046	0.024	0.022	-0.029	0.056	0.091	0.108	0.066	-0.020
-0.233	-0.149	-0.999	-0.239	-0.037	-0.970	-0.009	0.024	-0.019	-0.054	-0.013	-0.031	0.012	0.092	0.020	-0.027
-0.180	-0.187	-1.011	-0.237	-0.033	-0.971	0.234	-0.070	-0.022	-0.002	-0.056	-0.042	0.065	0.131	0.031	-0.001
-0.257	-0.149	-1.078	-0.239	-0.029	-0.971	0.221	0.098	-0.060	-0.077	-0.022	-0.110	0.014	0.092	0.098	0.008
-0.164	-0.141	-1.094	-0.235	-0.022	-0.972	0.361	-0.169	-0.013	0.012	-0.021	-0.124	0.077	0.085	0.113	0.013
-0.164	-0.141	-1.066	-0.238	-0.015	-0.971	0.388	0.134	-0.075	0.015	-0.028	-0.097	0.076	0.085	0.085	0.013
-0.222	-0.041	-1.050	-0.236	-0.009	-0.972	0.315	-0.089	0.004	-0.044	0.067	-0.081	0.017	0.016	0.068	0.016
-0.207	-0.048	-1.094	-0.233	-0.002	-0.973	0.374	-0.150	0.012	-0.031	0.052	-0.124	0.030	0.008	0.111	0.008
-0.245	0.006	-1.106	-0.230	0.002	-0.973	0.208	-0.128	0.076	-0.072	0.102	-0.135	0.010	0.062	0.123	0.000
-0.180	-0.017	-1.042	-0.225	0.006	-0.974	0.215	-0.246	0.036	-0.011	0.075	-0.071	0.054	0.038	0.059	0.005
-0.203	0.014	-1.090	-0.227	0.007	-0.974	0.079	0.109	0.023	-0.032	0.105	-0.119	0.029	0.068	0.106	0.002
-0.183	0.014	-1.042	-0.225	0.009	-0.974	0.113	-0.097	0.054	-0.015	0.103	-0.072	0.046	0.068	0.059	0.002
-0.210	0.075	-1.078	-0.225	0.010	-0.974	0.024	0.014	0.025	-0.041	0.164	-0.107	0.017	0.129	0.094	0.007
-0.222	0.064	-1.066	-0.221	0.011	-0.975	0.054	-0.215	0.035	-0.057	0.151	-0.095	0.003	0.117	0.082	0.007
-0.160	0.044	-1.070	-0.222	0.012	-0.975	0.018	0.045	-0.007	0.005	0.132	-0.099	0.063	0.098	0.086	0.004
-0.187	0.037	-1.050	-0.222	0.010	-0.975	-0.066	0.026	0.009	-0.021	0.125	-0.079	0.033	0.089	0.066	0.010
-0.191	0.041	-1.042	-0.220	0.012	-0.975	0.087	-0.103	-0.003	-0.027	0.127	-0.071	0.027	0.092	0.058	0.021
-0.157	0.017	-1.023	-0.221	0.012	-0.975	-0.021	0.074	-0.022	0.009	0.104	-0.051	0.058	0.068	0.038	0.015
-0.160	0.072	-1.066	-0.222	0.014	-0.975	0.083	0.042	-0.065	0.006	0.156	-0.095	0.050	0.122	0.079	0.022
-0.199	0.083	-1.082	-0.219	0.013	-0.976	-0.075	-0.122	0.004	-0.035	0.169	-0.110	0.009	0.133	0.093	0.031
-0.130	-0.037	-1.007	-0.217	0.014	-0.976	0.059	-0.078	-0.009	0.033	0.048	-0.035	0.076	0.014	0.017	0.023
-0.133	-0.033	-1.031	-0.218	0.013	-0.976	-0.003	0.050	0.027	0.030	0.053	-0.059	0.070	0.018	0.039	0.019
-0.183	-0.068	-0.983	-0.218	0.013	-0.976	0.019	-0.019	0.012	-0.021	0.018	-0.011	0.018	0.017	0.009	0.019
-0.164	-0.017	-1.007	-0.222	0.013	-0.975	0.002	0.254	0.001	0.003	0.068	-0.036	0.036	0.033	0.014	0.007
-0.180	-0.017	-1.023	-0.221	0.015	-0.975	0.085	-0.044	0.031	-0.014	0.067	-0.052	0.021	0.032	0.029	0.009
-0.210	-0.006	-1.046	-0.223	0.016	-0.975	0.085	0.064	0.003	-0.043	0.077	-0.076	0.010	0.043	0.053	0.005
-0.126	0.014	-1.035	-0.220	0.020	-0.975	0.186	-0.111	0.039	0.039	0.093	-0.063	0.075	0.062	0.043	0.007
-0.237	0.021	-1.050	-0.221	0.023	-0.975	0.173	0.023	0.014	-0.072	0.097	-0.079	0.036	0.069	0.059	0.012
-0.157	-0.010	-1.035	-0.220	0.030	-0.975	0.374	-0.045	0.055	0.008	0.059	-0.063	0.045	0.037	0.045	0.022
-0.168	0.014	-1.070	-0.217	0.036	-0.976	0.346	-0.137	0.064	-0.007	0.076	-0.098	0.035	0.059	0.082	0.017
-0.157	0.064	-1.078	-0.216	0.041	-0.976	0.231	-0.020	0.076	0.004	0.122	-0.106	0.047	0.108	0.090	0.023
-0.160	0.075	-1.074	-0.213	0.045	-0.976	0.244	-0.177	0.071	-0.003	0.129	-0.102	0.044	0.118	0.086	0.021
-0.183	-0.033	-1.011	-0.214	0.049	-0.976	0.231	0.060	0.051	-0.025	0.017	-0.039	0.022	0.008	0.023	0.010
-0.160	-0.044	-1.035	-0.214	0.053	-0.975	0.204	0.015	0.049	-0.002	0.002	-0.063	0.044	0.005	0.046	-0.005
-0.199	-0.037	-0.999	-0.210	0.055	-0.976	0.149	-0.188	0.089	-0.044	0.007	-0.027	0.006	0.002	0.011	-0.003
-0.187	-0.071	-0.968	-0.210	0.058	-0.976	0.172	0.003	0.022	-0.033	-0.030	0.005	0.016	0.035	0.021	-0.010
-0.110	-0.075	-0.944	-0.216	0.062	-0.974	0.218	0.319	-0.016	0.050	-0.038	0.027	0.093	0.040	0.046	-0.005
-0.218	-0.079	-1.003	-0.214	0.064	-0.975	0.135	-0.140	0.067	-0.060	-0.044	-0.032	0.017	0.044	0.012	-0.009
-0.103	-0.033	-0.948	-0.218	0.066	-0.974	0.116	0.250	0.014	0.060	0.000	0.022	0.096	0.001	0.044	-0.001
-0.214	-0.010	-0.964	-0.216	0.066	-0.974	0.041	-0.104	0.078	-0.054	0.023	0.007	0.018	0.024	0.029	-0.014
-0.145	-0.010	-0.944	-0.219	0.067	-0.973	0.080	0.159	0.028	0.018	0.022	0.026	0.049	0.023	0.050	0.001
-0.199	-0.025	-0.991	-0.216	0.067	-0.974	0.046	-0.166	0.053	-0.039	0.006	-0.020	0.006	0.007	0.004	-0.017
-0.133	-0.017	-0.972	-0.220	0.069	-0.973	0.079	0.215	0.024	0.031	0.013	-0.002	0.057	0.014	0.024	-0.005
-0.218	-0.017	-0.987	-0.220	0.069	-0.973	0.040	0.021	0.057	-0.053	0.013	-0.018	0.029	0.013	0.008	-0.006
-0.160	-0.021	-0.991	-0.219	0.069	-0.973	0.035	-0.044	0.068	0.003	0.009	-0.021	0.027	0.008	0.005	0.010
-0.164	-0.021	-0.979	-0.221	0.068	-0.973	-0.016	0.067	0.026	0.001	0.009	-0.010	0.021	0.006	0.017	-0.002
-0.110	-0.006	-0.968	-0.223	0.068	-0.973	0.017	0.111	0.019	0.056	0.025	0.002	0.072	0.021	0.029	0.008
-0.210	-0.021	-0.983	-0.223	0.067	-0.972	-0.030	0.027	0.037	-0.043	0.011	-0.014	0.030	0.004	0.013	0.011
-0.172	-0.041	-1.003	-0.223	0.066	-0.972	-0.023	0.018	0.032	-0.004	-0.008	-0.034	0.007	0.015	0.007	0.011
-0.153	-0.002	-1.015	-0.222	0.065	-0.973	-0.041	-0.038	0.040	0.014	0.032	-0.046	0.025	0.023	0.018	-0.003
-0.168	-0.021	-0.979	-0.223	0.065	-0.973	-0.010	0.063	0.024	-0.000	0.013	-0.011	0.008	0.003	0.019	0.007
-0.199	-0.041	-0.995	-0.225	0.064	-0.972	-0.023	0.066	0.035	-0.030	-0.005	-0.027	0.025	0.018	0.003	0.011
-0.164	-0.002	-0.991	-0.225	0.063	-0.972	0.001	0.046	0.024	0.005	0.034	-0.024	0.009	0.020	0.008	0.000
-0.153	0.006	-1.011	-0.224	0.062	-0.973	-0.067	-0.066	0.048	0.015	0.043	-0.043	0.019	0.027	0.011	-0.001
-0.195	-0.041	-0.968	-0.225	0.060	-0.973	-0.039	0.034	0.027	-0.027	-0.002	-0.000	0.025	0.022	0.033	0.005
-0.187	-0.013	-1.007	-0.226	0.060	-0.972	-0.035	0.068	0.013	-0.019	0.026	-0.040	0.019	0.004	0.008	0.002
-0.160	0.014	-0.979	-0.227	0.058	-0.972	-0.074	0.055	0.008	0.008	0.055	-0.013	0.006	0.030	0.019	0.004
-0.176	-0.006	-0.991	-0.227	0.056	-0.972	-0.109	-0.001	-0.006	-0.008	0.038	-0.025	0.011	0.010	0.007	0.016
-0.133	-0.048	-0.975	-0.228	0.054	-0.972	-0.048	0.112	-0.015	0.036	-0.004	-0.010	0.030	0.033	0.022	0.023
-0.133	-0.048	-0.975	-0.227	0.053	-0.973	-0.039	-0.079	0.015	0.034	-0.002	-0.010	0.029	0.035	0.023	0.020
-0.137	-0.002	-0.972	-0.228	0.051	-0.972	-0.114	0.094	-0.009	0.032	0.047	-0.007	0.024	0.010	0.027	0.025
-0.180	-0.010	-0.983	-0.230	0.049	-0.972	-0.088	0.094	-0.023	-0.009	0.041	-0.020	0.020	0.002	0.015	0.018
-0.149	-0.041	-0.968	-0.231	0.048	-0.972	-0.076	0.094	-0.054	0.023	0.011	-0.005	0.010	0.030	0.030	0.015
-0.187	-0.029	-1.011	-0.231	0.046	-0.972	-0.102	-0.004	-0.017	-0.016	0.025	-0.048	0.030	0.020	0.012	0.011
-0.157	-0.025	-0.983	-0.232	0.044	-0.972	-0.094	0.065	-0.017	0.016	0.031	-0.022	0.000	0.019	0.016	0.015
-0.164	-0.041	-0.972	-0.232	0.041	-0.972	-0.113	0.004	-0.017	0.008	0.018	-0.010	0.008	0.037	0.028	0.017
-0.153	-0.037	-0.968	-0.232	0.038	-0.972	-0.154	0.004	-0.008	0.020	0.026	-0.006	0.002	0.035	0.032	0.012
-0.141	-0.052	-0.948	-0.236	0.035	-0.971	-0.137	0.222	-0.038	0.036	0.013	0.012	0.012	0.053	0.051	0.010
-0.207	-0.052	-0.972	-0.238	0.032	-0.971	-0.155	0.093	-0.010	-0.028	0.016	-0.012	0.055	0.054	0.027	0.008
-0.180	-0.064	-0.987	-0.238	0.029	-0.971	-0.163	0.052	-0.006	0.000	0.008	-0.029	0.029	0.067	0.011	0.004
-0.183	-0.083	-0.968	-0.242	0.027	-0.970	-0.099	0.179	-0.014	0.000	-0.009	-0.010	0.034	0.088	0.031	-0.008
-0.195	-0.060	-0.975	-0.244	0.024	-0.970	-0.113	0.109	0.002	-0.009	0.017	-0.019	0.047	0.067	0.023	0.001
-0.218	-0.068	-0.968	-0.241	0.021	-0.970	-0.128	-0.134	0.007	-0.035	0.012	-0.011	0.071	0.077	0.030	-0.009
-0.160	-0.064	-0.936	-0.247	0.019	-0.969	-0.120	0.314	-0.048	0.029	0.019	0.019	0.015	0.075	0.061	-0.006
-0.230	-0.102	-0.968	-0.243	0.016	-0.970	-0.125	-0.199	0.045	-0.044	-0.017	-0.011	0.085	0.115	0.029	-0.003
-0.160	-0.091	-0.936	-0.245	0.013	-0.970	-0.125	0.084	0.036	0.028	-0.002	0.020	0.017	0.105	0.060	0.006
-0.187	-0.095	-0.979	-0.245	0.010	-0.970	-0.124	0.025	0.036	0.001	-0.003	-0.024	0.046	0.110	0.015	0.002
-0.176	-0.060	-0.968	-0.247	0.008	-0.969	-0.102	0.121	-0.014	0.015	0.034	-0.012	0.036	0.076	0.026	0.012
-0.195	-0.083	-0.968	-0.246	0.006	-0.969	-0.098	-0.067	-0.024	-0.006	0.013	-0.012	0.056	0.100	0.025	0.012
-0.160	-0.106	-0.916	-0.246	0.004	-0.969	-0.098	0.043	-0.023	0.030	-0.008	0.039	0.023	0.125	0.076	0.013
-0.153	-0.110	-0.909	-0.250	0.002	-0.968	-0.073	0.208	-0.059	0.041	-0.011	0.046	0.016	0.130	0.084	0.010
-0.191	-0.114	-0.964	-0.254	0.001	-0.967	-0.091	0.209	-0.048	0.006	-0.013	-0.010	0.056	0.136	0.028	0.013
-0.195	-0.098	-0.956	-0.256	-0.001	-0.967	-0.044	0.118	-0.005	0.005	0.004	-0.003	0.061	0.123	0.036	0.005
-0.183	-0.118	-0.944	-0.260	-0.002	-0.965	-0.043	0.240	-0.005	0.021	-0.015	0.008	0.051	0.144	0.048	-0.005
-0.226	-0.110	-0.932	-0.259	-0.002	-0.966	0.016	-0.045	0.012	-0.023	-0.007	0.020	0.094	0.139	0.060	-0.003
-0.226	-0.110	-0.932	-0.261	-0.002	-0.965	0.030	0.083	0.014	-0.021	-0.007	0.020	0.095	0.141	0.059	-0.005
-0.187	-0.098	-0.944	-0.263	-0.001	-0.965	0.080	0.136	0.046	0.020	0.004	0.008	0.058	0.133	0.047	-0.013
-0.207	-0.079	-0.932	-0.268	0.001	-0.964	0.106	0.224	0.054	0.004	0.022	0.018	0.078	0.115	0.059	-0.002
-0.237	-0.102	-0.944	-0.269	0.004	-0.963	0.180	0.060	0.090	-0.025	-0.004	0.006	0.111	0.140	0.046	0.004
-0.183	-0.095	-0.944	-0.272	0.008	-0.962	0.291	0.161	0.093	0.031	-0.001	0.006	0.058	0.134	0.046	0.007
-0.210	-0.079	-0.940	-0.275	0.014	-0.961	0.315	0.163	0.100	0.007	0.009	0.009	0.087	0.120	0.050	0.005
-0.187	-0.048	-0.944	-0.281	0.020	-0.959	0.344	0.357	0.058	0.037	0.033	0.003	0.065	0.090	0.046	0.013
-0.237	-0.087	-0.932	-0.284	0.027	-0.959	0.407	0.135	0.084	-0.011	-0.012	0.014	0.116	0.130	0.058	0.003
-0.222	-0.102	-0.968	-0.288	0.034	-0.957	0.425	0.225	0.081	0.009	-0.035	-0.023	0.101	0.147	0.023	0.007
-0.264	-0.087	-0.972	-0.288	0.041	-0.957	0.402	-0.001	0.136	-0.034	-0.026	-0.027	0.145	0.133	0.020	0.006
-0.207	-0.056	-0.944	-0.291	0.048	-0.956	0.432	0.164	0.107	0.027	-0.003	-0.000	0.088	0.104	0.048	0.015
-0.203	-0.048	-0.928	-0.292	0.055	-0.955	0.425	0.039	0.121	0.031	-0.002	0.015	0.086	0.098	0.064	0.014
-0.199	-0.064	-0.936	-0.295	0.061	-0.954	0.369	0.188	0.085	0.039	-0.024	0.006	0.083	0.115	0.057	0.024
-0.230	-0.044	-0.944	-0.296	0.068	-0.953	0.406	0.073	0.088	0.009	-0.011	-0.003	0.115	0.097	0.049	0.017
-0.207	-0.041	-0.920	-0.300	0.074	-0.951	0.361	0.206	0.060	0.036	-0.014	0.020	0.093	0.095	0.073	0.017
-0.245	-0.037	-0.924	-0.300	0.079	-0.951	0.287	0.002	0.079	-0.003	-0.015	0.015	0.132	0.093	0.070	0.008
-0.214	-0.017	-0.924	-0.304	0.084	-0.949	0.284	0.193	0.053	0.031	-0.000	0.014	0.103	0.076	0.070	0.002
-0.260	0.014	-0.944	-0.305	0.089	-0.948	0.307	0.068	0.083	-0.014	0.026	-0.007	0.150	0.047	0.050	-0.008
-0.264	0.014	-0.920	-0.305	0.094	-0.948	0.314	-0.006	0.076	-0.018	0.020	0.017	0.156	0.048	0.073	-0.010
-0.272	0.025	-0.936	-0.306	0.099	-0.947	0.284	0.071	0.027	-0.024	0.027	0.000	0.164	0.038	0.056	-0.019
-0.264	0.021	-0.928	-0.306	0.105	-0.946	0.322	0.005	-0.001	-0.017	0.017	0.008	0.158	0.044	0.063	-0.022
-0.287	0.017	-0.975	-0.305	0.111	-0.946	0.322	-0.086	0.002	-0.041	0.008	-0.040	0.182	0.049	0.016	-0.026
-0.283	0.033	-0.964	-0.305	0.117	-0.945	0.323	0.035	-0.013	-0.037	0.017	-0.029	0.180	0.035	0.027	-0.027
-0.287	0.041	-0.940	-0.303	0.123	-0.945	0.335	-0.122	-0.015	-0.043	0.019	-0.005	0.185	0.028	0.050	-0.015
-0.287	0.075	-0.972	-0.300	0.129	-0.945	0.322	-0.128	-0.078	-0.046	0.047	-0.036	0.186	0.006	0.018	-0.002
-0.199	0.075	-0.956	-0.297	0.135	-0.945	0.268	-0.147	-0.117	0.039	0.041	-0.020	0.099	0.005	0.033	0.008
-0.199	0.075	-0.956	-0.294	0.140	-0.945	0.242	-0.086	-0.147	0.036	0.036	-0.020	0.100	0.004	0.033	0.013
-0.218	0.083	-0.968	-0.292	0.145	-0.945	0.197	-0.095	-0.159	0.015	0.039	-0.031	0.120	0.011	0.021	0.022
-0.260	0.044	-0.991	-0.289	0.148	-0.946	0.160	-0.124	-0.137	-0.031	-0.003	-0.055	0.164	0.029	0.003	0.023
-0.233	0.060	-0.991	-0.286	0.152	-0.946	0.196	-0.120	-0.110	-0.007	0.009	-0.054	0.138	0.014	0.004	0.023
-0.191	0.072	-0.987	-0.285	0.157	-0.945	0.255	-0.027	-0.095	0.034	0.015	-0.051	0.097	0.003	0.000	0.029
-0.210	0.110	-1.027	-0.283	0.162	-0.945	0.217	-0.080	-0.070	0.013	0.049	-0.090	0.117	0.035	0.039	0.040
-0.207	0.118	-1.054	-0.284	0.165	-0.945	0.160	0.064	-0.120	0.017	0.054	-0.118	0.114	0.042	0.067	0.054
-0.222	0.083	-1.054	-0.284	0.168	-0.944	0.083	0.071	-0.213	0.002	0.016	-0.119	0.130	0.007	0.068	0.062
-0.183	0.068	-1.062	-0.287	0.170	-0.943	0.046	0.233	-0.255	0.043	-0.001	-0.128	0.093	0.009	0.076	0.077
-0.203	0.052	-1.117	-0.294	0.174	-0.940	0.172	0.393	-0.249	0.030	-0.021	-0.185	0.113	0.026	0.131	0.085
-0.180	0.095	-1.113	-0.302	0.181	-0.936	0.332	0.507	-0.186	0.061	0.015	-0.185	0.091	0.016	0.128	0.077
-0.214	0.095	-1.106	-0.310	0.190	-0.932	0.469	0.445	-0.087	0.034	0.006	-0.181	0.127	0.015	0.120	0.053
-0.299	0.072	-1.050	-0.313	0.198	-0.929	0.484	0.191	-0.022	-0.047	-0.026	-0.129	0.212	0.010	0.065	0.022
-0.314	0.099	-0.979	-0.314	0.204	-0.927	0.320	0.067	-0.031	-0.062	-0.005	-0.060	0.229	0.017	0.006	-0.004
-0.326	0.122	-0.940	-0.314	0.208	-0.927	0.197	-0.011	-0.063	-0.074	0.014	-0.021	0.242	0.039	0.046	-0.014
-0.276	0.149	-0.940	-0.314	0.212	-0.926	0.198	0.022	-0.073	-0.024	0.038	-0.021	0.193	0.065	0.045	-0.003
-0.226	0.176	-0.983	-0.313	0.216	-0.925	0.196	-0.024	-0.073	0.025	0.061	-0.065	0.144	0.092	0.002	0.018
-0.222	0.199	-1.007	-0.309	0.219	-0.925	0.158	-0.128	-0.107	0.025	0.080	-0.088	0.141	0.114	0.022	0.062
-0.218	0.187	-1.066	-0.304	0.222	-0.927	0.088	-0.260	-0.116	0.023	0.067	-0.146	0.138	0.102	0.082	0.099
-0.126	0.168	-1.086	-0.298	0.221	-0.928	-0.051	-0.228	-0.141	0.110	0.047	-0.164	0.047	0.082	0.102	0.143
-0.107	0.176	-1.109	-0.290	0.218	-0.932	-0.233	-0.390	-0.124	0.121	0.059	-0.184	0.029	0.090	0.126	0.214
-0.003	0.226	-1.121	-0.282	0.214	-0.935	-0.232	-0.357	-0.140	0.216	0.113	-0.192	0.074	0.139	0.138	0.279
0.155	0.249	-1.153	-0.271	0.211	-0.939	-0.229	-0.436	-0.141	0.363	0.139	-0.220	0.230	0.161	0.170	0.335
0.151	0.249	-1.153	-0.261	0.206	-0.943	-0.305	-0.450	-0.212	0.349	0.144	-0.216	0.225	0.160	0.170	0.384
0.197	0.234	-1.196	-0.250	0.202	-0.947	-0.274	-0.476	-0.219	0.383	0.132	-0.255	0.270	0.144	0.213	0.420
0.182	0.218	-1.224	-0.236	0.199	-0.951	-0.219	-0.578	-0.234	0.355	0.120	-0.278	0.254	0.128	0.240	0.441
0.224	0.187	-1.220	-0.222	0.197	-0.955	-0.138	-0.597	-0.294	0.383	0.090	-0.271	0.295	0.096	0.237	0.447
0.309	0.160	-1.228	-0.212	0.197	-0.957	-0.065	-0.371	-0.276	0.457	0.063	-0.276	0.379	0.068	0.244	0.441
0.224	0.118	-1.216	-0.200	0.198	-0.960	-0.014	-0.541	-0.246	0.360	0.020	-0.262	0.293	0.025	0.232	0.417
0.236	0.137	-1.192	-0.189	0.198	-0.962	0.011	-0.457	-0.169	0.360	0.039	-0.236	0.304	0.044	0.208	0.395
0.140	0.129	-1.165	-0.175	0.199	-0.964	0.033	-0.659	-0.068	0.250	0.031	-0.206	0.206	0.035	0.181	0.340
0.217	0.141	-1.078	-0.168	0.201	-0.965	0.087	-0.277	-0.156	0.320	0.040	-0.118	0.282	0.046	0.094	0.293
0.128	0.160	-1.078	-0.156	0.203	-0.967	0.104	-0.554	-0.170	0.219	0.057	-0.117	0.192	0.065	0.094	0.227
0.086	0.164	-1.042	-0.146	0.205	-0.968	0.065	-0.418	-0.167	0.167	0.059	-0.080	0.149	0.068	0.059	0.192
0.013	0.157	-0.999	-0.131	0.207	-0.970	0.072	-0.723	-0.129	0.079	0.050	-0.035	0.075	0.060	0.015	0.160
0.082	0.133	-0.968	-0.115	0.210	-0.971	0.165	-0.783	-0.053	0.132	0.023	-0.002	0.143	0.036	0.016	0.123
0.159	0.172	-0.924	-0.109	0.214	-0.971	0.217	-0.276	-0.096	0.202	0.058	0.042	0.219	0.074	0.060	0.109
0.020	0.044	-0.995	-0.098	0.219	-0.971	0.269	-0.549	0.014	0.052	-0.075	-0.029	0.079	0.054	0.011	0.095
0.070	-0.013	-1.023	-0.094	0.222	-0.970	0.230	-0.137	-0.010	0.099	-0.136	-0.057	0.128	0.112	0.039	0.076
-0.057	-0.010	-1.090	-0.090	0.225	-0.970	0.166	-0.207	0.025	-0.032	-0.135	-0.124	0.000	0.108	0.106	0.037
-0.026	0.087	-1.066	-0.087	0.229	-0.970	0.240	-0.172	0.043	-0.005	-0.042	-0.101	0.030	0.012	0.083	0.028
-0.076	0.122	-1.054	-0.082	0.239	-0.968	0.516	-0.289	0.036	-0.061	-0.017	-0.091	0.021	0.022	0.071	-0.013
-0.010	0.238	-0.991	-0.079	0.248	-0.965	0.507	-0.134	0.002	0.002	0.089	-0.030	0.043	0.138	0.008	-0.012
-0.087	0.214	-0.920	-0.067	0.259	-0.964	0.555	-0.651	0.200	-0.087	0.055	0.039	0.035	0.114	0.063	-0.016
0.078	0.157	-0.818	-0.060	0.268	-0.962	0.501	-0.378	0.124	0.071	-0.012	0.140	0.129	0.056	0.166	-0.010
0.074	0.095	-0.790	-0.061	0.268	-0.962	0.013	0.030	0.067	0.068	-0.074	0.167	0.124	0.006	0.193	-0.005
0.063	0.025	-0.814	-0.062	0.265	-0.962	-0.106	0.065	0.035	0.057	-0.140	0.145	0.112	0.076	0.170	0.006
0.059	0.021	-0.901	-0.070	0.261	-0.963	-0.185	0.439	-0.073	0.061	-0.140	0.059	0.107	0.081	0.083	-0.010
-0.045	0.025	-0.964	-0.072	0.258	-0.963	-0.124	0.156	-0.095	-0.041	-0.133	-0.004	0.002	0.077	0.020	-0.021
-0.107	0.087	-1.058	-0.074	0.258	-0.963	0.037	0.110	-0.063	-0.101	-0.072	-0.098	0.060	0.015	0.075	-0.029
-0.068	0.106	-0.979	-0.075	0.254	-0.964	-0.193	0.019	0.050	-0.062	-0.048	-0.018	0.023	0.004	0.004	-0.046
-0.041	0.153	-0.948	-0.075	0.257	-0.964	0.159	0.009	0.015	-0.035	-0.005	0.013	0.003	0.050	0.036	-0.052
-0.060	0.160	-0.979	-0.072	0.259	-0.963	0.107	-0.153	0.061	-0.057	0.001	-0.019	0.017	0.057	0.004	-0.035
-0.107	0.249	-1.054	-0.066	0.261	-0.963	0.143	-0.345	0.107	-0.109	0.088	-0.094	0.064	0.146	0.070	-0.024
0.017	0.253	-1.003	-0.066	0.265	-0.962	0.187	-0.004	0.076	0.014	0.088	-0.044	0.058	0.150	0.019	-0.024
-0.010	0.261	-1.003	-0.067	0.266	-0.962	0.104	0.003	0.109	-0.013	0.094	-0.044	0.030	0.157	0.019	-0.010
-0.060	0.296	-1.023	-0.065	0.266	-0.962	-0.002	-0.109	0.147	-0.064	0.129	-0.064	0.021	0.192	0.038	-0.008
0.036	0.238	-0.932	-0.069	0.268	-0.961	0.089	0.185	0.044	0.035	0.069	0.026	0.074	0.134	0.052	-0.011
-0.045	0.257	-0.932	-0.065	0.268	-0.961	0.028	-0.202	0.038	-0.050	0.088	0.026	0.008	0.153	0.052	-0.016
0.051	0.226	-0.857	-0.065	0.274	-0.960	0.284	0.013	-0.017	0.046	0.051	0.100	0.087	0.121	0.127	-0.019
0.024	0.207	-0.845	-0.065	0.276	-0.959	0.107	0.018	-0.054	0.018	0.030	0.111	0.059	0.102	0.139	-0.029
0.001	0.110	-0.830	-0.059	0.284	-0.957	0.473	-0.275	-0.026	-0.011	-0.075	0.125	0.035	0.005	0.155	-0.017
0.028	0.087	-0.842	-0.055	0.291	-0.955	0.360	-0.196	-0.032	0.011	-0.105	0.112	0.061	0.018	0.144	-0.024
0.051	0.110	-0.873	-0.054	0.297	-0.953	0.358	-0.005	-0.043	0.033	-0.088	0.079	0.083	0.004	0.113	-0.030
0.020	0.141	-0.885	-0.049	0.304	-0.951	0.376	-0.224	-0.089	-0.003	-0.065	0.065	0.051	0.035	0.101	-0.016
0.024	0.137	-0.806	-0.045	0.310	-0.950	0.335	-0.232	0.001	-0.004	-0.075	0.143	0.054	0.031	0.180	-0.025
0.078	0.180	-0.873	-0.044	0.317	-0.947	0.366	0.031	-0.125	0.048	-0.039	0.074	0.106	0.073	0.113	-0.027
-0.018	0.203	-0.869	-0.039	0.323	-0.946	0.326	-0.256	-0.022	-0.053	-0.022	0.076	0.009	0.096	0.117	-0.026
0.067	0.199	-0.861	-0.036	0.329	-0.944	0.315	-0.136	-0.033	0.028	-0.031	0.083	0.093	0.092	0.125	-0.028
0.036	0.222	-0.897	-0.033	0.332	-0.943	0.212	-0.164	0.022	-0.007	-0.012	0.046	0.061	0.115	0.090	-0.039
0.024	0.195	-0.830	-0.028	0.338	-0.941	0.327	-0.252	-0.025	-0.024	-0.045	0.112	0.049	0.088	0.157	-0.024
0.055	0.214	-0.818	-0.025	0.343	-0.939	0.246	-0.140	0.003	0.004	-0.031	0.122	0.078	0.107	0.169	-0.030
0.074	0.249	-0.885	-0.022	0.349	-0.937	0.353	-0.160	-0.030	0.019	-0.002	0.053	0.096	0.142	0.103	-0.024
0.013	0.303	-0.956	-0.022	0.351	-0.936	0.125	-0.000	0.009	-0.043	0.050	-0.019	0.033	0.196	0.032	-0.021
0.078	0.272	-0.912	-0.019	0.357	-0.934	0.308	-0.094	-0.033	0.020	0.013	0.023	0.097	0.165	0.075	-0.015
-0.014	0.346	-1.003	-0.016	0.359	-0.933	0.149	-0.197	0.054	-0.076	0.084	-0.069	0.004	0.238	0.015	-0.017
0.032	0.342	-0.995	-0.016	0.362	-0.932	0.129	0.015	-0.009	-0.030	0.078	-0.062	0.049	0.234	0.007	-0.012
0.032	0.311	-0.983	-0.015	0.364	-0.931	0.110	-0.040	-0.005	-0.031	0.045	-0.051	0.048	0.204	0.005	-0.009
0.020	0.303	-1.042	-0.013	0.366	-0.931	0.145	-0.113	-0.024	-0.045	0.035	-0.111	0.035	0.196	0.054	0.006
0.051	0.300	-1.054	-0.012	0.369	-0.929	0.156	-0.025	0.010	-0.015	0.029	-0.124	0.065	0.192	0.065	0.006
0.051	0.300	-1.054	-0.011	0.374	-0.927	0.303	-0.059	-0.019	-0.017	0.024	-0.126	0.064	0.193	0.065	0.005
0.017	0.280	-1.046	-0.010	0.375	-0.927	0.070	-0.039	0.040	-0.052	0.004	-0.118	0.028	0.173	0.057	0.008
0.017	0.218	-1.019	-0.011	0.376	-0.926	0.113	0.036	0.026	-0.052	-0.059	-0.091	0.027	0.112	0.029	-0.006
0.040	0.207	-1.046	-0.011	0.377	-0.926	0.063	-0.022	0.030	-0.029	-0.072	-0.119	0.048	0.100	0.057	-0.015
-0.010	0.211	-1.023	-0.009	0.379	-0.925	0.122	-0.111	0.001	-0.081	-0.069	-0.096	0.003	0.104	0.033	-0.011
0.009	0.199	-1.039	-0.008	0.378	-0.926	0.006	-0.057	0.016	-0.063	-0.081	-0.112	0.015	0.093	0.048	-0.013
0.047	0.187	-1.019	-0.008	0.379	-0.926	0.046	0.016	0.009	-0.024	-0.092	-0.092	0.053	0.082	0.028	-0.017
0.001	0.195	-1.042	-0.008	0.376	-0.926	-0.081	0.020	0.008	-0.070	-0.083	-0.115	0.005	0.090	0.051	-0.012
0.028	0.218	-1.035	-0.009	0.374	-0.927	-0.084	0.043	-0.006	-0.042	-0.057	-0.106	0.031	0.114	0.043	-0.013
0.028	0.234	-0.983	-0.009	0.371	-0.928	-0.145	0.031	0.012	-0.042	-0.039	-0.053	0.029	0.130	0.008	-0.015
0.032	0.191	-0.968	-0.007	0.370	-0.929	-0.050	-0.120	0.014	-0.040	-0.080	-0.037	0.032	0.088	0.024	-0.014
0.070	0.187	-0.940	-0.007	0.369	-0.930	-0.043	-0.018	-0.012	-0.002	-0.082	-0.008	0.069	0.085	0.052	-0.021
0.040	0.160	-0.964	-0.005	0.369	-0.930	0.036	-0.071	-0.041	-0.034	-0.110	-0.032	0.037	0.059	0.029	-0.018
0.024	0.199	-0.948	-0.006	0.368	-0.930	0.005	0.067	-0.032	-0.048	-0.071	-0.016	0.020	0.099	0.045	-0.022
0.063	0.195	-0.936	-0.004	0.367	-0.930	-0.041	-0.084	-0.041	-0.012	-0.073	-0.004	0.057	0.096	0.057	-0.019
0.009	0.184	-0.991	-0.001	0.366	-0.931	-0.023	-0.131	0.002	-0.068	-0.084	-0.059	0.001	0.085	0.002	-0.023
0.086	0.214	-0.960	0.001	0.366	-0.931	0.008	-0.067	-0.031	0.007	-0.053	-0.027	0.077	0.117	0.033	-0.017
0.024	0.199	-0.968	0.002	0.364	-0.931	-0.066	-0.090	0.000	-0.056	-0.067	-0.034	0.014	0.102	0.026	-0.022
0.059	0.218	-0.972	0.002	0.363	-0.932	-0.039	0.058	-0.030	-0.021	-0.046	-0.037	0.047	0.123	0.022	-0.018
0.017	0.222	-1.007	0.002	0.363	-0.932	0.001	-0.023	0.012	-0.063	-0.042	-0.073	0.003	0.128	0.013	-0.024
0.032	0.207	-0.987	0.002	0.362	-0.932	0.011	-0.030	0.036	-0.048	-0.057	-0.053	0.018	0.113	0.006	-0.019
0.051	0.214	-0.983	0.004	0.361	-0.933	-0.049	-0.058	0.019	-0.030	-0.048	-0.048	0.035	0.122	0.010	-0.018
0.047	0.203	-0.991	0.005	0.360	-0.933	-0.036	-0.083	-0.013	-0.035	-0.058	-0.055	0.030	0.111	0.003	-0.015
0.067	0.207	-0.979	0.006	0.358	-0.934	-0.055	-0.031	-0.017	-0.017	-0.053	-0.043	0.048	0.116	0.014	-0.021
0.028	0.199	-1.031	0.007	0.357	-0.934	-0.059	-0.005	-0.046	-0.056	-0.059	-0.094	0.008	0.110	0.037	-0.030
0.001	0.172	-1.003	0.009	0.355	-0.935	-0.039	-0.114	-0.015	-0.085	-0.085	-0.066	0.020	0.084	0.009	-0.029
0.001	0.172	-1.003	0.009	0.353	-0.936	-0.131	-0.021	-0.001	-0.086	-0.082	-0.064	0.021	0.085	0.010	-0.046
0.070	0.137	-0.944	0.005	0.351	-0.936	-0.061	0.234	-0.029	-0.012	-0.115	-0.004	0.046	0.052	0.049	-0.033
-0.026	0.137	-0.991	0.010	0.349	-0.937	-0.050	-0.279	0.020	-0.113	-0.113	-0.051	0.051	0.053	0.002	-0.028
0.124	0.160	-0.972	0.007	0.348	-0.937	-0.041	0.189	0.003	0.040	-0.088	-0.031	0.098	0.077	0.021	-0.022
0.028	0.176	-1.003	0.008	0.345	-0.939	-0.125	-0.059	0.035	-0.057	-0.070	-0.061	0.000	0.093	0.012	-0.031
0.043	0.180	-0.979	0.007	0.343	-0.939	-0.105	0.042	0.020	-0.041	-0.063	-0.037	0.014	0.098	0.011	-0.009
0.009	0.168	-0.991	0.011	0.340	-0.940	-0.131	-0.212	0.033	-0.080	-0.071	-0.047	0.022	0.088	0.001	-0.028
0.086	0.141	-1.015	0.008	0.337	-0.941	-0.095	0.160	-0.002	-0.000	-0.096	-0.070	0.053	0.062	0.024	-0.022
0.009	0.149	-1.015	0.011	0.334	-0.942	-0.120	-0.174	0.036	-0.080	-0.086	-0.069	0.026	0.071	0.024	-0.029
0.074	0.160	-0.983	0.009	0.332	-0.943	-0.100	0.113	-0.005	-0.012	-0.072	-0.036	0.037	0.084	0.007	-0.017
0.009	0.149	-0.991	0.013	0.329	-0.944	-0.131	-0.190	0.022	-0.081	-0.080	-0.043	0.029	0.074	0.001	-0.033
0.078	0.160	-0.983	0.011	0.326	-0.945	-0.113	0.104	-0.002	-0.010	-0.065	-0.033	0.039	0.087	0.007	-0.026
0.017	0.149	-0.975	0.011	0.324	-0.946	-0.113	0.007	-0.007	-0.072	-0.074	-0.024	0.024	0.076	0.015	-0.032
0.051	0.149	-1.011	0.010	0.322	-0.947	-0.081	0.063	0.005	-0.036	-0.072	-0.059	0.009	0.078	0.021	-0.026
0.043	0.137	-0.991	0.011	0.319	-0.948	-0.139	-0.055	0.024	-0.045	-0.080	-0.038	0.001	0.068	0.002	-0.029
0.040	0.153	-0.987	0.010	0.315	-0.949	-0.141	0.043	0.029	-0.048	-0.062	-0.033	0.003	0.085	0.001	-0.024
0.067	0.114	-0.968	0.009	0.312	-0.950	-0.165	0.066	0.023	-0.020	-0.097	-0.012	0.024	0.048	0.019	-0.024
0.036	0.133	-1.007	0.010	0.307	-0.952	-0.203	-0.084	0.038	-0.052	-0.074	-0.050	0.006	0.069	0.021	-0.024
0.063	0.122	-0.983	0.010	0.303	-0.953	-0.194	0.010	0.011	-0.025	-0.081	-0.025	0.021	0.059	0.002	-0.024
0.059	0.102	-0.964	0.010	0.300	-0.954	-0.148	-0.005	0.008	-0.029	-0.097	-0.005	0.018	0.041	0.020	-0.030
0.040	0.114	-0.991	0.009	0.297	-0.955	-0.116	0.049	-0.000	-0.048	-0.083	-0.031	0.000	0.054	0.009	-0.029
0.032	0.118	-0.972	0.007	0.294	-0.956	-0.124	0.122	0.006	-0.053	-0.076	-0.011	0.006	0.058	0.009	-0.029
0.043	0.099	-1.011	0.010	0.291	-0.957	-0.136	-0.160	0.034	-0.045	-0.093	-0.049	0.006	0.040	0.031	-0.027
0.055	0.118	-0.995	0.007	0.289	-0.957	-0.106	0.137	0.022	-0.031	-0.071	-0.033	0.019	0.060	0.017	-0.027
0.067	0.114	-0.983	0.010	0.285	-0.958	-0.138	-0.133	0.065	-0.021	-0.071	-0.020	0.031	0.057	0.006	-0.020
0.047	0.091	-0.975	0.009	0.282	-0.959	-0.153	0.003	0.051	-0.040	-0.091	-0.011	0.013	0.035	0.001	-0.021
0.074	0.114	-0.964	0.005	0.279	-0.960	-0.147	0.213	0.010	-0.009	-0.064	0.002	0.040	0.059	0.012	-0.022
0.043	0.095	-0.979	0.007	0.276	-0.961	-0.135	-0.060	0.007	-0.041	-0.080	-0.013	0.010	0.041	0.004	-0.020
0.051	0.091	-0.995	0.007	0.272	-0.962	-0.167	-0.026	0.003	-0.034	-0.080	-0.028	0.017	0.038	0.020	-0.020
0.082	0.083	-0.975	0.007	0.268	-0.963	-0.179	0.003	0.006	-0.003	-0.084	-0.007	0.048	0.031	0.001	-0.025
0.047	0.068	-0.972	0.006	0.264	-0.964	-0.166	0.067	0.024	-0.037	-0.096	-0.002	0.014	0.017	0.004	-0.018
0.040	0.075	-0.991	0.007	0.260	-0.966	-0.196	-0.038	0.031	-0.045	-0.084	-0.021	0.006	0.025	0.016	-0.025
0.070	0.075	-0.995	0.004	0.256	-0.967	-0.188	0.133	0.016	-0.011	-0.080	-0.024	0.038	0.026	0.020	-0.031
0.017	0.044	-0.991	0.004	0.251	-0.968	-0.191	0.008	0.031	-0.065	-0.106	-0.019	0.017	0.005	0.017	-0.026
0.043	0.068	-0.979	0.005	0.248	-0.969	-0.168	-0.055	0.016	-0.039	-0.079	-0.006	0.010	0.020	0.006	-0.031
0.070	0.056	-0.983	0.003	0.243	-0.970	-0.187	0.150	-0.005	-0.009	-0.087	-0.009	0.036	0.009	0.010	-0.031
0.005	0.060	-1.015	0.005	0.239	-0.971	-0.220	-0.125	0.031	-0.077	-0.078	-0.040	0.030	0.015	0.041	-0.026
0.074	0.075	-0.983	0.003	0.234	-0.972	-0.206	0.088	0.002	-0.006	-0.058	-0.007	0.039	0.033	0.009	-0.028
0.047	0.056	-0.975	0.001	0.230	-0.973	-0.177	0.100	0.010	-0.031	-0.074	0.002	0.012	0.015	0.000	-0.024
0.024	0.060	-0.999	0.003	0.225	-0.974	-0.250	-0.075	0.029	-0.055	-0.064	-0.021	0.011	0.020	0.023	-0.022
0.086	0.044	-0.991	-0.001	0.219	-0.976	-0.253	0.190	-0.014	0.010	-0.074	-0.012	0.051	0.005	0.014	-0.025
0.020	0.060	-0.999	0.000	0.214	-0.977	-0.227	-0.044	-0.001	-0.057	-0.054	-0.019	0.014	0.022	0.021	-0.029
0.059	0.025	-0.964	-0.001	0.210	-0.978	-0.209	0.099	-0.021	-0.016	-0.084	0.018	0.024	0.012	0.016	-0.028
0.017	0.014	-0.987	-0.005	0.205	-0.979	-0.219	0.188	-0.017	-0.055	-0.091	-0.005	0.019	0.022	0.008	-0.035
0.032	-0.002	-0.991	-0.004	0.200	-0.980	-0.237	-0.054	-0.002	-0.041	-0.102	-0.008	0.004	0.036	0.011	-0.034
0.043	0.017	-0.991	-0.005	0.195	-0.981	-0.229	0.051	-0.009	-0.029	-0.077	-0.007	0.008	0.015	0.011	-0.038
0.020	0.029	-1.007	-0.006	0.190	-0.982	-0.235	0.084	-0.006	-0.050	-0.061	-0.021	0.015	0.002	0.027	-0.035
0.020	0.033	-0.987	-0.007	0.184	-0.983	-0.262	0.046	-0.006	-0.049	-0.051	-0.000	0.015	0.004	0.009	-0.032
0.032	-0.002	-0.991	-0.007	0.179	-0.984	-0.242	0.019	0.004	-0.037	-0.081	-0.003	0.003	0.029	0.013	-0.031
0.043	-0.002	-0.995	-0.009	0.174	-0.985	-0.231	0.085	0.013	-0.024	-0.075	-0.006	0.008	0.028	0.017	-0.026
0.047	0.010	-0.991	-0.009	0.170	-0.985	-0.180	0.032	0.007	-0.020	-0.060	-0.002	0.012	0.014	0.013	-0.028
0.055	0.002	-0.991	-0.008	0.165	-0.986	-0.209	-0.047	0.004	-0.013	-0.063	-0.001	0.020	0.020	0.012	-0.026
-0.003	-0.006	-1.007	-0.009	0.161	-0.987	-0.206	0.052	-0.023	-0.070	-0.066	-0.016	0.039	0.025	0.028	-0.026
0.040	-0.013	-1.007	-0.009	0.156	-0.988	-0.218	0.023	-0.013	-0.027	-0.068	-0.015	0.003	0.031	0.026	-0.030
0.040	-0.013	-1.007	-0.010	0.151	-0.989	-0.236	0.033	-0.025	-0.027	-0.063	-0.014	0.002	0.029	0.025	-0.027
0.024	-0.025	-0.991	-0.010	0.146	-0.989	-0.226	0.008	-0.015	-0.042	-0.070	0.002	0.015	0.040	0.008	-0.024
0.063	-0.025	-1.007	-0.011	0.141	-0.990	-0.213	0.097	-0.035	-0.002	-0.065	-0.013	0.022	0.039	0.022	-0.024
0.013	-0.021	-1.011	-0.011	0.136	-0.991	-0.220	-0.012	-0.008	-0.053	-0.056	-0.017	0.029	0.034	0.024	-0.028
0.047	-0.029	-0.979	-0.012	0.131	-0.991	-0.211	0.074	-0.031	-0.017	-0.059	0.016	0.004	0.041	0.009	-0.023
0.028	-0.041	-0.987	-0.012	0.127	-0.992	-0.196	-0.014	-0.043	-0.037	-0.066	0.008	0.017	0.051	0.004	-0.031
0.043	-0.048	-1.003	-0.014	0.122	-0.992	-0.211	0.109	-0.060	-0.019	-0.069	-0.007	0.004	0.057	0.010	-0.031
0.020	-0.048	-0.995	-0.014	0.117	-0.993	-0.243	0.010	-0.039	-0.042	-0.064	0.002	0.028	0.056	0.001	-0.034
0.020	-0.075	-0.983	-0.013	0.112	-0.994	-0.218	-0.000	-0.028	-0.042	-0.086	0.014	0.029	0.081	0.012	-0.032
0.032	-0.068	-0.983	-0.013	0.108	-0.994	-0.212	-0.018	-0.014	-0.031	-0.073	0.015	0.019	0.072	0.013	-0.031
0.032	-0.083	-1.007	-0.014	0.103	-0.995	-0.207	0.045	-0.017	-0.031	-0.084	-0.008	0.019	0.086	0.009	-0.029
0.051	-0.083	-0.983	-0.015	0.098	-0.995	-0.234	0.092	-0.024	-0.010	-0.079	0.016	0.001	0.084	0.016	-0.023
0.040	-0.083	-0.979	-0.014	0.092	-0.996	-0.240	-0.058	-0.019	-0.023	-0.073	0.021	0.013	0.081	0.021	-0.027
0.043	-0.075	-0.999	-0.016	0.088	-0.996	-0.221	0.133	-0.076	-0.016	-0.060	0.002	0.010	0.071	0.001	-0.030
0.017	-0.098	-0.968	-0.017	0.082	-0.997	-0.258	0.046	-0.062	-0.043	-0.078	0.034	0.038	0.092	0.033	-0.032
0.017	-0.095	-0.987	-0.017	0.077	-0.997	-0.242	0.030	-0.067	-0.042	-0.069	0.014	0.038	0.086	0.013	-0.033
0.036	-0.102	-0.999	-0.017	0.072	-0.997	-0.214	0.002	-0.052	-0.023	-0.071	0.003	0.020	0.091	0.001	-0.037
0.028	-0.106	-0.991	-0.019	0.067	-0.998	-0.224	0.094	-0.069	-0.029	-0.070	0.011	0.028	0.092	0.009	-0.036
0.024	-0.106	-0.987	-0.017	0.062	-0.998	-0.210	-0.095	-0.032	-0.035	-0.065	0.016	0.031	0.090	0.013	-0.036
0.020	-0.126	-0.979	-0.016	0.058	-0.998	-0.175	-0.043	-0.031	-0.040	-0.080	0.024	0.035	0.107	0.021	-0.039
0.009	-0.102	-1.007	-0.016	0.054	-0.998	-0.165	0.044	-0.054	-0.051	-0.053	-0.003	0.046	0.081	0.007	-0.036
0.024	-0.126	-0.991	-0.018	0.051	-0.999	-0.157	0.086	-0.050	-0.034	-0.073	0.013	0.030	0.102	0.008	-0.031
0.047	-0.126	-0.979	-0.018	0.047	-0.999	-0.162	0.031	-0.029	-0.010	-0.069	0.025	0.007	0.101	0.020	-0.031
0.047	-0.129	-0.991	-0.018	0.044	-0.999	-0.125	0.017	-0.047	-0.010	-0.070	0.013	0.007	0.103	0.007	-0.030
0.005	-0.110	-1.023	-0.018	0.041	-0.999	-0.143	-0.010	-0.035	-0.053	-0.047	-0.018	0.050	0.082	0.024	-0.031
0.013	-0.141	-1.003	-0.019	0.038	-0.999	-0.125	0.039	-0.027	-0.044	-0.075	0.002	0.042	0.112	0.005	-0.031
0.013	-0.141	-1.003	-0.018	0.035	-0.999	-0.129	-0.019	-0.019	-0.045	-0.072	0.002	0.042	0.110	0.006	-0.039
0.055	-0.164	-0.960	-0.020	0.033	-0.999	-0.071	0.082	-0.033	-0.001	-0.093	0.045	0.000	0.131	0.037	-0.037
0.005	-0.156	-0.987	-0.017	0.031	-0.999	-0.033	-0.103	-0.001	-0.053	-0.084	0.018	0.049	0.122	0.009	-0.034
0.032	-0.141	-0.983	-0.018	0.029	-0.999	-0.077	0.023	-0.028	-0.026	-0.067	0.022	0.023	0.104	0.012	-0.027
0.040	-0.137	-0.983	-0.018	0.028	-0.999	-0.045	0.006	-0.034	-0.018	-0.061	0.022	0.015	0.099	0.012	-0.030
0.055	-0.153	-0.987	-0.018	0.027	-0.999	-0.025	0.035	-0.040	-0.003	-0.076	0.018	0.001	0.113	0.008	-0.027
0.028	-0.156	-0.995	-0.018	0.025	-1.000	-0.053	-0.012	-0.018	-0.030	-0.078	0.010	0.026	0.115	0.001	-0.027
0.020	-0.156	-0.983	-0.017	0.024	-1.000	-0.060	-0.036	-0.001	-0.038	-0.076	0.022	0.033	0.114	0.012	-0.029
0.032	-0.145	-0.991	-0.017	0.023	-1.000	-0.025	0.023	-0.021	-0.027	-0.064	0.014	0.022	0.101	0.004	-0.035
0.036	-0.153	-0.972	-0.017	0.022	-1.000	0.020	-0.023	-0.009	-0.023	-0.071	0.033	0.019	0.107	0.024	-0.040
0.020	-0.156	-0.987	-0.017	0.022	-1.000	0.016	0.025	-0.012	-0.039	-0.075	0.017	0.034	0.109	0.008	-0.037
0.009	-0.145	-0.987	-0.014	0.023	-1.000	0.062	-0.133	-0.003	-0.053	-0.064	0.017	0.046	0.096	0.008	-0.041
0.051	-0.145	-0.960	-0.013	0.024	-1.000	0.070	-0.042	0.010	-0.012	-0.065	0.045	0.003	0.094	0.036	-0.044
0.013	-0.141	-0.991	-0.012	0.025	-1.000	0.108	-0.072	0.020	-0.052	-0.062	0.014	0.042	0.089	0.004	-0.039
0.020	-0.145	-0.995	-0.009	0.028	-1.000	0.135	-0.160	0.035	-0.047	-0.068	0.010	0.035	0.091	0.000	-0.034
0.063	-0.141	-0.983	-0.007	0.029	-1.000	0.106	-0.071	0.026	-0.007	-0.066	0.022	0.007	0.086	0.012	-0.036
0.040	-0.156	-0.995	-0.006	0.031	-1.000	0.104	-0.044	0.012	-0.031	-0.083	0.010	0.016	0.099	0.000	-0.032
0.036	-0.168	-0.999	-0.002	0.033	-0.999	0.124	-0.177	0.020	-0.038	-0.096	0.006	0.020	0.109	0.004	-0.025
0.047	-0.153	-0.991	-0.001	0.035	-0.999	0.124	-0.066	0.006	-0.028	-0.082	0.014	0.009	0.092	0.004	-0.027
0.067	-0.133	-0.995	0.001	0.037	-0.999	0.126	-0.075	-0.005	-0.011	-0.065	0.010	0.010	0.072	0.001	-0.025
0.063	-0.137	-0.987	0.003	0.038	-0.999	0.106	-0.113	-0.016	-0.017	-0.070	0.017	0.005	0.074	0.007	-0.017
0.063	-0.141	-0.991	0.004	0.039	-0.999	0.080	-0.035	-0.005	-0.018	-0.075	0.014	0.005	0.077	0.003	-0.013
0.082	-0.133	-1.003	0.004	0.040	-0.999	0.092	0.039	-0.023	0.002	-0.069	0.002	0.024	0.068	0.009	-0.018
0.078	-0.141	-0.979	0.006	0.042	-0.999	0.118	-0.113	0.000	-0.004	-0.078	0.025	0.021	0.074	0.015	-0.022
0.059	-0.149	-0.968	0.008	0.045	-0.999	0.141	-0.060	0.006	-0.024	-0.088	0.037	0.001	0.081	0.027	-0.022
0.051	-0.141	-0.972	0.010	0.047	-0.999	0.163	-0.102	0.024	-0.034	-0.083	0.033	0.007	0.072	0.023	-0.029
0.063	-0.118	-0.991	0.009	0.051	-0.999	0.197	0.066	0.024	-0.022	-0.063	0.013	0.004	0.047	0.003	-0.026
0.059	-0.095	-0.987	0.009	0.054	-0.999	0.163	-0.015	0.056	-0.026	-0.043	0.017	0.000	0.023	0.007	-0.020
0.090	-0.118	-0.995	0.008	0.056	-0.998	0.166	0.053	0.062	0.006	-0.069	0.009	0.030	0.044	0.001	-0.017
0.097	-0.141	-0.952	0.006	0.059	-0.998	0.172	0.090	0.073	0.015	-0.094	0.052	0.038	0.066	0.042	-0.019
0.059	-0.126	-0.968	0.004	0.062	-0.998	0.152	0.123	0.078	-0.021	-0.081	0.036	0.001	0.050	0.026	-0.024
0.047	-0.095	-0.991	0.003	0.065	-0.998	0.181	0.041	0.069	-0.032	-0.054	0.012	0.013	0.017	0.003	-0.030
0.028	-0.087	-0.983	0.004	0.068	-0.998	0.177	-0.032	0.062	-0.052	-0.049	0.020	0.032	0.008	0.011	-0.032
0.067	-0.087	-0.964	0.003	0.070	-0.998	0.154	0.032	0.050	-0.013	-0.052	0.039	0.006	0.007	0.030	-0.032
0.078	-0.102	-0.956	0.003	0.073	-0.997	0.156	0.042	0.048	-0.000	-0.070	0.047	0.017	0.021	0.038	-0.028
0.059	-0.110	-0.956	0.002	0.075	-0.997	0.125	0.048	0.029	-0.019	-0.079	0.047	0.003	0.028	0.038	-0.024
0.082	-0.098	-0.956	-0.000	0.077	-0.997	0.114	0.128	0.017	0.006	-0.069	0.047	0.020	0.015	0.038	-0.029
0.047	-0.091	-0.968	-0.002	0.079	-0.997	0.129	0.075	0.018	-0.027	-0.064	0.035	0.015	0.006	0.026	-0.038
0.032	-0.083	-0.975	-0.003	0.081	-0.997	0.121	0.051	-0.006	-0.041	-0.058	0.027	0.031	0.003	0.018	-0.044
0.017	-0.060	-0.960	-0.004	0.083	-0.997	0.112	0.060	-0.010	-0.056	-0.037	0.043	0.046	0.027	0.034	-0.056
0.020	-0.037	-0.964	-0.004	0.084	-0.996	0.088	0.022	-0.003	-0.052	-0.015	0.039	0.042	0.051	0.030	-0.059
0.017	-0.041	-0.940	-0.005	0.084	-0.996	0.023	0.060	-0.031	-0.055	-0.019	0.062	0.047	0.048	0.053	-0.054
0.036	-0.048	-0.948	-0.005	0.083	-0.997	-0.038	0.009	-0.034	-0.035	-0.025	0.054	0.028	0.041	0.045	-0.052
0.067	-0.056	-0.948	-0.005	0.081	-0.997	-0.087	0.003	-0.082	-0.005	-0.031	0.055	0.003	0.035	0.045	-0.052
0.036	-0.037	-0.940	-0.006	0.078	-0.997	-0.150	0.049	-0.106	-0.035	-0.008	0.063	0.028	0.055	0.053	-0.053
0.028	-0.029	-0.936	-0.007	0.073	-0.997	-0.217	0.096	-0.172	-0.041	0.005	0.067	0.036	0.063	0.057	-0.056
0.009	-0.041	-0.936	-0.007	0.068	-0.998	-0.248	-0.018	-0.190	-0.061	-0.002	0.067	0.056	0.053	0.057	-0.063
0.020	-0.044	-0.940	-0.008	0.063	-0.998	-0.233	0.114	-0.249	-0.048	-0.000	0.064	0.045	0.050	0.053	-0.065
0.032	-0.071	-0.936	-0.008	0.057	-0.998	-0.285	-0.007	-0.239	-0.036	-0.021	0.068	0.033	0.023	0.057	-0.059
0.017	-0.079	-0.948	-0.008	0.051	-0.999	-0.267	0.031	-0.247	-0.052	-0.023	0.057	0.049	0.016	0.045	-0.050
0.051	-0.064	-0.964	-0.009	0.046	-0.999	-0.259	0.044	-0.233	-0.016	-0.002	0.041	0.015	0.032	0.030	-0.050
0.043	-0.068	-0.979	-0.008	0.041	-0.999	-0.239	0.005	-0.204	-0.024	-0.001	0.026	0.023	0.029	0.014	-0.039
0.005	-0.091	-0.979	-0.009	0.036	-0.999	-0.209	0.053	-0.192	-0.062	-0.019	0.026	0.061	0.007	0.014	-0.027
0.070	-0.122	-0.975	-0.011	0.033	-0.999	-0.138	0.119	-0.164	0.005	-0.047	0.030	0.004	0.024	0.018	-0.028
0.070	-0.122	-0.975	-0.015	0.030	-0.999	-0.119	0.180	-0.141	0.009	-0.044	0.030	0.004	0.023	0.018	-0.024
0.028	-0.153	-0.991	-0.015	0.028	-0.999	-0.070	0.009	-0.098	-0.034	-0.073	0.014	0.039	0.053	0.002	-0.015
0.051	-0.160	-0.991	-0.017	0.027	-1.000	-0.042	0.111	-0.101	-0.009	-0.079	0.014	0.016	0.060	0.002	-0.016
0.028	-0.164	-1.023	-0.019	0.025	-0.999	-0.057	0.145	-0.116	-0.029	-0.081	-0.017	0.040	0.064	0.030	-0.016
0.032	-0.141	-1.042	-0.023	0.023	-0.999	-0.094	0.188	-0.127	-0.022	-0.056	-0.037	0.036	0.040	0.049	-0.006
0.028	-0.141	-1.058	-0.027	0.020	-0.999	-0.124	0.237	-0.168	-0.021	-0.053	-0.053	0.040	0.039	0.065	-0.000
0.040	-0.156	-1.054	-0.034	0.018	-0.999	-0.084	0.349	-0.206	-0.003	-0.066	-0.049	0.029	0.054	0.061	0.020
0.028	-0.207	-1.070	-0.041	0.016	-0.999	-0.085	0.347	-0.227	-0.008	-0.114	-0.065	0.041	0.104	0.077	0.026
0.070	-0.207	-1.109	-0.054	0.013	-0.998	-0.102	0.691	-0.312	0.048	-0.112	-0.105	0.001	0.103	0.116	0.020
0.005	-0.214	-1.090	-0.068	0.012	-0.998	-0.053	0.737	-0.306	-0.003	-0.118	-0.086	0.065	0.110	0.096	-0.002
-0.057	-0.214	-1.046	-0.081	0.012	-0.997	0.004	0.623	-0.232	-0.053	-0.117	-0.044	0.127	0.110	0.053	-0.031
-0.114	-0.176	-0.995	-0.088	0.013	-0.996	0.101	0.354	-0.117	-0.103	-0.080	0.007	0.185	0.071	0.002	-0.068
-0.122	-0.122	-0.912	-0.090	0.015	-0.996	0.110	0.133	-0.033	-0.108	-0.028	0.090	0.193	0.016	0.081	-0.083
-0.080	-0.087	-0.857	-0.092	0.016	-0.996	0.069	0.089	-0.029	-0.064	0.006	0.145	0.151	0.019	0.136	-0.074
-0.022	-0.048	-0.877	-0.094	0.017	-0.995	0.042	0.110	-0.131	-0.004	0.044	0.125	0.094	0.058	0.116	-0.042
0.001	-0.083	-0.975	-0.097	0.017	-0.995	-0.026	0.178	-0.239	0.022	0.009	0.026	0.071	0.023	0.017	-0.002
0.020	-0.137	-1.070	-0.100	0.014	-0.995	-0.162	0.144	-0.295	0.044	-0.042	-0.068	0.052	0.030	0.077	0.038
0.020	-0.187	-1.082	-0.102	0.009	-0.995	-0.245	0.124	-0.253	0.046	-0.087	-0.080	0.052	0.080	0.089	0.076
0.055	-0.195	-1.054	-0.101	0.004	-0.995	-0.243	-0.026	-0.201	0.079	-0.090	-0.052	0.018	0.088	0.062	0.138
0.113	-0.126	-1.070	-0.097	-0.001	-0.995	-0.258	-0.153	-0.190	0.133	-0.015	-0.068	0.039	0.018	0.078	0.205
0.301	-0.091	-1.094	-0.094	-0.005	-0.996	-0.207	-0.089	-0.212	0.319	0.024	-0.091	0.227	0.017	0.102	0.267
0.351	-0.091	-1.173	-0.091	-0.008	-0.996	-0.166	-0.068	-0.269	0.366	0.027	-0.169	0.277	0.017	0.180	0.319
0.328	-0.106	-1.216	-0.088	-0.012	-0.996	-0.198	-0.123	-0.315	0.339	0.015	-0.212	0.253	0.002	0.224	0.361
0.297	-0.106	-1.216	-0.080	-0.014	-0.997	-0.106	-0.310	-0.260	0.301	0.017	-0.211	0.222	0.002	0.224	0.381
0.301	-0.122	-1.247	-0.071	-0.015	-0.997	-0.032	-0.410	-0.213	0.296	0.002	-0.242	0.226	0.013	0.255	0.387
0.401	-0.114	-1.216	-0.060	-0.012	-0.998	0.114	-0.477	-0.225	0.385	0.008	-0.209	0.325	0.005	0.224	0.373
0.401	-0.114	-1.216	-0.061	-0.011	-0.998	0.090	0.098	-0.292	0.386	0.006	-0.209	0.325	0.006	0.224	0.364
0.297	-0.122	-1.192	-0.053	-0.011	-0.999	-0.011	-0.352	-0.208	0.274	-0.001	-0.185	0.221	0.013	0.200	0.331
0.309	-0.052	-1.141	-0.046	-0.011	-0.999	0.003	-0.269	-0.175	0.279	0.068	-0.133	0.232	0.056	0.149	0.273
0.201	-0.087	-1.125	-0.039	-0.012	-0.999	-0.050	-0.343	-0.124	0.164	0.035	-0.117	0.124	0.021	0.133	0.204
0.174	-0.180	-1.070	-0.029	-0.013	-0.999	-0.042	-0.470	-0.075	0.127	-0.057	-0.061	0.097	0.072	0.078	0.167
0.120	-0.187	-1.082	-0.016	-0.015	-1.000	-0.063	-0.611	0.020	0.060	-0.063	-0.073	0.043	0.080	0.090	0.131
0.209	-0.191	-1.003	-0.006	-0.017	-1.000	-0.064	-0.455	0.006	0.139	-0.065	0.006	0.131	0.084	0.011	0.113
0.228	-0.191	-0.948	-0.001	-0.018	-1.000	-0.029	-0.227	0.011	0.153	-0.064	0.062	0.150	0.084	0.044	0.101
0.205	-0.187	-0.972	0.004	-0.016	-1.000	0.094	-0.245	0.073	0.124	-0.061	0.038	0.127	0.080	0.020	0.098
0.167	-0.184	-1.015	0.005	-0.013	-1.000	0.178	-0.019	0.072	0.085	-0.060	-0.005	0.088	0.077	0.023	0.067
0.136	-0.145	-1.050	0.004	-0.009	-1.000	0.251	0.102	0.081	0.056	-0.026	-0.040	0.057	0.038	0.059	0.022
0.055	-0.222	-0.979	0.000	-0.003	-1.000	0.298	0.189	0.068	-0.021	-0.109	0.031	0.024	0.116	0.012	-0.013
-0.033	-0.184	-1.011	0.006	0.002	-1.000	0.294	-0.284	0.139	-0.115	-0.075	-0.000	0.113	0.078	0.019	-0.054
0.013	-0.137	-0.975	0.003	0.009	-1.000	0.387	0.119	0.128	-0.067	-0.036	0.035	0.067	0.032	0.016	-0.083
-0.041	-0.149	-0.975	0.005	0.015	-1.000	0.299	-0.121	0.132	-0.123	-0.053	0.035	0.122	0.044	0.016	-0.095
0.009	-0.149	-0.975	0.009	0.021	-1.000	0.317	-0.169	0.154	-0.076	-0.059	0.035	0.072	0.044	0.016	-0.087
0.009	-0.126	-0.972	0.012	0.025	-1.000	0.250	-0.163	0.078	-0.080	-0.040	0.039	0.072	0.021	0.020	-0.088
0.032	-0.087	-0.979	0.017	0.030	-0.999	0.245	-0.263	0.088	-0.062	-0.006	0.031	0.049	0.017	0.012	-0.073
0.032	-0.087	-0.952	0.019	0.033	-0.999	0.190	-0.105	0.031	-0.064	-0.009	0.059	0.050	0.016	0.039	-0.078
0.082	-0.122	-0.916	0.024	0.033	-0.999	-0.008	-0.215	0.058	-0.019	-0.043	0.095	0.000	0.019	0.075	-0.082
0.001	-0.126	-0.952	0.020	0.031	-0.999	-0.067	0.165	0.000	-0.096	-0.045	0.059	0.081	0.023	0.039	-0.108
0.005	-0.168	-0.936	0.018	0.027	-0.999	-0.136	0.123	-0.018	-0.090	-0.084	0.075	0.077	0.066	0.055	-0.110
-0.087	-0.172	-0.928	0.018	0.025	-1.000	-0.108	0.001	0.026	-0.182	-0.085	0.083	0.170	0.071	0.063	-0.124
0.047	-0.153	-0.877	0.022	0.023	-0.999	-0.056	-0.214	0.017	-0.051	-0.064	0.134	0.035	0.052	0.114	-0.127
-0.007	-0.160	-0.944	0.020	0.023	-1.000	0.029	0.078	-0.032	-0.104	-0.072	0.067	0.089	0.061	0.047	-0.130
-0.010	-0.083	-0.964	0.027	0.021	-0.999	-0.076	-0.349	0.003	-0.114	0.007	0.048	0.094	0.016	0.028	-0.108
-0.010	-0.083	-0.964	0.027	0.019	-0.999	-0.082	0.020	-0.031	-0.114	0.009	0.048	0.094	0.015	0.028	-0.102
0.055	-0.122	-0.893	0.029	0.017	-0.999	-0.076	-0.104	-0.083	-0.051	-0.027	0.119	0.029	0.024	0.099	-0.081
0.078	-0.122	-0.905	0.028	0.016	-0.999	-0.055	0.065	-0.070	-0.027	-0.026	0.107	0.006	0.025	0.087	-0.067
0.105	-0.098	-0.972	0.029	0.015	-0.999	-0.024	-0.065	-0.079	-0.002	-0.001	0.040	0.021	0.002	0.020	-0.055
0.070	-0.102	-0.975	0.032	0.015	-0.999	0.017	-0.142	-0.078	-0.040	-0.005	0.036	0.014	0.007	0.016	-0.047
0.074	-0.156	-0.932	0.036	0.016	-0.999	0.092	-0.167	-0.074	-0.040	-0.061	0.080	0.011	0.062	0.059	-0.043
0.070	-0.141	-0.999	0.040	0.018	-0.999	0.098	-0.205	-0.004	-0.049	-0.047	0.012	0.015	0.047	0.007	-0.043
0.074	-0.075	-1.031	0.043	0.018	-0.999	0.061	-0.168	-0.002	-0.049	0.018	-0.019	0.011	0.018	0.039	-0.049
0.132	-0.087	-0.940	0.042	0.019	-0.999	0.050	0.092	-0.012	0.010	0.006	0.071	0.046	0.006	0.052	-0.046
0.055	-0.114	-0.964	0.044	0.021	-0.999	0.119	-0.086	0.018	-0.069	-0.023	0.048	0.031	0.022	0.028	-0.045
0.078	-0.126	-1.003	0.047	0.022	-0.999	0.077	-0.154	0.033	-0.049	-0.036	0.008	0.008	0.034	0.011	-0.042
0.097	-0.118	-0.975	0.050	0.023	-0.998	0.073	-0.161	0.078	-0.034	-0.029	0.036	0.011	0.027	0.016	-0.054
0.120	-0.118	-0.972	0.052	0.025	-0.998	0.105	-0.069	0.041	-0.013	-0.031	0.039	0.034	0.028	0.020	-0.036
0.067	-0.126	-0.979	0.053	0.027	-0.998	0.132	-0.075	0.060	-0.068	-0.041	0.031	0.020	0.036	0.012	-0.039
0.163	-0.075	-0.956	0.052	0.029	-0.998	0.118	0.077	0.004	0.029	0.007	0.055	0.076	0.013	0.036	-0.036
0.078	-0.110	-0.979	0.054	0.031	-0.998	0.123	-0.079	0.042	-0.058	-0.029	0.031	0.008	0.022	0.012	-0.054
0.117	-0.126	-0.975	0.052	0.035	-0.998	0.198	0.107	0.005	-0.018	-0.048	0.035	0.030	0.038	0.016	-0.050
0.032	-0.114	-0.968	0.053	0.037	-0.998	0.152	-0.076	0.013	-0.104	-0.039	0.042	0.054	0.027	0.024	-0.062
0.101	-0.075	-0.948	0.054	0.039	-0.998	0.078	-0.049	0.019	-0.036	-0.002	0.062	0.015	0.011	0.044	-0.052
0.074	-0.091	-1.015	0.054	0.040	-0.998	0.075	0.039	0.010	-0.063	-0.018	-0.005	0.012	0.006	0.023	-0.056
0.140	-0.106	-0.972	0.053	0.041	-0.998	0.070	0.060	-0.010	0.004	-0.034	0.038	0.053	0.022	0.020	-0.040
0.093	-0.110	-0.987	0.055	0.041	-0.998	0.016	-0.122	-0.004	-0.045	-0.038	0.022	0.006	0.026	0.005	-0.037
0.117	-0.102	-0.972	0.053	0.041	-0.998	0.043	0.111	-0.030	-0.019	-0.031	0.037	0.030	0.019	0.021	-0.022
0.105	-0.102	-0.975	0.054	0.042	-0.998	0.066	-0.008	0.007	-0.031	-0.031	0.033	0.018	0.020	0.017	-0.044
0.163	-0.110	-0.979	0.054	0.042	-0.998	0.032	-0.002	0.008	0.027	-0.039	0.028	0.076	0.028	0.013	-0.047
0.017	-0.114	-0.979	0.055	0.044	-0.998	0.096	-0.056	0.030	-0.120	-0.044	0.028	0.070	0.032	0.013	-0.047
0.070	-0.118	-0.999	0.055	0.045	-0.997	0.077	-0.031	0.039	-0.066	-0.049	0.007	0.017	0.037	0.007	-0.040
0.120	-0.095	-0.964	0.057	0.046	-0.997	0.099	-0.083	0.028	-0.017	-0.028	0.042	0.033	0.014	0.029	-0.055
0.155	-0.106	-0.936	0.053	0.047	-0.997	0.074	0.224	-0.017	0.022	-0.040	0.070	0.068	0.026	0.057	-0.039
0.086	-0.114	-0.964	0.054	0.048	-0.997	0.055	-0.042	0.034	-0.048	-0.049	0.042	0.002	0.035	0.029	-0.029
0.101	-0.106	-0.975	0.055	0.048	-0.997	0.041	-0.031	0.038	-0.032	-0.041	0.030	0.014	0.027	0.017	-0.018
0.117	-0.114	-1.007	0.057	0.049	-0.997	0.078	-0.084	0.055	-0.018	-0.050	-0.002	0.029	0.035	0.014	-0.031
0.170	-0.071	-0.972	0.053	0.050	-0.997	0.057	0.193	0.015	0.040	-0.008	0.033	0.083	0.007	0.022	-0.029
0.063	-0.091	-0.995	0.054	0.051	-0.997	0.043	-0.050	0.034	-0.069	-0.028	0.009	0.025	0.013	0.002	-0.024
0.093	-0.083	-0.968	0.056	0.052	-0.997	0.062	-0.075	0.019	-0.039	-0.021	0.037	0.005	0.006	0.026	-0.032
0.132	-0.087	-0.952	0.051	0.052	-0.997	0.026	0.256	-0.023	0.004	-0.025	0.052	0.043	0.010	0.042	-0.037
0.074	-0.079	-0.991	0.053	0.051	-0.997	0.008	-0.113	0.020	-0.055	-0.017	0.013	0.015	0.002	0.003	-0.030
0.132	-0.087	-0.979	0.051	0.052	-0.997	0.068	0.118	0.010	0.005	-0.025	0.025	0.043	0.010	0.015	-0.024
0.093	-0.079	-1.007	0.051	0.053	-0.997	0.067	0.003	0.018	-0.034	-0.018	-0.003	0.004	0.003	0.012	-0.024
0.113	-0.079	-0.983	0.050	0.054	-0.997	0.051	0.082	0.027	-0.013	-0.019	0.020	0.023	0.003	0.011	-0.013
0.109	-0.052	-1.011	0.051	0.054	-0.997	-0.003	-0.058	0.023	-0.018	0.009	-0.007	0.019	0.024	0.016	-0.017
0.143	-0.071	-0.972	0.053	0.055	-0.997	0.074	-0.075	0.030	0.015	-0.012	0.032	0.054	0.004	0.024	-0.014
0.113	-0.052	-0.972	0.052	0.055	-0.997	0.043	0.023	-0.006	-0.016	0.007	0.032	0.023	0.023	0.024	-0.018
0.124	-0.044	-0.964	0.052	0.056	-0.997	0.057	0.052	0.005	-0.003	0.014	0.040	0.034	0.030	0.032	-0.016
0.090	-0.079	-0.991	0.050	0.057	-0.997	0.045	0.064	0.014	-0.037	-0.021	0.012	0.001	0.005	0.005	-0.031
0.117	-0.052	-1.011	0.049	0.059	-0.997	0.112	0.058	-0.002	-0.009	0.004	-0.008	0.026	0.022	0.015	-0.026
0.047	-0.056	-1.011	0.049	0.060	-0.997	0.103	0.028	-0.007	-0.078	-0.001	-0.008	0.044	0.017	0.015	-0.034
0.140	-0.060	-0.964	0.051	0.062	-0.997	0.084	-0.093	0.019	0.013	-0.006	0.039	0.049	0.013	0.032	-0.032
0.070	-0.079	-0.987	0.050	0.062	-0.997	0.049	0.072	-0.025	-0.055	-0.026	0.016	0.021	0.007	0.009	-0.033
0.109	-0.068	-0.972	0.052	0.063	-0.997	0.050	-0.133	0.015	-0.020	-0.015	0.031	0.018	0.004	0.025	-0.023
0.117	-0.060	-1.003	0.052	0.063	-0.997	0.047	0.017	-0.001	-0.012	-0.008	-0.000	0.025	0.010	0.007	-0.035
0.120	-0.068	-0.972	0.053	0.063	-0.997	0.026	-0.042	-0.006	-0.009	-0.016	0.031	0.029	0.002	0.024	-0.018
0.070	-0.068	-0.983	0.049	0.064	-0.997	0.033	0.202	-0.045	-0.055	-0.016	0.020	0.021	0.001	0.012	-0.006
0.155	-0.064	-1.003	0.048	0.064	-0.997	0.029	0.094	-0.025	0.031	-0.012	0.000	0.063	0.004	0.008	-0.007
0.155	-0.064	-1.003	0.045	0.064	-0.997	0.045	0.164	-0.053	0.034	-0.013	0.000	0.063	0.003	0.008	-0.012
0.101	-0.079	-1.015	0.048	0.064	-0.997	0.034	-0.116	-0.008	-0.023	-0.028	-0.012	0.009	0.013	0.020	-0.005
0.082	-0.071	-0.987	0.047	0.065	-0.997	0.062	0.056	-0.005	-0.041	-0.022	0.016	0.010	0.007	0.007	-0.011
0.105	-0.056	-0.983	0.048	0.067	-0.997	0.083	-0.065	-0.004	-0.020	-0.007	0.020	0.012	0.008	0.010	-0.027
0.147	-0.079	-0.936	0.045	0.068	-0.997	0.111	0.166	-0.035	0.026	-0.032	0.067	0.054	0.017	0.057	-0.021
0.070	-0.075	-0.991	0.048	0.069	-0.996	0.051	-0.121	0.008	-0.054	-0.029	0.011	0.024	0.014	0.002	-0.020
0.147	-0.075	-0.968	0.044	0.069	-0.997	0.051	0.218	-0.022	0.027	-0.029	0.035	0.052	0.014	0.026	-0.018
0.090	-0.064	-0.975	0.044	0.070	-0.997	0.032	-0.011	0.004	-0.031	-0.018	0.027	0.007	0.003	0.019	-0.025
0.120	-0.068	-0.964	0.043	0.071	-0.997	0.067	0.051	0.003	0.000	-0.023	0.039	0.024	0.008	0.031	-0.019
0.093	-0.079	-0.968	0.040	0.072	-0.997	0.074	0.154	-0.004	-0.024	-0.035	0.035	0.004	0.020	0.028	-0.015
0.093	-0.060	-1.007	0.042	0.073	-0.996	0.072	-0.107	0.019	-0.026	-0.017	-0.005	0.004	0.001	0.012	-0.014
0.155	-0.037	-0.987	0.038	0.075	-0.996	0.106	0.223	-0.023	0.040	0.004	0.015	0.057	0.021	0.007	-0.014
0.101	-0.041	-0.948	0.039	0.075	-0.996	0.044	-0.038	0.004	-0.015	0.000	0.054	0.003	0.016	0.046	-0.007
0.117	-0.056	-0.964	0.039	0.075	-0.996	0.007	0.012	-0.018	0.000	-0.015	0.039	0.019	0.000	0.030	-0.013
0.120	-0.060	-0.987	0.037	0.075	-0.997	0.029	0.151	-0.039	0.007	-0.019	0.015	0.024	0.005	0.006	-0.019
0.059	-0.064	-1.003	0.037	0.075	-0.996	0.037	-0.002	-0.016	-0.055	-0.023	-0.000	0.036	0.009	0.011	-0.017
0.120	-0.064	-0.983	0.036	0.076	-0.996	0.070	0.059	-0.028	0.007	-0.024	0.019	0.027	0.010	0.008	-0.012
0.101	-0.068	-0.968	0.034	0.077	-0.996	0.055	0.089	0.016	-0.010	-0.029	0.035	0.009	0.014	0.022	-0.019
0.120	-0.048	-0.995	0.031	0.078	-0.996	0.058	0.163	-0.000	0.012	-0.010	0.007	0.029	0.005	0.007	-0.014
0.082	-0.052	-0.983	0.031	0.079	-0.996	0.070	0.048	0.008	-0.026	-0.015	0.019	0.008	0.000	0.004	-0.012
0.082	-0.025	-0.991	0.031	0.079	-0.996	0.054	-0.002	0.006	-0.026	0.011	0.011	0.006	0.027	0.005	-0.020
0.128	-0.052	-0.975	0.030	0.079	-0.996	0.013	0.054	0.003	0.021	-0.015	0.027	0.041	0.001	0.010	-0.021
0.047	-0.064	-0.979	0.030	0.080	-0.996	0.032	-0.026	0.015	-0.060	-0.027	0.023	0.038	0.013	0.005	-0.015
0.117	-0.075	-0.987	0.028	0.081	-0.996	0.077	0.157	-0.005	0.012	-0.040	0.015	0.032	0.025	0.003	-0.015
0.109	-0.041	-0.995	0.028	0.082	-0.996	0.066	-0.003	-0.000	0.004	-0.006	0.007	0.025	0.009	0.012	-0.024
0.074	-0.025	-0.995	0.027	0.083	-0.996	0.090	0.052	0.016	-0.030	0.008	0.007	0.010	0.023	0.012	-0.014
0.074	-0.025	-0.995	0.030	0.084	-0.996	0.044	-0.132	0.029	-0.033	0.008	0.007	0.009	0.022	0.012	-0.022
0.109	-0.029	-0.952	0.028	0.084	-0.996	0.039	0.121	-0.011	0.004	0.003	0.050	0.027	0.017	0.031	-0.021
0.067	-0.048	-0.995	0.027	0.085	-0.996	0.067	0.033	-0.004	-0.038	-0.017	0.007	0.015	0.003	0.012	-0.021
0.120	-0.056	-0.979	0.025	0.087	-0.996	0.103	0.113	0.006	0.018	-0.026	0.022	0.040	0.012	0.003	-0.018
0.067	-0.037	-1.003	0.026	0.088	-0.996	0.089	-0.024	0.021	-0.037	-0.008	-0.002	0.014	0.007	0.021	-0.017
0.093	-0.021	-0.983	0.025	0.089	-0.996	0.060	0.053	0.001	-0.009	0.007	0.018	0.013	0.021	0.001	-0.012
0.093	-0.037	-0.991	0.024	0.090	-0.996	0.063	0.057	0.001	-0.008	-0.009	0.010	0.013	0.005	0.009	-0.017
0.093	-0.025	-0.991	0.023	0.090	-0.996	0.033	0.074	0.000	-0.007	0.002	0.010	0.013	0.016	0.009	-0.013
0.093	-0.048	-0.972	0.023	0.091	-0.996	0.055	0.009	-0.008	-0.007	-0.021	0.029	0.013	0.008	0.011	-0.011
0.093	-0.041	-0.975	0.020	0.091	-0.996	0.016	0.128	-0.014	-0.005	-0.013	0.025	0.013	0.001	0.007	-0.018
0.090	-0.025	-0.995	0.017	0.091	-0.996	0.012	0.163	-0.025	-0.005	0.002	0.006	0.009	0.013	0.013	-0.016
0.059	-0.056	-0.964	0.018	0.091	-0.996	0.048	-0.023	0.015	-0.037	-0.029	0.037	0.022	0.018	0.019	-0.023
0.101	-0.041	-0.979	0.015	0.092	-0.996	0.070	0.178	-0.022	0.009	-0.015	0.021	0.020	0.003	0.004	-0.019
0.043	-0.025	-0.991	0.014	0.092	-0.996	0.012	0.047	-0.007	-0.048	0.001	0.010	0.037	0.012	0.008	-0.024
0.093	-0.033	-1.003	0.013	0.093	-0.996	0.064	0.060	-0.004	0.003	-0.008	-0.002	0.013	0.004	0.019	-0.019
0.070	-0.037	-0.972	0.013	0.094	-0.995	0.071	-0.018	0.029	-0.021	-0.013	0.029	0.010	0.001	0.012	-0.023
0.063	-0.033	-1.003	0.011	0.095	-0.995	0.078	0.121	0.015	-0.026	-0.010	-0.002	0.019	0.002	0.019	-0.014
0.070	-0.017	-0.999	0.011	0.097	-0.995	0.118	0.007	0.045	-0.018	0.003	0.002	0.011	0.016	0.014	-0.011
0.097	-0.010	-0.972	0.012	0.098	-0.995	0.074	-0.059	0.051	0.007	0.010	0.029	0.016	0.023	0.014	-0.008
0.113	-0.010	-0.991	0.010	0.100	-0.995	0.106	0.161	-0.017	0.025	0.008	0.009	0.031	0.023	0.006	-0.005
0.074	-0.002	-0.991	0.012	0.101	-0.995	0.058	-0.089	0.002	-0.015	0.015	0.009	0.008	0.030	0.006	-0.000
0.082	-0.006	-0.995	0.010	0.102	-0.995	0.076	0.113	-0.010	-0.005	0.010	0.005	0.000	0.026	0.009	0.000
0.097	-0.029	-0.987	0.010	0.102	-0.995	0.039	0.013	0.003	0.010	-0.014	0.013	0.016	0.002	0.001	-0.007
0.090	-0.021	-0.987	0.007	0.103	-0.995	0.051	0.136	-0.006	0.005	-0.007	0.013	0.009	0.009	0.001	-0.004
0.074	-0.013	-0.991	0.009	0.104	-0.995	0.047	-0.098	0.018	-0.013	0.000	0.008	0.007	0.017	0.005	-0.005
0.082	-0.002	-0.995	0.008	0.104	-0.995	0.016	0.097	-0.011	-0.004	0.012	0.004	0.001	0.028	0.009	-0.006
0.086	-0.017	-0.975	0.010	0.104	-0.995	0.025	-0.093	0.007	-0.002	-0.004	0.024	0.006	0.011	0.011	-0.007
0.082	-0.002	-1.007	0.008	0.104	-0.995	0.040	0.099	-0.024	-0.004	0.012	-0.008	0.002	0.027	0.021	-0.006
0.082	-0.006	-0.999	0.009	0.104	-0.994	0.022	-0.032	-0.006	-0.005	0.008	0.000	0.003	0.022	0.013	-0.007
0.082	-0.010	-0.983	0.008	0.105	-0.994	0.027	0.068	-0.017	-0.004	0.004	0.016	0.003	0.018	0.003	-0.006
0.074	-0.029	-0.999	0.007	0.105	-0.994	0.045	0.029	-0.005	-0.011	-0.016	-0.000	0.005	0.002	0.013	-0.007
0.082	-0.010	-0.995	0.007	0.106	-0.994	0.047	0.011	0.007	-0.003	0.003	0.003	0.003	0.017	0.009	-0.011
0.078	0.014	-0.991	0.006	0.106	-0.994	0.040	0.079	-0.014	-0.006	0.026	0.007	0.000	0.040	0.005	-0.013
0.063	-0.002	-0.991	0.006	0.107	-0.994	0.038	0.011	-0.010	-0.021	0.010	0.007	0.015	0.024	0.005	-0.015
0.055	-0.017	-1.015	0.007	0.108	-0.994	0.073	-0.054	0.010	-0.030	-0.006	-0.017	0.022	0.009	0.028	-0.012
0.074	-0.029	-0.972	0.008	0.109	-0.994	0.078	-0.034	0.008	-0.012	-0.019	0.026	0.003	0.003	0.015	-0.018
0.097	-0.017	-0.995	0.005	0.110	-0.994	0.099	0.178	0.002	0.014	-0.009	0.002	0.021	0.008	0.008	-0.015
0.040	0.006	-1.007	0.005	0.112	-0.994	0.091	-0.024	0.003	-0.044	0.013	-0.010	0.037	0.031	0.020	-0.006
0.082	0.010	-0.987	0.007	0.114	-0.993	0.100	-0.084	0.016	-0.003	0.015	0.010	0.005	0.035	0.000	-0.004
0.113	0.010	-0.979	0.006	0.115	-0.993	0.071	0.078	-0.022	0.028	0.014	0.018	0.036	0.035	0.008	-0.005
0.078	0.010	-0.995	0.007	0.116	-0.993	0.069	-0.059	0.006	-0.008	0.013	0.002	0.002	0.035	0.008	-0.002
0.097	0.014	-0.987	0.006	0.116	-0.993	0.044	0.060	-0.023	0.013	0.017	0.010	0.022	0.038	0.000	-0.003
0.051	0.006	-1.007	0.005	0.117	-0.993	0.046	0.086	-0.018	-0.032	0.008	-0.010	0.024	0.030	0.020	-0.009
0.078	0.002	-0.979	0.005	0.117	-0.993	0.030	0.019	-0.015	-0.005	0.004	0.017	0.004	0.027	0.008	-0.009
0.074	0.006	-0.999	0.005	0.117	-0.993	0.030	0.015	-0.012	-0.009	0.008	-0.003	0.000	0.030	0.012	-0.010
0.070	0.006	-0.995	0.004	0.118	-0.993	0.057	0.059	-0.003	-0.012	0.007	0.001	0.004	0.030	0.008	-0.005
0.093	0.014	-0.983	0.004	0.119	-0.993	0.053	0.013	-0.008	0.011	0.014	0.013	0.020	0.038	0.004	-0.006
0.082	0.002	-0.991	0.003	0.119	-0.993	0.031	0.049	-0.027	0.000	0.003	0.005	0.009	0.026	0.004	-0.005
0.063	0.010	-0.991	0.002	0.120	-0.993	0.034	0.068	-0.030	-0.018	0.010	0.004	0.010	0.034	0.004	-0.001
0.086	0.006	-0.983	0.005	0.120	-0.993	0.031	-0.122	0.003	0.003	0.006	0.012	0.014	0.030	0.004	-0.007
0.097	0.006	-0.983	0.003	0.120	-0.993	0.035	0.107	-0.016	0.016	0.006	0.012	0.026	0.030	0.004	0.001
0.051	0.002	-0.999	0.001	0.121	-0.993	0.076	0.110	0.003	-0.028	0.001	-0.004	0.020	0.026	0.012	0.002
0.120	-0.006	-0.991	-0.001	0.122	-0.992	0.065	0.097	0.010	0.042	-0.008	0.004	0.050	0.018	0.005	-0.001
0.063	0.010	-0.995	-0.000	0.122	-0.992	0.025	-0.007	0.015	-0.015	0.007	-0.000	0.007	0.034	0.009	-0.003
0.063	0.010	-0.995	-0.000	0.122	-0.992	0.018	-0.001	0.009	-0.016	0.007	-0.000	0.007	0.034	0.009	0.002
0.078	-0.013	-0.991	-0.001	0.123	-0.992	0.057	0.031	0.010	0.000	-0.017	0.004	0.009	0.011	0.005	-0.006
0.078	0.014	-0.999	-0.002	0.124	-0.992	0.044	0.088	0.011	0.002	0.010	-0.004	0.010	0.038	0.013	-0.003
0.074	0.021	-0.995	-0.003	0.124	-0.992	0.037	0.072	0.002	-0.001	0.017	-0.000	0.007	0.046	0.009	-0.005
0.074	0.014	-0.987	-0.005	0.124	-0.992	0.030	0.103	-0.007	0.001	0.009	0.008	0.007	0.038	0.002	-0.001
0.055	0.006	-0.979	-0.003	0.125	-0.992	0.034	-0.100	0.014	-0.021	0.001	0.015	0.011	0.030	0.006	-0.001
0.101	0.006	-0.983	-0.004	0.126	-0.992	0.056	0.088	0.005	0.027	0.000	0.011	0.035	0.031	0.002	0.001
0.074	0.014	-0.991	-0.005	0.126	-0.992	0.031	0.031	0.014	0.000	0.008	0.003	0.009	0.039	0.006	0.003
0.082	0.002	-0.999	-0.005	0.126	-0.992	0.042	-0.004	0.020	0.008	-0.004	-0.005	0.017	0.027	0.014	0.006
0.086	0.017	-0.995	-0.005	0.127	-0.992	0.046	0.041	-0.001	0.012	0.011	-0.001	0.022	0.043	0.010	-0.000
0.067	0.025	-0.987	-0.005	0.127	-0.992	0.034	0.010	-0.003	-0.007	0.018	0.007	0.003	0.051	0.002	-0.001
0.063	0.025	-0.995	-0.004	0.127	-0.992	0.026	-0.038	0.013	-0.012	0.018	-0.001	0.000	0.051	0.011	-0.003
0.067	0.010	-1.003	-0.005	0.128	-0.992	0.033	0.042	0.013	-0.007	0.002	-0.009	0.004	0.036	0.019	-0.009
0.074	0.017	-0.975	-0.006	0.128	-0.992	0.029	0.066	0.003	0.001	0.010	0.019	0.012	0.044	0.009	-0.007
0.055	0.017	-0.983	-0.007	0.128	-0.992	0.039	0.064	0.008	-0.017	0.009	0.011	0.007	0.044	0.001	-0.004
0.078	0.021	-0.995	-0.006	0.129	-0.992	0.053	-0.049	0.034	0.005	0.012	-0.001	0.017	0.048	0.011	-0.003
0.078	0.021	-0.987	-0.006	0.130	-0.992	0.045	0.015	0.013	0.005	0.012	0.006	0.017	0.048	0.003	-0.002
0.074	0.025	-0.991	-0.006	0.130	-0.992	0.021	-0.015	0.041	0.001	0.016	0.003	0.014	0.053	0.007	0.006
0.078	0.021	-0.987	-0.007	0.129	-0.992	-0.009	0.099	0.015	0.006	0.012	0.006	0.018	0.049	0.003	0.007
0.082	0.014	-1.015	-0.007	0.129	-0.992	0.002	-0.020	0.027	0.010	0.005	-0.021	0.023	0.042	0.030	0.005
0.082	0.010	-0.995	-0.009	0.129	-0.992	0.022	0.122	0.028	0.012	0.001	-0.001	0.024	0.039	0.011	0.003
0.063	-0.013	-0.983	-0.011	0.130	-0.992	0.043	0.093	0.023	-0.006	-0.023	0.010	0.005	0.016	0.001	0.000
0.055	-0.002	-1.007	-0.010	0.130	-0.991	0.034	-0.011	0.026	-0.014	-0.011	-0.013	0.002	0.028	0.022	0.002
0.055	0.025	-0.999	-0.012	0.130	-0.991	0.016	0.088	0.013	-0.012	0.016	-0.006	0.002	0.056	0.014	0.003
0.093	0.037	-0.991	-0.010	0.130	-0.992	0.006	-0.058	0.036	0.025	0.028	0.002	0.037	0.068	0.005	0.009
0.097	0.014	-0.968	-0.013	0.129	-0.992	0.006	0.121	0.037	0.031	0.005	0.026	0.041	0.045	0.019	0.009
0.097	0.014	-0.968	-0.013	0.130	-0.991	0.037	0.043	0.051	0.032	0.004	0.026	0.043	0.046	0.019	0.012
0.051	0.010	-1.015	-0.013	0.130	-0.991	0.047	0.010	0.067	-0.014	0.000	-0.022	0.002	0.042	0.028	0.011
0.070	0.021	-0.995	-0.013	0.131	-0.991	0.049	-0.012	0.057	0.005	0.011	-0.002	0.018	0.054	0.009	0.010
0.086	0.029	-0.987	-0.015	0.131	-0.991	0.041	0.083	0.036	0.021	0.018	0.006	0.035	0.061	0.001	0.006
0.074	0.029	-1.007	-0.016	0.132	-0.991	0.033	0.073	0.051	0.011	0.018	-0.014	0.024	0.061	0.021	0.013
0.063	0.025	-0.995	-0.016	0.132	-0.991	0.004	-0.010	0.048	-0.001	0.014	-0.002	0.013	0.058	0.010	0.012
0.090	0.014	-0.995	-0.018	0.131	-0.991	0.004	0.112	0.046	0.028	0.003	-0.002	0.041	0.046	0.010	0.008
0.063	0.006	-0.987	-0.018	0.131	-0.991	0.018	0.049	0.065	0.002	-0.005	0.006	0.014	0.039	0.001	0.010
0.059	0.014	-0.995	-0.018	0.131	-0.991	0.008	-0.012	0.077	-0.002	0.003	-0.002	0.010	0.047	0.008	0.010
0.086	0.010	-0.991	-0.021	0.131	-0.991	0.008	0.132	0.047	0.027	-0.000	0.002	0.037	0.044	0.004	0.007
0.059	0.029	-0.987	-0.021	0.131	-0.991	0.017	0.034	0.064	0.001	0.019	0.006	0.009	0.063	0.001	0.010
0.070	0.017	-0.991	-0.022	0.130	-0.991	-0.002	0.035	0.074	0.013	0.008	0.002	0.020	0.051	0.002	0.012
0.082	0.014	-0.972	-0.024	0.130	-0.991	-0.012	0.117	0.060	0.027	0.005	0.021	0.031	0.047	0.019	0.006
0.059	0.006	-0.995	-0.028	0.129	-0.991	-0.006	0.195	0.064	0.008	-0.003	-0.002	0.007	0.040	0.004	0.012
0.043	0.014	-0.995	-0.027	0.129	-0.991	-0.020	-0.028	0.094	-0.008	0.006	-0.002	0.009	0.048	0.003	0.009
0.082	0.021	-0.991	-0.030	0.127	-0.991	-0.040	0.145	0.075	0.033	0.015	0.002	0.028	0.055	0.002	0.007
0.051	0.002	-0.972	-0.032	0.126	-0.991	-0.043	0.124	0.063	0.004	-0.003	0.022	0.003	0.036	0.023	0.009
0.059	0.006	-0.983	-0.034	0.125	-0.992	-0.029	0.090	0.060	0.014	0.001	0.010	0.004	0.039	0.013	0.010
0.063	0.006	-0.983	-0.037	0.124	-0.992	-0.049	0.164	0.061	0.021	0.003	0.010	0.008	0.040	0.014	0.003
0.051	0.006	-0.964	-0.038	0.122	-0.992	-0.059	0.069	0.063	0.010	0.004	0.030	0.004	0.040	0.034	0.005
0.032	0.010	-0.987	-0.042	0.121	-0.992	-0.060	0.213	0.038	-0.005	0.010	0.006	0.024	0.044	0.011	0.002
0.043	0.006	-0.991	-0.043	0.119	-0.992	-0.056	0.011	0.067	0.007	0.007	0.002	0.012	0.040	0.008	0.002
0.032	0.010	-0.983	-0.045	0.117	-0.992	-0.070	0.101	0.056	-0.003	0.013	0.010	0.024	0.045	0.016	-0.001
0.059	0.006	-0.968	-0.046	0.115	-0.992	-0.082	0.093	0.059	0.026	0.011	0.026	0.003	0.041	0.032	0.001
0.024	-0.006	-0.972	-0.048	0.114	-0.992	-0.045	0.117	0.049	-0.007	0.001	0.022	0.032	0.031	0.028	0.000
0.032	0.006	-0.995	-0.051	0.113	-0.992	-0.054	0.145	0.048	0.004	0.014	-0.001	0.025	0.043	0.004	0.004
0.036	0.010	-0.979	-0.051	0.111	-0.993	-0.061	-0.003	0.064	0.008	0.019	0.015	0.021	0.047	0.020	-0.004
0.040	0.017	-0.987	-0.054	0.110	-0.992	-0.039	0.158	0.044	0.014	0.028	0.007	0.017	0.056	0.012	0.001
0.005	0.006	-0.983	-0.056	0.109	-0.993	-0.046	0.088	0.036	-0.019	0.018	0.011	0.051	0.045	0.016	-0.001
0.032	0.014	-1.003	-0.056	0.107	-0.993	-0.058	0.054	0.022	0.009	0.027	-0.009	0.024	0.053	0.004	-0.002
0.017	0.006	-0.987	-0.057	0.106	-0.993	-0.060	0.019	0.008	-0.006	0.021	0.007	0.039	0.046	0.012	-0.003
0.020	0.002	-0.995	-0.057	0.104	-0.993	-0.057	0.007	0.016	-0.002	0.018	-0.001	0.034	0.043	0.004	0.003
0.028	-0.002	-0.999	-0.057	0.103	-0.993	-0.053	0.040	-0.001	0.006	0.016	-0.004	0.026	0.039	0.000	0.000
0.024	0.006	-1.003	-0.058	0.102	-0.993	-0.049	0.055	-0.002	0.003	0.025	-0.008	0.030	0.047	0.004	0.001
0.020	0.014	-0.995	-0.058	0.100	-0.993	-0.055	0.029	0.017	-0.001	0.034	-0.000	0.034	0.056	0.004	0.005
0.017	0.029	-0.995	-0.057	0.099	-0.993	-0.040	-0.043	0.036	-0.006	0.050	-0.000	0.038	0.072	0.004	0.003
0.040	0.006	-0.995	-0.059	0.099	-0.993	-0.016	0.087	0.021	0.019	0.028	-0.000	0.015	0.049	0.004	0.005
0.020	-0.006	-0.995	-0.058	0.098	-0.994	-0.028	-0.029	0.017	-0.001	0.017	-0.000	0.034	0.038	0.003	0.007
0.036	-0.017	-0.995	-0.059	0.097	-0.994	-0.029	0.054	-0.009	0.015	0.006	-0.000	0.018	0.027	0.003	0.009
0.032	-0.010	-0.987	-0.058	0.096	-0.994	-0.042	-0.024	0.004	0.011	0.015	0.008	0.021	0.035	0.011	0.007
0.036	-0.002	-0.983	-0.058	0.095	-0.994	-0.046	0.016	0.005	0.014	0.024	0.012	0.016	0.043	0.015	0.004
0.032	0.002	-0.975	-0.060	0.093	-0.994	-0.066	0.107	-0.003	0.012	0.030	0.020	0.020	0.047	0.023	0.004
0.005	0.006	-0.995	-0.059	0.091	-0.994	-0.102	-0.042	-0.008	-0.016	0.036	0.000	0.047	0.052	0.003	0.002
0.036	0.002	-0.995	-0.061	0.088	-0.994	-0.126	0.145	-0.052	0.018	0.035	0.001	0.016	0.048	0.003	-0.001
0.020	-0.017	-0.983	-0.061	0.085	-0.995	-0.142	-0.022	-0.063	0.001	0.018	0.013	0.031	0.030	0.015	-0.003
0.017	-0.021	-0.983	-0.061	0.082	-0.995	-0.158	0.043	-0.065	-0.002	0.018	0.013	0.035	0.026	0.014	-0.002
0.017	-0.025	-0.983	-0.061	0.078	-0.995	-0.151	0.021	-0.059	-0.002	0.017	0.013	0.035	0.023	0.014	-0.005
0.013	-0.013	-0.987	-0.061	0.075	-0.995	-0.178	0.020	-0.065	-0.006	0.033	0.009	0.039	0.035	0.010	-0.005
0.017	-0.002	-0.995	-0.060	0.070	-0.996	-0.208	-0.052	-0.078	-0.003	0.049	0.002	0.035	0.048	0.002	0.002
0.028	-0.013	-0.975	-0.060	0.066	-0.996	-0.200	0.044	-0.101	0.009	0.041	0.022	0.023	0.036	0.022	0.002
0.047	-0.033	-0.995	-0.061	0.061	-0.996	-0.238	0.045	-0.092	0.028	0.027	0.002	0.004	0.018	0.002	0.005
0.020	-0.048	-0.983	-0.061	0.057	-0.997	-0.222	0.025	-0.074	0.002	0.016	0.014	0.031	0.002	0.014	0.007
0.032	-0.060	-0.975	-0.061	0.053	-0.997	-0.181	0.025	-0.040	0.013	0.008	0.022	0.019	0.009	0.021	0.009
0.028	-0.052	-0.999	-0.061	0.050	-0.997	-0.152	0.018	-0.055	0.009	0.019	-0.001	0.023	0.000	0.002	0.008
0.028	-0.052	-0.999	-0.060	0.047	-0.997	-0.132	-0.065	-0.045	0.008	0.022	-0.001	0.023	0.000	0.002	0.010
0.047	-0.037	-0.987	-0.061	0.043	-0.997	-0.170	0.070	-0.054	0.028	0.041	0.011	0.004	0.016	0.010	0.011
0.032	-0.060	-0.987	-0.060	0.040	-0.997	-0.159	-0.005	-0.061	0.012	0.022	0.011	0.019	0.007	0.009	0.012
0.040	-0.079	-0.972	-0.060	0.036	-0.998	-0.163	-0.004	-0.062	0.020	0.006	0.026	0.011	0.025	0.025	0.011
0.047	-0.087	-0.964	-0.060	0.033	-0.998	-0.135	0.046	-0.065	0.028	0.001	0.034	0.003	0.033	0.033	0.008
0.028	-0.095	-0.983	-0.061	0.031	-0.998	-0.106	0.062	-0.033	0.010	-0.004	0.014	0.023	0.040	0.013	0.007
0.024	-0.071	-1.003	-0.062	0.029	-0.998	-0.084	0.024	-0.017	0.006	0.021	-0.006	0.027	0.016	0.006	0.004
0.024	-0.060	-0.979	-0.063	0.027	-0.998	-0.060	0.070	-0.024	0.007	0.034	0.018	0.026	0.004	0.017	-0.000
0.013	-0.068	-0.987	-0.063	0.026	-0.998	-0.075	0.034	-0.048	-0.004	0.028	0.010	0.038	0.011	0.009	0.001
0.017	-0.091	-0.983	-0.063	0.024	-0.998	-0.085	-0.016	-0.045	-0.001	0.007	0.014	0.034	0.034	0.013	0.002
0.040	-0.122	-0.968	-0.063	0.022	-0.998	-0.063	0.047	-0.031	0.023	-0.023	0.030	0.011	0.065	0.029	0.004
0.040	-0.106	-0.964	-0.065	0.021	-0.998	-0.026	0.096	-0.012	0.024	-0.006	0.033	0.011	0.049	0.033	0.007
0.028	-0.091	-0.987	-0.066	0.020	-0.998	-0.029	0.077	-0.012	0.014	0.010	0.010	0.023	0.033	0.009	0.004
0.032	-0.079	-0.964	-0.069	0.019	-0.997	-0.047	0.155	-0.035	0.021	0.023	0.033	0.019	0.021	0.033	-0.004
-0.003	-0.075	-0.972	-0.070	0.017	-0.997	-0.073	0.067	-0.062	-0.013	0.029	0.025	0.054	0.017	0.025	-0.011
-0.010	-0.079	-0.964	-0.072	0.015	-0.997	-0.108	0.105	-0.090	-0.018	0.027	0.032	0.061	0.020	0.032	-0.017
0.001	-0.083	-0.940	-0.073	0.012	-0.997	-0.137	0.090	-0.098	-0.005	0.026	0.056	0.050	0.023	0.056	-0.021
0.001	-0.110	-0.940	-0.075	0.010	-0.997	-0.099	0.082	-0.079	-0.003	0.002	0.055	0.050	0.050	0.056	-0.017
0.009	-0.106	-0.940	-0.075	0.009	-0.997	-0.039	0.047	-0.044	0.006	0.007	0.055	0.042	0.046	0.056	-0.016
0.020	-0.110	-0.948	-0.077	0.008	-0.997	-0.017	0.100	-0.030	0.019	0.004	0.047	0.030	0.049	0.048	-0.015
-0.007	-0.091	-0.948	-0.078	0.008	-0.997	-0.011	0.038	-0.040	-0.007	0.023	0.046	0.057	0.029	0.048	-0.016
-0.003	-0.079	-0.940	-0.078	0.007	-0.997	-0.061	0.023	-0.085	-0.002	0.036	0.054	0.054	0.017	0.056	-0.022
-0.018	-0.098	-0.960	-0.078	0.005	-0.997	-0.082	-0.001	-0.103	-0.018	0.019	0.034	0.069	0.036	0.036	-0.026
-0.037	-0.122	-0.964	-0.077	0.003	-0.997	-0.083	-0.016	-0.104	-0.037	-0.002	0.030	0.088	0.059	0.032	-0.024
-0.003	-0.106	-0.948	-0.077	0.002	-0.997	-0.062	0.015	-0.095	-0.002	0.015	0.045	0.054	0.043	0.048	-0.022
0.009	-0.091	-0.932	-0.078	0.001	-0.997	-0.019	0.043	-0.072	0.010	0.031	0.061	0.042	0.028	0.064	-0.020
0.009	-0.091	-0.932	-0.078	0.000	-0.997	-0.019	-0.010	-0.066	0.010	0.031	0.061	0.042	0.027	0.064	-0.011
-0.003	-0.102	-0.940	-0.077	-0.000	-0.997	-0.037	-0.001	-0.095	-0.001	0.021	0.053	0.054	0.039	0.056	-0.010
0.005	-0.095	-0.983	-0.077	-0.002	-0.997	-0.049	-0.001	-0.109	0.006	0.029	0.009	0.046	0.030	0.012	-0.011
-0.010	-0.110	-0.979	-0.077	-0.003	-0.997	-0.077	0.011	-0.144	-0.009	0.016	0.013	0.062	0.046	0.016	-0.011
-0.010	-0.106	-0.972	-0.077	-0.005	-0.997	-0.092	-0.009	-0.154	-0.009	0.022	0.021	0.062	0.041	0.024	-0.007
0.005	-0.102	-0.952	-0.077	-0.007	-0.997	-0.098	0.009	-0.152	0.006	0.027	0.041	0.047	0.037	0.044	-0.006
0.009	-0.098	-0.956	-0.078	-0.009	-0.997	-0.085	0.058	-0.166	0.011	0.033	0.037	0.043	0.033	0.040	-0.001
0.017	-0.106	-0.968	-0.078	-0.011	-0.997	-0.116	0.007	-0.175	0.018	0.027	0.025	0.035	0.040	0.028	0.005
0.020	-0.126	-0.968	-0.079	-0.013	-0.997	-0.113	0.071	-0.191	0.023	0.010	0.025	0.032	0.059	0.028	0.007
0.013	-0.126	-0.983	-0.081	-0.016	-0.997	-0.124	0.135	-0.173	0.018	0.013	0.008	0.039	0.059	0.012	0.007
-0.010	-0.122	-0.999	-0.083	-0.018	-0.996	-0.116	0.112	-0.154	-0.003	0.019	-0.008	0.062	0.055	0.003	0.007
-0.010	-0.102	-0.991	-0.086	-0.020	-0.996	-0.085	0.147	-0.149	-0.000	0.040	0.000	0.062	0.035	0.004	0.010
-0.010	-0.133	-1.015	-0.088	-0.022	-0.996	-0.104	0.119	-0.152	0.002	0.011	-0.024	0.062	0.065	0.019	0.014
0.005	-0.164	-1.011	-0.091	-0.024	-0.996	-0.079	0.159	-0.160	0.020	-0.018	-0.020	0.047	0.096	0.015	0.019
0.001	-0.187	-1.039	-0.095	-0.026	-0.995	-0.074	0.209	-0.179	0.020	-0.040	-0.048	0.051	0.119	0.043	0.029
-0.010	-0.180	-1.035	-0.098	-0.027	-0.995	-0.048	0.183	-0.157	0.012	-0.031	-0.044	0.063	0.111	0.039	0.046
0.005	-0.184	-1.050	-0.104	-0.026	-0.994	0.029	0.290	-0.169	0.033	-0.035	-0.061	0.047	0.115	0.055	0.065
0.032	-0.203	-1.070	-0.115	-0.024	-0.993	0.100	0.552	-0.218	0.070	-0.057	-0.082	0.020	0.134	0.075	0.071
0.043	-0.180	-1.082	-0.128	-0.021	-0.992	0.149	0.704	-0.238	0.095	-0.037	-0.095	0.009	0.111	0.086	0.062
-0.026	-0.184	-1.070	-0.141	-0.017	-0.990	0.219	0.666	-0.218	0.039	-0.045	-0.085	0.078	0.114	0.075	0.037
-0.114	-0.145	-1.042	-0.150	-0.012	-0.989	0.238	0.435	-0.140	-0.041	-0.011	-0.059	0.166	0.075	0.047	0.002
-0.149	-0.122	-0.960	-0.155	-0.007	-0.988	0.255	0.298	-0.054	-0.070	0.007	0.023	0.201	0.052	0.036	-0.036
-0.141	-0.087	-0.889	-0.158	-0.004	-0.987	0.178	0.141	0.009	-0.059	0.039	0.094	0.193	0.017	0.107	-0.046
-0.118	-0.083	-0.865	-0.162	-0.001	-0.987	0.155	0.191	0.005	-0.033	0.040	0.117	0.170	0.013	0.130	-0.034
-0.053	-0.064	-0.916	-0.167	0.001	-0.986	0.128	0.282	-0.030	0.038	0.057	0.064	0.105	0.007	0.079	-0.004
-0.037	-0.068	-0.952	-0.171	0.002	-0.985	0.047	0.228	-0.083	0.057	0.052	0.028	0.090	0.003	0.043	0.050
-0.014	-0.087	-0.987	-0.174	0.001	-0.985	-0.077	0.161	-0.144	0.083	0.034	-0.008	0.067	0.016	0.008	0.113
0.070	-0.149	-1.058	-0.175	-0.004	-0.985	-0.278	0.083	-0.159	0.169	-0.022	-0.079	0.018	0.077	0.063	0.173
0.120	-0.137	-1.113	-0.176	-0.011	-0.984	-0.336	0.114	-0.138	0.220	-0.004	-0.134	0.068	0.065	0.118	0.236
0.182	-0.114	-1.137	-0.179	-0.016	-0.984	-0.272	0.183	-0.056	0.284	0.025	-0.158	0.129	0.042	0.142	0.295
0.228	-0.071	-1.133	-0.180	-0.020	-0.983	-0.184	0.121	-0.028	0.331	0.071	-0.154	0.175	0.001	0.138	0.345
0.236	-0.041	-1.176	-0.178	-0.023	-0.984	-0.151	-0.044	-0.032	0.337	0.104	-0.197	0.183	0.032	0.181	0.375
0.293	-0.044	-1.188	-0.177	-0.025	-0.984	-0.107	0.039	-0.065	0.394	0.102	-0.209	0.240	0.028	0.193	0.390
0.243	-0.056	-1.216	-0.174	-0.026	-0.984	-0.054	-0.067	-0.080	0.341	0.092	-0.236	0.190	0.016	0.221	0.397
0.255	-0.075	-1.188	-0.171	-0.025	-0.985	0.003	-0.094	-0.096	0.350	0.072	-0.208	0.202	0.003	0.193	0.403
0.251	-0.041	-1.220	-0.166	-0.025	-0.986	-0.020	-0.220	-0.118	0.340	0.107	-0.239	0.198	0.033	0.224	0.387
0.259	-0.017	-1.259	-0.159	-0.026	-0.987	-0.042	-0.245	-0.155	0.342	0.130	-0.277	0.205	0.056	0.264	0.354
0.209	-0.033	-1.240	-0.155	-0.025	-0.988	-0.010	-0.175	-0.157	0.287	0.114	-0.256	0.155	0.041	0.244	0.326
0.101	-0.068	-1.216	-0.142	-0.026	-0.989	-0.063	-0.602	-0.109	0.167	0.080	-0.231	0.047	0.006	0.220	0.288
0.159	-0.068	-1.133	-0.133	-0.029	-0.991	-0.133	-0.428	-0.141	0.215	0.083	-0.147	0.105	0.006	0.138	0.243
0.140	-0.071	-1.094	-0.121	-0.031	-0.992	-0.127	-0.547	-0.171	0.184	0.081	-0.106	0.085	0.002	0.098	0.208
0.136	-0.102	-1.066	-0.108	-0.032	-0.994	-0.058	-0.627	-0.190	0.167	0.051	-0.077	0.081	0.028	0.071	0.188
0.155	-0.141	-1.039	-0.096	-0.033	-0.995	-0.055	-0.579	-0.177	0.174	0.014	-0.048	0.100	0.067	0.043	0.163
0.117	-0.168	-1.035	-0.085	-0.033	-0.996	0.012	-0.540	-0.114	0.125	-0.014	-0.043	0.062	0.093	0.039	0.150
0.155	-0.187	-0.948	-0.074	-0.032	-0.997	0.039	-0.509	-0.088	0.152	-0.033	0.044	0.100	0.113	0.048	0.110
0.170	-0.176	-0.968	-0.068	-0.030	-0.997	0.122	-0.299	-0.105	0.161	-0.024	0.025	0.115	0.101	0.028	0.089
-0.014	-0.164	-1.023	-0.057	-0.029	-0.998	0.080	-0.510	-0.054	-0.034	-0.013	-0.030	0.070	0.089	0.027	0.057
0.090	-0.153	-1.019	-0.056	-0.028	-0.998	0.058	-0.026	-0.073	0.069	-0.003	-0.026	0.034	0.077	0.023	0.023
0.005	-0.164	-0.968	-0.047	-0.028	-0.998	0.007	-0.470	-0.008	-0.025	-0.014	0.026	0.051	0.088	0.028	-0.011
-0.003	-0.180	-0.956	-0.044	-0.025	-0.999	0.182	-0.119	0.011	-0.035	-0.033	0.038	0.059	0.104	0.040	-0.018
0.009	-0.137	-1.003	-0.036	-0.021	-0.999	0.218	-0.424	0.083	-0.032	0.006	-0.009	0.048	0.061	0.007	-0.045
-0.007	-0.133	-0.975	-0.028	-0.017	-0.999	0.241	-0.386	0.036	-0.056	0.005	0.019	0.064	0.057	0.020	-0.032
0.001	-0.145	-0.960	-0.018	-0.014	-1.000	0.178	-0.491	0.072	-0.058	-0.010	0.035	0.056	0.068	0.036	-0.016
0.117	-0.133	-0.944	-0.017	-0.011	-1.000	0.158	-0.044	-0.021	0.056	-0.001	0.050	0.059	0.057	0.052	-0.016
0.117	-0.133	-0.944	-0.015	-0.008	-1.000	0.174	-0.046	-0.015	0.055	-0.004	0.050	0.058	0.056	0.051	-0.012
0.040	-0.129	-0.987	-0.015	-0.005	-1.000	0.147	-0.018	0.035	-0.023	-0.003	0.007	0.019	0.052	0.008	-0.019
0.028	-0.141	-0.968	-0.014	-0.003	-1.000	0.158	-0.039	0.042	-0.035	-0.017	0.027	0.031	0.064	0.028	-0.045
-0.030	-0.114	-0.968	-0.012	-0.001	-1.000	0.092	-0.122	0.094	-0.095	0.008	0.027	0.089	0.036	0.028	-0.070
-0.030	-0.064	-0.964	-0.010	-0.000	-1.000	0.065	-0.071	0.061	-0.097	0.057	0.030	0.089	0.014	0.032	-0.083
-0.026	-0.106	-0.987	-0.008	0.000	-1.000	0.033	-0.138	0.041	-0.096	0.014	0.007	0.085	0.029	0.008	-0.084
-0.022	-0.102	-0.995	-0.003	0.001	-1.000	0.043	-0.206	-0.017	-0.096	0.018	-0.001	0.082	0.024	0.000	-0.076
0.040	-0.137	-0.960	-0.002	0.001	-1.000	0.026	-0.076	-0.060	-0.036	-0.017	0.034	0.020	0.059	0.036	-0.062
0.032	-0.118	-0.952	0.002	0.002	-1.000	0.052	-0.184	-0.035	-0.048	0.001	0.042	0.028	0.039	0.043	-0.056
0.070	-0.122	-0.940	0.005	0.002	-1.000	0.051	-0.122	-0.031	-0.012	-0.003	0.054	0.010	0.043	0.055	-0.041
0.024	-0.118	-0.987	0.008	0.002	-1.000	0.017	-0.163	-0.036	-0.061	0.000	0.007	0.037	0.039	0.008	-0.041
0.097	-0.129	-0.924	0.009	0.004	-1.000	0.099	-0.034	-0.046	0.011	-0.013	0.070	0.036	0.050	0.071	-0.032
0.043	-0.129	-0.983	0.011	0.005	-1.000	0.086	-0.087	-0.047	-0.045	-0.014	0.010	0.018	0.050	0.012	-0.031
0.086	-0.133	-0.964	0.013	0.006	-1.000	0.090	-0.101	-0.048	-0.005	-0.019	0.030	0.024	0.054	0.031	-0.029
0.074	-0.126	-0.964	0.012	0.008	-1.000	0.084	0.049	-0.056	-0.016	-0.013	0.030	0.012	0.046	0.031	-0.033
0.040	-0.114	-0.995	0.013	0.010	-1.000	0.122	-0.038	-0.034	-0.052	-0.004	-0.002	0.023	0.034	0.000	-0.024
0.063	-0.098	-0.983	0.016	0.012	-1.000	0.120	-0.166	-0.014	-0.032	0.010	0.010	0.000	0.018	0.012	-0.035
0.113	-0.087	-0.956	0.018	0.014	-1.000	0.140	-0.075	-0.016	0.016	0.019	0.038	0.050	0.006	0.039	-0.029
0.028	-0.098	-0.987	0.022	0.016	-1.000	0.120	-0.173	0.022	-0.073	0.005	0.006	0.035	0.018	0.008	-0.034
0.109	-0.106	-0.979	0.022	0.020	-1.000	0.192	0.015	0.010	0.007	-0.007	0.014	0.046	0.025	0.016	-0.036
0.020	-0.098	-1.003	0.022	0.023	-0.999	0.178	-0.018	0.005	-0.082	-0.002	-0.009	0.043	0.018	0.008	-0.048
0.070	-0.098	-0.964	0.022	0.026	-0.999	0.148	0.003	0.028	-0.032	-0.005	0.030	0.007	0.017	0.031	-0.033
0.043	-0.137	-0.975	0.021	0.029	-0.999	0.167	0.057	0.012	-0.059	-0.047	0.018	0.020	0.056	0.020	-0.047
0.109	-0.110	-0.991	0.023	0.031	-0.999	0.138	-0.072	0.020	0.005	-0.022	0.003	0.045	0.029	0.004	-0.034
0.040	-0.091	-0.975	0.024	0.032	-0.999	0.076	-0.068	-0.009	-0.066	-0.004	0.019	0.024	0.010	0.020	-0.027
0.101	-0.095	-0.987	0.023	0.034	-0.999	0.098	0.074	-0.004	-0.004	-0.010	0.007	0.037	0.014	0.008	-0.027
0.101	-0.095	-0.987	0.024	0.035	-0.999	0.065	-0.022	0.017	-0.005	-0.011	0.007	0.037	0.014	0.008	-0.031
0.055	-0.098	-0.968	0.025	0.036	-0.999	0.084	-0.074	0.020	-0.053	-0.016	0.027	0.010	0.017	0.027	-0.025
0.093	-0.087	-0.975	0.025	0.038	-0.999	0.111	0.022	0.007	-0.014	-0.006	0.019	0.028	0.006	0.020	-0.031
0.074	-0.075	-0.979	0.026	0.039	-0.999	0.071	-0.066	0.026	-0.035	0.004	0.015	0.009	0.006	0.016	-0.032
0.082	-0.064	-0.975	0.029	0.040	-0.999	0.063	-0.114	0.015	-0.030	0.015	0.019	0.017	0.017	0.020	-0.029
0.101	-0.079	-0.987	0.026	0.041	-0.999	0.070	0.129	0.014	-0.009	-0.002	0.007	0.036	0.002	0.008	-0.032
0.067	-0.083	-0.987	0.027	0.041	-0.999	0.047	-0.027	0.016	-0.044	-0.006	0.007	0.001	0.002	0.008	-0.029
0.078	-0.083	-0.987	0.028	0.042	-0.999	0.028	-0.057	0.035	-0.034	-0.007	0.007	0.012	0.002	0.008	-0.029
0.090	-0.079	-0.979	0.029	0.043	-0.999	0.075	-0.040	0.011	-0.024	-0.004	0.014	0.024	0.002	0.016	-0.039
0.090	-0.095	-0.960	0.030	0.044	-0.999	0.111	-0.020	0.027	-0.024	-0.021	0.034	0.024	0.013	0.036	-0.033
0.059	-0.106	-0.975	0.031	0.046	-0.998	0.092	-0.047	0.027	-0.056	-0.034	0.018	0.008	0.025	0.020	-0.034
0.097	-0.091	-0.987	0.029	0.048	-0.998	0.104	0.102	0.006	-0.016	-0.021	0.006	0.031	0.009	0.008	-0.037
0.067	-0.079	-1.011	0.027	0.048	-0.998	0.053	0.125	0.003	-0.044	-0.010	-0.018	0.000	0.002	0.015	-0.032
0.067	-0.064	-0.995	0.029	0.049	-0.998	0.053	-0.109	0.028	-0.046	0.005	-0.002	0.001	0.017	0.001	-0.030
0.105	-0.068	-0.987	0.029	0.050	-0.998	0.085	0.022	0.019	-0.008	-0.000	0.006	0.037	0.013	0.009	-0.032
0.055	-0.068	-1.003	0.028	0.052	-0.998	0.079	0.011	0.017	-0.058	-0.002	-0.010	0.013	0.013	0.007	-0.032
0.090	-0.075	-0.983	0.027	0.054	-0.998	0.143	0.074	0.030	-0.022	-0.012	0.009	0.022	0.006	0.013	-0.026
0.074	-0.064	-0.991	0.029	0.056	-0.998	0.107	-0.091	0.035	-0.039	-0.002	0.001	0.006	0.017	0.005	-0.027
0.097	-0.060	-0.999	0.030	0.058	-0.998	0.100	-0.054	0.034	-0.017	-0.000	-0.007	0.028	0.021	0.003	-0.027
0.093	-0.033	-1.011	0.031	0.059	-0.998	0.066	-0.020	0.021	-0.021	0.026	-0.019	0.024	0.048	0.015	-0.024
0.070	-0.048	-0.972	0.030	0.059	-0.998	0.050	0.029	0.004	-0.044	0.010	0.020	0.001	0.033	0.025	-0.023
0.109	-0.071	-0.972	0.031	0.060	-0.998	0.070	-0.003	0.002	-0.006	-0.015	0.020	0.039	0.009	0.025	-0.027
0.093	-0.064	-0.968	0.031	0.061	-0.998	0.056	-0.010	0.028	-0.021	-0.008	0.024	0.024	0.017	0.029	-0.024
0.074	-0.064	-0.999	0.030	0.062	-0.998	0.049	0.064	0.007	-0.039	-0.009	-0.008	0.004	0.017	0.003	-0.018
0.124	-0.052	-0.972	0.030	0.063	-0.998	0.076	0.018	0.023	0.011	0.002	0.020	0.054	0.028	0.025	-0.018
0.093	-0.056	-0.987	0.027	0.064	-0.998	0.071	0.136	0.008	-0.018	-0.003	0.004	0.023	0.025	0.009	-0.017
0.097	-0.033	-0.987	0.029	0.065	-0.997	0.061	-0.075	0.033	-0.016	0.019	0.004	0.027	0.048	0.009	-0.017
0.086	-0.060	-0.995	0.027	0.066	-0.997	0.067	0.087	0.011	-0.026	-0.009	-0.004	0.015	0.021	0.001	-0.025
0.078	-0.048	-0.987	0.027	0.067	-0.997	0.060	0.036	0.006	-0.033	0.001	0.004	0.008	0.032	0.009	-0.026
0.074	-0.064	-0.979	0.027	0.068	-0.997	0.063	-0.021	0.002	-0.037	-0.015	0.011	0.004	0.016	0.017	-0.028
0.086	-0.052	-0.987	0.027	0.069	-0.997	0.092	0.003	0.010	-0.026	-0.005	0.003	0.015	0.027	0.009	-0.030
0.090	-0.060	-0.972	0.026	0.070	-0.997	0.051	0.089	0.017	-0.020	-0.013	0.019	0.018	0.019	0.025	-0.031
0.078	-0.037	-0.983	0.025	0.071	-0.997	0.068	0.062	-0.002	-0.031	0.009	0.007	0.007	0.042	0.012	-0.025
0.067	-0.033	-0.995	0.026	0.072	-0.997	0.059	-0.077	0.027	-0.044	0.012	-0.005	0.005	0.046	0.000	-0.026
0.101	-0.037	-0.987	0.024	0.072	-0.997	0.048	0.108	0.014	-0.007	0.007	0.003	0.030	0.041	0.008	-0.027
0.082	-0.041	-0.983	0.025	0.073	-0.997	0.052	-0.014	0.020	-0.027	0.002	0.007	0.010	0.037	0.011	-0.027
0.070	-0.025	-0.995	0.024	0.074	-0.997	0.058	0.027	0.026	-0.038	0.017	-0.005	0.001	0.051	0.001	-0.021
0.070	-0.025	-1.011	0.026	0.074	-0.997	0.029	-0.056	-0.000	-0.039	0.017	-0.021	0.001	0.051	0.017	-0.025
0.097	-0.025	-0.995	0.024	0.074	-0.997	0.037	0.076	-0.038	-0.011	0.016	-0.005	0.026	0.050	0.002	-0.028
0.082	-0.037	-0.975	0.024	0.075	-0.997	0.034	0.013	-0.016	-0.027	0.004	0.014	0.010	0.037	0.017	-0.027
0.063	-0.044	-0.987	0.023	0.075	-0.997	0.003	0.081	-0.011	-0.044	-0.003	0.003	0.009	0.029	0.005	-0.031
0.078	-0.044	-0.987	0.022	0.075	-0.997	0.050	0.045	0.003	-0.028	-0.004	0.003	0.006	0.028	0.005	-0.034
0.059	-0.033	-0.979	0.022	0.076	-0.997	0.042	0.007	-0.009	-0.047	0.007	0.010	0.014	0.040	0.013	-0.034
0.078	-0.029	-0.987	0.022	0.076	-0.997	0.053	0.006	0.003	-0.028	0.010	0.002	0.005	0.043	0.005	-0.029
0.082	-0.006	-0.979	0.024	0.077	-0.997	0.044	-0.061	0.001	-0.026	0.032	0.010	0.008	0.066	0.013	-0.026
0.090	-0.021	-0.991	0.023	0.077	-0.997	0.033	0.030	0.007	-0.018	0.017	-0.002	0.016	0.051	0.001	-0.018
0.093	-0.037	-0.979	0.022	0.078	-0.997	0.035	0.046	0.011	-0.013	0.001	0.010	0.020	0.035	0.013	-0.017
0.097	-0.048	-0.991	0.021	0.078	-0.997	0.050	0.063	0.014	-0.008	-0.012	-0.002	0.025	0.023	0.000	-0.012
0.090	-0.041	-0.979	0.024	0.079	-0.997	0.054	-0.101	0.017	-0.018	-0.005	0.010	0.018	0.030	0.011	-0.012
0.105	-0.017	-0.991	0.022	0.081	-0.996	0.094	0.088	-0.005	-0.001	0.017	-0.002	0.034	0.053	0.002	-0.016
0.082	-0.010	-1.007	0.024	0.082	-0.996	0.059	-0.110	0.030	-0.027	0.024	-0.018	0.013	0.061	0.018	-0.013
0.074	-0.006	-0.987	0.024	0.082	-0.996	0.027	0.052	0.005	-0.034	0.027	0.002	0.007	0.065	0.000	-0.011
0.113	-0.025	-0.983	0.023	0.082	-0.996	0.014	0.045	-0.001	0.006	0.008	0.005	0.047	0.046	0.003	-0.012
0.090	-0.037	-1.011	0.020	0.082	-0.996	0.038	0.150	-0.032	-0.015	-0.004	-0.022	0.026	0.035	0.026	-0.011
0.090	-0.037	-1.011	0.021	0.082	-0.996	0.023	-0.017	-0.012	-0.015	-0.004	-0.022	0.027	0.035	0.027	-0.012
0.090	-0.044	-0.983	0.020	0.083	-0.996	0.045	0.063	-0.025	-0.014	-0.013	0.005	0.029	0.028	0.001	-0.016
0.059	-0.037	-1.011	0.022	0.083	-0.996	0.002	-0.124	-0.005	-0.048	-0.005	-0.022	0.000	0.036	0.030	-0.020
0.093	-0.037	-0.979	0.021	0.082	-0.996	0.011	0.076	-0.015	-0.012	-0.005	0.009	0.036	0.037	0.000	-0.024
0.078	-0.013	-0.979	0.020	0.081	-0.996	-0.040	0.055	-0.007	-0.026	0.019	0.009	0.021	0.060	0.002	-0.023
0.074	-0.029	-0.987	0.021	0.081	-0.996	-0.001	-0.046	-0.022	-0.031	0.004	0.001	0.019	0.045	0.011	-0.022
0.097	-0.029	-0.983	0.021	0.080	-0.997	-0.027	0.047	-0.030	-0.008	0.005	0.005	0.043	0.046	0.007	-0.019
0.074	-0.029	-0.991	0.021	0.079	-0.997	-0.036	-0.019	-0.027	-0.031	0.006	-0.002	0.021	0.046	0.016	-0.020
0.101	-0.044	-0.991	0.020	0.078	-0.997	-0.047	0.054	-0.027	-0.004	-0.008	-0.002	0.050	0.031	0.016	-0.019
0.074	-0.044	-0.979	0.021	0.077	-0.997	-0.032	-0.011	-0.014	-0.031	-0.007	0.010	0.024	0.031	0.005	-0.020
0.078	-0.037	-0.995	0.021	0.076	-0.997	-0.006	-0.001	-0.005	-0.027	0.001	-0.006	0.029	0.039	0.020	-0.017
0.090	-0.044	-0.987	0.021	0.076	-0.997	0.007	0.012	-0.008	-0.016	-0.007	0.002	0.042	0.031	0.012	-0.023
0.090	-0.041	-0.987	0.021	0.076	-0.997	-0.001	0.028	-0.016	-0.015	-0.003	0.002	0.043	0.036	0.012	-0.014
0.074	-0.033	-0.995	0.022	0.075	-0.997	-0.012	-0.084	0.010	-0.033	0.006	-0.006	0.028	0.044	0.020	-0.016
0.117	-0.025	-0.991	0.022	0.075	-0.997	-0.002	0.054	-0.002	0.010	0.014	-0.002	0.071	0.052	0.016	-0.018
0.074	-0.029	-0.979	0.022	0.074	-0.997	-0.019	0.002	-0.006	-0.032	0.010	0.010	0.030	0.049	0.004	-0.021
0.078	-0.021	-0.987	0.021	0.074	-0.997	-0.000	0.075	-0.020	-0.027	0.018	0.002	0.034	0.057	0.012	-0.024
0.090	-0.037	-0.952	0.022	0.073	-0.997	-0.022	-0.056	-0.003	-0.017	0.004	0.037	0.045	0.043	0.024	-0.029
0.051	-0.037	-1.007	0.020	0.073	-0.997	-0.010	0.084	-0.016	-0.054	0.004	-0.018	0.007	0.044	0.030	-0.022
0.090	-0.033	-0.987	0.021	0.072	-0.997	-0.011	-0.014	-0.010	-0.016	0.008	0.002	0.047	0.049	0.010	-0.023
0.117	-0.037	-0.968	0.021	0.071	-0.997	-0.028	0.020	-0.021	0.011	0.005	0.022	0.076	0.046	0.009	-0.017
0.067	-0.041	-0.995	0.020	0.070	-0.997	-0.032	0.048	-0.023	-0.038	0.002	-0.006	0.028	0.043	0.018	-0.015
0.105	-0.025	-0.995	0.018	0.069	-0.997	-0.042	0.091	-0.015	0.002	0.019	-0.006	0.068	0.059	0.019	-0.017
0.074	-0.025	-0.979	0.020	0.067	-0.998	-0.078	-0.083	-0.015	-0.031	0.021	0.010	0.038	0.059	0.003	-0.021
0.078	-0.037	-0.983	0.019	0.066	-0.998	-0.065	0.058	-0.034	-0.026	0.011	0.006	0.042	0.049	0.007	-0.017
0.082	-0.041	-0.995	0.017	0.064	-0.998	-0.077	0.116	-0.046	-0.020	0.008	-0.005	0.046	0.046	0.019	-0.023
0.082	-0.041	-0.995	0.017	0.061	-0.998	-0.106	0.006	-0.033	-0.020	0.011	-0.005	0.046	0.047	0.019	-0.021
0.078	-0.056	-0.979	0.017	0.059	-0.998	-0.087	0.014	-0.043	-0.024	-0.003	0.011	0.043	0.032	0.003	-0.019
0.082	-0.060	-0.979	0.017	0.057	-0.998	-0.095	0.040	-0.045	-0.020	-0.004	0.011	0.047	0.029	0.002	-0.020
0.086	-0.064	-0.979	0.015	0.055	-0.998	-0.075	0.092	-0.047	-0.014	-0.006	0.011	0.051	0.025	0.001	-0.015
0.082	-0.064	-0.979	0.015	0.053	-0.998	-0.080	0.013	-0.032	-0.018	-0.005	0.011	0.046	0.026	0.001	-0.014
0.113	-0.044	-0.975	0.014	0.051	-0.999	-0.084	0.086	-0.050	0.014	0.017	0.015	0.076	0.045	0.004	-0.013
0.082	-0.068	-0.979	0.013	0.049	-0.999	-0.063	0.070	-0.050	-0.016	-0.005	0.011	0.044	0.023	0.001	-0.012
0.082	-0.064	-0.983	0.012	0.048	-0.999	-0.065	0.058	-0.039	-0.015	0.000	0.007	0.043	0.027	0.002	-0.012
0.082	-0.068	-0.995	0.011	0.046	-0.999	-0.086	0.035	-0.013	-0.014	-0.001	-0.004	0.041	0.023	0.013	-0.016
0.070	-0.056	-0.995	0.011	0.044	-0.999	-0.072	0.008	-0.034	-0.026	0.012	-0.004	0.028	0.035	0.012	-0.020
0.078	-0.083	-0.995	0.009	0.042	-0.999	-0.062	0.121	-0.035	-0.016	-0.014	-0.004	0.035	0.009	0.011	-0.017
0.055	-0.079	-0.987	0.011	0.041	-0.999	-0.043	-0.072	-0.011	-0.041	-0.009	0.004	0.011	0.013	0.002	-0.022
0.101	-0.068	-0.972	0.007	0.040	-0.999	-0.063	0.192	-0.038	0.009	0.004	0.019	0.057	0.026	0.015	-0.020
0.047	-0.071	-0.995	0.007	0.038	-0.999	-0.079	0.041	-0.052	-0.044	0.002	-0.004	0.003	0.023	0.008	-0.023
0.086	-0.071	-0.975	0.005	0.036	-0.999	-0.068	0.095	-0.055	-0.004	0.004	0.016	0.040	0.024	0.012	-0.019
0.055	-0.071	-0.991	0.003	0.034	-0.999	-0.074	0.089	-0.043	-0.033	0.006	-0.000	0.009	0.025	0.004	-0.023
0.070	-0.068	-0.979	0.002	0.032	-0.999	-0.085	0.076	-0.027	-0.017	0.012	0.012	0.024	0.029	0.008	-0.020
0.074	-0.091	-0.979	0.000	0.030	-1.000	-0.073	0.091	-0.006	-0.011	-0.010	0.012	0.028	0.006	0.008	-0.019
0.055	-0.095	-0.991	0.000	0.029	-1.000	-0.036	0.017	0.006	-0.030	-0.013	-0.000	0.008	0.003	0.004	-0.015
0.086	-0.068	-0.983	-0.001	0.028	-1.000	-0.044	0.064	0.001	0.001	0.015	0.008	0.039	0.031	0.004	-0.015
0.078	-0.071	-0.975	-0.001	0.028	-1.000	-0.012	0.032	0.003	-0.006	0.012	0.016	0.032	0.028	0.012	-0.013
0.063	-0.083	-0.983	-0.003	0.026	-1.000	-0.041	0.115	-0.007	-0.019	0.001	0.008	0.017	0.017	0.004	-0.012
0.082	-0.079	-0.975	-0.005	0.025	-1.000	-0.050	0.095	-0.002	0.002	0.007	0.016	0.037	0.021	0.011	-0.017
0.063	-0.102	-0.968	-0.006	0.025	-1.000	-0.006	0.070	0.003	-0.016	-0.016	0.024	0.018	0.001	0.019	-0.018
0.047	-0.106	-0.995	-0.007	0.025	-1.000	0.018	0.056	0.021	-0.031	-0.020	-0.004	0.003	0.004	0.009	-0.021
0.063	-0.083	-0.983	-0.011	0.024	-1.000	-0.019	0.190	0.023	-0.012	0.004	0.008	0.019	0.020	0.003	-0.028
0.040	-0.083	-0.964	-0.013	0.023	-1.000	-0.016	0.144	0.012	-0.032	0.004	0.027	0.004	0.021	0.022	-0.030
0.040	-0.095	-0.979	-0.011	0.023	-1.000	0.020	-0.090	0.048	-0.034	-0.007	0.012	0.004	0.010	0.006	-0.031
0.040	-0.110	-0.979	-0.011	0.024	-1.000	0.042	0.001	0.045	-0.034	-0.023	0.012	0.003	0.005	0.006	-0.032
0.047	-0.095	-0.972	-0.013	0.024	-1.000	0.010	0.104	0.028	-0.025	-0.008	0.020	0.005	0.011	0.013	-0.026
0.059	-0.098	-0.960	-0.013	0.023	-1.000	0.008	0.019	0.037	-0.013	-0.012	0.031	0.016	0.008	0.025	-0.022
0.070	-0.106	-0.972	-0.015	0.023	-1.000	0.012	0.110	0.024	0.000	-0.019	0.020	0.029	0.001	0.013	-0.018
0.055	-0.087	-0.975	-0.016	0.022	-1.000	-0.037	0.057	0.023	-0.014	0.001	0.016	0.014	0.021	0.009	-0.014
0.063	-0.075	-0.964	-0.017	0.022	-1.000	0.001	0.043	0.023	-0.006	0.013	0.028	0.022	0.033	0.021	-0.016
0.067	-0.071	-0.968	-0.020	0.022	-1.000	0.004	0.162	0.003	0.001	0.017	0.024	0.027	0.038	0.017	-0.019
0.036	-0.083	-0.975	-0.021	0.022	-1.000	0.021	0.063	0.012	-0.029	0.005	0.016	0.003	0.027	0.009	-0.018
0.051	-0.102	-0.960	-0.022	0.022	-1.000	0.027	0.056	0.039	-0.013	-0.014	0.031	0.012	0.008	0.024	-0.016
0.055	-0.095	-0.972	-0.021	0.022	-1.000	0.036	-0.024	0.048	-0.009	-0.007	0.020	0.016	0.016	0.012	-0.019
0.074	-0.095	-0.936	-0.025	0.023	-0.999	0.039	0.186	0.033	0.013	-0.007	0.055	0.036	0.017	0.047	-0.015
0.051	-0.087	-0.960	-0.026	0.024	-0.999	0.062	0.073	0.038	-0.009	-0.001	0.031	0.013	0.026	0.023	-0.015
0.051	-0.079	-0.964	-0.029	0.024	-0.999	0.038	0.165	0.016	-0.005	0.007	0.027	0.014	0.034	0.020	-0.014
0.040	-0.087	-0.975	-0.031	0.025	-0.999	0.044	0.108	-0.008	-0.015	-0.002	0.016	0.003	0.027	0.008	-0.017
0.043	-0.087	-0.972	-0.035	0.025	-0.999	0.031	0.229	-0.032	-0.007	-0.002	0.019	0.007	0.027	0.012	-0.013
0.028	-0.087	-0.979	-0.037	0.025	-0.999	0.032	0.113	0.003	-0.020	-0.002	0.011	0.008	0.028	0.004	-0.016
0.055	-0.110	-0.975	-0.041	0.026	-0.999	0.084	0.212	0.031	0.010	-0.027	0.015	0.019	0.005	0.008	-0.017
0.020	-0.114	-0.968	-0.043	0.028	-0.999	0.111	0.082	0.082	-0.023	-0.032	0.023	0.015	0.002	0.016	-0.019
0.024	-0.106	-0.960	-0.045	0.030	-0.999	0.122	0.123	0.085	-0.017	-0.027	0.031	0.011	0.010	0.024	-0.020
0.020	-0.075	-0.964	-0.049	0.033	-0.998	0.143	0.196	0.058	-0.017	0.002	0.026	0.015	0.042	0.020	-0.020
0.020	-0.052	-0.960	-0.050	0.035	-0.998	0.139	0.086	0.054	-0.015	0.022	0.030	0.015	0.065	0.024	-0.010
0.036	-0.052	-0.983	-0.054	0.037	-0.998	0.119	0.207	0.054	0.004	0.020	0.006	0.001	0.066	0.000	-0.005
0.067	-0.060	-0.952	-0.059	0.040	-0.997	0.136	0.241	0.071	0.039	0.010	0.037	0.032	0.058	0.032	-0.004
0.032	-0.060	-0.956	-0.062	0.042	-0.997	0.171	0.151	0.103	0.008	0.007	0.033	0.003	0.059	0.028	-0.001
0.013	-0.087	-0.960	-0.064	0.046	-0.997	0.215	0.151	0.107	-0.009	-0.024	0.029	0.022	0.032	0.024	-0.002
0.017	-0.052	-0.968	-0.069	0.050	-0.996	0.217	0.215	0.100	-0.001	0.007	0.020	0.018	0.067	0.016	-0.005
0.017	-0.052	-0.968	-0.072	0.053	-0.996	0.164	0.197	0.081	0.003	0.004	0.020	0.017	0.068	0.016	-0.002
0.032	-0.044	-0.952	-0.076	0.055	-0.996	0.127	0.184	0.073	0.022	0.009	0.035	0.002	0.076	0.032	0.001
0.032	-0.033	-0.948	-0.079	0.057	-0.995	0.106	0.173	0.065	0.025	0.019	0.039	0.002	0.088	0.035	-0.000
0.013	-0.044	-0.944	-0.084	0.058	-0.995	0.072	0.266	0.055	0.011	0.006	0.042	0.021	0.077	0.039	0.001
-0.010	-0.029	-0.972	-0.088	0.059	-0.994	0.047	0.204	0.033	-0.008	0.021	0.014	0.044	0.093	0.011	-0.013
0.005	-0.021	-0.948	-0.096	0.058	-0.994	-0.008	0.408	-0.028	0.015	0.029	0.037	0.028	0.101	0.035	-0.023
-0.060	-0.010	-0.936	-0.099	0.057	-0.993	-0.077	0.169	-0.034	-0.048	0.042	0.049	0.094	0.113	0.047	-0.025
-0.041	-0.021	-0.932	-0.102	0.053	-0.993	-0.148	0.156	-0.047	-0.026	0.034	0.052	0.074	0.101	0.051	-0.025
-0.014	-0.041	-0.928	-0.106	0.050	-0.993	-0.166	0.211	-0.035	0.005	0.018	0.056	0.047	0.083	0.055	-0.034
-0.022	-0.037	-0.936	-0.111	0.045	-0.993	-0.236	0.294	-0.019	0.003	0.027	0.048	0.055	0.087	0.047	-0.025
-0.053	-0.037	-0.936	-0.114	0.039	-0.993	-0.290	0.121	0.008	-0.025	0.033	0.048	0.086	0.087	0.047	-0.023
-0.037	-0.044	-0.940	-0.119	0.034	-0.992	-0.247	0.302	-0.034	-0.004	0.030	0.043	0.070	0.080	0.043	-0.027
-0.049	-0.033	-0.932	-0.123	0.029	-0.992	-0.270	0.184	-0.035	-0.012	0.047	0.051	0.081	0.092	0.051	-0.033
-0.060	-0.033	-0.928	-0.128	0.022	-0.992	-0.312	0.252	-0.068	-0.019	0.053	0.054	0.093	0.092	0.055	-0.026
-0.076	-0.037	-0.940	-0.130	0.016	-0.991	-0.345	0.123	-0.054	-0.032	0.056	0.042	0.108	0.088	0.043	-0.025
-0.033	-0.060	-0.928	-0.133	0.008	-0.991	-0.361	0.158	-0.069	0.014	0.040	0.054	0.065	0.065	0.055	-0.026
-0.053	-0.068	-0.940	-0.138	0.001	-0.990	-0.356	0.267	-0.115	0.000	0.039	0.041	0.084	0.058	0.043	-0.025
-0.080	-0.083	-0.948	-0.141	-0.006	-0.990	-0.395	0.152	-0.112	-0.024	0.031	0.032	0.111	0.043	0.035	-0.024
-0.080	-0.106	-0.944	-0.144	-0.014	-0.989	-0.400	0.175	-0.139	-0.020	0.016	0.035	0.111	0.020	0.039	-0.030
-0.095	-0.118	-0.952	-0.147	-0.022	-0.989	-0.425	0.137	-0.155	-0.032	0.013	0.027	0.126	0.008	0.031	-0.032
-0.087	-0.126	-0.940	-0.148	-0.032	-0.988	-0.481	0.086	-0.186	-0.023	0.014	0.038	0.119	0.001	0.043	-0.031
-0.083	-0.126	-0.944	-0.151	-0.041	-0.988	-0.483	0.139	-0.212	-0.016	0.023	0.033	0.114	0.001	0.039	-0.031
-0.080	-0.164	-0.928	-0.152	-0.050	-0.987	-0.465	0.039	-0.197	-0.011	-0.006	0.048	0.110	0.037	0.055	-0.025
-0.099	-0.164	-0.952	-0.155	-0.058	-0.986	-0.440	0.159	-0.217	-0.027	0.002	0.023	0.129	0.037	0.031	-0.026
-0.064	-0.149	-0.932	-0.156	-0.066	-0.985	-0.448	0.078	-0.215	0.009	0.026	0.042	0.094	0.020	0.051	-0.028
-0.103	-0.168	-0.932	-0.159	-0.075	-0.985	-0.450	0.099	-0.230	-0.027	0.015	0.041	0.133	0.039	0.051	-0.031
-0.103	-0.168	-0.932	-0.160	-0.083	-0.984	-0.453	0.084	-0.239	-0.025	0.023	0.040	0.133	0.039	0.050	-0.031
-0.118	-0.184	-0.952	-0.162	-0.091	-0.983	-0.408	0.076	-0.242	-0.038	0.015	0.019	0.148	0.054	0.030	-0.032
-0.118	-0.184	-0.968	-0.163	-0.099	-0.982	-0.424	0.019	-0.245	-0.037	0.023	0.003	0.148	0.053	0.014	-0.023
-0.095	-0.199	-0.972	-0.165	-0.106	-0.981	-0.393	0.084	-0.275	-0.012	0.014	-0.002	0.125	0.068	0.010	-0.022
-0.080	-0.203	-0.972	-0.169	-0.113	-0.979	-0.418	0.201	-0.294	0.008	0.018	-0.004	0.110	0.071	0.010	-0.020
-0.137	-0.218	-0.999	-0.171	-0.122	-0.978	-0.463	0.085	-0.259	-0.048	0.011	-0.033	0.167	0.087	0.018	-0.019
-0.133	-0.245	-0.987	-0.175	-0.130	-0.976	-0.448	0.157	-0.271	-0.041	-0.008	-0.023	0.163	0.113	0.006	-0.017
-0.141	-0.272	-1.003	-0.178	-0.137	-0.974	-0.421	0.135	-0.283	-0.045	-0.028	-0.040	0.170	0.140	0.022	-0.016
-0.122	-0.265	-1.019	-0.181	-0.145	-0.973	-0.410	0.126	-0.308	-0.023	-0.013	-0.058	0.151	0.132	0.037	0.002
-0.122	-0.276	-1.046	-0.184	-0.151	-0.971	-0.369	0.113	-0.306	-0.020	-0.018	-0.087	0.150	0.143	0.065	0.032
-0.076	-0.303	-1.058	-0.188	-0.158	-0.969	-0.388	0.153	-0.354	0.030	-0.038	-0.100	0.104	0.170	0.076	0.054
-0.018	-0.365	-1.039	-0.199	-0.164	-0.966	-0.392	0.543	-0.453	0.099	-0.094	-0.084	0.046	0.232	0.056	0.049
-0.083	-0.377	-1.058	-0.213	-0.169	-0.962	-0.306	0.672	-0.446	0.047	-0.101	-0.107	0.111	0.243	0.076	0.018
-0.199	-0.369	-1.035	-0.224	-0.171	-0.959	-0.139	0.537	-0.231	-0.057	-0.091	-0.087	0.226	0.235	0.052	-0.021
-0.310	-0.315	-0.964	-0.229	-0.170	-0.958	0.036	0.219	-0.054	-0.164	-0.038	-0.017	0.338	0.181	0.019	-0.063
-0.280	-0.226	-0.909	-0.230	-0.168	-0.958	0.106	0.051	-0.021	-0.133	0.049	0.039	0.307	0.092	0.074	-0.080
-0.226	-0.207	-0.901	-0.230	-0.167	-0.959	0.067	-0.045	-0.071	-0.080	0.067	0.047	0.252	0.073	0.082	-0.068
-0.133	-0.203	-0.897	-0.230	-0.167	-0.959	-0.011	0.034	-0.156	0.014	0.071	0.051	0.160	0.069	0.087	-0.026
-0.114	-0.245	-0.952	-0.232	-0.166	-0.958	0.028	0.092	-0.143	0.035	0.027	-0.005	0.140	0.112	0.032	0.015
-0.099	-0.296	-0.999	-0.232	-0.163	-0.959	0.116	0.006	-0.139	0.050	-0.026	-0.051	0.125	0.162	0.016	0.049
-0.103	-0.311	-1.039	-0.230	-0.161	-0.960	0.121	-0.142	-0.127	0.043	-0.044	-0.090	0.128	0.177	0.055	0.085
-0.091	-0.292	-1.070	-0.222	-0.157	-0.962	0.177	-0.396	-0.039	0.047	-0.028	-0.119	0.117	0.158	0.086	0.136
0.009	-0.226	-1.106	-0.212	-0.155	-0.965	0.151	-0.455	-0.023	0.137	0.035	-0.152	0.016	0.092	0.122	0.184
0.132	-0.203	-1.125	-0.201	-0.153	-0.967	0.084	-0.518	-0.030	0.249	0.057	-0.169	0.107	0.069	0.141	0.255
0.182	-0.203	-1.074	-0.190	-0.151	-0.970	0.086	-0.510	-0.032	0.289	0.055	-0.115	0.157	0.069	0.090	0.321
0.301	-0.207	-1.129	-0.182	-0.152	-0.971	-0.038	-0.366	-0.069	0.399	0.052	-0.169	0.276	0.073	0.145	0.364
0.301	-0.207	-1.129	-0.171	-0.153	-0.973	-0.094	-0.510	-0.135	0.388	0.053	-0.167	0.276	0.073	0.145	0.398
0.286	-0.230	-1.137	-0.163	-0.153	-0.975	-0.003	-0.380	-0.176	0.365	0.029	-0.174	0.261	0.096	0.153	0.429
0.343	-0.214	-1.188	-0.152	-0.152	-0.977	0.052	-0.497	-0.193	0.412	0.043	-0.223	0.319	0.080	0.204	0.418
0.355	-0.195	-1.196	-0.145	-0.148	-0.978	0.144	-0.322	-0.233	0.416	0.059	-0.229	0.330	0.061	0.212	0.397
0.278	-0.191	-1.169	-0.135	-0.144	-0.980	0.179	-0.464	-0.206	0.329	0.059	-0.199	0.253	0.057	0.184	0.371
0.220	-0.222	-1.180	-0.124	-0.141	-0.982	0.160	-0.552	-0.106	0.260	0.025	-0.209	0.195	0.087	0.196	0.318
0.209	-0.272	-1.109	-0.114	-0.138	-0.984	0.165	-0.461	-0.079	0.238	-0.028	-0.137	0.184	0.137	0.125	0.261
0.147	-0.299	-1.062	-0.105	-0.134	-0.985	0.200	-0.433	-0.075	0.168	-0.059	-0.088	0.122	0.164	0.078	0.216
0.151	-0.261	-1.058	-0.093	-0.130	-0.987	0.199	-0.580	-0.087	0.160	-0.024	-0.082	0.126	0.126	0.074	0.184
0.147	-0.249	-1.023	-0.082	-0.126	-0.989	0.253	-0.512	-0.111	0.145	-0.018	-0.045	0.122	0.114	0.039	0.155
0.170	-0.195	-0.983	-0.074	-0.122	-0.990	0.196	-0.381	-0.126	0.160	0.033	-0.005	0.145	0.059	0.001	0.133
0.167	-0.195	-0.916	-0.070	-0.117	-0.991	0.258	-0.181	-0.086	0.152	0.027	0.063	0.140	0.059	0.068	0.099
0.101	-0.218	-0.972	-0.067	-0.113	-0.991	0.189	-0.162	-0.088	0.083	0.001	0.008	0.075	0.082	0.012	0.066
0.009	-0.253	-1.031	-0.063	-0.112	-0.992	0.091	-0.159	-0.023	-0.012	-0.035	-0.050	0.017	0.117	0.046	0.023
0.005	-0.269	-0.975	-0.061	-0.110	-0.992	0.105	-0.116	0.040	-0.019	-0.053	0.005	0.021	0.132	0.009	-0.016
-0.041	-0.261	-0.972	-0.057	-0.106	-0.993	0.231	-0.147	0.112	-0.068	-0.049	0.010	0.067	0.124	0.013	-0.045
-0.030	-0.222	-0.928	-0.053	-0.102	-0.993	0.238	-0.207	0.138	-0.061	-0.015	0.054	0.056	0.085	0.056	-0.060
-0.010	-0.226	-0.901	-0.049	-0.098	-0.994	0.241	-0.202	0.142	-0.046	-0.023	0.082	0.037	0.089	0.084	-0.066
-0.018	-0.218	-0.936	-0.044	-0.094	-0.995	0.215	-0.212	0.185	-0.058	-0.019	0.047	0.045	0.081	0.048	-0.060
0.020	-0.234	-0.901	-0.037	-0.092	-0.995	0.130	-0.302	0.202	-0.027	-0.036	0.083	0.007	0.096	0.084	-0.046
0.040	-0.253	-0.916	-0.033	-0.090	-0.995	0.144	-0.182	0.215	-0.012	-0.058	0.067	0.012	0.115	0.068	-0.042
0.074	-0.234	-0.912	-0.033	-0.086	-0.996	0.210	0.021	0.168	0.023	-0.042	0.072	0.046	0.096	0.072	-0.035
-0.003	-0.222	-0.979	-0.031	-0.084	-0.996	0.131	-0.084	0.171	-0.056	-0.033	0.005	0.031	0.084	0.005	-0.041
0.036	-0.249	-0.928	-0.033	-0.080	-0.996	0.225	0.118	0.067	-0.016	-0.064	0.056	0.008	0.111	0.056	-0.058
-0.026	-0.230	-0.972	-0.029	-0.077	-0.997	0.188	-0.179	0.122	-0.081	-0.048	0.014	0.054	0.091	0.013	-0.083
-0.064	-0.195	-0.956	-0.029	-0.075	-0.997	0.120	-0.036	0.079	-0.120	-0.015	0.029	0.093	0.056	0.029	-0.087
-0.068	-0.207	-0.940	-0.029	-0.075	-0.997	0.041	0.033	0.029	-0.123	-0.027	0.045	0.097	0.068	0.044	-0.096
-0.022	-0.218	-0.975	-0.030	-0.072	-0.997	0.149	0.026	-0.051	-0.077	-0.041	0.010	0.051	0.079	0.009	-0.104
-0.022	-0.218	-0.975	-0.028	-0.072	-0.997	0.048	-0.071	-0.053	-0.078	-0.042	0.010	0.051	0.079	0.009	-0.094
-0.068	-0.211	-0.975	-0.024	-0.071	-0.997	0.072	-0.247	-0.019	-0.129	-0.035	0.010	0.097	0.071	0.009	-0.074
-0.007	-0.191	-0.972	-0.022	-0.069	-0.997	0.095	-0.101	-0.057	-0.070	-0.018	0.014	0.036	0.051	0.013	-0.071
0.051	-0.191	-0.944	-0.018	-0.065	-0.998	0.207	-0.182	-0.006	-0.016	-0.021	0.042	0.022	0.051	0.041	-0.063
0.032	-0.195	-0.916	-0.013	-0.060	-0.998	0.278	-0.218	0.001	-0.039	-0.030	0.070	0.002	0.054	0.069	-0.064
0.043	-0.184	-0.956	-0.015	-0.055	-0.998	0.295	0.077	-0.005	-0.027	-0.024	0.031	0.014	0.042	0.029	-0.064
-0.068	-0.207	-0.991	-0.010	-0.050	-0.999	0.255	-0.231	0.077	-0.143	-0.052	-0.004	0.098	0.065	0.006	-0.062
-0.003	-0.164	-1.007	-0.007	-0.046	-0.999	0.243	-0.140	0.095	-0.080	-0.014	-0.019	0.033	0.022	0.022	-0.059
0.059	-0.156	-0.991	-0.004	-0.041	-0.999	0.256	-0.136	0.077	-0.022	-0.011	-0.003	0.029	0.014	0.006	-0.057
0.036	-0.156	-0.987	-0.002	-0.037	-0.999	0.214	-0.101	0.071	-0.047	-0.015	0.001	0.005	0.014	0.002	-0.041
0.055	-0.164	-0.983	-0.002	-0.032	-0.999	0.251	-0.025	0.072	-0.029	-0.027	0.005	0.024	0.021	0.002	-0.038
0.043	-0.176	-0.956	0.001	-0.028	-1.000	0.252	-0.096	0.095	-0.042	-0.044	0.033	0.013	0.033	0.030	-0.040
0.040	-0.168	-0.979	0.005	-0.023	-1.000	0.243	-0.188	0.098	-0.050	-0.040	0.009	0.008	0.025	0.006	-0.043
0.063	-0.156	-0.972	0.005	-0.020	-1.000	0.194	-0.010	0.057	-0.027	-0.032	0.017	0.031	0.013	0.014	-0.046
0.013	-0.126	-1.019	0.003	-0.018	-1.000	0.120	0.098	0.036	-0.075	-0.003	-0.030	0.019	0.019	0.033	-0.041
0.047	-0.122	-0.987	0.004	-0.015	-1.000	0.157	-0.057	0.042	-0.042	-0.002	0.002	0.015	0.023	0.001	-0.039
0.051	-0.122	-1.011	0.004	-0.013	-1.000	0.118	0.019	0.036	-0.038	-0.005	-0.022	0.019	0.024	0.025	-0.045
0.067	-0.129	-0.948	0.007	-0.013	-1.000	0.030	-0.151	0.033	-0.026	-0.013	0.041	0.034	0.016	0.038	-0.041
0.017	-0.126	-1.011	0.004	-0.012	-1.000	0.058	0.177	-0.018	-0.073	-0.010	-0.022	0.017	0.021	0.025	-0.041
0.047	-0.145	-0.991	0.007	-0.010	-1.000	0.126	-0.164	0.009	-0.045	-0.031	-0.002	0.014	0.002	0.005	-0.043
0.043	-0.091	-0.999	0.004	-0.008	-1.000	0.123	0.160	0.006	-0.046	0.021	-0.010	0.009	0.056	0.013	-0.052
0.063	-0.095	-0.952	0.006	-0.007	-1.000	0.047	-0.109	0.018	-0.030	0.016	0.037	0.028	0.053	0.035	-0.048
0.024	-0.145	-0.936	0.004	-0.006	-1.000	0.056	0.113	-0.021	-0.066	-0.035	0.053	0.010	0.004	0.051	-0.047
0.047	-0.141	-0.983	0.005	-0.004	-1.000	0.110	-0.015	-0.005	-0.044	-0.033	0.006	0.012	0.008	0.003	-0.044
0.055	-0.126	-0.987	0.007	-0.002	-1.000	0.132	-0.122	-0.001	-0.039	-0.020	0.002	0.020	0.024	0.000	-0.041
0.074	-0.102	-0.975	0.008	-0.000	-1.000	0.106	-0.024	0.018	-0.021	0.001	0.014	0.038	0.048	0.011	-0.033
0.074	-0.102	-0.975	0.007	0.002	-1.000	0.107	0.061	0.018	-0.020	-0.000	0.015	0.038	0.049	0.012	-0.029
0.055	-0.118	-0.991	0.009	0.004	-1.000	0.129	-0.081	0.028	-0.042	-0.018	-0.001	0.018	0.035	0.004	-0.026
0.067	-0.114	-1.007	0.010	0.007	-1.000	0.176	-0.066	0.034	-0.032	-0.018	-0.016	0.029	0.039	0.019	-0.031
0.078	-0.098	-0.987	0.011	0.009	-1.000	0.097	-0.039	0.044	-0.022	-0.004	0.004	0.040	0.055	0.000	-0.039
0.059	-0.091	-0.948	0.009	0.010	-1.000	0.104	0.098	-0.005	-0.039	0.002	0.043	0.020	0.064	0.040	-0.043
0.036	-0.087	-0.975	0.010	0.013	-1.000	0.141	-0.039	-0.009	-0.063	0.003	0.016	0.004	0.068	0.013	-0.050
0.043	-0.106	-0.975	0.010	0.015	-1.000	0.124	0.037	-0.013	-0.055	-0.018	0.016	0.003	0.050	0.013	-0.053
0.036	-0.091	-0.995	0.011	0.017	-1.000	0.115	-0.052	-0.020	-0.064	-0.005	-0.004	0.005	0.066	0.006	-0.058
0.055	-0.087	-1.003	0.009	0.018	-1.000	0.081	0.100	-0.034	-0.043	-0.002	-0.012	0.013	0.070	0.014	-0.054
0.017	-0.060	-0.995	0.009	0.020	-1.000	0.097	-0.008	0.001	-0.082	0.023	-0.004	0.026	0.098	0.006	-0.050
0.043	-0.095	-1.007	0.011	0.022	-1.000	0.129	-0.075	0.033	-0.057	-0.014	-0.016	0.000	0.064	0.018	-0.038
0.055	-0.087	-1.015	0.009	0.024	-1.000	0.125	0.068	0.030	-0.044	-0.009	-0.023	0.011	0.072	0.025	-0.034
0.105	-0.052	-0.983	0.009	0.027	-1.000	0.128	0.008	0.044	0.005	0.024	0.008	0.060	0.107	0.006	-0.024
0.090	-0.033	-0.948	0.004	0.029	-1.000	0.139	0.289	0.034	-0.004	0.041	0.043	0.044	0.127	0.042	-0.025
0.059	-0.079	-1.011	0.002	0.030	-1.000	0.034	0.100	0.096	-0.033	-0.006	-0.020	0.012	0.081	0.021	-0.030
0.020	-0.114	-1.031	0.001	0.031	-1.000	0.082	0.071	0.104	-0.070	-0.042	-0.039	0.027	0.047	0.041	-0.044
0.013	-0.122	-1.031	0.002	0.033	-0.999	0.120	-0.093	0.101	-0.080	-0.052	-0.039	0.036	0.039	0.041	-0.048
0.028	-0.133	-0.979	0.005	0.034	-0.999	0.070	-0.116	0.129	-0.067	-0.064	0.012	0.021	0.028	0.011	-0.047
0.063	-0.153	-0.964	0.003	0.035	-0.999	0.069	0.096	0.168	-0.030	-0.085	0.028	0.013	0.009	0.027	-0.042
0.093	-0.110	-0.928	0.003	0.034	-0.999	0.006	-0.022	0.247	0.000	-0.042	0.063	0.043	0.051	0.062	-0.031
0.078	-0.122	-0.948	-0.001	0.033	-0.999	-0.016	0.228	0.251	-0.011	-0.053	0.043	0.026	0.040	0.043	-0.019
0.109	-0.129	-0.905	-0.004	0.032	-0.999	-0.039	0.139	0.266	0.023	-0.059	0.087	0.056	0.032	0.086	-0.017
0.101	-0.145	-0.924	-0.008	0.032	-0.999	0.001	0.245	0.265	0.020	-0.074	0.067	0.047	0.017	0.067	-0.025
0.055	-0.172	-0.968	-0.012	0.032	-0.999	0.052	0.180	0.243	-0.023	-0.101	0.023	0.000	0.010	0.023	-0.029
0.013	-0.153	-0.983	-0.016	0.031	-0.999	-0.018	0.222	0.240	-0.061	-0.081	0.008	0.043	0.009	0.007	-0.035
0.032	-0.106	-0.968	-0.019	0.031	-0.999	-0.002	0.106	0.238	-0.039	-0.034	0.023	0.025	0.055	0.023	-0.040
0.032	-0.106	-0.968	-0.021	0.031	-0.999	0.031	0.111	0.249	-0.037	-0.034	0.023	0.026	0.055	0.023	-0.041
0.036	-0.102	-0.983	-0.024	0.031	-0.999	0.052	0.149	0.273	-0.030	-0.031	0.007	0.023	0.059	0.007	-0.034
0.028	-0.083	-1.003	-0.025	0.032	-0.999	0.045	0.057	0.270	-0.036	-0.012	-0.013	0.032	0.078	0.013	-0.030
0.017	-0.064	-1.050	-0.024	0.032	-0.999	0.051	-0.052	0.234	-0.049	0.006	-0.060	0.044	0.097	0.061	-0.026
0.028	-0.068	-1.015	-0.027	0.033	-0.999	0.078	0.145	0.166	-0.035	0.001	-0.025	0.033	0.092	0.026	-0.026
0.032	-0.079	-1.015	-0.027	0.034	-0.999	0.037	0.020	0.180	-0.030	-0.011	-0.025	0.030	0.080	0.026	-0.024
0.017	-0.068	-1.019	-0.026	0.033	-0.999	-0.035	-0.073	0.157	-0.047	0.002	-0.028	0.046	0.091	0.030	-0.024
0.043	-0.052	-0.999	-0.025	0.032	-0.999	0.001	-0.044	0.121	-0.021	0.018	-0.009	0.021	0.105	0.011	-0.024
0.040	-0.064	-0.972	-0.026	0.031	-0.999	-0.025	0.064	0.076	-0.024	0.007	0.019	0.027	0.093	0.017	-0.027
0.032	-0.041	-1.015	-0.024	0.031	-0.999	-0.015	-0.074	0.026	-0.033	0.031	-0.025	0.036	0.116	0.026	-0.023
0.013	-0.037	-1.046	-0.022	0.030	-0.999	-0.035	-0.115	0.018	-0.055	0.035	-0.056	0.057	0.120	0.058	-0.028
0.020	-0.037	-1.074	-0.020	0.027	-0.999	-0.133	-0.101	-0.019	-0.049	0.038	-0.084	0.051	0.120	0.085	-0.030
0.020	-0.025	-1.011	-0.016	0.025	-1.000	-0.082	-0.149	-0.075	-0.052	0.052	-0.020	0.052	0.131	0.022	-0.027
0.024	-0.021	-1.023	-0.012	0.023	-1.000	-0.106	-0.229	-0.093	-0.053	0.058	-0.032	0.049	0.135	0.034	-0.028
0.063	-0.041	-1.011	-0.009	0.020	-1.000	-0.126	-0.097	-0.132	-0.017	0.041	-0.020	0.011	0.115	0.022	-0.030
0.032	-0.060	-1.023	-0.006	0.018	-1.000	-0.112	-0.174	-0.138	-0.051	0.024	-0.032	0.043	0.095	0.035	-0.024
0.059	-0.064	-0.999	0.000	0.016	-1.000	-0.101	-0.300	-0.112	-0.031	0.023	-0.008	0.016	0.091	0.012	-0.020
0.078	-0.083	-0.987	0.002	0.013	-1.000	-0.103	-0.067	-0.136	-0.013	0.006	0.004	0.003	0.072	0.001	-0.023
0.082	-0.091	-0.987	0.008	0.012	-1.000	-0.067	-0.272	-0.122	-0.015	-0.000	0.004	0.008	0.064	0.001	-0.019
0.070	-0.071	-1.003	0.013	0.010	-1.000	-0.059	-0.251	-0.121	-0.031	0.020	-0.012	0.002	0.083	0.018	-0.014
0.082	-0.075	-1.003	0.015	0.009	-1.000	-0.068	-0.079	-0.130	-0.022	0.018	-0.012	0.010	0.079	0.018	-0.020
0.101	-0.079	-1.003	0.017	0.006	-1.000	-0.114	-0.077	-0.110	-0.004	0.017	-0.012	0.031	0.075	0.019	-0.027
0.063	-0.106	-0.987	0.020	0.004	-1.000	-0.100	-0.151	-0.098	-0.046	-0.008	0.003	0.006	0.048	0.005	-0.025
0.059	-0.106	-0.975	0.019	0.002	-1.000	-0.061	0.044	-0.103	-0.049	-0.006	0.015	0.009	0.048	0.006	-0.028
0.090	-0.083	-0.995	0.021	-0.000	-1.000	-0.108	-0.100	-0.077	-0.020	0.020	-0.005	0.023	0.072	0.015	-0.032
0.086	-0.098	-0.968	0.023	-0.002	-1.000	-0.064	-0.081	-0.070	-0.026	0.006	0.023	0.020	0.056	0.012	-0.026
0.105	-0.129	-0.972	0.027	-0.003	-1.000	-0.041	-0.171	-0.067	-0.010	-0.024	0.019	0.040	0.025	0.007	-0.020
0.101	-0.098	-0.979	0.026	-0.005	-1.000	-0.085	0.040	-0.065	-0.014	0.009	0.011	0.036	0.055	0.001	-0.019
0.101	-0.098	-0.979	0.028	-0.007	-1.000	-0.078	-0.079	-0.034	-0.015	0.011	0.011	0.037	0.055	0.002	-0.018
0.113	-0.102	-0.964	0.028	-0.009	-1.000	-0.077	-0.005	-0.045	-0.004	0.009	0.027	0.049	0.051	0.014	-0.016
0.090	-0.126	-0.991	0.030	-0.011	-1.000	-0.068	-0.059	-0.029	-0.028	-0.013	-0.001	0.026	0.028	0.014	-0.017
0.113	-0.118	-0.987	0.029	-0.012	-1.000	-0.035	0.036	-0.026	-0.005	-0.004	0.003	0.050	0.035	0.010	-0.019
0.093	-0.133	-0.987	0.029	-0.013	-1.000	-0.028	0.026	-0.009	-0.024	-0.018	0.003	0.031	0.020	0.010	-0.022
0.078	-0.137	-1.019	0.029	-0.014	-0.999	-0.054	0.011	-0.001	-0.039	-0.021	-0.029	0.015	0.016	0.041	-0.025
0.082	-0.110	-0.991	0.029	-0.015	-0.999	-0.037	0.011	-0.026	-0.035	0.007	-0.001	0.019	0.042	0.014	-0.021
0.078	-0.126	-0.995	0.032	-0.016	-0.999	-0.051	-0.152	-0.004	-0.042	-0.007	-0.005	0.014	0.027	0.018	-0.029
0.132	-0.118	-0.987	0.029	-0.018	-0.999	-0.071	0.129	-0.033	0.014	0.003	0.003	0.068	0.034	0.010	-0.027
0.055	-0.137	-0.983	0.030	-0.020	-0.999	-0.088	-0.022	0.010	-0.063	-0.015	0.006	0.010	0.015	0.005	-0.023
0.105	-0.145	-0.979	0.032	-0.022	-0.999	-0.081	-0.076	0.004	-0.015	-0.020	0.010	0.040	0.007	0.001	-0.024
0.124	-0.133	-0.944	0.030	-0.024	-0.999	-0.086	0.089	-0.002	0.006	-0.007	0.046	0.059	0.018	0.035	-0.025
0.074	-0.110	-0.987	0.031	-0.026	-0.999	-0.091	-0.014	0.023	-0.045	0.019	0.002	0.009	0.041	0.008	-0.016
0.132	-0.137	-0.964	0.029	-0.028	-0.999	-0.056	0.094	0.003	0.015	-0.007	0.026	0.067	0.014	0.016	-0.021
0.105	-0.156	-0.975	0.028	-0.029	-0.999	-0.053	0.052	0.007	-0.011	-0.025	0.014	0.040	0.006	0.004	-0.023
0.078	-0.149	-0.975	0.029	-0.030	-0.999	-0.048	-0.011	0.019	-0.039	-0.016	0.014	0.013	0.002	0.004	-0.023
0.097	-0.145	-0.960	0.025	-0.032	-0.999	-0.053	0.188	0.012	-0.016	-0.011	0.030	0.032	0.006	0.020	-0.026
0.070	-0.137	-0.983	0.024	-0.033	-0.999	-0.059	0.056	0.026	-0.042	-0.001	0.006	0.004	0.013	0.004	-0.023
0.105	-0.137	-0.983	0.024	-0.034	-0.999	-0.033	0.032	0.027	-0.007	-0.000	0.006	0.038	0.013	0.004	-0.019
0.109	-0.126	-0.987	0.023	-0.036	-0.999	-0.063	0.039	0.028	-0.002	0.013	0.002	0.042	0.024	0.008	-0.022
0.093	-0.137	-0.968	0.020	-0.038	-0.999	-0.076	0.201	0.004	-0.014	0.003	0.022	0.026	0.013	0.012	-0.017
0.063	-0.153	-0.999	0.018	-0.040	-0.999	-0.076	0.089	-0.007	-0.043	-0.011	-0.010	0.006	0.003	0.020	-0.020
0.097	-0.153	-0.964	0.019	-0.042	-0.999	-0.085	-0.020	0.017	-0.009	-0.009	0.026	0.029	0.003	0.016	-0.028
0.082	-0.164	-0.983	0.017	-0.043	-0.999	-0.077	0.095	-0.022	-0.023	-0.018	0.006	0.014	0.015	0.004	-0.026
0.063	-0.141	-0.983	0.019	-0.046	-0.999	-0.113	-0.110	0.002	-0.044	0.007	0.006	0.006	0.008	0.004	-0.021
0.093	-0.149	-0.987	0.019	-0.048	-0.999	-0.082	0.039	-0.015	-0.013	0.002	0.002	0.025	0.001	0.008	-0.029
0.093	-0.149	-0.987	0.017	-0.050	-0.999	-0.069	0.065	-0.029	-0.012	0.003	0.002	0.024	0.000	0.008	-0.024
0.043	-0.156	-1.007	0.021	-0.051	-0.998	-0.064	-0.166	0.009	-0.065	-0.003	-0.018	0.026	0.007	0.028	-0.023
0.101	-0.153	-0.999	0.019	-0.052	-0.998	-0.031	0.095	-0.005	-0.006	0.002	-0.010	0.032	0.004	0.020	-0.025
0.074	-0.145	-0.964	0.019	-0.053	-0.998	-0.045	0.022	-0.015	-0.032	0.011	0.025	0.005	0.004	0.015	-0.025
0.090	-0.164	-0.979	0.019	-0.054	-0.998	-0.005	0.022	-0.014	-0.017	-0.008	0.009	0.020	0.015	0.000	-0.018
0.086	-0.141	-1.007	0.019	-0.055	-0.998	-0.056	-0.013	0.025	-0.021	0.017	-0.019	0.017	0.008	0.028	-0.019
0.090	-0.160	-0.979	0.020	-0.056	-0.998	-0.020	-0.036	0.014	-0.018	-0.002	0.009	0.020	0.011	0.000	-0.014
0.105	-0.160	-0.979	0.020	-0.057	-0.998	-0.020	0.015	0.004	-0.003	-0.001	0.009	0.036	0.011	0.000	-0.016
0.093	-0.168	-0.979	0.019	-0.057	-0.998	-0.016	0.068	-0.004	-0.013	-0.008	0.009	0.024	0.019	0.001	-0.018
0.082	-0.176	-0.975	0.019	-0.059	-0.998	-0.061	0.022	-0.005	-0.024	-0.015	0.013	0.013	0.026	0.003	-0.015
0.090	-0.160	-0.968	0.020	-0.061	-0.998	-0.081	-0.053	0.004	-0.018	0.003	0.020	0.020	0.011	0.011	-0.015
0.105	-0.160	-0.987	0.020	-0.062	-0.998	-0.065	-0.004	-0.006	-0.003	0.004	0.001	0.036	0.010	0.009	-0.016
0.097	-0.176	-0.983	0.019	-0.064	-0.998	-0.068	0.088	-0.024	-0.009	-0.009	0.004	0.028	0.026	0.005	-0.010
0.090	-0.149	-0.987	0.020	-0.066	-0.998	-0.085	-0.074	-0.009	-0.018	0.020	0.000	0.020	0.001	0.009	-0.013
0.109	-0.168	-0.983	0.019	-0.067	-0.998	-0.055	0.080	-0.008	0.002	0.002	0.004	0.039	0.018	0.005	-0.016
0.070	-0.172	-0.975	0.021	-0.069	-0.997	-0.045	-0.070	0.032	-0.038	-0.001	0.012	0.001	0.021	0.003	-0.013
0.093	-0.187	-0.975	0.020	-0.070	-0.997	-0.068	0.040	0.030	-0.014	-0.015	0.012	0.024	0.036	0.003	-0.015
0.117	-0.176	-0.972	0.019	-0.071	-0.997	-0.044	0.070	0.002	0.010	-0.002	0.016	0.047	0.025	0.007	-0.024
0.078	-0.172	-0.987	0.019	-0.072	-0.997	-0.020	-0.010	0.000	-0.029	0.003	-0.000	0.009	0.021	0.009	-0.021
0.070	-0.164	-0.972	0.021	-0.073	-0.997	-0.041	-0.079	0.030	-0.038	0.011	0.015	0.001	0.012	0.006	-0.018
0.082	-0.176	-0.975	0.020	-0.075	-0.997	-0.058	0.082	0.004	-0.025	0.001	0.011	0.013	0.024	0.002	-0.025
0.109	-0.203	-0.972	0.019	-0.075	-0.997	-0.011	0.043	0.015	0.002	-0.025	0.015	0.040	0.050	0.006	-0.022
0.082	-0.191	-0.968	0.020	-0.076	-0.997	-0.006	-0.012	0.034	-0.025	-0.013	0.019	0.013	0.039	0.010	-0.020
0.097	-0.176	-0.975	0.020	-0.077	-0.997	-0.034	-0.014	0.029	-0.010	0.003	0.011	0.029	0.023	0.002	-0.019
0.078	-0.168	-0.975	0.018	-0.078	-0.997	-0.037	0.107	0.008	-0.027	0.012	0.011	0.010	0.015	0.002	-0.021
0.082	-0.168	-0.995	0.018	-0.079	-0.997	-0.030	0.022	0.008	-0.023	0.013	-0.009	0.014	0.014	0.018	-0.021
0.082	-0.168	-0.995	0.016	-0.079	-0.997	-0.023	0.086	-0.006	-0.022	0.014	-0.009	0.014	0.014	0.018	-0.020
0.074	-0.180	-0.983	0.017	-0.081	-0.997	-0.058	-0.037	0.017	-0.030	0.003	0.003	0.007	0.025	0.007	-0.016
0.109	-0.180	-0.956	0.016	-0.082	-0.997	-0.037	0.091	-0.022	0.006	0.004	0.030	0.042	0.024	0.021	-0.016
0.097	-0.199	-0.972	0.016	-0.083	-0.996	-0.021	-0.010	-0.001	-0.006	-0.014	0.015	0.030	0.043	0.005	-0.014
0.082	-0.187	-0.991	0.017	-0.084	-0.996	-0.058	-0.003	0.005	-0.022	-0.001	-0.005	0.016	0.031	0.015	-0.013
0.097	-0.180	-0.968	0.014	-0.086	-0.996	-0.059	0.137	-0.017	-0.004	0.008	0.018	0.031	0.023	0.008	-0.017
0.082	-0.180	-0.964	0.013	-0.087	-0.996	-0.059	0.051	-0.009	-0.018	0.010	0.022	0.017	0.022	0.012	-0.022
0.078	-0.191	-0.979	0.012	-0.088	-0.996	-0.039	0.073	-0.009	-0.021	-0.001	0.006	0.013	0.033	0.004	-0.021
0.070	-0.199	-0.960	0.013	-0.089	-0.996	-0.036	-0.030	0.012	-0.029	-0.008	0.026	0.006	0.041	0.016	-0.023
0.093	-0.195	-0.960	0.012	-0.090	-0.996	-0.023	0.072	0.013	-0.005	-0.003	0.026	0.029	0.036	0.015	-0.022
0.082	-0.191	-0.968	0.012	-0.091	-0.996	-0.020	0.016	0.005	-0.016	0.002	0.018	0.018	0.032	0.007	-0.020
0.086	-0.195	-0.968	0.011	-0.091	-0.996	-0.018	0.054	-0.008	-0.012	-0.002	0.018	0.022	0.036	0.007	-0.015
0.086	-0.195	-0.972	0.010	-0.092	-0.996	-0.022	0.066	-0.012	-0.010	-0.001	0.014	0.023	0.036	0.003	-0.016
0.090	-0.207	-0.968	0.009	-0.093	-0.996	-0.052	0.051	0.003	-0.006	-0.011	0.018	0.027	0.047	0.007	-0.014
0.078	-0.191	-0.979	0.008	-0.094	-0.996	-0.035	0.051	0.003	-0.017	0.005	0.006	0.016	0.031	0.005	-0.015
0.090	-0.207	-0.968	0.007	-0.095	-0.995	-0.033	0.075	0.009	-0.004	-0.009	0.017	0.028	0.047	0.007	-0.014
0.074	-0.199	-0.975	0.007	-0.096	-0.995	-0.035	0.014	0.016	-0.019	-0.000	0.009	0.014	0.039	0.000	-0.015
0.090	-0.203	-0.956	0.006	-0.097	-0.995	-0.014	0.030	0.010	-0.003	-0.004	0.029	0.030	0.042	0.020	-0.012
0.082	-0.199	-0.972	0.006	-0.097	-0.995	0.008	0.030	0.017	-0.011	0.000	0.013	0.022	0.038	0.004	-0.012
0.097	-0.207	-0.960	0.003	-0.097	-0.995	0.011	0.145	0.017	0.007	-0.007	0.025	0.038	0.046	0.015	-0.010
0.086	-0.211	-0.972	0.003	-0.097	-0.995	0.017	0.045	0.025	-0.004	-0.011	0.013	0.026	0.049	0.004	-0.012
0.078	-0.187	-0.975	0.002	-0.098	-0.995	-0.001	0.050	0.014	-0.011	0.012	0.009	0.019	0.026	0.000	-0.011
0.067	-0.191	-0.972	0.001	-0.098	-0.995	-0.023	0.070	0.008	-0.021	0.009	0.013	0.008	0.029	0.003	-0.015
0.086	-0.214	-0.956	0.000	-0.099	-0.995	-0.013	0.038	0.009	-0.001	-0.013	0.029	0.027	0.051	0.019	-0.015
0.063	-0.199	-0.991	-0.000	-0.100	-0.995	-0.028	0.052	0.005	-0.023	0.003	-0.007	0.005	0.035	0.017	-0.013
0.090	-0.207	-0.956	0.000	-0.100	-0.995	-0.006	-0.014	0.026	0.003	-0.004	0.029	0.032	0.043	0.019	-0.009
0.086	-0.207	-0.972	-0.000	-0.100	-0.995	0.008	0.038	0.029	-0.001	-0.004	0.013	0.028	0.042	0.003	-0.007
0.090	-0.195	-0.964	-0.001	-0.101	-0.995	0.007	0.060	0.030	0.004	0.008	0.021	0.032	0.029	0.011	-0.003
0.090	-0.195	-0.964	-0.003	-0.101	-0.995	-0.005	0.092	0.015	0.006	0.008	0.021	0.032	0.028	0.011	-0.002
0.093	-0.218	-0.960	-0.002	-0.101	-0.995	0.020	-0.008	0.014	0.009	-0.015	0.025	0.036	0.050	0.014	0.001
0.086	-0.207	-0.972	-0.004	-0.101	-0.995	0.012	0.109	0.003	0.003	-0.004	0.013	0.029	0.038	0.002	-0.000
0.093	-0.187	-0.975	-0.006	-0.101	-0.995	-0.011	0.120	0.002	0.013	0.016	0.009	0.037	0.018	0.002	0.000
0.078	-0.199	-0.964	-0.007	-0.102	-0.995	-0.010	0.055	0.007	-0.001	0.005	0.020	0.021	0.028	0.010	0.000
0.086	-0.203	-0.968	-0.007	-0.102	-0.995	0.014	0.044	0.024	0.007	0.001	0.016	0.029	0.031	0.006	-0.003
0.082	-0.191	-0.972	-0.009	-0.102	-0.995	0.008	0.098	0.027	0.005	0.013	0.012	0.025	0.018	0.002	-0.006
0.067	-0.207	-0.964	-0.009	-0.102	-0.995	0.017	0.022	0.025	-0.011	-0.002	0.020	0.010	0.033	0.010	-0.005
0.074	-0.203	-0.968	-0.010	-0.102	-0.995	-0.001	0.036	0.016	-0.003	0.002	0.016	0.018	0.028	0.006	-0.012
0.078	-0.203	-0.975	-0.011	-0.103	-0.995	0.010	0.094	0.016	0.003	0.002	0.008	0.023	0.028	0.002	-0.013
0.043	-0.207	-0.972	-0.010	-0.103	-0.995	0.012	-0.040	0.031	-0.033	-0.002	0.012	0.011	0.031	0.002	-0.013
0.078	-0.191	-0.960	-0.012	-0.103	-0.995	0.011	0.096	0.017	0.004	0.014	0.024	0.025	0.015	0.013	-0.015
0.059	-0.211	-0.968	-0.013	-0.103	-0.995	0.013	0.074	0.025	-0.014	-0.006	0.016	0.006	0.034	0.005	-0.012
0.063	-0.211	-0.968	-0.013	-0.103	-0.995	0.020	-0.011	0.031	-0.011	-0.006	0.016	0.010	0.034	0.004	-0.007
0.090	-0.195	-0.972	-0.014	-0.103	-0.995	0.018	0.067	0.019	0.017	0.010	0.012	0.037	0.018	0.000	-0.008
0.070	-0.211	-0.964	-0.014	-0.103	-0.995	0.015	0.059	0.003	-0.002	-0.006	0.020	0.018	0.033	0.009	-0.006
0.070	-0.203	-0.964	-0.015	-0.103	-0.995	0.007	0.062	0.014	-0.000	0.002	0.020	0.018	0.025	0.009	-0.007
0.063	-0.207	-0.975	-0.016	-0.103	-0.995	0.031	0.064	0.027	-0.007	-0.002	0.008	0.010	0.029	0.002	-0.009
0.051	-0.214	-0.972	-0.017	-0.102	-0.995	0.054	0.030	0.034	-0.018	-0.010	0.012	0.002	0.037	0.003	-0.007
0.078	-0.207	-0.968	-0.017	-0.101	-0.995	0.055	0.031	0.055	0.009	-0.003	0.016	0.024	0.029	0.008	-0.004
0.074	-0.207	-0.964	-0.018	-0.100	-0.995	0.055	0.096	0.047	0.006	-0.004	0.020	0.019	0.028	0.013	-0.006
0.082	-0.199	-0.964	-0.019	-0.099	-0.995	0.077	0.066	0.036	0.015	0.002	0.020	0.026	0.020	0.014	-0.000
0.055	-0.195	-0.968	-0.019	-0.098	-0.995	0.075	0.017	0.057	-0.012	0.005	0.016	0.002	0.016	0.011	-0.002
0.070	-0.199	-0.987	-0.021	-0.097	-0.995	0.068	0.094	0.037	0.005	0.000	-0.003	0.013	0.019	0.007	-0.004
0.063	-0.199	-0.968	-0.020	-0.096	-0.995	0.055	-0.011	0.054	-0.003	-0.001	0.017	0.005	0.019	0.013	-0.006
0.059	-0.199	-0.979	-0.021	-0.095	-0.995	0.063	0.041	0.043	-0.006	-0.002	0.005	0.000	0.019	0.002	-0.005
0.059	-0.199	-0.979	-0.024	-0.094	-0.995	0.058	0.162	0.031	-0.003	-0.002	0.005	0.001	0.019	0.003	-0.008
0.051	-0.199	-0.983	-0.024	-0.094	-0.995	0.042	0.046	0.035	-0.011	-0.003	0.001	0.009	0.018	0.000	-0.005
0.059	-0.195	-0.960	-0.025	-0.093	-0.995	0.059	0.027	0.042	-0.003	0.000	0.025	0.001	0.013	0.024	-0.006
0.070	-0.184	-0.975	-0.026	-0.092	-0.995	0.046	0.109	0.041	0.011	0.011	0.009	0.009	0.001	0.009	-0.008
0.047	-0.187	-0.975	-0.028	-0.092	-0.995	0.057	0.093	0.044	-0.011	0.006	0.009	0.014	0.005	0.009	-0.011
0.051	-0.191	-0.960	-0.030	-0.091	-0.995	0.042	0.143	0.043	-0.004	0.002	0.025	0.011	0.008	0.025	-0.010
0.032	-0.187	-0.975	-0.030	-0.090	-0.995	0.066	0.010	0.059	-0.024	0.005	0.009	0.030	0.004	0.009	-0.014
0.055	-0.191	-0.964	-0.031	-0.089	-0.996	0.080	0.062	0.058	0.000	-0.000	0.021	0.007	0.007	0.021	-0.012
0.043	-0.191	-0.979	-0.031	-0.088	-0.996	0.075	0.017	0.069	-0.011	-0.001	0.005	0.018	0.006	0.005	-0.010
0.063	-0.203	-0.948	-0.033	-0.086	-0.996	0.087	0.085	0.059	0.009	-0.014	0.037	0.001	0.017	0.036	-0.007
0.055	-0.199	-0.968	-0.035	-0.086	-0.996	0.061	0.142	0.064	0.004	-0.011	0.017	0.006	0.013	0.017	-0.007
0.051	-0.180	-0.956	-0.035	-0.085	-0.996	0.074	0.006	0.099	-0.000	0.007	0.029	0.009	0.007	0.028	-0.005
0.055	-0.176	-0.956	-0.036	-0.083	-0.996	0.107	0.086	0.092	0.005	0.009	0.029	0.005	0.011	0.028	-0.002
0.055	-0.172	-0.964	-0.036	-0.081	-0.996	0.087	0.040	0.090	0.005	0.012	0.021	0.005	0.016	0.020	-0.004
0.055	-0.156	-0.987	-0.038	-0.080	-0.996	0.100	0.121	0.060	0.007	0.025	-0.002	0.004	0.031	0.004	-0.004
0.040	-0.187	-0.975	-0.041	-0.078	-0.996	0.079	0.127	0.062	-0.006	-0.007	0.010	0.020	0.001	0.008	-0.007
0.040	-0.187	-0.964	-0.041	-0.078	-0.996	0.063	0.037	0.086	-0.005	-0.008	0.021	0.020	0.001	0.019	-0.006
0.028	-0.195	-0.960	-0.043	-0.076	-0.996	0.095	0.117	0.087	-0.015	-0.017	0.025	0.031	0.006	0.023	-0.009
0.059	-0.172	-0.952	-0.043	-0.075	-0.996	0.077	0.046	0.085	0.016	0.005	0.033	0.000	0.017	0.031	-0.009
0.040	-0.180	-0.975	-0.045	-0.074	-0.996	0.087	0.075	0.089	-0.002	-0.004	0.010	0.019	0.010	0.007	-0.004
0.036	-0.141	-0.975	-0.043	-0.073	-0.996	0.061	-0.040	0.099	-0.007	0.034	0.010	0.022	0.049	0.007	0.002
0.063	-0.149	-0.960	-0.045	-0.072	-0.996	0.075	0.091	0.061	0.022	0.025	0.026	0.005	0.042	0.022	0.000
0.059	-0.160	-0.956	-0.046	-0.070	-0.996	0.084	0.060	0.060	0.019	0.012	0.030	0.002	0.031	0.026	-0.001
0.040	-0.164	-0.972	-0.048	-0.069	-0.996	0.061	0.119	0.062	0.001	0.007	0.014	0.017	0.028	0.010	-0.002
0.036	-0.180	-0.968	-0.046	-0.069	-0.997	0.049	-0.067	0.097	-0.004	-0.009	0.018	0.021	0.012	0.014	-0.001
0.028	-0.176	-0.972	-0.049	-0.068	-0.996	0.061	0.169	0.076	-0.009	-0.006	0.014	0.029	0.017	0.009	-0.002
0.059	-0.176	-0.968	-0.048	-0.068	-0.997	0.047	-0.046	0.112	0.020	-0.006	0.018	0.002	0.017	0.013	-0.002
0.043	-0.149	-0.972	-0.049	-0.067	-0.997	0.062	0.082	0.090	0.006	0.020	0.014	0.014	0.045	0.009	0.003
0.043	-0.153	-0.975	-0.047	-0.066	-0.997	0.047	-0.053	0.108	0.005	0.016	0.010	0.014	0.041	0.004	0.008
0.059	-0.164	-0.972	-0.048	-0.065	-0.997	0.058	0.041	0.093	0.021	0.003	0.014	0.002	0.030	0.008	0.006
0.059	-0.156	-0.960	-0.049	-0.065	-0.997	0.022	0.078	0.092	0.022	0.011	0.026	0.001	0.038	0.020	0.006
0.040	-0.172	-0.979	-0.051	-0.065	-0.997	0.025	0.135	0.089	0.005	-0.004	0.006	0.018	0.023	0.000	0.008
0.040	-0.160	-0.975	-0.052	-0.065	-0.997	0.024	0.046	0.109	0.005	0.007	0.010	0.018	0.035	0.004	0.007
0.051	-0.168	-0.968	-0.053	-0.065	-0.996	0.021	0.103	0.080	0.019	-0.001	0.018	0.006	0.027	0.012	0.007
0.043	-0.164	-0.979	-0.055	-0.065	-0.996	0.004	0.110	0.101	0.013	0.003	0.006	0.014	0.032	0.000	0.010
0.047	-0.168	-0.960	-0.057	-0.066	-0.996	0.003	0.115	0.086	0.018	-0.000	0.025	0.010	0.028	0.019	0.011
0.055	-0.153	-0.956	-0.060	-0.066	-0.996	-0.015	0.157	0.070	0.029	0.016	0.029	0.002	0.044	0.023	0.013
0.040	-0.168	-0.960	-0.063	-0.067	-0.996	-0.027	0.195	0.069	0.017	0.001	0.025	0.018	0.028	0.019	0.017
0.059	-0.180	-0.940	-0.065	-0.069	-0.995	-0.048	0.145	0.077	0.039	-0.009	0.044	0.001	0.017	0.039	0.020
0.063	-0.184	-0.956	-0.069	-0.070	-0.995	-0.040	0.216	0.082	0.046	-0.012	0.028	0.005	0.014	0.023	0.016
0.047	-0.180	-0.944	-0.075	-0.071	-0.995	-0.048	0.317	0.067	0.037	-0.006	0.039	0.011	0.018	0.035	0.016
0.005	-0.160	-0.975	-0.078	-0.074	-0.994	-0.103	0.169	0.073	-0.003	0.015	0.007	0.053	0.037	0.003	0.009
0.028	-0.172	-0.948	-0.083	-0.076	-0.994	-0.073	0.245	0.038	0.025	0.006	0.034	0.030	0.026	0.031	0.003
0.001	-0.160	-0.936	-0.087	-0.077	-0.993	-0.077	0.219	0.048	0.002	0.019	0.046	0.057	0.037	0.042	-0.000
0.009	-0.176	-0.952	-0.090	-0.079	-0.993	-0.069	0.190	0.051	0.013	0.005	0.029	0.050	0.022	0.027	-0.002
0.009	-0.172	-0.940	-0.094	-0.081	-0.992	-0.063	0.220	0.048	0.017	0.011	0.041	0.050	0.026	0.038	-0.003
-0.022	-0.195	-0.964	-0.098	-0.083	-0.992	-0.061	0.202	0.059	-0.010	-0.011	0.017	0.081	0.003	0.015	-0.006
0.001	-0.191	-0.960	-0.101	-0.084	-0.991	-0.039	0.187	0.049	0.017	-0.006	0.020	0.058	0.007	0.018	-0.010
-0.045	-0.180	-0.964	-0.106	-0.086	-0.991	-0.078	0.242	0.008	-0.025	0.008	0.015	0.104	0.019	0.014	-0.017
-0.026	-0.184	-0.940	-0.107	-0.088	-0.990	-0.084	0.090	0.007	-0.004	0.006	0.038	0.085	0.015	0.038	-0.017
-0.060	-0.172	-0.968	-0.108	-0.090	-0.990	-0.108	0.066	-0.012	-0.037	0.020	0.010	0.120	0.027	0.010	-0.023
-0.033	-0.172	-0.956	-0.111	-0.092	-0.990	-0.098	0.152	-0.041	-0.007	0.022	0.021	0.093	0.027	0.022	-0.018
-0.037	-0.176	-0.948	-0.112	-0.093	-0.989	-0.062	0.039	-0.029	-0.009	0.020	0.029	0.097	0.023	0.030	-0.016
-0.026	-0.176	-0.944	-0.113	-0.095	-0.989	-0.068	0.076	-0.035	0.004	0.021	0.032	0.086	0.023	0.034	-0.008
-0.026	-0.176	-0.944	-0.114	-0.096	-0.989	-0.064	0.044	-0.059	0.005	0.023	0.032	0.086	0.023	0.034	-0.005
-0.018	-0.180	-0.952	-0.115	-0.098	-0.989	-0.077	0.042	-0.066	0.014	0.021	0.023	0.078	0.019	0.026	-0.002
-0.030	-0.168	-0.975	-0.114	-0.100	-0.988	-0.075	-0.011	-0.089	0.002	0.034	-0.001	0.090	0.031	0.002	-0.004
-0.030	-0.164	-0.964	-0.115	-0.101	-0.988	-0.082	0.024	-0.137	0.003	0.039	0.011	0.090	0.035	0.014	-0.003
-0.049	-0.164	-0.968	-0.114	-0.102	-0.988	-0.072	-0.050	-0.143	-0.017	0.041	0.007	0.110	0.035	0.010	-0.003
-0.026	-0.168	-0.956	-0.112	-0.103	-0.988	-0.071	-0.086	-0.187	0.005	0.038	0.018	0.087	0.031	0.022	-0.004
-0.026	-0.191	-0.972	-0.110	-0.105	-0.988	-0.072	-0.120	-0.191	0.003	0.016	0.002	0.087	0.008	0.006	-0.004
-0.022	-0.195	-0.964	-0.108	-0.106	-0.988	-0.067	-0.105	-0.195	0.005	0.014	0.010	0.083	0.004	0.014	-0.006
-0.026	-0.191	-0.968	-0.108	-0.107	-0.988	-0.080	-0.035	-0.210	0.001	0.019	0.006	0.087	0.007	0.010	-0.004
-0.053	-0.172	-0.972	-0.105	-0.109	-0.988	-0.116	-0.145	-0.242	-0.029	0.040	0.002	0.114	0.026	0.006	-0.009
-0.014	-0.164	-0.960	-0.105	-0.111	-0.988	-0.130	-0.036	-0.298	0.010	0.050	0.014	0.076	0.034	0.018	-0.008
-0.041	-0.180	-0.964	-0.103	-0.114	-0.988	-0.168	-0.125	-0.289	-0.019	0.037	0.010	0.103	0.018	0.014	-0.009
-0.014	-0.195	-0.968	-0.101	-0.117	-0.988	-0.145	-0.106	-0.283	0.006	0.024	0.006	0.077	0.003	0.010	-0.006
-0.026	-0.184	-0.975	-0.101	-0.119	-0.988	-0.113	-0.055	-0.296	-0.006	0.037	-0.002	0.088	0.014	0.002	-0.010
-0.037	-0.199	-0.987	-0.100	-0.120	-0.988	-0.109	-0.052	-0.309	-0.018	0.024	-0.014	0.100	0.001	0.010	-0.006
-0.041	-0.211	-0.991	-0.099	-0.123	-0.987	-0.128	-0.070	-0.303	-0.023	0.014	-0.018	0.104	0.013	0.013	-0.006
-0.030	-0.191	-0.995	-0.099	-0.125	-0.987	-0.159	-0.067	-0.296	-0.012	0.036	-0.023	0.093	0.007	0.017	-0.001
-0.018	-0.187	-0.983	-0.098	-0.128	-0.987	-0.156	-0.046	-0.287	-0.001	0.043	-0.011	0.082	0.010	0.006	0.005
0.001	-0.203	-0.987	-0.098	-0.130	-0.987	-0.130	-0.015	-0.269	0.018	0.030	-0.015	0.063	0.005	0.010	0.015
-0.003	-0.234	-0.983	-0.099	-0.132	-0.986	-0.071	0.026	-0.262	0.015	-0.000	-0.012	0.067	0.036	0.006	0.019
0.017	-0.245	-0.975	-0.101	-0.131	-0.986	0.001	0.064	-0.255	0.036	-0.012	-0.004	0.048	0.048	0.002	0.022
-0.010	-0.269	-0.995	-0.101	-0.131	-0.986	0.035	-0.005	-0.234	0.009	-0.036	-0.023	0.075	0.071	0.017	0.021
-0.010	-0.253	-1.007	-0.102	-0.129	-0.986	0.066	0.035	-0.212	0.010	-0.022	-0.035	0.075	0.056	0.029	0.025
-0.018	-0.222	-1.007	-0.103	-0.127	-0.986	0.096	0.072	-0.177	0.004	0.007	-0.035	0.083	0.025	0.029	0.038
0.001	-0.207	-1.019	-0.106	-0.125	-0.986	0.087	0.111	-0.180	0.026	0.021	-0.047	0.064	0.010	0.041	0.056
0.063	-0.249	-1.007	-0.112	-0.125	-0.986	0.021	0.294	-0.250	0.093	-0.022	-0.036	0.003	0.053	0.029	0.063
0.063	-0.249	-1.007	-0.121	-0.124	-0.985	0.022	0.482	-0.309	0.103	-0.023	-0.037	0.003	0.053	0.029	0.056
-0.010	-0.257	-1.027	-0.132	-0.121	-0.984	0.113	0.530	-0.282	0.040	-0.034	-0.057	0.076	0.061	0.049	0.036
-0.091	-0.214	-0.995	-0.142	-0.116	-0.983	0.246	0.461	-0.189	-0.031	0.004	-0.026	0.158	0.018	0.017	0.007
-0.133	-0.180	-0.975	-0.146	-0.110	-0.983	0.313	0.214	-0.098	-0.069	0.032	-0.006	0.200	0.016	0.002	-0.016
-0.103	-0.176	-0.928	-0.150	-0.104	-0.983	0.324	0.197	-0.074	-0.035	0.030	0.041	0.170	0.020	0.049	-0.018
-0.064	-0.164	-0.920	-0.152	-0.099	-0.983	0.238	0.095	-0.034	0.006	0.037	0.049	0.132	0.031	0.057	0.004
0.005	-0.145	-0.905	-0.154	-0.096	-0.983	0.190	0.168	-0.006	0.078	0.053	0.065	0.063	0.050	0.073	0.038
0.036	-0.149	-0.928	-0.158	-0.094	-0.983	0.107	0.188	-0.009	0.112	0.047	0.041	0.032	0.046	0.049	0.076
0.032	-0.180	-0.991	-0.159	-0.094	-0.983	0.010	0.125	-0.007	0.110	0.016	-0.022	0.036	0.015	0.014	0.122
0.051	-0.199	-1.046	-0.161	-0.097	-0.982	-0.145	0.116	-0.025	0.131	-0.000	-0.078	0.017	0.004	0.069	0.169
0.097	-0.168	-1.129	-0.163	-0.102	-0.981	-0.271	0.147	-0.030	0.179	0.036	-0.162	0.028	0.026	0.151	0.222
0.151	-0.122	-1.165	-0.164	-0.109	-0.980	-0.339	0.072	-0.022	0.233	0.089	-0.198	0.082	0.073	0.187	0.276
0.236	-0.095	-1.165	-0.163	-0.115	-0.980	-0.341	0.010	-0.032	0.317	0.122	-0.198	0.166	0.099	0.187	0.329
0.270	-0.110	-1.129	-0.163	-0.122	-0.979	-0.363	0.090	-0.078	0.352	0.114	-0.164	0.201	0.084	0.151	0.367
0.290	-0.160	-1.165	-0.165	-0.129	-0.978	-0.376	0.130	-0.123	0.372	0.070	-0.200	0.220	0.033	0.187	0.382
0.274	-0.203	-1.208	-0.165	-0.135	-0.977	-0.321	0.050	-0.193	0.357	0.033	-0.245	0.204	0.010	0.230	0.381
0.217	-0.214	-1.216	-0.159	-0.139	-0.977	-0.227	-0.250	-0.186	0.293	0.026	-0.252	0.146	0.021	0.238	0.381
0.228	-0.187	-1.192	-0.153	-0.139	-0.978	-0.050	-0.273	-0.202	0.298	0.053	-0.227	0.157	0.006	0.215	0.370
0.267	-0.160	-1.188	-0.148	-0.139	-0.979	-0.038	-0.249	-0.237	0.331	0.080	-0.222	0.195	0.032	0.211	0.355
0.251	-0.149	-1.184	-0.141	-0.141	-0.980	-0.150	-0.321	-0.241	0.308	0.094	-0.218	0.179	0.044	0.207	0.324
0.236	-0.222	-1.176	-0.134	-0.143	-0.981	-0.116	-0.332	-0.174	0.285	0.022	-0.209	0.164	0.030	0.199	0.298
0.124	-0.272	-1.133	-0.119	-0.143	-0.982	0.021	-0.691	-0.043	0.159	-0.028	-0.163	0.052	0.080	0.156	0.262
0.182	-0.257	-1.074	-0.104	-0.144	-0.984	-0.003	-0.767	-0.046	0.201	-0.013	-0.102	0.109	0.065	0.097	0.233
0.190	-0.238	-1.035	-0.091	-0.144	-0.985	0.009	-0.605	-0.063	0.195	0.006	-0.061	0.117	0.046	0.057	0.201
0.220	-0.226	-1.011	-0.081	-0.145	-0.986	-0.063	-0.475	-0.054	0.216	0.019	-0.037	0.147	0.034	0.034	0.175
0.209	-0.203	-0.960	-0.071	-0.146	-0.987	-0.075	-0.470	-0.040	0.194	0.044	0.015	0.135	0.011	0.018	0.145
0.105	-0.222	-0.968	-0.064	-0.147	-0.987	-0.012	-0.313	-0.055	0.083	0.025	0.008	0.031	0.031	0.010	0.111
0.093	-0.276	-0.995	-0.059	-0.147	-0.987	0.007	-0.262	-0.047	0.066	-0.029	-0.019	0.019	0.085	0.018	0.067
0.074	-0.284	-0.952	-0.056	-0.149	-0.987	-0.078	-0.150	-0.058	0.044	-0.035	0.024	0.001	0.093	0.025	0.023
0.032	-0.299	-0.952	-0.051	-0.149	-0.988	0.037	-0.205	-0.010	-0.003	-0.051	0.025	0.043	0.109	0.025	-0.002
-0.007	-0.269	-0.960	-0.046	-0.147	-0.988	0.129	-0.262	0.032	-0.047	-0.022	0.017	0.082	0.078	0.017	-0.032
-0.007	-0.238	-0.972	-0.043	-0.142	-0.989	0.228	-0.147	0.024	-0.050	0.005	0.006	0.082	0.047	0.006	-0.041
-0.018	-0.226	-0.936	-0.032	-0.137	-0.990	0.273	-0.542	0.070	-0.073	0.011	0.043	0.094	0.036	0.041	-0.052
0.067	-0.203	-0.924	-0.027	-0.133	-0.991	0.227	-0.254	0.002	0.006	0.030	0.055	0.010	0.013	0.053	-0.044
0.009	-0.207	-0.948	-0.014	-0.130	-0.991	0.148	-0.621	0.022	-0.064	0.024	0.032	0.068	0.016	0.029	-0.037
0.086	-0.207	-0.936	-0.011	-0.129	-0.992	0.099	-0.156	-0.034	0.009	0.022	0.044	0.009	0.017	0.041	-0.030
0.070	-0.238	-0.960	-0.008	-0.129	-0.992	0.008	-0.137	-0.012	-0.009	-0.009	0.021	0.007	0.048	0.018	-0.053
0.036	-0.245	-0.964	-0.009	-0.129	-0.992	0.016	0.072	-0.026	-0.042	-0.017	0.017	0.041	0.056	0.014	-0.055
-0.049	-0.211	-0.956	-0.003	-0.129	-0.992	0.006	-0.314	0.033	-0.133	0.018	0.025	0.126	0.021	0.022	-0.074
0.032	-0.249	-0.905	0.001	-0.129	-0.992	0.013	-0.227	0.008	-0.057	-0.020	0.076	0.046	0.060	0.073	-0.091
0.001	-0.214	-0.932	0.006	-0.130	-0.991	-0.047	-0.211	-0.008	-0.092	0.016	0.048	0.077	0.025	0.046	-0.099
0.001	-0.238	-0.936	0.011	-0.131	-0.991	-0.012	-0.297	-0.054	-0.097	-0.007	0.044	0.077	0.048	0.042	-0.087
0.036	-0.249	-0.905	0.013	-0.133	-0.991	-0.080	-0.120	-0.107	-0.065	-0.016	0.075	0.042	0.060	0.073	-0.079
0.043	-0.261	-0.948	0.020	-0.136	-0.991	-0.125	-0.347	-0.098	-0.064	-0.025	0.031	0.035	0.071	0.030	-0.059
0.082	-0.234	-0.948	0.026	-0.139	-0.990	-0.138	-0.285	-0.056	-0.031	0.005	0.031	0.003	0.045	0.030	-0.050
0.143	-0.234	-0.916	0.031	-0.140	-0.990	-0.044	-0.254	-0.031	0.025	0.006	0.062	0.064	0.045	0.062	-0.044
0.074	-0.238	-0.920	0.031	-0.141	-0.990	-0.043	0.005	-0.029	-0.044	0.003	0.058	0.005	0.049	0.058	-0.035
0.082	-0.249	-0.924	0.036	-0.142	-0.989	-0.045	-0.227	0.023	-0.041	-0.007	0.053	0.002	0.060	0.054	-0.038
0.113	-0.234	-0.940	0.036	-0.143	-0.989	-0.000	0.015	-0.001	-0.010	0.009	0.038	0.033	0.045	0.038	-0.036
0.063	-0.230	-0.975	0.037	-0.142	-0.989	0.060	-0.053	0.054	-0.061	0.012	0.002	0.017	0.041	0.003	-0.040
0.151	-0.222	-0.948	0.038	-0.140	-0.989	0.075	-0.031	0.043	0.025	0.018	0.030	0.071	0.033	0.030	-0.032
0.047	-0.245	-0.968	0.040	-0.140	-0.989	0.058	-0.063	0.091	-0.080	-0.006	0.011	0.033	0.057	0.010	-0.038
0.120	-0.245	-0.952	0.041	-0.137	-0.990	0.134	-0.063	0.103	-0.008	-0.009	0.027	0.040	0.057	0.026	-0.038
0.086	-0.238	-0.944	0.044	-0.134	-0.990	0.191	-0.128	0.096	-0.045	-0.004	0.036	0.005	0.049	0.034	-0.050
0.086	-0.238	-0.944	0.046	-0.129	-0.991	0.243	-0.061	0.091	-0.046	-0.009	0.037	0.005	0.049	0.034	-0.039
0.090	-0.230	-0.956	0.048	-0.125	-0.991	0.206	-0.072	0.071	-0.044	-0.005	0.025	0.009	0.042	0.022	-0.042
0.109	-0.218	-0.987	0.050	-0.122	-0.991	0.181	-0.088	0.050	-0.026	0.004	-0.005	0.028	0.030	0.009	-0.039
0.113	-0.226	-0.960	0.053	-0.120	-0.991	0.132	-0.142	0.046	-0.025	-0.007	0.023	0.032	0.038	0.019	-0.029
0.109	-0.253	-0.948	0.055	-0.117	-0.992	0.137	-0.103	0.034	-0.031	-0.036	0.035	0.027	0.065	0.030	-0.028
0.151	-0.241	-0.944	0.055	-0.114	-0.992	0.175	0.002	0.026	0.011	-0.028	0.039	0.070	0.053	0.034	-0.032
0.097	-0.218	-0.968	0.056	-0.112	-0.992	0.111	-0.028	0.034	-0.042	-0.007	0.016	0.016	0.030	0.011	-0.030
0.101	-0.211	-0.968	0.057	-0.110	-0.992	0.106	-0.039	0.039	-0.039	-0.001	0.017	0.019	0.023	0.011	-0.025
0.120	-0.180	-0.975	0.060	-0.110	-0.992	0.041	-0.116	0.052	-0.022	0.029	0.009	0.038	0.008	0.003	-0.029
0.143	-0.226	-0.948	0.062	-0.108	-0.992	0.119	-0.127	0.044	-0.001	-0.019	0.038	0.061	0.038	0.031	-0.030
0.136	-0.214	-0.940	0.060	-0.106	-0.993	0.109	0.136	0.023	-0.006	-0.010	0.046	0.053	0.027	0.039	-0.026
0.093	-0.211	-0.975	0.061	-0.105	-0.993	0.064	-0.019	0.023	-0.049	-0.007	0.011	0.010	0.023	0.004	-0.026
0.124	-0.211	-0.972	0.061	-0.104	-0.993	0.050	0.004	0.011	-0.018	-0.008	0.016	0.041	0.023	0.008	-0.031
0.120	-0.214	-0.979	0.061	-0.104	-0.993	0.041	-0.015	-0.001	-0.023	-0.012	0.008	0.036	0.027	0.000	-0.032
0.113	-0.214	-0.948	0.059	-0.102	-0.993	0.092	0.094	0.001	-0.029	-0.014	0.041	0.028	0.027	0.031	-0.030
0.132	-0.191	-0.948	0.062	-0.101	-0.993	0.046	-0.112	0.040	-0.013	0.008	0.041	0.047	0.004	0.032	-0.033
0.124	-0.207	-0.940	0.062	-0.100	-0.993	0.093	-0.011	0.026	-0.022	-0.009	0.049	0.039	0.020	0.039	-0.041
0.117	-0.218	-0.956	0.062	-0.099	-0.993	0.087	0.025	0.022	-0.029	-0.022	0.034	0.031	0.031	0.024	-0.043
0.086	-0.176	-0.979	0.066	-0.097	-0.993	0.091	-0.162	0.040	-0.064	0.019	0.011	0.001	0.011	0.000	-0.049
0.105	-0.195	-0.956	0.066	-0.096	-0.993	0.081	0.001	0.025	-0.045	-0.002	0.035	0.018	0.008	0.024	-0.044
0.097	-0.191	-0.968	0.065	-0.095	-0.993	0.058	0.017	0.009	-0.053	0.001	0.023	0.010	0.004	0.012	-0.045
0.155	-0.218	-0.948	0.067	-0.093	-0.993	0.097	-0.056	0.016	0.003	-0.028	0.043	0.067	0.032	0.032	-0.037
0.120	-0.199	-0.960	0.068	-0.092	-0.993	0.079	-0.030	0.001	-0.033	-0.010	0.031	0.032	0.012	0.020	-0.034
0.128	-0.172	-0.983	0.066	-0.091	-0.994	0.051	0.075	-0.006	-0.024	0.017	0.008	0.039	0.015	0.003	-0.031
0.124	-0.180	-0.960	0.066	-0.091	-0.994	0.031	0.022	0.010	-0.028	0.009	0.032	0.035	0.007	0.020	-0.036
0.117	-0.187	-0.975	0.066	-0.090	-0.994	0.057	0.029	0.024	-0.036	0.000	0.016	0.027	0.001	0.005	-0.034
0.117	-0.187	-0.975	0.065	-0.088	-0.994	0.091	0.072	0.037	-0.034	-0.001	0.016	0.026	0.001	0.005	-0.034
0.120	-0.172	-0.979	0.065	-0.087	-0.994	0.102	-0.021	0.042	-0.031	0.012	0.013	0.030	0.014	0.001	-0.035
0.128	-0.168	-0.972	0.064	-0.086	-0.994	0.063	0.068	0.001	-0.022	0.015	0.021	0.037	0.018	0.009	-0.033
0.117	-0.172	-0.964	0.064	-0.085	-0.994	0.033	0.023	-0.001	-0.034	0.011	0.028	0.025	0.014	0.017	-0.027
0.128	-0.180	-0.983	0.066	-0.085	-0.994	0.026	-0.081	0.019	-0.024	0.003	0.008	0.036	0.006	0.003	-0.029
0.143	-0.160	-0.975	0.064	-0.085	-0.994	0.014	0.100	-0.020	-0.007	0.022	0.016	0.051	0.025	0.005	-0.027
0.113	-0.176	-0.975	0.064	-0.085	-0.994	0.010	-0.026	0.007	-0.038	0.007	0.016	0.020	0.010	0.005	-0.027
0.140	-0.203	-0.964	0.064	-0.084	-0.994	0.047	0.052	0.009	-0.010	-0.021	0.028	0.047	0.018	0.017	-0.029
0.117	-0.195	-0.968	0.065	-0.084	-0.994	0.053	-0.042	0.027	-0.034	-0.014	0.024	0.023	0.010	0.013	-0.024
0.124	-0.199	-0.972	0.066	-0.083	-0.994	0.054	-0.075	0.014	-0.028	-0.018	0.019	0.030	0.014	0.008	-0.022
0.170	-0.187	-0.968	0.065	-0.083	-0.994	0.033	0.088	-0.005	0.019	-0.007	0.023	0.076	0.003	0.012	-0.023
0.128	-0.195	-0.975	0.068	-0.081	-0.994	0.075	-0.133	0.031	-0.026	-0.016	0.015	0.033	0.011	0.004	-0.026
0.143	-0.180	-0.940	0.066	-0.080	-0.995	0.091	0.121	0.004	-0.008	-0.002	0.051	0.048	0.004	0.040	-0.022
0.101	-0.176	-0.972	0.066	-0.080	-0.995	0.019	-0.028	0.023	-0.051	0.002	0.019	0.006	0.007	0.008	-0.027
0.140	-0.172	-0.979	0.066	-0.079	-0.995	0.060	0.012	0.011	-0.012	0.005	0.012	0.044	0.010	0.000	-0.028
0.151	-0.172	-0.948	0.066	-0.077	-0.995	0.099	0.028	0.009	-0.000	0.003	0.043	0.055	0.009	0.032	-0.028
0.128	-0.168	-0.952	0.065	-0.076	-0.995	0.080	0.075	0.008	-0.022	0.005	0.039	0.032	0.013	0.028	-0.021
0.128	-0.164	-0.979	0.066	-0.074	-0.995	0.097	-0.057	0.028	-0.023	0.008	0.012	0.032	0.016	0.000	-0.026
0.140	-0.160	-0.975	0.065	-0.073	-0.995	0.068	0.075	0.007	-0.010	0.010	0.016	0.043	0.019	0.004	-0.027
0.117	-0.160	-0.960	0.064	-0.073	-0.995	0.024	0.049	0.007	-0.033	0.010	0.031	0.020	0.019	0.019	-0.025
0.124	-0.180	-0.991	0.063	-0.072	-0.995	0.032	0.057	-0.009	-0.024	-0.009	-0.000	0.027	0.001	0.012	-0.023
0.128	-0.164	-0.979	0.063	-0.071	-0.995	0.069	0.036	0.007	-0.019	0.005	0.012	0.031	0.013	0.001	-0.024
0.143	-0.168	-0.956	0.062	-0.071	-0.996	0.045	0.028	0.011	-0.004	0.000	0.035	0.046	0.009	0.023	-0.022
0.140	-0.160	-0.948	0.062	-0.070	-0.996	0.041	0.023	0.008	-0.007	0.008	0.043	0.041	0.016	0.030	-0.023
0.124	-0.164	-0.960	0.060	-0.070	-0.996	0.045	0.108	0.002	-0.021	0.003	0.031	0.025	0.012	0.019	-0.025
0.120	-0.172	-0.975	0.061	-0.069	-0.996	0.068	-0.032	0.002	-0.025	-0.005	0.016	0.020	0.004	0.003	-0.025
0.117	-0.180	-0.975	0.062	-0.068	-0.996	0.067	-0.055	0.003	-0.030	-0.014	0.016	0.016	0.004	0.004	-0.024
0.140	-0.176	-0.964	0.062	-0.067	-0.996	0.040	0.047	-0.019	-0.006	-0.011	0.027	0.039	0.000	0.016	-0.019
0.140	-0.176	-0.964	0.060	-0.067	-0.996	0.041	0.083	-0.014	-0.005	-0.011	0.027	0.040	0.001	0.015	-0.018
0.143	-0.149	-0.975	0.058	-0.066	-0.996	0.045	0.132	-0.018	0.002	0.015	0.016	0.044	0.026	0.003	-0.017
0.120	-0.160	-0.979	0.058	-0.066	-0.996	0.029	-0.018	0.012	-0.022	0.003	0.012	0.021	0.014	0.002	-0.015
0.124	-0.160	-0.960	0.058	-0.065	-0.996	0.053	0.007	0.018	-0.018	0.002	0.031	0.026	0.014	0.017	-0.017
0.147	-0.168	-0.956	0.057	-0.064	-0.996	0.059	0.062	0.004	0.006	-0.006	0.035	0.050	0.007	0.020	-0.020
0.113	-0.168	-0.999	0.056	-0.064	-0.996	0.032	0.068	0.024	-0.027	-0.007	-0.008	0.017	0.007	0.025	-0.019
0.124	-0.145	-0.975	0.056	-0.063	-0.996	0.029	0.048	-0.001	-0.015	0.016	0.015	0.030	0.029	0.002	-0.010
0.128	-0.149	-0.960	0.055	-0.063	-0.996	0.018	0.018	-0.004	-0.011	0.012	0.031	0.035	0.025	0.013	-0.012
0.163	-0.168	-0.972	0.053	-0.063	-0.997	0.038	0.127	-0.001	0.026	-0.008	0.019	0.071	0.005	0.000	-0.012
0.136	-0.164	-0.944	0.051	-0.062	-0.997	0.067	0.101	-0.006	0.001	-0.005	0.047	0.045	0.008	0.026	-0.008
0.120	-0.164	-0.956	0.051	-0.061	-0.997	0.058	0.034	0.029	-0.014	-0.006	0.035	0.031	0.008	0.013	-0.005
0.147	-0.176	-0.960	0.050	-0.061	-0.997	0.029	0.056	0.026	0.014	-0.017	0.031	0.059	0.004	0.008	-0.015
0.128	-0.160	-0.972	0.048	-0.060	-0.997	0.036	0.129	0.025	-0.002	-0.002	0.019	0.041	0.011	0.005	-0.017
0.113	-0.164	-0.948	0.047	-0.060	-0.997	0.040	0.043	0.018	-0.017	-0.007	0.043	0.027	0.006	0.017	-0.017
0.109	-0.168	-0.964	0.045	-0.059	-0.997	0.031	0.147	0.008	-0.018	-0.011	0.027	0.024	0.001	0.001	-0.022
0.097	-0.153	-0.983	0.041	-0.059	-0.997	0.027	0.205	0.022	-0.025	0.004	0.007	0.013	0.016	0.019	-0.022
0.105	-0.164	-0.975	0.041	-0.058	-0.997	0.088	-0.024	0.055	-0.018	-0.009	0.015	0.022	0.003	0.011	-0.014
0.132	-0.149	-0.944	0.042	-0.057	-0.997	0.045	-0.024	0.046	0.008	0.006	0.046	0.050	0.018	0.020	-0.013
0.143	-0.156	-0.960	0.040	-0.056	-0.998	0.056	0.111	0.023	0.021	-0.003	0.030	0.062	0.010	0.004	-0.006
0.109	-0.141	-0.972	0.039	-0.056	-0.998	0.020	0.075	0.024	-0.012	0.013	0.018	0.028	0.024	0.008	-0.004
0.143	-0.156	-0.952	0.038	-0.056	-0.998	0.025	0.082	0.023	0.024	-0.003	0.038	0.063	0.008	0.012	-0.002
0.105	-0.149	-0.987	0.037	-0.056	-0.998	0.000	0.062	0.018	-0.013	0.005	0.002	0.025	0.014	0.023	-0.007
0.132	-0.153	-0.952	0.035	-0.056	-0.998	0.012	0.081	0.010	0.015	0.001	0.038	0.052	0.009	0.012	-0.005
0.105	-0.160	-0.972	0.033	-0.056	-0.998	0.009	0.127	0.032	-0.009	-0.007	0.018	0.025	0.001	0.007	-0.013
0.109	-0.137	-0.975	0.033	-0.056	-0.998	0.014	0.009	0.052	-0.005	0.016	0.014	0.029	0.023	0.011	-0.016
0.086	-0.153	-0.975	0.032	-0.056	-0.998	0.010	0.052	0.049	-0.027	0.001	0.014	0.007	0.007	0.011	-0.016
0.086	-0.153	-0.975	0.030	-0.057	-0.998	0.004	0.115	0.037	-0.025	0.001	0.013	0.007	0.006	0.010	-0.016
0.113	-0.149	-0.987	0.028	-0.056	-0.998	0.030	0.147	0.044	0.005	0.005	0.002	0.034	0.010	0.022	-0.019
0.093	-0.149	-0.968	0.026	-0.056	-0.998	0.043	0.117	0.037	-0.012	0.005	0.021	0.015	0.009	0.002	-0.021
0.074	-0.156	-0.999	0.025	-0.055	-0.998	0.051	0.064	0.040	-0.030	-0.004	-0.010	0.004	0.001	0.033	-0.021
0.063	-0.141	-0.987	0.023	-0.054	-0.998	0.044	0.077	0.015	-0.040	0.011	0.001	0.015	0.016	0.021	-0.026
0.078	-0.153	-0.975	0.023	-0.054	-0.998	0.046	0.031	0.010	-0.024	-0.001	0.013	0.000	0.003	0.009	-0.024
0.082	-0.137	-0.983	0.022	-0.054	-0.998	0.008	0.026	0.018	-0.020	0.014	0.005	0.004	0.018	0.016	-0.020
0.105	-0.160	-0.940	0.022	-0.054	-0.998	0.001	0.030	0.028	0.003	-0.009	0.048	0.027	0.005	0.027	-0.012
0.105	-0.164	-0.968	0.022	-0.054	-0.998	-0.006	0.012	0.017	0.003	-0.012	0.020	0.027	0.010	0.001	-0.007
0.113	-0.153	-0.960	0.020	-0.054	-0.998	0.011	0.098	0.016	0.013	-0.000	0.028	0.035	0.001	0.009	-0.006
0.097	-0.149	-0.991	0.019	-0.055	-0.998	-0.033	0.073	0.007	-0.001	0.004	-0.004	0.020	0.005	0.022	-0.004
0.086	-0.129	-0.975	0.019	-0.056	-0.998	-0.035	0.034	0.001	-0.012	0.025	0.012	0.010	0.023	0.005	-0.006
0.101	-0.145	-0.964	0.016	-0.057	-0.998	-0.039	0.137	-0.026	0.006	0.010	0.024	0.027	0.007	0.007	-0.008
0.074	-0.160	-0.995	0.015	-0.059	-0.998	-0.065	0.090	-0.021	-0.019	-0.004	-0.008	0.001	0.009	0.024	-0.010
0.082	-0.156	-0.987	0.013	-0.060	-0.998	-0.028	0.100	-0.023	-0.009	0.001	-0.001	0.010	0.006	0.017	-0.009
0.090	-0.160	-0.968	0.013	-0.060	-0.998	-0.006	-0.011	-0.002	-0.002	-0.002	0.019	0.018	0.011	0.003	-0.015
0.086	-0.149	-0.952	0.010	-0.061	-0.998	-0.012	0.151	-0.009	-0.003	0.010	0.034	0.015	0.000	0.019	-0.012
0.063	-0.156	-0.968	0.009	-0.062	-0.998	-0.023	0.096	-0.004	-0.024	0.003	0.019	0.008	0.009	0.003	-0.012
0.086	-0.145	-0.975	0.008	-0.062	-0.998	-0.015	0.049	-0.013	0.000	0.015	0.011	0.016	0.002	0.005	-0.012
0.078	-0.133	-0.991	0.009	-0.063	-0.998	-0.037	-0.027	-0.008	-0.008	0.028	-0.005	0.008	0.012	0.020	-0.007
0.074	-0.137	-0.983	0.007	-0.064	-0.998	-0.044	0.078	-0.027	-0.010	0.025	0.003	0.005	0.008	0.011	-0.002
0.109	-0.168	-0.960	0.006	-0.065	-0.998	-0.044	0.072	-0.024	0.026	-0.005	0.026	0.039	0.024	0.013	-0.001
0.078	-0.160	-0.979	0.004	-0.066	-0.998	-0.014	0.124	-0.035	-0.003	0.003	0.006	0.008	0.017	0.006	0.003
0.082	-0.153	-0.979	0.004	-0.066	-0.998	0.014	0.020	-0.031	0.002	0.011	0.006	0.012	0.010	0.005	0.005
0.105	-0.145	-0.960	0.001	-0.066	-0.998	0.004	0.157	-0.042	0.028	0.019	0.026	0.034	0.003	0.015	-0.002
0.082	-0.149	-0.960	-0.001	-0.066	-0.998	0.012	0.089	-0.037	0.006	0.015	0.026	0.011	0.008	0.017	0.000
0.059	-0.160	-0.972	-0.002	-0.066	-0.998	0.012	0.057	-0.026	-0.016	0.004	0.014	0.013	0.020	0.006	0.002
0.086	-0.164	-0.972	-0.003	-0.066	-0.998	0.002	0.071	-0.019	0.012	0.000	0.014	0.013	0.024	0.007	-0.003
0.082	-0.156	-0.983	-0.005	-0.066	-0.998	0.011	0.089	-0.029	0.010	0.008	0.002	0.008	0.017	0.003	-0.002
0.067	-0.156	-0.975	-0.005	-0.066	-0.998	0.014	0.047	-0.033	-0.004	0.008	0.009	0.008	0.018	0.006	0.000
0.074	-0.149	-0.968	-0.007	-0.067	-0.998	0.009	0.120	-0.036	0.006	0.016	0.017	0.000	0.011	0.016	-0.002
0.059	-0.141	-0.987	-0.008	-0.067	-0.998	-0.007	0.057	-0.035	-0.008	0.024	-0.002	0.016	0.004	0.003	-0.004
0.074	-0.180	-0.952	-0.010	-0.067	-0.998	0.018	0.077	-0.047	0.009	-0.015	0.033	0.000	0.043	0.033	-0.006
0.067	-0.172	-0.975	-0.011	-0.067	-0.998	0.003	0.093	-0.032	0.003	-0.007	0.009	0.008	0.036	0.010	-0.006
0.043	-0.160	-0.979	-0.011	-0.068	-0.998	-0.011	0.007	-0.013	-0.020	0.006	0.005	0.031	0.025	0.006	-0.003
0.070	-0.160	-0.972	-0.012	-0.067	-0.998	0.026	0.036	-0.004	0.007	0.005	0.013	0.005	0.025	0.014	-0.003
0.074	-0.160	-0.964	-0.014	-0.067	-0.998	0.052	0.093	-0.015	0.013	0.005	0.021	0.001	0.026	0.022	-0.003
0.059	-0.156	-0.979	-0.014	-0.066	-0.998	0.036	0.010	-0.009	-0.002	0.008	0.005	0.016	0.022	0.007	0.000
0.063	-0.160	-0.979	-0.014	-0.066	-0.998	0.043	0.052	-0.012	0.003	0.004	0.005	0.012	0.026	0.007	-0.002
0.055	-0.164	-0.979	-0.017	-0.065	-0.998	0.054	0.128	-0.004	-0.003	-0.001	0.005	0.019	0.030	0.007	-0.002
0.051	-0.153	-0.975	-0.017	-0.064	-0.998	0.058	0.025	0.002	-0.006	0.009	0.009	0.023	0.019	0.011	0.004
0.067	-0.164	-0.972	-0.017	-0.063	-0.998	0.061	0.028	0.027	0.010	-0.003	0.013	0.006	0.030	0.015	0.003
0.093	-0.164	-0.964	-0.018	-0.062	-0.998	0.082	0.077	0.029	0.038	-0.004	0.021	0.021	0.031	0.023	0.004
0.059	-0.164	-0.952	-0.021	-0.060	-0.998	0.086	0.130	0.020	0.006	-0.006	0.033	0.013	0.031	0.035	0.004
0.059	-0.164	-0.972	-0.021	-0.059	-0.998	0.082	0.014	0.031	0.006	-0.007	0.013	0.012	0.031	0.016	0.007
0.047	-0.160	-0.979	-0.022	-0.058	-0.998	0.078	0.090	0.020	-0.004	-0.005	0.005	0.023	0.028	0.008	-0.003
0.070	-0.149	-0.979	-0.024	-0.056	-0.998	0.088	0.093	0.023	0.020	0.005	0.005	0.001	0.016	0.007	-0.002
0.032	-0.156	-0.968	-0.023	-0.054	-0.998	0.108	-0.018	0.039	-0.018	-0.004	0.017	0.037	0.024	0.019	-0.000
0.051	-0.145	-0.979	-0.025	-0.052	-0.998	0.123	0.099	0.041	0.003	0.005	0.006	0.017	0.013	0.007	0.000
0.067	-0.145	-0.964	-0.026	-0.050	-0.998	0.140	0.042	0.046	0.019	0.003	0.021	0.001	0.013	0.023	-0.002
0.047	-0.149	-0.972	-0.028	-0.047	-0.999	0.148	0.113	0.030	0.002	-0.004	0.014	0.019	0.017	0.014	-0.003
0.055	-0.153	-0.975	-0.026	-0.045	-0.999	0.111	-0.074	0.040	0.008	-0.010	0.010	0.011	0.021	0.010	-0.002
0.024	-0.145	-0.972	-0.027	-0.044	-0.999	0.095	0.067	0.016	-0.022	-0.004	0.013	0.041	0.014	0.014	-0.003
0.059	-0.156	-0.956	-0.029	-0.042	-0.999	0.091	0.100	0.018	0.015	-0.017	0.029	0.006	0.026	0.030	0.002
0.059	-0.156	-0.956	-0.028	-0.041	-0.999	0.083	0.001	0.043	0.015	-0.018	0.029	0.005	0.026	0.030	0.002
0.074	-0.122	-0.968	-0.029	-0.039	-0.999	0.112	0.025	0.033	0.030	0.015	0.017	0.011	0.008	0.018	0.009
0.055	-0.118	-0.968	-0.029	-0.037	-0.999	0.116	0.011	0.037	0.011	0.016	0.017	0.008	0.012	0.018	0.014
0.055	-0.106	-0.979	-0.029	-0.035	-0.999	0.107	0.020	0.024	0.012	0.026	0.005	0.008	0.023	0.006	0.015
0.078	-0.106	-0.972	-0.030	-0.033	-0.999	0.104	0.087	0.021	0.036	0.024	0.013	0.016	0.023	0.014	0.016
0.059	-0.106	-0.968	-0.031	-0.032	-0.999	0.062	0.051	0.019	0.018	0.023	0.016	0.003	0.023	0.018	0.012
0.063	-0.106	-0.991	-0.033	-0.031	-0.999	0.081	0.117	0.011	0.024	0.022	-0.007	0.002	0.023	0.006	0.017
0.028	-0.137	-0.983	-0.030	-0.029	-0.999	0.103	-0.123	0.044	-0.013	-0.011	0.001	0.032	0.008	0.002	0.011
0.078	-0.129	-0.972	-0.033	-0.027	-0.999	0.115	0.170	0.004	0.040	-0.005	0.013	0.018	0.000	0.014	0.014
0.036	-0.118	-0.991	-0.034	-0.025	-0.999	0.104	0.069	0.023	-0.001	0.005	-0.007	0.024	0.011	0.006	0.014
0.063	-0.106	-0.979	-0.037	-0.024	-0.999	0.094	0.147	0.003	0.029	0.015	0.004	0.003	0.023	0.006	0.022
0.055	-0.102	-0.987	-0.039	-0.023	-0.999	0.043	0.117	-0.007	0.024	0.018	-0.003	0.004	0.027	0.002	0.020
0.063	-0.106	-0.983	-0.040	-0.022	-0.999	0.070	0.076	-0.009	0.033	0.012	0.000	0.004	0.023	0.002	0.020
0.055	-0.118	-0.960	-0.044	-0.021	-0.999	0.071	0.175	-0.011	0.029	-0.001	0.024	0.003	0.011	0.026	0.020
0.040	-0.114	-0.956	-0.044	-0.020	-0.999	0.055	0.017	0.016	0.014	0.002	0.027	0.018	0.015	0.030	0.016
0.063	-0.118	-0.936	-0.048	-0.019	-0.999	0.077	0.241	-0.004	0.041	-0.003	0.046	0.005	0.011	0.050	0.014
0.028	-0.091	-0.972	-0.050	-0.018	-0.999	0.064	0.092	0.011	0.008	0.024	0.010	0.029	0.038	0.014	0.015
0.047	-0.098	-0.964	-0.052	-0.016	-0.999	0.092	0.131	-0.019	0.031	0.015	0.018	0.009	0.030	0.022	0.019
0.043	-0.083	-0.960	-0.055	-0.015	-0.998	0.073	0.173	-0.049	0.032	0.030	0.022	0.013	0.045	0.026	0.014
0.040	-0.098	-0.956	-0.060	-0.015	-0.998	0.019	0.263	-0.090	0.034	0.014	0.026	0.016	0.030	0.030	0.012
0.001	-0.106	-0.983	-0.063	-0.014	-0.998	0.019	0.122	-0.099	-0.002	0.005	-0.002	0.054	0.022	0.002	0.004
-0.003	-0.126	-0.968	-0.065	-0.015	-0.998	0.005	0.149	-0.099	-0.002	-0.014	0.014	0.058	0.003	0.018	-0.000
-0.007	-0.137	-0.932	-0.069	-0.015	-0.997	0.014	0.211	-0.083	-0.002	-0.026	0.048	0.061	0.009	0.054	-0.003
0.013	-0.118	-0.928	-0.072	-0.013	-0.997	0.087	0.166	-0.056	0.020	-0.009	0.051	0.041	0.011	0.058	-0.002
0.013	-0.122	-0.940	-0.075	-0.011	-0.997	0.111	0.144	-0.042	0.023	-0.015	0.039	0.041	0.007	0.046	0.000
-0.003	-0.095	-0.964	-0.077	-0.008	-0.997	0.149	0.116	-0.011	0.009	0.010	0.015	0.056	0.034	0.022	0.000
-0.003	-0.095	-0.964	-0.079	-0.006	-0.997	0.153	0.087	0.010	0.011	0.007	0.014	0.056	0.034	0.022	-0.001
-0.026	-0.071	-0.960	-0.080	-0.003	-0.997	0.162	0.050	0.011	-0.011	0.027	0.018	0.078	0.057	0.026	-0.006
-0.014	-0.075	-0.956	-0.082	-0.000	-0.997	0.138	0.138	-0.003	0.003	0.021	0.022	0.066	0.053	0.030	-0.003
-0.026	-0.075	-0.940	-0.082	0.001	-0.997	0.056	0.007	-0.020	-0.008	0.021	0.038	0.077	0.053	0.046	-0.007
0.013	-0.091	-0.944	-0.084	0.001	-0.996	0.040	0.115	-0.044	0.033	0.005	0.035	0.039	0.037	0.042	-0.004
-0.022	-0.102	-0.944	-0.085	0.001	-0.996	-0.004	0.077	-0.035	-0.001	-0.007	0.035	0.073	0.025	0.042	-0.004
-0.014	-0.095	-0.948	-0.086	0.001	-0.996	0.017	0.038	-0.046	0.008	0.001	0.031	0.065	0.033	0.038	-0.004
-0.022	-0.071	-0.960	-0.087	0.002	-0.996	0.021	0.070	-0.077	0.001	0.024	0.019	0.072	0.056	0.027	-0.006
-0.033	-0.064	-0.960	-0.087	0.002	-0.996	0.011	-0.000	-0.088	-0.011	0.031	0.019	0.083	0.063	0.027	-0.005
-0.007	-0.064	-0.960	-0.088	0.002	-0.996	0.010	0.046	-0.124	0.016	0.031	0.019	0.056	0.063	0.027	-0.008
-0.018	-0.083	-0.940	-0.089	0.002	-0.996	-0.009	0.069	-0.113	0.006	0.012	0.039	0.067	0.044	0.046	-0.006
-0.033	-0.075	-0.956	-0.089	0.001	-0.996	-0.044	-0.010	-0.096	-0.010	0.021	0.024	0.082	0.052	0.031	0.001
-0.010	-0.079	-0.952	-0.088	0.000	-0.996	-0.027	-0.040	-0.093	0.012	0.017	0.028	0.059	0.048	0.035	0.001
0.005	-0.056	-0.964	-0.089	0.000	-0.996	0.009	0.072	-0.106	0.028	0.041	0.016	0.043	0.071	0.023	0.001
-0.014	-0.064	-0.975	-0.089	0.000	-0.996	-0.006	0.015	-0.114	0.009	0.033	0.004	0.062	0.063	0.011	0.006
-0.026	-0.056	-0.964	-0.089	-0.000	-0.996	-0.026	0.025	-0.136	-0.003	0.041	0.016	0.073	0.070	0.023	0.006
-0.022	-0.064	-0.999	-0.090	-0.001	-0.996	-0.052	0.069	-0.155	0.002	0.034	-0.020	0.069	0.063	0.012	0.004
-0.022	-0.075	-0.983	-0.091	-0.003	-0.996	-0.096	0.045	-0.159	0.003	0.024	-0.004	0.069	0.051	0.004	0.004
-0.018	-0.071	-0.987	-0.091	-0.006	-0.996	-0.140	0.028	-0.157	0.007	0.031	-0.008	0.065	0.055	0.000	0.007
-0.026	-0.083	-0.999	-0.092	-0.008	-0.996	-0.129	0.043	-0.141	-0.000	0.022	-0.020	0.072	0.043	0.012	0.009
-0.018	-0.098	-0.972	-0.093	-0.010	-0.996	-0.115	0.039	-0.119	0.008	0.008	0.008	0.064	0.027	0.016	0.014
-0.010	-0.114	-0.999	-0.094	-0.012	-0.996	-0.084	0.074	-0.113	0.017	-0.006	-0.020	0.056	0.012	0.012	0.016
-0.007	-0.122	-1.003	-0.094	-0.014	-0.995	-0.055	0.011	-0.102	0.021	-0.012	-0.024	0.052	0.004	0.016	0.018
-0.018	-0.095	-1.003	-0.096	-0.015	-0.995	-0.064	0.103	-0.093	0.011	0.016	-0.024	0.064	0.031	0.016	0.021
-0.018	-0.095	-0.995	-0.098	-0.016	-0.995	-0.029	0.104	-0.074	0.013	0.017	-0.016	0.064	0.031	0.008	0.022
-0.026	-0.102	-1.015	-0.099	-0.015	-0.995	0.011	0.103	-0.054	0.007	0.009	-0.036	0.071	0.023	0.028	0.029
-0.026	-0.114	-1.035	-0.101	-0.015	-0.995	0.017	0.070	-0.041	0.008	-0.003	-0.056	0.071	0.011	0.047	0.039
0.013	-0.133	-1.035	-0.103	-0.014	-0.995	0.080	0.131	-0.034	0.049	-0.024	-0.056	0.032	0.008	0.047	0.059
0.013	-0.133	-1.035	-0.109	-0.012	-0.994	0.113	0.335	-0.067	0.055	-0.027	-0.057	0.032	0.008	0.047	0.065
0.036	-0.141	-1.078	-0.121	-0.009	-0.993	0.148	0.646	-0.148	0.091	-0.037	-0.102	0.009	0.016	0.091	0.051
-0.057	-0.141	-1.082	-0.136	-0.005	-0.991	0.212	0.732	-0.186	0.013	-0.042	-0.108	0.101	0.016	0.094	0.025
-0.160	-0.137	-1.070	-0.145	-0.000	-0.989	0.229	0.451	-0.119	-0.082	-0.043	-0.097	0.204	0.012	0.083	-0.004
-0.172	-0.114	-0.999	-0.152	0.004	-0.988	0.244	0.357	-0.064	-0.086	-0.025	-0.027	0.216	0.011	0.012	-0.031
-0.157	-0.064	-0.944	-0.155	0.008	-0.988	0.199	0.164	0.006	-0.067	0.021	0.028	0.200	0.061	0.043	-0.029
-0.095	-0.044	-0.920	-0.157	0.009	-0.988	0.087	0.086	0.032	-0.004	0.039	0.051	0.139	0.080	0.067	0.002
-0.010	-0.052	-0.924	-0.161	0.009	-0.987	-0.019	0.227	-0.019	0.084	0.032	0.046	0.054	0.072	0.063	0.038
0.020	-0.037	-0.968	-0.167	0.007	-0.986	-0.115	0.335	-0.075	0.121	0.050	0.001	0.023	0.087	0.020	0.080
0.009	-0.041	-0.987	-0.172	0.004	-0.985	-0.166	0.286	-0.152	0.114	0.049	-0.020	0.034	0.083	0.001	0.113
0.017	-0.068	-1.023	-0.176	0.000	-0.984	-0.213	0.260	-0.193	0.126	0.026	-0.057	0.026	0.056	0.035	0.140
0.013	-0.075	-1.050	-0.179	-0.006	-0.984	-0.352	0.147	-0.159	0.125	0.024	-0.085	0.030	0.048	0.063	0.163
0.063	-0.079	-1.074	-0.180	-0.013	-0.984	-0.352	0.118	-0.134	0.177	0.027	-0.109	0.020	0.044	0.086	0.201
0.086	-0.056	-1.098	-0.180	-0.018	-0.984	-0.278	0.023	-0.069	0.200	0.056	-0.132	0.043	0.067	0.110	0.241
0.163	-0.041	-1.098	-0.179	-0.022	-0.984	-0.199	0.016	-0.033	0.276	0.075	-0.132	0.120	0.082	0.110	0.287
0.197	-0.048	-1.117	-0.177	-0.024	-0.984	-0.098	-0.046	-0.087	0.309	0.069	-0.152	0.155	0.075	0.129	0.327
0.228	-0.083	-1.153	-0.177	-0.025	-0.984	-0.092	0.030	-0.140	0.339	0.036	-0.187	0.186	0.040	0.165	0.366
0.243	-0.126	-1.200	-0.174	-0.027	-0.984	-0.070	-0.086	-0.125	0.351	-0.005	-0.234	0.201	0.003	0.212	0.389
0.263	-0.114	-1.216	-0.172	-0.028	-0.985	-0.087	-0.034	-0.142	0.369	0.008	-0.249	0.220	0.008	0.227	0.415
0.251	-0.091	-1.220	-0.170	-0.029	-0.985	-0.073	0.002	-0.150	0.356	0.032	-0.253	0.209	0.032	0.231	0.414
0.305	-0.048	-1.236	-0.166	-0.030	-0.986	-0.046	-0.167	-0.122	0.405	0.075	-0.268	0.263	0.074	0.247	0.395
0.201	-0.064	-1.267	-0.161	-0.031	-0.986	-0.092	-0.162	-0.130	0.297	0.061	-0.298	0.159	0.058	0.279	0.365
0.151	-0.079	-1.224	-0.153	-0.033	-0.988	-0.115	-0.375	-0.095	0.238	0.048	-0.254	0.109	0.043	0.235	0.326
0.159	-0.102	-1.141	-0.143	-0.035	-0.989	-0.101	-0.483	-0.107	0.236	0.027	-0.169	0.117	0.020	0.153	0.276
0.120	-0.079	-1.106	-0.131	-0.037	-0.991	-0.100	-0.532	-0.128	0.186	0.052	-0.132	0.079	0.043	0.117	0.241
0.151	-0.122	-1.042	-0.121	-0.038	-0.992	-0.047	-0.463	-0.114	0.207	0.010	-0.068	0.110	0.000	0.054	0.208
0.151	-0.122	-1.042	-0.107	-0.040	-0.993	-0.082	-0.671	-0.069	0.193	0.012	-0.067	0.110	0.000	0.054	0.184
0.120	-0.106	-0.983	-0.095	-0.040	-0.995	-0.041	-0.577	-0.039	0.149	0.028	-0.006	0.079	0.015	0.005	0.164
0.140	-0.102	-0.995	-0.087	-0.039	-0.995	0.069	-0.381	-0.032	0.160	0.030	-0.017	0.098	0.019	0.006	0.134
0.105	-0.110	-0.991	-0.083	-0.037	-0.996	0.126	-0.201	-0.014	0.121	0.020	-0.013	0.064	0.011	0.002	0.101
0.059	-0.168	-0.979	-0.075	-0.034	-0.997	0.175	-0.364	-0.012	0.067	-0.041	-0.000	0.017	0.047	0.009	0.069
0.017	-0.191	-1.031	-0.070	-0.032	-0.997	0.108	-0.238	0.015	0.019	-0.066	-0.051	0.025	0.070	0.042	0.035
-0.037	-0.187	-1.031	-0.063	-0.031	-0.998	0.105	-0.355	0.023	-0.042	-0.064	-0.050	0.079	0.066	0.042	0.006
0.001	-0.184	-0.948	-0.060	-0.028	-0.998	0.154	-0.120	-0.014	-0.006	-0.063	0.033	0.040	0.062	0.041	-0.012
-0.030	-0.149	-1.007	-0.055	-0.026	-0.998	0.132	-0.254	0.002	-0.042	-0.030	-0.026	0.071	0.027	0.018	-0.030
-0.022	-0.106	-1.007	-0.051	-0.024	-0.998	0.108	-0.188	-0.021	-0.039	0.010	-0.026	0.063	0.015	0.018	-0.028
-0.026	-0.106	-0.956	-0.045	-0.023	-0.999	0.029	-0.326	-0.016	-0.049	0.010	0.026	0.067	0.015	0.034	-0.032
0.036	-0.137	-0.928	-0.039	-0.023	-0.999	0.027	-0.255	-0.061	0.007	-0.021	0.054	0.005	0.016	0.061	-0.035
0.001	-0.129	-0.948	-0.038	-0.025	-0.999	-0.072	-0.074	-0.062	-0.029	-0.012	0.034	0.040	0.008	0.042	-0.043
0.001	-0.160	-0.940	-0.032	-0.028	-0.999	-0.138	-0.298	-0.010	-0.035	-0.040	0.042	0.040	0.039	0.050	-0.052
-0.014	-0.145	-0.936	-0.029	-0.032	-0.999	-0.171	-0.119	-0.009	-0.053	-0.021	0.046	0.055	0.023	0.053	-0.067
-0.053	-0.172	-0.948	-0.025	-0.034	-0.999	-0.095	-0.200	0.059	-0.095	-0.046	0.034	0.094	0.050	0.042	-0.080
-0.022	-0.106	-0.912	-0.020	-0.036	-0.999	-0.073	-0.262	0.058	-0.070	0.022	0.070	0.063	0.015	0.077	-0.082
-0.030	-0.114	-0.897	-0.016	-0.038	-0.999	-0.081	-0.197	0.010	-0.081	0.016	0.086	0.071	0.008	0.093	-0.086
0.001	-0.106	-0.960	-0.013	-0.040	-0.999	-0.096	-0.163	-0.053	-0.054	0.025	0.023	0.040	0.016	0.030	-0.077
-0.026	-0.102	-0.964	-0.008	-0.041	-0.999	-0.075	-0.243	-0.089	-0.085	0.031	0.019	0.067	0.020	0.026	-0.066
0.009	-0.071	-0.968	-0.005	-0.043	-0.999	-0.059	-0.140	-0.120	-0.053	0.063	0.015	0.032	0.051	0.022	-0.047
0.047	-0.141	-0.940	-0.005	-0.044	-0.999	-0.073	-0.042	-0.126	-0.016	-0.005	0.042	0.006	0.019	0.050	-0.042
0.070	-0.160	-0.940	-0.003	-0.046	-0.999	-0.037	-0.096	-0.087	0.005	-0.023	0.042	0.029	0.038	0.050	-0.035
0.040	-0.153	-0.960	-0.001	-0.046	-0.999	0.009	-0.077	-0.068	-0.027	-0.016	0.022	0.001	0.030	0.030	-0.035
0.024	-0.145	-0.960	0.002	-0.046	-0.999	-0.022	-0.126	-0.057	-0.045	-0.007	0.022	0.017	0.022	0.030	-0.038
0.020	-0.191	-0.952	0.003	-0.045	-0.999	0.090	-0.090	-0.023	-0.051	-0.055	0.030	0.021	0.068	0.038	-0.050
0.028	-0.149	-0.972	0.004	-0.044	-0.999	0.072	-0.021	-0.018	-0.043	-0.014	0.010	0.013	0.025	0.018	-0.045
0.005	-0.149	-0.975	0.010	-0.043	-0.999	0.060	-0.291	0.036	-0.072	-0.015	0.006	0.036	0.024	0.014	-0.039
0.063	-0.164	-0.987	0.008	-0.042	-0.999	0.086	0.112	0.002	-0.012	-0.032	-0.006	0.022	0.040	0.003	-0.031
0.067	-0.129	-0.956	0.009	-0.042	-0.999	0.005	-0.078	0.030	-0.010	0.003	0.026	0.026	0.004	0.034	-0.027
0.059	-0.172	-0.975	0.008	-0.041	-0.999	0.086	0.078	0.024	-0.016	-0.041	0.006	0.018	0.047	0.014	-0.019
0.059	-0.168	-0.972	0.009	-0.040	-0.999	0.069	-0.041	0.061	-0.017	-0.038	0.010	0.018	0.042	0.018	-0.024
0.043	-0.176	-0.983	0.009	-0.038	-0.999	0.104	0.021	0.076	-0.033	-0.048	-0.002	0.003	0.050	0.006	-0.025
0.043	-0.160	-0.972	0.009	-0.036	-0.999	0.105	-0.008	0.081	-0.033	-0.034	0.010	0.003	0.034	0.018	-0.026
0.047	-0.164	-0.995	0.012	-0.035	-0.999	0.092	-0.111	0.075	-0.031	-0.039	-0.014	0.006	0.037	0.006	-0.023
0.055	-0.133	-0.979	0.013	-0.033	-0.999	0.088	-0.061	0.064	-0.025	-0.010	0.002	0.014	0.006	0.010	-0.025
0.074	-0.176	-0.979	0.011	-0.032	-0.999	0.095	0.113	0.038	-0.004	-0.053	0.002	0.033	0.048	0.010	-0.027
0.036	-0.145	-0.979	0.010	-0.031	-0.999	0.044	0.025	0.019	-0.042	-0.023	0.002	0.005	0.016	0.010	-0.027
0.032	-0.149	-0.979	0.010	-0.030	-1.000	0.099	0.007	0.023	-0.045	-0.029	0.002	0.009	0.020	0.010	-0.025
0.059	-0.153	-0.956	0.012	-0.029	-1.000	0.036	-0.053	0.038	-0.019	-0.033	0.025	0.018	0.023	0.034	-0.030
0.070	-0.187	-0.956	0.011	-0.029	-1.000	0.050	0.019	0.020	-0.007	-0.068	0.025	0.029	0.057	0.034	-0.028
0.055	-0.176	-0.972	0.013	-0.028	-1.000	0.076	-0.055	0.014	-0.024	-0.058	0.010	0.014	0.045	0.018	-0.030
0.036	-0.156	-0.995	0.011	-0.027	-1.000	0.060	0.075	-0.010	-0.042	-0.040	-0.014	0.006	0.025	0.005	-0.027
0.032	-0.145	-0.968	0.012	-0.027	-1.000	0.025	-0.049	0.022	-0.047	-0.028	0.014	0.010	0.013	0.023	-0.029
0.078	-0.145	-0.952	0.014	-0.026	-1.000	0.040	-0.062	0.019	-0.002	-0.029	0.029	0.036	0.013	0.039	-0.031
0.059	-0.153	-0.952	0.011	-0.026	-1.000	0.009	0.156	0.003	-0.018	-0.037	0.029	0.017	0.020	0.039	-0.035
0.043	-0.153	-0.972	0.011	-0.026	-1.000	0.018	-0.026	0.033	-0.035	-0.037	0.009	0.001	0.019	0.019	-0.034
0.024	-0.156	-0.972	0.013	-0.026	-1.000	0.037	-0.064	0.065	-0.055	-0.042	0.009	0.018	0.023	0.019	-0.042
0.040	-0.133	-0.964	0.013	-0.025	-1.000	0.065	-0.015	0.055	-0.040	-0.020	0.017	0.003	0.001	0.027	-0.034
0.020	-0.145	-0.991	0.012	-0.023	-1.000	0.107	0.077	0.037	-0.058	-0.033	-0.011	0.023	0.010	0.001	-0.037
0.097	-0.122	-0.968	0.013	-0.021	-1.000	0.110	-0.073	0.070	0.017	-0.011	0.013	0.054	0.014	0.023	-0.023
0.020	-0.114	-0.991	0.012	-0.020	-1.000	0.100	0.080	0.020	-0.058	-0.005	-0.010	0.024	0.023	0.000	-0.021
0.090	-0.133	-0.995	0.012	-0.018	-1.000	0.091	0.014	0.022	0.012	-0.026	-0.014	0.045	0.004	0.004	-0.017
0.043	-0.122	-0.983	0.012	-0.018	-1.000	0.042	0.006	0.021	-0.034	-0.015	-0.002	0.001	0.016	0.008	-0.022
0.043	-0.122	-0.983	0.012	-0.017	-1.000	0.026	0.018	0.019	-0.034	-0.015	-0.002	0.001	0.017	0.008	-0.014
0.063	-0.141	-0.979	0.012	-0.017	-1.000	0.041	-0.029	0.033	-0.016	-0.035	0.002	0.018	0.001	0.012	-0.021
0.067	-0.153	-0.983	0.013	-0.016	-1.000	0.062	-0.010	0.052	-0.012	-0.048	-0.002	0.021	0.012	0.008	-0.020
0.055	-0.133	-0.991	0.012	-0.016	-1.000	0.037	0.024	0.052	-0.024	-0.029	-0.010	0.009	0.008	0.000	-0.021
0.055	-0.133	-0.968	0.012	-0.014	-1.000	0.082	0.022	0.040	-0.024	-0.031	0.014	0.009	0.009	0.024	-0.022
0.036	-0.122	-0.995	0.011	-0.014	-1.000	0.057	0.038	0.044	-0.042	-0.020	-0.014	0.010	0.021	0.004	-0.022
0.059	-0.126	-0.979	0.012	-0.013	-1.000	0.049	-0.032	0.034	-0.020	-0.024	0.002	0.013	0.018	0.012	-0.023
0.063	-0.129	-0.991	0.012	-0.013	-1.000	0.036	0.009	0.018	-0.016	-0.029	-0.010	0.016	0.015	0.000	-0.023
0.055	-0.126	-0.972	0.010	-0.012	-1.000	0.058	0.107	0.014	-0.022	-0.025	0.010	0.008	0.020	0.019	-0.020
0.047	-0.137	-0.987	0.010	-0.011	-1.000	0.070	0.023	0.045	-0.029	-0.038	-0.006	0.000	0.009	0.003	-0.014
0.055	-0.133	-0.979	0.011	-0.010	-1.000	0.058	-0.048	0.062	-0.023	-0.035	0.002	0.008	0.014	0.011	-0.020
0.082	-0.122	-0.987	0.007	-0.009	-1.000	0.052	0.190	0.029	0.008	-0.024	-0.006	0.034	0.027	0.003	-0.019
0.024	-0.133	-0.999	0.007	-0.009	-1.000	0.006	0.008	0.050	-0.050	-0.036	-0.018	0.023	0.016	0.009	-0.016
0.051	-0.122	-0.983	0.005	-0.009	-1.000	0.051	0.114	0.039	-0.021	-0.025	-0.002	0.003	0.028	0.006	-0.015
0.063	-0.114	-0.983	0.006	-0.009	-1.000	0.019	-0.060	0.064	-0.011	-0.017	-0.002	0.015	0.036	0.006	-0.024
0.055	-0.129	-0.979	0.004	-0.008	-1.000	0.032	0.136	0.021	-0.016	-0.033	0.003	0.007	0.022	0.010	-0.021
0.032	-0.133	-0.983	0.004	-0.008	-1.000	0.040	-0.011	0.022	-0.038	-0.037	-0.001	0.016	0.018	0.006	-0.020
0.047	-0.137	-0.960	0.004	-0.009	-1.000	-0.022	0.025	0.051	-0.022	-0.041	0.023	0.001	0.015	0.029	-0.023
0.055	-0.126	-0.979	0.003	-0.010	-1.000	-0.026	0.052	0.043	-0.014	-0.029	0.003	0.006	0.027	0.009	-0.022
0.043	-0.149	-0.983	0.003	-0.010	-1.000	-0.008	0.023	0.048	-0.025	-0.052	-0.002	0.005	0.005	0.004	-0.013
0.067	-0.122	-0.964	0.003	-0.010	-1.000	0.015	0.001	0.038	-0.003	-0.026	0.018	0.018	0.033	0.024	-0.011
0.082	-0.122	-0.968	-0.000	-0.011	-1.000	-0.008	0.174	0.018	0.015	-0.026	0.013	0.033	0.033	0.019	-0.016
0.043	-0.114	-0.995	0.002	-0.011	-1.000	-0.015	-0.104	0.064	-0.026	-0.017	-0.014	0.006	0.041	0.009	-0.011
0.024	-0.156	-0.983	-0.001	-0.011	-1.000	0.036	0.168	0.028	-0.041	-0.060	-0.003	0.026	0.001	0.002	-0.012
0.074	-0.129	-0.968	-0.000	-0.012	-1.000	-0.019	-0.055	0.067	0.007	-0.032	0.013	0.023	0.027	0.018	-0.017
0.051	-0.126	-0.975	-0.000	-0.013	-1.000	-0.028	0.007	0.048	-0.016	-0.027	0.005	0.001	0.032	0.010	-0.017
0.051	-0.126	-0.975	-0.001	-0.014	-1.000	-0.022	0.062	0.044	-0.015	-0.026	0.005	0.001	0.033	0.010	-0.008
0.036	-0.118	-1.007	0.000	-0.014	-1.000	-0.024	-0.070	0.078	-0.031	-0.017	-0.026	0.017	0.041	0.021	-0.017
0.074	-0.126	-0.979	-0.002	-0.015	-1.000	-0.029	0.127	0.078	0.009	-0.024	0.001	0.022	0.034	0.006	-0.012
0.017	-0.122	-1.003	0.001	-0.016	-1.000	-0.012	-0.163	0.107	-0.051	-0.020	-0.022	0.036	0.039	0.017	-0.009
0.067	-0.114	-0.999	0.001	-0.017	-1.000	-0.029	0.026	0.079	-0.001	-0.011	-0.019	0.014	0.048	0.014	-0.002
0.078	-0.106	-0.960	0.001	-0.018	-1.000	-0.028	0.043	0.047	0.011	-0.002	0.021	0.026	0.056	0.025	-0.001
0.074	-0.110	-0.991	-0.001	-0.018	-1.000	0.001	0.082	0.057	0.009	-0.006	-0.011	0.022	0.053	0.007	0.007
0.078	-0.106	-0.983	-0.001	-0.018	-1.000	-0.010	0.033	0.049	0.013	-0.002	-0.003	0.026	0.057	0.000	0.004
0.063	-0.118	-0.987	-0.002	-0.019	-1.000	-0.027	0.054	0.028	-0.001	-0.013	-0.007	0.011	0.046	0.004	0.005
0.051	-0.126	-0.983	-0.001	-0.020	-1.000	-0.036	-0.025	0.042	-0.014	-0.019	-0.003	0.001	0.039	0.001	0.003
0.074	-0.126	-0.991	-0.002	-0.021	-1.000	-0.035	0.032	0.038	0.010	-0.019	-0.011	0.025	0.040	0.010	-0.000
0.063	-0.133	-0.975	-0.002	-0.022	-1.000	-0.037	0.029	0.017	-0.001	-0.025	0.004	0.014	0.033	0.005	0.001
0.059	-0.126	-0.995	-0.002	-0.024	-1.000	-0.060	0.001	0.015	-0.006	-0.016	-0.015	0.012	0.041	0.016	0.002
0.074	-0.133	-0.968	-0.002	-0.025	-1.000	-0.071	0.022	0.018	0.010	-0.022	0.012	0.028	0.033	0.010	-0.007
0.063	-0.145	-0.968	-0.005	-0.027	-1.000	-0.080	0.123	0.013	0.001	-0.032	0.012	0.018	0.022	0.009	-0.008
0.020	-0.133	-0.983	-0.005	-0.030	-1.000	-0.095	0.021	0.011	-0.041	-0.018	-0.004	0.023	0.035	0.008	-0.006
0.055	-0.149	-0.979	-0.005	-0.031	-0.999	-0.063	0.008	0.011	-0.007	-0.032	-0.000	0.012	0.020	0.006	-0.014
0.074	-0.145	-0.972	-0.004	-0.033	-0.999	-0.060	-0.033	0.017	0.012	-0.026	0.008	0.032	0.024	0.001	-0.015
0.017	-0.126	-0.999	-0.006	-0.034	-0.999	-0.071	0.103	0.004	-0.044	-0.005	-0.020	0.025	0.044	0.027	-0.010
0.047	-0.137	-0.987	-0.006	-0.036	-0.999	-0.077	0.004	0.000	-0.013	-0.015	-0.008	0.006	0.032	0.015	-0.007
0.043	-0.145	-0.991	-0.006	-0.038	-0.999	-0.087	0.036	-0.004	-0.016	-0.021	-0.012	0.003	0.024	0.019	-0.009
0.070	-0.145	-0.979	-0.007	-0.040	-0.999	-0.083	0.017	0.016	0.011	-0.019	-0.000	0.031	0.025	0.008	-0.005
0.055	-0.149	-0.991	-0.007	-0.042	-0.999	-0.069	0.031	0.015	-0.004	-0.021	-0.012	0.016	0.021	0.020	-0.003
0.043	-0.141	-0.979	-0.008	-0.044	-0.999	-0.089	0.064	0.006	-0.015	-0.012	-0.001	0.005	0.029	0.008	-0.002
0.055	-0.153	-0.987	-0.006	-0.046	-0.999	-0.082	-0.084	0.026	-0.005	-0.021	-0.009	0.017	0.017	0.016	-0.008
0.055	-0.153	-0.983	-0.005	-0.047	-0.999	-0.047	-0.026	0.008	-0.006	-0.020	-0.005	0.017	0.016	0.012	-0.008
0.024	-0.156	-1.007	-0.005	-0.049	-0.999	-0.051	-0.003	0.000	-0.037	-0.023	-0.029	0.015	0.012	0.036	-0.004
0.063	-0.164	-0.979	-0.007	-0.050	-0.999	-0.055	0.092	-0.001	0.003	-0.029	-0.001	0.024	0.004	0.008	-0.005
0.063	-0.164	-0.979	-0.007	-0.052	-0.999	-0.074	0.016	0.004	0.003	-0.027	-0.001	0.024	0.004	0.009	-0.002
0.059	-0.156	-0.968	-0.009	-0.053	-0.999	-0.040	0.091	-0.001	0.001	-0.018	0.010	0.020	0.011	0.003	0.003
0.063	-0.168	-0.991	-0.009	-0.054	-0.998	-0.036	0.049	0.007	0.006	-0.029	-0.013	0.023	0.001	0.020	0.003
0.059	-0.156	-0.975	-0.011	-0.056	-0.998	-0.065	0.073	0.018	0.003	-0.016	0.003	0.020	0.011	0.004	0.005
0.047	-0.141	-0.999	-0.011	-0.058	-0.998	-0.081	0.013	0.011	-0.008	0.002	-0.021	0.008	0.026	0.028	0.005
0.070	-0.156	-0.987	-0.012	-0.059	-0.998	-0.058	0.077	-0.004	0.016	-0.013	-0.009	0.031	0.010	0.016	0.006
0.055	-0.172	-0.968	-0.012	-0.061	-0.998	-0.104	0.012	0.014	0.001	-0.026	0.010	0.016	0.006	0.004	0.001
0.063	-0.164	-0.983	-0.015	-0.063	-0.998	-0.085	0.158	-0.011	0.012	-0.016	-0.005	0.023	0.001	0.012	-0.002
0.024	-0.184	-0.983	-0.015	-0.065	-0.998	-0.064	0.007	-0.003	-0.027	-0.034	-0.005	0.015	0.018	0.011	-0.001
0.032	-0.180	-0.987	-0.015	-0.067	-0.998	-0.084	-0.002	-0.001	-0.019	-0.028	-0.009	0.008	0.015	0.015	-0.001
0.074	-0.160	-0.983	-0.016	-0.069	-0.997	-0.086	0.088	-0.011	0.024	-0.007	-0.005	0.034	0.004	0.011	-0.008
0.047	-0.164	-0.975	-0.017	-0.071	-0.997	-0.067	0.051	-0.016	-0.002	-0.009	0.002	0.007	0.000	0.003	-0.000
0.024	-0.168	-0.975	-0.016	-0.072	-0.997	-0.062	-0.044	0.009	-0.026	-0.012	0.002	0.016	0.004	0.003	0.002
0.074	-0.180	-0.960	-0.016	-0.074	-0.997	-0.072	0.000	0.004	0.024	-0.022	0.018	0.034	0.016	0.013	-0.001
0.047	-0.184	-0.975	-0.017	-0.076	-0.997	-0.084	0.046	0.011	-0.002	-0.024	0.002	0.008	0.021	0.003	-0.001
0.059	-0.176	-0.979	-0.017	-0.077	-0.997	-0.054	0.027	0.012	0.010	-0.015	-0.002	0.019	0.014	0.006	0.006
0.047	-0.168	-0.972	-0.018	-0.079	-0.997	-0.059	0.042	0.009	-0.001	-0.006	0.006	0.007	0.007	0.002	0.003
0.067	-0.191	-0.960	-0.018	-0.080	-0.997	-0.063	0.051	0.003	0.019	-0.027	0.017	0.026	0.031	0.014	0.003
0.040	-0.195	-0.987	-0.019	-0.082	-0.996	-0.068	0.062	-0.005	-0.007	-0.030	-0.010	0.000	0.035	0.014	0.001
0.043	-0.172	-0.987	-0.020	-0.084	-0.996	-0.081	0.041	-0.015	-0.002	-0.005	-0.011	0.003	0.012	0.014	0.005
0.047	-0.184	-0.968	-0.020	-0.086	-0.996	-0.101	-0.003	-0.004	0.001	-0.014	0.009	0.008	0.024	0.006	0.001
0.067	-0.195	-0.968	-0.021	-0.089	-0.996	-0.096	0.093	0.001	0.022	-0.023	0.009	0.027	0.036	0.006	0.006
0.032	-0.187	-0.991	-0.020	-0.090	-0.996	-0.063	-0.051	0.011	-0.014	-0.014	-0.015	0.007	0.029	0.017	0.005
0.074	-0.195	-0.968	-0.020	-0.092	-0.996	-0.074	-0.008	0.012	0.028	-0.020	0.008	0.035	0.038	0.007	0.010
0.047	-0.184	-0.956	-0.020	-0.093	-0.995	-0.057	0.032	-0.002	0.001	-0.007	0.020	0.008	0.026	0.019	0.011
0.074	-0.199	-0.960	-0.022	-0.095	-0.995	-0.064	0.082	-0.015	0.030	-0.021	0.016	0.035	0.042	0.015	0.011
0.074	-0.199	-0.960	-0.023	-0.096	-0.995	-0.062	0.065	-0.013	0.031	-0.019	0.016	0.035	0.043	0.015	0.007
0.040	-0.218	-0.960	-0.022	-0.098	-0.995	-0.051	-0.020	0.002	-0.005	-0.037	0.016	0.001	0.063	0.016	0.011
0.047	-0.211	-0.979	-0.022	-0.099	-0.995	-0.054	-0.001	0.002	0.003	-0.028	-0.004	0.009	0.055	0.004	0.003
0.070	-0.195	-0.948	-0.025	-0.101	-0.995	-0.055	0.176	-0.039	0.029	-0.011	0.027	0.032	0.040	0.028	-0.005
0.020	-0.195	-0.979	-0.025	-0.102	-0.994	-0.066	-0.003	-0.021	-0.021	-0.010	-0.005	0.018	0.041	0.003	-0.004
0.024	-0.207	-0.964	-0.025	-0.104	-0.994	-0.083	-0.006	-0.024	-0.018	-0.019	0.011	0.014	0.053	0.013	-0.000
0.036	-0.214	-0.979	-0.025	-0.106	-0.994	-0.096	-0.001	-0.013	-0.006	-0.025	-0.005	0.002	0.061	0.002	-0.010
0.067	-0.226	-0.968	-0.028	-0.108	-0.994	-0.081	0.175	-0.021	0.028	-0.035	0.006	0.030	0.074	0.010	-0.001
0.005	-0.214	-0.979	-0.027	-0.111	-0.994	-0.093	-0.036	0.010	-0.035	-0.021	-0.006	0.031	0.063	0.002	0.003
0.067	-0.211	-0.968	-0.029	-0.112	-0.993	-0.046	0.093	-0.013	0.029	-0.016	0.006	0.031	0.060	0.009	0.004
0.040	-0.211	-0.968	-0.029	-0.113	-0.993	-0.033	0.042	0.000	0.002	-0.015	0.006	0.004	0.061	0.009	0.001
0.043	-0.214	-0.968	-0.029	-0.114	-0.993	-0.056	0.012	0.008	0.006	-0.017	0.006	0.008	0.066	0.009	0.006
0.043	-0.211	-0.968	-0.030	-0.116	-0.993	-0.058	0.041	0.001	0.007	-0.012	0.005	0.007	0.063	0.010	0.005
0.032	-0.211	-0.975	-0.030	-0.117	-0.993	-0.073	-0.001	-0.001	-0.005	-0.010	-0.003	0.005	0.064	0.002	0.007
0.059	-0.203	-0.972	-0.030	-0.119	-0.992	-0.051	0.030	-0.005	0.022	-0.002	0.001	0.022	0.057	0.006	0.010
0.051	-0.226	-0.960	-0.030	-0.120	-0.992	-0.056	0.031	-0.002	0.015	-0.023	0.012	0.013	0.081	0.019	0.010
0.067	-0.230	-0.948	-0.031	-0.121	-0.992	-0.036	0.062	-0.019	0.031	-0.026	0.024	0.027	0.085	0.031	0.011
0.036	-0.222	-0.968	-0.034	-0.122	-0.992	-0.051	0.143	-0.022	0.003	-0.017	0.004	0.005	0.078	0.012	0.006
0.032	-0.222	-0.975	-0.034	-0.124	-0.992	-0.058	-0.002	0.004	-0.001	-0.016	-0.004	0.010	0.079	0.005	0.005
0.032	-0.230	-0.964	-0.034	-0.125	-0.992	-0.063	0.005	0.005	-0.001	-0.022	0.007	0.011	0.088	0.018	0.001
0.040	-0.218	-0.956	-0.036	-0.127	-0.991	-0.078	0.147	-0.022	0.010	-0.009	0.015	0.005	0.077	0.027	-0.002
0.036	-0.222	-0.964	-0.036	-0.129	-0.991	-0.086	-0.009	-0.011	0.006	-0.011	0.007	0.010	0.082	0.020	-0.001
0.013	-0.234	-0.968	-0.037	-0.131	-0.991	-0.081	0.074	-0.018	-0.016	-0.020	0.003	0.034	0.095	0.018	0.001
0.043	-0.245	-0.944	-0.039	-0.132	-0.990	-0.040	0.099	-0.009	0.017	-0.031	0.026	0.004	0.107	0.042	0.004
0.032	-0.238	-0.964	-0.040	-0.134	-0.990	-0.074	0.056	-0.004	0.006	-0.022	0.006	0.016	0.100	0.024	-0.000
0.055	-0.234	-0.952	-0.041	-0.136	-0.990	-0.072	0.051	-0.010	0.030	-0.016	0.017	0.007	0.097	0.037	0.004
0.013	-0.241	-0.948	-0.041	-0.137	-0.990	-0.061	0.003	-0.005	-0.012	-0.022	0.021	0.036	0.105	0.041	0.003
0.036	-0.234	-0.956	-0.043	-0.139	-0.989	-0.068	0.112	-0.025	0.013	-0.013	0.013	0.013	0.097	0.033	0.003
0.028	-0.253	-0.956	-0.042	-0.140	-0.989	-0.052	-0.008	-0.011	0.005	-0.031	0.013	0.021	0.117	0.034	-0.002
0.032	-0.261	-0.948	-0.043	-0.141	-0.989	-0.035	0.067	-0.008	0.010	-0.038	0.020	0.018	0.125	0.042	0.004
0.028	-0.257	-0.940	-0.046	-0.142	-0.989	-0.027	0.130	-0.006	0.008	-0.033	0.028	0.022	0.121	0.049	-0.000
0.032	-0.253	-0.960	-0.048	-0.142	-0.989	0.022	0.101	-0.002	0.014	-0.029	0.008	0.019	0.117	0.030	-0.000
0.009	-0.253	-0.956	-0.048	-0.142	-0.989	0.025	0.010	0.021	-0.009	-0.030	0.012	0.042	0.117	0.033	-0.000
0.024	-0.238	-0.952	-0.049	-0.142	-0.989	0.035	0.074	0.014	0.007	-0.015	0.016	0.026	0.102	0.037	-0.001
0.024	-0.238	-0.944	-0.051	-0.141	-0.989	0.060	0.113	0.011	0.009	-0.016	0.024	0.026	0.102	0.045	-0.003
0.013	-0.238	-0.952	-0.051	-0.140	-0.989	0.067	0.028	0.028	-0.002	-0.017	0.016	0.037	0.102	0.037	-0.002
0.024	-0.234	-0.936	-0.053	-0.139	-0.989	0.078	0.121	0.021	0.012	-0.014	0.032	0.025	0.098	0.053	-0.002
0.013	-0.241	-0.948	-0.053	-0.137	-0.989	0.092	0.023	0.035	0.001	-0.024	0.020	0.037	0.105	0.041	-0.002
0.020	-0.245	-0.952	-0.054	-0.136	-0.989	0.093	0.067	0.021	0.009	-0.029	0.017	0.029	0.109	0.037	-0.001
0.020	-0.253	-0.948	-0.055	-0.134	-0.989	0.093	0.034	0.033	0.010	-0.038	0.021	0.029	0.117	0.041	0.002
0.009	-0.257	-0.960	-0.055	-0.132	-0.990	0.109	0.037	0.039	-0.002	-0.044	0.009	0.040	0.120	0.029	0.003
0.032	-0.253	-0.952	-0.058	-0.130	-0.990	0.130	0.146	0.024	0.024	-0.042	0.017	0.017	0.116	0.037	0.002
0.005	-0.238	-0.975	-0.058	-0.129	-0.990	0.106	0.016	0.029	-0.003	-0.029	-0.006	0.044	0.101	0.013	0.006
0.005	-0.226	-0.964	-0.059	-0.127	-0.990	0.111	0.079	0.010	-0.001	-0.019	0.005	0.043	0.089	0.024	0.009
0.032	-0.226	-0.968	-0.059	-0.125	-0.990	0.123	0.022	0.017	0.026	-0.022	0.002	0.016	0.089	0.020	0.008
0.024	-0.234	-0.948	-0.058	-0.122	-0.991	0.135	-0.041	0.035	0.017	-0.032	0.021	0.024	0.097	0.040	0.010
0.024	-0.226	-0.948	-0.060	-0.120	-0.991	0.131	0.088	0.021	0.018	-0.026	0.021	0.025	0.090	0.041	0.011
0.024	-0.230	-0.964	-0.059	-0.117	-0.991	0.159	-0.018	0.034	0.018	-0.033	0.006	0.024	0.093	0.024	0.010
0.013	-0.226	-0.952	-0.060	-0.114	-0.992	0.169	0.046	0.025	0.007	-0.032	0.018	0.039	0.089	0.036	0.011
0.020	-0.218	-0.975	-0.061	-0.112	-0.992	0.147	0.110	-0.004	0.017	-0.027	-0.006	0.030	0.082	0.014	0.010
0.017	-0.203	-0.983	-0.061	-0.109	-0.992	0.152	-0.020	0.007	0.012	-0.014	-0.013	0.033	0.066	0.007	0.012
0.005	-0.207	-0.968	-0.062	-0.105	-0.992	0.191	0.063	-0.013	0.002	-0.022	0.003	0.042	0.070	0.025	0.014
0.040	-0.203	-0.952	-0.062	-0.102	-0.993	0.184	0.003	0.008	0.036	-0.021	0.019	0.005	0.065	0.043	0.012
0.017	-0.187	-0.960	-0.062	-0.099	-0.993	0.187	0.027	0.005	0.013	-0.009	0.011	0.025	0.049	0.037	0.011
0.017	-0.187	-0.960	-0.063	-0.096	-0.993	0.156	0.061	-0.038	0.014	-0.012	0.011	0.022	0.048	0.039	0.017
0.009	-0.195	-0.983	-0.062	-0.093	-0.994	0.149	-0.049	-0.030	0.005	-0.023	-0.012	0.029	0.056	0.016	0.016
0.028	-0.199	-0.987	-0.063	-0.090	-0.994	0.161	0.054	-0.041	0.026	-0.030	-0.016	0.010	0.062	0.014	0.016
0.028	-0.207	-0.964	-0.064	-0.087	-0.994	0.191	0.069	-0.031	0.027	-0.041	0.007	0.009	0.071	0.039	0.015
0.013	-0.191	-0.968	-0.064	-0.083	-0.995	0.226	0.033	-0.016	0.012	-0.030	0.004	0.022	0.057	0.037	0.014
0.013	-0.172	-0.956	-0.064	-0.078	-0.995	0.252	0.014	-0.000	0.012	-0.015	0.015	0.019	0.037	0.052	0.018
0.013	-0.180	-0.960	-0.063	-0.073	-0.995	0.269	-0.051	0.012	0.010	-0.028	0.012	0.019	0.044	0.049	0.019
0.055	-0.176	-0.964	-0.063	-0.068	-0.996	0.269	0.031	0.016	0.053	-0.029	0.008	0.022	0.040	0.048	0.021
0.028	-0.176	-0.975	-0.065	-0.063	-0.996	0.267	0.111	-0.003	0.028	-0.034	-0.004	0.005	0.041	0.038	0.024
0.020	-0.172	-0.972	-0.066	-0.058	-0.996	0.254	0.033	-0.007	0.021	-0.035	0.000	0.014	0.038	0.043	0.023
0.017	-0.164	-0.991	-0.067	-0.052	-0.996	0.304	0.095	-0.002	0.019	-0.033	-0.019	0.021	0.031	0.025	0.013
-0.010	-0.149	-0.987	-0.068	-0.047	-0.997	0.308	0.035	0.023	-0.008	-0.024	-0.015	0.052	0.016	0.030	0.009
-0.010	-0.137	-0.991	-0.068	-0.040	-0.997	0.332	0.027	0.031	-0.007	-0.019	-0.019	0.057	0.005	0.028	0.012
-0.003	-0.118	-0.991	-0.067	-0.034	-0.997	0.335	-0.061	0.023	-0.001	-0.006	-0.019	0.055	0.013	0.029	0.011
0.036	-0.126	-0.964	-0.067	-0.028	-0.997	0.326	0.049	0.005	0.038	-0.020	0.008	0.021	0.005	0.057	0.016
0.013	-0.122	-0.983	-0.068	-0.022	-0.997	0.310	0.016	0.009	0.015	-0.022	-0.011	0.050	0.008	0.039	0.018
0.024	-0.137	-0.972	-0.069	-0.015	-0.998	0.336	0.067	-0.002	0.028	-0.044	0.000	0.043	0.008	0.051	0.024
0.009	-0.126	-0.964	-0.068	-0.010	-0.998	0.316	-0.035	0.011	0.011	-0.038	0.008	0.064	0.003	0.059	0.022
0.040	-0.095	-0.960	-0.069	-0.003	-0.998	0.320	0.090	-0.004	0.044	-0.013	0.012	0.040	0.034	0.061	0.018
0.024	-0.079	-0.964	-0.069	0.002	-0.998	0.294	0.011	-0.020	0.028	-0.003	0.008	0.063	0.049	0.055	0.018
-0.007	-0.075	-0.975	-0.068	0.007	-0.998	0.247	-0.050	-0.020	-0.003	-0.004	-0.004	0.100	0.052	0.041	0.019
0.009	-0.056	-1.003	-0.069	0.011	-0.998	0.204	0.043	-0.071	0.013	0.011	-0.032	0.091	0.072	0.011	0.012
0.005	-0.098	-0.999	-0.068	0.015	-0.998	0.200	-0.028	-0.070	0.008	-0.035	-0.028	0.100	0.030	0.013	0.011
-0.018	-0.102	-0.999	-0.069	0.018	-0.997	0.193	0.082	-0.046	-0.013	-0.042	-0.028	0.128	0.026	0.011	0.012
0.020	-0.083	-0.964	-0.069	0.022	-0.997	0.193	0.023	-0.027	0.025	-0.027	0.007	0.094	0.046	0.043	0.008
0.001	-0.052	-0.964	-0.068	0.025	-0.997	0.197	-0.038	-0.010	0.005	0.000	0.007	0.118	0.077	0.040	0.004
0.001	-0.052	-0.964	-0.066	0.029	-0.997	0.189	-0.091	-0.029	0.003	-0.003	0.007	0.123	0.077	0.037	0.006
0.001	-0.048	-0.960	-0.065	0.032	-0.997	0.148	-0.050	-0.056	0.002	-0.002	0.011	0.127	0.081	0.038	0.005
0.005	-0.029	-0.983	-0.063	0.034	-0.997	0.125	-0.106	-0.080	0.004	0.015	-0.013	0.129	0.100	0.010	0.011
0.017	-0.025	-0.983	-0.061	0.035	-0.998	0.063	-0.095	-0.098	0.013	0.017	-0.013	0.122	0.103	0.006	0.012
0.040	-0.029	-0.968	-0.060	0.037	-0.998	0.065	0.002	-0.116	0.036	0.012	0.003	0.103	0.100	0.018	0.012
0.013	-0.037	-0.968	-0.059	0.038	-0.998	0.064	-0.050	-0.102	0.008	0.003	0.003	0.134	0.092	0.014	0.010
0.009	-0.048	-0.960	-0.059	0.039	-0.997	0.077	0.000	-0.108	0.003	-0.010	0.011	0.143	0.079	0.018	0.008
0.005	-0.033	-0.968	-0.058	0.041	-0.997	0.107	-0.046	-0.097	-0.001	0.003	0.003	0.150	0.094	0.006	0.008
0.013	-0.044	-0.975	-0.056	0.043	-0.998	0.100	-0.092	-0.095	0.004	-0.010	-0.005	0.146	0.082	0.005	0.016
0.040	-0.037	-0.987	-0.054	0.044	-0.998	0.039	-0.042	-0.101	0.030	-0.003	-0.017	0.124	0.090	0.020	0.026
0.051	-0.029	-0.995	-0.054	0.044	-0.998	-0.002	-0.014	-0.113	0.041	0.005	-0.024	0.116	0.097	0.032	0.033
0.055	-0.029	-0.995	-0.055	0.044	-0.998	0.026	0.067	-0.119	0.046	0.004	-0.024	0.116	0.096	0.035	0.031
0.028	-0.041	-1.011	-0.056	0.045	-0.997	0.048	0.106	-0.124	0.021	-0.008	-0.040	0.147	0.084	0.053	0.023
-0.010	-0.068	-1.003	-0.057	0.046	-0.997	0.061	0.026	-0.083	-0.017	-0.036	-0.032	0.190	0.056	0.049	0.015
-0.010	-0.056	-0.995	-0.057	0.047	-0.997	0.087	0.018	-0.069	-0.017	-0.026	-0.024	0.194	0.067	0.045	0.006
0.009	-0.056	-0.987	-0.056	0.049	-0.997	0.096	-0.012	-0.060	0.002	-0.028	-0.016	0.179	0.066	0.040	0.007
0.005	-0.048	-0.995	-0.056	0.050	-0.997	0.071	-0.022	-0.083	-0.003	-0.022	-0.024	0.187	0.073	0.051	0.015
0.032	-0.052	-1.015	-0.056	0.051	-0.997	0.024	0.063	-0.102	0.025	-0.026	-0.043	0.164	0.069	0.075	0.026
0.024	-0.068	-1.015	-0.057	0.051	-0.997	0.035	0.057	-0.087	0.019	-0.042	-0.043	0.176	0.053	0.078	0.037
0.032	-0.056	-1.039	-0.060	0.052	-0.997	0.075	0.133	-0.076	0.029	-0.031	-0.067	0.172	0.064	0.105	0.050
0.036	-0.064	-1.054	-0.064	0.054	-0.996	0.126	0.233	-0.072	0.037	-0.041	-0.083	0.172	0.056	0.124	0.057
0.036	-0.075	-1.062	-0.067	0.057	-0.996	0.132	0.205	-0.082	0.041	-0.055	-0.091	0.177	0.043	0.135	0.071
0.036	-0.079	-1.054	-0.073	0.059	-0.996	0.129	0.317	-0.120	0.047	-0.062	-0.084	0.181	0.039	0.131	0.076
0.063	-0.056	-1.046	-0.083	0.062	-0.995	0.172	0.508	-0.133	0.083	-0.042	-0.077	0.158	0.062	0.126	0.073
0.017	-0.064	-1.054	-0.094	0.066	-0.993	0.199	0.588	-0.122	0.048	-0.054	-0.085	0.208	0.054	0.136	0.058
-0.022	-0.056	-1.054	-0.104	0.071	-0.992	0.236	0.547	-0.070	0.020	-0.050	-0.086	0.251	0.060	0.140	0.039
-0.083	-0.033	-1.046	-0.113	0.074	-0.991	0.190	0.425	0.004	-0.033	-0.031	-0.079	0.317	0.083	0.135	0.013
-0.083	0.017	-0.964	-0.118	0.077	-0.990	0.142	0.242	0.061	-0.028	0.017	0.003	0.321	0.133	0.056	-0.004
-0.083	0.017	-0.964	-0.120	0.077	-0.990	0.060	0.122	0.026	-0.026	0.016	0.003	0.325	0.132	0.059	0.000
-0.049	0.029	-0.905	-0.119	0.078	-0.990	0.009	-0.028	-0.035	0.008	0.027	0.063	0.294	0.143	0.003	0.032
0.036	0.025	-0.928	-0.118	0.077	-0.990	-0.016	-0.020	-0.109	0.091	0.024	0.039	0.214	0.138	0.030	0.075
0.105	0.021	-0.987	-0.120	0.078	-0.990	0.028	0.114	-0.126	0.162	0.019	-0.020	0.149	0.135	0.093	0.120
0.124	0.017	-1.035	-0.121	0.078	-0.990	0.015	0.128	-0.099	0.182	0.015	-0.067	0.134	0.130	0.144	0.168
0.132	0.014	-1.035	-0.121	0.077	-0.990	-0.081	0.046	-0.091	0.190	0.013	-0.067	0.130	0.126	0.148	0.213
0.167	0.006	-1.027	-0.121	0.074	-0.990	-0.133	0.028	-0.079	0.224	0.009	-0.059	0.100	0.117	0.144	0.258
0.240	0.029	-1.042	-0.120	0.073	-0.990	-0.090	0.026	-0.083	0.296	0.034	-0.074	0.031	0.140	0.164	0.297
0.317	0.025	-1.070	-0.121	0.072	-0.990	-0.031	0.148	-0.137	0.374	0.030	-0.102	0.042	0.135	0.195	0.347
0.305	0.025	-1.125	-0.122	0.072	-0.990	-0.023	0.115	-0.163	0.363	0.030	-0.157	0.027	0.135	0.253	0.387
0.340	0.056	-1.204	-0.127	0.070	-0.989	-0.099	0.305	-0.208	0.402	0.063	-0.237	0.058	0.165	0.335	0.417
0.297	0.060	-1.243	-0.128	0.065	-0.990	-0.294	0.139	-0.154	0.361	0.072	-0.276	0.012	0.169	0.378	0.420
0.328	0.075	-1.220	-0.127	0.059	-0.990	-0.301	0.022	-0.071	0.391	0.093	-0.252	0.039	0.184	0.358	0.417
0.278	0.110	-1.220	-0.126	0.054	-0.991	-0.283	0.049	-0.058	0.340	0.133	-0.252	0.015	0.219	0.362	0.385
0.255	0.087	-1.212	-0.123	0.049	-0.991	-0.280	-0.107	-0.121	0.314	0.114	-0.243	0.042	0.196	0.357	0.347
0.170	0.044	-1.212	-0.117	0.043	-0.992	-0.296	-0.218	-0.176	0.224	0.077	-0.243	0.131	0.154	0.360	0.296
0.132	-0.006	-1.188	-0.110	0.037	-0.993	-0.333	-0.317	-0.164	0.178	0.034	-0.218	0.173	0.103	0.340	0.255
0.093	-0.044	-1.173	-0.098	0.029	-0.995	-0.387	-0.564	-0.104	0.128	0.003	-0.200	0.216	0.064	0.328	0.215
0.147	-0.079	-1.078	-0.087	0.021	-0.996	-0.400	-0.507	-0.128	0.171	-0.024	-0.105	0.166	0.029	0.238	0.192
0.147	-0.079	-1.046	-0.075	0.013	-0.997	-0.404	-0.579	-0.113	0.159	-0.016	-0.072	0.170	0.029	0.209	0.169
0.167	-0.064	-1.027	-0.068	0.005	-0.998	-0.381	-0.314	-0.098	0.171	0.007	-0.052	0.154	0.044	0.192	0.159
0.128	-0.091	-0.987	-0.062	-0.002	-0.998	-0.374	-0.260	-0.064	0.127	-0.012	-0.012	0.196	0.017	0.156	0.139
0.155	-0.106	-0.968	-0.058	-0.009	-0.998	-0.301	-0.200	-0.064	0.150	-0.022	0.008	0.172	0.001	0.139	0.120
0.101	-0.122	-0.991	-0.055	-0.014	-0.998	-0.284	-0.125	-0.082	0.093	-0.031	-0.015	0.230	0.015	0.166	0.077
0.101	-0.133	-0.968	-0.052	-0.019	-0.998	-0.235	-0.122	-0.051	0.090	-0.038	0.009	0.234	0.026	0.146	0.044
-0.018	-0.160	-0.944	-0.047	-0.025	-0.999	-0.241	-0.255	-0.030	-0.034	-0.060	0.032	0.357	0.052	0.126	0.010
-0.018	-0.160	-0.944	-0.045	-0.028	-0.999	-0.165	-0.072	-0.018	-0.035	-0.056	0.032	0.360	0.051	0.129	-0.014
-0.018	-0.126	-0.972	-0.041	-0.031	-0.999	-0.111	-0.202	0.039	-0.039	-0.019	0.005	0.364	0.016	0.159	-0.031
0.001	-0.156	-0.960	-0.038	-0.031	-0.999	0.025	-0.143	-0.004	-0.023	-0.050	0.017	0.348	0.047	0.150	-0.032
0.017	-0.114	-0.991	-0.037	-0.031	-0.999	-0.006	-0.075	-0.020	-0.009	-0.007	-0.015	0.336	0.005	0.184	-0.023
-0.014	-0.156	-0.964	-0.031	-0.032	-0.999	-0.011	-0.275	0.005	-0.046	-0.049	0.013	0.371	0.047	0.160	-0.015
0.051	-0.176	-0.936	-0.025	-0.032	-0.999	0.033	-0.269	-0.001	0.014	-0.069	0.041	0.309	0.066	0.136	-0.022
0.043	-0.160	-0.975	-0.023	-0.033	-0.999	-0.047	-0.089	0.017	0.005	-0.052	0.002	0.321	0.050	0.179	-0.023
-0.026	-0.172	-0.975	-0.018	-0.036	-0.999	-0.120	-0.269	0.017	-0.070	-0.061	0.002	0.393	0.061	0.181	-0.028
0.051	-0.164	-0.932	-0.018	-0.037	-0.999	-0.070	-0.000	0.029	0.007	-0.051	0.045	0.319	0.053	0.139	-0.042
-0.022	-0.102	-0.952	-0.016	-0.039	-0.999	-0.079	-0.109	0.071	-0.068	0.012	0.025	0.396	0.008	0.162	-0.040
-0.014	-0.098	-0.956	-0.012	-0.042	-0.999	-0.147	-0.174	0.080	-0.064	0.019	0.021	0.391	0.013	0.168	0.036
0.063	-0.060	-0.979	-0.013	-0.048	-0.999	-0.297	0.074	-0.059	0.014	0.064	-0.003	0.318	0.051	0.195	-0.003
0.286	-0.114	-1.228	-0.022	-0.065	-0.998	-0.823	0.455	-0.313	0.246	0.026	-0.252	0.098	0.002	0.446	0.111
-0.049	-0.319	-0.664	-0.003	-0.056	-0.998	0.497	-0.917	0.260	-0.107	-0.188	0.313	0.436	0.206	0.114	0.124
0.586	0.014	-0.960	-0.028	-0.063	-0.998	-0.401	1.314	-0.202	0.552	0.152	0.016	0.195	0.127	0.184	0.094
-0.103	-0.013	-1.310	-0.036	-0.062	-0.997	0.092	0.405	0.085	-0.128	0.123	-0.335	0.496	0.101	0.537	-0.001
-0.218	-0.184	-1.240	-0.038	-0.058	-0.998	0.176	0.062	0.058	-0.242	-0.050	-0.264	0.615	0.069	0.468	-0.042
-0.314	-0.261	-1.484	-0.015	-0.049	-0.999	0.478	-1.164	0.098	-0.360	-0.136	-0.507	0.713	0.146	0.714	-0.247
-0.526	-0.238	-1.413	0.019	-0.038	-0.999	0.584	-1.818	0.012	-0.607	-0.124	-0.435	0.928	0.123	0.645	-0.334
-0.564	-0.280	-1.291	0.056	-0.027	-0.998	0.620	-1.927	-0.371	-0.681	-0.178	-0.314	0.969	0.166	0.525	-0.339
-0.449	-0.214	-1.326	0.093	-0.018	-0.995	0.506	-1.987	-0.396	-0.604	-0.121	-0.352	0.858	0.100	0.563	-0.292
-0.103	-0.087	-1.295	0.131	-0.017	-0.991	0.112	-1.929	-0.409	-0.295	0.005	-0.325	0.515	0.027	0.533	-0.252
0.190	0.195	-1.243	0.151	-0.022	-0.988	-0.202	-1.035	-0.658	-0.023	0.292	-0.277	0.226	0.309	0.485	-0.262
-0.099	0.288	-1.267	0.179	-0.033	-0.983	-0.460	-1.473	-0.842	-0.339	0.396	-0.305	0.517	0.402	0.510	-0.306
-0.522	0.102	-1.476	0.228	-0.047	-0.973	-0.551	-2.688	-0.793	-0.811	0.224	-0.525	0.943	0.217	0.721	-0.302
-0.587	-0.238	-1.519	0.282	-0.059	-0.958	-0.457	-2.959	-0.669	-0.930	-0.104	-0.583	1.012	0.123	0.766	-0.317
0.128	-0.439	-1.188	0.319	-0.059	-0.946	0.239	-2.038	-0.469	-0.252	-0.305	-0.263	0.300	0.323	0.437	-0.299
0.220	0.021	-1.456	0.360	-0.049	-0.932	0.729	-2.266	-0.588	-0.201	0.144	-0.546	0.210	0.137	0.707	-0.192
0.163	-0.033	-1.366	0.404	-0.048	-0.914	0.384	-2.457	-0.785	-0.302	0.089	-0.473	0.271	0.084	0.618	0.000
0.324	-0.064	-1.287	0.454	-0.050	-0.890	0.165	-2.881	-0.635	-0.191	0.061	-0.418	0.112	0.053	0.540	0.108
0.713	0.060	-1.326	0.501	-0.051	-0.864	0.130	-2.679	-0.430	0.151	0.186	-0.483	0.274	0.177	0.581	0.201
0.867	-0.002	-1.283	0.547	-0.047	-0.836	0.388	-2.754	-0.274	0.259	0.120	-0.468	0.425	0.116	0.540	0.330
1.009	-0.002	-1.188	0.591	-0.044	-0.805	0.411	-2.666	-0.343	0.357	0.117	-0.404	0.564	0.116	0.448	0.435
1.097	0.006	-1.208	0.633	-0.042	-0.773	0.477	-2.685	-0.405	0.404	0.122	-0.456	0.650	0.124	0.469	0.469
1.086	-0.017	-1.220	0.674	-0.040	-0.737	0.498	-2.745	-0.479	0.351	0.097	-0.503	0.636	0.101	0.482	0.477
1.097	-0.021	-1.188	0.714	-0.042	-0.698	0.410	-2.842	-0.543	0.322	0.095	-0.510	0.644	0.097	0.452	0.469
1.124	-0.017	-1.086	0.753	-0.043	-0.656	0.444	-2.924	-0.485	0.310	0.099	-0.450	0.668	0.101	0.352	0.451
1.170	-0.033	-0.975	0.788	-0.043	-0.614	0.376	-2.736	-0.353	0.322	0.085	-0.382	0.711	0.085	0.243	0.465
1.317	-0.056	-0.652	0.817	-0.044	-0.574	0.389	-2.479	-0.336	0.439	0.062	-0.099	0.854	0.061	0.079	0.467
1.505	-0.095	-0.522	0.838	-0.044	-0.543	0.650	-1.842	-0.457	0.606	0.024	0.000	1.039	0.022	0.207	0.441
1.432	-0.153	-0.507	0.854	-0.044	-0.519	0.749	-1.463	-0.437	0.518	-0.034	-0.009	0.962	0.037	0.221	0.392
1.259	-0.238	-0.475	0.866	-0.044	-0.499	0.815	-1.171	-0.432	0.333	-0.120	0.003	0.784	0.122	0.250	0.323
1.082	-0.218	-0.593	0.874	-0.042	-0.484	1.007	-0.889	-0.435	0.147	-0.102	-0.130	0.604	0.103	0.130	0.212
1.001	-0.156	-0.566	0.883	-0.036	-0.467	1.211	-1.017	-0.300	0.057	-0.046	-0.119	0.520	0.042	0.155	0.123
0.947	-0.203	-0.455	0.895	-0.032	-0.444	1.119	-1.321	-0.296	-0.008	-0.097	-0.031	0.463	0.089	0.264	0.067
1.028	-0.203	-0.329	0.903	-0.032	-0.429	0.899	-0.852	-0.412	0.065	-0.097	0.080	0.540	0.090	0.389	0.039
1.013	-0.207	-0.353	0.908	-0.032	-0.418	1.058	-0.645	-0.462	0.045	-0.101	0.045	0.522	0.094	0.364	0.029
1.032	-0.114	-0.349	0.915	-0.031	-0.402	0.962	-0.914	-0.365	0.057	-0.010	0.032	0.538	0.002	0.367	0.006
1.078	-0.102	-0.231	0.918	-0.028	-0.395	0.779	-0.345	-0.171	0.100	-0.001	0.144	0.582	0.010	0.483	-0.011
0.944	-0.172	-0.128	0.917	-0.025	-0.397	0.640	0.135	-0.114	-0.034	-0.074	0.249	0.444	0.060	0.584	-0.046
1.009	-0.253	-0.144	0.922	-0.017	-0.387	0.880	-0.534	0.134	0.027	-0.164	0.223	0.507	0.142	0.566	-0.083
0.832	-0.091	-0.329	0.920	-0.010	-0.391	0.792	0.222	0.059	-0.148	-0.008	0.042	0.328	0.020	0.379	-0.126
0.924	0.014	-0.097	0.921	-0.001	-0.390	0.730	-0.006	0.173	-0.056	0.087	0.274	0.417	0.125	0.610	-0.138
0.828	-0.091	-0.274	0.922	0.008	-0.388	0.836	-0.144	0.136	-0.153	-0.026	0.094	0.318	0.020	0.431	-0.148
0.828	-0.091	-0.274	0.920	0.016	-0.392	0.978	0.282	0.054	-0.151	-0.035	0.099	0.315	0.020	0.429	-0.145
0.913	-0.102	-0.254	0.916	0.022	-0.401	0.689	0.496	0.023	-0.063	-0.052	0.127	0.396	0.009	0.447	-0.149
0.882	-0.083	-0.227	0.915	0.028	-0.403	0.784	0.167	0.003	-0.092	-0.039	0.157	0.363	0.028	0.472	-0.133
0.782	-0.056	-0.428	0.916	0.036	-0.400	0.556	-0.172	0.190	-0.193	-0.020	-0.047	0.260	0.055	0.269	-0.119
0.874	-0.010	-0.376	0.918	0.040	-0.396	0.280	-0.214	0.124	-0.103	0.022	0.000	0.349	0.101	0.318	-0.139
0.924	-0.017	-0.227	0.918	0.043	-0.395	0.429	0.032	-0.010	-0.052	0.011	0.150	0.396	0.094	0.465	0.000
0.790	-0.068	-0.286	0.918	0.047	-0.394	0.428	-0.062	0.070	-0.188	-0.043	0.089	0.258	0.044	0.407	0.000
0.863	-0.071	-0.392	0.917	0.049	-0.396	0.221	0.144	0.020	-0.113	-0.049	-0.015	0.329	0.039	0.298	0.000
Avg ODBA	1.534
Vec ODBA	1.031
Avg ELBA	0.783
Avg EPBA	0.245
Speed	ODBA	VeDBA	ELBA	EPBA	StrkSpGn	StrSpGn_L	ISI
6.400	1.534	1.031	0.783	0.245	0.637	0.612	2.543
MeanPeak	0.065013
MeanLong	0.062433
MeanISI	2.543077
