# Supplementary material for: Averaged Propulsive Body Acceleration (APBA) Can Be Calculated from Biologging Tags That Incorporate Gyroscopes and Accelerometers to Estimate Swimming Speed, Hydrodynamic Drag and Energy Expenditure for Steller Sea Lions
Source: PLoS One. 2016 Jun 10;11(6):e0157326. doi: 10.1371/journal.pone.0157326 (PMC4902303; doi:10.1371/journal.pone.0157326)
Supplement: S4 Data — Same components as S2. (ZIP) [file pone.0157326.s004.zip › SitkaNov_20/sitka8_5310_4.csv]

rawAx	rawAy	rawAz	gravX	gravY	gravZ	gyrX	gyrY	gyrZ	estAx	estAy	estAz	odbX	odbY	odbZ	spk
0.043	-0.087	-1.003	0.042	-0.050	-0.998	0.383	0.316	-0.022	-0.059	0.015	-0.019	0.029	0.120	0.029	-0.037
0.024	-0.118	-0.920	0.044	-0.051	-0.998	-0.041	-0.063	0.177	-0.080	-0.015	0.063	0.009	0.090	0.055	-0.058
0.093	-0.234	-0.885	0.042	-0.052	-0.998	-0.065	0.120	0.110	-0.008	-0.129	0.099	0.076	0.027	0.092	-0.061
-0.003	-0.160	-1.090	0.041	-0.050	-0.998	0.138	0.004	0.068	-0.104	-0.057	-0.106	0.022	0.046	0.111	-0.063
0.013	-0.098	-1.039	0.038	-0.046	-0.998	0.213	0.174	0.084	-0.084	0.000	-0.053	0.008	0.106	0.058	-0.047
0.040	-0.095	-0.968	0.037	-0.047	-0.998	-0.079	0.062	0.150	-0.056	0.005	0.018	0.016	0.109	0.014	-0.045
0.113	-0.176	-0.881	0.033	-0.050	-0.998	-0.131	0.217	0.081	0.022	-0.073	0.104	0.087	0.027	0.102	-0.022
0.070	-0.168	-0.940	0.031	-0.047	-0.998	0.190	0.089	0.050	-0.018	-0.069	0.045	0.042	0.035	0.044	-0.033
0.120	-0.098	-1.054	0.033	-0.043	-0.999	0.181	-0.046	0.095	0.031	-0.003	-0.069	0.090	0.105	0.069	-0.030
-0.072	-0.060	-1.086	0.030	-0.047	-0.998	-0.182	0.114	0.107	-0.158	0.040	-0.102	0.105	0.143	0.100	-0.050
0.055	-0.114	-0.936	0.028	-0.049	-0.998	-0.124	0.090	0.034	-0.029	-0.011	0.048	0.020	0.089	0.051	-0.045
-0.030	-0.241	-0.952	0.027	-0.046	-0.999	0.228	0.072	-0.045	-0.112	-0.143	0.032	0.067	0.039	0.037	-0.063
0.040	-0.129	-1.094	0.033	-0.043	-0.999	0.139	-0.324	0.076	-0.049	-0.033	-0.110	0.000	0.072	0.104	-0.044
0.009	-0.048	-1.074	0.028	-0.046	-0.999	-0.157	0.244	0.142	-0.074	0.051	-0.091	0.033	0.153	0.084	-0.044
0.070	-0.060	-0.968	0.030	-0.051	-0.998	-0.249	-0.053	0.110	-0.014	0.044	0.015	0.027	0.140	0.024	-0.038
0.074	-0.153	-0.865	0.025	-0.050	-0.998	0.073	0.237	-0.021	-0.005	-0.050	0.118	0.029	0.047	0.127	-0.035
0.001	-0.249	-0.964	0.027	-0.048	-0.998	0.118	-0.094	0.084	-0.080	-0.149	0.019	0.046	0.050	0.029	-0.031
0.067	-0.184	-1.054	0.030	-0.048	-0.998	0.005	-0.157	0.115	-0.018	-0.083	-0.071	0.017	0.015	0.062	-0.031
0.036	-0.106	-1.058	0.033	-0.050	-0.998	-0.084	-0.107	0.100	-0.051	-0.003	-0.075	0.015	0.093	0.065	-0.030
0.059	-0.075	-1.003	0.030	-0.051	-0.998	-0.034	0.115	-0.041	-0.025	0.029	-0.020	0.007	0.123	0.009	-0.019
0.043	-0.091	-0.975	0.031	-0.051	-0.998	-0.018	-0.043	-0.035	-0.041	0.014	0.008	0.009	0.107	0.019	-0.028
0.090	-0.199	-0.893	0.030	-0.050	-0.998	0.092	0.068	0.099	0.006	-0.096	0.091	0.036	0.002	0.102	-0.030
0.067	-0.238	-0.920	0.029	-0.051	-0.998	-0.022	0.092	0.163	-0.016	-0.133	0.064	0.011	0.041	0.074	-0.032
0.028	-0.187	-1.027	0.027	-0.056	-0.998	-0.235	0.075	0.056	-0.053	-0.078	-0.043	0.030	0.009	0.031	-0.021
0.032	-0.160	-1.050	0.028	-0.062	-0.998	-0.276	-0.053	0.017	-0.050	-0.045	-0.067	0.027	0.035	0.053	-0.023
0.063	-0.079	-1.082	0.030	-0.061	-0.998	0.038	-0.102	-0.069	-0.021	0.036	-0.098	0.003	0.116	0.084	-0.032
0.036	-0.048	-1.011	0.029	-0.060	-0.998	0.045	0.080	-0.079	-0.046	0.066	-0.027	0.025	0.146	0.014	-0.025
0.013	-0.106	-0.940	0.031	-0.061	-0.998	-0.062	-0.134	0.118	-0.072	0.010	0.044	0.049	0.088	0.058	-0.027
0.117	-0.164	-0.885	0.028	-0.062	-0.998	0.005	0.193	0.098	0.035	-0.048	0.099	0.053	0.029	0.113	-0.033
0.093	-0.265	-0.869	0.033	-0.069	-0.997	-0.360	-0.253	0.120	0.006	-0.140	0.115	0.029	0.073	0.129	-0.025
0.090	-0.249	-0.920	0.029	-0.077	-0.997	-0.335	0.226	0.023	0.006	-0.118	0.063	0.024	0.059	0.078	-0.002
0.082	-0.234	-0.999	0.027	-0.078	-0.997	-0.031	0.093	-0.071	0.000	-0.101	-0.015	0.015	0.044	0.002	0.001
0.093	-0.191	-1.054	0.028	-0.077	-0.997	0.067	-0.055	-0.048	0.010	-0.060	-0.070	0.025	0.003	0.058	0.000
0.063	-0.102	-1.086	0.031	-0.074	-0.997	0.139	-0.124	0.038	-0.023	0.026	-0.102	0.008	0.086	0.091	-0.007
0.017	-0.044	-1.066	0.028	-0.074	-0.997	-0.035	0.168	0.063	-0.066	0.084	-0.082	0.055	0.143	0.071	-0.015
0.013	-0.110	-1.023	0.029	-0.080	-0.996	-0.267	-0.069	0.111	-0.072	0.024	-0.039	0.061	0.076	0.028	-0.038
0.047	-0.141	-0.975	0.029	-0.085	-0.996	-0.245	0.036	0.085	-0.037	-0.002	0.008	0.028	0.043	0.019	-0.038
0.043	-0.184	-0.865	0.034	-0.092	-0.995	-0.329	-0.246	0.039	-0.046	-0.038	0.118	0.035	0.001	0.129	-0.044
0.143	-0.222	-0.865	0.029	-0.098	-0.995	-0.280	0.277	-0.060	0.059	-0.070	0.117	0.063	0.041	0.129	-0.031
0.036	-0.296	-0.940	0.033	-0.098	-0.995	0.026	-0.233	-0.067	-0.054	-0.144	0.042	0.046	0.116	0.054	-0.025
0.109	-0.245	-0.968	0.032	-0.096	-0.995	0.117	0.079	-0.083	0.021	-0.095	0.015	0.025	0.066	0.026	-0.016
0.040	-0.207	-1.078	0.030	-0.095	-0.995	0.053	0.076	0.054	-0.047	-0.058	-0.096	0.045	0.028	0.085	-0.023
0.005	-0.141	-1.106	0.033	-0.096	-0.995	-0.040	-0.137	0.060	-0.085	0.009	-0.124	0.080	0.037	0.112	-0.017
0.028	-0.087	-1.106	0.035	-0.102	-0.994	-0.287	-0.080	0.037	-0.063	0.069	-0.124	0.057	0.090	0.113	-0.024
0.020	-0.071	-1.074	0.035	-0.106	-0.994	-0.244	-0.038	-0.001	-0.072	0.090	-0.093	0.065	0.103	0.083	-0.029
0.051	-0.060	-1.031	0.036	-0.110	-0.993	-0.169	-0.065	-0.108	-0.042	0.105	-0.050	0.034	0.113	0.041	-0.025
0.059	-0.083	-0.972	0.035	-0.113	-0.993	-0.187	0.049	-0.176	-0.033	0.086	0.008	0.026	0.088	0.016	-0.033
0.086	-0.137	-0.936	0.033	-0.113	-0.993	0.055	0.068	-0.174	-0.005	0.031	0.044	0.002	0.034	0.049	-0.036
0.051	-0.176	-0.924	0.037	-0.111	-0.993	0.079	-0.217	-0.158	-0.043	-0.009	0.056	0.032	0.005	0.059	-0.034
0.090	-0.238	-0.857	0.040	-0.109	-0.993	0.146	-0.109	-0.074	-0.007	-0.073	0.123	0.009	0.068	0.124	-0.034
0.132	-0.249	-0.853	0.040	-0.106	-0.994	0.180	-0.042	-0.120	0.035	-0.088	0.127	0.053	0.079	0.127	-0.039
0.109	-0.296	-0.845	0.042	-0.108	-0.993	-0.055	-0.093	-0.036	0.010	-0.133	0.135	0.031	0.126	0.134	-0.032
0.074	-0.253	-0.916	0.044	-0.109	-0.993	-0.055	-0.067	-0.023	-0.026	-0.089	0.064	0.002	0.085	0.063	-0.039
0.101	-0.253	-0.901	0.038	-0.115	-0.993	-0.271	0.298	-0.065	0.007	-0.083	0.079	0.027	0.086	0.079	-0.028
0.028	-0.269	-0.924	0.045	-0.122	-0.992	-0.306	-0.343	0.024	-0.073	-0.092	0.054	0.045	0.102	0.055	-0.028
0.151	-0.269	-0.975	0.045	-0.127	-0.991	-0.268	-0.011	-0.041	0.050	-0.087	0.002	0.079	0.103	0.004	-0.030
0.063	-0.307	-0.975	0.045	-0.133	-0.990	-0.232	0.001	-0.050	-0.038	-0.120	0.002	0.009	0.142	0.004	-0.033
0.047	-0.346	-0.964	0.043	-0.136	-0.990	-0.128	0.089	-0.091	-0.052	-0.156	0.013	0.023	0.182	0.016	-0.018
0.074	-0.354	-0.944	0.045	-0.139	-0.989	-0.134	-0.090	-0.022	-0.026	-0.160	0.032	0.004	0.191	0.037	-0.034
0.109	-0.311	-0.924	0.046	-0.141	-0.989	-0.082	-0.069	-0.044	0.007	-0.115	0.051	0.039	0.150	0.057	-0.021
0.082	-0.269	-0.920	0.047	-0.142	-0.989	0.012	-0.043	-0.107	-0.020	-0.072	0.055	0.012	0.109	0.061	-0.023
0.159	-0.269	-0.920	0.049	-0.140	-0.989	0.108	-0.070	-0.089	0.054	-0.074	0.056	0.089	0.111	0.061	-0.029
0.043	-0.234	-0.960	0.050	-0.139	-0.989	0.038	-0.101	-0.020	-0.063	-0.040	0.016	0.028	0.078	0.021	-0.033
0.059	-0.199	-0.916	0.053	-0.140	-0.989	0.003	-0.126	-0.004	-0.051	-0.005	0.059	0.013	0.044	0.065	-0.024
0.101	-0.238	-0.916	0.052	-0.140	-0.989	0.014	0.047	-0.044	-0.008	-0.043	0.059	0.028	0.084	0.065	-0.029
0.136	-0.245	-0.932	0.055	-0.138	-0.989	0.121	-0.112	-0.002	0.024	-0.053	0.043	0.062	0.092	0.049	-0.020
0.128	-0.214	-0.936	0.054	-0.133	-0.990	0.268	0.047	-0.023	0.017	-0.026	0.040	0.054	0.062	0.045	-0.017
0.105	-0.172	-0.936	0.052	-0.128	-0.990	0.234	0.090	0.012	-0.004	0.012	0.041	0.029	0.020	0.044	-0.007
0.055	-0.149	-0.979	0.055	-0.125	-0.991	0.164	-0.149	0.020	-0.057	0.032	-0.002	0.021	0.003	0.001	-0.017
0.151	-0.156	-0.924	0.051	-0.123	-0.991	0.100	0.233	-0.018	0.043	0.023	0.053	0.074	0.005	0.056	-0.026
0.067	-0.226	-0.968	0.051	-0.121	-0.991	0.135	0.012	0.026	-0.041	-0.050	0.011	0.012	0.075	0.012	-0.021
0.070	-0.214	-0.952	0.049	-0.120	-0.992	0.058	0.096	0.029	-0.035	-0.039	0.027	0.008	0.064	0.028	-0.001
0.147	-0.176	-0.893	0.051	-0.118	-0.992	0.094	-0.067	0.015	0.040	-0.002	0.087	0.068	0.027	0.087	-0.011
0.190	-0.180	-0.869	0.042	-0.115	-0.992	0.187	0.432	-0.091	0.090	-0.010	0.111	0.109	0.032	0.110	-0.004
0.090	-0.133	-0.928	0.039	-0.114	-0.993	0.052	0.180	-0.083	-0.006	0.035	0.053	0.008	0.014	0.051	-0.006
0.101	-0.145	-0.924	0.030	-0.112	-0.993	0.095	0.435	-0.106	0.014	0.022	0.057	0.019	0.002	0.055	-0.016
0.051	-0.203	-0.905	0.026	-0.112	-0.993	0.037	0.201	-0.037	-0.032	-0.036	0.077	0.032	0.057	0.075	-0.032
0.082	-0.214	-0.842	0.018	-0.113	-0.993	-0.037	0.399	-0.077	0.006	-0.047	0.140	0.001	0.069	0.139	-0.041
0.082	-0.199	-0.849	0.012	-0.115	-0.993	-0.064	0.318	-0.041	0.012	-0.030	0.133	0.001	0.054	0.131	-0.065
0.051	-0.180	-0.814	0.009	-0.118	-0.993	-0.163	0.176	-0.002	-0.015	-0.007	0.168	0.033	0.035	0.167	-0.072
-0.030	-0.191	-0.842	-0.000	-0.121	-0.993	-0.138	0.426	-0.057	-0.088	-0.015	0.140	0.114	0.048	0.140	-0.086
-0.014	-0.211	-0.893	-0.007	-0.124	-0.992	-0.127	0.332	-0.040	-0.066	-0.032	0.088	0.099	0.068	0.089	-0.101
-0.041	-0.137	-0.893	-0.012	-0.128	-0.992	-0.204	0.253	-0.090	-0.088	0.046	0.087	0.126	0.005	0.089	-0.109
-0.049	-0.129	-0.912	-0.016	-0.130	-0.991	-0.090	0.168	-0.135	-0.092	0.055	0.067	0.135	0.012	0.070	-0.098
-0.057	-0.199	-0.916	-0.019	-0.131	-0.991	-0.048	0.150	-0.137	-0.096	-0.013	0.063	0.142	0.058	0.066	-0.088
-0.030	-0.191	-0.948	-0.021	-0.134	-0.991	-0.161	0.078	-0.143	-0.067	-0.002	0.031	0.116	0.051	0.035	-0.070
-0.007	-0.172	-0.960	-0.028	-0.138	-0.990	-0.198	0.304	-0.199	-0.038	0.021	0.019	0.093	0.032	0.024	-0.056
0.001	-0.214	-0.991	-0.032	-0.141	-0.990	-0.118	0.216	-0.179	-0.025	-0.019	-0.013	0.086	0.076	0.008	-0.038
-0.018	-0.245	-0.979	-0.037	-0.143	-0.989	-0.122	0.201	-0.149	-0.040	-0.047	-0.002	0.105	0.107	0.004	-0.019
-0.022	-0.253	-1.027	-0.041	-0.145	-0.988	-0.106	0.217	-0.099	-0.040	-0.052	-0.050	0.110	0.115	0.044	-0.003
0.001	-0.253	-1.058	-0.049	-0.149	-0.988	-0.188	0.406	-0.080	-0.009	-0.048	-0.082	0.087	0.116	0.075	-0.004
-0.033	-0.284	-1.176	-0.063	-0.150	-0.987	0.001	0.691	-0.041	-0.030	-0.079	-0.201	0.121	0.147	0.194	-0.014
-0.133	-0.284	-1.240	-0.073	-0.144	-0.987	0.314	0.492	-0.013	-0.120	-0.085	-0.264	0.222	0.147	0.258	-0.053
-0.203	-0.257	-1.208	-0.082	-0.135	-0.987	0.438	0.450	-0.056	-0.180	-0.066	-0.232	0.291	0.119	0.226	-0.090
-0.276	-0.249	-1.046	-0.078	-0.129	-0.989	0.340	-0.261	-0.068	-0.257	-0.065	-0.069	0.365	0.112	0.064	-0.128
-0.157	-0.269	-0.865	-0.073	-0.124	-0.990	0.271	-0.257	-0.098	-0.143	-0.089	0.113	0.247	0.131	0.116	-0.121
-0.114	-0.203	-0.838	-0.066	-0.120	-0.991	0.208	-0.367	-0.065	-0.107	-0.027	0.142	0.205	0.066	0.144	-0.096
0.032	-0.164	-0.905	-0.065	-0.115	-0.991	0.260	-0.056	-0.151	0.038	0.006	0.076	0.058	0.028	0.078	-0.030
0.024	-0.149	-1.027	-0.063	-0.109	-0.992	0.261	-0.152	-0.272	0.028	0.016	-0.046	0.065	0.013	0.044	0.035
0.074	-0.184	-1.117	-0.058	-0.106	-0.993	0.133	-0.236	-0.362	0.073	-0.021	-0.135	0.016	0.048	0.135	0.116
0.143	-0.199	-1.082	-0.052	-0.104	-0.993	0.106	-0.317	-0.353	0.136	-0.039	-0.099	0.054	0.064	0.099	0.178
0.255	-0.160	-1.086	-0.049	-0.101	-0.994	0.149	-0.146	-0.304	0.245	-0.004	-0.102	0.165	0.026	0.103	0.249
0.317	-0.098	-1.109	-0.044	-0.099	-0.994	0.095	-0.214	-0.305	0.301	0.056	-0.126	0.226	0.035	0.126	0.294
0.393	0.010	-1.125	-0.042	-0.101	-0.994	-0.143	-0.057	-0.282	0.376	0.166	-0.141	0.303	0.143	0.142	0.345
0.336	0.037	-1.149	-0.033	-0.103	-0.994	-0.112	-0.447	-0.160	0.309	0.195	-0.165	0.244	0.169	0.166	0.384
0.417	0.010	-1.176	-0.022	-0.102	-0.995	0.021	-0.498	-0.255	0.379	0.167	-0.192	0.325	0.142	0.193	0.404
0.467	-0.068	-1.192	-0.012	-0.100	-0.995	0.054	-0.452	-0.317	0.419	0.088	-0.207	0.375	0.064	0.208	0.387
0.447	-0.137	-1.161	-0.003	-0.099	-0.995	0.087	-0.404	-0.322	0.391	0.017	-0.175	0.356	0.007	0.176	0.383
0.355	-0.133	-1.117	0.009	-0.097	-0.995	0.092	-0.597	-0.181	0.286	0.019	-0.131	0.263	0.003	0.133	0.350
0.409	-0.114	-1.039	0.017	-0.094	-0.995	0.134	-0.345	-0.095	0.332	0.036	-0.052	0.316	0.016	0.054	0.303
0.332	-0.098	-1.046	0.024	-0.093	-0.995	0.077	-0.300	-0.006	0.248	0.050	-0.060	0.239	0.031	0.062	0.259
0.320	-0.160	-1.003	0.032	-0.093	-0.995	0.002	-0.375	0.062	0.228	-0.012	-0.017	0.227	0.031	0.019	0.233
0.324	-0.187	-0.968	0.038	-0.093	-0.995	0.032	-0.230	0.035	0.226	-0.040	0.019	0.230	0.059	0.016	0.199
0.293	-0.187	-0.979	0.041	-0.089	-0.995	0.177	-0.113	-0.050	0.193	-0.043	0.007	0.198	0.059	0.004	0.171
0.278	-0.230	-0.968	0.046	-0.084	-0.995	0.286	-0.209	0.079	0.172	-0.091	0.020	0.183	0.101	0.016	0.149
0.232	-0.195	-0.979	0.050	-0.078	-0.996	0.300	-0.184	0.264	0.121	-0.062	0.008	0.136	0.067	0.005	0.122
0.232	-0.195	-0.979	0.052	-0.072	-0.996	0.314	-0.009	0.309	0.120	-0.068	0.009	0.136	0.068	0.005	0.083
0.190	-0.222	-0.972	0.048	-0.064	-0.997	0.414	0.194	0.268	0.081	-0.104	0.017	0.093	0.096	0.012	0.039
0.067	-0.245	-1.031	0.045	-0.055	-0.997	0.462	0.216	0.324	-0.039	-0.136	-0.041	0.031	0.120	0.047	-0.013
-0.010	-0.118	-1.090	0.042	-0.051	-0.998	0.210	0.157	0.321	-0.113	-0.013	-0.100	0.108	0.008	0.107	-0.041
-0.049	-0.087	-0.979	0.049	-0.047	-0.998	0.192	-0.375	0.294	-0.159	0.014	0.011	0.147	0.038	0.004	-0.043
0.117	-0.164	-0.901	0.059	-0.040	-0.997	0.348	-0.469	0.287	-0.003	-0.070	0.089	0.018	0.040	0.083	-0.035
0.209	-0.114	-0.928	0.062	-0.034	-0.997	0.267	-0.127	0.220	0.086	-0.025	0.062	0.110	0.009	0.055	-0.013
0.097	-0.149	-1.121	0.062	-0.034	-0.997	0.006	0.021	0.186	-0.026	-0.060	-0.131	0.003	0.026	0.138	-0.002
0.143	-0.044	-1.035	0.054	-0.033	-0.998	0.096	0.391	0.014	0.028	0.043	-0.044	0.043	0.077	0.052	-0.015
0.020	-0.126	-0.960	0.052	-0.025	-0.998	0.412	0.091	0.096	-0.094	-0.047	0.031	0.080	0.004	0.022	-0.035
0.043	-0.222	-0.909	0.057	-0.017	-0.998	0.401	-0.213	0.171	-0.075	-0.151	0.083	0.057	0.101	0.073	-0.044
0.082	-0.207	-0.956	0.056	-0.015	-0.998	0.095	0.042	0.173	-0.036	-0.137	0.035	0.020	0.085	0.026	-0.062
0.090	-0.129	-0.999	0.055	-0.015	-0.998	0.013	0.068	0.109	-0.027	-0.059	-0.008	0.012	0.009	0.017	-0.058
0.043	-0.044	-1.042	0.053	-0.011	-0.999	0.238	0.110	-0.008	-0.071	0.021	-0.051	0.058	0.076	0.060	-0.055
0.040	-0.002	-0.972	0.057	-0.004	-0.998	0.357	-0.198	-0.051	-0.079	0.057	0.020	0.063	0.117	0.011	-0.047
0.093	-0.037	-0.838	0.061	-0.000	-0.998	0.175	-0.203	0.082	-0.029	0.018	0.153	0.009	0.082	0.144	-0.058
0.167	-0.102	-0.830	0.054	0.003	-0.999	0.162	0.349	0.063	0.050	-0.050	0.161	0.064	0.016	0.151	-0.059
0.070	-0.180	-0.893	0.053	0.002	-0.999	0.008	0.083	0.006	-0.045	-0.127	0.098	0.032	0.061	0.087	-0.037
0.043	-0.164	-1.031	0.054	0.004	-0.999	0.112	-0.052	0.011	-0.073	-0.114	-0.040	0.060	0.045	0.052	-0.033
0.109	-0.064	-1.113	0.058	0.013	-0.998	0.424	-0.243	0.130	-0.012	-0.021	-0.123	0.005	0.056	0.136	-0.039
0.032	0.044	-1.046	0.056	0.021	-0.998	0.389	0.094	0.130	-0.087	0.079	-0.057	0.072	0.164	0.069	-0.044
0.090	0.083	-0.964	0.060	0.024	-0.998	0.163	-0.170	0.205	-0.033	0.114	0.025	0.014	0.203	0.014	-0.041
0.047	-0.017	-0.909	0.059	0.025	-0.998	0.018	0.030	0.184	-0.075	0.013	0.080	0.056	0.102	0.069	-0.058
0.132	-0.029	-0.853	0.060	0.026	-0.998	0.054	-0.033	0.024	0.008	0.000	0.136	0.029	0.090	0.124	-0.050
0.105	-0.122	-0.881	0.064	0.028	-0.998	0.165	-0.193	-0.009	-0.023	-0.095	0.108	0.002	0.003	0.096	-0.046
0.078	-0.044	-1.078	0.067	0.035	-0.997	0.314	-0.130	0.052	-0.053	-0.024	-0.090	0.024	0.075	0.102	-0.025
0.078	-0.044	-1.078	0.067	0.039	-0.997	0.258	-0.019	0.018	-0.053	-0.028	-0.091	0.024	0.075	0.103	-0.024
0.117	0.025	-1.042	0.064	0.038	-0.997	-0.090	0.156	0.027	-0.012	0.043	-0.055	0.014	0.146	0.069	-0.020
0.090	0.083	-0.983	0.063	0.034	-0.997	-0.188	0.075	0.024	-0.037	0.105	0.004	0.012	0.204	0.011	-0.020
0.113	0.041	-0.912	0.061	0.030	-0.998	-0.192	0.078	-0.123	-0.012	0.066	0.074	0.011	0.163	0.059	-0.032
0.132	-0.060	-0.901	0.060	0.027	-0.998	-0.161	0.090	-0.099	0.009	-0.031	0.086	0.031	0.064	0.070	-0.036
0.078	-0.098	-0.897	0.064	0.029	-0.998	0.166	-0.196	-0.085	-0.048	-0.072	0.089	0.022	0.026	0.074	-0.038
0.136	-0.106	-0.916	0.063	0.033	-0.997	0.224	0.068	-0.131	0.011	-0.084	0.068	0.036	0.019	0.054	-0.032
0.109	-0.156	-0.893	0.061	0.038	-0.997	0.269	0.078	-0.017	-0.014	-0.139	0.091	0.010	0.031	0.078	-0.038
0.117	-0.133	-0.968	0.060	0.042	-0.997	0.228	0.061	0.035	-0.005	-0.120	0.016	0.018	0.007	0.003	-0.018
0.051	-0.091	-1.039	0.064	0.040	-0.997	-0.088	-0.198	0.127	-0.074	-0.075	-0.055	0.046	0.035	0.068	-0.019
0.109	-0.071	-1.098	0.062	0.037	-0.997	-0.139	0.113	0.077	-0.013	-0.053	-0.114	0.012	0.055	0.127	-0.006
0.059	-0.083	-1.098	0.060	0.033	-0.998	-0.194	0.109	0.006	-0.060	-0.060	-0.114	0.037	0.044	0.128	-0.002
0.120	-0.083	-1.039	0.064	0.030	-0.998	-0.119	-0.191	0.036	-0.002	-0.057	-0.055	0.025	0.044	0.069	0.009
0.128	-0.029	-0.999	0.065	0.028	-0.997	-0.076	-0.069	-0.027	0.005	-0.001	-0.016	0.034	0.099	0.030	-0.011
0.109	-0.006	-1.027	0.059	0.028	-0.998	-0.022	0.333	-0.119	-0.007	0.023	-0.043	0.016	0.122	0.057	-0.002
0.009	0.029	-1.058	0.056	0.027	-0.998	-0.043	0.128	-0.156	-0.104	0.059	-0.075	0.084	0.157	0.089	-0.001
0.105	0.052	-1.094	0.058	0.025	-0.998	-0.076	-0.072	-0.168	-0.010	0.084	-0.110	0.014	0.180	0.125	0.004
0.097	0.044	-1.086	0.057	0.026	-0.998	0.037	0.058	-0.079	-0.016	0.075	-0.103	0.007	0.172	0.117	0.004
0.124	0.079	-1.054	0.055	0.028	-0.998	0.114	0.100	-0.100	0.012	0.108	-0.071	0.035	0.207	0.086	0.014
0.105	0.068	-1.039	0.057	0.031	-0.998	0.151	-0.105	-0.001	-0.009	0.093	-0.056	0.017	0.195	0.070	0.010
0.082	0.041	-0.995	0.056	0.034	-0.998	0.134	0.058	0.004	-0.031	0.063	-0.013	0.005	0.168	0.027	0.002
0.140	0.006	-0.952	0.060	0.033	-0.998	-0.039	-0.152	0.032	0.023	0.029	0.030	0.053	0.134	0.017	-0.006
0.093	-0.006	-0.972	0.054	0.032	-0.998	-0.077	0.279	0.056	-0.018	0.019	0.011	0.008	0.122	0.003	-0.006
0.140	-0.048	-0.881	0.053	0.026	-0.998	-0.249	0.059	0.025	0.029	-0.018	0.102	0.055	0.080	0.088	-0.001
0.159	-0.095	-0.877	0.051	0.021	-0.999	-0.267	0.143	0.020	0.051	-0.058	0.106	0.076	0.034	0.092	-0.003
0.143	-0.114	-0.881	0.047	0.017	-0.999	-0.180	0.187	-0.066	0.039	-0.074	0.102	0.062	0.015	0.088	0.008
0.143	-0.114	-0.881	0.049	0.012	-0.999	-0.199	-0.068	-0.009	0.037	-0.069	0.102	0.063	0.016	0.088	0.006
0.170	-0.122	-0.905	0.045	0.011	-0.999	-0.036	0.206	-0.031	0.067	-0.076	0.079	0.091	0.009	0.065	-0.006
0.109	-0.114	-0.920	0.047	0.009	-0.999	-0.098	-0.066	0.022	0.004	-0.066	0.063	0.031	0.016	0.049	-0.006
0.082	-0.118	-0.905	0.048	0.009	-0.999	0.041	-0.039	-0.047	-0.024	-0.070	0.078	0.005	0.013	0.066	-0.007
0.140	-0.114	-0.893	0.045	0.010	-0.999	0.062	0.169	-0.078	0.036	-0.067	0.090	0.065	0.017	0.078	-0.010
0.113	-0.118	-0.936	0.045	0.013	-0.999	0.180	-0.038	0.030	0.008	-0.074	0.047	0.040	0.014	0.036	-0.005
0.143	-0.087	-0.940	0.046	0.015	-0.999	0.122	0.007	-0.002	0.038	-0.046	0.043	0.072	0.045	0.032	0.009
0.117	-0.129	-0.979	0.047	0.017	-0.999	0.087	-0.073	0.125	0.010	-0.090	0.004	0.047	0.003	0.007	0.013
0.120	-0.110	-1.015	0.047	0.018	-0.999	0.066	0.024	0.113	0.014	-0.071	-0.032	0.053	0.022	0.042	0.021
0.101	-0.060	-1.058	0.048	0.014	-0.999	-0.205	-0.034	0.094	-0.006	-0.017	-0.075	0.035	0.072	0.085	0.017
0.113	-0.083	-1.066	0.048	0.009	-0.999	-0.212	0.004	0.127	0.005	-0.035	-0.083	0.047	0.049	0.092	0.015
0.067	-0.060	-1.098	0.048	0.003	-0.999	-0.312	0.013	0.035	-0.041	-0.006	-0.115	0.002	0.072	0.122	0.014
0.090	-0.041	-1.035	0.048	-0.003	-0.999	-0.297	-0.010	0.082	-0.019	0.019	-0.051	0.025	0.092	0.058	0.003
0.097	-0.056	-1.054	0.044	-0.009	-0.999	-0.290	0.221	0.003	-0.007	0.010	-0.071	0.032	0.076	0.077	0.012
0.040	-0.098	-1.074	0.048	-0.017	-0.999	-0.400	-0.241	0.077	-0.070	-0.024	-0.091	0.027	0.034	0.096	0.003
0.143	-0.071	-1.109	0.043	-0.022	-0.999	-0.240	0.265	-0.084	0.039	0.008	-0.126	0.075	0.061	0.131	0.008
0.024	-0.102	-1.066	0.044	-0.030	-0.999	-0.357	-0.026	0.039	-0.081	-0.016	-0.083	0.046	0.030	0.086	0.012
0.109	-0.106	-1.058	0.045	-0.031	-0.998	-0.086	-0.071	-0.003	0.002	-0.018	-0.075	0.037	0.026	0.077	0.016
0.143	-0.056	-0.979	0.044	-0.035	-0.998	-0.153	0.109	0.017	0.039	0.036	0.004	0.070	0.077	0.003	0.003
0.090	-0.071	-0.975	0.040	-0.038	-0.998	-0.158	0.175	-0.002	-0.012	0.023	0.008	0.014	0.061	0.008	0.012
0.132	-0.095	-0.944	0.042	-0.041	-0.998	-0.139	-0.080	0.067	0.028	0.003	0.039	0.055	0.038	0.041	-0.003
0.105	-0.095	-0.979	0.042	-0.044	-0.998	-0.173	0.033	0.044	0.002	0.007	0.004	0.026	0.037	0.006	-0.017
0.059	-0.114	-0.956	0.042	-0.049	-0.998	-0.215	-0.008	0.033	-0.045	-0.008	0.027	0.021	0.017	0.030	-0.024
0.090	-0.102	-0.916	0.043	-0.053	-0.998	-0.191	-0.018	-0.000	-0.015	0.007	0.067	0.008	0.028	0.069	-0.030
0.074	-0.110	-0.932	0.044	-0.056	-0.997	-0.161	-0.056	0.051	-0.032	0.003	0.051	0.009	0.021	0.053	-0.033
0.109	-0.218	-0.932	0.046	-0.055	-0.997	0.071	-0.089	0.068	0.001	-0.106	0.051	0.024	0.087	0.052	-0.010
0.109	-0.218	-0.932	0.045	-0.055	-0.997	0.050	0.034	0.021	0.000	-0.107	0.051	0.021	0.087	0.052	-0.000
0.170	-0.071	-0.999	0.040	-0.053	-0.998	0.066	0.298	0.032	0.067	0.039	-0.016	0.081	0.060	0.015	-0.001
0.109	-0.071	-0.983	0.034	-0.052	-0.998	0.050	0.324	0.099	0.011	0.038	0.001	0.019	0.061	0.001	-0.002
0.036	-0.064	-1.019	0.034	-0.051	-0.998	0.086	0.001	0.117	-0.063	0.043	-0.034	0.055	0.069	0.034	-0.004
0.059	-0.037	-1.027	0.035	-0.049	-0.998	0.047	-0.032	0.109	-0.041	0.069	-0.042	0.032	0.096	0.042	-0.025
0.070	-0.048	-0.987	0.037	-0.049	-0.998	0.043	-0.103	0.032	-0.033	0.057	-0.003	0.020	0.086	0.003	-0.029
0.063	-0.052	-0.999	0.040	-0.049	-0.998	0.001	-0.165	0.020	-0.044	0.053	-0.015	0.026	0.083	0.016	-0.025
0.082	-0.044	-1.019	0.040	-0.049	-0.998	-0.044	0.010	-0.037	-0.025	0.061	-0.034	0.005	0.092	0.036	-0.014
0.074	-0.064	-1.011	0.045	-0.049	-0.998	0.023	-0.235	-0.030	-0.038	0.042	-0.026	0.010	0.074	0.029	-0.002
0.140	-0.029	-1.019	0.049	-0.049	-0.998	0.015	-0.222	-0.026	0.022	0.076	-0.034	0.058	0.109	0.037	-0.002
0.143	-0.013	-1.015	0.050	-0.048	-0.998	0.053	-0.025	-0.046	0.024	0.091	-0.030	0.064	0.126	0.035	-0.001
0.063	0.021	-1.039	0.054	-0.048	-0.997	-0.012	-0.201	-0.030	-0.061	0.126	-0.054	0.014	0.162	0.060	-0.002
0.093	-0.010	-1.058	0.057	-0.047	-0.997	0.033	-0.151	-0.037	-0.033	0.094	-0.074	0.019	0.132	0.081	-0.011
0.082	-0.029	-1.031	0.064	-0.046	-0.997	0.046	-0.317	0.006	-0.052	0.074	-0.047	0.010	0.113	0.054	-0.026
0.124	-0.044	-0.979	0.064	-0.044	-0.997	0.094	0.015	-0.051	-0.009	0.056	0.005	0.055	0.098	0.003	-0.016
0.086	-0.064	-1.011	0.072	-0.042	-0.997	0.118	-0.433	0.043	-0.057	0.035	-0.027	0.019	0.079	0.035	-0.015
0.147	-0.060	-1.007	0.076	-0.039	-0.996	0.144	-0.178	-0.010	0.001	0.036	-0.024	0.083	0.084	0.033	-0.011
0.159	-0.044	-0.964	0.081	-0.036	-0.996	0.143	-0.232	-0.016	0.007	0.049	0.020	0.096	0.100	0.010	-0.010
0.143	-0.048	-0.964	0.078	-0.034	-0.996	0.112	0.168	-0.063	-0.005	0.043	0.020	0.083	0.097	0.011	0.002
0.143	-0.068	-0.991	0.079	-0.033	-0.996	0.067	-0.041	-0.018	-0.006	0.022	-0.007	0.085	0.077	0.016	0.003
0.170	-0.056	-0.975	0.078	-0.032	-0.996	0.048	0.055	-0.027	0.022	0.033	0.008	0.114	0.088	0.000	-0.006
0.167	-0.056	-0.968	0.079	-0.031	-0.996	0.037	-0.028	0.036	0.017	0.032	0.016	0.112	0.088	0.008	-0.007
0.093	-0.041	-1.011	0.081	-0.030	-0.996	0.062	-0.106	0.057	-0.059	0.047	-0.027	0.040	0.103	0.036	-0.008
0.140	-0.017	-0.972	0.080	-0.029	-0.996	0.069	0.051	0.052	-0.012	0.068	0.012	0.088	0.126	0.003	-0.011
0.151	-0.006	-0.960	0.081	-0.028	-0.996	0.016	-0.039	0.087	-0.001	0.079	0.024	0.100	0.137	0.014	-0.011
0.163	-0.033	-0.968	0.082	-0.028	-0.996	0.019	-0.021	0.043	0.009	0.052	0.016	0.111	0.111	0.004	-0.006
0.163	-0.033	-0.968	0.076	-0.028	-0.997	-0.023	0.320	0.006	0.016	0.053	0.016	0.111	0.112	0.003	-0.002
0.136	-0.029	-0.960	0.078	-0.029	-0.997	-0.062	-0.089	0.022	-0.013	0.058	0.024	0.085	0.117	0.011	0.001
0.159	-0.006	-0.972	0.076	-0.031	-0.997	-0.109	0.096	-0.055	0.011	0.083	0.012	0.109	0.141	0.001	-0.008
0.163	0.002	-0.960	0.072	-0.034	-0.997	-0.132	0.221	-0.090	0.019	0.094	0.025	0.113	0.149	0.011	-0.005
0.109	-0.017	-0.960	0.074	-0.039	-0.996	-0.232	-0.122	-0.041	-0.037	0.079	0.024	0.060	0.130	0.012	-0.016
0.174	-0.068	-0.944	0.065	-0.045	-0.997	-0.287	0.454	-0.104	0.037	0.035	0.041	0.126	0.079	0.028	-0.023
0.063	-0.060	-0.968	0.067	-0.051	-0.996	-0.322	-0.073	-0.066	-0.076	0.049	0.017	0.015	0.086	0.005	-0.022
0.132	-0.037	-0.920	0.066	-0.059	-0.996	-0.374	0.039	-0.091	-0.006	0.080	0.064	0.084	0.108	0.052	-0.024
0.170	-0.091	-0.909	0.055	-0.069	-0.996	-0.479	0.566	-0.119	0.044	0.035	0.076	0.123	0.054	0.064	-0.022
0.082	-0.079	-0.948	0.055	-0.080	-0.995	-0.569	0.003	-0.092	-0.045	0.058	0.036	0.035	0.065	0.024	-0.015
0.193	-0.095	-0.873	0.050	-0.091	-0.995	-0.537	0.250	-0.149	0.072	0.053	0.110	0.147	0.051	0.098	-0.010
0.105	-0.110	-0.905	0.046	-0.102	-0.994	-0.535	0.204	-0.096	-0.013	0.048	0.078	0.059	0.036	0.067	-0.021
0.159	-0.122	-0.838	0.038	-0.112	-0.993	-0.497	0.427	-0.087	0.049	0.047	0.144	0.114	0.024	0.135	-0.010
0.097	-0.129	-0.869	0.028	-0.121	-0.992	-0.465	0.508	-0.049	-0.002	0.048	0.112	0.052	0.016	0.104	-0.021
0.132	-0.156	-0.869	0.019	-0.129	-0.992	-0.385	0.477	-0.029	0.042	0.029	0.111	0.087	0.011	0.104	-0.023
0.093	-0.180	-0.877	0.010	-0.137	-0.990	-0.427	0.456	-0.049	0.012	0.014	0.103	0.050	0.034	0.096	-0.035
0.040	-0.187	-0.916	-0.001	-0.147	-0.989	-0.490	0.543	-0.084	-0.031	0.017	0.062	0.004	0.041	0.057	-0.040
0.028	-0.211	-0.885	-0.008	-0.158	-0.987	-0.545	0.360	-0.082	-0.035	0.004	0.092	0.015	0.064	0.089	-0.046
0.017	-0.218	-0.893	-0.017	-0.169	-0.985	-0.536	0.427	-0.147	-0.038	0.007	0.082	0.026	0.072	0.082	-0.058
0.047	-0.241	-0.873	-0.028	-0.179	-0.983	-0.506	0.522	-0.182	0.003	-0.006	0.100	0.005	0.095	0.102	-0.064
-0.018	-0.187	-0.865	-0.039	-0.190	-0.981	-0.552	0.548	-0.184	-0.051	0.059	0.105	0.060	0.042	0.110	-0.055
-0.026	-0.230	-0.877	-0.046	-0.201	-0.979	-0.552	0.320	-0.085	-0.052	0.028	0.091	0.068	0.084	0.096	-0.050
0.032	-0.222	-0.865	-0.053	-0.209	-0.977	-0.412	0.360	-0.081	0.012	0.044	0.101	0.010	0.075	0.107	-0.056
0.009	-0.245	-0.861	-0.062	-0.218	-0.974	-0.451	0.455	-0.061	-0.002	0.029	0.103	0.033	0.097	0.110	-0.053
-0.010	-0.241	-0.822	-0.070	-0.226	-0.972	-0.436	0.405	-0.062	-0.013	0.042	0.140	0.052	0.092	0.149	-0.050
-0.049	-0.299	-0.881	-0.075	-0.233	-0.969	-0.360	0.258	-0.030	-0.047	-0.009	0.079	0.090	0.149	0.089	-0.056
-0.049	-0.299	-0.881	-0.081	-0.241	-0.967	-0.381	0.299	-0.014	-0.041	-0.001	0.077	0.089	0.149	0.089	-0.058
-0.026	-0.326	-0.830	-0.089	-0.247	-0.965	-0.314	0.418	-0.045	-0.010	-0.022	0.126	0.066	0.175	0.140	-0.061
-0.041	-0.323	-0.869	-0.097	-0.253	-0.963	-0.272	0.401	-0.035	-0.018	-0.013	0.084	0.081	0.171	0.100	-0.056
-0.083	-0.354	-0.889	-0.100	-0.257	-0.961	-0.205	0.165	0.028	-0.057	-0.039	0.063	0.123	0.202	0.081	-0.059
-0.064	-0.338	-0.901	-0.106	-0.260	-0.960	-0.116	0.365	0.049	-0.031	-0.021	0.050	0.103	0.187	0.068	-0.051
-0.087	-0.307	-0.853	-0.109	-0.263	-0.959	-0.146	0.168	0.068	-0.052	0.013	0.096	0.126	0.156	0.116	-0.050
-0.010	-0.311	-0.826	-0.117	-0.265	-0.957	-0.093	0.417	0.014	0.033	0.011	0.122	0.049	0.159	0.143	-0.045
-0.064	-0.330	-0.857	-0.126	-0.265	-0.956	-0.014	0.465	-0.046	-0.012	-0.007	0.089	0.103	0.179	0.111	-0.044
-0.087	-0.357	-0.881	-0.134	-0.265	-0.955	0.022	0.419	-0.023	-0.027	-0.034	0.065	0.125	0.205	0.087	-0.037
-0.110	-0.326	-0.944	-0.139	-0.264	-0.954	0.059	0.289	-0.004	-0.045	-0.004	0.001	0.148	0.174	0.024	-0.046
-0.107	-0.326	-0.905	-0.145	-0.263	-0.954	0.084	0.333	0.013	-0.035	-0.005	0.040	0.144	0.174	0.063	-0.044
-0.114	-0.330	-0.889	-0.151	-0.263	-0.953	0.029	0.322	0.049	-0.038	-0.009	0.055	0.152	0.177	0.079	-0.042
-0.110	-0.296	-0.928	-0.155	-0.262	-0.953	0.072	0.225	0.049	-0.030	0.025	0.015	0.147	0.141	0.039	-0.038
-0.110	-0.269	-0.912	-0.158	-0.259	-0.953	0.149	0.186	0.004	-0.027	0.049	0.030	0.147	0.113	0.055	-0.037
-0.091	-0.292	-0.877	-0.162	-0.256	-0.953	0.131	0.171	-0.019	-0.005	0.024	0.065	0.127	0.135	0.091	-0.029
-0.122	-0.303	-0.905	-0.166	-0.255	-0.953	0.086	0.199	-0.080	-0.031	0.010	0.037	0.158	0.146	0.063	-0.027
-0.099	-0.269	-0.920	-0.171	-0.254	-0.952	0.024	0.257	-0.114	-0.003	0.044	0.020	0.134	0.110	0.047	-0.018
-0.126	-0.265	-0.956	-0.172	-0.254	-0.952	-0.019	0.024	-0.105	-0.029	0.048	-0.015	0.161	0.106	0.012	-0.020
-0.087	-0.265	-0.924	-0.176	-0.254	-0.951	-0.004	0.197	-0.160	0.013	0.048	0.016	0.122	0.105	0.044	-0.015
-0.137	-0.257	-0.936	-0.180	-0.253	-0.951	0.000	0.156	-0.225	-0.033	0.055	0.003	0.171	0.097	0.033	-0.019
-0.141	-0.249	-0.960	-0.186	-0.252	-0.950	-0.012	0.274	-0.229	-0.031	0.062	-0.022	0.175	0.089	0.009	-0.009
-0.160	-0.276	-0.975	-0.191	-0.252	-0.949	-0.041	0.206	-0.155	-0.045	0.036	-0.038	0.194	0.115	0.006	-0.012
-0.099	-0.280	-0.964	-0.196	-0.252	-0.948	0.011	0.233	-0.151	0.022	0.031	-0.028	0.132	0.119	0.005	-0.009
-0.168	-0.292	-1.019	-0.204	-0.250	-0.947	0.077	0.393	-0.169	-0.039	0.018	-0.084	0.201	0.130	0.050	-0.009
-0.183	-0.269	-1.031	-0.207	-0.247	-0.947	0.101	0.136	-0.118	-0.051	0.038	-0.096	0.215	0.107	0.062	0.008
-0.214	-0.245	-1.082	-0.212	-0.243	-0.947	0.201	0.235	-0.107	-0.077	0.057	-0.148	0.246	0.084	0.113	0.002
-0.145	-0.272	-1.086	-0.221	-0.236	-0.946	0.342	0.466	-0.123	0.002	0.023	-0.152	0.176	0.111	0.117	-0.007
-0.203	-0.257	-1.066	-0.228	-0.227	-0.947	0.434	0.350	-0.114	-0.048	0.030	-0.133	0.234	0.096	0.098	-0.030
-0.245	-0.238	-1.011	-0.233	-0.219	-0.947	0.403	0.256	-0.098	-0.084	0.042	-0.077	0.275	0.077	0.043	-0.044
-0.318	-0.230	-0.979	-0.230	-0.213	-0.950	0.285	-0.225	-0.069	-0.160	0.044	-0.043	0.348	0.070	0.012	-0.056
-0.237	-0.184	-0.901	-0.226	-0.211	-0.951	0.100	-0.223	-0.156	-0.082	0.087	0.037	0.266	0.024	0.067	-0.055
-0.157	-0.164	-0.912	-0.226	-0.210	-0.951	-0.032	-0.035	-0.257	-0.001	0.106	0.026	0.185	0.005	0.055	-0.024
-0.180	-0.176	-1.035	-0.226	-0.211	-0.951	-0.120	-0.091	-0.270	-0.024	0.095	-0.096	0.208	0.017	0.068	0.035
-0.083	-0.187	-1.050	-0.225	-0.213	-0.951	-0.175	-0.092	-0.315	0.071	0.086	-0.112	0.111	0.029	0.084	0.108
-0.022	-0.222	-1.058	-0.221	-0.216	-0.951	-0.250	-0.220	-0.318	0.129	0.054	-0.120	0.049	0.064	0.092	0.183
0.120	-0.226	-1.023	-0.219	-0.220	-0.951	-0.292	-0.132	-0.348	0.270	0.055	-0.085	0.093	0.068	0.057	0.266
0.205	-0.184	-1.054	-0.218	-0.227	-0.949	-0.436	-0.114	-0.411	0.353	0.104	-0.118	0.178	0.026	0.089	0.348
0.259	-0.195	-1.098	-0.217	-0.234	-0.948	-0.490	-0.028	-0.382	0.406	0.100	-0.163	0.233	0.037	0.133	0.412
0.328	-0.176	-1.145	-0.219	-0.240	-0.946	-0.386	0.083	-0.335	0.477	0.125	-0.212	0.302	0.018	0.181	0.470
0.290	-0.207	-1.188	-0.211	-0.243	-0.947	-0.235	-0.400	-0.274	0.431	0.097	-0.254	0.264	0.050	0.225	0.503
0.374	-0.199	-1.216	-0.209	-0.246	-0.947	-0.277	-0.131	-0.376	0.513	0.108	-0.282	0.349	0.042	0.252	0.521
0.336	-0.187	-1.228	-0.203	-0.247	-0.948	-0.127	-0.280	-0.360	0.469	0.121	-0.293	0.311	0.031	0.264	0.517
0.336	-0.160	-1.208	-0.197	-0.247	-0.949	-0.101	-0.351	-0.303	0.462	0.148	-0.272	0.311	0.004	0.244	0.511
0.340	-0.137	-1.137	-0.191	-0.247	-0.950	-0.041	-0.287	-0.251	0.460	0.171	-0.200	0.316	0.019	0.173	0.486
0.293	-0.164	-1.173	-0.182	-0.245	-0.952	0.050	-0.429	-0.182	0.404	0.142	-0.233	0.270	0.008	0.208	0.444
0.297	-0.184	-1.169	-0.174	-0.243	-0.954	0.064	-0.375	-0.113	0.400	0.121	-0.227	0.274	0.028	0.203	0.391
0.197	-0.265	-1.098	-0.166	-0.241	-0.956	0.061	-0.371	-0.044	0.292	0.039	-0.154	0.174	0.109	0.132	0.339
0.147	-0.311	-1.062	-0.154	-0.241	-0.958	0.026	-0.539	0.028	0.230	-0.008	-0.117	0.125	0.156	0.096	0.295
0.178	-0.338	-0.948	-0.144	-0.238	-0.960	0.173	-0.495	0.048	0.250	-0.038	0.000	0.156	0.184	0.018	0.230
0.190	-0.307	-0.936	-0.134	-0.234	-0.963	0.251	-0.485	-0.031	0.251	-0.011	0.015	0.168	0.153	0.030	0.190
0.082	-0.323	-0.940	-0.126	-0.227	-0.966	0.337	-0.387	-0.020	0.136	-0.033	0.013	0.061	0.169	0.027	0.164
0.074	-0.253	-0.979	-0.119	-0.222	-0.968	0.282	-0.302	0.088	0.121	0.032	-0.024	0.053	0.099	0.013	0.124
0.090	-0.253	-0.964	-0.115	-0.218	-0.969	0.216	-0.156	0.093	0.132	0.028	-0.007	0.069	0.099	0.003	0.056
-0.022	-0.350	-0.983	-0.116	-0.216	-0.970	0.174	0.072	0.063	0.021	-0.071	-0.026	0.043	0.195	0.017	0.009
-0.157	-0.415	-0.928	-0.117	-0.212	-0.970	0.243	0.082	0.063	-0.112	-0.141	0.030	0.177	0.261	0.038	-0.042
-0.180	-0.408	-0.999	-0.113	-0.204	-0.972	0.453	-0.177	0.169	-0.139	-0.141	-0.039	0.200	0.253	0.033	-0.088
-0.187	-0.292	-0.975	-0.108	-0.196	-0.975	0.442	-0.222	0.196	-0.152	-0.033	-0.013	0.208	0.137	0.010	-0.111
-0.145	-0.191	-0.968	-0.105	-0.191	-0.976	0.287	-0.144	0.181	-0.113	0.063	-0.003	0.165	0.036	0.002	-0.097
-0.083	-0.160	-0.849	-0.101	-0.185	-0.977	0.294	-0.145	0.155	-0.055	0.088	0.116	0.103	0.004	0.116	-0.089
-0.033	-0.292	-0.865	-0.099	-0.176	-0.979	0.493	-0.078	0.201	-0.007	-0.052	0.102	0.053	0.135	0.100	-0.058
-0.118	-0.299	-1.019	-0.094	-0.169	-0.981	0.424	-0.218	0.356	-0.098	-0.067	-0.049	0.137	0.142	0.054	-0.062
-0.045	-0.156	-1.078	-0.098	-0.167	-0.981	0.146	0.283	0.222	-0.020	0.074	-0.109	0.064	0.001	0.113	-0.069
-0.180	-0.118	-1.031	-0.096	-0.164	-0.982	0.124	-0.096	0.127	-0.157	0.110	-0.061	0.198	0.040	0.066	-0.089
-0.103	-0.214	-0.830	-0.092	-0.155	-0.984	0.500	-0.225	0.059	-0.085	0.004	0.142	0.121	0.056	0.135	-0.081
-0.103	-0.319	-0.810	-0.085	-0.145	-0.986	0.541	-0.352	0.092	-0.092	-0.110	0.164	0.120	0.160	0.154	-0.094
-0.030	-0.319	-0.932	-0.082	-0.145	-0.986	0.046	-0.094	0.064	-0.021	-0.110	0.042	0.047	0.160	0.032	-0.079
-0.091	-0.296	-1.070	-0.080	-0.147	-0.986	-0.102	-0.125	-0.066	-0.085	-0.084	-0.096	0.108	0.137	0.105	-0.069
-0.107	-0.180	-1.109	-0.079	-0.140	-0.987	0.318	-0.085	-0.281	-0.101	0.025	-0.134	0.123	0.020	0.145	-0.059
-0.099	-0.106	-1.003	-0.079	-0.132	-0.988	0.393	-0.047	-0.245	-0.094	0.091	-0.027	0.114	0.053	0.039	-0.079
-0.099	-0.137	-0.960	-0.079	-0.123	-0.989	0.467	0.007	0.018	-0.094	0.051	0.018	0.114	0.023	0.005	-0.090
-0.130	-0.160	-0.932	-0.078	-0.113	-0.991	0.507	-0.074	-0.005	-0.126	0.018	0.047	0.144	0.000	0.033	-0.101
-0.068	-0.137	-0.857	-0.077	-0.107	-0.991	0.335	-0.051	0.102	-0.066	0.035	0.122	0.082	0.023	0.107	-0.103
-0.045	-0.203	-0.814	-0.069	-0.104	-0.992	0.185	-0.351	0.191	-0.050	-0.034	0.167	0.058	0.042	0.151	-0.100
0.009	-0.276	-0.727	-0.063	-0.106	-0.992	-0.096	-0.285	0.099	-0.002	-0.105	0.253	0.004	0.115	0.238	-0.091
-0.003	-0.346	-0.778	-0.064	-0.109	-0.992	-0.107	0.063	0.105	-0.013	-0.171	0.202	0.015	0.184	0.187	-0.069
-0.033	-0.303	-0.869	-0.058	-0.108	-0.992	0.109	-0.315	-0.045	-0.050	-0.130	0.112	0.045	0.141	0.096	-0.048
0.013	-0.253	-1.015	-0.060	-0.102	-0.993	0.328	0.108	-0.112	-0.002	-0.086	-0.034	0.002	0.090	0.050	-0.026
-0.030	-0.199	-1.133	-0.053	-0.091	-0.994	0.559	-0.329	0.099	-0.051	-0.043	-0.150	0.040	0.035	0.168	-0.009
-0.014	-0.095	-1.145	-0.052	-0.081	-0.995	0.511	-0.029	0.089	-0.037	0.052	-0.161	0.024	0.069	0.179	-0.005
0.001	-0.013	-1.070	-0.050	-0.074	-0.996	0.315	-0.093	0.104	-0.024	0.127	-0.086	0.008	0.151	0.104	-0.007
-0.057	-0.029	-1.019	-0.047	-0.070	-0.996	0.212	-0.150	0.152	-0.085	0.107	-0.034	0.066	0.136	0.053	-0.022
0.040	-0.079	-0.956	-0.047	-0.068	-0.997	0.098	0.025	0.045	0.011	0.055	0.029	0.031	0.086	0.010	-0.042
-0.033	-0.071	-0.944	-0.046	-0.068	-0.997	0.011	-0.055	0.063	-0.063	0.063	0.041	0.042	0.094	0.022	-0.056
-0.033	-0.048	-0.928	-0.043	-0.067	-0.997	0.066	-0.165	-0.029	-0.066	0.085	0.057	0.042	0.118	0.038	-0.051
0.009	-0.098	-0.873	-0.042	-0.067	-0.997	-0.016	-0.054	-0.025	-0.025	0.035	0.112	0.002	0.068	0.094	-0.067
0.017	-0.149	-0.893	-0.043	-0.062	-0.997	0.270	0.075	0.012	-0.016	-0.020	0.093	0.010	0.018	0.075	-0.050
-0.053	-0.129	-1.007	-0.037	-0.057	-0.998	0.281	-0.276	0.098	-0.091	-0.006	-0.021	0.059	0.037	0.039	-0.043
0.043	-0.137	-1.011	-0.037	-0.052	-0.998	0.236	0.011	0.123	0.005	-0.018	-0.025	0.038	0.030	0.042	-0.036
-0.010	-0.133	-0.987	-0.035	-0.048	-0.998	0.249	-0.083	0.108	-0.051	-0.018	-0.001	0.016	0.034	0.018	-0.029
-0.030	-0.141	-1.106	-0.035	-0.048	-0.998	-0.006	0.015	0.139	-0.070	-0.025	-0.120	0.035	0.026	0.136	-0.012
-0.022	-0.041	-1.133	-0.036	-0.049	-0.998	-0.052	0.030	0.065	-0.062	0.076	-0.147	0.027	0.127	0.163	-0.026
0.001	0.006	-1.106	-0.036	-0.045	-0.998	0.182	0.029	-0.067	-0.039	0.119	-0.120	0.004	0.173	0.135	-0.022
-0.022	0.052	-1.007	-0.032	-0.040	-0.999	0.242	-0.205	-0.066	-0.066	0.160	-0.021	0.027	0.219	0.037	-0.026
0.043	-0.002	-0.912	-0.032	-0.031	-0.999	0.445	-0.026	0.023	-0.001	0.097	0.074	0.038	0.165	0.058	-0.041
0.036	-0.056	-0.881	-0.029	-0.022	-0.999	0.453	-0.104	0.009	-0.011	0.035	0.106	0.030	0.111	0.090	-0.044
0.020	-0.149	-0.814	-0.026	-0.020	-0.999	0.146	-0.132	0.165	-0.030	-0.061	0.173	0.015	0.018	0.158	-0.045
0.097	-0.168	-0.830	-0.028	-0.017	-0.999	0.188	0.104	0.115	0.049	-0.083	0.157	0.091	0.001	0.142	-0.046
0.028	-0.172	-0.881	-0.024	-0.018	-1.000	-0.058	-0.189	0.157	-0.024	-0.085	0.106	0.022	0.006	0.091	-0.054
0.051	-0.122	-0.889	-0.027	-0.017	-0.999	0.074	0.132	0.120	0.001	-0.036	0.098	0.045	0.044	0.084	-0.047
0.013	-0.172	-0.830	-0.024	-0.021	-0.999	-0.179	-0.114	0.144	-0.040	-0.082	0.157	0.006	0.006	0.144	-0.060
0.051	-0.168	-0.845	-0.024	-0.024	-0.999	-0.108	0.024	0.147	-0.001	-0.075	0.141	0.044	0.003	0.128	-0.060
0.024	-0.176	-0.849	-0.022	-0.029	-0.999	-0.225	-0.110	0.063	-0.031	-0.078	0.137	0.017	0.011	0.125	-0.065
0.043	-0.156	-0.845	-0.022	-0.032	-0.999	-0.142	-0.001	0.150	-0.012	-0.055	0.141	0.036	0.008	0.129	-0.058
0.047	-0.164	-0.849	-0.022	-0.033	-0.999	-0.021	0.020	-0.029	-0.008	-0.062	0.137	0.039	0.001	0.125	-0.046
0.017	-0.137	-0.924	-0.021	-0.033	-0.999	0.027	-0.057	-0.037	-0.040	-0.035	0.062	0.008	0.026	0.050	-0.029
0.063	-0.126	-1.003	-0.022	-0.027	-0.999	0.323	0.055	-0.080	0.007	-0.030	-0.017	0.054	0.037	0.028	-0.019
0.063	-0.126	-1.003	-0.020	-0.022	-1.000	0.247	-0.072	-0.067	0.005	-0.034	-0.016	0.054	0.036	0.028	-0.007
0.028	-0.095	-1.054	-0.018	-0.015	-1.000	0.361	-0.064	-0.010	-0.031	-0.010	-0.067	0.019	0.067	0.079	-0.008
0.047	-0.126	-1.027	-0.020	-0.010	-1.000	0.272	0.088	-0.057	-0.010	-0.046	-0.040	0.038	0.035	0.052	-0.004
-0.018	-0.118	-1.019	-0.016	-0.007	-1.000	0.183	-0.208	0.072	-0.080	-0.041	-0.032	0.028	0.043	0.044	-0.011
0.101	-0.098	-0.975	-0.017	-0.004	-1.000	0.167	0.063	0.011	0.040	-0.025	0.012	0.091	0.061	0.001	-0.019
0.028	-0.114	-1.003	-0.019	-0.000	-1.000	0.194	0.117	0.038	-0.031	-0.044	-0.016	0.018	0.046	0.029	-0.016
-0.010	-0.126	-1.042	-0.016	0.005	-1.000	0.270	-0.132	0.061	-0.072	-0.060	-0.055	0.021	0.034	0.068	-0.006
0.059	-0.114	-1.054	-0.017	0.006	-1.000	0.076	0.054	0.094	-0.002	-0.050	-0.067	0.048	0.045	0.080	-0.013
0.005	-0.106	-1.098	-0.016	0.009	-1.000	0.163	-0.064	0.110	-0.057	-0.045	-0.110	0.006	0.053	0.124	-0.013
0.043	-0.122	-1.035	-0.016	0.006	-1.000	-0.116	0.019	0.151	-0.018	-0.057	-0.047	0.032	0.037	0.061	-0.012
0.024	-0.137	-1.027	-0.017	0.009	-1.000	0.168	0.045	0.144	-0.037	-0.075	-0.039	0.012	0.022	0.053	-0.015
0.005	-0.129	-1.015	-0.015	0.006	-1.000	-0.136	-0.093	0.180	-0.058	-0.064	-0.027	0.007	0.029	0.041	-0.023
0.063	-0.122	-1.007	-0.015	0.005	-1.000	-0.030	-0.002	0.142	-0.000	-0.055	-0.019	0.050	0.037	0.033	-0.030
0.005	-0.129	-0.983	-0.016	0.001	-1.000	-0.140	0.060	0.160	-0.057	-0.060	0.004	0.008	0.030	0.010	-0.024
0.043	-0.207	-0.924	-0.013	0.000	-1.000	-0.022	-0.121	0.214	-0.021	-0.136	0.063	0.030	0.048	0.049	-0.024
0.109	-0.203	-0.901	-0.012	-0.004	-1.000	-0.202	-0.055	0.192	0.043	-0.127	0.087	0.095	0.044	0.072	-0.026
0.055	-0.187	-0.889	-0.010	-0.005	-1.000	0.012	-0.070	0.228	-0.013	-0.111	0.099	0.041	0.029	0.084	-0.036
0.097	-0.160	-0.897	-0.011	-0.009	-1.000	-0.169	0.069	0.155	0.030	-0.080	0.091	0.082	0.002	0.076	-0.037
-0.007	-0.133	-0.889	-0.011	-0.009	-1.000	0.010	-0.004	0.136	-0.074	-0.053	0.099	0.022	0.025	0.084	-0.056
0.051	-0.098	-0.889	-0.011	-0.011	-1.000	-0.105	-0.002	0.125	-0.017	-0.015	0.099	0.035	0.060	0.084	-0.057
0.020	-0.083	-0.877	-0.010	-0.011	-1.000	0.018	-0.013	0.143	-0.049	0.000	0.111	0.004	0.076	0.095	-0.073
0.043	-0.083	-0.909	-0.010	-0.014	-1.000	-0.121	-0.016	0.125	-0.027	0.003	0.080	0.027	0.076	0.064	-0.070
0.013	-0.037	-0.901	-0.009	-0.013	-1.000	0.061	-0.022	0.122	-0.058	0.048	0.088	0.004	0.122	0.072	-0.077
0.017	0.002	-0.889	-0.008	-0.016	-1.000	-0.177	-0.043	0.185	-0.056	0.090	0.100	0.002	0.161	0.085	-0.075
-0.003	0.033	-0.936	-0.009	-0.016	-1.000	0.019	0.057	0.145	-0.074	0.121	0.053	0.021	0.193	0.038	-0.078
0.009	0.006	-0.972	-0.005	-0.018	-1.000	-0.134	-0.232	0.146	-0.068	0.096	0.017	0.010	0.167	0.004	-0.075
0.009	0.006	-0.972	-0.008	-0.020	-1.000	-0.075	0.146	0.071	-0.066	0.097	0.018	0.009	0.168	0.004	-0.078
-0.003	0.006	-1.003	-0.007	-0.023	-1.000	-0.178	-0.012	0.068	-0.078	0.101	-0.014	0.020	0.168	0.029	-0.065
-0.022	-0.029	-0.968	-0.004	-0.027	-1.000	-0.175	-0.158	0.074	-0.101	0.070	0.022	0.038	0.133	0.006	-0.063
0.067	-0.048	-0.952	-0.007	-0.029	-1.000	-0.093	0.137	-0.011	-0.010	0.053	0.037	0.052	0.114	0.021	-0.063
0.013	-0.033	-0.991	-0.004	-0.032	-0.999	-0.146	-0.146	0.059	-0.067	0.071	-0.002	0.001	0.128	0.018	-0.058
0.009	-0.048	-0.995	-0.005	-0.034	-0.999	-0.116	0.089	-0.011	-0.070	0.058	-0.006	0.004	0.112	0.022	-0.046
0.028	-0.041	-0.995	-0.006	-0.036	-0.999	-0.119	0.014	0.005	-0.050	0.069	-0.006	0.016	0.118	0.023	-0.047
0.024	-0.021	-1.023	-0.005	-0.039	-0.999	-0.157	-0.007	-0.020	-0.055	0.091	-0.034	0.012	0.137	0.050	-0.039
0.036	-0.029	-1.027	-0.006	-0.042	-0.999	-0.122	0.027	-0.031	-0.043	0.086	-0.038	0.024	0.128	0.054	-0.039
0.059	-0.048	-0.975	-0.006	-0.044	-0.999	-0.089	0.042	-0.003	-0.020	0.069	0.014	0.047	0.108	0.003	-0.041
0.013	-0.025	-0.995	-0.005	-0.045	-0.999	-0.092	-0.051	-0.001	-0.067	0.094	-0.006	0.001	0.132	0.022	-0.048
0.017	-0.064	-0.987	-0.009	-0.047	-0.999	-0.083	0.188	-0.023	-0.059	0.057	0.002	0.004	0.094	0.013	-0.052
-0.026	-0.068	-1.035	-0.009	-0.050	-0.999	-0.136	0.006	-0.005	-0.101	0.056	-0.046	0.040	0.091	0.060	-0.050
0.013	-0.083	-1.035	-0.008	-0.052	-0.999	-0.091	-0.064	-0.019	-0.064	0.043	-0.046	0.003	0.076	0.061	-0.046
0.059	-0.048	-0.995	-0.007	-0.054	-0.999	-0.109	-0.042	0.001	-0.019	0.080	-0.006	0.041	0.111	0.022	-0.044
0.032	-0.041	-0.999	-0.006	-0.056	-0.998	-0.103	-0.052	-0.022	-0.047	0.090	-0.010	0.012	0.119	0.025	-0.040
0.024	-0.064	-1.007	-0.008	-0.057	-0.998	-0.077	0.098	-0.043	-0.053	0.068	-0.018	0.003	0.096	0.033	-0.036
0.001	-0.052	-1.019	-0.007	-0.060	-0.998	-0.152	-0.043	-0.001	-0.077	0.083	-0.030	0.021	0.108	0.045	-0.044
0.047	-0.068	-1.003	-0.009	-0.063	-0.998	-0.145	0.109	-0.022	-0.028	0.070	-0.014	0.024	0.093	0.029	-0.047
0.020	-0.095	-0.975	-0.010	-0.065	-0.998	-0.081	0.038	-0.039	-0.055	0.045	0.013	0.004	0.067	0.001	-0.046
0.009	-0.106	-1.007	-0.005	-0.066	-0.998	-0.039	-0.204	0.016	-0.070	0.035	-0.019	0.017	0.056	0.033	-0.045
0.047	-0.064	-0.960	-0.008	-0.068	-0.998	-0.100	0.113	-0.017	-0.030	0.080	0.028	0.021	0.099	0.015	-0.040
0.020	-0.095	-0.979	-0.009	-0.069	-0.998	-0.076	0.072	-0.015	-0.055	0.050	0.009	0.008	0.067	0.006	-0.036
0.082	-0.114	-0.979	-0.008	-0.071	-0.997	-0.067	-0.021	0.017	0.006	0.033	0.009	0.051	0.047	0.007	-0.030
0.032	-0.091	-1.011	-0.009	-0.073	-0.997	-0.094	0.024	0.014	-0.044	0.058	-0.023	0.001	0.072	0.038	-0.028
0.043	-0.098	-0.995	-0.009	-0.074	-0.997	-0.035	0.020	-0.000	-0.032	0.051	-0.007	0.009	0.065	0.022	-0.025
0.043	-0.098	-0.995	-0.009	-0.075	-0.997	-0.069	0.008	-0.003	-0.032	0.053	-0.007	0.009	0.066	0.020	-0.035
0.040	-0.095	-0.964	-0.010	-0.077	-0.997	-0.073	0.052	-0.025	-0.035	0.058	0.024	0.005	0.070	0.011	-0.038
0.028	-0.122	-0.975	-0.008	-0.078	-0.997	-0.081	-0.077	-0.027	-0.048	0.033	0.013	0.007	0.043	0.001	-0.034
0.020	-0.110	-1.007	-0.008	-0.080	-0.997	-0.083	-0.011	0.001	-0.056	0.046	-0.019	0.015	0.056	0.033	-0.031
0.070	-0.126	-0.972	-0.010	-0.082	-0.997	-0.096	0.103	-0.030	-0.004	0.033	0.017	0.034	0.041	0.002	-0.029
0.059	-0.122	-0.987	-0.011	-0.084	-0.996	-0.099	0.055	-0.015	-0.014	0.039	0.001	0.022	0.045	0.013	-0.022
0.040	-0.118	-0.995	-0.010	-0.086	-0.996	-0.108	-0.028	-0.009	-0.034	0.045	-0.007	0.002	0.050	0.020	-0.019
0.067	-0.118	-0.968	-0.011	-0.088	-0.996	-0.070	0.080	0.005	-0.006	0.047	0.021	0.029	0.050	0.007	-0.029
0.036	-0.095	-0.991	-0.014	-0.090	-0.996	-0.082	0.141	0.003	-0.034	0.072	-0.003	0.003	0.073	0.018	-0.030
0.017	-0.106	-0.968	-0.012	-0.091	-0.996	-0.056	-0.100	0.012	-0.056	0.061	0.020	0.022	0.063	0.004	-0.028
0.051	-0.114	-0.979	-0.012	-0.092	-0.996	-0.052	0.035	0.033	-0.020	0.055	0.009	0.012	0.056	0.008	-0.037
0.043	-0.122	-1.003	-0.014	-0.094	-0.995	-0.106	0.121	0.026	-0.026	0.049	-0.015	0.003	0.049	0.032	-0.036
0.001	-0.122	-1.007	-0.012	-0.096	-0.995	-0.078	-0.096	0.029	-0.070	0.051	-0.019	0.040	0.050	0.036	-0.040
0.051	-0.098	-0.972	-0.014	-0.097	-0.995	-0.061	0.105	0.026	-0.018	0.075	0.017	0.010	0.075	0.001	-0.039
-0.007	-0.126	-0.968	-0.015	-0.099	-0.995	-0.096	0.027	0.022	-0.076	0.050	0.020	0.048	0.049	0.004	-0.036
0.043	-0.110	-0.991	-0.016	-0.101	-0.995	-0.105	0.068	0.012	-0.024	0.068	-0.003	0.002	0.065	0.019	-0.028
0.063	-0.106	-0.995	-0.015	-0.103	-0.995	-0.116	-0.030	-0.000	-0.006	0.074	-0.008	0.021	0.068	0.022	-0.031
0.047	-0.114	-0.999	-0.014	-0.106	-0.994	-0.106	-0.026	-0.003	-0.022	0.069	-0.012	0.005	0.060	0.025	-0.021
0.032	-0.126	-0.979	-0.015	-0.108	-0.994	-0.111	0.032	-0.012	-0.037	0.059	0.008	0.010	0.049	0.006	-0.026
0.040	-0.122	-0.991	-0.014	-0.110	-0.994	-0.127	-0.051	0.008	-0.031	0.066	-0.004	0.003	0.054	0.020	-0.024
0.020	-0.114	-0.991	-0.013	-0.113	-0.993	-0.144	-0.021	-0.007	-0.050	0.077	-0.005	0.023	0.063	0.021	-0.034
0.078	-0.126	-0.972	-0.014	-0.116	-0.993	-0.161	0.077	0.007	0.009	0.068	0.015	0.035	0.053	0.001	-0.026
-0.007	-0.137	-0.999	-0.013	-0.120	-0.993	-0.184	-0.043	0.044	-0.077	0.061	-0.013	0.051	0.042	0.029	-0.024
0.086	-0.149	-0.968	-0.012	-0.124	-0.992	-0.165	-0.052	0.040	0.014	0.053	0.018	0.041	0.032	0.002	-0.019
0.055	-0.141	-0.972	-0.014	-0.126	-0.992	-0.137	0.128	0.000	-0.014	0.063	0.013	0.009	0.042	0.003	-0.030
0.040	-0.122	-0.995	-0.017	-0.130	-0.991	-0.181	0.117	0.003	-0.028	0.086	-0.011	0.006	0.063	0.026	-0.028
0.024	-0.172	-0.960	-0.015	-0.133	-0.991	-0.173	-0.092	-0.021	-0.045	0.040	0.024	0.022	0.013	0.010	-0.036
-0.010	-0.164	-1.023	-0.015	-0.138	-0.990	-0.206	-0.008	-0.024	-0.080	0.052	-0.040	0.057	0.022	0.053	-0.039
0.040	-0.203	-0.972	-0.014	-0.141	-0.990	-0.188	-0.009	-0.021	-0.030	0.017	0.010	0.008	0.016	0.002	-0.040
0.047	-0.203	-0.940	-0.019	-0.145	-0.989	-0.161	0.270	-0.032	-0.017	0.021	0.041	0.001	0.015	0.029	-0.043
0.043	-0.180	-0.952	-0.019	-0.149	-0.989	-0.193	-0.015	0.009	-0.022	0.048	0.029	0.005	0.009	0.016	-0.029
0.005	-0.164	-0.964	-0.018	-0.153	-0.988	-0.205	-0.062	-0.020	-0.061	0.068	0.016	0.044	0.025	0.004	-0.032
0.078	-0.187	-0.956	-0.020	-0.157	-0.987	-0.214	0.140	-0.075	0.014	0.049	0.023	0.028	0.004	0.012	-0.027
0.017	-0.191	-0.975	-0.019	-0.162	-0.987	-0.237	-0.053	-0.021	-0.049	0.050	0.003	0.034	0.001	0.009	-0.029
0.063	-0.203	-0.968	-0.022	-0.166	-0.986	-0.185	0.156	-0.028	0.001	0.042	0.010	0.012	0.009	0.001	-0.021
0.032	-0.184	-0.948	-0.021	-0.168	-0.986	-0.129	-0.040	-0.006	-0.031	0.064	0.030	0.019	0.012	0.019	-0.029
0.055	-0.211	-0.928	-0.023	-0.171	-0.985	-0.113	0.087	-0.026	-0.006	0.039	0.049	0.004	0.014	0.039	-0.020
0.024	-0.195	-0.960	-0.025	-0.174	-0.984	-0.147	0.116	-0.028	-0.035	0.058	0.017	0.027	0.002	0.007	-0.020
0.070	-0.195	-0.940	-0.028	-0.176	-0.984	-0.119	0.173	-0.009	0.015	0.060	0.036	0.019	0.003	0.028	-0.020
0.067	-0.195	-0.928	-0.032	-0.178	-0.984	-0.085	0.180	-0.004	0.015	0.062	0.047	0.015	0.004	0.040	-0.024
0.020	-0.199	-0.940	-0.033	-0.179	-0.983	-0.064	0.078	0.038	-0.030	0.059	0.035	0.032	0.001	0.029	-0.030
0.009	-0.207	-0.960	-0.035	-0.179	-0.983	0.026	0.135	0.017	-0.039	0.051	0.015	0.044	0.007	0.010	-0.041
-0.014	-0.211	-0.936	-0.037	-0.179	-0.983	-0.012	0.112	0.015	-0.059	0.048	0.038	0.067	0.010	0.035	-0.040
0.005	-0.241	-0.920	-0.038	-0.180	-0.983	-0.038	0.045	0.010	-0.039	0.018	0.053	0.048	0.041	0.051	-0.041
0.055	-0.207	-0.932	-0.043	-0.182	-0.982	-0.102	0.257	-0.035	0.017	0.055	0.041	0.002	0.005	0.039	-0.041
0.005	-0.230	-0.924	-0.046	-0.186	-0.982	-0.181	0.139	-0.039	-0.030	0.035	0.047	0.049	0.027	0.047	-0.039
0.009	-0.230	-0.909	-0.050	-0.190	-0.981	-0.204	0.189	-0.082	-0.022	0.039	0.062	0.046	0.027	0.063	-0.044
-0.014	-0.203	-0.901	-0.054	-0.194	-0.980	-0.201	0.213	-0.111	-0.040	0.070	0.069	0.069	0.001	0.070	-0.060
-0.026	-0.211	-0.869	-0.056	-0.199	-0.978	-0.248	0.096	-0.104	-0.049	0.067	0.099	0.081	0.005	0.102	-0.051
-0.033	-0.234	-0.869	-0.063	-0.202	-0.977	-0.181	0.333	-0.120	-0.049	0.048	0.098	0.089	0.028	0.102	-0.064
0.043	-0.234	-0.881	-0.066	-0.205	-0.976	-0.161	0.148	-0.103	0.031	0.051	0.085	0.012	0.027	0.090	-0.060
-0.064	-0.234	-0.869	-0.066	-0.208	-0.976	-0.115	-0.050	-0.136	-0.076	0.053	0.097	0.120	0.027	0.102	-0.059
0.001	-0.226	-0.849	-0.073	-0.210	-0.975	-0.106	0.357	-0.131	-0.003	0.063	0.116	0.055	0.019	0.122	-0.057
-0.045	-0.272	-0.873	-0.077	-0.213	-0.974	-0.152	0.203	-0.068	-0.045	0.020	0.091	0.102	0.065	0.098	-0.078
-0.045	-0.272	-0.873	-0.081	-0.215	-0.973	-0.139	0.186	-0.092	-0.041	0.022	0.090	0.102	0.065	0.097	-0.067
-0.091	-0.238	-0.885	-0.083	-0.219	-0.972	-0.185	0.072	-0.111	-0.085	0.061	0.077	0.149	0.030	0.085	-0.065
-0.037	-0.245	-0.889	-0.087	-0.222	-0.971	-0.159	0.177	-0.137	-0.027	0.056	0.072	0.096	0.037	0.079	-0.057
-0.026	-0.238	-0.897	-0.092	-0.225	-0.970	-0.166	0.235	-0.185	-0.011	0.067	0.063	0.084	0.028	0.070	-0.055
-0.045	-0.269	-0.924	-0.097	-0.228	-0.969	-0.147	0.219	-0.213	-0.025	0.038	0.034	0.104	0.057	0.042	-0.050
-0.064	-0.265	-0.897	-0.103	-0.229	-0.968	-0.078	0.273	-0.193	-0.038	0.044	0.061	0.124	0.053	0.069	-0.046
-0.103	-0.292	-0.920	-0.105	-0.229	-0.968	-0.022	0.036	-0.124	-0.075	0.017	0.037	0.163	0.078	0.045	-0.040
-0.033	-0.265	-0.893	-0.107	-0.230	-0.967	-0.051	0.098	-0.157	-0.004	0.045	0.065	0.094	0.051	0.072	-0.032
-0.030	-0.253	-0.940	-0.110	-0.230	-0.967	-0.018	0.123	-0.156	0.003	0.057	0.017	0.091	0.038	0.025	-0.025
-0.007	-0.230	-0.893	-0.114	-0.231	-0.966	-0.066	0.203	-0.174	0.030	0.081	0.063	0.068	0.015	0.073	-0.002
-0.068	-0.222	-0.972	-0.119	-0.233	-0.965	-0.106	0.201	-0.143	-0.027	0.091	-0.016	0.129	0.006	0.006	0.001
-0.033	-0.241	-1.007	-0.126	-0.233	-0.964	-0.049	0.353	-0.208	0.015	0.072	-0.053	0.095	0.025	0.041	0.004
-0.091	-0.257	-1.019	-0.133	-0.234	-0.963	-0.060	0.308	-0.157	-0.036	0.057	-0.066	0.153	0.040	0.052	-0.002
-0.072	-0.292	-1.011	-0.140	-0.235	-0.962	-0.060	0.360	-0.137	-0.010	0.023	-0.059	0.135	0.074	0.043	-0.002
-0.122	-0.296	-1.031	-0.147	-0.235	-0.961	-0.023	0.344	-0.131	-0.053	0.020	-0.080	0.185	0.077	0.062	-0.008
-0.141	-0.288	-1.074	-0.152	-0.236	-0.960	-0.048	0.202	-0.110	-0.068	0.028	-0.124	0.205	0.068	0.105	0.000
-0.145	-0.303	-1.137	-0.158	-0.234	-0.959	0.080	0.324	-0.106	-0.065	0.011	-0.188	0.209	0.083	0.167	0.010
-0.107	-0.315	-1.090	-0.168	-0.227	-0.959	0.373	0.511	-0.060	-0.017	-0.008	-0.140	0.171	0.093	0.119	0.000
-0.099	-0.346	-1.117	-0.177	-0.218	-0.960	0.442	0.488	-0.025	-0.000	-0.047	-0.167	0.164	0.123	0.146	-0.031
-0.218	-0.319	-1.074	-0.178	-0.211	-0.961	0.408	0.027	-0.001	-0.119	-0.027	-0.122	0.284	0.095	0.102	-0.064
-0.295	-0.303	-0.979	-0.173	-0.205	-0.963	0.321	-0.280	-0.017	-0.201	-0.018	-0.026	0.361	0.078	0.007	-0.095
-0.237	-0.272	-0.881	-0.168	-0.200	-0.965	0.278	-0.241	0.029	-0.148	0.008	0.075	0.304	0.046	0.091	-0.115
-0.187	-0.226	-0.869	-0.162	-0.194	-0.968	0.319	-0.320	0.101	-0.104	0.049	0.089	0.255	0.001	0.103	-0.092
-0.122	-0.153	-0.952	-0.156	-0.189	-0.970	0.280	-0.274	-0.012	-0.044	0.117	0.008	0.190	0.075	0.021	-0.011
-0.060	-0.087	-1.062	-0.151	-0.187	-0.971	0.050	-0.279	-0.117	0.012	0.181	-0.101	0.128	0.141	0.089	0.066
0.136	0.041	-1.086	-0.148	-0.192	-0.970	-0.307	-0.166	-0.223	0.204	0.313	-0.125	0.067	0.270	0.113	0.166
0.136	0.041	-1.086	-0.144	-0.201	-0.969	-0.558	-0.226	-0.276	0.200	0.322	-0.126	0.067	0.271	0.113	0.262
0.274	0.021	-1.161	-0.135	-0.212	-0.968	-0.673	-0.438	-0.227	0.330	0.315	-0.203	0.205	0.252	0.187	0.349
0.324	-0.006	-1.243	-0.123	-0.225	-0.967	-0.691	-0.581	-0.219	0.368	0.300	-0.286	0.255	0.226	0.270	0.394
0.367	-0.098	-1.303	-0.111	-0.234	-0.966	-0.568	-0.629	-0.290	0.398	0.216	-0.346	0.297	0.135	0.329	0.465
0.355	-0.203	-1.318	-0.089	-0.246	-0.965	-0.677	-1.163	-0.404	0.364	0.124	-0.363	0.285	0.032	0.345	0.492
0.513	-0.307	-1.283	-0.076	-0.258	-0.963	-0.685	-0.716	-0.601	0.510	0.032	-0.329	0.442	0.072	0.310	0.524
0.493	-0.369	-1.184	-0.053	-0.269	-0.962	-0.579	-1.263	-0.436	0.466	-0.019	-0.232	0.422	0.133	0.212	0.547
0.647	-0.299	-1.066	-0.037	-0.278	-0.960	-0.511	-0.814	-0.414	0.605	0.060	-0.116	0.575	0.063	0.094	0.552
0.659	-0.272	-1.054	-0.028	-0.286	-0.958	-0.435	-0.477	-0.394	0.607	0.095	-0.106	0.586	0.035	0.082	0.514
0.532	-0.307	-1.086	-0.023	-0.295	-0.955	-0.460	-0.280	-0.263	0.475	0.069	-0.140	0.459	0.068	0.114	0.472
0.451	-0.361	-1.042	-0.017	-0.302	-0.953	-0.362	-0.277	-0.152	0.388	0.022	-0.099	0.378	0.122	0.071	0.400
0.397	-0.466	-0.928	-0.008	-0.304	-0.953	-0.100	-0.395	-0.017	0.325	-0.080	0.015	0.323	0.225	0.043	0.327
0.328	-0.496	-0.964	0.000	-0.307	-0.952	-0.137	-0.381	0.050	0.247	-0.108	-0.022	0.254	0.255	0.007	0.260
0.320	-0.423	-0.995	0.006	-0.309	-0.951	-0.065	-0.230	-0.009	0.234	-0.033	-0.054	0.246	0.181	0.024	0.199
0.236	-0.396	-0.991	0.013	-0.309	-0.951	0.020	-0.343	-0.042	0.143	-0.006	-0.050	0.160	0.154	0.021	0.168
0.182	-0.326	-0.975	0.023	-0.305	-0.952	0.195	-0.507	0.020	0.079	0.060	-0.033	0.106	0.084	0.005	0.135
0.309	-0.280	-0.822	0.030	-0.302	-0.953	0.179	-0.324	0.087	0.198	0.103	0.121	0.232	0.037	0.149	0.108
0.251	-0.334	-0.775	0.033	-0.303	-0.952	-0.046	-0.077	0.138	0.137	0.050	0.168	0.174	0.091	0.196	0.088
0.190	-0.500	-1.011	0.030	-0.302	-0.953	0.046	0.198	0.023	0.079	-0.117	-0.068	0.112	0.256	0.041	0.050
0.101	-0.415	-1.109	0.027	-0.298	-0.954	0.237	0.195	0.064	-0.007	-0.036	-0.165	0.024	0.171	0.140	0.002
-0.068	-0.373	-1.094	0.023	-0.296	-0.955	0.089	0.272	0.171	-0.172	0.005	-0.149	0.146	0.128	0.124	-0.039
0.009	-0.357	-0.905	0.020	-0.295	-0.955	0.078	0.146	0.049	-0.092	0.019	0.041	0.070	0.112	0.065	-0.078
-0.033	-0.342	-0.924	0.023	-0.293	-0.956	0.113	-0.160	0.081	-0.138	0.032	0.022	0.113	0.097	0.045	-0.108
-0.010	-0.272	-0.975	0.026	-0.295	-0.955	-0.096	-0.116	0.154	-0.118	0.104	-0.030	0.090	0.027	0.006	-0.094
0.009	-0.222	-0.928	0.031	-0.298	-0.954	-0.207	-0.224	0.069	-0.103	0.158	0.016	0.071	0.023	0.041	-0.083
0.063	-0.408	-0.960	0.029	-0.297	-0.955	0.107	0.095	-0.070	-0.047	-0.029	-0.015	0.017	0.162	0.009	-0.088
0.063	-0.408	-0.960	0.033	-0.295	-0.955	0.074	-0.196	0.085	-0.052	-0.030	-0.015	0.018	0.162	0.009	-0.075
-0.053	-0.319	-0.940	0.037	-0.298	-0.954	-0.136	-0.188	0.106	-0.171	0.061	0.004	0.134	0.073	0.029	-0.100
0.151	-0.377	-0.751	0.034	-0.299	-0.954	-0.035	0.177	-0.070	0.036	0.004	0.193	0.070	0.130	0.218	-0.105
-0.087	-0.411	-0.842	0.041	-0.294	-0.955	0.313	-0.389	0.061	-0.210	-0.036	0.104	0.169	0.165	0.127	-0.117
0.070	-0.338	-0.905	0.044	-0.289	-0.956	0.257	-0.105	0.058	-0.055	0.033	0.042	0.012	0.091	0.064	-0.113
0.020	-0.284	-0.932	0.043	-0.291	-0.956	-0.124	0.038	-0.029	-0.104	0.089	0.014	0.062	0.037	0.037	-0.134
-0.014	-0.311	-0.905	0.042	-0.294	-0.955	-0.122	-0.011	-0.171	-0.138	0.065	0.041	0.097	0.064	0.064	-0.103
0.032	-0.411	-0.798	0.042	-0.291	-0.956	0.162	-0.082	-0.135	-0.092	-0.038	0.148	0.051	0.164	0.170	-0.118
0.074	-0.435	-0.853	0.039	-0.289	-0.957	0.159	0.192	-0.030	-0.047	-0.064	0.093	0.009	0.187	0.115	-0.119
-0.037	-0.400	-0.960	0.037	-0.290	-0.956	-0.044	0.062	-0.001	-0.157	-0.028	-0.014	0.121	0.152	0.009	-0.102
-0.018	-0.261	-1.011	0.039	-0.289	-0.956	0.015	-0.062	0.038	-0.139	0.111	-0.065	0.102	0.012	0.043	-0.112
0.070	-0.280	-0.920	0.036	-0.283	-0.958	0.327	0.130	-0.057	-0.048	0.085	0.028	0.014	0.031	0.048	-0.099
-0.041	-0.265	-0.857	0.044	-0.278	-0.959	0.250	-0.406	0.073	-0.167	0.096	0.092	0.126	0.016	0.111	-0.086
0.151	-0.365	-0.853	0.048	-0.278	-0.959	0.021	-0.203	0.079	0.020	-0.005	0.096	0.066	0.116	0.114	-0.071
0.047	-0.388	-0.972	0.054	-0.279	-0.959	-0.020	-0.273	0.076	-0.089	-0.027	-0.023	0.038	0.139	0.004	-0.070
0.086	-0.292	-1.011	0.056	-0.273	-0.960	0.292	-0.092	-0.011	-0.053	0.064	-0.061	0.000	0.042	0.043	-0.044
0.113	-0.272	-0.889	0.059	-0.266	-0.962	0.368	-0.129	0.077	-0.029	0.076	0.063	0.027	0.023	0.079	-0.047
0.132	-0.377	-0.826	0.063	-0.265	-0.962	0.074	-0.175	0.185	-0.014	-0.029	0.126	0.046	0.127	0.142	-0.057
0.147	-0.392	-0.849	0.061	-0.266	-0.962	-0.050	0.164	0.104	0.004	-0.043	0.102	0.061	0.142	0.118	-0.067
-0.003	-0.392	-0.972	0.055	-0.262	-0.964	0.267	0.273	-0.068	-0.141	-0.048	-0.018	0.089	0.142	0.004	-0.059
0.028	-0.284	-1.027	0.059	-0.259	-0.964	0.138	-0.189	0.032	-0.114	0.057	-0.073	0.059	0.034	0.059	-0.046
0.128	-0.269	-0.975	0.058	-0.258	-0.965	0.064	0.098	0.110	-0.013	0.071	-0.021	0.041	0.019	0.008	-0.050
0.174	-0.265	-0.885	0.058	-0.259	-0.964	-0.081	0.058	0.128	0.034	0.077	0.069	0.087	0.015	0.082	-0.029
0.117	-0.334	-0.853	0.052	-0.261	-0.964	-0.106	0.286	-0.076	-0.019	0.010	0.100	0.029	0.085	0.114	-0.022
0.151	-0.365	-0.857	0.053	-0.260	-0.964	0.074	-0.055	-0.031	0.015	-0.022	0.096	0.063	0.116	0.110	-0.031
0.055	-0.342	-1.054	0.057	-0.254	-0.965	0.314	-0.197	0.054	-0.086	-0.005	-0.100	0.033	0.093	0.087	-0.033
0.055	-0.342	-1.054	0.057	-0.248	-0.967	0.364	0.015	0.082	-0.086	-0.011	-0.098	0.033	0.093	0.087	-0.044
0.113	-0.218	-1.027	0.059	-0.246	-0.967	0.039	-0.043	0.175	-0.030	0.111	-0.070	0.024	0.030	0.060	-0.051
0.013	-0.234	-1.003	0.059	-0.246	-0.967	0.016	0.034	0.139	-0.130	0.095	-0.046	0.076	0.015	0.036	-0.048
0.113	-0.280	-0.885	0.061	-0.246	-0.967	0.003	-0.098	0.032	-0.032	0.049	0.072	0.024	0.032	0.082	-0.060
0.143	-0.288	-0.857	0.061	-0.244	-0.968	0.091	0.049	-0.009	-0.001	0.040	0.100	0.055	0.040	0.110	-0.065
0.055	-0.365	-0.901	0.064	-0.238	-0.969	0.373	-0.159	-0.007	-0.092	-0.044	0.058	0.034	0.117	0.067	-0.058
0.132	-0.373	-0.909	0.063	-0.230	-0.971	0.408	0.034	-0.013	-0.015	-0.060	0.051	0.043	0.125	0.059	-0.040
0.067	-0.357	-0.999	0.069	-0.230	-0.971	0.019	-0.270	0.189	-0.087	-0.044	-0.040	0.022	0.110	0.032	-0.047
0.155	-0.280	-1.054	0.065	-0.229	-0.971	0.050	0.272	0.102	0.006	0.032	-0.095	0.066	0.033	0.087	-0.038
0.047	-0.207	-1.031	0.065	-0.229	-0.971	-0.003	-0.023	-0.014	-0.102	0.106	-0.071	0.043	0.040	0.063	-0.042
0.070	-0.218	-0.999	0.066	-0.228	-0.972	0.067	-0.041	-0.022	-0.079	0.093	-0.039	0.020	0.028	0.031	-0.043
0.109	-0.214	-0.916	0.065	-0.222	-0.973	0.278	0.027	-0.099	-0.040	0.092	0.045	0.018	0.032	0.051	-0.059
0.093	-0.303	-0.905	0.067	-0.216	-0.974	0.314	-0.117	-0.034	-0.058	-0.003	0.057	0.003	0.057	0.064	-0.048
0.151	-0.373	-0.849	0.070	-0.214	-0.974	0.126	-0.093	0.132	-0.003	-0.074	0.113	0.060	0.127	0.119	-0.049
0.167	-0.326	-0.885	0.068	-0.215	-0.974	-0.003	0.125	0.066	0.014	-0.028	0.078	0.076	0.082	0.084	-0.039
0.074	-0.319	-0.987	0.070	-0.217	-0.974	-0.079	-0.120	0.002	-0.080	-0.018	-0.025	0.017	0.074	0.019	-0.031
0.124	-0.299	-1.023	0.069	-0.217	-0.974	-0.031	0.080	-0.012	-0.029	0.002	-0.061	0.033	0.055	0.054	-0.034
0.117	-0.261	-0.972	0.069	-0.215	-0.974	0.141	-0.023	-0.046	-0.037	0.038	-0.009	0.024	0.017	0.002	-0.040
0.055	-0.207	-1.066	0.070	-0.212	-0.975	0.165	-0.047	-0.064	-0.099	0.089	-0.103	0.037	0.037	0.097	-0.026
0.093	-0.187	-1.011	0.069	-0.204	-0.976	0.378	0.042	-0.010	-0.060	0.101	-0.046	0.001	0.056	0.041	-0.032
0.155	-0.141	-0.983	0.072	-0.197	-0.978	0.336	-0.124	0.005	-0.001	0.140	-0.018	0.062	0.102	0.014	-0.038
0.101	-0.126	-0.995	0.070	-0.193	-0.979	0.222	0.130	0.087	-0.053	0.151	-0.028	0.008	0.117	0.025	-0.033
0.101	-0.172	-0.932	0.070	-0.189	-0.980	0.191	0.019	0.107	-0.053	0.101	0.035	0.008	0.071	0.038	-0.039
0.159	-0.222	-0.865	0.068	-0.192	-0.979	-0.147	0.141	0.087	0.007	0.053	0.102	0.065	0.020	0.105	-0.059
0.132	-0.299	-0.802	0.064	-0.195	-0.979	-0.129	0.183	0.041	-0.017	-0.021	0.165	0.037	0.058	0.168	-0.055
0.101	-0.342	-0.814	0.064	-0.195	-0.979	-0.001	0.000	-0.086	-0.048	-0.063	0.153	0.007	0.101	0.156	-0.056
0.170	-0.369	-0.861	0.067	-0.197	-0.978	-0.059	-0.110	-0.019	0.019	-0.088	0.105	0.076	0.128	0.109	-0.062
0.090	-0.338	-0.936	0.067	-0.196	-0.978	0.070	-0.006	-0.035	-0.062	-0.058	0.030	0.005	0.097	0.034	-0.051
0.105	-0.350	-0.916	0.065	-0.193	-0.979	0.193	0.061	-0.067	-0.045	-0.073	0.051	0.009	0.110	0.053	-0.035
0.140	-0.307	-0.940	0.064	-0.188	-0.980	0.277	0.070	-0.034	-0.009	-0.035	0.028	0.044	0.067	0.029	-0.041
0.136	-0.299	-0.972	0.065	-0.183	-0.981	0.284	-0.056	-0.005	-0.015	-0.033	-0.002	0.040	0.060	0.002	-0.030
0.101	-0.311	-0.975	0.069	-0.178	-0.982	0.278	-0.148	0.058	-0.052	-0.049	-0.006	0.005	0.072	0.006	-0.021
0.140	-0.303	-0.964	0.068	-0.172	-0.983	0.287	0.057	0.029	-0.013	-0.047	0.007	0.043	0.065	0.005	-0.028
0.132	-0.288	-0.991	0.067	-0.170	-0.983	0.117	0.054	0.092	-0.020	-0.033	-0.020	0.035	0.050	0.023	-0.015
0.082	-0.284	-1.011	0.073	-0.166	-0.983	0.221	-0.248	0.123	-0.076	-0.034	-0.039	0.015	0.046	0.043	-0.007
0.186	-0.249	-1.050	0.072	-0.167	-0.983	-0.027	0.080	0.104	0.029	0.002	-0.079	0.089	0.012	0.083	-0.002
0.120	-0.265	-1.058	0.071	-0.168	-0.983	-0.060	0.064	0.120	-0.036	-0.013	-0.086	0.023	0.028	0.091	-0.010
0.143	-0.249	-1.031	0.068	-0.170	-0.983	-0.126	0.150	0.027	-0.010	0.006	-0.059	0.046	0.014	0.064	0.005
0.074	-0.238	-1.042	0.073	-0.171	-0.983	-0.031	-0.216	0.106	-0.084	0.018	-0.071	0.024	0.003	0.077	-0.020
0.167	-0.234	-0.987	0.068	-0.173	-0.983	-0.096	0.241	-0.037	0.013	0.024	-0.016	0.068	0.000	0.022	-0.013
0.040	-0.207	-1.078	0.072	-0.177	-0.982	-0.190	-0.198	0.051	-0.118	0.055	-0.107	0.059	0.026	0.114	-0.027
0.167	-0.207	-1.031	0.068	-0.178	-0.982	-0.030	0.221	-0.071	0.013	0.056	-0.059	0.068	0.025	0.067	-0.018
0.051	-0.153	-1.070	0.064	-0.180	-0.981	-0.143	0.176	-0.007	-0.098	0.113	-0.099	0.049	0.079	0.106	-0.026
0.124	-0.211	-1.007	0.062	-0.179	-0.982	0.090	0.131	-0.080	-0.023	0.053	-0.035	0.024	0.020	0.042	-0.011
0.101	-0.180	-1.046	0.066	-0.178	-0.982	0.037	-0.215	-0.002	-0.050	0.083	-0.075	0.000	0.051	0.080	-0.026
0.143	-0.226	-0.991	0.064	-0.176	-0.982	0.130	0.112	-0.048	-0.006	0.035	-0.019	0.042	0.004	0.025	-0.019
0.086	-0.203	-1.011	0.058	-0.174	-0.983	0.089	0.286	-0.075	-0.058	0.056	-0.038	0.015	0.028	0.044	-0.019
0.093	-0.214	-1.042	0.062	-0.170	-0.984	0.228	-0.189	-0.022	-0.054	0.040	-0.069	0.006	0.018	0.075	-0.016
0.101	-0.195	-1.058	0.055	-0.166	-0.985	0.216	0.332	-0.121	-0.040	0.056	-0.083	0.002	0.039	0.091	-0.017
0.109	-0.211	-1.066	0.058	-0.162	-0.985	0.183	-0.148	-0.018	-0.036	0.037	-0.091	0.013	0.024	0.099	-0.014
0.113	-0.257	-1.027	0.052	-0.162	-0.985	0.037	0.316	-0.016	-0.026	-0.010	-0.051	0.019	0.021	0.061	-0.012
0.124	-0.257	-0.944	0.054	-0.159	-0.986	0.146	-0.086	0.022	-0.017	-0.013	0.033	0.034	0.021	0.020	-0.014
0.128	-0.269	-0.960	0.052	-0.157	-0.986	0.122	0.130	0.002	-0.011	-0.026	0.017	0.040	0.034	0.002	-0.017
0.128	-0.234	-0.952	0.052	-0.154	-0.987	0.168	0.006	0.056	-0.012	0.005	0.026	0.043	0.000	0.008	-0.019
0.128	-0.234	-0.952	0.047	-0.152	-0.987	0.095	0.278	0.009	-0.007	0.004	0.027	0.045	0.002	0.008	-0.017
0.124	-0.261	-0.964	0.048	-0.150	-0.988	0.128	-0.054	0.034	-0.013	-0.025	0.015	0.044	0.030	0.004	-0.022
0.132	-0.238	-0.936	0.048	-0.148	-0.988	0.107	0.026	0.024	-0.005	-0.004	0.043	0.055	0.007	0.024	-0.021
0.105	-0.222	-0.952	0.046	-0.145	-0.988	0.150	0.117	0.023	-0.031	0.008	0.028	0.030	0.007	0.008	-0.023
0.140	-0.230	-0.924	0.047	-0.143	-0.989	0.119	-0.014	0.053	0.002	-0.002	0.056	0.065	0.002	0.036	-0.026
0.117	-0.226	-0.964	0.045	-0.140	-0.989	0.177	0.105	0.066	-0.020	-0.001	0.017	0.043	0.000	0.002	-0.032
0.105	-0.211	-0.968	0.045	-0.137	-0.989	0.143	-0.007	0.079	-0.032	0.012	0.014	0.031	0.013	0.004	-0.032
0.097	-0.180	-0.960	0.047	-0.136	-0.990	0.095	-0.053	0.083	-0.041	0.041	0.022	0.023	0.042	0.005	-0.025
0.117	-0.203	-0.932	0.048	-0.133	-0.990	0.153	-0.023	0.087	-0.023	0.015	0.050	0.041	0.017	0.033	-0.023
0.163	-0.195	-0.972	0.047	-0.129	-0.990	0.168	0.043	0.064	0.023	0.020	0.011	0.086	0.023	0.005	-0.023
0.132	-0.207	-0.952	0.046	-0.127	-0.991	0.153	0.092	0.058	-0.006	0.005	0.031	0.055	0.011	0.016	-0.021
0.113	-0.187	-0.956	0.046	-0.124	-0.991	0.154	0.015	0.075	-0.026	0.022	0.027	0.035	0.029	0.013	-0.016
0.117	-0.180	-0.940	0.048	-0.121	-0.992	0.164	-0.062	0.070	-0.023	0.026	0.043	0.038	0.036	0.029	-0.021
0.140	-0.172	-0.944	0.047	-0.119	-0.992	0.108	0.071	0.050	0.001	0.032	0.039	0.060	0.042	0.025	-0.023
0.132	-0.149	-0.975	0.045	-0.116	-0.992	0.130	0.114	0.041	-0.005	0.053	0.008	0.051	0.065	0.007	-0.015
0.113	-0.160	-0.964	0.046	-0.114	-0.992	0.112	-0.029	0.035	-0.024	0.040	0.020	0.030	0.053	0.006	-0.015
0.147	-0.153	-0.975	0.046	-0.112	-0.993	0.117	0.021	0.015	0.011	0.046	0.008	0.064	0.059	0.006	-0.019
0.101	-0.156	-0.972	0.043	-0.109	-0.993	0.155	0.115	0.018	-0.033	0.039	0.012	0.016	0.055	0.001	-0.014
0.097	-0.156	-0.983	0.042	-0.107	-0.993	0.075	0.067	0.039	-0.035	0.038	0.001	0.012	0.054	0.013	-0.015
0.167	-0.149	-0.944	0.043	-0.106	-0.993	0.062	-0.014	0.014	0.034	0.044	0.040	0.081	0.060	0.027	-0.010
0.101	-0.172	-0.960	0.040	-0.106	-0.994	0.048	0.146	0.029	-0.029	0.020	0.024	0.015	0.036	0.011	-0.011
0.178	-0.149	-0.956	0.041	-0.104	-0.994	0.064	-0.010	0.038	0.048	0.043	0.028	0.091	0.058	0.016	-0.011
0.086	-0.184	-0.983	0.041	-0.104	-0.994	0.048	0.024	0.023	-0.044	0.007	0.001	0.000	0.023	0.010	-0.013
0.093	-0.153	-0.979	0.037	-0.102	-0.994	0.083	0.204	-0.012	-0.032	0.037	0.005	0.007	0.052	0.005	-0.016
0.147	-0.164	-0.952	0.038	-0.101	-0.994	0.067	-0.038	0.032	0.021	0.024	0.033	0.062	0.039	0.023	-0.032
0.070	-0.156	-0.983	0.036	-0.101	-0.994	0.003	0.126	0.034	-0.054	0.032	0.001	0.015	0.046	0.010	-0.022
0.070	-0.156	-0.983	0.033	-0.100	-0.994	0.044	0.124	0.033	-0.051	0.031	0.001	0.016	0.045	0.009	-0.022
0.143	-0.184	-0.956	0.031	-0.099	-0.995	0.106	0.128	0.027	0.024	0.002	0.029	0.057	0.017	0.019	-0.025
0.082	-0.172	-0.983	0.031	-0.097	-0.995	0.098	0.041	0.038	-0.037	0.012	0.001	0.004	0.027	0.007	-0.022
0.120	-0.168	-0.960	0.029	-0.096	-0.995	0.073	0.077	0.001	0.003	0.015	0.025	0.034	0.029	0.017	-0.010
0.090	-0.141	-0.960	0.030	-0.095	-0.995	0.019	-0.011	0.017	-0.029	0.042	0.025	0.003	0.055	0.016	-0.021
0.140	-0.145	-0.952	0.025	-0.094	-0.995	0.051	0.268	-0.025	0.026	0.037	0.033	0.054	0.051	0.024	-0.019
0.067	-0.133	-0.972	0.023	-0.095	-0.995	0.004	0.084	-0.013	-0.045	0.049	0.013	0.019	0.062	0.005	-0.014
0.101	-0.149	-0.948	0.023	-0.095	-0.995	-0.026	0.004	-0.017	-0.011	0.034	0.036	0.016	0.045	0.030	-0.017
0.124	-0.149	-0.987	0.017	-0.095	-0.995	0.008	0.311	-0.046	0.018	0.034	-0.003	0.039	0.044	0.009	-0.022
0.051	-0.164	-0.991	0.018	-0.096	-0.995	-0.048	-0.038	0.014	-0.056	0.020	-0.007	0.033	0.028	0.012	-0.009
0.097	-0.187	-0.983	0.019	-0.097	-0.995	-0.035	-0.019	0.037	-0.010	-0.002	0.000	0.014	0.003	0.004	-0.015
0.128	-0.184	-0.972	0.014	-0.097	-0.995	0.028	0.268	-0.017	0.025	0.002	0.012	0.046	0.005	0.010	-0.018
0.051	-0.153	-0.972	0.015	-0.097	-0.995	0.005	-0.022	0.022	-0.052	0.033	0.012	0.031	0.034	0.011	-0.005
0.117	-0.145	-0.948	0.015	-0.097	-0.995	0.021	0.014	0.044	0.013	0.040	0.035	0.035	0.040	0.035	-0.012
0.143	-0.149	-0.924	0.012	-0.096	-0.995	0.041	0.161	0.014	0.043	0.036	0.059	0.062	0.034	0.059	-0.019
0.055	-0.126	-0.956	0.008	-0.096	-0.995	-0.005	0.190	-0.010	-0.042	0.060	0.028	0.025	0.056	0.027	-0.011
0.082	-0.141	-0.979	0.007	-0.097	-0.995	-0.010	0.054	0.008	-0.015	0.045	0.004	0.003	0.039	0.004	-0.019
0.093	-0.160	-0.960	0.006	-0.098	-0.995	-0.037	0.095	0.013	-0.001	0.026	0.024	0.015	0.018	0.025	-0.030
0.055	-0.180	-0.956	0.003	-0.098	-0.995	-0.015	0.143	0.032	-0.037	0.007	0.027	0.023	0.003	0.029	-0.025
0.063	-0.176	-0.956	0.002	-0.098	-0.995	0.041	0.091	0.023	-0.028	0.010	0.027	0.015	0.001	0.028	-0.026
0.074	-0.145	-0.956	0.000	-0.097	-0.995	0.026	0.081	0.027	-0.015	0.041	0.028	0.004	0.029	0.028	-0.029
0.070	-0.149	-0.964	-0.004	-0.098	-0.995	-0.020	0.211	-0.007	-0.015	0.038	0.020	0.007	0.024	0.019	-0.024
0.074	-0.149	-0.944	-0.006	-0.098	-0.995	0.006	0.145	-0.010	-0.009	0.038	0.040	0.004	0.024	0.038	-0.017
0.067	-0.156	-0.972	-0.008	-0.098	-0.995	-0.014	0.085	0.015	-0.015	0.031	0.012	0.011	0.015	0.011	-0.022
0.090	-0.149	-0.944	-0.009	-0.098	-0.995	0.009	0.087	0.014	0.010	0.039	0.040	0.012	0.022	0.039	-0.028
0.036	-0.168	-0.960	-0.011	-0.099	-0.995	-0.005	0.113	0.042	-0.042	0.020	0.024	0.041	0.002	0.025	-0.017
0.036	-0.168	-0.960	-0.010	-0.098	-0.995	0.039	-0.038	0.035	-0.043	0.019	0.024	0.041	0.000	0.026	-0.011
0.117	-0.126	-0.975	-0.009	-0.098	-0.995	0.014	-0.032	0.002	0.036	0.062	0.009	0.040	0.041	0.010	-0.005
0.097	-0.106	-0.975	-0.012	-0.098	-0.995	0.002	0.154	-0.006	0.020	0.081	0.009	0.022	0.059	0.011	0.001
0.120	-0.122	-0.928	-0.016	-0.100	-0.995	-0.076	0.216	-0.020	0.047	0.068	0.056	0.045	0.043	0.058	0.016
0.063	-0.168	-0.964	-0.017	-0.101	-0.995	-0.075	0.041	0.005	-0.010	0.024	0.020	0.013	0.005	0.023	-0.001
0.101	-0.203	-0.964	-0.022	-0.100	-0.995	0.056	0.304	0.004	0.034	-0.012	0.020	0.026	0.040	0.023	-0.007
0.013	-0.180	-0.975	-0.023	-0.100	-0.995	0.018	0.026	0.021	-0.054	0.011	0.008	0.062	0.018	0.011	-0.019
0.063	-0.137	-0.936	-0.027	-0.101	-0.995	-0.015	0.230	-0.004	-0.000	0.054	0.048	0.012	0.023	0.051	-0.022
0.032	-0.129	-0.952	-0.030	-0.101	-0.994	-0.027	0.176	0.028	-0.028	0.063	0.032	0.043	0.030	0.036	-0.027
0.028	-0.145	-0.972	-0.032	-0.103	-0.994	-0.055	0.099	0.018	-0.030	0.049	0.012	0.046	0.013	0.016	-0.014
0.082	-0.176	-0.909	-0.036	-0.104	-0.994	-0.068	0.225	-0.049	0.028	0.020	0.074	0.008	0.018	0.078	-0.009
0.082	-0.195	-0.924	-0.041	-0.107	-0.993	-0.118	0.274	-0.048	0.033	0.004	0.058	0.008	0.038	0.062	-0.012
0.070	-0.184	-0.924	-0.050	-0.110	-0.993	-0.129	0.450	-0.078	0.030	0.018	0.057	0.004	0.027	0.062	-0.005
0.001	-0.156	-0.936	-0.053	-0.112	-0.992	-0.135	0.133	-0.061	-0.036	0.048	0.044	0.073	0.000	0.050	-0.015
0.074	-0.172	-0.873	-0.057	-0.115	-0.992	-0.112	0.250	-0.056	0.041	0.035	0.107	0.000	0.015	0.113	-0.026
0.005	-0.176	-0.893	-0.063	-0.117	-0.991	-0.083	0.285	-0.012	-0.023	0.034	0.086	0.069	0.019	0.093	-0.035
0.020	-0.187	-0.861	-0.066	-0.117	-0.991	-0.022	0.182	-0.003	-0.004	0.023	0.117	0.054	0.031	0.124	-0.030
0.013	-0.172	-0.881	-0.071	-0.118	-0.990	-0.015	0.272	-0.025	-0.006	0.040	0.097	0.062	0.015	0.105	-0.040
0.017	-0.149	-0.909	-0.076	-0.117	-0.990	0.012	0.238	-0.041	0.002	0.063	0.069	0.058	0.007	0.077	-0.039
-0.014	-0.164	-0.905	-0.079	-0.117	-0.990	0.026	0.152	-0.043	-0.026	0.047	0.073	0.088	0.010	0.082	-0.036
-0.003	-0.191	-0.885	-0.081	-0.116	-0.990	0.047	0.109	-0.058	-0.012	0.020	0.092	0.077	0.038	0.101	-0.032
0.009	-0.207	-0.865	-0.088	-0.115	-0.989	0.071	0.357	-0.089	0.006	0.003	0.111	0.065	0.055	0.121	-0.034
0.020	-0.203	-0.857	-0.094	-0.114	-0.989	0.071	0.294	-0.052	0.024	0.006	0.119	0.053	0.053	0.129	-0.028
-0.007	-0.180	-0.885	-0.098	-0.113	-0.989	0.056	0.229	0.002	0.001	0.029	0.091	0.080	0.031	0.101	-0.021
-0.010	-0.168	-0.909	-0.104	-0.111	-0.988	0.089	0.336	-0.043	0.004	0.039	0.067	0.083	0.021	0.077	-0.016
0.009	-0.172	-0.873	-0.111	-0.110	-0.988	0.088	0.327	-0.035	0.029	0.034	0.102	0.064	0.027	0.113	-0.013
0.009	-0.172	-0.873	-0.114	-0.108	-0.988	0.120	0.187	-0.037	0.033	0.031	0.102	0.064	0.028	0.114	-0.015
-0.018	-0.153	-0.936	-0.119	-0.106	-0.987	0.050	0.250	-0.122	0.011	0.050	0.039	0.090	0.011	0.051	-0.015
-0.072	-0.160	-0.960	-0.126	-0.105	-0.986	0.053	0.328	-0.160	-0.036	0.041	0.015	0.143	0.020	0.027	-0.017
-0.053	-0.160	-0.948	-0.129	-0.105	-0.986	0.023	0.156	-0.158	-0.014	0.040	0.026	0.124	0.022	0.039	-0.018
-0.049	-0.156	-0.932	-0.133	-0.104	-0.986	0.018	0.199	-0.190	-0.006	0.044	0.042	0.119	0.019	0.054	-0.017
-0.049	-0.110	-0.964	-0.138	-0.104	-0.985	-0.037	0.221	-0.202	-0.001	0.090	0.010	0.119	0.026	0.023	-0.011
-0.041	-0.118	-0.948	-0.141	-0.104	-0.985	-0.027	0.176	-0.208	0.010	0.083	0.025	0.111	0.016	0.039	-0.014
-0.072	-0.114	-0.987	-0.146	-0.105	-0.984	-0.073	0.222	-0.211	-0.016	0.088	-0.015	0.141	0.019	0.000	-0.017
-0.103	-0.172	-0.983	-0.149	-0.106	-0.983	-0.080	0.129	-0.198	-0.044	0.031	-0.011	0.172	0.041	0.004	-0.014
-0.110	-0.164	-0.999	-0.151	-0.107	-0.983	-0.085	0.097	-0.167	-0.050	0.040	-0.028	0.179	0.034	0.011	-0.012
-0.072	-0.172	-1.031	-0.154	-0.110	-0.982	-0.133	0.164	-0.160	-0.008	0.035	-0.060	0.141	0.042	0.043	-0.006
-0.083	-0.156	-1.046	-0.159	-0.110	-0.981	-0.034	0.237	-0.230	-0.015	0.051	-0.077	0.152	0.028	0.059	0.003
-0.083	-0.129	-1.046	-0.164	-0.110	-0.980	-0.037	0.256	-0.219	-0.009	0.078	-0.078	0.152	0.001	0.059	0.016
-0.107	-0.137	-1.070	-0.168	-0.110	-0.980	-0.059	0.170	-0.167	-0.029	0.072	-0.102	0.175	0.009	0.082	0.023
-0.103	-0.207	-1.106	-0.174	-0.110	-0.979	0.028	0.308	-0.190	-0.019	0.001	-0.138	0.171	0.079	0.118	0.034
-0.099	-0.253	-1.133	-0.182	-0.106	-0.978	0.176	0.400	-0.143	-0.007	-0.048	-0.167	0.168	0.126	0.146	0.017
-0.076	-0.249	-1.113	-0.188	-0.098	-0.977	0.393	0.317	-0.080	0.022	-0.052	-0.148	0.144	0.122	0.126	-0.010
-0.214	-0.203	-1.070	-0.189	-0.089	-0.978	0.495	0.064	0.021	-0.116	-0.014	-0.104	0.283	0.076	0.084	-0.041
-0.245	-0.149	-1.011	-0.184	-0.078	-0.980	0.585	-0.227	0.053	-0.151	0.029	-0.043	0.314	0.022	0.025	-0.067
-0.218	-0.118	-0.944	-0.178	-0.069	-0.982	0.488	-0.321	-0.024	-0.130	0.051	0.026	0.287	0.008	0.042	-0.076
-0.141	-0.068	-0.901	-0.172	-0.061	-0.983	0.350	-0.320	-0.078	-0.059	0.094	0.071	0.210	0.057	0.085	-0.040
-0.045	-0.048	-0.952	-0.170	-0.057	-0.984	0.217	-0.116	-0.136	0.034	0.109	0.020	0.113	0.075	0.034	0.015
0.001	-0.044	-1.070	-0.168	-0.054	-0.984	0.090	-0.035	-0.148	0.080	0.111	-0.097	0.067	0.078	0.084	0.071
0.040	-0.095	-1.106	-0.167	-0.056	-0.984	-0.095	-0.049	-0.159	0.117	0.062	-0.133	0.028	0.027	0.119	0.157
0.055	-0.110	-1.078	-0.163	-0.061	-0.985	-0.311	-0.182	-0.199	0.128	0.052	-0.105	0.013	0.011	0.091	0.223
0.267	-0.056	-1.086	-0.164	-0.070	-0.984	-0.484	0.088	-0.316	0.340	0.115	-0.113	0.199	0.064	0.099	0.284
0.267	-0.056	-1.086	-0.164	-0.079	-0.983	-0.529	0.027	-0.331	0.340	0.124	-0.114	0.199	0.063	0.099	0.340
0.267	-0.087	-1.263	-0.164	-0.087	-0.983	-0.483	0.052	-0.345	0.340	0.102	-0.292	0.199	0.032	0.276	0.416
0.293	-0.071	-1.279	-0.158	-0.094	-0.983	-0.404	-0.258	-0.344	0.361	0.125	-0.307	0.226	0.047	0.291	0.451
0.413	-0.021	-1.251	-0.153	-0.100	-0.983	-0.398	-0.212	-0.404	0.475	0.181	-0.279	0.346	0.096	0.264	0.484
0.447	-0.021	-1.161	-0.146	-0.106	-0.984	-0.370	-0.271	-0.450	0.504	0.187	-0.188	0.380	0.096	0.173	0.476
0.455	-0.075	-1.121	-0.142	-0.111	-0.984	-0.304	-0.205	-0.469	0.507	0.138	-0.149	0.388	0.041	0.133	0.474
0.313	-0.133	-1.102	-0.132	-0.113	-0.985	-0.184	-0.444	-0.357	0.355	0.083	-0.128	0.246	0.017	0.114	0.457
0.386	-0.156	-1.098	-0.122	-0.112	-0.986	0.032	-0.466	-0.243	0.418	0.059	-0.123	0.319	0.040	0.110	0.418
0.428	-0.195	-1.054	-0.117	-0.111	-0.987	0.057	-0.222	-0.196	0.454	0.019	-0.079	0.361	0.079	0.066	0.376
0.317	-0.241	-1.058	-0.107	-0.111	-0.988	-0.002	-0.441	-0.088	0.333	-0.027	-0.081	0.250	0.126	0.070	0.348
0.305	-0.230	-1.027	-0.098	-0.110	-0.989	0.083	-0.410	-0.063	0.312	-0.016	-0.049	0.238	0.114	0.039	0.296
0.240	-0.211	-1.019	-0.089	-0.106	-0.990	0.169	-0.406	-0.060	0.238	0.000	-0.040	0.173	0.095	0.031	0.245
0.182	-0.187	-1.019	-0.075	-0.102	-0.992	0.251	-0.659	-0.054	0.167	0.019	-0.038	0.116	0.072	0.031	0.197
0.213	-0.172	-1.027	-0.067	-0.095	-0.993	0.337	-0.334	-0.009	0.190	0.028	-0.045	0.147	0.056	0.039	0.155
0.113	-0.083	-1.042	-0.058	-0.087	-0.995	0.432	-0.453	0.083	0.080	0.109	-0.059	0.047	0.033	0.055	0.133
0.136	-0.079	-1.011	-0.045	-0.075	-0.996	0.608	-0.585	0.284	0.091	0.101	-0.026	0.071	0.037	0.024	0.105
0.190	-0.091	-0.983	-0.037	-0.063	-0.997	0.585	-0.342	0.281	0.137	0.079	0.003	0.125	0.025	0.004	0.066
0.051	-0.207	-1.050	-0.041	-0.055	-0.998	0.462	0.197	0.173	0.002	-0.046	-0.064	0.013	0.091	0.063	0.028
0.013	-0.207	-1.098	-0.031	-0.046	-0.998	0.452	-0.465	0.254	-0.046	-0.054	-0.110	0.052	0.091	0.110	-0.018
-0.068	-0.126	-1.062	-0.026	-0.040	-0.999	0.327	-0.225	0.222	-0.132	0.022	-0.075	0.132	0.009	0.075	-0.053
-0.041	-0.110	-0.897	-0.018	-0.038	-0.999	0.137	-0.414	0.276	-0.113	0.035	0.091	0.105	0.006	0.091	-0.060
0.074	-0.102	-0.830	-0.015	-0.038	-0.999	0.012	-0.116	0.119	-0.001	0.043	0.158	0.011	0.014	0.158	-0.054
0.090	-0.137	-0.936	-0.008	-0.036	-0.999	0.093	-0.354	0.135	0.007	0.007	0.052	0.026	0.021	0.051	-0.043
0.090	-0.075	-1.031	-0.011	-0.032	-0.999	0.226	0.176	0.134	0.010	0.065	-0.042	0.026	0.041	0.044	-0.039
0.005	-0.137	-1.066	-0.012	-0.029	-1.000	0.182	0.066	0.132	-0.073	-0.000	-0.078	0.058	0.021	0.079	-0.055
-0.060	-0.083	-1.019	-0.017	-0.030	-0.999	-0.074	0.241	0.101	-0.133	0.056	-0.031	0.124	0.033	0.032	-0.075
-0.030	-0.095	-0.873	-0.015	-0.032	-0.999	-0.063	-0.093	0.036	-0.105	0.046	0.115	0.093	0.022	0.114	-0.097
-0.018	-0.153	-0.909	-0.015	-0.028	-0.999	0.224	-0.001	-0.132	-0.093	-0.016	0.080	0.081	0.036	0.078	-0.093
-0.030	-0.160	-1.035	-0.009	-0.023	-1.000	0.269	-0.319	-0.137	-0.111	-0.028	-0.046	0.092	0.044	0.048	-0.083
0.024	-0.156	-1.082	-0.009	-0.018	-1.000	0.262	-0.005	-0.016	-0.057	-0.029	-0.093	0.038	0.040	0.095	-0.062
-0.014	-0.133	-1.074	-0.008	-0.012	-1.000	0.293	-0.033	-0.039	-0.096	-0.011	-0.085	0.077	0.016	0.088	-0.054
0.005	-0.095	-1.106	-0.010	-0.013	-1.000	-0.024	0.094	0.052	-0.075	0.029	-0.117	0.057	0.023	0.120	-0.062
-0.033	-0.017	-1.082	-0.011	-0.015	-1.000	-0.080	0.050	0.063	-0.112	0.108	-0.093	0.096	0.101	0.096	-0.066
-0.095	0.002	-1.094	-0.009	-0.020	-1.000	-0.249	-0.134	0.011	-0.176	0.132	-0.105	0.157	0.120	0.109	-0.067
0.001	0.033	-1.074	-0.013	-0.024	-1.000	-0.206	0.208	0.076	-0.076	0.167	-0.085	0.061	0.152	0.089	-0.085
-0.018	0.037	-1.042	-0.018	-0.026	-1.000	-0.117	0.257	0.002	-0.090	0.174	-0.054	0.079	0.156	0.058	-0.086
-0.087	0.033	-1.078	-0.016	-0.028	-0.999	-0.126	-0.104	0.118	-0.161	0.172	-0.089	0.148	0.153	0.093	-0.078
-0.033	0.010	-1.054	-0.015	-0.028	-0.999	0.003	-0.055	-0.100	-0.109	0.149	-0.066	0.094	0.131	0.070	-0.084
-0.022	0.048	-1.003	-0.014	-0.027	-1.000	0.054	-0.032	-0.095	-0.098	0.187	-0.014	0.082	0.170	0.019	-0.087
0.005	0.002	-0.968	-0.013	-0.021	-1.000	0.257	-0.050	-0.074	-0.072	0.136	0.022	0.055	0.124	0.016	-0.090
-0.007	-0.025	-0.968	-0.017	-0.016	-1.000	0.276	0.173	-0.166	-0.080	0.103	0.022	0.066	0.098	0.015	-0.072
-0.045	-0.041	-0.924	-0.014	-0.011	-1.000	0.259	-0.157	0.007	-0.121	0.083	0.065	0.104	0.083	0.058	-0.075
0.120	-0.052	-0.897	-0.015	-0.008	-1.000	0.149	0.087	0.003	0.046	0.069	0.093	0.061	0.072	0.085	-0.055
0.001	-0.098	-0.901	-0.014	-0.008	-1.000	-0.013	-0.054	0.073	-0.075	0.023	0.089	0.058	0.027	0.081	-0.049
0.140	-0.110	-0.909	-0.012	-0.011	-1.000	-0.107	-0.092	0.063	0.061	0.014	0.081	0.080	0.016	0.073	-0.021
0.036	-0.172	-0.956	-0.012	-0.014	-1.000	-0.150	0.010	-0.063	-0.043	-0.044	0.034	0.023	0.045	0.025	-0.029
0.078	-0.153	-0.995	-0.013	-0.018	-1.000	-0.136	0.047	-0.070	0.000	-0.021	-0.006	0.020	0.026	0.015	-0.012
0.009	-0.118	-1.098	-0.014	-0.014	-1.000	0.206	0.052	-0.087	-0.068	0.010	-0.108	0.049	0.009	0.118	-0.022
0.024	-0.060	-1.090	-0.013	-0.008	-1.000	0.273	-0.032	-0.119	-0.053	0.063	-0.100	0.033	0.068	0.111	-0.020
0.009	-0.006	-1.129	-0.008	-0.002	-1.000	0.331	-0.233	0.026	-0.073	0.111	-0.139	0.047	0.123	0.150	-0.026
0.017	-0.002	-1.062	-0.007	0.005	-1.000	0.322	-0.072	0.018	-0.067	0.108	-0.072	0.038	0.128	0.084	-0.026
0.020	-0.029	-1.086	-0.004	0.006	-1.000	0.051	-0.146	0.159	-0.066	0.081	-0.096	0.033	0.101	0.107	-0.018
0.051	-0.052	-1.003	-0.004	0.006	-1.000	0.019	0.028	0.097	-0.035	0.058	-0.013	0.002	0.079	0.024	-0.024
0.124	-0.060	-0.960	-0.005	0.005	-1.000	-0.047	0.055	0.033	0.039	0.051	0.031	0.072	0.071	0.019	-0.022
0.047	-0.079	-0.948	-0.003	0.004	-1.000	-0.035	-0.096	0.083	-0.040	0.033	0.042	0.005	0.052	0.031	-0.017
0.078	-0.091	-0.940	-0.001	0.005	-1.000	0.059	-0.080	0.003	-0.011	0.021	0.050	0.027	0.041	0.039	-0.023
0.113	-0.110	-0.920	-0.001	0.005	-1.000	0.019	0.050	-0.024	0.024	0.001	0.070	0.061	0.023	0.058	-0.022
0.036	-0.137	-0.968	0.001	0.009	-1.000	0.219	-0.136	-0.013	-0.056	-0.029	0.023	0.015	0.004	0.011	-0.011
0.147	-0.168	-0.924	0.000	0.013	-1.000	0.224	0.079	-0.086	0.057	-0.064	0.066	0.096	0.035	0.054	-0.008
0.117	-0.149	-0.936	0.001	0.018	-1.000	0.308	-0.012	0.052	0.025	-0.050	0.054	0.066	0.015	0.042	-0.015
0.082	-0.160	-0.975	0.002	0.024	-1.000	0.339	-0.044	0.008	-0.010	-0.068	0.015	0.032	0.026	0.003	0.003
0.070	-0.149	-0.956	0.009	0.030	-1.000	0.284	-0.333	0.126	-0.029	-0.061	0.034	0.021	0.014	0.023	-0.005
0.159	-0.168	-0.928	0.010	0.036	-0.999	0.362	-0.037	0.043	0.058	-0.087	0.062	0.110	0.033	0.051	-0.011
0.113	-0.184	-0.924	0.011	0.042	-0.999	0.301	-0.041	0.089	0.011	-0.108	0.066	0.064	0.047	0.056	-0.012
0.105	-0.164	-0.916	0.011	0.047	-0.999	0.281	-0.001	0.044	0.003	-0.093	0.073	0.057	0.027	0.065	-0.011
0.101	-0.141	-0.924	0.012	0.051	-0.999	0.248	-0.032	0.043	-0.001	-0.074	0.065	0.054	0.003	0.058	-0.023
0.101	-0.126	-0.905	0.014	0.055	-0.998	0.254	-0.093	0.022	-0.004	-0.063	0.085	0.054	0.014	0.078	-0.024
0.120	-0.110	-0.877	0.017	0.061	-0.998	0.288	-0.141	0.080	0.013	-0.052	0.112	0.074	0.031	0.107	-0.040
0.128	-0.083	-0.865	0.014	0.069	-0.998	0.409	0.189	-0.043	0.024	-0.033	0.124	0.082	0.059	0.119	-0.041
0.036	-0.075	-0.877	0.014	0.073	-0.997	0.268	-0.006	0.103	-0.069	-0.030	0.112	0.009	0.068	0.108	-0.053
0.097	-0.025	-0.920	0.013	0.080	-0.997	0.330	0.067	0.016	-0.006	0.015	0.068	0.054	0.118	0.064	-0.053
0.036	-0.006	-0.905	0.011	0.085	-0.996	0.254	0.097	0.098	-0.065	0.030	0.083	0.007	0.138	0.080	-0.048
0.074	0.021	-0.972	0.008	0.090	-0.996	0.275	0.129	-0.018	-0.024	0.052	0.016	0.031	0.165	0.013	-0.028
0.086	0.029	-1.035	0.008	0.094	-0.996	0.233	0.024	0.085	-0.012	0.055	-0.048	0.043	0.173	0.049	-0.035
0.070	0.052	-1.058	0.008	0.100	-0.995	0.285	-0.015	0.042	-0.028	0.073	-0.072	0.027	0.196	0.072	-0.024
0.009	0.060	-1.054	0.011	0.105	-0.994	0.247	-0.161	0.142	-0.092	0.076	-0.068	0.034	0.205	0.067	-0.022
0.036	0.060	-1.054	0.009	0.109	-0.994	0.206	0.121	0.084	-0.063	0.072	-0.069	0.009	0.205	0.067	-0.033
0.086	0.037	-0.979	0.009	0.111	-0.994	0.138	0.008	0.093	-0.013	0.047	0.006	0.040	0.183	0.009	-0.041
0.036	0.029	-1.003	0.009	0.114	-0.993	0.163	-0.023	0.102	-0.064	0.036	-0.018	0.012	0.176	0.014	-0.037
0.028	0.037	-1.066	0.012	0.113	-0.993	-0.020	-0.157	0.133	-0.074	0.045	-0.081	0.022	0.185	0.076	-0.032
0.028	0.037	-1.066	0.011	0.115	-0.993	0.103	0.020	0.102	-0.074	0.043	-0.081	0.023	0.185	0.075	-0.036
0.059	0.110	-1.074	0.012	0.114	-0.993	-0.067	-0.035	0.138	-0.044	0.118	-0.089	0.005	0.258	0.082	-0.028
0.024	0.064	-1.102	0.015	0.116	-0.993	0.127	-0.175	0.147	-0.082	0.070	-0.116	0.032	0.211	0.109	-0.020
0.040	0.052	-1.145	0.018	0.113	-0.993	-0.145	-0.171	0.161	-0.071	0.061	-0.159	0.019	0.199	0.151	-0.007
0.074	-0.052	-1.086	0.019	0.116	-0.993	0.178	-0.039	0.053	-0.037	-0.046	-0.100	0.013	0.093	0.091	0.002
0.140	-0.110	-0.975	0.017	0.117	-0.993	0.069	0.125	0.036	0.030	-0.104	0.010	0.076	0.036	0.019	0.003
0.140	-0.098	-0.999	0.013	0.119	-0.993	0.133	0.202	0.009	0.033	-0.095	-0.014	0.073	0.048	0.004	0.013
0.051	-0.091	-1.058	0.016	0.117	-0.993	-0.076	-0.155	0.082	-0.058	-0.085	-0.072	0.017	0.056	0.063	0.009
0.140	-0.133	-1.003	0.014	0.119	-0.993	0.139	0.096	0.008	0.032	-0.129	-0.017	0.069	0.014	0.008	-0.004
0.090	-0.172	-0.975	0.013	0.118	-0.993	0.021	0.066	0.065	-0.017	-0.167	0.010	0.018	0.024	0.019	-0.015
0.070	-0.164	-0.972	0.016	0.119	-0.993	0.089	-0.133	0.030	-0.039	-0.160	0.014	0.003	0.017	0.023	-0.013
0.117	-0.133	-0.901	0.017	0.122	-0.992	0.157	-0.046	0.051	0.007	-0.131	0.085	0.041	0.014	0.093	-0.028
0.120	-0.164	-0.897	0.016	0.124	-0.992	0.133	0.078	-0.001	0.012	-0.163	0.088	0.043	0.017	0.097	-0.027
0.082	-0.110	-0.940	0.016	0.126	-0.992	0.156	-0.020	0.019	-0.027	-0.111	0.044	0.002	0.038	0.054	-0.017
0.109	-0.052	-0.940	0.019	0.126	-0.992	0.018	-0.133	0.007	-0.002	-0.053	0.044	0.028	0.097	0.054	-0.016
0.132	-0.075	-0.956	0.016	0.124	-0.992	-0.085	0.161	-0.022	0.024	-0.074	0.028	0.051	0.074	0.039	-0.009
0.074	-0.041	-1.023	0.017	0.120	-0.993	-0.167	-0.011	-0.036	-0.034	-0.035	-0.038	0.006	0.110	0.028	-0.009
0.109	-0.044	-1.035	0.016	0.118	-0.993	-0.076	0.048	-0.018	0.002	-0.036	-0.050	0.029	0.107	0.041	-0.004
0.051	-0.068	-1.007	0.015	0.115	-0.993	-0.131	0.056	0.003	-0.055	-0.056	-0.022	0.028	0.084	0.014	-0.009
0.113	-0.079	-0.995	0.014	0.112	-0.994	-0.092	0.062	0.032	0.008	-0.065	-0.010	0.035	0.073	0.003	-0.005
0.074	-0.083	-1.019	0.014	0.109	-0.994	-0.132	0.010	0.024	-0.030	-0.065	-0.034	0.002	0.070	0.026	-0.007
0.109	-0.079	-0.979	0.016	0.107	-0.994	-0.064	-0.068	0.021	0.004	-0.059	0.006	0.034	0.074	0.012	-0.002
0.105	-0.083	-1.007	0.013	0.105	-0.994	-0.075	0.149	-0.017	0.003	-0.061	-0.021	0.031	0.071	0.017	0.002
0.074	-0.079	-0.999	0.011	0.102	-0.995	-0.113	0.140	-0.018	-0.025	-0.054	-0.013	0.003	0.076	0.012	0.008
0.147	-0.114	-0.960	0.012	0.100	-0.995	-0.113	-0.041	-0.006	0.047	-0.086	0.026	0.078	0.042	0.027	0.010
0.120	-0.137	-0.960	0.010	0.097	-0.995	-0.069	0.109	0.009	0.022	-0.107	0.026	0.053	0.019	0.026	0.005
0.120	-0.137	-0.960	0.009	0.094	-0.996	-0.164	0.068	0.001	0.023	-0.103	0.027	0.055	0.019	0.026	0.004
0.097	-0.133	-0.948	0.007	0.091	-0.996	-0.112	0.115	-0.026	0.002	-0.096	0.039	0.034	0.023	0.037	-0.008
0.078	-0.145	-0.968	0.009	0.087	-0.996	-0.139	-0.116	-0.006	-0.020	-0.104	0.019	0.016	0.011	0.015	-0.003
0.074	-0.153	-0.972	0.007	0.084	-0.996	-0.143	0.114	-0.010	-0.022	-0.108	0.016	0.014	0.003	0.010	-0.021
0.155	-0.133	-0.924	0.003	0.079	-0.997	-0.191	0.225	-0.037	0.063	-0.084	0.064	0.096	0.023	0.058	-0.020
0.024	-0.145	-0.940	0.006	0.075	-0.997	-0.173	-0.120	0.022	-0.070	-0.091	0.048	0.033	0.010	0.043	-0.020
0.113	-0.172	-0.916	0.003	0.072	-0.997	-0.132	0.182	-0.031	0.021	-0.115	0.072	0.057	0.018	0.067	-0.021
0.078	-0.176	-0.940	-0.002	0.068	-0.998	-0.173	0.234	-0.011	-0.009	-0.114	0.049	0.024	0.022	0.043	-0.033
0.055	-0.141	-0.972	-0.004	0.063	-0.998	-0.214	0.123	0.028	-0.030	-0.074	0.017	0.002	0.012	0.012	-0.020
0.063	-0.141	-0.975	-0.006	0.058	-0.998	-0.208	0.102	0.013	-0.020	-0.069	0.014	0.010	0.012	0.008	-0.024
0.070	-0.180	-0.979	-0.009	0.053	-0.999	-0.208	0.177	-0.007	-0.009	-0.103	0.010	0.019	0.027	0.005	-0.022
0.055	-0.187	-0.975	-0.011	0.049	-0.999	-0.162	0.076	0.027	-0.023	-0.106	0.015	0.004	0.035	0.008	-0.021
0.078	-0.191	-0.944	-0.014	0.045	-0.999	-0.174	0.181	0.003	0.003	-0.106	0.046	0.027	0.038	0.038	-0.023
0.051	-0.160	-0.964	-0.015	0.041	-0.999	-0.184	0.040	0.038	-0.023	-0.071	0.027	0.000	0.007	0.018	-0.020
0.043	-0.172	-0.975	-0.015	0.036	-0.999	-0.215	0.011	0.007	-0.031	-0.077	0.015	0.008	0.018	0.006	-0.013
0.086	-0.153	-0.956	-0.017	0.031	-0.999	-0.206	0.127	-0.022	0.014	-0.053	0.035	0.034	0.002	0.027	-0.009
0.101	-0.160	-0.948	-0.016	0.026	-1.000	-0.229	-0.003	0.003	0.029	-0.056	0.043	0.050	0.007	0.036	-0.006
0.093	-0.172	-0.952	-0.019	0.020	-1.000	-0.272	0.162	-0.070	0.024	-0.061	0.040	0.043	0.019	0.033	-0.003
0.063	-0.176	-0.952	-0.024	0.014	-1.000	-0.272	0.243	-0.068	-0.002	-0.059	0.040	0.012	0.024	0.033	-0.003
0.063	-0.187	-0.932	-0.026	0.007	-1.000	-0.312	0.136	-0.078	0.000	-0.064	0.060	0.012	0.036	0.052	-0.005
0.082	-0.180	-0.924	-0.029	0.001	-1.000	-0.289	0.152	-0.053	0.022	-0.050	0.068	0.030	0.028	0.060	-0.012
0.086	-0.176	-0.928	-0.030	-0.004	-1.000	-0.250	0.050	-0.082	0.027	-0.040	0.064	0.034	0.025	0.056	-0.008
0.040	-0.184	-0.964	-0.034	-0.009	-0.999	-0.224	0.208	-0.059	-0.015	-0.043	0.028	0.013	0.033	0.020	-0.005
0.074	-0.184	-0.936	-0.039	-0.016	-0.999	-0.311	0.280	-0.027	0.024	-0.036	0.055	0.022	0.034	0.047	-0.006
0.067	-0.211	-0.928	-0.040	-0.021	-0.999	-0.237	0.057	-0.002	0.018	-0.058	0.063	0.014	0.061	0.054	-0.008
0.063	-0.245	-0.916	-0.042	-0.025	-0.999	-0.158	0.123	0.007	0.016	-0.088	0.074	0.010	0.096	0.065	-0.007
0.063	-0.245	-0.916	-0.045	-0.029	-0.999	-0.150	0.169	0.038	0.019	-0.084	0.074	0.009	0.096	0.065	-0.014
0.051	-0.238	-0.909	-0.050	-0.033	-0.998	-0.190	0.283	-0.001	0.013	-0.072	0.081	0.003	0.088	0.071	-0.020
0.024	-0.269	-0.928	-0.055	-0.037	-0.998	-0.145	0.234	-0.016	-0.010	-0.099	0.061	0.031	0.118	0.051	-0.025
0.017	-0.280	-0.912	-0.057	-0.042	-0.997	-0.212	0.127	-0.000	-0.015	-0.105	0.077	0.039	0.129	0.065	-0.029
0.028	-0.284	-0.901	-0.060	-0.047	-0.997	-0.203	0.137	0.019	-0.001	-0.104	0.088	0.029	0.131	0.076	-0.038
0.036	-0.284	-0.877	-0.064	-0.051	-0.997	-0.201	0.233	0.029	0.011	-0.099	0.111	0.022	0.130	0.099	-0.038
-0.014	-0.296	-0.905	-0.065	-0.056	-0.996	-0.182	0.086	0.034	-0.038	-0.106	0.083	0.073	0.141	0.070	-0.035
0.028	-0.292	-0.873	-0.068	-0.059	-0.996	-0.142	0.164	0.038	0.008	-0.098	0.114	0.031	0.136	0.102	-0.041
0.040	-0.311	-0.845	-0.075	-0.062	-0.995	-0.097	0.355	0.025	0.026	-0.115	0.141	0.020	0.155	0.129	-0.023
0.001	-0.303	-0.838	-0.079	-0.064	-0.995	-0.066	0.190	0.074	-0.009	-0.105	0.149	0.059	0.147	0.138	-0.002
0.109	-0.303	-0.885	-0.083	-0.065	-0.994	0.033	0.253	0.110	0.103	-0.104	0.101	0.049	0.147	0.092	0.002
0.078	-0.311	-0.905	-0.086	-0.063	-0.994	0.121	0.201	0.113	0.076	-0.113	0.081	0.018	0.156	0.074	-0.006
0.040	-0.269	-0.826	-0.095	-0.063	-0.993	0.035	0.471	0.078	0.046	-0.071	0.159	0.020	0.114	0.153	-0.008
-0.026	-0.292	-0.834	-0.103	-0.067	-0.992	-0.138	0.385	0.141	-0.012	-0.090	0.150	0.085	0.139	0.146	-0.036
-0.060	-0.230	-0.885	-0.109	-0.071	-0.991	-0.177	0.355	0.103	-0.040	-0.023	0.098	0.119	0.078	0.095	-0.062
-0.072	-0.226	-0.869	-0.114	-0.074	-0.991	-0.111	0.255	0.013	-0.046	-0.017	0.113	0.131	0.075	0.111	-0.081
-0.091	-0.253	-0.893	-0.119	-0.075	-0.990	-0.012	0.221	-0.018	-0.061	-0.043	0.089	0.150	0.103	0.088	-0.095
-0.126	-0.311	-0.916	-0.121	-0.075	-0.990	0.013	0.103	-0.014	-0.094	-0.100	0.065	0.185	0.161	0.064	-0.093
-0.149	-0.307	-0.920	-0.121	-0.076	-0.990	-0.019	0.002	-0.001	-0.117	-0.095	0.062	0.208	0.157	0.060	-0.089
-0.083	-0.280	-0.928	-0.123	-0.077	-0.989	-0.019	0.110	-0.055	-0.049	-0.067	0.054	0.143	0.130	0.052	-0.077
-0.091	-0.284	-0.968	-0.123	-0.078	-0.989	-0.016	-0.023	-0.069	-0.057	-0.070	0.014	0.150	0.134	0.013	-0.049
-0.053	-0.265	-0.956	-0.122	-0.079	-0.989	-0.058	-0.015	-0.076	-0.019	-0.049	0.026	0.112	0.115	0.025	-0.027
0.017	-0.238	-0.940	-0.121	-0.081	-0.989	-0.077	-0.051	-0.116	0.049	-0.020	0.043	0.042	0.088	0.041	-0.010
-0.041	-0.241	-0.952	-0.119	-0.085	-0.989	-0.183	-0.117	-0.131	-0.011	-0.020	0.031	0.100	0.092	0.030	0.006
0.013	-0.238	-0.932	-0.121	-0.089	-0.989	-0.212	0.106	-0.183	0.045	-0.012	0.050	0.045	0.088	0.051	0.019
0.005	-0.241	-0.928	-0.124	-0.094	-0.988	-0.246	0.162	-0.251	0.041	-0.011	0.053	0.053	0.093	0.055	0.014
0.024	-0.261	-0.936	-0.127	-0.099	-0.987	-0.264	0.132	-0.224	0.062	-0.025	0.045	0.033	0.114	0.048	0.018
-0.030	-0.257	-0.952	-0.131	-0.104	-0.986	-0.241	0.221	-0.221	0.013	-0.017	0.028	0.086	0.111	0.033	0.009
-0.045	-0.284	-0.972	-0.136	-0.108	-0.985	-0.206	0.228	-0.207	0.002	-0.040	0.007	0.102	0.139	0.014	0.007
-0.072	-0.269	-0.979	-0.139	-0.113	-0.984	-0.250	0.143	-0.174	-0.022	-0.019	-0.002	0.128	0.124	0.007	-0.002
-0.053	-0.296	-0.995	-0.143	-0.117	-0.983	-0.223	0.196	-0.182	0.002	-0.042	-0.018	0.109	0.153	0.009	-0.002
-0.064	-0.311	-0.991	-0.147	-0.121	-0.982	-0.199	0.189	-0.212	-0.006	-0.053	-0.015	0.120	0.169	0.004	0.003
-0.083	-0.354	-1.046	-0.150	-0.123	-0.981	-0.082	0.155	-0.174	-0.022	-0.094	-0.071	0.139	0.213	0.059	0.019
-0.083	-0.408	-1.090	-0.154	-0.123	-0.980	0.016	0.214	-0.140	-0.018	-0.148	-0.115	0.139	0.267	0.102	0.023
-0.053	-0.431	-1.098	-0.160	-0.121	-0.980	0.114	0.292	-0.096	0.019	-0.173	-0.124	0.108	0.291	0.110	0.013
-0.068	-0.442	-1.042	-0.167	-0.114	-0.979	0.369	0.356	-0.071	0.010	-0.191	-0.069	0.124	0.303	0.054	-0.020
-0.149	-0.419	-0.999	-0.172	-0.106	-0.979	0.453	0.258	-0.047	-0.066	-0.176	-0.026	0.204	0.280	0.010	-0.054
-0.241	-0.392	-0.928	-0.169	-0.099	-0.981	0.392	-0.154	-0.057	-0.161	-0.156	0.046	0.297	0.253	0.062	-0.090
-0.203	-0.296	-0.881	-0.165	-0.094	-0.982	0.280	-0.202	-0.085	-0.126	-0.064	0.094	0.258	0.156	0.110	-0.088
-0.157	-0.203	-0.845	-0.162	-0.090	-0.983	0.218	-0.199	-0.088	-0.083	0.024	0.131	0.212	0.063	0.146	-0.060
-0.003	-0.164	-0.905	-0.164	-0.086	-0.983	0.209	0.132	-0.125	0.073	0.059	0.072	0.059	0.024	0.087	-0.003
0.001	-0.191	-1.023	-0.168	-0.084	-0.982	0.068	0.216	-0.232	0.081	0.030	-0.047	0.055	0.051	0.032	0.053
0.005	-0.222	-1.086	-0.172	-0.085	-0.982	-0.067	0.177	-0.335	0.088	-0.000	-0.110	0.051	0.081	0.095	0.131
0.032	-0.284	-1.062	-0.171	-0.086	-0.982	-0.115	-0.056	-0.419	0.114	-0.061	-0.087	0.024	0.142	0.072	0.196
0.182	-0.326	-1.046	-0.174	-0.087	-0.981	-0.096	0.218	-0.426	0.268	-0.102	-0.071	0.125	0.184	0.057	0.259
0.274	-0.342	-1.078	-0.174	-0.088	-0.981	-0.073	-0.003	-0.265	0.360	-0.116	-0.103	0.218	0.199	0.088	0.339
0.293	-0.307	-1.149	-0.175	-0.088	-0.981	0.000	0.107	-0.233	0.380	-0.082	-0.174	0.237	0.163	0.159	0.387
0.386	-0.257	-1.232	-0.171	-0.085	-0.982	0.125	-0.094	-0.218	0.469	-0.034	-0.256	0.329	0.113	0.243	0.416
0.259	-0.172	-1.180	-0.161	-0.083	-0.984	0.131	-0.481	-0.149	0.331	0.048	-0.202	0.202	0.027	0.192	0.433
0.343	-0.095	-1.117	-0.149	-0.077	-0.986	0.258	-0.556	-0.120	0.404	0.120	-0.137	0.286	0.051	0.129	0.451
0.386	-0.013	-1.129	-0.136	-0.071	-0.988	0.285	-0.566	-0.174	0.433	0.195	-0.146	0.329	0.133	0.142	0.440
0.451	0.025	-1.137	-0.126	-0.066	-0.990	0.179	-0.428	-0.254	0.489	0.230	-0.152	0.394	0.172	0.150	0.464
0.405	-0.021	-1.176	-0.114	-0.062	-0.992	0.203	-0.542	-0.174	0.431	0.179	-0.190	0.347	0.126	0.190	0.477
0.459	-0.214	-1.149	-0.106	-0.056	-0.993	0.300	-0.316	-0.118	0.477	-0.020	-0.161	0.401	0.067	0.162	0.446
0.459	-0.214	-1.149	-0.099	-0.051	-0.994	0.251	-0.269	-0.107	0.470	-0.024	-0.160	0.402	0.068	0.162	0.388
0.286	-0.311	-1.070	-0.091	-0.048	-0.995	0.219	-0.337	-0.008	0.289	-0.124	-0.080	0.228	0.164	0.084	0.326
0.213	-0.288	-1.054	-0.082	-0.042	-0.996	0.344	-0.405	-0.001	0.206	-0.107	-0.063	0.155	0.141	0.068	0.267
0.151	-0.234	-1.074	-0.071	-0.033	-0.997	0.439	-0.558	-0.037	0.133	-0.060	-0.082	0.094	0.088	0.088	0.208
0.236	-0.203	-1.007	-0.060	-0.026	-0.998	0.384	-0.468	-0.060	0.207	-0.036	-0.014	0.178	0.057	0.020	0.173
0.282	-0.176	-0.885	-0.055	-0.020	-0.998	0.317	-0.212	-0.028	0.248	-0.015	0.109	0.225	0.031	0.102	0.154
0.167	-0.203	-1.003	-0.047	-0.015	-0.999	0.286	-0.365	0.100	0.125	-0.047	-0.009	0.109	0.058	0.015	0.145
0.174	-0.253	-0.983	-0.043	-0.009	-0.999	0.357	-0.188	0.089	0.128	-0.103	0.011	0.117	0.108	0.004	0.089
0.136	-0.230	-1.054	-0.047	-0.005	-0.999	0.212	0.251	-0.037	0.094	-0.083	-0.060	0.079	0.085	0.066	0.034
-0.076	-0.238	-1.062	-0.048	-0.005	-0.999	0.057	0.012	-0.003	-0.117	-0.091	-0.068	0.132	0.093	0.074	-0.025
-0.057	-0.245	-1.007	-0.051	-0.000	-0.999	0.265	0.175	0.018	-0.094	-0.103	-0.013	0.113	0.100	0.019	-0.067
-0.137	-0.211	-0.944	-0.049	0.006	-0.999	0.375	-0.138	0.084	-0.178	-0.075	0.050	0.194	0.065	0.044	-0.093
-0.033	-0.199	-0.928	-0.042	0.013	-0.999	0.374	-0.311	0.131	-0.080	-0.070	0.066	0.090	0.054	0.060	-0.082
0.040	-0.214	-0.960	-0.040	0.017	-0.999	0.230	-0.095	0.018	-0.009	-0.089	0.034	0.017	0.069	0.028	-0.077
-0.030	-0.176	-1.113	-0.043	0.022	-0.999	0.276	0.114	-0.066	-0.076	-0.055	-0.119	0.086	0.030	0.126	-0.056
-0.033	-0.160	-1.054	-0.039	0.030	-0.999	0.430	-0.157	0.018	-0.083	-0.047	-0.060	0.090	0.015	0.067	-0.059
0.009	-0.168	-0.901	-0.032	0.037	-0.999	0.384	-0.343	0.059	-0.048	-0.062	0.093	0.048	0.022	0.087	-0.080
-0.003	-0.203	-0.830	-0.028	0.036	-0.999	-0.006	-0.201	0.088	-0.064	-0.095	0.164	0.060	0.057	0.158	-0.076
-0.053	-0.272	-0.932	-0.030	0.035	-0.999	-0.001	0.084	-0.038	-0.112	-0.164	0.062	0.109	0.126	0.055	-0.072
0.043	-0.149	-1.019	-0.026	0.040	-0.999	0.266	-0.193	-0.079	-0.020	-0.045	-0.025	0.013	0.003	0.031	-0.075
0.001	-0.060	-1.066	-0.021	0.043	-0.999	0.145	-0.268	-0.090	-0.068	0.042	-0.072	0.055	0.086	0.079	-0.071
0.017	-0.071	-0.861	-0.023	0.035	-0.999	-0.355	0.108	-0.097	-0.050	0.038	0.133	0.040	0.074	0.126	-0.046
0.040	-0.207	-0.778	-0.026	0.028	-0.999	-0.311	0.207	-0.166	-0.023	-0.090	0.216	0.016	0.061	0.209	-0.038
0.117	-0.272	-0.845	-0.032	0.032	-0.999	0.219	0.288	-0.235	0.059	-0.160	0.149	0.060	0.127	0.142	-0.056
0.067	-0.238	-1.050	-0.033	0.038	-0.999	0.356	0.098	-0.118	0.010	-0.131	-0.057	0.011	0.092	0.062	-0.064
-0.145	-0.006	-1.173	-0.030	0.043	-0.999	0.235	-0.195	0.104	-0.205	0.097	-0.179	0.201	0.139	0.184	-0.073
-0.145	-0.006	-1.173	-0.026	0.046	-0.999	0.158	-0.215	0.131	-0.209	0.094	-0.179	0.201	0.139	0.184	-0.099
-0.080	-0.017	-0.979	-0.027	0.043	-0.999	-0.124	0.038	0.087	-0.142	0.085	0.014	0.136	0.127	0.009	-0.127
-0.087	-0.006	-1.042	-0.023	0.042	-0.999	-0.049	-0.214	0.203	-0.154	0.098	-0.048	0.144	0.139	0.054	-0.119
-0.099	-0.025	-1.109	-0.022	0.037	-0.999	-0.241	-0.073	0.164	-0.166	0.084	-0.115	0.155	0.120	0.121	-0.111
-0.030	-0.098	-0.995	-0.024	0.035	-0.999	-0.073	0.125	0.052	-0.095	0.013	-0.001	0.086	0.047	0.007	-0.100
-0.010	-0.203	-0.924	-0.026	0.039	-0.999	0.258	0.066	-0.058	-0.074	-0.096	0.070	0.067	0.058	0.064	-0.079
0.013	-0.241	-0.909	-0.021	0.046	-0.999	0.371	-0.216	-0.058	-0.056	-0.141	0.085	0.044	0.097	0.080	-0.067
0.086	-0.261	-0.901	-0.016	0.054	-0.998	0.444	-0.244	0.096	0.012	-0.168	0.093	0.029	0.116	0.088	-0.054
0.028	-0.218	-0.972	-0.008	0.059	-0.998	0.319	-0.407	0.207	-0.053	-0.130	0.022	0.029	0.073	0.017	-0.049
0.036	-0.137	-1.046	-0.007	0.057	-0.998	-0.080	-0.032	0.181	-0.046	-0.047	-0.053	0.021	0.008	0.058	-0.039
-0.045	-0.029	-1.165	-0.003	0.054	-0.999	-0.123	-0.251	0.149	-0.132	0.064	-0.171	0.101	0.116	0.176	-0.044
0.001	0.060	-1.137	-0.002	0.057	-0.998	0.150	-0.024	-0.084	-0.086	0.150	-0.144	0.055	0.205	0.149	-0.054
0.013	0.079	-1.066	-0.003	0.062	-0.998	0.231	0.040	-0.109	-0.074	0.165	-0.073	0.043	0.225	0.078	-0.044
-0.022	0.014	-0.987	0.005	0.071	-0.997	0.473	-0.378	0.004	-0.116	0.090	0.005	0.078	0.159	0.001	-0.055
0.163	-0.056	-0.865	-0.000	0.080	-0.997	0.467	0.277	-0.053	0.073	0.012	0.126	0.107	0.090	0.124	-0.062
0.001	-0.079	-0.885	0.002	0.090	-0.996	0.504	-0.130	0.034	-0.091	-0.020	0.106	0.055	0.067	0.104	-0.065
0.036	-0.037	-0.948	0.003	0.099	-0.995	0.484	-0.046	0.008	-0.057	0.013	0.042	0.020	0.109	0.041	-0.056
0.059	-0.037	-0.928	0.007	0.107	-0.994	0.412	-0.191	0.097	-0.038	0.006	0.061	0.003	0.109	0.061	-0.065
0.047	-0.048	-0.944	0.012	0.114	-0.993	0.378	-0.257	0.067	-0.054	-0.013	0.044	0.008	0.098	0.045	-0.059
0.090	-0.017	-0.956	0.013	0.116	-0.993	0.139	-0.034	0.134	-0.013	0.016	0.032	0.034	0.129	0.033	-0.060
0.036	-0.068	-0.920	0.018	0.119	-0.993	0.142	-0.282	0.132	-0.072	-0.036	0.067	0.020	0.078	0.069	-0.061
0.078	-0.106	-0.869	0.019	0.114	-0.993	-0.219	-0.057	0.159	-0.030	-0.070	0.119	0.023	0.040	0.120	-0.054
0.097	-0.126	-0.853	0.024	0.110	-0.994	-0.142	-0.280	0.170	-0.017	-0.086	0.135	0.042	0.020	0.136	-0.061
0.147	-0.180	-0.806	0.024	0.104	-0.994	-0.256	0.016	0.117	0.034	-0.134	0.182	0.092	0.034	0.183	-0.042
0.105	-0.168	-0.842	0.026	0.100	-0.995	-0.188	-0.082	0.135	-0.010	-0.117	0.147	0.049	0.023	0.148	-0.028
0.163	-0.184	-0.865	0.021	0.099	-0.995	-0.027	0.265	-0.030	0.052	-0.131	0.124	0.107	0.038	0.125	-0.020
0.163	-0.184	-0.865	0.024	0.097	-0.995	-0.046	-0.142	0.027	0.049	-0.129	0.124	0.106	0.039	0.125	-0.022
0.101	-0.156	-0.960	0.024	0.102	-0.994	0.289	0.007	-0.003	-0.013	-0.107	0.029	0.045	0.012	0.031	-0.006
0.070	-0.160	-0.979	0.020	0.108	-0.994	0.336	0.245	-0.071	-0.039	-0.117	0.008	0.014	0.016	0.011	-0.010
0.097	-0.075	-1.094	0.022	0.113	-0.993	0.277	-0.122	0.138	-0.014	-0.037	-0.107	0.041	0.069	0.102	-0.017
0.036	-0.025	-1.157	0.025	0.116	-0.993	0.205	-0.178	0.090	-0.079	0.010	-0.170	0.021	0.119	0.165	-0.021
0.032	0.060	-1.125	0.026	0.112	-0.993	-0.213	-0.051	0.124	-0.084	0.100	-0.138	0.024	0.204	0.134	-0.024
0.036	0.083	-1.090	0.029	0.107	-0.994	-0.255	-0.160	0.144	-0.083	0.128	-0.102	0.021	0.227	0.098	-0.044
0.024	0.102	-1.086	0.026	0.101	-0.995	-0.306	0.150	0.027	-0.091	0.154	-0.098	0.032	0.246	0.093	-0.050
-0.010	0.087	-1.098	0.026	0.095	-0.995	-0.282	-0.035	0.089	-0.127	0.144	-0.109	0.067	0.231	0.105	-0.053
0.005	0.099	-1.137	0.022	0.089	-0.996	-0.294	0.236	-0.016	-0.106	0.162	-0.148	0.052	0.243	0.144	-0.053
0.020	0.075	-1.109	0.021	0.085	-0.996	-0.211	0.042	0.083	-0.090	0.143	-0.120	0.038	0.220	0.117	-0.050
0.020	0.041	-1.094	0.018	0.081	-0.997	-0.213	0.150	0.060	-0.087	0.113	-0.104	0.039	0.185	0.101	-0.037
0.032	-0.025	-1.090	0.017	0.077	-0.997	-0.190	0.042	0.106	-0.074	0.052	-0.100	0.028	0.119	0.097	-0.035
0.078	-0.044	-1.019	0.015	0.073	-0.997	-0.150	0.084	0.009	-0.027	0.036	-0.029	0.018	0.100	0.027	-0.033
0.040	-0.037	-1.050	0.013	0.071	-0.997	-0.103	0.120	0.073	-0.063	0.046	-0.060	0.021	0.107	0.059	-0.028
0.063	-0.079	-0.991	0.011	0.068	-0.998	-0.113	0.107	0.016	-0.038	0.007	-0.001	0.002	0.065	0.000	-0.028
0.055	-0.041	-1.062	0.009	0.064	-0.998	-0.180	0.078	0.046	-0.044	0.050	-0.071	0.005	0.104	0.071	-0.033
0.020	-0.048	-1.090	0.006	0.065	-0.998	0.062	0.154	-0.074	-0.076	0.041	-0.099	0.040	0.096	0.099	-0.033
0.005	-0.013	-1.125	0.007	0.066	-0.998	0.049	-0.005	-0.064	-0.091	0.075	-0.135	0.055	0.132	0.135	-0.038
0.020	0.017	-1.086	0.010	0.072	-0.997	0.323	-0.194	0.020	-0.079	0.100	-0.096	0.040	0.163	0.096	-0.043
-0.014	0.095	-1.125	0.011	0.078	-0.997	0.271	-0.009	-0.062	-0.114	0.172	-0.136	0.074	0.240	0.135	-0.041
0.024	0.064	-1.090	0.015	0.082	-0.997	0.197	-0.218	0.092	-0.080	0.138	-0.101	0.036	0.209	0.100	-0.037
0.047	0.052	-1.066	0.014	0.084	-0.996	0.132	0.033	0.038	-0.056	0.124	-0.077	0.013	0.198	0.077	-0.021
0.070	0.041	-1.039	0.018	0.087	-0.996	0.139	-0.193	0.067	-0.037	0.110	-0.050	0.010	0.186	0.050	-0.021
0.132	0.044	-1.046	0.023	0.090	-0.996	0.193	-0.254	0.081	0.019	0.110	-0.058	0.072	0.190	0.058	-0.020
0.028	0.021	-1.050	0.023	0.091	-0.996	0.031	-0.010	0.094	-0.085	0.087	-0.062	0.032	0.166	0.062	-0.017
0.067	0.052	-1.011	0.022	0.093	-0.995	0.115	0.055	0.069	-0.045	0.116	-0.023	0.006	0.197	0.023	-0.023
0.120	-0.044	-0.924	0.021	0.092	-0.996	-0.031	0.049	0.052	0.009	0.020	0.064	0.060	0.099	0.063	-0.036
0.067	-0.041	-0.972	0.022	0.092	-0.996	-0.010	-0.011	0.069	-0.045	0.025	0.017	0.006	0.102	0.014	-0.027
0.078	-0.083	-0.983	0.020	0.091	-0.996	0.020	0.086	0.016	-0.032	-0.017	0.005	0.017	0.059	0.002	-0.024
0.086	-0.037	-1.027	0.022	0.091	-0.996	0.001	-0.082	0.048	-0.026	0.030	-0.039	0.024	0.104	0.042	-0.030
0.078	-0.025	-1.015	0.020	0.090	-0.996	-0.024	0.108	0.030	-0.031	0.042	-0.027	0.015	0.115	0.030	-0.022
0.047	-0.048	-1.042	0.021	0.089	-0.996	-0.045	-0.051	0.047	-0.063	0.021	-0.054	0.016	0.092	0.057	-0.011
0.101	-0.068	-0.995	0.022	0.088	-0.996	-0.012	-0.058	-0.007	-0.011	0.002	-0.007	0.037	0.073	0.009	-0.008
0.140	-0.079	-0.983	0.020	0.087	-0.996	-0.038	0.116	0.011	0.030	-0.008	0.005	0.076	0.061	0.003	-0.015
0.113	-0.052	-0.975	0.017	0.087	-0.996	0.000	0.190	0.006	0.006	0.020	0.014	0.049	0.089	0.011	-0.013
0.059	-0.083	-0.960	0.014	0.086	-0.996	-0.014	0.131	0.016	-0.045	-0.010	0.029	0.005	0.058	0.026	-0.017
0.070	-0.075	-0.979	0.013	0.085	-0.996	-0.027	0.051	0.027	-0.033	-0.001	0.010	0.007	0.065	0.006	-0.032
0.078	-0.068	-0.975	0.011	0.084	-0.996	-0.042	0.142	0.014	-0.022	0.008	0.014	0.016	0.073	0.010	-0.040
0.051	-0.075	-0.964	0.008	0.082	-0.997	-0.043	0.152	0.001	-0.046	0.002	0.026	0.009	0.064	0.021	-0.032
0.063	-0.079	-0.972	0.009	0.081	-0.997	-0.044	-0.048	0.036	-0.035	-0.000	0.018	0.004	0.060	0.012	-0.033
0.082	-0.079	-0.987	0.007	0.080	-0.997	-0.008	0.129	0.028	-0.014	0.001	0.002	0.026	0.060	0.004	-0.030
0.059	-0.110	-0.975	0.006	0.079	-0.997	-0.014	0.046	0.064	-0.036	-0.029	0.014	0.004	0.030	0.007	-0.027
0.082	-0.075	-0.991	0.004	0.078	-0.997	-0.036	0.069	0.047	-0.012	0.007	-0.002	0.029	0.065	0.009	-0.018
0.051	-0.079	-1.003	0.005	0.078	-0.997	0.009	-0.037	0.053	-0.044	0.003	-0.014	0.001	0.063	0.021	-0.012
0.105	-0.048	-0.991	0.006	0.077	-0.997	-0.038	-0.023	0.072	0.009	0.035	-0.002	0.058	0.095	0.010	-0.005
0.113	-0.056	-0.991	0.008	0.076	-0.997	-0.040	-0.118	0.058	0.014	0.029	-0.002	0.069	0.089	0.011	-0.001
0.090	-0.044	-1.015	0.009	0.074	-0.997	-0.060	-0.033	0.039	-0.011	0.042	-0.025	0.049	0.100	0.035	0.002
0.113	-0.068	-0.983	0.009	0.072	-0.997	-0.063	0.024	0.041	0.012	0.021	0.007	0.075	0.077	0.005	0.010
0.070	-0.083	-1.003	0.007	0.071	-0.997	-0.043	0.125	0.017	-0.028	0.007	-0.013	0.034	0.061	0.025	0.005
0.151	-0.056	-0.995	0.006	0.069	-0.998	-0.105	0.042	0.028	0.053	0.037	-0.004	0.116	0.088	0.018	0.008
0.078	-0.095	-1.015	0.005	0.066	-0.998	-0.096	0.058	0.012	-0.020	0.001	-0.024	0.043	0.049	0.038	0.002
0.109	-0.087	-1.011	0.007	0.064	-0.998	-0.090	-0.078	0.044	0.009	0.011	-0.020	0.075	0.057	0.033	0.002
0.074	-0.064	-0.995	0.008	0.061	-0.998	-0.114	-0.041	0.031	-0.027	0.038	-0.004	0.041	0.080	0.017	-0.020
0.074	-0.064	-0.995	0.007	0.059	-0.998	-0.093	0.054	0.024	-0.026	0.040	-0.004	0.042	0.080	0.016	-0.015
0.040	-0.083	-0.983	0.010	0.056	-0.998	-0.131	-0.148	0.034	-0.063	0.024	0.008	0.007	0.061	0.004	-0.023
0.117	-0.079	-0.999	0.009	0.054	-0.999	-0.084	0.100	0.008	0.016	0.030	-0.008	0.084	0.065	0.019	-0.015
0.070	-0.068	-1.003	0.009	0.051	-0.999	-0.128	-0.003	0.029	-0.031	0.045	-0.012	0.036	0.076	0.023	-0.007
0.128	-0.102	-0.952	0.005	0.049	-0.999	-0.102	0.181	-0.007	0.031	0.013	0.039	0.092	0.042	0.030	-0.004
0.109	-0.071	-0.995	0.002	0.046	-0.999	-0.115	0.199	-0.010	0.016	0.047	-0.004	0.070	0.073	0.013	-0.001
0.040	-0.091	-1.007	0.002	0.043	-0.999	-0.138	-0.010	-0.000	-0.053	0.031	-0.016	0.002	0.054	0.023	-0.003
0.128	-0.098	-0.975	-0.000	0.039	-0.999	-0.154	0.149	-0.019	0.038	0.027	0.015	0.085	0.045	0.009	0.003
0.055	-0.091	-1.007	0.004	0.036	-0.999	-0.171	-0.220	0.011	-0.039	0.038	-0.016	0.010	0.053	0.022	-0.006
0.147	-0.114	-0.972	0.001	0.032	-0.999	-0.156	0.187	-0.043	0.057	0.019	0.020	0.101	0.030	0.014	0.008
0.067	-0.106	-0.968	0.002	0.028	-1.000	-0.172	-0.043	-0.003	-0.025	0.031	0.024	0.019	0.037	0.019	-0.009
0.120	-0.129	-0.975	-0.001	0.025	-1.000	-0.148	0.165	-0.021	0.032	0.011	0.016	0.072	0.014	0.012	-0.002
0.040	-0.149	-0.972	-0.001	0.021	-1.000	-0.142	0.005	0.020	-0.049	-0.005	0.020	0.010	0.005	0.017	-0.013
0.093	-0.102	-0.979	-0.003	0.018	-1.000	-0.136	0.107	-0.007	0.007	0.045	0.012	0.043	0.042	0.009	-0.006
0.082	-0.079	-0.968	-0.003	0.015	-1.000	-0.152	0.003	-0.016	-0.004	0.071	0.024	0.031	0.066	0.020	-0.017
0.101	-0.095	-0.956	-0.006	0.012	-1.000	-0.145	0.205	-0.018	0.019	0.059	0.036	0.049	0.051	0.033	-0.005
0.047	-0.129	-0.991	-0.008	0.007	-1.000	-0.232	0.070	0.000	-0.034	0.030	0.000	0.005	0.016	0.001	-0.002
0.093	-0.133	-0.983	-0.011	0.002	-1.000	-0.204	0.191	-0.013	0.016	0.030	0.008	0.041	0.012	0.007	-0.001
0.093	-0.126	-0.983	-0.012	-0.002	-1.000	-0.191	0.082	0.006	0.017	0.042	0.008	0.041	0.020	0.007	0.003
0.078	-0.122	-0.972	-0.014	-0.006	-1.000	-0.176	0.113	0.012	0.004	0.050	0.020	0.025	0.025	0.018	0.004
0.097	-0.145	-0.991	-0.016	-0.010	-1.000	-0.178	0.100	-0.010	0.025	0.031	-0.000	0.044	0.003	0.003	0.010
0.055	-0.149	-0.952	-0.020	-0.014	-1.000	-0.201	0.207	-0.035	-0.014	0.032	0.039	0.002	0.000	0.037	-0.000
0.132	-0.164	-0.948	-0.019	-0.020	-1.000	-0.253	-0.007	-0.013	0.063	0.023	0.043	0.078	0.015	0.040	0.003
0.028	-0.172	-0.979	-0.022	-0.023	-0.999	-0.149	0.153	-0.028	-0.038	0.018	0.011	0.026	0.022	0.008	-0.003
0.086	-0.172	-0.975	-0.023	-0.027	-0.999	-0.186	0.054	0.018	0.020	0.023	0.015	0.031	0.022	0.011	0.002
0.067	-0.172	-0.972	-0.023	-0.033	-0.999	-0.244	0.018	-0.000	0.001	0.028	0.019	0.012	0.021	0.015	0.001
0.067	-0.172	-0.972	-0.024	-0.037	-0.999	-0.224	0.050	-0.020	0.002	0.033	0.019	0.012	0.021	0.015	0.006
0.128	-0.184	-0.924	-0.029	-0.041	-0.999	-0.138	0.295	-0.018	0.069	0.025	0.066	0.074	0.033	0.063	0.002
0.047	-0.164	-0.979	-0.028	-0.044	-0.999	-0.168	-0.048	0.035	-0.013	0.048	0.011	0.007	0.014	0.009	-0.000
0.063	-0.172	-0.960	-0.030	-0.048	-0.998	-0.164	0.090	0.021	0.003	0.045	0.030	0.009	0.022	0.028	-0.003
0.047	-0.180	-0.972	-0.032	-0.053	-0.998	-0.225	0.140	0.028	-0.010	0.042	0.018	0.006	0.029	0.015	-0.009
0.059	-0.218	-0.932	-0.032	-0.057	-0.998	-0.162	0.020	0.025	0.002	0.007	0.057	0.005	0.066	0.052	-0.010
0.086	-0.211	-0.932	-0.034	-0.059	-0.998	-0.116	0.078	0.002	0.030	0.018	0.057	0.031	0.056	0.051	-0.017
0.043	-0.191	-0.960	-0.035	-0.063	-0.997	-0.167	0.104	0.040	-0.010	0.041	0.030	0.012	0.035	0.023	-0.014
0.013	-0.176	-0.979	-0.036	-0.067	-0.997	-0.179	0.022	0.031	-0.041	0.060	0.009	0.042	0.019	0.003	-0.016
0.070	-0.195	-0.932	-0.036	-0.071	-0.997	-0.153	0.057	0.023	0.017	0.045	0.056	0.015	0.037	0.050	-0.018
0.040	-0.207	-0.952	-0.036	-0.075	-0.996	-0.217	0.012	0.011	-0.014	0.038	0.036	0.016	0.048	0.030	-0.014
0.063	-0.245	-0.956	-0.036	-0.080	-0.996	-0.219	-0.012	0.017	0.009	0.005	0.032	0.007	0.085	0.025	-0.016
0.067	-0.214	-0.944	-0.038	-0.084	-0.996	-0.165	0.151	0.012	0.016	0.039	0.044	0.010	0.053	0.036	-0.014
0.013	-0.238	-0.940	-0.039	-0.088	-0.995	-0.174	0.039	0.043	-0.038	0.020	0.047	0.044	0.075	0.040	-0.014
0.074	-0.226	-0.936	-0.040	-0.092	-0.995	-0.166	0.083	0.012	0.025	0.036	0.051	0.018	0.063	0.043	-0.015
0.036	-0.222	-0.952	-0.041	-0.095	-0.995	-0.153	0.025	0.014	-0.013	0.043	0.035	0.021	0.058	0.027	-0.019
0.055	-0.245	-0.936	-0.045	-0.098	-0.994	-0.125	0.218	0.020	0.010	0.023	0.050	0.002	0.081	0.043	-0.017
0.043	-0.265	-0.936	-0.046	-0.101	-0.994	-0.147	0.099	0.044	0.000	0.007	0.050	0.013	0.100	0.043	-0.011
0.017	-0.238	-0.920	-0.049	-0.106	-0.993	-0.183	0.133	0.035	-0.024	0.039	0.065	0.040	0.072	0.059	-0.002
0.090	-0.222	-0.972	-0.048	-0.108	-0.993	-0.087	0.008	0.053	0.048	0.056	0.013	0.033	0.057	0.008	0.001
0.070	-0.218	-0.948	-0.051	-0.110	-0.993	-0.102	0.156	0.044	0.032	0.063	0.037	0.014	0.054	0.032	0.002
0.067	-0.253	-0.924	-0.054	-0.113	-0.992	-0.146	0.160	0.023	0.031	0.032	0.060	0.011	0.089	0.055	0.008
0.047	-0.253	-0.912	-0.057	-0.116	-0.992	-0.113	0.169	0.015	0.014	0.035	0.071	0.009	0.090	0.067	-0.001
0.040	-0.265	-0.912	-0.062	-0.118	-0.991	-0.077	0.263	-0.028	0.012	0.025	0.070	0.016	0.102	0.067	-0.001
0.043	-0.265	-0.920	-0.065	-0.120	-0.991	-0.072	0.170	0.012	0.018	0.028	0.062	0.013	0.102	0.058	0.001
0.055	-0.276	-0.936	-0.069	-0.122	-0.990	-0.085	0.210	-0.007	0.034	0.018	0.046	0.001	0.113	0.043	-0.004
0.055	-0.276	-0.936	-0.072	-0.124	-0.990	-0.059	0.204	-0.005	0.037	0.020	0.045	0.001	0.112	0.043	-0.001
0.001	-0.280	-0.916	-0.074	-0.126	-0.989	-0.079	0.098	0.038	-0.015	0.019	0.065	0.055	0.115	0.063	-0.003
0.043	-0.284	-0.897	-0.076	-0.127	-0.989	-0.023	0.128	0.046	0.029	0.016	0.084	0.013	0.118	0.082	-0.005
0.024	-0.276	-0.909	-0.079	-0.128	-0.989	-0.052	0.150	0.010	0.013	0.026	0.072	0.033	0.109	0.071	-0.008
0.055	-0.269	-0.865	-0.081	-0.130	-0.988	-0.062	0.151	0.036	0.046	0.035	0.115	0.002	0.101	0.114	-0.009
0.055	-0.296	-0.861	-0.086	-0.131	-0.988	-0.020	0.272	0.039	0.051	0.009	0.118	0.003	0.127	0.118	-0.016
-0.018	-0.296	-0.901	-0.090	-0.132	-0.987	-0.027	0.225	0.085	-0.018	0.011	0.079	0.076	0.126	0.078	-0.027
-0.003	-0.288	-0.869	-0.094	-0.134	-0.987	-0.028	0.247	0.049	0.002	0.020	0.110	0.061	0.118	0.109	-0.040
-0.049	-0.265	-0.893	-0.097	-0.135	-0.986	-0.041	0.144	0.052	-0.042	0.044	0.085	0.108	0.093	0.085	-0.046
-0.049	-0.296	-0.909	-0.098	-0.136	-0.986	-0.046	0.089	0.062	-0.040	0.015	0.069	0.108	0.123	0.069	-0.045
-0.007	-0.288	-0.893	-0.102	-0.138	-0.985	-0.053	0.181	0.058	0.005	0.024	0.085	0.066	0.115	0.084	-0.042
-0.026	-0.284	-0.897	-0.106	-0.138	-0.985	0.036	0.213	-0.010	-0.010	0.028	0.081	0.086	0.110	0.079	-0.034
-0.014	-0.303	-0.897	-0.107	-0.138	-0.985	0.025	0.098	0.011	0.003	0.009	0.081	0.074	0.128	0.078	-0.031
-0.007	-0.288	-0.857	-0.112	-0.138	-0.984	0.028	0.254	0.008	0.015	0.024	0.119	0.067	0.111	0.117	-0.034
-0.041	-0.288	-0.885	-0.115	-0.139	-0.984	-0.018	0.145	0.018	-0.017	0.025	0.091	0.102	0.109	0.087	-0.033
-0.030	-0.272	-0.881	-0.115	-0.139	-0.983	-0.015	0.055	0.019	-0.004	0.041	0.095	0.091	0.092	0.090	-0.034
-0.041	-0.299	-0.909	-0.118	-0.139	-0.983	0.043	0.137	0.005	-0.013	0.014	0.067	0.103	0.118	0.061	-0.037
-0.030	-0.261	-0.885	-0.121	-0.138	-0.983	0.065	0.162	0.029	0.001	0.052	0.090	0.092	0.078	0.084	-0.029
-0.057	-0.249	-0.920	-0.123	-0.137	-0.983	0.097	0.124	0.006	-0.024	0.062	0.055	0.119	0.066	0.048	-0.021
-0.026	-0.245	-0.932	-0.125	-0.135	-0.983	0.097	0.137	-0.026	0.009	0.065	0.043	0.089	0.061	0.035	-0.017
-0.010	-0.245	-0.909	-0.128	-0.134	-0.983	0.054	0.141	-0.049	0.027	0.064	0.066	0.074	0.060	0.059	-0.010
-0.033	-0.253	-0.928	-0.129	-0.133	-0.983	0.080	0.061	-0.067	0.005	0.055	0.046	0.097	0.067	0.039	-0.003
-0.026	-0.238	-0.948	-0.132	-0.131	-0.983	0.083	0.126	-0.082	0.016	0.069	0.027	0.089	0.051	0.019	-0.004
-0.037	-0.253	-0.936	-0.136	-0.130	-0.982	0.103	0.210	-0.085	0.008	0.052	0.038	0.101	0.066	0.030	-0.002
-0.041	-0.249	-0.928	-0.132	-0.129	-0.983	0.065	-0.154	-0.028	0.001	0.055	0.047	0.104	0.062	0.037	0.002
-0.026	-0.249	-0.964	-0.135	-0.125	-0.983	0.176	0.121	-0.100	0.019	0.052	0.012	0.089	0.061	0.001	0.005
-0.026	-0.249	-0.964	-0.134	-0.124	-0.983	0.085	-0.030	-0.082	0.018	0.050	0.012	0.090	0.061	0.000	0.003
-0.018	-0.241	-0.960	-0.135	-0.123	-0.983	0.063	0.080	-0.076	0.027	0.057	0.016	0.082	0.053	0.004	0.006
-0.057	-0.226	-0.952	-0.137	-0.123	-0.983	0.017	0.097	-0.063	-0.010	0.072	0.023	0.120	0.038	0.012	-0.000
-0.041	-0.226	-0.956	-0.141	-0.122	-0.982	0.034	0.195	-0.047	0.009	0.072	0.019	0.105	0.038	0.008	-0.005
-0.076	-0.238	-0.979	-0.143	-0.122	-0.982	0.027	0.103	-0.010	-0.023	0.060	-0.005	0.140	0.050	0.015	-0.001
-0.072	-0.245	-0.991	-0.144	-0.122	-0.982	0.000	0.079	-0.024	-0.018	0.053	-0.017	0.136	0.058	0.026	0.008
-0.026	-0.245	-1.007	-0.149	-0.122	-0.981	0.024	0.260	-0.029	0.033	0.053	-0.034	0.090	0.058	0.042	0.011
-0.045	-0.245	-1.007	-0.154	-0.123	-0.980	-0.027	0.255	-0.032	0.019	0.053	-0.034	0.109	0.058	0.041	0.020
-0.064	-0.230	-1.003	-0.159	-0.124	-0.980	-0.040	0.271	-0.063	0.005	0.070	-0.031	0.128	0.043	0.037	0.038
-0.072	-0.269	-1.046	-0.162	-0.124	-0.979	-0.002	0.188	-0.046	0.000	0.031	-0.075	0.136	0.081	0.080	0.039
-0.026	-0.272	-1.058	-0.171	-0.122	-0.978	0.132	0.485	-0.026	0.055	0.025	-0.088	0.090	0.085	0.091	0.035
-0.080	-0.245	-1.074	-0.181	-0.117	-0.977	0.266	0.493	0.003	0.011	0.048	-0.105	0.144	0.058	0.107	0.022
-0.130	-0.265	-1.086	-0.188	-0.112	-0.976	0.282	0.386	0.001	-0.032	0.023	-0.118	0.194	0.077	0.118	-0.005
-0.183	-0.303	-1.042	-0.190	-0.109	-0.976	0.158	0.124	0.030	-0.083	-0.018	-0.075	0.247	0.116	0.075	-0.034
-0.230	-0.265	-0.999	-0.187	-0.108	-0.976	0.082	-0.164	0.047	-0.133	0.020	-0.031	0.294	0.077	0.032	-0.050
-0.149	-0.234	-0.940	-0.183	-0.108	-0.977	0.021	-0.198	-0.019	-0.056	0.051	0.029	0.213	0.045	0.027	-0.036
-0.099	-0.238	-0.893	-0.181	-0.109	-0.978	-0.006	-0.122	-0.075	-0.008	0.047	0.077	0.163	0.049	0.075	-0.007
0.005	-0.203	-0.940	-0.181	-0.108	-0.977	-0.012	0.031	-0.196	0.096	0.082	0.030	0.059	0.014	0.027	0.047
-0.007	-0.199	-1.015	-0.183	-0.108	-0.977	-0.029	0.091	-0.254	0.086	0.086	-0.046	0.071	0.010	0.047	0.091
0.051	-0.199	-1.039	-0.186	-0.109	-0.977	-0.090	0.133	-0.314	0.146	0.087	-0.070	0.013	0.010	0.071	0.132
0.043	-0.195	-1.054	-0.187	-0.111	-0.976	-0.161	0.074	-0.358	0.140	0.093	-0.086	0.021	0.006	0.087	0.161
0.047	-0.203	-1.078	-0.188	-0.116	-0.975	-0.310	0.058	-0.375	0.145	0.090	-0.111	0.017	0.014	0.111	0.199
0.097	-0.218	-1.094	-0.188	-0.122	-0.975	-0.372	-0.022	-0.427	0.195	0.081	-0.127	0.033	0.029	0.127	0.232
0.167	-0.230	-1.094	-0.188	-0.129	-0.974	-0.426	-0.020	-0.494	0.264	0.076	-0.128	0.102	0.041	0.127	0.286
0.197	-0.238	-1.117	-0.189	-0.136	-0.973	-0.483	0.043	-0.550	0.296	0.076	-0.153	0.133	0.049	0.151	0.344
0.297	-0.253	-1.157	-0.187	-0.142	-0.972	-0.383	-0.102	-0.516	0.394	0.067	-0.193	0.233	0.064	0.190	0.399
0.317	-0.303	-1.220	-0.181	-0.143	-0.973	-0.092	-0.283	-0.420	0.407	0.017	-0.255	0.253	0.114	0.253	0.450
0.386	-0.249	-1.173	-0.174	-0.139	-0.975	0.139	-0.292	-0.351	0.470	0.068	-0.206	0.322	0.060	0.206	0.482
0.428	-0.187	-1.196	-0.163	-0.131	-0.978	0.353	-0.522	-0.270	0.501	0.122	-0.226	0.364	0.001	0.230	0.477
0.386	-0.118	-1.169	-0.159	-0.122	-0.980	0.432	-0.159	-0.275	0.454	0.182	-0.197	0.322	0.071	0.202	0.458
0.305	-0.122	-1.173	-0.151	-0.115	-0.982	0.350	-0.359	-0.190	0.365	0.171	-0.199	0.241	0.067	0.206	0.414
0.267	-0.156	-1.188	-0.144	-0.110	-0.984	0.247	-0.312	-0.070	0.320	0.131	-0.213	0.203	0.032	0.222	0.355
0.228	-0.195	-1.070	-0.134	-0.105	-0.985	0.215	-0.437	-0.055	0.272	0.088	-0.093	0.165	0.007	0.104	0.296
0.193	-0.238	-1.074	-0.123	-0.101	-0.987	0.226	-0.535	0.024	0.225	0.042	-0.095	0.130	0.050	0.108	0.254
0.178	-0.253	-1.015	-0.109	-0.096	-0.989	0.296	-0.662	0.025	0.196	0.021	-0.034	0.115	0.065	0.048	0.214
0.205	-0.269	-0.983	-0.095	-0.092	-0.991	0.219	-0.630	0.054	0.210	0.002	-0.000	0.142	0.081	0.017	0.189
0.174	-0.226	-1.019	-0.081	-0.090	-0.993	0.141	-0.660	0.052	0.165	0.043	-0.034	0.111	0.039	0.052	0.169
0.197	-0.234	-0.972	-0.071	-0.088	-0.994	0.155	-0.447	0.044	0.178	0.032	0.014	0.134	0.047	0.005	0.153
0.151	-0.160	-1.046	-0.066	-0.085	-0.994	0.159	-0.238	0.020	0.127	0.103	-0.060	0.088	0.026	0.080	0.119
0.132	-0.218	-1.039	-0.064	-0.079	-0.995	0.300	-0.091	-0.013	0.105	0.039	-0.052	0.068	0.032	0.072	0.073
0.040	-0.241	-1.023	-0.064	-0.073	-0.995	0.322	0.026	0.025	0.013	0.011	-0.036	0.024	0.056	0.056	0.021
-0.041	-0.269	-0.972	-0.065	-0.068	-0.996	0.284	0.098	0.057	-0.066	-0.021	0.016	0.105	0.083	0.005	-0.032
-0.076	-0.272	-0.964	-0.065	-0.065	-0.996	0.189	-0.028	0.045	-0.101	-0.028	0.024	0.139	0.087	0.003	-0.070
-0.114	-0.211	-1.007	-0.054	-0.060	-0.997	0.261	-0.529	0.064	-0.150	0.029	-0.019	0.177	0.026	0.040	-0.084
-0.026	-0.102	-0.968	-0.043	-0.056	-0.998	0.261	-0.554	0.129	-0.073	0.132	0.022	0.089	0.082	0.000	-0.081
0.032	-0.106	-0.920	-0.035	-0.055	-0.998	0.054	-0.397	0.170	-0.024	0.128	0.069	0.031	0.078	0.047	-0.068
0.047	-0.164	-0.877	-0.028	-0.056	-0.998	-0.028	-0.305	0.143	-0.015	0.071	0.113	0.016	0.019	0.090	-0.066
0.070	-0.230	-0.869	-0.026	-0.058	-0.998	-0.091	-0.093	-0.004	0.006	0.008	0.121	0.008	0.047	0.098	-0.058
-0.064	-0.280	-0.975	-0.024	-0.056	-0.998	0.121	-0.131	-0.008	-0.131	-0.044	0.014	0.127	0.098	0.008	-0.068
0.013	-0.288	-1.046	-0.019	-0.050	-0.999	0.345	-0.215	0.118	-0.059	-0.058	-0.056	0.050	0.106	0.079	-0.068
-0.037	-0.164	-1.046	-0.008	-0.046	-0.999	0.254	-0.583	0.170	-0.120	0.061	-0.056	0.100	0.017	0.079	-0.100
0.043	-0.079	-0.968	0.001	-0.049	-0.999	-0.176	-0.426	0.169	-0.048	0.150	0.023	0.019	0.101	0.000	-0.084
-0.080	-0.106	-0.877	-0.001	-0.053	-0.999	-0.199	0.103	0.112	-0.169	0.127	0.113	0.142	0.074	0.091	-0.097
0.113	-0.222	-0.782	-0.003	-0.057	-0.998	-0.162	0.092	-0.040	0.025	0.015	0.208	0.050	0.043	0.186	-0.095
0.055	-0.334	-0.790	0.003	-0.060	-0.998	-0.114	-0.247	0.040	-0.038	-0.094	0.200	0.007	0.156	0.178	-0.093
0.059	-0.311	-0.849	0.005	-0.059	-0.998	0.122	-0.116	-0.047	-0.037	-0.073	0.141	0.003	0.133	0.119	-0.069
0.086	-0.272	-0.901	0.007	-0.057	-0.998	0.112	-0.077	-0.013	-0.012	-0.035	0.090	0.023	0.095	0.067	-0.064
0.067	-0.265	-0.865	0.009	-0.051	-0.999	0.333	-0.079	0.033	-0.033	-0.034	0.125	0.004	0.088	0.103	-0.055
0.136	-0.261	-0.814	0.009	-0.046	-0.999	0.296	-0.018	-0.053	0.036	-0.035	0.177	0.074	0.085	0.155	-0.043
0.113	-0.280	-0.802	0.012	-0.036	-0.999	0.553	-0.140	0.002	0.009	-0.064	0.189	0.051	0.105	0.166	-0.045
0.151	-0.276	-0.790	0.008	-0.032	-0.999	0.217	0.243	-0.069	0.052	-0.064	0.201	0.089	0.101	0.179	-0.034
0.090	-0.214	-0.869	0.011	-0.026	-1.000	0.350	-0.120	0.100	-0.012	-0.009	0.122	0.027	0.040	0.100	-0.040
0.140	-0.214	-0.834	0.010	-0.018	-1.000	0.388	0.055	0.013	0.039	-0.016	0.158	0.078	0.041	0.135	-0.042
0.093	-0.257	-0.834	0.008	-0.011	-1.000	0.416	0.092	0.135	-0.006	-0.066	0.158	0.031	0.085	0.135	-0.050
0.093	-0.253	-0.830	0.011	-0.002	-1.000	0.493	-0.132	0.020	-0.009	-0.071	0.162	0.032	0.082	0.139	-0.045
0.093	-0.272	-0.845	0.015	0.005	-1.000	0.359	-0.182	0.170	-0.013	-0.097	0.146	0.032	0.102	0.124	-0.042
0.143	-0.249	-0.818	0.019	0.012	-1.000	0.391	-0.166	0.010	0.034	-0.080	0.173	0.081	0.079	0.151	-0.037
0.143	-0.156	-0.889	0.020	0.019	-1.000	0.382	-0.026	0.032	0.033	0.005	0.102	0.082	0.013	0.080	-0.039
0.086	-0.064	-0.956	0.019	0.026	-0.999	0.373	0.064	-0.067	-0.024	0.091	0.035	0.024	0.105	0.013	-0.031
0.063	-0.037	-0.924	0.025	0.037	-0.999	0.542	-0.286	0.006	-0.053	0.108	0.066	0.001	0.132	0.045	-0.036
0.109	0.006	-0.936	0.022	0.043	-0.999	0.335	0.157	-0.093	-0.004	0.144	0.054	0.048	0.173	0.033	-0.035
0.040	0.010	-1.039	0.019	0.049	-0.999	0.289	0.120	-0.061	-0.071	0.142	-0.049	0.021	0.176	0.069	-0.035
0.082	-0.029	-1.062	0.017	0.050	-0.999	0.092	0.125	-0.149	-0.026	0.102	-0.073	0.021	0.137	0.093	-0.016
0.017	-0.041	-1.133	0.014	0.055	-0.998	0.239	0.169	-0.157	-0.088	0.086	-0.144	0.044	0.125	0.164	-0.014
0.086	-0.087	-1.109	0.016	0.056	-0.998	0.076	-0.077	-0.122	-0.021	0.039	-0.120	0.025	0.078	0.140	-0.002
0.051	-0.118	-1.094	0.011	0.063	-0.998	0.390	0.246	-0.143	-0.051	0.001	-0.105	0.009	0.046	0.124	-0.002
0.070	-0.133	-1.129	0.014	0.069	-0.998	0.313	-0.097	-0.142	-0.034	-0.020	-0.141	0.010	0.030	0.160	0.009
0.043	-0.087	-1.149	0.014	0.076	-0.997	0.378	0.007	-0.020	-0.061	0.019	-0.161	0.017	0.075	0.179	0.012
0.090	-0.033	-1.106	0.017	0.083	-0.996	0.409	-0.136	-0.108	-0.018	0.066	-0.118	0.030	0.128	0.135	0.021
0.109	-0.149	-1.078	0.016	0.090	-0.996	0.383	0.072	-0.015	0.002	-0.057	-0.091	0.050	0.011	0.107	0.025
0.109	-0.149	-1.078	0.014	0.092	-0.996	0.122	0.105	-0.079	0.004	-0.058	-0.091	0.050	0.010	0.107	0.011
0.178	-0.257	-0.885	0.008	0.095	-0.995	0.224	0.320	-0.098	0.079	-0.170	0.102	0.119	0.099	0.086	0.002
0.059	-0.245	-0.881	0.010	0.095	-0.995	0.054	-0.060	-0.078	-0.042	-0.158	0.106	0.000	0.088	0.090	-0.013
0.101	-0.241	-0.916	0.010	0.099	-0.995	0.234	0.012	-0.058	0.001	-0.158	0.070	0.043	0.086	0.055	-0.014
0.078	-0.234	-0.936	0.014	0.102	-0.995	0.194	-0.174	-0.004	-0.026	-0.153	0.050	0.020	0.079	0.035	-0.032
0.151	-0.195	-0.936	0.009	0.105	-0.994	0.203	0.252	-0.024	0.052	-0.117	0.050	0.093	0.041	0.035	-0.028
0.051	-0.214	-0.964	0.008	0.108	-0.994	0.215	0.043	0.055	-0.047	-0.140	0.022	0.007	0.062	0.008	-0.034
0.074	-0.357	-0.881	0.007	0.118	-0.993	0.536	0.056	0.120	-0.023	-0.292	0.104	0.017	0.206	0.091	-0.025
0.105	-0.299	-0.798	0.007	0.128	-0.992	0.590	0.019	0.047	0.008	-0.245	0.185	0.047	0.149	0.174	-0.021
0.159	-0.207	-0.830	0.008	0.136	-0.991	0.419	-0.068	0.090	0.060	-0.159	0.153	0.101	0.057	0.143	-0.002
0.193	-0.176	-0.877	0.007	0.143	-0.990	0.403	0.076	-0.007	0.096	-0.136	0.105	0.136	0.028	0.096	0.014
0.170	-0.203	-0.912	0.007	0.148	-0.989	0.333	0.033	0.047	0.072	-0.168	0.069	0.112	0.055	0.061	0.019
0.155	-0.195	-0.905	0.008	0.155	-0.988	0.398	-0.049	0.031	0.055	-0.167	0.076	0.097	0.048	0.069	0.005
0.117	-0.187	-0.857	0.013	0.158	-0.987	0.211	-0.228	0.044	0.012	-0.163	0.123	0.059	0.040	0.117	-0.016
0.070	-0.153	-0.889	0.017	0.163	-0.986	0.284	-0.149	-0.083	-0.038	-0.133	0.091	0.013	0.006	0.086	-0.044
0.101	-0.153	-0.869	0.024	0.163	-0.986	0.045	-0.382	0.039	-0.016	-0.133	0.111	0.044	0.006	0.106	-0.060
0.043	-0.141	-0.905	0.027	0.166	-0.986	0.172	-0.134	-0.008	-0.076	-0.123	0.076	0.013	0.005	0.071	-0.071
0.097	-0.156	-0.893	0.031	0.168	-0.985	0.132	-0.215	0.106	-0.027	-0.141	0.087	0.040	0.011	0.083	-0.063
0.063	-0.137	-0.901	0.037	0.171	-0.985	0.214	-0.310	0.074	-0.068	-0.125	0.079	0.006	0.009	0.076	-0.056
0.143	-0.129	-0.889	0.042	0.173	-0.984	0.120	-0.272	0.139	0.007	-0.118	0.091	0.087	0.016	0.088	-0.038
0.147	-0.102	-0.901	0.043	0.176	-0.983	0.216	-0.058	0.060	0.010	-0.095	0.078	0.091	0.044	0.077	-0.037
0.143	-0.079	-0.952	0.045	0.178	-0.983	0.149	-0.106	0.147	0.003	-0.074	0.027	0.089	0.067	0.026	-0.027
0.090	-0.048	-0.975	0.048	0.184	-0.982	0.298	-0.131	0.101	-0.053	-0.048	0.002	0.036	0.098	0.003	-0.034
0.097	-0.056	-0.995	0.049	0.187	-0.981	0.216	-0.076	0.107	-0.047	-0.059	-0.018	0.045	0.089	0.017	-0.036
0.047	-0.010	-1.054	0.047	0.193	-0.980	0.312	0.108	0.049	-0.095	-0.018	-0.078	0.004	0.135	0.076	-0.040
0.074	0.017	-1.074	0.042	0.195	-0.980	0.150	0.213	0.094	-0.063	0.006	-0.098	0.023	0.161	0.096	-0.032
0.074	0.017	-1.074	0.045	0.199	-0.979	0.213	-0.138	0.080	-0.066	0.003	-0.099	0.023	0.160	0.095	-0.037
0.109	-0.056	-1.023	0.041	0.202	-0.979	0.178	0.160	0.073	-0.028	-0.074	-0.048	0.058	0.085	0.043	-0.030
0.043	-0.071	-1.058	0.043	0.206	-0.978	0.239	-0.112	0.049	-0.096	-0.093	-0.084	0.008	0.069	0.078	-0.031
0.067	-0.102	-1.090	0.044	0.207	-0.977	0.106	-0.051	0.077	-0.074	-0.125	-0.116	0.015	0.037	0.109	-0.033
0.074	-0.114	-1.078	0.045	0.211	-0.976	0.257	-0.048	0.074	-0.067	-0.140	-0.105	0.022	0.024	0.097	-0.034
0.082	-0.129	-1.023	0.048	0.212	-0.976	0.118	-0.185	0.114	-0.062	-0.157	-0.050	0.028	0.009	0.041	-0.035
0.101	-0.102	-1.039	0.044	0.216	-0.975	0.247	0.172	0.092	-0.039	-0.134	-0.067	0.045	0.035	0.056	-0.029
0.047	-0.110	-1.046	0.048	0.217	-0.975	0.070	-0.195	0.142	-0.096	-0.142	-0.075	0.012	0.027	0.063	-0.032
0.140	-0.114	-0.968	0.045	0.219	-0.975	0.164	0.127	0.117	-0.001	-0.148	0.004	0.077	0.022	0.016	-0.020
0.086	-0.102	-1.015	0.048	0.220	-0.974	0.085	-0.186	0.100	-0.058	-0.137	-0.044	0.020	0.033	0.030	-0.022
0.155	-0.087	-0.987	0.045	0.221	-0.974	0.117	0.169	0.067	0.014	-0.123	-0.017	0.086	0.048	0.000	-0.017
0.113	-0.087	-0.975	0.043	0.222	-0.974	0.064	0.119	0.062	-0.026	-0.123	-0.005	0.043	0.047	0.013	-0.020
0.082	-0.091	-1.003	0.040	0.222	-0.974	0.079	0.120	0.014	-0.054	-0.128	-0.033	0.010	0.042	0.013	-0.020
0.109	-0.083	-0.983	0.041	0.224	-0.974	0.130	-0.010	0.046	-0.027	-0.121	-0.014	0.036	0.050	0.007	-0.037
0.090	-0.106	-0.972	0.038	0.226	-0.973	0.138	0.151	0.037	-0.044	-0.146	-0.003	0.016	0.026	0.020	-0.042
0.070	-0.071	-0.944	0.035	0.226	-0.973	0.057	0.109	0.068	-0.061	-0.112	0.025	0.005	0.061	0.047	-0.039
0.082	-0.114	-0.960	0.036	0.227	-0.973	0.087	-0.070	0.085	-0.050	-0.155	0.009	0.006	0.018	0.031	-0.051
0.113	-0.079	-0.956	0.034	0.227	-0.973	0.030	0.148	0.048	-0.017	-0.120	0.013	0.037	0.052	0.035	-0.046
0.036	-0.079	-0.979	0.031	0.227	-0.973	0.051	0.109	0.026	-0.091	-0.120	-0.011	0.039	0.052	0.011	-0.043
0.101	-0.075	-0.995	0.030	0.227	-0.973	0.064	0.064	0.014	-0.025	-0.116	-0.026	0.027	0.056	0.006	-0.038
0.067	-0.071	-0.964	0.026	0.227	-0.974	0.030	0.193	0.019	-0.056	-0.112	0.005	0.007	0.059	0.024	-0.040
0.101	-0.071	-0.960	0.026	0.227	-0.973	0.057	0.025	0.036	-0.020	-0.112	0.009	0.029	0.059	0.027	-0.035
0.086	-0.083	-0.975	0.027	0.228	-0.973	0.073	-0.060	0.023	-0.037	-0.124	-0.007	0.015	0.048	0.010	-0.046
0.055	-0.056	-0.987	0.028	0.228	-0.973	0.046	-0.018	0.016	-0.068	-0.097	-0.019	0.013	0.075	0.002	-0.045
0.036	-0.083	-0.999	0.024	0.228	-0.973	0.043	0.184	-0.009	-0.083	-0.124	-0.031	0.031	0.048	0.015	-0.049
0.055	-0.083	-0.999	0.025	0.228	-0.973	0.060	-0.036	0.022	-0.064	-0.124	-0.031	0.010	0.048	0.016	-0.050
0.055	-0.083	-0.999	0.022	0.228	-0.973	0.063	0.144	0.022	-0.061	-0.124	-0.032	0.009	0.047	0.017	-0.043
0.074	-0.075	-0.979	0.023	0.228	-0.973	0.046	-0.020	0.029	-0.042	-0.116	-0.012	0.010	0.055	0.001	-0.032
0.082	-0.075	-0.991	0.022	0.229	-0.973	0.063	0.027	0.032	-0.033	-0.117	-0.024	0.018	0.054	0.011	-0.025
0.101	-0.068	-0.968	0.019	0.229	-0.973	0.053	0.143	0.043	-0.011	-0.109	-0.001	0.038	0.061	0.013	-0.018
0.086	-0.052	-0.999	0.019	0.229	-0.973	0.029	0.016	0.058	-0.025	-0.093	-0.032	0.023	0.076	0.018	-0.010
0.097	-0.052	-0.968	0.019	0.229	-0.973	0.047	-0.015	0.075	-0.013	-0.093	-0.001	0.036	0.075	0.013	-0.007
0.109	-0.056	-0.987	0.019	0.229	-0.973	0.065	0.007	0.061	-0.001	-0.097	-0.021	0.048	0.072	0.008	-0.012
0.093	-0.037	-0.975	0.015	0.229	-0.973	0.020	0.209	0.040	-0.012	-0.078	-0.009	0.033	0.090	0.004	-0.009
0.063	-0.056	-0.987	0.014	0.228	-0.974	-0.015	0.037	0.051	-0.042	-0.096	-0.021	0.002	0.070	0.008	-0.018
0.090	-0.064	-1.003	0.009	0.227	-0.974	-0.016	0.263	0.018	-0.010	-0.103	-0.036	0.029	0.061	0.023	-0.026
0.028	-0.075	-0.979	0.006	0.225	-0.974	-0.036	0.144	0.029	-0.068	-0.112	-0.012	0.033	0.048	0.000	-0.023
0.051	-0.083	-0.991	0.006	0.224	-0.975	-0.031	0.002	0.055	-0.045	-0.119	-0.024	0.012	0.040	0.013	-0.024
0.090	-0.044	-0.991	0.005	0.222	-0.975	-0.042	0.078	0.038	-0.005	-0.078	-0.024	0.026	0.079	0.013	-0.029
0.051	-0.075	-0.979	0.003	0.220	-0.975	-0.044	0.110	0.028	-0.041	-0.107	-0.011	0.013	0.048	0.001	-0.025
0.047	-0.044	-1.015	-0.001	0.219	-0.976	-0.050	0.177	0.021	-0.041	-0.074	-0.046	0.018	0.078	0.036	-0.019
0.040	-0.064	-0.987	-0.002	0.217	-0.976	-0.047	0.074	0.044	-0.047	-0.092	-0.018	0.025	0.058	0.007	-0.025
0.082	-0.056	-0.960	-0.005	0.215	-0.977	-0.044	0.148	0.040	-0.002	-0.083	0.009	0.017	0.065	0.022	-0.025
0.047	-0.079	-0.987	-0.007	0.213	-0.977	-0.078	0.112	0.023	-0.035	-0.103	-0.018	0.018	0.040	0.005	-0.023
0.043	-0.071	-0.975	-0.008	0.211	-0.978	-0.082	0.059	0.001	-0.038	-0.093	-0.005	0.023	0.046	0.007	-0.018
0.067	-0.044	-0.972	-0.009	0.209	-0.978	-0.044	0.039	-0.015	-0.014	-0.065	-0.001	0.000	0.072	0.011	-0.020
0.070	-0.052	-0.964	-0.008	0.207	-0.978	-0.038	-0.024	-0.010	-0.011	-0.071	0.007	0.003	0.064	0.019	-0.021
0.063	-0.056	-0.975	-0.011	0.206	-0.978	-0.024	0.172	-0.042	-0.016	-0.073	-0.005	0.004	0.058	0.008	-0.021
0.040	-0.052	-0.975	-0.013	0.204	-0.979	-0.093	0.140	-0.038	-0.037	-0.067	-0.004	0.028	0.061	0.008	-0.022
0.040	-0.102	-0.968	-0.015	0.201	-0.980	-0.113	0.124	-0.043	-0.035	-0.114	0.004	0.028	0.008	0.016	-0.033
0.059	-0.106	-0.968	-0.015	0.198	-0.980	-0.101	-0.024	-0.007	-0.016	-0.115	0.005	0.008	0.003	0.017	-0.032
-0.003	-0.087	-0.987	-0.014	0.194	-0.981	-0.141	-0.036	0.017	-0.078	-0.092	-0.014	0.070	0.020	0.003	-0.029
0.063	-0.060	-0.964	-0.017	0.192	-0.981	-0.100	0.186	-0.024	-0.010	-0.062	0.010	0.005	0.046	0.021	-0.026
0.055	-0.102	-0.975	-0.019	0.191	-0.981	-0.002	0.095	-0.079	-0.016	-0.104	-0.001	0.013	0.002	0.010	-0.031
0.043	-0.091	-0.991	-0.020	0.190	-0.982	-0.006	0.076	-0.088	-0.027	-0.091	-0.017	0.024	0.012	0.005	-0.023
0.028	-0.068	-0.956	-0.022	0.188	-0.982	-0.044	0.117	-0.089	-0.040	-0.067	0.019	0.040	0.035	0.030	-0.026
0.036	-0.071	-0.975	-0.026	0.186	-0.982	-0.091	0.254	-0.122	-0.029	-0.068	-0.001	0.032	0.030	0.010	-0.032
0.047	-0.060	-0.940	-0.029	0.184	-0.983	-0.075	0.206	-0.149	-0.014	-0.054	0.035	0.021	0.040	0.046	-0.032
0.013	-0.068	-0.952	-0.033	0.181	-0.983	-0.107	0.230	-0.141	-0.045	-0.059	0.023	0.056	0.031	0.034	-0.021
0.040	-0.106	-0.964	-0.036	0.178	-0.983	-0.122	0.159	-0.105	-0.015	-0.094	0.012	0.029	0.009	0.023	-0.015
0.074	-0.102	-0.948	-0.039	0.175	-0.984	-0.098	0.222	-0.106	0.023	-0.088	0.028	0.005	0.006	0.039	-0.016
0.059	-0.102	-0.952	-0.043	0.174	-0.984	-0.040	0.244	-0.068	0.012	-0.086	0.024	0.010	0.006	0.035	-0.013
0.032	-0.114	-0.928	-0.047	0.172	-0.984	-0.063	0.200	-0.018	-0.012	-0.095	0.048	0.038	0.018	0.059	-0.020
0.028	-0.118	-0.909	-0.052	0.171	-0.984	0.005	0.244	0.049	-0.011	-0.098	0.067	0.042	0.022	0.079	-0.032
-0.010	-0.110	-0.928	-0.056	0.170	-0.984	0.002	0.201	0.107	-0.045	-0.089	0.047	0.080	0.014	0.060	-0.038
-0.010	-0.118	-0.960	-0.059	0.171	-0.984	0.099	0.126	0.153	-0.043	-0.098	0.015	0.081	0.022	0.028	-0.032
0.013	-0.114	-0.932	-0.063	0.173	-0.983	0.135	0.170	0.168	-0.016	-0.095	0.043	0.057	0.018	0.056	-0.031
0.047	-0.114	-0.916	-0.067	0.176	-0.982	0.249	0.201	0.176	0.023	-0.099	0.057	0.023	0.019	0.071	-0.025
0.013	-0.122	-0.920	-0.071	0.181	-0.981	0.305	0.195	0.196	-0.007	-0.111	0.052	0.058	0.028	0.067	-0.021
-0.003	-0.141	-0.936	-0.076	0.184	-0.980	0.173	0.238	0.147	-0.018	-0.133	0.036	0.074	0.048	0.050	-0.023
-0.014	-0.114	-0.948	-0.084	0.186	-0.979	0.168	0.389	0.070	-0.021	-0.108	0.023	0.085	0.021	0.037	-0.033
-0.033	-0.064	-0.964	-0.087	0.188	-0.978	0.152	0.155	0.061	-0.038	-0.060	0.006	0.105	0.029	0.019	-0.036
-0.045	-0.075	-0.952	-0.092	0.189	-0.978	0.099	0.234	0.012	-0.045	-0.072	0.017	0.117	0.018	0.030	-0.040
-0.037	-0.091	-0.936	-0.095	0.188	-0.977	-0.002	0.205	-0.010	-0.033	-0.087	0.033	0.109	0.002	0.046	-0.042
-0.045	-0.079	-0.924	-0.100	0.188	-0.977	0.003	0.264	-0.076	-0.036	-0.074	0.044	0.117	0.013	0.057	-0.041
-0.033	-0.091	-0.916	-0.104	0.187	-0.977	-0.032	0.219	-0.044	-0.021	-0.085	0.051	0.105	0.000	0.066	-0.054
-0.037	-0.075	-0.928	-0.106	0.185	-0.977	-0.040	0.127	-0.030	-0.023	-0.067	0.040	0.109	0.014	0.055	-0.057
-0.110	-0.075	-0.893	-0.112	0.182	-0.977	-0.119	0.306	-0.075	-0.090	-0.065	0.075	0.182	0.012	0.092	-0.061
-0.068	-0.056	-0.924	-0.113	0.178	-0.977	-0.188	0.080	-0.079	-0.046	-0.041	0.044	0.139	0.030	0.061	-0.058
-0.080	-0.091	-0.920	-0.112	0.174	-0.978	-0.190	-0.032	-0.046	-0.059	-0.072	0.049	0.151	0.007	0.065	-0.055
-0.022	-0.071	-0.905	-0.115	0.169	-0.979	-0.200	0.161	-0.133	0.001	-0.048	0.065	0.093	0.011	0.081	-0.034
-0.037	-0.060	-0.944	-0.117	0.164	-0.980	-0.262	0.132	-0.181	-0.012	-0.031	0.026	0.109	0.021	0.043	-0.029
-0.014	-0.044	-0.924	-0.119	0.158	-0.980	-0.321	0.182	-0.170	0.014	-0.009	0.047	0.086	0.034	0.064	-0.010
-0.049	-0.091	-0.932	-0.119	0.150	-0.981	-0.376	0.025	-0.165	-0.021	-0.048	0.040	0.120	0.014	0.057	0.002
0.001	-0.098	-0.972	-0.120	0.142	-0.982	-0.389	0.121	-0.235	0.030	-0.048	0.002	0.070	0.023	0.018	0.013
0.005	-0.137	-0.987	-0.121	0.133	-0.984	-0.453	0.100	-0.251	0.035	-0.078	-0.013	0.066	0.063	0.003	0.005
0.001	-0.180	-0.975	-0.130	0.125	-0.984	-0.395	0.472	-0.298	0.040	-0.113	-0.001	0.069	0.107	0.016	0.004
-0.103	-0.180	-1.023	-0.132	0.118	-0.984	-0.375	0.179	-0.237	-0.061	-0.105	-0.047	0.173	0.108	0.031	-0.006
-0.103	-0.164	-1.019	-0.136	0.111	-0.984	-0.298	0.189	-0.209	-0.058	-0.084	-0.043	0.173	0.094	0.027	-0.019
-0.095	-0.176	-1.031	-0.140	0.108	-0.984	-0.156	0.251	-0.184	-0.046	-0.092	-0.055	0.166	0.106	0.038	-0.020
-0.103	-0.187	-1.027	-0.145	0.104	-0.984	-0.200	0.283	-0.127	-0.049	-0.099	-0.051	0.174	0.119	0.034	-0.004
-0.045	-0.207	-1.027	-0.152	0.100	-0.983	-0.138	0.375	-0.112	0.016	-0.115	-0.052	0.116	0.140	0.033	0.010
-0.072	-0.257	-1.094	-0.160	0.099	-0.982	-0.025	0.406	-0.057	-0.003	-0.164	-0.120	0.143	0.191	0.100	0.014
-0.080	-0.269	-1.082	-0.168	0.102	-0.980	0.233	0.464	0.072	-0.002	-0.179	-0.110	0.151	0.203	0.088	-0.009
-0.133	-0.276	-1.070	-0.180	0.109	-0.978	0.406	0.591	0.073	-0.044	-0.194	-0.100	0.205	0.212	0.076	-0.058
-0.280	-0.253	-1.054	-0.183	0.117	-0.976	0.520	0.115	0.221	-0.188	-0.179	-0.086	0.351	0.189	0.060	-0.103
-0.333	-0.195	-1.003	-0.183	0.125	-0.975	0.486	-0.039	0.171	-0.241	-0.128	-0.036	0.405	0.132	0.009	-0.139
-0.291	-0.114	-0.960	-0.179	0.128	-0.976	0.212	-0.239	0.105	-0.203	-0.050	0.008	0.362	0.051	0.034	-0.138
-0.230	-0.048	-0.932	-0.176	0.129	-0.976	0.090	-0.162	-0.035	-0.145	0.014	0.036	0.301	0.014	0.061	-0.098
-0.091	-0.017	-0.987	-0.176	0.129	-0.976	-0.024	0.036	-0.196	-0.006	0.045	-0.019	0.162	0.044	0.005	-0.036
-0.068	-0.041	-1.082	-0.174	0.126	-0.977	-0.171	-0.026	-0.305	0.015	0.025	-0.113	0.139	0.021	0.089	0.023
-0.030	-0.071	-1.137	-0.172	0.121	-0.978	-0.302	-0.027	-0.416	0.052	-0.001	-0.168	0.101	0.011	0.145	0.076
-0.033	-0.044	-1.169	-0.166	0.113	-0.980	-0.447	-0.243	-0.388	0.041	0.034	-0.197	0.105	0.015	0.177	0.132
0.009	-0.064	-1.121	-0.158	0.105	-0.982	-0.443	-0.350	-0.335	0.076	0.023	-0.148	0.063	0.005	0.130	0.199
0.186	-0.071	-1.145	-0.150	0.097	-0.984	-0.460	-0.291	-0.378	0.245	0.024	-0.170	0.114	0.014	0.154	0.253
0.282	-0.187	-1.216	-0.140	0.087	-0.986	-0.518	-0.419	-0.466	0.331	-0.082	-0.238	0.210	0.131	0.225	0.324
0.282	-0.187	-1.216	-0.132	0.077	-0.988	-0.512	-0.297	-0.477	0.323	-0.072	-0.236	0.210	0.132	0.225	0.400
0.397	-0.122	-1.184	-0.119	0.073	-0.990	-0.222	-0.543	-0.300	0.425	-0.002	-0.203	0.325	0.066	0.194	0.447
0.447	-0.141	-1.204	-0.106	0.073	-0.992	0.024	-0.562	-0.232	0.462	-0.022	-0.221	0.376	0.086	0.213	0.469
0.478	-0.114	-1.200	-0.096	0.075	-0.993	0.108	-0.408	-0.206	0.483	0.003	-0.217	0.406	0.059	0.209	0.468
0.440	-0.048	-1.255	-0.089	0.079	-0.993	0.180	-0.267	-0.141	0.437	0.065	-0.271	0.368	0.006	0.264	0.449
0.309	-0.013	-1.287	-0.078	0.081	-0.994	0.124	-0.457	-0.055	0.296	0.097	-0.302	0.237	0.040	0.296	0.410
0.336	-0.095	-1.196	-0.071	0.084	-0.994	0.194	-0.295	-0.071	0.315	0.013	-0.211	0.263	0.041	0.205	0.359
0.282	-0.098	-1.208	-0.059	0.087	-0.994	0.150	-0.536	-0.040	0.250	0.006	-0.223	0.209	0.045	0.217	0.299
0.270	-0.149	-1.149	-0.049	0.089	-0.995	0.159	-0.465	-0.095	0.228	-0.047	-0.163	0.198	0.095	0.158	0.256
0.213	-0.184	-1.125	-0.037	0.092	-0.995	0.163	-0.535	-0.084	0.159	-0.084	-0.139	0.140	0.130	0.134	0.198
0.209	-0.164	-1.054	-0.027	0.094	-0.995	0.134	-0.469	-0.173	0.144	-0.067	-0.068	0.136	0.111	0.063	0.142
0.136	-0.153	-1.035	-0.018	0.096	-0.995	0.157	-0.391	-0.237	0.063	-0.058	-0.048	0.063	0.100	0.044	0.101
0.113	-0.164	-0.975	-0.006	0.099	-0.995	0.194	-0.569	-0.176	0.028	-0.073	0.011	0.039	0.111	0.015	0.073
0.163	-0.230	-0.987	0.004	0.101	-0.995	0.132	-0.474	-0.049	0.068	-0.141	-0.001	0.089	0.177	0.003	0.047
0.155	-0.230	-0.995	0.012	0.104	-0.995	0.203	-0.414	-0.008	0.051	-0.144	-0.009	0.081	0.177	0.005	0.025
0.155	-0.222	-0.940	0.016	0.106	-0.994	0.172	-0.175	0.054	0.047	-0.138	0.045	0.081	0.170	0.051	-0.003
0.078	-0.261	-0.968	0.020	0.110	-0.994	0.210	-0.218	0.105	-0.034	-0.180	0.017	0.004	0.209	0.023	-0.041
-0.014	-0.187	-0.987	0.026	0.119	-0.993	0.535	-0.300	0.050	-0.132	-0.117	-0.004	0.088	0.135	0.003	-0.090
-0.026	-0.126	-1.007	0.031	0.130	-0.991	0.599	-0.267	0.043	-0.148	-0.066	-0.025	0.100	0.074	0.017	-0.111
-0.080	-0.075	-0.991	0.040	0.137	-0.990	0.370	-0.505	0.196	-0.211	-0.023	-0.010	0.154	0.024	0.001	-0.116
0.101	-0.098	-0.845	0.046	0.140	-0.989	0.169	-0.280	0.163	-0.036	-0.049	0.135	0.026	0.047	0.145	-0.096
0.124	-0.110	-0.834	0.049	0.144	-0.988	0.216	-0.152	-0.018	-0.016	-0.064	0.146	0.049	0.059	0.156	-0.082
0.147	-0.102	-0.909	0.049	0.150	-0.987	0.337	-0.012	-0.002	0.006	-0.063	0.070	0.072	0.051	0.082	-0.062
0.047	-0.149	-1.062	0.052	0.157	-0.986	0.414	-0.152	0.205	-0.096	-0.117	-0.085	0.028	0.097	0.072	-0.073
0.020	-0.122	-1.039	0.053	0.164	-0.985	0.402	-0.090	0.217	-0.124	-0.097	-0.062	0.055	0.070	0.049	-0.087
0.032	-0.153	-0.909	0.059	0.169	-0.984	0.269	-0.346	0.132	-0.119	-0.133	0.066	0.044	0.100	0.082	-0.096
0.032	-0.153	-0.909	0.063	0.174	-0.983	0.311	-0.202	0.010	-0.122	-0.138	0.065	0.044	0.100	0.082	-0.108
0.067	-0.064	-1.031	0.066	0.179	-0.982	0.301	-0.153	0.100	-0.090	-0.055	-0.058	0.009	0.011	0.041	-0.108
0.009	-0.006	-1.039	0.069	0.183	-0.981	0.198	-0.207	0.077	-0.152	-0.000	-0.067	0.067	0.047	0.048	-0.112
0.067	-0.044	-0.956	0.070	0.183	-0.981	0.017	-0.034	-0.050	-0.095	-0.038	0.016	0.009	0.009	0.034	-0.094
0.017	-0.052	-0.932	0.077	0.182	-0.980	-0.006	-0.334	-0.052	-0.151	-0.046	0.040	0.059	0.001	0.058	-0.096
0.174	-0.098	-0.826	0.078	0.189	-0.979	0.430	0.008	-0.203	0.005	-0.099	0.144	0.098	0.045	0.164	-0.068
0.124	-0.164	-0.889	0.084	0.195	-0.977	0.375	-0.318	-0.069	-0.051	-0.171	0.080	0.048	0.110	0.101	-0.055
0.205	-0.118	-0.960	0.084	0.200	-0.976	0.301	0.021	0.015	0.029	-0.130	0.008	0.128	0.064	0.030	-0.043
0.120	-0.095	-1.027	0.084	0.204	-0.975	0.240	-0.002	0.016	-0.055	-0.111	-0.060	0.043	0.040	0.037	-0.042
0.028	-0.091	-1.106	0.088	0.201	-0.976	-0.099	-0.212	0.088	-0.151	-0.105	-0.139	0.049	0.036	0.116	-0.034
0.070	-0.029	-1.165	0.089	0.197	-0.976	-0.196	-0.110	0.122	-0.110	-0.038	-0.197	0.007	0.027	0.175	-0.050
0.067	0.068	-1.184	0.091	0.195	-0.977	-0.093	-0.093	-0.108	-0.116	0.061	-0.216	0.011	0.123	0.195	-0.061
0.074	0.106	-1.094	0.089	0.195	-0.977	0.043	0.145	-0.108	-0.106	0.099	-0.125	0.004	0.163	0.104	-0.066
0.070	0.095	-1.015	0.090	0.206	-0.974	0.576	-0.050	-0.112	-0.111	0.076	-0.049	0.008	0.151	0.026	-0.087
0.078	0.118	-0.897	0.089	0.218	-0.972	0.664	0.100	-0.214	-0.103	0.087	0.067	0.000	0.175	0.092	-0.101
0.059	0.033	-0.877	0.091	0.229	-0.969	0.622	-0.086	0.043	-0.123	-0.010	0.084	0.020	0.091	0.112	-0.109
0.105	0.021	-0.857	0.092	0.240	-0.966	0.576	-0.078	-0.039	-0.079	-0.032	0.101	0.026	0.080	0.132	-0.108
0.086	0.064	-0.956	0.097	0.251	-0.963	0.615	-0.271	0.052	-0.103	-0.001	-0.001	0.007	0.123	0.033	-0.100
0.097	0.095	-0.952	0.096	0.262	-0.960	0.575	0.071	0.022	-0.090	0.019	0.000	0.018	0.154	0.037	-0.080
0.117	0.087	-0.928	0.098	0.268	-0.958	0.337	-0.168	0.159	-0.073	0.005	0.022	0.037	0.147	0.060	-0.074
0.159	0.068	-0.905	0.097	0.274	-0.957	0.333	0.056	0.123	-0.029	-0.020	0.044	0.079	0.129	0.084	-0.079
0.128	0.010	-0.897	0.099	0.270	-0.958	-0.192	-0.131	0.152	-0.062	-0.074	0.053	0.049	0.071	0.091	-0.075
0.090	-0.041	-0.869	0.098	0.268	-0.958	-0.114	-0.013	0.163	-0.100	-0.122	0.081	0.010	0.022	0.119	-0.064
0.167	-0.052	-0.822	0.097	0.262	-0.960	-0.266	0.090	0.010	-0.021	-0.128	0.130	0.086	0.011	0.166	-0.063
0.209	-0.060	-0.826	0.094	0.259	-0.961	-0.140	0.135	0.066	0.023	-0.132	0.128	0.128	0.004	0.161	-0.056
0.163	-0.010	-0.905	0.096	0.253	-0.963	-0.237	-0.066	-0.005	-0.024	-0.077	0.050	0.082	0.055	0.082	-0.054
0.163	-0.010	-0.905	0.094	0.249	-0.964	-0.184	0.084	0.004	-0.023	-0.073	0.051	0.081	0.056	0.082	-0.044
0.070	0.006	-0.960	0.097	0.246	-0.964	-0.135	-0.152	-0.027	-0.118	-0.054	-0.003	0.011	0.072	0.027	-0.054
0.213	-0.029	-0.853	0.098	0.243	-0.965	-0.084	0.012	-0.097	0.024	-0.086	0.104	0.131	0.038	0.133	-0.051
0.136	-0.075	-0.901	0.100	0.246	-0.964	0.180	-0.082	-0.078	-0.055	-0.135	0.056	0.054	0.008	0.086	-0.052
0.178	-0.083	-0.916	0.099	0.249	-0.963	0.245	0.084	-0.125	-0.012	-0.147	0.039	0.096	0.015	0.070	-0.039
0.132	-0.079	-0.975	0.098	0.252	-0.963	0.212	0.071	0.065	-0.057	-0.146	-0.020	0.050	0.010	0.011	-0.041
0.093	-0.025	-1.090	0.099	0.255	-0.962	0.172	-0.078	0.095	-0.096	-0.095	-0.135	0.011	0.045	0.103	-0.042
0.124	0.048	-1.062	0.094	0.251	-0.963	-0.170	0.233	0.074	-0.061	-0.018	-0.106	0.041	0.119	0.076	-0.045
0.040	0.087	-1.125	0.092	0.247	-0.965	-0.185	0.089	0.081	-0.143	0.024	-0.168	0.044	0.159	0.139	-0.054
0.105	0.126	-1.035	0.085	0.245	-0.966	-0.097	0.337	-0.056	-0.071	0.065	-0.076	0.022	0.198	0.049	-0.057
0.090	0.106	-0.928	0.086	0.244	-0.966	-0.025	-0.037	-0.042	-0.088	0.047	0.031	0.006	0.180	0.058	-0.083
0.143	0.017	-0.861	0.081	0.249	-0.965	0.298	0.316	-0.041	-0.028	-0.047	0.097	0.059	0.092	0.124	-0.072
0.040	-0.033	-0.881	0.082	0.255	-0.963	0.360	-0.093	0.047	-0.134	-0.104	0.075	0.045	0.043	0.104	-0.082
0.182	-0.064	-0.865	0.081	0.256	-0.963	0.086	0.026	0.159	0.010	-0.136	0.091	0.097	0.013	0.120	-0.055
0.097	-0.091	-0.897	0.081	0.256	-0.963	0.021	-0.063	0.184	-0.075	-0.163	0.060	0.012	0.013	0.088	-0.062
0.209	-0.060	-0.979	0.077	0.253	-0.964	-0.110	0.260	0.057	0.041	-0.129	-0.022	0.123	0.020	0.005	-0.031
0.028	-0.017	-1.062	0.077	0.249	-0.965	-0.187	-0.057	0.108	-0.140	-0.082	-0.104	0.058	0.063	0.078	-0.035
0.140	0.010	-1.042	0.073	0.249	-0.966	0.017	0.228	-0.064	-0.025	-0.055	-0.083	0.053	0.092	0.059	-0.019
0.074	0.072	-1.086	0.074	0.248	-0.966	-0.013	-0.052	-0.021	-0.092	0.008	-0.127	0.012	0.155	0.102	-0.042
0.101	0.087	-1.102	0.073	0.252	-0.965	0.267	0.064	-0.042	-0.064	0.018	-0.144	0.014	0.171	0.118	-0.029
0.051	0.091	-1.074	0.074	0.256	-0.964	0.205	-0.038	0.004	-0.114	0.019	-0.117	0.036	0.176	0.091	-0.038
0.093	0.087	-1.066	0.073	0.258	-0.963	0.152	0.023	0.101	-0.071	0.012	-0.110	0.006	0.174	0.083	-0.031
0.086	0.060	-1.042	0.071	0.261	-0.963	0.163	0.062	0.061	-0.077	-0.017	-0.087	0.002	0.148	0.060	-0.035
0.128	0.075	-1.019	0.069	0.263	-0.962	0.133	0.100	0.106	-0.033	-0.004	-0.063	0.040	0.165	0.037	-0.023
0.097	0.075	-1.042	0.069	0.267	-0.961	0.257	0.004	0.067	-0.063	-0.009	-0.088	0.009	0.167	0.061	-0.011
0.113	0.106	-1.066	0.069	0.268	-0.961	0.066	-0.012	0.102	-0.047	0.021	-0.112	0.025	0.199	0.085	-0.008
0.163	0.087	-1.035	0.069	0.272	-0.960	0.199	-0.016	0.100	0.003	-0.001	-0.082	0.075	0.181	0.054	-0.007
0.101	0.095	-1.035	0.067	0.270	-0.960	-0.049	0.086	0.109	-0.057	0.008	-0.081	0.013	0.189	0.055	-0.007
0.132	0.102	-1.007	0.064	0.270	-0.961	-0.011	0.136	0.105	-0.023	0.016	-0.053	0.044	0.197	0.028	-0.014
0.101	0.044	-1.007	0.063	0.267	-0.962	-0.118	-0.013	0.080	-0.054	-0.039	-0.053	0.013	0.140	0.028	-0.022
0.097	0.095	-0.991	0.063	0.264	-0.963	-0.139	0.021	0.069	-0.057	0.014	-0.036	0.009	0.191	0.013	-0.024
0.140	0.072	-0.964	0.061	0.259	-0.964	-0.204	0.119	0.018	-0.013	-0.005	-0.007	0.051	0.169	0.014	-0.033
0.097	0.075	-0.999	0.057	0.255	-0.965	-0.194	0.182	0.035	-0.051	0.003	-0.042	0.008	0.173	0.022	-0.041
0.086	0.075	-0.972	0.056	0.252	-0.966	-0.153	0.062	-0.008	-0.062	0.006	-0.013	0.003	0.174	0.005	-0.032
0.090	0.044	-0.920	0.057	0.248	-0.967	-0.166	-0.070	0.017	-0.059	-0.021	0.039	0.000	0.143	0.056	-0.033
0.159	0.068	-0.928	0.056	0.248	-0.967	0.034	0.121	-0.045	0.012	0.002	0.031	0.070	0.166	0.047	-0.030
0.143	0.033	-0.928	0.055	0.245	-0.968	-0.106	0.070	-0.059	-0.003	-0.031	0.032	0.054	0.132	0.047	-0.032
0.124	0.083	-0.968	0.053	0.245	-0.968	0.033	0.110	-0.089	-0.021	0.020	-0.007	0.034	0.182	0.007	-0.036
0.090	0.083	-0.916	0.049	0.244	-0.969	-0.070	0.261	-0.082	-0.051	0.021	0.045	0.002	0.183	0.058	-0.051
0.036	0.068	-0.983	0.048	0.243	-0.969	0.016	0.041	-0.051	-0.104	0.006	-0.022	0.057	0.169	0.008	-0.052
0.055	0.095	-0.983	0.052	0.242	-0.969	-0.016	-0.186	-0.098	-0.089	0.034	-0.023	0.039	0.197	0.007	-0.059
0.124	0.068	-0.956	0.051	0.245	-0.968	0.159	0.107	-0.136	-0.019	0.004	0.004	0.030	0.172	0.021	-0.056
0.074	0.118	-1.003	0.054	0.245	-0.968	0.053	-0.130	-0.136	-0.072	0.054	-0.043	0.019	0.224	0.026	-0.041
0.082	0.106	-0.995	0.056	0.248	-0.967	0.136	-0.037	-0.059	-0.065	0.040	-0.036	0.010	0.213	0.019	-0.036
0.117	0.075	-1.003	0.056	0.249	-0.967	0.100	-0.000	-0.068	-0.030	0.008	-0.045	0.026	0.184	0.028	-0.034
0.078	0.095	-0.999	0.058	0.251	-0.966	0.148	-0.103	0.015	-0.070	0.024	-0.042	0.012	0.204	0.025	-0.026
0.113	0.091	-1.031	0.056	0.252	-0.966	0.090	0.114	-0.048	-0.034	0.019	-0.074	0.024	0.201	0.058	-0.019
0.117	0.087	-1.003	0.055	0.253	-0.966	0.037	0.057	0.053	-0.028	0.015	-0.046	0.029	0.198	0.032	-0.024
0.124	0.052	-0.972	0.056	0.251	-0.966	-0.057	-0.076	0.057	-0.021	-0.018	-0.014	0.038	0.163	0.001	-0.020
0.086	-0.017	-1.003	0.053	0.250	-0.967	-0.031	0.172	0.020	-0.056	-0.086	-0.045	0.001	0.094	0.033	-0.014
0.082	-0.021	-1.019	0.053	0.248	-0.967	-0.041	0.034	0.006	-0.059	-0.088	-0.061	0.002	0.091	0.050	-0.016
0.151	-0.017	-1.011	0.053	0.247	-0.968	-0.039	-0.012	0.059	0.011	-0.082	-0.053	0.068	0.096	0.042	-0.007
0.097	-0.037	-1.007	0.052	0.244	-0.968	-0.090	0.029	0.007	-0.042	-0.099	-0.048	0.015	0.078	0.038	0.006
0.155	-0.041	-0.999	0.050	0.242	-0.969	-0.065	0.117	-0.020	0.018	-0.101	-0.039	0.073	0.075	0.031	0.011
0.155	-0.041	-0.999	0.048	0.239	-0.970	-0.129	0.132	-0.016	0.020	-0.098	-0.038	0.074	0.076	0.031	-0.001
0.117	-0.068	-0.975	0.047	0.236	-0.971	-0.098	0.052	0.040	-0.017	-0.122	-0.014	0.036	0.049	0.008	0.006
0.093	-0.064	-0.979	0.047	0.232	-0.971	-0.138	0.014	0.012	-0.040	-0.115	-0.017	0.013	0.053	0.012	-0.009
0.155	-0.037	-0.932	0.046	0.230	-0.972	-0.079	0.092	-0.018	0.023	-0.085	0.031	0.073	0.079	0.035	-0.017
0.101	-0.083	-0.920	0.047	0.225	-0.973	-0.211	-0.062	-0.021	-0.032	-0.127	0.044	0.019	0.033	0.047	-0.019
0.143	-0.064	-0.905	0.046	0.223	-0.974	-0.055	0.098	-0.045	0.012	-0.106	0.060	0.060	0.052	0.064	-0.019
0.117	-0.075	-0.932	0.043	0.221	-0.974	-0.096	0.189	-0.069	-0.012	-0.115	0.033	0.033	0.041	0.037	-0.024
0.090	-0.075	-0.979	0.042	0.217	-0.975	-0.133	0.026	0.009	-0.038	-0.112	-0.013	0.006	0.040	0.010	-0.023
0.109	-0.033	-0.975	0.041	0.212	-0.976	-0.234	0.075	-0.003	-0.018	-0.064	-0.008	0.025	0.083	0.006	-0.022
0.074	0.006	-0.999	0.043	0.206	-0.978	-0.253	-0.070	-0.041	-0.055	-0.020	-0.030	0.009	0.121	0.030	-0.026
0.128	-0.010	-0.964	0.042	0.200	-0.979	-0.301	0.083	-0.086	-0.001	-0.029	0.007	0.044	0.106	0.006	-0.023
0.074	-0.037	-0.999	0.044	0.196	-0.980	-0.149	-0.087	-0.020	-0.057	-0.053	-0.028	0.010	0.078	0.030	-0.019
0.124	-0.033	-0.952	0.046	0.191	-0.980	-0.207	-0.102	-0.025	-0.010	-0.045	0.021	0.039	0.083	0.018	-0.012
0.147	-0.079	-0.952	0.045	0.185	-0.982	-0.274	0.052	-0.014	0.014	-0.085	0.022	0.061	0.037	0.018	-0.012
0.124	-0.068	-0.979	0.042	0.178	-0.983	-0.339	0.208	-0.030	-0.006	-0.066	-0.004	0.038	0.049	0.009	-0.011
0.120	-0.064	-1.003	0.043	0.172	-0.984	-0.268	-0.049	-0.024	-0.012	-0.057	-0.026	0.035	0.053	0.032	-0.016
0.090	-0.091	-0.987	0.043	0.165	-0.985	-0.305	0.014	-0.010	-0.043	-0.078	-0.008	0.005	0.027	0.016	-0.023
0.090	-0.091	-0.964	0.040	0.159	-0.986	-0.277	0.137	-0.026	-0.041	-0.072	0.017	0.005	0.027	0.007	-0.025
0.101	-0.083	-0.975	0.041	0.152	-0.988	-0.322	-0.023	-0.007	-0.030	-0.057	0.006	0.016	0.035	0.005	-0.031
0.117	-0.114	-0.987	0.040	0.145	-0.989	-0.288	0.051	-0.006	-0.015	-0.082	-0.004	0.032	0.003	0.017	-0.027
0.097	-0.102	-0.979	0.041	0.140	-0.989	-0.218	-0.027	-0.018	-0.035	-0.065	0.004	0.012	0.014	0.008	-0.030
0.117	-0.091	-0.991	0.045	0.135	-0.990	-0.245	-0.196	-0.005	-0.020	-0.048	-0.007	0.032	0.026	0.020	-0.028
0.067	-0.075	-1.003	0.043	0.130	-0.991	-0.231	0.100	-0.062	-0.068	-0.028	-0.018	0.018	0.043	0.033	-0.035
0.109	-0.106	-0.995	0.044	0.124	-0.991	-0.241	-0.007	-0.075	-0.027	-0.053	-0.009	0.024	0.013	0.025	-0.034
0.090	-0.114	-0.979	0.045	0.118	-0.992	-0.249	-0.044	-0.092	-0.048	-0.055	0.007	0.005	0.006	0.009	-0.036
0.101	-0.110	-1.007	0.047	0.113	-0.992	-0.226	-0.079	-0.070	-0.038	-0.046	-0.020	0.018	0.010	0.035	-0.031
0.101	-0.110	-1.007	0.044	0.108	-0.993	-0.216	0.188	-0.082	-0.035	-0.041	-0.019	0.018	0.010	0.034	-0.035
0.120	-0.126	-0.940	0.043	0.103	-0.994	-0.236	0.065	-0.069	-0.016	-0.051	0.048	0.039	0.006	0.033	-0.031
0.093	-0.153	-0.979	0.044	0.098	-0.994	-0.194	-0.032	-0.038	-0.043	-0.073	0.009	0.013	0.033	0.007	-0.035
0.120	-0.164	-0.948	0.041	0.094	-0.995	-0.173	0.145	-0.048	-0.014	-0.081	0.041	0.039	0.044	0.023	-0.030
0.090	-0.153	-0.972	0.044	0.089	-0.995	-0.185	-0.127	-0.013	-0.048	-0.065	0.018	0.009	0.031	0.002	-0.038
0.147	-0.149	-0.952	0.042	0.086	-0.995	-0.154	0.118	-0.012	0.012	-0.058	0.038	0.067	0.026	0.017	-0.033
0.086	-0.156	-0.924	0.043	0.082	-0.996	-0.163	-0.039	0.004	-0.050	-0.062	0.066	0.005	0.032	0.044	-0.043
0.132	-0.145	-0.932	0.039	0.077	-0.996	-0.193	0.223	-0.038	-0.000	-0.046	0.059	0.052	0.020	0.036	-0.039
0.067	-0.133	-0.944	0.037	0.073	-0.997	-0.197	0.074	-0.026	-0.064	-0.029	0.047	0.014	0.007	0.025	-0.049
0.105	-0.172	-0.964	0.037	0.068	-0.997	-0.202	0.043	-0.038	-0.025	-0.063	0.028	0.025	0.045	0.006	-0.047
0.090	-0.176	-0.952	0.035	0.063	-0.997	-0.236	0.095	-0.054	-0.039	-0.061	0.040	0.010	0.048	0.018	-0.064
0.086	-0.199	-0.936	0.034	0.057	-0.998	-0.256	0.050	-0.081	-0.042	-0.079	0.056	0.006	0.071	0.034	-0.061
0.040	-0.191	-0.920	0.035	0.050	-0.998	-0.297	-0.021	-0.081	-0.088	-0.064	0.072	0.040	0.062	0.050	-0.066
0.086	-0.226	-0.928	0.035	0.042	-0.999	-0.369	-0.002	-0.078	-0.043	-0.091	0.064	0.007	0.096	0.042	-0.072
0.070	-0.245	-0.972	0.033	0.034	-0.999	-0.363	0.089	-0.108	-0.056	-0.102	0.022	0.008	0.114	0.001	-0.064
0.063	-0.241	-0.944	0.033	0.025	-0.999	-0.369	0.006	-0.120	-0.064	-0.090	0.049	0.016	0.109	0.027	-0.058
0.136	-0.214	-0.912	0.032	0.019	-0.999	-0.287	0.083	-0.165	0.010	-0.057	0.081	0.058	0.082	0.059	-0.045
0.074	-0.238	-0.916	0.034	0.011	-0.999	-0.363	-0.087	-0.138	-0.053	-0.072	0.077	0.003	0.105	0.056	-0.040
0.159	-0.218	-0.893	0.029	0.003	-1.000	-0.363	0.284	-0.190	0.037	-0.045	0.101	0.083	0.086	0.081	-0.034
0.113	-0.218	-0.916	0.027	-0.005	-1.000	-0.338	0.088	-0.170	-0.008	-0.037	0.077	0.037	0.086	0.058	-0.045
0.082	-0.265	-0.964	0.027	-0.011	-1.000	-0.254	0.022	-0.201	-0.038	-0.078	0.030	0.007	0.132	0.011	-0.038
0.055	-0.261	-0.948	0.022	-0.017	-1.000	-0.282	0.240	-0.173	-0.060	-0.067	0.046	0.020	0.128	0.027	-0.052
0.105	-0.241	-0.889	0.019	-0.024	-1.000	-0.317	0.155	-0.125	-0.008	-0.041	0.105	0.031	0.108	0.086	-0.049
0.063	-0.257	-0.924	0.017	-0.031	-0.999	-0.303	0.123	-0.116	-0.047	-0.050	0.070	0.011	0.123	0.051	-0.052
0.113	-0.253	-0.916	0.015	-0.039	-0.999	-0.345	0.110	-0.079	0.005	-0.039	0.078	0.040	0.119	0.058	-0.050
0.070	-0.257	-0.905	0.010	-0.046	-0.999	-0.316	0.281	-0.035	-0.032	-0.036	0.089	0.003	0.122	0.070	-0.058
0.070	-0.257	-0.905	0.009	-0.050	-0.999	-0.205	0.040	0.020	-0.031	-0.031	0.089	0.002	0.121	0.069	-0.057
0.036	-0.276	-0.916	0.008	-0.055	-0.998	-0.187	0.076	0.025	-0.065	-0.046	0.077	0.037	0.140	0.057	-0.063
0.059	-0.296	-0.916	0.005	-0.058	-0.998	-0.104	0.147	0.013	-0.039	-0.063	0.076	0.015	0.157	0.056	-0.061
0.074	-0.311	-0.893	0.000	-0.059	-0.998	-0.035	0.245	-0.001	-0.019	-0.077	0.100	0.001	0.171	0.079	-0.055
0.067	-0.323	-0.916	-0.000	-0.060	-0.998	-0.003	0.047	0.027	-0.026	-0.087	0.076	0.007	0.182	0.056	-0.047
0.101	-0.330	-0.877	-0.005	-0.061	-0.998	-0.002	0.239	-0.000	0.013	-0.094	0.115	0.028	0.189	0.096	-0.050
0.074	-0.323	-0.873	-0.011	-0.064	-0.998	-0.105	0.308	0.006	-0.008	-0.083	0.119	0.001	0.180	0.101	-0.052
0.040	-0.342	-0.869	-0.015	-0.067	-0.998	-0.100	0.225	0.033	-0.038	-0.100	0.122	0.033	0.200	0.105	-0.054
0.040	-0.319	-0.912	-0.018	-0.070	-0.997	-0.124	0.136	0.027	-0.036	-0.073	0.079	0.032	0.176	0.062	-0.070
0.043	-0.334	-0.881	-0.025	-0.073	-0.997	-0.125	0.363	-0.037	-0.025	-0.085	0.110	0.028	0.192	0.094	-0.074
-0.018	-0.330	-0.893	-0.028	-0.077	-0.997	-0.166	0.181	-0.037	-0.083	-0.077	0.098	0.089	0.187	0.082	-0.076
0.032	-0.342	-0.881	-0.032	-0.080	-0.996	-0.104	0.210	-0.032	-0.029	-0.086	0.109	0.039	0.199	0.094	-0.076
-0.003	-0.326	-0.889	-0.034	-0.082	-0.996	-0.065	0.090	-0.023	-0.062	-0.068	0.101	0.073	0.183	0.086	-0.085
0.047	-0.315	-0.838	-0.038	-0.084	-0.996	-0.069	0.200	0.014	-0.008	-0.054	0.152	0.023	0.171	0.137	-0.080
-0.010	-0.303	-0.853	-0.042	-0.086	-0.995	-0.073	0.218	-0.011	-0.062	-0.041	0.136	0.080	0.159	0.121	-0.094
0.005	-0.315	-0.838	-0.049	-0.087	-0.995	0.006	0.343	-0.010	-0.039	-0.052	0.151	0.065	0.170	0.137	-0.099
-0.064	-0.354	-0.885	-0.051	-0.088	-0.995	-0.002	0.125	0.030	-0.106	-0.089	0.104	0.133	0.209	0.089	-0.101
-0.033	-0.357	-0.842	-0.054	-0.088	-0.995	0.009	0.158	0.028	-0.072	-0.093	0.147	0.102	0.212	0.133	-0.095
0.017	-0.346	-0.838	-0.060	-0.088	-0.994	0.048	0.300	0.001	-0.017	-0.081	0.150	0.052	0.200	0.136	-0.094
-0.003	-0.346	-0.845	-0.067	-0.086	-0.994	0.136	0.342	-0.020	-0.029	-0.083	0.142	0.071	0.199	0.128	-0.077
-0.026	-0.330	-0.869	-0.072	-0.085	-0.994	0.123	0.260	-0.029	-0.047	-0.069	0.118	0.093	0.183	0.104	-0.068
0.013	-0.296	-0.861	-0.077	-0.083	-0.994	0.090	0.254	-0.074	-0.004	-0.035	0.126	0.055	0.147	0.111	-0.072
-0.026	-0.288	-0.869	-0.083	-0.082	-0.993	0.096	0.307	-0.050	-0.036	-0.029	0.118	0.093	0.139	0.102	-0.071
-0.049	-0.311	-0.897	-0.085	-0.080	-0.993	0.123	0.115	-0.063	-0.057	-0.054	0.090	0.116	0.161	0.074	-0.064
-0.041	-0.323	-0.905	-0.088	-0.077	-0.993	0.179	0.139	-0.082	-0.047	-0.068	0.082	0.108	0.172	0.066	-0.063
-0.026	-0.311	-0.916	-0.094	-0.076	-0.993	0.074	0.321	-0.131	-0.025	-0.057	0.070	0.092	0.160	0.054	-0.057
-0.033	-0.330	-0.936	-0.099	-0.076	-0.992	0.046	0.232	-0.156	-0.028	-0.077	0.049	0.100	0.178	0.034	-0.051
-0.037	-0.315	-0.928	-0.106	-0.076	-0.991	0.000	0.366	-0.229	-0.024	-0.061	0.057	0.104	0.162	0.042	-0.047
-0.064	-0.319	-0.956	-0.108	-0.077	-0.991	-0.042	0.090	-0.206	-0.049	-0.064	0.029	0.130	0.166	0.014	-0.047
-0.068	-0.296	-0.972	-0.113	-0.078	-0.991	-0.030	0.218	-0.208	-0.049	-0.040	0.012	0.134	0.142	0.001	-0.046
-0.072	-0.311	-0.968	-0.119	-0.079	-0.990	-0.033	0.312	-0.213	-0.046	-0.055	0.015	0.137	0.157	0.003	-0.045
-0.076	-0.338	-0.983	-0.126	-0.080	-0.989	-0.047	0.307	-0.236	-0.044	-0.081	-0.002	0.141	0.183	0.013	-0.024
-0.083	-0.342	-1.011	-0.131	-0.083	-0.988	-0.136	0.246	-0.219	-0.046	-0.082	-0.030	0.148	0.186	0.041	-0.002
-0.026	-0.361	-1.078	-0.135	-0.084	-0.987	-0.039	0.222	-0.160	0.016	-0.100	-0.098	0.090	0.205	0.108	0.007
-0.030	-0.338	-1.094	-0.147	-0.080	-0.986	0.236	0.617	-0.066	0.024	-0.081	-0.115	0.094	0.181	0.124	-0.000
-0.122	-0.350	-1.125	-0.159	-0.070	-0.985	0.548	0.613	0.081	-0.057	-0.103	-0.148	0.186	0.192	0.155	-0.032
-0.207	-0.334	-1.125	-0.166	-0.057	-0.984	0.740	0.389	0.167	-0.134	-0.101	-0.148	0.270	0.176	0.155	-0.087
-0.303	-0.326	-1.039	-0.164	-0.044	-0.985	0.716	-0.099	0.128	-0.232	-0.106	-0.061	0.366	0.168	0.068	-0.126
-0.287	-0.299	-0.916	-0.159	-0.034	-0.987	0.536	-0.276	-0.014	-0.221	-0.089	0.063	0.350	0.141	0.054	-0.124
-0.157	-0.269	-0.830	-0.158	-0.027	-0.987	0.382	-0.097	-0.111	-0.092	-0.066	0.150	0.219	0.109	0.141	-0.099
-0.030	-0.245	-0.897	-0.159	-0.019	-0.987	0.415	0.103	-0.197	0.036	-0.051	0.083	0.092	0.085	0.074	-0.034
-0.010	-0.230	-0.979	-0.162	-0.014	-0.987	0.221	0.145	-0.376	0.058	-0.040	0.000	0.073	0.069	0.008	0.057
0.051	-0.222	-1.035	-0.165	-0.014	-0.986	-0.061	0.207	-0.535	0.123	-0.033	-0.055	0.011	0.061	0.063	0.147
0.147	-0.245	-1.039	-0.172	-0.020	-0.985	-0.371	0.352	-0.734	0.226	-0.051	-0.060	0.085	0.084	0.067	0.235
0.209	-0.272	-1.102	-0.180	-0.027	-0.983	-0.451	0.470	-0.782	0.296	-0.071	-0.125	0.147	0.111	0.130	0.310
0.320	-0.303	-1.153	-0.192	-0.032	-0.981	-0.384	0.692	-0.747	0.420	-0.097	-0.179	0.259	0.142	0.181	0.352
0.282	-0.323	-1.200	-0.198	-0.034	-0.980	-0.164	0.334	-0.611	0.387	-0.114	-0.227	0.221	0.162	0.228	0.365
0.190	-0.303	-1.192	-0.195	-0.030	-0.980	0.175	-0.113	-0.403	0.291	-0.099	-0.219	0.129	0.142	0.219	0.371
0.163	-0.211	-1.141	-0.188	-0.021	-0.982	0.397	-0.289	-0.268	0.258	-0.015	-0.166	0.103	0.049	0.168	0.363
0.247	-0.122	-1.106	-0.170	-0.014	-0.985	0.383	-0.839	-0.121	0.325	0.066	-0.127	0.188	0.040	0.132	0.375
0.320	-0.106	-1.137	-0.158	-0.008	-0.987	0.302	-0.545	-0.066	0.386	0.076	-0.157	0.261	0.056	0.163	0.392
0.440	-0.122	-1.098	-0.146	-0.005	-0.989	0.176	-0.535	0.034	0.493	0.057	-0.115	0.381	0.041	0.124	0.400
0.363	-0.129	-1.153	-0.134	-0.001	-0.991	0.241	-0.495	0.116	0.404	0.045	-0.169	0.304	0.033	0.178	0.385
0.267	-0.172	-1.153	-0.123	0.006	-0.992	0.378	-0.508	0.256	0.297	-0.004	-0.168	0.208	0.009	0.178	0.336
0.236	-0.195	-1.094	-0.111	0.012	-0.994	0.384	-0.553	0.255	0.254	-0.034	-0.107	0.177	0.031	0.119	0.255
0.151	-0.172	-1.035	-0.100	0.017	-0.995	0.328	-0.525	0.224	0.158	-0.016	-0.047	0.093	0.007	0.060	0.188
0.090	-0.203	-1.015	-0.085	0.022	-0.996	0.290	-0.716	0.190	0.082	-0.052	-0.026	0.031	0.038	0.041	0.143
0.124	-0.211	-0.995	-0.071	0.027	-0.997	0.291	-0.717	0.171	0.102	-0.065	-0.005	0.066	0.045	0.021	0.105
0.151	-0.191	-0.979	-0.057	0.032	-0.998	0.303	-0.660	0.235	0.115	-0.051	0.011	0.093	0.025	0.006	0.100
0.143	-0.176	-0.968	-0.043	0.039	-0.998	0.375	-0.661	0.345	0.094	-0.042	0.024	0.085	0.009	0.006	0.084
0.209	-0.191	-0.983	-0.037	0.047	-0.998	0.484	-0.290	0.304	0.153	-0.066	0.008	0.151	0.024	0.010	0.062
0.043	-0.180	-1.058	-0.027	0.054	-0.998	0.365	-0.516	0.287	-0.022	-0.061	-0.067	0.014	0.012	0.085	0.032
0.051	-0.245	-1.019	-0.020	0.057	-0.998	0.229	-0.368	0.259	-0.022	-0.131	-0.028	0.006	0.078	0.045	-0.007
0.024	-0.211	-0.983	-0.015	0.062	-0.998	0.279	-0.209	0.146	-0.053	-0.101	0.007	0.033	0.042	0.010	-0.051
-0.033	-0.195	-0.975	-0.009	0.068	-0.998	0.347	-0.350	0.204	-0.117	-0.092	0.015	0.090	0.027	0.002	-0.066
0.047	-0.133	-0.861	-0.004	0.073	-0.997	0.299	-0.248	0.252	-0.041	-0.035	0.129	0.009	0.035	0.112	-0.067
0.040	-0.137	-0.905	-0.002	0.076	-0.997	0.157	-0.124	0.312	-0.051	-0.042	0.085	0.017	0.032	0.069	-0.057
0.067	-0.079	-1.027	0.002	0.076	-0.997	0.010	-0.216	0.279	-0.028	0.016	-0.037	0.010	0.090	0.053	-0.046
0.082	-0.041	-1.019	0.001	0.077	-0.997	0.071	0.037	0.146	-0.012	0.054	-0.029	0.026	0.129	0.046	-0.054
0.032	-0.114	-0.972	-0.000	0.080	-0.997	0.186	0.083	0.195	-0.060	-0.023	0.018	0.024	0.055	0.001	-0.064
-0.022	-0.211	-0.936	-0.002	0.082	-0.997	0.170	0.078	0.195	-0.112	-0.122	0.053	0.078	0.041	0.036	-0.073
-0.033	-0.257	-0.944	-0.006	0.083	-0.997	0.087	0.181	0.051	-0.120	-0.169	0.045	0.089	0.087	0.028	-0.089
0.017	-0.249	-1.015	-0.006	0.084	-0.996	0.083	-0.011	-0.112	-0.070	-0.163	-0.026	0.039	0.079	0.043	-0.092
-0.033	-0.149	-1.078	-0.002	0.092	-0.996	0.435	-0.152	-0.177	-0.123	-0.070	-0.089	0.089	0.021	0.106	-0.094
-0.007	-0.064	-1.023	-0.003	0.098	-0.995	0.334	0.011	-0.089	-0.096	0.008	-0.035	0.061	0.106	0.051	-0.093
-0.045	-0.048	-0.975	-0.002	0.096	-0.995	-0.084	-0.015	0.037	-0.135	0.026	0.013	0.099	0.122	0.004	-0.097
-0.003	-0.145	-0.873	-0.005	0.093	-0.996	-0.078	0.136	0.010	-0.090	-0.069	0.115	0.057	0.025	0.099	-0.108
0.063	-0.214	-0.838	-0.003	0.092	-0.996	-0.038	-0.079	-0.078	-0.026	-0.137	0.151	0.009	0.045	0.135	-0.091
-0.041	-0.234	-0.912	-0.008	0.093	-0.996	0.092	0.239	-0.106	-0.125	-0.157	0.076	0.094	0.064	0.060	-0.063
0.082	-0.180	-1.023	-0.010	0.102	-0.995	0.516	0.113	-0.114	-0.001	-0.113	-0.035	0.029	0.010	0.050	-0.040
0.082	-0.180	-1.023	-0.010	0.111	-0.994	0.471	0.042	-0.064	-0.000	-0.121	-0.036	0.030	0.010	0.050	-0.031
0.043	-0.122	-1.066	-0.009	0.117	-0.993	0.351	-0.069	0.200	-0.040	-0.070	-0.080	0.008	0.048	0.093	-0.019
0.043	-0.048	-0.999	-0.013	0.119	-0.993	0.135	0.203	0.172	-0.035	0.001	-0.013	0.008	0.122	0.026	-0.016
0.001	-0.114	-0.975	-0.005	0.121	-0.993	0.131	-0.416	0.167	-0.085	-0.066	0.010	0.050	0.056	0.002	-0.031
0.120	-0.129	-0.964	-0.011	0.125	-0.992	0.219	0.302	0.098	0.040	-0.086	0.021	0.070	0.040	0.009	-0.038
-0.007	-0.129	-1.035	-0.010	0.126	-0.992	0.103	-0.079	0.157	-0.088	-0.087	-0.050	0.057	0.040	0.061	-0.036
0.036	-0.060	-0.983	-0.009	0.125	-0.992	-0.012	-0.038	0.072	-0.047	-0.017	0.002	0.015	0.110	0.010	-0.025
0.082	-0.137	-0.936	-0.008	0.127	-0.992	0.141	-0.071	0.032	-0.002	-0.096	0.049	0.031	0.032	0.037	-0.045
0.090	-0.126	-0.877	-0.009	0.131	-0.991	0.219	0.061	0.014	0.007	-0.088	0.107	0.039	0.043	0.096	-0.045
0.024	-0.156	-0.928	-0.013	0.132	-0.991	0.096	0.194	0.064	-0.055	-0.120	0.056	0.027	0.012	0.045	-0.028
0.005	-0.133	-1.003	-0.011	0.131	-0.991	0.002	-0.109	0.101	-0.076	-0.097	-0.019	0.046	0.035	0.030	-0.039
0.090	-0.087	-1.070	-0.016	0.128	-0.992	-0.127	0.268	-0.023	0.014	-0.047	-0.086	0.039	0.081	0.097	-0.034
-0.041	-0.044	-1.098	-0.013	0.125	-0.992	-0.115	-0.142	0.010	-0.120	-0.002	-0.113	0.091	0.123	0.125	-0.027
0.055	-0.025	-1.035	-0.011	0.128	-0.992	0.161	-0.077	-0.046	-0.025	0.015	-0.050	0.006	0.142	0.062	-0.025
0.040	-0.006	-0.995	-0.009	0.131	-0.991	0.204	-0.094	-0.066	-0.043	0.030	-0.011	0.009	0.161	0.023	-0.054
0.036	-0.021	-0.972	-0.004	0.138	-0.990	0.340	-0.239	0.092	-0.051	0.008	0.012	0.012	0.145	0.000	-0.045
0.017	-0.095	-0.881	0.000	0.144	-0.990	0.355	-0.234	0.124	-0.075	-0.072	0.101	0.031	0.071	0.091	-0.064
0.120	-0.137	-0.830	0.003	0.144	-0.990	0.039	-0.157	0.205	0.026	-0.114	0.153	0.074	0.029	0.142	-0.057
0.013	-0.168	-0.897	0.003	0.142	-0.990	-0.070	0.004	0.138	-0.081	-0.143	0.086	0.033	0.002	0.076	-0.057
0.128	-0.207	-0.893	0.002	0.136	-0.991	-0.230	0.063	0.023	0.035	-0.176	0.091	0.083	0.041	0.079	-0.031
0.047	-0.203	-0.952	0.002	0.129	-0.992	-0.290	-0.008	0.077	-0.046	-0.166	0.032	0.003	0.037	0.020	-0.014
0.147	-0.211	-0.920	0.004	0.126	-0.992	-0.147	-0.083	-0.007	0.052	-0.170	0.064	0.104	0.044	0.052	-0.008
0.163	-0.184	-0.972	0.006	0.122	-0.993	-0.158	-0.089	-0.021	0.066	-0.139	0.014	0.120	0.018	0.001	0.001
0.013	-0.168	-0.991	0.002	0.124	-0.992	0.166	0.220	-0.228	-0.081	-0.126	-0.006	0.030	0.003	0.019	0.006
0.136	-0.164	-1.011	0.005	0.124	-0.992	0.029	-0.084	-0.149	0.040	-0.122	-0.026	0.093	0.001	0.039	-0.004
0.063	-0.137	-1.003	0.006	0.126	-0.992	0.153	-0.036	-0.112	-0.034	-0.097	-0.018	0.021	0.027	0.030	-0.025
0.063	-0.137	-1.003	0.002	0.125	-0.992	0.001	0.198	-0.111	-0.031	-0.097	-0.018	0.021	0.027	0.030	-0.017
0.032	-0.083	-1.007	0.003	0.124	-0.992	-0.030	0.001	-0.001	-0.061	-0.042	-0.022	0.009	0.080	0.033	-0.033
0.067	-0.110	-0.952	0.002	0.124	-0.992	0.033	0.063	-0.054	-0.026	-0.069	0.033	0.026	0.053	0.023	-0.027
0.032	-0.114	-1.042	0.001	0.125	-0.992	0.074	0.032	0.045	-0.060	-0.074	-0.057	0.008	0.049	0.067	-0.033
0.059	-0.102	-1.086	-0.001	0.127	-0.992	0.178	0.079	0.033	-0.031	-0.065	-0.101	0.020	0.060	0.110	-0.029
-0.007	-0.033	-1.106	-0.000	0.123	-0.992	-0.183	-0.019	0.085	-0.097	0.008	-0.120	0.045	0.129	0.129	-0.030
0.024	0.014	-1.062	-0.003	0.119	-0.993	-0.189	0.113	0.094	-0.064	0.059	-0.076	0.014	0.175	0.084	-0.033
0.024	0.017	-1.050	-0.004	0.114	-0.994	-0.266	0.084	0.008	-0.062	0.068	-0.064	0.013	0.179	0.070	-0.036
0.020	0.006	-1.015	-0.005	0.108	-0.994	-0.260	0.018	0.014	-0.066	0.062	-0.028	0.016	0.167	0.034	-0.040
0.067	0.014	-0.999	-0.009	0.106	-0.994	-0.100	0.238	-0.129	-0.015	0.071	-0.012	0.032	0.175	0.018	-0.040
-0.003	0.010	-1.011	-0.008	0.101	-0.995	-0.211	-0.047	-0.068	-0.085	0.072	-0.023	0.038	0.170	0.030	-0.042
0.036	-0.013	-1.015	-0.009	0.102	-0.995	0.058	0.093	-0.072	-0.045	0.048	-0.027	0.001	0.145	0.033	-0.037
0.043	-0.052	-0.960	-0.009	0.102	-0.995	0.001	-0.021	-0.060	-0.038	0.009	0.029	0.009	0.105	0.023	-0.044
0.067	-0.033	-0.944	-0.010	0.105	-0.994	0.195	0.094	-0.080	-0.014	0.025	0.044	0.032	0.122	0.040	-0.034
0.055	-0.079	-0.932	-0.007	0.109	-0.994	0.216	-0.131	-0.034	-0.028	-0.025	0.056	0.020	0.074	0.053	-0.037
0.101	-0.071	-0.877	-0.007	0.114	-0.993	0.263	0.010	0.010	0.018	-0.022	0.111	0.065	0.081	0.110	-0.037
0.059	-0.071	-0.909	-0.006	0.120	-0.993	0.331	-0.044	-0.037	-0.026	-0.028	0.079	0.021	0.080	0.080	-0.040
0.070	-0.071	-0.893	-0.006	0.123	-0.992	0.198	-0.021	0.050	-0.015	-0.032	0.094	0.030	0.079	0.098	-0.044
0.063	-0.083	-0.920	-0.008	0.128	-0.992	0.254	0.128	-0.021	-0.020	-0.048	0.066	0.020	0.067	0.072	-0.046
0.043	-0.064	-0.905	-0.009	0.130	-0.992	0.120	0.041	0.093	-0.038	-0.031	0.082	0.001	0.086	0.090	-0.038
0.059	-0.025	-0.948	-0.008	0.133	-0.991	0.181	-0.045	0.026	-0.024	0.005	0.038	0.013	0.124	0.048	-0.037
0.086	-0.052	-0.960	-0.006	0.133	-0.991	0.068	-0.098	0.102	0.002	-0.023	0.027	0.038	0.096	0.038	-0.038
0.047	-0.033	-0.972	-0.007	0.134	-0.991	0.072	0.053	0.086	-0.036	-0.005	0.015	0.003	0.115	0.027	-0.025
0.051	-0.052	-0.928	-0.009	0.132	-0.991	-0.116	0.129	0.074	-0.029	-0.021	0.058	0.001	0.095	0.071	-0.026
0.101	-0.071	-0.952	-0.003	0.131	-0.991	-0.001	-0.327	0.099	0.014	-0.040	0.035	0.047	0.075	0.048	-0.038
0.043	-0.060	-0.972	-0.008	0.127	-0.992	-0.152	0.234	0.072	-0.039	-0.025	0.016	0.014	0.086	0.029	-0.045
0.032	-0.060	-0.932	-0.009	0.124	-0.992	-0.153	0.040	0.135	-0.049	-0.022	0.056	0.027	0.086	0.069	-0.051
0.013	-0.029	-0.956	-0.006	0.118	-0.993	-0.268	-0.124	0.081	-0.071	0.014	0.033	0.048	0.116	0.045	-0.064
0.013	-0.029	-0.956	-0.009	0.115	-0.993	-0.141	0.146	0.022	-0.068	0.017	0.033	0.049	0.115	0.045	-0.071
-0.003	-0.052	-1.027	-0.008	0.111	-0.994	-0.172	-0.048	0.051	-0.085	-0.002	-0.037	0.066	0.090	0.026	-0.056
0.001	-0.025	-1.007	-0.005	0.108	-0.994	-0.128	-0.191	0.091	-0.085	0.027	-0.017	0.065	0.116	0.007	-0.048
0.074	-0.002	-1.054	-0.006	0.102	-0.995	-0.272	0.092	0.060	-0.011	0.056	-0.063	0.006	0.137	0.055	-0.039
0.032	0.029	-1.027	-0.006	0.097	-0.995	-0.233	-0.024	0.078	-0.054	0.091	-0.035	0.039	0.167	0.026	-0.020
0.040	-0.021	-1.039	-0.001	0.092	-0.996	-0.232	-0.244	0.053	-0.051	0.046	-0.046	0.033	0.117	0.037	-0.012
0.113	-0.033	-1.023	-0.003	0.088	-0.996	-0.215	0.116	0.030	0.023	0.039	-0.029	0.039	0.105	0.021	-0.014
0.036	-0.021	-1.050	-0.002	0.084	-0.996	-0.157	-0.026	-0.028	-0.055	0.054	-0.057	0.038	0.116	0.049	-0.010
0.074	-0.056	-1.031	-0.004	0.080	-0.997	-0.190	0.088	0.044	-0.015	0.023	-0.036	0.000	0.081	0.029	-0.007
0.055	-0.013	-1.042	-0.005	0.077	-0.997	-0.143	0.080	-0.052	-0.033	0.068	-0.048	0.019	0.122	0.041	-0.019
0.047	-0.006	-1.046	-0.006	0.073	-0.997	-0.175	0.045	-0.012	-0.041	0.079	-0.051	0.026	0.128	0.046	-0.013
0.036	-0.033	-1.070	-0.005	0.071	-0.997	-0.075	-0.061	-0.062	-0.054	0.054	-0.075	0.036	0.101	0.071	-0.018
0.063	-0.033	-1.058	-0.006	0.067	-0.998	-0.217	0.084	-0.040	-0.026	0.058	-0.063	0.009	0.100	0.060	-0.015
0.032	-0.075	-1.070	-0.008	0.063	-0.998	-0.177	0.117	-0.042	-0.055	0.020	-0.074	0.039	0.057	0.073	-0.015
0.059	-0.075	-1.070	-0.009	0.059	-0.998	-0.191	0.054	0.015	-0.027	0.024	-0.074	0.011	0.056	0.073	-0.019
0.043	-0.110	-1.050	-0.011	0.055	-0.998	-0.157	0.084	0.011	-0.041	-0.007	-0.054	0.025	0.021	0.054	-0.018
0.032	-0.149	-1.019	-0.006	0.051	-0.999	-0.161	-0.207	0.097	-0.056	-0.042	-0.023	0.036	0.018	0.024	-0.014
0.086	-0.172	-1.011	-0.005	0.048	-0.999	-0.114	-0.070	0.041	-0.004	-0.063	-0.015	0.020	0.041	0.017	-0.020
0.078	-0.137	-1.003	-0.004	0.046	-0.999	-0.102	-0.030	0.063	-0.012	-0.025	-0.007	0.013	0.006	0.010	-0.014
0.067	-0.156	-0.979	-0.004	0.041	-0.999	-0.183	0.011	0.044	-0.024	-0.040	0.017	0.003	0.027	0.013	-0.016
0.124	-0.164	-0.928	-0.003	0.038	-0.999	-0.153	-0.015	0.060	0.034	-0.044	0.068	0.062	0.035	0.063	-0.016
0.063	-0.203	-0.920	-0.003	0.033	-0.999	-0.180	-0.017	0.031	-0.028	-0.079	0.076	0.000	0.073	0.070	-0.021
0.120	-0.164	-0.916	-0.002	0.031	-1.000	-0.086	-0.026	0.023	0.030	-0.038	0.080	0.058	0.035	0.074	-0.012
0.067	-0.129	-0.948	-0.007	0.027	-1.000	-0.162	0.277	-0.015	-0.018	0.000	0.048	0.005	0.002	0.043	-0.016
0.120	-0.091	-0.940	-0.011	0.024	-1.000	-0.139	0.181	0.015	0.039	0.042	0.056	0.059	0.036	0.051	-0.008
0.086	-0.129	-0.940	-0.010	0.022	-1.000	-0.106	-0.014	0.022	0.005	0.006	0.056	0.025	0.004	0.051	-0.015
0.086	-0.129	-0.940	-0.015	0.020	-1.000	-0.062	0.247	0.007	0.010	0.008	0.055	0.026	0.005	0.051	-0.007
0.055	-0.118	-0.944	-0.016	0.019	-1.000	-0.048	0.072	0.003	-0.019	0.021	0.051	0.006	0.006	0.046	-0.009
0.082	-0.141	-0.975	-0.019	0.017	-1.000	-0.049	0.173	0.007	0.011	-0.001	0.019	0.020	0.018	0.014	-0.014
0.090	-0.149	-0.964	-0.022	0.017	-1.000	0.010	0.147	-0.005	0.022	-0.009	0.031	0.028	0.027	0.027	-0.015
0.028	-0.137	-0.991	-0.023	0.017	-1.000	0.003	0.053	-0.000	-0.039	0.003	0.003	0.035	0.016	0.001	-0.012
0.051	-0.122	-0.979	-0.024	0.015	-1.000	-0.040	0.096	-0.010	-0.014	0.020	0.015	0.013	0.001	0.011	-0.015
0.051	-0.133	-0.968	-0.026	0.014	-1.000	-0.067	0.074	0.018	-0.012	0.010	0.027	0.014	0.014	0.023	-0.023
0.063	-0.153	-0.972	-0.025	0.013	-1.000	-0.012	-0.007	0.028	-0.001	-0.009	0.023	0.002	0.033	0.019	-0.019
0.043	-0.145	-0.948	-0.025	0.012	-1.000	-0.003	-0.013	0.014	-0.020	-0.001	0.046	0.022	0.025	0.043	-0.015
0.070	-0.153	-0.928	-0.026	0.013	-1.000	0.046	0.075	0.036	0.008	-0.009	0.066	0.005	0.033	0.063	-0.012
0.078	-0.133	-0.952	-0.029	0.012	-1.000	-0.027	0.162	0.060	0.019	0.011	0.042	0.012	0.015	0.039	-0.012
0.059	-0.114	-0.972	-0.032	0.011	-0.999	-0.005	0.162	0.045	0.003	0.031	0.023	0.007	0.003	0.020	-0.011
0.055	-0.114	-0.960	-0.035	0.010	-0.999	-0.037	0.157	0.045	0.002	0.032	0.034	0.012	0.002	0.031	-0.013
0.047	-0.114	-0.928	-0.036	0.008	-0.999	-0.064	0.083	0.094	-0.005	0.033	0.066	0.020	0.002	0.061	-0.021
0.036	-0.126	-0.948	-0.039	0.006	-0.999	-0.095	0.163	0.070	-0.013	0.024	0.046	0.032	0.010	0.041	-0.021
0.005	-0.145	-1.003	-0.041	0.003	-0.999	-0.144	0.116	0.043	-0.042	0.008	-0.009	0.064	0.029	0.015	-0.023
0.043	-0.137	-0.972	-0.045	-0.002	-0.999	-0.224	0.183	-0.008	0.000	0.020	0.022	0.026	0.021	0.018	-0.019
0.020	-0.149	-1.003	-0.046	-0.007	-0.999	-0.236	0.052	-0.040	-0.022	0.014	-0.009	0.049	0.034	0.013	-0.018
0.028	-0.153	-1.007	-0.048	-0.013	-0.999	-0.239	0.124	-0.050	-0.012	0.015	-0.013	0.042	0.039	0.016	-0.017
0.017	-0.156	-0.987	-0.047	-0.017	-0.999	-0.223	-0.011	-0.087	-0.024	0.016	0.006	0.054	0.045	0.004	-0.014
0.017	-0.156	-0.983	-0.045	-0.023	-0.999	-0.245	-0.140	-0.067	-0.027	0.021	0.010	0.054	0.046	0.007	-0.022
0.055	-0.141	-0.979	-0.044	-0.027	-0.999	-0.187	-0.027	-0.077	0.011	0.040	0.014	0.016	0.031	0.010	-0.028
-0.003	-0.137	-0.952	-0.046	-0.029	-0.999	-0.132	0.111	-0.085	-0.045	0.047	0.042	0.074	0.027	0.037	-0.024
0.009	-0.126	-0.979	-0.045	-0.033	-0.998	-0.174	-0.026	-0.038	-0.034	0.062	0.014	0.064	0.016	0.009	-0.016
0.055	-0.153	-0.932	-0.050	-0.036	-0.998	-0.116	0.248	-0.081	0.016	0.037	0.061	0.017	0.043	0.056	-0.014
0.063	-0.195	-0.964	-0.051	-0.036	-0.998	0.000	0.054	-0.048	0.025	-0.005	0.030	0.010	0.086	0.025	0.009
0.063	-0.195	-0.964	-0.050	-0.036	-0.998	0.016	0.005	-0.037	0.025	-0.005	0.030	0.011	0.086	0.025	0.023
0.128	-0.172	-0.920	-0.055	-0.036	-0.998	0.018	0.253	-0.043	0.095	0.018	0.073	0.055	0.063	0.069	0.027
0.086	-0.176	-0.920	-0.061	-0.037	-0.997	-0.006	0.337	-0.017	0.059	0.015	0.073	0.012	0.068	0.070	0.028
0.074	-0.137	-0.893	-0.067	-0.037	-0.997	-0.000	0.278	-0.036	0.053	0.053	0.101	0.000	0.030	0.098	0.012
0.063	-0.149	-0.912	-0.076	-0.038	-0.996	-0.019	0.486	-0.076	0.050	0.042	0.080	0.012	0.043	0.079	-0.003
-0.030	-0.160	-0.912	-0.078	-0.040	-0.996	-0.099	0.091	-0.004	-0.040	0.033	0.080	0.104	0.055	0.079	-0.022
0.032	-0.141	-0.873	-0.083	-0.042	-0.996	-0.090	0.281	-0.043	0.027	0.054	0.119	0.043	0.037	0.117	-0.029
-0.037	-0.156	-0.905	-0.087	-0.046	-0.995	-0.164	0.222	-0.008	-0.038	0.042	0.087	0.113	0.053	0.085	-0.043
0.005	-0.164	-0.905	-0.092	-0.050	-0.995	-0.183	0.243	-0.010	0.009	0.038	0.087	0.071	0.060	0.084	-0.039
-0.022	-0.195	-0.877	-0.098	-0.052	-0.994	-0.116	0.316	-0.034	-0.012	0.009	0.114	0.098	0.090	0.112	-0.045
-0.030	-0.218	-0.893	-0.103	-0.057	-0.993	-0.196	0.254	-0.068	-0.015	-0.010	0.098	0.106	0.113	0.096	-0.052
-0.053	-0.241	-0.944	-0.107	-0.062	-0.992	-0.230	0.221	-0.137	-0.033	-0.028	0.046	0.129	0.137	0.045	-0.069
-0.107	-0.245	-0.932	-0.111	-0.066	-0.992	-0.232	0.197	-0.198	-0.083	-0.028	0.057	0.183	0.141	0.058	-0.079
-0.107	-0.269	-0.889	-0.112	-0.070	-0.991	-0.153	0.015	-0.162	-0.082	-0.048	0.100	0.183	0.165	0.101	-0.079
-0.099	-0.288	-0.901	-0.113	-0.072	-0.991	-0.097	0.024	-0.099	-0.074	-0.065	0.088	0.176	0.185	0.089	-0.075
-0.049	-0.288	-0.916	-0.112	-0.073	-0.991	-0.023	-0.009	-0.044	-0.024	-0.064	0.072	0.126	0.185	0.073	-0.052
-0.030	-0.245	-0.916	-0.115	-0.073	-0.991	0.001	0.145	-0.050	-0.002	-0.021	0.072	0.107	0.143	0.073	-0.029
0.013	-0.226	-0.932	-0.115	-0.074	-0.991	-0.006	0.011	-0.041	0.040	-0.001	0.056	0.065	0.124	0.057	-0.007
0.001	-0.211	-0.928	-0.119	-0.074	-0.990	0.017	0.206	-0.090	0.032	0.014	0.059	0.077	0.109	0.061	0.009
-0.010	-0.234	-0.952	-0.122	-0.075	-0.990	-0.031	0.175	-0.109	0.024	-0.008	0.035	0.088	0.132	0.037	0.005
0.001	-0.230	-0.972	-0.125	-0.075	-0.989	-0.006	0.176	-0.070	0.039	-0.004	0.014	0.077	0.129	0.017	-0.010
-0.091	-0.234	-0.987	-0.129	-0.075	-0.989	0.012	0.215	-0.061	-0.050	-0.008	-0.002	0.170	0.132	0.001	-0.008
-0.118	-0.234	-1.011	-0.134	-0.074	-0.988	0.053	0.206	-0.050	-0.072	-0.009	-0.026	0.197	0.132	0.023	-0.016
-0.045	-0.226	-1.027	-0.138	-0.074	-0.988	0.046	0.246	-0.116	0.005	-0.002	-0.043	0.124	0.124	0.039	-0.011
-0.107	-0.234	-1.054	-0.141	-0.073	-0.987	0.034	0.116	-0.121	-0.054	-0.011	-0.070	0.186	0.132	0.068	0.016
-0.045	-0.257	-1.102	-0.149	-0.069	-0.986	0.203	0.435	-0.105	0.016	-0.038	-0.119	0.125	0.154	0.116	0.021
-0.041	-0.292	-1.173	-0.158	-0.064	-0.985	0.287	0.450	-0.094	0.029	-0.078	-0.190	0.122	0.188	0.188	-0.015
-0.180	-0.288	-1.149	-0.168	-0.055	-0.984	0.460	0.528	-0.063	-0.099	-0.084	-0.168	0.260	0.184	0.165	-0.041
-0.291	-0.303	-1.086	-0.167	-0.045	-0.985	0.551	-0.077	0.015	-0.212	-0.109	-0.104	0.372	0.200	0.103	-0.064
-0.218	-0.261	-0.920	-0.160	-0.039	-0.986	0.363	-0.338	-0.046	-0.145	-0.074	0.063	0.300	0.158	0.062	-0.075
-0.080	-0.156	-0.845	-0.154	-0.032	-0.988	0.324	-0.309	-0.132	-0.013	0.024	0.139	0.162	0.053	0.137	-0.050
-0.010	-0.056	-0.928	-0.153	-0.023	-0.988	0.441	-0.024	-0.118	0.056	0.115	0.057	0.092	0.047	0.054	-0.004
0.001	0.014	-1.066	-0.156	-0.014	-0.988	0.433	0.146	-0.230	0.070	0.174	-0.081	0.081	0.116	0.084	0.048
-0.041	0.006	-1.113	-0.156	-0.008	-0.988	0.233	0.041	-0.396	0.028	0.160	-0.128	0.123	0.108	0.131	0.122
0.001	-0.002	-1.113	-0.153	-0.008	-0.988	-0.090	-0.151	-0.554	0.067	0.152	-0.128	0.081	0.099	0.131	0.200
0.232	-0.079	-1.109	-0.152	-0.016	-0.988	-0.515	-0.015	-0.736	0.297	0.083	-0.124	0.150	0.021	0.126	0.294
0.320	-0.153	-1.184	-0.151	-0.027	-0.988	-0.628	0.013	-0.684	0.384	0.020	-0.199	0.239	0.053	0.200	0.398
0.432	-0.176	-1.299	-0.153	-0.034	-0.988	-0.461	0.190	-0.655	0.498	0.004	-0.314	0.350	0.077	0.314	0.471
0.447	-0.164	-1.314	-0.157	-0.043	-0.987	-0.525	0.297	-0.703	0.518	0.024	-0.331	0.366	0.066	0.329	0.500
0.332	-0.195	-1.307	-0.150	-0.052	-0.987	-0.537	-0.318	-0.638	0.395	0.002	-0.322	0.250	0.098	0.321	0.502
0.336	-0.184	-1.283	-0.142	-0.057	-0.988	-0.343	-0.384	-0.608	0.391	0.018	-0.298	0.254	0.086	0.297	0.460
0.324	-0.168	-1.259	-0.127	-0.059	-0.990	-0.133	-0.719	-0.407	0.364	0.035	-0.272	0.242	0.071	0.273	0.412
0.293	-0.191	-1.200	-0.106	-0.058	-0.993	0.049	-1.006	-0.236	0.312	0.011	-0.210	0.212	0.094	0.214	0.405
0.332	-0.203	-1.121	-0.085	-0.051	-0.995	0.347	-0.959	0.008	0.330	-0.008	-0.129	0.250	0.106	0.134	0.393
0.459	-0.218	-1.086	-0.068	-0.043	-0.997	0.470	-0.796	0.130	0.440	-0.032	-0.092	0.377	0.122	0.098	0.369
0.424	-0.257	-1.109	-0.053	-0.032	-0.998	0.596	-0.680	0.280	0.390	-0.082	-0.114	0.342	0.161	0.122	0.337
0.355	-0.241	-1.062	-0.040	-0.019	-0.999	0.708	-0.578	0.330	0.308	-0.080	-0.066	0.273	0.145	0.074	0.294
0.247	-0.195	-1.078	-0.025	-0.008	-1.000	0.567	-0.659	0.452	0.186	-0.045	-0.081	0.165	0.099	0.089	0.242
0.209	-0.102	-1.039	-0.011	0.003	-1.000	0.573	-0.708	0.412	0.133	0.037	-0.041	0.126	0.006	0.050	0.194
0.263	-0.091	-1.039	0.002	0.013	-1.000	0.522	-0.617	0.396	0.173	0.038	-0.041	0.180	0.006	0.050	0.158
0.259	-0.056	-1.019	0.011	0.020	-1.000	0.384	-0.384	0.389	0.161	0.065	-0.022	0.175	0.041	0.031	0.148
0.240	-0.013	-0.999	0.014	0.026	-1.000	0.308	-0.141	0.409	0.139	0.101	-0.002	0.156	0.084	0.011	0.129
0.240	-0.044	-1.058	0.017	0.032	-0.999	0.294	-0.107	0.333	0.136	0.064	-0.061	0.156	0.054	0.071	0.102
0.136	-0.238	-1.027	0.016	0.039	-0.999	0.396	0.068	0.144	0.033	-0.137	-0.030	0.052	0.139	0.040	0.061
0.136	-0.238	-1.027	0.018	0.043	-0.999	0.250	-0.095	0.226	0.031	-0.141	-0.030	0.052	0.138	0.040	0.011
0.082	-0.160	-0.928	0.021	0.046	-0.999	0.156	-0.162	0.227	-0.026	-0.067	0.068	0.002	0.061	0.058	-0.018
0.005	-0.102	-0.940	0.028	0.052	-0.998	0.322	-0.398	0.189	-0.111	-0.015	0.056	0.080	0.003	0.045	-0.031
0.113	0.006	-1.023	0.035	0.055	-0.998	0.132	-0.335	0.245	-0.010	0.090	-0.028	0.028	0.106	0.038	-0.047
0.086	0.021	-1.035	0.042	0.056	-0.998	0.084	-0.343	0.138	-0.044	0.104	-0.040	0.001	0.121	0.050	-0.044
0.140	-0.149	-0.857	0.045	0.063	-0.997	0.369	-0.127	0.079	0.007	-0.073	0.137	0.055	0.049	0.127	-0.029
0.136	-0.187	-0.885	0.044	0.072	-0.996	0.451	0.051	0.101	0.004	-0.121	0.109	0.051	0.087	0.099	-0.043
0.043	-0.164	-1.090	0.041	0.071	-0.997	0.011	0.111	0.162	-0.085	-0.097	-0.096	0.041	0.064	0.106	-0.060
0.017	-0.079	-1.094	0.041	0.072	-0.997	0.084	0.006	0.088	-0.112	-0.014	-0.100	0.069	0.020	0.110	-0.070
0.047	-0.060	-0.889	0.043	0.078	-0.996	0.307	-0.103	0.023	-0.083	-0.000	0.104	0.038	0.039	0.095	-0.077
0.097	-0.133	-0.826	0.045	0.083	-0.996	0.287	-0.085	0.096	-0.035	-0.079	0.166	0.012	0.035	0.158	-0.072
0.070	-0.118	-0.948	0.045	0.083	-0.996	0.009	-0.003	0.057	-0.062	-0.064	0.044	0.015	0.020	0.035	-0.079
0.097	-0.029	-1.031	0.045	0.082	-0.996	-0.023	-0.014	-0.068	-0.036	0.025	-0.038	0.012	0.069	0.047	-0.078
0.032	-0.002	-0.964	0.044	0.086	-0.995	0.216	0.072	-0.146	-0.100	0.048	0.028	0.053	0.095	0.020	-0.071
0.047	-0.110	-0.901	0.045	0.089	-0.995	0.195	-0.042	0.049	-0.085	-0.064	0.091	0.038	0.013	0.083	-0.058
0.109	-0.184	-0.905	0.044	0.088	-0.995	-0.034	0.078	0.056	-0.023	-0.136	0.087	0.024	0.087	0.079	-0.069
0.105	-0.098	-1.039	0.042	0.089	-0.995	0.098	0.079	-0.008	-0.025	-0.053	-0.047	0.020	0.003	0.054	-0.063
0.009	0.006	-1.098	0.041	0.097	-0.994	0.396	0.050	0.000	-0.120	0.044	-0.106	0.076	0.101	0.113	-0.049
0.032	0.099	-1.039	0.043	0.105	-0.994	0.381	-0.103	0.105	-0.099	0.128	-0.048	0.052	0.194	0.054	-0.060
0.113	0.064	-0.920	0.040	0.106	-0.994	0.065	0.150	0.156	-0.015	0.092	0.070	0.029	0.159	0.064	-0.051
0.040	-0.064	-0.920	0.042	0.102	-0.994	-0.156	-0.122	0.131	-0.090	-0.033	0.070	0.044	0.031	0.065	-0.023
0.228	-0.122	-0.838	0.044	0.105	-0.994	0.152	-0.073	0.027	0.096	-0.093	0.153	0.144	0.027	0.148	-0.016
0.193	-0.052	-1.019	0.044	0.109	-0.993	0.253	0.011	0.027	0.061	-0.029	-0.029	0.109	0.043	0.034	-0.006
0.051	0.044	-1.098	0.046	0.111	-0.993	0.078	-0.133	0.155	-0.083	0.066	-0.108	0.033	0.139	0.112	0.025
0.136	0.064	-1.031	0.047	0.113	-0.992	0.104	-0.035	0.187	0.001	0.083	-0.041	0.052	0.158	0.045	0.026
0.228	-0.037	-0.845	0.037	0.109	-0.993	-0.192	0.513	0.039	0.103	-0.014	0.145	0.144	0.057	0.140	0.009
0.228	-0.037	-0.845	0.040	0.107	-0.994	-0.098	-0.115	0.027	0.100	-0.012	0.145	0.144	0.057	0.140	0.029
0.105	-0.137	-0.995	0.037	0.111	-0.993	0.258	0.162	-0.021	-0.020	-0.117	-0.005	0.021	0.044	0.010	0.023
0.159	-0.060	-1.086	0.044	0.115	-0.992	0.225	-0.348	0.022	0.026	-0.044	-0.097	0.075	0.033	0.100	-0.005
0.082	-0.021	-1.070	0.040	0.115	-0.993	0.009	0.185	0.114	-0.047	-0.005	-0.081	0.002	0.072	0.084	-0.035
0.036	0.052	-0.987	0.046	0.112	-0.993	-0.143	-0.307	0.088	-0.099	0.071	0.002	0.048	0.145	0.001	-0.040
0.036	0.037	-0.952	0.048	0.108	-0.993	-0.173	-0.089	0.036	-0.101	0.059	0.038	0.048	0.130	0.034	-0.075
0.140	-0.041	-0.845	0.048	0.107	-0.993	-0.046	-0.010	-0.017	0.003	-0.018	0.144	0.056	0.052	0.141	-0.080
0.051	-0.079	-0.881	0.051	0.112	-0.992	0.305	-0.132	0.020	-0.088	-0.062	0.108	0.033	0.014	0.106	-0.081
0.143	-0.102	-0.869	0.052	0.118	-0.992	0.331	-0.026	0.054	0.003	-0.092	0.119	0.060	0.010	0.118	-0.046
0.067	-0.149	-0.905	0.057	0.123	-0.991	0.236	-0.313	0.229	-0.080	-0.143	0.083	0.017	0.056	0.082	-0.035
0.205	-0.071	-1.035	0.054	0.125	-0.991	0.139	0.169	0.096	0.062	-0.068	-0.048	0.121	0.021	0.048	-0.019
0.101	0.014	-1.113	0.050	0.122	-0.991	-0.141	0.224	0.007	-0.038	0.020	-0.126	0.017	0.106	0.127	-0.020
0.063	0.075	-1.078	0.049	0.119	-0.992	-0.138	0.052	0.016	-0.075	0.084	-0.090	0.021	0.168	0.092	-0.006
0.097	0.072	-0.975	0.050	0.123	-0.991	0.217	-0.048	-0.059	-0.042	0.076	0.012	0.013	0.164	0.011	-0.027
0.132	0.048	-0.928	0.052	0.128	-0.990	0.252	-0.083	0.026	-0.009	0.048	0.058	0.048	0.141	0.058	-0.030
0.140	-0.013	-0.893	0.051	0.129	-0.990	0.076	0.066	0.091	-0.000	-0.015	0.094	0.055	0.079	0.093	-0.028
0.174	-0.029	-0.865	0.049	0.130	-0.990	0.097	0.101	0.077	0.036	-0.033	0.121	0.090	0.063	0.121	-0.026
0.140	-0.068	-0.881	0.043	0.127	-0.991	-0.169	0.327	-0.023	0.008	-0.068	0.106	0.055	0.025	0.106	-0.014
0.105	-0.064	-0.960	0.044	0.122	-0.992	-0.210	-0.067	-0.008	-0.029	-0.059	0.028	0.020	0.029	0.027	-0.001
0.147	-0.044	-1.027	0.038	0.118	-0.992	-0.134	0.378	-0.215	0.020	-0.037	-0.039	0.062	0.048	0.040	-0.012
0.155	-0.041	-1.011	0.035	0.115	-0.993	-0.149	0.189	-0.200	0.031	-0.030	-0.023	0.070	0.051	0.024	0.010
0.009	-0.021	-1.106	0.033	0.116	-0.993	0.082	0.083	-0.149	-0.114	-0.012	-0.117	0.075	0.071	0.119	0.016
0.193	-0.006	-1.046	0.036	0.118	-0.992	0.121	-0.101	-0.071	0.068	0.001	-0.059	0.109	0.086	0.059	-0.001
0.105	0.021	-1.031	0.035	0.123	-0.992	0.267	0.074	-0.098	-0.019	0.023	-0.044	0.021	0.113	0.043	-0.010
0.040	0.083	-1.058	0.035	0.127	-0.991	0.213	0.031	-0.032	-0.084	0.081	-0.072	0.044	0.175	0.070	-0.007
0.097	0.118	-1.027	0.032	0.126	-0.992	-0.057	0.134	0.041	-0.024	0.116	-0.040	0.013	0.210	0.038	-0.035
0.074	0.110	-0.964	0.031	0.124	-0.992	-0.106	0.065	0.043	-0.046	0.111	0.023	0.010	0.202	0.025	-0.043
0.097	0.010	-0.857	0.027	0.119	-0.993	-0.232	0.240	-0.168	-0.019	0.015	0.130	0.013	0.101	0.132	-0.042
0.109	-0.087	-0.901	0.031	0.114	-0.993	-0.216	-0.204	-0.120	-0.012	-0.077	0.088	0.024	0.005	0.089	-0.043
0.097	-0.106	-0.905	0.033	0.115	-0.993	0.091	-0.041	-0.168	-0.025	-0.098	0.083	0.012	0.015	0.085	-0.047
0.132	-0.122	-0.916	0.032	0.115	-0.993	0.032	0.041	-0.189	0.010	-0.113	0.072	0.047	0.030	0.074	-0.042
0.063	-0.091	-0.956	0.035	0.118	-0.992	0.208	-0.115	-0.080	-0.062	-0.086	0.032	0.023	0.000	0.034	-0.028
0.093	-0.095	-0.968	0.038	0.120	-0.992	0.110	-0.137	-0.123	-0.034	-0.092	0.020	0.007	0.004	0.023	-0.021
0.190	-0.075	-0.905	0.035	0.121	-0.992	0.124	0.203	-0.116	0.065	-0.075	0.083	0.103	0.015	0.086	-0.015
0.136	-0.106	-0.901	0.035	0.122	-0.992	0.067	0.045	-0.087	0.012	-0.106	0.087	0.048	0.017	0.091	-0.003
0.174	-0.102	-0.893	0.034	0.123	-0.992	0.076	0.039	-0.045	0.050	-0.104	0.094	0.086	0.014	0.099	0.003
0.140	-0.079	-0.924	0.033	0.124	-0.992	0.081	0.073	-0.023	0.017	-0.082	0.063	0.051	0.009	0.067	-0.007
0.117	-0.102	-0.987	0.034	0.123	-0.992	-0.008	-0.050	0.019	-0.008	-0.105	0.000	0.028	0.014	0.005	-0.005
0.113	-0.091	-0.956	0.032	0.124	-0.992	0.082	0.135	0.020	-0.009	-0.094	0.032	0.024	0.003	0.036	-0.014
0.120	-0.118	-0.960	0.029	0.121	-0.992	-0.120	0.168	0.028	0.002	-0.119	0.028	0.031	0.030	0.032	-0.020
0.090	-0.137	-0.968	0.025	0.121	-0.992	0.020	0.222	0.024	-0.025	-0.138	0.021	0.000	0.050	0.024	-0.025
0.086	-0.149	-0.940	0.019	0.116	-0.993	-0.185	0.287	0.040	-0.023	-0.145	0.049	0.004	0.062	0.052	-0.019
0.090	-0.137	-0.956	0.021	0.113	-0.993	-0.120	-0.113	0.106	-0.022	-0.131	0.034	0.001	0.051	0.036	-0.028
0.159	-0.145	-0.893	0.019	0.107	-0.994	-0.261	0.103	0.077	0.050	-0.133	0.098	0.067	0.059	0.099	-0.018
0.093	-0.172	-0.881	0.022	0.106	-0.994	-0.036	-0.139	0.125	-0.018	-0.158	0.110	0.001	0.086	0.110	-0.028
0.182	-0.153	-0.849	0.020	0.104	-0.994	-0.044	0.098	0.122	0.072	-0.138	0.142	0.089	0.068	0.141	-0.031
0.059	-0.091	-0.877	0.019	0.108	-0.994	0.232	0.055	0.065	-0.050	-0.080	0.114	0.034	0.007	0.112	-0.042
0.090	-0.044	-0.893	0.017	0.110	-0.994	0.107	0.104	0.088	-0.018	-0.036	0.098	0.005	0.039	0.095	-0.031
0.082	0.064	-0.928	0.014	0.114	-0.993	0.176	0.147	0.084	-0.022	0.068	0.062	0.014	0.146	0.059	-0.041
0.128	0.072	-0.920	0.013	0.113	-0.994	-0.037	0.086	0.085	0.025	0.077	0.071	0.031	0.154	0.067	-0.033
0.090	0.029	-0.940	0.011	0.114	-0.993	0.090	0.093	0.048	-0.012	0.032	0.051	0.007	0.111	0.048	-0.034
0.043	0.021	-1.011	0.007	0.112	-0.994	-0.100	0.225	0.065	-0.054	0.026	-0.019	0.054	0.103	0.023	-0.037
0.043	0.048	-0.979	0.006	0.111	-0.994	-0.025	0.005	0.090	-0.054	0.054	0.013	0.053	0.131	0.008	-0.049
0.036	0.056	-0.987	0.007	0.107	-0.994	-0.202	-0.054	0.074	-0.063	0.065	0.006	0.061	0.140	0.001	-0.048
0.036	0.056	-0.987	0.005	0.103	-0.995	-0.185	0.096	0.114	-0.061	0.069	0.006	0.061	0.140	0.002	-0.042
0.074	0.091	-0.979	0.006	0.097	-0.995	-0.321	-0.007	0.096	-0.023	0.110	0.015	0.022	0.176	0.005	-0.039
0.070	0.129	-1.035	0.005	0.095	-0.995	-0.112	0.008	0.121	-0.028	0.150	-0.040	0.024	0.214	0.052	-0.019
0.043	0.102	-1.046	0.009	0.092	-0.996	-0.157	-0.172	0.129	-0.058	0.126	-0.051	0.048	0.187	0.066	-0.018
0.124	0.052	-1.031	0.003	0.090	-0.996	-0.072	0.288	0.060	0.027	0.077	-0.035	0.035	0.137	0.052	-0.012
0.047	0.017	-0.983	0.005	0.088	-0.996	-0.113	-0.084	0.065	-0.052	0.044	0.013	0.040	0.102	0.006	-0.020
0.113	-0.025	-0.972	0.002	0.088	-0.996	0.004	0.154	0.049	0.016	0.002	0.025	0.028	0.059	0.004	-0.011
0.024	-0.021	-1.039	0.002	0.084	-0.996	-0.143	-0.027	0.082	-0.074	0.008	-0.042	0.059	0.063	0.065	-0.021
0.086	-0.033	-1.046	0.001	0.083	-0.997	-0.061	0.068	0.063	-0.011	-0.002	-0.050	0.004	0.051	0.074	-0.011
0.070	0.014	-1.035	0.002	0.079	-0.997	-0.198	-0.002	-0.001	-0.027	0.048	-0.037	0.009	0.097	0.063	-0.017
0.078	0.010	-1.046	0.001	0.076	-0.997	-0.136	0.054	0.047	-0.019	0.047	-0.049	0.001	0.092	0.076	-0.016
0.063	-0.017	-1.015	-0.002	0.072	-0.997	-0.196	0.147	0.019	-0.032	0.023	-0.017	0.012	0.065	0.045	-0.022
0.028	-0.033	-1.031	-0.003	0.068	-0.998	-0.169	0.056	0.055	-0.066	0.011	-0.033	0.045	0.049	0.062	-0.019
0.070	-0.079	-0.999	0.001	0.064	-0.998	-0.189	-0.209	0.062	-0.028	-0.031	-0.001	0.001	0.002	0.031	-0.031
0.097	-0.060	-1.003	-0.001	0.062	-0.998	-0.065	0.129	0.043	0.001	-0.010	-0.005	0.027	0.021	0.035	-0.029
0.047	-0.079	-0.960	0.003	0.058	-0.998	-0.191	-0.188	0.061	-0.053	-0.025	0.039	0.021	0.002	0.008	-0.027
0.090	-0.098	-0.987	-0.001	0.055	-0.998	-0.122	0.175	0.048	-0.007	-0.041	0.011	0.022	0.017	0.020	-0.018
0.063	-0.126	-0.960	-0.003	0.050	-0.999	-0.216	0.097	0.082	-0.032	-0.064	0.039	0.003	0.044	0.007	-0.028
0.143	-0.114	-0.932	0.000	0.047	-0.999	-0.126	-0.134	0.123	0.046	-0.049	0.066	0.079	0.032	0.034	-0.020
0.067	-0.106	-0.936	-0.002	0.043	-0.999	-0.180	0.124	0.027	-0.029	-0.038	0.062	0.003	0.025	0.030	-0.025
0.105	-0.106	-0.912	-0.002	0.040	-0.999	-0.117	0.017	0.047	0.010	-0.035	0.086	0.042	0.026	0.054	-0.015
0.070	-0.052	-0.956	-0.003	0.036	-0.999	-0.191	0.068	0.028	-0.023	0.023	0.043	0.009	0.028	0.011	-0.021
0.136	-0.079	-0.912	-0.001	0.034	-0.999	-0.088	-0.105	0.067	0.040	-0.003	0.086	0.075	0.001	0.055	-0.020
0.090	-0.052	-0.983	-0.000	0.032	-0.999	-0.101	0.006	0.020	-0.006	0.027	0.015	0.030	0.029	0.016	-0.022
0.051	-0.048	-0.987	-0.001	0.032	-1.000	-0.002	0.052	0.041	-0.043	0.031	0.010	0.008	0.034	0.020	-0.020
0.055	-0.044	-1.015	0.000	0.031	-1.000	-0.035	-0.087	0.076	-0.040	0.035	-0.017	0.003	0.037	0.047	-0.024
0.055	-0.044	-1.015	-0.003	0.031	-1.000	0.018	0.178	0.027	-0.036	0.035	-0.018	0.002	0.037	0.045	-0.016
0.070	-0.013	-1.019	-0.003	0.030	-1.000	-0.046	0.033	0.040	-0.020	0.067	-0.022	0.015	0.068	0.049	-0.009
0.124	-0.033	-0.991	-0.006	0.029	-1.000	-0.015	0.174	0.024	0.037	0.048	0.005	0.070	0.049	0.021	-0.005
0.067	-0.041	-1.023	-0.007	0.027	-1.000	-0.081	0.051	0.024	-0.019	0.042	-0.026	0.014	0.042	0.052	0.000
0.070	-0.037	-1.007	-0.009	0.025	-1.000	-0.106	0.119	0.006	-0.013	0.048	-0.011	0.020	0.046	0.035	-0.004
0.074	-0.060	-1.003	-0.011	0.023	-1.000	-0.108	0.095	0.012	-0.007	0.027	-0.007	0.025	0.023	0.031	-0.011
0.043	-0.060	-1.003	-0.012	0.020	-1.000	-0.142	0.030	-0.011	-0.037	0.030	-0.007	0.005	0.023	0.032	-0.016
0.078	-0.071	-0.983	-0.015	0.017	-1.000	-0.120	0.206	-0.034	0.001	0.021	0.013	0.030	0.011	0.012	-0.018
0.047	-0.075	-0.975	-0.016	0.015	-1.000	-0.068	0.025	-0.036	-0.029	0.018	0.020	0.000	0.006	0.003	-0.017
0.059	-0.087	-0.983	-0.017	0.013	-1.000	-0.109	0.102	-0.042	-0.016	0.009	0.012	0.013	0.007	0.010	-0.017
0.082	-0.091	-0.972	-0.022	0.011	-1.000	-0.097	0.223	-0.025	0.011	0.007	0.024	0.036	0.011	0.002	-0.024
0.028	-0.075	-1.007	-0.024	0.009	-1.000	-0.086	0.146	-0.060	-0.040	0.024	-0.011	0.019	0.004	0.033	-0.017
0.032	-0.079	-0.983	-0.023	0.006	-1.000	-0.125	-0.076	0.001	-0.037	0.022	0.012	0.017	0.000	0.009	-0.014
0.078	-0.068	-0.979	-0.024	0.003	-1.000	-0.126	0.059	-0.015	0.009	0.036	0.016	0.029	0.012	0.003	-0.017
0.063	-0.079	-0.995	-0.025	0.001	-1.000	-0.085	0.064	-0.003	-0.005	0.026	0.000	0.012	0.001	0.017	-0.008
0.063	-0.102	-0.975	-0.025	-0.000	-1.000	-0.073	0.034	0.010	-0.005	0.005	0.020	0.011	0.025	0.004	0.000
0.090	-0.102	-0.964	-0.026	-0.002	-1.000	-0.070	0.050	0.003	0.023	0.006	0.032	0.038	0.026	0.017	-0.008
0.074	-0.098	-0.979	-0.029	-0.003	-1.000	-0.047	0.190	-0.023	0.011	0.011	0.017	0.021	0.023	0.003	-0.012
0.028	-0.083	-0.983	-0.029	-0.004	-1.000	-0.041	0.011	-0.018	-0.035	0.027	0.012	0.027	0.008	0.000	-0.009
0.036	-0.087	-0.979	-0.032	-0.006	-0.999	-0.068	0.147	-0.024	-0.025	0.025	0.016	0.020	0.013	0.006	-0.013
0.067	-0.091	-0.991	-0.032	-0.008	-0.999	-0.080	-0.004	0.014	0.006	0.023	0.004	0.011	0.017	0.004	-0.016
0.074	-0.091	-0.944	-0.030	-0.010	-0.999	-0.082	-0.052	-0.003	0.012	0.024	0.052	0.018	0.018	0.044	-0.009
0.047	-0.095	-0.991	-0.033	-0.011	-0.999	-0.033	0.155	-0.051	-0.012	0.021	0.004	0.010	0.023	0.003	-0.008
0.059	-0.095	-1.003	-0.031	-0.013	-0.999	-0.080	-0.069	-0.001	-0.002	0.023	-0.007	0.001	0.023	0.015	-0.010
0.040	-0.106	-0.987	-0.032	-0.015	-0.999	-0.122	0.041	-0.022	-0.021	0.013	0.008	0.019	0.035	0.002	-0.014
0.055	-0.114	-0.995	-0.031	-0.018	-0.999	-0.101	-0.018	-0.020	-0.006	0.008	0.000	0.004	0.042	0.006	-0.016
0.032	-0.137	-0.979	-0.033	-0.021	-0.999	-0.141	0.098	-0.025	-0.028	-0.012	0.016	0.028	0.065	0.010	-0.022
0.040	-0.106	-0.983	-0.034	-0.024	-0.999	-0.151	0.061	-0.024	-0.019	0.021	0.012	0.021	0.034	0.007	-0.016
0.028	-0.118	-0.987	-0.036	-0.027	-0.999	-0.155	0.095	-0.017	-0.029	0.013	0.008	0.033	0.046	0.004	-0.021
0.067	-0.114	-0.991	-0.039	-0.030	-0.999	-0.141	0.156	-0.023	0.012	0.020	0.004	0.005	0.042	0.001	-0.022
0.028	-0.126	-0.975	-0.038	-0.033	-0.999	-0.100	-0.023	-0.015	-0.027	0.010	0.019	0.033	0.054	0.016	-0.022
0.020	-0.141	-0.979	-0.038	-0.035	-0.999	-0.103	-0.014	-0.009	-0.035	-0.003	0.015	0.040	0.069	0.012	-0.016
0.036	-0.141	-0.987	-0.037	-0.038	-0.999	-0.116	0.003	-0.014	-0.020	-0.001	0.007	0.025	0.068	0.003	-0.019
0.063	-0.153	-0.972	-0.039	-0.040	-0.998	-0.119	0.094	-0.002	0.008	-0.010	0.023	0.003	0.079	0.019	-0.015
0.051	-0.149	-0.995	-0.039	-0.043	-0.998	-0.125	0.021	-0.002	-0.003	-0.003	-0.001	0.008	0.075	0.005	-0.006
0.055	-0.141	-0.956	-0.038	-0.045	-0.998	-0.069	-0.034	0.005	-0.000	0.006	0.038	0.004	0.067	0.035	-0.001
0.063	-0.137	-0.991	-0.040	-0.047	-0.998	-0.090	0.099	-0.016	0.009	0.012	0.002	0.004	0.063	0.000	-0.008
0.059	-0.141	-0.987	-0.044	-0.049	-0.998	-0.081	0.198	-0.002	0.008	0.010	0.006	0.001	0.067	0.005	-0.002
0.013	-0.133	-0.999	-0.041	-0.051	-0.998	-0.089	-0.134	0.021	-0.041	0.019	-0.006	0.044	0.059	0.007	-0.002
0.097	-0.149	-0.952	-0.041	-0.052	-0.998	-0.041	0.046	0.006	0.044	0.005	0.041	0.042	0.074	0.040	-0.008
0.051	-0.137	-0.948	-0.043	-0.053	-0.998	-0.032	0.084	0.018	-0.000	0.017	0.045	0.004	0.062	0.043	-0.012
0.032	-0.160	-0.975	-0.044	-0.055	-0.998	-0.083	0.079	0.022	-0.019	-0.004	0.017	0.023	0.085	0.014	-0.013
0.036	-0.153	-0.987	-0.047	-0.056	-0.997	-0.043	0.157	0.034	-0.012	0.005	0.005	0.018	0.076	0.003	-0.024
0.005	-0.137	-0.995	-0.046	-0.057	-0.997	-0.019	-0.024	0.058	-0.043	0.021	-0.003	0.048	0.060	0.005	-0.021
0.024	-0.133	-0.972	-0.046	-0.058	-0.997	-0.034	0.003	0.042	-0.024	0.025	0.021	0.029	0.056	0.018	-0.013
0.055	-0.156	-0.972	-0.047	-0.058	-0.997	-0.016	0.076	0.029	0.007	0.003	0.021	0.002	0.078	0.018	-0.011
0.086	-0.156	-0.948	-0.046	-0.059	-0.997	-0.025	-0.056	0.040	0.037	0.003	0.045	0.033	0.078	0.041	-0.012
0.047	-0.172	-0.975	-0.048	-0.060	-0.997	-0.023	0.142	0.052	0.001	-0.011	0.017	0.005	0.092	0.013	-0.009
0.009	-0.168	-0.972	-0.048	-0.061	-0.997	-0.033	-0.011	0.052	-0.038	-0.007	0.021	0.043	0.088	0.017	-0.014
0.043	-0.156	-0.948	-0.049	-0.062	-0.997	-0.032	0.088	0.016	-0.002	0.006	0.045	0.009	0.076	0.040	-0.022
0.028	-0.164	-0.968	-0.050	-0.063	-0.997	-0.039	0.054	0.016	-0.017	-0.001	0.025	0.024	0.083	0.021	-0.020
0.032	-0.176	-0.964	-0.049	-0.064	-0.997	-0.028	-0.019	0.044	-0.014	-0.012	0.029	0.020	0.094	0.026	-0.023
0.051	-0.180	-0.983	-0.052	-0.065	-0.997	-0.016	0.155	0.061	0.008	-0.015	0.010	0.000	0.098	0.006	-0.029
0.001	-0.160	-0.956	-0.048	-0.066	-0.997	-0.026	-0.178	0.082	-0.045	0.005	0.037	0.050	0.079	0.034	-0.025
0.001	-0.160	-0.956	-0.052	-0.065	-0.996	0.024	0.211	0.013	-0.042	0.004	0.037	0.049	0.079	0.035	-0.019
0.047	-0.156	-0.975	-0.052	-0.065	-0.997	0.028	0.014	0.068	0.004	0.008	0.017	0.002	0.076	0.016	-0.022
0.059	-0.172	-0.968	-0.053	-0.065	-0.996	0.051	0.079	0.073	0.017	-0.008	0.025	0.010	0.091	0.024	-0.012
0.036	-0.176	-0.975	-0.053	-0.063	-0.997	0.092	-0.010	0.116	-0.007	-0.014	0.017	0.013	0.095	0.015	-0.005
0.043	-0.164	-0.975	-0.052	-0.061	-0.997	0.111	0.003	0.139	0.000	-0.004	0.017	0.005	0.084	0.015	-0.003
0.047	-0.172	-0.948	-0.051	-0.060	-0.997	0.118	-0.016	0.141	0.004	-0.014	0.045	0.001	0.091	0.043	-0.002
0.067	-0.156	-0.952	-0.054	-0.057	-0.997	0.131	0.149	0.139	0.025	-0.001	0.042	0.018	0.075	0.039	0.004
0.059	-0.129	-0.964	-0.057	-0.054	-0.997	0.178	0.174	0.124	0.020	0.023	0.030	0.010	0.048	0.027	0.007
0.074	-0.126	-0.948	-0.061	-0.051	-0.997	0.181	0.227	0.116	0.040	0.023	0.046	0.026	0.044	0.043	0.009
0.051	-0.145	-0.964	-0.065	-0.048	-0.997	0.174	0.248	0.126	0.021	0.001	0.030	0.003	0.063	0.028	0.010
0.036	-0.160	-0.956	-0.069	-0.045	-0.997	0.168	0.198	0.121	0.009	-0.018	0.037	0.012	0.079	0.037	0.009
0.063	-0.153	-0.932	-0.072	-0.042	-0.996	0.166	0.203	0.121	0.040	-0.013	0.061	0.015	0.071	0.063	0.001
0.040	-0.145	-0.936	-0.077	-0.040	-0.996	0.141	0.258	0.116	0.021	-0.008	0.056	0.008	0.063	0.060	-0.005
0.013	-0.141	-0.936	-0.084	-0.038	-0.996	0.120	0.358	0.099	0.001	-0.006	0.056	0.035	0.059	0.061	-0.012
-0.003	-0.133	-0.960	-0.089	-0.035	-0.995	0.165	0.294	0.074	-0.009	-0.001	0.031	0.050	0.051	0.038	-0.021
-0.022	-0.137	-0.940	-0.093	-0.033	-0.995	0.122	0.191	0.063	-0.025	-0.007	0.051	0.068	0.054	0.058	-0.020
-0.014	-0.137	-0.952	-0.096	-0.032	-0.995	0.068	0.146	0.057	-0.015	-0.008	0.039	0.060	0.053	0.047	-0.026
0.017	-0.114	-0.940	-0.098	-0.032	-0.995	0.059	0.156	0.006	0.019	0.015	0.050	0.029	0.030	0.060	-0.028
-0.037	-0.122	-0.936	-0.102	-0.030	-0.994	0.083	0.212	0.011	-0.031	0.005	0.054	0.083	0.036	0.064	-0.025
-0.007	-0.137	-0.909	-0.104	-0.030	-0.994	0.023	0.120	0.021	0.002	-0.010	0.081	0.053	0.051	0.091	-0.024
-0.014	-0.156	-0.916	-0.109	-0.030	-0.994	0.002	0.259	0.011	-0.001	-0.029	0.072	0.060	0.069	0.083	-0.028
-0.018	-0.156	-0.916	-0.113	-0.031	-0.993	-0.003	0.176	-0.021	-0.002	-0.029	0.072	0.064	0.068	0.083	-0.034
-0.014	-0.141	-0.916	-0.115	-0.031	-0.993	-0.012	0.136	-0.031	0.005	-0.013	0.071	0.061	0.051	0.083	-0.040
-0.076	-0.137	-0.920	-0.118	-0.032	-0.992	-0.039	0.158	-0.031	-0.054	-0.008	0.067	0.122	0.045	0.079	-0.044
-0.064	-0.164	-0.924	-0.122	-0.034	-0.992	-0.059	0.182	-0.030	-0.039	-0.034	0.062	0.111	0.071	0.075	-0.047
-0.049	-0.126	-0.912	-0.122	-0.035	-0.992	-0.033	0.047	-0.027	-0.023	0.005	0.074	0.096	0.031	0.087	-0.057
-0.049	-0.126	-0.912	-0.130	-0.035	-0.991	-0.028	0.366	-0.058	-0.016	0.006	0.073	0.095	0.031	0.086	-0.044
-0.087	-0.141	-0.916	-0.129	-0.036	-0.991	-0.020	-0.028	0.028	-0.055	-0.009	0.069	0.134	0.045	0.082	-0.038
-0.022	-0.145	-0.932	-0.132	-0.036	-0.991	0.032	0.167	-0.001	0.013	-0.013	0.053	0.069	0.048	0.066	-0.029
-0.049	-0.122	-0.940	-0.135	-0.035	-0.990	0.046	0.175	-0.024	-0.010	0.009	0.045	0.096	0.024	0.057	-0.022
-0.026	-0.122	-0.928	-0.139	-0.035	-0.990	0.041	0.206	-0.035	0.017	0.008	0.056	0.073	0.023	0.069	-0.006
-0.037	-0.126	-0.960	-0.140	-0.034	-0.990	0.061	0.071	-0.030	0.006	0.003	0.025	0.084	0.026	0.036	-0.009
-0.022	-0.122	-0.936	-0.145	-0.032	-0.989	0.087	0.255	-0.038	0.026	0.005	0.048	0.070	0.022	0.059	-0.006
-0.068	-0.098	-0.964	-0.147	-0.030	-0.989	0.108	0.143	-0.016	-0.017	0.026	0.020	0.116	0.001	0.031	0.001
-0.049	-0.098	-0.952	-0.149	-0.029	-0.988	0.071	0.101	-0.039	0.004	0.025	0.031	0.097	0.001	0.042	0.004
-0.010	-0.098	-0.948	-0.153	-0.027	-0.988	0.106	0.235	-0.056	0.046	0.023	0.035	0.059	0.000	0.046	0.008
-0.037	-0.102	-0.952	-0.156	-0.024	-0.988	0.146	0.138	-0.043	0.022	0.016	0.031	0.085	0.004	0.042	0.016
-0.022	-0.083	-0.952	-0.160	-0.021	-0.987	0.145	0.253	-0.078	0.042	0.033	0.030	0.070	0.015	0.042	0.021
-0.045	-0.064	-0.968	-0.167	-0.018	-0.986	0.126	0.366	-0.095	0.026	0.049	0.013	0.093	0.033	0.027	0.036
-0.068	-0.079	-1.027	-0.168	-0.017	-0.986	0.088	0.030	-0.085	0.003	0.032	-0.046	0.116	0.017	0.031	0.028
0.017	-0.141	-1.023	-0.176	-0.015	-0.984	0.066	0.434	-0.126	0.095	-0.031	-0.044	0.031	0.045	0.027	0.012
-0.130	-0.137	-1.031	-0.180	-0.015	-0.984	0.009	0.206	-0.123	-0.047	-0.028	-0.053	0.177	0.041	0.034	0.010
-0.137	-0.149	-0.960	-0.184	-0.015	-0.983	0.003	0.221	-0.152	-0.050	-0.040	0.018	0.184	0.053	0.038	0.007
-0.099	-0.145	-1.019	-0.190	-0.013	-0.982	0.062	0.334	-0.169	-0.006	-0.038	-0.043	0.145	0.049	0.021	-0.009
-0.130	-0.133	-1.058	-0.198	-0.010	-0.980	0.135	0.415	-0.173	-0.029	-0.029	-0.084	0.176	0.037	0.060	0.014
-0.118	-0.126	-1.074	-0.202	-0.005	-0.979	0.263	0.226	-0.103	-0.013	-0.027	-0.100	0.164	0.029	0.075	0.030
-0.076	-0.141	-1.125	-0.213	0.003	-0.977	0.415	0.573	-0.087	0.040	-0.051	-0.154	0.122	0.044	0.126	0.027
-0.168	-0.149	-1.169	-0.222	0.015	-0.975	0.607	0.476	-0.068	-0.043	-0.070	-0.199	0.214	0.052	0.170	0.005
-0.199	-0.145	-1.137	-0.231	0.027	-0.973	0.651	0.478	-0.115	-0.065	-0.079	-0.170	0.245	0.047	0.138	-0.030
-0.295	-0.160	-1.090	-0.229	0.037	-0.973	0.507	-0.084	-0.067	-0.163	-0.104	-0.123	0.341	0.062	0.091	-0.075
-0.307	-0.160	-0.999	-0.224	0.043	-0.974	0.300	-0.298	-0.116	-0.180	-0.110	-0.031	0.352	0.061	0.001	-0.091
-0.245	-0.102	-0.905	-0.218	0.046	-0.975	0.168	-0.309	-0.127	-0.124	-0.056	0.064	0.291	0.003	0.093	-0.067
-0.149	-0.021	-0.881	-0.219	0.051	-0.974	0.226	0.087	-0.108	-0.027	0.020	0.088	0.195	0.079	0.115	-0.027
-0.045	0.048	-1.102	-0.220	0.057	-0.974	0.278	0.088	-0.124	0.078	0.084	-0.134	0.091	0.149	0.106	0.027
-0.080	0.037	-1.129	-0.220	0.062	-0.974	0.221	0.019	-0.238	0.043	0.067	-0.161	0.126	0.137	0.134	0.101
-0.037	0.037	-1.086	-0.215	0.064	-0.975	0.031	-0.191	-0.292	0.081	0.065	-0.117	0.083	0.136	0.090	0.188
0.105	0.041	-1.074	-0.208	0.063	-0.976	-0.077	-0.286	-0.318	0.216	0.069	-0.104	0.059	0.140	0.078	0.244
0.251	0.056	-1.125	-0.205	0.064	-0.977	-0.027	-0.092	-0.319	0.359	0.083	-0.154	0.205	0.155	0.130	0.309
0.247	0.072	-1.196	-0.198	0.065	-0.978	-0.014	-0.231	-0.316	0.348	0.097	-0.224	0.202	0.170	0.201	0.380
0.282	0.087	-1.204	-0.190	0.067	-0.979	0.013	-0.299	-0.326	0.375	0.111	-0.231	0.236	0.186	0.208	0.424
0.328	0.106	-1.232	-0.183	0.069	-0.981	0.069	-0.261	-0.303	0.414	0.128	-0.257	0.283	0.205	0.236	0.445
0.317	0.126	-1.243	-0.174	0.070	-0.982	-0.041	-0.378	-0.252	0.393	0.147	-0.267	0.271	0.224	0.247	0.464
0.355	0.157	-1.271	-0.163	0.069	-0.984	-0.078	-0.466	-0.214	0.421	0.178	-0.293	0.310	0.255	0.275	0.472
0.359	0.187	-1.314	-0.152	0.068	-0.986	-0.107	-0.477	-0.165	0.413	0.210	-0.334	0.314	0.286	0.318	0.470
0.343	0.195	-1.314	-0.138	0.068	-0.988	-0.020	-0.611	-0.162	0.384	0.217	-0.332	0.298	0.294	0.319	0.452
0.359	0.141	-1.271	-0.128	0.068	-0.989	-0.052	-0.375	-0.237	0.390	0.163	-0.288	0.314	0.241	0.275	0.416
0.290	0.091	-1.212	-0.118	0.066	-0.991	-0.119	-0.451	-0.188	0.310	0.115	-0.227	0.244	0.190	0.216	0.375
0.263	0.072	-1.161	-0.103	0.063	-0.993	-0.150	-0.683	-0.149	0.269	0.098	-0.174	0.217	0.171	0.165	0.332
0.290	0.041	-1.078	-0.086	0.062	-0.994	-0.106	-0.770	-0.164	0.279	0.068	-0.090	0.244	0.140	0.083	0.272
0.255	0.048	-1.102	-0.074	0.061	-0.995	-0.049	-0.546	-0.198	0.232	0.077	-0.112	0.210	0.148	0.106	0.222
0.174	-0.002	-1.062	-0.065	0.059	-0.996	-0.110	-0.439	-0.167	0.141	0.029	-0.072	0.128	0.098	0.067	0.189
0.155	-0.098	-1.027	-0.053	0.055	-0.997	-0.171	-0.545	-0.068	0.111	-0.064	-0.036	0.109	0.002	0.032	0.161
0.217	-0.068	-0.964	-0.044	0.053	-0.998	-0.078	-0.427	-0.070	0.163	-0.032	0.028	0.171	0.033	0.031	0.139
0.220	-0.037	-0.991	-0.035	0.053	-0.998	0.002	-0.399	-0.057	0.158	-0.001	0.000	0.175	0.064	0.004	0.131
0.205	-0.037	-1.039	-0.031	0.052	-0.998	-0.056	-0.177	-0.132	0.138	0.000	-0.047	0.160	0.064	0.044	0.111
0.186	-0.083	-1.007	-0.027	0.050	-0.998	-0.073	-0.109	-0.202	0.116	-0.045	-0.015	0.141	0.018	0.012	0.079
0.082	-0.095	-1.003	-0.031	0.047	-0.998	-0.137	0.215	-0.249	0.016	-0.053	-0.011	0.037	0.006	0.008	0.047
0.040	-0.102	-0.999	-0.030	0.046	-0.999	-0.025	-0.062	-0.030	-0.028	-0.060	-0.007	0.006	0.002	0.005	0.001
0.043	-0.048	-1.023	-0.030	0.045	-0.999	-0.021	0.022	-0.019	-0.024	-0.006	-0.030	0.002	0.052	0.029	-0.042
0.005	0.002	-0.909	-0.025	0.040	-0.999	-0.235	-0.249	-0.039	-0.068	0.049	0.084	0.041	0.103	0.086	-0.040
0.005	0.002	-0.909	-0.016	0.035	-0.999	-0.286	-0.455	0.017	-0.077	0.055	0.085	0.041	0.103	0.085	-0.044
0.128	-0.071	-0.928	-0.020	0.035	-0.999	0.040	0.238	-0.026	0.050	-0.019	0.065	0.083	0.030	0.066	-0.066
0.020	-0.102	-1.035	-0.017	0.034	-0.999	-0.018	-0.139	0.059	-0.060	-0.049	-0.041	0.024	0.001	0.041	-0.070
-0.068	-0.098	-1.039	-0.017	0.028	-0.999	-0.302	-0.043	0.104	-0.149	-0.039	-0.045	0.112	0.003	0.045	-0.087
-0.041	-0.091	-0.995	-0.020	0.021	-1.000	-0.333	0.154	0.073	-0.119	-0.025	-0.002	0.085	0.011	0.002	-0.113
-0.080	-0.079	-0.877	-0.017	0.017	-1.000	-0.188	-0.152	-0.036	-0.161	-0.009	0.117	0.123	0.023	0.116	-0.122
0.024	-0.126	-0.838	-0.018	0.016	-1.000	-0.033	0.054	-0.083	-0.056	-0.055	0.156	0.019	0.023	0.155	-0.113
0.005	-0.153	-0.944	-0.014	0.012	-1.000	-0.158	-0.162	0.004	-0.079	-0.078	0.050	0.037	0.050	0.048	-0.099
-0.007	-0.145	-1.031	-0.010	0.007	-1.000	-0.216	-0.232	0.038	-0.095	-0.066	-0.037	0.048	0.042	0.039	-0.078
0.032	-0.056	-1.027	-0.009	0.001	-1.000	-0.286	-0.049	-0.087	-0.058	0.029	-0.033	0.009	0.047	0.035	-0.081
-0.014	-0.033	-1.035	-0.008	-0.003	-1.000	-0.225	-0.022	-0.106	-0.104	0.056	-0.041	0.055	0.071	0.043	-0.082
-0.014	0.002	-0.940	-0.006	0.002	-1.000	0.239	-0.134	-0.100	-0.107	0.086	0.054	0.055	0.106	0.051	-0.085
0.043	-0.044	-0.861	-0.001	0.007	-1.000	0.294	-0.221	-0.046	-0.054	0.034	0.133	0.004	0.059	0.130	-0.085
0.070	-0.164	-0.806	0.004	0.008	-1.000	0.051	-0.263	0.187	-0.032	-0.086	0.188	0.031	0.061	0.184	-0.085
0.105	-0.187	-0.865	0.003	0.008	-1.000	0.061	0.068	0.115	0.003	-0.110	0.129	0.066	0.084	0.125	-0.071
0.036	-0.218	-0.924	0.004	0.003	-1.000	-0.265	-0.009	0.076	-0.066	-0.135	0.070	0.003	0.114	0.066	-0.052
0.059	-0.211	-0.983	0.007	-0.004	-1.000	-0.307	-0.142	0.072	-0.046	-0.121	0.010	0.021	0.107	0.006	-0.041
0.090	-0.141	-1.050	0.008	-0.005	-1.000	-0.032	-0.083	-0.024	-0.017	-0.051	-0.057	0.052	0.037	0.061	-0.042
0.051	-0.102	-1.050	0.012	-0.006	-1.000	0.002	-0.187	-0.010	-0.060	-0.012	-0.057	0.014	0.001	0.061	-0.045
0.043	-0.068	-1.031	0.011	-0.002	-1.000	0.193	0.052	0.013	-0.066	0.019	-0.037	0.007	0.036	0.042	-0.044
0.001	-0.052	-0.999	0.012	0.002	-1.000	0.181	-0.022	0.023	-0.109	0.031	-0.005	0.036	0.051	0.011	-0.058
0.070	-0.029	-0.987	0.014	0.003	-1.000	0.059	-0.083	0.109	-0.042	0.053	0.006	0.034	0.074	0.001	-0.065
0.063	-0.071	-0.928	0.014	0.003	-1.000	0.018	-0.024	0.105	-0.050	0.010	0.066	0.027	0.031	0.060	-0.061
0.063	-0.091	-0.932	0.016	0.001	-1.000	-0.078	-0.085	0.028	-0.052	-0.008	0.062	0.028	0.012	0.056	-0.051
0.101	-0.095	-0.928	0.013	-0.002	-1.000	-0.135	0.163	0.008	-0.010	-0.009	0.066	0.067	0.008	0.059	-0.051
0.086	-0.168	-0.932	0.014	-0.003	-1.000	-0.035	-0.035	-0.033	-0.027	-0.081	0.062	0.052	0.066	0.055	-0.049
0.086	-0.168	-0.932	0.013	-0.004	-1.000	0.000	0.072	-0.044	-0.025	-0.081	0.062	0.053	0.066	0.055	-0.048
0.055	-0.172	-0.987	0.015	0.001	-1.000	0.253	-0.083	-0.012	-0.058	-0.089	0.007	0.023	0.070	0.000	-0.044
0.043	-0.195	-1.003	0.017	0.006	-1.000	0.303	-0.121	-0.070	-0.072	-0.118	-0.009	0.013	0.094	0.016	-0.035
0.074	-0.191	-1.078	0.020	0.014	-1.000	0.412	-0.140	0.073	-0.044	-0.122	-0.084	0.044	0.091	0.091	-0.022
0.070	-0.164	-1.137	0.022	0.021	-1.000	0.385	-0.093	0.100	-0.050	-0.102	-0.143	0.041	0.064	0.150	-0.013
0.086	-0.126	-1.149	0.021	0.021	-1.000	0.026	0.036	0.215	-0.034	-0.064	-0.155	0.057	0.026	0.162	-0.004
0.067	-0.129	-1.106	0.021	0.026	-0.999	0.239	0.034	0.174	-0.053	-0.072	-0.112	0.039	0.030	0.119	-0.013
0.055	-0.102	-1.106	0.019	0.022	-1.000	-0.161	0.093	0.178	-0.062	-0.042	-0.111	0.028	0.004	0.119	-0.027
0.036	-0.079	-1.046	0.018	0.022	-1.000	-0.011	0.057	0.154	-0.081	-0.019	-0.052	0.009	0.019	0.060	-0.042
0.005	-0.075	-1.102	0.018	0.017	-1.000	-0.212	0.003	0.125	-0.111	-0.010	-0.107	0.021	0.023	0.114	-0.056
0.013	-0.056	-1.109	0.016	0.015	-1.000	-0.092	0.063	0.189	-0.102	0.011	-0.115	0.013	0.042	0.122	-0.056
-0.003	-0.087	-1.086	0.020	0.012	-1.000	-0.159	-0.193	0.149	-0.122	-0.017	-0.091	0.027	0.011	0.098	-0.060
0.097	-0.164	-0.995	0.019	0.013	-1.000	0.066	0.051	0.144	-0.021	-0.095	0.000	0.073	0.067	0.007	-0.058
0.024	-0.137	-1.019	0.020	0.012	-1.000	-0.018	-0.019	0.093	-0.094	-0.068	-0.023	0.001	0.040	0.030	-0.053
0.074	-0.145	-0.975	0.025	0.012	-1.000	0.015	-0.267	0.163	-0.050	-0.076	0.020	0.051	0.048	0.014	-0.043
0.105	-0.137	-0.948	0.026	0.008	-1.000	-0.146	-0.041	0.097	-0.020	-0.064	0.048	0.082	0.040	0.042	-0.047
0.090	-0.180	-0.995	0.024	0.005	-1.000	-0.158	0.123	0.134	-0.033	-0.103	0.001	0.067	0.082	0.005	-0.042
0.074	-0.199	-1.015	0.023	-0.001	-1.000	-0.262	0.032	0.033	-0.048	-0.117	-0.018	0.052	0.102	0.023	-0.030
0.067	-0.218	-0.999	0.026	-0.006	-1.000	-0.198	-0.148	0.147	-0.059	-0.132	-0.003	0.045	0.121	0.006	-0.046
0.151	-0.199	-0.948	0.029	-0.011	-1.000	-0.226	-0.124	0.024	0.023	-0.107	0.049	0.130	0.101	0.046	-0.048
0.017	-0.203	-0.968	0.027	-0.017	-0.999	-0.296	0.096	0.060	-0.110	-0.105	0.029	0.003	0.105	0.027	-0.048
0.101	-0.222	-0.932	0.023	-0.022	-0.999	-0.206	0.206	-0.000	-0.021	-0.120	0.064	0.083	0.124	0.063	-0.042
0.109	-0.187	-0.936	0.030	-0.027	-0.999	-0.247	-0.293	0.104	-0.020	-0.080	0.060	0.092	0.090	0.059	-0.059
0.120	-0.153	-0.928	0.026	-0.031	-0.999	-0.199	0.190	-0.014	-0.005	-0.041	0.068	0.104	0.056	0.067	-0.050
0.067	-0.180	-0.932	0.029	-0.036	-0.999	-0.225	-0.126	0.079	-0.062	-0.064	0.064	0.050	0.084	0.064	-0.048
0.090	-0.149	-0.897	0.026	-0.042	-0.999	-0.243	0.141	-0.006	-0.036	-0.028	0.100	0.074	0.053	0.100	-0.050
0.140	-0.133	-0.865	0.024	-0.047	-0.999	-0.242	0.131	0.070	0.016	-0.008	0.131	0.124	0.039	0.132	-0.056
0.097	-0.048	-0.936	0.026	-0.053	-0.998	-0.329	-0.078	0.075	-0.029	0.084	0.060	0.081	0.045	0.062	-0.050
0.117	-0.041	-0.838	0.019	-0.060	-0.998	-0.364	0.354	0.026	-0.003	0.098	0.159	0.099	0.052	0.161	-0.044
0.090	0.014	-0.928	0.021	-0.068	-0.997	-0.400	-0.073	0.031	-0.032	0.160	0.068	0.072	0.105	0.072	-0.054
0.097	0.044	-0.956	0.020	-0.074	-0.997	-0.294	0.055	0.121	-0.025	0.196	0.040	0.078	0.135	0.045	-0.048
0.043	0.010	-0.979	0.022	-0.079	-0.997	-0.285	-0.103	0.060	-0.081	0.166	0.016	0.023	0.099	0.023	-0.048
0.086	0.029	-1.046	0.020	-0.082	-0.996	-0.152	0.143	0.085	-0.037	0.188	-0.051	0.063	0.117	0.042	-0.045
0.032	0.025	-1.078	0.017	-0.085	-0.996	-0.188	0.158	0.081	-0.088	0.187	-0.082	0.007	0.113	0.072	-0.037
0.047	0.002	-1.082	0.016	-0.086	-0.996	-0.063	0.059	0.095	-0.072	0.165	-0.086	0.021	0.090	0.075	-0.033
0.093	-0.071	-1.066	0.013	-0.089	-0.996	-0.146	0.184	0.098	-0.023	0.094	-0.071	0.064	0.015	0.058	-0.037
0.028	-0.075	-1.070	0.012	-0.091	-0.996	-0.111	0.021	0.156	-0.089	0.092	-0.075	0.004	0.010	0.061	-0.039
0.024	-0.037	-1.125	0.009	-0.097	-0.995	-0.319	0.196	0.089	-0.089	0.137	-0.130	0.010	0.049	0.115	-0.043
0.013	-0.083	-1.086	0.010	-0.100	-0.995	-0.162	-0.059	0.176	-0.102	0.093	-0.091	0.024	0.002	0.075	-0.052
0.032	-0.098	-1.042	0.010	-0.106	-0.994	-0.297	0.029	0.074	-0.082	0.083	-0.049	0.006	0.014	0.032	-0.056
0.055	-0.122	-1.027	0.008	-0.110	-0.994	-0.185	0.137	0.066	-0.056	0.064	-0.034	0.015	0.037	0.017	-0.056
0.024	-0.137	-0.991	0.009	-0.116	-0.993	-0.309	-0.050	0.057	-0.088	0.054	0.001	0.018	0.052	0.017	-0.058
0.074	-0.160	-0.991	0.008	-0.121	-0.993	-0.241	0.031	0.072	-0.038	0.036	0.000	0.031	0.075	0.015	-0.058
0.047	-0.160	-0.952	0.008	-0.127	-0.992	-0.305	0.022	0.064	-0.064	0.042	0.039	0.002	0.075	0.054	-0.061
0.074	-0.187	-0.916	0.011	-0.128	-0.992	-0.059	-0.124	0.131	-0.040	0.017	0.074	0.027	0.102	0.090	-0.054
0.097	-0.180	-0.873	0.011	-0.132	-0.991	-0.161	0.023	0.140	-0.016	0.028	0.117	0.049	0.094	0.134	-0.069
0.117	-0.141	-0.830	0.011	-0.130	-0.991	0.066	0.043	0.108	0.004	0.065	0.160	0.066	0.055	0.178	-0.070
0.032	-0.098	-0.885	0.012	-0.131	-0.991	-0.026	-0.001	0.128	-0.081	0.108	0.105	0.019	0.011	0.122	-0.071
0.055	-0.041	-0.912	0.010	-0.129	-0.992	0.091	0.108	0.044	-0.056	0.163	0.077	0.004	0.049	0.094	-0.072
0.047	-0.002	-0.968	0.010	-0.128	-0.992	0.016	0.000	0.071	-0.063	0.201	0.022	0.003	0.088	0.039	-0.077
0.040	-0.041	-1.003	0.006	-0.127	-0.992	0.051	0.215	-0.008	-0.067	0.161	-0.013	0.010	0.050	0.002	-0.064
0.017	-0.029	-0.999	0.002	-0.129	-0.992	-0.121	0.187	0.025	-0.086	0.175	-0.010	0.031	0.063	0.005	-0.056
0.051	-0.010	-0.999	0.000	-0.127	-0.992	0.075	0.113	0.057	-0.049	0.192	-0.010	0.005	0.083	0.003	-0.051
0.047	-0.048	-1.027	0.004	-0.129	-0.992	-0.120	-0.170	0.079	-0.057	0.156	-0.037	0.003	0.046	0.025	-0.056
0.047	-0.048	-1.027	0.002	-0.131	-0.991	-0.085	0.099	0.033	-0.055	0.157	-0.038	0.005	0.047	0.026	-0.046
0.020	-0.106	-0.960	0.002	-0.134	-0.991	-0.165	0.036	0.028	-0.081	0.102	0.029	0.020	0.010	0.039	-0.047
0.082	-0.153	-0.952	-0.001	-0.137	-0.991	-0.143	0.150	0.006	-0.017	0.058	0.036	0.043	0.054	0.045	-0.044
0.051	-0.129	-0.987	-0.002	-0.139	-0.990	-0.102	0.037	0.039	-0.047	0.083	0.000	0.014	0.028	0.007	-0.053
0.078	-0.126	-0.952	-0.007	-0.141	-0.990	-0.100	0.282	0.026	-0.015	0.089	0.035	0.042	0.023	0.041	-0.038
[truncated: 798 more rows]
