# Supplementary material for: Averaged Propulsive Body Acceleration (APBA) Can Be Calculated from Biologging Tags That Incorporate Gyroscopes and Accelerometers to Estimate Swimming Speed, Hydrodynamic Drag and Energy Expenditure for Steller Sea Lions
Source: PLoS One. 2016 Jun 10;11(6):e0157326. doi: 10.1371/journal.pone.0157326 (PMC4902303; doi:10.1371/journal.pone.0157326)
Supplement: S4 Data — Same components as S2. (ZIP) [file pone.0157326.s004.zip › SitkaNov_20/sitka8_7126_4.csv]

rawAx	rawAy	rawAz	gravX	gravY	gravZ	gyrX	gyrY	gyrZ	estAx	estAy	estAz	odbX	odbY	odbZ	spk
0.09	-0.512	-0.924	-0.066	-0.283	-0.957	-0.298	0.07	-0.03	0.065	-0.161	0.014	0.085	0.241	0.028	0.002
-0.057	-0.427	-1.042	-0.068	-0.284	-0.956	-0.042	0.101	-0.081	-0.079	-0.075	-0.105	0.061	0.155	0.091	-0.065
-0.126	-0.52	-0.838	-0.068	-0.287	-0.956	-0.084	-0.034	0.012	-0.149	-0.165	0.099	0.131	0.246	0.113	-0.112
-0.195	-0.632	-0.849	-0.065	-0.288	-0.955	-0.025	-0.178	0.008	-0.221	-0.276	0.087	0.2	0.357	0.1	-0.12
-0.157	-0.373	-0.944	-0.055	-0.288	-0.956	0.052	-0.491	0.082	-0.193	-0.017	-0.006	0.162	0.096	0.005	-0.121
0.113	-0.354	-0.786	-0.054	-0.286	-0.957	0.089	-0.059	-0.002	0.075	0.001	0.152	0.107	0.075	0.162	-0.091
-0.003	-0.326	-0.92	-0.05	-0.284	-0.958	0.152	-0.165	0.036	-0.044	0.025	0.019	0.009	0.046	0.027	-0.072
0.032	-0.427	-0.901	-0.05	-0.285	-0.957	-0.056	0.051	0.099	-0.009	-0.074	0.038	0.025	0.145	0.046	-0.058
-0.049	-0.508	-0.778	-0.05	-0.287	-0.957	-0.051	-0.03	0.045	-0.09	-0.153	0.16	0.056	0.225	0.169	-0.106
-0.037	-0.408	-0.845	-0.048	-0.29	-0.956	-0.129	-0.039	0.083	-0.08	-0.05	0.093	0.044	0.123	0.102	-0.119
-0.176	-0.408	-0.889	-0.047	-0.294	-0.955	-0.22	-0.116	-0.091	-0.22	-0.045	0.048	0.183	0.122	0.059	-0.143
-0.064	-0.466	-0.901	-0.046	-0.294	-0.955	0.054	-0.097	-0.142	-0.109	-0.103	0.037	0.071	0.18	0.047	-0.136
-0.099	-0.411	-0.916	-0.041	-0.295	-0.955	-0.036	-0.283	-0.103	-0.149	-0.048	0.021	0.105	0.125	0.032	-0.134
0.017	-0.458	-0.735	-0.042	-0.299	-0.953	-0.184	0.012	-0.141	-0.033	-0.09	0.201	0.01	0.171	0.213	-0.122
0.017	-0.458	-0.735	-0.042	-0.297	-0.954	0.093	-0.051	-0.164	-0.033	-0.091	0.201	0.01	0.17	0.212	-0.112
-0.118	-0.292	-0.944	-0.037	-0.298	-0.954	-0.05	-0.287	-0.023	-0.173	0.076	-0.008	0.125	0.004	0.003	-0.099
0.017	-0.361	-0.834	-0.039	-0.301	-0.953	-0.11	0.116	-0.013	-0.036	0.008	0.102	0.009	0.073	0.113	-0.093
0.013	-0.512	-0.845	-0.032	-0.297	-0.954	0.255	-0.352	0.041	-0.047	-0.146	0.092	0.005	0.223	0.1	-0.074
-0.014	-0.377	-0.952	-0.028	-0.294	-0.955	0.149	-0.212	0.051	-0.079	-0.014	-0.014	0.022	0.087	0.007	-0.049
0.093	-0.373	-0.845	-0.029	-0.293	-0.956	0.055	0.09	-0.058	0.03	-0.01	0.093	0.086	0.082	0.098	-0.048
0.078	-0.493	-0.814	-0.026	-0.29	-0.957	0.22	-0.17	-0.004	0.01	-0.134	0.126	0.07	0.2	0.129	-0.045
0.009	-0.419	-0.936	-0.02	-0.29	-0.957	0.003	-0.264	0.075	-0.065	-0.06	0.004	0.001	0.126	0.005	-0.045
0.005	-0.365	-0.956	-0.019	-0.292	-0.956	-0.1	-0.053	-0.017	-0.07	-0.004	-0.016	0.003	0.07	0.016	-0.063
0.032	-0.404	-0.861	-0.019	-0.288	-0.957	0.226	-0.029	-0.034	-0.044	-0.046	0.08	0.024	0.107	0.078	-0.062
0.024	-0.446	-0.822	-0.014	-0.284	-0.959	0.265	-0.258	0.009	-0.058	-0.094	0.121	0.016	0.148	0.116	-0.064
0.051	-0.458	-0.94	-0.017	-0.287	-0.958	-0.171	0.182	0.026	-0.029	-0.102	0.002	0.044	0.158	0.002	-0.077
-0.018	-0.373	-0.991	-0.021	-0.287	-0.958	0.007	0.213	-0.05	-0.094	-0.017	-0.049	0.026	0.071	0.054	-0.068
-0.045	-0.334	-0.92	-0.014	-0.283	-0.959	0.258	-0.355	0.031	-0.128	0.017	0.024	0.052	0.031	0.016	-0.052
0.128	-0.458	-0.771	-0.011	-0.281	-0.96	0.113	-0.132	0.077	0.041	-0.108	0.174	0.121	0.153	0.165	-0.052
0.09	-0.469	-0.873	-0.016	-0.285	-0.959	-0.146	0.245	-0.05	0.007	-0.116	0.071	0.083	0.164	0.062	-0.053
0.028	-0.388	-1.023	-0.014	-0.282	-0.959	0.122	-0.07	-0.053	-0.056	-0.037	-0.078	0.022	0.082	0.088	-0.041
0.013	-0.323	-0.924	-0.01	-0.277	-0.961	0.318	-0.237	0.036	-0.077	0.023	0.022	0.006	0.015	0.01	-0.048
0.082	-0.411	-0.782	-0.009	-0.277	-0.961	0.004	0.019	0.128	-0.008	-0.066	0.164	0.076	0.103	0.152	-0.06
0.074	-0.481	-0.822	-0.01	-0.275	-0.961	0.156	0.086	0.014	-0.015	-0.138	0.125	0.068	0.171	0.112	-0.072
-0.01	-0.361	-0.979	-0.015	-0.269	-0.963	0.302	0.234	-0.015	-0.095	-0.023	-0.031	0.016	0.051	0.046	-0.06
-0.01	-0.272	-0.952	-0.013	-0.269	-0.963	0.008	-0.052	0.106	-0.097	0.065	-0.003	0.016	0.038	0.018	-0.068
0.101	-0.361	-0.853	-0.015	-0.271	-0.963	-0.064	0.128	0.119	0.017	-0.022	0.095	0.095	0.05	0.08	-0.068
0.013	-0.423	-0.838	-0.016	-0.264	-0.964	0.359	0.08	-0.003	-0.07	-0.09	0.112	0.007	0.111	0.096	-0.052
0.036	-0.381	-0.928	-0.014	-0.256	-0.966	0.421	-0.126	0.03	-0.05	-0.055	0.024	0.031	0.067	0.006	-0.034
0.097	-0.269	-0.924	-0.015	-0.256	-0.967	0.055	0.092	0.083	0.013	0.056	0.028	0.093	0.046	0.01	-0.048
0.097	-0.269	-0.924	-0.012	-0.257	-0.966	-0.065	-0.102	0.091	0.01	0.058	0.027	0.094	0.047	0.011	-0.026
0.04	-0.481	-0.838	-0.011	-0.252	-0.968	0.286	-0.042	0.039	-0.049	-0.159	0.115	0.037	0.165	0.098	-0.009
0.113	-0.381	-0.893	-0.013	-0.246	-0.969	0.361	0.148	-0.001	0.026	-0.065	0.062	0.111	0.064	0.044	-0.032
0.097	-0.299	-1.015	-0.015	-0.246	-0.969	0.004	0.167	0.126	0.013	0.016	-0.06	0.096	0.018	0.077	-0.045
-0.045	-0.292	-0.979	-0.015	-0.248	-0.969	-0.11	-0.003	0.14	-0.13	0.026	-0.026	0.045	0.027	0.041	-0.042
0.067	-0.381	-0.806	-0.017	-0.246	-0.969	0.134	0.147	0.022	-0.016	-0.065	0.148	0.068	0.062	0.132	-0.058
0.04	-0.415	-0.861	-0.016	-0.242	-0.97	0.222	-0.028	0.063	-0.043	-0.103	0.094	0.041	0.096	0.078	-0.066
-0.007	-0.377	-0.987	-0.013	-0.244	-0.97	-0.068	-0.108	0.151	-0.092	-0.063	-0.032	0.005	0.059	0.048	-0.056
0.051	-0.319	-1.011	-0.016	-0.246	-0.969	-0.086	0.148	0.059	-0.032	-0.003	-0.056	0.053	0.002	0.07	-0.053
0.024	-0.311	-0.936	-0.017	-0.241	-0.97	0.272	0.079	-0.002	-0.058	0	0.02	0.025	0.005	0.006	-0.05
0.082	-0.342	-0.81	-0.016	-0.235	-0.972	0.328	-0.021	0.001	-0.001	-0.037	0.147	0.081	0.026	0.134	-0.045
0.055	-0.419	-0.857	-0.017	-0.234	-0.972	0.058	0.069	0.099	-0.027	-0.114	0.1	0.053	0.104	0.088	-0.052
0.04	-0.392	-0.928	-0.02	-0.235	-0.972	-0.009	0.186	0.063	-0.039	-0.087	0.029	0.036	0.077	0.019	-0.056
-0.003	-0.303	-1.035	-0.022	-0.231	-0.973	0.192	0.075	-0.066	-0.08	-0.001	-0.077	0.008	0.011	0.085	-0.055
-0.01	-0.288	-0.972	-0.021	-0.226	-0.974	0.264	-0.054	-0.047	-0.088	0.009	-0.012	0.017	0.026	0.02	-0.059
0.055	-0.292	-0.885	-0.019	-0.222	-0.975	0.246	-0.049	0.093	-0.024	0.001	0.076	0.045	0.022	0.069	-0.052
0.032	-0.369	-0.873	-0.017	-0.218	-0.976	0.229	-0.096	0.155	-0.05	-0.08	0.088	0.019	0.056	0.082	-0.049
0.105	-0.365	-0.865	-0.019	-0.217	-0.976	0.046	0.164	0.071	0.025	-0.077	0.096	0.089	0.053	0.092	-0.045
0.051	-0.354	-0.916	-0.024	-0.216	-0.976	0.078	0.267	-0.02	-0.024	-0.066	0.045	0.031	0.042	0.042	-0.039
-0.003	-0.315	-1.023	-0.022	-0.209	-0.978	0.374	-0.11	-0.05	-0.079	-0.035	-0.059	0.026	0.005	0.062	-0.031
0.005	-0.234	-1.102	-0.024	-0.2	-0.98	0.478	0.065	-0.091	-0.07	0.037	-0.136	0.022	0.074	0.139	-0.041
0.001	-0.211	-1.07	-0.02	-0.196	-0.98	0.197	-0.154	0.093	-0.078	0.057	-0.104	0.029	0.096	0.106	-0.044
0.005	-0.249	-0.983	-0.021	-0.193	-0.981	0.187	0.056	0.051	-0.073	0.015	-0.016	0.028	0.057	0.018	-0.033
0.032	-0.257	-0.944	-0.022	-0.195	-0.981	-0.118	0.075	0.082	-0.045	0.009	0.023	0.003	0.049	0.022	-0.042
0.132	-0.326	-0.81	-0.026	-0.198	-0.98	-0.127	0.249	0.056	0.059	-0.057	0.156	0.095	0.02	0.156	-0.048
0.028	-0.373	-0.889	-0.026	-0.198	-0.98	0.04	-0.011	0.007	-0.045	-0.104	0.077	0.011	0.067	0.077	-0.042
0.028	-0.373	-0.889	-0.028	-0.196	-0.98	0.12	0.124	-0.023	-0.042	-0.105	0.078	0.013	0.067	0.077	-0.033
0.055	-0.369	-0.928	-0.026	-0.19	-0.982	0.366	-0.13	-0.014	-0.018	-0.108	0.04	0.012	0.063	0.037	-0.042
0.063	-0.334	-0.979	-0.026	-0.182	-0.983	0.385	0.046	0.022	-0.009	-0.08	-0.01	0.017	0.029	0.014	-0.034
-0.007	-0.265	-1.066	-0.025	-0.18	-0.983	0.143	-0.024	0.093	-0.079	-0.013	-0.096	0.054	0.041	0.101	-0.033
0.017	-0.238	-1.05	-0.023	-0.177	-0.984	0.156	-0.106	0.118	-0.059	0.011	-0.08	0.031	0.068	0.086	-0.036
-0.01	-0.214	-1.027	-0.023	-0.178	-0.984	-0.046	0.025	0.036	-0.086	0.035	-0.056	0.059	0.091	0.063	-0.032
0.017	-0.207	-1.003	-0.024	-0.179	-0.983	-0.064	0.083	0.059	-0.058	0.044	-0.033	0.033	0.098	0.04	-0.04
0.093	-0.207	-0.936	-0.032	-0.179	-0.983	0.027	0.393	-0.041	0.026	0.044	0.034	0.043	0.096	0.026	-0.038
-0.01	-0.238	-0.944	-0.031	-0.177	-0.984	0.105	-0.041	-0.014	-0.078	0.011	0.026	0.063	0.064	0.017	-0.028
0.101	-0.311	-0.838	-0.027	-0.17	-0.985	0.406	-0.179	0.023	0.028	-0.07	0.133	0.047	0.01	0.124	-0.022
0.117	-0.33	-0.826	-0.025	-0.162	-0.986	0.394	-0.071	0.004	0.041	-0.097	0.145	0.06	0.029	0.136	-0.031
0.105	-0.357	-0.853	-0.023	-0.159	-0.987	0.19	-0.081	0.076	0.027	-0.127	0.118	0.048	0.056	0.108	-0.02
0.082	-0.33	-0.885	-0.02	-0.158	-0.987	0.09	-0.104	0.12	0.001	-0.1	0.086	0.024	0.028	0.077	-0.015
0.09	-0.311	-0.869	-0.019	-0.161	-0.987	-0.135	-0.031	0.031	0.007	-0.077	0.101	0.031	0.008	0.091	-0.016
0.082	-0.307	-0.983	-0.023	-0.165	-0.986	-0.147	0.192	0.031	0.004	-0.069	-0.014	0.023	0.003	0.024	-0.02
0.028	-0.249	-1.042	-0.026	-0.165	-0.986	-0.027	0.178	-0.068	-0.046	-0.01	-0.074	0.031	0.055	0.084	-0.018
0.013	-0.245	-1.031	-0.027	-0.166	-0.986	-0.004	0.054	-0.016	-0.06	-0.006	-0.063	0.046	0.059	0.073	-0.017
0.02	-0.218	-1.05	-0.032	-0.164	-0.986	0.108	0.237	-0.044	-0.048	0.019	-0.082	0.037	0.085	0.094	-0.017
0.024	-0.207	-1.015	-0.033	-0.161	-0.986	0.115	0.03	-0.084	-0.043	0.029	-0.047	0.032	0.096	0.06	-0.018
0.024	-0.145	-1.09	-0.036	-0.154	-0.987	0.367	0.202	-0.027	-0.039	0.083	-0.121	0.032	0.158	0.137	-0.016
0.013	-0.114	-1.05	-0.036	-0.148	-0.988	0.293	-0.03	0.024	-0.051	0.109	-0.081	0.042	0.189	0.099	-0.022
0.013	-0.156	-1.019	-0.037	-0.146	-0.989	0.11	0.09	0.087	-0.049	0.064	-0.05	0.04	0.145	0.069	-0.019
0.017	-0.195	-0.968	-0.036	-0.143	-0.989	0.163	-0.053	0.064	-0.046	0.023	0.002	0.034	0.106	0.019	-0.025
0.055	-0.172	-0.96	-0.034	-0.145	-0.989	-0.087	-0.024	0.128	-0.008	0.048	0.009	0.007	0.129	0.011	-0.028
0.043	-0.184	-0.944	-0.034	-0.143	-0.989	0.102	0.002	0.132	-0.02	0.035	0.025	0.001	0.117	0.004	-0.029
0.036	-0.184	-0.94	-0.036	-0.146	-0.989	-0.126	0.113	0.098	-0.025	0.037	0.029	0.006	0.117	0.008	-0.014
0.036	-0.184	-0.94	-0.035	-0.147	-0.988	-0.064	-0.012	0.128	-0.026	0.039	0.028	0.005	0.118	0.007	-0.023
0.101	-0.203	-0.944	-0.039	-0.15	-0.988	-0.116	0.228	0.05	0.044	0.022	0.024	0.061	0.098	0.002	-0.019
0.017	-0.172	-0.897	-0.042	-0.153	-0.987	-0.142	0.186	0.081	-0.037	0.056	0.071	0.023	0.129	0.05	-0.019
0.067	-0.184	-0.912	-0.047	-0.157	-0.986	-0.217	0.274	0.022	0.018	0.049	0.054	0.027	0.117	0.033	-0.022
0.047	-0.222	-0.845	-0.051	-0.163	-0.985	-0.269	0.232	0.011	0.003	0.016	0.12	0.009	0.078	0.101	-0.036
0.013	-0.211	-0.924	-0.05	-0.164	-0.985	-0.043	-0.04	-0.033	-0.033	0.029	0.041	0.026	0.088	0.023	-0.033
0.036	-0.257	-0.873	-0.051	-0.165	-0.985	-0.061	0.036	-0.01	-0.009	-0.016	0.092	0.002	0.041	0.074	-0.029
0.017	-0.326	-0.92	-0.046	-0.165	-0.985	0.049	-0.24	0.07	-0.033	-0.086	0.045	0.021	0.029	0.027	-0.03
0.109	-0.23	-0.857	-0.047	-0.163	-0.985	0.109	0.087	0.008	0.06	0.009	0.108	0.071	0.067	0.091	-0.021
0.036	-0.253	-0.885	-0.045	-0.163	-0.986	0.043	-0.075	0.04	-0.014	-0.015	0.081	0.003	0.042	0.063	-0.012
0.07	-0.299	-0.905	-0.046	-0.163	-0.986	0.024	0.052	0.048	0.021	-0.061	0.062	0.03	0.006	0.044	-0.013
0.078	-0.284	-0.905	-0.048	-0.167	-0.985	-0.205	0.125	0.072	0.03	-0.041	0.061	0.036	0.007	0.044	-0.017
-0.01	-0.28	-0.979	-0.048	-0.171	-0.984	-0.196	0.035	0.065	-0.058	-0.033	-0.014	0.054	0.011	0.031	-0.014
0.055	-0.245	-0.936	-0.049	-0.177	-0.983	-0.267	0.092	-0.01	0.009	0.007	0.029	0.011	0.045	0.014	-0.012
0.009	-0.187	-0.979	-0.054	-0.183	-0.982	-0.292	0.251	0.013	-0.032	0.07	-0.016	0.036	0.102	0.029	-0.013
0.055	-0.261	-0.928	-0.061	-0.187	-0.98	-0.23	0.355	-0.062	0.021	0.002	0.034	0.01	0.027	0.022	-0.008
0.036	-0.245	-0.96	-0.064	-0.193	-0.979	-0.279	0.175	-0.02	0.005	0.022	0.002	0.01	0.041	0.009	-0.008
0.001	-0.257	-0.96	-0.067	-0.196	-0.978	-0.171	0.132	-0.002	-0.028	0.014	0.001	0.045	0.028	0.008	-0.009
0.017	-0.269	-0.975	-0.071	-0.198	-0.978	-0.08	0.251	-0.027	-0.008	0.005	-0.015	0.031	0.015	0.023	-0.02
-0.007	-0.257	-0.964	-0.071	-0.196	-0.978	0.105	-0.026	-0.016	-0.032	0.014	-0.003	0.055	0.025	0.011	-0.031
-0.03	-0.207	-0.964	-0.071	-0.194	-0.978	0.132	0.035	-0.038	-0.054	0.062	-0.002	0.08	0.075	0.011	-0.018
-0.026	-0.199	-0.944	-0.074	-0.193	-0.978	0.039	0.117	0.003	-0.049	0.069	0.017	0.077	0.081	0.009	-0.016
0.074	-0.176	-0.924	-0.077	-0.194	-0.978	-0.027	0.224	0.024	0.055	0.093	0.037	0.023	0.103	0.031	-0.017
0.059	-0.195	-0.861	-0.082	-0.198	-0.977	-0.239	0.274	0.011	0.045	0.079	0.099	0.007	0.083	0.094	-0.004
-0.007	-0.191	-0.916	-0.086	-0.203	-0.975	-0.223	0.215	0.074	-0.017	0.087	0.043	0.059	0.086	0.039	0.011
0.074	-0.269	-0.798	-0.097	-0.208	-0.973	-0.265	0.596	-0.066	0.075	0.016	0.159	0.021	0.007	0.158	-0.01
0.074	-0.269	-0.798	-0.103	-0.215	-0.971	-0.345	0.316	0.014	0.081	0.023	0.158	0.02	0.006	0.158	-0.022
-0.03	-0.373	-0.806	-0.111	-0.219	-0.969	-0.197	0.408	-0.018	-0.016	-0.077	0.148	0.084	0.1	0.151	-0.025
-0.03	-0.326	-0.802	-0.121	-0.224	-0.967	-0.231	0.52	-0.041	-0.006	-0.026	0.15	0.084	0.056	0.155	-0.04
-0.007	-0.326	-0.751	-0.128	-0.226	-0.966	-0.101	0.351	-0.108	0.024	-0.024	0.2	0.061	0.056	0.206	-0.064
-0.033	-0.396	-0.767	-0.135	-0.226	-0.965	0.038	0.345	-0.138	0.004	-0.094	0.184	0.089	0.127	0.191	-0.073
-0.103	-0.388	-0.83	-0.136	-0.224	-0.965	0.149	0.054	-0.013	-0.064	-0.089	0.122	0.158	0.12	0.128	-0.085
-0.114	-0.346	-0.83	-0.138	-0.221	-0.965	0.134	0.084	-0.033	-0.074	-0.049	0.123	0.17	0.08	0.129	-0.093
-0.114	-0.369	-0.81	-0.139	-0.22	-0.966	0.098	0.085	0.012	-0.073	-0.073	0.143	0.171	0.105	0.149	-0.095
-0.091	-0.377	-0.83	-0.142	-0.216	-0.966	0.213	0.152	-0.004	-0.047	-0.085	0.124	0.148	0.114	0.13	-0.084
-0.087	-0.411	-0.857	-0.149	-0.219	-0.964	-0.112	0.376	-0.032	-0.036	-0.117	0.095	0.146	0.149	0.102	-0.079
-0.095	-0.346	-0.905	-0.158	-0.22	-0.963	-0.051	0.431	-0.055	-0.035	-0.05	0.046	0.153	0.085	0.056	-0.063
-0.126	-0.307	-0.865	-0.165	-0.222	-0.961	-0.093	0.353	-0.07	-0.059	-0.01	0.084	0.184	0.048	0.096	-0.043
-0.083	-0.265	-0.877	-0.17	-0.222	-0.96	0.004	0.262	-0.093	-0.012	0.033	0.072	0.142	0.007	0.084	-0.041
-0.033	-0.249	-0.877	-0.176	-0.219	-0.96	0.137	0.295	-0.136	0.044	0.045	0.072	0.093	0.007	0.085	-0.024
-0.122	-0.28	-0.889	-0.182	-0.217	-0.959	0.1	0.28	-0.108	-0.039	0.012	0.059	0.181	0.025	0.074	-0.001
-0.037	-0.276	-0.932	-0.185	-0.214	-0.959	0.168	0.165	-0.05	0.049	0.013	0.017	0.097	0.023	0.031	0.01
-0.033	-0.253	-0.885	-0.186	-0.214	-0.959	0.003	0.077	-0.077	0.054	0.036	0.064	0.094	0.001	0.078	0.01
-0.053	-0.299	-0.909	-0.19	-0.215	-0.958	-0.098	0.227	-0.091	0.039	-0.009	0.039	0.114	0.048	0.054	0.024
-0.06	-0.346	-0.885	-0.198	-0.218	-0.956	-0.129	0.408	-0.139	0.039	-0.053	0.061	0.122	0.095	0.078	0.011
-0.11	-0.354	-0.983	-0.209	-0.222	-0.953	-0.214	0.532	-0.147	-0.001	-0.057	-0.04	0.172	0.104	0.019	0
-0.157	-0.392	-0.964	-0.221	-0.223	-0.949	-0.099	0.607	-0.15	-0.035	-0.094	-0.024	0.218	0.144	0.001	-0.018
-0.172	-0.373	-0.968	-0.23	-0.224	-0.947	-0.064	0.476	-0.109	-0.041	-0.074	-0.03	0.234	0.126	0.003	-0.028
-0.222	-0.392	-0.979	-0.236	-0.225	-0.945	-0.024	0.308	-0.029	-0.086	-0.092	-0.043	0.284	0.146	0.014	-0.02
-0.237	-0.365	-1.09	-0.244	-0.22	-0.945	0.285	0.419	0.025	-0.093	-0.07	-0.154	0.3	0.121	0.124	-0.028
-0.149	-0.392	-1.078	-0.253	-0.214	-0.944	0.382	0.539	0.042	0.005	-0.104	-0.143	0.212	0.149	0.112	-0.058
-0.291	-0.419	-1.094	-0.262	-0.205	-0.943	0.486	0.456	0.028	-0.129	-0.139	-0.159	0.354	0.176	0.129	-0.067
-0.376	-0.435	-1.003	-0.257	-0.199	-0.946	0.36	-0.234	0.053	-0.219	-0.161	-0.066	0.44	0.192	0.039	-0.063
-0.245	-0.35	-0.877	-0.251	-0.196	-0.948	0.204	-0.313	-0.031	-0.094	-0.079	0.063	0.309	0.108	0.089	-0.068
-0.16	-0.234	-0.928	-0.249	-0.192	-0.949	0.212	-0.124	0.039	-0.012	0.033	0.013	0.225	0.007	0.038	-0.031
-0.141	-0.145	-1.011	-0.247	-0.185	-0.951	0.363	-0.058	0.024	0.006	0.115	-0.068	0.207	0.094	0.044	0.041
-0.087	-0.095	-1.153	-0.243	-0.18	-0.953	0.252	-0.235	-0.123	0.055	0.16	-0.208	0.153	0.144	0.186	0.121
-0.022	-0.141	-1.161	-0.237	-0.177	-0.955	0.017	-0.306	-0.388	0.115	0.111	-0.214	0.088	0.096	0.193	0.207
0.101	-0.218	-1.188	-0.233	-0.178	-0.956	-0.198	-0.254	-0.582	0.234	0.035	-0.241	0.035	0.018	0.219	0.278
0.213	-0.214	-1.232	-0.234	-0.181	-0.955	-0.338	-0.018	-0.692	0.346	0.042	-0.285	0.146	0.02	0.261	0.322
0.178	-0.234	-1.251	-0.227	-0.186	-0.956	-0.362	-0.424	-0.602	0.304	0.027	-0.305	0.111	0	0.281	0.372
0.147	-0.18	-1.271	-0.209	-0.189	-0.96	-0.255	-0.967	-0.388	0.255	0.084	-0.321	0.08	0.053	0.3	0.422
0.255	-0.153	-1.291	-0.188	-0.188	-0.964	-0.057	-1.07	-0.32	0.341	0.11	-0.336	0.187	0.079	0.32	0.462
0.405	-0.195	-1.295	-0.166	-0.183	-0.969	0.223	-1.091	-0.225	0.469	0.063	-0.335	0.336	0.035	0.323	0.506
0.517	-0.211	-1.267	-0.145	-0.178	-0.973	0.233	-0.969	-0.119	0.56	0.042	-0.304	0.448	0.018	0.295	0.577
0.528	-0.172	-1.243	-0.125	-0.173	-0.977	0.267	-0.933	0.042	0.551	0.076	-0.276	0.459	0.056	0.27	0.61
0.663	-0.064	-1.212	-0.111	-0.169	-0.979	0.171	-0.577	0.031	0.672	0.18	-0.242	0.593	0.163	0.239	0.606
0.532	-0.029	-1.283	-0.098	-0.168	-0.981	0.019	-0.579	0.04	0.528	0.214	-0.312	0.462	0.197	0.311	0.568
0.478	-0.021	-1.271	-0.085	-0.171	-0.982	-0.156	-0.561	0.007	0.462	0.224	-0.299	0.407	0.204	0.3	0.521
0.417	-0.052	-1.196	-0.068	-0.172	-0.983	-0.084	-0.806	-0.074	0.383	0.194	-0.223	0.345	0.174	0.225	0.427
0.397	-0.164	-1.09	-0.054	-0.175	-0.983	-0.165	-0.642	-0.112	0.35	0.085	-0.116	0.325	0.062	0.119	0.341
0.301	-0.226	-0.999	-0.04	-0.177	-0.983	-0.082	-0.704	-0.192	0.24	0.025	-0.026	0.229	0	0.028	0.261
0.217	-0.272	-1.07	-0.026	-0.176	-0.984	0.031	-0.686	-0.115	0.141	-0.021	-0.096	0.144	0.047	0.099	0.196
0.22	-0.238	-0.979	-0.017	-0.18	-0.984	-0.176	-0.461	-0.062	0.136	0.017	-0.006	0.147	0.013	0.007	0.142
0.247	-0.222	-0.845	-0.009	-0.184	-0.983	-0.206	-0.357	0.026	0.155	0.037	0.127	0.174	0.002	0.127	0.126
0.236	-0.253	-0.881	0.001	-0.187	-0.982	-0.112	-0.438	0.094	0.134	0.008	0.09	0.162	0.03	0.092	0.096
0.255	-0.241	-1.011	0.008	-0.189	-0.982	-0.098	-0.303	0.03	0.147	0.022	-0.041	0.181	0.019	0.038	0.042
0.12	-0.419	-0.968	0.006	-0.19	-0.982	-0.031	0.065	-0.12	0.015	-0.155	0.002	0.045	0.197	0.005	-0.017
-0.072	-0.462	-1.031	0.01	-0.194	-0.981	-0.176	-0.17	0.018	-0.18	-0.193	-0.062	0.147	0.24	0.058	-0.047
-0.091	-0.431	-0.948	0.015	-0.194	-0.981	0.034	-0.298	0.109	-0.205	-0.162	0.021	0.167	0.209	0.024	-0.095
0.063	-0.207	-0.96	0.023	-0.19	-0.982	0.214	-0.361	0.172	-0.058	0.058	0.009	0.014	0.016	0.012	-0.121
0.036	-0.129	-0.932	0.026	-0.185	-0.982	0.235	-0.109	0.063	-0.087	0.131	0.038	0.041	0.093	0.04	-0.11
0.032	-0.23	-0.881	0.03	-0.183	-0.983	0.127	-0.214	0.142	-0.095	0.028	0.089	0.045	0.007	0.092	-0.091
0.036	-0.296	-0.948	0.025	-0.185	-0.982	-0.091	0.277	0.069	-0.086	-0.035	0.022	0.041	0.074	0.026	-0.116
0.028	-0.342	-0.916	0.026	-0.187	-0.982	-0.079	-0.031	0.059	-0.094	-0.079	0.053	0.049	0.121	0.058	-0.14
-0.053	-0.357	-0.92	0.027	-0.189	-0.982	-0.06	-0.058	-0.086	-0.175	-0.093	0.049	0.13	0.137	0.055	-0.148
-0.091	-0.323	-0.924	0.029	-0.191	-0.981	-0.107	-0.146	-0.11	-0.216	-0.056	0.044	0.169	0.103	0.052	-0.149
0.017	-0.388	-0.81	0.035	-0.192	-0.981	-0.012	-0.329	0.031	-0.114	-0.12	0.158	0.061	0.169	0.167	-0.149
0.024	-0.288	-0.987	0.034	-0.19	-0.981	0.119	0.036	-0.034	-0.106	-0.022	-0.019	0.054	0.069	0.01	-0.141
0.043	-0.214	-0.901	0.036	-0.185	-0.982	0.26	-0.09	-0.021	-0.088	0.047	0.068	0.035	0.003	0.076	-0.105
-0.003	-0.272	-0.94	0.043	-0.178	-0.983	0.388	-0.337	0.044	-0.141	-0.019	0.03	0.081	0.055	0.037	-0.096
0.101	-0.272	-0.999	0.051	-0.169	-0.984	0.458	-0.386	0.081	-0.046	-0.028	-0.028	0.022	0.055	0.023	-0.082
0.036	-0.241	-0.968	0.06	-0.16	-0.985	0.439	-0.448	0.118	-0.12	-0.005	0.004	0.044	0.024	0.009	-0.074
0.182	-0.292	-0.838	0.062	-0.158	-0.986	0.161	-0.06	0.125	0.024	-0.058	0.134	0.102	0.074	0.139	-0.058
0.086	-0.284	-0.987	0.06	-0.153	-0.986	0.261	0.116	0.015	-0.07	-0.055	-0.014	0.006	0.066	0.011	-0.064
0.059	-0.164	-1.074	0.066	-0.147	-0.987	0.269	-0.294	0.093	-0.103	0.059	-0.101	0.022	0.054	0.099	-0.064
0.101	-0.207	-0.944	0.065	-0.146	-0.987	0.075	0.052	0.005	-0.06	0.016	0.03	0.02	0.012	0.031	-0.079
0.032	-0.272	-1.019	0.069	-0.14	-0.988	0.331	-0.231	-0.059	-0.134	-0.056	-0.044	0.049	0.054	0.044	-0.09
0.024	-0.184	-1.086	0.075	-0.133	-0.988	0.357	-0.276	0.095	-0.147	0.026	-0.111	0.057	0.035	0.111	-0.076
0.051	-0.207	-0.956	0.073	-0.131	-0.989	0.083	0.099	0.033	-0.118	0.001	0.02	0.031	0.013	0.019	-0.06
0.236	-0.311	-0.822	0.073	-0.127	-0.989	0.244	0.027	-0.122	0.067	-0.107	0.155	0.153	0.091	0.153	-0.043
0.197	-0.265	-0.936	0.075	-0.124	-0.989	0.184	-0.087	0.09	0.026	-0.064	0.041	0.115	0.044	0.038	-0.038
0.101	-0.153	-1.113	0.075	-0.123	-0.989	0.027	-0.006	0.053	-0.07	0.047	-0.136	0.018	0.068	0.139	-0.038
0.109	-0.199	-0.912	0.072	-0.122	-0.99	0.094	0.163	-0.122	-0.059	-0.001	0.065	0.025	0.022	0.062	-0.07
0.017	-0.207	-1.05	0.072	-0.119	-0.99	0.178	-0.018	-0.063	-0.152	-0.011	-0.073	0.067	0.015	0.076	-0.095
-0.014	-0.156	-1.039	0.075	-0.12	-0.99	-0.04	-0.182	0.075	-0.186	0.04	-0.061	0.099	0.065	0.064	-0.127
0.063	-0.199	-0.932	0.074	-0.12	-0.99	-0.008	0.077	0.02	-0.108	-0.003	0.046	0.022	0.023	0.042	-0.108
0.017	-0.292	-0.905	0.088	-0.115	-0.989	0.297	-0.73	0.091	-0.169	-0.101	0.073	0.069	0.07	0.07	-0.083
0.213	-0.261	-0.975	0.093	-0.106	-0.99	0.426	-0.221	0.092	0.022	-0.078	0.002	0.127	0.039	0.001	-0.068
0.167	-0.129	-1.066	0.092	-0.107	-0.99	-0.038	0.06	0.085	-0.023	0.054	-0.088	0.081	0.092	0.091	-0.053
0.109	-0.164	-0.991	0.096	-0.108	-0.99	-0.061	-0.157	0.07	-0.085	0.02	-0.013	0.023	0.057	0.016	-0.025
0.209	-0.245	-0.83	0.1	-0.1	-0.99	0.439	-0.201	0.081	0.01	-0.069	0.149	0.124	0.024	0.145	-0.04
0.186	-0.296	-0.893	0.097	-0.096	-0.991	0.207	0.2	0.106	-0.01	-0.123	0.087	0.101	0.074	0.082	-0.057
0.113	-0.199	-1.031	0.094	-0.094	-0.991	0.097	0.163	0.083	-0.08	-0.029	-0.05	0.028	0.023	0.057	-0.057
0.113	-0.16	-0.979	0.094	-0.091	-0.991	0.186	0.006	0.031	-0.081	0.006	0.002	0.028	0.062	0.006	-0.072
0.132	-0.18	-0.932	0.093	-0.086	-0.992	0.239	0.043	0.106	-0.062	-0.018	0.049	0.048	0.043	0.04	-0.083
0.086	-0.18	-0.94	0.097	-0.086	-0.992	0.027	-0.17	0.099	-0.113	-0.018	0.041	0.002	0.044	0.032	-0.081
0.086	-0.156	-1.007	0.092	-0.085	-0.992	0.042	0.253	-0.068	-0.108	0.004	-0.026	0.002	0.067	0.035	-0.085
0.128	-0.106	-1.019	0.089	-0.08	-0.993	0.256	0.106	-0.047	-0.065	0.05	-0.037	0.044	0.118	0.048	-0.077
0.117	-0.164	-0.924	0.093	-0.08	-0.992	0.036	-0.184	0.084	-0.081	-0.009	0.057	0.032	0.06	0.046	-0.059
0.201	-0.296	-0.865	0.092	-0.079	-0.993	0.051	0.115	0.082	0.005	-0.141	0.117	0.116	0.071	0.105	-0.044
0.174	-0.226	-0.948	0.086	-0.075	-0.993	0.247	0.269	-0.064	-0.017	-0.075	0.035	0.089	0.001	0.021	-0.061
0.159	-0.149	-1.039	0.092	-0.068	-0.993	0.357	-0.277	0.063	-0.038	-0.005	-0.056	0.074	0.078	0.07	-0.068
0.032	-0.114	-1.031	0.091	-0.067	-0.994	0.041	0.06	0.073	-0.164	0.029	-0.048	0.052	0.113	0.062	-0.075
0.074	-0.16	-0.92	0.087	-0.069	-0.994	-0.094	0.217	0.022	-0.118	-0.015	0.062	0.01	0.067	0.049	-0.083
0.143	-0.211	-0.912	0.086	-0.066	-0.994	0.172	0.045	-0.054	-0.048	-0.069	0.07	0.059	0.017	0.057	-0.103
0.109	-0.191	-1.015	0.09	-0.061	-0.994	0.273	-0.228	-0.034	-0.087	-0.054	-0.033	0.025	0.036	0.045	-0.099
0.097	-0.075	-0.912	0.09	-0.062	-0.994	-0.036	0.035	0.044	-0.098	0.063	0.07	0.014	0.152	0.058	-0.088
0.097	-0.075	-0.912	0.09	-0.066	-0.994	-0.179	-0.03	0.019	-0.099	0.067	0.069	0.013	0.152	0.059	-0.086
0.147	-0.249	-0.889	0.087	-0.063	-0.994	0.154	0.162	-0.081	-0.046	-0.11	0.093	0.063	0.022	0.083	-0.085
0.128	-0.199	-0.983	0.09	-0.06	-0.994	0.2	-0.155	0.005	-0.068	-0.063	-0.002	0.044	0.027	0.011	-0.069
0.12	-0.126	-1.003	0.087	-0.057	-0.995	0.137	0.157	0.073	-0.073	0.008	-0.021	0.036	0.1	0.03	-0.053
0.117	-0.056	-1.086	0.088	-0.057	-0.994	-0.013	-0.033	0.092	-0.078	0.077	-0.104	0.032	0.169	0.112	-0.058
0.151	-0.064	-0.991	0.083	-0.057	-0.995	0.003	0.291	-0.047	-0.037	0.07	-0.009	0.066	0.161	0.016	-0.05
0.082	-0.16	-0.983	0.085	-0.057	-0.995	0.025	-0.139	0.027	-0.109	-0.027	-0.002	0.003	0.064	0.008	-0.056
0.197	-0.191	-0.889	0.084	-0.051	-0.995	0.307	0.103	-0.039	0.008	-0.063	0.093	0.113	0.032	0.088	-0.066
0.101	-0.184	-0.968	0.085	-0.048	-0.995	0.209	-0.06	0.039	-0.089	-0.059	0.014	0.016	0.039	0.01	-0.07
0.086	-0.137	-1.007	0.083	-0.049	-0.995	-0.042	0.127	0.052	-0.102	-0.012	-0.025	0.001	0.086	0.028	-0.059
0.093	-0.102	-1.09	0.085	-0.05	-0.995	-0.079	-0.096	0.095	-0.096	0.025	-0.108	0.009	0.121	0.109	-0.071
0.132	-0.079	-0.999	0.082	-0.051	-0.995	-0.039	0.119	-0.008	-0.055	0.049	-0.018	0.048	0.144	0.018	-0.062
0.097	-0.083	-0.968	0.081	-0.051	-0.995	0.012	0.074	-0.045	-0.088	0.045	0.014	0.015	0.14	0.014	-0.059
0.17	-0.106	-0.909	0.084	-0.047	-0.995	0.235	-0.13	-0.018	-0.018	0.018	0.073	0.088	0.117	0.073	-0.06
0.151	-0.199	-0.873	0.084	-0.044	-0.995	0.138	-0.001	0.072	-0.037	-0.077	0.109	0.069	0.023	0.109	-0.066
0.147	-0.226	-0.916	0.08	-0.049	-0.996	-0.229	0.226	0.081	-0.037	-0.099	0.066	0.065	0.006	0.067	-0.057
0.078	-0.199	-1.039	0.078	-0.053	-0.996	-0.178	0.1	0.024	-0.104	-0.068	-0.056	0.005	0.019	0.054	-0.063
0.09	-0.118	-1.094	0.073	-0.05	-0.996	0.19	0.239	-0.034	-0.087	0.009	-0.111	0.005	0.098	0.108	-0.059
0.086	-0.079	-1.035	0.074	-0.046	-0.996	0.205	-0.044	-0.011	-0.092	0.044	-0.052	0.001	0.135	0.048	-0.055
0.132	-0.048	-0.952	0.075	-0.04	-0.996	0.262	-0.047	0.107	-0.047	0.069	0.031	0.043	0.164	0.036	-0.058
0.151	-0.06	-0.96	0.077	-0.039	-0.996	0.049	-0.086	0.146	-0.03	0.056	0.024	0.06	0.151	0.029	-0.06
0.113	-0.129	-0.905	0.076	-0.045	-0.996	-0.301	0.083	0.109	-0.067	-0.007	0.079	0.018	0.08	0.085	-0.06
0.163	-0.222	-0.861	0.074	-0.053	-0.996	-0.366	0.126	0.121	-0.015	-0.092	0.122	0.065	0.014	0.13	-0.056
0.143	-0.23	-0.877	0.075	-0.057	-0.996	-0.181	-0.035	-0.017	-0.035	-0.096	0.106	0.042	0.024	0.115	-0.056
0.155	-0.249	-0.94	0.071	-0.058	-0.996	0.006	0.178	-0.071	-0.02	-0.114	0.043	0.049	0.045	0.053	-0.046
0.12	-0.168	-1.023	0.073	-0.055	-0.996	0.127	-0.052	0.045	-0.056	-0.036	-0.039	0.01	0.035	0.029	-0.037
0.12	-0.168	-1.023	0.072	-0.053	-0.996	0.105	0.037	0.037	-0.055	-0.037	-0.039	0.006	0.035	0.027	-0.034
0.147	-0.153	-1.035	0.072	-0.051	-0.996	0.139	0.026	0.059	-0.028	-0.024	-0.05	0.029	0.05	0.038	-0.047
0.078	-0.102	-1.094	0.073	-0.045	-0.996	0.284	-0.071	0.073	-0.099	0.02	-0.109	0.044	0.1	0.098	-0.041
0.036	-0.079	-1.113	0.08	-0.044	-0.996	0.049	-0.366	0.155	-0.148	0.042	-0.129	0.088	0.124	0.118	-0.043
0.155	-0.153	-1.023	0.079	-0.042	-0.996	0.105	0.108	0.12	-0.027	-0.033	-0.038	0.029	0.05	0.028	-0.035
0.101	-0.102	-1.078	0.08	-0.045	-0.996	-0.151	-0.055	0.106	-0.083	0.02	-0.094	0.025	0.101	0.084	-0.044
0.205	-0.129	-0.991	0.073	-0.047	-0.996	-0.084	0.386	0.025	0.029	-0.005	-0.006	0.079	0.073	0.001	-0.025
0.032	-0.126	-1.106	0.078	-0.053	-0.996	-0.297	-0.289	0.076	-0.15	0.005	-0.121	0.095	0.077	0.115	-0.03
0.159	-0.095	-1.042	0.075	-0.057	-0.996	-0.199	0.198	0.019	-0.02	0.039	-0.058	0.033	0.109	0.053	-0.036
0.12	-0.079	-1.031	0.073	-0.062	-0.995	-0.23	0.107	-0.066	-0.056	0.059	-0.046	0.005	0.125	0.043	-0.047
0.086	-0.102	-1.003	0.073	-0.065	-0.995	-0.15	-0.029	-0.018	-0.091	0.039	-0.018	0.038	0.102	0.017	-0.042
0.163	-0.098	-0.948	0.073	-0.065	-0.995	0.023	-0.003	-0.021	-0.015	0.043	0.037	0.042	0.106	0.037	-0.06
0.128	-0.129	-0.905	0.072	-0.065	-0.995	0.004	0.103	-0.03	-0.047	0.012	0.081	0.01	0.077	0.079	-0.063
0.105	-0.168	-0.912	0.074	-0.065	-0.995	0.025	-0.121	0.019	-0.073	-0.027	0.073	0.01	0.039	0.07	-0.061
0.155	-0.168	-0.905	0.075	-0.064	-0.995	0.075	-0.017	-0.012	-0.024	-0.028	0.081	0.042	0.041	0.076	-0.062
0.128	-0.253	-0.928	0.075	-0.07	-0.995	-0.282	-0.005	0.028	-0.051	-0.107	0.057	0.017	0.043	0.051	-0.056
0.163	-0.299	-0.916	0.071	-0.076	-0.995	-0.301	0.209	0.001	-0.013	-0.147	0.068	0.053	0.09	0.063	-0.042
0.113	-0.238	-1.031	0.07	-0.084	-0.994	-0.364	0.068	-0.045	-0.061	-0.077	-0.046	0.005	0.028	0.052	-0.041
0.155	-0.218	-0.96	0.066	-0.092	-0.994	-0.373	0.22	-0.028	-0.015	-0.05	0.024	0.048	0.009	0.018	-0.035
0.117	-0.245	-1.015	0.069	-0.099	-0.993	-0.31	-0.189	-0.035	-0.057	-0.07	-0.032	0.011	0.036	0.037	-0.035
0.124	-0.222	-1.003	0.068	-0.104	-0.992	-0.247	0.073	-0.096	-0.048	-0.042	-0.02	0.019	0.013	0.025	-0.038
0.136	-0.164	-0.987	0.066	-0.107	-0.992	-0.158	0.094	-0.06	-0.035	0.019	-0.004	0.032	0.045	0.009	-0.043
0.12	-0.218	-0.94	0.062	-0.11	-0.992	-0.125	0.188	-0.115	-0.047	-0.032	0.043	0.018	0.009	0.038	-0.046
0.109	-0.187	-1.003	0.062	-0.113	-0.992	-0.094	0.016	-0.101	-0.058	0.001	-0.02	0.006	0.021	0.026	-0.043
0.101	-0.222	-0.983	0.059	-0.116	-0.991	-0.155	0.137	-0.167	-0.063	-0.03	-0.001	0.002	0.015	0.007	-0.042
0.124	-0.288	-1.011	0.056	-0.116	-0.992	0.041	0.135	-0.145	-0.037	-0.096	-0.028	0.02	0.082	0.034	-0.032
0.124	-0.288	-1.011	0.056	-0.118	-0.991	-0.067	0	-0.094	-0.037	-0.094	-0.028	0.02	0.081	0.035	-0.033
0.151	-0.184	-0.987	0.054	-0.118	-0.992	0.014	0.095	-0.052	-0.008	0.01	-0.005	0.046	0.024	0.012	-0.038
0.09	-0.211	-1.019	0.057	-0.118	-0.991	0.023	-0.106	-0.028	-0.072	-0.017	-0.036	0.016	0.003	0.042	-0.043
0.067	-0.211	-1.007	0.058	-0.12	-0.991	-0.116	-0.088	-0.018	-0.097	-0.014	-0.025	0.039	0.004	0.031	-0.038
0.105	-0.218	-0.999	0.059	-0.121	-0.991	-0.016	-0.024	-0.011	-0.059	-0.021	-0.017	0.002	0.012	0.024	-0.047
0.151	-0.218	-1.015	0.058	-0.125	-0.99	-0.188	0.057	0.018	-0.012	-0.018	-0.033	0.044	0.013	0.039	-0.037
0.086	-0.184	-1.046	0.058	-0.128	-0.99	-0.136	-0.009	0.034	-0.078	0.02	-0.064	0.023	0.021	0.07	-0.029
0.151	-0.184	-0.991	0.054	-0.134	-0.989	-0.325	0.236	-0.019	-0.008	0.026	-0.01	0.042	0.02	0.015	-0.023
0.09	-0.149	-1.035	0.052	-0.141	-0.989	-0.346	0.092	0.044	-0.068	0.068	-0.054	0.02	0.054	0.058	-0.037
0.128	-0.137	-1.003	0.047	-0.148	-0.988	-0.341	0.293	-0.068	-0.024	0.086	-0.023	0.019	0.065	0.026	-0.03
0.059	-0.184	-1.015	0.047	-0.154	-0.987	-0.33	-0.03	0.057	-0.094	0.047	-0.036	0.051	0.018	0.038	-0.036
0.132	-0.164	-0.995	0.045	-0.161	-0.986	-0.345	0.153	-0.01	-0.018	0.073	-0.017	0.022	0.037	0.019	-0.038
0.09	-0.137	-1.011	0.038	-0.167	-0.985	-0.309	0.345	-0.004	-0.054	0.106	-0.034	0.022	0.064	0.035	-0.041
0.063	-0.199	-1.042	0.037	-0.172	-0.984	-0.258	0.033	-0.055	-0.08	0.049	-0.066	0.048	0.002	0.066	-0.038
0.101	-0.203	-1.003	0.038	-0.177	-0.983	-0.255	-0.024	-0.026	-0.042	0.05	-0.027	0.01	0.002	0.027	-0.049
0.093	-0.222	-0.936	0.039	-0.182	-0.982	-0.244	-0.035	-0.007	-0.051	0.036	0.039	0.018	0.022	0.04	-0.051
0.082	-0.265	-0.936	0.036	-0.186	-0.982	-0.18	0.135	-0.001	-0.06	-0.003	0.038	0.03	0.064	0.039	-0.047
0.12	-0.23	-0.909	0.04	-0.189	-0.981	-0.133	-0.177	0.092	-0.025	0.035	0.065	0.008	0.029	0.067	-0.053
0.124	-0.249	-0.924	0.039	-0.191	-0.981	-0.105	0.112	0.083	-0.02	0.017	0.049	0.012	0.049	0.051	-0.044
0.101	-0.245	-0.912	0.038	-0.194	-0.98	-0.137	0.05	0.039	-0.042	0.024	0.06	0.012	0.046	0.063	-0.034
0.155	-0.28	-0.901	0.037	-0.197	-0.98	-0.137	0.053	0.061	0.012	-0.008	0.072	0.042	0.081	0.075	-0.025
0.151	-0.311	-0.877	0.032	-0.2	-0.979	-0.125	0.314	0.048	0.014	-0.036	0.095	0.039	0.112	0.098	-0.03
0.17	-0.257	-0.885	0.03	-0.203	-0.979	-0.182	0.139	0.077	0.035	0.022	0.086	0.058	0.058	0.09	-0.021
0.082	-0.269	-0.928	0.026	-0.205	-0.979	-0.051	0.228	0.056	-0.05	0.011	0.043	0.03	0.07	0.047	-0.023
0.136	-0.28	-0.901	0.023	-0.207	-0.978	-0.098	0.183	0.08	0.007	0.002	0.07	0.023	0.082	0.074	-0.023
0.128	-0.265	-0.897	0.02	-0.208	-0.978	-0.082	0.206	0.091	0.003	0.019	0.073	0.014	0.066	0.078	-0.026
0.128	-0.265	-0.897	0.018	-0.21	-0.978	-0.062	0.104	0.11	0.004	0.02	0.073	0.014	0.066	0.078	-0.019
0.124	-0.238	-0.909	0.009	-0.211	-0.977	-0.055	0.506	0.063	0.009	0.048	0.061	0.01	0.04	0.067	-0.026
0.097	-0.226	-0.936	0.006	-0.213	-0.977	-0.084	0.202	0.089	-0.015	0.062	0.033	0.017	0.03	0.04	-0.034
0.063	-0.241	-0.92	-0.005	-0.218	-0.976	-0.26	0.591	0.068	-0.038	0.051	0.047	0.051	0.045	0.055	-0.048
0.047	-0.261	-0.909	-0.013	-0.223	-0.975	-0.236	0.423	0.073	-0.046	0.037	0.057	0.067	0.064	0.066	-0.069
0.005	-0.284	-0.912	-0.022	-0.23	-0.973	-0.369	0.493	0.037	-0.079	0.021	0.051	0.109	0.088	0.063	-0.093
-0.01	-0.334	-0.845	-0.03	-0.235	-0.971	-0.259	0.407	0.027	-0.087	-0.024	0.117	0.124	0.139	0.131	-0.11
-0.026	-0.334	-0.802	-0.033	-0.239	-0.97	-0.188	0.156	-0.022	-0.099	-0.02	0.159	0.139	0.14	0.174	-0.12
-0.037	-0.296	-0.845	-0.037	-0.242	-0.969	-0.139	0.168	-0.022	-0.108	0.021	0.114	0.151	0.102	0.13	-0.119
0.001	-0.35	-0.818	-0.04	-0.245	-0.969	-0.131	0.156	-0.001	-0.066	-0.03	0.141	0.113	0.156	0.158	-0.112
-0.003	-0.334	-0.877	-0.043	-0.246	-0.968	-0.029	0.193	-0.043	-0.066	-0.013	0.081	0.117	0.141	0.099	-0.096
0.009	-0.357	-0.861	-0.045	-0.247	-0.968	-0.036	0.068	-0.054	-0.053	-0.035	0.096	0.105	0.164	0.115	-0.082
0.04	-0.311	-0.818	-0.048	-0.247	-0.968	0.035	0.158	-0.051	-0.019	0.011	0.139	0.074	0.118	0.158	-0.068
0.02	-0.307	-0.853	-0.051	-0.247	-0.968	-0.019	0.19	-0.024	-0.035	0.015	0.103	0.093	0.114	0.123	-0.057
0.051	-0.311	-0.822	-0.058	-0.247	-0.967	0.031	0.318	-0.08	0.003	0.011	0.134	0.062	0.119	0.155	-0.052
0.047	-0.35	-0.849	-0.063	-0.246	-0.967	0.092	0.298	-0.057	0.005	-0.029	0.106	0.066	0.158	0.127	-0.049
0.005	-0.338	-0.857	-0.072	-0.245	-0.967	0.049	0.444	-0.073	-0.028	-0.018	0.097	0.108	0.146	0.119	-0.039
-0.01	-0.334	-0.916	-0.079	-0.242	-0.967	0.139	0.363	-0.06	-0.036	-0.017	0.038	0.124	0.142	0.059	-0.034
0.028	-0.257	-0.873	-0.085	-0.24	-0.967	0.136	0.302	-0.111	0.009	0.058	0.081	0.086	0.065	0.103	-0.033
0.005	-0.261	-0.924	-0.093	-0.239	-0.967	0.027	0.389	-0.133	-0.006	0.054	0.029	0.108	0.07	0.053	-0.03
-0.01	-0.292	-0.909	-0.099	-0.238	-0.966	0.07	0.29	-0.127	-0.014	0.021	0.044	0.124	0.101	0.068	-0.018
-0.022	-0.315	-0.873	-0.107	-0.232	-0.967	0.311	0.382	-0.169	-0.017	-0.008	0.08	0.136	0.125	0.104	-0.022
0.024	-0.323	-0.909	-0.111	-0.226	-0.968	0.294	0.208	-0.12	0.034	-0.021	0.045	0.09	0.132	0.068	-0.017
-0.049	-0.288	-0.92	-0.118	-0.219	-0.968	0.337	0.343	-0.129	-0.032	0.008	0.034	0.163	0.098	0.056	-0.007
0.009	-0.257	-0.885	-0.126	-0.212	-0.969	0.384	0.404	-0.161	0.034	0.031	0.07	0.105	0.067	0.092	0.008
-0.022	-0.249	-0.999	-0.132	-0.205	-0.97	0.348	0.288	-0.108	0.01	0.032	-0.044	0.136	0.059	0.023	0
-0.022	-0.249	-0.999	-0.141	-0.198	-0.97	0.344	0.451	-0.06	0.018	0.026	-0.044	0.136	0.058	0.023	0.006
-0.08	-0.288	-0.979	-0.146	-0.193	-0.97	0.259	0.27	0.005	-0.034	-0.018	-0.024	0.193	0.097	0.003	-0.004
-0.083	-0.249	-1.003	-0.155	-0.19	-0.969	0.174	0.507	-0.01	-0.028	0.018	-0.049	0.197	0.059	0.026	-0.002
-0.153	-0.241	-1.086	-0.157	-0.188	-0.97	0.131	0.11	0.026	-0.095	0.023	-0.132	0.267	0.051	0.109	0.007
-0.076	-0.296	-1.094	-0.161	-0.182	-0.97	0.296	0.226	0.079	-0.015	-0.036	-0.139	0.19	0.106	0.117	0.01
-0.053	-0.284	-1.145	-0.17	-0.173	-0.97	0.499	0.508	0.113	0.018	-0.033	-0.19	0.168	0.094	0.169	-0.02
-0.157	-0.303	-1.149	-0.177	-0.162	-0.971	0.645	0.384	0.088	-0.079	-0.065	-0.194	0.272	0.113	0.174	-0.061
-0.295	-0.338	-1.07	-0.176	-0.148	-0.973	0.714	-0.071	0.054	-0.219	-0.113	-0.113	0.41	0.147	0.095	-0.087
-0.307	-0.284	-0.881	-0.167	-0.136	-0.977	0.635	-0.496	-0.068	-0.24	-0.071	0.08	0.421	0.093	0.094	-0.089
-0.118	-0.156	-0.838	-0.16	-0.125	-0.979	0.604	-0.355	-0.02	-0.058	0.045	0.126	0.233	0.035	0.138	-0.065
0.009	-0.071	-0.987	-0.157	-0.114	-0.981	0.533	-0.116	0.058	0.066	0.12	-0.022	0.105	0.12	0.01	0.001
-0.003	0.025	-1.173	-0.152	-0.11	-0.982	0.179	-0.246	-0.1	0.049	0.212	-0.206	0.117	0.216	0.195	0.104
0.047	0.087	-1.192	-0.149	-0.111	-0.983	-0.139	-0.135	-0.245	0.096	0.276	-0.226	0.067	0.277	0.215	0.175
0.178	0.087	-1.145	-0.151	-0.116	-0.982	-0.37	0.072	-0.444	0.228	0.281	-0.179	0.064	0.277	0.167	0.255
0.159	0.029	-1.173	-0.146	-0.125	-0.981	-0.522	-0.258	-0.557	0.204	0.231	-0.207	0.045	0.219	0.195	0.307
0.386	-0.098	-1.184	-0.147	-0.13	-0.981	-0.367	0.058	-0.655	0.432	0.109	-0.22	0.272	0.091	0.206	0.367
0.259	-0.153	-1.271	-0.136	-0.132	-0.982	-0.226	-0.56	-0.612	0.294	0.057	-0.305	0.146	0.037	0.292	0.417
0.363	-0.079	-1.303	-0.122	-0.137	-0.983	-0.306	-0.729	-0.586	0.384	0.135	-0.336	0.25	0.11	0.324	0.491
0.451	-0.025	-1.251	-0.112	-0.142	-0.984	-0.354	-0.522	-0.65	0.462	0.194	-0.284	0.339	0.163	0.271	0.506
0.578	-0.013	-1.247	-0.102	-0.148	-0.984	-0.404	-0.495	-0.665	0.579	0.212	-0.28	0.466	0.173	0.267	0.559
0.505	-0.098	-1.232	-0.091	-0.153	-0.984	-0.355	-0.513	-0.484	0.495	0.132	-0.264	0.393	0.087	0.251	0.592
0.64	-0.195	-1.173	-0.081	-0.158	-0.984	-0.25	-0.476	-0.408	0.619	0.04	-0.205	0.528	0.01	0.191	0.611
0.64	-0.133	-1.18	-0.07	-0.161	-0.984	-0.212	-0.494	-0.324	0.608	0.105	-0.213	0.528	0.052	0.199	0.597
0.644	-0.102	-1.145	-0.06	-0.161	-0.985	-0.046	-0.446	-0.263	0.602	0.137	-0.177	0.533	0.082	0.164	0.56
0.597	-0.064	-1.125	-0.051	-0.16	-0.986	0.065	-0.427	-0.319	0.546	0.173	-0.156	0.486	0.12	0.144	0.503
0.417	-0.199	-1.07	-0.042	-0.159	-0.986	0.007	-0.448	-0.286	0.356	0.038	-0.101	0.306	0.015	0.089	0.409
0.417	-0.199	-1.07	-0.033	-0.161	-0.986	-0.086	-0.411	-0.25	0.347	0.04	-0.101	0.306	0.015	0.089	0.313
0.243	-0.234	-0.991	-0.024	-0.16	-0.987	0.049	-0.461	-0.256	0.165	0.004	-0.021	0.133	0.05	0.011	0.224
0.205	-0.203	-1.042	-0.017	-0.159	-0.987	0.06	-0.361	-0.272	0.12	0.033	-0.073	0.095	0.019	0.062	0.166
0.228	-0.226	-0.92	-0.012	-0.161	-0.987	-0.102	-0.221	-0.227	0.138	0.012	0.049	0.118	0.043	0.06	0.119
0.201	-0.253	-0.901	-0.004	-0.161	-0.987	-0.011	-0.431	-0.179	0.103	-0.014	0.069	0.091	0.07	0.079	0.11
0.217	-0.269	-1.011	0.002	-0.162	-0.987	-0.03	-0.255	-0.063	0.112	-0.029	-0.042	0.107	0.085	0.031	0.074
0.19	-0.23	-1.066	-0.002	-0.162	-0.987	-0.002	0.208	-0.08	0.089	0.01	-0.097	0.08	0.046	0.087	0.027
0.043	-0.33	-0.999	-0.003	-0.158	-0.987	0.245	0.054	0.071	-0.056	-0.095	-0.029	0.066	0.146	0.019	-0.003
-0.022	-0.361	-0.944	0.003	-0.157	-0.988	0.106	-0.263	0.186	-0.128	-0.127	0.026	0.131	0.177	0.036	-0.05
0.013	-0.245	-0.987	0.003	-0.154	-0.988	0.131	-0.009	0.047	-0.093	-0.014	-0.016	0.097	0.061	0.006	-0.078
0.024	-0.323	-0.873	0.01	-0.151	-0.989	0.207	-0.313	0.144	-0.089	-0.094	0.099	0.085	0.138	0.109	-0.084
0.105	-0.222	-0.909	0.009	-0.153	-0.988	-0.108	0.082	0.08	-0.007	0.008	0.063	0.004	0.039	0.074	-0.072
-0.01	-0.187	-1.09	0.009	-0.154	-0.988	-0.047	-0.04	-0.004	-0.123	0.044	-0.118	0.119	0.005	0.107	-0.084
0.043	-0.18	-0.979	0.012	-0.154	-0.988	0.017	-0.115	0.085	-0.072	0.052	-0.008	0.065	0.003	0.003	-0.081
0.009	-0.272	-0.853	0.016	-0.155	-0.988	-0.052	-0.152	0.185	-0.11	-0.04	0.118	0.099	0.09	0.129	-0.102
0.02	-0.245	-0.952	0.016	-0.155	-0.988	0.027	-0.027	0.026	-0.099	-0.012	0.02	0.088	0.063	0.031	-0.103
0.013	-0.184	-0.877	0.019	-0.154	-0.988	0.042	-0.121	0.059	-0.109	0.049	0.095	0.095	0.001	0.105	-0.115
0.059	-0.234	-0.912	0.023	-0.153	-0.988	0.074	-0.19	0.052	-0.067	-0.003	0.059	0.049	0.051	0.069	-0.096
0.017	-0.211	-0.924	0.028	-0.149	-0.988	0.212	-0.251	0.069	-0.115	0.016	0.048	0.091	0.028	0.057	-0.098
0.128	-0.253	-0.845	0.028	-0.149	-0.988	0.026	0.021	-0.038	-0.003	-0.027	0.127	0.02	0.07	0.136	-0.075
0.036	-0.257	-0.916	0.032	-0.146	-0.989	0.169	-0.23	0.03	-0.1	-0.034	0.056	0.072	0.073	0.064	-0.079
0.124	-0.203	-0.964	0.035	-0.145	-0.989	0.044	-0.07	0.151	-0.014	0.019	0.009	0.016	0.019	0.017	-0.061
0.043	-0.261	-0.924	0.032	-0.146	-0.989	-0.028	0.123	0.122	-0.093	-0.038	0.049	0.064	0.078	0.056	-0.059
0.167	-0.261	-0.81	0.037	-0.137	-0.99	0.476	-0.204	0.044	0.025	-0.047	0.165	0.059	0.077	0.17	-0.043
0.082	-0.23	-1.027	0.035	-0.132	-0.991	0.267	0.145	0.084	-0.058	-0.021	-0.051	0.025	0.046	0.047	-0.046
0.167	-0.226	-0.814	0.036	-0.133	-0.99	-0.037	-0.033	0.092	0.025	-0.017	0.162	0.059	0.042	0.165	-0.033
0.167	-0.226	-0.814	0.035	-0.129	-0.991	0.204	0.071	0.018	0.025	-0.02	0.162	0.059	0.041	0.164	-0.031
0.078	-0.18	-1.046	0.037	-0.126	-0.991	0.183	-0.088	0.146	-0.066	0.022	-0.07	0.029	0.005	0.069	-0.035
0.124	-0.106	-0.964	0.035	-0.126	-0.991	-0.006	0.13	0.092	-0.018	0.096	0.013	0.018	0.079	0.013	-0.039
0.109	-0.184	-0.909	0.036	-0.124	-0.992	0.086	-0.065	-0.07	-0.036	0.017	0.069	0.002	0.003	0.067	-0.04
0.113	-0.211	-0.928	0.04	-0.122	-0.992	0.147	-0.15	-0.022	-0.036	-0.013	0.05	0.006	0.023	0.046	-0.034
0.105	-0.172	-0.995	0.041	-0.123	-0.992	-0.058	-0.078	0.052	-0.046	0.027	-0.017	0.001	0.017	0.022	-0.047
0.147	-0.133	-0.96	0.04	-0.124	-0.991	-0.057	0.105	-0.008	-0.002	0.067	0.018	0.041	0.056	0.012	-0.03
0.128	-0.184	-0.794	0.042	-0.117	-0.992	0.347	-0.085	0.007	-0.024	0.01	0.184	0.022	0.007	0.176	-0.051
0.209	-0.265	-0.901	0.04	-0.111	-0.993	0.318	0.119	0.03	0.058	-0.077	0.079	0.103	0.073	0.069	-0.033
-0.014	-0.245	-0.991	0.049	-0.111	-0.993	0.036	-0.436	0.11	-0.174	-0.059	-0.012	0.12	0.053	0.023	-0.03
0.22	-0.149	-0.995	0.052	-0.11	-0.993	0.08	-0.156	0.048	0.057	0.037	-0.016	0.115	0.045	0.027	-0.023
0.186	-0.172	-0.932	0.054	-0.104	-0.993	0.286	-0.042	0.028	0.021	0.008	0.047	0.081	0.022	0.035	-0.034
0.155	-0.249	-0.865	0.051	-0.104	-0.993	0.039	0.137	0.052	-0.008	-0.07	0.115	0.051	0.055	0.102	-0.009
0.117	-0.191	-1.015	0.05	-0.103	-0.993	0.033	0.072	-0.001	-0.045	-0.012	-0.035	0.013	0.004	0.048	-0.03
0.113	-0.106	-1.035	0.051	-0.098	-0.994	0.241	-0.036	0.027	-0.05	0.068	-0.054	0.01	0.089	0.068	-0.038
0.12	-0.149	-0.952	0.053	-0.096	-0.994	0.155	-0.105	0.054	-0.045	0.022	0.029	0.018	0.047	0.014	-0.024
0.151	-0.184	-0.924	0.055	-0.093	-0.994	0.143	-0.052	0.077	-0.016	-0.015	0.056	0.05	0.013	0.041	-0.027
0.205	-0.214	-0.928	0.051	-0.091	-0.995	0.132	0.209	-0.026	0.042	-0.048	0.053	0.105	0.018	0.037	-0.041
0.086	-0.176	-1.054	0.05	-0.087	-0.995	0.197	0.064	-0.013	-0.076	-0.013	-0.073	0.014	0.021	0.089	-0.036
0.067	-0.095	-0.972	0.053	-0.084	-0.995	0.136	-0.164	0.109	-0.099	0.066	0.009	0.033	0.103	0.007	-0.042
0.14	-0.129	-0.964	0.054	-0.083	-0.995	0.062	-0.01	0.139	-0.027	0.03	0.017	0.041	0.068	0.001	-0.054
0.12	-0.214	-0.916	0.051	-0.083	-0.995	0.016	0.186	-0.018	-0.042	-0.055	0.065	0.023	0.016	0.048	-0.049
0.128	-0.187	-0.964	0.052	-0.08	-0.995	0.177	-0.074	-0.013	-0.036	-0.031	0.018	0.031	0.011	0.001	-0.028
0.113	-0.168	-1.058	0.052	-0.075	-0.996	0.244	0.029	0.093	-0.051	-0.017	-0.076	0.017	0.03	0.093	-0.029
0.151	-0.013	-1.054	0.054	-0.073	-0.996	0.091	-0.1	0.11	-0.015	0.136	-0.072	0.056	0.185	0.09	-0.023
0.155	-0.137	-0.901	0.052	-0.075	-0.996	-0.109	0.141	0.002	-0.009	0.014	0.081	0.06	0.062	0.064	-0.025
0.155	-0.137	-0.901	0.047	-0.074	-0.996	0.07	0.273	0.007	-0.004	0.013	0.081	0.061	0.062	0.065	-0.029
0.09	-0.153	-1.039	0.05	-0.07	-0.996	0.235	-0.13	0.091	-0.072	-0.007	-0.057	0.005	0.047	0.073	-0.039
0.09	-0.083	-1.054	0.051	-0.065	-0.997	0.242	-0.07	0.112	-0.073	0.058	-0.073	0.004	0.116	0.088	-0.039
0.113	-0.052	-0.991	0.05	-0.067	-0.997	-0.089	0.107	0.058	-0.048	0.091	-0.01	0.02	0.148	0.024	-0.032
0.14	-0.083	-0.936	0.048	-0.069	-0.996	-0.112	0.082	0.037	-0.02	0.062	0.045	0.047	0.117	0.032	-0.029
0.193	-0.164	-0.901	0.047	-0.065	-0.997	0.184	0.084	0.018	0.035	-0.022	0.081	0.102	0.036	0.069	-0.023
0.143	-0.168	-0.92	0.046	-0.062	-0.997	0.209	0.066	0.053	-0.014	-0.03	0.061	0.052	0.032	0.051	-0.029
0.128	-0.133	-1.027	0.044	-0.063	-0.997	-0.08	0.104	0.124	-0.028	0.007	-0.045	0.037	0.067	0.054	-0.035
0.051	-0.075	-1.05	0.044	-0.066	-0.997	-0.145	0.018	0.123	-0.105	0.067	-0.069	0.039	0.126	0.077	-0.045
0.07	-0.068	-1.027	0.043	-0.065	-0.997	0.057	0.042	0.023	-0.085	0.074	-0.045	0.019	0.134	0.053	-0.05
0.124	-0.087	-0.928	0.044	-0.062	-0.997	0.157	-0.02	-0.029	-0.031	0.051	0.054	0.036	0.116	0.046	-0.049
0.124	-0.168	-0.909	0.048	-0.059	-0.997	0.171	-0.162	0.096	-0.035	-0.033	0.073	0.036	0.035	0.066	-0.035
0.182	-0.172	-0.897	0.047	-0.057	-0.997	0.073	0.048	0.124	0.023	-0.038	0.085	0.094	0.031	0.079	-0.025
0.159	-0.16	-0.975	0.048	-0.062	-0.997	-0.204	-0.008	0.032	0	-0.022	0.006	0.071	0.042	0.001	-0.032
0.117	-0.122	-1.05	0.04	-0.065	-0.997	-0.146	0.376	-0.034	-0.035	0.019	-0.069	0.029	0.08	0.073	-0.024
0.032	-0.071	-1.07	0.042	-0.063	-0.997	0.103	-0.088	0.003	-0.122	0.068	-0.088	0.057	0.131	0.092	-0.023
0.12	-0.064	-1.019	0.043	-0.058	-0.997	0.24	-0.042	0.039	-0.034	0.07	-0.037	0.03	0.138	0.04	-0.042
0.186	-0.075	-0.905	0.047	-0.056	-0.997	0.089	-0.179	0.098	0.027	0.057	0.077	0.094	0.127	0.075	-0.053
0.097	-0.118	-0.849	0.046	-0.056	-0.997	0.021	0.106	0.091	-0.06	0.014	0.133	0.004	0.085	0.132	-0.036
0.117	-0.145	-0.901	0.046	-0.061	-0.997	-0.247	0.014	0.052	-0.041	-0.008	0.081	0.021	0.058	0.082	-0.034
0.182	-0.222	-0.92	0.042	-0.067	-0.997	-0.259	0.176	-0.006	0.028	-0.08	0.061	0.084	0.02	0.064	-0.04
0.151	-0.211	-0.952	0.041	-0.065	-0.997	0.105	0.079	-0.079	-0.002	-0.07	0.029	0.05	0.009	0.034	-0.023
0.082	-0.156	-1.078	0.038	-0.063	-0.997	0.118	0.145	-0.076	-0.068	-0.017	-0.097	0.022	0.044	0.092	-0.012
0.101	-0.102	-1.078	0.039	-0.059	-0.997	0.213	-0.04	-0.003	-0.05	0.032	-0.096	0.006	0.098	0.091	-0.003
0.109	-0.041	-1.066	0.038	-0.057	-0.998	0.085	0.057	0.029	-0.041	0.093	-0.084	0.001	0.158	0.078	0.01
0.232	-0.056	-0.901	0.037	-0.06	-0.998	-0.158	0.12	0.02	0.083	0.08	0.081	0.119	0.142	0.088	0.016
0.232	-0.056	-0.901	0.033	-0.065	-0.997	-0.255	0.225	0.044	0.087	0.085	0.081	0.117	0.141	0.089	0
0.178	-0.191	-0.873	0.026	-0.068	-0.997	-0.106	0.37	-0.074	0.04	-0.047	0.108	0.061	0.005	0.116	-0.01
0.067	-0.207	-0.901	0.03	-0.071	-0.997	-0.122	-0.183	-0.021	-0.075	-0.06	0.08	0.053	0.01	0.087	-0.029
0.086	-0.199	-0.964	0.031	-0.068	-0.997	0.142	-0.051	0.018	-0.057	-0.055	0.017	0.037	0.002	0.024	-0.036
0.086	-0.187	-0.991	0.028	-0.066	-0.997	0.148	0.143	-0.022	-0.054	-0.046	-0.01	0.04	0.009	0.003	-0.039
0.128	-0.222	-1.066	0.027	-0.066	-0.997	0.005	0.063	0.067	-0.011	-0.08	-0.085	0.001	0.024	0.077	-0.021
0.082	-0.098	-1.102	0.029	-0.066	-0.997	-0.01	-0.088	0.101	-0.059	0.044	-0.12	0.046	0.1	0.113	-0.016
0.109	-0.079	-1.046	0.028	-0.071	-0.997	-0.234	0.081	0.013	-0.031	0.068	-0.065	0.02	0.122	0.058	-0.006
0.09	-0.114	-1.031	0.029	-0.073	-0.997	-0.099	-0.022	0.032	-0.051	0.035	-0.05	0.039	0.089	0.043	-0.016
0.09	-0.114	-1.113	0.026	-0.081	-0.996	-0.382	0.139	0.004	-0.048	0.043	-0.133	0.039	0.091	0.127	-0.022
0.086	-0.033	-1.023	0.021	-0.088	-0.996	-0.395	0.26	0.02	-0.047	0.132	-0.043	0.042	0.174	0.039	-0.029
0.032	0.014	-1.113	0.017	-0.092	-0.996	-0.197	0.197	-0.061	-0.097	0.182	-0.134	0.095	0.221	0.13	-0.034
0.067	-0.06	-1.023	0.015	-0.095	-0.995	-0.142	0.122	-0.038	-0.06	0.111	-0.043	0.059	0.148	0.041	-0.034
0.067	-0.029	-0.979	0.016	-0.095	-0.995	-0.004	-0.089	-0.084	-0.062	0.141	0	0.058	0.18	0	-0.033
0.101	0.025	-1.046	0.013	-0.096	-0.995	-0.077	0.154	-0.166	-0.024	0.197	-0.067	0.022	0.236	0.069	-0.028
0.082	0.002	-1.031	0.014	-0.093	-0.996	0.112	-0.034	-0.114	-0.044	0.171	-0.051	0.039	0.214	0.055	-0.029
0.093	-0.068	-1.007	0.01	-0.094	-0.996	-0.032	0.202	-0.108	-0.029	0.102	-0.027	0.025	0.146	0.033	-0.024
0.047	-0.052	-1.039	0.01	-0.092	-0.996	0.07	0.004	-0.054	-0.075	0.116	-0.059	0.068	0.162	0.065	-0.026
0.078	-0.083	-1.011	0.009	-0.09	-0.996	0.11	0.05	-0.116	-0.043	0.083	-0.031	0.034	0.132	0.039	-0.03
0.078	-0.013	-1.07	0.011	-0.089	-0.996	0.05	-0.085	-0.031	-0.045	0.151	-0.09	0.031	0.203	0.1	-0.035
0.055	-0.068	-1.042	0.012	-0.091	-0.996	-0.108	-0.079	-0.066	-0.069	0.099	-0.062	0.051	0.149	0.073	-0.025
0.055	-0.091	-1.035	0.009	-0.09	-0.996	0.082	0.181	-0.072	-0.066	0.074	-0.054	0.05	0.126	0.066	-0.023
0.105	-0.091	-1.027	0.007	-0.089	-0.996	0.003	0.072	-0.075	-0.015	0.074	-0.046	0.002	0.127	0.059	-0.024
0.09	-0.075	-1.003	0.01	-0.088	-0.996	0.089	-0.109	-0.022	-0.032	0.087	-0.022	0.013	0.143	0.036	-0.025
0.082	-0.102	-1.05	0.012	-0.086	-0.996	0.082	-0.12	-0.009	-0.043	0.059	-0.07	0.02	0.117	0.083	-0.025
0.074	-0.122	-0.983	0.012	-0.088	-0.996	-0.083	0.026	-0.005	-0.05	0.041	-0.003	0.027	0.098	0.017	-0.035
0.074	-0.122	-0.983	0.009	-0.089	-0.996	-0.068	0.155	-0.047	-0.047	0.043	-0.003	0.026	0.098	0.017	-0.027
0.055	-0.129	-1.023	0.012	-0.093	-0.996	-0.196	-0.117	-0.042	-0.069	0.039	-0.043	0.045	0.091	0.057	-0.03
0.143	-0.153	-0.968	0.009	-0.095	-0.995	-0.053	0.122	-0.033	0.022	0.017	0.013	0.044	0.068	0.002	-0.029
0.082	-0.164	-0.991	0.005	-0.099	-0.995	-0.198	0.226	-0.01	-0.036	0.009	-0.011	0.018	0.056	0.027	-0.01
0.055	-0.176	-1.05	0.011	-0.102	-0.995	-0.162	-0.3	0.02	-0.069	0.001	-0.071	0.046	0.045	0.086	-0.006
0.159	-0.114	-1.027	0.005	-0.111	-0.994	-0.46	0.316	-0.026	0.041	0.072	-0.048	0.058	0.107	0.062	-0.006
0.059	-0.129	-1.046	0.005	-0.12	-0.993	-0.448	0.042	-0.027	-0.058	0.065	-0.069	0.043	0.091	0.082	0.002
0.124	-0.102	-1.003	0.003	-0.133	-0.991	-0.628	0.109	-0.124	0.009	0.105	-0.027	0.023	0.119	0.039	0.011
0.093	-0.145	-1.062	0.003	-0.146	-0.989	-0.687	-0.031	-0.061	-0.022	0.076	-0.088	0.009	0.077	0.099	0.001
0.109	-0.184	-1.015	0.004	-0.158	-0.987	-0.591	-0.05	-0.14	-0.008	0.049	-0.043	0.007	0.039	0.051	0.002
0.12	-0.203	-0.96	0	-0.169	-0.986	-0.568	0.213	-0.14	0.008	0.041	0.011	0.018	0.019	0.005	0.001
0.074	-0.214	-0.995	0	-0.178	-0.984	-0.443	-0.013	-0.139	-0.038	0.038	-0.027	0.029	0.008	0.032	-0.004
0.132	-0.265	-0.94	-0.001	-0.187	-0.982	-0.44	0.036	-0.081	0.02	-0.003	0.027	0.028	0.04	0.023	-0.01
0.113	-0.245	-0.92	-0.002	-0.194	-0.981	-0.341	0.036	-0.099	0.002	0.023	0.045	0.008	0.021	0.043	-0.015
0.105	-0.249	-0.905	-0.003	-0.201	-0.98	-0.371	0.048	-0.116	-0.005	0.027	0.06	0	0.024	0.059	-0.012
0.113	-0.253	-0.893	-0.005	-0.209	-0.978	-0.383	0.1	-0.103	0.005	0.03	0.07	0.008	0.027	0.071	-0.009
0.113	-0.299	-0.916	-0.006	-0.217	-0.976	-0.415	0.078	-0.102	0.006	-0.008	0.044	0.008	0.073	0.047	-0.009
0.14	-0.249	-0.916	-0.012	-0.222	-0.975	-0.264	0.311	-0.1	0.039	0.047	0.043	0.035	0.022	0.047	-0.01
0.093	-0.253	-0.92	-0.017	-0.228	-0.974	-0.281	0.231	-0.098	-0.003	0.049	0.037	0.011	0.026	0.043	-0.023
0.074	-0.261	-0.936	-0.018	-0.23	-0.973	-0.089	0.066	0.018	-0.021	0.043	0.021	0.03	0.033	0.029	-0.027
0.009	-0.284	-0.932	-0.017	-0.231	-0.973	-0.054	-0.025	-0.031	-0.087	0.021	0.024	0.096	0.056	0.032	-0.037
0.09	-0.253	-0.885	-0.019	-0.233	-0.972	-0.085	0.116	0.008	-0.004	0.054	0.071	0.014	0.024	0.079	-0.041
0.082	-0.296	-0.909	-0.019	-0.234	-0.972	-0.035	0.001	0.056	-0.013	0.012	0.047	0.022	0.066	0.056	-0.047
0.07	-0.269	-0.897	-0.023	-0.238	-0.971	-0.196	0.221	0.045	-0.021	0.043	0.058	0.034	0.038	0.068	-0.033
0.078	-0.276	-0.822	-0.027	-0.242	-0.97	-0.18	0.272	0.063	-0.008	0.039	0.131	0.026	0.045	0.143	-0.03
0.117	-0.373	-0.786	-0.035	-0.247	-0.968	-0.239	0.421	0.053	0.038	-0.052	0.165	0.013	0.141	0.178	-0.033
0.117	-0.373	-0.786	-0.041	-0.25	-0.967	-0.14	0.361	0.102	0.044	-0.049	0.164	0.013	0.14	0.178	-0.029
0.086	-0.373	-0.771	-0.047	-0.254	-0.966	-0.164	0.361	0.081	0.02	-0.045	0.178	0.018	0.139	0.193	-0.028
0.128	-0.35	-0.708	-0.056	-0.256	-0.965	-0.072	0.522	0.027	0.072	-0.02	0.24	0.024	0.115	0.256	-0.033
0.059	-0.369	-0.775	-0.065	-0.256	-0.965	0.008	0.47	-0.011	0.011	-0.039	0.172	0.044	0.134	0.19	-0.043
0.036	-0.4	-0.818	-0.07	-0.255	-0.964	0.05	0.276	-0.041	-0.006	-0.071	0.128	0.067	0.165	0.147	-0.048
-0.003	-0.373	-0.865	-0.075	-0.256	-0.964	0.008	0.244	0.019	-0.04	-0.043	0.08	0.106	0.137	0.099	-0.06
-0.003	-0.35	-0.838	-0.081	-0.256	-0.963	-0.026	0.331	-0.042	-0.033	-0.019	0.107	0.106	0.113	0.126	-0.066
-0.026	-0.338	-0.845	-0.089	-0.257	-0.962	-0.037	0.374	-0.106	-0.048	-0.007	0.098	0.128	0.1	0.118	-0.066
-0.026	-0.365	-0.838	-0.094	-0.257	-0.962	0.008	0.254	-0.111	-0.042	-0.034	0.105	0.128	0.127	0.127	-0.064
-0.022	-0.369	-0.885	-0.097	-0.255	-0.962	0.14	0.142	-0.074	-0.034	-0.04	0.058	0.123	0.13	0.08	-0.063
-0.018	-0.354	-0.853	-0.103	-0.256	-0.961	-0.025	0.301	-0.077	-0.024	-0.024	0.088	0.119	0.114	0.111	-0.057
-0.026	-0.365	-0.842	-0.105	-0.255	-0.961	0.053	0.117	-0.07	-0.029	-0.037	0.1	0.127	0.125	0.122	-0.054
-0.014	-0.334	-0.83	-0.108	-0.253	-0.961	0.118	0.153	-0.088	-0.014	-0.008	0.112	0.115	0.094	0.134	-0.044
-0.018	-0.326	-0.814	-0.112	-0.252	-0.961	0.047	0.157	-0.143	-0.014	-0.001	0.128	0.119	0.085	0.149	-0.041
0.013	-0.338	-0.877	-0.117	-0.251	-0.961	0.061	0.239	-0.169	0.023	-0.014	0.064	0.088	0.095	0.086	-0.03
-0.022	-0.377	-0.853	-0.121	-0.251	-0.961	0.011	0.175	-0.09	-0.008	-0.052	0.087	0.123	0.133	0.109	-0.018
-0.018	-0.35	-0.916	-0.124	-0.25	-0.96	0.049	0.172	-0.096	-0.001	-0.026	0.024	0.118	0.105	0.046	-0.013
0.02	-0.315	-0.865	-0.129	-0.247	-0.96	0.109	0.216	-0.158	0.042	0.006	0.075	0.08	0.07	0.098	-0.014
-0.057	-0.265	-0.936	-0.132	-0.246	-0.96	0.037	0.166	-0.156	-0.031	0.055	0.004	0.157	0.019	0.026	-0.011
-0.026	-0.311	-0.909	-0.137	-0.245	-0.96	0.048	0.211	-0.12	0.004	0.008	0.032	0.126	0.065	0.052	-0.007
-0.041	-0.311	-0.893	-0.14	-0.244	-0.96	0.092	0.166	-0.1	-0.008	0.006	0.047	0.141	0.063	0.067	-0.01
-0.037	-0.319	-0.968	-0.144	-0.243	-0.959	0.051	0.196	-0.064	0	-0.003	-0.028	0.137	0.069	0.008	-0.004
-0.045	-0.284	-0.94	-0.151	-0.24	-0.959	0.112	0.341	-0.121	-0.001	0.029	-0.001	0.144	0.033	0.02	-0.007
-0.06	-0.303	-0.975	-0.155	-0.24	-0.958	0.005	0.238	-0.05	-0.012	0.01	-0.037	0.16	0.052	0.015	-0.016
-0.095	-0.334	-0.995	-0.16	-0.239	-0.958	0.057	0.234	-0.038	-0.043	-0.022	-0.057	0.194	0.082	0.035	-0.032
-0.176	-0.4	-1.05	-0.165	-0.238	-0.957	0.103	0.255	-0.024	-0.118	-0.09	-0.112	0.275	0.146	0.091	-0.041
-0.176	-0.4	-1.05	-0.167	-0.235	-0.958	0.135	0.106	-0.003	-0.116	-0.092	-0.112	0.275	0.145	0.09	-0.029
-0.172	-0.357	-1.106	-0.168	-0.231	-0.958	0.272	0.088	0.054	-0.111	-0.054	-0.166	0.27	0.102	0.145	0
-0.057	-0.334	-1.109	-0.168	-0.224	-0.96	0.377	0.075	0.098	0.005	-0.038	-0.168	0.155	0.079	0.148	0.015
0.013	-0.365	-1.098	-0.175	-0.216	-0.961	0.437	0.372	-0.026	0.081	-0.077	-0.156	0.085	0.109	0.137	0.013
-0.114	-0.446	-1.078	-0.177	-0.211	-0.961	0.278	0.124	-0.013	-0.044	-0.163	-0.136	0.213	0.189	0.119	0.007
-0.153	-0.473	-0.94	-0.177	-0.21	-0.962	0.075	-0.047	-0.111	-0.083	-0.191	0.003	0.252	0.214	0.018	-0.008
-0.126	-0.446	-0.865	-0.175	-0.21	-0.962	0.007	-0.109	-0.084	-0.059	-0.164	0.078	0.225	0.186	0.093	-0.024
-0.076	-0.377	-0.924	-0.177	-0.209	-0.962	0.102	0.118	-0.075	-0.006	-0.097	0.019	0.175	0.115	0.033	-0.005
-0.06	-0.303	-1.05	-0.178	-0.206	-0.962	0.143	0.056	-0.11	0.01	-0.026	-0.107	0.159	0.041	0.093	0.045
0.001	-0.257	-1.054	-0.178	-0.203	-0.963	0.123	-0.053	-0.211	0.071	0.017	-0.11	0.097	0.006	0.097	0.116
0.082	-0.234	-1.046	-0.176	-0.202	-0.964	-0.014	-0.129	-0.357	0.15	0.039	-0.101	0.016	0.031	0.09	0.19
0.201	-0.269	-1.031	-0.174	-0.203	-0.964	-0.148	-0.148	-0.536	0.267	0.005	-0.085	0.103	0.003	0.075	0.263
0.278	-0.307	-1.074	-0.172	-0.202	-0.964	-0.03	-0.159	-0.575	0.342	-0.034	-0.128	0.179	0.04	0.118	0.334
0.313	-0.346	-1.157	-0.166	-0.198	-0.966	0.12	-0.342	-0.578	0.371	-0.077	-0.209	0.215	0.077	0.201	0.391
0.34	-0.354	-1.243	-0.158	-0.194	-0.968	0.128	-0.442	-0.499	0.389	-0.088	-0.293	0.241	0.084	0.287	0.441
0.359	-0.272	-1.216	-0.146	-0.189	-0.971	0.219	-0.593	-0.405	0.397	-0.013	-0.263	0.261	0.001	0.259	0.493
0.47	-0.218	-1.165	-0.132	-0.182	-0.974	0.306	-0.676	-0.247	0.494	0.035	-0.208	0.373	0.053	0.208	0.527
0.582	-0.164	-1.18	-0.121	-0.177	-0.977	0.266	-0.485	-0.084	0.594	0.083	-0.222	0.485	0.108	0.223	0.558
0.555	-0.083	-1.169	-0.106	-0.176	-0.979	0.022	-0.679	-0.001	0.552	0.164	-0.208	0.457	0.19	0.212	0.568
0.609	-0.079	-1.161	-0.092	-0.176	-0.98	-0.007	-0.603	0.003	0.592	0.167	-0.199	0.511	0.194	0.204	0.553
0.482	-0.056	-1.228	-0.077	-0.176	-0.981	-0.048	-0.661	0.045	0.45	0.191	-0.264	0.384	0.219	0.272	0.496
0.447	-0.102	-1.212	-0.06	-0.176	-0.983	0	-0.761	-0.012	0.399	0.144	-0.248	0.351	0.174	0.256	0.439
0.367	-0.064	-1.149	-0.044	-0.176	-0.983	-0.041	-0.775	-0.032	0.302	0.183	-0.184	0.271	0.213	0.192	0.357
0.363	-0.18	-1.062	-0.029	-0.179	-0.983	-0.138	-0.701	0.018	0.283	0.07	-0.097	0.267	0.098	0.105	0.287
0.293	-0.265	-1.023	-0.011	-0.182	-0.983	-0.115	-0.865	-0.052	0.196	-0.013	-0.058	0.198	0.013	0.065	0.226
0.282	-0.357	-0.964	0.006	-0.182	-0.983	-0.022	-0.832	-0.012	0.167	-0.105	0.001	0.186	0.08	0.006	0.17
0.282	-0.357	-0.964	0.016	-0.186	-0.982	-0.133	-0.467	0.048	0.157	-0.102	0.001	0.187	0.079	0.007	0.138
0.193	-0.334	-0.991	0.028	-0.188	-0.982	-0.079	-0.53	0.131	0.057	-0.077	-0.027	0.098	0.056	0.034	0.101
0.251	-0.319	-1.046	0.032	-0.186	-0.982	0.089	-0.206	0.047	0.11	-0.063	-0.083	0.156	0.04	0.09	0.05
0.151	-0.361	-0.983	0.03	-0.188	-0.982	-0.049	0.138	0.022	0.012	-0.104	-0.02	0.056	0.082	0.027	0.003
0.009	-0.404	-1.027	0.035	-0.189	-0.981	-0.034	-0.204	0.138	-0.135	-0.145	-0.063	0.086	0.123	0.071	-0.025
0.063	-0.319	-0.924	0.036	-0.193	-0.981	-0.199	-0.034	0.161	-0.082	-0.056	0.038	0.032	0.038	0.031	-0.066
0.12	-0.241	-0.794	0.036	-0.193	-0.981	0.016	0.005	0.067	-0.025	0.021	0.168	0.025	0.04	0.16	-0.088
0.063	-0.315	-0.96	0.039	-0.195	-0.98	-0.117	-0.109	0.188	-0.086	-0.05	0.002	0.033	0.032	0.006	-0.074
0.063	-0.23	-0.928	0.041	-0.198	-0.979	-0.15	-0.054	0.079	-0.087	0.038	0.033	0.033	0.054	0.025	-0.051
0.163	-0.28	-0.838	0.044	-0.199	-0.979	-0.055	-0.127	0.197	0.009	-0.011	0.123	0.067	0.004	0.116	-0.06
0.182	-0.323	-0.952	0.041	-0.202	-0.978	-0.143	0.238	0.212	0.032	-0.05	0.008	0.086	0.037	0.001	-0.07
0.02	-0.303	-0.956	0.043	-0.201	-0.979	0.07	-0.094	0.156	-0.132	-0.032	0.004	0.075	0.017	0.003	-0.072
0.055	-0.342	-0.842	0.045	-0.203	-0.978	-0.059	-0.031	0.164	-0.099	-0.069	0.118	0.041	0.055	0.111	-0.099
0.043	-0.319	-0.952	0.041	-0.199	-0.979	0.184	0.194	0.123	-0.107	-0.049	0.009	0.052	0.03	0	-0.127
0.001	-0.342	-0.893	0.046	-0.197	-0.979	0.153	-0.199	0.142	-0.154	-0.075	0.068	0.095	0.053	0.059	-0.117
0.051	-0.303	-0.909	0.045	-0.199	-0.979	-0.078	0.03	0.012	-0.104	-0.035	0.052	0.045	0.013	0.042	-0.109
0.074	-0.261	-0.972	0.047	-0.197	-0.979	0.118	-0.115	-0.042	-0.083	0.006	-0.01	0.022	0.03	0.021	-0.102
0.09	-0.238	-0.869	0.049	-0.198	-0.979	-0.072	-0.074	0.039	-0.069	0.03	0.092	0.007	0.054	0.08	-0.091
0.143	-0.35	-0.81	0.049	-0.202	-0.978	-0.166	0.021	-0.001	-0.015	-0.078	0.15	0.047	0.058	0.139	-0.084
0.067	-0.392	-0.889	0.051	-0.203	-0.978	-0.031	-0.095	-0.015	-0.094	-0.119	0.071	0.03	0.1	0.06	-0.088
0.051	-0.288	-1.039	0.053	-0.203	-0.978	0.021	-0.114	0.024	-0.112	-0.015	-0.078	0.045	0.005	0.09	-0.084
0.082	-0.272	-0.893	0.053	-0.208	-0.977	-0.248	0.016	0	-0.081	0.005	0.067	0.015	0.021	0.055	-0.094
0.132	-0.303	-0.822	0.049	-0.212	-0.976	-0.207	0.198	-0.075	-0.027	-0.021	0.137	0.035	0.01	0.126	-0.083
0.055	-0.354	-0.905	0.053	-0.214	-0.975	-0.048	-0.211	0	-0.108	-0.07	0.054	0.042	0.06	0.043	-0.076
0.105	-0.311	-0.964	0.054	-0.216	-0.975	-0.107	-0.042	0.034	-0.059	-0.025	-0.006	0.008	0.017	0.016	-0.065
0.159	-0.334	-0.842	0.052	-0.217	-0.975	-0.011	0.109	-0.067	-0.003	-0.047	0.117	0.062	0.04	0.106	-0.071
0.159	-0.334	-0.842	0.053	-0.216	-0.975	0.06	-0.02	-0.085	-0.003	-0.048	0.117	0.061	0.04	0.105	-0.056
0.024	-0.272	-1.046	0.056	-0.218	-0.974	-0.068	-0.152	0.063	-0.141	0.015	-0.089	0.073	0.022	0.101	-0.065
0.136	-0.296	-0.909	0.056	-0.221	-0.974	-0.147	0.015	0.007	-0.03	-0.005	0.049	0.039	0.001	0.037	-0.069
0.093	-0.361	-0.865	0.057	-0.22	-0.974	0.053	-0.052	-0.021	-0.073	-0.071	0.092	0.004	0.066	0.08	-0.078
0.105	-0.377	-0.948	0.06	-0.219	-0.974	0.083	-0.171	0.031	-0.065	-0.088	0.01	0.008	0.081	0.004	-0.072
0.055	-0.218	-1.015	0.059	-0.223	-0.973	-0.219	0.063	-0.008	-0.114	0.074	-0.058	0.042	0.077	0.071	-0.077
0.09	-0.245	-0.972	0.057	-0.228	-0.972	-0.249	0.062	-0.103	-0.079	0.052	-0.016	0.008	0.05	0.028	-0.061
0.155	-0.392	-0.786	0.058	-0.225	-0.973	0.2	-0.027	-0.058	-0.014	-0.098	0.171	0.058	0.097	0.157	-0.061
0.19	-0.458	-0.853	0.059	-0.224	-0.973	0.092	-0.028	0.039	0.019	-0.165	0.104	0.093	0.163	0.09	-0.063
0.097	-0.354	-0.956	0.057	-0.228	-0.972	-0.211	0.114	-0.003	-0.072	-0.056	0.001	0.001	0.059	0.013	-0.069
0.07	-0.296	-0.944	0.053	-0.231	-0.971	-0.134	0.218	-0.081	-0.095	0.004	0.013	0.026	0.001	0.001	-0.073
0.074	-0.334	-0.916	0.053	-0.23	-0.972	0.109	-0.039	-0.077	-0.092	-0.036	0.041	0.022	0.04	0.026	-0.086
0.109	-0.326	-0.857	0.056	-0.228	-0.972	0.119	-0.169	0.012	-0.061	-0.03	0.101	0.013	0.033	0.085	-0.085
0.093	-0.408	-0.916	0.055	-0.232	-0.971	-0.191	0.074	0.002	-0.076	-0.107	0.041	0.001	0.114	0.026	-0.082
0.09	-0.338	-0.979	0.049	-0.234	-0.971	-0.099	0.298	-0.039	-0.075	-0.035	-0.022	0.005	0.045	0.037	-0.08
0.074	-0.257	-0.979	0.051	-0.232	-0.971	0.108	-0.066	-0.002	-0.092	0.044	-0.022	0.02	0.036	0.037	-0.081
0.113	-0.319	-0.857	0.051	-0.229	-0.972	0.182	-0.028	-0.013	-0.055	-0.021	0.101	0.019	0.026	0.085	-0.076
0.074	-0.4	-0.912	0.046	-0.231	-0.972	-0.109	0.254	-0.004	-0.089	-0.1	0.046	0.019	0.107	0.03	-0.068
0.117	-0.392	-0.912	0.05	-0.231	-0.972	0.046	-0.161	-0.059	-0.05	-0.093	0.046	0.023	0.1	0.03	-0.071
0.124	-0.33	-1.023	0.052	-0.227	-0.972	0.199	-0.097	0.033	-0.045	-0.035	-0.063	0.031	0.039	0.081	-0.057
0.07	-0.296	-0.972	0.055	-0.224	-0.973	0.167	-0.124	0.098	-0.102	-0.003	-0.011	0.022	0.004	0.029	-0.056
0.17	-0.28	-0.916	0.052	-0.226	-0.973	-0.077	0.155	0.082	0	0.014	0.044	0.078	0.011	0.027	-0.067
0.113	-0.365	-0.83	0.05	-0.229	-0.972	-0.143	0.165	0.028	-0.054	-0.068	0.13	0.021	0.075	0.114	-0.074
0.082	-0.411	-0.842	0.051	-0.226	-0.973	0.169	-0.045	-0.001	-0.086	-0.117	0.118	0.01	0.122	0.103	-0.077
0.117	-0.357	-0.956	0.052	-0.223	-0.973	0.188	-0.071	0.021	-0.054	-0.066	0.005	0.026	0.069	0.01	-0.095
0.043	-0.276	-0.991	0.051	-0.222	-0.974	0.046	0.056	0.032	-0.126	0.014	-0.03	0.047	0.012	0.045	-0.085
0.043	-0.276	-0.991	0.051	-0.223	-0.973	-0.043	0.028	0.034	-0.125	0.015	-0.031	0.047	0.011	0.044	-0.076
0.147	-0.299	-0.873	0.049	-0.227	-0.973	-0.163	0.098	-0.043	-0.019	-0.004	0.087	0.056	0.014	0.074	-0.083
0.128	-0.381	-0.845	0.046	-0.227	-0.973	0.025	0.164	-0.091	-0.035	-0.085	0.114	0.037	0.096	0.102	-0.08
0.082	-0.396	-0.936	0.048	-0.222	-0.974	0.283	-0.118	0.035	-0.084	-0.106	0.025	0.01	0.112	0.012	-0.071
0.043	-0.334	-1.023	0.051	-0.219	-0.974	0.157	-0.107	0.112	-0.125	-0.047	-0.062	0.048	0.051	0.073	-0.076
0.067	-0.265	-1.066	0.05	-0.222	-0.974	-0.157	0.041	0.076	-0.101	0.026	-0.106	0.025	0.018	0.116	-0.076
0.082	-0.226	-0.968	0.046	-0.225	-0.973	-0.159	0.227	0.017	-0.082	0.068	-0.008	0.009	0.056	0.016	-0.079
0.12	-0.284	-0.869	0.045	-0.222	-0.974	0.197	0.03	-0.07	-0.043	0.006	0.092	0.031	0.003	0.085	-0.078
0.097	-0.338	-0.849	0.047	-0.217	-0.975	0.26	-0.071	-0.09	-0.067	-0.052	0.112	0.008	0.058	0.106	-0.079
0.101	-0.4	-0.861	0.047	-0.216	-0.975	0.096	0.02	0.054	-0.063	-0.115	0.101	0.013	0.12	0.096	-0.077
0.109	-0.384	-0.92	0.045	-0.216	-0.975	0.031	0.116	0.067	-0.054	-0.1	0.042	0.022	0.105	0.038	-0.077
0.074	-0.311	-1.007	0.041	-0.218	-0.975	-0.108	0.195	-0.016	-0.084	-0.024	-0.046	0.011	0.032	0.049	-0.074
0.07	-0.28	-0.987	0.038	-0.217	-0.975	0.054	0.166	0.011	-0.085	0.006	-0.025	0.015	0.003	0.029	-0.074
0.09	-0.245	-0.897	0.04	-0.213	-0.976	0.22	-0.078	0.016	-0.067	0.037	0.066	0.005	0.031	0.062	-0.08
0.12	-0.296	-0.79	0.04	-0.209	-0.977	0.243	0.013	0.01	-0.037	-0.018	0.174	0.035	0.02	0.17	-0.081
0.082	-0.357	-0.893	0.04	-0.211	-0.977	-0.116	-0.002	0.072	-0.076	-0.077	0.07	0.004	0.083	0.068	-0.077
0.113	-0.423	-0.897	0.042	-0.214	-0.976	-0.088	-0.044	0.08	-0.046	-0.14	0.066	0.026	0.15	0.066	-0.079
0.132	-0.392	-0.873	0.037	-0.216	-0.976	-0.115	0.23	-0.047	-0.023	-0.107	0.089	0.043	0.121	0.09	-0.068
0.043	-0.4	-0.975	0.034	-0.22	-0.975	-0.169	0.148	-0.002	-0.108	-0.111	-0.014	0.047	0.129	0.01	-0.054
0.109	-0.33	-0.968	0.034	-0.218	-0.975	0.136	0	-0.042	-0.043	-0.043	-0.005	0.016	0.061	0.001	-0.051
0.101	-0.292	-1.019	0.027	-0.217	-0.976	0.054	0.375	-0.04	-0.043	-0.006	-0.056	0.006	0.024	0.051	-0.045
0.078	-0.303	-0.983	0.024	-0.212	-0.977	0.248	0.166	0.012	-0.063	-0.022	-0.02	0.02	0.037	0.014	-0.039
0.105	-0.234	-1.007	0.025	-0.207	-0.978	0.271	-0.001	0.043	-0.037	0.042	-0.042	0.003	0.031	0.037	-0.035
0.04	-0.249	-1.046	0.022	-0.206	-0.978	0.077	0.151	0.07	-0.099	0.025	-0.081	0.066	0.014	0.076	-0.041
0.117	-0.222	-0.979	0.025	-0.204	-0.979	0.073	-0.11	0.099	-0.025	0.051	-0.014	0.007	0.04	0.009	-0.041
0.124	-0.303	-0.849	0.02	-0.206	-0.978	-0.088	0.249	0.012	-0.013	-0.028	0.116	0.011	0.043	0.121	-0.043
0.124	-0.303	-0.849	0.02	-0.209	-0.978	-0.114	0.058	0.028	-0.012	-0.025	0.115	0.008	0.045	0.122	-0.027
0.151	-0.388	-0.818	0.017	-0.208	-0.978	0.061	0.159	-0.084	0.018	-0.111	0.147	0.032	0.132	0.155	-0.031
0.197	-0.408	-0.83	0.015	-0.209	-0.978	-0.006	0.118	-0.049	0.066	-0.129	0.135	0.076	0.153	0.145	-0.029
0.132	-0.384	-0.857	0.015	-0.204	-0.979	0.295	0.007	-0.001	0	-0.111	0.108	0.008	0.131	0.118	-0.039
0.097	-0.323	-0.944	0.016	-0.201	-0.98	0.191	-0.042	0.02	-0.036	-0.053	0.022	0.028	0.071	0.031	-0.046
0.047	-0.35	-0.905	0.017	-0.196	-0.981	0.284	-0.059	0.061	-0.087	-0.085	0.063	0.079	0.098	0.07	-0.056
0.082	-0.342	-0.924	0.021	-0.19	-0.982	0.319	-0.164	0.059	-0.056	-0.083	0.044	0.045	0.092	0.05	-0.048
0.12	-0.373	-0.936	0.027	-0.185	-0.982	0.261	-0.28	0.13	-0.024	-0.118	0.033	0.007	0.123	0.038	-0.056
0.167	-0.357	-0.905	0.024	-0.179	-0.984	0.358	0.186	0.025	0.025	-0.109	0.066	0.039	0.108	0.069	-0.042
0.043	-0.342	-1.011	0.026	-0.178	-0.984	0.037	-0.071	0.091	-0.099	-0.094	-0.04	0.083	0.094	0.038	-0.036
0.128	-0.342	-0.912	0.028	-0.177	-0.984	0.076	-0.093	0.094	-0.017	-0.095	0.059	0.004	0.095	0.059	-0.034
0.105	-0.354	-0.975	0.029	-0.18	-0.983	-0.091	-0.023	0.076	-0.041	-0.105	-0.005	0.018	0.107	0.006	-0.045
0.128	-0.284	-0.956	0.028	-0.182	-0.983	-0.087	0.088	0.057	-0.017	-0.033	0.015	0.007	0.039	0.012	-0.034
0.067	-0.303	-1.019	0.03	-0.185	-0.982	-0.137	-0.076	0.04	-0.08	-0.05	-0.049	0.053	0.059	0.052	-0.033
0.136	-0.326	-0.944	0.029	-0.188	-0.982	-0.148	0.064	0.108	-0.01	-0.07	0.025	0.019	0.082	0.021	-0.037
0.097	-0.315	-1.003	0.026	-0.19	-0.981	-0.101	0.177	0.018	-0.046	-0.056	-0.034	0.017	0.07	0.039	-0.045
0.07	-0.296	-0.979	0.02	-0.191	-0.981	-0.033	0.315	-0.008	-0.067	-0.035	-0.01	0.042	0.051	0.016	-0.039
0.063	-0.261	-0.987	0.019	-0.19	-0.982	0.051	0.046	0.001	-0.074	-0.002	-0.018	0.047	0.015	0.026	-0.044
0.105	-0.261	-0.972	0.019	-0.188	-0.982	0.15	0.026	0.047	-0.031	-0.004	-0.001	0.003	0.014	0.012	-0.053
0.093	-0.253	-0.956	0.016	-0.185	-0.983	0.139	0.16	0.031	-0.04	0.001	0.015	0.013	0.006	0.004	-0.054
0.043	-0.241	-0.991	0.015	-0.184	-0.983	0.082	0.104	0.04	-0.088	0.011	-0.02	0.062	0.005	0.033	-0.053
0.086	-0.272	-0.905	0.015	-0.181	-0.983	0.159	-0.02	-0.017	-0.046	-0.023	0.067	0.018	0.026	0.054	-0.057
0.063	-0.265	-0.983	0.012	-0.178	-0.984	0.155	0.16	-0.059	-0.066	-0.018	-0.011	0.04	0.02	0.025	-0.055
0.067	-0.245	-0.999	0.012	-0.175	-0.985	0.175	0.005	0.001	-0.062	-0.002	-0.026	0.035	0.001	0.041	-0.052
0.09	-0.234	-0.995	0.012	-0.172	-0.985	0.152	0.024	0.018	-0.039	0.007	-0.022	0.011	0.01	0.037	-0.052
0.059	-0.226	-0.987	0.014	-0.168	-0.986	0.192	-0.076	0.041	-0.072	0.011	-0.014	0.042	0.016	0.03	-0.041
0.059	-0.226	-0.987	0.015	-0.165	-0.986	0.177	-0.04	0.069	-0.073	0.008	-0.013	0.042	0.015	0.03	-0.032
0.132	-0.164	-0.964	0.014	-0.163	-0.986	0.083	0.08	0.041	0.001	0.068	0.011	0.031	0.076	0.006	-0.039
0.128	-0.199	-0.96	0.014	-0.161	-0.987	0.135	0.03	0.033	-0.002	0.031	0.015	0.028	0.041	0.002	-0.034
0.078	-0.222	-0.932	0.015	-0.158	-0.987	0.147	-0.055	0.065	-0.054	0.005	0.043	0.022	0.017	0.026	-0.03
0.101	-0.249	-0.952	0.013	-0.157	-0.987	0.051	0.128	0.064	-0.029	-0.023	0.023	0.001	0.011	0.007	-0.04
0.09	-0.241	-0.952	0.011	-0.156	-0.988	0.086	0.113	-0.002	-0.038	-0.017	0.023	0.011	0.004	0.007	-0.045
0.074	-0.199	-0.975	0.012	-0.154	-0.988	0.085	-0.043	0.02	-0.055	0.024	0	0.026	0.038	0.016	-0.036
0.101	-0.191	-0.964	0.014	-0.152	-0.988	0.111	-0.073	0.024	-0.03	0.03	0.012	0.001	0.045	0.005	-0.04
0.109	-0.203	-0.964	0.012	-0.152	-0.988	0.035	0.092	-0.01	-0.021	0.017	0.012	0.008	0.033	0.004	-0.042
0.09	-0.241	-0.932	0.01	-0.149	-0.989	0.128	0.106	-0.022	-0.038	-0.024	0.044	0.011	0.007	0.028	-0.046
0.09	-0.238	-0.909	0.008	-0.147	-0.989	0.129	0.11	0	-0.036	-0.022	0.068	0.012	0.003	0.051	-0.05
0.067	-0.249	-0.928	0.008	-0.146	-0.989	0.091	0.019	0.014	-0.059	-0.035	0.048	0.035	0.016	0.032	-0.054
0.09	-0.203	-0.932	0.009	-0.143	-0.99	0.163	-0.018	0.025	-0.037	0.009	0.044	0.012	0.03	0.028	-0.054
0.101	-0.168	-0.905	0.009	-0.14	-0.99	0.166	0.029	0.039	-0.025	0.04	0.072	0	0.064	0.057	-0.051
0.086	-0.16	-0.952	0.011	-0.137	-0.991	0.151	-0.093	0.045	-0.042	0.045	0.025	0.016	0.071	0.01	-0.038
0.105	-0.176	-0.928	0.013	-0.134	-0.991	0.142	-0.093	0.053	-0.025	0.027	0.049	0.003	0.055	0.033	-0.036
0.132	-0.207	-0.936	0.011	-0.132	-0.991	0.095	0.139	0.016	0.005	-0.005	0.041	0.03	0.024	0.025	-0.033
0.097	-0.222	-0.952	0.012	-0.13	-0.991	0.141	-0.05	0.023	-0.031	-0.023	0.025	0.005	0.008	0.01	-0.028
0.09	-0.226	-0.991	0.016	-0.127	-0.992	0.157	-0.162	0.064	-0.042	-0.03	-0.014	0.013	0.003	0.029	-0.027
0.128	-0.18	-0.928	0.017	-0.125	-0.992	0.111	-0.014	0.065	-0.004	0.015	0.048	0.026	0.048	0.035	-0.034
0.097	-0.164	-0.96	0.017	-0.122	-0.992	0.15	0.016	0.027	-0.034	0.027	0.017	0.005	0.063	0.003	-0.027
0.097	-0.191	-0.94	0.015	-0.121	-0.992	0.04	0.098	0.022	-0.032	0	0.037	0.005	0.036	0.023	-0.028
0.163	-0.191	-0.869	0.015	-0.121	-0.993	0.06	0.018	0.045	0.034	-0.001	0.107	0.061	0.035	0.095	-0.034
0.097	-0.164	-0.936	0.013	-0.12	-0.993	0.039	0.103	0.051	-0.029	0.026	0.04	0.005	0.062	0.028	-0.037
0.09	-0.149	-0.92	0.011	-0.12	-0.993	0.022	0.166	0.091	-0.033	0.041	0.056	0.013	0.077	0.044	-0.038
0.082	-0.191	-0.936	0.009	-0.12	-0.993	-0.022	0.1	0.019	-0.039	-0.001	0.039	0.02	0.033	0.029	-0.035
0.082	-0.191	-0.936	0.007	-0.121	-0.993	-0.023	0.086	0.011	-0.037	0	0.039	0.02	0.033	0.028	-0.03
0.155	-0.214	-0.905	0.003	-0.123	-0.992	-0.093	0.217	-0.045	0.04	-0.021	0.07	0.052	0.01	0.059	-0.033
0.117	-0.234	-0.901	-0.002	-0.125	-0.992	-0.08	0.302	-0.021	0.007	-0.038	0.074	0.014	0.009	0.063	-0.034
0.047	-0.191	-0.944	-0.005	-0.126	-0.992	-0.06	0.137	0.002	-0.059	0.006	0.03	0.055	0.032	0.021	-0.034
0.07	-0.211	-0.885	-0.013	-0.125	-0.992	0.063	0.421	0.02	-0.028	-0.014	0.09	0.032	0.011	0.081	-0.053
0.074	-0.168	-0.889	-0.017	-0.126	-0.992	-0.037	0.232	0.078	-0.02	0.029	0.086	0.029	0.053	0.076	-0.061
0.04	-0.195	-0.873	-0.022	-0.127	-0.992	-0.024	0.252	0.022	-0.049	0.003	0.101	0.064	0.026	0.091	-0.064
0.04	-0.203	-0.92	-0.025	-0.129	-0.991	-0.094	0.157	0.001	-0.046	-0.003	0.054	0.064	0.018	0.044	-0.074
0.028	-0.218	-0.893	-0.029	-0.13	-0.991	-0.038	0.2	-0.034	-0.054	-0.017	0.081	0.075	0.002	0.073	-0.083
-0.003	-0.214	-0.885	-0.031	-0.132	-0.991	-0.072	0.126	-0.018	-0.083	-0.012	0.089	0.106	0.004	0.081	-0.084
0.001	-0.211	-0.901	-0.035	-0.133	-0.991	-0.045	0.178	-0.015	-0.076	-0.007	0.073	0.102	0.007	0.065	-0.092
0.013	-0.211	-0.889	-0.039	-0.134	-0.99	-0.02	0.248	-0.04	-0.059	-0.006	0.084	0.091	0.007	0.077	-0.089
-0.018	-0.218	-0.916	-0.042	-0.135	-0.99	-0.026	0.154	0.012	-0.087	-0.013	0.057	0.122	0.001	0.049	-0.077
0.02	-0.195	-0.905	-0.046	-0.135	-0.99	-0.018	0.192	-0.039	-0.045	0.01	0.068	0.084	0.021	0.061	-0.07
0.036	-0.187	-0.901	-0.051	-0.134	-0.99	0.035	0.242	-0.098	-0.025	0.017	0.072	0.069	0.028	0.065	-0.065
0.017	-0.214	-0.92	-0.054	-0.135	-0.989	-0.013	0.176	-0.082	-0.041	-0.01	0.052	0.088	0.001	0.046	-0.059
0.009	-0.241	-0.912	-0.058	-0.134	-0.989	0.038	0.196	-0.058	-0.045	-0.037	0.06	0.096	0.027	0.054	-0.046
-0.003	-0.241	-0.92	-0.061	-0.133	-0.989	0.092	0.156	-0.051	-0.054	-0.039	0.052	0.107	0.028	0.046	-0.043
0.07	-0.214	-0.905	-0.066	-0.131	-0.989	0.114	0.262	-0.067	0.024	-0.014	0.068	0.033	0.002	0.062	-0.037
0.028	-0.234	-0.916	-0.072	-0.129	-0.989	0.108	0.271	-0.071	-0.013	-0.035	0.056	0.076	0.022	0.051	-0.03
0.028	-0.218	-0.916	-0.077	-0.126	-0.989	0.148	0.28	-0.053	-0.007	-0.022	0.056	0.076	0.007	0.05	-0.017
0.017	-0.211	-0.924	-0.082	-0.123	-0.989	0.162	0.293	-0.042	-0.013	-0.018	0.048	0.088	0.001	0.042	-0.017
0.047	-0.187	-0.905	-0.089	-0.121	-0.989	0.144	0.336	-0.085	0.024	0.003	0.067	0.058	0.024	0.062	-0.008
0.036	-0.156	-0.92	-0.097	-0.122	-0.988	-0.052	0.402	-0.091	0.02	0.035	0.051	0.069	0.055	0.047	0.004
0.036	-0.18	-0.928	-0.106	-0.121	-0.987	0.043	0.494	-0.127	0.029	0.01	0.042	0.069	0.03	0.04	0.018
0.017	-0.195	-1.011	-0.116	-0.121	-0.986	-0.008	0.503	-0.076	0.02	-0.005	-0.042	0.089	0.014	0.042	0.006
0.017	-0.195	-1.011	-0.127	-0.12	-0.985	0.063	0.565	-0.076	0.031	-0.006	-0.044	0.089	0.013	0.042	0
-0.145	-0.211	-1.113	-0.137	-0.118	-0.983	0.07	0.501	-0.029	-0.121	-0.023	-0.147	0.251	0.004	0.145	-0.013
-0.133	-0.176	-1.161	-0.147	-0.116	-0.982	0.133	0.492	-0.027	-0.1	0.009	-0.196	0.239	0.03	0.192	-0.024
-0.18	-0.191	-1.188	-0.157	-0.109	-0.982	0.343	0.519	-0.002	-0.136	-0.012	-0.224	0.285	0.014	0.219	-0.051
-0.157	-0.245	-1.18	-0.167	-0.098	-0.981	0.605	0.534	0.016	-0.103	-0.078	-0.217	0.262	0.042	0.21	-0.079
-0.233	-0.269	-1.157	-0.173	-0.085	-0.981	0.692	0.302	0.062	-0.174	-0.114	-0.193	0.339	0.066	0.185	-0.107
-0.295	-0.249	-1.023	-0.168	-0.076	-0.983	0.479	-0.28	-0.018	-0.241	-0.104	-0.057	0.401	0.048	0.052	-0.102
-0.195	-0.184	-0.889	-0.16	-0.071	-0.985	0.238	-0.406	-0.101	-0.148	-0.043	0.078	0.301	0.017	0.082	-0.093
-0.053	-0.122	-0.912	-0.159	-0.066	-0.985	0.265	-0.063	-0.074	-0.008	0.014	0.055	0.159	0.078	0.058	-0.061
-0.057	-0.064	-1.062	-0.158	-0.059	-0.986	0.345	-0.002	-0.056	-0.012	0.065	-0.094	0.163	0.135	0.091	0.016
-0.033	-0.071	-1.149	-0.152	-0.054	-0.987	0.217	-0.292	-0.135	0.005	0.052	-0.18	0.14	0.127	0.177	0.106
0.109	-0.037	-1.125	-0.148	-0.055	-0.987	-0.112	-0.199	-0.35	0.143	0.088	-0.155	0.002	0.161	0.153	0.187
0.224	-0.075	-1.129	-0.145	-0.06	-0.988	-0.284	-0.098	-0.467	0.255	0.054	-0.159	0.117	0.121	0.157	0.264
0.301	-0.087	-1.188	-0.143	-0.066	-0.988	-0.417	-0.107	-0.575	0.329	0.049	-0.219	0.195	0.108	0.216	0.337
0.317	-0.083	-1.255	-0.137	-0.072	-0.988	-0.374	-0.243	-0.638	0.339	0.058	-0.285	0.21	0.111	0.283	0.396
0.351	-0.06	-1.259	-0.127	-0.076	-0.989	-0.304	-0.507	-0.668	0.363	0.085	-0.288	0.244	0.134	0.287	0.432
0.401	-0.06	-1.291	-0.116	-0.078	-0.99	-0.204	-0.525	-0.624	0.402	0.088	-0.319	0.295	0.134	0.319	0.471
0.393	-0.091	-1.342	-0.098	-0.077	-0.992	0.031	-0.861	-0.447	0.377	0.055	-0.368	0.287	0.103	0.371	0.515
0.574	-0.091	-1.192	-0.08	-0.075	-0.994	0.077	-0.815	-0.388	0.54	0.053	-0.217	0.467	0.103	0.222	0.565
0.674	-0.068	-1.125	-0.068	-0.072	-0.995	0.12	-0.524	-0.315	0.627	0.073	-0.149	0.567	0.127	0.156	0.59
0.728	-0.025	-1.161	-0.06	-0.07	-0.996	0.073	-0.293	-0.237	0.673	0.114	-0.184	0.621	0.17	0.192	0.594
0.647	-0.044	-1.173	-0.052	-0.068	-0.996	0.071	-0.305	-0.137	0.584	0.093	-0.195	0.54	0.151	0.204	0.565
0.513	-0.106	-1.224	-0.043	-0.065	-0.997	0.152	-0.369	-0.077	0.441	0.028	-0.246	0.405	0.09	0.255	0.502
0.455	-0.052	-1.232	-0.031	-0.062	-0.998	0.168	-0.524	-0.042	0.371	0.079	-0.253	0.348	0.143	0.263	0.403
0.374	-0.041	-1.137	-0.02	-0.06	-0.998	0.097	-0.5	0.045	0.279	0.089	-0.158	0.268	0.155	0.168	0.317
0.29	-0.095	-1.027	-0.011	-0.06	-0.998	0.002	-0.425	0.007	0.185	0.034	-0.048	0.184	0.101	0.057	0.238
0.29	-0.095	-1.027	0.003	-0.059	-0.998	0.049	-0.622	-0.012	0.172	0.034	-0.048	0.184	0.101	0.057	0.175
0.213	-0.098	-1.039	0.017	-0.057	-0.998	0.094	-0.701	0.063	0.08	0.028	-0.06	0.107	0.097	0.069	0.132
0.29	-0.052	-0.912	0.028	-0.057	-0.998	0.024	-0.469	0.042	0.147	0.074	0.066	0.184	0.143	0.057	0.11
0.255	-0.079	-0.975	0.038	-0.053	-0.998	0.181	-0.497	0.03	0.102	0.043	0.003	0.149	0.116	0.006	0.068
0.186	-0.211	-1.121	0.041	-0.051	-0.998	0.136	-0.124	0.067	0.029	-0.09	-0.143	0.081	0.015	0.152	0.011
0.101	-0.164	-1.007	0.035	-0.048	-0.998	0.178	0.334	0.026	-0.049	-0.047	-0.028	0.004	0.031	0.038	-0.03
-0.01	-0.184	-0.865	0.036	-0.042	-0.998	0.282	-0.074	0.135	-0.162	-0.072	0.114	0.115	0.012	0.104	-0.064
0.12	-0.126	-0.786	0.038	-0.042	-0.998	0.02	-0.079	0.257	-0.033	-0.014	0.193	0.016	0.07	0.182	-0.088
0.093	0.006	-0.912	0.036	-0.047	-0.998	-0.273	0.151	0.098	-0.058	0.122	0.066	0.011	0.202	0.056	-0.088
0.128	-0.017	-0.909	0.035	-0.046	-0.998	0.074	0.05	0.12	-0.023	0.097	0.07	0.024	0.179	0.059	-0.066
0.128	-0.075	-0.94	0.04	-0.046	-0.998	-0.038	-0.234	0.292	-0.028	0.04	0.038	0.024	0.121	0.027	-0.06
0.082	-0.079	-0.944	0.038	-0.054	-0.998	-0.381	0.125	0.199	-0.072	0.044	0.034	0.022	0.117	0.023	-0.087
0.059	-0.114	-1.023	0.031	-0.058	-0.998	-0.204	0.336	0.083	-0.088	0.013	-0.044	0.045	0.082	0.056	-0.116
-0.03	-0.187	-0.849	0.034	-0.062	-0.998	-0.19	-0.102	0.172	-0.179	-0.056	0.129	0.133	0.009	0.117	-0.134
-0.003	-0.338	-0.838	0.034	-0.068	-0.997	-0.263	-0.029	0.112	-0.153	-0.201	0.14	0.106	0.141	0.128	-0.147
0.028	-0.191	-0.932	0.036	-0.07	-0.997	-0.067	-0.1	0.055	-0.124	-0.052	0.046	0.075	0.006	0.034	-0.154
0.032	-0.199	-0.897	0.042	-0.073	-0.996	-0.144	-0.28	0.077	-0.126	-0.057	0.081	0.071	0.001	0.069	-0.136
0.074	-0.257	-0.905	0.042	-0.077	-0.996	-0.196	0.002	-0.018	-0.083	-0.11	0.073	0.029	0.059	0.061	-0.122
0.017	-0.149	-1.003	0.041	-0.079	-0.996	-0.083	0.055	-0.066	-0.14	0	-0.026	0.086	0.05	0.037	-0.119
0.047	-0.176	-0.936	0.043	-0.082	-0.996	-0.137	-0.111	0.063	-0.112	-0.024	0.041	0.055	0.023	0.029	-0.1
0.051	-0.187	-0.94	0.046	-0.087	-0.995	-0.207	-0.161	0.052	-0.111	-0.031	0.037	0.051	0.012	0.025	-0.114
0.132	-0.172	-0.916	0.048	-0.085	-0.995	0.088	-0.053	0.082	-0.032	-0.017	0.061	0.03	0.028	0.048	-0.107
-0.037	-0.129	-1.027	0.051	-0.085	-0.995	-0.009	-0.172	0.099	-0.204	0.026	-0.05	0.139	0.071	0.063	-0.106
0.09	-0.075	-0.932	0.051	-0.091	-0.995	-0.282	0.017	0.038	-0.077	0.085	0.044	0.011	0.126	0.031	-0.101
0.067	-0.184	-0.924	0.049	-0.093	-0.994	-0.083	0.112	-0.016	-0.098	-0.021	0.052	0.034	0.018	0.039	-0.108
0.067	-0.141	-0.999	0.055	-0.092	-0.994	0.061	-0.292	0.049	-0.105	0.02	-0.023	0.033	0.061	0.037	-0.088
0.067	-0.141	-0.999	0.052	-0.094	-0.994	-0.111	0.129	0.061	-0.102	0.022	-0.023	0.033	0.061	0.037	-0.086
0.109	-0.16	-0.932	0.053	-0.098	-0.994	-0.207	-0.055	-0.009	-0.062	0.007	0.044	0.01	0.042	0.029	-0.07
0.109	-0.203	-0.916	0.051	-0.101	-0.994	-0.112	0.119	-0.043	-0.06	-0.033	0.06	0.011	0.001	0.044	-0.062
0.159	-0.226	-0.924	0.053	-0.099	-0.994	0.103	-0.061	0.04	-0.012	-0.058	0.053	0.061	0.022	0.036	-0.059
0.101	-0.141	-1.023	0.05	-0.1	-0.994	-0.059	0.156	0.06	-0.067	0.028	-0.045	0.004	0.064	0.063	-0.065
0.09	-0.118	-0.975	0.049	-0.103	-0.993	-0.125	0.031	-0.022	-0.079	0.053	0.002	0.007	0.087	0.016	-0.063
0.105	-0.23	-0.865	0.051	-0.102	-0.993	0.078	-0.078	-0.033	-0.066	-0.06	0.113	0.009	0.024	0.094	-0.064
0.117	-0.218	-0.928	0.053	-0.103	-0.993	-0.025	-0.096	0.078	-0.057	-0.047	0.05	0.021	0.013	0.031	-0.075
0.109	-0.168	-1.054	0.049	-0.107	-0.993	-0.201	0.213	0.028	-0.061	0.007	-0.077	0.014	0.038	0.096	-0.081
0.009	-0.052	-1.102	0.046	-0.111	-0.993	-0.212	0.143	-0.051	-0.159	0.127	-0.124	0.085	0.155	0.144	-0.072
0.097	-0.145	-0.877	0.048	-0.111	-0.993	-0.018	-0.076	-0.028	-0.073	0.035	0.1	0.004	0.063	0.081	-0.072
0.163	-0.257	-0.838	0.048	-0.112	-0.993	0.002	0.015	0.034	-0.008	-0.077	0.14	0.07	0.048	0.119	-0.072
0.128	-0.253	-0.897	0.05	-0.114	-0.992	-0.071	-0.06	0.083	-0.044	-0.071	0.08	0.036	0.044	0.06	-0.06
0.109	-0.184	-1.046	0.048	-0.118	-0.992	-0.239	0.072	-0.031	-0.062	0.003	-0.07	0.017	0.026	0.09	-0.048
0.093	-0.098	-1.058	0.048	-0.12	-0.992	-0.103	0.023	-0.051	-0.077	0.09	-0.082	0.002	0.111	0.103	-0.058
0.132	-0.102	-0.964	0.048	-0.119	-0.992	0.053	-0.001	0.047	-0.04	0.086	0.012	0.042	0.108	0.008	-0.063
0.101	-0.195	-0.857	0.048	-0.121	-0.991	-0.073	0.012	0.04	-0.071	-0.005	0.119	0.011	0.016	0.098	-0.071
0.093	-0.303	-0.901	0.043	-0.129	-0.991	-0.353	0.258	-0.033	-0.073	-0.106	0.075	0.004	0.092	0.056	-0.061
0.059	-0.269	-1.042	0.038	-0.133	-0.99	-0.205	0.259	-0.035	-0.103	-0.067	-0.068	0.029	0.057	0.086	-0.056
0.143	-0.214	-1.035	0.039	-0.131	-0.991	0.096	-0.033	-0.012	-0.019	-0.014	-0.059	0.056	0.002	0.077	-0.048
0.136	-0.16	-1.015	0.042	-0.13	-0.991	0.093	-0.101	0.081	-0.029	0.038	-0.04	0.049	0.053	0.056	-0.048
0.113	-0.156	-0.94	0.044	-0.135	-0.99	-0.256	-0.083	0.087	-0.054	0.047	0.035	0.027	0.058	0.02	-0.055
0.109	-0.249	-0.834	0.038	-0.14	-0.989	-0.251	0.279	0.012	-0.053	-0.041	0.141	0.025	0.034	0.127	-0.067
0.082	-0.326	-0.889	0.042	-0.139	-0.989	0.061	-0.174	0.002	-0.083	-0.119	0.085	0.001	0.11	0.073	-0.062
0.097	-0.249	-0.972	0.034	-0.135	-0.99	0.239	0.404	-0.08	-0.06	-0.046	0.003	0.016	0.031	0.009	-0.049
0.151	-0.168	-1.015	0.035	-0.134	-0.99	0.055	-0.019	0.141	-0.007	0.034	-0.04	0.071	0.051	0.052	-0.031
0.151	-0.168	-1.015	0.037	-0.135	-0.99	-0.048	-0.042	0.164	-0.009	0.035	-0.041	0.072	0.052	0.052	-0.019
0.201	-0.218	-0.842	0.033	-0.137	-0.99	-0.104	0.195	0.017	0.045	-0.013	0.133	0.123	0.003	0.121	-0.017
0.14	-0.261	-0.865	0.029	-0.137	-0.99	0.018	0.205	-0.039	-0.013	-0.055	0.109	0.062	0.04	0.098	-0.025
0.109	-0.292	-0.972	0.031	-0.134	-0.991	0.201	-0.052	0.073	-0.045	-0.089	0.003	0.031	0.072	0.008	-0.036
0.105	-0.18	-0.995	0.03	-0.132	-0.991	0.115	0.086	0.094	-0.048	0.021	-0.02	0.028	0.039	0.03	-0.04
0.078	-0.137	-1.035	0.031	-0.135	-0.99	-0.201	-0.064	0.1	-0.076	0.067	-0.06	0	0.081	0.068	-0.03
0.128	-0.141	-0.979	0.03	-0.138	-0.99	-0.136	0.085	0.062	-0.025	0.066	-0.006	0.049	0.077	0.012	-0.033
0.197	-0.195	-0.849	0.028	-0.135	-0.99	0.147	0.117	0.009	0.046	0.009	0.125	0.116	0.022	0.12	-0.042
0.128	-0.245	-0.869	0.028	-0.131	-0.991	0.227	0.025	0.026	-0.023	-0.045	0.106	0.045	0.028	0.101	-0.029
0.09	-0.28	-0.909	0.03	-0.132	-0.991	-0.013	-0.073	0.127	-0.064	-0.08	0.066	0.004	0.063	0.064	-0.03
0.163	-0.241	-0.983	0.029	-0.134	-0.99	-0.107	0.065	0.04	0.01	-0.039	-0.009	0.075	0.024	0.009	-0.038
0.086	-0.222	-1.066	0.025	-0.138	-0.99	-0.188	0.223	-0.04	-0.062	-0.015	-0.093	0.004	0.005	0.091	-0.035
0.078	-0.133	-1.042	0.023	-0.141	-0.99	-0.114	0.12	-0.03	-0.068	0.076	-0.069	0.015	0.084	0.066	-0.037
0.101	-0.122	-0.964	0.022	-0.136	-0.991	0.25	0.066	0.023	-0.044	0.083	0.01	0.005	0.095	0.014	-0.048
0.07	-0.191	-0.912	0.024	-0.132	-0.991	0.211	-0.082	0.039	-0.076	0.009	0.062	0.029	0.025	0.067	-0.052
0.136	-0.218	-0.881	0.022	-0.132	-0.991	0.004	0.135	0.089	-0.009	-0.018	0.093	0.034	0.002	0.1	-0.044
0.136	-0.303	-0.853	0.021	-0.134	-0.991	-0.07	0.051	0.066	-0.008	-0.101	0.121	0.031	0.087	0.129	-0.035
0.147	-0.276	-0.968	0.02	-0.137	-0.99	-0.133	0.075	0.014	0.004	-0.07	0.006	0.04	0.06	0.014	-0.02
0.143	-0.284	-0.964	0.018	-0.138	-0.99	-0.043	0.134	0.016	0.003	-0.077	0.01	0.034	0.068	0.019	-0.013
0.101	-0.187	-1.039	0.018	-0.136	-0.991	0.102	-0.008	0.001	-0.04	0.018	-0.065	0.01	0.029	0.056	0.003
0.117	-0.156	-1.031	0.02	-0.134	-0.991	0.124	-0.072	-0.004	-0.026	0.047	-0.057	0.004	0.06	0.048	-0.007
0.147	-0.133	-1.07	0.024	-0.129	-0.991	0.258	-0.165	0.1	0	0.064	-0.096	0.034	0.084	0.088	-0.01
0.074	-0.149	-1.046	0.028	-0.125	-0.992	0.19	-0.198	0.063	-0.077	0.045	-0.072	0.041	0.069	0.064	-0.021
0.12	-0.114	-1.003	0.027	-0.125	-0.992	0.008	0.083	0.072	-0.029	0.08	-0.028	0.003	0.104	0.021	-0.02
0.067	-0.064	-1.007	0.029	-0.122	-0.992	0.121	-0.108	0.104	-0.086	0.128	-0.032	0.052	0.155	0.026	-0.027
0.128	-0.075	-1.031	0.028	-0.125	-0.992	-0.144	0.104	0.062	-0.023	0.119	-0.056	0.008	0.144	0.051	-0.023
0.128	-0.075	-1.031	0.026	-0.126	-0.992	-0.067	0.092	0.038	-0.021	0.12	-0.056	0.007	0.144	0.052	-0.017
0.101	-0.126	-1.023	0.023	-0.132	-0.991	-0.309	0.207	0.042	-0.044	0.076	-0.048	0.021	0.094	0.046	-0.009
0.178	-0.164	-0.909	0.018	-0.138	-0.99	-0.315	0.237	0.002	0.037	0.043	0.065	0.054	0.057	0.068	-0.013
0.117	-0.133	-0.944	0.015	-0.147	-0.989	-0.456	0.188	-0.038	-0.021	0.083	0.028	0.009	0.088	0.033	-0.014
0.124	-0.137	-0.916	0.008	-0.155	-0.988	-0.391	0.358	-0.019	-0.006	0.087	0.055	0.002	0.085	0.06	-0.006
0.117	-0.102	-0.983	0.005	-0.162	-0.987	-0.394	0.17	-0.032	-0.011	0.13	-0.013	0.01	0.122	0.008	-0.008
0.14	-0.145	-0.964	-0.001	-0.17	-0.986	-0.363	0.328	-0.031	0.018	0.094	0.005	0.013	0.081	0.011	-0.005
0.117	-0.168	-0.972	-0.006	-0.176	-0.984	-0.338	0.272	-0.015	0	0.078	-0.004	0.01	0.059	0.002	-0.014
0.101	-0.199	-0.956	-0.012	-0.181	-0.983	-0.24	0.3	-0.08	-0.009	0.052	0.011	0.025	0.029	0.016	-0.021
0.051	-0.222	-0.916	-0.016	-0.184	-0.983	-0.147	0.197	-0.026	-0.055	0.032	0.05	0.074	0.008	0.053	-0.027
0.074	-0.218	-0.924	-0.018	-0.187	-0.982	-0.149	0.132	-0.031	-0.03	0.039	0.041	0.049	0.013	0.043	-0.046
0.113	-0.241	-0.897	-0.02	-0.186	-0.982	0.046	0.127	-0.02	0.011	0.015	0.069	0.009	0.009	0.069	-0.044
0.032	-0.276	-0.885	-0.016	-0.187	-0.982	-0.009	-0.199	0.003	-0.074	-0.019	0.081	0.088	0.043	0.079	-0.033
0.147	-0.296	-0.845	-0.016	-0.189	-0.982	-0.08	0.031	0.024	0.041	-0.037	0.12	0.029	0.061	0.116	-0.03
0.124	-0.292	-0.881	-0.013	-0.188	-0.982	0.036	-0.145	0.019	0.015	-0.033	0.085	0.008	0.056	0.08	-0.044
0.12	-0.338	-0.849	-0.015	-0.193	-0.981	-0.229	0.141	0.002	0.013	-0.075	0.115	0.007	0.101	0.11	-0.025
0.063	-0.377	-0.842	-0.015	-0.197	-0.98	-0.157	-0.001	0.034	-0.045	-0.109	0.123	0.048	0.139	0.117	-0.023
0.151	-0.334	-0.838	-0.017	-0.206	-0.978	-0.41	0.128	0.034	0.046	-0.058	0.125	0.043	0.094	0.119	-0.031
0.159	-0.357	-0.842	-0.019	-0.21	-0.977	-0.216	0.115	0	0.055	-0.077	0.12	0.054	0.116	0.114	-0.034
0.055	-0.342	-0.912	-0.025	-0.216	-0.976	-0.264	0.346	-0.036	-0.042	-0.056	0.048	0.048	0.1	0.042	-0.019
0.074	-0.357	-0.881	-0.028	-0.222	-0.975	-0.297	0.184	0.04	-0.02	-0.065	0.078	0.028	0.114	0.072	-0.021
0.101	-0.357	-0.916	-0.032	-0.225	-0.974	-0.145	0.197	-0.021	0.011	-0.062	0.041	0	0.112	0.036	-0.027
0.078	-0.35	-0.948	-0.034	-0.229	-0.973	-0.169	0.126	0.004	-0.01	-0.05	0.009	0.022	0.104	0.004	-0.018
0.078	-0.326	-0.916	-0.036	-0.229	-0.973	0.036	0.13	0.009	-0.008	-0.028	0.041	0.022	0.08	0.035	-0.025
0.086	-0.369	-0.92	-0.04	-0.23	-0.972	-0.046	0.215	0.011	0.003	-0.069	0.036	0.014	0.12	0.031	-0.04
0.013	-0.369	-0.912	-0.04	-0.229	-0.973	0.082	0.002	0.047	-0.07	-0.07	0.044	0.086	0.119	0.038	-0.039
0.013	-0.369	-0.912	-0.042	-0.23	-0.972	-0.054	0.135	-0.013	-0.068	-0.068	0.044	0.086	0.119	0.038	-0.036
0.09	-0.357	-0.905	-0.041	-0.228	-0.973	0.163	-0.031	0.059	0.008	-0.059	0.053	0.009	0.107	0.045	-0.048
0.101	-0.346	-0.881	-0.044	-0.225	-0.973	0.137	0.168	0.03	0.022	-0.05	0.077	0.002	0.094	0.069	-0.036
0.036	-0.338	-0.885	-0.041	-0.222	-0.974	0.18	-0.108	0.087	-0.046	-0.045	0.074	0.064	0.086	0.066	-0.026
0.067	-0.373	-0.948	-0.04	-0.22	-0.975	0.175	-0.026	0.096	-0.016	-0.083	0.011	0.033	0.119	0.002	-0.03
0.07	-0.319	-0.901	-0.04	-0.216	-0.976	0.187	0.056	0.051	-0.012	-0.032	0.059	0.03	0.064	0.05	-0.03
0.086	-0.326	-0.877	-0.038	-0.212	-0.977	0.252	-0.072	0.014	0.002	-0.044	0.084	0.014	0.07	0.073	-0.035
0.09	-0.346	-0.916	-0.039	-0.209	-0.977	0.187	0.072	0.046	0.006	-0.066	0.045	0.011	0.089	0.034	-0.041
0.005	-0.334	-0.92	-0.036	-0.205	-0.978	0.201	-0.132	0.105	-0.081	-0.058	0.042	0.096	0.076	0.029	-0.05
0.051	-0.357	-0.909	-0.037	-0.206	-0.978	-0.008	0.097	0.071	-0.034	-0.081	0.053	0.051	0.099	0.041	-0.042
0.024	-0.357	-0.905	-0.036	-0.207	-0.978	-0.024	-0.046	0.13	-0.062	-0.08	0.057	0.079	0.099	0.046	-0.049
0.101	-0.338	-0.948	-0.041	-0.211	-0.977	-0.183	0.267	0.01	0.019	-0.057	0.012	0.002	0.079	0.003	-0.038
0.036	-0.326	-0.944	-0.045	-0.214	-0.976	-0.166	0.242	0.026	-0.042	-0.042	0.015	0.068	0.067	0.007	-0.034
0.04	-0.296	-0.936	-0.052	-0.219	-0.974	-0.234	0.364	-0.008	-0.031	-0.006	0.021	0.064	0.036	0.014	-0.026
0.032	-0.307	-0.96	-0.059	-0.223	-0.973	-0.201	0.374	-0.006	-0.032	-0.013	-0.004	0.072	0.047	0.01	-0.036
0.028	-0.296	-0.924	-0.066	-0.228	-0.971	-0.219	0.375	-0.046	-0.029	0.003	0.031	0.077	0.034	0.026	-0.04
0.024	-0.33	-0.905	-0.075	-0.233	-0.97	-0.253	0.463	0.018	-0.024	-0.027	0.048	0.081	0.069	0.045	-0.046
-0.003	-0.365	-0.885	-0.083	-0.239	-0.967	-0.274	0.46	-0.034	-0.042	-0.056	0.066	0.108	0.104	0.065	-0.046
-0.026	-0.338	-0.909	-0.09	-0.246	-0.965	-0.331	0.344	0.025	-0.058	-0.022	0.04	0.132	0.076	0.041	-0.041
0.024	-0.326	-0.873	-0.096	-0.247	-0.964	-0.039	0.345	-0.021	-0.002	-0.009	0.074	0.082	0.063	0.077	-0.051
0.04	-0.276	-0.853	-0.102	-0.248	-0.963	-0.074	0.313	-0.009	0.02	0.043	0.093	0.066	0.012	0.097	-0.053
-0.033	-0.315	-0.818	-0.106	-0.25	-0.963	-0.063	0.227	-0.01	-0.049	0.006	0.127	0.14	0.05	0.132	-0.048
-0.041	-0.315	-0.873	-0.112	-0.252	-0.961	-0.097	0.326	-0.032	-0.05	0.008	0.07	0.147	0.05	0.077	-0.056
-0.007	-0.33	-0.842	-0.117	-0.253	-0.96	-0.04	0.244	-0.004	-0.011	-0.006	0.1	0.113	0.065	0.108	-0.06
-0.037	-0.346	-0.838	-0.122	-0.252	-0.96	0.034	0.246	-0.034	-0.036	-0.021	0.103	0.144	0.081	0.112	-0.047
-0.014	-0.311	-0.869	-0.128	-0.252	-0.959	0.036	0.345	-0.056	-0.006	0.013	0.071	0.121	0.046	0.08	-0.038
-0.014	-0.311	-0.869	-0.133	-0.254	-0.958	-0.094	0.25	-0.012	-0.001	0.015	0.069	0.121	0.045	0.08	-0.037
-0.01	-0.315	-0.842	-0.138	-0.255	-0.957	-0.033	0.285	-0.038	0.009	0.012	0.096	0.117	0.049	0.107	-0.039
-0.037	-0.311	-0.853	-0.144	-0.254	-0.957	0.039	0.296	-0.033	-0.012	0.016	0.083	0.144	0.045	0.096	-0.034
-0.095	-0.323	-0.893	-0.145	-0.253	-0.957	0.037	0.048	-0.056	-0.068	0.004	0.044	0.202	0.056	0.056	-0.036
-0.018	-0.338	-0.881	-0.147	-0.252	-0.956	0.057	0.139	-0.093	0.012	-0.013	0.055	0.125	0.071	0.067	-0.037
-0.022	-0.323	-0.806	-0.15	-0.248	-0.957	0.208	0.141	-0.082	0.012	-0.001	0.131	0.13	0.055	0.142	-0.031
-0.037	-0.323	-0.849	-0.153	-0.246	-0.957	0.105	0.143	-0.079	-0.001	-0.003	0.087	0.145	0.055	0.099	-0.011
-0.007	-0.311	-0.822	-0.154	-0.243	-0.958	0.169	0.063	-0.067	0.031	0.005	0.115	0.114	0.044	0.127	-0.01
0.02	-0.272	-0.842	-0.156	-0.242	-0.958	0.058	0.098	-0.142	0.061	0.042	0.095	0.087	0.005	0.107	-0.002
-0.018	-0.257	-0.873	-0.158	-0.242	-0.957	-0.041	0.058	-0.136	0.024	0.058	0.063	0.126	0.011	0.075	0.007
-0.022	-0.307	-0.889	-0.159	-0.246	-0.956	-0.173	0.056	-0.126	0.021	0.011	0.047	0.13	0.039	0.058	0.019
-0.033	-0.311	-0.956	-0.159	-0.25	-0.955	-0.217	0.003	-0.058	0.01	0.012	-0.022	0.141	0.042	0.009	0.026
0.001	-0.269	-0.948	-0.162	-0.254	-0.954	-0.254	0.14	-0.079	0.047	0.059	-0.016	0.107	0.001	0	0.036
-0.014	-0.249	-1.023	-0.163	-0.256	-0.953	-0.125	0.084	-0.088	0.033	0.08	-0.091	0.122	0.019	0.074	0.045
-0.033	-0.276	-1.023	-0.168	-0.26	-0.951	-0.199	0.238	-0.118	0.019	0.057	-0.093	0.141	0.009	0.074	0.047
-0.064	-0.311	-1.098	-0.172	-0.261	-0.95	-0.098	0.189	-0.166	-0.008	0.023	-0.169	0.172	0.044	0.149	0.039
-0.11	-0.326	-1.141	-0.176	-0.264	-0.948	-0.175	0.216	-0.096	-0.05	0.011	-0.214	0.218	0.059	0.193	0.025
-0.13	-0.419	-1.137	-0.181	-0.262	-0.948	0.118	0.295	0.039	-0.064	-0.084	-0.211	0.238	0.152	0.19	0.018
-0.157	-0.462	-1.137	-0.186	-0.257	-0.948	0.337	0.301	0.132	-0.087	-0.132	-0.211	0.265	0.194	0.19	0.004
-0.118	-0.435	-1.078	-0.193	-0.249	-0.949	0.486	0.417	0.144	-0.041	-0.113	-0.151	0.227	0.167	0.13	-0.013
-0.137	-0.493	-1.027	-0.195	-0.237	-0.952	0.664	0.159	0.185	-0.059	-0.182	-0.097	0.246	0.225	0.08	-0.038
-0.157	-0.473	-0.983	-0.191	-0.223	-0.956	0.832	-0.15	0.254	-0.082	-0.177	-0.049	0.265	0.205	0.037	-0.049
-0.18	-0.384	-0.916	-0.183	-0.211	-0.96	0.731	-0.321	0.261	-0.113	-0.1	0.022	0.288	0.116	0.031	-0.045
-0.118	-0.265	-0.897	-0.179	-0.202	-0.963	0.492	-0.184	0.093	-0.055	0.011	0.044	0.226	0.003	0.051	-0.023
-0.014	-0.149	-0.905	-0.179	-0.194	-0.965	0.41	-0.02	-0.064	0.048	0.119	0.038	0.122	0.118	0.044	0.006
-0.03	-0.052	-1.125	-0.179	-0.19	-0.965	0.145	-0.008	-0.181	0.033	0.211	-0.182	0.137	0.214	0.176	0.079
-0.03	-0.052	-1.125	-0.175	-0.189	-0.966	-0.012	-0.216	-0.27	0.029	0.21	-0.181	0.137	0.213	0.177	0.154
0.143	-0.071	-1.145	-0.171	-0.191	-0.966	-0.233	-0.218	-0.338	0.198	0.194	-0.201	0.036	0.194	0.197	0.23
0.217	-0.083	-1.145	-0.165	-0.197	-0.967	-0.363	-0.357	-0.384	0.264	0.187	-0.201	0.109	0.182	0.197	0.317
0.336	-0.133	-1.149	-0.153	-0.205	-0.967	-0.503	-0.61	-0.452	0.372	0.145	-0.204	0.229	0.131	0.201	0.403
0.447	-0.164	-1.216	-0.142	-0.214	-0.967	-0.571	-0.615	-0.585	0.472	0.123	-0.271	0.34	0.1	0.268	0.465
0.432	-0.168	-1.275	-0.128	-0.22	-0.967	-0.425	-0.767	-0.637	0.443	0.125	-0.33	0.324	0.096	0.327	0.512
0.497	-0.226	-1.263	-0.115	-0.225	-0.967	-0.358	-0.702	-0.613	0.495	0.072	-0.318	0.39	0.038	0.315	0.553
0.544	-0.211	-1.133	-0.099	-0.227	-0.969	-0.156	-0.85	-0.459	0.525	0.09	-0.186	0.436	0.053	0.186	0.575
0.632	-0.238	-1.133	-0.085	-0.228	-0.97	-0.096	-0.713	-0.412	0.599	0.064	-0.185	0.525	0.027	0.187	0.589
0.651	-0.207	-1.184	-0.071	-0.23	-0.971	-0.112	-0.652	-0.249	0.605	0.096	-0.236	0.544	0.058	0.237	0.59
0.594	-0.149	-1.236	-0.057	-0.23	-0.972	-0.017	-0.64	-0.158	0.533	0.154	-0.286	0.486	0.115	0.288	0.573
0.586	-0.153	-1.24	-0.042	-0.229	-0.973	0.024	-0.697	-0.111	0.511	0.149	-0.289	0.479	0.111	0.291	0.54
0.528	-0.184	-1.129	-0.026	-0.228	-0.973	0.038	-0.755	-0.094	0.437	0.117	-0.178	0.421	0.079	0.18	0.471
0.601	-0.199	-0.932	-0.013	-0.227	-0.974	0.043	-0.628	-0.117	0.496	0.101	0.02	0.494	0.062	0.017	0.402
0.386	-0.257	-1.07	-0.003	-0.228	-0.974	-0.085	-0.463	-0.142	0.271	0.044	-0.119	0.279	0.003	0.12	0.323
0.386	-0.23	-0.948	0.005	-0.228	-0.974	0.006	-0.407	-0.171	0.263	0.071	0.004	0.279	0.03	0.002	0.258
0.34	-0.23	-0.885	0.009	-0.23	-0.973	-0.107	-0.213	-0.148	0.212	0.073	0.066	0.233	0.03	0.065	0.194
0.274	-0.276	-0.964	0.015	-0.234	-0.972	-0.156	-0.276	-0.085	0.141	0.03	-0.014	0.168	0.017	0.014	0.169
0.263	-0.272	-1.019	0.028	-0.232	-0.972	0.084	-0.623	0.047	0.117	0.032	-0.069	0.157	0.014	0.07	0.126
0.324	-0.222	-0.96	0.028	-0.236	-0.971	-0.198	0.078	0.002	0.179	0.086	-0.011	0.218	0.036	0.011	0.093
0.17	-0.323	-0.932	0.021	-0.24	-0.971	-0.203	0.334	-0.049	0.031	-0.01	0.016	0.064	0.065	0.017	0.046
0.097	-0.396	-1.09	0.023	-0.24	-0.971	0.032	-0.091	0.034	-0.044	-0.083	-0.142	0.009	0.138	0.141	-0.004
0.024	-0.319	-0.975	0.022	-0.245	-0.969	-0.236	0.085	-0.011	-0.116	-0.001	-0.029	0.082	0.061	0.027	-0.066
0.074	-0.28	-0.771	0.024	-0.246	-0.969	-0.051	-0.125	0.018	-0.068	0.038	0.176	0.032	0.023	0.178	-0.079
0.001	-0.45	-0.912	0.024	-0.245	-0.969	0.071	0.029	0.063	-0.141	-0.132	0.034	0.105	0.194	0.037	-0.09
0.109	-0.326	-0.905	0.023	-0.247	-0.969	-0.095	0.097	0.06	-0.032	-0.007	0.041	0.003	0.071	0.045	-0.092
0.109	-0.326	-0.905	0.025	-0.246	-0.969	0.045	-0.049	0.114	-0.034	-0.007	0.041	0.003	0.071	0.046	-0.1
0.043	-0.334	-0.893	0.024	-0.248	-0.969	-0.048	0.042	0.119	-0.099	-0.014	0.053	0.062	0.079	0.058	-0.095
0.009	-0.45	-0.845	0.03	-0.246	-0.969	0.119	-0.276	0.133	-0.14	-0.132	0.1	0.096	0.196	0.105	-0.105
0.032	-0.338	-0.94	0.037	-0.243	-0.969	0.137	-0.326	0.101	-0.124	-0.022	0.006	0.073	0.085	0.011	-0.123
0.086	-0.265	-0.857	0.036	-0.245	-0.969	-0.064	0.078	0.01	-0.068	0.053	0.088	0.019	0.012	0.094	-0.122
0.074	-0.396	-0.759	0.036	-0.24	-0.97	0.267	-0.046	-0.119	-0.08	-0.083	0.188	0.031	0.144	0.193	-0.116
0.086	-0.377	-0.838	0.038	-0.237	-0.971	0.175	-0.1	0.031	-0.071	-0.067	0.11	0.02	0.126	0.114	-0.118
0.02	-0.296	-0.909	0.033	-0.239	-0.971	-0.048	0.273	-0.079	-0.131	0.016	0.039	0.085	0.046	0.044	-0.118
0.051	-0.257	-0.861	0.036	-0.236	-0.971	0.118	-0.17	-0.035	-0.104	0.052	0.086	0.054	0.009	0.092	-0.103
0.07	-0.303	-0.916	0.042	-0.235	-0.971	0.066	-0.285	0.031	-0.09	0.005	0.031	0.035	0.056	0.037	-0.094
0.082	-0.354	-0.987	0.044	-0.238	-0.97	-0.112	-0.098	0.059	-0.081	-0.043	-0.041	0.023	0.108	0.033	-0.081
0.101	-0.272	-0.948	0.044	-0.238	-0.97	-0.014	0.009	-0.001	-0.062	0.039	-0.001	0.003	0.028	0.007	-0.067
0.136	-0.276	-0.822	0.046	-0.235	-0.971	0.169	-0.049	0.068	-0.029	0.032	0.126	0.031	0.034	0.134	-0.078
0.132	-0.369	-0.853	0.04	-0.236	-0.971	-0.043	0.299	-0.037	-0.027	-0.06	0.094	0.028	0.128	0.103	-0.079
-0.033	-0.384	-1.035	0.04	-0.239	-0.97	-0.092	0.007	0.016	-0.192	-0.073	-0.088	0.137	0.145	0.078	-0.078
0.093	-0.284	-0.936	0.041	-0.238	-0.97	0.02	-0.062	0.073	-0.067	0.027	0.011	0.01	0.046	0.021	-0.08
0.132	-0.35	-0.873	0.043	-0.241	-0.97	-0.117	-0.066	0.067	-0.031	-0.036	0.073	0.029	0.114	0.085	-0.062
0.086	-0.35	-0.92	0.04	-0.24	-0.97	0.073	0.175	-0.05	-0.073	-0.037	0.027	0.017	0.115	0.037	-0.042
0.17	-0.284	-1.023	0.044	-0.237	-0.971	0.168	-0.231	-0.105	0.007	0.026	-0.075	0.067	0.051	0.065	-0.037
0.128	-0.272	-0.924	0.049	-0.239	-0.97	-0.104	-0.235	0.121	-0.041	0.039	0.023	0.025	0.041	0.034	-0.041
0.151	-0.388	-0.849	0.043	-0.239	-0.97	-0.004	0.325	0	-0.012	-0.076	0.098	0.048	0.159	0.11	-0.018
0.113	-0.369	-0.877	0.044	-0.236	-0.971	0.199	-0.007	0.004	-0.051	-0.06	0.071	0.01	0.141	0.083	-0.035
0.197	-0.249	-0.979	0.049	-0.233	-0.971	0.136	-0.195	0.11	0.029	0.057	-0.031	0.094	0.023	0.019	-0.052
0.101	-0.269	-0.979	0.049	-0.233	-0.971	0.02	-0.023	0.008	-0.067	0.038	-0.031	0.002	0.043	0.019	-0.045
0.047	-0.319	-0.889	0.049	-0.23	-0.972	0.137	0.008	0.046	-0.121	-0.015	0.061	0.056	0.094	0.072	-0.032
0.197	-0.261	-0.861	0.052	-0.229	-0.972	0.096	-0.131	0.045	0.025	0.041	0.089	0.095	0.038	0.1	-0.046
0.197	-0.261	-0.861	0.053	-0.228	-0.972	0.026	0.005	0.013	0.025	0.04	0.089	0.094	0.039	0.099	-0.036
0.155	-0.342	-0.909	0.054	-0.226	-0.973	0.141	-0.018	0.028	-0.018	-0.044	0.043	0.052	0.121	0.053	-0.015
0.17	-0.269	-0.948	0.053	-0.221	-0.974	0.254	0.061	-0.034	-0.002	0.025	0.004	0.068	0.049	0.013	-0.011
0.124	-0.257	-0.991	0.049	-0.222	-0.974	-0.016	0.188	0.025	-0.045	0.037	-0.039	0.022	0.038	0.03	-0.016
0.22	-0.288	-0.849	0.044	-0.221	-0.974	0.057	0.27	-0.066	0.055	0.005	0.104	0.118	0.07	0.112	-0.019
0.17	-0.35	-0.845	0.043	-0.216	-0.975	0.246	0.063	-0.059	0.006	-0.061	0.109	0.068	0.132	0.116	-0.03
0.109	-0.361	-0.968	0.044	-0.214	-0.976	0.171	-0.003	0.016	-0.056	-0.075	-0.012	0.006	0.145	0.006	-0.032
0.059	-0.238	-1.07	0.045	-0.215	-0.976	-0.073	-0.075	0.064	-0.108	0.049	-0.114	0.043	0.022	0.109	-0.061
0.151	-0.238	-0.881	0.04	-0.214	-0.976	0.082	0.272	-0.058	-0.011	0.048	0.076	0.049	0.023	0.081	-0.063
0.078	-0.299	-0.802	0.042	-0.208	-0.977	0.285	-0.059	0.033	-0.086	-0.019	0.156	0.024	0.085	0.159	-0.058
0.147	-0.346	-0.893	0.043	-0.204	-0.978	0.255	-0.038	0.096	-0.019	-0.071	0.066	0.046	0.132	0.068	-0.054
0.147	-0.323	-0.944	0.039	-0.204	-0.978	-0.004	0.212	0.015	-0.016	-0.047	0.015	0.046	0.11	0.017	-0.05
0.109	-0.249	-0.975	0.036	-0.205	-0.978	-0.014	0.158	-0.043	-0.052	0.027	-0.016	0.008	0.037	0.015	-0.035
0.14	-0.203	-0.983	0.038	-0.199	-0.979	0.262	-0.054	0.03	-0.023	0.068	-0.022	0.039	0.008	0.022	-0.041
0.12	-0.272	-0.897	0.034	-0.193	-0.981	0.321	0.229	0.043	-0.039	-0.008	0.066	0.02	0.062	0.064	-0.048
0.097	-0.315	-0.928	0.032	-0.193	-0.981	0.011	0.093	0.059	-0.061	-0.05	0.034	0.003	0.105	0.032	-0.04
0.093	-0.288	-0.96	0.029	-0.195	-0.98	-0.051	0.186	0.006	-0.062	-0.022	0.002	0.006	0.078	0.001	-0.057
0.136	-0.238	-1.015	0.029	-0.19	-0.981	0.238	-0.024	-0.043	-0.021	0.024	-0.052	0.036	0.028	0.054	-0.051
0.04	-0.184	-0.987	0.029	-0.184	-0.983	0.328	0.044	-0.028	-0.116	0.072	-0.024	0.06	0.026	0.026	-0.039
0.151	-0.195	-0.885	0.029	-0.184	-0.983	0.015	0.013	0.09	-0.005	0.06	0.079	0.052	0.014	0.077	-0.038
0.182	-0.253	-0.865	0.025	-0.183	-0.983	0.029	0.217	-0.011	0.029	0.002	0.099	0.082	0.044	0.097	-0.045
0.117	-0.284	-0.912	0.027	-0.18	-0.983	0.173	-0.065	0.02	-0.038	-0.032	0.052	0.017	0.075	0.049	-0.023
0.109	-0.222	-0.975	0.026	-0.175	-0.984	0.287	0.062	0.003	-0.045	0.025	-0.01	0.009	0.014	0.013	-0.026
0.174	-0.207	-0.944	0.025	-0.173	-0.985	0.107	0.064	0.012	0.022	0.039	0.022	0.075	0.001	0.019	-0.035
0.101	-0.172	-0.972	0.025	-0.172	-0.985	0.041	0.042	0.03	-0.051	0.073	-0.006	0.001	0.035	0.008	-0.035
0.136	-0.272	-0.845	0.023	-0.171	-0.985	0.044	0.071	-0.068	-0.015	-0.028	0.12	0.036	0.066	0.118	-0.037
0.136	-0.272	-0.845	0.022	-0.169	-0.985	0.147	0.084	-0.046	-0.014	-0.031	0.121	0.036	0.066	0.119	-0.042
0.082	-0.226	-1.019	0.023	-0.163	-0.986	0.32	-0.046	0.067	-0.069	0.009	-0.052	0.017	0.02	0.053	-0.045
0.132	-0.195	-0.979	0.022	-0.157	-0.987	0.268	0.106	0.051	-0.017	0.035	-0.012	0.034	0.011	0.013	-0.04
0.078	-0.164	-0.975	0.019	-0.159	-0.987	-0.06	0.143	-0.032	-0.068	0.067	-0.008	0.02	0.041	0.008	-0.035
0.14	-0.176	-0.885	0.015	-0.16	-0.987	-0.064	0.213	-0.022	-0.003	0.057	0.082	0.042	0.029	0.084	-0.036
0.151	-0.272	-0.853	0.014	-0.155	-0.988	0.255	0.087	-0.005	0.01	-0.044	0.115	0.055	0.067	0.117	-0.036
0.109	-0.276	-0.916	0.013	-0.15	-0.989	0.301	0.046	0.034	-0.032	-0.053	0.052	0.013	0.071	0.055	-0.024
0.124	-0.245	-0.975	0.016	-0.147	-0.989	0.176	-0.114	0.079	-0.019	-0.026	-0.007	0.029	0.04	0.003	-0.024
0.132	-0.218	-0.999	0.013	-0.142	-0.99	0.239	0.145	0.041	-0.009	-0.003	-0.029	0.038	0.012	0.026	-0.019
0.078	-0.145	-1.05	0.012	-0.143	-0.99	-0.06	0.095	0.002	-0.061	0.071	-0.081	0.014	0.062	0.078	-0.012
0.113	-0.133	-1.015	0.008	-0.143	-0.99	-0.01	0.206	-0.048	-0.023	0.083	-0.046	0.021	0.073	0.043	-0.009
0.109	-0.153	-1.015	0.009	-0.138	-0.99	0.268	-0.053	-0.051	-0.028	0.059	-0.045	0.017	0.053	0.044	-0.02
0.147	-0.149	-0.936	0.009	-0.132	-0.991	0.323	0.029	-0.042	0.011	0.056	0.035	0.055	0.056	0.035	-0.015
0.128	-0.211	-0.845	0.011	-0.126	-0.992	0.319	-0.088	0.117	-0.011	-0.012	0.126	0.036	0.008	0.125	-0.024
0.193	-0.269	-0.806	0.013	-0.121	-0.993	0.291	-0.064	0.067	0.053	-0.075	0.166	0.1	0.068	0.165	-0.027
0.109	-0.253	-0.916	0.016	-0.121	-0.993	-0.004	-0.088	0.139	-0.034	-0.059	0.055	0.015	0.054	0.055	-0.034
0.155	-0.28	-0.861	0.014	-0.122	-0.992	-0.027	0.125	0.064	0.014	-0.085	0.11	0.059	0.083	0.11	-0.026
0.086	-0.257	-1.003	0.012	-0.122	-0.992	0.041	0.086	-0.044	-0.054	-0.062	-0.031	0.013	0.061	0.031	-0.035
0.101	-0.199	-1.031	0.007	-0.12	-0.993	0.101	0.245	-0.003	-0.034	-0.006	-0.059	0	0.004	0.057	-0.027
0.055	-0.156	-1.05	0.01	-0.113	-0.994	0.348	-0.103	0.067	-0.082	0.03	-0.078	0.048	0.037	0.074	-0.031
0.117	-0.095	-1.007	0.011	-0.103	-0.995	0.5	-0.054	0.028	-0.022	0.082	-0.033	0.011	0.099	0.029	-0.029
0.07	-0.044	-1.023	0.012	-0.097	-0.995	0.283	-0.011	0.096	-0.069	0.126	-0.048	0.037	0.15	0.044	-0.031
0.132	-0.098	-0.92	0.014	-0.092	-0.996	0.278	-0.082	0.128	-0.009	0.066	0.055	0.021	0.096	0.059	-0.031
0.14	-0.102	-0.901	0.012	-0.089	-0.996	0.134	0.119	0.134	0	0.06	0.075	0.026	0.093	0.079	-0.036
0.105	-0.098	-0.944	0.016	-0.088	-0.996	0.067	-0.153	0.156	-0.038	0.063	0.031	0.011	0.097	0.035	-0.032
0.14	-0.153	-0.873	0.014	-0.089	-0.996	-0.034	0.134	0.03	-0.001	0.009	0.102	0.023	0.043	0.106	-0.032
0.143	-0.195	-0.877	0.01	-0.089	-0.996	-0.022	0.197	0.019	0.006	-0.032	0.098	0.026	0	0.102	-0.037
0.132	-0.199	-0.905	0.007	-0.086	-0.996	0.184	0.195	-0.019	-0.002	-0.04	0.071	0.015	0.004	0.073	-0.035
0.086	-0.184	-0.948	0.006	-0.085	-0.996	0.088	0.068	-0.034	-0.047	-0.025	0.028	0.031	0.011	0.029	-0.04
0.113	-0.226	-0.92	0.002	-0.078	-0.997	0.346	0.203	-0.05	-0.016	-0.074	0.056	0.002	0.032	0.056	-0.038
0.067	-0.203	-0.968	0.005	-0.072	-0.997	0.328	-0.136	0.015	-0.065	-0.057	0.009	0.047	0.008	0.008	-0.035
0.097	-0.16	-1.027	0.008	-0.067	-0.998	0.294	-0.149	0.128	-0.038	-0.02	-0.049	0.014	0.034	0.052	-0.026
0.12	-0.137	-0.999	0.008	-0.061	-0.998	0.275	0.037	0.094	-0.014	-0.003	-0.021	0.011	0.058	0.026	-0.018
0.105	-0.102	-1.035	0.007	-0.061	-0.998	0.005	0.067	0.126	-0.029	0.032	-0.057	0.003	0.093	0.062	-0.006
0.113	-0.091	-1.058	0.008	-0.059	-0.998	0.111	-0.01	0.086	-0.022	0.042	-0.08	0.007	0.105	0.086	-0.012
0.093	-0.056	-1.07	0.006	-0.059	-0.998	0.005	0.117	0.06	-0.039	0.076	-0.092	0.009	0.14	0.097	-0.016
0.055	-0.091	-1.035	0.003	-0.059	-0.998	0.018	0.12	0.049	-0.075	0.041	-0.056	0.046	0.105	0.063	-0.023
0.093	-0.114	-1.003	0.002	-0.057	-0.998	0.093	0.09	0.047	-0.035	0.016	-0.024	0.005	0.082	0.031	-0.028
0.082	-0.083	-0.972	0.001	-0.055	-0.998	0.112	0.07	0.035	-0.045	0.045	0.008	0.016	0.113	0	-0.033
0.097	-0.064	-1.003	-0.001	-0.053	-0.999	0.115	0.096	-0.051	-0.028	0.062	-0.024	0.001	0.131	0.031	-0.023
0.074	-0.006	-1.031	-0.003	-0.051	-0.999	0.054	0.102	-0.033	-0.05	0.119	-0.051	0.022	0.189	0.059	-0.017
0.109	-0.021	-1.023	-0.003	-0.047	-0.999	0.23	0.03	-0.058	-0.015	0.098	-0.043	0.014	0.173	0.052	-0.004
0.124	-0.013	-0.999	-0.003	-0.044	-0.999	0.152	0.03	0.02	0.001	0.103	-0.019	0.03	0.181	0.028	0.002
0.147	-0.056	-0.964	-0.006	-0.039	-0.999	0.208	0.135	-0.001	0.026	0.056	0.016	0.053	0.138	0.006	0.007
0.12	-0.033	-1.023	-0.004	-0.035	-0.999	0.199	-0.05	-0.023	-0.002	0.075	-0.042	0.026	0.161	0.054	0.002
0.093	-0.025	-1.046	-0.006	-0.031	-1	0.225	0.124	0.022	-0.027	0.079	-0.066	0.001	0.169	0.077	0
0.074	-0.044	-1.039	-0.007	-0.026	-1	0.273	0.031	0.008	-0.046	0.054	-0.058	0.021	0.148	0.069	-0.009
0.101	-0.029	-1.019	-0.006	-0.022	-1	0.181	-0.018	0.058	-0.02	0.066	-0.038	0.006	0.164	0.049	-0.011
0.086	-0.017	-1.015	-0.002	-0.017	-1	0.252	-0.174	0.029	-0.039	0.072	-0.034	0.009	0.175	0.045	-0.012
0.128	-0.029	-0.983	0	-0.013	-1	0.222	-0.102	0.063	0.001	0.056	-0.002	0.033	0.164	0.013	-0.011
0.093	-0.006	-1.039	-0.002	-0.008	-1	0.25	0.135	0.038	-0.031	0.074	-0.058	0.002	0.186	0.068	-0.015
0.093	-0.006	-0.999	-0.006	-0.007	-1	0.016	0.213	0.041	-0.027	0.074	-0.018	0.003	0.186	0.029	-0.024
0.101	-0.017	-0.968	-0.004	-0.006	-1	0.061	-0.089	0.062	-0.022	0.061	0.013	0.005	0.174	0.003	-0.021
0.043	-0.021	-0.987	-0.005	-0.008	-1	-0.097	0.038	0.043	-0.079	0.059	-0.006	0.053	0.169	0.016	-0.028
0.132	-0.041	-0.999	-0.005	-0.008	-1	0	0.031	0.018	0.01	0.04	-0.018	0.035	0.15	0.027	-0.032
0.07	-0.052	-0.995	-0.007	-0.01	-1	-0.088	0.123	0.04	-0.049	0.03	-0.014	0.027	0.138	0.023	-0.03
0.055	-0.013	-1.039	-0.008	-0.011	-1	-0.029	0.067	0.065	-0.064	0.07	-0.058	0.043	0.176	0.066	-0.026
0.09	-0.029	-1.003	-0.013	-0.012	-1	-0.056	0.233	0.012	-0.025	0.055	-0.023	0.009	0.161	0.03	-0.037
0.051	-0.033	-0.991	-0.015	-0.013	-1	-0.044	0.147	0.012	-0.061	0.052	-0.011	0.047	0.156	0.018	-0.037
0.059	0.006	-1.003	-0.018	-0.017	-1	-0.212	0.14	0.001	-0.05	0.095	-0.023	0.04	0.195	0.03	-0.033
0.067	-0.025	-0.964	-0.02	-0.02	-1	-0.13	0.118	0.009	-0.041	0.067	0.016	0.032	0.164	0.009	-0.047
0.09	-0.044	-0.96	-0.025	-0.021	-0.999	-0.094	0.276	-0.045	-0.012	0.049	0.02	0.009	0.144	0.014	-0.046
0.017	-0.079	-0.956	-0.027	-0.024	-0.999	-0.111	0.076	0.004	-0.084	0.017	0.023	0.083	0.108	0.017	-0.047
0.04	-0.006	-1.015	-0.027	-0.024	-0.999	0.003	0.04	-0.057	-0.06	0.09	-0.036	0.06	0.181	0.042	-0.041
0.059	-0.017	-0.948	-0.029	-0.025	-0.999	-0.051	0.088	-0.017	-0.04	0.079	0.031	0.041	0.17	0.025	-0.044
0.101	-0.025	-0.928	-0.031	-0.026	-0.999	-0.056	0.143	-0.056	0.005	0.072	0.051	0.001	0.162	0.045	-0.033
0.051	-0.025	-0.995	-0.032	-0.029	-0.999	-0.186	0.05	-0.108	-0.044	0.076	-0.017	0.049	0.161	0.022	-0.03
0.043	-0.017	-1.027	-0.036	-0.033	-0.999	-0.168	0.214	-0.122	-0.047	0.087	-0.048	0.056	0.169	0.053	-0.02
0.047	-0.041	-0.995	-0.04	-0.04	-0.998	-0.373	0.202	-0.082	-0.04	0.071	-0.017	0.053	0.145	0.021	-0.025
0.063	-0.041	-1.05	-0.043	-0.045	-0.998	-0.244	0.15	-0.126	-0.021	0.076	-0.073	0.037	0.145	0.077	-0.02
0.04	-0.102	-0.991	-0.044	-0.049	-0.998	-0.203	0.058	-0.094	-0.043	0.018	-0.014	0.06	0.083	0.018	-0.021
0.07	-0.118	-0.96	-0.047	-0.055	-0.997	-0.32	0.192	-0.124	-0.008	0.009	0.016	0.029	0.068	0.014	-0.023
0.063	-0.129	-0.909	-0.052	-0.06	-0.997	-0.241	0.238	-0.074	-0.011	0.002	0.067	0.037	0.056	0.065	-0.023
0.032	-0.11	-0.96	-0.057	-0.066	-0.996	-0.29	0.256	-0.057	-0.036	0.027	0.015	0.068	0.076	0.014	-0.017
0.09	-0.129	-0.912	-0.06	-0.071	-0.996	-0.221	0.181	-0.075	0.025	0.013	0.061	0.01	0.057	0.062	-0.022
0.055	-0.129	-0.972	-0.064	-0.075	-0.995	-0.197	0.21	-0.031	-0.005	0.017	0.001	0.044	0.056	0.003	-0.014
0.028	-0.122	-0.932	-0.07	-0.08	-0.994	-0.267	0.299	-0.042	-0.026	0.03	0.04	0.071	0.064	0.042	-0.017
0.082	-0.126	-0.897	-0.074	-0.085	-0.994	-0.215	0.231	0.002	0.033	0.031	0.074	0.017	0.06	0.077	-0.023
0.001	-0.156	-0.94	-0.078	-0.088	-0.993	-0.187	0.214	-0.002	-0.043	0.004	0.03	0.097	0.029	0.034	-0.023
0.024	-0.203	-0.928	-0.083	-0.093	-0.992	-0.199	0.267	0.022	-0.015	-0.038	0.041	0.074	0.017	0.047	-0.019
0.036	-0.18	-0.944	-0.086	-0.097	-0.992	-0.187	0.19	-0.017	0	-0.011	0.024	0.063	0.005	0.031	-0.029
0.028	-0.137	-0.936	-0.09	-0.102	-0.991	-0.272	0.185	-0.066	-0.004	0.037	0.031	0.071	0.048	0.038	-0.028
-0.022	-0.18	-0.964	-0.094	-0.108	-0.99	-0.269	0.205	-0.046	-0.049	0	0.003	0.121	0.006	0.011	-0.037
0.005	-0.207	-0.885	-0.098	-0.114	-0.989	-0.318	0.245	-0.063	-0.018	-0.021	0.08	0.094	0.021	0.09	-0.051
-0.033	-0.149	-0.881	-0.104	-0.12	-0.987	-0.283	0.269	-0.07	-0.051	0.043	0.083	0.132	0.036	0.095	-0.059
-0.049	-0.168	-0.905	-0.108	-0.126	-0.986	-0.324	0.209	-0.092	-0.062	0.03	0.058	0.147	0.017	0.071	-0.064
-0.022	-0.187	-0.877	-0.112	-0.132	-0.985	-0.275	0.226	-0.072	-0.03	0.016	0.084	0.12	0.002	0.098	-0.068
-0.057	-0.222	-0.916	-0.116	-0.137	-0.984	-0.293	0.196	-0.06	-0.061	-0.013	0.043	0.155	0.037	0.058	-0.064
-0.033	-0.207	-0.861	-0.12	-0.14	-0.983	-0.147	0.185	-0.079	-0.034	0.006	0.097	0.132	0.021	0.114	-0.058
-0.033	-0.238	-0.881	-0.123	-0.145	-0.982	-0.203	0.185	-0.067	-0.031	-0.021	0.076	0.132	0.053	0.094	-0.052
-0.037	-0.226	-0.901	-0.127	-0.148	-0.981	-0.177	0.177	-0.082	-0.031	-0.006	0.056	0.136	0.041	0.074	-0.048
-0.01	-0.241	-0.877	-0.132	-0.153	-0.979	-0.224	0.257	-0.094	0.001	-0.017	0.078	0.109	0.057	0.097	-0.041
-0.045	-0.238	-0.881	-0.137	-0.158	-0.978	-0.29	0.248	-0.088	-0.029	-0.007	0.072	0.144	0.052	0.093	-0.035
-0.03	-0.288	-0.897	-0.142	-0.162	-0.976	-0.188	0.283	-0.052	-0.008	-0.053	0.055	0.129	0.102	0.077	-0.023
-0.03	-0.272	-0.881	-0.147	-0.165	-0.975	-0.115	0.264	-0.047	-0.003	-0.035	0.07	0.128	0.086	0.094	-0.013
0.001	-0.292	-0.889	-0.155	-0.167	-0.974	-0.106	0.4	-0.045	0.035	-0.052	0.06	0.097	0.106	0.086	-0.003
-0.01	-0.241	-0.944	-0.162	-0.169	-0.972	-0.08	0.374	-0.052	0.03	-0.001	0.004	0.109	0.056	0.031	0.007
-0.037	-0.234	-0.92	-0.166	-0.168	-0.972	0.038	0.251	-0.048	0.008	0.007	0.027	0.136	0.048	0.055	0.017
-0.03	-0.218	-0.96	-0.174	-0.168	-0.97	0.001	0.426	-0.086	0.024	0.022	-0.014	0.128	0.033	0.015	0.01
-0.049	-0.222	-0.975	-0.182	-0.166	-0.969	0.071	0.389	-0.095	0.012	0.016	-0.031	0.148	0.036	0.001	0.006
-0.13	-0.241	-1.042	-0.188	-0.166	-0.968	0.001	0.341	-0.047	-0.062	-0.003	-0.099	0.228	0.056	0.067	0.003
-0.114	-0.261	-1.082	-0.193	-0.165	-0.967	0.053	0.244	-0.043	-0.043	-0.023	-0.139	0.213	0.075	0.107	-0.002
-0.137	-0.241	-1.054	-0.201	-0.165	-0.966	0.006	0.403	-0.073	-0.058	-0.004	-0.113	0.236	0.055	0.079	0
-0.114	-0.265	-1.015	-0.21	-0.165	-0.964	-0.019	0.463	-0.13	-0.026	-0.028	-0.075	0.213	0.078	0.039	0.011
-0.103	-0.249	-1.054	-0.218	-0.165	-0.962	-0.011	0.423	-0.178	-0.006	-0.012	-0.117	0.201	0.063	0.078	0.014
-0.137	-0.326	-1.109	-0.227	-0.164	-0.96	0.029	0.421	-0.228	-0.032	-0.091	-0.174	0.236	0.141	0.133	0.026
-0.164	-0.323	-1.137	-0.234	-0.161	-0.959	0.118	0.379	-0.194	-0.052	-0.09	-0.202	0.263	0.137	0.161	0.007
-0.137	-0.334	-1.121	-0.243	-0.157	-0.957	0.197	0.44	-0.174	-0.016	-0.106	-0.188	0.236	0.148	0.145	-0.034
-0.283	-0.357	-1.094	-0.246	-0.148	-0.958	0.446	0.135	-0.092	-0.16	-0.137	-0.16	0.382	0.171	0.118	-0.058
-0.303	-0.334	-0.92	-0.24	-0.14	-0.961	0.448	-0.299	-0.026	-0.185	-0.122	0.016	0.401	0.148	0.056	-0.047
-0.183	-0.238	-0.873	-0.233	-0.135	-0.963	0.293	-0.385	-0.005	-0.073	-0.031	0.066	0.282	0.051	0.103	-0.044
-0.03	-0.156	-0.94	-0.233	-0.126	-0.964	0.448	0.055	0.012	0.081	0.042	-0.001	0.128	0.03	0.036	0.001
-0.103	-0.126	-1.109	-0.231	-0.118	-0.966	0.457	-0.077	0.028	0.006	0.064	-0.169	0.201	0.061	0.134	0.067
-0.057	-0.064	-1.192	-0.228	-0.111	-0.967	0.298	-0.14	-0.123	0.049	0.12	-0.25	0.155	0.123	0.217	0.127
-0.007	-0.075	-1.161	-0.222	-0.109	-0.969	0.042	-0.317	-0.273	0.093	0.106	-0.217	0.105	0.112	0.185	0.195
0.093	-0.098	-1.07	-0.214	-0.111	-0.971	-0.193	-0.409	-0.49	0.185	0.084	-0.124	0.005	0.089	0.094	0.258
0.293	-0.126	-1.129	-0.212	-0.115	-0.971	-0.322	-0.094	-0.557	0.383	0.061	-0.184	0.195	0.062	0.153	0.328
0.24	-0.16	-1.188	-0.203	-0.12	-0.972	-0.368	-0.468	-0.535	0.32	0.031	-0.241	0.141	0.028	0.213	0.393
0.34	-0.118	-1.247	-0.194	-0.124	-0.973	-0.338	-0.394	-0.461	0.412	0.078	-0.299	0.241	0.071	0.272	0.458
0.336	-0.091	-1.318	-0.179	-0.127	-0.976	-0.258	-0.741	-0.438	0.393	0.109	-0.368	0.237	0.099	0.343	0.49
0.405	-0.079	-1.314	-0.165	-0.128	-0.978	-0.155	-0.706	-0.496	0.448	0.121	-0.361	0.306	0.111	0.339	0.541
0.486	-0.172	-1.271	-0.148	-0.128	-0.981	-0.014	-0.829	-0.321	0.511	0.028	-0.315	0.387	0.019	0.295	0.571
0.582	-0.226	-1.208	-0.133	-0.127	-0.983	0.014	-0.656	-0.175	0.593	-0.027	-0.25	0.483	0.034	0.232	0.606
0.624	-0.172	-1.133	-0.12	-0.127	-0.985	0.014	-0.543	-0.064	0.622	0.027	-0.173	0.526	0.02	0.156	0.614
0.674	-0.079	-1.117	-0.108	-0.127	-0.986	0.013	-0.474	0.043	0.661	0.119	-0.156	0.576	0.113	0.14	0.605
0.586	-0.129	-1.133	-0.096	-0.127	-0.987	-0.033	-0.518	0.082	0.56	0.07	-0.171	0.487	0.063	0.155	0.553
0.551	-0.137	-1.149	-0.082	-0.129	-0.988	-0.06	-0.568	0.075	0.512	0.064	-0.185	0.453	0.055	0.17	0.482
0.401	-0.16	-1.121	-0.067	-0.127	-0.99	0.1	-0.677	0.072	0.347	0.039	-0.156	0.303	0.032	0.142	0.388
0.32	-0.122	-1.098	-0.051	-0.127	-0.991	-0.01	-0.753	0.073	0.249	0.077	-0.132	0.222	0.07	0.118	0.301
0.27	-0.176	-1.015	-0.039	-0.128	-0.991	-0.032	-0.556	0.092	0.187	0.024	-0.049	0.172	0.015	0.035	0.219
0.255	-0.272	-0.936	-0.029	-0.128	-0.991	0.012	-0.46	0.079	0.162	-0.072	0.031	0.157	0.082	0.043	0.166
0.228	-0.238	-0.995	-0.016	-0.128	-0.992	0.027	-0.579	0.192	0.122	-0.038	-0.028	0.13	0.047	0.016	0.141
0.228	-0.238	-0.995	-0.003	-0.129	-0.992	-0.007	-0.623	0.217	0.108	-0.038	-0.028	0.13	0.047	0.016	0.108
0.267	-0.18	-1.027	0.007	-0.126	-0.992	0.148	-0.438	0.1	0.137	0.017	-0.059	0.168	0.012	0.048	0.061
0.093	-0.23	-1.157	0.013	-0.127	-0.992	-0.052	-0.293	0.063	-0.042	-0.032	-0.189	0.005	0.038	0.179	0.016
0.036	-0.249	-0.964	0.015	-0.132	-0.991	-0.224	-0.065	-0.036	-0.101	-0.046	0.003	0.062	0.056	0.013	-0.038
0.047	-0.272	-0.905	0.018	-0.137	-0.99	-0.224	-0.163	-0.09	-0.093	-0.064	0.062	0.051	0.079	0.071	-0.083
-0.022	-0.245	-0.94	0.022	-0.143	-0.989	-0.302	-0.22	-0.107	-0.166	-0.031	0.025	0.12	0.051	0.035	-0.102
0.093	-0.153	-0.885	0.024	-0.149	-0.989	-0.289	-0.149	-0.123	-0.054	0.067	0.08	0.005	0.042	0.09	-0.095
0.09	-0.195	-0.92	0.029	-0.154	-0.988	-0.262	-0.252	-0.081	-0.063	0.03	0.043	0.009	0	0.054	-0.094
0.078	-0.126	-0.999	0.032	-0.16	-0.987	-0.284	-0.142	-0.149	-0.077	0.105	-0.036	0.02	0.071	0.025	-0.076
0.074	-0.238	-0.897	0.038	-0.164	-0.986	-0.168	-0.301	-0.076	-0.087	-0.003	0.066	0.024	0.04	0.077	-0.076
0.12	-0.33	-0.869	0.042	-0.168	-0.985	-0.218	-0.203	0.061	-0.045	-0.091	0.092	0.022	0.131	0.104	-0.079
0.109	-0.269	-0.905	0.044	-0.168	-0.985	0.006	-0.087	0.124	-0.059	-0.029	0.057	0.01	0.068	0.068	-0.091
0.12	-0.261	-0.83	0.046	-0.168	-0.985	0.046	-0.04	0.108	-0.048	-0.022	0.132	0.022	0.059	0.143	-0.087
0.07	-0.296	-0.869	0.046	-0.172	-0.984	-0.188	0.023	0.135	-0.098	-0.053	0.092	0.028	0.093	0.103	-0.093
0.097	-0.276	-0.92	0.045	-0.172	-0.984	0.002	0.05	0.038	-0.071	-0.033	0.041	0.002	0.073	0.052	-0.094
0.105	-0.28	-0.842	0.048	-0.175	-0.983	-0.115	-0.102	0.156	-0.066	-0.035	0.119	0.006	0.076	0.13	-0.097
0.109	-0.354	-0.893	0.049	-0.176	-0.983	-0.057	-0.032	0.094	-0.063	-0.107	0.068	0.01	0.148	0.079	-0.098
0.047	-0.307	-0.999	0.048	-0.176	-0.983	0.035	0.076	0.098	-0.124	-0.061	-0.038	0.051	0.1	0.028	-0.092
0.051	-0.284	-0.92	0.052	-0.176	-0.983	-0.01	-0.177	0.106	-0.124	-0.038	0.041	0.048	0.076	0.05	-0.084
0.143	-0.28	-0.909	0.053	-0.175	-0.983	0.098	-0.04	0.049	-0.033	-0.035	0.053	0.044	0.071	0.062	-0.067
0.105	-0.249	-0.987	0.055	-0.172	-0.984	0.159	-0.084	0.076	-0.074	-0.008	-0.025	0.005	0.038	0.018	-0.05
0.197	-0.195	-0.928	0.057	-0.173	-0.983	-0.082	-0.093	0.038	0.016	0.048	0.034	0.097	0.017	0.04	-0.048
0.182	-0.334	-0.909	0.057	-0.173	-0.983	0.016	0.027	0.043	0	-0.091	0.054	0.082	0.121	0.059	-0.044
0.051	-0.269	-0.972	0.055	-0.174	-0.983	-0.003	0.151	0.026	-0.128	-0.025	-0.008	0.049	0.054	0.004	-0.039
0.151	-0.207	-0.964	0.055	-0.177	-0.983	-0.164	-0.022	0.041	-0.03	0.04	-0.001	0.051	0.009	0.003	-0.048
0.143	-0.261	-0.968	0.06	-0.178	-0.982	-0.023	-0.206	-0.028	-0.042	-0.014	-0.005	0.043	0.044	0.002	-0.059
0.143	-0.261	-0.968	0.062	-0.179	-0.982	-0.068	-0.1	0.019	-0.045	-0.012	-0.005	0.043	0.042	0.003	-0.056
0.117	-0.203	-0.94	0.066	-0.185	-0.981	-0.269	-0.17	0.017	-0.076	0.051	0.021	0.016	0.018	0.023	-0.054
0.124	-0.253	-0.853	0.063	-0.189	-0.98	-0.21	0.112	-0.114	-0.066	0.005	0.108	0.024	0.031	0.109	-0.056
0.201	-0.288	-0.881	0.062	-0.187	-0.98	0.133	0.059	-0.083	0.011	-0.032	0.081	0.101	0.064	0.081	-0.062
0.124	-0.241	-0.995	0.062	-0.188	-0.98	-0.026	0.033	0.024	-0.066	0.015	-0.033	0.024	0.016	0.035	-0.058
0.109	-0.214	-0.972	0.06	-0.191	-0.98	-0.148	0.078	-0.039	-0.08	0.045	-0.01	0.009	0.012	0.012	-0.05
0.147	-0.296	-0.893	0.057	-0.19	-0.98	0.048	0.152	-0.055	-0.039	-0.037	0.069	0.048	0.067	0.066	-0.058
0.147	-0.307	-0.901	0.055	-0.188	-0.981	0.117	0.125	-0.043	-0.036	-0.05	0.062	0.048	0.078	0.058	-0.053
0.101	-0.245	-1.019	0.058	-0.19	-0.98	-0.076	-0.165	0	-0.086	0.013	-0.057	0.002	0.014	0.06	-0.052
0.151	-0.238	-0.987	0.056	-0.191	-0.98	-0.034	0.103	-0.123	-0.034	0.021	-0.025	0.053	0.005	0.029	-0.052
0.143	-0.315	-0.881	0.054	-0.191	-0.98	0.035	0.083	-0.059	-0.04	-0.056	0.081	0.045	0.081	0.076	-0.047
0.147	-0.299	-0.889	0.053	-0.194	-0.98	-0.174	0.094	-0.042	-0.035	-0.037	0.073	0.05	0.064	0.068	-0.048
0.151	-0.241	-0.94	0.05	-0.197	-0.979	-0.111	0.135	-0.077	-0.028	0.023	0.022	0.054	0.005	0.016	-0.071
0.105	-0.245	-0.975	0.049	-0.195	-0.98	0.096	0.037	-0.119	-0.073	0.018	-0.014	0.008	0.008	0.02	-0.063
0.043	-0.311	-0.928	0.053	-0.195	-0.979	0.031	-0.207	-0.037	-0.139	-0.048	0.033	0.053	0.073	0.027	-0.062
0.201	-0.346	-0.834	0.051	-0.197	-0.979	-0.059	0.108	-0.042	0.021	-0.081	0.128	0.105	0.107	0.122	-0.071
0.128	-0.28	-0.94	0.047	-0.197	-0.979	-0.003	0.196	-0.027	-0.048	-0.015	0.021	0.033	0.041	0.015	-0.065
0.082	-0.269	-0.987	0.048	-0.194	-0.98	0.156	-0.015	0.056	-0.095	-0.007	-0.025	0.013	0.029	0.032	-0.053
0.159	-0.272	-0.912	0.047	-0.192	-0.98	0.114	0.072	0.087	-0.018	-0.013	0.05	0.064	0.032	0.043	-0.059
0.109	-0.276	-0.901	0.041	-0.193	-0.98	-0.025	0.346	-0.003	-0.061	-0.016	0.062	0.016	0.035	0.056	-0.055
0.132	-0.292	-0.905	0.042	-0.192	-0.981	0.073	-0.031	0.007	-0.039	-0.032	0.058	0.039	0.049	0.052	-0.049
0.113	-0.276	-1.031	0.044	-0.187	-0.981	0.234	-0.108	0.067	-0.061	-0.021	-0.068	0.021	0.033	0.073	-0.05
0.117	-0.257	-0.983	0.045	-0.184	-0.982	0.176	-0.02	0.068	-0.058	-0.005	-0.02	0.026	0.014	0.025	-0.048
0.155	-0.253	-0.901	0.042	-0.184	-0.982	0.036	0.16	-0.061	-0.016	-0.002	0.063	0.066	0.01	0.059	-0.048
0.12	-0.303	-0.897	0.039	-0.182	-0.983	0.104	0.145	-0.016	-0.048	-0.054	0.068	0.032	0.059	0.064	-0.052
0.101	-0.299	-0.979	0.039	-0.179	-0.983	0.175	0.043	0.085	-0.067	-0.053	-0.015	0.013	0.055	0.018	-0.054
0.101	-0.299	-0.979	0.039	-0.177	-0.983	0.09	0.043	0.081	-0.066	-0.054	-0.014	0.013	0.053	0.017	-0.064
0.136	-0.265	-0.893	0.037	-0.177	-0.984	0.057	0.113	0.04	-0.03	-0.02	0.072	0.048	0.017	0.07	-0.054
0.101	-0.323	-0.873	0.036	-0.176	-0.984	0.053	0.068	-0.002	-0.063	-0.079	0.092	0.015	0.074	0.09	-0.048
0.17	-0.296	-0.912	0.038	-0.17	-0.985	0.308	-0.053	0.067	0.004	-0.058	0.054	0.085	0.046	0.051	-0.046
0.132	-0.257	-0.979	0.038	-0.166	-0.985	0.217	0.014	0.07	-0.035	-0.023	-0.013	0.047	0.007	0.015	-0.041
0.113	-0.214	-0.972	0.036	-0.168	-0.985	-0.088	0.1	0.049	-0.052	0.021	-0.005	0.028	0.035	0.006	-0.036
0.143	-0.23	-0.92	0.03	-0.17	-0.985	-0.078	0.343	-0.003	-0.015	0.008	0.046	0.059	0.018	0.046	-0.042
0.136	-0.253	-0.842	0.03	-0.166	-0.986	0.227	-0.013	0.024	-0.023	-0.02	0.126	0.05	0.005	0.126	-0.047
0.143	-0.303	-0.885	0.034	-0.161	-0.986	0.259	-0.156	0.057	-0.019	-0.075	0.083	0.056	0.056	0.084	-0.053
0.124	-0.307	-0.924	0.034	-0.161	-0.986	0.021	0.029	0.093	-0.039	-0.078	0.043	0.035	0.061	0.047	-0.055
0.059	-0.245	-1.027	0.036	-0.161	-0.986	-0.001	-0.095	0.046	-0.106	-0.016	-0.059	0.032	0.001	0.054	-0.049
0.093	-0.203	-1.042	0.035	-0.16	-0.986	0.042	0.046	0.015	-0.071	0.025	-0.075	0.001	0.042	0.067	-0.048
0.128	-0.218	-0.96	0.032	-0.159	-0.987	0.066	0.176	0.002	-0.033	0.009	0.008	0.033	0.026	0.017	-0.049
0.136	-0.191	-0.92	0.033	-0.154	-0.987	0.248	-0.007	0.074	-0.026	0.031	0.048	0.039	0.053	0.059	-0.039
0.136	-0.222	-0.873	0.034	-0.151	-0.988	0.186	-0.002	0.085	-0.026	-0.003	0.096	0.036	0.023	0.107	-0.042
0.167	-0.311	-0.877	0.03	-0.153	-0.988	-0.064	0.225	0.093	0.008	-0.09	0.092	0.064	0.066	0.103	-0.043
0.117	-0.296	-0.916	0.03	-0.154	-0.988	-0.053	0.01	0.092	-0.042	-0.074	0.053	0.01	0.05	0.064	-0.044
0.097	-0.276	-1.019	0.03	-0.153	-0.988	0.068	0.036	-0.039	-0.061	-0.055	-0.05	0.013	0.03	0.039	-0.039
0.074	-0.226	-1.066	0.026	-0.149	-0.988	0.216	0.175	-0.008	-0.081	-0.009	-0.096	0.039	0.02	0.086	-0.04
0.097	-0.153	-1.035	0.028	-0.144	-0.989	0.258	-0.04	0.104	-0.059	0.059	-0.064	0.018	0.094	0.055	-0.033
0.12	-0.16	-0.983	0.027	-0.141	-0.99	0.136	0.043	0.103	-0.035	0.049	-0.012	0.003	0.087	0.004	-0.035
0.159	-0.214	-0.893	0.025	-0.143	-0.989	-0.095	0.163	0.06	0.006	-0.003	0.078	0.04	0.033	0.086	-0.039
0.124	-0.265	-0.889	0.022	-0.146	-0.989	-0.124	0.168	0.037	-0.026	-0.05	0.082	0.003	0.017	0.089	-0.039
0.093	-0.284	-0.932	0.019	-0.145	-0.989	0.06	0.146	-0.079	-0.054	-0.07	0.039	0.029	0.036	0.045	-0.037
0.113	-0.292	-0.975	0.02	-0.143	-0.99	0.136	-0.027	-0.011	-0.035	-0.08	-0.005	0.012	0.044	0.001	-0.037
0.101	-0.172	-1.039	0.019	-0.141	-0.99	0.104	0.048	0.063	-0.046	0.038	-0.067	0.027	0.075	0.062	-0.032
0.101	-0.172	-1.039	0.02	-0.139	-0.99	0.101	-0.027	0.073	-0.047	0.036	-0.067	0.029	0.076	0.062	-0.018
0.128	-0.164	-0.96	0.021	-0.142	-0.99	-0.159	-0.011	0.056	-0.021	0.046	0.011	0.003	0.084	0.018	-0.018
0.193	-0.164	-0.849	0.017	-0.145	-0.989	-0.109	0.23	-0.012	0.048	0.049	0.121	0.062	0.085	0.127	-0.016
0.147	-0.265	-0.869	0.011	-0.146	-0.989	-0.063	0.283	0	0.007	-0.05	0.102	0.016	0.014	0.106	-0.016
0.163	-0.315	-0.861	0.008	-0.147	-0.989	-0.016	0.209	-0.009	0.027	-0.099	0.11	0.031	0.063	0.113	-0.025
0.14	-0.303	-0.905	0.009	-0.143	-0.99	0.236	-0.018	0.068	0.003	-0.092	0.067	0.008	0.051	0.069	-0.024
0.086	-0.338	-0.912	0.009	-0.138	-0.99	0.306	0.009	-0.024	-0.051	-0.132	0.06	0.046	0.085	0.059	-0.022
0.147	-0.338	-0.975	0.011	-0.136	-0.991	0.131	-0.074	0.11	0.008	-0.134	-0.003	0.017	0.084	0.006	-0.026
0.105	-0.307	-1.015	0.012	-0.135	-0.991	0.065	-0.017	0.138	-0.035	-0.104	-0.042	0.024	0.052	0.047	-0.028
0.09	-0.288	-1.015	0.011	-0.138	-0.99	-0.139	0.094	0.104	-0.049	-0.082	-0.043	0.038	0.032	0.048	-0.019
0.093	-0.226	-0.999	0.009	-0.139	-0.99	-0.065	0.111	0.057	-0.044	-0.018	-0.027	0.032	0.032	0.035	-0.022
0.078	-0.222	-1.054	0.005	-0.146	-0.989	-0.308	0.208	0.046	-0.055	-0.008	-0.083	0.045	0.036	0.092	-0.018
0.097	-0.222	-1.046	0.005	-0.151	-0.989	-0.239	0.046	0.072	-0.036	-0.003	-0.076	0.023	0.037	0.085	-0.015
0.109	-0.187	-1.042	0.003	-0.152	-0.988	-0.072	0.082	0.012	-0.023	0.033	-0.072	0.009	0.073	0.082	-0.014
0.105	-0.153	-0.991	0.001	-0.154	-0.988	-0.078	0.122	0.037	-0.025	0.069	-0.021	0.009	0.109	0.032	-0.006
0.093	-0.164	-0.999	0.002	-0.153	-0.988	0.043	-0.042	0.012	-0.037	0.057	-0.028	0.018	0.098	0.041	-0.004
0.132	-0.141	-1.015	0.002	-0.153	-0.988	0.009	0.059	-0.017	0.002	0.08	-0.044	0.023	0.122	0.058	-0.008
0.12	-0.137	-1.003	0.004	-0.15	-0.989	0.133	-0.108	0.047	-0.012	0.081	-0.032	0.013	0.127	0.047	-0.01
0.109	-0.176	-0.995	0.004	-0.147	-0.989	0.163	0.03	0.001	-0.024	0.039	-0.024	0.002	0.089	0.041	-0.011
0.097	-0.102	-0.987	0.005	-0.142	-0.99	0.225	-0.03	0.032	-0.036	0.108	-0.015	0.008	0.164	0.033	-0.026
0.101	-0.129	-0.964	0.002	-0.138	-0.99	0.23	0.154	-0.002	-0.03	0.077	0.009	0.003	0.137	0.009	-0.035
0.063	-0.149	-0.987	0.002	-0.137	-0.991	0.022	0.029	0.041	-0.068	0.057	-0.015	0.041	0.118	0.034	-0.043
0.101	-0.191	-0.92	0	-0.137	-0.991	0.009	0.133	0.01	-0.027	0.014	0.053	0.002	0.076	0.033	-0.048
0.093	-0.214	-0.905	0	-0.142	-0.99	-0.21	-0.012	0.045	-0.036	-0.004	0.068	0.009	0.053	0.048	-0.055
0.09	-0.199	-0.916	-0.001	-0.145	-0.989	-0.151	0.083	0.026	-0.038	0.014	0.055	0.013	0.069	0.036	-0.057
0.086	-0.23	-0.881	-0.004	-0.15	-0.989	-0.255	0.162	0.019	-0.039	-0.011	0.09	0.017	0.038	0.071	-0.059
0.086	-0.23	-0.881	-0.004	-0.155	-0.988	-0.249	0.026	0.04	-0.039	-0.006	0.09	0.018	0.039	0.071	-0.053
0.086	-0.234	-0.912	-0.005	-0.157	-0.988	-0.087	0.052	0.027	-0.038	-0.008	0.058	0.018	0.035	0.04	-0.059
0.132	-0.187	-0.865	-0.008	-0.16	-0.987	-0.104	0.214	0.055	0.012	0.04	0.105	0.028	0.082	0.088	-0.052
0.055	-0.187	-0.909	-0.007	-0.161	-0.987	-0.085	-0.068	0.054	-0.067	0.042	0.061	0.049	0.082	0.045	-0.044
0.113	-0.241	-0.905	-0.004	-0.162	-0.987	-0.032	-0.11	0.076	-0.012	-0.011	0.065	0.009	0.029	0.048	-0.038
0.124	-0.269	-0.909	0.001	-0.162	-0.987	0.018	-0.202	0.085	-0.005	-0.038	0.061	0.02	0.002	0.045	-0.035
0.128	-0.265	-0.909	0.005	-0.163	-0.987	-0.027	-0.195	0.094	-0.006	-0.033	0.061	0.025	0.006	0.045	-0.015
0.136	-0.288	-0.936	0.006	-0.164	-0.986	-0.018	0.006	0.098	0.001	-0.056	0.033	0.032	0.017	0.018	-0.01
0.143	-0.234	-0.999	0.007	-0.166	-0.986	-0.088	-0.028	0.076	0.007	0	-0.031	0.04	0.038	0.045	-0.006
0.12	-0.257	-0.991	0.007	-0.17	-0.985	-0.181	0.033	0.04	-0.016	-0.02	-0.024	0.017	0.015	0.037	-0.01
0.128	-0.218	-0.972	0.004	-0.174	-0.985	-0.193	0.171	-0.038	-0.005	0.023	-0.005	0.025	0.053	0.016	-0.017
0.067	-0.245	-1.007	0.002	-0.178	-0.984	-0.23	0.099	-0.087	-0.065	0	-0.041	0.036	0.026	0.052	-0.031
0.078	-0.28	-0.964	0	-0.185	-0.983	-0.32	0.096	-0.092	-0.051	-0.028	0.001	0.025	0.009	0.008	-0.027
0.097	-0.261	-0.897	-0.002	-0.191	-0.982	-0.312	0.094	-0.086	-0.03	-0.002	0.067	0.006	0.011	0.058	-0.023
0.167	-0.245	-0.889	-0.003	-0.197	-0.98	-0.308	0.041	-0.127	0.04	0.019	0.074	0.063	0.027	0.066	-0.014
0.155	-0.28	-0.924	-0.008	-0.202	-0.979	-0.198	0.258	-0.096	0.034	-0.012	0.037	0.052	0.008	0.031	-0.005
0.159	-0.272	-0.826	-0.014	-0.205	-0.979	-0.166	0.303	-0.08	0.044	0	0.135	0.055	0	0.129	0
0.159	-0.303	-0.83	-0.016	-0.206	-0.978	-0.023	0.162	-0.003	0.047	-0.03	0.131	0.055	0.03	0.125	-0.017
0.109	-0.276	-0.877	-0.023	-0.205	-0.978	0.037	0.358	0.047	0.003	-0.004	0.083	0.005	0.003	0.077	-0.031
0.055	-0.249	-0.877	-0.026	-0.205	-0.978	0.03	0.217	0.175	-0.047	0.023	0.083	0.049	0.024	0.077	-0.041
0.09	-0.284	-0.83	-0.027	-0.203	-0.979	0.109	0.109	0.134	-0.011	-0.014	0.13	0.014	0.01	0.125	-0.052
0.097	-0.323	-0.79	-0.031	-0.204	-0.979	0.004	0.255	0.147	0.001	-0.052	0.169	0.006	0.049	0.164	-0.061
0.093	-0.311	-0.771	-0.039	-0.205	-0.978	-0.014	0.462	0.126	0.006	-0.039	0.188	0.01	0.037	0.183	-0.059
0.063	-0.365	-0.794	-0.049	-0.208	-0.977	-0.154	0.503	0.098	-0.015	-0.09	0.163	0.04	0.09	0.159	-0.066
0.07	-0.361	-0.778	-0.054	-0.212	-0.976	-0.133	0.329	0.066	-0.001	-0.083	0.177	0.033	0.086	0.175	-0.073
0.017	-0.365	-0.814	-0.063	-0.211	-0.975	0.059	0.477	0.031	-0.045	-0.087	0.141	0.086	0.09	0.14	-0.079
0.02	-0.365	-0.782	-0.069	-0.212	-0.975	-0.006	0.316	0.155	-0.035	-0.086	0.172	0.082	0.089	0.171	-0.077
-0.003	-0.326	-0.838	-0.075	-0.211	-0.975	0.065	0.384	0.142	-0.051	-0.048	0.116	0.105	0.05	0.116	-0.073
0.02	-0.307	-0.838	-0.08	-0.208	-0.975	0.171	0.272	0.11	-0.023	-0.032	0.117	0.082	0.031	0.115	-0.069
0.013	-0.307	-0.897	-0.088	-0.204	-0.975	0.232	0.427	0.034	-0.023	-0.036	0.058	0.09	0.03	0.057	-0.064
-0.037	-0.357	-0.952	-0.09	-0.2	-0.976	0.249	0.147	0.083	-0.07	-0.09	0.003	0.14	0.08	0.001	-0.062
-0.03	-0.326	-0.909	-0.095	-0.199	-0.975	0.067	0.277	0.063	-0.057	-0.06	0.046	0.132	0.049	0.044	-0.058
-0.014	-0.33	-0.822	-0.102	-0.196	-0.975	0.213	0.368	0.028	-0.035	-0.067	0.133	0.117	0.052	0.131	-0.063
-0.01	-0.241	-0.905	-0.108	-0.194	-0.975	0.098	0.343	-0.008	-0.025	0.02	0.05	0.112	0.037	0.048	-0.057
-0.037	-0.276	-0.885	-0.112	-0.192	-0.975	0.111	0.222	0.024	-0.047	-0.017	0.069	0.139	0.002	0.068	-0.059
-0.007	-0.315	-0.873	-0.122	-0.191	-0.974	0.069	0.511	-0.051	-0.007	-0.056	0.08	0.108	0.036	0.08	-0.05
-0.076	-0.296	-0.905	-0.128	-0.19	-0.973	0.061	0.315	-0.046	-0.07	-0.038	0.048	0.178	0.017	0.049	-0.044
-0.03	-0.276	-0.893	-0.139	-0.192	-0.972	-0.105	0.526	-0.16	-0.013	-0.017	0.058	0.131	0.002	0.061	-0.027
-0.026	-0.234	-0.92	-0.148	-0.196	-0.969	-0.219	0.462	-0.157	0	0.03	0.028	0.127	0.045	0.033	-0.018
-0.026	-0.222	-0.983	-0.159	-0.2	-0.967	-0.239	0.519	-0.288	0.01	0.046	-0.037	0.127	0.057	0.031	-0.01
-0.057	-0.265	-0.995	-0.173	-0.205	-0.963	-0.306	0.654	-0.324	-0.007	0.008	-0.053	0.158	0.015	0.043	-0.014
-0.153	-0.315	-1.09	-0.179	-0.209	-0.961	-0.274	0.27	-0.292	-0.097	-0.038	-0.149	0.254	0.034	0.137	-0.027
-0.145	-0.342	-0.995	-0.186	-0.214	-0.959	-0.274	0.349	-0.242	-0.082	-0.06	-0.057	0.246	0.062	0.042	-0.049
-0.195	-0.303	-1.062	-0.193	-0.217	-0.957	-0.175	0.3	-0.249	-0.125	-0.019	-0.126	0.296	0.023	0.109	-0.069
-0.218	-0.245	-1.062	-0.198	-0.218	-0.956	-0.148	0.188	-0.287	-0.143	0.041	-0.127	0.319	0.035	0.109	-0.064
-0.253	-0.214	-1.161	-0.197	-0.218	-0.956	-0.027	-0.096	-0.246	-0.179	0.071	-0.225	0.353	0.066	0.208	-0.035
-0.18	-0.253	-1.192	-0.197	-0.216	-0.956	0.059	-0.035	-0.236	-0.106	0.03	-0.256	0.28	0.027	0.239	0.005
-0.049	-0.373	-1.102	-0.206	-0.212	-0.955	0.18	0.416	-0.225	0.033	-0.093	-0.167	0.149	0.092	0.149	0.014
0.028	-0.454	-0.999	-0.211	-0.208	-0.955	0.206	0.309	-0.031	0.115	-0.178	-0.065	0.072	0.173	0.047	0
-0.18	-0.454	-1.05	-0.214	-0.206	-0.955	0.149	0.152	-0.074	-0.089	-0.18	-0.116	0.28	0.173	0.098	-0.021
-0.283	-0.411	-1.003	-0.211	-0.202	-0.956	0.208	-0.2	-0.043	-0.197	-0.141	-0.067	0.383	0.131	0.05	-0.039
-0.218	-0.334	-0.948	-0.209	-0.195	-0.958	0.419	-0.067	-0.009	-0.133	-0.072	-0.01	0.317	0.054	0.006	-0.051
-0.11	-0.257	-1.011	-0.208	-0.186	-0.96	0.424	-0.091	-0.064	-0.027	-0.003	-0.071	0.209	0.023	0.057	-0.03
-0.041	-0.106	-1.042	-0.202	-0.181	-0.963	0.23	-0.306	-0.176	0.036	0.143	-0.1	0.14	0.174	0.088	0.063
-0.041	-0.106	-1.042	-0.198	-0.177	-0.964	0.146	-0.206	-0.267	0.033	0.139	-0.099	0.14	0.174	0.088	0.165
0.19	-0.106	-1.145	-0.193	-0.176	-0.965	-0.036	-0.303	-0.427	0.258	0.137	-0.2	0.091	0.175	0.191	0.243
0.263	-0.133	-1.208	-0.189	-0.18	-0.965	-0.323	-0.224	-0.443	0.327	0.115	-0.263	0.164	0.148	0.254	0.337
0.251	-0.16	-1.279	-0.178	-0.188	-0.966	-0.521	-0.549	-0.471	0.305	0.096	-0.334	0.152	0.121	0.326	0.419
0.409	-0.141	-1.303	-0.17	-0.196	-0.966	-0.534	-0.471	-0.589	0.454	0.123	-0.358	0.309	0.141	0.35	0.462
0.336	-0.071	-1.33	-0.158	-0.208	-0.965	-0.766	-0.682	-0.721	0.369	0.205	-0.386	0.236	0.212	0.379	0.48
0.409	-0.095	-1.33	-0.142	-0.221	-0.965	-0.81	-0.866	-0.736	0.427	0.194	-0.386	0.309	0.189	0.379	0.512
0.393	-0.265	-1.295	-0.123	-0.231	-0.965	-0.649	-1.101	-0.675	0.392	0.035	-0.351	0.294	0.02	0.343	0.512
0.547	-0.315	-1.141	-0.108	-0.239	-0.965	-0.479	-0.804	-0.589	0.531	-0.007	-0.197	0.448	0.03	0.189	0.528
0.559	-0.342	-1.098	-0.095	-0.244	-0.965	-0.266	-0.666	-0.406	0.529	-0.03	-0.154	0.46	0.057	0.145	0.522
0.605	-0.354	-1.039	-0.081	-0.246	-0.966	-0.104	-0.665	-0.209	0.562	-0.039	-0.094	0.507	0.069	0.086	0.503
0.559	-0.288	-1.027	-0.068	-0.248	-0.966	-0.09	-0.607	-0.015	0.502	0.028	-0.082	0.461	0.003	0.074	0.443
0.467	-0.307	-1.015	-0.053	-0.248	-0.967	-0.01	-0.618	0.146	0.395	0.01	-0.069	0.368	0.022	0.063	0.371
0.336	-0.361	-1.007	-0.04	-0.244	-0.969	0.238	-0.571	0.205	0.251	-0.049	-0.059	0.237	0.076	0.056	0.291
0.263	-0.365	-1.035	-0.029	-0.238	-0.971	0.319	-0.504	0.197	0.167	-0.058	-0.085	0.164	0.079	0.084	0.22
0.259	-0.369	-0.975	-0.018	-0.229	-0.973	0.486	-0.452	0.213	0.152	-0.071	-0.024	0.16	0.082	0.025	0.155
0.259	-0.384	-0.956	-0.007	-0.222	-0.975	0.396	-0.446	0.253	0.141	-0.094	-0.002	0.161	0.097	0.005	0.115
0.205	-0.4	-0.924	0.003	-0.215	-0.977	0.411	-0.432	0.294	0.077	-0.116	0.031	0.107	0.112	0.025	0.098
0.19	-0.315	-0.983	0.018	-0.207	-0.978	0.397	-0.655	0.383	0.047	-0.039	-0.027	0.091	0.026	0.034	0.072
0.274	-0.218	-0.909	0.025	-0.201	-0.979	0.316	-0.278	0.244	0.124	0.051	0.049	0.176	0.072	0.04	0.046
0.17	-0.257	-0.956	0.027	-0.196	-0.98	0.25	-0.058	0.134	0.018	0.008	0.003	0.072	0.034	0.009	0.009
0.147	-0.253	-0.987	0.029	-0.193	-0.981	0.182	-0.027	0.087	-0.006	0.009	-0.028	0.049	0.039	0.041	-0.04
0.013	-0.319	-0.975	0.027	-0.193	-0.981	0.021	0.052	0.004	-0.14	-0.057	-0.017	0.085	0.025	0.029	-0.092
-0.045	-0.446	-0.936	0.032	-0.194	-0.981	-0.019	-0.231	0.103	-0.202	-0.183	0.022	0.143	0.152	0.01	-0.094
-0.018	-0.257	-0.972	0.039	-0.196	-0.98	-0.13	-0.325	0.09	-0.182	0.009	-0.014	0.115	0.038	0.025	-0.094
0.217	-0.249	-0.834	0.042	-0.196	-0.98	0.017	-0.152	0.048	0.049	0.016	0.124	0.12	0.046	0.113	-0.099
0.217	-0.249	-0.834	0.038	-0.197	-0.98	-0.02	0.291	0.103	0.054	0.017	0.124	0.12	0.047	0.113	-0.083
0.047	-0.323	-0.83	0.038	-0.199	-0.979	-0.093	0.019	0.06	-0.115	-0.054	0.128	0.049	0.026	0.116	-0.085
0.047	-0.338	-0.912	0.033	-0.199	-0.979	0.027	0.248	0.001	-0.111	-0.07	0.045	0.049	0.041	0.032	-0.112
-0.03	-0.342	-0.968	0.032	-0.202	-0.979	-0.129	0.068	0.106	-0.186	-0.071	-0.01	0.126	0.044	0.024	-0.142
0.055	-0.323	-0.83	0.03	-0.205	-0.978	-0.15	0.104	-0.036	-0.099	-0.048	0.127	0.041	0.024	0.113	-0.134
0.013	-0.346	-0.92	0.03	-0.207	-0.978	-0.074	-0.041	-0.103	-0.142	-0.069	0.036	0.084	0.046	0.022	-0.131
0.028	-0.357	-0.979	0.03	-0.213	-0.976	-0.296	-0.048	-0.112	-0.127	-0.074	-0.024	0.068	0.057	0.038	-0.136
0.059	-0.354	-0.909	0.025	-0.215	-0.976	-0.06	0.237	-0.27	-0.091	-0.068	0.047	0.037	0.053	0.032	-0.128
-0.03	-0.346	-0.881	0.027	-0.215	-0.976	0.051	-0.172	-0.113	-0.182	-0.061	0.074	0.126	0.044	0.058	-0.11
0.07	-0.365	-0.909	0.032	-0.217	-0.976	-0.084	-0.223	0.013	-0.086	-0.078	0.046	0.026	0.062	0.03	-0.112
0.093	-0.292	-0.964	0.032	-0.221	-0.975	-0.182	-0.018	-0.045	-0.063	-0.001	-0.01	0.003	0.012	0.026	-0.106
0.032	-0.257	-0.952	0.037	-0.218	-0.975	0.153	-0.244	-0.022	-0.13	0.031	0.003	0.065	0.048	0.015	-0.087
0.143	-0.346	-0.818	0.042	-0.216	-0.975	0.102	-0.212	0.073	-0.023	-0.059	0.137	0.047	0.04	0.119	-0.081
0.086	-0.384	-0.869	0.039	-0.217	-0.975	-0.036	0.169	-0.005	-0.077	-0.097	0.086	0.011	0.078	0.067	-0.081
0.078	-0.284	-1.007	0.043	-0.216	-0.975	0.072	-0.225	-0.024	-0.09	0.002	-0.052	0.019	0.024	0.071	-0.074
0.128	-0.319	-0.905	0.045	-0.217	-0.975	-0.006	-0.065	0.088	-0.042	-0.032	0.05	0.03	0.01	0.03	-0.071
0.097	-0.35	-0.912	0.045	-0.218	-0.975	-0.073	0.011	0.072	-0.074	-0.061	0.042	0.001	0.04	0.022	-0.069
0.109	-0.292	-0.96	0.043	-0.214	-0.976	0.218	0.133	-0.015	-0.06	-0.008	-0.004	0.011	0.019	0.025	-0.072
0.063	-0.238	-0.991	0.047	-0.213	-0.976	0.081	-0.22	0.023	-0.111	0.045	-0.035	0.035	0.074	0.057	-0.071
0.105	-0.334	-0.909	0.045	-0.216	-0.975	-0.151	0.121	0.029	-0.067	-0.049	0.048	0.007	0.022	0.026	-0.061
0.132	-0.365	-0.901	0.041	-0.218	-0.975	-0.082	0.207	-0.062	-0.036	-0.078	0.055	0.034	0.052	0.034	-0.061
0.113	-0.288	-1.023	0.042	-0.215	-0.976	0.197	-0.029	-0.032	-0.057	-0.004	-0.066	0.015	0.026	0.089	-0.056
0.093	-0.226	-1.027	0.047	-0.214	-0.976	0.019	-0.244	0.094	-0.082	0.057	-0.07	0.004	0.089	0.093	-0.066
0.113	-0.245	-0.928	0.049	-0.218	-0.975	-0.202	-0.111	0.013	-0.066	0.042	0.028	0.015	0.071	0.005	-0.074
0.047	-0.354	-0.924	0.044	-0.22	-0.974	-0.079	0.232	-0.083	-0.127	-0.064	0.032	0.05	0.037	0.008	-0.087
0.059	-0.299	-1.007	0.047	-0.219	-0.975	0.101	-0.141	0.009	-0.119	-0.012	-0.051	0.038	0.018	0.075	-0.093
0.059	-0.299	-1.007	0.046	-0.219	-0.975	-0.017	0.063	0.067	-0.118	-0.011	-0.051	0.038	0.019	0.075	-0.098
0.117	-0.342	-0.865	0.044	-0.221	-0.974	-0.076	0.117	-0.025	-0.058	-0.051	0.091	0.021	0.023	0.066	-0.084
0.086	-0.354	-0.916	0.045	-0.22	-0.974	0.055	-0.055	-0.029	-0.09	-0.063	0.04	0.01	0.034	0.014	-0.085
0.105	-0.33	-0.983	0.043	-0.22	-0.974	0.007	0.123	0.014	-0.069	-0.04	-0.027	0.01	0.01	0.054	-0.096
0.043	-0.303	-1.015	0.044	-0.222	-0.974	-0.074	-0.032	0.011	-0.131	-0.011	-0.059	0.051	0.019	0.086	-0.08
0.04	-0.299	-0.905	0.048	-0.221	-0.974	0.051	-0.211	-0.004	-0.139	-0.008	0.051	0.055	0.023	0.023	-0.082
0.205	-0.319	-0.865	0.045	-0.219	-0.975	0.119	0.174	-0.065	0.029	-0.029	0.091	0.111	0.005	0.062	-0.084
0.09	-0.373	-0.885	0.049	-0.219	-0.974	0.044	-0.188	0.105	-0.09	-0.083	0.071	0.004	0.048	0.042	-0.086
0.101	-0.299	-0.979	0.049	-0.22	-0.974	-0.03	0.034	0.042	-0.078	-0.009	-0.023	0.009	0.027	0.053	-0.065
0.043	-0.284	-1.015	0.053	-0.222	-0.974	-0.081	-0.223	-0.014	-0.14	0.008	-0.06	0.048	0.043	0.089	-0.077
0.19	-0.292	-0.818	0.053	-0.22	-0.974	0.075	0.026	-0.048	0.006	0	0.138	0.098	0.036	0.108	-0.066
0.163	-0.396	-0.822	0.056	-0.219	-0.974	0.086	-0.15	0.086	-0.024	-0.106	0.134	0.072	0.068	0.104	-0.067
0.159	-0.384	-0.873	0.054	-0.219	-0.974	0.023	0.158	0.045	-0.025	-0.094	0.083	0.069	0.056	0.053	-0.066
0.105	-0.272	-0.956	0.05	-0.221	-0.974	-0.071	0.167	-0.045	-0.076	0.02	0	0.015	0.057	0.03	-0.071
0.043	-0.241	-1.027	0.053	-0.221	-0.974	-0.003	-0.142	-0.031	-0.14	0.051	-0.071	0.046	0.089	0.101	-0.076
0.136	-0.272	-0.897	0.05	-0.219	-0.974	0.085	0.171	0.011	-0.044	0.018	0.059	0.046	0.058	0.03	-0.084
0.109	-0.342	-0.865	0.05	-0.22	-0.974	-0.024	0.002	0.022	-0.071	-0.05	0.091	0.02	0.011	0.062	-0.08
0.086	-0.392	-0.944	0.05	-0.222	-0.974	-0.043	0.031	-0.028	-0.094	-0.099	0.011	0.003	0.061	0.016	-0.075
0.132	-0.307	-0.932	0.047	-0.222	-0.974	0.022	0.116	-0.042	-0.045	-0.014	0.024	0.044	0.024	0.004	-0.077
0.082	-0.292	-0.987	0.049	-0.219	-0.974	0.115	-0.06	0.059	-0.097	-0.001	-0.031	0.006	0.04	0.058	-0.079
0.124	-0.296	-0.885	0.047	-0.22	-0.974	-0.018	0.117	0.049	-0.052	-0.004	0.071	0.036	0.036	0.045	-0.066
0.093	-0.299	-0.861	0.041	-0.227	-0.973	-0.314	0.303	-0.041	-0.077	-0.001	0.094	0.005	0.033	0.07	-0.067
0.186	-0.396	-0.826	0.037	-0.23	-0.972	-0.172	0.22	-0.09	0.02	-0.094	0.129	0.097	0.063	0.106	-0.057
0.105	-0.415	-0.956	0.04	-0.227	-0.973	0.185	-0.146	-0.018	-0.064	-0.116	-0.001	0.017	0.082	0.023	-0.052
0.147	-0.323	-0.936	0.039	-0.225	-0.974	0.122	0.094	0.026	-0.02	-0.026	0.019	0.06	0.011	0.002	-0.04
0.132	-0.319	-0.912	0.038	-0.229	-0.973	-0.154	0.047	0.082	-0.035	-0.019	0.042	0.044	0.016	0.022	-0.055
0.132	-0.319	-0.912	0.035	-0.23	-0.973	-0.061	0.192	0.031	-0.032	-0.017	0.042	0.044	0.016	0.024	-0.048
0.074	-0.323	-0.901	0.035	-0.228	-0.973	0.096	-0.034	-0.051	-0.09	-0.022	0.054	0.013	0.013	0.036	-0.048
0.12	-0.323	-0.999	0.035	-0.225	-0.974	0.168	0.03	-0.003	-0.044	-0.025	-0.044	0.035	0.014	0.062	-0.059
0.113	-0.284	-1.023	0.033	-0.225	-0.974	0.019	0.136	0.066	-0.049	0.013	-0.067	0.028	0.053	0.086	-0.056
0.036	-0.211	-0.995	0.032	-0.228	-0.973	-0.169	0.072	0.057	-0.125	0.09	-0.04	0.049	0.126	0.058	-0.05
0.151	-0.296	-0.889	0.028	-0.229	-0.973	-0.025	0.212	-0.016	-0.006	0.005	0.066	0.066	0.04	0.049	-0.064
0.113	-0.373	-0.849	0.026	-0.229	-0.973	0.014	0.102	-0.032	-0.042	-0.072	0.106	0.028	0.038	0.089	-0.065
0.109	-0.458	-0.818	0.03	-0.226	-0.974	0.21	-0.16	0.066	-0.05	-0.16	0.138	0.023	0.123	0.121	-0.062
0.167	-0.423	-0.849	0.029	-0.222	-0.975	0.221	0.063	0.028	0.009	-0.129	0.107	0.08	0.089	0.091	-0.071
0.047	-0.373	-0.995	0.028	-0.226	-0.974	-0.175	0.104	0.1	-0.109	-0.075	-0.039	0.041	0.039	0.054	-0.063
0.043	-0.253	-1.042	0.025	-0.231	-0.973	-0.257	0.158	0.102	-0.11	0.05	-0.088	0.047	0.081	0.101	-0.055
0.105	-0.226	-0.972	0.023	-0.231	-0.973	0.021	0.091	-0.096	-0.047	0.077	-0.017	0.012	0.108	0.029	-0.07
0.093	-0.253	-0.952	0.019	-0.23	-0.973	0.027	0.222	-0.073	-0.054	0.049	0.003	0.003	0.081	0.008	-0.056
0.047	-0.269	-0.936	0.022	-0.227	-0.974	0.189	-0.152	0.084	-0.103	0.03	0.02	0.052	0.066	0.008	-0.054
0.163	-0.346	-0.869	0.024	-0.224	-0.974	0.181	-0.041	0.092	0.011	-0.05	0.087	0.059	0.012	0.075	-0.057
0.117	-0.373	-0.857	0.021	-0.225	-0.974	-0.073	0.177	0.059	-0.032	-0.076	0.099	0.009	0.04	0.087	-0.056
0.097	-0.338	-0.936	0.02	-0.229	-0.973	-0.149	0.075	0.008	-0.051	-0.037	0.019	0.013	0.006	0.01	-0.047
0.086	-0.319	-0.991	0.019	-0.228	-0.974	0.056	0.039	-0.105	-0.061	-0.019	-0.036	0.029	0.012	0.044	-0.055
0.04	-0.241	-1.066	0.014	-0.226	-0.974	0.117	0.233	-0.115	-0.102	0.056	-0.11	0.079	0.089	0.118	-0.054
0.051	-0.211	-1.046	0.016	-0.221	-0.975	0.23	-0.116	0.043	-0.093	0.083	-0.089	0.072	0.119	0.097	-0.065
0.067	-0.226	-0.991	0.018	-0.217	-0.976	0.227	-0.082	0.024	-0.08	0.063	-0.033	0.059	0.104	0.041	-0.057
0.028	-0.238	-0.968	0.02	-0.217	-0.976	-0.026	-0.091	0.073	-0.12	0.052	-0.01	0.1	0.093	0.017	-0.056
0.155	-0.265	-0.928	0.02	-0.218	-0.976	-0.031	0.05	0.076	0.007	0.026	0.03	0.024	0.067	0.021	-0.056
0.132	-0.323	-0.845	0.017	-0.223	-0.975	-0.216	0.169	0.004	-0.013	-0.028	0.112	0.001	0.01	0.102	-0.045
0.132	-0.354	-0.814	0.015	-0.228	-0.974	-0.255	0.138	0.01	-0.011	-0.053	0.142	0.001	0.019	0.132	-0.024
0.19	-0.415	-0.794	0.01	-0.231	-0.973	-0.14	0.272	-0.086	0.052	-0.111	0.161	0.056	0.08	0.149	-0.026
0.19	-0.415	-0.794	0.007	-0.235	-0.972	-0.157	0.138	-0.012	0.054	-0.108	0.16	0.056	0.08	0.147	-0.03
0.151	-0.354	-0.869	0.006	-0.233	-0.973	0.141	0.054	-0.074	0.017	-0.048	0.086	0.018	0.017	0.071	-0.021
0.074	-0.369	-0.912	0.005	-0.232	-0.973	0.072	0.085	-0.053	-0.058	-0.064	0.043	0.057	0.03	0.026	-0.023
0.109	-0.33	-0.979	0.007	-0.231	-0.973	0.056	-0.099	0.031	-0.026	-0.027	-0.024	0.021	0.009	0.043	-0.038
0.113	-0.334	-0.979	0.008	-0.228	-0.974	0.148	-0.002	0.027	-0.022	-0.033	-0.023	0.015	0.005	0.044	-0.045
0.036	-0.292	-0.995	0.008	-0.233	-0.972	-0.243	0.003	0.071	-0.1	0.014	-0.04	0.09	0.047	0.061	-0.042
0.067	-0.257	-0.991	0.006	-0.238	-0.971	-0.247	0.119	0.08	-0.067	0.054	-0.038	0.056	0.081	0.057	-0.036
0.055	-0.238	-0.999	0.006	-0.243	-0.97	-0.269	0.022	-0.019	-0.078	0.079	-0.047	0.065	0.1	0.065	-0.041
0.159	-0.238	-0.916	0.001	-0.247	-0.969	-0.171	0.258	-0.058	0.031	0.082	0.035	0.04	0.1	0.017	-0.033
0.105	-0.269	-0.893	0	-0.248	-0.969	-0.059	0.07	-0.033	-0.022	0.053	0.059	0.013	0.068	0.039	-0.034
0.117	-0.311	-0.873	-0.001	-0.249	-0.968	-0.064	0.032	-0.047	-0.01	0.012	0.078	0	0.026	0.058	-0.041
0.105	-0.357	-0.845	-0.003	-0.247	-0.969	0.135	0.128	-0.007	-0.019	-0.037	0.107	0.011	0.021	0.085	-0.054
0.059	-0.377	-0.865	0.001	-0.246	-0.969	0.098	-0.167	0.016	-0.069	-0.058	0.087	0.057	0.041	0.065	-0.059
0.132	-0.396	-0.794	-0.002	-0.247	-0.969	-0.029	0.141	0.013	0.007	-0.076	0.158	0.017	0.06	0.136	-0.053
0.097	-0.435	-0.842	0.001	-0.247	-0.969	0.029	-0.102	0.051	-0.03	-0.114	0.11	0.017	0.099	0.089	-0.051
0.151	-0.435	-0.865	0	-0.25	-0.968	-0.121	0.072	0.049	0.024	-0.111	0.086	0.037	0.099	0.065	-0.042
0.12	-0.396	-0.838	0.002	-0.251	-0.968	-0.042	-0.055	0.046	-0.008	-0.071	0.113	0.006	0.06	0.092	-0.047
0.124	-0.388	-0.81	-0.004	-0.256	-0.967	-0.242	0.313	-0.003	0.002	-0.058	0.139	0.01	0.053	0.12	-0.05
0.067	-0.415	-0.885	-0.004	-0.261	-0.965	-0.23	0.038	0.027	-0.056	-0.08	0.063	0.049	0.08	0.045	-0.062
0.07	-0.388	-0.838	-0.008	-0.267	-0.964	-0.279	0.198	-0.038	-0.048	-0.047	0.108	0.046	0.055	0.092	-0.067
0.067	-0.392	-0.873	-0.014	-0.273	-0.962	-0.314	0.308	0.017	-0.046	-0.045	0.071	0.051	0.058	0.056	-0.07
0.055	-0.485	-0.889	-0.016	-0.278	-0.96	-0.216	0.126	-0.026	-0.056	-0.133	0.053	0.062	0.151	0.041	-0.063
0.07	-0.462	-0.869	-0.015	-0.283	-0.959	-0.195	0.002	0.059	-0.041	-0.105	0.072	0.046	0.128	0.061	-0.057
0.093	-0.431	-0.865	-0.017	-0.286	-0.958	-0.179	0.096	0.007	-0.016	-0.071	0.074	0.024	0.097	0.065	-0.05
0.078	-0.415	-0.877	-0.017	-0.292	-0.956	-0.257	0.041	0.055	-0.032	-0.05	0.061	0.04	0.082	0.054	-0.048
0.109	-0.4	-0.834	-0.021	-0.298	-0.954	-0.325	0.205	-0.013	0.003	-0.028	0.102	0.01	0.067	0.097	-0.044
0.086	-0.415	-0.814	-0.022	-0.304	-0.952	-0.266	0.08	0.012	-0.019	-0.037	0.12	0.033	0.082	0.116	-0.044
0.097	-0.384	-0.838	-0.022	-0.307	-0.951	-0.154	0.024	0.042	-0.008	-0.003	0.095	0.023	0.052	0.093	-0.034
0.093	-0.381	-0.838	-0.023	-0.31	-0.95	-0.134	0.104	0.03	-0.01	0.004	0.094	0.027	0.048	0.093	-0.026
0.12	-0.326	-0.865	-0.026	-0.313	-0.949	-0.177	0.19	0.025	0.02	0.062	0.065	0	0.005	0.065	-0.018
0.143	-0.346	-0.83	-0.029	-0.317	-0.948	-0.2	0.152	0.001	0.046	0.047	0.099	0.022	0.014	0.1	-0.008
0.09	-0.346	-0.901	-0.029	-0.321	-0.947	-0.159	0.042	0.052	-0.007	0.05	0.027	0.032	0.015	0.03	0.009
0.136	-0.342	-0.849	-0.03	-0.326	-0.945	-0.288	0.13	0.042	0.041	0.06	0.076	0.014	0.011	0.081	0.016
0.151	-0.326	-0.885	-0.032	-0.331	-0.943	-0.23	0.103	0.011	0.058	0.08	0.038	0.028	0.005	0.046	0.021
0.143	-0.307	-0.877	-0.033	-0.334	-0.942	-0.185	0.091	0.027	0.052	0.103	0.045	0.021	0.024	0.054	0.034
0.159	-0.334	-0.845	-0.031	-0.336	-0.942	-0.067	-0.023	0.057	0.067	0.077	0.075	0.036	0.004	0.086	0.037
0.155	-0.33	-0.885	-0.034	-0.338	-0.941	-0.113	0.209	0.073	0.066	0.083	0.035	0.031	0	0.046	0.032
0.136	-0.346	-0.861	-0.036	-0.336	-0.941	0.082	0.153	0.041	0.05	0.066	0.059	0.012	0.015	0.07	0.025
0.124	-0.392	-0.857	-0.037	-0.335	-0.941	0.074	0.078	0.049	0.039	0.019	0.063	0	0.062	0.074	0.016
0.093	-0.408	-0.877	-0.04	-0.334	-0.942	0.065	0.189	0.074	0.012	0.003	0.043	0.031	0.077	0.054	0.004
0.086	-0.392	-0.873	-0.042	-0.334	-0.942	0.014	0.134	0.006	0.007	0.019	0.046	0.04	0.062	0.058	-0.004
0.078	-0.408	-0.889	-0.044	-0.336	-0.941	-0.08	0.144	-0.014	0.002	0.005	0.03	0.048	0.078	0.042	-0.014
0.086	-0.431	-0.838	-0.049	-0.337	-0.94	-0.049	0.256	-0.042	0.015	-0.017	0.08	0.04	0.101	0.093	-0.018
0.067	-0.377	-0.81	-0.054	-0.34	-0.939	-0.12	0.268	-0.019	0.001	0.04	0.106	0.06	0.047	0.12	-0.023
0.07	-0.377	-0.822	-0.058	-0.344	-0.937	-0.216	0.221	-0.055	0.009	0.044	0.093	0.056	0.047	0.109	-0.024
0.059	-0.392	-0.802	-0.063	-0.348	-0.936	-0.19	0.264	-0.048	0.002	0.033	0.111	0.068	0.062	0.128	-0.03
0.059	-0.373	-0.853	-0.068	-0.352	-0.934	-0.205	0.244	-0.086	0.007	0.056	0.058	0.069	0.043	0.076	-0.023
0.02	-0.411	-0.842	-0.073	-0.356	-0.931	-0.254	0.274	-0.104	-0.025	0.022	0.067	0.108	0.082	0.087	-0.023
0.086	-0.419	-0.798	-0.076	-0.361	-0.93	-0.227	0.151	-0.022	0.043	0.019	0.109	0.043	0.09	0.13	-0.02
0.043	-0.439	-0.822	-0.08	-0.363	-0.928	-0.121	0.244	-0.051	0.005	0.002	0.084	0.085	0.11	0.108	-0.025
0.047	-0.442	-0.802	-0.085	-0.365	-0.927	-0.088	0.251	-0.059	0.013	0	0.102	0.082	0.114	0.128	-0.02
0.024	-0.435	-0.818	-0.087	-0.367	-0.926	-0.077	0.149	-0.01	-0.007	0.01	0.086	0.106	0.107	0.111	-0.024
0.02	-0.423	-0.849	-0.092	-0.367	-0.926	-0.015	0.25	-0.03	-0.007	0.022	0.053	0.11	0.096	0.079	-0.028
0.04	-0.45	-0.802	-0.098	-0.368	-0.925	-0.021	0.308	-0.046	0.018	-0.005	0.1	0.091	0.123	0.126	-0.034
0.001	-0.481	-0.814	-0.102	-0.369	-0.924	-0.004	0.228	-0.017	-0.016	-0.035	0.087	0.13	0.154	0.115	-0.04
-0.014	-0.435	-0.834	-0.103	-0.369	-0.924	-0.006	0.104	0.038	-0.03	0.012	0.067	0.146	0.108	0.096	-0.036
-0.022	-0.481	-0.814	-0.105	-0.368	-0.924	0.057	0.111	0.01	-0.036	-0.035	0.087	0.153	0.155	0.115	-0.037
0.04	-0.45	-0.798	-0.109	-0.366	-0.924	0.144	0.218	-0.015	0.029	-0.006	0.103	0.093	0.124	0.13	-0.022
0.013	-0.427	-0.83	-0.111	-0.365	-0.925	0.088	0.141	0.011	0.004	0.016	0.072	0.12	0.1	0.099	-0.014
0.055	-0.419	-0.857	-0.114	-0.362	-0.925	0.147	0.211	-0.001	0.05	0.021	0.045	0.077	0.093	0.072	-0.002
0.005	-0.423	-0.865	-0.117	-0.361	-0.925	0.084	0.157	0.005	0.002	0.016	0.037	0.127	0.098	0.065	0.006
0.013	-0.415	-0.873	-0.118	-0.358	-0.926	0.179	0.071	-0.007	0.011	0.02	0.031	0.12	0.091	0.057	0.021
0.036	-0.419	-0.901	-0.119	-0.356	-0.927	0.122	0.083	0.014	0.035	0.015	0.004	0.098	0.095	0.029	0.023
0.063	-0.354	-0.889	-0.123	-0.353	-0.927	0.133	0.228	-0.069	0.066	0.078	0.016	0.071	0.029	0.04	0.025
0.047	-0.373	-0.873	-0.127	-0.352	-0.927	0.078	0.229	-0.09	0.055	0.057	0.032	0.087	0.048	0.056	0.027
-0.018	-0.4	-0.92	-0.132	-0.35	-0.927	0.073	0.247	-0.105	-0.006	0.028	-0.016	0.152	0.076	0.009	0.031
-0.022	-0.392	-0.948	-0.135	-0.35	-0.927	0.013	0.15	-0.07	-0.007	0.036	-0.044	0.156	0.068	0.018	0.031
0.013	-0.404	-0.956	-0.142	-0.349	-0.926	0.029	0.355	-0.101	0.035	0.024	-0.052	0.122	0.081	0.026	0.041
0.009	-0.411	-0.964	-0.15	-0.347	-0.926	0.1	0.397	-0.124	0.038	0.014	-0.061	0.126	0.089	0.034	0.059
0.032	-0.439	-0.979	-0.159	-0.346	-0.925	0.079	0.483	-0.096	0.071	-0.015	-0.077	0.103	0.116	0.05	0.071
0.009	-0.435	-1.023	-0.167	-0.343	-0.924	0.124	0.432	-0.088	0.055	-0.013	-0.121	0.126	0.113	0.093	0.07
-0.049	-0.469	-1.082	-0.175	-0.338	-0.925	0.27	0.443	-0.029	0.006	-0.053	-0.18	0.184	0.148	0.152	0.08
-0.095	-0.458	-1.133	-0.181	-0.328	-0.927	0.549	0.369	0.044	-0.034	-0.051	-0.229	0.23	0.136	0.204	0.075
-0.014	-0.439	-1.09	-0.186	-0.315	-0.931	0.75	0.365	0.119	0.052	-0.045	-0.182	0.15	0.117	0.16	0.045
-0.076	-0.384	-1.109	-0.191	-0.303	-0.933	0.667	0.334	0.085	-0.004	-0.003	-0.199	0.211	0.064	0.179	0.007
-0.18	-0.446	-1.031	-0.193	-0.293	-0.936	0.555	0.105	0.017	-0.107	-0.075	-0.117	0.315	0.126	0.1	-0.029
-0.222	-0.4	-0.975	-0.19	-0.285	-0.94	0.431	-0.21	-0.043	-0.153	-0.036	-0.059	0.358	0.08	0.045	-0.056
-0.199	-0.33	-0.869	-0.189	-0.278	-0.942	0.404	-0.044	-0.072	-0.13	0.025	0.05	0.335	0.01	0.06	-0.049
-0.095	-0.226	-0.912	-0.187	-0.27	-0.944	0.384	-0.106	-0.1	-0.028	0.122	0.009	0.232	0.095	0.016	-0.017
-0.007	-0.129	-1.07	-0.184	-0.264	-0.947	0.246	-0.21	-0.251	0.057	0.213	-0.146	0.143	0.191	0.142	0.055
-0.007	-0.129	-1.07	-0.183	-0.261	-0.948	0.031	-0.182	-0.445	0.056	0.21	-0.145	0.143	0.191	0.141	0.137
0.128	-0.156	-1.106	-0.185	-0.263	-0.947	-0.248	-0.016	-0.654	0.193	0.185	-0.181	0.009	0.163	0.176	0.213
0.143	-0.18	-1.173	-0.185	-0.268	-0.945	-0.41	-0.118	-0.62	0.208	0.167	-0.25	0.007	0.139	0.242	0.264
0.213	-0.257	-1.216	-0.183	-0.275	-0.944	-0.474	-0.222	-0.665	0.275	0.096	-0.295	0.076	0.061	0.285	0.327
0.228	-0.323	-1.208	-0.175	-0.28	-0.944	-0.396	-0.534	-0.63	0.283	0.036	-0.287	0.091	0.005	0.277	0.382
0.301	-0.35	-1.22	-0.16	-0.283	-0.946	-0.264	-0.922	-0.653	0.341	0.011	-0.297	0.164	0.033	0.289	0.435
0.432	-0.249	-1.2	-0.146	-0.284	-0.948	-0.215	-0.821	-0.67	0.458	0.114	-0.276	0.295	0.067	0.269	0.485
0.459	-0.241	-1.263	-0.128	-0.284	-0.95	-0.056	-0.969	-0.436	0.467	0.121	-0.336	0.321	0.075	0.332	0.552
0.559	-0.207	-1.22	-0.105	-0.284	-0.953	-0.064	-1.214	-0.314	0.543	0.156	-0.29	0.422	0.109	0.289	0.614
0.69	-0.16	-1.212	-0.084	-0.284	-0.955	-0.025	-1.034	-0.148	0.653	0.202	-0.28	0.552	0.155	0.281	0.645
0.724	-0.214	-1.251	-0.064	-0.283	-0.957	0.011	-0.896	-0.005	0.668	0.147	-0.318	0.587	0.1	0.321	0.642
0.69	-0.23	-1.243	-0.047	-0.281	-0.958	0.075	-0.793	-0.04	0.616	0.13	-0.308	0.552	0.085	0.314	0.619
0.54	-0.276	-1.291	-0.026	-0.277	-0.96	0.196	-1.009	0.044	0.445	0.08	-0.354	0.401	0.039	0.363	0.564
0.532	-0.265	-1.236	-0.004	-0.272	-0.962	0.277	-1.052	0.036	0.415	0.086	-0.297	0.393	0.051	0.308	0.477
0.528	-0.265	-1.121	0.018	-0.265	-0.964	0.356	-1.037	0.02	0.39	0.079	-0.181	0.389	0.052	0.195	0.394
0.44	-0.23	-1.023	0.036	-0.256	-0.966	0.461	-0.891	0.032	0.283	0.105	-0.08	0.3	0.087	0.097	0.337
0.49	-0.303	-0.83	0.052	-0.254	-0.966	0.103	-0.734	0.007	0.317	0.03	0.112	0.351	0.014	0.096	0.285
0.493	-0.415	-0.798	0.058	-0.251	-0.966	0.19	-0.264	-0.139	0.315	-0.085	0.144	0.354	0.098	0.128	0.221
0.432	-0.381	-0.912	0.061	-0.246	-0.967	0.303	-0.136	-0.103	0.251	-0.055	0.031	0.293	0.063	0.014	0.19
0.374	-0.342	-0.723	0.065	-0.244	-0.968	0.119	-0.133	0.049	0.189	-0.018	0.22	0.236	0.025	0.204	0.145
0.317	-0.311	-0.979	0.065	-0.241	-0.968	0.167	0.018	0.011	0.131	0.009	-0.035	0.179	0.005	0.052	0.087
0.197	-0.292	-0.991	0.06	-0.238	-0.969	0.136	0.296	0.082	0.017	0.026	-0.046	0.06	0.024	0.063	0.029
0.12	-0.435	-0.972	0.061	-0.233	-0.971	0.278	0	0.066	-0.061	-0.122	-0.025	0.017	0.12	0.043	-0.004
0.07	-0.396	-1.035	0.061	-0.233	-0.971	0.014	-0.008	0.027	-0.111	-0.083	-0.088	0.067	0.082	0.106	-0.047
0.155	-0.211	-0.83	0.061	-0.233	-0.971	0.029	0.018	0.004	-0.026	0.102	0.117	0.018	0.103	0.099	-0.068
0.086	-0.241	-0.975	0.062	-0.232	-0.971	0.023	-0.056	0.073	-0.097	0.071	-0.029	0.051	0.072	0.047	-0.081
0.086	-0.241	-0.975	0.059	-0.234	-0.97	-0.082	0.171	-0.03	-0.094	0.073	-0.029	0.051	0.071	0.047	-0.089
0.059	-0.28	-0.96	0.065	-0.233	-0.97	0.048	-0.287	0.024	-0.126	0.033	-0.013	0.079	0.032	0.032	-0.088
0.101	-0.211	-0.845	0.068	-0.235	-0.97	-0.082	-0.175	-0.018	-0.087	0.105	0.101	0.036	0.101	0.083	-0.091
0.167	-0.296	-0.834	0.069	-0.232	-0.97	0.137	-0.049	-0.013	-0.023	0.017	0.113	0.029	0.016	0.095	-0.095
0.117	-0.392	-0.885	0.074	-0.229	-0.971	0.182	-0.215	0.141	-0.078	-0.082	0.063	0.021	0.082	0.044	-0.096
0.117	-0.257	-0.861	0.07	-0.229	-0.971	0.027	0.244	0.013	-0.074	0.052	0.087	0.02	0.052	0.068	-0.09
0.113	-0.323	-0.822	0.072	-0.227	-0.971	0.12	-0.091	0.022	-0.079	-0.015	0.127	0.024	0.015	0.108	-0.088
0.113	-0.326	-0.916	0.075	-0.226	-0.971	0.041	-0.119	0.053	-0.082	-0.02	0.032	0.024	0.02	0.013	-0.078
0.124	-0.265	-0.987	0.073	-0.227	-0.971	-0.047	0.086	-0.013	-0.069	0.043	-0.039	0.012	0.041	0.058	-0.068
0.17	-0.261	-0.901	0.077	-0.22	-0.972	0.385	-0.188	-0.021	-0.026	0.04	0.049	0.034	0.044	0.029	-0.041
0.178	-0.253	-0.869	0.08	-0.215	-0.973	0.25	-0.154	0.049	-0.022	0.043	0.082	0.042	0.051	0.06	-0.035
0.209	-0.222	-0.979	0.079	-0.214	-0.974	0.07	0.082	-0.001	0.01	0.072	-0.028	0.074	0.081	0.05	-0.027
0.132	-0.199	-0.983	0.083	-0.211	-0.974	0.158	-0.196	0.004	-0.072	0.092	-0.032	0.003	0.104	0.054	-0.035
0.236	-0.211	-0.834	0.081	-0.211	-0.974	0.01	0.113	-0.022	0.034	0.081	0.119	0.101	0.092	0.096	-0.031
0.124	-0.296	-0.916	0.08	-0.215	-0.973	-0.222	0.093	-0.017	-0.076	0	0.036	0.01	0.006	0.013	-0.045
0.151	-0.249	-0.995	0.077	-0.216	-0.973	-0.031	0.109	-0.106	-0.047	0.047	-0.043	0.017	0.051	0.065	-0.04
0.174	-0.261	-0.869	0.079	-0.217	-0.973	-0.048	-0.056	0.029	-0.026	0.036	0.083	0.041	0.038	0.061	-0.057
0.205	-0.319	-0.853	0.08	-0.219	-0.972	-0.09	-0.07	-0.135	0.003	-0.019	0.099	0.073	0.021	0.077	-0.059
0.074	-0.249	-1.015	0.076	-0.218	-0.973	0.081	0.184	-0.136	-0.124	0.049	-0.062	0.057	0.048	0.084	-0.065
0.113	-0.211	-0.916	0.075	-0.219	-0.973	-0.067	0.058	0.007	-0.085	0.089	0.036	0.018	0.086	0.015	-0.061
0.174	-0.311	-0.842	0.074	-0.221	-0.973	-0.04	0.04	-0.026	-0.024	-0.01	0.111	0.044	0.016	0.09	-0.072
0.178	-0.296	-0.912	0.074	-0.218	-0.973	0.158	0.025	0.01	-0.02	0.002	0.041	0.049	0.001	0.02	-0.062
0.109	-0.265	-0.948	0.076	-0.217	-0.973	0.031	-0.054	0.102	-0.092	0.033	0.006	0.019	0.028	0.015	-0.061
0.178	-0.265	-0.873	0.071	-0.217	-0.974	0.011	0.268	-0.002	-0.018	0.033	0.081	0.051	0.027	0.06	-0.057
0.155	-0.361	-0.822	0.071	-0.216	-0.974	0.09	0.018	-0.002	-0.041	-0.065	0.133	0.029	0.07	0.112	-0.058
0.124	-0.249	-1.054	0.076	-0.214	-0.974	0.074	-0.26	0.12	-0.078	0.046	-0.1	0.001	0.041	0.12	-0.057
0.124	-0.249	-1.054	0.075	-0.215	-0.974	-0.024	0.074	0.068	-0.077	0.046	-0.099	0	0.04	0.119	-0.053
0.143	-0.299	-0.877	0.078	-0.213	-0.974	0.079	-0.123	0.006	-0.061	-0.005	0.078	0.02	0.012	0.058	-0.045
0.193	-0.319	-0.909	0.078	-0.211	-0.974	0.161	0.039	0.04	-0.01	-0.027	0.047	0.071	0.032	0.027	-0.039
0.14	-0.245	-1.011	0.078	-0.213	-0.974	-0.114	0.036	0.061	-0.064	0.048	-0.056	0.019	0.04	0.074	-0.043
0.205	-0.234	-0.916	0.075	-0.215	-0.974	-0.121	0.147	0.032	0.003	0.062	0.039	0.085	0.049	0.021	-0.033
0.174	-0.381	-0.861	0.077	-0.213	-0.974	0.149	-0.075	-0.014	-0.029	-0.087	0.094	0.055	0.099	0.076	-0.034
0.17	-0.323	-0.96	0.08	-0.209	-0.975	0.209	-0.157	0.032	-0.036	-0.033	-0.004	0.052	0.043	0.021	-0.03
0.159	-0.276	-0.991	0.076	-0.213	-0.974	-0.183	0.24	0.024	-0.043	0.017	-0.036	0.041	0.001	0.053	-0.035
0.178	-0.261	-0.956	0.077	-0.216	-0.973	-0.172	-0.034	-0.003	-0.025	0.036	-0.001	0.061	0.015	0.017	-0.036
0.213	-0.261	-0.83	0.078	-0.211	-0.974	0.261	-0.031	0.065	0.008	0.032	0.126	0.097	0.013	0.11	-0.038
0.174	-0.338	-0.857	0.081	-0.209	-0.974	0.116	-0.12	0.059	-0.033	-0.048	0.098	0.059	0.066	0.084	-0.042
0.147	-0.276	-0.987	0.079	-0.213	-0.974	-0.165	0.114	0.029	-0.058	0.018	-0.033	0.033	0.006	0.045	-0.047
0.105	-0.214	-1.078	0.076	-0.213	-0.974	-0.015	0.169	-0.023	-0.097	0.08	-0.123	0.008	0.054	0.134	-0.049
0.193	-0.241	-0.853	0.079	-0.207	-0.975	0.292	-0.123	0.06	-0.012	0.047	0.102	0.081	0.025	0.092	-0.05
0.217	-0.311	-0.798	0.083	-0.203	-0.976	0.216	-0.179	0.107	0.007	-0.026	0.158	0.105	0.046	0.148	-0.043
0.163	-0.346	-0.881	0.083	-0.207	-0.975	-0.157	0.046	0.078	-0.046	-0.057	0.074	0.052	0.082	0.067	-0.041
0.201	-0.241	-0.936	0.077	-0.209	-0.975	-0.132	0.298	-0.022	-0.002	0.05	0.019	0.091	0.021	0.014	-0.041
0.136	-0.222	-1.031	0.078	-0.205	-0.976	0.221	-0.031	-0.017	-0.068	0.065	-0.075	0.027	0.039	0.079	-0.031
0.143	-0.214	-0.995	0.083	-0.202	-0.976	0.174	-0.199	0.081	-0.065	0.069	-0.039	0.037	0.045	0.042	-0.035
0.267	-0.222	-0.806	0.079	-0.202	-0.976	-0.025	0.211	0.091	0.062	0.062	0.15	0.162	0.036	0.148	-0.043
0.14	-0.292	-0.857	0.075	-0.205	-0.976	-0.122	0.243	0.006	-0.061	-0.004	0.099	0.036	0.036	0.097	-0.032
0.151	-0.307	-0.952	0.075	-0.203	-0.976	0.119	-0.007	-0.009	-0.049	-0.022	0.004	0.048	0.055	0.004	-0.031
0.213	-0.249	-0.968	0.075	-0.2	-0.977	0.126	0.057	0.063	0.013	0.034	-0.011	0.111	0	0.01	-0.046
0.147	-0.211	-0.987	0.076	-0.201	-0.977	-0.039	-0.02	0.079	-0.054	0.073	-0.031	0.046	0.036	0.028	-0.034
0.14	-0.253	-0.916	0.075	-0.204	-0.976	-0.132	0.032	0.031	-0.061	0.034	0.04	0.038	0.01	0.045	-0.029
0.205	-0.319	-0.853	0.074	-0.205	-0.976	-0.037	0.1	-0.06	0.006	-0.031	0.102	0.102	0.078	0.11	-0.038
0.205	-0.319	-0.853	0.07	-0.204	-0.976	0.095	0.174	-0.058	0.009	-0.032	0.103	0.101	0.08	0.112	-0.034
0.151	-0.245	-0.995	0.07	-0.201	-0.977	0.165	0.021	0.014	-0.044	0.038	-0.038	0.046	0.009	0.028	-0.032
0.151	-0.211	-1.027	0.072	-0.199	-0.977	0.086	-0.063	0.019	-0.046	0.072	-0.07	0.045	0.023	0.057	-0.029
0.136	-0.226	-0.948	0.073	-0.201	-0.977	-0.116	-0.026	0.035	-0.062	0.059	0.009	0.028	0.006	0.024	-0.041
0.213	-0.241	-0.865	0.068	-0.204	-0.977	-0.133	0.249	-0.078	0.02	0.046	0.091	0.103	0.012	0.109	-0.037
0.14	-0.284	-0.842	0.066	-0.203	-0.977	0.077	0.099	-0.133	-0.051	0.003	0.115	0.028	0.056	0.134	-0.035
0.209	-0.342	-0.881	0.067	-0.2	-0.977	0.159	-0.044	-0.048	0.017	-0.058	0.076	0.095	0.115	0.096	-0.032
0.178	-0.296	-0.972	0.066	-0.201	-0.977	-0.04	0.051	0.046	-0.013	-0.01	-0.015	0.062	0.071	0.007	-0.027
0.117	-0.203	-1.023	0.064	-0.205	-0.977	-0.163	0.115	-0.009	-0.073	0.086	-0.067	0.002	0.019	0.043	-0.025
0.197	-0.16	-0.948	0.057	-0.207	-0.977	-0.133	0.356	-0.07	0.015	0.131	0.008	0.076	0.06	0.032	-0.034
0.113	-0.214	-0.916	0.058	-0.208	-0.977	-0.023	-0.001	-0.012	-0.07	0.077	0.039	0.01	0.003	0.064	-0.042
0.159	-0.292	-0.865	0.057	-0.204	-0.977	0.216	0.03	-0.018	-0.023	-0.004	0.091	0.034	0.077	0.116	-0.04
0.174	-0.315	-0.838	0.057	-0.201	-0.978	0.16	0.038	-0.028	-0.007	-0.029	0.12	0.048	0.102	0.143	-0.05
0.155	-0.311	-0.92	0.054	-0.205	-0.977	-0.196	0.159	-0.007	-0.024	-0.021	0.036	0.027	0.1	0.06	-0.031
0.143	-0.357	-0.928	0.051	-0.209	-0.977	-0.161	0.16	0.05	-0.033	-0.064	0.028	0.014	0.149	0.051	-0.033
0.167	-0.245	-1.015	0.045	-0.208	-0.977	0.023	0.308	-0.063	-0.004	0.048	-0.059	0.036	0.039	0.036	-0.026
0.093	-0.18	-0.979	0.043	-0.207	-0.977	0.09	0.106	-0.052	-0.074	0.112	-0.023	0.039	0.026	0	-0.024
0.151	-0.222	-0.964	0.044	-0.203	-0.978	0.165	-0.018	0.008	-0.017	0.066	-0.007	0.017	0.018	0.016	-0.026
0.163	-0.249	-0.909	0.044	-0.201	-0.979	0.142	0.037	-0.008	-0.005	0.037	0.049	0.027	0.047	0.071	-0.038
0.151	-0.288	-0.842	0.04	-0.205	-0.978	-0.18	0.184	0.033	-0.014	0.002	0.115	0.014	0.087	0.139	-0.034
0.151	-0.35	-0.857	0.039	-0.209	-0.977	-0.194	0.066	-0.037	-0.013	-0.055	0.099	0.013	0.149	0.123	-0.034
0.151	-0.334	-0.869	0.034	-0.21	-0.977	-0.019	0.236	-0.139	-0.008	-0.039	0.087	0.013	0.134	0.111	-0.037
0.143	-0.307	-0.944	0.031	-0.209	-0.977	0.063	0.161	-0.089	-0.012	-0.013	0.013	0.005	0.108	0.035	-0.032
0.093	-0.269	-1.015	0.03	-0.205	-0.978	0.239	0.068	-0.063	-0.061	0.021	-0.057	0.046	0.07	0.037	-0.025
0.101	-0.234	-1.031	0.03	-0.197	-0.98	0.37	0.001	-0.081	-0.053	0.049	-0.072	0.038	0.035	0.053	-0.023
0.109	-0.176	-1.05	0.029	-0.192	-0.981	0.297	0.065	0.01	-0.044	0.101	-0.09	0.03	0.022	0.075	-0.021
0.101	-0.16	-1.019	0.03	-0.185	-0.982	0.315	-0.071	0.014	-0.054	0.111	-0.057	0.037	0.036	0.045	-0.019
0.14	-0.129	-0.995	0.03	-0.183	-0.983	0.094	0.035	0.103	-0.015	0.139	-0.033	0.003	0.066	0.023	-0.019
0.128	-0.214	-0.952	0.03	-0.18	-0.983	0.14	0.067	0.081	-0.026	0.052	0.011	0.007	0.019	0.02	-0.038
0.136	-0.195	-0.92	0.024	-0.181	-0.983	-0.003	0.288	-0.024	-0.013	0.071	0.042	0.002	0.001	0.049	-0.033
0.07	-0.234	-0.869	0.024	-0.183	-0.983	-0.104	-0.01	-0.047	-0.078	0.035	0.093	0.06	0.04	0.099	-0.046
0.182	-0.253	-0.845	0.021	-0.181	-0.983	0.091	0.191	-0.052	0.037	0.014	0.117	0.055	0.059	0.121	-0.053
0.128	-0.253	-0.806	0.019	-0.179	-0.984	0.149	0.114	-0.048	-0.015	0.011	0.157	0.004	0.059	0.159	-0.049
0.151	-0.315	-0.751	0.018	-0.173	-0.985	0.348	0.056	-0.056	0.009	-0.057	0.213	0.03	0.122	0.213	-0.037
0.182	-0.388	-0.838	0.016	-0.168	-0.986	0.267	0.123	0.003	0.041	-0.134	0.128	0.063	0.196	0.125	-0.052
0.124	-0.361	-0.881	0.015	-0.163	-0.986	0.268	0.083	0.081	-0.015	-0.112	0.085	0.008	0.17	0.08	-0.053
0.078	-0.326	-0.893	0.014	-0.158	-0.987	0.285	0.075	0.065	-0.06	-0.082	0.074	0.036	0.136	0.067	-0.055
0.09	-0.377	-0.877	0.013	-0.155	-0.988	0.18	0.092	0.13	-0.048	-0.136	0.091	0.023	0.186	0.083	-0.066
0.086	-0.361	-0.893	0.015	-0.152	-0.988	0.213	-0.082	0.134	-0.054	-0.124	0.075	0.025	0.172	0.068	-0.069
0.113	-0.326	-0.865	0.015	-0.151	-0.988	0.073	0.066	0.146	-0.026	-0.09	0.103	0.003	0.139	0.095	-0.076
0.093	-0.307	-0.909	0.012	-0.148	-0.989	0.162	0.161	0.115	-0.043	-0.073	0.06	0.014	0.12	0.052	-0.072
0.032	-0.326	-0.905	0.008	-0.148	-0.989	0.054	0.192	0.052	-0.101	-0.093	0.064	0.075	0.14	0.057	-0.067
0.082	-0.284	-0.936	0.004	-0.145	-0.989	0.151	0.247	0.096	-0.046	-0.053	0.033	0.024	0.099	0.026	-0.064
0.082	-0.211	-0.948	0	-0.143	-0.99	0.126	0.211	0.056	-0.042	0.018	0.022	0.024	0.026	0.014	-0.061
0.078	-0.222	-0.956	-0.003	-0.14	-0.99	0.147	0.18	0.084	-0.043	0.004	0.014	0.027	0.04	0.006	-0.045
0.063	-0.211	-0.987	-0.004	-0.133	-0.991	0.352	0.088	0.08	-0.057	0.009	-0.016	0.043	0.029	0.026	-0.041
0.067	-0.207	-1.011	-0.006	-0.129	-0.992	0.232	0.099	0.113	-0.052	0.008	-0.039	0.039	0.025	0.049	-0.034
0.09	-0.218	-0.952	-0.008	-0.124	-0.992	0.29	0.148	0.156	-0.027	-0.009	0.02	0.016	0.037	0.01	-0.026
0.105	-0.191	-0.964	-0.01	-0.119	-0.993	0.229	0.137	0.129	-0.009	0.014	0.009	0.001	0.011	0.001	-0.025
0.113	-0.16	-0.956	-0.011	-0.114	-0.993	0.284	0.067	0.125	-0.001	0.04	0.017	0.007	0.019	0.006	-0.021
0.07	-0.129	-0.964	-0.013	-0.109	-0.994	0.257	0.137	0.075	-0.041	0.066	0.01	0.036	0.05	0.001	-0.014
0.109	-0.091	-0.936	-0.016	-0.105	-0.994	0.173	0.155	0.047	0	0.101	0.038	0.003	0.089	0.026	-0.022
0.113	-0.129	-0.956	-0.018	-0.102	-0.995	0.169	0.155	0.04	0.007	0.059	0.018	0.007	0.049	0.007	-0.03
0.07	-0.133	-0.901	-0.024	-0.103	-0.994	-0.041	0.325	0.044	-0.03	0.056	0.073	0.035	0.045	0.063	-0.031
0.07	-0.133	-0.901	-0.029	-0.104	-0.994	-0.029	0.281	0.081	-0.025	0.057	0.073	0.035	0.043	0.064	-0.037
0.078	-0.153	-0.869	-0.037	-0.106	-0.994	-0.1	0.378	-0.009	-0.01	0.039	0.103	0.027	0.023	0.096	-0.045
0.086	-0.195	-0.826	-0.046	-0.109	-0.993	-0.133	0.512	0.003	0.008	0	0.146	0.02	0.02	0.139	-0.053
0.097	-0.226	-0.771	-0.054	-0.109	-0.993	-0.002	0.411	-0.082	0.027	-0.031	0.201	0.008	0.051	0.194	-0.061
0.028	-0.292	-0.798	-0.062	-0.108	-0.992	0.073	0.393	-0.099	-0.035	-0.098	0.173	0.077	0.117	0.167	-0.066
0.009	-0.299	-0.849	-0.065	-0.103	-0.993	0.276	0.162	-0.024	-0.051	-0.11	0.122	0.096	0.125	0.116	-0.073
0.032	-0.35	-0.838	-0.067	-0.099	-0.993	0.272	0.085	-0.015	-0.026	-0.165	0.134	0.073	0.175	0.127	-0.082
0.005	-0.292	-0.877	-0.071	-0.096	-0.993	0.161	0.259	0.052	-0.048	-0.109	0.094	0.099	0.117	0.088	-0.084
-0.022	-0.253	-0.897	-0.076	-0.092	-0.993	0.249	0.248	0.098	-0.07	-0.074	0.074	0.126	0.079	0.07	-0.085
-0.064	-0.211	-0.96	-0.086	-0.091	-0.992	0.09	0.499	0.051	-0.102	-0.033	0.01	0.168	0.038	0.007	-0.092
-0.045	-0.195	-0.905	-0.093	-0.088	-0.992	0.179	0.395	0.119	-0.075	-0.02	0.065	0.148	0.023	0.062	-0.093
-0.103	-0.203	-1.007	-0.098	-0.087	-0.991	0.068	0.231	0.121	-0.128	-0.029	-0.038	0.205	0.032	0.04	-0.095
-0.057	-0.226	-0.932	-0.103	-0.084	-0.991	0.171	0.303	0.13	-0.076	-0.055	0.036	0.159	0.056	0.034	-0.088
-0.076	-0.241	-0.92	-0.108	-0.081	-0.991	0.194	0.264	0.104	-0.09	-0.073	0.048	0.178	0.071	0.047	-0.081
-0.053	-0.184	-0.948	-0.112	-0.075	-0.991	0.341	0.224	0.083	-0.062	-0.021	0.02	0.154	0.014	0.02	-0.082
-0.033	-0.164	-0.893	-0.121	-0.069	-0.99	0.298	0.423	0.008	-0.034	-0.008	0.074	0.134	0.004	0.075	-0.075
-0.107	-0.168	-0.92	-0.126	-0.065	-0.99	0.26	0.26	0.103	-0.102	-0.016	0.046	0.207	0.001	0.048	-0.069
-0.053	-0.122	-0.936	-0.132	-0.058	-0.99	0.341	0.337	0.061	-0.041	0.024	0.03	0.153	0.045	0.033	-0.07
-0.091	-0.122	-0.972	-0.136	-0.053	-0.989	0.262	0.234	0.065	-0.074	0.019	-0.006	0.191	0.043	0.001	-0.063
-0.103	-0.16	-0.972	-0.143	-0.046	-0.989	0.405	0.335	-0.034	-0.079	-0.027	-0.007	0.202	0.003	0.002	-0.051
-0.08	-0.091	-1.027	-0.149	-0.041	-0.988	0.24	0.319	0	-0.049	0.038	-0.063	0.179	0.073	0.058	-0.043
-0.087	-0.129	-0.972	-0.151	-0.034	-0.988	0.388	0.133	0.012	-0.054	-0.008	-0.008	0.187	0.033	0.003	-0.039
-0.057	-0.037	-0.987	-0.156	-0.027	-0.987	0.327	0.225	0.008	-0.018	0.078	-0.024	0.156	0.126	0.02	-0.023
-0.091	-0.029	-0.968	-0.157	-0.022	-0.987	0.278	0.098	0.001	-0.051	0.081	-0.005	0.19	0.133	0	-0.015
-0.049	-0.006	-1.007	-0.159	-0.016	-0.987	0.298	0.098	-0.017	-0.007	0.098	-0.044	0.148	0.157	0.04	-0.001
-0.03	0.029	-0.964	-0.164	-0.011	-0.986	0.244	0.28	-0.054	0.018	0.127	-0.001	0.128	0.19	0.004	0.012
-0.03	0.029	-0.964	-0.17	-0.006	-0.985	0.204	0.313	-0.101	0.024	0.123	-0.002	0.128	0.19	0.004	0.026
-0.003	-0.006	-0.975	-0.178	-0.004	-0.984	0.07	0.415	-0.157	0.058	0.086	-0.016	0.101	0.154	0.008	0.022
-0.053	-0.041	-0.983	-0.184	-0.003	-0.983	0.056	0.347	-0.133	0.015	0.05	-0.025	0.15	0.119	0.016	0.019
-0.107	-0.048	-1.027	-0.189	-0.005	-0.982	-0.112	0.286	-0.09	-0.034	0.044	-0.069	0.203	0.111	0.058	0.016
-0.103	-0.048	-1.019	-0.198	-0.006	-0.98	-0.071	0.44	-0.152	-0.022	0.045	-0.063	0.198	0.11	0.049	0.007
-0.118	-0.021	-1.054	-0.205	-0.007	-0.979	-0.067	0.411	-0.131	-0.029	0.073	-0.1	0.214	0.136	0.085	0.007
-0.133	-0.052	-1.106	-0.212	-0.007	-0.977	-0.056	0.357	-0.158	-0.038	0.042	-0.152	0.229	0.105	0.136	0.026
-0.133	-0.083	-1.106	-0.217	-0.008	-0.976	-0.043	0.286	-0.166	-0.033	0.012	-0.153	0.229	0.073	0.136	0.056
-0.091	-0.102	-1.157	-0.225	-0.007	-0.974	0.008	0.402	-0.139	0.017	-0.008	-0.206	0.186	0.053	0.185	0.082
-0.037	-0.126	-1.173	-0.238	-0.004	-0.971	0.161	0.733	-0.057	0.084	-0.034	-0.225	0.131	0.028	0.2	0.075
-0.087	-0.145	-1.212	-0.253	0.002	-0.967	0.365	0.782	0.013	0.049	-0.06	-0.268	0.18	0.008	0.239	0.029
-0.249	-0.199	-1.176	-0.261	0.01	-0.965	0.461	0.441	0.062	-0.105	-0.123	-0.235	0.342	0.047	0.204	-0.031
-0.426	-0.122	-1.098	-0.258	0.018	-0.966	0.442	-0.173	0.03	-0.285	-0.053	-0.155	0.518	0.03	0.125	-0.072
-0.349	-0.029	-0.889	-0.251	0.025	-0.968	0.315	-0.402	-0.135	-0.215	0.033	0.056	0.441	0.122	0.085	-0.09
-0.183	0.072	-0.936	-0.249	0.034	-0.968	0.394	-0.096	-0.169	-0.052	0.125	0.009	0.275	0.221	0.039	-0.074
-0.126	0.133	-1.07	-0.246	0.041	-0.968	0.354	-0.129	-0.147	0.003	0.179	-0.124	0.217	0.281	0.095	-0.01
-0.137	0.184	-1.18	-0.24	0.046	-0.97	0.167	-0.275	-0.233	-0.015	0.224	-0.234	0.227	0.331	0.205	0.073
-0.091	0.153	-1.22	-0.229	0.046	-0.972	-0.106	-0.476	-0.408	0.021	0.193	-0.271	0.181	0.299	0.244	0.15
0.032	0.095	-1.176	-0.217	0.045	-0.975	-0.208	-0.568	-0.49	0.131	0.137	-0.224	0.057	0.24	0.2	0.224
0.182	0.044	-1.22	-0.206	0.041	-0.978	-0.325	-0.469	-0.593	0.271	0.09	-0.265	0.094	0.189	0.242	0.285
0.255	0.056	-1.275	-0.194	0.035	-0.98	-0.44	-0.538	-0.637	0.331	0.108	-0.317	0.168	0.199	0.297	0.338
0.232	0.037	-1.275	-0.176	0.028	-0.984	-0.453	-0.803	-0.592	0.29	0.096	-0.314	0.145	0.179	0.297	0.384
0.24	0.041	-1.295	-0.16	0.023	-0.987	-0.331	-0.737	-0.53	0.282	0.104	-0.331	0.153	0.183	0.317	0.412
0.309	0.017	-1.338	-0.141	0.022	-0.99	-0.126	-0.893	-0.367	0.332	0.082	-0.371	0.223	0.159	0.36	0.432
0.401	0.044	-1.283	-0.121	0.022	-0.992	-0.037	-0.898	-0.315	0.405	0.109	-0.313	0.316	0.186	0.304	0.456
0.478	-0.083	-1.216	-0.102	0.019	-0.995	-0.161	-0.86	-0.253	0.463	-0.015	-0.244	0.394	0.057	0.237	0.48
0.478	-0.083	-1.216	-0.087	0.018	-0.996	-0.065	-0.686	-0.189	0.447	-0.014	-0.243	0.394	0.056	0.236	0.491
0.509	0.021	-1.18	-0.072	0.019	-0.997	0.047	-0.661	-0.053	0.463	0.089	-0.206	0.426	0.159	0.201	0.474
0.524	0.048	-1.141	-0.057	0.021	-0.998	0.121	-0.661	0.052	0.463	0.114	-0.166	0.442	0.185	0.162	0.44
0.467	0.075	-1.086	-0.041	0.024	-0.999	0.136	-0.705	0.158	0.39	0.138	-0.11	0.385	0.212	0.106	0.392
0.428	0.153	-1.046	-0.028	0.025	-0.999	0.013	-0.607	0.103	0.338	0.215	-0.07	0.347	0.289	0.066	0.326
0.351	-0.01	-1.05	-0.015	0.023	-1	-0.089	-0.602	0.136	0.248	0.054	-0.073	0.271	0.125	0.069	0.251
0.305	-0.013	-0.948	-0.005	0.021	-1	-0.09	-0.464	0.043	0.191	0.052	0.029	0.225	0.12	0.035	0.197
0.224	-0.075	-1.015	0.006	0.017	-1	-0.194	-0.518	0.072	0.1	-0.005	-0.038	0.145	0.057	0.031	0.153
0.27	-0.052	-0.983	0.017	0.012	-1	-0.233	-0.47	0.096	0.135	0.023	-0.006	0.192	0.08	0.001	0.119
0.255	-0.01	-1.003	0.021	0.008	-1	-0.191	-0.167	0.03	0.116	0.069	-0.026	0.178	0.122	0.019	0.098
0.193	-0.114	-1.09	0.027	0.009	-1	0.049	-0.323	0.053	0.047	-0.036	-0.113	0.116	0.019	0.106	0.07
0.163	-0.16	-1.121	0.031	0.004	-0.999	-0.192	-0.174	0.004	0.013	-0.078	-0.144	0.086	0.028	0.138	0.037
0.086	-0.068	-1.066	0.037	-0.001	-0.999	-0.267	-0.256	0.034	-0.069	0.02	-0.089	0.01	0.065	0.083	-0.002
0.143	-0.114	-0.905	0.043	-0.003	-0.999	-0.054	-0.297	0.089	-0.018	-0.025	0.072	0.068	0.019	0.079	-0.04
0.105	-0.137	-0.912	0.044	-0.007	-0.999	-0.179	-0.063	0.08	-0.058	-0.044	0.064	0.03	0.005	0.071	-0.067
0.043	-0.041	-0.991	0.05	-0.007	-0.999	-0.042	-0.296	0.129	-0.126	0.053	-0.015	0.031	0.091	0.008	-0.072
0.101	0.021	-0.948	0.055	-0.006	-0.998	0.038	-0.252	0.106	-0.073	0.114	0.028	0.027	0.152	0.036	-0.074
0.151	-0.017	-0.865	0.056	-0.01	-0.998	-0.192	-0.008	0.045	-0.024	0.08	0.111	0.077	0.113	0.118	-0.071
0.105	-0.106	-1.023	0.059	-0.012	-0.998	-0.077	-0.125	0.109	-0.072	-0.008	-0.047	0.031	0.023	0.04	-0.07
0.132	-0.044	-0.932	0.06	-0.015	-0.998	-0.163	-0.059	0.122	-0.047	0.057	0.043	0.058	0.084	0.05	-0.07
0.117	-0.172	-0.83	0.059	-0.022	-0.998	-0.353	0.045	0.129	-0.062	-0.063	0.146	0.043	0.043	0.152	-0.065
0.105	-0.187	-0.94	0.057	-0.023	-0.998	-0.019	0.117	0.041	-0.071	-0.077	0.035	0.032	0.058	0.041	-0.07
0.128	-0.091	-1.007	0.058	-0.027	-0.998	-0.187	-0.004	0.029	-0.049	0.023	-0.032	0.056	0.038	0.025	-0.091
0.12	-0.098	-0.885	0.052	-0.032	-0.998	-0.217	0.304	-0.093	-0.05	0.02	0.091	0.048	0.03	0.097	-0.108
0.001	-0.184	-0.964	0.054	-0.036	-0.998	-0.18	-0.115	-0.069	-0.172	-0.061	0.012	0.071	0.055	0.019	-0.129
0.001	-0.133	-0.885	0.055	-0.044	-0.998	-0.388	-0.052	-0.091	-0.173	-0.003	0.09	0.07	0.005	0.098	-0.13
0.001	-0.133	-0.885	0.051	-0.048	-0.998	-0.187	0.156	-0.133	-0.169	0.002	0.09	0.07	0.006	0.099	-0.128
0.124	-0.141	-0.979	0.048	-0.05	-0.998	-0.073	0.157	-0.037	-0.043	-0.004	-0.004	0.054	0.014	0.005	-0.116
0.082	-0.017	-1.023	0.053	-0.053	-0.997	-0.182	-0.216	0.035	-0.09	0.123	-0.048	0.012	0.109	0.038	-0.088
0.086	-0.129	-0.912	0.054	-0.056	-0.997	-0.099	-0.052	-0.069	-0.087	0.013	0.062	0.016	0.004	0.073	-0.057
0.147	-0.187	-0.897	0.054	-0.056	-0.997	-0.012	0.024	-0.017	-0.026	-0.045	0.078	0.078	0.063	0.089	-0.061
0.109	-0.149	-1.054	0.052	-0.06	-0.997	-0.198	0.079	0.092	-0.063	-0.002	-0.08	0.04	0.025	0.068	-0.062
0.109	-0.091	-0.964	0.049	-0.064	-0.997	-0.19	0.159	-0.018	-0.06	0.06	0.011	0.041	0.032	0.023	-0.054
0.147	-0.114	-0.83	0.051	-0.063	-0.997	0.082	-0.071	-0.095	-0.023	0.035	0.145	0.08	0.008	0.157	-0.042
0.163	-0.238	-0.83	0.056	-0.061	-0.997	0.139	-0.233	0.037	-0.013	-0.091	0.145	0.096	0.116	0.157	-0.048
0.193	-0.207	-0.944	0.052	-0.063	-0.997	-0.108	0.194	0.06	0.021	-0.057	0.031	0.127	0.085	0.042	-0.039
0.051	-0.11	-1.129	0.054	-0.068	-0.996	-0.221	-0.051	0.035	-0.122	0.044	-0.155	0.015	0.011	0.143	-0.044
0.155	-0.037	-0.979	0.052	-0.066	-0.996	0.09	0.09	-0.068	-0.017	0.116	-0.005	0.089	0.084	0.006	-0.05
0.09	-0.029	-0.924	0.053	-0.062	-0.997	0.201	-0.058	-0.068	-0.083	0.119	0.051	0.024	0.092	0.061	-0.063
0.101	-0.261	-0.897	0.054	-0.064	-0.997	-0.069	-0.029	0.107	-0.073	-0.111	0.078	0.036	0.14	0.088	-0.053
0.113	-0.238	-0.972	0.053	-0.069	-0.996	-0.254	0.08	0.089	-0.06	-0.082	0.004	0.048	0.117	0.013	-0.06
0.136	-0.16	-1.042	0.05	-0.07	-0.996	-0.033	0.122	-0.056	-0.034	-0.004	-0.067	0.072	0.04	0.058	-0.063
0.097	-0.114	-1.031	0.049	-0.068	-0.996	0.096	0.099	-0.044	-0.071	0.041	-0.055	0.034	0.007	0.047	-0.053
0.074	-0.098	-0.916	0.05	-0.068	-0.996	0.008	-0.074	0.051	-0.096	0.056	0.059	0.012	0.023	0.067	-0.054
0.151	-0.191	-0.881	0.048	-0.071	-0.996	-0.1	0.144	0.038	-0.016	-0.034	0.095	0.09	0.069	0.102	-0.05
0.132	-0.269	-0.901	0.049	-0.075	-0.996	-0.178	-0.043	-0.01	-0.037	-0.107	0.075	0.071	0.145	0.082	-0.07
0.17	-0.226	-0.975	0.04	-0.077	-0.996	-0.098	0.474	-0.112	0.011	-0.062	0	0.111	0.102	0.007	-0.057
-0.033	-0.137	-1.082	0.043	-0.075	-0.996	0.111	-0.198	0.016	-0.197	0.024	-0.106	0.093	0.012	0.1	-0.056
0.093	-0.071	-1.023	0.037	-0.072	-0.997	0.138	0.31	0.041	-0.064	0.087	-0.046	0.035	0.055	0.041	-0.04
0.14	-0.137	-0.897	0.037	-0.076	-0.996	-0.18	0.047	0.092	-0.017	0.025	0.08	0.082	0.01	0.085	-0.052
0.22	-0.195	-0.861	0.035	-0.078	-0.996	-0.078	0.136	0.001	0.065	-0.031	0.116	0.163	0.067	0.121	-0.027
0.113	-0.23	-0.936	0.031	-0.076	-0.997	0.136	0.211	0.028	-0.039	-0.069	0.041	0.056	0.101	0.046	-0.031
0.12	-0.153	-1.003	0.032	-0.077	-0.997	-0.045	-0.016	0.125	-0.032	0.01	-0.026	0.065	0.024	0.02	-0.033
0.101	-0.118	-0.924	0.027	-0.08	-0.996	-0.129	0.248	0.03	-0.047	0.047	0.054	0.046	0.012	0.059	-0.05
0.113	-0.222	-0.905	0.021	-0.079	-0.997	0.05	0.291	-0.004	-0.03	-0.057	0.074	0.058	0.092	0.078	-0.042
0.07	-0.241	-0.983	0.02	-0.073	-0.997	0.346	0.089	0.105	-0.072	-0.083	-0.004	0.016	0.111	0	-0.042
0.093	-0.149	-1.094	0.022	-0.067	-0.998	0.285	-0.075	0.192	-0.051	0.004	-0.114	0.039	0.018	0.111	-0.029
0.093	-0.06	-1.046	0.019	-0.069	-0.997	-0.1	0.185	0.139	-0.048	0.094	-0.066	0.039	0.072	0.063	-0.034
0.147	-0.041	-0.968	0.015	-0.071	-0.997	-0.09	0.217	0.077	0.009	0.115	0.013	0.093	0.093	0.016	-0.037
0.101	-0.095	-0.838	0.01	-0.07	-0.998	0.058	0.278	0.064	-0.033	0.06	0.143	0.047	0.04	0.146	-0.058
0.063	-0.218	-0.928	0.008	-0.067	-0.998	0.143	0.106	0.116	-0.07	-0.067	0.053	0.009	0.082	0.055	-0.073
0.005	-0.18	-1.007	0.009	-0.065	-0.998	0.136	-0.04	0.081	-0.129	-0.031	-0.025	0.048	0.043	0.023	-0.078
0.032	-0.122	-0.968	0.007	-0.064	-0.998	0.035	0.081	0.048	-0.101	0.027	0.014	0.021	0.016	0.017	-0.072
0.093	-0.106	-1.011	0	-0.069	-0.998	-0.228	0.372	0.001	-0.032	0.047	-0.029	0.041	0.034	0.025	-0.065
0.043	-0.079	-1.046	-0.004	-0.073	-0.997	-0.196	0.2	0.008	-0.079	0.078	-0.065	0.009	0.062	0.06	-0.044
0.04	-0.013	-1.07	-0.003	-0.072	-0.997	0.041	-0.013	-0.043	-0.083	0.142	-0.089	0.012	0.13	0.084	-0.033
0.12	-0.021	-0.975	-0.004	-0.069	-0.998	0.124	0.051	-0.027	-0.002	0.132	0.006	0.07	0.124	0.01	-0.043
0.109	-0.087	-0.889	-0.004	-0.064	-0.998	0.276	0.026	0.03	-0.013	0.061	0.093	0.059	0.059	0.096	-0.039
0.093	-0.164	-0.853	-0.001	-0.059	-0.998	0.282	-0.122	0.087	-0.032	-0.022	0.129	0.044	0.016	0.131	-0.037
0.143	-0.218	-0.842	-0.001	-0.062	-0.998	-0.139	-0.006	0.171	0.017	-0.072	0.141	0.094	0.069	0.143	-0.049
0.147	-0.214	-0.822	0	-0.064	-0.998	-0.095	-0.024	0.131	0.02	-0.066	0.16	0.099	0.064	0.163	-0.043
0.09	-0.234	-0.881	-0.003	-0.069	-0.998	-0.232	0.2	0.024	-0.034	-0.08	0.1	0.041	0.082	0.104	-0.037
0.136	-0.249	-0.905	-0.005	-0.073	-0.997	-0.134	0.128	0.083	0.014	-0.092	0.077	0.086	0.097	0.081	-0.027
0.09	-0.164	-0.932	-0.011	-0.074	-0.997	-0.043	0.323	-0.026	-0.025	-0.006	0.049	0.039	0.011	0.054	-0.023
0.136	-0.176	-0.975	-0.009	-0.075	-0.997	-0.052	-0.108	0.064	0.018	-0.016	0.005	0.083	0.021	0.011	-0.023
0.113	-0.153	-0.944	-0.012	-0.074	-0.997	0.061	0.174	-0.002	-0.002	0.006	0.037	0.058	0.003	0.044	-0.033
0.051	-0.199	-0.964	-0.012	-0.074	-0.997	0.031	0.019	-0.017	-0.063	-0.041	0.017	0.005	0.042	0.025	-0.028
0.024	-0.137	-1.042	-0.012	-0.069	-0.998	0.235	-0.005	-0.068	-0.09	0.017	-0.061	0.034	0.021	0.053	-0.028
0.07	-0.129	-1.062	-0.012	-0.068	-0.998	0.1	0.032	-0.075	-0.044	0.023	-0.081	0.009	0.029	0.072	-0.022
0.113	-0.126	-1.027	-0.012	-0.066	-0.998	0.08	0.01	0.069	-0.002	0.025	-0.045	0.048	0.034	0.036	-0.008
0.113	-0.126	-1.027	-0.018	-0.065	-0.998	0.075	0.292	-0.007	0.004	0.024	-0.045	0.045	0.034	0.036	0.008
0.117	-0.118	-0.975	-0.017	-0.064	-0.998	0.039	-0.004	0.047	0.007	0.031	0.006	0.045	0.043	0.016	0.003
0.09	-0.106	-1.066	-0.021	-0.061	-0.998	0.162	0.217	-0.013	-0.016	0.039	-0.084	0.015	0.056	0.075	-0.007
0.047	-0.083	-1.042	-0.02	-0.063	-0.998	-0.101	-0.04	0.054	-0.059	0.065	-0.061	0.029	0.081	0.052	-0.001
0.036	-0.075	-1.066	-0.018	-0.065	-0.998	-0.108	-0.099	0.062	-0.073	0.075	-0.085	0.043	0.09	0.076	-0.009
0.14	-0.075	-1.027	-0.024	-0.071	-0.997	-0.296	0.363	0.039	0.038	0.08	-0.046	0.059	0.091	0.038	-0.011
0.028	-0.068	-1.066	-0.027	-0.078	-0.997	-0.313	0.137	0.042	-0.071	0.094	-0.086	0.055	0.1	0.078	-0.008
0.078	-0.029	-1.039	-0.032	-0.084	-0.996	-0.337	0.244	-0.087	-0.016	0.14	-0.059	0.008	0.141	0.051	-0.004
0.055	-0.017	-1.015	-0.035	-0.091	-0.995	-0.336	0.188	0.026	-0.036	0.158	-0.036	0.033	0.155	0.027	-0.016
0.059	-0.041	-1.011	-0.037	-0.095	-0.995	-0.227	0.11	-0.026	-0.03	0.139	-0.033	0.03	0.135	0.023	-0.006
0.063	-0.098	-1.015	-0.041	-0.101	-0.994	-0.29	0.192	0.005	-0.023	0.087	-0.037	0.028	0.08	0.029	-0.015
0.07	-0.126	-1.039	-0.048	-0.105	-0.993	-0.224	0.384	-0.091	-0.008	0.064	-0.062	0.02	0.056	0.054	-0.006
-0.01	-0.021	-1.086	-0.053	-0.11	-0.993	-0.278	0.244	-0.035	-0.084	0.174	-0.11	0.101	0.162	0.102	-0.009
0.082	-0.071	-1.023	-0.051	-0.111	-0.993	-0.025	-0.058	0.022	0.007	0.124	-0.047	0.008	0.113	0.041	-0.019
0.028	-0.126	-0.987	-0.057	-0.112	-0.992	-0.054	0.329	-0.038	-0.04	0.071	-0.011	0.061	0.061	0.008	-0.022
-0.003	-0.11	-0.991	-0.061	-0.111	-0.992	0.046	0.16	-0.016	-0.068	0.085	-0.015	0.091	0.078	0.014	-0.017
0.051	-0.118	-1.007	-0.061	-0.11	-0.992	0.028	0.036	0.002	-0.014	0.077	-0.031	0.036	0.072	0.031	-0.02
0.047	-0.122	-0.975	-0.062	-0.109	-0.992	0.046	0.073	0.014	-0.016	0.073	0	0.039	0.07	0.002	-0.024
0.074	-0.126	-0.964	-0.063	-0.108	-0.992	0.084	0.062	-0.015	0.011	0.067	0.012	0.01	0.069	0.008	-0.011
0.009	-0.11	-0.972	-0.063	-0.106	-0.992	0.072	0.026	0.03	-0.054	0.081	0.005	0.072	0.085	0.001	-0.018
0.082	-0.075	-0.948	-0.06	-0.103	-0.993	0.158	-0.143	0.03	0.016	0.113	0.029	0.003	0.122	0.021	-0.021
0.028	-0.079	-0.968	-0.063	-0.104	-0.993	-0.046	0.184	0.044	-0.035	0.11	0.009	0.049	0.12	0	-0.022
0.032	-0.071	-0.975	-0.061	-0.103	-0.993	0.041	-0.086	0.026	-0.033	0.116	0.002	0.042	0.129	0.009	-0.02
0.055	-0.075	-0.999	-0.062	-0.103	-0.993	0.017	0.072	0.045	-0.009	0.112	-0.022	0.017	0.127	0.034	-0.02
0.009	-0.056	-1.003	-0.064	-0.102	-0.993	0.063	0.12	0.026	-0.053	0.13	-0.026	0.06	0.149	0.038	-0.012
0.009	-0.044	-1.133	-0.065	-0.102	-0.993	-0.01	0.084	0.093	-0.051	0.142	-0.156	0.058	0.163	0.169	-0.008
0.009	-0.044	-1.133	-0.068	-0.095	-0.993	0.316	0.162	-0.013	-0.048	0.135	-0.155	0.056	0.164	0.168	-0.012
0.005	-0.149	-1.094	-0.066	-0.091	-0.994	0.24	-0.067	0.131	-0.054	0.026	-0.115	0.059	0.061	0.13	-0.014
-0.003	-0.226	-1.082	-0.068	-0.085	-0.994	0.326	0.09	0.059	-0.06	-0.057	-0.103	0.065	0.014	0.118	-0.026
0.009	-0.269	-0.96	-0.068	-0.082	-0.994	0.188	-0.004	0.079	-0.049	-0.103	0.02	0.053	0.055	0.004	-0.039
0.028	-0.288	-0.893	-0.068	-0.08	-0.995	0.138	0.038	0.016	-0.029	-0.124	0.087	0.033	0.073	0.07	-0.047
0.013	-0.234	-0.94	-0.067	-0.078	-0.995	0.126	-0.046	0.026	-0.046	-0.072	0.04	0.048	0.018	0.022	-0.05
0.047	-0.265	-0.865	-0.066	-0.076	-0.995	0.11	-0.02	-0.07	-0.012	-0.105	0.115	0.013	0.048	0.095	-0.046
0.07	-0.253	-0.853	-0.063	-0.072	-0.995	0.225	-0.165	-0.051	0.008	-0.097	0.127	0.01	0.035	0.107	-0.037
0.074	-0.253	-0.857	-0.059	-0.07	-0.996	0.123	-0.172	-0.05	0.008	-0.099	0.124	0.015	0.035	0.104	-0.034
0.101	-0.207	-0.861	-0.058	-0.065	-0.996	0.28	0.003	0.028	0.034	-0.058	0.12	0.041	0.013	0.099	-0.026
0.047	-0.191	-0.924	-0.055	-0.063	-0.996	0.123	-0.151	0.047	-0.023	-0.044	0.057	0.012	0.031	0.036	-0.025
0.082	-0.087	-0.928	-0.052	-0.059	-0.997	0.206	-0.122	0.022	0.009	0.056	0.054	0.023	0.137	0.032	-0.033
0.059	-0.075	-0.932	-0.052	-0.056	-0.997	0.126	0.023	-0.034	-0.014	0.065	0.05	0	0.149	0.028	-0.027
0.005	-0.129	-0.944	-0.053	-0.056	-0.997	0.024	0.044	0.012	-0.067	0.011	0.038	0.053	0.096	0.016	-0.029
0.105	-0.164	-0.944	-0.053	-0.056	-0.997	0.051	0.039	-0.024	0.033	-0.025	0.038	0.047	0.062	0.017	-0.033
0.028	-0.187	-0.956	-0.055	-0.057	-0.997	-0.066	0.109	-0.016	-0.042	-0.046	0.026	0.03	0.04	0.005	-0.03
0.032	-0.145	-0.991	-0.054	-0.058	-0.997	-0.023	-0.078	0.017	-0.04	-0.003	-0.01	0.025	0.083	0.031	-0.022
0.07	-0.191	-0.952	-0.055	-0.059	-0.997	-0.046	0.092	-0.034	0	-0.048	0.029	0.014	0.037	0.009	-0.031
0.032	-0.187	-0.96	-0.059	-0.061	-0.996	-0.088	0.207	-0.023	-0.035	-0.042	0.021	0.025	0.041	0.001	-0.024
0.036	-0.176	-0.995	-0.058	-0.063	-0.996	-0.089	-0.037	-0.029	-0.032	-0.028	-0.015	0.021	0.054	0.034	-0.025
0.063	-0.16	-0.948	-0.059	-0.065	-0.996	-0.061	0.08	-0.025	-0.003	-0.012	0.032	0.006	0.07	0.013	-0.031
0.04	-0.156	-0.944	-0.06	-0.069	-0.996	-0.182	0.045	0.002	-0.026	-0.004	0.036	0.017	0.075	0.017	-0.031
0.04	-0.187	-0.916	-0.064	-0.072	-0.995	-0.153	0.206	-0.019	-0.022	-0.032	0.063	0.017	0.045	0.044	-0.031
0.047	-0.187	-0.905	-0.065	-0.077	-0.995	-0.207	0.09	0.036	-0.013	-0.027	0.074	0.009	0.046	0.057	-0.047
0.028	-0.187	-0.968	-0.07	-0.081	-0.994	-0.188	0.278	-0.05	-0.027	-0.023	0.01	0.027	0.046	0.007	-0.057
-0.041	-0.218	-0.96	-0.073	-0.084	-0.994	-0.153	0.131	-0.055	-0.094	-0.051	0.017	0.096	0.016	0	-0.053
-0.041	-0.218	-0.96	-0.078	-0.088	-0.993	-0.165	0.249	-0.021	-0.089	-0.047	0.016	0.096	0.017	0	-0.056
0.051	-0.195	-0.881	-0.084	-0.093	-0.992	-0.257	0.345	-0.014	0.01	-0.018	0.094	0.003	0.041	0.08	-0.063
0.005	-0.23	-0.916	-0.086	-0.098	-0.991	-0.236	0.107	0.014	-0.034	-0.048	0.058	0.049	0.006	0.045	-0.065
0.005	-0.207	-0.869	-0.091	-0.102	-0.991	-0.152	0.257	-0.02	-0.028	-0.021	0.104	0.048	0.03	0.092	-0.061
-0.053	-0.218	-0.893	-0.093	-0.108	-0.99	-0.29	0.09	0.011	-0.084	-0.026	0.079	0.106	0.019	0.067	-0.064
-0.022	-0.211	-0.901	-0.097	-0.114	-0.989	-0.288	0.21	0.062	-0.049	-0.012	0.07	0.074	0.028	0.06	-0.064
0.017	-0.18	-0.873	-0.103	-0.121	-0.987	-0.364	0.365	0.036	-0.003	0.026	0.095	0.035	0.06	0.088	-0.065
-0.018	-0.184	-0.901	-0.109	-0.13	-0.986	-0.42	0.284	-0.036	-0.032	0.031	0.065	0.069	0.056	0.06	-0.057
-0.037	-0.214	-0.897	-0.113	-0.139	-0.984	-0.482	0.228	-0.067	-0.046	0.009	0.067	0.088	0.025	0.064	-0.061
-0.041	-0.241	-0.885	-0.118	-0.148	-0.982	-0.445	0.241	-0.144	-0.045	-0.009	0.077	0.091	0.002	0.074	-0.07
-0.08	-0.269	-0.916	-0.123	-0.157	-0.98	-0.432	0.225	-0.148	-0.078	-0.027	0.043	0.129	0.028	0.042	-0.076
-0.06	-0.28	-0.869	-0.125	-0.165	-0.978	-0.412	0.113	-0.115	-0.056	-0.031	0.089	0.11	0.038	0.089	-0.076
-0.064	-0.284	-0.869	-0.13	-0.174	-0.976	-0.472	0.2	-0.116	-0.055	-0.025	0.087	0.113	0.042	0.09	-0.07
-0.06	-0.269	-0.881	-0.133	-0.185	-0.974	-0.578	0.154	-0.143	-0.047	0.001	0.072	0.109	0.026	0.079	-0.062
-0.014	-0.296	-0.834	-0.138	-0.195	-0.971	-0.526	0.252	-0.181	0.004	-0.016	0.117	0.062	0.054	0.126	-0.051
-0.041	-0.315	-0.857	-0.144	-0.206	-0.968	-0.566	0.279	-0.187	-0.017	-0.024	0.09	0.089	0.073	0.102	-0.049
-0.037	-0.346	-0.873	-0.151	-0.217	-0.964	-0.576	0.31	-0.239	-0.006	-0.045	0.071	0.085	0.103	0.086	-0.046
-0.099	-0.35	-0.916	-0.152	-0.228	-0.962	-0.602	0.022	-0.231	-0.066	-0.037	0.024	0.145	0.106	0.043	-0.049
-0.057	-0.338	-0.845	-0.155	-0.237	-0.959	-0.488	0.086	-0.245	-0.021	-0.017	0.093	0.102	0.094	0.113	-0.053
-0.072	-0.365	-0.881	-0.157	-0.245	-0.957	-0.443	0.071	-0.236	-0.034	-0.036	0.055	0.117	0.121	0.078	-0.053
-0.087	-0.365	-0.873	-0.159	-0.251	-0.955	-0.315	0.057	-0.223	-0.047	-0.03	0.061	0.132	0.12	0.086	-0.043
-0.041	-0.408	-0.838	-0.163	-0.256	-0.953	-0.281	0.154	-0.22	0.002	-0.067	0.094	0.086	0.162	0.122	-0.041
-0.049	-0.396	-0.869	-0.168	-0.262	-0.95	-0.316	0.238	-0.143	0	-0.05	0.06	0.093	0.151	0.091	-0.025
-0.087	-0.419	-0.897	-0.174	-0.267	-0.948	-0.267	0.312	-0.159	-0.033	-0.068	0.03	0.131	0.175	0.064	-0.015
-0.026	-0.423	-0.912	-0.18	-0.271	-0.946	-0.222	0.278	-0.159	0.034	-0.068	0.012	0.069	0.178	0.047	-0.01
-0.087	-0.423	-0.948	-0.185	-0.274	-0.944	-0.157	0.232	-0.148	-0.022	-0.065	-0.026	0.13	0.178	0.011	-0.011
-0.087	-0.423	-0.948	-0.19	-0.276	-0.942	-0.1	0.271	-0.158	-0.016	-0.063	-0.027	0.13	0.177	0.011	-0.005
-0.13	-0.473	-0.995	-0.196	-0.278	-0.94	-0.091	0.277	-0.092	-0.053	-0.111	-0.076	0.172	0.226	0.037	-0.016
-0.118	-0.446	-0.975	-0.203	-0.28	-0.938	-0.108	0.386	-0.117	-0.034	-0.082	-0.058	0.16	0.199	0.017	-0.015
-0.164	-0.439	-1.05	-0.208	-0.28	-0.937	-0.006	0.243	-0.073	-0.076	-0.075	-0.134	0.206	0.19	0.092	-0.011
-0.168	-0.454	-1.094	-0.212	-0.279	-0.937	0.047	0.192	-0.032	-0.076	-0.091	-0.178	0.21	0.205	0.136	-0.003
-0.126	-0.481	-1.042	-0.218	-0.277	-0.936	0.166	0.359	-0.067	-0.027	-0.121	-0.128	0.168	0.231	0.085	-0.019
-0.122	-0.5	-0.999	-0.227	-0.275	-0.934	0.091	0.489	-0.032	-0.015	-0.142	-0.086	0.164	0.25	0.042	-0.052
-0.222	-0.481	-0.932	-0.234	-0.271	-0.934	0.273	0.367	0.02	-0.108	-0.127	-0.019	0.263	0.229	0.025	-0.074
-0.303	-0.458	-0.877	-0.233	-0.266	-0.935	0.313	-0.022	0.122	-0.19	-0.108	0.037	0.344	0.206	0.08	-0.084
-0.222	-0.427	-0.861	-0.231	-0.262	-0.937	0.27	-0.102	0.122	-0.112	-0.081	0.055	0.263	0.175	0.097	-0.095
-0.137	-0.392	-0.889	-0.232	-0.258	-0.938	0.293	0.119	0.11	-0.026	-0.051	0.028	0.177	0.14	0.07	-0.074
-0.183	-0.354	-0.999	-0.231	-0.252	-0.94	0.31	-0.046	0.026	-0.073	-0.018	-0.081	0.223	0.102	0.039	-0.028
-0.137	-0.326	-1.035	-0.228	-0.248	-0.942	0.234	-0.144	-0.037	-0.03	0.005	-0.114	0.176	0.075	0.074	0.044
-0.099	-0.238	-1.05	-0.222	-0.246	-0.944	0.088	-0.329	-0.113	0.002	0.091	-0.128	0.137	0.014	0.09	0.13
0.12	-0.23	-1.035	-0.217	-0.248	-0.944	-0.187	-0.253	-0.201	0.217	0.101	-0.112	0.083	0.022	0.074	0.229
0.286	-0.187	-1.07	-0.212	-0.256	-0.943	-0.464	-0.27	-0.255	0.377	0.151	-0.148	0.248	0.064	0.109	0.319
0.317	-0.184	-1.173	-0.208	-0.262	-0.943	-0.419	-0.222	-0.354	0.403	0.161	-0.252	0.28	0.068	0.212	0.39
0.317	-0.269	-1.212	-0.2	-0.266	-0.943	-0.341	-0.418	-0.4	0.396	0.081	-0.291	0.28	0.017	0.252	0.439
0.27	-0.257	-1.184	-0.187	-0.27	-0.944	-0.301	-0.732	-0.421	0.337	0.097	-0.262	0.234	0.005	0.225	0.462
0.374	-0.23	-1.208	-0.173	-0.269	-0.948	-0.014	-0.804	-0.414	0.426	0.122	-0.282	0.338	0.022	0.249	0.492
0.44	-0.168	-1.141	-0.158	-0.27	-0.95	-0.129	-0.774	-0.388	0.477	0.185	-0.213	0.404	0.085	0.183	0.529
0.559	-0.203	-1.121	-0.146	-0.27	-0.952	-0.095	-0.604	-0.343	0.584	0.151	-0.192	0.523	0.051	0.164	0.564
0.613	-0.172	-1.149	-0.135	-0.271	-0.953	-0.103	-0.587	-0.315	0.626	0.182	-0.218	0.577	0.082	0.193	0.568
0.547	-0.241	-1.133	-0.123	-0.273	-0.954	-0.157	-0.619	-0.377	0.549	0.115	-0.201	0.513	0.013	0.177	0.542
0.497	-0.342	-1.102	-0.113	-0.273	-0.955	-0.038	-0.524	-0.36	0.489	0.014	-0.168	0.463	0.087	0.146	0.475
0.378	-0.446	-1.086	-0.099	-0.272	-0.957	0.035	-0.741	-0.366	0.356	-0.091	-0.151	0.344	0.191	0.131	0.366
0.274	-0.466	-1.078	-0.086	-0.271	-0.959	0.039	-0.743	-0.353	0.239	-0.111	-0.142	0.24	0.209	0.124	0.273
0.14	-0.435	-1.011	-0.071	-0.27	-0.96	0.024	-0.807	-0.215	0.089	-0.081	-0.073	0.106	0.178	0.057	0.193
0.178	-0.419	-0.94	-0.058	-0.269	-0.961	0.063	-0.663	-0.127	0.115	-0.066	-0.001	0.145	0.162	0.014	0.126
0.232	-0.469	-0.826	-0.047	-0.267	-0.963	0.171	-0.552	-0.044	0.157	-0.119	0.114	0.199	0.211	0.127	0.077
0.136	-0.419	-0.956	-0.03	-0.263	-0.964	0.241	-0.799	0.12	0.044	-0.073	-0.014	0.103	0.16	0.003	0.057
0.109	-0.392	-0.972	-0.023	-0.259	-0.966	0.213	-0.362	0.037	0.01	-0.05	-0.029	0.076	0.132	0.019	0.016
0.124	-0.419	-0.916	-0.02	-0.252	-0.968	0.39	-0.124	0.024	0.022	-0.084	0.028	0.092	0.159	0.035	-0.024
0.005	-0.442	-0.92	-0.016	-0.244	-0.97	0.449	-0.148	0.15	-0.101	-0.115	0.027	0.027	0.181	0.031	-0.057
0.005	-0.338	-0.972	-0.01	-0.234	-0.972	0.51	-0.288	0.196	-0.107	-0.02	-0.022	0.028	0.076	0.022	-0.093
0.024	-0.187	-0.834	-0.008	-0.223	-0.975	0.568	-0.067	-0.023	-0.09	0.119	0.118	0.008	0.076	0.115	-0.107
-0.003	-0.334	-0.814	-0.001	-0.214	-0.977	0.475	-0.353	0.063	-0.124	-0.037	0.14	0.035	0.07	0.135	-0.109
0.082	-0.396	-0.881	0	-0.211	-0.978	0.23	0.021	0.211	-0.04	-0.102	0.074	0.05	0.131	0.067	-0.09
0.005	-0.303	-0.964	0.003	-0.205	-0.979	0.278	-0.123	0.223	-0.12	-0.015	-0.008	0.027	0.037	0.016	-0.095
0.155	-0.334	-0.881	0.002	-0.202	-0.979	0.188	0.126	0.233	0.031	-0.049	0.076	0.123	0.068	0.066	-0.087
-0.026	-0.396	-0.912	-0.002	-0.205	-0.979	-0.09	0.219	0.15	-0.146	-0.109	0.043	0.057	0.129	0.034	-0.101
-0.014	-0.338	-0.975	0.002	-0.201	-0.98	0.191	-0.181	0.141	-0.139	-0.054	-0.019	0.046	0.071	0.029	-0.093
0.005	-0.377	-0.912	0.005	-0.201	-0.98	0.055	-0.133	0.107	-0.123	-0.093	0.044	0.026	0.109	0.034	-0.127
0.074	-0.392	-0.869	-0.007	-0.201	-0.98	0.036	0.594	-0.14	-0.042	-0.109	0.088	0.043	0.123	0.077	-0.113
-0.072	-0.296	-0.968	-0.008	-0.195	-0.981	0.28	0.023	-0.089	-0.187	-0.018	-0.01	0.103	0.026	0.021	-0.141
0.043	-0.261	-0.909	-0.011	-0.194	-0.981	0.1	0.169	-0.054	-0.068	0.015	0.05	0.013	0.01	0.038	-0.129
-0.168	-0.384	-0.928	-0.016	-0.194	-0.981	-0.008	0.183	-0.098	-0.275	-0.108	0.03	0.199	0.113	0.018	-0.148
0.051	-0.392	-0.932	-0.009	-0.188	-0.982	0.349	-0.301	0.023	-0.062	-0.122	0.028	0.021	0.12	0.013	-0.142
-0.083	-0.296	-1.023	-0.009	-0.185	-0.983	0.194	-0.038	0.081	-0.198	-0.029	-0.062	0.114	0.023	0.079	-0.164
-0.003	-0.323	-0.861	-0.009	-0.187	-0.982	-0.077	0.004	0.028	-0.117	-0.054	0.099	0.033	0.049	0.082	-0.117
-0.053	-0.45	-0.861	-0.009	-0.185	-0.983	0.134	0.03	-0.055	-0.166	-0.183	0.1	0.083	0.177	0.081	-0.118
0.067	-0.357	-1.007	-0.005	-0.18	-0.984	0.246	-0.19	0.094	-0.051	-0.094	-0.045	0.036	0.084	0.065	-0.098
0.028	-0.296	-1.023	0.002	-0.179	-0.984	0.063	-0.338	0.149	-0.097	-0.034	-0.061	0.002	0.023	0.08	-0.083
0.105	-0.369	-0.818	-0.001	-0.177	-0.984	0.156	0.174	-0.06	-0.017	-0.11	0.145	0.075	0.096	0.125	-0.056
0.105	-0.369	-0.818	0	-0.173	-0.985	0.226	-0.035	-0.037	-0.018	-0.113	0.145	0.075	0.096	0.125	-0.071
0.063	-0.33	-0.979	0.001	-0.172	-0.985	0.113	-0.028	0.133	-0.061	-0.077	-0.016	0.033	0.057	0.036	-0.07
-0.003	-0.249	-0.999	0.004	-0.172	-0.985	-0.024	-0.14	0.184	-0.13	0.005	-0.035	0.032	0.024	0.056	-0.076
0.09	-0.319	-0.877	0	-0.17	-0.985	0.122	0.235	0.019	-0.034	-0.066	0.087	0.061	0.046	0.067	-0.083
0.043	-0.354	-0.889	-0.002	-0.165	-0.986	0.312	0.124	-0.039	-0.078	-0.107	0.077	0.015	0.08	0.055	-0.087
0.036	-0.354	-0.909	-0.002	-0.163	-0.987	0.127	0.001	0.067	-0.086	-0.109	0.058	0.007	0.079	0.035	-0.083
0.032	-0.307	-1.003	-0.004	-0.163	-0.987	0.019	0.137	0.104	-0.088	-0.063	-0.036	0.004	0.031	0.06	-0.091
0.036	-0.238	-0.94	-0.005	-0.16	-0.987	0.167	0.049	-0.034	-0.084	0.003	0.027	0.007	0.039	0.003	-0.081
0.043	-0.33	-0.869	-0.005	-0.156	-0.988	0.21	-0.009	0.087	-0.078	-0.093	0.099	0.015	0.053	0.073	-0.082
0.105	-0.342	-0.869	-0.008	-0.154	-0.988	0.162	0.18	0.103	-0.014	-0.107	0.1	0.077	0.063	0.072	-0.085
0.013	-0.272	-0.948	-0.009	-0.153	-0.988	0.05	0.113	0.124	-0.105	-0.038	0.021	0.015	0.007	0.007	-0.094
0.005	-0.234	-1.031	-0.012	-0.151	-0.989	0.136	0.145	0.001	-0.11	-0.002	-0.061	0.022	0.047	0.09	-0.091
-0.033	-0.207	-0.987	-0.012	-0.146	-0.989	0.217	0.007	0.021	-0.149	0.021	-0.017	0.06	0.075	0.048	-0.096
0.047	-0.288	-0.885	-0.014	-0.144	-0.989	0.133	0.106	0.073	-0.067	-0.063	0.086	0.021	0.005	0.054	-0.088
0.067	-0.334	-0.885	-0.014	-0.144	-0.989	0.026	0.041	0.158	-0.048	-0.109	0.086	0.041	0.05	0.053	-0.091
0.032	-0.319	-0.991	-0.02	-0.142	-0.99	0.162	0.302	0.044	-0.077	-0.096	-0.02	0.007	0.033	0.054	-0.08
0.001	-0.257	-0.991	-0.02	-0.138	-0.99	0.218	0	0.05	-0.108	-0.038	-0.019	0.023	0.03	0.054	-0.073
0.028	-0.222	-0.975	-0.015	-0.135	-0.991	0.184	-0.212	0.134	-0.087	-0.007	-0.003	0.005	0.066	0.039	-0.081
0.078	-0.303	-0.901	-0.018	-0.134	-0.991	0.074	0.17	0.104	-0.034	-0.089	0.072	0.055	0.014	0.035	-0.084
0.02	-0.334	-0.873	-0.022	-0.134	-0.991	0.001	0.218	0.007	-0.088	-0.119	0.099	0.002	0.044	0.062	-0.077
0.04	-0.319	-0.924	-0.022	-0.133	-0.991	0.076	0.013	-0.017	-0.068	-0.104	0.048	0.017	0.027	0.011	-0.069
0.028	-0.265	-1.015	-0.025	-0.129	-0.991	0.22	0.147	0.057	-0.077	-0.054	-0.042	0.006	0.028	0.08	-0.067
0.074	-0.222	-0.944	-0.026	-0.127	-0.992	0.157	0.075	0.108	-0.03	-0.014	0.03	0.053	0.071	0.009	-0.069
0.067	-0.241	-0.928	-0.028	-0.127	-0.991	-0.02	0.161	0.081	-0.035	-0.033	0.046	0.046	0.052	0.006	-0.076
0.013	-0.303	-0.842	-0.031	-0.126	-0.992	0.079	0.119	-0.009	-0.086	-0.096	0.132	0.008	0.009	0.093	-0.087
-0.037	-0.238	-1.023	-0.028	-0.122	-0.992	0.266	-0.144	0.081	-0.139	-0.035	-0.048	0.058	0.057	0.088	-0.092
-0.037	-0.238	-1.023	-0.026	-0.117	-0.993	0.26	-0.051	0.095	-0.141	-0.04	-0.048	0.058	0.058	0.088	-0.105
0.051	-0.172	-0.924	-0.03	-0.12	-0.992	-0.135	0.186	0.051	-0.049	0.028	0.05	0.031	0.125	0.011	-0.1
0.013	-0.249	-0.865	-0.035	-0.123	-0.992	-0.146	0.245	-0.022	-0.082	-0.046	0.109	0.007	0.048	0.07	-0.098
0.036	-0.276	-0.842	-0.035	-0.118	-0.992	0.257	0.006	-0.075	-0.059	-0.077	0.133	0.016	0.022	0.094	-0.078
0.013	-0.357	-0.885	-0.035	-0.115	-0.993	0.203	0.003	-0.059	-0.082	-0.161	0.09	0.007	0.059	0.051	-0.082
0.128	-0.296	-0.849	-0.034	-0.11	-0.993	0.289	-0.026	0.016	0.032	-0.105	0.126	0.109	0.004	0.087	-0.07
-0.003	-0.272	-1.007	-0.033	-0.105	-0.994	0.296	-0.015	0.021	-0.099	-0.087	-0.031	0.021	0.028	0.069	-0.064
0.024	-0.249	-1.015	-0.036	-0.106	-0.994	-0.046	0.133	0.046	-0.069	-0.062	-0.039	0.006	0.051	0.076	-0.051
0.001	-0.176	-1.019	-0.037	-0.108	-0.993	-0.111	0.065	0.07	-0.091	0.014	-0.044	0.016	0.124	0.079	-0.073
0.032	-0.184	-0.995	-0.042	-0.106	-0.993	0.131	0.295	-0.089	-0.055	0.004	-0.02	0.016	0.116	0.054	-0.079
-0.049	-0.176	-0.972	-0.046	-0.105	-0.993	0.076	0.188	-0.084	-0.132	0.01	0.004	0.064	0.123	0.029	-0.082
-0.003	-0.234	-0.893	-0.043	-0.101	-0.994	0.223	-0.149	0.019	-0.089	-0.052	0.083	0.017	0.064	0.05	-0.078
0.059	-0.292	-0.861	-0.041	-0.096	-0.995	0.257	-0.095	0.033	-0.029	-0.115	0.115	0.044	0.006	0.082	-0.081
0.059	-0.319	-0.905	-0.044	-0.098	-0.994	-0.053	0.159	0.032	-0.026	-0.14	0.072	0.044	0.023	0.039	-0.071
0.017	-0.269	-0.983	-0.045	-0.1	-0.994	-0.082	0.071	-0.005	-0.067	-0.088	-0.007	0.002	0.026	0.038	-0.053
-0.018	-0.23	-1.039	-0.044	-0.101	-0.994	-0.018	-0.071	-0.05	-0.103	-0.049	-0.062	0.033	0.063	0.091	-0.054
0.04	-0.164	-1.031	-0.051	-0.1	-0.994	0.063	0.354	-0.095	-0.039	0.016	-0.055	0.024	0.127	0.082	-0.054
-0.026	-0.137	-1.066	-0.044	-0.094	-0.995	0.278	-0.329	0.014	-0.111	0.038	-0.089	0.043	0.152	0.116	-0.065
0.063	-0.184	-0.905	-0.043	-0.091	-0.995	0.171	-0.041	0.054	-0.023	-0.012	0.073	0.044	0.104	0.047	-0.063
-0.033	-0.238	-0.944	-0.047	-0.089	-0.995	0.129	0.206	0.032	-0.116	-0.068	0.034	0.054	0.048	0.009	-0.072
0.036	-0.226	-0.936	-0.043	-0.088	-0.995	0.077	-0.162	0.118	-0.05	-0.058	0.042	0.014	0.058	0.019	-0.066
0.074	-0.253	-0.822	-0.043	-0.091	-0.995	-0.137	0.029	0.075	-0.011	-0.082	0.156	0.049	0.029	0.134	-0.077
0.059	-0.284	-0.909	-0.048	-0.094	-0.994	-0.097	0.267	0.051	-0.022	-0.11	0.069	0.031	0.003	0.049	-0.063
-0.003	-0.288	-0.901	-0.05	-0.093	-0.994	0.051	0.09	-0.033	-0.082	-0.114	0.077	0.034	0.008	0.057	-0.057
0.051	-0.276	-0.916	-0.05	-0.094	-0.994	0.006	0.035	-0.031	-0.027	-0.102	0.061	0.016	0.003	0.041	-0.051
0.036	-0.28	-0.991	-0.054	-0.089	-0.995	0.266	0.202	-0.055	-0.039	-0.111	-0.014	0.003	0.002	0.034	-0.054
0.036	-0.28	-0.991	-0.053	-0.085	-0.995	0.225	-0.066	-0.01	-0.041	-0.115	-0.013	0.007	0.003	0.033	-0.036
-0.018	-0.184	-1.066	-0.05	-0.081	-0.995	0.207	-0.125	0.068	-0.097	-0.022	-0.088	0.064	0.093	0.107	-0.033
0.067	-0.137	-0.979	-0.053	-0.079	-0.995	0.127	0.194	0.068	-0.009	0.022	-0.001	0.018	0.139	0.019	-0.042
0.013	-0.129	-1.046	-0.057	-0.081	-0.995	-0.086	0.183	0.048	-0.059	0.032	-0.068	0.039	0.145	0.085	-0.051
-0.033	-0.137	-1.039	-0.055	-0.083	-0.995	-0.11	-0.091	0.059	-0.107	0.027	-0.06	0.087	0.137	0.076	-0.05
-0.007	-0.156	-0.964	-0.056	-0.086	-0.995	-0.135	0.093	-0.002	-0.079	0.01	0.015	0.061	0.117	0.001	-0.059
0.024	-0.172	-0.936	-0.061	-0.09	-0.994	-0.174	0.225	-0.034	-0.043	-0.001	0.042	0.032	0.101	0.026	-0.065
0.017	-0.226	-0.952	-0.063	-0.092	-0.994	-0.065	0.106	-0.081	-0.049	-0.054	0.025	0.042	0.047	0.01	-0.063
0.009	-0.176	-0.936	-0.066	-0.093	-0.994	-0.045	0.157	-0.085	-0.054	-0.002	0.041	0.05	0.096	0.025	-0.054
0.005	-0.156	-0.936	-0.067	-0.09	-0.994	0.132	0.056	-0.072	-0.056	0.014	0.041	0.053	0.116	0.025	-0.052
0.063	-0.191	-0.877	-0.065	-0.089	-0.994	0.083	-0.059	-0.062	0	-0.022	0.101	0.006	0.082	0.083	-0.057
0.047	-0.214	-0.885	-0.066	-0.084	-0.994	0.252	0.065	0.011	-0.014	-0.05	0.093	0.008	0.059	0.074	-0.063
0.013	-0.214	-0.881	-0.067	-0.082	-0.994	0.152	0.044	0.026	-0.048	-0.052	0.097	0.041	0.059	0.076	-0.066
-0.014	-0.226	-0.909	-0.065	-0.078	-0.995	0.208	-0.063	0.056	-0.076	-0.067	0.07	0.066	0.047	0.047	-0.062
0.032	-0.265	-0.826	-0.062	-0.073	-0.995	0.266	-0.149	0.047	-0.034	-0.111	0.153	0.019	0.009	0.129	-0.07
0.082	-0.234	-0.889	-0.064	-0.072	-0.995	0.094	0.117	0.073	0.018	-0.081	0.09	0.033	0.039	0.065	-0.066
0.001	-0.241	-0.901	-0.065	-0.072	-0.995	0.056	0.058	0.05	-0.061	-0.089	0.079	0.045	0.032	0.052	-0.062
0.009	-0.203	-0.956	-0.066	-0.073	-0.995	-0.027	0.086	0.079	-0.052	-0.049	0.024	0.035	0.07	0.004	-0.054
0.009	-0.218	-0.901	-0.065	-0.074	-0.995	-0.043	-0.038	0.082	-0.053	-0.063	0.079	0.032	0.054	0.05	-0.061
0.02	-0.214	-0.96	-0.067	-0.075	-0.995	-0.041	0.103	0.021	-0.04	-0.058	0.019	0.018	0.058	0.01	-0.057
0.02	-0.211	-0.944	-0.068	-0.075	-0.995	0.024	0.088	-0.008	-0.039	-0.054	0.035	0.017	0.06	0.006	-0.052
-0.014	-0.168	-0.991	-0.07	-0.076	-0.995	-0.012	0.07	-0.009	-0.072	-0.011	-0.012	0.051	0.102	0.042	-0.051
0.04	-0.203	-0.94	-0.069	-0.076	-0.995	-0.001	-0.023	0.008	-0.019	-0.046	0.039	0.003	0.067	0.008	-0.048
-0.014	-0.187	-0.96	-0.071	-0.08	-0.994	-0.155	0.1	0.028	-0.071	-0.027	0.019	0.05	0.081	0.011	-0.055
0.055	-0.191	-0.901	-0.071	-0.083	-0.994	-0.135	0.062	0.039	-0.001	-0.028	0.078	0.02	0.076	0.049	-0.051
-0.03	-0.184	-0.944	-0.076	-0.088	-0.993	-0.225	0.215	-0.039	-0.081	-0.015	0.034	0.065	0.084	0.005	-0.048
0.036	-0.222	-0.893	-0.078	-0.092	-0.993	-0.207	0.133	-0.041	-0.013	-0.049	0.085	0.001	0.044	0.056	-0.042
0.059	-0.249	-0.897	-0.082	-0.095	-0.992	-0.134	0.221	-0.045	0.014	-0.073	0.08	0.024	0.017	0.052	-0.056
0.047	-0.28	-0.838	-0.086	-0.1	-0.991	-0.25	0.225	-0.058	0.007	-0.099	0.138	0.012	0.015	0.112	-0.049
-0.03	-0.288	-0.877	-0.085	-0.102	-0.991	-0.064	-0.04	-0.057	-0.071	-0.105	0.099	0.065	0.023	0.073	-0.054
0.024	-0.303	-0.865	-0.086	-0.106	-0.991	-0.169	0.04	-0.063	-0.017	-0.117	0.111	0.012	0.039	0.085	-0.062
0.001	-0.311	-0.893	-0.087	-0.107	-0.99	-0.02	0.041	-0.034	-0.039	-0.123	0.083	0.035	0.047	0.058	-0.061
0.013	-0.245	-0.889	-0.086	-0.11	-0.99	-0.121	0	0.001	-0.028	-0.055	0.087	0.024	0.018	0.062	-0.045
0.028	-0.253	-0.901	-0.089	-0.111	-0.99	-0.036	0.151	-0.008	-0.01	-0.061	0.074	0.008	0.01	0.05	-0.041
0.028	-0.199	-0.92	-0.093	-0.114	-0.989	-0.159	0.19	-0.035	-0.006	-0.004	0.054	0.009	0.064	0.03	-0.032
0.009	-0.211	-0.952	-0.094	-0.117	-0.989	-0.126	0.066	-0.015	-0.024	-0.013	0.022	0.029	0.052	0.002	-0.026
0.024	-0.199	-0.94	-0.094	-0.119	-0.988	-0.089	0.035	0.011	-0.008	0.001	0.033	0.014	0.063	0.011	-0.03
0.009	-0.238	-0.96	-0.094	-0.122	-0.988	-0.104	0.04	0.012	-0.023	-0.035	0.013	0.029	0.024	0.008	-0.027
-0.014	-0.203	-0.944	-0.094	-0.124	-0.988	-0.082	-0.014	0.033	-0.047	0.002	0.029	0.053	0.058	0.007	-0.029
0.028	-0.222	-0.96	-0.096	-0.126	-0.987	-0.089	0.125	0.039	-0.002	-0.015	0.012	0.011	0.039	0.009	-0.037
-0.003	-0.214	-0.928	-0.101	-0.128	-0.987	-0.069	0.265	0.054	-0.028	-0.006	0.043	0.043	0.046	0.023	-0.029
-0.026	-0.214	-0.944	-0.099	-0.13	-0.986	-0.121	-0.054	0.058	-0.053	-0.003	0.027	0.067	0.045	0.007	-0.028
0.063	-0.234	-0.905	-0.102	-0.132	-0.986	-0.088	0.169	0.03	0.039	-0.02	0.066	0.021	0.025	0.046	-0.034
-0.033	-0.218	-0.975	-0.104	-0.135	-0.985	-0.124	0.105	-0.009	-0.056	-0.002	-0.006	0.076	0.04	0.025	-0.035
-0.018	-0.253	-0.96	-0.108	-0.138	-0.985	-0.123	0.233	-0.017	-0.036	-0.035	0.009	0.061	0.004	0.009	-0.028
-0.018	-0.234	-0.944	-0.104	-0.142	-0.984	-0.186	-0.186	-0.011	-0.04	-0.011	0.024	0.061	0.023	0.007	-0.04
0.001	-0.214	-0.936	-0.109	-0.145	-0.983	-0.161	0.219	-0.062	-0.016	0.011	0.031	0.042	0.042	0.015	-0.029
-0.014	-0.218	-0.92	-0.11	-0.151	-0.982	-0.314	0.058	-0.026	-0.031	0.014	0.046	0.057	0.038	0.031	-0.024
0.036	-0.276	-0.92	-0.11	-0.158	-0.981	-0.316	0.047	-0.019	0.02	-0.038	0.044	0.007	0.021	0.032	-0.022
0.028	-0.276	-0.909	-0.109	-0.165	-0.98	-0.362	-0.069	-0.062	0.01	-0.03	0.055	0.015	0.021	0.043	-0.025
-0.018	-0.234	-0.952	-0.11	-0.171	-0.979	-0.282	0.047	-0.099	-0.035	0.018	0.01	0.061	0.021	0.001	-0.028
-0.018	-0.276	-0.948	-0.108	-0.178	-0.978	-0.362	-0.082	-0.063	-0.037	-0.017	0.013	0.061	0.022	0.004	-0.03
-0.014	-0.288	-0.865	-0.108	-0.185	-0.977	-0.345	0.025	-0.067	-0.032	-0.022	0.094	0.057	0.034	0.088	-0.029
0.04	-0.315	-0.857	-0.115	-0.192	-0.975	-0.368	0.317	-0.118	0.028	-0.041	0.1	0.004	0.062	0.096	-0.02
0.04	-0.315	-0.857	-0.118	-0.201	-0.972	-0.43	0.198	-0.073	0.032	-0.032	0.097	0.004	0.063	0.096	-0.016
0.043	-0.323	-0.857	-0.126	-0.21	-0.97	-0.457	0.408	-0.071	0.044	-0.031	0.094	0	0.07	0.096	-0.011
0.013	-0.319	-0.845	-0.13	-0.219	-0.967	-0.473	0.23	-0.06	0.018	-0.017	0.103	0.031	0.067	0.108	-0.019
-0.01	-0.373	-0.853	-0.133	-0.226	-0.965	-0.334	0.118	-0.061	-0.003	-0.064	0.093	0.054	0.121	0.1	-0.027
-0.049	-0.357	-0.905	-0.135	-0.234	-0.963	-0.361	0.126	-0.011	-0.038	-0.042	0.039	0.093	0.106	0.05	-0.035
-0.007	-0.404	-0.786	-0.139	-0.24	-0.961	-0.277	0.254	-0.009	0.009	-0.082	0.155	0.051	0.153	0.167	-0.049
-0.018	-0.377	-0.83	-0.145	-0.245	-0.959	-0.259	0.28	-0.046	0.003	-0.049	0.109	0.064	0.126	0.124	-0.059
-0.072	-0.423	-0.806	-0.149	-0.248	-0.957	-0.156	0.218	0.012	-0.046	-0.092	0.131	0.118	0.173	0.147	-0.064
-0.083	-0.404	-0.826	-0.153	-0.251	-0.956	-0.127	0.214	0.002	-0.053	-0.069	0.109	0.13	0.154	0.128	-0.072
-0.076	-0.411	-0.83	-0.157	-0.255	-0.954	-0.143	0.229	-0.018	-0.04	-0.074	0.103	0.123	0.162	0.124	-0.082
-0.091	-0.411	-0.83	-0.161	-0.257	-0.953	-0.125	0.242	-0.041	-0.051	-0.071	0.101	0.138	0.162	0.124	-0.079
-0.107	-0.458	-0.845	-0.164	-0.257	-0.952	0.051	0.136	-0.02	-0.063	-0.118	0.085	0.154	0.209	0.109	-0.075
-0.083	-0.427	-0.822	-0.166	-0.255	-0.953	0.14	0.079	-0.047	-0.038	-0.089	0.109	0.131	0.179	0.133	-0.075
-0.08	-0.435	-0.834	-0.167	-0.253	-0.953	0.141	0.094	-0.019	-0.032	-0.099	0.097	0.127	0.187	0.121	-0.075
-0.099	-0.423	-0.849	-0.17	-0.25	-0.953	0.148	0.139	0.006	-0.049	-0.089	0.082	0.147	0.176	0.105	-0.066
-0.118	-0.427	-0.877	-0.169	-0.248	-0.954	0.138	-0.012	0.014	-0.068	-0.096	0.055	0.167	0.18	0.077	-0.063
-0.072	-0.373	-0.865	-0.169	-0.245	-0.955	0.209	0.011	-0.038	-0.022	-0.045	0.067	0.12	0.126	0.089	-0.051
-0.087	-0.354	-0.865	-0.17	-0.24	-0.956	0.239	0.017	-0.076	-0.036	-0.03	0.069	0.136	0.106	0.089	-0.036
-0.049	-0.326	-0.909	-0.171	-0.236	-0.957	0.234	0.065	-0.122	0.004	-0.008	0.026	0.098	0.08	0.047	-0.022
-0.045	-0.338	-0.92	-0.173	-0.231	-0.957	0.243	0.096	-0.092	0.01	-0.024	0.015	0.094	0.092	0.035	-0.02
-0.057	-0.334	-0.905	-0.177	-0.226	-0.958	0.251	0.169	-0.12	0.001	-0.025	0.031	0.107	0.089	0.05	-0.01
-0.083	-0.354	-0.893	-0.181	-0.22	-0.958	0.302	0.225	-0.137	-0.021	-0.051	0.043	0.134	0.109	0.062	-0.002
-0.08	-0.377	-0.952	-0.189	-0.213	-0.959	0.353	0.375	-0.181	-0.009	-0.081	-0.015	0.13	0.132	0.003	0.003
-0.049	-0.392	-0.964	-0.194	-0.206	-0.959	0.372	0.241	-0.135	0.026	-0.103	-0.027	0.1	0.147	0.009	-0.003
-0.076	-0.384	-0.999	-0.201	-0.198	-0.959	0.451	0.406	-0.099	0.007	-0.104	-0.062	0.127	0.14	0.044	-0.003
-0.168	-0.396	-1.042	-0.209	-0.189	-0.959	0.461	0.397	-0.022	-0.078	-0.124	-0.106	0.22	0.152	0.087	-0.008
-0.168	-0.396	-1.042	-0.214	-0.179	-0.96	0.592	0.266	0.049	-0.074	-0.134	-0.105	0.22	0.152	0.086	-0.015
-0.191	-0.257	-1.098	-0.219	-0.162	-0.962	0.899	0.283	0.129	-0.092	-0.011	-0.158	0.243	0.013	0.141	-0.031
-0.172	-0.203	-1.121	-0.222	-0.146	-0.964	0.914	0.249	0.212	-0.069	0.026	-0.18	0.224	0.04	0.165	-0.041
-0.218	-0.226	-1.106	-0.224	-0.129	-0.966	0.94	0.108	0.199	-0.114	-0.014	-0.162	0.271	0.017	0.149	-0.063
-0.233	-0.265	-1.046	-0.219	-0.115	-0.969	0.771	-0.219	0.174	-0.134	-0.067	-0.1	0.287	0.022	0.09	-0.061
-0.237	-0.241	-0.932	-0.211	-0.107	-0.971	0.42	-0.407	0.017	-0.145	-0.051	0.017	0.291	0.001	0.025	-0.045
-0.11	-0.184	-0.94	-0.208	-0.1	-0.973	0.378	-0.16	-0.018	-0.022	0	0.011	0.164	0.058	0.017	-0.008
-0.053	-0.129	-1.09	-0.207	-0.092	-0.974	0.385	-0.03	-0.092	0.035	0.046	-0.138	0.106	0.112	0.133	0.036
-0.026	-0.095	-1.184	-0.205	-0.085	-0.975	0.351	-0.081	-0.204	0.06	0.073	-0.232	0.08	0.147	0.228	0.104
-0.01	-0.044	-1.161	-0.2	-0.082	-0.976	0.054	-0.264	-0.318	0.07	0.121	-0.207	0.065	0.197	0.205	0.183
0.082	-0.052	-1.129	-0.193	-0.084	-0.978	-0.188	-0.347	-0.408	0.155	0.115	-0.174	0.028	0.19	0.174	0.242
0.259	-0.048	-1.149	-0.191	-0.091	-0.977	-0.475	-0.072	-0.6	0.33	0.126	-0.194	0.204	0.195	0.194	0.288
0.24	-0.048	-1.224	-0.187	-0.099	-0.977	-0.522	-0.185	-0.61	0.307	0.133	-0.269	0.185	0.195	0.268	0.346
0.217	-0.079	-1.295	-0.176	-0.106	-0.979	-0.457	-0.595	-0.55	0.272	0.109	-0.338	0.162	0.164	0.338	0.403
0.301	-0.091	-1.275	-0.161	-0.114	-0.98	-0.578	-0.737	-0.76	0.343	0.106	-0.317	0.247	0.152	0.318	0.447
0.393	-0.118	-1.251	-0.148	-0.126	-0.981	-0.716	-0.693	-0.819	0.422	0.091	-0.292	0.339	0.124	0.293	0.489
0.532	-0.203	-1.232	-0.133	-0.135	-0.982	-0.554	-0.746	-0.624	0.545	0.015	-0.272	0.478	0.039	0.273	0.53
0.586	-0.238	-1.086	-0.117	-0.142	-0.983	-0.397	-0.745	-0.439	0.583	-0.013	-0.125	0.531	0.003	0.127	0.56
0.594	-0.249	-1.074	-0.104	-0.146	-0.984	-0.222	-0.61	-0.304	0.578	-0.02	-0.112	0.539	0.01	0.115	0.56
0.601	-0.296	-1.102	-0.093	-0.147	-0.985	-0.049	-0.482	-0.045	0.574	-0.066	-0.139	0.547	0.057	0.142	0.519
0.505	-0.307	-1.121	-0.084	-0.145	-0.986	0.141	-0.351	0.077	0.469	-0.079	-0.158	0.451	0.069	0.161	0.47
0.405	-0.299	-1.145	-0.074	-0.14	-0.987	0.259	-0.413	0.169	0.358	-0.076	-0.18	0.35	0.061	0.185	0.403
0.367	-0.334	-1.094	-0.066	-0.139	-0.988	0.115	-0.285	0.199	0.312	-0.112	-0.128	0.312	0.096	0.134	0.331
0.278	-0.238	-1.094	-0.052	-0.136	-0.989	0.166	-0.625	0.184	0.21	-0.019	-0.127	0.224	0	0.134	0.24
0.282	-0.238	-1.046	-0.042	-0.131	-0.99	0.26	-0.457	0.111	0.203	-0.023	-0.079	0.227	0	0.086	0.165
0.12	-0.238	-0.983	-0.026	-0.129	-0.991	0.122	-0.74	0.15	0.026	-0.025	-0.015	0.066	0	0.023	0.129
0.12	-0.238	-0.983	-0.013	-0.127	-0.992	0.163	-0.654	0.134	0.013	-0.028	-0.014	0.066	0	0.023	0.102
0.274	-0.156	-0.995	0.001	-0.122	-0.993	0.247	-0.639	0.255	0.152	0.048	-0.025	0.22	0.081	0.034	0.058
0.24	-0.145	-0.964	0.007	-0.12	-0.993	0.112	-0.246	0.193	0.112	0.058	0.006	0.185	0.092	0.002	0.042
0.132	-0.326	-0.956	0.009	-0.115	-0.993	0.241	-0.041	0.191	0.002	-0.128	0.015	0.077	0.09	0.006	0.012
0.04	-0.334	-1.07	0.013	-0.113	-0.994	0.163	-0.166	0.207	-0.094	-0.139	-0.099	0.015	0.098	0.107	-0.046
-0.026	-0.234	-1.007	0.014	-0.116	-0.993	-0.127	-0.022	0.256	-0.16	-0.035	-0.037	0.08	0.002	0.043	-0.083
0.043	-0.234	-0.798	0.015	-0.114	-0.993	0.1	-0.013	0.163	-0.091	-0.037	0.172	0.011	0.001	0.166	-0.091
0.067	-0.249	-0.944	0.026	-0.115	-0.993	-0.029	-0.552	0.214	-0.08	-0.052	0.026	0.012	0.015	0.021	-0.084
0.113	-0.149	-0.944	0.031	-0.117	-0.993	-0.115	-0.214	0.169	-0.039	0.051	0.026	0.058	0.084	0.022	-0.062
0.178	-0.156	-0.845	0.034	-0.115	-0.993	0.096	-0.083	0.164	0.024	0.042	0.124	0.124	0.076	0.121	-0.059
0.143	-0.207	-0.916	0.03	-0.116	-0.993	-0.042	0.207	0.082	-0.007	-0.007	0.053	0.089	0.024	0.051	-0.076
-0.007	-0.238	-1.023	0.028	-0.118	-0.993	-0.059	0.09	0.011	-0.155	-0.037	-0.053	0.061	0.007	0.055	-0.104
-0.018	-0.226	-0.92	0.027	-0.119	-0.993	-0.027	0.063	0.012	-0.165	-0.024	0.049	0.073	0.004	0.048	-0.121
-0.037	-0.326	-0.909	0.021	-0.122	-0.992	-0.129	0.275	0.045	-0.179	-0.122	0.061	0.092	0.097	0.06	-0.142
0.032	-0.269	-0.968	0.022	-0.125	-0.992	-0.11	-0.048	0.014	-0.111	-0.061	0.001	0.022	0.04	0.001	-0.134
0.02	-0.257	-0.928	0.026	-0.125	-0.992	0.005	-0.188	-0.006	-0.126	-0.049	0.041	0.034	0.029	0.041	-0.115
0.113	-0.288	-0.794	0.024	-0.127	-0.992	-0.078	0.131	-0.051	-0.031	-0.078	0.174	0.059	0.06	0.175	-0.098
0.082	-0.28	-0.92	0.023	-0.129	-0.991	-0.062	0.012	-0.152	-0.061	-0.068	0.048	0.028	0.052	0.049	-0.096
0.009	-0.253	-1.035	0.021	-0.129	-0.991	-0.005	0.078	-0.24	-0.132	-0.041	-0.066	0.045	0.025	0.064	-0.091
0.043	-0.257	-0.975	0.025	-0.132	-0.991	-0.117	-0.195	-0.015	-0.102	-0.042	-0.007	0.01	0.029	0.005	-0.081
0.07	-0.315	-0.873	0.026	-0.135	-0.99	-0.134	-0.068	-0.021	-0.076	-0.096	0.095	0.017	0.087	0.098	-0.081
0.128	-0.292	-0.905	0.028	-0.131	-0.991	0.255	-0.081	-0.074	-0.02	-0.078	0.064	0.074	0.064	0.066	-0.076
0.047	-0.199	-1.035	0.032	-0.127	-0.991	0.221	-0.183	0.055	-0.105	0.011	-0.065	0.006	0.028	0.063	-0.066
[truncated: 974 more rows]
