# Supplementary material for: Averaged Propulsive Body Acceleration (APBA) Can Be Calculated from Biologging Tags That Incorporate Gyroscopes and Accelerometers to Estimate Swimming Speed, Hydrodynamic Drag and Energy Expenditure for Steller Sea Lions
Source: PLoS One. 2016 Jun 10;11(6):e0157326. doi: 10.1371/journal.pone.0157326 (PMC4902303; doi:10.1371/journal.pone.0157326)
Supplement: S5 Data — Same components as S2. (ZIP) [file pone.0157326.s005.zip]

Archive with 117 entries (113 files):
- YashaJuly_30/
- YashaJuly_30/T1_spd19_INER_30_7_13.csv
- YashaJuly_30/T1_spd19_PTMP_30_7_13.csv
- YashaJuly_30/T1_spd20_INER_30_7_13.csv
- YashaJuly_30/T1_spd20_PTMP_30_7_13.csv
- YashaJuly_30/T1_spd21_INER_30_7_13.csv
- YashaJuly_30/T1_spd21_PTMP_30_7_13.csv
- YashaJuly_30/y2500.txt
- YashaJuly_30/y3075.txt
- YashaJuly_30/y3455.txt
- YashaJuly_30/y3600.txt
- YashaJuly_30/y3880.txt
- YashaJuly_30/y4133.txt
- YashaJuly_30/y4730.txt
- YashaJuly_30/y4836.txt
- YashaJuly_30/y5040.txt
- YashaJuly_30/y5165.txt
- YashaJuly_30/y5560.txt
- YashaJuly_30/y6000.txt
- YashaJuly_30/yasha1_2500_4.csv
- YashaJuly_30/yasha1_3075_4.csv
- YashaJuly_30/yasha1_3600_4.csv
- YashaJuly_30/yasha1_4730_4.csv
- YashaJuly_30/yasha1_5040_4.csv
- YashaJuly_30/yasha_2630_4.csv
- YashaJuly_30/yasha_3200_4.csv
- YashaJuly_30/yasha_3455_4.csv
- YashaJuly_30/yasha_3880_4.csv
- YashaJuly_30/yasha_4133_4.csv
- YashaJuly_30/yasha_5560_4.csv
- YashaJuly_30/yasha_6000_4.csv
- YashaNov_18/
- YashaNov_18/MY1_INER_18_11_13.csv
- YashaNov_18/MY1_PTMP_18_11_13.csv
- YashaNov_18/y4_2060.txt
- YashaNov_18/y4_2376.txt
- YashaNov_18/y4_3010.txt
- YashaNov_18/yasha4_2060_4.csv
- YashaNov_18/yasha4_2376_4.csv
- YashaNov_18/yasha4_3010_4.csv
- YashaNov_20/
- YashaNov_20/My3_INER_20_11_13.csv
- YashaNov_20/My3_PTMP_20_11_13.csv
- YashaNov_20/My4_INER_20_11_13.csv
- YashaNov_20/My4_PTMP_20_11_13.csv
- YashaNov_20/My5_INER_20_11_13.csv
- YashaNov_20/My5_PTMP_20_11_13.csv
- YashaNov_20/My6_INER_20_11_13.csv
- YashaNov_20/My6_PTMP_20_11_13.csv
- YashaNov_20/y10_4166.txt
- YashaNov_20/y4_1126.txt
- YashaNov_20/y4_1810.txt
- YashaNov_20/y4_3751.txt
- YashaNov_20/y4_670.txt
- YashaNov_20/y6_5562.txt
- YashaNov_20/y6_6121.txt
- YashaNov_20/y6_6552.txt
- YashaNov_20/y6_8377.txt
- YashaNov_20/y6_8886.txt
- YashaNov_20/y6_9436.txt
- YashaNov_20/y8_5416.txt
- YashaNov_20/y8_6072.txt
- YashaNov_20/y8_8191.txt
- YashaNov_20/y8_9052.txt
- YashaNov_20/y8_9502.txt
- YashaNov_20/yasha10_4166_4.csv
- YashaNov_20/yasha4_1126_4.csv
- YashaNov_20/yasha4_1810_4.csv
- YashaNov_20/yasha4_3751_4.csv
- YashaNov_20/yasha4_670_4.csv
- YashaNov_20/yasha6_5562_4.csv
- YashaNov_20/yasha6_6121_4.csv
- YashaNov_20/yasha6_6552_4.csv
- YashaNov_20/yasha6_8377_4.csv
- YashaNov_20/yasha6_8886_4.csv
- YashaNov_20/yasha6_9436_4.csv
- YashaNov_20/yasha8_5416_4.csv
- YashaNov_20/yasha8_6072_4.csv
- YashaNov_20/yasha8_8191_4.csv
- YashaNov_20/yasha8_9052_4.csv
- YashaNov_20/yasha8_9502_4.csv
- YashaNov_25/
- YashaNov_25/M10_INER_25_11_13.csv
- YashaNov_25/M10_PTMP_25_11_13.csv
- YashaNov_25/M11_INER_25_11_13.csv
- YashaNov_25/M11_PTMP_25_11_13.csv
- YashaNov_25/M12_INER_25_11_13.csv
- YashaNov_25/M12_PTMP_25_11_13.csv
- YashaNov_25/M8_INER_25_11_13.csv
- YashaNov_25/M8_PTMP_25_11_13.csv
- YashaNov_25/M9_INER_25_11_13.csv
- YashaNov_25/M9_PTMP_25_11_13.csv
- YashaNov_25/y10_5416.txt
- YashaNov_25/y10_6376.txt
- YashaNov_25/y6_1820.txt
- YashaNov_25/y6_2186.txt
- YashaNov_25/y6_2740.txt
- YashaNov_25/y6_3186.txt
- YashaNov_25/y6_4990.txt
- YashaNov_25/y6_5616.txt
- YashaNov_25/y8_5752.txt
- YashaNov_25/y8_6627.txt
- YashaNov_25/y8_7116.txt
- YashaNov_25/y8_8156.txt
- YashaNov_25/y8_8656.txt
- YashaNov_25/yasha10_5416_4.csv
- YashaNov_25/yasha10_6376_4.csv
- YashaNov_25/yasha6_2740_4.csv
- YashaNov_25/yasha6_3186_4.csv
- YashaNov_25/yasha6_4990_4.csv
- YashaNov_25/yasha6_5616_4.csv
- YashaNov_25/yasha6_5752_4.csv
- YashaNov_25/yasha6_6627_4.csv
- YashaNov_25/yasha8_5752_4.csv
- YashaNov_25/yasha8_7116_4.csv
- YashaNov_25/yasha8_8156_4.csv
- YashaNov_25/yasha8_8656_4.csv
