# Supplementary material for: Averaged Propulsive Body Acceleration (APBA) Can Be Calculated from Biologging Tags That Incorporate Gyroscopes and Accelerometers to Estimate Swimming Speed, Hydrodynamic Drag and Energy Expenditure for Steller Sea Lions
Source: PLoS One. 2016 Jun 10;11(6):e0157326. doi: 10.1371/journal.pone.0157326 (PMC4902303; doi:10.1371/journal.pone.0157326)
Supplement: S5 Data — Same components as S2. (ZIP) [file pone.0157326.s005.zip › YashaJuly_30/T1_spd19_INER_30_7_13.csv]

FileName	FileDate	FileTime	Sample	Time from Start (s)	AccelIntX	AccelIntY	AccelIntZ	MagX	MagY	MagZ	GyroX	GyroY	GyroZ
C:\cware\Projects\Whales\OpenTag\T1_speed_30July\M19.DSG	7-1-2013	13:57:34	408625.000000	8172.500000	-0.535156	-0.546875	-1.648438	0.332110	0.136697	0.440367	21.301270	122.817993	46.676636
C:\cware\Projects\Whales\OpenTag\T1_speed_30July\M19.DSG	7-1-2013	13:57:34	408626.000000	8172.520000	-0.320313	-1.195313	-1.324219	0.316514	0.140367	0.442202	5.065918	69.671631	55.114746
C:\cware\Projects\Whales\OpenTag\T1_speed_30July\M19.DSG	7-1-2013	13:57:34	408627.000000	8172.540000	0.058594	-1.316406	-0.851563	0.313761	0.141284	0.441284	-40.191650	36.453247	53.558350
C:\cware\Projects\Whales\OpenTag\T1_speed_30July\M19.DSG	7-1-2013	13:57:34	408628.000000	8172.560000	0.222656	-1.003906	-0.574219	0.310092	0.130275	0.441284	-131.301880	47.576904	56.472778
C:\cware\Projects\Whales\OpenTag\T1_speed_30July\M19.DSG	7-1-2013	13:57:34	408629.000000	8172.580000	0.085938	-1.183594	-0.628906	0.307339	0.115596	0.440367	-146.011353	72.677612	49.407959
C:\cware\Projects\Whales\OpenTag\T1_speed_30July\M19.DSG	7-1-2013	13:57:34	408630.000000	8172.600000	0.199219	-1.027344	-1.261719	0.295413	0.100000	0.433945	-110.412598	82.733154	29.571533
C:\cware\Projects\Whales\OpenTag\T1_speed_30July\M19.DSG	7-1-2013	13:57:34	408631.000000	8172.620000	0.542969	-0.605469	-1.152344	0.290826	0.095413	0.432110	-67.306519	48.065186	12.619019
C:\cware\Projects\Whales\OpenTag\T1_speed_30July\M19.DSG	7-1-2013	13:57:34	408632.000000	8172.640000	0.730469	-0.597656	-1.074219	0.283486	0.089908	0.428440	-7.125854	49.163818	-25.985718
C:\cware\Projects\Whales\OpenTag\T1_speed_30July\M19.DSG	7-1-2013	13:57:34	408633.000000	8172.660000	0.746094	-0.675781	-1.531250	0.280734	0.089908	0.427523	11.199951	13.977051	-40.679932
C:\cware\Projects\Whales\OpenTag\T1_speed_30July\M19.DSG	7-1-2013	13:57:34	408634.000000	8172.680000	0.863281	-0.433594	-0.878906	0.280734	0.094495	0.429358	50.033569	-29.403687	-53.131104
C:\cware\Projects\Whales\OpenTag\T1_speed_30July\M19.DSG	7-1-2013	13:57:34	408635.000000	8172.700000	0.394531	-0.476563	-0.894531	0.281651	0.099083	0.431193	47.958374	-4.776001	-38.009644
C:\cware\Projects\Whales\OpenTag\T1_speed_30July\M19.DSG	7-1-2013	13:57:34	408636.000000	8172.720000	0.089844	-0.496094	-1.093750	0.281651	0.104587	0.432110	29.052734	-43.518066	-16.403198
C:\cware\Projects\Whales\OpenTag\T1_speed_30July\M19.DSG	7-1-2013	13:57:34	408637.000000	8172.740000	0.265625	-0.246094	-0.824219	0.286239	0.105505	0.433028	-19.012451	-22.201538	8.438110
C:\cware\Projects\Whales\OpenTag\T1_speed_30July\M19.DSG	7-1-2013	13:57:34	408638.000000	8172.760000	-0.132813	-0.421875	-0.839844	0.288073	0.102752	0.433028	-95.184326	-7.385254	35.156250
C:\cware\Projects\Whales\OpenTag\T1_speed_30July\M19.DSG	7-1-2013	13:57:34	408639.000000	8172.780000	-0.003906	-0.500000	-0.804688	0.288073	0.090826	0.432110	-129.379272	15.502930	48.599243
C:\cware\Projects\Whales\OpenTag\T1_speed_30July\M19.DSG	7-1-2013	13:57:34	408640.000000	8172.800000	0.136719	-0.476563	-1.097656	0.287156	0.081651	0.428440	-98.358154	-0.213623	25.497437
C:\cware\Projects\Whales\OpenTag\T1_speed_30July\M19.DSG	7-1-2013	13:57:34	408641.000000	8172.820000	0.394531	-0.390625	-0.941406	0.288073	0.071560	0.426606	0.259399	5.935669	-2.136230
C:\cware\Projects\Whales\OpenTag\T1_speed_30July\M19.DSG	7-1-2013	13:57:34	408642.000000	8172.840000	0.023438	-0.718750	-1.007813	0.287156	0.074312	0.427523	58.349609	-11.367798	-28.610229
C:\cware\Projects\Whales\OpenTag\T1_speed_30July\M19.DSG	7-1-2013	13:57:34	408643.000000	8172.860000	0.324219	-0.632813	-1.109375	0.288991	0.084404	0.430275	72.341919	-50.933838	-37.124634
C:\cware\Projects\Whales\OpenTag\T1_speed_30July\M19.DSG	7-1-2013	13:57:34	408644.000000	8172.880000	-0.070313	-0.253906	-1.058594	0.290826	0.088991	0.432110	27.023315	-18.524170	-24.368286
C:\cware\Projects\Whales\OpenTag\T1_speed_30July\M19.DSG	7-1-2013	13:57:34	408645.000000	8172.900000	-0.070313	-0.253906	-1.058594	0.292661	0.091743	0.432110	-13.259888	-4.043579	-1.449585
C:\cware\Projects\Whales\OpenTag\T1_speed_30July\M19.DSG	7-1-2013	13:57:34	408646.000000	8172.920000	0.195313	-0.652344	-1.152344	0.291743	0.090826	0.433028	13.214111	-7.781982	-1.388550
C:\cware\Projects\Whales\OpenTag\T1_speed_30July\M19.DSG	7-1-2013	13:57:34	408647.000000	8172.940000	0.195313	-0.652344	-1.152344	0.293578	0.094495	0.432110	13.137817	-17.181396	-7.995605
C:\cware\Projects\Whales\OpenTag\T1_speed_30July\M19.DSG	7-1-2013	13:57:34	408648.000000	8172.960000	0.230469	-0.539063	-1.082031	0.294495	0.095413	0.432110	-14.358521	-30.105591	-9.353638
C:\cware\Projects\Whales\OpenTag\T1_speed_30July\M19.DSG	7-1-2013	13:57:34	408649.000000	8172.980000	0.035156	-0.492188	-1.128906	0.298165	0.092661	0.433028	-22.521973	-27.740479	-7.232666
C:\cware\Projects\Whales\OpenTag\T1_speed_30July\M19.DSG	7-1-2013	13:57:34	408650.000000	8173.000000	0.019531	-0.367188	-1.031250	0.301835	0.093578	0.433028	12.527466	-29.052734	-5.676270
C:\cware\Projects\Whales\OpenTag\T1_speed_30July\M19.DSG	7-1-2013	13:57:34	408651.000000	8173.020000	0.007813	-0.386719	-0.984375	0.301835	0.096330	0.433945	20.004272	-30.563354	-9.063721
C:\cware\Projects\Whales\OpenTag\T1_speed_30July\M19.DSG	7-1-2013	13:57:34	408652.000000	8173.040000	0.097656	-0.339844	-1.062500	0.305505	0.098165	0.434862	3.128052	-34.439087	-17.547607
C:\cware\Projects\Whales\OpenTag\T1_speed_30July\M19.DSG	7-1-2013	13:57:34	408653.000000	8173.060000	0.160156	-0.367188	-1.250000	0.306422	0.098165	0.434862	5.630493	-45.745850	-27.420044
C:\cware\Projects\Whales\OpenTag\T1_speed_30July\M19.DSG	7-1-2013	13:57:34	408654.000000	8173.080000	0.082031	-0.421875	-1.207031	0.312844	0.100917	0.435780	28.610229	-44.342041	-31.311035
C:\cware\Projects\Whales\OpenTag\T1_speed_30July\M19.DSG	7-1-2013	13:57:34	408655.000000	8173.100000	0.171875	-0.527344	-1.046875	0.314679	0.103670	0.436697	15.655518	-35.995483	-30.914307
C:\cware\Projects\Whales\OpenTag\T1_speed_30July\M19.DSG	7-1-2013	13:57:34	408656.000000	8173.120000	0.121094	-0.597656	-0.988281	0.318349	0.104587	0.437615	-26.397705	-17.486572	-27.053833
C:\cware\Projects\Whales\OpenTag\T1_speed_30July\M19.DSG	7-1-2013	13:57:34	408657.000000	8173.140000	0.058594	-0.582031	-1.082031	0.318349	0.102752	0.436697	-43.472290	-12.756348	-19.027710
C:\cware\Projects\Whales\OpenTag\T1_speed_30July\M19.DSG	7-1-2013	13:57:34	408658.000000	8173.160000	0.164063	-0.695313	-1.402344	0.321101	0.099083	0.433945	-35.537720	-33.004761	-29.464722
C:\cware\Projects\Whales\OpenTag\T1_speed_30July\M19.DSG	7-1-2013	13:57:34	408659.000000	8173.180000	0.265625	-0.765625	-1.402344	0.323853	0.097248	0.435780	-22.369385	-32.363892	-27.099609
C:\cware\Projects\Whales\OpenTag\T1_speed_30July\M19.DSG	7-1-2013	13:57:34	408660.000000	8173.200000	0.183594	-0.746094	-1.246094	0.325688	0.095413	0.435780	-7.247925	-4.745483	-8.728027
C:\cware\Projects\Whales\OpenTag\T1_speed_30July\M19.DSG	7-1-2013	13:57:34	408661.000000	8173.220000	0.277344	-0.562500	-1.019531	0.326606	0.095413	0.436697	3.128052	-6.515503	-1.159668
C:\cware\Projects\Whales\OpenTag\T1_speed_30July\M19.DSG	7-1-2013	13:57:34	408662.000000	8173.240000	0.281250	-0.476563	-1.042969	0.328440	0.096330	0.436697	-0.442505	-35.797119	-6.057739
C:\cware\Projects\Whales\OpenTag\T1_speed_30July\M19.DSG	7-1-2013	13:57:34	408663.000000	8173.260000	-0.148438	-0.496094	-1.257813	0.330275	0.097248	0.436697	-42.541504	-47.729492	-13.519287
C:\cware\Projects\Whales\OpenTag\T1_speed_30July\M19.DSG	7-1-2013	13:57:34	408664.000000	8173.280000	-0.351563	-0.691406	-1.101563	0.337615	0.090826	0.434862	-49.072266	-64.773560	-26.840210
C:\cware\Projects\Whales\OpenTag\T1_speed_30July\M19.DSG	7-1-2013	13:57:34	408665.000000	8173.300000	-0.347656	-0.843750	-0.593750	0.340367	0.089908	0.434862	13.275146	-30.380249	-42.556763
C:\cware\Projects\Whales\OpenTag\T1_speed_30July\M19.DSG	7-1-2013	13:57:34	408666.000000	8173.320000	-0.187500	-0.730469	-0.371094	0.342202	0.093578	0.435780	15.411377	-13.427734	-60.302734
C:\cware\Projects\Whales\OpenTag\T1_speed_30July\M19.DSG	7-1-2013	13:57:34	408667.000000	8173.340000	-0.167969	-0.515625	-0.660156	0.342202	0.093578	0.435780	-35.507202	-10.040283	-58.502197
C:\cware\Projects\Whales\OpenTag\T1_speed_30July\M19.DSG	7-1-2013	13:57:34	408668.000000	8173.360000	-0.195313	-0.324219	-0.898438	0.341284	0.088073	0.434862	-50.537109	14.144897	-36.407471
C:\cware\Projects\Whales\OpenTag\T1_speed_30July\M19.DSG	7-1-2013	13:57:34	408669.000000	8173.380000	-0.292969	-0.218750	-0.980469	0.338532	0.086239	0.433945	-33.432007	34.179688	-20.141602
C:\cware\Projects\Whales\OpenTag\T1_speed_30July\M19.DSG	7-1-2013	13:57:34	408670.000000	8173.400000	-0.179688	-0.132813	-0.957031	0.335780	0.084404	0.434862	-24.810791	34.927368	-5.722046
C:\cware\Projects\Whales\OpenTag\T1_speed_30July\M19.DSG	7-1-2013	13:57:34	408671.000000	8173.420000	-0.117188	-0.128906	-0.929688	0.332110	0.081651	0.433028	-37.841797	31.112671	3.784180
C:\cware\Projects\Whales\OpenTag\T1_speed_30July\M19.DSG	7-1-2013	13:57:34	408672.000000	8173.440000	-0.140625	-0.203125	-1.085938	0.330275	0.079817	0.431193	-43.930054	31.387329	11.642456
C:\cware\Projects\Whales\OpenTag\T1_speed_30July\M19.DSG	7-1-2013	13:57:34	408673.000000	8173.460000	-0.152344	-0.253906	-1.156250	0.325688	0.074312	0.431193	-28.625488	32.226563	18.981934
C:\cware\Projects\Whales\OpenTag\T1_speed_30July\M19.DSG	7-1-2013	13:57:34	408674.000000	8173.480000	-0.046875	-0.273438	-1.128906	0.323853	0.073394	0.430275	-3.982544	23.391724	23.239136
C:\cware\Projects\Whales\OpenTag\T1_speed_30July\M19.DSG	7-1-2013	13:57:34	408675.000000	8173.500000	-0.011719	-0.296875	-1.066406	0.321101	0.074312	0.431193	8.972168	23.406982	23.269653
C:\cware\Projects\Whales\OpenTag\T1_speed_30July\M19.DSG	7-1-2013	13:57:34	408676.000000	8173.520000	0.011719	-0.398438	-1.011719	0.321101	0.075229	0.432110	12.237549	27.175903	17.196655
C:\cware\Projects\Whales\OpenTag\T1_speed_30July\M19.DSG	7-1-2013	13:57:34	408677.000000	8173.540000	0.082031	-0.441406	-1.003906	0.318349	0.077064	0.429358	10.620117	27.725220	8.743286
C:\cware\Projects\Whales\OpenTag\T1_speed_30July\M19.DSG	7-1-2013	13:57:34	408678.000000	8173.560000	0.109375	-0.464844	-1.082031	0.316514	0.078899	0.431193	2.319336	23.345947	1.724243
C:\cware\Projects\Whales\OpenTag\T1_speed_30July\M19.DSG	7-1-2013	13:57:34	408679.000000	8173.580000	0.132813	-0.437500	-1.097656	0.314679	0.077982	0.431193	-14.160156	12.741089	-0.839233
C:\cware\Projects\Whales\OpenTag\T1_speed_30July\M19.DSG	7-1-2013	13:57:34	408680.000000	8173.600000	0.113281	-0.441406	-1.144531	0.313761	0.077064	0.432110	-12.420654	3.494263	-3.280640
C:\cware\Projects\Whales\OpenTag\T1_speed_30July\M19.DSG	7-1-2013	13:57:34	408681.000000	8173.620000	0.023438	-0.472656	-1.222656	0.313761	0.078899	0.432110	-4.241943	1.907349	-4.455566
C:\cware\Projects\Whales\OpenTag\T1_speed_30July\M19.DSG	7-1-2013	13:57:34	408682.000000	8173.640000	-0.003906	-0.433594	-1.113281	0.312844	0.077064	0.431193	-21.514893	-1.495361	-1.678467
C:\cware\Projects\Whales\OpenTag\T1_speed_30July\M19.DSG	7-1-2013	13:57:34	408683.000000	8173.660000	0.011719	-0.355469	-1.058594	0.313761	0.073394	0.430275	-36.056519	0.808716	3.372192
C:\cware\Projects\Whales\OpenTag\T1_speed_30July\M19.DSG	7-1-2013	13:57:34	408684.000000	8173.680000	0.015625	-0.308594	-1.089844	0.312844	0.072477	0.429358	-42.388916	0.076294	7.736206
C:\cware\Projects\Whales\OpenTag\T1_speed_30July\M19.DSG	7-1-2013	13:57:34	408685.000000	8173.700000	0.019531	-0.265625	-1.113281	0.312844	0.066055	0.429358	-39.398193	-2.120972	9.384155
C:\cware\Projects\Whales\OpenTag\T1_speed_30July\M19.DSG	7-1-2013	13:57:34	408686.000000	8173.720000	0.011719	-0.242188	-1.136719	0.313761	0.064220	0.428440	-32.806396	-3.005981	10.437012
C:\cware\Projects\Whales\OpenTag\T1_speed_30July\M19.DSG	7-1-2013	13:57:34	408687.000000	8173.740000	0.019531	-0.246094	-1.156250	0.314679	0.063303	0.428440	-18.386841	-6.561279	9.201050
C:\cware\Projects\Whales\OpenTag\T1_speed_30July\M19.DSG	7-1-2013	13:57:34	408688.000000	8173.760000	0.015625	-0.312500	-1.183594	0.315596	0.061468	0.427523	-0.381470	-11.428833	1.434326
C:\cware\Projects\Whales\OpenTag\T1_speed_30July\M19.DSG	7-1-2013	13:57:34	408689.000000	8173.780000	-0.046875	-0.421875	-1.242188	0.317431	0.059633	0.429358	1.739502	-9.460449	-3.341675
C:\cware\Projects\Whales\OpenTag\T1_speed_30July\M19.DSG	7-1-2013	13:57:34	408690.000000	8173.800000	-0.078125	-0.355469	-1.093750	0.318349	0.063303	0.427523	-6.179810	-8.300781	-3.738403
C:\cware\Projects\Whales\OpenTag\T1_speed_30July\M19.DSG	7-1-2013	13:57:34	408691.000000	8173.820000	-0.042969	-0.269531	-0.988281	0.318349	0.062385	0.428440	-9.277344	-0.610352	-2.822876
C:\cware\Projects\Whales\OpenTag\T1_speed_30July\M19.DSG	7-1-2013	13:57:34	408692.000000	8173.840000	-0.101563	-0.289063	-1.007813	0.319266	0.061468	0.428440	-3.265381	5.767822	-0.640869
C:\cware\Projects\Whales\OpenTag\T1_speed_30July\M19.DSG	7-1-2013	13:57:34	408693.000000	8173.860000	-0.125000	-0.367188	-1.058594	0.317431	0.063303	0.427523	3.494263	7.339478	-0.579834
C:\cware\Projects\Whales\OpenTag\T1_speed_30July\M19.DSG	7-1-2013	13:57:34	408694.000000	8173.880000	-0.089844	-0.441406	-1.085938	0.315596	0.063303	0.427523	-0.259399	12.771606	0.061035
C:\cware\Projects\Whales\OpenTag\T1_speed_30July\M19.DSG	7-1-2013	13:57:34	408695.000000	8173.900000	-0.089844	-0.441406	-1.085938	0.314679	0.065138	0.428440	-8.758545	13.763428	0.015259
C:\cware\Projects\Whales\OpenTag\T1_speed_30July\M19.DSG	7-1-2013	13:57:34	408696.000000	8173.920000	0.046875	-0.351563	-1.117188	0.313761	0.063303	0.428440	-11.810303	11.062622	-0.259399
C:\cware\Projects\Whales\OpenTag\T1_speed_30July\M19.DSG	7-1-2013	13:57:34	408697.000000	8173.940000	0.046875	-0.351563	-1.117188	0.312844	0.062385	0.427523	-11.306763	4.821777	-3.585815
C:\cware\Projects\Whales\OpenTag\T1_speed_30July\M19.DSG	7-1-2013	13:57:34	408698.000000	8173.960000	0.035156	-0.371094	-1.171875	0.312844	0.061468	0.427523	-6.759644	-2.319336	-8.987427
C:\cware\Projects\Whales\OpenTag\T1_speed_30July\M19.DSG	7-1-2013	13:57:34	408699.000000	8173.980000	0.050781	-0.343750	-1.089844	0.312844	0.062385	0.427523	2.532959	-6.286621	-11.352539
C:\cware\Projects\Whales\OpenTag\T1_speed_30July\M19.DSG	7-1-2013	13:57:34	408700.000000	8174.000000	0.050781	-0.347656	-1.113281	0.312844	0.064220	0.427523	4.318237	-9.124756	-13.519287
C:\cware\Projects\Whales\OpenTag\T1_speed_30July\M19.DSG	7-1-2013	13:57:34	408701.000000	8174.020000	0.070313	-0.347656	-1.167969	0.311927	0.062385	0.428440	-2.136230	-13.397217	-16.296387
C:\cware\Projects\Whales\OpenTag\T1_speed_30July\M19.DSG	7-1-2013	13:57:34	408702.000000	8174.040000	0.089844	-0.363281	-1.214844	0.313761	0.063303	0.428440	0.656128	-20.553589	-19.805908
C:\cware\Projects\Whales\OpenTag\T1_speed_30July\M19.DSG	7-1-2013	13:57:34	408703.000000	8174.060000	0.097656	-0.363281	-1.191406	0.314679	0.065138	0.428440	5.096436	-25.619507	-22.979736
C:\cware\Projects\Whales\OpenTag\T1_speed_30July\M19.DSG	7-1-2013	13:57:34	408704.000000	8174.080000	0.105469	-0.382813	-1.179688	0.317431	0.066055	0.428440	4.348755	-29.388428	-29.495239
C:\cware\Projects\Whales\OpenTag\T1_speed_30July\M19.DSG	7-1-2013	13:57:34	408705.000000	8174.100000	0.117188	-0.421875	-1.210938	0.318349	0.067890	0.429358	6.423950	-37.551880	-35.278320
C:\cware\Projects\Whales\OpenTag\T1_speed_30July\M19.DSG	7-1-2013	13:57:34	408706.000000	8174.120000	0.078125	-0.437500	-1.179688	0.322018	0.069725	0.429358	6.927490	-42.755127	-38.330078
C:\cware\Projects\Whales\OpenTag\T1_speed_30July\M19.DSG	7-1-2013	13:57:34	408707.000000	8174.140000	0.046875	-0.460938	-1.152344	0.323853	0.070642	0.430275	4.257202	-45.074463	-40.817261
C:\cware\Projects\Whales\OpenTag\T1_speed_30July\M19.DSG	7-1-2013	13:57:34	408708.000000	8174.160000	0.035156	-0.464844	-1.160156	0.326606	0.070642	0.431193	-3.921509	-52.322388	-44.570923
C:\cware\Projects\Whales\OpenTag\T1_speed_30July\M19.DSG	7-1-2013	13:57:34	408709.000000	8174.180000	0.003906	-0.472656	-1.152344	0.330275	0.071560	0.432110	-9.414673	-59.127808	-47.073364
C:\cware\Projects\Whales\OpenTag\T1_speed_30July\M19.DSG	7-1-2013	13:57:34	408710.000000	8174.200000	-0.054688	-0.453125	-1.132813	0.333028	0.071560	0.431193	-11.047363	-63.629150	-49.209595
C:\cware\Projects\Whales\OpenTag\T1_speed_30July\M19.DSG	7-1-2013	13:57:34	408711.000000	8174.220000	-0.125000	-0.429688	-1.066406	0.339450	0.070642	0.431193	-5.630493	-65.216064	-50.460815
C:\cware\Projects\Whales\OpenTag\T1_speed_30July\M19.DSG	7-1-2013	13:57:34	408712.000000	8174.240000	-0.171875	-0.410156	-1.035156	0.343119	0.070642	0.431193	0.793457	-64.727783	-52.658081
C:\cware\Projects\Whales\OpenTag\T1_speed_30July\M19.DSG	7-1-2013	13:57:34	408713.000000	8174.260000	-0.167969	-0.351563	-1.007813	0.348624	0.070642	0.432110	1.724243	-65.383911	-51.956177
C:\cware\Projects\Whales\OpenTag\T1_speed_30July\M19.DSG	7-1-2013	13:57:34	408714.000000	8174.280000	-0.195313	-0.296875	-1.019531	0.351376	0.072477	0.431193	-5.462646	-58.868408	-46.157837
C:\cware\Projects\Whales\OpenTag\T1_speed_30July\M19.DSG	7-1-2013	13:57:34	408715.000000	8174.300000	-0.269531	-0.324219	-1.062500	0.356881	0.070642	0.431193	-10.574341	-50.720215	-39.764404
C:\cware\Projects\Whales\OpenTag\T1_speed_30July\M19.DSG	7-1-2013	13:57:34	408716.000000	8174.320000	-0.324219	-0.339844	-1.050781	0.360550	0.071560	0.431193	-6.393433	-44.403076	-33.691406
C:\cware\Projects\Whales\OpenTag\T1_speed_30July\M19.DSG	7-1-2013	13:57:34	408717.000000	8174.340000	-0.339844	-0.328125	-1.050781	0.364220	0.071560	0.431193	2.380371	-42.938232	-29.022217
C:\cware\Projects\Whales\OpenTag\T1_speed_30July\M19.DSG	7-1-2013	13:57:34	408718.000000	8174.360000	-0.375000	-0.320313	-1.031250	0.366055	0.071560	0.431193	8.926392	-40.847778	-26.718140
C:\cware\Projects\Whales\OpenTag\T1_speed_30July\M19.DSG	7-1-2013	13:57:34	408719.000000	8174.380000	-0.375000	-0.300781	-0.992188	0.370642	0.073394	0.431193	11.901855	-39.611816	-25.634766
C:\cware\Projects\Whales\OpenTag\T1_speed_30July\M19.DSG	7-1-2013	13:57:34	408720.000000	8174.400000	-0.382813	-0.277344	-0.968750	0.372477	0.075229	0.431193	17.715454	-35.171509	-24.307251
C:\cware\Projects\Whales\OpenTag\T1_speed_30July\M19.DSG	7-1-2013	13:57:34	408721.000000	8174.420000	-0.390625	-0.292969	-0.992188	0.374312	0.076147	0.431193	17.333984	-32.211304	-24.032593
C:\cware\Projects\Whales\OpenTag\T1_speed_30July\M19.DSG	7-1-2013	13:57:34	408722.000000	8174.440000	-0.386719	-0.328125	-0.984375	0.377982	0.078899	0.433028	18.478394	-29.190063	-22.872925
C:\cware\Projects\Whales\OpenTag\T1_speed_30July\M19.DSG	7-1-2013	13:57:34	408723.000000	8174.460000	-0.355469	-0.359375	-0.937500	0.377064	0.079817	0.432110	19.897461	-28.121948	-17.852783
C:\cware\Projects\Whales\OpenTag\T1_speed_30July\M19.DSG	7-1-2013	13:57:34	408724.000000	8174.480000	-0.339844	-0.371094	-0.910156	0.380734	0.084404	0.432110	19.393921	-25.573730	-12.084961
C:\cware\Projects\Whales\OpenTag\T1_speed_30July\M19.DSG	7-1-2013	13:57:34	408725.000000	8174.500000	-0.363281	-0.437500	-0.960938	0.383486	0.085321	0.433028	13.320923	-24.368286	-10.314941
C:\cware\Projects\Whales\OpenTag\T1_speed_30July\M19.DSG	7-1-2013	13:57:34	408726.000000	8174.520000	-0.324219	-0.445313	-1.019531	0.386239	0.087156	0.433028	0.595093	-36.102295	-9.628296
C:\cware\Projects\Whales\OpenTag\T1_speed_30July\M19.DSG	7-1-2013	13:57:34	408727.000000	8174.540000	-0.296875	-0.410156	-1.089844	0.388073	0.087156	0.432110	-13.442993	-49.743652	-8.972168
C:\cware\Projects\Whales\OpenTag\T1_speed_30July\M19.DSG	7-1-2013	13:57:34	408728.000000	8174.560000	-0.296875	-0.367188	-1.121094	0.394495	0.087156	0.432110	-17.074585	-55.404663	-8.453369
C:\cware\Projects\Whales\OpenTag\T1_speed_30July\M19.DSG	7-1-2013	13:57:34	408729.000000	8174.580000	-0.375000	-0.335938	-1.062500	0.398165	0.086239	0.431193	1.464844	-49.346924	-12.619019
C:\cware\Projects\Whales\OpenTag\T1_speed_30July\M19.DSG	7-1-2013	13:57:34	408730.000000	8174.600000	-0.476563	-0.308594	-0.847656	0.403670	0.088073	0.430275	13.626099	-36.697388	-23.040771
C:\cware\Projects\Whales\OpenTag\T1_speed_30July\M19.DSG	7-1-2013	13:57:34	408731.000000	8174.620000	-0.566406	-0.246094	-0.691406	0.404587	0.088073	0.430275	-1.495361	-17.700195	-21.865845
C:\cware\Projects\Whales\OpenTag\T1_speed_30July\M19.DSG	7-1-2013	13:57:34	408732.000000	8174.640000	-0.660156	-0.160156	-0.613281	0.406422	0.086239	0.429358	-28.015137	3.982544	-5.874634
C:\cware\Projects\Whales\OpenTag\T1_speed_30July\M19.DSG	7-1-2013	13:57:34	408733.000000	8174.660000	-0.628906	-0.070313	-0.761719	0.405505	0.084404	0.429358	-38.803101	9.109497	-0.808716
C:\cware\Projects\Whales\OpenTag\T1_speed_30July\M19.DSG	7-1-2013	13:57:34	408734.000000	8174.680000	-0.566406	-0.136719	-0.976563	0.404587	0.079817	0.428440	-28.152466	12.985229	3.570557
C:\cware\Projects\Whales\OpenTag\T1_speed_30July\M19.DSG	7-1-2013	13:57:34	408735.000000	8174.700000	-0.554688	-0.242188	-1.078125	0.403670	0.079817	0.427523	-22.613525	19.149780	7.965088
C:\cware\Projects\Whales\OpenTag\T1_speed_30July\M19.DSG	7-1-2013	13:57:34	408736.000000	8174.720000	-0.503906	-0.316406	-1.003906	0.400917	0.078899	0.427523	-18.524170	19.027710	13.061523
C:\cware\Projects\Whales\OpenTag\T1_speed_30July\M19.DSG	7-1-2013	13:57:34	408737.000000	8174.740000	-0.449219	-0.378906	-0.941406	0.400917	0.076147	0.427523	-13.671875	15.304565	13.961792
C:\cware\Projects\Whales\OpenTag\T1_speed_30July\M19.DSG	7-1-2013	13:57:34	408738.000000	8174.760000	-0.480469	-0.390625	-1.011719	0.399083	0.077064	0.428440	-3.631592	4.791260	10.269165
C:\cware\Projects\Whales\OpenTag\T1_speed_30July\M19.DSG	7-1-2013	13:57:34	408739.000000	8174.780000	-0.484375	-0.359375	-1.101563	0.399083	0.078899	0.428440	9.918213	-1.510620	6.576538
C:\cware\Projects\Whales\OpenTag\T1_speed_30July\M19.DSG	7-1-2013	13:57:34	408740.000000	8174.800000	-0.425781	-0.363281	-1.042969	0.399083	0.081651	0.429358	11.795044	-6.774902	3.219604
C:\cware\Projects\Whales\OpenTag\T1_speed_30July\M19.DSG	7-1-2013	13:57:34	408741.000000	8174.820000	-0.359375	-0.347656	-0.972656	0.400000	0.083486	0.430275	-1.724243	-0.061035	-0.732422
C:\cware\Projects\Whales\OpenTag\T1_speed_30July\M19.DSG	7-1-2013	13:57:34	408742.000000	8174.840000	-0.343750	-0.312500	-0.980469	0.400917	0.082569	0.429358	-13.687134	4.241943	-4.699707
C:\cware\Projects\Whales\OpenTag\T1_speed_30July\M19.DSG	7-1-2013	13:57:34	408743.000000	8174.860000	-0.277344	-0.316406	-0.980469	0.400000	0.081651	0.429358	-5.065918	2.044678	-8.575439
C:\cware\Projects\Whales\OpenTag\T1_speed_30July\M19.DSG	7-1-2013	13:57:34	408744.000000	8174.880000	-0.371094	-0.332031	-0.890625	0.399083	0.081651	0.428440	1.190186	-1.525879	-11.703491
C:\cware\Projects\Whales\OpenTag\T1_speed_30July\M19.DSG	7-1-2013	13:57:34	408745.000000	8174.900000	-0.371094	-0.332031	-0.890625	0.398165	0.081651	0.428440	-4.714966	-0.106812	-12.207031
C:\cware\Projects\Whales\OpenTag\T1_speed_30July\M19.DSG	7-1-2013	13:57:34	408746.000000	8174.920000	-0.507813	-0.382813	-0.910156	0.398165	0.081651	0.427523	-8.255005	2.487183	-13.824463
C:\cware\Projects\Whales\OpenTag\T1_speed_30July\M19.DSG	7-1-2013	13:57:34	408747.000000	8174.940000	-0.507813	-0.382813	-0.910156	0.397248	0.080734	0.428440	-10.604858	3.173828	-13.946533
C:\cware\Projects\Whales\OpenTag\T1_speed_30July\M19.DSG	7-1-2013	13:57:34	408748.000000	8174.960000	-0.394531	-0.328125	-0.996094	0.397248	0.080734	0.429358	-7.949829	-1.068115	-10.253906
C:\cware\Projects\Whales\OpenTag\T1_speed_30July\M19.DSG	7-1-2013	13:57:34	408749.000000	8174.980000	-0.421875	-0.375000	-1.054688	0.397248	0.079817	0.429358	-3.128052	-3.890991	-5.432129
C:\cware\Projects\Whales\OpenTag\T1_speed_30July\M19.DSG	7-1-2013	13:57:34	408750.000000	8175.000000	-0.457031	-0.421875	-1.046875	0.397248	0.080734	0.428440	3.768921	-2.746582	-0.473022
C:\cware\Projects\Whales\OpenTag\T1_speed_30July\M19.DSG	7-1-2013	13:57:34	408751.000000	8175.020000	-0.449219	-0.460938	-1.011719	0.396330	0.082569	0.428440	12.969971	-5.035400	1.037598
C:\cware\Projects\Whales\OpenTag\T1_speed_30July\M19.DSG	7-1-2013	13:57:34	408752.000000	8175.040000	-0.453125	-0.472656	-0.996094	0.397248	0.083486	0.428440	19.699097	-9.735107	2.014160
C:\cware\Projects\Whales\OpenTag\T1_speed_30July\M19.DSG	7-1-2013	13:57:34	408753.000000	8175.060000	-0.468750	-0.457031	-0.980469	0.400000	0.087156	0.429358	19.165039	-11.154175	2.624512
C:\cware\Projects\Whales\OpenTag\T1_speed_30July\M19.DSG	7-1-2013	13:57:34	408754.000000	8175.080000	-0.460938	-0.449219	-0.968750	0.399083	0.088991	0.430275	13.214111	-10.543823	2.288818
C:\cware\Projects\Whales\OpenTag\T1_speed_30July\M19.DSG	7-1-2013	13:57:34	408755.000000	8175.100000	-0.421875	-0.480469	-0.976563	0.401835	0.090826	0.430275	9.460449	-12.420654	1.464844
C:\cware\Projects\Whales\OpenTag\T1_speed_30July\M19.DSG	7-1-2013	13:57:34	408756.000000	8175.120000	-0.378906	-0.511719	-0.976563	0.401835	0.091743	0.430275	6.408691	-16.036987	0.534058
C:\cware\Projects\Whales\OpenTag\T1_speed_30July\M19.DSG	7-1-2013	13:57:34	408757.000000	8175.140000	-0.390625	-0.515625	-0.992188	0.403670	0.093578	0.430275	7.522583	-16.738892	-1.007080
C:\cware\Projects\Whales\OpenTag\T1_speed_30July\M19.DSG	7-1-2013	13:57:34	408758.000000	8175.160000	-0.429688	-0.480469	-0.980469	0.404587	0.095413	0.431193	8.132935	-16.067505	-4.837036
C:\cware\Projects\Whales\OpenTag\T1_speed_30July\M19.DSG	7-1-2013	13:57:34	408759.000000	8175.180000	-0.414063	-0.476563	-0.984375	0.405505	0.093578	0.430275	5.386353	-15.731812	-7.293701
C:\cware\Projects\Whales\OpenTag\T1_speed_30July\M19.DSG	7-1-2013	13:57:34	408760.000000	8175.200000	-0.390625	-0.433594	-0.996094	0.407339	0.096330	0.431193	-0.518799	-19.088745	-9.628296
C:\cware\Projects\Whales\OpenTag\T1_speed_30July\M19.DSG	7-1-2013	13:57:34	408761.000000	8175.220000	-0.386719	-0.375000	-1.000000	0.408257	0.096330	0.431193	-4.348755	-22.155762	-11.703491
C:\cware\Projects\Whales\OpenTag\T1_speed_30July\M19.DSG	7-1-2013	13:57:34	408762.000000	8175.240000	-0.417969	-0.355469	-0.980469	0.411009	0.096330	0.431193	-0.396729	-26.672363	-14.236450
C:\cware\Projects\Whales\OpenTag\T1_speed_30July\M19.DSG	7-1-2013	13:57:34	408763.000000	8175.260000	-0.464844	-0.382813	-0.964844	0.414679	0.097248	0.430275	0.000000	-28.793335	-14.312744
C:\cware\Projects\Whales\OpenTag\T1_speed_30July\M19.DSG	7-1-2013	13:57:34	408764.000000	8175.280000	-0.492188	-0.437500	-0.984375	0.416514	0.097248	0.429358	2.075195	-29.129028	-13.793945
C:\cware\Projects\Whales\OpenTag\T1_speed_30July\M19.DSG	7-1-2013	13:57:34	408765.000000	8175.300000	-0.511719	-0.519531	-0.957031	0.418349	0.097248	0.429358	10.894775	-26.748657	-15.518188
C:\cware\Projects\Whales\OpenTag\T1_speed_30July\M19.DSG	7-1-2013	13:57:34	408766.000000	8175.320000	-0.429688	-0.535156	-0.898438	0.421101	0.099083	0.430275	17.242432	-30.059814	-18.615723
C:\cware\Projects\Whales\OpenTag\T1_speed_30July\M19.DSG	7-1-2013	13:57:34	408767.000000	8175.340000	-0.406250	-0.550781	-0.890625	0.422936	0.099083	0.429358	21.621704	-30.426025	-20.492554
C:\cware\Projects\Whales\OpenTag\T1_speed_30July\M19.DSG	7-1-2013	13:57:34	408768.000000	8175.360000	-0.437500	-0.613281	-0.886719	0.426606	0.102752	0.430275	18.478394	-32.516479	-25.070190
C:\cware\Projects\Whales\OpenTag\T1_speed_30July\M19.DSG	7-1-2013	13:57:34	408769.000000	8175.380000	-0.480469	-0.652344	-0.898438	0.428440	0.104587	0.431193	4.486084	-33.401489	-31.448364
C:\cware\Projects\Whales\OpenTag\T1_speed_30July\M19.DSG	7-1-2013	13:57:34	408770.000000	8175.400000	-0.527344	-0.687500	-0.894531	0.433028	0.102752	0.429358	-4.562378	-30.410767	-37.979126
C:\cware\Projects\Whales\OpenTag\T1_speed_30July\M19.DSG	7-1-2013	13:57:34	408771.000000	8175.420000	-0.558594	-0.738281	-0.925781	0.433945	0.100917	0.430275	-14.678955	-30.807495	-43.121338
C:\cware\Projects\Whales\OpenTag\T1_speed_30July\M19.DSG	7-1-2013	13:57:34	408772.000000	8175.440000	-0.593750	-0.710938	-0.898438	0.439450	0.097248	0.430275	-21.331787	-32.501221	-47.058105
C:\cware\Projects\Whales\OpenTag\T1_speed_30July\M19.DSG	7-1-2013	13:57:34	408773.000000	8175.460000	-0.593750	-0.640625	-0.875000	0.440367	0.095413	0.429358	-31.356812	-36.560059	-48.049927
C:\cware\Projects\Whales\OpenTag\T1_speed_30July\M19.DSG	7-1-2013	13:57:34	408774.000000	8175.480000	-0.652344	-0.582031	-0.871094	0.445872	0.086239	0.427523	-51.452637	-35.552979	-42.678833
C:\cware\Projects\Whales\OpenTag\T1_speed_30July\M19.DSG	7-1-2013	13:57:34	408775.000000	8175.500000	-0.656250	-0.523438	-0.820313	0.447706	0.080734	0.427523	-49.179077	-36.392212	-36.712646
C:\cware\Projects\Whales\OpenTag\T1_speed_30July\M19.DSG	7-1-2013	13:57:34	408776.000000	8175.520000	-0.621094	-0.433594	-0.726563	0.453211	0.073394	0.426606	-12.115479	-33.920288	-31.738281
C:\cware\Projects\Whales\OpenTag\T1_speed_30July\M19.DSG	7-1-2013	13:57:34	408777.000000	8175.540000	-0.640625	-0.414063	-0.710938	0.454128	0.072477	0.426606	9.063721	-20.690918	-28.808594
C:\cware\Projects\Whales\OpenTag\T1_speed_30July\M19.DSG	7-1-2013	13:57:34	408778.000000	8175.560000	-0.535156	-0.410156	-0.699219	0.455046	0.070642	0.429358	5.126953	-21.804810	-28.030396
C:\cware\Projects\Whales\OpenTag\T1_speed_30July\M19.DSG	7-1-2013	13:57:34	408779.000000	8175.580000	-0.390625	-0.250000	-0.621094	0.457798	0.069725	0.428440	-1.632690	-29.998779	-28.396606
C:\cware\Projects\Whales\OpenTag\T1_speed_30July\M19.DSG	7-1-2013	13:57:34	408780.000000	8175.600000	-0.355469	0.015625	-0.617188	0.460550	0.066972	0.429358	-17.410278	-36.499023	-24.200439
C:\cware\Projects\Whales\OpenTag\T1_speed_30July\M19.DSG	7-1-2013	13:57:34	408781.000000	8175.620000	-0.480469	0.093750	-0.742188	0.466055	0.060550	0.426606	-20.339966	-37.658691	-10.879517
C:\cware\Projects\Whales\OpenTag\T1_speed_30July\M19.DSG	7-1-2013	13:57:34	408782.000000	8175.640000	-0.546875	-0.007813	-0.753906	0.469725	0.056881	0.425688	-14.358521	-68.084717	-18.676758
C:\cware\Projects\Whales\OpenTag\T1_speed_30July\M19.DSG	7-1-2013	13:57:34	408783.000000	8175.660000	-0.507813	-0.113281	-0.828125	0.476147	0.051376	0.420183	-27.542114	-69.564819	-33.325195
C:\cware\Projects\Whales\OpenTag\T1_speed_30July\M19.DSG	7-1-2013	13:57:34	408784.000000	8175.680000	-0.640625	0.011719	-0.917969	0.479817	0.046789	0.417431	-44.647217	-59.494019	-48.721313
C:\cware\Projects\Whales\OpenTag\T1_speed_30July\M19.DSG	7-1-2013	13:57:34	408785.000000	8175.700000	-0.785156	0.167969	-0.792969	0.483486	0.033945	0.408257	-108.108521	-40.023804	-31.051636
C:\cware\Projects\Whales\OpenTag\T1_speed_30July\M19.DSG	7-1-2013	13:57:34	408786.000000	8175.720000	-0.734375	0.156250	-0.949219	0.485321	0.024771	0.402752	-114.654541	-57.723999	-17.730713
C:\cware\Projects\Whales\OpenTag\T1_speed_30July\M19.DSG	7-1-2013	13:57:34	408787.000000	8175.740000	-0.664063	0.207031	-0.906250	0.489908	0.010092	0.390826	-81.069946	-60.501099	-1.388550
C:\cware\Projects\Whales\OpenTag\T1_speed_30July\M19.DSG	7-1-2013	13:57:34	408788.000000	8175.760000	-0.648438	0.257813	-0.753906	0.493578	0.007339	0.385321	-54.214478	-51.330566	9.506226
C:\cware\Projects\Whales\OpenTag\T1_speed_30July\M19.DSG	7-1-2013	13:57:34	408789.000000	8175.780000	-0.769531	0.296875	-0.679688	0.498165	0.002752	0.377064	-38.711548	-57.189941	4.272461
C:\cware\Projects\Whales\OpenTag\T1_speed_30July\M19.DSG	7-1-2013	13:57:34	408790.000000	8175.800000	-0.875000	0.273438	-0.683594	0.500917	0.001835	0.373394	-18.280029	-61.569214	-11.337280
C:\cware\Projects\Whales\OpenTag\T1_speed_30July\M19.DSG	7-1-2013	13:57:34	408791.000000	8175.820000	-1.023438	0.335938	-0.750000	0.502752	0.001835	0.367890	13.076782	-60.836792	-14.801025
C:\cware\Projects\Whales\OpenTag\T1_speed_30July\M19.DSG	7-1-2013	13:57:34	408792.000000	8175.840000	-1.093750	0.480469	-0.792969	0.507339	0.004587	0.366055	42.434692	-46.859741	-12.420654
C:\cware\Projects\Whales\OpenTag\T1_speed_30July\M19.DSG	7-1-2013	13:57:34	408793.000000	8175.860000	-1.097656	0.503906	-0.832031	0.510092	0.007339	0.366055	57.846069	-27.557373	-12.634277
C:\cware\Projects\Whales\OpenTag\T1_speed_30July\M19.DSG	7-1-2013	13:57:34	408794.000000	8175.880000	-1.003906	0.257813	-0.800781	0.510092	0.018349	0.368807	63.095093	-6.103516	-11.810303
C:\cware\Projects\Whales\OpenTag\T1_speed_30July\M19.DSG	7-1-2013	13:57:34	408795.000000	8175.900000	-1.003906	0.257813	-0.800781	0.509174	0.022936	0.371560	59.097290	8.651733	-8.926392
C:\cware\Projects\Whales\OpenTag\T1_speed_30July\M19.DSG	7-1-2013	13:57:34	408796.000000	8175.920000	-0.917969	-0.058594	-0.675781	0.508257	0.033945	0.377064	57.723999	23.040771	-3.311157
C:\cware\Projects\Whales\OpenTag\T1_speed_30July\M19.DSG	7-1-2013	13:57:34	408797.000000	8175.940000	-0.917969	-0.058594	-0.675781	0.507339	0.039450	0.380734	55.587769	31.677246	2.807617
C:\cware\Projects\Whales\OpenTag\T1_speed_30July\M19.DSG	7-1-2013	13:57:34	408798.000000	8175.960000	-0.777344	-0.277344	-0.542969	0.502752	0.050459	0.385321	39.947510	31.906128	9.399414
C:\cware\Projects\Whales\OpenTag\T1_speed_30July\M19.DSG	7-1-2013	13:57:34	408799.000000	8175.980000	-0.750000	-0.324219	-0.644531	0.502752	0.055963	0.388073	9.689331	30.120850	14.068604
C:\cware\Projects\Whales\OpenTag\T1_speed_30July\M19.DSG	7-1-2013	13:57:34	408800.000000	8176.000000	-0.753906	-0.347656	-0.792969	0.499083	0.061468	0.392661	-18.188477	40.328979	19.012451
C:\cware\Projects\Whales\OpenTag\T1_speed_30July\M19.DSG	7-1-2013	13:57:34	408801.000000	8176.020000	-0.707031	-0.343750	-0.757813	0.497248	0.062385	0.391743	-10.147095	49.285889	24.261475
C:\cware\Projects\Whales\OpenTag\T1_speed_30July\M19.DSG	7-1-2013	13:57:34	408802.000000	8176.040000	-0.644531	-0.332031	-0.609375	0.492661	0.068807	0.395413	8.682251	40.008545	23.422241
C:\cware\Projects\Whales\OpenTag\T1_speed_30July\M19.DSG	7-1-2013	13:57:34	408803.000000	8176.060000	-0.707031	-0.261719	-0.574219	0.490826	0.070642	0.397248	6.408691	34.149170	16.952515
C:\cware\Projects\Whales\OpenTag\T1_speed_30July\M19.DSG	7-1-2013	13:57:34	408804.000000	8176.080000	-0.757813	-0.160156	-0.675781	0.485321	0.076147	0.400000	-3.875732	41.305542	8.056641
C:\cware\Projects\Whales\OpenTag\T1_speed_30July\M19.DSG	7-1-2013	13:57:34	408805.000000	8176.100000	-0.777344	-0.070313	-0.773438	0.483486	0.077064	0.400000	7.324219	46.615601	4.669189
C:\cware\Projects\Whales\OpenTag\T1_speed_30July\M19.DSG	7-1-2013	13:57:34	408806.000000	8176.120000	-0.750000	-0.085938	-0.769531	0.477064	0.080734	0.402752	16.448975	38.177490	1.068115
C:\cware\Projects\Whales\OpenTag\T1_speed_30July\M19.DSG	7-1-2013	13:57:34	408807.000000	8176.140000	-0.757813	-0.144531	-0.765625	0.473394	0.083486	0.403670	17.974854	32.852173	-1.174927
C:\cware\Projects\Whales\OpenTag\T1_speed_30July\M19.DSG	7-1-2013	13:57:34	408808.000000	8176.160000	-0.835938	-0.132813	-0.789063	0.467890	0.088991	0.406422	17.333984	36.972046	-0.381470
C:\cware\Projects\Whales\OpenTag\T1_speed_30July\M19.DSG	7-1-2013	13:57:34	408809.000000	8176.180000	-0.933594	-0.218750	-0.835938	0.464220	0.090826	0.407339	17.974854	45.745850	3.768921
C:\cware\Projects\Whales\OpenTag\T1_speed_30July\M19.DSG	7-1-2013	13:57:34	408810.000000	8176.200000	-0.832031	-0.324219	-0.902344	0.456881	0.094495	0.410092	22.659302	46.875000	5.493164
C:\cware\Projects\Whales\OpenTag\T1_speed_30July\M19.DSG	7-1-2013	13:57:34	408811.000000	8176.220000	-0.789063	-0.355469	-1.019531	0.455046	0.097248	0.410092	32.165527	37.506104	-4.486084
C:\cware\Projects\Whales\OpenTag\T1_speed_30July\M19.DSG	7-1-2013	13:57:34	408812.000000	8176.240000	-0.847656	-0.414063	-1.015625	0.449541	0.104587	0.411927	46.356201	15.167236	-15.213013
C:\cware\Projects\Whales\OpenTag\T1_speed_30July\M19.DSG	7-1-2013	13:57:34	408813.000000	8176.260000	-0.871094	-0.414063	-0.937500	0.447706	0.108257	0.412844	46.859741	13.748169	-21.438599
C:\cware\Projects\Whales\OpenTag\T1_speed_30July\M19.DSG	7-1-2013	13:57:34	408814.000000	8176.280000	-0.937500	-0.390625	-0.976563	0.446789	0.113761	0.411927	44.326782	17.105103	-30.548096
C:\cware\Projects\Whales\OpenTag\T1_speed_30July\M19.DSG	7-1-2013	13:57:34	408815.000000	8176.300000	-0.898438	-0.347656	-0.875000	0.443119	0.117431	0.411009	47.042847	20.812988	-37.185669
C:\cware\Projects\Whales\OpenTag\T1_speed_30July\M19.DSG	7-1-2013	13:57:34	408816.000000	8176.320000	-0.687500	-0.371094	-0.726563	0.440367	0.119266	0.410092	47.973633	22.186279	-39.978027
C:\cware\Projects\Whales\OpenTag\T1_speed_30July\M19.DSG	7-1-2013	13:57:34	408817.000000	8176.340000	-0.390625	-0.421875	-0.570313	0.436697	0.124771	0.408257	36.315918	16.403198	-38.955688
C:\cware\Projects\Whales\OpenTag\T1_speed_30July\M19.DSG	7-1-2013	13:57:34	408818.000000	8176.360000	-0.093750	-0.636719	-0.324219	0.433028	0.125688	0.407339	6.729126	9.429932	-19.104004
C:\cware\Projects\Whales\OpenTag\T1_speed_30July\M19.DSG	7-1-2013	13:57:34	408819.000000	8176.380000	0.050781	-1.011719	-0.156250	0.430275	0.125688	0.404587	-7.751465	1.953125	-11.474609
C:\cware\Projects\Whales\OpenTag\T1_speed_30July\M19.DSG	7-1-2013	13:57:34	408820.000000	8176.400000	-0.269531	-1.179688	-0.273438	0.430275	0.125688	0.402752	-1.770020	19.104004	-14.221191
C:\cware\Projects\Whales\OpenTag\T1_speed_30July\M19.DSG	7-1-2013	13:57:34	408821.000000	8176.420000	-0.445313	-0.785156	-0.347656	0.426606	0.124771	0.402752	7.446289	34.301758	-20.690918
C:\cware\Projects\Whales\OpenTag\T1_speed_30July\M19.DSG	7-1-2013	13:57:34	408822.000000	8176.440000	-0.460938	-0.636719	-0.484375	0.423853	0.125688	0.404587	38.330078	33.493042	-29.098511
C:\cware\Projects\Whales\OpenTag\T1_speed_30July\M19.DSG	7-1-2013	13:57:34	408823.000000	8176.460000	-0.480469	-0.519531	-0.535156	0.420183	0.130275	0.406422	37.231445	25.711060	-27.847290
C:\cware\Projects\Whales\OpenTag\T1_speed_30July\M19.DSG	7-1-2013	13:57:34	408824.000000	8176.480000	-0.679688	-0.500000	-0.511719	0.418349	0.131193	0.408257	36.254883	29.968262	-37.384033
C:\cware\Projects\Whales\OpenTag\T1_speed_30July\M19.DSG	7-1-2013	13:57:34	408825.000000	8176.500000	-0.832031	-0.589844	-0.535156	0.413761	0.133945	0.409174	33.477783	34.072876	-55.068970
C:\cware\Projects\Whales\OpenTag\T1_speed_30July\M19.DSG	7-1-2013	13:57:34	408826.000000	8176.520000	-0.835938	-0.824219	-0.562500	0.411927	0.133028	0.411009	9.643555	18.630981	-76.599121
C:\cware\Projects\Whales\OpenTag\T1_speed_30July\M19.DSG	7-1-2013	13:57:34	408827.000000	8176.540000	-0.796875	-0.968750	-0.613281	0.410092	0.131193	0.414679	-20.736694	4.974365	-79.269409
C:\cware\Projects\Whales\OpenTag\T1_speed_30July\M19.DSG	7-1-2013	13:57:34	408828.000000	8176.560000	-0.804688	-0.925781	-0.648438	0.409174	0.128440	0.415596	-61.157227	-2.929688	-67.489624
C:\cware\Projects\Whales\OpenTag\T1_speed_30July\M19.DSG	7-1-2013	13:57:34	408829.000000	8176.580000	-0.761719	-0.925781	-0.718750	0.411009	0.123853	0.417431	-82.855225	-7.064819	-58.105469
C:\cware\Projects\Whales\OpenTag\T1_speed_30July\M19.DSG	7-1-2013	13:57:34	408830.000000	8176.600000	-0.765625	-0.972656	-0.746094	0.411009	0.112844	0.418349	-90.209961	-12.573242	-50.674438
C:\cware\Projects\Whales\OpenTag\T1_speed_30July\M19.DSG	7-1-2013	13:57:34	408831.000000	8176.620000	-0.742188	-0.953125	-0.714844	0.411927	0.108257	0.419266	-92.636108	-25.390625	-43.960571
C:\cware\Projects\Whales\OpenTag\T1_speed_30July\M19.DSG	7-1-2013	13:57:34	408832.000000	8176.640000	-0.742188	-0.855469	-0.625000	0.417431	0.097248	0.419266	-88.150024	-44.784546	-37.185669
C:\cware\Projects\Whales\OpenTag\T1_speed_30July\M19.DSG	7-1-2013	13:57:34	408833.000000	8176.660000	-0.753906	-0.722656	-0.519531	0.419266	0.090826	0.420183	-78.674316	-58.914185	-31.082153
C:\cware\Projects\Whales\OpenTag\T1_speed_30July\M19.DSG	7-1-2013	13:57:34	408834.000000	8176.680000	-0.769531	-0.582031	-0.500000	0.427523	0.080734	0.419266	-53.192139	-69.503784	-24.688721
C:\cware\Projects\Whales\OpenTag\T1_speed_30July\M19.DSG	7-1-2013	13:57:34	408835.000000	8176.700000	-0.750000	-0.453125	-0.593750	0.433028	0.077064	0.417431	-29.953003	-74.249268	-20.751953
C:\cware\Projects\Whales\OpenTag\T1_speed_30July\M19.DSG	7-1-2013	13:57:34	408836.000000	8176.720000	-0.738281	-0.386719	-0.687500	0.443119	0.070642	0.416514	-11.108398	-74.401855	-16.586304
C:\cware\Projects\Whales\OpenTag\T1_speed_30July\M19.DSG	7-1-2013	13:57:34	408837.000000	8176.740000	-0.742188	-0.386719	-0.734375	0.445872	0.067890	0.415596	4.394531	-70.739746	-18.341064
C:\cware\Projects\Whales\OpenTag\T1_speed_30July\M19.DSG	7-1-2013	13:57:34	408838.000000	8176.760000	-0.742188	-0.386719	-0.761719	0.453211	0.064220	0.413761	32.180786	-75.134277	-22.415161
C:\cware\Projects\Whales\OpenTag\T1_speed_30July\M19.DSG	7-1-2013	13:57:34	408839.000000	8176.780000	-0.738281	-0.343750	-0.769531	0.456881	0.063303	0.413761	36.361694	-69.229126	-19.012451
C:\cware\Projects\Whales\OpenTag\T1_speed_30July\M19.DSG	7-1-2013	13:57:34	408840.000000	8176.800000	-0.777344	-0.210938	-0.660156	0.463303	0.059633	0.411927	19.515991	-75.637817	-25.131226
C:\cware\Projects\Whales\OpenTag\T1_speed_30July\M19.DSG	7-1-2013	13:57:34	408841.000000	8176.820000	-0.558594	-0.054688	-0.687500	0.467890	0.055963	0.410092	0.381470	-93.688965	-36.666870
C:\cware\Projects\Whales\OpenTag\T1_speed_30July\M19.DSG	7-1-2013	13:57:34	408842.000000	8176.840000	-0.429688	0.101563	-0.796875	0.473394	0.045872	0.403670	-14.541626	-86.944580	-41.213989
C:\cware\Projects\Whales\OpenTag\T1_speed_30July\M19.DSG	7-1-2013	13:57:34	408843.000000	8176.860000	-0.515625	0.226563	-0.929688	0.476147	0.039450	0.400917	-17.639160	-62.118530	-37.994385
C:\cware\Projects\Whales\OpenTag\T1_speed_30July\M19.DSG	7-1-2013	13:57:34	408844.000000	8176.880000	-0.734375	0.761719	-0.925781	0.475229	0.025688	0.394495	-20.706177	-49.468994	-40.817261
C:\cware\Projects\Whales\OpenTag\T1_speed_30July\M19.DSG	7-1-2013	13:57:34	408845.000000	8176.900000	-0.734375	0.761719	-0.925781	0.475229	0.020183	0.391743	-1.815796	-55.389404	-38.513184
C:\cware\Projects\Whales\OpenTag\T1_speed_30July\M19.DSG	7-1-2013	13:57:34	408846.000000	8176.920000	-1.046875	0.988281	-0.906250	0.476147	0.012844	0.387156	12.588501	-57.235718	-27.877808
C:\cware\Projects\Whales\OpenTag\T1_speed_30July\M19.DSG	7-1-2013	13:57:34	408847.000000	8176.940000	-1.046875	0.988281	-0.906250	0.477982	0.010092	0.384404	7.171631	-50.140381	-16.891479
C:\cware\Projects\Whales\OpenTag\T1_speed_30July\M19.DSG	7-1-2013	13:57:34	408848.000000	8176.960000	-1.027344	0.718750	-0.765625	0.478899	0.005505	0.380734	-8.422852	-36.895752	-2.182007
C:\cware\Projects\Whales\OpenTag\T1_speed_30July\M19.DSG	7-1-2013	13:57:34	408849.000000	8176.980000	-1.027344	0.617188	-0.750000	0.480734	0.004587	0.378899	-11.245728	-30.685425	4.562378
C:\cware\Projects\Whales\OpenTag\T1_speed_30July\M19.DSG	7-1-2013	13:57:34	408850.000000	8177.000000	-1.039063	0.640625	-0.691406	0.481651	0.004587	0.378899	-10.467529	-20.248413	9.033203
C:\cware\Projects\Whales\OpenTag\T1_speed_30July\M19.DSG	7-1-2013	13:57:34	408851.000000	8177.020000	-1.050781	0.605469	-0.667969	0.485321	0.003670	0.375229	-4.638672	-12.527466	11.932373
C:\cware\Projects\Whales\OpenTag\T1_speed_30July\M19.DSG	7-1-2013	13:57:34	408852.000000	8177.040000	-1.007813	0.574219	-0.683594	0.486239	0.004587	0.375229	1.266479	-4.135132	14.892578
C:\cware\Projects\Whales\OpenTag\T1_speed_30July\M19.DSG	7-1-2013	13:57:34	408853.000000	8177.060000	-0.949219	0.582031	-0.699219	0.488991	0.009174	0.374312	3.097534	-0.930786	16.189575
C:\cware\Projects\Whales\OpenTag\T1_speed_30July\M19.DSG	7-1-2013	13:57:34	408854.000000	8177.080000	-0.886719	0.562500	-0.683594	0.490826	0.011927	0.377064	7.232666	1.388550	17.684937
C:\cware\Projects\Whales\OpenTag\T1_speed_30July\M19.DSG	7-1-2013	13:57:34	408855.000000	8177.100000	-0.859375	0.511719	-0.648438	0.492661	0.020183	0.379817	10.391235	3.219604	18.890381
C:\cware\Projects\Whales\OpenTag\T1_speed_30July\M19.DSG	7-1-2013	13:57:34	408856.000000	8177.120000	-0.886719	0.468750	-0.687500	0.494495	0.022936	0.380734	5.523682	12.069702	13.488770
C:\cware\Projects\Whales\OpenTag\T1_speed_30July\M19.DSG	7-1-2013	13:57:34	408857.000000	8177.140000	-0.843750	0.425781	-0.742188	0.495413	0.032110	0.385321	4.547119	23.818970	7.003784
C:\cware\Projects\Whales\OpenTag\T1_speed_30July\M19.DSG	7-1-2013	13:57:34	408858.000000	8177.160000	-0.867188	0.425781	-0.675781	0.495413	0.035780	0.385321	14.190674	37.124634	-0.122070
C:\cware\Projects\Whales\OpenTag\T1_speed_30July\M19.DSG	7-1-2013	13:57:34	408859.000000	8177.180000	-0.769531	0.457031	-0.554688	0.494495	0.044954	0.391743	32.806396	22.796631	-8.773804
C:\cware\Projects\Whales\OpenTag\T1_speed_30July\M19.DSG	7-1-2013	13:57:34	408860.000000	8177.200000	-0.906250	0.492188	-0.488281	0.493578	0.051376	0.392661	56.503296	32.791138	-17.425537
C:\cware\Projects\Whales\OpenTag\T1_speed_30July\M19.DSG	7-1-2013	13:57:34	408861.000000	8177.220000	-1.019531	0.359375	-0.539063	0.489908	0.064220	0.397248	63.888550	52.947998	-20.034790
C:\cware\Projects\Whales\OpenTag\T1_speed_30July\M19.DSG	7-1-2013	13:57:34	408862.000000	8177.240000	-1.035156	0.171875	-0.597656	0.486239	0.070642	0.402752	66.268921	73.547363	-13.977051
C:\cware\Projects\Whales\OpenTag\T1_speed_30July\M19.DSG	7-1-2013	13:57:34	408863.000000	8177.260000	-0.878906	-0.121094	-0.582031	0.482569	0.085321	0.406422	64.727783	65.414429	-4.196167
C:\cware\Projects\Whales\OpenTag\T1_speed_30July\M19.DSG	7-1-2013	13:57:34	408864.000000	8177.280000	-0.820313	-0.343750	-0.578125	0.476147	0.092661	0.412844	64.834595	44.616699	4.821777
C:\cware\Projects\Whales\OpenTag\T1_speed_30July\M19.DSG	7-1-2013	13:57:34	408865.000000	8177.300000	-0.800781	-0.433594	-0.597656	0.473394	0.098165	0.414679	65.231323	32.043457	10.803223
C:\cware\Projects\Whales\OpenTag\T1_speed_30July\M19.DSG	7-1-2013	13:57:34	408866.000000	8177.320000	-0.734375	-0.574219	-0.664063	0.470642	0.111927	0.417431	58.013916	11.993408	19.531250
C:\cware\Projects\Whales\OpenTag\T1_speed_30July\M19.DSG	7-1-2013	13:57:34	408867.000000	8177.340000	-0.695313	-0.617188	-0.683594	0.469725	0.119266	0.418349	51.391602	-2.014160	25.482178
C:\cware\Projects\Whales\OpenTag\T1_speed_30July\M19.DSG	7-1-2013	13:57:34	408868.000000	8177.360000	-0.671875	-0.652344	-0.675781	0.469725	0.131193	0.419266	36.666870	-13.015747	34.591675
C:\cware\Projects\Whales\OpenTag\T1_speed_30July\M19.DSG	7-1-2013	13:57:34	408869.000000	8177.380000	-0.617188	-0.699219	-0.582031	0.470642	0.135780	0.416514	17.578125	-19.622803	40.756226
C:\cware\Projects\Whales\OpenTag\T1_speed_30July\M19.DSG	7-1-2013	13:57:34	408870.000000	8177.400000	-0.570313	-0.734375	-0.437500	0.474312	0.143119	0.414679	-14.083862	-19.653320	41.000366
C:\cware\Projects\Whales\OpenTag\T1_speed_30July\M19.DSG	7-1-2013	13:57:34	408871.000000	8177.420000	-0.554688	-0.875000	-0.281250	0.474312	0.144037	0.412844	-46.081543	-4.348755	44.265747
C:\cware\Projects\Whales\OpenTag\T1_speed_30July\M19.DSG	7-1-2013	13:57:34	408872.000000	8177.440000	-0.617188	-1.015625	-0.238281	0.474312	0.140367	0.411009	-82.458496	9.506226	42.602539
C:\cware\Projects\Whales\OpenTag\T1_speed_30July\M19.DSG	7-1-2013	13:57:34	408873.000000	8177.460000	-0.714844	-0.972656	-0.207031	0.472477	0.136697	0.410092	-104.095459	14.846802	37.765503
C:\cware\Projects\Whales\OpenTag\T1_speed_30July\M19.DSG	7-1-2013	13:57:34	408874.000000	8177.480000	-0.785156	-0.820313	-0.234375	0.470642	0.125688	0.410092	-98.663330	23.147583	28.305054
C:\cware\Projects\Whales\OpenTag\T1_speed_30July\M19.DSG	7-1-2013	13:57:34	408875.000000	8177.500000	-0.851563	-0.730469	-0.285156	0.468807	0.122018	0.411009	-72.326660	22.216797	16.036987
C:\cware\Projects\Whales\OpenTag\T1_speed_30July\M19.DSG	7-1-2013	13:57:34	408876.000000	8177.520000	-0.875000	-0.722656	-0.328125	0.467890	0.113761	0.410092	-49.392700	14.526367	2.288818
C:\cware\Projects\Whales\OpenTag\T1_speed_30July\M19.DSG	7-1-2013	13:57:34	408877.000000	8177.540000	-0.867188	-0.621094	-0.355469	0.467890	0.110092	0.411009	-44.616699	12.405396	-5.630493
C:\cware\Projects\Whales\OpenTag\T1_speed_30July\M19.DSG	7-1-2013	13:57:34	408878.000000	8177.560000	-0.914063	-0.492188	-0.433594	0.464220	0.105505	0.410092	-42.861938	15.060425	-12.695313
C:\cware\Projects\Whales\OpenTag\T1_speed_30July\M19.DSG	7-1-2013	13:57:34	408879.000000	8177.580000	-0.906250	-0.503906	-0.460938	0.463303	0.102752	0.411009	-41.625977	13.366699	-19.256592
C:\cware\Projects\Whales\OpenTag\T1_speed_30July\M19.DSG	7-1-2013	13:57:34	408880.000000	8177.600000	-0.863281	-0.621094	-0.441406	0.461468	0.094495	0.410092	-39.108276	-0.900269	-24.200439
C:\cware\Projects\Whales\OpenTag\T1_speed_30July\M19.DSG	7-1-2013	13:57:34	408881.000000	8177.620000	-0.867188	-0.699219	-0.402344	0.461468	0.090826	0.411009	-42.160034	-13.122559	-20.858765
C:\cware\Projects\Whales\OpenTag\T1_speed_30July\M19.DSG	7-1-2013	13:57:34	408882.000000	8177.640000	-0.929688	-0.730469	-0.351563	0.463303	0.083486	0.410092	-44.738770	-27.603149	-12.008667
C:\cware\Projects\Whales\OpenTag\T1_speed_30July\M19.DSG	7-1-2013	13:57:34	408883.000000	8177.660000	-0.937500	-0.761719	-0.300781	0.465138	0.079817	0.407339	-47.149658	-45.989990	-2.426147
C:\cware\Projects\Whales\OpenTag\T1_speed_30July\M19.DSG	7-1-2013	13:57:34	408884.000000	8177.680000	-0.945313	-0.761719	-0.261719	0.472477	0.071560	0.401835	-57.037354	-72.540283	11.795044
C:\cware\Projects\Whales\OpenTag\T1_speed_30July\M19.DSG	7-1-2013	13:57:34	408885.000000	8177.700000	-0.968750	-0.722656	-0.218750	0.477064	0.066972	0.398165	-69.290161	-100.952148	21.011353
C:\cware\Projects\Whales\OpenTag\T1_speed_30July\M19.DSG	7-1-2013	13:57:34	408886.000000	8177.720000	-1.027344	-0.695313	-0.292969	0.483486	0.061468	0.394495	-85.754395	-117.965698	15.747070
C:\cware\Projects\Whales\OpenTag\T1_speed_30July\M19.DSG	7-1-2013	13:57:34	408887.000000	8177.740000	-1.070313	-0.605469	-0.414063	0.496330	0.048624	0.381651	-96.954346	-108.779907	-5.035400
C:\cware\Projects\Whales\OpenTag\T1_speed_30July\M19.DSG	7-1-2013	13:57:34	408888.000000	8177.760000	-1.011719	-0.343750	-0.457031	0.499083	0.039450	0.375229	-109.252930	-87.631226	-27.786255
C:\cware\Projects\Whales\OpenTag\T1_speed_30July\M19.DSG	7-1-2013	13:57:34	408889.000000	8177.780000	-0.761719	-0.167969	-0.492188	0.504587	0.019266	0.361468	-112.335205	-72.982788	-32.302856
C:\cware\Projects\Whales\OpenTag\T1_speed_30July\M19.DSG	7-1-2013	13:57:34	408890.000000	8177.800000	-0.644531	0.003906	-0.515625	0.506422	0.009174	0.355046	-93.444824	-35.186768	-18.920898
C:\cware\Projects\Whales\OpenTag\T1_speed_30July\M19.DSG	7-1-2013	13:57:34	408891.000000	8177.820000	-0.648438	0.148438	-0.582031	0.505505	-0.006422	0.343119	-90.042114	-17.639160	-0.198364
C:\cware\Projects\Whales\OpenTag\T1_speed_30July\M19.DSG	7-1-2013	13:57:34	408892.000000	8177.840000	-0.562500	0.304688	-0.542969	0.504587	-0.013761	0.336697	-95.046997	-29.968262	7.202148
C:\cware\Projects\Whales\OpenTag\T1_speed_30July\M19.DSG	7-1-2013	13:57:34	408893.000000	8177.860000	-0.585938	0.562500	-0.511719	0.503670	-0.028440	0.322936	-92.880249	-43.624878	-5.508423
C:\cware\Projects\Whales\OpenTag\T1_speed_30July\M19.DSG	7-1-2013	13:57:34	408894.000000	8177.880000	-0.957031	0.859375	-0.507813	0.500917	-0.033945	0.312844	-79.849243	-31.906128	-19.058228
C:\cware\Projects\Whales\OpenTag\T1_speed_30July\M19.DSG	7-1-2013	13:57:34	408895.000000	8177.900000	-0.957031	0.859375	-0.507813	0.499083	-0.044037	0.300000	-58.563232	-19.500732	-14.083862
C:\cware\Projects\Whales\OpenTag\T1_speed_30July\M19.DSG	7-1-2013	13:57:34	408896.000000	8177.920000	-1.109375	0.832031	-0.519531	0.496330	-0.044954	0.294495	-47.302246	-10.665894	0.183105
C:\cware\Projects\Whales\OpenTag\T1_speed_30July\M19.DSG	7-1-2013	13:57:34	408897.000000	8177.940000	-1.109375	0.832031	-0.519531	0.496330	-0.047706	0.286239	-41.534424	-8.209229	11.932373
C:\cware\Projects\Whales\OpenTag\T1_speed_30July\M19.DSG	7-1-2013	13:57:34	408898.000000	8177.960000	-1.394531	0.718750	-0.578125	0.495413	-0.047706	0.283486	-29.312134	2.059937	26.367188
C:\cware\Projects\Whales\OpenTag\T1_speed_30July\M19.DSG	7-1-2013	13:57:34	408899.000000	8177.980000	-1.402344	0.898438	-0.683594	0.496330	-0.047706	0.280734	-11.901855	14.541626	31.448364
C:\cware\Projects\Whales\OpenTag\T1_speed_30July\M19.DSG	7-1-2013	13:57:34	408900.000000	8178.000000	-1.277344	1.027344	-0.753906	0.498165	-0.044037	0.283486	-4.287720	18.569946	31.707764
C:\cware\Projects\Whales\OpenTag\T1_speed_30July\M19.DSG	7-1-2013	13:57:34	408901.000000	8178.020000	-1.156250	1.070313	-0.722656	0.498165	-0.042202	0.286239	-6.256104	12.756348	28.701782
C:\cware\Projects\Whales\OpenTag\T1_speed_30July\M19.DSG	7-1-2013	13:57:34	408902.000000	8178.040000	-1.128906	1.027344	-0.675781	0.502752	-0.037615	0.288991	-1.647949	14.801025	22.720337
C:\cware\Projects\Whales\OpenTag\T1_speed_30July\M19.DSG	7-1-2013	13:57:34	408903.000000	8178.060000	-1.085938	0.886719	-0.632813	0.503670	-0.036697	0.292661	4.913330	26.229858	22.674561
C:\cware\Projects\Whales\OpenTag\T1_speed_30July\M19.DSG	7-1-2013	13:57:34	408904.000000	8178.080000	-0.968750	0.714844	-0.691406	0.506422	-0.030275	0.301835	12.954712	37.857056	25.253296
C:\cware\Projects\Whales\OpenTag\T1_speed_30July\M19.DSG	7-1-2013	13:57:34	408905.000000	8178.100000	-0.906250	0.546875	-0.742188	0.508257	-0.026606	0.307339	23.269653	45.547485	22.094727
C:\cware\Projects\Whales\OpenTag\T1_speed_30July\M19.DSG	7-1-2013	13:57:34	408906.000000	8178.120000	-0.914063	0.468750	-0.765625	0.509174	-0.016514	0.321101	41.580200	54.565430	14.282227
C:\cware\Projects\Whales\OpenTag\T1_speed_30July\M19.DSG	7-1-2013	13:57:34	408907.000000	8178.140000	-0.843750	0.445313	-0.714844	0.509174	-0.011009	0.328440	61.859131	56.320190	10.437012
C:\cware\Projects\Whales\OpenTag\T1_speed_30July\M19.DSG	7-1-2013	13:57:34	408908.000000	8178.160000	-0.718750	0.386719	-0.593750	0.509174	0.003670	0.344037	90.438843	37.185669	7.934570
C:\cware\Projects\Whales\OpenTag\T1_speed_30July\M19.DSG	7-1-2013	13:57:34	408909.000000	8178.180000	-0.687500	0.289063	-0.527344	0.509174	0.012844	0.351376	109.649658	28.228760	9.429932
C:\cware\Projects\Whales\OpenTag\T1_speed_30July\M19.DSG	7-1-2013	13:57:34	408910.000000	8178.200000	-0.707031	0.113281	-0.558594	0.509174	0.032110	0.362385	116.714478	36.682129	18.844604
C:\cware\Projects\Whales\OpenTag\T1_speed_30July\M19.DSG	7-1-2013	13:57:34	408911.000000	8178.220000	-0.750000	0.031250	-0.617188	0.507339	0.044037	0.369725	126.098633	50.994873	28.717041
C:\cware\Projects\Whales\OpenTag\T1_speed_30July\M19.DSG	7-1-2013	13:57:34	408912.000000	8178.240000	-0.636719	-0.132813	-0.597656	0.505505	0.067890	0.381651	137.832642	63.781738	36.773682
C:\cware\Projects\Whales\OpenTag\T1_speed_30July\M19.DSG	7-1-2013	13:57:34	408913.000000	8178.260000	-0.500000	-0.300781	-0.535156	0.502752	0.081651	0.388073	142.883301	59.570313	38.070679
C:\cware\Projects\Whales\OpenTag\T1_speed_30July\M19.DSG	7-1-2013	13:57:34	408914.000000	8178.280000	-0.457031	-0.378906	-0.445313	0.497248	0.105505	0.394495	142.517090	47.164917	32.226563
C:\cware\Projects\Whales\OpenTag\T1_speed_30July\M19.DSG	7-1-2013	13:57:34	408915.000000	8178.300000	-0.468750	-0.453125	-0.324219	0.494495	0.118349	0.398165	135.421753	33.554077	21.194458
C:\cware\Projects\Whales\OpenTag\T1_speed_30July\M19.DSG	7-1-2013	13:57:34	408916.000000	8178.320000	-0.480469	-0.656250	-0.132813	0.489908	0.138532	0.398165	115.493774	17.242432	12.100220
C:\cware\Projects\Whales\OpenTag\T1_speed_30July\M19.DSG	7-1-2013	13:57:34	408917.000000	8178.340000	-0.566406	-0.980469	0.066406	0.488073	0.145872	0.398165	90.866089	15.197754	7.263184
C:\cware\Projects\Whales\OpenTag\T1_speed_30July\M19.DSG	7-1-2013	13:57:34	408918.000000	8178.360000	-0.683594	-1.125000	0.042969	0.485321	0.156881	0.399083	79.513550	6.866455	-0.503540
C:\cware\Projects\Whales\OpenTag\T1_speed_30July\M19.DSG	7-1-2013	13:57:34	408919.000000	8178.380000	-0.742188	-1.089844	0.011719	0.485321	0.161468	0.397248	64.544678	-11.718750	-7.186890
C:\cware\Projects\Whales\OpenTag\T1_speed_30July\M19.DSG	7-1-2013	13:57:34	408920.000000	8178.400000	-0.882813	-0.988281	-0.085938	0.485321	0.165138	0.396330	45.028687	-22.384644	-18.341064
C:\cware\Projects\Whales\OpenTag\T1_speed_30July\M19.DSG	7-1-2013	13:57:34	408921.000000	8178.420000	-0.914063	-0.843750	-0.175781	0.485321	0.167890	0.395413	36.743164	-24.627686	-27.923584
C:\cware\Projects\Whales\OpenTag\T1_speed_30July\M19.DSG	7-1-2013	13:57:34	408922.000000	8178.440000	-0.957031	-0.832031	-0.242188	0.486239	0.169725	0.394495	26.214600	-14.770508	-40.344238
C:\cware\Projects\Whales\OpenTag\T1_speed_30July\M19.DSG	7-1-2013	13:57:34	408923.000000	8178.460000	-1.078125	-0.917969	-0.265625	0.486239	0.169725	0.393578	17.089844	-1.052856	-45.654297
C:\cware\Projects\Whales\OpenTag\T1_speed_30July\M19.DSG	7-1-2013	13:57:34	408924.000000	8178.480000	-1.046875	-0.933594	-0.214844	0.486239	0.168807	0.394495	14.785767	13.015747	-49.392700
C:\cware\Projects\Whales\OpenTag\T1_speed_30July\M19.DSG	7-1-2013	13:57:34	408925.000000	8178.500000	-1.078125	-0.917969	-0.175781	0.485321	0.167890	0.395413	13.839722	25.711060	-56.045532
C:\cware\Projects\Whales\OpenTag\T1_speed_30July\M19.DSG	7-1-2013	13:57:34	408926.000000	8178.520000	-1.023438	-0.933594	-0.128906	0.483486	0.166972	0.397248	3.616333	32.546997	-66.680908
C:\cware\Projects\Whales\OpenTag\T1_speed_30July\M19.DSG	7-1-2013	13:57:34	408927.000000	8178.540000	-0.996094	-0.972656	-0.113281	0.481651	0.164220	0.398165	-14.923096	36.483765	-72.280884
C:\cware\Projects\Whales\OpenTag\T1_speed_30July\M19.DSG	7-1-2013	13:57:34	408928.000000	8178.560000	-0.910156	-1.039063	-0.082031	0.479817	0.160550	0.400000	-35.217285	35.308838	-75.424194
C:\cware\Projects\Whales\OpenTag\T1_speed_30July\M19.DSG	7-1-2013	13:57:34	408929.000000	8178.580000	-0.734375	-1.050781	-0.093750	0.476147	0.151376	0.400000	-42.755127	21.286011	-71.838379
C:\cware\Projects\Whales\OpenTag\T1_speed_30July\M19.DSG	7-1-2013	13:57:34	408930.000000	8178.600000	-0.601563	-1.054688	-0.148438	0.476147	0.146789	0.401835	-46.783447	-4.699707	-58.425903
C:\cware\Projects\Whales\OpenTag\T1_speed_30July\M19.DSG	7-1-2013	13:57:34	408931.000000	8178.620000	-0.570313	-1.078125	-0.265625	0.476147	0.139450	0.400000	-51.086426	-26.504517	-43.640137
C:\cware\Projects\Whales\OpenTag\T1_speed_30July\M19.DSG	7-1-2013	13:57:34	408932.000000	8178.640000	-0.625000	-1.058594	-0.304688	0.477982	0.133945	0.397248	-62.530518	-46.463013	-30.319214
C:\cware\Projects\Whales\OpenTag\T1_speed_30July\M19.DSG	7-1-2013	13:57:34	408933.000000	8178.660000	-0.746094	-0.968750	-0.347656	0.481651	0.122936	0.394495	-78.079224	-53.482056	-27.465820
C:\cware\Projects\Whales\OpenTag\T1_speed_30July\M19.DSG	7-1-2013	13:57:34	408934.000000	8178.680000	-0.863281	-0.656250	-0.417969	0.488073	0.117431	0.391743	-85.540771	-55.770874	-32.241821
C:\cware\Projects\Whales\OpenTag\T1_speed_30July\M19.DSG	7-1-2013	13:57:34	408935.000000	8178.700000	-0.937500	-0.363281	-0.492188	0.490826	0.110092	0.387156	-83.511353	-55.038452	-40.878296
C:\cware\Projects\Whales\OpenTag\T1_speed_30July\M19.DSG	7-1-2013	13:57:34	408936.000000	8178.720000	-0.976563	-0.234375	-0.527344	0.496330	0.095413	0.384404	-70.999146	-52.215576	-51.406860
C:\cware\Projects\Whales\OpenTag\T1_speed_30July\M19.DSG	7-1-2013	13:57:34	408937.000000	8178.740000	-0.972656	-0.121094	-0.566406	0.498165	0.088073	0.380734	-56.045532	-43.304443	-57.037354
C:\cware\Projects\Whales\OpenTag\T1_speed_30July\M19.DSG	7-1-2013	13:57:34	408938.000000	8178.760000	-0.968750	0.011719	-0.656250	0.501835	0.074312	0.377064	-26.382446	-32.440186	-63.018799
C:\cware\Projects\Whales\OpenTag\T1_speed_30July\M19.DSG	7-1-2013	13:57:34	408939.000000	8178.780000	-0.929688	0.117188	-0.699219	0.501835	0.068807	0.376147	-1.281738	-19.790649	-64.620972
C:\cware\Projects\Whales\OpenTag\T1_speed_30July\M19.DSG	7-1-2013	13:57:34	408940.000000	8178.800000	-0.886719	0.218750	-0.656250	0.500917	0.059633	0.376147	25.360107	-10.116577	-58.761597
C:\cware\Projects\Whales\OpenTag\T1_speed_30July\M19.DSG	7-1-2013	13:57:34	408941.000000	8178.820000	-0.789063	0.304688	-0.597656	0.500917	0.055046	0.377982	33.050537	-8.255005	-45.532227
C:\cware\Projects\Whales\OpenTag\T1_speed_30July\M19.DSG	7-1-2013	13:57:34	408942.000000	8178.840000	-0.718750	0.234375	-0.570313	0.499083	0.051376	0.379817	26.489258	-19.271851	-25.390625
C:\cware\Projects\Whales\OpenTag\T1_speed_30July\M19.DSG	7-1-2013	13:57:34	408943.000000	8178.860000	-0.679688	0.144531	-0.519531	0.500000	0.048624	0.380734	20.599365	-25.878906	-15.426636
C:\cware\Projects\Whales\OpenTag\T1_speed_30July\M19.DSG	7-1-2013	13:57:34	408944.000000	8178.880000	-0.703125	0.218750	-0.480469	0.500000	0.044037	0.378899	11.199951	-32.684326	-10.421753
C:\cware\Projects\Whales\OpenTag\T1_speed_30July\M19.DSG	7-1-2013	13:57:34	408945.000000	8178.900000	-0.707031	0.375000	-0.503906	0.499083	0.042202	0.378899	-2.609253	-39.062500	-4.821777
C:\cware\Projects\Whales\OpenTag\T1_speed_30July\M19.DSG	7-1-2013	13:57:34	408946.000000	8178.920000	-0.796875	0.546875	-0.574219	0.502752	0.036697	0.374312	-15.747070	-35.156250	-0.518799
C:\cware\Projects\Whales\OpenTag\T1_speed_30July\M19.DSG	7-1-2013	13:57:34	408947.000000	8178.940000	-0.796875	0.546875	-0.574219	0.502752	0.033945	0.373394	-22.430420	-28.182983	3.631592
C:\cware\Projects\Whales\OpenTag\T1_speed_30July\M19.DSG	7-1-2013	13:57:34	408948.000000	8178.960000	-0.972656	0.605469	-0.632813	0.504587	0.030275	0.368807	-31.631470	-17.715454	9.994507
C:\cware\Projects\Whales\OpenTag\T1_speed_30July\M19.DSG	7-1-2013	13:57:34	408949.000000	8178.980000	-0.984375	0.628906	-0.578125	0.503670	0.028440	0.367890	-34.194946	-15.579224	14.297485
C:\cware\Projects\Whales\OpenTag\T1_speed_30July\M19.DSG	7-1-2013	13:57:34	408950.000000	8179.000000	-1.042969	0.632813	-0.535156	0.504587	0.024771	0.363303	-35.034180	-17.211914	17.745972
C:\cware\Projects\Whales\OpenTag\T1_speed_30July\M19.DSG	7-1-2013	13:57:34	408951.000000	8179.020000	-1.074219	0.636719	-0.558594	0.506422	0.024771	0.362385	-37.780762	-17.807007	23.178101
C:\cware\Projects\Whales\OpenTag\T1_speed_30July\M19.DSG	7-1-2013	13:57:34	408952.000000	8179.040000	-1.046875	0.636719	-0.500000	0.510092	0.025688	0.357798	-35.140991	-22.567749	27.999878
C:\cware\Projects\Whales\OpenTag\T1_speed_30July\M19.DSG	7-1-2013	13:57:34	408953.000000	8179.060000	-1.062500	0.613281	-0.464844	0.511927	0.027523	0.355963	-28.961182	-23.208618	32.867432
C:\cware\Projects\Whales\OpenTag\T1_speed_30July\M19.DSG	7-1-2013	13:57:34	408954.000000	8179.080000	-1.050781	0.582031	-0.484375	0.516514	0.032110	0.352294	-23.406982	-18.249512	34.011841
C:\cware\Projects\Whales\OpenTag\T1_speed_30July\M19.DSG	7-1-2013	13:57:34	408955.000000	8179.100000	-1.019531	0.503906	-0.484375	0.519266	0.034862	0.351376	-22.613525	-12.237549	32.867432
C:\cware\Projects\Whales\OpenTag\T1_speed_30July\M19.DSG	7-1-2013	13:57:34	408956.000000	8179.120000	-0.996094	0.441406	-0.500000	0.522018	0.042202	0.350459	-19.287109	3.112793	32.943726
C:\cware\Projects\Whales\OpenTag\T1_speed_30July\M19.DSG	7-1-2013	13:57:34	408957.000000	8179.140000	-0.980469	0.425781	-0.511719	0.523853	0.045872	0.351376	-15.365601	15.975952	28.167725
C:\cware\Projects\Whales\OpenTag\T1_speed_30July\M19.DSG	7-1-2013	13:57:34	408958.000000	8179.160000	-0.996094	0.468750	-0.542969	0.522936	0.049541	0.351376	-8.880615	31.845093	16.708374
C:\cware\Projects\Whales\OpenTag\T1_speed_30July\M19.DSG	7-1-2013	13:57:34	408959.000000	8179.180000	-1.070313	0.468750	-0.566406	0.522018	0.057798	0.356881	2.624512	54.901123	14.999390
C:\cware\Projects\Whales\OpenTag\T1_speed_30July\M19.DSG	7-1-2013	13:57:34	408960.000000	8179.200000	-1.042969	0.281250	-0.562500	0.520183	0.062385	0.358716	16.357422	67.337036	25.054932
C:\cware\Projects\Whales\OpenTag\T1_speed_30July\M19.DSG	7-1-2013	13:57:34	408961.000000	8179.220000	-1.000000	-0.078125	-0.582031	0.516514	0.073394	0.366972	18.020630	63.034058	39.459229
C:\cware\Projects\Whales\OpenTag\T1_speed_30July\M19.DSG	7-1-2013	13:57:34	408962.000000	8179.240000	-0.996094	-0.300781	-0.589844	0.512844	0.079817	0.370642	18.936157	39.123535	42.953491
C:\cware\Projects\Whales\OpenTag\T1_speed_30July\M19.DSG	7-1-2013	13:57:34	408963.000000	8179.260000	-0.988281	-0.550781	-0.589844	0.512844	0.092661	0.376147	20.309448	28.167725	41.793823
C:\cware\Projects\Whales\OpenTag\T1_speed_30July\M19.DSG	7-1-2013	13:57:34	408964.000000	8179.280000	-0.964844	-0.691406	-0.621094	0.511927	0.100000	0.377064	14.312744	29.907227	39.093018
C:\cware\Projects\Whales\OpenTag\T1_speed_30July\M19.DSG	7-1-2013	13:57:34	408965.000000	8179.300000	-0.828125	-0.714844	-0.558594	0.510092	0.109174	0.380734	-0.656128	35.354614	41.656494
C:\cware\Projects\Whales\OpenTag\T1_speed_30July\M19.DSG	7-1-2013	13:57:34	408966.000000	8179.320000	-0.601563	-0.792969	-0.453125	0.511009	0.111927	0.383486	-40.481567	23.452759	50.613403
C:\cware\Projects\Whales\OpenTag\T1_speed_30July\M19.DSG	7-1-2013	13:57:34	408967.000000	8179.340000	-0.375000	-0.847656	-0.265625	0.510092	0.115596	0.383486	-88.058472	10.162354	60.806274
C:\cware\Projects\Whales\OpenTag\T1_speed_30July\M19.DSG	7-1-2013	13:57:34	408968.000000	8179.360000	-0.328125	-0.929688	-0.171875	0.511009	0.112844	0.382569	-128.280640	9.155273	74.081421
C:\cware\Projects\Whales\OpenTag\T1_speed_30July\M19.DSG	7-1-2013	13:57:34	408969.000000	8179.380000	-0.406250	-0.781250	-0.253906	0.511927	0.107339	0.380734	-126.800537	5.935669	80.398560
C:\cware\Projects\Whales\OpenTag\T1_speed_30July\M19.DSG	7-1-2013	13:57:34	408970.000000	8179.400000	-0.496094	-0.601563	-0.339844	0.511927	0.105505	0.378899	-105.346680	-4.806519	73.181152
C:\cware\Projects\Whales\OpenTag\T1_speed_30July\M19.DSG	7-1-2013	13:57:34	408971.000000	8179.420000	-0.535156	-0.492188	-0.488281	0.511927	0.104587	0.376147	-63.583374	7.827759	62.225342
C:\cware\Projects\Whales\OpenTag\T1_speed_30July\M19.DSG	7-1-2013	13:57:34	408972.000000	8179.440000	-0.539063	-0.429688	-0.507813	0.512844	0.103670	0.376147	-35.476685	17.532349	51.422119
C:\cware\Projects\Whales\OpenTag\T1_speed_30July\M19.DSG	7-1-2013	13:57:34	408973.000000	8179.460000	-0.558594	-0.425781	-0.519531	0.511927	0.103670	0.375229	-11.520386	19.699097	40.069580
C:\cware\Projects\Whales\OpenTag\T1_speed_30July\M19.DSG	7-1-2013	13:57:34	408974.000000	8179.480000	-0.617188	-0.464844	-0.492188	0.509174	0.107339	0.375229	-4.180908	17.990112	14.572144
C:\cware\Projects\Whales\OpenTag\T1_speed_30July\M19.DSG	7-1-2013	13:57:34	408975.000000	8179.500000	-0.789063	-0.519531	-0.464844	0.508257	0.108257	0.375229	-0.549316	22.079468	-7.980347
C:\cware\Projects\Whales\OpenTag\T1_speed_30July\M19.DSG	7-1-2013	13:57:34	408976.000000	8179.520000	-0.855469	-0.613281	-0.421875	0.505505	0.106422	0.375229	-0.854492	19.363403	-23.849487
C:\cware\Projects\Whales\OpenTag\T1_speed_30July\M19.DSG	7-1-2013	13:57:34	408977.000000	8179.540000	-0.828125	-0.691406	-0.457031	0.503670	0.104587	0.376147	0.930786	9.063721	-30.395508
C:\cware\Projects\Whales\OpenTag\T1_speed_30July\M19.DSG	7-1-2013	13:57:34	408978.000000	8179.560000	-0.777344	-0.781250	-0.382813	0.502752	0.102752	0.376147	2.288818	-9.216309	-32.333374
C:\cware\Projects\Whales\OpenTag\T1_speed_30July\M19.DSG	7-1-2013	13:57:34	408979.000000	8179.580000	-0.832031	-0.945313	-0.285156	0.502752	0.101835	0.375229	-5.126953	-25.787354	-27.603149
C:\cware\Projects\Whales\OpenTag\T1_speed_30July\M19.DSG	7-1-2013	13:57:34	408980.000000	8179.600000	-0.929688	-1.105469	-0.207031	0.504587	0.096330	0.372477	-18.875122	-40.527344	-20.492554
C:\cware\Projects\Whales\OpenTag\T1_speed_30July\M19.DSG	7-1-2013	13:57:34	408981.000000	8179.620000	-1.070313	-1.218750	-0.121094	0.505505	0.095413	0.371560	-29.312134	-47.973633	-11.779785
C:\cware\Projects\Whales\OpenTag\T1_speed_30July\M19.DSG	7-1-2013	13:57:34	408982.000000	8179.640000	-1.269531	-1.175781	-0.136719	0.510092	0.089908	0.365138	-37.765503	-55.282593	0.442505
C:\cware\Projects\Whales\OpenTag\T1_speed_30July\M19.DSG	7-1-2013	13:57:34	408983.000000	8179.660000	-1.347656	-1.007813	-0.242188	0.512844	0.085321	0.363303	-41.732788	-53.298950	5.859375
C:\cware\Projects\Whales\OpenTag\T1_speed_30July\M19.DSG	7-1-2013	13:57:34	408984.000000	8179.680000	-1.343750	-0.753906	-0.343750	0.518349	0.079817	0.358716	-42.663574	-44.769287	-4.287720
C:\cware\Projects\Whales\OpenTag\T1_speed_30July\M19.DSG	7-1-2013	13:57:34	408985.000000	8179.700000	-1.277344	-0.566406	-0.433594	0.519266	0.075229	0.356881	-53.100586	-37.704468	-26.321411
C:\cware\Projects\Whales\OpenTag\T1_speed_30July\M19.DSG	7-1-2013	13:57:34	408986.000000	8179.720000	-1.039063	-0.515625	-0.511719	0.521101	0.062385	0.352294	-66.665649	-44.525146	-48.248291
C:\cware\Projects\Whales\OpenTag\T1_speed_30July\M19.DSG	7-1-2013	13:57:34	408987.000000	8179.740000	-0.679688	-0.468750	-0.546875	0.522936	0.055046	0.349541	-57.891846	-59.249878	-53.817749
C:\cware\Projects\Whales\OpenTag\T1_speed_30July\M19.DSG	7-1-2013	13:57:34	408988.000000	8179.760000	-0.574219	-0.355469	-0.605469	0.525688	0.039450	0.343119	-33.554077	-20.431519	-37.368774
C:\cware\Projects\Whales\OpenTag\T1_speed_30July\M19.DSG	7-1-2013	13:57:34	408989.000000	8179.780000	-0.632813	-0.191406	-0.500000	0.522936	0.034862	0.343119	-27.221680	13.656616	-14.831543
C:\cware\Projects\Whales\OpenTag\T1_speed_30July\M19.DSG	7-1-2013	13:57:34	408990.000000	8179.800000	-0.500000	-0.011719	-0.378906	0.522936	0.025688	0.343119	-38.024902	9.078979	13.198853
C:\cware\Projects\Whales\OpenTag\T1_speed_30July\M19.DSG	7-1-2013	13:57:34	408991.000000	8179.820000	-0.414063	0.222656	-0.480469	0.522018	0.022018	0.340367	-47.012329	-10.910034	28.625488
C:\cware\Projects\Whales\OpenTag\T1_speed_30July\M19.DSG	7-1-2013	13:57:34	408992.000000	8179.840000	-0.617188	0.468750	-0.691406	0.522018	0.015596	0.335780	-63.232422	-15.853882	23.300171
C:\cware\Projects\Whales\OpenTag\T1_speed_30July\M19.DSG	7-1-2013	13:57:34	408993.000000	8179.860000	-0.875000	0.710938	-0.878906	0.523853	0.011927	0.326606	-75.698853	-10.421753	12.130737
C:\cware\Projects\Whales\OpenTag\T1_speed_30July\M19.DSG	7-1-2013	13:57:34	408994.000000	8179.880000	-0.945313	0.886719	-0.890625	0.523853	0.007339	0.322936	-74.554443	-12.786865	5.004883
C:\cware\Projects\Whales\OpenTag\T1_speed_30July\M19.DSG	7-1-2013	13:57:34	408995.000000	8179.900000	-0.941406	0.929688	-0.828125	0.525688	0.000000	0.313761	-67.031860	-35.186768	10.574341
C:\cware\Projects\Whales\OpenTag\T1_speed_30July\M19.DSG	7-1-2013	13:57:34	408996.000000	8179.920000	-1.121094	0.894531	-0.625000	0.527523	-0.001835	0.309174	-50.460815	-45.654297	19.638062
C:\cware\Projects\Whales\OpenTag\T1_speed_30July\M19.DSG	7-1-2013	13:57:34	408997.000000	8179.940000	-1.121094	0.894531	-0.625000	0.530275	-0.001835	0.301835	-29.953003	-32.699585	18.524170
C:\cware\Projects\Whales\OpenTag\T1_speed_30July\M19.DSG	7-1-2013	13:57:34	408998.000000	8179.960000	-1.152344	0.792969	-0.652344	0.533945	-0.000917	0.300917	-9.231567	-14.495850	5.783081
C:\cware\Projects\Whales\OpenTag\T1_speed_30July\M19.DSG	7-1-2013	13:57:34	408999.000000	8179.980000	-1.152344	0.792969	-0.652344	0.534862	0.001835	0.300917	4.806519	-8.666992	-5.859375
C:\cware\Projects\Whales\OpenTag\T1_speed_30July\M19.DSG	7-1-2013	13:57:34	409000.000000	8180.000000	-1.164063	0.796875	-0.703125	0.534862	0.003670	0.301835	21.163940	1.296997	-16.876221
C:\cware\Projects\Whales\OpenTag\T1_speed_30July\M19.DSG	7-1-2013	13:57:34	409001.000000	8180.020000	-1.210938	0.742188	-0.703125	0.534862	0.008257	0.307339	37.307739	15.563965	-24.154663
C:\cware\Projects\Whales\OpenTag\T1_speed_30July\M19.DSG	7-1-2013	13:57:34	409002.000000	8180.040000	-1.179688	0.664063	-0.652344	0.535780	0.011927	0.311927	58.914185	31.173706	-25.680542
C:\cware\Projects\Whales\OpenTag\T1_speed_30July\M19.DSG	7-1-2013	13:57:34	409003.000000	8180.060000	-1.144531	0.542969	-0.589844	0.532110	0.022936	0.323853	86.715698	42.953491	-19.821167
C:\cware\Projects\Whales\OpenTag\T1_speed_30July\M19.DSG	7-1-2013	13:57:34	409004.000000	8180.080000	-1.027344	0.296875	-0.484375	0.532110	0.030275	0.331193	121.337891	50.506592	1.464844
C:\cware\Projects\Whales\OpenTag\T1_speed_30July\M19.DSG	7-1-2013	13:57:34	409005.000000	8180.100000	-0.863281	-0.003906	-0.296875	0.531193	0.050459	0.339450	144.271851	41.458130	15.365601
C:\cware\Projects\Whales\OpenTag\T1_speed_30July\M19.DSG	7-1-2013	13:57:34	409006.000000	8180.120000	-0.839844	-0.179688	-0.371094	0.528440	0.063303	0.351376	153.594971	32.318115	15.029907
C:\cware\Projects\Whales\OpenTag\T1_speed_30July\M19.DSG	7-1-2013	13:57:34	409007.000000	8180.140000	-0.687500	-0.515625	-0.429688	0.528440	0.075229	0.356881	152.313232	16.647339	19.653320
C:\cware\Projects\Whales\OpenTag\T1_speed_30July\M19.DSG	7-1-2013	13:57:34	409008.000000	8180.160000	-0.640625	-0.722656	-0.425781	0.526606	0.099083	0.362385	150.726318	-3.356934	33.920288
C:\cware\Projects\Whales\OpenTag\T1_speed_30July\M19.DSG	7-1-2013	13:57:34	409009.000000	8180.180000	-0.769531	-0.742188	-0.335938	0.528440	0.111009	0.363303	139.495850	-5.401611	40.786743
C:\cware\Projects\Whales\OpenTag\T1_speed_30July\M19.DSG	7-1-2013	13:57:34	409010.000000	8180.200000	-0.730469	-0.750000	-0.191406	0.527523	0.133028	0.364220	110.488892	2.029419	37.628174
C:\cware\Projects\Whales\OpenTag\T1_speed_30July\M19.DSG	7-1-2013	13:57:34	409011.000000	8180.220000	-0.625000	-0.734375	-0.136719	0.528440	0.143119	0.364220	77.392578	12.557983	25.329590
C:\cware\Projects\Whales\OpenTag\T1_speed_30July\M19.DSG	7-1-2013	13:57:34	409012.000000	8180.240000	-0.496094	-0.722656	-0.015625	0.525688	0.154128	0.364220	42.022705	10.330200	15.869141
C:\cware\Projects\Whales\OpenTag\T1_speed_30July\M19.DSG	7-1-2013	13:57:34	409013.000000	8180.260000	-0.539063	-0.855469	0.132813	0.524771	0.157798	0.364220	12.832642	13.488770	22.399902
C:\cware\Projects\Whales\OpenTag\T1_speed_30July\M19.DSG	7-1-2013	13:57:34	409014.000000	8180.280000	-0.589844	-1.003906	0.082031	0.522936	0.160550	0.366055	4.074097	23.513794	32.653809
C:\cware\Projects\Whales\OpenTag\T1_speed_30July\M19.DSG	7-1-2013	13:57:34	409015.000000	8180.300000	-0.574219	-0.976563	-0.042969	0.521101	0.164220	0.366972	6.546021	17.547607	36.087036
C:\cware\Projects\Whales\OpenTag\T1_speed_30July\M19.DSG	7-1-2013	13:57:34	409016.000000	8180.320000	-0.527344	-0.855469	-0.089844	0.518349	0.166972	0.366055	4.104614	-13.290405	25.848389
C:\cware\Projects\Whales\OpenTag\T1_speed_30July\M19.DSG	7-1-2013	13:57:34	409017.000000	8180.340000	-0.664063	-0.777344	-0.082031	0.517431	0.166972	0.366055	1.373291	-22.781372	8.544922
C:\cware\Projects\Whales\OpenTag\T1_speed_30July\M19.DSG	7-1-2013	13:57:34	409018.000000	8180.360000	-0.820313	-0.769531	-0.199219	0.518349	0.169725	0.363303	-1.617432	-13.854980	-18.493652
C:\cware\Projects\Whales\OpenTag\T1_speed_30July\M19.DSG	7-1-2013	13:57:34	409019.000000	8180.380000	-0.945313	-0.867188	-0.238281	0.519266	0.168807	0.361468	-2.044678	-7.156372	-33.111572
C:\cware\Projects\Whales\OpenTag\T1_speed_30July\M19.DSG	7-1-2013	13:57:34	409020.000000	8180.400000	-1.046875	-0.933594	-0.183594	0.518349	0.166055	0.361468	-0.122070	8.224487	-47.622681
C:\cware\Projects\Whales\OpenTag\T1_speed_30July\M19.DSG	7-1-2013	13:57:34	409021.000000	8180.420000	-1.074219	-0.972656	-0.093750	0.519266	0.162385	0.359633	3.753662	15.289307	-58.959961
C:\cware\Projects\Whales\OpenTag\T1_speed_30July\M19.DSG	7-1-2013	13:57:34	409022.000000	8180.440000	-1.054688	-1.007813	-0.042969	0.515596	0.159633	0.364220	5.691528	15.579224	-67.199707
C:\cware\Projects\Whales\OpenTag\T1_speed_30July\M19.DSG	7-1-2013	13:57:34	409023.000000	8180.460000	-1.042969	-1.070313	-0.027344	0.516514	0.157798	0.364220	1.968384	13.931274	-70.495605
C:\cware\Projects\Whales\OpenTag\T1_speed_30July\M19.DSG	7-1-2013	13:57:34	409024.000000	8180.480000	-1.019531	-1.089844	-0.039063	0.514679	0.150459	0.366055	-9.902954	11.260986	-71.029663
C:\cware\Projects\Whales\OpenTag\T1_speed_30July\M19.DSG	7-1-2013	13:57:34	409025.000000	8180.500000	-0.957031	-1.070313	-0.050781	0.513761	0.146789	0.366055	-25.848389	6.149292	-67.749023
C:\cware\Projects\Whales\OpenTag\T1_speed_30July\M19.DSG	7-1-2013	13:57:34	409026.000000	8180.520000	-0.875000	-1.019531	-0.070313	0.514679	0.138532	0.366055	-42.373657	-4.028320	-62.210083
C:\cware\Projects\Whales\OpenTag\T1_speed_30July\M19.DSG	7-1-2013	13:57:34	409027.000000	8180.540000	-0.859375	-0.976563	-0.140625	0.515596	0.133028	0.365138	-52.627563	-14.312744	-54.931641
C:\cware\Projects\Whales\OpenTag\T1_speed_30July\M19.DSG	7-1-2013	13:57:34	409028.000000	8180.560000	-0.847656	-0.898438	-0.226563	0.517431	0.127523	0.365138	-53.283691	-24.627686	-49.911499
C:\cware\Projects\Whales\OpenTag\T1_speed_30July\M19.DSG	7-1-2013	13:57:34	409029.000000	8180.580000	-0.792969	-0.738281	-0.312500	0.521101	0.114679	0.362385	-47.988892	-30.136108	-49.667358
C:\cware\Projects\Whales\OpenTag\T1_speed_30July\M19.DSG	7-1-2013	13:57:34	409030.000000	8180.600000	-0.730469	-0.562500	-0.335938	0.522018	0.110092	0.361468	-48.400879	-34.500122	-55.068970
C:\cware\Projects\Whales\OpenTag\T1_speed_30July\M19.DSG	7-1-2013	13:57:34	409031.000000	8180.620000	-0.652344	-0.414063	-0.339844	0.524771	0.096330	0.357798	-48.614502	-41.275024	-62.347412
C:\cware\Projects\Whales\OpenTag\T1_speed_30July\M19.DSG	7-1-2013	13:57:34	409032.000000	8180.640000	-0.613281	-0.308594	-0.347656	0.526606	0.089908	0.356881	-46.737671	-57.571411	-69.854736
C:\cware\Projects\Whales\OpenTag\T1_speed_30July\M19.DSG	7-1-2013	13:57:34	409033.000000	8180.660000	-0.632813	-0.300781	-0.324219	0.530275	0.072477	0.350459	-47.470093	-76.141357	-71.701050
C:\cware\Projects\Whales\OpenTag\T1_speed_30July\M19.DSG	7-1-2013	13:57:34	409034.000000	8180.680000	-0.671875	-0.332031	-0.308594	0.533028	0.064220	0.345872	-46.325684	-84.304810	-66.619873
C:\cware\Projects\Whales\OpenTag\T1_speed_30July\M19.DSG	7-1-2013	13:57:34	409035.000000	8180.700000	-0.707031	-0.222656	-0.351563	0.533945	0.045872	0.335780	-55.252075	-72.860718	-57.800293
C:\cware\Projects\Whales\OpenTag\T1_speed_30July\M19.DSG	7-1-2013	13:57:34	409036.000000	8180.720000	-0.703125	-0.085938	-0.367188	0.533945	0.036697	0.330275	-70.785522	-53.619385	-44.342041
C:\cware\Projects\Whales\OpenTag\T1_speed_30July\M19.DSG	7-1-2013	13:57:34	409037.000000	8180.740000	-0.851563	0.046875	-0.300781	0.532110	0.017431	0.321101	-82.397461	-29.098511	-40.008545
C:\cware\Projects\Whales\OpenTag\T1_speed_30July\M19.DSG	7-1-2013	13:57:34	409038.000000	8180.760000	-0.937500	0.164063	-0.183594	0.529358	0.008257	0.317431	-103.149414	-11.795044	-34.881592
C:\cware\Projects\Whales\OpenTag\T1_speed_30July\M19.DSG	7-1-2013	13:57:34	409039.000000	8180.780000	-0.996094	0.355469	-0.160156	0.527523	-0.011927	0.306422	-116.867065	-9.506226	-27.313232
C:\cware\Projects\Whales\OpenTag\T1_speed_30July\M19.DSG	7-1-2013	13:57:34	409040.000000	8180.800000	-1.050781	0.519531	-0.253906	0.522018	-0.022018	0.300000	-113.235474	-6.973267	-25.573730
C:\cware\Projects\Whales\OpenTag\T1_speed_30July\M19.DSG	7-1-2013	13:57:34	409041.000000	8180.820000	-1.019531	0.656250	-0.250000	0.517431	-0.029358	0.293578	-95.886230	-17.349243	-36.804199
C:\cware\Projects\Whales\OpenTag\T1_speed_30July\M19.DSG	7-1-2013	13:57:34	409042.000000	8180.840000	-1.070313	0.792969	-0.257813	0.511009	-0.044037	0.279817	-88.989258	5.264282	-37.322998
C:\cware\Projects\Whales\OpenTag\T1_speed_30July\M19.DSG	7-1-2013	13:57:34	409043.000000	8180.860000	-1.238281	0.742188	-0.312500	0.506422	-0.050459	0.273394	-75.256348	17.364502	-28.656006
C:\cware\Projects\Whales\OpenTag\T1_speed_30July\M19.DSG	7-1-2013	13:57:34	409044.000000	8180.880000	-1.242188	0.664063	-0.316406	0.501835	-0.059633	0.265138	-62.347412	16.143799	-14.022827
C:\cware\Projects\Whales\OpenTag\T1_speed_30July\M19.DSG	7-1-2013	13:57:34	409045.000000	8180.900000	-1.226563	0.722656	-0.363281	0.500000	-0.061468	0.259633	-55.953979	19.134521	-1.754761
C:\cware\Projects\Whales\OpenTag\T1_speed_30July\M19.DSG	7-1-2013	13:57:34	409046.000000	8180.920000	-1.164063	0.640625	-0.429688	0.498165	-0.063303	0.254128	-46.737671	31.738281	5.874634
C:\cware\Projects\Whales\OpenTag\T1_speed_30July\M19.DSG	7-1-2013	13:57:34	409047.000000	8180.940000	-1.164063	0.640625	-0.429688	0.498165	-0.065138	0.252294	-42.541504	42.816162	11.962891
C:\cware\Projects\Whales\OpenTag\T1_speed_30July\M19.DSG	7-1-2013	13:57:34	409048.000000	8180.960000	-1.015625	0.574219	-0.367188	0.499083	-0.065138	0.252294	-34.042358	49.346924	16.983032
C:\cware\Projects\Whales\OpenTag\T1_speed_30July\M19.DSG	7-1-2013	13:57:34	409049.000000	8180.980000	-1.015625	0.574219	-0.367188	0.499083	-0.065138	0.253211	-28.259277	22.262573	31.524658
C:\cware\Projects\Whales\OpenTag\T1_speed_30July\M19.DSG	7-1-2013	13:57:34	409050.000000	8181.000000	-1.015625	0.496094	-0.355469	0.502752	-0.063303	0.255963	-22.644043	9.841919	48.843384
C:\cware\Projects\Whales\OpenTag\T1_speed_30July\M19.DSG	7-1-2013	13:57:34	409051.000000	8181.020000	-0.910156	0.496094	-0.429688	0.506422	-0.062385	0.258716	-17.364502	10.665894	55.603027
C:\cware\Projects\Whales\OpenTag\T1_speed_30July\M19.DSG	7-1-2013	13:57:34	409052.000000	8181.040000	-0.824219	0.464844	-0.460938	0.513761	-0.055963	0.262385	-11.734009	8.316040	59.158325
C:\cware\Projects\Whales\OpenTag\T1_speed_30July\M19.DSG	7-1-2013	13:57:34	409053.000000	8181.060000	-0.835938	0.492188	-0.527344	0.518349	-0.050459	0.264220	-7.690430	11.825562	61.050415
C:\cware\Projects\Whales\OpenTag\T1_speed_30July\M19.DSG	7-1-2013	13:57:34	409054.000000	8181.080000	-0.804688	0.562500	-0.601563	0.526606	-0.044954	0.270642	-3.051758	22.476196	56.030273
C:\cware\Projects\Whales\OpenTag\T1_speed_30July\M19.DSG	7-1-2013	13:57:34	409055.000000	8181.100000	-0.792969	0.554688	-0.589844	0.529358	-0.040367	0.274312	2.334595	28.228760	50.796509
C:\cware\Projects\Whales\OpenTag\T1_speed_30July\M19.DSG	7-1-2013	13:57:34	409056.000000	8181.120000	-0.796875	0.476563	-0.523438	0.537615	-0.028440	0.283486	14.083862	18.020630	47.454834
C:\cware\Projects\Whales\OpenTag\T1_speed_30July\M19.DSG	7-1-2013	13:57:34	409057.000000	8181.140000	-0.816406	0.445313	-0.566406	0.538532	-0.023853	0.289908	29.907227	19.821167	39.779663
C:\cware\Projects\Whales\OpenTag\T1_speed_30July\M19.DSG	7-1-2013	13:57:34	409058.000000	8181.160000	-0.851563	0.417969	-0.500000	0.544037	-0.009174	0.300000	48.858643	15.045166	33.203125
C:\cware\Projects\Whales\OpenTag\T1_speed_30July\M19.DSG	7-1-2013	13:57:34	409059.000000	8181.180000	-0.906250	0.386719	-0.488281	0.546789	0.000000	0.306422	66.375732	15.670776	30.838013
C:\cware\Projects\Whales\OpenTag\T1_speed_30July\M19.DSG	7-1-2013	13:57:34	409060.000000	8181.200000	-0.933594	0.257813	-0.414063	0.549541	0.016514	0.317431	69.992065	25.070190	26.916504
C:\cware\Projects\Whales\OpenTag\T1_speed_30July\M19.DSG	7-1-2013	13:57:34	409061.000000	8181.220000	-0.859375	0.105469	-0.414063	0.548624	0.026606	0.322018	68.649292	22.628784	25.344849
C:\cware\Projects\Whales\OpenTag\T1_speed_30July\M19.DSG	7-1-2013	13:57:34	409062.000000	8181.240000	-0.765625	0.023438	-0.429688	0.549541	0.043119	0.331193	62.149048	18.768311	24.520874
C:\cware\Projects\Whales\OpenTag\T1_speed_30July\M19.DSG	7-1-2013	13:57:34	409063.000000	8181.260000	-0.718750	-0.085938	-0.382813	0.548624	0.052294	0.333945	57.418823	9.201050	28.121948
C:\cware\Projects\Whales\OpenTag\T1_speed_30July\M19.DSG	7-1-2013	13:57:34	409064.000000	8181.280000	-0.738281	-0.144531	-0.406250	0.548624	0.059633	0.334862	57.662964	12.863159	30.471802
C:\cware\Projects\Whales\OpenTag\T1_speed_30July\M19.DSG	7-1-2013	13:57:34	409065.000000	8181.300000	-0.675781	-0.273438	-0.406250	0.547706	0.074312	0.337615	56.076050	24.002075	33.248901
C:\cware\Projects\Whales\OpenTag\T1_speed_30July\M19.DSG	7-1-2013	13:57:34	409066.000000	8181.320000	-0.593750	-0.394531	-0.332031	0.545872	0.080734	0.340367	44.494629	33.981323	32.379150
C:\cware\Projects\Whales\OpenTag\T1_speed_30July\M19.DSG	7-1-2013	13:57:34	409067.000000	8181.340000	-0.500000	-0.574219	-0.222656	0.541284	0.094495	0.343119	24.627686	42.404175	30.471802
C:\cware\Projects\Whales\OpenTag\T1_speed_30July\M19.DSG	7-1-2013	13:57:34	409068.000000	8181.360000	-0.417969	-0.671875	-0.125000	0.540367	0.099083	0.344954	-6.393433	41.702271	22.628784
C:\cware\Projects\Whales\OpenTag\T1_speed_30July\M19.DSG	7-1-2013	13:57:34	409069.000000	8181.380000	-0.468750	-0.750000	-0.179688	0.533945	0.102752	0.347706	-24.475098	38.894653	24.978638
C:\cware\Projects\Whales\OpenTag\T1_speed_30July\M19.DSG	7-1-2013	13:57:34	409070.000000	8181.400000	-0.664063	-0.800781	-0.343750	0.532110	0.103670	0.348624	-23.162842	11.154175	40.023804
C:\cware\Projects\Whales\OpenTag\T1_speed_30July\M19.DSG	7-1-2013	13:57:34	409071.000000	8181.420000	-0.890625	-0.824219	-0.324219	0.530275	0.108257	0.347706	17.333984	-5.599976	44.570923
C:\cware\Projects\Whales\OpenTag\T1_speed_30July\M19.DSG	7-1-2013	13:57:34	409072.000000	8181.440000	-0.914063	-0.863281	-0.281250	0.530275	0.112844	0.345872	57.235718	-30.990601	33.920288
C:\cware\Projects\Whales\OpenTag\T1_speed_30July\M19.DSG	7-1-2013	13:57:34	409073.000000	8181.460000	-0.863281	-0.859375	-0.207031	0.532110	0.124771	0.344037	69.320679	-49.591064	22.293091
C:\cware\Projects\Whales\OpenTag\T1_speed_30July\M19.DSG	7-1-2013	13:57:34	409074.000000	8181.480000	-0.921875	-0.917969	-0.167969	0.533028	0.129358	0.342202	59.661865	-50.827026	9.765625
C:\cware\Projects\Whales\OpenTag\T1_speed_30July\M19.DSG	7-1-2013	13:57:34	409075.000000	8181.500000	-1.011719	-1.000000	-0.136719	0.534862	0.135780	0.338532	37.719727	-38.833618	0.183105
C:\cware\Projects\Whales\OpenTag\T1_speed_30July\M19.DSG	7-1-2013	13:57:34	409076.000000	8181.520000	-1.062500	-1.011719	-0.179688	0.538532	0.137615	0.336697	16.265869	-22.689819	-10.452271
C:\cware\Projects\Whales\OpenTag\T1_speed_30July\M19.DSG	7-1-2013	13:57:34	409077.000000	8181.540000	-1.078125	-0.980469	-0.218750	0.537615	0.136697	0.335780	6.484985	-9.140015	-17.776489
C:\cware\Projects\Whales\OpenTag\T1_speed_30July\M19.DSG	7-1-2013	13:57:34	409078.000000	8181.560000	-0.988281	-0.914063	-0.191406	0.537615	0.137615	0.335780	8.712769	-1.083374	-23.132324
C:\cware\Projects\Whales\OpenTag\T1_speed_30July\M19.DSG	7-1-2013	13:57:34	409079.000000	8181.580000	-0.972656	-0.894531	-0.199219	0.537615	0.137615	0.336697	0.061035	9.887695	-27.603149
C:\cware\Projects\Whales\OpenTag\T1_speed_30July\M19.DSG	7-1-2013	13:57:34	409080.000000	8181.600000	-0.917969	-0.875000	-0.292969	0.535780	0.133945	0.337615	-15.335083	26.000977	-35.095215
C:\cware\Projects\Whales\OpenTag\T1_speed_30July\M19.DSG	7-1-2013	13:57:34	409081.000000	8181.620000	-0.863281	-0.761719	-0.367188	0.537615	0.131193	0.345872	-27.587891	39.535522	-39.138794
C:\cware\Projects\Whales\OpenTag\T1_speed_30July\M19.DSG	7-1-2013	13:57:34	409082.000000	8181.640000	-0.800781	-0.691406	-0.445313	0.531193	0.125688	0.343119	-38.558960	51.055908	-39.352417
C:\cware\Projects\Whales\OpenTag\T1_speed_30July\M19.DSG	7-1-2013	13:57:34	409083.000000	8181.660000	-0.679688	-0.644531	-0.457031	0.528440	0.122936	0.345872	-40.740967	48.706055	-41.427612
C:\cware\Projects\Whales\OpenTag\T1_speed_30July\M19.DSG	7-1-2013	13:57:34	409084.000000	8181.680000	-0.492188	-0.597656	-0.492188	0.523853	0.114679	0.349541	-37.155151	28.015137	-48.950195
C:\cware\Projects\Whales\OpenTag\T1_speed_30July\M19.DSG	7-1-2013	13:57:34	409085.000000	8181.700000	-0.363281	-0.542969	-0.515625	0.522936	0.110092	0.350459	-39.184570	5.935669	-55.679321
C:\cware\Projects\Whales\OpenTag\T1_speed_30July\M19.DSG	7-1-2013	13:57:34	409086.000000	8181.720000	-0.304688	-0.500000	-0.488281	0.522018	0.100000	0.348624	-36.361694	-16.845703	-64.346313
C:\cware\Projects\Whales\OpenTag\T1_speed_30July\M19.DSG	7-1-2013	13:57:34	409087.000000	8181.740000	-0.390625	-0.500000	-0.460938	0.522018	0.094495	0.345872	-35.079956	-31.707764	-69.274902
C:\cware\Projects\Whales\OpenTag\T1_speed_30July\M19.DSG	7-1-2013	13:57:34	409088.000000	8181.760000	-0.558594	-0.527344	-0.386719	0.522018	0.085321	0.341284	-40.786743	-46.127319	-66.619873
C:\cware\Projects\Whales\OpenTag\T1_speed_30July\M19.DSG	7-1-2013	13:57:34	409089.000000	8181.780000	-0.785156	-0.570313	-0.304688	0.523853	0.077982	0.337615	-49.423218	-59.524536	-57.540894
C:\cware\Projects\Whales\OpenTag\T1_speed_30July\M19.DSG	7-1-2013	13:57:34	409090.000000	8181.800000	-0.980469	-0.640625	-0.277344	0.525688	0.066972	0.326606	-63.522339	-69.793701	-41.671753
C:\cware\Projects\Whales\OpenTag\T1_speed_30July\M19.DSG	7-1-2013	13:57:34	409091.000000	8181.820000	-1.203125	-0.699219	-0.289063	0.528440	0.061468	0.322018	-71.365356	-65.902710	-30.364990
C:\cware\Projects\Whales\OpenTag\T1_speed_30July\M19.DSG	7-1-2013	13:57:34	409092.000000	8181.840000	-1.406250	-0.640625	-0.300781	0.531193	0.051376	0.313761	-64.300537	-54.595947	-23.864746
C:\cware\Projects\Whales\OpenTag\T1_speed_30July\M19.DSG	7-1-2013	13:57:34	409093.000000	8181.860000	-1.500000	-0.527344	-0.304688	0.533028	0.046789	0.309174	-51.528931	-43.121338	-25.360107
C:\cware\Projects\Whales\OpenTag\T1_speed_30July\M19.DSG	7-1-2013	13:57:34	409094.000000	8181.880000	-1.378906	-0.378906	-0.250000	0.535780	0.037615	0.304587	-34.881592	-33.538818	-34.225464
C:\cware\Projects\Whales\OpenTag\T1_speed_30July\M19.DSG	7-1-2013	13:57:34	409095.000000	8181.900000	-1.238281	-0.273438	-0.203125	0.537615	0.033028	0.301835	-23.239136	-27.725220	-47.012329
C:\cware\Projects\Whales\OpenTag\T1_speed_30July\M19.DSG	7-1-2013	13:57:34	409096.000000	8181.920000	-0.945313	-0.210938	-0.152344	0.536697	0.022018	0.299083	-18.920898	-24.078369	-63.980103
C:\cware\Projects\Whales\OpenTag\T1_speed_30July\M19.DSG	7-1-2013	13:57:34	409097.000000	8181.940000	-0.945313	-0.210938	-0.152344	0.536697	0.015596	0.296330	-18.585205	-18.310547	-73.944092
C:\cware\Projects\Whales\OpenTag\T1_speed_30July\M19.DSG	7-1-2013	13:57:34	409098.000000	8181.960000	-0.683594	-0.175781	-0.339844	0.534862	0.000917	0.297248	-14.694214	-15.228271	-69.915771
C:\cware\Projects\Whales\OpenTag\T1_speed_30July\M19.DSG	7-1-2013	13:57:34	409099.000000	8181.980000	-0.683594	-0.175781	-0.339844	0.532110	-0.005505	0.295413	-7.919312	-13.183594	-58.792114
C:\cware\Projects\Whales\OpenTag\T1_speed_30July\M19.DSG	7-1-2013	13:57:34	409100.000000	8182.000000	-0.417969	0.082031	-0.304688	0.530275	-0.011927	0.293578	-20.050049	-24.139404	-36.209106
C:\cware\Projects\Whales\OpenTag\T1_speed_30July\M19.DSG	7-1-2013	13:57:34	409101.000000	8182.020000	-0.484375	0.109375	-0.242188	0.528440	-0.023853	0.290826	-50.781250	-33.081055	-13.641357
C:\cware\Projects\Whales\OpenTag\T1_speed_30July\M19.DSG	7-1-2013	13:57:34	409102.000000	8182.040000	-0.718750	0.246094	-0.152344	0.527523	-0.029358	0.284404	-79.086304	-33.004761	0.793457
C:\cware\Projects\Whales\OpenTag\T1_speed_30July\M19.DSG	7-1-2013	13:57:34	409103.000000	8182.060000	-0.917969	0.449219	-0.339844	0.526606	-0.040367	0.272477	-88.073730	-20.767212	3.753662
C:\cware\Projects\Whales\OpenTag\T1_speed_30July\M19.DSG	7-1-2013	13:57:34	409104.000000	8182.080000	-1.187500	0.574219	-0.273438	0.526606	-0.044037	0.265138	-93.322754	7.797241	3.952026
C:\cware\Projects\Whales\OpenTag\T1_speed_30July\M19.DSG	7-1-2013	13:57:34	409105.000000	8182.100000	-1.085938	0.625000	-0.144531	0.522018	-0.055046	0.254128	-82.855225	10.437012	-3.219604
C:\cware\Projects\Whales\OpenTag\T1_speed_30July\M19.DSG	7-1-2013	13:57:34	409106.000000	8182.120000	-1.082031	0.644531	-0.183594	0.521101	-0.057798	0.251376	-49.636841	2.700806	-2.487183
C:\cware\Projects\Whales\OpenTag\T1_speed_30July\M19.DSG	7-1-2013	13:57:34	409107.000000	8182.140000	-1.117188	0.609375	-0.230469	0.518349	-0.063303	0.243119	-29.571533	2.655029	2.182007
C:\cware\Projects\Whales\OpenTag\T1_speed_30July\M19.DSG	7-1-2013	13:57:34	409108.000000	8182.160000	-1.164063	0.539063	-0.296875	0.517431	-0.063303	0.242202	-32.119751	8.895874	11.032104
C:\cware\Projects\Whales\OpenTag\T1_speed_30July\M19.DSG	7-1-2013	13:57:34	409109.000000	8182.180000	-1.144531	0.546875	-0.300781	0.518349	-0.064220	0.237615	-42.755127	8.041382	16.677856
C:\cware\Projects\Whales\OpenTag\T1_speed_30July\M19.DSG	7-1-2013	13:57:34	409110.000000	8182.200000	-1.179688	0.570313	-0.281250	0.518349	-0.065138	0.235780	-51.330566	13.885498	24.841309
C:\cware\Projects\Whales\OpenTag\T1_speed_30July\M19.DSG	7-1-2013	13:57:34	409111.000000	8182.220000	-1.222656	0.570313	-0.277344	0.520183	-0.063303	0.233028	-51.498413	22.659302	30.929565
C:\cware\Projects\Whales\OpenTag\T1_speed_30July\M19.DSG	7-1-2013	13:57:34	409112.000000	8182.240000	-1.230469	0.558594	-0.269531	0.522018	-0.062385	0.233028	-52.200317	34.378052	38.467407
C:\cware\Projects\Whales\OpenTag\T1_speed_30July\M19.DSG	7-1-2013	13:57:34	409113.000000	8182.260000	-1.167969	0.507813	-0.316406	0.524771	-0.061468	0.231193	-52.642822	46.325684	46.859741
C:\cware\Projects\Whales\OpenTag\T1_speed_30July\M19.DSG	7-1-2013	13:57:34	409114.000000	8182.280000	-1.054688	0.484375	-0.398438	0.530275	-0.056881	0.235780	-42.678833	51.132202	55.114746
C:\cware\Projects\Whales\OpenTag\T1_speed_30July\M19.DSG	7-1-2013	13:57:34	409115.000000	8182.300000	-0.984375	0.511719	-0.449219	0.532110	-0.052294	0.237615	-29.464722	42.633057	57.418823
C:\cware\Projects\Whales\OpenTag\T1_speed_30July\M19.DSG	7-1-2013	13:57:34	409116.000000	8182.320000	-0.945313	0.570313	-0.484375	0.540367	-0.044037	0.244954	-12.908936	27.969360	54.580688
C:\cware\Projects\Whales\OpenTag\T1_speed_30July\M19.DSG	7-1-2013	13:57:34	409117.000000	8182.340000	-0.976563	0.593750	-0.519531	0.544037	-0.041284	0.248624	-1.480103	32.196045	47.470093
C:\cware\Projects\Whales\OpenTag\T1_speed_30July\M19.DSG	7-1-2013	13:57:34	409118.000000	8182.360000	-0.949219	0.589844	-0.601563	0.547706	-0.029358	0.259633	9.017944	44.952393	37.918091
C:\cware\Projects\Whales\OpenTag\T1_speed_30July\M19.DSG	7-1-2013	13:57:34	409119.000000	8182.380000	-0.890625	0.535156	-0.625000	0.551376	-0.023853	0.265138	21.942139	47.546387	32.699585
C:\cware\Projects\Whales\OpenTag\T1_speed_30July\M19.DSG	7-1-2013	13:57:34	409120.000000	8182.400000	-0.792969	0.410156	-0.605469	0.552294	-0.011009	0.277982	36.422729	39.886475	26.580811
C:\cware\Projects\Whales\OpenTag\T1_speed_30July\M19.DSG	7-1-2013	13:57:34	409121.000000	8182.420000	-0.726563	0.320313	-0.531250	0.554128	-0.006422	0.285321	50.918579	28.472900	20.629883
C:\cware\Projects\Whales\OpenTag\T1_speed_30July\M19.DSG	7-1-2013	13:57:34	409122.000000	8182.440000	-0.652344	0.253906	-0.406250	0.554128	0.011009	0.296330	65.582275	15.640259	19.058228
C:\cware\Projects\Whales\OpenTag\T1_speed_30July\M19.DSG	7-1-2013	13:57:34	409123.000000	8182.460000	-0.617188	0.191406	-0.343750	0.555963	0.016514	0.300917	72.280884	9.780884	19.104004
C:\cware\Projects\Whales\OpenTag\T1_speed_30July\M19.DSG	7-1-2013	13:57:34	409124.000000	8182.480000	-0.605469	0.152344	-0.332031	0.555046	0.033028	0.307339	77.667236	7.614136	19.378662
C:\cware\Projects\Whales\OpenTag\T1_speed_30July\M19.DSG	7-1-2013	13:57:34	409125.000000	8182.500000	-0.648438	0.042969	-0.386719	0.555963	0.041284	0.314679	78.613281	7.644653	18.966675
C:\cware\Projects\Whales\OpenTag\T1_speed_30July\M19.DSG	7-1-2013	13:57:34	409126.000000	8182.520000	-0.699219	-0.042969	-0.433594	0.554128	0.056881	0.315596	89.096069	11.764526	17.730713
C:\cware\Projects\Whales\OpenTag\T1_speed_30July\M19.DSG	7-1-2013	13:57:34	409127.000000	8182.540000	-0.750000	-0.132813	-0.457031	0.552294	0.064220	0.318349	96.099854	22.262573	19.577026
C:\cware\Projects\Whales\OpenTag\T1_speed_30July\M19.DSG	7-1-2013	13:57:34	409128.000000	8182.560000	-0.828125	-0.277344	-0.503906	0.547706	0.080734	0.322936	109.832764	55.252075	28.808594
C:\cware\Projects\Whales\OpenTag\T1_speed_30July\M19.DSG	7-1-2013	13:57:34	409129.000000	8182.580000	-0.800781	-0.410156	-0.421875	0.545872	0.089908	0.328440	105.010986	70.236206	29.708862
C:\cware\Projects\Whales\OpenTag\T1_speed_30July\M19.DSG	7-1-2013	13:57:34	409130.000000	8182.600000	-0.593750	-0.593750	-0.250000	0.538532	0.103670	0.337615	75.897217	52.764893	19.348145
C:\cware\Projects\Whales\OpenTag\T1_speed_30July\M19.DSG	7-1-2013	13:57:34	409131.000000	8182.620000	-0.371094	-0.710938	-0.066406	0.535780	0.108257	0.338532	65.963745	14.724731	18.569946
C:\cware\Projects\Whales\OpenTag\T1_speed_30July\M19.DSG	7-1-2013	13:57:34	409132.000000	8182.640000	-0.367188	-0.867188	-0.011719	0.535780	0.120183	0.338532	81.863403	-50.094604	24.002075
C:\cware\Projects\Whales\OpenTag\T1_speed_30July\M19.DSG	7-1-2013	13:57:34	409133.000000	8182.660000	-0.574219	-0.910156	0.062500	0.537615	0.126606	0.334862	101.013184	-83.770752	29.067993
C:\cware\Projects\Whales\OpenTag\T1_speed_30July\M19.DSG	7-1-2013	13:57:34	409134.000000	8182.680000	-0.855469	-1.039063	0.074219	0.539450	0.138532	0.332110	92.132568	-88.027954	16.525269
C:\cware\Projects\Whales\OpenTag\T1_speed_30July\M19.DSG	7-1-2013	13:57:34	409135.000000	8182.700000	-1.113281	-1.011719	0.007813	0.543119	0.143119	0.323853	77.026367	-75.775146	4.714966
C:\cware\Projects\Whales\OpenTag\T1_speed_30July\M19.DSG	7-1-2013	13:57:34	409136.000000	8182.720000	-1.191406	-0.960938	-0.042969	0.546789	0.147706	0.319266	55.114746	-54.321289	-6.607056
C:\cware\Projects\Whales\OpenTag\T1_speed_30July\M19.DSG	7-1-2013	13:57:34	409137.000000	8182.740000	-1.171875	-0.949219	-0.050781	0.548624	0.152294	0.314679	39.733887	-36.651611	-9.933472
C:\cware\Projects\Whales\OpenTag\T1_speed_30July\M19.DSG	7-1-2013	13:57:34	409138.000000	8182.760000	-1.121094	-0.933594	-0.035156	0.550459	0.155963	0.313761	32.272339	-18.585205	-12.191772
C:\cware\Projects\Whales\OpenTag\T1_speed_30July\M19.DSG	7-1-2013	13:57:34	409139.000000	8182.780000	-1.039063	-0.906250	-0.035156	0.549541	0.156881	0.313761	28.808594	-5.966187	-12.344360
C:\cware\Projects\Whales\OpenTag\T1_speed_30July\M19.DSG	7-1-2013	13:57:34	409140.000000	8182.800000	-1.019531	-0.941406	-0.015625	0.550459	0.159633	0.314679	18.310547	12.207031	-12.741089
C:\cware\Projects\Whales\OpenTag\T1_speed_30July\M19.DSG	7-1-2013	13:57:34	409141.000000	8182.820000	-0.996094	-0.925781	-0.062500	0.548624	0.160550	0.315596	7.919312	27.359009	-18.218994
C:\cware\Projects\Whales\OpenTag\T1_speed_30July\M19.DSG	7-1-2013	13:57:34	409142.000000	8182.840000	-0.964844	-0.824219	-0.164063	0.546789	0.158716	0.318349	-5.111694	47.592163	-27.603149
C:\cware\Projects\Whales\OpenTag\T1_speed_30July\M19.DSG	7-1-2013	13:57:34	409143.000000	8182.860000	-0.906250	-0.734375	-0.207031	0.543119	0.156881	0.323853	-13.320923	59.020996	-34.729004
C:\cware\Projects\Whales\OpenTag\T1_speed_30July\M19.DSG	7-1-2013	13:57:34	409144.000000	8182.880000	-0.773438	-0.730469	-0.238281	0.541284	0.155046	0.327523	-19.821167	63.186646	-45.593262
C:\cware\Projects\Whales\OpenTag\T1_speed_30July\M19.DSG	7-1-2013	13:57:34	409145.000000	8182.900000	-0.605469	-0.718750	-0.269531	0.535780	0.147706	0.333945	-26.855469	58.197021	-57.205200
C:\cware\Projects\Whales\OpenTag\T1_speed_30July\M19.DSG	7-1-2013	13:57:34	409146.000000	8182.920000	-0.531250	-0.718750	-0.277344	0.533028	0.144037	0.334862	-32.577515	49.377441	-70.480347
C:\cware\Projects\Whales\OpenTag\T1_speed_30July\M19.DSG	7-1-2013	13:57:34	409147.000000	8182.940000	-0.519531	-0.730469	-0.234375	0.531193	0.132110	0.337615	-39.718628	40.374756	-75.088501
C:\cware\Projects\Whales\OpenTag\T1_speed_30July\M19.DSG	7-1-2013	13:57:34	409148.000000	8182.960000	-0.667969	-0.882813	-0.167969	0.527523	0.125688	0.340367	-51.925659	23.223877	-68.984985
C:\cware\Projects\Whales\OpenTag\T1_speed_30July\M19.DSG	7-1-2013	13:57:34	409149.000000	8182.980000	-0.667969	-0.882813	-0.167969	0.524771	0.121101	0.339450	-69.213867	8.163452	-56.808472
C:\cware\Projects\Whales\OpenTag\T1_speed_30July\M19.DSG	7-1-2013	13:57:34	409150.000000	8183.000000	-0.937500	-0.906250	-0.238281	0.523853	0.107339	0.337615	-96.511841	-11.734009	-39.566040
C:\cware\Projects\Whales\OpenTag\T1_speed_30July\M19.DSG	7-1-2013	13:57:34	409151.000000	8183.020000	-1.085938	-0.863281	-0.269531	0.523853	0.100917	0.334862	-112.167358	-24.841309	-25.375366
C:\cware\Projects\Whales\OpenTag\T1_speed_30July\M19.DSG	7-1-2013	13:57:34	409152.000000	8183.040000	-1.179688	-0.722656	-0.316406	0.526606	0.086239	0.328440	-106.781006	-28.274536	-15.426636
C:\cware\Projects\Whales\OpenTag\T1_speed_30July\M19.DSG	7-1-2013	13:57:34	409153.000000	8183.060000	-1.246094	-0.511719	-0.347656	0.526606	0.081651	0.325688	-88.424683	-21.957397	-17.913818
C:\cware\Projects\Whales\OpenTag\T1_speed_30July\M19.DSG	7-1-2013	13:57:34	409154.000000	8183.080000	-1.230469	-0.343750	-0.355469	0.530275	0.070642	0.322018	-64.620972	-9.170532	-36.148071
C:\cware\Projects\Whales\OpenTag\T1_speed_30July\M19.DSG	7-1-2013	13:57:34	409155.000000	8183.100000	-1.093750	-0.238281	-0.320313	0.529358	0.065138	0.322018	-47.363281	-4.211426	-55.664063
C:\cware\Projects\Whales\OpenTag\T1_speed_30July\M19.DSG	7-1-2013	13:57:34	409156.000000	8183.120000	-0.910156	-0.136719	-0.363281	0.529358	0.052294	0.317431	-29.373169	-9.796143	-77.667236
C:\cware\Projects\Whales\OpenTag\T1_speed_30July\M19.DSG	7-1-2013	13:57:34	409157.000000	8183.140000	-0.765625	-0.136719	-0.398438	0.529358	0.046789	0.321101	-14.495850	-15.029907	-87.219238
C:\cware\Projects\Whales\OpenTag\T1_speed_30July\M19.DSG	7-1-2013	13:57:34	409158.000000	8183.160000	-0.652344	-0.156250	-0.429688	0.528440	0.033028	0.320183	7.690430	-18.432617	-91.339111
C:\cware\Projects\Whales\OpenTag\T1_speed_30July\M19.DSG	7-1-2013	13:57:34	409159.000000	8183.180000	-0.625000	-0.167969	-0.386719	0.527523	0.027523	0.320183	11.413574	-15.899658	-89.828491
C:\cware\Projects\Whales\OpenTag\T1_speed_30July\M19.DSG	7-1-2013	13:57:34	409160.000000	8183.200000	-0.511719	-0.093750	-0.332031	0.522936	0.013761	0.322018	23.117065	-24.795532	-77.392578
C:\cware\Projects\Whales\OpenTag\T1_speed_30July\M19.DSG	7-1-2013	13:57:34	409161.000000	8183.220000	-0.445313	0.015625	-0.300781	0.521101	0.009174	0.321101	18.005371	-28.167725	-58.319092
C:\cware\Projects\Whales\OpenTag\T1_speed_30July\M19.DSG	7-1-2013	13:57:34	409162.000000	8183.240000	-0.421875	0.003906	-0.394531	0.519266	-0.001835	0.318349	-11.108398	-27.252197	-31.494141
C:\cware\Projects\Whales\OpenTag\T1_speed_30July\M19.DSG	7-1-2013	13:57:34	409163.000000	8183.260000	-0.492188	0.085938	-0.421875	0.519266	-0.007339	0.316514	-39.260864	-25.726318	-19.500732
C:\cware\Projects\Whales\OpenTag\T1_speed_30July\M19.DSG	7-1-2013	13:57:34	409164.000000	8183.280000	-0.757813	0.304688	-0.441406	0.514679	-0.020183	0.310092	-54.214478	-1.556396	-19.027710
C:\cware\Projects\Whales\OpenTag\T1_speed_30July\M19.DSG	7-1-2013	13:57:34	409165.000000	8183.300000	-1.011719	0.667969	-0.472656	0.512844	-0.027523	0.307339	-59.478760	10.452271	-21.377563
C:\cware\Projects\Whales\OpenTag\T1_speed_30July\M19.DSG	7-1-2013	13:57:34	409166.000000	8183.320000	-1.082031	0.851563	-0.511719	0.506422	-0.039450	0.301835	-68.176270	18.585205	-15.014648
C:\cware\Projects\Whales\OpenTag\T1_speed_30July\M19.DSG	7-1-2013	13:57:34	409167.000000	8183.340000	-1.121094	0.910156	-0.480469	0.505505	-0.043119	0.300000	-51.849365	18.951416	-7.659912
C:\cware\Projects\Whales\OpenTag\T1_speed_30July\M19.DSG	7-1-2013	13:57:34	409168.000000	8183.360000	-1.140625	0.851563	-0.351563	0.500917	-0.050459	0.296330	-16.128540	13.992310	2.182007
C:\cware\Projects\Whales\OpenTag\T1_speed_30July\M19.DSG	7-1-2013	13:57:34	409169.000000	8183.380000	-1.148438	0.718750	-0.363281	0.500917	-0.049541	0.297248	-3.158569	10.498047	12.634277
C:\cware\Projects\Whales\OpenTag\T1_speed_30July\M19.DSG	7-1-2013	13:57:34	409170.000000	8183.400000	-1.101563	0.558594	-0.457031	0.500000	-0.052294	0.296330	-3.921509	2.014160	21.896362
C:\cware\Projects\Whales\OpenTag\T1_speed_30July\M19.DSG	7-1-2013	13:57:34	409171.000000	8183.420000	-1.039063	0.500000	-0.472656	0.502752	-0.050459	0.296330	-9.826660	-6.439209	27.999878
C:\cware\Projects\Whales\OpenTag\T1_speed_30July\M19.DSG	7-1-2013	13:57:34	409172.000000	8183.440000	-1.035156	0.449219	-0.445313	0.503670	-0.049541	0.295413	-16.479492	-5.920410	32.485962
C:\cware\Projects\Whales\OpenTag\T1_speed_30July\M19.DSG	7-1-2013	13:57:34	409173.000000	8183.460000	-1.035156	0.480469	-0.433594	0.506422	-0.047706	0.294495	-21.072388	-5.218506	33.752441
C:\cware\Projects\Whales\OpenTag\T1_speed_30July\M19.DSG	7-1-2013	13:57:34	409174.000000	8183.480000	-1.019531	0.496094	-0.414063	0.509174	-0.045872	0.294495	-25.299072	-4.135132	34.896851
C:\cware\Projects\Whales\OpenTag\T1_speed_30July\M19.DSG	7-1-2013	13:57:34	409175.000000	8183.500000	-0.980469	0.464844	-0.441406	0.512844	-0.042202	0.292661	-27.618408	-2.319336	35.507202
C:\cware\Projects\Whales\OpenTag\T1_speed_30July\M19.DSG	7-1-2013	13:57:34	409176.000000	8183.520000	-0.957031	0.441406	-0.453125	0.516514	-0.040367	0.292661	-25.054932	2.655029	36.773682
C:\cware\Projects\Whales\OpenTag\T1_speed_30July\M19.DSG	7-1-2013	13:57:34	409177.000000	8183.540000	-0.937500	0.441406	-0.468750	0.521101	-0.034862	0.292661	-21.881104	3.814697	39.215088
C:\cware\Projects\Whales\OpenTag\T1_speed_30July\M19.DSG	7-1-2013	13:57:34	409178.000000	8183.560000	-0.929688	0.460938	-0.476563	0.523853	-0.031193	0.291743	-14.877319	3.707886	38.558960
C:\cware\Projects\Whales\OpenTag\T1_speed_30July\M19.DSG	7-1-2013	13:57:34	409179.000000	8183.580000	-0.902344	0.472656	-0.503906	0.529358	-0.022936	0.293578	-9.628296	3.952026	36.041260
C:\cware\Projects\Whales\OpenTag\T1_speed_30July\M19.DSG	7-1-2013	13:57:34	409180.000000	8183.600000	-0.910156	0.453125	-0.539063	0.529358	-0.018349	0.296330	-1.770020	6.408691	27.725220
C:\cware\Projects\Whales\OpenTag\T1_speed_30July\M19.DSG	7-1-2013	13:57:34	409181.000000	8183.620000	-0.898438	0.460938	-0.539063	0.534862	-0.009174	0.299083	12.619019	6.530762	19.470215
C:\cware\Projects\Whales\OpenTag\T1_speed_30July\M19.DSG	7-1-2013	13:57:34	409182.000000	8183.640000	-0.902344	0.449219	-0.519531	0.535780	-0.003670	0.300000	26.687622	9.902954	14.846802
C:\cware\Projects\Whales\OpenTag\T1_speed_30July\M19.DSG	7-1-2013	13:57:34	409183.000000	8183.660000	-0.902344	0.335938	-0.476563	0.536697	0.007339	0.303670	34.606934	5.310059	13.519287
C:\cware\Projects\Whales\OpenTag\T1_speed_30July\M19.DSG	7-1-2013	13:57:34	409184.000000	8183.680000	-0.933594	0.250000	-0.441406	0.537615	0.013761	0.308257	40.603638	11.932373	20.050049
C:\cware\Projects\Whales\OpenTag\T1_speed_30July\M19.DSG	7-1-2013	13:57:34	409185.000000	8183.700000	-0.957031	0.121094	-0.445313	0.537615	0.019266	0.311009	44.937134	19.760132	31.784058
C:\cware\Projects\Whales\OpenTag\T1_speed_30July\M19.DSG	7-1-2013	13:57:34	409186.000000	8183.720000	-0.953125	-0.136719	-0.464844	0.538532	0.033028	0.314679	40.008545	22.125244	48.782349
C:\cware\Projects\Whales\OpenTag\T1_speed_30July\M19.DSG	7-1-2013	13:57:34	409187.000000	8183.740000	-0.921875	-0.347656	-0.433594	0.539450	0.040367	0.318349	30.761719	14.999390	53.009033
C:\cware\Projects\Whales\OpenTag\T1_speed_30July\M19.DSG	7-1-2013	13:57:34	409188.000000	8183.760000	-0.914063	-0.484375	-0.449219	0.541284	0.055963	0.321101	24.826050	6.088257	53.726196
C:\cware\Projects\Whales\OpenTag\T1_speed_30July\M19.DSG	7-1-2013	13:57:34	409189.000000	8183.780000	-0.902344	-0.503906	-0.476563	0.543119	0.063303	0.322936	30.181885	1.846313	52.642822
C:\cware\Projects\Whales\OpenTag\T1_speed_30July\M19.DSG	7-1-2013	13:57:34	409190.000000	8183.800000	-0.847656	-0.488281	-0.476563	0.544954	0.076147	0.324771	34.332275	5.447388	48.034668
C:\cware\Projects\Whales\OpenTag\T1_speed_30July\M19.DSG	7-1-2013	13:57:34	409191.000000	8183.820000	-0.750000	-0.496094	-0.433594	0.545872	0.082569	0.325688	26.473999	7.934570	42.633057
C:\cware\Projects\Whales\OpenTag\T1_speed_30July\M19.DSG	7-1-2013	13:57:34	409192.000000	8183.840000	-0.640625	-0.546875	-0.320313	0.545872	0.092661	0.326606	10.421753	24.215698	29.983521
C:\cware\Projects\Whales\OpenTag\T1_speed_30July\M19.DSG	7-1-2013	13:57:34	409193.000000	8183.860000	-0.515625	-0.605469	-0.175781	0.544037	0.095413	0.328440	-11.672974	31.814575	20.843506
C:\cware\Projects\Whales\OpenTag\T1_speed_30July\M19.DSG	7-1-2013	13:57:34	409194.000000	8183.880000	-0.441406	-0.820313	-0.093750	0.541284	0.097248	0.329358	-46.386719	23.468018	25.344849
C:\cware\Projects\Whales\OpenTag\T1_speed_30July\M19.DSG	7-1-2013	13:57:34	409195.000000	8183.900000	-0.472656	-0.878906	-0.031250	0.541284	0.097248	0.330275	-43.502808	10.482788	43.411255
C:\cware\Projects\Whales\OpenTag\T1_speed_30July\M19.DSG	7-1-2013	13:57:34	409196.000000	8183.920000	-0.585938	-0.824219	-0.203125	0.540367	0.100917	0.328440	-14.358521	13.946533	49.209595
C:\cware\Projects\Whales\OpenTag\T1_speed_30July\M19.DSG	7-1-2013	13:57:34	409197.000000	8183.940000	-0.625000	-0.808594	-0.324219	0.539450	0.102752	0.327523	-10.101318	5.615234	41.839600
C:\cware\Projects\Whales\OpenTag\T1_speed_30July\M19.DSG	7-1-2013	13:57:34	409198.000000	8183.960000	-0.769531	-0.734375	-0.296875	0.539450	0.106422	0.329358	-15.594482	-4.379272	21.408081
C:\cware\Projects\Whales\OpenTag\T1_speed_30July\M19.DSG	7-1-2013	13:57:34	409199.000000	8183.980000	-0.769531	-0.734375	-0.296875	0.541284	0.104587	0.328440	-23.666382	-0.823975	-3.173828
C:\cware\Projects\Whales\OpenTag\T1_speed_30July\M19.DSG	7-1-2013	13:57:34	409200.000000	8184.000000	-1.046875	-0.902344	-0.277344	0.537615	0.102752	0.325688	-33.569336	7.553101	-31.661987
C:\cware\Projects\Whales\OpenTag\T1_speed_30July\M19.DSG	7-1-2013	13:57:34	409201.000000	8184.020000	-1.117188	-1.066406	-0.214844	0.537615	0.097248	0.326606	-46.676636	13.671875	-50.872803
C:\cware\Projects\Whales\OpenTag\T1_speed_30July\M19.DSG	7-1-2013	13:57:34	409202.000000	8184.040000	-1.105469	-1.195313	-0.128906	0.534862	0.088073	0.325688	-66.726685	20.263672	-59.478760
C:\cware\Projects\Whales\OpenTag\T1_speed_30July\M19.DSG	7-1-2013	13:57:34	409203.000000	8184.060000	-1.078125	-1.171875	-0.093750	0.533945	0.080734	0.326606	-80.123901	20.797729	-55.984497
C:\cware\Projects\Whales\OpenTag\T1_speed_30July\M19.DSG	7-1-2013	13:57:34	409204.000000	8184.080000	-1.074219	-1.085938	-0.097656	0.530275	0.066972	0.325688	-84.686279	6.622314	-45.150757
C:\cware\Projects\Whales\OpenTag\T1_speed_30July\M19.DSG	7-1-2013	13:57:34	409205.000000	8184.100000	-1.097656	-0.988281	-0.140625	0.530275	0.061468	0.324771	-82.946777	-8.422852	-32.821655
C:\cware\Projects\Whales\OpenTag\T1_speed_30July\M19.DSG	7-1-2013	13:57:34	409206.000000	8184.120000	-1.054688	-0.808594	-0.187500	0.531193	0.049541	0.321101	-75.134277	-28.259277	-17.608643
C:\cware\Projects\Whales\OpenTag\T1_speed_30July\M19.DSG	7-1-2013	13:57:34	409207.000000	8184.140000	-1.019531	-0.585938	-0.234375	0.533028	0.045872	0.317431	-69.671631	-45.272827	-11.154175
C:\cware\Projects\Whales\OpenTag\T1_speed_30July\M19.DSG	7-1-2013	13:57:34	409208.000000	8184.160000	-1.015625	-0.445313	-0.289063	0.534862	0.040367	0.312844	-69.000244	-59.722900	-16.159058
C:\cware\Projects\Whales\OpenTag\T1_speed_30July\M19.DSG	7-1-2013	13:57:34	409209.000000	8184.180000	-0.957031	-0.402344	-0.320313	0.538532	0.027523	0.304587	-77.728271	-61.782837	-29.693604
C:\cware\Projects\Whales\OpenTag\T1_speed_30July\M19.DSG	7-1-2013	13:57:34	409210.000000	8184.200000	-0.878906	-0.335938	-0.312500	0.539450	0.020183	0.300917	-87.341309	-49.819946	-46.401978
C:\cware\Projects\Whales\OpenTag\T1_speed_30July\M19.DSG	7-1-2013	13:57:34	409211.000000	8184.220000	-0.773438	-0.226563	-0.332031	0.541284	0.003670	0.290826	-88.882446	-25.009155	-47.439575
C:\cware\Projects\Whales\OpenTag\T1_speed_30July\M19.DSG	7-1-2013	13:57:34	409212.000000	8184.240000	-0.691406	-0.046875	-0.324219	0.538532	-0.006422	0.286239	-74.554443	11.734009	-31.417847
C:\cware\Projects\Whales\OpenTag\T1_speed_30July\M19.DSG	7-1-2013	13:57:34	409213.000000	8184.260000	-0.562500	0.144531	-0.304688	0.533945	-0.019266	0.281651	-75.454712	24.124146	-14.648438
C:\cware\Projects\Whales\OpenTag\T1_speed_30July\M19.DSG	7-1-2013	13:57:34	409214.000000	8184.280000	-0.554688	0.457031	-0.425781	0.532110	-0.024771	0.277982	-88.348389	11.901855	-10.833740
C:\cware\Projects\Whales\OpenTag\T1_speed_30July\M19.DSG	7-1-2013	13:57:34	409215.000000	8184.300000	-0.714844	0.675781	-0.656250	0.528440	-0.038532	0.266055	-100.753784	7.461548	-17.272949
C:\cware\Projects\Whales\OpenTag\T1_speed_30July\M19.DSG	7-1-2013	13:57:34	409216.000000	8184.320000	-0.847656	0.847656	-0.808594	0.526606	-0.043119	0.261468	-82.550049	1.190186	-25.650024
C:\cware\Projects\Whales\OpenTag\T1_speed_30July\M19.DSG	7-1-2013	13:57:34	409217.000000	8184.340000	-0.945313	1.042969	-0.792969	0.522936	-0.053211	0.251376	-66.452026	-0.320435	-29.571533
C:\cware\Projects\Whales\OpenTag\T1_speed_30July\M19.DSG	7-1-2013	13:57:34	409218.000000	8184.360000	-1.035156	1.046875	-0.644531	0.522018	-0.057798	0.247706	-43.579102	-3.875732	-22.506714
C:\cware\Projects\Whales\OpenTag\T1_speed_30July\M19.DSG	7-1-2013	13:57:34	409219.000000	8184.380000	-1.117188	0.882813	-0.597656	0.520183	-0.061468	0.243119	-22.720337	-7.400513	-4.470825
C:\cware\Projects\Whales\OpenTag\T1_speed_30July\M19.DSG	7-1-2013	13:57:34	409220.000000	8184.400000	-1.039063	0.671875	-0.554688	0.522018	-0.060550	0.240367	-10.879517	-9.109497	16.983032
C:\cware\Projects\Whales\OpenTag\T1_speed_30July\M19.DSG	7-1-2013	13:57:34	409221.000000	8184.420000	-0.968750	0.578125	-0.511719	0.522018	-0.059633	0.239450	-5.981445	-8.850098	32.119751
C:\cware\Projects\Whales\OpenTag\T1_speed_30July\M19.DSG	7-1-2013	13:57:34	409222.000000	8184.440000	-0.941406	0.617188	-0.535156	0.525688	-0.056881	0.240367	-2.624512	-11.932373	40.832520
C:\cware\Projects\Whales\OpenTag\T1_speed_30July\M19.DSG	7-1-2013	13:57:34	409223.000000	8184.460000	-0.921875	0.558594	-0.554688	0.528440	-0.054128	0.239450	-4.440308	-14.205933	46.371460
C:\cware\Projects\Whales\OpenTag\T1_speed_30July\M19.DSG	7-1-2013	13:57:34	409224.000000	8184.480000	-0.910156	0.542969	-0.562500	0.535780	-0.045872	0.242202	-3.021240	-11.962891	48.782349
C:\cware\Projects\Whales\OpenTag\T1_speed_30July\M19.DSG	7-1-2013	13:57:34	409225.000000	8184.500000	-0.898438	0.558594	-0.542969	0.538532	-0.042202	0.242202	0.900269	-5.996704	48.767090
C:\cware\Projects\Whales\OpenTag\T1_speed_30July\M19.DSG	7-1-2013	13:57:34	409226.000000	8184.520000	-0.929688	0.515625	-0.546875	0.544037	-0.033945	0.245872	4.074097	3.967285	47.271729
C:\cware\Projects\Whales\OpenTag\T1_speed_30July\M19.DSG	7-1-2013	13:57:34	409227.000000	8184.540000	-0.945313	0.464844	-0.562500	0.545872	-0.029358	0.248624	2.639771	9.399414	44.616699
C:\cware\Projects\Whales\OpenTag\T1_speed_30July\M19.DSG	7-1-2013	13:57:34	409228.000000	8184.560000	-0.929688	0.375000	-0.632813	0.551376	-0.019266	0.254128	1.922607	13.305664	38.726807
C:\cware\Projects\Whales\OpenTag\T1_speed_30July\M19.DSG	7-1-2013	13:57:34	409229.000000	8184.580000	-0.933594	0.277344	-0.699219	0.553211	-0.013761	0.256881	8.163452	16.250610	31.372070
C:\cware\Projects\Whales\OpenTag\T1_speed_30July\M19.DSG	7-1-2013	13:57:34	409230.000000	8184.600000	-0.906250	0.273438	-0.628906	0.555963	-0.003670	0.263303	24.215698	14.236450	24.398804
C:\cware\Projects\Whales\OpenTag\T1_speed_30July\M19.DSG	7-1-2013	13:57:34	409231.000000	8184.620000	-0.921875	0.257813	-0.566406	0.556881	0.002752	0.266972	41.137695	23.696899	22.994995
C:\cware\Projects\Whales\OpenTag\T1_speed_30July\M19.DSG	7-1-2013	13:57:34	409232.000000	8184.640000	-0.929688	0.152344	-0.605469	0.559633	0.014679	0.277064	51.208496	47.332764	30.960083
C:\cware\Projects\Whales\OpenTag\T1_speed_30July\M19.DSG	7-1-2013	13:57:34	409233.000000	8184.660000	-0.855469	-0.105469	-0.578125	0.558716	0.022936	0.282569	54.901123	46.463013	39.123535
C:\cware\Projects\Whales\OpenTag\T1_speed_30July\M19.DSG	7-1-2013	13:57:34	409234.000000	8184.680000	-0.820313	-0.238281	-0.523438	0.560550	0.038532	0.290826	63.598633	41.427612	43.426514
C:\cware\Projects\Whales\OpenTag\T1_speed_30July\M19.DSG	7-1-2013	13:57:34	409235.000000	8184.700000	-0.851563	-0.410156	-0.500000	0.560550	0.046789	0.296330	73.348999	32.730103	48.309326
C:\cware\Projects\Whales\OpenTag\T1_speed_30July\M19.DSG	7-1-2013	13:57:34	409236.000000	8184.720000	-0.820313	-0.578125	-0.464844	0.562385	0.064220	0.303670	79.177856	13.320923	51.681519
C:\cware\Projects\Whales\OpenTag\T1_speed_30July\M19.DSG	7-1-2013	13:57:34	409237.000000	8184.740000	-0.859375	-0.613281	-0.472656	0.562385	0.071560	0.306422	72.982788	8.682251	50.811768
C:\cware\Projects\Whales\OpenTag\T1_speed_30July\M19.DSG	7-1-2013	13:57:34	409238.000000	8184.760000	-0.863281	-0.578125	-0.515625	0.563303	0.088991	0.308257	51.803589	19.790649	47.531128
C:\cware\Projects\Whales\OpenTag\T1_speed_30July\M19.DSG	7-1-2013	13:57:34	409239.000000	8184.780000	-0.746094	-0.574219	-0.511719	0.561468	0.092661	0.310092	25.634766	31.555176	43.167114
C:\cware\Projects\Whales\OpenTag\T1_speed_30July\M19.DSG	7-1-2013	13:57:34	409240.000000	8184.800000	-0.531250	-0.613281	-0.425781	0.559633	0.101835	0.312844	-8.666992	34.255981	35.339355
C:\cware\Projects\Whales\OpenTag\T1_speed_30July\M19.DSG	7-1-2013	13:57:34	409241.000000	8184.820000	-0.421875	-0.656250	-0.308594	0.558716	0.103670	0.315596	-22.232056	29.083252	28.732300
C:\cware\Projects\Whales\OpenTag\T1_speed_30July\M19.DSG	7-1-2013	13:57:34	409242.000000	8184.840000	-0.332031	-0.742188	-0.234375	0.558716	0.105505	0.313761	-19.897461	17.730713	24.398804
C:\cware\Projects\Whales\OpenTag\T1_speed_30July\M19.DSG	7-1-2013	13:57:34	409243.000000	8184.860000	-0.449219	-0.867188	-0.242188	0.555046	0.108257	0.315596	-22.720337	25.711060	25.177002
C:\cware\Projects\Whales\OpenTag\T1_speed_30July\M19.DSG	7-1-2013	13:57:34	409244.000000	8184.880000	-0.585938	-0.882813	-0.246094	0.553211	0.108257	0.315596	-9.170532	21.621704	29.891968
C:\cware\Projects\Whales\OpenTag\T1_speed_30July\M19.DSG	7-1-2013	13:57:34	409245.000000	8184.900000	-0.601563	-0.828125	-0.234375	0.551376	0.111009	0.317431	5.233765	6.881714	26.077271
C:\cware\Projects\Whales\OpenTag\T1_speed_30July\M19.DSG	7-1-2013	13:57:34	409246.000000	8184.920000	-0.667969	-0.808594	-0.230469	0.551376	0.113761	0.316514	17.349243	-0.640869	15.869141
C:\cware\Projects\Whales\OpenTag\T1_speed_30July\M19.DSG	7-1-2013	13:57:34	409247.000000	8184.940000	-0.804688	-0.835938	-0.242188	0.551376	0.118349	0.317431	15.090942	-2.990723	1.388550
C:\cware\Projects\Whales\OpenTag\T1_speed_30July\M19.DSG	7-1-2013	13:57:34	409248.000000	8184.960000	-0.949219	-0.964844	-0.207031	0.551376	0.115596	0.316514	5.920410	-6.805420	-15.960693
C:\cware\Projects\Whales\OpenTag\T1_speed_30July\M19.DSG	7-1-2013	13:57:34	409249.000000	8184.980000	-0.949219	-0.964844	-0.207031	0.550459	0.116514	0.316514	-8.453369	-7.110596	-26.855469
C:\cware\Projects\Whales\OpenTag\T1_speed_30July\M19.DSG	7-1-2013	13:57:34	409250.000000	8185.000000	-0.929688	-1.230469	-0.140625	0.551376	0.114679	0.316514	-30.014038	-5.294800	-35.614014
C:\cware\Projects\Whales\OpenTag\T1_speed_30July\M19.DSG	7-1-2013	13:57:34	409251.000000	8185.020000	-0.929688	-1.230469	-0.140625	0.550459	0.110092	0.314679	-37.872314	-9.902954	-38.726807
C:\cware\Projects\Whales\OpenTag\T1_speed_30July\M19.DSG	7-1-2013	13:57:34	409252.000000	8185.040000	-0.910156	-1.101563	-0.121094	0.550459	0.105505	0.313761	-35.705566	-16.464233	-34.667969
C:\cware\Projects\Whales\OpenTag\T1_speed_30July\M19.DSG	7-1-2013	13:57:34	409253.000000	8185.060000	-0.968750	-1.003906	-0.164063	0.552294	0.099083	0.311009	-36.407471	-17.089844	-31.265259
C:\cware\Projects\Whales\OpenTag\T1_speed_30July\M19.DSG	7-1-2013	13:57:34	409254.000000	8185.080000	-1.003906	-0.925781	-0.269531	0.553211	0.098165	0.311009	-43.579102	-12.084961	-32.653809
C:\cware\Projects\Whales\OpenTag\T1_speed_30July\M19.DSG	7-1-2013	13:57:34	409255.000000	8185.100000	-1.003906	-0.804688	-0.367188	0.553211	0.090826	0.311009	-51.849365	-8.804321	-31.555176
C:\cware\Projects\Whales\OpenTag\T1_speed_30July\M19.DSG	7-1-2013	13:57:34	409256.000000	8185.120000	-0.964844	-0.687500	-0.476563	0.554128	0.086239	0.309174	-58.074951	-13.137817	-30.227661
C:\cware\Projects\Whales\OpenTag\T1_speed_30July\M19.DSG	7-1-2013	13:57:34	409257.000000	8185.140000	-0.910156	-0.558594	-0.574219	0.554128	0.081651	0.308257	-54.687500	-19.866943	-30.868530
C:\cware\Projects\Whales\OpenTag\T1_speed_30July\M19.DSG	7-1-2013	13:57:34	409258.000000	8185.160000	-0.812500	-0.390625	-0.597656	0.555963	0.073394	0.308257	-41.320801	-30.090332	-36.300659
C:\cware\Projects\Whales\OpenTag\T1_speed_30July\M19.DSG	7-1-2013	13:57:34	409259.000000	8185.180000	-0.722656	-0.324219	-0.656250	0.555963	0.067890	0.305505	-36.209106	-37.918091	-49.148560
C:\cware\Projects\Whales\OpenTag\T1_speed_30July\M19.DSG	7-1-2013	13:57:34	409260.000000	8185.200000	-0.660156	-0.343750	-0.710938	0.558716	0.057798	0.302752	-34.271240	-36.651611	-65.567017
C:\cware\Projects\Whales\OpenTag\T1_speed_30July\M19.DSG	7-1-2013	13:57:34	409261.000000	8185.220000	-0.605469	-0.273438	-0.699219	0.558716	0.051376	0.302752	-33.813477	-32.073975	-76.400757
C:\cware\Projects\Whales\OpenTag\T1_speed_30July\M19.DSG	7-1-2013	13:57:34	409262.000000	8185.240000	-0.402344	-0.214844	-0.632813	0.557798	0.037615	0.299083	-43.533325	-25.466919	-72.097778
C:\cware\Projects\Whales\OpenTag\T1_speed_30July\M19.DSG	7-1-2013	13:57:34	409263.000000	8185.260000	-0.199219	-0.085938	-0.488281	0.556881	0.029358	0.297248	-47.470093	-19.775391	-52.871704
C:\cware\Projects\Whales\OpenTag\T1_speed_30July\M19.DSG	7-1-2013	13:57:34	409264.000000	8185.280000	-0.027344	0.183594	-0.386719	0.555046	0.016514	0.289908	-40.313721	-40.420532	-29.724121
C:\cware\Projects\Whales\OpenTag\T1_speed_30July\M19.DSG	7-1-2013	13:57:34	409265.000000	8185.300000	-0.226563	0.500000	-0.417969	0.555046	0.012844	0.285321	-42.724609	-57.952881	-29.708862
C:\cware\Projects\Whales\OpenTag\T1_speed_30July\M19.DSG	7-1-2013	13:57:34	409266.000000	8185.320000	-0.718750	0.625000	-0.640625	0.553211	0.002752	0.272477	-51.757813	-48.370361	-35.995483
C:\cware\Projects\Whales\OpenTag\T1_speed_30July\M19.DSG	7-1-2013	13:57:34	409267.000000	8185.340000	-1.191406	0.519531	-0.835938	0.552294	-0.002752	0.266972	-46.722412	-21.026611	-37.719727
C:\cware\Projects\Whales\OpenTag\T1_speed_30July\M19.DSG	7-1-2013	13:57:34	409268.000000	8185.360000	-1.140625	0.234375	-0.593750	0.546789	-0.011927	0.258716	-32.943726	-31.570435	-24.612427
C:\cware\Projects\Whales\OpenTag\T1_speed_30July\M19.DSG	7-1-2013	13:57:34	409269.000000	8185.380000	-1.269531	0.269531	-0.550781	0.546789	-0.012844	0.255046	-3.555298	-31.143188	-6.515503
C:\cware\Projects\Whales\OpenTag\T1_speed_30July\M19.DSG	7-1-2013	13:57:34	409270.000000	8185.400000	-1.367188	0.613281	-0.464844	0.546789	-0.013761	0.249541	3.799438	-29.769897	14.129639
C:\cware\Projects\Whales\OpenTag\T1_speed_30July\M19.DSG	7-1-2013	13:57:34	409271.000000	8185.420000	-1.410156	0.812500	-0.437500	0.545872	-0.011927	0.252294	7.995605	-23.361206	25.558472
C:\cware\Projects\Whales\OpenTag\T1_speed_30July\M19.DSG	7-1-2013	13:57:34	409272.000000	8185.440000	-1.433594	0.898438	-0.554688	0.547706	-0.007339	0.249541	19.058228	-11.703491	29.724121
C:\cware\Projects\Whales\OpenTag\T1_speed_30July\M19.DSG	7-1-2013	13:57:34	409273.000000	8185.460000	-1.296875	0.882813	-0.648438	0.551376	-0.002752	0.250459	21.194458	-8.255005	26.046753
C:\cware\Projects\Whales\OpenTag\T1_speed_30July\M19.DSG	7-1-2013	13:57:34	409274.000000	8185.480000	-1.164063	0.742188	-0.675781	0.553211	0.005505	0.254128	26.306152	2.609253	19.287109
C:\cware\Projects\Whales\OpenTag\T1_speed_30July\M19.DSG	7-1-2013	13:57:34	409275.000000	8185.500000	-1.109375	0.566406	-0.644531	0.554128	0.009174	0.256881	41.259766	16.952515	13.504028
C:\cware\Projects\Whales\OpenTag\T1_speed_30July\M19.DSG	7-1-2013	13:57:34	409276.000000	8185.520000	-1.042969	0.406250	-0.597656	0.555046	0.018349	0.266055	60.928345	26.916504	7.141113
C:\cware\Projects\Whales\OpenTag\T1_speed_30July\M19.DSG	7-1-2013	13:57:34	409277.000000	8185.540000	-0.980469	0.261719	-0.500000	0.554128	0.023853	0.271560	78.430176	27.740479	3.860474
C:\cware\Projects\Whales\OpenTag\T1_speed_30July\M19.DSG	7-1-2013	13:57:34	409278.000000	8185.560000	-0.898438	0.152344	-0.406250	0.555046	0.030275	0.276147	96.862793	28.335571	3.433228
C:\cware\Projects\Whales\OpenTag\T1_speed_30July\M19.DSG	7-1-2013	13:57:34	409279.000000	8185.580000	-0.804688	0.035156	-0.351563	0.555046	0.042202	0.286239	103.622437	31.707764	6.851196
C:\cware\Projects\Whales\OpenTag\T1_speed_30July\M19.DSG	7-1-2013	13:57:34	409280.000000	8185.600000	-0.718750	-0.097656	-0.343750	0.552294	0.048624	0.291743	103.302002	34.500122	11.032104
C:\cware\Projects\Whales\OpenTag\T1_speed_30July\M19.DSG	7-1-2013	13:57:34	409281.000000	8185.620000	-0.628906	-0.160156	-0.343750	0.551376	0.063303	0.300000	105.895996	29.495239	13.671875
C:\cware\Projects\Whales\OpenTag\T1_speed_30July\M19.DSG	7-1-2013	13:57:34	409282.000000	8185.640000	-0.593750	-0.144531	-0.371094	0.549541	0.069725	0.303670	109.237671	28.289795	14.511108
C:\cware\Projects\Whales\OpenTag\T1_speed_30July\M19.DSG	7-1-2013	13:57:34	409283.000000	8185.660000	-0.585938	-0.125000	-0.367188	0.547706	0.083486	0.311927	107.192993	29.937744	13.961792
C:\cware\Projects\Whales\OpenTag\T1_speed_30July\M19.DSG	7-1-2013	13:57:34	409284.000000	8185.680000	-0.578125	-0.144531	-0.328125	0.545872	0.090826	0.312844	97.976685	26.977539	13.504028
C:\cware\Projects\Whales\OpenTag\T1_speed_30July\M19.DSG	7-1-2013	13:57:34	409285.000000	8185.700000	-0.539063	-0.187500	-0.300781	0.542202	0.101835	0.317431	83.038330	21.438599	15.487671
C:\cware\Projects\Whales\OpenTag\T1_speed_30July\M19.DSG	7-1-2013	13:57:34	409286.000000	8185.720000	-0.496094	-0.308594	-0.222656	0.540367	0.106422	0.319266	70.220947	5.859375	13.595581
C:\cware\Projects\Whales\OpenTag\T1_speed_30July\M19.DSG	7-1-2013	13:57:34	409287.000000	8185.740000	-0.425781	-0.554688	-0.148438	0.537615	0.116514	0.317431	79.833984	-34.576416	9.429932
C:\cware\Projects\Whales\OpenTag\T1_speed_30July\M19.DSG	7-1-2013	13:57:34	409288.000000	8185.760000	-0.382813	-0.750000	-0.007813	0.539450	0.121101	0.315596	101.287842	-88.378906	15.090942
C:\cware\Projects\Whales\OpenTag\T1_speed_30July\M19.DSG	7-1-2013	13:57:34	409289.000000	8185.780000	-0.484375	-0.878906	0.242188	0.544954	0.132110	0.307339	116.104126	-116.577148	16.784668
C:\cware\Projects\Whales\OpenTag\T1_speed_30July\M19.DSG	7-1-2013	13:57:34	409290.000000	8185.800000	-0.917969	-0.921875	0.394531	0.547706	0.141284	0.300000	112.167358	-85.647583	5.783081
C:\cware\Projects\Whales\OpenTag\T1_speed_30July\M19.DSG	7-1-2013	13:57:34	409291.000000	8185.820000	-1.464844	-0.949219	0.253906	0.547706	0.144954	0.295413	85.235596	-39.855957	-15.228271
C:\cware\Projects\Whales\OpenTag\T1_speed_30July\M19.DSG	7-1-2013	13:57:34	409292.000000	8185.840000	-1.496094	-1.093750	0.101563	0.547706	0.152294	0.291743	42.648315	-11.886597	-29.983521
C:\cware\Projects\Whales\OpenTag\T1_speed_30July\M19.DSG	7-1-2013	13:57:34	409293.000000	8185.860000	-1.359375	-1.105469	0.003906	0.547706	0.153211	0.291743	17.166138	0.152588	-33.340454
C:\cware\Projects\Whales\OpenTag\T1_speed_30July\M19.DSG	7-1-2013	13:57:34	409294.000000	8185.880000	-1.160156	-1.062500	-0.113281	0.546789	0.154128	0.290826	3.143311	9.216309	-25.390625
C:\cware\Projects\Whales\OpenTag\T1_speed_30July\M19.DSG	7-1-2013	13:57:34	409295.000000	8185.900000	-1.089844	-1.003906	-0.117188	0.545872	0.153211	0.291743	-8.407593	19.210815	-17.669678
C:\cware\Projects\Whales\OpenTag\T1_speed_30July\M19.DSG	7-1-2013	13:57:34	409296.000000	8185.920000	-1.078125	-1.019531	-0.136719	0.544954	0.151376	0.293578	-25.939941	22.506714	-14.144897
C:\cware\Projects\Whales\OpenTag\T1_speed_30July\M19.DSG	7-1-2013	13:57:34	409297.000000	8185.940000	-0.984375	-0.992188	-0.238281	0.544037	0.149541	0.294495	-42.510986	19.744873	-13.732910
C:\cware\Projects\Whales\OpenTag\T1_speed_30July\M19.DSG	7-1-2013	13:57:34	409298.000000	8185.960000	-0.785156	-0.871094	-0.277344	0.542202	0.144954	0.298165	-56.320190	16.159058	-14.450073
C:\cware\Projects\Whales\OpenTag\T1_speed_30July\M19.DSG	7-1-2013	13:57:34	409299.000000	8185.980000	-0.785156	-0.871094	-0.277344	0.543119	0.143119	0.297248	-63.125610	18.341064	-19.241333
C:\cware\Projects\Whales\OpenTag\T1_speed_30July\M19.DSG	7-1-2013	13:57:34	409300.000000	8186.000000	-0.566406	-0.660156	-0.425781	0.541284	0.134862	0.300000	-65.628052	15.075684	-27.206421
C:\cware\Projects\Whales\OpenTag\T1_speed_30July\M19.DSG	7-1-2013	13:57:34	409301.000000	8186.020000	-0.566406	-0.660156	-0.425781	0.543119	0.129358	0.300000	-66.207886	8.407593	-33.966064
C:\cware\Projects\Whales\OpenTag\T1_speed_30July\M19.DSG	7-1-2013	13:57:34	409302.000000	8186.040000	-0.507813	-0.542969	-0.386719	0.541284	0.120183	0.298165	-59.921265	1.083374	-39.855957
C:\cware\Projects\Whales\OpenTag\T1_speed_30July\M19.DSG	7-1-2013	13:57:34	409303.000000	8186.060000	-0.582031	-0.511719	-0.300781	0.540367	0.115596	0.298165	-50.918579	-7.843018	-48.736572
C:\cware\Projects\Whales\OpenTag\T1_speed_30July\M19.DSG	7-1-2013	13:57:34	409304.000000	8186.080000	-0.699219	-0.578125	-0.230469	0.540367	0.103670	0.294495	-51.544189	-14.633179	-58.731079
C:\cware\Projects\Whales\OpenTag\T1_speed_30July\M19.DSG	7-1-2013	13:57:34	409305.000000	8186.100000	-0.843750	-0.562500	-0.152344	0.541284	0.097248	0.293578	-60.424805	-14.053345	-61.141968
C:\cware\Projects\Whales\OpenTag\T1_speed_30July\M19.DSG	7-1-2013	13:57:34	409306.000000	8186.120000	-0.929688	-0.546875	-0.183594	0.540367	0.085321	0.288991	-73.547363	-13.244629	-58.990479
C:\cware\Projects\Whales\OpenTag\T1_speed_30July\M19.DSG	7-1-2013	13:57:34	409307.000000	8186.140000	-0.980469	-0.582031	-0.136719	0.540367	0.079817	0.285321	-85.769653	-19.699097	-54.153442
C:\cware\Projects\Whales\OpenTag\T1_speed_30July\M19.DSG	7-1-2013	13:57:34	409308.000000	8186.160000	-1.144531	-0.644531	-0.066406	0.541284	0.065138	0.281651	-101.852417	-20.156860	-49.194336
C:\cware\Projects\Whales\OpenTag\T1_speed_30July\M19.DSG	7-1-2013	13:57:34	409309.000000	8186.180000	-1.273438	-0.585938	-0.070313	0.541284	0.059633	0.277982	-101.333618	-17.593384	-42.526245
C:\cware\Projects\Whales\OpenTag\T1_speed_30July\M19.DSG	7-1-2013	13:57:34	409310.000000	8186.200000	-1.316406	-0.535156	-0.070313	0.540367	0.047706	0.269725	-85.083008	-26.016235	-30.654907
C:\cware\Projects\Whales\OpenTag\T1_speed_30July\M19.DSG	7-1-2013	13:57:34	409311.000000	8186.220000	-1.273438	-0.441406	-0.074219	0.542202	0.043119	0.267890	-75.439453	-34.866333	-19.592285
C:\cware\Projects\Whales\OpenTag\T1_speed_30July\M19.DSG	7-1-2013	13:57:34	409312.000000	8186.240000	-1.277344	-0.281250	-0.125000	0.543119	0.034862	0.262385	-69.442749	-29.602051	-17.761230
C:\cware\Projects\Whales\OpenTag\T1_speed_30July\M19.DSG	7-1-2013	13:57:34	409313.000000	8186.260000	-1.144531	-0.164063	-0.152344	0.545872	0.030275	0.259633	-66.848755	-17.578125	-27.511597
C:\cware\Projects\Whales\OpenTag\T1_speed_30July\M19.DSG	7-1-2013	13:57:34	409314.000000	8186.280000	-0.894531	-0.031250	-0.167969	0.545872	0.024771	0.257798	-63.232422	-10.192871	-47.607422
C:\cware\Projects\Whales\OpenTag\T1_speed_30July\M19.DSG	7-1-2013	13:57:34	409315.000000	8186.300000	-0.675781	0.078125	-0.242188	0.545872	0.011009	0.254128	-49.743652	-7.171631	-64.651489
C:\cware\Projects\Whales\OpenTag\T1_speed_30July\M19.DSG	7-1-2013	13:57:34	409316.000000	8186.320000	-0.566406	0.148438	-0.347656	0.544037	0.003670	0.253211	-21.026611	-8.483887	-71.578979
C:\cware\Projects\Whales\OpenTag\T1_speed_30July\M19.DSG	7-1-2013	13:57:34	409317.000000	8186.340000	-0.511719	0.097656	-0.390625	0.542202	-0.010092	0.251376	-1.373291	-11.047363	-64.163208
C:\cware\Projects\Whales\OpenTag\T1_speed_30July\M19.DSG	7-1-2013	13:57:34	409318.000000	8186.360000	-0.535156	0.125000	-0.355469	0.538532	-0.015596	0.250459	9.490967	-12.023926	-47.073364
C:\cware\Projects\Whales\OpenTag\T1_speed_30July\M19.DSG	7-1-2013	13:57:34	409319.000000	8186.380000	-0.562500	0.164063	-0.300781	0.536697	-0.025688	0.249541	4.348755	-14.801025	-28.991699
C:\cware\Projects\Whales\OpenTag\T1_speed_30July\M19.DSG	7-1-2013	13:57:34	409320.000000	8186.400000	-0.640625	0.175781	-0.253906	0.533945	-0.030275	0.248624	-19.821167	-15.594482	-15.411377
C:\cware\Projects\Whales\OpenTag\T1_speed_30July\M19.DSG	7-1-2013	13:57:34	409321.000000	8186.420000	-0.855469	0.289063	-0.320313	0.531193	-0.037615	0.244037	-46.051025	-4.516602	-16.143799
C:\cware\Projects\Whales\OpenTag\T1_speed_30July\M19.DSG	7-1-2013	13:57:34	409322.000000	8186.440000	-1.000000	0.546875	-0.394531	0.529358	-0.043119	0.241284	-65.216064	10.925293	-20.385742
C:\cware\Projects\Whales\OpenTag\T1_speed_30July\M19.DSG	7-1-2013	13:57:34	409323.000000	8186.460000	-1.003906	0.695313	-0.343750	0.525688	-0.052294	0.233945	-64.285278	9.445190	-17.837524
C:\cware\Projects\Whales\OpenTag\T1_speed_30July\M19.DSG	7-1-2013	13:57:34	409324.000000	8186.480000	-1.093750	0.750000	-0.250000	0.523853	-0.055963	0.232110	-47.348022	17.944336	-10.742188
C:\cware\Projects\Whales\OpenTag\T1_speed_30July\M19.DSG	7-1-2013	13:57:34	409325.000000	8186.500000	-1.117188	0.734375	-0.242188	0.522936	-0.060550	0.229358	-29.510498	17.166138	-1.464844
C:\cware\Projects\Whales\OpenTag\T1_speed_30July\M19.DSG	7-1-2013	13:57:34	409326.000000	8186.520000	-1.074219	0.671875	-0.304688	0.521101	-0.061468	0.228440	-17.227173	4.791260	10.009766
C:\cware\Projects\Whales\OpenTag\T1_speed_30July\M19.DSG	7-1-2013	13:57:34	409327.000000	8186.540000	-1.039063	0.609375	-0.386719	0.522018	-0.062385	0.224771	-12.786865	-0.411987	14.114380
C:\cware\Projects\Whales\OpenTag\T1_speed_30July\M19.DSG	7-1-2013	13:57:34	409328.000000	8186.560000	-1.074219	0.593750	-0.417969	0.523853	-0.060550	0.226606	-12.481689	0.610352	17.700195
C:\cware\Projects\Whales\OpenTag\T1_speed_30July\M19.DSG	7-1-2013	13:57:34	409329.000000	8186.580000	-1.066406	0.605469	-0.437500	0.525688	-0.059633	0.228440	-13.183594	3.936768	21.362305
C:\cware\Projects\Whales\OpenTag\T1_speed_30July\M19.DSG	7-1-2013	13:57:34	409330.000000	8186.600000	-1.035156	0.601563	-0.406250	0.529358	-0.055963	0.228440	-10.299683	9.902954	25.070190
C:\cware\Projects\Whales\OpenTag\T1_speed_30July\M19.DSG	7-1-2013	13:57:34	409331.000000	8186.620000	-1.015625	0.542969	-0.386719	0.530275	-0.054128	0.228440	-5.599976	16.265869	27.313232
C:\cware\Projects\Whales\OpenTag\T1_speed_30July\M19.DSG	7-1-2013	13:57:34	409332.000000	8186.640000	-1.003906	0.476563	-0.402344	0.536697	-0.046789	0.233028	0.595093	25.619507	27.923584
C:\cware\Projects\Whales\OpenTag\T1_speed_30July\M19.DSG	7-1-2013	13:57:34	409333.000000	8186.660000	-0.988281	0.425781	-0.414063	0.537615	-0.043119	0.233945	6.347656	32.104492	25.680542
C:\cware\Projects\Whales\OpenTag\T1_speed_30July\M19.DSG	7-1-2013	13:57:34	409334.000000	8186.680000	-0.957031	0.402344	-0.417969	0.540367	-0.036697	0.242202	11.459351	37.399292	20.935059
C:\cware\Projects\Whales\OpenTag\T1_speed_30July\M19.DSG	7-1-2013	13:57:34	409335.000000	8186.700000	-0.937500	0.378906	-0.414063	0.540367	-0.031193	0.245872	19.805908	40.756226	18.600464
C:\cware\Projects\Whales\OpenTag\T1_speed_30July\M19.DSG	7-1-2013	13:57:34	409336.000000	8186.720000	-0.917969	0.371094	-0.433594	0.542202	-0.022936	0.254128	31.982422	36.636353	17.837524
C:\cware\Projects\Whales\OpenTag\T1_speed_30July\M19.DSG	7-1-2013	13:57:34	409337.000000	8186.740000	-0.910156	0.332031	-0.429688	0.544954	-0.017431	0.256881	39.672852	28.060913	17.074585
C:\cware\Projects\Whales\OpenTag\T1_speed_30July\M19.DSG	7-1-2013	13:57:34	409338.000000	8186.760000	-0.933594	0.292969	-0.441406	0.544954	-0.007339	0.266055	49.942017	23.818970	19.668579
C:\cware\Projects\Whales\OpenTag\T1_speed_30July\M19.DSG	7-1-2013	13:57:34	409339.000000	8186.780000	-0.937500	0.289063	-0.488281	0.547706	-0.003670	0.270642	61.737061	23.513794	24.047852
C:\cware\Projects\Whales\OpenTag\T1_speed_30July\M19.DSG	7-1-2013	13:57:34	409340.000000	8186.800000	-0.890625	0.257813	-0.457031	0.546789	0.011927	0.277982	82.290649	20.980835	27.923584
C:\cware\Projects\Whales\OpenTag\T1_speed_30July\M19.DSG	7-1-2013	13:57:34	409341.000000	8186.820000	-0.855469	0.140625	-0.398438	0.549541	0.020183	0.282569	95.962524	24.703979	35.980225
C:\cware\Projects\Whales\OpenTag\T1_speed_30July\M19.DSG	7-1-2013	13:57:34	409342.000000	8186.840000	-0.789063	-0.097656	-0.351563	0.548624	0.037615	0.289908	114.318848	16.326904	44.586182
C:\cware\Projects\Whales\OpenTag\T1_speed_30July\M19.DSG	7-1-2013	13:57:34	409343.000000	8186.860000	-0.683594	-0.332031	-0.289063	0.549541	0.046789	0.295413	119.781494	4.852295	51.208496
C:\cware\Projects\Whales\OpenTag\T1_speed_30July\M19.DSG	7-1-2013	13:57:34	409344.000000	8186.880000	-0.652344	-0.480469	-0.308594	0.551376	0.064220	0.299083	108.154297	-11.077881	54.656982
C:\cware\Projects\Whales\OpenTag\T1_speed_30July\M19.DSG	7-1-2013	13:57:34	409345.000000	8186.900000	-0.683594	-0.554688	-0.261719	0.552294	0.071560	0.300917	79.925537	-15.563965	55.526733
C:\cware\Projects\Whales\OpenTag\T1_speed_30July\M19.DSG	7-1-2013	13:57:34	409346.000000	8186.920000	-0.644531	-0.695313	-0.207031	0.553211	0.085321	0.300917	45.089722	-11.154175	46.173096
C:\cware\Projects\Whales\OpenTag\T1_speed_30July\M19.DSG	7-1-2013	13:57:34	409347.000000	8186.940000	-0.535156	-0.804688	-0.109375	0.554128	0.089908	0.300917	25.680542	-0.244141	32.775879
C:\cware\Projects\Whales\OpenTag\T1_speed_30July\M19.DSG	7-1-2013	13:57:34	409348.000000	8186.960000	-0.574219	-0.972656	0.046875	0.553211	0.093578	0.301835	-2.365112	4.013062	26.260376
C:\cware\Projects\Whales\OpenTag\T1_speed_30July\M19.DSG	7-1-2013	13:57:34	409349.000000	8186.980000	-0.574219	-0.972656	0.046875	0.552294	0.096330	0.299083	-19.256592	-9.506226	37.490845
C:\cware\Projects\Whales\OpenTag\T1_speed_30July\M19.DSG	7-1-2013	13:57:34	409350.000000	8187.000000	-0.691406	-0.843750	-0.046875	0.552294	0.097248	0.299083	-9.994507	-18.936157	35.232544
C:\cware\Projects\Whales\OpenTag\T1_speed_30July\M19.DSG	7-1-2013	13:57:34	409351.000000	8187.020000	-0.691406	-0.843750	-0.046875	0.553211	0.101835	0.296330	-7.385254	-35.537720	19.332886
C:\cware\Projects\Whales\OpenTag\T1_speed_30July\M19.DSG	7-1-2013	13:57:34	409352.000000	8187.040000	-0.914063	-0.738281	0.011719	0.555046	0.101835	0.292661	-10.681152	-45.959473	0.549316
C:\cware\Projects\Whales\OpenTag\T1_speed_30July\M19.DSG	7-1-2013	13:57:34	409353.000000	8187.060000	-1.109375	-0.894531	-0.078125	0.555963	0.100917	0.288991	-12.176514	-36.605835	-15.365601
C:\cware\Projects\Whales\OpenTag\T1_speed_30July\M19.DSG	7-1-2013	13:57:34	409354.000000	8187.080000	-1.167969	-1.039063	-0.085938	0.555963	0.100000	0.285321	-23.468018	-19.180298	-28.167725
C:\cware\Projects\Whales\OpenTag\T1_speed_30July\M19.DSG	7-1-2013	13:57:34	409355.000000	8187.100000	-1.148438	-1.070313	-0.054688	0.555963	0.094495	0.282569	-39.443970	-5.355835	-33.996582
C:\cware\Projects\Whales\OpenTag\T1_speed_30July\M19.DSG	7-1-2013	13:57:34	409356.000000	8187.120000	-1.117188	-1.000000	-0.066406	0.555963	0.090826	0.281651	-50.750732	7.324219	-40.512085
C:\cware\Projects\Whales\OpenTag\T1_speed_30July\M19.DSG	7-1-2013	13:57:34	409357.000000	8187.140000	-1.042969	-0.949219	-0.070313	0.553211	0.083486	0.280734	-56.030273	9.674072	-42.755127
C:\cware\Projects\Whales\OpenTag\T1_speed_30July\M19.DSG	7-1-2013	13:57:34	409358.000000	8187.160000	-0.980469	-0.898438	-0.089844	0.552294	0.078899	0.281651	-63.537598	3.845215	-39.138794
C:\cware\Projects\Whales\OpenTag\T1_speed_30July\M19.DSG	7-1-2013	13:57:34	409359.000000	8187.180000	-0.937500	-0.855469	-0.105469	0.552294	0.069725	0.278899	-70.205688	-9.155273	-31.875610
C:\cware\Projects\Whales\OpenTag\T1_speed_30July\M19.DSG	7-1-2013	13:57:34	409360.000000	8187.200000	-0.906250	-0.781250	-0.125000	0.553211	0.064220	0.276147	-83.053589	-35.461426	-19.699097
C:\cware\Projects\Whales\OpenTag\T1_speed_30July\M19.DSG	7-1-2013	13:57:34	409361.000000	8187.220000	-0.980469	-0.753906	-0.218750	0.552294	0.056881	0.270642	-97.229004	-56.228638	-10.772705
C:\cware\Projects\Whales\OpenTag\T1_speed_30July\M19.DSG	7-1-2013	13:57:34	409362.000000	8187.240000	-1.062500	-0.714844	-0.328125	0.556881	0.053211	0.263303	-115.982056	-55.892944	-8.422852
C:\cware\Projects\Whales\OpenTag\T1_speed_30July\M19.DSG	7-1-2013	13:57:34	409363.000000	8187.260000	-1.156250	-0.582031	-0.414063	0.558716	0.046789	0.258716	-126.342773	-30.395508	-16.433716
C:\cware\Projects\Whales\OpenTag\T1_speed_30July\M19.DSG	7-1-2013	13:57:34	409364.000000	8187.280000	-0.917969	-0.410156	-0.328125	0.561468	0.036697	0.249541	-131.500244	-13.793945	-26.947021
C:\cware\Projects\Whales\OpenTag\T1_speed_30July\M19.DSG	7-1-2013	13:57:34	409365.000000	8187.300000	-0.621094	-0.121094	-0.246094	0.562385	0.029358	0.245872	-131.317139	-17.044067	-29.388428
C:\cware\Projects\Whales\OpenTag\T1_speed_30July\M19.DSG	7-1-2013	13:57:34	409366.000000	8187.320000	-0.460938	0.207031	-0.230469	0.563303	0.016514	0.237615	-121.459961	-18.966675	-20.767212
C:\cware\Projects\Whales\OpenTag\T1_speed_30July\M19.DSG	7-1-2013	13:57:34	409367.000000	8187.340000	-0.503906	0.496094	-0.238281	0.563303	0.010092	0.231193	-111.618042	-21.820068	-19.180298
C:\cware\Projects\Whales\OpenTag\T1_speed_30July\M19.DSG	7-1-2013	13:57:34	409368.000000	8187.360000	-0.656250	0.644531	-0.359375	0.562385	-0.000917	0.220183	-107.894897	-28.991699	-27.343750
C:\cware\Projects\Whales\OpenTag\T1_speed_30July\M19.DSG	7-1-2013	13:57:34	409369.000000	8187.380000	-0.972656	0.578125	-0.492188	0.561468	-0.006422	0.213761	-97.305298	-13.519287	-23.071289
C:\cware\Projects\Whales\OpenTag\T1_speed_30July\M19.DSG	7-1-2013	13:57:34	409370.000000	8187.400000	-1.128906	0.609375	-0.484375	0.560550	-0.014679	0.204587	-75.317383	8.148193	-12.344360
C:\cware\Projects\Whales\OpenTag\T1_speed_30July\M19.DSG	7-1-2013	13:57:34	409371.000000	8187.420000	-1.140625	0.636719	-0.406250	0.558716	-0.018349	0.200917	-56.961060	11.840820	-3.173828
C:\cware\Projects\Whales\OpenTag\T1_speed_30July\M19.DSG	7-1-2013	13:57:34	409372.000000	8187.440000	-1.222656	0.687500	-0.304688	0.558716	-0.020183	0.198165	-33.386230	10.726929	9.841919
C:\cware\Projects\Whales\OpenTag\T1_speed_30July\M19.DSG	7-1-2013	13:57:34	409373.000000	8187.460000	-1.167969	0.710938	-0.277344	0.557798	-0.020183	0.198165	-19.866943	4.592896	23.147583
C:\cware\Projects\Whales\OpenTag\T1_speed_30July\M19.DSG	7-1-2013	13:57:34	409374.000000	8187.480000	-1.074219	0.644531	-0.339844	0.560550	-0.016514	0.198165	-9.033203	-7.186890	36.376953
C:\cware\Projects\Whales\OpenTag\T1_speed_30July\M19.DSG	7-1-2013	13:57:34	409375.000000	8187.500000	-1.089844	0.539063	-0.359375	0.561468	-0.013761	0.197248	-9.033203	-5.264282	38.787842
C:\cware\Projects\Whales\OpenTag\T1_speed_30July\M19.DSG	7-1-2013	13:57:34	409376.000000	8187.520000	-1.128906	0.464844	-0.410156	0.566972	-0.006422	0.198165	-6.515503	2.548218	34.774780
C:\cware\Projects\Whales\OpenTag\T1_speed_30July\M19.DSG	7-1-2013	13:57:34	409377.000000	8187.540000	-1.128906	0.464844	-0.449219	0.567890	-0.002752	0.200000	0.640869	14.389038	30.502319
C:\cware\Projects\Whales\OpenTag\T1_speed_30July\M19.DSG	7-1-2013	13:57:34	409378.000000	8187.560000	-1.136719	0.484375	-0.460938	0.572477	0.003670	0.204587	19.622803	34.240723	27.389526
C:\cware\Projects\Whales\OpenTag\T1_speed_30July\M19.DSG	7-1-2013	13:57:34	409379.000000	8187.580000	-1.132813	0.480469	-0.480469	0.573394	0.009174	0.210092	38.574219	49.667358	24.536133
C:\cware\Projects\Whales\OpenTag\T1_speed_30July\M19.DSG	7-1-2013	13:57:34	409380.000000	8187.600000	-1.050781	0.386719	-0.453125	0.574312	0.020183	0.223853	55.114746	57.922363	20.584106
C:\cware\Projects\Whales\OpenTag\T1_speed_30July\M19.DSG	7-1-2013	13:57:34	409381.000000	8187.620000	-0.976563	0.257813	-0.433594	0.575229	0.025688	0.230275	66.177368	56.060791	19.348145
C:\cware\Projects\Whales\OpenTag\T1_speed_30July\M19.DSG	7-1-2013	13:57:34	409382.000000	8187.640000	-0.871094	0.171875	-0.425781	0.576147	0.036697	0.243119	80.505371	45.089722	22.140503
C:\cware\Projects\Whales\OpenTag\T1_speed_30July\M19.DSG	7-1-2013	13:57:34	409383.000000	8187.660000	-0.816406	0.089844	-0.437500	0.575229	0.044037	0.249541	88.088989	35.995483	26.245117
C:\cware\Projects\Whales\OpenTag\T1_speed_30July\M19.DSG	7-1-2013	13:57:34	409384.000000	8187.680000	-0.855469	-0.062500	-0.507813	0.575229	0.052294	0.255046	95.458984	33.340454	29.098511
C:\cware\Projects\Whales\OpenTag\T1_speed_30July\M19.DSG	7-1-2013	13:57:34	409385.000000	8187.700000	-0.933594	-0.226563	-0.542969	0.573394	0.066055	0.264220	90.530396	45.562744	26.367188
C:\cware\Projects\Whales\OpenTag\T1_speed_30July\M19.DSG	7-1-2013	13:57:34	409386.000000	8187.720000	-0.949219	-0.347656	-0.527344	0.574312	0.072477	0.269725	83.343506	48.843384	23.696899
C:\cware\Projects\Whales\OpenTag\T1_speed_30July\M19.DSG	7-1-2013	13:57:34	409387.000000	8187.740000	-0.789063	-0.406250	-0.441406	0.571560	0.086239	0.277064	78.781128	40.618896	23.086548
C:\cware\Projects\Whales\OpenTag\T1_speed_30July\M19.DSG	7-1-2013	13:57:34	409388.000000	8187.760000	-0.671875	-0.480469	-0.320313	0.571560	0.091743	0.280734	62.973022	44.418335	21.179199
C:\cware\Projects\Whales\OpenTag\T1_speed_30July\M19.DSG	7-1-2013	13:57:34	409389.000000	8187.780000	-0.515625	-0.605469	-0.257813	0.568807	0.100917	0.286239	43.930054	46.340942	15.243530
C:\cware\Projects\Whales\OpenTag\T1_speed_30July\M19.DSG	7-1-2013	13:57:34	409390.000000	8187.800000	-0.324219	-0.660156	-0.250000	0.565138	0.103670	0.289908	29.937744	21.942139	14.358521
C:\cware\Projects\Whales\OpenTag\T1_speed_30July\M19.DSG	7-1-2013	13:57:34	409391.000000	8187.820000	-0.332031	-0.679688	-0.207031	0.563303	0.110092	0.291743	23.162842	16.723633	25.817871
C:\cware\Projects\Whales\OpenTag\T1_speed_30July\M19.DSG	7-1-2013	13:57:34	409392.000000	8187.840000	-0.480469	-0.765625	-0.191406	0.562385	0.111927	0.292661	15.319824	31.295776	38.177490
C:\cware\Projects\Whales\OpenTag\T1_speed_30July\M19.DSG	7-1-2013	13:57:34	409393.000000	8187.860000	-0.503906	-0.828125	-0.187500	0.558716	0.119266	0.295413	16.326904	29.495239	42.022705
C:\cware\Projects\Whales\OpenTag\T1_speed_30July\M19.DSG	7-1-2013	13:57:34	409394.000000	8187.880000	-0.445313	-0.789063	-0.156250	0.558716	0.122018	0.296330	21.286011	-2.075195	29.815674
C:\cware\Projects\Whales\OpenTag\T1_speed_30July\M19.DSG	7-1-2013	13:57:34	409395.000000	8187.900000	-0.457031	-0.765625	-0.121094	0.557798	0.127523	0.294495	20.721436	-28.518677	16.296387
C:\cware\Projects\Whales\OpenTag\T1_speed_30July\M19.DSG	7-1-2013	13:57:34	409396.000000	8187.920000	-0.660156	-0.835938	-0.117188	0.557798	0.126606	0.292661	19.165039	-42.831421	-7.583618
C:\cware\Projects\Whales\OpenTag\T1_speed_30July\M19.DSG	7-1-2013	13:57:34	409397.000000	8187.940000	-0.781250	-0.925781	-0.136719	0.557798	0.127523	0.290826	11.459351	-41.992188	-23.941040
C:\cware\Projects\Whales\OpenTag\T1_speed_30July\M19.DSG	7-1-2013	13:57:34	409398.000000	8187.960000	-0.992188	-0.984375	-0.195313	0.558716	0.125688	0.286239	-2.029419	-33.508301	-39.306641
C:\cware\Projects\Whales\OpenTag\T1_speed_30July\M19.DSG	7-1-2013	13:57:34	409399.000000	8187.980000	-1.074219	-1.054688	-0.113281	0.560550	0.123853	0.282569	-8.804321	-28.671265	-46.493530
C:\cware\Projects\Whales\OpenTag\T1_speed_30July\M19.DSG	7-1-2013	13:57:34	409400.000000	8188.000000	-1.179688	-1.246094	0.062500	0.560550	0.119266	0.280734	-8.468628	-22.064209	-42.419434
C:\cware\Projects\Whales\OpenTag\T1_speed_30July\M19.DSG	7-1-2013	13:57:34	409401.000000	8188.020000	-1.179688	-1.246094	0.062500	0.562385	0.116514	0.278899	-10.971069	-11.199951	-39.978027
C:\cware\Projects\Whales\OpenTag\T1_speed_30July\M19.DSG	7-1-2013	13:57:34	409402.000000	8188.040000	-1.105469	-1.242188	-0.007813	0.561468	0.112844	0.278899	-24.658203	-0.320435	-36.605835
C:\cware\Projects\Whales\OpenTag\T1_speed_30July\M19.DSG	7-1-2013	13:57:34	409403.000000	8188.060000	-1.039063	-1.164063	-0.085938	0.561468	0.109174	0.278899	-42.572021	2.609253	-30.731201
C:\cware\Projects\Whales\OpenTag\T1_speed_30July\M19.DSG	7-1-2013	13:57:34	409404.000000	8188.080000	-0.980469	-1.062500	-0.148438	0.563303	0.103670	0.277982	-63.156128	3.173828	-25.207520
C:\cware\Projects\Whales\OpenTag\T1_speed_30July\M19.DSG	7-1-2013	13:57:34	409405.000000	8188.100000	-0.898438	-0.925781	-0.207031	0.561468	0.100917	0.277982	-75.469971	3.799438	-24.612427
C:\cware\Projects\Whales\OpenTag\T1_speed_30July\M19.DSG	7-1-2013	13:57:34	409406.000000	8188.120000	-0.781250	-0.730469	-0.242188	0.562385	0.092661	0.277982	-78.781128	-1.602173	-27.847290
C:\cware\Projects\Whales\OpenTag\T1_speed_30July\M19.DSG	7-1-2013	13:57:34	409407.000000	8188.140000	-0.695313	-0.589844	-0.281250	0.561468	0.088991	0.277982	-79.559326	-17.379761	-35.247803
C:\cware\Projects\Whales\OpenTag\T1_speed_30July\M19.DSG	7-1-2013	13:57:34	409408.000000	8188.160000	-0.628906	-0.585938	-0.390625	0.565138	0.075229	0.273394	-84.808350	-41.290283	-48.309326
C:\cware\Projects\Whales\OpenTag\T1_speed_30July\M19.DSG	7-1-2013	13:57:34	409409.000000	8188.180000	-0.554688	-0.515625	-0.433594	0.566972	0.068807	0.269725	-83.847046	-60.791016	-55.358887
C:\cware\Projects\Whales\OpenTag\T1_speed_30July\M19.DSG	7-1-2013	13:57:34	409410.000000	8188.200000	-0.558594	-0.371094	-0.429688	0.568807	0.054128	0.261468	-79.086304	-62.149048	-53.985596
C:\cware\Projects\Whales\OpenTag\T1_speed_30July\M19.DSG	7-1-2013	13:57:34	409411.000000	8188.220000	-0.503906	-0.167969	-0.406250	0.569725	0.045872	0.255963	-71.899414	-41.641235	-42.434692
C:\cware\Projects\Whales\OpenTag\T1_speed_30July\M19.DSG	7-1-2013	13:57:34	409412.000000	8188.240000	-0.429688	0.175781	-0.312500	0.568807	0.033028	0.247706	-69.381714	-32.104492	-36.437988
C:\cware\Projects\Whales\OpenTag\T1_speed_30July\M19.DSG	7-1-2013	13:57:34	409413.000000	8188.260000	-0.468750	0.570313	-0.289063	0.568807	0.026606	0.243119	-80.520630	-42.800903	-42.327881
C:\cware\Projects\Whales\OpenTag\T1_speed_30July\M19.DSG	7-1-2013	13:57:34	409414.000000	8188.280000	-0.843750	0.710938	-0.476563	0.565138	0.011009	0.231193	-86.578369	-42.587280	-52.322388
C:\cware\Projects\Whales\OpenTag\T1_speed_30July\M19.DSG	7-1-2013	13:57:34	409415.000000	8188.300000	-1.218750	0.535156	-0.679688	0.563303	0.004587	0.225688	-76.217651	-15.335083	-39.062500
C:\cware\Projects\Whales\OpenTag\T1_speed_30July\M19.DSG	7-1-2013	13:57:34	409416.000000	8188.320000	-1.167969	0.437500	-0.617188	0.559633	-0.005505	0.218349	-54.336548	-10.360718	-18.981934
C:\cware\Projects\Whales\OpenTag\T1_speed_30July\M19.DSG	7-1-2013	13:57:34	409417.000000	8188.340000	-1.207031	0.375000	-0.550781	0.558716	-0.008257	0.213761	-42.449951	-7.537842	4.150391
C:\cware\Projects\Whales\OpenTag\T1_speed_30July\M19.DSG	7-1-2013	13:57:34	409418.000000	8188.360000	-1.238281	0.441406	-0.460938	0.558716	-0.010092	0.211009	-29.678345	-5.187988	28.823853
C:\cware\Projects\Whales\OpenTag\T1_speed_30July\M19.DSG	7-1-2013	13:57:34	409419.000000	8188.380000	-1.214844	0.519531	-0.421875	0.560550	-0.008257	0.209174	-27.862549	-8.529663	40.618896
C:\cware\Projects\Whales\OpenTag\T1_speed_30July\M19.DSG	7-1-2013	13:57:34	409420.000000	8188.400000	-1.230469	0.593750	-0.382813	0.561468	-0.006422	0.206422	-32.653809	-9.689331	44.769287
C:\cware\Projects\Whales\OpenTag\T1_speed_30July\M19.DSG	7-1-2013	13:57:34	409421.000000	8188.420000	-1.242188	0.675781	-0.445313	0.566055	-0.001835	0.204587	-35.491943	-6.134033	39.291382
C:\cware\Projects\Whales\OpenTag\T1_speed_30July\M19.DSG	7-1-2013	13:57:34	409422.000000	8188.440000	-1.214844	0.703125	-0.464844	0.567890	0.000000	0.202752	-25.680542	2.441406	33.554077
C:\cware\Projects\Whales\OpenTag\T1_speed_30July\M19.DSG	7-1-2013	13:57:34	409423.000000	8188.460000	-1.167969	0.691406	-0.480469	0.570642	0.007339	0.204587	-8.209229	12.680054	29.159546
C:\cware\Projects\Whales\OpenTag\T1_speed_30July\M19.DSG	7-1-2013	13:57:34	409424.000000	8188.480000	-1.066406	0.550781	-0.500000	0.572477	0.008257	0.206422	11.901855	23.300171	25.512695
C:\cware\Projects\Whales\OpenTag\T1_speed_30July\M19.DSG	7-1-2013	13:57:34	409425.000000	8188.500000	-1.003906	0.429688	-0.542969	0.574312	0.017431	0.212844	27.893066	34.683228	20.523071
C:\cware\Projects\Whales\OpenTag\T1_speed_30July\M19.DSG	7-1-2013	13:57:34	409426.000000	8188.520000	-1.011719	0.339844	-0.566406	0.575229	0.022018	0.217431	44.754028	49.880981	12.145996
C:\cware\Projects\Whales\OpenTag\T1_speed_30July\M19.DSG	7-1-2013	13:57:34	409427.000000	8188.540000	-1.003906	0.257813	-0.539063	0.575229	0.030275	0.231193	57.174683	57.968140	6.988525
C:\cware\Projects\Whales\OpenTag\T1_speed_30July\M19.DSG	7-1-2013	13:57:34	409428.000000	8188.560000	-0.941406	0.175781	-0.500000	0.575229	0.035780	0.235780	72.463989	51.239014	5.401611
C:\cware\Projects\Whales\OpenTag\T1_speed_30July\M19.DSG	7-1-2013	13:57:34	409429.000000	8188.580000	-0.910156	0.113281	-0.476563	0.574312	0.045872	0.248624	84.594727	47.592163	12.298584
C:\cware\Projects\Whales\OpenTag\T1_speed_30July\M19.DSG	7-1-2013	13:57:34	409430.000000	8188.600000	-0.867188	-0.027344	-0.496094	0.573394	0.052294	0.254128	98.693848	41.442871	27.908325
C:\cware\Projects\Whales\OpenTag\T1_speed_30July\M19.DSG	7-1-2013	13:57:34	409431.000000	8188.620000	-0.792969	-0.296875	-0.476563	0.573394	0.065138	0.264220	102.279663	28.289795	37.673950
C:\cware\Projects\Whales\OpenTag\T1_speed_30July\M19.DSG	7-1-2013	13:57:34	409432.000000	8188.640000	-0.851563	-0.460938	-0.433594	0.573394	0.075229	0.267890	102.767944	16.479492	42.617798
C:\cware\Projects\Whales\OpenTag\T1_speed_30July\M19.DSG	7-1-2013	13:57:34	409433.000000	8188.660000	-0.937500	-0.558594	-0.371094	0.573394	0.082569	0.269725	99.227905	12.100220	35.964966
C:\cware\Projects\Whales\OpenTag\T1_speed_30July\M19.DSG	7-1-2013	13:57:34	409434.000000	8188.680000	-0.992188	-0.597656	-0.335938	0.573394	0.097248	0.274312	81.512451	21.972656	22.140503
C:\cware\Projects\Whales\OpenTag\T1_speed_30July\M19.DSG	7-1-2013	13:57:34	409435.000000	8188.700000	-0.917969	-0.609375	-0.343750	0.572477	0.102752	0.277982	59.722900	36.010742	11.444092
C:\cware\Projects\Whales\OpenTag\T1_speed_30July\M19.DSG	7-1-2013	13:57:34	409436.000000	8188.720000	-0.675781	-0.628906	-0.328125	0.570642	0.109174	0.282569	35.614014	34.988403	3.616333
C:\cware\Projects\Whales\OpenTag\T1_speed_30July\M19.DSG	7-1-2013	13:57:34	409437.000000	8188.740000	-0.468750	-0.636719	-0.238281	0.568807	0.111927	0.284404	21.362305	25.299072	2.044678
C:\cware\Projects\Whales\OpenTag\T1_speed_30July\M19.DSG	7-1-2013	13:57:34	409438.000000	8188.760000	-0.367188	-0.765625	-0.136719	0.566972	0.114679	0.286239	16.601563	22.491455	6.347656
C:\cware\Projects\Whales\OpenTag\T1_speed_30July\M19.DSG	7-1-2013	13:57:34	409439.000000	8188.780000	-0.414063	-0.894531	-0.097656	0.566055	0.115596	0.288073	8.438110	35.430908	14.663696
C:\cware\Projects\Whales\OpenTag\T1_speed_30July\M19.DSG	7-1-2013	13:57:34	409440.000000	8188.800000	-0.496094	-0.921875	-0.113281	0.563303	0.119266	0.291743	1.968384	39.077759	25.253296
C:\cware\Projects\Whales\OpenTag\T1_speed_30July\M19.DSG	7-1-2013	13:57:34	409441.000000	8188.820000	-0.453125	-0.851563	-0.093750	0.561468	0.120183	0.293578	-2.288818	24.291992	22.857666
C:\cware\Projects\Whales\OpenTag\T1_speed_30July\M19.DSG	7-1-2013	13:57:34	409442.000000	8188.840000	-0.468750	-0.781250	-0.078125	0.559633	0.122936	0.295413	-5.966187	14.846802	10.025024
C:\cware\Projects\Whales\OpenTag\T1_speed_30July\M19.DSG	7-1-2013	13:57:34	409443.000000	8188.860000	-0.632813	-0.832031	-0.148438	0.557798	0.122936	0.295413	-5.264282	3.906250	-6.942749
C:\cware\Projects\Whales\OpenTag\T1_speed_30July\M19.DSG	7-1-2013	13:57:34	409444.000000	8188.880000	-0.761719	-0.863281	-0.210938	0.557798	0.119266	0.295413	-13.595581	-3.021240	-27.343750
C:\cware\Projects\Whales\OpenTag\T1_speed_30July\M19.DSG	7-1-2013	13:57:34	409445.000000	8188.900000	-0.902344	-0.929688	-0.246094	0.557798	0.117431	0.296330	-31.036377	-9.124756	-39.520264
C:\cware\Projects\Whales\OpenTag\T1_speed_30July\M19.DSG	7-1-2013	13:57:34	409446.000000	8188.920000	-0.972656	-0.980469	-0.183594	0.556881	0.111927	0.293578	-39.123535	-3.509521	-51.452637
C:\cware\Projects\Whales\OpenTag\T1_speed_30July\M19.DSG	7-1-2013	13:57:34	409447.000000	8188.940000	-0.984375	-1.023438	-0.109375	0.555963	0.107339	0.293578	-32.684326	-16.128540	-57.037354
C:\cware\Projects\Whales\OpenTag\T1_speed_30July\M19.DSG	7-1-2013	13:57:34	409448.000000	8188.960000	-0.906250	-1.050781	-0.035156	0.555963	0.098165	0.288991	-20.004272	-34.057617	-55.541992
C:\cware\Projects\Whales\OpenTag\T1_speed_30July\M19.DSG	7-1-2013	13:57:34	409449.000000	8188.980000	-1.003906	-1.070313	0.007813	0.557798	0.094495	0.288073	-22.811890	-37.231445	-50.552368
C:\cware\Projects\Whales\OpenTag\T1_speed_30July\M19.DSG	7-1-2013	13:57:34	409450.000000	8189.000000	-1.109375	-1.031250	-0.109375	0.558716	0.088073	0.283486	-43.167114	-33.645630	-43.411255
C:\cware\Projects\Whales\OpenTag\T1_speed_30July\M19.DSG	7-1-2013	13:57:34	409451.000000	8189.020000	-1.109375	-1.031250	-0.109375	0.559633	0.083486	0.280734	-60.668945	-30.242920	-37.567139
C:\cware\Projects\Whales\OpenTag\T1_speed_30July\M19.DSG	7-1-2013	13:57:34	409452.000000	8189.040000	-0.933594	-0.792969	-0.281250	0.561468	0.073394	0.276147	-69.412231	-25.573730	-37.292480
C:\cware\Projects\Whales\OpenTag\T1_speed_30July\M19.DSG	7-1-2013	13:57:34	409453.000000	8189.060000	-0.933594	-0.792969	-0.281250	0.560550	0.069725	0.274312	-68.542480	-21.240234	-43.670654
C:\cware\Projects\Whales\OpenTag\T1_speed_30July\M19.DSG	7-1-2013	13:57:34	409454.000000	8189.080000	-0.777344	-0.539063	-0.445313	0.562385	0.056881	0.269725	-68.115234	-28.381348	-57.815552
C:\cware\Projects\Whales\OpenTag\T1_speed_30July\M19.DSG	7-1-2013	13:57:34	409455.000000	8189.100000	-0.660156	-0.488281	-0.503906	0.562385	0.049541	0.266972	-60.791016	-44.845581	-73.028564
C:\cware\Projects\Whales\OpenTag\T1_speed_30July\M19.DSG	7-1-2013	13:57:34	409456.000000	8189.120000	-0.546875	-0.390625	-0.484375	0.561468	0.042202	0.265138	-55.068970	-58.227539	-82.885742
C:\cware\Projects\Whales\OpenTag\T1_speed_30July\M19.DSG	7-1-2013	13:57:34	409457.000000	8189.140000	-0.460938	-0.289063	-0.382813	0.561468	0.024771	0.255046	-52.566528	-61.355591	-81.832886
C:\cware\Projects\Whales\OpenTag\T1_speed_30July\M19.DSG	7-1-2013	13:57:34	409458.000000	8189.160000	-0.425781	-0.132813	-0.304688	0.560550	0.016514	0.249541	-48.416138	-51.300049	-72.647095
C:\cware\Projects\Whales\OpenTag\T1_speed_30July\M19.DSG	7-1-2013	13:57:34	409459.000000	8189.180000	-0.406250	0.042969	-0.316406	0.556881	-0.002752	0.241284	-57.754517	-45.059204	-65.185547
C:\cware\Projects\Whales\OpenTag\T1_speed_30July\M19.DSG	7-1-2013	13:57:34	409460.000000	8189.200000	-0.492188	0.261719	-0.359375	0.555963	-0.011009	0.234862	-76.232910	-59.646606	-69.259644
C:\cware\Projects\Whales\OpenTag\T1_speed_30July\M19.DSG	7-1-2013	13:57:34	409461.000000	8189.220000	-0.832031	0.347656	-0.519531	0.547706	-0.026606	0.219266	-81.604004	-57.205200	-70.007324
C:\cware\Projects\Whales\OpenTag\T1_speed_30July\M19.DSG	7-1-2013	13:57:34	409462.000000	8189.240000	-1.136719	0.402344	-0.503906	0.544954	-0.035780	0.212844	-74.691772	-16.540527	-56.243896
C:\cware\Projects\Whales\OpenTag\T1_speed_30July\M19.DSG	7-1-2013	13:57:34	409463.000000	8189.260000	-1.304688	0.390625	-0.476563	0.536697	-0.049541	0.200917	-74.249268	5.508423	-37.002563
C:\cware\Projects\Whales\OpenTag\T1_speed_30July\M19.DSG	7-1-2013	13:57:34	409464.000000	8189.280000	-1.199219	0.621094	-0.433594	0.533945	-0.053211	0.197248	-63.964844	3.906250	-20.156860
C:\cware\Projects\Whales\OpenTag\T1_speed_30July\M19.DSG	7-1-2013	13:57:34	409465.000000	8189.300000	-1.179688	0.824219	-0.378906	0.530275	-0.060550	0.186239	-52.383423	-10.513306	-10.818481
C:\cware\Projects\Whales\OpenTag\T1_speed_30July\M19.DSG	7-1-2013	13:57:34	409466.000000	8189.320000	-1.285156	0.875000	-0.351563	0.529358	-0.063303	0.182569	-36.941528	1.235962	-1.022339
C:\cware\Projects\Whales\OpenTag\T1_speed_30July\M19.DSG	7-1-2013	13:57:34	409467.000000	8189.340000	-1.214844	0.820313	-0.312500	0.530275	-0.064220	0.181651	-22.567749	2.349854	9.658813
C:\cware\Projects\Whales\OpenTag\T1_speed_30July\M19.DSG	7-1-2013	13:57:34	409468.000000	8189.360000	-1.183594	0.726563	-0.304688	0.529358	-0.063303	0.180734	-13.381958	3.005981	26.855469
C:\cware\Projects\Whales\OpenTag\T1_speed_30July\M19.DSG	7-1-2013	13:57:34	409469.000000	8189.380000	-1.136719	0.636719	-0.351563	0.530275	-0.062385	0.181651	-10.543823	2.258301	38.803101
C:\cware\Projects\Whales\OpenTag\T1_speed_30July\M19.DSG	7-1-2013	13:57:34	409470.000000	8189.400000	-1.058594	0.601563	-0.375000	0.535780	-0.058716	0.181651	-6.179810	-1.571655	47.134399
C:\cware\Projects\Whales\OpenTag\T1_speed_30July\M19.DSG	7-1-2013	13:57:34	409471.000000	8189.420000	-0.980469	0.562500	-0.398438	0.539450	-0.055046	0.181651	-3.585815	-4.119873	48.080444
C:\cware\Projects\Whales\OpenTag\T1_speed_30July\M19.DSG	7-1-2013	13:57:34	409472.000000	8189.440000	-0.929688	0.527344	-0.445313	0.545872	-0.047706	0.182569	-2.197266	-0.915527	45.547485
C:\cware\Projects\Whales\OpenTag\T1_speed_30July\M19.DSG	7-1-2013	13:57:34	409473.000000	8189.460000	-0.906250	0.511719	-0.496094	0.549541	-0.043119	0.184404	-0.976563	6.546021	43.350220
C:\cware\Projects\Whales\OpenTag\T1_speed_30July\M19.DSG	7-1-2013	13:57:34	409474.000000	8189.480000	-0.925781	0.503906	-0.542969	0.554128	-0.034862	0.189908	-1.235962	19.882202	42.007446
C:\cware\Projects\Whales\OpenTag\T1_speed_30July\M19.DSG	7-1-2013	13:57:34	409475.000000	8189.500000	-0.964844	0.496094	-0.582031	0.555963	-0.030275	0.192661	-0.900269	29.861450	40.710449
C:\cware\Projects\Whales\OpenTag\T1_speed_30July\M19.DSG	7-1-2013	13:57:34	409476.000000	8189.520000	-0.964844	0.511719	-0.574219	0.562385	-0.019266	0.200000	7.095337	37.750244	34.698486
C:\cware\Projects\Whales\OpenTag\T1_speed_30July\M19.DSG	7-1-2013	13:57:34	409477.000000	8189.540000	-0.964844	0.527344	-0.488281	0.562385	-0.015596	0.203670	18.707275	37.506104	27.359009
C:\cware\Projects\Whales\OpenTag\T1_speed_30July\M19.DSG	7-1-2013	13:57:34	409478.000000	8189.560000	-0.945313	0.507813	-0.390625	0.566055	-0.004587	0.213761	53.314209	31.936646	23.788452
C:\cware\Projects\Whales\OpenTag\T1_speed_30July\M19.DSG	7-1-2013	13:57:34	409479.000000	8189.580000	-0.964844	0.335938	-0.363281	0.567890	-0.000917	0.220183	83.999634	42.007446	35.034180
C:\cware\Projects\Whales\OpenTag\T1_speed_30July\M19.DSG	7-1-2013	13:57:34	409480.000000	8189.600000	-0.968750	0.113281	-0.437500	0.568807	0.018349	0.233028	97.457886	48.583984	40.603638
C:\cware\Projects\Whales\OpenTag\T1_speed_30July\M19.DSG	7-1-2013	13:57:34	409481.000000	8189.620000	-0.968750	-0.097656	-0.523438	0.569725	0.026606	0.239450	88.333130	50.613403	42.739868
C:\cware\Projects\Whales\OpenTag\T1_speed_30July\M19.DSG	7-1-2013	13:57:34	409482.000000	8189.640000	-0.957031	-0.324219	-0.593750	0.570642	0.042202	0.252294	87.219238	40.252686	43.289185
C:\cware\Projects\Whales\OpenTag\T1_speed_30July\M19.DSG	7-1-2013	13:57:34	409483.000000	8189.660000	-0.964844	-0.472656	-0.531250	0.570642	0.050459	0.256881	100.036621	22.888184	42.236328
C:\cware\Projects\Whales\OpenTag\T1_speed_30July\M19.DSG	7-1-2013	13:57:34	409484.000000	8189.680000	-1.003906	-0.585938	-0.460938	0.573394	0.066972	0.264220	109.603882	15.579224	40.893555
C:\cware\Projects\Whales\OpenTag\T1_speed_30July\M19.DSG	7-1-2013	13:57:34	409485.000000	8189.700000	-1.023438	-0.617188	-0.429688	0.573394	0.076147	0.266972	100.784302	23.010254	37.429810
C:\cware\Projects\Whales\OpenTag\T1_speed_30July\M19.DSG	7-1-2013	13:57:34	409486.000000	8189.720000	-0.894531	-0.640625	-0.414063	0.573394	0.089908	0.274312	73.074341	41.854858	27.175903
C:\cware\Projects\Whales\OpenTag\T1_speed_30July\M19.DSG	7-1-2013	13:57:34	409487.000000	8189.740000	-0.574219	-0.671875	-0.332031	0.572477	0.094495	0.277982	47.882080	44.509888	13.488770
C:\cware\Projects\Whales\OpenTag\T1_speed_30July\M19.DSG	7-1-2013	13:57:34	409488.000000	8189.760000	-0.281250	-0.652344	-0.183594	0.570642	0.100000	0.281651	23.498535	21.575928	-0.900269
C:\cware\Projects\Whales\OpenTag\T1_speed_30July\M19.DSG	7-1-2013	13:57:34	409489.000000	8189.780000	-0.160156	-0.699219	0.042969	0.568807	0.100917	0.281651	13.870239	5.874634	1.327515
C:\cware\Projects\Whales\OpenTag\T1_speed_30July\M19.DSG	7-1-2013	13:57:34	409490.000000	8189.800000	-0.273438	-0.898438	0.156250	0.568807	0.102752	0.283486	12.832642	12.542725	3.570557
C:\cware\Projects\Whales\OpenTag\T1_speed_30July\M19.DSG	7-1-2013	13:57:34	409491.000000	8189.820000	-0.390625	-1.089844	0.007813	0.567890	0.104587	0.284404	2.304077	15.991211	13.153076
C:\cware\Projects\Whales\OpenTag\T1_speed_30July\M19.DSG	7-1-2013	13:57:34	409492.000000	8189.840000	-0.437500	-1.042969	-0.156250	0.566055	0.105505	0.283486	-16.998291	15.808105	28.091431
C:\cware\Projects\Whales\OpenTag\T1_speed_30July\M19.DSG	7-1-2013	13:57:34	409493.000000	8189.860000	-0.449219	-0.851563	-0.097656	0.565138	0.107339	0.285321	-23.803711	8.819580	31.402588
C:\cware\Projects\Whales\OpenTag\T1_speed_30July\M19.DSG	7-1-2013	13:57:34	409494.000000	8189.880000	-0.550781	-0.742188	-0.082031	0.564220	0.108257	0.284404	-27.099609	5.096436	20.690918
C:\cware\Projects\Whales\OpenTag\T1_speed_30July\M19.DSG	7-1-2013	13:57:34	409495.000000	8189.900000	-0.605469	-0.761719	-0.117188	0.563303	0.108257	0.283486	-25.817871	-7.400513	-3.097534
C:\cware\Projects\Whales\OpenTag\T1_speed_30July\M19.DSG	7-1-2013	13:57:34	409496.000000	8189.920000	-0.644531	-0.851563	-0.164063	0.562385	0.106422	0.280734	-28.900146	-33.401489	-35.156250
C:\cware\Projects\Whales\OpenTag\T1_speed_30July\M19.DSG	7-1-2013	13:57:34	409497.000000	8189.940000	-0.789063	-0.921875	-0.207031	0.563303	0.100000	0.274312	-33.218384	-40.313721	-50.827026
C:\cware\Projects\Whales\OpenTag\T1_speed_30July\M19.DSG	7-1-2013	13:57:34	409498.000000	8189.960000	-1.054688	-1.011719	-0.136719	0.563303	0.095413	0.273394	-38.513184	-40.496826	-57.327271
C:\cware\Projects\Whales\OpenTag\T1_speed_30July\M19.DSG	7-1-2013	13:57:34	409499.000000	8189.980000	-1.191406	-1.074219	0.000000	0.565138	0.086239	0.266055	-36.880493	-43.014526	-55.267334
C:\cware\Projects\Whales\OpenTag\T1_speed_30July\M19.DSG	7-1-2013	13:57:34	409500.000000	8190.000000	-1.328125	-1.160156	0.050781	0.566972	0.081651	0.263303	-44.097900	-43.365479	-43.930054
C:\cware\Projects\Whales\OpenTag\T1_speed_30July\M19.DSG	7-1-2013	13:57:34	409501.000000	8190.020000	-1.453125	-1.203125	0.000000	0.567890	0.074312	0.256881	-55.526733	-42.907715	-32.913208
C:\cware\Projects\Whales\OpenTag\T1_speed_30July\M19.DSG	7-1-2013	13:57:34	409502.000000	8190.040000	-1.242188	-0.929688	-0.230469	0.567890	0.071560	0.255963	-62.759399	-32.470703	-30.868530
C:\cware\Projects\Whales\OpenTag\T1_speed_30July\M19.DSG	7-1-2013	13:57:34	409503.000000	8190.060000	-1.242188	-0.929688	-0.230469	0.568807	0.061468	0.251376	-63.873291	-19.180298	-42.495728
C:\cware\Projects\Whales\OpenTag\T1_speed_30July\M19.DSG	7-1-2013	13:57:34	409504.000000	8190.080000	-0.773438	-0.421875	-0.429688	0.568807	0.055963	0.248624	-60.134888	-22.720337	-64.468384
C:\cware\Projects\Whales\OpenTag\T1_speed_30July\M19.DSG	7-1-2013	13:57:34	409505.000000	8190.100000	-0.773438	-0.421875	-0.429688	0.569725	0.048624	0.247706	-53.863525	-35.354614	-78.155518
C:\cware\Projects\Whales\OpenTag\T1_speed_30July\M19.DSG	7-1-2013	13:57:34	409506.000000	8190.120000	-0.488281	-0.203125	-0.593750	0.569725	0.033945	0.241284	-40.130615	-52.413940	-86.853027
C:\cware\Projects\Whales\OpenTag\T1_speed_30July\M19.DSG	7-1-2013	13:57:34	409507.000000	8190.140000	-0.460938	-0.105469	-0.542969	0.567890	0.024771	0.237615	-20.462036	-41.870117	-81.253052
C:\cware\Projects\Whales\OpenTag\T1_speed_30July\M19.DSG	7-1-2013	13:57:34	409508.000000	8190.160000	-0.332031	-0.003906	-0.425781	0.566055	0.009174	0.233028	-8.666992	-21.469116	-64.437866
C:\cware\Projects\Whales\OpenTag\T1_speed_30July\M19.DSG	7-1-2013	13:57:34	409509.000000	8190.180000	-0.265625	0.175781	-0.328125	0.565138	0.000917	0.233028	-18.081665	-22.628784	-50.842285
C:\cware\Projects\Whales\OpenTag\T1_speed_30July\M19.DSG	7-1-2013	13:57:34	409510.000000	8190.200000	-0.445313	0.335938	-0.343750	0.559633	-0.012844	0.225688	-40.740967	-42.373657	-47.790527
C:\cware\Projects\Whales\OpenTag\T1_speed_30July\M19.DSG	7-1-2013	13:57:34	409511.000000	8190.220000	-0.742188	0.328125	-0.394531	0.557798	-0.020183	0.219266	-45.379639	-50.338745	-52.108765
C:\cware\Projects\Whales\OpenTag\T1_speed_30July\M19.DSG	7-1-2013	13:57:34	409512.000000	8190.240000	-1.113281	0.238281	-0.550781	0.551376	-0.033945	0.210092	-51.010132	-29.785156	-43.167114
C:\cware\Projects\Whales\OpenTag\T1_speed_30July\M19.DSG	7-1-2013	13:57:34	409513.000000	8190.260000	-1.183594	0.203125	-0.691406	0.548624	-0.039450	0.204587	-45.562744	-2.975464	-35.507202
C:\cware\Projects\Whales\OpenTag\T1_speed_30July\M19.DSG	7-1-2013	13:57:34	409514.000000	8190.280000	-1.054688	0.527344	-0.359375	0.543119	-0.049541	0.197248	-50.704956	-11.627197	-40.603638
C:\cware\Projects\Whales\OpenTag\T1_speed_30July\M19.DSG	7-1-2013	13:57:34	409515.000000	8190.300000	-1.175781	0.710938	-0.187500	0.538532	-0.055046	0.193578	-49.453735	-5.126953	-35.095215
C:\cware\Projects\Whales\OpenTag\T1_speed_30July\M19.DSG	7-1-2013	13:57:34	409516.000000	8190.320000	-1.300781	0.699219	-0.183594	0.534862	-0.062385	0.186239	-35.949707	-6.011963	-13.900757
C:\cware\Projects\Whales\OpenTag\T1_speed_30July\M19.DSG	7-1-2013	13:57:34	409517.000000	8190.340000	-1.308594	0.617188	-0.242188	0.533028	-0.065138	0.181651	-24.322510	-8.209229	1.693726
C:\cware\Projects\Whales\OpenTag\T1_speed_30July\M19.DSG	7-1-2013	13:57:34	409518.000000	8190.360000	-1.234375	0.550781	-0.265625	0.533945	-0.065138	0.180734	-11.474609	-11.215210	17.868042
C:\cware\Projects\Whales\OpenTag\T1_speed_30July\M19.DSG	7-1-2013	13:57:34	409519.000000	8190.380000	-1.226563	0.519531	-0.300781	0.533945	-0.063303	0.178899	-8.087158	-2.227783	28.793335
C:\cware\Projects\Whales\OpenTag\T1_speed_30July\M19.DSG	7-1-2013	13:57:34	409520.000000	8190.400000	-1.156250	0.503906	-0.343750	0.538532	-0.060550	0.180734	-10.711670	7.415771	37.002563
C:\cware\Projects\Whales\OpenTag\T1_speed_30July\M19.DSG	7-1-2013	13:57:34	409521.000000	8190.420000	-1.066406	0.523438	-0.343750	0.539450	-0.060550	0.181651	-13.549805	9.399414	40.481567
C:\cware\Projects\Whales\OpenTag\T1_speed_30July\M19.DSG	7-1-2013	13:57:34	409522.000000	8190.440000	-1.023438	0.480469	-0.371094	0.546789	-0.050459	0.181651	-14.480591	14.434814	43.518066
C:\cware\Projects\Whales\OpenTag\T1_speed_30July\M19.DSG	7-1-2013	13:57:34	409523.000000	8190.460000	-0.988281	0.429688	-0.394531	0.549541	-0.046789	0.183486	-15.136719	22.354126	45.837402
C:\cware\Projects\Whales\OpenTag\T1_speed_30July\M19.DSG	7-1-2013	13:57:34	409524.000000	8190.480000	-0.929688	0.371094	-0.421875	0.555046	-0.037615	0.188991	-18.966675	31.097412	49.087524
C:\cware\Projects\Whales\OpenTag\T1_speed_30July\M19.DSG	7-1-2013	13:57:34	409525.000000	8190.500000	-0.875000	0.312500	-0.453125	0.558716	-0.033028	0.190826	-20.446777	33.309937	51.864624
C:\cware\Projects\Whales\OpenTag\T1_speed_30July\M19.DSG	7-1-2013	13:57:34	409526.000000	8190.520000	-0.875000	0.289063	-0.492188	0.561468	-0.021101	0.197248	-19.042969	33.081055	52.398682
C:\cware\Projects\Whales\OpenTag\T1_speed_30July\M19.DSG	7-1-2013	13:57:34	409527.000000	8190.540000	-0.894531	0.304688	-0.507813	0.566972	-0.015596	0.200000	-15.411377	33.233643	49.957275
C:\cware\Projects\Whales\OpenTag\T1_speed_30July\M19.DSG	7-1-2013	13:57:34	409528.000000	8190.560000	-0.914063	0.347656	-0.515625	0.569725	-0.009174	0.203670	-5.187988	31.082153	44.250488
C:\cware\Projects\Whales\OpenTag\T1_speed_30July\M19.DSG	7-1-2013	13:57:34	409529.000000	8190.580000	-0.898438	0.332031	-0.468750	0.572477	0.003670	0.210092	8.773804	25.314331	39.230347
C:\cware\Projects\Whales\OpenTag\T1_speed_30July\M19.DSG	7-1-2013	13:57:34	409530.000000	8190.600000	-0.925781	0.300781	-0.445313	0.573394	0.009174	0.214679	24.063110	20.248413	32.501221
C:\cware\Projects\Whales\OpenTag\T1_speed_30July\M19.DSG	7-1-2013	13:57:34	409531.000000	8190.620000	-0.972656	0.191406	-0.464844	0.576147	0.022018	0.221101	32.897949	28.366089	36.437988
C:\cware\Projects\Whales\OpenTag\T1_speed_30July\M19.DSG	7-1-2013	13:57:34	409532.000000	8190.640000	-0.937500	-0.015625	-0.484375	0.577064	0.029358	0.224771	35.797119	30.075073	46.020508
C:\cware\Projects\Whales\OpenTag\T1_speed_30July\M19.DSG	7-1-2013	13:57:34	409533.000000	8190.660000	-0.910156	-0.175781	-0.503906	0.578899	0.043119	0.231193	27.847290	29.113770	50.384521
C:\cware\Projects\Whales\OpenTag\T1_speed_30July\M19.DSG	7-1-2013	13:57:34	409534.000000	8190.680000	-0.933594	-0.351563	-0.523438	0.578899	0.052294	0.234862	32.882690	29.998779	60.729980
C:\cware\Projects\Whales\OpenTag\T1_speed_30July\M19.DSG	7-1-2013	13:57:34	409535.000000	8190.700000	-0.832031	-0.484375	-0.437500	0.580734	0.066972	0.242202	49.499512	29.510498	64.270020
C:\cware\Projects\Whales\OpenTag\T1_speed_30July\M19.DSG	7-1-2013	13:57:34	409536.000000	8190.720000	-0.781250	-0.511719	-0.378906	0.580734	0.074312	0.244037	61.111450	24.887085	63.278198
C:\cware\Projects\Whales\OpenTag\T1_speed_30July\M19.DSG	7-1-2013	13:57:34	409537.000000	8190.740000	-0.738281	-0.476563	-0.324219	0.582569	0.089908	0.250459	54.763794	29.418945	58.410645
C:\cware\Projects\Whales\OpenTag\T1_speed_30July\M19.DSG	7-1-2013	13:57:34	409538.000000	8190.760000	-0.605469	-0.410156	-0.371094	0.581651	0.096330	0.253211	53.695679	35.354614	45.227051
C:\cware\Projects\Whales\OpenTag\T1_speed_30July\M19.DSG	7-1-2013	13:57:34	409539.000000	8190.780000	-0.460938	-0.464844	-0.359375	0.579817	0.106422	0.256881	48.736572	32.318115	29.586792
C:\cware\Projects\Whales\OpenTag\T1_speed_30July\M19.DSG	7-1-2013	13:57:34	409540.000000	8190.800000	-0.320313	-0.664063	-0.218750	0.577064	0.110092	0.259633	33.508301	20.477295	18.463135
C:\cware\Projects\Whales\OpenTag\T1_speed_30July\M19.DSG	7-1-2013	13:57:34	409541.000000	8190.820000	-0.343750	-0.984375	-0.035156	0.576147	0.112844	0.259633	25.955200	17.105103	22.857666
C:\cware\Projects\Whales\OpenTag\T1_speed_30July\M19.DSG	7-1-2013	13:57:34	409542.000000	8190.840000	-0.515625	-1.097656	-0.089844	0.575229	0.118349	0.263303	25.894165	23.895264	37.811279
C:\cware\Projects\Whales\OpenTag\T1_speed_30July\M19.DSG	7-1-2013	13:57:34	409543.000000	8190.860000	-0.511719	-1.023438	-0.128906	0.572477	0.121101	0.264220	17.807007	7.247925	38.223267
C:\cware\Projects\Whales\OpenTag\T1_speed_30July\M19.DSG	7-1-2013	13:57:34	409544.000000	8190.880000	-0.500000	-0.933594	-0.050781	0.571560	0.127523	0.263303	13.290405	-19.241333	34.103394
C:\cware\Projects\Whales\OpenTag\T1_speed_30July\M19.DSG	7-1-2013	13:57:34	409545.000000	8190.900000	-0.632813	-0.832031	-0.039063	0.570642	0.127523	0.263303	10.116577	-32.135010	19.561768
C:\cware\Projects\Whales\OpenTag\T1_speed_30July\M19.DSG	7-1-2013	13:57:34	409546.000000	8190.920000	-0.753906	-0.808594	-0.035156	0.572477	0.132110	0.258716	7.858276	-35.263062	-5.218506
C:\cware\Projects\Whales\OpenTag\T1_speed_30July\M19.DSG	7-1-2013	13:57:34	409547.000000	8190.940000	-0.820313	-0.835938	-0.054688	0.572477	0.132110	0.255963	1.373291	-37.017822	-25.222778
C:\cware\Projects\Whales\OpenTag\T1_speed_30July\M19.DSG	7-1-2013	13:57:34	409548.000000	8190.960000	-0.871094	-0.898438	-0.070313	0.572477	0.127523	0.253211	-4.257202	-36.651611	-40.313721
C:\cware\Projects\Whales\OpenTag\T1_speed_30July\M19.DSG	7-1-2013	13:57:34	409549.000000	8190.980000	-0.972656	-1.003906	-0.003906	0.572477	0.125688	0.251376	-11.932373	-29.479980	-44.311523
C:\cware\Projects\Whales\OpenTag\T1_speed_30July\M19.DSG	7-1-2013	13:57:34	409550.000000	8191.000000	-0.984375	-1.066406	0.066406	0.571560	0.120183	0.246789	-15.975952	-22.003174	-45.852661
C:\cware\Projects\Whales\OpenTag\T1_speed_30July\M19.DSG	7-1-2013	13:57:34	409551.000000	8191.020000	-0.957031	-1.160156	0.093750	0.572477	0.117431	0.244954	-31.005859	-9.140015	-46.691895
C:\cware\Projects\Whales\OpenTag\T1_speed_30July\M19.DSG	7-1-2013	13:57:34	409552.000000	8191.040000	-1.015625	-1.003906	-0.113281	0.570642	0.110092	0.244037	-60.531616	10.986328	-42.678833
C:\cware\Projects\Whales\OpenTag\T1_speed_30July\M19.DSG	7-1-2013	13:57:34	409553.000000	8191.060000	-1.015625	-1.003906	-0.113281	0.568807	0.105505	0.246789	-79.132080	18.478394	-37.094116
C:\cware\Projects\Whales\OpenTag\T1_speed_30July\M19.DSG	7-1-2013	13:57:34	409554.000000	8191.080000	-1.023438	-0.578125	-0.449219	0.565138	0.095413	0.246789	-94.116211	16.647339	-32.989502
C:\cware\Projects\Whales\OpenTag\T1_speed_30July\M19.DSG	7-1-2013	13:57:34	409555.000000	8191.100000	-1.023438	-0.578125	-0.449219	0.566055	0.091743	0.245872	-99.655151	5.676270	-33.599854
C:\cware\Projects\Whales\OpenTag\T1_speed_30July\M19.DSG	7-1-2013	13:57:34	409556.000000	8191.120000	-0.921875	-0.437500	-0.667969	0.564220	0.081651	0.244954	-85.784912	-13.107300	-37.322998
C:\cware\Projects\Whales\OpenTag\T1_speed_30July\M19.DSG	7-1-2013	13:57:34	409557.000000	8191.140000	-0.835938	-0.320313	-0.761719	0.563303	0.076147	0.242202	-70.617676	-24.917603	-40.924072
C:\cware\Projects\Whales\OpenTag\T1_speed_30July\M19.DSG	7-1-2013	13:57:34	409558.000000	8191.160000	-0.792969	-0.308594	-0.761719	0.563303	0.066972	0.237615	-55.160522	-29.815674	-43.975830
C:\cware\Projects\Whales\OpenTag\T1_speed_30July\M19.DSG	7-1-2013	13:57:34	409559.000000	8191.180000	-0.734375	-0.328125	-0.750000	0.563303	0.062385	0.233945	-47.134399	-24.597168	-39.321899
C:\cware\Projects\Whales\OpenTag\T1_speed_30July\M19.DSG	7-1-2013	13:57:34	409560.000000	8191.200000	-0.660156	-0.300781	-0.734375	0.561468	0.054128	0.233028	-44.036865	-19.638062	-26.016235
C:\cware\Projects\Whales\OpenTag\T1_speed_30July\M19.DSG	7-1-2013	13:57:34	409561.000000	8191.220000	-0.589844	-0.179688	-0.683594	0.562385	0.053211	0.230275	-52.352905	-20.523071	-14.511108
C:\cware\Projects\Whales\OpenTag\T1_speed_30July\M19.DSG	7-1-2013	13:57:34	409562.000000	8191.240000	-0.660156	-0.015625	-0.621094	0.563303	0.046789	0.229358	-53.878784	-25.695801	-7.598877
C:\cware\Projects\Whales\OpenTag\T1_speed_30July\M19.DSG	7-1-2013	13:57:34	409563.000000	8191.260000	-0.925781	0.089844	-0.550781	0.564220	0.044037	0.222936	-44.494629	-18.859863	-6.546021
C:\cware\Projects\Whales\OpenTag\T1_speed_30July\M19.DSG	7-1-2013	13:57:34	409564.000000	8191.280000	-1.175781	0.164063	-0.464844	0.564220	0.043119	0.222018	-35.003662	1.525879	-2.807617
C:\cware\Projects\Whales\OpenTag\T1_speed_30July\M19.DSG	7-1-2013	13:57:34	409565.000000	8191.300000	-1.183594	0.183594	-0.371094	0.566055	0.040367	0.221101	-41.427612	16.250610	5.722046
C:\cware\Projects\Whales\OpenTag\T1_speed_30July\M19.DSG	7-1-2013	13:57:34	409566.000000	8191.320000	-1.082031	0.207031	-0.312500	0.566055	0.038532	0.222018	-54.458618	28.915405	13.916016
C:\cware\Projects\Whales\OpenTag\T1_speed_30July\M19.DSG	7-1-2013	13:57:34	409567.000000	8191.340000	-0.992188	0.179688	-0.417969	0.566972	0.039450	0.223853	-49.499512	28.869629	12.390137
C:\cware\Projects\Whales\OpenTag\T1_speed_30July\M19.DSG	7-1-2013	13:57:34	409568.000000	8191.360000	-0.976563	0.105469	-0.519531	0.566972	0.039450	0.225688	-37.322998	37.857056	10.925293
C:\cware\Projects\Whales\OpenTag\T1_speed_30July\M19.DSG	7-1-2013	13:57:34	409569.000000	8191.380000	-0.945313	0.027344	-0.531250	0.568807	0.039450	0.229358	-27.877808	41.870117	12.420654
C:\cware\Projects\Whales\OpenTag\T1_speed_30July\M19.DSG	7-1-2013	13:57:34	409570.000000	8191.400000	-0.886719	-0.070313	-0.535156	0.566972	0.040367	0.231193	-21.499634	32.485962	15.380859
C:\cware\Projects\Whales\OpenTag\T1_speed_30July\M19.DSG	7-1-2013	13:57:34	409571.000000	8191.420000	-0.816406	-0.109375	-0.542969	0.568807	0.042202	0.235780	-19.821167	21.881104	18.081665
C:\cware\Projects\Whales\OpenTag\T1_speed_30July\M19.DSG	7-1-2013	13:57:34	409572.000000	8191.440000	-0.792969	-0.132813	-0.554688	0.568807	0.043119	0.236697	-24.002075	18.234253	19.760132
C:\cware\Projects\Whales\OpenTag\T1_speed_30July\M19.DSG	7-1-2013	13:57:34	409573.000000	8191.460000	-0.761719	-0.113281	-0.605469	0.570642	0.045872	0.238532	-33.065796	18.463135	20.797729
C:\cware\Projects\Whales\OpenTag\T1_speed_30July\M19.DSG	7-1-2013	13:57:34	409574.000000	8191.480000	-0.703125	-0.113281	-0.667969	0.569725	0.046789	0.239450	-39.230347	12.832642	22.430420
C:\cware\Projects\Whales\OpenTag\T1_speed_30July\M19.DSG	7-1-2013	13:57:34	409575.000000	8191.500000	-0.628906	-0.144531	-0.644531	0.570642	0.048624	0.239450	-31.143188	-0.030518	21.804810
C:\cware\Projects\Whales\OpenTag\T1_speed_30July\M19.DSG	7-1-2013	13:57:34	409576.000000	8191.520000	-0.636719	-0.187500	-0.554688	0.572477	0.051376	0.238532	-18.997192	-8.712769	19.180298
C:\cware\Projects\Whales\OpenTag\T1_speed_30July\M19.DSG	7-1-2013	13:57:34	409577.000000	8191.540000	-0.667969	-0.234375	-0.500000	0.574312	0.051376	0.236697	-15.777588	-7.736206	17.578125
C:\cware\Projects\Whales\OpenTag\T1_speed_30July\M19.DSG	7-1-2013	13:57:34	409578.000000	8191.560000	-0.738281	-0.250000	-0.496094	0.575229	0.055963	0.234862	-11.428833	1.968384	17.181396
C:\cware\Projects\Whales\OpenTag\T1_speed_30July\M19.DSG	7-1-2013	13:57:34	409579.000000	8191.580000	-0.750000	-0.238281	-0.535156	0.575229	0.056881	0.234862	-7.568359	-0.915527	13.290405
C:\cware\Projects\Whales\OpenTag\T1_speed_30July\M19.DSG	7-1-2013	13:57:34	409580.000000	8191.600000	-0.753906	-0.210938	-0.585938	0.576147	0.059633	0.233028	-2.166748	-11.932373	8.117676
C:\cware\Projects\Whales\OpenTag\T1_speed_30July\M19.DSG	7-1-2013	13:57:34	409581.000000	8191.620000	-0.824219	-0.167969	-0.621094	0.576147	0.060550	0.231193	0.488281	-13.977051	4.791260
C:\cware\Projects\Whales\OpenTag\T1_speed_30July\M19.DSG	7-1-2013	13:57:34	409582.000000	8191.640000	-0.882813	-0.121094	-0.613281	0.577982	0.062385	0.229358	1.205444	-12.908936	-0.808716
C:\cware\Projects\Whales\OpenTag\T1_speed_30July\M19.DSG	7-1-2013	13:57:34	409583.000000	8191.660000	-0.949219	-0.089844	-0.613281	0.577064	0.062385	0.228440	-3.753662	-11.810303	-6.530762
C:\cware\Projects\Whales\OpenTag\T1_speed_30July\M19.DSG	7-1-2013	13:57:34	409584.000000	8191.680000	-0.980469	-0.050781	-0.628906	0.577064	0.063303	0.225688	-12.619019	-10.177612	-16.052246
C:\cware\Projects\Whales\OpenTag\T1_speed_30July\M19.DSG	7-1-2013	13:57:34	409585.000000	8191.700000	-1.031250	-0.121094	-0.574219	0.577064	0.062385	0.223853	-19.317627	-7.827759	-23.391724
C:\cware\Projects\Whales\OpenTag\T1_speed_30July\M19.DSG	7-1-2013	13:57:34	409586.000000	8191.720000	-1.097656	-0.183594	-0.578125	0.576147	0.061468	0.222936	-1.068115	-11.367798	-25.009155
C:\cware\Projects\Whales\OpenTag\T1_speed_30July\M19.DSG	7-1-2013	13:57:34	409587.000000	8191.740000	-1.023438	-0.246094	-0.613281	0.576147	0.061468	0.223853	36.163330	-16.220093	-15.686035
C:\cware\Projects\Whales\OpenTag\T1_speed_30July\M19.DSG	7-1-2013	13:57:34	409588.000000	8191.760000	-1.125000	-0.078125	-0.500000	0.577064	0.063303	0.222936	76.065063	-16.601563	-8.590698
C:\cware\Projects\Whales\OpenTag\T1_speed_30July\M19.DSG	7-1-2013	13:57:34	409589.000000	8191.780000	-1.140625	-0.085938	-0.445313	0.577982	0.066972	0.224771	98.403931	-14.404297	-6.469727
C:\cware\Projects\Whales\OpenTag\T1_speed_30July\M19.DSG	7-1-2013	13:57:34	409590.000000	8191.800000	-1.136719	-0.121094	-0.554688	0.577982	0.072477	0.229358	105.499268	-1.388550	-5.233765
C:\cware\Projects\Whales\OpenTag\T1_speed_30July\M19.DSG	7-1-2013	13:57:34	409591.000000	8191.820000	-1.093750	-0.136719	-0.664063	0.577982	0.077064	0.230275	100.219727	12.313843	-7.125854
C:\cware\Projects\Whales\OpenTag\T1_speed_30July\M19.DSG	7-1-2013	13:57:34	409592.000000	8191.840000	-1.050781	-0.195313	-0.691406	0.577982	0.083486	0.238532	93.688965	32.821655	-10.757446
C:\cware\Projects\Whales\OpenTag\T1_speed_30July\M19.DSG	7-1-2013	13:57:34	409593.000000	8191.860000	-0.898438	-0.296875	-0.644531	0.577982	0.085321	0.242202	90.820313	35.385132	-16.998291
C:\cware\Projects\Whales\OpenTag\T1_speed_30July\M19.DSG	7-1-2013	13:57:34	409594.000000	8191.880000	-0.707031	-0.375000	-0.589844	0.576147	0.090826	0.249541	86.853027	29.678345	-20.355225
C:\cware\Projects\Whales\OpenTag\T1_speed_30July\M19.DSG	7-1-2013	13:57:34	409595.000000	8191.900000	-0.558594	-0.453125	-0.468750	0.577064	0.092661	0.252294	73.593140	20.782471	-19.531250
C:\cware\Projects\Whales\OpenTag\T1_speed_30July\M19.DSG	7-1-2013	13:57:34	409596.000000	8191.920000	-0.390625	-0.605469	-0.281250	0.576147	0.094495	0.255963	49.423218	12.985229	-12.390137
C:\cware\Projects\Whales\OpenTag\T1_speed_30July\M19.DSG	7-1-2013	13:57:34	409597.000000	8191.940000	-0.281250	-0.789063	-0.066406	0.575229	0.096330	0.255963	32.821655	10.131836	-5.004883
C:\cware\Projects\Whales\OpenTag\T1_speed_30July\M19.DSG	7-1-2013	13:57:34	409598.000000	8191.960000	-0.250000	-0.882813	-0.003906	0.573394	0.095413	0.256881	22.857666	8.438110	-2.914429
C:\cware\Projects\Whales\OpenTag\T1_speed_30July\M19.DSG	7-1-2013	13:57:34	409599.000000	8191.980000	-0.382813	-0.816406	-0.035156	0.573394	0.098165	0.257798	18.554688	-1.129150	1.739502
C:\cware\Projects\Whales\OpenTag\T1_speed_30July\M19.DSG	7-1-2013	13:57:34	409600.000000	8192.000000	-0.503906	-0.808594	0.003906	0.573394	0.098165	0.255963	14.602661	-6.973267	9.002686
C:\cware\Projects\Whales\OpenTag\T1_speed_30July\M19.DSG	7-1-2013	13:57:34	409601.000000	8192.020000	-0.687500	-0.859375	-0.011719	0.573394	0.100000	0.255046	0.045776	-17.669678	6.759644
C:\cware\Projects\Whales\OpenTag\T1_speed_30July\M19.DSG	7-1-2013	13:57:34	409602.000000	8192.040000	-0.781250	-0.925781	-0.031250	0.573394	0.100000	0.252294	-34.088135	-39.627075	-14.221191
C:\cware\Projects\Whales\OpenTag\T1_speed_30July\M19.DSG	7-1-2013	13:57:34	409603.000000	8192.060000	-0.867188	-1.015625	-0.019531	0.573394	0.094495	0.245872	-59.875488	-46.035767	-35.736084
C:\cware\Projects\Whales\OpenTag\T1_speed_30July\M19.DSG	7-1-2013	13:57:34	409604.000000	8192.080000	-1.089844	-0.902344	-0.152344	0.574312	0.089908	0.242202	-49.606323	-42.297363	-49.896240
C:\cware\Projects\Whales\OpenTag\T1_speed_30July\M19.DSG	7-1-2013	13:57:34	409605.000000	8192.100000	-1.089844	-0.902344	-0.152344	0.574312	0.080734	0.235780	-24.185181	-48.843384	-49.407959
C:\cware\Projects\Whales\OpenTag\T1_speed_30July\M19.DSG	7-1-2013	13:57:34	409606.000000	8192.120000	-1.296875	-1.042969	-0.050781	0.575229	0.077982	0.232110	-10.757446	-60.165405	-38.696289
C:\cware\Projects\Whales\OpenTag\T1_speed_30July\M19.DSG	7-1-2013	13:57:34	409607.000000	8192.140000	-1.296875	-1.042969	-0.050781	0.575229	0.069725	0.224771	-17.227173	-58.898926	-27.450562
C:\cware\Projects\Whales\OpenTag\T1_speed_30July\M19.DSG	7-1-2013	13:57:34	409608.000000	8192.160000	-1.332031	-0.921875	-0.191406	0.575229	0.068807	0.222018	-32.241821	-40.939331	-25.497437
C:\cware\Projects\Whales\OpenTag\T1_speed_30July\M19.DSG	7-1-2013	13:57:34	409609.000000	8192.180000	-1.144531	-0.710938	-0.335938	0.577982	0.061468	0.216514	-40.802002	-25.985718	-39.169312
C:\cware\Projects\Whales\OpenTag\T1_speed_30July\M19.DSG	7-1-2013	13:57:34	409610.000000	8192.200000	-0.949219	-0.515625	-0.457031	0.577982	0.055963	0.211927	-33.676147	-22.705078	-59.204102
C:\cware\Projects\Whales\OpenTag\T1_speed_30July\M19.DSG	7-1-2013	13:57:34	409611.000000	8192.220000	-0.722656	-0.335938	-0.511719	0.577982	0.050459	0.213761	-17.135620	-31.295776	-70.251465
C:\cware\Projects\Whales\OpenTag\T1_speed_30July\M19.DSG	7-1-2013	13:57:34	409612.000000	8192.240000	-0.628906	-0.246094	-0.562500	0.578899	0.037615	0.212844	-6.637573	-35.324097	-77.819824
C:\cware\Projects\Whales\OpenTag\T1_speed_30July\M19.DSG	7-1-2013	13:57:34	409613.000000	8192.260000	-0.554688	-0.210938	-0.558594	0.577064	0.030275	0.210092	-10.803223	-10.772705	-69.885254
C:\cware\Projects\Whales\OpenTag\T1_speed_30July\M19.DSG	7-1-2013	13:57:34	409614.000000	8192.280000	-0.308594	-0.035156	-0.359375	0.576147	0.015596	0.210092	-7.156372	-5.859375	-55.358887
C:\cware\Projects\Whales\OpenTag\T1_speed_30July\M19.DSG	7-1-2013	13:57:34	409615.000000	8192.300000	-0.242188	0.089844	-0.179688	0.574312	0.008257	0.208257	-8.224487	-28.747559	-49.224854
C:\cware\Projects\Whales\OpenTag\T1_speed_30July\M19.DSG	7-1-2013	13:57:34	409616.000000	8192.320000	-0.441406	0.093750	-0.179688	0.571560	-0.003670	0.201835	-26.397705	-49.438477	-44.204712
C:\cware\Projects\Whales\OpenTag\T1_speed_30July\M19.DSG	7-1-2013	13:57:34	409617.000000	8192.340000	-0.765625	0.113281	-0.242188	0.568807	-0.010092	0.197248	-48.110962	-51.147461	-44.830322
C:\cware\Projects\Whales\OpenTag\T1_speed_30July\M19.DSG	7-1-2013	13:57:34	409618.000000	8192.360000	-1.101563	0.195313	-0.500000	0.562385	-0.022936	0.188073	-63.812256	-0.991821	-48.675537
C:\cware\Projects\Whales\OpenTag\T1_speed_30July\M19.DSG	7-1-2013	13:57:34	409619.000000	8192.380000	-1.191406	0.250000	-0.648438	0.560550	-0.030275	0.184404	-63.003540	34.515381	-46.661377
C:\cware\Projects\Whales\OpenTag\T1_speed_30July\M19.DSG	7-1-2013	13:57:34	409620.000000	8192.400000	-1.003906	0.519531	-0.503906	0.554128	-0.041284	0.179817	-68.496704	25.909424	-44.784546
C:\cware\Projects\Whales\OpenTag\T1_speed_30July\M19.DSG	7-1-2013	13:57:34	409621.000000	8192.420000	-1.035156	0.652344	-0.304688	0.550459	-0.046789	0.177064	-68.603516	11.856079	-35.278320
C:\cware\Projects\Whales\OpenTag\T1_speed_30July\M19.DSG	7-1-2013	13:57:34	409622.000000	8192.440000	-1.222656	0.621094	-0.238281	0.545872	-0.054128	0.169725	-61.187744	14.328003	-14.953613
C:\cware\Projects\Whales\OpenTag\T1_speed_30July\M19.DSG	7-1-2013	13:57:34	409623.000000	8192.460000	-1.328125	0.484375	-0.281250	0.544954	-0.055046	0.167890	-41.458130	16.296387	4.257202
C:\cware\Projects\Whales\OpenTag\T1_speed_30July\M19.DSG	7-1-2013	13:57:34	409624.000000	8192.480000	-1.250000	0.468750	-0.324219	0.546789	-0.055046	0.165138	-19.363403	1.342773	20.706177
C:\cware\Projects\Whales\OpenTag\T1_speed_30July\M19.DSG	7-1-2013	13:57:34	409625.000000	8192.500000	-1.144531	0.546875	-0.371094	0.547706	-0.054128	0.165138	-9.841919	-11.703491	27.420044
C:\cware\Projects\Whales\OpenTag\T1_speed_30July\M19.DSG	7-1-2013	13:57:34	409626.000000	8192.520000	-1.097656	0.625000	-0.425781	0.551376	-0.048624	0.165138	-1.983643	-13.092041	28.594971
C:\cware\Projects\Whales\OpenTag\T1_speed_30July\M19.DSG	7-1-2013	13:57:34	409627.000000	8192.540000	-1.023438	0.636719	-0.441406	0.553211	-0.046789	0.165138	1.953125	-12.054443	27.236938
C:\cware\Projects\Whales\OpenTag\T1_speed_30July\M19.DSG	7-1-2013	13:57:34	409628.000000	8192.560000	-0.976563	0.578125	-0.437500	0.557798	-0.040367	0.166972	8.819580	-6.927490	26.672363
C:\cware\Projects\Whales\OpenTag\T1_speed_30July\M19.DSG	7-1-2013	13:57:34	409629.000000	8192.580000	-0.968750	0.437500	-0.457031	0.561468	-0.037615	0.168807	12.283325	4.394531	26.535034
C:\cware\Projects\Whales\OpenTag\T1_speed_30July\M19.DSG	7-1-2013	13:57:34	409630.000000	8192.600000	-0.968750	0.371094	-0.453125	0.564220	-0.030275	0.174312	17.761230	15.106201	27.832031
C:\cware\Projects\Whales\OpenTag\T1_speed_30July\M19.DSG	7-1-2013	13:57:34	409631.000000	8192.620000	-0.933594	0.367188	-0.425781	0.566972	-0.024771	0.177982	26.443481	17.410278	29.083252
C:\cware\Projects\Whales\OpenTag\T1_speed_30July\M19.DSG	7-1-2013	13:57:34	409632.000000	8192.640000	-0.933594	0.390625	-0.417969	0.568807	-0.014679	0.187156	38.085938	19.027710	30.899048
C:\cware\Projects\Whales\OpenTag\T1_speed_30July\M19.DSG	7-1-2013	13:57:34	409633.000000	8192.660000	-0.945313	0.417969	-0.414063	0.570642	-0.008257	0.189908	49.392700	19.058228	31.677246
C:\cware\Projects\Whales\OpenTag\T1_speed_30July\M19.DSG	7-1-2013	13:57:34	409634.000000	8192.680000	-0.945313	0.425781	-0.417969	0.574312	-0.002752	0.194495	64.361572	13.351440	30.914307
C:\cware\Projects\Whales\OpenTag\T1_speed_30July\M19.DSG	7-1-2013	13:57:34	409635.000000	8192.700000	-0.929688	0.363281	-0.347656	0.576147	0.010092	0.201835	78.033447	-0.335693	31.478882
C:\cware\Projects\Whales\OpenTag\T1_speed_30July\M19.DSG	7-1-2013	13:57:34	409636.000000	8192.720000	-0.937500	0.269531	-0.253906	0.577064	0.018349	0.205505	92.926025	-14.236450	33.416748
C:\cware\Projects\Whales\OpenTag\T1_speed_30July\M19.DSG	7-1-2013	13:57:34	409637.000000	8192.740000	-1.085938	0.164063	-0.300781	0.578899	0.033028	0.211009	99.670410	4.379272	42.999268
C:\cware\Projects\Whales\OpenTag\T1_speed_30July\M19.DSG	7-1-2013	13:57:34	409638.000000	8192.760000	-1.113281	-0.140625	-0.421875	0.579817	0.039450	0.213761	109.481812	23.223877	60.165405
C:\cware\Projects\Whales\OpenTag\T1_speed_30July\M19.DSG	7-1-2013	13:57:34	409639.000000	8192.780000	-0.910156	-0.378906	-0.332031	0.580734	0.059633	0.223853	105.361938	19.165039	62.530518
C:\cware\Projects\Whales\OpenTag\T1_speed_30July\M19.DSG	7-1-2013	13:57:34	409640.000000	8192.800000	-0.820313	-0.460938	-0.281250	0.580734	0.066972	0.225688	90.286255	23.712158	59.432983
C:\cware\Projects\Whales\OpenTag\T1_speed_30July\M19.DSG	7-1-2013	13:57:34	409641.000000	8192.820000	-0.773438	-0.542969	-0.203125	0.581651	0.082569	0.233945	78.369141	36.392212	49.819946
C:\cware\Projects\Whales\OpenTag\T1_speed_30July\M19.DSG	7-1-2013	13:57:34	409642.000000	8192.840000	-0.574219	-0.742188	-0.003906	0.581651	0.088991	0.236697	49.621582	33.737183	32.821655
C:\cware\Projects\Whales\OpenTag\T1_speed_30July\M19.DSG	7-1-2013	13:57:34	409643.000000	8192.860000	-0.386719	-0.886719	0.136719	0.579817	0.096330	0.242202	10.589600	19.897461	21.636963
C:\cware\Projects\Whales\OpenTag\T1_speed_30July\M19.DSG	7-1-2013	13:57:34	409644.000000	8192.880000	-0.175781	-0.996094	0.253906	0.578899	0.099083	0.241284	-29.678345	-4.470825	23.300171
C:\cware\Projects\Whales\OpenTag\T1_speed_30July\M19.DSG	7-1-2013	13:57:34	409645.000000	8192.900000	-0.253906	-1.015625	0.214844	0.577064	0.100917	0.239450	-44.525146	-1.998901	30.212402
C:\cware\Projects\Whales\OpenTag\T1_speed_30July\M19.DSG	7-1-2013	13:57:34	409646.000000	8192.920000	-0.519531	-0.847656	-0.023438	0.576147	0.102752	0.239450	-25.115967	11.428833	41.091919
C:\cware\Projects\Whales\OpenTag\T1_speed_30July\M19.DSG	7-1-2013	13:57:34	409647.000000	8192.940000	-0.519531	-0.792969	-0.046875	0.575229	0.105505	0.239450	-1.449585	-6.149292	44.036865
C:\cware\Projects\Whales\OpenTag\T1_speed_30July\M19.DSG	7-1-2013	13:57:34	409648.000000	8192.960000	-0.484375	-0.792969	0.132813	0.574312	0.111009	0.236697	17.547607	-41.687012	38.269043
C:\cware\Projects\Whales\OpenTag\T1_speed_30July\M19.DSG	7-1-2013	13:57:34	409649.000000	8192.980000	-0.476563	-0.812500	0.246094	0.573394	0.113761	0.235780	28.381348	-59.463501	21.224976
C:\cware\Projects\Whales\OpenTag\T1_speed_30July\M19.DSG	7-1-2013	13:57:34	409650.000000	8193.000000	-0.707031	-0.839844	0.148438	0.573394	0.115596	0.227523	34.072876	-49.865723	-7.781982
C:\cware\Projects\Whales\OpenTag\T1_speed_30July\M19.DSG	7-1-2013	13:57:34	409651.000000	8193.020000	-0.968750	-0.832031	0.085938	0.574312	0.117431	0.223853	36.483765	-41.275024	-32.501221
C:\cware\Projects\Whales\OpenTag\T1_speed_30July\M19.DSG	7-1-2013	13:57:34	409652.000000	8193.040000	-1.027344	-0.937500	0.062500	0.570642	0.111009	0.219266	37.094116	-35.491943	-52.810669
C:\cware\Projects\Whales\OpenTag\T1_speed_30July\M19.DSG	7-1-2013	13:57:34	409653.000000	8193.060000	-1.003906	-1.066406	0.031250	0.570642	0.108257	0.217431	26.443481	-32.226563	-63.323975
C:\cware\Projects\Whales\OpenTag\T1_speed_30July\M19.DSG	7-1-2013	13:57:34	409654.000000	8193.080000	-1.050781	-1.128906	-0.011719	0.567890	0.100917	0.214679	4.379272	-39.932251	-65.277100
C:\cware\Projects\Whales\OpenTag\T1_speed_30July\M19.DSG	7-1-2013	13:57:34	409655.000000	8193.100000	-1.050781	-1.128906	-0.011719	0.566972	0.096330	0.211009	-21.987915	-45.578003	-60.226440
C:\cware\Projects\Whales\OpenTag\T1_speed_30July\M19.DSG	7-1-2013	13:57:34	409656.000000	8193.120000	-1.246094	-1.125000	-0.296875	0.566055	0.088073	0.201835	-63.720703	-45.135498	-46.340942
C:\cware\Projects\Whales\OpenTag\T1_speed_30July\M19.DSG	7-1-2013	13:57:34	409657.000000	8193.140000	-1.246094	-1.125000	-0.296875	0.565138	0.083486	0.200917	-85.388184	-48.110962	-33.782959
C:\cware\Projects\Whales\OpenTag\T1_speed_30July\M19.DSG	7-1-2013	13:57:34	409658.000000	8193.160000	-1.269531	-0.550781	-0.617188	0.566055	0.077064	0.193578	-81.710815	-31.143188	-27.984619
C:\cware\Projects\Whales\OpenTag\T1_speed_30July\M19.DSG	7-1-2013	13:57:34	409659.000000	8193.180000	-1.015625	-0.378906	-0.660156	0.565138	0.073394	0.192661	-67.550659	-26.885986	-36.407471
C:\cware\Projects\Whales\OpenTag\T1_speed_30July\M19.DSG	7-1-2013	13:57:34	409660.000000	8193.200000	-0.855469	-0.371094	-0.695313	0.566055	0.066972	0.186239	-62.225342	-22.537231	-47.393799
C:\cware\Projects\Whales\OpenTag\T1_speed_30July\M19.DSG	7-1-2013	13:57:34	409661.000000	8193.220000	-0.792969	-0.281250	-0.632813	0.567890	0.060550	0.183486	-62.347412	-13.015747	-53.726196
C:\cware\Projects\Whales\OpenTag\T1_speed_30July\M19.DSG	7-1-2013	13:57:34	409662.000000	8193.240000	-0.847656	-0.210938	-0.464844	0.566972	0.052294	0.183486	-55.435181	-0.686646	-62.469482
C:\cware\Projects\Whales\OpenTag\T1_speed_30July\M19.DSG	7-1-2013	13:57:34	409663.000000	8193.260000	-0.878906	-0.261719	-0.359375	0.566055	0.048624	0.181651	-50.460815	4.577637	-68.527222
C:\cware\Projects\Whales\OpenTag\T1_speed_30July\M19.DSG	7-1-2013	13:57:34	409664.000000	8193.280000	-0.910156	-0.335938	-0.226563	0.566055	0.036697	0.182569	-37.811279	4.272461	-75.836182
C:\cware\Projects\Whales\OpenTag\T1_speed_30July\M19.DSG	7-1-2013	13:57:34	409665.000000	8193.300000	-0.933594	-0.378906	-0.179688	0.564220	0.030275	0.180734	-28.549194	3.982544	-79.742432
C:\cware\Projects\Whales\OpenTag\T1_speed_30July\M19.DSG	7-1-2013	13:57:34	409666.000000	8193.320000	-0.867188	-0.261719	-0.152344	0.563303	0.018349	0.180734	-21.774292	-0.030518	-77.423096
C:\cware\Projects\Whales\OpenTag\T1_speed_30July\M19.DSG	7-1-2013	13:57:34	409667.000000	8193.340000	-0.792969	-0.066406	-0.156250	0.563303	0.012844	0.181651	-15.365601	-5.462646	-73.379517
C:\cware\Projects\Whales\OpenTag\T1_speed_30July\M19.DSG	7-1-2013	13:57:34	409668.000000	8193.360000	-0.781250	0.058594	-0.125000	0.558716	0.000000	0.179817	-9.307861	-9.506226	-68.969727
C:\cware\Projects\Whales\OpenTag\T1_speed_30July\M19.DSG	7-1-2013	13:57:34	409669.000000	8193.380000	-0.835938	0.003906	-0.136719	0.557798	-0.004587	0.178899	-10.360718	-3.189087	-66.467285
C:\cware\Projects\Whales\OpenTag\T1_speed_30July\M19.DSG	7-1-2013	13:57:34	409670.000000	8193.400000	-0.835938	-0.132813	-0.109375	0.556881	-0.011009	0.178899	-22.933960	12.481689	-61.767578
C:\cware\Projects\Whales\OpenTag\T1_speed_30July\M19.DSG	7-1-2013	13:57:34	409671.000000	8193.420000	-0.816406	-0.218750	-0.117188	0.552294	-0.022018	0.179817	-36.376953	21.469116	-53.817749
C:\cware\Projects\Whales\OpenTag\T1_speed_30July\M19.DSG	7-1-2013	13:57:34	409672.000000	8193.440000	-0.800781	-0.132813	-0.121094	0.551376	-0.027523	0.179817	-44.433594	21.575928	-45.837402
C:\cware\Projects\Whales\OpenTag\T1_speed_30July\M19.DSG	7-1-2013	13:57:34	409673.000000	8193.460000	-0.847656	0.085938	-0.074219	0.546789	-0.037615	0.176147	-46.630859	20.736694	-38.803101
C:\cware\Projects\Whales\OpenTag\T1_speed_30July\M19.DSG	7-1-2013	13:57:34	409674.000000	8193.480000	-0.917969	0.257813	-0.007813	0.545872	-0.042202	0.177064	-50.598145	24.276733	-26.977539
C:\cware\Projects\Whales\OpenTag\T1_speed_30July\M19.DSG	7-1-2013	13:57:34	409675.000000	8193.500000	-0.871094	0.382813	0.011719	0.542202	-0.047706	0.173394	-60.836792	11.001587	-14.968872
C:\cware\Projects\Whales\OpenTag\T1_speed_30July\M19.DSG	7-1-2013	13:57:34	409676.000000	8193.520000	-0.898438	0.464844	-0.031250	0.541284	-0.051376	0.171560	-64.498901	6.118774	-8.163452
C:\cware\Projects\Whales\OpenTag\T1_speed_30July\M19.DSG	7-1-2013	13:57:34	409677.000000	8193.540000	-0.980469	0.484375	-0.175781	0.540367	-0.055046	0.164220	-54.840088	6.927490	-4.623413
C:\cware\Projects\Whales\OpenTag\T1_speed_30July\M19.DSG	7-1-2013	13:57:34	409678.000000	8193.560000	-1.015625	0.515625	-0.234375	0.539450	-0.055963	0.163303	-43.045044	9.902954	0.183105
C:\cware\Projects\Whales\OpenTag\T1_speed_30July\M19.DSG	7-1-2013	13:57:34	409679.000000	8193.580000	-1.011719	0.535156	-0.203125	0.538532	-0.057798	0.159633	-35.415649	7.431030	5.935669
C:\cware\Projects\Whales\OpenTag\T1_speed_30July\M19.DSG	7-1-2013	13:57:34	409680.000000	8193.600000	-1.023438	0.539063	-0.203125	0.539450	-0.056881	0.158716	-27.053833	-0.961304	10.955811
C:\cware\Projects\Whales\OpenTag\T1_speed_30July\M19.DSG	7-1-2013	13:57:34	409681.000000	8193.620000	-1.058594	0.523438	-0.234375	0.540367	-0.054128	0.157798	-19.210815	-4.455566	14.755249
C:\cware\Projects\Whales\OpenTag\T1_speed_30July\M19.DSG	7-1-2013	13:57:34	409682.000000	8193.640000	-1.078125	0.472656	-0.273438	0.542202	-0.051376	0.157798	-11.260986	0.274658	21.392822
C:\cware\Projects\Whales\OpenTag\T1_speed_30July\M19.DSG	7-1-2013	13:57:34	409683.000000	8193.660000	-1.058594	0.457031	-0.300781	0.543119	-0.049541	0.157798	-6.973267	4.608154	28.381348
C:\cware\Projects\Whales\OpenTag\T1_speed_30July\M19.DSG	7-1-2013	13:57:34	409684.000000	8193.680000	-1.019531	0.410156	-0.304688	0.547706	-0.043119	0.158716	-3.662109	10.055542	36.743164
C:\cware\Projects\Whales\OpenTag\T1_speed_30July\M19.DSG	7-1-2013	13:57:34	409685.000000	8193.700000	-0.988281	0.359375	-0.312500	0.550459	-0.039450	0.160550	-2.182007	14.694214	42.297363
C:\cware\Projects\Whales\OpenTag\T1_speed_30July\M19.DSG	7-1-2013	13:57:34	409686.000000	8193.720000	-0.929688	0.335938	-0.351563	0.555963	-0.029358	0.164220	-0.778198	17.684937	44.052124
C:\cware\Projects\Whales\OpenTag\T1_speed_30July\M19.DSG	7-1-2013	13:57:34	409687.000000	8193.740000	-0.949219	0.335938	-0.339844	0.556881	-0.026606	0.165138	4.135132	22.415161	43.670654
C:\cware\Projects\Whales\OpenTag\T1_speed_30July\M19.DSG	7-1-2013	13:57:34	409688.000000	8193.760000	-0.941406	0.300781	-0.414063	0.561468	-0.014679	0.170642	10.238647	26.779175	43.426514
C:\cware\Projects\Whales\OpenTag\T1_speed_30July\M19.DSG	7-1-2013	13:57:34	409689.000000	8193.780000	-0.945313	0.289063	-0.445313	0.564220	-0.010092	0.174312	23.864746	27.923584	42.877197
C:\cware\Projects\Whales\OpenTag\T1_speed_30July\M19.DSG	7-1-2013	13:57:34	409690.000000	8193.800000	-0.957031	0.289063	-0.402344	0.567890	0.001835	0.179817	44.662476	27.694702	40.893555
C:\cware\Projects\Whales\OpenTag\T1_speed_30July\M19.DSG	7-1-2013	13:57:34	409691.000000	8193.820000	-1.003906	0.324219	-0.359375	0.568807	0.006422	0.184404	65.216064	20.401001	37.719727
C:\cware\Projects\Whales\OpenTag\T1_speed_30July\M19.DSG	7-1-2013	13:57:34	409692.000000	8193.840000	-1.101563	0.195313	-0.367188	0.571560	0.020183	0.193578	99.136353	19.760132	49.819946
C:\cware\Projects\Whales\OpenTag\T1_speed_30July\M19.DSG	7-1-2013	13:57:34	409693.000000	8193.860000	-0.992188	-0.101563	-0.199219	0.573394	0.026606	0.198165	104.278564	4.287720	50.918579
C:\cware\Projects\Whales\OpenTag\T1_speed_30July\M19.DSG	7-1-2013	13:57:34	409694.000000	8193.880000	-1.054688	-0.343750	-0.117188	0.574312	0.042202	0.206422	90.240479	-2.853394	57.250977
C:\cware\Projects\Whales\OpenTag\T1_speed_30July\M19.DSG	7-1-2013	13:57:34	409695.000000	8193.900000	-1.082031	-0.675781	-0.148438	0.577064	0.047706	0.207339	83.267212	-3.692627	55.480957
C:\cware\Projects\Whales\OpenTag\T1_speed_30July\M19.DSG	7-1-2013	13:57:34	409696.000000	8193.920000	-1.210938	-0.839844	-0.304688	0.579817	0.061468	0.212844	69.122314	15.304565	43.167114
C:\cware\Projects\Whales\OpenTag\T1_speed_30July\M19.DSG	7-1-2013	13:57:34	409697.000000	8193.940000	-1.308594	-0.738281	-0.457031	0.580734	0.067890	0.219266	51.559448	29.113770	41.000366
C:\cware\Projects\Whales\OpenTag\T1_speed_30July\M19.DSG	7-1-2013	13:57:34	409698.000000	8193.960000	-1.128906	-0.714844	-0.449219	0.582569	0.077064	0.222936	10.971069	45.303345	37.475586
C:\cware\Projects\Whales\OpenTag\T1_speed_30July\M19.DSG	7-1-2013	13:57:34	409699.000000	8193.980000	-0.765625	-0.847656	-0.222656	0.583486	0.081651	0.227523	-11.093140	59.387207	13.351440
C:\cware\Projects\Whales\OpenTag\T1_speed_30July\M19.DSG	7-1-2013	13:57:34	409700.000000	8194.000000	-0.250000	-0.980469	0.015625	0.582569	0.082569	0.233028	-14.633179	19.134521	-20.294189
C:\cware\Projects\Whales\OpenTag\T1_speed_30July\M19.DSG	7-1-2013	13:57:34	409701.000000	8194.020000	0.074219	-1.085938	0.300781	0.583486	0.081651	0.232110	-29.998779	-36.712646	-13.381958
C:\cware\Projects\Whales\OpenTag\T1_speed_30July\M19.DSG	7-1-2013	13:57:34	409702.000000	8194.040000	-0.148438	-1.050781	0.296875	0.583486	0.079817	0.224771	-40.924072	-35.049438	23.590088
C:\cware\Projects\Whales\OpenTag\T1_speed_30July\M19.DSG	7-1-2013	13:57:34	409703.000000	8194.060000	-0.468750	-1.054688	-0.062500	0.584404	0.083486	0.223853	-48.355103	4.135132	44.174194
C:\cware\Projects\Whales\OpenTag\T1_speed_30July\M19.DSG	7-1-2013	13:57:34	409704.000000	8194.080000	-0.460938	-0.910156	-0.203125	0.583486	0.085321	0.222018	-54.916382	13.778687	48.065186
C:\cware\Projects\Whales\OpenTag\T1_speed_30July\M19.DSG	7-1-2013	13:57:34	409705.000000	8194.100000	-0.308594	-0.785156	-0.152344	0.585321	0.087156	0.222018	-44.494629	11.520386	32.226563
C:\cware\Projects\Whales\OpenTag\T1_speed_30July\M19.DSG	7-1-2013	13:57:34	409706.000000	8194.120000	-0.480469	-0.515625	-0.238281	0.586239	0.086239	0.223853	-35.980225	30.746460	-10.833740
C:\cware\Projects\Whales\OpenTag\T1_speed_30July\M19.DSG	7-1-2013	13:57:34	409707.000000	8194.140000	-0.480469	-0.515625	-0.238281	0.582569	0.082569	0.225688	-40.847778	37.094116	-44.418335
C:\cware\Projects\Whales\OpenTag\T1_speed_30July\M19.DSG	7-1-2013	13:57:34	409708.000000	8194.160000	-0.484375	-0.757813	0.035156	0.580734	0.076147	0.227523	-56.671143	-16.952515	-58.624268
C:\cware\Projects\Whales\OpenTag\T1_speed_30July\M19.DSG	7-1-2013	13:57:34	409709.000000	8194.180000	-0.484375	-0.757813	0.035156	0.577982	0.064220	0.217431	-61.080933	-68.542480	-32.867432
C:\cware\Projects\Whales\OpenTag\T1_speed_30July\M19.DSG	7-1-2013	13:57:34	409710.000000	8194.200000	-1.457031	-0.890625	-0.070313	0.578899	0.059633	0.211927	-64.285278	-61.904907	-10.620117
C:\cware\Projects\Whales\OpenTag\T1_speed_30July\M19.DSG	7-1-2013	13:57:34	409711.000000	8194.220000	-1.558594	-0.871094	-0.117188	0.577982	0.054128	0.201835	-77.560425	-29.953003	-23.498535
C:\cware\Projects\Whales\OpenTag\T1_speed_30July\M19.DSG	7-1-2013	13:57:34	409712.000000	8194.240000	-1.281250	-0.796875	-0.117188	0.577982	0.048624	0.198165	-95.672607	-27.206421	-47.317505
C:\cware\Projects\Whales\OpenTag\T1_speed_30July\M19.DSG	7-1-2013	13:57:34	409713.000000	8194.260000	-1.167969	-0.660156	-0.117188	0.576147	0.034862	0.188991	-94.512939	-33.966064	-57.250977
C:\cware\Projects\Whales\OpenTag\T1_speed_30July\M19.DSG	7-1-2013	13:57:34	409714.000000	8194.280000	-1.144531	-0.496094	-0.136719	0.574312	0.030275	0.184404	-76.904297	-38.208008	-67.123413
C:\cware\Projects\Whales\OpenTag\T1_speed_30July\M19.DSG	7-1-2013	13:57:34	409715.000000	8194.300000	-1.070313	-0.363281	-0.210938	0.571560	0.013761	0.174312	-60.302734	-48.736572	-75.241089
C:\cware\Projects\Whales\OpenTag\T1_speed_30July\M19.DSG	7-1-2013	13:57:34	409716.000000	8194.320000	-1.105469	-0.195313	-0.335938	0.568807	0.005505	0.169725	-65.551758	-33.279419	-71.350098
C:\cware\Projects\Whales\OpenTag\T1_speed_30July\M19.DSG	7-1-2013	13:57:34	409717.000000	8194.340000	-1.328125	0.031250	-0.527344	0.564220	-0.006422	0.164220	-62.713623	23.971558	-54.336548
C:\cware\Projects\Whales\OpenTag\T1_speed_30July\M19.DSG	7-1-2013	13:57:34	409718.000000	8194.360000	-1.214844	0.406250	-0.562500	0.562385	-0.012844	0.165138	-71.136475	85.922241	-47.531128
C:\cware\Projects\Whales\OpenTag\T1_speed_30July\M19.DSG	7-1-2013	13:57:34	409719.000000	8194.380000	-1.121094	0.546875	-0.664063	0.560550	-0.018349	0.167890	-68.908691	108.428955	-34.042358
C:\cware\Projects\Whales\OpenTag\T1_speed_30July\M19.DSG	7-1-2013	13:57:34	409720.000000	8194.400000	-0.910156	0.750000	-0.585938	0.559633	-0.026606	0.175229	-65.170288	107.742310	-28.701782
C:\cware\Projects\Whales\OpenTag\T1_speed_30July\M19.DSG	7-1-2013	13:57:34	409721.000000	8194.420000	-0.906250	0.753906	-0.625000	0.557798	-0.031193	0.177064	-43.533325	110.351563	-26.062012
C:\cware\Projects\Whales\OpenTag\T1_speed_30July\M19.DSG	7-1-2013	13:57:34	409722.000000	8194.440000	-0.953125	0.675781	-0.523438	0.555963	-0.036697	0.186239	-41.397095	111.618042	-21.942139
C:\cware\Projects\Whales\OpenTag\T1_speed_30July\M19.DSG	7-1-2013	13:57:34	409723.000000	8194.460000	-0.898438	0.585938	-0.476563	0.555046	-0.038532	0.192661	-41.870117	112.564087	-19.699097
C:\cware\Projects\Whales\OpenTag\T1_speed_30July\M19.DSG	7-1-2013	13:57:34	409724.000000	8194.480000	-0.800781	0.527344	-0.500000	0.552294	-0.041284	0.201835	-38.131714	92.712402	-18.127441
C:\cware\Projects\Whales\OpenTag\T1_speed_30July\M19.DSG	7-1-2013	13:57:34	409725.000000	8194.500000	-0.789063	0.500000	-0.550781	0.550459	-0.044037	0.206422	-31.631470	76.889038	-17.837524
C:\cware\Projects\Whales\OpenTag\T1_speed_30July\M19.DSG	7-1-2013	13:57:34	409726.000000	8194.520000	-0.777344	0.410156	-0.589844	0.549541	-0.045872	0.213761	-16.799927	60.714722	-17.517090
C:\cware\Projects\Whales\OpenTag\T1_speed_30July\M19.DSG	7-1-2013	13:57:34	409727.000000	8194.540000	-0.792969	0.367188	-0.574219	0.548624	-0.045872	0.217431	-1.998901	51.757813	-14.724731
C:\cware\Projects\Whales\OpenTag\T1_speed_30July\M19.DSG	7-1-2013	13:57:34	409728.000000	8194.560000	-0.769531	0.339844	-0.578125	0.546789	-0.046789	0.224771	14.968872	42.068481	-9.628296
C:\cware\Projects\Whales\OpenTag\T1_speed_30July\M19.DSG	7-1-2013	13:57:34	409729.000000	8194.580000	-0.695313	0.300781	-0.636719	0.545872	-0.044954	0.230275	23.132324	24.368286	-4.440308
C:\cware\Projects\Whales\OpenTag\T1_speed_30July\M19.DSG	7-1-2013	13:57:34	409730.000000	8194.600000	-0.703125	0.214844	-0.667969	0.545872	-0.043119	0.238532	21.881104	17.959595	1.831055
C:\cware\Projects\Whales\OpenTag\T1_speed_30July\M19.DSG	7-1-2013	13:57:34	409731.000000	8194.620000	-0.683594	0.132813	-0.703125	0.544954	-0.042202	0.241284	20.919800	13.595581	3.845215
C:\cware\Projects\Whales\OpenTag\T1_speed_30July\M19.DSG	7-1-2013	13:57:34	409732.000000	8194.640000	-0.632813	0.054688	-0.660156	0.544037	-0.036697	0.246789	24.795532	8.239746	9.170532
C:\cware\Projects\Whales\OpenTag\T1_speed_30July\M19.DSG	7-1-2013	13:57:34	409733.000000	8194.660000	-0.648438	0.042969	-0.648438	0.544954	-0.035780	0.248624	27.618408	9.231567	14.953613
C:\cware\Projects\Whales\OpenTag\T1_speed_30July\M19.DSG	7-1-2013	13:57:34	409734.000000	8194.680000	-0.714844	0.050781	-0.636719	0.545872	-0.027523	0.254128	23.056030	13.427734	19.851685
C:\cware\Projects\Whales\OpenTag\T1_speed_30July\M19.DSG	7-1-2013	13:57:34	409735.000000	8194.700000	-0.742188	0.039063	-0.640625	0.546789	-0.023853	0.255963	17.181396	13.381958	22.399902
C:\cware\Projects\Whales\OpenTag\T1_speed_30July\M19.DSG	7-1-2013	13:57:34	409736.000000	8194.720000	-0.781250	0.015625	-0.628906	0.547706	-0.018349	0.259633	10.452271	11.917114	26.931763
C:\cware\Projects\Whales\OpenTag\T1_speed_30July\M19.DSG	7-1-2013	13:57:34	409737.000000	8194.740000	-0.835938	-0.046875	-0.566406	0.549541	-0.014679	0.261468	9.780884	9.979248	31.616211
C:\cware\Projects\Whales\OpenTag\T1_speed_30July\M19.DSG	7-1-2013	13:57:34	409738.000000	8194.760000	-0.890625	-0.132813	-0.531250	0.548624	-0.006422	0.263303	7.293701	14.068604	40.512085
C:\cware\Projects\Whales\OpenTag\T1_speed_30July\M19.DSG	7-1-2013	13:57:34	409739.000000	8194.780000	-0.882813	-0.226563	-0.515625	0.550459	-0.002752	0.265138	-0.137329	13.442993	44.967651
C:\cware\Projects\Whales\OpenTag\T1_speed_30July\M19.DSG	7-1-2013	13:57:34	409740.000000	8194.800000	-0.855469	-0.273438	-0.515625	0.549541	0.004587	0.266055	-16.326904	13.473511	51.010132
C:\cware\Projects\Whales\OpenTag\T1_speed_30July\M19.DSG	7-1-2013	13:57:34	409741.000000	8194.820000	-0.871094	-0.253906	-0.574219	0.551376	0.009174	0.266972	-21.987915	14.648438	56.503296
C:\cware\Projects\Whales\OpenTag\T1_speed_30July\M19.DSG	7-1-2013	13:57:34	409742.000000	8194.840000	-0.878906	-0.257813	-0.625000	0.552294	0.012844	0.266055	-21.926880	10.147095	57.495117
C:\cware\Projects\Whales\OpenTag\T1_speed_30July\M19.DSG	7-1-2013	13:57:34	409743.000000	8194.860000	-0.957031	-0.335938	-0.644531	0.553211	0.022018	0.266972	-14.556885	21.484375	61.294556
C:\cware\Projects\Whales\OpenTag\T1_speed_30July\M19.DSG	7-1-2013	13:57:34	409744.000000	8194.880000	-0.871094	-0.464844	-0.589844	0.553211	0.025688	0.267890	4.135132	28.762817	58.410645
C:\cware\Projects\Whales\OpenTag\T1_speed_30July\M19.DSG	7-1-2013	13:57:34	409745.000000	8194.900000	-0.785156	-0.523438	-0.652344	0.552294	0.034862	0.272477	11.154175	38.269043	44.540405
C:\cware\Projects\Whales\OpenTag\T1_speed_30July\M19.DSG	7-1-2013	13:57:34	409746.000000	8194.920000	-0.707031	-0.492188	-0.746094	0.551376	0.037615	0.273394	27.923584	15.487671	28.289795
C:\cware\Projects\Whales\OpenTag\T1_speed_30July\M19.DSG	7-1-2013	13:57:34	409747.000000	8194.940000	-0.574219	-0.445313	-0.796875	0.549541	0.043119	0.277982	48.553467	-12.039185	16.387939
C:\cware\Projects\Whales\OpenTag\T1_speed_30July\M19.DSG	7-1-2013	13:57:34	409748.000000	8194.960000	-0.550781	-0.394531	-0.824219	0.550459	0.045872	0.277982	54.809570	-26.245117	3.692627
C:\cware\Projects\Whales\OpenTag\T1_speed_30July\M19.DSG	7-1-2013	13:57:34	409749.000000	8194.980000	-0.558594	-0.382813	-0.855469	0.550459	0.050459	0.276147	45.623779	-23.132324	-7.049561
C:\cware\Projects\Whales\OpenTag\T1_speed_30July\M19.DSG	7-1-2013	13:57:34	409750.000000	8195.000000	-0.503906	-0.367188	-0.984375	0.550459	0.051376	0.276147	28.396606	-20.843506	-15.945435
C:\cware\Projects\Whales\OpenTag\T1_speed_30July\M19.DSG	7-1-2013	13:57:34	409751.000000	8195.020000	-0.433594	-0.339844	-1.000000	0.551376	0.053211	0.277064	18.127441	-25.344849	-14.816284
C:\cware\Projects\Whales\OpenTag\T1_speed_30July\M19.DSG	7-1-2013	13:57:34	409752.000000	8195.040000	-0.468750	-0.406250	-0.914063	0.551376	0.053211	0.273394	11.047363	-33.050537	-9.536743
C:\cware\Projects\Whales\OpenTag\T1_speed_30July\M19.DSG	7-1-2013	13:57:34	409753.000000	8195.060000	-0.585938	-0.488281	-0.878906	0.552294	0.053211	0.270642	-0.442505	-33.432007	-7.263184
C:\cware\Projects\Whales\OpenTag\T1_speed_30July\M19.DSG	7-1-2013	13:57:34	409754.000000	8195.080000	-0.687500	-0.558594	-0.800781	0.555046	0.053211	0.268807	-11.184692	-26.397705	-3.952026
C:\cware\Projects\Whales\OpenTag\T1_speed_30July\M19.DSG	7-1-2013	13:57:34	409755.000000	8195.100000	-0.699219	-0.589844	-0.746094	0.555046	0.053211	0.267890	-11.993408	-26.473999	-6.027222
C:\cware\Projects\Whales\OpenTag\T1_speed_30July\M19.DSG	7-1-2013	13:57:34	409756.000000	8195.120000	-0.652344	-0.582031	-0.718750	0.556881	0.053211	0.262385	-10.650635	-38.879395	-11.672974
C:\cware\Projects\Whales\OpenTag\T1_speed_30July\M19.DSG	7-1-2013	13:57:34	409757.000000	8195.140000	-0.601563	-0.554688	-0.703125	0.557798	0.053211	0.260550	-9.063721	-50.872803	-14.022827
C:\cware\Projects\Whales\OpenTag\T1_speed_30July\M19.DSG	7-1-2013	13:57:34	409758.000000	8195.160000	-0.687500	-0.484375	-0.640625	0.561468	0.050459	0.254128	-10.086060	-61.035156	-14.251709
C:\cware\Projects\Whales\OpenTag\T1_speed_30July\M19.DSG	7-1-2013	13:57:34	409759.000000	8195.180000	-0.687500	-0.484375	-0.640625	0.562385	0.050459	0.250459	-15.457153	-64.239502	-13.198853
C:\cware\Projects\Whales\OpenTag\T1_speed_30July\M19.DSG	7-1-2013	13:57:34	409760.000000	8195.200000	-0.730469	-0.562500	-0.523438	0.565138	0.048624	0.241284	-26.229858	-65.902710	-12.817383
C:\cware\Projects\Whales\OpenTag\T1_speed_30July\M19.DSG	7-1-2013	13:57:34	409761.000000	8195.220000	-0.703125	-0.390625	-0.566406	0.567890	0.045872	0.236697	-32.562256	-66.848755	-15.670776
C:\cware\Projects\Whales\OpenTag\T1_speed_30July\M19.DSG	7-1-2013	13:57:34	409762.000000	8195.240000	-0.652344	-0.269531	-0.625000	0.569725	0.042202	0.224771	-31.936646	-74.813843	-19.210815
C:\cware\Projects\Whales\OpenTag\T1_speed_30July\M19.DSG	7-1-2013	13:57:34	409763.000000	8195.260000	-0.695313	-0.113281	-0.589844	0.571560	0.041284	0.219266	-17.395020	-76.797485	-22.583008
C:\cware\Projects\Whales\OpenTag\T1_speed_30July\M19.DSG	7-1-2013	13:57:34	409764.000000	8195.280000	-0.640625	-0.070313	-0.652344	0.573394	0.036697	0.209174	10.986328	-67.886353	-33.874512
C:\cware\Projects\Whales\OpenTag\T1_speed_30July\M19.DSG	7-1-2013	13:57:34	409765.000000	8195.300000	-0.769531	-0.578125	-0.429688	0.574312	0.034862	0.202752	-0.671387	-83.129883	-44.235229
C:\cware\Projects\Whales\OpenTag\T1_speed_30July\M19.DSG	7-1-2013	13:57:34	409766.000000	8195.320000	-0.957031	-0.609375	-0.363281	0.573394	0.027523	0.191743	-21.118164	-79.864502	-46.249390
C:\cware\Projects\Whales\OpenTag\T1_speed_30July\M19.DSG	7-1-2013	13:57:34	409767.000000	8195.340000	-1.082031	-0.359375	-0.308594	0.573394	0.024771	0.185321	-23.147583	-55.465698	-45.486450
C:\cware\Projects\Whales\OpenTag\T1_speed_30July\M19.DSG	7-1-2013	13:57:34	409768.000000	8195.360000	-1.148438	-0.093750	-0.281250	0.572477	0.016514	0.177064	-14.114380	-25.680542	-46.691895
C:\cware\Projects\Whales\OpenTag\T1_speed_30July\M19.DSG	7-1-2013	13:57:34	409769.000000	8195.380000	-1.234375	0.074219	-0.296875	0.570642	0.013761	0.176147	-7.400513	-10.269165	-44.281006
C:\cware\Projects\Whales\OpenTag\T1_speed_30July\M19.DSG	7-1-2013	13:57:34	409770.000000	8195.400000	-1.277344	0.085938	-0.316406	0.569725	0.006422	0.175229	-1.693726	-0.122070	-36.651611
C:\cware\Projects\Whales\OpenTag\T1_speed_30July\M19.DSG	7-1-2013	13:57:34	409771.000000	8195.420000	-1.218750	0.046875	-0.304688	0.567890	0.004587	0.173394	-7.965088	1.403809	-25.299072
C:\cware\Projects\Whales\OpenTag\T1_speed_30July\M19.DSG	7-1-2013	13:57:34	409772.000000	8195.440000	-1.191406	0.003906	-0.351563	0.566972	0.001835	0.173394	-23.880005	6.210327	-11.901855
C:\cware\Projects\Whales\OpenTag\T1_speed_30July\M19.DSG	7-1-2013	13:57:34	409773.000000	8195.460000	-1.093750	-0.019531	-0.328125	0.566972	0.001835	0.174312	-30.578613	11.184692	-1.693726
C:\cware\Projects\Whales\OpenTag\T1_speed_30July\M19.DSG	7-1-2013	13:57:34	409774.000000	8195.480000	-0.984375	-0.003906	-0.261719	0.568807	0.002752	0.174312	-31.448364	5.325317	3.936768
C:\cware\Projects\Whales\OpenTag\T1_speed_30July\M19.DSG	7-1-2013	13:57:34	409775.000000	8195.500000	-0.964844	0.007813	-0.234375	0.568807	0.002752	0.172477	-25.405884	4.318237	5.584717
C:\cware\Projects\Whales\OpenTag\T1_speed_30July\M19.DSG	7-1-2013	13:57:34	409776.000000	8195.520000	-0.937500	-0.007813	-0.238281	0.568807	0.004587	0.175229	-14.724731	6.591797	7.827759
C:\cware\Projects\Whales\OpenTag\T1_speed_30July\M19.DSG	7-1-2013	13:57:34	409777.000000	8195.540000	-0.921875	-0.035156	-0.242188	0.568807	0.004587	0.175229	-7.263184	6.195068	9.826660
C:\cware\Projects\Whales\OpenTag\T1_speed_30July\M19.DSG	7-1-2013	13:57:34	409778.000000	8195.560000	-0.921875	-0.070313	-0.277344	0.570642	0.005505	0.175229	-4.547119	8.789063	12.100220
C:\cware\Projects\Whales\OpenTag\T1_speed_30July\M19.DSG	7-1-2013	13:57:34	409779.000000	8195.580000	-0.921875	-0.062500	-0.324219	0.571560	0.010092	0.177064	-6.454468	13.076782	14.099121
C:\cware\Projects\Whales\OpenTag\T1_speed_30July\M19.DSG	7-1-2013	13:57:34	409780.000000	8195.600000	-0.933594	-0.027344	-0.351563	0.570642	0.010092	0.178899	-6.958008	21.301270	17.272949
C:\cware\Projects\Whales\OpenTag\T1_speed_30July\M19.DSG	7-1-2013	13:57:34	409781.000000	8195.620000	-0.949219	-0.007813	-0.363281	0.571560	0.013761	0.182569	-4.364014	30.197144	22.064209
C:\cware\Projects\Whales\OpenTag\T1_speed_30July\M19.DSG	7-1-2013	13:57:34	409782.000000	8195.640000	-0.957031	0.003906	-0.402344	0.572477	0.016514	0.183486	-4.867554	36.941528	28.747559
C:\cware\Projects\Whales\OpenTag\T1_speed_30July\M19.DSG	7-1-2013	13:57:34	409783.000000	8195.660000	-0.964844	-0.003906	-0.460938	0.571560	0.022018	0.189908	-2.426147	38.085938	33.187866
C:\cware\Projects\Whales\OpenTag\T1_speed_30July\M19.DSG	7-1-2013	13:57:34	409784.000000	8195.680000	-0.984375	0.000000	-0.488281	0.572477	0.024771	0.193578	2.899170	41.458130	37.277222
C:\cware\Projects\Whales\OpenTag\T1_speed_30July\M19.DSG	7-1-2013	13:57:34	409785.000000	8195.700000	-1.011719	-0.042969	-0.527344	0.572477	0.033028	0.200917	6.744385	47.073364	41.107178
C:\cware\Projects\Whales\OpenTag\T1_speed_30July\M19.DSG	7-1-2013	13:57:34	409786.000000	8195.720000	-0.968750	-0.101563	-0.519531	0.573394	0.036697	0.204587	9.567261	47.149658	44.174194
C:\cware\Projects\Whales\OpenTag\T1_speed_30July\M19.DSG	7-1-2013	13:57:34	409787.000000	8195.740000	-0.906250	-0.187500	-0.546875	0.572477	0.044954	0.211009	13.839722	43.228149	43.197632
C:\cware\Projects\Whales\OpenTag\T1_speed_30July\M19.DSG	7-1-2013	13:57:34	409788.000000	8195.760000	-0.843750	-0.304688	-0.609375	0.572477	0.047706	0.216514	19.363403	34.927368	36.041260
C:\cware\Projects\Whales\OpenTag\T1_speed_30July\M19.DSG	7-1-2013	13:57:34	409789.000000	8195.780000	-0.800781	-0.414063	-0.632813	0.571560	0.055963	0.222936	23.071289	27.648926	27.938843
C:\cware\Projects\Whales\OpenTag\T1_speed_30July\M19.DSG	7-1-2013	13:57:34	409790.000000	8195.800000	-0.777344	-0.410156	-0.644531	0.573394	0.059633	0.224771	29.006958	25.238037	19.714355
C:\cware\Projects\Whales\OpenTag\T1_speed_30July\M19.DSG	7-1-2013	13:57:34	409791.000000	8195.820000	-0.789063	-0.457031	-0.625000	0.571560	0.061468	0.228440	29.464722	27.816772	15.365601
C:\cware\Projects\Whales\OpenTag\T1_speed_30July\M19.DSG	7-1-2013	13:57:34	409792.000000	8195.840000	-0.789063	-0.488281	-0.605469	0.569725	0.066055	0.233945	24.139404	30.883789	12.420654
C:\cware\Projects\Whales\OpenTag\T1_speed_30July\M19.DSG	7-1-2013	13:57:34	409793.000000	8195.860000	-0.730469	-0.515625	-0.601563	0.569725	0.068807	0.237615	21.270752	30.715942	11.291504
C:\cware\Projects\Whales\OpenTag\T1_speed_30July\M19.DSG	7-1-2013	13:57:34	409794.000000	8195.880000	-0.675781	-0.503906	-0.632813	0.568807	0.073394	0.243119	22.308350	26.977539	9.475708
C:\cware\Projects\Whales\OpenTag\T1_speed_30July\M19.DSG	7-1-2013	13:57:34	409795.000000	8195.900000	-0.691406	-0.457031	-0.667969	0.567890	0.074312	0.245872	17.593384	23.895264	8.865356
C:\cware\Projects\Whales\OpenTag\T1_speed_30July\M19.DSG	7-1-2013	13:57:34	409796.000000	8195.920000	-0.695313	-0.437500	-0.648438	0.566972	0.077982	0.250459	8.789063	16.708374	9.429932
C:\cware\Projects\Whales\OpenTag\T1_speed_30July\M19.DSG	7-1-2013	13:57:34	409797.000000	8195.940000	-0.710938	-0.457031	-0.621094	0.566055	0.080734	0.251376	1.327515	13.534546	11.337280
C:\cware\Projects\Whales\OpenTag\T1_speed_30July\M19.DSG	7-1-2013	13:57:34	409798.000000	8195.960000	-0.707031	-0.484375	-0.601563	0.566055	0.081651	0.253211	-2.212524	5.310059	9.826660
C:\cware\Projects\Whales\OpenTag\T1_speed_30July\M19.DSG	7-1-2013	13:57:34	409799.000000	8195.980000	-0.632813	-0.519531	-0.605469	0.565138	0.083486	0.254128	-1.480103	1.235962	8.697510
C:\cware\Projects\Whales\OpenTag\T1_speed_30July\M19.DSG	7-1-2013	13:57:34	409800.000000	8196.000000	-0.656250	-0.550781	-0.652344	0.566055	0.085321	0.255046	0.930786	1.327515	5.310059
C:\cware\Projects\Whales\OpenTag\T1_speed_30July\M19.DSG	7-1-2013	13:57:34	409801.000000	8196.020000	-0.632813	-0.570313	-0.644531	0.566972	0.082569	0.256881	5.126953	-4.226685	-0.213623
C:\cware\Projects\Whales\OpenTag\T1_speed_30July\M19.DSG	7-1-2013	13:57:34	409802.000000	8196.040000	-0.582031	-0.613281	-0.636719	0.566972	0.087156	0.254128	5.767822	-18.173218	-4.425049
C:\cware\Projects\Whales\OpenTag\T1_speed_30July\M19.DSG	7-1-2013	13:57:34	409803.000000	8196.060000	-0.566406	-0.628906	-0.632813	0.566972	0.087156	0.254128	-1.693726	-28.289795	-5.798340
C:\cware\Projects\Whales\OpenTag\T1_speed_30July\M19.DSG	7-1-2013	13:57:34	409804.000000	8196.080000	-0.609375	-0.546875	-0.656250	0.569725	0.087156	0.250459	-8.773804	-37.689209	-6.103516
C:\cware\Projects\Whales\OpenTag\T1_speed_30July\M19.DSG	7-1-2013	13:57:34	409805.000000	8196.100000	-0.671875	-0.460938	-0.671875	0.570642	0.086239	0.246789	-7.949829	-41.717529	-7.659912
C:\cware\Projects\Whales\OpenTag\T1_speed_30July\M19.DSG	7-1-2013	13:57:34	409806.000000	8196.120000	-0.765625	-0.402344	-0.625000	0.571560	0.085321	0.241284	-10.314941	-44.311523	-11.947632
C:\cware\Projects\Whales\OpenTag\T1_speed_30July\M19.DSG	7-1-2013	13:57:34	409807.000000	8196.140000	-0.824219	-0.468750	-0.605469	0.572477	0.084404	0.237615	-20.874023	-43.273926	-16.906738
C:\cware\Projects\Whales\OpenTag\T1_speed_30July\M19.DSG	7-1-2013	13:57:34	409808.000000	8196.160000	-0.808594	-0.570313	-0.539063	0.575229	0.080734	0.232110	-33.081055	-37.673950	-20.477295
C:\cware\Projects\Whales\OpenTag\T1_speed_30July\M19.DSG	7-1-2013	13:57:34	409809.000000	8196.180000	-0.808594	-0.570313	-0.539063	0.575229	0.079817	0.229358	-37.155151	-29.296875	-21.865845
C:\cware\Projects\Whales\OpenTag\T1_speed_30July\M19.DSG	7-1-2013	13:57:34	409810.000000	8196.200000	-0.792969	-0.417969	-0.511719	0.577064	0.075229	0.223853	-32.394409	-20.401001	-21.545410
C:\cware\Projects\Whales\OpenTag\T1_speed_30July\M19.DSG	7-1-2013	13:57:34	409811.000000	8196.220000	-0.792969	-0.417969	-0.511719	0.577064	0.073394	0.222936	-28.945923	-19.973755	-19.912720
C:\cware\Projects\Whales\OpenTag\T1_speed_30July\M19.DSG	7-1-2013	13:57:34	409812.000000	8196.240000	-0.792969	-0.324219	-0.457031	0.577982	0.068807	0.217431	-25.894165	-26.550293	-15.472412
C:\cware\Projects\Whales\OpenTag\T1_speed_30July\M19.DSG	7-1-2013	13:57:34	409813.000000	8196.260000	-0.847656	-0.339844	-0.414063	0.578899	0.068807	0.214679	-18.218994	-36.117554	-11.886597
C:\cware\Projects\Whales\OpenTag\T1_speed_30July\M19.DSG	7-1-2013	13:57:34	409814.000000	8196.280000	-0.984375	-0.222656	-0.394531	0.578899	0.066972	0.213761	-17.318726	-33.355713	-8.346558
C:\cware\Projects\Whales\OpenTag\T1_speed_30July\M19.DSG	7-1-2013	13:57:34	409815.000000	8196.300000	-1.039063	-0.187500	-0.328125	0.579817	0.066055	0.207339	-19.317627	-20.263672	-4.898071
C:\cware\Projects\Whales\OpenTag\T1_speed_30July\M19.DSG	7-1-2013	13:57:34	409816.000000	8196.320000	-0.988281	-0.230469	-0.417969	0.580734	0.065138	0.205505	-5.783081	-18.280029	-5.432129
C:\cware\Projects\Whales\OpenTag\T1_speed_30July\M19.DSG	7-1-2013	13:57:34	409817.000000	8196.340000	-0.929688	-0.238281	-0.480469	0.581651	0.064220	0.203670	-1.296997	-22.415161	-5.706787
C:\cware\Projects\Whales\OpenTag\T1_speed_30July\M19.DSG	7-1-2013	13:57:34	409818.000000	8196.360000	-0.933594	-0.250000	-0.507813	0.580734	0.064220	0.201835	-2.273560	-16.265869	-4.150391
C:\cware\Projects\Whales\OpenTag\T1_speed_30July\M19.DSG	7-1-2013	13:57:34	409819.000000	8196.380000	-0.898438	-0.285156	-0.492188	0.581651	0.064220	0.199083	-2.090454	-14.526367	-7.095337
C:\cware\Projects\Whales\OpenTag\T1_speed_30July\M19.DSG	7-1-2013	13:57:34	409820.000000	8196.400000	-0.859375	-0.332031	-0.496094	0.583486	0.064220	0.199083	1.296997	-18.600464	-12.283325
C:\cware\Projects\Whales\OpenTag\T1_speed_30July\M19.DSG	7-1-2013	13:57:34	409821.000000	8196.420000	-0.812500	-0.324219	-0.507813	0.582569	0.061468	0.198165	1.892090	-20.904541	-18.005371
C:\cware\Projects\Whales\OpenTag\T1_speed_30July\M19.DSG	7-1-2013	13:57:34	409822.000000	8196.440000	-0.761719	-0.335938	-0.523438	0.582569	0.060550	0.195413	4.302979	-22.811890	-24.276733
C:\cware\Projects\Whales\OpenTag\T1_speed_30July\M19.DSG	7-1-2013	13:57:34	409823.000000	8196.460000	-0.750000	-0.328125	-0.527344	0.582569	0.058716	0.191743	4.455566	-23.468018	-28.961182
C:\cware\Projects\Whales\OpenTag\T1_speed_30July\M19.DSG	7-1-2013	13:57:34	409824.000000	8196.480000	-0.765625	-0.335938	-0.500000	0.581651	0.056881	0.190826	0.717163	-22.171021	-31.417847
C:\cware\Projects\Whales\OpenTag\T1_speed_30July\M19.DSG	7-1-2013	13:57:34	409825.000000	8196.500000	-0.816406	-0.378906	-0.445313	0.580734	0.052294	0.188991	-0.778198	-22.735596	-30.761719
C:\cware\Projects\Whales\OpenTag\T1_speed_30July\M19.DSG	7-1-2013	13:57:34	409826.000000	8196.520000	-0.875000	-0.394531	-0.367188	0.580734	0.051376	0.186239	-1.174927	-28.259277	-29.159546
C:\cware\Projects\Whales\OpenTag\T1_speed_30July\M19.DSG	7-1-2013	13:57:34	409827.000000	8196.540000	-0.867188	-0.464844	-0.375000	0.581651	0.047706	0.183486	-14.053345	-40.512085	-29.769897
C:\cware\Projects\Whales\OpenTag\T1_speed_30July\M19.DSG	7-1-2013	13:57:34	409828.000000	8196.560000	-0.875000	-0.503906	-0.386719	0.580734	0.044037	0.177982	-27.893066	-43.853760	-29.113770
C:\cware\Projects\Whales\OpenTag\T1_speed_30July\M19.DSG	7-1-2013	13:57:34	409829.000000	8196.580000	-0.921875	-0.449219	-0.343750	0.579817	0.043119	0.179817	-29.113770	-39.016724	-30.715942
C:\cware\Projects\Whales\OpenTag\T1_speed_30July\M19.DSG	7-1-2013	13:57:34	409830.000000	8196.600000	-0.980469	-0.375000	-0.320313	0.577982	0.037615	0.167890	-25.634766	-25.924683	-28.869629
C:\cware\Projects\Whales\OpenTag\T1_speed_30July\M19.DSG	7-1-2013	13:57:34	409831.000000	8196.620000	-1.000000	-0.281250	-0.316406	0.577982	0.034862	0.164220	-26.947021	-11.367798	-21.209717
C:\cware\Projects\Whales\OpenTag\T1_speed_30July\M19.DSG	7-1-2013	13:57:34	409832.000000	8196.640000	-1.000000	-0.175781	-0.281250	0.577982	0.031193	0.162385	-36.224365	-3.616333	-13.122559
C:\cware\Projects\Whales\OpenTag\T1_speed_30July\M19.DSG	7-1-2013	13:57:34	409833.000000	8196.660000	-1.023438	-0.113281	-0.308594	0.577064	0.032110	0.161468	-44.052124	2.807617	-6.988525
C:\cware\Projects\Whales\OpenTag\T1_speed_30July\M19.DSG	7-1-2013	13:57:34	409834.000000	8196.680000	-1.070313	-0.015625	-0.355469	0.577982	0.030275	0.159633	-44.662476	12.664795	-0.579834
C:\cware\Projects\Whales\OpenTag\T1_speed_30July\M19.DSG	7-1-2013	13:57:34	409835.000000	8196.700000	-1.125000	0.054688	-0.378906	0.577982	0.030275	0.158716	-36.972046	19.760132	5.050659
C:\cware\Projects\Whales\OpenTag\T1_speed_30July\M19.DSG	7-1-2013	13:57:34	409836.000000	8196.720000	-1.171875	0.078125	-0.425781	0.579817	0.033028	0.159633	-27.816772	30.181885	12.054443
C:\cware\Projects\Whales\OpenTag\T1_speed_30July\M19.DSG	7-1-2013	13:57:34	409837.000000	8196.740000	-1.175781	0.132813	-0.464844	0.579817	0.032110	0.163303	-23.010254	38.009644	16.571045
C:\cware\Projects\Whales\OpenTag\T1_speed_30July\M19.DSG	7-1-2013	13:57:34	409838.000000	8196.760000	-1.164063	0.175781	-0.507813	0.580734	0.037615	0.167890	-15.579224	47.836304	21.987915
C:\cware\Projects\Whales\OpenTag\T1_speed_30July\M19.DSG	7-1-2013	13:57:34	409839.000000	8196.780000	-1.125000	0.191406	-0.539063	0.582569	0.039450	0.171560	-4.104614	53.421021	27.709961
C:\cware\Projects\Whales\OpenTag\T1_speed_30July\M19.DSG	7-1-2013	13:57:34	409840.000000	8196.800000	-1.042969	0.187500	-0.511719	0.585321	0.046789	0.179817	14.770508	54.580688	33.462524
C:\cware\Projects\Whales\OpenTag\T1_speed_30July\M19.DSG	7-1-2013	13:57:34	409841.000000	8196.820000	-0.984375	0.140625	-0.496094	0.587156	0.050459	0.187156	26.550293	55.297852	38.894653
C:\cware\Projects\Whales\OpenTag\T1_speed_30July\M19.DSG	7-1-2013	13:57:34	409842.000000	8196.840000	-0.945313	0.027344	-0.515625	0.588073	0.058716	0.197248	37.445068	54.122925	42.861938
C:\cware\Projects\Whales\OpenTag\T1_speed_30July\M19.DSG	7-1-2013	13:57:34	409843.000000	8196.860000	-0.902344	-0.105469	-0.488281	0.588991	0.064220	0.201835	44.937134	47.195435	41.275024
C:\cware\Projects\Whales\OpenTag\T1_speed_30July\M19.DSG	7-1-2013	13:57:34	409844.000000	8196.880000	-0.867188	-0.222656	-0.457031	0.589908	0.075229	0.209174	58.715820	32.241821	36.804199
C:\cware\Projects\Whales\OpenTag\T1_speed_30July\M19.DSG	7-1-2013	13:57:34	409845.000000	8196.900000	-0.832031	-0.300781	-0.410156	0.590826	0.079817	0.214679	70.739746	15.823364	31.051636
C:\cware\Projects\Whales\OpenTag\T1_speed_30July\M19.DSG	7-1-2013	13:57:34	409846.000000	8196.920000	-0.898438	-0.382813	-0.429688	0.591743	0.089908	0.219266	70.632935	8.773804	20.843506
C:\cware\Projects\Whales\OpenTag\T1_speed_30July\M19.DSG	7-1-2013	13:57:34	409847.000000	8196.940000	-1.042969	-0.386719	-0.523438	0.591743	0.094495	0.222936	61.477661	18.890381	13.015747
C:\cware\Projects\Whales\OpenTag\T1_speed_30July\M19.DSG	7-1-2013	13:57:34	409848.000000	8196.960000	-1.117188	-0.398438	-0.640625	0.591743	0.101835	0.227523	47.927856	29.617310	1.464844
C:\cware\Projects\Whales\OpenTag\T1_speed_30July\M19.DSG	7-1-2013	13:57:34	409849.000000	8196.980000	-1.050781	-0.484375	-0.699219	0.590826	0.102752	0.231193	38.101196	36.163330	-9.902954
C:\cware\Projects\Whales\OpenTag\T1_speed_30July\M19.DSG	7-1-2013	13:57:34	409850.000000	8197.000000	-0.875000	-0.585938	-0.679688	0.589908	0.104587	0.230275	22.125244	42.770386	-23.284912
C:\cware\Projects\Whales\OpenTag\T1_speed_30July\M19.DSG	7-1-2013	13:57:34	409851.000000	8197.020000	-0.597656	-0.660156	-0.605469	0.588991	0.105505	0.242202	8.773804	32.119751	-30.075073
C:\cware\Projects\Whales\OpenTag\T1_speed_30July\M19.DSG	7-1-2013	13:57:34	409852.000000	8197.040000	-0.402344	-0.691406	-0.515625	0.588073	0.106422	0.244037	1.266479	13.351440	-31.646729
C:\cware\Projects\Whales\OpenTag\T1_speed_30July\M19.DSG	7-1-2013	13:57:34	409853.000000	8197.060000	-0.289063	-0.691406	-0.464844	0.588073	0.104587	0.244954	3.921509	-3.845215	-23.605347
C:\cware\Projects\Whales\OpenTag\T1_speed_30July\M19.DSG	7-1-2013	13:57:34	409854.000000	8197.080000	-0.335938	-0.648438	-0.406250	0.588073	0.104587	0.244954	2.593994	-1.922607	-17.837524
C:\cware\Projects\Whales\OpenTag\T1_speed_30July\M19.DSG	7-1-2013	13:57:34	409855.000000	8197.100000	-0.281250	-0.632813	-0.273438	0.587156	0.104587	0.243119	28.121948	-24.383545	-18.325806
C:\cware\Projects\Whales\OpenTag\T1_speed_30July\M19.DSG	7-1-2013	13:57:34	409856.000000	8197.120000	-0.093750	-0.699219	-0.214844	0.588073	0.103670	0.240367	52.413940	-31.097412	-14.877319
C:\cware\Projects\Whales\OpenTag\T1_speed_30July\M19.DSG	7-1-2013	13:57:34	409857.000000	8197.140000	-0.281250	-0.925781	-0.230469	0.588991	0.105505	0.236697	40.222168	-19.760132	-0.671387
C:\cware\Projects\Whales\OpenTag\T1_speed_30July\M19.DSG	7-1-2013	13:57:34	409858.000000	8197.160000	-0.367188	-1.058594	-0.136719	0.588991	0.106422	0.235780	4.684448	-19.470215	29.663086
C:\cware\Projects\Whales\OpenTag\T1_speed_30July\M19.DSG	7-1-2013	13:57:34	409859.000000	8197.180000	-0.480469	-1.015625	-0.121094	0.590826	0.110092	0.233945	-23.681641	-5.218506	43.884277
C:\cware\Projects\Whales\OpenTag\T1_speed_30July\M19.DSG	7-1-2013	13:57:34	409860.000000	8197.200000	-0.722656	-0.953125	-0.265625	0.591743	0.111927	0.233945	-48.721313	24.856567	30.181885
C:\cware\Projects\Whales\OpenTag\T1_speed_30July\M19.DSG	7-1-2013	13:57:34	409861.000000	8197.220000	-0.722656	-0.953125	-0.265625	0.590826	0.111927	0.235780	-62.194824	39.855957	-2.014160
C:\cware\Projects\Whales\OpenTag\T1_speed_30July\M19.DSG	7-1-2013	13:57:34	409862.000000	8197.240000	-0.753906	-0.886719	-0.183594	0.590826	0.108257	0.238532	-83.694458	19.760132	-21.926880
C:\cware\Projects\Whales\OpenTag\T1_speed_30July\M19.DSG	7-1-2013	13:57:34	409863.000000	8197.260000	-1.011719	-0.777344	-0.109375	0.591743	0.103670	0.238532	-93.353271	-15.670776	-4.074097
C:\cware\Projects\Whales\OpenTag\T1_speed_30July\M19.DSG	7-1-2013	13:57:34	409864.000000	8197.280000	-1.300781	-0.613281	-0.250000	0.591743	0.099083	0.232110	-95.291138	-29.876709	14.114380
C:\cware\Projects\Whales\OpenTag\T1_speed_30July\M19.DSG	7-1-2013	13:57:34	409865.000000	8197.300000	-1.363281	-0.335938	-0.488281	0.594495	0.096330	0.230275	-99.365234	-13.412476	16.403198
C:\cware\Projects\Whales\OpenTag\T1_speed_30July\M19.DSG	7-1-2013	13:57:34	409866.000000	8197.320000	-1.265625	-0.187500	-0.644531	0.595413	0.092661	0.226606	-104.507446	-5.599976	19.058228
C:\cware\Projects\Whales\OpenTag\T1_speed_30July\M19.DSG	7-1-2013	13:57:34	409867.000000	8197.340000	-1.222656	-0.195313	-0.664063	0.597248	0.091743	0.223853	-109.512329	-14.755249	24.230957
C:\cware\Projects\Whales\OpenTag\T1_speed_30July\M19.DSG	7-1-2013	13:57:34	409868.000000	8197.360000	-1.226563	-0.187500	-0.636719	0.598165	0.089908	0.219266	-112.365723	-12.130737	31.066895
C:\cware\Projects\Whales\OpenTag\T1_speed_30July\M19.DSG	7-1-2013	13:57:34	409869.000000	8197.380000	-1.082031	-0.140625	-0.558594	0.599083	0.088991	0.217431	-108.123779	2.716064	36.117554
C:\cware\Projects\Whales\OpenTag\T1_speed_30July\M19.DSG	7-1-2013	13:57:34	409870.000000	8197.400000	-0.925781	-0.089844	-0.515625	0.601835	0.088991	0.216514	-97.015381	23.635864	35.324097
C:\cware\Projects\Whales\OpenTag\T1_speed_30July\M19.DSG	7-1-2013	13:57:34	409871.000000	8197.420000	-0.773438	-0.082031	-0.519531	0.601835	0.088073	0.218349	-84.197998	40.481567	29.998779
C:\cware\Projects\Whales\OpenTag\T1_speed_30July\M19.DSG	7-1-2013	13:57:34	409872.000000	8197.440000	-0.632813	-0.097656	-0.527344	0.602752	0.091743	0.222936	-70.846558	48.171997	21.118164
C:\cware\Projects\Whales\OpenTag\T1_speed_30July\M19.DSG	7-1-2013	13:57:34	409873.000000	8197.460000	-0.531250	-0.078125	-0.640625	0.603670	0.089908	0.225688	-60.699463	42.572021	11.901855
C:\cware\Projects\Whales\OpenTag\T1_speed_30July\M19.DSG	7-1-2013	13:57:34	409874.000000	8197.480000	-0.554688	-0.015625	-0.742188	0.601835	0.088991	0.228440	-43.914795	27.893066	-0.823975
C:\cware\Projects\Whales\OpenTag\T1_speed_30July\M19.DSG	7-1-2013	13:57:34	409875.000000	8197.500000	-0.710938	0.050781	-0.800781	0.601835	0.088073	0.229358	-26.687622	26.931763	-11.764526
C:\cware\Projects\Whales\OpenTag\T1_speed_30July\M19.DSG	7-1-2013	13:57:34	409876.000000	8197.520000	-0.847656	0.089844	-0.796875	0.600917	0.084404	0.233945	-5.615234	40.039063	-14.190674
C:\cware\Projects\Whales\OpenTag\T1_speed_30July\M19.DSG	7-1-2013	13:57:34	409877.000000	8197.540000	-0.832031	0.078125	-0.718750	0.600000	0.085321	0.236697	9.780884	42.999268	-9.277344
C:\cware\Projects\Whales\OpenTag\T1_speed_30July\M19.DSG	7-1-2013	13:57:34	409878.000000	8197.560000	-0.835938	0.007813	-0.695313	0.598165	0.085321	0.242202	16.235352	39.840698	-2.975464
C:\cware\Projects\Whales\OpenTag\T1_speed_30July\M19.DSG	7-1-2013	13:57:34	409879.000000	8197.580000	-0.820313	-0.074219	-0.722656	0.597248	0.085321	0.247706	13.763428	39.489746	4.440308
C:\cware\Projects\Whales\OpenTag\T1_speed_30July\M19.DSG	7-1-2013	13:57:34	409880.000000	8197.600000	-0.734375	-0.167969	-0.714844	0.595413	0.088073	0.254128	8.804321	35.583496	9.841919
C:\cware\Projects\Whales\OpenTag\T1_speed_30July\M19.DSG	7-1-2013	13:57:34	409881.000000	8197.620000	-0.660156	-0.261719	-0.742188	0.594495	0.089908	0.255963	7.171631	30.120850	10.101318
C:\cware\Projects\Whales\OpenTag\T1_speed_30July\M19.DSG	7-1-2013	13:57:34	409882.000000	8197.640000	-0.609375	-0.371094	-0.746094	0.592661	0.092661	0.258716	6.454468	19.699097	6.179810
C:\cware\Projects\Whales\OpenTag\T1_speed_30July\M19.DSG	7-1-2013	13:57:34	409883.000000	8197.660000	-0.617188	-0.476563	-0.753906	0.590826	0.091743	0.259633	9.643555	15.960693	2.044678
C:\cware\Projects\Whales\OpenTag\T1_speed_30July\M19.DSG	7-1-2013	13:57:34	409884.000000	8197.680000	-0.613281	-0.531250	-0.742188	0.591743	0.093578	0.263303	15.609741	14.831543	-5.386353
C:\cware\Projects\Whales\OpenTag\T1_speed_30July\M19.DSG	7-1-2013	13:57:34	409885.000000	8197.700000	-0.582031	-0.546875	-0.691406	0.589908	0.095413	0.263303	19.317627	9.963989	-10.574341
C:\cware\Projects\Whales\OpenTag\T1_speed_30July\M19.DSG	7-1-2013	13:57:34	409886.000000	8197.720000	-0.585938	-0.515625	-0.742188	0.588991	0.095413	0.265138	25.939941	1.113892	-12.054443
C:\cware\Projects\Whales\OpenTag\T1_speed_30July\M19.DSG	7-1-2013	13:57:34	409887.000000	8197.740000	-0.632813	-0.484375	-0.777344	0.588991	0.095413	0.265138	33.569336	-5.081177	-9.857178
C:\cware\Projects\Whales\OpenTag\T1_speed_30July\M19.DSG	7-1-2013	13:57:34	409888.000000	8197.760000	-0.687500	-0.441406	-0.785156	0.588991	0.095413	0.266055	37.780762	-10.070801	-6.439209
C:\cware\Projects\Whales\OpenTag\T1_speed_30July\M19.DSG	7-1-2013	13:57:34	409889.000000	8197.780000	-0.644531	-0.425781	-0.777344	0.588991	0.098165	0.265138	38.604736	-17.105103	-7.202148
C:\cware\Projects\Whales\OpenTag\T1_speed_30July\M19.DSG	7-1-2013	13:57:34	409890.000000	8197.800000	-0.601563	-0.457031	-0.777344	0.588991	0.098165	0.264220	35.217285	-17.318726	-7.736206
C:\cware\Projects\Whales\OpenTag\T1_speed_30July\M19.DSG	7-1-2013	13:57:34	409891.000000	8197.820000	-0.621094	-0.464844	-0.757813	0.589908	0.099083	0.263303	33.538818	-13.748169	-9.552002
C:\cware\Projects\Whales\OpenTag\T1_speed_30July\M19.DSG	7-1-2013	13:57:34	409892.000000	8197.840000	-0.652344	-0.453125	-0.734375	0.590826	0.100000	0.262385	29.052734	-10.696411	-9.216309
C:\cware\Projects\Whales\OpenTag\T1_speed_30July\M19.DSG	7-1-2013	13:57:34	409893.000000	8197.860000	-0.660156	-0.445313	-0.738281	0.589908	0.100000	0.261468	22.323608	-9.506226	-7.995605
C:\cware\Projects\Whales\OpenTag\T1_speed_30July\M19.DSG	7-1-2013	13:57:34	409894.000000	8197.880000	-0.734375	-0.433594	-0.777344	0.590826	0.100000	0.261468	5.645752	-3.128052	-6.088257
C:\cware\Projects\Whales\OpenTag\T1_speed_30July\M19.DSG	7-1-2013	13:57:34	409895.000000	8197.900000	-0.710938	-0.449219	-0.796875	0.589908	0.099083	0.261468	-12.756348	-5.920410	-5.950928
C:\cware\Projects\Whales\OpenTag\T1_speed_30July\M19.DSG	7-1-2013	13:57:34	409896.000000	8197.920000	-0.730469	-0.488281	-0.812500	0.590826	0.099083	0.261468	-25.238037	-4.653931	-9.201050
C:\cware\Projects\Whales\OpenTag\T1_speed_30July\M19.DSG	7-1-2013	13:57:34	409897.000000	8197.940000	-0.761719	-0.496094	-0.773438	0.592661	0.095413	0.260550	-23.056030	-6.286621	-12.832642
C:\cware\Projects\Whales\OpenTag\T1_speed_30July\M19.DSG	7-1-2013	13:57:34	409898.000000	8197.960000	-0.804688	-0.472656	-0.679688	0.591743	0.093578	0.258716	-17.379761	0.015259	-8.514404
C:\cware\Projects\Whales\OpenTag\T1_speed_30July\M19.DSG	7-1-2013	13:57:34	409899.000000	8197.980000	-0.746094	-0.421875	-0.589844	0.590826	0.092661	0.257798	-20.919800	-2.792358	-1.663208
C:\cware\Projects\Whales\OpenTag\T1_speed_30July\M19.DSG	7-1-2013	13:57:34	409900.000000	8198.000000	-0.726563	-0.390625	-0.542969	0.592661	0.091743	0.257798	-32.852173	-8.010864	4.516602
C:\cware\Projects\Whales\OpenTag\T1_speed_30July\M19.DSG	7-1-2013	13:57:34	409901.000000	8198.020000	-0.664063	-0.394531	-0.621094	0.593578	0.090826	0.255963	-32.699585	-12.710571	5.355835
C:\cware\Projects\Whales\OpenTag\T1_speed_30July\M19.DSG	7-1-2013	13:57:34	409902.000000	8198.040000	-0.648438	-0.441406	-0.695313	0.593578	0.089908	0.254128	-13.458252	-23.880005	0.671387
C:\cware\Projects\Whales\OpenTag\T1_speed_30July\M19.DSG	7-1-2013	13:57:34	409903.000000	8198.060000	-0.628906	-0.503906	-0.738281	0.595413	0.088991	0.252294	4.333496	-38.940430	-6.393433
C:\cware\Projects\Whales\OpenTag\T1_speed_30July\M19.DSG	7-1-2013	13:57:34	409904.000000	8198.080000	-0.671875	-0.488281	-0.746094	0.598165	0.088073	0.246789	15.792847	-39.840698	-14.892578
C:\cware\Projects\Whales\OpenTag\T1_speed_30July\M19.DSG	7-1-2013	13:57:34	409905.000000	8198.100000	-0.734375	-0.460938	-0.757813	0.598165	0.087156	0.244037	18.325806	-34.301758	-21.102905
C:\cware\Projects\Whales\OpenTag\T1_speed_30July\M19.DSG	7-1-2013	13:57:34	409906.000000	8198.120000	-0.761719	-0.425781	-0.718750	0.599083	0.083486	0.239450	18.112183	-21.713257	-24.826050
C:\cware\Projects\Whales\OpenTag\T1_speed_30July\M19.DSG	7-1-2013	13:57:34	409907.000000	8198.140000	-0.761719	-0.417969	-0.675781	0.600000	0.081651	0.238532	19.119263	-21.377563	-26.428223
C:\cware\Projects\Whales\OpenTag\T1_speed_30July\M19.DSG	7-1-2013	13:57:34	409908.000000	8198.160000	-0.734375	-0.363281	-0.589844	0.601835	0.077064	0.235780	17.013550	-31.585693	-25.924683
C:\cware\Projects\Whales\OpenTag\T1_speed_30July\M19.DSG	7-1-2013	13:57:34	409909.000000	8198.180000	-0.726563	-0.339844	-0.550781	0.600917	0.077064	0.233028	19.561768	-47.622681	-32.135010
C:\cware\Projects\Whales\OpenTag\T1_speed_30July\M19.DSG	7-1-2013	13:57:34	409910.000000	8198.200000	-0.781250	0.250000	-0.554688	0.601835	0.069725	0.226606	21.697998	-57.220459	-47.317505
C:\cware\Projects\Whales\OpenTag\T1_speed_30July\M19.DSG	7-1-2013	13:57:34	409911.000000	8198.220000	-0.781250	0.250000	-0.554688	0.600917	0.066972	0.222936	15.991211	-36.209106	-38.009644
C:\cware\Projects\Whales\OpenTag\T1_speed_30July\M19.DSG	7-1-2013	13:57:34	409912.000000	8198.240000	-0.984375	0.214844	-0.957031	0.600000	0.064220	0.220183	-24.337769	16.616821	-18.783569
C:\cware\Projects\Whales\OpenTag\T1_speed_30July\M19.DSG	7-1-2013	13:57:34	409913.000000	8198.260000	-0.984375	0.214844	-0.957031	0.599083	0.064220	0.222018	-41.503906	42.266846	-2.365112
C:\cware\Projects\Whales\OpenTag\T1_speed_30July\M19.DSG	7-1-2013	13:57:34	409914.000000	8198.280000	-0.609375	0.042969	-0.820313	0.597248	0.065138	0.222936	-36.178589	26.458740	6.317139
C:\cware\Projects\Whales\OpenTag\T1_speed_30July\M19.DSG	7-1-2013	13:57:34	409915.000000	8198.300000	-0.636719	0.074219	-0.953125	0.596330	0.065138	0.227523	-63.934326	26.565552	8.255005
C:\cware\Projects\Whales\OpenTag\T1_speed_30July\M19.DSG	7-1-2013	13:57:34	409916.000000	8198.320000	-0.515625	0.140625	-1.117188	0.595413	0.066055	0.225688	-122.848511	9.613037	1.693726
C:\cware\Projects\Whales\OpenTag\T1_speed_30July\M19.DSG	7-1-2013	13:57:34	409917.000000	8198.340000	-0.625000	0.164063	-0.800781	0.595413	0.065138	0.223853	-106.430054	-22.491455	-18.783569
C:\cware\Projects\Whales\OpenTag\T1_speed_30July\M19.DSG	7-1-2013	13:57:34	409918.000000	8198.360000	-0.890625	0.164063	-0.363281	0.596330	0.064220	0.217431	-13.702393	-26.855469	-44.021606
C:\cware\Projects\Whales\OpenTag\T1_speed_30July\M19.DSG	7-1-2013	13:57:34	409919.000000	8198.380000	-1.039063	0.203125	-0.250000	0.593578	0.063303	0.216514	71.914673	-17.761230	-61.935425
C:\cware\Projects\Whales\OpenTag\T1_speed_30July\M19.DSG	7-1-2013	13:57:34	409920.000000	8198.400000	-1.375000	0.238281	-0.566406	0.592661	0.061468	0.222936	99.975586	46.661377	-67.123413
C:\cware\Projects\Whales\OpenTag\T1_speed_30July\M19.DSG	7-1-2013	13:57:34	409921.000000	8198.420000	-1.406250	0.050781	-0.847656	0.586239	0.063303	0.231193	80.963135	92.666626	-47.485352
C:\cware\Projects\Whales\OpenTag\T1_speed_30July\M19.DSG	7-1-2013	13:57:34	409922.000000	8198.440000	-1.105469	-0.277344	-0.835938	0.584404	0.064220	0.237615	73.318481	65.139771	-17.776489
C:\cware\Projects\Whales\OpenTag\T1_speed_30July\M19.DSG	7-1-2013	13:57:34	409923.000000	8198.460000	-0.984375	-0.527344	-0.769531	0.580734	0.069725	0.249541	66.589355	24.276733	-5.386353
C:\cware\Projects\Whales\OpenTag\T1_speed_30July\M19.DSG	7-1-2013	13:57:34	409924.000000	8198.480000	-0.917969	-0.660156	-0.847656	0.578899	0.074312	0.252294	72.982788	-7.873535	1.312256
C:\cware\Projects\Whales\OpenTag\T1_speed_30July\M19.DSG	7-1-2013	13:57:34	409925.000000	8198.500000	-0.769531	-0.664063	-0.894531	0.579817	0.083486	0.254128	71.029663	-26.824951	0.900269
C:\cware\Projects\Whales\OpenTag\T1_speed_30July\M19.DSG	7-1-2013	13:57:34	409926.000000	8198.520000	-0.738281	-0.675781	-0.910156	0.580734	0.087156	0.255046	50.567627	-22.552490	1.663208
C:\cware\Projects\Whales\OpenTag\T1_speed_30July\M19.DSG	7-1-2013	13:57:34	409927.000000	8198.540000	-0.703125	-0.597656	-0.777344	0.581651	0.093578	0.254128	36.743164	-12.283325	2.944946
C:\cware\Projects\Whales\OpenTag\T1_speed_30July\M19.DSG	7-1-2013	13:57:34	409928.000000	8198.560000	-0.656250	-0.601563	-0.503906	0.580734	0.096330	0.255046	19.363403	2.120972	9.933472
C:\cware\Projects\Whales\OpenTag\T1_speed_30July\M19.DSG	7-1-2013	13:57:34	409929.000000	8198.580000	-0.609375	-0.589844	-0.371094	0.583486	0.102752	0.256881	13.442993	9.918213	12.954712
C:\cware\Projects\Whales\OpenTag\T1_speed_30July\M19.DSG	7-1-2013	13:57:34	409930.000000	8198.600000	-0.679688	-0.550781	-0.265625	0.581651	0.103670	0.256881	16.204834	28.503418	9.078979
C:\cware\Projects\Whales\OpenTag\T1_speed_30July\M19.DSG	7-1-2013	13:57:34	409931.000000	8198.620000	-0.695313	-0.730469	-0.207031	0.579817	0.108257	0.260550	25.085449	46.554565	0.137329
C:\cware\Projects\Whales\OpenTag\T1_speed_30July\M19.DSG	7-1-2013	13:57:34	409932.000000	8198.640000	-0.660156	-0.929688	-0.191406	0.578899	0.108257	0.264220	11.566162	56.701660	-5.172729
C:\cware\Projects\Whales\OpenTag\T1_speed_30July\M19.DSG	7-1-2013	13:57:34	409933.000000	8198.660000	-0.863281	-0.773438	-0.281250	0.577064	0.108257	0.272477	-5.004883	51.788330	-2.410889
C:\cware\Projects\Whales\OpenTag\T1_speed_30July\M19.DSG	7-1-2013	13:57:34	409934.000000	8198.680000	-0.816406	-0.765625	-0.218750	0.574312	0.109174	0.273394	6.759644	43.518066	-5.126953
C:\cware\Projects\Whales\OpenTag\T1_speed_30July\M19.DSG	7-1-2013	13:57:34	409935.000000	8198.700000	-0.746094	-0.875000	-0.320313	0.573394	0.109174	0.276147	11.901855	31.997681	-17.410278
C:\cware\Projects\Whales\OpenTag\T1_speed_30July\M19.DSG	7-1-2013	13:57:34	409936.000000	8198.720000	-0.593750	-0.910156	-0.417969	0.569725	0.108257	0.279817	16.036987	3.387451	-37.704468
C:\cware\Projects\Whales\OpenTag\T1_speed_30July\M19.DSG	7-1-2013	13:57:34	409937.000000	8198.740000	-0.429688	-0.917969	-0.484375	0.569725	0.102752	0.280734	16.998291	-22.552490	-50.750732
C:\cware\Projects\Whales\OpenTag\T1_speed_30July\M19.DSG	7-1-2013	13:57:34	409938.000000	8198.760000	-0.328125	-0.972656	-0.480469	0.569725	0.100000	0.277064	16.662598	-56.686401	-51.986694
C:\cware\Projects\Whales\OpenTag\T1_speed_30July\M19.DSG	7-1-2013	13:57:34	409939.000000	8198.780000	-0.515625	-0.953125	-0.488281	0.570642	0.097248	0.274312	6.881714	-59.402466	-49.301147
C:\cware\Projects\Whales\OpenTag\T1_speed_30July\M19.DSG	7-1-2013	13:57:34	409940.000000	8198.800000	-0.742188	-0.871094	-0.531250	0.573394	0.090826	0.267890	-14.801025	-51.834106	-49.499512
C:\cware\Projects\Whales\OpenTag\T1_speed_30July\M19.DSG	7-1-2013	13:57:34	409941.000000	8198.820000	-0.816406	-0.746094	-0.492188	0.573394	0.087156	0.264220	-33.477783	-62.896729	-43.258667
C:\cware\Projects\Whales\OpenTag\T1_speed_30July\M19.DSG	7-1-2013	13:57:34	409942.000000	8198.840000	-0.941406	-0.566406	-0.382813	0.574312	0.079817	0.256881	-42.251587	-74.188232	-31.158447
C:\cware\Projects\Whales\OpenTag\T1_speed_30July\M19.DSG	7-1-2013	13:57:34	409943.000000	8198.860000	-1.019531	-0.507813	-0.457031	0.576147	0.077064	0.251376	-45.288086	-70.648193	-28.320313
C:\cware\Projects\Whales\OpenTag\T1_speed_30July\M19.DSG	7-1-2013	13:57:34	409944.000000	8198.880000	-1.031250	-0.476563	-0.589844	0.578899	0.068807	0.242202	-50.384521	-44.647217	-33.035278
C:\cware\Projects\Whales\OpenTag\T1_speed_30July\M19.DSG	7-1-2013	13:57:34	409945.000000	8198.900000	-0.988281	-0.394531	-0.644531	0.580734	0.065138	0.240367	-52.551270	-15.151978	-36.514282
C:\cware\Projects\Whales\OpenTag\T1_speed_30July\M19.DSG	7-1-2013	13:57:34	409946.000000	8198.920000	-0.804688	-0.339844	-0.671875	0.577982	0.055963	0.238532	-47.042847	2.319336	-27.282715
C:\cware\Projects\Whales\OpenTag\T1_speed_30July\M19.DSG	7-1-2013	13:57:34	409947.000000	8198.940000	-0.554688	-0.265625	-0.652344	0.578899	0.054128	0.237615	-36.605835	-4.913330	-19.088745
C:\cware\Projects\Whales\OpenTag\T1_speed_30July\M19.DSG	7-1-2013	13:57:34	409948.000000	8198.960000	-0.511719	-0.171875	-0.621094	0.578899	0.047706	0.233945	-22.399902	-16.220093	-7.385254
C:\cware\Projects\Whales\OpenTag\T1_speed_30July\M19.DSG	7-1-2013	13:57:34	409949.000000	8198.980000	-0.546875	-0.093750	-0.589844	0.578899	0.045872	0.234862	-23.574829	-26.687622	0.747681
C:\cware\Projects\Whales\OpenTag\T1_speed_30July\M19.DSG	7-1-2013	13:57:34	409950.000000	8199.000000	-0.625000	-0.039063	-0.613281	0.580734	0.042202	0.228440	-41.305542	-37.643433	2.914429
C:\cware\Projects\Whales\OpenTag\T1_speed_30July\M19.DSG	7-1-2013	13:57:34	409951.000000	8199.020000	-0.761719	0.015625	-0.722656	0.581651	0.040367	0.225688	-48.675537	-37.414551	-1.480103
C:\cware\Projects\Whales\OpenTag\T1_speed_30July\M19.DSG	7-1-2013	13:57:34	409952.000000	8199.040000	-0.921875	0.105469	-0.792969	0.581651	0.035780	0.217431	-36.758423	-30.044556	-15.548706
C:\cware\Projects\Whales\OpenTag\T1_speed_30July\M19.DSG	7-1-2013	13:57:34	409953.000000	8199.060000	-0.996094	0.253906	-0.816406	0.581651	0.033945	0.214679	-33.264160	-27.847290	-26.916504
C:\cware\Projects\Whales\OpenTag\T1_speed_30July\M19.DSG	7-1-2013	13:57:34	409954.000000	8199.080000	-0.960938	0.335938	-0.707031	0.580734	0.028440	0.211009	-19.683838	-7.904053	-28.366089
C:\cware\Projects\Whales\OpenTag\T1_speed_30July\M19.DSG	7-1-2013	13:57:34	409955.000000	8199.100000	-1.105469	0.410156	-0.632813	0.581651	0.025688	0.210092	-0.808716	6.866455	-22.888184
C:\cware\Projects\Whales\OpenTag\T1_speed_30July\M19.DSG	7-1-2013	13:57:34	409956.000000	8199.120000	-1.121094	0.406250	-0.652344	0.578899	0.022936	0.211009	16.998291	12.100220	-19.058228
C:\cware\Projects\Whales\OpenTag\T1_speed_30July\M19.DSG	7-1-2013	13:57:34	409957.000000	8199.140000	-1.125000	0.343750	-0.726563	0.578899	0.023853	0.215596	27.862549	21.591187	-16.815186
C:\cware\Projects\Whales\OpenTag\T1_speed_30July\M19.DSG	7-1-2013	13:57:34	409958.000000	8199.160000	-1.039063	0.296875	-0.730469	0.577982	0.024771	0.217431	39.962769	23.223877	-10.650635
C:\cware\Projects\Whales\OpenTag\T1_speed_30July\M19.DSG	7-1-2013	13:57:34	409959.000000	8199.180000	-0.933594	0.171875	-0.710938	0.577064	0.027523	0.222936	40.420532	14.129639	-5.706787
C:\cware\Projects\Whales\OpenTag\T1_speed_30July\M19.DSG	7-1-2013	13:57:34	409960.000000	8199.200000	-0.929688	0.023438	-0.660156	0.577064	0.028440	0.224771	32.699585	6.744385	2.151489
C:\cware\Projects\Whales\OpenTag\T1_speed_30July\M19.DSG	7-1-2013	13:57:34	409961.000000	8199.220000	-0.925781	-0.175781	-0.621094	0.576147	0.033028	0.228440	16.983032	0.305176	9.002686
C:\cware\Projects\Whales\OpenTag\T1_speed_30July\M19.DSG	7-1-2013	13:57:34	409962.000000	8199.240000	-0.773438	-0.472656	-0.554688	0.578899	0.033945	0.229358	-3.433228	-7.308960	16.036987
C:\cware\Projects\Whales\OpenTag\T1_speed_30July\M19.DSG	7-1-2013	13:57:34	409963.000000	8199.260000	-0.773438	-0.472656	-0.554688	0.578899	0.037615	0.227523	-11.276245	-6.362915	18.142700
C:\cware\Projects\Whales\OpenTag\T1_speed_30July\M19.DSG	7-1-2013	13:57:34	409964.000000	8199.280000	-0.703125	-0.402344	-0.546875	0.580734	0.040367	0.227523	-6.530762	4.333496	13.488770
C:\cware\Projects\Whales\OpenTag\T1_speed_30July\M19.DSG	7-1-2013	13:57:34	409965.000000	8199.300000	-0.699219	-0.273438	-0.468750	0.580734	0.044037	0.228440	-1.022339	12.100220	6.713867
C:\cware\Projects\Whales\OpenTag\T1_speed_30July\M19.DSG	7-1-2013	13:57:34	409966.000000	8199.320000	-0.753906	-0.171875	-0.488281	0.581651	0.044037	0.231193	0.976563	18.905640	-1.831055
C:\cware\Projects\Whales\OpenTag\T1_speed_30July\M19.DSG	7-1-2013	13:57:34	409967.000000	8199.340000	-0.828125	-0.128906	-0.492188	0.581651	0.044954	0.231193	-4.150391	21.987915	-5.859375
C:\cware\Projects\Whales\OpenTag\T1_speed_30July\M19.DSG	7-1-2013	13:57:34	409968.000000	8199.360000	-0.871094	-0.132813	-0.492188	0.579817	0.044037	0.232110	-13.702393	13.595581	-7.110596
C:\cware\Projects\Whales\OpenTag\T1_speed_30July\M19.DSG	7-1-2013	13:57:34	409969.000000	8199.380000	-0.921875	-0.187500	-0.441406	0.578899	0.044954	0.233028	-14.251709	10.681152	-8.651733
C:\cware\Projects\Whales\OpenTag\T1_speed_30July\M19.DSG	7-1-2013	13:57:34	409970.000000	8199.400000	-1.011719	-0.277344	-0.480469	0.578899	0.044954	0.233945	-18.539429	10.528564	-15.747070
C:\cware\Projects\Whales\OpenTag\T1_speed_30July\M19.DSG	7-1-2013	13:57:34	409971.000000	8199.420000	-1.039063	-0.343750	-0.527344	0.577982	0.042202	0.233028	-25.482178	11.901855	-15.106201
C:\cware\Projects\Whales\OpenTag\T1_speed_30July\M19.DSG	7-1-2013	13:57:34	409972.000000	8199.440000	-0.925781	-0.273438	-0.710938	0.576147	0.042202	0.233945	-15.121460	3.189087	-7.308960
C:\cware\Projects\Whales\OpenTag\T1_speed_30July\M19.DSG	7-1-2013	13:57:34	409973.000000	8199.460000	-0.875000	-0.238281	-0.757813	0.575229	0.043119	0.233945	7.965088	-2.334595	-2.624512
C:\cware\Projects\Whales\OpenTag\T1_speed_30July\M19.DSG	7-1-2013	13:57:34	409974.000000	8199.480000	-0.894531	-0.234375	-0.710938	0.577064	0.044954	0.233945	28.747559	-2.182007	2.029419
C:\cware\Projects\Whales\OpenTag\T1_speed_30July\M19.DSG	7-1-2013	13:57:34	409975.000000	8199.500000	-0.921875	-0.207031	-0.652344	0.576147	0.045872	0.235780	32.012939	-1.937866	3.082275
C:\cware\Projects\Whales\OpenTag\T1_speed_30July\M19.DSG	7-1-2013	13:57:34	409976.000000	8199.520000	-0.917969	-0.167969	-0.609375	0.576147	0.048624	0.237615	27.252197	-5.218506	1.144409
C:\cware\Projects\Whales\OpenTag\T1_speed_30July\M19.DSG	7-1-2013	13:57:34	409977.000000	8199.540000	-0.914063	-0.199219	-0.542969	0.577064	0.051376	0.236697	22.140503	-4.425049	0.000000
C:\cware\Projects\Whales\OpenTag\T1_speed_30July\M19.DSG	7-1-2013	13:57:34	409978.000000	8199.560000	-0.875000	-0.253906	-0.511719	0.577064	0.054128	0.238532	15.319824	7.659912	-1.495361
C:\cware\Projects\Whales\OpenTag\T1_speed_30July\M19.DSG	7-1-2013	13:57:34	409979.000000	8199.580000	-0.800781	-0.285156	-0.542969	0.577064	0.055046	0.240367	11.581421	16.143799	-4.470825
C:\cware\Projects\Whales\OpenTag\T1_speed_30July\M19.DSG	7-1-2013	13:57:34	409980.000000	8199.600000	-0.714844	-0.300781	-0.535156	0.575229	0.055963	0.243119	11.550903	17.288208	-7.827759
C:\cware\Projects\Whales\OpenTag\T1_speed_30July\M19.DSG	7-1-2013	13:57:34	409981.000000	8199.620000	-0.652344	-0.328125	-0.496094	0.576147	0.055963	0.244954	14.877319	20.309448	-8.590698
C:\cware\Projects\Whales\OpenTag\T1_speed_30July\M19.DSG	7-1-2013	13:57:34	409982.000000	8199.640000	-0.574219	-0.351563	-0.480469	0.574312	0.057798	0.248624	23.880005	19.454956	-11.123657
C:\cware\Projects\Whales\OpenTag\T1_speed_30July\M19.DSG	7-1-2013	13:57:34	409983.000000	8199.660000	-0.617188	-0.386719	-0.390625	0.573394	0.055046	0.251376	27.389526	19.226074	-14.297485
C:\cware\Projects\Whales\OpenTag\T1_speed_30July\M19.DSG	7-1-2013	13:57:34	409984.000000	8199.680000	-0.714844	-0.460938	-0.347656	0.571560	0.058716	0.253211	25.436401	24.597168	-15.090942
C:\cware\Projects\Whales\OpenTag\T1_speed_30July\M19.DSG	7-1-2013	13:57:34	409985.000000	8199.700000	-0.800781	-0.492188	-0.339844	0.569725	0.057798	0.255046	22.354126	26.901245	-13.198853
C:\cware\Projects\Whales\OpenTag\T1_speed_30July\M19.DSG	7-1-2013	13:57:34	409986.000000	8199.720000	-0.835938	-0.515625	-0.417969	0.568807	0.057798	0.258716	15.380859	22.430420	-9.674072
C:\cware\Projects\Whales\OpenTag\T1_speed_30July\M19.DSG	7-1-2013	13:57:34	409987.000000	8199.740000	-0.843750	-0.515625	-0.480469	0.566055	0.057798	0.260550	3.906250	8.102417	-11.459351
C:\cware\Projects\Whales\OpenTag\T1_speed_30July\M19.DSG	7-1-2013	13:57:34	409988.000000	8199.760000	-0.855469	-0.523438	-0.496094	0.566972	0.055963	0.260550	-9.216309	-22.583008	-19.485474
C:\cware\Projects\Whales\OpenTag\T1_speed_30July\M19.DSG	7-1-2013	13:57:34	409989.000000	8199.780000	-0.875000	-0.589844	-0.550781	0.566972	0.054128	0.257798	-17.883301	-36.376953	-16.845703
C:\cware\Projects\Whales\OpenTag\T1_speed_30July\M19.DSG	7-1-2013	13:57:34	409990.000000	8199.800000	-0.906250	-0.601563	-0.597656	0.566972	0.051376	0.253211	-17.135620	-37.002563	-8.850098
C:\cware\Projects\Whales\OpenTag\T1_speed_30July\M19.DSG	7-1-2013	13:57:34	409991.000000	8199.820000	-0.964844	-0.585938	-0.621094	0.568807	0.052294	0.251376	-13.168335	-33.599854	-6.484985
C:\cware\Projects\Whales\OpenTag\T1_speed_30July\M19.DSG	7-1-2013	13:57:34	409992.000000	8199.840000	-1.011719	-0.535156	-0.589844	0.568807	0.050459	0.249541	-9.140015	-30.395508	-7.568359
C:\cware\Projects\Whales\OpenTag\T1_speed_30July\M19.DSG	7-1-2013	13:57:34	409993.000000	8199.860000	-1.019531	-0.429688	-0.570313	0.571560	0.050459	0.245872	-8.789063	-29.190063	-7.919312
C:\cware\Projects\Whales\OpenTag\T1_speed_30July\M19.DSG	7-1-2013	13:57:34	409994.000000	8199.880000	-1.003906	-0.371094	-0.554688	0.571560	0.049541	0.244037	-6.103516	-23.849487	-7.431030
C:\cware\Projects\Whales\OpenTag\T1_speed_30July\M19.DSG	7-1-2013	13:57:34	409995.000000	8199.900000	-0.996094	-0.402344	-0.523438	0.572477	0.048624	0.242202	-7.034302	-16.494751	-8.636475
C:\cware\Projects\Whales\OpenTag\T1_speed_30July\M19.DSG	7-1-2013	13:57:34	409996.000000	8199.920000	-0.945313	-0.406250	-0.460938	0.572477	0.047706	0.236697	-20.278931	-16.815186	-16.113281
C:\cware\Projects\Whales\OpenTag\T1_speed_30July\M19.DSG	7-1-2013	13:57:34	409997.000000	8199.940000	-0.812500	-0.406250	-0.539063	0.574312	0.044037	0.240367	-27.633667	-23.818970	-25.146484
C:\cware\Projects\Whales\OpenTag\T1_speed_30July\M19.DSG	7-1-2013	13:57:34	409998.000000	8199.960000	-0.621094	-0.402344	-0.609375	0.574312	0.041284	0.237615	-33.172607	-39.016724	-31.143188
C:\cware\Projects\Whales\OpenTag\T1_speed_30July\M19.DSG	7-1-2013	13:57:34	409999.000000	8199.980000	-0.515625	-0.281250	-0.667969	0.575229	0.036697	0.232110	-45.104980	-33.828735	-34.103394
C:\cware\Projects\Whales\OpenTag\T1_speed_30July\M19.DSG	7-1-2013	13:57:34	410000.000000	8200.000000	-0.488281	-0.015625	-0.671875	0.575229	0.031193	0.229358	-54.977417	-25.695801	-43.899536
C:\cware\Projects\Whales\OpenTag\T1_speed_30July\M19.DSG	7-1-2013	13:57:34	410001.000000	8200.020000	-0.671875	0.187500	-0.882813	0.573394	0.022018	0.223853	-50.842285	-7.644653	-55.664063
C:\cware\Projects\Whales\OpenTag\T1_speed_30July\M19.DSG	7-1-2013	13:57:34	410002.000000	8200.040000	-0.722656	0.312500	-0.839844	0.572477	0.018349	0.222018	-31.555176	5.187988	-65.032959
C:\cware\Projects\Whales\OpenTag\T1_speed_30July\M19.DSG	7-1-2013	13:57:34	410003.000000	8200.060000	-0.742188	0.355469	-0.890625	0.568807	0.008257	0.220183	-40.863037	13.641357	-64.895630
C:\cware\Projects\Whales\OpenTag\T1_speed_30July\M19.DSG	7-1-2013	13:57:34	410004.000000	8200.080000	-0.851563	0.457031	-0.726563	0.565138	0.003670	0.221101	-10.025024	38.314819	-57.937622
C:\cware\Projects\Whales\OpenTag\T1_speed_30July\M19.DSG	7-1-2013	13:57:34	410005.000000	8200.100000	-1.199219	0.437500	-0.667969	0.563303	-0.000917	0.222018	27.816772	40.420532	-50.247192
C:\cware\Projects\Whales\OpenTag\T1_speed_30July\M19.DSG	7-1-2013	13:57:34	410006.000000	8200.120000	-1.207031	0.351563	-0.574219	0.558716	-0.001835	0.230275	58.074951	15.350342	-39.840698
C:\cware\Projects\Whales\OpenTag\T1_speed_30July\M19.DSG	7-1-2013	13:57:34	410007.000000	8200.140000	-1.066406	0.265625	-0.398438	0.556881	-0.002752	0.233028	59.387207	-5.447388	-24.673462
C:\cware\Projects\Whales\OpenTag\T1_speed_30July\M19.DSG	7-1-2013	13:57:34	410008.000000	8200.160000	-0.843750	0.179688	-0.382813	0.556881	-0.001835	0.236697	39.886475	-11.749268	-6.790161
C:\cware\Projects\Whales\OpenTag\T1_speed_30July\M19.DSG	7-1-2013	13:57:34	410009.000000	8200.180000	-0.738281	0.070313	-0.496094	0.556881	0.000917	0.238532	25.421143	-14.511108	-0.946045
C:\cware\Projects\Whales\OpenTag\T1_speed_30July\M19.DSG	7-1-2013	13:57:34	410010.000000	8200.200000	-0.800781	0.027344	-0.718750	0.557798	0.002752	0.237615	18.966675	-3.082275	-1.602173
C:\cware\Projects\Whales\OpenTag\T1_speed_30July\M19.DSG	7-1-2013	13:57:34	410011.000000	8200.220000	-0.945313	0.050781	-0.894531	0.558716	0.004587	0.238532	16.662598	16.220093	-7.125854
C:\cware\Projects\Whales\OpenTag\T1_speed_30July\M19.DSG	7-1-2013	13:57:34	410012.000000	8200.240000	-1.187500	0.148438	-1.000000	0.557798	0.006422	0.241284	13.031006	42.846680	-14.617920
C:\cware\Projects\Whales\OpenTag\T1_speed_30July\M19.DSG	7-1-2013	13:57:34	410013.000000	8200.260000	-1.187500	0.148438	-1.000000	0.556881	0.007339	0.244037	22.155762	49.499512	-18.234253
C:\cware\Projects\Whales\OpenTag\T1_speed_30July\M19.DSG	7-1-2013	13:57:34	410014.000000	8200.280000	-0.910156	-0.042969	-0.746094	0.555046	0.010092	0.252294	26.779175	36.270142	-19.851685
C:\cware\Projects\Whales\OpenTag\T1_speed_30July\M19.DSG	7-1-2013	13:57:34	410015.000000	8200.300000	-0.910156	-0.042969	-0.746094	0.554128	0.011009	0.255046	16.357422	26.641846	-16.784668
C:\cware\Projects\Whales\OpenTag\T1_speed_30July\M19.DSG	7-1-2013	13:57:34	410016.000000	8200.320000	-0.863281	-0.289063	-0.574219	0.554128	0.011009	0.257798	2.014160	22.888184	-3.311157
C:\cware\Projects\Whales\OpenTag\T1_speed_30July\M19.DSG	7-1-2013	13:57:34	410017.000000	8200.340000	-0.835938	-0.339844	-0.523438	0.553211	0.013761	0.259633	-3.295898	34.667969	8.361816
C:\cware\Projects\Whales\OpenTag\T1_speed_30July\M19.DSG	7-1-2013	13:57:34	410018.000000	8200.360000	-0.679688	-0.351563	-0.351563	0.554128	0.018349	0.262385	-14.587402	41.351318	14.526367
C:\cware\Projects\Whales\OpenTag\T1_speed_30July\M19.DSG	7-1-2013	13:57:34	410019.000000	8200.380000	-0.582031	-0.394531	-0.132813	0.553211	0.018349	0.262385	-26.611328	41.473389	17.807007
C:\cware\Projects\Whales\OpenTag\T1_speed_30July\M19.DSG	7-1-2013	13:57:34	410020.000000	8200.400000	-0.566406	-0.519531	0.046875	0.552294	0.020183	0.265138	-24.902344	39.840698	17.379761
C:\cware\Projects\Whales\OpenTag\T1_speed_30July\M19.DSG	7-1-2013	13:57:34	410021.000000	8200.420000	-0.605469	-0.562500	0.035156	0.551376	0.021101	0.267890	-16.754150	42.266846	14.694214
C:\cware\Projects\Whales\OpenTag\T1_speed_30July\M19.DSG	7-1-2013	13:57:34	410022.000000	8200.440000	-0.707031	-0.613281	-0.140625	0.549541	0.022018	0.271560	-10.162354	58.746338	20.538330
C:\cware\Projects\Whales\OpenTag\T1_speed_30July\M19.DSG	7-1-2013	13:57:34	410023.000000	8200.460000	-0.664063	-0.621094	-0.410156	0.546789	0.023853	0.275229	3.311157	69.168091	19.226074
C:\cware\Projects\Whales\OpenTag\T1_speed_30July\M19.DSG	7-1-2013	13:57:34	410024.000000	8200.480000	-0.601563	-0.542969	-0.734375	0.545872	0.025688	0.282569	27.893066	49.163818	10.513306
C:\cware\Projects\Whales\OpenTag\T1_speed_30July\M19.DSG	7-1-2013	13:57:34	410025.000000	8200.500000	-0.628906	-0.429688	-0.761719	0.544037	0.026606	0.286239	13.229370	4.241943	10.742188
C:\cware\Projects\Whales\OpenTag\T1_speed_30July\M19.DSG	7-1-2013	13:57:34	410026.000000	8200.520000	-0.875000	-0.378906	-0.542969	0.544954	0.026606	0.283486	-41.641235	-23.040771	20.690918
C:\cware\Projects\Whales\OpenTag\T1_speed_30July\M19.DSG	7-1-2013	13:57:34	410027.000000	8200.540000	-1.023438	-0.437500	-0.488281	0.546789	0.026606	0.282569	-68.313599	-25.268555	23.666382
C:\cware\Projects\Whales\OpenTag\T1_speed_30July\M19.DSG	7-1-2013	13:57:34	410028.000000	8200.560000	-1.085938	-0.511719	-0.558594	0.547706	0.024771	0.278899	-73.059082	-21.835327	27.191162
C:\cware\Projects\Whales\OpenTag\T1_speed_30July\M19.DSG	7-1-2013	13:57:34	410029.000000	8200.580000	-1.042969	-0.554688	-0.714844	0.551376	0.022936	0.271560	-66.299438	-36.041260	29.739380
C:\cware\Projects\Whales\OpenTag\T1_speed_30July\M19.DSG	7-1-2013	13:57:34	410030.000000	8200.600000	-0.968750	-0.468750	-0.800781	0.553211	0.022936	0.266972	-62.393188	-65.078735	39.184570
C:\cware\Projects\Whales\OpenTag\T1_speed_30July\M19.DSG	7-1-2013	13:57:34	410031.000000	8200.620000	-0.906250	-0.261719	-0.726563	0.559633	0.023853	0.257798	-60.058594	-80.673218	48.583984
C:\cware\Projects\Whales\OpenTag\T1_speed_30July\M19.DSG	7-1-2013	13:57:34	410032.000000	8200.640000	-0.925781	-0.039063	-0.636719	0.563303	0.022018	0.251376	-62.423706	-55.923462	48.629761
C:\cware\Projects\Whales\OpenTag\T1_speed_30July\M19.DSG	7-1-2013	13:57:34	410033.000000	8200.660000	-0.953125	0.242188	-0.707031	0.569725	0.027523	0.243119	-66.207886	-18.432617	38.833618
C:\cware\Projects\Whales\OpenTag\T1_speed_30July\M19.DSG	7-1-2013	13:57:34	410034.000000	8200.680000	-0.847656	0.453125	-0.894531	0.571560	0.027523	0.241284	-41.931152	4.821777	23.925781
C:\cware\Projects\Whales\OpenTag\T1_speed_30July\M19.DSG	7-1-2013	13:57:34	410035.000000	8200.700000	-0.691406	0.390625	-0.941406	0.572477	0.026606	0.240367	-26.031494	4.425049	14.083862
C:\cware\Projects\Whales\OpenTag\T1_speed_30July\M19.DSG	7-1-2013	13:57:34	410036.000000	8200.720000	-0.687500	0.390625	-0.871094	0.573394	0.028440	0.240367	-23.178101	20.050049	7.156372
C:\cware\Projects\Whales\OpenTag\T1_speed_30July\M19.DSG	7-1-2013	13:57:34	410037.000000	8200.740000	-0.718750	0.265625	-0.785156	0.573394	0.028440	0.243119	-11.444092	42.221069	11.718750
C:\cware\Projects\Whales\OpenTag\T1_speed_30July\M19.DSG	7-1-2013	13:57:34	410038.000000	8200.760000	-0.843750	0.093750	-0.804688	0.572477	0.030275	0.246789	-0.701904	48.904419	18.722534
C:\cware\Projects\Whales\OpenTag\T1_speed_30July\M19.DSG	7-1-2013	13:57:34	410039.000000	8200.780000	-0.628906	-0.003906	-0.613281	0.572477	0.033028	0.250459	5.538940	9.628296	21.881104
C:\cware\Projects\Whales\OpenTag\T1_speed_30July\M19.DSG	7-1-2013	13:57:34	410040.000000	8200.800000	-0.542969	-0.054688	-0.386719	0.573394	0.034862	0.252294	20.339966	-15.731812	24.093628
C:\cware\Projects\Whales\OpenTag\T1_speed_30July\M19.DSG	7-1-2013	13:57:34	410041.000000	8200.820000	-0.652344	-0.109375	-0.472656	0.573394	0.039450	0.251376	31.524658	-19.241333	24.627686
C:\cware\Projects\Whales\OpenTag\T1_speed_30July\M19.DSG	7-1-2013	13:57:34	410042.000000	8200.840000	-0.695313	-0.093750	-0.574219	0.574312	0.042202	0.250459	20.477295	-21.377563	23.422241
C:\cware\Projects\Whales\OpenTag\T1_speed_30July\M19.DSG	7-1-2013	13:57:34	410043.000000	8200.860000	-0.816406	-0.093750	-0.769531	0.576147	0.044037	0.250459	4.058838	-7.873535	20.370483
C:\cware\Projects\Whales\OpenTag\T1_speed_30July\M19.DSG	7-1-2013	13:57:34	410044.000000	8200.880000	-0.910156	-0.144531	-0.984375	0.576147	0.046789	0.249541	-8.926392	20.858765	11.169434
C:\cware\Projects\Whales\OpenTag\T1_speed_30July\M19.DSG	7-1-2013	13:57:34	410045.000000	8200.900000	-0.933594	-0.234375	-1.070313	0.577064	0.046789	0.250459	-22.384644	49.819946	5.508423
C:\cware\Projects\Whales\OpenTag\T1_speed_30July\M19.DSG	7-1-2013	13:57:34	410046.000000	8200.920000	-0.980469	-0.226563	-0.980469	0.574312	0.049541	0.256881	-42.114258	87.097168	-0.183105
C:\cware\Projects\Whales\OpenTag\T1_speed_30July\M19.DSG	7-1-2013	13:57:34	410047.000000	8200.940000	-0.980469	-0.183594	-0.882813	0.572477	0.047706	0.261468	-57.968140	99.853516	-2.822876
C:\cware\Projects\Whales\OpenTag\T1_speed_30July\M19.DSG	7-1-2013	13:57:34	410048.000000	8200.960000	-0.886719	-0.152344	-0.699219	0.567890	0.044954	0.269725	-52.993774	84.136963	-3.890991
C:\cware\Projects\Whales\OpenTag\T1_speed_30July\M19.DSG	7-1-2013	13:57:34	410049.000000	8200.980000	-0.734375	-0.175781	-0.500000	0.565138	0.043119	0.273394	-38.513184	56.732178	-7.553101
C:\cware\Projects\Whales\OpenTag\T1_speed_30July\M19.DSG	7-1-2013	13:57:34	410050.000000	8201.000000	-0.675781	-0.152344	-0.476563	0.562385	0.041284	0.277982	-26.901245	36.041260	-10.070801
C:\cware\Projects\Whales\OpenTag\T1_speed_30July\M19.DSG	7-1-2013	13:57:34	410051.000000	8201.020000	-0.679688	-0.093750	-0.582031	0.561468	0.040367	0.278899	-9.841919	23.742676	-8.529663
C:\cware\Projects\Whales\OpenTag\T1_speed_30July\M19.DSG	7-1-2013	13:57:34	410052.000000	8201.040000	-0.710938	-0.097656	-0.710938	0.559633	0.040367	0.280734	13.076782	13.656616	-4.364014
C:\cware\Projects\Whales\OpenTag\T1_speed_30July\M19.DSG	7-1-2013	13:57:34	410053.000000	8201.060000	-0.765625	-0.175781	-0.832031	0.556881	0.041284	0.282569	25.344849	11.734009	-2.044678
C:\cware\Projects\Whales\OpenTag\T1_speed_30July\M19.DSG	7-1-2013	13:57:34	410054.000000	8201.080000	-0.800781	-0.246094	-0.937500	0.555963	0.044037	0.285321	27.984619	11.642456	-0.366211
C:\cware\Projects\Whales\OpenTag\T1_speed_30July\M19.DSG	7-1-2013	13:57:34	410055.000000	8201.100000	-0.773438	-0.285156	-0.933594	0.556881	0.044037	0.286239	19.546509	10.498047	2.731323
C:\cware\Projects\Whales\OpenTag\T1_speed_30July\M19.DSG	7-1-2013	13:57:34	410056.000000	8201.120000	-0.738281	-0.312500	-0.835938	0.555963	0.046789	0.288073	4.318237	10.986328	6.118774
C:\cware\Projects\Whales\OpenTag\T1_speed_30July\M19.DSG	7-1-2013	13:57:34	410057.000000	8201.140000	-0.714844	-0.375000	-0.773438	0.557798	0.047706	0.290826	-5.325317	7.873535	7.553101
C:\cware\Projects\Whales\OpenTag\T1_speed_30July\M19.DSG	7-1-2013	13:57:34	410058.000000	8201.160000	-0.675781	-0.417969	-0.746094	0.555963	0.048624	0.290826	-15.258789	11.260986	9.429932
C:\cware\Projects\Whales\OpenTag\T1_speed_30July\M19.DSG	7-1-2013	13:57:34	410059.000000	8201.180000	-0.648438	-0.410156	-0.730469	0.556881	0.050459	0.290826	-24.459839	13.732910	9.719849
C:\cware\Projects\Whales\OpenTag\T1_speed_30July\M19.DSG	7-1-2013	13:57:34	410060.000000	8201.200000	-0.632813	-0.371094	-0.757813	0.555963	0.049541	0.290826	-28.839111	15.411377	7.995605
C:\cware\Projects\Whales\OpenTag\T1_speed_30July\M19.DSG	7-1-2013	13:57:34	410061.000000	8201.220000	-0.621094	-0.343750	-0.820313	0.554128	0.050459	0.291743	-28.152466	12.344360	4.150391
C:\cware\Projects\Whales\OpenTag\T1_speed_30July\M19.DSG	7-1-2013	13:57:34	410062.000000	8201.240000	-0.628906	-0.312500	-0.886719	0.555046	0.046789	0.291743	-27.938843	10.620117	-0.213623
C:\cware\Projects\Whales\OpenTag\T1_speed_30July\M19.DSG	7-1-2013	13:57:34	410063.000000	8201.260000	-0.652344	-0.265625	-0.925781	0.555046	0.045872	0.291743	-25.955200	9.185791	-0.839233
C:\cware\Projects\Whales\OpenTag\T1_speed_30July\M19.DSG	7-1-2013	13:57:34	410064.000000	8201.280000	-0.695313	-0.195313	-0.886719	0.555046	0.046789	0.291743	-20.660400	7.202148	-0.579834
C:\cware\Projects\Whales\OpenTag\T1_speed_30July\M19.DSG	7-1-2013	13:57:34	410065.000000	8201.300000	-0.695313	-0.195313	-0.886719	0.553211	0.044037	0.291743	-15.197754	5.142212	0.518799
C:\cware\Projects\Whales\OpenTag\T1_speed_30July\M19.DSG	7-1-2013	13:57:34	410066.000000	8201.320000	-0.738281	-0.195313	-0.804688	0.554128	0.045872	0.290826	-8.605957	3.799438	1.113892
C:\cware\Projects\Whales\OpenTag\T1_speed_30July\M19.DSG	7-1-2013	13:57:34	410067.000000	8201.340000	-0.738281	-0.195313	-0.804688	0.554128	0.044954	0.291743	-8.880615	3.219604	1.892090
C:\cware\Projects\Whales\OpenTag\T1_speed_30July\M19.DSG	7-1-2013	13:57:34	410068.000000	8201.360000	-0.718750	-0.218750	-0.765625	0.554128	0.044037	0.293578	-13.778687	-3.753662	3.463745
C:\cware\Projects\Whales\OpenTag\T1_speed_30July\M19.DSG	7-1-2013	13:57:34	410069.000000	8201.380000	-0.710938	-0.191406	-0.757813	0.555046	0.044954	0.292661	-11.810303	-9.262085	1.098633
C:\cware\Projects\Whales\OpenTag\T1_speed_30July\M19.DSG	7-1-2013	13:57:34	410070.000000	8201.400000	-0.730469	-0.171875	-0.750000	0.555963	0.044954	0.290826	-5.264282	-14.038086	-4.791260
C:\cware\Projects\Whales\OpenTag\T1_speed_30July\M19.DSG	7-1-2013	13:57:34	410071.000000	8201.420000	-0.738281	-0.171875	-0.742188	0.555963	0.043119	0.290826	-8.575439	-8.621216	-4.089355
C:\cware\Projects\Whales\OpenTag\T1_speed_30July\M19.DSG	7-1-2013	13:57:34	410072.000000	8201.440000	-0.707031	-0.191406	-0.742188	0.555963	0.042202	0.290826	-11.093140	0.045776	-0.411987
C:\cware\Projects\Whales\OpenTag\T1_speed_30July\M19.DSG	7-1-2013	13:57:34	410073.000000	8201.460000	-0.722656	-0.246094	-0.808594	0.555046	0.042202	0.289908	-8.392334	3.646851	2.548218
C:\cware\Projects\Whales\OpenTag\T1_speed_30July\M19.DSG	7-1-2013	13:57:34	410074.000000	8201.480000	-0.750000	-0.257813	-0.824219	0.554128	0.042202	0.290826	-3.189087	5.874634	7.797241
C:\cware\Projects\Whales\OpenTag\T1_speed_30July\M19.DSG	7-1-2013	13:57:34	410075.000000	8201.500000	-0.753906	-0.242188	-0.824219	0.554128	0.044037	0.291743	-0.289917	6.164551	11.703491
C:\cware\Projects\Whales\OpenTag\T1_speed_30July\M19.DSG	7-1-2013	13:57:34	410076.000000	8201.520000	-0.761719	-0.234375	-0.925781	0.555046	0.045872	0.292661	2.746582	7.034302	9.674072
C:\cware\Projects\Whales\OpenTag\T1_speed_30July\M19.DSG	7-1-2013	13:57:34	410077.000000	8201.540000	-0.710938	-0.175781	-0.957031	0.555046	0.046789	0.293578	3.723145	4.165649	5.340576
C:\cware\Projects\Whales\OpenTag\T1_speed_30July\M19.DSG	7-1-2013	13:57:34	410078.000000	8201.560000	-0.707031	-0.136719	-0.851563	0.555046	0.047706	0.293578	11.367798	-0.579834	2.868652
C:\cware\Projects\Whales\OpenTag\T1_speed_30July\M19.DSG	7-1-2013	13:57:34	410079.000000	8201.580000	-0.753906	-0.078125	-0.785156	0.555046	0.047706	0.295413	20.919800	0.762939	2.685547
C:\cware\Projects\Whales\OpenTag\T1_speed_30July\M19.DSG	7-1-2013	13:57:34	410080.000000	8201.600000	-0.816406	-0.066406	-0.781250	0.555046	0.051376	0.298165	27.465820	7.583618	5.706787
C:\cware\Projects\Whales\OpenTag\T1_speed_30July\M19.DSG	7-1-2013	13:57:34	410081.000000	8201.620000	-0.792969	-0.117188	-0.789063	0.554128	0.052294	0.298165	32.058716	5.325317	8.728027
C:\cware\Projects\Whales\OpenTag\T1_speed_30July\M19.DSG	7-1-2013	13:57:34	410082.000000	8201.640000	-0.761719	-0.140625	-0.781250	0.554128	0.056881	0.300917	31.936646	3.128052	9.002686
C:\cware\Projects\Whales\OpenTag\T1_speed_30July\M19.DSG	7-1-2013	13:57:34	410083.000000	8201.660000	-0.769531	-0.179688	-0.796875	0.554128	0.057798	0.301835	24.826050	9.338379	10.025024
C:\cware\Projects\Whales\OpenTag\T1_speed_30July\M19.DSG	7-1-2013	13:57:34	410084.000000	8201.680000	-0.746094	-0.222656	-0.890625	0.552294	0.062385	0.306422	14.892578	22.293091	9.384155
C:\cware\Projects\Whales\OpenTag\T1_speed_30July\M19.DSG	7-1-2013	13:57:34	410085.000000	8201.700000	-0.621094	-0.246094	-0.875000	0.551376	0.064220	0.307339	5.294800	28.137207	5.706787
C:\cware\Projects\Whales\OpenTag\T1_speed_30July\M19.DSG	7-1-2013	13:57:34	410086.000000	8201.720000	-0.566406	-0.277344	-0.824219	0.547706	0.064220	0.311009	1.358032	27.328491	1.708984
C:\cware\Projects\Whales\OpenTag\T1_speed_30July\M19.DSG	7-1-2013	13:57:34	410087.000000	8201.740000	-0.593750	-0.273438	-0.851563	0.545872	0.066055	0.312844	7.659912	21.423340	0.579834
C:\cware\Projects\Whales\OpenTag\T1_speed_30July\M19.DSG	7-1-2013	13:57:34	410088.000000	8201.760000	-0.574219	-0.238281	-0.777344	0.543119	0.066972	0.315596	15.823364	17.913818	4.104614
C:\cware\Projects\Whales\OpenTag\T1_speed_30July\M19.DSG	7-1-2013	13:57:34	410089.000000	8201.780000	-0.640625	-0.257813	-0.796875	0.542202	0.068807	0.317431	29.556274	27.755737	0.381470
C:\cware\Projects\Whales\OpenTag\T1_speed_30July\M19.DSG	7-1-2013	13:57:34	410090.000000	8201.800000	-0.542969	-0.281250	-0.945313	0.538532	0.070642	0.322018	42.114258	27.801514	-11.993408
C:\cware\Projects\Whales\OpenTag\T1_speed_30July\M19.DSG	7-1-2013	13:57:34	410091.000000	8201.820000	-0.386719	-0.265625	-0.988281	0.536697	0.073394	0.323853	35.400391	19.348145	-14.053345
C:\cware\Projects\Whales\OpenTag\T1_speed_30July\M19.DSG	7-1-2013	13:57:34	410092.000000	8201.840000	-0.394531	-0.207031	-1.046875	0.533945	0.074312	0.327523	21.163940	18.188477	-13.931274
C:\cware\Projects\Whales\OpenTag\T1_speed_30July\M19.DSG	7-1-2013	13:57:34	410093.000000	8201.860000	-0.296875	-0.324219	-1.097656	0.532110	0.074312	0.329358	2.563477	8.285522	-16.540527
C:\cware\Projects\Whales\OpenTag\T1_speed_30July\M19.DSG	7-1-2013	13:57:34	410094.000000	8201.880000	-0.343750	-0.394531	-1.078125	0.528440	0.073394	0.330275	-15.167236	16.891479	-8.224487
C:\cware\Projects\Whales\OpenTag\T1_speed_30July\M19.DSG	7-1-2013	13:57:34	410095.000000	8201.900000	-0.343750	-0.605469	-1.144531	0.528440	0.073394	0.330275	-25.863647	3.219604	-4.730225
C:\cware\Projects\Whales\OpenTag\T1_speed_30July\M19.DSG	7-1-2013	13:57:34	410096.000000	8201.920000	-0.367188	-0.742188	-0.929688	0.527523	0.070642	0.328440	-21.026611	-0.061035	-8.468628
C:\cware\Projects\Whales\OpenTag\T1_speed_30July\M19.DSG	7-1-2013	13:57:34	410097.000000	8201.940000	-0.546875	-0.687500	-0.832031	0.527523	0.070642	0.329358	-26.687622	4.028320	-13.061523
C:\cware\Projects\Whales\OpenTag\T1_speed_30July\M19.DSG	7-1-2013	13:57:34	410098.000000	8201.960000	-0.582031	-0.597656	-0.789063	0.526606	0.066055	0.329358	-43.746948	-2.685547	-27.236938
C:\cware\Projects\Whales\OpenTag\T1_speed_30July\M19.DSG	7-1-2013	13:57:34	410099.000000	8201.980000	-0.425781	-0.679688	-0.910156	0.526606	0.062385	0.328440	-18.417358	-28.778076	-44.448853
C:\cware\Projects\Whales\OpenTag\T1_speed_30July\M19.DSG	7-1-2013	13:57:34	410100.000000	8202.000000	-0.324219	-0.683594	-0.949219	0.527523	0.060550	0.324771	12.054443	-48.355103	-62.011719
C:\cware\Projects\Whales\OpenTag\T1_speed_30July\M19.DSG	7-1-2013	13:57:34	410101.000000	8202.020000	-0.527344	-0.453125	-0.835938	0.526606	0.056881	0.322018	37.506104	-34.057617	-61.920166
C:\cware\Projects\Whales\OpenTag\T1_speed_30July\M19.DSG	7-1-2013	13:57:34	410102.000000	8202.040000	-0.687500	-0.210938	-0.738281	0.528440	0.055046	0.324771	48.202515	-8.972168	-54.519653
C:\cware\Projects\Whales\OpenTag\T1_speed_30July\M19.DSG	7-1-2013	13:57:34	410103.000000	8202.060000	-0.714844	-0.039063	-0.738281	0.524771	0.054128	0.324771	65.017700	4.211426	-46.783447
C:\cware\Projects\Whales\OpenTag\T1_speed_30July\M19.DSG	7-1-2013	13:57:34	410104.000000	8202.080000	-0.625000	0.011719	-0.921875	0.523853	0.055046	0.327523	62.576294	11.154175	-34.576416
C:\cware\Projects\Whales\OpenTag\T1_speed_30July\M19.DSG	7-1-2013	13:57:34	410105.000000	8202.100000	-0.554688	0.000000	-1.027344	0.521101	0.055963	0.330275	38.818359	-6.591797	-24.383545
C:\cware\Projects\Whales\OpenTag\T1_speed_30July\M19.DSG	7-1-2013	13:57:34	410106.000000	8202.120000	-0.597656	-0.066406	-1.015625	0.520183	0.058716	0.331193	17.425537	0.030518	-9.811401
C:\cware\Projects\Whales\OpenTag\T1_speed_30July\M19.DSG	7-1-2013	13:57:34	410107.000000	8202.140000	-0.589844	-0.203125	-0.921875	0.520183	0.059633	0.333028	7.766724	3.295898	-3.097534
C:\cware\Projects\Whales\OpenTag\T1_speed_30July\M19.DSG	7-1-2013	13:57:34	410108.000000	8202.160000	-0.640625	-0.335938	-0.839844	0.519266	0.059633	0.333945	1.403809	11.291504	6.774902
C:\cware\Projects\Whales\OpenTag\T1_speed_30July\M19.DSG	7-1-2013	13:57:34	410109.000000	8202.180000	-0.707031	-0.453125	-0.738281	0.517431	0.062385	0.335780	-8.377075	14.526367	12.588501
C:\cware\Projects\Whales\OpenTag\T1_speed_30July\M19.DSG	7-1-2013	13:57:34	410110.000000	8202.200000	-0.507813	-0.445313	-0.804688	0.516514	0.060550	0.334862	-22.933960	-19.104004	4.409790
C:\cware\Projects\Whales\OpenTag\T1_speed_30July\M19.DSG	7-1-2013	13:57:34	410111.000000	8202.220000	-0.472656	-0.292969	-0.894531	0.519266	0.059633	0.332110	-27.343750	-21.743774	-5.462646
C:\cware\Projects\Whales\OpenTag\T1_speed_30July\M19.DSG	7-1-2013	13:57:34	410112.000000	8202.240000	-0.507813	-0.261719	-0.898438	0.521101	0.058716	0.330275	-6.454468	-22.720337	-13.671875
C:\cware\Projects\Whales\OpenTag\T1_speed_30July\M19.DSG	7-1-2013	13:57:34	410113.000000	8202.260000	-0.480469	-0.316406	-0.886719	0.520183	0.058716	0.329358	17.547607	-15.197754	-24.597168
C:\cware\Projects\Whales\OpenTag\T1_speed_30July\M19.DSG	7-1-2013	13:57:34	410114.000000	8202.280000	-0.593750	-0.277344	-1.105469	0.522018	0.057798	0.329358	21.408081	-3.982544	-30.517578
C:\cware\Projects\Whales\OpenTag\T1_speed_30July\M19.DSG	7-1-2013	13:57:34	410115.000000	8202.300000	-0.605469	-0.144531	-1.058594	0.521101	0.057798	0.330275	5.126953	-3.860474	-22.048950
C:\cware\Projects\Whales\OpenTag\T1_speed_30July\M19.DSG	7-1-2013	13:57:34	410116.000000	8202.320000	-0.640625	-0.093750	-0.816406	0.520183	0.056881	0.330275	-11.199951	-20.629883	-6.408691
C:\cware\Projects\Whales\OpenTag\T1_speed_30July\M19.DSG	7-1-2013	13:57:34	410117.000000	8202.340000	-0.640625	-0.093750	-0.816406	0.521101	0.056881	0.328440	-5.599976	-17.410278	12.329102
C:\cware\Projects\Whales\OpenTag\T1_speed_30July\M19.DSG	7-1-2013	13:57:34	410118.000000	8202.360000	-0.500000	-0.265625	-0.906250	0.522936	0.059633	0.327523	12.207031	-35.202026	16.723633
C:\cware\Projects\Whales\OpenTag\T1_speed_30July\M19.DSG	7-1-2013	13:57:34	410119.000000	8202.380000	-0.500000	-0.265625	-0.906250	0.524771	0.061468	0.323853	23.056030	-88.973999	9.567261
C:\cware\Projects\Whales\OpenTag\T1_speed_30July\M19.DSG	7-1-2013	13:57:34	410120.000000	8202.400000	-0.292969	-0.351563	-0.781250	0.532110	0.066055	0.317431	29.434204	-101.745605	5.966187
C:\cware\Projects\Whales\OpenTag\T1_speed_30July\M19.DSG	7-1-2013	13:57:34	410121.000000	8202.420000	-0.527344	-0.226563	-0.773438	0.535780	0.066972	0.312844	18.646240	-89.324951	6.866455
C:\cware\Projects\Whales\OpenTag\T1_speed_30July\M19.DSG	7-1-2013	13:57:34	410122.000000	8202.440000	-0.781250	-0.210938	-0.792969	0.542202	0.070642	0.303670	1.113892	-56.030273	11.184692
C:\cware\Projects\Whales\OpenTag\T1_speed_30July\M19.DSG	7-1-2013	13:57:34	410123.000000	8202.460000	-1.113281	-0.281250	-0.660156	0.544037	0.068807	0.303670	-13.702393	-2.593994	15.823364
C:\cware\Projects\Whales\OpenTag\T1_speed_30July\M19.DSG	7-1-2013	13:57:34	410124.000000	8202.480000	-1.097656	-0.332031	-0.640625	0.544954	0.074312	0.300000	-20.431519	32.730103	14.907837
C:\cware\Projects\Whales\OpenTag\T1_speed_30July\M19.DSG	7-1-2013	13:57:34	410125.000000	8202.500000	-1.066406	-0.320313	-0.667969	0.544037	0.074312	0.303670	-21.179199	50.445557	8.972168
C:\cware\Projects\Whales\OpenTag\T1_speed_30July\M19.DSG	7-1-2013	13:57:34	410126.000000	8202.520000	-0.863281	-0.281250	-0.703125	0.542202	0.075229	0.307339	-12.771606	46.936035	9.140015
C:\cware\Projects\Whales\OpenTag\T1_speed_30July\M19.DSG	7-1-2013	13:57:34	410127.000000	8202.540000	-0.734375	-0.277344	-0.722656	0.539450	0.076147	0.310092	-7.888794	40.451050	11.093140
C:\cware\Projects\Whales\OpenTag\T1_speed_30July\M19.DSG	7-1-2013	13:57:34	410128.000000	8202.560000	-0.714844	-0.312500	-0.730469	0.537615	0.077982	0.313761	-8.422852	41.625977	6.652832
C:\cware\Projects\Whales\OpenTag\T1_speed_30July\M19.DSG	7-1-2013	13:57:34	410129.000000	8202.580000	-0.652344	-0.355469	-0.742188	0.535780	0.077982	0.317431	-10.391235	40.023804	3.158569
C:\cware\Projects\Whales\OpenTag\T1_speed_30July\M19.DSG	7-1-2013	13:57:34	410130.000000	8202.600000	-0.597656	-0.382813	-0.832031	0.533028	0.078899	0.320183	-19.515991	24.414063	-2.044678
C:\cware\Projects\Whales\OpenTag\T1_speed_30July\M19.DSG	7-1-2013	13:57:34	410131.000000	8202.620000	-0.507813	-0.433594	-0.843750	0.531193	0.077982	0.320183	-20.202637	5.096436	-2.899170
C:\cware\Projects\Whales\OpenTag\T1_speed_30July\M19.DSG	7-1-2013	13:57:34	410132.000000	8202.640000	-0.531250	-0.488281	-0.792969	0.531193	0.077982	0.319266	-12.023926	-5.508423	-1.327515
C:\cware\Projects\Whales\OpenTag\T1_speed_30July\M19.DSG	7-1-2013	13:57:34	410133.000000	8202.660000	-0.593750	-0.507813	-0.753906	0.531193	0.077982	0.319266	-2.792358	-8.926392	-2.166748
C:\cware\Projects\Whales\OpenTag\T1_speed_30July\M19.DSG	7-1-2013	13:57:34	410134.000000	8202.680000	-0.566406	-0.476563	-0.839844	0.530275	0.078899	0.318349	-1.602173	-13.107300	-2.975464
C:\cware\Projects\Whales\OpenTag\T1_speed_30July\M19.DSG	7-1-2013	13:57:34	410135.000000	8202.700000	-0.558594	-0.425781	-0.914063	0.531193	0.079817	0.317431	-6.820679	-10.665894	-3.494263
C:\cware\Projects\Whales\OpenTag\T1_speed_30July\M19.DSG	7-1-2013	13:57:34	410136.000000	8202.720000	-0.585938	-0.386719	-0.906250	0.533028	0.079817	0.312844	-13.854980	-9.857178	-6.561279
C:\cware\Projects\Whales\OpenTag\T1_speed_30July\M19.DSG	7-1-2013	13:57:34	410137.000000	8202.740000	-0.636719	-0.371094	-0.867188	0.533028	0.077982	0.315596	-19.760132	-9.826660	-8.300781
C:\cware\Projects\Whales\OpenTag\T1_speed_30July\M19.DSG	7-1-2013	13:57:34	410138.000000	8202.760000	-0.675781	-0.332031	-0.832031	0.533028	0.077064	0.315596	-23.666382	-8.605957	-4.959106
C:\cware\Projects\Whales\OpenTag\T1_speed_30July\M19.DSG	7-1-2013	13:57:34	410139.000000	8202.780000	-0.691406	-0.289063	-0.808594	0.533945	0.077064	0.313761	-21.804810	-10.025024	-3.356934
C:\cware\Projects\Whales\OpenTag\T1_speed_30July\M19.DSG	7-1-2013	13:57:34	410140.000000	8202.800000	-0.679688	-0.257813	-0.808594	0.533945	0.076147	0.312844	-17.929077	-5.798340	-3.555298
C:\cware\Projects\Whales\OpenTag\T1_speed_30July\M19.DSG	7-1-2013	13:57:34	410141.000000	8202.820000	-0.707031	-0.269531	-0.839844	0.533945	0.075229	0.311927	-17.456055	3.234863	-5.874634
C:\cware\Projects\Whales\OpenTag\T1_speed_30July\M19.DSG	7-1-2013	13:57:34	410142.000000	8202.840000	-0.714844	-0.347656	-0.812500	0.533945	0.075229	0.311927	-15.502930	8.514404	-6.057739
C:\cware\Projects\Whales\OpenTag\T1_speed_30July\M19.DSG	7-1-2013	13:57:34	410143.000000	8202.860000	-0.687500	-0.421875	-0.761719	0.533945	0.074312	0.312844	-13.854980	4.180908	-4.486084
C:\cware\Projects\Whales\OpenTag\T1_speed_30July\M19.DSG	7-1-2013	13:57:34	410144.000000	8202.880000	-0.671875	-0.406250	-0.761719	0.533945	0.075229	0.311927	-10.787964	-3.845215	-4.623413
C:\cware\Projects\Whales\OpenTag\T1_speed_30July\M19.DSG	7-1-2013	13:57:34	410145.000000	8202.900000	-0.664063	-0.359375	-0.765625	0.533028	0.073394	0.313761	-7.980347	-6.591797	-4.959106
C:\cware\Projects\Whales\OpenTag\T1_speed_30July\M19.DSG	7-1-2013	13:57:34	410146.000000	8202.920000	-0.671875	-0.324219	-0.781250	0.533945	0.074312	0.313761	-9.185791	-5.569458	-6.408691
C:\cware\Projects\Whales\OpenTag\T1_speed_30July\M19.DSG	7-1-2013	13:57:34	410147.000000	8202.940000	-0.667969	-0.335938	-0.781250	0.533945	0.074312	0.312844	-9.719849	0.808716	-8.117676
C:\cware\Projects\Whales\OpenTag\T1_speed_30July\M19.DSG	7-1-2013	13:57:34	410148.000000	8202.960000	-0.679688	-0.332031	-0.789063	0.533945	0.072477	0.312844	-7.110596	-0.061035	-8.712769
C:\cware\Projects\Whales\OpenTag\T1_speed_30July\M19.DSG	7-1-2013	13:57:34	410149.000000	8202.980000	-0.625000	-0.292969	-0.812500	0.533028	0.072477	0.312844	-13.671875	1.419067	-7.614136
C:\cware\Projects\Whales\OpenTag\T1_speed_30July\M19.DSG	7-1-2013	13:57:34	410150.000000	8203.000000	-0.652344	-0.230469	-0.789063	0.533028	0.072477	0.312844	-23.315430	7.583618	-3.845215
C:\cware\Projects\Whales\OpenTag\T1_speed_30July\M19.DSG	7-1-2013	13:57:34	410151.000000	8203.020000	-0.636719	-0.253906	-0.792969	0.531193	0.071560	0.312844	-18.417358	3.646851	0.534058
C:\cware\Projects\Whales\OpenTag\T1_speed_30July\M19.DSG	7-1-2013	13:57:34	410152.000000	8203.040000	-0.671875	-0.328125	-0.742188	0.531193	0.071560	0.312844	-5.416870	4.592896	8.117676
C:\cware\Projects\Whales\OpenTag\T1_speed_30July\M19.DSG	7-1-2013	13:57:34	410153.000000	8203.060000	-0.648438	-0.394531	-0.800781	0.531193	0.070642	0.313761	0.228882	4.974365	10.009766
C:\cware\Projects\Whales\OpenTag\T1_speed_30July\M19.DSG	7-1-2013	13:57:34	410154.000000	8203.080000	-0.660156	-0.390625	-0.816406	0.532110	0.072477	0.314679	-4.531860	7.125854	4.516602
C:\cware\Projects\Whales\OpenTag\T1_speed_30July\M19.DSG	7-1-2013	13:57:34	410155.000000	8203.100000	-0.656250	-0.339844	-0.871094	0.530275	0.072477	0.314679	-9.460449	4.226685	-3.082275
C:\cware\Projects\Whales\OpenTag\T1_speed_30July\M19.DSG	7-1-2013	13:57:34	410156.000000	8203.120000	-0.621094	-0.339844	-0.867188	0.531193	0.072477	0.315596	-10.757446	6.088257	-9.185791
C:\cware\Projects\Whales\OpenTag\T1_speed_30July\M19.DSG	7-1-2013	13:57:34	410157.000000	8203.140000	-0.707031	-0.375000	-0.824219	0.530275	0.072477	0.314679	-11.779785	8.666992	-10.772705
C:\cware\Projects\Whales\OpenTag\T1_speed_30July\M19.DSG	7-1-2013	13:57:34	410158.000000	8203.160000	-0.664063	-0.355469	-0.867188	0.529358	0.070642	0.315596	-8.178711	1.068115	-13.092041
C:\cware\Projects\Whales\OpenTag\T1_speed_30July\M19.DSG	7-1-2013	13:57:34	410159.000000	8203.180000	-0.628906	-0.246094	-0.792969	0.528440	0.069725	0.315596	-8.865356	7.980347	-14.251709
C:\cware\Projects\Whales\OpenTag\T1_speed_30July\M19.DSG	7-1-2013	13:57:34	410160.000000	8203.200000	-0.605469	-0.261719	-0.761719	0.528440	0.068807	0.317431	2.899170	6.927490	-14.907837
C:\cware\Projects\Whales\OpenTag\T1_speed_30July\M19.DSG	7-1-2013	13:57:34	410161.000000	8203.220000	-0.523438	-0.355469	-0.796875	0.527523	0.068807	0.317431	17.501831	-1.296997	-12.710571
C:\cware\Projects\Whales\OpenTag\T1_speed_30July\M19.DSG	7-1-2013	13:57:34	410162.000000	8203.240000	-0.539063	-0.308594	-0.863281	0.527523	0.068807	0.316514	24.719238	-9.994507	-7.629395
C:\cware\Projects\Whales\OpenTag\T1_speed_30July\M19.DSG	7-1-2013	13:57:34	410163.000000	8203.260000	-0.570313	-0.261719	-0.941406	0.527523	0.070642	0.318349	16.586304	-19.287109	-0.259399
C:\cware\Projects\Whales\OpenTag\T1_speed_30July\M19.DSG	7-1-2013	13:57:34	410164.000000	8203.280000	-0.554688	-0.246094	-0.906250	0.529358	0.071560	0.316514	9.475708	-26.855469	7.568359
C:\cware\Projects\Whales\OpenTag\T1_speed_30July\M19.DSG	7-1-2013	13:57:34	410165.000000	8203.300000	-0.570313	-0.250000	-0.933594	0.529358	0.073394	0.314679	8.911133	-21.881104	5.523682
C:\cware\Projects\Whales\OpenTag\T1_speed_30July\M19.DSG	7-1-2013	13:57:34	410166.000000	8203.320000	-0.925781	-0.398438	-0.789063	0.531193	0.075229	0.314679	13.198853	5.691528	0.091553
C:\cware\Projects\Whales\OpenTag\T1_speed_30July\M19.DSG	7-1-2013	13:57:34	410167.000000	8203.340000	-0.925781	-0.398438	-0.789063	0.530275	0.076147	0.315596	5.203247	5.905151	-3.921509
C:\cware\Projects\Whales\OpenTag\T1_speed_30July\M19.DSG	7-1-2013	13:57:34	410168.000000	8203.360000	-0.660156	-0.250000	-0.812500	0.530275	0.074312	0.315596	-23.956299	1.617432	-12.741089
C:\cware\Projects\Whales\OpenTag\T1_speed_30July\M19.DSG	7-1-2013	13:57:34	410169.000000	8203.380000	-0.660156	-0.250000	-0.812500	0.531193	0.072477	0.316514	-34.103394	22.735596	-11.138916
C:\cware\Projects\Whales\OpenTag\T1_speed_30July\M19.DSG	7-1-2013	13:57:34	410170.000000	8203.400000	-0.550781	-0.523438	-0.699219	0.529358	0.071560	0.319266	-6.805420	18.646240	-6.256104
C:\cware\Projects\Whales\OpenTag\T1_speed_30July\M19.DSG	7-1-2013	13:57:34	410171.000000	8203.420000	-0.515625	-0.542969	-0.945313	0.527523	0.069725	0.319266	-0.885010	-13.412476	-6.515503
C:\cware\Projects\Whales\OpenTag\T1_speed_30July\M19.DSG	7-1-2013	13:57:34	410172.000000	8203.440000	-0.558594	-0.488281	-1.007813	0.527523	0.070642	0.317431	-6.942749	-38.803101	-9.521484
C:\cware\Projects\Whales\OpenTag\T1_speed_30July\M19.DSG	7-1-2013	13:57:34	410173.000000	8203.460000	-0.570313	-0.292969	-0.894531	0.531193	0.068807	0.312844	-5.294800	-55.313110	-10.528564
C:\cware\Projects\Whales\OpenTag\T1_speed_30July\M19.DSG	7-1-2013	13:57:34	410174.000000	8203.480000	-0.812500	-0.222656	-0.664063	0.532110	0.067890	0.311009	-4.028320	-39.871216	-2.227783
C:\cware\Projects\Whales\OpenTag\T1_speed_30July\M19.DSG	7-1-2013	13:57:34	410175.000000	8203.500000	-0.824219	-0.210938	-0.625000	0.534862	0.068807	0.308257	-4.302979	-23.071289	3.051758
C:\cware\Projects\Whales\OpenTag\T1_speed_30July\M19.DSG	7-1-2013	13:57:34	410176.000000	8203.520000	-0.703125	-0.226563	-0.707031	0.536697	0.068807	0.307339	-10.498047	-12.008667	7.858276
C:\cware\Projects\Whales\OpenTag\T1_speed_30July\M19.DSG	7-1-2013	13:57:34	410177.000000	8203.540000	-0.691406	-0.328125	-0.746094	0.537615	0.068807	0.306422	-11.276245	-5.065918	9.292603
C:\cware\Projects\Whales\OpenTag\T1_speed_30July\M19.DSG	7-1-2013	13:57:34	410178.000000	8203.560000	-0.746094	-0.355469	-0.753906	0.539450	0.070642	0.304587	-10.467529	8.255005	7.354736
C:\cware\Projects\Whales\OpenTag\T1_speed_30July\M19.DSG	7-1-2013	13:57:34	410179.000000	8203.580000	-0.800781	-0.304688	-0.789063	0.538532	0.069725	0.306422	-6.439209	23.468018	4.745483
C:\cware\Projects\Whales\OpenTag\T1_speed_30July\M19.DSG	7-1-2013	13:57:34	410180.000000	8203.600000	-0.792969	-0.257813	-0.847656	0.535780	0.070642	0.309174	-1.953125	37.750244	3.341675
C:\cware\Projects\Whales\OpenTag\T1_speed_30July\M19.DSG	7-1-2013	13:57:34	410181.000000	8203.620000	-0.722656	-0.265625	-0.898438	0.533945	0.071560	0.312844	1.159668	40.954590	1.922607
C:\cware\Projects\Whales\OpenTag\T1_speed_30July\M19.DSG	7-1-2013	13:57:34	410182.000000	8203.640000	-0.617188	-0.308594	-0.933594	0.532110	0.071560	0.314679	2.639771	34.820557	-4.714966
C:\cware\Projects\Whales\OpenTag\T1_speed_30July\M19.DSG	7-1-2013	13:57:34	410183.000000	8203.660000	-0.523438	-0.339844	-0.929688	0.530275	0.071560	0.319266	4.409790	22.567749	-12.634277
C:\cware\Projects\Whales\OpenTag\T1_speed_30July\M19.DSG	7-1-2013	13:57:34	410184.000000	8203.680000	-0.496094	-0.343750	-0.917969	0.529358	0.070642	0.319266	9.552002	4.791260	-18.096924
C:\cware\Projects\Whales\OpenTag\T1_speed_30July\M19.DSG	7-1-2013	13:57:34	410185.000000	8203.700000	-0.582031	-0.296875	-0.847656	0.529358	0.070642	0.320183	7.293701	-1.281738	-16.387939
C:\cware\Projects\Whales\OpenTag\T1_speed_30July\M19.DSG	7-1-2013	13:57:34	410186.000000	8203.720000	-0.644531	-0.292969	-0.800781	0.528440	0.070642	0.321101	0.122070	-1.510620	-12.756348
C:\cware\Projects\Whales\OpenTag\T1_speed_30July\M19.DSG	7-1-2013	13:57:34	410187.000000	8203.740000	-0.660156	-0.312500	-0.804688	0.528440	0.069725	0.322018	-3.158569	-0.259399	-10.070801
C:\cware\Projects\Whales\OpenTag\T1_speed_30July\M19.DSG	7-1-2013	13:57:34	410188.000000	8203.760000	-0.648438	-0.320313	-0.792969	0.529358	0.069725	0.321101	-3.295898	-5.477905	-7.049561
C:\cware\Projects\Whales\OpenTag\T1_speed_30July\M19.DSG	7-1-2013	13:57:34	410189.000000	8203.780000	-0.644531	-0.343750	-0.832031	0.528440	0.068807	0.322018	-7.354736	-11.444092	-6.652832
C:\cware\Projects\Whales\OpenTag\T1_speed_30July\M19.DSG	7-1-2013	13:57:34	410190.000000	8203.800000	-0.679688	-0.343750	-0.839844	0.530275	0.068807	0.320183	-17.028809	-10.589600	-5.462646
C:\cware\Projects\Whales\OpenTag\T1_speed_30July\M19.DSG	7-1-2013	13:57:34	410191.000000	8203.820000	-0.656250	-0.382813	-0.824219	0.529358	0.067890	0.320183	-18.005371	-12.466431	-2.853394
C:\cware\Projects\Whales\OpenTag\T1_speed_30July\M19.DSG	7-1-2013	13:57:34	410192.000000	8203.840000	-0.644531	-0.410156	-0.800781	0.531193	0.066972	0.318349	-13.671875	-16.799927	-2.243042
C:\cware\Projects\Whales\OpenTag\T1_speed_30July\M19.DSG	7-1-2013	13:57:34	410193.000000	8203.860000	-0.687500	-0.382813	-0.746094	0.533028	0.064220	0.318349	-12.954712	-15.304565	-4.470825
C:\cware\Projects\Whales\OpenTag\T1_speed_30July\M19.DSG	7-1-2013	13:57:34	410194.000000	8203.880000	-0.761719	-0.308594	-0.718750	0.533028	0.066972	0.315596	-12.878418	-0.885010	-2.792358
C:\cware\Projects\Whales\OpenTag\T1_speed_30July\M19.DSG	7-1-2013	13:57:34	410195.000000	8203.900000	-0.714844	-0.273438	-0.710938	0.533028	0.065138	0.316514	-8.148193	4.516602	-0.885010
C:\cware\Projects\Whales\OpenTag\T1_speed_30July\M19.DSG	7-1-2013	13:57:34	410196.000000	8203.920000	-0.683594	-0.281250	-0.753906	0.532110	0.065138	0.315596	2.212524	8.758545	1.144409
C:\cware\Projects\Whales\OpenTag\T1_speed_30July\M19.DSG	7-1-2013	13:57:34	410197.000000	8203.940000	-0.652344	-0.285156	-0.828125	0.532110	0.066972	0.317431	8.758545	9.246826	2.471924
C:\cware\Projects\Whales\OpenTag\T1_speed_30July\M19.DSG	7-1-2013	13:57:34	410198.000000	8203.960000	-0.632813	-0.257813	-0.882813	0.531193	0.068807	0.318349	11.444092	9.765625	3.265381
C:\cware\Projects\Whales\OpenTag\T1_speed_30July\M19.DSG	7-1-2013	13:57:34	410199.000000	8203.980000	-0.632813	-0.230469	-0.890625	0.531193	0.069725	0.320183	9.536743	14.129639	3.540039
C:\cware\Projects\Whales\OpenTag\T1_speed_30July\M19.DSG	7-1-2013	13:57:34	410200.000000	8204.000000	-0.636719	-0.234375	-0.851563	0.529358	0.070642	0.322018	-0.335693	18.218994	4.562378
C:\cware\Projects\Whales\OpenTag\T1_speed_30July\M19.DSG	7-1-2013	13:57:34	410201.000000	8204.020000	-0.660156	-0.292969	-0.828125	0.529358	0.070642	0.323853	-12.191772	16.082764	4.241943
C:\cware\Projects\Whales\OpenTag\T1_speed_30July\M19.DSG	7-1-2013	13:57:34	410202.000000	8204.040000	-0.679688	-0.363281	-0.781250	0.529358	0.071560	0.324771	-16.006470	18.173218	3.631592
C:\cware\Projects\Whales\OpenTag\T1_speed_30July\M19.DSG	7-1-2013	13:57:34	410203.000000	8204.060000	-0.683594	-0.378906	-0.824219	0.528440	0.069725	0.323853	-16.387939	7.171631	-0.701904
C:\cware\Projects\Whales\OpenTag\T1_speed_30July\M19.DSG	7-1-2013	13:57:34	410204.000000	8204.080000	-0.562500	-0.339844	-0.871094	0.527523	0.070642	0.323853	-22.216797	-7.995605	-2.899170
C:\cware\Projects\Whales\OpenTag\T1_speed_30July\M19.DSG	7-1-2013	13:57:34	410205.000000	8204.100000	-0.542969	-0.324219	-0.910156	0.527523	0.069725	0.322018	-19.882202	-14.236450	-1.785278
C:\cware\Projects\Whales\OpenTag\T1_speed_30July\M19.DSG	7-1-2013	13:57:34	410206.000000	8204.120000	-0.503906	-0.335938	-0.933594	0.529358	0.069725	0.319266	-10.040283	-15.655518	0.061035
C:\cware\Projects\Whales\OpenTag\T1_speed_30July\M19.DSG	7-1-2013	13:57:34	410207.000000	8204.140000	-0.617188	-0.308594	-0.812500	0.529358	0.067890	0.319266	-6.530762	-0.015259	4.272461
C:\cware\Projects\Whales\OpenTag\T1_speed_30July\M19.DSG	7-1-2013	13:57:34	410208.000000	8204.160000	-0.777344	-0.339844	-0.800781	0.529358	0.069725	0.320183	2.319336	-15.777588	6.134033
C:\cware\Projects\Whales\OpenTag\T1_speed_30July\M19.DSG	7-1-2013	13:57:34	410209.000000	8204.180000	-0.621094	-0.457031	-0.886719	0.531193	0.071560	0.318349	11.550903	-41.458130	6.683350
C:\cware\Projects\Whales\OpenTag\T1_speed_30July\M19.DSG	7-1-2013	13:57:34	410210.000000	8204.200000	-0.382813	-0.500000	-0.789063	0.533028	0.072477	0.316514	16.510010	-63.385010	9.384155
C:\cware\Projects\Whales\OpenTag\T1_speed_30July\M19.DSG	7-1-2013	13:57:34	410211.000000	8204.220000	-0.023438	-0.425781	-0.859375	0.539450	0.075229	0.309174	10.360718	-85.784912	5.874634
C:\cware\Projects\Whales\OpenTag\T1_speed_30July\M19.DSG	7-1-2013	13:57:34	410212.000000	8204.240000	-0.015625	-0.425781	-1.207031	0.542202	0.076147	0.304587	4.180908	-99.334717	-10.330200
C:\cware\Projects\Whales\OpenTag\T1_speed_30July\M19.DSG	7-1-2013	13:57:34	410213.000000	8204.260000	-0.136719	-0.507813	-1.328125	0.549541	0.075229	0.292661	-12.924194	-83.099365	-15.426636
C:\cware\Projects\Whales\OpenTag\T1_speed_30July\M19.DSG	7-1-2013	13:57:34	410214.000000	8204.280000	-0.589844	-0.414063	-0.964844	0.553211	0.075229	0.288073	-27.160645	-51.086426	-15.274048
C:\cware\Projects\Whales\OpenTag\T1_speed_30July\M19.DSG	7-1-2013	13:57:34	410215.000000	8204.300000	-0.925781	-0.265625	-0.769531	0.556881	0.071560	0.281651	-38.528442	-31.066895	-12.985229
C:\cware\Projects\Whales\OpenTag\T1_speed_30July\M19.DSG	7-1-2013	13:57:34	410216.000000	8204.320000	-1.070313	-0.222656	-0.648438	0.558716	0.069725	0.280734	-51.345825	-11.154175	-9.368896
C:\cware\Projects\Whales\OpenTag\T1_speed_30July\M19.DSG	7-1-2013	13:57:34	410217.000000	8204.340000	-1.058594	-0.140625	-0.609375	0.558716	0.066055	0.277982	-47.058105	4.364014	-9.521484
C:\cware\Projects\Whales\OpenTag\T1_speed_30July\M19.DSG	7-1-2013	13:57:34	410218.000000	8204.360000	-0.851563	-0.273438	-0.843750	0.559633	0.065138	0.277064	-41.122437	5.142212	-14.892578
C:\cware\Projects\Whales\OpenTag\T1_speed_30July\M19.DSG	7-1-2013	13:57:34	410219.000000	8204.380000	-0.851563	-0.273438	-0.843750	0.560550	0.061468	0.276147	-47.714233	-3.189087	-13.916016
C:\cware\Projects\Whales\OpenTag\T1_speed_30July\M19.DSG	7-1-2013	13:57:34	410220.000000	8204.400000	-0.687500	-0.316406	-0.746094	0.560550	0.059633	0.273394	-51.864624	-9.231567	-13.717651
C:\cware\Projects\Whales\OpenTag\T1_speed_30July\M19.DSG	7-1-2013	13:57:34	410221.000000	8204.420000	-0.687500	-0.316406	-0.746094	0.561468	0.057798	0.272477	-49.835205	-9.979248	-16.128540
C:\cware\Projects\Whales\OpenTag\T1_speed_30July\M19.DSG	7-1-2013	13:57:34	410222.000000	8204.440000	-0.714844	-0.320313	-0.695313	0.561468	0.054128	0.267890	-40.359497	-4.653931	-17.684937
C:\cware\Projects\Whales\OpenTag\T1_speed_30July\M19.DSG	7-1-2013	13:57:34	410223.000000	8204.460000	-0.769531	-0.269531	-0.734375	0.562385	0.052294	0.266972	-31.875610	-1.419067	-17.883301
C:\cware\Projects\Whales\OpenTag\T1_speed_30July\M19.DSG	7-1-2013	13:57:34	410224.000000	8204.480000	-0.781250	-0.242188	-0.746094	0.562385	0.050459	0.265138	-28.015137	-4.165649	-20.309448
C:\cware\Projects\Whales\OpenTag\T1_speed_30July\M19.DSG	7-1-2013	13:57:34	410225.000000	8204.500000	-0.765625	-0.218750	-0.730469	0.562385	0.048624	0.264220	-25.909424	-11.077881	-24.002075
C:\cware\Projects\Whales\OpenTag\T1_speed_30July\M19.DSG	7-1-2013	13:57:34	410226.000000	8204.520000	-0.777344	-0.230469	-0.722656	0.563303	0.045872	0.261468	-17.898560	-19.805908	-28.823853
C:\cware\Projects\Whales\OpenTag\T1_speed_30July\M19.DSG	7-1-2013	13:57:34	410227.000000	8204.540000	-0.820313	-0.242188	-0.695313	0.563303	0.044954	0.260550	-13.031006	-21.453857	-30.120850
C:\cware\Projects\Whales\OpenTag\T1_speed_30July\M19.DSG	7-1-2013	13:57:34	410228.000000	8204.560000	-0.871094	-0.230469	-0.683594	0.563303	0.040367	0.257798	-14.328003	-15.731812	-26.885986
C:\cware\Projects\Whales\OpenTag\T1_speed_30July\M19.DSG	7-1-2013	13:57:34	410229.000000	8204.580000	-0.894531	-0.191406	-0.691406	0.561468	0.039450	0.255963	-17.532349	-8.209229	-22.705078
C:\cware\Projects\Whales\OpenTag\T1_speed_30July\M19.DSG	7-1-2013	13:57:34	410230.000000	8204.600000	-0.894531	-0.156250	-0.675781	0.563303	0.036697	0.253211	-20.996094	-1.831055	-17.761230
C:\cware\Projects\Whales\OpenTag\T1_speed_30July\M19.DSG	7-1-2013	13:57:34	410231.000000	8204.620000	-0.847656	-0.132813	-0.648438	0.563303	0.035780	0.253211	-23.452759	-2.960205	-13.717651
C:\cware\Projects\Whales\OpenTag\T1_speed_30July\M19.DSG	7-1-2013	13:57:34	410232.000000	8204.640000	-0.828125	-0.140625	-0.613281	0.563303	0.034862	0.251376	-20.111084	-10.726929	-11.520386
C:\cware\Projects\Whales\OpenTag\T1_speed_30July\M19.DSG	7-1-2013	13:57:34	410233.000000	8204.660000	-0.847656	-0.160156	-0.593750	0.563303	0.033945	0.249541	-13.763428	-15.289307	-10.086060
C:\cware\Projects\Whales\OpenTag\T1_speed_30July\M19.DSG	7-1-2013	13:57:34	410234.000000	8204.680000	-0.867188	-0.167969	-0.585938	0.565138	0.033945	0.247706	-10.986328	-11.489868	-6.774902
C:\cware\Projects\Whales\OpenTag\T1_speed_30July\M19.DSG	7-1-2013	13:57:34	410235.000000	8204.700000	-0.855469	-0.187500	-0.589844	0.564220	0.033945	0.247706	-11.123657	-6.164551	-3.097534
C:\cware\Projects\Whales\OpenTag\T1_speed_30July\M19.DSG	7-1-2013	13:57:34	410236.000000	8204.720000	-0.800781	-0.191406	-0.632813	0.566055	0.033945	0.245872	-12.039185	-3.952026	0.640869
C:\cware\Projects\Whales\OpenTag\T1_speed_30July\M19.DSG	7-1-2013	13:57:34	410237.000000	8204.740000	-0.750000	-0.207031	-0.632813	0.565138	0.035780	0.246789	-9.796143	-6.118774	1.586914
C:\cware\Projects\Whales\OpenTag\T1_speed_30July\M19.DSG	7-1-2013	13:57:34	410238.000000	8204.760000	-0.726563	-0.226563	-0.609375	0.566055	0.034862	0.244954	-5.020142	-16.525269	-3.204346
C:\cware\Projects\Whales\OpenTag\T1_speed_30July\M19.DSG	7-1-2013	13:57:34	410239.000000	8204.780000	-0.750000	-0.222656	-0.558594	0.567890	0.034862	0.243119	0.244141	-22.903442	-7.736206
C:\cware\Projects\Whales\OpenTag\T1_speed_30July\M19.DSG	7-1-2013	13:57:34	410240.000000	8204.800000	-0.796875	-0.246094	-0.500000	0.567890	0.034862	0.240367	0.381470	-24.246216	-10.665894
C:\cware\Projects\Whales\OpenTag\T1_speed_30July\M19.DSG	7-1-2013	13:57:34	410241.000000	8204.820000	-0.828125	-0.253906	-0.480469	0.566972	0.035780	0.239450	-5.966187	-25.787354	-13.244629
C:\cware\Projects\Whales\OpenTag\T1_speed_30July\M19.DSG	7-1-2013	13:57:34	410242.000000	8204.840000	-0.855469	-0.285156	-0.480469	0.567890	0.033945	0.238532	-14.434814	-25.878906	-14.755249
C:\cware\Projects\Whales\OpenTag\T1_speed_30July\M19.DSG	7-1-2013	13:57:34	410243.000000	8204.860000	-0.941406	-0.300781	-0.535156	0.568807	0.032110	0.234862	-16.693115	-23.086548	-16.189575
C:\cware\Projects\Whales\OpenTag\T1_speed_30July\M19.DSG	7-1-2013	13:57:34	410244.000000	8204.880000	-0.976563	-0.257813	-0.582031	0.567890	0.031193	0.232110	-11.764526	-32.363892	-20.248413
C:\cware\Projects\Whales\OpenTag\T1_speed_30July\M19.DSG	7-1-2013	13:57:34	410245.000000	8204.900000	-0.988281	-0.332031	-0.574219	0.568807	0.030275	0.229358	-7.354736	-38.833618	-14.968872
C:\cware\Projects\Whales\OpenTag\T1_speed_30July\M19.DSG	7-1-2013	13:57:34	410246.000000	8204.920000	-1.015625	-0.445313	-0.625000	0.568807	0.029358	0.227523	8.331299	-38.879395	-6.683350
C:\cware\Projects\Whales\OpenTag\T1_speed_30July\M19.DSG	7-1-2013	13:57:34	410247.000000	8204.940000	-1.050781	-0.476563	-0.742188	0.570642	0.029358	0.224771	10.955811	-32.409668	-7.568359
C:\cware\Projects\Whales\OpenTag\T1_speed_30July\M19.DSG	7-1-2013	13:57:34	410248.000000	8204.960000	-1.191406	-0.441406	-0.753906	0.571560	0.030275	0.224771	-8.117676	-15.945435	-6.072998
C:\cware\Projects\Whales\OpenTag\T1_speed_30July\M19.DSG	7-1-2013	13:57:34	410249.000000	8204.980000	-1.218750	-0.410156	-0.703125	0.573394	0.029358	0.224771	-21.194458	-11.352539	-9.475708
C:\cware\Projects\Whales\OpenTag\T1_speed_30July\M19.DSG	7-1-2013	13:57:34	410250.000000	8205.000000	-1.078125	-0.343750	-0.679688	0.574312	0.029358	0.224771	-29.296875	-10.192871	-21.316528
C:\cware\Projects\Whales\OpenTag\T1_speed_30July\M19.DSG	7-1-2013	13:57:34	410251.000000	8205.020000	-0.851563	-0.226563	-0.660156	0.574312	0.025688	0.223853	-22.338867	-0.137329	-35.583496
C:\cware\Projects\Whales\OpenTag\T1_speed_30July\M19.DSG	7-1-2013	13:57:34	410252.000000	8205.040000	-0.750000	-0.132813	-0.585938	0.574312	0.022018	0.223853	-5.264282	28.549194	-39.062500
C:\cware\Projects\Whales\OpenTag\T1_speed_30July\M19.DSG	7-1-2013	13:57:34	410253.000000	8205.060000	-0.582031	0.011719	-0.488281	0.572477	0.018349	0.231193	-10.650635	43.090820	-28.350830
C:\cware\Projects\Whales\OpenTag\T1_speed_30July\M19.DSG	7-1-2013	13:57:34	410254.000000	8205.080000	-0.269531	0.277344	-0.515625	0.572477	0.015596	0.233945	-37.948608	21.514893	-10.650635
C:\cware\Projects\Whales\OpenTag\T1_speed_30July\M19.DSG	7-1-2013	13:57:34	410255.000000	8205.100000	-0.019531	0.507813	-0.570313	0.572477	0.015596	0.234862	-11.093140	-16.799927	-4.592896
C:\cware\Projects\Whales\OpenTag\T1_speed_30July\M19.DSG	7-1-2013	13:57:34	410256.000000	8205.120000	-0.199219	0.519531	-0.843750	0.572477	0.013761	0.233028	5.630493	-23.056030	-1.480103
C:\cware\Projects\Whales\OpenTag\T1_speed_30July\M19.DSG	7-1-2013	13:57:34	410257.000000	8205.140000	-0.515625	0.246094	-0.796875	0.572477	0.013761	0.231193	1.068115	-13.320923	-0.640869
C:\cware\Projects\Whales\OpenTag\T1_speed_30July\M19.DSG	7-1-2013	13:57:34	410258.000000	8205.160000	-0.585938	0.035156	-0.757813	0.572477	0.014679	0.230275	-12.405396	-12.649536	3.707886
C:\cware\Projects\Whales\OpenTag\T1_speed_30July\M19.DSG	7-1-2013	13:57:34	410259.000000	8205.180000	-0.703125	0.015625	-0.718750	0.573394	0.014679	0.228440	-25.711060	-1.464844	10.208130
C:\cware\Projects\Whales\OpenTag\T1_speed_30July\M19.DSG	7-1-2013	13:57:34	410260.000000	8205.200000	-0.804688	0.128906	-0.644531	0.572477	0.014679	0.226606	-34.164429	-6.958008	20.629883
C:\cware\Projects\Whales\OpenTag\T1_speed_30July\M19.DSG	7-1-2013	13:57:34	410261.000000	8205.220000	-0.710938	0.242188	-0.648438	0.573394	0.016514	0.223853	-28.015137	-25.283813	27.526855
C:\cware\Projects\Whales\OpenTag\T1_speed_30July\M19.DSG	7-1-2013	13:57:34	410262.000000	8205.240000	-0.695313	0.402344	-0.617188	0.574312	0.022018	0.218349	-6.729126	-39.108276	31.600952
C:\cware\Projects\Whales\OpenTag\T1_speed_30July\M19.DSG	7-1-2013	13:57:34	410263.000000	8205.260000	-0.800781	0.503906	-0.609375	0.576147	0.020183	0.218349	14.282227	-45.822144	28.656006
C:\cware\Projects\Whales\OpenTag\T1_speed_30July\M19.DSG	7-1-2013	13:57:34	410264.000000	8205.280000	-0.878906	0.496094	-0.691406	0.576147	0.030275	0.211009	31.402588	-47.088623	19.729614
C:\cware\Projects\Whales\OpenTag\T1_speed_30July\M19.DSG	7-1-2013	13:57:34	410265.000000	8205.300000	-1.046875	0.441406	-0.859375	0.576147	0.031193	0.208257	42.846680	-26.290894	13.320923
C:\cware\Projects\Whales\OpenTag\T1_speed_30July\M19.DSG	7-1-2013	13:57:34	410266.000000	8205.320000	-1.164063	0.398438	-0.980469	0.577064	0.036697	0.207339	50.582886	3.738403	4.882813
C:\cware\Projects\Whales\OpenTag\T1_speed_30July\M19.DSG	7-1-2013	13:57:34	410267.000000	8205.340000	-1.160156	0.351563	-1.003906	0.575229	0.039450	0.210092	54.092407	7.339478	-0.320435
C:\cware\Projects\Whales\OpenTag\T1_speed_30July\M19.DSG	7-1-2013	13:57:34	410268.000000	8205.360000	-1.074219	0.183594	-0.984375	0.573394	0.044037	0.212844	62.683105	8.865356	0.976563
C:\cware\Projects\Whales\OpenTag\T1_speed_30July\M19.DSG	7-1-2013	13:57:34	410269.000000	8205.380000	-1.113281	0.003906	-0.894531	0.573394	0.045872	0.215596	78.918457	13.534546	10.147095
C:\cware\Projects\Whales\OpenTag\T1_speed_30July\M19.DSG	7-1-2013	13:57:34	410270.000000	8205.400000	-1.031250	-0.136719	-0.683594	0.573394	0.052294	0.221101	69.717407	16.250610	15.655518
C:\cware\Projects\Whales\OpenTag\T1_speed_30July\M19.DSG	7-1-2013	13:57:34	410271.000000	8205.420000	-1.031250	-0.136719	-0.683594	0.573394	0.055963	0.222936	62.957764	7.415771	19.424438
C:\cware\Projects\Whales\OpenTag\T1_speed_30July\M19.DSG	7-1-2013	13:57:34	410272.000000	8205.440000	-0.945313	-0.277344	-0.761719	0.573394	0.062385	0.224771	65.902710	-2.014160	24.291992
C:\cware\Projects\Whales\OpenTag\T1_speed_30July\M19.DSG	7-1-2013	13:57:34	410273.000000	8205.460000	-0.945313	-0.277344	-0.761719	0.572477	0.065138	0.224771	75.225830	-0.671387	21.331787
C:\cware\Projects\Whales\OpenTag\T1_speed_30July\M19.DSG	7-1-2013	13:57:34	410274.000000	8205.480000	-0.816406	-0.292969	-0.445313	0.570642	0.069725	0.229358	71.121216	9.048462	8.605957
C:\cware\Projects\Whales\OpenTag\T1_speed_30July\M19.DSG	7-1-2013	13:57:34	410275.000000	8205.500000	-0.753906	-0.261719	-0.312500	0.570642	0.070642	0.229358	54.809570	24.368286	-3.723145
C:\cware\Projects\Whales\OpenTag\T1_speed_30July\M19.DSG	7-1-2013	13:57:34	410276.000000	8205.520000	-0.574219	-0.367188	-0.109375	0.568807	0.067890	0.231193	23.559570	38.085938	-22.491455
C:\cware\Projects\Whales\OpenTag\T1_speed_30July\M19.DSG	7-1-2013	13:57:34	410277.000000	8205.540000	-0.449219	-0.714844	0.058594	0.564220	0.066055	0.232110	23.315430	38.711548	-27.923584
C:\cware\Projects\Whales\OpenTag\T1_speed_30July\M19.DSG	7-1-2013	13:57:34	410278.000000	8205.560000	-0.496094	-0.992188	0.050781	0.561468	0.063303	0.233945	21.163940	41.442871	-9.674072
C:\cware\Projects\Whales\OpenTag\T1_speed_30July\M19.DSG	7-1-2013	13:57:34	410279.000000	8205.580000	-0.710938	-0.769531	-0.167969	0.559633	0.060550	0.237615	21.057129	44.021606	12.268066
C:\cware\Projects\Whales\OpenTag\T1_speed_30July\M19.DSG	7-1-2013	13:57:34	410280.000000	8205.600000	-0.933594	-0.425781	-0.242188	0.557798	0.060550	0.240367	37.841797	44.204712	43.334961
C:\cware\Projects\Whales\OpenTag\T1_speed_30July\M19.DSG	7-1-2013	13:57:34	410281.000000	8205.620000	-0.925781	-0.468750	-0.242188	0.556881	0.064220	0.245872	56.396484	47.302246	36.102295
C:\cware\Projects\Whales\OpenTag\T1_speed_30July\M19.DSG	7-1-2013	13:57:34	410282.000000	8205.640000	-0.917969	-0.531250	-0.218750	0.555963	0.066055	0.249541	74.661255	41.336060	-0.274658
C:\cware\Projects\Whales\OpenTag\T1_speed_30July\M19.DSG	7-1-2013	13:57:34	410283.000000	8205.660000	-0.906250	-0.660156	-0.218750	0.554128	0.065138	0.259633	73.593140	41.900635	-26.336670
C:\cware\Projects\Whales\OpenTag\T1_speed_30July\M19.DSG	7-1-2013	13:57:34	410284.000000	8205.680000	-0.894531	-0.730469	-0.281250	0.551376	0.063303	0.263303	55.206299	41.717529	-43.991089
C:\cware\Projects\Whales\OpenTag\T1_speed_30July\M19.DSG	7-1-2013	13:57:34	410285.000000	8205.700000	-0.777344	-0.750000	-0.390625	0.547706	0.059633	0.269725	32.577515	39.337158	-48.522949
C:\cware\Projects\Whales\OpenTag\T1_speed_30July\M19.DSG	7-1-2013	13:57:34	410286.000000	8205.720000	-0.738281	-0.785156	-0.449219	0.544954	0.058716	0.277064	6.378174	37.017822	-58.166504
C:\cware\Projects\Whales\OpenTag\T1_speed_30July\M19.DSG	7-1-2013	13:57:34	410287.000000	8205.740000	-0.574219	-0.777344	-0.472656	0.541284	0.054128	0.282569	3.143311	14.221191	-65.399170
C:\cware\Projects\Whales\OpenTag\T1_speed_30July\M19.DSG	7-1-2013	13:57:34	410288.000000	8205.760000	-0.601563	-0.789063	-0.410156	0.540367	0.052294	0.284404	5.767822	-21.026611	-63.415527
C:\cware\Projects\Whales\OpenTag\T1_speed_30July\M19.DSG	7-1-2013	13:57:34	410289.000000	8205.780000	-0.761719	-0.847656	-0.292969	0.540367	0.050459	0.286239	1.327515	-35.659790	-52.947998
C:\cware\Projects\Whales\OpenTag\T1_speed_30July\M19.DSG	7-1-2013	13:57:34	410290.000000	8205.800000	-0.871094	-0.925781	-0.187500	0.540367	0.050459	0.284404	-18.280029	-37.506104	-41.046143
C:\cware\Projects\Whales\OpenTag\T1_speed_30July\M19.DSG	7-1-2013	13:57:34	410291.000000	8205.820000	-1.054688	-0.957031	-0.167969	0.543119	0.050459	0.283486	-41.656494	-20.812988	-31.158447
C:\cware\Projects\Whales\OpenTag\T1_speed_30July\M19.DSG	7-1-2013	13:57:34	410292.000000	8205.840000	-1.160156	-0.906250	-0.257813	0.543119	0.051376	0.281651	-62.377930	9.140015	-18.707275
C:\cware\Projects\Whales\OpenTag\T1_speed_30July\M19.DSG	7-1-2013	13:57:34	410293.000000	8205.860000	-1.136719	-0.804688	-0.359375	0.543119	0.051376	0.280734	-66.528320	25.177002	-14.968872
C:\cware\Projects\Whales\OpenTag\T1_speed_30July\M19.DSG	7-1-2013	13:57:34	410294.000000	8205.880000	-0.980469	-0.687500	-0.378906	0.544037	0.051376	0.280734	-55.297852	17.059326	-17.791748
C:\cware\Projects\Whales\OpenTag\T1_speed_30July\M19.DSG	7-1-2013	13:57:34	410295.000000	8205.900000	-0.843750	-0.675781	-0.402344	0.544037	0.050459	0.281651	-39.978027	-7.461548	-21.240234
C:\cware\Projects\Whales\OpenTag\T1_speed_30July\M19.DSG	7-1-2013	13:57:34	410296.000000	8205.920000	-0.789063	-0.671875	-0.441406	0.544037	0.049541	0.278899	-17.807007	-40.237427	-25.665283
C:\cware\Projects\Whales\OpenTag\T1_speed_30July\M19.DSG	7-1-2013	13:57:34	410297.000000	8205.940000	-0.855469	-0.566406	-0.500000	0.547706	0.048624	0.277982	-6.317139	-48.248291	-34.362793
C:\cware\Projects\Whales\OpenTag\T1_speed_30July\M19.DSG	7-1-2013	13:57:34	410298.000000	8205.960000	-0.910156	-0.437500	-0.636719	0.548624	0.043119	0.275229	-5.416870	-27.816772	-54.946899
C:\cware\Projects\Whales\OpenTag\T1_speed_30July\M19.DSG	7-1-2013	13:57:34	410299.000000	8205.980000	-0.863281	-0.289063	-0.886719	0.549541	0.039450	0.274312	-13.320923	0.015259	-76.049805
C:\cware\Projects\Whales\OpenTag\T1_speed_30July\M19.DSG	7-1-2013	13:57:34	410300.000000	8206.000000	-0.589844	-0.218750	-0.921875	0.546789	0.027523	0.277064	-33.172607	-2.334595	-82.656860
C:\cware\Projects\Whales\OpenTag\T1_speed_30July\M19.DSG	7-1-2013	13:57:34	410301.000000	8206.020000	-0.464844	-0.058594	-0.945313	0.544954	0.021101	0.277064	-32.470703	-11.764526	-69.610596
C:\cware\Projects\Whales\OpenTag\T1_speed_30July\M19.DSG	7-1-2013	13:57:34	410302.000000	8206.040000	-0.402344	0.093750	-0.988281	0.543119	0.009174	0.276147	-11.993408	-20.385742	-43.548584
C:\cware\Projects\Whales\OpenTag\T1_speed_30July\M19.DSG	7-1-2013	13:57:34	410303.000000	8206.060000	-0.453125	0.375000	-0.914063	0.542202	0.005505	0.277064	-0.061035	-18.035889	-24.490356
C:\cware\Projects\Whales\OpenTag\T1_speed_30July\M19.DSG	7-1-2013	13:57:34	410304.000000	8206.080000	-0.656250	0.738281	-0.710938	0.542202	-0.000917	0.277982	-1.876831	-12.451172	-10.467529
C:\cware\Projects\Whales\OpenTag\T1_speed_30July\M19.DSG	7-1-2013	13:57:34	410305.000000	8206.100000	-0.894531	0.859375	-0.765625	0.541284	-0.004587	0.277982	-0.366211	-14.373779	-7.354736
C:\cware\Projects\Whales\OpenTag\T1_speed_30July\M19.DSG	7-1-2013	13:57:34	410306.000000	8206.120000	-1.000000	0.734375	-0.937500	0.541284	-0.006422	0.277982	23.468018	-12.283325	-9.002686
C:\cware\Projects\Whales\OpenTag\T1_speed_30July\M19.DSG	7-1-2013	13:57:34	410307.000000	8206.140000	-0.902344	0.664063	-0.984375	0.540367	-0.005505	0.280734	25.817871	-8.316040	-12.359619
C:\cware\Projects\Whales\OpenTag\T1_speed_30July\M19.DSG	7-1-2013	13:57:34	410308.000000	8206.160000	-0.710938	0.648438	-1.023438	0.539450	-0.006422	0.280734	15.640259	-12.847900	-5.081177
C:\cware\Projects\Whales\OpenTag\T1_speed_30July\M19.DSG	7-1-2013	13:57:34	410309.000000	8206.180000	-0.734375	0.488281	-0.984375	0.539450	-0.006422	0.280734	15.258789	-11.642456	6.500244
C:\cware\Projects\Whales\OpenTag\T1_speed_30July\M19.DSG	7-1-2013	13:57:34	410310.000000	8206.200000	-0.757813	0.441406	-0.914063	0.541284	-0.004587	0.281651	14.343262	-11.672974	17.379761
C:\cware\Projects\Whales\OpenTag\T1_speed_30July\M19.DSG	7-1-2013	13:57:34	410311.000000	8206.220000	-0.792969	0.406250	-0.882813	0.541284	-0.002752	0.288073	8.407593	-10.665894	24.124146
C:\cware\Projects\Whales\OpenTag\T1_speed_30July\M19.DSG	7-1-2013	13:57:34	410312.000000	8206.240000	-0.820313	0.378906	-0.859375	0.542202	0.001835	0.281651	8.041382	-11.093140	28.976440
C:\cware\Projects\Whales\OpenTag\T1_speed_30July\M19.DSG	7-1-2013	13:57:34	410313.000000	8206.260000	-0.839844	0.433594	-0.886719	0.545872	0.005505	0.279817	9.124756	-13.946533	29.434204
C:\cware\Projects\Whales\OpenTag\T1_speed_30July\M19.DSG	7-1-2013	13:57:34	410314.000000	8206.280000	-0.816406	0.472656	-0.949219	0.546789	0.009174	0.278899	8.087158	-14.373779	26.504517
C:\cware\Projects\Whales\OpenTag\T1_speed_30July\M19.DSG	7-1-2013	13:57:34	410315.000000	8206.300000	-0.875000	0.507813	-0.968750	0.548624	0.017431	0.277982	14.053345	-6.622314	22.827148
C:\cware\Projects\Whales\OpenTag\T1_speed_30July\M19.DSG	7-1-2013	13:57:34	410316.000000	8206.320000	-0.925781	0.492188	-0.921875	0.549541	0.020183	0.277064	12.756348	0.579834	11.947632
C:\cware\Projects\Whales\OpenTag\T1_speed_30July\M19.DSG	7-1-2013	13:57:34	410317.000000	8206.340000	-0.968750	0.445313	-0.921875	0.549541	0.025688	0.277064	16.021729	10.559082	4.837036
C:\cware\Projects\Whales\OpenTag\T1_speed_30July\M19.DSG	7-1-2013	13:57:34	410318.000000	8206.360000	-1.007813	0.367188	-0.867188	0.548624	0.029358	0.277982	44.845581	21.591187	13.854980
C:\cware\Projects\Whales\OpenTag\T1_speed_30July\M19.DSG	7-1-2013	13:57:34	410319.000000	8206.380000	-0.902344	0.218750	-0.777344	0.548624	0.038532	0.281651	54.626465	21.926880	25.024414
C:\cware\Projects\Whales\OpenTag\T1_speed_30July\M19.DSG	7-1-2013	13:57:34	410320.000000	8206.400000	-0.832031	0.066406	-0.742188	0.549541	0.044037	0.284404	63.308716	-0.762939	33.828735
C:\cware\Projects\Whales\OpenTag\T1_speed_30July\M19.DSG	7-1-2013	13:57:34	410321.000000	8206.420000	-0.710938	-0.109375	-0.687500	0.549541	0.055963	0.287156	83.435059	-28.335571	35.079956
C:\cware\Projects\Whales\OpenTag\T1_speed_30July\M19.DSG	7-1-2013	13:57:34	410322.000000	8206.440000	-0.750000	-0.421875	-0.523438	0.549541	0.062385	0.286239	97.106934	-45.349121	31.524658
C:\cware\Projects\Whales\OpenTag\T1_speed_30July\M19.DSG	7-1-2013	13:57:34	410323.000000	8206.460000	-0.750000	-0.421875	-0.523438	0.552294	0.072477	0.285321	99.670410	-48.599243	25.711060
C:\cware\Projects\Whales\OpenTag\T1_speed_30July\M19.DSG	7-1-2013	13:57:34	410324.000000	8206.480000	-0.769531	-0.585938	-0.359375	0.554128	0.078899	0.284404	87.844849	-42.831421	20.416260
C:\cware\Projects\Whales\OpenTag\T1_speed_30July\M19.DSG	7-1-2013	13:57:34	410325.000000	8206.500000	-0.769531	-0.585938	-0.359375	0.555046	0.085321	0.284404	68.969727	-36.987305	16.159058
C:\cware\Projects\Whales\OpenTag\T1_speed_30July\M19.DSG	7-1-2013	13:57:34	410326.000000	8206.520000	-0.570313	-0.722656	-0.160156	0.555046	0.088991	0.285321	53.100586	-30.059814	13.412476
C:\cware\Projects\Whales\OpenTag\T1_speed_30July\M19.DSG	7-1-2013	13:57:34	410327.000000	8206.540000	-0.531250	-0.906250	-0.039063	0.556881	0.090826	0.286239	44.570923	-27.938843	17.639160
C:\cware\Projects\Whales\OpenTag\T1_speed_30July\M19.DSG	7-1-2013	13:57:34	410328.000000	8206.560000	-0.652344	-0.937500	0.023438	0.556881	0.095413	0.287156	31.173706	-26.260376	34.576416
C:\cware\Projects\Whales\OpenTag\T1_speed_30July\M19.DSG	7-1-2013	13:57:34	410329.000000	8206.580000	-0.792969	-0.886719	0.027344	0.557798	0.098165	0.287156	28.945923	-29.006958	45.181274
C:\cware\Projects\Whales\OpenTag\T1_speed_30July\M19.DSG	7-1-2013	13:57:34	410330.000000	8206.600000	-0.828125	-0.808594	0.062500	0.559633	0.106422	0.288991	26.947021	-26.458740	38.757324
C:\cware\Projects\Whales\OpenTag\T1_speed_30July\M19.DSG	7-1-2013	13:57:34	410331.000000	8206.620000	-0.867188	-0.804688	0.074219	0.560550	0.109174	0.290826	19.836426	-23.117065	19.378662
C:\cware\Projects\Whales\OpenTag\T1_speed_30July\M19.DSG	7-1-2013	13:57:34	410332.000000	8206.640000	-0.921875	-0.769531	0.023438	0.561468	0.111009	0.290826	13.198853	-14.511108	1.480103
C:\cware\Projects\Whales\OpenTag\T1_speed_30July\M19.DSG	7-1-2013	13:57:34	410333.000000	8206.660000	-0.980469	-0.777344	-0.011719	0.562385	0.110092	0.291743	3.494263	-2.670288	-10.787964
C:\cware\Projects\Whales\OpenTag\T1_speed_30July\M19.DSG	7-1-2013	13:57:34	410334.000000	8206.680000	-0.957031	-0.839844	-0.003906	0.561468	0.111009	0.291743	-12.817383	9.811401	-22.872925
C:\cware\Projects\Whales\OpenTag\T1_speed_30July\M19.DSG	7-1-2013	13:57:34	410335.000000	8206.700000	-0.933594	-0.859375	0.074219	0.561468	0.109174	0.292661	-29.876709	14.999390	-28.823853
C:\cware\Projects\Whales\OpenTag\T1_speed_30July\M19.DSG	7-1-2013	13:57:34	410336.000000	8206.720000	-0.917969	-0.855469	0.160156	0.561468	0.104587	0.291743	-42.312622	19.561768	-32.775879
C:\cware\Projects\Whales\OpenTag\T1_speed_30July\M19.DSG	7-1-2013	13:57:34	410337.000000	8206.740000	-0.882813	-0.902344	0.171875	0.558716	0.100000	0.291743	-47.378540	19.042969	-33.813477
C:\cware\Projects\Whales\OpenTag\T1_speed_30July\M19.DSG	7-1-2013	13:57:34	410338.000000	8206.760000	-0.960938	-0.917969	0.109375	0.558716	0.094495	0.288991	-53.573608	18.310547	-31.829834
C:\cware\Projects\Whales\OpenTag\T1_speed_30July\M19.DSG	7-1-2013	13:57:34	410339.000000	8206.780000	-1.031250	-0.882813	0.070313	0.556881	0.090826	0.287156	-58.578491	17.745972	-30.715942
C:\cware\Projects\Whales\OpenTag\T1_speed_30July\M19.DSG	7-1-2013	13:57:34	410340.000000	8206.800000	-1.046875	-0.816406	0.015625	0.555963	0.084404	0.282569	-64.636230	17.272949	-32.455444
C:\cware\Projects\Whales\OpenTag\T1_speed_30July\M19.DSG	7-1-2013	13:57:34	410341.000000	8206.820000	-1.023438	-0.785156	-0.089844	0.555963	0.081651	0.280734	-68.740845	17.730713	-36.026001
C:\cware\Projects\Whales\OpenTag\T1_speed_30July\M19.DSG	7-1-2013	13:57:34	410342.000000	8206.840000	-1.015625	-0.722656	-0.218750	0.555046	0.074312	0.277982	-71.395874	25.238037	-41.534424
C:\cware\Projects\Whales\OpenTag\T1_speed_30July\M19.DSG	7-1-2013	13:57:34	410343.000000	8206.860000	-0.960938	-0.605469	-0.320313	0.554128	0.070642	0.277982	-66.421509	30.868530	-47.302246
C:\cware\Projects\Whales\OpenTag\T1_speed_30July\M19.DSG	7-1-2013	13:57:34	410344.000000	8206.880000	-0.882813	-0.433594	-0.394531	0.551376	0.060550	0.279817	-50.445557	27.389526	-54.382324
C:\cware\Projects\Whales\OpenTag\T1_speed_30July\M19.DSG	7-1-2013	13:57:34	410345.000000	8206.900000	-0.792969	-0.449219	-0.531250	0.552294	0.055046	0.279817	-48.751831	14.282227	-64.590454
C:\cware\Projects\Whales\OpenTag\T1_speed_30July\M19.DSG	7-1-2013	13:57:34	410346.000000	8206.920000	-0.769531	-0.480469	-0.613281	0.550459	0.043119	0.278899	-47.409058	4.776001	-74.722290
C:\cware\Projects\Whales\OpenTag\T1_speed_30July\M19.DSG	7-1-2013	13:57:34	410347.000000	8206.940000	-0.753906	-0.433594	-0.644531	0.549541	0.037615	0.278899	-34.515381	6.164551	-77.209473
C:\cware\Projects\Whales\OpenTag\T1_speed_30July\M19.DSG	7-1-2013	13:57:34	410348.000000	8206.960000	-0.632813	-0.421875	-0.582031	0.548624	0.032110	0.278899	-13.656616	3.952026	-69.366455
C:\cware\Projects\Whales\OpenTag\T1_speed_30July\M19.DSG	7-1-2013	13:57:34	410349.000000	8206.980000	-0.484375	-0.367188	-0.492188	0.547706	0.022018	0.283486	-8.346558	6.225586	-52.902222
C:\cware\Projects\Whales\OpenTag\T1_speed_30July\M19.DSG	7-1-2013	13:57:34	410350.000000	8207.000000	-0.332031	-0.277344	-0.429688	0.545872	0.016514	0.283486	-34.866333	-0.991821	-33.401489
C:\cware\Projects\Whales\OpenTag\T1_speed_30July\M19.DSG	7-1-2013	13:57:34	410351.000000	8207.020000	-0.300781	-0.019531	-0.312500	0.544954	0.005505	0.284404	-67.016602	-24.124146	-23.269653
C:\cware\Projects\Whales\OpenTag\T1_speed_30July\M19.DSG	7-1-2013	13:57:34	410352.000000	8207.040000	-0.503906	0.273438	-0.460938	0.544954	0.000000	0.281651	-73.547363	-27.725220	-14.678955
C:\cware\Projects\Whales\OpenTag\T1_speed_30July\M19.DSG	7-1-2013	13:57:34	410353.000000	8207.060000	-0.812500	0.414063	-0.628906	0.544037	-0.011009	0.275229	-58.319092	2.456665	-10.482788
C:\cware\Projects\Whales\OpenTag\T1_speed_30July\M19.DSG	7-1-2013	13:57:34	410354.000000	8207.080000	-1.046875	0.484375	-0.703125	0.542202	-0.016514	0.276147	-45.242310	25.131226	-11.566162
C:\cware\Projects\Whales\OpenTag\T1_speed_30July\M19.DSG	7-1-2013	13:57:34	410355.000000	8207.100000	-1.007813	0.562500	-0.707031	0.538532	-0.024771	0.277982	-47.164917	18.157959	-10.437012
C:\cware\Projects\Whales\OpenTag\T1_speed_30July\M19.DSG	7-1-2013	13:57:34	410356.000000	8207.120000	-1.015625	0.648438	-0.769531	0.537615	-0.028440	0.278899	-43.167114	23.620605	-2.517700
C:\cware\Projects\Whales\OpenTag\T1_speed_30July\M19.DSG	7-1-2013	13:57:34	410357.000000	8207.140000	-1.050781	0.734375	-0.742188	0.535780	-0.034862	0.279817	-27.252197	24.230957	9.826660
C:\cware\Projects\Whales\OpenTag\T1_speed_30July\M19.DSG	7-1-2013	13:57:34	410358.000000	8207.160000	-1.117188	0.742188	-0.718750	0.535780	-0.034862	0.281651	-10.574341	19.958496	25.421143
C:\cware\Projects\Whales\OpenTag\T1_speed_30July\M19.DSG	7-1-2013	13:57:34	410359.000000	8207.180000	-1.058594	0.777344	-0.800781	0.535780	-0.032110	0.283486	-0.946045	-1.632690	35.034180
C:\cware\Projects\Whales\OpenTag\T1_speed_30July\M19.DSG	7-1-2013	13:57:34	410360.000000	8207.200000	-1.003906	0.800781	-0.843750	0.538532	-0.030275	0.283486	-4.379272	-19.393921	44.937134
C:\cware\Projects\Whales\OpenTag\T1_speed_30July\M19.DSG	7-1-2013	13:57:34	410361.000000	8207.220000	-0.980469	0.695313	-0.902344	0.542202	-0.027523	0.281651	-10.223389	-22.979736	50.979614
C:\cware\Projects\Whales\OpenTag\T1_speed_30July\M19.DSG	7-1-2013	13:57:34	410362.000000	8207.240000	-0.863281	0.562500	-0.925781	0.546789	-0.020183	0.278899	-18.035889	-30.578613	53.497314
C:\cware\Projects\Whales\OpenTag\T1_speed_30July\M19.DSG	7-1-2013	13:57:34	410363.000000	8207.260000	-0.792969	0.488281	-0.914063	0.551376	-0.017431	0.276147	-19.409180	-34.255981	52.780151
C:\cware\Projects\Whales\OpenTag\T1_speed_30July\M19.DSG	7-1-2013	13:57:34	410364.000000	8207.280000	-0.750000	0.406250	-0.875000	0.556881	-0.006422	0.270642	-19.287109	-28.823853	50.979614
C:\cware\Projects\Whales\OpenTag\T1_speed_30July\M19.DSG	7-1-2013	13:57:34	410365.000000	8207.300000	-0.718750	0.355469	-0.878906	0.559633	-0.002752	0.266972	-23.025513	-22.674561	45.120239
C:\cware\Projects\Whales\OpenTag\T1_speed_30July\M19.DSG	7-1-2013	13:57:34	410366.000000	8207.320000	-0.707031	0.335938	-0.863281	0.563303	0.007339	0.261468	-19.607544	-11.520386	35.461426
C:\cware\Projects\Whales\OpenTag\T1_speed_30July\M19.DSG	7-1-2013	13:57:34	410367.000000	8207.340000	-0.773438	0.320313	-0.828125	0.564220	0.011927	0.260550	-5.554199	1.876831	27.984619
C:\cware\Projects\Whales\OpenTag\T1_speed_30July\M19.DSG	7-1-2013	13:57:34	410368.000000	8207.360000	-0.812500	0.230469	-0.707031	0.564220	0.020183	0.257798	17.883301	1.907349	21.133423
C:\cware\Projects\Whales\OpenTag\T1_speed_30July\M19.DSG	7-1-2013	13:57:34	410369.000000	8207.380000	-0.843750	0.121094	-0.597656	0.565138	0.024771	0.257798	23.361206	18.310547	22.659302
C:\cware\Projects\Whales\OpenTag\T1_speed_30July\M19.DSG	7-1-2013	13:57:34	410370.000000	8207.400000	-0.910156	-0.019531	-0.691406	0.565138	0.034862	0.259633	30.807495	27.542114	30.456543
C:\cware\Projects\Whales\OpenTag\T1_speed_30July\M19.DSG	7-1-2013	13:57:34	410371.000000	8207.420000	-0.832031	-0.113281	-0.683594	0.565138	0.039450	0.261468	45.761108	5.035400	38.009644
C:\cware\Projects\Whales\OpenTag\T1_speed_30July\M19.DSG	7-1-2013	13:57:34	410372.000000	8207.440000	-0.746094	-0.277344	-0.593750	0.566972	0.050459	0.260550	60.470581	-27.893066	41.305542
C:\cware\Projects\Whales\OpenTag\T1_speed_30July\M19.DSG	7-1-2013	13:57:34	410373.000000	8207.460000	-0.750000	-0.386719	-0.546875	0.566972	0.055963	0.259633	68.252563	-47.973633	36.849976
C:\cware\Projects\Whales\OpenTag\T1_speed_30July\M19.DSG	7-1-2013	13:57:34	410374.000000	8207.480000	-0.906250	-0.593750	-0.582031	0.569725	0.067890	0.257798	69.198608	-51.834106	29.205322
C:\cware\Projects\Whales\OpenTag\T1_speed_30July\M19.DSG	7-1-2013	13:57:34	410375.000000	8207.500000	-0.906250	-0.593750	-0.582031	0.570642	0.073394	0.255046	63.049316	-46.203613	23.773193
C:\cware\Projects\Whales\OpenTag\T1_speed_30July\M19.DSG	7-1-2013	13:57:34	410376.000000	8207.520000	-0.882813	-0.640625	-0.488281	0.572477	0.080734	0.253211	52.581787	-35.858154	17.913818
C:\cware\Projects\Whales\OpenTag\T1_speed_30July\M19.DSG	7-1-2013	13:57:34	410377.000000	8207.540000	-0.816406	-0.605469	-0.437500	0.573394	0.084404	0.250459	41.732788	-29.876709	15.670776
C:\cware\Projects\Whales\OpenTag\T1_speed_30July\M19.DSG	7-1-2013	13:57:34	410378.000000	8207.560000	-0.734375	-0.550781	-0.335938	0.574312	0.089908	0.250459	28.747559	-23.056030	18.569946
C:\cware\Projects\Whales\OpenTag\T1_speed_30July\M19.DSG	7-1-2013	13:57:34	410379.000000	8207.580000	-0.632813	-0.539063	-0.195313	0.573394	0.091743	0.249541	20.065308	-11.062622	17.486572
C:\cware\Projects\Whales\OpenTag\T1_speed_30July\M19.DSG	7-1-2013	13:57:34	410380.000000	8207.600000	-0.453125	-0.585938	-0.031250	0.573394	0.094495	0.248624	27.832031	-3.723145	7.308960
C:\cware\Projects\Whales\OpenTag\T1_speed_30July\M19.DSG	7-1-2013	13:57:34	410381.000000	8207.620000	-0.441406	-0.707031	0.074219	0.573394	0.095413	0.253211	38.467407	-9.460449	4.043579
C:\cware\Projects\Whales\OpenTag\T1_speed_30July\M19.DSG	7-1-2013	13:57:34	410382.000000	8207.640000	-0.582031	-0.832031	0.101563	0.573394	0.099083	0.250459	40.145874	-7.843018	11.657715
C:\cware\Projects\Whales\OpenTag\T1_speed_30July\M19.DSG	7-1-2013	13:57:34	410383.000000	8207.660000	-0.695313	-0.851563	0.125000	0.572477	0.100000	0.252294	34.286499	-3.067017	19.470215
C:\cware\Projects\Whales\OpenTag\T1_speed_30July\M19.DSG	7-1-2013	13:57:34	410384.000000	8207.680000	-0.726563	-0.808594	0.121094	0.572477	0.101835	0.254128	33.401489	-9.475708	17.486572
C:\cware\Projects\Whales\OpenTag\T1_speed_30July\M19.DSG	7-1-2013	13:57:34	410385.000000	8207.700000	-0.832031	-0.691406	0.082031	0.573394	0.106422	0.254128	27.343750	-8.056641	-1.937866
C:\cware\Projects\Whales\OpenTag\T1_speed_30July\M19.DSG	7-1-2013	13:57:34	410386.000000	8207.720000	-0.960938	-0.628906	0.058594	0.572477	0.107339	0.254128	25.680542	7.858276	-26.947021
C:\cware\Projects\Whales\OpenTag\T1_speed_30July\M19.DSG	7-1-2013	13:57:34	410387.000000	8207.740000	-0.980469	-0.667969	0.035156	0.571560	0.103670	0.255963	21.362305	24.734497	-46.157837
C:\cware\Projects\Whales\OpenTag\T1_speed_30July\M19.DSG	7-1-2013	13:57:34	410388.000000	8207.760000	-0.890625	-0.781250	0.070313	0.570642	0.102752	0.257798	12.466431	33.767700	-67.260742
C:\cware\Projects\Whales\OpenTag\T1_speed_30July\M19.DSG	7-1-2013	13:57:34	410389.000000	8207.780000	-0.863281	-0.937500	0.132813	0.566972	0.096330	0.262385	-2.044678	31.921387	-76.812744
C:\cware\Projects\Whales\OpenTag\T1_speed_30July\M19.DSG	7-1-2013	13:57:34	410390.000000	8207.800000	-0.914063	-1.039063	0.183594	0.565138	0.090826	0.263303	-16.830444	23.376465	-69.046021
C:\cware\Projects\Whales\OpenTag\T1_speed_30July\M19.DSG	7-1-2013	13:57:34	410391.000000	8207.820000	-1.007813	-1.066406	0.222656	0.563303	0.082569	0.265138	-21.820068	15.609741	-57.907104
C:\cware\Projects\Whales\OpenTag\T1_speed_30July\M19.DSG	7-1-2013	13:57:34	410392.000000	8207.840000	-1.132813	-1.058594	0.164063	0.562385	0.079817	0.263303	-30.349731	7.568359	-46.020508
C:\cware\Projects\Whales\OpenTag\T1_speed_30July\M19.DSG	7-1-2013	13:57:34	410393.000000	8207.860000	-1.226563	-1.015625	-0.003906	0.561468	0.071560	0.261468	-44.586182	4.638672	-38.421631
C:\cware\Projects\Whales\OpenTag\T1_speed_30July\M19.DSG	7-1-2013	13:57:34	410394.000000	8207.880000	-1.250000	-0.902344	-0.199219	0.560550	0.068807	0.259633	-60.501099	14.450073	-36.148071
C:\cware\Projects\Whales\OpenTag\T1_speed_30July\M19.DSG	7-1-2013	13:57:34	410395.000000	8207.900000	-1.203125	-0.644531	-0.347656	0.560550	0.060550	0.259633	-62.332153	34.317017	-46.371460
C:\cware\Projects\Whales\OpenTag\T1_speed_30July\M19.DSG	7-1-2013	13:57:34	410396.000000	8207.920000	-1.117188	-0.425781	-0.492188	0.559633	0.055963	0.261468	-59.616089	55.130005	-67.749023
C:\cware\Projects\Whales\OpenTag\T1_speed_30July\M19.DSG	7-1-2013	13:57:34	410397.000000	8207.940000	-0.859375	-0.351563	-0.613281	0.557798	0.051376	0.264220	-51.040649	52.337646	-86.685181
C:\cware\Projects\Whales\OpenTag\T1_speed_30July\M19.DSG	7-1-2013	13:57:34	410398.000000	8207.960000	-0.675781	-0.281250	-0.656250	0.552294	0.038532	0.270642	-29.022217	39.627075	-94.940186
C:\cware\Projects\Whales\OpenTag\T1_speed_30July\M19.DSG	7-1-2013	13:57:34	410399.000000	8207.980000	-0.468750	-0.250000	-0.648438	0.551376	0.030275	0.272477	-10.284424	24.978638	-87.203979
C:\cware\Projects\Whales\OpenTag\T1_speed_30July\M19.DSG	7-1-2013	13:57:34	410400.000000	8208.000000	-0.269531	-0.218750	-0.515625	0.546789	0.018349	0.277982	-8.850098	7.766724	-63.659668
C:\cware\Projects\Whales\OpenTag\T1_speed_30July\M19.DSG	7-1-2013	13:57:34	410401.000000	8208.020000	-0.183594	-0.132813	-0.363281	0.545872	0.011927	0.280734	-26.657104	-10.559082	-45.578003
C:\cware\Projects\Whales\OpenTag\T1_speed_30July\M19.DSG	7-1-2013	13:57:34	410402.000000	8208.040000	-0.218750	-0.046875	-0.292969	0.544037	0.003670	0.277064	-48.995972	-37.414551	-32.638550
C:\cware\Projects\Whales\OpenTag\T1_speed_30July\M19.DSG	7-1-2013	13:57:34	410403.000000	8208.060000	-0.496094	-0.031250	-0.492188	0.544037	-0.002752	0.275229	-56.884766	-30.639648	-30.136108
C:\cware\Projects\Whales\OpenTag\T1_speed_30July\M19.DSG	7-1-2013	13:57:34	410404.000000	8208.080000	-0.843750	-0.003906	-0.726563	0.541284	-0.011927	0.273394	-55.755615	0.625610	-32.958984
C:\cware\Projects\Whales\OpenTag\T1_speed_30July\M19.DSG	7-1-2013	13:57:34	410405.000000	8208.100000	-0.867188	0.105469	-0.742188	0.538532	-0.019266	0.272477	-56.015015	2.059937	-35.415649
C:\cware\Projects\Whales\OpenTag\T1_speed_30July\M19.DSG	7-1-2013	13:57:34	410406.000000	8208.120000	-0.839844	0.289063	-0.605469	0.533945	-0.031193	0.269725	-56.915283	3.692627	-28.381348
C:\cware\Projects\Whales\OpenTag\T1_speed_30July\M19.DSG	7-1-2013	13:57:34	410407.000000	8208.140000	-0.937500	0.437500	-0.488281	0.532110	-0.035780	0.268807	-52.566528	9.796143	-18.081665
C:\cware\Projects\Whales\OpenTag\T1_speed_30July\M19.DSG	7-1-2013	13:57:34	410408.000000	8208.160000	-1.097656	0.570313	-0.500000	0.527523	-0.044037	0.267890	-46.463013	21.453857	-1.846313
C:\cware\Projects\Whales\OpenTag\T1_speed_30July\M19.DSG	7-1-2013	13:57:34	410409.000000	8208.180000	-1.218750	0.632813	-0.527344	0.527523	-0.046789	0.268807	-40.145874	26.763916	8.941650
C:\cware\Projects\Whales\OpenTag\T1_speed_30July\M19.DSG	7-1-2013	13:57:34	410410.000000	8208.200000	-1.230469	0.664063	-0.632813	0.525688	-0.049541	0.268807	-33.493042	26.123047	13.565063
C:\cware\Projects\Whales\OpenTag\T1_speed_30July\M19.DSG	7-1-2013	13:57:34	410411.000000	8208.220000	-1.160156	0.652344	-0.710938	0.525688	-0.051376	0.270642	-35.797119	21.408081	17.074585
C:\cware\Projects\Whales\OpenTag\T1_speed_30July\M19.DSG	7-1-2013	13:57:34	410412.000000	8208.240000	-1.070313	0.640625	-0.714844	0.526606	-0.052294	0.269725	-40.481567	10.772705	26.336670
C:\cware\Projects\Whales\OpenTag\T1_speed_30July\M19.DSG	7-1-2013	13:57:34	410413.000000	8208.260000	-1.015625	0.625000	-0.687500	0.527523	-0.051376	0.269725	-42.861938	-2.136230	34.851074
C:\cware\Projects\Whales\OpenTag\T1_speed_30July\M19.DSG	7-1-2013	13:57:34	410414.000000	8208.280000	-0.988281	0.597656	-0.710938	0.531193	-0.049541	0.265138	-47.760010	-10.162354	43.991089
C:\cware\Projects\Whales\OpenTag\T1_speed_30July\M19.DSG	7-1-2013	13:57:34	410415.000000	8208.300000	-0.925781	0.550781	-0.726563	0.536697	-0.047706	0.261468	-49.652100	-15.182495	49.957275
C:\cware\Projects\Whales\OpenTag\T1_speed_30July\M19.DSG	7-1-2013	13:57:34	410416.000000	8208.320000	-0.828125	0.480469	-0.738281	0.541284	-0.042202	0.255046	-53.604126	-18.844604	54.870605
C:\cware\Projects\Whales\OpenTag\T1_speed_30July\M19.DSG	7-1-2013	13:57:34	410417.000000	8208.340000	-0.746094	0.410156	-0.757813	0.544954	-0.037615	0.251376	-55.038452	-20.736694	56.045532
C:\cware\Projects\Whales\OpenTag\T1_speed_30July\M19.DSG	7-1-2013	13:57:34	410418.000000	8208.360000	-0.687500	0.371094	-0.753906	0.547706	-0.033945	0.247706	-52.993774	-19.348145	54.779053
C:\cware\Projects\Whales\OpenTag\T1_speed_30July\M19.DSG	7-1-2013	13:57:34	410419.000000	8208.380000	-0.675781	0.343750	-0.714844	0.555046	-0.024771	0.242202	-46.432495	-18.859863	52.230835
C:\cware\Projects\Whales\OpenTag\T1_speed_30July\M19.DSG	7-1-2013	13:57:34	410420.000000	8208.400000	-0.707031	0.312500	-0.683594	0.556881	-0.021101	0.238532	-35.308838	-14.282227	47.668457
C:\cware\Projects\Whales\OpenTag\T1_speed_30July\M19.DSG	7-1-2013	13:57:34	410421.000000	8208.420000	-0.753906	0.304688	-0.671875	0.562385	-0.011009	0.233028	-20.370483	-5.859375	43.502808
C:\cware\Projects\Whales\OpenTag\T1_speed_30July\M19.DSG	7-1-2013	13:57:34	410422.000000	8208.440000	-0.851563	0.304688	-0.660156	0.563303	-0.005505	0.232110	-6.195068	2.349854	39.978027
C:\cware\Projects\Whales\OpenTag\T1_speed_30July\M19.DSG	7-1-2013	13:57:34	410423.000000	8208.460000	-0.882813	0.253906	-0.644531	0.566055	0.004587	0.231193	-0.442505	9.414673	45.013428
C:\cware\Projects\Whales\OpenTag\T1_speed_30July\M19.DSG	7-1-2013	13:57:34	410424.000000	8208.480000	-0.863281	0.011719	-0.687500	0.566972	0.010092	0.232110	-1.586914	8.438110	53.695679
C:\cware\Projects\Whales\OpenTag\T1_speed_30July\M19.DSG	7-1-2013	13:57:34	410425.000000	8208.500000	-0.863281	0.011719	-0.687500	0.569725	0.022936	0.230275	1.358032	-0.976563	58.609009
C:\cware\Projects\Whales\OpenTag\T1_speed_30July\M19.DSG	7-1-2013	13:57:34	410426.000000	8208.520000	-0.875000	-0.261719	-0.687500	0.571560	0.029358	0.230275	13.717651	-15.884399	59.204102
C:\cware\Projects\Whales\OpenTag\T1_speed_30July\M19.DSG	7-1-2013	13:57:34	410427.000000	8208.540000	-0.875000	-0.261719	-0.687500	0.574312	0.042202	0.229358	25.711060	-27.313232	54.809570
C:\cware\Projects\Whales\OpenTag\T1_speed_30July\M19.DSG	7-1-2013	13:57:34	410428.000000	8208.560000	-0.925781	-0.449219	-0.730469	0.575229	0.048624	0.225688	32.943726	-34.057617	44.113159
C:\cware\Projects\Whales\OpenTag\T1_speed_30July\M19.DSG	7-1-2013	13:57:34	410429.000000	8208.580000	-0.933594	-0.527344	-0.718750	0.577982	0.057798	0.225688	34.912109	-33.004761	36.468506
C:\cware\Projects\Whales\OpenTag\T1_speed_30July\M19.DSG	7-1-2013	13:57:34	410430.000000	8208.600000	-0.894531	-0.546875	-0.660156	0.578899	0.063303	0.223853	34.667969	-31.280518	31.173706
C:\cware\Projects\Whales\OpenTag\T1_speed_30July\M19.DSG	7-1-2013	13:57:34	410431.000000	8208.620000	-0.843750	-0.546875	-0.566406	0.581651	0.067890	0.222018	27.847290	-25.512695	29.891968
C:\cware\Projects\Whales\OpenTag\T1_speed_30July\M19.DSG	7-1-2013	13:57:34	410432.000000	8208.640000	-0.808594	-0.578125	-0.492188	0.582569	0.075229	0.219266	7.339478	-1.953125	31.616211
C:\cware\Projects\Whales\OpenTag\T1_speed_30July\M19.DSG	7-1-2013	13:57:34	410433.000000	8208.660000	-0.671875	-0.628906	-0.406250	0.581651	0.077982	0.221101	-12.100220	23.071289	27.984619
C:\cware\Projects\Whales\OpenTag\T1_speed_30July\M19.DSG	7-1-2013	13:57:34	410434.000000	8208.680000	-0.472656	-0.710938	-0.207031	0.581651	0.083486	0.222936	-34.545898	36.544800	17.578125
C:\cware\Projects\Whales\OpenTag\T1_speed_30July\M19.DSG	7-1-2013	13:57:34	410435.000000	8208.700000	-0.386719	-0.921875	-0.035156	0.581651	0.083486	0.223853	-43.609619	30.746460	14.099121
C:\cware\Projects\Whales\OpenTag\T1_speed_30July\M19.DSG	7-1-2013	13:57:34	410436.000000	8208.720000	-0.507813	-0.957031	0.011719	0.580734	0.084404	0.226606	-50.292969	25.238037	29.953003
C:\cware\Projects\Whales\OpenTag\T1_speed_30July\M19.DSG	7-1-2013	13:57:34	410437.000000	8208.740000	-0.742188	-0.781250	0.011719	0.578899	0.085321	0.226606	-42.755127	29.205322	45.166016
C:\cware\Projects\Whales\OpenTag\T1_speed_30July\M19.DSG	7-1-2013	13:57:34	410438.000000	8208.760000	-0.757813	-0.703125	-0.078125	0.579817	0.090826	0.229358	-13.015747	26.168823	50.628662
C:\cware\Projects\Whales\OpenTag\T1_speed_30July\M19.DSG	7-1-2013	13:57:34	410439.000000	8208.780000	-0.707031	-0.656250	-0.117188	0.580734	0.092661	0.230275	6.622314	8.544922	34.423828
C:\cware\Projects\Whales\OpenTag\T1_speed_30July\M19.DSG	7-1-2013	13:57:34	410440.000000	8208.800000	-0.734375	-0.679688	-0.242188	0.579817	0.096330	0.231193	9.918213	-6.500244	5.172729
C:\cware\Projects\Whales\OpenTag\T1_speed_30July\M19.DSG	7-1-2013	13:57:34	410441.000000	8208.820000	-0.761719	-0.718750	-0.265625	0.579817	0.096330	0.231193	5.279541	-12.542725	-18.600464
C:\cware\Projects\Whales\OpenTag\T1_speed_30July\M19.DSG	7-1-2013	13:57:34	410442.000000	8208.840000	-0.777344	-0.761719	-0.265625	0.578899	0.094495	0.227523	-6.988525	-16.921997	-34.896851
C:\cware\Projects\Whales\OpenTag\T1_speed_30July\M19.DSG	7-1-2013	13:57:34	410443.000000	8208.860000	-0.855469	-0.835938	-0.246094	0.579817	0.090826	0.227523	-26.336670	-12.969971	-40.390015
C:\cware\Projects\Whales\OpenTag\T1_speed_30July\M19.DSG	7-1-2013	13:57:34	410444.000000	8208.880000	-0.890625	-0.902344	-0.195313	0.578899	0.086239	0.225688	-51.193237	-10.650635	-41.854858
C:\cware\Projects\Whales\OpenTag\T1_speed_30July\M19.DSG	7-1-2013	13:57:34	410445.000000	8208.900000	-0.898438	-0.910156	-0.113281	0.578899	0.080734	0.225688	-69.000244	-21.881104	-33.523560
C:\cware\Projects\Whales\OpenTag\T1_speed_30July\M19.DSG	7-1-2013	13:57:34	410446.000000	8208.920000	-0.933594	-0.882813	-0.089844	0.579817	0.076147	0.217431	-80.062866	-41.595459	-15.487671
C:\cware\Projects\Whales\OpenTag\T1_speed_30July\M19.DSG	7-1-2013	13:57:34	410447.000000	8208.940000	-1.125000	-0.769531	-0.128906	0.580734	0.076147	0.213761	-85.189819	-42.160034	0.488281
C:\cware\Projects\Whales\OpenTag\T1_speed_30July\M19.DSG	7-1-2013	13:57:34	410448.000000	8208.960000	-1.230469	-0.667969	-0.261719	0.582569	0.074312	0.207339	-85.250854	-33.233643	0.274658
C:\cware\Projects\Whales\OpenTag\T1_speed_30July\M19.DSG	7-1-2013	13:57:34	410449.000000	8208.980000	-1.250000	-0.605469	-0.394531	0.582569	0.072477	0.202752	-90.667725	-19.104004	-8.529663
C:\cware\Projects\Whales\OpenTag\T1_speed_30July\M19.DSG	7-1-2013	13:57:34	410450.000000	8209.000000	-1.183594	-0.535156	-0.476563	0.584404	0.067890	0.198165	-86.349487	-8.285522	-26.565552
C:\cware\Projects\Whales\OpenTag\T1_speed_30July\M19.DSG	7-1-2013	13:57:34	410451.000000	8209.020000	-1.078125	-0.406250	-0.542969	0.584404	0.065138	0.198165	-71.273804	-9.307861	-41.687012
C:\cware\Projects\Whales\OpenTag\T1_speed_30July\M19.DSG	7-1-2013	13:57:34	410452.000000	8209.040000	-1.039063	-0.308594	-0.609375	0.584404	0.055963	0.193578	-57.327271	-13.198853	-55.252075
C:\cware\Projects\Whales\OpenTag\T1_speed_30July\M19.DSG	7-1-2013	13:57:34	410453.000000	8209.060000	-0.871094	-0.320313	-0.609375	0.585321	0.052294	0.193578	-53.298950	-22.079468	-64.270020
C:\cware\Projects\Whales\OpenTag\T1_speed_30July\M19.DSG	7-1-2013	13:57:34	410454.000000	8209.080000	-0.808594	-0.285156	-0.527344	0.583486	0.046789	0.190826	-45.379639	-15.289307	-64.804077
C:\cware\Projects\Whales\OpenTag\T1_speed_30July\M19.DSG	7-1-2013	13:57:34	410455.000000	8209.100000	-0.679688	-0.246094	-0.445313	0.585321	0.035780	0.188991	-34.210205	-8.697510	-58.990479
C:\cware\Projects\Whales\OpenTag\T1_speed_30July\M19.DSG	7-1-2013	13:57:34	410456.000000	8209.120000	-0.546875	-0.226563	-0.402344	0.583486	0.031193	0.188991	-32.272339	15.213013	-36.422729
C:\cware\Projects\Whales\OpenTag\T1_speed_30July\M19.DSG	7-1-2013	13:57:34	410457.000000	8209.140000	-0.304688	-0.050781	-0.449219	0.583486	0.022936	0.190826	-54.687500	18.951416	-18.203735
C:\cware\Projects\Whales\OpenTag\T1_speed_30July\M19.DSG	7-1-2013	13:57:34	410458.000000	8209.160000	-0.242188	0.109375	-0.558594	0.582569	0.020183	0.189908	-94.329834	2.212524	-9.567261
C:\cware\Projects\Whales\OpenTag\T1_speed_30July\M19.DSG	7-1-2013	13:57:34	410459.000000	8209.180000	-0.433594	0.136719	-0.593750	0.582569	0.011927	0.184404	-104.278564	-2.197266	-8.819580
C:\cware\Projects\Whales\OpenTag\T1_speed_30July\M19.DSG	7-1-2013	13:57:34	410460.000000	8209.200000	-0.812500	0.113281	-0.609375	0.582569	0.010092	0.179817	-82.473755	-0.198364	-15.884399
C:\cware\Projects\Whales\OpenTag\T1_speed_30July\M19.DSG	7-1-2013	13:57:34	410461.000000	8209.220000	-1.144531	0.242188	-0.554688	0.581651	0.001835	0.174312	-72.845459	19.256592	-16.677856
C:\cware\Projects\Whales\OpenTag\T1_speed_30July\M19.DSG	7-1-2013	13:57:34	410462.000000	8209.240000	-1.238281	0.406250	-0.484375	0.580734	-0.000917	0.174312	-70.922852	17.486572	-10.955811
C:\cware\Projects\Whales\OpenTag\T1_speed_30July\M19.DSG	7-1-2013	13:57:34	410463.000000	8209.260000	-1.121094	0.488281	-0.363281	0.578899	-0.004587	0.172477	-52.352905	16.326904	-3.616333
C:\cware\Projects\Whales\OpenTag\T1_speed_30July\M19.DSG	7-1-2013	13:57:34	410464.000000	8209.280000	-0.914063	0.335938	-0.335938	0.579817	-0.005505	0.170642	-30.044556	-11.291504	10.879517
C:\cware\Projects\Whales\OpenTag\T1_speed_30July\M19.DSG	7-1-2013	13:57:34	410465.000000	8209.300000	-0.710938	0.214844	-0.312500	0.579817	-0.004587	0.163303	-20.217896	-41.625977	26.489258
C:\cware\Projects\Whales\OpenTag\T1_speed_30July\M19.DSG	7-1-2013	13:57:34	410466.000000	8209.320000	-0.851563	0.199219	-0.437500	0.581651	-0.003670	0.163303	-11.108398	-43.823242	42.755127
C:\cware\Projects\Whales\OpenTag\T1_speed_30July\M19.DSG	7-1-2013	13:57:34	410467.000000	8209.340000	-0.953125	0.304688	-0.527344	0.581651	-0.000917	0.158716	6.484985	-41.641235	47.714233
C:\cware\Projects\Whales\OpenTag\T1_speed_30July\M19.DSG	7-1-2013	13:57:34	410468.000000	8209.360000	-0.988281	0.402344	-0.613281	0.586239	0.006422	0.154128	10.910034	-29.953003	51.376343
C:\cware\Projects\Whales\OpenTag\T1_speed_30July\M19.DSG	7-1-2013	13:57:34	410469.000000	8209.380000	-1.035156	0.386719	-0.750000	0.586239	0.009174	0.153211	-9.857178	-12.374878	57.281494
C:\cware\Projects\Whales\OpenTag\T1_speed_30July\M19.DSG	7-1-2013	13:57:34	410470.000000	8209.400000	-0.964844	0.261719	-0.816406	0.589908	0.019266	0.149541	-48.950195	-12.908936	61.416626
C:\cware\Projects\Whales\OpenTag\T1_speed_30July\M19.DSG	7-1-2013	13:57:34	410471.000000	8209.420000	-0.878906	0.171875	-0.796875	0.592661	0.022936	0.147706	-74.264526	-17.105103	56.442261
C:\cware\Projects\Whales\OpenTag\T1_speed_30July\M19.DSG	7-1-2013	13:57:34	410472.000000	8209.440000	-0.921875	0.117188	-0.820313	0.594495	0.033028	0.141284	-77.697754	-4.135132	44.876099
C:\cware\Projects\Whales\OpenTag\T1_speed_30July\M19.DSG	7-1-2013	13:57:34	410473.000000	8209.460000	-0.933594	0.113281	-0.843750	0.596330	0.037615	0.140367	-66.879272	4.989624	31.387329
C:\cware\Projects\Whales\OpenTag\T1_speed_30July\M19.DSG	7-1-2013	13:57:34	410474.000000	8209.480000	-0.937500	0.167969	-0.812500	0.597248	0.044954	0.138532	-57.983398	15.563965	14.160156
C:\cware\Projects\Whales\OpenTag\T1_speed_30July\M19.DSG	7-1-2013	13:57:34	410475.000000	8209.500000	-0.933594	0.261719	-0.750000	0.599083	0.046789	0.139450	-47.454834	29.006958	4.501343
C:\cware\Projects\Whales\OpenTag\T1_speed_30July\M19.DSG	7-1-2013	13:57:34	410476.000000	8209.520000	-0.902344	0.339844	-0.675781	0.600917	0.052294	0.139450	-39.428711	31.021118	-1.831055
C:\cware\Projects\Whales\OpenTag\T1_speed_30July\M19.DSG	7-1-2013	13:57:34	410477.000000	8209.540000	-0.902344	0.339844	-0.675781	0.600000	0.053211	0.143119	-33.462524	30.227661	-1.510620
C:\cware\Projects\Whales\OpenTag\T1_speed_30July\M19.DSG	7-1-2013	13:57:34	410478.000000	8209.560000	-0.878906	0.292969	-0.718750	0.600000	0.057798	0.145872	-18.646240	26.046753	1.434326
C:\cware\Projects\Whales\OpenTag\T1_speed_30July\M19.DSG	7-1-2013	13:57:34	410479.000000	8209.580000	-0.878906	0.292969	-0.718750	0.600000	0.059633	0.145872	-0.808716	18.005371	-2.151489
C:\cware\Projects\Whales\OpenTag\T1_speed_30July\M19.DSG	7-1-2013	13:57:34	410480.000000	8209.600000	-0.714844	0.050781	-0.671875	0.600000	0.064220	0.149541	21.408081	1.525879	4.669189
C:\cware\Projects\Whales\OpenTag\T1_speed_30July\M19.DSG	7-1-2013	13:57:34	410481.000000	8209.620000	-0.699219	-0.058594	-0.773438	0.598165	0.066055	0.149541	30.624390	-18.951416	9.109497
C:\cware\Projects\Whales\OpenTag\T1_speed_30July\M19.DSG	7-1-2013	13:57:34	410482.000000	8209.640000	-0.820313	-0.156250	-0.820313	0.598165	0.071560	0.147706	72.692871	-42.907715	12.527466
C:\cware\Projects\Whales\OpenTag\T1_speed_30July\M19.DSG	7-1-2013	13:57:34	410483.000000	8209.660000	-0.847656	-0.320313	-0.570313	0.598165	0.074312	0.144954	105.621338	-50.704956	15.014648
C:\cware\Projects\Whales\OpenTag\T1_speed_30July\M19.DSG	7-1-2013	13:57:34	410484.000000	8209.680000	-0.949219	-0.402344	-0.382813	0.596330	0.078899	0.143119	124.740601	-33.508301	14.373779
C:\cware\Projects\Whales\OpenTag\T1_speed_30July\M19.DSG	7-1-2013	13:57:34	410485.000000	8209.700000	-0.890625	-0.457031	-0.304688	0.595413	0.080734	0.143119	129.013062	-36.087036	13.977051
C:\cware\Projects\Whales\OpenTag\T1_speed_30July\M19.DSG	7-1-2013	13:57:34	410486.000000	8209.720000	-0.984375	-0.554688	-0.250000	0.594495	0.083486	0.141284	113.159180	-32.714844	14.038086
C:\cware\Projects\Whales\OpenTag\T1_speed_30July\M19.DSG	7-1-2013	13:57:34	410487.000000	8209.740000	-1.054688	-0.617188	-0.191406	0.594495	0.084404	0.140367	86.318970	-12.176514	17.913818
C:\cware\Projects\Whales\OpenTag\T1_speed_30July\M19.DSG	7-1-2013	13:57:34	410488.000000	8209.760000	-0.980469	-0.707031	-0.066406	0.594495	0.088073	0.143119	50.704956	18.173218	20.629883
C:\cware\Projects\Whales\OpenTag\T1_speed_30July\M19.DSG	7-1-2013	13:57:34	410489.000000	8209.780000	-0.878906	-0.886719	0.046875	0.592661	0.089908	0.145872	31.829834	39.642334	21.499634
C:\cware\Projects\Whales\OpenTag\T1_speed_30July\M19.DSG	7-1-2013	13:57:34	410490.000000	8209.800000	-0.839844	-0.996094	0.113281	0.593578	0.091743	0.149541	6.713867	50.109863	27.404785
C:\cware\Projects\Whales\OpenTag\T1_speed_30July\M19.DSG	7-1-2013	13:57:34	410491.000000	8209.820000	-0.714844	-0.894531	0.164063	0.593578	0.095413	0.155046	-13.580322	47.637939	33.035278
C:\cware\Projects\Whales\OpenTag\T1_speed_30July\M19.DSG	7-1-2013	13:57:34	410492.000000	8209.840000	-0.640625	-0.734375	0.093750	0.593578	0.097248	0.157798	-17.578125	49.728394	32.348633
C:\cware\Projects\Whales\OpenTag\T1_speed_30July\M19.DSG	7-1-2013	13:57:34	410493.000000	8209.860000	-0.511719	-0.644531	-0.085938	0.594495	0.102752	0.163303	-1.785278	35.064697	7.019043
C:\cware\Projects\Whales\OpenTag\T1_speed_30July\M19.DSG	7-1-2013	13:57:34	410494.000000	8209.880000	-0.542969	-0.625000	-0.238281	0.593578	0.100917	0.165138	12.420654	9.399414	-17.745972
C:\cware\Projects\Whales\OpenTag\T1_speed_30July\M19.DSG	7-1-2013	13:57:34	410495.000000	8209.900000	-0.683594	-0.648438	-0.234375	0.592661	0.099083	0.165138	9.933472	2.792358	-32.806396
C:\cware\Projects\Whales\OpenTag\T1_speed_30July\M19.DSG	7-1-2013	13:57:34	410496.000000	8209.920000	-0.796875	-0.746094	-0.226563	0.594495	0.097248	0.166972	-3.173828	7.171631	-53.741455
C:\cware\Projects\Whales\OpenTag\T1_speed_30July\M19.DSG	7-1-2013	13:57:34	410497.000000	8209.940000	-0.839844	-0.812500	-0.242188	0.590826	0.089908	0.167890	-22.155762	5.371094	-66.864014
C:\cware\Projects\Whales\OpenTag\T1_speed_30July\M19.DSG	7-1-2013	13:57:34	410498.000000	8209.960000	-0.835938	-0.816406	-0.214844	0.590826	0.084404	0.167890	-38.864136	-5.813599	-70.190430
C:\cware\Projects\Whales\OpenTag\T1_speed_30July\M19.DSG	7-1-2013	13:57:34	410499.000000	8209.980000	-0.871094	-0.769531	-0.214844	0.588073	0.077064	0.166055	-34.332275	-13.015747	-64.224243
C:\cware\Projects\Whales\OpenTag\T1_speed_30July\M19.DSG	7-1-2013	13:57:34	410500.000000	8210.000000	-0.957031	-0.738281	-0.226563	0.587156	0.072477	0.165138	-32.730103	-12.893677	-52.795410
C:\cware\Projects\Whales\OpenTag\T1_speed_30July\M19.DSG	7-1-2013	13:57:34	410501.000000	8210.020000	-1.023438	-0.703125	-0.222656	0.586239	0.065138	0.162385	-34.561157	-17.868042	-46.157837
C:\cware\Projects\Whales\OpenTag\T1_speed_30July\M19.DSG	7-1-2013	13:57:34	410502.000000	8210.040000	-1.136719	-0.687500	-0.230469	0.586239	0.061468	0.161468	-47.653198	-25.543213	-38.223267
C:\cware\Projects\Whales\OpenTag\T1_speed_30July\M19.DSG	7-1-2013	13:57:34	410503.000000	8210.060000	-1.199219	-0.582031	-0.261719	0.585321	0.060550	0.157798	-55.084229	-28.396606	-33.554077
C:\cware\Projects\Whales\OpenTag\T1_speed_30July\M19.DSG	7-1-2013	13:57:34	410504.000000	8210.080000	-1.250000	-0.464844	-0.300781	0.585321	0.056881	0.155046	-55.938721	-11.917114	-33.630371
C:\cware\Projects\Whales\OpenTag\T1_speed_30July\M19.DSG	7-1-2013	13:57:34	410505.000000	8210.100000	-1.214844	-0.300781	-0.398438	0.586239	0.053211	0.152294	-47.210693	9.414673	-43.655396
C:\cware\Projects\Whales\OpenTag\T1_speed_30July\M19.DSG	7-1-2013	13:57:34	410506.000000	8210.120000	-1.117188	-0.171875	-0.484375	0.585321	0.046789	0.153211	-35.797119	26.123047	-59.204102
C:\cware\Projects\Whales\OpenTag\T1_speed_30July\M19.DSG	7-1-2013	13:57:34	410507.000000	8210.140000	-0.960938	-0.156250	-0.582031	0.585321	0.042202	0.155046	-21.011353	29.052734	-70.632935
C:\cware\Projects\Whales\OpenTag\T1_speed_30July\M19.DSG	7-1-2013	13:57:34	410508.000000	8210.160000	-0.824219	-0.203125	-0.632813	0.584404	0.031193	0.160550	1.281738	41.046143	-73.043823
C:\cware\Projects\Whales\OpenTag\T1_speed_30July\M19.DSG	7-1-2013	13:57:34	410509.000000	8210.180000	-0.636719	-0.265625	-0.660156	0.583486	0.024771	0.165138	2.212524	44.006348	-63.140869
C:\cware\Projects\Whales\OpenTag\T1_speed_30July\M19.DSG	7-1-2013	13:57:34	410510.000000	8210.200000	-0.363281	-0.289063	-0.621094	0.580734	0.014679	0.169725	-2.044678	24.017334	-46.768188
C:\cware\Projects\Whales\OpenTag\T1_speed_30July\M19.DSG	7-1-2013	13:57:34	410511.000000	8210.220000	-0.265625	-0.257813	-0.578125	0.579817	0.010092	0.172477	-10.971069	3.997803	-34.011841
C:\cware\Projects\Whales\OpenTag\T1_speed_30July\M19.DSG	7-1-2013	13:57:34	410512.000000	8210.240000	-0.371094	-0.246094	-0.511719	0.577982	0.002752	0.172477	-31.753540	-5.523682	-26.611328
C:\cware\Projects\Whales\OpenTag\T1_speed_30July\M19.DSG	7-1-2013	13:57:34	410513.000000	8210.260000	-0.523438	-0.171875	-0.406250	0.577064	-0.001835	0.170642	-45.532227	-11.093140	-27.206421
C:\cware\Projects\Whales\OpenTag\T1_speed_30July\M19.DSG	7-1-2013	13:57:34	410514.000000	8210.280000	-0.718750	-0.042969	-0.390625	0.574312	-0.010092	0.166055	-53.451538	-12.969971	-26.580811
C:\cware\Projects\Whales\OpenTag\T1_speed_30July\M19.DSG	7-1-2013	13:57:34	410515.000000	8210.300000	-0.886719	0.128906	-0.511719	0.572477	-0.015596	0.164220	-55.664063	-10.696411	-26.657104
C:\cware\Projects\Whales\OpenTag\T1_speed_30July\M19.DSG	7-1-2013	13:57:34	410516.000000	8210.320000	-1.031250	0.359375	-0.644531	0.568807	-0.023853	0.158716	-57.586670	2.929688	-27.862549
C:\cware\Projects\Whales\OpenTag\T1_speed_30July\M19.DSG	7-1-2013	13:57:34	410517.000000	8210.340000	-1.109375	0.562500	-0.636719	0.567890	-0.029358	0.155046	-57.647705	15.670776	-27.542114
C:\cware\Projects\Whales\OpenTag\T1_speed_30July\M19.DSG	7-1-2013	13:57:34	410518.000000	8210.360000	-1.152344	0.667969	-0.613281	0.564220	-0.035780	0.151376	-52.322388	35.827637	-27.725220
C:\cware\Projects\Whales\OpenTag\T1_speed_30July\M19.DSG	7-1-2013	13:57:34	410519.000000	8210.380000	-1.093750	0.765625	-0.632813	0.562385	-0.038532	0.153211	-29.678345	24.688721	-27.816772
C:\cware\Projects\Whales\OpenTag\T1_speed_30July\M19.DSG	7-1-2013	13:57:34	410520.000000	8210.400000	-0.953125	0.843750	-0.695313	0.560550	-0.043119	0.154128	-13.671875	17.852783	-24.124146
C:\cware\Projects\Whales\OpenTag\T1_speed_30July\M19.DSG	7-1-2013	13:57:34	410521.000000	8210.420000	-0.964844	0.734375	-0.789063	0.560550	-0.044954	0.155046	-3.417969	24.978638	-18.707275
C:\cware\Projects\Whales\OpenTag\T1_speed_30July\M19.DSG	7-1-2013	13:57:34	410522.000000	8210.440000	-0.984375	0.636719	-0.769531	0.559633	-0.047706	0.159633	9.490967	32.577515	-6.561279
C:\cware\Projects\Whales\OpenTag\T1_speed_30July\M19.DSG	7-1-2013	13:57:34	410523.000000	8210.460000	-0.984375	0.589844	-0.703125	0.559633	-0.046789	0.162385	16.952515	25.177002	3.784180
C:\cware\Projects\Whales\OpenTag\T1_speed_30July\M19.DSG	7-1-2013	13:57:34	410524.000000	8210.480000	-0.980469	0.523438	-0.636719	0.561468	-0.042202	0.168807	8.773804	17.623901	16.189575
C:\cware\Projects\Whales\OpenTag\T1_speed_30July\M19.DSG	7-1-2013	13:57:34	410525.000000	8210.500000	-0.910156	0.343750	-0.632813	0.565138	-0.041284	0.169725	8.163452	8.956909	23.513794
C:\cware\Projects\Whales\OpenTag\T1_speed_30July\M19.DSG	7-1-2013	13:57:34	410526.000000	8210.520000	-0.781250	0.187500	-0.613281	0.565138	-0.038532	0.172477	18.356323	-1.251221	21.392822
C:\cware\Projects\Whales\OpenTag\T1_speed_30July\M19.DSG	7-1-2013	13:57:34	410527.000000	8210.540000	-0.750000	0.113281	-0.597656	0.568807	-0.033028	0.176147	32.867432	-2.868652	12.908936
C:\cware\Projects\Whales\OpenTag\T1_speed_30July\M19.DSG	7-1-2013	13:57:34	410528.000000	8210.560000	-0.683594	0.273438	-0.578125	0.569725	-0.031193	0.177064	48.126221	1.327515	7.843018
C:\cware\Projects\Whales\OpenTag\T1_speed_30July\M19.DSG	7-1-2013	13:57:34	410529.000000	8210.580000	-0.683594	0.273438	-0.578125	0.572477	-0.026606	0.186239	48.446655	-0.732422	7.736206
C:\cware\Projects\Whales\OpenTag\T1_speed_30July\M19.DSG	7-1-2013	13:57:34	410530.000000	8210.600000	-0.503906	0.144531	-0.710938	0.573394	-0.024771	0.188073	37.063599	-11.535645	8.270264
C:\cware\Projects\Whales\OpenTag\T1_speed_30July\M19.DSG	7-1-2013	13:57:34	410531.000000	8210.620000	-0.503906	0.144531	-0.710938	0.573394	-0.020183	0.187156	29.769897	-20.172119	10.406494
C:\cware\Projects\Whales\OpenTag\T1_speed_30July\M19.DSG	7-1-2013	13:57:34	410532.000000	8210.640000	-0.648438	0.007813	-0.699219	0.573394	-0.016514	0.186239	17.776489	-23.208618	17.242432
C:\cware\Projects\Whales\OpenTag\T1_speed_30July\M19.DSG	7-1-2013	13:57:34	410533.000000	8210.660000	-0.710938	0.019531	-0.628906	0.575229	-0.011009	0.186239	6.469727	-26.977539	25.680542
C:\cware\Projects\Whales\OpenTag\T1_speed_30July\M19.DSG	7-1-2013	13:57:34	410534.000000	8210.680000	-0.753906	0.046875	-0.550781	0.577064	-0.005505	0.184404	-5.706787	-37.780762	35.537720
C:\cware\Projects\Whales\OpenTag\T1_speed_30July\M19.DSG	7-1-2013	13:57:34	410535.000000	8210.700000	-0.757813	0.078125	-0.492188	0.578899	0.000917	0.177982	-4.425049	-52.246094	37.536621
C:\cware\Projects\Whales\OpenTag\T1_speed_30July\M19.DSG	7-1-2013	13:57:34	410536.000000	8210.720000	-0.804688	0.187500	-0.492188	0.580734	0.005505	0.175229	11.260986	-56.777954	31.082153
C:\cware\Projects\Whales\OpenTag\T1_speed_30July\M19.DSG	7-1-2013	13:57:34	410537.000000	8210.740000	-0.960938	0.257813	-0.523438	0.580734	0.012844	0.168807	20.019531	-40.786743	21.697998
C:\cware\Projects\Whales\OpenTag\T1_speed_30July\M19.DSG	7-1-2013	13:57:34	410538.000000	8210.760000	-1.125000	0.234375	-0.687500	0.580734	0.015596	0.166972	23.147583	-14.160156	11.123657
C:\cware\Projects\Whales\OpenTag\T1_speed_30July\M19.DSG	7-1-2013	13:57:34	410539.000000	8210.780000	-1.199219	0.097656	-0.816406	0.581651	0.018349	0.166972	12.115479	-0.717163	8.789063
C:\cware\Projects\Whales\OpenTag\T1_speed_30July\M19.DSG	7-1-2013	13:57:34	410540.000000	8210.800000	-1.113281	0.000000	-0.835938	0.580734	0.023853	0.168807	-13.565063	-7.415771	12.603760
C:\cware\Projects\Whales\OpenTag\T1_speed_30July\M19.DSG	7-1-2013	13:57:34	410541.000000	8210.820000	-1.085938	-0.085938	-0.835938	0.582569	0.026606	0.165138	-7.705688	-15.502930	17.257690
C:\cware\Projects\Whales\OpenTag\T1_speed_30July\M19.DSG	7-1-2013	13:57:34	410542.000000	8210.840000	-1.082031	-0.128906	-0.679688	0.582569	0.033028	0.165138	7.095337	-18.447876	21.682739
C:\cware\Projects\Whales\OpenTag\T1_speed_30July\M19.DSG	7-1-2013	13:57:34	410543.000000	8210.860000	-0.992188	-0.171875	-0.667969	0.584404	0.035780	0.164220	11.535645	-21.408081	31.341553
C:\cware\Projects\Whales\OpenTag\T1_speed_30July\M19.DSG	7-1-2013	13:57:34	410544.000000	8210.880000	-0.851563	-0.250000	-0.730469	0.584404	0.043119	0.161468	13.442993	-34.896851	40.527344
C:\cware\Projects\Whales\OpenTag\T1_speed_30July\M19.DSG	7-1-2013	13:57:34	410545.000000	8210.900000	-0.734375	-0.339844	-0.683594	0.587156	0.047706	0.159633	14.877319	-45.272827	43.121338
C:\cware\Projects\Whales\OpenTag\T1_speed_30July\M19.DSG	7-1-2013	13:57:34	410546.000000	8210.920000	-0.660156	-0.457031	-0.472656	0.588073	0.055963	0.152294	0.747681	-45.318604	34.835815
C:\cware\Projects\Whales\OpenTag\T1_speed_30July\M19.DSG	7-1-2013	13:57:34	410547.000000	8210.940000	-0.777344	-0.593750	-0.304688	0.588991	0.058716	0.150459	-30.181885	-19.638062	23.315430
C:\cware\Projects\Whales\OpenTag\T1_speed_30July\M19.DSG	7-1-2013	13:57:34	410548.000000	8210.960000	-0.746094	-0.648438	-0.210938	0.587156	0.064220	0.146789	-63.934326	32.485962	5.004883
C:\cware\Projects\Whales\OpenTag\T1_speed_30July\M19.DSG	7-1-2013	13:57:34	410549.000000	8210.980000	-0.640625	-0.648438	-0.238281	0.588073	0.064220	0.148624	-77.072144	61.203003	-8.438110
C:\cware\Projects\Whales\OpenTag\T1_speed_30July\M19.DSG	7-1-2013	13:57:34	410550.000000	8211.000000	-0.667969	-0.539063	-0.160156	0.588073	0.064220	0.151376	-89.721680	36.270142	-4.623413
C:\cware\Projects\Whales\OpenTag\T1_speed_30July\M19.DSG	7-1-2013	13:57:34	410551.000000	8211.020000	-0.914063	-0.488281	-0.171875	0.586239	0.064220	0.152294	-67.169189	12.435913	8.255005
C:\cware\Projects\Whales\OpenTag\T1_speed_30July\M19.DSG	7-1-2013	13:57:34	410552.000000	8211.040000	-0.960938	-0.578125	-0.242188	0.587156	0.067890	0.150459	-47.012329	-1.953125	22.430420
C:\cware\Projects\Whales\OpenTag\T1_speed_30July\M19.DSG	7-1-2013	13:57:34	410553.000000	8211.060000	-0.800781	-0.636719	-0.261719	0.588991	0.069725	0.148624	-37.872314	-9.841919	17.974854
C:\cware\Projects\Whales\OpenTag\T1_speed_30July\M19.DSG	7-1-2013	13:57:34	410554.000000	8211.080000	-0.816406	-0.667969	-0.242188	0.586239	0.072477	0.145872	-41.320801	0.167847	7.003784
C:\cware\Projects\Whales\OpenTag\T1_speed_30July\M19.DSG	7-1-2013	13:57:34	410555.000000	8211.100000	-0.902344	-0.714844	-0.253906	0.588073	0.072477	0.144954	-46.417236	10.498047	3.982544
C:\cware\Projects\Whales\OpenTag\T1_speed_30July\M19.DSG	7-1-2013	13:57:34	410556.000000	8211.120000	-0.957031	-0.789063	-0.250000	0.587156	0.073394	0.144037	-53.253174	3.479004	1.617432
C:\cware\Projects\Whales\OpenTag\T1_speed_30July\M19.DSG	7-1-2013	13:57:34	410557.000000	8211.140000	-1.023438	-0.777344	-0.250000	0.588073	0.073394	0.144954	-52.215576	-3.829956	-3.692627
C:\cware\Projects\Whales\OpenTag\T1_speed_30July\M19.DSG	7-1-2013	13:57:34	410558.000000	8211.160000	-1.070313	-0.664063	-0.265625	0.588073	0.072477	0.141284	-31.173706	-12.985229	-14.282227
C:\cware\Projects\Whales\OpenTag\T1_speed_30July\M19.DSG	7-1-2013	13:57:34	410559.000000	8211.180000	-1.066406	-0.667969	-0.292969	0.588991	0.071560	0.140367	-16.265869	-20.401001	-22.445679
C:\cware\Projects\Whales\OpenTag\T1_speed_30July\M19.DSG	7-1-2013	13:57:34	410560.000000	8211.200000	-1.121094	-0.628906	-0.445313	0.588073	0.066972	0.140367	-15.655518	-23.406982	-35.171509
C:\cware\Projects\Whales\OpenTag\T1_speed_30July\M19.DSG	7-1-2013	13:57:34	410561.000000	8211.220000	-1.218750	-0.519531	-0.507813	0.589908	0.065138	0.136697	-23.818970	-23.681641	-41.137695
C:\cware\Projects\Whales\OpenTag\T1_speed_30July\M19.DSG	7-1-2013	13:57:34	410562.000000	8211.240000	-1.234375	-0.429688	-0.531250	0.589908	0.062385	0.135780	-39.016724	-29.815674	-40.191650
C:\cware\Projects\Whales\OpenTag\T1_speed_30July\M19.DSG	7-1-2013	13:57:34	410563.000000	8211.260000	-1.132813	-0.390625	-0.566406	0.589908	0.056881	0.132110	-57.052612	-30.334473	-45.227051
C:\cware\Projects\Whales\OpenTag\T1_speed_30July\M19.DSG	7-1-2013	13:57:34	410564.000000	8211.280000	-0.960938	-0.292969	-0.566406	0.589908	0.055046	0.129358	-79.101563	-14.099121	-48.171997
C:\cware\Projects\Whales\OpenTag\T1_speed_30July\M19.DSG	7-1-2013	13:57:34	410565.000000	8211.300000	-0.644531	-0.187500	-0.507813	0.590826	0.047706	0.124771	-107.711792	7.904053	-36.849976
C:\cware\Projects\Whales\OpenTag\T1_speed_30July\M19.DSG	7-1-2013	13:57:34	410566.000000	8211.320000	-0.382813	0.019531	-0.562500	0.592661	0.044954	0.124771	-102.722168	25.405884	-4.974365
C:\cware\Projects\Whales\OpenTag\T1_speed_30July\M19.DSG	7-1-2013	13:57:34	410567.000000	8211.340000	-0.195313	0.312500	-0.628906	0.594495	0.044954	0.122936	-73.150635	5.554199	19.317627
C:\cware\Projects\Whales\OpenTag\T1_speed_30July\M19.DSG	7-1-2013	13:57:34	410568.000000	8211.360000	-0.343750	0.468750	-0.679688	0.594495	0.045872	0.121101	-68.237305	-13.778687	33.737183
C:\cware\Projects\Whales\OpenTag\T1_speed_30July\M19.DSG	7-1-2013	13:57:34	410569.000000	8211.380000	-0.625000	0.445313	-0.562500	0.597248	0.049541	0.114679	-98.617554	-15.258789	31.494141
C:\cware\Projects\Whales\OpenTag\T1_speed_30July\M19.DSG	7-1-2013	13:57:34	410570.000000	8211.400000	-0.902344	0.277344	-0.496094	0.597248	0.052294	0.111927	-78.521729	16.311646	26.473999
C:\cware\Projects\Whales\OpenTag\T1_speed_30July\M19.DSG	7-1-2013	13:57:34	410571.000000	8211.420000	-1.027344	0.105469	-0.542969	0.600917	0.055046	0.112844	-34.545898	42.221069	16.479492
C:\cware\Projects\Whales\OpenTag\T1_speed_30July\M19.DSG	7-1-2013	13:57:34	410572.000000	8211.440000	-0.832031	0.093750	-0.480469	0.600917	0.055046	0.113761	-18.127441	44.845581	0.854492
C:\cware\Projects\Whales\OpenTag\T1_speed_30July\M19.DSG	7-1-2013	13:57:34	410573.000000	8211.460000	-0.574219	0.148438	-0.382813	0.600917	0.053211	0.116514	-30.166626	26.962280	1.449585
C:\cware\Projects\Whales\OpenTag\T1_speed_30July\M19.DSG	7-1-2013	13:57:34	410574.000000	8211.480000	-0.453125	0.171875	-0.445313	0.600000	0.053211	0.118349	-41.900635	-0.762939	19.546509
C:\cware\Projects\Whales\OpenTag\T1_speed_30July\M19.DSG	7-1-2013	13:57:34	410575.000000	8211.500000	-0.492188	0.167969	-0.500000	0.600917	0.054128	0.115596	-44.418335	-15.625000	42.907715
C:\cware\Projects\Whales\OpenTag\T1_speed_30July\M19.DSG	7-1-2013	13:57:34	410576.000000	8211.520000	-0.625000	0.136719	-0.546875	0.601835	0.060550	0.111009	-43.518066	-25.588989	61.676025
C:\cware\Projects\Whales\OpenTag\T1_speed_30July\M19.DSG	7-1-2013	13:57:34	410577.000000	8211.540000	-0.773438	0.300781	-0.644531	0.602752	0.064220	0.105505	-37.536621	-40.420532	65.200806
C:\cware\Projects\Whales\OpenTag\T1_speed_30July\M19.DSG	7-1-2013	13:57:34	410578.000000	8211.560000	-0.898438	0.609375	-0.632813	0.601835	0.073394	0.098165	-19.058228	-49.789429	57.250977
C:\cware\Projects\Whales\OpenTag\T1_speed_30July\M19.DSG	7-1-2013	13:57:34	410579.000000	8211.580000	-1.058594	0.792969	-0.746094	0.600917	0.077064	0.092661	-7.202148	-55.618286	43.395996
C:\cware\Projects\Whales\OpenTag\T1_speed_30July\M19.DSG	7-1-2013	13:57:34	410580.000000	8211.600000	-1.257813	0.847656	-0.902344	0.599083	0.084404	0.085321	2.700806	-43.334961	29.724121
C:\cware\Projects\Whales\OpenTag\T1_speed_30July\M19.DSG	7-1-2013	13:57:34	410581.000000	8211.620000	-1.257813	0.847656	-0.902344	0.598165	0.088073	0.083486	0.030518	-33.355713	19.470215
C:\cware\Projects\Whales\OpenTag\T1_speed_30July\M19.DSG	7-1-2013	13:57:34	410582.000000	8211.640000	-1.179688	0.660156	-0.796875	0.597248	0.093578	0.079817	-4.882813	-31.112671	9.353638
C:\cware\Projects\Whales\OpenTag\T1_speed_30July\M19.DSG	7-1-2013	13:57:34	410583.000000	8211.660000	-1.179688	0.660156	-0.796875	0.596330	0.095413	0.078899	-6.805420	-29.464722	5.401611
C:\cware\Projects\Whales\OpenTag\T1_speed_30July\M19.DSG	7-1-2013	13:57:34	410584.000000	8211.680000	-1.074219	0.402344	-0.632813	0.594495	0.100917	0.076147	-7.034302	-26.397705	5.813599
C:\cware\Projects\Whales\OpenTag\T1_speed_30July\M19.DSG	7-1-2013	13:57:34	410585.000000	8211.700000	-1.011719	0.238281	-0.597656	0.594495	0.101835	0.076147	-3.570557	-20.614624	9.628296
C:\cware\Projects\Whales\OpenTag\T1_speed_30July\M19.DSG	7-1-2013	13:57:34	410586.000000	8211.720000	-0.988281	0.148438	-0.617188	0.590826	0.110092	0.072477	3.890991	-20.904541	15.243530
C:\cware\Projects\Whales\OpenTag\T1_speed_30July\M19.DSG	7-1-2013	13:57:34	410587.000000	8211.740000	-0.976563	0.000000	-0.718750	0.589908	0.112844	0.071560	23.849487	-7.278442	20.034790
C:\cware\Projects\Whales\OpenTag\T1_speed_30July\M19.DSG	7-1-2013	13:57:34	410588.000000	8211.760000	-0.847656	-0.148438	-0.699219	0.588991	0.118349	0.074312	62.667847	19.882202	35.003662
C:\cware\Projects\Whales\OpenTag\T1_speed_30July\M19.DSG	7-1-2013	13:57:34	410589.000000	8211.780000	-0.660156	-0.210938	-0.476563	0.588991	0.121101	0.076147	73.944092	16.296387	43.518066
C:\cware\Projects\Whales\OpenTag\T1_speed_30July\M19.DSG	7-1-2013	13:57:34	410590.000000	8211.800000	-0.449219	-0.257813	-0.191406	0.588991	0.127523	0.077982	79.513550	-19.805908	44.692993
C:\cware\Projects\Whales\OpenTag\T1_speed_30July\M19.DSG	7-1-2013	13:57:34	410591.000000	8211.820000	-0.382813	-0.292969	-0.023438	0.588073	0.130275	0.074312	75.958252	-41.290283	30.929565
C:\cware\Projects\Whales\OpenTag\T1_speed_30July\M19.DSG	7-1-2013	13:57:34	410592.000000	8211.840000	-0.292969	-0.554688	0.035156	0.585321	0.133028	0.068807	81.832886	-61.492920	15.533447
C:\cware\Projects\Whales\OpenTag\T1_speed_30July\M19.DSG	7-1-2013	13:57:34	410593.000000	8211.860000	-0.375000	-0.941406	0.035156	0.582569	0.130275	0.066055	89.965820	-68.801880	14.785767
C:\cware\Projects\Whales\OpenTag\T1_speed_30July\M19.DSG	7-1-2013	13:57:34	410594.000000	8211.880000	-0.679688	-0.988281	0.039063	0.577982	0.130275	0.057798	89.553833	-66.345215	28.030396
C:\cware\Projects\Whales\OpenTag\T1_speed_30July\M19.DSG	7-1-2013	13:57:34	410595.000000	8211.900000	-0.851563	-0.824219	0.222656	0.576147	0.130275	0.054128	83.679199	-64.788818	31.585693
C:\cware\Projects\Whales\OpenTag\T1_speed_30July\M19.DSG	7-1-2013	13:57:34	410596.000000	8211.920000	-1.031250	-0.820313	0.335938	0.573394	0.128440	0.050459	76.538086	-55.664063	20.111084
C:\cware\Projects\Whales\OpenTag\T1_speed_30July\M19.DSG	7-1-2013	13:57:34	410597.000000	8211.940000	-1.230469	-0.761719	0.257813	0.569725	0.128440	0.044037	68.511963	-44.784546	10.147095
C:\cware\Projects\Whales\OpenTag\T1_speed_30July\M19.DSG	7-1-2013	13:57:34	410598.000000	8211.960000	-1.410156	-0.730469	0.191406	0.567890	0.126606	0.042202	53.405762	-24.932861	-5.981445
C:\cware\Projects\Whales\OpenTag\T1_speed_30July\M19.DSG	7-1-2013	13:57:34	410599.000000	8211.980000	-1.261719	-0.808594	0.203125	0.566972	0.123853	0.040367	35.110474	-12.557983	-15.594482
C:\cware\Projects\Whales\OpenTag\T1_speed_30July\M19.DSG	7-1-2013	13:57:34	410600.000000	8212.000000	-1.105469	-0.886719	0.281250	0.566055	0.122018	0.039450	19.973755	3.417969	-23.910522
C:\cware\Projects\Whales\OpenTag\T1_speed_30July\M19.DSG	7-1-2013	13:57:34	410601.000000	8212.020000	-1.003906	-0.875000	0.285156	0.566055	0.118349	0.040367	13.366699	15.457153	-27.038574
C:\cware\Projects\Whales\OpenTag\T1_speed_30July\M19.DSG	7-1-2013	13:57:34	410602.000000	8212.040000	-0.976563	-0.886719	0.269531	0.566972	0.116514	0.042202	6.927490	26.855469	-27.969360
C:\cware\Projects\Whales\OpenTag\T1_speed_30July\M19.DSG	7-1-2013	13:57:34	410603.000000	8212.060000	-0.968750	-0.882813	0.265625	0.567890	0.111927	0.045872	-1.617432	32.897949	-26.412964
C:\cware\Projects\Whales\OpenTag\T1_speed_30July\M19.DSG	7-1-2013	13:57:34	410604.000000	8212.080000	-0.976563	-0.835938	0.261719	0.569725	0.111927	0.049541	-14.099121	39.093018	-25.283813
C:\cware\Projects\Whales\OpenTag\T1_speed_30July\M19.DSG	7-1-2013	13:57:34	410605.000000	8212.100000	-1.000000	-0.757813	0.242188	0.570642	0.110092	0.054128	-23.269653	43.472290	-26.397705
C:\cware\Projects\Whales\OpenTag\T1_speed_30July\M19.DSG	7-1-2013	13:57:34	410606.000000	8212.120000	-1.003906	-0.710938	0.210938	0.572477	0.107339	0.056881	-28.182983	52.932739	-31.021118
C:\cware\Projects\Whales\OpenTag\T1_speed_30July\M19.DSG	7-1-2013	13:57:34	410607.000000	8212.140000	-0.976563	-0.671875	0.132813	0.574312	0.106422	0.064220	-28.656006	60.913086	-34.378052
C:\cware\Projects\Whales\OpenTag\T1_speed_30July\M19.DSG	7-1-2013	13:57:34	410608.000000	8212.160000	-0.914063	-0.656250	0.062500	0.575229	0.104587	0.066972	-30.807495	66.879272	-39.886475
C:\cware\Projects\Whales\OpenTag\T1_speed_30July\M19.DSG	7-1-2013	13:57:34	410609.000000	8212.180000	-0.875000	-0.640625	0.031250	0.577982	0.100917	0.076147	-35.629272	64.331055	-42.785645
C:\cware\Projects\Whales\OpenTag\T1_speed_30July\M19.DSG	7-1-2013	13:57:34	410610.000000	8212.200000	-0.863281	-0.632813	-0.003906	0.578899	0.099083	0.079817	-39.550781	51.757813	-41.748047
C:\cware\Projects\Whales\OpenTag\T1_speed_30July\M19.DSG	7-1-2013	13:57:34	410611.000000	8212.220000	-0.917969	-0.609375	-0.101563	0.579817	0.095413	0.083486	-39.978027	44.128418	-40.283203
C:\cware\Projects\Whales\OpenTag\T1_speed_30July\M19.DSG	7-1-2013	13:57:34	410612.000000	8212.240000	-0.996094	-0.523438	-0.242188	0.582569	0.091743	0.088991	-29.830933	51.361084	-43.594360
C:\cware\Projects\Whales\OpenTag\T1_speed_30July\M19.DSG	7-1-2013	13:57:34	410613.000000	8212.260000	-1.007813	-0.382813	-0.398438	0.583486	0.088991	0.092661	-17.623901	64.102173	-53.924561
C:\cware\Projects\Whales\OpenTag\T1_speed_30July\M19.DSG	7-1-2013	13:57:34	410614.000000	8212.280000	-0.929688	-0.269531	-0.445313	0.584404	0.080734	0.100000	-7.583618	64.636230	-64.224243
C:\cware\Projects\Whales\OpenTag\T1_speed_30July\M19.DSG	7-1-2013	13:57:34	410615.000000	8212.300000	-0.847656	-0.226563	-0.523438	0.586239	0.077064	0.105505	2.182007	65.093994	-67.947388
C:\cware\Projects\Whales\OpenTag\T1_speed_30July\M19.DSG	7-1-2013	13:57:34	410616.000000	8212.320000	-0.804688	-0.191406	-0.601563	0.587156	0.066055	0.115596	20.996094	68.939209	-69.061279
C:\cware\Projects\Whales\OpenTag\T1_speed_30July\M19.DSG	7-1-2013	13:57:34	410617.000000	8212.340000	-0.718750	-0.140625	-0.609375	0.587156	0.059633	0.121101	38.391113	69.931030	-72.036743
C:\cware\Projects\Whales\OpenTag\T1_speed_30July\M19.DSG	7-1-2013	13:57:34	410618.000000	8212.360000	-0.546875	0.003906	-0.648438	0.588073	0.047706	0.133945	55.679321	66.345215	-69.976807
C:\cware\Projects\Whales\OpenTag\T1_speed_30July\M19.DSG	7-1-2013	13:57:34	410619.000000	8212.380000	-0.476563	0.156250	-0.765625	0.586239	0.043119	0.141284	55.969238	64.315796	-61.157227
C:\cware\Projects\Whales\OpenTag\T1_speed_30July\M19.DSG	7-1-2013	13:57:34	410620.000000	8212.400000	-0.398438	0.265625	-0.765625	0.584404	0.030275	0.153211	66.085815	48.110962	-49.987793
C:\cware\Projects\Whales\OpenTag\T1_speed_30July\M19.DSG	7-1-2013	13:57:34	410621.000000	8212.420000	-0.425781	0.207031	-0.710938	0.583486	0.027523	0.158716	71.258545	39.108276	-40.328979
C:\cware\Projects\Whales\OpenTag\T1_speed_30July\M19.DSG	7-1-2013	13:57:34	410622.000000	8212.440000	-0.628906	0.003906	-0.683594	0.581651	0.019266	0.169725	73.059082	42.175293	-35.629272
C:\cware\Projects\Whales\OpenTag\T1_speed_30July\M19.DSG	7-1-2013	13:57:34	410623.000000	8212.460000	-0.863281	-0.070313	-0.652344	0.580734	0.016514	0.175229	68.069458	50.613403	-35.430908
[truncated: 19,512 more rows]
