# Supplementary material for: Averaged Propulsive Body Acceleration (APBA) Can Be Calculated from Biologging Tags That Incorporate Gyroscopes and Accelerometers to Estimate Swimming Speed, Hydrodynamic Drag and Energy Expenditure for Steller Sea Lions
Source: PLoS One. 2016 Jun 10;11(6):e0157326. doi: 10.1371/journal.pone.0157326 (PMC4902303; doi:10.1371/journal.pone.0157326)
Supplement: S5 Data — Same components as S2. (ZIP) [file pone.0157326.s005.zip › YashaJuly_30/T1_spd19_PTMP_30_7_13.csv]

FileName	FileDate	FileTime	Sample	Time from Start (s)	Pressure	Temperature
C:\cware\Projects\Whales\OpenTag\T1_speed_30July\M19.DSG	7-1-2013	13:57:34	102164.000000	10216.400000	1026.275004	25.165010
C:\cware\Projects\Whales\OpenTag\T1_speed_30July\M19.DSG	7-1-2013	13:57:34	102165.000000	10216.500000	1028.670246	25.164120
C:\cware\Projects\Whales\OpenTag\T1_speed_30July\M19.DSG	7-1-2013	13:57:34	102166.000000	10216.600000	1032.129883	25.415107
C:\cware\Projects\Whales\OpenTag\T1_speed_30July\M19.DSG	7-1-2013	13:57:34	102167.000000	10216.700000	1031.314954	25.414491
C:\cware\Projects\Whales\OpenTag\T1_speed_30July\M19.DSG	7-1-2013	13:57:34	102168.000000	10216.800000	1031.561481	25.415655
C:\cware\Projects\Whales\OpenTag\T1_speed_30July\M19.DSG	7-1-2013	13:57:34	102169.000000	10216.900000	1032.140969	25.418050
C:\cware\Projects\Whales\OpenTag\T1_speed_30July\M19.DSG	7-1-2013	13:57:34	102170.000000	10217.000000	1031.644342	25.424003
C:\cware\Projects\Whales\OpenTag\T1_speed_30July\M19.DSG	7-1-2013	13:57:34	102171.000000	10217.100000	1031.867821	25.421334
C:\cware\Projects\Whales\OpenTag\T1_speed_30July\M19.DSG	7-1-2013	13:57:34	102172.000000	10217.200000	1031.621792	25.419008
C:\cware\Projects\Whales\OpenTag\T1_speed_30July\M19.DSG	7-1-2013	13:57:34	102173.000000	10217.300000	1031.681633	25.423455
C:\cware\Projects\Whales\OpenTag\T1_speed_30July\M19.DSG	7-1-2013	13:57:34	102174.000000	10217.400000	1031.581285	25.427013
C:\cware\Projects\Whales\OpenTag\T1_speed_30July\M19.DSG	7-1-2013	13:57:34	102175.000000	10217.500000	1032.551779	25.237952
C:\cware\Projects\Whales\OpenTag\T1_speed_30July\M19.DSG	7-1-2013	13:57:34	102176.000000	10217.600000	1022.830053	25.112048
C:\cware\Projects\Whales\OpenTag\T1_speed_30July\M19.DSG	7-1-2013	13:57:34	102177.000000	10217.700000	1025.724976	25.124912
C:\cware\Projects\Whales\OpenTag\T1_speed_30July\M19.DSG	7-1-2013	13:57:34	102178.000000	10217.800000	1027.098950	25.172126
C:\cware\Projects\Whales\OpenTag\T1_speed_30July\M19.DSG	7-1-2013	13:57:34	102179.000000	10217.900000	1030.620680	25.306515
C:\cware\Projects\Whales\OpenTag\T1_speed_30July\M19.DSG	7-1-2013	13:57:34	102180.000000	10218.000000	1030.488973	25.297004
C:\cware\Projects\Whales\OpenTag\T1_speed_30July\M19.DSG	7-1-2013	13:57:34	102181.000000	10218.100000	1031.213205	25.364130
C:\cware\Projects\Whales\OpenTag\T1_speed_30July\M19.DSG	7-1-2013	13:57:34	102182.000000	10218.200000	1030.751724	25.289066
C:\cware\Projects\Whales\OpenTag\T1_speed_30July\M19.DSG	7-1-2013	13:57:34	102183.000000	10218.300000	1030.212773	25.250611
C:\cware\Projects\Whales\OpenTag\T1_speed_30July\M19.DSG	7-1-2013	13:57:34	102184.000000	10218.400000	1029.014687	25.195117
C:\cware\Projects\Whales\OpenTag\T1_speed_30July\M19.DSG	7-1-2013	13:57:34	102185.000000	10218.500000	1022.366702	25.072155
C:\cware\Projects\Whales\OpenTag\T1_speed_30July\M19.DSG	7-1-2013	13:57:34	102186.000000	10218.600000	1003.385342	24.970748
C:\cware\Projects\Whales\OpenTag\T1_speed_30July\M19.DSG	7-1-2013	13:57:34	102187.000000	10218.700000	991.889130	24.915528
C:\cware\Projects\Whales\OpenTag\T1_speed_30July\M19.DSG	7-1-2013	13:57:34	102188.000000	10218.800000	983.750001	24.885489
C:\cware\Projects\Whales\OpenTag\T1_speed_30July\M19.DSG	7-1-2013	13:57:34	102189.000000	10218.900000	979.073014	24.887815
C:\cware\Projects\Whales\OpenTag\T1_speed_30July\M19.DSG	7-1-2013	13:57:34	102190.000000	10219.000000	979.927396	25.175958
C:\cware\Projects\Whales\OpenTag\T1_speed_30July\M19.DSG	7-1-2013	13:57:34	102191.000000	10219.100000	1029.977399	25.394374
C:\cware\Projects\Whales\OpenTag\T1_speed_30July\M19.DSG	7-1-2013	13:57:34	102192.000000	10219.200000	1016.659344	24.897737
C:\cware\Projects\Whales\OpenTag\T1_speed_30July\M19.DSG	7-1-2013	13:57:34	102193.000000	10219.300000	978.052796	24.836154
C:\cware\Projects\Whales\OpenTag\T1_speed_30July\M19.DSG	7-1-2013	13:57:34	102194.000000	10219.400000	978.386234	24.835469
C:\cware\Projects\Whales\OpenTag\T1_speed_30July\M19.DSG	7-1-2013	13:57:34	102195.000000	10219.500000	978.176755	24.835059
C:\cware\Projects\Whales\OpenTag\T1_speed_30July\M19.DSG	7-1-2013	13:57:34	102196.000000	10219.600000	977.199107	24.840738
C:\cware\Projects\Whales\OpenTag\T1_speed_30July\M19.DSG	7-1-2013	13:57:34	102197.000000	10219.700000	975.658849	24.837659
C:\cware\Projects\Whales\OpenTag\T1_speed_30July\M19.DSG	7-1-2013	13:57:34	102198.000000	10219.800000	973.989903	25.241510
C:\cware\Projects\Whales\OpenTag\T1_speed_30July\M19.DSG	7-1-2013	13:57:34	102199.000000	10219.900000	1006.482444	24.818979
C:\cware\Projects\Whales\OpenTag\T1_speed_30July\M19.DSG	7-1-2013	13:57:34	102200.000000	10220.000000	976.772008	24.943856
C:\cware\Projects\Whales\OpenTag\T1_speed_30July\M19.DSG	7-1-2013	13:57:34	102201.000000	10220.100000	982.335635	25.311236
C:\cware\Projects\Whales\OpenTag\T1_speed_30July\M19.DSG	7-1-2013	13:57:34	102202.000000	10220.200000	1012.732226	24.749595
C:\cware\Projects\Whales\OpenTag\T1_speed_30July\M19.DSG	7-1-2013	13:57:34	102203.000000	10220.300000	1018.240188	24.920865
C:\cware\Projects\Whales\OpenTag\T1_speed_30July\M19.DSG	7-1-2013	13:57:34	102204.000000	10220.400000	1008.481908	24.688901
C:\cware\Projects\Whales\OpenTag\T1_speed_30July\M19.DSG	7-1-2013	13:57:34	102205.000000	10220.500000	1019.387924	25.189301
C:\cware\Projects\Whales\OpenTag\T1_speed_30July\M19.DSG	7-1-2013	13:57:34	102206.000000	10220.600000	1034.930888	24.723387
C:\cware\Projects\Whales\OpenTag\T1_speed_30July\M19.DSG	7-1-2013	13:57:34	102207.000000	10220.700000	1024.867235	24.806867
C:\cware\Projects\Whales\OpenTag\T1_speed_30July\M19.DSG	7-1-2013	13:57:34	102208.000000	10220.800000	1014.475502	25.371383
C:\cware\Projects\Whales\OpenTag\T1_speed_30July\M19.DSG	7-1-2013	13:57:34	102209.000000	10220.900000	1009.847889	25.183348
C:\cware\Projects\Whales\OpenTag\T1_speed_30July\M19.DSG	7-1-2013	13:57:34	102210.000000	10221.000000	1004.472691	24.767043
C:\cware\Projects\Whales\OpenTag\T1_speed_30July\M19.DSG	7-1-2013	13:57:34	102211.000000	10221.100000	1020.006333	25.078793
C:\cware\Projects\Whales\OpenTag\T1_speed_30July\M19.DSG	7-1-2013	13:57:34	102212.000000	10221.200000	989.641497	25.107874
C:\cware\Projects\Whales\OpenTag\T1_speed_30July\M19.DSG	7-1-2013	13:57:34	102213.000000	10221.300000	1029.757008	24.879878
C:\cware\Projects\Whales\OpenTag\T1_speed_30July\M19.DSG	7-1-2013	13:57:34	102214.000000	10221.400000	1020.313749	24.892126
C:\cware\Projects\Whales\OpenTag\T1_speed_30July\M19.DSG	7-1-2013	13:57:34	102215.000000	10221.500000	989.634353	24.862703
C:\cware\Projects\Whales\OpenTag\T1_speed_30July\M19.DSG	7-1-2013	13:57:34	102216.000000	10221.600000	1021.876902	25.118069
C:\cware\Projects\Whales\OpenTag\T1_speed_30July\M19.DSG	7-1-2013	13:57:34	102217.000000	10221.700000	1014.935090	25.154814
C:\cware\Projects\Whales\OpenTag\T1_speed_30July\M19.DSG	7-1-2013	13:57:34	102218.000000	10221.800000	1019.794218	24.868177
C:\cware\Projects\Whales\OpenTag\T1_speed_30July\M19.DSG	7-1-2013	13:57:34	102219.000000	10221.900000	1025.501597	24.905812
C:\cware\Projects\Whales\OpenTag\T1_speed_30July\M19.DSG	7-1-2013	13:57:34	102220.000000	10222.000000	1030.705250	25.453357
C:\cware\Projects\Whales\OpenTag\T1_speed_30July\M19.DSG	7-1-2013	13:57:34	102221.000000	10222.100000	1031.664920	24.947004
C:\cware\Projects\Whales\OpenTag\T1_speed_30July\M19.DSG	7-1-2013	13:57:34	102222.000000	10222.200000	1032.211266	24.938998
C:\cware\Projects\Whales\OpenTag\T1_speed_30July\M19.DSG	7-1-2013	13:57:34	102223.000000	10222.300000	1029.640277	24.949536
C:\cware\Projects\Whales\OpenTag\T1_speed_30July\M19.DSG	7-1-2013	13:57:34	102224.000000	10222.400000	1023.810588	24.989976
C:\cware\Projects\Whales\OpenTag\T1_speed_30July\M19.DSG	7-1-2013	13:57:34	102225.000000	10222.500000	1016.511569	25.162546
C:\cware\Projects\Whales\OpenTag\T1_speed_30July\M19.DSG	7-1-2013	13:57:34	102226.000000	10222.600000	1012.531274	24.939409
C:\cware\Projects\Whales\OpenTag\T1_speed_30July\M19.DSG	7-1-2013	13:57:34	102227.000000	10222.700000	1011.344521	24.918265
C:\cware\Projects\Whales\OpenTag\T1_speed_30July\M19.DSG	7-1-2013	13:57:34	102228.000000	10222.800000	1013.120386	24.841628
C:\cware\Projects\Whales\OpenTag\T1_speed_30July\M19.DSG	7-1-2013	13:57:34	102229.000000	10222.900000	1019.991618	24.949057
C:\cware\Projects\Whales\OpenTag\T1_speed_30July\M19.DSG	7-1-2013	13:57:34	102230.000000	10223.000000	1029.934432	24.869067
C:\cware\Projects\Whales\OpenTag\T1_speed_30July\M19.DSG	7-1-2013	13:57:34	102231.000000	10223.100000	1035.319358	24.854424
C:\cware\Projects\Whales\OpenTag\T1_speed_30July\M19.DSG	7-1-2013	13:57:34	102232.000000	10223.200000	1046.577769	25.454384
C:\cware\Projects\Whales\OpenTag\T1_speed_30July\M19.DSG	7-1-2013	13:57:34	102233.000000	10223.300000	1031.760506	24.839849
C:\cware\Projects\Whales\OpenTag\T1_speed_30July\M19.DSG	7-1-2013	13:57:34	102234.000000	10223.400000	1036.944498	25.185469
C:\cware\Projects\Whales\OpenTag\T1_speed_30July\M19.DSG	7-1-2013	13:57:34	102235.000000	10223.500000	1027.766093	25.255127
C:\cware\Projects\Whales\OpenTag\T1_speed_30July\M19.DSG	7-1-2013	13:57:34	102236.000000	10223.600000	1023.599188	24.911217
C:\cware\Projects\Whales\OpenTag\T1_speed_30July\M19.DSG	7-1-2013	13:57:34	102237.000000	10223.700000	1008.016961	25.293446
C:\cware\Projects\Whales\OpenTag\T1_speed_30July\M19.DSG	7-1-2013	13:57:34	102238.000000	10223.800000	1007.420397	25.275928
C:\cware\Projects\Whales\OpenTag\T1_speed_30July\M19.DSG	7-1-2013	13:57:34	102239.000000	10223.900000	1017.958332	25.210718
C:\cware\Projects\Whales\OpenTag\T1_speed_30July\M19.DSG	7-1-2013	13:57:34	102240.000000	10224.000000	1017.192617	25.078109
C:\cware\Projects\Whales\OpenTag\T1_speed_30July\M19.DSG	7-1-2013	13:57:34	102241.000000	10224.100000	1032.844118	25.074482
C:\cware\Projects\Whales\OpenTag\T1_speed_30July\M19.DSG	7-1-2013	13:57:34	102242.000000	10224.200000	1030.495118	24.998392
C:\cware\Projects\Whales\OpenTag\T1_speed_30July\M19.DSG	7-1-2013	13:57:34	102243.000000	10224.300000	1033.889263	25.054775
C:\cware\Projects\Whales\OpenTag\T1_speed_30July\M19.DSG	7-1-2013	13:57:34	102244.000000	10224.400000	1031.532007	25.111979
C:\cware\Projects\Whales\OpenTag\T1_speed_30July\M19.DSG	7-1-2013	13:57:34	102245.000000	10224.500000	1032.993172	25.216329
C:\cware\Projects\Whales\OpenTag\T1_speed_30July\M19.DSG	7-1-2013	13:57:34	102246.000000	10224.600000	1032.951910	25.110953
C:\cware\Projects\Whales\OpenTag\T1_speed_30July\M19.DSG	7-1-2013	13:57:34	102247.000000	10224.700000	1038.612328	25.360640
C:\cware\Projects\Whales\OpenTag\T1_speed_30July\M19.DSG	7-1-2013	13:57:34	102248.000000	10224.800000	1032.387544	25.016867
C:\cware\Projects\Whales\OpenTag\T1_speed_30July\M19.DSG	7-1-2013	13:57:34	102249.000000	10224.900000	1028.917148	24.994834
C:\cware\Projects\Whales\OpenTag\T1_speed_30July\M19.DSG	7-1-2013	13:57:34	102250.000000	10225.000000	1026.164068	24.942077
C:\cware\Projects\Whales\OpenTag\T1_speed_30July\M19.DSG	7-1-2013	13:57:34	102251.000000	10225.100000	1021.317012	25.155020
C:\cware\Projects\Whales\OpenTag\T1_speed_30July\M19.DSG	7-1-2013	13:57:34	102252.000000	10225.200000	1036.014483	24.844228
C:\cware\Projects\Whales\OpenTag\T1_speed_30July\M19.DSG	7-1-2013	13:57:34	102253.000000	10225.300000	1022.197048	24.874336
C:\cware\Projects\Whales\OpenTag\T1_speed_30July\M19.DSG	7-1-2013	13:57:34	102254.000000	10225.400000	1025.525938	24.934277
C:\cware\Projects\Whales\OpenTag\T1_speed_30July\M19.DSG	7-1-2013	13:57:34	102255.000000	10225.500000	1032.799077	24.949331
C:\cware\Projects\Whales\OpenTag\T1_speed_30July\M19.DSG	7-1-2013	13:57:34	102256.000000	10225.600000	1023.663413	24.850660
C:\cware\Projects\Whales\OpenTag\T1_speed_30July\M19.DSG	7-1-2013	13:57:34	102257.000000	10225.700000	1039.303302	25.183348
C:\cware\Projects\Whales\OpenTag\T1_speed_30July\M19.DSG	7-1-2013	13:57:34	102258.000000	10225.800000	1043.582551	25.224951
C:\cware\Projects\Whales\OpenTag\T1_speed_30July\M19.DSG	7-1-2013	13:57:34	102259.000000	10225.900000	1030.205764	24.897600
C:\cware\Projects\Whales\OpenTag\T1_speed_30July\M19.DSG	7-1-2013	13:57:34	102260.000000	10226.000000	1024.952573	25.030210
C:\cware\Projects\Whales\OpenTag\T1_speed_30July\M19.DSG	7-1-2013	13:57:34	102261.000000	10226.100000	1019.060049	25.123680
C:\cware\Projects\Whales\OpenTag\T1_speed_30July\M19.DSG	7-1-2013	13:57:34	102262.000000	10226.200000	1031.645318	25.164052
C:\cware\Projects\Whales\OpenTag\T1_speed_30July\M19.DSG	7-1-2013	13:57:34	102263.000000	10226.300000	1030.490667	25.350034
C:\cware\Projects\Whales\OpenTag\T1_speed_30July\M19.DSG	7-1-2013	13:57:34	102264.000000	10226.400000	1023.711225	25.321363
C:\cware\Projects\Whales\OpenTag\T1_speed_30July\M19.DSG	7-1-2013	13:57:34	102265.000000	10226.500000	1027.913230	25.088988
C:\cware\Projects\Whales\OpenTag\T1_speed_30July\M19.DSG	7-1-2013	13:57:34	102266.000000	10226.600000	1027.551278	25.182185
C:\cware\Projects\Whales\OpenTag\T1_speed_30July\M19.DSG	7-1-2013	13:57:34	102267.000000	10226.700000	1037.000940	25.168636
C:\cware\Projects\Whales\OpenTag\T1_speed_30July\M19.DSG	7-1-2013	13:57:34	102268.000000	10226.800000	1054.815071	25.101784
C:\cware\Projects\Whales\OpenTag\T1_speed_30July\M19.DSG	7-1-2013	13:57:34	102269.000000	10226.900000	1031.543995	25.484833
C:\cware\Projects\Whales\OpenTag\T1_speed_30July\M19.DSG	7-1-2013	13:57:34	102270.000000	10227.000000	1030.854459	25.479633
C:\cware\Projects\Whales\OpenTag\T1_speed_30July\M19.DSG	7-1-2013	13:57:34	102271.000000	10227.100000	1042.390992	25.361666
C:\cware\Projects\Whales\OpenTag\T1_speed_30July\M19.DSG	7-1-2013	13:57:34	102272.000000	10227.200000	1040.722762	25.334022
C:\cware\Projects\Whales\OpenTag\T1_speed_30July\M19.DSG	7-1-2013	13:57:34	102273.000000	10227.300000	1041.254802	24.940298
C:\cware\Projects\Whales\OpenTag\T1_speed_30July\M19.DSG	7-1-2013	13:57:34	102274.000000	10227.400000	1032.773607	24.951178
C:\cware\Projects\Whales\OpenTag\T1_speed_30July\M19.DSG	7-1-2013	13:57:34	102275.000000	10227.500000	1035.307843	24.910738
C:\cware\Projects\Whales\OpenTag\T1_speed_30July\M19.DSG	7-1-2013	13:57:34	102276.000000	10227.600000	1027.624994	25.154951
C:\cware\Projects\Whales\OpenTag\T1_speed_30July\M19.DSG	7-1-2013	13:57:34	102277.000000	10227.700000	1028.101547	25.194159
C:\cware\Projects\Whales\OpenTag\T1_speed_30July\M19.DSG	7-1-2013	13:57:34	102278.000000	10227.800000	1027.080882	24.989428
C:\cware\Projects\Whales\OpenTag\T1_speed_30July\M19.DSG	7-1-2013	13:57:34	102279.000000	10227.900000	1028.101563	25.306583
C:\cware\Projects\Whales\OpenTag\T1_speed_30July\M19.DSG	7-1-2013	13:57:34	102280.000000	10228.000000	1031.523018	25.361666
C:\cware\Projects\Whales\OpenTag\T1_speed_30July\M19.DSG	7-1-2013	13:57:34	102281.000000	10228.100000	1034.986158	25.145645
C:\cware\Projects\Whales\OpenTag\T1_speed_30July\M19.DSG	7-1-2013	13:57:34	102282.000000	10228.200000	1048.845512	25.027884
C:\cware\Projects\Whales\OpenTag\T1_speed_30July\M19.DSG	7-1-2013	13:57:34	102283.000000	10228.300000	1058.812173	25.306652
C:\cware\Projects\Whales\OpenTag\T1_speed_30July\M19.DSG	7-1-2013	13:57:34	102284.000000	10228.400000	1070.808205	25.111158
C:\cware\Projects\Whales\OpenTag\T1_speed_30July\M19.DSG	7-1-2013	13:57:34	102285.000000	10228.500000	1037.647992	25.097336
C:\cware\Projects\Whales\OpenTag\T1_speed_30July\M19.DSG	7-1-2013	13:57:34	102286.000000	10228.600000	1071.694685	24.973690
C:\cware\Projects\Whales\OpenTag\T1_speed_30July\M19.DSG	7-1-2013	13:57:34	102287.000000	10228.700000	1041.485780	25.249995
C:\cware\Projects\Whales\OpenTag\T1_speed_30July\M19.DSG	7-1-2013	13:57:34	102288.000000	10228.800000	1047.060313	24.893084
C:\cware\Projects\Whales\OpenTag\T1_speed_30July\M19.DSG	7-1-2013	13:57:34	102289.000000	10228.900000	1045.406278	24.956721
C:\cware\Projects\Whales\OpenTag\T1_speed_30July\M19.DSG	7-1-2013	13:57:34	102290.000000	10229.000000	1034.390932	25.035958
C:\cware\Projects\Whales\OpenTag\T1_speed_30July\M19.DSG	7-1-2013	13:57:34	102291.000000	10229.100000	1027.579381	25.034316
C:\cware\Projects\Whales\OpenTag\T1_speed_30July\M19.DSG	7-1-2013	13:57:34	102292.000000	10229.200000	1024.404620	25.400054
C:\cware\Projects\Whales\OpenTag\T1_speed_30July\M19.DSG	7-1-2013	13:57:34	102293.000000	10229.300000	1029.126756	25.164668
C:\cware\Projects\Whales\OpenTag\T1_speed_30July\M19.DSG	7-1-2013	13:57:34	102294.000000	10229.400000	1023.456601	25.118617
C:\cware\Projects\Whales\OpenTag\T1_speed_30July\M19.DSG	7-1-2013	13:57:34	102295.000000	10229.500000	1031.121938	25.032742
C:\cware\Projects\Whales\OpenTag\T1_speed_30July\M19.DSG	7-1-2013	13:57:34	102296.000000	10229.600000	1033.521989	25.365704
C:\cware\Projects\Whales\OpenTag\T1_speed_30July\M19.DSG	7-1-2013	13:57:34	102297.000000	10229.700000	1039.968900	24.976701
C:\cware\Projects\Whales\OpenTag\T1_speed_30July\M19.DSG	7-1-2013	13:57:34	102298.000000	10229.800000	1049.415795	25.021246
C:\cware\Projects\Whales\OpenTag\T1_speed_30July\M19.DSG	7-1-2013	13:57:34	102299.000000	10229.900000	1054.651419	25.012898
C:\cware\Projects\Whales\OpenTag\T1_speed_30July\M19.DSG	7-1-2013	13:57:34	102300.000000	10230.000000	1059.652639	25.037258
C:\cware\Projects\Whales\OpenTag\T1_speed_30July\M19.DSG	7-1-2013	13:57:34	102301.000000	10230.100000	1059.832248	24.985323
C:\cware\Projects\Whales\OpenTag\T1_speed_30July\M19.DSG	7-1-2013	13:57:34	102302.000000	10230.200000	1058.168813	24.978822
C:\cware\Projects\Whales\OpenTag\T1_speed_30July\M19.DSG	7-1-2013	13:57:34	102303.000000	10230.300000	1054.593818	24.969722
C:\cware\Projects\Whales\OpenTag\T1_speed_30July\M19.DSG	7-1-2013	13:57:34	102304.000000	10230.400000	1046.944260	24.967737
C:\cware\Projects\Whales\OpenTag\T1_speed_30July\M19.DSG	7-1-2013	13:57:34	102305.000000	10230.500000	1037.561691	25.244658
C:\cware\Projects\Whales\OpenTag\T1_speed_30July\M19.DSG	7-1-2013	13:57:34	102306.000000	10230.600000	1032.403032	24.952136
C:\cware\Projects\Whales\OpenTag\T1_speed_30July\M19.DSG	7-1-2013	13:57:34	102307.000000	10230.700000	1026.737090	24.929761
C:\cware\Projects\Whales\OpenTag\T1_speed_30July\M19.DSG	7-1-2013	13:57:34	102308.000000	10230.800000	1030.107483	24.896642
C:\cware\Projects\Whales\OpenTag\T1_speed_30July\M19.DSG	7-1-2013	13:57:34	102309.000000	10230.900000	1034.700354	25.324579
C:\cware\Projects\Whales\OpenTag\T1_speed_30July\M19.DSG	7-1-2013	13:57:34	102310.000000	10231.000000	1045.477682	25.271207
C:\cware\Projects\Whales\OpenTag\T1_speed_30July\M19.DSG	7-1-2013	13:57:34	102311.000000	10231.100000	1062.771260	25.013377
C:\cware\Projects\Whales\OpenTag\T1_speed_30July\M19.DSG	7-1-2013	13:57:34	102312.000000	10231.200000	1067.910290	24.927776
C:\cware\Projects\Whales\OpenTag\T1_speed_30July\M19.DSG	7-1-2013	13:57:34	102313.000000	10231.300000	1071.559744	24.935440
C:\cware\Projects\Whales\OpenTag\T1_speed_30July\M19.DSG	7-1-2013	13:57:34	102314.000000	10231.400000	1071.299019	25.335186
C:\cware\Projects\Whales\OpenTag\T1_speed_30July\M19.DSG	7-1-2013	13:57:34	102315.000000	10231.500000	1036.133687	24.912586
C:\cware\Projects\Whales\OpenTag\T1_speed_30July\M19.DSG	7-1-2013	13:57:34	102316.000000	10231.600000	1062.318665	25.307952
C:\cware\Projects\Whales\OpenTag\T1_speed_30July\M19.DSG	7-1-2013	13:57:34	102317.000000	10231.700000	1047.225488	25.285166
C:\cware\Projects\Whales\OpenTag\T1_speed_30July\M19.DSG	7-1-2013	13:57:34	102318.000000	10231.800000	1037.042954	24.833280
C:\cware\Projects\Whales\OpenTag\T1_speed_30July\M19.DSG	7-1-2013	13:57:34	102319.000000	10231.900000	1029.362153	24.823563
C:\cware\Projects\Whales\OpenTag\T1_speed_30July\M19.DSG	7-1-2013	13:57:34	102320.000000	10232.000000	1046.013166	24.827600
C:\cware\Projects\Whales\OpenTag\T1_speed_30July\M19.DSG	7-1-2013	13:57:34	102321.000000	10232.100000	1036.308129	25.054981
C:\cware\Projects\Whales\OpenTag\T1_speed_30July\M19.DSG	7-1-2013	13:57:34	102322.000000	10232.200000	1044.186478	24.830201
C:\cware\Projects\Whales\OpenTag\T1_speed_30July\M19.DSG	7-1-2013	13:57:34	102323.000000	10232.300000	1040.425948	24.855792
C:\cware\Projects\Whales\OpenTag\T1_speed_30July\M19.DSG	7-1-2013	13:57:34	102324.000000	10232.400000	1062.555829	24.960963
C:\cware\Projects\Whales\OpenTag\T1_speed_30July\M19.DSG	7-1-2013	13:57:34	102325.000000	10232.500000	1070.417234	24.956789
C:\cware\Projects\Whales\OpenTag\T1_speed_30July\M19.DSG	7-1-2013	13:57:34	102326.000000	10232.600000	1071.436803	25.005987
C:\cware\Projects\Whales\OpenTag\T1_speed_30July\M19.DSG	7-1-2013	13:57:34	102327.000000	10232.700000	1068.075537	24.913954
C:\cware\Projects\Whales\OpenTag\T1_speed_30July\M19.DSG	7-1-2013	13:57:34	102328.000000	10232.800000	1050.639528	25.333133
C:\cware\Projects\Whales\OpenTag\T1_speed_30July\M19.DSG	7-1-2013	13:57:34	102329.000000	10232.900000	1033.891190	24.934551
C:\cware\Projects\Whales\OpenTag\T1_speed_30July\M19.DSG	7-1-2013	13:57:34	102330.000000	10233.000000	1030.257868	25.118412
C:\cware\Projects\Whales\OpenTag\T1_speed_30July\M19.DSG	7-1-2013	13:57:34	102331.000000	10233.100000	1025.596740	25.191217
C:\cware\Projects\Whales\OpenTag\T1_speed_30July\M19.DSG	7-1-2013	13:57:34	102332.000000	10233.200000	1026.523956	25.160357
C:\cware\Projects\Whales\OpenTag\T1_speed_30July\M19.DSG	7-1-2013	13:57:34	102333.000000	10233.300000	1036.967293	25.189985
C:\cware\Projects\Whales\OpenTag\T1_speed_30July\M19.DSG	7-1-2013	13:57:34	102334.000000	10233.400000	1030.993640	25.044032
C:\cware\Projects\Whales\OpenTag\T1_speed_30July\M19.DSG	7-1-2013	13:57:34	102335.000000	10233.500000	1047.914159	25.229809
C:\cware\Projects\Whales\OpenTag\T1_speed_30July\M19.DSG	7-1-2013	13:57:34	102336.000000	10233.600000	1047.228972	25.245274
C:\cware\Projects\Whales\OpenTag\T1_speed_30July\M19.DSG	7-1-2013	13:57:34	102337.000000	10233.700000	1074.140215	25.076466
C:\cware\Projects\Whales\OpenTag\T1_speed_30July\M19.DSG	7-1-2013	13:57:34	102338.000000	10233.800000	1078.422929	25.114169
C:\cware\Projects\Whales\OpenTag\T1_speed_30July\M19.DSG	7-1-2013	13:57:34	102339.000000	10233.900000	1078.571900	25.111569
C:\cware\Projects\Whales\OpenTag\T1_speed_30July\M19.DSG	7-1-2013	13:57:34	102340.000000	10234.000000	1080.421560	25.193475
C:\cware\Projects\Whales\OpenTag\T1_speed_30July\M19.DSG	7-1-2013	13:57:34	102341.000000	10234.100000	1076.178579	25.144892
C:\cware\Projects\Whales\OpenTag\T1_speed_30July\M19.DSG	7-1-2013	13:57:34	102342.000000	10234.200000	1071.758470	24.967600
C:\cware\Projects\Whales\OpenTag\T1_speed_30July\M19.DSG	7-1-2013	13:57:34	102343.000000	10234.300000	1063.644675	24.952615
C:\cware\Projects\Whales\OpenTag\T1_speed_30July\M19.DSG	7-1-2013	13:57:34	102344.000000	10234.400000	1032.553994	25.146535
C:\cware\Projects\Whales\OpenTag\T1_speed_30July\M19.DSG	7-1-2013	13:57:34	102345.000000	10234.500000	1035.732760	25.014678
C:\cware\Projects\Whales\OpenTag\T1_speed_30July\M19.DSG	7-1-2013	13:57:34	102346.000000	10234.600000	1035.074781	25.053065
C:\cware\Projects\Whales\OpenTag\T1_speed_30July\M19.DSG	7-1-2013	13:57:34	102347.000000	10234.700000	1032.264020	25.017141
C:\cware\Projects\Whales\OpenTag\T1_speed_30July\M19.DSG	7-1-2013	13:57:34	102348.000000	10234.800000	1048.175205	25.069008
C:\cware\Projects\Whales\OpenTag\T1_speed_30July\M19.DSG	7-1-2013	13:57:34	102349.000000	10234.900000	1067.322502	25.405459
C:\cware\Projects\Whales\OpenTag\T1_speed_30July\M19.DSG	7-1-2013	13:57:34	102350.000000	10235.000000	1045.435828	25.129223
C:\cware\Projects\Whales\OpenTag\T1_speed_30July\M19.DSG	7-1-2013	13:57:34	102351.000000	10235.100000	1077.969634	25.404159
C:\cware\Projects\Whales\OpenTag\T1_speed_30July\M19.DSG	7-1-2013	13:57:34	102352.000000	10235.200000	1081.501949	25.096857
C:\cware\Projects\Whales\OpenTag\T1_speed_30July\M19.DSG	7-1-2013	13:57:34	102353.000000	10235.300000	1073.281381	25.206887
C:\cware\Projects\Whales\OpenTag\T1_speed_30July\M19.DSG	7-1-2013	13:57:34	102354.000000	10235.400000	1056.407419	24.937698
C:\cware\Projects\Whales\OpenTag\T1_speed_30July\M19.DSG	7-1-2013	13:57:34	102355.000000	10235.500000	1045.831086	24.943514
C:\cware\Projects\Whales\OpenTag\T1_speed_30July\M19.DSG	7-1-2013	13:57:34	102356.000000	10235.600000	1038.011704	24.906154
C:\cware\Projects\Whales\OpenTag\T1_speed_30July\M19.DSG	7-1-2013	13:57:34	102357.000000	10235.700000	1037.128789	24.952136
C:\cware\Projects\Whales\OpenTag\T1_speed_30July\M19.DSG	7-1-2013	13:57:34	102358.000000	10235.800000	1037.022612	24.969927
C:\cware\Projects\Whales\OpenTag\T1_speed_30July\M19.DSG	7-1-2013	13:57:34	102359.000000	10235.900000	1040.540968	24.965890
C:\cware\Projects\Whales\OpenTag\T1_speed_30July\M19.DSG	7-1-2013	13:57:34	102360.000000	10236.000000	1046.908904	25.273944
C:\cware\Projects\Whales\OpenTag\T1_speed_30July\M19.DSG	7-1-2013	13:57:34	102361.000000	10236.100000	1041.134271	25.414628
C:\cware\Projects\Whales\OpenTag\T1_speed_30July\M19.DSG	7-1-2013	13:57:34	102362.000000	10236.200000	1056.972440	25.240347
C:\cware\Projects\Whales\OpenTag\T1_speed_30July\M19.DSG	7-1-2013	13:57:34	102363.000000	10236.300000	1079.666233	25.124501
C:\cware\Projects\Whales\OpenTag\T1_speed_30July\M19.DSG	7-1-2013	13:57:34	102364.000000	10236.400000	1079.937498	25.353661
C:\cware\Projects\Whales\OpenTag\T1_speed_30July\M19.DSG	7-1-2013	13:57:34	102365.000000	10236.500000	1070.905670	25.222351
C:\cware\Projects\Whales\OpenTag\T1_speed_30July\M19.DSG	7-1-2013	13:57:34	102366.000000	10236.600000	1047.977110	25.164257
C:\cware\Projects\Whales\OpenTag\T1_speed_30July\M19.DSG	7-1-2013	13:57:34	102367.000000	10236.700000	1042.167485	24.941188
C:\cware\Projects\Whales\OpenTag\T1_speed_30July\M19.DSG	7-1-2013	13:57:34	102368.000000	10236.800000	1036.686402	25.035890
C:\cware\Projects\Whales\OpenTag\T1_speed_30July\M19.DSG	7-1-2013	13:57:34	102369.000000	10236.900000	1030.405269	25.034795
C:\cware\Projects\Whales\OpenTag\T1_speed_30July\M19.DSG	7-1-2013	13:57:34	102370.000000	10237.000000	1041.709052	25.428656
C:\cware\Projects\Whales\OpenTag\T1_speed_30July\M19.DSG	7-1-2013	13:57:34	102371.000000	10237.100000	1053.414718	25.213045
C:\cware\Projects\Whales\OpenTag\T1_speed_30July\M19.DSG	7-1-2013	13:57:34	102372.000000	10237.200000	1068.977486	25.016320
C:\cware\Projects\Whales\OpenTag\T1_speed_30July\M19.DSG	7-1-2013	13:57:34	102373.000000	10237.300000	1075.903746	25.154677
C:\cware\Projects\Whales\OpenTag\T1_speed_30July\M19.DSG	7-1-2013	13:57:34	102374.000000	10237.400000	1064.621580	25.256495
C:\cware\Projects\Whales\OpenTag\T1_speed_30July\M19.DSG	7-1-2013	13:57:34	102375.000000	10237.500000	1038.506580	25.199291
C:\cware\Projects\Whales\OpenTag\T1_speed_30July\M19.DSG	7-1-2013	13:57:34	102376.000000	10237.600000	1067.119135	25.176779
C:\cware\Projects\Whales\OpenTag\T1_speed_30July\M19.DSG	7-1-2013	13:57:34	102377.000000	10237.700000	1082.160447	25.083309
C:\cware\Projects\Whales\OpenTag\T1_speed_30July\M19.DSG	7-1-2013	13:57:34	102378.000000	10237.800000	1037.914119	24.992097
C:\cware\Projects\Whales\OpenTag\T1_speed_30July\M19.DSG	7-1-2013	13:57:34	102379.000000	10237.900000	1060.607444	24.957747
C:\cware\Projects\Whales\OpenTag\T1_speed_30July\M19.DSG	7-1-2013	13:57:34	102380.000000	10238.000000	1035.305024	24.946525
C:\cware\Projects\Whales\OpenTag\T1_speed_30July\M19.DSG	7-1-2013	13:57:34	102381.000000	10238.100000	1041.562145	25.334912
C:\cware\Projects\Whales\OpenTag\T1_speed_30July\M19.DSG	7-1-2013	13:57:34	102382.000000	10238.200000	1043.906071	25.005029
C:\cware\Projects\Whales\OpenTag\T1_speed_30July\M19.DSG	7-1-2013	13:57:34	102383.000000	10238.300000	1040.226617	24.980122
C:\cware\Projects\Whales\OpenTag\T1_speed_30July\M19.DSG	7-1-2013	13:57:34	102384.000000	10238.400000	1066.616856	25.026447
C:\cware\Projects\Whales\OpenTag\T1_speed_30July\M19.DSG	7-1-2013	13:57:34	102385.000000	10238.500000	1074.061478	25.126896
C:\cware\Projects\Whales\OpenTag\T1_speed_30July\M19.DSG	7-1-2013	13:57:34	102386.000000	10238.600000	1080.435336	25.303573
C:\cware\Projects\Whales\OpenTag\T1_speed_30July\M19.DSG	7-1-2013	13:57:34	102387.000000	10238.700000	1062.931137	25.219340
C:\cware\Projects\Whales\OpenTag\T1_speed_30July\M19.DSG	7-1-2013	13:57:34	102388.000000	10238.800000	1058.627760	25.304462
C:\cware\Projects\Whales\OpenTag\T1_speed_30July\M19.DSG	7-1-2013	13:57:34	102389.000000	10238.900000	1045.341230	25.241989
C:\cware\Projects\Whales\OpenTag\T1_speed_30July\M19.DSG	7-1-2013	13:57:34	102390.000000	10239.000000	1041.146903	25.413944
C:\cware\Projects\Whales\OpenTag\T1_speed_30July\M19.DSG	7-1-2013	13:57:34	102391.000000	10239.100000	1072.237540	25.010025
C:\cware\Projects\Whales\OpenTag\T1_speed_30July\M19.DSG	7-1-2013	13:57:34	102392.000000	10239.200000	1067.120303	24.963700
C:\cware\Projects\Whales\OpenTag\T1_speed_30July\M19.DSG	7-1-2013	13:57:34	102393.000000	10239.300000	1032.587909	24.952615
C:\cware\Projects\Whales\OpenTag\T1_speed_30July\M19.DSG	7-1-2013	13:57:34	102394.000000	10239.400000	1045.026483	24.980670
C:\cware\Projects\Whales\OpenTag\T1_speed_30July\M19.DSG	7-1-2013	13:57:34	102395.000000	10239.500000	1046.775592	25.329711
C:\cware\Projects\Whales\OpenTag\T1_speed_30July\M19.DSG	7-1-2013	13:57:34	102396.000000	10239.600000	1056.714990	25.038490
C:\cware\Projects\Whales\OpenTag\T1_speed_30July\M19.DSG	7-1-2013	13:57:34	102397.000000	10239.700000	1067.931421	25.218998
C:\cware\Projects\Whales\OpenTag\T1_speed_30July\M19.DSG	7-1-2013	13:57:34	102398.000000	10239.800000	1072.573919	25.217903
C:\cware\Projects\Whales\OpenTag\T1_speed_30July\M19.DSG	7-1-2013	13:57:34	102399.000000	10239.900000	1046.542128	25.450826
C:\cware\Projects\Whales\OpenTag\T1_speed_30July\M19.DSG	7-1-2013	13:57:34	102400.000000	10240.000000	1075.904652	25.040953
C:\cware\Projects\Whales\OpenTag\T1_speed_30July\M19.DSG	7-1-2013	13:57:34	102401.000000	10240.100000	1076.611896	25.029526
C:\cware\Projects\Whales\OpenTag\T1_speed_30July\M19.DSG	7-1-2013	13:57:34	102402.000000	10240.200000	1069.725870	25.384589
C:\cware\Projects\Whales\OpenTag\T1_speed_30July\M19.DSG	7-1-2013	13:57:34	102403.000000	10240.300000	1075.556435	25.159672
C:\cware\Projects\Whales\OpenTag\T1_speed_30July\M19.DSG	7-1-2013	13:57:34	102404.000000	10240.400000	1075.779254	25.231794
C:\cware\Projects\Whales\OpenTag\T1_speed_30July\M19.DSG	7-1-2013	13:57:34	102405.000000	10240.500000	1071.513559	25.357766
C:\cware\Projects\Whales\OpenTag\T1_speed_30July\M19.DSG	7-1-2013	13:57:34	102406.000000	10240.600000	1071.446346	24.978206
C:\cware\Projects\Whales\OpenTag\T1_speed_30July\M19.DSG	7-1-2013	13:57:34	102407.000000	10240.700000	1062.323607	25.430298
C:\cware\Projects\Whales\OpenTag\T1_speed_30July\M19.DSG	7-1-2013	13:57:34	102408.000000	10240.800000	1057.112005	24.967121
C:\cware\Projects\Whales\OpenTag\T1_speed_30July\M19.DSG	7-1-2013	13:57:34	102409.000000	10240.900000	1066.372045	25.403817
C:\cware\Projects\Whales\OpenTag\T1_speed_30July\M19.DSG	7-1-2013	13:57:34	102410.000000	10241.000000	1072.352217	25.107874
C:\cware\Projects\Whales\OpenTag\T1_speed_30July\M19.DSG	7-1-2013	13:57:34	102411.000000	10241.100000	1080.626719	25.360982
C:\cware\Projects\Whales\OpenTag\T1_speed_30July\M19.DSG	7-1-2013	13:57:34	102412.000000	10241.200000	1036.588075	25.446104
C:\cware\Projects\Whales\OpenTag\T1_speed_30July\M19.DSG	7-1-2013	13:57:34	102413.000000	10241.300000	1037.501820	25.476417
C:\cware\Projects\Whales\OpenTag\T1_speed_30July\M19.DSG	7-1-2013	13:57:34	102414.000000	10241.400000	1039.317215	25.268949
C:\cware\Projects\Whales\OpenTag\T1_speed_30July\M19.DSG	7-1-2013	13:57:34	102415.000000	10241.500000	1047.515725	25.331764
C:\cware\Projects\Whales\OpenTag\T1_speed_30July\M19.DSG	7-1-2013	13:57:34	102416.000000	10241.600000	1051.875585	25.330190
C:\cware\Projects\Whales\OpenTag\T1_speed_30July\M19.DSG	7-1-2013	13:57:34	102417.000000	10241.700000	1081.064884	25.112595
C:\cware\Projects\Whales\OpenTag\T1_speed_30July\M19.DSG	7-1-2013	13:57:34	102418.000000	10241.800000	1067.279577	25.071882
C:\cware\Projects\Whales\OpenTag\T1_speed_30July\M19.DSG	7-1-2013	13:57:34	102419.000000	10241.900000	1054.517867	25.428656
C:\cware\Projects\Whales\OpenTag\T1_speed_30July\M19.DSG	7-1-2013	13:57:34	102420.000000	10242.000000	1052.033192	25.114032
C:\cware\Projects\Whales\OpenTag\T1_speed_30July\M19.DSG	7-1-2013	13:57:34	102421.000000	10242.100000	1055.336288	25.452810
C:\cware\Projects\Whales\OpenTag\T1_speed_30July\M19.DSG	7-1-2013	13:57:34	102422.000000	10242.200000	1043.201058	25.252321
C:\cware\Projects\Whales\OpenTag\T1_speed_30July\M19.DSG	7-1-2013	13:57:34	102423.000000	10242.300000	1042.659974	25.277297
C:\cware\Projects\Whales\OpenTag\T1_speed_30July\M19.DSG	7-1-2013	13:57:34	102424.000000	10242.400000	1043.722076	25.368372
C:\cware\Projects\Whales\OpenTag\T1_speed_30July\M19.DSG	7-1-2013	13:57:34	102425.000000	10242.500000	1043.210539	25.289819
C:\cware\Projects\Whales\OpenTag\T1_speed_30July\M19.DSG	7-1-2013	13:57:34	102426.000000	10242.600000	1043.073032	25.263543
C:\cware\Projects\Whales\OpenTag\T1_speed_30July\M19.DSG	7-1-2013	13:57:34	102427.000000	10242.700000	1042.462579	25.276886
C:\cware\Projects\Whales\OpenTag\T1_speed_30July\M19.DSG	7-1-2013	13:57:34	102428.000000	10242.800000	1041.990992	25.282703
C:\cware\Projects\Whales\OpenTag\T1_speed_30July\M19.DSG	7-1-2013	13:57:34	102429.000000	10242.900000	1041.373518	25.282908
C:\cware\Projects\Whales\OpenTag\T1_speed_30July\M19.DSG	7-1-2013	13:57:34	102430.000000	10243.000000	1044.101725	25.253964
C:\cware\Projects\Whales\OpenTag\T1_speed_30July\M19.DSG	7-1-2013	13:57:34	102431.000000	10243.100000	1063.190554	25.184785
C:\cware\Projects\Whales\OpenTag\T1_speed_30July\M19.DSG	7-1-2013	13:57:34	102432.000000	10243.200000	1078.089948	25.188411
C:\cware\Projects\Whales\OpenTag\T1_speed_30July\M19.DSG	7-1-2013	13:57:34	102433.000000	10243.300000	1040.179219	25.364403
C:\cware\Projects\Whales\OpenTag\T1_speed_30July\M19.DSG	7-1-2013	13:57:34	102434.000000	10243.400000	1050.419684	25.517062
C:\cware\Projects\Whales\OpenTag\T1_speed_30July\M19.DSG	7-1-2013	13:57:34	102435.000000	10243.500000	1071.833496	25.144824
C:\cware\Projects\Whales\OpenTag\T1_speed_30July\M19.DSG	7-1-2013	13:57:34	102436.000000	10243.600000	1074.799295	25.282224
C:\cware\Projects\Whales\OpenTag\T1_speed_30July\M19.DSG	7-1-2013	13:57:34	102437.000000	10243.700000	1043.739514	25.325264
C:\cware\Projects\Whales\OpenTag\T1_speed_30July\M19.DSG	7-1-2013	13:57:34	102438.000000	10243.800000	1047.210191	25.479359
C:\cware\Projects\Whales\OpenTag\T1_speed_30July\M19.DSG	7-1-2013	13:57:34	102439.000000	10243.900000	1076.390945	25.174453
C:\cware\Projects\Whales\OpenTag\T1_speed_30July\M19.DSG	7-1-2013	13:57:34	102440.000000	10244.000000	1083.565911	25.127239
C:\cware\Projects\Whales\OpenTag\T1_speed_30July\M19.DSG	7-1-2013	13:57:34	102441.000000	10244.100000	1087.142407	25.057444
C:\cware\Projects\Whales\OpenTag\T1_speed_30July\M19.DSG	7-1-2013	13:57:34	102442.000000	10244.200000	1045.381738	25.017894
C:\cware\Projects\Whales\OpenTag\T1_speed_30July\M19.DSG	7-1-2013	13:57:34	102443.000000	10244.300000	1063.129877	25.011325
C:\cware\Projects\Whales\OpenTag\T1_speed_30July\M19.DSG	7-1-2013	13:57:34	102444.000000	10244.400000	1078.814151	25.465537
C:\cware\Projects\Whales\OpenTag\T1_speed_30July\M19.DSG	7-1-2013	13:57:34	102445.000000	10244.500000	1072.926295	24.980533
C:\cware\Projects\Whales\OpenTag\T1_speed_30July\M19.DSG	7-1-2013	13:57:34	102446.000000	10244.600000	1071.315223	24.964795
C:\cware\Projects\Whales\OpenTag\T1_speed_30July\M19.DSG	7-1-2013	13:57:34	102447.000000	10244.700000	1073.214335	25.004414
C:\cware\Projects\Whales\OpenTag\T1_speed_30July\M19.DSG	7-1-2013	13:57:34	102448.000000	10244.800000	1042.382936	25.139076
C:\cware\Projects\Whales\OpenTag\T1_speed_30July\M19.DSG	7-1-2013	13:57:34	102449.000000	10244.900000	1084.915887	25.230904
C:\cware\Projects\Whales\OpenTag\T1_speed_30July\M19.DSG	7-1-2013	13:57:34	102450.000000	10245.000000	1038.203522	25.274765
C:\cware\Projects\Whales\OpenTag\T1_speed_30July\M19.DSG	7-1-2013	13:57:34	102451.000000	10245.100000	1048.387619	25.281539
C:\cware\Projects\Whales\OpenTag\T1_speed_30July\M19.DSG	7-1-2013	13:57:34	102452.000000	10245.200000	1045.626383	25.485860
C:\cware\Projects\Whales\OpenTag\T1_speed_30July\M19.DSG	7-1-2013	13:57:34	102453.000000	10245.300000	1046.031333	25.245274
C:\cware\Projects\Whales\OpenTag\T1_speed_30July\M19.DSG	7-1-2013	13:57:34	102454.000000	10245.400000	1076.818711	25.299193
C:\cware\Projects\Whales\OpenTag\T1_speed_30July\M19.DSG	7-1-2013	13:57:34	102455.000000	10245.500000	1082.543213	25.082830
C:\cware\Projects\Whales\OpenTag\T1_speed_30July\M19.DSG	7-1-2013	13:57:34	102456.000000	10245.600000	1039.445496	25.346818
C:\cware\Projects\Whales\OpenTag\T1_speed_30July\M19.DSG	7-1-2013	13:57:34	102457.000000	10245.700000	1069.299055	25.014267
C:\cware\Projects\Whales\OpenTag\T1_speed_30July\M19.DSG	7-1-2013	13:57:34	102458.000000	10245.800000	1070.682949	25.152214
C:\cware\Projects\Whales\OpenTag\T1_speed_30July\M19.DSG	7-1-2013	13:57:34	102459.000000	10245.900000	1036.546678	25.045332
C:\cware\Projects\Whales\OpenTag\T1_speed_30July\M19.DSG	7-1-2013	13:57:34	102460.000000	10246.000000	1073.219232	25.426466
C:\cware\Projects\Whales\OpenTag\T1_speed_30July\M19.DSG	7-1-2013	13:57:34	102461.000000	10246.100000	1079.548371	25.145303
C:\cware\Projects\Whales\OpenTag\T1_speed_30July\M19.DSG	7-1-2013	13:57:34	102462.000000	10246.200000	1082.644578	25.190806
C:\cware\Projects\Whales\OpenTag\T1_speed_30July\M19.DSG	7-1-2013	13:57:34	102463.000000	10246.300000	1078.291869	25.438441
C:\cware\Projects\Whales\OpenTag\T1_speed_30July\M19.DSG	7-1-2013	13:57:34	102464.000000	10246.400000	1054.176379	25.255332
C:\cware\Projects\Whales\OpenTag\T1_speed_30July\M19.DSG	7-1-2013	13:57:34	102465.000000	10246.500000	1047.619618	25.287698
C:\cware\Projects\Whales\OpenTag\T1_speed_30July\M19.DSG	7-1-2013	13:57:34	102466.000000	10246.600000	1043.465384	25.300836
C:\cware\Projects\Whales\OpenTag\T1_speed_30July\M19.DSG	7-1-2013	13:57:34	102467.000000	10246.700000	1042.827778	25.289751
C:\cware\Projects\Whales\OpenTag\T1_speed_30July\M19.DSG	7-1-2013	13:57:34	102468.000000	10246.800000	1049.427505	25.432282
C:\cware\Projects\Whales\OpenTag\T1_speed_30July\M19.DSG	7-1-2013	13:57:34	102469.000000	10246.900000	1083.813533	25.202986
C:\cware\Projects\Whales\OpenTag\T1_speed_30July\M19.DSG	7-1-2013	13:57:34	102470.000000	10247.000000	1073.326035	25.038900
C:\cware\Projects\Whales\OpenTag\T1_speed_30July\M19.DSG	7-1-2013	13:57:34	102471.000000	10247.100000	1071.160043	25.021315
C:\cware\Projects\Whales\OpenTag\T1_speed_30July\M19.DSG	7-1-2013	13:57:34	102472.000000	10247.200000	1071.867060	25.046838
C:\cware\Projects\Whales\OpenTag\T1_speed_30July\M19.DSG	7-1-2013	13:57:34	102473.000000	10247.300000	1035.933648	25.094257
C:\cware\Projects\Whales\OpenTag\T1_speed_30July\M19.DSG	7-1-2013	13:57:34	102474.000000	10247.400000	1061.444896	25.097131
C:\cware\Projects\Whales\OpenTag\T1_speed_30July\M19.DSG	7-1-2013	13:57:34	102475.000000	10247.500000	1056.927881	25.457805
C:\cware\Projects\Whales\OpenTag\T1_speed_30July\M19.DSG	7-1-2013	13:57:34	102476.000000	10247.600000	1085.253078	25.416065
C:\cware\Projects\Whales\OpenTag\T1_speed_30July\M19.DSG	7-1-2013	13:57:34	102477.000000	10247.700000	1086.486069	25.184032
C:\cware\Projects\Whales\OpenTag\T1_speed_30July\M19.DSG	7-1-2013	13:57:34	102478.000000	10247.800000	1063.806493	25.428450
C:\cware\Projects\Whales\OpenTag\T1_speed_30July\M19.DSG	7-1-2013	13:57:34	102479.000000	10247.900000	1039.005840	25.513572
C:\cware\Projects\Whales\OpenTag\T1_speed_30July\M19.DSG	7-1-2013	13:57:34	102480.000000	10248.000000	1042.699082	25.332927
C:\cware\Projects\Whales\OpenTag\T1_speed_30July\M19.DSG	7-1-2013	13:57:34	102481.000000	10248.100000	1052.772509	25.309936
C:\cware\Projects\Whales\OpenTag\T1_speed_30July\M19.DSG	7-1-2013	13:57:34	102482.000000	10248.200000	1053.279014	25.470464
C:\cware\Projects\Whales\OpenTag\T1_speed_30July\M19.DSG	7-1-2013	13:57:34	102483.000000	10248.300000	1078.491798	25.054707
C:\cware\Projects\Whales\OpenTag\T1_speed_30July\M19.DSG	7-1-2013	13:57:34	102484.000000	10248.400000	1080.125553	25.078382
C:\cware\Projects\Whales\OpenTag\T1_speed_30July\M19.DSG	7-1-2013	13:57:34	102485.000000	10248.500000	1048.421057	25.102810
C:\cware\Projects\Whales\OpenTag\T1_speed_30July\M19.DSG	7-1-2013	13:57:34	102486.000000	10248.600000	1070.190348	25.362898
C:\cware\Projects\Whales\OpenTag\T1_speed_30July\M19.DSG	7-1-2013	13:57:34	102487.000000	10248.700000	1086.565469	25.405938
C:\cware\Projects\Whales\OpenTag\T1_speed_30July\M19.DSG	7-1-2013	13:57:34	102488.000000	10248.800000	1086.659662	25.062028
C:\cware\Projects\Whales\OpenTag\T1_speed_30July\M19.DSG	7-1-2013	13:57:34	102489.000000	10248.900000	1038.666752	25.021999
C:\cware\Projects\Whales\OpenTag\T1_speed_30July\M19.DSG	7-1-2013	13:57:34	102490.000000	10249.000000	1072.686434	24.996408
C:\cware\Projects\Whales\OpenTag\T1_speed_30July\M19.DSG	7-1-2013	13:57:34	102491.000000	10249.100000	1036.696108	25.541832
C:\cware\Projects\Whales\OpenTag\T1_speed_30July\M19.DSG	7-1-2013	13:57:34	102492.000000	10249.200000	1033.770976	25.361051
C:\cware\Projects\Whales\OpenTag\T1_speed_30July\M19.DSG	7-1-2013	13:57:34	102493.000000	10249.300000	1038.044288	25.005440
C:\cware\Projects\Whales\OpenTag\T1_speed_30July\M19.DSG	7-1-2013	13:57:34	102494.000000	10249.400000	1075.451508	25.067434
C:\cware\Projects\Whales\OpenTag\T1_speed_30July\M19.DSG	7-1-2013	13:57:34	102495.000000	10249.500000	1075.023817	25.385958
C:\cware\Projects\Whales\OpenTag\T1_speed_30July\M19.DSG	7-1-2013	13:57:34	102496.000000	10249.600000	1066.755493	25.192722
C:\cware\Projects\Whales\OpenTag\T1_speed_30July\M19.DSG	7-1-2013	13:57:34	102497.000000	10249.700000	1087.550820	25.133944
C:\cware\Projects\Whales\OpenTag\T1_speed_30July\M19.DSG	7-1-2013	13:57:34	102498.000000	10249.800000	1075.439695	25.102742
C:\cware\Projects\Whales\OpenTag\T1_speed_30July\M19.DSG	7-1-2013	13:57:34	102499.000000	10249.900000	1079.998711	25.088920
C:\cware\Projects\Whales\OpenTag\T1_speed_30July\M19.DSG	7-1-2013	13:57:34	102500.000000	10250.000000	1053.812125	25.465400
C:\cware\Projects\Whales\OpenTag\T1_speed_30July\M19.DSG	7-1-2013	13:57:34	102501.000000	10250.100000	1079.174106	25.081735
C:\cware\Projects\Whales\OpenTag\T1_speed_30July\M19.DSG	7-1-2013	13:57:34	102502.000000	10250.200000	1078.614160	25.057923
C:\cware\Projects\Whales\OpenTag\T1_speed_30July\M19.DSG	7-1-2013	13:57:34	102503.000000	10250.300000	1075.320665	25.458489
C:\cware\Projects\Whales\OpenTag\T1_speed_30July\M19.DSG	7-1-2013	13:57:34	102504.000000	10250.400000	1070.702670	24.987786
C:\cware\Projects\Whales\OpenTag\T1_speed_30July\M19.DSG	7-1-2013	13:57:34	102505.000000	10250.500000	1069.361303	25.367483
C:\cware\Projects\Whales\OpenTag\T1_speed_30July\M19.DSG	7-1-2013	13:57:34	102506.000000	10250.600000	1073.012236	25.272302
C:\cware\Projects\Whales\OpenTag\T1_speed_30July\M19.DSG	7-1-2013	13:57:34	102507.000000	10250.700000	1072.056867	25.069213
C:\cware\Projects\Whales\OpenTag\T1_speed_30July\M19.DSG	7-1-2013	13:57:34	102508.000000	10250.800000	1079.802588	25.236720
C:\cware\Projects\Whales\OpenTag\T1_speed_30July\M19.DSG	7-1-2013	13:57:34	102509.000000	10250.900000	1055.985338	25.140582
C:\cware\Projects\Whales\OpenTag\T1_speed_30July\M19.DSG	7-1-2013	13:57:34	102510.000000	10251.000000	1070.342879	25.493318
C:\cware\Projects\Whales\OpenTag\T1_speed_30July\M19.DSG	7-1-2013	13:57:34	102511.000000	10251.100000	1040.056165	25.034316
C:\cware\Projects\Whales\OpenTag\T1_speed_30July\M19.DSG	7-1-2013	13:57:34	102512.000000	10251.200000	1074.295706	25.127786
C:\cware\Projects\Whales\OpenTag\T1_speed_30July\M19.DSG	7-1-2013	13:57:34	102513.000000	10251.300000	1070.962512	24.985733
C:\cware\Projects\Whales\OpenTag\T1_speed_30July\M19.DSG	7-1-2013	13:57:34	102514.000000	10251.400000	1063.420949	24.991276
C:\cware\Projects\Whales\OpenTag\T1_speed_30July\M19.DSG	7-1-2013	13:57:34	102515.000000	10251.500000	1065.887944	25.028705
C:\cware\Projects\Whales\OpenTag\T1_speed_30July\M19.DSG	7-1-2013	13:57:34	102516.000000	10251.600000	1073.897850	25.099731
C:\cware\Projects\Whales\OpenTag\T1_speed_30July\M19.DSG	7-1-2013	13:57:34	102517.000000	10251.700000	1086.564085	25.091657
C:\cware\Projects\Whales\OpenTag\T1_speed_30July\M19.DSG	7-1-2013	13:57:34	102518.000000	10251.800000	1083.237316	25.073592
C:\cware\Projects\Whales\OpenTag\T1_speed_30July\M19.DSG	7-1-2013	13:57:34	102519.000000	10251.900000	1035.730072	25.167131
C:\cware\Projects\Whales\OpenTag\T1_speed_30July\M19.DSG	7-1-2013	13:57:34	102520.000000	10252.000000	1039.069806	25.061823
C:\cware\Projects\Whales\OpenTag\T1_speed_30July\M19.DSG	7-1-2013	13:57:34	102521.000000	10252.100000	1076.499305	25.034111
C:\cware\Projects\Whales\OpenTag\T1_speed_30July\M19.DSG	7-1-2013	13:57:34	102522.000000	10252.200000	1069.496445	25.049917
C:\cware\Projects\Whales\OpenTag\T1_speed_30July\M19.DSG	7-1-2013	13:57:34	102523.000000	10252.300000	1052.300257	25.477922
C:\cware\Projects\Whales\OpenTag\T1_speed_30July\M19.DSG	7-1-2013	13:57:34	102524.000000	10252.400000	1035.214603	25.510083
C:\cware\Projects\Whales\OpenTag\T1_speed_30July\M19.DSG	7-1-2013	13:57:34	102525.000000	10252.500000	1042.702422	25.324716
C:\cware\Projects\Whales\OpenTag\T1_speed_30July\M19.DSG	7-1-2013	13:57:34	102526.000000	10252.600000	1074.008912	25.099800
C:\cware\Projects\Whales\OpenTag\T1_speed_30July\M19.DSG	7-1-2013	13:57:34	102527.000000	10252.700000	1048.714020	25.048412
C:\cware\Projects\Whales\OpenTag\T1_speed_30July\M19.DSG	7-1-2013	13:57:34	102528.000000	10252.800000	1071.071726	25.026926
C:\cware\Projects\Whales\OpenTag\T1_speed_30July\M19.DSG	7-1-2013	13:57:34	102529.000000	10252.900000	1061.518260	24.997708
C:\cware\Projects\Whales\OpenTag\T1_speed_30July\M19.DSG	7-1-2013	13:57:34	102530.000000	10253.000000	1047.699221	25.024326
C:\cware\Projects\Whales\OpenTag\T1_speed_30July\M19.DSG	7-1-2013	13:57:34	102531.000000	10253.100000	1043.786723	24.964521
C:\cware\Projects\Whales\OpenTag\T1_speed_30July\M19.DSG	7-1-2013	13:57:34	102532.000000	10253.200000	1043.212283	25.315958
C:\cware\Projects\Whales\OpenTag\T1_speed_30July\M19.DSG	7-1-2013	13:57:34	102533.000000	10253.300000	1036.442446	25.058402
C:\cware\Projects\Whales\OpenTag\T1_speed_30July\M19.DSG	7-1-2013	13:57:34	102534.000000	10253.400000	1044.567783	24.955352
C:\cware\Projects\Whales\OpenTag\T1_speed_30July\M19.DSG	7-1-2013	13:57:34	102535.000000	10253.500000	1038.962463	24.934003
C:\cware\Projects\Whales\OpenTag\T1_speed_30July\M19.DSG	7-1-2013	13:57:34	102536.000000	10253.600000	1040.862110	24.935098
C:\cware\Projects\Whales\OpenTag\T1_speed_30July\M19.DSG	7-1-2013	13:57:34	102537.000000	10253.700000	1041.836837	24.935098
C:\cware\Projects\Whales\OpenTag\T1_speed_30July\M19.DSG	7-1-2013	13:57:34	102538.000000	10253.800000	1048.844306	24.936877
C:\cware\Projects\Whales\OpenTag\T1_speed_30July\M19.DSG	7-1-2013	13:57:34	102539.000000	10253.900000	1053.965463	24.934961
C:\cware\Projects\Whales\OpenTag\T1_speed_30July\M19.DSG	7-1-2013	13:57:34	102540.000000	10254.000000	1048.154114	24.934961
C:\cware\Projects\Whales\OpenTag\T1_speed_30July\M19.DSG	7-1-2013	13:57:34	102541.000000	10254.100000	1050.144386	25.178011
C:\cware\Projects\Whales\OpenTag\T1_speed_30July\M19.DSG	7-1-2013	13:57:34	102542.000000	10254.200000	1049.971237	25.273602
C:\cware\Projects\Whales\OpenTag\T1_speed_30July\M19.DSG	7-1-2013	13:57:34	102543.000000	10254.300000	1043.490578	25.513093
C:\cware\Projects\Whales\OpenTag\T1_speed_30July\M19.DSG	7-1-2013	13:57:34	102544.000000	10254.400000	1029.456493	25.314384
C:\cware\Projects\Whales\OpenTag\T1_speed_30July\M19.DSG	7-1-2013	13:57:34	102545.000000	10254.500000	1036.123322	25.054228
C:\cware\Projects\Whales\OpenTag\T1_speed_30July\M19.DSG	7-1-2013	13:57:34	102546.000000	10254.600000	1050.559997	24.966848
C:\cware\Projects\Whales\OpenTag\T1_speed_30July\M19.DSG	7-1-2013	13:57:34	102547.000000	10254.700000	1050.743753	24.970269
C:\cware\Projects\Whales\OpenTag\T1_speed_30July\M19.DSG	7-1-2013	13:57:34	102548.000000	10254.800000	1048.277625	24.965890
C:\cware\Projects\Whales\OpenTag\T1_speed_30July\M19.DSG	7-1-2013	13:57:34	102549.000000	10254.900000	1047.465791	24.959458
C:\cware\Projects\Whales\OpenTag\T1_speed_30July\M19.DSG	7-1-2013	13:57:34	102550.000000	10255.000000	1047.834146	24.964042
C:\cware\Projects\Whales\OpenTag\T1_speed_30July\M19.DSG	7-1-2013	13:57:34	102551.000000	10255.100000	1046.828969	25.195528
C:\cware\Projects\Whales\OpenTag\T1_speed_30July\M19.DSG	7-1-2013	13:57:34	102552.000000	10255.200000	1036.235848	25.343876
C:\cware\Projects\Whales\OpenTag\T1_speed_30July\M19.DSG	7-1-2013	13:57:34	102553.000000	10255.300000	1042.100077	24.985391
C:\cware\Projects\Whales\OpenTag\T1_speed_30July\M19.DSG	7-1-2013	13:57:34	102554.000000	10255.400000	1045.712112	25.024941
C:\cware\Projects\Whales\OpenTag\T1_speed_30July\M19.DSG	7-1-2013	13:57:34	102555.000000	10255.500000	1034.858191	25.330943
C:\cware\Projects\Whales\OpenTag\T1_speed_30July\M19.DSG	7-1-2013	13:57:34	102556.000000	10255.600000	1030.930674	25.446241
C:\cware\Projects\Whales\OpenTag\T1_speed_30July\M19.DSG	7-1-2013	13:57:34	102557.000000	10255.700000	1033.370341	25.171579
C:\cware\Projects\Whales\OpenTag\T1_speed_30July\M19.DSG	7-1-2013	13:57:34	102558.000000	10255.800000	1037.095666	25.060523
C:\cware\Projects\Whales\OpenTag\T1_speed_30July\M19.DSG	7-1-2013	13:57:34	102559.000000	10255.900000	1041.639323	25.086046
C:\cware\Projects\Whales\OpenTag\T1_speed_30July\M19.DSG	7-1-2013	13:57:34	102560.000000	10256.000000	1037.375804	25.423318
C:\cware\Projects\Whales\OpenTag\T1_speed_30July\M19.DSG	7-1-2013	13:57:34	102561.000000	10256.100000	1055.362373	24.992986
C:\cware\Projects\Whales\OpenTag\T1_speed_30July\M19.DSG	7-1-2013	13:57:34	102562.000000	10256.200000	1052.318638	25.046017
C:\cware\Projects\Whales\OpenTag\T1_speed_30July\M19.DSG	7-1-2013	13:57:34	102563.000000	10256.300000	1071.476764	25.141197
C:\cware\Projects\Whales\OpenTag\T1_speed_30July\M19.DSG	7-1-2013	13:57:34	102564.000000	10256.400000	1060.754595	25.330190
C:\cware\Projects\Whales\OpenTag\T1_speed_30July\M19.DSG	7-1-2013	13:57:34	102565.000000	10256.500000	1049.997113	25.555176
C:\cware\Projects\Whales\OpenTag\T1_speed_30July\M19.DSG	7-1-2013	13:57:34	102566.000000	10256.600000	1038.795308	25.514804
C:\cware\Projects\Whales\OpenTag\T1_speed_30July\M19.DSG	7-1-2013	13:57:34	102567.000000	10256.700000	1044.869673	25.524452
C:\cware\Projects\Whales\OpenTag\T1_speed_30July\M19.DSG	7-1-2013	13:57:34	102568.000000	10256.800000	1042.713009	25.359408
C:\cware\Projects\Whales\OpenTag\T1_speed_30July\M19.DSG	7-1-2013	13:57:34	102569.000000	10256.900000	1085.863677	25.200523
C:\cware\Projects\Whales\OpenTag\T1_speed_30July\M19.DSG	7-1-2013	13:57:34	102570.000000	10257.000000	1085.815640	25.235831
C:\cware\Projects\Whales\OpenTag\T1_speed_30July\M19.DSG	7-1-2013	13:57:34	102571.000000	10257.100000	1086.653517	25.560444
C:\cware\Projects\Whales\OpenTag\T1_speed_30July\M19.DSG	7-1-2013	13:57:34	102572.000000	10257.200000	1080.824108	25.553191
C:\cware\Projects\Whales\OpenTag\T1_speed_30July\M19.DSG	7-1-2013	13:57:34	102573.000000	10257.300000	1070.916688	25.584872
C:\cware\Projects\Whales\OpenTag\T1_speed_30July\M19.DSG	7-1-2013	13:57:34	102574.000000	10257.400000	1076.375725	25.517541
C:\cware\Projects\Whales\OpenTag\T1_speed_30July\M19.DSG	7-1-2013	13:57:34	102575.000000	10257.500000	1070.039270	25.157346
C:\cware\Projects\Whales\OpenTag\T1_speed_30July\M19.DSG	7-1-2013	13:57:34	102576.000000	10257.600000	1036.012566	25.668694
C:\cware\Projects\Whales\OpenTag\T1_speed_30July\M19.DSG	7-1-2013	13:57:34	102577.000000	10257.700000	1031.621199	25.534990
C:\cware\Projects\Whales\OpenTag\T1_speed_30July\M19.DSG	7-1-2013	13:57:34	102578.000000	10257.800000	1064.274582	25.053886
C:\cware\Projects\Whales\OpenTag\T1_speed_30July\M19.DSG	7-1-2013	13:57:34	102579.000000	10257.900000	1053.686790	24.953847
C:\cware\Projects\Whales\OpenTag\T1_speed_30July\M19.DSG	7-1-2013	13:57:34	102580.000000	10258.000000	1051.034128	25.430024
C:\cware\Projects\Whales\OpenTag\T1_speed_30July\M19.DSG	7-1-2013	13:57:34	102581.000000	10258.100000	1053.387413	25.671295
C:\cware\Projects\Whales\OpenTag\T1_speed_30July\M19.DSG	7-1-2013	13:57:34	102582.000000	10258.200000	1032.155119	25.126828
C:\cware\Projects\Whales\OpenTag\T1_speed_30July\M19.DSG	7-1-2013	13:57:34	102583.000000	10258.300000	1053.357079	25.073592
C:\cware\Projects\Whales\OpenTag\T1_speed_30July\M19.DSG	7-1-2013	13:57:34	102584.000000	10258.400000	1069.593802	25.551549
C:\cware\Projects\Whales\OpenTag\T1_speed_30July\M19.DSG	7-1-2013	13:57:34	102585.000000	10258.500000	1063.157699	25.343944
C:\cware\Projects\Whales\OpenTag\T1_speed_30July\M19.DSG	7-1-2013	13:57:34	102586.000000	10258.600000	1063.411611	25.051286
C:\cware\Projects\Whales\OpenTag\T1_speed_30July\M19.DSG	7-1-2013	13:57:34	102587.000000	10258.700000	1063.449895	25.116153
C:\cware\Projects\Whales\OpenTag\T1_speed_30July\M19.DSG	7-1-2013	13:57:34	102588.000000	10258.800000	1046.923333	25.672868
C:\cware\Projects\Whales\OpenTag\T1_speed_30July\M19.DSG	7-1-2013	13:57:34	102589.000000	10258.900000	1031.423059	25.078451
C:\cware\Projects\Whales\OpenTag\T1_speed_30July\M19.DSG	7-1-2013	13:57:34	102590.000000	10259.000000	1040.293220	25.117864
C:\cware\Projects\Whales\OpenTag\T1_speed_30July\M19.DSG	7-1-2013	13:57:34	102591.000000	10259.100000	1041.760479	25.151940
C:\cware\Projects\Whales\OpenTag\T1_speed_30July\M19.DSG	7-1-2013	13:57:34	102592.000000	10259.200000	1038.239831	25.573035
C:\cware\Projects\Whales\OpenTag\T1_speed_30July\M19.DSG	7-1-2013	13:57:34	102593.000000	10259.300000	1033.677671	25.116769
C:\cware\Projects\Whales\OpenTag\T1_speed_30July\M19.DSG	7-1-2013	13:57:34	102594.000000	10259.400000	1031.174706	25.024873
C:\cware\Projects\Whales\OpenTag\T1_speed_30July\M19.DSG	7-1-2013	13:57:34	102595.000000	10259.500000	1060.521598	25.023436
C:\cware\Projects\Whales\OpenTag\T1_speed_30July\M19.DSG	7-1-2013	13:57:34	102596.000000	10259.600000	1066.113882	25.087483
C:\cware\Projects\Whales\OpenTag\T1_speed_30July\M19.DSG	7-1-2013	13:57:34	102597.000000	10259.700000	1060.416680	25.241647
C:\cware\Projects\Whales\OpenTag\T1_speed_30July\M19.DSG	7-1-2013	13:57:34	102598.000000	10259.800000	1068.612917	25.565371
C:\cware\Projects\Whales\OpenTag\T1_speed_30July\M19.DSG	7-1-2013	13:57:34	102599.000000	10259.900000	1069.805293	25.511725
C:\cware\Projects\Whales\OpenTag\T1_speed_30July\M19.DSG	7-1-2013	13:57:34	102600.000000	10260.000000	1070.267137	25.069624
C:\cware\Projects\Whales\OpenTag\T1_speed_30July\M19.DSG	7-1-2013	13:57:34	102601.000000	10260.100000	1063.737283	25.072224
C:\cware\Projects\Whales\OpenTag\T1_speed_30July\M19.DSG	7-1-2013	13:57:34	102602.000000	10260.200000	1031.469969	25.685117
C:\cware\Projects\Whales\OpenTag\T1_speed_30July\M19.DSG	7-1-2013	13:57:34	102603.000000	10260.300000	1052.737882	25.143182
C:\cware\Projects\Whales\OpenTag\T1_speed_30July\M19.DSG	7-1-2013	13:57:34	102604.000000	10260.400000	1032.035160	25.176095
C:\cware\Projects\Whales\OpenTag\T1_speed_30July\M19.DSG	7-1-2013	13:57:34	102605.000000	10260.500000	1043.676895	25.205381
C:\cware\Projects\Whales\OpenTag\T1_speed_30July\M19.DSG	7-1-2013	13:57:34	102606.000000	10260.600000	1040.748898	25.691275
C:\cware\Projects\Whales\OpenTag\T1_speed_30July\M19.DSG	7-1-2013	13:57:34	102607.000000	10260.700000	1057.435508	25.058812
C:\cware\Projects\Whales\OpenTag\T1_speed_30July\M19.DSG	7-1-2013	13:57:34	102608.000000	10260.800000	1062.441540	25.071745
C:\cware\Projects\Whales\OpenTag\T1_speed_30July\M19.DSG	7-1-2013	13:57:34	102609.000000	10260.900000	1046.987730	25.106711
C:\cware\Projects\Whales\OpenTag\T1_speed_30July\M19.DSG	7-1-2013	13:57:34	102610.000000	10261.000000	1047.234676	25.417639
C:\cware\Projects\Whales\OpenTag\T1_speed_30July\M19.DSG	7-1-2013	13:57:34	102611.000000	10261.100000	1074.358669	25.124091
C:\cware\Projects\Whales\OpenTag\T1_speed_30July\M19.DSG	7-1-2013	13:57:34	102612.000000	10261.200000	1076.801524	25.164804
C:\cware\Projects\Whales\OpenTag\T1_speed_30July\M19.DSG	7-1-2013	13:57:34	102613.000000	10261.300000	1068.510461	25.505019
C:\cware\Projects\Whales\OpenTag\T1_speed_30July\M19.DSG	7-1-2013	13:57:34	102614.000000	10261.400000	1043.472590	25.344012
C:\cware\Projects\Whales\OpenTag\T1_speed_30July\M19.DSG	7-1-2013	13:57:34	102615.000000	10261.500000	1073.270707	25.201960
C:\cware\Projects\Whales\OpenTag\T1_speed_30July\M19.DSG	7-1-2013	13:57:34	102616.000000	10261.600000	1061.856694	25.694902
C:\cware\Projects\Whales\OpenTag\T1_speed_30July\M19.DSG	7-1-2013	13:57:34	102617.000000	10261.700000	1031.822865	25.697912
C:\cware\Projects\Whales\OpenTag\T1_speed_30July\M19.DSG	7-1-2013	13:57:34	102618.000000	10261.800000	1032.020553	25.698049
C:\cware\Projects\Whales\OpenTag\T1_speed_30July\M19.DSG	7-1-2013	13:57:34	102619.000000	10261.900000	1032.489966	25.698597
C:\cware\Projects\Whales\OpenTag\T1_speed_30July\M19.DSG	7-1-2013	13:57:34	102620.000000	10262.000000	1032.563178	25.297688
C:\cware\Projects\Whales\OpenTag\T1_speed_30July\M19.DSG	7-1-2013	13:57:34	102621.000000	10262.100000	1075.816511	25.564413
C:\cware\Projects\Whales\OpenTag\T1_speed_30July\M19.DSG	7-1-2013	13:57:34	102622.000000	10262.200000	1045.718425	25.410181
C:\cware\Projects\Whales\OpenTag\T1_speed_30July\M19.DSG	7-1-2013	13:57:34	102623.000000	10262.300000	1037.911510	25.441930
C:\cware\Projects\Whales\OpenTag\T1_speed_30July\M19.DSG	7-1-2013	13:57:34	102624.000000	10262.400000	1040.279154	25.481549
C:\cware\Projects\Whales\OpenTag\T1_speed_30July\M19.DSG	7-1-2013	13:57:34	102625.000000	10262.500000	1037.627011	25.502008
C:\cware\Projects\Whales\OpenTag\T1_speed_30July\M19.DSG	7-1-2013	13:57:34	102626.000000	10262.600000	1039.482750	25.585146
C:\cware\Projects\Whales\OpenTag\T1_speed_30July\M19.DSG	7-1-2013	13:57:34	102627.000000	10262.700000	1038.691545	25.556407
C:\cware\Projects\Whales\OpenTag\T1_speed_30July\M19.DSG	7-1-2013	13:57:34	102628.000000	10262.800000	1037.732292	25.456984
C:\cware\Projects\Whales\OpenTag\T1_speed_30July\M19.DSG	7-1-2013	13:57:34	102629.000000	10262.900000	1033.798102	25.616143
C:\cware\Projects\Whales\OpenTag\T1_speed_30July\M19.DSG	7-1-2013	13:57:34	102630.000000	10263.000000	1032.202148	25.706876
C:\cware\Projects\Whales\OpenTag\T1_speed_30July\M19.DSG	7-1-2013	13:57:34	102631.000000	10263.100000	1032.202794	25.705371
C:\cware\Projects\Whales\OpenTag\T1_speed_30July\M19.DSG	7-1-2013	13:57:34	102632.000000	10263.200000	1032.968957	25.705645
C:\cware\Projects\Whales\OpenTag\T1_speed_30July\M19.DSG	7-1-2013	13:57:34	102633.000000	10263.300000	1031.919736	25.702565
C:\cware\Projects\Whales\OpenTag\T1_speed_30July\M19.DSG	7-1-2013	13:57:34	102634.000000	10263.400000	1040.825439	25.444804
C:\cware\Projects\Whales\OpenTag\T1_speed_30July\M19.DSG	7-1-2013	13:57:34	102635.000000	10263.500000	1039.070882	25.446104
C:\cware\Projects\Whales\OpenTag\T1_speed_30July\M19.DSG	7-1-2013	13:57:34	102636.000000	10263.600000	1039.794353	25.488871
C:\cware\Projects\Whales\OpenTag\T1_speed_30July\M19.DSG	7-1-2013	13:57:34	102637.000000	10263.700000	1036.154006	25.479565
C:\cware\Projects\Whales\OpenTag\T1_speed_30July\M19.DSG	7-1-2013	13:57:34	102638.000000	10263.800000	1039.099740	25.465879
C:\cware\Projects\Whales\OpenTag\T1_speed_30July\M19.DSG	7-1-2013	13:57:34	102639.000000	10263.900000	1039.244997	25.473064
C:\cware\Projects\Whales\OpenTag\T1_speed_30July\M19.DSG	7-1-2013	13:57:34	102640.000000	10264.000000	1036.315480	25.594931
C:\cware\Projects\Whales\OpenTag\T1_speed_30July\M19.DSG	7-1-2013	13:57:34	102641.000000	10264.100000	1040.553656	25.474912
C:\cware\Projects\Whales\OpenTag\T1_speed_30July\M19.DSG	7-1-2013	13:57:34	102642.000000	10264.200000	1040.425174	25.667052
C:\cware\Projects\Whales\OpenTag\T1_speed_30July\M19.DSG	7-1-2013	13:57:34	102643.000000	10264.300000	1040.054632	25.456847
C:\cware\Projects\Whales\OpenTag\T1_speed_30July\M19.DSG	7-1-2013	13:57:34	102644.000000	10264.400000	1040.345591	25.530200
C:\cware\Projects\Whales\OpenTag\T1_speed_30July\M19.DSG	7-1-2013	13:57:34	102645.000000	10264.500000	1039.335123	25.464237
C:\cware\Projects\Whales\OpenTag\T1_speed_30July\M19.DSG	7-1-2013	13:57:34	102646.000000	10264.600000	1031.806146	25.708040
C:\cware\Projects\Whales\OpenTag\T1_speed_30July\M19.DSG	7-1-2013	13:57:34	102647.000000	10264.700000	1032.007163	25.470669
C:\cware\Projects\Whales\OpenTag\T1_speed_30July\M19.DSG	7-1-2013	13:57:34	102648.000000	10264.800000	1038.697825	25.481823
C:\cware\Projects\Whales\OpenTag\T1_speed_30July\M19.DSG	7-1-2013	13:57:34	102649.000000	10264.900000	1035.957488	25.506182
C:\cware\Projects\Whales\OpenTag\T1_speed_30July\M19.DSG	7-1-2013	13:57:34	102650.000000	10265.000000	1034.123875	25.547512
C:\cware\Projects\Whales\OpenTag\T1_speed_30July\M19.DSG	7-1-2013	13:57:34	102651.000000	10265.100000	1032.804009	25.629076
C:\cware\Projects\Whales\OpenTag\T1_speed_30July\M19.DSG	7-1-2013	13:57:34	102652.000000	10265.200000	1033.998897	25.550865
C:\cware\Projects\Whales\OpenTag\T1_speed_30July\M19.DSG	7-1-2013	13:57:34	102653.000000	10265.300000	1033.330433	25.553875
C:\cware\Projects\Whales\OpenTag\T1_speed_30July\M19.DSG	7-1-2013	13:57:34	102654.000000	10265.400000	1036.050213	25.579330
C:\cware\Projects\Whales\OpenTag\T1_speed_30July\M19.DSG	7-1-2013	13:57:34	102655.000000	10265.500000	1035.190868	25.536974
C:\cware\Projects\Whales\OpenTag\T1_speed_30July\M19.DSG	7-1-2013	13:57:34	102656.000000	10265.600000	1035.751660	25.701265
C:\cware\Projects\Whales\OpenTag\T1_speed_30July\M19.DSG	7-1-2013	13:57:34	102657.000000	10265.700000	1031.435127	25.708587
C:\cware\Projects\Whales\OpenTag\T1_speed_30July\M19.DSG	7-1-2013	13:57:34	102658.000000	10265.800000	1031.584119	25.707013
C:\cware\Projects\Whales\OpenTag\T1_speed_30July\M19.DSG	7-1-2013	13:57:34	102659.000000	10265.900000	1032.387362	25.707287
C:\cware\Projects\Whales\OpenTag\T1_speed_30July\M19.DSG	7-1-2013	13:57:34	102660.000000	10266.000000	1032.018660	25.558802
C:\cware\Projects\Whales\OpenTag\T1_speed_30July\M19.DSG	7-1-2013	13:57:34	102661.000000	10266.100000	1037.321173	25.494824
C:\cware\Projects\Whales\OpenTag\T1_speed_30July\M19.DSG	7-1-2013	13:57:34	102662.000000	10266.200000	1036.619273	25.636534
C:\cware\Projects\Whales\OpenTag\T1_speed_30July\M19.DSG	7-1-2013	13:57:34	102663.000000	10266.300000	1033.101805	25.452947
C:\cware\Projects\Whales\OpenTag\T1_speed_30July\M19.DSG	7-1-2013	13:57:34	102664.000000	10266.400000	1040.806405	25.641529
C:\cware\Projects\Whales\OpenTag\T1_speed_30July\M19.DSG	7-1-2013	13:57:34	102665.000000	10266.500000	1042.734585	25.427835
C:\cware\Projects\Whales\OpenTag\T1_speed_30July\M19.DSG	7-1-2013	13:57:34	102666.000000	10266.600000	1042.422279	25.436456
C:\cware\Projects\Whales\OpenTag\T1_speed_30July\M19.DSG	7-1-2013	13:57:34	102667.000000	10266.700000	1034.002868	25.628597
C:\cware\Projects\Whales\OpenTag\T1_speed_30July\M19.DSG	7-1-2013	13:57:34	102668.000000	10266.800000	1037.148560	25.671021
C:\cware\Projects\Whales\OpenTag\T1_speed_30July\M19.DSG	7-1-2013	13:57:34	102669.000000	10266.900000	1063.404395	25.310552
C:\cware\Projects\Whales\OpenTag\T1_speed_30July\M19.DSG	7-1-2013	13:57:34	102670.000000	10267.000000	1088.270987	25.241100
C:\cware\Projects\Whales\OpenTag\T1_speed_30July\M19.DSG	7-1-2013	13:57:34	102671.000000	10267.100000	1086.006160	25.218724
C:\cware\Projects\Whales\OpenTag\T1_speed_30July\M19.DSG	7-1-2013	13:57:34	102672.000000	10267.200000	1084.638750	25.681216
C:\cware\Projects\Whales\OpenTag\T1_speed_30July\M19.DSG	7-1-2013	13:57:34	102673.000000	10267.300000	1032.919901	25.704755
C:\cware\Projects\Whales\OpenTag\T1_speed_30July\M19.DSG	7-1-2013	13:57:34	102674.000000	10267.400000	1032.474230	25.706466
C:\cware\Projects\Whales\OpenTag\T1_speed_30July\M19.DSG	7-1-2013	13:57:34	102675.000000	10267.500000	1032.512307	25.704139
C:\cware\Projects\Whales\OpenTag\T1_speed_30July\M19.DSG	7-1-2013	13:57:34	102676.000000	10267.600000	1033.690726	25.259712
C:\cware\Projects\Whales\OpenTag\T1_speed_30July\M19.DSG	7-1-2013	13:57:34	102677.000000	10267.700000	1066.265205	25.600679
C:\cware\Projects\Whales\OpenTag\T1_speed_30July\M19.DSG	7-1-2013	13:57:34	102678.000000	10267.800000	1080.550652	25.137845
C:\cware\Projects\Whales\OpenTag\T1_speed_30July\M19.DSG	7-1-2013	13:57:34	102679.000000	10267.900000	1077.169339	25.135108
C:\cware\Projects\Whales\OpenTag\T1_speed_30July\M19.DSG	7-1-2013	13:57:34	102680.000000	10268.000000	1041.243780	25.237952
C:\cware\Projects\Whales\OpenTag\T1_speed_30July\M19.DSG	7-1-2013	13:57:34	102681.000000	10268.100000	1062.469260	25.369330
C:\cware\Projects\Whales\OpenTag\T1_speed_30July\M19.DSG	7-1-2013	13:57:34	102682.000000	10268.200000	1049.199611	25.635439
C:\cware\Projects\Whales\OpenTag\T1_speed_30July\M19.DSG	7-1-2013	13:57:34	102683.000000	10268.300000	1043.300187	25.434198
C:\cware\Projects\Whales\OpenTag\T1_speed_30July\M19.DSG	7-1-2013	13:57:34	102684.000000	10268.400000	1040.664987	25.564687
C:\cware\Projects\Whales\OpenTag\T1_speed_30July\M19.DSG	7-1-2013	13:57:34	102685.000000	10268.500000	1038.979378	25.547580
C:\cware\Projects\Whales\OpenTag\T1_speed_30July\M19.DSG	7-1-2013	13:57:34	102686.000000	10268.600000	1039.551008	25.450005
C:\cware\Projects\Whales\OpenTag\T1_speed_30July\M19.DSG	7-1-2013	13:57:34	102687.000000	10268.700000	1038.873473	25.445557
C:\cware\Projects\Whales\OpenTag\T1_speed_30July\M19.DSG	7-1-2013	13:57:34	102688.000000	10268.800000	1039.963109	25.469095
C:\cware\Projects\Whales\OpenTag\T1_speed_30July\M19.DSG	7-1-2013	13:57:34	102689.000000	10268.900000	1035.868815	25.452810
C:\cware\Projects\Whales\OpenTag\T1_speed_30July\M19.DSG	7-1-2013	13:57:34	102690.000000	10269.000000	1033.406641	25.462253
C:\cware\Projects\Whales\OpenTag\T1_speed_30July\M19.DSG	7-1-2013	13:57:34	102691.000000	10269.100000	1039.937858	25.709955
C:\cware\Projects\Whales\OpenTag\T1_speed_30July\M19.DSG	7-1-2013	13:57:34	102692.000000	10269.200000	1032.285842	25.713445
C:\cware\Projects\Whales\OpenTag\T1_speed_30July\M19.DSG	7-1-2013	13:57:34	102693.000000	10269.300000	1032.842961	25.711256
C:\cware\Projects\Whales\OpenTag\T1_speed_30July\M19.DSG	7-1-2013	13:57:34	102694.000000	10269.400000	1032.883354	25.674648
C:\cware\Projects\Whales\OpenTag\T1_speed_30July\M19.DSG	7-1-2013	13:57:34	102695.000000	10269.500000	1035.309123	25.520278
C:\cware\Projects\Whales\OpenTag\T1_speed_30July\M19.DSG	7-1-2013	13:57:34	102696.000000	10269.600000	1033.198338	25.573856
C:\cware\Projects\Whales\OpenTag\T1_speed_30July\M19.DSG	7-1-2013	13:57:34	102697.000000	10269.700000	1033.962706	25.548812
C:\cware\Projects\Whales\OpenTag\T1_speed_30July\M19.DSG	7-1-2013	13:57:34	102698.000000	10269.800000	1032.694861	25.566603
C:\cware\Projects\Whales\OpenTag\T1_speed_30July\M19.DSG	7-1-2013	13:57:34	102699.000000	10269.900000	1035.342085	25.646867
C:\cware\Projects\Whales\OpenTag\T1_speed_30July\M19.DSG	7-1-2013	13:57:34	102700.000000	10270.000000	1035.718942	25.573787
C:\cware\Projects\Whales\OpenTag\T1_speed_30July\M19.DSG	7-1-2013	13:57:34	102701.000000	10270.100000	1036.494606	25.639134
C:\cware\Projects\Whales\OpenTag\T1_speed_30July\M19.DSG	7-1-2013	13:57:34	102702.000000	10270.200000	1035.207101	25.703044
C:\cware\Projects\Whales\OpenTag\T1_speed_30July\M19.DSG	7-1-2013	13:57:34	102703.000000	10270.300000	1031.952517	25.712556
C:\cware\Projects\Whales\OpenTag\T1_speed_30July\M19.DSG	7-1-2013	13:57:34	102704.000000	10270.400000	1032.224926	25.711392
C:\cware\Projects\Whales\OpenTag\T1_speed_30July\M19.DSG	7-1-2013	13:57:34	102705.000000	10270.500000	1032.571433	25.710366
C:\cware\Projects\Whales\OpenTag\T1_speed_30July\M19.DSG	7-1-2013	13:57:34	102706.000000	10270.600000	1032.521437	25.711666
C:\cware\Projects\Whales\OpenTag\T1_speed_30July\M19.DSG	7-1-2013	13:57:34	102707.000000	10270.700000	1032.168428	25.469095
C:\cware\Projects\Whales\OpenTag\T1_speed_30July\M19.DSG	7-1-2013	13:57:34	102708.000000	10270.800000	1040.733594	25.608206
C:\cware\Projects\Whales\OpenTag\T1_speed_30July\M19.DSG	7-1-2013	13:57:34	102709.000000	10270.900000	1042.784679	25.638929
C:\cware\Projects\Whales\OpenTag\T1_speed_30July\M19.DSG	7-1-2013	13:57:34	102710.000000	10271.000000	1039.221490	25.559623
C:\cware\Projects\Whales\OpenTag\T1_speed_30July\M19.DSG	7-1-2013	13:57:34	102711.000000	10271.100000	1040.937986	25.441451
C:\cware\Projects\Whales\OpenTag\T1_speed_30July\M19.DSG	7-1-2013	13:57:34	102712.000000	10271.200000	1040.208279	25.443709
C:\cware\Projects\Whales\OpenTag\T1_speed_30July\M19.DSG	7-1-2013	13:57:34	102713.000000	10271.300000	1040.395252	25.439604
C:\cware\Projects\Whales\OpenTag\T1_speed_30July\M19.DSG	7-1-2013	13:57:34	102714.000000	10271.400000	1039.965990	25.462116
C:\cware\Projects\Whales\OpenTag\T1_speed_30July\M19.DSG	7-1-2013	13:57:34	102715.000000	10271.500000	1041.174529	25.436935
C:\cware\Projects\Whales\OpenTag\T1_speed_30July\M19.DSG	7-1-2013	13:57:34	102716.000000	10271.600000	1039.309652	25.466085
C:\cware\Projects\Whales\OpenTag\T1_speed_30July\M19.DSG	7-1-2013	13:57:34	102717.000000	10271.700000	1034.324786	25.452742
C:\cware\Projects\Whales\OpenTag\T1_speed_30July\M19.DSG	7-1-2013	13:57:34	102718.000000	10271.800000	1035.007389	25.590962
C:\cware\Projects\Whales\OpenTag\T1_speed_30July\M19.DSG	7-1-2013	13:57:34	102719.000000	10271.900000	1032.213331	25.709613
C:\cware\Projects\Whales\OpenTag\T1_speed_30July\M19.DSG	7-1-2013	13:57:34	102720.000000	10272.000000	1031.880273	25.708108
C:\cware\Projects\Whales\OpenTag\T1_speed_30July\M19.DSG	7-1-2013	13:57:34	102721.000000	10272.100000	1031.793846	25.707903
C:\cware\Projects\Whales\OpenTag\T1_speed_30July\M19.DSG	7-1-2013	13:57:34	102722.000000	10272.200000	1031.793551	25.708587
C:\cware\Projects\Whales\OpenTag\T1_speed_30July\M19.DSG	7-1-2013	13:57:34	102723.000000	10272.300000	1030.952991	25.708861
C:\cware\Projects\Whales\OpenTag\T1_speed_30July\M19.DSG	7-1-2013	13:57:34	102724.000000	10272.400000	1035.054281	25.567766
C:\cware\Projects\Whales\OpenTag\T1_speed_30July\M19.DSG	7-1-2013	13:57:34	102725.000000	10272.500000	1035.383138	25.578988
C:\cware\Projects\Whales\OpenTag\T1_speed_30July\M19.DSG	7-1-2013	13:57:34	102726.000000	10272.600000	1035.190619	25.595958
C:\cware\Projects\Whales\OpenTag\T1_speed_30July\M19.DSG	7-1-2013	13:57:34	102727.000000	10272.700000	1032.284503	25.687785
C:\cware\Projects\Whales\OpenTag\T1_speed_30July\M19.DSG	7-1-2013	13:57:34	102728.000000	10272.800000	1034.130763	25.647482
C:\cware\Projects\Whales\OpenTag\T1_speed_30July\M19.DSG	7-1-2013	13:57:34	102729.000000	10272.900000	1032.849378	25.696270
C:\cware\Projects\Whales\OpenTag\T1_speed_30July\M19.DSG	7-1-2013	13:57:34	102730.000000	10273.000000	1031.640069	25.663220
C:\cware\Projects\Whales\OpenTag\T1_speed_30July\M19.DSG	7-1-2013	13:57:34	102731.000000	10273.100000	1033.260745	25.601295
C:\cware\Projects\Whales\OpenTag\T1_speed_30July\M19.DSG	7-1-2013	13:57:34	102732.000000	10273.200000	1031.016504	25.704892
C:\cware\Projects\Whales\OpenTag\T1_speed_30July\M19.DSG	7-1-2013	13:57:34	102733.000000	10273.300000	1032.253025	25.703523
C:\cware\Projects\Whales\OpenTag\T1_speed_30July\M19.DSG	7-1-2013	13:57:34	102734.000000	10273.400000	1031.907760	25.701676
C:\cware\Projects\Whales\OpenTag\T1_speed_30July\M19.DSG	7-1-2013	13:57:34	102735.000000	10273.500000	1032.550060	25.702565
C:\cware\Projects\Whales\OpenTag\T1_speed_30July\M19.DSG	7-1-2013	13:57:34	102736.000000	10273.600000	1031.437548	25.702976
C:\cware\Projects\Whales\OpenTag\T1_speed_30July\M19.DSG	7-1-2013	13:57:34	102737.000000	10273.700000	1031.675630	25.580698
C:\cware\Projects\Whales\OpenTag\T1_speed_30July\M19.DSG	7-1-2013	13:57:34	102738.000000	10273.800000	1031.865888	25.483191
C:\cware\Projects\Whales\OpenTag\T1_speed_30July\M19.DSG	7-1-2013	13:57:34	102739.000000	10273.900000	1033.460690	25.480317
C:\cware\Projects\Whales\OpenTag\T1_speed_30July\M19.DSG	7-1-2013	13:57:34	102740.000000	10274.000000	1040.555786	25.559829
C:\cware\Projects\Whales\OpenTag\T1_speed_30July\M19.DSG	7-1-2013	13:57:34	102741.000000	10274.100000	1038.966215	25.460200
C:\cware\Projects\Whales\OpenTag\T1_speed_30July\M19.DSG	7-1-2013	13:57:34	102742.000000	10274.200000	1034.796845	25.562976
C:\cware\Projects\Whales\OpenTag\T1_speed_30July\M19.DSG	7-1-2013	13:57:34	102743.000000	10274.300000	1034.051074	25.631471
C:\cware\Projects\Whales\OpenTag\T1_speed_30July\M19.DSG	7-1-2013	13:57:34	102744.000000	10274.400000	1042.568455	25.411139
C:\cware\Projects\Whales\OpenTag\T1_speed_30July\M19.DSG	7-1-2013	13:57:34	102745.000000	10274.500000	1034.628474	25.406622
C:\cware\Projects\Whales\OpenTag\T1_speed_30July\M19.DSG	7-1-2013	13:57:34	102746.000000	10274.600000	1045.063724	25.410386
C:\cware\Projects\Whales\OpenTag\T1_speed_30July\M19.DSG	7-1-2013	13:57:34	102747.000000	10274.700000	1040.776848	25.533005
C:\cware\Projects\Whales\OpenTag\T1_speed_30July\M19.DSG	7-1-2013	13:57:34	102748.000000	10274.800000	1034.334733	25.516515
C:\cware\Projects\Whales\OpenTag\T1_speed_30July\M19.DSG	7-1-2013	13:57:34	102749.000000	10274.900000	1032.911144	25.696339
C:\cware\Projects\Whales\OpenTag\T1_speed_30July\M19.DSG	7-1-2013	13:57:34	102750.000000	10275.000000	1032.095208	25.696886
C:\cware\Projects\Whales\OpenTag\T1_speed_30July\M19.DSG	7-1-2013	13:57:34	102751.000000	10275.100000	1031.699657	25.697023
C:\cware\Projects\Whales\OpenTag\T1_speed_30July\M19.DSG	7-1-2013	13:57:34	102752.000000	10275.200000	1032.120661	25.695175
C:\cware\Projects\Whales\OpenTag\T1_speed_30July\M19.DSG	7-1-2013	13:57:34	102753.000000	10275.300000	1033.034911	25.695928
C:\cware\Projects\Whales\OpenTag\T1_speed_30July\M19.DSG	7-1-2013	13:57:34	102754.000000	10275.400000	1032.244193	25.695312
C:\cware\Projects\Whales\OpenTag\T1_speed_30July\M19.DSG	7-1-2013	13:57:34	102755.000000	10275.500000	1032.046684	25.694765
C:\cware\Projects\Whales\OpenTag\T1_speed_30July\M19.DSG	7-1-2013	13:57:34	102756.000000	10275.600000	1031.936394	25.692575
C:\cware\Projects\Whales\OpenTag\T1_speed_30July\M19.DSG	7-1-2013	13:57:34	102757.000000	10275.700000	1032.257699	25.692644
C:\cware\Projects\Whales\OpenTag\T1_speed_30July\M19.DSG	7-1-2013	13:57:34	102758.000000	10275.800000	1032.010283	25.693191
C:\cware\Projects\Whales\OpenTag\T1_speed_30July\M19.DSG	7-1-2013	13:57:34	102759.000000	10275.900000	1032.480953	25.690796
C:\cware\Projects\Whales\OpenTag\T1_speed_30July\M19.DSG	7-1-2013	13:57:34	102760.000000	10276.000000	1032.407446	25.689291
C:\cware\Projects\Whales\OpenTag\T1_speed_30July\M19.DSG	7-1-2013	13:57:34	102761.000000	10276.100000	1032.889092	25.690112
C:\cware\Projects\Whales\OpenTag\T1_speed_30July\M19.DSG	7-1-2013	13:57:34	102762.000000	10276.200000	1032.433779	25.685527
C:\cware\Projects\Whales\OpenTag\T1_speed_30July\M19.DSG	7-1-2013	13:57:34	102763.000000	10276.300000	1032.536788	25.675879
C:\cware\Projects\Whales\OpenTag\T1_speed_30July\M19.DSG	7-1-2013	13:57:34	102764.000000	10276.400000	1032.063132	25.685254
C:\cware\Projects\Whales\OpenTag\T1_speed_30July\M19.DSG	7-1-2013	13:57:34	102765.000000	10276.500000	1032.223120	25.686827
C:\cware\Projects\Whales\OpenTag\T1_speed_30July\M19.DSG	7-1-2013	13:57:34	102766.000000	10276.600000	1031.494244	25.686143
C:\cware\Projects\Whales\OpenTag\T1_speed_30July\M19.DSG	7-1-2013	13:57:34	102767.000000	10276.700000	1031.730388	25.683064
C:\cware\Projects\Whales\OpenTag\T1_speed_30July\M19.DSG	7-1-2013	13:57:34	102768.000000	10276.800000	1032.373307	25.682448
C:\cware\Projects\Whales\OpenTag\T1_speed_30July\M19.DSG	7-1-2013	13:57:34	102769.000000	10276.900000	1032.548207	25.678069
C:\cware\Projects\Whales\OpenTag\T1_speed_30July\M19.DSG	7-1-2013	13:57:34	102770.000000	10277.000000	1035.509917	25.103905
C:\cware\Projects\Whales\OpenTag\T1_speed_30July\M19.DSG	7-1-2013	13:57:34	102771.000000	10277.100000	1060.423857	25.121422
C:\cware\Projects\Whales\OpenTag\T1_speed_30July\M19.DSG	7-1-2013	13:57:34	102772.000000	10277.200000	1048.111662	25.668010
C:\cware\Projects\Whales\OpenTag\T1_speed_30July\M19.DSG	7-1-2013	13:57:34	102773.000000	10277.300000	1033.080037	25.677111
C:\cware\Projects\Whales\OpenTag\T1_speed_30July\M19.DSG	7-1-2013	13:57:34	102774.000000	10277.400000	1032.696716	25.677590
C:\cware\Projects\Whales\OpenTag\T1_speed_30July\M19.DSG	7-1-2013	13:57:34	102775.000000	10277.500000	1031.658122	25.678685
C:\cware\Projects\Whales\OpenTag\T1_speed_30July\M19.DSG	7-1-2013	13:57:34	102776.000000	10277.600000	1031.398532	25.678822
C:\cware\Projects\Whales\OpenTag\T1_speed_30July\M19.DSG	7-1-2013	13:57:34	102777.000000	10277.700000	1031.993277	25.675263
C:\cware\Projects\Whales\OpenTag\T1_speed_30July\M19.DSG	7-1-2013	13:57:34	102778.000000	10277.800000	1032.166708	25.674305
C:\cware\Projects\Whales\OpenTag\T1_speed_30July\M19.DSG	7-1-2013	13:57:34	102779.000000	10277.900000	1031.263532	25.676632
C:\cware\Projects\Whales\OpenTag\T1_speed_30July\M19.DSG	7-1-2013	13:57:34	102780.000000	10278.000000	1031.967882	25.676837
C:\cware\Projects\Whales\OpenTag\T1_speed_30July\M19.DSG	7-1-2013	13:57:34	102781.000000	10278.100000	1032.029999	25.676085
C:\cware\Projects\Whales\OpenTag\T1_speed_30July\M19.DSG	7-1-2013	13:57:34	102782.000000	10278.200000	1031.635292	25.674305
C:\cware\Projects\Whales\OpenTag\T1_speed_30July\M19.DSG	7-1-2013	13:57:34	102783.000000	10278.300000	1032.636830	25.673142
C:\cware\Projects\Whales\OpenTag\T1_speed_30July\M19.DSG	7-1-2013	13:57:34	102784.000000	10278.400000	1032.180478	25.671021
C:\cware\Projects\Whales\OpenTag\T1_speed_30July\M19.DSG	7-1-2013	13:57:34	102785.000000	10278.500000	1037.991714	25.308910
C:\cware\Projects\Whales\OpenTag\T1_speed_30July\M19.DSG	7-1-2013	13:57:34	102786.000000	10278.600000	1056.440788	25.570503
C:\cware\Projects\Whales\OpenTag\T1_speed_30July\M19.DSG	7-1-2013	13:57:34	102787.000000	10278.700000	1038.535336	25.634960
C:\cware\Projects\Whales\OpenTag\T1_speed_30July\M19.DSG	7-1-2013	13:57:34	102788.000000	10278.800000	1041.327645	25.394853
C:\cware\Projects\Whales\OpenTag\T1_speed_30July\M19.DSG	7-1-2013	13:57:34	102789.000000	10278.900000	1037.456984	25.406417
C:\cware\Projects\Whales\OpenTag\T1_speed_30July\M19.DSG	7-1-2013	13:57:34	102790.000000	10279.000000	1032.057864	25.668763
C:\cware\Projects\Whales\OpenTag\T1_speed_30July\M19.DSG	7-1-2013	13:57:34	102791.000000	10279.100000	1063.628138	25.169526
C:\cware\Projects\Whales\OpenTag\T1_speed_30July\M19.DSG	7-1-2013	13:57:34	102792.000000	10279.200000	1078.565167	25.546896
C:\cware\Projects\Whales\OpenTag\T1_speed_30July\M19.DSG	7-1-2013	13:57:34	102793.000000	10279.300000	1031.216699	25.670610
C:\cware\Projects\Whales\OpenTag\T1_speed_30July\M19.DSG	7-1-2013	13:57:34	102794.000000	10279.400000	1031.836445	25.666368
C:\cware\Projects\Whales\OpenTag\T1_speed_30July\M19.DSG	7-1-2013	13:57:34	102795.000000	10279.500000	1032.912524	25.664247
C:\cware\Projects\Whales\OpenTag\T1_speed_30July\M19.DSG	7-1-2013	13:57:34	102796.000000	10279.600000	1038.326214	25.128470
C:\cware\Projects\Whales\OpenTag\T1_speed_30July\M19.DSG	7-1-2013	13:57:34	102797.000000	10279.700000	1060.978491	25.663084
C:\cware\Projects\Whales\OpenTag\T1_speed_30July\M19.DSG	7-1-2013	13:57:34	102798.000000	10279.800000	1078.515382	25.171031
C:\cware\Projects\Whales\OpenTag\T1_speed_30July\M19.DSG	7-1-2013	13:57:34	102799.000000	10279.900000	1038.905406	25.160494
C:\cware\Projects\Whales\OpenTag\T1_speed_30July\M19.DSG	7-1-2013	13:57:34	102800.000000	10280.000000	1050.315329	25.531226
C:\cware\Projects\Whales\OpenTag\T1_speed_30July\M19.DSG	7-1-2013	13:57:34	102801.000000	10280.100000	1079.011577	25.088099
C:\cware\Projects\Whales\OpenTag\T1_speed_30July\M19.DSG	7-1-2013	13:57:34	102802.000000	10280.200000	1031.914747	25.656720
C:\cware\Projects\Whales\OpenTag\T1_speed_30July\M19.DSG	7-1-2013	13:57:34	102803.000000	10280.300000	1031.382560	25.057923
C:\cware\Projects\Whales\OpenTag\T1_speed_30July\M19.DSG	7-1-2013	13:57:34	102804.000000	10280.400000	1056.849176	25.404227
C:\cware\Projects\Whales\OpenTag\T1_speed_30July\M19.DSG	7-1-2013	13:57:34	102805.000000	10280.500000	1032.682968	25.651999
C:\cware\Projects\Whales\OpenTag\T1_speed_30July\M19.DSG	7-1-2013	13:57:34	102806.000000	10280.600000	1032.963112	25.084814
C:\cware\Projects\Whales\OpenTag\T1_speed_30July\M19.DSG	7-1-2013	13:57:34	102807.000000	10280.700000	1036.311882	25.075372
C:\cware\Projects\Whales\OpenTag\T1_speed_30July\M19.DSG	7-1-2013	13:57:34	102808.000000	10280.800000	1031.802316	25.659525
C:\cware\Projects\Whales\OpenTag\T1_speed_30July\M19.DSG	7-1-2013	13:57:34	102809.000000	10280.900000	1080.438516	25.141061
C:\cware\Projects\Whales\OpenTag\T1_speed_30July\M19.DSG	7-1-2013	13:57:34	102810.000000	10281.000000	1051.957851	25.181227
C:\cware\Projects\Whales\OpenTag\T1_speed_30July\M19.DSG	7-1-2013	13:57:34	102811.000000	10281.100000	1086.093461	25.533758
C:\cware\Projects\Whales\OpenTag\T1_speed_30July\M19.DSG	7-1-2013	13:57:34	102812.000000	10281.200000	1086.533838	25.149409
C:\cware\Projects\Whales\OpenTag\T1_speed_30July\M19.DSG	7-1-2013	13:57:34	102813.000000	10281.300000	1085.662077	25.134423
C:\cware\Projects\Whales\OpenTag\T1_speed_30July\M19.DSG	7-1-2013	13:57:34	102814.000000	10281.400000	1032.363843	25.273055
C:\cware\Projects\Whales\OpenTag\T1_speed_30July\M19.DSG	7-1-2013	13:57:34	102815.000000	10281.500000	1069.376058	25.573719
C:\cware\Projects\Whales\OpenTag\T1_speed_30July\M19.DSG	7-1-2013	13:57:34	102816.000000	10281.600000	1047.540787	25.299672
C:\cware\Projects\Whales\OpenTag\T1_speed_30July\M19.DSG	7-1-2013	13:57:34	102817.000000	10281.700000	1057.545765	25.093983
C:\cware\Projects\Whales\OpenTag\T1_speed_30July\M19.DSG	7-1-2013	13:57:34	102818.000000	10281.800000	1060.157284	25.476759
C:\cware\Projects\Whales\OpenTag\T1_speed_30July\M19.DSG	7-1-2013	13:57:34	102819.000000	10281.900000	1048.222505	25.011735
C:\cware\Projects\Whales\OpenTag\T1_speed_30July\M19.DSG	7-1-2013	13:57:34	102820.000000	10282.000000	1051.670613	25.253553
C:\cware\Projects\Whales\OpenTag\T1_speed_30July\M19.DSG	7-1-2013	13:57:34	102821.000000	10282.100000	1032.623221	24.956584
C:\cware\Projects\Whales\OpenTag\T1_speed_30July\M19.DSG	7-1-2013	13:57:34	102822.000000	10282.200000	1032.200333	25.107805
C:\cware\Projects\Whales\OpenTag\T1_speed_30July\M19.DSG	7-1-2013	13:57:34	102823.000000	10282.300000	1056.095605	25.535674
C:\cware\Projects\Whales\OpenTag\T1_speed_30July\M19.DSG	7-1-2013	13:57:34	102824.000000	10282.400000	1061.847423	25.008724
C:\cware\Projects\Whales\OpenTag\T1_speed_30July\M19.DSG	7-1-2013	13:57:34	102825.000000	10282.500000	1047.498133	25.064629
C:\cware\Projects\Whales\OpenTag\T1_speed_30July\M19.DSG	7-1-2013	13:57:34	102826.000000	10282.600000	1060.551766	25.378089
C:\cware\Projects\Whales\OpenTag\T1_speed_30July\M19.DSG	7-1-2013	13:57:34	102827.000000	10282.700000	1043.900649	25.660141
C:\cware\Projects\Whales\OpenTag\T1_speed_30July\M19.DSG	7-1-2013	13:57:34	102828.000000	10282.800000	1065.774050	25.175342
C:\cware\Projects\Whales\OpenTag\T1_speed_30July\M19.DSG	7-1-2013	13:57:34	102829.000000	10282.900000	1053.243028	25.532116
C:\cware\Projects\Whales\OpenTag\T1_speed_30July\M19.DSG	7-1-2013	13:57:34	102830.000000	10283.000000	1074.798767	25.283798
C:\cware\Projects\Whales\OpenTag\T1_speed_30July\M19.DSG	7-1-2013	13:57:34	102831.000000	10283.100000	1034.290547	25.620454
C:\cware\Projects\Whales\OpenTag\T1_speed_30July\M19.DSG	7-1-2013	13:57:34	102832.000000	10283.200000	1081.940344	25.539848
C:\cware\Projects\Whales\OpenTag\T1_speed_30July\M19.DSG	7-1-2013	13:57:34	102833.000000	10283.300000	1032.464607	25.642487
C:\cware\Projects\Whales\OpenTag\T1_speed_30July\M19.DSG	7-1-2013	13:57:34	102834.000000	10283.400000	1037.281582	25.559897
C:\cware\Projects\Whales\OpenTag\T1_speed_30July\M19.DSG	7-1-2013	13:57:34	102835.000000	10283.500000	1037.647082	25.453973
C:\cware\Projects\Whales\OpenTag\T1_speed_30July\M19.DSG	7-1-2013	13:57:34	102836.000000	10283.600000	1032.405689	25.578235
C:\cware\Projects\Whales\OpenTag\T1_speed_30July\M19.DSG	7-1-2013	13:57:34	102837.000000	10283.700000	1037.258540	25.467385
C:\cware\Projects\Whales\OpenTag\T1_speed_30July\M19.DSG	7-1-2013	13:57:34	102838.000000	10283.800000	1034.517419	25.609985
C:\cware\Projects\Whales\OpenTag\T1_speed_30July\M19.DSG	7-1-2013	13:57:34	102839.000000	10283.900000	1032.714303	25.463621
C:\cware\Projects\Whales\OpenTag\T1_speed_30July\M19.DSG	7-1-2013	13:57:34	102840.000000	10284.000000	1036.583791	25.456300
C:\cware\Projects\Whales\OpenTag\T1_speed_30July\M19.DSG	7-1-2013	13:57:34	102841.000000	10284.100000	1036.158876	25.468001
C:\cware\Projects\Whales\OpenTag\T1_speed_30July\M19.DSG	7-1-2013	13:57:34	102842.000000	10284.200000	1031.915247	25.655557
C:\cware\Projects\Whales\OpenTag\T1_speed_30July\M19.DSG	7-1-2013	13:57:34	102843.000000	10284.300000	1031.771252	25.387463
C:\cware\Projects\Whales\OpenTag\T1_speed_30July\M19.DSG	7-1-2013	13:57:34	102844.000000	10284.400000	1040.858949	25.363240
C:\cware\Projects\Whales\OpenTag\T1_speed_30July\M19.DSG	7-1-2013	13:57:34	102845.000000	10284.500000	1043.880665	25.373230
C:\cware\Projects\Whales\OpenTag\T1_speed_30July\M19.DSG	7-1-2013	13:57:34	102846.000000	10284.600000	1033.683753	25.652478
C:\cware\Projects\Whales\OpenTag\T1_speed_30July\M19.DSG	7-1-2013	13:57:34	102847.000000	10284.700000	1032.223585	25.570708
C:\cware\Projects\Whales\OpenTag\T1_speed_30July\M19.DSG	7-1-2013	13:57:34	102848.000000	10284.800000	1036.858399	25.626202
C:\cware\Projects\Whales\OpenTag\T1_speed_30July\M19.DSG	7-1-2013	13:57:34	102849.000000	10284.900000	1037.385489	25.488734
C:\cware\Projects\Whales\OpenTag\T1_speed_30July\M19.DSG	7-1-2013	13:57:34	102850.000000	10285.000000	1034.566663	25.464921
C:\cware\Projects\Whales\OpenTag\T1_speed_30July\M19.DSG	7-1-2013	13:57:34	102851.000000	10285.100000	1037.049835	25.611696
C:\cware\Projects\Whales\OpenTag\T1_speed_30July\M19.DSG	7-1-2013	13:57:34	102852.000000	10285.200000	1037.202730	25.600679
C:\cware\Projects\Whales\OpenTag\T1_speed_30July\M19.DSG	7-1-2013	13:57:34	102853.000000	10285.300000	1037.687485	25.445967
C:\cware\Projects\Whales\OpenTag\T1_speed_30July\M19.DSG	7-1-2013	13:57:34	102854.000000	10285.400000	1038.366091	25.655625
C:\cware\Projects\Whales\OpenTag\T1_speed_30July\M19.DSG	7-1-2013	13:57:34	102855.000000	10285.500000	1032.802701	25.430298
C:\cware\Projects\Whales\OpenTag\T1_speed_30July\M19.DSG	7-1-2013	13:57:34	102856.000000	10285.600000	1038.317371	25.653914
C:\cware\Projects\Whales\OpenTag\T1_speed_30July\M19.DSG	7-1-2013	13:57:34	102857.000000	10285.700000	1031.136989	25.654872
C:\cware\Projects\Whales\OpenTag\T1_speed_30July\M19.DSG	7-1-2013	13:57:34	102858.000000	10285.800000	1031.732530	25.649398
C:\cware\Projects\Whales\OpenTag\T1_speed_30July\M19.DSG	7-1-2013	13:57:34	102859.000000	10285.900000	1036.076293	25.370836
C:\cware\Projects\Whales\OpenTag\T1_speed_30July\M19.DSG	7-1-2013	13:57:34	102860.000000	10286.000000	1040.468470	25.651930
C:\cware\Projects\Whales\OpenTag\T1_speed_30July\M19.DSG	7-1-2013	13:57:34	102861.000000	10286.100000	1032.261014	25.397385
C:\cware\Projects\Whales\OpenTag\T1_speed_30July\M19.DSG	7-1-2013	13:57:34	102862.000000	10286.200000	1036.021074	25.501872
C:\cware\Projects\Whales\OpenTag\T1_speed_30July\M19.DSG	7-1-2013	13:57:34	102863.000000	10286.300000	1040.452198	25.391295
C:\cware\Projects\Whales\OpenTag\T1_speed_30July\M19.DSG	7-1-2013	13:57:34	102864.000000	10286.400000	1037.762158	25.385479
C:\cware\Projects\Whales\OpenTag\T1_speed_30July\M19.DSG	7-1-2013	13:57:34	102865.000000	10286.500000	1039.857439	25.395948
C:\cware\Projects\Whales\OpenTag\T1_speed_30July\M19.DSG	7-1-2013	13:57:34	102866.000000	10286.600000	1033.164420	25.508714
C:\cware\Projects\Whales\OpenTag\T1_speed_30July\M19.DSG	7-1-2013	13:57:34	102867.000000	10286.700000	1033.271390	25.576388
C:\cware\Projects\Whales\OpenTag\T1_speed_30July\M19.DSG	7-1-2013	13:57:34	102868.000000	10286.800000	1033.636657	25.647003
C:\cware\Projects\Whales\OpenTag\T1_speed_30July\M19.DSG	7-1-2013	13:57:34	102869.000000	10286.900000	1031.918483	25.361051
C:\cware\Projects\Whales\OpenTag\T1_speed_30July\M19.DSG	7-1-2013	13:57:34	102870.000000	10287.000000	1045.678220	25.387189
C:\cware\Projects\Whales\OpenTag\T1_speed_30July\M19.DSG	7-1-2013	13:57:34	102871.000000	10287.100000	1046.049944	25.353250
C:\cware\Projects\Whales\OpenTag\T1_speed_30July\M19.DSG	7-1-2013	13:57:34	102872.000000	10287.200000	1042.179535	25.365361
C:\cware\Projects\Whales\OpenTag\T1_speed_30July\M19.DSG	7-1-2013	13:57:34	102873.000000	10287.300000	1039.175196	25.522263
C:\cware\Projects\Whales\OpenTag\T1_speed_30July\M19.DSG	7-1-2013	13:57:34	102874.000000	10287.400000	1031.795403	25.532116
C:\cware\Projects\Whales\OpenTag\T1_speed_30July\M19.DSG	7-1-2013	13:57:34	102875.000000	10287.500000	1033.994760	25.502556
C:\cware\Projects\Whales\OpenTag\T1_speed_30July\M19.DSG	7-1-2013	13:57:34	102876.000000	10287.600000	1036.106264	25.563592
C:\cware\Projects\Whales\OpenTag\T1_speed_30July\M19.DSG	7-1-2013	13:57:34	102877.000000	10287.700000	1033.532296	25.601979
C:\cware\Projects\Whales\OpenTag\T1_speed_30July\M19.DSG	7-1-2013	13:57:34	102878.000000	10287.800000	1034.519665	25.459242
C:\cware\Projects\Whales\OpenTag\T1_speed_30July\M19.DSG	7-1-2013	13:57:34	102879.000000	10287.900000	1037.460822	25.456300
C:\cware\Projects\Whales\OpenTag\T1_speed_30July\M19.DSG	7-1-2013	13:57:34	102880.000000	10288.000000	1036.747908	25.447883
C:\cware\Projects\Whales\OpenTag\T1_speed_30July\M19.DSG	7-1-2013	13:57:34	102881.000000	10288.100000	1034.034823	25.495508
C:\cware\Projects\Whales\OpenTag\T1_speed_30July\M19.DSG	7-1-2013	13:57:34	102882.000000	10288.200000	1031.672421	25.645498
C:\cware\Projects\Whales\OpenTag\T1_speed_30July\M19.DSG	7-1-2013	13:57:34	102883.000000	10288.300000	1038.811875	25.385684
C:\cware\Projects\Whales\OpenTag\T1_speed_30July\M19.DSG	7-1-2013	13:57:34	102884.000000	10288.400000	1034.667744	25.517815
C:\cware\Projects\Whales\OpenTag\T1_speed_30July\M19.DSG	7-1-2013	13:57:34	102885.000000	10288.500000	1039.654462	25.379047
C:\cware\Projects\Whales\OpenTag\T1_speed_30July\M19.DSG	7-1-2013	13:57:34	102886.000000	10288.600000	1039.587089	25.422497
C:\cware\Projects\Whales\OpenTag\T1_speed_30July\M19.DSG	7-1-2013	13:57:34	102887.000000	10288.700000	1037.098440	25.466222
C:\cware\Projects\Whales\OpenTag\T1_speed_30July\M19.DSG	7-1-2013	13:57:34	102888.000000	10288.800000	1032.019438	25.643172
C:\cware\Projects\Whales\OpenTag\T1_speed_30July\M19.DSG	7-1-2013	13:57:34	102889.000000	10288.900000	1032.567370	25.431803
C:\cware\Projects\Whales\OpenTag\T1_speed_30July\M19.DSG	7-1-2013	13:57:34	102890.000000	10289.000000	1033.464148	25.443299
C:\cware\Projects\Whales\OpenTag\T1_speed_30July\M19.DSG	7-1-2013	13:57:34	102891.000000	10289.100000	1036.999659	25.436661
C:\cware\Projects\Whales\OpenTag\T1_speed_30July\M19.DSG	7-1-2013	13:57:34	102892.000000	10289.200000	1037.298514	25.430914
C:\cware\Projects\Whales\OpenTag\T1_speed_30July\M19.DSG	7-1-2013	13:57:34	102893.000000	10289.300000	1037.669899	25.428929
C:\cware\Projects\Whales\OpenTag\T1_speed_30July\M19.DSG	7-1-2013	13:57:34	102894.000000	10289.400000	1038.002856	25.430229
C:\cware\Projects\Whales\OpenTag\T1_speed_30July\M19.DSG	7-1-2013	13:57:34	102895.000000	10289.500000	1037.061018	25.437619
C:\cware\Projects\Whales\OpenTag\T1_speed_30July\M19.DSG	7-1-2013	13:57:34	102896.000000	10289.600000	1037.531969	25.433856
C:\cware\Projects\Whales\OpenTag\T1_speed_30July\M19.DSG	7-1-2013	13:57:34	102897.000000	10289.700000	1033.564518	25.410728
C:\cware\Projects\Whales\OpenTag\T1_speed_30July\M19.DSG	7-1-2013	13:57:34	102898.000000	10289.800000	1038.359931	25.403270
C:\cware\Projects\Whales\OpenTag\T1_speed_30July\M19.DSG	7-1-2013	13:57:34	102899.000000	10289.900000	1039.234118	25.469506
C:\cware\Projects\Whales\OpenTag\T1_speed_30July\M19.DSG	7-1-2013	13:57:34	102900.000000	10290.000000	1032.254498	25.642556
C:\cware\Projects\Whales\OpenTag\T1_speed_30July\M19.DSG	7-1-2013	13:57:34	102901.000000	10290.100000	1032.056304	25.413876
C:\cware\Projects\Whales\OpenTag\T1_speed_30July\M19.DSG	7-1-2013	13:57:34	102902.000000	10290.200000	1038.631964	25.372820
C:\cware\Projects\Whales\OpenTag\T1_speed_30July\M19.DSG	7-1-2013	13:57:34	102903.000000	10290.300000	1038.957729	25.361598
C:\cware\Projects\Whales\OpenTag\T1_speed_30July\M19.DSG	7-1-2013	13:57:34	102904.000000	10290.400000	1032.730325	25.483876
C:\cware\Projects\Whales\OpenTag\T1_speed_30July\M19.DSG	7-1-2013	13:57:34	102905.000000	10290.500000	1036.316847	25.386163
C:\cware\Projects\Whales\OpenTag\T1_speed_30July\M19.DSG	7-1-2013	13:57:34	102906.000000	10290.600000	1038.299088	25.401080
C:\cware\Projects\Whales\OpenTag\T1_speed_30July\M19.DSG	7-1-2013	13:57:34	102907.000000	10290.700000	1031.930626	25.533690
C:\cware\Projects\Whales\OpenTag\T1_speed_30July\M19.DSG	7-1-2013	13:57:34	102908.000000	10290.800000	1033.460388	25.423182
C:\cware\Projects\Whales\OpenTag\T1_speed_30July\M19.DSG	7-1-2013	13:57:34	102909.000000	10290.900000	1037.833319	25.570092
C:\cware\Projects\Whales\OpenTag\T1_speed_30July\M19.DSG	7-1-2013	13:57:34	102910.000000	10291.000000	1037.580833	25.435156
C:\cware\Projects\Whales\OpenTag\T1_speed_30July\M19.DSG	7-1-2013	13:57:34	102911.000000	10291.100000	1037.071698	25.471080
C:\cware\Projects\Whales\OpenTag\T1_speed_30July\M19.DSG	7-1-2013	13:57:34	102912.000000	10291.200000	1037.484364	25.429545
C:\cware\Projects\Whales\OpenTag\T1_speed_30July\M19.DSG	7-1-2013	13:57:34	102913.000000	10291.300000	1037.666828	25.554560
C:\cware\Projects\Whales\OpenTag\T1_speed_30July\M19.DSG	7-1-2013	13:57:34	102914.000000	10291.400000	1038.216390	25.481002
C:\cware\Projects\Whales\OpenTag\T1_speed_30July\M19.DSG	7-1-2013	13:57:34	102915.000000	10291.500000	1034.584327	25.627023
C:\cware\Projects\Whales\OpenTag\T1_speed_30July\M19.DSG	7-1-2013	13:57:34	102916.000000	10291.600000	1031.873951	25.407101
C:\cware\Projects\Whales\OpenTag\T1_speed_30July\M19.DSG	7-1-2013	13:57:34	102917.000000	10291.700000	1035.877041	25.404022
C:\cware\Projects\Whales\OpenTag\T1_speed_30July\M19.DSG	7-1-2013	13:57:34	102918.000000	10291.800000	1043.698176	25.335870
C:\cware\Projects\Whales\OpenTag\T1_speed_30July\M19.DSG	7-1-2013	13:57:34	102919.000000	10291.900000	1042.287132	25.434677
C:\cware\Projects\Whales\OpenTag\T1_speed_30July\M19.DSG	7-1-2013	13:57:34	102920.000000	10292.000000	1033.929063	25.395811
C:\cware\Projects\Whales\OpenTag\T1_speed_30July\M19.DSG	7-1-2013	13:57:34	102921.000000	10292.100000	1031.938588	25.630034
C:\cware\Projects\Whales\OpenTag\T1_speed_30July\M19.DSG	7-1-2013	13:57:34	102922.000000	10292.200000	1037.002485	25.547786
C:\cware\Projects\Whales\OpenTag\T1_speed_30July\M19.DSG	7-1-2013	13:57:34	102923.000000	10292.300000	1036.840515	25.403817
C:\cware\Projects\Whales\OpenTag\T1_speed_30July\M19.DSG	7-1-2013	13:57:34	102924.000000	10292.400000	1037.604022	25.438783
C:\cware\Projects\Whales\OpenTag\T1_speed_30July\M19.DSG	7-1-2013	13:57:34	102925.000000	10292.500000	1037.894059	25.424550
C:\cware\Projects\Whales\OpenTag\T1_speed_30July\M19.DSG	7-1-2013	13:57:34	102926.000000	10292.600000	1037.050760	25.432624
C:\cware\Projects\Whales\OpenTag\T1_speed_30July\M19.DSG	7-1-2013	13:57:34	102927.000000	10292.700000	1035.838542	25.553875
C:\cware\Projects\Whales\OpenTag\T1_speed_30July\M19.DSG	7-1-2013	13:57:34	102928.000000	10292.800000	1034.081700	25.472448
C:\cware\Projects\Whales\OpenTag\T1_speed_30July\M19.DSG	7-1-2013	13:57:34	102929.000000	10292.900000	1038.428977	25.385752
C:\cware\Projects\Whales\OpenTag\T1_speed_30July\M19.DSG	7-1-2013	13:57:34	102930.000000	10293.000000	1032.429843	25.406896
C:\cware\Projects\Whales\OpenTag\T1_speed_30July\M19.DSG	7-1-2013	13:57:34	102931.000000	10293.100000	1037.892590	25.457668
C:\cware\Projects\Whales\OpenTag\T1_speed_30July\M19.DSG	7-1-2013	13:57:34	102932.000000	10293.200000	1050.417349	25.269496
C:\cware\Projects\Whales\OpenTag\T1_speed_30July\M19.DSG	7-1-2013	13:57:34	102933.000000	10293.300000	1039.814428	25.350581
C:\cware\Projects\Whales\OpenTag\T1_speed_30July\M19.DSG	7-1-2013	13:57:34	102934.000000	10293.400000	1042.524349	25.307131
C:\cware\Projects\Whales\OpenTag\T1_speed_30July\M19.DSG	7-1-2013	13:57:34	102935.000000	10293.500000	1037.411038	25.250611
C:\cware\Projects\Whales\OpenTag\T1_speed_30July\M19.DSG	7-1-2013	13:57:34	102936.000000	10293.600000	1034.760832	25.531363
C:\cware\Projects\Whales\OpenTag\T1_speed_30July\M19.DSG	7-1-2013	13:57:34	102937.000000	10293.700000	1043.461411	24.975606
C:\cware\Projects\Whales\OpenTag\T1_speed_30July\M19.DSG	7-1-2013	13:57:34	102938.000000	10293.800000	1055.086580	25.622712
C:\cware\Projects\Whales\OpenTag\T1_speed_30July\M19.DSG	7-1-2013	13:57:34	102939.000000	10293.900000	1075.213779	25.077082
C:\cware\Projects\Whales\OpenTag\T1_speed_30July\M19.DSG	7-1-2013	13:57:34	102940.000000	10294.000000	1072.690587	25.165352
C:\cware\Projects\Whales\OpenTag\T1_speed_30July\M19.DSG	7-1-2013	13:57:34	102941.000000	10294.100000	1073.651011	25.574130
C:\cware\Projects\Whales\OpenTag\T1_speed_30July\M19.DSG	7-1-2013	13:57:34	102942.000000	10294.200000	1041.879409	25.586173
C:\cware\Projects\Whales\OpenTag\T1_speed_30July\M19.DSG	7-1-2013	13:57:34	102943.000000	10294.300000	1035.994895	25.622644
C:\cware\Projects\Whales\OpenTag\T1_speed_30July\M19.DSG	7-1-2013	13:57:34	102944.000000	10294.400000	1032.534255	25.221256
C:\cware\Projects\Whales\OpenTag\T1_speed_30July\M19.DSG	7-1-2013	13:57:34	102945.000000	10294.500000	1080.894601	25.219614
C:\cware\Projects\Whales\OpenTag\T1_speed_30July\M19.DSG	7-1-2013	13:57:34	102946.000000	10294.600000	1080.845249	25.257796
C:\cware\Projects\Whales\OpenTag\T1_speed_30July\M19.DSG	7-1-2013	13:57:34	102947.000000	10294.700000	1047.823609	25.615117
C:\cware\Projects\Whales\OpenTag\T1_speed_30July\M19.DSG	7-1-2013	13:57:34	102948.000000	10294.800000	1032.944274	25.618949
C:\cware\Projects\Whales\OpenTag\T1_speed_30July\M19.DSG	7-1-2013	13:57:34	102949.000000	10294.900000	1034.096216	25.322321
C:\cware\Projects\Whales\OpenTag\T1_speed_30July\M19.DSG	7-1-2013	13:57:34	102950.000000	10295.000000	1031.546223	25.622917
C:\cware\Projects\Whales\OpenTag\T1_speed_30July\M19.DSG	7-1-2013	13:57:34	102951.000000	10295.100000	1039.700149	25.417913
C:\cware\Projects\Whales\OpenTag\T1_speed_30July\M19.DSG	7-1-2013	13:57:34	102952.000000	10295.200000	1033.577979	25.408128
C:\cware\Projects\Whales\OpenTag\T1_speed_30July\M19.DSG	7-1-2013	13:57:34	102953.000000	10295.300000	1037.276788	25.541832
C:\cware\Projects\Whales\OpenTag\T1_speed_30July\M19.DSG	7-1-2013	13:57:34	102954.000000	10295.400000	1033.495291	25.399301
C:\cware\Projects\Whales\OpenTag\T1_speed_30July\M19.DSG	7-1-2013	13:57:34	102955.000000	10295.500000	1038.954322	25.518636
C:\cware\Projects\Whales\OpenTag\T1_speed_30July\M19.DSG	7-1-2013	13:57:34	102956.000000	10295.600000	1037.664246	25.619907
C:\cware\Projects\Whales\OpenTag\T1_speed_30July\M19.DSG	7-1-2013	13:57:34	102957.000000	10295.700000	1031.683979	25.618675
C:\cware\Projects\Whales\OpenTag\T1_speed_30July\M19.DSG	7-1-2013	13:57:34	102958.000000	10295.800000	1032.552986	25.378978
C:\cware\Projects\Whales\OpenTag\T1_speed_30July\M19.DSG	7-1-2013	13:57:34	102959.000000	10295.900000	1038.698949	25.508851
C:\cware\Projects\Whales\OpenTag\T1_speed_30July\M19.DSG	7-1-2013	13:57:34	102960.000000	10296.000000	1032.844183	25.564139
C:\cware\Projects\Whales\OpenTag\T1_speed_30July\M19.DSG	7-1-2013	13:57:34	102961.000000	10296.100000	1038.332066	25.618607
C:\cware\Projects\Whales\OpenTag\T1_speed_30July\M19.DSG	7-1-2013	13:57:34	102962.000000	10296.200000	1032.104062	25.532595
C:\cware\Projects\Whales\OpenTag\T1_speed_30July\M19.DSG	7-1-2013	13:57:34	102963.000000	10296.300000	1034.339466	25.447268
C:\cware\Projects\Whales\OpenTag\T1_speed_30July\M19.DSG	7-1-2013	13:57:34	102964.000000	10296.400000	1035.959643	25.559692
C:\cware\Projects\Whales\OpenTag\T1_speed_30July\M19.DSG	7-1-2013	13:57:34	102965.000000	10296.500000	1035.885757	25.471217
C:\cware\Projects\Whales\OpenTag\T1_speed_30July\M19.DSG	7-1-2013	13:57:34	102966.000000	10296.600000	1033.942465	25.480317
C:\cware\Projects\Whales\OpenTag\T1_speed_30July\M19.DSG	7-1-2013	13:57:34	102967.000000	10296.700000	1035.573794	25.566397
C:\cware\Projects\Whales\OpenTag\T1_speed_30July\M19.DSG	7-1-2013	13:57:34	102968.000000	10296.800000	1033.489027	25.442888
C:\cware\Projects\Whales\OpenTag\T1_speed_30July\M19.DSG	7-1-2013	13:57:34	102969.000000	10296.900000	1031.993404	25.617512
C:\cware\Projects\Whales\OpenTag\T1_speed_30July\M19.DSG	7-1-2013	13:57:34	102970.000000	10297.000000	1031.807637	25.618470
C:\cware\Projects\Whales\OpenTag\T1_speed_30July\M19.DSG	7-1-2013	13:57:34	102971.000000	10297.100000	1031.166463	25.615254
C:\cware\Projects\Whales\OpenTag\T1_speed_30July\M19.DSG	7-1-2013	13:57:34	102972.000000	10297.200000	1031.648913	25.614022
C:\cware\Projects\Whales\OpenTag\T1_speed_30July\M19.DSG	7-1-2013	13:57:34	102973.000000	10297.300000	1031.808433	25.616622
C:\cware\Projects\Whales\OpenTag\T1_speed_30July\M19.DSG	7-1-2013	13:57:34	102974.000000	10297.400000	1032.082080	25.612448
C:\cware\Projects\Whales\OpenTag\T1_speed_30July\M19.DSG	7-1-2013	13:57:34	102975.000000	10297.500000	1038.128401	25.573582
C:\cware\Projects\Whales\OpenTag\T1_speed_30July\M19.DSG	7-1-2013	13:57:34	102976.000000	10297.600000	1037.412658	25.423797
C:\cware\Projects\Whales\OpenTag\T1_speed_30July\M19.DSG	7-1-2013	13:57:34	102977.000000	10297.700000	1037.580038	25.407512
C:\cware\Projects\Whales\OpenTag\T1_speed_30July\M19.DSG	7-1-2013	13:57:34	102978.000000	10297.800000	1036.941745	25.427492
C:\cware\Projects\Whales\OpenTag\T1_speed_30July\M19.DSG	7-1-2013	13:57:34	102979.000000	10297.900000	1035.174384	25.517541
C:\cware\Projects\Whales\OpenTag\T1_speed_30July\M19.DSG	7-1-2013	13:57:34	102980.000000	10298.000000	1035.711381	25.445352
C:\cware\Projects\Whales\OpenTag\T1_speed_30July\M19.DSG	7-1-2013	13:57:34	102981.000000	10298.100000	1036.226680	25.541696
C:\cware\Projects\Whales\OpenTag\T1_speed_30July\M19.DSG	7-1-2013	13:57:34	102982.000000	10298.200000	1037.304845	25.415792
C:\cware\Projects\Whales\OpenTag\T1_speed_30July\M19.DSG	7-1-2013	13:57:34	102983.000000	10298.300000	1037.298280	25.401969
C:\cware\Projects\Whales\OpenTag\T1_speed_30July\M19.DSG	7-1-2013	13:57:34	102984.000000	10298.400000	1031.947951	25.608274
C:\cware\Projects\Whales\OpenTag\T1_speed_30July\M19.DSG	7-1-2013	13:57:34	102985.000000	10298.500000	1032.311074	25.568382
C:\cware\Projects\Whales\OpenTag\T1_speed_30July\M19.DSG	7-1-2013	13:57:34	102986.000000	10298.600000	1033.431223	25.607179
C:\cware\Projects\Whales\OpenTag\T1_speed_30July\M19.DSG	7-1-2013	13:57:34	102987.000000	10298.700000	1032.058838	25.609027
C:\cware\Projects\Whales\OpenTag\T1_speed_30July\M19.DSG	7-1-2013	13:57:34	102988.000000	10298.800000	1032.022915	25.606358
C:\cware\Projects\Whales\OpenTag\T1_speed_30July\M19.DSG	7-1-2013	13:57:34	102989.000000	10298.900000	1030.758861	25.586309
C:\cware\Projects\Whales\OpenTag\T1_speed_30July\M19.DSG	7-1-2013	13:57:34	102990.000000	10299.000000	1084.599803	25.136681
C:\cware\Projects\Whales\OpenTag\T1_speed_30July\M19.DSG	7-1-2013	13:57:34	102991.000000	10299.100000	1086.237557	25.149477
C:\cware\Projects\Whales\OpenTag\T1_speed_30July\M19.DSG	7-1-2013	13:57:34	102992.000000	10299.200000	1080.886141	25.514051
C:\cware\Projects\Whales\OpenTag\T1_speed_30July\M19.DSG	7-1-2013	13:57:34	102993.000000	10299.300000	1035.050295	25.606358
C:\cware\Projects\Whales\OpenTag\T1_speed_30July\M19.DSG	7-1-2013	13:57:34	102994.000000	10299.400000	1032.603250	25.348186
C:\cware\Projects\Whales\OpenTag\T1_speed_30July\M19.DSG	7-1-2013	13:57:34	102995.000000	10299.500000	1039.349234	25.519662
C:\cware\Projects\Whales\OpenTag\T1_speed_30July\M19.DSG	7-1-2013	13:57:34	102996.000000	10299.600000	1033.390079	25.414286
C:\cware\Projects\Whales\OpenTag\T1_speed_30July\M19.DSG	7-1-2013	13:57:34	102997.000000	10299.700000	1038.267584	25.358108
C:\cware\Projects\Whales\OpenTag\T1_speed_30July\M19.DSG	7-1-2013	13:57:34	102998.000000	10299.800000	1038.589450	25.534511
C:\cware\Projects\Whales\OpenTag\T1_speed_30July\M19.DSG	7-1-2013	13:57:34	102999.000000	10299.900000	1039.190393	25.366388
C:\cware\Projects\Whales\OpenTag\T1_speed_30July\M19.DSG	7-1-2013	13:57:34	103000.000000	10300.000000	1032.470133	25.600816
C:\cware\Projects\Whales\OpenTag\T1_speed_30July\M19.DSG	7-1-2013	13:57:34	103001.000000	10300.100000	1046.795136	25.280581
C:\cware\Projects\Whales\OpenTag\T1_speed_30July\M19.DSG	7-1-2013	13:57:34	103002.000000	10300.200000	1069.172774	25.554286
C:\cware\Projects\Whales\OpenTag\T1_speed_30July\M19.DSG	7-1-2013	13:57:34	103003.000000	10300.300000	1078.593135	25.423729
C:\cware\Projects\Whales\OpenTag\T1_speed_30July\M19.DSG	7-1-2013	13:57:34	103004.000000	10300.400000	1076.995212	25.139076
C:\cware\Projects\Whales\OpenTag\T1_speed_30July\M19.DSG	7-1-2013	13:57:34	103005.000000	10300.500000	1075.486266	25.517404
C:\cware\Projects\Whales\OpenTag\T1_speed_30July\M19.DSG	7-1-2013	13:57:34	103006.000000	10300.600000	1074.035803	25.166378
C:\cware\Projects\Whales\OpenTag\T1_speed_30July\M19.DSG	7-1-2013	13:57:34	103007.000000	10300.700000	1049.003585	25.599653
C:\cware\Projects\Whales\OpenTag\T1_speed_30July\M19.DSG	7-1-2013	13:57:34	103008.000000	10300.800000	1032.410600	25.365430
C:\cware\Projects\Whales\OpenTag\T1_speed_30July\M19.DSG	7-1-2013	13:57:34	103009.000000	10300.900000	1038.814610	25.438577
C:\cware\Projects\Whales\OpenTag\T1_speed_30July\M19.DSG	7-1-2013	13:57:34	103010.000000	10301.000000	1039.025062	25.497013
C:\cware\Projects\Whales\OpenTag\T1_speed_30July\M19.DSG	7-1-2013	13:57:34	103011.000000	10301.100000	1037.529673	25.468890
C:\cware\Projects\Whales\OpenTag\T1_speed_30July\M19.DSG	7-1-2013	13:57:34	103012.000000	10301.200000	1037.795431	25.364951
C:\cware\Projects\Whales\OpenTag\T1_speed_30July\M19.DSG	7-1-2013	13:57:34	103013.000000	10301.300000	1038.464271	25.360298
C:\cware\Projects\Whales\OpenTag\T1_speed_30July\M19.DSG	7-1-2013	13:57:34	103014.000000	10301.400000	1034.740785	25.549496
C:\cware\Projects\Whales\OpenTag\T1_speed_30July\M19.DSG	7-1-2013	13:57:34	103015.000000	10301.500000	1031.471412	25.595821
C:\cware\Projects\Whales\OpenTag\T1_speed_30July\M19.DSG	7-1-2013	13:57:34	103016.000000	10301.600000	1035.413844	25.331080
C:\cware\Projects\Whales\OpenTag\T1_speed_30July\M19.DSG	7-1-2013	13:57:34	103017.000000	10301.700000	1032.785591	25.326153
C:\cware\Projects\Whales\OpenTag\T1_speed_30July\M19.DSG	7-1-2013	13:57:34	103018.000000	10301.800000	1041.646403	25.310073
C:\cware\Projects\Whales\OpenTag\T1_speed_30July\M19.DSG	7-1-2013	13:57:34	103019.000000	10301.900000	1040.034256	25.326632
C:\cware\Projects\Whales\OpenTag\T1_speed_30July\M19.DSG	7-1-2013	13:57:34	103020.000000	10302.000000	1032.164483	25.564481
C:\cware\Projects\Whales\OpenTag\T1_speed_30July\M19.DSG	7-1-2013	13:57:34	103021.000000	10302.100000	1032.473775	25.592331
C:\cware\Projects\Whales\OpenTag\T1_speed_30July\M19.DSG	7-1-2013	13:57:34	103022.000000	10302.200000	1033.714636	25.435225
C:\cware\Projects\Whales\OpenTag\T1_speed_30July\M19.DSG	7-1-2013	13:57:34	103023.000000	10302.300000	1033.449030	25.420855
C:\cware\Projects\Whales\OpenTag\T1_speed_30July\M19.DSG	7-1-2013	13:57:34	103024.000000	10302.400000	1036.167800	25.476143
C:\cware\Projects\Whales\OpenTag\T1_speed_30July\M19.DSG	7-1-2013	13:57:34	103025.000000	10302.500000	1032.685284	25.473680
C:\cware\Projects\Whales\OpenTag\T1_speed_30July\M19.DSG	7-1-2013	13:57:34	103026.000000	10302.600000	1034.469118	25.490992
C:\cware\Projects\Whales\OpenTag\T1_speed_30July\M19.DSG	7-1-2013	13:57:34	103027.000000	10302.700000	1034.786005	25.530268
C:\cware\Projects\Whales\OpenTag\T1_speed_30July\M19.DSG	7-1-2013	13:57:34	103028.000000	10302.800000	1032.140423	25.505498
C:\cware\Projects\Whales\OpenTag\T1_speed_30July\M19.DSG	7-1-2013	13:57:34	103029.000000	10302.900000	1031.348498	25.594315
C:\cware\Projects\Whales\OpenTag\T1_speed_30July\M19.DSG	7-1-2013	13:57:34	103030.000000	10303.000000	1031.968484	25.474433
C:\cware\Projects\Whales\OpenTag\T1_speed_30July\M19.DSG	7-1-2013	13:57:34	103031.000000	10303.100000	1031.845520	25.501803
C:\cware\Projects\Whales\OpenTag\T1_speed_30July\M19.DSG	7-1-2013	13:57:34	103032.000000	10303.200000	1032.377142	25.558392
C:\cware\Projects\Whales\OpenTag\T1_speed_30July\M19.DSG	7-1-2013	13:57:34	103033.000000	10303.300000	1032.450354	25.589320
C:\cware\Projects\Whales\OpenTag\T1_speed_30July\M19.DSG	7-1-2013	13:57:34	103034.000000	10303.400000	1031.041808	25.589183
C:\cware\Projects\Whales\OpenTag\T1_speed_30July\M19.DSG	7-1-2013	13:57:34	103035.000000	10303.500000	1031.541633	25.576251
C:\cware\Projects\Whales\OpenTag\T1_speed_30July\M19.DSG	7-1-2013	13:57:34	103036.000000	10303.600000	1032.650749	25.554218
C:\cware\Projects\Whales\OpenTag\T1_speed_30July\M19.DSG	7-1-2013	13:57:34	103037.000000	10303.700000	1032.066528	25.533690
C:\cware\Projects\Whales\OpenTag\T1_speed_30July\M19.DSG	7-1-2013	13:57:34	103038.000000	10303.800000	1032.884854	25.555723
C:\cware\Projects\Whales\OpenTag\T1_speed_30July\M19.DSG	7-1-2013	13:57:34	103039.000000	10303.900000	1031.949198	25.576661
C:\cware\Projects\Whales\OpenTag\T1_speed_30July\M19.DSG	7-1-2013	13:57:34	103040.000000	10304.000000	1032.738418	25.580288
C:\cware\Projects\Whales\OpenTag\T1_speed_30July\M19.DSG	7-1-2013	13:57:34	103041.000000	10304.100000	1031.524290	25.587815
C:\cware\Projects\Whales\OpenTag\T1_speed_30July\M19.DSG	7-1-2013	13:57:34	103042.000000	10304.200000	1030.326516	25.586036
C:\cware\Projects\Whales\OpenTag\T1_speed_30July\M19.DSG	7-1-2013	13:57:34	103043.000000	10304.300000	1031.821662	25.585899
C:\cware\Projects\Whales\OpenTag\T1_speed_30July\M19.DSG	7-1-2013	13:57:34	103044.000000	10304.400000	1031.650063	25.582683
C:\cware\Projects\Whales\OpenTag\T1_speed_30July\M19.DSG	7-1-2013	13:57:34	103045.000000	10304.500000	1031.278851	25.583915
C:\cware\Projects\Whales\OpenTag\T1_speed_30July\M19.DSG	7-1-2013	13:57:34	103046.000000	10304.600000	1031.229782	25.583093
C:\cware\Projects\Whales\OpenTag\T1_speed_30July\M19.DSG	7-1-2013	13:57:34	103047.000000	10304.700000	1031.550625	25.584051
C:\cware\Projects\Whales\OpenTag\T1_speed_30July\M19.DSG	7-1-2013	13:57:34	103048.000000	10304.800000	1032.762338	25.582135
C:\cware\Projects\Whales\OpenTag\T1_speed_30July\M19.DSG	7-1-2013	13:57:34	103049.000000	10304.900000	1031.810838	25.582341
C:\cware\Projects\Whales\OpenTag\T1_speed_30July\M19.DSG	7-1-2013	13:57:34	103050.000000	10305.000000	1032.169809	25.580835
C:\cware\Projects\Whales\OpenTag\T1_speed_30July\M19.DSG	7-1-2013	13:57:34	103051.000000	10305.100000	1031.946931	25.581930
C:\cware\Projects\Whales\OpenTag\T1_speed_30July\M19.DSG	7-1-2013	13:57:34	103052.000000	10305.200000	1031.663451	25.580288
C:\cware\Projects\Whales\OpenTag\T1_speed_30July\M19.DSG	7-1-2013	13:57:34	103053.000000	10305.300000	1031.849969	25.577551
C:\cware\Projects\Whales\OpenTag\T1_speed_30July\M19.DSG	7-1-2013	13:57:34	103054.000000	10305.400000	1031.738648	25.577825
C:\cware\Projects\Whales\OpenTag\T1_speed_30July\M19.DSG	7-1-2013	13:57:34	103055.000000	10305.500000	1032.322473	25.340591
C:\cware\Projects\Whales\OpenTag\T1_speed_30July\M19.DSG	7-1-2013	13:57:34	103056.000000	10305.600000	1039.070971	25.535264
C:\cware\Projects\Whales\OpenTag\T1_speed_30July\M19.DSG	7-1-2013	13:57:34	103057.000000	10305.700000	1037.986290	25.321911
C:\cware\Projects\Whales\OpenTag\T1_speed_30July\M19.DSG	7-1-2013	13:57:34	103058.000000	10305.800000	1039.454702	25.324579
C:\cware\Projects\Whales\OpenTag\T1_speed_30July\M19.DSG	7-1-2013	13:57:34	103059.000000	10305.900000	1039.627786	25.324100
C:\cware\Projects\Whales\OpenTag\T1_speed_30July\M19.DSG	7-1-2013	13:57:34	103060.000000	10306.000000	1039.396669	25.315616
C:\cware\Projects\Whales\OpenTag\T1_speed_30July\M19.DSG	7-1-2013	13:57:34	103061.000000	10306.100000	1040.757475	25.309663
C:\cware\Projects\Whales\OpenTag\T1_speed_30July\M19.DSG	7-1-2013	13:57:34	103062.000000	10306.200000	1039.909268	25.330259
C:\cware\Projects\Whales\OpenTag\T1_speed_30July\M19.DSG	7-1-2013	13:57:34	103063.000000	10306.300000	1037.643194	25.463279
C:\cware\Projects\Whales\OpenTag\T1_speed_30July\M19.DSG	7-1-2013	13:57:34	103064.000000	10306.400000	1035.188489	25.338333
C:\cware\Projects\Whales\OpenTag\T1_speed_30July\M19.DSG	7-1-2013	13:57:34	103065.000000	10306.500000	1033.854607	25.309731
C:\cware\Projects\Whales\OpenTag\T1_speed_30July\M19.DSG	7-1-2013	13:57:34	103066.000000	10306.600000	1041.369985	25.291530
C:\cware\Projects\Whales\OpenTag\T1_speed_30July\M19.DSG	7-1-2013	13:57:34	103067.000000	10306.700000	1043.406575	25.263133
C:\cware\Projects\Whales\OpenTag\T1_speed_30July\M19.DSG	7-1-2013	13:57:34	103068.000000	10306.800000	1061.826383	25.405049
C:\cware\Projects\Whales\OpenTag\T1_speed_30July\M19.DSG	7-1-2013	13:57:34	103069.000000	10306.900000	1039.196568	25.202576
C:\cware\Projects\Whales\OpenTag\T1_speed_30July\M19.DSG	7-1-2013	13:57:34	103070.000000	10307.000000	1075.377547	25.214687
C:\cware\Projects\Whales\OpenTag\T1_speed_30July\M19.DSG	7-1-2013	13:57:34	103071.000000	10307.100000	1065.306971	25.238842
C:\cware\Projects\Whales\OpenTag\T1_speed_30July\M19.DSG	7-1-2013	13:57:34	103072.000000	10307.200000	1057.182641	25.239526
C:\cware\Projects\Whales\OpenTag\T1_speed_30July\M19.DSG	7-1-2013	13:57:34	103073.000000	10307.300000	1060.870797	25.249037
C:\cware\Projects\Whales\OpenTag\T1_speed_30July\M19.DSG	7-1-2013	13:57:34	103074.000000	10307.400000	1055.441519	25.272781
C:\cware\Projects\Whales\OpenTag\T1_speed_30July\M19.DSG	7-1-2013	13:57:34	103075.000000	10307.500000	1053.993636	25.410591
C:\cware\Projects\Whales\OpenTag\T1_speed_30July\M19.DSG	7-1-2013	13:57:34	103076.000000	10307.600000	1034.895632	25.504814
C:\cware\Projects\Whales\OpenTag\T1_speed_30July\M19.DSG	7-1-2013	13:57:34	103077.000000	10307.700000	1058.505843	25.233846
C:\cware\Projects\Whales\OpenTag\T1_speed_30July\M19.DSG	7-1-2013	13:57:34	103078.000000	10307.800000	1059.385651	25.258548
C:\cware\Projects\Whales\OpenTag\T1_speed_30July\M19.DSG	7-1-2013	13:57:34	103079.000000	10307.900000	1033.417780	25.378362
C:\cware\Projects\Whales\OpenTag\T1_speed_30July\M19.DSG	7-1-2013	13:57:34	103080.000000	10308.000000	1040.018380	25.424961
C:\cware\Projects\Whales\OpenTag\T1_speed_30July\M19.DSG	7-1-2013	13:57:34	103081.000000	10308.100000	1032.039221	25.568450
C:\cware\Projects\Whales\OpenTag\T1_speed_30July\M19.DSG	7-1-2013	13:57:34	103082.000000	10308.200000	1032.397181	25.569271
C:\cware\Projects\Whales\OpenTag\T1_speed_30July\M19.DSG	7-1-2013	13:57:34	103083.000000	10308.300000	1032.731370	25.567903
C:\cware\Projects\Whales\OpenTag\T1_speed_30July\M19.DSG	7-1-2013	13:57:34	103084.000000	10308.400000	1032.027484	25.567013
C:\cware\Projects\Whales\OpenTag\T1_speed_30July\M19.DSG	7-1-2013	13:57:34	103085.000000	10308.500000	1031.941849	25.565029
C:\cware\Projects\Whales\OpenTag\T1_speed_30July\M19.DSG	7-1-2013	13:57:34	103086.000000	10308.600000	1031.583951	25.564071
C:\cware\Projects\Whales\OpenTag\T1_speed_30July\M19.DSG	7-1-2013	13:57:34	103087.000000	10308.700000	1032.375372	25.361187
C:\cware\Projects\Whales\OpenTag\T1_speed_30July\M19.DSG	7-1-2013	13:57:34	103088.000000	10308.800000	1037.748074	25.537522
C:\cware\Projects\Whales\OpenTag\T1_speed_30July\M19.DSG	7-1-2013	13:57:34	103089.000000	10308.900000	1032.818915	25.363651
C:\cware\Projects\Whales\OpenTag\T1_speed_30July\M19.DSG	7-1-2013	13:57:34	103090.000000	10309.000000	1035.167547	25.475322
C:\cware\Projects\Whales\OpenTag\T1_speed_30July\M19.DSG	7-1-2013	13:57:34	103091.000000	10309.100000	1037.228618	25.361872
C:\cware\Projects\Whales\OpenTag\T1_speed_30July\M19.DSG	7-1-2013	13:57:34	103092.000000	10309.200000	1037.221310	25.379320
C:\cware\Projects\Whales\OpenTag\T1_speed_30July\M19.DSG	7-1-2013	13:57:34	103093.000000	10309.300000	1033.300366	25.393006
C:\cware\Projects\Whales\OpenTag\T1_speed_30July\M19.DSG	7-1-2013	13:57:34	103094.000000	10309.400000	1032.565206	25.523221
C:\cware\Projects\Whales\OpenTag\T1_speed_30July\M19.DSG	7-1-2013	13:57:34	103095.000000	10309.500000	1036.375644	25.481275
C:\cware\Projects\Whales\OpenTag\T1_speed_30July\M19.DSG	7-1-2013	13:57:34	103096.000000	10309.600000	1032.412798	25.561676
C:\cware\Projects\Whales\OpenTag\T1_speed_30July\M19.DSG	7-1-2013	13:57:34	103097.000000	10309.700000	1032.576157	25.324990
C:\cware\Projects\Whales\OpenTag\T1_speed_30July\M19.DSG	7-1-2013	13:57:34	103098.000000	10309.800000	1036.876843	25.317258
C:\cware\Projects\Whales\OpenTag\T1_speed_30July\M19.DSG	7-1-2013	13:57:34	103099.000000	10309.900000	1038.980297	25.396495
C:\cware\Projects\Whales\OpenTag\T1_speed_30July\M19.DSG	7-1-2013	13:57:34	103100.000000	10310.000000	1039.757582	25.308841
C:\cware\Projects\Whales\OpenTag\T1_speed_30July\M19.DSG	7-1-2013	13:57:34	103101.000000	10310.100000	1038.312806	25.457121
C:\cware\Projects\Whales\OpenTag\T1_speed_30July\M19.DSG	7-1-2013	13:57:34	103102.000000	10310.200000	1032.889995	25.370699
C:\cware\Projects\Whales\OpenTag\T1_speed_30July\M19.DSG	7-1-2013	13:57:34	103103.000000	10310.300000	1039.727482	25.321911
C:\cware\Projects\Whales\OpenTag\T1_speed_30July\M19.DSG	7-1-2013	13:57:34	103104.000000	10310.400000	1032.203726	25.559418
C:\cware\Projects\Whales\OpenTag\T1_speed_30July\M19.DSG	7-1-2013	13:57:34	103105.000000	10310.500000	1031.563106	25.555107
C:\cware\Projects\Whales\OpenTag\T1_speed_30July\M19.DSG	7-1-2013	13:57:34	103106.000000	10310.600000	1032.121093	25.550454
C:\cware\Projects\Whales\OpenTag\T1_speed_30July\M19.DSG	7-1-2013	13:57:34	103107.000000	10310.700000	1032.001428	25.541422
C:\cware\Projects\Whales\OpenTag\T1_speed_30July\M19.DSG	7-1-2013	13:57:34	103108.000000	10310.800000	1032.021840	25.551412
C:\cware\Projects\Whales\OpenTag\T1_speed_30July\M19.DSG	7-1-2013	13:57:34	103109.000000	10310.900000	1031.217129	25.555176
C:\cware\Projects\Whales\OpenTag\T1_speed_30July\M19.DSG	7-1-2013	13:57:34	103110.000000	10311.000000	1032.025198	25.400054
C:\cware\Projects\Whales\OpenTag\T1_speed_30July\M19.DSG	7-1-2013	13:57:34	103111.000000	10311.100000	1043.989811	25.225362
C:\cware\Projects\Whales\OpenTag\T1_speed_30July\M19.DSG	7-1-2013	13:57:34	103112.000000	10311.200000	1083.761983	25.327043
C:\cware\Projects\Whales\OpenTag\T1_speed_30July\M19.DSG	7-1-2013	13:57:34	103113.000000	10311.300000	1078.940810	25.078040
C:\cware\Projects\Whales\OpenTag\T1_speed_30July\M19.DSG	7-1-2013	13:57:34	103114.000000	10311.400000	1073.153714	24.928597
C:\cware\Projects\Whales\OpenTag\T1_speed_30July\M19.DSG	7-1-2013	13:57:34	103115.000000	10311.500000	1080.449904	25.373094
C:\cware\Projects\Whales\OpenTag\T1_speed_30July\M19.DSG	7-1-2013	13:57:34	103116.000000	10311.600000	1034.289121	25.362351
C:\cware\Projects\Whales\OpenTag\T1_speed_30July\M19.DSG	7-1-2013	13:57:34	103117.000000	10311.700000	1063.034544	25.411275
C:\cware\Projects\Whales\OpenTag\T1_speed_30July\M19.DSG	7-1-2013	13:57:34	103118.000000	10311.800000	1032.898221	25.149819
C:\cware\Projects\Whales\OpenTag\T1_speed_30July\M19.DSG	7-1-2013	13:57:34	103119.000000	10311.900000	1032.161541	25.542585
C:\cware\Projects\Whales\OpenTag\T1_speed_30July\M19.DSG	7-1-2013	13:57:34	103120.000000	10312.000000	1058.736329	24.979096
C:\cware\Projects\Whales\OpenTag\T1_speed_30July\M19.DSG	7-1-2013	13:57:34	103121.000000	10312.100000	1081.218202	25.019741
C:\cware\Projects\Whales\OpenTag\T1_speed_30July\M19.DSG	7-1-2013	13:57:34	103122.000000	10312.200000	1087.297131	25.075987
C:\cware\Projects\Whales\OpenTag\T1_speed_30July\M19.DSG	7-1-2013	13:57:34	103123.000000	10312.300000	1088.313723	25.222488
C:\cware\Projects\Whales\OpenTag\T1_speed_30July\M19.DSG	7-1-2013	13:57:34	103124.000000	10312.400000	1086.900869	25.080230
C:\cware\Projects\Whales\OpenTag\T1_speed_30July\M19.DSG	7-1-2013	13:57:34	103125.000000	10312.500000	1032.430118	25.550112
C:\cware\Projects\Whales\OpenTag\T1_speed_30July\M19.DSG	7-1-2013	13:57:34	103126.000000	10312.600000	1078.515461	25.208460
C:\cware\Projects\Whales\OpenTag\T1_speed_30July\M19.DSG	7-1-2013	13:57:34	103127.000000	10312.700000	1074.217731	25.469027
C:\cware\Projects\Whales\OpenTag\T1_speed_30July\M19.DSG	7-1-2013	13:57:34	103128.000000	10312.800000	1074.459706	25.080640
C:\cware\Projects\Whales\OpenTag\T1_speed_30July\M19.DSG	7-1-2013	13:57:34	103129.000000	10312.900000	1033.306055	25.119848
C:\cware\Projects\Whales\OpenTag\T1_speed_30July\M19.DSG	7-1-2013	13:57:34	103130.000000	10313.000000	1082.361816	25.187111
C:\cware\Projects\Whales\OpenTag\T1_speed_30July\M19.DSG	7-1-2013	13:57:34	103131.000000	10313.100000	1048.981978	25.371588
C:\cware\Projects\Whales\OpenTag\T1_speed_30July\M19.DSG	7-1-2013	13:57:34	103132.000000	10313.200000	1032.097109	25.376446
C:\cware\Projects\Whales\OpenTag\T1_speed_30July\M19.DSG	7-1-2013	13:57:34	103133.000000	10313.300000	1039.869058	25.308020
C:\cware\Projects\Whales\OpenTag\T1_speed_30July\M19.DSG	7-1-2013	13:57:34	103134.000000	10313.400000	1038.551089	25.418802
C:\cware\Projects\Whales\OpenTag\T1_speed_30July\M19.DSG	7-1-2013	13:57:34	103135.000000	10313.500000	1037.828530	25.433582
C:\cware\Projects\Whales\OpenTag\T1_speed_30July\M19.DSG	7-1-2013	13:57:34	103136.000000	10313.600000	1038.990667	25.311989
C:\cware\Projects\Whales\OpenTag\T1_speed_30July\M19.DSG	7-1-2013	13:57:34	103137.000000	10313.700000	1038.851092	25.469711
C:\cware\Projects\Whales\OpenTag\T1_speed_30July\M19.DSG	7-1-2013	13:57:34	103138.000000	10313.800000	1039.002215	25.552096
C:\cware\Projects\Whales\OpenTag\T1_speed_30July\M19.DSG	7-1-2013	13:57:34	103139.000000	10313.900000	1032.004792	25.275313
C:\cware\Projects\Whales\OpenTag\T1_speed_30July\M19.DSG	7-1-2013	13:57:34	103140.000000	10314.000000	1047.468586	25.450757
C:\cware\Projects\Whales\OpenTag\T1_speed_30July\M19.DSG	7-1-2013	13:57:34	103141.000000	10314.100000	1043.983468	25.455068
C:\cware\Projects\Whales\OpenTag\T1_speed_30July\M19.DSG	7-1-2013	13:57:34	103142.000000	10314.200000	1050.905044	25.253690
C:\cware\Projects\Whales\OpenTag\T1_speed_30July\M19.DSG	7-1-2013	13:57:34	103143.000000	10314.300000	1042.968363	25.551754
C:\cware\Projects\Whales\OpenTag\T1_speed_30July\M19.DSG	7-1-2013	13:57:34	103144.000000	10314.400000	1032.002083	25.453768
C:\cware\Projects\Whales\OpenTag\T1_speed_30July\M19.DSG	7-1-2013	13:57:34	103145.000000	10314.500000	1039.816718	25.345039
C:\cware\Projects\Whales\OpenTag\T1_speed_30July\M19.DSG	7-1-2013	13:57:34	103146.000000	10314.600000	1038.596764	25.308978
C:\cware\Projects\Whales\OpenTag\T1_speed_30July\M19.DSG	7-1-2013	13:57:34	103147.000000	10314.700000	1038.872787	25.476964
C:\cware\Projects\Whales\OpenTag\T1_speed_30July\M19.DSG	7-1-2013	13:57:34	103148.000000	10314.800000	1039.468307	25.440904
C:\cware\Projects\Whales\OpenTag\T1_speed_30July\M19.DSG	7-1-2013	13:57:34	103149.000000	10314.900000	1040.027497	25.552575
C:\cware\Projects\Whales\OpenTag\T1_speed_30July\M19.DSG	7-1-2013	13:57:34	103150.000000	10315.000000	1032.023096	25.491060
C:\cware\Projects\Whales\OpenTag\T1_speed_30July\M19.DSG	7-1-2013	13:57:34	103151.000000	10315.100000	1058.433250	25.163504
C:\cware\Projects\Whales\OpenTag\T1_speed_30July\M19.DSG	7-1-2013	13:57:34	103152.000000	10315.200000	1033.229241	25.530474
C:\cware\Projects\Whales\OpenTag\T1_speed_30July\M19.DSG	7-1-2013	13:57:34	103153.000000	10315.300000	1078.969267	25.255401
C:\cware\Projects\Whales\OpenTag\T1_speed_30July\M19.DSG	7-1-2013	13:57:34	103154.000000	10315.400000	1031.997777	25.549907
C:\cware\Projects\Whales\OpenTag\T1_speed_30July\M19.DSG	7-1-2013	13:57:34	103155.000000	10315.500000	1033.317346	25.411070
C:\cware\Projects\Whales\OpenTag\T1_speed_30July\M19.DSG	7-1-2013	13:57:34	103156.000000	10315.600000	1034.401308	25.476143
C:\cware\Projects\Whales\OpenTag\T1_speed_30July\M19.DSG	7-1-2013	13:57:34	103157.000000	10315.700000	1037.009343	25.443025
C:\cware\Projects\Whales\OpenTag\T1_speed_30July\M19.DSG	7-1-2013	13:57:34	103158.000000	10315.800000	1033.067023	25.505361
C:\cware\Projects\Whales\OpenTag\T1_speed_30July\M19.DSG	7-1-2013	13:57:34	103159.000000	10315.900000	1036.918182	25.483670
C:\cware\Projects\Whales\OpenTag\T1_speed_30July\M19.DSG	7-1-2013	13:57:34	103160.000000	10316.000000	1032.303303	25.413944
C:\cware\Projects\Whales\OpenTag\T1_speed_30July\M19.DSG	7-1-2013	13:57:34	103161.000000	10316.100000	1037.977336	25.550659
C:\cware\Projects\Whales\OpenTag\T1_speed_30July\M19.DSG	7-1-2013	13:57:34	103162.000000	10316.200000	1032.528972	25.492497
C:\cware\Projects\Whales\OpenTag\T1_speed_30July\M19.DSG	7-1-2013	13:57:34	103163.000000	10316.300000	1041.545625	25.465811
C:\cware\Projects\Whales\OpenTag\T1_speed_30July\M19.DSG	7-1-2013	13:57:34	103164.000000	10316.400000	1046.177364	25.250611
C:\cware\Projects\Whales\OpenTag\T1_speed_30July\M19.DSG	7-1-2013	13:57:34	103165.000000	10316.500000	1045.057587	25.456437
C:\cware\Projects\Whales\OpenTag\T1_speed_30July\M19.DSG	7-1-2013	13:57:34	103166.000000	10316.600000	1045.966044	25.254169
C:\cware\Projects\Whales\OpenTag\T1_speed_30July\M19.DSG	7-1-2013	13:57:34	103167.000000	10316.700000	1042.018593	25.366319
C:\cware\Projects\Whales\OpenTag\T1_speed_30July\M19.DSG	7-1-2013	13:57:34	103168.000000	10316.800000	1036.976972	25.549701
C:\cware\Projects\Whales\OpenTag\T1_speed_30July\M19.DSG	7-1-2013	13:57:34	103169.000000	10316.900000	1032.851320	25.518636
C:\cware\Projects\Whales\OpenTag\T1_speed_30July\M19.DSG	7-1-2013	13:57:34	103170.000000	10317.000000	1033.974633	25.462800
C:\cware\Projects\Whales\OpenTag\T1_speed_30July\M19.DSG	7-1-2013	13:57:34	103171.000000	10317.100000	1031.843811	25.505772
C:\cware\Projects\Whales\OpenTag\T1_speed_30July\M19.DSG	7-1-2013	13:57:34	103172.000000	10317.200000	1033.866596	25.484423
C:\cware\Projects\Whales\OpenTag\T1_speed_30July\M19.DSG	7-1-2013	13:57:34	103173.000000	10317.300000	1036.039887	25.545185
C:\cware\Projects\Whales\OpenTag\T1_speed_30July\M19.DSG	7-1-2013	13:57:34	103174.000000	10317.400000	1032.055465	25.387121
C:\cware\Projects\Whales\OpenTag\T1_speed_30July\M19.DSG	7-1-2013	13:57:34	103175.000000	10317.500000	1080.317547	25.209692
C:\cware\Projects\Whales\OpenTag\T1_speed_30July\M19.DSG	7-1-2013	13:57:34	103176.000000	10317.600000	1078.398526	25.301520
C:\cware\Projects\Whales\OpenTag\T1_speed_30July\M19.DSG	7-1-2013	13:57:34	103177.000000	10317.700000	1074.609544	25.112185
C:\cware\Projects\Whales\OpenTag\T1_speed_30July\M19.DSG	7-1-2013	13:57:34	103178.000000	10317.800000	1068.125910	25.333338
C:\cware\Projects\Whales\OpenTag\T1_speed_30July\M19.DSG	7-1-2013	13:57:34	103179.000000	10317.900000	1061.353012	25.078382
C:\cware\Projects\Whales\OpenTag\T1_speed_30July\M19.DSG	7-1-2013	13:57:34	103180.000000	10318.000000	1052.190967	24.897258
C:\cware\Projects\Whales\OpenTag\T1_speed_30July\M19.DSG	7-1-2013	13:57:34	103181.000000	10318.100000	1045.572744	24.941598
C:\cware\Projects\Whales\OpenTag\T1_speed_30July\M19.DSG	7-1-2013	13:57:34	103182.000000	10318.200000	1031.889320	25.543543
C:\cware\Projects\Whales\OpenTag\T1_speed_30July\M19.DSG	7-1-2013	13:57:34	103183.000000	10318.300000	1048.066198	24.814052
C:\cware\Projects\Whales\OpenTag\T1_speed_30July\M19.DSG	7-1-2013	13:57:34	103184.000000	10318.400000	1025.788513	24.815489
C:\cware\Projects\Whales\OpenTag\T1_speed_30July\M19.DSG	7-1-2013	13:57:34	103185.000000	10318.500000	1048.190907	24.841833
C:\cware\Projects\Whales\OpenTag\T1_speed_30July\M19.DSG	7-1-2013	13:57:34	103186.000000	10318.600000	1036.419380	24.995929
C:\cware\Projects\Whales\OpenTag\T1_speed_30July\M19.DSG	7-1-2013	13:57:34	103187.000000	10318.700000	1048.046061	25.021041
C:\cware\Projects\Whales\OpenTag\T1_speed_30July\M19.DSG	7-1-2013	13:57:34	103188.000000	10318.800000	1033.026033	25.543406
C:\cware\Projects\Whales\OpenTag\T1_speed_30July\M19.DSG	7-1-2013	13:57:34	103189.000000	10318.900000	1073.449065	25.185674
C:\cware\Projects\Whales\OpenTag\T1_speed_30July\M19.DSG	7-1-2013	13:57:34	103190.000000	10319.000000	1065.969543	25.076877
C:\cware\Projects\Whales\OpenTag\T1_speed_30July\M19.DSG	7-1-2013	13:57:34	103191.000000	10319.100000	1074.367656	25.170689
C:\cware\Projects\Whales\OpenTag\T1_speed_30July\M19.DSG	7-1-2013	13:57:34	103192.000000	10319.200000	1077.816212	25.194912
C:\cware\Projects\Whales\OpenTag\T1_speed_30July\M19.DSG	7-1-2013	13:57:34	103193.000000	10319.300000	1035.176788	25.511862
C:\cware\Projects\Whales\OpenTag\T1_speed_30July\M19.DSG	7-1-2013	13:57:34	103194.000000	10319.400000	1041.247410	25.349555
C:\cware\Projects\Whales\OpenTag\T1_speed_30July\M19.DSG	7-1-2013	13:57:34	103195.000000	10319.500000	1032.756402	25.394237
C:\cware\Projects\Whales\OpenTag\T1_speed_30July\M19.DSG	7-1-2013	13:57:34	103196.000000	10319.600000	1038.919031	25.365567
C:\cware\Projects\Whales\OpenTag\T1_speed_30July\M19.DSG	7-1-2013	13:57:34	103197.000000	10319.700000	1037.477364	25.357698
C:\cware\Projects\Whales\OpenTag\T1_speed_30July\M19.DSG	7-1-2013	13:57:34	103198.000000	10319.800000	1033.953397	25.367688
C:\cware\Projects\Whales\OpenTag\T1_speed_30July\M19.DSG	7-1-2013	13:57:34	103199.000000	10319.900000	1036.933577	25.476417
C:\cware\Projects\Whales\OpenTag\T1_speed_30July\M19.DSG	7-1-2013	13:57:34	103200.000000	10320.000000	1034.410352	25.367688
C:\cware\Projects\Whales\OpenTag\T1_speed_30July\M19.DSG	7-1-2013	13:57:34	103201.000000	10320.100000	1036.845137	25.363377
C:\cware\Projects\Whales\OpenTag\T1_speed_30July\M19.DSG	7-1-2013	13:57:34	103202.000000	10320.200000	1036.532310	25.461226
C:\cware\Projects\Whales\OpenTag\T1_speed_30July\M19.DSG	7-1-2013	13:57:34	103203.000000	10320.300000	1035.546510	25.397043
C:\cware\Projects\Whales\OpenTag\T1_speed_30July\M19.DSG	7-1-2013	13:57:34	103204.000000	10320.400000	1038.754707	25.315205
C:\cware\Projects\Whales\OpenTag\T1_speed_30July\M19.DSG	7-1-2013	13:57:34	103205.000000	10320.500000	1032.403997	25.553396
C:\cware\Projects\Whales\OpenTag\T1_speed_30July\M19.DSG	7-1-2013	13:57:34	103206.000000	10320.600000	1031.922998	25.551412
C:\cware\Projects\Whales\OpenTag\T1_speed_30July\M19.DSG	7-1-2013	13:57:34	103207.000000	10320.700000	1031.910908	25.550796
C:\cware\Projects\Whales\OpenTag\T1_speed_30July\M19.DSG	7-1-2013	13:57:34	103208.000000	10320.800000	1035.431131	25.377815
C:\cware\Projects\Whales\OpenTag\T1_speed_30July\M19.DSG	7-1-2013	13:57:34	103209.000000	10320.900000	1037.648772	25.390816
C:\cware\Projects\Whales\OpenTag\T1_speed_30July\M19.DSG	7-1-2013	13:57:34	103210.000000	10321.000000	1037.655295	25.345655
C:\cware\Projects\Whales\OpenTag\T1_speed_30July\M19.DSG	7-1-2013	13:57:34	103211.000000	10321.100000	1036.148161	25.405459
C:\cware\Projects\Whales\OpenTag\T1_speed_30July\M19.DSG	7-1-2013	13:57:34	103212.000000	10321.200000	1037.639463	25.324443
C:\cware\Projects\Whales\OpenTag\T1_speed_30July\M19.DSG	7-1-2013	13:57:34	103213.000000	10321.300000	1039.372842	25.552165
C:\cware\Projects\Whales\OpenTag\T1_speed_30July\M19.DSG	7-1-2013	13:57:34	103214.000000	10321.400000	1031.751263	25.290572
C:\cware\Projects\Whales\OpenTag\T1_speed_30July\M19.DSG	7-1-2013	13:57:34	103215.000000	10321.500000	1046.662842	25.395811
C:\cware\Projects\Whales\OpenTag\T1_speed_30July\M19.DSG	7-1-2013	13:57:34	103216.000000	10321.600000	1033.224326	25.541969
C:\cware\Projects\Whales\OpenTag\T1_speed_30July\M19.DSG	7-1-2013	13:57:34	103217.000000	10321.700000	1032.668562	25.541490
C:\cware\Projects\Whales\OpenTag\T1_speed_30July\M19.DSG	7-1-2013	13:57:34	103218.000000	10321.800000	1032.732464	25.450073
C:\cware\Projects\Whales\OpenTag\T1_speed_30July\M19.DSG	7-1-2013	13:57:34	103219.000000	10321.900000	1037.221980	25.053612
C:\cware\Projects\Whales\OpenTag\T1_speed_30July\M19.DSG	7-1-2013	13:57:34	103220.000000	10322.000000	1051.020299	25.370220
C:\cware\Projects\Whales\OpenTag\T1_speed_30July\M19.DSG	7-1-2013	13:57:34	103221.000000	10322.100000	1032.585079	24.873035
C:\cware\Projects\Whales\OpenTag\T1_speed_30July\M19.DSG	7-1-2013	13:57:34	103222.000000	10322.200000	1054.961533	24.846349
C:\cware\Projects\Whales\OpenTag\T1_speed_30July\M19.DSG	7-1-2013	13:57:34	103223.000000	10322.300000	1033.988642	24.937493
C:\cware\Projects\Whales\OpenTag\T1_speed_30July\M19.DSG	7-1-2013	13:57:34	103224.000000	10322.400000	1062.701019	24.934893
C:\cware\Projects\Whales\OpenTag\T1_speed_30July\M19.DSG	7-1-2013	13:57:34	103225.000000	10322.500000	1070.913496	25.056349
C:\cware\Projects\Whales\OpenTag\T1_speed_30July\M19.DSG	7-1-2013	13:57:34	103226.000000	10322.600000	1072.078962	24.968558
C:\cware\Projects\Whales\OpenTag\T1_speed_30July\M19.DSG	7-1-2013	13:57:34	103227.000000	10322.700000	1031.955259	25.160973
C:\cware\Projects\Whales\OpenTag\T1_speed_30July\M19.DSG	7-1-2013	13:57:34	103228.000000	10322.800000	1069.657715	25.545391
C:\cware\Projects\Whales\OpenTag\T1_speed_30July\M19.DSG	7-1-2013	13:57:34	103229.000000	10322.900000	1057.785794	25.310552
C:\cware\Projects\Whales\OpenTag\T1_speed_30July\M19.DSG	7-1-2013	13:57:34	103230.000000	10323.000000	1043.380260	25.419487
C:\cware\Projects\Whales\OpenTag\T1_speed_30July\M19.DSG	7-1-2013	13:57:34	103231.000000	10323.100000	1060.241868	25.481891
C:\cware\Projects\Whales\OpenTag\T1_speed_30July\M19.DSG	7-1-2013	13:57:34	103232.000000	10323.200000	1031.772968	25.555518
C:\cware\Projects\Whales\OpenTag\T1_speed_30July\M19.DSG	7-1-2013	13:57:34	103233.000000	10323.300000	1031.562239	25.499819
C:\cware\Projects\Whales\OpenTag\T1_speed_30July\M19.DSG	7-1-2013	13:57:34	103234.000000	10323.400000	1034.865069	25.314726
C:\cware\Projects\Whales\OpenTag\T1_speed_30July\M19.DSG	7-1-2013	13:57:34	103235.000000	10323.500000	1037.461092	25.367072
C:\cware\Projects\Whales\OpenTag\T1_speed_30July\M19.DSG	7-1-2013	13:57:34	103236.000000	10323.600000	1036.487936	25.361119
C:\cware\Projects\Whales\OpenTag\T1_speed_30July\M19.DSG	7-1-2013	13:57:34	103237.000000	10323.700000	1037.007352	25.477238
C:\cware\Projects\Whales\OpenTag\T1_speed_30July\M19.DSG	7-1-2013	13:57:34	103238.000000	10323.800000	1035.329328	25.355713
C:\cware\Projects\Whales\OpenTag\T1_speed_30July\M19.DSG	7-1-2013	13:57:34	103239.000000	10323.900000	1037.087873	25.432487
C:\cware\Projects\Whales\OpenTag\T1_speed_30July\M19.DSG	7-1-2013	13:57:34	103240.000000	10324.000000	1036.236760	25.371041
C:\cware\Projects\Whales\OpenTag\T1_speed_30July\M19.DSG	7-1-2013	13:57:34	103241.000000	10324.100000	1033.807704	25.361803
C:\cware\Projects\Whales\OpenTag\T1_speed_30July\M19.DSG	7-1-2013	13:57:34	103242.000000	10324.200000	1038.595661	25.549291
C:\cware\Projects\Whales\OpenTag\T1_speed_30July\M19.DSG	7-1-2013	13:57:34	103243.000000	10324.300000	1032.665452	25.548743
C:\cware\Projects\Whales\OpenTag\T1_speed_30July\M19.DSG	7-1-2013	13:57:34	103244.000000	10324.400000	1032.845017	25.302752
C:\cware\Projects\Whales\OpenTag\T1_speed_30July\M19.DSG	7-1-2013	13:57:34	103245.000000	10324.500000	1034.538865	25.297756
C:\cware\Projects\Whales\OpenTag\T1_speed_30July\M19.DSG	7-1-2013	13:57:34	103246.000000	10324.600000	1032.553874	25.549633
C:\cware\Projects\Whales\OpenTag\T1_speed_30July\M19.DSG	7-1-2013	13:57:34	103247.000000	10324.700000	1032.482566	25.312879
C:\cware\Projects\Whales\OpenTag\T1_speed_30July\M19.DSG	7-1-2013	13:57:34	103248.000000	10324.800000	1038.079392	25.483670
C:\cware\Projects\Whales\OpenTag\T1_speed_30July\M19.DSG	7-1-2013	13:57:34	103249.000000	10324.900000	1031.578954	25.432419
C:\cware\Projects\Whales\OpenTag\T1_speed_30July\M19.DSG	7-1-2013	13:57:34	103250.000000	10325.000000	1037.118501	25.359408
C:\cware\Projects\Whales\OpenTag\T1_speed_30July\M19.DSG	7-1-2013	13:57:34	103251.000000	10325.100000	1035.247424	25.403338
C:\cware\Projects\Whales\OpenTag\T1_speed_30July\M19.DSG	7-1-2013	13:57:34	103252.000000	10325.200000	1036.610940	25.450484
C:\cware\Projects\Whales\OpenTag\T1_speed_30July\M19.DSG	7-1-2013	13:57:34	103253.000000	10325.300000	1032.295152	25.547922
C:\cware\Projects\Whales\OpenTag\T1_speed_30July\M19.DSG	7-1-2013	13:57:34	103254.000000	10325.400000	1032.383224	25.544227
C:\cware\Projects\Whales\OpenTag\T1_speed_30July\M19.DSG	7-1-2013	13:57:34	103255.000000	10325.500000	1032.198870	25.541969
C:\cware\Projects\Whales\OpenTag\T1_speed_30July\M19.DSG	7-1-2013	13:57:34	103256.000000	10325.600000	1032.506157	25.545664
C:\cware\Projects\Whales\OpenTag\T1_speed_30July\M19.DSG	7-1-2013	13:57:34	103257.000000	10325.700000	1032.462482	25.302136
C:\cware\Projects\Whales\OpenTag\T1_speed_30July\M19.DSG	7-1-2013	13:57:34	103258.000000	10325.800000	1037.116202	25.305968
C:\cware\Projects\Whales\OpenTag\T1_speed_30July\M19.DSG	7-1-2013	13:57:34	103259.000000	10325.900000	1039.018344	25.394100
C:\cware\Projects\Whales\OpenTag\T1_speed_30July\M19.DSG	7-1-2013	13:57:34	103260.000000	10326.000000	1037.038455	25.461979
C:\cware\Projects\Whales\OpenTag\T1_speed_30July\M19.DSG	7-1-2013	13:57:34	103261.000000	10326.100000	1032.866581	25.454179
C:\cware\Projects\Whales\OpenTag\T1_speed_30July\M19.DSG	7-1-2013	13:57:34	103262.000000	10326.200000	1037.491561	25.323758
C:\cware\Projects\Whales\OpenTag\T1_speed_30July\M19.DSG	7-1-2013	13:57:34	103263.000000	10326.300000	1038.963982	25.316779
C:\cware\Projects\Whales\OpenTag\T1_speed_30July\M19.DSG	7-1-2013	13:57:34	103264.000000	10326.400000	1037.041076	25.426261
C:\cware\Projects\Whales\OpenTag\T1_speed_30July\M19.DSG	7-1-2013	13:57:34	103265.000000	10326.500000	1032.692773	25.542654
C:\cware\Projects\Whales\OpenTag\T1_speed_30July\M19.DSG	7-1-2013	13:57:34	103266.000000	10326.600000	1032.111725	25.457326
C:\cware\Projects\Whales\OpenTag\T1_speed_30July\M19.DSG	7-1-2013	13:57:34	103267.000000	10326.700000	1039.124994	25.285850
C:\cware\Projects\Whales\OpenTag\T1_speed_30July\M19.DSG	7-1-2013	13:57:34	103268.000000	10326.800000	1031.840264	25.284619
C:\cware\Projects\Whales\OpenTag\T1_speed_30July\M19.DSG	7-1-2013	13:57:34	103269.000000	10326.900000	1039.058684	25.296867
C:\cware\Projects\Whales\OpenTag\T1_speed_30July\M19.DSG	7-1-2013	13:57:34	103270.000000	10327.000000	1036.546412	25.545254
C:\cware\Projects\Whales\OpenTag\T1_speed_30July\M19.DSG	7-1-2013	13:57:34	103271.000000	10327.100000	1032.133154	25.321363
C:\cware\Projects\Whales\OpenTag\T1_speed_30July\M19.DSG	7-1-2013	13:57:34	103272.000000	10327.200000	1038.460329	25.429135
C:\cware\Projects\Whales\OpenTag\T1_speed_30July\M19.DSG	7-1-2013	13:57:34	103273.000000	10327.300000	1038.533162	25.372820
C:\cware\Projects\Whales\OpenTag\T1_speed_30July\M19.DSG	7-1-2013	13:57:34	103274.000000	10327.400000	1038.214450	25.367072
C:\cware\Projects\Whales\OpenTag\T1_speed_30July\M19.DSG	7-1-2013	13:57:34	103275.000000	10327.500000	1038.231728	25.325606
C:\cware\Projects\Whales\OpenTag\T1_speed_30July\M19.DSG	7-1-2013	13:57:34	103276.000000	10327.600000	1033.475506	25.445625
C:\cware\Projects\Whales\OpenTag\T1_speed_30July\M19.DSG	7-1-2013	13:57:34	103277.000000	10327.700000	1034.123711	25.315753
C:\cware\Projects\Whales\OpenTag\T1_speed_30July\M19.DSG	7-1-2013	13:57:34	103278.000000	10327.800000	1038.072749	25.381099
C:\cware\Projects\Whales\OpenTag\T1_speed_30July\M19.DSG	7-1-2013	13:57:34	103279.000000	10327.900000	1036.193642	25.297483
C:\cware\Projects\Whales\OpenTag\T1_speed_30July\M19.DSG	7-1-2013	13:57:34	103280.000000	10328.000000	1039.476738	25.331012
C:\cware\Projects\Whales\OpenTag\T1_speed_30July\M19.DSG	7-1-2013	13:57:34	103281.000000	10328.100000	1040.294538	25.534169
C:\cware\Projects\Whales\OpenTag\T1_speed_30July\M19.DSG	7-1-2013	13:57:34	103282.000000	10328.200000	1031.655697	25.540943
C:\cware\Projects\Whales\OpenTag\T1_speed_30July\M19.DSG	7-1-2013	13:57:34	103283.000000	10328.300000	1031.322589	25.539848
C:\cware\Projects\Whales\OpenTag\T1_speed_30July\M19.DSG	7-1-2013	13:57:34	103284.000000	10328.400000	1032.403914	25.266007
C:\cware\Projects\Whales\OpenTag\T1_speed_30July\M19.DSG	7-1-2013	13:57:34	103285.000000	10328.500000	1033.052390	25.308705
C:\cware\Projects\Whales\OpenTag\T1_speed_30July\M19.DSG	7-1-2013	13:57:34	103286.000000	10328.600000	1039.817333	25.403338
C:\cware\Projects\Whales\OpenTag\T1_speed_30July\M19.DSG	7-1-2013	13:57:34	103287.000000	10328.700000	1038.918394	25.307610
C:\cware\Projects\Whales\OpenTag\T1_speed_30July\M19.DSG	7-1-2013	13:57:34	103288.000000	10328.800000	1035.242370	25.386095
C:\cware\Projects\Whales\OpenTag\T1_speed_30July\M19.DSG	7-1-2013	13:57:34	103289.000000	10328.900000	1038.833574	25.303710
C:\cware\Projects\Whales\OpenTag\T1_speed_30July\M19.DSG	7-1-2013	13:57:34	103290.000000	10329.000000	1034.271774	25.287014
C:\cware\Projects\Whales\OpenTag\T1_speed_30July\M19.DSG	7-1-2013	13:57:34	103291.000000	10329.100000	1038.712333	25.268607
C:\cware\Projects\Whales\OpenTag\T1_speed_30July\M19.DSG	7-1-2013	13:57:34	103292.000000	10329.200000	1048.030765	25.215919
C:\cware\Projects\Whales\OpenTag\T1_speed_30July\M19.DSG	7-1-2013	13:57:34	103293.000000	10329.300000	1058.907329	25.216603
C:\cware\Projects\Whales\OpenTag\T1_speed_30July\M19.DSG	7-1-2013	13:57:34	103294.000000	10329.400000	1053.845977	25.344491
C:\cware\Projects\Whales\OpenTag\T1_speed_30July\M19.DSG	7-1-2013	13:57:34	103295.000000	10329.500000	1049.411886	25.251569
C:\cware\Projects\Whales\OpenTag\T1_speed_30July\M19.DSG	7-1-2013	13:57:34	103296.000000	10329.600000	1041.960322	25.267102
C:\cware\Projects\Whales\OpenTag\T1_speed_30July\M19.DSG	7-1-2013	13:57:34	103297.000000	10329.700000	1040.202732	25.277434
C:\cware\Projects\Whales\OpenTag\T1_speed_30July\M19.DSG	7-1-2013	13:57:34	103298.000000	10329.800000	1040.016528	25.279829
C:\cware\Projects\Whales\OpenTag\T1_speed_30July\M19.DSG	7-1-2013	13:57:34	103299.000000	10329.900000	1039.642239	25.408607
C:\cware\Projects\Whales\OpenTag\T1_speed_30July\M19.DSG	7-1-2013	13:57:34	103300.000000	10330.000000	1039.864338	25.319448
C:\cware\Projects\Whales\OpenTag\T1_speed_30July\M19.DSG	7-1-2013	13:57:34	103301.000000	10330.100000	1039.778242	25.527874
C:\cware\Projects\Whales\OpenTag\T1_speed_30July\M19.DSG	7-1-2013	13:57:34	103302.000000	10330.200000	1031.916122	25.538685
C:\cware\Projects\Whales\OpenTag\T1_speed_30July\M19.DSG	7-1-2013	13:57:34	103303.000000	10330.300000	1032.733093	25.535058
C:\cware\Projects\Whales\OpenTag\T1_speed_30July\M19.DSG	7-1-2013	13:57:34	103304.000000	10330.400000	1032.783010	25.533895
C:\cware\Projects\Whales\OpenTag\T1_speed_30July\M19.DSG	7-1-2013	13:57:34	103305.000000	10330.500000	1032.225668	25.537111
C:\cware\Projects\Whales\OpenTag\T1_speed_30July\M19.DSG	7-1-2013	13:57:34	103306.000000	10330.600000	1031.808341	25.502077
C:\cware\Projects\Whales\OpenTag\T1_speed_30July\M19.DSG	7-1-2013	13:57:34	103307.000000	10330.700000	1045.884790	25.395674
C:\cware\Projects\Whales\OpenTag\T1_speed_30July\M19.DSG	7-1-2013	13:57:34	103308.000000	10330.800000	1037.639680	25.264843
C:\cware\Projects\Whales\OpenTag\T1_speed_30July\M19.DSG	7-1-2013	13:57:34	103309.000000	10330.900000	1040.447182	25.463485
C:\cware\Projects\Whales\OpenTag\T1_speed_30July\M19.DSG	7-1-2013	13:57:34	103310.000000	10331.000000	1039.369940	25.290709
C:\cware\Projects\Whales\OpenTag\T1_speed_30July\M19.DSG	7-1-2013	13:57:34	103311.000000	10331.100000	1038.647210	25.306447
C:\cware\Projects\Whales\OpenTag\T1_speed_30July\M19.DSG	7-1-2013	13:57:34	103312.000000	10331.200000	1033.210048	25.430914
C:\cware\Projects\Whales\OpenTag\T1_speed_30July\M19.DSG	7-1-2013	13:57:34	103313.000000	10331.300000	1037.663986	25.502214
C:\cware\Projects\Whales\OpenTag\T1_speed_30July\M19.DSG	7-1-2013	13:57:34	103314.000000	10331.400000	1035.388750	25.302820
C:\cware\Projects\Whales\OpenTag\T1_speed_30July\M19.DSG	7-1-2013	13:57:34	103315.000000	10331.500000	1042.721892	25.246505
C:\cware\Projects\Whales\OpenTag\T1_speed_30July\M19.DSG	7-1-2013	13:57:34	103316.000000	10331.600000	1032.953368	25.539985
C:\cware\Projects\Whales\OpenTag\T1_speed_30July\M19.DSG	7-1-2013	13:57:34	103317.000000	10331.700000	1048.365915	25.461911
C:\cware\Projects\Whales\OpenTag\T1_speed_30July\M19.DSG	7-1-2013	13:57:34	103318.000000	10331.800000	1079.912347	25.050807
C:\cware\Projects\Whales\OpenTag\T1_speed_30July\M19.DSG	7-1-2013	13:57:34	103319.000000	10331.900000	1080.026836	25.116359
C:\cware\Projects\Whales\OpenTag\T1_speed_30July\M19.DSG	7-1-2013	13:57:34	103320.000000	10332.000000	1032.632231	25.539780
C:\cware\Projects\Whales\OpenTag\T1_speed_30July\M19.DSG	7-1-2013	13:57:34	103321.000000	10332.100000	1041.872899	25.299741
C:\cware\Projects\Whales\OpenTag\T1_speed_30July\M19.DSG	7-1-2013	13:57:34	103322.000000	10332.200000	1038.434695	25.312673
C:\cware\Projects\Whales\OpenTag\T1_speed_30July\M19.DSG	7-1-2013	13:57:34	103323.000000	10332.300000	1037.753862	25.316642
C:\cware\Projects\Whales\OpenTag\T1_speed_30July\M19.DSG	7-1-2013	13:57:34	103324.000000	10332.400000	1038.220177	25.323690
C:\cware\Projects\Whales\OpenTag\T1_speed_30July\M19.DSG	7-1-2013	13:57:34	103325.000000	10332.500000	1037.585890	25.334433
C:\cware\Projects\Whales\OpenTag\T1_speed_30July\M19.DSG	7-1-2013	13:57:34	103326.000000	10332.600000	1037.675394	25.327111
C:\cware\Projects\Whales\OpenTag\T1_speed_30July\M19.DSG	7-1-2013	13:57:34	103327.000000	10332.700000	1037.931857	25.422771
C:\cware\Projects\Whales\OpenTag\T1_speed_30July\M19.DSG	7-1-2013	13:57:34	103328.000000	10332.800000	1037.957381	25.361598
C:\cware\Projects\Whales\OpenTag\T1_speed_30July\M19.DSG	7-1-2013	13:57:34	103329.000000	10332.900000	1038.071313	25.295704
C:\cware\Projects\Whales\OpenTag\T1_speed_30July\M19.DSG	7-1-2013	13:57:34	103330.000000	10333.000000	1033.292162	25.296662
C:\cware\Projects\Whales\OpenTag\T1_speed_30July\M19.DSG	7-1-2013	13:57:34	103331.000000	10333.100000	1039.810660	25.270044
C:\cware\Projects\Whales\OpenTag\T1_speed_30July\M19.DSG	7-1-2013	13:57:34	103332.000000	10333.200000	1041.768556	25.252937
C:\cware\Projects\Whales\OpenTag\T1_speed_30July\M19.DSG	7-1-2013	13:57:34	103333.000000	10333.300000	1043.653354	25.263543
C:\cware\Projects\Whales\OpenTag\T1_speed_30July\M19.DSG	7-1-2013	13:57:34	103334.000000	10333.400000	1042.379213	25.269360
C:\cware\Projects\Whales\OpenTag\T1_speed_30July\M19.DSG	7-1-2013	13:57:34	103335.000000	10333.500000	1038.001122	25.315958
C:\cware\Projects\Whales\OpenTag\T1_speed_30July\M19.DSG	7-1-2013	13:57:34	103336.000000	10333.600000	1039.055644	25.482849
C:\cware\Projects\Whales\OpenTag\T1_speed_30July\M19.DSG	7-1-2013	13:57:34	103337.000000	10333.700000	1034.350528	25.479359
C:\cware\Projects\Whales\OpenTag\T1_speed_30July\M19.DSG	7-1-2013	13:57:34	103338.000000	10333.800000	1038.363994	25.304531
C:\cware\Projects\Whales\OpenTag\T1_speed_30July\M19.DSG	7-1-2013	13:57:34	103339.000000	10333.900000	1038.401689	25.481002
C:\cware\Projects\Whales\OpenTag\T1_speed_30July\M19.DSG	7-1-2013	13:57:34	103340.000000	10334.000000	1038.797410	25.301588
C:\cware\Projects\Whales\OpenTag\T1_speed_30July\M19.DSG	7-1-2013	13:57:34	103341.000000	10334.100000	1033.956719	25.301930
C:\cware\Projects\Whales\OpenTag\T1_speed_30July\M19.DSG	7-1-2013	13:57:34	103342.000000	10334.200000	1035.745485	25.481617
C:\cware\Projects\Whales\OpenTag\T1_speed_30July\M19.DSG	7-1-2013	13:57:34	103343.000000	10334.300000	1032.569957	25.540943
C:\cware\Projects\Whales\OpenTag\T1_speed_30July\M19.DSG	7-1-2013	13:57:34	103344.000000	10334.400000	1031.975687	25.543817
C:\cware\Projects\Whales\OpenTag\T1_speed_30July\M19.DSG	7-1-2013	13:57:34	103345.000000	10334.500000	1031.841050	25.540874
C:\cware\Projects\Whales\OpenTag\T1_speed_30July\M19.DSG	7-1-2013	13:57:34	103346.000000	10334.600000	1031.582129	25.539643
C:\cware\Projects\Whales\OpenTag\T1_speed_30July\M19.DSG	7-1-2013	13:57:34	103347.000000	10334.700000	1032.027079	25.539232
C:\cware\Projects\Whales\OpenTag\T1_speed_30July\M19.DSG	7-1-2013	13:57:34	103348.000000	10334.800000	1032.307336	25.289614
C:\cware\Projects\Whales\OpenTag\T1_speed_30July\M19.DSG	7-1-2013	13:57:34	103349.000000	10334.900000	1037.945947	25.300220
C:\cware\Projects\Whales\OpenTag\T1_speed_30July\M19.DSG	7-1-2013	13:57:34	103350.000000	10335.000000	1038.230986	25.327385
C:\cware\Projects\Whales\OpenTag\T1_speed_30July\M19.DSG	7-1-2013	13:57:34	103351.000000	10335.100000	1037.059735	25.352292
C:\cware\Projects\Whales\OpenTag\T1_speed_30July\M19.DSG	7-1-2013	13:57:34	103352.000000	10335.200000	1037.009063	25.502624
C:\cware\Projects\Whales\OpenTag\T1_speed_30July\M19.DSG	7-1-2013	13:57:34	103353.000000	10335.300000	1034.376611	25.447062
C:\cware\Projects\Whales\OpenTag\T1_speed_30July\M19.DSG	7-1-2013	13:57:34	103354.000000	10335.400000	1033.368838	25.348392
C:\cware\Projects\Whales\OpenTag\T1_speed_30July\M19.DSG	7-1-2013	13:57:34	103355.000000	10335.500000	1037.619985	25.371041
C:\cware\Projects\Whales\OpenTag\T1_speed_30July\M19.DSG	7-1-2013	13:57:34	103356.000000	10335.600000	1036.300431	25.454521
C:\cware\Projects\Whales\OpenTag\T1_speed_30July\M19.DSG	7-1-2013	13:57:34	103357.000000	10335.700000	1037.250102	25.546554
C:\cware\Projects\Whales\OpenTag\T1_speed_30July\M19.DSG	7-1-2013	13:57:34	103358.000000	10335.800000	1032.050141	25.543064
C:\cware\Projects\Whales\OpenTag\T1_speed_30July\M19.DSG	7-1-2013	13:57:34	103359.000000	10335.900000	1031.569125	25.541148
C:\cware\Projects\Whales\OpenTag\T1_speed_30July\M19.DSG	7-1-2013	13:57:34	103360.000000	10336.000000	1032.601455	25.467522
C:\cware\Projects\Whales\OpenTag\T1_speed_30July\M19.DSG	7-1-2013	13:57:34	103361.000000	10336.100000	1035.953258	25.545527
C:\cware\Projects\Whales\OpenTag\T1_speed_30July\M19.DSG	7-1-2013	13:57:34	103362.000000	10336.200000	1032.038875	25.540532
C:\cware\Projects\Whales\OpenTag\T1_speed_30July\M19.DSG	7-1-2013	13:57:34	103363.000000	10336.300000	1038.164080	25.310142
C:\cware\Projects\Whales\OpenTag\T1_speed_30July\M19.DSG	7-1-2013	13:57:34	103364.000000	10336.400000	1038.737951	25.325811
C:\cware\Projects\Whales\OpenTag\T1_speed_30July\M19.DSG	7-1-2013	13:57:34	103365.000000	10336.500000	1037.941679	25.488050
C:\cware\Projects\Whales\OpenTag\T1_speed_30July\M19.DSG	7-1-2013	13:57:34	103366.000000	10336.600000	1037.145759	25.471217
C:\cware\Projects\Whales\OpenTag\T1_speed_30July\M19.DSG	7-1-2013	13:57:34	103367.000000	10336.700000	1038.761730	25.298304
C:\cware\Projects\Whales\OpenTag\T1_speed_30July\M19.DSG	7-1-2013	13:57:34	103368.000000	10336.800000	1039.062318	25.288108
C:\cware\Projects\Whales\OpenTag\T1_speed_30July\M19.DSG	7-1-2013	13:57:34	103369.000000	10336.900000	1040.069233	25.481344
C:\cware\Projects\Whales\OpenTag\T1_speed_30July\M19.DSG	7-1-2013	13:57:34	103370.000000	10337.000000	1041.254304	25.272507
C:\cware\Projects\Whales\OpenTag\T1_speed_30July\M19.DSG	7-1-2013	13:57:34	103371.000000	10337.100000	1032.752758	25.546828
C:\cware\Projects\Whales\OpenTag\T1_speed_30July\M19.DSG	7-1-2013	13:57:34	103372.000000	10337.200000	1032.125177	25.282497
C:\cware\Projects\Whales\OpenTag\T1_speed_30July\M19.DSG	7-1-2013	13:57:34	103373.000000	10337.300000	1080.878713	25.000992
C:\cware\Projects\Whales\OpenTag\T1_speed_30July\M19.DSG	7-1-2013	13:57:34	103374.000000	10337.400000	1086.407583	25.476964
C:\cware\Projects\Whales\OpenTag\T1_speed_30July\M19.DSG	7-1-2013	13:57:34	103375.000000	10337.500000	1041.380806	25.054296
C:\cware\Projects\Whales\OpenTag\T1_speed_30July\M19.DSG	7-1-2013	13:57:34	103376.000000	10337.600000	1068.512223	24.935303
C:\cware\Projects\Whales\OpenTag\T1_speed_30July\M19.DSG	7-1-2013	13:57:34	103377.000000	10337.700000	1042.961417	25.325537
C:\cware\Projects\Whales\OpenTag\T1_speed_30July\M19.DSG	7-1-2013	13:57:34	103378.000000	10337.800000	1078.172381	24.900064
C:\cware\Projects\Whales\OpenTag\T1_speed_30July\M19.DSG	7-1-2013	13:57:34	103379.000000	10337.900000	1043.451074	25.549633
C:\cware\Projects\Whales\OpenTag\T1_speed_30July\M19.DSG	7-1-2013	13:57:34	103380.000000	10338.000000	1037.317354	25.150024
C:\cware\Projects\Whales\OpenTag\T1_speed_30July\M19.DSG	7-1-2013	13:57:34	103381.000000	10338.100000	1043.833584	25.550865
C:\cware\Projects\Whales\OpenTag\T1_speed_30July\M19.DSG	7-1-2013	13:57:34	103382.000000	10338.200000	1030.724806	25.351197
C:\cware\Projects\Whales\OpenTag\T1_speed_30July\M19.DSG	7-1-2013	13:57:34	103383.000000	10338.300000	1050.457189	25.547649
C:\cware\Projects\Whales\OpenTag\T1_speed_30July\M19.DSG	7-1-2013	13:57:34	103384.000000	10338.400000	1037.151921	25.544980
C:\cware\Projects\Whales\OpenTag\T1_speed_30July\M19.DSG	7-1-2013	13:57:34	103385.000000	10338.500000	1032.075410	25.541764
C:\cware\Projects\Whales\OpenTag\T1_speed_30July\M19.DSG	7-1-2013	13:57:34	103386.000000	10338.600000	1032.223663	25.484286
C:\cware\Projects\Whales\OpenTag\T1_speed_30July\M19.DSG	7-1-2013	13:57:34	103387.000000	10338.700000	1039.285900	25.314726
C:\cware\Projects\Whales\OpenTag\T1_speed_30July\M19.DSG	7-1-2013	13:57:34	103388.000000	10338.800000	1032.136655	25.542996
C:\cware\Projects\Whales\OpenTag\T1_speed_30July\M19.DSG	7-1-2013	13:57:34	103389.000000	10338.900000	1032.182760	25.407033
C:\cware\Projects\Whales\OpenTag\T1_speed_30July\M19.DSG	7-1-2013	13:57:34	103390.000000	10339.000000	1040.981282	25.275860
C:\cware\Projects\Whales\OpenTag\T1_speed_30July\M19.DSG	7-1-2013	13:57:34	103391.000000	10339.100000	1042.169976	25.267717
C:\cware\Projects\Whales\OpenTag\T1_speed_30July\M19.DSG	7-1-2013	13:57:34	103392.000000	10339.200000	1043.143496	25.455068
C:\cware\Projects\Whales\OpenTag\T1_speed_30July\M19.DSG	7-1-2013	13:57:34	103393.000000	10339.300000	1039.633542	25.459516
C:\cware\Projects\Whales\OpenTag\T1_speed_30July\M19.DSG	7-1-2013	13:57:34	103394.000000	10339.400000	1039.593422	25.287766
C:\cware\Projects\Whales\OpenTag\T1_speed_30July\M19.DSG	7-1-2013	13:57:34	103395.000000	10339.500000	1034.031250	25.387874
C:\cware\Projects\Whales\OpenTag\T1_speed_30July\M19.DSG	7-1-2013	13:57:34	103396.000000	10339.600000	1034.390686	25.297756
C:\cware\Projects\Whales\OpenTag\T1_speed_30July\M19.DSG	7-1-2013	13:57:34	103397.000000	10339.700000	1036.070453	25.326085
C:\cware\Projects\Whales\OpenTag\T1_speed_30July\M19.DSG	7-1-2013	13:57:34	103398.000000	10339.800000	1037.333090	25.348323
C:\cware\Projects\Whales\OpenTag\T1_speed_30July\M19.DSG	7-1-2013	13:57:34	103399.000000	10339.900000	1036.781922	25.366867
C:\cware\Projects\Whales\OpenTag\T1_speed_30July\M19.DSG	7-1-2013	13:57:34	103400.000000	10340.000000	1035.707222	25.455205
C:\cware\Projects\Whales\OpenTag\T1_speed_30July\M19.DSG	7-1-2013	13:57:34	103401.000000	10340.100000	1034.074566	25.518225
C:\cware\Projects\Whales\OpenTag\T1_speed_30July\M19.DSG	7-1-2013	13:57:34	103402.000000	10340.200000	1037.488340	25.360982
C:\cware\Projects\Whales\OpenTag\T1_speed_30July\M19.DSG	7-1-2013	13:57:34	103403.000000	10340.300000	1033.416727	25.380826
C:\cware\Projects\Whales\OpenTag\T1_speed_30July\M19.DSG	7-1-2013	13:57:34	103404.000000	10340.400000	1035.575469	25.416202
C:\cware\Projects\Whales\OpenTag\T1_speed_30July\M19.DSG	7-1-2013	13:57:34	103405.000000	10340.500000	1035.421299	25.547170
C:\cware\Projects\Whales\OpenTag\T1_speed_30July\M19.DSG	7-1-2013	13:57:34	103406.000000	10340.600000	1032.306772	25.549633
C:\cware\Projects\Whales\OpenTag\T1_speed_30July\M19.DSG	7-1-2013	13:57:34	103407.000000	10340.700000	1031.731684	25.536632
C:\cware\Projects\Whales\OpenTag\T1_speed_30July\M19.DSG	7-1-2013	13:57:34	103408.000000	10340.800000	1030.999223	25.459105
C:\cware\Projects\Whales\OpenTag\T1_speed_30July\M19.DSG	7-1-2013	13:57:34	103409.000000	10340.900000	1031.900203	25.546964
C:\cware\Projects\Whales\OpenTag\T1_speed_30July\M19.DSG	7-1-2013	13:57:34	103410.000000	10341.000000	1031.925561	25.545459
C:\cware\Projects\Whales\OpenTag\T1_speed_30July\M19.DSG	7-1-2013	13:57:34	103411.000000	10341.100000	1036.730000	25.343465
C:\cware\Projects\Whales\OpenTag\T1_speed_30July\M19.DSG	7-1-2013	13:57:34	103412.000000	10341.200000	1033.194509	25.351745
C:\cware\Projects\Whales\OpenTag\T1_speed_30July\M19.DSG	7-1-2013	13:57:34	103413.000000	10341.300000	1036.660200	25.480249
C:\cware\Projects\Whales\OpenTag\T1_speed_30July\M19.DSG	7-1-2013	13:57:34	103414.000000	10341.400000	1034.153060	25.507962
C:\cware\Projects\Whales\OpenTag\T1_speed_30July\M19.DSG	7-1-2013	13:57:34	103415.000000	10341.500000	1035.659502	25.421950
C:\cware\Projects\Whales\OpenTag\T1_speed_30July\M19.DSG	7-1-2013	13:57:34	103416.000000	10341.600000	1032.699485	25.440562
C:\cware\Projects\Whales\OpenTag\T1_speed_30July\M19.DSG	7-1-2013	13:57:34	103417.000000	10341.700000	1033.748620	25.413465
C:\cware\Projects\Whales\OpenTag\T1_speed_30July\M19.DSG	7-1-2013	13:57:34	103418.000000	10341.800000	1032.062437	25.543201
C:\cware\Projects\Whales\OpenTag\T1_speed_30July\M19.DSG	7-1-2013	13:57:34	103419.000000	10341.900000	1032.087264	25.542927
C:\cware\Projects\Whales\OpenTag\T1_speed_30July\M19.DSG	7-1-2013	13:57:34	103420.000000	10342.000000	1031.406946	25.544775
C:\cware\Projects\Whales\OpenTag\T1_speed_30July\M19.DSG	7-1-2013	13:57:34	103421.000000	10342.100000	1032.062113	25.543954
C:\cware\Projects\Whales\OpenTag\T1_speed_30July\M19.DSG	7-1-2013	13:57:34	103422.000000	10342.200000	1031.728235	25.544638
C:\cware\Projects\Whales\OpenTag\T1_speed_30July\M19.DSG	7-1-2013	13:57:34	103423.000000	10342.300000	1032.119435	25.439399
C:\cware\Projects\Whales\OpenTag\T1_speed_30July\M19.DSG	7-1-2013	13:57:34	103424.000000	10342.400000	1036.098179	25.465469
C:\cware\Projects\Whales\OpenTag\T1_speed_30July\M19.DSG	7-1-2013	13:57:34	103425.000000	10342.500000	1037.570226	25.430982
C:\cware\Projects\Whales\OpenTag\T1_speed_30July\M19.DSG	7-1-2013	13:57:34	103426.000000	10342.600000	1033.860647	25.498382
C:\cware\Projects\Whales\OpenTag\T1_speed_30July\M19.DSG	7-1-2013	13:57:34	103427.000000	10342.700000	1037.953441	25.311852
C:\cware\Projects\Whales\OpenTag\T1_speed_30July\M19.DSG	7-1-2013	13:57:34	103428.000000	10342.800000	1038.909255	25.418871
C:\cware\Projects\Whales\OpenTag\T1_speed_30July\M19.DSG	7-1-2013	13:57:34	103429.000000	10342.900000	1040.092732	25.274697
C:\cware\Projects\Whales\OpenTag\T1_speed_30July\M19.DSG	7-1-2013	13:57:34	103430.000000	10343.000000	1032.100149	25.541696
C:\cware\Projects\Whales\OpenTag\T1_speed_30July\M19.DSG	7-1-2013	13:57:34	103431.000000	10343.100000	1032.272941	25.542106
C:\cware\Projects\Whales\OpenTag\T1_speed_30July\M19.DSG	7-1-2013	13:57:34	103432.000000	10343.200000	1032.136684	25.542927
C:\cware\Projects\Whales\OpenTag\T1_speed_30July\M19.DSG	7-1-2013	13:57:34	103433.000000	10343.300000	1032.483385	25.541148
C:\cware\Projects\Whales\OpenTag\T1_speed_30July\M19.DSG	7-1-2013	13:57:34	103434.000000	10343.400000	1032.409638	25.540259
C:\cware\Projects\Whales\OpenTag\T1_speed_30July\M19.DSG	7-1-2013	13:57:34	103435.000000	10343.500000	1032.656705	25.540327
C:\cware\Projects\Whales\OpenTag\T1_speed_30July\M19.DSG	7-1-2013	13:57:34	103436.000000	10343.600000	1032.557984	25.540053
C:\cware\Projects\Whales\OpenTag\T1_speed_30July\M19.DSG	7-1-2013	13:57:34	103437.000000	10343.700000	1032.483708	25.540395
C:\cware\Projects\Whales\OpenTag\T1_speed_30July\M19.DSG	7-1-2013	13:57:34	103438.000000	10343.800000	1032.620228	25.538959
C:\cware\Projects\Whales\OpenTag\T1_speed_30July\M19.DSG	7-1-2013	13:57:34	103439.000000	10343.900000	1031.953215	25.538616
C:\cware\Projects\Whales\OpenTag\T1_speed_30July\M19.DSG	7-1-2013	13:57:34	103440.000000	10344.000000	1032.533157	25.540327
C:\cware\Projects\Whales\OpenTag\T1_speed_30July\M19.DSG	7-1-2013	13:57:34	103441.000000	10344.100000	1032.013871	25.541217
C:\cware\Projects\Whales\OpenTag\T1_speed_30July\M19.DSG	7-1-2013	13:57:34	103442.000000	10344.200000	1031.731684	25.536632
C:\cware\Projects\Whales\OpenTag\T1_speed_30July\M19.DSG	7-1-2013	13:57:34	103443.000000	10344.300000	1031.793546	25.536427
C:\cware\Projects\Whales\OpenTag\T1_speed_30July\M19.DSG	7-1-2013	13:57:34	103444.000000	10344.400000	1083.672884	25.062234
C:\cware\Projects\Whales\OpenTag\T1_speed_30July\M19.DSG	7-1-2013	13:57:34	103445.000000	10344.500000	1067.247459	25.267991
C:\cware\Projects\Whales\OpenTag\T1_speed_30July\M19.DSG	7-1-2013	13:57:34	103446.000000	10344.600000	1075.903431	24.933661
C:\cware\Projects\Whales\OpenTag\T1_speed_30July\M19.DSG	7-1-2013	13:57:34	103447.000000	10344.700000	1070.269785	24.919360
C:\cware\Projects\Whales\OpenTag\T1_speed_30July\M19.DSG	7-1-2013	13:57:34	103448.000000	10344.800000	1068.945164	24.932156
C:\cware\Projects\Whales\OpenTag\T1_speed_30July\M19.DSG	7-1-2013	13:57:34	103449.000000	10344.900000	1072.674112	24.923944
C:\cware\Projects\Whales\OpenTag\T1_speed_30July\M19.DSG	7-1-2013	13:57:34	103450.000000	10345.000000	1045.839683	25.539438
C:\cware\Projects\Whales\OpenTag\T1_speed_30July\M19.DSG	7-1-2013	13:57:34	103451.000000	10345.100000	1031.682059	25.537111
C:\cware\Projects\Whales\OpenTag\T1_speed_30July\M19.DSG	7-1-2013	13:57:34	103452.000000	10345.200000	1087.399038	25.105753
C:\cware\Projects\Whales\OpenTag\T1_speed_30July\M19.DSG	7-1-2013	13:57:34	103453.000000	10345.300000	1084.216289	25.413739
C:\cware\Projects\Whales\OpenTag\T1_speed_30July\M19.DSG	7-1-2013	13:57:34	103454.000000	10345.400000	1051.362892	25.251090
C:\cware\Projects\Whales\OpenTag\T1_speed_30July\M19.DSG	7-1-2013	13:57:34	103455.000000	10345.500000	1034.728875	25.199223
C:\cware\Projects\Whales\OpenTag\T1_speed_30July\M19.DSG	7-1-2013	13:57:34	103456.000000	10345.600000	1069.351905	25.501050
C:\cware\Projects\Whales\OpenTag\T1_speed_30July\M19.DSG	7-1-2013	13:57:34	103457.000000	10345.700000	1031.927180	25.541696
C:\cware\Projects\Whales\OpenTag\T1_speed_30July\M19.DSG	7-1-2013	13:57:34	103458.000000	10345.800000	1032.089383	25.538001
C:\cware\Projects\Whales\OpenTag\T1_speed_30July\M19.DSG	7-1-2013	13:57:34	103459.000000	10345.900000	1081.465308	25.057239
C:\cware\Projects\Whales\OpenTag\T1_speed_30July\M19.DSG	7-1-2013	13:57:34	103460.000000	10346.000000	1078.946839	24.984091
C:\cware\Projects\Whales\OpenTag\T1_speed_30July\M19.DSG	7-1-2013	13:57:34	103461.000000	10346.100000	1078.828999	25.004824
C:\cware\Projects\Whales\OpenTag\T1_speed_30July\M19.DSG	7-1-2013	13:57:34	103462.000000	10346.200000	1033.300497	25.046290
C:\cware\Projects\Whales\OpenTag\T1_speed_30July\M19.DSG	7-1-2013	13:57:34	103463.000000	10346.300000	1042.717701	25.408607
C:\cware\Projects\Whales\OpenTag\T1_speed_30July\M19.DSG	7-1-2013	13:57:34	103464.000000	10346.400000	1032.423373	25.537043
C:\cware\Projects\Whales\OpenTag\T1_speed_30July\M19.DSG	7-1-2013	13:57:34	103465.000000	10346.500000	1074.825645	25.277297
C:\cware\Projects\Whales\OpenTag\T1_speed_30July\M19.DSG	7-1-2013	13:57:34	103466.000000	10346.600000	1078.483966	25.003319
C:\cware\Projects\Whales\OpenTag\T1_speed_30July\M19.DSG	7-1-2013	13:57:34	103467.000000	10346.700000	1081.175809	25.228167
C:\cware\Projects\Whales\OpenTag\T1_speed_30July\M19.DSG	7-1-2013	13:57:34	103468.000000	10346.800000	1036.906087	25.071129
C:\cware\Projects\Whales\OpenTag\T1_speed_30July\M19.DSG	7-1-2013	13:57:34	103469.000000	10346.900000	1061.607298	24.956652
C:\cware\Projects\Whales\OpenTag\T1_speed_30July\M19.DSG	7-1-2013	13:57:34	103470.000000	10347.000000	1059.295425	25.335528
C:\cware\Projects\Whales\OpenTag\T1_speed_30July\M19.DSG	7-1-2013	13:57:34	103471.000000	10347.100000	1068.475209	24.900064
C:\cware\Projects\Whales\OpenTag\T1_speed_30July\M19.DSG	7-1-2013	13:57:34	103472.000000	10347.200000	1052.719948	25.478744
C:\cware\Projects\Whales\OpenTag\T1_speed_30July\M19.DSG	7-1-2013	13:57:34	103473.000000	10347.300000	1044.180401	24.936877
C:\cware\Projects\Whales\OpenTag\T1_speed_30July\M19.DSG	7-1-2013	13:57:34	103474.000000	10347.400000	1070.700478	24.922644
C:\cware\Projects\Whales\OpenTag\T1_speed_30July\M19.DSG	7-1-2013	13:57:34	103475.000000	10347.500000	1045.498274	24.942693
C:\cware\Projects\Whales\OpenTag\T1_speed_30July\M19.DSG	7-1-2013	13:57:34	103476.000000	10347.600000	1075.246266	25.385547
C:\cware\Projects\Whales\OpenTag\T1_speed_30July\M19.DSG	7-1-2013	13:57:34	103477.000000	10347.700000	1083.713884	25.322937
C:\cware\Projects\Whales\OpenTag\T1_speed_30July\M19.DSG	7-1-2013	13:57:34	103478.000000	10347.800000	1038.796511	25.244316
C:\cware\Projects\Whales\OpenTag\T1_speed_30July\M19.DSG	7-1-2013	13:57:34	103479.000000	10347.900000	1087.908137	25.417707
C:\cware\Projects\Whales\OpenTag\T1_speed_30July\M19.DSG	7-1-2013	13:57:34	103480.000000	10348.000000	1065.070803	25.036095
C:\cware\Projects\Whales\OpenTag\T1_speed_30July\M19.DSG	7-1-2013	13:57:34	103481.000000	10348.100000	1077.876526	25.537043
C:\cware\Projects\Whales\OpenTag\T1_speed_30July\M19.DSG	7-1-2013	13:57:34	103482.000000	10348.200000	1032.122358	25.547512
C:\cware\Projects\Whales\OpenTag\T1_speed_30July\M19.DSG	7-1-2013	13:57:34	103483.000000	10348.300000	1032.245467	25.548538
C:\cware\Projects\Whales\OpenTag\T1_speed_30July\M19.DSG	7-1-2013	13:57:34	103484.000000	10348.400000	1032.517602	25.547786
C:\cware\Projects\Whales\OpenTag\T1_speed_30July\M19.DSG	7-1-2013	13:57:34	103485.000000	10348.500000	1032.267260	25.526573
C:\cware\Projects\Whales\OpenTag\T1_speed_30July\M19.DSG	7-1-2013	13:57:34	103486.000000	10348.600000	1081.945428	25.408128
C:\cware\Projects\Whales\OpenTag\T1_speed_30July\M19.DSG	7-1-2013	13:57:34	103487.000000	10348.700000	1086.395197	25.277981
C:\cware\Projects\Whales\OpenTag\T1_speed_30July\M19.DSG	7-1-2013	13:57:34	103488.000000	10348.800000	1086.941471	25.068666
C:\cware\Projects\Whales\OpenTag\T1_speed_30July\M19.DSG	7-1-2013	13:57:34	103489.000000	10348.900000	1082.123901	25.081804
C:\cware\Projects\Whales\OpenTag\T1_speed_30July\M19.DSG	7-1-2013	13:57:34	103490.000000	10349.000000	1080.446441	25.040269
C:\cware\Projects\Whales\OpenTag\T1_speed_30July\M19.DSG	7-1-2013	13:57:34	103491.000000	10349.100000	1076.266260	25.029800
C:\cware\Projects\Whales\OpenTag\T1_speed_30July\M19.DSG	7-1-2013	13:57:34	103492.000000	10349.200000	1079.102321	25.415244
C:\cware\Projects\Whales\OpenTag\T1_speed_30July\M19.DSG	7-1-2013	13:57:34	103493.000000	10349.300000	1047.125810	25.474091
C:\cware\Projects\Whales\OpenTag\T1_speed_30July\M19.DSG	7-1-2013	13:57:34	103494.000000	10349.400000	1058.418119	25.237336
C:\cware\Projects\Whales\OpenTag\T1_speed_30July\M19.DSG	7-1-2013	13:57:34	103495.000000	10349.500000	1052.530715	25.200318
C:\cware\Projects\Whales\OpenTag\T1_speed_30July\M19.DSG	7-1-2013	13:57:34	103496.000000	10349.600000	1078.964923	25.230904
C:\cware\Projects\Whales\OpenTag\T1_speed_30July\M19.DSG	7-1-2013	13:57:34	103497.000000	10349.700000	1085.296703	25.158099
C:\cware\Projects\Whales\OpenTag\T1_speed_30July\M19.DSG	7-1-2013	13:57:34	103498.000000	10349.800000	1085.450618	25.179106
C:\cware\Projects\Whales\OpenTag\T1_speed_30July\M19.DSG	7-1-2013	13:57:34	103499.000000	10349.900000	1032.834524	25.557844
C:\cware\Projects\Whales\OpenTag\T1_speed_30July\M19.DSG	7-1-2013	13:57:34	103500.000000	10350.000000	1032.773363	25.556407
C:\cware\Projects\Whales\OpenTag\T1_speed_30July\M19.DSG	7-1-2013	13:57:34	103501.000000	10350.100000	1031.685272	25.558323
C:\cware\Projects\Whales\OpenTag\T1_speed_30July\M19.DSG	7-1-2013	13:57:34	103502.000000	10350.200000	1032.402734	25.556339
C:\cware\Projects\Whales\OpenTag\T1_speed_30July\M19.DSG	7-1-2013	13:57:34	103503.000000	10350.300000	1033.894628	25.302752
C:\cware\Projects\Whales\OpenTag\T1_speed_30July\M19.DSG	7-1-2013	13:57:34	103504.000000	10350.400000	1034.156883	25.324853
C:\cware\Projects\Whales\OpenTag\T1_speed_30July\M19.DSG	7-1-2013	13:57:34	103505.000000	10350.500000	1034.133523	25.350718
C:\cware\Projects\Whales\OpenTag\T1_speed_30July\M19.DSG	7-1-2013	13:57:34	103506.000000	10350.600000	1037.843967	25.426192
C:\cware\Projects\Whales\OpenTag\T1_speed_30July\M19.DSG	7-1-2013	13:57:34	103507.000000	10350.700000	1036.877536	25.374462
C:\cware\Projects\Whales\OpenTag\T1_speed_30July\M19.DSG	7-1-2013	13:57:34	103508.000000	10350.800000	1037.524188	25.363856
C:\cware\Projects\Whales\OpenTag\T1_speed_30July\M19.DSG	7-1-2013	13:57:34	103509.000000	10350.900000	1035.472437	25.338538
C:\cware\Projects\Whales\OpenTag\T1_speed_30July\M19.DSG	7-1-2013	13:57:34	103510.000000	10351.000000	1032.695215	25.335322
C:\cware\Projects\Whales\OpenTag\T1_speed_30July\M19.DSG	7-1-2013	13:57:34	103511.000000	10351.100000	1038.841659	25.313973
C:\cware\Projects\Whales\OpenTag\T1_speed_30July\M19.DSG	7-1-2013	13:57:34	103512.000000	10351.200000	1035.980000	25.306310
C:\cware\Projects\Whales\OpenTag\T1_speed_30July\M19.DSG	7-1-2013	13:57:34	103513.000000	10351.300000	1041.107166	25.300083
C:\cware\Projects\Whales\OpenTag\T1_speed_30July\M19.DSG	7-1-2013	13:57:34	103514.000000	10351.400000	1032.836312	25.553670
C:\cware\Projects\Whales\OpenTag\T1_speed_30July\M19.DSG	7-1-2013	13:57:34	103515.000000	10351.500000	1032.043489	25.558528
C:\cware\Projects\Whales\OpenTag\T1_speed_30July\M19.DSG	7-1-2013	13:57:34	103516.000000	10351.600000	1032.994352	25.559692
C:\cware\Projects\Whales\OpenTag\T1_speed_30July\M19.DSG	7-1-2013	13:57:34	103517.000000	10351.700000	1031.646525	25.562223
C:\cware\Projects\Whales\OpenTag\T1_speed_30July\M19.DSG	7-1-2013	13:57:34	103518.000000	10351.800000	1032.240410	25.560308
C:\cware\Projects\Whales\OpenTag\T1_speed_30July\M19.DSG	7-1-2013	13:57:34	103519.000000	10351.900000	1032.636239	25.386437
C:\cware\Projects\Whales\OpenTag\T1_speed_30July\M19.DSG	7-1-2013	13:57:34	103520.000000	10352.000000	1044.194564	25.268675
C:\cware\Projects\Whales\OpenTag\T1_speed_30July\M19.DSG	7-1-2013	13:57:34	103521.000000	10352.100000	1047.874937	25.266554
C:\cware\Projects\Whales\OpenTag\T1_speed_30July\M19.DSG	7-1-2013	13:57:34	103522.000000	10352.200000	1035.871289	25.300562
C:\cware\Projects\Whales\OpenTag\T1_speed_30July\M19.DSG	7-1-2013	13:57:34	103523.000000	10352.300000	1040.699250	25.301109
C:\cware\Projects\Whales\OpenTag\T1_speed_30July\M19.DSG	7-1-2013	13:57:34	103524.000000	10352.400000	1038.694642	25.311168
C:\cware\Projects\Whales\OpenTag\T1_speed_30July\M19.DSG	7-1-2013	13:57:34	103525.000000	10352.500000	1035.978990	25.308705
C:\cware\Projects\Whales\OpenTag\T1_speed_30July\M19.DSG	7-1-2013	13:57:34	103526.000000	10352.600000	1039.162243	25.315137
C:\cware\Projects\Whales\OpenTag\T1_speed_30July\M19.DSG	7-1-2013	13:57:34	103527.000000	10352.700000	1035.864835	25.520826
C:\cware\Projects\Whales\OpenTag\T1_speed_30July\M19.DSG	7-1-2013	13:57:34	103528.000000	10352.800000	1039.145512	25.385273
C:\cware\Projects\Whales\OpenTag\T1_speed_30July\M19.DSG	7-1-2013	13:57:34	103529.000000	10352.900000	1040.097344	25.293446
C:\cware\Projects\Whales\OpenTag\T1_speed_30July\M19.DSG	7-1-2013	13:57:34	103530.000000	10353.000000	1032.052695	25.565850
C:\cware\Projects\Whales\OpenTag\T1_speed_30July\M19.DSG	7-1-2013	13:57:34	103531.000000	10353.100000	1070.780311	25.048891
C:\cware\Projects\Whales\OpenTag\T1_speed_30July\M19.DSG	7-1-2013	13:57:34	103532.000000	10353.200000	1076.674520	25.436114
C:\cware\Projects\Whales\OpenTag\T1_speed_30July\M19.DSG	7-1-2013	13:57:34	103533.000000	10353.300000	1077.658986	25.522331
C:\cware\Projects\Whales\OpenTag\T1_speed_30July\M19.DSG	7-1-2013	13:57:34	103534.000000	10353.400000	1071.130170	24.893016
C:\cware\Projects\Whales\OpenTag\T1_speed_30July\M19.DSG	7-1-2013	13:57:34	103535.000000	10353.500000	1057.066107	25.484491
C:\cware\Projects\Whales\OpenTag\T1_speed_30July\M19.DSG	7-1-2013	13:57:34	103536.000000	10353.600000	1048.618249	24.884326
C:\cware\Projects\Whales\OpenTag\T1_speed_30July\M19.DSG	7-1-2013	13:57:34	103537.000000	10353.700000	1053.018936	24.925792
C:\cware\Projects\Whales\OpenTag\T1_speed_30July\M19.DSG	7-1-2013	13:57:34	103538.000000	10353.800000	1033.485851	25.566055
C:\cware\Projects\Whales\OpenTag\T1_speed_30July\M19.DSG	7-1-2013	13:57:34	103539.000000	10353.900000	1076.628233	24.980328
C:\cware\Projects\Whales\OpenTag\T1_speed_30July\M19.DSG	7-1-2013	13:57:34	103540.000000	10354.000000	1065.426315	25.215782
C:\cware\Projects\Whales\OpenTag\T1_speed_30July\M19.DSG	7-1-2013	13:57:34	103541.000000	10354.100000	1083.059810	25.438304
C:\cware\Projects\Whales\OpenTag\T1_speed_30July\M19.DSG	7-1-2013	13:57:34	103542.000000	10354.200000	1038.483617	25.076535
C:\cware\Projects\Whales\OpenTag\T1_speed_30July\M19.DSG	7-1-2013	13:57:34	103543.000000	10354.300000	1086.183847	25.083993
C:\cware\Projects\Whales\OpenTag\T1_speed_30July\M19.DSG	7-1-2013	13:57:34	103544.000000	10354.400000	1039.482186	25.526779
C:\cware\Projects\Whales\OpenTag\T1_speed_30July\M19.DSG	7-1-2013	13:57:34	103545.000000	10354.500000	1033.565751	25.060934
C:\cware\Projects\Whales\OpenTag\T1_speed_30July\M19.DSG	7-1-2013	13:57:34	103546.000000	10354.600000	1064.960596	24.930240
C:\cware\Projects\Whales\OpenTag\T1_speed_30July\M19.DSG	7-1-2013	13:57:34	103547.000000	10354.700000	1068.178114	25.395811
C:\cware\Projects\Whales\OpenTag\T1_speed_30July\M19.DSG	7-1-2013	13:57:34	103548.000000	10354.800000	1061.120586	24.937972
C:\cware\Projects\Whales\OpenTag\T1_speed_30July\M19.DSG	7-1-2013	13:57:34	103549.000000	10354.900000	1058.940753	24.927024
C:\cware\Projects\Whales\OpenTag\T1_speed_30July\M19.DSG	7-1-2013	13:57:34	103550.000000	10355.000000	1035.476976	25.035890
C:\cware\Projects\Whales\OpenTag\T1_speed_30July\M19.DSG	7-1-2013	13:57:34	103551.000000	10355.100000	1048.626851	25.395264
C:\cware\Projects\Whales\OpenTag\T1_speed_30July\M19.DSG	7-1-2013	13:57:34	103552.000000	10355.200000	1032.857100	25.245753
C:\cware\Projects\Whales\OpenTag\T1_speed_30July\M19.DSG	7-1-2013	13:57:34	103553.000000	10355.300000	1077.768785	25.039106
C:\cware\Projects\Whales\OpenTag\T1_speed_30July\M19.DSG	7-1-2013	13:57:34	103554.000000	10355.400000	1050.294219	25.490308
C:\cware\Projects\Whales\OpenTag\T1_speed_30July\M19.DSG	7-1-2013	13:57:34	103555.000000	10355.500000	1038.800252	25.502898
C:\cware\Projects\Whales\OpenTag\T1_speed_30July\M19.DSG	7-1-2013	13:57:34	103556.000000	10355.600000	1045.766137	25.260054
C:\cware\Projects\Whales\OpenTag\T1_speed_30July\M19.DSG	7-1-2013	13:57:34	103557.000000	10355.700000	1064.647182	25.253964
C:\cware\Projects\Whales\OpenTag\T1_speed_30July\M19.DSG	7-1-2013	13:57:34	103558.000000	10355.800000	1081.532698	25.578167
C:\cware\Projects\Whales\OpenTag\T1_speed_30July\M19.DSG	7-1-2013	13:57:34	103559.000000	10355.900000	1032.321328	25.170894
C:\cware\Projects\Whales\OpenTag\T1_speed_30July\M19.DSG	7-1-2013	13:57:34	103560.000000	10356.000000	1075.336284	25.079819
C:\cware\Projects\Whales\OpenTag\T1_speed_30July\M19.DSG	7-1-2013	13:57:34	103561.000000	10356.100000	1052.403935	25.176916
C:\cware\Projects\Whales\OpenTag\T1_speed_30July\M19.DSG	7-1-2013	13:57:34	103562.000000	10356.200000	1073.176779	25.042322
C:\cware\Projects\Whales\OpenTag\T1_speed_30July\M19.DSG	7-1-2013	13:57:34	103563.000000	10356.300000	1063.260146	25.094736
C:\cware\Projects\Whales\OpenTag\T1_speed_30July\M19.DSG	7-1-2013	13:57:34	103564.000000	10356.400000	1032.205907	25.583093
C:\cware\Projects\Whales\OpenTag\T1_speed_30July\M19.DSG	7-1-2013	13:57:34	103565.000000	10356.500000	1062.472740	25.495850
C:\cware\Projects\Whales\OpenTag\T1_speed_30July\M19.DSG	7-1-2013	13:57:34	103566.000000	10356.600000	1043.608162	25.314179
C:\cware\Projects\Whales\OpenTag\T1_speed_30July\M19.DSG	7-1-2013	13:57:34	103567.000000	10356.700000	1039.637701	25.329985
C:\cware\Projects\Whales\OpenTag\T1_speed_30July\M19.DSG	7-1-2013	13:57:34	103568.000000	10356.800000	1040.062653	25.317668
C:\cware\Projects\Whales\OpenTag\T1_speed_30July\M19.DSG	7-1-2013	13:57:34	103569.000000	10356.900000	1039.374664	25.309115
C:\cware\Projects\Whales\OpenTag\T1_speed_30July\M19.DSG	7-1-2013	13:57:34	103570.000000	10357.000000	1032.144862	25.581383
C:\cware\Projects\Whales\OpenTag\T1_speed_30July\M19.DSG	7-1-2013	13:57:34	103571.000000	10357.100000	1032.341088	25.584804
C:\cware\Projects\Whales\OpenTag\T1_speed_30July\M19.DSG	7-1-2013	13:57:34	103572.000000	10357.200000	1032.847364	25.585557
C:\cware\Projects\Whales\OpenTag\T1_speed_30July\M19.DSG	7-1-2013	13:57:34	103573.000000	10357.300000	1032.501776	25.584667
C:\cware\Projects\Whales\OpenTag\T1_speed_30July\M19.DSG	7-1-2013	13:57:34	103574.000000	10357.400000	1032.946518	25.354071
C:\cware\Projects\Whales\OpenTag\T1_speed_30July\M19.DSG	7-1-2013	13:57:34	103575.000000	10357.500000	1038.150617	25.372067
C:\cware\Projects\Whales\OpenTag\T1_speed_30July\M19.DSG	7-1-2013	13:57:34	103576.000000	10357.600000	1037.307165	25.410249
C:\cware\Projects\Whales\OpenTag\T1_speed_30July\M19.DSG	7-1-2013	13:57:34	103577.000000	10357.700000	1036.210283	25.433924
C:\cware\Projects\Whales\OpenTag\T1_speed_30July\M19.DSG	7-1-2013	13:57:34	103578.000000	10357.800000	1034.080276	25.504814
C:\cware\Projects\Whales\OpenTag\T1_speed_30July\M19.DSG	7-1-2013	13:57:34	103579.000000	10357.900000	1034.918599	25.538069
C:\cware\Projects\Whales\OpenTag\T1_speed_30July\M19.DSG	7-1-2013	13:57:34	103580.000000	10358.000000	1032.340127	25.443230
C:\cware\Projects\Whales\OpenTag\T1_speed_30July\M19.DSG	7-1-2013	13:57:34	103581.000000	10358.100000	1035.546468	25.543338
C:\cware\Projects\Whales\OpenTag\T1_speed_30July\M19.DSG	7-1-2013	13:57:34	103582.000000	10358.200000	1035.848354	25.530611
C:\cware\Projects\Whales\OpenTag\T1_speed_30July\M19.DSG	7-1-2013	13:57:34	103583.000000	10358.300000	1034.168737	25.587267
C:\cware\Projects\Whales\OpenTag\T1_speed_30July\M19.DSG	7-1-2013	13:57:34	103584.000000	10358.400000	1031.968610	25.588978
C:\cware\Projects\Whales\OpenTag\T1_speed_30July\M19.DSG	7-1-2013	13:57:34	103585.000000	10358.500000	1032.636548	25.587336
C:\cware\Projects\Whales\OpenTag\T1_speed_30July\M19.DSG	7-1-2013	13:57:34	103586.000000	10358.600000	1031.659971	25.588362
C:\cware\Projects\Whales\OpenTag\T1_speed_30July\M19.DSG	7-1-2013	13:57:34	103587.000000	10358.700000	1031.477400	25.524657
C:\cware\Projects\Whales\OpenTag\T1_speed_30July\M19.DSG	7-1-2013	13:57:34	103588.000000	10358.800000	1038.007245	25.449320
C:\cware\Projects\Whales\OpenTag\T1_speed_30July\M19.DSG	7-1-2013	13:57:34	103589.000000	10358.900000	1038.095482	25.385821
C:\cware\Projects\Whales\OpenTag\T1_speed_30July\M19.DSG	7-1-2013	13:57:34	103590.000000	10359.000000	1033.548515	25.419281
C:\cware\Projects\Whales\OpenTag\T1_speed_30July\M19.DSG	7-1-2013	13:57:34	103591.000000	10359.100000	1036.778300	25.404912
C:\cware\Projects\Whales\OpenTag\T1_speed_30July\M19.DSG	7-1-2013	13:57:34	103592.000000	10359.200000	1032.295334	25.432487
C:\cware\Projects\Whales\OpenTag\T1_speed_30July\M19.DSG	7-1-2013	13:57:34	103593.000000	10359.300000	1037.320228	25.379047
C:\cware\Projects\Whales\OpenTag\T1_speed_30July\M19.DSG	7-1-2013	13:57:34	103594.000000	10359.400000	1037.359234	25.403885
C:\cware\Projects\Whales\OpenTag\T1_speed_30July\M19.DSG	7-1-2013	13:57:34	103595.000000	10359.500000	1037.725363	25.384863
C:\cware\Projects\Whales\OpenTag\T1_speed_30July\M19.DSG	7-1-2013	13:57:34	103596.000000	10359.600000	1032.450795	25.588294
C:\cware\Projects\Whales\OpenTag\T1_speed_30July\M19.DSG	7-1-2013	13:57:34	103597.000000	10359.700000	1031.623404	25.587199
C:\cware\Projects\Whales\OpenTag\T1_speed_30July\M19.DSG	7-1-2013	13:57:34	103598.000000	10359.800000	1032.255842	25.495645
C:\cware\Projects\Whales\OpenTag\T1_speed_30July\M19.DSG	7-1-2013	13:57:34	103599.000000	10359.900000	1036.810414	25.416681
C:\cware\Projects\Whales\OpenTag\T1_speed_30July\M19.DSG	7-1-2013	13:57:34	103600.000000	10360.000000	1034.699183	25.414628
C:\cware\Projects\Whales\OpenTag\T1_speed_30July\M19.DSG	7-1-2013	13:57:34	103601.000000	10360.100000	1035.306970	25.437756
C:\cware\Projects\Whales\OpenTag\T1_speed_30July\M19.DSG	7-1-2013	13:57:34	103602.000000	10360.200000	1035.274304	25.456573
C:\cware\Projects\Whales\OpenTag\T1_speed_30July\M19.DSG	7-1-2013	13:57:34	103603.000000	10360.300000	1034.097505	25.551412
C:\cware\Projects\Whales\OpenTag\T1_speed_30July\M19.DSG	7-1-2013	13:57:34	103604.000000	10360.400000	1034.755222	25.573719
C:\cware\Projects\Whales\OpenTag\T1_speed_30July\M19.DSG	7-1-2013	13:57:34	103605.000000	10360.500000	1031.018960	25.584872
C:\cware\Projects\Whales\OpenTag\T1_speed_30July\M19.DSG	7-1-2013	13:57:34	103606.000000	10360.600000	1031.327005	25.586857
C:\cware\Projects\Whales\OpenTag\T1_speed_30July\M19.DSG	7-1-2013	13:57:34	103607.000000	10360.700000	1031.414265	25.585078
C:\cware\Projects\Whales\OpenTag\T1_speed_30July\M19.DSG	7-1-2013	13:57:34	103608.000000	10360.800000	1031.130667	25.583709
C:\cware\Projects\Whales\OpenTag\T1_speed_30July\M19.DSG	7-1-2013	13:57:34	103609.000000	10360.900000	1031.995854	25.583093
C:\cware\Projects\Whales\OpenTag\T1_speed_30July\M19.DSG	7-1-2013	13:57:34	103610.000000	10361.000000	1031.613589	25.552644
C:\cware\Projects\Whales\OpenTag\T1_speed_30July\M19.DSG	7-1-2013	13:57:34	103611.000000	10361.100000	1033.835705	25.585899
C:\cware\Projects\Whales\OpenTag\T1_speed_30July\M19.DSG	7-1-2013	13:57:34	103612.000000	10361.200000	1031.809601	25.585215
C:\cware\Projects\Whales\OpenTag\T1_speed_30July\M19.DSG	7-1-2013	13:57:34	103613.000000	10361.300000	1033.311849	25.510630
C:\cware\Projects\Whales\OpenTag\T1_speed_30July\M19.DSG	7-1-2013	13:57:34	103614.000000	10361.400000	1036.313971	25.539780
C:\cware\Projects\Whales\OpenTag\T1_speed_30July\M19.DSG	7-1-2013	13:57:34	103615.000000	10361.500000	1037.427547	25.506319
C:\cware\Projects\Whales\OpenTag\T1_speed_30July\M19.DSG	7-1-2013	13:57:34	103616.000000	10361.600000	1037.482759	25.374325
C:\cware\Projects\Whales\OpenTag\T1_speed_30July\M19.DSG	7-1-2013	13:57:34	103617.000000	10361.700000	1036.207441	25.558049
C:\cware\Projects\Whales\OpenTag\T1_speed_30July\M19.DSG	7-1-2013	13:57:34	103618.000000	10361.800000	1036.433094	25.491539
C:\cware\Projects\Whales\OpenTag\T1_speed_30July\M19.DSG	7-1-2013	13:57:34	103619.000000	10361.900000	1039.985683	25.504198
C:\cware\Projects\Whales\OpenTag\T1_speed_30July\M19.DSG	7-1-2013	13:57:34	103620.000000	10362.000000	1031.935517	25.579741
C:\cware\Projects\Whales\OpenTag\T1_speed_30July\M19.DSG	7-1-2013	13:57:34	103621.000000	10362.100000	1031.378260	25.582614
C:\cware\Projects\Whales\OpenTag\T1_speed_30July\M19.DSG	7-1-2013	13:57:34	103622.000000	10362.200000	1051.180291	25.244384
C:\cware\Projects\Whales\OpenTag\T1_speed_30July\M19.DSG	7-1-2013	13:57:34	103623.000000	10362.300000	1056.393101	25.368988
C:\cware\Projects\Whales\OpenTag\T1_speed_30July\M19.DSG	7-1-2013	13:57:34	103624.000000	10362.400000	1035.728591	25.521647
C:\cware\Projects\Whales\OpenTag\T1_speed_30July\M19.DSG	7-1-2013	13:57:34	103625.000000	10362.500000	1038.019174	25.420718
C:\cware\Projects\Whales\OpenTag\T1_speed_30July\M19.DSG	7-1-2013	13:57:34	103626.000000	10362.600000	1034.433158	25.546554
C:\cware\Projects\Whales\OpenTag\T1_speed_30July\M19.DSG	7-1-2013	13:57:34	103627.000000	10362.700000	1057.973072	25.271960
C:\cware\Projects\Whales\OpenTag\T1_speed_30July\M19.DSG	7-1-2013	13:57:34	103628.000000	10362.800000	1034.679374	25.577756
C:\cware\Projects\Whales\OpenTag\T1_speed_30July\M19.DSG	7-1-2013	13:57:34	103629.000000	10362.900000	1032.206818	25.580972
C:\cware\Projects\Whales\OpenTag\T1_speed_30July\M19.DSG	7-1-2013	13:57:34	103630.000000	10363.000000	1032.665544	25.577346
C:\cware\Projects\Whales\OpenTag\T1_speed_30July\M19.DSG	7-1-2013	13:57:34	103631.000000	10363.100000	1032.233882	25.575498
C:\cware\Projects\Whales\OpenTag\T1_speed_30July\M19.DSG	7-1-2013	13:57:34	103632.000000	10363.200000	1031.911718	25.577619
C:\cware\Projects\Whales\OpenTag\T1_speed_30July\M19.DSG	7-1-2013	13:57:34	103633.000000	10363.300000	1032.122151	25.576730
C:\cware\Projects\Whales\OpenTag\T1_speed_30July\M19.DSG	7-1-2013	13:57:34	103634.000000	10363.400000	1032.257977	25.576935
C:\cware\Projects\Whales\OpenTag\T1_speed_30July\M19.DSG	7-1-2013	13:57:34	103635.000000	10363.500000	1034.863734	25.317874
C:\cware\Projects\Whales\OpenTag\T1_speed_30July\M19.DSG	7-1-2013	13:57:34	103636.000000	10363.600000	1039.685909	25.332859
C:\cware\Projects\Whales\OpenTag\T1_speed_30July\M19.DSG	7-1-2013	13:57:34	103637.000000	10363.700000	1035.325938	25.480523
C:\cware\Projects\Whales\OpenTag\T1_speed_30July\M19.DSG	7-1-2013	13:57:34	103638.000000	10363.800000	1038.496032	25.343328
C:\cware\Projects\Whales\OpenTag\T1_speed_30July\M19.DSG	7-1-2013	13:57:34	103639.000000	10363.900000	1038.740273	25.379663
C:\cware\Projects\Whales\OpenTag\T1_speed_30July\M19.DSG	7-1-2013	13:57:34	103640.000000	10364.000000	1033.291994	25.383700
C:\cware\Projects\Whales\OpenTag\T1_speed_30July\M19.DSG	7-1-2013	13:57:34	103641.000000	10364.100000	1038.888895	25.319174
C:\cware\Projects\Whales\OpenTag\T1_speed_30July\M19.DSG	7-1-2013	13:57:34	103642.000000	10364.200000	1039.990001	25.314179
C:\cware\Projects\Whales\OpenTag\T1_speed_30July\M19.DSG	7-1-2013	13:57:34	103643.000000	10364.300000	1039.483083	25.345518
C:\cware\Projects\Whales\OpenTag\T1_speed_30July\M19.DSG	7-1-2013	13:57:34	103644.000000	10364.400000	1039.515144	25.327727
C:\cware\Projects\Whales\OpenTag\T1_speed_30July\M19.DSG	7-1-2013	13:57:34	103645.000000	10364.500000	1038.502659	25.357082
C:\cware\Projects\Whales\OpenTag\T1_speed_30July\M19.DSG	7-1-2013	13:57:34	103646.000000	10364.600000	1038.753663	25.555586
C:\cware\Projects\Whales\OpenTag\T1_speed_30July\M19.DSG	7-1-2013	13:57:34	103647.000000	10364.700000	1034.868788	25.451578
C:\cware\Projects\Whales\OpenTag\T1_speed_30July\M19.DSG	7-1-2013	13:57:34	103648.000000	10364.800000	1033.734776	25.503856
C:\cware\Projects\Whales\OpenTag\T1_speed_30July\M19.DSG	7-1-2013	13:57:34	103649.000000	10364.900000	1035.065867	25.394579
C:\cware\Projects\Whales\OpenTag\T1_speed_30July\M19.DSG	7-1-2013	13:57:34	103650.000000	10365.000000	1036.599330	25.389926
C:\cware\Projects\Whales\OpenTag\T1_speed_30July\M19.DSG	7-1-2013	13:57:34	103651.000000	10365.100000	1037.069662	25.387532
C:\cware\Projects\Whales\OpenTag\T1_speed_30July\M19.DSG	7-1-2013	13:57:34	103652.000000	10365.200000	1036.636526	25.389584
C:\cware\Projects\Whales\OpenTag\T1_speed_30July\M19.DSG	7-1-2013	13:57:34	103653.000000	10365.300000	1034.176284	25.395332
C:\cware\Projects\Whales\OpenTag\T1_speed_30July\M19.DSG	7-1-2013	13:57:34	103654.000000	10365.400000	1033.259217	25.402585
C:\cware\Projects\Whales\OpenTag\T1_speed_30July\M19.DSG	7-1-2013	13:57:34	103655.000000	10365.500000	1036.904923	25.574198
C:\cware\Projects\Whales\OpenTag\T1_speed_30July\M19.DSG	7-1-2013	13:57:34	103656.000000	10365.600000	1031.776629	25.575703
C:\cware\Projects\Whales\OpenTag\T1_speed_30July\M19.DSG	7-1-2013	13:57:34	103657.000000	10365.700000	1033.965564	25.513093
C:\cware\Projects\Whales\OpenTag\T1_speed_30July\M19.DSG	7-1-2013	13:57:34	103658.000000	10365.800000	1038.022223	25.324579
C:\cware\Projects\Whales\OpenTag\T1_speed_30July\M19.DSG	7-1-2013	13:57:34	103659.000000	10365.900000	1039.293020	25.357150
C:\cware\Projects\Whales\OpenTag\T1_speed_30July\M19.DSG	7-1-2013	13:57:34	103660.000000	10366.000000	1039.454872	25.324169
C:\cware\Projects\Whales\OpenTag\T1_speed_30July\M19.DSG	7-1-2013	13:57:34	103661.000000	10366.100000	1038.263801	25.574814
C:\cware\Projects\Whales\OpenTag\T1_speed_30July\M19.DSG	7-1-2013	13:57:34	103662.000000	10366.200000	1031.518751	25.572008
C:\cware\Projects\Whales\OpenTag\T1_speed_30July\M19.DSG	7-1-2013	13:57:34	103663.000000	10366.300000	1033.145813	25.350102
C:\cware\Projects\Whales\OpenTag\T1_speed_30July\M19.DSG	7-1-2013	13:57:34	103664.000000	10366.400000	1037.321299	25.435498
C:\cware\Projects\Whales\OpenTag\T1_speed_30July\M19.DSG	7-1-2013	13:57:34	103665.000000	10366.500000	1036.585931	25.363035
C:\cware\Projects\Whales\OpenTag\T1_speed_30July\M19.DSG	7-1-2013	13:57:34	103666.000000	10366.600000	1037.477765	25.356740
C:\cware\Projects\Whales\OpenTag\T1_speed_30July\M19.DSG	7-1-2013	13:57:34	103667.000000	10366.700000	1037.470110	25.345518
C:\cware\Projects\Whales\OpenTag\T1_speed_30July\M19.DSG	7-1-2013	13:57:34	103668.000000	10366.800000	1039.114725	25.340386
C:\cware\Projects\Whales\OpenTag\T1_speed_30July\M19.DSG	7-1-2013	13:57:34	103669.000000	10366.900000	1034.816855	25.574061
C:\cware\Projects\Whales\OpenTag\T1_speed_30July\M19.DSG	7-1-2013	13:57:34	103670.000000	10367.000000	1032.036770	25.373162
C:\cware\Projects\Whales\OpenTag\T1_speed_30July\M19.DSG	7-1-2013	13:57:34	103671.000000	10367.100000	1041.392732	25.326427
C:\cware\Projects\Whales\OpenTag\T1_speed_30July\M19.DSG	7-1-2013	13:57:34	103672.000000	10367.200000	1044.825816	25.203465
C:\cware\Projects\Whales\OpenTag\T1_speed_30July\M19.DSG	7-1-2013	13:57:34	103673.000000	10367.300000	1079.367314	25.360093
C:\cware\Projects\Whales\OpenTag\T1_speed_30July\M19.DSG	7-1-2013	13:57:34	103674.000000	10367.400000	1071.613067	25.103700
C:\cware\Projects\Whales\OpenTag\T1_speed_30July\M19.DSG	7-1-2013	13:57:34	103675.000000	10367.500000	1086.270439	25.520826
C:\cware\Projects\Whales\OpenTag\T1_speed_30July\M19.DSG	7-1-2013	13:57:34	103676.000000	10367.600000	1060.259636	25.366456
C:\cware\Projects\Whales\OpenTag\T1_speed_30July\M19.DSG	7-1-2013	13:57:34	103677.000000	10367.700000	1035.137497	25.575498
C:\cware\Projects\Whales\OpenTag\T1_speed_30July\M19.DSG	7-1-2013	13:57:34	103678.000000	10367.800000	1032.332550	25.489623
C:\cware\Projects\Whales\OpenTag\T1_speed_30July\M19.DSG	7-1-2013	13:57:34	103679.000000	10367.900000	1038.713935	25.532253
C:\cware\Projects\Whales\OpenTag\T1_speed_30July\M19.DSG	7-1-2013	13:57:34	103680.000000	10368.000000	1034.881322	25.334638
C:\cware\Projects\Whales\OpenTag\T1_speed_30July\M19.DSG	7-1-2013	13:57:34	103681.000000	10368.100000	1036.394953	25.317942
C:\cware\Projects\Whales\OpenTag\T1_speed_30July\M19.DSG	7-1-2013	13:57:34	103682.000000	10368.200000	1040.119455	25.569271
C:\cware\Projects\Whales\OpenTag\T1_speed_30July\M19.DSG	7-1-2013	13:57:34	103683.000000	10368.300000	1032.242899	25.410796
C:\cware\Projects\Whales\OpenTag\T1_speed_30July\M19.DSG	7-1-2013	13:57:34	103684.000000	10368.400000	1040.243844	24.998187
C:\cware\Projects\Whales\OpenTag\T1_speed_30July\M19.DSG	7-1-2013	13:57:34	103685.000000	10368.500000	1073.951429	25.087278
C:\cware\Projects\Whales\OpenTag\T1_speed_30July\M19.DSG	7-1-2013	13:57:34	103686.000000	10368.600000	1059.901016	24.899311
C:\cware\Projects\Whales\OpenTag\T1_speed_30July\M19.DSG	7-1-2013	13:57:34	103687.000000	10368.700000	1069.836498	24.959116
C:\cware\Projects\Whales\OpenTag\T1_speed_30July\M19.DSG	7-1-2013	13:57:34	103688.000000	10368.800000	1077.394494	25.575088
C:\cware\Projects\Whales\OpenTag\T1_speed_30July\M19.DSG	7-1-2013	13:57:34	103689.000000	10368.900000	1032.456500	25.028705
C:\cware\Projects\Whales\OpenTag\T1_speed_30July\M19.DSG	7-1-2013	13:57:34	103690.000000	10369.000000	1050.304118	25.496603
C:\cware\Projects\Whales\OpenTag\T1_speed_30July\M19.DSG	7-1-2013	13:57:34	103691.000000	10369.100000	1078.455812	25.164462
C:\cware\Projects\Whales\OpenTag\T1_speed_30July\M19.DSG	7-1-2013	13:57:34	103692.000000	10369.200000	1033.161153	25.574130
C:\cware\Projects\Whales\OpenTag\T1_speed_30July\M19.DSG	7-1-2013	13:57:34	103693.000000	10369.300000	1032.483336	25.512478
C:\cware\Projects\Whales\OpenTag\T1_speed_30July\M19.DSG	7-1-2013	13:57:34	103694.000000	10369.400000	1072.632106	25.373299
C:\cware\Projects\Whales\OpenTag\T1_speed_30July\M19.DSG	7-1-2013	13:57:34	103695.000000	10369.500000	1035.879278	25.574472
C:\cware\Projects\Whales\OpenTag\T1_speed_30July\M19.DSG	7-1-2013	13:57:34	103696.000000	10369.600000	1032.326662	25.560855
C:\cware\Projects\Whales\OpenTag\T1_speed_30July\M19.DSG	7-1-2013	13:57:34	103697.000000	10369.700000	1032.296073	25.574540
C:\cware\Projects\Whales\OpenTag\T1_speed_30July\M19.DSG	7-1-2013	13:57:34	103698.000000	10369.800000	1031.589564	25.522399
C:\cware\Projects\Whales\OpenTag\T1_speed_30July\M19.DSG	7-1-2013	13:57:34	103699.000000	10369.900000	1082.015671	25.574745
C:\cware\Projects\Whales\OpenTag\T1_speed_30July\M19.DSG	7-1-2013	13:57:34	103700.000000	10370.000000	1033.019201	25.270865
C:\cware\Projects\Whales\OpenTag\T1_speed_30July\M19.DSG	7-1-2013	13:57:34	103701.000000	10370.100000	1033.681525	25.454931
C:\cware\Projects\Whales\OpenTag\T1_speed_30July\M19.DSG	7-1-2013	13:57:34	103702.000000	10370.200000	1040.847980	25.510220
C:\cware\Projects\Whales\OpenTag\T1_speed_30July\M19.DSG	7-1-2013	13:57:34	103703.000000	10370.300000	1069.182474	25.242673
C:\cware\Projects\Whales\OpenTag\T1_speed_30July\M19.DSG	7-1-2013	13:57:34	103704.000000	10370.400000	1032.270450	25.576661
C:\cware\Projects\Whales\OpenTag\T1_speed_30July\M19.DSG	7-1-2013	13:57:34	103705.000000	10370.500000	1031.788307	25.577277
C:\cware\Projects\Whales\OpenTag\T1_speed_30July\M19.DSG	7-1-2013	13:57:34	103706.000000	10370.600000	1033.036834	25.575909
C:\cware\Projects\Whales\OpenTag\T1_speed_30July\M19.DSG	7-1-2013	13:57:34	103707.000000	10370.700000	1062.895500	25.045127
C:\cware\Projects\Whales\OpenTag\T1_speed_30July\M19.DSG	7-1-2013	13:57:34	103708.000000	10370.800000	1039.022063	25.534032
C:\cware\Projects\Whales\OpenTag\T1_speed_30July\M19.DSG	7-1-2013	13:57:34	103709.000000	10370.900000	1051.341077	24.989086
C:\cware\Projects\Whales\OpenTag\T1_speed_30July\M19.DSG	7-1-2013	13:57:34	103710.000000	10371.000000	1036.174290	25.578098
C:\cware\Projects\Whales\OpenTag\T1_speed_30July\M19.DSG	7-1-2013	13:57:34	103711.000000	10371.100000	1032.665426	25.577619
C:\cware\Projects\Whales\OpenTag\T1_speed_30July\M19.DSG	7-1-2013	13:57:34	103712.000000	10371.200000	1032.320109	25.576114
C:\cware\Projects\Whales\OpenTag\T1_speed_30July\M19.DSG	7-1-2013	13:57:34	103713.000000	10371.300000	1032.062343	25.572145
C:\cware\Projects\Whales\OpenTag\T1_speed_30July\M19.DSG	7-1-2013	13:57:34	103714.000000	10371.400000	1037.543147	25.023436
C:\cware\Projects\Whales\OpenTag\T1_speed_30July\M19.DSG	7-1-2013	13:57:34	103715.000000	10371.500000	1083.844696	25.065313
C:\cware\Projects\Whales\OpenTag\T1_speed_30July\M19.DSG	7-1-2013	13:57:34	103716.000000	10371.600000	1086.083861	25.008656
C:\cware\Projects\Whales\OpenTag\T1_speed_30July\M19.DSG	7-1-2013	13:57:34	103717.000000	10371.700000	1068.702914	24.954531
C:\cware\Projects\Whales\OpenTag\T1_speed_30July\M19.DSG	7-1-2013	13:57:34	103718.000000	10371.800000	1054.114710	24.996476
C:\cware\Projects\Whales\OpenTag\T1_speed_30July\M19.DSG	7-1-2013	13:57:34	103719.000000	10371.900000	1047.894672	25.122996
C:\cware\Projects\Whales\OpenTag\T1_speed_30July\M19.DSG	7-1-2013	13:57:34	103720.000000	10372.000000	1047.800091	25.143661
C:\cware\Projects\Whales\OpenTag\T1_speed_30July\M19.DSG	7-1-2013	13:57:34	103721.000000	10372.100000	1030.348367	25.421813
C:\cware\Projects\Whales\OpenTag\T1_speed_30July\M19.DSG	7-1-2013	13:57:34	103722.000000	10372.200000	1031.542319	24.973759
C:\cware\Projects\Whales\OpenTag\T1_speed_30July\M19.DSG	7-1-2013	13:57:34	103723.000000	10372.300000	1047.321317	24.981491
C:\cware\Projects\Whales\OpenTag\T1_speed_30July\M19.DSG	7-1-2013	13:57:34	103724.000000	10372.400000	1052.189976	25.411549
C:\cware\Projects\Whales\OpenTag\T1_speed_30July\M19.DSG	7-1-2013	13:57:34	103725.000000	10372.500000	1032.293134	25.581383
C:\cware\Projects\Whales\OpenTag\T1_speed_30July\M19.DSG	7-1-2013	13:57:34	103726.000000	10372.600000	1032.801018	25.578372
C:\cware\Projects\Whales\OpenTag\T1_speed_30July\M19.DSG	7-1-2013	13:57:34	103727.000000	10372.700000	1032.017253	25.361119
C:\cware\Projects\Whales\OpenTag\T1_speed_30July\M19.DSG	7-1-2013	13:57:34	103728.000000	10372.800000	1063.683117	25.153993
C:\cware\Projects\Whales\OpenTag\T1_speed_30July\M19.DSG	7-1-2013	13:57:34	103729.000000	10372.900000	1049.173909	25.574951
C:\cware\Projects\Whales\OpenTag\T1_speed_30July\M19.DSG	7-1-2013	13:57:34	103730.000000	10373.000000	1031.886594	25.578577
C:\cware\Projects\Whales\OpenTag\T1_speed_30July\M19.DSG	7-1-2013	13:57:34	103731.000000	10373.100000	1032.566139	25.578646
C:\cware\Projects\Whales\OpenTag\T1_speed_30July\M19.DSG	7-1-2013	13:57:34	103732.000000	10373.200000	1032.701937	25.578919
C:\cware\Projects\Whales\OpenTag\T1_speed_30July\M19.DSG	7-1-2013	13:57:34	103733.000000	10373.300000	1033.061604	25.575772
C:\cware\Projects\Whales\OpenTag\T1_speed_30July\M19.DSG	7-1-2013	13:57:34	103734.000000	10373.400000	1033.084238	25.580630
C:\cware\Projects\Whales\OpenTag\T1_speed_30July\M19.DSG	7-1-2013	13:57:34	103735.000000	10373.500000	1032.544040	25.572556
C:\cware\Projects\Whales\OpenTag\T1_speed_30July\M19.DSG	7-1-2013	13:57:34	103736.000000	10373.600000	1050.400195	24.933661
C:\cware\Projects\Whales\OpenTag\T1_speed_30July\M19.DSG	7-1-2013	13:57:34	103737.000000	10373.700000	1044.126670	24.917170
C:\cware\Projects\Whales\OpenTag\T1_speed_30July\M19.DSG	7-1-2013	13:57:34	103738.000000	10373.800000	1046.848406	24.960552
C:\cware\Projects\Whales\OpenTag\T1_speed_30July\M19.DSG	7-1-2013	13:57:34	103739.000000	10373.900000	1071.213666	25.008930
C:\cware\Projects\Whales\OpenTag\T1_speed_30July\M19.DSG	7-1-2013	13:57:34	103740.000000	10374.000000	1069.816463	24.981286
C:\cware\Projects\Whales\OpenTag\T1_speed_30July\M19.DSG	7-1-2013	13:57:34	103741.000000	10374.100000	1085.815831	25.116359
C:\cware\Projects\Whales\OpenTag\T1_speed_30July\M19.DSG	7-1-2013	13:57:34	103742.000000	10374.200000	1059.591820	25.302067
C:\cware\Projects\Whales\OpenTag\T1_speed_30July\M19.DSG	7-1-2013	13:57:34	103743.000000	10374.300000	1037.862887	25.321706
C:\cware\Projects\Whales\OpenTag\T1_speed_30July\M19.DSG	7-1-2013	13:57:34	103744.000000	10374.400000	1046.154315	25.184648
C:\cware\Projects\Whales\OpenTag\T1_speed_30July\M19.DSG	7-1-2013	13:57:34	103745.000000	10374.500000	1081.436416	24.916760
C:\cware\Projects\Whales\OpenTag\T1_speed_30July\M19.DSG	7-1-2013	13:57:34	103746.000000	10374.600000	1024.238050	24.917239
C:\cware\Projects\Whales\OpenTag\T1_speed_30July\M19.DSG	7-1-2013	13:57:34	103747.000000	10374.700000	1019.961176	25.042595
C:\cware\Projects\Whales\OpenTag\T1_speed_30July\M19.DSG	7-1-2013	13:57:34	103748.000000	10374.800000	1026.694702	24.914023
C:\cware\Projects\Whales\OpenTag\T1_speed_30July\M19.DSG	7-1-2013	13:57:34	103749.000000	10374.900000	1039.094993	24.911970
C:\cware\Projects\Whales\OpenTag\T1_speed_30July\M19.DSG	7-1-2013	13:57:34	103750.000000	10375.000000	1059.853707	24.960621
C:\cware\Projects\Whales\OpenTag\T1_speed_30July\M19.DSG	7-1-2013	13:57:34	103751.000000	10375.100000	1047.071467	25.362077
C:\cware\Projects\Whales\OpenTag\T1_speed_30July\M19.DSG	7-1-2013	13:57:34	103752.000000	10375.200000	1036.593569	25.315479
C:\cware\Projects\Whales\OpenTag\T1_speed_30July\M19.DSG	7-1-2013	13:57:34	103753.000000	10375.300000	1036.300167	25.308431
C:\cware\Projects\Whales\OpenTag\T1_speed_30July\M19.DSG	7-1-2013	13:57:34	103754.000000	10375.400000	1034.703423	25.404638
C:\cware\Projects\Whales\OpenTag\T1_speed_30July\M19.DSG	7-1-2013	13:57:34	103755.000000	10375.500000	1034.713810	25.438372
C:\cware\Projects\Whales\OpenTag\T1_speed_30July\M19.DSG	7-1-2013	13:57:34	103756.000000	10375.600000	1034.839014	25.434403
C:\cware\Projects\Whales\OpenTag\T1_speed_30July\M19.DSG	7-1-2013	13:57:34	103757.000000	10375.700000	1034.213781	25.510425
C:\cware\Projects\Whales\OpenTag\T1_speed_30July\M19.DSG	7-1-2013	13:57:34	103758.000000	10375.800000	1032.933271	25.586925
C:\cware\Projects\Whales\OpenTag\T1_speed_30July\M19.DSG	7-1-2013	13:57:34	103759.000000	10375.900000	1039.742260	25.614980
C:\cware\Projects\Whales\OpenTag\T1_speed_30July\M19.DSG	7-1-2013	13:57:34	103760.000000	10376.000000	1053.643547	25.615527
C:\cware\Projects\Whales\OpenTag\T1_speed_30July\M19.DSG	7-1-2013	13:57:34	103761.000000	10376.100000	1057.304313	25.607179
C:\cware\Projects\Whales\OpenTag\T1_speed_30July\M19.DSG	7-1-2013	13:57:34	103762.000000	10376.200000	1055.464101	25.604716
C:\cware\Projects\Whales\OpenTag\T1_speed_30July\M19.DSG	7-1-2013	13:57:34	103763.000000	10376.300000	1089.843156	25.594863
C:\cware\Projects\Whales\OpenTag\T1_speed_30July\M19.DSG	7-1-2013	13:57:34	103764.000000	10376.400000	1110.318449	25.591578
C:\cware\Projects\Whales\OpenTag\T1_speed_30July\M19.DSG	7-1-2013	13:57:34	103765.000000	10376.500000	1124.900174	25.585557
C:\cware\Projects\Whales\OpenTag\T1_speed_30July\M19.DSG	7-1-2013	13:57:34	103766.000000	10376.600000	1139.172706	25.579056
C:\cware\Projects\Whales\OpenTag\T1_speed_30July\M19.DSG	7-1-2013	13:57:34	103767.000000	10376.700000	1145.595037	25.525410
C:\cware\Projects\Whales\OpenTag\T1_speed_30July\M19.DSG	7-1-2013	13:57:34	103768.000000	10376.800000	1152.303554	25.525068
C:\cware\Projects\Whales\OpenTag\T1_speed_30July\M19.DSG	7-1-2013	13:57:34	103769.000000	10376.900000	1160.818318	25.507483
C:\cware\Projects\Whales\OpenTag\T1_speed_30July\M19.DSG	7-1-2013	13:57:34	103770.000000	10377.000000	1164.637557	25.493866
C:\cware\Projects\Whales\OpenTag\T1_speed_30July\M19.DSG	7-1-2013	13:57:34	103771.000000	10377.100000	1161.680557	25.525136
C:\cware\Projects\Whales\OpenTag\T1_speed_30July\M19.DSG	7-1-2013	13:57:34	103772.000000	10377.200000	1157.352783	25.549428
C:\cware\Projects\Whales\OpenTag\T1_speed_30July\M19.DSG	7-1-2013	13:57:34	103773.000000	10377.300000	1151.728357	25.566671
C:\cware\Projects\Whales\OpenTag\T1_speed_30July\M19.DSG	7-1-2013	13:57:34	103774.000000	10377.400000	1137.924518	25.580288
C:\cware\Projects\Whales\OpenTag\T1_speed_30July\M19.DSG	7-1-2013	13:57:34	103775.000000	10377.500000	1127.198060	25.587131
C:\cware\Projects\Whales\OpenTag\T1_speed_30July\M19.DSG	7-1-2013	13:57:34	103776.000000	10377.600000	1116.496472	25.591989
C:\cware\Projects\Whales\OpenTag\T1_speed_30July\M19.DSG	7-1-2013	13:57:34	103777.000000	10377.700000	1106.561297	25.594794
C:\cware\Projects\Whales\OpenTag\T1_speed_30July\M19.DSG	7-1-2013	13:57:34	103778.000000	10377.800000	1097.220300	25.593426
C:\cware\Projects\Whales\OpenTag\T1_speed_30July\M19.DSG	7-1-2013	13:57:34	103779.000000	10377.900000	1088.517435	25.606632
C:\cware\Projects\Whales\OpenTag\T1_speed_30July\M19.DSG	7-1-2013	13:57:34	103780.000000	10378.000000	1082.322536	25.619838
C:\cware\Projects\Whales\OpenTag\T1_speed_30July\M19.DSG	7-1-2013	13:57:34	103781.000000	10378.100000	1072.510085	25.622712
C:\cware\Projects\Whales\OpenTag\T1_speed_30July\M19.DSG	7-1-2013	13:57:34	103782.000000	10378.200000	1063.947602	25.619975
C:\cware\Projects\Whales\OpenTag\T1_speed_30July\M19.DSG	7-1-2013	13:57:34	103783.000000	10378.300000	1057.137883	25.622644
C:\cware\Projects\Whales\OpenTag\T1_speed_30July\M19.DSG	7-1-2013	13:57:34	103784.000000	10378.400000	1049.464717	25.621138
C:\cware\Projects\Whales\OpenTag\T1_speed_30July\M19.DSG	7-1-2013	13:57:34	103785.000000	10378.500000	1040.542418	25.622370
C:\cware\Projects\Whales\OpenTag\T1_speed_30July\M19.DSG	7-1-2013	13:57:34	103786.000000	10378.600000	1036.977186	25.608137
C:\cware\Projects\Whales\OpenTag\T1_speed_30July\M19.DSG	7-1-2013	13:57:34	103787.000000	10378.700000	1032.108824	25.578988
C:\cware\Projects\Whales\OpenTag\T1_speed_30July\M19.DSG	7-1-2013	13:57:34	103788.000000	10378.800000	1032.276910	25.532869
C:\cware\Projects\Whales\OpenTag\T1_speed_30July\M19.DSG	7-1-2013	13:57:34	103789.000000	10378.900000	1033.679361	25.431051
C:\cware\Projects\Whales\OpenTag\T1_speed_30July\M19.DSG	7-1-2013	13:57:34	103790.000000	10379.000000	1034.160934	25.402380
C:\cware\Projects\Whales\OpenTag\T1_speed_30July\M19.DSG	7-1-2013	13:57:34	103791.000000	10379.100000	1033.771822	25.359066
C:\cware\Projects\Whales\OpenTag\T1_speed_30July\M19.DSG	7-1-2013	13:57:34	103792.000000	10379.200000	1029.614611	25.319927
C:\cware\Projects\Whales\OpenTag\T1_speed_30July\M19.DSG	7-1-2013	13:57:34	103793.000000	10379.300000	1025.362214	25.302067
C:\cware\Projects\Whales\OpenTag\T1_speed_30July\M19.DSG	7-1-2013	13:57:34	103794.000000	10379.400000	1024.867884	25.302957
C:\cware\Projects\Whales\OpenTag\T1_speed_30July\M19.DSG	7-1-2013	13:57:34	103795.000000	10379.500000	1024.351946	25.296935
C:\cware\Projects\Whales\OpenTag\T1_speed_30July\M19.DSG	7-1-2013	13:57:34	103796.000000	10379.600000	1023.868985	25.300014
C:\cware\Projects\Whales\OpenTag\T1_speed_30July\M19.DSG	7-1-2013	13:57:34	103797.000000	10379.700000	1025.408715	25.308568
C:\cware\Projects\Whales\OpenTag\T1_speed_30July\M19.DSG	7-1-2013	13:57:34	103798.000000	10379.800000	1026.959642	25.319858
C:\cware\Projects\Whales\OpenTag\T1_speed_30July\M19.DSG	7-1-2013	13:57:34	103799.000000	10379.900000	1027.195025	25.318147
C:\cware\Projects\Whales\OpenTag\T1_speed_30July\M19.DSG	7-1-2013	13:57:34	103800.000000	10380.000000	1027.344236	25.315821
C:\cware\Projects\Whales\OpenTag\T1_speed_30July\M19.DSG	7-1-2013	13:57:34	103801.000000	10380.100000	1027.056802	25.323553
C:\cware\Projects\Whales\OpenTag\T1_speed_30July\M19.DSG	7-1-2013	13:57:34	103802.000000	10380.200000	1028.547395	25.331833
C:\cware\Projects\Whales\OpenTag\T1_speed_30July\M19.DSG	7-1-2013	13:57:34	103803.000000	10380.300000	1029.142127	25.327317
C:\cware\Projects\Whales\OpenTag\T1_speed_30July\M19.DSG	7-1-2013	13:57:34	103804.000000	10380.400000	1027.384946	25.279487
C:\cware\Projects\Whales\OpenTag\T1_speed_30July\M19.DSG	7-1-2013	13:57:34	103805.000000	10380.500000	1028.626204	25.377473
C:\cware\Projects\Whales\OpenTag\T1_speed_30July\M19.DSG	7-1-2013	13:57:34	103806.000000	10380.600000	1027.042158	25.328753
C:\cware\Projects\Whales\OpenTag\T1_speed_30July\M19.DSG	7-1-2013	13:57:34	103807.000000	10380.700000	1020.060180	25.312126
C:\cware\Projects\Whales\OpenTag\T1_speed_30July\M19.DSG	7-1-2013	13:57:34	103808.000000	10380.800000	1016.728054	25.307815
C:\cware\Projects\Whales\OpenTag\T1_speed_30July\M19.DSG	7-1-2013	13:57:34	103809.000000	10380.900000	1021.548097	25.298714
C:\cware\Projects\Whales\OpenTag\T1_speed_30July\M19.DSG	7-1-2013	13:57:34	103810.000000	10381.000000	1020.207199	25.287629
C:\cware\Projects\Whales\OpenTag\T1_speed_30July\M19.DSG	7-1-2013	13:57:34	103811.000000	10381.100000	1018.070467	25.288793
C:\cware\Projects\Whales\OpenTag\T1_speed_30July\M19.DSG	7-1-2013	13:57:34	103812.000000	10381.200000	1016.254932	25.289614
C:\cware\Projects\Whales\OpenTag\T1_speed_30July\M19.DSG	7-1-2013	13:57:34	103813.000000	10381.300000	1016.392096	25.286740
C:\cware\Projects\Whales\OpenTag\T1_speed_30July\M19.DSG	7-1-2013	13:57:34	103814.000000	10381.400000	1020.152839	25.298509
C:\cware\Projects\Whales\OpenTag\T1_speed_30July\M19.DSG	7-1-2013	13:57:34	103815.000000	10381.500000	1024.423985	25.301520
C:\cware\Projects\Whales\OpenTag\T1_speed_30July\M19.DSG	7-1-2013	13:57:34	103816.000000	10381.600000	1023.428216	25.319105
C:\cware\Projects\Whales\OpenTag\T1_speed_30July\M19.DSG	7-1-2013	13:57:34	103817.000000	10381.700000	1024.739464	25.452331
C:\cware\Projects\Whales\OpenTag\T1_speed_30July\M19.DSG	7-1-2013	13:57:34	103818.000000	10381.800000	1030.133439	25.461637
C:\cware\Projects\Whales\OpenTag\T1_speed_30July\M19.DSG	7-1-2013	13:57:34	103819.000000	10381.900000	1030.046297	25.491608
C:\cware\Projects\Whales\OpenTag\T1_speed_30July\M19.DSG	7-1-2013	13:57:34	103820.000000	10382.000000	1031.997696	25.463964
C:\cware\Projects\Whales\OpenTag\T1_speed_30July\M19.DSG	7-1-2013	13:57:34	103821.000000	10382.100000	1033.518429	25.460816
C:\cware\Projects\Whales\OpenTag\T1_speed_30July\M19.DSG	7-1-2013	13:57:34	103822.000000	10382.200000	1032.088453	25.339154
C:\cware\Projects\Whales\OpenTag\T1_speed_30July\M19.DSG	7-1-2013	13:57:34	103823.000000	10382.300000	1033.217365	25.413807
C:\cware\Projects\Whales\OpenTag\T1_speed_30July\M19.DSG	7-1-2013	13:57:34	103824.000000	10382.400000	1031.852164	25.371657
C:\cware\Projects\Whales\OpenTag\T1_speed_30July\M19.DSG	7-1-2013	13:57:34	103825.000000	10382.500000	1030.343702	25.489486
C:\cware\Projects\Whales\OpenTag\T1_speed_30July\M19.DSG	7-1-2013	13:57:34	103826.000000	10382.600000	1029.918709	25.415723
C:\cware\Projects\Whales\OpenTag\T1_speed_30July\M19.DSG	7-1-2013	13:57:34	103827.000000	10382.700000	1032.338031	25.390611
C:\cware\Projects\Whales\OpenTag\T1_speed_30July\M19.DSG	7-1-2013	13:57:34	103828.000000	10382.800000	1034.860383	25.354892
C:\cware\Projects\Whales\OpenTag\T1_speed_30July\M19.DSG	7-1-2013	13:57:34	103829.000000	10382.900000	1033.843890	25.392800
C:\cware\Projects\Whales\OpenTag\T1_speed_30July\M19.DSG	7-1-2013	13:57:34	103830.000000	10383.000000	1036.248922	25.166241
C:\cware\Projects\Whales\OpenTag\T1_speed_30July\M19.DSG	7-1-2013	13:57:34	103831.000000	10383.100000	1038.003986	25.072429
C:\cware\Projects\Whales\OpenTag\T1_speed_30July\M19.DSG	7-1-2013	13:57:34	103832.000000	10383.200000	1035.784231	25.419076
C:\cware\Projects\Whales\OpenTag\T1_speed_30July\M19.DSG	7-1-2013	13:57:34	103833.000000	10383.300000	1036.313651	25.393758
C:\cware\Projects\Whales\OpenTag\T1_speed_30July\M19.DSG	7-1-2013	13:57:34	103834.000000	10383.400000	1036.053706	25.395127
C:\cware\Projects\Whales\OpenTag\T1_speed_30July\M19.DSG	7-1-2013	13:57:34	103835.000000	10383.500000	1035.544500	25.460268
C:\cware\Projects\Whales\OpenTag\T1_speed_30July\M19.DSG	7-1-2013	13:57:34	103836.000000	10383.600000	1032.275727	25.305694
C:\cware\Projects\Whales\OpenTag\T1_speed_30July\M19.DSG	7-1-2013	13:57:34	103837.000000	10383.700000	1031.441709	25.235352
C:\cware\Projects\Whales\OpenTag\T1_speed_30July\M19.DSG	7-1-2013	13:57:34	103838.000000	10383.800000	1028.278102	25.157551
C:\cware\Projects\Whales\OpenTag\T1_speed_30July\M19.DSG	7-1-2013	13:57:34	103839.000000	10383.900000	1025.767142	25.196691
C:\cware\Projects\Whales\OpenTag\T1_speed_30July\M19.DSG	7-1-2013	13:57:34	103840.000000	10384.000000	978.956751	25.280239
C:\cware\Projects\Whales\OpenTag\T1_speed_30July\M19.DSG	7-1-2013	13:57:34	103841.000000	10384.100000	1030.313850	25.359066
C:\cware\Projects\Whales\OpenTag\T1_speed_30July\M19.DSG	7-1-2013	13:57:34	103842.000000	10384.200000	1042.503581	25.297483
C:\cware\Projects\Whales\OpenTag\T1_speed_30July\M19.DSG	7-1-2013	13:57:34	103843.000000	10384.300000	1042.497635	25.403064
C:\cware\Projects\Whales\OpenTag\T1_speed_30July\M19.DSG	7-1-2013	13:57:34	103844.000000	10384.400000	1039.973887	25.413054
C:\cware\Projects\Whales\OpenTag\T1_speed_30July\M19.DSG	7-1-2013	13:57:34	103845.000000	10384.500000	1033.926802	25.314179
C:\cware\Projects\Whales\OpenTag\T1_speed_30July\M19.DSG	7-1-2013	13:57:34	103846.000000	10384.600000	1033.016325	25.335254
C:\cware\Projects\Whales\OpenTag\T1_speed_30July\M19.DSG	7-1-2013	13:57:34	103847.000000	10384.700000	1032.617890	25.342849
C:\cware\Projects\Whales\OpenTag\T1_speed_30July\M19.DSG	7-1-2013	13:57:34	103848.000000	10384.800000	1033.119181	25.354619
C:\cware\Projects\Whales\OpenTag\T1_speed_30July\M19.DSG	7-1-2013	13:57:34	103849.000000	10384.900000	1031.534217	25.364335
C:\cware\Projects\Whales\OpenTag\T1_speed_30July\M19.DSG	7-1-2013	13:57:34	103850.000000	10385.000000	1032.258025	25.318147
C:\cware\Projects\Whales\OpenTag\T1_speed_30July\M19.DSG	7-1-2013	13:57:34	103851.000000	10385.100000	1033.607732	25.280581
C:\cware\Projects\Whales\OpenTag\T1_speed_30July\M19.DSG	7-1-2013	13:57:34	103852.000000	10385.200000	1033.204267	25.271207
C:\cware\Projects\Whales\OpenTag\T1_speed_30July\M19.DSG	7-1-2013	13:57:34	103853.000000	10385.300000	1034.754413	25.255401
C:\cware\Projects\Whales\OpenTag\T1_speed_30July\M19.DSG	7-1-2013	13:57:34	103854.000000	10385.400000	1033.790116	25.258275
C:\cware\Projects\Whales\OpenTag\T1_speed_30July\M19.DSG	7-1-2013	13:57:34	103855.000000	10385.500000	1034.587900	25.211403
C:\cware\Projects\Whales\OpenTag\T1_speed_30July\M19.DSG	7-1-2013	13:57:34	103856.000000	10385.600000	1035.764875	25.143182
C:\cware\Projects\Whales\OpenTag\T1_speed_30July\M19.DSG	7-1-2013	13:57:34	103857.000000	10385.700000	1034.311258	25.252253
C:\cware\Projects\Whales\OpenTag\T1_speed_30July\M19.DSG	7-1-2013	13:57:34	103858.000000	10385.800000	1032.290542	25.328685
C:\cware\Projects\Whales\OpenTag\T1_speed_30July\M19.DSG	7-1-2013	13:57:34	103859.000000	10385.900000	1033.101517	25.251637
C:\cware\Projects\Whales\OpenTag\T1_speed_30July\M19.DSG	7-1-2013	13:57:34	103860.000000	10386.000000	1034.170471	25.205929
C:\cware\Projects\Whales\OpenTag\T1_speed_30July\M19.DSG	7-1-2013	13:57:34	103861.000000	10386.100000	1028.071544	25.178148
C:\cware\Projects\Whales\OpenTag\T1_speed_30July\M19.DSG	7-1-2013	13:57:34	103862.000000	10386.200000	1035.515084	25.120875
C:\cware\Projects\Whales\OpenTag\T1_speed_30July\M19.DSG	7-1-2013	13:57:34	103863.000000	10386.300000	1034.051868	25.078656
C:\cware\Projects\Whales\OpenTag\T1_speed_30July\M19.DSG	7-1-2013	13:57:34	103864.000000	10386.400000	1036.670107	25.162752
C:\cware\Projects\Whales\OpenTag\T1_speed_30July\M19.DSG	7-1-2013	13:57:34	103865.000000	10386.500000	1033.694178	25.222693
C:\cware\Projects\Whales\OpenTag\T1_speed_30July\M19.DSG	7-1-2013	13:57:34	103866.000000	10386.600000	1032.934081	25.210171
C:\cware\Projects\Whales\OpenTag\T1_speed_30July\M19.DSG	7-1-2013	13:57:34	103867.000000	10386.700000	1034.690831	25.143456
C:\cware\Projects\Whales\OpenTag\T1_speed_30July\M19.DSG	7-1-2013	13:57:34	103868.000000	10386.800000	1034.417996	25.204492
C:\cware\Projects\Whales\OpenTag\T1_speed_30July\M19.DSG	7-1-2013	13:57:34	103869.000000	10386.900000	1033.550280	25.183827
C:\cware\Projects\Whales\OpenTag\T1_speed_30July\M19.DSG	7-1-2013	13:57:34	103870.000000	10387.000000	1031.996624	25.236926
C:\cware\Projects\Whales\OpenTag\T1_speed_30July\M19.DSG	7-1-2013	13:57:34	103871.000000	10387.100000	1032.175736	25.107600
C:\cware\Projects\Whales\OpenTag\T1_speed_30July\M19.DSG	7-1-2013	13:57:34	103872.000000	10387.200000	1031.490918	25.207160
C:\cware\Projects\Whales\OpenTag\T1_speed_30July\M19.DSG	7-1-2013	13:57:34	103873.000000	10387.300000	1032.742679	25.311031
C:\cware\Projects\Whales\OpenTag\T1_speed_30July\M19.DSG	7-1-2013	13:57:34	103874.000000	10387.400000	1032.000556	25.313837
C:\cware\Projects\Whales\OpenTag\T1_speed_30July\M19.DSG	7-1-2013	13:57:34	103875.000000	10387.500000	1033.533603	25.309594
C:\cware\Projects\Whales\OpenTag\T1_speed_30July\M19.DSG	7-1-2013	13:57:34	103876.000000	10387.600000	1033.241277	25.300151
C:\cware\Projects\Whales\OpenTag\T1_speed_30July\M19.DSG	7-1-2013	13:57:34	103877.000000	10387.700000	1032.501055	25.298578
C:\cware\Projects\Whales\OpenTag\T1_speed_30July\M19.DSG	7-1-2013	13:57:34	103878.000000	10387.800000	1032.368252	25.291530
C:\cware\Projects\Whales\OpenTag\T1_speed_30July\M19.DSG	7-1-2013	13:57:34	103879.000000	10387.900000	1031.580575	25.285508
C:\cware\Projects\Whales\OpenTag\T1_speed_30July\M19.DSG	7-1-2013	13:57:34	103880.000000	10388.000000	1032.138791	25.279555
C:\cware\Projects\Whales\OpenTag\T1_speed_30July\M19.DSG	7-1-2013	13:57:34	103881.000000	10388.100000	1032.252686	25.273123
C:\cware\Projects\Whales\OpenTag\T1_speed_30July\M19.DSG	7-1-2013	13:57:34	103882.000000	10388.200000	1031.489205	25.268333
C:\cware\Projects\Whales\OpenTag\T1_speed_30July\M19.DSG	7-1-2013	13:57:34	103883.000000	10388.300000	1031.747911	25.269702
C:\cware\Projects\Whales\OpenTag\T1_speed_30July\M19.DSG	7-1-2013	13:57:34	103884.000000	10388.400000	1030.057856	25.266144
C:\cware\Projects\Whales\OpenTag\T1_speed_30July\M19.DSG	7-1-2013	13:57:34	103885.000000	10388.500000	1030.295131	25.259985
C:\cware\Projects\Whales\OpenTag\T1_speed_30July\M19.DSG	7-1-2013	13:57:34	103886.000000	10388.600000	1031.372765	25.252048
C:\cware\Projects\Whales\OpenTag\T1_speed_30July\M19.DSG	7-1-2013	13:57:34	103887.000000	10388.700000	1031.635711	25.243563
C:\cware\Projects\Whales\OpenTag\T1_speed_30July\M19.DSG	7-1-2013	13:57:34	103888.000000	10388.800000	1032.476696	25.182801
C:\cware\Projects\Whales\OpenTag\T1_speed_30July\M19.DSG	7-1-2013	13:57:34	103889.000000	10388.900000	1033.325884	25.131207
C:\cware\Projects\Whales\OpenTag\T1_speed_30July\M19.DSG	7-1-2013	13:57:34	103890.000000	10389.000000	1035.227483	25.071334
C:\cware\Projects\Whales\OpenTag\T1_speed_30July\M19.DSG	7-1-2013	13:57:34	103891.000000	10389.100000	1036.010169	25.000650
C:\cware\Projects\Whales\OpenTag\T1_speed_30July\M19.DSG	7-1-2013	13:57:34	103892.000000	10389.200000	1033.985695	24.944404
C:\cware\Projects\Whales\OpenTag\T1_speed_30July\M19.DSG	7-1-2013	13:57:34	103893.000000	10389.300000	1065.095039	24.899311
C:\cware\Projects\Whales\OpenTag\T1_speed_30July\M19.DSG	7-1-2013	13:57:34	103894.000000	10389.400000	1062.359540	24.856066
C:\cware\Projects\Whales\OpenTag\T1_speed_30July\M19.DSG	7-1-2013	13:57:34	103895.000000	10389.500000	1056.211738	24.638950
C:\cware\Projects\Whales\OpenTag\T1_speed_30July\M19.DSG	7-1-2013	13:57:34	103896.000000	10389.600000	1033.633920	25.190327
C:\cware\Projects\Whales\OpenTag\T1_speed_30July\M19.DSG	7-1-2013	13:57:34	103897.000000	10389.700000	1067.071097	24.544453
C:\cware\Projects\Whales\OpenTag\T1_speed_30July\M19.DSG	7-1-2013	13:57:34	103898.000000	10389.800000	1035.774849	24.594062
C:\cware\Projects\Whales\OpenTag\T1_speed_30July\M19.DSG	7-1-2013	13:57:34	103899.000000	10389.900000	1094.672342	24.925518
C:\cware\Projects\Whales\OpenTag\T1_speed_30July\M19.DSG	7-1-2013	13:57:34	103900.000000	10390.000000	1033.282932	25.173905
C:\cware\Projects\Whales\OpenTag\T1_speed_30July\M19.DSG	7-1-2013	13:57:34	103901.000000	10390.100000	1033.199739	25.166378
C:\cware\Projects\Whales\OpenTag\T1_speed_30July\M19.DSG	7-1-2013	13:57:34	103902.000000	10390.200000	1091.409840	24.325695
C:\cware\Projects\Whales\OpenTag\T1_speed_30July\M19.DSG	7-1-2013	13:57:34	103903.000000	10390.300000	1101.824508	24.850386
C:\cware\Projects\Whales\OpenTag\T1_speed_30July\M19.DSG	7-1-2013	13:57:34	103904.000000	10390.400000	1087.137734	24.992644
C:\cware\Projects\Whales\OpenTag\T1_speed_30July\M19.DSG	7-1-2013	13:57:34	103905.000000	10390.500000	1062.726341	24.933114
C:\cware\Projects\Whales\OpenTag\T1_speed_30July\M19.DSG	7-1-2013	13:57:34	103906.000000	10390.600000	1099.074796	24.453378
C:\cware\Projects\Whales\OpenTag\T1_speed_30July\M19.DSG	7-1-2013	13:57:34	103907.000000	10390.700000	1033.343636	25.147424
C:\cware\Projects\Whales\OpenTag\T1_speed_30July\M19.DSG	7-1-2013	13:57:34	103908.000000	10390.800000	1033.499606	24.609732
C:\cware\Projects\Whales\OpenTag\T1_speed_30July\M19.DSG	7-1-2013	13:57:34	103909.000000	10390.900000	1086.587999	24.815557
C:\cware\Projects\Whales\OpenTag\T1_speed_30July\M19.DSG	7-1-2013	13:57:34	103910.000000	10391.000000	1092.897167	24.837112
C:\cware\Projects\Whales\OpenTag\T1_speed_30July\M19.DSG	7-1-2013	13:57:34	103911.000000	10391.100000	1113.897140	24.522078
C:\cware\Projects\Whales\OpenTag\T1_speed_30July\M19.DSG	7-1-2013	13:57:34	103912.000000	10391.200000	1103.508836	24.509624
C:\cware\Projects\Whales\OpenTag\T1_speed_30July\M19.DSG	7-1-2013	13:57:34	103913.000000	10391.300000	1086.573052	24.545753
C:\cware\Projects\Whales\OpenTag\T1_speed_30July\M19.DSG	7-1-2013	13:57:34	103914.000000	10391.400000	1100.260121	24.445851
C:\cware\Projects\Whales\OpenTag\T1_speed_30July\M19.DSG	7-1-2013	13:57:34	103915.000000	10391.500000	1062.799325	24.460221
C:\cware\Projects\Whales\OpenTag\T1_speed_30July\M19.DSG	7-1-2013	13:57:34	103916.000000	10391.600000	1127.349723	25.009614
C:\cware\Projects\Whales\OpenTag\T1_speed_30July\M19.DSG	7-1-2013	13:57:34	103917.000000	10391.700000	1033.287780	25.104863
C:\cware\Projects\Whales\OpenTag\T1_speed_30July\M19.DSG	7-1-2013	13:57:34	103918.000000	10391.800000	1033.104364	25.100826
C:\cware\Projects\Whales\OpenTag\T1_speed_30July\M19.DSG	7-1-2013	13:57:34	103919.000000	10391.900000	1032.414870	25.096857
C:\cware\Projects\Whales\OpenTag\T1_speed_30July\M19.DSG	7-1-2013	13:57:34	103920.000000	10392.000000	1033.392609	25.090631
C:\cware\Projects\Whales\OpenTag\T1_speed_30July\M19.DSG	7-1-2013	13:57:34	103921.000000	10392.100000	1033.173343	25.083856
C:\cware\Projects\Whales\OpenTag\T1_speed_30July\M19.DSG	7-1-2013	13:57:34	103922.000000	10392.200000	1033.063023	25.082077
C:\cware\Projects\Whales\OpenTag\T1_speed_30July\M19.DSG	7-1-2013	13:57:34	103923.000000	10392.300000	1033.276122	25.074414
C:\cware\Projects\Whales\OpenTag\T1_speed_30July\M19.DSG	7-1-2013	13:57:34	103924.000000	10392.400000	1033.918088	25.074003
C:\cware\Projects\Whales\OpenTag\T1_speed_30July\M19.DSG	7-1-2013	13:57:34	103925.000000	10392.500000	1032.945818	25.067571
C:\cware\Projects\Whales\OpenTag\T1_speed_30July\M19.DSG	7-1-2013	13:57:34	103926.000000	10392.600000	1033.441894	25.061960
C:\cware\Projects\Whales\OpenTag\T1_speed_30July\M19.DSG	7-1-2013	13:57:34	103927.000000	10392.700000	1033.249052	25.051149
C:\cware\Projects\Whales\OpenTag\T1_speed_30July\M19.DSG	7-1-2013	13:57:34	103928.000000	10392.800000	1035.658930	24.489233
C:\cware\Projects\Whales\OpenTag\T1_speed_30July\M19.DSG	7-1-2013	13:57:34	103929.000000	10392.900000	1133.592378	24.538500
C:\cware\Projects\Whales\OpenTag\T1_speed_30July\M19.DSG	7-1-2013	13:57:34	103930.000000	10393.000000	1124.361889	24.634912
C:\cware\Projects\Whales\OpenTag\T1_speed_30July\M19.DSG	7-1-2013	13:57:34	103931.000000	10393.100000	1136.870930	24.479380
C:\cware\Projects\Whales\OpenTag\T1_speed_30July\M19.DSG	7-1-2013	13:57:34	103932.000000	10393.200000	1139.530966	24.938861
C:\cware\Projects\Whales\OpenTag\T1_speed_30July\M19.DSG	7-1-2013	13:57:34	103933.000000	10393.300000	1131.130545	24.462958
C:\cware\Projects\Whales\OpenTag\T1_speed_30July\M19.DSG	7-1-2013	13:57:34	103934.000000	10393.400000	1134.609487	24.447425
C:\cware\Projects\Whales\OpenTag\T1_speed_30July\M19.DSG	7-1-2013	13:57:34	103935.000000	10393.500000	1131.356187	24.503397
C:\cware\Projects\Whales\OpenTag\T1_speed_30July\M19.DSG	7-1-2013	13:57:34	103936.000000	10393.600000	1047.928337	25.006672
C:\cware\Projects\Whales\OpenTag\T1_speed_30July\M19.DSG	7-1-2013	13:57:34	103937.000000	10393.700000	1036.151115	24.871256
C:\cware\Projects\Whales\OpenTag\T1_speed_30July\M19.DSG	7-1-2013	13:57:34	103938.000000	10393.800000	1116.673621	24.307972
C:\cware\Projects\Whales\OpenTag\T1_speed_30July\M19.DSG	7-1-2013	13:57:34	103939.000000	10393.900000	1129.777155	24.911422
C:\cware\Projects\Whales\OpenTag\T1_speed_30July\M19.DSG	7-1-2013	13:57:34	103940.000000	10394.000000	1065.845107	25.010367
C:\cware\Projects\Whales\OpenTag\T1_speed_30July\M19.DSG	7-1-2013	13:57:34	103941.000000	10394.100000	1033.339699	25.012351
C:\cware\Projects\Whales\OpenTag\T1_speed_30July\M19.DSG	7-1-2013	13:57:34	103942.000000	10394.200000	1032.871584	25.010435
C:\cware\Projects\Whales\OpenTag\T1_speed_30July\M19.DSG	7-1-2013	13:57:34	103943.000000	10394.300000	1033.157317	25.005987
C:\cware\Projects\Whales\OpenTag\T1_speed_30July\M19.DSG	7-1-2013	13:57:34	103944.000000	10394.400000	1032.752790	24.999692
C:\cware\Projects\Whales\OpenTag\T1_speed_30July\M19.DSG	7-1-2013	13:57:34	103945.000000	10394.500000	1033.321107	24.998118
C:\cware\Projects\Whales\OpenTag\T1_speed_30July\M19.DSG	7-1-2013	13:57:34	103946.000000	10394.600000	1032.939563	24.995792
C:\cware\Projects\Whales\OpenTag\T1_speed_30July\M19.DSG	7-1-2013	13:57:34	103947.000000	10394.700000	1032.829413	24.993671
C:\cware\Projects\Whales\OpenTag\T1_speed_30July\M19.DSG	7-1-2013	13:57:34	103948.000000	10394.800000	1032.991650	24.989428
C:\cware\Projects\Whales\OpenTag\T1_speed_30July\M19.DSG	7-1-2013	13:57:34	103949.000000	10394.900000	1032.710537	24.983133
C:\cware\Projects\Whales\OpenTag\T1_speed_30July\M19.DSG	7-1-2013	13:57:34	103950.000000	10395.000000	1031.922068	24.980191
C:\cware\Projects\Whales\OpenTag\T1_speed_30July\M19.DSG	7-1-2013	13:57:34	103951.000000	10395.100000	1032.984707	24.976838
C:\cware\Projects\Whales\OpenTag\T1_speed_30July\M19.DSG	7-1-2013	13:57:34	103952.000000	10395.200000	1033.010383	24.974511
C:\cware\Projects\Whales\OpenTag\T1_speed_30July\M19.DSG	7-1-2013	13:57:34	103953.000000	10395.300000	1032.198750	24.968079
C:\cware\Projects\Whales\OpenTag\T1_speed_30July\M19.DSG	7-1-2013	13:57:34	103954.000000	10395.400000	1033.631474	24.964863
C:\cware\Projects\Whales\OpenTag\T1_speed_30July\M19.DSG	7-1-2013	13:57:34	103955.000000	10395.500000	1033.129350	24.956036
C:\cware\Projects\Whales\OpenTag\T1_speed_30July\M19.DSG	7-1-2013	13:57:34	103956.000000	10395.600000	1033.254262	24.952478
C:\cware\Projects\Whales\OpenTag\T1_speed_30July\M19.DSG	7-1-2013	13:57:34	103957.000000	10395.700000	1033.168887	24.950152
C:\cware\Projects\Whales\OpenTag\T1_speed_30July\M19.DSG	7-1-2013	13:57:34	103958.000000	10395.800000	1032.935742	24.947141
C:\cware\Projects\Whales\OpenTag\T1_speed_30July\M19.DSG	7-1-2013	13:57:34	103959.000000	10395.900000	1033.168284	24.778744
C:\cware\Projects\Whales\OpenTag\T1_speed_30July\M19.DSG	7-1-2013	13:57:34	103960.000000	10396.000000	1079.783895	24.345949
C:\cware\Projects\Whales\OpenTag\T1_speed_30July\M19.DSG	7-1-2013	13:57:34	103961.000000	10396.100000	1099.034267	24.378793
C:\cware\Projects\Whales\OpenTag\T1_speed_30July\M19.DSG	7-1-2013	13:57:34	103962.000000	10396.200000	1079.808191	24.688011
C:\cware\Projects\Whales\OpenTag\T1_speed_30July\M19.DSG	7-1-2013	13:57:34	103963.000000	10396.300000	1033.770991	24.927092
C:\cware\Projects\Whales\OpenTag\T1_speed_30July\M19.DSG	7-1-2013	13:57:34	103964.000000	10396.400000	1033.423885	24.930924
C:\cware\Projects\Whales\OpenTag\T1_speed_30July\M19.DSG	7-1-2013	13:57:34	103965.000000	10396.500000	1033.584370	24.930719
C:\cware\Projects\Whales\OpenTag\T1_speed_30July\M19.DSG	7-1-2013	13:57:34	103966.000000	10396.600000	1032.178845	24.928324
C:\cware\Projects\Whales\OpenTag\T1_speed_30July\M19.DSG	7-1-2013	13:57:34	103967.000000	10396.700000	1032.590530	24.917786
C:\cware\Projects\Whales\OpenTag\T1_speed_30July\M19.DSG	7-1-2013	13:57:34	103968.000000	10396.800000	1033.142394	24.896779
C:\cware\Projects\Whales\OpenTag\T1_speed_30July\M19.DSG	7-1-2013	13:57:34	103969.000000	10396.900000	1033.103681	24.900748
C:\cware\Projects\Whales\OpenTag\T1_speed_30July\M19.DSG	7-1-2013	13:57:34	103970.000000	10397.000000	1033.287395	24.903896
C:\cware\Projects\Whales\OpenTag\T1_speed_30July\M19.DSG	7-1-2013	13:57:34	103971.000000	10397.100000	1033.361420	24.903896
C:\cware\Projects\Whales\OpenTag\T1_speed_30July\M19.DSG	7-1-2013	13:57:34	103972.000000	10397.200000	1032.930606	24.901569
C:\cware\Projects\Whales\OpenTag\T1_speed_30July\M19.DSG	7-1-2013	13:57:34	103973.000000	10397.300000	1033.305912	24.889458
C:\cware\Projects\Whales\OpenTag\T1_speed_30July\M19.DSG	7-1-2013	13:57:34	103974.000000	10397.400000	1033.243196	24.834238
C:\cware\Projects\Whales\OpenTag\T1_speed_30July\M19.DSG	7-1-2013	13:57:34	103975.000000	10397.500000	1036.963606	24.875362
C:\cware\Projects\Whales\OpenTag\T1_speed_30July\M19.DSG	7-1-2013	13:57:34	103976.000000	10397.600000	1038.965516	24.629849
C:\cware\Projects\Whales\OpenTag\T1_speed_30July\M19.DSG	7-1-2013	13:57:34	103977.000000	10397.700000	1069.379177	24.855039
C:\cware\Projects\Whales\OpenTag\T1_speed_30July\M19.DSG	7-1-2013	13:57:34	103978.000000	10397.800000	1032.852669	24.881931
C:\cware\Projects\Whales\OpenTag\T1_speed_30July\M19.DSG	7-1-2013	13:57:34	103979.000000	10397.900000	1032.742283	24.880425
C:\cware\Projects\Whales\OpenTag\T1_speed_30July\M19.DSG	7-1-2013	13:57:34	103980.000000	10398.000000	1032.718696	24.877894
C:\cware\Projects\Whales\OpenTag\T1_speed_30July\M19.DSG	7-1-2013	13:57:34	103981.000000	10398.100000	1032.732619	24.874199
C:\cware\Projects\Whales\OpenTag\T1_speed_30July\M19.DSG	7-1-2013	13:57:34	103982.000000	10398.200000	1033.116727	24.870298
C:\cware\Projects\Whales\OpenTag\T1_speed_30July\M19.DSG	7-1-2013	13:57:34	103983.000000	10398.300000	1033.625859	24.862498
C:\cware\Projects\Whales\OpenTag\T1_speed_30July\M19.DSG	7-1-2013	13:57:34	103984.000000	10398.400000	1033.047018	24.860240
C:\cware\Projects\Whales\OpenTag\T1_speed_30July\M19.DSG	7-1-2013	13:57:34	103985.000000	10398.500000	1032.380594	24.860856
C:\cware\Projects\Whales\OpenTag\T1_speed_30July\M19.DSG	7-1-2013	13:57:34	103986.000000	10398.600000	1033.049335	24.854834
C:\cware\Projects\Whales\OpenTag\T1_speed_30July\M19.DSG	7-1-2013	13:57:34	103987.000000	10398.700000	1033.162500	24.849839
C:\cware\Projects\Whales\OpenTag\T1_speed_30July\M19.DSG	7-1-2013	13:57:34	103988.000000	10398.800000	1032.717758	24.851344
C:\cware\Projects\Whales\OpenTag\T1_speed_30July\M19.DSG	7-1-2013	13:57:34	103989.000000	10398.900000	1033.176829	24.845186
C:\cware\Projects\Whales\OpenTag\T1_speed_30July\M19.DSG	7-1-2013	13:57:34	103990.000000	10399.000000	1032.685392	24.840533
C:\cware\Projects\Whales\OpenTag\T1_speed_30July\M19.DSG	7-1-2013	13:57:34	103991.000000	10399.100000	1032.637460	24.837249
C:\cware\Projects\Whales\OpenTag\T1_speed_30July\M19.DSG	7-1-2013	13:57:34	103992.000000	10399.200000	1032.873657	24.833006
C:\cware\Projects\Whales\OpenTag\T1_speed_30July\M19.DSG	7-1-2013	13:57:34	103993.000000	10399.300000	1032.811745	24.833554
C:\cware\Projects\Whales\OpenTag\T1_speed_30July\M19.DSG	7-1-2013	13:57:34	103994.000000	10399.400000	1031.505920	24.829516
C:\cware\Projects\Whales\OpenTag\T1_speed_30July\M19.DSG	7-1-2013	13:57:34	103995.000000	10399.500000	1032.678580	24.827669
C:\cware\Projects\Whales\OpenTag\T1_speed_30July\M19.DSG	7-1-2013	13:57:34	103996.000000	10399.600000	1032.964407	24.822742
C:\cware\Projects\Whales\OpenTag\T1_speed_30July\M19.DSG	7-1-2013	13:57:34	103997.000000	10399.700000	1032.756294	24.819047
C:\cware\Projects\Whales\OpenTag\T1_speed_30July\M19.DSG	7-1-2013	13:57:34	103998.000000	10399.800000	1032.461044	24.817200
C:\cware\Projects\Whales\OpenTag\T1_speed_30July\M19.DSG	7-1-2013	13:57:34	103999.000000	10399.900000	1032.462162	24.814600
C:\cware\Projects\Whales\OpenTag\T1_speed_30July\M19.DSG	7-1-2013	13:57:34	104000.000000	10400.000000	1032.846192	24.810768
C:\cware\Projects\Whales\OpenTag\T1_speed_30July\M19.DSG	7-1-2013	13:57:34	104001.000000	10400.100000	1032.957999	24.808920
C:\cware\Projects\Whales\OpenTag\T1_speed_30July\M19.DSG	7-1-2013	13:57:34	104002.000000	10400.200000	1032.935002	24.805020
C:\cware\Projects\Whales\OpenTag\T1_speed_30July\M19.DSG	7-1-2013	13:57:34	104003.000000	10400.300000	1031.950108	24.800641
C:\cware\Projects\Whales\OpenTag\T1_speed_30July\M19.DSG	7-1-2013	13:57:34	104004.000000	10400.400000	1032.173988	24.796330
C:\cware\Projects\Whales\OpenTag\T1_speed_30July\M19.DSG	7-1-2013	13:57:34	104005.000000	10400.500000	1032.755092	24.793114
C:\cware\Projects\Whales\OpenTag\T1_speed_30July\M19.DSG	7-1-2013	13:57:34	104006.000000	10400.600000	1032.988710	24.248921
C:\cware\Projects\Whales\OpenTag\T1_speed_30July\M19.DSG	7-1-2013	13:57:34	104007.000000	10400.700000	1127.137580	24.125754
C:\cware\Projects\Whales\OpenTag\T1_speed_30July\M19.DSG	7-1-2013	13:57:34	104008.000000	10400.800000	1133.619362	24.109058
C:\cware\Projects\Whales\OpenTag\T1_speed_30July\M19.DSG	7-1-2013	13:57:34	104009.000000	10400.900000	1128.388544	24.093525
C:\cware\Projects\Whales\OpenTag\T1_speed_30July\M19.DSG	7-1-2013	13:57:34	104010.000000	10401.000000	1132.241897	24.041179
C:\cware\Projects\Whales\OpenTag\T1_speed_30July\M19.DSG	7-1-2013	13:57:34	104011.000000	10401.100000	1137.336715	24.057054
C:\cware\Projects\Whales\OpenTag\T1_speed_30July\M19.DSG	7-1-2013	13:57:34	104012.000000	10401.200000	1121.916947	24.703475
C:\cware\Projects\Whales\OpenTag\T1_speed_30July\M19.DSG	7-1-2013	13:57:34	104013.000000	10401.300000	1033.318988	24.772449
C:\cware\Projects\Whales\OpenTag\T1_speed_30July\M19.DSG	7-1-2013	13:57:34	104014.000000	10401.400000	1033.245541	24.771149
C:\cware\Projects\Whales\OpenTag\T1_speed_30July\M19.DSG	7-1-2013	13:57:34	104015.000000	10401.500000	1031.915167	24.767249
C:\cware\Projects\Whales\OpenTag\T1_speed_30July\M19.DSG	7-1-2013	13:57:34	104016.000000	10401.600000	1032.358946	24.767796
C:\cware\Projects\Whales\OpenTag\T1_speed_30July\M19.DSG	7-1-2013	13:57:34	104017.000000	10401.700000	1032.631436	24.765127
C:\cware\Projects\Whales\OpenTag\T1_speed_30July\M19.DSG	7-1-2013	13:57:34	104018.000000	10401.800000	1032.460470	24.761159
C:\cware\Projects\Whales\OpenTag\T1_speed_30July\M19.DSG	7-1-2013	13:57:34	104019.000000	10401.900000	1032.473275	24.760064
C:\cware\Projects\Whales\OpenTag\T1_speed_30July\M19.DSG	7-1-2013	13:57:34	104020.000000	10402.000000	1032.548570	24.757053
C:\cware\Projects\Whales\OpenTag\T1_speed_30July\M19.DSG	7-1-2013	13:57:34	104021.000000	10402.100000	1032.313675	24.758353
C:\cware\Projects\Whales\OpenTag\T1_speed_30July\M19.DSG	7-1-2013	13:57:34	104022.000000	10402.200000	1032.551305	24.750690
C:\cware\Projects\Whales\OpenTag\T1_speed_30July\M19.DSG	7-1-2013	13:57:34	104023.000000	10402.300000	1032.540325	24.747542
C:\cware\Projects\Whales\OpenTag\T1_speed_30July\M19.DSG	7-1-2013	13:57:34	104024.000000	10402.400000	1031.913780	24.741863
C:\cware\Projects\Whales\OpenTag\T1_speed_30July\M19.DSG	7-1-2013	13:57:34	104025.000000	10402.500000	1033.802198	24.738441
C:\cware\Projects\Whales\OpenTag\T1_speed_30July\M19.DSG	7-1-2013	13:57:34	104026.000000	10402.600000	1032.705358	24.736594
C:\cware\Projects\Whales\OpenTag\T1_speed_30July\M19.DSG	7-1-2013	13:57:34	104027.000000	10402.700000	1035.197939	24.733446
C:\cware\Projects\Whales\OpenTag\T1_speed_30July\M19.DSG	7-1-2013	13:57:34	104028.000000	10402.800000	1032.905415	24.730230
C:\cware\Projects\Whales\OpenTag\T1_speed_30July\M19.DSG	7-1-2013	13:57:34	104029.000000	10402.900000	1033.238516	24.729956
C:\cware\Projects\Whales\OpenTag\T1_speed_30July\M19.DSG	7-1-2013	13:57:34	104030.000000	10403.000000	1032.204010	24.726604
C:\cware\Projects\Whales\OpenTag\T1_speed_30July\M19.DSG	7-1-2013	13:57:34	104031.000000	10403.100000	1032.883509	24.723798
C:\cware\Projects\Whales\OpenTag\T1_speed_30July\M19.DSG	7-1-2013	13:57:34	104032.000000	10403.200000	1033.289546	24.725988
C:\cware\Projects\Whales\OpenTag\T1_speed_30July\M19.DSG	7-1-2013	13:57:34	104033.000000	10403.300000	1032.254784	24.723251
C:\cware\Projects\Whales\OpenTag\T1_speed_30July\M19.DSG	7-1-2013	13:57:34	104034.000000	10403.400000	1032.638563	24.719829
C:\cware\Projects\Whales\OpenTag\T1_speed_30July\M19.DSG	7-1-2013	13:57:34	104035.000000	10403.500000	1031.961104	24.717913
C:\cware\Projects\Whales\OpenTag\T1_speed_30July\M19.DSG	7-1-2013	13:57:34	104036.000000	10403.600000	1032.590909	24.715929
C:\cware\Projects\Whales\OpenTag\T1_speed_30July\M19.DSG	7-1-2013	13:57:34	104037.000000	10403.700000	1032.630640	24.709565
C:\cware\Projects\Whales\OpenTag\T1_speed_30July\M19.DSG	7-1-2013	13:57:34	104038.000000	10403.800000	1032.323396	24.707102
C:\cware\Projects\Whales\OpenTag\T1_speed_30July\M19.DSG	7-1-2013	13:57:34	104039.000000	10403.900000	1032.510202	24.702860
C:\cware\Projects\Whales\OpenTag\T1_speed_30July\M19.DSG	7-1-2013	13:57:34	104040.000000	10404.000000	1032.497870	24.702860
C:\cware\Projects\Whales\OpenTag\T1_speed_30July\M19.DSG	7-1-2013	13:57:34	104041.000000	10404.100000	1033.314417	24.696701
C:\cware\Projects\Whales\OpenTag\T1_speed_30July\M19.DSG	7-1-2013	13:57:34	104042.000000	10404.200000	1032.561823	24.697522
C:\cware\Projects\Whales\OpenTag\T1_speed_30July\M19.DSG	7-1-2013	13:57:34	104043.000000	10404.300000	1033.229003	24.694580
C:\cware\Projects\Whales\OpenTag\T1_speed_30July\M19.DSG	7-1-2013	13:57:34	104044.000000	10404.400000	1032.687993	24.690885
C:\cware\Projects\Whales\OpenTag\T1_speed_30July\M19.DSG	7-1-2013	13:57:34	104045.000000	10404.500000	1033.312506	24.499634
C:\cware\Projects\Whales\OpenTag\T1_speed_30July\M19.DSG	7-1-2013	13:57:34	104046.000000	10404.600000	1105.754580	23.995539
C:\cware\Projects\Whales\OpenTag\T1_speed_30July\M19.DSG	7-1-2013	13:57:34	104047.000000	10404.700000	1172.018135	24.022430
C:\cware\Projects\Whales\OpenTag\T1_speed_30July\M19.DSG	7-1-2013	13:57:34	104048.000000	10404.800000	1149.309823	24.467268
C:\cware\Projects\Whales\OpenTag\T1_speed_30July\M19.DSG	7-1-2013	13:57:34	104049.000000	10404.900000	1033.187269	24.676858
C:\cware\Projects\Whales\OpenTag\T1_speed_30July\M19.DSG	7-1-2013	13:57:34	104050.000000	10405.000000	1033.562053	24.636692
C:\cware\Projects\Whales\OpenTag\T1_speed_30July\M19.DSG	7-1-2013	13:57:34	104051.000000	10405.100000	1033.174322	24.678295
C:\cware\Projects\Whales\OpenTag\T1_speed_30July\M19.DSG	7-1-2013	13:57:34	104052.000000	10405.200000	1033.469630	24.679800
C:\cware\Projects\Whales\OpenTag\T1_speed_30July\M19.DSG	7-1-2013	13:57:34	104053.000000	10405.300000	1032.091791	24.672205
C:\cware\Projects\Whales\OpenTag\T1_speed_30July\M19.DSG	7-1-2013	13:57:34	104054.000000	10405.400000	1032.671443	24.671999
C:\cware\Projects\Whales\OpenTag\T1_speed_30July\M19.DSG	7-1-2013	13:57:34	104055.000000	10405.500000	1032.771355	24.669057
C:\cware\Projects\Whales\OpenTag\T1_speed_30July\M19.DSG	7-1-2013	13:57:34	104056.000000	10405.600000	1032.833539	24.667825
C:\cware\Projects\Whales\OpenTag\T1_speed_30July\M19.DSG	7-1-2013	13:57:34	104057.000000	10405.700000	1032.515551	24.661736
C:\cware\Projects\Whales\OpenTag\T1_speed_30July\M19.DSG	7-1-2013	13:57:34	104058.000000	10405.800000	1032.762814	24.660230
C:\cware\Projects\Whales\OpenTag\T1_speed_30July\M19.DSG	7-1-2013	13:57:34	104059.000000	10405.900000	1032.184062	24.658383
C:\cware\Projects\Whales\OpenTag\T1_speed_30July\M19.DSG	7-1-2013	13:57:34	104060.000000	10406.000000	1032.569246	24.594199
C:\cware\Projects\Whales\OpenTag\T1_speed_30July\M19.DSG	7-1-2013	13:57:34	104061.000000	10406.100000	1149.778286	24.033173
C:\cware\Projects\Whales\OpenTag\T1_speed_30July\M19.DSG	7-1-2013	13:57:34	104062.000000	10406.200000	1139.483420	24.354913
C:\cware\Projects\Whales\OpenTag\T1_speed_30July\M19.DSG	7-1-2013	13:57:34	104063.000000	10406.300000	1032.741767	24.651814
C:\cware\Projects\Whales\OpenTag\T1_speed_30July\M19.DSG	7-1-2013	13:57:34	104064.000000	10406.400000	1032.582117	24.650308
C:\cware\Projects\Whales\OpenTag\T1_speed_30July\M19.DSG	7-1-2013	13:57:34	104065.000000	10406.500000	1032.633732	24.644971
C:\cware\Projects\Whales\OpenTag\T1_speed_30July\M19.DSG	7-1-2013	13:57:34	104066.000000	10406.600000	1033.005082	24.641618
C:\cware\Projects\Whales\OpenTag\T1_speed_30July\M19.DSG	7-1-2013	13:57:34	104067.000000	10406.700000	1032.388367	24.613427
C:\cware\Projects\Whales\OpenTag\T1_speed_30July\M19.DSG	7-1-2013	13:57:34	104068.000000	10406.800000	1033.401849	24.636486
C:\cware\Projects\Whales\OpenTag\T1_speed_30July\M19.DSG	7-1-2013	13:57:34	104069.000000	10406.900000	1032.291368	24.638265
C:\cware\Projects\Whales\OpenTag\T1_speed_30July\M19.DSG	7-1-2013	13:57:34	104070.000000	10407.000000	1032.219125	24.634228
C:\cware\Projects\Whales\OpenTag\T1_speed_30July\M19.DSG	7-1-2013	13:57:34	104071.000000	10407.100000	1032.774744	24.632449
C:\cware\Projects\Whales\OpenTag\T1_speed_30July\M19.DSG	7-1-2013	13:57:34	104072.000000	10407.200000	1032.788983	24.628001
C:\cware\Projects\Whales\OpenTag\T1_speed_30July\M19.DSG	7-1-2013	13:57:34	104073.000000	10407.300000	1033.073746	24.625264
C:\cware\Projects\Whales\OpenTag\T1_speed_30July\M19.DSG	7-1-2013	13:57:34	104074.000000	10407.400000	1032.999326	24.626291
C:\cware\Projects\Whales\OpenTag\T1_speed_30July\M19.DSG	7-1-2013	13:57:34	104075.000000	10407.500000	1032.730067	24.621638
C:\cware\Projects\Whales\OpenTag\T1_speed_30July\M19.DSG	7-1-2013	13:57:34	104076.000000	10407.600000	1032.632517	24.619106
C:\cware\Projects\Whales\OpenTag\T1_speed_30July\M19.DSG	7-1-2013	13:57:34	104077.000000	10407.700000	1032.731919	24.617327
C:\cware\Projects\Whales\OpenTag\T1_speed_30July\M19.DSG	7-1-2013	13:57:34	104078.000000	10407.800000	1033.461505	24.612332
C:\cware\Projects\Whales\OpenTag\T1_speed_30July\M19.DSG	7-1-2013	13:57:34	104079.000000	10407.900000	1032.856838	24.584825
C:\cware\Projects\Whales\OpenTag\T1_speed_30July\M19.DSG	7-1-2013	13:57:34	104080.000000	10408.000000	1042.446918	24.347386
C:\cware\Projects\Whales\OpenTag\T1_speed_30July\M19.DSG	7-1-2013	13:57:34	104081.000000	10408.100000	1079.693787	24.319947
C:\cware\Projects\Whales\OpenTag\T1_speed_30July\M19.DSG	7-1-2013	13:57:34	104082.000000	10408.200000	1057.530536	24.574561
C:\cware\Projects\Whales\OpenTag\T1_speed_30July\M19.DSG	7-1-2013	13:57:34	104083.000000	10408.300000	1054.831927	24.571071
C:\cware\Projects\Whales\OpenTag\T1_speed_30July\M19.DSG	7-1-2013	13:57:34	104084.000000	10408.400000	1032.737091	24.605284
C:\cware\Projects\Whales\OpenTag\T1_speed_30July\M19.DSG	7-1-2013	13:57:34	104085.000000	10408.500000	1032.776577	24.599468
C:\cware\Projects\Whales\OpenTag\T1_speed_30July\M19.DSG	7-1-2013	13:57:34	104086.000000	10408.600000	1032.965337	24.131228
C:\cware\Projects\Whales\OpenTag\T1_speed_30July\M19.DSG	7-1-2013	13:57:34	104087.000000	10408.700000	1106.500393	23.738256
C:\cware\Projects\Whales\OpenTag\T1_speed_30July\M19.DSG	7-1-2013	13:57:34	104088.000000	10408.800000	1083.722533	23.661003
C:\cware\Projects\Whales\OpenTag\T1_speed_30July\M19.DSG	7-1-2013	13:57:34	104089.000000	10408.900000	1073.563046	24.594746
C:\cware\Projects\Whales\OpenTag\T1_speed_30July\M19.DSG	7-1-2013	13:57:34	104090.000000	10409.000000	1032.972063	24.058217
C:\cware\Projects\Whales\OpenTag\T1_speed_30July\M19.DSG	7-1-2013	13:57:34	104091.000000	10409.100000	1052.874041	23.989312
C:\cware\Projects\Whales\OpenTag\T1_speed_30July\M19.DSG	7-1-2013	13:57:34	104092.000000	10409.200000	1043.384782	23.949967
C:\cware\Projects\Whales\OpenTag\T1_speed_30July\M19.DSG	7-1-2013	13:57:34	104093.000000	10409.300000	1081.714343	24.013877
C:\cware\Projects\Whales\OpenTag\T1_speed_30July\M19.DSG	7-1-2013	13:57:34	104094.000000	10409.400000	1066.167239	23.932245
C:\cware\Projects\Whales\OpenTag\T1_speed_30July\M19.DSG	7-1-2013	13:57:34	104095.000000	10409.500000	1076.178850	23.997591
C:\cware\Projects\Whales\OpenTag\T1_speed_30July\M19.DSG	7-1-2013	13:57:34	104096.000000	10409.600000	1053.127795	24.578393
C:\cware\Projects\Whales\OpenTag\T1_speed_30July\M19.DSG	7-1-2013	13:57:34	104097.000000	10409.700000	1032.569639	24.077650
C:\cware\Projects\Whales\OpenTag\T1_speed_30July\M19.DSG	7-1-2013	13:57:34	104098.000000	10409.800000	1067.448542	23.755295
C:\cware\Projects\Whales\OpenTag\T1_speed_30July\M19.DSG	7-1-2013	13:57:34	104099.000000	10409.900000	1048.370719	23.670446
C:\cware\Projects\Whales\OpenTag\T1_speed_30July\M19.DSG	7-1-2013	13:57:34	104100.000000	10410.000000	1044.286694	24.155245
C:\cware\Projects\Whales\OpenTag\T1_speed_30July\M19.DSG	7-1-2013	13:57:34	104101.000000	10410.100000	1047.614990	24.583251
C:\cware\Projects\Whales\OpenTag\T1_speed_30July\M19.DSG	7-1-2013	13:57:34	104102.000000	10410.200000	1034.013292	23.754200
C:\cware\Projects\Whales\OpenTag\T1_speed_30July\M19.DSG	7-1-2013	13:57:34	104103.000000	10410.300000	1031.600855	23.755226
C:\cware\Projects\Whales\OpenTag\T1_speed_30July\M19.DSG	7-1-2013	13:57:34	104104.000000	10410.400000	1070.900790	23.771991
C:\cware\Projects\Whales\OpenTag\T1_speed_30July\M19.DSG	7-1-2013	13:57:34	104105.000000	10410.500000	1073.583012	23.882499
C:\cware\Projects\Whales\OpenTag\T1_speed_30July\M19.DSG	7-1-2013	13:57:34	104106.000000	10410.600000	1070.480130	24.561012
C:\cware\Projects\Whales\OpenTag\T1_speed_30July\M19.DSG	7-1-2013	13:57:34	104107.000000	10410.700000	1032.468145	24.571276
C:\cware\Projects\Whales\OpenTag\T1_speed_30July\M19.DSG	7-1-2013	13:57:34	104108.000000	10410.800000	1032.617115	24.568881
C:\cware\Projects\Whales\OpenTag\T1_speed_30July\M19.DSG	7-1-2013	13:57:34	104109.000000	10410.900000	1032.988814	24.564570
C:\cware\Projects\Whales\OpenTag\T1_speed_30July\M19.DSG	7-1-2013	13:57:34	104110.000000	10411.000000	1030.330910	23.760769
C:\cware\Projects\Whales\OpenTag\T1_speed_30July\M19.DSG	7-1-2013	13:57:34	104111.000000	10411.100000	1027.403471	24.566076
C:\cware\Projects\Whales\OpenTag\T1_speed_30July\M19.DSG	7-1-2013	13:57:34	104112.000000	10411.200000	1033.310696	24.561423
C:\cware\Projects\Whales\OpenTag\T1_speed_30July\M19.DSG	7-1-2013	13:57:34	104113.000000	10411.300000	1056.377742	23.775412
C:\cware\Projects\Whales\OpenTag\T1_speed_30July\M19.DSG	7-1-2013	13:57:34	104114.000000	10411.400000	1058.884914	23.784513
C:\cware\Projects\Whales\OpenTag\T1_speed_30July\M19.DSG	7-1-2013	13:57:34	104115.000000	10411.500000	1077.346706	24.412528
C:\cware\Projects\Whales\OpenTag\T1_speed_30July\M19.DSG	7-1-2013	13:57:34	104116.000000	10411.600000	1088.263709	23.977816
C:\cware\Projects\Whales\OpenTag\T1_speed_30July\M19.DSG	7-1-2013	13:57:34	104117.000000	10411.700000	1032.795148	24.556222
C:\cware\Projects\Whales\OpenTag\T1_speed_30July\M19.DSG	7-1-2013	13:57:34	104118.000000	10411.800000	1032.734213	24.554580
C:\cware\Projects\Whales\OpenTag\T1_speed_30July\M19.DSG	7-1-2013	13:57:34	104119.000000	10411.900000	1033.255433	24.201501
C:\cware\Projects\Whales\OpenTag\T1_speed_30July\M19.DSG	7-1-2013	13:57:34	104120.000000	10412.000000	1175.553262	23.795050
C:\cware\Projects\Whales\OpenTag\T1_speed_30July\M19.DSG	7-1-2013	13:57:34	104121.000000	10412.100000	1090.890913	23.880446
C:\cware\Projects\Whales\OpenTag\T1_speed_30July\M19.DSG	7-1-2013	13:57:34	104122.000000	10412.200000	1166.473160	24.144160
C:\cware\Projects\Whales\OpenTag\T1_speed_30July\M19.DSG	7-1-2013	13:57:34	104123.000000	10412.300000	1053.818453	24.159488
C:\cware\Projects\Whales\OpenTag\T1_speed_30July\M19.DSG	7-1-2013	13:57:34	104124.000000	10412.400000	1088.276103	23.937445
C:\cware\Projects\Whales\OpenTag\T1_speed_30July\M19.DSG	7-1-2013	13:57:34	104125.000000	10412.500000	1078.207244	23.745715
C:\cware\Projects\Whales\OpenTag\T1_speed_30July\M19.DSG	7-1-2013	13:57:34	104126.000000	10412.600000	1011.912529	23.648892
C:\cware\Projects\Whales\OpenTag\T1_speed_30July\M19.DSG	7-1-2013	13:57:34	104127.000000	10412.700000	1038.479192	24.140534
C:\cware\Projects\Whales\OpenTag\T1_speed_30July\M19.DSG	7-1-2013	13:57:34	104128.000000	10412.800000	1013.420935	22.880672
C:\cware\Projects\Whales\OpenTag\T1_speed_30July\M19.DSG	7-1-2013	13:57:34	104129.000000	10412.900000	1125.764539	23.602499
C:\cware\Projects\Whales\OpenTag\T1_speed_30July\M19.DSG	7-1-2013	13:57:34	104130.000000	10413.000000	1067.745341	23.576771
C:\cware\Projects\Whales\OpenTag\T1_speed_30July\M19.DSG	7-1-2013	13:57:34	104131.000000	10413.100000	1088.577745	23.756595
C:\cware\Projects\Whales\OpenTag\T1_speed_30July\M19.DSG	7-1-2013	13:57:34	104132.000000	10413.200000	1085.860015	24.026262
C:\cware\Projects\Whales\OpenTag\T1_speed_30July\M19.DSG	7-1-2013	13:57:34	104133.000000	10413.300000	1070.704879	23.769117
C:\cware\Projects\Whales\OpenTag\T1_speed_30July\M19.DSG	7-1-2013	13:57:34	104134.000000	10413.400000	1022.402840	24.174678
C:\cware\Projects\Whales\OpenTag\T1_speed_30July\M19.DSG	7-1-2013	13:57:34	104135.000000	10413.500000	1031.769533	24.304893
C:\cware\Projects\Whales\OpenTag\T1_speed_30July\M19.DSG	7-1-2013	13:57:34	104136.000000	10413.600000	1029.818885	24.313857
C:\cware\Projects\Whales\OpenTag\T1_speed_30July\M19.DSG	7-1-2013	13:57:34	104137.000000	10413.700000	1033.148260	24.365245
C:\cware\Projects\Whales\OpenTag\T1_speed_30July\M19.DSG	7-1-2013	13:57:34	104138.000000	10413.800000	1033.119093	24.433261
C:\cware\Projects\Whales\OpenTag\T1_speed_30July\M19.DSG	7-1-2013	13:57:34	104139.000000	10413.900000	1033.108998	24.428060
C:\cware\Projects\Whales\OpenTag\T1_speed_30July\M19.DSG	7-1-2013	13:57:34	104140.000000	10414.000000	1032.377524	24.438119
C:\cware\Projects\Whales\OpenTag\T1_speed_30July\M19.DSG	7-1-2013	13:57:34	104141.000000	10414.100000	1033.312639	24.413007
C:\cware\Projects\Whales\OpenTag\T1_speed_30July\M19.DSG	7-1-2013	13:57:34	104142.000000	10414.200000	1033.322907	24.561697
C:\cware\Projects\Whales\OpenTag\T1_speed_30July\M19.DSG	7-1-2013	13:57:34	104143.000000	10414.300000	1031.311112	24.567034
C:\cware\Projects\Whales\OpenTag\T1_speed_30July\M19.DSG	7-1-2013	13:57:34	104144.000000	10414.400000	1043.877035	24.528168
C:\cware\Projects\Whales\OpenTag\T1_speed_30July\M19.DSG	7-1-2013	13:57:34	104145.000000	10414.500000	1056.919227	24.495392
C:\cware\Projects\Whales\OpenTag\T1_speed_30July\M19.DSG	7-1-2013	13:57:34	104146.000000	10414.600000	1063.330647	24.490602
C:\cware\Projects\Whales\OpenTag\T1_speed_30July\M19.DSG	7-1-2013	13:57:34	104147.000000	10414.700000	1076.953788	24.445304
C:\cware\Projects\Whales\OpenTag\T1_speed_30July\M19.DSG	7-1-2013	13:57:34	104148.000000	10414.800000	1078.497417	24.436135
C:\cware\Projects\Whales\OpenTag\T1_speed_30July\M19.DSG	7-1-2013	13:57:34	104149.000000	10414.900000	1076.733709	24.328706
C:\cware\Projects\Whales\OpenTag\T1_speed_30July\M19.DSG	7-1-2013	13:57:34	104150.000000	10415.000000	1090.145124	24.392547
C:\cware\Projects\Whales\OpenTag\T1_speed_30July\M19.DSG	7-1-2013	13:57:34	104151.000000	10415.100000	1090.563018	24.477943
C:\cware\Projects\Whales\OpenTag\T1_speed_30July\M19.DSG	7-1-2013	13:57:34	104152.000000	10415.200000	1074.236405	24.462752
C:\cware\Projects\Whales\OpenTag\T1_speed_30July\M19.DSG	7-1-2013	13:57:34	104153.000000	10415.300000	1066.093355	24.520641
C:\cware\Projects\Whales\OpenTag\T1_speed_30July\M19.DSG	7-1-2013	13:57:34	104154.000000	10415.400000	1056.648064	24.429908
C:\cware\Projects\Whales\OpenTag\T1_speed_30July\M19.DSG	7-1-2013	13:57:34	104155.000000	10415.500000	1051.330110	24.540758
C:\cware\Projects\Whales\OpenTag\T1_speed_30July\M19.DSG	7-1-2013	13:57:34	104156.000000	10415.600000	1041.693246	24.442498
C:\cware\Projects\Whales\OpenTag\T1_speed_30July\M19.DSG	7-1-2013	13:57:34	104157.000000	10415.700000	1039.873503	24.461794
C:\cware\Projects\Whales\OpenTag\T1_speed_30July\M19.DSG	7-1-2013	13:57:34	104158.000000	10415.800000	1032.335217	24.336027
C:\cware\Projects\Whales\OpenTag\T1_speed_30July\M19.DSG	7-1-2013	13:57:34	104159.000000	10415.900000	1039.474748	24.323710
C:\cware\Projects\Whales\OpenTag\T1_speed_30July\M19.DSG	7-1-2013	13:57:34	104160.000000	10416.000000	1040.441512	24.309957
C:\cware\Projects\Whales\OpenTag\T1_speed_30July\M19.DSG	7-1-2013	13:57:34	104161.000000	10416.100000	1040.730822	24.295587
C:\cware\Projects\Whales\OpenTag\T1_speed_30July\M19.DSG	7-1-2013	13:57:34	104162.000000	10416.200000	1041.142166	24.284023
[truncated: 3,381 more rows]
