# Supplementary material for: Averaged Propulsive Body Acceleration (APBA) Can Be Calculated from Biologging Tags That Incorporate Gyroscopes and Accelerometers to Estimate Swimming Speed, Hydrodynamic Drag and Energy Expenditure for Steller Sea Lions
Source: PLoS One. 2016 Jun 10;11(6):e0157326. doi: 10.1371/journal.pone.0157326 (PMC4902303; doi:10.1371/journal.pone.0157326)
Supplement: S5 Data — Same components as S2. (ZIP) [file pone.0157326.s005.zip › YashaJuly_30/T1_spd20_INER_30_7_13.csv]

FileName	FileDate	FileTime	Sample	Time from Start (s)	AccelIntX	AccelIntY	AccelIntZ	MagX	MagY	MagZ	GyroX	GyroY	GyroZ
C:\cware\Projects\Whales\OpenTag\T1_speed_30July\M20.DSG	7-1-2013	13:57:34	430136.000000	8602.720000	0.027344	0.988281	0.023438	0.458716	-0.353211	-0.044037	42.907715	-11.779785	-18.218994
C:\cware\Projects\Whales\OpenTag\T1_speed_30July\M20.DSG	7-1-2013	13:57:34	430137.000000	8602.740000	-0.039063	0.949219	0.007813	0.455046	-0.355963	-0.039450	27.862549	-19.348145	-16.448975
C:\cware\Projects\Whales\OpenTag\T1_speed_30July\M20.DSG	7-1-2013	13:57:34	430138.000000	8602.760000	0.066406	0.945313	0.031250	0.453211	-0.355963	-0.033945	31.295776	3.067017	-11.413574
C:\cware\Projects\Whales\OpenTag\T1_speed_30July\M20.DSG	7-1-2013	13:57:34	430139.000000	8602.780000	0.035156	0.949219	0.003906	0.453211	-0.357798	-0.029358	31.280518	2.502441	-10.437012
C:\cware\Projects\Whales\OpenTag\T1_speed_30July\M20.DSG	7-1-2013	13:57:34	430140.000000	8602.800000	0.085938	1.042969	0.046875	0.451376	-0.359633	-0.025688	37.399292	-7.751465	-9.796143
C:\cware\Projects\Whales\OpenTag\T1_speed_30July\M20.DSG	7-1-2013	13:57:34	430141.000000	8602.820000	0.066406	1.023438	0.007813	0.451376	-0.366972	-0.015596	38.818359	-7.980347	-11.428833
C:\cware\Projects\Whales\OpenTag\T1_speed_30July\M20.DSG	7-1-2013	13:57:34	430142.000000	8602.840000	0.097656	1.066406	0.027344	0.448624	-0.369725	-0.008257	39.550781	4.577637	-5.340576
C:\cware\Projects\Whales\OpenTag\T1_speed_30July\M20.DSG	7-1-2013	13:57:34	430143.000000	8602.860000	0.128906	1.105469	0.003906	0.450459	-0.368807	0.000000	36.407471	-0.274658	-6.011963
C:\cware\Projects\Whales\OpenTag\T1_speed_30July\M20.DSG	7-1-2013	13:57:34	430144.000000	8602.880000	0.078125	1.046875	0.066406	0.450459	-0.370642	0.004587	37.002563	-8.407593	-9.048462
C:\cware\Projects\Whales\OpenTag\T1_speed_30July\M20.DSG	7-1-2013	13:57:34	430145.000000	8602.900000	-0.027344	1.031250	0.015625	0.449541	-0.372477	0.013761	44.509888	13.031006	-8.087158
C:\cware\Projects\Whales\OpenTag\T1_speed_30July\M20.DSG	7-1-2013	13:57:34	430146.000000	8602.920000	0.105469	1.101563	-0.093750	0.448624	-0.373394	0.019266	34.866333	5.020142	-9.826660
C:\cware\Projects\Whales\OpenTag\T1_speed_30July\M20.DSG	7-1-2013	13:57:34	430147.000000	8602.940000	-0.093750	1.074219	0.015625	0.448624	-0.377064	0.031193	29.678345	18.737793	4.074097
C:\cware\Projects\Whales\OpenTag\T1_speed_30July\M20.DSG	7-1-2013	13:57:34	430148.000000	8602.960000	0.109375	1.023438	-0.109375	0.451376	-0.377982	0.034862	32.882690	12.237549	2.944946
C:\cware\Projects\Whales\OpenTag\T1_speed_30July\M20.DSG	7-1-2013	13:57:34	430149.000000	8602.980000	-0.007813	1.082031	-0.113281	0.452294	-0.379817	0.044954	21.881104	11.230469	5.187988
C:\cware\Projects\Whales\OpenTag\T1_speed_30July\M20.DSG	7-1-2013	13:57:34	430150.000000	8603.000000	-0.054688	1.042969	-0.035156	0.453211	-0.379817	0.049541	32.287598	22.994995	5.020142
C:\cware\Projects\Whales\OpenTag\T1_speed_30July\M20.DSG	7-1-2013	13:57:34	430151.000000	8603.020000	0.167969	1.074219	-0.074219	0.457798	-0.380734	0.059633	22.399902	12.405396	4.592896
C:\cware\Projects\Whales\OpenTag\T1_speed_30July\M20.DSG	7-1-2013	13:57:34	430152.000000	8603.040000	0.062500	1.113281	-0.062500	0.457798	-0.381651	0.063303	27.359009	2.868652	2.807617
C:\cware\Projects\Whales\OpenTag\T1_speed_30July\M20.DSG	7-1-2013	13:57:34	430153.000000	8603.060000	0.070313	1.042969	-0.007813	0.461468	-0.381651	0.071560	26.504517	19.653320	8.926392
C:\cware\Projects\Whales\OpenTag\T1_speed_30July\M20.DSG	7-1-2013	13:57:34	430154.000000	8603.080000	0.085938	1.125000	-0.054688	0.463303	-0.381651	0.077064	18.630981	18.814087	11.398315
C:\cware\Projects\Whales\OpenTag\T1_speed_30July\M20.DSG	7-1-2013	13:57:34	430155.000000	8603.100000	0.074219	1.019531	-0.070313	0.467890	-0.381651	0.082569	14.648438	20.660400	12.542725
C:\cware\Projects\Whales\OpenTag\T1_speed_30July\M20.DSG	7-1-2013	13:57:34	430156.000000	8603.120000	0.019531	1.132813	0.003906	0.471560	-0.380734	0.086239	8.453369	30.120850	18.798828
C:\cware\Projects\Whales\OpenTag\T1_speed_30July\M20.DSG	7-1-2013	13:57:34	430157.000000	8603.140000	0.152344	1.132813	-0.101563	0.476147	-0.381651	0.091743	17.059326	21.301270	12.695313
C:\cware\Projects\Whales\OpenTag\T1_speed_30July\M20.DSG	7-1-2013	13:57:34	430158.000000	8603.160000	-0.062500	1.085938	0.031250	0.477982	-0.379817	0.094495	17.898560	37.017822	13.381958
C:\cware\Projects\Whales\OpenTag\T1_speed_30July\M20.DSG	7-1-2013	13:57:34	430159.000000	8603.180000	0.082031	1.027344	-0.078125	0.482569	-0.378899	0.101835	14.419556	24.078369	8.041382
C:\cware\Projects\Whales\OpenTag\T1_speed_30July\M20.DSG	7-1-2013	13:57:34	430160.000000	8603.200000	0.050781	1.128906	-0.140625	0.484404	-0.378899	0.106422	11.993408	28.656006	14.831543
C:\cware\Projects\Whales\OpenTag\T1_speed_30July\M20.DSG	7-1-2013	13:57:34	430161.000000	8603.220000	-0.062500	1.031250	-0.066406	0.490826	-0.377982	0.113761	12.863159	36.651611	13.504028
C:\cware\Projects\Whales\OpenTag\T1_speed_30July\M20.DSG	7-1-2013	13:57:34	430162.000000	8603.240000	0.039063	1.027344	-0.097656	0.492661	-0.377982	0.117431	6.958008	36.407471	12.252808
C:\cware\Projects\Whales\OpenTag\T1_speed_30July\M20.DSG	7-1-2013	13:57:34	430163.000000	8603.260000	-0.007813	1.023438	-0.199219	0.495413	-0.377064	0.120183	15.548706	28.259277	12.847900
C:\cware\Projects\Whales\OpenTag\T1_speed_30July\M20.DSG	7-1-2013	13:57:34	430164.000000	8603.280000	0.062500	1.082031	-0.156250	0.499083	-0.375229	0.126606	14.862061	29.663086	8.773804
C:\cware\Projects\Whales\OpenTag\T1_speed_30July\M20.DSG	7-1-2013	13:57:34	430165.000000	8603.300000	-0.046875	1.058594	-0.089844	0.500917	-0.375229	0.130275	10.513306	35.690308	6.973267
C:\cware\Projects\Whales\OpenTag\T1_speed_30July\M20.DSG	7-1-2013	13:57:34	430166.000000	8603.320000	0.113281	1.046875	-0.144531	0.503670	-0.374312	0.137615	-2.670288	36.117554	9.780884
C:\cware\Projects\Whales\OpenTag\T1_speed_30July\M20.DSG	7-1-2013	13:57:34	430167.000000	8603.340000	-0.042969	0.980469	-0.082031	0.506422	-0.374312	0.138532	-0.961304	37.811279	5.935669
C:\cware\Projects\Whales\OpenTag\T1_speed_30July\M20.DSG	7-1-2013	13:57:34	430168.000000	8603.360000	0.000000	1.015625	-0.105469	0.509174	-0.372477	0.140367	-11.062622	32.424927	13.198853
C:\cware\Projects\Whales\OpenTag\T1_speed_30July\M20.DSG	7-1-2013	13:57:34	430169.000000	8603.380000	-0.023438	1.000000	-0.074219	0.511009	-0.372477	0.141284	-4.394531	13.549805	11.810303
C:\cware\Projects\Whales\OpenTag\T1_speed_30July\M20.DSG	7-1-2013	13:57:34	430170.000000	8603.400000	0.179688	1.003906	-0.187500	0.515596	-0.369725	0.143119	-23.406982	27.328491	16.662598
C:\cware\Projects\Whales\OpenTag\T1_speed_30July\M20.DSG	7-1-2013	13:57:34	430171.000000	8603.420000	-0.007813	0.949219	-0.125000	0.517431	-0.369725	0.141284	-22.796631	32.653809	17.440796
C:\cware\Projects\Whales\OpenTag\T1_speed_30July\M20.DSG	7-1-2013	13:57:34	430172.000000	8603.440000	0.117188	0.980469	-0.148438	0.522936	-0.366972	0.140367	-29.388428	35.919189	17.288208
C:\cware\Projects\Whales\OpenTag\T1_speed_30July\M20.DSG	7-1-2013	13:57:34	430173.000000	8603.460000	-0.085938	0.949219	-0.160156	0.525688	-0.365138	0.137615	-36.605835	23.147583	18.753052
C:\cware\Projects\Whales\OpenTag\T1_speed_30July\M20.DSG	7-1-2013	13:57:34	430174.000000	8603.480000	-0.039063	1.003906	-0.175781	0.530275	-0.363303	0.132110	-38.833618	18.798828	16.799927
C:\cware\Projects\Whales\OpenTag\T1_speed_30July\M20.DSG	7-1-2013	13:57:34	430175.000000	8603.500000	-0.144531	0.902344	-0.101563	0.533028	-0.361468	0.128440	-61.798096	21.759033	15.777588
C:\cware\Projects\Whales\OpenTag\T1_speed_30July\M20.DSG	7-1-2013	13:57:34	430176.000000	8603.520000	-0.144531	0.902344	-0.101563	0.534862	-0.359633	0.122936	-59.020996	27.160645	17.242432
C:\cware\Projects\Whales\OpenTag\T1_speed_30July\M20.DSG	7-1-2013	13:57:34	430177.000000	8603.540000	0.101563	0.878906	-0.156250	0.540367	-0.355963	0.110092	-77.163696	25.344849	19.119263
C:\cware\Projects\Whales\OpenTag\T1_speed_30July\M20.DSG	7-1-2013	13:57:34	430178.000000	8603.560000	0.101563	0.878906	-0.156250	0.542202	-0.355963	0.105505	-86.349487	7.095337	19.958496
C:\cware\Projects\Whales\OpenTag\T1_speed_30July\M20.DSG	7-1-2013	13:57:34	430179.000000	8603.580000	0.023438	0.949219	-0.175781	0.549541	-0.348624	0.086239	-82.855225	21.713257	18.966675
C:\cware\Projects\Whales\OpenTag\T1_speed_30July\M20.DSG	7-1-2013	13:57:34	430180.000000	8603.600000	0.105469	0.906250	-0.210938	0.552294	-0.344954	0.077982	-83.724976	6.103516	17.532349
C:\cware\Projects\Whales\OpenTag\T1_speed_30July\M20.DSG	7-1-2013	13:57:34	430181.000000	8603.620000	-0.011719	0.898438	-0.121094	0.556881	-0.338532	0.061468	-74.188232	26.779175	13.076782
C:\cware\Projects\Whales\OpenTag\T1_speed_30July\M20.DSG	7-1-2013	13:57:34	430182.000000	8603.640000	0.167969	0.953125	-0.234375	0.559633	-0.336697	0.062385	-77.575684	4.150391	1.174927
C:\cware\Projects\Whales\OpenTag\T1_speed_30July\M20.DSG	7-1-2013	13:57:34	430183.000000	8603.660000	0.101563	1.015625	-0.265625	0.561468	-0.332110	0.041284	-72.418213	9.475708	-6.942749
C:\cware\Projects\Whales\OpenTag\T1_speed_30July\M20.DSG	7-1-2013	13:57:34	430184.000000	8603.680000	0.011719	1.007813	-0.332031	0.560550	-0.330275	0.031193	-71.731567	32.485962	-3.372192
C:\cware\Projects\Whales\OpenTag\T1_speed_30July\M20.DSG	7-1-2013	13:57:34	430185.000000	8603.700000	0.371094	0.925781	-0.210938	0.559633	-0.326606	0.021101	-63.446045	-26.229858	-17.913818
C:\cware\Projects\Whales\OpenTag\T1_speed_30July\M20.DSG	7-1-2013	13:57:34	430186.000000	8603.720000	0.164063	1.058594	-0.175781	0.558716	-0.326606	0.011927	-73.410034	-37.322998	-17.578125
C:\cware\Projects\Whales\OpenTag\T1_speed_30July\M20.DSG	7-1-2013	13:57:34	430187.000000	8603.740000	0.089844	1.101563	-0.285156	0.554128	-0.322018	-0.005505	-74.203491	-12.191772	-17.242432
C:\cware\Projects\Whales\OpenTag\T1_speed_30July\M20.DSG	7-1-2013	13:57:34	430188.000000	8603.760000	0.121094	1.042969	-0.394531	0.551376	-0.320183	-0.014679	-76.538086	-22.933960	-24.139404
C:\cware\Projects\Whales\OpenTag\T1_speed_30July\M20.DSG	7-1-2013	13:57:34	430189.000000	8603.780000	-0.066406	0.976563	-0.324219	0.544954	-0.316514	-0.031193	-62.744141	-27.725220	-34.729004
C:\cware\Projects\Whales\OpenTag\T1_speed_30July\M20.DSG	7-1-2013	13:57:34	430190.000000	8603.800000	-0.183594	0.882813	-0.171875	0.540367	-0.316514	-0.038532	-63.995361	-29.830933	-34.667969
C:\cware\Projects\Whales\OpenTag\T1_speed_30July\M20.DSG	7-1-2013	13:57:34	430191.000000	8603.820000	-0.238281	0.875000	-0.167969	0.529358	-0.313761	-0.055963	-53.802490	-40.847778	-41.519165
C:\cware\Projects\Whales\OpenTag\T1_speed_30July\M20.DSG	7-1-2013	13:57:34	430192.000000	8603.840000	-0.355469	0.855469	-0.218750	0.524771	-0.314679	-0.063303	-49.026489	-44.082642	-36.666870
C:\cware\Projects\Whales\OpenTag\T1_speed_30July\M20.DSG	7-1-2013	13:57:34	430193.000000	8603.860000	-0.429688	0.925781	-0.312500	0.514679	-0.311927	-0.077064	-57.525635	-34.057617	-27.374268
C:\cware\Projects\Whales\OpenTag\T1_speed_30July\M20.DSG	7-1-2013	13:57:34	430194.000000	8603.880000	-0.640625	0.964844	-0.457031	0.511009	-0.310092	-0.083486	-46.600342	-21.713257	-15.792847
C:\cware\Projects\Whales\OpenTag\T1_speed_30July\M20.DSG	7-1-2013	13:57:34	430195.000000	8603.900000	-0.535156	0.894531	-0.433594	0.506422	-0.305505	-0.094495	-36.331177	-38.925171	-2.136230
C:\cware\Projects\Whales\OpenTag\T1_speed_30July\M20.DSG	7-1-2013	13:57:34	430196.000000	8603.920000	-0.453125	0.824219	-0.417969	0.502752	-0.302752	-0.100000	-35.202026	-38.558960	3.143311
C:\cware\Projects\Whales\OpenTag\T1_speed_30July\M20.DSG	7-1-2013	13:57:34	430197.000000	8603.940000	-0.531250	0.796875	-0.472656	0.497248	-0.301835	-0.108257	-23.941040	-57.357788	-0.015259
C:\cware\Projects\Whales\OpenTag\T1_speed_30July\M20.DSG	7-1-2013	13:57:34	430198.000000	8603.960000	-0.402344	0.867188	-0.332031	0.494495	-0.300917	-0.112844	-11.886597	-59.967041	-5.386353
C:\cware\Projects\Whales\OpenTag\T1_speed_30July\M20.DSG	7-1-2013	13:57:34	430199.000000	8603.980000	-0.496094	0.921875	-0.160156	0.490826	-0.302752	-0.112844	7.720947	-48.980713	-11.642456
C:\cware\Projects\Whales\OpenTag\T1_speed_30July\M20.DSG	7-1-2013	13:57:34	430200.000000	8604.000000	-0.296875	0.851563	0.003906	0.484404	-0.304587	-0.113761	29.815674	-35.812378	-22.277832
C:\cware\Projects\Whales\OpenTag\T1_speed_30July\M20.DSG	7-1-2013	13:57:34	430201.000000	8604.020000	-0.371094	1.031250	0.000000	0.481651	-0.306422	-0.111927	48.492432	-22.567749	-21.575928
C:\cware\Projects\Whales\OpenTag\T1_speed_30July\M20.DSG	7-1-2013	13:57:34	430202.000000	8604.040000	-0.144531	0.980469	0.148438	0.475229	-0.314679	-0.100000	54.580688	-18.218994	-24.078369
C:\cware\Projects\Whales\OpenTag\T1_speed_30July\M20.DSG	7-1-2013	13:57:34	430203.000000	8604.060000	-0.207031	1.054688	0.207031	0.472477	-0.319266	-0.095413	47.149658	-11.444092	-33.462524
C:\cware\Projects\Whales\OpenTag\T1_speed_30July\M20.DSG	7-1-2013	13:57:34	430204.000000	8604.080000	-0.027344	1.054688	0.261719	0.465138	-0.326606	-0.083486	50.598145	14.419556	-22.796631
C:\cware\Projects\Whales\OpenTag\T1_speed_30July\M20.DSG	7-1-2013	13:57:34	430205.000000	8604.100000	-0.066406	1.058594	0.277344	0.465138	-0.332110	-0.077064	51.025391	15.106201	-11.947632
C:\cware\Projects\Whales\OpenTag\T1_speed_30July\M20.DSG	7-1-2013	13:57:34	430206.000000	8604.120000	0.089844	1.074219	0.203125	0.465138	-0.337615	-0.062385	61.996460	-3.356934	-10.330200
C:\cware\Projects\Whales\OpenTag\T1_speed_30July\M20.DSG	7-1-2013	13:57:34	430207.000000	8604.140000	0.082031	1.082031	0.082031	0.464220	-0.343119	-0.054128	65.048218	1.403809	3.341675
C:\cware\Projects\Whales\OpenTag\T1_speed_30July\M20.DSG	7-1-2013	13:57:34	430208.000000	8604.160000	0.132813	0.988281	0.164063	0.464220	-0.350459	-0.037615	70.739746	-7.003784	-2.151489
C:\cware\Projects\Whales\OpenTag\T1_speed_30July\M20.DSG	7-1-2013	13:57:34	430209.000000	8604.180000	0.203125	1.019531	0.101563	0.465138	-0.353211	-0.029358	80.963135	-2.990723	-7.797241
C:\cware\Projects\Whales\OpenTag\T1_speed_30July\M20.DSG	7-1-2013	13:57:34	430210.000000	8604.200000	0.089844	0.968750	0.054688	0.462385	-0.360550	-0.008257	83.175659	-8.392334	-28.137207
C:\cware\Projects\Whales\OpenTag\T1_speed_30July\M20.DSG	7-1-2013	13:57:34	430211.000000	8604.220000	0.187500	0.976563	-0.039063	0.459633	-0.365138	0.001835	75.927734	-2.838135	-32.302856
C:\cware\Projects\Whales\OpenTag\T1_speed_30July\M20.DSG	7-1-2013	13:57:34	430212.000000	8604.240000	0.132813	1.066406	-0.054688	0.455963	-0.369725	0.011927	76.980591	-17.211914	-30.227661
C:\cware\Projects\Whales\OpenTag\T1_speed_30July\M20.DSG	7-1-2013	13:57:34	430213.000000	8604.260000	0.195313	1.031250	-0.097656	0.449541	-0.376147	0.031193	68.374634	-19.851685	-23.162842
C:\cware\Projects\Whales\OpenTag\T1_speed_30July\M20.DSG	7-1-2013	13:57:34	430214.000000	8604.280000	0.042969	1.027344	-0.027344	0.448624	-0.379817	0.040367	62.149048	-19.454956	-18.035889
C:\cware\Projects\Whales\OpenTag\T1_speed_30July\M20.DSG	7-1-2013	13:57:34	430215.000000	8604.300000	0.152344	0.957031	-0.128906	0.444037	-0.383486	0.055963	54.473877	-3.662109	-12.771606
C:\cware\Projects\Whales\OpenTag\T1_speed_30July\M20.DSG	7-1-2013	13:57:34	430216.000000	8604.320000	0.082031	1.007813	-0.167969	0.443119	-0.385321	0.063303	51.757813	-9.262085	-10.971069
C:\cware\Projects\Whales\OpenTag\T1_speed_30July\M20.DSG	7-1-2013	13:57:34	430217.000000	8604.340000	0.210938	1.027344	-0.187500	0.441284	-0.388991	0.077982	47.302246	-13.397217	-12.603760
C:\cware\Projects\Whales\OpenTag\T1_speed_30July\M20.DSG	7-1-2013	13:57:34	430218.000000	8604.360000	0.210938	1.027344	-0.187500	0.439450	-0.389908	0.084404	46.218872	-8.148193	-8.468628
C:\cware\Projects\Whales\OpenTag\T1_speed_30July\M20.DSG	7-1-2013	13:57:34	430219.000000	8604.380000	0.031250	1.027344	-0.289063	0.437615	-0.391743	0.096330	51.422119	-11.718750	-12.802124
C:\cware\Projects\Whales\OpenTag\T1_speed_30July\M20.DSG	7-1-2013	13:57:34	430220.000000	8604.400000	0.246094	1.039063	-0.199219	0.436697	-0.392661	0.102752	44.738770	-0.793457	-8.758545
C:\cware\Projects\Whales\OpenTag\T1_speed_30July\M20.DSG	7-1-2013	13:57:34	430221.000000	8604.420000	0.066406	1.078125	-0.246094	0.436697	-0.394495	0.115596	42.297363	-1.098633	0.045776
C:\cware\Projects\Whales\OpenTag\T1_speed_30July\M20.DSG	7-1-2013	13:57:34	430222.000000	8604.440000	0.105469	0.941406	-0.285156	0.436697	-0.394495	0.122018	48.156738	-12.100220	-16.418457
C:\cware\Projects\Whales\OpenTag\T1_speed_30July\M20.DSG	7-1-2013	13:57:34	430223.000000	8604.460000	0.097656	0.972656	-0.250000	0.433945	-0.395413	0.134862	38.864136	-0.122070	-10.025024
C:\cware\Projects\Whales\OpenTag\T1_speed_30July\M20.DSG	7-1-2013	13:57:34	430224.000000	8604.480000	0.089844	0.960938	-0.359375	0.433945	-0.396330	0.140367	46.188354	6.225586	-6.774902
C:\cware\Projects\Whales\OpenTag\T1_speed_30July\M20.DSG	7-1-2013	13:57:34	430225.000000	8604.500000	0.191406	1.000000	-0.363281	0.433028	-0.397248	0.154128	44.097900	-14.495850	-7.690430
C:\cware\Projects\Whales\OpenTag\T1_speed_30July\M20.DSG	7-1-2013	13:57:34	430226.000000	8604.520000	0.136719	0.992188	-0.367188	0.432110	-0.397248	0.160550	46.340942	-10.986328	-10.681152
C:\cware\Projects\Whales\OpenTag\T1_speed_30July\M20.DSG	7-1-2013	13:57:34	430227.000000	8604.540000	0.128906	0.984375	-0.355469	0.431193	-0.397248	0.173394	44.143677	0.457764	-7.064819
C:\cware\Projects\Whales\OpenTag\T1_speed_30July\M20.DSG	7-1-2013	13:57:34	430228.000000	8604.560000	0.246094	0.976563	-0.382813	0.432110	-0.396330	0.179817	43.960571	-5.554199	-5.615234
C:\cware\Projects\Whales\OpenTag\T1_speed_30July\M20.DSG	7-1-2013	13:57:34	430229.000000	8604.580000	0.136719	1.046875	-0.421875	0.432110	-0.395413	0.192661	44.509888	-2.731323	0.061035
C:\cware\Projects\Whales\OpenTag\T1_speed_30July\M20.DSG	7-1-2013	13:57:34	430230.000000	8604.600000	0.101563	0.964844	-0.457031	0.432110	-0.396330	0.199083	40.802002	-4.776001	-3.967285
C:\cware\Projects\Whales\OpenTag\T1_speed_30July\M20.DSG	7-1-2013	13:57:34	430231.000000	8604.620000	0.113281	1.000000	-0.382813	0.433028	-0.395413	0.210092	37.734985	-1.968384	0.320435
C:\cware\Projects\Whales\OpenTag\T1_speed_30July\M20.DSG	7-1-2013	13:57:34	430232.000000	8604.640000	0.136719	0.949219	-0.417969	0.433945	-0.394495	0.217431	39.672852	-4.165649	-8.438110
C:\cware\Projects\Whales\OpenTag\T1_speed_30July\M20.DSG	7-1-2013	13:57:34	430233.000000	8604.660000	0.238281	0.925781	-0.468750	0.431193	-0.394495	0.227523	40.130615	8.087158	-9.521484
C:\cware\Projects\Whales\OpenTag\T1_speed_30July\M20.DSG	7-1-2013	13:57:34	430234.000000	8604.680000	0.183594	0.933594	-0.511719	0.431193	-0.391743	0.234862	50.537109	-7.400513	-10.864258
C:\cware\Projects\Whales\OpenTag\T1_speed_30July\M20.DSG	7-1-2013	13:57:34	430235.000000	8604.700000	0.148438	0.925781	-0.437500	0.431193	-0.391743	0.242202	39.154053	-4.577637	-4.257202
C:\cware\Projects\Whales\OpenTag\T1_speed_30July\M20.DSG	7-1-2013	13:57:34	430236.000000	8604.720000	0.125000	0.910156	-0.464844	0.433028	-0.388991	0.252294	40.008545	-6.973267	-6.805420
C:\cware\Projects\Whales\OpenTag\T1_speed_30July\M20.DSG	7-1-2013	13:57:34	430237.000000	8604.740000	0.238281	0.824219	-0.457031	0.432110	-0.388073	0.258716	35.217285	-1.953125	-2.014160
C:\cware\Projects\Whales\OpenTag\T1_speed_30July\M20.DSG	7-1-2013	13:57:34	430238.000000	8604.760000	0.207031	0.941406	-0.566406	0.432110	-0.386239	0.268807	37.078857	-2.319336	-4.028320
C:\cware\Projects\Whales\OpenTag\T1_speed_30July\M20.DSG	7-1-2013	13:57:34	430239.000000	8604.780000	0.128906	0.910156	-0.539063	0.433028	-0.385321	0.275229	34.942627	2.532959	-9.597778
C:\cware\Projects\Whales\OpenTag\T1_speed_30July\M20.DSG	7-1-2013	13:57:34	430240.000000	8604.800000	0.085938	0.890625	-0.542969	0.431193	-0.382569	0.284404	23.880005	5.172729	-6.118774
C:\cware\Projects\Whales\OpenTag\T1_speed_30July\M20.DSG	7-1-2013	13:57:34	430241.000000	8604.820000	0.062500	0.988281	-0.652344	0.431193	-0.381651	0.288991	35.903931	-4.577637	-3.036499
C:\cware\Projects\Whales\OpenTag\T1_speed_30July\M20.DSG	7-1-2013	13:57:34	430242.000000	8604.840000	0.117188	0.894531	-0.558594	0.431193	-0.379817	0.300000	37.414551	8.193970	-0.915527
C:\cware\Projects\Whales\OpenTag\T1_speed_30July\M20.DSG	7-1-2013	13:57:34	430243.000000	8604.860000	0.195313	0.976563	-0.566406	0.432110	-0.377064	0.304587	26.306152	11.734009	5.554199
C:\cware\Projects\Whales\OpenTag\T1_speed_30July\M20.DSG	7-1-2013	13:57:34	430244.000000	8604.880000	0.082031	0.886719	-0.558594	0.433028	-0.374312	0.312844	27.038574	1.861572	6.713867
C:\cware\Projects\Whales\OpenTag\T1_speed_30July\M20.DSG	7-1-2013	13:57:34	430245.000000	8604.900000	0.105469	0.929688	-0.597656	0.433945	-0.373394	0.317431	33.691406	9.490967	6.881714
C:\cware\Projects\Whales\OpenTag\T1_speed_30July\M20.DSG	7-1-2013	13:57:34	430246.000000	8604.920000	0.238281	0.925781	-0.554688	0.436697	-0.370642	0.328440	32.913208	7.064819	6.896973
C:\cware\Projects\Whales\OpenTag\T1_speed_30July\M20.DSG	7-1-2013	13:57:34	430247.000000	8604.940000	0.125000	0.882813	-0.566406	0.437615	-0.369725	0.331193	27.374268	17.562866	8.468628
C:\cware\Projects\Whales\OpenTag\T1_speed_30July\M20.DSG	7-1-2013	13:57:34	430248.000000	8604.960000	0.039063	0.921875	-0.597656	0.438532	-0.368807	0.336697	29.846191	7.156372	1.632690
C:\cware\Projects\Whales\OpenTag\T1_speed_30July\M20.DSG	7-1-2013	13:57:34	430249.000000	8604.980000	0.082031	1.019531	-0.609375	0.437615	-0.362385	0.346789	29.403687	23.345947	8.438110
C:\cware\Projects\Whales\OpenTag\T1_speed_30July\M20.DSG	7-1-2013	13:57:34	430250.000000	8605.000000	0.093750	0.867188	-0.546875	0.440367	-0.361468	0.350459	30.639648	15.213013	10.803223
C:\cware\Projects\Whales\OpenTag\T1_speed_30July\M20.DSG	7-1-2013	13:57:34	430251.000000	8605.020000	0.074219	0.835938	-0.566406	0.440367	-0.355963	0.361468	25.711060	20.843506	8.590698
C:\cware\Projects\Whales\OpenTag\T1_speed_30July\M20.DSG	7-1-2013	13:57:34	430252.000000	8605.040000	0.199219	0.910156	-0.628906	0.442202	-0.355046	0.365138	20.797729	20.629883	11.337280
C:\cware\Projects\Whales\OpenTag\T1_speed_30July\M20.DSG	7-1-2013	13:57:34	430253.000000	8605.060000	0.183594	0.898438	-0.535156	0.443119	-0.351376	0.370642	23.345947	27.282715	9.582520
C:\cware\Projects\Whales\OpenTag\T1_speed_30July\M20.DSG	7-1-2013	13:57:34	430254.000000	8605.080000	0.035156	0.875000	-0.621094	0.442202	-0.350459	0.376147	10.848999	22.949219	9.246826
C:\cware\Projects\Whales\OpenTag\T1_speed_30July\M20.DSG	7-1-2013	13:57:34	430255.000000	8605.100000	0.152344	0.871094	-0.578125	0.444037	-0.348624	0.380734	12.237549	41.442871	13.229370
C:\cware\Projects\Whales\OpenTag\T1_speed_30July\M20.DSG	7-1-2013	13:57:34	430256.000000	8605.120000	0.171875	0.851563	-0.582031	0.443119	-0.345872	0.384404	7.675171	21.392822	15.365601
C:\cware\Projects\Whales\OpenTag\T1_speed_30July\M20.DSG	7-1-2013	13:57:34	430257.000000	8605.140000	-0.019531	0.941406	-0.582031	0.445872	-0.344037	0.386239	-1.815796	27.969360	17.745972
C:\cware\Projects\Whales\OpenTag\T1_speed_30July\M20.DSG	7-1-2013	13:57:34	430258.000000	8605.160000	-0.019531	0.941406	-0.582031	0.446789	-0.344037	0.387156	-4.394531	22.872925	17.562866
C:\cware\Projects\Whales\OpenTag\T1_speed_30July\M20.DSG	7-1-2013	13:57:34	430259.000000	8605.180000	0.191406	0.769531	-0.460938	0.448624	-0.343119	0.388073	-18.463135	12.527466	13.000488
C:\cware\Projects\Whales\OpenTag\T1_speed_30July\M20.DSG	7-1-2013	13:57:34	430260.000000	8605.200000	0.054688	0.742188	-0.519531	0.449541	-0.342202	0.386239	-26.702881	18.493652	15.548706
C:\cware\Projects\Whales\OpenTag\T1_speed_30July\M20.DSG	7-1-2013	13:57:34	430261.000000	8605.220000	0.125000	0.730469	-0.613281	0.451376	-0.344037	0.382569	-31.494141	26.535034	16.662598
C:\cware\Projects\Whales\OpenTag\T1_speed_30July\M20.DSG	7-1-2013	13:57:34	430262.000000	8605.240000	0.125000	0.761719	-0.542969	0.452294	-0.344954	0.379817	-45.379639	16.494751	21.575928
C:\cware\Projects\Whales\OpenTag\T1_speed_30July\M20.DSG	7-1-2013	13:57:34	430263.000000	8605.260000	0.132813	0.710938	-0.531250	0.456881	-0.348624	0.370642	-50.521851	20.523071	21.774292
C:\cware\Projects\Whales\OpenTag\T1_speed_30July\M20.DSG	7-1-2013	13:57:34	430264.000000	8605.280000	0.164063	0.734375	-0.539063	0.456881	-0.348624	0.366055	-65.200806	22.323608	18.554688
C:\cware\Projects\Whales\OpenTag\T1_speed_30July\M20.DSG	7-1-2013	13:57:34	430265.000000	8605.300000	0.207031	0.792969	-0.507813	0.460550	-0.353211	0.352294	-71.731567	34.103394	25.192261
C:\cware\Projects\Whales\OpenTag\T1_speed_30July\M20.DSG	7-1-2013	13:57:34	430266.000000	8605.320000	0.136719	0.832031	-0.566406	0.462385	-0.355963	0.344954	-86.013794	26.702881	25.741577
C:\cware\Projects\Whales\OpenTag\T1_speed_30July\M20.DSG	7-1-2013	13:57:34	430267.000000	8605.340000	0.183594	0.765625	-0.570313	0.466972	-0.360550	0.328440	-73.913574	19.515991	19.317627
C:\cware\Projects\Whales\OpenTag\T1_speed_30July\M20.DSG	7-1-2013	13:57:34	430268.000000	8605.360000	0.304688	0.863281	-0.539063	0.466972	-0.362385	0.321101	-79.559326	8.026123	23.498535
C:\cware\Projects\Whales\OpenTag\T1_speed_30July\M20.DSG	7-1-2013	13:57:34	430269.000000	8605.380000	0.121094	0.812500	-0.621094	0.470642	-0.366055	0.308257	-68.695068	28.198242	25.344849
C:\cware\Projects\Whales\OpenTag\T1_speed_30July\M20.DSG	7-1-2013	13:57:34	430270.000000	8605.400000	0.343750	0.800781	-0.679688	0.475229	-0.366972	0.299083	-70.404053	21.240234	12.512207
C:\cware\Projects\Whales\OpenTag\T1_speed_30July\M20.DSG	7-1-2013	13:57:34	430271.000000	8605.420000	0.367188	0.871094	-0.746094	0.475229	-0.368807	0.291743	-65.292358	8.697510	-1.449585
C:\cware\Projects\Whales\OpenTag\T1_speed_30July\M20.DSG	7-1-2013	13:57:34	430272.000000	8605.440000	0.273438	0.945313	-0.839844	0.475229	-0.371560	0.276147	-75.515747	12.573242	-3.005981
C:\cware\Projects\Whales\OpenTag\T1_speed_30July\M20.DSG	7-1-2013	13:57:34	430273.000000	8605.460000	0.453125	0.914063	-0.777344	0.475229	-0.373394	0.267890	-76.187134	-16.418457	-20.309448
C:\cware\Projects\Whales\OpenTag\T1_speed_30July\M20.DSG	7-1-2013	13:57:34	430274.000000	8605.480000	0.539063	0.996094	-0.695313	0.470642	-0.377982	0.249541	-79.895020	-35.202026	-26.596069
C:\cware\Projects\Whales\OpenTag\T1_speed_30July\M20.DSG	7-1-2013	13:57:34	430275.000000	8605.500000	0.281250	0.929688	-0.777344	0.468807	-0.379817	0.236697	-74.783325	-18.066406	-28.228760
C:\cware\Projects\Whales\OpenTag\T1_speed_30July\M20.DSG	7-1-2013	13:57:34	430276.000000	8605.520000	0.328125	1.007813	-0.835938	0.463303	-0.384404	0.218349	-75.439453	-27.404785	-34.439087
C:\cware\Projects\Whales\OpenTag\T1_speed_30July\M20.DSG	7-1-2013	13:57:34	430277.000000	8605.540000	0.179688	1.023438	-0.746094	0.460550	-0.387156	0.210092	-61.782837	-26.626587	-41.717529
C:\cware\Projects\Whales\OpenTag\T1_speed_30July\M20.DSG	7-1-2013	13:57:34	430278.000000	8605.560000	0.089844	0.914063	-0.582031	0.451376	-0.390826	0.192661	-52.825928	-45.028687	-45.578003
C:\cware\Projects\Whales\OpenTag\T1_speed_30July\M20.DSG	7-1-2013	13:57:34	430279.000000	8605.580000	-0.199219	0.910156	-0.675781	0.444954	-0.393578	0.185321	-57.220459	-22.750854	-37.506104
C:\cware\Projects\Whales\OpenTag\T1_speed_30July\M20.DSG	7-1-2013	13:57:34	430280.000000	8605.600000	-0.175781	0.863281	-0.808594	0.437615	-0.395413	0.170642	-58.273315	-19.241333	-33.950806
C:\cware\Projects\Whales\OpenTag\T1_speed_30July\M20.DSG	7-1-2013	13:57:34	430281.000000	8605.620000	-0.187500	0.945313	-0.937500	0.433945	-0.396330	0.163303	-52.917480	-27.481079	-24.642944
C:\cware\Projects\Whales\OpenTag\T1_speed_30July\M20.DSG	7-1-2013	13:57:34	430282.000000	8605.640000	-0.113281	0.933594	-0.921875	0.429358	-0.397248	0.149541	-47.592163	-46.783447	-20.294189
C:\cware\Projects\Whales\OpenTag\T1_speed_30July\M20.DSG	7-1-2013	13:57:34	430283.000000	8605.660000	-0.191406	0.835938	-0.937500	0.426606	-0.398165	0.143119	-20.202637	-74.218750	-11.734009
C:\cware\Projects\Whales\OpenTag\T1_speed_30July\M20.DSG	7-1-2013	13:57:34	430284.000000	8605.680000	-0.347656	0.785156	-0.875000	0.426606	-0.399083	0.138532	-19.790649	-74.401855	-2.868652
C:\cware\Projects\Whales\OpenTag\T1_speed_30July\M20.DSG	7-1-2013	13:57:34	430285.000000	8605.700000	-0.386719	0.710938	-0.839844	0.425688	-0.397248	0.131193	-15.869141	-80.505371	-1.876831
C:\cware\Projects\Whales\OpenTag\T1_speed_30July\M20.DSG	7-1-2013	13:57:34	430286.000000	8605.720000	-0.417969	0.847656	-0.851563	0.426606	-0.399083	0.129358	-18.218994	-73.760986	1.647949
C:\cware\Projects\Whales\OpenTag\T1_speed_30July\M20.DSG	7-1-2013	13:57:34	430287.000000	8605.740000	-0.238281	1.085938	-0.742188	0.424771	-0.398165	0.122018	-9.796143	-66.864014	2.334595
C:\cware\Projects\Whales\OpenTag\T1_speed_30July\M20.DSG	7-1-2013	13:57:34	430288.000000	8605.760000	-0.347656	1.207031	-0.687500	0.425688	-0.397248	0.120183	20.828247	-51.208496	-2.349854
C:\cware\Projects\Whales\OpenTag\T1_speed_30July\M20.DSG	7-1-2013	13:57:34	430289.000000	8605.780000	-0.246094	1.000000	-0.570313	0.423853	-0.398165	0.127523	47.592163	-36.804199	-20.019531
C:\cware\Projects\Whales\OpenTag\T1_speed_30July\M20.DSG	7-1-2013	13:57:34	430290.000000	8605.800000	-0.156250	1.027344	-0.433594	0.422018	-0.399083	0.133028	55.206299	-41.778564	-19.927979
C:\cware\Projects\Whales\OpenTag\T1_speed_30July\M20.DSG	7-1-2013	13:57:34	430291.000000	8605.820000	-0.085938	1.062500	-0.312500	0.418349	-0.400000	0.148624	45.669556	-6.454468	-15.701294
C:\cware\Projects\Whales\OpenTag\T1_speed_30July\M20.DSG	7-1-2013	13:57:34	430292.000000	8605.840000	-0.089844	1.140625	-0.234375	0.417431	-0.400000	0.154128	38.696289	-2.090454	-8.193970
C:\cware\Projects\Whales\OpenTag\T1_speed_30July\M20.DSG	7-1-2013	13:57:34	430293.000000	8605.860000	0.113281	1.078125	-0.183594	0.417431	-0.400917	0.166055	35.415649	23.010254	-1.541138
C:\cware\Projects\Whales\OpenTag\T1_speed_30July\M20.DSG	7-1-2013	13:57:34	430294.000000	8605.880000	-0.023438	1.058594	-0.316406	0.417431	-0.400000	0.170642	42.236328	-1.907349	2.563477
C:\cware\Projects\Whales\OpenTag\T1_speed_30July\M20.DSG	7-1-2013	13:57:34	430295.000000	8605.900000	0.234375	1.101563	-0.449219	0.421101	-0.399083	0.182569	25.161743	-6.851196	17.166138
C:\cware\Projects\Whales\OpenTag\T1_speed_30July\M20.DSG	7-1-2013	13:57:34	430296.000000	8605.920000	0.125000	0.957031	-0.257813	0.424771	-0.399083	0.186239	56.167603	7.949829	8.941650
C:\cware\Projects\Whales\OpenTag\T1_speed_30July\M20.DSG	7-1-2013	13:57:34	430297.000000	8605.940000	0.093750	0.906250	-0.460938	0.426606	-0.397248	0.200917	49.545288	-1.953125	0.167847
C:\cware\Projects\Whales\OpenTag\T1_speed_30July\M20.DSG	7-1-2013	13:57:34	430298.000000	8605.960000	0.093750	0.906250	-0.460938	0.427523	-0.396330	0.209174	62.759399	-4.577637	-11.596680
C:\cware\Projects\Whales\OpenTag\T1_speed_30July\M20.DSG	7-1-2013	13:57:34	430299.000000	8605.980000	0.246094	1.035156	-0.488281	0.425688	-0.393578	0.224771	54.428101	-21.591187	-16.235352
C:\cware\Projects\Whales\OpenTag\T1_speed_30July\M20.DSG	7-1-2013	13:57:34	430300.000000	8606.000000	0.246094	1.035156	-0.488281	0.423853	-0.393578	0.231193	49.026489	-8.163452	-16.540527
C:\cware\Projects\Whales\OpenTag\T1_speed_30July\M20.DSG	7-1-2013	13:57:34	430301.000000	8606.020000	0.289063	0.984375	-0.488281	0.421101	-0.392661	0.245872	42.449951	-20.324707	-18.844604
C:\cware\Projects\Whales\OpenTag\T1_speed_30July\M20.DSG	7-1-2013	13:57:34	430302.000000	8606.040000	0.195313	0.980469	-0.457031	0.420183	-0.392661	0.252294	39.062500	-16.921997	-13.076782
C:\cware\Projects\Whales\OpenTag\T1_speed_30July\M20.DSG	7-1-2013	13:57:34	430303.000000	8606.060000	0.281250	0.984375	-0.511719	0.419266	-0.390826	0.262385	40.588379	-27.420044	-10.375977
C:\cware\Projects\Whales\OpenTag\T1_speed_30July\M20.DSG	7-1-2013	13:57:34	430304.000000	8606.080000	0.195313	1.007813	-0.503906	0.419266	-0.388991	0.266972	38.177490	-19.912720	-1.632690
C:\cware\Projects\Whales\OpenTag\T1_speed_30July\M20.DSG	7-1-2013	13:57:34	430305.000000	8606.100000	0.347656	0.898438	-0.503906	0.419266	-0.387156	0.278899	41.839600	-29.602051	-3.707886
C:\cware\Projects\Whales\OpenTag\T1_speed_30July\M20.DSG	7-1-2013	13:57:34	430306.000000	8606.120000	0.222656	0.917969	-0.503906	0.422018	-0.384404	0.285321	39.840698	-15.762329	-2.639771
C:\cware\Projects\Whales\OpenTag\T1_speed_30July\M20.DSG	7-1-2013	13:57:34	430307.000000	8606.140000	0.257813	0.882813	-0.640625	0.422018	-0.383486	0.289908	46.279907	-4.562378	-5.813599
C:\cware\Projects\Whales\OpenTag\T1_speed_30July\M20.DSG	7-1-2013	13:57:34	430308.000000	8606.160000	0.265625	0.890625	-0.648438	0.422936	-0.380734	0.302752	40.924072	-13.214111	-7.141113
C:\cware\Projects\Whales\OpenTag\T1_speed_30July\M20.DSG	7-1-2013	13:57:34	430309.000000	8606.180000	0.117188	0.906250	-0.570313	0.422018	-0.377982	0.307339	44.891357	-14.572144	-7.293701
C:\cware\Projects\Whales\OpenTag\T1_speed_30July\M20.DSG	7-1-2013	13:57:34	430310.000000	8606.200000	0.140625	0.921875	-0.707031	0.422936	-0.375229	0.320183	48.446655	-13.092041	-9.017944
C:\cware\Projects\Whales\OpenTag\T1_speed_30July\M20.DSG	7-1-2013	13:57:34	430311.000000	8606.220000	0.175781	0.902344	-0.640625	0.422018	-0.373394	0.326606	37.857056	-16.723633	-5.767822
C:\cware\Projects\Whales\OpenTag\T1_speed_30July\M20.DSG	7-1-2013	13:57:34	430312.000000	8606.240000	0.093750	0.832031	-0.722656	0.424771	-0.370642	0.336697	42.343140	4.226685	-2.899170
C:\cware\Projects\Whales\OpenTag\T1_speed_30July\M20.DSG	7-1-2013	13:57:34	430313.000000	8606.260000	0.363281	0.796875	-0.730469	0.423853	-0.366972	0.342202	29.876709	-12.084961	-3.219604
C:\cware\Projects\Whales\OpenTag\T1_speed_30July\M20.DSG	7-1-2013	13:57:34	430314.000000	8606.280000	0.257813	0.843750	-0.718750	0.425688	-0.364220	0.350459	26.275635	-5.172729	-3.128052
C:\cware\Projects\Whales\OpenTag\T1_speed_30July\M20.DSG	7-1-2013	13:57:34	430315.000000	8606.300000	0.074219	0.863281	-0.714844	0.425688	-0.363303	0.354128	35.278320	-20.492554	-7.995605
C:\cware\Projects\Whales\OpenTag\T1_speed_30July\M20.DSG	7-1-2013	13:57:34	430316.000000	8606.320000	0.152344	0.890625	-0.750000	0.425688	-0.359633	0.363303	32.455444	-3.829956	-2.456665
C:\cware\Projects\Whales\OpenTag\T1_speed_30July\M20.DSG	7-1-2013	13:57:34	430317.000000	8606.340000	0.179688	0.867188	-0.757813	0.426606	-0.357798	0.368807	35.385132	-3.372192	-3.494263
C:\cware\Projects\Whales\OpenTag\T1_speed_30July\M20.DSG	7-1-2013	13:57:34	430318.000000	8606.360000	0.191406	0.820313	-0.703125	0.427523	-0.353211	0.377982	40.786743	-4.943848	-3.280640
C:\cware\Projects\Whales\OpenTag\T1_speed_30July\M20.DSG	7-1-2013	13:57:34	430319.000000	8606.380000	0.281250	0.894531	-0.746094	0.428440	-0.350459	0.382569	32.638550	-15.991211	-1.144409
C:\cware\Projects\Whales\OpenTag\T1_speed_30July\M20.DSG	7-1-2013	13:57:34	430320.000000	8606.400000	0.136719	0.792969	-0.785156	0.430275	-0.347706	0.386239	34.347534	-8.544922	-4.013062
C:\cware\Projects\Whales\OpenTag\T1_speed_30July\M20.DSG	7-1-2013	13:57:34	430321.000000	8606.420000	0.101563	0.785156	-0.785156	0.430275	-0.344037	0.395413	38.619995	-9.292603	-3.936768
C:\cware\Projects\Whales\OpenTag\T1_speed_30July\M20.DSG	7-1-2013	13:57:34	430322.000000	8606.440000	0.140625	0.761719	-0.738281	0.431193	-0.342202	0.400000	38.436890	-10.971069	-3.814697
C:\cware\Projects\Whales\OpenTag\T1_speed_30July\M20.DSG	7-1-2013	13:57:34	430323.000000	8606.460000	0.113281	0.777344	-0.851563	0.433028	-0.336697	0.410092	43.685913	-7.019043	-8.453369
C:\cware\Projects\Whales\OpenTag\T1_speed_30July\M20.DSG	7-1-2013	13:57:34	430324.000000	8606.480000	0.132813	0.750000	-0.785156	0.432110	-0.333945	0.414679	39.886475	-11.932373	-9.368896
C:\cware\Projects\Whales\OpenTag\T1_speed_30July\M20.DSG	7-1-2013	13:57:34	430325.000000	8606.500000	0.148438	0.738281	-0.812500	0.433028	-0.328440	0.423853	36.376953	-8.331299	-3.997803
C:\cware\Projects\Whales\OpenTag\T1_speed_30July\M20.DSG	7-1-2013	13:57:34	430326.000000	8606.520000	0.093750	0.683594	-0.863281	0.432110	-0.325688	0.428440	33.645630	-9.124756	-2.548218
C:\cware\Projects\Whales\OpenTag\T1_speed_30July\M20.DSG	7-1-2013	13:57:34	430327.000000	8606.540000	0.078125	0.648438	-0.804688	0.433945	-0.321101	0.437615	30.914307	-0.015259	-7.614136
C:\cware\Projects\Whales\OpenTag\T1_speed_30July\M20.DSG	7-1-2013	13:57:34	430328.000000	8606.560000	0.285156	0.699219	-0.925781	0.433945	-0.318349	0.441284	40.130615	-14.068604	-11.886597
C:\cware\Projects\Whales\OpenTag\T1_speed_30July\M20.DSG	7-1-2013	13:57:34	430329.000000	8606.580000	0.105469	0.652344	-0.835938	0.433945	-0.313761	0.450459	35.110474	-4.699707	-8.102417
C:\cware\Projects\Whales\OpenTag\T1_speed_30July\M20.DSG	7-1-2013	13:57:34	430330.000000	8606.600000	0.125000	0.726563	-0.855469	0.434862	-0.310092	0.455046	37.384033	-0.152588	-10.772705
C:\cware\Projects\Whales\OpenTag\T1_speed_30July\M20.DSG	7-1-2013	13:57:34	430331.000000	8606.620000	0.136719	0.691406	-0.925781	0.433945	-0.303670	0.464220	38.421631	-3.585815	-9.353638
C:\cware\Projects\Whales\OpenTag\T1_speed_30July\M20.DSG	7-1-2013	13:57:34	430332.000000	8606.640000	0.164063	0.660156	-0.914063	0.433945	-0.300000	0.467890	42.114258	0.366211	-15.701294
C:\cware\Projects\Whales\OpenTag\T1_speed_30July\M20.DSG	7-1-2013	13:57:34	430333.000000	8606.660000	0.136719	0.652344	-0.835938	0.432110	-0.293578	0.477064	35.263062	-8.605957	-14.770508
C:\cware\Projects\Whales\OpenTag\T1_speed_30July\M20.DSG	7-1-2013	13:57:34	430334.000000	8606.680000	0.074219	0.679688	-0.945313	0.431193	-0.290826	0.482569	34.317017	-5.035400	-8.605957
C:\cware\Projects\Whales\OpenTag\T1_speed_30July\M20.DSG	7-1-2013	13:57:34	430335.000000	8606.700000	0.171875	0.632813	-0.941406	0.430275	-0.285321	0.491743	40.084839	4.119873	-7.354736
C:\cware\Projects\Whales\OpenTag\T1_speed_30July\M20.DSG	7-1-2013	13:57:34	430336.000000	8606.720000	0.082031	0.675781	-0.980469	0.430275	-0.280734	0.496330	41.152954	-2.746582	-9.170532
C:\cware\Projects\Whales\OpenTag\T1_speed_30July\M20.DSG	7-1-2013	13:57:34	430337.000000	8606.740000	0.074219	0.644531	-0.921875	0.429358	-0.274312	0.504587	35.873413	1.159668	-7.629395
C:\cware\Projects\Whales\OpenTag\T1_speed_30July\M20.DSG	7-1-2013	13:57:34	430338.000000	8606.760000	0.195313	0.574219	-0.925781	0.428440	-0.271560	0.509174	39.306641	-5.813599	-9.399414
C:\cware\Projects\Whales\OpenTag\T1_speed_30July\M20.DSG	7-1-2013	13:57:34	430339.000000	8606.780000	0.097656	0.535156	-0.968750	0.426606	-0.263303	0.518349	43.441772	1.968384	-15.716553
C:\cware\Projects\Whales\OpenTag\T1_speed_30July\M20.DSG	7-1-2013	13:57:34	430340.000000	8606.800000	0.097656	0.535156	-0.968750	0.425688	-0.258716	0.523853	44.692993	-5.096436	-12.908936
C:\cware\Projects\Whales\OpenTag\T1_speed_30July\M20.DSG	7-1-2013	13:57:34	430341.000000	8606.820000	0.152344	0.484375	-0.898438	0.424771	-0.250459	0.533945	46.035767	2.059937	-8.377075
C:\cware\Projects\Whales\OpenTag\T1_speed_30July\M20.DSG	7-1-2013	13:57:34	430342.000000	8606.840000	0.191406	0.535156	-1.000000	0.425688	-0.244954	0.538532	54.229736	-1.876831	-12.512207
C:\cware\Projects\Whales\OpenTag\T1_speed_30July\M20.DSG	7-1-2013	13:57:34	430343.000000	8606.860000	0.164063	0.542969	-0.949219	0.423853	-0.240367	0.543119	54.260254	0.061035	-10.131836
C:\cware\Projects\Whales\OpenTag\T1_speed_30July\M20.DSG	7-1-2013	13:57:34	430344.000000	8606.880000	0.136719	0.531250	-0.945313	0.422936	-0.228440	0.555046	58.670044	3.952026	-13.107300
C:\cware\Projects\Whales\OpenTag\T1_speed_30July\M20.DSG	7-1-2013	13:57:34	430345.000000	8606.900000	0.066406	0.496094	-0.988281	0.422018	-0.222936	0.560550	60.150146	4.211426	-11.947632
C:\cware\Projects\Whales\OpenTag\T1_speed_30July\M20.DSG	7-1-2013	13:57:34	430346.000000	8606.920000	0.140625	0.472656	-0.976563	0.420183	-0.210092	0.572477	61.141968	1.632690	-12.802124
C:\cware\Projects\Whales\OpenTag\T1_speed_30July\M20.DSG	7-1-2013	13:57:34	430347.000000	8606.940000	0.160156	0.550781	-1.027344	0.418349	-0.203670	0.578899	61.553955	6.057739	-8.361816
C:\cware\Projects\Whales\OpenTag\T1_speed_30July\M20.DSG	7-1-2013	13:57:34	430348.000000	8606.960000	0.117188	0.484375	-0.972656	0.417431	-0.189908	0.589908	60.974121	5.111694	-7.141113
C:\cware\Projects\Whales\OpenTag\T1_speed_30July\M20.DSG	7-1-2013	13:57:34	430349.000000	8606.980000	0.109375	0.433594	-0.937500	0.416514	-0.183486	0.595413	73.287964	2.685547	-10.101318
C:\cware\Projects\Whales\OpenTag\T1_speed_30July\M20.DSG	7-1-2013	13:57:34	430350.000000	8607.000000	0.125000	0.433594	-0.980469	0.414679	-0.166055	0.607339	82.305908	2.334595	-11.947632
C:\cware\Projects\Whales\OpenTag\T1_speed_30July\M20.DSG	7-1-2013	13:57:34	430351.000000	8607.020000	0.132813	0.414063	-0.988281	0.411927	-0.155963	0.615596	81.817627	2.731323	-14.434814
C:\cware\Projects\Whales\OpenTag\T1_speed_30July\M20.DSG	7-1-2013	13:57:34	430352.000000	8607.040000	0.140625	0.417969	-0.960938	0.410092	-0.135780	0.628440	87.905884	14.923096	-6.759644
C:\cware\Projects\Whales\OpenTag\T1_speed_30July\M20.DSG	7-1-2013	13:57:34	430353.000000	8607.060000	0.171875	0.394531	-0.941406	0.409174	-0.122936	0.635780	105.422974	-0.946045	-7.537842
C:\cware\Projects\Whales\OpenTag\T1_speed_30July\M20.DSG	7-1-2013	13:57:34	430354.000000	8607.080000	0.144531	0.375000	-0.980469	0.408257	-0.097248	0.652294	110.610962	15.396118	-3.631592
C:\cware\Projects\Whales\OpenTag\T1_speed_30July\M20.DSG	7-1-2013	13:57:34	430355.000000	8607.100000	0.074219	0.257813	-1.003906	0.405505	-0.084404	0.657798	116.821289	14.389038	-4.989624
C:\cware\Projects\Whales\OpenTag\T1_speed_30July\M20.DSG	7-1-2013	13:57:34	430356.000000	8607.120000	0.097656	0.195313	-0.867188	0.402752	-0.067890	0.665138	117.767334	8.193970	-4.150391
C:\cware\Projects\Whales\OpenTag\T1_speed_30July\M20.DSG	7-1-2013	13:57:34	430357.000000	8607.140000	0.074219	0.218750	-0.898438	0.399083	-0.037615	0.677982	124.313354	9.231567	-7.736206
C:\cware\Projects\Whales\OpenTag\T1_speed_30July\M20.DSG	7-1-2013	13:57:34	430358.000000	8607.160000	0.109375	0.136719	-0.898438	0.397248	-0.022936	0.683486	121.887207	28.030396	-4.119873
C:\cware\Projects\Whales\OpenTag\T1_speed_30July\M20.DSG	7-1-2013	13:57:34	430359.000000	8607.180000	0.121094	0.058594	-0.945313	0.390826	0.011009	0.694495	127.899170	14.114380	-3.952026
C:\cware\Projects\Whales\OpenTag\T1_speed_30July\M20.DSG	7-1-2013	13:57:34	430360.000000	8607.200000	0.132813	0.011719	-0.941406	0.389908	0.028440	0.699083	131.637573	15.686035	-8.987427
C:\cware\Projects\Whales\OpenTag\T1_speed_30July\M20.DSG	7-1-2013	13:57:34	430361.000000	8607.220000	0.285156	0.046875	-0.945313	0.385321	0.063303	0.705505	122.497559	10.284424	-6.805420
C:\cware\Projects\Whales\OpenTag\T1_speed_30July\M20.DSG	7-1-2013	13:57:34	430362.000000	8607.240000	0.218750	0.027344	-0.960938	0.383486	0.080734	0.710092	112.762451	12.557983	-0.061035
C:\cware\Projects\Whales\OpenTag\T1_speed_30July\M20.DSG	7-1-2013	13:57:34	430363.000000	8607.260000	0.089844	-0.070313	-0.867188	0.378899	0.114679	0.713761	122.177124	29.418945	-1.083374
C:\cware\Projects\Whales\OpenTag\T1_speed_30July\M20.DSG	7-1-2013	13:57:34	430364.000000	8607.280000	0.230469	-0.101563	-0.964844	0.374312	0.131193	0.714679	120.407104	22.445679	-5.905151
C:\cware\Projects\Whales\OpenTag\T1_speed_30July\M20.DSG	7-1-2013	13:57:34	430365.000000	8607.300000	0.136719	-0.195313	-0.914063	0.367890	0.164220	0.716514	120.468140	23.834229	-2.258301
C:\cware\Projects\Whales\OpenTag\T1_speed_30July\M20.DSG	7-1-2013	13:57:34	430366.000000	8607.320000	0.289063	-0.199219	-0.902344	0.363303	0.181651	0.715596	112.594604	15.640259	-8.056641
C:\cware\Projects\Whales\OpenTag\T1_speed_30July\M20.DSG	7-1-2013	13:57:34	430367.000000	8607.340000	0.210938	-0.289063	-0.851563	0.358716	0.211927	0.716514	112.380981	38.497925	-2.380371
C:\cware\Projects\Whales\OpenTag\T1_speed_30July\M20.DSG	7-1-2013	13:57:34	430368.000000	8607.360000	0.394531	-0.332031	-0.878906	0.354128	0.227523	0.713761	112.838745	19.195557	-9.216309
C:\cware\Projects\Whales\OpenTag\T1_speed_30July\M20.DSG	7-1-2013	13:57:34	430369.000000	8607.380000	0.242188	-0.367188	-0.832031	0.348624	0.257798	0.710092	114.044189	37.429810	-9.536743
C:\cware\Projects\Whales\OpenTag\T1_speed_30July\M20.DSG	7-1-2013	13:57:34	430370.000000	8607.400000	0.238281	-0.425781	-0.859375	0.344037	0.274312	0.707339	111.526489	18.798828	-17.807007
C:\cware\Projects\Whales\OpenTag\T1_speed_30July\M20.DSG	7-1-2013	13:57:34	430371.000000	8607.420000	0.269531	-0.453125	-0.851563	0.340367	0.303670	0.700000	107.162476	21.652222	-18.676758
C:\cware\Projects\Whales\OpenTag\T1_speed_30July\M20.DSG	7-1-2013	13:57:34	430372.000000	8607.440000	0.253906	-0.390625	-0.882813	0.338532	0.319266	0.696330	111.648560	16.510010	-12.481689
C:\cware\Projects\Whales\OpenTag\T1_speed_30July\M20.DSG	7-1-2013	13:57:34	430373.000000	8607.460000	0.292969	-0.519531	-0.828125	0.333028	0.346789	0.687156	106.689453	18.569946	-11.123657
C:\cware\Projects\Whales\OpenTag\T1_speed_30July\M20.DSG	7-1-2013	13:57:34	430374.000000	8607.480000	0.292969	-0.597656	-0.812500	0.332110	0.360550	0.683486	103.866577	15.777588	-10.314941
C:\cware\Projects\Whales\OpenTag\T1_speed_30July\M20.DSG	7-1-2013	13:57:34	430375.000000	8607.500000	0.234375	-0.628906	-0.773438	0.329358	0.388073	0.671560	102.539063	5.676270	-15.411377
C:\cware\Projects\Whales\OpenTag\T1_speed_30July\M20.DSG	7-1-2013	13:57:34	430376.000000	8607.520000	0.296875	-0.687500	-0.824219	0.329358	0.400000	0.666972	101.409912	11.566162	-14.251709
C:\cware\Projects\Whales\OpenTag\T1_speed_30July\M20.DSG	7-1-2013	13:57:34	430377.000000	8607.540000	0.218750	-0.722656	-0.824219	0.328440	0.412844	0.660550	88.775635	11.215210	-12.985229
C:\cware\Projects\Whales\OpenTag\T1_speed_30July\M20.DSG	7-1-2013	13:57:34	430378.000000	8607.560000	0.214844	-0.707031	-0.781250	0.327523	0.435780	0.648624	83.221436	5.203247	-14.999390
C:\cware\Projects\Whales\OpenTag\T1_speed_30July\M20.DSG	7-1-2013	13:57:34	430379.000000	8607.580000	0.328125	-0.761719	-0.789063	0.328440	0.446789	0.643119	94.100952	7.171631	-14.099121
C:\cware\Projects\Whales\OpenTag\T1_speed_30July\M20.DSG	7-1-2013	13:57:34	430380.000000	8607.600000	0.328125	-0.761719	-0.789063	0.329358	0.469725	0.629358	86.517334	-23.391724	-12.023926
C:\cware\Projects\Whales\OpenTag\T1_speed_30July\M20.DSG	7-1-2013	13:57:34	430381.000000	8607.620000	0.335938	-0.906250	-0.578125	0.330275	0.477982	0.623853	79.513550	-4.592896	-11.169434
C:\cware\Projects\Whales\OpenTag\T1_speed_30July\M20.DSG	7-1-2013	13:57:34	430382.000000	8607.640000	0.335938	-0.906250	-0.578125	0.329358	0.495413	0.611009	71.289063	3.921509	-9.170532
C:\cware\Projects\Whales\OpenTag\T1_speed_30July\M20.DSG	7-1-2013	13:57:34	430383.000000	8607.660000	0.390625	-0.835938	-0.617188	0.330275	0.503670	0.605505	61.019897	-4.730225	-6.057739
C:\cware\Projects\Whales\OpenTag\T1_speed_30July\M20.DSG	7-1-2013	13:57:34	430384.000000	8607.680000	0.253906	-0.957031	-0.742188	0.333028	0.519266	0.593578	68.695068	1.525879	-3.494263
C:\cware\Projects\Whales\OpenTag\T1_speed_30July\M20.DSG	7-1-2013	13:57:34	430385.000000	8607.700000	0.460938	-1.000000	-0.765625	0.331193	0.525688	0.588073	76.828003	-17.074585	-8.041382
C:\cware\Projects\Whales\OpenTag\T1_speed_30July\M20.DSG	7-1-2013	13:57:34	430386.000000	8607.720000	0.460938	-1.085938	-0.722656	0.333945	0.542202	0.572477	83.175659	-21.102905	-7.522583
C:\cware\Projects\Whales\OpenTag\T1_speed_30July\M20.DSG	7-1-2013	13:57:34	430387.000000	8607.740000	0.433594	-1.089844	-0.718750	0.337615	0.551376	0.565138	89.553833	-15.213013	-12.130737
C:\cware\Projects\Whales\OpenTag\T1_speed_30July\M20.DSG	7-1-2013	13:57:34	430388.000000	8607.760000	0.546875	-1.066406	-0.718750	0.344037	0.569725	0.546789	84.762573	-45.516968	-19.821167
C:\cware\Projects\Whales\OpenTag\T1_speed_30July\M20.DSG	7-1-2013	13:57:34	430389.000000	8607.780000	0.613281	-1.046875	-0.621094	0.347706	0.577064	0.538532	68.603516	-62.240601	-24.124146
C:\cware\Projects\Whales\OpenTag\T1_speed_30July\M20.DSG	7-1-2013	13:57:34	430390.000000	8607.800000	0.324219	-1.082031	-0.574219	0.355046	0.589908	0.532110	50.323486	-32.669067	-20.324707
C:\cware\Projects\Whales\OpenTag\T1_speed_30July\M20.DSG	7-1-2013	13:57:34	430391.000000	8607.820000	0.402344	-1.125000	-0.707031	0.363303	0.592661	0.521101	47.836304	-25.604248	-18.829346
C:\cware\Projects\Whales\OpenTag\T1_speed_30July\M20.DSG	7-1-2013	13:57:34	430392.000000	8607.840000	0.386719	-1.171875	-0.730469	0.366055	0.597248	0.514679	37.506104	-45.715332	-21.255493
C:\cware\Projects\Whales\OpenTag\T1_speed_30July\M20.DSG	7-1-2013	13:57:34	430393.000000	8607.860000	0.128906	-1.222656	-0.769531	0.375229	0.603670	0.507339	20.675659	-43.823242	-21.133423
C:\cware\Projects\Whales\OpenTag\T1_speed_30July\M20.DSG	7-1-2013	13:57:34	430394.000000	8607.880000	0.085938	-1.246094	-0.789063	0.380734	0.605505	0.503670	4.806519	-51.757813	-20.767212
C:\cware\Projects\Whales\OpenTag\T1_speed_30July\M20.DSG	7-1-2013	13:57:34	430395.000000	8607.900000	-0.125000	-1.230469	-0.792969	0.390826	0.605505	0.500917	-17.837524	-41.259766	-19.683838
C:\cware\Projects\Whales\OpenTag\T1_speed_30July\M20.DSG	7-1-2013	13:57:34	430396.000000	8607.920000	-0.164063	-1.187500	-0.914063	0.394495	0.604587	0.501835	-23.361206	-32.348633	-18.173218
C:\cware\Projects\Whales\OpenTag\T1_speed_30July\M20.DSG	7-1-2013	13:57:34	430397.000000	8607.940000	-0.175781	-1.226563	-0.925781	0.402752	0.600917	0.505505	-39.627075	-30.776978	-17.959595
C:\cware\Projects\Whales\OpenTag\T1_speed_30July\M20.DSG	7-1-2013	13:57:34	430398.000000	8607.960000	-0.230469	-1.148438	-0.957031	0.406422	0.597248	0.507339	-32.867432	-27.099609	-21.133423
C:\cware\Projects\Whales\OpenTag\T1_speed_30July\M20.DSG	7-1-2013	13:57:34	430399.000000	8607.980000	-0.179688	-1.140625	-0.964844	0.413761	0.594495	0.509174	-16.372681	-34.378052	-26.565552
C:\cware\Projects\Whales\OpenTag\T1_speed_30July\M20.DSG	7-1-2013	13:57:34	430400.000000	8608.000000	-0.144531	-1.105469	-0.875000	0.419266	0.592661	0.509174	-12.924194	-38.818359	-23.422241
C:\cware\Projects\Whales\OpenTag\T1_speed_30July\M20.DSG	7-1-2013	13:57:34	430401.000000	8608.020000	-0.250000	-1.097656	-0.804688	0.427523	0.590826	0.511009	-5.218506	-18.524170	-24.978638
C:\cware\Projects\Whales\OpenTag\T1_speed_30July\M20.DSG	7-1-2013	13:57:34	430402.000000	8608.040000	-0.093750	-1.015625	-0.777344	0.431193	0.590826	0.509174	-2.716064	-24.246216	-23.696899
C:\cware\Projects\Whales\OpenTag\T1_speed_30July\M20.DSG	7-1-2013	13:57:34	430403.000000	8608.060000	-0.234375	-0.972656	-0.816406	0.437615	0.590826	0.507339	1.480103	-22.094727	-29.586792
C:\cware\Projects\Whales\OpenTag\T1_speed_30July\M20.DSG	7-1-2013	13:57:34	430404.000000	8608.080000	-0.136719	-1.050781	-0.765625	0.442202	0.590826	0.505505	0.518799	-20.248413	-33.447266
C:\cware\Projects\Whales\OpenTag\T1_speed_30July\M20.DSG	7-1-2013	13:57:34	430405.000000	8608.100000	-0.097656	-1.062500	-0.648438	0.452294	0.589908	0.500917	-1.556396	-18.951416	-28.869629
C:\cware\Projects\Whales\OpenTag\T1_speed_30July\M20.DSG	7-1-2013	13:57:34	430406.000000	8608.120000	-0.183594	-1.125000	-0.582031	0.454128	0.589908	0.501835	-11.566162	-11.718750	-21.759033
C:\cware\Projects\Whales\OpenTag\T1_speed_30July\M20.DSG	7-1-2013	13:57:34	430407.000000	8608.140000	-0.023438	-0.992188	-0.613281	0.458716	0.587156	0.503670	-15.853882	-5.294800	-15.335083
C:\cware\Projects\Whales\OpenTag\T1_speed_30July\M20.DSG	7-1-2013	13:57:34	430408.000000	8608.160000	0.000000	-1.039063	-0.578125	0.460550	0.585321	0.504587	-16.921997	-9.735107	-15.716553
C:\cware\Projects\Whales\OpenTag\T1_speed_30July\M20.DSG	7-1-2013	13:57:34	430409.000000	8608.180000	-0.023438	-1.015625	-0.542969	0.463303	0.583486	0.507339	-25.100708	-6.591797	-9.384155
C:\cware\Projects\Whales\OpenTag\T1_speed_30July\M20.DSG	7-1-2013	13:57:34	430410.000000	8608.200000	0.042969	-0.976563	-0.562500	0.462385	0.580734	0.510092	-25.115967	5.920410	-5.722046
C:\cware\Projects\Whales\OpenTag\T1_speed_30July\M20.DSG	7-1-2013	13:57:34	430411.000000	8608.220000	0.125000	-0.953125	-0.593750	0.461468	0.579817	0.511927	-10.421753	7.476807	-7.568359
C:\cware\Projects\Whales\OpenTag\T1_speed_30July\M20.DSG	7-1-2013	13:57:34	430412.000000	8608.240000	0.105469	-0.960938	-0.578125	0.462385	0.577064	0.513761	-6.744385	2.227783	-6.896973
C:\cware\Projects\Whales\OpenTag\T1_speed_30July\M20.DSG	7-1-2013	13:57:34	430413.000000	8608.260000	0.082031	-0.972656	-0.648438	0.462385	0.577064	0.513761	-5.737305	-14.862061	-11.749268
C:\cware\Projects\Whales\OpenTag\T1_speed_30July\M20.DSG	7-1-2013	13:57:34	430414.000000	8608.280000	0.195313	-0.945313	-0.582031	0.466055	0.576147	0.512844	-9.750366	-13.198853	-7.797241
C:\cware\Projects\Whales\OpenTag\T1_speed_30July\M20.DSG	7-1-2013	13:57:34	430415.000000	8608.300000	0.019531	-0.984375	-0.472656	0.467890	0.575229	0.512844	-15.487671	-16.433716	-9.078979
C:\cware\Projects\Whales\OpenTag\T1_speed_30July\M20.DSG	7-1-2013	13:57:34	430416.000000	8608.320000	0.019531	-0.984375	-0.539063	0.471560	0.575229	0.514679	-21.621704	-12.695313	-13.244629
C:\cware\Projects\Whales\OpenTag\T1_speed_30July\M20.DSG	7-1-2013	13:57:34	430417.000000	8608.340000	0.101563	-1.003906	-0.582031	0.472477	0.572477	0.515596	-14.190674	-19.454956	-16.876221
C:\cware\Projects\Whales\OpenTag\T1_speed_30July\M20.DSG	7-1-2013	13:57:34	430418.000000	8608.360000	0.156250	-0.984375	-0.589844	0.477982	0.570642	0.515596	-16.723633	-21.179199	-21.362305
C:\cware\Projects\Whales\OpenTag\T1_speed_30July\M20.DSG	7-1-2013	13:57:34	430419.000000	8608.380000	0.074219	-1.015625	-0.542969	0.481651	0.568807	0.516514	-18.981934	-12.191772	-23.162842
C:\cware\Projects\Whales\OpenTag\T1_speed_30July\M20.DSG	7-1-2013	13:57:34	430420.000000	8608.400000	0.000000	-0.984375	-0.542969	0.486239	0.564220	0.517431	-10.620117	-15.701294	-21.972656
C:\cware\Projects\Whales\OpenTag\T1_speed_30July\M20.DSG	7-1-2013	13:57:34	430421.000000	8608.420000	0.000000	-0.929688	-0.597656	0.488073	0.564220	0.517431	-13.885498	-19.027710	-22.201538
C:\cware\Projects\Whales\OpenTag\T1_speed_30July\M20.DSG	7-1-2013	13:57:34	430422.000000	8608.440000	0.000000	-0.929688	-0.597656	0.495413	0.561468	0.518349	-19.256592	-22.445679	-21.240234
C:\cware\Projects\Whales\OpenTag\T1_speed_30July\M20.DSG	7-1-2013	13:57:34	430423.000000	8608.460000	-0.007813	-1.003906	-0.507813	0.498165	0.559633	0.517431	-15.716553	-17.776489	-20.416260
C:\cware\Projects\Whales\OpenTag\T1_speed_30July\M20.DSG	7-1-2013	13:57:34	430424.000000	8608.480000	0.000000	-0.960938	-0.613281	0.502752	0.555963	0.518349	-14.465332	-11.474609	-16.921997
C:\cware\Projects\Whales\OpenTag\T1_speed_30July\M20.DSG	7-1-2013	13:57:34	430425.000000	8608.500000	0.023438	-0.976563	-0.667969	0.504587	0.555963	0.519266	-16.372681	-8.468628	-17.807007
C:\cware\Projects\Whales\OpenTag\T1_speed_30July\M20.DSG	7-1-2013	13:57:34	430426.000000	8608.520000	0.007813	-1.023438	-0.605469	0.506422	0.551376	0.520183	-24.002075	-16.799927	-16.494751
C:\cware\Projects\Whales\OpenTag\T1_speed_30July\M20.DSG	7-1-2013	13:57:34	430427.000000	8608.540000	-0.031250	-0.964844	-0.601563	0.511927	0.549541	0.521101	-24.276733	-15.808105	-21.347046
C:\cware\Projects\Whales\OpenTag\T1_speed_30July\M20.DSG	7-1-2013	13:57:34	430428.000000	8608.560000	-0.035156	-0.933594	-0.621094	0.514679	0.547706	0.522018	-24.398804	-11.169434	-21.148682
C:\cware\Projects\Whales\OpenTag\T1_speed_30July\M20.DSG	7-1-2013	13:57:34	430429.000000	8608.580000	-0.050781	-0.929688	-0.652344	0.518349	0.541284	0.523853	-27.008057	-15.426636	-20.950317
C:\cware\Projects\Whales\OpenTag\T1_speed_30July\M20.DSG	7-1-2013	13:57:34	430430.000000	8608.600000	-0.042969	-0.886719	-0.648438	0.521101	0.536697	0.527523	-21.377563	-16.876221	-20.477295
C:\cware\Projects\Whales\OpenTag\T1_speed_30July\M20.DSG	7-1-2013	13:57:34	430431.000000	8608.620000	-0.042969	-0.898438	-0.613281	0.526606	0.533945	0.526606	-15.045166	-10.406494	-17.974854
C:\cware\Projects\Whales\OpenTag\T1_speed_30July\M20.DSG	7-1-2013	13:57:34	430432.000000	8608.640000	0.007813	-0.890625	-0.683594	0.528440	0.533945	0.527523	-15.991211	-19.332886	-19.912720
C:\cware\Projects\Whales\OpenTag\T1_speed_30July\M20.DSG	7-1-2013	13:57:34	430433.000000	8608.660000	-0.132813	-0.914063	-0.714844	0.533028	0.530275	0.528440	-18.142700	-10.955811	-21.987915
C:\cware\Projects\Whales\OpenTag\T1_speed_30July\M20.DSG	7-1-2013	13:57:34	430434.000000	8608.680000	-0.066406	-0.953125	-0.652344	0.535780	0.526606	0.529358	-24.520874	-9.231567	-20.645142
C:\cware\Projects\Whales\OpenTag\T1_speed_30July\M20.DSG	7-1-2013	13:57:34	430435.000000	8608.700000	-0.136719	-0.984375	-0.578125	0.541284	0.522936	0.531193	-12.283325	-15.853882	-21.438599
C:\cware\Projects\Whales\OpenTag\T1_speed_30July\M20.DSG	7-1-2013	13:57:34	430436.000000	8608.720000	-0.152344	-0.996094	-0.558594	0.543119	0.521101	0.531193	-11.474609	-13.061523	-18.630981
C:\cware\Projects\Whales\OpenTag\T1_speed_30July\M20.DSG	7-1-2013	13:57:34	430437.000000	8608.740000	-0.097656	-0.917969	-0.652344	0.545872	0.518349	0.532110	-17.318726	-12.725830	-19.989014
C:\cware\Projects\Whales\OpenTag\T1_speed_30July\M20.DSG	7-1-2013	13:57:34	430438.000000	8608.760000	-0.113281	-0.890625	-0.675781	0.548624	0.515596	0.533945	-22.552490	-7.705688	-19.287109
C:\cware\Projects\Whales\OpenTag\T1_speed_30July\M20.DSG	7-1-2013	13:57:34	430439.000000	8608.780000	-0.097656	-0.859375	-0.640625	0.551376	0.512844	0.533945	-18.753052	-0.625610	-20.401001
C:\cware\Projects\Whales\OpenTag\T1_speed_30July\M20.DSG	7-1-2013	13:57:34	430440.000000	8608.800000	-0.109375	-0.863281	-0.562500	0.553211	0.508257	0.535780	-19.989014	-5.859375	-24.856567
C:\cware\Projects\Whales\OpenTag\T1_speed_30July\M20.DSG	7-1-2013	13:57:34	430441.000000	8608.820000	-0.085938	-0.996094	-0.535156	0.556881	0.503670	0.536697	-12.527466	-12.847900	-21.789551
C:\cware\Projects\Whales\OpenTag\T1_speed_30July\M20.DSG	7-1-2013	13:57:34	430442.000000	8608.840000	-0.117188	-1.003906	-0.531250	0.558716	0.502752	0.537615	-0.152588	-9.170532	-13.442993
C:\cware\Projects\Whales\OpenTag\T1_speed_30July\M20.DSG	7-1-2013	13:57:34	430443.000000	8608.860000	-0.105469	-1.035156	-0.582031	0.560550	0.503670	0.535780	3.662109	1.678467	-6.835938
C:\cware\Projects\Whales\OpenTag\T1_speed_30July\M20.DSG	7-1-2013	13:57:34	430444.000000	8608.880000	-0.074219	-0.992188	-0.687500	0.560550	0.503670	0.534862	0.030518	-5.218506	-12.130737
C:\cware\Projects\Whales\OpenTag\T1_speed_30July\M20.DSG	7-1-2013	13:57:34	430445.000000	8608.900000	-0.035156	-0.902344	-0.726563	0.564220	0.502752	0.533028	-8.163452	-6.362915	-22.293091
C:\cware\Projects\Whales\OpenTag\T1_speed_30July\M20.DSG	7-1-2013	13:57:34	430446.000000	8608.920000	-0.082031	-0.828125	-0.695313	0.566972	0.501835	0.533028	-10.345459	-4.821777	-22.323608
C:\cware\Projects\Whales\OpenTag\T1_speed_30July\M20.DSG	7-1-2013	13:57:34	430447.000000	8608.940000	-0.136719	-0.777344	-0.667969	0.568807	0.496330	0.533945	-19.226074	-6.912231	-16.738892
C:\cware\Projects\Whales\OpenTag\T1_speed_30July\M20.DSG	7-1-2013	13:57:34	430448.000000	8608.960000	-0.261719	-0.714844	-0.683594	0.568807	0.495413	0.537615	-18.447876	-1.312256	-12.756348
C:\cware\Projects\Whales\OpenTag\T1_speed_30July\M20.DSG	7-1-2013	13:57:34	430449.000000	8608.980000	-0.199219	-0.765625	-0.660156	0.569725	0.493578	0.537615	-22.354126	-0.167847	-12.145996
C:\cware\Projects\Whales\OpenTag\T1_speed_30July\M20.DSG	7-1-2013	13:57:34	430450.000000	8609.000000	-0.289063	-0.839844	-0.632813	0.570642	0.489908	0.540367	-20.507813	5.783081	-13.610840
C:\cware\Projects\Whales\OpenTag\T1_speed_30July\M20.DSG	7-1-2013	13:57:34	430451.000000	8609.020000	-0.230469	-0.886719	-0.625000	0.570642	0.488991	0.542202	-21.163940	5.874634	-13.519287
C:\cware\Projects\Whales\OpenTag\T1_speed_30July\M20.DSG	7-1-2013	13:57:34	430452.000000	8609.040000	-0.222656	-0.894531	-0.589844	0.570642	0.483486	0.544037	-20.309448	10.269165	-10.009766
C:\cware\Projects\Whales\OpenTag\T1_speed_30July\M20.DSG	7-1-2013	13:57:34	430453.000000	8609.060000	-0.222656	-0.894531	-0.601563	0.571560	0.484404	0.546789	-19.454956	10.406494	-5.813599
C:\cware\Projects\Whales\OpenTag\T1_speed_30July\M20.DSG	7-1-2013	13:57:34	430454.000000	8609.080000	-0.160156	-0.863281	-0.656250	0.567890	0.479817	0.548624	-19.699097	9.887695	-5.020142
C:\cware\Projects\Whales\OpenTag\T1_speed_30July\M20.DSG	7-1-2013	13:57:34	430455.000000	8609.100000	-0.070313	-0.867188	-0.703125	0.567890	0.478899	0.551376	-16.479492	-3.143311	-9.704590
C:\cware\Projects\Whales\OpenTag\T1_speed_30July\M20.DSG	7-1-2013	13:57:34	430456.000000	8609.120000	-0.054688	-0.878906	-0.695313	0.567890	0.475229	0.551376	-16.998291	-3.479004	-12.222290
C:\cware\Projects\Whales\OpenTag\T1_speed_30July\M20.DSG	7-1-2013	13:57:34	430457.000000	8609.140000	-0.023438	-0.855469	-0.671875	0.569725	0.473394	0.554128	-15.975952	-1.983643	-18.707275
C:\cware\Projects\Whales\OpenTag\T1_speed_30July\M20.DSG	7-1-2013	13:57:34	430458.000000	8609.160000	-0.199219	-0.863281	-0.667969	0.572477	0.466972	0.555963	-20.401001	-8.926392	-23.498535
C:\cware\Projects\Whales\OpenTag\T1_speed_30July\M20.DSG	7-1-2013	13:57:34	430459.000000	8609.180000	-0.218750	-0.921875	-0.667969	0.573394	0.465138	0.558716	-31.356812	-4.150391	-29.785156
C:\cware\Projects\Whales\OpenTag\T1_speed_30July\M20.DSG	7-1-2013	13:57:34	430460.000000	8609.200000	-0.175781	-1.000000	-0.593750	0.577982	0.457798	0.558716	-31.234741	-4.440308	-31.188965
C:\cware\Projects\Whales\OpenTag\T1_speed_30July\M20.DSG	7-1-2013	13:57:34	430461.000000	8609.220000	-0.117188	-0.949219	-0.644531	0.580734	0.452294	0.562385	-42.266846	-9.201050	-33.142090
C:\cware\Projects\Whales\OpenTag\T1_speed_30July\M20.DSG	7-1-2013	13:57:34	430462.000000	8609.240000	-0.117188	-0.949219	-0.644531	0.584404	0.447706	0.563303	-47.225952	-19.592285	-30.273438
C:\cware\Projects\Whales\OpenTag\T1_speed_30July\M20.DSG	7-1-2013	13:57:34	430463.000000	8609.260000	-0.121094	-0.937500	-0.617188	0.590826	0.436697	0.566972	-57.571411	-14.816284	-24.475098
C:\cware\Projects\Whales\OpenTag\T1_speed_30July\M20.DSG	7-1-2013	13:57:34	430464.000000	8609.280000	-0.121094	-0.937500	-0.617188	0.593578	0.429358	0.569725	-68.099976	-15.731812	-19.134521
C:\cware\Projects\Whales\OpenTag\T1_speed_30July\M20.DSG	7-1-2013	13:57:34	430465.000000	8609.300000	-0.226563	-0.785156	-0.597656	0.597248	0.415596	0.576147	-91.003418	-1.083374	-8.987427
C:\cware\Projects\Whales\OpenTag\T1_speed_30July\M20.DSG	7-1-2013	13:57:34	430466.000000	8609.320000	-0.332031	-0.691406	-0.664063	0.598165	0.406422	0.581651	-101.776123	-5.432129	-5.538940
C:\cware\Projects\Whales\OpenTag\T1_speed_30July\M20.DSG	7-1-2013	13:57:34	430467.000000	8609.340000	-0.367188	-0.695313	-0.679688	0.599083	0.386239	0.590826	-94.528198	-1.159668	-5.447388
C:\cware\Projects\Whales\OpenTag\T1_speed_30July\M20.DSG	7-1-2013	13:57:34	430468.000000	8609.360000	-0.222656	-0.703125	-0.691406	0.600000	0.377064	0.595413	-87.142944	2.777100	-2.334595
C:\cware\Projects\Whales\OpenTag\T1_speed_30July\M20.DSG	7-1-2013	13:57:34	430469.000000	8609.380000	-0.214844	-0.707031	-0.671875	0.599083	0.358716	0.602752	-94.390869	-3.311157	-2.365112
C:\cware\Projects\Whales\OpenTag\T1_speed_30July\M20.DSG	7-1-2013	13:57:34	430470.000000	8609.400000	-0.253906	-0.718750	-0.664063	0.599083	0.349541	0.607339	-96.542358	-4.348755	0.869751
C:\cware\Projects\Whales\OpenTag\T1_speed_30July\M20.DSG	7-1-2013	13:57:34	430471.000000	8609.420000	-0.324219	-0.671875	-0.617188	0.599083	0.331193	0.614679	-95.764160	14.083862	3.936768
C:\cware\Projects\Whales\OpenTag\T1_speed_30July\M20.DSG	7-1-2013	13:57:34	430472.000000	8609.440000	-0.304688	-0.664063	-0.593750	0.596330	0.322018	0.620183	-103.164673	24.841309	2.273560
C:\cware\Projects\Whales\OpenTag\T1_speed_30July\M20.DSG	7-1-2013	13:57:34	430473.000000	8609.460000	-0.183594	-0.519531	-0.652344	0.592661	0.298165	0.630275	-115.493774	20.721436	2.471924
C:\cware\Projects\Whales\OpenTag\T1_speed_30July\M20.DSG	7-1-2013	13:57:34	430474.000000	8609.480000	-0.183594	-0.480469	-0.648438	0.588073	0.286239	0.634862	-116.867065	15.533447	3.509521
C:\cware\Projects\Whales\OpenTag\T1_speed_30July\M20.DSG	7-1-2013	13:57:34	430475.000000	8609.500000	-0.214844	-0.460938	-0.750000	0.586239	0.263303	0.640367	-95.672607	3.646851	-4.989624
C:\cware\Projects\Whales\OpenTag\T1_speed_30July\M20.DSG	7-1-2013	13:57:34	430476.000000	8609.520000	-0.335938	-0.468750	-0.796875	0.585321	0.253211	0.642202	-74.005127	22.384644	-7.705688
C:\cware\Projects\Whales\OpenTag\T1_speed_30July\M20.DSG	7-1-2013	13:57:34	430477.000000	8609.540000	-0.210938	-0.460938	-0.839844	0.578899	0.235780	0.649541	-74.310303	17.761230	-17.578125
C:\cware\Projects\Whales\OpenTag\T1_speed_30July\M20.DSG	7-1-2013	13:57:34	430478.000000	8609.560000	-0.171875	-0.464844	-0.925781	0.577064	0.226606	0.652294	-76.828003	20.614624	-26.138306
C:\cware\Projects\Whales\OpenTag\T1_speed_30July\M20.DSG	7-1-2013	13:57:34	430479.000000	8609.580000	-0.203125	-0.359375	-0.933594	0.572477	0.207339	0.656881	-61.996460	17.059326	-33.340454
C:\cware\Projects\Whales\OpenTag\T1_speed_30July\M20.DSG	7-1-2013	13:57:34	430480.000000	8609.600000	0.039063	-0.218750	-0.890625	0.571560	0.199083	0.657798	-46.585083	-1.068115	-40.969849
C:\cware\Projects\Whales\OpenTag\T1_speed_30July\M20.DSG	7-1-2013	13:57:34	430481.000000	8609.620000	0.019531	-0.242188	-0.972656	0.572477	0.186239	0.657798	-31.860352	-1.846313	-42.388916
C:\cware\Projects\Whales\OpenTag\T1_speed_30July\M20.DSG	7-1-2013	13:57:34	430482.000000	8609.640000	0.093750	-0.312500	-0.968750	0.574312	0.181651	0.656881	-18.981934	4.104614	-36.376953
C:\cware\Projects\Whales\OpenTag\T1_speed_30July\M20.DSG	7-1-2013	13:57:34	430483.000000	8609.660000	0.023438	-0.457031	-0.902344	0.572477	0.176147	0.658716	-16.433716	-0.122070	-32.730103
C:\cware\Projects\Whales\OpenTag\T1_speed_30July\M20.DSG	7-1-2013	13:57:34	430484.000000	8609.680000	-0.070313	-0.554688	-1.105469	0.572477	0.172477	0.658716	-17.745972	7.598877	-22.399902
C:\cware\Projects\Whales\OpenTag\T1_speed_30July\M20.DSG	7-1-2013	13:57:34	430485.000000	8609.700000	-0.121094	-0.519531	-1.253906	0.571560	0.169725	0.658716	-20.660400	13.290405	-19.805908
C:\cware\Projects\Whales\OpenTag\T1_speed_30July\M20.DSG	7-1-2013	13:57:34	430486.000000	8609.720000	-0.199219	-0.390625	-1.281250	0.566972	0.163303	0.660550	-31.341553	8.789063	-22.399902
C:\cware\Projects\Whales\OpenTag\T1_speed_30July\M20.DSG	7-1-2013	13:57:34	430487.000000	8609.740000	-0.156250	-0.207031	-1.226563	0.567890	0.158716	0.660550	-13.107300	-2.487183	-17.761230
C:\cware\Projects\Whales\OpenTag\T1_speed_30July\M20.DSG	7-1-2013	13:57:34	430488.000000	8609.760000	-0.054688	-0.062500	-1.226563	0.568807	0.155963	0.660550	-0.640869	-14.175415	-13.458252
C:\cware\Projects\Whales\OpenTag\T1_speed_30July\M20.DSG	7-1-2013	13:57:34	430489.000000	8609.780000	-0.085938	-0.003906	-1.074219	0.568807	0.155963	0.660550	-14.663696	-24.322510	-7.049561
C:\cware\Projects\Whales\OpenTag\T1_speed_30July\M20.DSG	7-1-2013	13:57:34	430490.000000	8609.800000	-0.273438	-0.144531	-0.914063	0.574312	0.154128	0.656881	-10.192871	-15.838623	-7.675171
C:\cware\Projects\Whales\OpenTag\T1_speed_30July\M20.DSG	7-1-2013	13:57:34	430491.000000	8609.820000	-0.539063	-0.535156	-1.062500	0.575229	0.153211	0.656881	5.401611	12.649536	-14.022827
C:\cware\Projects\Whales\OpenTag\T1_speed_30July\M20.DSG	7-1-2013	13:57:34	430492.000000	8609.840000	-0.515625	-0.777344	-1.187500	0.570642	0.154128	0.657798	-0.106812	16.082764	-19.897461
C:\cware\Projects\Whales\OpenTag\T1_speed_30July\M20.DSG	7-1-2013	13:57:34	430493.000000	8609.860000	-0.523438	-0.828125	-1.265625	0.568807	0.152294	0.659633	-20.217896	10.665894	-22.521973
C:\cware\Projects\Whales\OpenTag\T1_speed_30July\M20.DSG	7-1-2013	13:57:34	430494.000000	8609.880000	-0.648438	-0.835938	-1.242188	0.564220	0.146789	0.660550	-30.197144	18.814087	-19.409180
C:\cware\Projects\Whales\OpenTag\T1_speed_30July\M20.DSG	7-1-2013	13:57:34	430495.000000	8609.900000	-0.660156	-0.679688	-1.269531	0.562385	0.142202	0.661468	-37.994385	29.098511	-16.494751
C:\cware\Projects\Whales\OpenTag\T1_speed_30July\M20.DSG	7-1-2013	13:57:34	430496.000000	8609.920000	-0.667969	-0.546875	-1.296875	0.555046	0.130275	0.666055	-49.667358	32.440186	-12.863159
C:\cware\Projects\Whales\OpenTag\T1_speed_30July\M20.DSG	7-1-2013	13:57:34	430497.000000	8609.940000	-0.660156	-0.378906	-1.406250	0.550459	0.124771	0.666055	-46.737671	28.274536	-11.856079
C:\cware\Projects\Whales\OpenTag\T1_speed_30July\M20.DSG	7-1-2013	13:57:34	430498.000000	8609.960000	-0.507813	-0.339844	-1.429688	0.547706	0.119266	0.666972	-35.873413	21.484375	-13.717651
C:\cware\Projects\Whales\OpenTag\T1_speed_30July\M20.DSG	7-1-2013	13:57:34	430499.000000	8609.980000	-0.406250	-0.363281	-1.281250	0.541284	0.110092	0.668807	-34.912109	10.162354	-16.571045
C:\cware\Projects\Whales\OpenTag\T1_speed_30July\M20.DSG	7-1-2013	13:57:34	430500.000000	8610.000000	-0.214844	-0.304688	-1.125000	0.539450	0.104587	0.670642	-36.666870	10.986328	-14.068604
C:\cware\Projects\Whales\OpenTag\T1_speed_30July\M20.DSG	7-1-2013	13:57:34	430501.000000	8610.020000	-0.128906	-0.226563	-1.082031	0.536697	0.096330	0.669725	-43.533325	18.661499	1.358032
C:\cware\Projects\Whales\OpenTag\T1_speed_30July\M20.DSG	7-1-2013	13:57:34	430502.000000	8610.040000	-0.140625	-0.136719	-0.968750	0.534862	0.091743	0.669725	-46.417236	19.531250	8.605957
C:\cware\Projects\Whales\OpenTag\T1_speed_30July\M20.DSG	7-1-2013	13:57:34	430503.000000	8610.060000	-0.289063	-0.179688	-0.925781	0.530275	0.080734	0.669725	-52.429199	31.723022	15.487671
C:\cware\Projects\Whales\OpenTag\T1_speed_30July\M20.DSG	7-1-2013	13:57:34	430504.000000	8610.080000	-0.289063	-0.179688	-0.925781	0.525688	0.076147	0.670642	-56.167603	37.948608	20.568848
C:\cware\Projects\Whales\OpenTag\T1_speed_30July\M20.DSG	7-1-2013	13:57:34	430505.000000	8610.100000	-0.226563	-0.210938	-0.839844	0.518349	0.066055	0.670642	-54.779053	34.988403	25.527954
C:\cware\Projects\Whales\OpenTag\T1_speed_30July\M20.DSG	7-1-2013	13:57:34	430506.000000	8610.120000	-0.316406	-0.171875	-0.777344	0.514679	0.061468	0.671560	-40.100098	31.082153	13.259888
C:\cware\Projects\Whales\OpenTag\T1_speed_30July\M20.DSG	7-1-2013	13:57:34	430507.000000	8610.140000	-0.332031	-0.046875	-0.777344	0.507339	0.054128	0.673394	-35.232544	41.061401	3.204346
C:\cware\Projects\Whales\OpenTag\T1_speed_30July\M20.DSG	7-1-2013	13:57:34	430508.000000	8610.160000	-0.289063	0.011719	-0.777344	0.502752	0.050459	0.674312	-27.114868	26.138306	-6.896973
C:\cware\Projects\Whales\OpenTag\T1_speed_30July\M20.DSG	7-1-2013	13:57:34	430509.000000	8610.180000	-0.472656	-0.027344	-0.757813	0.495413	0.045872	0.676147	-5.722046	30.822754	-31.356812
C:\cware\Projects\Whales\OpenTag\T1_speed_30July\M20.DSG	7-1-2013	13:57:34	430510.000000	8610.200000	-0.289063	0.003906	-0.671875	0.489908	0.044954	0.677064	2.624512	55.221558	-27.816772
C:\cware\Projects\Whales\OpenTag\T1_speed_30July\M20.DSG	7-1-2013	13:57:34	430511.000000	8610.220000	-0.230469	0.015625	-0.691406	0.476147	0.044954	0.682569	15.167236	54.718018	-30.761719
C:\cware\Projects\Whales\OpenTag\T1_speed_30July\M20.DSG	7-1-2013	13:57:34	430512.000000	8610.240000	-0.085938	0.054688	-0.574219	0.469725	0.046789	0.685321	18.493652	63.049316	-23.406982
C:\cware\Projects\Whales\OpenTag\T1_speed_30July\M20.DSG	7-1-2013	13:57:34	430513.000000	8610.260000	-0.039063	0.046875	-0.531250	0.449541	0.052294	0.691743	30.578613	103.530884	-13.305664
C:\cware\Projects\Whales\OpenTag\T1_speed_30July\M20.DSG	7-1-2013	13:57:34	430514.000000	8610.280000	0.066406	0.035156	-0.570313	0.433028	0.056881	0.696330	39.428711	123.672485	-0.213623
C:\cware\Projects\Whales\OpenTag\T1_speed_30July\M20.DSG	7-1-2013	13:57:34	430515.000000	8610.300000	0.105469	0.000000	-0.542969	0.404587	0.067890	0.702752	42.144775	117.935181	5.050659
C:\cware\Projects\Whales\OpenTag\T1_speed_30July\M20.DSG	7-1-2013	13:57:34	430516.000000	8610.320000	0.003906	-0.019531	-0.496094	0.390826	0.074312	0.705505	44.265747	122.451782	11.688232
C:\cware\Projects\Whales\OpenTag\T1_speed_30July\M20.DSG	7-1-2013	13:57:34	430517.000000	8610.340000	0.128906	-0.058594	-0.429688	0.358716	0.087156	0.710092	36.849976	132.583618	17.532349
C:\cware\Projects\Whales\OpenTag\T1_speed_30July\M20.DSG	7-1-2013	13:57:34	430518.000000	8610.360000	-0.074219	-0.089844	-0.367188	0.341284	0.090826	0.712844	14.129639	171.676636	16.372681
C:\cware\Projects\Whales\OpenTag\T1_speed_30July\M20.DSG	7-1-2013	13:57:34	430519.000000	8610.380000	0.101563	-0.347656	-0.320313	0.318349	0.100917	0.711927	69.213867	217.437744	5.477905
C:\cware\Projects\Whales\OpenTag\T1_speed_30July\M20.DSG	7-1-2013	13:57:34	430520.000000	8610.400000	0.007813	-0.261719	-0.410156	0.267890	0.110092	0.711927	61.874390	172.134399	14.480591
C:\cware\Projects\Whales\OpenTag\T1_speed_30July\M20.DSG	7-1-2013	13:57:34	430521.000000	8610.420000	0.179688	-0.062500	-0.363281	0.252294	0.118349	0.710092	64.117432	112.030029	8.483887
C:\cware\Projects\Whales\OpenTag\T1_speed_30July\M20.DSG	7-1-2013	13:57:34	430522.000000	8610.440000	-0.445313	0.113281	0.089844	0.210092	0.133028	0.700917	45.150757	291.122437	43.273926
C:\cware\Projects\Whales\OpenTag\T1_speed_30July\M20.DSG	7-1-2013	13:57:34	430523.000000	8610.460000	1.332031	-0.222656	-0.167969	0.178899	0.133945	0.692661	11.886597	172.744751	40.466309
C:\cware\Projects\Whales\OpenTag\T1_speed_30July\M20.DSG	7-1-2013	13:57:34	430524.000000	8610.480000	0.941406	-0.269531	0.109375	0.135780	0.133028	0.677982	-12.268066	178.527832	42.999268
C:\cware\Projects\Whales\OpenTag\T1_speed_30July\M20.DSG	7-1-2013	13:57:34	430525.000000	8610.500000	0.820313	0.089844	-0.191406	0.116514	0.129358	0.669725	5.889893	139.587402	31.814575
C:\cware\Projects\Whales\OpenTag\T1_speed_30July\M20.DSG	7-1-2013	13:57:34	430526.000000	8610.520000	0.175781	0.304688	-0.121094	0.081651	0.126606	0.651376	-1.068115	170.135498	35.766602
C:\cware\Projects\Whales\OpenTag\T1_speed_30July\M20.DSG	7-1-2013	13:57:34	430527.000000	8610.540000	0.324219	0.191406	-0.105469	0.062385	0.124771	0.641284	20.828247	177.703857	30.410767
C:\cware\Projects\Whales\OpenTag\T1_speed_30July\M20.DSG	7-1-2013	13:57:34	430528.000000	8610.560000	0.777344	0.152344	-0.152344	0.025688	0.126606	0.615596	46.432495	158.416748	28.091431
C:\cware\Projects\Whales\OpenTag\T1_speed_30July\M20.DSG	7-1-2013	13:57:34	430529.000000	8610.580000	0.644531	0.300781	0.160156	0.010092	0.127523	0.603670	69.488525	142.898560	28.060913
C:\cware\Projects\Whales\OpenTag\T1_speed_30July\M20.DSG	7-1-2013	13:57:34	430530.000000	8610.600000	1.210938	0.042969	0.148438	-0.015596	0.144954	0.582569	153.732300	88.027954	9.201050
C:\cware\Projects\Whales\OpenTag\T1_speed_30July\M20.DSG	7-1-2013	13:57:34	430531.000000	8610.620000	1.527344	0.390625	-0.410156	-0.023853	0.162385	0.575229	224.105835	115.447998	41.076660
C:\cware\Projects\Whales\OpenTag\T1_speed_30July\M20.DSG	7-1-2013	13:57:34	430532.000000	8610.640000	1.152344	0.867188	-0.039063	-0.044037	0.199083	0.551376	286.331177	56.961060	49.377441
C:\cware\Projects\Whales\OpenTag\T1_speed_30July\M20.DSG	7-1-2013	13:57:34	430533.000000	8610.660000	1.535156	0.496094	-0.550781	-0.046789	0.222936	0.544954	258.834839	18.142700	55.816650
C:\cware\Projects\Whales\OpenTag\T1_speed_30July\M20.DSG	7-1-2013	13:57:34	430534.000000	8610.680000	1.882813	-0.277344	-0.566406	-0.048624	0.239450	0.539450	187.652588	15.563965	43.304443
C:\cware\Projects\Whales\OpenTag\T1_speed_30July\M20.DSG	7-1-2013	13:57:34	430535.000000	8610.700000	1.359375	-0.765625	-0.640625	-0.051376	0.262385	0.531193	97.793579	21.514893	48.171997
C:\cware\Projects\Whales\OpenTag\T1_speed_30July\M20.DSG	7-1-2013	13:57:34	430536.000000	8610.720000	1.171875	-1.007813	-0.250000	-0.054128	0.266055	0.526606	49.484253	18.920898	66.925049
C:\cware\Projects\Whales\OpenTag\T1_speed_30July\M20.DSG	7-1-2013	13:57:34	430537.000000	8610.740000	1.253906	-0.976563	0.085938	-0.061468	0.258716	0.520183	6.546021	4.425049	68.634033
C:\cware\Projects\Whales\OpenTag\T1_speed_30July\M20.DSG	7-1-2013	13:57:34	430538.000000	8610.760000	1.128906	-0.964844	-0.144531	-0.064220	0.252294	0.520183	25.085449	13.580322	40.466309
C:\cware\Projects\Whales\OpenTag\T1_speed_30July\M20.DSG	7-1-2013	13:57:34	430539.000000	8610.780000	1.300781	-0.585938	-0.437500	-0.066055	0.248624	0.515596	14.709473	1.907349	8.911133
C:\cware\Projects\Whales\OpenTag\T1_speed_30July\M20.DSG	7-1-2013	13:57:34	430540.000000	8610.800000	1.507813	-0.660156	-0.792969	-0.066972	0.248624	0.514679	-4.638672	-26.992798	-12.451172
C:\cware\Projects\Whales\OpenTag\T1_speed_30July\M20.DSG	7-1-2013	13:57:34	430541.000000	8610.820000	1.457031	-1.308594	-0.988281	-0.062385	0.250459	0.521101	-42.373657	-30.776978	-47.592163
C:\cware\Projects\Whales\OpenTag\T1_speed_30July\M20.DSG	7-1-2013	13:57:34	430542.000000	8610.840000	0.542969	-1.675781	-1.011719	-0.059633	0.252294	0.523853	-60.806274	-34.362793	-96.313477
C:\cware\Projects\Whales\OpenTag\T1_speed_30July\M20.DSG	7-1-2013	13:57:34	430543.000000	8610.860000	0.699219	-1.226563	-1.742188	-0.046789	0.263303	0.533945	-31.021118	-68.603516	-128.356934
C:\cware\Projects\Whales\OpenTag\T1_speed_30July\M20.DSG	7-1-2013	13:57:34	430544.000000	8610.880000	0.699219	-1.226563	-1.742188	-0.038532	0.274312	0.542202	-22.354126	-132.049561	-147.323608
C:\cware\Projects\Whales\OpenTag\T1_speed_30July\M20.DSG	7-1-2013	13:57:34	430545.000000	8610.900000	1.097656	-0.566406	-1.535156	-0.008257	0.300000	0.564220	15.380859	-98.251343	-149.215698
C:\cware\Projects\Whales\OpenTag\T1_speed_30July\M20.DSG	7-1-2013	13:57:34	430546.000000	8610.920000	0.542969	-0.839844	-0.914063	0.003670	0.314679	0.569725	34.423828	-76.751709	-151.519775
C:\cware\Projects\Whales\OpenTag\T1_speed_30July\M20.DSG	7-1-2013	13:57:34	430547.000000	8610.940000	0.058594	-1.117188	-0.695313	0.024771	0.344954	0.574312	23.208618	-23.376465	-157.028198
C:\cware\Projects\Whales\OpenTag\T1_speed_30July\M20.DSG	7-1-2013	13:57:34	430548.000000	8610.960000	0.160156	-0.906250	-0.949219	0.033945	0.360550	0.575229	7.888794	-17.349243	-133.056641
C:\cware\Projects\Whales\OpenTag\T1_speed_30July\M20.DSG	7-1-2013	13:57:34	430549.000000	8610.980000	0.753906	-0.886719	-0.859375	0.048624	0.377982	0.577982	-28.167725	-32.058716	-93.917847
C:\cware\Projects\Whales\OpenTag\T1_speed_30July\M20.DSG	7-1-2013	13:57:34	430550.000000	8611.000000	1.296875	-1.027344	-0.878906	0.055963	0.381651	0.582569	-38.391113	-54.290771	-78.720093
C:\cware\Projects\Whales\OpenTag\T1_speed_30July\M20.DSG	7-1-2013	13:57:34	430551.000000	8611.020000	1.281250	-0.941406	-0.828125	0.077982	0.387156	0.595413	-8.865356	-105.026245	-84.045410
C:\cware\Projects\Whales\OpenTag\T1_speed_30July\M20.DSG	7-1-2013	13:57:34	430552.000000	8611.040000	0.683594	-0.800781	-0.542969	0.092661	0.395413	0.600917	24.398804	-83.038330	-96.099854
C:\cware\Projects\Whales\OpenTag\T1_speed_30July\M20.DSG	7-1-2013	13:57:34	430553.000000	8611.060000	0.324219	-0.812500	-0.535156	0.112844	0.412844	0.601835	19.180298	-19.317627	-96.664429
C:\cware\Projects\Whales\OpenTag\T1_speed_30July\M20.DSG	7-1-2013	13:57:34	430554.000000	8611.080000	0.535156	-0.941406	-0.554688	0.118349	0.417431	0.602752	-15.625000	9.750366	-77.316284
C:\cware\Projects\Whales\OpenTag\T1_speed_30July\M20.DSG	7-1-2013	13:57:34	430555.000000	8611.100000	0.730469	-0.878906	-0.644531	0.123853	0.419266	0.606422	-40.313721	20.202637	-50.964355
C:\cware\Projects\Whales\OpenTag\T1_speed_30July\M20.DSG	7-1-2013	13:57:34	430556.000000	8611.120000	0.750000	-0.906250	-0.464844	0.125688	0.419266	0.606422	-23.162842	0.350952	-65.155029
C:\cware\Projects\Whales\OpenTag\T1_speed_30July\M20.DSG	7-1-2013	13:57:34	430557.000000	8611.140000	0.746094	-0.863281	-0.421875	0.129358	0.423853	0.606422	1.525879	-11.001587	-77.835083
C:\cware\Projects\Whales\OpenTag\T1_speed_30July\M20.DSG	7-1-2013	13:57:34	430558.000000	8611.160000	0.757813	-0.796875	-0.503906	0.139450	0.430275	0.606422	0.183105	-20.553589	-70.983887
C:\cware\Projects\Whales\OpenTag\T1_speed_30July\M20.DSG	7-1-2013	13:57:34	430559.000000	8611.180000	0.769531	-0.707031	-0.660156	0.143119	0.433028	0.608257	-3.829956	-13.229370	-52.291870
C:\cware\Projects\Whales\OpenTag\T1_speed_30July\M20.DSG	7-1-2013	13:57:34	430560.000000	8611.200000	0.816406	-0.687500	-0.792969	0.153211	0.438532	0.607339	-0.061035	-6.759644	-44.723511
C:\cware\Projects\Whales\OpenTag\T1_speed_30July\M20.DSG	7-1-2013	13:57:34	430561.000000	8611.220000	0.933594	-0.796875	-0.851563	0.155963	0.440367	0.608257	-1.098633	-21.759033	-45.654297
C:\cware\Projects\Whales\OpenTag\T1_speed_30July\M20.DSG	7-1-2013	13:57:34	430562.000000	8611.240000	0.820313	-0.796875	-0.773438	0.167890	0.447706	0.608257	12.969971	-36.285400	-63.354492
C:\cware\Projects\Whales\OpenTag\T1_speed_30July\M20.DSG	7-1-2013	13:57:34	430563.000000	8611.260000	0.582031	-0.683594	-0.597656	0.176147	0.453211	0.606422	22.216797	-67.565918	-85.235596
C:\cware\Projects\Whales\OpenTag\T1_speed_30July\M20.DSG	7-1-2013	13:57:34	430564.000000	8611.280000	0.328125	-0.687500	-0.453125	0.199083	0.466972	0.608257	32.501221	-39.016724	-98.800659
C:\cware\Projects\Whales\OpenTag\T1_speed_30July\M20.DSG	7-1-2013	13:57:34	430565.000000	8611.300000	0.343750	-0.769531	-0.394531	0.208257	0.474312	0.605505	25.787354	-35.140991	-83.282471
C:\cware\Projects\Whales\OpenTag\T1_speed_30July\M20.DSG	7-1-2013	13:57:34	430566.000000	8611.320000	0.140625	-0.742188	-0.359375	0.225688	0.483486	0.603670	19.577026	-30.960083	-65.658569
C:\cware\Projects\Whales\OpenTag\T1_speed_30July\M20.DSG	7-1-2013	13:57:34	430567.000000	8611.340000	0.324219	-0.746094	-0.523438	0.232110	0.489908	0.601835	12.908936	-58.670044	-26.885986
C:\cware\Projects\Whales\OpenTag\T1_speed_30July\M20.DSG	7-1-2013	13:57:34	430568.000000	8611.360000	0.460938	-0.667969	-0.480469	0.245872	0.495413	0.600917	21.438599	-62.545776	-8.758545
C:\cware\Projects\Whales\OpenTag\T1_speed_30July\M20.DSG	7-1-2013	13:57:34	430569.000000	8611.380000	0.398438	-0.890625	-0.585938	0.251376	0.496330	0.600917	-20.431519	-74.020386	3.585815
C:\cware\Projects\Whales\OpenTag\T1_speed_30July\M20.DSG	7-1-2013	13:57:34	430570.000000	8611.400000	0.484375	-0.906250	-0.492188	0.256881	0.494495	0.604587	-41.168213	-44.723511	6.774902
C:\cware\Projects\Whales\OpenTag\T1_speed_30July\M20.DSG	7-1-2013	13:57:34	430571.000000	8611.420000	0.179688	-1.027344	-0.828125	0.264220	0.489908	0.610092	-18.753052	-4.119873	-1.541138
C:\cware\Projects\Whales\OpenTag\T1_speed_30July\M20.DSG	7-1-2013	13:57:34	430572.000000	8611.440000	0.328125	-0.843750	-1.031250	0.263303	0.488073	0.611009	-17.242432	14.739990	-13.351440
C:\cware\Projects\Whales\OpenTag\T1_speed_30July\M20.DSG	7-1-2013	13:57:34	430573.000000	8611.460000	0.550781	-0.765625	-1.046875	0.266055	0.485321	0.614679	-35.324097	-14.984131	-12.985229
C:\cware\Projects\Whales\OpenTag\T1_speed_30July\M20.DSG	7-1-2013	13:57:34	430574.000000	8611.480000	0.410156	-0.996094	-0.851563	0.266972	0.480734	0.617431	-70.434570	-24.108887	-11.764526
C:\cware\Projects\Whales\OpenTag\T1_speed_30July\M20.DSG	7-1-2013	13:57:34	430575.000000	8611.500000	0.191406	-1.085938	-1.000000	0.271560	0.467890	0.626606	-65.979004	20.553589	-7.812500
C:\cware\Projects\Whales\OpenTag\T1_speed_30July\M20.DSG	7-1-2013	13:57:34	430576.000000	8611.520000	0.492188	-1.062500	-1.292969	0.270642	0.462385	0.630275	-91.232300	-11.398315	-10.498047
C:\cware\Projects\Whales\OpenTag\T1_speed_30July\M20.DSG	7-1-2013	13:57:34	430577.000000	8611.540000	0.234375	-0.808594	-1.117188	0.274312	0.444037	0.641284	-60.623169	-50.125122	-23.712158
C:\cware\Projects\Whales\OpenTag\T1_speed_30July\M20.DSG	7-1-2013	13:57:34	430578.000000	8611.560000	0.167969	-0.875000	-1.207031	0.282569	0.438532	0.644954	-47.286987	-43.197632	-35.186768
C:\cware\Projects\Whales\OpenTag\T1_speed_30July\M20.DSG	7-1-2013	13:57:34	430579.000000	8611.580000	-0.175781	-0.628906	-1.261719	0.294495	0.433028	0.648624	-14.205933	-49.316406	-30.838013
C:\cware\Projects\Whales\OpenTag\T1_speed_30July\M20.DSG	7-1-2013	13:57:34	430580.000000	8611.600000	-0.253906	-0.613281	-1.238281	0.300917	0.432110	0.648624	3.402710	-25.680542	-33.355713
C:\cware\Projects\Whales\OpenTag\T1_speed_30July\M20.DSG	7-1-2013	13:57:34	430581.000000	8611.620000	-0.503906	-0.531250	-1.421875	0.310092	0.438532	0.646789	41.717529	-22.232056	-29.586792
C:\cware\Projects\Whales\OpenTag\T1_speed_30July\M20.DSG	7-1-2013	13:57:34	430582.000000	8611.640000	-0.460938	-0.613281	-1.449219	0.312844	0.444037	0.643119	69.778442	-56.259155	-16.418457
C:\cware\Projects\Whales\OpenTag\T1_speed_30July\M20.DSG	7-1-2013	13:57:34	430583.000000	8611.660000	-0.109375	-1.070313	-1.507813	0.323853	0.460550	0.633028	67.871094	-55.130005	-7.431030
C:\cware\Projects\Whales\OpenTag\T1_speed_30July\M20.DSG	7-1-2013	13:57:34	430584.000000	8611.680000	-0.109375	-1.070313	-1.507813	0.330275	0.468807	0.627523	45.669556	-66.680908	-3.265381
C:\cware\Projects\Whales\OpenTag\T1_speed_30July\M20.DSG	7-1-2013	13:57:34	430585.000000	8611.700000	-0.265625	-1.363281	-1.125000	0.343119	0.479817	0.622018	32.989502	-56.228638	-2.182007
C:\cware\Projects\Whales\OpenTag\T1_speed_30July\M20.DSG	7-1-2013	13:57:34	430586.000000	8611.720000	-0.265625	-1.363281	-1.125000	0.348624	0.484404	0.618349	31.250000	-32.669067	-27.069092
C:\cware\Projects\Whales\OpenTag\T1_speed_30July\M20.DSG	7-1-2013	13:57:34	430587.000000	8611.740000	-0.125000	-1.113281	-0.886719	0.358716	0.490826	0.612844	23.239136	-25.863647	-33.905029
C:\cware\Projects\Whales\OpenTag\T1_speed_30July\M20.DSG	7-1-2013	13:57:34	430588.000000	8611.760000	0.019531	-0.878906	-0.765625	0.363303	0.493578	0.611009	16.860962	-25.161743	-28.182983
C:\cware\Projects\Whales\OpenTag\T1_speed_30July\M20.DSG	7-1-2013	13:57:34	430589.000000	8611.780000	0.066406	-1.093750	-0.660156	0.374312	0.497248	0.607339	3.799438	-44.647217	-22.689819
C:\cware\Projects\Whales\OpenTag\T1_speed_30July\M20.DSG	7-1-2013	13:57:34	430590.000000	8611.800000	0.109375	-0.949219	-0.644531	0.377982	0.498165	0.606422	0.488281	-41.915894	-26.397705
C:\cware\Projects\Whales\OpenTag\T1_speed_30July\M20.DSG	7-1-2013	13:57:34	430591.000000	8611.820000	-0.042969	-0.968750	-0.621094	0.386239	0.498165	0.604587	-1.953125	-24.612427	-6.286621
C:\cware\Projects\Whales\OpenTag\T1_speed_30July\M20.DSG	7-1-2013	13:57:34	430592.000000	8611.840000	0.011719	-0.941406	-0.746094	0.387156	0.499083	0.603670	3.662109	4.882813	-6.057739
C:\cware\Projects\Whales\OpenTag\T1_speed_30July\M20.DSG	7-1-2013	13:57:34	430593.000000	8611.860000	0.191406	-0.921875	-0.750000	0.388073	0.500917	0.603670	12.100220	-29.861450	-9.628296
C:\cware\Projects\Whales\OpenTag\T1_speed_30July\M20.DSG	7-1-2013	13:57:34	430594.000000	8611.880000	0.031250	-0.972656	-0.667969	0.392661	0.503670	0.600917	7.629395	-13.504028	6.988525
C:\cware\Projects\Whales\OpenTag\T1_speed_30July\M20.DSG	7-1-2013	13:57:34	430595.000000	8611.900000	0.195313	-0.812500	-0.773438	0.393578	0.506422	0.599083	14.541626	-12.557983	-1.770020
C:\cware\Projects\Whales\OpenTag\T1_speed_30July\M20.DSG	7-1-2013	13:57:34	430596.000000	8611.920000	0.171875	-0.863281	-0.722656	0.395413	0.509174	0.596330	14.785767	-16.601563	-9.719849
C:\cware\Projects\Whales\OpenTag\T1_speed_30July\M20.DSG	7-1-2013	13:57:34	430597.000000	8611.940000	0.046875	-0.925781	-0.621094	0.398165	0.511009	0.593578	18.356323	-18.463135	-22.293091
C:\cware\Projects\Whales\OpenTag\T1_speed_30July\M20.DSG	7-1-2013	13:57:34	430598.000000	8611.960000	0.199219	-0.894531	-0.695313	0.402752	0.516514	0.589908	24.856567	-13.320923	-30.029297
C:\cware\Projects\Whales\OpenTag\T1_speed_30July\M20.DSG	7-1-2013	13:57:34	430599.000000	8611.980000	0.015625	-0.769531	-0.671875	0.408257	0.519266	0.586239	22.491455	-17.837524	-26.214600
C:\cware\Projects\Whales\OpenTag\T1_speed_30July\M20.DSG	7-1-2013	13:57:34	430600.000000	8612.000000	0.058594	-0.949219	-0.589844	0.415596	0.522936	0.581651	18.173218	-24.826050	-27.496338
C:\cware\Projects\Whales\OpenTag\T1_speed_30July\M20.DSG	7-1-2013	13:57:34	430601.000000	8612.020000	-0.019531	-0.980469	-0.644531	0.419266	0.524771	0.579817	19.332886	-29.510498	-25.817871
C:\cware\Projects\Whales\OpenTag\T1_speed_30July\M20.DSG	7-1-2013	13:57:34	430602.000000	8612.040000	0.019531	-0.937500	-0.535156	0.428440	0.527523	0.574312	19.668579	-18.966675	-17.761230
C:\cware\Projects\Whales\OpenTag\T1_speed_30July\M20.DSG	7-1-2013	13:57:34	430603.000000	8612.060000	0.054688	-1.101563	-0.597656	0.429358	0.530275	0.573394	3.845215	0.656128	-14.556885
C:\cware\Projects\Whales\OpenTag\T1_speed_30July\M20.DSG	7-1-2013	13:57:34	430604.000000	8612.080000	0.140625	-0.996094	-0.523438	0.431193	0.529358	0.572477	-11.016846	1.174927	-9.490967
C:\cware\Projects\Whales\OpenTag\T1_speed_30July\M20.DSG	7-1-2013	13:57:34	430605.000000	8612.100000	0.140625	-0.792969	-0.671875	0.431193	0.528440	0.574312	-19.302368	-18.920898	-2.609253
C:\cware\Projects\Whales\OpenTag\T1_speed_30July\M20.DSG	7-1-2013	13:57:34	430606.000000	8612.120000	-0.070313	-0.886719	-0.542969	0.432110	0.526606	0.574312	-19.805908	11.413574	-6.912231
C:\cware\Projects\Whales\OpenTag\T1_speed_30July\M20.DSG	7-1-2013	13:57:34	430607.000000	8612.140000	0.203125	-0.789063	-0.671875	0.432110	0.522936	0.577982	-16.708374	-17.028809	-7.995605
C:\cware\Projects\Whales\OpenTag\T1_speed_30July\M20.DSG	7-1-2013	13:57:34	430608.000000	8612.160000	0.066406	-0.890625	-0.589844	0.433945	0.522018	0.577982	-20.767212	-8.850098	-14.877319
C:\cware\Projects\Whales\OpenTag\T1_speed_30July\M20.DSG	7-1-2013	13:57:34	430609.000000	8612.180000	0.058594	-0.773438	-0.625000	0.435780	0.519266	0.579817	-14.663696	1.220703	-14.114380
C:\cware\Projects\Whales\OpenTag\T1_speed_30July\M20.DSG	7-1-2013	13:57:34	430610.000000	8612.200000	0.007813	-0.843750	-0.625000	0.437615	0.518349	0.579817	-4.623413	13.702393	-16.952515
C:\cware\Projects\Whales\OpenTag\T1_speed_30July\M20.DSG	7-1-2013	13:57:34	430611.000000	8612.220000	0.234375	-0.835938	-0.687500	0.440367	0.518349	0.579817	-9.597778	-12.496948	-16.616821
C:\cware\Projects\Whales\OpenTag\T1_speed_30July\M20.DSG	7-1-2013	13:57:34	430612.000000	8612.240000	0.089844	-0.863281	-0.507813	0.443119	0.516514	0.580734	-4.302979	-2.410889	-12.512207
C:\cware\Projects\Whales\OpenTag\T1_speed_30July\M20.DSG	7-1-2013	13:57:34	430613.000000	8612.260000	0.179688	-0.890625	-0.593750	0.445872	0.516514	0.579817	-4.837036	-27.481079	-16.525269
C:\cware\Projects\Whales\OpenTag\T1_speed_30July\M20.DSG	7-1-2013	13:57:34	430614.000000	8612.280000	-0.164063	-0.949219	-0.628906	0.447706	0.516514	0.578899	-3.829956	-9.399414	-13.595581
C:\cware\Projects\Whales\OpenTag\T1_speed_30July\M20.DSG	7-1-2013	13:57:34	430615.000000	8612.300000	-0.156250	-0.906250	-0.582031	0.451376	0.515596	0.578899	-0.671387	-11.016846	-16.387939
C:\cware\Projects\Whales\OpenTag\T1_speed_30July\M20.DSG	7-1-2013	13:57:34	430616.000000	8612.320000	0.125000	-0.960938	-0.449219	0.453211	0.516514	0.577064	-8.087158	-20.156860	-19.607544
C:\cware\Projects\Whales\OpenTag\T1_speed_30July\M20.DSG	7-1-2013	13:57:34	430617.000000	8612.340000	0.039063	-0.781250	-0.660156	0.458716	0.515596	0.575229	14.968872	-11.657715	-4.669189
C:\cware\Projects\Whales\OpenTag\T1_speed_30July\M20.DSG	7-1-2013	13:57:34	430618.000000	8612.360000	-0.125000	-0.917969	-0.652344	0.459633	0.517431	0.574312	-1.556396	5.889893	-4.714966
C:\cware\Projects\Whales\OpenTag\T1_speed_30July\M20.DSG	7-1-2013	13:57:34	430619.000000	8612.380000	0.070313	-0.894531	-0.511719	0.459633	0.518349	0.573394	-9.567261	16.143799	-7.476807
C:\cware\Projects\Whales\OpenTag\T1_speed_30July\M20.DSG	7-1-2013	13:57:34	430620.000000	8612.400000	-0.089844	-0.882813	-0.550781	0.458716	0.519266	0.574312	13.488770	-10.757446	-10.772705
C:\cware\Projects\Whales\OpenTag\T1_speed_30July\M20.DSG	7-1-2013	13:57:34	430621.000000	8612.420000	0.078125	-0.910156	-0.500000	0.459633	0.519266	0.572477	0.320435	17.486572	-10.665894
C:\cware\Projects\Whales\OpenTag\T1_speed_30July\M20.DSG	7-1-2013	13:57:34	430622.000000	8612.440000	-0.019531	-1.000000	-0.507813	0.457798	0.520183	0.571560	3.845215	5.294800	-4.516602
C:\cware\Projects\Whales\OpenTag\T1_speed_30July\M20.DSG	7-1-2013	13:57:34	430623.000000	8612.460000	0.019531	-0.789063	-0.523438	0.456881	0.522936	0.567890	7.690430	-4.455566	-1.419067
C:\cware\Projects\Whales\OpenTag\T1_speed_30July\M20.DSG	7-1-2013	13:57:34	430624.000000	8612.480000	0.164063	-0.968750	-0.511719	0.460550	0.525688	0.566972	15.670776	-31.799316	-6.240845
C:\cware\Projects\Whales\OpenTag\T1_speed_30July\M20.DSG	7-1-2013	13:57:34	430625.000000	8612.500000	0.148438	-0.832031	-0.566406	0.462385	0.530275	0.561468	22.308350	-20.645142	-7.919312
C:\cware\Projects\Whales\OpenTag\T1_speed_30July\M20.DSG	7-1-2013	13:57:34	430626.000000	8612.520000	0.148438	-0.832031	-0.566406	0.465138	0.533028	0.557798	41.458130	-45.349121	-15.838623
C:\cware\Projects\Whales\OpenTag\T1_speed_30July\M20.DSG	7-1-2013	13:57:34	430627.000000	8612.540000	0.054688	-0.835938	-0.531250	0.469725	0.541284	0.547706	47.058105	-25.924683	-13.305664
C:\cware\Projects\Whales\OpenTag\T1_speed_30July\M20.DSG	7-1-2013	13:57:34	430628.000000	8612.560000	0.054688	-0.761719	-0.539063	0.475229	0.547706	0.542202	51.300049	-32.760620	-13.381958
C:\cware\Projects\Whales\OpenTag\T1_speed_30July\M20.DSG	7-1-2013	13:57:34	430629.000000	8612.580000	-0.085938	-0.757813	-0.613281	0.477982	0.552294	0.535780	62.255859	-35.964966	-4.089355
C:\cware\Projects\Whales\OpenTag\T1_speed_30July\M20.DSG	7-1-2013	13:57:34	430630.000000	8612.600000	0.093750	-0.835938	-0.425781	0.483486	0.563303	0.520183	58.975220	-24.322510	-8.468628
C:\cware\Projects\Whales\OpenTag\T1_speed_30July\M20.DSG	7-1-2013	13:57:34	430631.000000	8612.620000	-0.101563	-0.898438	-0.445313	0.485321	0.569725	0.513761	72.799683	-24.948120	-6.408691
C:\cware\Projects\Whales\OpenTag\T1_speed_30July\M20.DSG	7-1-2013	13:57:34	430632.000000	8612.640000	-0.113281	-0.832031	-0.335938	0.487156	0.582569	0.497248	84.030151	0.198364	-8.819580
C:\cware\Projects\Whales\OpenTag\T1_speed_30July\M20.DSG	7-1-2013	13:57:34	430633.000000	8612.660000	-0.082031	-0.750000	-0.277344	0.488073	0.588991	0.487156	80.352783	6.469727	0.579834
C:\cware\Projects\Whales\OpenTag\T1_speed_30July\M20.DSG	7-1-2013	13:57:34	430634.000000	8612.680000	0.085938	-0.800781	-0.363281	0.487156	0.602752	0.468807	97.045898	-0.732422	-0.946045
C:\cware\Projects\Whales\OpenTag\T1_speed_30July\M20.DSG	7-1-2013	13:57:34	430635.000000	8612.700000	-0.058594	-0.847656	-0.367188	0.486239	0.610092	0.458716	88.653564	-9.933472	-3.005981
C:\cware\Projects\Whales\OpenTag\T1_speed_30July\M20.DSG	7-1-2013	13:57:34	430636.000000	8612.720000	0.035156	-0.914063	-0.308594	0.488073	0.623853	0.436697	99.670410	-11.520386	-8.178711
C:\cware\Projects\Whales\OpenTag\T1_speed_30July\M20.DSG	7-1-2013	13:57:34	430637.000000	8612.740000	-0.097656	-0.898438	-0.242188	0.490826	0.630275	0.424771	110.687256	-5.874634	-7.064819
C:\cware\Projects\Whales\OpenTag\T1_speed_30July\M20.DSG	7-1-2013	13:57:34	430638.000000	8612.760000	0.128906	-0.941406	-0.097656	0.492661	0.644037	0.399083	114.486694	-26.443481	-9.063721
C:\cware\Projects\Whales\OpenTag\T1_speed_30July\M20.DSG	7-1-2013	13:57:34	430639.000000	8612.780000	-0.125000	-0.964844	-0.238281	0.494495	0.649541	0.381651	119.338989	-25.207520	-2.410889
C:\cware\Projects\Whales\OpenTag\T1_speed_30July\M20.DSG	7-1-2013	13:57:34	430640.000000	8612.800000	-0.085938	-0.937500	-0.136719	0.492661	0.663303	0.353211	106.674194	22.186279	2.670288
C:\cware\Projects\Whales\OpenTag\T1_speed_30July\M20.DSG	7-1-2013	13:57:34	430641.000000	8612.820000	0.242188	-0.964844	0.003906	0.493578	0.668807	0.339450	114.547729	-27.618408	-0.869751
C:\cware\Projects\Whales\OpenTag\T1_speed_30July\M20.DSG	7-1-2013	13:57:34	430642.000000	8612.840000	0.058594	-0.960938	-0.015625	0.492661	0.672477	0.323853	114.974976	-38.665771	-1.892090
C:\cware\Projects\Whales\OpenTag\T1_speed_30July\M20.DSG	7-1-2013	13:57:34	430643.000000	8612.860000	-0.097656	-0.984375	0.074219	0.493578	0.679817	0.291743	118.576050	-10.543823	-5.538940
C:\cware\Projects\Whales\OpenTag\T1_speed_30July\M20.DSG	7-1-2013	13:57:34	430644.000000	8612.880000	-0.007813	-0.953125	0.105469	0.494495	0.684404	0.276147	127.410889	-13.717651	-4.653931
C:\cware\Projects\Whales\OpenTag\T1_speed_30July\M20.DSG	7-1-2013	13:57:34	430645.000000	8612.900000	0.140625	-0.984375	0.125000	0.495413	0.690826	0.240367	136.764526	-19.454956	1.129150
C:\cware\Projects\Whales\OpenTag\T1_speed_30July\M20.DSG	7-1-2013	13:57:34	430646.000000	8612.920000	-0.097656	-1.035156	0.156250	0.494495	0.691743	0.222018	124.435425	-32.669067	1.495361
C:\cware\Projects\Whales\OpenTag\T1_speed_30July\M20.DSG	7-1-2013	13:57:34	430647.000000	8612.940000	0.140625	-0.992188	0.250000	0.492661	0.696330	0.186239	121.398926	-14.251709	11.917114
C:\cware\Projects\Whales\OpenTag\T1_speed_30July\M20.DSG	7-1-2013	13:57:34	430648.000000	8612.960000	-0.125000	-1.011719	0.277344	0.490826	0.696330	0.169725	116.851807	9.231567	7.431030
C:\cware\Projects\Whales\OpenTag\T1_speed_30July\M20.DSG	7-1-2013	13:57:34	430649.000000	8612.980000	0.175781	-1.082031	0.320313	0.487156	0.695413	0.140367	106.262207	-50.735474	3.707886
C:\cware\Projects\Whales\OpenTag\T1_speed_30July\M20.DSG	7-1-2013	13:57:34	430650.000000	8613.000000	0.011719	-0.933594	0.164063	0.486239	0.696330	0.124771	110.214233	-29.342651	9.643555
C:\cware\Projects\Whales\OpenTag\T1_speed_30July\M20.DSG	7-1-2013	13:57:34	430651.000000	8613.020000	-0.046875	-1.066406	0.398438	0.482569	0.692661	0.092661	110.336304	-17.608643	10.925293
C:\cware\Projects\Whales\OpenTag\T1_speed_30July\M20.DSG	7-1-2013	13:57:34	430652.000000	8613.040000	-0.132813	-1.050781	0.425781	0.479817	0.690826	0.079817	118.392944	-17.425537	9.979248
C:\cware\Projects\Whales\OpenTag\T1_speed_30July\M20.DSG	7-1-2013	13:57:34	430653.000000	8613.060000	0.289063	-1.023438	0.617188	0.473394	0.686239	0.050459	91.903687	-13.656616	20.980835
C:\cware\Projects\Whales\OpenTag\T1_speed_30July\M20.DSG	7-1-2013	13:57:34	430654.000000	8613.080000	-0.011719	-1.093750	0.371094	0.469725	0.684404	0.036697	86.517334	-8.972168	18.005371
C:\cware\Projects\Whales\OpenTag\T1_speed_30July\M20.DSG	7-1-2013	13:57:34	430655.000000	8613.100000	-0.027344	-1.031250	0.332031	0.465138	0.678899	0.017431	74.722290	-5.554199	16.891479
C:\cware\Projects\Whales\OpenTag\T1_speed_30July\M20.DSG	7-1-2013	13:57:34	430656.000000	8613.120000	0.382813	-1.058594	0.445313	0.461468	0.677982	0.006422	80.535889	-25.131226	17.471313
C:\cware\Projects\Whales\OpenTag\T1_speed_30July\M20.DSG	7-1-2013	13:57:34	430657.000000	8613.140000	0.117188	-1.023438	0.453125	0.455046	0.671560	-0.015596	67.672729	-27.374268	14.785767
C:\cware\Projects\Whales\OpenTag\T1_speed_30July\M20.DSG	7-1-2013	13:57:34	430658.000000	8613.160000	0.074219	-1.039063	0.527344	0.451376	0.668807	-0.023853	48.248291	-26.306152	5.737305
C:\cware\Projects\Whales\OpenTag\T1_speed_30July\M20.DSG	7-1-2013	13:57:34	430659.000000	8613.180000	0.140625	-1.101563	0.500000	0.446789	0.664220	-0.038532	46.447754	-47.882080	-5.615234
C:\cware\Projects\Whales\OpenTag\T1_speed_30July\M20.DSG	7-1-2013	13:57:34	430660.000000	8613.200000	0.160156	-1.128906	0.425781	0.445872	0.662385	-0.041284	25.207520	-15.930176	-3.524780
C:\cware\Projects\Whales\OpenTag\T1_speed_30July\M20.DSG	7-1-2013	13:57:34	430661.000000	8613.220000	-0.089844	-1.093750	0.246094	0.444954	0.660550	-0.047706	1.968384	-0.503540	-16.220093
C:\cware\Projects\Whales\OpenTag\T1_speed_30July\M20.DSG	7-1-2013	13:57:34	430662.000000	8613.240000	0.062500	-1.039063	0.234375	0.446789	0.659633	-0.047706	-5.737305	-24.810791	-17.959595
C:\cware\Projects\Whales\OpenTag\T1_speed_30July\M20.DSG	7-1-2013	13:57:34	430663.000000	8613.260000	0.191406	-1.144531	0.429688	0.446789	0.660550	-0.046789	-8.850098	-1.159668	-11.413574
C:\cware\Projects\Whales\OpenTag\T1_speed_30July\M20.DSG	7-1-2013	13:57:34	430664.000000	8613.280000	0.066406	-1.117188	0.417969	0.448624	0.659633	-0.047706	-17.944336	0.198364	-15.869141
C:\cware\Projects\Whales\OpenTag\T1_speed_30July\M20.DSG	7-1-2013	13:57:34	430665.000000	8613.300000	-0.253906	-1.042969	0.433594	0.450459	0.659633	-0.044954	-17.990112	3.906250	-26.855469
C:\cware\Projects\Whales\OpenTag\T1_speed_30July\M20.DSG	7-1-2013	13:57:34	430666.000000	8613.320000	-0.253906	-1.042969	0.433594	0.455046	0.658716	-0.042202	-36.819458	26.153564	-31.158447
C:\cware\Projects\Whales\OpenTag\T1_speed_30July\M20.DSG	7-1-2013	13:57:34	430667.000000	8613.340000	-0.308594	-1.042969	0.300781	0.459633	0.661468	-0.037615	-45.898438	34.759521	-39.443970
C:\cware\Projects\Whales\OpenTag\T1_speed_30July\M20.DSG	7-1-2013	13:57:34	430668.000000	8613.360000	-0.308594	-1.042969	0.300781	0.473394	0.662385	-0.022018	-68.359375	54.733276	-36.193848
C:\cware\Projects\Whales\OpenTag\T1_speed_30July\M20.DSG	7-1-2013	13:57:34	430669.000000	8613.380000	-0.089844	-0.945313	0.042969	0.478899	0.665138	-0.011009	-96.023560	20.935059	-25.619507
C:\cware\Projects\Whales\OpenTag\T1_speed_30July\M20.DSG	7-1-2013	13:57:34	430670.000000	8613.400000	-0.093750	-0.820313	0.039063	0.484404	0.672477	0.011927	-98.937988	-12.863159	-21.926880
C:\cware\Projects\Whales\OpenTag\T1_speed_30July\M20.DSG	7-1-2013	13:57:34	430671.000000	8613.420000	-0.269531	-0.773438	0.019531	0.486239	0.675229	0.022018	-81.436157	-57.983398	-23.620605
C:\cware\Projects\Whales\OpenTag\T1_speed_30July\M20.DSG	7-1-2013	13:57:34	430672.000000	8613.440000	-0.347656	-0.832031	0.031250	0.487156	0.677982	0.035780	-77.224731	-73.379517	-24.765015
C:\cware\Projects\Whales\OpenTag\T1_speed_30July\M20.DSG	7-1-2013	13:57:34	430673.000000	8613.460000	-0.503906	-0.863281	0.144531	0.488073	0.679817	0.042202	-65.063477	-48.355103	-24.276733
C:\cware\Projects\Whales\OpenTag\T1_speed_30July\M20.DSG	7-1-2013	13:57:34	430674.000000	8613.480000	-0.429688	-0.917969	0.238281	0.489908	0.680734	0.052294	-51.528931	-27.084351	-21.286011
C:\cware\Projects\Whales\OpenTag\T1_speed_30July\M20.DSG	7-1-2013	13:57:34	430675.000000	8613.500000	-0.148438	-0.898438	0.125000	0.490826	0.683486	0.055963	-39.138794	-47.943115	-29.785156
C:\cware\Projects\Whales\OpenTag\T1_speed_30July\M20.DSG	7-1-2013	13:57:34	430676.000000	8613.520000	-0.175781	-0.953125	0.097656	0.493578	0.681651	0.059633	-31.539917	-45.364380	-35.827637
C:\cware\Projects\Whales\OpenTag\T1_speed_30July\M20.DSG	7-1-2013	13:57:34	430677.000000	8613.540000	-0.226563	-1.109375	0.269531	0.498165	0.680734	0.058716	-15.396118	-33.828735	-39.581299
C:\cware\Projects\Whales\OpenTag\T1_speed_30July\M20.DSG	7-1-2013	13:57:34	430678.000000	8613.560000	-0.183594	-1.148438	0.367188	0.500917	0.679817	0.060550	-22.445679	-12.908936	-39.337158
C:\cware\Projects\Whales\OpenTag\T1_speed_30July\M20.DSG	7-1-2013	13:57:34	430679.000000	8613.580000	-0.121094	-1.203125	0.347656	0.509174	0.677064	0.064220	-35.446167	-13.275146	-44.235229
C:\cware\Projects\Whales\OpenTag\T1_speed_30July\M20.DSG	7-1-2013	13:57:34	430680.000000	8613.600000	-0.117188	-1.121094	0.324219	0.513761	0.677064	0.067890	-37.918091	5.859375	-43.228149
C:\cware\Projects\Whales\OpenTag\T1_speed_30July\M20.DSG	7-1-2013	13:57:34	430681.000000	8613.620000	-0.031250	-1.046875	0.343750	0.522936	0.675229	0.076147	-45.501709	7.827759	-30.319214
C:\cware\Projects\Whales\OpenTag\T1_speed_30July\M20.DSG	7-1-2013	13:57:34	430682.000000	8613.640000	0.007813	-1.054688	0.328125	0.526606	0.676147	0.080734	-40.908813	3.707886	-31.784058
C:\cware\Projects\Whales\OpenTag\T1_speed_30July\M20.DSG	7-1-2013	13:57:34	430683.000000	8613.660000	-0.031250	-0.871094	0.328125	0.533028	0.673394	0.088991	-37.948608	3.326416	-36.376953
C:\cware\Projects\Whales\OpenTag\T1_speed_30July\M20.DSG	7-1-2013	13:57:34	430684.000000	8613.680000	0.019531	-0.906250	0.304688	0.535780	0.671560	0.093578	-23.666382	-3.280640	-39.535522
C:\cware\Projects\Whales\OpenTag\T1_speed_30July\M20.DSG	7-1-2013	13:57:34	430685.000000	8613.700000	0.003906	-0.878906	0.375000	0.544954	0.669725	0.095413	-14.419556	-25.070190	-37.551880
C:\cware\Projects\Whales\OpenTag\T1_speed_30July\M20.DSG	7-1-2013	13:57:34	430686.000000	8613.720000	0.023438	-0.843750	0.449219	0.547706	0.668807	0.095413	-18.005371	-44.250488	-27.572632
C:\cware\Projects\Whales\OpenTag\T1_speed_30July\M20.DSG	7-1-2013	13:57:34	430687.000000	8613.740000	-0.003906	-0.773438	0.410156	0.550459	0.665138	0.092661	1.998901	-50.109863	-24.368286
C:\cware\Projects\Whales\OpenTag\T1_speed_30July\M20.DSG	7-1-2013	13:57:34	430688.000000	8613.760000	-0.011719	-0.796875	0.449219	0.552294	0.665138	0.087156	16.632080	-71.853638	-16.098022
C:\cware\Projects\Whales\OpenTag\T1_speed_30July\M20.DSG	7-1-2013	13:57:34	430689.000000	8613.780000	-0.351563	-0.832031	0.406250	0.549541	0.663303	0.074312	31.936646	-44.998169	-0.305176
C:\cware\Projects\Whales\OpenTag\T1_speed_30July\M20.DSG	7-1-2013	13:57:34	430690.000000	8613.800000	-0.046875	-0.769531	0.492188	0.549541	0.662385	0.067890	48.324585	-46.493530	1.007080
C:\cware\Projects\Whales\OpenTag\T1_speed_30July\M20.DSG	7-1-2013	13:57:34	430691.000000	8613.820000	-0.117188	-0.761719	0.425781	0.544954	0.659633	0.050459	64.132690	-26.214600	3.402710
C:\cware\Projects\Whales\OpenTag\T1_speed_30July\M20.DSG	7-1-2013	13:57:34	430692.000000	8613.840000	0.054688	-0.808594	0.375000	0.544037	0.657798	0.039450	73.928833	-39.001465	-0.198364
C:\cware\Projects\Whales\OpenTag\T1_speed_30July\M20.DSG	7-1-2013	13:57:34	430693.000000	8613.860000	-0.050781	-0.675781	0.292969	0.540367	0.651376	0.014679	107.818604	-42.556763	-4.180908
C:\cware\Projects\Whales\OpenTag\T1_speed_30July\M20.DSG	7-1-2013	13:57:34	430694.000000	8613.880000	-0.003906	-0.644531	0.484375	0.538532	0.647706	-0.002752	125.778198	-57.479858	3.723145
C:\cware\Projects\Whales\OpenTag\T1_speed_30July\M20.DSG	7-1-2013	13:57:34	430695.000000	8613.900000	-0.335938	-0.656250	0.445313	0.533028	0.636697	-0.033945	107.803345	-4.501343	1.449585
C:\cware\Projects\Whales\OpenTag\T1_speed_30July\M20.DSG	7-1-2013	13:57:34	430696.000000	8613.920000	0.007813	-0.570313	0.613281	0.533028	0.629358	-0.047706	117.965698	21.026611	8.087158
C:\cware\Projects\Whales\OpenTag\T1_speed_30July\M20.DSG	7-1-2013	13:57:34	430697.000000	8613.940000	-0.257813	-0.667969	0.746094	0.531193	0.618349	-0.075229	130.569458	5.569458	10.681152
C:\cware\Projects\Whales\OpenTag\T1_speed_30July\M20.DSG	7-1-2013	13:57:34	430698.000000	8613.960000	0.167969	-0.621094	0.808594	0.531193	0.610092	-0.087156	144.851685	-4.318237	16.998291
C:\cware\Projects\Whales\OpenTag\T1_speed_30July\M20.DSG	7-1-2013	13:57:34	430699.000000	8613.980000	0.058594	-0.550781	0.769531	0.526606	0.593578	-0.103670	142.013550	33.111572	18.539429
C:\cware\Projects\Whales\OpenTag\T1_speed_30July\M20.DSG	7-1-2013	13:57:34	430700.000000	8614.000000	-0.015625	-0.539063	0.781250	0.524771	0.582569	-0.133028	163.894653	-15.594482	21.026611
C:\cware\Projects\Whales\OpenTag\T1_speed_30July\M20.DSG	7-1-2013	13:57:34	430701.000000	8614.020000	-0.031250	-0.437500	0.773438	0.522018	0.571560	-0.149541	178.344727	28.045654	25.817871
C:\cware\Projects\Whales\OpenTag\T1_speed_30July\M20.DSG	7-1-2013	13:57:34	430702.000000	8614.040000	0.042969	-0.390625	0.824219	0.517431	0.545872	-0.181651	164.718628	7.141113	23.223877
C:\cware\Projects\Whales\OpenTag\T1_speed_30July\M20.DSG	7-1-2013	13:57:34	430703.000000	8614.060000	0.003906	-0.417969	0.882813	0.514679	0.532110	-0.197248	176.116943	-28.732300	26.382446
C:\cware\Projects\Whales\OpenTag\T1_speed_30July\M20.DSG	7-1-2013	13:57:34	430704.000000	8614.080000	0.125000	-0.390625	0.843750	0.508257	0.500917	-0.228440	165.512085	0.885010	26.657104
C:\cware\Projects\Whales\OpenTag\T1_speed_30July\M20.DSG	7-1-2013	13:57:34	430705.000000	8614.100000	0.109375	-0.285156	0.882813	0.504587	0.485321	-0.242202	161.636353	-21.545410	30.639648
C:\cware\Projects\Whales\OpenTag\T1_speed_30July\M20.DSG	7-1-2013	13:57:34	430706.000000	8614.120000	0.289063	-0.324219	1.093750	0.500000	0.455046	-0.266972	156.204224	12.924194	36.010742
C:\cware\Projects\Whales\OpenTag\T1_speed_30July\M20.DSG	7-1-2013	13:57:34	430707.000000	8614.140000	0.105469	-0.464844	0.921875	0.495413	0.438532	-0.279817	156.692505	0.915527	38.436890
C:\cware\Projects\Whales\OpenTag\T1_speed_30July\M20.DSG	7-1-2013	13:57:34	430708.000000	8614.160000	0.105469	-0.464844	0.921875	0.489908	0.407339	-0.298165	148.315430	-14.526367	46.875000
C:\cware\Projects\Whales\OpenTag\T1_speed_30July\M20.DSG	7-1-2013	13:57:34	430709.000000	8614.180000	-0.035156	-0.421875	1.058594	0.484404	0.391743	-0.307339	128.692627	-19.638062	55.725098
C:\cware\Projects\Whales\OpenTag\T1_speed_30July\M20.DSG	7-1-2013	13:57:34	430710.000000	8614.200000	0.281250	-0.488281	1.074219	0.472477	0.367890	-0.322018	106.674194	-43.334961	60.440063
C:\cware\Projects\Whales\OpenTag\T1_speed_30July\M20.DSG	7-1-2013	13:57:34	430711.000000	8614.220000	0.085938	-0.562500	1.082031	0.466055	0.357798	-0.327523	70.114136	-26.351929	72.418213
C:\cware\Projects\Whales\OpenTag\T1_speed_30July\M20.DSG	7-1-2013	13:57:34	430712.000000	8614.240000	0.066406	-0.453125	1.042969	0.457798	0.345872	-0.332110	53.985596	-26.260376	69.122314
C:\cware\Projects\Whales\OpenTag\T1_speed_30July\M20.DSG	7-1-2013	13:57:34	430713.000000	8614.260000	-0.019531	-0.453125	0.937500	0.447706	0.342202	-0.336697	36.178589	2.700806	59.921265
C:\cware\Projects\Whales\OpenTag\T1_speed_30July\M20.DSG	7-1-2013	13:57:34	430714.000000	8614.280000	0.027344	-0.476563	0.683594	0.445872	0.337615	-0.339450	35.247803	2.319336	41.931152
C:\cware\Projects\Whales\OpenTag\T1_speed_30July\M20.DSG	7-1-2013	13:57:34	430715.000000	8614.300000	0.183594	-0.281250	0.613281	0.444954	0.333945	-0.336697	16.220093	28.930664	23.406982
C:\cware\Projects\Whales\OpenTag\T1_speed_30July\M20.DSG	7-1-2013	13:57:34	430716.000000	8614.320000	0.285156	-0.148438	0.421875	0.447706	0.331193	-0.341284	26.840210	17.776489	6.973267
C:\cware\Projects\Whales\OpenTag\T1_speed_30July\M20.DSG	7-1-2013	13:57:34	430717.000000	8614.340000	0.347656	-0.246094	0.582031	0.450459	0.323853	-0.343119	29.846191	-8.010864	-4.943848
C:\cware\Projects\Whales\OpenTag\T1_speed_30July\M20.DSG	7-1-2013	13:57:34	430718.000000	8614.360000	0.011719	-0.308594	0.511719	0.448624	0.319266	-0.345872	13.046265	8.895874	-4.486084
C:\cware\Projects\Whales\OpenTag\T1_speed_30July\M20.DSG	7-1-2013	13:57:34	430719.000000	8614.380000	0.113281	-0.351563	0.660156	0.448624	0.313761	-0.347706	21.530151	-33.142090	-13.305664
C:\cware\Projects\Whales\OpenTag\T1_speed_30July\M20.DSG	7-1-2013	13:57:34	430720.000000	8614.400000	0.000000	-0.339844	0.535156	0.444037	0.310092	-0.347706	22.109985	-33.935547	-20.263672
C:\cware\Projects\Whales\OpenTag\T1_speed_30July\M20.DSG	7-1-2013	13:57:34	430721.000000	8614.420000	-0.214844	-0.281250	0.457031	0.441284	0.303670	-0.350459	2.136230	-10.055542	-21.652222
C:\cware\Projects\Whales\OpenTag\T1_speed_30July\M20.DSG	7-1-2013	13:57:34	430722.000000	8614.440000	-0.128906	-0.058594	0.511719	0.441284	0.303670	-0.351376	-24.917603	-29.968262	-25.833130
C:\cware\Projects\Whales\OpenTag\T1_speed_30July\M20.DSG	7-1-2013	13:57:34	430723.000000	8614.460000	-0.195313	-0.066406	0.496094	0.435780	0.311009	-0.350459	-64.636230	-26.657104	-18.066406
C:\cware\Projects\Whales\OpenTag\T1_speed_30July\M20.DSG	7-1-2013	13:57:34	430724.000000	8614.480000	-0.355469	-0.093750	0.390625	0.433028	0.318349	-0.349541	-67.306519	-27.313232	-27.084351
C:\cware\Projects\Whales\OpenTag\T1_speed_30July\M20.DSG	7-1-2013	13:57:34	430725.000000	8614.500000	-0.429688	-0.031250	0.363281	0.428440	0.332110	-0.344954	-67.352295	-23.788452	-24.505615
C:\cware\Projects\Whales\OpenTag\T1_speed_30July\M20.DSG	7-1-2013	13:57:34	430726.000000	8614.520000	-0.406250	-0.031250	0.546875	0.426606	0.339450	-0.344037	-71.044922	-24.017334	-13.473511
C:\cware\Projects\Whales\OpenTag\T1_speed_30July\M20.DSG	7-1-2013	13:57:34	430727.000000	8614.540000	-0.292969	-0.042969	0.429688	0.420183	0.356881	-0.338532	-76.995850	-39.840698	-3.280640
C:\cware\Projects\Whales\OpenTag\T1_speed_30July\M20.DSG	7-1-2013	13:57:34	430728.000000	8614.560000	-0.468750	-0.046875	0.285156	0.415596	0.365138	-0.334862	-79.818726	-40.420532	2.258301
C:\cware\Projects\Whales\OpenTag\T1_speed_30July\M20.DSG	7-1-2013	13:57:34	430729.000000	8614.580000	-0.511719	-0.386719	0.378906	0.406422	0.381651	-0.330275	-64.453125	-43.212891	1.022339
C:\cware\Projects\Whales\OpenTag\T1_speed_30July\M20.DSG	7-1-2013	13:57:34	430730.000000	8614.600000	-0.343750	-0.394531	0.542969	0.400917	0.389908	-0.326606	-67.687988	-44.021606	-4.486084
C:\cware\Projects\Whales\OpenTag\T1_speed_30July\M20.DSG	7-1-2013	13:57:34	430731.000000	8614.620000	-0.492188	-0.253906	0.675781	0.394495	0.403670	-0.322018	-61.645508	-26.458740	-7.354736
C:\cware\Projects\Whales\OpenTag\T1_speed_30July\M20.DSG	7-1-2013	13:57:34	430732.000000	8614.640000	-0.117188	-0.511719	0.722656	0.390826	0.411927	-0.318349	-76.629639	-29.693604	-4.882813
C:\cware\Projects\Whales\OpenTag\T1_speed_30July\M20.DSG	7-1-2013	13:57:34	430733.000000	8614.660000	-0.023438	-0.406250	0.800781	0.384404	0.430275	-0.308257	-99.670410	-35.125732	1.449585
C:\cware\Projects\Whales\OpenTag\T1_speed_30July\M20.DSG	7-1-2013	13:57:34	430734.000000	8614.680000	0.003906	-0.605469	0.886719	0.380734	0.442202	-0.302752	-109.634399	-26.565552	-0.900269
C:\cware\Projects\Whales\OpenTag\T1_speed_30July\M20.DSG	7-1-2013	13:57:34	430735.000000	8614.700000	0.156250	-0.542969	1.050781	0.379817	0.455046	-0.294495	-134.002686	11.886597	9.185791
C:\cware\Projects\Whales\OpenTag\T1_speed_30July\M20.DSG	7-1-2013	13:57:34	430736.000000	8614.720000	0.273438	-0.726563	1.121094	0.378899	0.484404	-0.274312	-141.571045	22.674561	11.657715
C:\cware\Projects\Whales\OpenTag\T1_speed_30July\M20.DSG	7-1-2013	13:57:34	430737.000000	8614.740000	0.078125	-0.742188	1.007813	0.380734	0.500000	-0.262385	-165.725708	32.287598	21.667480
C:\cware\Projects\Whales\OpenTag\T1_speed_30July\M20.DSG	7-1-2013	13:57:34	430738.000000	8614.760000	0.156250	-0.828125	1.113281	0.384404	0.535780	-0.231193	-194.702148	42.480469	28.701782
C:\cware\Projects\Whales\OpenTag\T1_speed_30July\M20.DSG	7-1-2013	13:57:34	430739.000000	8614.780000	0.023438	-0.621094	0.968750	0.386239	0.555963	-0.212844	-207.168579	36.087036	31.143188
C:\cware\Projects\Whales\OpenTag\T1_speed_30July\M20.DSG	7-1-2013	13:57:34	430740.000000	8614.800000	0.195313	-0.691406	0.835938	0.388073	0.593578	-0.171560	-219.085693	28.686523	19.058228
C:\cware\Projects\Whales\OpenTag\T1_speed_30July\M20.DSG	7-1-2013	13:57:34	430741.000000	8614.820000	0.339844	-0.746094	1.082031	0.388991	0.611009	-0.146789	-212.310791	5.294800	1.602173
C:\cware\Projects\Whales\OpenTag\T1_speed_30July\M20.DSG	7-1-2013	13:57:34	430742.000000	8614.840000	0.269531	-0.804688	1.089844	0.388991	0.642202	-0.100917	-211.074829	19.546509	1.770020
C:\cware\Projects\Whales\OpenTag\T1_speed_30July\M20.DSG	7-1-2013	13:57:34	430743.000000	8614.860000	0.269531	-0.796875	0.984375	0.389908	0.655046	-0.076147	-222.686768	15.213013	5.310059
C:\cware\Projects\Whales\OpenTag\T1_speed_30July\M20.DSG	7-1-2013	13:57:34	430744.000000	8614.880000	0.039063	-0.914063	0.964844	0.389908	0.679817	-0.024771	-212.722778	24.139404	5.798340
C:\cware\Projects\Whales\OpenTag\T1_speed_30July\M20.DSG	7-1-2013	13:57:34	430745.000000	8614.900000	0.046875	-0.753906	0.941406	0.392661	0.688073	0.000000	-215.393066	40.954590	14.358521
C:\cware\Projects\Whales\OpenTag\T1_speed_30July\M20.DSG	7-1-2013	13:57:34	430746.000000	8614.920000	0.097656	-0.757813	0.886719	0.390826	0.702752	0.054128	-199.554443	42.495728	9.140015
C:\cware\Projects\Whales\OpenTag\T1_speed_30July\M20.DSG	7-1-2013	13:57:34	430747.000000	8614.940000	0.367188	-0.847656	0.718750	0.391743	0.708257	0.078899	-185.928345	24.246216	8.300781
C:\cware\Projects\Whales\OpenTag\T1_speed_30July\M20.DSG	7-1-2013	13:57:34	430748.000000	8614.960000	0.367188	-0.847656	0.718750	0.391743	0.711927	0.103670	-192.626953	29.800415	9.536743
C:\cware\Projects\Whales\OpenTag\T1_speed_30July\M20.DSG	7-1-2013	13:57:34	430749.000000	8614.980000	0.152344	-0.882813	0.593750	0.389908	0.716514	0.153211	-201.919556	30.395508	15.106201
C:\cware\Projects\Whales\OpenTag\T1_speed_30July\M20.DSG	7-1-2013	13:57:34	430750.000000	8615.000000	0.152344	-0.882813	0.593750	0.386239	0.717431	0.178899	-189.712524	18.264771	14.648438
C:\cware\Projects\Whales\OpenTag\T1_speed_30July\M20.DSG	7-1-2013	13:57:34	430751.000000	8615.020000	0.183594	-1.128906	0.457031	0.382569	0.716514	0.228440	-200.088501	7.812500	8.193970
C:\cware\Projects\Whales\OpenTag\T1_speed_30July\M20.DSG	7-1-2013	13:57:34	430752.000000	8615.040000	0.253906	-1.015625	0.394531	0.382569	0.711009	0.254128	-184.768677	21.057129	8.560181
C:\cware\Projects\Whales\OpenTag\T1_speed_30July\M20.DSG	7-1-2013	13:57:34	430753.000000	8615.060000	0.156250	-0.960938	0.230469	0.378899	0.704587	0.302752	-188.812256	39.260864	-4.760742
C:\cware\Projects\Whales\OpenTag\T1_speed_30July\M20.DSG	7-1-2013	13:57:34	430754.000000	8615.080000	0.242188	-0.968750	0.273438	0.377982	0.696330	0.326606	-185.058594	44.784546	2.883911
C:\cware\Projects\Whales\OpenTag\T1_speed_30July\M20.DSG	7-1-2013	13:57:34	430755.000000	8615.100000	0.218750	-1.058594	0.214844	0.372477	0.682569	0.372477	-198.059082	44.174194	7.781982
C:\cware\Projects\Whales\OpenTag\T1_speed_30July\M20.DSG	7-1-2013	13:57:34	430756.000000	8615.120000	0.011719	-1.203125	0.082031	0.368807	0.672477	0.396330	-194.885254	62.728882	8.880615
C:\cware\Projects\Whales\OpenTag\T1_speed_30July\M20.DSG	7-1-2013	13:57:34	430757.000000	8615.140000	0.289063	-1.023438	0.136719	0.361468	0.649541	0.442202	-199.554443	55.664063	1.235962
C:\cware\Projects\Whales\OpenTag\T1_speed_30July\M20.DSG	7-1-2013	13:57:34	430758.000000	8615.160000	0.093750	-1.003906	0.011719	0.357798	0.634862	0.463303	-175.109863	43.289185	12.680054
C:\cware\Projects\Whales\OpenTag\T1_speed_30July\M20.DSG	7-1-2013	13:57:34	430759.000000	8615.180000	0.175781	-1.050781	-0.046875	0.346789	0.611009	0.502752	-193.893433	45.745850	9.490967
C:\cware\Projects\Whales\OpenTag\T1_speed_30July\M20.DSG	7-1-2013	13:57:34	430760.000000	8615.200000	0.312500	-1.113281	-0.171875	0.342202	0.594495	0.522018	-182.434082	44.616699	0.000000
C:\cware\Projects\Whales\OpenTag\T1_speed_30July\M20.DSG	7-1-2013	13:57:34	430761.000000	8615.220000	0.308594	-0.871094	-0.171875	0.333945	0.562385	0.555963	-175.323486	50.735474	6.271362
C:\cware\Projects\Whales\OpenTag\T1_speed_30July\M20.DSG	7-1-2013	13:57:34	430762.000000	8615.240000	0.238281	-0.910156	-0.203125	0.326606	0.547706	0.572477	-168.792725	55.130005	11.199951
C:\cware\Projects\Whales\OpenTag\T1_speed_30July\M20.DSG	7-1-2013	13:57:34	430763.000000	8615.260000	0.125000	-0.902344	-0.382813	0.314679	0.511927	0.601835	-186.187744	63.125610	17.929077
C:\cware\Projects\Whales\OpenTag\T1_speed_30July\M20.DSG	7-1-2013	13:57:34	430764.000000	8615.280000	0.464844	-0.710938	-0.335938	0.307339	0.492661	0.617431	-185.775757	47.439575	13.977051
C:\cware\Projects\Whales\OpenTag\T1_speed_30July\M20.DSG	7-1-2013	13:57:34	430765.000000	8615.300000	0.195313	-0.851563	-0.480469	0.295413	0.453211	0.640367	-168.792725	27.435303	22.918701
C:\cware\Projects\Whales\OpenTag\T1_speed_30July\M20.DSG	7-1-2013	13:57:34	430766.000000	8615.320000	0.144531	-0.757813	-0.457031	0.288991	0.433028	0.651376	-173.477173	46.798706	23.681641
C:\cware\Projects\Whales\OpenTag\T1_speed_30July\M20.DSG	7-1-2013	13:57:34	430767.000000	8615.340000	0.394531	-0.664063	-0.484375	0.276147	0.391743	0.670642	-168.579102	49.911499	16.708374
C:\cware\Projects\Whales\OpenTag\T1_speed_30July\M20.DSG	7-1-2013	13:57:34	430768.000000	8615.360000	0.460938	-0.824219	-0.503906	0.272477	0.372477	0.678899	-165.939331	22.262573	19.836426
C:\cware\Projects\Whales\OpenTag\T1_speed_30July\M20.DSG	7-1-2013	13:57:34	430769.000000	8615.380000	0.203125	-0.726563	-0.570313	0.267890	0.328440	0.692661	-179.840088	35.430908	24.810791
C:\cware\Projects\Whales\OpenTag\T1_speed_30July\M20.DSG	7-1-2013	13:57:34	430770.000000	8615.400000	0.386719	-0.554688	-0.628906	0.256881	0.304587	0.698165	-162.612915	41.824341	21.026611
C:\cware\Projects\Whales\OpenTag\T1_speed_30July\M20.DSG	7-1-2013	13:57:34	430771.000000	8615.420000	0.320313	-0.566406	-0.574219	0.250459	0.282569	0.701835	-169.113159	31.326294	27.175903
C:\cware\Projects\Whales\OpenTag\T1_speed_30July\M20.DSG	7-1-2013	13:57:34	430772.000000	8615.440000	0.453125	-0.558594	-0.640625	0.239450	0.238532	0.707339	-163.742065	34.103394	23.178101
C:\cware\Projects\Whales\OpenTag\T1_speed_30July\M20.DSG	7-1-2013	13:57:34	430773.000000	8615.460000	0.484375	-0.433594	-0.679688	0.235780	0.215596	0.710092	-170.959473	12.557983	17.288208
C:\cware\Projects\Whales\OpenTag\T1_speed_30July\M20.DSG	7-1-2013	13:57:34	430774.000000	8615.480000	0.371094	-0.226563	-0.714844	0.231193	0.169725	0.711927	-177.047729	24.063110	24.703979
C:\cware\Projects\Whales\OpenTag\T1_speed_30July\M20.DSG	7-1-2013	13:57:34	430775.000000	8615.500000	0.214844	-0.375000	-0.910156	0.226606	0.148624	0.711927	-165.863037	16.311646	27.450562
C:\cware\Projects\Whales\OpenTag\T1_speed_30July\M20.DSG	7-1-2013	13:57:34	430776.000000	8615.520000	0.386719	-0.273438	-0.832031	0.219266	0.101835	0.705505	-167.816162	13.031006	24.536133
C:\cware\Projects\Whales\OpenTag\T1_speed_30July\M20.DSG	7-1-2013	13:57:34	430777.000000	8615.540000	0.472656	-0.347656	-0.644531	0.218349	0.078899	0.703670	-178.375244	47.668457	19.622803
C:\cware\Projects\Whales\OpenTag\T1_speed_30July\M20.DSG	7-1-2013	13:57:34	430778.000000	8615.560000	0.359375	-0.050781	-0.820313	0.211009	0.031193	0.692661	-170.318604	14.434814	12.283325
C:\cware\Projects\Whales\OpenTag\T1_speed_30July\M20.DSG	7-1-2013	13:57:34	430779.000000	8615.580000	0.460938	-0.113281	-0.753906	0.209174	0.010092	0.687156	-174.209595	29.190063	20.507813
C:\cware\Projects\Whales\OpenTag\T1_speed_30July\M20.DSG	7-1-2013	13:57:34	430780.000000	8615.600000	0.457031	-0.035156	-0.812500	0.205505	-0.032110	0.671560	-165.451050	28.305054	9.811401
C:\cware\Projects\Whales\OpenTag\T1_speed_30July\M20.DSG	7-1-2013	13:57:34	430781.000000	8615.620000	0.609375	0.203125	-0.972656	0.204587	-0.050459	0.665138	-161.148071	3.799438	1.358032
C:\cware\Projects\Whales\OpenTag\T1_speed_30July\M20.DSG	7-1-2013	13:57:34	430782.000000	8615.640000	0.578125	0.289063	-0.953125	0.203670	-0.085321	0.649541	-132.278442	10.345459	4.318237
C:\cware\Projects\Whales\OpenTag\T1_speed_30July\M20.DSG	7-1-2013	13:57:34	430783.000000	8615.660000	0.730469	0.355469	-1.027344	0.201835	-0.099083	0.642202	-112.823486	-5.294800	-12.954712
C:\cware\Projects\Whales\OpenTag\T1_speed_30July\M20.DSG	7-1-2013	13:57:34	430784.000000	8615.680000	0.503906	0.312500	-1.023438	0.201835	-0.111009	0.635780	-109.939575	10.955811	-12.664795
C:\cware\Projects\Whales\OpenTag\T1_speed_30July\M20.DSG	7-1-2013	13:57:34	430785.000000	8615.700000	0.531250	0.421875	-1.046875	0.198165	-0.130275	0.623853	-75.668335	-2.929688	-24.673462
C:\cware\Projects\Whales\OpenTag\T1_speed_30July\M20.DSG	7-1-2013	13:57:34	430786.000000	8615.720000	0.644531	0.371094	-1.031250	0.198165	-0.137615	0.619266	-89.584351	-0.762939	-34.194946
C:\cware\Projects\Whales\OpenTag\T1_speed_30July\M20.DSG	7-1-2013	13:57:34	430787.000000	8615.740000	0.675781	0.347656	-1.269531	0.195413	-0.152294	0.608257	-68.618774	-27.236938	-44.494629
C:\cware\Projects\Whales\OpenTag\T1_speed_30July\M20.DSG	7-1-2013	13:57:34	430788.000000	8615.760000	0.523438	0.230469	-1.273438	0.194495	-0.157798	0.603670	-81.542969	-31.097412	-43.823242
C:\cware\Projects\Whales\OpenTag\T1_speed_30July\M20.DSG	7-1-2013	13:57:34	430789.000000	8615.780000	0.832031	0.121094	-1.218750	0.195413	-0.172477	0.594495	-90.484619	-35.827637	-45.196533
C:\cware\Projects\Whales\OpenTag\T1_speed_30July\M20.DSG	7-1-2013	13:57:34	430790.000000	8615.800000	0.832031	0.121094	-1.218750	0.195413	-0.178899	0.588991	-88.699341	-45.364380	-45.761108
C:\cware\Projects\Whales\OpenTag\T1_speed_30July\M20.DSG	7-1-2013	13:57:34	430791.000000	8615.820000	0.535156	0.398438	-1.210938	0.196330	-0.192661	0.578899	-66.833496	-23.040771	-38.848877
C:\cware\Projects\Whales\OpenTag\T1_speed_30July\M20.DSG	7-1-2013	13:57:34	430792.000000	8615.840000	0.335938	0.316406	-1.441406	0.197248	-0.197248	0.575229	-47.958374	-41.595459	-45.700073
C:\cware\Projects\Whales\OpenTag\T1_speed_30July\M20.DSG	7-1-2013	13:57:34	430793.000000	8615.860000	0.183594	0.410156	-1.578125	0.196330	-0.203670	0.571560	-43.258667	-48.355103	-52.810669
C:\cware\Projects\Whales\OpenTag\T1_speed_30July\M20.DSG	7-1-2013	13:57:34	430794.000000	8615.880000	-0.019531	0.292969	-1.648438	0.197248	-0.204587	0.569725	-44.097900	-54.382324	-57.739258
C:\cware\Projects\Whales\OpenTag\T1_speed_30July\M20.DSG	7-1-2013	13:57:34	430795.000000	8615.900000	-0.148438	0.328125	-1.585938	0.198165	-0.209174	0.566055	-39.337158	-40.542603	-41.854858
C:\cware\Projects\Whales\OpenTag\T1_speed_30July\M20.DSG	7-1-2013	13:57:34	430796.000000	8615.920000	-0.218750	0.121094	-1.468750	0.198165	-0.211927	0.563303	-34.637451	-49.026489	-18.020630
C:\cware\Projects\Whales\OpenTag\T1_speed_30July\M20.DSG	7-1-2013	13:57:34	430797.000000	8615.940000	-0.277344	0.058594	-1.406250	0.204587	-0.217431	0.560550	-36.285400	-68.679810	-8.117676
C:\cware\Projects\Whales\OpenTag\T1_speed_30July\M20.DSG	7-1-2013	13:57:34	430798.000000	8615.960000	-0.437500	0.054688	-1.546875	0.211927	-0.221101	0.560550	-44.204712	-70.678711	-9.643555
C:\cware\Projects\Whales\OpenTag\T1_speed_30July\M20.DSG	7-1-2013	13:57:34	430799.000000	8615.980000	-0.453125	0.460938	-1.585938	0.221101	-0.224771	0.558716	-17.440796	-26.840210	-12.527466
C:\cware\Projects\Whales\OpenTag\T1_speed_30July\M20.DSG	7-1-2013	13:57:34	430800.000000	8616.000000	-0.042969	0.226563	-1.433594	0.222018	-0.225688	0.556881	-17.791748	-15.823364	-1.922607
C:\cware\Projects\Whales\OpenTag\T1_speed_30July\M20.DSG	7-1-2013	13:57:34	430801.000000	8616.020000	-0.128906	0.355469	-1.476563	0.222936	-0.225688	0.558716	13.229370	-21.835327	-22.308350
C:\cware\Projects\Whales\OpenTag\T1_speed_30July\M20.DSG	7-1-2013	13:57:34	430802.000000	8616.040000	-0.140625	0.238281	-1.445313	0.222018	-0.222018	0.561468	30.334473	-8.209229	-40.695190
C:\cware\Projects\Whales\OpenTag\T1_speed_30July\M20.DSG	7-1-2013	13:57:34	430803.000000	8616.060000	0.175781	0.328125	-1.382813	0.221101	-0.210092	0.569725	53.192139	-40.573120	-34.729004
C:\cware\Projects\Whales\OpenTag\T1_speed_30July\M20.DSG	7-1-2013	13:57:34	430804.000000	8616.080000	0.121094	0.441406	-1.113281	0.223853	-0.202752	0.577982	61.645508	-24.597168	-26.367188
C:\cware\Projects\Whales\OpenTag\T1_speed_30July\M20.DSG	7-1-2013	13:57:34	430805.000000	8616.100000	0.417969	0.437500	-0.988281	0.223853	-0.185321	0.591743	75.759888	-40.206909	-48.538208
C:\cware\Projects\Whales\OpenTag\T1_speed_30July\M20.DSG	7-1-2013	13:57:34	430806.000000	8616.120000	0.238281	0.484375	-1.089844	0.224771	-0.176147	0.600000	71.212769	-42.190552	-38.131714
C:\cware\Projects\Whales\OpenTag\T1_speed_30July\M20.DSG	7-1-2013	13:57:34	430807.000000	8616.140000	0.316406	0.417969	-1.078125	0.226606	-0.167890	0.606422	65.383911	-44.281006	-36.911011
C:\cware\Projects\Whales\OpenTag\T1_speed_30July\M20.DSG	7-1-2013	13:57:34	430808.000000	8616.160000	0.171875	0.257813	-1.117188	0.231193	-0.149541	0.619266	78.735352	-39.291382	-31.204224
C:\cware\Projects\Whales\OpenTag\T1_speed_30July\M20.DSG	7-1-2013	13:57:34	430809.000000	8616.180000	0.371094	0.335938	-1.089844	0.233945	-0.139450	0.626606	79.406738	-38.757324	-19.912720
C:\cware\Projects\Whales\OpenTag\T1_speed_30July\M20.DSG	7-1-2013	13:57:34	430810.000000	8616.200000	0.375000	0.234375	-1.125000	0.240367	-0.121101	0.638532	76.705933	-33.111572	-12.939453
C:\cware\Projects\Whales\OpenTag\T1_speed_30July\M20.DSG	7-1-2013	13:57:34	430811.000000	8616.220000	0.371094	0.269531	-1.222656	0.243119	-0.109174	0.644954	97.717285	-48.950195	-22.537231
C:\cware\Projects\Whales\OpenTag\T1_speed_30July\M20.DSG	7-1-2013	13:57:34	430812.000000	8616.240000	0.433594	0.175781	-1.171875	0.251376	-0.084404	0.658716	95.901489	-52.246094	-25.314331
C:\cware\Projects\Whales\OpenTag\T1_speed_30July\M20.DSG	7-1-2013	13:57:34	430813.000000	8616.260000	0.304688	0.179688	-1.105469	0.257798	-0.070642	0.666055	91.995239	-39.749146	-18.630981
C:\cware\Projects\Whales\OpenTag\T1_speed_30July\M20.DSG	7-1-2013	13:57:34	430814.000000	8616.280000	0.214844	0.128906	-1.222656	0.265138	-0.044954	0.677982	98.007202	-49.026489	-27.481079
C:\cware\Projects\Whales\OpenTag\T1_speed_30July\M20.DSG	7-1-2013	13:57:34	430815.000000	8616.300000	0.234375	0.074219	-1.167969	0.269725	-0.032110	0.683486	84.152222	-45.684814	-25.222778
C:\cware\Projects\Whales\OpenTag\T1_speed_30July\M20.DSG	7-1-2013	13:57:34	430816.000000	8616.320000	0.031250	0.007813	-1.167969	0.278899	-0.009174	0.690826	81.008911	-44.082642	-26.306152
C:\cware\Projects\Whales\OpenTag\T1_speed_30July\M20.DSG	7-1-2013	13:57:34	430817.000000	8616.340000	0.167969	0.050781	-1.183594	0.283486	0.002752	0.696330	74.859619	-42.755127	-23.040771
C:\cware\Projects\Whales\OpenTag\T1_speed_30July\M20.DSG	7-1-2013	13:57:34	430818.000000	8616.360000	0.105469	-0.109375	-1.128906	0.288073	0.025688	0.702752	87.142944	-36.178589	-20.416260
C:\cware\Projects\Whales\OpenTag\T1_speed_30July\M20.DSG	7-1-2013	13:57:34	430819.000000	8616.380000	0.226563	-0.027344	-1.089844	0.296330	0.037615	0.704587	75.225830	-20.919800	-13.519287
C:\cware\Projects\Whales\OpenTag\T1_speed_30July\M20.DSG	7-1-2013	13:57:34	430820.000000	8616.400000	0.179688	-0.078125	-1.046875	0.297248	0.047706	0.708257	79.238892	-27.175903	-15.319824
C:\cware\Projects\Whales\OpenTag\T1_speed_30July\M20.DSG	7-1-2013	13:57:34	430821.000000	8616.420000	0.242188	-0.183594	-1.035156	0.303670	0.071560	0.711927	79.666138	-38.192749	-18.600464
C:\cware\Projects\Whales\OpenTag\T1_speed_30July\M20.DSG	7-1-2013	13:57:34	430822.000000	8616.440000	0.050781	-0.261719	-1.050781	0.308257	0.080734	0.713761	87.097168	-12.619019	-20.751953
C:\cware\Projects\Whales\OpenTag\T1_speed_30July\M20.DSG	7-1-2013	13:57:34	430823.000000	8616.460000	0.246094	-0.281250	-1.183594	0.313761	0.111009	0.716514	84.838867	-48.950195	-28.320313
C:\cware\Projects\Whales\OpenTag\T1_speed_30July\M20.DSG	7-1-2013	13:57:34	430824.000000	8616.480000	0.140625	-0.199219	-1.035156	0.318349	0.122018	0.718349	86.578369	-14.846802	-22.109985
C:\cware\Projects\Whales\OpenTag\T1_speed_30July\M20.DSG	7-1-2013	13:57:34	430825.000000	8616.500000	0.027344	-0.332031	-1.058594	0.322936	0.144954	0.719266	72.570801	-33.309937	-19.271851
C:\cware\Projects\Whales\OpenTag\T1_speed_30July\M20.DSG	7-1-2013	13:57:34	430826.000000	8616.520000	0.199219	-0.339844	-1.027344	0.327523	0.156881	0.720183	84.487915	-52.642822	-16.357422
C:\cware\Projects\Whales\OpenTag\T1_speed_30July\M20.DSG	7-1-2013	13:57:34	430827.000000	8616.540000	0.175781	-0.382813	-1.093750	0.338532	0.180734	0.720183	78.308105	-28.793335	-22.384644
C:\cware\Projects\Whales\OpenTag\T1_speed_30July\M20.DSG	7-1-2013	13:57:34	430828.000000	8616.560000	0.070313	-0.453125	-1.066406	0.343119	0.193578	0.718349	80.963135	-45.318604	-26.504517
C:\cware\Projects\Whales\OpenTag\T1_speed_30July\M20.DSG	7-1-2013	13:57:34	430829.000000	8616.580000	0.050781	-0.535156	-0.996094	0.353211	0.216514	0.716514	77.011108	-44.677734	-21.987915
C:\cware\Projects\Whales\OpenTag\T1_speed_30July\M20.DSG	7-1-2013	13:57:34	430830.000000	8616.600000	0.050781	-0.535156	-0.996094	0.357798	0.226606	0.715596	84.854126	-38.940430	-27.145386
C:\cware\Projects\Whales\OpenTag\T1_speed_30July\M20.DSG	7-1-2013	13:57:34	430831.000000	8616.620000	-0.031250	-0.601563	-1.062500	0.365138	0.250459	0.712844	82.916260	-12.557983	-19.683838
C:\cware\Projects\Whales\OpenTag\T1_speed_30July\M20.DSG	7-1-2013	13:57:34	430832.000000	8616.640000	-0.031250	-0.601563	-1.062500	0.368807	0.262385	0.709174	85.494995	-43.060303	-21.011353
C:\cware\Projects\Whales\OpenTag\T1_speed_30July\M20.DSG	7-1-2013	13:57:34	430833.000000	8616.660000	-0.062500	-0.613281	-1.003906	0.379817	0.287156	0.703670	85.220337	-43.395996	-20.751953
C:\cware\Projects\Whales\OpenTag\T1_speed_30July\M20.DSG	7-1-2013	13:57:34	430834.000000	8616.680000	-0.015625	-0.660156	-0.980469	0.383486	0.300000	0.700917	83.236694	-35.385132	-18.096924
C:\cware\Projects\Whales\OpenTag\T1_speed_30July\M20.DSG	7-1-2013	13:57:34	430835.000000	8616.700000	-0.042969	-0.656250	-1.070313	0.395413	0.322936	0.692661	81.420898	-39.718628	-12.008667
C:\cware\Projects\Whales\OpenTag\T1_speed_30July\M20.DSG	7-1-2013	13:57:34	430836.000000	8616.720000	-0.027344	-0.738281	-0.964844	0.399083	0.333028	0.688073	81.710815	-39.871216	-10.620117
C:\cware\Projects\Whales\OpenTag\T1_speed_30July\M20.DSG	7-1-2013	13:57:34	430837.000000	8616.740000	0.023438	-0.652344	-0.953125	0.407339	0.355963	0.679817	87.783813	-33.981323	-9.979248
C:\cware\Projects\Whales\OpenTag\T1_speed_30July\M20.DSG	7-1-2013	13:57:34	430838.000000	8616.760000	-0.207031	-0.640625	-0.960938	0.411009	0.367890	0.676147	84.136963	-27.343750	-3.707886
C:\cware\Projects\Whales\OpenTag\T1_speed_30July\M20.DSG	7-1-2013	13:57:34	430839.000000	8616.780000	0.066406	-0.695313	-0.964844	0.417431	0.388073	0.665138	78.475952	-27.084351	-12.435913
C:\cware\Projects\Whales\OpenTag\T1_speed_30July\M20.DSG	7-1-2013	13:57:34	430840.000000	8616.800000	-0.105469	-0.734375	-0.925781	0.419266	0.399083	0.660550	95.764160	-17.593384	-9.963989
C:\cware\Projects\Whales\OpenTag\T1_speed_30July\M20.DSG	7-1-2013	13:57:34	430841.000000	8616.820000	-0.027344	-0.882813	-0.847656	0.421101	0.422936	0.648624	90.927124	-24.185181	-14.678955
C:\cware\Projects\Whales\OpenTag\T1_speed_30July\M20.DSG	7-1-2013	13:57:34	430842.000000	8616.840000	-0.046875	-0.777344	-0.843750	0.427523	0.433028	0.641284	88.897705	-29.190063	-7.202148
C:\cware\Projects\Whales\OpenTag\T1_speed_30July\M20.DSG	7-1-2013	13:57:34	430843.000000	8616.860000	-0.121094	-0.820313	-0.800781	0.429358	0.444037	0.635780	82.366943	-13.931274	-8.499146
C:\cware\Projects\Whales\OpenTag\T1_speed_30July\M20.DSG	7-1-2013	13:57:34	430844.000000	8616.880000	-0.066406	-0.800781	-0.714844	0.433028	0.464220	0.622018	81.329346	-21.499634	-9.170532
C:\cware\Projects\Whales\OpenTag\T1_speed_30July\M20.DSG	7-1-2013	13:57:34	430845.000000	8616.900000	-0.105469	-0.832031	-0.695313	0.437615	0.474312	0.615596	84.564209	-21.820068	-14.404297
C:\cware\Projects\Whales\OpenTag\T1_speed_30July\M20.DSG	7-1-2013	13:57:34	430846.000000	8616.920000	-0.132813	-0.890625	-0.644531	0.440367	0.492661	0.601835	76.049805	-7.476807	-8.285522
C:\cware\Projects\Whales\OpenTag\T1_speed_30July\M20.DSG	7-1-2013	13:57:34	430847.000000	8616.940000	-0.125000	-0.902344	-0.699219	0.442202	0.500000	0.594495	82.992554	-6.423950	-11.901855
C:\cware\Projects\Whales\OpenTag\T1_speed_30July\M20.DSG	7-1-2013	13:57:34	430848.000000	8616.960000	-0.203125	-0.960938	-0.558594	0.443119	0.516514	0.581651	70.114136	-6.881714	-7.385254
C:\cware\Projects\Whales\OpenTag\T1_speed_30July\M20.DSG	7-1-2013	13:57:34	430849.000000	8616.980000	-0.046875	-0.855469	-0.710938	0.444037	0.524771	0.575229	64.956665	-11.215210	-6.668091
C:\cware\Projects\Whales\OpenTag\T1_speed_30July\M20.DSG	7-1-2013	13:57:34	430850.000000	8617.000000	-0.062500	-0.886719	-0.468750	0.444954	0.540367	0.560550	59.600830	-5.294800	-0.213623
C:\cware\Projects\Whales\OpenTag\T1_speed_30July\M20.DSG	7-1-2013	13:57:34	430851.000000	8617.020000	-0.179688	-1.011719	-0.546875	0.446789	0.545872	0.555963	62.683105	5.126953	-5.905151
C:\cware\Projects\Whales\OpenTag\T1_speed_30July\M20.DSG	7-1-2013	13:57:34	430852.000000	8617.040000	0.046875	-1.031250	-0.449219	0.447706	0.557798	0.544037	52.597046	-20.111084	-8.148193
C:\cware\Projects\Whales\OpenTag\T1_speed_30July\M20.DSG	7-1-2013	13:57:34	430853.000000	8617.060000	-0.183594	-1.046875	-0.582031	0.449541	0.561468	0.538532	48.431396	-4.409790	-6.607056
C:\cware\Projects\Whales\OpenTag\T1_speed_30July\M20.DSG	7-1-2013	13:57:34	430854.000000	8617.080000	-0.160156	-1.019531	-0.386719	0.449541	0.571560	0.528440	52.917480	-0.732422	-3.952026
C:\cware\Projects\Whales\OpenTag\T1_speed_30July\M20.DSG	7-1-2013	13:57:34	430855.000000	8617.100000	-0.066406	-1.035156	-0.500000	0.448624	0.576147	0.524771	40.466309	-13.290405	-2.258301
C:\cware\Projects\Whales\OpenTag\T1_speed_30July\M20.DSG	7-1-2013	13:57:34	430856.000000	8617.120000	-0.257813	-1.082031	-0.457031	0.449541	0.579817	0.519266	33.584595	-3.463745	-0.106812
C:\cware\Projects\Whales\OpenTag\T1_speed_30July\M20.DSG	7-1-2013	13:57:34	430857.000000	8617.140000	-0.027344	-1.035156	-0.546875	0.448624	0.588073	0.510092	42.388916	10.131836	5.554199
C:\cware\Projects\Whales\OpenTag\T1_speed_30July\M20.DSG	7-1-2013	13:57:34	430858.000000	8617.160000	-0.074219	-1.070313	-0.476563	0.446789	0.589908	0.506422	42.434692	-2.716064	3.463745
C:\cware\Projects\Whales\OpenTag\T1_speed_30July\M20.DSG	7-1-2013	13:57:34	430859.000000	8617.180000	-0.121094	-1.148438	-0.558594	0.445872	0.599083	0.498165	46.691895	-9.048462	0.885010
C:\cware\Projects\Whales\OpenTag\T1_speed_30July\M20.DSG	7-1-2013	13:57:34	430860.000000	8617.200000	0.046875	-1.121094	-0.621094	0.444954	0.603670	0.491743	41.641235	-12.954712	3.723145
C:\cware\Projects\Whales\OpenTag\T1_speed_30July\M20.DSG	7-1-2013	13:57:34	430861.000000	8617.220000	-0.097656	-1.230469	-0.457031	0.446789	0.611927	0.481651	29.312134	-30.044556	-3.967285
C:\cware\Projects\Whales\OpenTag\T1_speed_30July\M20.DSG	7-1-2013	13:57:34	430862.000000	8617.240000	-0.066406	-1.203125	-0.406250	0.448624	0.613761	0.477064	2.960205	-15.380859	-3.952026
C:\cware\Projects\Whales\OpenTag\T1_speed_30July\M20.DSG	7-1-2013	13:57:34	430863.000000	8617.260000	-0.066406	-1.238281	-0.476563	0.451376	0.613761	0.476147	-13.275146	-13.534546	-3.433228
C:\cware\Projects\Whales\OpenTag\T1_speed_30July\M20.DSG	7-1-2013	13:57:34	430864.000000	8617.280000	-0.066406	-1.195313	-0.566406	0.452294	0.612844	0.476147	-22.735596	6.668091	5.615234
C:\cware\Projects\Whales\OpenTag\T1_speed_30July\M20.DSG	7-1-2013	13:57:34	430865.000000	8617.300000	-0.394531	-1.105469	-0.691406	0.447706	0.611009	0.481651	-37.582397	23.178101	3.265381
C:\cware\Projects\Whales\OpenTag\T1_speed_30July\M20.DSG	7-1-2013	13:57:34	430866.000000	8617.320000	-0.101563	-1.058594	-0.781250	0.446789	0.608257	0.486239	-40.023804	8.743286	0.839233
C:\cware\Projects\Whales\OpenTag\T1_speed_30July\M20.DSG	7-1-2013	13:57:34	430867.000000	8617.340000	0.027344	-1.121094	-0.750000	0.446789	0.601835	0.495413	-43.807983	-9.796143	-15.289307
C:\cware\Projects\Whales\OpenTag\T1_speed_30July\M20.DSG	7-1-2013	13:57:34	430868.000000	8617.360000	-0.023438	-1.199219	-0.785156	0.446789	0.600000	0.497248	-46.295166	-16.845703	-21.881104
C:\cware\Projects\Whales\OpenTag\T1_speed_30July\M20.DSG	7-1-2013	13:57:34	430869.000000	8617.380000	-0.015625	-1.074219	-0.832031	0.456881	0.591743	0.503670	-44.174194	-52.001953	-29.373169
C:\cware\Projects\Whales\OpenTag\T1_speed_30July\M20.DSG	7-1-2013	13:57:34	430870.000000	8617.400000	-0.078125	-0.953125	-0.960938	0.461468	0.588073	0.504587	-52.398682	-45.837402	-16.036987
C:\cware\Projects\Whales\OpenTag\T1_speed_30July\M20.DSG	7-1-2013	13:57:34	430871.000000	8617.420000	-0.503906	-0.933594	-0.902344	0.472477	0.579817	0.510092	-50.689697	-59.127808	-8.285522
C:\cware\Projects\Whales\OpenTag\T1_speed_30July\M20.DSG	7-1-2013	13:57:34	430872.000000	8617.440000	-0.503906	-0.933594	-0.902344	0.476147	0.576147	0.512844	-56.991577	-52.581787	-0.442505
C:\cware\Projects\Whales\OpenTag\T1_speed_30July\M20.DSG	7-1-2013	13:57:34	430873.000000	8617.460000	-0.535156	-0.875000	-0.964844	0.482569	0.569725	0.516514	-43.930054	-55.618286	7.263184
C:\cware\Projects\Whales\OpenTag\T1_speed_30July\M20.DSG	7-1-2013	13:57:34	430874.000000	8617.480000	-0.445313	-0.933594	-1.000000	0.487156	0.566055	0.518349	-44.174194	-49.499512	15.502930
C:\cware\Projects\Whales\OpenTag\T1_speed_30July\M20.DSG	7-1-2013	13:57:34	430875.000000	8617.500000	-0.507813	-0.976563	-1.000000	0.489908	0.560550	0.522936	-53.604126	-62.667847	6.881714
C:\cware\Projects\Whales\OpenTag\T1_speed_30July\M20.DSG	7-1-2013	13:57:34	430876.000000	8617.520000	-0.675781	-0.988281	-0.902344	0.493578	0.556881	0.524771	-52.124023	-37.521362	-0.640869
C:\cware\Projects\Whales\OpenTag\T1_speed_30July\M20.DSG	7-1-2013	13:57:34	430877.000000	8617.540000	-0.582031	-0.964844	-0.855469	0.496330	0.548624	0.530275	-57.632446	-28.778076	15.579224
C:\cware\Projects\Whales\OpenTag\T1_speed_30July\M20.DSG	7-1-2013	13:57:34	430878.000000	8617.560000	-0.519531	-1.011719	-0.816406	0.499083	0.544954	0.533945	-60.867310	-47.225952	14.862061
C:\cware\Projects\Whales\OpenTag\T1_speed_30July\M20.DSG	7-1-2013	13:57:34	430879.000000	8617.580000	-0.503906	-0.964844	-0.687500	0.500000	0.539450	0.536697	-65.719604	-43.975830	18.722534
C:\cware\Projects\Whales\OpenTag\T1_speed_30July\M20.DSG	7-1-2013	13:57:34	430880.000000	8617.600000	-0.417969	-0.878906	-0.769531	0.503670	0.533028	0.543119	-53.161621	-42.678833	22.064209
C:\cware\Projects\Whales\OpenTag\T1_speed_30July\M20.DSG	7-1-2013	13:57:34	430881.000000	8617.620000	-0.437500	-1.058594	-0.687500	0.505505	0.527523	0.545872	-63.217163	-20.080566	27.618408
C:\cware\Projects\Whales\OpenTag\T1_speed_30July\M20.DSG	7-1-2013	13:57:34	430882.000000	8617.640000	-0.214844	-0.949219	-0.671875	0.503670	0.518349	0.555963	-86.410522	-34.179688	25.177002
C:\cware\Projects\Whales\OpenTag\T1_speed_30July\M20.DSG	7-1-2013	13:57:34	430883.000000	8617.660000	-0.300781	-1.058594	-0.589844	0.503670	0.512844	0.561468	-82.061768	-26.489258	22.415161
C:\cware\Projects\Whales\OpenTag\T1_speed_30July\M20.DSG	7-1-2013	13:57:34	430884.000000	8617.680000	-0.355469	-1.031250	-0.542969	0.504587	0.499083	0.573394	-101.074219	-16.342163	24.383545
C:\cware\Projects\Whales\OpenTag\T1_speed_30July\M20.DSG	7-1-2013	13:57:34	430885.000000	8617.700000	-0.199219	-1.070313	-0.644531	0.502752	0.489908	0.580734	-105.392456	-27.984619	30.288696
C:\cware\Projects\Whales\OpenTag\T1_speed_30July\M20.DSG	7-1-2013	13:57:34	430886.000000	8617.720000	-0.246094	-1.101563	-0.644531	0.501835	0.471560	0.594495	-124.816895	-11.688232	33.355713
C:\cware\Projects\Whales\OpenTag\T1_speed_30July\M20.DSG	7-1-2013	13:57:34	430887.000000	8617.740000	-0.109375	-0.933594	-0.679688	0.500000	0.459633	0.602752	-142.181396	-6.683350	31.570435
C:\cware\Projects\Whales\OpenTag\T1_speed_30July\M20.DSG	7-1-2013	13:57:34	430888.000000	8617.760000	-0.234375	-0.890625	-0.667969	0.495413	0.433945	0.621101	-141.250610	0.457764	37.643433
C:\cware\Projects\Whales\OpenTag\T1_speed_30July\M20.DSG	7-1-2013	13:57:34	430889.000000	8617.780000	-0.152344	-0.839844	-0.660156	0.492661	0.418349	0.631193	-159.805298	13.397217	35.629272
C:\cware\Projects\Whales\OpenTag\T1_speed_30July\M20.DSG	7-1-2013	13:57:34	430890.000000	8617.800000	-0.144531	-0.683594	-0.730469	0.488991	0.386239	0.648624	-154.098511	-1.083374	30.548096
C:\cware\Projects\Whales\OpenTag\T1_speed_30July\M20.DSG	7-1-2013	13:57:34	430891.000000	8617.820000	-0.101563	-0.699219	-0.695313	0.486239	0.370642	0.655046	-157.485962	-4.806519	28.808594
C:\cware\Projects\Whales\OpenTag\T1_speed_30July\M20.DSG	7-1-2013	13:57:34	430892.000000	8617.840000	-0.136719	-0.656250	-0.722656	0.485321	0.352294	0.664220	-153.991699	-0.808716	25.451660
C:\cware\Projects\Whales\OpenTag\T1_speed_30July\M20.DSG	7-1-2013	13:57:34	430893.000000	8617.860000	-0.093750	-0.503906	-0.761719	0.482569	0.320183	0.674312	-141.418457	-18.051147	21.987915
C:\cware\Projects\Whales\OpenTag\T1_speed_30July\M20.DSG	7-1-2013	13:57:34	430894.000000	8617.880000	-0.125000	-0.503906	-0.640625	0.483486	0.303670	0.677982	-146.072388	2.975464	26.947021
C:\cware\Projects\Whales\OpenTag\T1_speed_30July\M20.DSG	7-1-2013	13:57:34	430895.000000	8617.900000	-0.179688	-0.468750	-0.808594	0.480734	0.270642	0.688073	-132.598877	9.307861	23.239136
C:\cware\Projects\Whales\OpenTag\T1_speed_30July\M20.DSG	7-1-2013	13:57:34	430896.000000	8617.920000	-0.011719	-0.441406	-0.867188	0.478899	0.254128	0.688991	-134.246826	-6.835938	23.300171
C:\cware\Projects\Whales\OpenTag\T1_speed_30July\M20.DSG	7-1-2013	13:57:34	430897.000000	8617.940000	-0.089844	-0.398438	-0.832031	0.478899	0.222936	0.692661	-126.190186	6.820679	26.550293
C:\cware\Projects\Whales\OpenTag\T1_speed_30July\M20.DSG	7-1-2013	13:57:34	430898.000000	8617.960000	-0.164063	-0.449219	-0.816406	0.477064	0.207339	0.696330	-129.547119	7.415771	24.917603
C:\cware\Projects\Whales\OpenTag\T1_speed_30July\M20.DSG	7-1-2013	13:57:34	430899.000000	8617.980000	-0.082031	-0.281250	-0.886719	0.476147	0.178899	0.697248	-114.120483	-4.180908	20.401001
C:\cware\Projects\Whales\OpenTag\T1_speed_30July\M20.DSG	7-1-2013	13:57:34	430900.000000	8618.000000	-0.062500	-0.320313	-0.867188	0.476147	0.165138	0.697248	-120.956421	2.929688	22.003174
C:\cware\Projects\Whales\OpenTag\T1_speed_30July\M20.DSG	7-1-2013	13:57:34	430901.000000	8618.020000	-0.242188	-0.359375	-0.843750	0.471560	0.138532	0.699083	-119.674683	27.603149	24.276733
C:\cware\Projects\Whales\OpenTag\T1_speed_30July\M20.DSG	7-1-2013	13:57:34	430902.000000	8618.040000	-0.132813	-0.128906	-0.777344	0.468807	0.123853	0.700000	-111.541748	37.506104	24.185181
C:\cware\Projects\Whales\OpenTag\T1_speed_30July\M20.DSG	7-1-2013	13:57:34	430903.000000	8618.060000	-0.003906	-0.128906	-0.960938	0.461468	0.097248	0.698165	-113.204956	32.135010	24.459839
C:\cware\Projects\Whales\OpenTag\T1_speed_30July\M20.DSG	7-1-2013	13:57:34	430904.000000	8618.080000	-0.257813	0.019531	-0.847656	0.456881	0.086239	0.697248	-100.418091	41.030884	28.320313
C:\cware\Projects\Whales\OpenTag\T1_speed_30July\M20.DSG	7-1-2013	13:57:34	430905.000000	8618.100000	0.007813	0.066406	-0.929688	0.447706	0.062385	0.695413	-94.039917	46.249390	25.650024
C:\cware\Projects\Whales\OpenTag\T1_speed_30July\M20.DSG	7-1-2013	13:57:34	430906.000000	8618.120000	0.058594	0.046875	-0.832031	0.443119	0.051376	0.694495	-95.001221	37.750244	28.839111
C:\cware\Projects\Whales\OpenTag\T1_speed_30July\M20.DSG	7-1-2013	13:57:34	430907.000000	8618.140000	-0.007813	0.136719	-0.945313	0.438532	0.031193	0.691743	-89.523315	24.536133	27.053833
C:\cware\Projects\Whales\OpenTag\T1_speed_30July\M20.DSG	7-1-2013	13:57:34	430908.000000	8618.160000	0.046875	0.074219	-0.761719	0.433945	0.022018	0.691743	-82.595825	36.300659	25.482178
C:\cware\Projects\Whales\OpenTag\T1_speed_30July\M20.DSG	7-1-2013	13:57:34	430909.000000	8618.180000	0.023438	0.054688	-0.835938	0.425688	0.003670	0.687156	-76.232910	24.566650	32.760620
C:\cware\Projects\Whales\OpenTag\T1_speed_30July\M20.DSG	7-1-2013	13:57:34	430910.000000	8618.200000	0.035156	0.132813	-0.894531	0.423853	-0.004587	0.685321	-85.800171	52.886963	34.622192
C:\cware\Projects\Whales\OpenTag\T1_speed_30July\M20.DSG	7-1-2013	13:57:34	430911.000000	8618.220000	0.023438	0.128906	-0.925781	0.416514	-0.022936	0.680734	-79.437256	32.623291	35.003662
C:\cware\Projects\Whales\OpenTag\T1_speed_30July\M20.DSG	7-1-2013	13:57:34	430912.000000	8618.240000	0.023438	0.128906	-0.925781	0.413761	-0.033028	0.678899	-78.125000	33.096313	32.470703
C:\cware\Projects\Whales\OpenTag\T1_speed_30July\M20.DSG	7-1-2013	13:57:34	430913.000000	8618.260000	0.171875	0.257813	-0.835938	0.411927	-0.048624	0.674312	-73.959351	40.145874	36.300659
C:\cware\Projects\Whales\OpenTag\T1_speed_30July\M20.DSG	7-1-2013	13:57:34	430914.000000	8618.280000	0.171875	0.257813	-0.835938	0.405505	-0.055963	0.669725	-69.503784	22.781372	38.970947
C:\cware\Projects\Whales\OpenTag\T1_speed_30July\M20.DSG	7-1-2013	13:57:34	430915.000000	8618.300000	0.070313	0.320313	-0.882813	0.404587	-0.063303	0.668807	-70.800781	33.096313	33.065796
C:\cware\Projects\Whales\OpenTag\T1_speed_30July\M20.DSG	7-1-2013	13:57:34	430916.000000	8618.320000	0.179688	0.355469	-0.941406	0.399083	-0.078899	0.661468	-63.522339	44.708252	39.505005
C:\cware\Projects\Whales\OpenTag\T1_speed_30July\M20.DSG	7-1-2013	13:57:34	430917.000000	8618.340000	0.035156	0.371094	-0.871094	0.395413	-0.085321	0.659633	-60.485840	43.243408	39.535522
C:\cware\Projects\Whales\OpenTag\T1_speed_30July\M20.DSG	7-1-2013	13:57:34	430918.000000	8618.360000	0.082031	0.347656	-0.890625	0.390826	-0.098165	0.655046	-63.308716	46.310425	36.300659
C:\cware\Projects\Whales\OpenTag\T1_speed_30July\M20.DSG	7-1-2013	13:57:34	430919.000000	8618.380000	0.332031	0.460938	-0.925781	0.388073	-0.103670	0.652294	-52.261353	43.457031	38.757324
C:\cware\Projects\Whales\OpenTag\T1_speed_30July\M20.DSG	7-1-2013	13:57:34	430920.000000	8618.400000	0.066406	0.347656	-0.925781	0.382569	-0.113761	0.645872	-56.243896	41.397095	39.764404
C:\cware\Projects\Whales\OpenTag\T1_speed_30July\M20.DSG	7-1-2013	13:57:34	430921.000000	8618.420000	0.187500	0.320313	-0.785156	0.382569	-0.119266	0.643119	-59.951782	41.671753	44.754028
C:\cware\Projects\Whales\OpenTag\T1_speed_30July\M20.DSG	7-1-2013	13:57:34	430922.000000	8618.440000	0.261719	0.355469	-0.792969	0.378899	-0.133945	0.635780	-66.360474	35.797119	42.648315
C:\cware\Projects\Whales\OpenTag\T1_speed_30July\M20.DSG	7-1-2013	13:57:34	430923.000000	8618.460000	0.363281	0.382813	-0.800781	0.378899	-0.138532	0.633028	-61.965942	20.248413	38.330078
C:\cware\Projects\Whales\OpenTag\T1_speed_30July\M20.DSG	7-1-2013	13:57:34	430924.000000	8618.480000	0.070313	0.429688	-0.808594	0.377982	-0.151376	0.624771	-67.764282	38.619995	39.474487
C:\cware\Projects\Whales\OpenTag\T1_speed_30July\M20.DSG	7-1-2013	13:57:34	430925.000000	8618.500000	0.175781	0.515625	-0.734375	0.376147	-0.159633	0.621101	-77.239990	43.304443	43.563843
C:\cware\Projects\Whales\OpenTag\T1_speed_30July\M20.DSG	7-1-2013	13:57:34	430926.000000	8618.520000	0.160156	0.570313	-0.726563	0.374312	-0.174312	0.610092	-80.123901	53.527832	49.270630
C:\cware\Projects\Whales\OpenTag\T1_speed_30July\M20.DSG	7-1-2013	13:57:34	430927.000000	8618.540000	0.156250	0.488281	-0.562500	0.372477	-0.180734	0.604587	-81.939697	49.606323	52.719116
C:\cware\Projects\Whales\OpenTag\T1_speed_30July\M20.DSG	7-1-2013	13:57:34	430928.000000	8618.560000	-0.031250	0.511719	-0.355469	0.371560	-0.188991	0.600000	-79.086304	73.867798	60.501099
C:\cware\Projects\Whales\OpenTag\T1_speed_30July\M20.DSG	7-1-2013	13:57:34	430929.000000	8618.580000	-0.117188	0.546875	-0.332031	0.367890	-0.202752	0.588991	-86.807251	79.986572	58.151245
C:\cware\Projects\Whales\OpenTag\T1_speed_30July\M20.DSG	7-1-2013	13:57:34	430930.000000	8618.600000	-0.007813	0.574219	-0.421875	0.363303	-0.211927	0.581651	-91.598511	102.035522	50.765991
C:\cware\Projects\Whales\OpenTag\T1_speed_30July\M20.DSG	7-1-2013	13:57:34	430931.000000	8618.620000	0.238281	0.597656	-0.398438	0.353211	-0.229358	0.568807	-108.123779	142.227173	76.477051
C:\cware\Projects\Whales\OpenTag\T1_speed_30July\M20.DSG	7-1-2013	13:57:34	430932.000000	8618.640000	0.378906	0.765625	-0.304688	0.347706	-0.239450	0.559633	-127.395630	159.637451	82.809448
C:\cware\Projects\Whales\OpenTag\T1_speed_30July\M20.DSG	7-1-2013	13:57:34	430933.000000	8618.660000	0.507813	0.796875	-0.039063	0.333945	-0.264220	0.536697	-133.590698	146.316528	70.327759
C:\cware\Projects\Whales\OpenTag\T1_speed_30July\M20.DSG	7-1-2013	13:57:34	430934.000000	8618.680000	-0.160156	1.039063	0.164063	0.328440	-0.274312	0.522936	-80.032349	202.514648	58.303833
C:\cware\Projects\Whales\OpenTag\T1_speed_30July\M20.DSG	7-1-2013	13:57:34	430935.000000	8618.700000	0.304688	0.925781	0.183594	0.306422	-0.285321	0.509174	-37.963867	190.414429	49.468994
C:\cware\Projects\Whales\OpenTag\T1_speed_30July\M20.DSG	7-1-2013	13:57:34	430936.000000	8618.720000	0.707031	0.527344	0.066406	0.297248	-0.288073	0.506422	-33.538818	149.108887	44.403076
C:\cware\Projects\Whales\OpenTag\T1_speed_30July\M20.DSG	7-1-2013	13:57:34	430937.000000	8618.740000	0.750000	0.570313	-0.074219	0.283486	-0.294495	0.494495	-40.878296	124.343872	25.756836
C:\cware\Projects\Whales\OpenTag\T1_speed_30July\M20.DSG	7-1-2013	13:57:34	430938.000000	8618.760000	0.609375	0.578125	-0.085938	0.277064	-0.299083	0.488991	-50.979614	83.526611	16.143799
C:\cware\Projects\Whales\OpenTag\T1_speed_30July\M20.DSG	7-1-2013	13:57:34	430939.000000	8618.780000	0.503906	0.644531	-0.109375	0.271560	-0.306422	0.476147	-70.404053	85.174561	25.253296
C:\cware\Projects\Whales\OpenTag\T1_speed_30July\M20.DSG	7-1-2013	13:57:34	430940.000000	8618.800000	0.726563	0.714844	-0.496094	0.266972	-0.312844	0.466972	-97.732544	56.961060	23.712158
C:\cware\Projects\Whales\OpenTag\T1_speed_30July\M20.DSG	7-1-2013	13:57:34	430941.000000	8618.820000	1.125000	0.500000	-0.656250	0.266972	-0.329358	0.440367	-141.693115	8.544922	27.709961
C:\cware\Projects\Whales\OpenTag\T1_speed_30July\M20.DSG	7-1-2013	13:57:34	430942.000000	8618.840000	0.937500	0.394531	-0.558594	0.269725	-0.340367	0.421101	-176.879883	17.837524	31.082153
C:\cware\Projects\Whales\OpenTag\T1_speed_30July\M20.DSG	7-1-2013	13:57:34	430943.000000	8618.860000	0.640625	0.410156	-0.523438	0.273394	-0.360550	0.381651	-171.768188	-6.713867	6.134033
C:\cware\Projects\Whales\OpenTag\T1_speed_30July\M20.DSG	7-1-2013	13:57:34	430944.000000	8618.880000	0.992188	0.789063	-0.664063	0.273394	-0.368807	0.360550	-172.409058	-22.888184	-7.751465
C:\cware\Projects\Whales\OpenTag\T1_speed_30July\M20.DSG	7-1-2013	13:57:34	430945.000000	8618.900000	0.824219	1.003906	-0.687500	0.273394	-0.382569	0.321101	-172.012329	-27.481079	-25.588989
C:\cware\Projects\Whales\OpenTag\T1_speed_30July\M20.DSG	7-1-2013	13:57:34	430946.000000	8618.920000	0.871094	1.187500	-0.621094	0.271560	-0.388073	0.301835	-152.038574	-3.311157	-26.824951
C:\cware\Projects\Whales\OpenTag\T1_speed_30July\M20.DSG	7-1-2013	13:57:34	430947.000000	8618.940000	0.554688	1.339844	-0.507813	0.265138	-0.395413	0.264220	-154.327393	19.104004	-20.339966
C:\cware\Projects\Whales\OpenTag\T1_speed_30July\M20.DSG	7-1-2013	13:57:34	430948.000000	8618.960000	0.464844	1.222656	-0.285156	0.262385	-0.398165	0.244037	-132.507324	29.266357	-25.726318
C:\cware\Projects\Whales\OpenTag\T1_speed_30July\M20.DSG	7-1-2013	13:57:34	430949.000000	8618.980000	0.566406	1.109375	0.000000	0.257798	-0.401835	0.208257	-132.202148	46.493530	-20.950317
C:\cware\Projects\Whales\OpenTag\T1_speed_30July\M20.DSG	7-1-2013	13:57:34	430950.000000	8619.000000	0.378906	1.128906	-0.054688	0.253211	-0.403670	0.189908	-127.685547	55.191040	-3.143311
C:\cware\Projects\Whales\OpenTag\T1_speed_30July\M20.DSG	7-1-2013	13:57:34	430951.000000	8619.020000	0.484375	1.191406	-0.152344	0.253211	-0.404587	0.172477	-106.369019	51.773071	9.536743
C:\cware\Projects\Whales\OpenTag\T1_speed_30July\M20.DSG	7-1-2013	13:57:34	430952.000000	8619.040000	0.765625	1.164063	-0.246094	0.256881	-0.404587	0.144954	-92.391968	27.709961	8.956909
C:\cware\Projects\Whales\OpenTag\T1_speed_30July\M20.DSG	7-1-2013	13:57:34	430953.000000	8619.060000	0.621094	1.183594	-0.324219	0.257798	-0.403670	0.133945	-68.008423	-1.693726	-2.029419
C:\cware\Projects\Whales\OpenTag\T1_speed_30July\M20.DSG	7-1-2013	13:57:34	430954.000000	8619.080000	0.621094	1.183594	-0.324219	0.258716	-0.402752	0.119266	-49.377441	10.147095	-1.052856
C:\cware\Projects\Whales\OpenTag\T1_speed_30July\M20.DSG	7-1-2013	13:57:34	430955.000000	8619.100000	0.488281	1.332031	-0.167969	0.259633	-0.402752	0.113761	-40.191650	9.658813	12.680054
C:\cware\Projects\Whales\OpenTag\T1_speed_30July\M20.DSG	7-1-2013	13:57:34	430956.000000	8619.120000	0.578125	1.398438	-0.210938	0.263303	-0.402752	0.102752	-37.475586	2.578735	22.155762
C:\cware\Projects\Whales\OpenTag\T1_speed_30July\M20.DSG	7-1-2013	13:57:34	430957.000000	8619.140000	0.554688	1.195313	-0.218750	0.266972	-0.401835	0.097248	-35.903931	-5.798340	30.151367
C:\cware\Projects\Whales\OpenTag\T1_speed_30July\M20.DSG	7-1-2013	13:57:34	430958.000000	8619.160000	0.691406	1.203125	-0.093750	0.275229	-0.402752	0.091743	-27.618408	-6.271362	31.066895
C:\cware\Projects\Whales\OpenTag\T1_speed_30July\M20.DSG	7-1-2013	13:57:34	430959.000000	8619.180000	0.671875	1.132813	-0.156250	0.278899	-0.402752	0.089908	-10.406494	-23.315430	30.990601
C:\cware\Projects\Whales\OpenTag\T1_speed_30July\M20.DSG	7-1-2013	13:57:34	430960.000000	8619.200000	0.656250	1.062500	-0.121094	0.288073	-0.402752	0.088991	-3.692627	-14.602661	27.908325
C:\cware\Projects\Whales\OpenTag\T1_speed_30July\M20.DSG	7-1-2013	13:57:34	430961.000000	8619.220000	0.574219	1.125000	-0.113281	0.290826	-0.403670	0.088991	6.195068	-5.477905	23.681641
C:\cware\Projects\Whales\OpenTag\T1_speed_30July\M20.DSG	7-1-2013	13:57:34	430962.000000	8619.240000	0.500000	1.085938	-0.082031	0.297248	-0.405505	0.094495	21.377563	-27.175903	22.842407
C:\cware\Projects\Whales\OpenTag\T1_speed_30July\M20.DSG	7-1-2013	13:57:34	430963.000000	8619.260000	0.429688	1.148438	-0.125000	0.300000	-0.404587	0.099083	40.405273	-24.383545	27.557373
C:\cware\Projects\Whales\OpenTag\T1_speed_30July\M20.DSG	7-1-2013	13:57:34	430964.000000	8619.280000	0.402344	1.187500	-0.121094	0.304587	-0.406422	0.104587	47.714233	-15.747070	30.715942
C:\cware\Projects\Whales\OpenTag\T1_speed_30July\M20.DSG	7-1-2013	13:57:34	430965.000000	8619.300000	0.410156	1.039063	-0.078125	0.314679	-0.408257	0.118349	34.698486	8.560181	30.014038
C:\cware\Projects\Whales\OpenTag\T1_speed_30July\M20.DSG	7-1-2013	13:57:34	430966.000000	8619.320000	0.464844	0.996094	-0.015625	0.318349	-0.409174	0.122936	28.167725	17.807007	29.479980
C:\cware\Projects\Whales\OpenTag\T1_speed_30July\M20.DSG	7-1-2013	13:57:34	430967.000000	8619.340000	0.468750	1.074219	-0.125000	0.326606	-0.409174	0.132110	37.643433	-2.868652	35.736084
C:\cware\Projects\Whales\OpenTag\T1_speed_30July\M20.DSG	7-1-2013	13:57:34	430968.000000	8619.360000	0.425781	1.097656	-0.132813	0.332110	-0.410092	0.138532	34.942627	-5.432129	43.487549
C:\cware\Projects\Whales\OpenTag\T1_speed_30July\M20.DSG	7-1-2013	13:57:34	430969.000000	8619.380000	0.339844	0.976563	-0.050781	0.344037	-0.410092	0.147706	28.640747	4.013062	49.987793
C:\cware\Projects\Whales\OpenTag\T1_speed_30July\M20.DSG	7-1-2013	13:57:34	430970.000000	8619.400000	0.457031	0.835938	0.113281	0.349541	-0.409174	0.151376	19.271851	-11.077881	53.878784
C:\cware\Projects\Whales\OpenTag\T1_speed_30July\M20.DSG	7-1-2013	13:57:34	430971.000000	8619.420000	0.351563	0.792969	-0.023438	0.364220	-0.408257	0.155963	5.722046	10.543823	44.036865
C:\cware\Projects\Whales\OpenTag\T1_speed_30July\M20.DSG	7-1-2013	13:57:34	430972.000000	8619.440000	0.308594	0.824219	-0.023438	0.370642	-0.408257	0.157798	-8.148193	34.317017	38.940430
C:\cware\Projects\Whales\OpenTag\T1_speed_30July\M20.DSG	7-1-2013	13:57:34	430973.000000	8619.460000	0.312500	0.832031	-0.070313	0.381651	-0.406422	0.158716	-0.244141	28.991699	31.555176
C:\cware\Projects\Whales\OpenTag\T1_speed_30July\M20.DSG	7-1-2013	13:57:34	430974.000000	8619.480000	0.308594	0.937500	-0.058594	0.384404	-0.406422	0.158716	-3.021240	27.099609	31.936646
C:\cware\Projects\Whales\OpenTag\T1_speed_30July\M20.DSG	7-1-2013	13:57:34	430975.000000	8619.500000	0.285156	0.910156	-0.078125	0.394495	-0.406422	0.159633	-11.154175	16.387939	32.455444
C:\cware\Projects\Whales\OpenTag\T1_speed_30July\M20.DSG	7-1-2013	13:57:34	430976.000000	8619.520000	0.281250	0.871094	-0.035156	0.397248	-0.404587	0.159633	-13.656616	23.071289	32.348633
C:\cware\Projects\Whales\OpenTag\T1_speed_30July\M20.DSG	7-1-2013	13:57:34	430977.000000	8619.540000	0.351563	0.839844	0.046875	0.406422	-0.402752	0.156881	-29.907227	27.450562	26.184082
C:\cware\Projects\Whales\OpenTag\T1_speed_30July\M20.DSG	7-1-2013	13:57:34	430978.000000	8619.560000	0.375000	0.863281	0.058594	0.411009	-0.401835	0.152294	-30.593872	26.947021	24.734497
C:\cware\Projects\Whales\OpenTag\T1_speed_30July\M20.DSG	7-1-2013	13:57:34	430979.000000	8619.580000	0.277344	0.917969	0.011719	0.417431	-0.400917	0.145872	-39.154053	31.387329	21.972656
C:\cware\Projects\Whales\OpenTag\T1_speed_30July\M20.DSG	7-1-2013	13:57:34	430980.000000	8619.600000	0.351563	1.007813	0.003906	0.419266	-0.400000	0.143119	-34.362793	23.101807	13.900757
C:\cware\Projects\Whales\OpenTag\T1_speed_30July\M20.DSG	7-1-2013	13:57:34	430981.000000	8619.620000	0.410156	0.996094	-0.031250	0.424771	-0.399083	0.136697	-29.251099	8.438110	14.297485
C:\cware\Projects\Whales\OpenTag\T1_speed_30July\M20.DSG	7-1-2013	13:57:34	430982.000000	8619.640000	0.304688	1.085938	-0.039063	0.426606	-0.399083	0.133028	-28.732300	7.507324	14.862061
C:\cware\Projects\Whales\OpenTag\T1_speed_30July\M20.DSG	7-1-2013	13:57:34	430983.000000	8619.660000	0.417969	1.085938	-0.027344	0.431193	-0.397248	0.127523	-22.598267	-6.652832	15.853882
C:\cware\Projects\Whales\OpenTag\T1_speed_30July\M20.DSG	7-1-2013	13:57:34	430984.000000	8619.680000	0.437500	1.019531	0.000000	0.433028	-0.397248	0.124771	-27.236938	-11.001587	10.040283
C:\cware\Projects\Whales\OpenTag\T1_speed_30July\M20.DSG	7-1-2013	13:57:34	430985.000000	8619.700000	0.324219	1.039063	-0.105469	0.434862	-0.396330	0.118349	-21.697998	-13.839722	2.456665
C:\cware\Projects\Whales\OpenTag\T1_speed_30July\M20.DSG	7-1-2013	13:57:34	430986.000000	8619.720000	0.398438	1.054688	-0.148438	0.435780	-0.395413	0.114679	-23.895264	-21.209717	-1.724243
C:\cware\Projects\Whales\OpenTag\T1_speed_30July\M20.DSG	7-1-2013	13:57:34	430987.000000	8619.740000	0.386719	0.929688	-0.210938	0.434862	-0.395413	0.111009	-31.936646	-47.378540	-6.164551
C:\cware\Projects\Whales\OpenTag\T1_speed_30July\M20.DSG	7-1-2013	13:57:34	430988.000000	8619.760000	0.367188	0.937500	-0.246094	0.433945	-0.395413	0.101835	-32.775879	-27.450562	-1.800537
C:\cware\Projects\Whales\OpenTag\T1_speed_30July\M20.DSG	7-1-2013	13:57:34	430989.000000	8619.780000	0.277344	0.847656	-0.300781	0.433945	-0.394495	0.098165	-34.011841	-37.796021	-7.385254
C:\cware\Projects\Whales\OpenTag\T1_speed_30July\M20.DSG	7-1-2013	13:57:34	430990.000000	8619.800000	0.457031	0.890625	-0.320313	0.432110	-0.393578	0.088073	-35.827637	-29.830933	-6.210327
C:\cware\Projects\Whales\OpenTag\T1_speed_30July\M20.DSG	7-1-2013	13:57:34	430991.000000	8619.820000	0.371094	0.847656	-0.238281	0.431193	-0.393578	0.083486	-46.371460	-46.905518	-12.496948
C:\cware\Projects\Whales\OpenTag\T1_speed_30July\M20.DSG	7-1-2013	13:57:34	430992.000000	8619.840000	0.480469	0.808594	-0.082031	0.427523	-0.392661	0.071560	-36.163330	-52.993774	-13.946533
C:\cware\Projects\Whales\OpenTag\T1_speed_30July\M20.DSG	7-1-2013	13:57:34	430993.000000	8619.860000	0.222656	0.843750	-0.066406	0.424771	-0.391743	0.067890	-36.911011	-44.403076	-11.734009
C:\cware\Projects\Whales\OpenTag\T1_speed_30July\M20.DSG	7-1-2013	13:57:34	430994.000000	8619.880000	0.222656	0.843750	-0.066406	0.422018	-0.390826	0.058716	-32.897949	-37.078857	-10.391235
C:\cware\Projects\Whales\OpenTag\T1_speed_30July\M20.DSG	7-1-2013	13:57:34	430995.000000	8619.900000	0.000000	0.722656	-0.062500	0.421101	-0.389908	0.053211	-38.940430	-22.048950	-5.569458
C:\cware\Projects\Whales\OpenTag\T1_speed_30July\M20.DSG	7-1-2013	13:57:34	430996.000000	8619.920000	0.000000	0.722656	-0.062500	0.419266	-0.388073	0.042202	-50.216675	2.624512	-4.913330
C:\cware\Projects\Whales\OpenTag\T1_speed_30July\M20.DSG	7-1-2013	13:57:34	430997.000000	8619.940000	-0.132813	0.710938	0.070313	0.418349	-0.387156	0.038532	-64.422607	23.040771	-5.264282
C:\cware\Projects\Whales\OpenTag\T1_speed_30July\M20.DSG	7-1-2013	13:57:34	430998.000000	8619.960000	-0.085938	0.796875	-0.015625	0.420183	-0.382569	0.019266	-83.938599	21.911621	-4.882813
C:\cware\Projects\Whales\OpenTag\T1_speed_30July\M20.DSG	7-1-2013	13:57:34	430999.000000	8619.980000	-0.140625	0.894531	-0.093750	0.420183	-0.380734	0.010092	-95.367432	4.272461	-8.468628
C:\cware\Projects\Whales\OpenTag\T1_speed_30July\M20.DSG	7-1-2013	13:57:34	431000.000000	8620.000000	-0.117188	0.968750	-0.148438	0.420183	-0.376147	-0.000917	-92.544556	-6.790161	-9.475708
C:\cware\Projects\Whales\OpenTag\T1_speed_30July\M20.DSG	7-1-2013	13:57:34	431001.000000	8620.020000	-0.164063	1.089844	-0.074219	0.417431	-0.370642	-0.022018	-77.529907	4.821777	-7.904053
C:\cware\Projects\Whales\OpenTag\T1_speed_30July\M20.DSG	7-1-2013	13:57:34	431002.000000	8620.040000	-0.203125	1.167969	-0.085938	0.417431	-0.367890	-0.030275	-56.365967	15.655518	-10.986328
C:\cware\Projects\Whales\OpenTag\T1_speed_30July\M20.DSG	7-1-2013	13:57:34	431003.000000	8620.060000	-0.019531	1.269531	-0.070313	0.416514	-0.364220	-0.049541	-24.139404	8.056641	-13.473511
C:\cware\Projects\Whales\OpenTag\T1_speed_30July\M20.DSG	7-1-2013	13:57:34	431004.000000	8620.080000	0.027344	1.347656	-0.082031	0.414679	-0.364220	-0.040367	10.803223	-7.415771	-18.386841
C:\cware\Projects\Whales\OpenTag\T1_speed_30July\M20.DSG	7-1-2013	13:57:34	431005.000000	8620.100000	0.070313	1.261719	-0.027344	0.411009	-0.366972	-0.037615	51.055908	-30.288696	-24.276733
C:\cware\Projects\Whales\OpenTag\T1_speed_30July\M20.DSG	7-1-2013	13:57:34	431006.000000	8620.120000	0.093750	1.070313	0.027344	0.405505	-0.370642	-0.029358	68.984985	-32.821655	-33.828735
C:\cware\Projects\Whales\OpenTag\T1_speed_30July\M20.DSG	7-1-2013	13:57:34	431007.000000	8620.140000	0.152344	1.105469	0.031250	0.398165	-0.378899	-0.011009	80.734253	-18.966675	-37.246704
C:\cware\Projects\Whales\OpenTag\T1_speed_30July\M20.DSG	7-1-2013	13:57:34	431008.000000	8620.160000	0.226563	1.171875	0.082031	0.393578	-0.382569	0.000000	85.922241	-26.077271	-30.487061
C:\cware\Projects\Whales\OpenTag\T1_speed_30July\M20.DSG	7-1-2013	13:57:34	431009.000000	8620.180000	0.234375	1.199219	0.121094	0.387156	-0.390826	0.023853	92.819214	-25.817871	-25.375366
C:\cware\Projects\Whales\OpenTag\T1_speed_30July\M20.DSG	7-1-2013	13:57:34	431010.000000	8620.200000	0.234375	1.253906	0.058594	0.383486	-0.394495	0.035780	97.244263	-12.100220	-15.563965
C:\cware\Projects\Whales\OpenTag\T1_speed_30July\M20.DSG	7-1-2013	13:57:34	431011.000000	8620.220000	0.285156	1.195313	0.003906	0.379817	-0.400917	0.064220	109.481812	-15.441895	-12.451172
C:\cware\Projects\Whales\OpenTag\T1_speed_30July\M20.DSG	7-1-2013	13:57:34	431012.000000	8620.240000	0.296875	1.097656	0.078125	0.378899	-0.402752	0.078899	124.267578	-14.984131	-9.704590
C:\cware\Projects\Whales\OpenTag\T1_speed_30July\M20.DSG	7-1-2013	13:57:34	431013.000000	8620.260000	0.351563	1.003906	0.085938	0.378899	-0.409174	0.113761	137.786865	-20.568848	-6.561279
C:\cware\Projects\Whales\OpenTag\T1_speed_30July\M20.DSG	7-1-2013	13:57:34	431014.000000	8620.280000	0.320313	1.082031	-0.003906	0.379817	-0.409174	0.133945	139.831543	-15.655518	-2.456665
C:\cware\Projects\Whales\OpenTag\T1_speed_30July\M20.DSG	7-1-2013	13:57:34	431015.000000	8620.300000	0.351563	1.058594	-0.093750	0.379817	-0.410092	0.172477	145.980835	-17.089844	1.373291
C:\cware\Projects\Whales\OpenTag\T1_speed_30July\M20.DSG	7-1-2013	13:57:34	431016.000000	8620.320000	0.347656	1.097656	-0.085938	0.380734	-0.409174	0.192661	144.653320	-9.506226	-1.403809
C:\cware\Projects\Whales\OpenTag\T1_speed_30July\M20.DSG	7-1-2013	13:57:34	431017.000000	8620.340000	0.257813	1.175781	-0.214844	0.381651	-0.405505	0.232110	136.657715	2.258301	-1.907349
C:\cware\Projects\Whales\OpenTag\T1_speed_30July\M20.DSG	7-1-2013	13:57:34	431018.000000	8620.360000	0.312500	1.171875	-0.210938	0.381651	-0.403670	0.250459	134.872437	7.766724	-8.514404
C:\cware\Projects\Whales\OpenTag\T1_speed_30July\M20.DSG	7-1-2013	13:57:34	431019.000000	8620.380000	0.285156	1.105469	-0.285156	0.380734	-0.396330	0.287156	136.962891	16.693115	-10.635376
C:\cware\Projects\Whales\OpenTag\T1_speed_30July\M20.DSG	7-1-2013	13:57:34	431020.000000	8620.400000	0.285156	1.031250	-0.300781	0.379817	-0.390826	0.304587	128.051758	5.340576	-9.750366
C:\cware\Projects\Whales\OpenTag\T1_speed_30July\M20.DSG	7-1-2013	13:57:34	431021.000000	8620.420000	0.324219	1.000000	-0.292969	0.377982	-0.381651	0.337615	118.225098	1.052856	-11.062622
C:\cware\Projects\Whales\OpenTag\T1_speed_30July\M20.DSG	7-1-2013	13:57:34	431022.000000	8620.440000	0.269531	0.945313	-0.375000	0.376147	-0.377064	0.353211	108.505249	14.190674	-12.435913
C:\cware\Projects\Whales\OpenTag\T1_speed_30July\M20.DSG	7-1-2013	13:57:34	431023.000000	8620.460000	0.402344	0.886719	-0.414063	0.376147	-0.371560	0.366972	109.375000	6.332397	-20.492554
C:\cware\Projects\Whales\OpenTag\T1_speed_30July\M20.DSG	7-1-2013	13:57:34	431024.000000	8620.480000	0.371094	0.843750	-0.484375	0.370642	-0.360550	0.394495	107.727051	-0.762939	-21.728516
C:\cware\Projects\Whales\OpenTag\T1_speed_30July\M20.DSG	7-1-2013	13:57:34	431025.000000	8620.500000	0.371094	0.800781	-0.488281	0.368807	-0.354128	0.407339	97.564697	-2.319336	-22.613525
C:\cware\Projects\Whales\OpenTag\T1_speed_30July\M20.DSG	7-1-2013	13:57:34	431026.000000	8620.520000	0.304688	0.765625	-0.468750	0.366055	-0.341284	0.432110	82.778931	7.568359	-19.760132
C:\cware\Projects\Whales\OpenTag\T1_speed_30July\M20.DSG	7-1-2013	13:57:34	431027.000000	8620.540000	0.363281	0.734375	-0.585938	0.364220	-0.334862	0.442202	85.388184	-12.619019	-18.417358
C:\cware\Projects\Whales\OpenTag\T1_speed_30July\M20.DSG	7-1-2013	13:57:34	431028.000000	8620.560000	0.460938	0.750000	-0.667969	0.363303	-0.322936	0.462385	81.451416	-9.216309	-14.022827
C:\cware\Projects\Whales\OpenTag\T1_speed_30July\M20.DSG	7-1-2013	13:57:34	431029.000000	8620.580000	0.351563	0.718750	-0.667969	0.362385	-0.317431	0.471560	69.763184	-14.343262	-18.783569
C:\cware\Projects\Whales\OpenTag\T1_speed_30July\M20.DSG	7-1-2013	13:57:34	431030.000000	8620.600000	0.421875	0.640625	-0.621094	0.360550	-0.305505	0.488991	65.780640	-15.686035	-16.418457
C:\cware\Projects\Whales\OpenTag\T1_speed_30July\M20.DSG	7-1-2013	13:57:34	431031.000000	8620.620000	0.289063	0.679688	-0.667969	0.361468	-0.300000	0.495413	59.921265	-17.318726	-13.244629
C:\cware\Projects\Whales\OpenTag\T1_speed_30July\M20.DSG	7-1-2013	13:57:34	431032.000000	8620.640000	0.414063	0.652344	-0.757813	0.361468	-0.289908	0.508257	56.747437	-12.893677	-9.628296
C:\cware\Projects\Whales\OpenTag\T1_speed_30July\M20.DSG	7-1-2013	13:57:34	431033.000000	8620.660000	0.359375	0.660156	-0.855469	0.363303	-0.285321	0.512844	45.104980	-22.323608	-8.407593
C:\cware\Projects\Whales\OpenTag\T1_speed_30July\M20.DSG	7-1-2013	13:57:34	431034.000000	8620.680000	0.257813	0.605469	-0.878906	0.364220	-0.277064	0.522018	33.874512	-9.048462	-4.455566
C:\cware\Projects\Whales\OpenTag\T1_speed_30July\M20.DSG	7-1-2013	13:57:34	431035.000000	8620.700000	0.281250	0.449219	-0.812500	0.365138	-0.275229	0.526606	21.377563	0.137329	-11.032104
C:\cware\Projects\Whales\OpenTag\T1_speed_30July\M20.DSG	7-1-2013	13:57:34	431036.000000	8620.720000	0.281250	0.449219	-0.812500	0.364220	-0.269725	0.528440	15.014648	-9.033203	-12.878418
C:\cware\Projects\Whales\OpenTag\T1_speed_30July\M20.DSG	7-1-2013	13:57:34	431037.000000	8620.740000	0.437500	0.523438	-0.820313	0.364220	-0.267890	0.533945	14.434814	-3.814697	-18.005371
C:\cware\Projects\Whales\OpenTag\T1_speed_30July\M20.DSG	7-1-2013	13:57:34	431038.000000	8620.760000	0.457031	0.558594	-0.796875	0.362385	-0.266055	0.535780	10.833740	-7.171631	-22.613525
C:\cware\Projects\Whales\OpenTag\T1_speed_30July\M20.DSG	7-1-2013	13:57:34	431039.000000	8620.780000	0.433594	0.515625	-0.765625	0.360550	-0.266055	0.538532	1.388550	-4.867554	-22.827148
C:\cware\Projects\Whales\OpenTag\T1_speed_30July\M20.DSG	7-1-2013	13:57:34	431040.000000	8620.800000	0.460938	0.472656	-0.828125	0.358716	-0.263303	0.538532	-5.889893	0.625610	-17.379761
C:\cware\Projects\Whales\OpenTag\T1_speed_30July\M20.DSG	7-1-2013	13:57:34	431041.000000	8620.820000	0.503906	0.437500	-0.871094	0.357798	-0.265138	0.539450	-17.105103	-17.349243	-15.808105
C:\cware\Projects\Whales\OpenTag\T1_speed_30July\M20.DSG	7-1-2013	13:57:34	431042.000000	8620.840000	0.527344	0.316406	-0.917969	0.357798	-0.264220	0.536697	-14.083862	-32.577515	-19.393921
C:\cware\Projects\Whales\OpenTag\T1_speed_30July\M20.DSG	7-1-2013	13:57:34	431043.000000	8620.860000	0.398438	0.410156	-1.027344	0.359633	-0.265138	0.536697	-12.710571	-28.289795	-23.971558
C:\cware\Projects\Whales\OpenTag\T1_speed_30July\M20.DSG	7-1-2013	13:57:34	431044.000000	8620.880000	0.472656	0.445313	-1.156250	0.360550	-0.265138	0.536697	-8.514404	-29.769897	-27.786255
C:\cware\Projects\Whales\OpenTag\T1_speed_30July\M20.DSG	7-1-2013	13:57:34	431045.000000	8620.900000	0.605469	0.402344	-1.140625	0.360550	-0.266055	0.534862	-13.336182	-43.975830	-38.558960
C:\cware\Projects\Whales\OpenTag\T1_speed_30July\M20.DSG	7-1-2013	13:57:34	431046.000000	8620.920000	0.667969	0.460938	-1.117188	0.361468	-0.267890	0.534862	-32.119751	-56.015015	-43.655396
C:\cware\Projects\Whales\OpenTag\T1_speed_30July\M20.DSG	7-1-2013	13:57:34	431047.000000	8620.940000	0.683594	0.488281	-1.140625	0.364220	-0.272477	0.527523	-24.520874	-71.243286	-42.984009
C:\cware\Projects\Whales\OpenTag\T1_speed_30July\M20.DSG	7-1-2013	13:57:34	431048.000000	8620.960000	0.539063	0.402344	-1.269531	0.365138	-0.275229	0.526606	-26.702881	-79.544067	-48.400879
C:\cware\Projects\Whales\OpenTag\T1_speed_30July\M20.DSG	7-1-2013	13:57:34	431049.000000	8620.980000	0.421875	0.367188	-1.214844	0.369725	-0.280734	0.519266	-29.205322	-82.672119	-57.800293
C:\cware\Projects\Whales\OpenTag\T1_speed_30July\M20.DSG	7-1-2013	13:57:34	431050.000000	8621.000000	0.160156	0.464844	-1.191406	0.371560	-0.283486	0.517431	-32.272339	-68.450928	-64.407349
C:\cware\Projects\Whales\OpenTag\T1_speed_30July\M20.DSG	7-1-2013	13:57:34	431051.000000	8621.020000	0.019531	0.539063	-1.167969	0.367890	-0.288991	0.509174	-29.327393	-60.058594	-63.568115
C:\cware\Projects\Whales\OpenTag\T1_speed_30July\M20.DSG	7-1-2013	13:57:34	431052.000000	8621.040000	-0.105469	0.519531	-1.230469	0.366972	-0.291743	0.507339	-25.711060	-51.788330	-56.854248
C:\cware\Projects\Whales\OpenTag\T1_speed_30July\M20.DSG	7-1-2013	13:57:34	431053.000000	8621.060000	-0.078125	0.472656	-1.328125	0.365138	-0.295413	0.503670	-24.230957	-39.733887	-56.045532
C:\cware\Projects\Whales\OpenTag\T1_speed_30July\M20.DSG	7-1-2013	13:57:34	431054.000000	8621.080000	-0.007813	0.519531	-1.382813	0.362385	-0.297248	0.499083	-19.897461	-52.261353	-57.266235
C:\cware\Projects\Whales\OpenTag\T1_speed_30July\M20.DSG	7-1-2013	13:57:34	431055.000000	8621.100000	-0.023438	0.710938	-1.316406	0.359633	-0.299083	0.496330	1.739502	-53.253174	-51.422119
C:\cware\Projects\Whales\OpenTag\T1_speed_30July\M20.DSG	7-1-2013	13:57:34	431056.000000	8621.120000	-0.117188	0.757813	-1.324219	0.360550	-0.297248	0.499083	26.184082	-57.189941	-38.391113
C:\cware\Projects\Whales\OpenTag\T1_speed_30July\M20.DSG	7-1-2013	13:57:34	431057.000000	8621.140000	-0.242188	0.695313	-1.308594	0.364220	-0.291743	0.506422	45.898438	-67.871094	-20.507813
C:\cware\Projects\Whales\OpenTag\T1_speed_30July\M20.DSG	7-1-2013	13:57:34	431058.000000	8621.160000	-0.437500	0.625000	-1.250000	0.368807	-0.286239	0.512844	52.078247	-54.519653	-8.514404
C:\cware\Projects\Whales\OpenTag\T1_speed_30July\M20.DSG	7-1-2013	13:57:34	431059.000000	8621.180000	-0.527344	0.535156	-1.234375	0.371560	-0.277982	0.516514	37.399292	-38.467407	-9.628296
C:\cware\Projects\Whales\OpenTag\T1_speed_30July\M20.DSG	7-1-2013	13:57:34	431060.000000	8621.200000	-0.289063	0.683594	-1.312500	0.376147	-0.274312	0.524771	36.117554	-32.363892	-17.349243
C:\cware\Projects\Whales\OpenTag\T1_speed_30July\M20.DSG	7-1-2013	13:57:34	431061.000000	8621.220000	0.046875	0.769531	-1.292969	0.377064	-0.269725	0.528440	54.336548	-32.791138	-26.199341
C:\cware\Projects\Whales\OpenTag\T1_speed_30July\M20.DSG	7-1-2013	13:57:34	431062.000000	8621.240000	0.027344	0.640625	-1.144531	0.379817	-0.258716	0.541284	69.519043	-35.583496	-38.711548
C:\cware\Projects\Whales\OpenTag\T1_speed_30July\M20.DSG	7-1-2013	13:57:34	431063.000000	8621.260000	0.050781	0.558594	-1.054688	0.379817	-0.251376	0.546789	79.528809	-22.323608	-50.506592
C:\cware\Projects\Whales\OpenTag\T1_speed_30July\M20.DSG	7-1-2013	13:57:34	431064.000000	8621.280000	-0.050781	0.535156	-0.882813	0.375229	-0.237615	0.564220	80.596924	-19.012451	-47.073364
C:\cware\Projects\Whales\OpenTag\T1_speed_30July\M20.DSG	7-1-2013	13:57:34	431065.000000	8621.300000	0.128906	0.453125	-0.859375	0.372477	-0.229358	0.570642	69.793701	-21.240234	-28.182983
C:\cware\Projects\Whales\OpenTag\T1_speed_30July\M20.DSG	7-1-2013	13:57:34	431066.000000	8621.320000	0.238281	0.546875	-0.902344	0.373394	-0.213761	0.582569	68.527222	-26.382446	-22.491455
C:\cware\Projects\Whales\OpenTag\T1_speed_30July\M20.DSG	7-1-2013	13:57:34	431067.000000	8621.340000	0.085938	0.636719	-0.992188	0.374312	-0.206422	0.589908	78.750610	-20.904541	-10.726929
C:\cware\Projects\Whales\OpenTag\T1_speed_30July\M20.DSG	7-1-2013	13:57:34	431068.000000	8621.360000	0.281250	0.531250	-0.937500	0.377982	-0.188073	0.603670	81.390381	-16.616821	-6.881714
C:\cware\Projects\Whales\OpenTag\T1_speed_30July\M20.DSG	7-1-2013	13:57:34	431069.000000	8621.380000	0.187500	0.476563	-0.890625	0.377982	-0.177064	0.611009	105.087280	-22.583008	-11.749268
C:\cware\Projects\Whales\OpenTag\T1_speed_30July\M20.DSG	7-1-2013	13:57:34	431070.000000	8621.400000	0.382813	0.480469	-1.035156	0.379817	-0.153211	0.626606	112.915039	-18.081665	-20.401001
C:\cware\Projects\Whales\OpenTag\T1_speed_30July\M20.DSG	7-1-2013	13:57:34	431071.000000	8621.420000	0.316406	0.347656	-0.996094	0.381651	-0.138532	0.636697	115.112305	-22.369385	-25.131226
C:\cware\Projects\Whales\OpenTag\T1_speed_30July\M20.DSG	7-1-2013	13:57:34	431072.000000	8621.440000	0.253906	0.375000	-1.023438	0.381651	-0.110092	0.652294	115.570068	-22.598267	-25.848389
C:\cware\Projects\Whales\OpenTag\T1_speed_30July\M20.DSG	7-1-2013	13:57:34	431073.000000	8621.460000	0.285156	0.269531	-1.101563	0.385321	-0.096330	0.659633	108.245850	-28.076172	-26.931763
C:\cware\Projects\Whales\OpenTag\T1_speed_30July\M20.DSG	7-1-2013	13:57:34	431074.000000	8621.480000	0.203125	0.281250	-1.054688	0.388073	-0.083486	0.666055	102.127075	-23.101807	-25.009155
C:\cware\Projects\Whales\OpenTag\T1_speed_30July\M20.DSG	7-1-2013	13:57:34	431075.000000	8621.500000	0.093750	0.207031	-1.097656	0.391743	-0.055963	0.677064	101.013184	-25.756836	-22.201538
C:\cware\Projects\Whales\OpenTag\T1_speed_30July\M20.DSG	7-1-2013	13:57:34	431076.000000	8621.520000	0.093750	0.207031	-1.097656	0.393578	-0.043119	0.679817	107.711792	-11.734009	-22.354126
C:\cware\Projects\Whales\OpenTag\T1_speed_30July\M20.DSG	7-1-2013	13:57:34	431077.000000	8621.540000	0.195313	0.078125	-1.015625	0.396330	-0.015596	0.688073	101.028442	-14.663696	-22.018433
C:\cware\Projects\Whales\OpenTag\T1_speed_30July\M20.DSG	7-1-2013	13:57:34	431078.000000	8621.560000	0.171875	0.035156	-1.062500	0.397248	-0.002752	0.693578	99.624634	-14.938354	-18.402100
C:\cware\Projects\Whales\OpenTag\T1_speed_30July\M20.DSG	7-1-2013	13:57:34	431079.000000	8621.580000	0.207031	-0.035156	-1.082031	0.398165	0.024771	0.700917	91.415405	-10.665894	-20.858765
C:\cware\Projects\Whales\OpenTag\T1_speed_30July\M20.DSG	7-1-2013	13:57:34	431080.000000	8621.600000	0.167969	-0.101563	-0.992188	0.400000	0.037615	0.703670	87.615967	-12.542725	-20.355225
C:\cware\Projects\Whales\OpenTag\T1_speed_30July\M20.DSG	7-1-2013	13:57:34	431081.000000	8621.620000	0.136719	-0.148438	-1.039063	0.401835	0.062385	0.708257	91.659546	-2.899170	-21.377563
C:\cware\Projects\Whales\OpenTag\T1_speed_30July\M20.DSG	7-1-2013	13:57:34	431082.000000	8621.640000	0.273438	-0.199219	-1.148438	0.402752	0.074312	0.710092	87.707520	-16.616821	-25.497437
C:\cware\Projects\Whales\OpenTag\T1_speed_30July\M20.DSG	7-1-2013	13:57:34	431083.000000	8621.660000	0.265625	-0.191406	-1.078125	0.405505	0.098165	0.711927	79.132080	-16.510010	-24.215698
C:\cware\Projects\Whales\OpenTag\T1_speed_30July\M20.DSG	7-1-2013	13:57:34	431084.000000	8621.680000	0.136719	-0.222656	-1.121094	0.406422	0.109174	0.713761	79.132080	-12.207031	-21.682739
C:\cware\Projects\Whales\OpenTag\T1_speed_30July\M20.DSG	7-1-2013	13:57:34	431085.000000	8621.700000	0.207031	-0.253906	-1.089844	0.409174	0.130275	0.714679	75.241089	-14.175415	-22.247314
C:\cware\Projects\Whales\OpenTag\T1_speed_30July\M20.DSG	7-1-2013	13:57:34	431086.000000	8621.720000	0.179688	-0.308594	-1.046875	0.411009	0.141284	0.714679	70.434570	-22.323608	-20.828247
C:\cware\Projects\Whales\OpenTag\T1_speed_30July\M20.DSG	7-1-2013	13:57:34	431087.000000	8621.740000	0.078125	-0.285156	-1.085938	0.413761	0.159633	0.714679	61.782837	-2.502441	-14.129639
C:\cware\Projects\Whales\OpenTag\T1_speed_30July\M20.DSG	7-1-2013	13:57:34	431088.000000	8621.760000	0.199219	-0.347656	-1.101563	0.413761	0.168807	0.714679	56.808472	-7.263184	-15.792847
C:\cware\Projects\Whales\OpenTag\T1_speed_30July\M20.DSG	7-1-2013	13:57:34	431089.000000	8621.780000	0.144531	-0.324219	-1.066406	0.413761	0.183486	0.713761	57.281494	-11.932373	-16.860962
C:\cware\Projects\Whales\OpenTag\T1_speed_30July\M20.DSG	7-1-2013	13:57:34	431090.000000	8621.800000	0.128906	-0.359375	-1.089844	0.417431	0.191743	0.712844	57.617188	-9.292603	-16.174316
C:\cware\Projects\Whales\OpenTag\T1_speed_30July\M20.DSG	7-1-2013	13:57:34	431091.000000	8621.820000	0.097656	-0.351563	-1.105469	0.416514	0.208257	0.711927	56.503296	8.316040	-12.619019
C:\cware\Projects\Whales\OpenTag\T1_speed_30July\M20.DSG	7-1-2013	13:57:34	431092.000000	8621.840000	0.097656	-0.304688	-1.023438	0.416514	0.216514	0.711927	53.222656	5.935669	-7.583618
C:\cware\Projects\Whales\OpenTag\T1_speed_30July\M20.DSG	7-1-2013	13:57:34	431093.000000	8621.860000	0.167969	-0.355469	-1.039063	0.411927	0.230275	0.710092	46.279907	19.897461	-1.632690
C:\cware\Projects\Whales\OpenTag\T1_speed_30July\M20.DSG	7-1-2013	13:57:34	431094.000000	8621.880000	0.136719	-0.390625	-0.957031	0.411009	0.238532	0.710092	40.542603	13.580322	0.915527
C:\cware\Projects\Whales\OpenTag\T1_speed_30July\M20.DSG	7-1-2013	13:57:34	431095.000000	8621.900000	0.109375	-0.500000	-0.949219	0.410092	0.251376	0.708257	52.642822	17.913818	-5.905151
C:\cware\Projects\Whales\OpenTag\T1_speed_30July\M20.DSG	7-1-2013	13:57:34	431096.000000	8621.920000	0.195313	-0.492188	-0.898438	0.405505	0.258716	0.708257	43.228149	16.113281	-7.492065
C:\cware\Projects\Whales\OpenTag\T1_speed_30July\M20.DSG	7-1-2013	13:57:34	431097.000000	8621.940000	0.082031	-0.441406	-0.933594	0.403670	0.265138	0.706422	48.248291	20.156860	-2.517700
C:\cware\Projects\Whales\OpenTag\T1_speed_30July\M20.DSG	7-1-2013	13:57:34	431098.000000	8621.960000	0.117188	-0.542969	-0.917969	0.399083	0.279817	0.704587	40.191650	18.661499	-6.698608
C:\cware\Projects\Whales\OpenTag\T1_speed_30July\M20.DSG	7-1-2013	13:57:34	431099.000000	8621.980000	0.183594	-0.500000	-0.835938	0.396330	0.284404	0.703670	36.315918	31.707764	3.204346
C:\cware\Projects\Whales\OpenTag\T1_speed_30July\M20.DSG	7-1-2013	13:57:34	431100.000000	8622.000000	0.210938	-0.511719	-0.796875	0.388073	0.294495	0.702752	25.466919	32.104492	8.666992
C:\cware\Projects\Whales\OpenTag\T1_speed_30July\M20.DSG	7-1-2013	13:57:34	431101.000000	8622.020000	0.214844	-0.550781	-0.785156	0.384404	0.299083	0.702752	27.969360	28.076172	2.914429
C:\cware\Projects\Whales\OpenTag\T1_speed_30July\M20.DSG	7-1-2013	13:57:34	431102.000000	8622.040000	0.292969	-0.589844	-0.847656	0.378899	0.305505	0.701835	18.417358	25.436401	0.122070
C:\cware\Projects\Whales\OpenTag\T1_speed_30July\M20.DSG	7-1-2013	13:57:34	431103.000000	8622.060000	0.238281	-0.648438	-0.847656	0.376147	0.308257	0.700917	11.505127	24.353027	1.388550
C:\cware\Projects\Whales\OpenTag\T1_speed_30July\M20.DSG	7-1-2013	13:57:34	431104.000000	8622.080000	0.175781	-0.585938	-0.855469	0.367890	0.311927	0.700917	7.247925	18.936157	1.022339
C:\cware\Projects\Whales\OpenTag\T1_speed_30July\M20.DSG	7-1-2013	13:57:34	431105.000000	8622.100000	0.207031	-0.613281	-0.789063	0.365138	0.312844	0.700917	2.349854	24.368286	4.226685
C:\cware\Projects\Whales\OpenTag\T1_speed_30July\M20.DSG	7-1-2013	13:57:34	431106.000000	8622.120000	0.222656	-0.582031	-0.886719	0.357798	0.314679	0.700917	-3.768921	26.123047	8.026123
C:\cware\Projects\Whales\OpenTag\T1_speed_30July\M20.DSG	7-1-2013	13:57:34	431107.000000	8622.140000	0.304688	-0.515625	-0.863281	0.354128	0.313761	0.700000	-4.425049	20.309448	10.177612
C:\cware\Projects\Whales\OpenTag\T1_speed_30July\M20.DSG	7-1-2013	13:57:34	431108.000000	8622.160000	0.261719	-0.621094	-0.812500	0.351376	0.314679	0.701835	-5.218506	16.174316	7.858276
C:\cware\Projects\Whales\OpenTag\T1_speed_30July\M20.DSG	7-1-2013	13:57:34	431109.000000	8622.180000	0.300781	-0.558594	-0.792969	0.344954	0.313761	0.700917	-20.034790	23.620605	9.933472
C:\cware\Projects\Whales\OpenTag\T1_speed_30July\M20.DSG	7-1-2013	13:57:34	431110.000000	8622.200000	0.226563	-0.562500	-0.878906	0.341284	0.311927	0.702752	-18.234253	22.186279	11.032104
C:\cware\Projects\Whales\OpenTag\T1_speed_30July\M20.DSG	7-1-2013	13:57:34	431111.000000	8622.220000	0.265625	-0.542969	-0.859375	0.334862	0.307339	0.703670	-24.856567	17.974854	10.345459
C:\cware\Projects\Whales\OpenTag\T1_speed_30July\M20.DSG	7-1-2013	13:57:34	431112.000000	8622.240000	0.394531	-0.539063	-0.875000	0.332110	0.305505	0.703670	-33.416748	21.911621	11.062622
C:\cware\Projects\Whales\OpenTag\T1_speed_30July\M20.DSG	7-1-2013	13:57:34	431113.000000	8622.260000	0.246094	-0.562500	-0.863281	0.326606	0.297248	0.706422	-43.426514	26.199341	10.452271
C:\cware\Projects\Whales\OpenTag\T1_speed_30July\M20.DSG	7-1-2013	13:57:34	431114.000000	8622.280000	0.289063	-0.554688	-0.878906	0.321101	0.291743	0.707339	-43.579102	14.175415	8.987427
C:\cware\Projects\Whales\OpenTag\T1_speed_30July\M20.DSG	7-1-2013	13:57:34	431115.000000	8622.300000	0.367188	-0.515625	-0.921875	0.316514	0.280734	0.709174	-54.580688	17.395020	12.039185
C:\cware\Projects\Whales\OpenTag\T1_speed_30July\M20.DSG	7-1-2013	13:57:34	431116.000000	8622.320000	0.367188	-0.515625	-0.921875	0.315596	0.273394	0.711009	-62.866211	14.389038	5.081177
C:\cware\Projects\Whales\OpenTag\T1_speed_30July\M20.DSG	7-1-2013	13:57:34	431117.000000	8622.340000	0.363281	-0.519531	-0.843750	0.311009	0.259633	0.713761	-62.591553	14.923096	3.585815
C:\cware\Projects\Whales\OpenTag\T1_speed_30July\M20.DSG	7-1-2013	13:57:34	431118.000000	8622.360000	0.324219	-0.453125	-0.964844	0.310092	0.252294	0.714679	-60.165405	21.560669	7.949829
C:\cware\Projects\Whales\OpenTag\T1_speed_30July\M20.DSG	7-1-2013	13:57:34	431119.000000	8622.380000	0.324219	-0.441406	-1.093750	0.303670	0.237615	0.716514	-50.186157	14.602661	11.856079
C:\cware\Projects\Whales\OpenTag\T1_speed_30July\M20.DSG	7-1-2013	13:57:34	431120.000000	8622.400000	0.625000	-0.425781	-1.105469	0.302752	0.232110	0.716514	-46.905518	-9.201050	5.310059
C:\cware\Projects\Whales\OpenTag\T1_speed_30July\M20.DSG	7-1-2013	13:57:34	431121.000000	8622.420000	0.503906	-0.500000	-1.054688	0.302752	0.221101	0.719266	-48.278809	4.348755	2.395630
C:\cware\Projects\Whales\OpenTag\T1_speed_30July\M20.DSG	7-1-2013	13:57:34	431122.000000	8622.440000	0.511719	-0.480469	-1.136719	0.302752	0.214679	0.720183	-42.358398	-7.278442	-4.257202
C:\cware\Projects\Whales\OpenTag\T1_speed_30July\M20.DSG	7-1-2013	13:57:34	431123.000000	8622.460000	0.468750	-0.371094	-1.210938	0.305505	0.205505	0.720183	-42.205811	-13.412476	-10.879517
C:\cware\Projects\Whales\OpenTag\T1_speed_30July\M20.DSG	7-1-2013	13:57:34	431124.000000	8622.480000	0.398438	-0.421875	-1.253906	0.305505	0.201835	0.722018	-40.985107	-1.373291	-12.145996
C:\cware\Projects\Whales\OpenTag\T1_speed_30July\M20.DSG	7-1-2013	13:57:34	431125.000000	8622.500000	0.652344	-0.316406	-1.289063	0.309174	0.191743	0.720183	-51.361084	-39.443970	-23.666382
C:\cware\Projects\Whales\OpenTag\T1_speed_30July\M20.DSG	7-1-2013	13:57:34	431126.000000	8622.520000	0.562500	-0.296875	-1.289063	0.314679	0.185321	0.722018	-56.610107	-44.631958	-25.344849
C:\cware\Projects\Whales\OpenTag\T1_speed_30July\M20.DSG	7-1-2013	13:57:34	431127.000000	8622.540000	0.539063	-0.261719	-1.359375	0.325688	0.170642	0.722936	-58.242798	-33.004761	-19.027710
C:\cware\Projects\Whales\OpenTag\T1_speed_30July\M20.DSG	7-1-2013	13:57:34	431128.000000	8622.560000	0.519531	-0.257813	-1.472656	0.329358	0.165138	0.722936	-38.436890	-44.555664	-25.527954
C:\cware\Projects\Whales\OpenTag\T1_speed_30July\M20.DSG	7-1-2013	13:57:34	431129.000000	8622.580000	0.300781	-0.257813	-1.449219	0.340367	0.156881	0.722018	-36.148071	-38.681030	-32.043457
C:\cware\Projects\Whales\OpenTag\T1_speed_30July\M20.DSG	7-1-2013	13:57:34	431130.000000	8622.600000	0.078125	-0.246094	-1.421875	0.345872	0.153211	0.722018	-43.502808	-44.586182	-32.409668
C:\cware\Projects\Whales\OpenTag\T1_speed_30July\M20.DSG	7-1-2013	13:57:34	431131.000000	8622.620000	0.011719	-0.335938	-1.382813	0.351376	0.143119	0.722018	-42.037964	-45.974731	-31.661987
C:\cware\Projects\Whales\OpenTag\T1_speed_30July\M20.DSG	7-1-2013	13:57:34	431132.000000	8622.640000	-0.089844	-0.355469	-1.464844	0.362385	0.137615	0.719266	-35.232544	-40.908813	-29.693604
C:\cware\Projects\Whales\OpenTag\T1_speed_30July\M20.DSG	7-1-2013	13:57:34	431133.000000	8622.660000	0.007813	-0.269531	-1.476563	0.366972	0.133945	0.720183	-23.696899	-41.168213	-27.832031
C:\cware\Projects\Whales\OpenTag\T1_speed_30July\M20.DSG	7-1-2013	13:57:34	431134.000000	8622.680000	-0.035156	-0.175781	-1.511719	0.376147	0.129358	0.718349	-12.817383	-41.168213	-23.269653
C:\cware\Projects\Whales\OpenTag\T1_speed_30July\M20.DSG	7-1-2013	13:57:34	431135.000000	8622.700000	-0.074219	-0.246094	-1.523438	0.381651	0.128440	0.717431	1.342773	-48.278809	-12.573242
C:\cware\Projects\Whales\OpenTag\T1_speed_30July\M20.DSG	7-1-2013	13:57:34	431136.000000	8622.720000	-0.148438	-0.328125	-1.472656	0.393578	0.131193	0.716514	-0.778198	-42.984009	-7.156372
C:\cware\Projects\Whales\OpenTag\T1_speed_30July\M20.DSG	7-1-2013	13:57:34	431137.000000	8622.740000	-0.183594	-0.375000	-1.449219	0.400000	0.132110	0.715596	2.822876	-52.307129	-1.937866
C:\cware\Projects\Whales\OpenTag\T1_speed_30July\M20.DSG	7-1-2013	13:57:34	431138.000000	8622.760000	-0.164063	-0.332031	-1.429688	0.411927	0.134862	0.714679	5.249023	-51.956177	4.302979
C:\cware\Projects\Whales\OpenTag\T1_speed_30July\M20.DSG	7-1-2013	13:57:34	431139.000000	8622.780000	-0.207031	-0.292969	-1.414063	0.418349	0.136697	0.711927	5.599976	-52.062988	-5.142212
C:\cware\Projects\Whales\OpenTag\T1_speed_30July\M20.DSG	7-1-2013	13:57:34	431140.000000	8622.800000	-0.179688	-0.300781	-1.378906	0.429358	0.142202	0.710092	17.517090	-42.434692	-9.628296
C:\cware\Projects\Whales\OpenTag\T1_speed_30July\M20.DSG	7-1-2013	13:57:34	431141.000000	8622.820000	-0.242188	-0.371094	-1.214844	0.433028	0.144037	0.709174	18.463135	-28.839111	-13.137817
C:\cware\Projects\Whales\OpenTag\T1_speed_30July\M20.DSG	7-1-2013	13:57:34	431142.000000	8622.840000	-0.292969	-0.289063	-1.207031	0.440367	0.148624	0.708257	14.816284	-31.723022	-9.246826
C:\cware\Projects\Whales\OpenTag\T1_speed_30July\M20.DSG	7-1-2013	13:57:34	431143.000000	8622.860000	-0.195313	-0.269531	-1.175781	0.443119	0.152294	0.706422	11.734009	-17.059326	-15.960693
C:\cware\Projects\Whales\OpenTag\T1_speed_30July\M20.DSG	7-1-2013	13:57:34	431144.000000	8622.880000	-0.085938	-0.273438	-1.218750	0.445872	0.157798	0.707339	21.896362	-19.943237	-18.646240
C:\cware\Projects\Whales\OpenTag\T1_speed_30July\M20.DSG	7-1-2013	13:57:34	431145.000000	8622.900000	0.042969	-0.234375	-1.121094	0.449541	0.160550	0.705505	13.839722	-28.961182	-1.022339
C:\cware\Projects\Whales\OpenTag\T1_speed_30July\M20.DSG	7-1-2013	13:57:34	431146.000000	8622.920000	-0.019531	-0.253906	-1.046875	0.452294	0.162385	0.704587	12.542725	-15.960693	11.993408
C:\cware\Projects\Whales\OpenTag\T1_speed_30July\M20.DSG	7-1-2013	13:57:34	431147.000000	8622.940000	0.031250	-0.250000	-1.101563	0.457798	0.169725	0.702752	19.531250	-18.783569	9.582520
C:\cware\Projects\Whales\OpenTag\T1_speed_30July\M20.DSG	7-1-2013	13:57:34	431148.000000	8622.960000	0.097656	-0.308594	-1.074219	0.459633	0.172477	0.702752	25.665283	-19.104004	0.259399
C:\cware\Projects\Whales\OpenTag\T1_speed_30July\M20.DSG	7-1-2013	13:57:34	431149.000000	8622.980000	0.058594	-0.398438	-1.031250	0.463303	0.180734	0.702752	20.492554	-4.974365	0.152588
C:\cware\Projects\Whales\OpenTag\T1_speed_30July\M20.DSG	7-1-2013	13:57:34	431150.000000	8623.000000	0.054688	-0.281250	-1.136719	0.464220	0.184404	0.701835	33.248901	-11.672974	-5.645752
C:\cware\Projects\Whales\OpenTag\T1_speed_30July\M20.DSG	7-1-2013	13:57:34	431151.000000	8623.020000	0.089844	-0.359375	-1.214844	0.466972	0.195413	0.700000	24.902344	-20.278931	-6.561279
C:\cware\Projects\Whales\OpenTag\T1_speed_30July\M20.DSG	7-1-2013	13:57:34	431152.000000	8623.040000	0.007813	-0.406250	-1.070313	0.469725	0.198165	0.699083	20.416260	-10.055542	-3.570557
C:\cware\Projects\Whales\OpenTag\T1_speed_30July\M20.DSG	7-1-2013	13:57:34	431153.000000	8623.060000	0.000000	-0.375000	-1.070313	0.472477	0.205505	0.698165	10.940552	-9.582520	-5.203247
C:\cware\Projects\Whales\OpenTag\T1_speed_30July\M20.DSG	7-1-2013	13:57:34	431154.000000	8623.080000	-0.019531	-0.390625	-1.066406	0.473394	0.208257	0.698165	6.454468	-20.141602	-5.035400
C:\cware\Projects\Whales\OpenTag\T1_speed_30July\M20.DSG	7-1-2013	13:57:34	431155.000000	8623.100000	0.121094	-0.394531	-1.093750	0.477982	0.211927	0.696330	12.222290	-28.991699	-12.145996
C:\cware\Projects\Whales\OpenTag\T1_speed_30July\M20.DSG	7-1-2013	13:57:34	431156.000000	8623.120000	0.121094	-0.394531	-1.093750	0.480734	0.212844	0.694495	12.481689	-13.458252	-14.282227
C:\cware\Projects\Whales\OpenTag\T1_speed_30July\M20.DSG	7-1-2013	13:57:34	431157.000000	8623.140000	-0.007813	-0.335938	-1.058594	0.483486	0.218349	0.693578	16.952515	-14.419556	-13.336182
C:\cware\Projects\Whales\OpenTag\T1_speed_30July\M20.DSG	7-1-2013	13:57:34	431158.000000	8623.160000	-0.007813	-0.335938	-1.058594	0.486239	0.221101	0.692661	23.574829	-16.708374	-11.642456
C:\cware\Projects\Whales\OpenTag\T1_speed_30July\M20.DSG	7-1-2013	13:57:34	431159.000000	8623.180000	0.007813	-0.464844	-1.003906	0.488991	0.226606	0.690826	18.676758	-9.521484	-12.725830
C:\cware\Projects\Whales\OpenTag\T1_speed_30July\M20.DSG	7-1-2013	13:57:34	431160.000000	8623.200000	0.015625	-0.460938	-1.007813	0.490826	0.231193	0.690826	19.821167	-15.563965	-17.288208
C:\cware\Projects\Whales\OpenTag\T1_speed_30July\M20.DSG	7-1-2013	13:57:34	431161.000000	8623.220000	0.015625	-0.437500	-1.078125	0.493578	0.235780	0.688073	20.172119	-15.365601	-12.771606
C:\cware\Projects\Whales\OpenTag\T1_speed_30July\M20.DSG	7-1-2013	13:57:34	431162.000000	8623.240000	-0.070313	-0.460938	-1.054688	0.496330	0.238532	0.687156	19.653320	-15.258789	-14.022827
C:\cware\Projects\Whales\OpenTag\T1_speed_30July\M20.DSG	7-1-2013	13:57:34	431163.000000	8623.260000	0.035156	-0.578125	-1.027344	0.500000	0.243119	0.684404	16.113281	-14.663696	-17.547607
C:\cware\Projects\Whales\OpenTag\T1_speed_30July\M20.DSG	7-1-2013	13:57:34	431164.000000	8623.280000	0.093750	-0.484375	-1.101563	0.501835	0.245872	0.683486	18.203735	-22.445679	-19.027710
C:\cware\Projects\Whales\OpenTag\T1_speed_30July\M20.DSG	7-1-2013	13:57:34	431165.000000	8623.300000	-0.128906	-0.457031	-1.050781	0.504587	0.252294	0.681651	15.380859	-2.822876	-18.768311
C:\cware\Projects\Whales\OpenTag\T1_speed_30July\M20.DSG	7-1-2013	13:57:34	431166.000000	8623.320000	-0.035156	-0.453125	-1.042969	0.506422	0.254128	0.681651	12.481689	-7.736206	-15.808105
C:\cware\Projects\Whales\OpenTag\T1_speed_30July\M20.DSG	7-1-2013	13:57:34	431167.000000	8623.340000	-0.109375	-0.468750	-0.968750	0.507339	0.256881	0.680734	15.060425	-1.098633	-11.749268
C:\cware\Projects\Whales\OpenTag\T1_speed_30July\M20.DSG	7-1-2013	13:57:34	431168.000000	8623.360000	-0.007813	-0.441406	-0.941406	0.506422	0.258716	0.679817	8.773804	-3.372192	-12.252808
C:\cware\Projects\Whales\OpenTag\T1_speed_30July\M20.DSG	7-1-2013	13:57:34	431169.000000	8623.380000	-0.023438	-0.453125	-0.980469	0.507339	0.260550	0.679817	4.791260	0.350952	-12.939453
C:\cware\Projects\Whales\OpenTag\T1_speed_30July\M20.DSG	7-1-2013	13:57:34	431170.000000	8623.400000	-0.023438	-0.511719	-0.945313	0.506422	0.263303	0.679817	8.544922	-6.622314	-15.625000
C:\cware\Projects\Whales\OpenTag\T1_speed_30July\M20.DSG	7-1-2013	13:57:34	431171.000000	8623.420000	-0.101563	-0.515625	-0.914063	0.506422	0.263303	0.678899	15.548706	6.713867	-15.121460
C:\cware\Projects\Whales\OpenTag\T1_speed_30July\M20.DSG	7-1-2013	13:57:34	431172.000000	8623.440000	-0.011719	-0.496094	-0.957031	0.504587	0.266972	0.678899	9.155273	-2.807617	-16.906738
C:\cware\Projects\Whales\OpenTag\T1_speed_30July\M20.DSG	7-1-2013	13:57:34	431173.000000	8623.460000	-0.058594	-0.546875	-0.957031	0.506422	0.267890	0.678899	5.264282	4.333496	-13.839722
C:\cware\Projects\Whales\OpenTag\T1_speed_30July\M20.DSG	7-1-2013	13:57:34	431174.000000	8623.480000	-0.046875	-0.562500	-0.933594	0.505505	0.269725	0.677982	8.758545	-1.770020	-13.488770
C:\cware\Projects\Whales\OpenTag\T1_speed_30July\M20.DSG	7-1-2013	13:57:34	431175.000000	8623.500000	-0.078125	-0.542969	-0.933594	0.506422	0.271560	0.677982	14.816284	12.802124	-13.854980
C:\cware\Projects\Whales\OpenTag\T1_speed_30July\M20.DSG	7-1-2013	13:57:34	431176.000000	8623.520000	0.011719	-0.500000	-0.980469	0.505505	0.273394	0.677064	5.752563	-1.342773	-16.769409
C:\cware\Projects\Whales\OpenTag\T1_speed_30July\M20.DSG	7-1-2013	13:57:34	431177.000000	8623.540000	-0.050781	-0.527344	-1.050781	0.505505	0.275229	0.677982	12.603760	-1.922607	-17.288208
C:\cware\Projects\Whales\OpenTag\T1_speed_30July\M20.DSG	7-1-2013	13:57:34	431178.000000	8623.560000	0.000000	-0.558594	-1.023438	0.507339	0.278899	0.676147	10.406494	-7.659912	-16.921997
C:\cware\Projects\Whales\OpenTag\T1_speed_30July\M20.DSG	7-1-2013	13:57:34	431179.000000	8623.580000	-0.046875	-0.550781	-0.988281	0.508257	0.278899	0.675229	5.828857	-5.081177	-14.892578
C:\cware\Projects\Whales\OpenTag\T1_speed_30July\M20.DSG	7-1-2013	13:57:34	431180.000000	8623.600000	0.023438	-0.582031	-1.015625	0.510092	0.281651	0.675229	5.447388	-1.113892	-18.783569
C:\cware\Projects\Whales\OpenTag\T1_speed_30July\M20.DSG	7-1-2013	13:57:34	431181.000000	8623.620000	-0.011719	-0.546875	-1.074219	0.511009	0.282569	0.674312	3.021240	-11.489868	-20.690918
C:\cware\Projects\Whales\OpenTag\T1_speed_30July\M20.DSG	7-1-2013	13:57:34	431182.000000	8623.640000	0.039063	-0.503906	-1.078125	0.512844	0.283486	0.673394	6.027222	-10.833740	-21.606445
C:\cware\Projects\Whales\OpenTag\T1_speed_30July\M20.DSG	7-1-2013	13:57:34	431183.000000	8623.660000	-0.042969	-0.566406	-1.003906	0.515596	0.284404	0.671560	6.576538	-25.558472	-18.753052
C:\cware\Projects\Whales\OpenTag\T1_speed_30July\M20.DSG	7-1-2013	13:57:34	431184.000000	8623.680000	-0.070313	-0.535156	-1.007813	0.519266	0.286239	0.669725	5.905151	-15.335083	-14.877319
C:\cware\Projects\Whales\OpenTag\T1_speed_30July\M20.DSG	7-1-2013	13:57:34	431185.000000	8623.700000	-0.054688	-0.554688	-1.007813	0.523853	0.287156	0.666972	3.265381	-28.717041	-16.235352
C:\cware\Projects\Whales\OpenTag\T1_speed_30July\M20.DSG	7-1-2013	13:57:34	431186.000000	8623.720000	-0.214844	-0.535156	-1.015625	0.527523	0.288073	0.666055	8.728027	-8.255005	-23.040771
C:\cware\Projects\Whales\OpenTag\T1_speed_30July\M20.DSG	7-1-2013	13:57:34	431187.000000	8623.740000	-0.089844	-0.515625	-1.066406	0.532110	0.290826	0.663303	18.692017	-19.134521	-27.786255
C:\cware\Projects\Whales\OpenTag\T1_speed_30July\M20.DSG	7-1-2013	13:57:34	431188.000000	8623.760000	-0.070313	-0.558594	-1.058594	0.533028	0.292661	0.662385	16.693115	-25.527954	-28.732300
C:\cware\Projects\Whales\OpenTag\T1_speed_30July\M20.DSG	7-1-2013	13:57:34	431189.000000	8623.780000	-0.066406	-0.667969	-1.035156	0.538532	0.295413	0.658716	16.357422	-21.820068	-25.588989
C:\cware\Projects\Whales\OpenTag\T1_speed_30July\M20.DSG	7-1-2013	13:57:34	431190.000000	8623.800000	-0.015625	-0.664063	-1.039063	0.543119	0.296330	0.655963	12.039185	-32.760620	-29.296875
C:\cware\Projects\Whales\OpenTag\T1_speed_30July\M20.DSG	7-1-2013	13:57:34	431191.000000	8623.820000	-0.160156	-0.714844	-0.980469	0.551376	0.298165	0.652294	13.427734	-24.703979	-33.004761
C:\cware\Projects\Whales\OpenTag\T1_speed_30July\M20.DSG	7-1-2013	13:57:34	431192.000000	8623.840000	-0.148438	-0.691406	-1.015625	0.554128	0.300917	0.650459	10.711670	-27.343750	-29.800415
C:\cware\Projects\Whales\OpenTag\T1_speed_30July\M20.DSG	7-1-2013	13:57:34	431193.000000	8623.860000	-0.046875	-0.652344	-1.085938	0.562385	0.302752	0.645872	5.264282	-36.270142	-24.139404
C:\cware\Projects\Whales\OpenTag\T1_speed_30July\M20.DSG	7-1-2013	13:57:34	431194.000000	8623.880000	-0.128906	-0.652344	-1.023438	0.566055	0.300917	0.644037	5.554199	-26.840210	-25.344849
C:\cware\Projects\Whales\OpenTag\T1_speed_30July\M20.DSG	7-1-2013	13:57:34	431195.000000	8623.900000	-0.167969	-0.648438	-1.023438	0.571560	0.300000	0.639450	1.892090	-19.409180	-24.826050
C:\cware\Projects\Whales\OpenTag\T1_speed_30July\M20.DSG	7-1-2013	13:57:34	431196.000000	8623.920000	-0.207031	-0.636719	-1.007813	0.575229	0.301835	0.639450	3.723145	-20.309448	-26.550293
C:\cware\Projects\Whales\OpenTag\T1_speed_30July\M20.DSG	7-1-2013	13:57:34	431197.000000	8623.940000	-0.214844	-0.636719	-0.945313	0.579817	0.300917	0.635780	3.387451	-18.905640	-26.519775
C:\cware\Projects\Whales\OpenTag\T1_speed_30July\M20.DSG	7-1-2013	13:57:34	431198.000000	8623.960000	-0.214844	-0.636719	-0.945313	0.582569	0.300000	0.634862	1.831055	-21.163940	-24.276733
C:\cware\Projects\Whales\OpenTag\T1_speed_30July\M20.DSG	7-1-2013	13:57:34	431199.000000	8623.980000	-0.230469	-0.621094	-0.992188	0.587156	0.299083	0.632110	4.669189	-25.482178	-24.688721
C:\cware\Projects\Whales\OpenTag\T1_speed_30July\M20.DSG	7-1-2013	13:57:34	431200.000000	8624.000000	-0.175781	-0.609375	-1.011719	0.590826	0.299083	0.629358	2.838135	-24.276733	-24.658203
C:\cware\Projects\Whales\OpenTag\T1_speed_30July\M20.DSG	7-1-2013	13:57:34	431201.000000	8624.020000	-0.218750	-0.566406	-1.050781	0.595413	0.299083	0.625688	6.942749	-18.859863	-22.201538
C:\cware\Projects\Whales\OpenTag\T1_speed_30July\M20.DSG	7-1-2013	13:57:34	431202.000000	8624.040000	-0.183594	-0.589844	-1.039063	0.597248	0.299083	0.625688	-0.015259	-29.479980	-22.048950
C:\cware\Projects\Whales\OpenTag\T1_speed_30July\M20.DSG	7-1-2013	13:57:34	431203.000000	8624.060000	-0.312500	-0.554688	-1.027344	0.600917	0.295413	0.622936	-0.457764	-18.554688	-22.445679
C:\cware\Projects\Whales\OpenTag\T1_speed_30July\M20.DSG	7-1-2013	13:57:34	431204.000000	8624.080000	-0.230469	-0.601563	-1.027344	0.604587	0.294495	0.622018	-2.899170	-19.882202	-20.431519
C:\cware\Projects\Whales\OpenTag\T1_speed_30July\M20.DSG	7-1-2013	13:57:34	431205.000000	8624.100000	-0.281250	-0.601563	-1.007813	0.607339	0.294495	0.620183	-2.136230	-19.470215	-22.598267
C:\cware\Projects\Whales\OpenTag\T1_speed_30July\M20.DSG	7-1-2013	13:57:34	431206.000000	8624.120000	-0.320313	-0.636719	-0.964844	0.613761	0.293578	0.615596	-5.508423	-22.445679	-24.673462
C:\cware\Projects\Whales\OpenTag\T1_speed_30July\M20.DSG	7-1-2013	13:57:34	431207.000000	8624.140000	-0.382813	-0.621094	-0.984375	0.617431	0.291743	0.614679	-1.098633	-16.784668	-27.832031
C:\cware\Projects\Whales\OpenTag\T1_speed_30July\M20.DSG	7-1-2013	13:57:34	431208.000000	8624.160000	-0.332031	-0.675781	-0.957031	0.622936	0.289908	0.610092	-2.655029	-22.735596	-27.862549
C:\cware\Projects\Whales\OpenTag\T1_speed_30July\M20.DSG	7-1-2013	13:57:34	431209.000000	8624.180000	-0.359375	-0.636719	-0.906250	0.625688	0.288991	0.608257	-3.753662	-21.545410	-25.527954
C:\cware\Projects\Whales\OpenTag\T1_speed_30July\M20.DSG	7-1-2013	13:57:34	431210.000000	8624.200000	-0.359375	-0.640625	-0.914063	0.630275	0.285321	0.605505	-0.686646	-17.715454	-25.924683
C:\cware\Projects\Whales\OpenTag\T1_speed_30July\M20.DSG	7-1-2013	13:57:34	431211.000000	8624.220000	-0.339844	-0.632813	-0.886719	0.633028	0.286239	0.604587	1.251221	-23.620605	-27.084351
C:\cware\Projects\Whales\OpenTag\T1_speed_30July\M20.DSG	7-1-2013	13:57:34	431212.000000	8624.240000	-0.367188	-0.632813	-0.878906	0.638532	0.282569	0.600000	-1.815796	-23.941040	-25.634766
C:\cware\Projects\Whales\OpenTag\T1_speed_30July\M20.DSG	7-1-2013	13:57:34	431213.000000	8624.260000	-0.394531	-0.628906	-0.875000	0.639450	0.281651	0.598165	-3.585815	-19.454956	-23.269653
C:\cware\Projects\Whales\OpenTag\T1_speed_30July\M20.DSG	7-1-2013	13:57:34	431214.000000	8624.280000	-0.402344	-0.566406	-0.910156	0.644037	0.278899	0.595413	-2.151489	-14.602661	-20.416260
C:\cware\Projects\Whales\OpenTag\T1_speed_30July\M20.DSG	7-1-2013	13:57:34	431215.000000	8624.300000	-0.398438	-0.535156	-0.871094	0.645872	0.277064	0.596330	-11.947632	-10.879517	-20.172119
C:\cware\Projects\Whales\OpenTag\T1_speed_30July\M20.DSG	7-1-2013	13:57:34	431216.000000	8624.320000	-0.425781	-0.527344	-0.863281	0.648624	0.273394	0.593578	-11.581421	-6.088257	-17.333984
C:\cware\Projects\Whales\OpenTag\T1_speed_30July\M20.DSG	7-1-2013	13:57:34	431217.000000	8624.340000	-0.402344	-0.515625	-0.863281	0.648624	0.271560	0.593578	-12.817383	-2.151489	-18.844604
C:\cware\Projects\Whales\OpenTag\T1_speed_30July\M20.DSG	7-1-2013	13:57:34	431218.000000	8624.360000	-0.414063	-0.492188	-0.867188	0.649541	0.268807	0.593578	-10.437012	-4.089355	-16.815186
C:\cware\Projects\Whales\OpenTag\T1_speed_30July\M20.DSG	7-1-2013	13:57:34	431219.000000	8624.380000	-0.476563	-0.484375	-0.898438	0.650459	0.267890	0.592661	-5.233765	1.724243	-18.905640
C:\cware\Projects\Whales\OpenTag\T1_speed_30July\M20.DSG	7-1-2013	13:57:34	431220.000000	8624.400000	-0.468750	-0.468750	-0.882813	0.652294	0.266972	0.592661	2.349854	9.399414	-18.539429
C:\cware\Projects\Whales\OpenTag\T1_speed_30July\M20.DSG	7-1-2013	13:57:34	431221.000000	8624.420000	-0.429688	-0.507813	-0.832031	0.650459	0.265138	0.593578	-2.395630	6.515503	-15.686035
C:\cware\Projects\Whales\OpenTag\T1_speed_30July\M20.DSG	7-1-2013	13:57:34	431222.000000	8624.440000	-0.468750	-0.554688	-0.828125	0.648624	0.265138	0.594495	0.534058	3.326416	-16.571045
C:\cware\Projects\Whales\OpenTag\T1_speed_30July\M20.DSG	7-1-2013	13:57:34	431223.000000	8624.460000	-0.472656	-0.515625	-0.832031	0.648624	0.264220	0.594495	3.967285	3.448486	-17.807007
C:\cware\Projects\Whales\OpenTag\T1_speed_30July\M20.DSG	7-1-2013	13:57:34	431224.000000	8624.480000	-0.468750	-0.539063	-0.800781	0.648624	0.262385	0.596330	-0.595093	4.150391	-16.586304
C:\cware\Projects\Whales\OpenTag\T1_speed_30July\M20.DSG	7-1-2013	13:57:34	431225.000000	8624.500000	-0.527344	-0.558594	-0.785156	0.646789	0.262385	0.597248	1.571655	10.650635	-19.897461
C:\cware\Projects\Whales\OpenTag\T1_speed_30July\M20.DSG	7-1-2013	13:57:34	431226.000000	8624.520000	-0.421875	-0.531250	-0.804688	0.646789	0.260550	0.597248	7.644653	5.905151	-20.309448
C:\cware\Projects\Whales\OpenTag\T1_speed_30July\M20.DSG	7-1-2013	13:57:34	431227.000000	8624.540000	-0.429688	-0.523438	-0.792969	0.646789	0.260550	0.597248	7.385254	0.854492	-21.301270
C:\cware\Projects\Whales\OpenTag\T1_speed_30July\M20.DSG	7-1-2013	13:57:34	431228.000000	8624.560000	-0.523438	-0.597656	-0.808594	0.645872	0.260550	0.598165	5.538940	11.749268	-20.843506
C:\cware\Projects\Whales\OpenTag\T1_speed_30July\M20.DSG	7-1-2013	13:57:34	431229.000000	8624.580000	-0.433594	-0.585938	-0.812500	0.644037	0.260550	0.600000	6.179810	11.642456	-22.125244
C:\cware\Projects\Whales\OpenTag\T1_speed_30July\M20.DSG	7-1-2013	13:57:34	431230.000000	8624.600000	-0.410156	-0.550781	-0.777344	0.643119	0.259633	0.600000	3.875732	3.677368	-24.108887
C:\cware\Projects\Whales\OpenTag\T1_speed_30July\M20.DSG	7-1-2013	13:57:34	431231.000000	8624.620000	-0.480469	-0.550781	-0.777344	0.644037	0.259633	0.600917	5.233765	7.659912	-24.002075
C:\cware\Projects\Whales\OpenTag\T1_speed_30July\M20.DSG	7-1-2013	13:57:34	431232.000000	8624.640000	-0.417969	-0.554688	-0.812500	0.643119	0.258716	0.599083	3.234863	10.482788	-23.300171
C:\cware\Projects\Whales\OpenTag\T1_speed_30July\M20.DSG	7-1-2013	13:57:34	431233.000000	8624.660000	-0.484375	-0.593750	-0.773438	0.642202	0.256881	0.601835	-2.365112	7.797241	-20.492554
C:\cware\Projects\Whales\OpenTag\T1_speed_30July\M20.DSG	7-1-2013	13:57:34	431234.000000	8624.680000	-0.457031	-0.613281	-0.820313	0.642202	0.255963	0.600917	-2.716064	-0.350952	-23.254395
C:\cware\Projects\Whales\OpenTag\T1_speed_30July\M20.DSG	7-1-2013	13:57:34	431235.000000	8624.700000	-0.492188	-0.613281	-0.789063	0.641284	0.254128	0.602752	0.045776	7.781982	-18.341064
C:\cware\Projects\Whales\OpenTag\T1_speed_30July\M20.DSG	7-1-2013	13:57:34	431236.000000	8624.720000	-0.437500	-0.566406	-0.863281	0.639450	0.252294	0.602752	-4.760742	2.182007	-20.950317
C:\cware\Projects\Whales\OpenTag\T1_speed_30July\M20.DSG	7-1-2013	13:57:34	431237.000000	8624.740000	-0.421875	-0.554688	-0.828125	0.638532	0.248624	0.603670	-5.126953	9.963989	-16.784668
C:\cware\Projects\Whales\OpenTag\T1_speed_30July\M20.DSG	7-1-2013	13:57:34	431238.000000	8624.760000	-0.421875	-0.554688	-0.828125	0.637615	0.248624	0.604587	-9.048462	10.345459	-13.366699
C:\cware\Projects\Whales\OpenTag\T1_speed_30July\M20.DSG	7-1-2013	13:57:34	431239.000000	8624.780000	-0.398438	-0.566406	-0.824219	0.633945	0.244954	0.608257	-11.810303	5.844116	-14.312744
C:\cware\Projects\Whales\OpenTag\T1_speed_30July\M20.DSG	7-1-2013	13:57:34	431240.000000	8624.800000	-0.394531	-0.562500	-0.886719	0.634862	0.244037	0.609174	-13.092041	5.264282	-11.520386
C:\cware\Projects\Whales\OpenTag\T1_speed_30July\M20.DSG	7-1-2013	13:57:34	431241.000000	8624.820000	-0.382813	-0.558594	-0.914063	0.633028	0.241284	0.610092	-16.448975	5.615234	-8.361816
C:\cware\Projects\Whales\OpenTag\T1_speed_30July\M20.DSG	7-1-2013	13:57:34	431242.000000	8624.840000	-0.402344	-0.566406	-0.910156	0.633028	0.238532	0.610092	-14.511108	5.111694	-12.664795
C:\cware\Projects\Whales\OpenTag\T1_speed_30July\M20.DSG	7-1-2013	13:57:34	431243.000000	8624.860000	-0.378906	-0.570313	-0.886719	0.632110	0.236697	0.611009	-17.684937	-0.152588	-11.871338
C:\cware\Projects\Whales\OpenTag\T1_speed_30July\M20.DSG	7-1-2013	13:57:34	431244.000000	8624.880000	-0.371094	-0.636719	-0.875000	0.633028	0.233945	0.611009	-17.593384	-4.867554	-15.060425
C:\cware\Projects\Whales\OpenTag\T1_speed_30July\M20.DSG	7-1-2013	13:57:34	431245.000000	8624.900000	-0.414063	-0.621094	-0.917969	0.633945	0.232110	0.610092	-22.323608	-10.543823	-9.460449
C:\cware\Projects\Whales\OpenTag\T1_speed_30July\M20.DSG	7-1-2013	13:57:34	431246.000000	8624.920000	-0.386719	-0.554688	-0.921875	0.635780	0.227523	0.608257	-32.165527	-11.596680	-4.608154
C:\cware\Projects\Whales\OpenTag\T1_speed_30July\M20.DSG	7-1-2013	13:57:34	431247.000000	8624.940000	-0.339844	-0.417969	-0.910156	0.636697	0.222936	0.608257	-28.518677	-21.636963	-4.669189
C:\cware\Projects\Whales\OpenTag\T1_speed_30July\M20.DSG	7-1-2013	13:57:34	431248.000000	8624.960000	-0.433594	-0.390625	-0.945313	0.641284	0.217431	0.607339	-28.747559	-22.628784	-3.662109
C:\cware\Projects\Whales\OpenTag\T1_speed_30July\M20.DSG	7-1-2013	13:57:34	431249.000000	8624.980000	-0.429688	-0.390625	-0.933594	0.642202	0.216514	0.605505	-23.605347	-23.422241	-8.224487
C:\cware\Projects\Whales\OpenTag\T1_speed_30July\M20.DSG	7-1-2013	13:57:34	431250.000000	8625.000000	-0.429688	-0.355469	-0.949219	0.646789	0.211009	0.601835	-20.462036	-27.084351	-13.122559
C:\cware\Projects\Whales\OpenTag\T1_speed_30July\M20.DSG	7-1-2013	13:57:34	431251.000000	8625.020000	-0.523438	-0.382813	-0.988281	0.649541	0.207339	0.600000	-27.160645	-20.904541	-9.719849
C:\cware\Projects\Whales\OpenTag\T1_speed_30July\M20.DSG	7-1-2013	13:57:34	431252.000000	8625.040000	-0.554688	-0.292969	-0.984375	0.652294	0.200917	0.598165	-32.852173	-5.935669	-4.531860
C:\cware\Projects\Whales\OpenTag\T1_speed_30July\M20.DSG	7-1-2013	13:57:34	431253.000000	8625.060000	-0.371094	-0.328125	-0.984375	0.653211	0.199083	0.598165	-28.289795	-9.597778	-1.358032
C:\cware\Projects\Whales\OpenTag\T1_speed_30July\M20.DSG	7-1-2013	13:57:34	431254.000000	8625.080000	-0.339844	-0.429688	-1.031250	0.652294	0.192661	0.598165	-38.360596	-18.783569	-4.776001
C:\cware\Projects\Whales\OpenTag\T1_speed_30July\M20.DSG	7-1-2013	13:57:34	431255.000000	8625.100000	-0.207031	-0.429688	-1.058594	0.657798	0.189908	0.595413	-36.972046	-31.402588	-4.730225
C:\cware\Projects\Whales\OpenTag\T1_speed_30July\M20.DSG	7-1-2013	13:57:34	431256.000000	8625.120000	-0.179688	-0.382813	-1.011719	0.659633	0.187156	0.591743	-25.634766	-37.094116	-3.860474
C:\cware\Projects\Whales\OpenTag\T1_speed_30July\M20.DSG	7-1-2013	13:57:34	431257.000000	8625.140000	-0.375000	-0.312500	-0.917969	0.667890	0.182569	0.586239	-27.664185	-29.251099	-4.135132
C:\cware\Projects\Whales\OpenTag\T1_speed_30July\M20.DSG	7-1-2013	13:57:34	431258.000000	8625.160000	-0.441406	-0.316406	-0.910156	0.670642	0.179817	0.582569	-28.396606	-29.190063	-8.041382
C:\cware\Projects\Whales\OpenTag\T1_speed_30July\M20.DSG	7-1-2013	13:57:34	431259.000000	8625.180000	-0.480469	-0.355469	-0.882813	0.677064	0.176147	0.577064	-29.129028	-29.830933	-15.609741
C:\cware\Projects\Whales\OpenTag\T1_speed_30July\M20.DSG	7-1-2013	13:57:34	431260.000000	8625.200000	-0.421875	-0.363281	-0.925781	0.677982	0.171560	0.574312	-34.606934	-35.797119	-17.410278
C:\cware\Projects\Whales\OpenTag\T1_speed_30July\M20.DSG	7-1-2013	13:57:34	431261.000000	8625.220000	-0.503906	-0.398438	-0.910156	0.685321	0.164220	0.569725	-35.400391	-24.261475	-6.912231
C:\cware\Projects\Whales\OpenTag\T1_speed_30July\M20.DSG	7-1-2013	13:57:34	431262.000000	8625.240000	-0.527344	-0.406250	-0.820313	0.687156	0.161468	0.567890	-35.110474	-18.905640	4.180908
C:\cware\Projects\Whales\OpenTag\T1_speed_30July\M20.DSG	7-1-2013	13:57:34	431263.000000	8625.260000	-0.585938	-0.351563	-0.710938	0.688991	0.156881	0.563303	-34.576416	-4.531860	13.198853
C:\cware\Projects\Whales\OpenTag\T1_speed_30July\M20.DSG	7-1-2013	13:57:34	431264.000000	8625.280000	-0.605469	-0.332031	-0.687500	0.689908	0.155046	0.563303	-39.840698	-3.204346	11.993408
C:\cware\Projects\Whales\OpenTag\T1_speed_30July\M20.DSG	7-1-2013	13:57:34	431265.000000	8625.300000	-0.710938	-0.238281	-0.695313	0.688073	0.151376	0.564220	-36.956787	9.307861	9.231567
C:\cware\Projects\Whales\OpenTag\T1_speed_30July\M20.DSG	7-1-2013	13:57:34	431266.000000	8625.320000	-0.679688	-0.218750	-0.664063	0.686239	0.149541	0.564220	-26.168823	17.639160	5.981445
C:\cware\Projects\Whales\OpenTag\T1_speed_30July\M20.DSG	7-1-2013	13:57:34	431267.000000	8625.340000	-0.683594	-0.285156	-0.710938	0.683486	0.147706	0.566972	-13.214111	24.887085	4.547119
C:\cware\Projects\Whales\OpenTag\T1_speed_30July\M20.DSG	7-1-2013	13:57:34	431268.000000	8625.360000	-0.691406	-0.355469	-0.695313	0.681651	0.147706	0.569725	-7.080078	31.066895	8.377075
C:\cware\Projects\Whales\OpenTag\T1_speed_30July\M20.DSG	7-1-2013	13:57:34	431269.000000	8625.380000	-0.601563	-0.417969	-0.671875	0.675229	0.147706	0.576147	-25.421143	33.691406	11.550903
C:\cware\Projects\Whales\OpenTag\T1_speed_30July\M20.DSG	7-1-2013	13:57:34	431270.000000	8625.400000	-0.644531	-0.437500	-0.656250	0.670642	0.146789	0.578899	-32.196045	46.096802	16.464233
C:\cware\Projects\Whales\OpenTag\T1_speed_30July\M20.DSG	7-1-2013	13:57:34	431271.000000	8625.420000	-0.585938	-0.390625	-0.691406	0.661468	0.142202	0.586239	-43.548584	62.103271	12.863159
C:\cware\Projects\Whales\OpenTag\T1_speed_30July\M20.DSG	7-1-2013	13:57:34	431272.000000	8625.440000	-0.628906	-0.332031	-0.660156	0.655963	0.142202	0.592661	-30.029297	47.225952	20.385742
C:\cware\Projects\Whales\OpenTag\T1_speed_30July\M20.DSG	7-1-2013	13:57:34	431273.000000	8625.460000	-0.425781	-0.296875	-0.707031	0.649541	0.140367	0.606422	-38.299561	30.548096	34.729004
C:\cware\Projects\Whales\OpenTag\T1_speed_30July\M20.DSG	7-1-2013	13:57:34	431274.000000	8625.480000	-0.554688	-0.246094	-0.671875	0.645872	0.138532	0.602752	-48.553467	48.629761	39.825439
C:\cware\Projects\Whales\OpenTag\T1_speed_30July\M20.DSG	7-1-2013	13:57:34	431275.000000	8625.500000	-0.453125	-0.316406	-0.648438	0.635780	0.136697	0.609174	-44.128418	57.495117	35.491943
C:\cware\Projects\Whales\OpenTag\T1_speed_30July\M20.DSG	7-1-2013	13:57:34	431276.000000	8625.520000	-0.386719	-0.359375	-0.710938	0.631193	0.134862	0.614679	-36.895752	47.027588	17.059326
C:\cware\Projects\Whales\OpenTag\T1_speed_30July\M20.DSG	7-1-2013	13:57:34	431277.000000	8625.540000	-0.160156	-0.218750	-0.769531	0.626606	0.127523	0.617431	-34.210205	47.836304	6.149292
C:\cware\Projects\Whales\OpenTag\T1_speed_30July\M20.DSG	7-1-2013	13:57:34	431278.000000	8625.560000	-0.160156	-0.218750	-0.769531	0.616514	0.125688	0.623853	-28.594971	44.113159	-5.310059
C:\cware\Projects\Whales\OpenTag\T1_speed_30July\M20.DSG	7-1-2013	13:57:34	431279.000000	8625.580000	-0.179688	-0.167969	-0.769531	0.612844	0.123853	0.625688	-18.447876	33.508301	-8.407593
C:\cware\Projects\Whales\OpenTag\T1_speed_30July\M20.DSG	7-1-2013	13:57:34	431280.000000	8625.600000	-0.179688	-0.167969	-0.769531	0.605505	0.119266	0.630275	-10.757446	36.239624	5.508423
C:\cware\Projects\Whales\OpenTag\T1_speed_30July\M20.DSG	7-1-2013	13:57:34	431281.000000	8625.620000	-0.128906	-0.355469	-0.957031	0.602752	0.119266	0.632110	8.026123	30.380249	11.123657
C:\cware\Projects\Whales\OpenTag\T1_speed_30July\M20.DSG	7-1-2013	13:57:34	431282.000000	8625.640000	-0.191406	-0.410156	-1.027344	0.594495	0.125688	0.636697	17.745972	34.713745	2.960205
C:\cware\Projects\Whales\OpenTag\T1_speed_30July\M20.DSG	7-1-2013	13:57:34	431283.000000	8625.660000	-0.234375	-0.375000	-1.242188	0.589908	0.129358	0.640367	21.713257	30.532837	-11.260986
C:\cware\Projects\Whales\OpenTag\T1_speed_30July\M20.DSG	7-1-2013	13:57:34	431284.000000	8625.680000	-0.136719	-0.277344	-1.242188	0.583486	0.132110	0.644954	11.962891	39.474487	-10.513306
C:\cware\Projects\Whales\OpenTag\T1_speed_30July\M20.DSG	7-1-2013	13:57:34	431285.000000	8625.700000	-0.199219	-0.054688	-1.031250	0.578899	0.133028	0.647706	-20.553589	22.048950	-8.163452
C:\cware\Projects\Whales\OpenTag\T1_speed_30July\M20.DSG	7-1-2013	13:57:34	431286.000000	8625.720000	-0.640625	0.179688	-1.011719	0.573394	0.132110	0.650459	23.666382	19.836426	-11.672974
C:\cware\Projects\Whales\OpenTag\T1_speed_30July\M20.DSG	7-1-2013	13:57:34	431287.000000	8625.740000	-0.449219	0.050781	-1.031250	0.571560	0.138532	0.652294	73.013306	-0.427246	-21.667480
C:\cware\Projects\Whales\OpenTag\T1_speed_30July\M20.DSG	7-1-2013	13:57:34	431288.000000	8625.760000	-0.175781	0.117188	-1.011719	0.568807	0.154128	0.652294	67.871094	19.668579	0.366211
C:\cware\Projects\Whales\OpenTag\T1_speed_30July\M20.DSG	7-1-2013	13:57:34	431289.000000	8625.780000	-0.179688	0.167969	-1.265625	0.566055	0.165138	0.655046	112.365723	30.822754	30.654907
C:\cware\Projects\Whales\OpenTag\T1_speed_30July\M20.DSG	7-1-2013	13:57:34	431290.000000	8625.800000	-0.109375	0.316406	-1.277344	0.562385	0.200000	0.656881	128.982544	-7.446289	39.993286
C:\cware\Projects\Whales\OpenTag\T1_speed_30July\M20.DSG	7-1-2013	13:57:34	431291.000000	8625.820000	-0.101563	0.148438	-0.953125	0.563303	0.219266	0.653211	99.609375	-33.981323	53.573608
C:\cware\Projects\Whales\OpenTag\T1_speed_30July\M20.DSG	7-1-2013	13:57:34	431292.000000	8625.840000	-0.101563	-0.097656	-0.734375	0.566972	0.234862	0.649541	60.882568	-54.321289	56.564331
C:\cware\Projects\Whales\OpenTag\T1_speed_30July\M20.DSG	7-1-2013	13:57:34	431293.000000	8625.860000	0.117188	-0.648438	-0.898438	0.577064	0.259633	0.639450	99.792480	-96.023560	39.367676
C:\cware\Projects\Whales\OpenTag\T1_speed_30July\M20.DSG	7-1-2013	13:57:34	431294.000000	8625.880000	0.335938	-1.089844	-1.355469	0.587156	0.276147	0.629358	156.112671	-155.242920	29.891968
C:\cware\Projects\Whales\OpenTag\T1_speed_30July\M20.DSG	7-1-2013	13:57:34	431295.000000	8625.900000	0.277344	-1.070313	-1.261719	0.615596	0.311927	0.600917	52.505493	-160.720825	49.057007
C:\cware\Projects\Whales\OpenTag\T1_speed_30July\M20.DSG	7-1-2013	13:57:34	431296.000000	8625.920000	-0.160156	-1.109375	-1.179688	0.630275	0.322936	0.587156	34.439087	-112.045288	68.588257
C:\cware\Projects\Whales\OpenTag\T1_speed_30July\M20.DSG	7-1-2013	13:57:34	431297.000000	8625.940000	-0.542969	-0.597656	-1.554688	0.644037	0.340367	0.569725	0.915527	-75.897217	67.321777
C:\cware\Projects\Whales\OpenTag\T1_speed_30July\M20.DSG	7-1-2013	13:57:34	431298.000000	8625.960000	-0.710938	-0.109375	-0.996094	0.648624	0.345872	0.564220	-24.337769	-96.054077	65.811157
C:\cware\Projects\Whales\OpenTag\T1_speed_30July\M20.DSG	7-1-2013	13:57:34	431299.000000	8625.980000	-0.414063	-0.632813	-0.789063	0.661468	0.355046	0.547706	21.026611	-137.527466	40.802002
C:\cware\Projects\Whales\OpenTag\T1_speed_30July\M20.DSG	7-1-2013	13:57:34	431300.000000	8626.000000	-0.281250	-1.156250	-1.250000	0.671560	0.363303	0.533945	38.253784	-133.117676	57.281494
C:\cware\Projects\Whales\OpenTag\T1_speed_30July\M20.DSG	7-1-2013	13:57:34	431301.000000	8626.020000	-0.949219	-1.460938	-0.773438	0.685321	0.379817	0.511927	-49.407959	-99.472046	105.255127
C:\cware\Projects\Whales\OpenTag\T1_speed_30July\M20.DSG	7-1-2013	13:57:34	431302.000000	8626.040000	-1.796875	-0.734375	-0.593750	0.684404	0.385321	0.510092	-143.066406	-31.814575	131.042480
C:\cware\Projects\Whales\OpenTag\T1_speed_30July\M20.DSG	7-1-2013	13:57:34	431303.000000	8626.060000	-1.433594	-0.300781	-0.195313	0.678899	0.374312	0.523853	-229.354858	-58.731079	81.558228
C:\cware\Projects\Whales\OpenTag\T1_speed_30July\M20.DSG	7-1-2013	13:57:34	431304.000000	8626.080000	-0.546875	-0.539063	-0.277344	0.678899	0.361468	0.530275	-184.127808	-3.631592	51.422119
C:\cware\Projects\Whales\OpenTag\T1_speed_30July\M20.DSG	7-1-2013	13:57:34	431305.000000	8626.100000	-0.808594	-0.257813	-0.480469	0.666055	0.347706	0.550459	-84.808350	178.588867	40.267944
C:\cware\Projects\Whales\OpenTag\T1_speed_30July\M20.DSG	7-1-2013	13:57:34	431306.000000	8626.120000	-1.171875	-0.042969	-0.167969	0.644954	0.338532	0.572477	-122.161865	195.053101	9.429932
C:\cware\Projects\Whales\OpenTag\T1_speed_30July\M20.DSG	7-1-2013	13:57:34	431307.000000	8626.140000	0.281250	-0.367188	-0.781250	0.622018	0.303670	0.601835	-197.494507	29.556274	1.831055
C:\cware\Projects\Whales\OpenTag\T1_speed_30July\M20.DSG	7-1-2013	13:57:34	431308.000000	8626.160000	0.394531	-0.406250	-0.910156	0.620183	0.286239	0.606422	-172.973633	13.626099	31.173706
C:\cware\Projects\Whales\OpenTag\T1_speed_30July\M20.DSG	7-1-2013	13:57:34	431309.000000	8626.180000	-0.140625	-0.394531	-0.406250	0.614679	0.260550	0.617431	-79.269409	44.067383	9.552002
C:\cware\Projects\Whales\OpenTag\T1_speed_30July\M20.DSG	7-1-2013	13:57:34	431310.000000	8626.200000	-0.480469	-0.218750	-0.367188	0.607339	0.256881	0.622936	-33.843994	87.539673	-3.143311
C:\cware\Projects\Whales\OpenTag\T1_speed_30July\M20.DSG	7-1-2013	13:57:34	431311.000000	8626.220000	-0.472656	-0.074219	-0.292969	0.587156	0.249541	0.636697	-32.516479	100.265503	-8.209229
C:\cware\Projects\Whales\OpenTag\T1_speed_30July\M20.DSG	7-1-2013	13:57:34	431312.000000	8626.240000	0.031250	-0.160156	-0.398438	0.577982	0.245872	0.644037	-34.347534	53.451538	-18.035889
C:\cware\Projects\Whales\OpenTag\T1_speed_30July\M20.DSG	7-1-2013	13:57:34	431313.000000	8626.260000	0.839844	-0.332031	-0.699219	0.573394	0.240367	0.646789	-34.454346	-25.024414	-44.998169
C:\cware\Projects\Whales\OpenTag\T1_speed_30July\M20.DSG	7-1-2013	13:57:34	431314.000000	8626.280000	0.921875	-0.445313	-0.937500	0.580734	0.228440	0.644037	-36.682129	-47.607422	-65.719604
C:\cware\Projects\Whales\OpenTag\T1_speed_30July\M20.DSG	7-1-2013	13:57:34	431315.000000	8626.300000	0.375000	-0.410156	-1.082031	0.585321	0.222018	0.642202	-16.494751	-20.004272	-48.233032
C:\cware\Projects\Whales\OpenTag\T1_speed_30July\M20.DSG	7-1-2013	13:57:34	431316.000000	8626.320000	0.039063	-0.304688	-1.359375	0.590826	0.215596	0.639450	10.238647	-18.234253	-43.930054
C:\cware\Projects\Whales\OpenTag\T1_speed_30July\M20.DSG	7-1-2013	13:57:34	431317.000000	8626.340000	-0.164063	-0.328125	-1.343750	0.593578	0.215596	0.638532	53.390503	-16.204834	-48.873901
C:\cware\Projects\Whales\OpenTag\T1_speed_30July\M20.DSG	7-1-2013	13:57:34	431318.000000	8626.360000	-0.109375	-0.523438	-1.078125	0.596330	0.223853	0.635780	49.880981	-12.969971	-56.579590
C:\cware\Projects\Whales\OpenTag\T1_speed_30July\M20.DSG	7-1-2013	13:57:34	431319.000000	8626.380000	-0.386719	-0.527344	-1.179688	0.598165	0.224771	0.634862	25.497437	25.466919	-45.974731
C:\cware\Projects\Whales\OpenTag\T1_speed_30July\M20.DSG	7-1-2013	13:57:34	431320.000000	8626.400000	-0.386719	-0.527344	-1.179688	0.592661	0.226606	0.637615	21.255493	24.536133	-37.185669
C:\cware\Projects\Whales\OpenTag\T1_speed_30July\M20.DSG	7-1-2013	13:57:34	431321.000000	8626.420000	-0.183594	-0.355469	-1.191406	0.590826	0.227523	0.638532	-5.630493	0.488281	-19.714355
C:\cware\Projects\Whales\OpenTag\T1_speed_30July\M20.DSG	7-1-2013	13:57:34	431322.000000	8626.440000	-0.261719	-0.511719	-1.304688	0.590826	0.224771	0.639450	-25.741577	2.517700	-2.655029
C:\cware\Projects\Whales\OpenTag\T1_speed_30July\M20.DSG	7-1-2013	13:57:34	431323.000000	8626.460000	-0.316406	-0.535156	-1.394531	0.589908	0.222018	0.639450	-47.851563	5.447388	14.221191
C:\cware\Projects\Whales\OpenTag\T1_speed_30July\M20.DSG	7-1-2013	13:57:34	431324.000000	8626.480000	-0.406250	-0.363281	-1.425781	0.588073	0.212844	0.642202	-55.419922	8.590698	20.614624
C:\cware\Projects\Whales\OpenTag\T1_speed_30July\M20.DSG	7-1-2013	13:57:34	431325.000000	8626.500000	-0.527344	-0.265625	-1.433594	0.586239	0.208257	0.643119	-42.510986	5.447388	20.446777
C:\cware\Projects\Whales\OpenTag\T1_speed_30July\M20.DSG	7-1-2013	13:57:34	431326.000000	8626.520000	-0.652344	-0.320313	-1.546875	0.583486	0.203670	0.644954	-20.278931	6.286621	11.474609
C:\cware\Projects\Whales\OpenTag\T1_speed_30July\M20.DSG	7-1-2013	13:57:34	431327.000000	8626.540000	-0.843750	-0.457031	-1.460938	0.581651	0.203670	0.645872	-8.697510	3.097534	-2.670288
C:\cware\Projects\Whales\OpenTag\T1_speed_30July\M20.DSG	7-1-2013	13:57:34	431328.000000	8626.560000	-0.953125	-0.398438	-1.546875	0.582569	0.202752	0.644954	-31.433105	-11.535645	-6.835938
C:\cware\Projects\Whales\OpenTag\T1_speed_30July\M20.DSG	7-1-2013	13:57:34	431329.000000	8626.580000	-0.941406	-0.550781	-1.796875	0.583486	0.195413	0.644037	-50.628662	-23.696899	2.685547
C:\cware\Projects\Whales\OpenTag\T1_speed_30July\M20.DSG	7-1-2013	13:57:34	431330.000000	8626.600000	-1.058594	-0.664063	-1.859375	0.585321	0.190826	0.641284	-55.236816	-20.278931	6.149292
C:\cware\Projects\Whales\OpenTag\T1_speed_30July\M20.DSG	7-1-2013	13:57:34	431331.000000	8626.620000	-1.203125	-0.531250	-1.746094	0.590826	0.179817	0.639450	-33.111572	-15.853882	-3.662109
C:\cware\Projects\Whales\OpenTag\T1_speed_30July\M20.DSG	7-1-2013	13:57:34	431332.000000	8626.640000	-1.093750	-0.492188	-1.531250	0.591743	0.176147	0.638532	5.081177	-11.291504	-25.299072
C:\cware\Projects\Whales\OpenTag\T1_speed_30July\M20.DSG	7-1-2013	13:57:34	431333.000000	8626.660000	-1.062500	-0.468750	-1.398438	0.593578	0.177982	0.638532	36.422729	2.548218	-55.648804
C:\cware\Projects\Whales\OpenTag\T1_speed_30July\M20.DSG	7-1-2013	13:57:34	431334.000000	8626.680000	-0.742188	-0.363281	-1.128906	0.594495	0.179817	0.638532	44.738770	9.292603	-49.819946
C:\cware\Projects\Whales\OpenTag\T1_speed_30July\M20.DSG	7-1-2013	13:57:34	431335.000000	8626.700000	-0.589844	-0.367188	-0.921875	0.591743	0.184404	0.640367	24.246216	25.497437	-24.581909
C:\cware\Projects\Whales\OpenTag\T1_speed_30July\M20.DSG	7-1-2013	13:57:34	431336.000000	8626.720000	-0.289063	-0.453125	-0.710938	0.587156	0.187156	0.642202	0.793457	45.318604	11.840820
C:\cware\Projects\Whales\OpenTag\T1_speed_30July\M20.DSG	7-1-2013	13:57:34	431337.000000	8626.740000	-0.167969	-0.269531	-0.644531	0.580734	0.188991	0.647706	-16.540527	41.290283	13.458252
C:\cware\Projects\Whales\OpenTag\T1_speed_30July\M20.DSG	7-1-2013	13:57:34	431338.000000	8626.760000	-0.312500	-0.156250	-0.640625	0.575229	0.187156	0.650459	-17.196655	43.380737	12.191772
C:\cware\Projects\Whales\OpenTag\T1_speed_30July\M20.DSG	7-1-2013	13:57:34	431339.000000	8626.780000	-0.519531	-0.132813	-0.625000	0.566055	0.184404	0.655963	-23.544312	41.534424	16.525269
C:\cware\Projects\Whales\OpenTag\T1_speed_30July\M20.DSG	7-1-2013	13:57:34	431340.000000	8626.800000	-0.593750	-0.132813	-0.554688	0.561468	0.184404	0.659633	-25.436401	52.429199	20.797729
C:\cware\Projects\Whales\OpenTag\T1_speed_30July\M20.DSG	7-1-2013	13:57:34	431341.000000	8626.820000	-0.464844	-0.167969	-0.402344	0.547706	0.183486	0.665138	-15.319824	61.859131	24.444580
C:\cware\Projects\Whales\OpenTag\T1_speed_30July\M20.DSG	7-1-2013	13:57:34	431342.000000	8626.840000	-0.382813	-0.207031	-0.351563	0.540367	0.182569	0.669725	-11.077881	52.261353	6.362915
C:\cware\Projects\Whales\OpenTag\T1_speed_30July\M20.DSG	7-1-2013	13:57:34	431343.000000	8626.860000	-0.796875	-0.054688	-0.324219	0.525688	0.183486	0.675229	10.116577	76.843262	0.778198
C:\cware\Projects\Whales\OpenTag\T1_speed_30July\M20.DSG	7-1-2013	13:57:34	431344.000000	8626.880000	-0.394531	-0.027344	-0.445313	0.517431	0.186239	0.677982	30.029297	39.382935	-17.898560
C:\cware\Projects\Whales\OpenTag\T1_speed_30July\M20.DSG	7-1-2013	13:57:34	431345.000000	8626.900000	-0.636719	-0.089844	-0.402344	0.503670	0.195413	0.681651	43.136597	80.932617	-0.320435
C:\cware\Projects\Whales\OpenTag\T1_speed_30July\M20.DSG	7-1-2013	13:57:34	431346.000000	8626.920000	0.015625	-0.066406	-0.359375	0.494495	0.202752	0.686239	29.098511	85.800171	26.687622
C:\cware\Projects\Whales\OpenTag\T1_speed_30July\M20.DSG	7-1-2013	13:57:34	431347.000000	8626.940000	0.207031	-0.117188	-0.324219	0.471560	0.209174	0.691743	4.302979	98.098755	32.043457
C:\cware\Projects\Whales\OpenTag\T1_speed_30July\M20.DSG	7-1-2013	13:57:34	431348.000000	8626.960000	0.113281	-0.230469	-0.238281	0.457798	0.208257	0.695413	-10.009766	119.552612	33.981323
C:\cware\Projects\Whales\OpenTag\T1_speed_30July\M20.DSG	7-1-2013	13:57:34	431349.000000	8626.980000	0.171875	-0.250000	-0.265625	0.442202	0.209174	0.703670	-14.846802	132.232666	38.650513
C:\cware\Projects\Whales\OpenTag\T1_speed_30July\M20.DSG	7-1-2013	13:57:34	431350.000000	8627.000000	0.238281	-0.136719	-0.265625	0.409174	0.208257	0.706422	-12.313843	140.594482	44.692993
C:\cware\Projects\Whales\OpenTag\T1_speed_30July\M20.DSG	7-1-2013	13:57:34	431351.000000	8627.020000	0.289063	-0.031250	-0.269531	0.389908	0.207339	0.708257	-16.983032	194.702148	64.422607
C:\cware\Projects\Whales\OpenTag\T1_speed_30July\M20.DSG	7-1-2013	13:57:34	431352.000000	8627.040000	0.519531	0.027344	-0.417969	0.348624	0.206422	0.711927	-1.815796	140.579224	39.047241
C:\cware\Projects\Whales\OpenTag\T1_speed_30July\M20.DSG	7-1-2013	13:57:34	431353.000000	8627.060000	0.437500	-0.300781	-0.339844	0.331193	0.207339	0.712844	5.355835	158.813477	17.074585
C:\cware\Projects\Whales\OpenTag\T1_speed_30July\M20.DSG	7-1-2013	13:57:34	431354.000000	8627.080000	0.523438	-0.199219	-0.421875	0.293578	0.210092	0.710092	60.836792	99.700928	-17.547607
C:\cware\Projects\Whales\OpenTag\T1_speed_30July\M20.DSG	7-1-2013	13:57:34	431355.000000	8627.100000	1.113281	-0.316406	-1.046875	0.291743	0.222936	0.709174	38.101196	-55.618286	-33.767700
C:\cware\Projects\Whales\OpenTag\T1_speed_30July\M20.DSG	7-1-2013	13:57:34	431356.000000	8627.120000	-0.515625	0.289063	-0.062500	0.290826	0.229358	0.709174	-0.305176	202.697754	45.486450
C:\cware\Projects\Whales\OpenTag\T1_speed_30July\M20.DSG	7-1-2013	13:57:34	431357.000000	8627.140000	-0.062500	-0.285156	-0.121094	0.265138	0.229358	0.706422	-9.918213	182.907104	45.928955
C:\cware\Projects\Whales\OpenTag\T1_speed_30July\M20.DSG	7-1-2013	13:57:34	431358.000000	8627.160000	0.554688	-0.429688	-0.488281	0.222936	0.223853	0.699083	-22.338867	131.042480	42.678833
C:\cware\Projects\Whales\OpenTag\T1_speed_30July\M20.DSG	7-1-2013	13:57:34	431359.000000	8627.180000	0.921875	-0.484375	-0.781250	0.206422	0.220183	0.695413	-18.783569	118.057251	34.301758
C:\cware\Projects\Whales\OpenTag\T1_speed_30July\M20.DSG	7-1-2013	13:57:34	431360.000000	8627.200000	0.921875	-0.484375	-0.781250	0.179817	0.213761	0.688991	-9.170532	91.354370	17.868042
C:\cware\Projects\Whales\OpenTag\T1_speed_30July\M20.DSG	7-1-2013	13:57:34	431361.000000	8627.220000	1.031250	-0.339844	-0.847656	0.169725	0.213761	0.686239	-7.934570	56.900024	8.789063
C:\cware\Projects\Whales\OpenTag\T1_speed_30July\M20.DSG	7-1-2013	13:57:34	431362.000000	8627.240000	0.984375	-0.226563	-0.832031	0.162385	0.210092	0.681651	-12.023926	45.120239	12.588501
C:\cware\Projects\Whales\OpenTag\T1_speed_30July\M20.DSG	7-1-2013	13:57:34	431363.000000	8627.260000	0.972656	-0.238281	-0.886719	0.149541	0.209174	0.679817	-3.082275	11.245728	10.406494
C:\cware\Projects\Whales\OpenTag\T1_speed_30July\M20.DSG	7-1-2013	13:57:34	431364.000000	8627.280000	0.792969	-0.343750	-0.882813	0.148624	0.208257	0.679817	-3.585815	23.269653	4.989624
C:\cware\Projects\Whales\OpenTag\T1_speed_30July\M20.DSG	7-1-2013	13:57:34	431365.000000	8627.300000	1.027344	-0.394531	-1.007813	0.143119	0.209174	0.677064	-1.770020	-1.953125	6.805420
C:\cware\Projects\Whales\OpenTag\T1_speed_30July\M20.DSG	7-1-2013	13:57:34	431366.000000	8627.320000	0.757813	-0.457031	-1.039063	0.144037	0.209174	0.677982	-1.571655	4.989624	5.584717
C:\cware\Projects\Whales\OpenTag\T1_speed_30July\M20.DSG	7-1-2013	13:57:34	431367.000000	8627.340000	0.734375	-0.390625	-0.937500	0.142202	0.210092	0.677982	-12.588501	20.645142	6.500244
C:\cware\Projects\Whales\OpenTag\T1_speed_30July\M20.DSG	7-1-2013	13:57:34	431368.000000	8627.360000	1.308594	-0.613281	-1.429688	0.138532	0.209174	0.677064	20.248413	-23.361206	-2.944946
C:\cware\Projects\Whales\OpenTag\T1_speed_30July\M20.DSG	7-1-2013	13:57:34	431369.000000	8627.380000	1.078125	-0.542969	-1.058594	0.144954	0.212844	0.679817	0.549316	-40.313721	1.632690
C:\cware\Projects\Whales\OpenTag\T1_speed_30July\M20.DSG	7-1-2013	13:57:34	431370.000000	8627.400000	1.000000	-0.585938	-1.207031	0.148624	0.212844	0.680734	6.484985	-34.957886	-4.058838
C:\cware\Projects\Whales\OpenTag\T1_speed_30July\M20.DSG	7-1-2013	13:57:34	431371.000000	8627.420000	1.121094	-0.734375	-1.339844	0.156881	0.216514	0.685321	-17.410278	-69.000244	-22.964478
C:\cware\Projects\Whales\OpenTag\T1_speed_30July\M20.DSG	7-1-2013	13:57:34	431372.000000	8627.440000	1.019531	-0.550781	-1.093750	0.165138	0.213761	0.688991	-54.443359	-74.722290	-40.405273
C:\cware\Projects\Whales\OpenTag\T1_speed_30July\M20.DSG	7-1-2013	13:57:34	431373.000000	8627.460000	0.886719	-0.445313	-1.082031	0.182569	0.202752	0.695413	-64.651489	-49.697876	-36.865234
C:\cware\Projects\Whales\OpenTag\T1_speed_30July\M20.DSG	7-1-2013	13:57:34	431374.000000	8627.480000	0.847656	-0.582031	-1.355469	0.187156	0.197248	0.697248	-53.741455	-44.662476	-42.434692
C:\cware\Projects\Whales\OpenTag\T1_speed_30July\M20.DSG	7-1-2013	13:57:34	431375.000000	8627.500000	0.636719	-0.597656	-1.300781	0.200000	0.188073	0.700000	-62.301636	-44.906616	-48.080444
C:\cware\Projects\Whales\OpenTag\T1_speed_30July\M20.DSG	7-1-2013	13:57:34	431376.000000	8627.520000	0.335938	-0.546875	-1.355469	0.206422	0.180734	0.701835	-74.645996	-42.129517	-47.348022
C:\cware\Projects\Whales\OpenTag\T1_speed_30July\M20.DSG	7-1-2013	13:57:34	431377.000000	8627.540000	0.359375	-0.648438	-1.406250	0.214679	0.164220	0.704587	-90.454102	-44.815063	-42.404175
C:\cware\Projects\Whales\OpenTag\T1_speed_30July\M20.DSG	7-1-2013	13:57:34	431378.000000	8627.560000	0.328125	-0.531250	-1.484375	0.221101	0.153211	0.706422	-87.326050	-53.253174	-41.580200
C:\cware\Projects\Whales\OpenTag\T1_speed_30July\M20.DSG	7-1-2013	13:57:34	431379.000000	8627.580000	0.199219	-0.394531	-1.613281	0.233028	0.136697	0.707339	-72.280884	-64.895630	-31.799316
C:\cware\Projects\Whales\OpenTag\T1_speed_30July\M20.DSG	7-1-2013	13:57:34	431380.000000	8627.600000	-0.003906	-0.183594	-1.656250	0.241284	0.127523	0.709174	-64.468384	-78.796387	-16.632080
C:\cware\Projects\Whales\OpenTag\T1_speed_30July\M20.DSG	7-1-2013	13:57:34	431381.000000	8627.620000	-0.175781	-0.121094	-1.636719	0.260550	0.113761	0.711009	-59.402466	-64.422607	-11.795044
C:\cware\Projects\Whales\OpenTag\T1_speed_30July\M20.DSG	7-1-2013	13:57:34	431382.000000	8627.640000	-0.167969	-0.199219	-1.488281	0.266972	0.107339	0.710092	-47.546387	-56.381226	-9.445190
C:\cware\Projects\Whales\OpenTag\T1_speed_30July\M20.DSG	7-1-2013	13:57:34	431383.000000	8627.660000	-0.082031	-0.261719	-1.503906	0.280734	0.097248	0.710092	-40.817261	-55.389404	-9.368896
C:\cware\Projects\Whales\OpenTag\T1_speed_30July\M20.DSG	7-1-2013	13:57:34	431384.000000	8627.680000	-0.207031	-0.375000	-1.527344	0.287156	0.092661	0.710092	-28.137207	-52.383423	-18.127441
C:\cware\Projects\Whales\OpenTag\T1_speed_30July\M20.DSG	7-1-2013	13:57:34	431385.000000	8627.700000	-0.132813	-0.398438	-1.328125	0.293578	0.091743	0.711009	-7.263184	-52.856445	-28.533936
C:\cware\Projects\Whales\OpenTag\T1_speed_30July\M20.DSG	7-1-2013	13:57:34	431386.000000	8627.720000	-0.171875	-0.234375	-1.257813	0.303670	0.091743	0.711927	6.240845	-13.290405	-26.550293
C:\cware\Projects\Whales\OpenTag\T1_speed_30July\M20.DSG	7-1-2013	13:57:34	431387.000000	8627.740000	0.132813	-0.128906	-1.234375	0.305505	0.093578	0.711927	7.965088	-6.179810	-21.484375
C:\cware\Projects\Whales\OpenTag\T1_speed_30July\M20.DSG	7-1-2013	13:57:34	431388.000000	8627.760000	0.164063	-0.082031	-1.171875	0.301835	0.098165	0.711927	4.409790	10.879517	-11.245728
C:\cware\Projects\Whales\OpenTag\T1_speed_30July\M20.DSG	7-1-2013	13:57:34	431389.000000	8627.780000	0.339844	-0.191406	-1.031250	0.304587	0.099083	0.711009	3.890991	0.671387	-12.557983
C:\cware\Projects\Whales\OpenTag\T1_speed_30July\M20.DSG	7-1-2013	13:57:34	431390.000000	8627.800000	0.300781	-0.085938	-0.988281	0.303670	0.100917	0.711927	-1.251221	4.135132	-7.736206
C:\cware\Projects\Whales\OpenTag\T1_speed_30July\M20.DSG	7-1-2013	13:57:34	431391.000000	8627.820000	0.257813	-0.191406	-1.003906	0.302752	0.102752	0.711927	-8.758545	-2.990723	3.906250
C:\cware\Projects\Whales\OpenTag\T1_speed_30July\M20.DSG	7-1-2013	13:57:34	431392.000000	8627.840000	0.476563	-0.191406	-0.992188	0.301835	0.101835	0.711927	0.259399	8.132935	11.581421
C:\cware\Projects\Whales\OpenTag\T1_speed_30July\M20.DSG	7-1-2013	13:57:34	431393.000000	8627.860000	0.437500	-0.207031	-1.078125	0.299083	0.102752	0.711927	10.177612	4.302979	3.280640
C:\cware\Projects\Whales\OpenTag\T1_speed_30July\M20.DSG	7-1-2013	13:57:34	431394.000000	8627.880000	0.531250	-0.207031	-1.117188	0.300917	0.107339	0.712844	13.473511	-26.824951	-4.745483
C:\cware\Projects\Whales\OpenTag\T1_speed_30July\M20.DSG	7-1-2013	13:57:34	431395.000000	8627.900000	0.550781	-0.207031	-1.156250	0.304587	0.110092	0.713761	16.220093	-13.610840	-6.896973
C:\cware\Projects\Whales\OpenTag\T1_speed_30July\M20.DSG	7-1-2013	13:57:34	431396.000000	8627.920000	0.328125	-0.218750	-1.050781	0.308257	0.116514	0.713761	18.325806	-20.187378	-11.718750
C:\cware\Projects\Whales\OpenTag\T1_speed_30July\M20.DSG	7-1-2013	13:57:34	431397.000000	8627.940000	0.371094	-0.210938	-1.167969	0.311009	0.120183	0.714679	15.533447	-32.394409	-18.920898
C:\cware\Projects\Whales\OpenTag\T1_speed_30July\M20.DSG	7-1-2013	13:57:34	431398.000000	8627.960000	0.441406	-0.222656	-1.156250	0.317431	0.125688	0.714679	12.863159	-32.638550	-16.174316
C:\cware\Projects\Whales\OpenTag\T1_speed_30July\M20.DSG	7-1-2013	13:57:34	431399.000000	8627.980000	0.367188	-0.242188	-1.125000	0.321101	0.127523	0.714679	11.276245	-26.779175	-16.677856
C:\cware\Projects\Whales\OpenTag\T1_speed_30July\M20.DSG	7-1-2013	13:57:34	431400.000000	8628.000000	0.367188	-0.242188	-1.125000	0.323853	0.129358	0.715596	17.105103	-18.890381	-18.707275
C:\cware\Projects\Whales\OpenTag\T1_speed_30July\M20.DSG	7-1-2013	13:57:34	431401.000000	8628.020000	0.472656	-0.359375	-1.109375	0.327523	0.135780	0.716514	17.700195	-28.320313	-21.362305
C:\cware\Projects\Whales\OpenTag\T1_speed_30July\M20.DSG	7-1-2013	13:57:34	431402.000000	8628.040000	0.472656	-0.359375	-1.109375	0.330275	0.138532	0.716514	5.386353	-18.920898	-10.238647
C:\cware\Projects\Whales\OpenTag\T1_speed_30July\M20.DSG	7-1-2013	13:57:34	431403.000000	8628.060000	0.265625	-0.363281	-1.082031	0.333945	0.141284	0.716514	6.195068	-7.812500	-11.093140
C:\cware\Projects\Whales\OpenTag\T1_speed_30July\M20.DSG	7-1-2013	13:57:34	431404.000000	8628.080000	0.457031	-0.324219	-1.085938	0.335780	0.144037	0.716514	7.873535	-17.959595	-20.858765
C:\cware\Projects\Whales\OpenTag\T1_speed_30July\M20.DSG	7-1-2013	13:57:34	431405.000000	8628.100000	0.437500	-0.316406	-1.109375	0.339450	0.148624	0.716514	11.093140	-16.540527	-22.201538
C:\cware\Projects\Whales\OpenTag\T1_speed_30July\M20.DSG	7-1-2013	13:57:34	431406.000000	8628.120000	0.257813	-0.367188	-1.039063	0.342202	0.150459	0.716514	8.346558	-11.093140	-21.163940
C:\cware\Projects\Whales\OpenTag\T1_speed_30July\M20.DSG	7-1-2013	13:57:34	431407.000000	8628.140000	0.289063	-0.359375	-1.078125	0.344037	0.155046	0.716514	14.892578	-13.442993	-22.598267
C:\cware\Projects\Whales\OpenTag\T1_speed_30July\M20.DSG	7-1-2013	13:57:34	431408.000000	8628.160000	0.253906	-0.347656	-1.125000	0.345872	0.157798	0.715596	9.048462	-8.468628	-18.646240
C:\cware\Projects\Whales\OpenTag\T1_speed_30July\M20.DSG	7-1-2013	13:57:34	431409.000000	8628.180000	0.195313	-0.367188	-1.050781	0.347706	0.162385	0.715596	12.771606	-9.857178	-17.471313
C:\cware\Projects\Whales\OpenTag\T1_speed_30July\M20.DSG	7-1-2013	13:57:34	431410.000000	8628.200000	0.335938	-0.285156	-1.062500	0.347706	0.163303	0.716514	9.277344	-8.270264	-15.899658
C:\cware\Projects\Whales\OpenTag\T1_speed_30July\M20.DSG	7-1-2013	13:57:34	431411.000000	8628.220000	0.343750	-0.425781	-1.101563	0.348624	0.166972	0.715596	10.009766	-5.310059	-15.777588
C:\cware\Projects\Whales\OpenTag\T1_speed_30July\M20.DSG	7-1-2013	13:57:34	431412.000000	8628.240000	0.339844	-0.421875	-1.101563	0.349541	0.169725	0.716514	11.489868	-19.500732	-20.996094
C:\cware\Projects\Whales\OpenTag\T1_speed_30July\M20.DSG	7-1-2013	13:57:34	431413.000000	8628.260000	0.316406	-0.417969	-1.078125	0.355046	0.173394	0.715596	0.518799	-13.732910	-21.179199
C:\cware\Projects\Whales\OpenTag\T1_speed_30July\M20.DSG	7-1-2013	13:57:34	431414.000000	8628.280000	0.175781	-0.410156	-1.175781	0.356881	0.174312	0.716514	2.761841	-4.516602	-16.983032
C:\cware\Projects\Whales\OpenTag\T1_speed_30July\M20.DSG	7-1-2013	13:57:34	431415.000000	8628.300000	0.281250	-0.378906	-1.121094	0.359633	0.177064	0.715596	6.515503	-18.341064	-17.105103
C:\cware\Projects\Whales\OpenTag\T1_speed_30July\M20.DSG	7-1-2013	13:57:34	431416.000000	8628.320000	0.265625	-0.441406	-1.171875	0.361468	0.177982	0.715596	1.861572	-13.061523	-15.792847
C:\cware\Projects\Whales\OpenTag\T1_speed_30July\M20.DSG	7-1-2013	13:57:34	431417.000000	8628.340000	0.261719	-0.359375	-1.179688	0.365138	0.180734	0.714679	4.837036	-17.227173	-21.087646
C:\cware\Projects\Whales\OpenTag\T1_speed_30July\M20.DSG	7-1-2013	13:57:34	431418.000000	8628.360000	0.289063	-0.382813	-1.167969	0.366055	0.182569	0.714679	8.102417	-10.482788	-17.929077
C:\cware\Projects\Whales\OpenTag\T1_speed_30July\M20.DSG	7-1-2013	13:57:34	431419.000000	8628.380000	0.277344	-0.382813	-1.144531	0.368807	0.184404	0.713761	2.914429	-13.397217	-21.301270
C:\cware\Projects\Whales\OpenTag\T1_speed_30July\M20.DSG	7-1-2013	13:57:34	431420.000000	8628.400000	0.199219	-0.402344	-1.109375	0.370642	0.186239	0.714679	5.172729	-5.035400	-13.702393
C:\cware\Projects\Whales\OpenTag\T1_speed_30July\M20.DSG	7-1-2013	13:57:34	431421.000000	8628.420000	0.269531	-0.429688	-1.152344	0.371560	0.188073	0.714679	2.197266	-13.824463	-16.128540
C:\cware\Projects\Whales\OpenTag\T1_speed_30July\M20.DSG	7-1-2013	13:57:34	431422.000000	8628.440000	0.277344	-0.371094	-1.140625	0.375229	0.188073	0.713761	2.990723	-23.147583	-17.913818
C:\cware\Projects\Whales\OpenTag\T1_speed_30July\M20.DSG	7-1-2013	13:57:34	431423.000000	8628.460000	0.230469	-0.343750	-1.125000	0.377982	0.189908	0.713761	3.952026	-16.464233	-15.380859
C:\cware\Projects\Whales\OpenTag\T1_speed_30July\M20.DSG	7-1-2013	13:57:34	431424.000000	8628.480000	0.289063	-0.417969	-1.156250	0.382569	0.192661	0.712844	0.701904	-14.923096	-17.776489
C:\cware\Projects\Whales\OpenTag\T1_speed_30July\M20.DSG	7-1-2013	13:57:34	431425.000000	8628.500000	0.187500	-0.394531	-1.132813	0.385321	0.193578	0.712844	7.034302	-12.619019	-19.012451
C:\cware\Projects\Whales\OpenTag\T1_speed_30July\M20.DSG	7-1-2013	13:57:34	431426.000000	8628.520000	0.152344	-0.445313	-1.058594	0.387156	0.196330	0.712844	8.407593	-19.012451	-19.348145
C:\cware\Projects\Whales\OpenTag\T1_speed_30July\M20.DSG	7-1-2013	13:57:34	431427.000000	8628.540000	0.136719	-0.367188	-1.156250	0.389908	0.198165	0.712844	9.353638	-9.948730	-15.350342
C:\cware\Projects\Whales\OpenTag\T1_speed_30July\M20.DSG	7-1-2013	13:57:34	431428.000000	8628.560000	0.207031	-0.382813	-1.070313	0.390826	0.200917	0.711009	7.522583	-6.271362	-14.129639
C:\cware\Projects\Whales\OpenTag\T1_speed_30July\M20.DSG	7-1-2013	13:57:34	431429.000000	8628.580000	0.132813	-0.464844	-1.066406	0.392661	0.202752	0.710092	11.383057	-6.500244	-16.433716
C:\cware\Projects\Whales\OpenTag\T1_speed_30July\M20.DSG	7-1-2013	13:57:34	431430.000000	8628.600000	0.218750	-0.417969	-1.093750	0.395413	0.208257	0.711009	10.452271	-9.338379	-16.006470
C:\cware\Projects\Whales\OpenTag\T1_speed_30July\M20.DSG	7-1-2013	13:57:34	431431.000000	8628.620000	0.214844	-0.453125	-1.128906	0.397248	0.211009	0.711009	18.783569	-17.288208	-19.012451
C:\cware\Projects\Whales\OpenTag\T1_speed_30July\M20.DSG	7-1-2013	13:57:34	431432.000000	8628.640000	0.183594	-0.472656	-1.121094	0.399083	0.215596	0.709174	19.699097	-10.391235	-15.930176
C:\cware\Projects\Whales\OpenTag\T1_speed_30July\M20.DSG	7-1-2013	13:57:34	431433.000000	8628.660000	0.117188	-0.476563	-1.046875	0.400000	0.218349	0.708257	17.944336	-9.933472	-15.884399
C:\cware\Projects\Whales\OpenTag\T1_speed_30July\M20.DSG	7-1-2013	13:57:34	431434.000000	8628.680000	0.097656	-0.453125	-1.113281	0.401835	0.224771	0.709174	16.845703	-14.953613	-16.525269
C:\cware\Projects\Whales\OpenTag\T1_speed_30July\M20.DSG	7-1-2013	13:57:34	431435.000000	8628.700000	0.238281	-0.457031	-1.136719	0.405505	0.226606	0.707339	12.420654	-21.316528	-18.768311
C:\cware\Projects\Whales\OpenTag\T1_speed_30July\M20.DSG	7-1-2013	13:57:34	431436.000000	8628.720000	0.132813	-0.484375	-1.152344	0.409174	0.230275	0.706422	14.160156	-15.426636	-16.998291
C:\cware\Projects\Whales\OpenTag\T1_speed_30July\M20.DSG	7-1-2013	13:57:34	431437.000000	8628.740000	0.234375	-0.449219	-1.093750	0.413761	0.233945	0.704587	10.131836	-14.892578	-14.709473
C:\cware\Projects\Whales\OpenTag\T1_speed_30July\M20.DSG	7-1-2013	13:57:34	431438.000000	8628.760000	0.070313	-0.449219	-1.097656	0.414679	0.235780	0.704587	10.681152	-9.887695	-12.008667
C:\cware\Projects\Whales\OpenTag\T1_speed_30July\M20.DSG	7-1-2013	13:57:34	431439.000000	8628.780000	0.144531	-0.441406	-1.136719	0.419266	0.238532	0.703670	13.610840	-8.529663	-10.787964
C:\cware\Projects\Whales\OpenTag\T1_speed_30July\M20.DSG	7-1-2013	13:57:34	431440.000000	8628.800000	0.023438	-0.468750	-1.132813	0.419266	0.242202	0.702752	14.739990	-14.205933	-15.090942
C:\cware\Projects\Whales\OpenTag\T1_speed_30July\M20.DSG	7-1-2013	13:57:34	431441.000000	8628.820000	0.082031	-0.546875	-1.007813	0.422936	0.247706	0.700917	8.270264	-9.704590	-8.590698
C:\cware\Projects\Whales\OpenTag\T1_speed_30July\M20.DSG	7-1-2013	13:57:34	431442.000000	8628.840000	0.082031	-0.546875	-1.007813	0.423853	0.249541	0.701835	12.145996	-9.628296	-5.111694
C:\cware\Projects\Whales\OpenTag\T1_speed_30July\M20.DSG	7-1-2013	13:57:34	431443.000000	8628.860000	0.160156	-0.515625	-1.078125	0.424771	0.252294	0.699083	6.271362	-10.711670	-5.340576
C:\cware\Projects\Whales\OpenTag\T1_speed_30July\M20.DSG	7-1-2013	13:57:34	431444.000000	8628.880000	0.042969	-0.519531	-1.074219	0.424771	0.254128	0.700000	3.158569	-5.859375	-8.132935
C:\cware\Projects\Whales\OpenTag\T1_speed_30July\M20.DSG	7-1-2013	13:57:34	431445.000000	8628.900000	0.054688	-0.433594	-1.140625	0.427523	0.256881	0.699083	10.345459	-3.173828	-6.652832
C:\cware\Projects\Whales\OpenTag\T1_speed_30July\M20.DSG	7-1-2013	13:57:34	431446.000000	8628.920000	0.078125	-0.515625	-1.097656	0.428440	0.255046	0.699083	14.282227	-7.843018	-8.865356
C:\cware\Projects\Whales\OpenTag\T1_speed_30July\M20.DSG	7-1-2013	13:57:34	431447.000000	8628.940000	0.042969	-0.523438	-0.984375	0.430275	0.264220	0.696330	13.504028	-6.561279	-5.691528
C:\cware\Projects\Whales\OpenTag\T1_speed_30July\M20.DSG	7-1-2013	13:57:34	431448.000000	8628.960000	0.101563	-0.464844	-0.988281	0.430275	0.266055	0.696330	16.174316	-4.913330	-6.851196
C:\cware\Projects\Whales\OpenTag\T1_speed_30July\M20.DSG	7-1-2013	13:57:34	431449.000000	8628.980000	0.039063	-0.464844	-1.054688	0.432110	0.270642	0.695413	14.541626	-7.385254	-12.710571
C:\cware\Projects\Whales\OpenTag\T1_speed_30July\M20.DSG	7-1-2013	13:57:34	431450.000000	8629.000000	0.144531	-0.492188	-1.042969	0.433945	0.273394	0.694495	10.757446	-11.611938	-11.764526
C:\cware\Projects\Whales\OpenTag\T1_speed_30July\M20.DSG	7-1-2013	13:57:34	431451.000000	8629.020000	0.031250	-0.574219	-0.992188	0.435780	0.277064	0.692661	10.696411	-8.972168	-13.366699
C:\cware\Projects\Whales\OpenTag\T1_speed_30July\M20.DSG	7-1-2013	13:57:34	431452.000000	8629.040000	0.011719	-0.496094	-1.003906	0.436697	0.278899	0.692661	14.572144	-5.432129	-9.399414
C:\cware\Projects\Whales\OpenTag\T1_speed_30July\M20.DSG	7-1-2013	13:57:34	431453.000000	8629.060000	-0.019531	-0.527344	-1.023438	0.437615	0.283486	0.690826	18.890381	2.624512	-8.300781
C:\cware\Projects\Whales\OpenTag\T1_speed_30July\M20.DSG	7-1-2013	13:57:34	431454.000000	8629.080000	0.085938	-0.500000	-1.027344	0.437615	0.287156	0.690826	17.623901	-5.706787	-11.306763
C:\cware\Projects\Whales\OpenTag\T1_speed_30July\M20.DSG	7-1-2013	13:57:34	431455.000000	8629.100000	-0.015625	-0.507813	-1.027344	0.439450	0.292661	0.688991	18.157959	10.726929	-9.262085
C:\cware\Projects\Whales\OpenTag\T1_speed_30July\M20.DSG	7-1-2013	13:57:34	431456.000000	8629.120000	0.039063	-0.523438	-0.968750	0.437615	0.296330	0.688073	21.850586	5.157471	-8.148193
C:\cware\Projects\Whales\OpenTag\T1_speed_30July\M20.DSG	7-1-2013	13:57:34	431457.000000	8629.140000	-0.054688	-0.589844	-0.898438	0.436697	0.303670	0.686239	25.650024	8.056641	-5.203247
C:\cware\Projects\Whales\OpenTag\T1_speed_30July\M20.DSG	7-1-2013	13:57:34	431458.000000	8629.160000	-0.027344	-0.625000	-0.835938	0.434862	0.306422	0.685321	28.137207	10.452271	-6.988525
C:\cware\Projects\Whales\OpenTag\T1_speed_30July\M20.DSG	7-1-2013	13:57:34	431459.000000	8629.180000	0.039063	-0.617188	-0.835938	0.433945	0.312844	0.684404	30.426025	9.002686	-2.456665
C:\cware\Projects\Whales\OpenTag\T1_speed_30July\M20.DSG	7-1-2013	13:57:34	431460.000000	8629.200000	0.050781	-0.570313	-0.808594	0.431193	0.319266	0.683486	20.706177	4.196167	0.106812
C:\cware\Projects\Whales\OpenTag\T1_speed_30July\M20.DSG	7-1-2013	13:57:34	431461.000000	8629.220000	-0.023438	-0.515625	-0.906250	0.429358	0.322936	0.683486	25.985718	17.959595	-3.051758
C:\cware\Projects\Whales\OpenTag\T1_speed_30July\M20.DSG	7-1-2013	13:57:34	431462.000000	8629.240000	0.179688	-0.628906	-0.847656	0.425688	0.331193	0.681651	18.005371	8.148193	1.602173
C:\cware\Projects\Whales\OpenTag\T1_speed_30July\M20.DSG	7-1-2013	13:57:34	431463.000000	8629.260000	-0.085938	-0.652344	-0.832031	0.425688	0.333028	0.679817	17.623901	27.923584	2.777100
C:\cware\Projects\Whales\OpenTag\T1_speed_30July\M20.DSG	7-1-2013	13:57:34	431464.000000	8629.280000	0.070313	-0.652344	-0.878906	0.418349	0.339450	0.679817	18.814087	15.975952	-1.724243
C:\cware\Projects\Whales\OpenTag\T1_speed_30July\M20.DSG	7-1-2013	13:57:34	431465.000000	8629.300000	0.046875	-0.523438	-0.875000	0.415596	0.343119	0.678899	14.343262	18.463135	1.525879
C:\cware\Projects\Whales\OpenTag\T1_speed_30July\M20.DSG	7-1-2013	13:57:34	431466.000000	8629.320000	-0.007813	-0.601563	-0.742188	0.410092	0.347706	0.678899	12.237549	35.415649	8.590698
C:\cware\Projects\Whales\OpenTag\T1_speed_30July\M20.DSG	7-1-2013	13:57:34	431467.000000	8629.340000	0.078125	-0.582031	-0.707031	0.404587	0.349541	0.678899	12.344360	42.419434	11.520386
C:\cware\Projects\Whales\OpenTag\T1_speed_30July\M20.DSG	7-1-2013	13:57:34	431468.000000	8629.360000	0.160156	-0.484375	-0.765625	0.395413	0.355046	0.677982	18.768311	32.928467	9.201050
C:\cware\Projects\Whales\OpenTag\T1_speed_30July\M20.DSG	7-1-2013	13:57:34	431469.000000	8629.380000	0.132813	-0.464844	-0.824219	0.390826	0.359633	0.677064	29.174805	29.098511	8.514404
C:\cware\Projects\Whales\OpenTag\T1_speed_30July\M20.DSG	7-1-2013	13:57:34	431470.000000	8629.400000	0.062500	-0.500000	-0.644531	0.379817	0.366972	0.676147	23.193359	42.770386	12.435913
C:\cware\Projects\Whales\OpenTag\T1_speed_30July\M20.DSG	7-1-2013	13:57:34	431471.000000	8629.420000	-0.035156	-0.605469	-0.656250	0.374312	0.371560	0.673394	29.418945	49.942017	11.825562
C:\cware\Projects\Whales\OpenTag\T1_speed_30July\M20.DSG	7-1-2013	13:57:34	431472.000000	8629.440000	0.113281	-0.546875	-0.675781	0.366972	0.375229	0.673394	25.466919	49.240112	13.534546
C:\cware\Projects\Whales\OpenTag\T1_speed_30July\M20.DSG	7-1-2013	13:57:34	431473.000000	8629.460000	0.222656	-0.574219	-0.617188	0.355046	0.385321	0.670642	37.521362	46.417236	18.859863
C:\cware\Projects\Whales\OpenTag\T1_speed_30July\M20.DSG	7-1-2013	13:57:34	431474.000000	8629.480000	0.242188	-0.562500	-0.593750	0.349541	0.388073	0.668807	27.770996	33.630371	18.295288
C:\cware\Projects\Whales\OpenTag\T1_speed_30July\M20.DSG	7-1-2013	13:57:34	431475.000000	8629.500000	0.109375	-0.515625	-0.664063	0.336697	0.397248	0.666055	25.878906	26.916504	24.230957
C:\cware\Projects\Whales\OpenTag\T1_speed_30July\M20.DSG	7-1-2013	13:57:34	431476.000000	8629.520000	0.312500	-0.574219	-0.625000	0.332110	0.400000	0.664220	38.833618	30.609131	20.202637
C:\cware\Projects\Whales\OpenTag\T1_speed_30July\M20.DSG	7-1-2013	13:57:34	431477.000000	8629.540000	0.464844	-0.609375	-0.644531	0.322018	0.410092	0.658716	22.720337	17.562866	15.960693
C:\cware\Projects\Whales\OpenTag\T1_speed_30July\M20.DSG	7-1-2013	13:57:34	431478.000000	8629.560000	0.214844	-0.722656	-0.609375	0.318349	0.412844	0.658716	15.869141	41.076660	20.736694
C:\cware\Projects\Whales\OpenTag\T1_speed_30July\M20.DSG	7-1-2013	13:57:34	431479.000000	8629.580000	0.335938	-0.742188	-0.777344	0.308257	0.417431	0.655963	7.980347	22.949219	15.090942
C:\cware\Projects\Whales\OpenTag\T1_speed_30July\M20.DSG	7-1-2013	13:57:34	431480.000000	8629.600000	0.429688	-0.738281	-0.804688	0.304587	0.417431	0.655046	-1.541138	18.325806	14.358521
C:\cware\Projects\Whales\OpenTag\T1_speed_30July\M20.DSG	7-1-2013	13:57:34	431481.000000	8629.620000	0.507813	-0.757813	-0.964844	0.298165	0.419266	0.654128	-1.937866	13.946533	14.053345
C:\cware\Projects\Whales\OpenTag\T1_speed_30July\M20.DSG	7-1-2013	13:57:34	431482.000000	8629.640000	0.507813	-0.757813	-0.964844	0.296330	0.418349	0.653211	0.244141	12.542725	9.399414
C:\cware\Projects\Whales\OpenTag\T1_speed_30July\M20.DSG	7-1-2013	13:57:34	431483.000000	8629.660000	0.640625	-0.828125	-0.992188	0.293578	0.422018	0.655963	22.216797	-1.220703	5.233765
C:\cware\Projects\Whales\OpenTag\T1_speed_30July\M20.DSG	7-1-2013	13:57:34	431484.000000	8629.680000	0.582031	-0.828125	-1.089844	0.293578	0.424771	0.651376	26.168823	-8.117676	1.296997
C:\cware\Projects\Whales\OpenTag\T1_speed_30July\M20.DSG	7-1-2013	13:57:34	431485.000000	8629.700000	0.718750	-0.718750	-0.992188	0.294495	0.431193	0.648624	18.341064	-24.520874	-12.863159
C:\cware\Projects\Whales\OpenTag\T1_speed_30July\M20.DSG	7-1-2013	13:57:34	431486.000000	8629.720000	0.589844	-0.691406	-0.863281	0.298165	0.433945	0.647706	6.408691	-36.224365	-20.980835
C:\cware\Projects\Whales\OpenTag\T1_speed_30July\M20.DSG	7-1-2013	13:57:34	431487.000000	8629.740000	0.347656	-0.796875	-0.906250	0.308257	0.434862	0.647706	-16.586304	-19.531250	-17.532349
C:\cware\Projects\Whales\OpenTag\T1_speed_30July\M20.DSG	7-1-2013	13:57:34	431488.000000	8629.760000	0.312500	-0.859375	-1.027344	0.311009	0.433945	0.648624	-15.396118	-16.174316	-19.821167
C:\cware\Projects\Whales\OpenTag\T1_speed_30July\M20.DSG	7-1-2013	13:57:34	431489.000000	8629.780000	0.132813	-0.902344	-1.046875	0.316514	0.433945	0.649541	-8.483887	-20.599365	-21.896362
C:\cware\Projects\Whales\OpenTag\T1_speed_30July\M20.DSG	7-1-2013	13:57:34	431490.000000	8629.800000	-0.031250	-0.933594	-0.953125	0.320183	0.432110	0.649541	-15.594482	-32.669067	-24.200439
C:\cware\Projects\Whales\OpenTag\T1_speed_30July\M20.DSG	7-1-2013	13:57:34	431491.000000	8629.820000	-0.312500	-1.039063	-0.996094	0.329358	0.427523	0.651376	-30.044556	-18.981934	-12.680054
C:\cware\Projects\Whales\OpenTag\T1_speed_30July\M20.DSG	7-1-2013	13:57:34	431492.000000	8629.840000	-0.238281	-1.093750	-1.183594	0.329358	0.422936	0.653211	-44.219971	-9.384155	-12.008667
C:\cware\Projects\Whales\OpenTag\T1_speed_30July\M20.DSG	7-1-2013	13:57:34	431493.000000	8629.860000	-0.082031	-0.964844	-1.382813	0.330275	0.412844	0.658716	-58.303833	-12.222290	-13.488770
C:\cware\Projects\Whales\OpenTag\T1_speed_30July\M20.DSG	7-1-2013	13:57:34	431494.000000	8629.880000	-0.234375	-0.812500	-1.347656	0.334862	0.405505	0.662385	-53.054810	-19.012451	-17.181396
C:\cware\Projects\Whales\OpenTag\T1_speed_30July\M20.DSG	7-1-2013	13:57:34	431495.000000	8629.900000	-0.199219	-0.714844	-1.371094	0.336697	0.400917	0.665138	-33.477783	-24.612427	-19.165039
C:\cware\Projects\Whales\OpenTag\T1_speed_30July\M20.DSG	7-1-2013	13:57:34	431496.000000	8629.920000	-0.171875	-0.644531	-1.285156	0.340367	0.395413	0.666055	-22.521973	-19.073486	-14.022827
C:\cware\Projects\Whales\OpenTag\T1_speed_30July\M20.DSG	7-1-2013	13:57:34	431497.000000	8629.940000	-0.082031	-0.691406	-1.238281	0.344037	0.392661	0.666972	-12.039185	-17.486572	-6.317139
C:\cware\Projects\Whales\OpenTag\T1_speed_30July\M20.DSG	7-1-2013	13:57:34	431498.000000	8629.960000	0.007813	-0.777344	-1.164063	0.349541	0.391743	0.666055	-7.553101	-52.124023	-9.231567
C:\cware\Projects\Whales\OpenTag\T1_speed_30July\M20.DSG	7-1-2013	13:57:34	431499.000000	8629.980000	-0.316406	-0.804688	-1.105469	0.355046	0.389908	0.666972	0.778198	-24.963379	-13.015747
C:\cware\Projects\Whales\OpenTag\T1_speed_30July\M20.DSG	7-1-2013	13:57:34	431500.000000	8630.000000	-0.042969	-0.761719	-1.039063	0.362385	0.392661	0.667890	-9.674072	-23.086548	-12.527466
C:\cware\Projects\Whales\OpenTag\T1_speed_30July\M20.DSG	7-1-2013	13:57:34	431501.000000	8630.020000	0.000000	-0.675781	-0.863281	0.365138	0.391743	0.666972	-11.169434	-19.210815	-5.386353
C:\cware\Projects\Whales\OpenTag\T1_speed_30July\M20.DSG	7-1-2013	13:57:34	431502.000000	8630.040000	0.023438	-0.683594	-0.878906	0.368807	0.389908	0.666055	-16.204834	-12.496948	0.518799
C:\cware\Projects\Whales\OpenTag\T1_speed_30July\M20.DSG	7-1-2013	13:57:34	431503.000000	8630.060000	-0.027344	-0.707031	-0.882813	0.368807	0.388991	0.667890	-12.207031	-5.523682	0.640869
C:\cware\Projects\Whales\OpenTag\T1_speed_30July\M20.DSG	7-1-2013	13:57:34	431504.000000	8630.080000	0.132813	-0.714844	-0.882813	0.369725	0.387156	0.666972	-14.190674	-19.790649	-1.113892
C:\cware\Projects\Whales\OpenTag\T1_speed_30July\M20.DSG	7-1-2013	13:57:34	431505.000000	8630.100000	0.171875	-0.660156	-0.882813	0.372477	0.385321	0.668807	-17.913818	-12.405396	8.132935
C:\cware\Projects\Whales\OpenTag\T1_speed_30July\M20.DSG	7-1-2013	13:57:34	431506.000000	8630.120000	0.183594	-0.718750	-0.941406	0.374312	0.382569	0.667890	-17.883301	-28.060913	2.227783
C:\cware\Projects\Whales\OpenTag\T1_speed_30July\M20.DSG	7-1-2013	13:57:34	431507.000000	8630.140000	0.277344	-0.722656	-1.000000	0.378899	0.381651	0.668807	-13.626099	-23.132324	1.113892
C:\cware\Projects\Whales\OpenTag\T1_speed_30July\M20.DSG	7-1-2013	13:57:34	431508.000000	8630.160000	0.242188	-0.707031	-0.960938	0.380734	0.381651	0.668807	-15.151978	-25.421143	1.907349
C:\cware\Projects\Whales\OpenTag\T1_speed_30July\M20.DSG	7-1-2013	13:57:34	431509.000000	8630.180000	0.128906	-0.738281	-0.960938	0.385321	0.380734	0.668807	-10.910034	-27.786255	-8.102417
C:\cware\Projects\Whales\OpenTag\T1_speed_30July\M20.DSG	7-1-2013	13:57:34	431510.000000	8630.200000	0.066406	-0.707031	-0.921875	0.388991	0.380734	0.668807	-15.335083	-15.319824	-6.500244
C:\cware\Projects\Whales\OpenTag\T1_speed_30July\M20.DSG	7-1-2013	13:57:34	431511.000000	8630.220000	0.281250	-0.730469	-1.011719	0.392661	0.377982	0.670642	-18.173218	-30.471802	-9.170532
C:\cware\Projects\Whales\OpenTag\T1_speed_30July\M20.DSG	7-1-2013	13:57:34	431512.000000	8630.240000	0.203125	-0.679688	-0.925781	0.396330	0.375229	0.668807	-18.081665	-28.671265	-11.444092
C:\cware\Projects\Whales\OpenTag\T1_speed_30July\M20.DSG	7-1-2013	13:57:34	431513.000000	8630.260000	0.070313	-0.601563	-0.902344	0.401835	0.373394	0.671560	-16.448975	-17.593384	-13.488770
C:\cware\Projects\Whales\OpenTag\T1_speed_30July\M20.DSG	7-1-2013	13:57:34	431514.000000	8630.280000	0.191406	-0.597656	-1.035156	0.404587	0.370642	0.671560	-15.121460	-36.315918	-15.182495
C:\cware\Projects\Whales\OpenTag\T1_speed_30July\M20.DSG	7-1-2013	13:57:34	431515.000000	8630.300000	0.101563	-0.687500	-0.882813	0.411927	0.366972	0.669725	-24.612427	-26.290894	-9.063721
C:\cware\Projects\Whales\OpenTag\T1_speed_30July\M20.DSG	7-1-2013	13:57:34	431516.000000	8630.320000	0.136719	-0.656250	-0.945313	0.415596	0.364220	0.670642	-20.736694	-18.341064	-10.498047
C:\cware\Projects\Whales\OpenTag\T1_speed_30July\M20.DSG	7-1-2013	13:57:34	431517.000000	8630.340000	0.152344	-0.714844	-0.988281	0.421101	0.360550	0.670642	-22.872925	-17.715454	-12.145996
C:\cware\Projects\Whales\OpenTag\T1_speed_30July\M20.DSG	7-1-2013	13:57:34	431518.000000	8630.360000	0.074219	-0.757813	-0.906250	0.422018	0.357798	0.670642	-21.865845	-16.204834	-13.275146
C:\cware\Projects\Whales\OpenTag\T1_speed_30July\M20.DSG	7-1-2013	13:57:34	431519.000000	8630.380000	0.160156	-0.671875	-0.976563	0.428440	0.354128	0.670642	-18.936157	-13.931274	-12.664795
C:\cware\Projects\Whales\OpenTag\T1_speed_30July\M20.DSG	7-1-2013	13:57:34	431520.000000	8630.400000	0.109375	-0.687500	-1.003906	0.429358	0.351376	0.671560	-19.882202	-10.452271	-18.585205
C:\cware\Projects\Whales\OpenTag\T1_speed_30July\M20.DSG	7-1-2013	13:57:34	431521.000000	8630.420000	0.132813	-0.609375	-1.007813	0.433945	0.348624	0.671560	-17.684937	-19.927979	-12.115479
C:\cware\Projects\Whales\OpenTag\T1_speed_30July\M20.DSG	7-1-2013	13:57:34	431522.000000	8630.440000	0.132813	-0.609375	-1.007813	0.436697	0.348624	0.672477	-17.959595	-27.816772	-15.060425
C:\cware\Projects\Whales\OpenTag\T1_speed_30July\M20.DSG	7-1-2013	13:57:34	431523.000000	8630.460000	0.046875	-0.632813	-0.921875	0.441284	0.342202	0.671560	-18.157959	-19.943237	-18.508911
C:\cware\Projects\Whales\OpenTag\T1_speed_30July\M20.DSG	7-1-2013	13:57:34	431524.000000	8630.480000	0.046875	-0.632813	-0.921875	0.443119	0.342202	0.672477	-13.046265	-19.058228	-16.616821
C:\cware\Projects\Whales\OpenTag\T1_speed_30July\M20.DSG	7-1-2013	13:57:34	431525.000000	8630.500000	0.066406	-0.582031	-1.062500	0.450459	0.339450	0.670642	-14.450073	-14.114380	-12.832642
C:\cware\Projects\Whales\OpenTag\T1_speed_30July\M20.DSG	7-1-2013	13:57:34	431526.000000	8630.520000	0.015625	-0.738281	-0.980469	0.451376	0.338532	0.670642	-18.295288	-17.272949	-16.403198
C:\cware\Projects\Whales\OpenTag\T1_speed_30July\M20.DSG	7-1-2013	13:57:34	431527.000000	8630.540000	0.042969	-0.671875	-0.976563	0.456881	0.334862	0.669725	-14.526367	-22.659302	-19.363403
C:\cware\Projects\Whales\OpenTag\T1_speed_30July\M20.DSG	7-1-2013	13:57:34	431528.000000	8630.560000	0.136719	-0.597656	-1.093750	0.459633	0.333945	0.669725	-13.916016	-24.810791	-20.950317
C:\cware\Projects\Whales\OpenTag\T1_speed_30July\M20.DSG	7-1-2013	13:57:34	431529.000000	8630.580000	-0.023438	-0.679688	-1.023438	0.463303	0.330275	0.668807	-10.589600	-19.714355	-20.065308
C:\cware\Projects\Whales\OpenTag\T1_speed_30July\M20.DSG	7-1-2013	13:57:34	431530.000000	8630.600000	-0.039063	-0.703125	-0.976563	0.470642	0.329358	0.667890	-13.076782	-22.506714	-19.134521
C:\cware\Projects\Whales\OpenTag\T1_speed_30July\M20.DSG	7-1-2013	13:57:34	431531.000000	8630.620000	0.085938	-0.644531	-1.042969	0.473394	0.327523	0.666972	-15.243530	-31.936646	-21.255493
C:\cware\Projects\Whales\OpenTag\T1_speed_30July\M20.DSG	7-1-2013	13:57:34	431532.000000	8630.640000	0.058594	-0.714844	-1.007813	0.481651	0.324771	0.664220	-14.801025	-28.411865	-22.476196
C:\cware\Projects\Whales\OpenTag\T1_speed_30July\M20.DSG	7-1-2013	13:57:34	431533.000000	8630.660000	-0.046875	-0.753906	-0.945313	0.485321	0.323853	0.663303	-8.407593	-31.692505	-26.977539
C:\cware\Projects\Whales\OpenTag\T1_speed_30July\M20.DSG	7-1-2013	13:57:34	431534.000000	8630.680000	-0.031250	-0.691406	-0.988281	0.491743	0.321101	0.662385	-8.804321	-24.581909	-23.025513
C:\cware\Projects\Whales\OpenTag\T1_speed_30July\M20.DSG	7-1-2013	13:57:34	431535.000000	8630.700000	-0.062500	-0.644531	-1.093750	0.495413	0.320183	0.661468	-16.677856	-14.556885	-21.743774
C:\cware\Projects\Whales\OpenTag\T1_speed_30July\M20.DSG	7-1-2013	13:57:34	431536.000000	8630.720000	-0.035156	-0.597656	-1.039063	0.499083	0.316514	0.661468	-13.412476	-11.825562	-14.373779
C:\cware\Projects\Whales\OpenTag\T1_speed_30July\M20.DSG	7-1-2013	13:57:34	431537.000000	8630.740000	-0.035156	-0.597656	-1.019531	0.500917	0.315596	0.661468	-12.969971	-23.437500	-9.674072
C:\cware\Projects\Whales\OpenTag\T1_speed_30July\M20.DSG	7-1-2013	13:57:34	431538.000000	8630.760000	-0.078125	-0.503906	-1.105469	0.504587	0.313761	0.659633	-17.318726	-19.073486	-6.072998
C:\cware\Projects\Whales\OpenTag\T1_speed_30July\M20.DSG	7-1-2013	13:57:34	431539.000000	8630.780000	-0.046875	-0.484375	-1.113281	0.506422	0.311927	0.658716	-24.459839	-14.907837	0.823975
C:\cware\Projects\Whales\OpenTag\T1_speed_30July\M20.DSG	7-1-2013	13:57:34	431540.000000	8630.800000	-0.066406	-0.472656	-1.062500	0.509174	0.307339	0.658716	-24.581909	-15.609741	0.289917
C:\cware\Projects\Whales\OpenTag\T1_speed_30July\M20.DSG	7-1-2013	13:57:34	431541.000000	8630.820000	-0.019531	-0.492188	-1.011719	0.511009	0.304587	0.658716	-28.579712	-18.096924	6.317139
C:\cware\Projects\Whales\OpenTag\T1_speed_30July\M20.DSG	7-1-2013	13:57:34	431542.000000	8630.840000	0.054688	-0.386719	-1.085938	0.512844	0.300917	0.656881	-23.422241	-20.889282	-0.869751
C:\cware\Projects\Whales\OpenTag\T1_speed_30July\M20.DSG	7-1-2013	13:57:34	431543.000000	8630.860000	0.027344	-0.453125	-1.062500	0.517431	0.300000	0.656881	-11.245728	-31.906128	-6.027222
C:\cware\Projects\Whales\OpenTag\T1_speed_30July\M20.DSG	7-1-2013	13:57:34	431544.000000	8630.880000	-0.035156	-0.542969	-1.035156	0.521101	0.299083	0.654128	-3.326416	-33.493042	-4.455566
C:\cware\Projects\Whales\OpenTag\T1_speed_30July\M20.DSG	7-1-2013	13:57:34	431545.000000	8630.900000	0.027344	-0.500000	-1.054688	0.529358	0.299083	0.651376	-7.263184	-47.241211	-10.528564
C:\cware\Projects\Whales\OpenTag\T1_speed_30July\M20.DSG	7-1-2013	13:57:34	431546.000000	8630.920000	-0.035156	-0.511719	-1.113281	0.533028	0.298165	0.648624	-13.320923	-48.553467	-12.451172
C:\cware\Projects\Whales\OpenTag\T1_speed_30July\M20.DSG	7-1-2013	13:57:34	431547.000000	8630.940000	-0.117188	-0.605469	-1.082031	0.545872	0.296330	0.644037	-16.845703	-45.898438	-9.750366
C:\cware\Projects\Whales\OpenTag\T1_speed_30July\M20.DSG	7-1-2013	13:57:34	431548.000000	8630.960000	-0.105469	-0.617188	-1.042969	0.549541	0.293578	0.641284	-19.515991	-51.086426	-15.487671
C:\cware\Projects\Whales\OpenTag\T1_speed_30July\M20.DSG	7-1-2013	13:57:34	431549.000000	8630.980000	-0.167969	-0.554688	-1.062500	0.560550	0.288991	0.636697	-20.599365	-42.205811	-15.640259
C:\cware\Projects\Whales\OpenTag\T1_speed_30July\M20.DSG	7-1-2013	13:57:34	431550.000000	8631.000000	-0.214844	-0.500000	-1.085938	0.565138	0.287156	0.634862	-24.398804	-33.142090	-13.015747
C:\cware\Projects\Whales\OpenTag\T1_speed_30July\M20.DSG	7-1-2013	13:57:34	431551.000000	8631.020000	-0.222656	-0.472656	-1.042969	0.571560	0.281651	0.632110	-30.349731	-34.652710	-13.809204
C:\cware\Projects\Whales\OpenTag\T1_speed_30July\M20.DSG	7-1-2013	13:57:34	431552.000000	8631.040000	-0.074219	-0.492188	-0.960938	0.576147	0.277064	0.629358	-28.884888	-43.243408	-19.561768
C:\cware\Projects\Whales\OpenTag\T1_speed_30July\M20.DSG	7-1-2013	13:57:34	431553.000000	8631.060000	-0.140625	-0.597656	-0.988281	0.586239	0.270642	0.625688	-27.130127	-45.715332	-21.926880
C:\cware\Projects\Whales\OpenTag\T1_speed_30July\M20.DSG	7-1-2013	13:57:34	431554.000000	8631.080000	-0.164063	-0.636719	-1.000000	0.589908	0.266055	0.623853	-28.762817	-40.283203	-18.600464
C:\cware\Projects\Whales\OpenTag\T1_speed_30July\M20.DSG	7-1-2013	13:57:34	431555.000000	8631.100000	-0.167969	-0.570313	-1.007813	0.599083	0.260550	0.616514	-24.139404	-43.426514	-17.272949
C:\cware\Projects\Whales\OpenTag\T1_speed_30July\M20.DSG	7-1-2013	13:57:34	431556.000000	8631.120000	-0.273438	-0.468750	-1.031250	0.603670	0.257798	0.614679	-22.552490	-51.132202	-17.791748
C:\cware\Projects\Whales\OpenTag\T1_speed_30July\M20.DSG	7-1-2013	13:57:34	431557.000000	8631.140000	-0.171875	-0.398438	-1.007813	0.613761	0.254128	0.609174	-16.723633	-44.784546	-16.998291
C:\cware\Projects\Whales\OpenTag\T1_speed_30July\M20.DSG	7-1-2013	13:57:34	431558.000000	8631.160000	-0.234375	-0.382813	-0.988281	0.618349	0.251376	0.605505	-6.286621	-46.478271	-14.236450
C:\cware\Projects\Whales\OpenTag\T1_speed_30July\M20.DSG	7-1-2013	13:57:34	431559.000000	8631.180000	-0.199219	-0.457031	-0.898438	0.629358	0.248624	0.600000	-9.414673	-48.416138	-10.726929
C:\cware\Projects\Whales\OpenTag\T1_speed_30July\M20.DSG	7-1-2013	13:57:34	431560.000000	8631.200000	-0.343750	-0.503906	-0.839844	0.633945	0.247706	0.595413	-10.681152	-51.147461	-9.841919
C:\cware\Projects\Whales\OpenTag\T1_speed_30July\M20.DSG	7-1-2013	13:57:34	431561.000000	8631.220000	-0.632813	-0.468750	-0.562500	0.641284	0.244954	0.590826	-28.274536	-5.462646	7.492065
C:\cware\Projects\Whales\OpenTag\T1_speed_30July\M20.DSG	7-1-2013	13:57:34	431562.000000	8631.240000	-0.632813	-0.468750	-0.562500	0.639450	0.244037	0.591743	-37.857056	14.541626	14.907837
C:\cware\Projects\Whales\OpenTag\T1_speed_30July\M20.DSG	7-1-2013	13:57:34	431563.000000	8631.260000	-0.464844	-0.546875	-0.707031	0.637615	0.236697	0.595413	-47.866821	16.464233	12.130737
C:\cware\Projects\Whales\OpenTag\T1_speed_30July\M20.DSG	7-1-2013	13:57:34	431564.000000	8631.280000	-0.464844	-0.546875	-0.707031	0.634862	0.233945	0.597248	-35.675049	22.033691	8.499146
C:\cware\Projects\Whales\OpenTag\T1_speed_30July\M20.DSG	7-1-2013	13:57:34	431565.000000	8631.300000	-0.472656	-0.398438	-0.667969	0.632110	0.232110	0.601835	-13.687134	30.288696	7.019043
C:\cware\Projects\Whales\OpenTag\T1_speed_30July\M20.DSG	7-1-2013	13:57:34	431566.000000	8631.320000	-0.453125	-0.414063	-0.625000	0.627523	0.231193	0.605505	-11.077881	28.594971	3.829956
C:\cware\Projects\Whales\OpenTag\T1_speed_30July\M20.DSG	7-1-2013	13:57:34	431567.000000	8631.340000	-0.519531	-0.468750	-0.539063	0.622936	0.233945	0.607339	28.854370	32.791138	0.518799
C:\cware\Projects\Whales\OpenTag\T1_speed_30July\M20.DSG	7-1-2013	13:57:34	431568.000000	8631.360000	-0.523438	-0.363281	-0.246094	0.615596	0.238532	0.611927	-6.698608	42.907715	-1.998901
C:\cware\Projects\Whales\OpenTag\T1_speed_30July\M20.DSG	7-1-2013	13:57:34	431569.000000	8631.380000	-0.351563	-0.566406	-0.410156	0.611009	0.237615	0.614679	2.090454	48.156738	-16.265869
C:\cware\Projects\Whales\OpenTag\T1_speed_30July\M20.DSG	7-1-2013	13:57:34	431570.000000	8631.400000	-0.070313	-0.628906	-0.554688	0.601835	0.237615	0.622018	14.846802	38.421631	-16.189575
C:\cware\Projects\Whales\OpenTag\T1_speed_30July\M20.DSG	7-1-2013	13:57:34	431571.000000	8631.420000	0.421875	-0.414063	-0.980469	0.596330	0.238532	0.622936	-11.734009	21.163940	-2.410889
C:\cware\Projects\Whales\OpenTag\T1_speed_30July\M20.DSG	7-1-2013	13:57:34	431572.000000	8631.440000	0.722656	-0.164063	-1.207031	0.593578	0.237615	0.626606	-8.117676	-0.991821	4.837036
C:\cware\Projects\Whales\OpenTag\T1_speed_30July\M20.DSG	7-1-2013	13:57:34	431573.000000	8631.460000	0.472656	-0.066406	-1.152344	0.593578	0.237615	0.625688	-10.589600	-9.780884	10.467529
C:\cware\Projects\Whales\OpenTag\T1_speed_30July\M20.DSG	7-1-2013	13:57:34	431574.000000	8631.480000	0.000000	-0.019531	-1.289063	0.594495	0.240367	0.623853	-0.366211	-6.103516	13.916016
C:\cware\Projects\Whales\OpenTag\T1_speed_30July\M20.DSG	7-1-2013	13:57:34	431575.000000	8631.500000	-0.089844	0.003906	-1.382813	0.596330	0.243119	0.622018	13.473511	-23.712158	17.852783
C:\cware\Projects\Whales\OpenTag\T1_speed_30July\M20.DSG	7-1-2013	13:57:34	431576.000000	8631.520000	-0.039063	-0.050781	-1.480469	0.599083	0.250459	0.616514	20.950317	-50.048828	18.814087
C:\cware\Projects\Whales\OpenTag\T1_speed_30July\M20.DSG	7-1-2013	13:57:34	431577.000000	8631.540000	-0.074219	-0.203125	-0.996094	0.606422	0.255963	0.611927	25.436401	-65.109253	2.563477
C:\cware\Projects\Whales\OpenTag\T1_speed_30July\M20.DSG	7-1-2013	13:57:34	431578.000000	8631.560000	-0.164063	-0.402344	-0.820313	0.612844	0.263303	0.604587	24.002075	-38.436890	7.553101
C:\cware\Projects\Whales\OpenTag\T1_speed_30July\M20.DSG	7-1-2013	13:57:34	431579.000000	8631.580000	-0.289063	-0.617188	-1.042969	0.619266	0.266972	0.601835	12.557983	-23.590088	16.159058
C:\cware\Projects\Whales\OpenTag\T1_speed_30July\M20.DSG	7-1-2013	13:57:34	431580.000000	8631.600000	-0.566406	-0.523438	-1.207031	0.621101	0.269725	0.600000	17.166138	-13.748169	21.377563
C:\cware\Projects\Whales\OpenTag\T1_speed_30July\M20.DSG	7-1-2013	13:57:34	431581.000000	8631.620000	-0.871094	-0.316406	-1.250000	0.621101	0.278899	0.596330	33.035278	6.896973	22.109985
C:\cware\Projects\Whales\OpenTag\T1_speed_30July\M20.DSG	7-1-2013	13:57:34	431582.000000	8631.640000	-0.898438	-0.191406	-1.195313	0.618349	0.285321	0.597248	50.125122	17.303467	21.331787
C:\cware\Projects\Whales\OpenTag\T1_speed_30July\M20.DSG	7-1-2013	13:57:34	431583.000000	8631.660000	-0.894531	-0.308594	-1.222656	0.613761	0.300917	0.596330	52.551270	36.895752	32.958984
C:\cware\Projects\Whales\OpenTag\T1_speed_30July\M20.DSG	7-1-2013	13:57:34	431584.000000	8631.680000	-0.746094	-0.710938	-1.332031	0.607339	0.309174	0.599083	20.660400	31.448364	37.506104
C:\cware\Projects\Whales\OpenTag\T1_speed_30July\M20.DSG	7-1-2013	13:57:34	431585.000000	8631.700000	-0.640625	-1.023438	-1.429688	0.599083	0.317431	0.600917	-33.889771	21.011353	42.175293
C:\cware\Projects\Whales\OpenTag\T1_speed_30July\M20.DSG	7-1-2013	13:57:34	431586.000000	8631.720000	-0.824219	-1.105469	-1.351563	0.595413	0.315596	0.603670	-51.986694	0.411987	53.833008
C:\cware\Projects\Whales\OpenTag\T1_speed_30July\M20.DSG	7-1-2013	13:57:34	431587.000000	8631.740000	-1.097656	-0.898438	-1.421875	0.590826	0.311009	0.607339	-56.808472	16.647339	52.246094
C:\cware\Projects\Whales\OpenTag\T1_speed_30July\M20.DSG	7-1-2013	13:57:34	431588.000000	8631.760000	-1.312500	-0.804688	-1.195313	0.586239	0.309174	0.611009	-65.673828	52.612305	37.322998
C:\cware\Projects\Whales\OpenTag\T1_speed_30July\M20.DSG	7-1-2013	13:57:34	431589.000000	8631.780000	-1.058594	-0.750000	-1.054688	0.571560	0.302752	0.621101	-21.408081	59.936523	13.610840
C:\cware\Projects\Whales\OpenTag\T1_speed_30July\M20.DSG	7-1-2013	13:57:34	431590.000000	8631.800000	-0.406250	-0.679688	-1.089844	0.566055	0.301835	0.624771	-13.824463	10.467529	7.400513
C:\cware\Projects\Whales\OpenTag\T1_speed_30July\M20.DSG	7-1-2013	13:57:34	431591.000000	8631.820000	-0.222656	-0.570313	-0.722656	0.564220	0.300000	0.625688	-21.743774	1.129150	25.695801
C:\cware\Projects\Whales\OpenTag\T1_speed_30July\M20.DSG	7-1-2013	13:57:34	431592.000000	8631.840000	-0.347656	-0.542969	-0.601563	0.562385	0.299083	0.627523	-45.135498	31.600952	42.495728
C:\cware\Projects\Whales\OpenTag\T1_speed_30July\M20.DSG	7-1-2013	13:57:34	431593.000000	8631.860000	-0.316406	-0.472656	-0.453125	0.551376	0.293578	0.634862	-68.023682	47.775269	59.768677
C:\cware\Projects\Whales\OpenTag\T1_speed_30July\M20.DSG	7-1-2013	13:57:34	431594.000000	8631.880000	-0.378906	-0.410156	-0.457031	0.544037	0.288073	0.641284	-76.263428	61.553955	55.328369
C:\cware\Projects\Whales\OpenTag\T1_speed_30July\M20.DSG	7-1-2013	13:57:34	431595.000000	8631.900000	-0.273438	-0.308594	-0.480469	0.527523	0.274312	0.651376	-82.687378	55.358887	43.869019
C:\cware\Projects\Whales\OpenTag\T1_speed_30July\M20.DSG	7-1-2013	13:57:34	431596.000000	8631.920000	-0.156250	-0.312500	-0.484375	0.520183	0.267890	0.654128	-76.904297	35.781860	30.685425
C:\cware\Projects\Whales\OpenTag\T1_speed_30July\M20.DSG	7-1-2013	13:57:34	431597.000000	8631.940000	-0.273438	-0.226563	-0.507813	0.513761	0.254128	0.659633	-62.789917	9.536743	12.023926
C:\cware\Projects\Whales\OpenTag\T1_speed_30July\M20.DSG	7-1-2013	13:57:34	431598.000000	8631.960000	-0.433594	-0.093750	-0.542969	0.511009	0.248624	0.661468	-48.461914	16.403198	6.072998
C:\cware\Projects\Whales\OpenTag\T1_speed_30July\M20.DSG	7-1-2013	13:57:34	431599.000000	8631.980000	-0.308594	0.003906	-0.515625	0.503670	0.239450	0.666055	-46.478271	32.501221	-10.848999
C:\cware\Projects\Whales\OpenTag\T1_speed_30July\M20.DSG	7-1-2013	13:57:34	431600.000000	8632.000000	-0.105469	0.003906	-0.468750	0.499083	0.233028	0.668807	-46.005249	55.236816	-6.179810
C:\cware\Projects\Whales\OpenTag\T1_speed_30July\M20.DSG	7-1-2013	13:57:34	431601.000000	8632.020000	0.234375	0.117188	-0.417969	0.492661	0.222936	0.672477	-40.527344	41.641235	-3.952026
C:\cware\Projects\Whales\OpenTag\T1_speed_30July\M20.DSG	7-1-2013	13:57:34	431602.000000	8632.040000	0.398438	0.062500	-0.535156	0.483486	0.218349	0.676147	-40.084839	29.525757	-0.808716
C:\cware\Projects\Whales\OpenTag\T1_speed_30July\M20.DSG	7-1-2013	13:57:34	431603.000000	8632.060000	0.449219	-0.332031	-0.707031	0.480734	0.214679	0.677982	-39.703369	0.000000	-3.448486
C:\cware\Projects\Whales\OpenTag\T1_speed_30July\M20.DSG	7-1-2013	13:57:34	431604.000000	8632.080000	0.449219	-0.332031	-0.707031	0.479817	0.204587	0.678899	-46.600342	-8.529663	-9.628296
C:\cware\Projects\Whales\OpenTag\T1_speed_30July\M20.DSG	7-1-2013	13:57:34	431605.000000	8632.100000	0.445313	-0.320313	-0.839844	0.480734	0.200000	0.678899	-42.007446	-14.389038	-19.012451
C:\cware\Projects\Whales\OpenTag\T1_speed_30July\M20.DSG	7-1-2013	13:57:34	431606.000000	8632.120000	0.550781	-0.343750	-1.007813	0.486239	0.190826	0.677982	-25.894165	-36.621094	-29.922485
C:\cware\Projects\Whales\OpenTag\T1_speed_30July\M20.DSG	7-1-2013	13:57:34	431607.000000	8632.140000	0.531250	-0.320313	-1.093750	0.491743	0.187156	0.677064	-17.623901	-49.835205	-39.459229
C:\cware\Projects\Whales\OpenTag\T1_speed_30July\M20.DSG	7-1-2013	13:57:34	431608.000000	8632.160000	0.449219	-0.203125	-1.199219	0.502752	0.182569	0.673394	-10.223389	-56.396484	-48.889160
C:\cware\Projects\Whales\OpenTag\T1_speed_30July\M20.DSG	7-1-2013	13:57:34	431609.000000	8632.180000	0.339844	-0.308594	-1.449219	0.509174	0.181651	0.670642	22.705078	-68.511963	-53.787231
C:\cware\Projects\Whales\OpenTag\T1_speed_30July\M20.DSG	7-1-2013	13:57:34	431610.000000	8632.200000	0.390625	-0.683594	-1.269531	0.525688	0.186239	0.663303	44.235229	-72.235107	-46.264648
C:\cware\Projects\Whales\OpenTag\T1_speed_30July\M20.DSG	7-1-2013	13:57:34	431611.000000	8632.220000	0.230469	-0.667969	-1.410156	0.532110	0.191743	0.661468	76.843262	-42.388916	-31.646729
C:\cware\Projects\Whales\OpenTag\T1_speed_30July\M20.DSG	7-1-2013	13:57:34	431612.000000	8632.240000	0.152344	-0.101563	-1.625000	0.541284	0.212844	0.655963	100.158691	-19.668579	-27.969360
C:\cware\Projects\Whales\OpenTag\T1_speed_30July\M20.DSG	7-1-2013	13:57:34	431613.000000	8632.260000	0.210938	0.382813	-1.246094	0.542202	0.222936	0.656881	89.019775	-9.353638	-21.453857
C:\cware\Projects\Whales\OpenTag\T1_speed_30July\M20.DSG	7-1-2013	13:57:34	431614.000000	8632.280000	0.320313	0.320313	-0.835938	0.542202	0.244954	0.652294	79.635620	-30.929565	-16.571045
C:\cware\Projects\Whales\OpenTag\T1_speed_30July\M20.DSG	7-1-2013	13:57:34	431615.000000	8632.300000	0.156250	-0.226563	-0.894531	0.548624	0.255963	0.647706	106.231689	-32.669067	-12.634277
C:\cware\Projects\Whales\OpenTag\T1_speed_30July\M20.DSG	7-1-2013	13:57:34	431616.000000	8632.320000	-0.062500	-0.441406	-1.460938	0.552294	0.268807	0.643119	110.427856	-26.596069	-14.953613
C:\cware\Projects\Whales\OpenTag\T1_speed_30July\M20.DSG	7-1-2013	13:57:34	431617.000000	8632.340000	-0.089844	-0.500000	-1.656250	0.559633	0.292661	0.633028	100.097656	-61.843872	-24.337769
C:\cware\Projects\Whales\OpenTag\T1_speed_30July\M20.DSG	7-1-2013	13:57:34	431618.000000	8632.360000	-0.347656	-0.625000	-1.464844	0.567890	0.305505	0.627523	87.768555	-73.059082	-27.420044
C:\cware\Projects\Whales\OpenTag\T1_speed_30July\M20.DSG	7-1-2013	13:57:34	431619.000000	8632.380000	-0.593750	-0.824219	-1.339844	0.583486	0.322936	0.612844	80.917358	-64.636230	-37.200928
C:\cware\Projects\Whales\OpenTag\T1_speed_30July\M20.DSG	7-1-2013	13:57:34	431620.000000	8632.400000	-0.781250	-1.007813	-0.980469	0.590826	0.330275	0.605505	59.265137	-45.089722	-32.241821
C:\cware\Projects\Whales\OpenTag\T1_speed_30July\M20.DSG	7-1-2013	13:57:34	431621.000000	8632.420000	-1.039063	-1.234375	-0.898438	0.599083	0.339450	0.597248	21.621704	-10.910034	-19.256592
C:\cware\Projects\Whales\OpenTag\T1_speed_30July\M20.DSG	7-1-2013	13:57:34	431622.000000	8632.440000	-0.800781	-1.234375	-0.910156	0.600917	0.341284	0.596330	-1.159668	-9.658813	-20.095825
C:\cware\Projects\Whales\OpenTag\T1_speed_30July\M20.DSG	7-1-2013	13:57:34	431623.000000	8632.460000	-0.828125	-1.089844	-1.113281	0.601835	0.335780	0.597248	-41.534424	14.999390	-12.023926
C:\cware\Projects\Whales\OpenTag\T1_speed_30July\M20.DSG	7-1-2013	13:57:34	431624.000000	8632.480000	-0.636719	-0.945313	-1.042969	0.600917	0.331193	0.600917	-41.061401	10.101318	2.502441
C:\cware\Projects\Whales\OpenTag\T1_speed_30July\M20.DSG	7-1-2013	13:57:34	431625.000000	8632.500000	-0.984375	-0.359375	-1.402344	0.595413	0.322018	0.609174	-63.659668	43.548584	19.439697
C:\cware\Projects\Whales\OpenTag\T1_speed_30July\M20.DSG	7-1-2013	13:57:34	431626.000000	8632.520000	-0.195313	-0.300781	-0.496094	0.591743	0.320183	0.612844	30.883789	-8.117676	-26.107788
C:\cware\Projects\Whales\OpenTag\T1_speed_30July\M20.DSG	7-1-2013	13:57:34	431627.000000	8632.540000	0.394531	-0.609375	-0.734375	0.595413	0.326606	0.608257	37.719727	-7.888794	-26.168823
C:\cware\Projects\Whales\OpenTag\T1_speed_30July\M20.DSG	7-1-2013	13:57:34	431628.000000	8632.560000	0.335938	-0.921875	-0.789063	0.596330	0.327523	0.606422	-8.255005	-16.510010	-29.937744
C:\cware\Projects\Whales\OpenTag\T1_speed_30July\M20.DSG	7-1-2013	13:57:34	431629.000000	8632.580000	-0.140625	-1.132813	-0.605469	0.603670	0.314679	0.605505	-95.428467	-25.283813	-26.168823
C:\cware\Projects\Whales\OpenTag\T1_speed_30July\M20.DSG	7-1-2013	13:57:34	431630.000000	8632.600000	-0.230469	-1.062500	-0.621094	0.605505	0.300917	0.608257	-138.549805	-30.242920	-9.445190
C:\cware\Projects\Whales\OpenTag\T1_speed_30July\M20.DSG	7-1-2013	13:57:34	431631.000000	8632.620000	-0.199219	-0.703125	-0.480469	0.611009	0.271560	0.611009	-142.898560	-1.052856	-2.166748
C:\cware\Projects\Whales\OpenTag\T1_speed_30July\M20.DSG	7-1-2013	13:57:34	431632.000000	8632.640000	-0.687500	-0.210938	-0.648438	0.608257	0.255046	0.614679	-142.654419	65.689087	7.705688
C:\cware\Projects\Whales\OpenTag\T1_speed_30July\M20.DSG	7-1-2013	13:57:34	431633.000000	8632.660000	-0.679688	-0.031250	-0.828125	0.591743	0.228440	0.629358	-107.330322	76.034546	10.314941
C:\cware\Projects\Whales\OpenTag\T1_speed_30July\M20.DSG	7-1-2013	13:57:34	431634.000000	8632.680000	-0.398438	-0.167969	-0.863281	0.585321	0.219266	0.633945	-60.226440	37.750244	8.087158
C:\cware\Projects\Whales\OpenTag\T1_speed_30July\M20.DSG	7-1-2013	13:57:34	431635.000000	8632.700000	-0.132813	-0.402344	-0.968750	0.577982	0.211009	0.639450	-37.048340	34.088135	0.045776
C:\cware\Projects\Whales\OpenTag\T1_speed_30July\M20.DSG	7-1-2013	13:57:34	431636.000000	8632.720000	0.089844	-0.429688	-0.890625	0.574312	0.207339	0.641284	-14.999390	12.878418	-18.692017
C:\cware\Projects\Whales\OpenTag\T1_speed_30July\M20.DSG	7-1-2013	13:57:34	431637.000000	8632.740000	0.386719	-0.484375	-0.984375	0.573394	0.205505	0.642202	-5.096436	-34.622192	-29.876709
C:\cware\Projects\Whales\OpenTag\T1_speed_30July\M20.DSG	7-1-2013	13:57:34	431638.000000	8632.760000	0.289063	-0.394531	-0.742188	0.580734	0.201835	0.633945	-28.549194	-33.767700	-23.468018
C:\cware\Projects\Whales\OpenTag\T1_speed_30July\M20.DSG	7-1-2013	13:57:34	431639.000000	8632.780000	0.296875	-0.355469	-0.746094	0.585321	0.199083	0.636697	-40.252686	-21.850586	-21.636963
C:\cware\Projects\Whales\OpenTag\T1_speed_30July\M20.DSG	7-1-2013	13:57:34	431640.000000	8632.800000	0.199219	-0.273438	-0.957031	0.588991	0.188073	0.636697	-48.049927	7.781982	-16.311646
C:\cware\Projects\Whales\OpenTag\T1_speed_30July\M20.DSG	7-1-2013	13:57:34	431641.000000	8632.820000	0.003906	-0.238281	-1.078125	0.587156	0.182569	0.638532	-34.652710	38.879395	-7.186890
C:\cware\Projects\Whales\OpenTag\T1_speed_30July\M20.DSG	7-1-2013	13:57:34	431642.000000	8632.840000	-0.089844	-0.335938	-1.207031	0.578899	0.177064	0.644954	1.434326	31.234741	-5.218506
C:\cware\Projects\Whales\OpenTag\T1_speed_30July\M20.DSG	7-1-2013	13:57:34	431643.000000	8632.860000	0.007813	-0.363281	-1.441406	0.576147	0.178899	0.644037	42.205811	-2.914429	-23.727417
C:\cware\Projects\Whales\OpenTag\T1_speed_30July\M20.DSG	7-1-2013	13:57:34	431644.000000	8632.880000	0.007813	-0.363281	-1.441406	0.575229	0.191743	0.644954	73.379517	2.365112	-22.521973
C:\cware\Projects\Whales\OpenTag\T1_speed_30July\M20.DSG	7-1-2013	13:57:34	431645.000000	8632.900000	0.128906	-0.218750	-1.035156	0.575229	0.199083	0.644037	-0.747681	-32.241821	-38.589478
C:\cware\Projects\Whales\OpenTag\T1_speed_30July\M20.DSG	7-1-2013	13:57:34	431646.000000	8632.920000	-0.199219	-0.281250	-1.078125	0.582569	0.191743	0.640367	-28.045654	-30.136108	-42.175293
C:\cware\Projects\Whales\OpenTag\T1_speed_30July\M20.DSG	7-1-2013	13:57:34	431647.000000	8632.940000	-0.230469	-0.476563	-1.324219	0.585321	0.188991	0.639450	3.341675	-7.034302	-30.349731
C:\cware\Projects\Whales\OpenTag\T1_speed_30July\M20.DSG	7-1-2013	13:57:34	431648.000000	8632.960000	-0.253906	-0.500000	-1.269531	0.587156	0.186239	0.638532	-16.296387	-10.314941	-23.391724
C:\cware\Projects\Whales\OpenTag\T1_speed_30July\M20.DSG	7-1-2013	13:57:34	431649.000000	8632.980000	-0.343750	-0.621094	-1.273438	0.588073	0.182569	0.638532	-27.755737	-11.245728	-13.366699
C:\cware\Projects\Whales\OpenTag\T1_speed_30July\M20.DSG	7-1-2013	13:57:34	431650.000000	8633.000000	-0.492188	-0.632813	-1.328125	0.588073	0.178899	0.637615	-20.126343	-20.935059	-13.748169
C:\cware\Projects\Whales\OpenTag\T1_speed_30July\M20.DSG	7-1-2013	13:57:34	431651.000000	8633.020000	-0.859375	-0.652344	-1.269531	0.592661	0.172477	0.633945	-44.265747	-14.099121	-18.951416
C:\cware\Projects\Whales\OpenTag\T1_speed_30July\M20.DSG	7-1-2013	13:57:34	431652.000000	8633.040000	-1.121094	-0.742188	-1.546875	0.593578	0.167890	0.633028	-63.690186	-3.723145	-26.443481
C:\cware\Projects\Whales\OpenTag\T1_speed_30July\M20.DSG	7-1-2013	13:57:34	431653.000000	8633.060000	-1.246094	-0.757813	-1.746094	0.594495	0.152294	0.633028	-67.443848	-4.455566	-22.964478
C:\cware\Projects\Whales\OpenTag\T1_speed_30July\M20.DSG	7-1-2013	13:57:34	431654.000000	8633.080000	-1.367188	-0.562500	-1.652344	0.594495	0.142202	0.633028	-63.354492	-8.224487	-18.798828
C:\cware\Projects\Whales\OpenTag\T1_speed_30July\M20.DSG	7-1-2013	13:57:34	431655.000000	8633.100000	-1.457031	-0.417969	-1.550781	0.593578	0.127523	0.631193	-43.991089	19.149780	-15.792847
C:\cware\Projects\Whales\OpenTag\T1_speed_30July\M20.DSG	7-1-2013	13:57:34	431656.000000	8633.120000	-1.136719	-0.253906	-1.437500	0.590826	0.122018	0.630275	-10.406494	32.119751	-21.011353
C:\cware\Projects\Whales\OpenTag\T1_speed_30July\M20.DSG	7-1-2013	13:57:34	431657.000000	8633.140000	-0.636719	-0.085938	-1.339844	0.582569	0.119266	0.636697	18.524170	36.666870	-15.487671
C:\cware\Projects\Whales\OpenTag\T1_speed_30July\M20.DSG	7-1-2013	13:57:34	431658.000000	8633.160000	-0.324219	-0.167969	-1.359375	0.578899	0.121101	0.639450	42.480469	17.074585	-21.575928
C:\cware\Projects\Whales\OpenTag\T1_speed_30July\M20.DSG	7-1-2013	13:57:34	431659.000000	8633.180000	-0.351563	-0.394531	-0.988281	0.575229	0.129358	0.640367	46.325684	-1.098633	-38.131714
C:\cware\Projects\Whales\OpenTag\T1_speed_30July\M20.DSG	7-1-2013	13:57:34	431660.000000	8633.200000	-0.585938	-0.394531	-0.812500	0.574312	0.133945	0.641284	49.209595	-8.346558	-41.641235
C:\cware\Projects\Whales\OpenTag\T1_speed_30July\M20.DSG	7-1-2013	13:57:34	431661.000000	8633.220000	-0.414063	-0.187500	-0.675781	0.577064	0.143119	0.641284	60.714722	-17.684937	-34.896851
C:\cware\Projects\Whales\OpenTag\T1_speed_30July\M20.DSG	7-1-2013	13:57:34	431662.000000	8633.240000	-0.281250	0.003906	-0.601563	0.577982	0.150459	0.640367	59.951782	-20.690918	-28.305054
C:\cware\Projects\Whales\OpenTag\T1_speed_30July\M20.DSG	7-1-2013	13:57:34	431663.000000	8633.260000	-0.222656	0.035156	-0.476563	0.584404	0.157798	0.638532	23.376465	-21.881104	-25.039673
C:\cware\Projects\Whales\OpenTag\T1_speed_30July\M20.DSG	7-1-2013	13:57:34	431664.000000	8633.280000	-0.210938	0.015625	-0.644531	0.586239	0.158716	0.636697	22.384644	-29.495239	-26.992798
C:\cware\Projects\Whales\OpenTag\T1_speed_30July\M20.DSG	7-1-2013	13:57:34	431665.000000	8633.300000	-0.222656	-0.203125	-0.730469	0.592661	0.164220	0.633945	37.796021	-24.520874	-16.021729
C:\cware\Projects\Whales\OpenTag\T1_speed_30July\M20.DSG	7-1-2013	13:57:34	431666.000000	8633.320000	-0.214844	-0.246094	-0.687500	0.594495	0.169725	0.632110	50.354004	-25.680542	-2.899170
C:\cware\Projects\Whales\OpenTag\T1_speed_30July\M20.DSG	7-1-2013	13:57:34	431667.000000	8633.340000	-0.519531	-0.125000	-0.480469	0.597248	0.180734	0.631193	28.640747	-0.061035	10.208130
C:\cware\Projects\Whales\OpenTag\T1_speed_30July\M20.DSG	7-1-2013	13:57:34	431668.000000	8633.360000	-0.214844	0.121094	-0.406250	0.598165	0.185321	0.630275	9.704590	-14.068604	12.496948
C:\cware\Projects\Whales\OpenTag\T1_speed_30July\M20.DSG	7-1-2013	13:57:34	431669.000000	8633.380000	-0.011719	0.011719	-0.394531	0.600000	0.188991	0.630275	-8.102417	-6.866455	14.770508
C:\cware\Projects\Whales\OpenTag\T1_speed_30July\M20.DSG	7-1-2013	13:57:34	431670.000000	8633.400000	-0.113281	-0.253906	-0.378906	0.598165	0.188073	0.629358	-1.327515	13.046265	2.212524
C:\cware\Projects\Whales\OpenTag\T1_speed_30July\M20.DSG	7-1-2013	13:57:34	431671.000000	8633.420000	-0.210938	-0.414063	-0.542969	0.595413	0.188073	0.630275	-3.143311	-0.381470	-16.372681
C:\cware\Projects\Whales\OpenTag\T1_speed_30July\M20.DSG	7-1-2013	13:57:34	431672.000000	8633.440000	0.195313	-0.445313	-0.855469	0.598165	0.187156	0.628440	-11.322021	-42.205811	-16.632080
C:\cware\Projects\Whales\OpenTag\T1_speed_30July\M20.DSG	7-1-2013	13:57:34	431673.000000	8633.460000	0.125000	-0.324219	-0.687500	0.603670	0.185321	0.626606	-22.430420	-24.826050	-1.602173
C:\cware\Projects\Whales\OpenTag\T1_speed_30July\M20.DSG	7-1-2013	13:57:34	431674.000000	8633.480000	-0.062500	-0.199219	-0.406250	0.607339	0.182569	0.623853	-20.156860	2.136230	11.871338
C:\cware\Projects\Whales\OpenTag\T1_speed_30July\M20.DSG	7-1-2013	13:57:34	431675.000000	8633.500000	-0.207031	-0.144531	-0.472656	0.605505	0.183486	0.624771	-6.607056	32.608032	29.617310
C:\cware\Projects\Whales\OpenTag\T1_speed_30July\M20.DSG	7-1-2013	13:57:34	431676.000000	8633.520000	-0.406250	-0.125000	-0.531250	0.599083	0.186239	0.629358	-15.533447	53.741455	33.813477
C:\cware\Projects\Whales\OpenTag\T1_speed_30July\M20.DSG	7-1-2013	13:57:34	431677.000000	8633.540000	-0.203125	-0.167969	-0.500000	0.591743	0.188073	0.634862	2.868652	57.861328	27.709961
C:\cware\Projects\Whales\OpenTag\T1_speed_30July\M20.DSG	7-1-2013	13:57:34	431678.000000	8633.560000	0.085938	-0.214844	-0.769531	0.579817	0.195413	0.640367	33.218384	36.346436	22.109985
C:\cware\Projects\Whales\OpenTag\T1_speed_30July\M20.DSG	7-1-2013	13:57:34	431679.000000	8633.580000	0.351563	-0.222656	-0.921875	0.576147	0.202752	0.644037	47.775269	25.680542	17.517090
C:\cware\Projects\Whales\OpenTag\T1_speed_30July\M20.DSG	7-1-2013	13:57:34	431680.000000	8633.600000	0.394531	-0.367188	-0.894531	0.569725	0.217431	0.644037	50.964355	30.029297	18.417358
C:\cware\Projects\Whales\OpenTag\T1_speed_30July\M20.DSG	7-1-2013	13:57:34	431681.000000	8633.620000	0.328125	-0.542969	-0.871094	0.566972	0.225688	0.644954	54.077148	35.018921	10.040283
C:\cware\Projects\Whales\OpenTag\T1_speed_30July\M20.DSG	7-1-2013	13:57:34	431682.000000	8633.640000	0.304688	-0.609375	-1.023438	0.556881	0.242202	0.648624	70.800781	52.047729	6.942749
C:\cware\Projects\Whales\OpenTag\T1_speed_30July\M20.DSG	7-1-2013	13:57:34	431683.000000	8633.660000	0.132813	-0.773438	-1.152344	0.550459	0.255046	0.650459	114.639282	55.816650	12.634277
C:\cware\Projects\Whales\OpenTag\T1_speed_30July\M20.DSG	7-1-2013	13:57:34	431684.000000	8633.680000	0.132813	-0.773438	-1.152344	0.539450	0.282569	0.653211	71.914673	16.632080	5.187988
C:\cware\Projects\Whales\OpenTag\T1_speed_30July\M20.DSG	7-1-2013	13:57:34	431685.000000	8633.700000	0.359375	-0.746094	-1.046875	0.541284	0.286239	0.650459	-46.035767	-26.840210	-9.277344
C:\cware\Projects\Whales\OpenTag\T1_speed_30July\M20.DSG	7-1-2013	13:57:34	431686.000000	8633.720000	0.359375	-0.746094	-1.046875	0.544037	0.281651	0.650459	-85.464478	-12.527466	7.614136
C:\cware\Projects\Whales\OpenTag\T1_speed_30July\M20.DSG	7-1-2013	13:57:34	431687.000000	8633.740000	0.070313	-0.753906	-1.050781	0.544037	0.265138	0.653211	-51.742554	0.991821	28.625488
C:\cware\Projects\Whales\OpenTag\T1_speed_30July\M20.DSG	7-1-2013	13:57:34	431688.000000	8633.760000	-0.125000	-0.484375	-1.195313	0.542202	0.261468	0.654128	-38.803101	-10.437012	28.244019
C:\cware\Projects\Whales\OpenTag\T1_speed_30July\M20.DSG	7-1-2013	13:57:34	431689.000000	8633.780000	-0.503906	-0.359375	-1.535156	0.543119	0.257798	0.655046	-39.825439	-2.685547	17.883301
C:\cware\Projects\Whales\OpenTag\T1_speed_30July\M20.DSG	7-1-2013	13:57:34	431690.000000	8633.800000	-0.632813	-0.316406	-1.628906	0.543119	0.254128	0.655963	-37.963867	8.575439	5.966187
C:\cware\Projects\Whales\OpenTag\T1_speed_30July\M20.DSG	7-1-2013	13:57:34	431691.000000	8633.820000	-0.605469	-0.371094	-1.519531	0.539450	0.247706	0.656881	-37.719727	15.502930	-3.479004
C:\cware\Projects\Whales\OpenTag\T1_speed_30July\M20.DSG	7-1-2013	13:57:34	431692.000000	8633.840000	-0.472656	-0.511719	-1.449219	0.538532	0.242202	0.658716	-33.569336	11.291504	-6.347656
C:\cware\Projects\Whales\OpenTag\T1_speed_30July\M20.DSG	7-1-2013	13:57:34	431693.000000	8633.860000	-0.402344	-0.640625	-1.425781	0.534862	0.236697	0.661468	-19.882202	8.422852	-2.899170
C:\cware\Projects\Whales\OpenTag\T1_speed_30July\M20.DSG	7-1-2013	13:57:34	431694.000000	8633.880000	-0.457031	-0.640625	-1.464844	0.534862	0.235780	0.661468	-16.738892	-7.568359	-4.165649
C:\cware\Projects\Whales\OpenTag\T1_speed_30July\M20.DSG	7-1-2013	13:57:34	431695.000000	8633.900000	-0.511719	-0.414063	-1.394531	0.536697	0.231193	0.662385	-31.661987	-20.507813	1.037598
C:\cware\Projects\Whales\OpenTag\T1_speed_30July\M20.DSG	7-1-2013	13:57:34	431696.000000	8633.920000	-0.476563	-0.238281	-1.175781	0.538532	0.229358	0.660550	-13.977051	-11.245728	8.834839
C:\cware\Projects\Whales\OpenTag\T1_speed_30July\M20.DSG	7-1-2013	13:57:34	431697.000000	8633.940000	-0.585938	-0.402344	-1.253906	0.539450	0.229358	0.660550	2.044678	7.995605	10.757446
C:\cware\Projects\Whales\OpenTag\T1_speed_30July\M20.DSG	7-1-2013	13:57:34	431698.000000	8633.960000	-0.699219	-0.496094	-1.320313	0.536697	0.230275	0.660550	15.121460	14.984131	1.037598
C:\cware\Projects\Whales\OpenTag\T1_speed_30July\M20.DSG	7-1-2013	13:57:34	431699.000000	8633.980000	-0.593750	-0.593750	-1.210938	0.533028	0.238532	0.661468	42.404175	7.781982	-10.665894
C:\cware\Projects\Whales\OpenTag\T1_speed_30July\M20.DSG	7-1-2013	13:57:34	431700.000000	8634.000000	-0.332031	-0.761719	-1.148438	0.533945	0.244954	0.661468	43.060303	7.263184	-19.470215
C:\cware\Projects\Whales\OpenTag\T1_speed_30July\M20.DSG	7-1-2013	13:57:34	431701.000000	8634.020000	-0.230469	-0.855469	-1.238281	0.533028	0.252294	0.659633	24.642944	-7.003784	-21.072388
C:\cware\Projects\Whales\OpenTag\T1_speed_30July\M20.DSG	7-1-2013	13:57:34	431702.000000	8634.040000	-0.222656	-0.960938	-1.144531	0.535780	0.254128	0.658716	0.762939	-19.058228	-17.700195
C:\cware\Projects\Whales\OpenTag\T1_speed_30July\M20.DSG	7-1-2013	13:57:34	431703.000000	8634.060000	-0.382813	-0.808594	-0.914063	0.537615	0.251376	0.657798	-28.625488	1.220703	-14.251709
C:\cware\Projects\Whales\OpenTag\T1_speed_30July\M20.DSG	7-1-2013	13:57:34	431704.000000	8634.080000	-0.335938	-0.585938	-0.914063	0.536697	0.245872	0.659633	-42.404175	17.089844	-10.635376
C:\cware\Projects\Whales\OpenTag\T1_speed_30July\M20.DSG	7-1-2013	13:57:34	431705.000000	8634.100000	-0.160156	-0.347656	-0.863281	0.531193	0.235780	0.663303	-42.831421	30.166626	-1.480103
C:\cware\Projects\Whales\OpenTag\T1_speed_30July\M20.DSG	7-1-2013	13:57:34	431706.000000	8634.120000	-0.214844	-0.164063	-0.945313	0.526606	0.232110	0.666972	-22.430420	35.766602	12.893677
C:\cware\Projects\Whales\OpenTag\T1_speed_30July\M20.DSG	7-1-2013	13:57:34	431707.000000	8634.140000	-0.109375	-0.097656	-1.019531	0.519266	0.231193	0.668807	-4.928589	16.326904	27.755737
C:\cware\Projects\Whales\OpenTag\T1_speed_30July\M20.DSG	7-1-2013	13:57:34	431708.000000	8634.160000	-0.167969	-0.234375	-1.019531	0.517431	0.234862	0.669725	6.088257	20.904541	35.659790
C:\cware\Projects\Whales\OpenTag\T1_speed_30July\M20.DSG	7-1-2013	13:57:34	431709.000000	8634.180000	-0.074219	-0.457031	-0.898438	0.513761	0.237615	0.670642	3.982544	28.778076	31.646729
C:\cware\Projects\Whales\OpenTag\T1_speed_30July\M20.DSG	7-1-2013	13:57:34	431710.000000	8634.200000	-0.117188	-0.480469	-0.773438	0.506422	0.243119	0.673394	-0.854492	40.618896	36.178589
C:\cware\Projects\Whales\OpenTag\T1_speed_30July\M20.DSG	7-1-2013	13:57:34	431711.000000	8634.220000	-0.273438	-0.351563	-0.683594	0.500917	0.244037	0.675229	-10.162354	71.685791	49.835205
C:\cware\Projects\Whales\OpenTag\T1_speed_30July\M20.DSG	7-1-2013	13:57:34	431712.000000	8634.240000	-0.371094	-0.156250	-0.570313	0.480734	0.246789	0.681651	-8.331299	84.777832	60.394287
C:\cware\Projects\Whales\OpenTag\T1_speed_30July\M20.DSG	7-1-2013	13:57:34	431713.000000	8634.260000	-0.351563	0.031250	-0.527344	0.467890	0.248624	0.684404	-5.584717	104.965210	59.585571
C:\cware\Projects\Whales\OpenTag\T1_speed_30July\M20.DSG	7-1-2013	13:57:34	431714.000000	8634.280000	-0.152344	0.035156	-0.503906	0.442202	0.252294	0.690826	3.143311	116.378784	49.957275
C:\cware\Projects\Whales\OpenTag\T1_speed_30July\M20.DSG	7-1-2013	13:57:34	431715.000000	8634.300000	-0.082031	-0.054688	-0.488281	0.426606	0.255046	0.694495	4.409790	107.467651	39.993286
C:\cware\Projects\Whales\OpenTag\T1_speed_30July\M20.DSG	7-1-2013	13:57:34	431716.000000	8634.320000	0.093750	-0.074219	-0.437500	0.400000	0.256881	0.700000	-2.700806	96.374512	33.966064
C:\cware\Projects\Whales\OpenTag\T1_speed_30July\M20.DSG	7-1-2013	13:57:34	431717.000000	8634.340000	0.007813	-0.191406	-0.382813	0.383486	0.256881	0.700000	3.112793	117.111206	33.157349
C:\cware\Projects\Whales\OpenTag\T1_speed_30July\M20.DSG	7-1-2013	13:57:34	431718.000000	8634.360000	0.390625	-0.273438	-0.500000	0.356881	0.262385	0.702752	36.605835	59.295654	-1.052856
C:\cware\Projects\Whales\OpenTag\T1_speed_30July\M20.DSG	7-1-2013	13:57:34	431719.000000	8634.380000	0.753906	-0.300781	-0.609375	0.350459	0.266972	0.700917	44.219971	72.845459	-17.395020
C:\cware\Projects\Whales\OpenTag\T1_speed_30July\M20.DSG	7-1-2013	13:57:34	431720.000000	8634.400000	0.230469	-0.273438	-0.531250	0.327523	0.277064	0.700000	29.251099	142.822266	42.800903
C:\cware\Projects\Whales\OpenTag\T1_speed_30July\M20.DSG	7-1-2013	13:57:34	431721.000000	8634.420000	0.070313	-0.093750	-0.300781	0.306422	0.282569	0.698165	24.581909	117.141724	72.097778
C:\cware\Projects\Whales\OpenTag\T1_speed_30July\M20.DSG	7-1-2013	13:57:34	431722.000000	8634.440000	0.656250	-0.085938	-0.546875	0.289908	0.284404	0.697248	3.005981	121.353149	71.044922
C:\cware\Projects\Whales\OpenTag\T1_speed_30July\M20.DSG	7-1-2013	13:57:34	431723.000000	8634.460000	0.750000	-0.367188	-0.585938	0.260550	0.284404	0.694495	29.754639	73.120117	49.728394
C:\cware\Projects\Whales\OpenTag\T1_speed_30July\M20.DSG	7-1-2013	13:57:34	431724.000000	8634.480000	0.812500	-0.468750	-0.753906	0.247706	0.288991	0.691743	36.911011	85.327148	34.225464
C:\cware\Projects\Whales\OpenTag\T1_speed_30July\M20.DSG	7-1-2013	13:57:34	431725.000000	8634.500000	0.750000	-0.394531	-0.601563	0.225688	0.297248	0.685321	33.370972	71.563721	35.278320
C:\cware\Projects\Whales\OpenTag\T1_speed_30July\M20.DSG	7-1-2013	13:57:34	431726.000000	8634.520000	0.750000	-0.394531	-0.601563	0.216514	0.300917	0.681651	41.732788	52.215576	30.548096
C:\cware\Projects\Whales\OpenTag\T1_speed_30July\M20.DSG	7-1-2013	13:57:34	431727.000000	8634.540000	0.746094	-0.300781	-0.683594	0.200917	0.309174	0.676147	36.758423	43.640137	30.105591
C:\cware\Projects\Whales\OpenTag\T1_speed_30July\M20.DSG	7-1-2013	13:57:34	431728.000000	8634.560000	0.832031	-0.460938	-0.675781	0.194495	0.312844	0.674312	24.902344	45.684814	22.949219
C:\cware\Projects\Whales\OpenTag\T1_speed_30July\M20.DSG	7-1-2013	13:57:34	431729.000000	8634.580000	0.855469	-0.574219	-0.746094	0.184404	0.318349	0.669725	24.917603	18.432617	11.947632
C:\cware\Projects\Whales\OpenTag\T1_speed_30July\M20.DSG	7-1-2013	13:57:34	431730.000000	8634.600000	0.824219	-0.617188	-0.718750	0.182569	0.321101	0.667890	21.575928	13.275146	5.767822
C:\cware\Projects\Whales\OpenTag\T1_speed_30July\M20.DSG	7-1-2013	13:57:34	431731.000000	8634.620000	0.703125	-0.601563	-0.773438	0.175229	0.326606	0.665138	13.397217	19.851685	7.263184
C:\cware\Projects\Whales\OpenTag\T1_speed_30July\M20.DSG	7-1-2013	13:57:34	431732.000000	8634.640000	0.800781	-0.546875	-0.832031	0.174312	0.328440	0.664220	9.826660	8.361816	6.637573
C:\cware\Projects\Whales\OpenTag\T1_speed_30July\M20.DSG	7-1-2013	13:57:34	431733.000000	8634.660000	0.757813	-0.656250	-0.906250	0.170642	0.330275	0.662385	-0.778198	6.301880	4.516602
C:\cware\Projects\Whales\OpenTag\T1_speed_30July\M20.DSG	7-1-2013	13:57:34	431734.000000	8634.680000	0.843750	-0.695313	-1.062500	0.170642	0.330275	0.662385	-0.595093	-8.071899	-0.595093
C:\cware\Projects\Whales\OpenTag\T1_speed_30July\M20.DSG	7-1-2013	13:57:34	431735.000000	8634.700000	0.773438	-0.667969	-1.132813	0.174312	0.333945	0.662385	9.933472	-24.322510	-5.615234
C:\cware\Projects\Whales\OpenTag\T1_speed_30July\M20.DSG	7-1-2013	13:57:34	431736.000000	8634.720000	0.832031	-0.746094	-1.093750	0.176147	0.335780	0.662385	38.757324	-23.452759	-0.717163
C:\cware\Projects\Whales\OpenTag\T1_speed_30July\M20.DSG	7-1-2013	13:57:34	431737.000000	8634.740000	0.988281	-0.851563	-1.167969	0.180734	0.347706	0.660550	54.702759	-31.524658	-6.698608
C:\cware\Projects\Whales\OpenTag\T1_speed_30July\M20.DSG	7-1-2013	13:57:34	431738.000000	8634.760000	1.066406	-0.875000	-1.152344	0.185321	0.355046	0.660550	20.019531	-56.762695	-22.583008
C:\cware\Projects\Whales\OpenTag\T1_speed_30July\M20.DSG	7-1-2013	13:57:34	431739.000000	8634.780000	1.023438	-0.738281	-0.957031	0.200917	0.359633	0.662385	-13.946533	-65.002441	-37.261963
C:\cware\Projects\Whales\OpenTag\T1_speed_30July\M20.DSG	7-1-2013	13:57:34	431740.000000	8634.800000	0.906250	-0.691406	-0.960938	0.210092	0.358716	0.666055	-21.957397	-59.036255	-37.719727
C:\cware\Projects\Whales\OpenTag\T1_speed_30July\M20.DSG	7-1-2013	13:57:34	431741.000000	8634.820000	0.781250	-0.800781	-1.191406	0.225688	0.358716	0.670642	-7.781982	-66.986084	-36.392212
C:\cware\Projects\Whales\OpenTag\T1_speed_30July\M20.DSG	7-1-2013	13:57:34	431742.000000	8634.840000	0.546875	-0.839844	-1.222656	0.233945	0.359633	0.672477	-5.966187	-68.191528	-36.987305
C:\cware\Projects\Whales\OpenTag\T1_speed_30July\M20.DSG	7-1-2013	13:57:34	431743.000000	8634.860000	0.269531	-0.851563	-1.125000	0.254128	0.358716	0.677064	-32.943726	-63.201904	-39.855957
C:\cware\Projects\Whales\OpenTag\T1_speed_30July\M20.DSG	7-1-2013	13:57:34	431744.000000	8634.880000	-0.074219	-1.023438	-1.242188	0.259633	0.355046	0.678899	-62.530518	-41.000366	-34.042358
C:\cware\Projects\Whales\OpenTag\T1_speed_30July\M20.DSG	7-1-2013	13:57:34	431745.000000	8634.900000	-0.031250	-1.015625	-1.378906	0.266972	0.336697	0.681651	-85.998535	-38.467407	-27.633667
C:\cware\Projects\Whales\OpenTag\T1_speed_30July\M20.DSG	7-1-2013	13:57:34	431746.000000	8634.920000	0.003906	-0.949219	-1.464844	0.277064	0.326606	0.689908	-92.666626	-49.697876	-24.108887
C:\cware\Projects\Whales\OpenTag\T1_speed_30July\M20.DSG	7-1-2013	13:57:34	431747.000000	8634.940000	-0.171875	-0.777344	-1.550781	0.284404	0.316514	0.693578	-80.261230	-65.872192	-24.719238
C:\cware\Projects\Whales\OpenTag\T1_speed_30July\M20.DSG	7-1-2013	13:57:34	431748.000000	8634.960000	-0.417969	-0.691406	-1.531250	0.298165	0.297248	0.698165	-78.414917	-62.271118	-22.430420
C:\cware\Projects\Whales\OpenTag\T1_speed_30July\M20.DSG	7-1-2013	13:57:34	431749.000000	8634.980000	-0.597656	-0.640625	-1.500000	0.305505	0.288073	0.700917	-69.869995	-23.971558	-14.526367
C:\cware\Projects\Whales\OpenTag\T1_speed_30July\M20.DSG	7-1-2013	13:57:34	431750.000000	8635.000000	-0.386719	-0.562500	-1.542969	0.312844	0.273394	0.704587	-39.535522	-41.885376	-28.549194
C:\cware\Projects\Whales\OpenTag\T1_speed_30July\M20.DSG	7-1-2013	13:57:34	431751.000000	8635.020000	-0.355469	-0.453125	-1.480469	0.318349	0.269725	0.704587	-10.589600	-15.441895	-30.319214
C:\cware\Projects\Whales\OpenTag\T1_speed_30July\M20.DSG	7-1-2013	13:57:34	431752.000000	8635.040000	-0.027344	-0.332031	-1.375000	0.322936	0.271560	0.703670	7.965088	-23.574829	-29.907227
C:\cware\Projects\Whales\OpenTag\T1_speed_30July\M20.DSG	7-1-2013	13:57:34	431753.000000	8635.060000	0.035156	-0.410156	-1.367188	0.326606	0.275229	0.704587	25.527954	-26.580811	-37.750244
C:\cware\Projects\Whales\OpenTag\T1_speed_30July\M20.DSG	7-1-2013	13:57:34	431754.000000	8635.080000	0.132813	-0.378906	-1.304688	0.333945	0.286239	0.701835	30.517578	-23.406982	-37.460327
C:\cware\Projects\Whales\OpenTag\T1_speed_30July\M20.DSG	7-1-2013	13:57:34	431755.000000	8635.100000	0.140625	-0.460938	-1.167969	0.338532	0.291743	0.700000	45.288086	-32.562256	-41.931152
C:\cware\Projects\Whales\OpenTag\T1_speed_30July\M20.DSG	7-1-2013	13:57:34	431756.000000	8635.120000	-0.039063	-0.562500	-0.898438	0.345872	0.302752	0.697248	40.588379	-23.284912	-40.161133
C:\cware\Projects\Whales\OpenTag\T1_speed_30July\M20.DSG	7-1-2013	13:57:34	431757.000000	8635.140000	-0.031250	-0.550781	-0.921875	0.347706	0.308257	0.696330	26.596069	-16.952515	-31.494141
C:\cware\Projects\Whales\OpenTag\T1_speed_30July\M20.DSG	7-1-2013	13:57:34	431758.000000	8635.160000	0.058594	-0.562500	-0.835938	0.351376	0.316514	0.694495	22.750854	0.762939	-18.096924
C:\cware\Projects\Whales\OpenTag\T1_speed_30July\M20.DSG	7-1-2013	13:57:34	431759.000000	8635.180000	0.117188	-0.535156	-0.863281	0.350459	0.321101	0.692661	24.322510	3.295898	-5.310059
C:\cware\Projects\Whales\OpenTag\T1_speed_30July\M20.DSG	7-1-2013	13:57:34	431760.000000	8635.200000	0.312500	-0.636719	-1.007813	0.351376	0.323853	0.691743	19.058228	-11.398315	-8.361816
C:\cware\Projects\Whales\OpenTag\T1_speed_30July\M20.DSG	7-1-2013	13:57:34	431761.000000	8635.220000	0.335938	-0.710938	-0.992188	0.354128	0.329358	0.688991	23.376465	-13.198853	-13.916016
C:\cware\Projects\Whales\OpenTag\T1_speed_30July\M20.DSG	7-1-2013	13:57:34	431762.000000	8635.240000	0.398438	-0.710938	-0.953125	0.355963	0.333945	0.688073	26.245117	-12.161255	-17.410278
C:\cware\Projects\Whales\OpenTag\T1_speed_30July\M20.DSG	7-1-2013	13:57:34	431763.000000	8635.260000	0.406250	-0.582031	-1.023438	0.359633	0.341284	0.686239	22.506714	-29.617310	-18.432617
C:\cware\Projects\Whales\OpenTag\T1_speed_30July\M20.DSG	7-1-2013	13:57:34	431764.000000	8635.280000	0.367188	-0.589844	-0.996094	0.364220	0.344954	0.685321	22.659302	-23.376465	-18.859863
C:\cware\Projects\Whales\OpenTag\T1_speed_30July\M20.DSG	7-1-2013	13:57:34	431765.000000	8635.300000	0.234375	-0.589844	-0.976563	0.369725	0.351376	0.681651	21.865845	-18.310547	-19.287109
C:\cware\Projects\Whales\OpenTag\T1_speed_30July\M20.DSG	7-1-2013	13:57:34	431766.000000	8635.320000	0.234375	-0.589844	-0.976563	0.372477	0.355046	0.680734	20.751953	-16.921997	-22.201538
C:\cware\Projects\Whales\OpenTag\T1_speed_30July\M20.DSG	7-1-2013	13:57:34	431767.000000	8635.340000	0.140625	-0.664063	-0.882813	0.379817	0.360550	0.677982	17.333984	-29.418945	-29.479980
C:\cware\Projects\Whales\OpenTag\T1_speed_30July\M20.DSG	7-1-2013	13:57:34	431768.000000	8635.360000	0.148438	-0.628906	-0.875000	0.383486	0.364220	0.677064	20.553589	-12.954712	-22.201538
C:\cware\Projects\Whales\OpenTag\T1_speed_30July\M20.DSG	7-1-2013	13:57:34	431769.000000	8635.380000	0.175781	-0.687500	-0.933594	0.389908	0.369725	0.673394	23.620605	-24.734497	-25.115967
C:\cware\Projects\Whales\OpenTag\T1_speed_30July\M20.DSG	7-1-2013	13:57:34	431770.000000	8635.400000	0.125000	-0.757813	-0.878906	0.392661	0.372477	0.673394	25.131226	-11.367798	-27.404785
C:\cware\Projects\Whales\OpenTag\T1_speed_30July\M20.DSG	7-1-2013	13:57:34	431771.000000	8635.420000	0.226563	-0.765625	-0.839844	0.397248	0.378899	0.670642	19.866943	-4.989624	-22.598267
C:\cware\Projects\Whales\OpenTag\T1_speed_30July\M20.DSG	7-1-2013	13:57:34	431772.000000	8635.440000	0.210938	-0.757813	-0.914063	0.400000	0.381651	0.668807	15.640259	-13.946533	-25.177002
C:\cware\Projects\Whales\OpenTag\T1_speed_30July\M20.DSG	7-1-2013	13:57:34	431773.000000	8635.460000	0.191406	-0.789063	-0.871094	0.401835	0.386239	0.666055	11.749268	2.441406	-25.207520
C:\cware\Projects\Whales\OpenTag\T1_speed_30July\M20.DSG	7-1-2013	13:57:34	431774.000000	8635.480000	0.222656	-0.792969	-0.824219	0.404587	0.386239	0.665138	13.320923	-2.944946	-30.624390
C:\cware\Projects\Whales\OpenTag\T1_speed_30July\M20.DSG	7-1-2013	13:57:34	431775.000000	8635.500000	0.164063	-0.742188	-0.843750	0.406422	0.392661	0.662385	26.901245	-10.025024	-32.257080
C:\cware\Projects\Whales\OpenTag\T1_speed_30July\M20.DSG	7-1-2013	13:57:34	431776.000000	8635.520000	0.160156	-0.730469	-0.890625	0.409174	0.396330	0.660550	28.076172	-13.534546	-35.934448
C:\cware\Projects\Whales\OpenTag\T1_speed_30July\M20.DSG	7-1-2013	13:57:34	431777.000000	8635.540000	0.113281	-0.773438	-0.808594	0.412844	0.404587	0.655963	29.678345	0.915527	-34.561157
C:\cware\Projects\Whales\OpenTag\T1_speed_30July\M20.DSG	7-1-2013	13:57:34	431778.000000	8635.560000	0.085938	-0.878906	-0.757813	0.415596	0.408257	0.654128	29.678345	-1.434326	-32.424927
C:\cware\Projects\Whales\OpenTag\T1_speed_30July\M20.DSG	7-1-2013	13:57:34	431779.000000	8635.580000	0.152344	-0.882813	-0.789063	0.420183	0.415596	0.649541	34.561157	-15.960693	-34.057617
C:\cware\Projects\Whales\OpenTag\T1_speed_30July\M20.DSG	7-1-2013	13:57:34	431780.000000	8635.600000	0.121094	-0.843750	-0.839844	0.422018	0.419266	0.647706	29.708862	-5.874634	-31.433105
C:\cware\Projects\Whales\OpenTag\T1_speed_30July\M20.DSG	7-1-2013	13:57:34	431781.000000	8635.620000	0.125000	-0.855469	-0.894531	0.423853	0.422936	0.643119	20.797729	-3.311157	-33.233643
C:\cware\Projects\Whales\OpenTag\T1_speed_30July\M20.DSG	7-1-2013	13:57:34	431782.000000	8635.640000	0.195313	-0.855469	-0.902344	0.429358	0.426606	0.642202	16.387939	-7.324219	-33.111572
C:\cware\Projects\Whales\OpenTag\T1_speed_30July\M20.DSG	7-1-2013	13:57:34	431783.000000	8635.660000	0.078125	-0.851563	-0.816406	0.431193	0.429358	0.640367	21.011353	-5.981445	-28.167725
C:\cware\Projects\Whales\OpenTag\T1_speed_30July\M20.DSG	7-1-2013	13:57:34	431784.000000	8635.680000	0.101563	-0.839844	-0.789063	0.434862	0.433028	0.637615	19.760132	-17.730713	-29.190063
C:\cware\Projects\Whales\OpenTag\T1_speed_30July\M20.DSG	7-1-2013	13:57:34	431785.000000	8635.700000	0.074219	-0.824219	-0.851563	0.438532	0.434862	0.635780	14.495850	-5.737305	-28.457642
C:\cware\Projects\Whales\OpenTag\T1_speed_30July\M20.DSG	7-1-2013	13:57:34	431786.000000	8635.720000	0.156250	-0.746094	-0.863281	0.443119	0.436697	0.633945	9.567261	-6.683350	-29.754639
C:\cware\Projects\Whales\OpenTag\T1_speed_30July\M20.DSG	7-1-2013	13:57:34	431787.000000	8635.740000	0.156250	-0.757813	-0.871094	0.445872	0.438532	0.632110	17.227173	-15.960693	-31.539917
C:\cware\Projects\Whales\OpenTag\T1_speed_30July\M20.DSG	7-1-2013	13:57:34	431788.000000	8635.760000	-0.015625	-0.738281	-0.828125	0.451376	0.442202	0.628440	19.927979	-12.649536	-30.944824
C:\cware\Projects\Whales\OpenTag\T1_speed_30July\M20.DSG	7-1-2013	13:57:34	431789.000000	8635.780000	0.023438	-0.765625	-0.832031	0.455046	0.444954	0.625688	27.587891	-18.249512	-34.927368
C:\cware\Projects\Whales\OpenTag\T1_speed_30July\M20.DSG	7-1-2013	13:57:34	431790.000000	8635.800000	-0.007813	-0.839844	-0.773438	0.461468	0.448624	0.621101	25.817871	-17.288208	-32.333374
C:\cware\Projects\Whales\OpenTag\T1_speed_30July\M20.DSG	7-1-2013	13:57:34	431791.000000	8635.820000	0.058594	-0.898438	-0.742188	0.464220	0.451376	0.618349	21.606445	-24.124146	-33.889771
C:\cware\Projects\Whales\OpenTag\T1_speed_30July\M20.DSG	7-1-2013	13:57:34	431792.000000	8635.840000	0.070313	-0.906250	-0.750000	0.473394	0.455963	0.613761	25.421143	-18.829346	-30.548096
C:\cware\Projects\Whales\OpenTag\T1_speed_30July\M20.DSG	7-1-2013	13:57:34	431793.000000	8635.860000	0.117188	-0.890625	-0.824219	0.477064	0.458716	0.611009	26.672363	-31.723022	-31.967163
C:\cware\Projects\Whales\OpenTag\T1_speed_30July\M20.DSG	7-1-2013	13:57:34	431794.000000	8635.880000	0.039063	-0.878906	-0.851563	0.482569	0.464220	0.603670	30.761719	-29.037476	-34.271240
C:\cware\Projects\Whales\OpenTag\T1_speed_30July\M20.DSG	7-1-2013	13:57:34	431795.000000	8635.900000	-0.015625	-0.820313	-0.808594	0.491743	0.466972	0.600000	35.812378	-30.105591	-31.311035
C:\cware\Projects\Whales\OpenTag\T1_speed_30July\M20.DSG	7-1-2013	13:57:34	431796.000000	8635.920000	-0.027344	-0.800781	-0.785156	0.496330	0.468807	0.595413	31.906128	-23.361206	-32.440186
C:\cware\Projects\Whales\OpenTag\T1_speed_30July\M20.DSG	7-1-2013	13:57:34	431797.000000	8635.940000	-0.039063	-0.878906	-0.796875	0.502752	0.474312	0.588991	29.312134	-26.153564	-33.065796
C:\cware\Projects\Whales\OpenTag\T1_speed_30July\M20.DSG	7-1-2013	13:57:34	431798.000000	8635.960000	-0.015625	-0.933594	-0.738281	0.508257	0.476147	0.586239	32.424927	-37.948608	-34.759521
C:\cware\Projects\Whales\OpenTag\T1_speed_30July\M20.DSG	7-1-2013	13:57:34	431799.000000	8635.980000	-0.066406	-0.894531	-0.699219	0.517431	0.481651	0.578899	32.836914	-33.447266	-32.516479
C:\cware\Projects\Whales\OpenTag\T1_speed_30July\M20.DSG	7-1-2013	13:57:34	431800.000000	8636.000000	-0.125000	-0.882813	-0.699219	0.523853	0.482569	0.573394	35.125732	-37.933350	-34.805298
C:\cware\Projects\Whales\OpenTag\T1_speed_30July\M20.DSG	7-1-2013	13:57:34	431801.000000	8636.020000	-0.144531	-0.875000	-0.699219	0.534862	0.488073	0.564220	33.340454	-37.261963	-36.376953
C:\cware\Projects\Whales\OpenTag\T1_speed_30July\M20.DSG	7-1-2013	13:57:34	431802.000000	8636.040000	-0.074219	-0.835938	-0.652344	0.540367	0.489908	0.559633	32.394409	-36.651611	-39.581299
C:\cware\Projects\Whales\OpenTag\T1_speed_30July\M20.DSG	7-1-2013	13:57:34	431803.000000	8636.060000	-0.125000	-0.902344	-0.671875	0.550459	0.495413	0.548624	29.281616	-39.932251	-44.036865
C:\cware\Projects\Whales\OpenTag\T1_speed_30July\M20.DSG	7-1-2013	13:57:34	431804.000000	8636.080000	-0.101563	-0.925781	-0.664063	0.556881	0.497248	0.543119	32.058716	-44.708252	-47.912598
C:\cware\Projects\Whales\OpenTag\T1_speed_30July\M20.DSG	7-1-2013	13:57:34	431805.000000	8636.100000	-0.179688	-0.953125	-0.632813	0.572477	0.499083	0.532110	29.022217	-44.738770	-44.845581
C:\cware\Projects\Whales\OpenTag\T1_speed_30July\M20.DSG	7-1-2013	13:57:34	431806.000000	8636.120000	-0.179688	-0.953125	-0.632813	0.578899	0.500000	0.525688	35.736084	-41.213989	-45.822144
C:\cware\Projects\Whales\OpenTag\T1_speed_30July\M20.DSG	7-1-2013	13:57:34	431807.000000	8636.140000	-0.304688	-0.972656	-0.609375	0.590826	0.503670	0.513761	36.163330	-38.040161	-46.661377
C:\cware\Projects\Whales\OpenTag\T1_speed_30July\M20.DSG	7-1-2013	13:57:34	431808.000000	8636.160000	-0.312500	-0.976563	-0.640625	0.599083	0.503670	0.506422	37.094116	-38.497925	-47.241211
C:\cware\Projects\Whales\OpenTag\T1_speed_30July\M20.DSG	7-1-2013	13:57:34	431809.000000	8636.180000	-0.335938	-1.011719	-0.628906	0.611009	0.505505	0.495413	33.401489	-40.969849	-51.010132
C:\cware\Projects\Whales\OpenTag\T1_speed_30July\M20.DSG	7-1-2013	13:57:34	431810.000000	8636.200000	-0.355469	-0.980469	-0.613281	0.616514	0.505505	0.488073	36.331177	-35.842896	-51.971436
C:\cware\Projects\Whales\OpenTag\T1_speed_30July\M20.DSG	7-1-2013	13:57:34	431811.000000	8636.220000	-0.328125	-1.011719	-0.570313	0.629358	0.504587	0.476147	27.206421	-26.947021	-56.152344
C:\cware\Projects\Whales\OpenTag\T1_speed_30July\M20.DSG	7-1-2013	13:57:34	431812.000000	8636.240000	-0.300781	-1.015625	-0.546875	0.634862	0.503670	0.472477	23.757935	-28.793335	-63.247681
C:\cware\Projects\Whales\OpenTag\T1_speed_30July\M20.DSG	7-1-2013	13:57:34	431813.000000	8636.260000	-0.226563	-0.960938	-0.542969	0.647706	0.498165	0.462385	19.226074	-36.819458	-65.628052
C:\cware\Projects\Whales\OpenTag\T1_speed_30July\M20.DSG	7-1-2013	13:57:34	431814.000000	8636.280000	-0.277344	-0.906250	-0.597656	0.653211	0.496330	0.459633	15.762329	-35.324097	-64.743042
C:\cware\Projects\Whales\OpenTag\T1_speed_30July\M20.DSG	7-1-2013	13:57:34	431815.000000	8636.300000	-0.300781	-0.875000	-0.636719	0.667890	0.489908	0.448624	22.369385	-37.506104	-67.672729
C:\cware\Projects\Whales\OpenTag\T1_speed_30July\M20.DSG	7-1-2013	13:57:34	431816.000000	8636.320000	-0.300781	-0.925781	-0.582031	0.675229	0.486239	0.444037	26.580811	-41.122437	-71.136475
C:\cware\Projects\Whales\OpenTag\T1_speed_30July\M20.DSG	7-1-2013	13:57:34	431817.000000	8636.340000	-0.339844	-0.925781	-0.503906	0.683486	0.478899	0.431193	27.862549	-44.601440	-74.386597
C:\cware\Projects\Whales\OpenTag\T1_speed_30July\M20.DSG	7-1-2013	13:57:34	431818.000000	8636.360000	-0.460938	-0.886719	-0.484375	0.696330	0.475229	0.424771	30.914307	-37.307739	-74.371338
C:\cware\Projects\Whales\OpenTag\T1_speed_30July\M20.DSG	7-1-2013	13:57:34	431819.000000	8636.380000	-0.507813	-0.851563	-0.488281	0.703670	0.470642	0.419266	30.715942	-29.678345	-71.884155
C:\cware\Projects\Whales\OpenTag\T1_speed_30July\M20.DSG	7-1-2013	13:57:34	431820.000000	8636.400000	-0.480469	-0.789063	-0.503906	0.715596	0.461468	0.408257	21.850586	-26.443481	-68.130493
C:\cware\Projects\Whales\OpenTag\T1_speed_30July\M20.DSG	7-1-2013	13:57:34	431821.000000	8636.420000	-0.441406	-0.761719	-0.425781	0.721101	0.457798	0.406422	19.760132	-27.786255	-63.201904
C:\cware\Projects\Whales\OpenTag\T1_speed_30July\M20.DSG	7-1-2013	13:57:34	431822.000000	8636.440000	-0.449219	-0.757813	-0.398438	0.732110	0.448624	0.396330	30.426025	-27.816772	-63.125610
C:\cware\Projects\Whales\OpenTag\T1_speed_30July\M20.DSG	7-1-2013	13:57:34	431823.000000	8636.460000	-0.472656	-0.785156	-0.300781	0.735780	0.445872	0.390826	39.077759	-24.078369	-62.164307
C:\cware\Projects\Whales\OpenTag\T1_speed_30July\M20.DSG	7-1-2013	13:57:34	431824.000000	8636.480000	-0.554688	-0.781250	-0.261719	0.745872	0.439450	0.379817	41.641235	-17.089844	-59.326172
C:\cware\Projects\Whales\OpenTag\T1_speed_30July\M20.DSG	7-1-2013	13:57:34	431825.000000	8636.500000	-0.515625	-0.742188	-0.242188	0.750459	0.436697	0.375229	36.972046	-13.610840	-52.291870
C:\cware\Projects\Whales\OpenTag\T1_speed_30July\M20.DSG	7-1-2013	13:57:34	431826.000000	8636.520000	-0.601563	-0.691406	-0.222656	0.755963	0.430275	0.367890	42.724609	-6.805420	-44.830322
C:\cware\Projects\Whales\OpenTag\T1_speed_30July\M20.DSG	7-1-2013	13:57:34	431827.000000	8636.540000	-0.734375	-0.703125	-0.226563	0.757798	0.428440	0.365138	48.400879	7.568359	-31.814575
C:\cware\Projects\Whales\OpenTag\T1_speed_30July\M20.DSG	7-1-2013	13:57:34	431828.000000	8636.560000	-0.726563	-0.781250	-0.199219	0.759633	0.429358	0.361468	47.103882	18.295288	-21.469116
C:\cware\Projects\Whales\OpenTag\T1_speed_30July\M20.DSG	7-1-2013	13:57:34	431829.000000	8636.580000	-0.671875	-0.734375	-0.187500	0.758716	0.429358	0.361468	36.575317	21.148682	-13.015747
C:\cware\Projects\Whales\OpenTag\T1_speed_30July\M20.DSG	7-1-2013	13:57:34	431830.000000	8636.600000	-0.636719	-0.671875	-0.203125	0.757798	0.431193	0.362385	12.924194	23.574829	-5.889893
C:\cware\Projects\Whales\OpenTag\T1_speed_30July\M20.DSG	7-1-2013	13:57:34	431831.000000	8636.620000	-0.613281	-0.667969	-0.195313	0.756881	0.432110	0.364220	-5.187988	14.663696	1.129150
C:\cware\Projects\Whales\OpenTag\T1_speed_30July\M20.DSG	7-1-2013	13:57:34	431832.000000	8636.640000	-0.664063	-0.671875	-0.308594	0.756881	0.432110	0.366972	-8.178711	9.277344	3.463745
C:\cware\Projects\Whales\OpenTag\T1_speed_30July\M20.DSG	7-1-2013	13:57:34	431833.000000	8636.660000	-0.667969	-0.667969	-0.312500	0.755046	0.433945	0.370642	-19.973755	12.634277	12.847900
C:\cware\Projects\Whales\OpenTag\T1_speed_30July\M20.DSG	7-1-2013	13:57:34	431834.000000	8636.680000	-0.718750	-0.695313	-0.289063	0.753211	0.434862	0.373394	-21.179199	13.198853	17.196655
C:\cware\Projects\Whales\OpenTag\T1_speed_30July\M20.DSG	7-1-2013	13:57:34	431835.000000	8636.700000	-0.726563	-0.714844	-0.242188	0.750459	0.437615	0.377982	-14.968872	16.311646	15.823364
C:\cware\Projects\Whales\OpenTag\T1_speed_30July\M20.DSG	7-1-2013	13:57:34	431836.000000	8636.720000	-0.714844	-0.734375	-0.195313	0.748624	0.439450	0.381651	-9.735107	17.990112	13.397217
C:\cware\Projects\Whales\OpenTag\T1_speed_30July\M20.DSG	7-1-2013	13:57:34	431837.000000	8636.740000	-0.714844	-0.761719	-0.183594	0.745872	0.442202	0.385321	-3.875732	20.416260	8.392334
C:\cware\Projects\Whales\OpenTag\T1_speed_30July\M20.DSG	7-1-2013	13:57:34	431838.000000	8636.760000	-0.765625	-0.703125	-0.175781	0.743119	0.444037	0.387156	-0.717163	23.651123	4.058838
C:\cware\Projects\Whales\OpenTag\T1_speed_30July\M20.DSG	7-1-2013	13:57:34	431839.000000	8636.780000	-0.539063	-0.687500	-0.226563	0.740367	0.445872	0.391743	-10.360718	16.510010	1.754761
C:\cware\Projects\Whales\OpenTag\T1_speed_30July\M20.DSG	7-1-2013	13:57:34	431840.000000	8636.800000	-0.484375	-0.753906	-0.261719	0.739450	0.445872	0.394495	-19.561768	14.801025	-1.358032
C:\cware\Projects\Whales\OpenTag\T1_speed_30July\M20.DSG	7-1-2013	13:57:34	431841.000000	8636.820000	-0.570313	-0.812500	-0.269531	0.736697	0.443119	0.400917	-28.549194	28.167725	-5.508423
C:\cware\Projects\Whales\OpenTag\T1_speed_30July\M20.DSG	7-1-2013	13:57:34	431842.000000	8636.840000	-0.535156	-0.867188	-0.257813	0.736697	0.442202	0.404587	-36.956787	27.206421	-8.865356
C:\cware\Projects\Whales\OpenTag\T1_speed_30July\M20.DSG	7-1-2013	13:57:34	431843.000000	8636.860000	-0.496094	-0.890625	-0.214844	0.733028	0.435780	0.415596	-43.090820	30.410767	-16.021729
C:\cware\Projects\Whales\OpenTag\T1_speed_30July\M20.DSG	7-1-2013	13:57:34	431844.000000	8636.880000	-0.484375	-0.839844	-0.203125	0.732110	0.432110	0.422018	-49.652100	37.017822	-21.514893
C:\cware\Projects\Whales\OpenTag\T1_speed_30July\M20.DSG	7-1-2013	13:57:34	431845.000000	8636.900000	-0.566406	-0.851563	-0.230469	0.729358	0.421101	0.433028	-52.047729	30.319214	-28.396606
C:\cware\Projects\Whales\OpenTag\T1_speed_30July\M20.DSG	7-1-2013	13:57:34	431846.000000	8636.920000	-0.566406	-0.851563	-0.230469	0.729358	0.415596	0.439450	-49.438477	29.617310	-29.129028
C:\cware\Projects\Whales\OpenTag\T1_speed_30July\M20.DSG	7-1-2013	13:57:34	431847.000000	8636.940000	-0.671875	-0.828125	-0.304688	0.726606	0.404587	0.453211	-46.524048	33.233643	-27.664185
C:\cware\Projects\Whales\OpenTag\T1_speed_30July\M20.DSG	7-1-2013	13:57:34	431848.000000	8636.960000	-0.671875	-0.828125	-0.304688	0.725688	0.399083	0.456881	-51.528931	39.108276	-29.006958
C:\cware\Projects\Whales\OpenTag\T1_speed_30July\M20.DSG	7-1-2013	13:57:34	431849.000000	8636.980000	-0.707031	-0.789063	-0.328125	0.722936	0.386239	0.468807	-54.031372	40.191650	-27.496338
C:\cware\Projects\Whales\OpenTag\T1_speed_30July\M20.DSG	7-1-2013	13:57:34	431850.000000	8637.000000	-0.679688	-0.761719	-0.359375	0.721101	0.380734	0.475229	-50.003052	32.546997	-27.557373
C:\cware\Projects\Whales\OpenTag\T1_speed_30July\M20.DSG	7-1-2013	13:57:34	431851.000000	8637.020000	-0.734375	-0.691406	-0.402344	0.718349	0.369725	0.487156	-44.509888	39.184570	-23.361206
C:\cware\Projects\Whales\OpenTag\T1_speed_30July\M20.DSG	7-1-2013	13:57:34	431852.000000	8637.040000	-0.566406	-0.683594	-0.414063	0.716514	0.365138	0.492661	-35.171509	30.502319	-25.543213
C:\cware\Projects\Whales\OpenTag\T1_speed_30July\M20.DSG	7-1-2013	13:57:34	431853.000000	8637.060000	-0.605469	-0.726563	-0.410156	0.714679	0.355963	0.500917	-33.157349	31.997681	-27.282715
C:\cware\Projects\Whales\OpenTag\T1_speed_30July\M20.DSG	7-1-2013	13:57:34	431854.000000	8637.080000	-0.601563	-0.746094	-0.367188	0.712844	0.350459	0.505505	-39.016724	40.496826	-25.070190
C:\cware\Projects\Whales\OpenTag\T1_speed_30July\M20.DSG	7-1-2013	13:57:34	431855.000000	8637.100000	-0.546875	-0.804688	-0.363281	0.710092	0.346789	0.511009	-52.108765	39.901733	-18.463135
C:\cware\Projects\Whales\OpenTag\T1_speed_30July\M20.DSG	7-1-2013	13:57:34	431856.000000	8637.120000	-0.523438	-0.796875	-0.425781	0.703670	0.333945	0.522018	-60.043335	40.130615	-11.322021
C:\cware\Projects\Whales\OpenTag\T1_speed_30July\M20.DSG	7-1-2013	13:57:34	431857.000000	8637.140000	-0.433594	-0.757813	-0.503906	0.700000	0.328440	0.528440	-75.790405	31.539917	-4.699707
C:\cware\Projects\Whales\OpenTag\T1_speed_30July\M20.DSG	7-1-2013	13:57:34	431858.000000	8637.160000	-0.433594	-0.742188	-0.574219	0.695413	0.314679	0.539450	-94.345093	27.709961	0.808716
C:\cware\Projects\Whales\OpenTag\T1_speed_30July\M20.DSG	7-1-2013	13:57:34	431859.000000	8637.180000	-0.460938	-0.687500	-0.546875	0.693578	0.306422	0.545872	-95.046997	30.181885	8.209229
C:\cware\Projects\Whales\OpenTag\T1_speed_30July\M20.DSG	7-1-2013	13:57:34	431860.000000	8637.200000	-0.507813	-0.625000	-0.609375	0.687156	0.291743	0.556881	-89.843750	35.186768	10.299683
C:\cware\Projects\Whales\OpenTag\T1_speed_30July\M20.DSG	7-1-2013	13:57:34	431861.000000	8637.220000	-0.496094	-0.523438	-0.660156	0.682569	0.284404	0.562385	-87.341309	32.348633	16.082764
C:\cware\Projects\Whales\OpenTag\T1_speed_30July\M20.DSG	7-1-2013	13:57:34	431862.000000	8637.240000	-0.519531	-0.414063	-0.699219	0.675229	0.271560	0.572477	-83.709717	30.838013	23.559570
C:\cware\Projects\Whales\OpenTag\T1_speed_30July\M20.DSG	7-1-2013	13:57:34	431863.000000	8637.260000	-0.546875	-0.324219	-0.718750	0.670642	0.266055	0.577982	-74.645996	30.624390	33.843994
C:\cware\Projects\Whales\OpenTag\T1_speed_30July\M20.DSG	7-1-2013	13:57:34	431864.000000	8637.280000	-0.519531	-0.269531	-0.753906	0.664220	0.259633	0.584404	-64.834595	19.577026	40.039063
C:\cware\Projects\Whales\OpenTag\T1_speed_30July\M20.DSG	7-1-2013	13:57:34	431865.000000	8637.300000	-0.515625	-0.234375	-0.812500	0.663303	0.257798	0.587156	-47.775269	13.305664	45.806885
C:\cware\Projects\Whales\OpenTag\T1_speed_30July\M20.DSG	7-1-2013	13:57:34	431866.000000	8637.320000	-0.605469	-0.218750	-0.781250	0.656881	0.258716	0.592661	-39.840698	17.456055	49.118042
C:\cware\Projects\Whales\OpenTag\T1_speed_30July\M20.DSG	7-1-2013	13:57:34	431867.000000	8637.340000	-0.625000	-0.250000	-0.726563	0.654128	0.259633	0.595413	-28.030396	32.867432	50.216675
C:\cware\Projects\Whales\OpenTag\T1_speed_30July\M20.DSG	7-1-2013	13:57:34	431868.000000	8637.360000	-0.605469	-0.324219	-0.695313	0.649541	0.260550	0.598165	-18.600464	41.778564	49.118042
C:\cware\Projects\Whales\OpenTag\T1_speed_30July\M20.DSG	7-1-2013	13:57:34	431869.000000	8637.380000	-0.546875	-0.378906	-0.695313	0.638532	0.266972	0.606422	-9.078979	46.646118	45.730591
C:\cware\Projects\Whales\OpenTag\T1_speed_30July\M20.DSG	7-1-2013	13:57:34	431870.000000	8637.400000	-0.441406	-0.480469	-0.722656	0.631193	0.269725	0.609174	-9.002686	43.655396	42.251587
C:\cware\Projects\Whales\OpenTag\T1_speed_30July\M20.DSG	7-1-2013	13:57:34	431871.000000	8637.420000	-0.406250	-0.500000	-0.750000	0.621101	0.275229	0.616514	-4.379272	42.205811	40.206909
C:\cware\Projects\Whales\OpenTag\T1_speed_30July\M20.DSG	7-1-2013	13:57:34	431872.000000	8637.440000	-0.343750	-0.539063	-0.796875	0.615596	0.278899	0.618349	-1.510620	37.246704	38.330078
C:\cware\Projects\Whales\OpenTag\T1_speed_30July\M20.DSG	7-1-2013	13:57:34	431873.000000	8637.460000	-0.257813	-0.574219	-0.832031	0.606422	0.287156	0.623853	2.655029	18.417358	35.385132
C:\cware\Projects\Whales\OpenTag\T1_speed_30July\M20.DSG	7-1-2013	13:57:34	431874.000000	8637.480000	-0.234375	-0.605469	-0.859375	0.603670	0.288991	0.624771	2.166748	4.119873	33.660889
C:\cware\Projects\Whales\OpenTag\T1_speed_30July\M20.DSG	7-1-2013	13:57:34	431875.000000	8637.500000	-0.257813	-0.585938	-0.871094	0.600917	0.296330	0.624771	2.243042	-4.531860	31.387329
C:\cware\Projects\Whales\OpenTag\T1_speed_30July\M20.DSG	7-1-2013	13:57:34	431876.000000	8637.520000	-0.281250	-0.585938	-0.855469	0.600000	0.297248	0.624771	0.808716	-9.140015	29.006958
C:\cware\Projects\Whales\OpenTag\T1_speed_30July\M20.DSG	7-1-2013	13:57:34	431877.000000	8637.540000	-0.292969	-0.656250	-0.871094	0.600000	0.303670	0.623853	-2.487183	-8.117676	27.893066
C:\cware\Projects\Whales\OpenTag\T1_speed_30July\M20.DSG	7-1-2013	13:57:34	431878.000000	8637.560000	-0.371094	-0.582031	-0.785156	0.600917	0.306422	0.622936	-1.235962	-1.342773	22.277832
C:\cware\Projects\Whales\OpenTag\T1_speed_30July\M20.DSG	7-1-2013	13:57:34	431879.000000	8637.580000	-0.484375	-0.511719	-0.820313	0.598165	0.311927	0.622936	0.854492	5.020142	19.500732
C:\cware\Projects\Whales\OpenTag\T1_speed_30July\M20.DSG	7-1-2013	13:57:34	431880.000000	8637.600000	-0.472656	-0.460938	-0.914063	0.596330	0.313761	0.622936	-1.617432	-0.366211	16.616821
C:\cware\Projects\Whales\OpenTag\T1_speed_30July\M20.DSG	7-1-2013	13:57:34	431881.000000	8637.620000	-0.433594	-0.433594	-0.953125	0.593578	0.316514	0.622936	-2.471924	0.671387	15.670776
C:\cware\Projects\Whales\OpenTag\T1_speed_30July\M20.DSG	7-1-2013	13:57:34	431882.000000	8637.640000	-0.351563	-0.472656	-0.910156	0.594495	0.317431	0.622936	1.342773	-2.258301	15.625000
C:\cware\Projects\Whales\OpenTag\T1_speed_30July\M20.DSG	7-1-2013	13:57:34	431883.000000	8637.660000	-0.339844	-0.503906	-0.882813	0.592661	0.322936	0.621101	12.939453	0.396729	13.687134
C:\cware\Projects\Whales\OpenTag\T1_speed_30July\M20.DSG	7-1-2013	13:57:34	431884.000000	8637.680000	-0.343750	-0.535156	-0.882813	0.591743	0.326606	0.621101	19.088745	-4.898071	9.170532
C:\cware\Projects\Whales\OpenTag\T1_speed_30July\M20.DSG	7-1-2013	13:57:34	431885.000000	8637.700000	-0.378906	-0.593750	-0.902344	0.591743	0.333028	0.618349	24.337769	-9.414673	3.555298
C:\cware\Projects\Whales\OpenTag\T1_speed_30July\M20.DSG	7-1-2013	13:57:34	431886.000000	8637.720000	-0.355469	-0.652344	-0.878906	0.592661	0.338532	0.615596	25.756836	-14.709473	-1.907349
C:\cware\Projects\Whales\OpenTag\T1_speed_30July\M20.DSG	7-1-2013	13:57:34	431887.000000	8637.740000	-0.335938	-0.699219	-0.808594	0.596330	0.344037	0.611927	25.253296	-11.459351	-7.522583
C:\cware\Projects\Whales\OpenTag\T1_speed_30July\M20.DSG	7-1-2013	13:57:34	431888.000000	8637.760000	-0.335938	-0.699219	-0.808594	0.596330	0.347706	0.610092	24.749756	-14.434814	-8.972168
C:\cware\Projects\Whales\OpenTag\T1_speed_30July\M20.DSG	7-1-2013	13:57:34	431889.000000	8637.780000	-0.285156	-0.753906	-0.832031	0.600000	0.354128	0.605505	28.778076	-16.754150	-9.368896
C:\cware\Projects\Whales\OpenTag\T1_speed_30July\M20.DSG	7-1-2013	13:57:34	431890.000000	8637.800000	-0.328125	-0.781250	-0.824219	0.602752	0.357798	0.602752	26.931763	-22.903442	-8.697510
C:\cware\Projects\Whales\OpenTag\T1_speed_30July\M20.DSG	7-1-2013	13:57:34	431891.000000	8637.820000	-0.343750	-0.753906	-0.816406	0.604587	0.363303	0.600000	23.132324	-24.734497	-7.415771
C:\cware\Projects\Whales\OpenTag\T1_speed_30July\M20.DSG	7-1-2013	13:57:34	431892.000000	8637.840000	-0.378906	-0.761719	-0.804688	0.608257	0.366055	0.593578	19.699097	-24.261475	-5.477905
C:\cware\Projects\Whales\OpenTag\T1_speed_30July\M20.DSG	7-1-2013	13:57:34	431893.000000	8637.860000	-0.417969	-0.773438	-0.800781	0.611009	0.368807	0.591743	22.354126	-23.284912	-1.815796
C:\cware\Projects\Whales\OpenTag\T1_speed_30July\M20.DSG	7-1-2013	13:57:34	431894.000000	8637.880000	-0.402344	-0.742188	-0.769531	0.614679	0.376147	0.585321	26.489258	-19.607544	1.983643
C:\cware\Projects\Whales\OpenTag\T1_speed_30July\M20.DSG	7-1-2013	13:57:34	431895.000000	8637.900000	-0.398438	-0.738281	-0.746094	0.615596	0.378899	0.582569	23.483276	-18.081665	6.027222
C:\cware\Projects\Whales\OpenTag\T1_speed_30July\M20.DSG	7-1-2013	13:57:34	431896.000000	8637.920000	-0.394531	-0.738281	-0.761719	0.618349	0.386239	0.577982	26.550293	-14.450073	9.841919
C:\cware\Projects\Whales\OpenTag\T1_speed_30July\M20.DSG	7-1-2013	13:57:34	431897.000000	8637.940000	-0.386719	-0.765625	-0.746094	0.617431	0.389908	0.575229	29.083252	-14.114380	12.451172
C:\cware\Projects\Whales\OpenTag\T1_speed_30July\M20.DSG	7-1-2013	13:57:34	431898.000000	8637.960000	-0.429688	-0.781250	-0.710938	0.619266	0.399083	0.568807	30.059814	-11.566162	13.702393
C:\cware\Projects\Whales\OpenTag\T1_speed_30July\M20.DSG	7-1-2013	13:57:34	431899.000000	8637.980000	-0.492188	-0.773438	-0.691406	0.618349	0.405505	0.566972	32.745361	-5.187988	15.731812
C:\cware\Projects\Whales\OpenTag\T1_speed_30July\M20.DSG	7-1-2013	13:57:34	431900.000000	8638.000000	-0.464844	-0.773438	-0.675781	0.617431	0.415596	0.561468	25.512695	-5.416870	14.968872
C:\cware\Projects\Whales\OpenTag\T1_speed_30July\M20.DSG	7-1-2013	13:57:34	431901.000000	8638.020000	-0.488281	-0.785156	-0.703125	0.616514	0.418349	0.560550	16.998291	-1.663208	16.540527
C:\cware\Projects\Whales\OpenTag\T1_speed_30July\M20.DSG	7-1-2013	13:57:34	431902.000000	8638.040000	-0.457031	-0.781250	-0.750000	0.613761	0.425688	0.558716	11.962891	-0.335693	17.059326
C:\cware\Projects\Whales\OpenTag\T1_speed_30July\M20.DSG	7-1-2013	13:57:34	431903.000000	8638.060000	-0.429688	-0.761719	-0.742188	0.611927	0.428440	0.557798	5.661011	0.854492	17.303467
C:\cware\Projects\Whales\OpenTag\T1_speed_30July\M20.DSG	7-1-2013	13:57:34	431904.000000	8638.080000	-0.417969	-0.722656	-0.726563	0.611009	0.433945	0.556881	10.879517	-1.388550	18.798828
C:\cware\Projects\Whales\OpenTag\T1_speed_30July\M20.DSG	7-1-2013	13:57:34	431905.000000	8638.100000	-0.488281	-0.722656	-0.648438	0.608257	0.437615	0.555046	16.418457	4.867554	17.517090
C:\cware\Projects\Whales\OpenTag\T1_speed_30July\M20.DSG	7-1-2013	13:57:34	431906.000000	8638.120000	-0.519531	-0.789063	-0.644531	0.605505	0.440367	0.554128	20.706177	11.123657	14.038086
C:\cware\Projects\Whales\OpenTag\T1_speed_30July\M20.DSG	7-1-2013	13:57:34	431907.000000	8638.140000	-0.507813	-0.816406	-0.683594	0.601835	0.446789	0.552294	14.190674	14.739990	7.751465
C:\cware\Projects\Whales\OpenTag\T1_speed_30July\M20.DSG	7-1-2013	13:57:34	431908.000000	8638.160000	-0.441406	-0.878906	-0.757813	0.600000	0.448624	0.553211	7.949829	13.412476	2.029419
C:\cware\Projects\Whales\OpenTag\T1_speed_30July\M20.DSG	7-1-2013	13:57:34	431909.000000	8638.180000	-0.351563	-0.843750	-0.820313	0.596330	0.451376	0.552294	-1.007080	3.067017	-8.468628
C:\cware\Projects\Whales\OpenTag\T1_speed_30July\M20.DSG	7-1-2013	13:57:34	431910.000000	8638.200000	-0.316406	-0.835938	-0.812500	0.597248	0.448624	0.555046	-5.767822	-8.499146	-14.373779
C:\cware\Projects\Whales\OpenTag\T1_speed_30July\M20.DSG	7-1-2013	13:57:34	431911.000000	8638.220000	-0.335938	-0.800781	-0.730469	0.599083	0.449541	0.552294	-17.135620	-12.969971	-18.142700
C:\cware\Projects\Whales\OpenTag\T1_speed_30July\M20.DSG	7-1-2013	13:57:34	431912.000000	8638.240000	-0.371094	-0.796875	-0.699219	0.602752	0.447706	0.552294	-20.553589	-15.182495	-17.166138
C:\cware\Projects\Whales\OpenTag\T1_speed_30July\M20.DSG	7-1-2013	13:57:34	431913.000000	8638.260000	-0.386719	-0.843750	-0.695313	0.606422	0.443119	0.552294	-24.749756	-17.211914	-16.189575
C:\cware\Projects\Whales\OpenTag\T1_speed_30July\M20.DSG	7-1-2013	13:57:34	431914.000000	8638.280000	-0.398438	-0.851563	-0.679688	0.608257	0.440367	0.551376	-18.310547	-14.297485	-16.113281
C:\cware\Projects\Whales\OpenTag\T1_speed_30July\M20.DSG	7-1-2013	13:57:34	431915.000000	8638.300000	-0.421875	-0.914063	-0.664063	0.611927	0.435780	0.553211	-16.784668	-8.346558	-20.004272
C:\cware\Projects\Whales\OpenTag\T1_speed_30July\M20.DSG	7-1-2013	13:57:34	431916.000000	8638.320000	-0.398438	-0.906250	-0.656250	0.611927	0.434862	0.553211	-26.046753	-0.076294	-22.247314
C:\cware\Projects\Whales\OpenTag\T1_speed_30July\M20.DSG	7-1-2013	13:57:34	431917.000000	8638.340000	-0.394531	-0.890625	-0.671875	0.613761	0.426606	0.556881	-36.895752	4.898071	-23.452759
C:\cware\Projects\Whales\OpenTag\T1_speed_30July\M20.DSG	7-1-2013	13:57:34	431918.000000	8638.360000	-0.363281	-0.835938	-0.699219	0.614679	0.422018	0.558716	-42.999268	2.655029	-20.996094
C:\cware\Projects\Whales\OpenTag\T1_speed_30July\M20.DSG	7-1-2013	13:57:34	431919.000000	8638.380000	-0.410156	-0.777344	-0.722656	0.615596	0.412844	0.565138	-40.374756	6.347656	-19.256592
C:\cware\Projects\Whales\OpenTag\T1_speed_30July\M20.DSG	7-1-2013	13:57:34	431920.000000	8638.400000	-0.398438	-0.808594	-0.683594	0.615596	0.408257	0.566972	-36.117554	7.949829	-16.006470
C:\cware\Projects\Whales\OpenTag\T1_speed_30July\M20.DSG	7-1-2013	13:57:34	431921.000000	8638.420000	-0.332031	-0.765625	-0.636719	0.614679	0.400917	0.571560	-27.801514	1.251221	-9.948730
C:\cware\Projects\Whales\OpenTag\T1_speed_30July\M20.DSG	7-1-2013	13:57:34	431922.000000	8638.440000	-0.289063	-0.777344	-0.585938	0.615596	0.398165	0.571560	-28.320313	-7.476807	-6.912231
C:\cware\Projects\Whales\OpenTag\T1_speed_30July\M20.DSG	7-1-2013	13:57:34	431923.000000	8638.460000	-0.304688	-0.824219	-0.628906	0.617431	0.393578	0.575229	-28.869629	0.442505	-5.050659
C:\cware\Projects\Whales\OpenTag\T1_speed_30July\M20.DSG	7-1-2013	13:57:34	431924.000000	8638.480000	-0.335938	-0.871094	-0.667969	0.616514	0.392661	0.576147	-24.398804	-1.037598	-8.453369
C:\cware\Projects\Whales\OpenTag\T1_speed_30July\M20.DSG	7-1-2013	13:57:34	431925.000000	8638.500000	-0.285156	-0.933594	-0.691406	0.616514	0.386239	0.577064	-25.772095	-14.541626	-10.604858
C:\cware\Projects\Whales\OpenTag\T1_speed_30July\M20.DSG	7-1-2013	13:57:34	431926.000000	8638.520000	-0.269531	-0.921875	-0.703125	0.620183	0.385321	0.578899	-33.203125	-24.002075	-7.385254
C:\cware\Projects\Whales\OpenTag\T1_speed_30July\M20.DSG	7-1-2013	13:57:34	431927.000000	8638.540000	-0.386719	-0.652344	-0.722656	0.622936	0.377982	0.577982	-38.528442	-15.838623	2.990723
C:\cware\Projects\Whales\OpenTag\T1_speed_30July\M20.DSG	7-1-2013	13:57:34	431928.000000	8638.560000	-0.386719	-0.652344	-0.722656	0.622936	0.376147	0.577982	-27.954102	-9.963989	9.460449
C:\cware\Projects\Whales\OpenTag\T1_speed_30July\M20.DSG	7-1-2013	13:57:34	431929.000000	8638.580000	-0.421875	-0.343750	-0.851563	0.622936	0.376147	0.578899	-18.646240	-3.341675	14.358521
C:\cware\Projects\Whales\OpenTag\T1_speed_30July\M20.DSG	7-1-2013	13:57:34	431930.000000	8638.600000	-0.351563	-0.312500	-0.871094	0.622018	0.375229	0.578899	-8.758545	-8.926392	13.442993
C:\cware\Projects\Whales\OpenTag\T1_speed_30July\M20.DSG	7-1-2013	13:57:34	431931.000000	8638.620000	-0.382813	-0.375000	-0.855469	0.622018	0.377064	0.578899	2.639771	-10.635376	11.520386
C:\cware\Projects\Whales\OpenTag\T1_speed_30July\M20.DSG	7-1-2013	13:57:34	431932.000000	8638.640000	-0.414063	-0.421875	-0.832031	0.622018	0.381651	0.575229	13.214111	-8.239746	9.185791
C:\cware\Projects\Whales\OpenTag\T1_speed_30July\M20.DSG	7-1-2013	13:57:34	431933.000000	8638.660000	-0.445313	-0.425781	-0.773438	0.622018	0.384404	0.574312	20.355225	-1.037598	10.452271
C:\cware\Projects\Whales\OpenTag\T1_speed_30July\M20.DSG	7-1-2013	13:57:34	431934.000000	8638.680000	-0.457031	-0.507813	-0.750000	0.620183	0.392661	0.571560	21.743774	4.196167	12.573242
C:\cware\Projects\Whales\OpenTag\T1_speed_30July\M20.DSG	7-1-2013	13:57:34	431935.000000	8638.700000	-0.476563	-0.546875	-0.726563	0.619266	0.395413	0.570642	13.046265	7.965088	12.710571
C:\cware\Projects\Whales\OpenTag\T1_speed_30July\M20.DSG	7-1-2013	13:57:34	431936.000000	8638.720000	-0.425781	-0.628906	-0.765625	0.615596	0.400917	0.570642	6.942749	9.078979	13.717651
C:\cware\Projects\Whales\OpenTag\T1_speed_30July\M20.DSG	7-1-2013	13:57:34	431937.000000	8638.740000	-0.378906	-0.679688	-0.777344	0.613761	0.403670	0.569725	4.333496	4.898071	10.971069
C:\cware\Projects\Whales\OpenTag\T1_speed_30July\M20.DSG	7-1-2013	13:57:34	431938.000000	8638.760000	-0.351563	-0.699219	-0.800781	0.611927	0.407339	0.569725	9.567261	-2.075195	5.386353
C:\cware\Projects\Whales\OpenTag\T1_speed_30July\M20.DSG	7-1-2013	13:57:34	431939.000000	8638.780000	-0.394531	-0.707031	-0.742188	0.611009	0.409174	0.569725	21.530151	-0.198364	-2.288818
C:\cware\Projects\Whales\OpenTag\T1_speed_30July\M20.DSG	7-1-2013	13:57:34	431940.000000	8638.800000	-0.371094	-0.757813	-0.718750	0.611927	0.415596	0.564220	35.797119	-3.616333	-9.933472
C:\cware\Projects\Whales\OpenTag\T1_speed_30July\M20.DSG	7-1-2013	13:57:34	431941.000000	8638.820000	-0.414063	-0.839844	-0.707031	0.613761	0.420183	0.561468	39.855957	-8.850098	-17.898560
C:\cware\Projects\Whales\OpenTag\T1_speed_30July\M20.DSG	7-1-2013	13:57:34	431942.000000	8638.840000	-0.484375	-0.921875	-0.710938	0.613761	0.422936	0.558716	34.378052	-4.592896	-19.332886
C:\cware\Projects\Whales\OpenTag\T1_speed_30July\M20.DSG	7-1-2013	13:57:34	431943.000000	8638.860000	-0.527344	-0.972656	-0.742188	0.617431	0.425688	0.554128	19.363403	4.043579	-16.448975
C:\cware\Projects\Whales\OpenTag\T1_speed_30July\M20.DSG	7-1-2013	13:57:34	431944.000000	8638.880000	-0.449219	-0.992188	-0.757813	0.615596	0.427523	0.552294	5.111694	-0.503540	-14.984131
C:\cware\Projects\Whales\OpenTag\T1_speed_30July\M20.DSG	7-1-2013	13:57:34	431945.000000	8638.900000	-0.472656	-1.007813	-0.789063	0.617431	0.429358	0.551376	-5.142212	-5.081177	-17.425537
C:\cware\Projects\Whales\OpenTag\T1_speed_30July\M20.DSG	7-1-2013	13:57:34	431946.000000	8638.920000	-0.492188	-1.003906	-0.761719	0.618349	0.428440	0.551376	-8.987427	-2.456665	-22.720337
C:\cware\Projects\Whales\OpenTag\T1_speed_30July\M20.DSG	7-1-2013	13:57:34	431947.000000	8638.940000	-0.445313	-0.949219	-0.765625	0.621101	0.424771	0.552294	-8.834839	-5.111694	-29.891968
C:\cware\Projects\Whales\OpenTag\T1_speed_30July\M20.DSG	7-1-2013	13:57:34	431948.000000	8638.960000	-0.375000	-0.878906	-0.781250	0.622936	0.421101	0.551376	-15.411377	-11.215210	-33.782959
C:\cware\Projects\Whales\OpenTag\T1_speed_30July\M20.DSG	7-1-2013	13:57:34	431949.000000	8638.980000	-0.363281	-0.855469	-0.769531	0.628440	0.414679	0.552294	-22.552490	-15.609741	-36.682129
C:\cware\Projects\Whales\OpenTag\T1_speed_30July\M20.DSG	7-1-2013	13:57:34	431950.000000	8639.000000	-0.359375	-0.828125	-0.734375	0.631193	0.410092	0.550459	-26.718140	-20.950317	-36.911011
C:\cware\Projects\Whales\OpenTag\T1_speed_30July\M20.DSG	7-1-2013	13:57:34	431951.000000	8639.020000	-0.394531	-0.835938	-0.695313	0.638532	0.401835	0.551376	-31.921387	-20.187378	-35.629272
C:\cware\Projects\Whales\OpenTag\T1_speed_30July\M20.DSG	7-1-2013	13:57:34	431952.000000	8639.040000	-0.437500	-0.843750	-0.675781	0.641284	0.398165	0.550459	-35.247803	-16.815186	-35.232544
C:\cware\Projects\Whales\OpenTag\T1_speed_30July\M20.DSG	7-1-2013	13:57:34	431953.000000	8639.060000	-0.429688	-0.878906	-0.648438	0.647706	0.385321	0.551376	-43.350220	-19.973755	-33.142090
C:\cware\Projects\Whales\OpenTag\T1_speed_30July\M20.DSG	7-1-2013	13:57:34	431954.000000	8639.080000	-0.464844	-0.894531	-0.597656	0.650459	0.380734	0.552294	-50.888062	-17.440796	-31.417847
C:\cware\Projects\Whales\OpenTag\T1_speed_30July\M20.DSG	7-1-2013	13:57:34	431955.000000	8639.100000	-0.476563	-0.832031	-0.593750	0.655963	0.366055	0.555046	-60.699463	-10.192871	-30.593872
C:\cware\Projects\Whales\OpenTag\T1_speed_30July\M20.DSG	7-1-2013	13:57:34	431956.000000	8639.120000	-0.480469	-0.742188	-0.656250	0.656881	0.357798	0.556881	-70.281982	0.701904	-30.731201
C:\cware\Projects\Whales\OpenTag\T1_speed_30July\M20.DSG	7-1-2013	13:57:34	431957.000000	8639.140000	-0.394531	-0.664063	-0.679688	0.657798	0.339450	0.563303	-74.890137	5.477905	-32.974243
C:\cware\Projects\Whales\OpenTag\T1_speed_30July\M20.DSG	7-1-2013	13:57:34	431958.000000	8639.160000	-0.414063	-0.605469	-0.695313	0.659633	0.331193	0.566972	-74.188232	5.722046	-34.194946
C:\cware\Projects\Whales\OpenTag\T1_speed_30July\M20.DSG	7-1-2013	13:57:34	431959.000000	8639.180000	-0.378906	-0.597656	-0.675781	0.660550	0.313761	0.571560	-65.292358	-4.928589	-34.423828
C:\cware\Projects\Whales\OpenTag\T1_speed_30July\M20.DSG	7-1-2013	13:57:34	431960.000000	8639.200000	-0.402344	-0.585938	-0.675781	0.662385	0.305505	0.573394	-51.696777	-9.719849	-32.958984
C:\cware\Projects\Whales\OpenTag\T1_speed_30July\M20.DSG	7-1-2013	13:57:34	431961.000000	8639.220000	-0.484375	-0.574219	-0.667969	0.666055	0.293578	0.573394	-34.744263	-12.313843	-30.395508
C:\cware\Projects\Whales\OpenTag\T1_speed_30July\M20.DSG	7-1-2013	13:57:34	431962.000000	8639.240000	-0.492188	-0.578125	-0.625000	0.666972	0.288991	0.573394	-28.121948	-10.345459	-28.320313
C:\cware\Projects\Whales\OpenTag\T1_speed_30July\M20.DSG	7-1-2013	13:57:34	431963.000000	8639.260000	-0.527344	-0.531250	-0.628906	0.669725	0.280734	0.574312	-34.408569	-4.394531	-24.673462
C:\cware\Projects\Whales\OpenTag\T1_speed_30July\M20.DSG	7-1-2013	13:57:34	431964.000000	8639.280000	-0.535156	-0.492188	-0.722656	0.669725	0.275229	0.574312	-39.535522	-6.530762	-21.423340
C:\cware\Projects\Whales\OpenTag\T1_speed_30July\M20.DSG	7-1-2013	13:57:34	431965.000000	8639.300000	-0.464844	-0.480469	-0.800781	0.671560	0.270642	0.575229	-34.469604	-6.851196	-16.708374
C:\cware\Projects\Whales\OpenTag\T1_speed_30July\M20.DSG	7-1-2013	13:57:34	431966.000000	8639.320000	-0.472656	-0.457031	-0.816406	0.673394	0.261468	0.575229	-22.338867	-4.730225	-10.437012
C:\cware\Projects\Whales\OpenTag\T1_speed_30July\M20.DSG	7-1-2013	13:57:34	431967.000000	8639.340000	-0.492188	-0.492188	-0.707031	0.672477	0.262385	0.575229	-15.319824	-2.120972	-4.013062
C:\cware\Projects\Whales\OpenTag\T1_speed_30July\M20.DSG	7-1-2013	13:57:34	431968.000000	8639.360000	-0.492188	-0.492188	-0.707031	0.673394	0.258716	0.576147	-16.510010	3.799438	2.258301
C:\cware\Projects\Whales\OpenTag\T1_speed_30July\M20.DSG	7-1-2013	13:57:34	431969.000000	8639.380000	-0.460938	-0.597656	-0.789063	0.673394	0.258716	0.577982	-14.038086	2.319336	5.020142
C:\cware\Projects\Whales\OpenTag\T1_speed_30July\M20.DSG	7-1-2013	13:57:34	431970.000000	8639.400000	-0.394531	-0.625000	-0.718750	0.671560	0.258716	0.577064	-6.408691	-8.255005	5.905151
C:\cware\Projects\Whales\OpenTag\T1_speed_30July\M20.DSG	7-1-2013	13:57:34	431971.000000	8639.420000	-0.453125	-0.585938	-0.671875	0.672477	0.259633	0.576147	-7.598877	-9.002686	9.521484
C:\cware\Projects\Whales\OpenTag\T1_speed_30July\M20.DSG	7-1-2013	13:57:34	431972.000000	8639.440000	-0.441406	-0.550781	-0.734375	0.672477	0.261468	0.575229	-14.419556	-8.041382	13.519287
C:\cware\Projects\Whales\OpenTag\T1_speed_30July\M20.DSG	7-1-2013	13:57:34	431973.000000	8639.460000	-0.464844	-0.550781	-0.769531	0.674312	0.261468	0.574312	-11.520386	-7.476807	16.754150
C:\cware\Projects\Whales\OpenTag\T1_speed_30July\M20.DSG	7-1-2013	13:57:34	431974.000000	8639.480000	-0.488281	-0.539063	-0.800781	0.673394	0.265138	0.573394	-5.996704	-4.409790	20.065308
C:\cware\Projects\Whales\OpenTag\T1_speed_30July\M20.DSG	7-1-2013	13:57:34	431975.000000	8639.500000	-0.468750	-0.527344	-0.816406	0.672477	0.266972	0.574312	1.129150	-3.707886	22.277832
C:\cware\Projects\Whales\OpenTag\T1_speed_30July\M20.DSG	7-1-2013	13:57:34	431976.000000	8639.520000	-0.449219	-0.503906	-0.804688	0.672477	0.273394	0.574312	6.896973	-5.920410	24.871826
C:\cware\Projects\Whales\OpenTag\T1_speed_30July\M20.DSG	7-1-2013	13:57:34	431977.000000	8639.540000	-0.441406	-0.468750	-0.816406	0.671560	0.277982	0.572477	13.427734	-8.331299	31.158447
C:\cware\Projects\Whales\OpenTag\T1_speed_30July\M20.DSG	7-1-2013	13:57:34	431978.000000	8639.560000	-0.417969	-0.425781	-0.824219	0.670642	0.282569	0.571560	21.423340	-13.427734	34.851074
C:\cware\Projects\Whales\OpenTag\T1_speed_30July\M20.DSG	7-1-2013	13:57:34	431979.000000	8639.580000	-0.449219	-0.402344	-0.804688	0.671560	0.295413	0.567890	26.596069	-18.707275	39.245605
C:\cware\Projects\Whales\OpenTag\T1_speed_30July\M20.DSG	7-1-2013	13:57:34	431980.000000	8639.600000	-0.500000	-0.414063	-0.765625	0.672477	0.302752	0.565138	28.381348	-17.349243	43.746948
C:\cware\Projects\Whales\OpenTag\T1_speed_30July\M20.DSG	7-1-2013	13:57:34	431981.000000	8639.620000	-0.519531	-0.460938	-0.746094	0.672477	0.317431	0.560550	30.502319	-16.479492	46.188354
C:\cware\Projects\Whales\OpenTag\T1_speed_30July\M20.DSG	7-1-2013	13:57:34	431982.000000	8639.640000	-0.593750	-0.476563	-0.773438	0.671560	0.324771	0.557798	32.836914	-10.025024	45.166016
C:\cware\Projects\Whales\OpenTag\T1_speed_30July\M20.DSG	7-1-2013	13:57:34	431983.000000	8639.660000	-0.636719	-0.488281	-0.769531	0.668807	0.341284	0.554128	30.181885	2.914429	44.021606
C:\cware\Projects\Whales\OpenTag\T1_speed_30July\M20.DSG	7-1-2013	13:57:34	431984.000000	8639.680000	-0.542969	-0.500000	-0.777344	0.666055	0.346789	0.553211	27.679443	8.956909	45.532227
C:\cware\Projects\Whales\OpenTag\T1_speed_30July\M20.DSG	7-1-2013	13:57:34	431985.000000	8639.700000	-0.445313	-0.460938	-0.816406	0.659633	0.363303	0.552294	32.653809	8.209229	46.188354
C:\cware\Projects\Whales\OpenTag\T1_speed_30July\M20.DSG	7-1-2013	13:57:34	431986.000000	8639.720000	-0.371094	-0.445313	-0.843750	0.657798	0.370642	0.550459	46.020508	8.239746	45.669556
C:\cware\Projects\Whales\OpenTag\T1_speed_30July\M20.DSG	7-1-2013	13:57:34	431987.000000	8639.740000	-0.347656	-0.496094	-0.824219	0.651376	0.388991	0.545872	62.500000	7.034302	45.104980
C:\cware\Projects\Whales\OpenTag\T1_speed_30July\M20.DSG	7-1-2013	13:57:34	431988.000000	8639.760000	-0.300781	-0.632813	-0.769531	0.648624	0.400000	0.543119	65.368652	-0.030518	43.289185
C:\cware\Projects\Whales\OpenTag\T1_speed_30July\M20.DSG	7-1-2013	13:57:34	431989.000000	8639.780000	-0.316406	-0.730469	-0.660156	0.643119	0.419266	0.535780	51.330566	-4.852295	37.109375
C:\cware\Projects\Whales\OpenTag\T1_speed_30July\M20.DSG	7-1-2013	13:57:34	431990.000000	8639.800000	-0.414063	-0.800781	-0.644531	0.641284	0.426606	0.532110	42.541504	5.447388	31.265259
C:\cware\Projects\Whales\OpenTag\T1_speed_30July\M20.DSG	7-1-2013	13:57:34	431991.000000	8639.820000	-0.527344	-0.851563	-0.761719	0.635780	0.439450	0.528440	33.935547	22.827148	22.247314
C:\cware\Projects\Whales\OpenTag\T1_speed_30July\M20.DSG	7-1-2013	13:57:34	431992.000000	8639.840000	-0.472656	-0.859375	-0.796875	0.631193	0.444037	0.528440	29.159546	12.863159	12.664795
C:\cware\Projects\Whales\OpenTag\T1_speed_30July\M20.DSG	7-1-2013	13:57:34	431993.000000	8639.860000	-0.324219	-0.800781	-0.789063	0.628440	0.453211	0.524771	35.446167	-7.385254	6.378174
C:\cware\Projects\Whales\OpenTag\T1_speed_30July\M20.DSG	7-1-2013	13:57:34	431994.000000	8639.880000	-0.367188	-0.753906	-0.761719	0.630275	0.456881	0.521101	34.835815	-14.221191	8.422852
C:\cware\Projects\Whales\OpenTag\T1_speed_30July\M20.DSG	7-1-2013	13:57:34	431995.000000	8639.900000	-0.421875	-0.781250	-0.667969	0.628440	0.464220	0.514679	25.100708	-16.311646	13.046265
C:\cware\Projects\Whales\OpenTag\T1_speed_30July\M20.DSG	7-1-2013	13:57:34	431996.000000	8639.920000	-0.492188	-0.816406	-0.632813	0.628440	0.467890	0.511927	18.066406	-15.884399	14.068604
C:\cware\Projects\Whales\OpenTag\T1_speed_30July\M20.DSG	7-1-2013	13:57:34	431997.000000	8639.940000	-0.562500	-0.851563	-0.636719	0.628440	0.473394	0.505505	14.541626	-11.398315	7.843018
C:\cware\Projects\Whales\OpenTag\T1_speed_30July\M20.DSG	7-1-2013	13:57:34	431998.000000	8639.960000	-0.574219	-0.925781	-0.652344	0.628440	0.477064	0.504587	11.260986	-7.278442	-3.540039
C:\cware\Projects\Whales\OpenTag\T1_speed_30July\M20.DSG	7-1-2013	13:57:34	431999.000000	8639.980000	-0.535156	-0.984375	-0.644531	0.630275	0.477982	0.501835	5.279541	-5.615234	-15.640259
C:\cware\Projects\Whales\OpenTag\T1_speed_30July\M20.DSG	7-1-2013	13:57:34	432000.000000	8640.000000	-0.464844	-1.011719	-0.597656	0.631193	0.477064	0.500917	-0.274658	-6.774902	-23.727417
C:\cware\Projects\Whales\OpenTag\T1_speed_30July\M20.DSG	7-1-2013	13:57:34	432001.000000	8640.020000	-0.441406	-1.031250	-0.589844	0.633945	0.476147	0.499083	-1.541138	1.632690	-31.677246
C:\cware\Projects\Whales\OpenTag\T1_speed_30July\M20.DSG	7-1-2013	13:57:34	432002.000000	8640.040000	-0.421875	-1.046875	-0.636719	0.637615	0.471560	0.500000	-4.943848	6.912231	-41.213989
C:\cware\Projects\Whales\OpenTag\T1_speed_30July\M20.DSG	7-1-2013	13:57:34	432003.000000	8640.060000	-0.351563	-1.023438	-0.597656	0.639450	0.468807	0.501835	-9.780884	9.109497	-49.194336
C:\cware\Projects\Whales\OpenTag\T1_speed_30July\M20.DSG	7-1-2013	13:57:34	432004.000000	8640.080000	-0.347656	-1.003906	-0.578125	0.644037	0.460550	0.503670	-9.155273	4.333496	-53.695679
C:\cware\Projects\Whales\OpenTag\T1_speed_30July\M20.DSG	7-1-2013	13:57:34	432005.000000	8640.100000	-0.308594	-1.000000	-0.550781	0.650459	0.455963	0.503670	-18.356323	2.166748	-56.579590
C:\cware\Projects\Whales\OpenTag\T1_speed_30July\M20.DSG	7-1-2013	13:57:34	432006.000000	8640.120000	-0.414063	-1.035156	-0.539063	0.654128	0.445872	0.506422	-30.670166	6.149292	-55.969238
C:\cware\Projects\Whales\OpenTag\T1_speed_30July\M20.DSG	7-1-2013	13:57:34	432007.000000	8640.140000	-0.476563	-0.914063	-0.578125	0.655046	0.439450	0.509174	-41.900635	19.668579	-55.603027
C:\cware\Projects\Whales\OpenTag\T1_speed_30July\M20.DSG	7-1-2013	13:57:34	432008.000000	8640.160000	-0.476563	-0.914063	-0.578125	0.657798	0.424771	0.517431	-53.451538	26.519775	-53.314209
C:\cware\Projects\Whales\OpenTag\T1_speed_30July\M20.DSG	7-1-2013	13:57:34	432009.000000	8640.180000	-0.453125	-0.824219	-0.679688	0.658716	0.416514	0.523853	-59.738159	29.083252	-54.626465
C:\cware\Projects\Whales\OpenTag\T1_speed_30July\M20.DSG	7-1-2013	13:57:34	432010.000000	8640.200000	-0.453125	-0.824219	-0.679688	0.659633	0.397248	0.534862	-57.342529	32.043457	-58.776855
C:\cware\Projects\Whales\OpenTag\T1_speed_30July\M20.DSG	7-1-2013	13:57:34	432011.000000	8640.220000	-0.449219	-0.750000	-0.597656	0.658716	0.388073	0.539450	-52.597046	29.907227	-61.752319
C:\cware\Projects\Whales\OpenTag\T1_speed_30July\M20.DSG	7-1-2013	13:57:34	432012.000000	8640.240000	-0.453125	-0.726563	-0.539063	0.657798	0.369725	0.549541	-52.246094	29.647827	-60.791016
C:\cware\Projects\Whales\OpenTag\T1_speed_30July\M20.DSG	7-1-2013	13:57:34	432013.000000	8640.260000	-0.453125	-0.703125	-0.542969	0.657798	0.360550	0.554128	-55.145264	29.708862	-53.543091
C:\cware\Projects\Whales\OpenTag\T1_speed_30July\M20.DSG	7-1-2013	13:57:34	432014.000000	8640.280000	-0.460938	-0.738281	-0.582031	0.657798	0.352294	0.560550	-50.903320	25.756836	-50.659180
C:\cware\Projects\Whales\OpenTag\T1_speed_30July\M20.DSG	7-1-2013	13:57:34	432015.000000	8640.300000	-0.410156	-0.746094	-0.613281	0.657798	0.334862	0.566972	-38.146973	14.511108	-52.291870
C:\cware\Projects\Whales\OpenTag\T1_speed_30July\M20.DSG	7-1-2013	13:57:34	432016.000000	8640.320000	-0.402344	-0.738281	-0.644531	0.656881	0.329358	0.568807	-28.732300	4.257202	-55.068970
C:\cware\Projects\Whales\OpenTag\T1_speed_30July\M20.DSG	7-1-2013	13:57:34	432017.000000	8640.340000	-0.429688	-0.699219	-0.691406	0.660550	0.316514	0.572477	-20.919800	-2.929688	-57.464600
C:\cware\Projects\Whales\OpenTag\T1_speed_30July\M20.DSG	7-1-2013	13:57:34	432018.000000	8640.360000	-0.421875	-0.621094	-0.691406	0.661468	0.311927	0.572477	-21.453857	-1.373291	-53.909302
C:\cware\Projects\Whales\OpenTag\T1_speed_30July\M20.DSG	7-1-2013	13:57:34	432019.000000	8640.380000	-0.429688	-0.554688	-0.761719	0.665138	0.300000	0.574312	-19.256592	-1.754761	-51.376343
C:\cware\Projects\Whales\OpenTag\T1_speed_30July\M20.DSG	7-1-2013	13:57:34	432020.000000	8640.400000	-0.433594	-0.542969	-0.812500	0.666055	0.293578	0.573394	-17.715454	-6.118774	-47.363281
C:\cware\Projects\Whales\OpenTag\T1_speed_30July\M20.DSG	7-1-2013	13:57:34	432021.000000	8640.420000	-0.472656	-0.535156	-0.843750	0.669725	0.284404	0.572477	-10.330200	-10.360718	-44.738770
C:\cware\Projects\Whales\OpenTag\T1_speed_30July\M20.DSG	7-1-2013	13:57:34	432022.000000	8640.440000	-0.468750	-0.535156	-0.824219	0.671560	0.280734	0.572477	-9.857178	-17.181396	-41.534424
C:\cware\Projects\Whales\OpenTag\T1_speed_30July\M20.DSG	7-1-2013	13:57:34	432023.000000	8640.460000	-0.515625	-0.531250	-0.804688	0.677064	0.274312	0.569725	-7.568359	-20.553589	-38.726807
C:\cware\Projects\Whales\OpenTag\T1_speed_30July\M20.DSG	7-1-2013	13:57:34	432024.000000	8640.480000	-0.539063	-0.531250	-0.808594	0.678899	0.270642	0.568807	-8.453369	-19.744873	-36.193848
C:\cware\Projects\Whales\OpenTag\T1_speed_30July\M20.DSG	7-1-2013	13:57:34	432025.000000	8640.500000	-0.542969	-0.515625	-0.804688	0.683486	0.265138	0.564220	-8.499146	-21.392822	-33.828735
C:\cware\Projects\Whales\OpenTag\T1_speed_30July\M20.DSG	7-1-2013	13:57:34	432026.000000	8640.520000	-0.554688	-0.519531	-0.800781	0.687156	0.261468	0.563303	-10.177612	-24.414063	-32.165527
C:\cware\Projects\Whales\OpenTag\T1_speed_30July\M20.DSG	7-1-2013	13:57:34	432027.000000	8640.540000	-0.582031	-0.500000	-0.789063	0.691743	0.255963	0.558716	-16.006470	-26.870728	-30.242920
C:\cware\Projects\Whales\OpenTag\T1_speed_30July\M20.DSG	7-1-2013	13:57:34	432028.000000	8640.560000	-0.636719	-0.484375	-0.792969	0.694495	0.253211	0.555963	-15.518188	-21.575928	-29.800415
C:\cware\Projects\Whales\OpenTag\T1_speed_30July\M20.DSG	7-1-2013	13:57:34	432029.000000	8640.580000	-0.687500	-0.460938	-0.816406	0.698165	0.244954	0.555046	-16.418457	-10.620117	-31.265259
C:\cware\Projects\Whales\OpenTag\T1_speed_30July\M20.DSG	7-1-2013	13:57:34	432030.000000	8640.600000	-0.664063	-0.476563	-0.800781	0.699083	0.241284	0.552294	-9.521484	-3.036499	-34.637451
C:\cware\Projects\Whales\OpenTag\T1_speed_30July\M20.DSG	7-1-2013	13:57:34	432031.000000	8640.620000	-0.636719	-0.531250	-0.800781	0.700000	0.235780	0.553211	12.207031	-3.341675	-37.536621
C:\cware\Projects\Whales\OpenTag\T1_speed_30July\M20.DSG	7-1-2013	13:57:34	432032.000000	8640.640000	-0.605469	-0.523438	-0.707031	0.700000	0.235780	0.554128	26.153564	-1.495361	-38.619995
C:\cware\Projects\Whales\OpenTag\T1_speed_30July\M20.DSG	7-1-2013	13:57:34	432033.000000	8640.660000	-0.644531	-0.484375	-0.597656	0.702752	0.234862	0.551376	15.213013	-2.319336	-39.352417
C:\cware\Projects\Whales\OpenTag\T1_speed_30July\M20.DSG	7-1-2013	13:57:34	432034.000000	8640.680000	-0.730469	-0.433594	-0.492188	0.701835	0.232110	0.551376	-1.373291	2.914429	-38.055420
C:\cware\Projects\Whales\OpenTag\T1_speed_30July\M20.DSG	7-1-2013	13:57:34	432035.000000	8640.700000	-0.949219	-0.578125	-0.468750	0.700917	0.228440	0.555046	-3.021240	33.325195	-29.937744
C:\cware\Projects\Whales\OpenTag\T1_speed_30July\M20.DSG	7-1-2013	13:57:34	432036.000000	8640.720000	-1.078125	-0.527344	-0.476563	0.697248	0.224771	0.558716	-12.863159	59.722900	-22.216797
C:\cware\Projects\Whales\OpenTag\T1_speed_30July\M20.DSG	7-1-2013	13:57:34	432037.000000	8640.740000	-0.839844	-0.347656	-0.593750	0.690826	0.222018	0.564220	7.080078	77.850342	-10.284424
C:\cware\Projects\Whales\OpenTag\T1_speed_30July\M20.DSG	7-1-2013	13:57:34	432038.000000	8640.760000	-0.539063	-0.246094	-0.835938	0.677982	0.223853	0.576147	14.663696	41.946411	-5.905151
C:\cware\Projects\Whales\OpenTag\T1_speed_30July\M20.DSG	7-1-2013	13:57:34	432039.000000	8640.780000	-0.355469	-0.054688	-1.054688	0.675229	0.226606	0.577982	21.347046	-15.899658	-14.572144
C:\cware\Projects\Whales\OpenTag\T1_speed_30July\M20.DSG	7-1-2013	13:57:34	432040.000000	8640.800000	-0.148438	0.035156	-1.046875	0.678899	0.231193	0.574312	61.782837	-30.944824	-22.262573
C:\cware\Projects\Whales\OpenTag\T1_speed_30July\M20.DSG	7-1-2013	13:57:34	432041.000000	8640.820000	-0.019531	0.011719	-1.156250	0.681651	0.237615	0.570642	103.836060	-29.754639	-29.983521
C:\cware\Projects\Whales\OpenTag\T1_speed_30July\M20.DSG	7-1-2013	13:57:34	432042.000000	8640.840000	-0.179688	-0.476563	-1.082031	0.687156	0.255046	0.560550	97.061157	-68.435669	-10.116577
C:\cware\Projects\Whales\OpenTag\T1_speed_30July\M20.DSG	7-1-2013	13:57:34	432043.000000	8640.860000	-0.289063	-0.675781	-0.859375	0.695413	0.265138	0.549541	34.713745	-121.551514	24.139404
C:\cware\Projects\Whales\OpenTag\T1_speed_30July\M20.DSG	7-1-2013	13:57:34	432044.000000	8640.880000	-0.406250	-0.789063	-0.519531	0.714679	0.277982	0.525688	11.611938	-122.421265	38.238525
C:\cware\Projects\Whales\OpenTag\T1_speed_30July\M20.DSG	7-1-2013	13:57:34	432045.000000	8640.900000	-0.710938	-0.996094	-0.378906	0.722936	0.284404	0.515596	7.476807	-77.545166	42.068481
C:\cware\Projects\Whales\OpenTag\T1_speed_30July\M20.DSG	7-1-2013	13:57:34	432046.000000	8640.920000	-1.023438	-1.042969	-0.304688	0.729358	0.294495	0.503670	-8.712769	-27.709961	41.091919
C:\cware\Projects\Whales\OpenTag\T1_speed_30July\M20.DSG	7-1-2013	13:57:34	432047.000000	8640.940000	-1.167969	-0.945313	-0.285156	0.728440	0.298165	0.501835	-24.246216	25.100708	26.443481
C:\cware\Projects\Whales\OpenTag\T1_speed_30July\M20.DSG	7-1-2013	13:57:34	432048.000000	8640.960000	-1.171875	-0.726563	-0.359375	0.722018	0.299083	0.510092	-29.418945	40.725708	15.335083
C:\cware\Projects\Whales\OpenTag\T1_speed_30July\M20.DSG	7-1-2013	13:57:34	432049.000000	8640.980000	-0.804688	-0.414063	-0.718750	0.717431	0.299083	0.514679	-22.598267	40.786743	1.754761
C:\cware\Projects\Whales\OpenTag\T1_speed_30July\M20.DSG	7-1-2013	13:57:34	432050.000000	8641.000000	-0.804688	-0.414063	-0.718750	0.713761	0.296330	0.522936	-19.989014	29.373169	-5.798340
C:\cware\Projects\Whales\OpenTag\T1_speed_30July\M20.DSG	7-1-2013	13:57:34	432051.000000	8641.020000	-0.625000	-0.351563	-0.875000	0.710092	0.293578	0.524771	-15.457153	10.787964	-9.918213
C:\cware\Projects\Whales\OpenTag\T1_speed_30July\M20.DSG	7-1-2013	13:57:34	432052.000000	8641.040000	-0.613281	-0.457031	-0.824219	0.709174	0.291743	0.526606	-16.448975	1.129150	-9.597778
C:\cware\Projects\Whales\OpenTag\T1_speed_30July\M20.DSG	7-1-2013	13:57:34	432053.000000	8641.060000	-0.636719	-0.554688	-0.750000	0.708257	0.289908	0.526606	-25.344849	-4.791260	-7.919312
C:\cware\Projects\Whales\OpenTag\T1_speed_30July\M20.DSG	7-1-2013	13:57:34	432054.000000	8641.080000	-0.660156	-0.660156	-0.699219	0.710092	0.287156	0.528440	-31.875610	-7.629395	-8.880615
C:\cware\Projects\Whales\OpenTag\T1_speed_30July\M20.DSG	7-1-2013	13:57:34	432055.000000	8641.100000	-0.660156	-0.695313	-0.718750	0.711009	0.280734	0.527523	-40.588379	-11.962891	-13.702393
C:\cware\Projects\Whales\OpenTag\T1_speed_30July\M20.DSG	7-1-2013	13:57:34	432056.000000	8641.120000	-0.656250	-0.695313	-0.636719	0.712844	0.277064	0.528440	-48.477173	-11.962891	-16.357422
C:\cware\Projects\Whales\OpenTag\T1_speed_30July\M20.DSG	7-1-2013	13:57:34	432057.000000	8641.140000	-0.675781	-0.707031	-0.601563	0.714679	0.266055	0.529358	-49.896240	-9.536743	-21.194458
C:\cware\Projects\Whales\OpenTag\T1_speed_30July\M20.DSG	7-1-2013	13:57:34	432058.000000	8641.160000	-0.691406	-0.632813	-0.554688	0.715596	0.261468	0.529358	-52.169800	-3.280640	-26.138306
C:\cware\Projects\Whales\OpenTag\T1_speed_30July\M20.DSG	7-1-2013	13:57:34	432059.000000	8641.180000	-0.695313	-0.511719	-0.535156	0.716514	0.246789	0.532110	-67.352295	11.978149	-31.188965
C:\cware\Projects\Whales\OpenTag\T1_speed_30July\M20.DSG	7-1-2013	13:57:34	432060.000000	8641.200000	-0.640625	-0.410156	-0.617188	0.715596	0.237615	0.533028	-73.425293	12.832642	-34.332275
C:\cware\Projects\Whales\OpenTag\T1_speed_30July\M20.DSG	7-1-2013	13:57:34	432061.000000	8641.220000	-0.503906	-0.320313	-0.605469	0.714679	0.221101	0.537615	-63.552856	-4.241943	-28.808594
C:\cware\Projects\Whales\OpenTag\T1_speed_30July\M20.DSG	7-1-2013	13:57:34	432062.000000	8641.240000	-0.589844	-0.289063	-0.652344	0.715596	0.211927	0.538532	-53.436279	-3.952026	-19.790649
C:\cware\Projects\Whales\OpenTag\T1_speed_30July\M20.DSG	7-1-2013	13:57:34	432063.000000	8641.260000	-0.777344	-0.347656	-0.597656	0.714679	0.200917	0.538532	-40.512085	16.372681	-12.969971
C:\cware\Projects\Whales\OpenTag\T1_speed_30July\M20.DSG	7-1-2013	13:57:34	432064.000000	8641.280000	-0.761719	-0.437500	-0.843750	0.711927	0.199083	0.542202	-9.338379	52.932739	-16.281128
C:\cware\Projects\Whales\OpenTag\T1_speed_30July\M20.DSG	7-1-2013	13:57:34	432065.000000	8641.300000	-0.492188	-0.332031	-1.027344	0.705505	0.196330	0.549541	0.503540	-6.011963	-10.604858
C:\cware\Projects\Whales\OpenTag\T1_speed_30July\M20.DSG	7-1-2013	13:57:34	432066.000000	8641.320000	-0.175781	-0.496094	-0.953125	0.707339	0.197248	0.547706	35.705566	-66.375732	-10.314941
C:\cware\Projects\Whales\OpenTag\T1_speed_30July\M20.DSG	7-1-2013	13:57:34	432067.000000	8641.340000	-0.269531	-0.378906	-0.820313	0.722018	0.206422	0.530275	52.246094	-98.526001	1.434326
C:\cware\Projects\Whales\OpenTag\T1_speed_30July\M20.DSG	7-1-2013	13:57:34	432068.000000	8641.360000	-0.539063	-0.296875	-0.476563	0.729358	0.212844	0.520183	28.350830	-68.145752	20.690918
C:\cware\Projects\Whales\OpenTag\T1_speed_30July\M20.DSG	7-1-2013	13:57:34	432069.000000	8641.380000	-0.730469	-0.320313	-0.472656	0.734862	0.222936	0.511009	2.014160	-27.999878	27.069092
C:\cware\Projects\Whales\OpenTag\T1_speed_30July\M20.DSG	7-1-2013	13:57:34	432070.000000	8641.400000	-0.816406	-0.265625	-0.378906	0.737615	0.226606	0.510092	-11.550903	-3.601074	30.746460
C:\cware\Projects\Whales\OpenTag\T1_speed_30July\M20.DSG	7-1-2013	13:57:34	432071.000000	8641.420000	-0.855469	-0.164063	-0.371094	0.735780	0.231193	0.511927	-41.656494	0.701904	44.754028
C:\cware\Projects\Whales\OpenTag\T1_speed_30July\M20.DSG	7-1-2013	13:57:34	432072.000000	8641.440000	-0.726563	-0.101563	-0.414063	0.734862	0.233028	0.511927	-57.998657	-8.773804	49.926758
C:\cware\Projects\Whales\OpenTag\T1_speed_30July\M20.DSG	7-1-2013	13:57:34	432073.000000	8641.460000	-0.722656	-0.132813	-0.484375	0.734862	0.233945	0.514679	-54.809570	17.028809	51.239014
C:\cware\Projects\Whales\OpenTag\T1_speed_30July\M20.DSG	7-1-2013	13:57:34	432074.000000	8641.480000	-0.679688	-0.199219	-0.566406	0.730275	0.236697	0.517431	-36.895752	31.234741	48.873901
C:\cware\Projects\Whales\OpenTag\T1_speed_30July\M20.DSG	7-1-2013	13:57:34	432075.000000	8641.500000	-0.519531	-0.207031	-0.703125	0.727523	0.237615	0.521101	-1.510620	27.893066	46.951294
C:\cware\Projects\Whales\OpenTag\T1_speed_30July\M20.DSG	7-1-2013	13:57:34	432076.000000	8641.520000	-0.433594	-0.214844	-0.781250	0.720183	0.251376	0.526606	30.944824	16.113281	46.173096
C:\cware\Projects\Whales\OpenTag\T1_speed_30July\M20.DSG	7-1-2013	13:57:34	432077.000000	8641.540000	-0.355469	-0.308594	-0.824219	0.717431	0.260550	0.526606	58.364868	-10.116577	42.587280
C:\cware\Projects\Whales\OpenTag\T1_speed_30July\M20.DSG	7-1-2013	13:57:34	432078.000000	8641.560000	-0.332031	-0.519531	-0.843750	0.719266	0.280734	0.520183	69.946289	-26.931763	38.497925
C:\cware\Projects\Whales\OpenTag\T1_speed_30July\M20.DSG	7-1-2013	13:57:34	432079.000000	8641.580000	-0.398438	-0.679688	-0.761719	0.720183	0.291743	0.515596	71.594238	-34.500122	34.759521
C:\cware\Projects\Whales\OpenTag\T1_speed_30July\M20.DSG	7-1-2013	13:57:34	432080.000000	8641.600000	-0.511719	-0.730469	-0.683594	0.722018	0.311927	0.507339	62.210083	-19.622803	31.616211
C:\cware\Projects\Whales\OpenTag\T1_speed_30July\M20.DSG	7-1-2013	13:57:34	432081.000000	8641.620000	-0.621094	-0.769531	-0.625000	0.722018	0.322018	0.501835	52.001953	-12.359619	26.092529
C:\cware\Projects\Whales\OpenTag\T1_speed_30July\M20.DSG	7-1-2013	13:57:34	432082.000000	8641.640000	-0.617188	-0.750000	-0.660156	0.721101	0.335780	0.496330	38.619995	-11.047363	23.483276
C:\cware\Projects\Whales\OpenTag\T1_speed_30July\M20.DSG	7-1-2013	13:57:34	432083.000000	8641.660000	-0.601563	-0.738281	-0.671875	0.720183	0.342202	0.493578	36.849976	-9.872437	21.118164
C:\cware\Projects\Whales\OpenTag\T1_speed_30July\M20.DSG	7-1-2013	13:57:34	432084.000000	8641.680000	-0.550781	-0.757813	-0.621094	0.720183	0.354128	0.488073	44.647217	-15.167236	22.659302
C:\cware\Projects\Whales\OpenTag\T1_speed_30July\M20.DSG	7-1-2013	13:57:34	432085.000000	8641.700000	-0.500000	-0.753906	-0.585938	0.720183	0.359633	0.484404	40.969849	-18.615723	24.612427
C:\cware\Projects\Whales\OpenTag\T1_speed_30July\M20.DSG	7-1-2013	13:57:34	432086.000000	8641.720000	-0.531250	-0.773438	-0.636719	0.719266	0.372477	0.477982	36.590576	-23.483276	25.177002
C:\cware\Projects\Whales\OpenTag\T1_speed_30July\M20.DSG	7-1-2013	13:57:34	432087.000000	8641.740000	-0.554688	-0.765625	-0.695313	0.721101	0.379817	0.472477	33.813477	-28.335571	21.423340
C:\cware\Projects\Whales\OpenTag\T1_speed_30July\M20.DSG	7-1-2013	13:57:34	432088.000000	8641.760000	-0.625000	-0.781250	-0.683594	0.722018	0.384404	0.467890	33.676147	-29.174805	18.554688
C:\cware\Projects\Whales\OpenTag\T1_speed_30July\M20.DSG	7-1-2013	13:57:34	432089.000000	8641.780000	-0.683594	-0.773438	-0.558594	0.722936	0.395413	0.457798	36.178589	-26.916504	22.750854
C:\cware\Projects\Whales\OpenTag\T1_speed_30July\M20.DSG	7-1-2013	13:57:34	432090.000000	8641.800000	-0.683594	-0.773438	-0.558594	0.723853	0.400917	0.452294	38.894653	-22.415161	29.418945
C:\cware\Projects\Whales\OpenTag\T1_speed_30July\M20.DSG	7-1-2013	13:57:34	432091.000000	8641.820000	-0.785156	-0.707031	-0.457031	0.722018	0.413761	0.444037	40.451050	-15.960693	39.169312
C:\cware\Projects\Whales\OpenTag\T1_speed_30July\M20.DSG	7-1-2013	13:57:34	432092.000000	8641.840000	-0.789063	-0.687500	-0.453125	0.720183	0.421101	0.440367	39.718628	-11.413574	47.668457
C:\cware\Projects\Whales\OpenTag\T1_speed_30July\M20.DSG	7-1-2013	13:57:34	432093.000000	8641.860000	-0.750000	-0.703125	-0.457031	0.715596	0.438532	0.433028	37.353516	-8.972168	55.511475
C:\cware\Projects\Whales\OpenTag\T1_speed_30July\M20.DSG	7-1-2013	13:57:34	432094.000000	8641.880000	-0.699219	-0.738281	-0.460938	0.711927	0.446789	0.429358	36.148071	-9.307861	57.205200
C:\cware\Projects\Whales\OpenTag\T1_speed_30July\M20.DSG	7-1-2013	13:57:34	432095.000000	8641.900000	-0.632813	-0.761719	-0.488281	0.704587	0.463303	0.422936	35.812378	-11.581421	51.589966
C:\cware\Projects\Whales\OpenTag\T1_speed_30July\M20.DSG	7-1-2013	13:57:34	432096.000000	8641.920000	-0.597656	-0.824219	-0.527344	0.702752	0.466055	0.420183	38.452148	-8.209229	44.860840
C:\cware\Projects\Whales\OpenTag\T1_speed_30July\M20.DSG	7-1-2013	13:57:34	432097.000000	8641.940000	-0.527344	-0.875000	-0.503906	0.696330	0.484404	0.411927	36.590576	-9.399414	38.742065
C:\cware\Projects\Whales\OpenTag\T1_speed_30July\M20.DSG	7-1-2013	13:57:34	432098.000000	8641.960000	-0.496094	-0.906250	-0.484375	0.692661	0.491743	0.408257	32.241821	-13.977051	35.720825
C:\cware\Projects\Whales\OpenTag\T1_speed_30July\M20.DSG	7-1-2013	13:57:34	432099.000000	8641.980000	-0.492188	-0.949219	-0.441406	0.689908	0.501835	0.399083	23.895264	-17.654419	32.943726
C:\cware\Projects\Whales\OpenTag\T1_speed_30July\M20.DSG	7-1-2013	13:57:34	432100.000000	8642.000000	-0.535156	-0.980469	-0.402344	0.687156	0.505505	0.396330	15.411377	-11.352539	30.700684
C:\cware\Projects\Whales\OpenTag\T1_speed_30July\M20.DSG	7-1-2013	13:57:34	432101.000000	8642.020000	-0.542969	-1.003906	-0.367188	0.683486	0.513761	0.392661	3.387451	-3.204346	30.120850
C:\cware\Projects\Whales\OpenTag\T1_speed_30July\M20.DSG	7-1-2013	13:57:34	432102.000000	8642.040000	-0.550781	-0.984375	-0.386719	0.680734	0.518349	0.391743	-7.080078	2.990723	31.539917
C:\cware\Projects\Whales\OpenTag\T1_speed_30July\M20.DSG	7-1-2013	13:57:34	432103.000000	8642.060000	-0.562500	-1.000000	-0.410156	0.674312	0.522018	0.395413	-17.852783	10.742188	33.966064
C:\cware\Projects\Whales\OpenTag\T1_speed_30July\M20.DSG	7-1-2013	13:57:34	432104.000000	8642.080000	-0.578125	-0.976563	-0.429688	0.670642	0.523853	0.397248	-22.979736	14.694214	35.415649
C:\cware\Projects\Whales\OpenTag\T1_speed_30July\M20.DSG	7-1-2013	13:57:34	432105.000000	8642.100000	-0.585938	-0.929688	-0.417969	0.662385	0.528440	0.403670	-28.259277	23.437500	36.437988
C:\cware\Projects\Whales\OpenTag\T1_speed_30July\M20.DSG	7-1-2013	13:57:34	432106.000000	8642.120000	-0.492188	-0.871094	-0.433594	0.657798	0.531193	0.408257	-32.791138	21.621704	36.529541
C:\cware\Projects\Whales\OpenTag\T1_speed_30July\M20.DSG	7-1-2013	13:57:34	432107.000000	8642.140000	-0.441406	-0.851563	-0.445313	0.648624	0.533945	0.416514	-33.676147	15.762329	37.200928
C:\cware\Projects\Whales\OpenTag\T1_speed_30July\M20.DSG	7-1-2013	13:57:34	432108.000000	8642.160000	-0.417969	-0.839844	-0.414063	0.644037	0.535780	0.421101	-33.203125	11.810303	36.010742
C:\cware\Projects\Whales\OpenTag\T1_speed_30July\M20.DSG	7-1-2013	13:57:34	432109.000000	8642.180000	-0.460938	-0.843750	-0.390625	0.641284	0.536697	0.427523	-34.790039	14.633179	35.751343
C:\cware\Projects\Whales\OpenTag\T1_speed_30July\M20.DSG	7-1-2013	13:57:34	432110.000000	8642.200000	-0.492188	-0.875000	-0.457031	0.633028	0.538532	0.431193	-23.925781	23.452759	32.424927
C:\cware\Projects\Whales\OpenTag\T1_speed_30July\M20.DSG	7-1-2013	13:57:34	432111.000000	8642.220000	-0.437500	-0.871094	-0.433594	0.627523	0.539450	0.434862	-24.246216	23.681641	28.244019
C:\cware\Projects\Whales\OpenTag\T1_speed_30July\M20.DSG	7-1-2013	13:57:34	432112.000000	8642.240000	-0.347656	-0.875000	-0.355469	0.620183	0.541284	0.444037	-31.692505	32.440186	24.124146
C:\cware\Projects\Whales\OpenTag\T1_speed_30July\M20.DSG	7-1-2013	13:57:34	432113.000000	8642.260000	-0.253906	-0.968750	-0.296875	0.616514	0.541284	0.447706	-38.970947	35.629272	15.716553
C:\cware\Projects\Whales\OpenTag\T1_speed_30July\M20.DSG	7-1-2013	13:57:34	432114.000000	8642.280000	-0.195313	-1.070313	-0.328125	0.608257	0.537615	0.459633	-39.367676	25.390625	8.514404
C:\cware\Projects\Whales\OpenTag\T1_speed_30July\M20.DSG	7-1-2013	13:57:34	432115.000000	8642.300000	-0.195313	-1.144531	-0.347656	0.605505	0.537615	0.464220	-53.833008	11.749268	7.934570
C:\cware\Projects\Whales\OpenTag\T1_speed_30July\M20.DSG	7-1-2013	13:57:34	432116.000000	8642.320000	-0.250000	-1.109375	-0.378906	0.602752	0.529358	0.474312	-75.271606	9.017944	12.268066
C:\cware\Projects\Whales\OpenTag\T1_speed_30July\M20.DSG	7-1-2013	13:57:34	432117.000000	8642.340000	-0.339844	-0.996094	-0.453125	0.600917	0.524771	0.483486	-96.954346	21.453857	17.730713
C:\cware\Projects\Whales\OpenTag\T1_speed_30July\M20.DSG	7-1-2013	13:57:34	432118.000000	8642.360000	-0.261719	-0.871094	-0.507813	0.594495	0.513761	0.500917	-97.778320	13.015747	11.520386
C:\cware\Projects\Whales\OpenTag\T1_speed_30July\M20.DSG	7-1-2013	13:57:34	432119.000000	8642.380000	-0.242188	-0.769531	-0.574219	0.591743	0.506422	0.509174	-95.809937	20.141602	7.781982
C:\cware\Projects\Whales\OpenTag\T1_speed_30July\M20.DSG	7-1-2013	13:57:34	432120.000000	8642.400000	-0.253906	-0.710938	-0.605469	0.587156	0.492661	0.525688	-92.346191	27.191162	6.988525
C:\cware\Projects\Whales\OpenTag\T1_speed_30July\M20.DSG	7-1-2013	13:57:34	432121.000000	8642.420000	-0.257813	-0.691406	-0.628906	0.584404	0.486239	0.534862	-82.839966	24.002075	3.540039
C:\cware\Projects\Whales\OpenTag\T1_speed_30July\M20.DSG	7-1-2013	13:57:34	432122.000000	8642.440000	-0.242188	-0.687500	-0.613281	0.578899	0.472477	0.547706	-67.810059	28.564453	0.915527
C:\cware\Projects\Whales\OpenTag\T1_speed_30July\M20.DSG	7-1-2013	13:57:34	432123.000000	8642.460000	-0.363281	-0.730469	-0.621094	0.575229	0.467890	0.553211	-61.706543	34.423828	1.251221
C:\cware\Projects\Whales\OpenTag\T1_speed_30July\M20.DSG	7-1-2013	13:57:34	432124.000000	8642.480000	-0.304688	-0.761719	-0.609375	0.572477	0.462385	0.560550	-55.755615	30.563354	-0.534058
C:\cware\Projects\Whales\OpenTag\T1_speed_30July\M20.DSG	7-1-2013	13:57:34	432125.000000	8642.500000	-0.242188	-0.781250	-0.691406	0.566972	0.453211	0.570642	-50.354004	11.962891	-4.287720
C:\cware\Projects\Whales\OpenTag\T1_speed_30July\M20.DSG	7-1-2013	13:57:34	432126.000000	8642.520000	-0.148438	-0.746094	-0.753906	0.565138	0.448624	0.574312	-36.376953	1.800537	-6.591797
C:\cware\Projects\Whales\OpenTag\T1_speed_30July\M20.DSG	7-1-2013	13:57:34	432127.000000	8642.540000	-0.171875	-0.714844	-0.769531	0.566055	0.442202	0.577982	-27.938843	-0.335693	-3.677368
C:\cware\Projects\Whales\OpenTag\T1_speed_30July\M20.DSG	7-1-2013	13:57:34	432128.000000	8642.560000	-0.175781	-0.671875	-0.742188	0.565138	0.441284	0.580734	-21.011353	4.211426	-1.586914
C:\cware\Projects\Whales\OpenTag\T1_speed_30July\M20.DSG	7-1-2013	13:57:34	432129.000000	8642.580000	-0.250000	-0.609375	-0.722656	0.563303	0.438532	0.582569	-10.086060	13.595581	-0.640869
C:\cware\Projects\Whales\OpenTag\T1_speed_30July\M20.DSG	7-1-2013	13:57:34	432130.000000	8642.600000	-0.250000	-0.609375	-0.722656	0.560550	0.437615	0.585321	-11.932373	16.693115	-5.050659
C:\cware\Projects\Whales\OpenTag\T1_speed_30July\M20.DSG	7-1-2013	13:57:34	432131.000000	8642.620000	-0.218750	-0.718750	-0.660156	0.558716	0.435780	0.587156	-12.557983	17.822266	-16.159058
C:\cware\Projects\Whales\OpenTag\T1_speed_30July\M20.DSG	7-1-2013	13:57:34	432132.000000	8642.640000	-0.218750	-0.718750	-0.660156	0.558716	0.434862	0.589908	-10.848999	20.736694	-23.742676
C:\cware\Projects\Whales\OpenTag\T1_speed_30July\M20.DSG	7-1-2013	13:57:34	432133.000000	8642.660000	-0.152344	-0.843750	-0.710938	0.557798	0.430275	0.591743	-7.568359	10.803223	-34.805298
C:\cware\Projects\Whales\OpenTag\T1_speed_30July\M20.DSG	7-1-2013	13:57:34	432134.000000	8642.680000	-0.140625	-0.851563	-0.714844	0.557798	0.429358	0.592661	-9.323120	4.043579	-38.619995
[truncated: 19,505 more rows]
