# Supplementary material for: Averaged Propulsive Body Acceleration (APBA) Can Be Calculated from Biologging Tags That Incorporate Gyroscopes and Accelerometers to Estimate Swimming Speed, Hydrodynamic Drag and Energy Expenditure for Steller Sea Lions
Source: PLoS One. 2016 Jun 10;11(6):e0157326. doi: 10.1371/journal.pone.0157326 (PMC4902303; doi:10.1371/journal.pone.0157326)
Supplement: S5 Data — Same components as S2. (ZIP) [file pone.0157326.s005.zip › YashaJuly_30/T1_spd20_PTMP_30_7_13.csv]

FileName	FileDate	FileTime	Sample	Time from Start (s)	Pressure	Temperature
C:\cware\Projects\Whales\OpenTag\T1_speed_30July\M20.DSG	7-1-2013	13:57:34	107544.000000	10754.400000	1127.187859	20.741260
C:\cware\Projects\Whales\OpenTag\T1_speed_30July\M20.DSG	7-1-2013	13:57:34	107545.000000	10754.500000	1123.213800	20.746940
C:\cware\Projects\Whales\OpenTag\T1_speed_30July\M20.DSG	7-1-2013	13:57:34	107546.000000	10754.600000	1119.680691	20.748513
C:\cware\Projects\Whales\OpenTag\T1_speed_30July\M20.DSG	7-1-2013	13:57:34	107547.000000	10754.700000	1120.683953	20.744750
C:\cware\Projects\Whales\OpenTag\T1_speed_30July\M20.DSG	7-1-2013	13:57:34	107548.000000	10754.800000	1118.642424	20.745297
C:\cware\Projects\Whales\OpenTag\T1_speed_30July\M20.DSG	7-1-2013	13:57:34	107549.000000	10754.900000	1109.584625	20.744750
C:\cware\Projects\Whales\OpenTag\T1_speed_30July\M20.DSG	7-1-2013	13:57:34	107550.000000	10755.000000	1102.946956	20.745024
C:\cware\Projects\Whales\OpenTag\T1_speed_30July\M20.DSG	7-1-2013	13:57:34	107551.000000	10755.100000	1099.805229	20.745640
C:\cware\Projects\Whales\OpenTag\T1_speed_30July\M20.DSG	7-1-2013	13:57:34	107552.000000	10755.200000	1090.551717	20.745571
C:\cware\Projects\Whales\OpenTag\T1_speed_30July\M20.DSG	7-1-2013	13:57:34	107553.000000	10755.300000	1096.284950	20.744887
C:\cware\Projects\Whales\OpenTag\T1_speed_30July\M20.DSG	7-1-2013	13:57:34	107554.000000	10755.400000	1092.494915	20.746940
C:\cware\Projects\Whales\OpenTag\T1_speed_30July\M20.DSG	7-1-2013	13:57:34	107555.000000	10755.500000	1098.643777	20.746255
C:\cware\Projects\Whales\OpenTag\T1_speed_30July\M20.DSG	7-1-2013	13:57:34	107556.000000	10755.600000	1104.511022	20.747213
C:\cware\Projects\Whales\OpenTag\T1_speed_30July\M20.DSG	7-1-2013	13:57:34	107557.000000	10755.700000	1106.198449	20.745297
C:\cware\Projects\Whales\OpenTag\T1_speed_30July\M20.DSG	7-1-2013	13:57:34	107558.000000	10755.800000	1122.993721	20.747145
C:\cware\Projects\Whales\OpenTag\T1_speed_30July\M20.DSG	7-1-2013	13:57:34	107559.000000	10755.900000	1118.275259	20.747145
C:\cware\Projects\Whales\OpenTag\T1_speed_30July\M20.DSG	7-1-2013	13:57:34	107560.000000	10756.000000	1120.866746	20.747145
C:\cware\Projects\Whales\OpenTag\T1_speed_30July\M20.DSG	7-1-2013	13:57:34	107561.000000	10756.100000	1104.144508	20.746461
C:\cware\Projects\Whales\OpenTag\T1_speed_30July\M20.DSG	7-1-2013	13:57:34	107562.000000	10756.200000	1098.423413	20.747419
C:\cware\Projects\Whales\OpenTag\T1_speed_30July\M20.DSG	7-1-2013	13:57:34	107563.000000	10756.300000	1100.856355	20.746119
C:\cware\Projects\Whales\OpenTag\T1_speed_30July\M20.DSG	7-1-2013	13:57:34	107564.000000	10756.400000	1112.445007	20.744818
C:\cware\Projects\Whales\OpenTag\T1_speed_30July\M20.DSG	7-1-2013	13:57:34	107565.000000	10756.500000	1105.281560	20.745640
C:\cware\Projects\Whales\OpenTag\T1_speed_30July\M20.DSG	7-1-2013	13:57:34	107566.000000	10756.600000	1105.917483	20.744613
C:\cware\Projects\Whales\OpenTag\T1_speed_30July\M20.DSG	7-1-2013	13:57:34	107567.000000	10756.700000	1099.292290	20.743997
C:\cware\Projects\Whales\OpenTag\T1_speed_30July\M20.DSG	7-1-2013	13:57:34	107568.000000	10756.800000	1098.864493	20.743860
C:\cware\Projects\Whales\OpenTag\T1_speed_30July\M20.DSG	7-1-2013	13:57:34	107569.000000	10756.900000	1099.133555	20.743382
C:\cware\Projects\Whales\OpenTag\T1_speed_30July\M20.DSG	7-1-2013	13:57:34	107570.000000	10757.000000	1103.852128	20.742834
C:\cware\Projects\Whales\OpenTag\T1_speed_30July\M20.DSG	7-1-2013	13:57:34	107571.000000	10757.100000	1091.848404	20.742424
C:\cware\Projects\Whales\OpenTag\T1_speed_30July\M20.DSG	7-1-2013	13:57:34	107572.000000	10757.200000	1093.034609	20.740781
C:\cware\Projects\Whales\OpenTag\T1_speed_30July\M20.DSG	7-1-2013	13:57:34	107573.000000	10757.300000	1086.666405	20.739481
C:\cware\Projects\Whales\OpenTag\T1_speed_30July\M20.DSG	7-1-2013	13:57:34	107574.000000	10757.400000	1092.924595	20.740781
C:\cware\Projects\Whales\OpenTag\T1_speed_30July\M20.DSG	7-1-2013	13:57:34	107575.000000	10757.500000	1075.969832	20.741739
C:\cware\Projects\Whales\OpenTag\T1_speed_30July\M20.DSG	7-1-2013	13:57:34	107576.000000	10757.600000	1075.823815	20.739755
C:\cware\Projects\Whales\OpenTag\T1_speed_30July\M20.DSG	7-1-2013	13:57:34	107577.000000	10757.700000	1081.141454	20.738865
C:\cware\Projects\Whales\OpenTag\T1_speed_30July\M20.DSG	7-1-2013	13:57:34	107578.000000	10757.800000	1090.736365	20.741329
C:\cware\Projects\Whales\OpenTag\T1_speed_30July\M20.DSG	7-1-2013	13:57:34	107579.000000	10757.900000	1098.706188	20.741739
C:\cware\Projects\Whales\OpenTag\T1_speed_30July\M20.DSG	7-1-2013	13:57:34	107580.000000	10758.000000	1109.121104	20.740987
C:\cware\Projects\Whales\OpenTag\T1_speed_30July\M20.DSG	7-1-2013	13:57:34	107581.000000	10758.100000	1117.555127	20.742697
C:\cware\Projects\Whales\OpenTag\T1_speed_30July\M20.DSG	7-1-2013	13:57:34	107582.000000	10758.200000	1111.651753	20.739755
C:\cware\Projects\Whales\OpenTag\T1_speed_30July\M20.DSG	7-1-2013	13:57:34	107583.000000	10758.300000	1098.620602	20.741808
C:\cware\Projects\Whales\OpenTag\T1_speed_30July\M20.DSG	7-1-2013	13:57:34	107584.000000	10758.400000	1088.621873	20.740576
C:\cware\Projects\Whales\OpenTag\T1_speed_30July\M20.DSG	7-1-2013	13:57:34	107585.000000	10758.500000	1094.244626	20.741260
C:\cware\Projects\Whales\OpenTag\T1_speed_30July\M20.DSG	7-1-2013	13:57:34	107586.000000	10758.600000	1081.348481	20.741260
C:\cware\Projects\Whales\OpenTag\T1_speed_30July\M20.DSG	7-1-2013	13:57:34	107587.000000	10758.700000	1090.089483	20.738113
C:\cware\Projects\Whales\OpenTag\T1_speed_30July\M20.DSG	7-1-2013	13:57:34	107588.000000	10758.800000	1083.598410	20.738934
C:\cware\Projects\Whales\OpenTag\T1_speed_30July\M20.DSG	7-1-2013	13:57:34	107589.000000	10758.900000	1083.183504	20.736744
C:\cware\Projects\Whales\OpenTag\T1_speed_30July\M20.DSG	7-1-2013	13:57:34	107590.000000	10759.000000	1083.074785	20.732707
C:\cware\Projects\Whales\OpenTag\T1_speed_30July\M20.DSG	7-1-2013	13:57:34	107591.000000	10759.100000	1086.669808	20.728601
C:\cware\Projects\Whales\OpenTag\T1_speed_30July\M20.DSG	7-1-2013	13:57:34	107592.000000	10759.200000	1076.880969	20.722101
C:\cware\Projects\Whales\OpenTag\T1_speed_30July\M20.DSG	7-1-2013	13:57:34	107593.000000	10759.300000	1075.806632	20.718201
C:\cware\Projects\Whales\OpenTag\T1_speed_30July\M20.DSG	7-1-2013	13:57:34	107594.000000	10759.400000	1074.561330	20.713890
C:\cware\Projects\Whales\OpenTag\T1_speed_30July\M20.DSG	7-1-2013	13:57:34	107595.000000	10759.500000	1079.059990	20.712179
C:\cware\Projects\Whales\OpenTag\T1_speed_30July\M20.DSG	7-1-2013	13:57:34	107596.000000	10759.600000	1072.633756	20.703215
C:\cware\Projects\Whales\OpenTag\T1_speed_30July\M20.DSG	7-1-2013	13:57:34	107597.000000	10759.700000	1068.369211	20.699794
C:\cware\Projects\Whales\OpenTag\T1_speed_30July\M20.DSG	7-1-2013	13:57:34	107598.000000	10759.800000	1065.732379	20.690693
C:\cware\Projects\Whales\OpenTag\T1_speed_30July\M20.DSG	7-1-2013	13:57:34	107599.000000	10759.900000	1062.399768	20.679471
C:\cware\Projects\Whales\OpenTag\T1_speed_30July\M20.DSG	7-1-2013	13:57:34	107600.000000	10760.000000	1053.664133	20.671192
C:\cware\Projects\Whales\OpenTag\T1_speed_30July\M20.DSG	7-1-2013	13:57:34	107601.000000	10760.100000	1053.551892	20.645395
C:\cware\Projects\Whales\OpenTag\T1_speed_30July\M20.DSG	7-1-2013	13:57:34	107602.000000	10760.200000	1051.635757	20.638758
C:\cware\Projects\Whales\OpenTag\T1_speed_30July\M20.DSG	7-1-2013	13:57:34	107603.000000	10760.300000	1050.709266	20.601808
C:\cware\Projects\Whales\OpenTag\T1_speed_30July\M20.DSG	7-1-2013	13:57:34	107604.000000	10760.400000	1050.614520	20.656275
C:\cware\Projects\Whales\OpenTag\T1_speed_30July\M20.DSG	7-1-2013	13:57:34	107605.000000	10760.500000	1051.129032	20.653196
C:\cware\Projects\Whales\OpenTag\T1_speed_30July\M20.DSG	7-1-2013	13:57:34	107606.000000	10760.600000	1055.507157	20.677692
C:\cware\Projects\Whales\OpenTag\T1_speed_30July\M20.DSG	7-1-2013	13:57:34	107607.000000	10760.700000	1070.711973	20.676187
C:\cware\Projects\Whales\OpenTag\T1_speed_30July\M20.DSG	7-1-2013	13:57:34	107608.000000	10760.800000	1078.505953	20.687340
C:\cware\Projects\Whales\OpenTag\T1_speed_30July\M20.DSG	7-1-2013	13:57:34	107609.000000	10760.900000	1090.841556	20.676666
C:\cware\Projects\Whales\OpenTag\T1_speed_30July\M20.DSG	7-1-2013	13:57:34	107610.000000	10761.000000	1081.991914	20.679335
C:\cware\Projects\Whales\OpenTag\T1_speed_30July\M20.DSG	7-1-2013	13:57:34	107611.000000	10761.100000	1073.699019	20.661954
C:\cware\Projects\Whales\OpenTag\T1_speed_30July\M20.DSG	7-1-2013	13:57:34	107612.000000	10761.200000	1073.906391	20.663118
C:\cware\Projects\Whales\OpenTag\T1_speed_30July\M20.DSG	7-1-2013	13:57:34	107613.000000	10761.300000	1064.568070	20.665718
C:\cware\Projects\Whales\OpenTag\T1_speed_30July\M20.DSG	7-1-2013	13:57:34	107614.000000	10761.400000	1060.112216	20.652033
C:\cware\Projects\Whales\OpenTag\T1_speed_30July\M20.DSG	7-1-2013	13:57:34	107615.000000	10761.500000	1060.204994	20.632600
C:\cware\Projects\Whales\OpenTag\T1_speed_30July\M20.DSG	7-1-2013	13:57:34	107616.000000	10761.600000	1050.818292	20.635337
C:\cware\Projects\Whales\OpenTag\T1_speed_30July\M20.DSG	7-1-2013	13:57:34	107617.000000	10761.700000	1048.590627	20.613303
C:\cware\Projects\Whales\OpenTag\T1_speed_30July\M20.DSG	7-1-2013	13:57:34	107618.000000	10761.800000	1042.103630	20.578817
C:\cware\Projects\Whales\OpenTag\T1_speed_30July\M20.DSG	7-1-2013	13:57:34	107619.000000	10761.900000	1040.269637	20.581417
C:\cware\Projects\Whales\OpenTag\T1_speed_30July\M20.DSG	7-1-2013	13:57:34	107620.000000	10762.000000	1039.606230	20.531466
C:\cware\Projects\Whales\OpenTag\T1_speed_30July\M20.DSG	7-1-2013	13:57:34	107621.000000	10762.100000	1036.246454	20.530987
C:\cware\Projects\Whales\OpenTag\T1_speed_30July\M20.DSG	7-1-2013	13:57:34	107622.000000	10762.200000	1029.612227	20.502795
C:\cware\Projects\Whales\OpenTag\T1_speed_30July\M20.DSG	7-1-2013	13:57:34	107623.000000	10762.300000	1026.591596	20.454760
C:\cware\Projects\Whales\OpenTag\T1_speed_30July\M20.DSG	7-1-2013	13:57:34	107624.000000	10762.400000	1027.804693	20.446412
C:\cware\Projects\Whales\OpenTag\T1_speed_30July\M20.DSG	7-1-2013	13:57:34	107625.000000	10762.500000	1019.990203	20.385718
C:\cware\Projects\Whales\OpenTag\T1_speed_30July\M20.DSG	7-1-2013	13:57:34	107626.000000	10762.600000	1022.130753	20.325572
C:\cware\Projects\Whales\OpenTag\T1_speed_30July\M20.DSG	7-1-2013	13:57:34	107627.000000	10762.700000	1016.558451	20.358827
C:\cware\Projects\Whales\OpenTag\T1_speed_30July\M20.DSG	7-1-2013	13:57:34	107628.000000	10762.800000	1011.242510	20.162512
C:\cware\Projects\Whales\OpenTag\T1_speed_30July\M20.DSG	7-1-2013	13:57:34	107629.000000	10762.900000	1013.954441	20.312844
C:\cware\Projects\Whales\OpenTag\T1_speed_30July\M20.DSG	7-1-2013	13:57:34	107630.000000	10763.000000	1042.228384	20.039619
C:\cware\Projects\Whales\OpenTag\T1_speed_30July\M20.DSG	7-1-2013	13:57:34	107631.000000	10763.100000	1031.814923	19.962229
C:\cware\Projects\Whales\OpenTag\T1_speed_30July\M20.DSG	7-1-2013	13:57:34	107632.000000	10763.200000	1080.355691	20.189130
C:\cware\Projects\Whales\OpenTag\T1_speed_30July\M20.DSG	7-1-2013	13:57:34	107633.000000	10763.300000	1041.133218	20.355405
C:\cware\Projects\Whales\OpenTag\T1_speed_30July\M20.DSG	7-1-2013	13:57:34	107634.000000	10763.400000	1033.079543	20.395435
C:\cware\Projects\Whales\OpenTag\T1_speed_30July\M20.DSG	7-1-2013	13:57:34	107635.000000	10763.500000	1030.493243	20.416099
C:\cware\Projects\Whales\OpenTag\T1_speed_30July\M20.DSG	7-1-2013	13:57:34	107636.000000	10763.600000	1028.397000	20.267683
C:\cware\Projects\Whales\OpenTag\T1_speed_30July\M20.DSG	7-1-2013	13:57:34	107637.000000	10763.700000	1038.986331	20.290879
C:\cware\Projects\Whales\OpenTag\T1_speed_30July\M20.DSG	7-1-2013	13:57:34	107638.000000	10763.800000	1038.695124	20.286432
C:\cware\Projects\Whales\OpenTag\T1_speed_30July\M20.DSG	7-1-2013	13:57:34	107639.000000	10763.900000	1033.164678	20.424516
C:\cware\Projects\Whales\OpenTag\T1_speed_30July\M20.DSG	7-1-2013	13:57:34	107640.000000	10764.000000	1031.429111	20.482815
C:\cware\Projects\Whales\OpenTag\T1_speed_30July\M20.DSG	7-1-2013	13:57:34	107641.000000	10764.100000	1027.420287	20.678787
C:\cware\Projects\Whales\OpenTag\T1_speed_30July\M20.DSG	7-1-2013	13:57:34	107642.000000	10764.200000	1028.422491	20.734007
C:\cware\Projects\Whales\OpenTag\T1_speed_30July\M20.DSG	7-1-2013	13:57:34	107643.000000	10764.300000	1029.568801	20.740165
C:\cware\Projects\Whales\OpenTag\T1_speed_30July\M20.DSG	7-1-2013	13:57:34	107644.000000	10764.400000	1061.115403	20.748377
C:\cware\Projects\Whales\OpenTag\T1_speed_30July\M20.DSG	7-1-2013	13:57:34	107645.000000	10764.500000	1069.073222	20.748445
C:\cware\Projects\Whales\OpenTag\T1_speed_30July\M20.DSG	7-1-2013	13:57:34	107646.000000	10764.600000	1094.941304	20.741534
C:\cware\Projects\Whales\OpenTag\T1_speed_30July\M20.DSG	7-1-2013	13:57:34	107647.000000	10764.700000	1110.308149	20.735855
C:\cware\Projects\Whales\OpenTag\T1_speed_30July\M20.DSG	7-1-2013	13:57:34	107648.000000	10764.800000	1112.241241	20.729012
C:\cware\Projects\Whales\OpenTag\T1_speed_30July\M20.DSG	7-1-2013	13:57:34	107649.000000	10764.900000	1110.826273	20.717585
C:\cware\Projects\Whales\OpenTag\T1_speed_30July\M20.DSG	7-1-2013	13:57:34	107650.000000	10765.000000	1111.801599	20.727438
C:\cware\Projects\Whales\OpenTag\T1_speed_30July\M20.DSG	7-1-2013	13:57:34	107651.000000	10765.100000	1119.967211	20.726001
C:\cware\Projects\Whales\OpenTag\T1_speed_30July\M20.DSG	7-1-2013	13:57:34	107652.000000	10765.200000	1122.021305	20.723606
C:\cware\Projects\Whales\OpenTag\T1_speed_30July\M20.DSG	7-1-2013	13:57:34	107653.000000	10765.300000	1134.390844	20.726001
C:\cware\Projects\Whales\OpenTag\T1_speed_30July\M20.DSG	7-1-2013	13:57:34	107654.000000	10765.400000	1152.640701	20.724222
C:\cware\Projects\Whales\OpenTag\T1_speed_30July\M20.DSG	7-1-2013	13:57:34	107655.000000	10765.500000	1157.018062	20.715258
C:\cware\Projects\Whales\OpenTag\T1_speed_30July\M20.DSG	7-1-2013	13:57:34	107656.000000	10765.600000	1156.369484	20.720048
C:\cware\Projects\Whales\OpenTag\T1_speed_30July\M20.DSG	7-1-2013	13:57:34	107657.000000	10765.700000	1148.852051	20.720801
C:\cware\Projects\Whales\OpenTag\T1_speed_30July\M20.DSG	7-1-2013	13:57:34	107658.000000	10765.800000	1131.631316	20.712042
C:\cware\Projects\Whales\OpenTag\T1_speed_30July\M20.DSG	7-1-2013	13:57:34	107659.000000	10765.900000	1132.351956	20.714506
C:\cware\Projects\Whales\OpenTag\T1_speed_30July\M20.DSG	7-1-2013	13:57:34	107660.000000	10766.000000	1130.700619	20.720185
C:\cware\Projects\Whales\OpenTag\T1_speed_30July\M20.DSG	7-1-2013	13:57:34	107661.000000	10766.100000	1129.173800	20.715190
C:\cware\Projects\Whales\OpenTag\T1_speed_30July\M20.DSG	7-1-2013	13:57:34	107662.000000	10766.200000	1127.754813	20.720185
C:\cware\Projects\Whales\OpenTag\T1_speed_30July\M20.DSG	7-1-2013	13:57:34	107663.000000	10766.300000	1131.434247	20.719090
C:\cware\Projects\Whales\OpenTag\T1_speed_30July\M20.DSG	7-1-2013	13:57:34	107664.000000	10766.400000	1129.295406	20.718064
C:\cware\Projects\Whales\OpenTag\T1_speed_30July\M20.DSG	7-1-2013	13:57:34	107665.000000	10766.500000	1117.746346	20.710400
C:\cware\Projects\Whales\OpenTag\T1_speed_30July\M20.DSG	7-1-2013	13:57:34	107666.000000	10766.600000	1109.592787	20.713548
C:\cware\Projects\Whales\OpenTag\T1_speed_30July\M20.DSG	7-1-2013	13:57:34	107667.000000	10766.700000	1121.302206	20.714779
C:\cware\Projects\Whales\OpenTag\T1_speed_30July\M20.DSG	7-1-2013	13:57:34	107668.000000	10766.800000	1117.180037	20.726959
C:\cware\Projects\Whales\OpenTag\T1_speed_30July\M20.DSG	7-1-2013	13:57:34	107669.000000	10766.900000	1125.785018	20.728396
C:\cware\Projects\Whales\OpenTag\T1_speed_30July\M20.DSG	7-1-2013	13:57:34	107670.000000	10767.000000	1122.774864	20.742081
C:\cware\Projects\Whales\OpenTag\T1_speed_30July\M20.DSG	7-1-2013	13:57:34	107671.000000	10767.100000	1116.050745	20.746119
C:\cware\Projects\Whales\OpenTag\T1_speed_30July\M20.DSG	7-1-2013	13:57:34	107672.000000	10767.200000	1118.909473	20.753098
C:\cware\Projects\Whales\OpenTag\T1_speed_30July\M20.DSG	7-1-2013	13:57:34	107673.000000	10767.300000	1131.291305	20.758914
C:\cware\Projects\Whales\OpenTag\T1_speed_30July\M20.DSG	7-1-2013	13:57:34	107674.000000	10767.400000	1142.281107	20.758162
C:\cware\Projects\Whales\OpenTag\T1_speed_30July\M20.DSG	7-1-2013	13:57:34	107675.000000	10767.500000	1154.627591	20.758504
C:\cware\Projects\Whales\OpenTag\T1_speed_30July\M20.DSG	7-1-2013	13:57:34	107676.000000	10767.600000	1161.081964	20.758914
C:\cware\Projects\Whales\OpenTag\T1_speed_30July\M20.DSG	7-1-2013	13:57:34	107677.000000	10767.700000	1162.744128	20.761309
C:\cware\Projects\Whales\OpenTag\T1_speed_30July\M20.DSG	7-1-2013	13:57:34	107678.000000	10767.800000	1176.814696	20.758572
C:\cware\Projects\Whales\OpenTag\T1_speed_30July\M20.DSG	7-1-2013	13:57:34	107679.000000	10767.900000	1171.289344	20.758298
C:\cware\Projects\Whales\OpenTag\T1_speed_30July\M20.DSG	7-1-2013	13:57:34	107680.000000	10768.000000	1173.453452	20.754877
C:\cware\Projects\Whales\OpenTag\T1_speed_30July\M20.DSG	7-1-2013	13:57:34	107681.000000	10768.100000	1169.089102	20.757272
C:\cware\Projects\Whales\OpenTag\T1_speed_30July\M20.DSG	7-1-2013	13:57:34	107682.000000	10768.200000	1163.747057	20.757546
C:\cware\Projects\Whales\OpenTag\T1_speed_30July\M20.DSG	7-1-2013	13:57:34	107683.000000	10768.300000	1159.125949	20.759735
C:\cware\Projects\Whales\OpenTag\T1_speed_30July\M20.DSG	7-1-2013	13:57:34	107684.000000	10768.400000	1139.774502	20.761378
C:\cware\Projects\Whales\OpenTag\T1_speed_30July\M20.DSG	7-1-2013	13:57:34	107685.000000	10768.500000	1136.216640	20.764183
C:\cware\Projects\Whales\OpenTag\T1_speed_30July\M20.DSG	7-1-2013	13:57:34	107686.000000	10768.600000	1133.466407	20.762883
C:\cware\Projects\Whales\OpenTag\T1_speed_30July\M20.DSG	7-1-2013	13:57:34	107687.000000	10768.700000	1149.284694	20.763567
C:\cware\Projects\Whales\OpenTag\T1_speed_30July\M20.DSG	7-1-2013	13:57:34	107688.000000	10768.800000	1144.761500	20.764388
C:\cware\Projects\Whales\OpenTag\T1_speed_30July\M20.DSG	7-1-2013	13:57:34	107689.000000	10768.900000	1139.993772	20.765346
C:\cware\Projects\Whales\OpenTag\T1_speed_30July\M20.DSG	7-1-2013	13:57:34	107690.000000	10769.000000	1158.306113	20.765004
C:\cware\Projects\Whales\OpenTag\T1_speed_30July\M20.DSG	7-1-2013	13:57:34	107691.000000	10769.100000	1166.582354	20.763020
C:\cware\Projects\Whales\OpenTag\T1_speed_30July\M20.DSG	7-1-2013	13:57:34	107692.000000	10769.200000	1168.855850	20.764936
C:\cware\Projects\Whales\OpenTag\T1_speed_30July\M20.DSG	7-1-2013	13:57:34	107693.000000	10769.300000	1169.699383	20.764594
C:\cware\Projects\Whales\OpenTag\T1_speed_30July\M20.DSG	7-1-2013	13:57:34	107694.000000	10769.400000	1171.044050	20.764799
C:\cware\Projects\Whales\OpenTag\T1_speed_30July\M20.DSG	7-1-2013	13:57:34	107695.000000	10769.500000	1171.447668	20.763088
C:\cware\Projects\Whales\OpenTag\T1_speed_30July\M20.DSG	7-1-2013	13:57:34	107696.000000	10769.600000	1175.738365	20.763772
C:\cware\Projects\Whales\OpenTag\T1_speed_30July\M20.DSG	7-1-2013	13:57:34	107697.000000	10769.700000	1166.912533	20.762130
C:\cware\Projects\Whales\OpenTag\T1_speed_30July\M20.DSG	7-1-2013	13:57:34	107698.000000	10769.800000	1160.519999	20.756519
C:\cware\Projects\Whales\OpenTag\T1_speed_30July\M20.DSG	7-1-2013	13:57:34	107699.000000	10769.900000	1161.095341	20.751045
C:\cware\Projects\Whales\OpenTag\T1_speed_30July\M20.DSG	7-1-2013	13:57:34	107700.000000	10770.000000	1161.817485	20.744682
C:\cware\Projects\Whales\OpenTag\T1_speed_30July\M20.DSG	7-1-2013	13:57:34	107701.000000	10770.100000	1161.744857	20.739755
C:\cware\Projects\Whales\OpenTag\T1_speed_30July\M20.DSG	7-1-2013	13:57:34	107702.000000	10770.200000	1153.188134	20.740165
C:\cware\Projects\Whales\OpenTag\T1_speed_30July\M20.DSG	7-1-2013	13:57:34	107703.000000	10770.300000	1161.476053	20.738934
C:\cware\Projects\Whales\OpenTag\T1_speed_30July\M20.DSG	7-1-2013	13:57:34	107704.000000	10770.400000	1161.573325	20.742492
C:\cware\Projects\Whales\OpenTag\T1_speed_30July\M20.DSG	7-1-2013	13:57:34	107705.000000	10770.500000	1172.036129	20.749266
C:\cware\Projects\Whales\OpenTag\T1_speed_30July\M20.DSG	7-1-2013	13:57:34	107706.000000	10770.600000	1195.616469	20.747213
C:\cware\Projects\Whales\OpenTag\T1_speed_30July\M20.DSG	7-1-2013	13:57:34	107707.000000	10770.700000	1203.708393	20.754261
C:\cware\Projects\Whales\OpenTag\T1_speed_30July\M20.DSG	7-1-2013	13:57:34	107708.000000	10770.800000	1205.028629	20.753782
C:\cware\Projects\Whales\OpenTag\T1_speed_30July\M20.DSG	7-1-2013	13:57:34	107709.000000	10770.900000	1229.366962	20.753577
C:\cware\Projects\Whales\OpenTag\T1_speed_30July\M20.DSG	7-1-2013	13:57:34	107710.000000	10771.000000	1234.721120	20.752003
C:\cware\Projects\Whales\OpenTag\T1_speed_30July\M20.DSG	7-1-2013	13:57:34	107711.000000	10771.100000	1232.948640	20.753303
C:\cware\Projects\Whales\OpenTag\T1_speed_30July\M20.DSG	7-1-2013	13:57:34	107712.000000	10771.200000	1215.382474	20.755014
C:\cware\Projects\Whales\OpenTag\T1_speed_30July\M20.DSG	7-1-2013	13:57:34	107713.000000	10771.300000	1206.825628	20.752756
C:\cware\Projects\Whales\OpenTag\T1_speed_30July\M20.DSG	7-1-2013	13:57:34	107714.000000	10771.400000	1206.874513	20.753030
C:\cware\Projects\Whales\OpenTag\T1_speed_30July\M20.DSG	7-1-2013	13:57:34	107715.000000	10771.500000	1199.430181	20.750087
C:\cware\Projects\Whales\OpenTag\T1_speed_30July\M20.DSG	7-1-2013	13:57:34	107716.000000	10771.600000	1201.728292	20.750361
C:\cware\Projects\Whales\OpenTag\T1_speed_30July\M20.DSG	7-1-2013	13:57:34	107717.000000	10771.700000	1195.787383	20.750429
C:\cware\Projects\Whales\OpenTag\T1_speed_30July\M20.DSG	7-1-2013	13:57:34	107718.000000	10771.800000	1187.829569	20.749677
C:\cware\Projects\Whales\OpenTag\T1_speed_30July\M20.DSG	7-1-2013	13:57:34	107719.000000	10771.900000	1185.030055	20.751866
C:\cware\Projects\Whales\OpenTag\T1_speed_30July\M20.DSG	7-1-2013	13:57:34	107720.000000	10772.000000	1186.729251	20.751387
C:\cware\Projects\Whales\OpenTag\T1_speed_30July\M20.DSG	7-1-2013	13:57:34	107721.000000	10772.100000	1178.392208	20.753235
C:\cware\Projects\Whales\OpenTag\T1_speed_30July\M20.DSG	7-1-2013	13:57:34	107722.000000	10772.200000	1182.462495	20.756861
C:\cware\Projects\Whales\OpenTag\T1_speed_30July\M20.DSG	7-1-2013	13:57:34	107723.000000	10772.300000	1165.984239	20.756519
C:\cware\Projects\Whales\OpenTag\T1_speed_30July\M20.DSG	7-1-2013	13:57:34	107724.000000	10772.400000	1171.778702	20.755151
C:\cware\Projects\Whales\OpenTag\T1_speed_30July\M20.DSG	7-1-2013	13:57:34	107725.000000	10772.500000	1170.446314	20.754740
C:\cware\Projects\Whales\OpenTag\T1_speed_30July\M20.DSG	7-1-2013	13:57:34	107726.000000	10772.600000	1183.208135	20.757272
C:\cware\Projects\Whales\OpenTag\T1_speed_30July\M20.DSG	7-1-2013	13:57:34	107727.000000	10772.700000	1189.772608	20.756793
C:\cware\Projects\Whales\OpenTag\T1_speed_30July\M20.DSG	7-1-2013	13:57:34	107728.000000	10772.800000	1191.508598	20.754946
C:\cware\Projects\Whales\OpenTag\T1_speed_30July\M20.DSG	7-1-2013	13:57:34	107729.000000	10772.900000	1187.474856	20.752140
C:\cware\Projects\Whales\OpenTag\T1_speed_30July\M20.DSG	7-1-2013	13:57:34	107730.000000	10773.000000	1180.360773	20.748650
C:\cware\Projects\Whales\OpenTag\T1_speed_30July\M20.DSG	7-1-2013	13:57:34	107731.000000	10773.100000	1163.395301	20.738113
C:\cware\Projects\Whales\OpenTag\T1_speed_30July\M20.DSG	7-1-2013	13:57:34	107732.000000	10773.200000	1147.802731	20.710126
C:\cware\Projects\Whales\OpenTag\T1_speed_30July\M20.DSG	7-1-2013	13:57:34	107733.000000	10773.300000	1136.138738	20.665855
C:\cware\Projects\Whales\OpenTag\T1_speed_30July\M20.DSG	7-1-2013	13:57:34	107734.000000	10773.400000	1126.988134	20.650117
C:\cware\Projects\Whales\OpenTag\T1_speed_30July\M20.DSG	7-1-2013	13:57:34	107735.000000	10773.500000	1116.695137	20.660791
C:\cware\Projects\Whales\OpenTag\T1_speed_30July\M20.DSG	7-1-2013	13:57:34	107736.000000	10773.600000	1117.155410	20.627810
C:\cware\Projects\Whales\OpenTag\T1_speed_30July\M20.DSG	7-1-2013	13:57:34	107737.000000	10773.700000	1088.060132	20.699315
C:\cware\Projects\Whales\OpenTag\T1_speed_30July\M20.DSG	7-1-2013	13:57:34	107738.000000	10773.800000	1086.420040	20.706500
C:\cware\Projects\Whales\OpenTag\T1_speed_30July\M20.DSG	7-1-2013	13:57:34	107739.000000	10773.900000	1086.548858	20.724496
C:\cware\Projects\Whales\OpenTag\T1_speed_30July\M20.DSG	7-1-2013	13:57:34	107740.000000	10774.000000	1080.986354	20.727165
C:\cware\Projects\Whales\OpenTag\T1_speed_30July\M20.DSG	7-1-2013	13:57:34	107741.000000	10774.100000	1084.932816	20.732570
C:\cware\Projects\Whales\OpenTag\T1_speed_30July\M20.DSG	7-1-2013	13:57:34	107742.000000	10774.200000	1093.463991	20.735581
C:\cware\Projects\Whales\OpenTag\T1_speed_30July\M20.DSG	7-1-2013	13:57:34	107743.000000	10774.300000	1100.857509	20.742013
C:\cware\Projects\Whales\OpenTag\T1_speed_30July\M20.DSG	7-1-2013	13:57:34	107744.000000	10774.400000	1110.059558	20.751661
C:\cware\Projects\Whales\OpenTag\T1_speed_30July\M20.DSG	7-1-2013	13:57:34	107745.000000	10774.500000	1104.997861	20.755014
C:\cware\Projects\Whales\OpenTag\T1_speed_30July\M20.DSG	7-1-2013	13:57:34	107746.000000	10774.600000	1131.133119	20.755493
C:\cware\Projects\Whales\OpenTag\T1_speed_30July\M20.DSG	7-1-2013	13:57:34	107747.000000	10774.700000	1150.141996	20.754261
C:\cware\Projects\Whales\OpenTag\T1_speed_30July\M20.DSG	7-1-2013	13:57:34	107748.000000	10774.800000	1169.541557	20.756040
C:\cware\Projects\Whales\OpenTag\T1_speed_30July\M20.DSG	7-1-2013	13:57:34	107749.000000	10774.900000	1177.096341	20.754193
C:\cware\Projects\Whales\OpenTag\T1_speed_30July\M20.DSG	7-1-2013	13:57:34	107750.000000	10775.000000	1179.797936	20.753714
C:\cware\Projects\Whales\OpenTag\T1_speed_30July\M20.DSG	7-1-2013	13:57:34	107751.000000	10775.100000	1187.132374	20.754467
C:\cware\Projects\Whales\OpenTag\T1_speed_30July\M20.DSG	7-1-2013	13:57:34	107752.000000	10775.200000	1190.164226	20.751387
C:\cware\Projects\Whales\OpenTag\T1_speed_30July\M20.DSG	7-1-2013	13:57:34	107753.000000	10775.300000	1191.252058	20.752824
C:\cware\Projects\Whales\OpenTag\T1_speed_30July\M20.DSG	7-1-2013	13:57:34	107754.000000	10775.400000	1196.484087	20.751456
C:\cware\Projects\Whales\OpenTag\T1_speed_30July\M20.DSG	7-1-2013	13:57:34	107755.000000	10775.500000	1189.907615	20.750224
C:\cware\Projects\Whales\OpenTag\T1_speed_30July\M20.DSG	7-1-2013	13:57:34	107756.000000	10775.600000	1191.069050	20.748377
C:\cware\Projects\Whales\OpenTag\T1_speed_30July\M20.DSG	7-1-2013	13:57:34	107757.000000	10775.700000	1200.726072	20.747692
C:\cware\Projects\Whales\OpenTag\T1_speed_30July\M20.DSG	7-1-2013	13:57:34	107758.000000	10775.800000	1207.388160	20.747624
C:\cware\Projects\Whales\OpenTag\T1_speed_30July\M20.DSG	7-1-2013	13:57:34	107759.000000	10775.900000	1210.126429	20.745161
C:\cware\Projects\Whales\OpenTag\T1_speed_30July\M20.DSG	7-1-2013	13:57:34	107760.000000	10776.000000	1215.676104	20.744955
C:\cware\Projects\Whales\OpenTag\T1_speed_30July\M20.DSG	7-1-2013	13:57:34	107761.000000	10776.100000	1233.168543	20.744134
C:\cware\Projects\Whales\OpenTag\T1_speed_30July\M20.DSG	7-1-2013	13:57:34	107762.000000	10776.200000	1231.787231	20.743245
C:\cware\Projects\Whales\OpenTag\T1_speed_30July\M20.DSG	7-1-2013	13:57:34	107763.000000	10776.300000	1227.288837	20.741466
C:\cware\Projects\Whales\OpenTag\T1_speed_30July\M20.DSG	7-1-2013	13:57:34	107764.000000	10776.400000	1231.359380	20.741876
C:\cware\Projects\Whales\OpenTag\T1_speed_30July\M20.DSG	7-1-2013	13:57:34	107765.000000	10776.500000	1232.092805	20.741329
C:\cware\Projects\Whales\OpenTag\T1_speed_30July\M20.DSG	7-1-2013	13:57:34	107766.000000	10776.600000	1229.403553	20.740097
C:\cware\Projects\Whales\OpenTag\T1_speed_30July\M20.DSG	7-1-2013	13:57:34	107767.000000	10776.700000	1227.472193	20.740097
C:\cware\Projects\Whales\OpenTag\T1_speed_30July\M20.DSG	7-1-2013	13:57:34	107768.000000	10776.800000	1219.270079	20.736607
C:\cware\Projects\Whales\OpenTag\T1_speed_30July\M20.DSG	7-1-2013	13:57:34	107769.000000	10776.900000	1220.626948	20.733870
C:\cware\Projects\Whales\OpenTag\T1_speed_30July\M20.DSG	7-1-2013	13:57:34	107770.000000	10777.000000	1230.039131	20.731954
C:\cware\Projects\Whales\OpenTag\T1_speed_30July\M20.DSG	7-1-2013	13:57:34	107771.000000	10777.100000	1233.009445	20.730860
C:\cware\Projects\Whales\OpenTag\T1_speed_30July\M20.DSG	7-1-2013	13:57:34	107772.000000	10777.200000	1240.563570	20.729902
C:\cware\Projects\Whales\OpenTag\T1_speed_30July\M20.DSG	7-1-2013	13:57:34	107773.000000	10777.300000	1250.000049	20.728328
C:\cware\Projects\Whales\OpenTag\T1_speed_30July\M20.DSG	7-1-2013	13:57:34	107774.000000	10777.400000	1249.914544	20.729491
C:\cware\Projects\Whales\OpenTag\T1_speed_30July\M20.DSG	7-1-2013	13:57:34	107775.000000	10777.500000	1255.720478	20.725864
C:\cware\Projects\Whales\OpenTag\T1_speed_30July\M20.DSG	7-1-2013	13:57:34	107776.000000	10777.600000	1247.432845	20.722443
C:\cware\Projects\Whales\OpenTag\T1_speed_30July\M20.DSG	7-1-2013	13:57:34	107777.000000	10777.700000	1233.816029	20.720117
C:\cware\Projects\Whales\OpenTag\T1_speed_30July\M20.DSG	7-1-2013	13:57:34	107778.000000	10777.800000	1230.980158	20.712179
C:\cware\Projects\Whales\OpenTag\T1_speed_30July\M20.DSG	7-1-2013	13:57:34	107779.000000	10777.900000	1231.139038	20.710195
C:\cware\Projects\Whales\OpenTag\T1_speed_30July\M20.DSG	7-1-2013	13:57:34	107780.000000	10778.000000	1225.284256	20.701505
C:\cware\Projects\Whales\OpenTag\T1_speed_30July\M20.DSG	7-1-2013	13:57:34	107781.000000	10778.100000	1224.954273	20.693362
C:\cware\Projects\Whales\OpenTag\T1_speed_30July\M20.DSG	7-1-2013	13:57:34	107782.000000	10778.200000	1221.666612	20.675776
C:\cware\Projects\Whales\OpenTag\T1_speed_30July\M20.DSG	7-1-2013	13:57:34	107783.000000	10778.300000	1222.632225	20.667976
C:\cware\Projects\Whales\OpenTag\T1_speed_30July\M20.DSG	7-1-2013	13:57:34	107784.000000	10778.400000	1216.729124	20.665992
C:\cware\Projects\Whales\OpenTag\T1_speed_30July\M20.DSG	7-1-2013	13:57:34	107785.000000	10778.500000	1211.009396	20.664144
C:\cware\Projects\Whales\OpenTag\T1_speed_30July\M20.DSG	7-1-2013	13:57:34	107786.000000	10778.600000	1208.906796	20.675776
C:\cware\Projects\Whales\OpenTag\T1_speed_30July\M20.DSG	7-1-2013	13:57:34	107787.000000	10778.700000	1205.215639	20.677829
C:\cware\Projects\Whales\OpenTag\T1_speed_30July\M20.DSG	7-1-2013	13:57:34	107788.000000	10778.800000	1212.267503	20.686793
C:\cware\Projects\Whales\OpenTag\T1_speed_30July\M20.DSG	7-1-2013	13:57:34	107789.000000	10778.900000	1209.309676	20.687272
C:\cware\Projects\Whales\OpenTag\T1_speed_30July\M20.DSG	7-1-2013	13:57:34	107790.000000	10779.000000	1232.642249	20.693841
C:\cware\Projects\Whales\OpenTag\T1_speed_30July\M20.DSG	7-1-2013	13:57:34	107791.000000	10779.100000	1222.265381	20.686998
C:\cware\Projects\Whales\OpenTag\T1_speed_30July\M20.DSG	7-1-2013	13:57:34	107792.000000	10779.200000	1229.806600	20.690967
C:\cware\Projects\Whales\OpenTag\T1_speed_30July\M20.DSG	7-1-2013	13:57:34	107793.000000	10779.300000	1243.544389	20.684124
C:\cware\Projects\Whales\OpenTag\T1_speed_30July\M20.DSG	7-1-2013	13:57:34	107794.000000	10779.400000	1250.681886	20.678308
C:\cware\Projects\Whales\OpenTag\T1_speed_30July\M20.DSG	7-1-2013	13:57:34	107795.000000	10779.500000	1237.078473	20.669755
C:\cware\Projects\Whales\OpenTag\T1_speed_30July\M20.DSG	7-1-2013	13:57:34	107796.000000	10779.600000	1229.598581	20.654154
C:\cware\Projects\Whales\OpenTag\T1_speed_30July\M20.DSG	7-1-2013	13:57:34	107797.000000	10779.700000	1216.570582	20.650938
C:\cware\Projects\Whales\OpenTag\T1_speed_30July\M20.DSG	7-1-2013	13:57:34	107798.000000	10779.800000	1218.953975	20.637868
C:\cware\Projects\Whales\OpenTag\T1_speed_30July\M20.DSG	7-1-2013	13:57:34	107799.000000	10779.900000	1206.832485	20.598387
C:\cware\Projects\Whales\OpenTag\T1_speed_30July\M20.DSG	7-1-2013	13:57:34	107800.000000	10780.000000	1204.350550	20.624183
C:\cware\Projects\Whales\OpenTag\T1_speed_30July\M20.DSG	7-1-2013	13:57:34	107801.000000	10780.100000	1200.391747	20.612551
C:\cware\Projects\Whales\OpenTag\T1_speed_30July\M20.DSG	7-1-2013	13:57:34	107802.000000	10780.200000	1191.057510	20.586344
C:\cware\Projects\Whales\OpenTag\T1_speed_30July\M20.DSG	7-1-2013	13:57:34	107803.000000	10780.300000	1188.927735	20.628562
C:\cware\Projects\Whales\OpenTag\T1_speed_30July\M20.DSG	7-1-2013	13:57:34	107804.000000	10780.400000	1179.334578	20.627262
C:\cware\Projects\Whales\OpenTag\T1_speed_30July\M20.DSG	7-1-2013	13:57:34	107805.000000	10780.500000	1176.797949	20.579911
C:\cware\Projects\Whales\OpenTag\T1_speed_30July\M20.DSG	7-1-2013	13:57:34	107806.000000	10780.600000	1173.180269	20.586001
C:\cware\Projects\Whales\OpenTag\T1_speed_30July\M20.DSG	7-1-2013	13:57:34	107807.000000	10780.700000	1168.888822	20.604340
C:\cware\Projects\Whales\OpenTag\T1_speed_30July\M20.DSG	7-1-2013	13:57:34	107808.000000	10780.800000	1166.312487	20.588738
C:\cware\Projects\Whales\OpenTag\T1_speed_30July\M20.DSG	7-1-2013	13:57:34	107809.000000	10780.900000	1161.366438	20.568758
C:\cware\Projects\Whales\OpenTag\T1_speed_30July\M20.DSG	7-1-2013	13:57:34	107810.000000	10781.000000	1151.980242	20.580185
C:\cware\Projects\Whales\OpenTag\T1_speed_30July\M20.DSG	7-1-2013	13:57:34	107811.000000	10781.100000	1149.191236	20.597360
C:\cware\Projects\Whales\OpenTag\T1_speed_30July\M20.DSG	7-1-2013	13:57:34	107812.000000	10781.200000	1139.627909	20.572385
C:\cware\Projects\Whales\OpenTag\T1_speed_30July\M20.DSG	7-1-2013	13:57:34	107813.000000	10781.300000	1133.604814	20.567663
C:\cware\Projects\Whales\OpenTag\T1_speed_30July\M20.DSG	7-1-2013	13:57:34	107814.000000	10781.400000	1124.928696	20.570127
C:\cware\Projects\Whales\OpenTag\T1_speed_30July\M20.DSG	7-1-2013	13:57:34	107815.000000	10781.500000	1120.355438	20.532561
C:\cware\Projects\Whales\OpenTag\T1_speed_30July\M20.DSG	7-1-2013	13:57:34	107816.000000	10781.600000	1113.035870	20.536119
C:\cware\Projects\Whales\OpenTag\T1_speed_30July\M20.DSG	7-1-2013	13:57:34	107817.000000	10781.700000	1106.167105	20.498621
C:\cware\Projects\Whales\OpenTag\T1_speed_30July\M20.DSG	7-1-2013	13:57:34	107818.000000	10781.800000	1095.590999	20.526676
C:\cware\Projects\Whales\OpenTag\T1_speed_30July\M20.DSG	7-1-2013	13:57:34	107819.000000	10781.900000	1089.827867	20.474467
C:\cware\Projects\Whales\OpenTag\T1_speed_30July\M20.DSG	7-1-2013	13:57:34	107820.000000	10782.000000	1085.257319	20.479393
C:\cware\Projects\Whales\OpenTag\T1_speed_30July\M20.DSG	7-1-2013	13:57:34	107821.000000	10782.100000	1079.684052	20.449697
C:\cware\Projects\Whales\OpenTag\T1_speed_30July\M20.DSG	7-1-2013	13:57:34	107822.000000	10782.200000	1073.394073	20.410557
C:\cware\Projects\Whales\OpenTag\T1_speed_30July\M20.DSG	7-1-2013	13:57:34	107823.000000	10782.300000	1067.430330	20.350137
C:\cware\Projects\Whales\OpenTag\T1_speed_30July\M20.DSG	7-1-2013	13:57:34	107824.000000	10782.400000	1066.080813	20.333030
C:\cware\Projects\Whales\OpenTag\T1_speed_30July\M20.DSG	7-1-2013	13:57:34	107825.000000	10782.500000	1059.564513	20.286227
C:\cware\Projects\Whales\OpenTag\T1_speed_30July\M20.DSG	7-1-2013	13:57:34	107826.000000	10782.600000	1052.316591	20.271720
C:\cware\Projects\Whales\OpenTag\T1_speed_30July\M20.DSG	7-1-2013	13:57:34	107827.000000	10782.700000	1042.543664	20.341036
C:\cware\Projects\Whales\OpenTag\T1_speed_30July\M20.DSG	7-1-2013	13:57:34	107828.000000	10782.800000	1028.752590	20.457566
C:\cware\Projects\Whales\OpenTag\T1_speed_30July\M20.DSG	7-1-2013	13:57:34	107829.000000	10782.900000	1030.969724	20.192620
C:\cware\Projects\Whales\OpenTag\T1_speed_30July\M20.DSG	7-1-2013	13:57:34	107830.000000	10783.000000	1026.066839	20.045298
C:\cware\Projects\Whales\OpenTag\T1_speed_30July\M20.DSG	7-1-2013	13:57:34	107831.000000	10783.100000	1033.505065	20.286911
C:\cware\Projects\Whales\OpenTag\T1_speed_30July\M20.DSG	7-1-2013	13:57:34	107832.000000	10783.200000	980.208143	19.369453
C:\cware\Projects\Whales\OpenTag\T1_speed_30July\M20.DSG	7-1-2013	13:57:34	107833.000000	10783.300000	964.469157	19.961887
C:\cware\Projects\Whales\OpenTag\T1_speed_30July\M20.DSG	7-1-2013	13:57:34	107834.000000	10783.400000	1038.448687	20.378739
C:\cware\Projects\Whales\OpenTag\T1_speed_30July\M20.DSG	7-1-2013	13:57:34	107835.000000	10783.500000	1042.706923	20.092717
C:\cware\Projects\Whales\OpenTag\T1_speed_30July\M20.DSG	7-1-2013	13:57:34	107836.000000	10783.600000	1035.119064	19.883265
C:\cware\Projects\Whales\OpenTag\T1_speed_30July\M20.DSG	7-1-2013	13:57:34	107837.000000	10783.700000	1019.049989	19.964487
C:\cware\Projects\Whales\OpenTag\T1_speed_30July\M20.DSG	7-1-2013	13:57:34	107838.000000	10783.800000	1007.981308	19.493031
C:\cware\Projects\Whales\OpenTag\T1_speed_30July\M20.DSG	7-1-2013	13:57:34	107839.000000	10783.900000	1114.031656	19.640147
C:\cware\Projects\Whales\OpenTag\T1_speed_30July\M20.DSG	7-1-2013	13:57:34	107840.000000	10784.000000	1199.252605	19.463676
C:\cware\Projects\Whales\OpenTag\T1_speed_30July\M20.DSG	7-1-2013	13:57:34	107841.000000	10784.100000	1175.367405	19.524849
C:\cware\Projects\Whales\OpenTag\T1_speed_30July\M20.DSG	7-1-2013	13:57:34	107842.000000	10784.200000	1194.085598	19.615308
C:\cware\Projects\Whales\OpenTag\T1_speed_30July\M20.DSG	7-1-2013	13:57:34	107843.000000	10784.300000	1191.488267	20.392150
C:\cware\Projects\Whales\OpenTag\T1_speed_30July\M20.DSG	7-1-2013	13:57:34	107844.000000	10784.400000	1038.447805	19.945875
C:\cware\Projects\Whales\OpenTag\T1_speed_30July\M20.DSG	7-1-2013	13:57:34	107845.000000	10784.500000	1084.791203	20.138905
C:\cware\Projects\Whales\OpenTag\T1_speed_30July\M20.DSG	7-1-2013	13:57:34	107846.000000	10784.600000	1040.025901	20.316334
C:\cware\Projects\Whales\OpenTag\T1_speed_30July\M20.DSG	7-1-2013	13:57:34	107847.000000	10784.700000	1038.503473	20.364643
C:\cware\Projects\Whales\OpenTag\T1_speed_30July\M20.DSG	7-1-2013	13:57:34	107848.000000	10784.800000	1032.502347	20.402619
C:\cware\Projects\Whales\OpenTag\T1_speed_30July\M20.DSG	7-1-2013	13:57:34	107849.000000	10784.900000	1032.601537	20.568211
C:\cware\Projects\Whales\OpenTag\T1_speed_30July\M20.DSG	7-1-2013	13:57:34	107850.000000	10785.000000	1027.859366	20.625825
C:\cware\Projects\Whales\OpenTag\T1_speed_30July\M20.DSG	7-1-2013	13:57:34	107851.000000	10785.100000	1028.819991	20.636705
C:\cware\Projects\Whales\OpenTag\T1_speed_30July\M20.DSG	7-1-2013	13:57:34	107852.000000	10785.200000	1030.974009	20.657507
C:\cware\Projects\Whales\OpenTag\T1_speed_30July\M20.DSG	7-1-2013	13:57:34	107853.000000	10785.300000	1047.410209	20.661954
C:\cware\Projects\Whales\OpenTag\T1_speed_30July\M20.DSG	7-1-2013	13:57:34	107854.000000	10785.400000	1063.307796	20.636158
C:\cware\Projects\Whales\OpenTag\T1_speed_30July\M20.DSG	7-1-2013	13:57:34	107855.000000	10785.500000	1073.811352	20.655112
C:\cware\Projects\Whales\OpenTag\T1_speed_30July\M20.DSG	7-1-2013	13:57:34	107856.000000	10785.600000	1069.724786	20.633352
C:\cware\Projects\Whales\OpenTag\T1_speed_30July\M20.DSG	7-1-2013	13:57:34	107857.000000	10785.700000	1067.869153	20.627878
C:\cware\Projects\Whales\OpenTag\T1_speed_30July\M20.DSG	7-1-2013	13:57:34	107858.000000	10785.800000	1058.543162	20.632052
C:\cware\Projects\Whales\OpenTag\T1_speed_30July\M20.DSG	7-1-2013	13:57:34	107859.000000	10785.900000	1060.349178	20.639237
C:\cware\Projects\Whales\OpenTag\T1_speed_30July\M20.DSG	7-1-2013	13:57:34	107860.000000	10786.000000	1064.273152	20.636431
C:\cware\Projects\Whales\OpenTag\T1_speed_30July\M20.DSG	7-1-2013	13:57:34	107861.000000	10786.100000	1068.360016	20.622130
C:\cware\Projects\Whales\OpenTag\T1_speed_30July\M20.DSG	7-1-2013	13:57:34	107862.000000	10786.200000	1065.583035	20.596265
C:\cware\Projects\Whales\OpenTag\T1_speed_30July\M20.DSG	7-1-2013	13:57:34	107863.000000	10786.300000	1068.662371	20.596471
C:\cware\Projects\Whales\OpenTag\T1_speed_30July\M20.DSG	7-1-2013	13:57:34	107864.000000	10786.400000	1066.351563	20.599960
C:\cware\Projects\Whales\OpenTag\T1_speed_30July\M20.DSG	7-1-2013	13:57:34	107865.000000	10786.500000	1070.648219	20.578611
C:\cware\Projects\Whales\OpenTag\T1_speed_30July\M20.DSG	7-1-2013	13:57:34	107866.000000	10786.600000	1067.502261	20.594281
C:\cware\Projects\Whales\OpenTag\T1_speed_30July\M20.DSG	7-1-2013	13:57:34	107867.000000	10786.700000	1059.832601	20.582512
C:\cware\Projects\Whales\OpenTag\T1_speed_30July\M20.DSG	7-1-2013	13:57:34	107868.000000	10786.800000	1065.642744	20.532218
C:\cware\Projects\Whales\OpenTag\T1_speed_30July\M20.DSG	7-1-2013	13:57:34	107869.000000	10786.900000	1067.067785	20.510527
C:\cware\Projects\Whales\OpenTag\T1_speed_30July\M20.DSG	7-1-2013	13:57:34	107870.000000	10787.000000	1064.355492	20.510527
C:\cware\Projects\Whales\OpenTag\T1_speed_30July\M20.DSG	7-1-2013	13:57:34	107871.000000	10787.100000	1057.335920	20.528250
C:\cware\Projects\Whales\OpenTag\T1_speed_30July\M20.DSG	7-1-2013	13:57:34	107872.000000	10787.200000	1055.748657	20.461466
C:\cware\Projects\Whales\OpenTag\T1_speed_30July\M20.DSG	7-1-2013	13:57:34	107873.000000	10787.300000	1057.215802	20.490547
C:\cware\Projects\Whales\OpenTag\T1_speed_30July\M20.DSG	7-1-2013	13:57:34	107874.000000	10787.400000	1049.509510	20.483910
C:\cware\Projects\Whales\OpenTag\T1_speed_30July\M20.DSG	7-1-2013	13:57:34	107875.000000	10787.500000	1046.311216	20.477683
C:\cware\Projects\Whales\OpenTag\T1_speed_30July\M20.DSG	7-1-2013	13:57:34	107876.000000	10787.600000	1040.866287	20.498211
C:\cware\Projects\Whales\OpenTag\T1_speed_30July\M20.DSG	7-1-2013	13:57:34	107877.000000	10787.700000	1032.012058	20.546930
C:\cware\Projects\Whales\OpenTag\T1_speed_30July\M20.DSG	7-1-2013	13:57:34	107878.000000	10787.800000	1036.669268	20.599892
C:\cware\Projects\Whales\OpenTag\T1_speed_30July\M20.DSG	7-1-2013	13:57:34	107879.000000	10787.900000	1043.235481	20.619735
C:\cware\Projects\Whales\OpenTag\T1_speed_30July\M20.DSG	7-1-2013	13:57:34	107880.000000	10788.000000	1058.101510	20.636568
C:\cware\Projects\Whales\OpenTag\T1_speed_30July\M20.DSG	7-1-2013	13:57:34	107881.000000	10788.100000	1067.425116	20.639374
C:\cware\Projects\Whales\OpenTag\T1_speed_30July\M20.DSG	7-1-2013	13:57:34	107882.000000	10788.200000	1078.991019	20.624867
C:\cware\Projects\Whales\OpenTag\T1_speed_30July\M20.DSG	7-1-2013	13:57:34	107883.000000	10788.300000	1084.770088	20.628973
C:\cware\Projects\Whales\OpenTag\T1_speed_30July\M20.DSG	7-1-2013	13:57:34	107884.000000	10788.400000	1088.875550	20.631299
C:\cware\Projects\Whales\OpenTag\T1_speed_30July\M20.DSG	7-1-2013	13:57:34	107885.000000	10788.500000	1077.446275	20.603040
C:\cware\Projects\Whales\OpenTag\T1_speed_30July\M20.DSG	7-1-2013	13:57:34	107886.000000	10788.600000	1062.386426	20.582649
C:\cware\Projects\Whales\OpenTag\T1_speed_30July\M20.DSG	7-1-2013	13:57:34	107887.000000	10788.700000	1054.614401	20.583743
C:\cware\Projects\Whales\OpenTag\T1_speed_30July\M20.DSG	7-1-2013	13:57:34	107888.000000	10788.800000	1049.157885	20.446412
C:\cware\Projects\Whales\OpenTag\T1_speed_30July\M20.DSG	7-1-2013	13:57:34	107889.000000	10788.900000	1050.635923	20.539745
C:\cware\Projects\Whales\OpenTag\T1_speed_30July\M20.DSG	7-1-2013	13:57:34	107890.000000	10789.000000	1041.661593	20.495337
C:\cware\Projects\Whales\OpenTag\T1_speed_30July\M20.DSG	7-1-2013	13:57:34	107891.000000	10789.100000	1044.350192	20.433343
C:\cware\Projects\Whales\OpenTag\T1_speed_30July\M20.DSG	7-1-2013	13:57:34	107892.000000	10789.200000	1038.022293	20.463040
C:\cware\Projects\Whales\OpenTag\T1_speed_30July\M20.DSG	7-1-2013	13:57:34	107893.000000	10789.300000	1037.263153	20.380586
C:\cware\Projects\Whales\OpenTag\T1_speed_30July\M20.DSG	7-1-2013	13:57:34	107894.000000	10789.400000	1042.778835	20.363137
C:\cware\Projects\Whales\OpenTag\T1_speed_30July\M20.DSG	7-1-2013	13:57:34	107895.000000	10789.500000	1041.786124	20.341857
C:\cware\Projects\Whales\OpenTag\T1_speed_30July\M20.DSG	7-1-2013	13:57:34	107896.000000	10789.600000	1042.116762	20.310107
C:\cware\Projects\Whales\OpenTag\T1_speed_30July\M20.DSG	7-1-2013	13:57:34	107897.000000	10789.700000	1037.159762	20.278700
C:\cware\Projects\Whales\OpenTag\T1_speed_30July\M20.DSG	7-1-2013	13:57:34	107898.000000	10789.800000	1038.860945	20.240518
C:\cware\Projects\Whales\OpenTag\T1_speed_30July\M20.DSG	7-1-2013	13:57:34	107899.000000	10789.900000	1040.889412	20.207331
C:\cware\Projects\Whales\OpenTag\T1_speed_30July\M20.DSG	7-1-2013	13:57:34	107900.000000	10790.000000	1035.851252	20.197341
C:\cware\Projects\Whales\OpenTag\T1_speed_30July\M20.DSG	7-1-2013	13:57:34	107901.000000	10790.100000	1037.536139	19.563168
C:\cware\Projects\Whales\OpenTag\T1_speed_30July\M20.DSG	7-1-2013	13:57:34	107902.000000	10790.200000	980.397965	20.263988
C:\cware\Projects\Whales\OpenTag\T1_speed_30July\M20.DSG	7-1-2013	13:57:34	107903.000000	10790.300000	1060.113779	19.893803
C:\cware\Projects\Whales\OpenTag\T1_speed_30July\M20.DSG	7-1-2013	13:57:34	107904.000000	10790.400000	1040.375319	20.239765
C:\cware\Projects\Whales\OpenTag\T1_speed_30July\M20.DSG	7-1-2013	13:57:34	107905.000000	10790.500000	1068.919525	19.695504
C:\cware\Projects\Whales\OpenTag\T1_speed_30July\M20.DSG	7-1-2013	13:57:34	107906.000000	10790.600000	1087.461998	19.638299
C:\cware\Projects\Whales\OpenTag\T1_speed_30July\M20.DSG	7-1-2013	13:57:34	107907.000000	10790.700000	1060.536628	19.609903
C:\cware\Projects\Whales\OpenTag\T1_speed_30July\M20.DSG	7-1-2013	13:57:34	107908.000000	10790.800000	1074.829117	19.674702
C:\cware\Projects\Whales\OpenTag\T1_speed_30July\M20.DSG	7-1-2013	13:57:34	107909.000000	10790.900000	1082.975926	19.596628
C:\cware\Projects\Whales\OpenTag\T1_speed_30July\M20.DSG	7-1-2013	13:57:34	107910.000000	10791.000000	1074.266637	20.144174
C:\cware\Projects\Whales\OpenTag\T1_speed_30July\M20.DSG	7-1-2013	13:57:34	107911.000000	10791.100000	1095.827026	20.012659
C:\cware\Projects\Whales\OpenTag\T1_speed_30July\M20.DSG	7-1-2013	13:57:34	107912.000000	10791.200000	1058.543127	19.950049
C:\cware\Projects\Whales\OpenTag\T1_speed_30July\M20.DSG	7-1-2013	13:57:34	107913.000000	10791.300000	1074.990682	19.881281
C:\cware\Projects\Whales\OpenTag\T1_speed_30July\M20.DSG	7-1-2013	13:57:34	107914.000000	10791.400000	1073.326301	19.718563
C:\cware\Projects\Whales\OpenTag\T1_speed_30July\M20.DSG	7-1-2013	13:57:34	107915.000000	10791.500000	1068.784359	19.663891
C:\cware\Projects\Whales\OpenTag\T1_speed_30July\M20.DSG	7-1-2013	13:57:34	107916.000000	10791.600000	1059.454809	19.633510
C:\cware\Projects\Whales\OpenTag\T1_speed_30July\M20.DSG	7-1-2013	13:57:34	107917.000000	10791.700000	1058.567365	19.658759
C:\cware\Projects\Whales\OpenTag\T1_speed_30July\M20.DSG	7-1-2013	13:57:34	107918.000000	10791.800000	1038.240044	20.236207
C:\cware\Projects\Whales\OpenTag\T1_speed_30July\M20.DSG	7-1-2013	13:57:34	107919.000000	10791.900000	1082.147971	19.781515
C:\cware\Projects\Whales\OpenTag\T1_speed_30July\M20.DSG	7-1-2013	13:57:34	107920.000000	10792.000000	1043.789445	19.357410
C:\cware\Projects\Whales\OpenTag\T1_speed_30July\M20.DSG	7-1-2013	13:57:34	107921.000000	10792.100000	952.042883	19.849394
C:\cware\Projects\Whales\OpenTag\T1_speed_30July\M20.DSG	7-1-2013	13:57:34	107922.000000	10792.200000	1058.997745	19.714184
C:\cware\Projects\Whales\OpenTag\T1_speed_30July\M20.DSG	7-1-2013	13:57:34	107923.000000	10792.300000	1076.986998	19.749218
C:\cware\Projects\Whales\OpenTag\T1_speed_30July\M20.DSG	7-1-2013	13:57:34	107924.000000	10792.400000	1110.593908	20.435464
C:\cware\Projects\Whales\OpenTag\T1_speed_30July\M20.DSG	7-1-2013	13:57:34	107925.000000	10792.500000	1036.690380	20.004037
C:\cware\Projects\Whales\OpenTag\T1_speed_30July\M20.DSG	7-1-2013	13:57:34	107926.000000	10792.600000	1053.426578	20.054330
C:\cware\Projects\Whales\OpenTag\T1_speed_30July\M20.DSG	7-1-2013	13:57:34	107927.000000	10792.700000	1031.645480	19.986999
C:\cware\Projects\Whales\OpenTag\T1_speed_30July\M20.DSG	7-1-2013	13:57:34	107928.000000	10792.800000	1100.877541	20.106197
C:\cware\Projects\Whales\OpenTag\T1_speed_30July\M20.DSG	7-1-2013	13:57:34	107929.000000	10792.900000	1066.246803	20.142737
C:\cware\Projects\Whales\OpenTag\T1_speed_30July\M20.DSG	7-1-2013	13:57:34	107930.000000	10793.000000	1082.123258	20.084233
C:\cware\Projects\Whales\OpenTag\T1_speed_30July\M20.DSG	7-1-2013	13:57:34	107931.000000	10793.100000	1086.270328	20.015875
C:\cware\Projects\Whales\OpenTag\T1_speed_30July\M20.DSG	7-1-2013	13:57:34	107932.000000	10793.200000	1088.579321	20.008006
C:\cware\Projects\Whales\OpenTag\T1_speed_30July\M20.DSG	7-1-2013	13:57:34	107933.000000	10793.300000	1095.478923	19.909746
C:\cware\Projects\Whales\OpenTag\T1_speed_30July\M20.DSG	7-1-2013	13:57:34	107934.000000	10793.400000	1081.902128	19.937937
C:\cware\Projects\Whales\OpenTag\T1_speed_30July\M20.DSG	7-1-2013	13:57:34	107935.000000	10793.500000	1092.706311	19.919599
C:\cware\Projects\Whales\OpenTag\T1_speed_30July\M20.DSG	7-1-2013	13:57:34	107936.000000	10793.600000	1065.664069	20.269394
C:\cware\Projects\Whales\OpenTag\T1_speed_30July\M20.DSG	7-1-2013	13:57:34	107937.000000	10793.700000	1036.361583	20.203089
C:\cware\Projects\Whales\OpenTag\T1_speed_30July\M20.DSG	7-1-2013	13:57:34	107938.000000	10793.800000	1042.720441	19.970919
C:\cware\Projects\Whales\OpenTag\T1_speed_30July\M20.DSG	7-1-2013	13:57:34	107939.000000	10793.900000	1054.498993	20.217048
C:\cware\Projects\Whales\OpenTag\T1_speed_30July\M20.DSG	7-1-2013	13:57:34	107940.000000	10794.000000	1032.647606	20.518328
C:\cware\Projects\Whales\OpenTag\T1_speed_30July\M20.DSG	7-1-2013	13:57:34	107941.000000	10794.100000	1016.899508	20.699589
C:\cware\Projects\Whales\OpenTag\T1_speed_30July\M20.DSG	7-1-2013	13:57:34	107942.000000	10794.200000	1026.641723	20.725317
C:\cware\Projects\Whales\OpenTag\T1_speed_30July\M20.DSG	7-1-2013	13:57:34	107943.000000	10794.300000	1041.771747	20.731475
C:\cware\Projects\Whales\OpenTag\T1_speed_30July\M20.DSG	7-1-2013	13:57:34	107944.000000	10794.400000	1044.550924	20.720596
C:\cware\Projects\Whales\OpenTag\T1_speed_30July\M20.DSG	7-1-2013	13:57:34	107945.000000	10794.500000	1062.497093	20.714027
C:\cware\Projects\Whales\OpenTag\T1_speed_30July\M20.DSG	7-1-2013	13:57:34	107946.000000	10794.600000	1071.620497	20.699657
C:\cware\Projects\Whales\OpenTag\T1_speed_30July\M20.DSG	7-1-2013	13:57:34	107947.000000	10794.700000	1076.918374	20.683372
C:\cware\Projects\Whales\OpenTag\T1_speed_30July\M20.DSG	7-1-2013	13:57:34	107948.000000	10794.800000	1080.768652	20.682551
C:\cware\Projects\Whales\OpenTag\T1_speed_30July\M20.DSG	7-1-2013	13:57:34	107949.000000	10794.900000	1072.210904	20.653470
C:\cware\Projects\Whales\OpenTag\T1_speed_30July\M20.DSG	7-1-2013	13:57:34	107950.000000	10795.000000	1055.099688	20.624731
C:\cware\Projects\Whales\OpenTag\T1_speed_30July\M20.DSG	7-1-2013	13:57:34	107951.000000	10795.100000	1048.514572	20.650869
C:\cware\Projects\Whales\OpenTag\T1_speed_30July\M20.DSG	7-1-2013	13:57:34	107952.000000	10795.200000	1051.455252	20.475562
C:\cware\Projects\Whales\OpenTag\T1_speed_30July\M20.DSG	7-1-2013	13:57:34	107953.000000	10795.300000	1046.508018	20.626099
C:\cware\Projects\Whales\OpenTag\T1_speed_30July\M20.DSG	7-1-2013	13:57:34	107954.000000	10795.400000	1049.939152	20.509638
C:\cware\Projects\Whales\OpenTag\T1_speed_30July\M20.DSG	7-1-2013	13:57:34	107955.000000	10795.500000	1047.280418	20.619872
C:\cware\Projects\Whales\OpenTag\T1_speed_30July\M20.DSG	7-1-2013	13:57:34	107956.000000	10795.600000	1050.005043	20.590312
C:\cware\Projects\Whales\OpenTag\T1_speed_30July\M20.DSG	7-1-2013	13:57:34	107957.000000	10795.700000	1044.787543	20.619599
C:\cware\Projects\Whales\OpenTag\T1_speed_30July\M20.DSG	7-1-2013	13:57:34	107958.000000	10795.800000	1046.603888	20.600439
C:\cware\Projects\Whales\OpenTag\T1_speed_30July\M20.DSG	7-1-2013	13:57:34	107959.000000	10795.900000	1035.442973	20.609951
C:\cware\Projects\Whales\OpenTag\T1_speed_30July\M20.DSG	7-1-2013	13:57:34	107960.000000	10796.000000	1032.114752	20.619872
C:\cware\Projects\Whales\OpenTag\T1_speed_30July\M20.DSG	7-1-2013	13:57:34	107961.000000	10796.100000	1037.673450	20.565884
C:\cware\Projects\Whales\OpenTag\T1_speed_30July\M20.DSG	7-1-2013	13:57:34	107962.000000	10796.200000	1039.234829	20.659765
C:\cware\Projects\Whales\OpenTag\T1_speed_30July\M20.DSG	7-1-2013	13:57:34	107963.000000	10796.300000	1038.706321	20.695962
C:\cware\Projects\Whales\OpenTag\T1_speed_30July\M20.DSG	7-1-2013	13:57:34	107964.000000	10796.400000	1039.882603	20.659696
C:\cware\Projects\Whales\OpenTag\T1_speed_30July\M20.DSG	7-1-2013	13:57:34	107965.000000	10796.500000	1033.606399	20.703147
C:\cware\Projects\Whales\OpenTag\T1_speed_30July\M20.DSG	7-1-2013	13:57:34	107966.000000	10796.600000	1035.024829	20.701778
C:\cware\Projects\Whales\OpenTag\T1_speed_30July\M20.DSG	7-1-2013	13:57:34	107967.000000	10796.700000	1034.243471	20.671260
C:\cware\Projects\Whales\OpenTag\T1_speed_30July\M20.DSG	7-1-2013	13:57:34	107968.000000	10796.800000	1033.214711	20.563079
C:\cware\Projects\Whales\OpenTag\T1_speed_30July\M20.DSG	7-1-2013	13:57:34	107969.000000	10796.900000	1032.135412	20.712932
C:\cware\Projects\Whales\OpenTag\T1_speed_30July\M20.DSG	7-1-2013	13:57:34	107970.000000	10797.000000	1030.190415	20.688572
C:\cware\Projects\Whales\OpenTag\T1_speed_30July\M20.DSG	7-1-2013	13:57:34	107971.000000	10797.100000	1032.463761	20.660449
C:\cware\Projects\Whales\OpenTag\T1_speed_30July\M20.DSG	7-1-2013	13:57:34	107972.000000	10797.200000	1032.884408	20.676871
C:\cware\Projects\Whales\OpenTag\T1_speed_30July\M20.DSG	7-1-2013	13:57:34	107973.000000	10797.300000	1030.010206	20.625825
C:\cware\Projects\Whales\OpenTag\T1_speed_30July\M20.DSG	7-1-2013	13:57:34	107974.000000	10797.400000	1018.933149	20.557878
C:\cware\Projects\Whales\OpenTag\T1_speed_30July\M20.DSG	7-1-2013	13:57:34	107975.000000	10797.500000	1005.810943	20.457223
C:\cware\Projects\Whales\OpenTag\T1_speed_30July\M20.DSG	7-1-2013	13:57:34	107976.000000	10797.600000	986.582522	20.366764
C:\cware\Projects\Whales\OpenTag\T1_speed_30July\M20.DSG	7-1-2013	13:57:34	107977.000000	10797.700000	993.918486	20.328309
C:\cware\Projects\Whales\OpenTag\T1_speed_30July\M20.DSG	7-1-2013	13:57:34	107978.000000	10797.800000	1020.650221	20.358211
C:\cware\Projects\Whales\OpenTag\T1_speed_30July\M20.DSG	7-1-2013	13:57:34	107979.000000	10797.900000	1003.050724	20.236139
C:\cware\Projects\Whales\OpenTag\T1_speed_30July\M20.DSG	7-1-2013	13:57:34	107980.000000	10798.000000	1002.778759	20.315992
C:\cware\Projects\Whales\OpenTag\T1_speed_30July\M20.DSG	7-1-2013	13:57:34	107981.000000	10798.100000	988.694928	20.253040
C:\cware\Projects\Whales\OpenTag\T1_speed_30July\M20.DSG	7-1-2013	13:57:34	107982.000000	10798.200000	1015.776696	20.307233
C:\cware\Projects\Whales\OpenTag\T1_speed_30July\M20.DSG	7-1-2013	13:57:34	107983.000000	10798.300000	1007.135209	20.472072
C:\cware\Projects\Whales\OpenTag\T1_speed_30July\M20.DSG	7-1-2013	13:57:34	107984.000000	10798.400000	1012.477054	20.541867
C:\cware\Projects\Whales\OpenTag\T1_speed_30July\M20.DSG	7-1-2013	13:57:34	107985.000000	10798.500000	998.598362	20.659012
C:\cware\Projects\Whales\OpenTag\T1_speed_30July\M20.DSG	7-1-2013	13:57:34	107986.000000	10798.600000	1005.734136	20.588054
C:\cware\Projects\Whales\OpenTag\T1_speed_30July\M20.DSG	7-1-2013	13:57:34	107987.000000	10798.700000	996.052186	20.548367
C:\cware\Projects\Whales\OpenTag\T1_speed_30July\M20.DSG	7-1-2013	13:57:34	107988.000000	10798.800000	1010.293728	20.660449
C:\cware\Projects\Whales\OpenTag\T1_speed_30July\M20.DSG	7-1-2013	13:57:34	107989.000000	10798.900000	977.120263	20.601808
C:\cware\Projects\Whales\OpenTag\T1_speed_30July\M20.DSG	7-1-2013	13:57:34	107990.000000	10799.000000	976.691269	20.691651
C:\cware\Projects\Whales\OpenTag\T1_speed_30July\M20.DSG	7-1-2013	13:57:34	107991.000000	10799.100000	974.341996	20.609472
C:\cware\Projects\Whales\OpenTag\T1_speed_30July\M20.DSG	7-1-2013	13:57:34	107992.000000	10799.200000	1008.193078	20.357184
C:\cware\Projects\Whales\OpenTag\T1_speed_30July\M20.DSG	7-1-2013	13:57:34	107993.000000	10799.300000	1018.399073	20.366559
C:\cware\Projects\Whales\OpenTag\T1_speed_30July\M20.DSG	7-1-2013	13:57:34	107994.000000	10799.400000	999.215814	20.358074
C:\cware\Projects\Whales\OpenTag\T1_speed_30July\M20.DSG	7-1-2013	13:57:34	107995.000000	10799.500000	1001.106161	20.363480
C:\cware\Projects\Whales\OpenTag\T1_speed_30July\M20.DSG	7-1-2013	13:57:34	107996.000000	10799.600000	1004.174604	20.529687
C:\cware\Projects\Whales\OpenTag\T1_speed_30July\M20.DSG	7-1-2013	13:57:34	107997.000000	10799.700000	971.515327	20.594692
C:\cware\Projects\Whales\OpenTag\T1_speed_30July\M20.DSG	7-1-2013	13:57:34	107998.000000	10799.800000	994.575639	20.497595
C:\cware\Projects\Whales\OpenTag\T1_speed_30July\M20.DSG	7-1-2013	13:57:34	107999.000000	10799.900000	981.470961	20.467350
C:\cware\Projects\Whales\OpenTag\T1_speed_30July\M20.DSG	7-1-2013	13:57:34	108000.000000	10800.000000	1000.427126	20.546999
C:\cware\Projects\Whales\OpenTag\T1_speed_30July\M20.DSG	7-1-2013	13:57:34	108001.000000	10800.100000	993.889755	20.313118
C:\cware\Projects\Whales\OpenTag\T1_speed_30July\M20.DSG	7-1-2013	13:57:34	108002.000000	10800.200000	1001.156379	20.215474
C:\cware\Projects\Whales\OpenTag\T1_speed_30July\M20.DSG	7-1-2013	13:57:34	108003.000000	10800.300000	979.231086	20.276373
C:\cware\Projects\Whales\OpenTag\T1_speed_30July\M20.DSG	7-1-2013	13:57:34	108004.000000	10800.400000	1001.760047	20.131926
C:\cware\Projects\Whales\OpenTag\T1_speed_30July\M20.DSG	7-1-2013	13:57:34	108005.000000	10800.500000	1064.840459	20.048446
C:\cware\Projects\Whales\OpenTag\T1_speed_30July\M20.DSG	7-1-2013	13:57:34	108006.000000	10800.600000	1099.791804	20.103939
C:\cware\Projects\Whales\OpenTag\T1_speed_30July\M20.DSG	7-1-2013	13:57:34	108007.000000	10800.700000	1012.680149	19.888192
C:\cware\Projects\Whales\OpenTag\T1_speed_30July\M20.DSG	7-1-2013	13:57:34	108008.000000	10800.800000	993.169228	20.594007
C:\cware\Projects\Whales\OpenTag\T1_speed_30July\M20.DSG	7-1-2013	13:57:34	108009.000000	10800.900000	1023.461174	20.649980
C:\cware\Projects\Whales\OpenTag\T1_speed_30July\M20.DSG	7-1-2013	13:57:34	108010.000000	10801.000000	1028.865969	20.532697
C:\cware\Projects\Whales\OpenTag\T1_speed_30July\M20.DSG	7-1-2013	13:57:34	108011.000000	10801.100000	1008.903421	20.604134
C:\cware\Projects\Whales\OpenTag\T1_speed_30July\M20.DSG	7-1-2013	13:57:34	108012.000000	10801.200000	997.637229	20.459481
C:\cware\Projects\Whales\OpenTag\T1_speed_30July\M20.DSG	7-1-2013	13:57:34	108013.000000	10801.300000	992.580399	20.481583
C:\cware\Projects\Whales\OpenTag\T1_speed_30July\M20.DSG	7-1-2013	13:57:34	108014.000000	10801.400000	1005.889054	20.397966
C:\cware\Projects\Whales\OpenTag\T1_speed_30July\M20.DSG	7-1-2013	13:57:34	108015.000000	10801.500000	955.593803	20.431837
C:\cware\Projects\Whales\OpenTag\T1_speed_30July\M20.DSG	7-1-2013	13:57:34	108016.000000	10801.600000	1006.987915	20.797164
C:\cware\Projects\Whales\OpenTag\T1_speed_30July\M20.DSG	7-1-2013	13:57:34	108017.000000	10801.700000	1028.345286	20.797917
C:\cware\Projects\Whales\OpenTag\T1_speed_30July\M20.DSG	7-1-2013	13:57:34	108018.000000	10801.800000	1028.142340	20.786901
C:\cware\Projects\Whales\OpenTag\T1_speed_30July\M20.DSG	7-1-2013	13:57:34	108019.000000	10801.900000	1025.313084	20.798601
C:\cware\Projects\Whales\OpenTag\T1_speed_30July\M20.DSG	7-1-2013	13:57:34	108020.000000	10802.000000	973.730999	20.501358
C:\cware\Projects\Whales\OpenTag\T1_speed_30July\M20.DSG	7-1-2013	13:57:34	108021.000000	10802.100000	1025.243500	20.600097
C:\cware\Projects\Whales\OpenTag\T1_speed_30July\M20.DSG	7-1-2013	13:57:34	108022.000000	10802.200000	1026.078123	20.047351
C:\cware\Projects\Whales\OpenTag\T1_speed_30July\M20.DSG	7-1-2013	13:57:34	108023.000000	10802.300000	979.884233	20.177087
C:\cware\Projects\Whales\OpenTag\T1_speed_30July\M20.DSG	7-1-2013	13:57:34	108024.000000	10802.400000	975.088896	20.150811
C:\cware\Projects\Whales\OpenTag\T1_speed_30July\M20.DSG	7-1-2013	13:57:34	108025.000000	10802.500000	1050.216718	20.085054
C:\cware\Projects\Whales\OpenTag\T1_speed_30July\M20.DSG	7-1-2013	13:57:34	108026.000000	10802.600000	918.080019	19.143236
C:\cware\Projects\Whales\OpenTag\T1_speed_30July\M20.DSG	7-1-2013	13:57:34	108027.000000	10802.700000	932.681510	19.665259
C:\cware\Projects\Whales\OpenTag\T1_speed_30July\M20.DSG	7-1-2013	13:57:34	108028.000000	10802.800000	1057.604302	19.658006
C:\cware\Projects\Whales\OpenTag\T1_speed_30July\M20.DSG	7-1-2013	13:57:34	108029.000000	10802.900000	1061.816622	19.412562
C:\cware\Projects\Whales\OpenTag\T1_speed_30July\M20.DSG	7-1-2013	13:57:34	108030.000000	10803.000000	975.573059	20.092991
C:\cware\Projects\Whales\OpenTag\T1_speed_30July\M20.DSG	7-1-2013	13:57:34	108031.000000	10803.100000	748.993066	19.930753
C:\cware\Projects\Whales\OpenTag\T1_speed_30July\M20.DSG	7-1-2013	13:57:34	108032.000000	10803.200000	949.424847	19.861232
C:\cware\Projects\Whales\OpenTag\T1_speed_30July\M20.DSG	7-1-2013	13:57:34	108033.000000	10803.300000	968.568995	20.554662
C:\cware\Projects\Whales\OpenTag\T1_speed_30July\M20.DSG	7-1-2013	13:57:34	108034.000000	10803.400000	1013.844127	20.698973
C:\cware\Projects\Whales\OpenTag\T1_speed_30July\M20.DSG	7-1-2013	13:57:34	108035.000000	10803.500000	1019.747554	20.699247
C:\cware\Projects\Whales\OpenTag\T1_speed_30July\M20.DSG	7-1-2013	13:57:34	108036.000000	10803.600000	1022.066769	20.706021
C:\cware\Projects\Whales\OpenTag\T1_speed_30July\M20.DSG	7-1-2013	13:57:34	108037.000000	10803.700000	1021.431156	20.759393
C:\cware\Projects\Whales\OpenTag\T1_speed_30July\M20.DSG	7-1-2013	13:57:34	108038.000000	10803.800000	1028.829349	20.726138
C:\cware\Projects\Whales\OpenTag\T1_speed_30July\M20.DSG	7-1-2013	13:57:34	108039.000000	10803.900000	1018.131129	20.627057
C:\cware\Projects\Whales\OpenTag\T1_speed_30July\M20.DSG	7-1-2013	13:57:34	108040.000000	10804.000000	1017.834280	20.503753
C:\cware\Projects\Whales\OpenTag\T1_speed_30July\M20.DSG	7-1-2013	13:57:34	108041.000000	10804.100000	1021.275394	20.539472
C:\cware\Projects\Whales\OpenTag\T1_speed_30July\M20.DSG	7-1-2013	13:57:34	108042.000000	10804.200000	1008.613161	20.522707
C:\cware\Projects\Whales\OpenTag\T1_speed_30July\M20.DSG	7-1-2013	13:57:34	108043.000000	10804.300000	1009.197271	20.376754
C:\cware\Projects\Whales\OpenTag\T1_speed_30July\M20.DSG	7-1-2013	13:57:34	108044.000000	10804.400000	1013.330682	20.596607
C:\cware\Projects\Whales\OpenTag\T1_speed_30July\M20.DSG	7-1-2013	13:57:34	108045.000000	10804.500000	1008.107857	20.581691
C:\cware\Projects\Whales\OpenTag\T1_speed_30July\M20.DSG	7-1-2013	13:57:34	108046.000000	10804.600000	999.961370	20.646353
C:\cware\Projects\Whales\OpenTag\T1_speed_30July\M20.DSG	7-1-2013	13:57:34	108047.000000	10804.700000	1025.142093	20.364095
C:\cware\Projects\Whales\OpenTag\T1_speed_30July\M20.DSG	7-1-2013	13:57:34	108048.000000	10804.800000	1020.803742	20.343089
C:\cware\Projects\Whales\OpenTag\T1_speed_30July\M20.DSG	7-1-2013	13:57:34	108049.000000	10804.900000	1014.343974	20.032708
C:\cware\Projects\Whales\OpenTag\T1_speed_30July\M20.DSG	7-1-2013	13:57:34	108050.000000	10805.000000	983.160857	20.662023
C:\cware\Projects\Whales\OpenTag\T1_speed_30July\M20.DSG	7-1-2013	13:57:34	108051.000000	10805.100000	1029.867084	20.229091
C:\cware\Projects\Whales\OpenTag\T1_speed_30July\M20.DSG	7-1-2013	13:57:34	108052.000000	10805.200000	1020.607303	20.637116
C:\cware\Projects\Whales\OpenTag\T1_speed_30July\M20.DSG	7-1-2013	13:57:34	108053.000000	10805.300000	1020.717004	20.584633
C:\cware\Projects\Whales\OpenTag\T1_speed_30July\M20.DSG	7-1-2013	13:57:34	108054.000000	10805.400000	1032.454209	20.597976
C:\cware\Projects\Whales\OpenTag\T1_speed_30July\M20.DSG	7-1-2013	13:57:34	108055.000000	10805.500000	1030.161888	20.447438
C:\cware\Projects\Whales\OpenTag\T1_speed_30July\M20.DSG	7-1-2013	13:57:34	108056.000000	10805.600000	1026.411593	20.529413
C:\cware\Projects\Whales\OpenTag\T1_speed_30July\M20.DSG	7-1-2013	13:57:34	108057.000000	10805.700000	1003.914585	20.144242
C:\cware\Projects\Whales\OpenTag\T1_speed_30July\M20.DSG	7-1-2013	13:57:34	108058.000000	10805.800000	1084.282946	20.201583
C:\cware\Projects\Whales\OpenTag\T1_speed_30July\M20.DSG	7-1-2013	13:57:34	108059.000000	10805.900000	1194.171624	20.276373
C:\cware\Projects\Whales\OpenTag\T1_speed_30July\M20.DSG	7-1-2013	13:57:34	108060.000000	10806.000000	975.364631	20.203226
C:\cware\Projects\Whales\OpenTag\T1_speed_30July\M20.DSG	7-1-2013	13:57:34	108061.000000	10806.100000	943.283866	20.272610
C:\cware\Projects\Whales\OpenTag\T1_speed_30July\M20.DSG	7-1-2013	13:57:34	108062.000000	10806.200000	1002.995666	20.346236
C:\cware\Projects\Whales\OpenTag\T1_speed_30July\M20.DSG	7-1-2013	13:57:34	108063.000000	10806.300000	1012.024576	20.059257
C:\cware\Projects\Whales\OpenTag\T1_speed_30July\M20.DSG	7-1-2013	13:57:34	108064.000000	10806.400000	992.537088	20.237644
C:\cware\Projects\Whales\OpenTag\T1_speed_30July\M20.DSG	7-1-2013	13:57:34	108065.000000	10806.500000	1046.812521	19.415572
C:\cware\Projects\Whales\OpenTag\T1_speed_30July\M20.DSG	7-1-2013	13:57:34	108066.000000	10806.600000	1056.586009	20.026686
C:\cware\Projects\Whales\OpenTag\T1_speed_30July\M20.DSG	7-1-2013	13:57:34	108067.000000	10806.700000	1053.231501	19.676687
C:\cware\Projects\Whales\OpenTag\T1_speed_30July\M20.DSG	7-1-2013	13:57:34	108068.000000	10806.800000	1026.598447	19.757635
C:\cware\Projects\Whales\OpenTag\T1_speed_30July\M20.DSG	7-1-2013	13:57:34	108069.000000	10806.900000	1026.105873	19.686608
C:\cware\Projects\Whales\OpenTag\T1_speed_30July\M20.DSG	7-1-2013	13:57:34	108070.000000	10807.000000	1037.572764	19.591838
C:\cware\Projects\Whales\OpenTag\T1_speed_30July\M20.DSG	7-1-2013	13:57:34	108071.000000	10807.100000	1058.042423	19.595738
C:\cware\Projects\Whales\OpenTag\T1_speed_30July\M20.DSG	7-1-2013	13:57:34	108072.000000	10807.200000	1035.887252	19.598749
C:\cware\Projects\Whales\OpenTag\T1_speed_30July\M20.DSG	7-1-2013	13:57:34	108073.000000	10807.300000	1129.328368	20.061720
C:\cware\Projects\Whales\OpenTag\T1_speed_30July\M20.DSG	7-1-2013	13:57:34	108074.000000	10807.400000	1085.946172	19.611682
C:\cware\Projects\Whales\OpenTag\T1_speed_30July\M20.DSG	7-1-2013	13:57:34	108075.000000	10807.500000	1029.495190	19.909746
C:\cware\Projects\Whales\OpenTag\T1_speed_30July\M20.DSG	7-1-2013	13:57:34	108076.000000	10807.600000	1159.752680	19.515064
C:\cware\Projects\Whales\OpenTag\T1_speed_30July\M20.DSG	7-1-2013	13:57:34	108077.000000	10807.700000	1017.805921	19.832698
C:\cware\Projects\Whales\OpenTag\T1_speed_30July\M20.DSG	7-1-2013	13:57:34	108078.000000	10807.800000	1006.426979	19.851857
C:\cware\Projects\Whales\OpenTag\T1_speed_30July\M20.DSG	7-1-2013	13:57:34	108079.000000	10807.900000	990.607091	20.377986
C:\cware\Projects\Whales\OpenTag\T1_speed_30July\M20.DSG	7-1-2013	13:57:34	108080.000000	10808.000000	1010.957434	20.171407
C:\cware\Projects\Whales\OpenTag\T1_speed_30July\M20.DSG	7-1-2013	13:57:34	108081.000000	10808.100000	1006.967534	20.539882
C:\cware\Projects\Whales\OpenTag\T1_speed_30July\M20.DSG	7-1-2013	13:57:34	108082.000000	10808.200000	909.338552	20.373949
C:\cware\Projects\Whales\OpenTag\T1_speed_30July\M20.DSG	7-1-2013	13:57:34	108083.000000	10808.300000	993.073026	20.123304
C:\cware\Projects\Whales\OpenTag\T1_speed_30July\M20.DSG	7-1-2013	13:57:34	108084.000000	10808.400000	1053.374456	20.409394
C:\cware\Projects\Whales\OpenTag\T1_speed_30July\M20.DSG	7-1-2013	13:57:34	108085.000000	10808.500000	952.443478	20.629178
C:\cware\Projects\Whales\OpenTag\T1_speed_30July\M20.DSG	7-1-2013	13:57:34	108086.000000	10808.600000	986.372668	20.325435
C:\cware\Projects\Whales\OpenTag\T1_speed_30July\M20.DSG	7-1-2013	13:57:34	108087.000000	10808.700000	1039.183134	20.666471
C:\cware\Projects\Whales\OpenTag\T1_speed_30July\M20.DSG	7-1-2013	13:57:34	108088.000000	10808.800000	1009.610188	20.155190
C:\cware\Projects\Whales\OpenTag\T1_speed_30July\M20.DSG	7-1-2013	13:57:34	108089.000000	10808.900000	1024.083201	20.302033
C:\cware\Projects\Whales\OpenTag\T1_speed_30July\M20.DSG	7-1-2013	13:57:34	108090.000000	10809.000000	1011.559476	20.518944
C:\cware\Projects\Whales\OpenTag\T1_speed_30July\M20.DSG	7-1-2013	13:57:34	108091.000000	10809.100000	1021.662230	20.601876
C:\cware\Projects\Whales\OpenTag\T1_speed_30July\M20.DSG	7-1-2013	13:57:34	108092.000000	10809.200000	1019.872934	20.269531
C:\cware\Projects\Whales\OpenTag\T1_speed_30July\M20.DSG	7-1-2013	13:57:34	108093.000000	10809.300000	967.025358	20.645943
C:\cware\Projects\Whales\OpenTag\T1_speed_30July\M20.DSG	7-1-2013	13:57:34	108094.000000	10809.400000	1015.109147	20.815434
C:\cware\Projects\Whales\OpenTag\T1_speed_30July\M20.DSG	7-1-2013	13:57:34	108095.000000	10809.500000	1000.158503	20.643206
C:\cware\Projects\Whales\OpenTag\T1_speed_30July\M20.DSG	7-1-2013	13:57:34	108096.000000	10809.600000	995.668110	20.629657
C:\cware\Projects\Whales\OpenTag\T1_speed_30July\M20.DSG	7-1-2013	13:57:34	108097.000000	10809.700000	992.346031	20.649227
C:\cware\Projects\Whales\OpenTag\T1_speed_30July\M20.DSG	7-1-2013	13:57:34	108098.000000	10809.800000	992.112848	20.511212
C:\cware\Projects\Whales\OpenTag\T1_speed_30July\M20.DSG	7-1-2013	13:57:34	108099.000000	10809.900000	1014.783346	20.522365
C:\cware\Projects\Whales\OpenTag\T1_speed_30July\M20.DSG	7-1-2013	13:57:34	108100.000000	10810.000000	1000.446006	20.437175
C:\cware\Projects\Whales\OpenTag\T1_speed_30July\M20.DSG	7-1-2013	13:57:34	108101.000000	10810.100000	1041.443988	20.519286
C:\cware\Projects\Whales\OpenTag\T1_speed_30July\M20.DSG	7-1-2013	13:57:34	108102.000000	10810.200000	1177.954659	20.281574
C:\cware\Projects\Whales\OpenTag\T1_speed_30July\M20.DSG	7-1-2013	13:57:34	108103.000000	10810.300000	1005.724398	20.286227
C:\cware\Projects\Whales\OpenTag\T1_speed_30July\M20.DSG	7-1-2013	13:57:34	108104.000000	10810.400000	997.919554	20.170313
C:\cware\Projects\Whales\OpenTag\T1_speed_30July\M20.DSG	7-1-2013	13:57:34	108105.000000	10810.500000	1021.868104	20.499169
C:\cware\Projects\Whales\OpenTag\T1_speed_30July\M20.DSG	7-1-2013	13:57:34	108106.000000	10810.600000	1018.575357	20.276442
C:\cware\Projects\Whales\OpenTag\T1_speed_30July\M20.DSG	7-1-2013	13:57:34	108107.000000	10810.700000	1021.523422	20.265151
C:\cware\Projects\Whales\OpenTag\T1_speed_30July\M20.DSG	7-1-2013	13:57:34	108108.000000	10810.800000	1023.964492	20.159843
C:\cware\Projects\Whales\OpenTag\T1_speed_30July\M20.DSG	7-1-2013	13:57:34	108109.000000	10810.900000	1025.751931	20.556373
C:\cware\Projects\Whales\OpenTag\T1_speed_30July\M20.DSG	7-1-2013	13:57:34	108110.000000	10811.000000	1010.721001	20.382981
C:\cware\Projects\Whales\OpenTag\T1_speed_30July\M20.DSG	7-1-2013	13:57:34	108111.000000	10811.100000	1037.058262	20.489384
C:\cware\Projects\Whales\OpenTag\T1_speed_30July\M20.DSG	7-1-2013	13:57:34	108112.000000	10811.200000	1019.105895	20.580596
C:\cware\Projects\Whales\OpenTag\T1_speed_30July\M20.DSG	7-1-2013	13:57:34	108113.000000	10811.300000	1020.750169	20.459481
C:\cware\Projects\Whales\OpenTag\T1_speed_30July\M20.DSG	7-1-2013	13:57:34	108114.000000	10811.400000	1003.561511	20.705679
C:\cware\Projects\Whales\OpenTag\T1_speed_30July\M20.DSG	7-1-2013	13:57:34	108115.000000	10811.500000	1019.200927	20.691925
C:\cware\Projects\Whales\OpenTag\T1_speed_30July\M20.DSG	7-1-2013	13:57:34	108116.000000	10811.600000	1025.495495	20.664760
C:\cware\Projects\Whales\OpenTag\T1_speed_30July\M20.DSG	7-1-2013	13:57:34	108117.000000	10811.700000	1024.439516	20.594486
C:\cware\Projects\Whales\OpenTag\T1_speed_30July\M20.DSG	7-1-2013	13:57:34	108118.000000	10811.800000	1033.718053	20.585933
C:\cware\Projects\Whales\OpenTag\T1_speed_30July\M20.DSG	7-1-2013	13:57:34	108119.000000	10811.900000	1016.493442	20.861622
C:\cware\Projects\Whales\OpenTag\T1_speed_30July\M20.DSG	7-1-2013	13:57:34	108120.000000	10812.000000	1037.562769	20.712179
C:\cware\Projects\Whales\OpenTag\T1_speed_30July\M20.DSG	7-1-2013	13:57:34	108121.000000	10812.100000	1036.042537	20.722922
C:\cware\Projects\Whales\OpenTag\T1_speed_30July\M20.DSG	7-1-2013	13:57:34	108122.000000	10812.200000	1035.995421	20.603997
C:\cware\Projects\Whales\OpenTag\T1_speed_30July\M20.DSG	7-1-2013	13:57:34	108123.000000	10812.300000	1035.569307	20.829325
C:\cware\Projects\Whales\OpenTag\T1_speed_30July\M20.DSG	7-1-2013	13:57:34	108124.000000	10812.400000	1034.483686	20.880439
C:\cware\Projects\Whales\OpenTag\T1_speed_30July\M20.DSG	7-1-2013	13:57:34	108125.000000	10812.500000	1034.914914	20.673039
C:\cware\Projects\Whales\OpenTag\T1_speed_30July\M20.DSG	7-1-2013	13:57:34	108126.000000	10812.600000	1033.221590	20.858269
C:\cware\Projects\Whales\OpenTag\T1_speed_30July\M20.DSG	7-1-2013	13:57:34	108127.000000	10812.700000	1033.080735	20.759872
C:\cware\Projects\Whales\OpenTag\T1_speed_30July\M20.DSG	7-1-2013	13:57:34	108128.000000	10812.800000	1034.361819	20.822551
C:\cware\Projects\Whales\OpenTag\T1_speed_30July\M20.DSG	7-1-2013	13:57:34	108129.000000	10812.900000	1027.139909	20.841710
C:\cware\Projects\Whales\OpenTag\T1_speed_30July\M20.DSG	7-1-2013	13:57:34	108130.000000	10813.000000	1032.881247	20.853616
C:\cware\Projects\Whales\OpenTag\T1_speed_30July\M20.DSG	7-1-2013	13:57:34	108131.000000	10813.100000	1036.142307	20.861896
C:\cware\Projects\Whales\OpenTag\T1_speed_30July\M20.DSG	7-1-2013	13:57:34	108132.000000	10813.200000	1035.286056	20.834115
C:\cware\Projects\Whales\OpenTag\T1_speed_30July\M20.DSG	7-1-2013	13:57:34	108133.000000	10813.300000	1034.636589	20.723538
C:\cware\Projects\Whales\OpenTag\T1_speed_30July\M20.DSG	7-1-2013	13:57:34	108134.000000	10813.400000	1038.065271	20.796001
C:\cware\Projects\Whales\OpenTag\T1_speed_30July\M20.DSG	7-1-2013	13:57:34	108135.000000	10813.500000	1035.168079	20.909862
C:\cware\Projects\Whales\OpenTag\T1_speed_30July\M20.DSG	7-1-2013	13:57:34	108136.000000	10813.600000	1035.448486	20.911847
C:\cware\Projects\Whales\OpenTag\T1_speed_30July\M20.DSG	7-1-2013	13:57:34	108137.000000	10813.700000	1037.574945	20.654428
C:\cware\Projects\Whales\OpenTag\T1_speed_30July\M20.DSG	7-1-2013	13:57:34	108138.000000	10813.800000	1037.083738	20.833157
C:\cware\Projects\Whales\OpenTag\T1_speed_30July\M20.DSG	7-1-2013	13:57:34	108139.000000	10813.900000	1035.613061	20.784095
C:\cware\Projects\Whales\OpenTag\T1_speed_30July\M20.DSG	7-1-2013	13:57:34	108140.000000	10814.000000	1039.350599	20.879686
C:\cware\Projects\Whales\OpenTag\T1_speed_30July\M20.DSG	7-1-2013	13:57:34	108141.000000	10814.100000	1036.897924	20.867712
C:\cware\Projects\Whales\OpenTag\T1_speed_30July\M20.DSG	7-1-2013	13:57:34	108142.000000	10814.200000	1034.488732	20.697810
C:\cware\Projects\Whales\OpenTag\T1_speed_30July\M20.DSG	7-1-2013	13:57:34	108143.000000	10814.300000	1032.509008	20.837946
C:\cware\Projects\Whales\OpenTag\T1_speed_30July\M20.DSG	7-1-2013	13:57:34	108144.000000	10814.400000	1034.613223	20.778005
C:\cware\Projects\Whales\OpenTag\T1_speed_30July\M20.DSG	7-1-2013	13:57:34	108145.000000	10814.500000	1033.210643	20.911915
C:\cware\Projects\Whales\OpenTag\T1_speed_30July\M20.DSG	7-1-2013	13:57:34	108146.000000	10814.600000	1033.656588	20.785190
C:\cware\Projects\Whales\OpenTag\T1_speed_30July\M20.DSG	7-1-2013	13:57:34	108147.000000	10814.700000	1033.675542	20.883039
C:\cware\Projects\Whales\OpenTag\T1_speed_30July\M20.DSG	7-1-2013	13:57:34	108148.000000	10814.800000	1034.751767	20.797028
C:\cware\Projects\Whales\OpenTag\T1_speed_30July\M20.DSG	7-1-2013	13:57:34	108149.000000	10814.900000	1040.431439	20.868122
C:\cware\Projects\Whales\OpenTag\T1_speed_30July\M20.DSG	7-1-2013	13:57:34	108150.000000	10815.000000	1038.828261	20.813176
C:\cware\Projects\Whales\OpenTag\T1_speed_30July\M20.DSG	7-1-2013	13:57:34	108151.000000	10815.100000	1041.152283	20.869491
C:\cware\Projects\Whales\OpenTag\T1_speed_30July\M20.DSG	7-1-2013	13:57:34	108152.000000	10815.200000	1041.367986	20.880097
C:\cware\Projects\Whales\OpenTag\T1_speed_30July\M20.DSG	7-1-2013	13:57:34	108153.000000	10815.300000	1042.320588	20.912599
C:\cware\Projects\Whales\OpenTag\T1_speed_30July\M20.DSG	7-1-2013	13:57:34	108154.000000	10815.400000	1040.433869	20.921084
C:\cware\Projects\Whales\OpenTag\T1_speed_30July\M20.DSG	7-1-2013	13:57:34	108155.000000	10815.500000	1042.178238	20.931622
C:\cware\Projects\Whales\OpenTag\T1_speed_30July\M20.DSG	7-1-2013	13:57:34	108156.000000	10815.600000	1042.602092	20.941749
C:\cware\Projects\Whales\OpenTag\T1_speed_30July\M20.DSG	7-1-2013	13:57:34	108157.000000	10815.700000	1043.937097	20.906852
C:\cware\Projects\Whales\OpenTag\T1_speed_30July\M20.DSG	7-1-2013	13:57:34	108158.000000	10815.800000	1043.969064	20.918416
C:\cware\Projects\Whales\OpenTag\T1_speed_30July\M20.DSG	7-1-2013	13:57:34	108159.000000	10815.900000	1044.781826	20.904457
C:\cware\Projects\Whales\OpenTag\T1_speed_30July\M20.DSG	7-1-2013	13:57:34	108160.000000	10816.000000	1044.615348	20.922932
C:\cware\Projects\Whales\OpenTag\T1_speed_30July\M20.DSG	7-1-2013	13:57:34	108161.000000	10816.100000	1041.814985	20.893235
C:\cware\Projects\Whales\OpenTag\T1_speed_30July\M20.DSG	7-1-2013	13:57:34	108162.000000	10816.200000	1040.862982	20.918416
C:\cware\Projects\Whales\OpenTag\T1_speed_30July\M20.DSG	7-1-2013	13:57:34	108163.000000	10816.300000	1037.103671	20.843831
C:\cware\Projects\Whales\OpenTag\T1_speed_30July\M20.DSG	7-1-2013	13:57:34	108164.000000	10816.400000	1034.819110	20.782521
C:\cware\Projects\Whales\OpenTag\T1_speed_30July\M20.DSG	7-1-2013	13:57:34	108165.000000	10816.500000	1035.171497	20.787516
C:\cware\Projects\Whales\OpenTag\T1_speed_30July\M20.DSG	7-1-2013	13:57:34	108166.000000	10816.600000	1034.040591	20.915610
C:\cware\Projects\Whales\OpenTag\T1_speed_30July\M20.DSG	7-1-2013	13:57:34	108167.000000	10816.700000	1032.135594	20.881329
C:\cware\Projects\Whales\OpenTag\T1_speed_30July\M20.DSG	7-1-2013	13:57:34	108168.000000	10816.800000	1030.577588	20.892961
C:\cware\Projects\Whales\OpenTag\T1_speed_30July\M20.DSG	7-1-2013	13:57:34	108169.000000	10816.900000	1029.884162	20.912668
C:\cware\Projects\Whales\OpenTag\T1_speed_30July\M20.DSG	7-1-2013	13:57:34	108170.000000	10817.000000	1029.030051	20.825288
C:\cware\Projects\Whales\OpenTag\T1_speed_30July\M20.DSG	7-1-2013	13:57:34	108171.000000	10817.100000	1012.452627	20.643958
C:\cware\Projects\Whales\OpenTag\T1_speed_30July\M20.DSG	7-1-2013	13:57:34	108172.000000	10817.200000	964.961145	20.351505
C:\cware\Projects\Whales\OpenTag\T1_speed_30July\M20.DSG	7-1-2013	13:57:34	108173.000000	10817.300000	1008.319354	20.348700
C:\cware\Projects\Whales\OpenTag\T1_speed_30July\M20.DSG	7-1-2013	13:57:34	108174.000000	10817.400000	900.277558	20.288006
C:\cware\Projects\Whales\OpenTag\T1_speed_30July\M20.DSG	7-1-2013	13:57:34	108175.000000	10817.500000	1008.373322	20.163128
C:\cware\Projects\Whales\OpenTag\T1_speed_30July\M20.DSG	7-1-2013	13:57:34	108176.000000	10817.600000	992.705646	20.078895
C:\cware\Projects\Whales\OpenTag\T1_speed_30July\M20.DSG	7-1-2013	13:57:34	108177.000000	10817.700000	971.697279	20.254135
C:\cware\Projects\Whales\OpenTag\T1_speed_30July\M20.DSG	7-1-2013	13:57:34	108178.000000	10817.800000	1015.818546	20.503479
C:\cware\Projects\Whales\OpenTag\T1_speed_30July\M20.DSG	7-1-2013	13:57:34	108179.000000	10817.900000	989.252523	20.721211
C:\cware\Projects\Whales\OpenTag\T1_speed_30July\M20.DSG	7-1-2013	13:57:34	108180.000000	10818.000000	1022.424352	20.833157
C:\cware\Projects\Whales\OpenTag\T1_speed_30July\M20.DSG	7-1-2013	13:57:34	108181.000000	10818.100000	1031.311674	20.920058
C:\cware\Projects\Whales\OpenTag\T1_speed_30July\M20.DSG	7-1-2013	13:57:34	108182.000000	10818.200000	1030.918911	20.755561
C:\cware\Projects\Whales\OpenTag\T1_speed_30July\M20.DSG	7-1-2013	13:57:34	108183.000000	10818.300000	1034.852414	20.818924
C:\cware\Projects\Whales\OpenTag\T1_speed_30July\M20.DSG	7-1-2013	13:57:34	108184.000000	10818.400000	1034.896115	20.888171
C:\cware\Projects\Whales\OpenTag\T1_speed_30July\M20.DSG	7-1-2013	13:57:34	108185.000000	10818.500000	1036.184694	20.848484
C:\cware\Projects\Whales\OpenTag\T1_speed_30July\M20.DSG	7-1-2013	13:57:34	108186.000000	10818.600000	1036.592892	20.779784
C:\cware\Projects\Whales\OpenTag\T1_speed_30July\M20.DSG	7-1-2013	13:57:34	108187.000000	10818.700000	1037.237191	20.875033
C:\cware\Projects\Whales\OpenTag\T1_speed_30July\M20.DSG	7-1-2013	13:57:34	108188.000000	10818.800000	1035.763325	20.861759
C:\cware\Projects\Whales\OpenTag\T1_speed_30July\M20.DSG	7-1-2013	13:57:34	108189.000000	10818.900000	1033.566226	20.767946
C:\cware\Projects\Whales\OpenTag\T1_speed_30July\M20.DSG	7-1-2013	13:57:34	108190.000000	10819.000000	1031.848570	20.838425
C:\cware\Projects\Whales\OpenTag\T1_speed_30July\M20.DSG	7-1-2013	13:57:34	108191.000000	10819.100000	1028.819435	20.914584
C:\cware\Projects\Whales\OpenTag\T1_speed_30July\M20.DSG	7-1-2013	13:57:34	108192.000000	10819.200000	1023.746890	20.747624
C:\cware\Projects\Whales\OpenTag\T1_speed_30July\M20.DSG	7-1-2013	13:57:34	108193.000000	10819.300000	1010.229396	20.945307
C:\cware\Projects\Whales\OpenTag\T1_speed_30July\M20.DSG	7-1-2013	13:57:34	108194.000000	10819.400000	1020.226655	20.800038
C:\cware\Projects\Whales\OpenTag\T1_speed_30July\M20.DSG	7-1-2013	13:57:34	108195.000000	10819.500000	1029.264610	20.820156
C:\cware\Projects\Whales\OpenTag\T1_speed_30July\M20.DSG	7-1-2013	13:57:34	108196.000000	10819.600000	1033.733838	20.832883
C:\cware\Projects\Whales\OpenTag\T1_speed_30July\M20.DSG	7-1-2013	13:57:34	108197.000000	10819.700000	1033.186600	20.910957
C:\cware\Projects\Whales\OpenTag\T1_speed_30July\M20.DSG	7-1-2013	13:57:34	108198.000000	10819.800000	1033.954128	20.974457
C:\cware\Projects\Whales\OpenTag\T1_speed_30July\M20.DSG	7-1-2013	13:57:34	108199.000000	10819.900000	1035.127709	20.804144
C:\cware\Projects\Whales\OpenTag\T1_speed_30July\M20.DSG	7-1-2013	13:57:34	108200.000000	10820.000000	1036.515441	20.933401
C:\cware\Projects\Whales\OpenTag\T1_speed_30July\M20.DSG	7-1-2013	13:57:34	108201.000000	10820.100000	1037.285596	20.905141
C:\cware\Projects\Whales\OpenTag\T1_speed_30July\M20.DSG	7-1-2013	13:57:34	108202.000000	10820.200000	1038.604161	20.968367
C:\cware\Projects\Whales\OpenTag\T1_speed_30July\M20.DSG	7-1-2013	13:57:34	108203.000000	10820.300000	1037.785253	20.909178
C:\cware\Projects\Whales\OpenTag\T1_speed_30July\M20.DSG	7-1-2013	13:57:34	108204.000000	10820.400000	1037.412405	20.749814
C:\cware\Projects\Whales\OpenTag\T1_speed_30July\M20.DSG	7-1-2013	13:57:34	108205.000000	10820.500000	1036.766681	20.946539
C:\cware\Projects\Whales\OpenTag\T1_speed_30July\M20.DSG	7-1-2013	13:57:34	108206.000000	10820.600000	1037.962394	20.924095
C:\cware\Projects\Whales\OpenTag\T1_speed_30July\M20.DSG	7-1-2013	13:57:34	108207.000000	10820.700000	1035.194912	20.847116
C:\cware\Projects\Whales\OpenTag\T1_speed_30July\M20.DSG	7-1-2013	13:57:34	108208.000000	10820.800000	1031.892571	20.400430
C:\cware\Projects\Whales\OpenTag\T1_speed_30July\M20.DSG	7-1-2013	13:57:34	108209.000000	10820.900000	1018.378353	20.778621
C:\cware\Projects\Whales\OpenTag\T1_speed_30July\M20.DSG	7-1-2013	13:57:34	108210.000000	10821.000000	1024.973134	20.820498
C:\cware\Projects\Whales\OpenTag\T1_speed_30July\M20.DSG	7-1-2013	13:57:34	108211.000000	10821.100000	1021.606481	20.536871
C:\cware\Projects\Whales\OpenTag\T1_speed_30July\M20.DSG	7-1-2013	13:57:34	108212.000000	10821.200000	988.395814	20.608445
C:\cware\Projects\Whales\OpenTag\T1_speed_30July\M20.DSG	7-1-2013	13:57:34	108213.000000	10821.300000	995.744003	20.529960
C:\cware\Projects\Whales\OpenTag\T1_speed_30July\M20.DSG	7-1-2013	13:57:34	108214.000000	10821.400000	1003.556446	20.593255
C:\cware\Projects\Whales\OpenTag\T1_speed_30July\M20.DSG	7-1-2013	13:57:34	108215.000000	10821.500000	1012.395527	20.507996
C:\cware\Projects\Whales\OpenTag\T1_speed_30July\M20.DSG	7-1-2013	13:57:34	108216.000000	10821.600000	1000.629143	20.776089
C:\cware\Projects\Whales\OpenTag\T1_speed_30July\M20.DSG	7-1-2013	13:57:34	108217.000000	10821.700000	1003.982867	20.816940
C:\cware\Projects\Whales\OpenTag\T1_speed_30July\M20.DSG	7-1-2013	13:57:34	108218.000000	10821.800000	1003.732993	20.606803
C:\cware\Projects\Whales\OpenTag\T1_speed_30July\M20.DSG	7-1-2013	13:57:34	108219.000000	10821.900000	1000.909916	20.728396
C:\cware\Projects\Whales\OpenTag\T1_speed_30July\M20.DSG	7-1-2013	13:57:34	108220.000000	10822.000000	1030.808398	20.700820
C:\cware\Projects\Whales\OpenTag\T1_speed_30July\M20.DSG	7-1-2013	13:57:34	108221.000000	10822.100000	1037.560901	20.948181
C:\cware\Projects\Whales\OpenTag\T1_speed_30July\M20.DSG	7-1-2013	13:57:34	108222.000000	10822.200000	1038.297722	20.679403
C:\cware\Projects\Whales\OpenTag\T1_speed_30July\M20.DSG	7-1-2013	13:57:34	108223.000000	10822.300000	1039.359097	20.830146
C:\cware\Projects\Whales\OpenTag\T1_speed_30July\M20.DSG	7-1-2013	13:57:34	108224.000000	10822.400000	1038.766328	20.815092
C:\cware\Projects\Whales\OpenTag\T1_speed_30July\M20.DSG	7-1-2013	13:57:34	108225.000000	10822.500000	1038.565285	20.915336
C:\cware\Projects\Whales\OpenTag\T1_speed_30July\M20.DSG	7-1-2013	13:57:34	108226.000000	10822.600000	1038.104602	20.963919
C:\cware\Projects\Whales\OpenTag\T1_speed_30July\M20.DSG	7-1-2013	13:57:34	108227.000000	10822.700000	1037.104314	20.900077
C:\cware\Projects\Whales\OpenTag\T1_speed_30July\M20.DSG	7-1-2013	13:57:34	108228.000000	10822.800000	1036.215262	20.862854
C:\cware\Projects\Whales\OpenTag\T1_speed_30July\M20.DSG	7-1-2013	13:57:34	108229.000000	10822.900000	1035.336617	20.916089
C:\cware\Projects\Whales\OpenTag\T1_speed_30July\M20.DSG	7-1-2013	13:57:34	108230.000000	10823.000000	1036.668020	20.890840
C:\cware\Projects\Whales\OpenTag\T1_speed_30July\M20.DSG	7-1-2013	13:57:34	108231.000000	10823.100000	1035.725115	20.980067
C:\cware\Projects\Whales\OpenTag\T1_speed_30July\M20.DSG	7-1-2013	13:57:34	108232.000000	10823.200000	1037.345023	20.938122
C:\cware\Projects\Whales\OpenTag\T1_speed_30July\M20.DSG	7-1-2013	13:57:34	108233.000000	10823.300000	1037.554329	20.905825
C:\cware\Projects\Whales\OpenTag\T1_speed_30July\M20.DSG	7-1-2013	13:57:34	108234.000000	10823.400000	1040.372567	20.833293
C:\cware\Projects\Whales\OpenTag\T1_speed_30July\M20.DSG	7-1-2013	13:57:34	108235.000000	10823.500000	1041.895587	20.934975
C:\cware\Projects\Whales\OpenTag\T1_speed_30July\M20.DSG	7-1-2013	13:57:34	108236.000000	10823.600000	1041.610048	20.945307
C:\cware\Projects\Whales\OpenTag\T1_speed_30July\M20.DSG	7-1-2013	13:57:34	108237.000000	10823.700000	1041.641025	20.840752
C:\cware\Projects\Whales\OpenTag\T1_speed_30July\M20.DSG	7-1-2013	13:57:34	108238.000000	10823.800000	1039.535204	20.906099
C:\cware\Projects\Whales\OpenTag\T1_speed_30July\M20.DSG	7-1-2013	13:57:34	108239.000000	10823.900000	1037.738519	20.817076
C:\cware\Projects\Whales\OpenTag\T1_speed_30July\M20.DSG	7-1-2013	13:57:34	108240.000000	10824.000000	1038.900441	20.845131
C:\cware\Projects\Whales\OpenTag\T1_speed_30July\M20.DSG	7-1-2013	13:57:34	108241.000000	10824.100000	1034.232013	20.726343
C:\cware\Projects\Whales\OpenTag\T1_speed_30July\M20.DSG	7-1-2013	13:57:34	108242.000000	10824.200000	1033.845525	20.942638
C:\cware\Projects\Whales\OpenTag\T1_speed_30July\M20.DSG	7-1-2013	13:57:34	108243.000000	10824.300000	1030.534554	20.823714
C:\cware\Projects\Whales\OpenTag\T1_speed_30July\M20.DSG	7-1-2013	13:57:34	108244.000000	10824.400000	1027.448175	20.808386
C:\cware\Projects\Whales\OpenTag\T1_speed_30July\M20.DSG	7-1-2013	13:57:34	108245.000000	10824.500000	1017.260834	20.815571
C:\cware\Projects\Whales\OpenTag\T1_speed_30July\M20.DSG	7-1-2013	13:57:34	108246.000000	10824.600000	1010.015318	20.730654
C:\cware\Projects\Whales\OpenTag\T1_speed_30July\M20.DSG	7-1-2013	13:57:34	108247.000000	10824.700000	1010.559728	20.742355
C:\cware\Projects\Whales\OpenTag\T1_speed_30July\M20.DSG	7-1-2013	13:57:34	108248.000000	10824.800000	993.274234	20.720732
C:\cware\Projects\Whales\OpenTag\T1_speed_30July\M20.DSG	7-1-2013	13:57:34	108249.000000	10824.900000	993.323616	20.743245
C:\cware\Projects\Whales\OpenTag\T1_speed_30July\M20.DSG	7-1-2013	13:57:34	108250.000000	10825.000000	994.555527	20.819198
C:\cware\Projects\Whales\OpenTag\T1_speed_30July\M20.DSG	7-1-2013	13:57:34	108251.000000	10825.100000	915.878356	20.524418
C:\cware\Projects\Whales\OpenTag\T1_speed_30July\M20.DSG	7-1-2013	13:57:34	108252.000000	10825.200000	1021.266935	20.318455
C:\cware\Projects\Whales\OpenTag\T1_speed_30July\M20.DSG	7-1-2013	13:57:34	108253.000000	10825.300000	1025.881978	20.756793
C:\cware\Projects\Whales\OpenTag\T1_speed_30July\M20.DSG	7-1-2013	13:57:34	108254.000000	10825.400000	1022.387527	20.244692
C:\cware\Projects\Whales\OpenTag\T1_speed_30July\M20.DSG	7-1-2013	13:57:34	108255.000000	10825.500000	1025.363739	20.495816
C:\cware\Projects\Whales\OpenTag\T1_speed_30July\M20.DSG	7-1-2013	13:57:34	108256.000000	10825.600000	1028.744607	20.973225
C:\cware\Projects\Whales\OpenTag\T1_speed_30July\M20.DSG	7-1-2013	13:57:34	108257.000000	10825.700000	1028.558446	20.703010
C:\cware\Projects\Whales\OpenTag\T1_speed_30July\M20.DSG	7-1-2013	13:57:34	108258.000000	10825.800000	1029.149304	20.915268
C:\cware\Projects\Whales\OpenTag\T1_speed_30July\M20.DSG	7-1-2013	13:57:34	108259.000000	10825.900000	1038.113360	20.943117
C:\cware\Projects\Whales\OpenTag\T1_speed_30July\M20.DSG	7-1-2013	13:57:34	108260.000000	10826.000000	1038.938462	20.754467
C:\cware\Projects\Whales\OpenTag\T1_speed_30July\M20.DSG	7-1-2013	13:57:34	108261.000000	10826.100000	1040.602024	20.869559
C:\cware\Projects\Whales\OpenTag\T1_speed_30July\M20.DSG	7-1-2013	13:57:34	108262.000000	10826.200000	1040.988617	20.910341
C:\cware\Projects\Whales\OpenTag\T1_speed_30July\M20.DSG	7-1-2013	13:57:34	108263.000000	10826.300000	1040.326147	20.974251
C:\cware\Projects\Whales\OpenTag\T1_speed_30July\M20.DSG	7-1-2013	13:57:34	108264.000000	10826.400000	1039.517924	20.830420
C:\cware\Projects\Whales\OpenTag\T1_speed_30July\M20.DSG	7-1-2013	13:57:34	108265.000000	10826.500000	1039.401019	20.846842
C:\cware\Projects\Whales\OpenTag\T1_speed_30July\M20.DSG	7-1-2013	13:57:34	108266.000000	10826.600000	1038.039929	20.827135
C:\cware\Projects\Whales\OpenTag\T1_speed_30July\M20.DSG	7-1-2013	13:57:34	108267.000000	10826.700000	1037.934302	20.874691
C:\cware\Projects\Whales\OpenTag\T1_speed_30July\M20.DSG	7-1-2013	13:57:34	108268.000000	10826.800000	1034.977374	20.898298
C:\cware\Projects\Whales\OpenTag\T1_speed_30July\M20.DSG	7-1-2013	13:57:34	108269.000000	10826.900000	1033.787408	20.793675
C:\cware\Projects\Whales\OpenTag\T1_speed_30July\M20.DSG	7-1-2013	13:57:34	108270.000000	10827.000000	1030.838128	20.856421
C:\cware\Projects\Whales\OpenTag\T1_speed_30July\M20.DSG	7-1-2013	13:57:34	108271.000000	10827.100000	1030.120678	20.903157
C:\cware\Projects\Whales\OpenTag\T1_speed_30July\M20.DSG	7-1-2013	13:57:34	108272.000000	10827.200000	1030.500712	20.928885
C:\cware\Projects\Whales\OpenTag\T1_speed_30July\M20.DSG	7-1-2013	13:57:34	108273.000000	10827.300000	1030.320537	20.949344
C:\cware\Projects\Whales\OpenTag\T1_speed_30July\M20.DSG	7-1-2013	13:57:34	108274.000000	10827.400000	1029.477513	20.975278
C:\cware\Projects\Whales\OpenTag\T1_speed_30July\M20.DSG	7-1-2013	13:57:34	108275.000000	10827.500000	1029.384788	20.991426
C:\cware\Projects\Whales\OpenTag\T1_speed_30July\M20.DSG	7-1-2013	13:57:34	108276.000000	10827.600000	1029.239709	20.987594
C:\cware\Projects\Whales\OpenTag\T1_speed_30July\M20.DSG	7-1-2013	13:57:34	108277.000000	10827.700000	1029.078297	20.993068
C:\cware\Projects\Whales\OpenTag\T1_speed_30July\M20.DSG	7-1-2013	13:57:34	108278.000000	10827.800000	1029.841586	21.009559
C:\cware\Projects\Whales\OpenTag\T1_speed_30July\M20.DSG	7-1-2013	13:57:34	108279.000000	10827.900000	1030.221172	21.008601
C:\cware\Projects\Whales\OpenTag\T1_speed_30July\M20.DSG	7-1-2013	13:57:34	108280.000000	10828.000000	1030.635071	20.985131
C:\cware\Projects\Whales\OpenTag\T1_speed_30July\M20.DSG	7-1-2013	13:57:34	108281.000000	10828.100000	1040.163616	20.953381
C:\cware\Projects\Whales\OpenTag\T1_speed_30July\M20.DSG	7-1-2013	13:57:34	108282.000000	10828.200000	1033.120445	20.894261
C:\cware\Projects\Whales\OpenTag\T1_speed_30July\M20.DSG	7-1-2013	13:57:34	108283.000000	10828.300000	1030.133267	20.902335
C:\cware\Projects\Whales\OpenTag\T1_speed_30July\M20.DSG	7-1-2013	13:57:34	108284.000000	10828.400000	1032.166125	20.895493
C:\cware\Projects\Whales\OpenTag\T1_speed_30July\M20.DSG	7-1-2013	13:57:34	108285.000000	10828.500000	1031.719079	20.883108
C:\cware\Projects\Whales\OpenTag\T1_speed_30July\M20.DSG	7-1-2013	13:57:34	108286.000000	10828.600000	1031.102076	20.895972
C:\cware\Projects\Whales\OpenTag\T1_speed_30July\M20.DSG	7-1-2013	13:57:34	108287.000000	10828.700000	1030.576513	20.923342
C:\cware\Projects\Whales\OpenTag\T1_speed_30July\M20.DSG	7-1-2013	13:57:34	108288.000000	10828.800000	1028.517713	20.988484
C:\cware\Projects\Whales\OpenTag\T1_speed_30July\M20.DSG	7-1-2013	13:57:34	108289.000000	10828.900000	1029.911699	20.989168
C:\cware\Projects\Whales\OpenTag\T1_speed_30July\M20.DSG	7-1-2013	13:57:34	108290.000000	10829.000000	1029.472180	20.987389
C:\cware\Projects\Whales\OpenTag\T1_speed_30July\M20.DSG	7-1-2013	13:57:34	108291.000000	10829.100000	1027.930281	20.989305
C:\cware\Projects\Whales\OpenTag\T1_speed_30July\M20.DSG	7-1-2013	13:57:34	108292.000000	10829.200000	1028.822299	20.991153
C:\cware\Projects\Whales\OpenTag\T1_speed_30July\M20.DSG	7-1-2013	13:57:34	108293.000000	10829.300000	1028.956625	20.991632
C:\cware\Projects\Whales\OpenTag\T1_speed_30July\M20.DSG	7-1-2013	13:57:34	108294.000000	10829.400000	1029.033842	20.955229
C:\cware\Projects\Whales\OpenTag\T1_speed_30July\M20.DSG	7-1-2013	13:57:34	108295.000000	10829.500000	1029.684954	20.920742
C:\cware\Projects\Whales\OpenTag\T1_speed_30July\M20.DSG	7-1-2013	13:57:34	108296.000000	10829.600000	1030.799338	20.889198
C:\cware\Projects\Whales\OpenTag\T1_speed_30July\M20.DSG	7-1-2013	13:57:34	108297.000000	10829.700000	1031.483563	20.862375
C:\cware\Projects\Whales\OpenTag\T1_speed_30July\M20.DSG	7-1-2013	13:57:34	108298.000000	10829.800000	1032.042350	20.842668
C:\cware\Projects\Whales\OpenTag\T1_speed_30July\M20.DSG	7-1-2013	13:57:34	108299.000000	10829.900000	1032.785043	20.821661
C:\cware\Projects\Whales\OpenTag\T1_speed_30July\M20.DSG	7-1-2013	13:57:34	108300.000000	10830.000000	1032.741800	20.808592
C:\cware\Projects\Whales\OpenTag\T1_speed_30July\M20.DSG	7-1-2013	13:57:34	108301.000000	10830.100000	1032.443342	20.792032
C:\cware\Projects\Whales\OpenTag\T1_speed_30July\M20.DSG	7-1-2013	13:57:34	108302.000000	10830.200000	1033.638393	20.770684
C:\cware\Projects\Whales\OpenTag\T1_speed_30July\M20.DSG	7-1-2013	13:57:34	108303.000000	10830.300000	1032.762517	20.760762
C:\cware\Projects\Whales\OpenTag\T1_speed_30July\M20.DSG	7-1-2013	13:57:34	108304.000000	10830.400000	1032.019776	20.753988
C:\cware\Projects\Whales\OpenTag\T1_speed_30July\M20.DSG	7-1-2013	13:57:34	108305.000000	10830.500000	1032.349175	20.755493
C:\cware\Projects\Whales\OpenTag\T1_speed_30July\M20.DSG	7-1-2013	13:57:34	108306.000000	10830.600000	1032.518237	20.760283
C:\cware\Projects\Whales\OpenTag\T1_speed_30July\M20.DSG	7-1-2013	13:57:34	108307.000000	10830.700000	1031.306294	20.764251
C:\cware\Projects\Whales\OpenTag\T1_speed_30July\M20.DSG	7-1-2013	13:57:34	108308.000000	10830.800000	1031.928075	20.768083
C:\cware\Projects\Whales\OpenTag\T1_speed_30July\M20.DSG	7-1-2013	13:57:34	108309.000000	10830.900000	1031.987145	20.772805
C:\cware\Projects\Whales\OpenTag\T1_speed_30July\M20.DSG	7-1-2013	13:57:34	108310.000000	10831.000000	1031.178378	20.805239
C:\cware\Projects\Whales\OpenTag\T1_speed_30July\M20.DSG	7-1-2013	13:57:34	108311.000000	10831.100000	1033.294528	20.915884
C:\cware\Projects\Whales\OpenTag\T1_speed_30July\M20.DSG	7-1-2013	13:57:34	108312.000000	10831.200000	1032.395755	20.929911
C:\cware\Projects\Whales\OpenTag\T1_speed_30July\M20.DSG	7-1-2013	13:57:34	108313.000000	10831.300000	1033.979400	20.944144
C:\cware\Projects\Whales\OpenTag\T1_speed_30July\M20.DSG	7-1-2013	13:57:34	108314.000000	10831.400000	1033.068912	20.928611
C:\cware\Projects\Whales\OpenTag\T1_speed_30July\M20.DSG	7-1-2013	13:57:34	108315.000000	10831.500000	1034.703516	20.909589
C:\cware\Projects\Whales\OpenTag\T1_speed_30July\M20.DSG	7-1-2013	13:57:34	108316.000000	10831.600000	1035.154246	20.885024
C:\cware\Projects\Whales\OpenTag\T1_speed_30July\M20.DSG	7-1-2013	13:57:34	108317.000000	10831.700000	1034.847334	20.944965
C:\cware\Projects\Whales\OpenTag\T1_speed_30July\M20.DSG	7-1-2013	13:57:34	108318.000000	10831.800000	1032.667208	20.896109
C:\cware\Projects\Whales\OpenTag\T1_speed_30July\M20.DSG	7-1-2013	13:57:34	108319.000000	10831.900000	1034.635649	20.953792
C:\cware\Projects\Whales\OpenTag\T1_speed_30July\M20.DSG	7-1-2013	13:57:34	108320.000000	10832.000000	1031.661047	20.960224
C:\cware\Projects\Whales\OpenTag\T1_speed_30July\M20.DSG	7-1-2013	13:57:34	108321.000000	10832.100000	1032.597223	20.775473
C:\cware\Projects\Whales\OpenTag\T1_speed_30July\M20.DSG	7-1-2013	13:57:34	108322.000000	10832.200000	1034.416035	20.924095
C:\cware\Projects\Whales\OpenTag\T1_speed_30July\M20.DSG	7-1-2013	13:57:34	108323.000000	10832.300000	1035.394867	20.922863
C:\cware\Projects\Whales\OpenTag\T1_speed_30July\M20.DSG	7-1-2013	13:57:34	108324.000000	10832.400000	1035.469660	20.948181
C:\cware\Projects\Whales\OpenTag\T1_speed_30July\M20.DSG	7-1-2013	13:57:34	108325.000000	10832.500000	1034.900314	20.906920
C:\cware\Projects\Whales\OpenTag\T1_speed_30July\M20.DSG	7-1-2013	13:57:34	108326.000000	10832.600000	1037.588265	20.651827
C:\cware\Projects\Whales\OpenTag\T1_speed_30July\M20.DSG	7-1-2013	13:57:34	108327.000000	10832.700000	1033.628506	20.907057
C:\cware\Projects\Whales\OpenTag\T1_speed_30July\M20.DSG	7-1-2013	13:57:34	108328.000000	10832.800000	1032.883414	20.820361
C:\cware\Projects\Whales\OpenTag\T1_speed_30July\M20.DSG	7-1-2013	13:57:34	108329.000000	10832.900000	1034.387810	20.904388
C:\cware\Projects\Whales\OpenTag\T1_speed_30July\M20.DSG	7-1-2013	13:57:34	108330.000000	10833.000000	1036.312593	20.950302
C:\cware\Projects\Whales\OpenTag\T1_speed_30July\M20.DSG	7-1-2013	13:57:34	108331.000000	10833.100000	1034.988577	20.900693
C:\cware\Projects\Whales\OpenTag\T1_speed_30July\M20.DSG	7-1-2013	13:57:34	108332.000000	10833.200000	1034.279696	20.956803
C:\cware\Projects\Whales\OpenTag\T1_speed_30July\M20.DSG	7-1-2013	13:57:34	108333.000000	10833.300000	1035.335457	20.947428
C:\cware\Projects\Whales\OpenTag\T1_speed_30July\M20.DSG	7-1-2013	13:57:34	108334.000000	10833.400000	1033.761047	20.883245
C:\cware\Projects\Whales\OpenTag\T1_speed_30July\M20.DSG	7-1-2013	13:57:34	108335.000000	10833.500000	1034.006537	20.937917
C:\cware\Projects\Whales\OpenTag\T1_speed_30July\M20.DSG	7-1-2013	13:57:34	108336.000000	10833.600000	1036.158174	20.882081
C:\cware\Projects\Whales\OpenTag\T1_speed_30July\M20.DSG	7-1-2013	13:57:34	108337.000000	10833.700000	1035.580513	20.946333
C:\cware\Projects\Whales\OpenTag\T1_speed_30July\M20.DSG	7-1-2013	13:57:34	108338.000000	10833.800000	1034.455472	20.889198
C:\cware\Projects\Whales\OpenTag\T1_speed_30July\M20.DSG	7-1-2013	13:57:34	108339.000000	10833.900000	1035.794548	20.960634
C:\cware\Projects\Whales\OpenTag\T1_speed_30July\M20.DSG	7-1-2013	13:57:34	108340.000000	10834.000000	1035.743908	20.964672
C:\cware\Projects\Whales\OpenTag\T1_speed_30July\M20.DSG	7-1-2013	13:57:34	108341.000000	10834.100000	1036.792098	20.944281
C:\cware\Projects\Whales\OpenTag\T1_speed_30July\M20.DSG	7-1-2013	13:57:34	108342.000000	10834.200000	1038.151794	20.968024
C:\cware\Projects\Whales\OpenTag\T1_speed_30July\M20.DSG	7-1-2013	13:57:34	108343.000000	10834.300000	1038.679638	20.963372
C:\cware\Projects\Whales\OpenTag\T1_speed_30July\M20.DSG	7-1-2013	13:57:34	108344.000000	10834.400000	1037.358169	20.993821
C:\cware\Projects\Whales\OpenTag\T1_speed_30July\M20.DSG	7-1-2013	13:57:34	108345.000000	10834.500000	1038.976974	20.895903
C:\cware\Projects\Whales\OpenTag\T1_speed_30July\M20.DSG	7-1-2013	13:57:34	108346.000000	10834.600000	1039.527046	20.954887
C:\cware\Projects\Whales\OpenTag\T1_speed_30July\M20.DSG	7-1-2013	13:57:34	108347.000000	10834.700000	1039.818892	20.929569
C:\cware\Projects\Whales\OpenTag\T1_speed_30July\M20.DSG	7-1-2013	13:57:34	108348.000000	10834.800000	1039.074096	20.810029
C:\cware\Projects\Whales\OpenTag\T1_speed_30July\M20.DSG	7-1-2013	13:57:34	108349.000000	10834.900000	1038.949154	20.962277
C:\cware\Projects\Whales\OpenTag\T1_speed_30July\M20.DSG	7-1-2013	13:57:34	108350.000000	10835.000000	1037.722223	20.942638
C:\cware\Projects\Whales\OpenTag\T1_speed_30July\M20.DSG	7-1-2013	13:57:34	108351.000000	10835.100000	1036.683088	20.970625
C:\cware\Projects\Whales\OpenTag\T1_speed_30July\M20.DSG	7-1-2013	13:57:34	108352.000000	10835.200000	1036.066341	20.982941
C:\cware\Projects\Whales\OpenTag\T1_speed_30July\M20.DSG	7-1-2013	13:57:34	108353.000000	10835.300000	1036.042463	20.981573
C:\cware\Projects\Whales\OpenTag\T1_speed_30July\M20.DSG	7-1-2013	13:57:34	108354.000000	10835.400000	1034.700240	20.860185
C:\cware\Projects\Whales\OpenTag\T1_speed_30July\M20.DSG	7-1-2013	13:57:34	108355.000000	10835.500000	1033.665338	20.906715
C:\cware\Projects\Whales\OpenTag\T1_speed_30July\M20.DSG	7-1-2013	13:57:34	108356.000000	10835.600000	1033.596910	20.923616
C:\cware\Projects\Whales\OpenTag\T1_speed_30July\M20.DSG	7-1-2013	13:57:34	108357.000000	10835.700000	1033.482167	20.962824
C:\cware\Projects\Whales\OpenTag\T1_speed_30July\M20.DSG	7-1-2013	13:57:34	108358.000000	10835.800000	1034.758678	20.952081
C:\cware\Projects\Whales\OpenTag\T1_speed_30July\M20.DSG	7-1-2013	13:57:34	108359.000000	10835.900000	1035.476595	20.903293
C:\cware\Projects\Whales\OpenTag\T1_speed_30July\M20.DSG	7-1-2013	13:57:34	108360.000000	10836.000000	1037.812022	20.584975
C:\cware\Projects\Whales\OpenTag\T1_speed_30July\M20.DSG	7-1-2013	13:57:34	108361.000000	10836.100000	1036.192625	20.944828
C:\cware\Projects\Whales\OpenTag\T1_speed_30July\M20.DSG	7-1-2013	13:57:34	108362.000000	10836.200000	1034.666911	20.966451
C:\cware\Projects\Whales\OpenTag\T1_speed_30July\M20.DSG	7-1-2013	13:57:34	108363.000000	10836.300000	1038.368119	20.773557
C:\cware\Projects\Whales\OpenTag\T1_speed_30July\M20.DSG	7-1-2013	13:57:34	108364.000000	10836.400000	1035.570329	20.826930
C:\cware\Projects\Whales\OpenTag\T1_speed_30July\M20.DSG	7-1-2013	13:57:34	108365.000000	10836.500000	1034.071879	20.956597
C:\cware\Projects\Whales\OpenTag\T1_speed_30July\M20.DSG	7-1-2013	13:57:34	108366.000000	10836.600000	1033.687660	20.798191
C:\cware\Projects\Whales\OpenTag\T1_speed_30July\M20.DSG	7-1-2013	13:57:34	108367.000000	10836.700000	1031.389776	20.769041
C:\cware\Projects\Whales\OpenTag\T1_speed_30July\M20.DSG	7-1-2013	13:57:34	108368.000000	10836.800000	1030.968636	20.781632
C:\cware\Projects\Whales\OpenTag\T1_speed_30July\M20.DSG	7-1-2013	13:57:34	108369.000000	10836.900000	1030.857954	20.783137
C:\cware\Projects\Whales\OpenTag\T1_speed_30July\M20.DSG	7-1-2013	13:57:34	108370.000000	10837.000000	1031.367655	20.763704
C:\cware\Projects\Whales\OpenTag\T1_speed_30July\M20.DSG	7-1-2013	13:57:34	108371.000000	10837.100000	1031.267372	20.741397
C:\cware\Projects\Whales\OpenTag\T1_speed_30July\M20.DSG	7-1-2013	13:57:34	108372.000000	10837.200000	1031.906019	20.734486
C:\cware\Projects\Whales\OpenTag\T1_speed_30July\M20.DSG	7-1-2013	13:57:34	108373.000000	10837.300000	1033.615795	20.738044
C:\cware\Projects\Whales\OpenTag\T1_speed_30July\M20.DSG	7-1-2013	13:57:34	108374.000000	10837.400000	1033.096717	20.751182
C:\cware\Projects\Whales\OpenTag\T1_speed_30July\M20.DSG	7-1-2013	13:57:34	108375.000000	10837.500000	1032.298288	20.760077
C:\cware\Projects\Whales\OpenTag\T1_speed_30July\M20.DSG	7-1-2013	13:57:34	108376.000000	10837.600000	1032.982763	20.760283
C:\cware\Projects\Whales\OpenTag\T1_speed_30July\M20.DSG	7-1-2013	13:57:34	108377.000000	10837.700000	1031.931706	20.759735
C:\cware\Projects\Whales\OpenTag\T1_speed_30July\M20.DSG	7-1-2013	13:57:34	108378.000000	10837.800000	1031.944407	20.758641
C:\cware\Projects\Whales\OpenTag\T1_speed_30July\M20.DSG	7-1-2013	13:57:34	108379.000000	10837.900000	1032.261437	20.760488
C:\cware\Projects\Whales\OpenTag\T1_speed_30July\M20.DSG	7-1-2013	13:57:34	108380.000000	10838.000000	1031.994941	20.754877
C:\cware\Projects\Whales\OpenTag\T1_speed_30July\M20.DSG	7-1-2013	13:57:34	108381.000000	10838.100000	1032.117510	20.894809
C:\cware\Projects\Whales\OpenTag\T1_speed_30July\M20.DSG	7-1-2013	13:57:34	108382.000000	10838.200000	1030.836887	20.999090
C:\cware\Projects\Whales\OpenTag\T1_speed_30July\M20.DSG	7-1-2013	13:57:34	108383.000000	10838.300000	1032.738147	20.901720
C:\cware\Projects\Whales\OpenTag\T1_speed_30July\M20.DSG	7-1-2013	13:57:34	108384.000000	10838.400000	1033.694328	20.924574
C:\cware\Projects\Whales\OpenTag\T1_speed_30July\M20.DSG	7-1-2013	13:57:34	108385.000000	10838.500000	1032.433067	20.843899
C:\cware\Projects\Whales\OpenTag\T1_speed_30July\M20.DSG	7-1-2013	13:57:34	108386.000000	10838.600000	1030.108865	20.790801
C:\cware\Projects\Whales\OpenTag\T1_speed_30July\M20.DSG	7-1-2013	13:57:34	108387.000000	10838.700000	1030.419061	20.836167
C:\cware\Projects\Whales\OpenTag\T1_speed_30July\M20.DSG	7-1-2013	13:57:34	108388.000000	10838.800000	1031.600612	20.846294
C:\cware\Projects\Whales\OpenTag\T1_speed_30July\M20.DSG	7-1-2013	13:57:34	108389.000000	10838.900000	1030.279348	20.848073
C:\cware\Projects\Whales\OpenTag\T1_speed_30July\M20.DSG	7-1-2013	13:57:34	108390.000000	10839.000000	1031.051278	20.844310
C:\cware\Projects\Whales\OpenTag\T1_speed_30July\M20.DSG	7-1-2013	13:57:34	108391.000000	10839.100000	1030.859452	20.835620
C:\cware\Projects\Whales\OpenTag\T1_speed_30July\M20.DSG	7-1-2013	13:57:34	108392.000000	10839.200000	1030.840027	20.824124
C:\cware\Projects\Whales\OpenTag\T1_speed_30July\M20.DSG	7-1-2013	13:57:34	108393.000000	10839.300000	1030.918679	20.812013
C:\cware\Projects\Whales\OpenTag\T1_speed_30July\M20.DSG	7-1-2013	13:57:34	108394.000000	10839.400000	1030.837799	20.857174
C:\cware\Projects\Whales\OpenTag\T1_speed_30July\M20.DSG	7-1-2013	13:57:34	108395.000000	10839.500000	1029.325444	20.987321
C:\cware\Projects\Whales\OpenTag\T1_speed_30July\M20.DSG	7-1-2013	13:57:34	108396.000000	10839.600000	1031.746071	20.933469
C:\cware\Projects\Whales\OpenTag\T1_speed_30July\M20.DSG	7-1-2013	13:57:34	108397.000000	10839.700000	1032.659102	20.943049
C:\cware\Projects\Whales\OpenTag\T1_speed_30July\M20.DSG	7-1-2013	13:57:34	108398.000000	10839.800000	1033.385923	20.959129
C:\cware\Projects\Whales\OpenTag\T1_speed_30July\M20.DSG	7-1-2013	13:57:34	108399.000000	10839.900000	1032.876628	20.864290
C:\cware\Projects\Whales\OpenTag\T1_speed_30July\M20.DSG	7-1-2013	13:57:34	108400.000000	10840.000000	1033.697963	20.887761
C:\cware\Projects\Whales\OpenTag\T1_speed_30July\M20.DSG	7-1-2013	13:57:34	108401.000000	10840.100000	1033.920403	20.939149
C:\cware\Projects\Whales\OpenTag\T1_speed_30July\M20.DSG	7-1-2013	13:57:34	108402.000000	10840.200000	1035.014797	20.782316
C:\cware\Projects\Whales\OpenTag\T1_speed_30July\M20.DSG	7-1-2013	13:57:34	108403.000000	10840.300000	1033.014729	20.940791
C:\cware\Projects\Whales\OpenTag\T1_speed_30July\M20.DSG	7-1-2013	13:57:34	108404.000000	10840.400000	1030.892372	20.816255
C:\cware\Projects\Whales\OpenTag\T1_speed_30July\M20.DSG	7-1-2013	13:57:34	108405.000000	10840.500000	1028.516563	20.797643
C:\cware\Projects\Whales\OpenTag\T1_speed_30July\M20.DSG	7-1-2013	13:57:34	108406.000000	10840.600000	1029.429319	20.779305
C:\cware\Projects\Whales\OpenTag\T1_speed_30July\M20.DSG	7-1-2013	13:57:34	108407.000000	10840.700000	1031.406138	20.787585
C:\cware\Projects\Whales\OpenTag\T1_speed_30July\M20.DSG	7-1-2013	13:57:34	108408.000000	10840.800000	1030.836736	20.775747
C:\cware\Projects\Whales\OpenTag\T1_speed_30July\M20.DSG	7-1-2013	13:57:34	108409.000000	10840.900000	1031.189438	20.807907
C:\cware\Projects\Whales\OpenTag\T1_speed_30July\M20.DSG	7-1-2013	13:57:34	108410.000000	10841.000000	1030.703192	20.885366
C:\cware\Projects\Whales\OpenTag\T1_speed_30July\M20.DSG	7-1-2013	13:57:34	108411.000000	10841.100000	1029.887057	20.989579
C:\cware\Projects\Whales\OpenTag\T1_speed_30July\M20.DSG	7-1-2013	13:57:34	108412.000000	10841.200000	1031.965034	20.936138
C:\cware\Projects\Whales\OpenTag\T1_speed_30July\M20.DSG	7-1-2013	13:57:34	108413.000000	10841.300000	1032.676444	20.846568
C:\cware\Projects\Whales\OpenTag\T1_speed_30July\M20.DSG	7-1-2013	13:57:34	108414.000000	10841.400000	1031.601060	20.957555
C:\cware\Projects\Whales\OpenTag\T1_speed_30July\M20.DSG	7-1-2013	13:57:34	108415.000000	10841.500000	1033.373811	20.958855
C:\cware\Projects\Whales\OpenTag\T1_speed_30July\M20.DSG	7-1-2013	13:57:34	108416.000000	10841.600000	1036.141826	21.006754
C:\cware\Projects\Whales\OpenTag\T1_speed_30July\M20.DSG	7-1-2013	13:57:34	108417.000000	10841.700000	1040.966883	20.933264
C:\cware\Projects\Whales\OpenTag\T1_speed_30July\M20.DSG	7-1-2013	13:57:34	108418.000000	10841.800000	1035.959801	20.945923
C:\cware\Projects\Whales\OpenTag\T1_speed_30July\M20.DSG	7-1-2013	13:57:34	108419.000000	10841.900000	1035.505414	20.950371
C:\cware\Projects\Whales\OpenTag\T1_speed_30July\M20.DSG	7-1-2013	13:57:34	108420.000000	10842.000000	1032.790341	20.922384
C:\cware\Projects\Whales\OpenTag\T1_speed_30July\M20.DSG	7-1-2013	13:57:34	108421.000000	10842.100000	1034.434173	20.995806
C:\cware\Projects\Whales\OpenTag\T1_speed_30July\M20.DSG	7-1-2013	13:57:34	108422.000000	10842.200000	1036.469031	20.812355
C:\cware\Projects\Whales\OpenTag\T1_speed_30July\M20.DSG	7-1-2013	13:57:34	108423.000000	10842.300000	1041.327904	20.888308
C:\cware\Projects\Whales\OpenTag\T1_speed_30July\M20.DSG	7-1-2013	13:57:34	108424.000000	10842.400000	1031.614887	20.757409
C:\cware\Projects\Whales\OpenTag\T1_speed_30July\M20.DSG	7-1-2013	13:57:34	108425.000000	10842.500000	1030.129808	20.715258
C:\cware\Projects\Whales\OpenTag\T1_speed_30July\M20.DSG	7-1-2013	13:57:34	108426.000000	10842.600000	1032.664700	20.789022
C:\cware\Projects\Whales\OpenTag\T1_speed_30July\M20.DSG	7-1-2013	13:57:34	108427.000000	10842.700000	1033.508445	20.816871
C:\cware\Projects\Whales\OpenTag\T1_speed_30July\M20.DSG	7-1-2013	13:57:34	108428.000000	10842.800000	1032.168510	20.833704
C:\cware\Projects\Whales\OpenTag\T1_speed_30July\M20.DSG	7-1-2013	13:57:34	108429.000000	10842.900000	1032.247900	20.819813
C:\cware\Projects\Whales\OpenTag\T1_speed_30July\M20.DSG	7-1-2013	13:57:34	108430.000000	10843.000000	1032.748009	20.822482
C:\cware\Projects\Whales\OpenTag\T1_speed_30July\M20.DSG	7-1-2013	13:57:34	108431.000000	10843.100000	1032.468738	20.846226
C:\cware\Projects\Whales\OpenTag\T1_speed_30July\M20.DSG	7-1-2013	13:57:34	108432.000000	10843.200000	1031.990112	20.850332
C:\cware\Projects\Whales\OpenTag\T1_speed_30July\M20.DSG	7-1-2013	13:57:34	108433.000000	10843.300000	1032.253857	20.834251
C:\cware\Projects\Whales\OpenTag\T1_speed_30July\M20.DSG	7-1-2013	13:57:34	108434.000000	10843.400000	1033.417370	20.829598
C:\cware\Projects\Whales\OpenTag\T1_speed_30July\M20.DSG	7-1-2013	13:57:34	108435.000000	10843.500000	1032.884569	20.817692
C:\cware\Projects\Whales\OpenTag\T1_speed_30July\M20.DSG	7-1-2013	13:57:34	108436.000000	10843.600000	1033.954527	20.803049
C:\cware\Projects\Whales\OpenTag\T1_speed_30July\M20.DSG	7-1-2013	13:57:34	108437.000000	10843.700000	1033.432875	20.822003
C:\cware\Projects\Whales\OpenTag\T1_speed_30July\M20.DSG	7-1-2013	13:57:34	108438.000000	10843.800000	1032.719626	20.944486
C:\cware\Projects\Whales\OpenTag\T1_speed_30July\M20.DSG	7-1-2013	13:57:34	108439.000000	10843.900000	1035.844533	20.929432
C:\cware\Projects\Whales\OpenTag\T1_speed_30July\M20.DSG	7-1-2013	13:57:34	108440.000000	10844.000000	1037.349090	20.870654
C:\cware\Projects\Whales\OpenTag\T1_speed_30July\M20.DSG	7-1-2013	13:57:34	108441.000000	10844.100000	1033.880216	20.975688
C:\cware\Projects\Whales\OpenTag\T1_speed_30July\M20.DSG	7-1-2013	13:57:34	108442.000000	10844.200000	1032.533923	21.006138
C:\cware\Projects\Whales\OpenTag\T1_speed_30July\M20.DSG	7-1-2013	13:57:34	108443.000000	10844.300000	1029.702050	20.965287
C:\cware\Projects\Whales\OpenTag\T1_speed_30July\M20.DSG	7-1-2013	13:57:34	108444.000000	10844.400000	1028.391234	20.970283
C:\cware\Projects\Whales\OpenTag\T1_speed_30July\M20.DSG	7-1-2013	13:57:34	108445.000000	10844.500000	1030.400608	20.906167
C:\cware\Projects\Whales\OpenTag\T1_speed_30July\M20.DSG	7-1-2013	13:57:34	108446.000000	10844.600000	1030.966609	20.926148
C:\cware\Projects\Whales\OpenTag\T1_speed_30July\M20.DSG	7-1-2013	13:57:34	108447.000000	10844.700000	1031.074248	20.931690
C:\cware\Projects\Whales\OpenTag\T1_speed_30July\M20.DSG	7-1-2013	13:57:34	108448.000000	10844.800000	1031.564483	20.929227
C:\cware\Projects\Whales\OpenTag\T1_speed_30July\M20.DSG	7-1-2013	13:57:34	108449.000000	10844.900000	1030.086670	20.924916
C:\cware\Projects\Whales\OpenTag\T1_speed_30July\M20.DSG	7-1-2013	13:57:34	108450.000000	10845.000000	1031.150520	20.925053
C:\cware\Projects\Whales\OpenTag\T1_speed_30July\M20.DSG	7-1-2013	13:57:34	108451.000000	10845.100000	1031.337424	20.889061
C:\cware\Projects\Whales\OpenTag\T1_speed_30July\M20.DSG	7-1-2013	13:57:34	108452.000000	10845.200000	1031.338270	20.859090
C:\cware\Projects\Whales\OpenTag\T1_speed_30July\M20.DSG	7-1-2013	13:57:34	108453.000000	10845.300000	1031.091786	20.863538
C:\cware\Projects\Whales\OpenTag\T1_speed_30July\M20.DSG	7-1-2013	13:57:34	108454.000000	10845.400000	1031.092179	20.890635
C:\cware\Projects\Whales\OpenTag\T1_speed_30July\M20.DSG	7-1-2013	13:57:34	108455.000000	10845.500000	1031.743581	20.911094
C:\cware\Projects\Whales\OpenTag\T1_speed_30July\M20.DSG	7-1-2013	13:57:34	108456.000000	10845.600000	1031.490302	20.903020
C:\cware\Projects\Whales\OpenTag\T1_speed_30July\M20.DSG	7-1-2013	13:57:34	108457.000000	10845.700000	1030.753853	20.909315
C:\cware\Projects\Whales\OpenTag\T1_speed_30July\M20.DSG	7-1-2013	13:57:34	108458.000000	10845.800000	1030.692124	20.938601
C:\cware\Projects\Whales\OpenTag\T1_speed_30July\M20.DSG	7-1-2013	13:57:34	108459.000000	10845.900000	1029.560651	20.953108
C:\cware\Projects\Whales\OpenTag\T1_speed_30July\M20.DSG	7-1-2013	13:57:34	108460.000000	10846.000000	1029.573458	20.979589
C:\cware\Projects\Whales\OpenTag\T1_speed_30July\M20.DSG	7-1-2013	13:57:34	108461.000000	10846.100000	1031.760217	20.985268
C:\cware\Projects\Whales\OpenTag\T1_speed_30July\M20.DSG	7-1-2013	13:57:34	108462.000000	10846.200000	1031.900618	21.028034
C:\cware\Projects\Whales\OpenTag\T1_speed_30July\M20.DSG	7-1-2013	13:57:34	108463.000000	10846.300000	1032.049230	20.995669
C:\cware\Projects\Whales\OpenTag\T1_speed_30July\M20.DSG	7-1-2013	13:57:34	108464.000000	10846.400000	1032.849474	21.011817
C:\cware\Projects\Whales\OpenTag\T1_speed_30July\M20.DSG	7-1-2013	13:57:34	108465.000000	10846.500000	1030.879532	20.985473
C:\cware\Projects\Whales\OpenTag\T1_speed_30July\M20.DSG	7-1-2013	13:57:34	108466.000000	10846.600000	1031.789224	21.031045
C:\cware\Projects\Whales\OpenTag\T1_speed_30July\M20.DSG	7-1-2013	13:57:34	108467.000000	10846.700000	1033.327256	20.981710
C:\cware\Projects\Whales\OpenTag\T1_speed_30July\M20.DSG	7-1-2013	13:57:34	108468.000000	10846.800000	1034.347480	21.026803
C:\cware\Projects\Whales\OpenTag\T1_speed_30July\M20.DSG	7-1-2013	13:57:34	108469.000000	10846.900000	1035.502801	21.013802
C:\cware\Projects\Whales\OpenTag\T1_speed_30July\M20.DSG	7-1-2013	13:57:34	108470.000000	10847.000000	1035.399195	21.027282
C:\cware\Projects\Whales\OpenTag\T1_speed_30July\M20.DSG	7-1-2013	13:57:34	108471.000000	10847.100000	1036.196958	21.020918
C:\cware\Projects\Whales\OpenTag\T1_speed_30July\M20.DSG	7-1-2013	13:57:34	108472.000000	10847.200000	1033.977130	21.006275
C:\cware\Projects\Whales\OpenTag\T1_speed_30July\M20.DSG	7-1-2013	13:57:34	108473.000000	10847.300000	1030.545917	20.965287
C:\cware\Projects\Whales\OpenTag\T1_speed_30July\M20.DSG	7-1-2013	13:57:34	108474.000000	10847.400000	1031.351243	20.857379
C:\cware\Projects\Whales\OpenTag\T1_speed_30July\M20.DSG	7-1-2013	13:57:34	108475.000000	10847.500000	1031.901632	20.885092
C:\cware\Projects\Whales\OpenTag\T1_speed_30July\M20.DSG	7-1-2013	13:57:34	108476.000000	10847.600000	1031.481146	20.895972
C:\cware\Projects\Whales\OpenTag\T1_speed_30July\M20.DSG	7-1-2013	13:57:34	108477.000000	10847.700000	1032.092706	20.923753
C:\cware\Projects\Whales\OpenTag\T1_speed_30July\M20.DSG	7-1-2013	13:57:34	108478.000000	10847.800000	1030.894457	20.951329
C:\cware\Projects\Whales\OpenTag\T1_speed_30July\M20.DSG	7-1-2013	13:57:34	108479.000000	10847.900000	1030.899153	20.940586
C:\cware\Projects\Whales\OpenTag\T1_speed_30July\M20.DSG	7-1-2013	13:57:34	108480.000000	10848.000000	1030.525560	20.927995
C:\cware\Projects\Whales\OpenTag\T1_speed_30July\M20.DSG	7-1-2013	13:57:34	108481.000000	10848.100000	1031.045452	20.913626
C:\cware\Projects\Whales\OpenTag\T1_speed_30July\M20.DSG	7-1-2013	13:57:34	108482.000000	10848.200000	1030.781902	20.901104
C:\cware\Projects\Whales\OpenTag\T1_speed_30July\M20.DSG	7-1-2013	13:57:34	108483.000000	10848.300000	1030.793920	20.901583
C:\cware\Projects\Whales\OpenTag\T1_speed_30July\M20.DSG	7-1-2013	13:57:34	108484.000000	10848.400000	1030.573753	20.901720
C:\cware\Projects\Whales\OpenTag\T1_speed_30July\M20.DSG	7-1-2013	13:57:34	108485.000000	10848.500000	1030.395158	20.890703
C:\cware\Projects\Whales\OpenTag\T1_speed_30July\M20.DSG	7-1-2013	13:57:34	108486.000000	10848.600000	1030.936357	20.883450
C:\cware\Projects\Whales\OpenTag\T1_speed_30July\M20.DSG	7-1-2013	13:57:34	108487.000000	10848.700000	1030.950917	20.878113
C:\cware\Projects\Whales\OpenTag\T1_speed_30July\M20.DSG	7-1-2013	13:57:34	108488.000000	10848.800000	1031.506436	20.866001
C:\cware\Projects\Whales\OpenTag\T1_speed_30July\M20.DSG	7-1-2013	13:57:34	108489.000000	10848.900000	1032.188784	20.871475
C:\cware\Projects\Whales\OpenTag\T1_speed_30July\M20.DSG	7-1-2013	13:57:34	108490.000000	10849.000000	1030.977286	20.873733
C:\cware\Projects\Whales\OpenTag\T1_speed_30July\M20.DSG	7-1-2013	13:57:34	108491.000000	10849.100000	1030.681452	20.935043
C:\cware\Projects\Whales\OpenTag\T1_speed_30July\M20.DSG	7-1-2013	13:57:34	108492.000000	10849.200000	1030.374697	20.965287
C:\cware\Projects\Whales\OpenTag\T1_speed_30July\M20.DSG	7-1-2013	13:57:34	108493.000000	10849.300000	1031.270184	21.015170
C:\cware\Projects\Whales\OpenTag\T1_speed_30July\M20.DSG	7-1-2013	13:57:34	108494.000000	10849.400000	1032.321543	20.988210
C:\cware\Projects\Whales\OpenTag\T1_speed_30July\M20.DSG	7-1-2013	13:57:34	108495.000000	10849.500000	1032.812869	20.983352
C:\cware\Projects\Whales\OpenTag\T1_speed_30July\M20.DSG	7-1-2013	13:57:34	108496.000000	10849.600000	1032.291648	21.000732
C:\cware\Projects\Whales\OpenTag\T1_speed_30July\M20.DSG	7-1-2013	13:57:34	108497.000000	10849.700000	1032.601038	20.992384
C:\cware\Projects\Whales\OpenTag\T1_speed_30July\M20.DSG	7-1-2013	13:57:34	108498.000000	10849.800000	1033.262263	20.990605
C:\cware\Projects\Whales\OpenTag\T1_speed_30July\M20.DSG	7-1-2013	13:57:34	108499.000000	10849.900000	1033.772799	21.026324
C:\cware\Projects\Whales\OpenTag\T1_speed_30July\M20.DSG	7-1-2013	13:57:34	108500.000000	10850.000000	1033.671236	21.006548
C:\cware\Projects\Whales\OpenTag\T1_speed_30July\M20.DSG	7-1-2013	13:57:34	108501.000000	10850.100000	1032.998586	20.921563
C:\cware\Projects\Whales\OpenTag\T1_speed_30July\M20.DSG	7-1-2013	13:57:34	108502.000000	10850.200000	1033.365572	20.977946
C:\cware\Projects\Whales\OpenTag\T1_speed_30July\M20.DSG	7-1-2013	13:57:34	108503.000000	10850.300000	1032.606687	21.007575
C:\cware\Projects\Whales\OpenTag\T1_speed_30July\M20.DSG	7-1-2013	13:57:34	108504.000000	10850.400000	1032.848632	20.815982
C:\cware\Projects\Whales\OpenTag\T1_speed_30July\M20.DSG	7-1-2013	13:57:34	108505.000000	10850.500000	1033.568042	20.962208
C:\cware\Projects\Whales\OpenTag\T1_speed_30July\M20.DSG	7-1-2013	13:57:34	108506.000000	10850.600000	1033.228591	20.955297
C:\cware\Projects\Whales\OpenTag\T1_speed_30July\M20.DSG	7-1-2013	13:57:34	108507.000000	10850.700000	1032.094869	21.031387
C:\cware\Projects\Whales\OpenTag\T1_speed_30July\M20.DSG	7-1-2013	13:57:34	108508.000000	10850.800000	1034.035544	20.898914
C:\cware\Projects\Whales\OpenTag\T1_speed_30July\M20.DSG	7-1-2013	13:57:34	108509.000000	10850.900000	1033.348528	20.989100
C:\cware\Projects\Whales\OpenTag\T1_speed_30July\M20.DSG	7-1-2013	13:57:34	108510.000000	10851.000000	1034.385534	20.966656
C:\cware\Projects\Whales\OpenTag\T1_speed_30July\M20.DSG	7-1-2013	13:57:34	108511.000000	10851.100000	1034.640012	21.029197
C:\cware\Projects\Whales\OpenTag\T1_speed_30July\M20.DSG	7-1-2013	13:57:34	108512.000000	10851.200000	1033.767050	20.982873
C:\cware\Projects\Whales\OpenTag\T1_speed_30July\M20.DSG	7-1-2013	13:57:34	108513.000000	10851.300000	1032.127148	21.013391
C:\cware\Projects\Whales\OpenTag\T1_speed_30July\M20.DSG	7-1-2013	13:57:34	108514.000000	10851.400000	1031.323172	20.977809
C:\cware\Projects\Whales\OpenTag\T1_speed_30July\M20.DSG	7-1-2013	13:57:34	108515.000000	10851.500000	1031.590264	20.841984
C:\cware\Projects\Whales\OpenTag\T1_speed_30July\M20.DSG	7-1-2013	13:57:34	108516.000000	10851.600000	1031.660295	20.877702
C:\cware\Projects\Whales\OpenTag\T1_speed_30July\M20.DSG	7-1-2013	13:57:34	108517.000000	10851.700000	1031.109995	20.877839
C:\cware\Projects\Whales\OpenTag\T1_speed_30July\M20.DSG	7-1-2013	13:57:34	108518.000000	10851.800000	1032.594186	20.867096
C:\cware\Projects\Whales\OpenTag\T1_speed_30July\M20.DSG	7-1-2013	13:57:34	108519.000000	10851.900000	1032.192321	20.863333
C:\cware\Projects\Whales\OpenTag\T1_speed_30July\M20.DSG	7-1-2013	13:57:34	108520.000000	10852.000000	1032.046785	20.860595
C:\cware\Projects\Whales\OpenTag\T1_speed_30July\M20.DSG	7-1-2013	13:57:34	108521.000000	10852.100000	1032.045773	20.862922
C:\cware\Projects\Whales\OpenTag\T1_speed_30July\M20.DSG	7-1-2013	13:57:34	108522.000000	10852.200000	1032.291891	20.859295
C:\cware\Projects\Whales\OpenTag\T1_speed_30July\M20.DSG	7-1-2013	13:57:34	108523.000000	10852.300000	1030.478415	20.896040
C:\cware\Projects\Whales\OpenTag\T1_speed_30July\M20.DSG	7-1-2013	13:57:34	108524.000000	10852.400000	1030.597585	20.931074
C:\cware\Projects\Whales\OpenTag\T1_speed_30July\M20.DSG	7-1-2013	13:57:34	108525.000000	10852.500000	1030.816997	21.016607
C:\cware\Projects\Whales\OpenTag\T1_speed_30July\M20.DSG	7-1-2013	13:57:34	108526.000000	10852.600000	1033.642976	20.901856
C:\cware\Projects\Whales\OpenTag\T1_speed_30July\M20.DSG	7-1-2013	13:57:34	108527.000000	10852.700000	1033.440067	20.947018
C:\cware\Projects\Whales\OpenTag\T1_speed_30July\M20.DSG	7-1-2013	13:57:34	108528.000000	10852.800000	1033.445900	20.990195
C:\cware\Projects\Whales\OpenTag\T1_speed_30July\M20.DSG	7-1-2013	13:57:34	108529.000000	10852.900000	1033.647459	20.664623
C:\cware\Projects\Whales\OpenTag\T1_speed_30July\M20.DSG	7-1-2013	13:57:34	108530.000000	10853.000000	1035.250055	20.946949
C:\cware\Projects\Whales\OpenTag\T1_speed_30July\M20.DSG	7-1-2013	13:57:34	108531.000000	10853.100000	1035.229554	20.994916
C:\cware\Projects\Whales\OpenTag\T1_speed_30July\M20.DSG	7-1-2013	13:57:34	108532.000000	10853.200000	1034.372167	20.997790
C:\cware\Projects\Whales\OpenTag\T1_speed_30July\M20.DSG	7-1-2013	13:57:34	108533.000000	10853.300000	1036.341938	20.881260
C:\cware\Projects\Whales\OpenTag\T1_speed_30July\M20.DSG	7-1-2013	13:57:34	108534.000000	10853.400000	1038.400089	21.017428
C:\cware\Projects\Whales\OpenTag\T1_speed_30July\M20.DSG	7-1-2013	13:57:34	108535.000000	10853.500000	1035.633931	20.878455
C:\cware\Projects\Whales\OpenTag\T1_speed_30July\M20.DSG	7-1-2013	13:57:34	108536.000000	10853.600000	1036.204378	21.003469
C:\cware\Projects\Whales\OpenTag\T1_speed_30July\M20.DSG	7-1-2013	13:57:34	108537.000000	10853.700000	1036.282938	20.818719
C:\cware\Projects\Whales\OpenTag\T1_speed_30July\M20.DSG	7-1-2013	13:57:34	108538.000000	10853.800000	1038.562858	20.892003
C:\cware\Projects\Whales\OpenTag\T1_speed_30July\M20.DSG	7-1-2013	13:57:34	108539.000000	10853.900000	1035.335019	20.948455
C:\cware\Projects\Whales\OpenTag\T1_speed_30July\M20.DSG	7-1-2013	13:57:34	108540.000000	10854.000000	1039.613940	20.951807
C:\cware\Projects\Whales\OpenTag\T1_speed_30July\M20.DSG	7-1-2013	13:57:34	108541.000000	10854.100000	1036.243223	20.998406
C:\cware\Projects\Whales\OpenTag\T1_speed_30July\M20.DSG	7-1-2013	13:57:34	108542.000000	10854.200000	1035.543966	20.860048
C:\cware\Projects\Whales\OpenTag\T1_speed_30July\M20.DSG	7-1-2013	13:57:34	108543.000000	10854.300000	1035.377604	20.820156
C:\cware\Projects\Whales\OpenTag\T1_speed_30July\M20.DSG	7-1-2013	13:57:34	108544.000000	10854.400000	1032.740736	20.867507
C:\cware\Projects\Whales\OpenTag\T1_speed_30July\M20.DSG	7-1-2013	13:57:34	108545.000000	10854.500000	1066.642337	20.572795
C:\cware\Projects\Whales\OpenTag\T1_speed_30July\M20.DSG	7-1-2013	13:57:34	108546.000000	10854.600000	1016.365169	20.588191
C:\cware\Projects\Whales\OpenTag\T1_speed_30July\M20.DSG	7-1-2013	13:57:34	108547.000000	10854.700000	1069.063703	20.497869
C:\cware\Projects\Whales\OpenTag\T1_speed_30July\M20.DSG	7-1-2013	13:57:34	108548.000000	10854.800000	1056.818202	20.572453
C:\cware\Projects\Whales\OpenTag\T1_speed_30July\M20.DSG	7-1-2013	13:57:34	108549.000000	10854.900000	1030.559686	20.571084
C:\cware\Projects\Whales\OpenTag\T1_speed_30July\M20.DSG	7-1-2013	13:57:34	108550.000000	10855.000000	1039.543897	20.885297
C:\cware\Projects\Whales\OpenTag\T1_speed_30July\M20.DSG	7-1-2013	13:57:34	108551.000000	10855.100000	1031.554991	20.894877
C:\cware\Projects\Whales\OpenTag\T1_speed_30July\M20.DSG	7-1-2013	13:57:34	108552.000000	10855.200000	1034.181829	20.843078
C:\cware\Projects\Whales\OpenTag\T1_speed_30July\M20.DSG	7-1-2013	13:57:34	108553.000000	10855.300000	1037.925795	20.865864
C:\cware\Projects\Whales\OpenTag\T1_speed_30July\M20.DSG	7-1-2013	13:57:34	108554.000000	10855.400000	1035.045961	20.938054
C:\cware\Projects\Whales\OpenTag\T1_speed_30July\M20.DSG	7-1-2013	13:57:34	108555.000000	10855.500000	1036.576215	20.991905
C:\cware\Projects\Whales\OpenTag\T1_speed_30July\M20.DSG	7-1-2013	13:57:34	108556.000000	10855.600000	1033.229100	20.925806
C:\cware\Projects\Whales\OpenTag\T1_speed_30July\M20.DSG	7-1-2013	13:57:34	108557.000000	10855.700000	1031.154894	20.859022
C:\cware\Projects\Whales\OpenTag\T1_speed_30July\M20.DSG	7-1-2013	13:57:34	108558.000000	10855.800000	1031.160976	20.901104
C:\cware\Projects\Whales\OpenTag\T1_speed_30July\M20.DSG	7-1-2013	13:57:34	108559.000000	10855.900000	1030.557467	20.576148
C:\cware\Projects\Whales\OpenTag\T1_speed_30July\M20.DSG	7-1-2013	13:57:34	108560.000000	10856.000000	1050.434450	20.461876
C:\cware\Projects\Whales\OpenTag\T1_speed_30July\M20.DSG	7-1-2013	13:57:34	108561.000000	10856.100000	1067.101363	20.519149
C:\cware\Projects\Whales\OpenTag\T1_speed_30July\M20.DSG	7-1-2013	13:57:34	108562.000000	10856.200000	1061.028542	20.586754
C:\cware\Projects\Whales\OpenTag\T1_speed_30July\M20.DSG	7-1-2013	13:57:34	108563.000000	10856.300000	1037.475310	20.687751
C:\cware\Projects\Whales\OpenTag\T1_speed_30July\M20.DSG	7-1-2013	13:57:34	108564.000000	10856.400000	1030.760914	20.697604
C:\cware\Projects\Whales\OpenTag\T1_speed_30July\M20.DSG	7-1-2013	13:57:34	108565.000000	10856.500000	1031.764363	20.694867
C:\cware\Projects\Whales\OpenTag\T1_speed_30July\M20.DSG	7-1-2013	13:57:34	108566.000000	10856.600000	1032.619939	20.920537
C:\cware\Projects\Whales\OpenTag\T1_speed_30July\M20.DSG	7-1-2013	13:57:34	108567.000000	10856.700000	1033.264041	20.760009
C:\cware\Projects\Whales\OpenTag\T1_speed_30July\M20.DSG	7-1-2013	13:57:34	108568.000000	10856.800000	1029.983006	20.799012
C:\cware\Projects\Whales\OpenTag\T1_speed_30July\M20.DSG	7-1-2013	13:57:34	108569.000000	10856.900000	1030.911401	20.772736
C:\cware\Projects\Whales\OpenTag\T1_speed_30July\M20.DSG	7-1-2013	13:57:34	108570.000000	10857.000000	1031.653864	20.808249
C:\cware\Projects\Whales\OpenTag\T1_speed_30July\M20.DSG	7-1-2013	13:57:34	108571.000000	10857.100000	1031.497492	20.830420
C:\cware\Projects\Whales\OpenTag\T1_speed_30July\M20.DSG	7-1-2013	13:57:34	108572.000000	10857.200000	1030.583339	20.851905
C:\cware\Projects\Whales\OpenTag\T1_speed_30July\M20.DSG	7-1-2013	13:57:34	108573.000000	10857.300000	1030.870620	20.866001
C:\cware\Projects\Whales\OpenTag\T1_speed_30July\M20.DSG	7-1-2013	13:57:34	108574.000000	10857.400000	1030.706216	20.878455
C:\cware\Projects\Whales\OpenTag\T1_speed_30July\M20.DSG	7-1-2013	13:57:34	108575.000000	10857.500000	1030.770422	20.899393
C:\cware\Projects\Whales\OpenTag\T1_speed_30July\M20.DSG	7-1-2013	13:57:34	108576.000000	10857.600000	1029.884252	20.912462
C:\cware\Projects\Whales\OpenTag\T1_speed_30July\M20.DSG	7-1-2013	13:57:34	108577.000000	10857.700000	1030.011554	20.928885
C:\cware\Projects\Whales\OpenTag\T1_speed_30July\M20.DSG	7-1-2013	13:57:34	108578.000000	10857.800000	1030.165187	20.941065
C:\cware\Projects\Whales\OpenTag\T1_speed_30July\M20.DSG	7-1-2013	13:57:34	108579.000000	10857.900000	1030.236882	20.944896
C:\cware\Projects\Whales\OpenTag\T1_speed_30July\M20.DSG	7-1-2013	13:57:34	108580.000000	10858.000000	1030.516779	20.948044
C:\cware\Projects\Whales\OpenTag\T1_speed_30July\M20.DSG	7-1-2013	13:57:34	108581.000000	10858.100000	1030.474186	20.961524
C:\cware\Projects\Whales\OpenTag\T1_speed_30July\M20.DSG	7-1-2013	13:57:34	108582.000000	10858.200000	1030.526431	20.953929
C:\cware\Projects\Whales\OpenTag\T1_speed_30July\M20.DSG	7-1-2013	13:57:34	108583.000000	10858.300000	1030.008820	20.935112
C:\cware\Projects\Whales\OpenTag\T1_speed_30July\M20.DSG	7-1-2013	13:57:34	108584.000000	10858.400000	1030.079371	20.941544
C:\cware\Projects\Whales\OpenTag\T1_speed_30July\M20.DSG	7-1-2013	13:57:34	108585.000000	10858.500000	1029.820481	20.946265
C:\cware\Projects\Whales\OpenTag\T1_speed_30July\M20.DSG	7-1-2013	13:57:34	108586.000000	10858.600000	1029.706113	20.956050
C:\cware\Projects\Whales\OpenTag\T1_speed_30July\M20.DSG	7-1-2013	13:57:34	108587.000000	10858.700000	1029.882289	20.944760
C:\cware\Projects\Whales\OpenTag\T1_speed_30July\M20.DSG	7-1-2013	13:57:34	108588.000000	10858.800000	1029.444683	20.938738
C:\cware\Projects\Whales\OpenTag\T1_speed_30July\M20.DSG	7-1-2013	13:57:34	108589.000000	10858.900000	1030.058337	20.933743
C:\cware\Projects\Whales\OpenTag\T1_speed_30July\M20.DSG	7-1-2013	13:57:34	108590.000000	10859.000000	1030.001827	21.034603
C:\cware\Projects\Whales\OpenTag\T1_speed_30July\M20.DSG	7-1-2013	13:57:34	108591.000000	10859.100000	1030.203418	21.021192
C:\cware\Projects\Whales\OpenTag\T1_speed_30July\M20.DSG	7-1-2013	13:57:34	108592.000000	10859.200000	1031.563777	21.043156
C:\cware\Projects\Whales\OpenTag\T1_speed_30July\M20.DSG	7-1-2013	13:57:34	108593.000000	10859.300000	1032.319940	20.991905
C:\cware\Projects\Whales\OpenTag\T1_speed_30July\M20.DSG	7-1-2013	13:57:34	108594.000000	10859.400000	1033.538540	21.030634
C:\cware\Projects\Whales\OpenTag\T1_speed_30July\M20.DSG	7-1-2013	13:57:34	108595.000000	10859.500000	1035.169607	21.049315
C:\cware\Projects\Whales\OpenTag\T1_speed_30July\M20.DSG	7-1-2013	13:57:34	108596.000000	10859.600000	1036.932615	21.045620
C:\cware\Projects\Whales\OpenTag\T1_speed_30July\M20.DSG	7-1-2013	13:57:34	108597.000000	10859.700000	1038.707625	21.042404
C:\cware\Projects\Whales\OpenTag\T1_speed_30July\M20.DSG	7-1-2013	13:57:34	108598.000000	10859.800000	1039.899669	21.029129
C:\cware\Projects\Whales\OpenTag\T1_speed_30July\M20.DSG	7-1-2013	13:57:34	108599.000000	10859.900000	1039.899650	20.999843
C:\cware\Projects\Whales\OpenTag\T1_speed_30July\M20.DSG	7-1-2013	13:57:34	108600.000000	10860.000000	1039.466773	20.982052
C:\cware\Projects\Whales\OpenTag\T1_speed_30July\M20.DSG	7-1-2013	13:57:34	108601.000000	10860.100000	1040.194436	20.967477
C:\cware\Projects\Whales\OpenTag\T1_speed_30July\M20.DSG	7-1-2013	13:57:34	108602.000000	10860.200000	1040.764238	21.009012
C:\cware\Projects\Whales\OpenTag\T1_speed_30July\M20.DSG	7-1-2013	13:57:34	108603.000000	10860.300000	1038.367155	20.950302
C:\cware\Projects\Whales\OpenTag\T1_speed_30July\M20.DSG	7-1-2013	13:57:34	108604.000000	10860.400000	1039.884476	20.889608
C:\cware\Projects\Whales\OpenTag\T1_speed_30July\M20.DSG	7-1-2013	13:57:34	108605.000000	10860.500000	1038.187476	20.970419
C:\cware\Projects\Whales\OpenTag\T1_speed_30July\M20.DSG	7-1-2013	13:57:34	108606.000000	10860.600000	1038.867275	20.953381
C:\cware\Projects\Whales\OpenTag\T1_speed_30July\M20.DSG	7-1-2013	13:57:34	108607.000000	10860.700000	1039.373537	20.971035
C:\cware\Projects\Whales\OpenTag\T1_speed_30July\M20.DSG	7-1-2013	13:57:34	108608.000000	10860.800000	1036.437900	21.000801
C:\cware\Projects\Whales\OpenTag\T1_speed_30July\M20.DSG	7-1-2013	13:57:34	108609.000000	10860.900000	1037.724244	20.937849
C:\cware\Projects\Whales\OpenTag\T1_speed_30July\M20.DSG	7-1-2013	13:57:34	108610.000000	10861.000000	1036.582308	20.891114
C:\cware\Projects\Whales\OpenTag\T1_speed_30July\M20.DSG	7-1-2013	13:57:34	108611.000000	10861.100000	1033.871410	20.996148
C:\cware\Projects\Whales\OpenTag\T1_speed_30July\M20.DSG	7-1-2013	13:57:34	108612.000000	10861.200000	1035.193213	20.994095
C:\cware\Projects\Whales\OpenTag\T1_speed_30July\M20.DSG	7-1-2013	13:57:34	108613.000000	10861.300000	1033.885154	20.907399
C:\cware\Projects\Whales\OpenTag\T1_speed_30July\M20.DSG	7-1-2013	13:57:34	108614.000000	10861.400000	1034.718265	20.932238
C:\cware\Projects\Whales\OpenTag\T1_speed_30July\M20.DSG	7-1-2013	13:57:34	108615.000000	10861.500000	1032.703344	20.812697
C:\cware\Projects\Whales\OpenTag\T1_speed_30July\M20.DSG	7-1-2013	13:57:34	108616.000000	10861.600000	1073.754149	20.643685
C:\cware\Projects\Whales\OpenTag\T1_speed_30July\M20.DSG	7-1-2013	13:57:34	108617.000000	10861.700000	1058.227854	20.658054
C:\cware\Projects\Whales\OpenTag\T1_speed_30July\M20.DSG	7-1-2013	13:57:34	108618.000000	10861.800000	1049.233494	20.717927
C:\cware\Projects\Whales\OpenTag\T1_speed_30July\M20.DSG	7-1-2013	13:57:34	108619.000000	10861.900000	1027.716029	20.893440
C:\cware\Projects\Whales\OpenTag\T1_speed_30July\M20.DSG	7-1-2013	13:57:34	108620.000000	10862.000000	1034.808026	20.808386
C:\cware\Projects\Whales\OpenTag\T1_speed_30July\M20.DSG	7-1-2013	13:57:34	108621.000000	10862.100000	1032.670751	20.916157
C:\cware\Projects\Whales\OpenTag\T1_speed_30July\M20.DSG	7-1-2013	13:57:34	108622.000000	10862.200000	1037.250295	20.641837
C:\cware\Projects\Whales\OpenTag\T1_speed_30July\M20.DSG	7-1-2013	13:57:34	108623.000000	10862.300000	1036.490659	20.703900
C:\cware\Projects\Whales\OpenTag\T1_speed_30July\M20.DSG	7-1-2013	13:57:34	108624.000000	10862.400000	1034.591190	20.715395
C:\cware\Projects\Whales\OpenTag\T1_speed_30July\M20.DSG	7-1-2013	13:57:34	108625.000000	10862.500000	1036.960911	20.719090
C:\cware\Projects\Whales\OpenTag\T1_speed_30July\M20.DSG	7-1-2013	13:57:34	108626.000000	10862.600000	1035.862835	20.743039
C:\cware\Projects\Whales\OpenTag\T1_speed_30July\M20.DSG	7-1-2013	13:57:34	108627.000000	10862.700000	1036.246840	20.759872
C:\cware\Projects\Whales\OpenTag\T1_speed_30July\M20.DSG	7-1-2013	13:57:34	108628.000000	10862.800000	1035.004623	20.777526
C:\cware\Projects\Whales\OpenTag\T1_speed_30July\M20.DSG	7-1-2013	13:57:34	108629.000000	10862.900000	1034.755316	20.788748
C:\cware\Projects\Whales\OpenTag\T1_speed_30July\M20.DSG	7-1-2013	13:57:34	108630.000000	10863.000000	1033.147110	20.804281
C:\cware\Projects\Whales\OpenTag\T1_speed_30July\M20.DSG	7-1-2013	13:57:34	108631.000000	10863.100000	1032.667171	20.811534
C:\cware\Projects\Whales\OpenTag\T1_speed_30July\M20.DSG	7-1-2013	13:57:34	108632.000000	10863.200000	1032.267806	20.830283
C:\cware\Projects\Whales\OpenTag\T1_speed_30July\M20.DSG	7-1-2013	13:57:34	108633.000000	10863.300000	1033.024414	20.833567
C:\cware\Projects\Whales\OpenTag\T1_speed_30July\M20.DSG	7-1-2013	13:57:34	108634.000000	10863.400000	1033.171781	20.832062
C:\cware\Projects\Whales\OpenTag\T1_speed_30July\M20.DSG	7-1-2013	13:57:34	108635.000000	10863.500000	1032.842500	20.830146
C:\cware\Projects\Whales\OpenTag\T1_speed_30July\M20.DSG	7-1-2013	13:57:34	108636.000000	10863.600000	1032.426807	20.830146
C:\cware\Projects\Whales\OpenTag\T1_speed_30July\M20.DSG	7-1-2013	13:57:34	108637.000000	10863.700000	1032.671747	20.829188
C:\cware\Projects\Whales\OpenTag\T1_speed_30July\M20.DSG	7-1-2013	13:57:34	108638.000000	10863.800000	1032.535716	20.832746
C:\cware\Projects\Whales\OpenTag\T1_speed_30July\M20.DSG	7-1-2013	13:57:34	108639.000000	10863.900000	1033.128821	20.818308
C:\cware\Projects\Whales\OpenTag\T1_speed_30July\M20.DSG	7-1-2013	13:57:34	108640.000000	10864.000000	1030.561947	20.928679
C:\cware\Projects\Whales\OpenTag\T1_speed_30July\M20.DSG	7-1-2013	13:57:34	108641.000000	10864.100000	1031.397749	20.947018
C:\cware\Projects\Whales\OpenTag\T1_speed_30July\M20.DSG	7-1-2013	13:57:34	108642.000000	10864.200000	1031.202618	21.001827
C:\cware\Projects\Whales\OpenTag\T1_speed_30July\M20.DSG	7-1-2013	13:57:34	108643.000000	10864.300000	1032.744192	20.887761
C:\cware\Projects\Whales\OpenTag\T1_speed_30July\M20.DSG	7-1-2013	13:57:34	108644.000000	10864.400000	1035.764529	21.002374
C:\cware\Projects\Whales\OpenTag\T1_speed_30July\M20.DSG	7-1-2013	13:57:34	108645.000000	10864.500000	1030.799714	20.804486
C:\cware\Projects\Whales\OpenTag\T1_speed_30July\M20.DSG	7-1-2013	13:57:34	108646.000000	10864.600000	1029.267083	20.897751
C:\cware\Projects\Whales\OpenTag\T1_speed_30July\M20.DSG	7-1-2013	13:57:34	108647.000000	10864.700000	1029.933394	21.023313
C:\cware\Projects\Whales\OpenTag\T1_speed_30July\M20.DSG	7-1-2013	13:57:34	108648.000000	10864.800000	1031.628041	20.811397
C:\cware\Projects\Whales\OpenTag\T1_speed_30July\M20.DSG	7-1-2013	13:57:34	108649.000000	10864.900000	1031.963961	20.882355
C:\cware\Projects\Whales\OpenTag\T1_speed_30July\M20.DSG	7-1-2013	13:57:34	108650.000000	10865.000000	1031.235823	20.925737
C:\cware\Projects\Whales\OpenTag\T1_speed_30July\M20.DSG	7-1-2013	13:57:34	108651.000000	10865.100000	1029.867293	20.811944
C:\cware\Projects\Whales\OpenTag\T1_speed_30July\M20.DSG	7-1-2013	13:57:34	108652.000000	10865.200000	1029.366248	20.811466
C:\cware\Projects\Whales\OpenTag\T1_speed_30July\M20.DSG	7-1-2013	13:57:34	108653.000000	10865.300000	1030.729355	20.797643
C:\cware\Projects\Whales\OpenTag\T1_speed_30July\M20.DSG	7-1-2013	13:57:34	108654.000000	10865.400000	1030.193931	20.791964
C:\cware\Projects\Whales\OpenTag\T1_speed_30July\M20.DSG	7-1-2013	13:57:34	108655.000000	10865.500000	1030.662893	20.781905
C:\cware\Projects\Whales\OpenTag\T1_speed_30July\M20.DSG	7-1-2013	13:57:34	108656.000000	10865.600000	1031.808460	20.958719
C:\cware\Projects\Whales\OpenTag\T1_speed_30July\M20.DSG	7-1-2013	13:57:34	108657.000000	10865.700000	1029.445339	20.992795
C:\cware\Projects\Whales\OpenTag\T1_speed_30July\M20.DSG	7-1-2013	13:57:34	108658.000000	10865.800000	1031.593502	21.002990
C:\cware\Projects\Whales\OpenTag\T1_speed_30July\M20.DSG	7-1-2013	13:57:34	108659.000000	10865.900000	1035.188654	21.033371
C:\cware\Projects\Whales\OpenTag\T1_speed_30July\M20.DSG	7-1-2013	13:57:34	108660.000000	10866.000000	1034.052164	21.002443
C:\cware\Projects\Whales\OpenTag\T1_speed_30July\M20.DSG	7-1-2013	13:57:34	108661.000000	10866.100000	1032.467509	20.990058
C:\cware\Projects\Whales\OpenTag\T1_speed_30July\M20.DSG	7-1-2013	13:57:34	108662.000000	10866.200000	1032.164475	20.927448
C:\cware\Projects\Whales\OpenTag\T1_speed_30July\M20.DSG	7-1-2013	13:57:34	108663.000000	10866.300000	1029.899022	20.795385
C:\cware\Projects\Whales\OpenTag\T1_speed_30July\M20.DSG	7-1-2013	13:57:34	108664.000000	10866.400000	1032.417338	20.851974
C:\cware\Projects\Whales\OpenTag\T1_speed_30July\M20.DSG	7-1-2013	13:57:34	108665.000000	10866.500000	1030.976718	20.986979
C:\cware\Projects\Whales\OpenTag\T1_speed_30July\M20.DSG	7-1-2013	13:57:34	108666.000000	10866.600000	1030.753120	20.938943
C:\cware\Projects\Whales\OpenTag\T1_speed_30July\M20.DSG	7-1-2013	13:57:34	108667.000000	10866.700000	1030.636669	20.925600
C:\cware\Projects\Whales\OpenTag\T1_speed_30July\M20.DSG	7-1-2013	13:57:34	108668.000000	10866.800000	1031.082487	20.772873
C:\cware\Projects\Whales\OpenTag\T1_speed_30July\M20.DSG	7-1-2013	13:57:34	108669.000000	10866.900000	1035.466528	20.755082
C:\cware\Projects\Whales\OpenTag\T1_speed_30July\M20.DSG	7-1-2013	13:57:34	108670.000000	10867.000000	1035.807872	20.757272
C:\cware\Projects\Whales\OpenTag\T1_speed_30July\M20.DSG	7-1-2013	13:57:34	108671.000000	10867.100000	1034.664689	20.743518
C:\cware\Projects\Whales\OpenTag\T1_speed_30July\M20.DSG	7-1-2013	13:57:34	108672.000000	10867.200000	1034.609676	20.729286
C:\cware\Projects\Whales\OpenTag\T1_speed_30July\M20.DSG	7-1-2013	13:57:34	108673.000000	10867.300000	1034.332740	20.719501
C:\cware\Projects\Whales\OpenTag\T1_speed_30July\M20.DSG	7-1-2013	13:57:34	108674.000000	10867.400000	1034.146457	20.811602
C:\cware\Projects\Whales\OpenTag\T1_speed_30July\M20.DSG	7-1-2013	13:57:34	108675.000000	10867.500000	1032.409320	20.926832
C:\cware\Projects\Whales\OpenTag\T1_speed_30July\M20.DSG	7-1-2013	13:57:34	108676.000000	10867.600000	1032.098287	20.882766
C:\cware\Projects\Whales\OpenTag\T1_speed_30July\M20.DSG	7-1-2013	13:57:34	108677.000000	10867.700000	1035.982064	21.008533
C:\cware\Projects\Whales\OpenTag\T1_speed_30July\M20.DSG	7-1-2013	13:57:34	108678.000000	10867.800000	1035.954339	21.016196
C:\cware\Projects\Whales\OpenTag\T1_speed_30July\M20.DSG	7-1-2013	13:57:34	108679.000000	10867.900000	1046.308508	20.848347
C:\cware\Projects\Whales\OpenTag\T1_speed_30July\M20.DSG	7-1-2013	13:57:34	108680.000000	10868.000000	1036.099947	20.990195
C:\cware\Projects\Whales\OpenTag\T1_speed_30July\M20.DSG	7-1-2013	13:57:34	108681.000000	10868.100000	1037.348133	21.017565
C:\cware\Projects\Whales\OpenTag\T1_speed_30July\M20.DSG	7-1-2013	13:57:34	108682.000000	10868.200000	1036.357644	20.959403
C:\cware\Projects\Whales\OpenTag\T1_speed_30July\M20.DSG	7-1-2013	13:57:34	108683.000000	10868.300000	1037.194262	20.976509
C:\cware\Projects\Whales\OpenTag\T1_speed_30July\M20.DSG	7-1-2013	13:57:34	108684.000000	10868.400000	1037.261039	20.934290
C:\cware\Projects\Whales\OpenTag\T1_speed_30July\M20.DSG	7-1-2013	13:57:34	108685.000000	10868.500000	1036.723841	20.961045
C:\cware\Projects\Whales\OpenTag\T1_speed_30July\M20.DSG	7-1-2013	13:57:34	108686.000000	10868.600000	1036.912484	20.919921
C:\cware\Projects\Whales\OpenTag\T1_speed_30July\M20.DSG	7-1-2013	13:57:34	108687.000000	10868.700000	1035.169601	20.906304
C:\cware\Projects\Whales\OpenTag\T1_speed_30July\M20.DSG	7-1-2013	13:57:34	108688.000000	10868.800000	1029.489794	20.558836
C:\cware\Projects\Whales\OpenTag\T1_speed_30July\M20.DSG	7-1-2013	13:57:34	108689.000000	10868.900000	1034.664012	20.574164
C:\cware\Projects\Whales\OpenTag\T1_speed_30July\M20.DSG	7-1-2013	13:57:34	108690.000000	10869.000000	1027.390498	20.581006
C:\cware\Projects\Whales\OpenTag\T1_speed_30July\M20.DSG	7-1-2013	13:57:34	108691.000000	10869.100000	1031.878800	20.600439
C:\cware\Projects\Whales\OpenTag\T1_speed_30July\M20.DSG	7-1-2013	13:57:34	108692.000000	10869.200000	1034.262434	20.598729
C:\cware\Projects\Whales\OpenTag\T1_speed_30July\M20.DSG	7-1-2013	13:57:34	108693.000000	10869.300000	1039.866508	20.581143
C:\cware\Projects\Whales\OpenTag\T1_speed_30July\M20.DSG	7-1-2013	13:57:34	108694.000000	10869.400000	1056.901705	20.513401
C:\cware\Projects\Whales\OpenTag\T1_speed_30July\M20.DSG	7-1-2013	13:57:34	108695.000000	10869.500000	1076.849098	20.415826
C:\cware\Projects\Whales\OpenTag\T1_speed_30July\M20.DSG	7-1-2013	13:57:34	108696.000000	10869.600000	1101.636952	20.358827
C:\cware\Projects\Whales\OpenTag\T1_speed_30July\M20.DSG	7-1-2013	13:57:34	108697.000000	10869.700000	1125.093601	20.328309
C:\cware\Projects\Whales\OpenTag\T1_speed_30July\M20.DSG	7-1-2013	13:57:34	108698.000000	10869.800000	1130.000263	20.284721
C:\cware\Projects\Whales\OpenTag\T1_speed_30July\M20.DSG	7-1-2013	13:57:34	108699.000000	10869.900000	1113.261606	20.224232
C:\cware\Projects\Whales\OpenTag\T1_speed_30July\M20.DSG	7-1-2013	13:57:34	108700.000000	10870.000000	1106.600183	20.341720
C:\cware\Projects\Whales\OpenTag\T1_speed_30July\M20.DSG	7-1-2013	13:57:34	108701.000000	10870.100000	1077.303749	20.517507
C:\cware\Projects\Whales\OpenTag\T1_speed_30July\M20.DSG	7-1-2013	13:57:34	108702.000000	10870.200000	1070.663517	20.850332
C:\cware\Projects\Whales\OpenTag\T1_speed_30July\M20.DSG	7-1-2013	13:57:34	108703.000000	10870.300000	1033.064889	20.937917
C:\cware\Projects\Whales\OpenTag\T1_speed_30July\M20.DSG	7-1-2013	13:57:34	108704.000000	10870.400000	1042.916163	20.921426
C:\cware\Projects\Whales\OpenTag\T1_speed_30July\M20.DSG	7-1-2013	13:57:34	108705.000000	10870.500000	1034.448387	21.019686
C:\cware\Projects\Whales\OpenTag\T1_speed_30July\M20.DSG	7-1-2013	13:57:34	108706.000000	10870.600000	1046.784762	20.941133
C:\cware\Projects\Whales\OpenTag\T1_speed_30July\M20.DSG	7-1-2013	13:57:34	108707.000000	10870.700000	1031.319468	20.426158
C:\cware\Projects\Whales\OpenTag\T1_speed_30July\M20.DSG	7-1-2013	13:57:34	108708.000000	10870.800000	1030.574532	20.899940
C:\cware\Projects\Whales\OpenTag\T1_speed_30July\M20.DSG	7-1-2013	13:57:34	108709.000000	10870.900000	1031.051039	20.872844
C:\cware\Projects\Whales\OpenTag\T1_speed_30July\M20.DSG	7-1-2013	13:57:34	108710.000000	10871.000000	1030.392946	21.035287
C:\cware\Projects\Whales\OpenTag\T1_speed_30July\M20.DSG	7-1-2013	13:57:34	108711.000000	10871.100000	1032.922198	20.956803
C:\cware\Projects\Whales\OpenTag\T1_speed_30July\M20.DSG	7-1-2013	13:57:34	108712.000000	10871.200000	1040.546032	20.916021
C:\cware\Projects\Whales\OpenTag\T1_speed_30July\M20.DSG	7-1-2013	13:57:34	108713.000000	10871.300000	1037.023006	20.889950
C:\cware\Projects\Whales\OpenTag\T1_speed_30July\M20.DSG	7-1-2013	13:57:34	108714.000000	10871.400000	1037.271107	20.997242
C:\cware\Projects\Whales\OpenTag\T1_speed_30July\M20.DSG	7-1-2013	13:57:34	108715.000000	10871.500000	1036.397763	20.951329
C:\cware\Projects\Whales\OpenTag\T1_speed_30July\M20.DSG	7-1-2013	13:57:34	108716.000000	10871.600000	1038.007753	20.874486
C:\cware\Projects\Whales\OpenTag\T1_speed_30July\M20.DSG	7-1-2013	13:57:34	108717.000000	10871.700000	1037.597696	20.918963
C:\cware\Projects\Whales\OpenTag\T1_speed_30July\M20.DSG	7-1-2013	13:57:34	108718.000000	10871.800000	1036.165873	20.978973
C:\cware\Projects\Whales\OpenTag\T1_speed_30July\M20.DSG	7-1-2013	13:57:34	108719.000000	10871.900000	1037.447311	20.985473
C:\cware\Projects\Whales\OpenTag\T1_speed_30July\M20.DSG	7-1-2013	13:57:34	108720.000000	10872.000000	1037.680380	20.925874
C:\cware\Projects\Whales\OpenTag\T1_speed_30July\M20.DSG	7-1-2013	13:57:34	108721.000000	10872.100000	1036.195274	20.938601
C:\cware\Projects\Whales\OpenTag\T1_speed_30July\M20.DSG	7-1-2013	13:57:34	108722.000000	10872.200000	1035.713637	20.949618
C:\cware\Projects\Whales\OpenTag\T1_speed_30July\M20.DSG	7-1-2013	13:57:34	108723.000000	10872.300000	1038.074382	21.035698
C:\cware\Projects\Whales\OpenTag\T1_speed_30July\M20.DSG	7-1-2013	13:57:34	108724.000000	10872.400000	1034.832342	20.609061
C:\cware\Projects\Whales\OpenTag\T1_speed_30July\M20.DSG	7-1-2013	13:57:34	108725.000000	10872.500000	1040.335912	21.038982
C:\cware\Projects\Whales\OpenTag\T1_speed_30July\M20.DSG	7-1-2013	13:57:34	108726.000000	10872.600000	1034.938740	20.931417
C:\cware\Projects\Whales\OpenTag\T1_speed_30July\M20.DSG	7-1-2013	13:57:34	108727.000000	10872.700000	1034.253796	20.960155
C:\cware\Projects\Whales\OpenTag\T1_speed_30July\M20.DSG	7-1-2013	13:57:34	108728.000000	10872.800000	1033.602279	20.911162
C:\cware\Projects\Whales\OpenTag\T1_speed_30July\M20.DSG	7-1-2013	13:57:34	108729.000000	10872.900000	1032.828852	20.833430
C:\cware\Projects\Whales\OpenTag\T1_speed_30July\M20.DSG	7-1-2013	13:57:34	108730.000000	10873.000000	1030.250596	20.690693
C:\cware\Projects\Whales\OpenTag\T1_speed_30July\M20.DSG	7-1-2013	13:57:34	108731.000000	10873.100000	1026.636637	20.928269
C:\cware\Projects\Whales\OpenTag\T1_speed_30July\M20.DSG	7-1-2013	13:57:34	108732.000000	10873.200000	1030.568939	20.968572
C:\cware\Projects\Whales\OpenTag\T1_speed_30July\M20.DSG	7-1-2013	13:57:34	108733.000000	10873.300000	1036.009505	20.944075
C:\cware\Projects\Whales\OpenTag\T1_speed_30July\M20.DSG	7-1-2013	13:57:34	108734.000000	10873.400000	1081.089702	20.935659
C:\cware\Projects\Whales\OpenTag\T1_speed_30July\M20.DSG	7-1-2013	13:57:34	108735.000000	10873.500000	1023.413223	20.728670
C:\cware\Projects\Whales\OpenTag\T1_speed_30July\M20.DSG	7-1-2013	13:57:34	108736.000000	10873.600000	1035.026960	20.896724
C:\cware\Projects\Whales\OpenTag\T1_speed_30July\M20.DSG	7-1-2013	13:57:34	108737.000000	10873.700000	1036.736756	20.844105
C:\cware\Projects\Whales\OpenTag\T1_speed_30July\M20.DSG	7-1-2013	13:57:34	108738.000000	10873.800000	1028.451890	20.750429
C:\cware\Projects\Whales\OpenTag\T1_speed_30July\M20.DSG	7-1-2013	13:57:34	108739.000000	10873.900000	1032.264009	20.895356
C:\cware\Projects\Whales\OpenTag\T1_speed_30July\M20.DSG	7-1-2013	13:57:34	108740.000000	10874.000000	1034.331965	20.949002
C:\cware\Projects\Whales\OpenTag\T1_speed_30July\M20.DSG	7-1-2013	13:57:34	108741.000000	10874.100000	1032.052164	20.791964
C:\cware\Projects\Whales\OpenTag\T1_speed_30July\M20.DSG	7-1-2013	13:57:34	108742.000000	10874.200000	1031.072832	20.850947
C:\cware\Projects\Whales\OpenTag\T1_speed_30July\M20.DSG	7-1-2013	13:57:34	108743.000000	10874.300000	1022.073509	20.825014
C:\cware\Projects\Whales\OpenTag\T1_speed_30July\M20.DSG	7-1-2013	13:57:34	108744.000000	10874.400000	1027.367987	20.796275
C:\cware\Projects\Whales\OpenTag\T1_speed_30July\M20.DSG	7-1-2013	13:57:34	108745.000000	10874.500000	1050.190944	20.831720
C:\cware\Projects\Whales\OpenTag\T1_speed_30July\M20.DSG	7-1-2013	13:57:34	108746.000000	10874.600000	1033.246992	20.969325
C:\cware\Projects\Whales\OpenTag\T1_speed_30July\M20.DSG	7-1-2013	13:57:34	108747.000000	10874.700000	1041.654556	20.955981
C:\cware\Projects\Whales\OpenTag\T1_speed_30July\M20.DSG	7-1-2013	13:57:34	108748.000000	10874.800000	1041.348901	20.926216
C:\cware\Projects\Whales\OpenTag\T1_speed_30July\M20.DSG	7-1-2013	13:57:34	108749.000000	10874.900000	1045.164700	20.955434
C:\cware\Projects\Whales\OpenTag\T1_speed_30July\M20.DSG	7-1-2013	13:57:34	108750.000000	10875.000000	1040.638485	21.076206
C:\cware\Projects\Whales\OpenTag\T1_speed_30July\M20.DSG	7-1-2013	13:57:34	108751.000000	10875.100000	1034.806093	21.098376
C:\cware\Projects\Whales\OpenTag\T1_speed_30July\M20.DSG	7-1-2013	13:57:34	108752.000000	10875.200000	1030.781065	21.098787
C:\cware\Projects\Whales\OpenTag\T1_speed_30July\M20.DSG	7-1-2013	13:57:34	108753.000000	10875.300000	1028.312302	21.093313
C:\cware\Projects\Whales\OpenTag\T1_speed_30July\M20.DSG	7-1-2013	13:57:34	108754.000000	10875.400000	1029.498525	21.094271
C:\cware\Projects\Whales\OpenTag\T1_speed_30July\M20.DSG	7-1-2013	13:57:34	108755.000000	10875.500000	1029.912389	21.098992
C:\cware\Projects\Whales\OpenTag\T1_speed_30July\M20.DSG	7-1-2013	13:57:34	108756.000000	10875.600000	1030.353069	21.098376
C:\cware\Projects\Whales\OpenTag\T1_speed_30July\M20.DSG	7-1-2013	13:57:34	108757.000000	10875.700000	1030.094542	21.102071
C:\cware\Projects\Whales\OpenTag\T1_speed_30July\M20.DSG	7-1-2013	13:57:34	108758.000000	10875.800000	1029.480383	21.079901
C:\cware\Projects\Whales\OpenTag\T1_speed_30July\M20.DSG	7-1-2013	13:57:34	108759.000000	10875.900000	1029.003293	21.079901
C:\cware\Projects\Whales\OpenTag\T1_speed_30July\M20.DSG	7-1-2013	13:57:34	108760.000000	10876.000000	1030.472191	21.077780
C:\cware\Projects\Whales\OpenTag\T1_speed_30July\M20.DSG	7-1-2013	13:57:34	108761.000000	10876.100000	1029.028785	21.077575
C:\cware\Projects\Whales\OpenTag\T1_speed_30July\M20.DSG	7-1-2013	13:57:34	108762.000000	10876.200000	1029.360855	21.073538
C:\cware\Projects\Whales\OpenTag\T1_speed_30July\M20.DSG	7-1-2013	13:57:34	108763.000000	10876.300000	1029.825855	21.073195
C:\cware\Projects\Whales\OpenTag\T1_speed_30July\M20.DSG	7-1-2013	13:57:34	108764.000000	10876.400000	1028.590212	21.073469
C:\cware\Projects\Whales\OpenTag\T1_speed_30July\M20.DSG	7-1-2013	13:57:34	108765.000000	10876.500000	1029.055213	21.073127
C:\cware\Projects\Whales\OpenTag\T1_speed_30July\M20.DSG	7-1-2013	13:57:34	108766.000000	10876.600000	1029.030415	21.073880
C:\cware\Projects\Whales\OpenTag\T1_speed_30July\M20.DSG	7-1-2013	13:57:34	108767.000000	10876.700000	1029.720773	21.089618
C:\cware\Projects\Whales\OpenTag\T1_speed_30July\M20.DSG	7-1-2013	13:57:34	108768.000000	10876.800000	1030.734375	21.093655
C:\cware\Projects\Whales\OpenTag\T1_speed_30July\M20.DSG	7-1-2013	13:57:34	108769.000000	10876.900000	1032.496645	21.092149
C:\cware\Projects\Whales\OpenTag\T1_speed_30July\M20.DSG	7-1-2013	13:57:34	108770.000000	10877.000000	1033.346862	21.077985
C:\cware\Projects\Whales\OpenTag\T1_speed_30July\M20.DSG	7-1-2013	13:57:34	108771.000000	10877.100000	1034.843687	21.067721
C:\cware\Projects\Whales\OpenTag\T1_speed_30July\M20.DSG	7-1-2013	13:57:34	108772.000000	10877.200000	1035.667549	21.086402
C:\cware\Projects\Whales\OpenTag\T1_speed_30July\M20.DSG	7-1-2013	13:57:34	108773.000000	10877.300000	1033.854012	21.064984
C:\cware\Projects\Whales\OpenTag\T1_speed_30July\M20.DSG	7-1-2013	13:57:34	108774.000000	10877.400000	1032.460437	21.062795
C:\cware\Projects\Whales\OpenTag\T1_speed_30July\M20.DSG	7-1-2013	13:57:34	108775.000000	10877.500000	1031.453487	21.071690
C:\cware\Projects\Whales\OpenTag\T1_speed_30July\M20.DSG	7-1-2013	13:57:34	108776.000000	10877.600000	1031.017779	21.004975
C:\cware\Projects\Whales\OpenTag\T1_speed_30July\M20.DSG	7-1-2013	13:57:34	108777.000000	10877.700000	1030.046241	21.017018
C:\cware\Projects\Whales\OpenTag\T1_speed_30July\M20.DSG	7-1-2013	13:57:34	108778.000000	10877.800000	1030.896383	20.890977
C:\cware\Projects\Whales\OpenTag\T1_speed_30July\M20.DSG	7-1-2013	13:57:34	108779.000000	10877.900000	1030.768267	20.904320
C:\cware\Projects\Whales\OpenTag\T1_speed_30July\M20.DSG	7-1-2013	13:57:34	108780.000000	10878.000000	1029.802864	20.902883
C:\cware\Projects\Whales\OpenTag\T1_speed_30July\M20.DSG	7-1-2013	13:57:34	108781.000000	10878.100000	1029.451680	20.895082
C:\cware\Projects\Whales\OpenTag\T1_speed_30July\M20.DSG	7-1-2013	13:57:34	108782.000000	10878.200000	1028.147740	20.885024
C:\cware\Projects\Whales\OpenTag\T1_speed_30July\M20.DSG	7-1-2013	13:57:34	108783.000000	10878.300000	1027.268956	20.881397
C:\cware\Projects\Whales\OpenTag\T1_speed_30July\M20.DSG	7-1-2013	13:57:34	108784.000000	10878.400000	1027.214858	20.865591
C:\cware\Projects\Whales\OpenTag\T1_speed_30July\M20.DSG	7-1-2013	13:57:34	108785.000000	10878.500000	1026.148760	20.843489
C:\cware\Projects\Whales\OpenTag\T1_speed_30July\M20.DSG	7-1-2013	13:57:34	108786.000000	10878.600000	1022.411107	20.808592
C:\cware\Projects\Whales\OpenTag\T1_speed_30July\M20.DSG	7-1-2013	13:57:34	108787.000000	10878.700000	1012.595604	20.779442
C:\cware\Projects\Whales\OpenTag\T1_speed_30July\M20.DSG	7-1-2013	13:57:34	108788.000000	10878.800000	996.366801	20.744339
C:\cware\Projects\Whales\OpenTag\T1_speed_30July\M20.DSG	7-1-2013	13:57:34	108789.000000	10878.900000	992.831230	20.726412
C:\cware\Projects\Whales\OpenTag\T1_speed_30July\M20.DSG	7-1-2013	13:57:34	108790.000000	10879.000000	985.931243	20.692062
C:\cware\Projects\Whales\OpenTag\T1_speed_30July\M20.DSG	7-1-2013	13:57:34	108791.000000	10879.100000	963.506608	20.644300
C:\cware\Projects\Whales\OpenTag\T1_speed_30July\M20.DSG	7-1-2013	13:57:34	108792.000000	10879.200000	962.756036	20.632189
C:\cware\Projects\Whales\OpenTag\T1_speed_30July\M20.DSG	7-1-2013	13:57:34	108793.000000	10879.300000	974.306482	20.629110
C:\cware\Projects\Whales\OpenTag\T1_speed_30July\M20.DSG	7-1-2013	13:57:34	108794.000000	10879.400000	980.465714	20.629178
C:\cware\Projects\Whales\OpenTag\T1_speed_30July\M20.DSG	7-1-2013	13:57:34	108795.000000	10879.500000	980.913627	20.614672
C:\cware\Projects\Whales\OpenTag\T1_speed_30July\M20.DSG	7-1-2013	13:57:34	108796.000000	10879.600000	977.319120	20.617751
C:\cware\Projects\Whales\OpenTag\T1_speed_30July\M20.DSG	7-1-2013	13:57:34	108797.000000	10879.700000	977.245247	20.596813
C:\cware\Projects\Whales\OpenTag\T1_speed_30July\M20.DSG	7-1-2013	13:57:34	108798.000000	10879.800000	966.503233	20.556031
C:\cware\Projects\Whales\OpenTag\T1_speed_30July\M20.DSG	7-1-2013	13:57:34	108799.000000	10879.900000	955.841292	20.547683
C:\cware\Projects\Whales\OpenTag\T1_speed_30July\M20.DSG	7-1-2013	13:57:34	108800.000000	10880.000000	953.846128	20.533450
C:\cware\Projects\Whales\OpenTag\T1_speed_30July\M20.DSG	7-1-2013	13:57:34	108801.000000	10880.100000	958.025269	20.573274
C:\cware\Projects\Whales\OpenTag\T1_speed_30July\M20.DSG	7-1-2013	13:57:34	108802.000000	10880.200000	969.287008	20.580938
C:\cware\Projects\Whales\OpenTag\T1_speed_30July\M20.DSG	7-1-2013	13:57:34	108803.000000	10880.300000	980.951934	20.455923
C:\cware\Projects\Whales\OpenTag\T1_speed_30July\M20.DSG	7-1-2013	13:57:34	108804.000000	10880.400000	1012.573482	20.340420
C:\cware\Projects\Whales\OpenTag\T1_speed_30July\M20.DSG	7-1-2013	13:57:34	108805.000000	10880.500000	861.142665	20.314418
C:\cware\Projects\Whales\OpenTag\T1_speed_30July\M20.DSG	7-1-2013	13:57:34	108806.000000	10880.600000	956.248117	20.663049
C:\cware\Projects\Whales\OpenTag\T1_speed_30July\M20.DSG	7-1-2013	13:57:34	108807.000000	10880.700000	906.634551	20.500127
C:\cware\Projects\Whales\OpenTag\T1_speed_30July\M20.DSG	7-1-2013	13:57:34	108808.000000	10880.800000	899.418583	20.677898
C:\cware\Projects\Whales\OpenTag\T1_speed_30July\M20.DSG	7-1-2013	13:57:34	108809.000000	10880.900000	1013.986309	20.271515
C:\cware\Projects\Whales\OpenTag\T1_speed_30July\M20.DSG	7-1-2013	13:57:34	108810.000000	10881.000000	995.071303	20.578543
C:\cware\Projects\Whales\OpenTag\T1_speed_30July\M20.DSG	7-1-2013	13:57:34	108811.000000	10881.100000	952.326158	20.382092
C:\cware\Projects\Whales\OpenTag\T1_speed_30July\M20.DSG	7-1-2013	13:57:34	108812.000000	10881.200000	913.079718	20.368612
C:\cware\Projects\Whales\OpenTag\T1_speed_30July\M20.DSG	7-1-2013	13:57:34	108813.000000	10881.300000	907.784459	20.480899
C:\cware\Projects\Whales\OpenTag\T1_speed_30July\M20.DSG	7-1-2013	13:57:34	108814.000000	10881.400000	941.053222	20.553362
C:\cware\Projects\Whales\OpenTag\T1_speed_30July\M20.DSG	7-1-2013	13:57:34	108815.000000	10881.500000	957.000614	20.610909
C:\cware\Projects\Whales\OpenTag\T1_speed_30July\M20.DSG	7-1-2013	13:57:34	108816.000000	10881.600000	978.495442	20.656138
C:\cware\Projects\Whales\OpenTag\T1_speed_30July\M20.DSG	7-1-2013	13:57:34	108817.000000	10881.700000	989.766968	20.696099
C:\cware\Projects\Whales\OpenTag\T1_speed_30July\M20.DSG	7-1-2013	13:57:34	108818.000000	10881.800000	998.399520	20.713411
C:\cware\Projects\Whales\OpenTag\T1_speed_30July\M20.DSG	7-1-2013	13:57:34	108819.000000	10881.900000	1001.140404	20.731886
C:\cware\Projects\Whales\OpenTag\T1_speed_30July\M20.DSG	7-1-2013	13:57:34	108820.000000	10882.000000	1006.144992	20.746255
C:\cware\Projects\Whales\OpenTag\T1_speed_30July\M20.DSG	7-1-2013	13:57:34	108821.000000	10882.100000	1007.500111	20.749814
C:\cware\Projects\Whales\OpenTag\T1_speed_30July\M20.DSG	7-1-2013	13:57:34	108822.000000	10882.200000	1008.756326	20.755698
C:\cware\Projects\Whales\OpenTag\T1_speed_30July\M20.DSG	7-1-2013	13:57:34	108823.000000	10882.300000	1009.683642	20.759256
C:\cware\Projects\Whales\OpenTag\T1_speed_30July\M20.DSG	7-1-2013	13:57:34	108824.000000	10882.400000	1009.464534	20.757340
C:\cware\Projects\Whales\OpenTag\T1_speed_30July\M20.DSG	7-1-2013	13:57:34	108825.000000	10882.500000	1007.233630	20.744818
C:\cware\Projects\Whales\OpenTag\T1_speed_30July\M20.DSG	7-1-2013	13:57:34	108826.000000	10882.600000	1014.607199	20.791075
C:\cware\Projects\Whales\OpenTag\T1_speed_30July\M20.DSG	7-1-2013	13:57:34	108827.000000	10882.700000	1017.320230	20.766989
C:\cware\Projects\Whales\OpenTag\T1_speed_30July\M20.DSG	7-1-2013	13:57:34	108828.000000	10882.800000	1015.051705	20.781769
C:\cware\Projects\Whales\OpenTag\T1_speed_30July\M20.DSG	7-1-2013	13:57:34	108829.000000	10882.900000	995.708395	20.906988
C:\cware\Projects\Whales\OpenTag\T1_speed_30July\M20.DSG	7-1-2013	13:57:34	108830.000000	10883.000000	1023.898398	20.871954
C:\cware\Projects\Whales\OpenTag\T1_speed_30July\M20.DSG	7-1-2013	13:57:34	108831.000000	10883.100000	1020.188415	20.882971
C:\cware\Projects\Whales\OpenTag\T1_speed_30July\M20.DSG	7-1-2013	13:57:34	108832.000000	10883.200000	1023.895564	21.067311
C:\cware\Projects\Whales\OpenTag\T1_speed_30July\M20.DSG	7-1-2013	13:57:34	108833.000000	10883.300000	1026.704314	20.886255
C:\cware\Projects\Whales\OpenTag\T1_speed_30July\M20.DSG	7-1-2013	13:57:34	108834.000000	10883.400000	996.782690	20.839041
C:\cware\Projects\Whales\OpenTag\T1_speed_30July\M20.DSG	7-1-2013	13:57:34	108835.000000	10883.500000	1023.104091	20.924711
C:\cware\Projects\Whales\OpenTag\T1_speed_30July\M20.DSG	7-1-2013	13:57:34	108836.000000	10883.600000	1021.434974	20.777731
C:\cware\Projects\Whales\OpenTag\T1_speed_30July\M20.DSG	7-1-2013	13:57:34	108837.000000	10883.700000	1025.417978	20.946060
C:\cware\Projects\Whales\OpenTag\T1_speed_30July\M20.DSG	7-1-2013	13:57:34	108838.000000	10883.800000	1016.648907	20.973362
C:\cware\Projects\Whales\OpenTag\T1_speed_30July\M20.DSG	7-1-2013	13:57:34	108839.000000	10883.900000	1026.397944	20.969804
C:\cware\Projects\Whales\OpenTag\T1_speed_30July\M20.DSG	7-1-2013	13:57:34	108840.000000	10884.000000	1012.552154	20.870312
C:\cware\Projects\Whales\OpenTag\T1_speed_30July\M20.DSG	7-1-2013	13:57:34	108841.000000	10884.100000	1023.987042	20.946265
C:\cware\Projects\Whales\OpenTag\T1_speed_30July\M20.DSG	7-1-2013	13:57:34	108842.000000	10884.200000	1028.847035	20.907467
C:\cware\Projects\Whales\OpenTag\T1_speed_30July\M20.DSG	7-1-2013	13:57:34	108843.000000	10884.300000	1024.094625	20.897682
C:\cware\Projects\Whales\OpenTag\T1_speed_30July\M20.DSG	7-1-2013	13:57:34	108844.000000	10884.400000	1024.556561	20.795385
C:\cware\Projects\Whales\OpenTag\T1_speed_30July\M20.DSG	7-1-2013	13:57:34	108845.000000	10884.500000	1029.093994	20.957487
C:\cware\Projects\Whales\OpenTag\T1_speed_30July\M20.DSG	7-1-2013	13:57:34	108846.000000	10884.600000	1027.929545	20.687956
C:\cware\Projects\Whales\OpenTag\T1_speed_30July\M20.DSG	7-1-2013	13:57:34	108847.000000	10884.700000	1027.729360	20.918484
C:\cware\Projects\Whales\OpenTag\T1_speed_30July\M20.DSG	7-1-2013	13:57:34	108848.000000	10884.800000	1028.373772	20.954476
C:\cware\Projects\Whales\OpenTag\T1_speed_30July\M20.DSG	7-1-2013	13:57:34	108849.000000	10884.900000	1021.772545	20.948386
C:\cware\Projects\Whales\OpenTag\T1_speed_30July\M20.DSG	7-1-2013	13:57:34	108850.000000	10885.000000	1029.901810	21.011680
C:\cware\Projects\Whales\OpenTag\T1_speed_30July\M20.DSG	7-1-2013	13:57:34	108851.000000	10885.100000	1030.706226	21.018181
C:\cware\Projects\Whales\OpenTag\T1_speed_30July\M20.DSG	7-1-2013	13:57:34	108852.000000	10885.200000	1035.653775	20.975278
C:\cware\Projects\Whales\OpenTag\T1_speed_30July\M20.DSG	7-1-2013	13:57:34	108853.000000	10885.300000	1035.441900	21.041856
C:\cware\Projects\Whales\OpenTag\T1_speed_30July\M20.DSG	7-1-2013	13:57:34	108854.000000	10885.400000	1039.952756	21.048494
C:\cware\Projects\Whales\OpenTag\T1_speed_30July\M20.DSG	7-1-2013	13:57:34	108855.000000	10885.500000	1043.007221	21.027418
C:\cware\Projects\Whales\OpenTag\T1_speed_30July\M20.DSG	7-1-2013	13:57:34	108856.000000	10885.600000	1045.200428	21.018181
C:\cware\Projects\Whales\OpenTag\T1_speed_30July\M20.DSG	7-1-2013	13:57:34	108857.000000	10885.700000	1047.422701	21.058347
C:\cware\Projects\Whales\OpenTag\T1_speed_30July\M20.DSG	7-1-2013	13:57:34	108858.000000	10885.800000	1047.768217	21.050820
C:\cware\Projects\Whales\OpenTag\T1_speed_30July\M20.DSG	7-1-2013	13:57:34	108859.000000	10885.900000	1047.328019	21.050410
C:\cware\Projects\Whales\OpenTag\T1_speed_30July\M20.DSG	7-1-2013	13:57:34	108860.000000	10886.000000	1046.417379	21.063958
C:\cware\Projects\Whales\OpenTag\T1_speed_30July\M20.DSG	7-1-2013	13:57:34	108861.000000	10886.100000	1045.285261	20.989921
C:\cware\Projects\Whales\OpenTag\T1_speed_30July\M20.DSG	7-1-2013	13:57:34	108862.000000	10886.200000	1044.860321	21.042472
C:\cware\Projects\Whales\OpenTag\T1_speed_30July\M20.DSG	7-1-2013	13:57:34	108863.000000	10886.300000	1043.366867	21.015375
C:\cware\Projects\Whales\OpenTag\T1_speed_30July\M20.DSG	7-1-2013	13:57:34	108864.000000	10886.400000	1041.833788	21.084759
C:\cware\Projects\Whales\OpenTag\T1_speed_30July\M20.DSG	7-1-2013	13:57:34	108865.000000	10886.500000	1039.589964	21.067790
C:\cware\Projects\Whales\OpenTag\T1_speed_30July\M20.DSG	7-1-2013	13:57:34	108866.000000	10886.600000	1038.158219	21.039940
C:\cware\Projects\Whales\OpenTag\T1_speed_30July\M20.DSG	7-1-2013	13:57:34	108867.000000	10886.700000	1034.862687	21.051915
C:\cware\Projects\Whales\OpenTag\T1_speed_30July\M20.DSG	7-1-2013	13:57:34	108868.000000	10886.800000	1032.457104	21.042267
C:\cware\Projects\Whales\OpenTag\T1_speed_30July\M20.DSG	7-1-2013	13:57:34	108869.000000	10886.900000	1030.187585	21.029403
C:\cware\Projects\Whales\OpenTag\T1_speed_30July\M20.DSG	7-1-2013	13:57:34	108870.000000	10887.000000	1029.667568	20.988073
C:\cware\Projects\Whales\OpenTag\T1_speed_30July\M20.DSG	7-1-2013	13:57:34	108871.000000	10887.100000	1030.502188	21.009285
C:\cware\Projects\Whales\OpenTag\T1_speed_30July\M20.DSG	7-1-2013	13:57:34	108872.000000	10887.200000	1030.029825	20.970830
C:\cware\Projects\Whales\OpenTag\T1_speed_30July\M20.DSG	7-1-2013	13:57:34	108873.000000	10887.300000	1029.797744	20.997995
C:\cware\Projects\Whales\OpenTag\T1_speed_30July\M20.DSG	7-1-2013	13:57:34	108874.000000	10887.400000	1029.084386	20.896109
C:\cware\Projects\Whales\OpenTag\T1_speed_30July\M20.DSG	7-1-2013	13:57:34	108875.000000	10887.500000	1029.690332	20.964124
C:\cware\Projects\Whales\OpenTag\T1_speed_30July\M20.DSG	7-1-2013	13:57:34	108876.000000	10887.600000	1025.876554	20.905209
C:\cware\Projects\Whales\OpenTag\T1_speed_30July\M20.DSG	7-1-2013	13:57:34	108877.000000	10887.700000	1027.637671	20.877155
C:\cware\Projects\Whales\OpenTag\T1_speed_30July\M20.DSG	7-1-2013	13:57:34	108878.000000	10887.800000	1027.968766	20.847458
C:\cware\Projects\Whales\OpenTag\T1_speed_30July\M20.DSG	7-1-2013	13:57:34	108879.000000	10887.900000	1027.254415	20.968982
C:\cware\Projects\Whales\OpenTag\T1_speed_30July\M20.DSG	7-1-2013	13:57:34	108880.000000	10888.000000	1028.374331	21.008464
C:\cware\Projects\Whales\OpenTag\T1_speed_30July\M20.DSG	7-1-2013	13:57:34	108881.000000	10888.100000	1029.238700	20.962140
C:\cware\Projects\Whales\OpenTag\T1_speed_30July\M20.DSG	7-1-2013	13:57:34	108882.000000	10888.200000	1030.146532	20.955708
C:\cware\Projects\Whales\OpenTag\T1_speed_30July\M20.DSG	7-1-2013	13:57:34	108883.000000	10888.300000	1031.664801	20.951602
C:\cware\Projects\Whales\OpenTag\T1_speed_30July\M20.DSG	7-1-2013	13:57:34	108884.000000	10888.400000	1031.688312	21.009970
C:\cware\Projects\Whales\OpenTag\T1_speed_30July\M20.DSG	7-1-2013	13:57:34	108885.000000	10888.500000	1032.421707	21.011065
C:\cware\Projects\Whales\OpenTag\T1_speed_30July\M20.DSG	7-1-2013	13:57:34	108886.000000	10888.600000	1033.189879	21.016607
C:\cware\Projects\Whales\OpenTag\T1_speed_30July\M20.DSG	7-1-2013	13:57:34	108887.000000	10888.700000	1031.579526	21.035082
C:\cware\Projects\Whales\OpenTag\T1_speed_30July\M20.DSG	7-1-2013	13:57:34	108888.000000	10888.800000	1029.838826	20.988005
C:\cware\Projects\Whales\OpenTag\T1_speed_30July\M20.DSG	7-1-2013	13:57:34	108889.000000	10888.900000	1029.892531	20.865796
C:\cware\Projects\Whales\OpenTag\T1_speed_30July\M20.DSG	7-1-2013	13:57:34	108890.000000	10889.000000	1030.901300	21.019618
C:\cware\Projects\Whales\OpenTag\T1_speed_30July\M20.DSG	7-1-2013	13:57:34	108891.000000	10889.100000	1029.894513	20.972609
C:\cware\Projects\Whales\OpenTag\T1_speed_30July\M20.DSG	7-1-2013	13:57:34	108892.000000	10889.200000	1031.507754	21.059442
C:\cware\Projects\Whales\OpenTag\T1_speed_30July\M20.DSG	7-1-2013	13:57:34	108893.000000	10889.300000	1030.525770	20.927516
C:\cware\Projects\Whales\OpenTag\T1_speed_30July\M20.DSG	7-1-2013	13:57:34	108894.000000	10889.400000	1030.026915	21.005317
C:\cware\Projects\Whales\OpenTag\T1_speed_30July\M20.DSG	7-1-2013	13:57:34	108895.000000	10889.500000	1029.655500	21.015512
C:\cware\Projects\Whales\OpenTag\T1_speed_30July\M20.DSG	7-1-2013	13:57:34	108896.000000	10889.600000	1029.920231	21.053283
C:\cware\Projects\Whales\OpenTag\T1_speed_30July\M20.DSG	7-1-2013	13:57:34	108897.000000	10889.700000	1032.186983	21.072785
C:\cware\Projects\Whales\OpenTag\T1_speed_30July\M20.DSG	7-1-2013	13:57:34	108898.000000	10889.800000	1032.062528	21.049520
C:\cware\Projects\Whales\OpenTag\T1_speed_30July\M20.DSG	7-1-2013	13:57:34	108899.000000	10889.900000	1032.330275	21.080859
C:\cware\Projects\Whales\OpenTag\T1_speed_30July\M20.DSG	7-1-2013	13:57:34	108900.000000	10890.000000	1031.314061	21.082844
C:\cware\Projects\Whales\OpenTag\T1_speed_30July\M20.DSG	7-1-2013	13:57:34	108901.000000	10890.100000	1031.436572	21.082433
C:\cware\Projects\Whales\OpenTag\T1_speed_30July\M20.DSG	7-1-2013	13:57:34	108902.000000	10890.200000	1033.687678	21.081954
C:\cware\Projects\Whales\OpenTag\T1_speed_30July\M20.DSG	7-1-2013	13:57:34	108903.000000	10890.300000	1032.170858	21.081749
C:\cware\Projects\Whales\OpenTag\T1_speed_30July\M20.DSG	7-1-2013	13:57:34	108904.000000	10890.400000	1031.976466	21.078670
C:\cware\Projects\Whales\OpenTag\T1_speed_30July\M20.DSG	7-1-2013	13:57:34	108905.000000	10890.500000	1030.899749	21.079149
C:\cware\Projects\Whales\OpenTag\T1_speed_30July\M20.DSG	7-1-2013	13:57:34	108906.000000	10890.600000	1031.328353	21.078122
C:\cware\Projects\Whales\OpenTag\T1_speed_30July\M20.DSG	7-1-2013	13:57:34	108907.000000	10890.700000	1029.750623	21.077369
C:\cware\Projects\Whales\OpenTag\T1_speed_30July\M20.DSG	7-1-2013	13:57:34	108908.000000	10890.800000	1030.619107	21.077506
C:\cware\Projects\Whales\OpenTag\T1_speed_30July\M20.DSG	7-1-2013	13:57:34	108909.000000	10890.900000	1030.008267	21.075659
C:\cware\Projects\Whales\OpenTag\T1_speed_30July\M20.DSG	7-1-2013	13:57:34	108910.000000	10891.000000	1029.728895	21.071143
C:\cware\Projects\Whales\OpenTag\T1_speed_30July\M20.DSG	7-1-2013	13:57:34	108911.000000	10891.100000	1029.290171	21.067379
C:\cware\Projects\Whales\OpenTag\T1_speed_30July\M20.DSG	7-1-2013	13:57:34	108912.000000	10891.200000	1028.505883	21.070527
C:\cware\Projects\Whales\OpenTag\T1_speed_30July\M20.DSG	7-1-2013	13:57:34	108913.000000	10891.300000	1028.467731	21.073811
C:\cware\Projects\Whales\OpenTag\T1_speed_30July\M20.DSG	7-1-2013	13:57:34	108914.000000	10891.400000	1028.554633	21.070937
C:\cware\Projects\Whales\OpenTag\T1_speed_30July\M20.DSG	7-1-2013	13:57:34	108915.000000	10891.500000	1027.992317	21.070048
C:\cware\Projects\Whales\OpenTag\T1_speed_30July\M20.DSG	7-1-2013	13:57:34	108916.000000	10891.600000	1028.482447	21.068200
C:\cware\Projects\Whales\OpenTag\T1_speed_30July\M20.DSG	7-1-2013	13:57:34	108917.000000	10891.700000	1026.772028	21.063342
C:\cware\Projects\Whales\OpenTag\T1_speed_30July\M20.DSG	7-1-2013	13:57:34	108918.000000	10891.800000	1029.438861	21.063068
C:\cware\Projects\Whales\OpenTag\T1_speed_30July\M20.DSG	7-1-2013	13:57:34	108919.000000	10891.900000	1029.171795	21.058415
C:\cware\Projects\Whales\OpenTag\T1_speed_30July\M20.DSG	7-1-2013	13:57:34	108920.000000	10892.000000	1029.151843	21.020439
C:\cware\Projects\Whales\OpenTag\T1_speed_30July\M20.DSG	7-1-2013	13:57:34	108921.000000	10892.100000	1027.513078	20.909862
C:\cware\Projects\Whales\OpenTag\T1_speed_30July\M20.DSG	7-1-2013	13:57:34	108922.000000	10892.200000	1027.330748	20.907399
C:\cware\Projects\Whales\OpenTag\T1_speed_30July\M20.DSG	7-1-2013	13:57:34	108923.000000	10892.300000	1028.276922	20.924642
C:\cware\Projects\Whales\OpenTag\T1_speed_30July\M20.DSG	7-1-2013	13:57:34	108924.000000	10892.400000	1028.613671	20.937438
C:\cware\Projects\Whales\OpenTag\T1_speed_30July\M20.DSG	7-1-2013	13:57:34	108925.000000	10892.500000	1029.231450	21.061837
C:\cware\Projects\Whales\OpenTag\T1_speed_30July\M20.DSG	7-1-2013	13:57:34	108926.000000	10892.600000	1028.730730	21.059989
C:\cware\Projects\Whales\OpenTag\T1_speed_30July\M20.DSG	7-1-2013	13:57:34	108927.000000	10892.700000	1026.921871	21.056499
C:\cware\Projects\Whales\OpenTag\T1_speed_30July\M20.DSG	7-1-2013	13:57:34	108928.000000	10892.800000	1027.498628	20.914857
C:\cware\Projects\Whales\OpenTag\T1_speed_30July\M20.DSG	7-1-2013	13:57:34	108929.000000	10892.900000	1030.638947	21.004222
C:\cware\Projects\Whales\OpenTag\T1_speed_30July\M20.DSG	7-1-2013	13:57:34	108930.000000	10893.000000	1032.694728	21.030224
C:\cware\Projects\Whales\OpenTag\T1_speed_30July\M20.DSG	7-1-2013	13:57:34	108931.000000	10893.100000	1037.689132	21.050067
C:\cware\Projects\Whales\OpenTag\T1_speed_30July\M20.DSG	7-1-2013	13:57:34	108932.000000	10893.200000	1043.400675	21.052325
C:\cware\Projects\Whales\OpenTag\T1_speed_30July\M20.DSG	7-1-2013	13:57:34	108933.000000	10893.300000	1047.593819	21.058689
C:\cware\Projects\Whales\OpenTag\T1_speed_30July\M20.DSG	7-1-2013	13:57:34	108934.000000	10893.400000	1052.252004	21.064847
C:\cware\Projects\Whales\OpenTag\T1_speed_30July\M20.DSG	7-1-2013	13:57:34	108935.000000	10893.500000	1056.827826	21.062726
C:\cware\Projects\Whales\OpenTag\T1_speed_30July\M20.DSG	7-1-2013	13:57:34	108936.000000	10893.600000	1062.809973	21.061631
C:\cware\Projects\Whales\OpenTag\T1_speed_30July\M20.DSG	7-1-2013	13:57:34	108937.000000	10893.700000	1065.512241	21.064779
C:\cware\Projects\Whales\OpenTag\T1_speed_30July\M20.DSG	7-1-2013	13:57:34	108938.000000	10893.800000	1071.592610	21.062658
C:\cware\Projects\Whales\OpenTag\T1_speed_30July\M20.DSG	7-1-2013	13:57:34	108939.000000	10893.900000	1076.363442	21.062316
C:\cware\Projects\Whales\OpenTag\T1_speed_30July\M20.DSG	7-1-2013	13:57:34	108940.000000	10894.000000	1080.656772	21.063274
C:\cware\Projects\Whales\OpenTag\T1_speed_30July\M20.DSG	7-1-2013	13:57:34	108941.000000	10894.100000	1086.051768	21.061974
C:\cware\Projects\Whales\OpenTag\T1_speed_30July\M20.DSG	7-1-2013	13:57:34	108942.000000	10894.200000	1087.824921	21.063821
C:\cware\Projects\Whales\OpenTag\T1_speed_30July\M20.DSG	7-1-2013	13:57:34	108943.000000	10894.300000	1092.425255	21.060947
C:\cware\Projects\Whales\OpenTag\T1_speed_30July\M20.DSG	7-1-2013	13:57:34	108944.000000	10894.400000	1097.379244	21.061631
C:\cware\Projects\Whales\OpenTag\T1_speed_30July\M20.DSG	7-1-2013	13:57:34	108945.000000	10894.500000	1101.000991	21.058415
C:\cware\Projects\Whales\OpenTag\T1_speed_30July\M20.DSG	7-1-2013	13:57:34	108946.000000	10894.600000	1102.578982	21.058415
C:\cware\Projects\Whales\OpenTag\T1_speed_30July\M20.DSG	7-1-2013	13:57:34	108947.000000	10894.700000	1105.698674	21.056910
C:\cware\Projects\Whales\OpenTag\T1_speed_30July\M20.DSG	7-1-2013	13:57:34	108948.000000	10894.800000	1104.756589	21.057594
C:\cware\Projects\Whales\OpenTag\T1_speed_30July\M20.DSG	7-1-2013	13:57:34	108949.000000	10894.900000	1105.247057	21.053283
C:\cware\Projects\Whales\OpenTag\T1_speed_30July\M20.DSG	7-1-2013	13:57:34	108950.000000	10895.000000	1109.357360	21.052394
C:\cware\Projects\Whales\OpenTag\T1_speed_30July\M20.DSG	7-1-2013	13:57:34	108951.000000	10895.100000	1104.745102	21.054857
C:\cware\Projects\Whales\OpenTag\T1_speed_30July\M20.DSG	7-1-2013	13:57:34	108952.000000	10895.200000	1102.542929	21.056089
C:\cware\Projects\Whales\OpenTag\T1_speed_30July\M20.DSG	7-1-2013	13:57:34	108953.000000	10895.300000	1099.803892	21.052462
C:\cware\Projects\Whales\OpenTag\T1_speed_30July\M20.DSG	7-1-2013	13:57:34	108954.000000	10895.400000	1095.008477	21.053626
C:\cware\Projects\Whales\OpenTag\T1_speed_30July\M20.DSG	7-1-2013	13:57:34	108955.000000	10895.500000	1090.434323	21.051162
C:\cware\Projects\Whales\OpenTag\T1_speed_30July\M20.DSG	7-1-2013	13:57:34	108956.000000	10895.600000	1084.953909	21.052257
C:\cware\Projects\Whales\OpenTag\T1_speed_30July\M20.DSG	7-1-2013	13:57:34	108957.000000	10895.700000	1080.086832	21.048015
C:\cware\Projects\Whales\OpenTag\T1_speed_30July\M20.DSG	7-1-2013	13:57:34	108958.000000	10895.800000	1073.762430	21.049041
C:\cware\Projects\Whales\OpenTag\T1_speed_30July\M20.DSG	7-1-2013	13:57:34	108959.000000	10895.900000	1069.102718	21.046851
C:\cware\Projects\Whales\OpenTag\T1_speed_30July\M20.DSG	7-1-2013	13:57:34	108960.000000	10896.000000	1062.155973	21.043772
C:\cware\Projects\Whales\OpenTag\T1_speed_30July\M20.DSG	7-1-2013	13:57:34	108961.000000	10896.100000	1056.795426	21.019139
C:\cware\Projects\Whales\OpenTag\T1_speed_30July\M20.DSG	7-1-2013	13:57:34	108962.000000	10896.200000	1052.173549	21.015033
C:\cware\Projects\Whales\OpenTag\T1_speed_30July\M20.DSG	7-1-2013	13:57:34	108963.000000	10896.300000	1048.173569	20.985199
C:\cware\Projects\Whales\OpenTag\T1_speed_30July\M20.DSG	7-1-2013	13:57:34	108964.000000	10896.400000	1044.716871	20.974046
C:\cware\Projects\Whales\OpenTag\T1_speed_30July\M20.DSG	7-1-2013	13:57:34	108965.000000	10896.500000	1041.543969	20.927653
C:\cware\Projects\Whales\OpenTag\T1_speed_30July\M20.DSG	7-1-2013	13:57:34	108966.000000	10896.600000	1039.849344	20.915200
C:\cware\Projects\Whales\OpenTag\T1_speed_30July\M20.DSG	7-1-2013	13:57:34	108967.000000	10896.700000	1038.619245	20.932443
C:\cware\Projects\Whales\OpenTag\T1_speed_30July\M20.DSG	7-1-2013	13:57:34	108968.000000	10896.800000	1035.144496	21.022218
C:\cware\Projects\Whales\OpenTag\T1_speed_30July\M20.DSG	7-1-2013	13:57:34	108969.000000	10896.900000	1031.608340	21.025092
C:\cware\Projects\Whales\OpenTag\T1_speed_30July\M20.DSG	7-1-2013	13:57:34	108970.000000	10897.000000	1031.966316	20.961319
C:\cware\Projects\Whales\OpenTag\T1_speed_30July\M20.DSG	7-1-2013	13:57:34	108971.000000	10897.100000	1032.538153	20.855327
C:\cware\Projects\Whales\OpenTag\T1_speed_30July\M20.DSG	7-1-2013	13:57:34	108972.000000	10897.200000	1035.665184	20.919852
C:\cware\Projects\Whales\OpenTag\T1_speed_30July\M20.DSG	7-1-2013	13:57:34	108973.000000	10897.300000	1039.092503	20.970419
C:\cware\Projects\Whales\OpenTag\T1_speed_30July\M20.DSG	7-1-2013	13:57:34	108974.000000	10897.400000	1034.675984	20.888240
C:\cware\Projects\Whales\OpenTag\T1_speed_30July\M20.DSG	7-1-2013	13:57:34	108975.000000	10897.500000	1034.842930	20.926695
C:\cware\Projects\Whales\OpenTag\T1_speed_30July\M20.DSG	7-1-2013	13:57:34	108976.000000	10897.600000	1032.722243	21.023176
C:\cware\Projects\Whales\OpenTag\T1_speed_30July\M20.DSG	7-1-2013	13:57:34	108977.000000	10897.700000	1031.277341	21.026803
C:\cware\Projects\Whales\OpenTag\T1_speed_30July\M20.DSG	7-1-2013	13:57:34	108978.000000	10897.800000	1031.463260	21.021192
C:\cware\Projects\Whales\OpenTag\T1_speed_30July\M20.DSG	7-1-2013	13:57:34	108979.000000	10897.900000	1032.259826	20.989510
C:\cware\Projects\Whales\OpenTag\T1_speed_30July\M20.DSG	7-1-2013	13:57:34	108980.000000	10898.000000	1032.113267	20.989031
C:\cware\Projects\Whales\OpenTag\T1_speed_30July\M20.DSG	7-1-2013	13:57:34	108981.000000	10898.100000	1032.460863	21.005385
C:\cware\Projects\Whales\OpenTag\T1_speed_30July\M20.DSG	7-1-2013	13:57:34	108982.000000	10898.200000	1030.825788	21.024476
C:\cware\Projects\Whales\OpenTag\T1_speed_30July\M20.DSG	7-1-2013	13:57:34	108983.000000	10898.300000	1032.109359	21.026187
C:\cware\Projects\Whales\OpenTag\T1_speed_30July\M20.DSG	7-1-2013	13:57:34	108984.000000	10898.400000	1033.248288	21.022971
C:\cware\Projects\Whales\OpenTag\T1_speed_30July\M20.DSG	7-1-2013	13:57:34	108985.000000	10898.500000	1036.930788	21.021055
C:\cware\Projects\Whales\OpenTag\T1_speed_30July\M20.DSG	7-1-2013	13:57:34	108986.000000	10898.600000	1038.849551	21.024818
C:\cware\Projects\Whales\OpenTag\T1_speed_30July\M20.DSG	7-1-2013	13:57:34	108987.000000	10898.700000	1042.263091	21.022560
C:\cware\Projects\Whales\OpenTag\T1_speed_30July\M20.DSG	7-1-2013	13:57:34	108988.000000	10898.800000	1044.404496	21.020370
C:\cware\Projects\Whales\OpenTag\T1_speed_30July\M20.DSG	7-1-2013	13:57:34	108989.000000	10898.900000	1047.609520	21.019413
C:\cware\Projects\Whales\OpenTag\T1_speed_30July\M20.DSG	7-1-2013	13:57:34	108990.000000	10899.000000	1049.920477	21.021397
C:\cware\Projects\Whales\OpenTag\T1_speed_30July\M20.DSG	7-1-2013	13:57:34	108991.000000	10899.100000	1053.285856	21.016949
C:\cware\Projects\Whales\OpenTag\T1_speed_30July\M20.DSG	7-1-2013	13:57:34	108992.000000	10899.200000	1056.441079	21.018181
C:\cware\Projects\Whales\OpenTag\T1_speed_30July\M20.DSG	7-1-2013	13:57:34	108993.000000	10899.300000	1059.829507	21.017291
C:\cware\Projects\Whales\OpenTag\T1_speed_30July\M20.DSG	7-1-2013	13:57:34	108994.000000	10899.400000	1064.074984	21.014007
C:\cware\Projects\Whales\OpenTag\T1_speed_30July\M20.DSG	7-1-2013	13:57:34	108995.000000	10899.500000	1067.353673	21.012022
C:\cware\Projects\Whales\OpenTag\T1_speed_30July\M20.DSG	7-1-2013	13:57:34	108996.000000	10899.600000	1069.800469	21.010449
C:\cware\Projects\Whales\OpenTag\T1_speed_30July\M20.DSG	7-1-2013	13:57:34	108997.000000	10899.700000	1071.369216	21.001348
C:\cware\Projects\Whales\OpenTag\T1_speed_30July\M20.DSG	7-1-2013	13:57:34	108998.000000	10899.800000	1074.586789	20.998885
C:\cware\Projects\Whales\OpenTag\T1_speed_30July\M20.DSG	7-1-2013	13:57:34	108999.000000	10899.900000	1077.020274	21.000253
C:\cware\Projects\Whales\OpenTag\T1_speed_30July\M20.DSG	7-1-2013	13:57:34	109000.000000	10900.000000	1079.331510	21.001485
C:\cware\Projects\Whales\OpenTag\T1_speed_30July\M20.DSG	7-1-2013	13:57:34	109001.000000	10900.100000	1082.292125	20.999227
C:\cware\Projects\Whales\OpenTag\T1_speed_30July\M20.DSG	7-1-2013	13:57:34	109002.000000	10900.200000	1085.128196	21.003948
C:\cware\Projects\Whales\OpenTag\T1_speed_30July\M20.DSG	7-1-2013	13:57:34	109003.000000	10900.300000	1087.379339	21.001895
C:\cware\Projects\Whales\OpenTag\T1_speed_30July\M20.DSG	7-1-2013	13:57:34	109004.000000	10900.400000	1087.185413	20.996216
C:\cware\Projects\Whales\OpenTag\T1_speed_30July\M20.DSG	7-1-2013	13:57:34	109005.000000	10900.500000	1087.664474	20.989579
C:\cware\Projects\Whales\OpenTag\T1_speed_30July\M20.DSG	7-1-2013	13:57:34	109006.000000	10900.600000	1088.507289	20.993137
C:\cware\Projects\Whales\OpenTag\T1_speed_30July\M20.DSG	7-1-2013	13:57:34	109007.000000	10900.700000	1087.492055	20.993411
C:\cware\Projects\Whales\OpenTag\T1_speed_30July\M20.DSG	7-1-2013	13:57:34	109008.000000	10900.800000	1084.117400	20.990195
C:\cware\Projects\Whales\OpenTag\T1_speed_30July\M20.DSG	7-1-2013	13:57:34	109009.000000	10900.900000	1082.049253	20.993821
C:\cware\Projects\Whales\OpenTag\T1_speed_30July\M20.DSG	7-1-2013	13:57:34	109010.000000	10901.000000	1078.628019	20.983626
C:\cware\Projects\Whales\OpenTag\T1_speed_30July\M20.DSG	7-1-2013	13:57:34	109011.000000	10901.100000	1075.679673	20.986021
C:\cware\Projects\Whales\OpenTag\T1_speed_30July\M20.DSG	7-1-2013	13:57:34	109012.000000	10901.200000	1072.072190	20.984515
C:\cware\Projects\Whales\OpenTag\T1_speed_30July\M20.DSG	7-1-2013	13:57:34	109013.000000	10901.300000	1068.391929	20.981368
C:\cware\Projects\Whales\OpenTag\T1_speed_30July\M20.DSG	7-1-2013	13:57:34	109014.000000	10901.400000	1064.943775	20.979110
C:\cware\Projects\Whales\OpenTag\T1_speed_30July\M20.DSG	7-1-2013	13:57:34	109015.000000	10901.500000	1061.894320	20.990263
C:\cware\Projects\Whales\OpenTag\T1_speed_30July\M20.DSG	7-1-2013	13:57:34	109016.000000	10901.600000	1059.424806	20.987389
C:\cware\Projects\Whales\OpenTag\T1_speed_30July\M20.DSG	7-1-2013	13:57:34	109017.000000	10901.700000	1055.878676	20.985473
C:\cware\Projects\Whales\OpenTag\T1_speed_30July\M20.DSG	7-1-2013	13:57:34	109018.000000	10901.800000	1053.017481	20.983557
C:\cware\Projects\Whales\OpenTag\T1_speed_30July\M20.DSG	7-1-2013	13:57:34	109019.000000	10901.900000	1050.255745	20.977604
C:\cware\Projects\Whales\OpenTag\T1_speed_30July\M20.DSG	7-1-2013	13:57:34	109020.000000	10902.000000	1047.829389	20.928269
C:\cware\Projects\Whales\OpenTag\T1_speed_30July\M20.DSG	7-1-2013	13:57:34	109021.000000	10902.100000	1045.062042	20.937164
C:\cware\Projects\Whales\OpenTag\T1_speed_30July\M20.DSG	7-1-2013	13:57:34	109022.000000	10902.200000	1043.082431	20.903636
C:\cware\Projects\Whales\OpenTag\T1_speed_30July\M20.DSG	7-1-2013	13:57:34	109023.000000	10902.300000	1040.460467	20.739550
C:\cware\Projects\Whales\OpenTag\T1_speed_30July\M20.DSG	7-1-2013	13:57:34	109024.000000	10902.400000	1040.402391	20.908562
C:\cware\Projects\Whales\OpenTag\T1_speed_30July\M20.DSG	7-1-2013	13:57:34	109025.000000	10902.500000	1037.797469	20.967203
C:\cware\Projects\Whales\OpenTag\T1_speed_30July\M20.DSG	7-1-2013	13:57:34	109026.000000	10902.600000	1034.360721	20.967477
C:\cware\Projects\Whales\OpenTag\T1_speed_30July\M20.DSG	7-1-2013	13:57:34	109027.000000	10902.700000	1032.550620	20.967614
C:\cware\Projects\Whales\OpenTag\T1_speed_30July\M20.DSG	7-1-2013	13:57:34	109028.000000	10902.800000	1031.526280	20.960771
C:\cware\Projects\Whales\OpenTag\T1_speed_30July\M20.DSG	7-1-2013	13:57:34	109029.000000	10902.900000	1029.973349	20.848826
C:\cware\Projects\Whales\OpenTag\T1_speed_30July\M20.DSG	7-1-2013	13:57:34	109030.000000	10903.000000	1035.255293	20.763088
C:\cware\Projects\Whales\OpenTag\T1_speed_30July\M20.DSG	7-1-2013	13:57:34	109031.000000	10903.100000	1035.310216	20.748992
C:\cware\Projects\Whales\OpenTag\T1_speed_30July\M20.DSG	7-1-2013	13:57:34	109032.000000	10903.200000	1035.530278	20.748924
C:\cware\Projects\Whales\OpenTag\T1_speed_30July\M20.DSG	7-1-2013	13:57:34	109033.000000	10903.300000	1035.983092	20.747692
C:\cware\Projects\Whales\OpenTag\T1_speed_30July\M20.DSG	7-1-2013	13:57:34	109034.000000	10903.400000	1035.650504	20.753645
C:\cware\Projects\Whales\OpenTag\T1_speed_30July\M20.DSG	7-1-2013	13:57:34	109035.000000	10903.500000	1030.336967	20.939764
C:\cware\Projects\Whales\OpenTag\T1_speed_30July\M20.DSG	7-1-2013	13:57:34	109036.000000	10903.600000	1029.253765	20.955708
C:\cware\Projects\Whales\OpenTag\T1_speed_30July\M20.DSG	7-1-2013	13:57:34	109037.000000	10903.700000	1031.466622	20.957350
C:\cware\Projects\Whales\OpenTag\T1_speed_30July\M20.DSG	7-1-2013	13:57:34	109038.000000	10903.800000	1033.716628	20.957966
C:\cware\Projects\Whales\OpenTag\T1_speed_30July\M20.DSG	7-1-2013	13:57:34	109039.000000	10903.900000	1035.513847	20.959266
C:\cware\Projects\Whales\OpenTag\T1_speed_30July\M20.DSG	7-1-2013	13:57:34	109040.000000	10904.000000	1036.749461	20.958308
C:\cware\Projects\Whales\OpenTag\T1_speed_30July\M20.DSG	7-1-2013	13:57:34	109041.000000	10904.100000	1036.285196	20.957213
C:\cware\Projects\Whales\OpenTag\T1_speed_30July\M20.DSG	7-1-2013	13:57:34	109042.000000	10904.200000	1036.883583	20.959266
C:\cware\Projects\Whales\OpenTag\T1_speed_30July\M20.DSG	7-1-2013	13:57:34	109043.000000	10904.300000	1036.566044	20.958240
C:\cware\Projects\Whales\OpenTag\T1_speed_30July\M20.DSG	7-1-2013	13:57:34	109044.000000	10904.400000	1038.695486	20.954750
C:\cware\Projects\Whales\OpenTag\T1_speed_30July\M20.DSG	7-1-2013	13:57:34	109045.000000	10904.500000	1040.074873	20.931553
C:\cware\Projects\Whales\OpenTag\T1_speed_30July\M20.DSG	7-1-2013	13:57:34	109046.000000	10904.600000	1041.422447	20.837125
C:\cware\Projects\Whales\OpenTag\T1_speed_30July\M20.DSG	7-1-2013	13:57:34	109047.000000	10904.700000	1038.715900	20.935248
C:\cware\Projects\Whales\OpenTag\T1_speed_30July\M20.DSG	7-1-2013	13:57:34	109048.000000	10904.800000	1036.879104	20.912120
C:\cware\Projects\Whales\OpenTag\T1_speed_30July\M20.DSG	7-1-2013	13:57:34	109049.000000	10904.900000	1037.921792	20.817350
C:\cware\Projects\Whales\OpenTag\T1_speed_30July\M20.DSG	7-1-2013	13:57:34	109050.000000	10905.000000	1032.156016	20.834320
C:\cware\Projects\Whales\OpenTag\T1_speed_30July\M20.DSG	7-1-2013	13:57:34	109051.000000	10905.100000	1031.953788	20.849510
C:\cware\Projects\Whales\OpenTag\T1_speed_30July\M20.DSG	7-1-2013	13:57:34	109052.000000	10905.200000	1032.302952	20.749335
C:\cware\Projects\Whales\OpenTag\T1_speed_30July\M20.DSG	7-1-2013	13:57:34	109053.000000	10905.300000	1033.301146	20.787311
C:\cware\Projects\Whales\OpenTag\T1_speed_30July\M20.DSG	7-1-2013	13:57:34	109054.000000	10905.400000	1033.542726	20.794085
C:\cware\Projects\Whales\OpenTag\T1_speed_30July\M20.DSG	7-1-2013	13:57:34	109055.000000	10905.500000	1032.227413	20.838836
C:\cware\Projects\Whales\OpenTag\T1_speed_30July\M20.DSG	7-1-2013	13:57:34	109056.000000	10905.600000	1031.024432	20.877770
C:\cware\Projects\Whales\OpenTag\T1_speed_30July\M20.DSG	7-1-2013	13:57:34	109057.000000	10905.700000	1029.865979	20.926216
C:\cware\Projects\Whales\OpenTag\T1_speed_30July\M20.DSG	7-1-2013	13:57:34	109058.000000	10905.800000	1029.400378	20.928269
C:\cware\Projects\Whales\OpenTag\T1_speed_30July\M20.DSG	7-1-2013	13:57:34	109059.000000	10905.900000	1029.475228	20.924916
C:\cware\Projects\Whales\OpenTag\T1_speed_30July\M20.DSG	7-1-2013	13:57:34	109060.000000	10906.000000	1029.329115	20.923479
C:\cware\Projects\Whales\OpenTag\T1_speed_30July\M20.DSG	7-1-2013	13:57:34	109061.000000	10906.100000	1031.233154	20.847800
C:\cware\Projects\Whales\OpenTag\T1_speed_30July\M20.DSG	7-1-2013	13:57:34	109062.000000	10906.200000	1030.265951	20.850742
C:\cware\Projects\Whales\OpenTag\T1_speed_30July\M20.DSG	7-1-2013	13:57:34	109063.000000	10906.300000	1031.400629	20.856285
C:\cware\Projects\Whales\OpenTag\T1_speed_30July\M20.DSG	7-1-2013	13:57:34	109064.000000	10906.400000	1029.195911	20.865043
C:\cware\Projects\Whales\OpenTag\T1_speed_30July\M20.DSG	7-1-2013	13:57:34	109065.000000	10906.500000	1029.133997	20.922247
C:\cware\Projects\Whales\OpenTag\T1_speed_30July\M20.DSG	7-1-2013	13:57:34	109066.000000	10906.600000	1029.504505	20.913968
C:\cware\Projects\Whales\OpenTag\T1_speed_30July\M20.DSG	7-1-2013	13:57:34	109067.000000	10906.700000	1029.312147	20.795522
C:\cware\Projects\Whales\OpenTag\T1_speed_30July\M20.DSG	7-1-2013	13:57:34	109068.000000	10906.800000	1030.770373	20.787722
C:\cware\Projects\Whales\OpenTag\T1_speed_30July\M20.DSG	7-1-2013	13:57:34	109069.000000	10906.900000	1029.912566	20.875854
C:\cware\Projects\Whales\OpenTag\T1_speed_30July\M20.DSG	7-1-2013	13:57:34	109070.000000	10907.000000	1027.636576	20.852111
C:\cware\Projects\Whales\OpenTag\T1_speed_30July\M20.DSG	7-1-2013	13:57:34	109071.000000	10907.100000	1028.559003	20.895151
C:\cware\Projects\Whales\OpenTag\T1_speed_30July\M20.DSG	7-1-2013	13:57:34	109072.000000	10907.200000	1031.881186	20.932101
C:\cware\Projects\Whales\OpenTag\T1_speed_30July\M20.DSG	7-1-2013	13:57:34	109073.000000	10907.300000	1040.904347	20.936617
C:\cware\Projects\Whales\OpenTag\T1_speed_30July\M20.DSG	7-1-2013	13:57:34	109074.000000	10907.400000	1053.562170	20.934975
C:\cware\Projects\Whales\OpenTag\T1_speed_30July\M20.DSG	7-1-2013	13:57:34	109075.000000	10907.500000	1063.015182	20.935248
C:\cware\Projects\Whales\OpenTag\T1_speed_30July\M20.DSG	7-1-2013	13:57:34	109076.000000	10907.600000	1073.055767	20.933880
C:\cware\Projects\Whales\OpenTag\T1_speed_30July\M20.DSG	7-1-2013	13:57:34	109077.000000	10907.700000	1082.007131	20.934906
C:\cware\Projects\Whales\OpenTag\T1_speed_30July\M20.DSG	7-1-2013	13:57:34	109078.000000	10907.800000	1088.524936	20.935933
C:\cware\Projects\Whales\OpenTag\T1_speed_30July\M20.DSG	7-1-2013	13:57:34	109079.000000	10907.900000	1094.823350	20.934564
C:\cware\Projects\Whales\OpenTag\T1_speed_30July\M20.DSG	7-1-2013	13:57:34	109080.000000	10908.000000	1097.660465	20.934701
C:\cware\Projects\Whales\OpenTag\T1_speed_30July\M20.DSG	7-1-2013	13:57:34	109081.000000	10908.100000	1104.422642	20.936617
C:\cware\Projects\Whales\OpenTag\T1_speed_30July\M20.DSG	7-1-2013	13:57:34	109082.000000	10908.200000	1109.009173	20.934359
C:\cware\Projects\Whales\OpenTag\T1_speed_30July\M20.DSG	7-1-2013	13:57:34	109083.000000	10908.300000	1113.851727	20.935043
C:\cware\Projects\Whales\OpenTag\T1_speed_30July\M20.DSG	7-1-2013	13:57:34	109084.000000	10908.400000	1118.059060	20.932922
C:\cware\Projects\Whales\OpenTag\T1_speed_30July\M20.DSG	7-1-2013	13:57:34	109085.000000	10908.500000	1122.595996	20.933127
C:\cware\Projects\Whales\OpenTag\T1_speed_30July\M20.DSG	7-1-2013	13:57:34	109086.000000	10908.600000	1122.962424	20.935043
C:\cware\Projects\Whales\OpenTag\T1_speed_30July\M20.DSG	7-1-2013	13:57:34	109087.000000	10908.700000	1126.313573	20.933401
C:\cware\Projects\Whales\OpenTag\T1_speed_30July\M20.DSG	7-1-2013	13:57:34	109088.000000	10908.800000	1130.129739	20.930185
C:\cware\Projects\Whales\OpenTag\T1_speed_30July\M20.DSG	7-1-2013	13:57:34	109089.000000	10908.900000	1130.826249	20.932717
C:\cware\Projects\Whales\OpenTag\T1_speed_30July\M20.DSG	7-1-2013	13:57:34	109090.000000	10909.000000	1132.501890	20.931485
C:\cware\Projects\Whales\OpenTag\T1_speed_30July\M20.DSG	7-1-2013	13:57:34	109091.000000	10909.100000	1133.688205	20.931006
C:\cware\Projects\Whales\OpenTag\T1_speed_30July\M20.DSG	7-1-2013	13:57:34	109092.000000	10909.200000	1135.669194	20.931553
C:\cware\Projects\Whales\OpenTag\T1_speed_30July\M20.DSG	7-1-2013	13:57:34	109093.000000	10909.300000	1136.097874	20.928269
C:\cware\Projects\Whales\OpenTag\T1_speed_30July\M20.DSG	7-1-2013	13:57:34	109094.000000	10909.400000	1137.247422	20.928132
C:\cware\Projects\Whales\OpenTag\T1_speed_30July\M20.DSG	7-1-2013	13:57:34	109095.000000	10909.500000	1133.750032	20.927722
C:\cware\Projects\Whales\OpenTag\T1_speed_30July\M20.DSG	7-1-2013	13:57:34	109096.000000	10909.600000	1133.591369	20.926216
C:\cware\Projects\Whales\OpenTag\T1_speed_30July\M20.DSG	7-1-2013	13:57:34	109097.000000	10909.700000	1134.728472	20.927106
C:\cware\Projects\Whales\OpenTag\T1_speed_30July\M20.DSG	7-1-2013	13:57:34	109098.000000	10909.800000	1133.347133	20.924574
C:\cware\Projects\Whales\OpenTag\T1_speed_30July\M20.DSG	7-1-2013	13:57:34	109099.000000	10909.900000	1130.510293	20.923411
C:\cware\Projects\Whales\OpenTag\T1_speed_30July\M20.DSG	7-1-2013	13:57:34	109100.000000	10910.000000	1126.523548	20.924095
C:\cware\Projects\Whales\OpenTag\T1_speed_30July\M20.DSG	7-1-2013	13:57:34	109101.000000	10910.100000	1120.274976	20.922590
C:\cware\Projects\Whales\OpenTag\T1_speed_30July\M20.DSG	7-1-2013	13:57:34	109102.000000	10910.200000	1115.382969	20.924574
C:\cware\Projects\Whales\OpenTag\T1_speed_30July\M20.DSG	7-1-2013	13:57:34	109103.000000	10910.300000	1110.932114	20.922863
C:\cware\Projects\Whales\OpenTag\T1_speed_30July\M20.DSG	7-1-2013	13:57:34	109104.000000	10910.400000	1103.375456	20.920195
C:\cware\Projects\Whales\OpenTag\T1_speed_30July\M20.DSG	7-1-2013	13:57:34	109105.000000	10910.500000	1097.786872	20.920400
C:\cware\Projects\Whales\OpenTag\T1_speed_30July\M20.DSG	7-1-2013	13:57:34	109106.000000	10910.600000	1090.843758	20.911162
C:\cware\Projects\Whales\OpenTag\T1_speed_30July\M20.DSG	7-1-2013	13:57:34	109107.000000	10910.700000	1084.890681	20.904251
C:\cware\Projects\Whales\OpenTag\T1_speed_30July\M20.DSG	7-1-2013	13:57:34	109108.000000	10910.800000	1079.303008	20.902267
C:\cware\Projects\Whales\OpenTag\T1_speed_30July\M20.DSG	7-1-2013	13:57:34	109109.000000	10910.900000	1073.241909	20.890292
C:\cware\Projects\Whales\OpenTag\T1_speed_30July\M20.DSG	7-1-2013	13:57:34	109110.000000	10911.000000	1068.474768	20.885366
C:\cware\Projects\Whales\OpenTag\T1_speed_30July\M20.DSG	7-1-2013	13:57:34	109111.000000	10911.100000	1064.333623	20.874144
C:\cware\Projects\Whales\OpenTag\T1_speed_30July\M20.DSG	7-1-2013	13:57:34	109112.000000	10911.200000	1059.473685	20.856490
C:\cware\Projects\Whales\OpenTag\T1_speed_30July\M20.DSG	7-1-2013	13:57:34	109113.000000	10911.300000	1055.689044	20.841505
C:\cware\Projects\Whales\OpenTag\T1_speed_30July\M20.DSG	7-1-2013	13:57:34	109114.000000	10911.400000	1053.650009	20.834251
C:\cware\Projects\Whales\OpenTag\T1_speed_30July\M20.DSG	7-1-2013	13:57:34	109115.000000	10911.500000	1048.629116	20.854574
C:\cware\Projects\Whales\OpenTag\T1_speed_30July\M20.DSG	7-1-2013	13:57:34	109116.000000	10911.600000	1047.699376	20.825219
C:\cware\Projects\Whales\OpenTag\T1_speed_30July\M20.DSG	7-1-2013	13:57:34	109117.000000	10911.700000	1047.911595	20.875512
C:\cware\Projects\Whales\OpenTag\T1_speed_30July\M20.DSG	7-1-2013	13:57:34	109118.000000	10911.800000	1041.030123	20.839725
C:\cware\Projects\Whales\OpenTag\T1_speed_30July\M20.DSG	7-1-2013	13:57:34	109119.000000	10911.900000	1040.023720	20.790253
C:\cware\Projects\Whales\OpenTag\T1_speed_30July\M20.DSG	7-1-2013	13:57:34	109120.000000	10912.000000	1038.788001	20.792580
C:\cware\Projects\Whales\OpenTag\T1_speed_30July\M20.DSG	7-1-2013	13:57:34	109121.000000	10912.100000	1035.139360	20.776910
C:\cware\Projects\Whales\OpenTag\T1_speed_30July\M20.DSG	7-1-2013	13:57:34	109122.000000	10912.200000	1034.956064	20.662570
C:\cware\Projects\Whales\OpenTag\T1_speed_30July\M20.DSG	7-1-2013	13:57:34	109123.000000	10912.300000	1037.800079	20.671192
C:\cware\Projects\Whales\OpenTag\T1_speed_30July\M20.DSG	7-1-2013	13:57:34	109124.000000	10912.400000	1037.587109	20.654564
C:\cware\Projects\Whales\OpenTag\T1_speed_30July\M20.DSG	7-1-2013	13:57:34	109125.000000	10912.500000	1038.342162	20.660928
C:\cware\Projects\Whales\OpenTag\T1_speed_30July\M20.DSG	7-1-2013	13:57:34	109126.000000	10912.600000	1038.346539	20.650527
C:\cware\Projects\Whales\OpenTag\T1_speed_30July\M20.DSG	7-1-2013	13:57:34	109127.000000	10912.700000	1037.815284	20.693088
C:\cware\Projects\Whales\OpenTag\T1_speed_30July\M20.DSG	7-1-2013	13:57:34	109128.000000	10912.800000	1034.973366	20.850537
C:\cware\Projects\Whales\OpenTag\T1_speed_30July\M20.DSG	7-1-2013	13:57:34	109129.000000	10912.900000	1033.786026	20.711769
C:\cware\Projects\Whales\OpenTag\T1_speed_30July\M20.DSG	7-1-2013	13:57:34	109130.000000	10913.000000	1035.059627	20.848963
C:\cware\Projects\Whales\OpenTag\T1_speed_30July\M20.DSG	7-1-2013	13:57:34	109131.000000	10913.100000	1034.591399	20.800380
C:\cware\Projects\Whales\OpenTag\T1_speed_30July\M20.DSG	7-1-2013	13:57:34	109132.000000	10913.200000	1032.992059	20.851837
C:\cware\Projects\Whales\OpenTag\T1_speed_30July\M20.DSG	7-1-2013	13:57:34	109133.000000	10913.300000	1034.488767	20.754672
C:\cware\Projects\Whales\OpenTag\T1_speed_30July\M20.DSG	7-1-2013	13:57:34	109134.000000	10913.400000	1041.325231	20.835688
C:\cware\Projects\Whales\OpenTag\T1_speed_30July\M20.DSG	7-1-2013	13:57:34	109135.000000	10913.500000	1031.809358	20.788064
C:\cware\Projects\Whales\OpenTag\T1_speed_30July\M20.DSG	7-1-2013	13:57:34	109136.000000	10913.600000	1032.880725	20.798328
C:\cware\Projects\Whales\OpenTag\T1_speed_30July\M20.DSG	7-1-2013	13:57:34	109137.000000	10913.700000	1029.934706	20.881123
C:\cware\Projects\Whales\OpenTag\T1_speed_30July\M20.DSG	7-1-2013	13:57:34	109138.000000	10913.800000	1029.885856	20.880986
C:\cware\Projects\Whales\OpenTag\T1_speed_30July\M20.DSG	7-1-2013	13:57:34	109139.000000	10913.900000	1029.665035	20.882629
C:\cware\Projects\Whales\OpenTag\T1_speed_30July\M20.DSG	7-1-2013	13:57:34	109140.000000	10914.000000	1030.423872	20.880986
C:\cware\Projects\Whales\OpenTag\T1_speed_30July\M20.DSG	7-1-2013	13:57:34	109141.000000	10914.100000	1029.273762	20.910341
C:\cware\Projects\Whales\OpenTag\T1_speed_30July\M20.DSG	7-1-2013	13:57:34	109142.000000	10914.200000	1030.436304	20.908425
C:\cware\Projects\Whales\OpenTag\T1_speed_30July\M20.DSG	7-1-2013	13:57:34	109143.000000	10914.300000	1029.139068	20.910752
C:\cware\Projects\Whales\OpenTag\T1_speed_30July\M20.DSG	7-1-2013	13:57:34	109144.000000	10914.400000	1029.044652	20.903020
C:\cware\Projects\Whales\OpenTag\T1_speed_30July\M20.DSG	7-1-2013	13:57:34	109145.000000	10914.500000	1029.175059	20.912326
C:\cware\Projects\Whales\OpenTag\T1_speed_30July\M20.DSG	7-1-2013	13:57:34	109146.000000	10914.600000	1030.655636	20.910204
C:\cware\Projects\Whales\OpenTag\T1_speed_30July\M20.DSG	7-1-2013	13:57:34	109147.000000	10914.700000	1033.002995	20.911368
C:\cware\Projects\Whales\OpenTag\T1_speed_30July\M20.DSG	7-1-2013	13:57:34	109148.000000	10914.800000	1035.521331	20.913078
C:\cware\Projects\Whales\OpenTag\T1_speed_30July\M20.DSG	7-1-2013	13:57:34	109149.000000	10914.900000	1038.004529	20.911162
C:\cware\Projects\Whales\OpenTag\T1_speed_30July\M20.DSG	7-1-2013	13:57:34	109150.000000	10915.000000	1039.192238	20.907467
C:\cware\Projects\Whales\OpenTag\T1_speed_30July\M20.DSG	7-1-2013	13:57:34	109151.000000	10915.100000	1039.913968	20.906852
C:\cware\Projects\Whales\OpenTag\T1_speed_30July\M20.DSG	7-1-2013	13:57:34	109152.000000	10915.200000	1040.048110	20.907741
C:\cware\Projects\Whales\OpenTag\T1_speed_30July\M20.DSG	7-1-2013	13:57:34	109153.000000	10915.300000	1036.635695	20.909383
C:\cware\Projects\Whales\OpenTag\T1_speed_30July\M20.DSG	7-1-2013	13:57:34	109154.000000	10915.400000	1033.017413	20.906304
C:\cware\Projects\Whales\OpenTag\T1_speed_30July\M20.DSG	7-1-2013	13:57:34	109155.000000	10915.500000	1032.149855	20.904799
C:\cware\Projects\Whales\OpenTag\T1_speed_30July\M20.DSG	7-1-2013	13:57:34	109156.000000	10915.600000	1029.716965	20.903567
C:\cware\Projects\Whales\OpenTag\T1_speed_30July\M20.DSG	7-1-2013	13:57:34	109157.000000	10915.700000	1029.705399	20.902062
C:\cware\Projects\Whales\OpenTag\T1_speed_30July\M20.DSG	7-1-2013	13:57:34	109158.000000	10915.800000	1028.862800	20.899462
C:\cware\Projects\Whales\OpenTag\T1_speed_30July\M20.DSG	7-1-2013	13:57:34	109159.000000	10915.900000	1029.269798	20.891593
C:\cware\Projects\Whales\OpenTag\T1_speed_30July\M20.DSG	7-1-2013	13:57:34	109160.000000	10916.000000	1028.207211	20.888787
C:\cware\Projects\Whales\OpenTag\T1_speed_30July\M20.DSG	7-1-2013	13:57:34	109161.000000	10916.100000	1028.749329	20.796549
C:\cware\Projects\Whales\OpenTag\T1_speed_30July\M20.DSG	7-1-2013	13:57:34	109162.000000	10916.200000	1029.941610	20.809755
C:\cware\Projects\Whales\OpenTag\T1_speed_30July\M20.DSG	7-1-2013	13:57:34	109163.000000	10916.300000	1030.559913	20.765825
C:\cware\Projects\Whales\OpenTag\T1_speed_30July\M20.DSG	7-1-2013	13:57:34	109164.000000	10916.400000	1031.781661	20.795522
C:\cware\Projects\Whales\OpenTag\T1_speed_30July\M20.DSG	7-1-2013	13:57:34	109165.000000	10916.500000	1032.389115	20.747966
C:\cware\Projects\Whales\OpenTag\T1_speed_30July\M20.DSG	7-1-2013	13:57:34	109166.000000	10916.600000	1032.017753	20.899256
C:\cware\Projects\Whales\OpenTag\T1_speed_30July\M20.DSG	7-1-2013	13:57:34	109167.000000	10916.700000	1032.541576	20.903841
C:\cware\Projects\Whales\OpenTag\T1_speed_30July\M20.DSG	7-1-2013	13:57:34	109168.000000	10916.800000	1033.043763	20.901925
C:\cware\Projects\Whales\OpenTag\T1_speed_30July\M20.DSG	7-1-2013	13:57:34	109169.000000	10916.900000	1031.710411	20.903020
C:\cware\Projects\Whales\OpenTag\T1_speed_30July\M20.DSG	7-1-2013	13:57:34	109170.000000	10917.000000	1031.759056	20.903636
C:\cware\Projects\Whales\OpenTag\T1_speed_30July\M20.DSG	7-1-2013	13:57:34	109171.000000	10917.100000	1031.491286	20.900762
C:\cware\Projects\Whales\OpenTag\T1_speed_30July\M20.DSG	7-1-2013	13:57:34	109172.000000	10917.200000	1031.113617	20.897546
C:\cware\Projects\Whales\OpenTag\T1_speed_30July\M20.DSG	7-1-2013	13:57:34	109173.000000	10917.300000	1030.098264	20.898504
C:\cware\Projects\Whales\OpenTag\T1_speed_30July\M20.DSG	7-1-2013	13:57:34	109174.000000	10917.400000	1029.402617	20.895424
C:\cware\Projects\Whales\OpenTag\T1_speed_30July\M20.DSG	7-1-2013	13:57:34	109175.000000	10917.500000	1028.588423	20.883929
C:\cware\Projects\Whales\OpenTag\T1_speed_30July\M20.DSG	7-1-2013	13:57:34	109176.000000	10917.600000	1029.151895	20.881671
C:\cware\Projects\Whales\OpenTag\T1_speed_30July\M20.DSG	7-1-2013	13:57:34	109177.000000	10917.700000	1029.483428	20.878523
C:\cware\Projects\Whales\OpenTag\T1_speed_30July\M20.DSG	7-1-2013	13:57:34	109178.000000	10917.800000	1030.096129	20.875512
C:\cware\Projects\Whales\OpenTag\T1_speed_30July\M20.DSG	7-1-2013	13:57:34	109179.000000	10917.900000	1030.158107	20.873596
C:\cware\Projects\Whales\OpenTag\T1_speed_30July\M20.DSG	7-1-2013	13:57:34	109180.000000	10918.000000	1029.521647	20.875033
C:\cware\Projects\Whales\OpenTag\T1_speed_30July\M20.DSG	7-1-2013	13:57:34	109181.000000	10918.100000	1029.790531	20.875307
C:\cware\Projects\Whales\OpenTag\T1_speed_30July\M20.DSG	7-1-2013	13:57:34	109182.000000	10918.200000	1029.741802	20.874897
C:\cware\Projects\Whales\OpenTag\T1_speed_30July\M20.DSG	7-1-2013	13:57:34	109183.000000	10918.300000	1030.072635	20.873323
C:\cware\Projects\Whales\OpenTag\T1_speed_30July\M20.DSG	7-1-2013	13:57:34	109184.000000	10918.400000	1029.585405	20.869080
C:\cware\Projects\Whales\OpenTag\T1_speed_30July\M20.DSG	7-1-2013	13:57:34	109185.000000	10918.500000	1030.815560	20.852111
C:\cware\Projects\Whales\OpenTag\T1_speed_30July\M20.DSG	7-1-2013	13:57:34	109186.000000	10918.600000	1029.916635	20.838768
C:\cware\Projects\Whales\OpenTag\T1_speed_30July\M20.DSG	7-1-2013	13:57:34	109187.000000	10918.700000	1030.410614	20.827546
C:\cware\Projects\Whales\OpenTag\T1_speed_30July\M20.DSG	7-1-2013	13:57:34	109188.000000	10918.800000	1030.760642	20.809960
C:\cware\Projects\Whales\OpenTag\T1_speed_30July\M20.DSG	7-1-2013	13:57:34	109189.000000	10918.900000	1031.501463	20.793264
C:\cware\Projects\Whales\OpenTag\T1_speed_30July\M20.DSG	7-1-2013	13:57:34	109190.000000	10919.000000	1031.614084	20.787311
C:\cware\Projects\Whales\OpenTag\T1_speed_30July\M20.DSG	7-1-2013	13:57:34	109191.000000	10919.100000	1031.603290	20.784027
C:\cware\Projects\Whales\OpenTag\T1_speed_30July\M20.DSG	7-1-2013	13:57:34	109192.000000	10919.200000	1028.953714	20.887419
C:\cware\Projects\Whales\OpenTag\T1_speed_30July\M20.DSG	7-1-2013	13:57:34	109193.000000	10919.300000	1030.036614	20.871817
C:\cware\Projects\Whales\OpenTag\T1_speed_30July\M20.DSG	7-1-2013	13:57:34	109194.000000	10919.400000	1031.846001	20.872433
C:\cware\Projects\Whales\OpenTag\T1_speed_30July\M20.DSG	7-1-2013	13:57:34	109195.000000	10919.500000	1033.975522	20.896314
C:\cware\Projects\Whales\OpenTag\T1_speed_30July\M20.DSG	7-1-2013	13:57:34	109196.000000	10919.600000	1035.587642	20.900967
C:\cware\Projects\Whales\OpenTag\T1_speed_30July\M20.DSG	7-1-2013	13:57:34	109197.000000	10919.700000	1036.627909	20.898914
C:\cware\Projects\Whales\OpenTag\T1_speed_30July\M20.DSG	7-1-2013	13:57:34	109198.000000	10919.800000	1037.213760	20.901514
C:\cware\Projects\Whales\OpenTag\T1_speed_30July\M20.DSG	7-1-2013	13:57:34	109199.000000	10919.900000	1037.813577	20.900009
C:\cware\Projects\Whales\OpenTag\T1_speed_30July\M20.DSG	7-1-2013	13:57:34	109200.000000	10920.000000	1037.911922	20.898777
C:\cware\Projects\Whales\OpenTag\T1_speed_30July\M20.DSG	7-1-2013	13:57:34	109201.000000	10920.100000	1038.217625	20.898777
C:\cware\Projects\Whales\OpenTag\T1_speed_30July\M20.DSG	7-1-2013	13:57:34	109202.000000	10920.200000	1038.462216	20.898709
C:\cware\Projects\Whales\OpenTag\T1_speed_30July\M20.DSG	7-1-2013	13:57:34	109203.000000	10920.300000	1039.562891	20.898367
C:\cware\Projects\Whales\OpenTag\T1_speed_30July\M20.DSG	7-1-2013	13:57:34	109204.000000	10920.400000	1038.840657	20.900214
C:\cware\Projects\Whales\OpenTag\T1_speed_30July\M20.DSG	7-1-2013	13:57:34	109205.000000	10920.500000	1038.916637	20.893987
C:\cware\Projects\Whales\OpenTag\T1_speed_30July\M20.DSG	7-1-2013	13:57:34	109206.000000	10920.600000	1038.658987	20.896040
C:\cware\Projects\Whales\OpenTag\T1_speed_30July\M20.DSG	7-1-2013	13:57:34	109207.000000	10920.700000	1039.331702	20.895630
C:\cware\Projects\Whales\OpenTag\T1_speed_30July\M20.DSG	7-1-2013	13:57:34	109208.000000	10920.800000	1038.866089	20.897888
C:\cware\Projects\Whales\OpenTag\T1_speed_30July\M20.DSG	7-1-2013	13:57:34	109209.000000	10920.900000	1040.662882	20.899667
C:\cware\Projects\Whales\OpenTag\T1_speed_30July\M20.DSG	7-1-2013	13:57:34	109210.000000	10921.000000	1040.735570	20.901309
C:\cware\Projects\Whales\OpenTag\T1_speed_30July\M20.DSG	7-1-2013	13:57:34	109211.000000	10921.100000	1041.947206	20.898777
C:\cware\Projects\Whales\OpenTag\T1_speed_30July\M20.DSG	7-1-2013	13:57:34	109212.000000	10921.200000	1042.423906	20.899256
C:\cware\Projects\Whales\OpenTag\T1_speed_30July\M20.DSG	7-1-2013	13:57:34	109213.000000	10921.300000	1043.316085	20.900419
C:\cware\Projects\Whales\OpenTag\T1_speed_30July\M20.DSG	7-1-2013	13:57:34	109214.000000	10921.400000	1043.793040	20.900283
C:\cware\Projects\Whales\OpenTag\T1_speed_30July\M20.DSG	7-1-2013	13:57:34	109215.000000	10921.500000	1042.728907	20.900967
C:\cware\Projects\Whales\OpenTag\T1_speed_30July\M20.DSG	7-1-2013	13:57:34	109216.000000	10921.600000	1042.020462	20.899051
C:\cware\Projects\Whales\OpenTag\T1_speed_30July\M20.DSG	7-1-2013	13:57:34	109217.000000	10921.700000	1041.617442	20.897819
C:\cware\Projects\Whales\OpenTag\T1_speed_30July\M20.DSG	7-1-2013	13:57:34	109218.000000	10921.800000	1040.885715	20.893098
C:\cware\Projects\Whales\OpenTag\T1_speed_30July\M20.DSG	7-1-2013	13:57:34	109219.000000	10921.900000	1037.848767	20.874554
C:\cware\Projects\Whales\OpenTag\T1_speed_30July\M20.DSG	7-1-2013	13:57:34	109220.000000	10922.000000	1037.608378	20.864701
C:\cware\Projects\Whales\OpenTag\T1_speed_30July\M20.DSG	7-1-2013	13:57:34	109221.000000	10922.100000	1036.240823	20.860253
C:\cware\Projects\Whales\OpenTag\T1_speed_30July\M20.DSG	7-1-2013	13:57:34	109222.000000	10922.200000	1035.165864	20.857858
C:\cware\Projects\Whales\OpenTag\T1_speed_30July\M20.DSG	7-1-2013	13:57:34	109223.000000	10922.300000	1028.117552	20.815229
C:\cware\Projects\Whales\OpenTag\T1_speed_30July\M20.DSG	7-1-2013	13:57:34	109224.000000	10922.400000	1027.857558	20.822551
C:\cware\Projects\Whales\OpenTag\T1_speed_30July\M20.DSG	7-1-2013	13:57:34	109225.000000	10922.500000	1029.168072	20.844994
C:\cware\Projects\Whales\OpenTag\T1_speed_30July\M20.DSG	7-1-2013	13:57:34	109226.000000	10922.600000	1023.273969	20.819950
C:\cware\Projects\Whales\OpenTag\T1_speed_30July\M20.DSG	7-1-2013	13:57:34	109227.000000	10922.700000	1030.019038	20.883997
C:\cware\Projects\Whales\OpenTag\T1_speed_30July\M20.DSG	7-1-2013	13:57:34	109228.000000	10922.800000	1027.835939	20.733597
C:\cware\Projects\Whales\OpenTag\T1_speed_30July\M20.DSG	7-1-2013	13:57:34	109229.000000	10922.900000	1030.112201	20.866754
C:\cware\Projects\Whales\OpenTag\T1_speed_30July\M20.DSG	7-1-2013	13:57:34	109230.000000	10923.000000	1027.958493	20.760420
C:\cware\Projects\Whales\OpenTag\T1_speed_30July\M20.DSG	7-1-2013	13:57:34	109231.000000	10923.100000	1028.031290	20.871886
C:\cware\Projects\Whales\OpenTag\T1_speed_30July\M20.DSG	7-1-2013	13:57:34	109232.000000	10923.200000	1029.045395	20.790527
C:\cware\Projects\Whales\OpenTag\T1_speed_30July\M20.DSG	7-1-2013	13:57:34	109233.000000	10923.300000	1028.470295	20.874554
C:\cware\Projects\Whales\OpenTag\T1_speed_30July\M20.DSG	7-1-2013	13:57:34	109234.000000	10923.400000	1028.584156	20.865933
C:\cware\Projects\Whales\OpenTag\T1_speed_30July\M20.DSG	7-1-2013	13:57:34	109235.000000	10923.500000	1029.056580	20.875991
C:\cware\Projects\Whales\OpenTag\T1_speed_30July\M20.DSG	7-1-2013	13:57:34	109236.000000	10923.600000	1028.583097	20.868328
C:\cware\Projects\Whales\OpenTag\T1_speed_30July\M20.DSG	7-1-2013	13:57:34	109237.000000	10923.700000	1029.278093	20.872775
C:\cware\Projects\Whales\OpenTag\T1_speed_30July\M20.DSG	7-1-2013	13:57:34	109238.000000	10923.800000	1027.918844	20.877291
C:\cware\Projects\Whales\OpenTag\T1_speed_30July\M20.DSG	7-1-2013	13:57:34	109239.000000	10923.900000	1029.340466	20.869970
C:\cware\Projects\Whales\OpenTag\T1_speed_30July\M20.DSG	7-1-2013	13:57:34	109240.000000	10924.000000	1028.361309	20.872159
C:\cware\Projects\Whales\OpenTag\T1_speed_30July\M20.DSG	7-1-2013	13:57:34	109241.000000	10924.100000	1028.506039	20.876676
C:\cware\Projects\Whales\OpenTag\T1_speed_30July\M20.DSG	7-1-2013	13:57:34	109242.000000	10924.200000	1028.286247	20.875991
C:\cware\Projects\Whales\OpenTag\T1_speed_30July\M20.DSG	7-1-2013	13:57:34	109243.000000	10924.300000	1028.628708	20.875786
C:\cware\Projects\Whales\OpenTag\T1_speed_30July\M20.DSG	7-1-2013	13:57:34	109244.000000	10924.400000	1028.210395	20.881602
C:\cware\Projects\Whales\OpenTag\T1_speed_30July\M20.DSG	7-1-2013	13:57:34	109245.000000	10924.500000	1029.088220	20.887419
C:\cware\Projects\Whales\OpenTag\T1_speed_30July\M20.DSG	7-1-2013	13:57:34	109246.000000	10924.600000	1027.995913	20.868943
C:\cware\Projects\Whales\OpenTag\T1_speed_30July\M20.DSG	7-1-2013	13:57:34	109247.000000	10924.700000	1030.085884	20.870996
C:\cware\Projects\Whales\OpenTag\T1_speed_30July\M20.DSG	7-1-2013	13:57:34	109248.000000	10924.800000	1032.143918	20.862169
C:\cware\Projects\Whales\OpenTag\T1_speed_30July\M20.DSG	7-1-2013	13:57:34	109249.000000	10924.900000	1034.783366	20.865933
C:\cware\Projects\Whales\OpenTag\T1_speed_30July\M20.DSG	7-1-2013	13:57:34	109250.000000	10925.000000	1036.992902	20.874418
C:\cware\Projects\Whales\OpenTag\T1_speed_30July\M20.DSG	7-1-2013	13:57:34	109251.000000	10925.100000	1036.963699	20.856764
C:\cware\Projects\Whales\OpenTag\T1_speed_30July\M20.DSG	7-1-2013	13:57:34	109252.000000	10925.200000	1036.894966	20.874691
C:\cware\Projects\Whales\OpenTag\T1_speed_30July\M20.DSG	7-1-2013	13:57:34	109253.000000	10925.300000	1038.988876	20.867507
C:\cware\Projects\Whales\OpenTag\T1_speed_30July\M20.DSG	7-1-2013	13:57:34	109254.000000	10925.400000	1036.359516	20.868670
C:\cware\Projects\Whales\OpenTag\T1_speed_30July\M20.DSG	7-1-2013	13:57:34	109255.000000	10925.500000	1038.037709	20.832404
C:\cware\Projects\Whales\OpenTag\T1_speed_30July\M20.DSG	7-1-2013	13:57:34	109256.000000	10925.600000	1038.364939	20.868328
C:\cware\Projects\Whales\OpenTag\T1_speed_30July\M20.DSG	7-1-2013	13:57:34	109257.000000	10925.700000	1037.365013	20.804075
C:\cware\Projects\Whales\OpenTag\T1_speed_30July\M20.DSG	7-1-2013	13:57:34	109258.000000	10925.800000	1035.756378	20.849374
C:\cware\Projects\Whales\OpenTag\T1_speed_30July\M20.DSG	7-1-2013	13:57:34	109259.000000	10925.900000	1035.054955	20.831309
C:\cware\Projects\Whales\OpenTag\T1_speed_30July\M20.DSG	7-1-2013	13:57:34	109260.000000	10926.000000	1033.660525	20.861143
C:\cware\Projects\Whales\OpenTag\T1_speed_30July\M20.DSG	7-1-2013	13:57:34	109261.000000	10926.100000	1031.047960	20.851905
C:\cware\Projects\Whales\OpenTag\T1_speed_30July\M20.DSG	7-1-2013	13:57:34	109262.000000	10926.200000	1029.627538	20.773352
C:\cware\Projects\Whales\OpenTag\T1_speed_30July\M20.DSG	7-1-2013	13:57:34	109263.000000	10926.300000	1031.594672	20.775747
C:\cware\Projects\Whales\OpenTag\T1_speed_30July\M20.DSG	7-1-2013	13:57:34	109264.000000	10926.400000	1030.939690	20.819882
C:\cware\Projects\Whales\OpenTag\T1_speed_30July\M20.DSG	7-1-2013	13:57:34	109265.000000	10926.500000	1029.287685	20.851016
C:\cware\Projects\Whales\OpenTag\T1_speed_30July\M20.DSG	7-1-2013	13:57:34	109266.000000	10926.600000	1031.044432	20.831993
C:\cware\Projects\Whales\OpenTag\T1_speed_30July\M20.DSG	7-1-2013	13:57:34	109267.000000	10926.700000	1031.558623	20.802365
C:\cware\Projects\Whales\OpenTag\T1_speed_30July\M20.DSG	7-1-2013	13:57:34	109268.000000	10926.800000	1034.398291	20.737634
C:\cware\Projects\Whales\OpenTag\T1_speed_30July\M20.DSG	7-1-2013	13:57:34	109269.000000	10926.900000	1033.126534	20.795317
C:\cware\Projects\Whales\OpenTag\T1_speed_30July\M20.DSG	7-1-2013	13:57:34	109270.000000	10927.000000	1033.548592	20.667155
C:\cware\Projects\Whales\OpenTag\T1_speed_30July\M20.DSG	7-1-2013	13:57:34	109271.000000	10927.100000	1037.763174	20.613851
C:\cware\Projects\Whales\OpenTag\T1_speed_30July\M20.DSG	7-1-2013	13:57:34	109272.000000	10927.200000	1037.832736	20.593802
C:\cware\Projects\Whales\OpenTag\T1_speed_30July\M20.DSG	7-1-2013	13:57:34	109273.000000	10927.300000	1049.919071	20.467693
C:\cware\Projects\Whales\OpenTag\T1_speed_30July\M20.DSG	7-1-2013	13:57:34	109274.000000	10927.400000	1129.632939	20.232991
C:\cware\Projects\Whales\OpenTag\T1_speed_30July\M20.DSG	7-1-2013	13:57:34	109275.000000	10927.500000	1187.232037	20.041261
C:\cware\Projects\Whales\OpenTag\T1_speed_30July\M20.DSG	7-1-2013	13:57:34	109276.000000	10927.600000	1169.790474	20.240997
C:\cware\Projects\Whales\OpenTag\T1_speed_30July\M20.DSG	7-1-2013	13:57:34	109277.000000	10927.700000	1142.820555	20.098260
C:\cware\Projects\Whales\OpenTag\T1_speed_30July\M20.DSG	7-1-2013	13:57:34	109278.000000	10927.800000	1057.769804	20.091349
C:\cware\Projects\Whales\OpenTag\T1_speed_30July\M20.DSG	7-1-2013	13:57:34	109279.000000	10927.900000	1058.831939	20.090801
C:\cware\Projects\Whales\OpenTag\T1_speed_30July\M20.DSG	7-1-2013	13:57:34	109280.000000	10928.000000	1056.811451	20.075748
C:\cware\Projects\Whales\OpenTag\T1_speed_30July\M20.DSG	7-1-2013	13:57:34	109281.000000	10928.100000	1020.846514	20.382844
C:\cware\Projects\Whales\OpenTag\T1_speed_30July\M20.DSG	7-1-2013	13:57:34	109282.000000	10928.200000	1040.812581	20.245308
C:\cware\Projects\Whales\OpenTag\T1_speed_30July\M20.DSG	7-1-2013	13:57:34	109283.000000	10928.300000	1029.224828	20.356363
C:\cware\Projects\Whales\OpenTag\T1_speed_30July\M20.DSG	7-1-2013	13:57:34	109284.000000	10928.400000	1048.755273	20.660244
C:\cware\Projects\Whales\OpenTag\T1_speed_30July\M20.DSG	7-1-2013	13:57:34	109285.000000	10928.500000	1048.665714	20.455307
C:\cware\Projects\Whales\OpenTag\T1_speed_30July\M20.DSG	7-1-2013	13:57:34	109286.000000	10928.600000	1086.145749	20.645806
C:\cware\Projects\Whales\OpenTag\T1_speed_30July\M20.DSG	7-1-2013	13:57:34	109287.000000	10928.700000	1051.026491	20.727643
C:\cware\Projects\Whales\OpenTag\T1_speed_30July\M20.DSG	7-1-2013	13:57:34	109288.000000	10928.800000	1079.322329	20.695004
C:\cware\Projects\Whales\OpenTag\T1_speed_30July\M20.DSG	7-1-2013	13:57:34	109289.000000	10928.900000	1068.722049	20.427458
C:\cware\Projects\Whales\OpenTag\T1_speed_30July\M20.DSG	7-1-2013	13:57:34	109290.000000	10929.000000	1099.422011	20.588738
C:\cware\Projects\Whales\OpenTag\T1_speed_30July\M20.DSG	7-1-2013	13:57:34	109291.000000	10929.100000	1070.203221	20.802981
C:\cware\Projects\Whales\OpenTag\T1_speed_30July\M20.DSG	7-1-2013	13:57:34	109292.000000	10929.200000	1051.095958	20.831035
C:\cware\Projects\Whales\OpenTag\T1_speed_30July\M20.DSG	7-1-2013	13:57:34	109293.000000	10929.300000	1042.493563	20.759667
C:\cware\Projects\Whales\OpenTag\T1_speed_30July\M20.DSG	7-1-2013	13:57:34	109294.000000	10929.400000	1045.449788	20.704379
C:\cware\Projects\Whales\OpenTag\T1_speed_30July\M20.DSG	7-1-2013	13:57:34	109295.000000	10929.500000	1043.920151	20.768631
C:\cware\Projects\Whales\OpenTag\T1_speed_30July\M20.DSG	7-1-2013	13:57:34	109296.000000	10929.600000	1042.304088	20.655796
C:\cware\Projects\Whales\OpenTag\T1_speed_30July\M20.DSG	7-1-2013	13:57:34	109297.000000	10929.700000	1042.643297	20.455102
C:\cware\Projects\Whales\OpenTag\T1_speed_30July\M20.DSG	7-1-2013	13:57:34	109298.000000	10929.800000	1036.361978	20.747829
C:\cware\Projects\Whales\OpenTag\T1_speed_30July\M20.DSG	7-1-2013	13:57:34	109299.000000	10929.900000	1037.972899	20.638142
C:\cware\Projects\Whales\OpenTag\T1_speed_30July\M20.DSG	7-1-2013	13:57:34	109300.000000	10930.000000	1037.739975	20.581964
C:\cware\Projects\Whales\OpenTag\T1_speed_30July\M20.DSG	7-1-2013	13:57:34	109301.000000	10930.100000	1040.463908	20.643137
C:\cware\Projects\Whales\OpenTag\T1_speed_30July\M20.DSG	7-1-2013	13:57:34	109302.000000	10930.200000	1038.061468	20.659970
C:\cware\Projects\Whales\OpenTag\T1_speed_30July\M20.DSG	7-1-2013	13:57:34	109303.000000	10930.300000	1037.023211	20.658602
C:\cware\Projects\Whales\OpenTag\T1_speed_30July\M20.DSG	7-1-2013	13:57:34	109304.000000	10930.400000	1036.985371	20.690214
C:\cware\Projects\Whales\OpenTag\T1_speed_30July\M20.DSG	7-1-2013	13:57:34	109305.000000	10930.500000	1032.292005	20.802707
C:\cware\Projects\Whales\OpenTag\T1_speed_30July\M20.DSG	7-1-2013	13:57:34	109306.000000	10930.600000	1036.516776	20.728738
C:\cware\Projects\Whales\OpenTag\T1_speed_30July\M20.DSG	7-1-2013	13:57:34	109307.000000	10930.700000	1034.354842	20.696510
C:\cware\Projects\Whales\OpenTag\T1_speed_30July\M20.DSG	7-1-2013	13:57:34	109308.000000	10930.800000	1035.566280	20.578748
C:\cware\Projects\Whales\OpenTag\T1_speed_30July\M20.DSG	7-1-2013	13:57:34	109309.000000	10930.900000	1039.584800	20.758162
C:\cware\Projects\Whales\OpenTag\T1_speed_30July\M20.DSG	7-1-2013	13:57:34	109310.000000	10931.000000	1041.306007	20.852590
C:\cware\Projects\Whales\OpenTag\T1_speed_30July\M20.DSG	7-1-2013	13:57:34	109311.000000	10931.100000	1035.488295	20.847252
C:\cware\Projects\Whales\OpenTag\T1_speed_30July\M20.DSG	7-1-2013	13:57:34	109312.000000	10931.200000	1036.273908	20.753714
C:\cware\Projects\Whales\OpenTag\T1_speed_30July\M20.DSG	7-1-2013	13:57:34	109313.000000	10931.300000	1058.617038	20.532971
C:\cware\Projects\Whales\OpenTag\T1_speed_30July\M20.DSG	7-1-2013	13:57:34	109314.000000	10931.400000	1114.112414	20.676529
C:\cware\Projects\Whales\OpenTag\T1_speed_30July\M20.DSG	7-1-2013	13:57:34	109315.000000	10931.500000	1098.050864	20.512580
C:\cware\Projects\Whales\OpenTag\T1_speed_30July\M20.DSG	7-1-2013	13:57:34	109316.000000	10931.600000	1043.674832	20.621172
C:\cware\Projects\Whales\OpenTag\T1_speed_30July\M20.DSG	7-1-2013	13:57:34	109317.000000	10931.700000	1055.991117	20.626510
C:\cware\Projects\Whales\OpenTag\T1_speed_30July\M20.DSG	7-1-2013	13:57:34	109318.000000	10931.800000	1098.204910	20.359100
C:\cware\Projects\Whales\OpenTag\T1_speed_30July\M20.DSG	7-1-2013	13:57:34	109319.000000	10931.900000	1074.832497	20.779305
C:\cware\Projects\Whales\OpenTag\T1_speed_30July\M20.DSG	7-1-2013	13:57:34	109320.000000	10932.000000	1088.140655	20.755082
C:\cware\Projects\Whales\OpenTag\T1_speed_30July\M20.DSG	7-1-2013	13:57:34	109321.000000	10932.100000	1057.038218	20.830283
C:\cware\Projects\Whales\OpenTag\T1_speed_30July\M20.DSG	7-1-2013	13:57:34	109322.000000	10932.200000	1115.033152	20.758162
C:\cware\Projects\Whales\OpenTag\T1_speed_30July\M20.DSG	7-1-2013	13:57:34	109323.000000	10932.300000	1094.247831	20.523939
C:\cware\Projects\Whales\OpenTag\T1_speed_30July\M20.DSG	7-1-2013	13:57:34	109324.000000	10932.400000	1103.059965	20.911299
C:\cware\Projects\Whales\OpenTag\T1_speed_30July\M20.DSG	7-1-2013	13:57:34	109325.000000	10932.500000	1031.244035	20.906920
C:\cware\Projects\Whales\OpenTag\T1_speed_30July\M20.DSG	7-1-2013	13:57:34	109326.000000	10932.600000	1030.854852	20.902062
C:\cware\Projects\Whales\OpenTag\T1_speed_30July\M20.DSG	7-1-2013	13:57:34	109327.000000	10932.700000	1051.304142	20.393587
C:\cware\Projects\Whales\OpenTag\T1_speed_30July\M20.DSG	7-1-2013	13:57:34	109328.000000	10932.800000	1083.633475	20.056452
C:\cware\Projects\Whales\OpenTag\T1_speed_30July\M20.DSG	7-1-2013	13:57:34	109329.000000	10932.900000	1069.967381	20.778210
C:\cware\Projects\Whales\OpenTag\T1_speed_30July\M20.DSG	7-1-2013	13:57:34	109330.000000	10933.000000	1283.762846	20.740439
C:\cware\Projects\Whales\OpenTag\T1_speed_30July\M20.DSG	7-1-2013	13:57:34	109331.000000	10933.100000	1039.146740	20.403440
C:\cware\Projects\Whales\OpenTag\T1_speed_30July\M20.DSG	7-1-2013	13:57:34	109332.000000	10933.200000	1052.807082	20.329267
C:\cware\Projects\Whales\OpenTag\T1_speed_30July\M20.DSG	7-1-2013	13:57:34	109333.000000	10933.300000	1140.101089	20.400430
C:\cware\Projects\Whales\OpenTag\T1_speed_30July\M20.DSG	7-1-2013	13:57:34	109334.000000	10933.400000	1112.328524	20.530987
C:\cware\Projects\Whales\OpenTag\T1_speed_30July\M20.DSG	7-1-2013	13:57:34	109335.000000	10933.500000	1049.230345	20.602561
C:\cware\Projects\Whales\OpenTag\T1_speed_30July\M20.DSG	7-1-2013	13:57:34	109336.000000	10933.600000	1053.384816	20.603450
C:\cware\Projects\Whales\OpenTag\T1_speed_30July\M20.DSG	7-1-2013	13:57:34	109337.000000	10933.700000	1059.207281	20.588191
C:\cware\Projects\Whales\OpenTag\T1_speed_30July\M20.DSG	7-1-2013	13:57:34	109338.000000	10933.800000	1064.301288	20.592570
C:\cware\Projects\Whales\OpenTag\T1_speed_30July\M20.DSG	7-1-2013	13:57:34	109339.000000	10933.900000	1061.781519	20.599344
C:\cware\Projects\Whales\OpenTag\T1_speed_30July\M20.DSG	7-1-2013	13:57:34	109340.000000	10934.000000	1062.317714	20.603382
C:\cware\Projects\Whales\OpenTag\T1_speed_30July\M20.DSG	7-1-2013	13:57:34	109341.000000	10934.100000	1060.880947	20.655317
C:\cware\Projects\Whales\OpenTag\T1_speed_30July\M20.DSG	7-1-2013	13:57:34	109342.000000	10934.200000	1114.468680	20.376960
C:\cware\Projects\Whales\OpenTag\T1_speed_30July\M20.DSG	7-1-2013	13:57:34	109343.000000	10934.300000	1078.169007	20.597771
C:\cware\Projects\Whales\OpenTag\T1_speed_30July\M20.DSG	7-1-2013	13:57:34	109344.000000	10934.400000	1037.000928	20.682345
C:\cware\Projects\Whales\OpenTag\T1_speed_30July\M20.DSG	7-1-2013	13:57:34	109345.000000	10934.500000	1036.940902	20.708621
C:\cware\Projects\Whales\OpenTag\T1_speed_30July\M20.DSG	7-1-2013	13:57:34	109346.000000	10934.600000	1035.714988	20.717106
C:\cware\Projects\Whales\OpenTag\T1_speed_30July\M20.DSG	7-1-2013	13:57:34	109347.000000	10934.700000	1035.778144	20.740987
C:\cware\Projects\Whales\OpenTag\T1_speed_30July\M20.DSG	7-1-2013	13:57:34	109348.000000	10934.800000	1034.990867	20.752551
C:\cware\Projects\Whales\OpenTag\T1_speed_30July\M20.DSG	7-1-2013	13:57:34	109349.000000	10934.900000	1034.093413	20.764388
C:\cware\Projects\Whales\OpenTag\T1_speed_30July\M20.DSG	7-1-2013	13:57:34	109350.000000	10935.000000	1033.851688	20.786353
C:\cware\Projects\Whales\OpenTag\T1_speed_30July\M20.DSG	7-1-2013	13:57:34	109351.000000	10935.100000	1032.648086	20.799149
C:\cware\Projects\Whales\OpenTag\T1_speed_30July\M20.DSG	7-1-2013	13:57:34	109352.000000	10935.200000	1032.190307	20.811671
C:\cware\Projects\Whales\OpenTag\T1_speed_30July\M20.DSG	7-1-2013	13:57:34	109353.000000	10935.300000	1031.731936	20.825493
C:\cware\Projects\Whales\OpenTag\T1_speed_30July\M20.DSG	7-1-2013	13:57:34	109354.000000	10935.400000	1030.437277	20.850400
C:\cware\Projects\Whales\OpenTag\T1_speed_30July\M20.DSG	7-1-2013	13:57:34	109355.000000	10935.500000	1029.426306	20.952697
C:\cware\Projects\Whales\OpenTag\T1_speed_30July\M20.DSG	7-1-2013	13:57:34	109356.000000	10935.600000	1029.268377	20.950302
C:\cware\Projects\Whales\OpenTag\T1_speed_30July\M20.DSG	7-1-2013	13:57:34	109357.000000	10935.700000	1032.920806	20.960019
C:\cware\Projects\Whales\OpenTag\T1_speed_30July\M20.DSG	7-1-2013	13:57:34	109358.000000	10935.800000	1032.393589	20.963098
C:\cware\Projects\Whales\OpenTag\T1_speed_30July\M20.DSG	7-1-2013	13:57:34	109359.000000	10935.900000	1032.771679	20.965493
C:\cware\Projects\Whales\OpenTag\T1_speed_30July\M20.DSG	7-1-2013	13:57:34	109360.000000	10936.000000	1032.794125	20.970146
C:\cware\Projects\Whales\OpenTag\T1_speed_30July\M20.DSG	7-1-2013	13:57:34	109361.000000	10936.100000	1031.694698	20.967203
C:\cware\Projects\Whales\OpenTag\T1_speed_30July\M20.DSG	7-1-2013	13:57:34	109362.000000	10936.200000	1031.952093	20.965903
C:\cware\Projects\Whales\OpenTag\T1_speed_30July\M20.DSG	7-1-2013	13:57:34	109363.000000	10936.300000	1031.409598	20.891798
C:\cware\Projects\Whales\OpenTag\T1_speed_30July\M20.DSG	7-1-2013	13:57:34	109364.000000	10936.400000	1029.733448	20.921700
C:\cware\Projects\Whales\OpenTag\T1_speed_30July\M20.DSG	7-1-2013	13:57:34	109365.000000	10936.500000	1030.776408	20.885708
C:\cware\Projects\Whales\OpenTag\T1_speed_30July\M20.DSG	7-1-2013	13:57:34	109366.000000	10936.600000	1032.133704	20.829393
C:\cware\Projects\Whales\OpenTag\T1_speed_30July\M20.DSG	7-1-2013	13:57:34	109367.000000	10936.700000	1031.464329	20.850400
C:\cware\Projects\Whales\OpenTag\T1_speed_30July\M20.DSG	7-1-2013	13:57:34	109368.000000	10936.800000	1030.140428	20.941749
C:\cware\Projects\Whales\OpenTag\T1_speed_30July\M20.DSG	7-1-2013	13:57:34	109369.000000	10936.900000	1032.564084	20.936548
C:\cware\Projects\Whales\OpenTag\T1_speed_30July\M20.DSG	7-1-2013	13:57:34	109370.000000	10937.000000	1034.765748	20.821456
C:\cware\Projects\Whales\OpenTag\T1_speed_30July\M20.DSG	7-1-2013	13:57:34	109371.000000	10937.100000	1037.245788	20.970351
C:\cware\Projects\Whales\OpenTag\T1_speed_30July\M20.DSG	7-1-2013	13:57:34	109372.000000	10937.200000	1038.627213	20.971720
C:\cware\Projects\Whales\OpenTag\T1_speed_30July\M20.DSG	7-1-2013	13:57:34	109373.000000	10937.300000	1037.771422	20.970967
C:\cware\Projects\Whales\OpenTag\T1_speed_30July\M20.DSG	7-1-2013	13:57:34	109374.000000	10937.400000	1036.252940	20.975551
C:\cware\Projects\Whales\OpenTag\T1_speed_30July\M20.DSG	7-1-2013	13:57:34	109375.000000	10937.500000	1037.280077	20.976030
C:\cware\Projects\Whales\OpenTag\T1_speed_30July\M20.DSG	7-1-2013	13:57:34	109376.000000	10937.600000	1036.461377	20.974320
C:\cware\Projects\Whales\OpenTag\T1_speed_30July\M20.DSG	7-1-2013	13:57:34	109377.000000	10937.700000	1035.042001	20.975893
C:\cware\Projects\Whales\OpenTag\T1_speed_30July\M20.DSG	7-1-2013	13:57:34	109378.000000	10937.800000	1033.293490	20.974936
C:\cware\Projects\Whales\OpenTag\T1_speed_30July\M20.DSG	7-1-2013	13:57:34	109379.000000	10937.900000	1032.963304	20.974867
C:\cware\Projects\Whales\OpenTag\T1_speed_30July\M20.DSG	7-1-2013	13:57:34	109380.000000	10938.000000	1031.129579	20.973020
C:\cware\Projects\Whales\OpenTag\T1_speed_30July\M20.DSG	7-1-2013	13:57:34	109381.000000	10938.100000	1029.007842	20.958719
C:\cware\Projects\Whales\OpenTag\T1_speed_30July\M20.DSG	7-1-2013	13:57:34	109382.000000	10938.200000	1028.569326	20.954750
C:\cware\Projects\Whales\OpenTag\T1_speed_30July\M20.DSG	7-1-2013	13:57:34	109383.000000	10938.300000	1029.182529	20.950850
C:\cware\Projects\Whales\OpenTag\T1_speed_30July\M20.DSG	7-1-2013	13:57:34	109384.000000	10938.400000	1029.255484	20.951807
C:\cware\Projects\Whales\OpenTag\T1_speed_30July\M20.DSG	7-1-2013	13:57:34	109385.000000	10938.500000	1029.243465	20.951329
C:\cware\Projects\Whales\OpenTag\T1_speed_30July\M20.DSG	7-1-2013	13:57:34	109386.000000	10938.600000	1029.072100	20.951671
C:\cware\Projects\Whales\OpenTag\T1_speed_30July\M20.DSG	7-1-2013	13:57:34	109387.000000	10938.700000	1029.414378	20.952013
C:\cware\Projects\Whales\OpenTag\T1_speed_30July\M20.DSG	7-1-2013	13:57:34	109388.000000	10938.800000	1029.353562	20.951260
C:\cware\Projects\Whales\OpenTag\T1_speed_30July\M20.DSG	7-1-2013	13:57:34	109389.000000	10938.900000	1029.353411	20.951602
C:\cware\Projects\Whales\OpenTag\T1_speed_30July\M20.DSG	7-1-2013	13:57:34	109390.000000	10939.000000	1029.440073	20.949207
C:\cware\Projects\Whales\OpenTag\T1_speed_30July\M20.DSG	7-1-2013	13:57:34	109391.000000	10939.100000	1028.930330	20.940380
C:\cware\Projects\Whales\OpenTag\T1_speed_30July\M20.DSG	7-1-2013	13:57:34	109392.000000	10939.200000	1029.328843	20.924095
C:\cware\Projects\Whales\OpenTag\T1_speed_30July\M20.DSG	7-1-2013	13:57:34	109393.000000	10939.300000	1030.531764	20.913831
C:\cware\Projects\Whales\OpenTag\T1_speed_30July\M20.DSG	7-1-2013	13:57:34	109394.000000	10939.400000	1030.353165	20.902814
C:\cware\Projects\Whales\OpenTag\T1_speed_30July\M20.DSG	7-1-2013	13:57:34	109395.000000	10939.500000	1029.872365	20.883860
C:\cware\Projects\Whales\OpenTag\T1_speed_30July\M20.DSG	7-1-2013	13:57:34	109396.000000	10939.600000	1030.174298	20.864564
C:\cware\Projects\Whales\OpenTag\T1_speed_30July\M20.DSG	7-1-2013	13:57:34	109397.000000	10939.700000	1030.832921	20.868328
C:\cware\Projects\Whales\OpenTag\T1_speed_30July\M20.DSG	7-1-2013	13:57:34	109398.000000	10939.800000	1030.171882	20.925806
C:\cware\Projects\Whales\OpenTag\T1_speed_30July\M20.DSG	7-1-2013	13:57:34	109399.000000	10939.900000	1029.510257	20.956460
C:\cware\Projects\Whales\OpenTag\T1_speed_30July\M20.DSG	7-1-2013	13:57:34	109400.000000	10940.000000	1029.926247	20.956050
C:\cware\Projects\Whales\OpenTag\T1_speed_30July\M20.DSG	7-1-2013	13:57:34	109401.000000	10940.100000	1029.669574	20.955708
C:\cware\Projects\Whales\OpenTag\T1_speed_30July\M20.DSG	7-1-2013	13:57:34	109402.000000	10940.200000	1029.278767	20.954476
C:\cware\Projects\Whales\OpenTag\T1_speed_30July\M20.DSG	7-1-2013	13:57:34	109403.000000	10940.300000	1029.596346	20.955366
C:\cware\Projects\Whales\OpenTag\T1_speed_30July\M20.DSG	7-1-2013	13:57:34	109404.000000	10940.400000	1030.487465	20.959129
C:\cware\Projects\Whales\OpenTag\T1_speed_30July\M20.DSG	7-1-2013	13:57:34	109405.000000	10940.500000	1028.651817	20.961798
C:\cware\Projects\Whales\OpenTag\T1_speed_30July\M20.DSG	7-1-2013	13:57:34	109406.000000	10940.600000	1054.755046	20.981368
C:\cware\Projects\Whales\OpenTag\T1_speed_30July\M20.DSG	7-1-2013	13:57:34	109407.000000	10940.700000	1035.515096	20.984994
C:\cware\Projects\Whales\OpenTag\T1_speed_30July\M20.DSG	7-1-2013	13:57:34	109408.000000	10940.800000	1035.931457	20.983763
C:\cware\Projects\Whales\OpenTag\T1_speed_30July\M20.DSG	7-1-2013	13:57:34	109409.000000	10940.900000	1039.283002	20.982805
C:\cware\Projects\Whales\OpenTag\T1_speed_30July\M20.DSG	7-1-2013	13:57:34	109410.000000	10941.000000	1036.837468	20.981504
C:\cware\Projects\Whales\OpenTag\T1_speed_30July\M20.DSG	7-1-2013	13:57:34	109411.000000	10941.100000	1036.763563	20.982736
C:\cware\Projects\Whales\OpenTag\T1_speed_30July\M20.DSG	7-1-2013	13:57:34	109412.000000	10941.200000	1039.160154	20.984105
C:\cware\Projects\Whales\OpenTag\T1_speed_30July\M20.DSG	7-1-2013	13:57:34	109413.000000	10941.300000	1040.053833	20.982052
C:\cware\Projects\Whales\OpenTag\T1_speed_30July\M20.DSG	7-1-2013	13:57:34	109414.000000	10941.400000	1039.992852	20.981641
C:\cware\Projects\Whales\OpenTag\T1_speed_30July\M20.DSG	7-1-2013	13:57:34	109415.000000	10941.500000	1041.178832	20.982531
C:\cware\Projects\Whales\OpenTag\T1_speed_30July\M20.DSG	7-1-2013	13:57:34	109416.000000	10941.600000	1041.741799	20.981641
C:\cware\Projects\Whales\OpenTag\T1_speed_30July\M20.DSG	7-1-2013	13:57:34	109417.000000	10941.700000	1042.806152	20.980889
C:\cware\Projects\Whales\OpenTag\T1_speed_30July\M20.DSG	7-1-2013	13:57:34	109418.000000	10941.800000	1043.124450	20.980136
C:\cware\Projects\Whales\OpenTag\T1_speed_30July\M20.DSG	7-1-2013	13:57:34	109419.000000	10941.900000	1044.176094	20.980546
C:\cware\Projects\Whales\OpenTag\T1_speed_30July\M20.DSG	7-1-2013	13:57:34	109420.000000	10942.000000	1043.601322	20.980410
C:\cware\Projects\Whales\OpenTag\T1_speed_30July\M20.DSG	7-1-2013	13:57:34	109421.000000	10942.100000	1041.633845	20.976509
C:\cware\Projects\Whales\OpenTag\T1_speed_30July\M20.DSG	7-1-2013	13:57:34	109422.000000	10942.200000	1041.840800	20.978836
C:\cware\Projects\Whales\OpenTag\T1_speed_30July\M20.DSG	7-1-2013	13:57:34	109423.000000	10942.300000	1042.195225	20.979452
C:\cware\Projects\Whales\OpenTag\T1_speed_30July\M20.DSG	7-1-2013	13:57:34	109424.000000	10942.400000	1040.824178	20.982462
C:\cware\Projects\Whales\OpenTag\T1_speed_30July\M20.DSG	7-1-2013	13:57:34	109425.000000	10942.500000	1041.388136	20.979178
C:\cware\Projects\Whales\OpenTag\T1_speed_30July\M20.DSG	7-1-2013	13:57:34	109426.000000	10942.600000	1041.742307	20.980410
C:\cware\Projects\Whales\OpenTag\T1_speed_30July\M20.DSG	7-1-2013	13:57:34	109427.000000	10942.700000	1040.911239	20.978973
C:\cware\Projects\Whales\OpenTag\T1_speed_30July\M20.DSG	7-1-2013	13:57:34	109428.000000	10942.800000	1042.011545	20.979999
C:\cware\Projects\Whales\OpenTag\T1_speed_30July\M20.DSG	7-1-2013	13:57:34	109429.000000	10942.900000	1043.576666	20.980889
C:\cware\Projects\Whales\OpenTag\T1_speed_30July\M20.DSG	7-1-2013	13:57:34	109430.000000	10943.000000	1044.555485	20.979931
C:\cware\Projects\Whales\OpenTag\T1_speed_30July\M20.DSG	7-1-2013	13:57:34	109431.000000	10943.100000	1041.460556	20.981504
C:\cware\Projects\Whales\OpenTag\T1_speed_30July\M20.DSG	7-1-2013	13:57:34	109432.000000	10943.200000	1041.571110	20.980341
C:\cware\Projects\Whales\OpenTag\T1_speed_30July\M20.DSG	7-1-2013	13:57:34	109433.000000	10943.300000	1039.590649	20.978288
C:\cware\Projects\Whales\OpenTag\T1_speed_30July\M20.DSG	7-1-2013	13:57:34	109434.000000	10943.400000	1037.414002	20.977467
C:\cware\Projects\Whales\OpenTag\T1_speed_30July\M20.DSG	7-1-2013	13:57:34	109435.000000	10943.500000	1036.643610	20.977194
C:\cware\Projects\Whales\OpenTag\T1_speed_30July\M20.DSG	7-1-2013	13:57:34	109436.000000	10943.600000	1035.664371	20.979110
C:\cware\Projects\Whales\OpenTag\T1_speed_30July\M20.DSG	7-1-2013	13:57:34	109437.000000	10943.700000	1033.415763	20.975004
C:\cware\Projects\Whales\OpenTag\T1_speed_30July\M20.DSG	7-1-2013	13:57:34	109438.000000	10943.800000	1031.912487	20.972609
C:\cware\Projects\Whales\OpenTag\T1_speed_30July\M20.DSG	7-1-2013	13:57:34	109439.000000	10943.900000	1029.990882	20.975962
C:\cware\Projects\Whales\OpenTag\T1_speed_30July\M20.DSG	7-1-2013	13:57:34	109440.000000	10944.000000	1028.181989	20.973293
C:\cware\Projects\Whales\OpenTag\T1_speed_30July\M20.DSG	7-1-2013	13:57:34	109441.000000	10944.100000	1030.178118	20.967340
C:\cware\Projects\Whales\OpenTag\T1_speed_30July\M20.DSG	7-1-2013	13:57:34	109442.000000	10944.200000	1030.057500	20.963508
C:\cware\Projects\Whales\OpenTag\T1_speed_30July\M20.DSG	7-1-2013	13:57:34	109443.000000	10944.300000	1029.991152	20.947497
C:\cware\Projects\Whales\OpenTag\T1_speed_30July\M20.DSG	7-1-2013	13:57:34	109444.000000	10944.400000	1029.821172	20.944691
C:\cware\Projects\Whales\OpenTag\T1_speed_30July\M20.DSG	7-1-2013	13:57:34	109445.000000	10944.500000	1029.895270	20.943049
C:\cware\Projects\Whales\OpenTag\T1_speed_30July\M20.DSG	7-1-2013	13:57:34	109446.000000	10944.600000	1030.799703	20.944281
C:\cware\Projects\Whales\OpenTag\T1_speed_30July\M20.DSG	7-1-2013	13:57:34	109447.000000	10944.700000	1030.187994	20.944828
C:\cware\Projects\Whales\OpenTag\T1_speed_30July\M20.DSG	7-1-2013	13:57:34	109448.000000	10944.800000	1029.026292	20.944623
C:\cware\Projects\Whales\OpenTag\T1_speed_30July\M20.DSG	7-1-2013	13:57:34	109449.000000	10944.900000	1029.795661	20.947086
C:\cware\Projects\Whales\OpenTag\T1_speed_30July\M20.DSG	7-1-2013	13:57:34	109450.000000	10945.000000	1029.416548	20.947086
C:\cware\Projects\Whales\OpenTag\T1_speed_30July\M20.DSG	7-1-2013	13:57:34	109451.000000	10945.100000	1030.003051	20.948249
C:\cware\Projects\Whales\OpenTag\T1_speed_30July\M20.DSG	7-1-2013	13:57:34	109452.000000	10945.200000	1029.897218	20.966451
C:\cware\Projects\Whales\OpenTag\T1_speed_30July\M20.DSG	7-1-2013	13:57:34	109453.000000	10945.300000	1031.107777	20.966930
C:\cware\Projects\Whales\OpenTag\T1_speed_30July\M20.DSG	7-1-2013	13:57:34	109454.000000	10945.400000	1032.905172	20.967888
C:\cware\Projects\Whales\OpenTag\T1_speed_30July\M20.DSG	7-1-2013	13:57:34	109455.000000	10945.500000	1035.632204	20.968503
C:\cware\Projects\Whales\OpenTag\T1_speed_30July\M20.DSG	7-1-2013	13:57:34	109456.000000	10945.600000	1036.122017	20.967067
C:\cware\Projects\Whales\OpenTag\T1_speed_30July\M20.DSG	7-1-2013	13:57:34	109457.000000	10945.700000	1036.549718	20.967888
C:\cware\Projects\Whales\OpenTag\T1_speed_30July\M20.DSG	7-1-2013	13:57:34	109458.000000	10945.800000	1036.707693	20.970283
C:\cware\Projects\Whales\OpenTag\T1_speed_30July\M20.DSG	7-1-2013	13:57:34	109459.000000	10945.900000	1036.158387	20.967819
C:\cware\Projects\Whales\OpenTag\T1_speed_30July\M20.DSG	7-1-2013	13:57:34	109460.000000	10946.000000	1036.928008	20.969872
C:\cware\Projects\Whales\OpenTag\T1_speed_30July\M20.DSG	7-1-2013	13:57:34	109461.000000	10946.100000	1037.245296	20.971514
C:\cware\Projects\Whales\OpenTag\T1_speed_30July\M20.DSG	7-1-2013	13:57:34	109462.000000	10946.200000	1037.930038	20.971856
C:\cware\Projects\Whales\OpenTag\T1_speed_30July\M20.DSG	7-1-2013	13:57:34	109463.000000	10946.300000	1039.777645	20.969804
C:\cware\Projects\Whales\OpenTag\T1_speed_30July\M20.DSG	7-1-2013	13:57:34	109464.000000	10946.400000	1040.952072	20.968982
C:\cware\Projects\Whales\OpenTag\T1_speed_30July\M20.DSG	7-1-2013	13:57:34	109465.000000	10946.500000	1043.079933	20.969393
C:\cware\Projects\Whales\OpenTag\T1_speed_30July\M20.DSG	7-1-2013	13:57:34	109466.000000	10946.600000	1043.911046	20.970693
C:\cware\Projects\Whales\OpenTag\T1_speed_30July\M20.DSG	7-1-2013	13:57:34	109467.000000	10946.700000	1044.241649	20.969735
C:\cware\Projects\Whales\OpenTag\T1_speed_30July\M20.DSG	7-1-2013	13:57:34	109468.000000	10946.800000	1044.681904	20.969804
C:\cware\Projects\Whales\OpenTag\T1_speed_30July\M20.DSG	7-1-2013	13:57:34	109469.000000	10946.900000	1046.430749	20.969940
C:\cware\Projects\Whales\OpenTag\T1_speed_30July\M20.DSG	7-1-2013	13:57:34	109470.000000	10947.000000	1045.293685	20.969119
C:\cware\Projects\Whales\OpenTag\T1_speed_30July\M20.DSG	7-1-2013	13:57:34	109471.000000	10947.100000	1043.727427	20.971104
C:\cware\Projects\Whales\OpenTag\T1_speed_30July\M20.DSG	7-1-2013	13:57:34	109472.000000	10947.200000	1042.677296	20.967067
C:\cware\Projects\Whales\OpenTag\T1_speed_30July\M20.DSG	7-1-2013	13:57:34	109473.000000	10947.300000	1040.768394	20.969530
C:\cware\Projects\Whales\OpenTag\T1_speed_30July\M20.DSG	7-1-2013	13:57:34	109474.000000	10947.400000	1037.527427	20.969530
C:\cware\Projects\Whales\OpenTag\T1_speed_30July\M20.DSG	7-1-2013	13:57:34	109475.000000	10947.500000	1035.840319	20.968024
C:\cware\Projects\Whales\OpenTag\T1_speed_30July\M20.DSG	7-1-2013	13:57:34	109476.000000	10947.600000	1033.858554	20.969188
C:\cware\Projects\Whales\OpenTag\T1_speed_30July\M20.DSG	7-1-2013	13:57:34	109477.000000	10947.700000	1033.395436	20.965424
C:\cware\Projects\Whales\OpenTag\T1_speed_30July\M20.DSG	7-1-2013	13:57:34	109478.000000	10947.800000	1032.685506	20.966793
C:\cware\Projects\Whales\OpenTag\T1_speed_30July\M20.DSG	7-1-2013	13:57:34	109479.000000	10947.900000	1030.192209	20.963098
C:\cware\Projects\Whales\OpenTag\T1_speed_30July\M20.DSG	7-1-2013	13:57:34	109480.000000	10948.000000	1028.522435	20.950165
C:\cware\Projects\Whales\OpenTag\T1_speed_30July\M20.DSG	7-1-2013	13:57:34	109481.000000	10948.100000	1028.623267	20.943391
C:\cware\Projects\Whales\OpenTag\T1_speed_30July\M20.DSG	7-1-2013	13:57:34	109482.000000	10948.200000	1028.538267	20.942023
C:\cware\Projects\Whales\OpenTag\T1_speed_30July\M20.DSG	7-1-2013	13:57:34	109483.000000	10948.300000	1029.369167	20.943596
C:\cware\Projects\Whales\OpenTag\T1_speed_30July\M20.DSG	7-1-2013	13:57:34	109484.000000	10948.400000	1029.993345	20.942502
C:\cware\Projects\Whales\OpenTag\T1_speed_30July\M20.DSG	7-1-2013	13:57:34	109485.000000	10948.500000	1028.732666	20.944896
C:\cware\Projects\Whales\OpenTag\T1_speed_30July\M20.DSG	7-1-2013	13:57:34	109486.000000	10948.600000	1029.259073	20.943665
C:\cware\Projects\Whales\OpenTag\T1_speed_30July\M20.DSG	7-1-2013	13:57:34	109487.000000	10948.700000	1029.943376	20.944896
C:\cware\Projects\Whales\OpenTag\T1_speed_30July\M20.DSG	7-1-2013	13:57:34	109488.000000	10948.800000	1029.625803	20.944007
C:\cware\Projects\Whales\OpenTag\T1_speed_30July\M20.DSG	7-1-2013	13:57:34	109489.000000	10948.900000	1028.929152	20.943049
C:\cware\Projects\Whales\OpenTag\T1_speed_30July\M20.DSG	7-1-2013	13:57:34	109490.000000	10949.000000	1029.222144	20.944212
C:\cware\Projects\Whales\OpenTag\T1_speed_30July\M20.DSG	7-1-2013	13:57:34	109491.000000	10949.100000	1029.453869	20.945649
C:\cware\Projects\Whales\OpenTag\T1_speed_30July\M20.DSG	7-1-2013	13:57:34	109492.000000	10949.200000	1029.587971	20.946607
C:\cware\Projects\Whales\OpenTag\T1_speed_30July\M20.DSG	7-1-2013	13:57:34	109493.000000	10949.300000	1029.575260	20.947702
C:\cware\Projects\Whales\OpenTag\T1_speed_30July\M20.DSG	7-1-2013	13:57:34	109494.000000	10949.400000	1029.306634	20.946744
C:\cware\Projects\Whales\OpenTag\T1_speed_30July\M20.DSG	7-1-2013	13:57:34	109495.000000	10949.500000	1029.208768	20.946812
C:\cware\Projects\Whales\OpenTag\T1_speed_30July\M20.DSG	7-1-2013	13:57:34	109496.000000	10949.600000	1029.161540	20.942981
C:\cware\Projects\Whales\OpenTag\T1_speed_30July\M20.DSG	7-1-2013	13:57:34	109497.000000	10949.700000	1029.417362	20.945239
C:\cware\Projects\Whales\OpenTag\T1_speed_30July\M20.DSG	7-1-2013	13:57:34	109498.000000	10949.800000	1029.748277	20.943596
C:\cware\Projects\Whales\OpenTag\T1_speed_30July\M20.DSG	7-1-2013	13:57:34	109499.000000	10949.900000	1029.121894	20.949686
C:\cware\Projects\Whales\OpenTag\T1_speed_30July\M20.DSG	7-1-2013	13:57:34	109500.000000	10950.000000	1029.395314	20.939764
C:\cware\Projects\Whales\OpenTag\T1_speed_30July\M20.DSG	7-1-2013	13:57:34	109501.000000	10950.100000	1029.750233	20.939149
C:\cware\Projects\Whales\OpenTag\T1_speed_30July\M20.DSG	7-1-2013	13:57:34	109502.000000	10950.200000	1029.444653	20.938807
C:\cware\Projects\Whales\OpenTag\T1_speed_30July\M20.DSG	7-1-2013	13:57:34	109503.000000	10950.300000	1028.453480	20.940175
C:\cware\Projects\Whales\OpenTag\T1_speed_30July\M20.DSG	7-1-2013	13:57:34	109504.000000	10950.400000	1029.065275	20.939422
C:\cware\Projects\Whales\OpenTag\T1_speed_30July\M20.DSG	7-1-2013	13:57:34	109505.000000	10950.500000	1028.991114	20.941201
C:\cware\Projects\Whales\OpenTag\T1_speed_30July\M20.DSG	7-1-2013	13:57:34	109506.000000	10950.600000	1029.896232	20.940859
C:\cware\Projects\Whales\OpenTag\T1_speed_30July\M20.DSG	7-1-2013	13:57:34	109507.000000	10950.700000	1028.698791	20.938533
C:\cware\Projects\Whales\OpenTag\T1_speed_30July\M20.DSG	7-1-2013	13:57:34	109508.000000	10950.800000	1028.711988	20.936343
C:\cware\Projects\Whales\OpenTag\T1_speed_30July\M20.DSG	7-1-2013	13:57:34	109509.000000	10950.900000	1028.736477	20.936275
C:\cware\Projects\Whales\OpenTag\T1_speed_30July\M20.DSG	7-1-2013	13:57:34	109510.000000	10951.000000	1029.274741	20.935864
C:\cware\Projects\Whales\OpenTag\T1_speed_30July\M20.DSG	7-1-2013	13:57:34	109511.000000	10951.100000	1029.214138	20.934633
C:\cware\Projects\Whales\OpenTag\T1_speed_30July\M20.DSG	7-1-2013	13:57:34	109512.000000	10951.200000	1029.042417	20.935796
C:\cware\Projects\Whales\OpenTag\T1_speed_30July\M20.DSG	7-1-2013	13:57:34	109513.000000	10951.300000	1029.103865	20.935112
C:\cware\Projects\Whales\OpenTag\T1_speed_30July\M20.DSG	7-1-2013	13:57:34	109514.000000	10951.400000	1029.127266	20.937506
C:\cware\Projects\Whales\OpenTag\T1_speed_30July\M20.DSG	7-1-2013	13:57:34	109515.000000	10951.500000	1029.522667	20.956050
C:\cware\Projects\Whales\OpenTag\T1_speed_30July\M20.DSG	7-1-2013	13:57:34	109516.000000	10951.600000	1030.864524	20.963850
C:\cware\Projects\Whales\OpenTag\T1_speed_30July\M20.DSG	7-1-2013	13:57:34	109517.000000	10951.700000	1030.791773	20.962414
C:\cware\Projects\Whales\OpenTag\T1_speed_30July\M20.DSG	7-1-2013	13:57:34	109518.000000	10951.800000	1033.837187	20.962003
C:\cware\Projects\Whales\OpenTag\T1_speed_30July\M20.DSG	7-1-2013	13:57:34	109519.000000	10951.900000	1033.298926	20.962345
C:\cware\Projects\Whales\OpenTag\T1_speed_30July\M20.DSG	7-1-2013	13:57:34	109520.000000	10952.000000	1033.751991	20.961045
C:\cware\Projects\Whales\OpenTag\T1_speed_30July\M20.DSG	7-1-2013	13:57:34	109521.000000	10952.100000	1034.154370	20.963850
C:\cware\Projects\Whales\OpenTag\T1_speed_30July\M20.DSG	7-1-2013	13:57:34	109522.000000	10952.200000	1034.216637	20.961250
C:\cware\Projects\Whales\OpenTag\T1_speed_30July\M20.DSG	7-1-2013	13:57:34	109523.000000	10952.300000	1033.837629	20.960977
C:\cware\Projects\Whales\OpenTag\T1_speed_30July\M20.DSG	7-1-2013	13:57:34	109524.000000	10952.400000	1034.865463	20.959745
C:\cware\Projects\Whales\OpenTag\T1_speed_30July\M20.DSG	7-1-2013	13:57:34	109525.000000	10952.500000	1035.721082	20.960840
C:\cware\Projects\Whales\OpenTag\T1_speed_30July\M20.DSG	7-1-2013	13:57:34	109526.000000	10952.600000	1036.222505	20.960840
C:\cware\Projects\Whales\OpenTag\T1_speed_30July\M20.DSG	7-1-2013	13:57:34	109527.000000	10952.700000	1035.954731	20.957829
C:\cware\Projects\Whales\OpenTag\T1_speed_30July\M20.DSG	7-1-2013	13:57:34	109528.000000	10952.800000	1036.688399	20.958103
C:\cware\Projects\Whales\OpenTag\T1_speed_30July\M20.DSG	7-1-2013	13:57:34	109529.000000	10952.900000	1037.227464	20.955845
C:\cware\Projects\Whales\OpenTag\T1_speed_30July\M20.DSG	7-1-2013	13:57:34	109530.000000	10953.000000	1036.737376	20.957966
C:\cware\Projects\Whales\OpenTag\T1_speed_30July\M20.DSG	7-1-2013	13:57:34	109531.000000	10953.100000	1036.114241	20.956597
C:\cware\Projects\Whales\OpenTag\T1_speed_30July\M20.DSG	7-1-2013	13:57:34	109532.000000	10953.200000	1036.995013	20.956050
C:\cware\Projects\Whales\OpenTag\T1_speed_30July\M20.DSG	7-1-2013	13:57:34	109533.000000	10953.300000	1038.939649	20.955776
C:\cware\Projects\Whales\OpenTag\T1_speed_30July\M20.DSG	7-1-2013	13:57:34	109534.000000	10953.400000	1039.600824	20.953929
C:\cware\Projects\Whales\OpenTag\T1_speed_30July\M20.DSG	7-1-2013	13:57:34	109535.000000	10953.500000	1039.220216	20.957487
C:\cware\Projects\Whales\OpenTag\T1_speed_30July\M20.DSG	7-1-2013	13:57:34	109536.000000	10953.600000	1039.305910	20.957282
C:\cware\Projects\Whales\OpenTag\T1_speed_30July\M20.DSG	7-1-2013	13:57:34	109537.000000	10953.700000	1039.881136	20.956255
C:\cware\Projects\Whales\OpenTag\T1_speed_30July\M20.DSG	7-1-2013	13:57:34	109538.000000	10953.800000	1040.150588	20.955297
C:\cware\Projects\Whales\OpenTag\T1_speed_30July\M20.DSG	7-1-2013	13:57:34	109539.000000	10953.900000	1040.333008	20.957761
C:\cware\Projects\Whales\OpenTag\T1_speed_30July\M20.DSG	7-1-2013	13:57:34	109540.000000	10954.000000	1041.581489	20.955229
C:\cware\Projects\Whales\OpenTag\T1_speed_30July\M20.DSG	7-1-2013	13:57:34	109541.000000	10954.100000	1042.266266	20.955434
C:\cware\Projects\Whales\OpenTag\T1_speed_30July\M20.DSG	7-1-2013	13:57:34	109542.000000	10954.200000	1044.295752	20.957008
[truncated: 3,381 more rows]
